# Supplementary material for: Fractional killing arises from cell-to-cell variability in overcoming a caspase activity threshold
Source: Mol Syst Biol. 2015 May 7;11(5):803. doi: 10.15252/msb.20145584 (PMC4461398; doi:10.15252/msb.20145584)
Supplement: Supplementary file 3 [file msb0011-0803-sd3.zip › All_data/020_TRAIL (250 ngml)_4/raw_edge.tsv]

Cell # (0 for discarded)	T=5min	T=10min	T=15min	T=20min	T=25min	T=30min	T=35min	T=40min	T=45min	T=50min	T=55min	T=60min	T=65min	T=70min	T=75min	T=80min	T=85min	T=90min	T=95min	T=100min	T=105min	T=110min	T=115min	T=120min	T=125min	T=130min	T=135min	T=140min	T=145min	T=150min	T=155min	T=160min	T=165min	T=170min	T=175min	T=180min	T=185min	T=190min	T=195min	T=200min	T=205min	T=210min	T=215min	T=220min	T=225min	T=230min	T=235min	T=240min	T=245min
0	176	149.2	146.3	179.1	165.9	177.5	165.5	165.8	145.5	143.3	112.4	131.9	111.4	129.3	138.9	165.9	104	135.3	123.5	123.3	111.6	108.3	67.5	NaN	NaN	NaN	NaN	NaN	NaN	NaN	NaN	NaN	NaN	NaN	NaN	NaN	NaN	NaN	NaN	NaN	NaN	NaN	NaN	NaN	NaN	NaN	NaN	NaN	NaN
0	180.7	168.2	182.5	187.5	185.7	210.4	167.1	156	187.5	166.4	176.4	141	147.4	114.5	127.9	162.6	148	92.74	107.5	116.3	112.7	112	88.37	NaN	NaN	NaN	NaN	NaN	NaN	NaN	NaN	NaN	NaN	NaN	NaN	NaN	NaN	NaN	NaN	NaN	NaN	NaN	NaN	NaN	NaN	NaN	NaN	NaN	NaN
0	139.5	127.7	176.2	133.1	176.8	138.5	109.8	174.6	151.1	177.7	158	132.7	139.5	133.8	119.5	102.7	138.8	91.44	145.7	138.4	124.9	107.4	97.21	96.9	150.6	126.4	111.1	114.5	110.9	97.67	60.8	81	100.7	71.98	115	95.14	116.5	73.78	114.5	95.52	99.3	94.4	110.4	103.7	128.2	121.7	124.9	105.4	95.59
0	175.7	135.3	127.4	187.5	164	166.4	153.6	153.9	198	143	117.6	143.2	126.6	130.5	138	131.3	148.2	152.2	150.1	128.3	170.3	112.3	NaN	NaN	NaN	NaN	NaN	NaN	NaN	NaN	NaN	NaN	NaN	NaN	NaN	NaN	NaN	NaN	NaN	NaN	NaN	NaN	NaN	NaN	NaN	NaN	NaN	NaN	NaN
0	262.5	258	188.5	146.3	112	171.1	102.8	NaN	NaN	NaN	NaN	NaN	NaN	NaN	NaN	NaN	NaN	NaN	NaN	NaN	NaN	NaN	NaN	NaN	NaN	NaN	NaN	NaN	NaN	NaN	NaN	NaN	NaN	NaN	NaN	NaN	NaN	NaN	NaN	NaN	NaN	NaN	NaN	NaN	NaN	NaN	NaN	NaN	NaN
0	572.4	444.4	620.8	625.2	530.7	438.4	569.3	461.1	451	460.4	341.8	291.1	212.5	178.4	227.8	244.5	265.8	271.3	239.3	268	247.9	484	602.6	949.4	936.1	801.8	997.7	990.8	895.8	1002	904	896.3	996.6	770.7	941.7	945.7	753.5	623.5	799.3	581.5	882	749	780.1	882.7	852.4	894	900.7	1038	1036
0	225	194.8	208.5	213	231.7	259.2	217.3	201.5	230.2	195.8	233.2	206.1	229.4	157.6	201.6	233	235.7	157	175.4	148.5	130.3	139.5	175.3	175.5	138.5	174	649.2	680.7	431.7	NaN	NaN	NaN	NaN	NaN	NaN	NaN	NaN	NaN	NaN	NaN	NaN	NaN	NaN	NaN	NaN	NaN	NaN	NaN	NaN
0	163	89.62	132.9	114.1	146.4	149	107.7	88.72	116.6	109.1	152.6	98.47	123	153	90	90.53	92.5	104.3	81.36	88.36	70.68	107	34.91	97.1	NaN	NaN	NaN	NaN	NaN	NaN	NaN	NaN	NaN	NaN	NaN	NaN	NaN	NaN	NaN	NaN	NaN	NaN	NaN	NaN	NaN	NaN	NaN	NaN	NaN
0	NaN	NaN	NaN	NaN	NaN	NaN	NaN	NaN	NaN	NaN	NaN	NaN	NaN	NaN	NaN	NaN	NaN	NaN	NaN	NaN	NaN	NaN	NaN	NaN	NaN	NaN	NaN	NaN	NaN	NaN	NaN	NaN	NaN	NaN	NaN	NaN	NaN	NaN	NaN	NaN	NaN	NaN	NaN	NaN	NaN	NaN	NaN	NaN	NaN
0	NaN	NaN	NaN	NaN	NaN	NaN	NaN	NaN	NaN	NaN	NaN	NaN	NaN	NaN	NaN	NaN	NaN	NaN	NaN	NaN	NaN	NaN	NaN	NaN	NaN	NaN	NaN	NaN	NaN	NaN	NaN	NaN	NaN	NaN	NaN	NaN	NaN	NaN	NaN	NaN	NaN	NaN	NaN	NaN	NaN	NaN	NaN	NaN	NaN
0	173.5	239.4	245.8	178.2	186.1	154.6	148.4	240.6	161	175.8	202.2	173.5	184.1	157.5	173.7	172.8	121.9	158.5	179.9	188.2	126	141.3	114.3	NaN	NaN	NaN	NaN	NaN	NaN	NaN	NaN	NaN	NaN	NaN	NaN	NaN	NaN	NaN	NaN	NaN	NaN	NaN	NaN	NaN	NaN	NaN	NaN	NaN	NaN
1	170.4	129.6	82.87	120.8	119.5	81.34	147.3	117.1	127.5	94.6	114.3	117	128.7	95.23	153.2	141.6	123.8	174.9	815	825.5	756.2	459.5	474.6	513.6	395.5	300.5	367.2	246.5	300	349.9	347.5	415.2	337.4	358	402.9	266.5	338.5	318.5	242.5	284.5	318.5	281	199	236.5	205	224.5	163.5	239.5	197.1
0	NaN	NaN	NaN	NaN	NaN	NaN	NaN	NaN	NaN	NaN	NaN	NaN	NaN	NaN	NaN	NaN	NaN	NaN	NaN	NaN	NaN	NaN	NaN	NaN	NaN	NaN	NaN	NaN	NaN	NaN	NaN	NaN	NaN	NaN	NaN	NaN	NaN	NaN	NaN	NaN	NaN	NaN	NaN	NaN	NaN	NaN	NaN	NaN	NaN
2	167	183.4	210	184.8	186.4	207.8	225.4	196.1	170.8	175.4	171.1	167.2	183.1	217	175.1	164.2	204.3	183.6	170.8	185.6	196.3	186.1	165.6	162.5	126.7	162.1	192.3	795.5	900	798.5	1081	923.5	1219	973	984.8	1657	1235	1790	1765	NaN	NaN	NaN	NaN	NaN	NaN	NaN	NaN	NaN	NaN
0	148.9	138.6	147.9	124.9	163.6	160.1	178.7	119.5	NaN	NaN	NaN	NaN	NaN	NaN	NaN	NaN	NaN	NaN	NaN	NaN	NaN	NaN	NaN	NaN	NaN	NaN	NaN	NaN	NaN	NaN	NaN	NaN	NaN	NaN	NaN	NaN	NaN	NaN	NaN	NaN	NaN	NaN	NaN	NaN	NaN	NaN	NaN	NaN	NaN
3	137.8	168.5	180.5	130.1	155.8	135.1	150.9	144.5	155.5	195.9	178.3	132.7	152.5	145.7	188.5	171.5	144.2	143.1	166.9	187.4	176	125	142.5	235.6	309.1	418.4	524.9	740.2	719.8	788	775.4	833.6	817.1	783.6	883.6	856.6	683.8	689.5	967.8	810	885.7	900.1	794.9	761.1	810.6	796.6	661.5	661.2	673.5
4	551.5	649.4	570	547.1	526.5	509.5	409.1	383.2	371.7	343	295.9	255.7	258.9	212.9	234.2	230.6	227.4	229.4	259.7	194	238.1	237.8	213.3	228.2	192.1	208.1	244.1	199	208.3	202.6	223	200.6	203	226.2	181	208	148.7	194.2	198.7	143.3	222.5	175.5	195.8	209.6	181.2	199.5	166	150.6	195.6
0	111.2	122.4	146.5	115	NaN	NaN	NaN	NaN	NaN	NaN	NaN	NaN	NaN	NaN	NaN	NaN	NaN	NaN	NaN	NaN	NaN	NaN	NaN	NaN	NaN	NaN	NaN	NaN	NaN	NaN	NaN	NaN	NaN	NaN	NaN	NaN	NaN	NaN	NaN	NaN	NaN	NaN	NaN	NaN	NaN	NaN	NaN	NaN	NaN
5	155	125.4	132	145.5	116	116.5	112.4	126.7	154.2	128.8	129.5	115.6	127.8	178	115.1	131.7	124.6	123.9	249.3	389.7	423.5	426.2	378.1	402.2	441.3	387.9	394.5	437.3	369.6	494.6	423.6	383.5	534.8	476.7	419.3	483.3	439.5	466.8	505.3	430.6	NaN	NaN	NaN	NaN	NaN	NaN	NaN	NaN	NaN
6	190.5	164.8	174.6	184.9	181.1	230	189.9	207.5	166.2	195.7	171.7	208.9	149.6	151.2	111.6	155.5	186.3	187	183.7	174.5	193.9	1492	1780	2000	1855	2383	1899	2490	2422	2094	1859	2094	2037	2382	2095	1954	1943	1863	1820	1706	1608	1314	1940	1429	1373	1241	1215	1258	1087
7	173.4	160.9	200	165.6	123.8	171.3	157.1	92.89	134.4	162.1	118.5	133.2	88.35	150.5	139.7	169.2	170.4	166.3	155.1	186	165.8	150	134.6	152	151.6	126.9	182.6	149.5	618.9	642.5	732.5	702	598.5	757.2	773.3	849.7	757.3	822.6	782	747.4	765.9	722.8	742.7	660.1	615.9	595.1	564.3	563.9	645.9
8	126.5	190.2	164.1	144.9	169.8	124.9	175.6	187.9	153.1	153.9	131.1	125.2	208.2	181.6	156.1	183.5	173.6	153.9	145.7	163.6	252.8	815.1	884.1	832.7	913.5	948.7	962.5	1156	1062	1019	1044	900.9	926.9	898.5	981	1047	1051	950.9	959.4	841	816.6	753.5	845	777.7	813	812.5	697.5	772.1	845.9
0	175.1	183.1	192.4	187.5	140.9	170	190.5	166.7	168.5	131.9	151.9	162	156.6	166.7	123.3	189.6	135.1	154.1	192.8	159.2	138.6	140.6	144.1	161.8	179.1	137.5	188.8	165.4	140	143.6	180.7	147.3	129.7	131.5	149.1	152.3	165.3	131.1	150.8	135.4	121.2	150.2	124	174.9	118.8	156.4	166	158.6	159.5
0	183.5	183.8	175.9	163.4	155.9	153.5	167.3	191.3	169.8	187.1	171.3	173	175.4	180.5	164.8	183.2	151	138.7	184.6	151.4	203.2	111.9	123.1	149	158.6	128.1	143.5	127.3	154.1	128.7	178.2	111.8	149.2	143.8	154.8	137	153	148.9	135.6	148.7	175.7	148.5	171.6	139.7	159.6	155.7	124.9	147.1	131
9	141.2	146.6	178	130.8	180.5	153.5	130.3	122.6	138.1	145.3	139	115.5	153.1	155	129.4	134	152	114.5	138.9	166.5	110.8	125.5	188.7	148.5	138.1	150.5	139.8	132.4	153.4	266.2	606	780.1	827.5	798.5	897.6	945.6	1130	1134	1221	1045	1113	946.8	1056	1077	1101	985.8	1006	926.2	986.5
10	453.3	398.2	492.5	510.3	424.3	485.8	475.7	442.7	442	414.5	449.9	385.9	358.1	345.7	359.9	308	284.1	300.9	324.9	260.1	253.9	234.4	156.2	193.7	199	197.2	172.6	154.7	196	172.6	167.5	185.1	175.5	164.1	160.5	181.2	179	168	174.6	155.9	170.3	168	198.6	177.5	166	171.6	190.2	145.5	192.4
11	166.9	150.7	160.6	162.6	134.5	176.2	166.5	187.5	182.2	144.3	152.7	142.1	167.3	146	159.3	168.9	101	148.5	137.9	144.9	104.7	148.4	124.9	133.4	153.2	179.6	254.4	927	1121	1377	1301	1339	1370	1315	1275	1423	1397	1348	1424	1394	1258	1210	1255	1127	949.7	1127	915.2	852.4	749.8
0	211.9	242.5	206.8	219.3	197.7	204.7	201.9	188.3	233.5	194	214	192	191.6	190.7	198.4	240.3	170.2	168.1	777.3	819.8	902.6	714	690.2	787.3	721.6	762.5	NaN	NaN	NaN	NaN	NaN	NaN	NaN	NaN	NaN	NaN	NaN	NaN	NaN	NaN	NaN	NaN	NaN	NaN	NaN	NaN	NaN	NaN	NaN
12	179.4	221.5	202.1	189.6	213.8	191.2	183.4	194.7	177.7	176.7	190	189.2	147	166.5	208.1	181.4	179.4	162.9	166.6	164.1	201.1	194.1	587.7	808.3	746.6	754.6	779.7	927.3	996.8	889.8	848.4	868.8	878	942.3	893.2	825.7	766.2	821.7	929.5	811.8	867.7	858.5	866.7	930.7	819.3	806.3	824.7	847.2	879.2
13	178.7	213.6	160.4	126.8	153	156.1	187.6	181.9	150.2	168.3	166.3	141.5	186.4	167.2	151.9	141.9	169.9	176.1	159.9	183.1	158.4	174.5	189.9	152.5	190	173.9	149.6	183.9	143.5	195.5	168.5	256.6	315.6	511	691.5	1086	1089	1213	1405	1221	1186	1095	1289	1119	1168	1259	1247	1134	1472
14	126.5	144.6	107.4	134.9	113.7	128.3	161.2	128.2	169.3	131.8	111.5	187	129.7	146.5	132.7	165.2	109.7	146.1	130.5	133.7	149.9	205	198.2	439.1	492.4	493	586.6	529.1	392	518.1	490.1	NaN	NaN	NaN	NaN	NaN	NaN	NaN	NaN	NaN	NaN	NaN	NaN	NaN	NaN	NaN	NaN	NaN	NaN
0	120	NaN	NaN	NaN	NaN	NaN	NaN	NaN	NaN	NaN	NaN	NaN	NaN	NaN	NaN	NaN	NaN	NaN	NaN	NaN	NaN	NaN	NaN	NaN	NaN	NaN	NaN	NaN	NaN	NaN	NaN	NaN	NaN	NaN	NaN	NaN	NaN	NaN	NaN	NaN	NaN	NaN	NaN	NaN	NaN	NaN	NaN	NaN	NaN
0	NaN	NaN	NaN	NaN	NaN	NaN	NaN	NaN	NaN	NaN	NaN	NaN	NaN	NaN	NaN	NaN	NaN	NaN	NaN	NaN	NaN	NaN	NaN	NaN	NaN	NaN	NaN	NaN	NaN	NaN	NaN	NaN	NaN	NaN	NaN	NaN	NaN	NaN	NaN	NaN	NaN	NaN	NaN	NaN	NaN	NaN	NaN	NaN	NaN
15	135.7	153.4	162.2	160.6	159.4	147.4	128.8	158.7	138.6	136.1	127	116.8	150.2	126.7	127	112	124.9	147.6	128.3	119.5	129.2	120.6	144.2	188.1	1847	1978	1815	1680	2190	2241	2170	1937	1966	1902	1890	2025	1673	1861	1885	1824	1681	1392	1472	1292	1269	1159	1192	1299	1210
16	164.9	120	131.9	206.5	143	124	157.8	179.4	168.9	147.6	131.4	169.8	166.8	157	117.2	156	155.5	152.5	148.7	166.4	152.3	797	679.5	746.9	790	699.7	795.9	907.9	942.9	1013	986.3	966.4	870.1	824.6	816.3	787.4	891.6	734.2	873.8	832.8	1044	865.8	938.2	971.1	929.6	779.8	857.9	907.9	1047
0	204.3	205.7	155.7	153.4	165.1	160.7	175	157.9	147.7	134.3	162.5	NaN	NaN	NaN	NaN	NaN	NaN	NaN	NaN	NaN	NaN	NaN	NaN	NaN	NaN	NaN	NaN	NaN	NaN	NaN	NaN	NaN	NaN	NaN	NaN	NaN	NaN	NaN	NaN	NaN	NaN	NaN	NaN	NaN	NaN	NaN	NaN	NaN	NaN
17	205.5	219	285.7	271.4	280.4	228.3	202.5	176.4	174	220.2	180	229.9	172.1	200.6	174.5	212.7	133.4	198.3	230.4	221.1	184.8	245.3	184	273.1	986.6	1024	985.5	1090	1093	1116	1011	966.8	1333	1256	1365	1724	1539	1434	1614	1559	1686	1642	2083	1743	1844	1911	2103	2032	1797
18	116.5	161.5	148.8	163.5	156.4	210.8	121.3	126.9	131.3	145.5	143.7	140.5	168.2	157.2	152	130.7	107.6	125.4	157.3	110.5	156.5	131.3	141.9	123	157.8	134	149.5	118	126.8	134.2	142	191.8	420.2	435	385.2	375	466.3	440.2	445.3	509.2	528.5	502.3	608	604.5	582.9	635.4	596.7	568.2	565
19	193.6	205.6	182	215	225.5	215	186.7	159.3	179	172.2	180.3	177.1	164.8	220.9	145.7	205.7	183.1	181.5	163.1	195.5	192.2	210.4	252.6	311	344.4	639.5	1017	1432	1302	1422	1718	1292	1177	1386	1564	1761	1555	1288	1427	1529	1514	1637	1599	1731	1621	1801	1407	1555	1437
20	227.9	229.5	184	201.9	187.1	163	169.9	147.3	201.4	185.3	148.9	194.6	198.8	167	162.9	197	160.5	176.9	205.8	179.7	184	211.4	154.6	163.5	119.4	160.4	158.5	175	346.5	1241	1461	1836	2106	1920	1699	1952	2049	2223	1926	1789	1847	1860	2085	2116	2321	2056	2209	2013	2061
21	185.6	196.7	162.4	219.1	208.1	173.9	161.5	198.2	161.2	182.1	158.7	196.2	181.6	183.2	137.7	174.5	143.5	170.7	527.7	674.7	748.3	668.5	631.1	648.3	628.3	827.7	895.8	954.4	1043	924	1142	1059	1143	1148	1056	1169	1119	1264	1199	993	840	824.5	816.7	907.9	855.7	970	946.9	NaN	NaN
0	148	145.2	149.5	152.9	124.6	144.1	153.3	168.9	147.6	123.2	117.8	128.8	142.3	139.8	103.5	149.5	141	176.2	144.2	129.3	105.3	182	138.4	140.8	142.4	NaN	NaN	NaN	NaN	NaN	NaN	NaN	NaN	NaN	NaN	NaN	NaN	NaN	NaN	NaN	NaN	NaN	NaN	NaN	NaN	NaN	NaN	NaN	NaN
22	172.4	170.4	144	130.7	133.7	161.9	162.9	148.9	143.9	150.8	140.8	149.3	114	151.6	163.5	146.1	154.1	156.2	156.6	114.6	123.4	204.5	159.9	142.5	127.5	263.1	1167	1251	1477	1203	1198	1250	1174	1143	1116	1219	1219	1119	1038	1232	1132	1121	914.1	1024	1000	952	808.6	779.9	728.1
23	156	230.8	182.3	198.4	181.9	187.5	160.4	180.8	159.3	159.6	165.5	194.7	166.3	201.6	202.6	171.2	170.3	168.5	235.5	211	179.5	224.9	188.1	190.1	185.1	190.2	214.9	227.7	470	947.5	1746	1993	2309	2389	2097	2243	2157	2019	2107	1959	2025	2143	2119	1851	2514	2283	2520	2153	1712
0	227.9	185	175.1	190.1	147.5	237.7	186	179	150.5	195.6	197.3	208.8	197.1	210.6	244.8	177.3	186.7	182.4	206.3	211.1	189.5	175.9	171.6	190.7	211.4	204.1	197.7	201.3	174.1	195.6	194.9	156.4	172.4	150	180.5	208.8	176.9	174.5	198.6	191.5	228.7	193.9	216.7	169.8	199.3	197	187	207.1	186.7
0	127.8	145.7	135.8	124.7	148.1	128	145.1	146	115	122.3	142.5	131.2	127.7	170.9	128.2	126.3	123.8	112.2	143.8	148.5	145	142.9	158	107	NaN	NaN	NaN	NaN	NaN	NaN	NaN	NaN	NaN	NaN	NaN	NaN	NaN	NaN	NaN	NaN	NaN	NaN	NaN	NaN	NaN	NaN	NaN	NaN	NaN
24	163.5	146.4	154.4	139.5	138.9	159.6	147.8	158.6	132.8	136	174.6	138	117.2	149	148.7	166.5	141.6	151.6	113.9	106.7	134.2	163.5	169.5	189.4	879.5	953	1124	1146	1132	1038	991.4	1249	1091	973.8	1218	1287	1237	1219	1111	1212	984.4	1005	1200	1219	942.5	972.8	996.7	1089	1028
25	172.8	169.3	174.7	146.3	155.6	163.6	170.3	132	148.6	145.2	132.8	135.9	134.4	166.8	152	178	153.3	148.9	175.3	844.4	806.5	963	1029	1364	1325	1445	1302	1108	1022	1052	1024	1185	1079	1205	1091	1080	1086	1127	1122	972.6	1002	1122	1058	1117	1078	988	1184	1106	986.5
0	159.9	122.1	161.2	157.5	135.7	119.7	115	110.8	111.3	124.3	154.5	111	126.3	129.3	127.7	118.6	172.4	123.8	107.7	134.3	124.7	NaN	NaN	NaN	NaN	NaN	NaN	NaN	NaN	NaN	NaN	NaN	NaN	NaN	NaN	NaN	NaN	NaN	NaN	NaN	NaN	NaN	NaN	NaN	NaN	NaN	NaN	NaN	NaN
26	225.5	187.6	180.9	190.7	229.9	207.6	225.7	200	167.7	187.4	199.1	198.6	189.3	173.7	185.3	200.2	177.5	158.6	179.4	207.7	231.1	208.9	162.6	210.3	211.8	192.1	181.9	187	222.2	208.5	718.8	999	1294	1073	1216	1173	1201	913.2	1064	1057	897.7	1080	1218	1348	1206	1214	1188	1292	1260
27	177	152.1	159.1	190.6	155.1	174	165.6	144.8	133.5	152.1	149.2	125.1	167.5	124.3	147.9	115.5	113.7	144.5	145.6	152.3	153.5	151	127.8	138	107.8	112	157.5	1367	1449	1976	1422	1681	1748	1823	1595	1744	1820	1812	1893	1614	1602	1418	1447	1611	1480	1628	1719	1769	1158
0	203.7	199.2	176.7	212.4	182	167.4	169	188.2	186.6	170.6	153.2	167	145.6	154.8	145.8	179.5	175.1	156	162.8	162.3	193.1	172.5	185.4	153.5	170.5	NaN	NaN	NaN	NaN	NaN	NaN	NaN	NaN	NaN	NaN	NaN	NaN	NaN	NaN	NaN	NaN	NaN	NaN	NaN	NaN	NaN	NaN	NaN	NaN
28	169.1	188	206.1	215.9	159.6	185.6	200	188.4	210.3	189	164	162.3	170.7	143.6	193.7	165.6	141.9	138.1	138.6	115.4	132	185.9	191.9	137.8	111.2	167.3	187.5	167.8	188	171	129.6	164.1	148.9	136	201.6	146.3	132.1	145.1	146.3	95.04	140.7	145.5	125	157.8	128	163.3	116.6	123	137.8
0	179.8	138.3	149.9	149	166.1	157.8	115.6	152.3	139	159.9	260.4	680.2	707	753.9	699.8	752.9	689.6	698.7	603	641.4	744.7	660.9	644.6	810	881.5	830.9	725	649	692.9	711.5	791	733.2	1026	901.2	937.2	1009	916.2	979.3	967.3	1170	1115	1094	1215	977.6	1110	1042	1081	1161	1155
29	161.3	158.6	205.4	134.5	149.5	150.8	158.5	174	124	181.4	144.1	121	130.9	145.2	162.7	124.9	131.4	142	125.7	114	128.8	131.6	139.4	128.9	163	143.5	126	160.1	168.5	185.5	156.6	131.1	144.5	118	1046	1144	1125	1179	1339	1383	1357	1355	1401	1329	1431	1252	1210	1353	1279
30	127.5	138.2	156.9	129.2	132.1	141.6	163.3	160.1	125.5	146	154.2	112.4	101	162.3	130.5	134.3	154.6	201.8	781.3	872.9	812.1	760.5	753.4	786.3	824.5	942.1	1068	1104	962	1029	1054	921	1288	1488	1386	1669	1274	1434	1495	1647	1471	1368	1263	1175	1295	1128	1008	1138	1012
31	164.6	131.8	179.1	156.9	133.1	141.8	146	145.3	148.3	175.2	162.4	156	157.7	157	133.2	164.4	141.9	173.2	137.4	137.5	161	126.8	166.4	651.1	761.1	797.6	905.7	925	975.9	1043	1041	771.9	1003	898	1240	1015	991.1	936.8	1034	927.8	1375	1167	1300	1219	1289	1337	1046	1173	1049
32	98.5	131	129.4	151.1	148.3	124.3	104.6	116	127.2	159.2	452.6	439	522.4	515	502.5	394.7	419.9	447.4	449.5	408.6	417	387.7	292	353.2	527.1	602	593.5	742.5	761.5	773	835.6	781.4	779.1	787	762.1	840.9	966.4	916.2	849.7	951.9	957.2	1114	1113	1213	1130	1198	1176	1201	1225
33	177.7	177.7	169.2	191.4	204.6	130.9	156.8	156.1	185.5	147.3	159.6	162.3	184.2	165	145.5	164.5	145.8	156	193.4	753	796.5	824.1	908	917.4	978.5	1306	1148	1085	1187	1202	1130	1216	1286	1166	1139	1298	1309	1346	1258	1360	1266	1163	1243	1130	977	1109	1211	1171	1202
0	176.6	197.4	171.9	160.7	171.6	185.8	160	153	161.9	148.2	175.4	152.8	197.5	197.2	154.5	138	150.2	159.2	156.5	150.2	193.8	175.3	152.3	161	197.9	171.2	161.4	181.5	185.3	188.6	160.9	163.1	172.8	198.7	187	204.3	164	154.7	189.3	171	168.1	159.7	169.7	163.9	186.8	154.5	166.6	209.5	220.2
34	231	166.4	172	160.6	153	188.5	162.6	176	137.5	184.5	134.9	116.8	153.5	138.4	153.9	143.6	127.2	175.4	124.6	164.8	152.8	580	747.9	781.4	801	776	790.4	733.5	873.7	795.4	1082	1179	1275	1228	1349	1464	1065	1385	1150	1561	1250	1314	1338	1065	1165	1094	1120	1064	948.6
0	169.3	143.7	172.1	148.5	149.7	121.5	205.1	91.63	74.02	111.1	154.8	134	91.91	151.9	112.2	98.13	146.7	110.7	117.3	133.1	130.7	84.41	107.1	113.5	111.6	93.95	146.9	108.2	109.1	131.8	122.2	110.8	123.3	122.5	142	143.8	148.4	118.8	142.1	193	146.2	124.6	103.6	113	136.3	140.9	114.3	148.6	120.6
0	194.5	164.8	232.4	143.2	NaN	NaN	NaN	NaN	NaN	NaN	NaN	NaN	NaN	NaN	NaN	NaN	NaN	NaN	NaN	NaN	NaN	NaN	NaN	NaN	NaN	NaN	NaN	NaN	NaN	NaN	NaN	NaN	NaN	NaN	NaN	NaN	NaN	NaN	NaN	NaN	NaN	NaN	NaN	NaN	NaN	NaN	NaN	NaN	NaN
35	823.2	725.8	718.5	551.4	567	610.1	621	676.8	639.9	479.9	383.5	359	311.2	230.7	205.7	234.8	214.1	261.7	263.2	206.5	217.7	173.7	202.7	222	169.8	179.6	374	934	1010	939.8	979.8	1080	1122	1149	1140	1155	1116	1137	1196	1130	1187	1121	1193	1070	1015	979.3	931.2	884	947.9
0	178.1	204	208.9	150	177.5	162.5	198.2	177.2	175.2	155.6	184.8	133	162	136.9	159.4	165.8	138.2	128.6	177.7	160.9	185.6	180	177.6	141.8	127.9	193	132	138.9	169.3	160.8	128.1	164.5	141	120.2	181.4	120.9	206.3	161	153.3	144.7	142.8	143.6	146.5	145.3	135.8	155.2	143.7	120.4	148.6
36	605.1	653.8	583.5	524.1	279.4	223.4	145.9	215	274	244.4	249.9	255.1	208.4	171.6	218.3	217.6	253.7	236	215.2	191.2	186	203.2	191.5	157.1	220.4	504.7	590.4	680.2	684.5	653.5	737.3	777.2	782.9	642.7	593.5	678.5	582.3	690.9	654.2	648.1	729.7	625.5	674.5	712	573.8	632	712.3	707.6	777
0	130.4	147.7	150.1	135.4	135.4	131.5	146.4	135.1	129.8	133.4	141.2	138	122	138.8	154.4	138.6	144.6	131.4	106	117.5	141.4	121.6	136.4	132.6	131.2	123.9	116.2	159.4	267.3	786.6	837.7	815.3	865.8	778.6	687.3	895	862	807.4	843.6	918.6	1054	1040	1006	932.4	971.5	862	1018	914	1044
37	180	140.5	143.1	195	172.4	159.9	163.6	141.1	160.3	134.7	152	148.8	131.4	147.1	141	127.3	116.3	128.5	124.1	118.4	164.4	988.5	994.5	1203	1067	1129	1375	1432	1359	1108	1269	1353	1297	1332	1159	1376	1175	1279	1062	1205	1035	1313	1042	1218	1186	1070	1365	1132	1171
0	189.2	193.2	204.5	205.3	188.7	239.2	172	177.8	157	185.5	151.7	196.6	210.5	185.1	178.3	196.3	177	148.6	187	218.5	159.7	177.6	166.9	189.8	189.3	202.1	149.1	193.7	188.2	165.8	149.3	160.2	147.6	141.7	168.8	169.3	215.5	199	192.6	145.7	138.5	160.5	147.1	136	158.7	137.4	140.3	164.9	149.7
0	159.3	173.5	161.9	121.9	142.7	181	150	134.3	162.2	113.5	123.3	146.9	161.5	150.6	164.5	85.63	115.2	145	135.2	125.2	141.7	169.7	145.3	146.5	151	137.9	163.3	124.1	139.9	147.4	98.57	111.4	129.6	117	111.8	108.5	137.1	124.5	140.9	120.3	119.7	124.5	119.8	91.67	137.5	149.5	121.7	127.6	163.2
38	579.6	618	452	542.3	452.7	360.8	500.2	394.9	310.3	300.4	251.5	243.9	213	202.4	178.2	222.9	190.5	162.5	200.7	167	181.5	175.2	229	182	641.9	591.5	603	756	720.5	785.1	688.8	825.8	797.7	779.7	789.5	783.4	667.2	711.3	790.8	830.4	647	848.3	859.9	752.6	817.4	736.1	723.7	694.9	686.7
39	163	165.1	186.9	168.2	177.7	164.8	154.3	117.6	138.8	176	160.9	130.3	137.2	165.8	131.5	131	149.3	124	189.3	141.1	102.8	165.3	142.4	158.9	208.5	121.1	128.2	126.8	134.9	153.9	122.2	149.2	144.1	142.8	124.4	117.4	151.4	143.2	160.9	161.6	128.1	105.3	172.4	137.2	175	159.5	144.9	125.5	131
40	156.5	127	170.2	135.6	149.2	138.6	175.8	107.9	139	146.8	127.6	118.4	147.3	125	156.4	189	114.9	119.8	127.2	132.3	144.2	124.1	142.3	139.2	114.2	136.5	154.2	110.7	117.5	116	160.5	113.5	123.2	135.2	145.1	117.3	140.6	160.6	234.8	229.3	315.6	356.9	901.3	1437	1607	1666	1735	1745	1739
41	642.5	493.6	326	224.3	246.9	292.5	248.5	291.4	246.9	221.9	232.4	206.8	263.6	196.7	199.1	203.3	185	304	931.5	1225	1293	1272	1288	1432	1312	1376	1394	1504	1273	1316	1319	1450	1454	1300	1514	1294	1267	1512	1209	1237	1284	1298	984.7	1053	1150	1705	944.2	1177	1171
42	186.2	185.7	157.1	179.4	130.2	160.3	177.4	158.5	139.6	167.6	161.2	159.8	157.3	192.2	136.4	143.4	136.9	144.9	649.1	713.1	754.6	834.1	693.4	779.7	832	838.3	968.6	835.3	903.3	953.7	800.6	875.8	782.1	965.3	949.3	926.1	834.1	896.1	920	1096	1138	1183	1075	1141	1023	869.2	855.2	870.6	905.6
0	162.1	209	158	151.3	182	149.7	165	185.4	220.5	148.1	195.3	153.6	190.3	170.9	166.7	154.7	183	161.5	190.4	150.3	178.8	170.2	179.8	201.1	140.7	172.9	142.9	159	207.7	171.3	150.5	169.2	169	183.9	188.2	225.3	199.5	158.1	197.7	151.5	146	175.1	177.5	154.3	152.9	164.4	140.6	140.7	135.3
43	226.4	208.5	251.7	219.7	189.9	181.1	183.4	207.9	201.4	186.4	216.9	173.9	179.9	158.5	158.8	220	199	229.6	236.1	227	183	225.9	193.5	163.2	143.9	185.1	1306	1350	1396	1530	1396	1289	1465	1506	1426	1501	1518	1404	1295	1592	1257	1337	1548	1336	1418	1198	1453	1324	1425
0	NaN	NaN	NaN	NaN	NaN	NaN	NaN	NaN	NaN	NaN	NaN	NaN	NaN	NaN	NaN	NaN	NaN	NaN	NaN	NaN	NaN	NaN	NaN	NaN	NaN	NaN	NaN	NaN	NaN	NaN	NaN	NaN	NaN	NaN	NaN	NaN	NaN	NaN	NaN	NaN	NaN	NaN	NaN	NaN	NaN	NaN	NaN	NaN	NaN
44	188.3	206.3	215.4	219	155.4	193.5	217.2	217.7	118.5	143.2	173.4	201	181.8	186.8	168.2	176.3	200.3	168.4	180.7	162.9	168.2	161.2	144.2	142.1	189.5	136.6	157.3	204.5	183.8	124.7	177.8	153	187.1	169.4	150	158.3	176.6	200.6	196.6	191.8	218.5	179.3	200	205.5	231.9	231.6	226.2	215.5	244.5
45	509.4	454.6	443.8	563.8	583.2	582.5	517.4	462.8	390.4	369.6	299.9	184.3	215.7	190.5	214.3	190.4	202.8	844.7	873.3	1169	1201	1377	1239	1193	1541	1681	1355	1377	1284	1230	1326	1132	1221	1239	1258	1176	1256	1335	1137	1105	1311	1341	1506	1474	1482	1189	1189	1238	1183
0	154	170.4	170	126.3	140.8	115.3	154.4	173.3	NaN	NaN	NaN	NaN	NaN	NaN	NaN	NaN	NaN	NaN	NaN	NaN	NaN	NaN	NaN	NaN	NaN	NaN	NaN	NaN	NaN	NaN	NaN	NaN	NaN	NaN	NaN	NaN	NaN	NaN	NaN	NaN	NaN	NaN	NaN	NaN	NaN	NaN	NaN	NaN	NaN
46	212.1	234.6	200.4	168.6	171.8	202.1	166.8	178.5	214.3	232.5	175.2	144.4	216.4	173.3	196.8	161.9	196.3	214.9	176.6	169.8	171.3	159.3	154.2	161.8	140	190.2	1176	1284	1397	1654	1304	1395	1562	1723	1919	1800	1893	2060	1889	1839	1965	1764	2243	1662	1981	2062	2088	1942	1991
47	120.8	136.7	136.4	111.8	140.6	136.1	152.9	149.2	166.5	160.8	101.9	114.6	181.5	164.9	149.8	159.9	143.4	152.8	137.3	134.4	155.8	159.9	150.3	162.5	167.2	175.3	124.5	119	145	163.5	539	507.8	512.4	446.3	578.4	427.5	552	508.2	532.5	518.2	547.5	734.6	634.7	694.4	586.7	772.8	1027	1170	767.3
48	217	277.6	260.4	243.1	259.5	244.1	229.3	225.5	256.8	254	255.1	190.9	313.4	224	235.3	181.9	213.4	183.4	1158	1049	1386	1123	1096	1286	1226	1435	1316	1540	1662	1652	1543	1841	1765	1766	1923	1942	1873	1683	2003	1735	1736	1938	1868	1785	1884	1956	2160	2223	1947
49	300.5	357.1	292.4	368.9	308.3	290.3	299.4	310.7	248.6	219.6	233.2	206.5	210.1	181.1	225.4	174.5	200	170.7	204.2	219.4	153.2	168.4	180	169	177.3	230.5	696.9	783.8	841.6	879.8	923	1043	1045	1113	1298	1292	1282	1280	1225	1283	1171	1131	1171	1130	1138	983.4	1042	776.2	740
0	155.7	176.9	140.3	170.9	133	157.5	153.3	138	137.8	145.7	134	145.9	160.6	125.5	150.3	150	153.3	131.9	570.3	556.5	604.8	631.3	620.6	750.2	738.9	653.2	689.5	722	822.7	685.3	771.8	731	694	NaN	NaN	NaN	NaN	NaN	NaN	NaN	NaN	NaN	NaN	NaN	NaN	NaN	NaN	NaN	NaN
50	287	228	291.5	264	279.6	225.6	268.7	267.6	195.3	254.4	211.7	213.8	213	204.5	198	187.2	204.2	188.4	165	173.7	208.8	200.4	205.5	184.1	174.2	207.6	212.9	174.5	214.5	198.4	272.5	480.3	723.8	968.8	944	1011	1006	1006	929.8	1056	996.9	944.9	825.5	854.5	912.9	973.4	912.7	946.4	740
0	176.7	183.3	169.8	192.8	158.9	174.6	143.1	164.4	143.9	163.3	167.2	141.1	150.5	137.1	155.7	161.1	177.8	205.2	135.9	150.2	174.8	163.5	176.7	141.3	150.3	641.7	668.9	746	848.4	910.6	951.3	950.2	1019	986.2	1105	1222	1133	1147	1329	1281	1206	1299	1261	1282	1176	1134	1213	1106	1094
0	170.5	180.5	215.7	151.1	151.4	164.5	215.5	171.7	146.2	185.3	164.3	158.4	148.7	139.1	161	141.2	178.4	138.3	147.6	123.8	166.1	167.1	172.1	177.7	163.5	1294	1389	1603	1763	1775	1773	1589	1612	1490	1515	1584	1660	1454	1599	1551	1504	1370	1527	1438	1392	1317	1305	1356	1290
51	127.3	149.1	151	162	180.5	144	132.9	152.1	134	112.1	120.5	125.9	181	170.9	117.4	130.1	140.2	133.5	201.9	147.1	198	182.7	135.6	160.8	593.8	575.1	568	602.5	671.2	749.7	705.1	833.3	777.9	813.7	772.2	740.3	790.6	900.7	853.8	1142	886.7	811.9	836.5	868.2	841.7	846.2	934.2	747.5	785.5
0	160	231.6	192.1	257.5	237.9	333	605.5	594.8	775.5	714.5	788.5	580	633.9	649.9	612.5	664.1	698.9	809.7	758	668.5	677.5	633.5	759.5	807	795.9	748.5	710.7	648	772.4	840.2	795.2	733.2	1043	931.8	855.3	803.6	831.7	956.4	983.9	1010	865.5	1137	996.8	1047	1151	1149	1299	1262	1148
52	254.8	241	215.8	194	217.7	187.7	204.8	193.2	187.9	198.2	181.9	190.7	187.2	181.9	154.4	168.9	175.7	187.4	193.9	183.8	157.3	207.2	173.5	202.5	133.4	151.8	137	167.6	191.4	174.9	1365	1491	1575	2474	2429	2739	2626	2770	2818	2580	1892	2276	1702	1772	1652	1414	1629	1780	2056
53	157.6	139.4	164.9	140.2	148.9	131.7	119.5	126	184.3	121	140.3	104.1	148.2	121.9	143.7	133.7	130.4	170.5	169.4	123	152.9	136.7	171	133.9	155.7	157.2	186.7	575.8	718.8	1215	1066	1127	1384	1158	1340	1206	1141	1233	1013	989.2	1016	1049	1118	1261	932.5	1086	1230	1019	1157
54	173.9	169.9	182.1	176	133.6	187.4	161.6	181.5	161.3	150	193.8	176.8	166.9	160.9	163.7	124	144.7	137.3	166.1	141.9	170.8	164.2	159.7	135	144	132.6	166	143.8	119.9	176.7	116.1	137	139.1	166.9	152.9	180.5	173	161	217.5	340	493.5	780.5	1357	1454	1443	1315	1380	1412	1275
55	130	119.1	143.9	132.9	145	140.6	149.5	147.1	154.8	122.4	109.3	134	156.4	134	145.3	156.8	134.6	144.3	146	155.6	146.3	139.4	465.5	477.2	505	671.5	748	541	553	665.7	679.3	613.6	695.7	712.7	621.5	694	584.5	643.5	735.4	629	641.4	725.4	963.4	785.1	682	575.2	784.5	817.5	701.8
56	193.7	169.5	166.1	168	180.9	189.1	163.3	130.2	141.4	144.5	148.4	134.2	134.8	116.2	142.8	156.3	140.5	164.7	168	155.8	128.2	167.8	118.2	173.5	140.5	150.8	117.3	164.9	163	169	181.3	165.5	131.1	133.7	284.8	717	742.3	682.2	876.5	769.1	890.4	790.4	873.9	919.9	872.8	872.8	956.3	888.3	959.2
0	188.1	194.5	225.3	176.4	205.4	185	154.9	185.8	198.8	187.5	161.5	181.7	213.2	186.9	173.6	186.1	199.5	195.4	195.7	183.4	188	185.3	155.5	151.3	149.8	132.5	162.2	188	124	175.4	183.6	173.8	189.3	159.2	185.4	166.8	182.4	171	189.3	177.8	164.2	180	169.1	1280	1299	1202	436.1	317.4	837.9
57	135.7	212.2	126.5	190.3	169.6	216.9	162.3	230.3	280.6	132.4	195.4	125.6	130.8	202.5	167.4	155.5	210.7	168.6	144.5	158.1	132.5	131.1	126.5	155.4	147.2	133.2	164.2	96.78	155.1	892.5	1257	901.3	1321	1158	975.5	1237	1321	1002	1236	1025	1289	1583	1407	1568	NaN	NaN	NaN	NaN	NaN
0	165.5	225.6	165.6	198	148.7	177.7	147.9	149	122	165.8	182.6	174.3	193.6	153.1	201	184.8	125.1	144.1	169.3	181.5	187.7	196.6	164.1	134	161.5	318.7	797.3	1014	1125	1274	1269	1334	1346	1607	1430	1365	1417	1388	1473	1484	1264	1226	1380	1206	1278	971.5	1023	1005	1005
58	249.2	197.5	272.6	169.9	225.3	232.9	196.7	218.1	207	178.6	161.1	276.8	222	187.3	191.7	245.1	204.2	146.4	207.5	154.9	172.4	198.3	211.7	300	777.1	1140	1531	1599	1856	2026	2357	2113	1950	1906	2094	1889	1595	1499	1436	1769	1685	1509	1802	1591	1441	1302	1363	1163	1079
59	181	181.7	167.9	187.4	174.7	172	134.7	135	169.3	167	169.7	138.4	171.6	140.6	140.3	128.5	147.7	176.2	166.5	143	167.1	155.2	131.6	143.8	149.1	165.2	231.2	281.5	392.9	372.6	523.8	1189	1332	1493	1687	1571	1781	1660	1662	1909	1822	1769	1760	1562	1376	1317	1322	1362	1290
60	187.5	144.5	143.3	168	155.5	135.5	156.6	113.9	145	161.5	116.1	145.6	142.8	147.5	166.3	116.7	123.4	150.1	160.7	176.4	136.7	140	145.7	499.4	625.4	557.8	596	727.6	640.7	693.8	618.5	722.7	841.2	616.7	722.6	705.7	765.7	835.4	706.1	802.6	815.7	699.7	692.9	882	756.6	728.7	808.3	795.3	798.3
61	174.9	211	169	157.6	177.2	164.7	193.7	134.5	206.8	180.2	179	206.8	156.9	133.5	192.4	189.9	158.9	173	171	168.5	184.1	181	179.6	221.2	213.9	181.8	183	169.6	179.8	137	167.6	154.5	145.6	199.5	158.3	188.7	144.8	160.4	145	161.9	165.9	183.2	137.5	161	162.3	151	155.7	152.3	176.1
62	175.8	158.1	164.6	134.4	139.9	153	158.4	156.7	161	160.9	164.4	201.5	142.3	176.6	153.2	113.7	146.2	175.6	169.7	136.3	187.4	159.2	170.4	156.4	263.5	885.2	1210	926.2	1220	1496	1623	1712	1660	1620	1564	1686	1594	1419	1529	1686	1470	1508	1402	1382	1338	1261	1481	1182	1272
0	159.1	168.6	139	145.5	154.1	141.4	146.6	146.8	132.8	164.5	124.1	109	123.1	170.6	133.5	NaN	NaN	NaN	NaN	NaN	NaN	NaN	NaN	NaN	NaN	NaN	NaN	NaN	NaN	NaN	NaN	NaN	NaN	NaN	NaN	NaN	NaN	NaN	NaN	NaN	NaN	NaN	NaN	NaN	NaN	NaN	NaN	NaN	NaN
63	342.5	317.9	366.7	354	293.9	390.5	359.2	343.1	288	280.2	261.5	215.4	204.8	207	213	170.8	166.7	218.7	201.1	182.9	661.2	774	793.3	731.4	688.2	723.9	801.6	854.8	897.8	915.1	783.3	853.2	825.5	938.7	987.5	658.7	802	784	855.6	916.5	765.9	761.5	758.4	792.8	761.5	715.7	595.7	661	793.1
0	185.9	166.5	176.5	208.4	214.8	222.5	205.7	223.4	161.8	145	214	144.5	203	215.9	230.7	NaN	NaN	NaN	NaN	NaN	NaN	NaN	NaN	NaN	NaN	NaN	NaN	NaN	NaN	NaN	NaN	NaN	NaN	NaN	NaN	NaN	NaN	NaN	NaN	NaN	NaN	NaN	NaN	NaN	NaN	NaN	NaN	NaN	NaN
64	183.2	181.9	177.6	187.5	170.4	182.9	145.4	116.2	124.2	142	179.3	139.5	122.1	112.6	151	152.1	174	115.8	177.7	163.5	155	211.4	180.6	179.1	170.2	192	178.8	192.2	164.7	160.3	151.4	170.2	137.5	145.2	123.7	147.3	125.7	124.5	157.7	167.2	149.2	143.6	813.7	820.3	1121	1208	1235	1309	1457
65	188.3	146.8	210.3	154.5	128.9	144.7	164.8	156.1	148.3	143.4	192.7	139	168.5	136	163.6	162.7	171.7	137.9	178.5	177.1	187.5	178.1	135.2	137.6	136.1	171.1	148.9	146.9	730.8	922.1	932.5	1065	1059	1323	1654	1680	1379	1158	1035	1185	1205	1125	1249	1288	1412	1435	1385	1541	1524
66	1145	1089	1046	767.8	935.2	887	926.4	831.1	977.2	607.8	491.7	518.4	539.9	465.3	437.8	343	352.9	293.1	315.4	251	248.1	182.2	194.2	472.8	1062	1330	1259	1350	1413	1544	1594	1667	1663	1602	1521	1331	1891	1887	1741	1501	1621	1394	NaN	NaN	NaN	NaN	NaN	NaN	NaN
0	199.4	214.9	199	177.1	206	170.2	175.1	177	152.7	137	170.1	161.1	157.7	168.7	159	170.3	134	122.5	150	145.1	145.5	159.3	142.3	141.5	176	138.5	176.5	141.6	161.9	183.2	142.7	153.7	161	152	130.5	164.3	170	129.9	156	160.8	119.6	161.9	151.5	136.5	153	175.9	142.7	158	141.8
67	213.5	187.8	185.4	182.1	249.6	206.8	181.1	195.6	172.1	174.1	169.3	178.1	210	199.3	185.2	513	476.1	471	415.2	448.1	420.7	475.5	513	499.2	566.3	545.8	648.8	665.4	733.3	678.8	679.6	713.3	667.9	748.4	868	711.9	810.2	892.1	816.3	775.8	673.4	770.3	683.3	599.3	454.3	556	526.1	444.8	479.8
0	287.2	321.6	313.7	292.3	306.1	252.7	190.7	205.8	NaN	NaN	NaN	NaN	NaN	NaN	NaN	NaN	NaN	NaN	NaN	NaN	NaN	NaN	NaN	NaN	NaN	NaN	NaN	NaN	NaN	NaN	NaN	NaN	NaN	NaN	NaN	NaN	NaN	NaN	NaN	NaN	NaN	NaN	NaN	NaN	NaN	NaN	NaN	NaN	NaN
68	154.7	123.9	157.3	156.9	156.4	141.1	166.5	163.8	188.1	155.3	131.5	127.7	141.8	174.6	167.6	150.5	169	156.9	124.3	141	152.2	112	145.2	866.3	944	1164	1304	1574	1931	1979	2048	2105	2088	2031	1995	2174	2063	1844	2088	2308	2101	1792	2136	1887	1628	1481	1526	1489	1361
0	168.3	155.4	202.2	147	151.7	163	180.2	155.7	166.6	160.8	150.5	140.4	172.8	156.7	206.6	154.3	161.2	162.4	171.3	151.2	180	133	154.6	175.1	177.8	150	148	142.1	127.6	142.8	137.1	165.8	142.8	174	169.4	162.2	146.5	166.7	156.7	145.5	144	155.8	164.5	139.7	142.2	168.3	144	222.7	490.5
69	124	154	134.1	123.5	124.5	114.1	152.6	115.2	128.5	120.5	104.7	112	81.14	122	89.23	95.16	136	103.5	113.4	140.5	94.02	123.7	125.6	117.6	143.1	154.6	140.3	146	108.7	124	294	475.2	458.9	504.6	504.5	467.2	515.9	695.2	741.3	866.9	842.4	766	848	861.8	841.3	840.3	825.8	745.5	782.9
70	184.3	158.8	176.6	160.2	156.5	169.5	168.9	148.1	150.1	155.7	150.8	151.3	152	153.4	156.6	147.3	137.6	164.1	134	184.5	118.5	156	125.5	152.5	146	139.5	126.6	137	192.6	244.9	1032	1198	1320	1170	1132	1652	1240	1572	1400	1372	1463	1395	1545	1315	1667	1606	1323	1455	1491
0	204.8	243.7	199.6	262	286.7	304.8	246.1	241.9	243.3	230.8	281.8	232.4	255.8	260.2	251.5	264.5	270.3	323.8	331.3	483.1	465.7	350.5	268.5	NaN	NaN	NaN	NaN	NaN	NaN	NaN	NaN	NaN	NaN	NaN	NaN	NaN	NaN	NaN	NaN	NaN	NaN	NaN	NaN	NaN	NaN	NaN	NaN	NaN	NaN
0	168.9	153.9	204.1	182.1	163.1	168.7	137.7	188.1	179.8	158	158.7	150.3	145	192	183.7	136.5	167.2	176.2	156	149.5	136.5	133.4	161	137.4	148.3	157.6	172.1	176.5	163.4	157.3	162.2	133.6	160.3	165.7	148.3	175.9	NaN	NaN	NaN	NaN	NaN	NaN	NaN	NaN	NaN	NaN	NaN	NaN	NaN
0	207	164.6	161.6	180.2	184	176.7	158.1	211.5	146.3	174.5	166.3	168	186	128	174.7	168.8	165.5	167.9	190.4	217.8	196	172.6	NaN	NaN	NaN	NaN	NaN	NaN	NaN	NaN	NaN	NaN	NaN	NaN	NaN	NaN	NaN	NaN	NaN	NaN	NaN	NaN	NaN	NaN	NaN	NaN	NaN	NaN	NaN
71	168.6	146.8	196	123.6	147.3	171.4	149.6	128.9	169	126.7	123	205.1	165.1	192.6	153.6	167.9	175.7	159.9	156.9	162.8	161.7	183.2	205.7	125.5	177.7	201.3	186.1	220.4	1279	1217	1017	1214	1019	1153	1077	1054	1272	1301	1138	1164	1200	1283	1293	1335	1109	1081	1211	1187	1146
72	158.3	106.3	124.5	116.6	78.47	95.93	145.5	147	89.32	97.39	104.4	98.51	105	111	131.3	118.7	122.7	118.5	94.11	115.3	106.5	79.13	119.6	475	514.2	526.2	528.3	631	651.3	588.4	602.9	588.8	601.9	513.9	516	531.8	463	471.5	473.1	503.3	489.8	466	445.1	546.7	451.1	453.1	488.7	440.4	561.7
73	225.5	259.4	229.1	224.7	304.6	200.8	231.1	215.2	227.3	217.6	217.3	194	197.2	210.9	253	186.9	175.1	210.2	220.4	411.1	1006	1128	1227	1166	1101	1411	1242	1265	1291	1300	1343	1518	1409	1412	1566	1390	1342	1258	1190	1242	1249	1225	1293	1116	1219	1053	1040	1182	1252
0	190.8	138.6	157	202.5	155.8	188.9	168.4	184.4	139.4	132	161.1	155.4	168	171	146.6	128.4	133.4	158.8	127.6	445	444.8	589.4	514.1	498.1	268.2	478.6	401.7	357.8	406	320.9	308.7	271.2	216.2	248.7	237.8	162.5	184.4	251.3	293.1	435.7	450.1	636.3	722.5	727.8	621.4	693.7	672	605	679.8
74	175.2	184.6	221.8	252	250.4	190.6	158.7	168	210.4	186.5	187.5	208.2	203.9	205.9	199.7	168.1	188.5	201.6	185.3	201.7	576.6	1096	1256	1268	1326	1317	1323	1217	1367	1321	1299	1342	1248	1244	1322	1635	1450	1672	2075	2334	2602	2717	2896	2637	2054	2101	1766	1591	1695
75	203.9	234	212.2	220.4	225.4	239.4	236.6	192.2	181.2	170.9	157.9	214.4	156.9	136.5	171.3	152.6	230.7	276.3	531	804.6	682	700	761.3	859	849.7	929.6	895.2	874.6	977.2	946.4	904.8	1094	1121	1039	954.9	1048	1089	1109	1043	884.6	1139	1433	1355	1256	1040	1112	1232	1209	1303
76	298.2	232.5	201.7	256.5	230.8	182.8	253.7	264.9	196.7	264.1	235.7	242.1	228	235.9	212.2	246	238.2	228.1	233.1	217	241.7	215.1	243.6	312.8	750.3	695.4	635.3	758.4	855.1	693.3	720.7	742.8	855.2	884.2	818.7	741.7	837.9	798.4	869.4	890.9	882.6	978	1008	893.2	1033	873.4	892.4	973.7	906.3
77	148.6	199.7	190.9	187.4	178.7	141.2	149.7	148.7	204.5	130.1	187.6	134.5	184.3	137.6	179	171	171.4	128.6	148.8	158.2	164.6	259	422.9	836	997.2	1167	1279	1399	1425	1398	1479	1485	1508	1198	1167	1260	1374	1205	1045	932	982.3	911.1	801.7	777.5	678.6	571.1	NaN	NaN	NaN
78	219.2	180.4	176	149.3	157.7	169.1	166.1	173.7	136	146.1	138.6	168.2	158.5	139.8	199	152.9	178	146	168.9	144.4	162.1	485.5	1021	870.8	891.1	972.4	854.5	830.2	891.9	953.8	961.7	964.3	1009	1226	1150	1329	1080	1104	1077	1177	1159	1043	973.2	1003	1141	995.3	1185	1090	1040
79	254.8	278	215.2	244.7	260.1	237.2	264.5	218.2	186.7	238.3	212	202.2	186.5	242.4	200.6	222	190.2	212.8	246.2	923.2	1044	1028	1248	1328	1638	1511	1683	1981	2378	2165	2094	1904	1892	1862	1995	2062	1943	1986	1845	1678	1863	1828	1907	1655	1766	1691	1909	1858	1913
0	NaN	NaN	NaN	NaN	NaN	NaN	NaN	NaN	NaN	NaN	NaN	NaN	NaN	NaN	NaN	NaN	NaN	NaN	NaN	NaN	NaN	NaN	NaN	NaN	NaN	NaN	NaN	NaN	NaN	NaN	NaN	NaN	NaN	NaN	NaN	NaN	NaN	NaN	NaN	NaN	NaN	NaN	NaN	NaN	NaN	NaN	NaN	NaN	NaN
80	144.3	130.4	165.7	175.3	155.5	117.7	134.9	114.3	98.61	143.4	110	106.1	141.8	95.49	107.5	101.3	159.6	117.5	100.8	118.4	129.9	158.5	150.1	137.4	116.3	105.6	122.1	115.1	117.6	120.5	137.2	145.7	190.4	183.6	188.2	179.4	250.3	402.1	650.6	666	621.4	669.5	688.5	620.1	573.4	592.5	643.5	556.1	572.5
81	249.6	235.8	181.1	193.7	171.8	206.3	181.3	174.4	161.5	140.6	166.9	172.8	178.5	169.6	189.7	165.2	191.1	150.2	149.9	146.5	171.9	876.7	854.6	897.7	1061	1144	1129	1268	1229	1179	1287	1245	1372	1186	1272	1069	1200	1107	1049	978	899.8	912.2	824.6	780.7	727.5	841.4	821	898.3	934.4
82	182.1	157.7	207.1	178.4	225.6	201.9	205.3	170.4	197.2	161	235.6	204.9	187.4	195.2	198.5	151.1	167.3	209.5	180.9	189.8	168.7	196.4	201.9	194.3	175.4	159	171.8	178.7	175.9	204.9	181.8	200.7	195.1	1035	1641	1486	1456	1818	1630	1665	1707	1912	1967	1753	1638	1602	1495	1450	1504
83	184.2	210.6	233.1	184.2	194.3	165.8	181.4	216.5	187.7	152.8	185.9	206.5	207.9	197.6	183.4	198	202.3	172.1	195.8	164.3	169.1	269.1	1351	1484	1524	1470	1450	1623	1415	1459	1590	1450	1552	1484	1615	1784	1527	1490	1417	1239	1276	1253	1420	1222	1172	1107	1187	1142	1096
0	188.9	194.6	186.1	138	175.5	187.4	170.8	181.4	147.9	187.4	149	186.7	214.7	203.5	213.5	178.3	173	183.4	496.2	1349	1225	1166	1359	NaN	NaN	NaN	NaN	NaN	NaN	NaN	NaN	NaN	NaN	NaN	NaN	NaN	NaN	NaN	NaN	NaN	NaN	NaN	NaN	NaN	NaN	NaN	NaN	NaN	NaN
84	237.3	373.9	299.3	240.3	291	262	323.7	209	182.5	211.7	249.2	210.5	175.5	224.9	214.3	251.3	237.6	248	754.5	746.5	745.5	728.2	721.4	846.3	750.2	765.2	797.2	864.7	867.1	1112	929.2	983.8	1052	928.3	950.3	1121	1190	1185	1110	1270	1108	1116	1192	1135	1192	1365	1266	1204	1176
85	229.9	197.5	212.2	218.9	242.2	257.9	202.6	211.8	226.4	157.9	186.9	185.9	188.4	184.7	192.4	187.6	224.6	166.1	167.1	181	187.9	239.1	221.5	229.6	931.8	803.7	856.4	793.1	799.4	778.7	959.1	879.1	1051	1006	1041	1094	943.6	995	949.6	1116	1197	1151	1047	1097	1206	1087	1258	1244	1207
86	136	128.2	100.7	121.4	111	113.2	135.7	119.6	105.5	109.1	127.9	121.5	122.4	139.9	111.5	142.5	126.6	114.8	94	89.68	106.7	138.6	126.5	282.5	368.6	631.6	558.9	573.2	495.5	437.8	486.7	571.5	546.5	503.1	491.9	589.9	508.1	618.4	397	557.9	528.5	452.7	520.8	437	547.7	493.9	495.3	441.8	430.9
87	170	189.4	180.9	178.2	204.9	188.2	162.5	195.2	146.5	142.2	179.6	196.1	157.6	189.7	204.7	185.6	168.3	207.5	178.3	169	209.9	175.6	190.8	201.7	169.5	171.7	152.9	216.8	160.8	183.7	165.9	168.1	199.1	1148	1680	1427	1715	1593	1739	1972	1864	1837	2184	1936	1814	1774	1840	1756	1640
88	733.3	735.3	581.6	519.9	431.2	420.6	393	448.2	382.7	267.4	217.2	226.8	254.5	211.8	176.1	214.1	263.6	278.7	258.7	284.7	204.5	245.6	319.5	345	928.4	903.2	943	927.9	939.2	1049	1113	1155	1097	1123	1277	1396	1403	1362	1349	1444	1311	1325	1209	1213	1339	1161	1228	1271	1344
0	191.1	155.1	188.6	155	164.2	129.1	123.1	166.2	112.2	152.9	142.3	120.1	145.6	105.9	121	136.6	154.1	129.1	135	130	NaN	NaN	NaN	NaN	NaN	NaN	NaN	NaN	NaN	NaN	NaN	NaN	NaN	NaN	NaN	NaN	NaN	NaN	NaN	NaN	NaN	NaN	NaN	NaN	NaN	NaN	NaN	NaN	NaN
89	175.9	164.1	176.4	178.5	134	155	130.5	133.2	164.1	175.4	166.4	138.5	137.9	138	142.6	171.9	137.2	124.7	178.5	138.9	176.5	176.6	173	154.7	845.3	147.5	166.5	182	247.3	220.6	257.2	530.9	731.8	792	871	1287	1171	979.8	1051	1086	863	729	711.3	983.5	760.5	925.5	669.9	861.7	843.2
90	160.5	152	178.8	161	120.9	171.5	165.3	130	139.4	180.1	139.1	140.1	167	169	124.5	141.1	182.6	138	148	607	708.9	652.9	656	605.4	648.8	624.8	585.1	690	766.1	923.1	933.9	950.1	1074	1069	1125	1215	1205	1252	1072	610.6	916.3	879	945.9	779.5	942.8	825	895.3	821.6	764.5
91	198.1	206.1	181.4	167.5	181.3	221	219.8	181.9	221.5	181.9	175.7	188.2	162.9	138.6	198.6	178.2	120	159.9	200.5	934.3	818.4	756.1	998.7	1001	1166	1109	1069	1040	1173	1077	1104	1143	1394	1075	935.4	998.3	1201	1137	1599	2322	2067	2028	1918	1929	1940	1937	2095	2097	2261
92	180.6	164.4	159.1	158.5	150.2	179.2	200.8	158.2	129.3	127	148.7	119.9	197.3	164.5	159.9	127.8	165.9	172.4	154	173.9	178.7	211.4	170.1	177	154	144.4	137.7	127.5	165.8	142.7	168.8	126.5	150.2	131.1	156.2	165.1	226.5	200.7	323	527.1	1016	1166	1511	1394	1524	1250	1284	1300	1283
0	717	644	663.6	590	566.1	355.9	228.4	218.6	222.8	156.8	187.6	152.4	NaN	NaN	NaN	NaN	NaN	NaN	NaN	NaN	NaN	NaN	NaN	NaN	NaN	NaN	NaN	NaN	NaN	NaN	NaN	NaN	NaN	NaN	NaN	NaN	NaN	NaN	NaN	NaN	NaN	NaN	NaN	NaN	NaN	NaN	NaN	NaN	NaN
93	205.5	203.5	210	190.5	177.6	179.6	205	215.4	242.9	219.2	214	176.2	215.9	203.6	198.6	201.7	173.3	202.2	162.9	236.8	249.3	236.1	201.5	172.1	184	189	217.2	187.4	201.3	1213	1275	1426	1379	1419	1444	1444	1928	1651	1847	1814	1691	1997	1716	1608	1586	1730	1460	1597	1497
94	223.2	255.7	227	246.2	236	245	185.9	202	227	189.1	229.5	235.1	236.9	214.1	190.3	215.4	202.6	195.3	204.4	191.7	176.8	202	158.4	210	155.7	164.4	247.4	217.5	157.8	196.2	216.8	216.1	203.6	177.1	168.2	186.7	167.4	157.7	219.1	180.5	183.2	218.6	197.1	151.5	176.6	159	208	198	225.1
0	1029	966.6	961.8	1055	1040	979.4	879.9	682.3	664.3	495.5	310	376.1	334.2	441.3	314.7	350.8	238.7	354.3	346.1	297.6	294.2	253	769.3	NaN	NaN	NaN	NaN	NaN	NaN	NaN	NaN	NaN	NaN	NaN	NaN	NaN	NaN	NaN	NaN	NaN	NaN	NaN	NaN	NaN	NaN	NaN	NaN	NaN	NaN
95	208	219	158.5	181.8	206.3	218.8	193.4	164.6	197.4	199.6	215.7	209.7	199.4	145.1	174.4	160.9	192.1	203.7	205.5	172.7	157.5	187.5	197.4	183.9	181.2	171.5	181.2	174.1	175.6	202.7	251.5	464.1	615.7	893.7	900.5	920.6	916.4	850.9	942.6	1108	1088	1018	992.5	993.1	987.4	900.4	1121	1200	1108
96	720.5	804.4	844.9	701.6	808.4	720.9	728.1	675	478.4	573.1	429.7	635.9	453.5	304.1	200.5	188.9	159.6	174.1	187.5	184	156.3	140.8	151.5	168.1	659.7	783.4	836.4	1072	1037	1067	1143	1098	1214	1368	1275	1449	1437	1433	1446	1599	1437	1446	1534	1443	1352	1395	1489	1395	1517
97	233.4	263.3	213.4	200.1	220	223	233	202.4	232.6	178.5	208.1	287.8	242.4	234.9	248.1	218.1	409	662.8	1748	2290	2556	2378	2209	2201	1987	2424	2016	2265	2270	2793	3246	2190	3065	2836	2369	2227	2112	2017	2424	2982	2809	2093	1988	2080	1762	1681	1502	1446	1561
98	170.2	176.2	199.8	210.9	181.7	151.5	143.3	130.3	121.3	122.4	117.9	117.8	172.9	126.7	121.9	152.9	154.4	125.2	120.1	131.5	164.4	144.1	134.8	133.8	135.6	121.2	143.2	148	122.8	161.2	143.1	157.5	134.6	154.1	166.7	238.6	271.2	266.7	973.2	1214	1297	1162	1234	1254	1395	1435	1385	1280	985.7
99	1092	990.4	1189	1038	714.4	550	400.8	350.8	301.4	295.6	271.9	291.8	262.8	290	273.2	279.4	248	256.3	278.1	272.3	222	260.1	398	699.5	1470	1597	1745	1730	1506	2019	1794	1992	2730	2393	2738	2719	2148	1961	2133	2329	1936	2082	1692	2135	1610	1754	1535	1269	1543
100	197.3	166.9	160.9	174.8	181.6	182.2	197.9	207.5	215.9	184.8	157.2	159.7	149.3	217	221.7	154.7	152.9	182	180.6	199.1	187.9	181.1	113	190.5	293.7	214.6	281.1	438.6	560.2	971.8	1166	1507	1144	1116	1271	1362	1426	1305	1628	1745	1640	1918	1473	1343	1586	1653	1549	1942	1805
101	288.3	293.2	297.9	290.5	303.3	325.8	261.3	267.2	295.6	272.1	316.4	430.5	277.6	567	1871	2481	2188	2228	2275	2010	1867	2019	1949	2057	2157	1850	1968	2250	2296	1835	2155	1819	1763	1807	1748	1719	1574	1754	1755	1671	1545	1480	1345	1546	1383	1382	1424	1242	1426
102	275	264.9	213.5	207	246.1	267.3	246	247.6	181.4	234.8	272.1	234.2	232.8	210.1	295.3	222.4	265.4	254.9	243.9	216.5	272.5	330	889.4	1061	945	1107	1141	1213	1313	1461	1691	1630	1481	1460	1594	1646	1690	1198	1119	1067	995.9	892.4	NaN	NaN	NaN	NaN	NaN	NaN	NaN
0	198.3	196.1	199.3	212.8	156.3	215.4	174.3	198.4	206.5	171.6	189.1	167.4	220.7	156	184.5	189.7	161.2	165.8	175.9	176	210	234.5	213.8	174.4	170	147.6	146.5	157.1	208.9	165.3	144	164	189.5	153.7	158.1	134	157.3	161	172.4	119.3	154.3	156.8	138.5	182.9	132.7	NaN	NaN	NaN	NaN
103	190.9	223.6	217	186.6	238.3	224.8	222.5	221.9	225.7	207.6	212.3	200.8	453	892	900.9	993.9	1047	994.5	1092	971.1	886.4	1002	806.8	871.6	725.6	641.6	484.1	465.5	508.3	430.5	892	834.3	1163	1398	1223	1184	1145	1292	1297	1110	2304	1960	1718	1762	1561	1678	1343	1424	1352
104	259.5	247.3	225.5	275	259.1	235	242.1	237	235.8	199.8	200.3	236.1	254.9	240.2	216.1	222.6	187.5	267.6	254.4	262	1115	1669	1542	1637	1722	1541	1620	1566	1640	2140	1873	1793	1912	1630	1358	1382	1335	1180	1157	962.5	1045	1243	1062	992.2	1114	1336	1121	1485	1471
105	138.5	174.3	143.5	142.5	202.2	147.6	153	153.8	156.5	119.9	124.9	102.2	132.6	131.8	139	114	116.9	116	96.64	134	136.4	104.6	144.9	449.2	673.3	609.1	693.2	797.6	896.1	1026	1043	1048	1178	1132	1160	1205	1269	1171	1259	1144	1212	1377	1337	1288	1141	1175	1311	1044	996.4
106	168.3	189.2	159.9	184	194.6	204.1	176.5	179.4	239.6	186.5	187.1	178.2	215.3	1701	1723	1947	2025	2333	2185	2252	2339	2378	2271	2165	2106	2077	2016	1956	1713	1923	1817	1982	1868	1521	1608	1577	1395	1449	1184	1044	1119	1185	1365	1335	1449	1531	1645	1449	1479
107	185.2	201.8	247.7	213.1	266.4	233.2	255.9	213.2	262.9	229.5	292.3	230.9	264.2	276.1	241.5	328.3	1572	1927	1714	2000	1929	2168	2026	2320	2673	3146	3313	3879	3341	3395	2720	3123	2816	2449	2566	2506	2540	2283	2128	2162	2191	2259	2293	2334	2278	2270	2144	1929	1710
108	198.3	185.9	206	223.2	245.2	187.4	185.3	158.2	192.7	193.5	214.1	197.3	216.7	165.6	147.5	180	162.9	161.6	130.5	116.5	164.3	156.8	176.1	134.6	106.3	137.1	166.5	205.6	398	665.7	936.6	893.2	949	879.7	810	861.5	874.3	851.5	854.6	825	854.9	858	908.9	786.1	716.3	615.7	694.1	712.1	659.7
109	167.3	201.2	119	144.9	121.3	157.2	134.9	145.7	125.4	124	143.5	152.3	140	97.36	151.4	150.5	132.3	119.1	141.8	124.5	127.2	116.7	172.5	152.4	341.7	577	620	654.2	725.5	656.6	586.4	669.2	682.6	811.8	691.3	792.2	791	745.1	705.6	805.1	874.3	821.6	1033	836.6	1073	882.2	898.6	914.6	1032
110	215	232.3	207.5	283.1	258.2	233.1	234.8	223.1	225.2	206.4	223.2	215.8	188.2	195.4	193	212.8	150.4	214.9	209	214.7	220.7	201.4	208.6	233	173.1	180.7	197	229.9	187.5	180	200	192.8	211.5	230.8	192.6	239.5	231.9	196	221.5	238.5	211.4	226	192	185.6	193.5	176.1	175.5	191.6	186.8
111	145.5	192.2	204.5	178.4	165.5	134.6	141.4	132.7	159.8	163.1	131.5	149.5	113.4	161	130	133	182.8	121.5	161.3	549.7	638.1	527.1	726	698	862.5	903	989	1110	1101	1129	1028	1008	1133	1070	1067	1097	1098	1038	1116	1014	879.5	998	838.7	930.7	741.7	744.5	704.6	685.1	677.1
112	223.5	183.1	272.2	314.2	242.9	274.5	196	207.7	162	165.4	174.1	177	177.6	165.8	158.5	181.1	169.7	184.5	202	149.7	131.2	154.5	169.9	167.9	409.9	345	464.9	646.9	645.9	584.4	708.5	691.2	634.4	685.9	720	629	637.6	648.9	603.3	611.4	733	785.6	808.9	834	898	779.5	867.2	775.2	771.5
113	128.3	124.7	160.7	129.7	149.6	112.8	114.2	109.8	129.4	139.1	121.5	91.27	111.5	131.7	106.3	96.94	121	135.5	132.1	110.1	130.2	112.3	118.5	102.3	97.23	99.24	121.9	126.4	124.3	115.1	125.8	87.84	124.9	449.5	780.5	793	678.9	669	700.5	862	826.1	755.1	951.5	928	1051	760	912.4	963.1	876.5
114	142.1	123	142	113.5	128.3	175.5	106.4	111.6	118.9	121.2	117.2	135	113.6	112.2	108.8	109.5	90.51	149.7	117.5	115.3	110.2	136.7	117.5	111.6	96.54	83.17	161.7	110.4	132.7	106.5	144.2	195.2	294.9	435.7	698.9	686.7	699	707.5	777.5	740.3	778	853.7	875	802.8	781	853.3	891	797.2	942.8
115	347	356.7	358.5	322.8	214.7	253.9	206.9	176.1	184.4	151.5	175.9	209.5	191.6	165.9	201.4	131	202.1	152	174.2	180.5	200.5	1226	1327	1323	1342	1380	1804	1350	1424	1415	1278	1382	1442	1474	1515	1137	1235	1183	1572	1375	1373	1040	872	1143	855.4	865.8	857.2	777	652.7
0	NaN	NaN	NaN	NaN	NaN	NaN	NaN	NaN	NaN	NaN	NaN	NaN	NaN	NaN	NaN	NaN	NaN	NaN	NaN	NaN	NaN	NaN	NaN	NaN	NaN	NaN	NaN	NaN	NaN	NaN	NaN	NaN	NaN	NaN	NaN	NaN	NaN	NaN	NaN	NaN	NaN	NaN	NaN	NaN	NaN	NaN	NaN	NaN	NaN
116	201.5	189	209.5	182.8	181.5	225.6	165.9	211	277	240	239.4	264.5	151	195.4	323.6	312.3	235	172.4	202.1	185.9	374.6	159.4	167.5	147.1	211.4	135.5	152.9	156	128.1	92.71	117.6	102.5	93.54	92.39	80.05	102.2	124	75.34	93	103.8	119.3	96.63	111.4	92.05	108.7	109.5	111	112.5	110.3
117	168.7	154.5	208.5	198.5	201.9	150.1	183	217.4	226.8	238.5	215	174.7	202.5	220.8	158.5	180	159.7	201.3	208.4	180.8	146.8	205.1	186.9	187.5	204.2	194.3	142.5	180.5	198.6	173	149.5	161.5	174.8	165.8	166.7	175	195.1	169.7	179.7	204.7	159	171	167.7	162.5	192.7	206.7	185.2	181	178.5
0	141.8	154.2	150.4	166.7	174.3	160	158	137.1	180.7	143.4	132.9	126.4	113.1	170.3	96.91	150.3	150.3	164.1	205.6	125	141.1	143	131.5	117.5	133.4	126	141	119.1	127.6	131.5	130.9	103.1	131.1	128.6	131.6	129.1	124.5	159.5	110.4	136	121.5	117.1	149.5	130.1	89.23	117.9	164.9	130.5	140.4
118	205.3	209	257.7	175.3	216.3	195.9	175.4	215.7	213.5	195.1	169.7	199.3	177.3	175.3	153.1	162.5	155.8	195.3	199.3	187.6	163.3	144.1	184	184.4	211.8	1141	1391	1814	1562	1621	1697	1880	1866	1891	1898	1718	1624	1489	1460	1299	1593	1426	1447	1231	1357	1380	1142	1151	1023
119	474.7	404.5	304.4	315.2	236.4	263.8	206.9	242	179.4	207.9	187.4	193.4	161.7	187.4	179.3	185.9	174	161.8	155.5	204.6	191	197.5	981.9	1496	1418	1500	1263	1513	1588	1254	1170	1116	1134	1243	1134	1244	1026	1014	1018	827.1	1270	1127	639.3	769.4	650.5	624.8	982	803.2	932.1
120	184.5	155.7	103.5	187.8	155.8	120.8	136	173.4	167.4	127.5	183.4	136	154	188.6	178.6	150.5	143.5	197.5	191.5	132	197.5	249.6	836.5	931	1079	1084	1339	1463	1348	1341	1478	1247	1275	946.5	1012	853.7	955	953.6	962.6	904.7	824.1	807.5	651	701.5	893.1	772.1	802.3	709.9	725.7
0	NaN	NaN	NaN	NaN	NaN	NaN	NaN	NaN	NaN	NaN	NaN	NaN	NaN	NaN	NaN	NaN	NaN	NaN	NaN	NaN	NaN	NaN	NaN	NaN	NaN	NaN	NaN	NaN	NaN	NaN	NaN	NaN	NaN	NaN	NaN	NaN	NaN	NaN	NaN	NaN	NaN	NaN	NaN	NaN	NaN	NaN	NaN	NaN	NaN
121	159.9	241.5	181	202	186.8	156	230.4	180.5	152	195.3	147.2	187.7	183	168	198.2	134.8	157.4	222	154.4	161.9	169.4	186	228.3	161.9	144	177.5	149.1	167	125.2	142.5	169.5	166.1	158.5	234.5	191.3	174.8	694.4	867.5	738.9	870.8	711.5	453.3	525	396.3	899.2	1222	1221	1130	1241
122	198.5	205.2	142.2	205	158.1	162.5	182.5	152	173.5	162	151	176.4	147	164.5	153.2	171.5	170.8	122.1	154	129	148.6	137.4	129.7	150	176.9	164.8	149	128.8	146.1	115.7	149.1	133.8	153	140.3	122.7	147.4	141.7	140	127.3	133.5	149.6	609.8	696.5	660.6	653	507.5	575.7	522.8	408.8
0	NaN	NaN	NaN	NaN	NaN	NaN	NaN	NaN	NaN	NaN	NaN	NaN	NaN	NaN	NaN	NaN	NaN	NaN	NaN	NaN	NaN	NaN	NaN	NaN	NaN	NaN	NaN	NaN	NaN	NaN	NaN	NaN	NaN	NaN	NaN	NaN	NaN	NaN	NaN	NaN	NaN	NaN	NaN	NaN	NaN	NaN	NaN	NaN	NaN
123	174.7	152.5	171.8	215.6	146.9	141.5	127.2	192.8	152.8	188.3	162	143.6	155	193.5	151.1	173.2	175.1	145.5	168.5	148.7	136.2	176.7	132	155.2	147.8	202.8	761.3	755.7	690.8	748.3	839.2	780.2	769	807.1	732.8	NaN	NaN	NaN	NaN	NaN	NaN	NaN	NaN	NaN	NaN	NaN	NaN	NaN	NaN
124	193.7	180.4	201.6	181	198.1	174.9	162.5	224	170	187.4	177	198.5	195.9	199	235.4	213	190.5	204.1	197.9	173	180.9	194	170.4	184.5	204	251.9	183.6	203	686.4	876.5	816	842.5	1071	1557	1592	1629	1899	1469	1491	1311	1642	1529	1675	1664	1622	1817	1817	1672	1714
125	246.5	219.6	250.9	215.4	187.4	204.5	193	211.4	215.5	204.8	167.6	201.6	183.5	193	226	201.4	199.9	245	201.5	188.4	189.6	199.5	176	246	200.5	211.5	200.5	198	209	185.5	153	191.5	191.6	204.5	170.1	156.1	177	304.4	1721	1537	1287	1635	1952	1310	1274	1159	1320	1436	1355
0	289.6	287.5	262.9	287.4	310.5	298.7	299.3	323.9	235.8	258.5	220.5	310.9	219.8	265.4	263	270.1	238.5	220.5	258.5	278.5	280.5	265.4	241.4	273	277.1	301	267.5	292.5	273	305.9	217.9	204.5	214.5	204.1	332.4	1211	1699	2042	2095	2425	2359	1836	1862	1573	1859	1340	1381	1566	1414
0	NaN	NaN	NaN	NaN	NaN	NaN	NaN	NaN	NaN	NaN	NaN	NaN	NaN	NaN	NaN	NaN	NaN	NaN	NaN	NaN	NaN	NaN	NaN	NaN	NaN	NaN	NaN	NaN	NaN	NaN	NaN	NaN	NaN	NaN	NaN	NaN	NaN	NaN	NaN	NaN	NaN	NaN	NaN	NaN	NaN	NaN	NaN	NaN	NaN
126	278.7	303.5	257.9	308.7	293.4	327.3	306.4	293.3	236.1	231.3	190.4	198.5	199.6	181.9	173.1	161.8	197.3	151.7	164.1	177.6	147.2	151.7	145.9	143.9	146.7	133.9	139.4	123.9	133.6	151.6	137.5	171.3	148.2	153.5	305.5	454.5	606	1783	1705	1642	1979	1637	2075	1820	2237	2265	2220	2253	2118
127	130	186.5	178	148.3	142.8	173	147.6	139.9	137.5	139.5	136.3	138.5	139.4	143.4	146	157.5	111	130	142.5	157.6	132	150.5	140	151.6	134.1	130.5	173.5	127.6	150.5	683.1	860.4	1033	1101	1172	1284	1098	1419	1343	1327	1354	1573	1473	1600	1590	1609	1506	1592	1382	1575
0	227.5	212.4	206.1	166.9	122	92.65	122	169.6	131.5	139.4	197	175.6	173.1	145.4	153.5	142.5	167.5	126.4	207.7	151.2	164.4	108.5	139.5	129	135.4	144.2	165.6	161.4	147	125.1	150.3	158	118.5	118.4	122.8	94.03	158.5	118.3	137	128.1	120.4	130	111	145.2	98.2	130.8	158.3	NaN	NaN
128	177.9	164.7	145.9	206.3	193.8	194.3	197.3	220	228.2	215	233.5	202.3	255.7	208.4	203	192.4	183	181	168.8	227.5	216.7	230.5	169.7	201.2	166	218.8	179.6	209.7	156.5	204.9	196.4	250.5	345.8	689.5	806.5	1643	1685	1967	1702	1656	1748	1919	1760	1807	1860	1737	1537	1491	1481
0	155.6	162.6	134.4	164	151.5	118.5	122.1	139	117	156.6	152	123.6	131.6	113.5	112	156.9	142.7	146.5	127.1	120.2	139	127.3	88.65	146	NaN	NaN	NaN	NaN	NaN	NaN	NaN	NaN	NaN	NaN	NaN	NaN	NaN	NaN	NaN	NaN	NaN	NaN	NaN	NaN	NaN	NaN	NaN	NaN	NaN
0	194	157.1	144.4	131	140	161.5	124	154	119.4	175.5	152.4	176.9	165	166.5	152.4	123.3	154.2	162.8	168.5	165.8	181	185.3	174.7	147	163.9	160.3	153.3	139.6	160	147.9	152	159	139.6	144.6	125	182.3	122.2	128.2	140.4	170.5	123.1	145.5	166.3	142.9	150.8	171.3	127.2	147	178.8
129	208.9	281.5	282.2	218.1	234.2	224.5	176.6	189.6	186.4	201	200.4	193.5	225.5	193.5	196	191.5	216.5	209	189.5	191	177	220.9	216.5	216.5	191	182.9	198	233.5	148.4	218	309.1	1221	1059	1216	1296	1643	1622	1283	1254	1292	1172	1153	1306	1180	1282	1504	1531	1358	1502
130	258.2	333.8	327	299.7	300.6	273	263	301.9	276	268	240.4	273.5	267	241	300	299.5	267.5	266	248.5	236	260.5	247	286.5	206.5	207	248	222	231	227.1	221.1	256.1	277.5	441.4	468	494	552.5	901	1198	1243	1622	1532	1547	1598	1498	1624	1976	2211	2326	2014
131	195.3	198	212.3	171.6	212.3	153.3	205.4	150.5	208.3	152	180.1	162.3	146.3	152.5	182.5	212.3	208.2	247.8	620.1	1034	1176	1247	1286	1142	1536	1440	1474	1489	1507	1514	1436	1636	1409	1440	1438	1459	1475	1409	1514	1780	1587	1629	1477	1703	1532	1634	1337	1462	1220
132	182.5	201.5	198.7	219.4	212.4	201.5	177.5	194.8	133.1	171	182.3	172.3	135	140	157	206	167.9	154.1	137	170.2	157	171.9	171.2	159.3	180.8	170.7	173	160.2	175.1	195.4	392.2	1491	1527	1685	1579	1790	1871	1527	1715	1617	1994	1660	1770	1709	1746	1601	1687	1537	1312
133	224.7	160	184.8	165.1	176.2	138.3	136.5	163.5	187.8	169.3	165.5	177.3	157.8	159.2	139.2	136.7	167.3	126	170.7	155.5	181	177.2	161.2	158.5	200	164	186.9	190.7	195.5	238.7	379.8	443.8	405.6	489.8	502.5	481	552.4	610.8	813	1127	1201	1348	1327	1143	1322	1250	1337	1562	1575
134	170.3	244.3	205.2	194.7	174.9	157.3	203.8	204.8	154.3	183.9	177.6	149.4	157.2	180	170.9	180.6	144.6	159	142	220.3	177.6	170.5	182	189.9	665.3	1015	1257	1417	1419	1391	1341	1238	1316	1179	1247	1222	1354	1348	1394	1000	1109	1181	1164	1049	1122	1144	1130	1012	1032
135	209.5	250.3	174.3	219.1	206.4	241.2	194.6	186.4	255.8	220	167.9	183.6	198.3	187	234.1	192.8	181.8	180.5	178.7	175.8	170	157.4	165.2	190.9	213.5	377.5	494.1	997.9	1572	1328	1516	1524	1539	1376	1551	1342	1501	1374	1676	1807	1703	1813	1522	1644	1539	1272	1546	1396	1256
136	182.4	209.6	193.9	162.7	178.3	159.3	188.4	204.2	160.4	206.2	192.8	174	173.4	140.5	153.9	158.9	220.9	155.9	163.8	171.5	182.1	173.4	213.5	978.5	1221	1392	1812	1618	1743	1694	1730	1665	1492	1414	1398	1361	1285	1270	1194	1001	986	916	1059	923	984.4	830.9	746	822.6	791.4
137	195	181.4	212.5	203.6	183.3	219.8	148.5	196.3	182	197.8	211.3	200.7	218.1	170.5	164	197.8	151.4	182	174	183.4	156	144.3	139.1	136	150	134.3	169.6	154.4	163.9	223.4	193.4	802.6	1158	1286	1208	1098	1224	1073	1104	1098	1084	1113	1112	1063	1103	1029	1069	968.6	782
138	161.8	151	154.5	145.5	153.1	145.7	163.1	142	123.7	179.6	137.3	180.6	123.5	137.1	151.1	145.7	125.1	124.4	122.7	171.2	157.7	139.3	173.9	148.4	114.2	132.6	180.6	183.2	132.8	155.2	138.6	148.5	109.2	130	164.8	130.4	185.2	148.7	170.3	136	145	140.3	157.4	141.1	155	111.9	132.8	161.9	100.8
139	134.5	184.7	147.3	150.8	147.3	140.6	117.3	134.1	150.8	173.3	152.6	187	152.5	121.2	146.9	131.1	143.1	175	149.9	125	154.8	153.1	155.1	176	151.2	812.7	761.7	826.9	966.6	998.6	1161	1326	1819	1815	1798	1728	1474	1063	1035	1201	1065	1015	883.5	867.6	788.4	829.9	802.9	653.6	859.5
0	NaN	NaN	NaN	NaN	NaN	NaN	NaN	NaN	NaN	NaN	NaN	NaN	NaN	NaN	NaN	NaN	NaN	NaN	NaN	NaN	NaN	NaN	NaN	NaN	NaN	NaN	NaN	NaN	NaN	NaN	NaN	NaN	NaN	NaN	NaN	NaN	NaN	NaN	NaN	NaN	NaN	NaN	NaN	NaN	NaN	NaN	NaN	NaN	NaN
140	160	154.7	128.9	171.5	128	156.8	121.5	147.3	141	126	162.7	152.7	175	143.3	110.3	145.5	157	158	110.1	126.3	154	149.3	138.3	128.1	165	140.1	134.8	165.8	150.1	178.5	225	308	306.2	586	738.8	797.2	966.2	719	945.1	1040	1057	1198	1122	706.6	883.5	963.7	1045	954.9	894.2
141	148.4	184.9	205.5	197.3	190.1	242.5	235.2	178.7	187.4	213.5	190.9	192	189.5	209	202.2	224.6	203.1	202.3	201.1	212.5	195.8	173.1	334	1352	1271	1314	1551	1895	1806	1576	1393	1738	1844	2092	2313	1790	1950	2160	2119	1464	1852	1573	1775	1894	1515	1490	1487	1657	1501
142	201.1	224.6	284	301.7	257	226.7	244.3	232.3	208.8	199.7	197.8	272.5	182.6	221.9	219.4	209.3	202.6	345.9	815.2	791	828.8	875	869.8	933.9	936.4	963.8	974.1	1159	1244	1381	1249	1117	1244	1366	1472	1533	1633	1332	1639	1632	1548	1525	1699	1781	1687	1540	1624	1746	1611
143	167.9	209.1	158.9	154.9	174.4	195.8	181	147.1	192.9	170.8	176.4	204.9	186	147.4	142.6	180.5	162.1	165.8	164.8	162.5	212.6	138.5	206.5	199.8	162.9	175.5	165.6	175	269.8	1252	1272	1316	1452	1456	1358	1737	1427	1268	1448	1187	1432	1725	1510	1435	1573	1114	1101	1244	1413
144	142.2	180	162.6	141	134.1	193.8	147.3	99.97	155.9	156.1	128	134.5	117.4	152.2	137.2	160.1	142.7	123	95.84	146.7	148.5	144.8	158.9	138.4	153.8	142	99.64	133.6	184.2	197.6	275.9	403.7	931	958	981.1	1202	1134	1245	1160	1111	980.8	983	944.1	1224	1310	1600	1278	1378	1421
145	159	159	127.7	177.8	111.1	175	157.2	158.6	121.5	164.6	135.4	146.8	122	143.3	165.5	170.5	167.9	143.4	131	104.1	142.7	141.8	169.8	144.4	151.5	154.2	128.7	218.3	147	182.7	186.7	151.3	147.5	168.2	179.3	140.5	204.5	182.8	182.9	166.8	163.6	192.4	182.5	162.8	208	191.8	188.6	169.7	217.9
146	131.7	150.6	159	186.2	122.3	151.6	146.3	173.6	192.7	131.5	132	131.5	129.8	132.5	148.5	145.4	100.9	164.2	122.2	145.7	141.7	129.4	113.8	144.9	119.6	829.7	684.4	801.4	700.8	820.4	703.6	874.3	843.8	933.5	926.5	1147	1075	995.2	1051	1213	1404	1121	1328	1514	1744	1560	1757	1380	1524
147	194	123.5	129.3	159.8	182	132.5	173.7	153.1	150.1	147.9	94.5	168	117.3	148.7	162.4	123	140.5	118.9	157.8	125.1	136.6	117.2	136.6	123.3	97.5	163	152.9	133.8	140.3	121.8	157.7	128.4	141.6	132.1	209.4	874.2	947.2	1043	1060	1175	1369	1374	1209	1079	1077	1227	1244	1175	1285
148	194.5	161.7	202	202.3	169.5	166.9	147.6	186.2	192.1	586.9	717.7	722.8	773.7	689.6	567.7	732.2	597.6	588.7	741.9	564.5	745.3	628.5	419.3	284.7	299	277.3	362	489.5	661.5	651.9	638.6	743.5	738.6	784.3	816.4	760.8	715.7	723	689.2	787.1	851.6	736.3	849.9	845.7	1001	953.4	1075	1099	1072
149	549.3	549.7	568.2	587.1	606	542.5	462.6	554.4	361.1	263.1	169.8	163.1	214	202.2	167.6	164.8	172	151.6	153	146.6	183.9	150.4	275.2	417.1	449.9	494.1	470	477.1	451.1	536.1	448.6	435.6	511.2	524.8	486.9	451	516.5	630.2	558.6	625	510	587	611.5	647.8	712.1	629.6	695.7	731.5	650.8
150	187.8	219.3	245.3	221.8	201.8	185.1	171	180.4	176.6	205.4	164.1	155.6	162.5	187.4	210.5	204.9	208.4	143.6	148.6	181.5	179.4	192.1	179.3	329.1	801.1	1097	1109	1086	1300	1142	1216	932.1	1144	1244	935.6	1026	1187	1098	1196	1248	1290	1200	1278	1194	1275	1176	1243	1564	1276
151	162.7	179.9	153.9	142.1	154.4	136.9	153.2	151.7	156.4	165	130.9	146.7	156.1	113.7	159.5	121	128.3	144.5	138.3	131.2	88.52	154.7	135.5	170.9	308.9	593.7	571	618.3	629.3	684.3	649.6	672	820.7	765.7	925	896.5	868.9	1107	898.8	808.1	873.6	958.8	883.7	1045	995	922	916	945.8	844.6
152	197.7	183.5	175.5	188	177.4	199.5	158	184	190	166.5	189.5	202.4	185.5	193	134.1	146	197.5	243.5	836.8	1011	900	1427	1191	1421	1287	1120	1283	1252	1202	1520	1251	1057	1144	1344	1567	1429	1634	1657	1644	1585	1397	1727	1523	1679	1779	1696	1732	1680	1689
153	145.7	128.8	148.6	136	139.5	119.6	124	144.8	140.7	143.4	158.1	114.2	103	140.6	121.1	145.7	142.8	189.3	152.6	97.95	127.2	115.9	114.5	136.9	148.6	120.5	123.3	120.8	133.5	130.5	164.6	190.6	380.6	410.1	692.4	739.4	666.4	751.6	758.2	829	753.6	690.4	742.4	651.9	711	769.1	633.7	780.9	764.7
154	142.2	181.5	157.5	112	137.2	115.9	108.6	118.1	95.29	125.8	99.77	130.4	180.2	151.4	115.3	138.8	136.5	137.3	171.4	157.7	512.9	550.6	624	556.4	607.4	605.9	651.2	662.6	627	654.5	722.8	685.9	832.7	795.9	1062	1171	953.9	1025	1083	1334	1371	1652	1482	1552	1197	1128	1355	901.5	1108
0	NaN	NaN	NaN	NaN	NaN	NaN	NaN	NaN	NaN	NaN	NaN	NaN	NaN	NaN	NaN	NaN	NaN	NaN	NaN	NaN	NaN	NaN	NaN	NaN	NaN	NaN	NaN	NaN	NaN	NaN	NaN	NaN	NaN	NaN	NaN	NaN	NaN	NaN	NaN	NaN	NaN	NaN	NaN	NaN	NaN	NaN	NaN	NaN	NaN
155	156	135.6	148	156.9	126.2	132.1	145.4	130.2	130	127.2	122.4	126	119.7	121.8	108.7	120	108.5	132.7	145	148.6	117.5	103.9	169.3	115	111.9	117.6	141	120.2	151.7	418.6	652	774	852.1	859.3	944.2	842.1	947.3	900	677.1	1017	1289	1171	1006	1214	1248	968.5	1246	1110	946.1
0	171.8	148.4	153.3	173.3	152	136.7	159.5	NaN	NaN	NaN	NaN	NaN	NaN	NaN	NaN	NaN	NaN	NaN	NaN	NaN	NaN	NaN	NaN	NaN	NaN	NaN	NaN	NaN	NaN	NaN	NaN	NaN	NaN	NaN	NaN	NaN	NaN	NaN	NaN	NaN	NaN	NaN	NaN	NaN	NaN	NaN	NaN	NaN	NaN
0	120.7	119.7	139	162.6	122	148.6	152.5	127	104.6	123.5	151.4	79.19	118.7	133.5	103.5	118	111.7	135.5	140.6	107.4	228.4	320.5	272.3	317.5	245.5	329	397	428.7	453.6	404.4	374.2	319.3	336.9	379.2	337.7	337.5	229.9	305.1	305.2	279.7	311.6	213	342.1	250.5	257.4	269.6	306.8	285.6	295.8
0	NaN	NaN	NaN	NaN	NaN	NaN	NaN	NaN	NaN	NaN	NaN	NaN	NaN	NaN	NaN	NaN	NaN	NaN	NaN	NaN	NaN	NaN	NaN	NaN	NaN	NaN	NaN	NaN	NaN	NaN	NaN	NaN	NaN	NaN	NaN	NaN	NaN	NaN	NaN	NaN	NaN	NaN	NaN	NaN	NaN	NaN	NaN	NaN	NaN
0	193.3	144.9	224	193.2	178.8	173.1	151	168.5	193.1	187.9	516.5	665.4	721.7	750.5	679.7	737	706.6	370.4	630	613.8	595.9	311.3	224.8	235.2	197.9	212.7	322.4	516.1	647.2	NaN	NaN	NaN	NaN	NaN	NaN	NaN	NaN	NaN	NaN	NaN	NaN	NaN	NaN	NaN	NaN	NaN	NaN	NaN	NaN
156	214.6	223	255	214.2	209.2	207.6	210.2	240.4	202	220.1	178.2	211	193.6	178	171.1	196.5	215.4	205.2	201.2	206.6	213	214.5	170.5	183.4	184.7	193.5	182.1	147.2	158.3	651.9	1262	1353	1350	1198	1057	938	1271	984.4	1116	1136	1068	1173	1380	1382	1376	1447	1084	1260	1060
0	146.1	136.1	117.5	134	100	150.9	137.1	113.9	131.8	109.6	129.8	129.1	127.3	112.8	114.7	99.19	108.4	135.9	107.9	99.83	138.4	140	107.2	124	72.23	114.4	115.9	122.6	128.9	102.6	98.83	149.4	127.9	124.5	189.2	141	151.4	180.7	162.4	187.2	220	195.4	201.6	235.8	255.2	208	222.6	254.3	264.5
0	NaN	NaN	NaN	NaN	NaN	NaN	NaN	NaN	NaN	NaN	NaN	NaN	NaN	NaN	NaN	NaN	NaN	NaN	NaN	NaN	NaN	NaN	NaN	NaN	NaN	NaN	NaN	NaN	NaN	NaN	NaN	NaN	NaN	NaN	NaN	NaN	NaN	NaN	NaN	NaN	NaN	NaN	NaN	NaN	NaN	NaN	NaN	NaN	NaN
157	149.8	144.2	169	184.8	159.5	176.9	175.1	171.6	161.2	131.8	297.2	598.9	590.4	583.3	544.5	577.3	604.2	539.6	624.2	507.8	462.9	248	263.2	187.7	177.6	161.5	165.7	192.5	250.2	385.1	524.4	677	687.7	690.1	646.9	658.4	661.4	689.9	745.4	931.9	790.4	950.3	983.4	928.2	904.9	888.5	664	849	921.3
0	NaN	NaN	NaN	NaN	NaN	NaN	NaN	NaN	NaN	NaN	NaN	NaN	NaN	NaN	NaN	NaN	NaN	NaN	NaN	NaN	NaN	NaN	NaN	NaN	NaN	NaN	NaN	NaN	NaN	NaN	NaN	NaN	NaN	NaN	NaN	NaN	NaN	NaN	NaN	NaN	NaN	NaN	NaN	NaN	NaN	NaN	NaN	NaN	NaN
158	216.5	183.2	201.4	174.6	228.1	212.6	236.9	201.1	177.4	206.5	187	163.5	204.1	182.5	209.4	164	193.9	218	205.6	129	176.2	172.1	202	157.6	190	212.5	864.4	1195	1216	1419	1046	1231	1229	1170	1306	1613	1490	1428	1395	1340	1096	1291	1281	1315	1339	1224	1080	1301	1057
0	161.8	162.9	129.2	172.5	118.5	132.4	167.1	131	142.2	119.1	125.6	132.7	115.5	146.7	120.8	141	176	123.1	136.2	146.4	154.5	129.6	107.3	122.3	132.7	163.5	104.5	123.7	136.3	101.1	107	116.5	107.3	127	97.39	102.8	127.2	109.5	144.8	130.5	127.3	117.4	148	126.7	165.7	143.7	155.1	178.3	242.8
159	202.9	199	167.4	169.9	195.8	200.1	168.8	165.8	159.5	150.9	154.3	181.3	190.9	168.5	145.7	184.7	139.4	138	141.9	151.4	155.1	150.4	156	176.6	143.8	142	199.9	248.5	300.1	535.1	548.2	580.5	794.1	600.4	576.4	643.4	680.7	722.9	660.6	718.4	754.5	607.2	749.2	730.7	834	707.8	699.3	684.8	609.3
160	185.6	242.2	167.7	214.9	177.6	178.7	198.3	171.8	164.1	160.3	186.7	177.8	218.2	213.4	170.3	170.7	180.6	227.3	156.3	171.4	165.2	202.2	178.2	172.1	168.6	218.7	185.7	201.2	179.7	197.2	181.3	1116	1176	1605	2072	2561	2833	2864	2827	3146	2998	2399	2417	2852	2376	2117	2178	2248	2377
161	162.2	151.7	126.3	158.8	157	150.6	153.3	169.7	160.4	162.5	99.07	115	145.8	147.9	135.7	353	657.8	715.1	621.5	746.3	666.4	633.7	605.4	716.3	674.4	612.3	573.9	453.1	286.4	296.7	468.5	550.2	550.1	650.4	597.4	560.7	554.2	656.7	700.8	772.3	735.4	785.6	730.6	859.7	992.3	1081	1112	818.6	862.3
162	176	227.6	187.7	186.3	195	164.2	185.7	172.2	162.6	186.8	184.2	155.2	175.4	189.4	210	176.5	161.7	200.7	211.4	213.6	210.6	229.7	212.2	186.6	199.6	225.6	221.2	224.3	186.2	222.1	204.6	184.8	193.2	167.5	178.1	204.6	220.2	247.2	196.6	211.8	183.3	162.8	192.5	207.7	162.6	216	192.4	187.3	207.9
163	173.3	121.4	123	137.4	157.2	147.9	167.1	123.7	150.3	112.1	129.2	142.5	148.5	157.5	125.2	136.9	125.6	120.9	131.7	121.9	136.5	137.7	91.72	117.1	112.8	106.8	153.7	124	102.3	121.8	144	123.9	110.3	143.1	110.8	95.65	118.4	132.7	170.7	133.2	899.5	978.5	1193	1515	1163	1272	1342	1272	1293
164	196.6	154.9	168.2	188.8	173.5	158.5	190	177.5	162.9	175.1	187.5	173	142.5	99.65	175.9	148.1	128.7	158.6	186.9	134.7	137.6	134.6	153.6	142.6	195.1	348.2	392.1	559.8	1085	1068	1142	1002	1095	976.3	829.7	1042	995.3	952.3	942.8	864.3	932.8	832.2	982.8	943.3	967.5	796	966.4	853	946
165	232.8	191.6	239.1	238.7	210.5	261.6	234	228.2	201.3	175	197.2	214.1	186.1	170	185.9	158.2	181.8	194.7	195.9	165.2	168	176.3	151.6	186.4	198	158.7	164.1	176.1	196	1290	1210	1313	1491	1286	1487	1550	1663	1501	1511	1590	1472	1448	1565	1572	1661	1605	1517	1325	1591
166	724.1	494.9	250.7	343.6	233.4	318.4	275.8	199.9	214.8	198.6	171.8	167.2	195.3	192.2	206.3	151.7	171.8	187.2	150.6	148.2	169.3	153.9	185.2	157.1	153	192.3	218.2	181.5	161.5	174.8	143.7	145.9	136.9	167	152.5	172.6	167	144.7	157.8	203.3	191.9	179.5	150.3	165.2	118	170.5	150.5	173.1	174.8
0	198.2	194.7	211	210.8	234.1	203	239.5	169.4	204.5	157.6	191.7	154.9	148.6	146.6	183.1	158.4	169.1	178.1	158	152.9	137.9	219.9	171.3	523.7	675	736.6	684.6	614.5	612.9	666.3	616.9	667.7	760.8	715.8	722.6	726.6	559	444.1	389.4	343.5	336.4	330.6	381.2	906.6	950.3	1209	1365	1535	1592
167	226.2	196.5	193.5	219.4	185.6	198.3	209.4	216.1	188.6	157.8	173.9	209.5	179.1	169.1	183.1	164.9	184.9	240.6	164.7	193	208.1	183.1	210.7	180.5	218.1	206.9	189.5	364.2	1127	1315	1521	1490	1263	1247	1274	1488	1411	1369	1392	1176	1511	1483	1333	1537	1414	1573	1513	1734	2005
168	669.9	608.6	723.5	569.6	602	502.3	655.6	681.5	642.1	523.1	369.2	289.7	355.4	274	217.5	163.1	200.9	194.4	196.9	165.8	153.9	182.5	98.9	154.6	160.5	180.5	159.7	171.4	146.2	131.1	143	127.2	122	133.4	160.2	178.6	156.1	159.4	156.1	179.3	192.3	144.3	156.3	147	144.3	127.3	137.1	161	158.5
169	157.2	115.8	159.6	165.9	129	136.5	149.8	129.7	144	123	153.2	114.8	136.2	142.6	138.3	129	145.1	102.9	133.9	111	140.5	132.7	131.1	128	124.5	111.4	122	132	138.4	129.4	121	126.7	127	682.6	736.3	697.9	692.7	672.7	597.8	616.6	624.5	527.8	653.5	626.5	659.7	735.5	692.5	692.3	820.1
170	176.8	167.7	170.1	150.1	135.3	212.7	148.5	201.6	193.1	145.5	174.9	162.4	165.5	144.9	121.2	157.8	144.8	169.9	152.8	146.5	183.7	149.7	165.5	171.5	150.6	129.9	142.8	114.5	151.7	155.9	144.5	164.4	161.7	187.4	148.3	162.1	163.3	134.4	157.4	147.3	123.7	174.4	171.5	877.9	1021	1267	1306	1303	1337
171	213.4	252.3	208.5	182.5	218	193.2	195.4	644.6	891.6	768.3	807.9	709.1	593.8	533	587.9	564	607.3	600.4	603.4	410.7	331.4	302.8	282.9	280.8	283	254.7	241	200.5	191.8	223.6	258.7	241.7	211	213.6	222	262.2	274.2	208.3	510.6	1049	1676	1519	1607	1730	1743	1687	1830	1701	1707
172	192	230.2	250.1	201.6	229.2	241.4	253.7	194.2	231.3	191.8	224	171.8	219.2	200.9	202.1	219.5	203.8	207.7	220.1	190.7	220.5	188.7	226.5	220.4	206	211.3	163.3	151.9	191.5	189.2	492	1189	1055	1211	1287	1339	1197	1358	1248	1341	1379	1302	1203	1382	1328	1276	1199	1176	1300
173	116.9	129.2	146.4	130.6	179.1	131.9	146.1	117.6	132.7	206.6	556.1	617	608.6	561.2	616	564	537.1	451.1	603.2	637.2	447	399.7	295	223.8	233.8	161.5	187	201.4	150.1	178.7	140.9	182.9	172	151.2	127.2	142.4	76.44	126.9	162.2	119.4	115.8	131.7	105.7	116.3	123.8	154.3	111.3	119.4	133.7
174	145	134.4	116.9	134.2	147.8	114.5	184.4	114.2	149.9	163.8	123	172.8	161.2	134.4	159.4	155.9	173.1	150	126.5	155.6	151	125.3	171.9	148.9	111.4	127.7	136.7	186	912.9	1280	1714	2171	2149	1732	1589	1960	1793	1675	1910	1707	1626	1787	1900	1700	1494	1368	1403	1079	1321
175	204.3	238.3	153.6	196.1	191.7	169.1	159.3	164.8	141.6	164.4	189.6	173.4	179	173.4	182	179.3	183.2	202.4	179.4	146.7	171.3	173.6	177.1	164.4	149	145.7	157.4	182.7	216.2	834.3	723.5	929.5	888.4	758.5	881.7	968.7	959.6	1086	1159	1204	1084	1191	1174	1173	1088	944.6	976.5	1054	1153
0	NaN	NaN	NaN	NaN	NaN	NaN	NaN	NaN	NaN	NaN	NaN	NaN	NaN	NaN	NaN	NaN	NaN	NaN	NaN	NaN	NaN	NaN	NaN	NaN	NaN	NaN	NaN	NaN	NaN	NaN	NaN	NaN	NaN	NaN	NaN	NaN	NaN	NaN	NaN	NaN	NaN	NaN	NaN	NaN	NaN	NaN	NaN	NaN	NaN
0	186.4	211.4	132.8	144.5	157.5	155.5	149.2	127.8	135.7	145.2	150.5	137.3	158.5	157.3	157.4	124.6	169.2	134.6	145.5	161.3	143.6	145.7	146.6	156	139.9	162.1	150.1	161.8	145.5	136.9	118.5	142.5	145	130.5	147.1	123.5	147.8	118.5	169.7	152.9	169.6	128.7	115	117.4	143.6	156.2	137.2	136.6	140.7
176	140	176.5	134.6	164.9	158.9	167	137.5	148.7	123.6	141.2	130.5	142.1	134.5	126.8	151.5	135.2	198.1	111.9	121.5	136.3	155.2	85.88	138	134.1	123.4	97.09	100.3	132.4	101.9	138	112.1	137.1	140.9	76.88	156.4	141.4	151.9	180	198	269	329	425.2	330.7	414.9	465.9	380.4	877.8	778	1181
0	224.8	221.1	218.8	291	256.3	221.4	213.2	183.2	222.8	213.4	195.4	219	219.1	207.5	233.7	201.1	185.8	195	199.8	225.1	234.7	192	232.5	164.8	200.2	215.3	172.2	204.5	175.2	168.9	190.1	182.1	186.9	167	157.9	145.3	174	167.6	129.1	178.3	172	158.3	176.5	139.9	173.3	182.2	143.6	161.8	216.2
0	149.9	147.8	121.5	137.5	126.2	136.9	115.4	164.8	168.1	142	113.4	162	179.7	131.3	128	167.3	139.8	174.3	127	113.8	160.9	120.3	95.73	116.5	165.4	115.5	117.9	117.6	146.5	135	161.1	75.66	197.5	103.1	140.2	130.5	140.4	125.8	149.6	113.6	233.4	111.3	159.1	167.5	232.1	177.9	139.8	214.9	207.4
177	185.4	202.6	160.3	180	138.7	158.4	136.9	203.1	153.9	173.9	168.4	163	128.4	124.5	166.1	126.7	155	102.1	152.4	139.1	131.3	168.1	170.1	347.2	1649	1843	1944	2017	2009	2145	2220	2063	2072	1894	1668	1482	1331	1427	1621	1704	1453	1420	1296	1757	1576	1421	1559	1507	1407
178	130.2	138.5	117.3	117.5	162.5	149.7	178.5	152.9	143.9	135	143.9	174.4	134.3	143.5	133.5	160.2	103.5	136.7	119.8	116	118.3	91.87	101.5	115.5	111.3	110.9	148.9	118	115.9	117.7	115.1	118.6	107	98.48	93.75	87.22	102	70.94	100.2	96	88.04	104.7	115.2	110.5	92.72	89.98	106.2	105.2	98.01
0	NaN	NaN	NaN	NaN	NaN	NaN	NaN	NaN	NaN	NaN	NaN	NaN	NaN	NaN	NaN	NaN	NaN	NaN	NaN	NaN	NaN	NaN	NaN	NaN	NaN	NaN	NaN	NaN	NaN	NaN	NaN	NaN	NaN	NaN	NaN	NaN	NaN	NaN	NaN	NaN	NaN	NaN	NaN	NaN	NaN	NaN	NaN	NaN	NaN
179	164.9	179.1	202.8	191.2	186.2	176.9	158.2	172.9	156.3	150.5	187.9	192.8	174.4	179.8	163	169.2	166.2	200.3	161.9	182	145.5	142.7	151.9	140.2	120.8	159.3	146	162.1	150.9	156.4	171.2	198.6	167.5	145.3	134	146.2	170.4	145	163.9	138.4	155.3	149.7	180.9	159.1	158.7	142.4	144.7	142.8	164.6
180	212.3	185.5	211.5	182.8	232.2	172.2	194.7	158.1	234	181.7	217.5	168.2	214.7	173.6	192	205	188	229	180.5	220.4	179	217.1	194.8	217	175.5	176.8	162.8	174.6	209.6	202.7	154.9	185.8	205.4	142.8	169.9	164.7	179.5	207.1	161.2	161.2	198.8	189.8	196	180.6	171.8	209.7	188.2	178.3	195.2
0	NaN	NaN	NaN	NaN	NaN	NaN	NaN	NaN	NaN	NaN	NaN	NaN	NaN	NaN	NaN	NaN	NaN	NaN	NaN	NaN	NaN	NaN	NaN	NaN	NaN	NaN	NaN	NaN	NaN	NaN	NaN	NaN	NaN	NaN	NaN	NaN	NaN	NaN	NaN	NaN	NaN	NaN	NaN	NaN	NaN	NaN	NaN	NaN	NaN
181	113.5	142.8	130.6	144.8	154.9	138.9	151	143.6	111.6	145.1	138	94.59	174.5	131.1	146.9	135	109.1	150.5	106.2	132.6	124.2	126.1	142.8	116.4	93.18	117.7	118.8	123.9	144.1	210.4	218.6	374.2	464.2	931	956	1271	1048	1022	1097	1404	1168	1193	1005	995.7	1151	1053	1111	881.7	1003
182	114.1	163	147.3	156.8	145.2	122.6	154.8	135.6	146.3	143.3	130.5	129.8	149.1	440.5	622.3	715.1	750.2	920.7	808.2	783.8	1020	927.2	840	873.2	1017	1136	1128	1133	989.3	1027	1057	1179	967.7	879.7	972.2	989.3	857.9	807.1	712.2	733.9	759.9	636	677.7	583.1	609.7	619.5	579.7	605.9	701.4
183	190.3	232.6	211.7	258.2	190.9	164.3	181.6	180	193.1	165.8	209.7	188.5	180.6	218.4	181.9	246.2	173.6	213.1	235.2	202.2	200.3	196.7	177.9	180.2	166.9	228.5	212.4	226.6	220	307.7	706.1	1524	1783	1518	1842	1916	1943	2026	1824	2086	1717	2054	1704	2263	2126	1807	2103	2139	2064
184	200.4	165	213.7	158.1	133.8	156	141.4	164.6	173.7	178.6	148.8	163.4	133.6	124.1	178.8	145.1	154	179.9	194.6	150.5	167.8	129.4	165.1	131.2	147.5	147.1	142.4	162.6	153.7	186	196.8	439.9	502.9	529.3	653.3	681.4	782.5	790.8	980.7	1285	1190	1368	1369	1247	1372	1304	1135	1116	1097
185	140.3	133.9	161.3	172.8	145.6	130.9	172.1	149.5	149.7	121.6	167.8	163.1	131.7	147.3	119.8	128.2	151.4	126.6	119.7	109.4	135.1	114.9	122.6	112.4	137.1	165.4	135.4	125.4	134.5	184.1	174.7	427.8	1147	1589	1650	1485	1501	1487	1611	1357	1368	1415	1421	1170	1233	1204	1145	1156	1258
186	202.4	108.2	174.9	138.8	115.7	148.4	136.4	189.3	206.8	208.3	145.1	151.9	170.4	149.7	127.8	129.6	131.7	93.13	154.4	118.4	149.1	146.9	150.5	128.1	127.5	118.7	157.4	150.5	156.9	156.1	203.1	188	166.9	816	988.6	1751	1747	2012	1762	2196	2027	1877	1797	1947	1994	2029	1793	1743	1766
187	141.3	180.1	166.3	142.8	146.2	175.4	170.5	172.4	137.7	157.4	158.5	191.1	450.2	465.7	560.2	639.9	778.7	815.5	807.2	739.2	725.9	656	695.2	769.8	749.9	735.2	780.8	825	814.5	998.7	1031	1111	854.7	785.7	877.5	764.7	756.1	818.4	753.2	759.2	782.6	632.5	745.4	720.1	605.2	626	692.2	680.2	629.2
0	173.5	159.8	144.7	127	128.8	149.5	113.9	147	147.8	163.8	114.1	135.1	128.8	129.7	133.1	NaN	NaN	NaN	NaN	NaN	NaN	NaN	NaN	NaN	NaN	NaN	NaN	NaN	NaN	NaN	NaN	NaN	NaN	NaN	NaN	NaN	NaN	NaN	NaN	NaN	NaN	NaN	NaN	NaN	NaN	NaN	NaN	NaN	NaN
188	168	135	167.2	216.4	149.1	137.4	188.2	150	149.5	183.1	143.9	168.3	144.5	164.5	125.2	157.2	196.6	151	171.7	158	136.7	156.5	148.4	135.4	138.8	142.7	133.5	168.8	129.8	139.4	161.1	173.5	146.3	152.7	133	121.9	123.3	144	137.5	266.3	279.8	191.1	786.3	954.4	1361	1242	1365	1459	1562
189	253.4	220.3	224.9	201.2	181.4	187.6	181.8	167.3	201.8	200.1	199	232.1	202.4	174.2	198.6	195.2	184.7	208.5	208.8	201.8	204.3	218	224.1	227.2	232.1	202.1	156.5	198.7	208.4	176.9	181.8	166.4	188	179.8	183.5	182.9	242	1044	1144	1060	1018	986.6	1120	1191	1241	1328	1234	1460	1212
0	200.9	135.9	139.2	161	164.9	165.9	138.4	188.2	173.1	158	151	185.3	148.5	135.4	145.3	195.4	171.5	182.7	163.2	147.2	174	176.4	145.6	123	166.7	119	159.8	NaN	NaN	NaN	NaN	NaN	NaN	NaN	NaN	NaN	NaN	NaN	NaN	NaN	NaN	NaN	NaN	NaN	NaN	NaN	NaN	NaN	NaN
190	631.2	578	532.5	481.1	406.3	322.9	230.1	302.1	275.6	241.6	253.2	241.2	232.4	199.6	234.2	226.1	251.8	208.1	196.5	202.8	213.8	215.1	399.6	1468	1399	1459	1723	1790	1534	1727	1623	1668	1653	1869	1852	1736	1800	1731	1542	1887	2342	1723	1603	1494	1552	1261	1421	1939	2037
191	207.6	231.2	231.3	178.5	171.7	196.8	170.7	139.1	174.8	182.7	184	178.7	175.6	176.2	157.4	139.6	141.8	142.9	173.3	155.5	201.5	283.9	1158	947.4	1011	1261	1105	1096	1466	1324	1404	1587	1549	1559	1586	1812	1634	1740	1429	1420	1384	1709	1239	1399	1401	1389	1396	1318	1411
0	232.2	209.4	205	172.2	211.4	171.7	196.8	186.6	187.3	190.7	189.3	219.5	185.3	202.3	148	218.9	173.5	201.8	223.2	180.1	196.8	167.7	166	200.8	176.8	191.4	196.5	179.2	187	196	178.5	194.8	185.6	203.2	179.4	174.2	193.4	194.9	185.4	208	231.7	180.1	185.5	218.7	233.9	188.9	205.3	179.6	190.3
192	218.5	212	210.1	201.1	255.1	212	161.6	223.7	194.6	155.5	165.8	210.1	169.3	150.6	213.6	174.3	178	160.2	156.9	134	140.9	828.8	887.5	1182	1019	1240	1041	1097	1000	1164	1103	1191	1051	1006	1126	994	942	1027	961.5	820.3	665.3	NaN	NaN	NaN	NaN	NaN	NaN	NaN	NaN
0	182.8	195	176	193.2	175.3	212.5	139.4	176.2	177.9	168.5	158.1	184.6	181.2	151.1	176.5	146.2	143.1	171.5	142.8	182.8	195	162.2	138.3	143.1	180.5	188.7	187.3	189.3	181.9	168.7	172.8	157.3	176.8	172.9	166.3	149.6	169.7	197.9	148.7	203.8	177.5	147.7	178.4	217.5	166.5	152.9	172.5	166.9	123.9
0	214.1	180	222.5	211.9	207.9	158.8	215.8	145.9	211.4	188.2	166.9	NaN	NaN	NaN	NaN	NaN	NaN	NaN	NaN	NaN	NaN	NaN	NaN	NaN	NaN	NaN	NaN	NaN	NaN	NaN	NaN	NaN	NaN	NaN	NaN	NaN	NaN	NaN	NaN	NaN	NaN	NaN	NaN	NaN	NaN	NaN	NaN	NaN	NaN
193	163.1	158.2	181.2	148.1	136	125.6	154.9	136.9	134.8	130.8	182.7	123.7	160.7	154.5	113.9	140.5	139	128.4	159.2	166	156.8	118.9	129.6	116.5	153.3	148.2	147.2	121.1	130	456.3	741.9	1269	1282	1211	1379	1299	1315	1456	1412	1453	1463	1599	1476	1717	1630	1547	1695	1702	1653
194	170.3	207.9	229.9	208	240.1	184	187.1	169.1	200.9	180.1	142.5	185.9	159	157.2	156.6	171	161.5	183.1	197.5	158.6	202.5	204.5	172.6	194.1	204.5	145.5	187.3	132.9	169.8	199.7	172.5	175.5	143.5	158.6	159.8	175	230.7	430.4	1225	1156	1164	1251	1235	1300	1478	1580	1690	1474	1397
195	156.8	146.5	169	153	158.9	149.8	138.8	143.8	160	132.9	115.7	141.5	128.5	118.5	115.8	117.4	131.6	160.1	161.8	138	206.3	142.8	220.3	737.9	962.9	1035	934.6	1015	1073	897.7	885.8	1165	1150	1111	1002	1049	1003	985.3	984.8	988.9	946.3	848.3	909.4	966	742.9	785.2	702	722	784.5
0	NaN	NaN	NaN	NaN	NaN	NaN	NaN	NaN	NaN	NaN	NaN	NaN	NaN	NaN	NaN	NaN	NaN	NaN	NaN	NaN	NaN	NaN	NaN	NaN	NaN	NaN	NaN	NaN	NaN	NaN	NaN	NaN	NaN	NaN	NaN	NaN	NaN	NaN	NaN	NaN	NaN	NaN	NaN	NaN	NaN	NaN	NaN	NaN	NaN
196	166.9	202.6	175.1	129	177	147.3	179.7	138	139.3	133.6	160.1	171.9	137.6	126.5	147.8	144	163.9	161.6	130.5	179	132	164	163.7	122	157.3	159	142.8	164	156.5	163.3	166.5	177	656.7	837.8	904.4	887	1072	1077	1000	896	1007	994.2	1067	1062	1174	1049	1049	788.3	913.3
197	136	154	167.3	139.9	128.6	160.9	148.6	180.8	179.3	149	192.7	126.3	169.4	165.7	150.4	158.8	178.2	151.8	189.6	317.4	1145	1223	943.3	997.7	975.9	1008	925	916.5	1001	767.3	842	851.5	1012	778.5	819.3	923.2	943	932.8	964.8	863.5	932	878.3	908.5	828.8	717.7	807.8	709.2	771.7	761.8
198	174.4	166.7	149.1	161.5	152.1	156.8	128.5	173.5	151.4	118.9	174.6	155.9	160	174.9	188.3	184.5	152.3	162.4	163.6	163	222.8	235.5	364.1	722.9	756.9	712.3	869.6	945.7	998.8	922.5	1095	1044	1079	1113	988.7	914.6	921.8	1324	1312	1263	1519	1510	1103	1028	1062	1123	936	788.2	880
199	210.9	166.9	210.3	198.3	196.2	141.9	190.3	160.1	170.8	165.1	140.6	136.8	148.4	154.2	188.1	128.4	159	165.8	817.2	936.1	921.5	1257	1137	1380	1488	1296	1367	1494	1574	1485	1386	1289	1273	1605	1356	1862	1341	984.3	978.3	993.7	960.3	1061	1019	1076	1113	777.7	898.5	933.8	898.8
200	179.3	197.3	170.5	196.3	136.5	173.1	146	160.4	170	182.4	146.6	157.4	165.5	173	164.5	203.5	631.5	668.5	552.9	678	656.6	519.3	601.9	694	745.9	717.8	659.8	848.8	915.7	951.8	994.6	1142	1054	1057	835.6	792.5	969.3	813	879.5	852.2	799.4	941.7	922.4	1080	940	1020	1024	1216	924.5
201	231.9	161	170.1	163.4	170.2	139.4	162.9	161.6	186.5	126.9	182.2	185.4	150.4	177.5	133.2	174.2	514.9	884.5	994.8	1065	950	1113	1039	937.6	1064	1001	999.7	963	957.3	1179	1088	1016	1204	1164	1096	1119	1141	1132	997.2	996	1017	888	981.7	947.7	871.5	867.3	837.3	910.3	833.2
0	128.1	119.6	128.7	82.17	139.6	96.05	124.4	117.5	114.9	118.3	107.8	152.4	93.13	134.2	145.3	103	78.98	100.1	110	NaN	NaN	NaN	NaN	NaN	NaN	NaN	NaN	NaN	NaN	NaN	NaN	NaN	NaN	NaN	NaN	NaN	NaN	NaN	NaN	NaN	NaN	NaN	NaN	NaN	NaN	NaN	NaN	NaN	NaN
202	182.9	151	168.9	182	176.9	150.4	156.6	125.5	155.1	136.5	128.3	156.8	162.5	159.9	166.9	180.6	130.5	153.8	182.6	167.1	161.4	156	178.5	334.8	408.5	1015	1203	1367	1381	1425	1405	1312	1154	1246	1262	1285	1356	1322	1181	1271	1351	1272	1304	1106	1120	1240	1083	1029	1007
0	170.1	173.5	217	219.5	210.7	144.6	169.9	162.1	157.1	132.3	148.2	154.9	175.5	187.4	134.5	142.3	146.5	170.5	142.1	165	161.6	163.4	148.3	164.8	141.8	144	128.4	183.9	138.4	146.2	144.9	139.1	162.1	163.6	170.7	159	143	112.9	126.6	119.9	142.8	153.5	168.8	132.4	135.9	134.5	125.4	138.7	161.3
203	138.7	105.8	151.6	118.4	137.4	139.9	122.3	88.08	127.3	99.45	108.8	148.4	147.7	158.5	103.4	119.3	123.9	111.7	116.9	124.7	127.6	474.9	481.1	504.6	492.8	518.2	547.5	628.2	740.3	776.6	877.5	875	911.3	910.2	868.8	1040	1052	1005	920.4	799	767.1	936.6	867.1	950.1	1031	1143	1017	1187	1087
0	143.4	166	NaN	NaN	NaN	NaN	NaN	NaN	NaN	NaN	NaN	NaN	NaN	NaN	NaN	NaN	NaN	NaN	NaN	NaN	NaN	NaN	NaN	NaN	NaN	NaN	NaN	NaN	NaN	NaN	NaN	NaN	NaN	NaN	NaN	NaN	NaN	NaN	NaN	NaN	NaN	NaN	NaN	NaN	NaN	NaN	NaN	NaN	NaN
204	90.81	77.81	92.62	132.3	145.3	119.5	97.71	122.5	123	121.1	172.1	98.7	154.1	110.3	131.5	117.6	96.58	129	107.8	107.1	134.2	118	95.6	104.5	124.1	130.6	102.5	117.7	126.4	124.7	124.4	128.1	98.47	100.3	98.45	106	112.9	128.4	168.1	242.4	292.5	373.9	484	574.3	521.4	417.3	591.4	272	343.9
0	159.4	150.1	120.6	139.2	142.5	113.9	174.8	155.6	138.9	159	147.5	138.1	154.8	161.5	132.1	141.7	145	126.7	122.8	160.1	147	168	121.8	164	102.2	145.5	118.3	157.6	110.7	150.6	115.3	143.6	128.3	153.3	123.3	146	78.67	113.7	116.4	125.2	136	118.1	137	138.1	138.3	127.5	141.8	124.2	110.4
205	119.7	146.3	155.5	146.9	113.3	112.8	101.4	71.5	128.5	125.9	153.5	368.5	452.5	496.2	515.1	436.2	450.9	407.5	468.6	386.9	459.5	367.9	282.4	191.8	146.7	198.5	179	154.6	166.1	141.5	142.5	144.1	116	178.4	283.2	568	728.6	842.1	728.2	844.4	863.4	812.7	814.6	789.1	765.5	757.7	697.2	667.7	676.8
206	86.04	109.8	135.8	100.9	124.5	169.5	151.4	134.8	130.9	122.5	119.1	141.9	132	108.3	142.7	122.9	121.3	126.7	98.03	124.7	99.71	139.8	127.2	141	142.5	576.3	579.7	633.3	601	559.1	606.6	646.4	531.1	538.5	604.5	636.1	565.4	538.9	589.3	516.9	475.5	446.8	399.1	362.2	437.5	391.9	429.8	458.8	490.8
207	138.1	102.6	132.4	124	142.1	124.5	140.4	154.3	113.8	120.6	132.3	120.9	125.5	130.2	110.3	150.5	141.8	144.2	93.19	139	124.2	128.8	123.7	125	115.5	120.3	107	100.9	104.8	132	116.8	140.8	144.5	127.7	189	378	642.4	705.4	754.9	758.4	758	693.5	744.7	747.3	895	977.7	1042	907.3	732.1
208	134.4	115.1	147.2	111.8	124.9	160	110.7	118.5	148.5	124	100.7	108.2	118.1	128.6	123.4	92.35	112.1	104.8	120.7	106.6	97.91	100.1	102.6	185.2	512.7	524.2	474.6	514.6	560.9	553.5	554.7	519.7	554.5	626.5	533.6	586.4	602.5	562.1	488.6	547	512.9	556.7	490	502.4	510	546.1	541.6	470.5	528.1
209	112.5	147.1	124.2	143.3	120.5	159.8	111.7	116.9	128.7	97.44	112.2	119.4	111.9	115.3	126.3	109.9	131.7	130.3	125.9	130.6	113.3	92.5	114.3	116.4	140.8	565.2	548.6	533.2	506.5	583.2	576.6	487.8	471.2	415.4	508.8	529.8	435.5	512.3	486.2	557.2	511.5	570.8	507.7	585.9	511.9	623.8	661.8	615.4	594.3
210	255.7	266	279	240.5	277.9	248.9	228.1	263.4	254.9	251	254.9	205.6	238.7	175	255.9	289.7	250.5	187	260.9	263	274.5	200	227.5	265.9	252.8	253.5	233.9	201.1	240.9	205.1	214	179.4	215	175	171	191	172.6	205.4	186.5	180.9	196.4	206.9	183	166.4	184	188	174.5	171	209.4
211	126.6	137.2	96.05	160.7	118.8	192.9	136.2	113.8	115.7	125.3	122.3	156.3	124.1	129.5	104.8	89.88	85.65	116	90.44	99.03	114.4	225.9	683.1	676.6	615	733.1	746.7	721.1	664.3	700.5	666.2	697.7	705.5	695.5	586.7	587	551	570.3	553.4	463.9	488.4	546	571.6	632.4	552.8	480.5	568.9	601.5	558.5
212	186.1	193.3	241.6	253	231	190.5	199.9	157.8	216.5	181.9	172.8	228.1	206.4	161.8	168.7	176.9	223.3	159.7	164.1	171.7	178.8	204.6	183.2	179.7	144.9	172.7	149.9	163.8	152.3	215.9	1101	1439	1302	1347	1451	1595	1642	1679	1578	1389	1400	1588	1666	1504	1649	1563	1400	1526	1469
213	212.5	251.8	219.2	201.7	195.3	225.3	171	216.7	182.5	164.8	202.7	165.2	174.8	186	152.2	130.5	205.2	165.9	166.4	162.8	178	158	168.7	187.2	201.2	535.2	1279	1216	1315	1346	1374	1283	1357	1331	1247	1182	1219	1294	1206	1171	1012	889.3	836	885.8	727.8	795.1	851.7	884	656
214	224.2	188.2	179.5	188.9	157	167.6	225.8	186.5	178	181	171.9	190.4	188.6	157.6	150.2	159.5	178.4	172.2	182.4	166.5	988	1151	1035	1084	1144	1364	1439	1044	1099	1090	1177	1195	1139	1200	1198	1167	1130	1112	1081	1046	1010	1098	833	864.6	794.8	797.6	872.5	1022	793.2
215	116.7	111.7	110.6	132.4	139.5	98.67	118.6	110.4	116.7	120.1	111.9	90	107	138.9	125	152.3	135.1	118.5	96.21	111.8	138.6	348.5	581.5	728.5	658.5	670.4	767	684.7	696.9	678.2	786.4	702.7	546	648	552.5	616.1	698.4	581.8	669.1	643.9	607.9	594.6	568.9	514	589.6	525.1	479	523.8	512.9
0	160.5	221.5	233.3	186.9	206.9	266.1	221.4	222.2	NaN	NaN	NaN	NaN	NaN	NaN	NaN	NaN	NaN	NaN	NaN	NaN	NaN	NaN	NaN	NaN	NaN	NaN	NaN	NaN	NaN	NaN	NaN	NaN	NaN	NaN	NaN	NaN	NaN	NaN	NaN	NaN	NaN	NaN	NaN	NaN	NaN	NaN	NaN	NaN	NaN
216	185.7	169.3	186.4	201.1	187.5	200.9	156.4	208	194.2	207.9	215.3	200.6	177.4	214.1	196.5	178.6	155	435.4	918.5	773.3	789.1	964.4	879.5	1004	1021	1059	1320	1641	1734	1647	1827	1514	1692	1790	1868	1685	2226	2396	2082	2415	2154	1660	1745	1770	1273	1255	1430	1425	1602
217	225	266.8	299.2	215.8	250.4	239.2	226.2	201.1	222.6	166.3	167.4	185.4	164	188	200.7	149	169.4	195.4	168.8	199.1	187	189.2	215.8	618	1250	1461	1779	1470	1649	1898	1766	1562	1642	1421	1196	1268	1578	1540	1666	1420	1417	1248	1344	1234	1227	1229	1177	1074	1107
218	202.1	216.6	223.1	178.8	170.7	205	209.6	194.8	191.2	184.6	197.8	177	186.9	162.9	208.1	254.8	222.3	228.1	211.7	198.4	180.5	234.3	980.4	1145	1189	1623	2093	2388	2366	2455	2230	2108	2367	2027	2077	1720	1765	1541	1371	1485	1309	1431	1333	1221	1189	1164	1149	1024	1158
219	141.9	164.4	135.3	155.5	111.6	110.2	105.9	159.3	110.5	118.2	147.1	500.2	456.7	420.5	484.9	446.2	408.1	357	432.1	310.2	356	355.7	316	391.9	350.8	290.6	195.7	179.5	219.1	132.8	167.5	161.9	156.7	138.4	165	145.4	147.3	154.2	158.7	195.1	354.4	334.2	333	429.3	438.4	503.6	444.6	481	535.5
220	189.3	188.9	210.9	202.5	165.1	169.8	173.7	173.2	147.8	177	201	172.8	183.8	179.5	129.4	140.9	136.9	191.6	177.1	140.3	189.9	364.9	1108	1237	1178	1244	1386	1348	1294	1402	1269	1478	1198	1261	1271	1491	1312	1331	1421	1616	1368	1329	1397	1649	1547	1356	1376	1374	1279
0	NaN	NaN	NaN	NaN	NaN	NaN	NaN	NaN	NaN	NaN	NaN	NaN	NaN	NaN	NaN	NaN	NaN	NaN	NaN	NaN	NaN	NaN	NaN	NaN	NaN	NaN	NaN	NaN	NaN	NaN	NaN	NaN	NaN	NaN	NaN	NaN	NaN	NaN	NaN	NaN	NaN	NaN	NaN	NaN	NaN	NaN	NaN	NaN	NaN
0	262.3	199	234.9	254.1	231	288.5	263.9	353.4	270.3	289.2	250.1	294	256.5	238	210.5	224.7	238	198.2	219.9	205.9	165.5	189.1	190.4	167.5	183.4	195.2	207.5	207.2	192.5	159.6	127.5	139.9	172.1	167.1	189.7	166.5	138.2	220.3	200	193.2	197.6	208.2	208	193.2	204.1	197.2	191.4	238.4	232.7
0	254.1	270.5	271	282.4	249	216.6	225.9	242.4	209.4	191.9	166.5	195	115	210.4	199.5	178.4	192.7	174.5	132.9	131	163.9	136.1	123.9	159.9	132.1	158.3	122.2	113.1	131.6	132.3	153.8	174.8	142.6	122.2	140.5	136.8	106.7	103.9	128.2	99.71	118.6	135.6	113.3	131.9	130.9	106.4	132.1	80.28	137.1
221	318.6	260.9	234.5	219.5	253.5	169.5	199.4	229.5	192	157	146.5	140	146.4	179.1	177.1	140.5	152.1	132.5	170.7	146.4	112.5	170	165.5	151.1	172.5	106.9	144.4	138.8	157.6	133.2	120.3	134.7	134.8	128.6	126.1	117.2	118.3	134.5	175.2	127.7	121.8	138.2	142	121.7	119.6	111.9	112.9	153	128.6
222	176.4	284.7	220.2	204.9	278.6	248.2	253.8	251.1	256.2	242.5	231.5	265.9	255.2	278.1	299.1	296.3	246.5	289.3	261.2	312.6	249.2	249.3	257.1	256.2	229.2	216.9	196.6	252.2	199.6	258.1	245.3	236.1	233.7	214	596.3	812.3	841.8	909.6	1073	1584	1481	1396	1592	1820	1841	1781	1698	1844	1901
223	138.2	205.5	156.6	180.2	210	181.1	219	212	182.5	178.1	226	198	224	192	197.8	158	200.5	182.5	155.9	196.6	192	196.9	153.6	173	190	198.1	192.3	237	174.8	176.8	177.3	186.1	190.3	149.7	193.8	159.2	177.5	176.5	143.9	170.7	147.3	146.5	159.6	160.8	149.8	158.3	123.9	139.3	144.9
224	120.3	134.9	137.4	138.1	158.6	111.2	106.5	82.09	125.9	95.37	144.6	128.2	136.6	89.19	123.1	98.86	124.8	94.53	108.3	136.8	130	124.7	136.4	86.8	109.8	112.1	109.5	96.8	98.05	333.3	388.3	398.7	411.9	380.5	416.1	352	442.9	491	618.2	589.3	654.8	565.3	530.8	599.2	588.3	593.8	612.7	579.8	660.7
0	NaN	NaN	NaN	NaN	NaN	NaN	NaN	NaN	NaN	NaN	NaN	NaN	NaN	NaN	NaN	NaN	NaN	NaN	NaN	NaN	NaN	NaN	NaN	NaN	NaN	NaN	NaN	NaN	NaN	NaN	NaN	NaN	NaN	NaN	NaN	NaN	NaN	NaN	NaN	NaN	NaN	NaN	NaN	NaN	NaN	NaN	NaN	NaN	NaN
0	105.4	NaN	NaN	NaN	NaN	NaN	NaN	NaN	NaN	NaN	NaN	NaN	NaN	NaN	NaN	NaN	NaN	NaN	NaN	NaN	NaN	NaN	NaN	NaN	NaN	NaN	NaN	NaN	NaN	NaN	NaN	NaN	NaN	NaN	NaN	NaN	NaN	NaN	NaN	NaN	NaN	NaN	NaN	NaN	NaN	NaN	NaN	NaN	NaN
225	138	125.9	117.9	120.5	119.9	129.7	177.1	128.6	117.7	173.1	146.2	118.2	96.93	171.8	144.6	127.6	141	401.9	351.4	383.5	391.1	478.8	377.2	313.8	385.3	381.6	443.6	467.4	361.9	430.6	442.9	420.9	420.1	500.8	489.9	556.3	601.4	677.4	696.9	757.1	755.4	912.7	956	855.7	996.3	980.3	929.7	989.1	1024
226	210	229	189.1	202.6	205.5	221.8	205.3	201.2	211.7	194.9	208.3	187.1	177.3	228.2	221	227.3	217.6	177.8	176	189.8	208.5	195.9	160	323.1	690.5	683.5	708.4	682.3	980.9	956.7	986.1	988.3	979.8	1092	992.3	1193	1265	896.9	1056	882.8	822.5	852.3	982.1	916.5	992.9	977	950.5	1035	984.3
227	212.6	188	232.3	252.2	209.6	204.9	199.5	235.5	226.5	176.9	209.9	217.4	210.2	232.7	217.2	180.6	210.8	192.2	157.7	214.4	160.2	222.9	193.4	184.3	188.7	217.5	185.4	196.4	190.3	720.5	892.9	961.9	1295	1138	1346	1251	1350	1506	1312	1387	1431	1485	1428	1505	1537	1977	2209	1784	1736
228	263.4	250.5	265.8	270.5	240.5	206	231	239.5	264.9	268.4	234.2	245.1	232.6	280.2	244.7	254.4	222.4	254.3	211.2	192.2	258.6	273	195.8	199.9	183	177.7	259.6	201.7	263.8	413.9	1238	1293	1365	1463	1367	1360	1395	1470	1410	1630	1863	1741	1643	1489	1615	1807	1403	1570	1593
0	266.8	198.8	208.7	236.1	203.7	211.6	248.3	236.1	233.7	263.6	197.9	198.6	214.2	209.7	250.7	189.1	164	186.5	189.6	216.8	245.1	190.8	161.6	223.3	177.2	239.9	NaN	NaN	NaN	NaN	NaN	NaN	NaN	NaN	NaN	NaN	NaN	NaN	NaN	NaN	NaN	NaN	NaN	NaN	NaN	NaN	NaN	NaN	NaN
229	256	249.9	234.5	247.5	289	301.5	304	318.6	310.7	317.5	293	270.6	222.8	301.1	236.7	263.4	257.9	230	260.2	264.9	256.8	218	312.7	254.2	296.1	235.7	210.1	238.9	241.9	178.1	223.2	316.7	423	1113	1404	1431	2027	2069	2318	2393	2297	2599	2413	2324	2610	2557	2303	2213	1819
230	223	202.2	299	251.5	233.4	234.5	234	218.6	216.5	210.1	256.5	199	188.4	210.5	186.8	162.6	161	178.4	147.9	161.3	175.1	143.1	157.3	536.9	1000	1105	1039	1363	1463	1410	1747	1571	1669	1648	1421	1629	1346	1422	1338	1559	1533	1531	1604	1542	1517	1527	1284	1278	1200
231	152.7	139.3	183.7	171.3	128.1	129.4	131.8	158.1	145	129.7	145.9	106.6	144.8	138.3	108.3	119.1	104.4	116.7	145.4	123	311.9	402.1	495	549.9	620.7	581.4	612.7	635	675.5	829.2	755.7	693.7	592.2	486.5	553.7	552.9	572	608.9	578.2	627.5	614.8	609.6	642.8	525.6	577.3	550.8	384	425	391.1
232	112.1	166.7	127	126.8	147.5	149.1	170.7	164.8	106	115.8	136.4	110.5	115.1	121.4	97.7	129.1	131	118.4	112.6	105.4	128.9	174	253.5	252.5	217.7	237.7	272.7	346.2	400.3	374.2	297.3	371.3	450.5	452.1	301	341.8	278.2	278.6	287.5	291.7	293	390.5	299.2	355.4	292.1	267.1	336.5	246	364.6
233	192.9	265.1	256.8	253.5	224	256.5	252.6	216.6	236.6	241.2	226.2	201.8	185.1	229.6	216	197	181.4	215.5	195.2	172.9	172	191.6	177.5	181.3	164.9	175.6	193.1	151.9	162.1	198.3	173.8	187.5	180.3	184.3	165.2	168.2	128	163.7	142.7	140.2	150.7	124	170.5	153.9	144.1	160	160.8	163.5	157.9
0	221.2	NaN	NaN	NaN	NaN	NaN	NaN	NaN	NaN	NaN	NaN	NaN	NaN	NaN	NaN	NaN	NaN	NaN	NaN	NaN	NaN	NaN	NaN	NaN	NaN	NaN	NaN	NaN	NaN	NaN	NaN	NaN	NaN	NaN	NaN	NaN	NaN	NaN	NaN	NaN	NaN	NaN	NaN	NaN	NaN	NaN	NaN	NaN	NaN
234	164.4	170.7	182.8	200.2	158.6	174.4	186.1	158.8	179.2	198.3	167.7	180.9	198	195.5	180.8	155.2	170.2	125.3	167.7	154.3	192.3	187	898.2	1276	1247	1120	1356	1028	1119	1285	1116	1157	1132	1106	1119	1159	1155	1152	1175	1277	1175	1229	1153	1102	1058	964	1055	959	1069
235	200	242.5	236.7	256.4	273.3	243.8	190.2	195.3	243	201.6	200.4	212.5	145.3	165.8	177.6	161.6	195.3	167.9	185.2	184.5	190.7	175	208.3	160.1	182.3	200.6	196.1	181	196.7	178	136.2	197.5	164.6	205.9	286.1	466	497.2	523.6	749	661.6	723	1145	1050	1214	1065	1326	1322	1101	1133
236	385.9	365.8	464	350.3	305.4	328.8	262.8	196.6	293	264.1	245.5	239.2	252.3	237.5	235	214.2	231.3	236.5	213	248.5	250	185.7	181.4	220.4	246.6	208.2	268.6	334.8	394.4	393.7	559	484.4	639.2	944.8	1007	1310	1357	1312	1301	1272	1323	1081	1148	1325	1316	1341	1313	1341	1212
237	384	550	520.6	438.4	518.5	425.7	337.4	335.4	276.5	250.4	254.4	223	237.1	200.1	237.3	217.1	209.2	218.8	183.7	206.6	199.3	197	166.9	210.9	202.8	176.2	207.1	194	219.7	654.7	1060	1204	1109	1247	1150	1637	1214	1357	1420	1853	1671	1613	1632	1439	1680	1723	1761	1752	1649
238	254.7	269.8	265	380.7	362.3	280.8	310	248.5	245.2	288.4	222.8	220	175.6	225.1	221	202.4	165.3	182.4	182.6	245.5	236.1	220.4	196.6	198.8	178.2	158.3	162.3	143.8	158	153	159.3	226	224.7	242	391.9	757.2	861.7	818.9	834.2	946.9	899.1	1015	1056	1298	1419	1351	1248	1342	1994
239	206	181.7	167.9	216.5	174	186.8	206	193	192.9	207.9	179.3	210.8	194	143.7	172.6	216.9	207.6	156.5	184.2	204.5	182.4	186.2	184.8	198.3	190.6	194.7	330.1	933.6	1044	1101	1188	1258	1133	1117	919.4	907.1	974.1	1036	983.7	1112	968.5	1160	842.1	1019	868.2	891.5	1182	940.3	815
240	221.5	187.2	192.1	202.8	208.3	208	184.5	236.5	174.1	198.6	188.8	162.1	179.1	197.7	173.8	170.2	214.9	179.5	257	1053	1047	1078	1149	1543	1602	1680	1738	1737	1573	1294	1275	1240	1218	NaN	NaN	NaN	NaN	NaN	NaN	NaN	NaN	NaN	NaN	NaN	NaN	NaN	NaN	NaN	NaN
241	171.3	186.8	215.4	217.5	220.7	198.7	156.2	157.8	170.1	167.7	212.7	180.1	149.5	151.3	185.4	160.2	176.6	203.6	178.9	173.2	186.4	183.5	162.1	167	130.3	152.9	141.7	155.4	263.5	2053	1766	1916	1875	1865	1603	1988	1905	2106	2209	2364	2362	2302	1964	2265	2402	2528	2467	2236	2305
242	208.5	151.1	176.2	146	173.5	157.7	154.9	174.3	183.8	172.8	164.5	153.2	199.9	105.9	186.1	164.6	189	156.6	138.2	181.9	157.3	154	149.8	331.2	982.2	1074	1094	1167	1152	970.3	1105	1057	1083	1102	1191	1044	1099	1076	1117	1080	1151	1183	1111	1252	1125	915.2	1140	1254	1240
243	187.7	178.8	211.6	170.7	181.6	206.6	157.3	174.1	196.4	180.7	154.5	170.8	149.1	161.2	157.6	180.9	187.5	158.6	217.6	961.7	820.7	792.3	917.9	825.6	692.4	766.6	852.3	849.3	950.5	905.6	997.2	1027	892.3	880.4	917	1092	1038	1135	998.7	1081	1138	1194	1139	1225	1318	1358	1297	1115	1623
244	175.7	176.5	261.7	198.1	230.3	159.3	201.5	212.2	188.9	196.3	185.3	204	173.8	198	166	188.8	187.6	181.5	179.3	226.4	160.4	204.8	169	208.4	145.4	187.3	931.6	1283	1059	1159	1075	1196	1304	1165	1390	1375	1636	1668	1453	1510	1617	1590	1523	1396	1341	1216	1273	1235	1149
245	198.2	223.5	185.9	181	225.5	180.7	194.8	200.5	181.1	170.1	195	225.3	170.3	151.6	173.8	195	164	166.5	138.9	645.5	790.5	782	881.7	932.2	896	1075	1153	1050	1075	1133	1237	1105	1219	1213	1123	1024	946.6	919.2	1073	879.2	834.8	895.8	921.4	933.4	935.4	845.9	883.8	910	743.2
246	136.2	170.2	152.6	137	133.7	170.1	164.5	193.1	139.6	183.7	141.8	158.7	149.6	143.2	145	152.2	139.8	153.6	135.3	126.6	129.2	116.7	156.2	125.1	143.3	156.2	109.7	143.1	139.1	145	124.7	130.5	113.8	254.8	931.3	850.4	1237	965.8	1053	1181	1104	1009	1077	1028	1071	1044	1112	1033	1096
247	199.1	174.8	208.9	183.6	153.3	202.9	232.3	177.1	190	202.3	212	150.5	217.2	177	190	198.5	188.6	155.4	182.2	207.5	173.2	180.5	192.1	206.7	145.3	159.3	158.4	162	234.4	442.7	742.7	1078	1463	1551	1321	1156	1541	1699	1525	1816	2154	2020	2120	2010	1634	1743	1474	1404	1462
248	197.3	179.1	134.2	168	136	157	164.3	161.1	135.1	157	146.7	151	186.7	146.6	119.3	130.2	145.2	162.3	132.2	166.8	217	1201	1061	994	1013	1272	1401	1236	1444	1120	1166	1127	1133	871.5	1017	1128	1135	1117	1004	1008	1057	1199	1183	1258	1336	1406	1258	1132	972.5
0	197.3	215.4	135.3	189.8	156.6	147.2	156	160.9	169.5	176.9	157.5	151.9	164	183	130.6	166	186.5	134.4	102.9	153.9	141.7	143.5	121.7	153.1	117.3	137.8	160	119.8	128.4	122.1	118.1	107.3	125.3	110.3	135.5	154.5	129.9	106.3	131.1	131.7	157	148.7	145.8	133.6	124.2	119.6	108.9	118	146.7
0	156.5	192.5	183.4	194.8	214.2	156.8	209.2	179.5	171.3	151	145.1	124.6	187.2	146.8	122.5	171	128.5	149.2	176.5	155.1	131.1	148	147.6	182.4	198.1	179.2	141.9	167	116.3	164.6	135	131	98.51	157.8	112.8	135	161.3	136.8	103.2	157.4	137.7	101.8	172.3	138.2	117.3	178.4	150.9	124	124.1
0	NaN	NaN	NaN	NaN	NaN	NaN	NaN	NaN	NaN	NaN	NaN	NaN	NaN	NaN	NaN	NaN	NaN	NaN	NaN	NaN	NaN	NaN	NaN	NaN	NaN	NaN	NaN	NaN	NaN	NaN	NaN	NaN	NaN	NaN	NaN	NaN	NaN	NaN	NaN	NaN	NaN	NaN	NaN	NaN	NaN	NaN	NaN	NaN	NaN
249	199.8	180.9	175.5	155.8	191.2	227.8	181.6	214	151.7	155.4	154	156.5	181	143.7	188.9	168.2	169.5	144.2	160.4	171	500.3	1010	1098	1146	1125	1212	1185	1191	1350	1253	1124	1314	1270	1298	1122	1036	1143	1230	1050	1317	1279	1352	1256	1380	894.3	927.7	1116	1012	866.9
250	170.5	144.2	155.4	147.7	137.1	162.1	153.3	152.3	132.8	132	138	133.3	131.4	105.2	148.6	145	114.6	157.3	117	162.4	95.33	121.7	139.1	147.8	116.5	1186	1406	1331	1502	1183	1422	1470	1357	1241	1389	1456	1449	1610	1294	1638	1514	1254	902.5	861.3	926	1151	1149	850.6	972.3
251	168.9	208.2	161.3	232.5	201.5	203	171.7	194.3	219.8	207.7	188.5	228	209.5	212.7	205.2	199.8	152	196	190.7	217.5	205.5	219.4	181.1	225.3	165	242.9	150.4	211.2	429.3	1204	1034	1147	1029	1054	1091	1067	1274	1361	1685	1769	1613	1731	1733	1563	1388	1513	1724	1816	1745
252	204.8	131.6	129.7	147.8	171.6	150.6	123.4	153.8	141.1	160.1	162.5	125.6	147.5	134.7	122	140.7	137.4	157	142.4	161.1	138.3	147.9	187.1	1661	1459	1320	1378	1498	1416	1334	1384	1324	1266	1211	1317	1016	976.8	934.9	1016	1143	1277	1171	1085	1035	1012	1025	961.6	1041	1152
253	156.7	167.2	226.3	220.6	183	212	134.3	184.3	203.6	178.6	192.5	199.2	176.7	202	188.1	210.9	209.7	194.6	190	194.6	197.2	212.1	1944	1715	1922	1978	1764	1730	1822	1727	1783	1874	2235	2224	2245	2134	2246	2104	1770	2013	2122	2048	2036	1854	1904	1761	1699	1798	1553
0	152.2	106	130.2	160.4	NaN	NaN	NaN	NaN	NaN	NaN	NaN	NaN	NaN	NaN	NaN	NaN	NaN	NaN	NaN	NaN	NaN	NaN	NaN	NaN	NaN	NaN	NaN	NaN	NaN	NaN	NaN	NaN	NaN	NaN	NaN	NaN	NaN	NaN	NaN	NaN	NaN	NaN	NaN	NaN	NaN	NaN	NaN	NaN	NaN
0	152.4	148.8	142.8	134.9	122.1	130.9	111.8	130.8	144.5	166.9	122	125.9	139.5	124.5	116	133.3	131.1	124.7	165.9	133.7	141	136.9	175	167.8	137.5	138.4	142.7	130	144	103.8	122.2	123.9	122.1	109.3	102.6	145.9	116.6	115.1	114.5	121.2	121.9	131.8	130.5	148.8	134.6	153.7	144.8	112.2	148.7
0	124.5	212.8	121.2	115.5	140	110.7	119.2	162.5	124.3	119	106.2	113.8	99.65	146.3	120.3	124	74.18	104.3	107.1	88.28	155.6	131.5	127	134	102.7	99	100.6	94	109	127.9	98.48	113.5	114.3	106.6	124.2	130.7	142.7	127.5	147.8	136.3	102.5	100.3	101.7	132.1	110.7	93.3	273.3	298	277.1
0	161.4	153.6	157.4	NaN	NaN	NaN	NaN	NaN	NaN	NaN	NaN	NaN	NaN	NaN	NaN	NaN	NaN	NaN	NaN	NaN	NaN	NaN	NaN	NaN	NaN	NaN	NaN	NaN	NaN	NaN	NaN	NaN	NaN	NaN	NaN	NaN	NaN	NaN	NaN	NaN	NaN	NaN	NaN	NaN	NaN	NaN	NaN	NaN	NaN
254	169.5	162	146	178.3	151.7	152.2	132	115	149	121.2	150.2	117	107.2	134.8	130.5	127.9	126.1	130	160.5	104.3	186.5	1096	970.7	987	1047	882.8	1060	1216	1099	1030	1121	1136	1162	904.7	793.6	727.2	1005	976	902	763.3	864	894	884.1	879.9	900.3	846.6	727.1	802.6	634
0	94.89	128.6	148.8	116	102	101.5	106.5	123.3	124.9	136.3	108.5	106	114.9	93.5	111.5	105.4	87.36	110	115.5	77.5	74.67	96.82	110.3	110	146.1	NaN	NaN	NaN	NaN	NaN	NaN	NaN	NaN	NaN	NaN	NaN	NaN	NaN	NaN	NaN	NaN	NaN	NaN	NaN	NaN	NaN	NaN	NaN	NaN
255	213.5	190.4	196.5	255.8	178.3	175.8	196	235.3	181.5	180.5	228.9	176.3	186.7	154.3	149	164	202.4	179.1	173	136.9	167.4	193.8	164.8	157.7	179.4	176.4	585.1	1246	1289	1367	1373	1378	1275	1549	1261	1456	1396	1522	1545	1242	1380	1294	1487	1286	1446	1517	1687	1511	1652
0	159	146.6	124.1	127	143.7	140.8	86.43	97.18	137.7	NaN	NaN	NaN	NaN	NaN	NaN	NaN	NaN	NaN	NaN	NaN	NaN	NaN	NaN	NaN	NaN	NaN	NaN	NaN	NaN	NaN	NaN	NaN	NaN	NaN	NaN	NaN	NaN	NaN	NaN	NaN	NaN	NaN	NaN	NaN	NaN	NaN	NaN	NaN	NaN
0	NaN	NaN	NaN	NaN	NaN	NaN	NaN	NaN	NaN	NaN	NaN	NaN	NaN	NaN	NaN	NaN	NaN	NaN	NaN	NaN	NaN	NaN	NaN	NaN	NaN	NaN	NaN	NaN	NaN	NaN	NaN	NaN	NaN	NaN	NaN	NaN	NaN	NaN	NaN	NaN	NaN	NaN	NaN	NaN	NaN	NaN	NaN	NaN	NaN
256	172.3	156.3	198.5	174.2	146.3	182.3	139.3	158.5	141.3	145.3	136	128.4	149.9	119.8	124.1	128.8	127	184.7	128.3	144.5	125.2	127.4	182.7	772.6	694	701.5	698.9	711	827.5	775.4	773.9	678.8	818.6	751.6	750.2	762.1	603	631	608.6	612.5	562	580.2	631.6	498.5	643.3	562.3	488.3	547.4	545.9
257	136.3	143.2	167.8	156	125.5	168.2	152.2	172	139	148	155.3	184.5	157	146.8	175	164	161	181	786	823.8	928	1004	1562	1783	1860	2086	2069	2116	2217	2246	2198	2047	1853	1610	1427	1302	1362	1377	1083	1192	1048	1052	1211	1099	1133	1287	1328	1310	1387
0	139	122.9	NaN	NaN	NaN	NaN	NaN	NaN	NaN	NaN	NaN	NaN	NaN	NaN	NaN	NaN	NaN	NaN	NaN	NaN	NaN	NaN	NaN	NaN	NaN	NaN	NaN	NaN	NaN	NaN	NaN	NaN	NaN	NaN	NaN	NaN	NaN	NaN	NaN	NaN	NaN	NaN	NaN	NaN	NaN	NaN	NaN	NaN	NaN
0	235.5	168	200.5	233	185.9	209.1	223.2	197.7	211.7	198.2	199.2	191.5	165.1	169.5	215.6	222.3	204	231	259.8	167.8	181	151.7	188	175.5	204.2	199	168.2	180.3	175	154	199.7	161.2	227.7	180.4	174.3	186.9	207.2	159.2	173.8	199.3	138.7	153.5	164.7	149.6	202	149.1	143.5	200.5	177.8
0	128.6	110.4	117.7	118.5	120.2	113.2	126.1	114.1	101.3	107.2	108.7	110.3	120.3	105.5	132	124.7	123.3	104	110.6	153.3	113.8	111.1	105.8	103.6	100.7	135.3	70.24	117.1	86	112.2	99.31	105.4	95.23	100.1	105.8	101.6	73.17	109.9	104.7	125.3	98.5	80.85	83.79	174.7	405.3	355.5	372.3	358.9	360.3
0	201.3	186.7	186.1	196.6	155.2	167.6	189.1	187.1	173	168.1	168.2	166.5	157.5	151.7	163.4	179.5	160.8	145.8	150.8	170.7	193.8	178.6	172.4	180.2	159.3	230.7	924.8	920.8	864.3	934.2	521.8	837.3	870.2	724.9	497.2	455.8	313.9	314.5	276.3	243	235	233.3	229	197.3	192.9	232.8	212.9	524.8	970.2
258	137	169.2	124.2	126.5	130.3	96	138.5	136.3	145.3	122.3	147.2	109.7	117.2	170.6	115	126.4	128.6	149.3	132.6	135.9	99.73	126.4	130.5	117.4	116.4	124.4	127.3	113.5	113.5	128.3	126	119.5	125	314.8	840.8	915.1	976.3	1034	987.5	994.7	881.5	892.9	976.2	865.4	881.9	880.7	804.8	846.6	918.9
259	154.3	176.2	189	188.8	150.1	178.7	194.9	107.3	130.5	154.4	137.2	150.1	137.7	143.2	171.2	222.2	977.1	1017	1478	1549	1513	1388	1678	1975	1573	1579	1461	1443	1241	1258	1320	1373	1452	1575	1503	1188	1461	1300	1076	1115	1018	961.9	1104	1001	906.8	1021	926.5	933.9	907.7
260	193	191.6	212.7	192.7	137	184.2	193.8	212.4	189.7	230.1	191	191.7	251.5	183.7	159	207.5	188.6	225.5	210.7	203.5	203.5	188.3	348.7	1401	1415	1472	1491	1544	1406	1554	1671	1848	1790	1858	1557	1522	1595	1465	1710	1574	1236	1359	1345	1593	1424	1478	1107	1393	1210
0	139.1	NaN	NaN	NaN	NaN	NaN	NaN	NaN	NaN	NaN	NaN	NaN	NaN	NaN	NaN	NaN	NaN	NaN	NaN	NaN	NaN	NaN	NaN	NaN	NaN	NaN	NaN	NaN	NaN	NaN	NaN	NaN	NaN	NaN	NaN	NaN	NaN	NaN	NaN	NaN	NaN	NaN	NaN	NaN	NaN	NaN	NaN	NaN	NaN
0	NaN	NaN	NaN	NaN	NaN	NaN	NaN	NaN	NaN	NaN	NaN	NaN	NaN	NaN	NaN	NaN	NaN	NaN	NaN	NaN	NaN	NaN	NaN	NaN	NaN	NaN	NaN	NaN	NaN	NaN	NaN	NaN	NaN	NaN	NaN	NaN	NaN	NaN	NaN	NaN	NaN	NaN	NaN	NaN	NaN	NaN	NaN	NaN	NaN
261	130	141.2	142.4	134.9	128	137.2	133.6	124	132.5	127.5	146.8	137.9	140.9	144.5	175.1	137	140.3	133.6	166.6	165	194.9	237.3	630.3	609.8	742.8	606.9	721.4	670.3	806.5	851.3	772.5	655.8	616.9	616.4	565.2	519	523.9	561.3	512.5	398.3	357.5	478.5	411.3	405.8	536.7	469.5	432.2	394.9	465.5
0	108.5	143.5	124.9	138.6	89.09	143.5	110.3	126.8	147.5	NaN	NaN	NaN	NaN	NaN	NaN	NaN	NaN	NaN	NaN	NaN	NaN	NaN	NaN	NaN	NaN	NaN	NaN	NaN	NaN	NaN	NaN	NaN	NaN	NaN	NaN	NaN	NaN	NaN	NaN	NaN	NaN	NaN	NaN	NaN	NaN	NaN	NaN	NaN	NaN
262	167	186.1	210.7	196.7	199.1	232.9	195.7	169.5	186.7	173.4	211.7	149.4	216.7	183.3	171.5	201.3	186.5	208.8	203.3	195.7	221.6	284	663.5	1321	1523	1632	1654	1561	1700	1693	1584	2053	1835	1693	1625	1689	1707	1592	1494	1373	1535	1634	1408	1463	1371	1437	1351	1379	1301
263	225	232	211.5	263.5	174.5	259.8	191.9	163	199.1	221	178	200	165	270.9	138.5	162.5	181.5	164.5	110	758.5	715.5	768	937.4	862.5	966	1055	1026	1174	1314	1236	1198	1321	1429	1605	1390	1287	1428	1420	1368	1429	1319	1623	1633	1734	1688	1839	1806	1883	2013
264	190.4	180	187	209	218.5	175.9	179	163.6	178.4	185.9	173	157.5	170.5	185.6	235.5	171.1	196.9	240.5	202.5	147.5	123.4	161.9	203	155.5	146.5	115	143	120.5	115.9	134.4	154.5	118.5	142.5	129	96.97	125.5	135	114.5	137	120	109.5	121.5	123	142.5	135.5	127.9	128.5	102.9	123.9
0	NaN	NaN	NaN	NaN	NaN	NaN	NaN	NaN	NaN	NaN	NaN	NaN	NaN	NaN	NaN	NaN	NaN	NaN	NaN	NaN	NaN	NaN	NaN	NaN	NaN	NaN	NaN	NaN	NaN	NaN	NaN	NaN	NaN	NaN	NaN	NaN	NaN	NaN	NaN	NaN	NaN	NaN	NaN	NaN	NaN	NaN	NaN	NaN	NaN
0	311.2	373	332.9	272.1	352.1	329.4	329.4	288.2	337.3	271.6	266.6	227	256	290.3	288.5	276.7	296.6	273	169.8	204.6	168.1	170	189.1	176.7	101.2	116	118.3	127.7	115.1	122.6	NaN	NaN	NaN	NaN	NaN	NaN	NaN	NaN	NaN	NaN	NaN	NaN	NaN	NaN	NaN	NaN	NaN	NaN	NaN
265	214	203.9	218.6	216.2	229.1	195.6	213	141.2	197.7	187.4	171.4	166.1	212.7	205.9	184	174.4	197.3	169	236	131.4	174.9	182.5	253.9	544.7	605.5	714	824.8	798.9	775.5	807.3	776.3	948.6	921.5	942.8	1053	1000	1093	1276	1115	1007	912.3	1134	1133	1189	1136	1127	1152	1154	1053
266	226.8	202.5	201.8	183.8	237.1	240.4	229.4	215.7	193.3	222.3	221.7	272.9	215.8	878.5	975	883.7	1007	1114	1201	1191	1287	1721	1745	1637	1458	1723	1612	1735	1660	1759	2129	2112	2593	2740	2459	2234	1952	2080	2121	2182	1584	1615	1443	1591	1710	1544	1466	1484	1403
0	158.1	173.9	186.7	178	166.4	171.3	201.2	170.9	152.9	167.2	168.9	170	186.1	158.6	190.8	183.5	181.7	175.8	168.8	164.7	201.3	192.4	163.6	153	144	218	216.8	236.5	195.7	196.4	195.9	270.6	243.6	217.1	179.9	209.5	226.5	239	223.8	244.8	260.2	294.5	321	270.6	310.8	355	304.4	415.2	332
267	206.6	189.4	177.7	162.5	153.9	175.5	173.9	129.5	174.9	158.9	168.1	177	149.6	245.8	160	174.5	163.8	171.4	152.3	162.1	168.7	139.7	161.8	168.1	182.5	147.8	158.8	123.2	142.8	163.4	138.8	159.7	150.4	183	162.8	168.5	151.5	214.5	337	636.9	791	891.5	914.2	1153	1026	1063	993.3	968.8	989.9
268	197.9	180	215	193.1	187.4	238	271.5	191.5	184.5	169.6	173.3	188	135	171	168.9	200.4	193.9	174	149	192	162.5	168.5	135.1	129.5	88.95	113.5	94.09	113	126.5	98.02	116	106.5	107.5	84.51	101	114.5	91.53	113.6	89.97	114.5	116.9	120.5	145.5	90.43	109	122	150.6	109.4	93.46
0	NaN	NaN	NaN	NaN	NaN	NaN	NaN	NaN	NaN	NaN	NaN	NaN	NaN	NaN	NaN	NaN	NaN	NaN	NaN	NaN	NaN	NaN	NaN	NaN	NaN	NaN	NaN	NaN	NaN	NaN	NaN	NaN	NaN	NaN	NaN	NaN	NaN	NaN	NaN	NaN	NaN	NaN	NaN	NaN	NaN	NaN	NaN	NaN	NaN
0	199.1	163	99.71	138.9	158.7	159.1	145.1	113.3	145.8	154.9	102.1	169.9	121.1	138.7	129.7	127.4	110.9	155.9	145.6	142.4	119.2	112.9	132.3	131.7	155.9	140.6	134.7	127.9	184.2	145.8	146.4	137.2	151.8	158.5	133.2	118	140.8	145.2	111.7	163.3	115.4	150.4	146.9	133.6	143.6	123.6	133.1	139.3	154.9
269	199.6	234.1	196.5	167.8	208.7	218.5	148.9	153.8	159.5	172	164.7	150.9	178.4	156.5	147.7	183	135	153	107.4	151.2	182.6	121.6	150.8	126.7	148.8	163.3	158.4	155.3	215.5	880.1	989.5	948.6	1038	1054	1521	1370	1370	1255	1228	1278	1364	1270	1303	1436	1084	1126	1030	1063	1068
0	156.5	152.7	158.3	176.2	189	136.4	161.8	122.1	141	152.5	141.7	153.9	153.8	135.3	128.5	132.9	129.5	130.8	121.8	122	136.4	124.8	137.7	115.5	128.2	100.9	146.4	207	560.6	518.7	506.8	574.2	597.3	560	610	NaN	NaN	NaN	NaN	NaN	NaN	NaN	NaN	NaN	NaN	NaN	NaN	NaN	NaN
270	109.8	157.7	157.2	130.4	136	145.5	138.9	127.2	124.8	154.2	117.2	132	145.4	156.8	113.8	141.7	131	118.2	150.5	130.3	103.3	108.2	116.4	107.8	134.5	109	101.3	100.6	126.5	119	128.9	126	154.3	147.8	342.3	410.2	750.9	640.9	694.4	626.6	552.5	725.3	679	675.3	799	733	700	761	668.9
271	214.9	236.6	269.5	275.7	186.4	193.9	188.5	225	201	210.2	212.3	182.8	211.5	191.7	188.4	187.2	195.3	200.7	223	163.3	205.5	243.2	210.4	203	209.7	206.7	181.6	857.5	1126	1257	1534	1528	1293	1169	1129	1271	1115	1159	1215	1279	1345	1138	1112	1146	1211	1401	1499	1245	1092
272	193.4	170	190.2	173.4	163.6	177.9	153.1	132	185.1	162.9	130.5	133.7	154.4	158.3	125	152.4	178.4	161	98.56	146.4	140.8	151.8	137	160.7	119.7	156.7	157	129.2	310.4	848.2	1009	819.5	1028	1151	1201	1092	1206	1300	1136	1360	1381	1160	1297	1270	1224	1231	1091	1112	907.7
273	232.6	278.5	327.7	230.7	259	274.8	256.3	191.5	234.6	256.8	229	194	179.5	176.9	187	147.8	161.7	180.7	159.9	195.5	182.3	156.2	163.9	153.4	203.4	1177	1410	1957	2193	2601	2619	2649	2476	2347	2265	1980	1916	1753	1879	2004	2102	2298	2196	1990	1479	1739	1413	1458	1715
274	166.4	180.1	161.3	171.1	198.4	176.9	187.6	179.8	179.7	159.1	140.4	182.6	141.6	121.3	154.1	130.1	147.1	139.9	150.9	140.5	150.8	111	120	156.2	170.5	136	129.4	150.1	144.1	146.4	155.4	156	115.8	116.3	136.5	163.9	118.5	116.7	134.6	104.9	108.5	137.7	152.4	119	128.3	111.2	128.1	108.7	111.8
275	165.3	131.5	157.5	143.4	144.3	152.5	140.3	176.9	145	164.5	156.4	163.2	144.5	136.6	138.5	141	130	125.2	95.87	107.9	129.4	107.7	133.8	131.8	109.9	201.4	504.1	663.1	996.7	831.4	1112	1213	1265	1312	1278	1414	1084	1071	1118	1145	1175	1410	1245	1317	1114	1315	1250	1331	1174
276	184.1	131.7	161.7	127.5	130.6	186.2	178.5	161.6	124.9	141.8	149.8	171.3	135.3	122.6	155.5	146.5	152.9	170.2	147.7	160.6	128.1	157	137.3	186.4	596.1	602	719.2	811.3	877.1	869.3	963.2	876.8	1286	1127	1129	1216	1297	1191	981	1163	1070	1092	981.3	947.3	1065	983.2	1024	993.3	1051
277	161.6	175.4	157.2	203.8	175.8	147.9	179.9	159.2	171.2	162.6	129.9	129.5	124.3	165.9	120.3	143.1	160.2	153.5	128.9	104.1	137.1	130	104.5	111.4	165.5	128.8	112.9	123	137.4	120.4	148.3	135.5	117	136.1	115.9	119.6	119.6	124.9	105.5	168.8	135.4	120.2	122.3	107.5	112	118.6	117.2	123.5	85.88
0	106.1	188.2	145.9	145.3	188.4	160.2	141.9	179.8	166.8	171.5	202.5	162.6	161.5	219.3	161.2	206.2	187.1	135.1	174.7	151.8	156	146.7	192.6	214.1	223.1	226.5	213.7	281.3	170.2	327.3	766	1220	2094	1587	2371	2277	2160	2103	2218	1880	1889	2366	2326	1986	2119	1978	2006	1681	1967
278	153.8	143	177.3	178	98.47	132.3	125.8	159.5	161.6	158	177.4	140.9	165.4	132.9	159.6	144.9	128.3	131.6	139	132.4	131.7	125.4	125	139.9	174.6	585	593.2	759.5	583.4	828.8	886.4	828.7	687.9	730	860.5	707.1	776	690.1	661.5	668.8	708.9	707.9	733.5	714.7	658	591.7	458.2	527.8	491.4
279	128.3	121.2	128.5	165.3	130.3	158.9	129.6	107.3	133.3	122.7	153.2	129.7	110.8	139.4	119.2	119.5	108	131.4	113.7	89.13	143.2	121.2	98.36	151.1	103.7	121	109	158.2	156.3	299.6	621	734.6	866.4	911.3	993	1164	1106	1151	1045	1140	1160	1105	1349	1103	1365	1215	1209	1283	1157
0	156.6	123.5	138.2	136.5	126.5	142.1	126.8	158.4	NaN	NaN	NaN	NaN	NaN	NaN	NaN	NaN	NaN	NaN	NaN	NaN	NaN	NaN	NaN	NaN	NaN	NaN	NaN	NaN	NaN	NaN	NaN	NaN	NaN	NaN	NaN	NaN	NaN	NaN	NaN	NaN	NaN	NaN	NaN	NaN	NaN	NaN	NaN	NaN	NaN
280	179.6	176.7	190.1	213.5	125.5	169.2	143.2	172.6	184	129	145.2	215.1	175.7	147	188.6	137.6	143	196	175.4	141.1	167.7	149.3	163	213.4	484.1	601.5	693.2	836.8	647	732.9	699	663.5	631	718.4	712.6	856.5	698.5	767.6	713.6	721.4	623.7	722.5	604.8	714.1	691.6	691.3	541.9	585.9	634.6
281	147	118	127.1	137.7	119.3	153.9	132.6	162.6	131.2	121	129.2	171.4	170.6	123.3	118.5	135.5	131.1	157.8	111.9	186.5	169.1	131.9	157.3	138.9	117.5	120	134	132.8	141.8	176	262.3	758.9	987.7	1221	1113	1081	1262	1194	1017	1058	1176	1103	1025	1217	1126	956.5	932.8	866.3	874.2
282	157.2	172.4	168.1	186	172.8	137.7	167	166	186.9	176	202.5	152.4	158.6	170.1	196	195.9	171.9	174.5	145.4	185.6	1215	1363	1594	1322	1370	1496	1572	1639	1556	1685	1660	1651	1687	1461	1041	1554	1146	1154	1188	1429	1245	1169	1158	1131	1152	1101	1162	1064	1198
0	199.2	183.9	176.4	176.4	140.8	178	145.7	232.8	212.2	152.5	158.2	121.1	141.2	186.7	164.9	148.5	203.2	165.3	146	157	181.2	194.3	155.2	120.1	141.7	118.4	149.8	132.8	105.8	114.6	154	105.6	138	97.05	126.2	110.9	109.4	133.6	133.4	119.8	143.6	123.5	133.5	162.9	137.4	137.3	166.4	151.9	138.5
0	NaN	NaN	NaN	NaN	NaN	NaN	NaN	NaN	NaN	NaN	NaN	NaN	NaN	NaN	NaN	NaN	NaN	NaN	NaN	NaN	NaN	NaN	NaN	NaN	NaN	NaN	NaN	NaN	NaN	NaN	NaN	NaN	NaN	NaN	NaN	NaN	NaN	NaN	NaN	NaN	NaN	NaN	NaN	NaN	NaN	NaN	NaN	NaN	NaN
0	141.3	160.4	126.1	189.3	198.6	166.4	156.6	210.2	176.4	196.1	211.4	146.5	175	189.7	113.3	175.1	164.4	149	133.2	168.8	143.6	146.5	189.9	194.6	158	130.9	134.7	1178	2332	2642	2573	2450	2387	2217	2455	2477	2268	2249	1913	1629	1865	1720	1588	1601	1609	1338	1463	1304	1225
283	182.3	204.1	233.7	204.6	207.8	179.5	200	208.4	179.5	155.9	175.4	164.3	137.4	154.3	182.5	135.3	173.2	155.5	169.9	128.4	135.7	153.5	233.4	1254	1557	1598	1761	1799	1945	1786	2158	2097	1652	1983	2398	2318	2213	2176	2597	2797	2531	2459	2270	2127	2325	2402	2407	1754	2301
284	143	143.6	180	162.2	165.6	119.6	145.1	154.5	144.5	142.2	147	144.9	128.2	155.5	142.7	126.5	150.1	163.4	141.5	168	127.1	114	133.9	163.5	262.5	467.4	510.5	636.5	735.1	871.5	830.5	812.7	760.5	747.5	665	748.1	740.4	761.7	722.5	748.9	799.1	762.4	664.6	881.1	821.4	825.1	840	630.1	573.9
0	194.7	NaN	NaN	NaN	NaN	NaN	NaN	NaN	NaN	NaN	NaN	NaN	NaN	NaN	NaN	NaN	NaN	NaN	NaN	NaN	NaN	NaN	NaN	NaN	NaN	NaN	NaN	NaN	NaN	NaN	NaN	NaN	NaN	NaN	NaN	NaN	NaN	NaN	NaN	NaN	NaN	NaN	NaN	NaN	NaN	NaN	NaN	NaN	NaN
0	213.2	214.1	190.2	174.4	215.8	169.1	194	190.5	244	189	201.2	163	177.9	215	208.5	157.5	190.4	181	193.7	212	183.9	447.7	1275	1417	1777	2169	2443	2267	2247	2356	2361	2322	2293	2405	2171	2557	2609	2460	2431	2445	2173	2319	2184	2246	2174	1859	2094	2010	2286
285	191	163.6	147.7	136.1	160	142.2	120.7	162.8	167.9	160.8	138.9	171.1	191.8	140.9	144.7	169.9	168.6	151.2	139.1	130.5	176.1	90.03	113.3	126	141.3	124.6	158.6	239.1	1298	1393	1329	1541	1323	1405	1583	1432	1374	1497	1276	1230	1279	1174	1182	1160	973.6	964.4	952.8	1167	1035
0	176.5	188.5	163	184.1	182.5	218.6	167.9	193.1	144.8	151.8	159	161.7	155.5	145.2	169.8	199.7	192.8	202.3	167.1	168.7	NaN	NaN	NaN	NaN	NaN	NaN	NaN	NaN	NaN	NaN	NaN	NaN	NaN	NaN	NaN	NaN	NaN	NaN	NaN	NaN	NaN	NaN	NaN	NaN	NaN	NaN	NaN	NaN	NaN
286	143.3	157.3	159.7	141.6	122.6	164.9	125.4	150	154.1	144.4	148.7	139.5	127.2	129.2	153.9	142.8	125.7	140.7	170.3	113.5	159.1	108.7	157.7	140.3	1088	1287	1474	1635	1401	1632	1707	1450	1654	1557	1417	1626	1541	1339	1431	1570	1479	1101	1232	1264	1087	959	1001	956.4	917
287	220.1	194.6	163	181.8	176	149.8	133.6	157.3	215.4	211.7	225.9	210.3	159.4	152.7	199.2	140.2	140.5	165.4	136.3	174.9	164.1	182.7	1200	1476	1561	1945	1855	1819	1592	1512	1556	1789	2078	1821	2126	1929	2183	2155	2240	1913	1891	2388	2091	1989	2059	2292	2095	2126	1929
0	197.7	253.1	230.9	279.6	313.6	190.5	202.9	176.5	209.1	208.9	254.6	222	419.1	1353	1308	1831	1902	2316	1891	2223	2318	2597	2245	2172	2430	2246	2117	1964	1839	1539	1561	1682	1410	1480	1379	1342	1170	1286	1084	722.3	247.9	129	NaN	NaN	NaN	NaN	NaN	NaN	NaN
288	173	188.3	187.1	154	149.6	219.7	178.5	178.5	207.9	146.2	161.5	174.3	156.2	154.6	163.5	207.3	203.3	155.8	192.7	172.6	179.3	129.7	154.7	139.7	222.1	1120	1161	1263	1475	1486	1408	1530	1641	1603	1619	1468	1760	1563	1457	1549	1631	1523	1411	1385	1366	1441	1392	1636	1469
289	168.5	118.8	139.8	124.2	187.9	146.3	132.2	169	129.9	156.1	153.2	130.7	124	143.8	106.5	116.1	108.5	103	114.3	117.6	102	107.3	84.9	150.6	135.2	503.3	1514	1666	1511	1421	1343	1321	1313	1241	1215	1314	1114	1147	1259	1105	1288	1350	1423	1651	1374	1206	1119	1153	938.5
290	162.3	152.8	173.6	193.7	155.6	171.1	153.3	186.7	185.1	169.8	178.9	174.1	171.8	157.7	186.5	172.8	164.1	155.8	181.6	106.6	137.9	148.6	130.1	171.7	1373	1394	1549	1400	1375	1325	1359	1247	1172	930.3	881.7	969.4	871.2	804.6	925.6	959	1004	1253	1049	1386	998.1	1077	1171	1057	894.3
0	197.9	189.8	210.4	221.6	252.6	197.7	148.5	147.3	211.8	141	174.3	158	145.4	221.5	1110	1498	1835	1807	1864	1961	1944	1838	1986	1867	1814	1813	1739	1709	1620	1520	1408	1350	1210	1087	1108	1042	1056	939.7	1072	932.2	1046	1099	1039	1228	1120	1116	1143	1116	1114
0	184.4	119	151.8	150.3	132.8	144.2	172.2	149	186	160.6	164.3	145.8	130.7	141.6	155.1	142.5	156.1	137.4	148.3	163.5	147.4	147.2	159.4	122.5	125.6	156.9	160.5	109	128.5	118	145	147.2	214.7	216.5	243.2	214.3	189.7	269.3	288.7	322.4	234.5	322.2	287.5	282.5	279.8	278	284.5	341.4	259.5
0	277.2	284.8	326	346.2	287.8	244.3	251.8	280.2	277.6	258	245	297.5	652	1252	1421	1500	1992	2013	1632	1722	1949	1943	2069	1887	1963	2015	1644	1696	1386	1373	1273	1411	1238	1143	1100	1003	985	1121	858.3	336.8	171.9	NaN	NaN	NaN	NaN	NaN	NaN	NaN	NaN
291	227.3	199.3	245.8	232.6	210.5	187.3	191.3	218.5	171.6	173.5	220.8	168.7	175.2	187.2	151.4	127.6	108	142.8	136.2	129.3	151.1	519.9	611	489.9	499	482.3	513.8	535.6	622.1	499.6	544.8	428	431.2	480.3	534.6	501.6	423.7	555	450.1	483.3	528.2	550.3	563.9	541.4	598.5	565.4	534.8	592.1	538.3
292	133	166.2	148	191	158.4	138.9	140.9	94.29	110.3	130.1	140.4	114.5	132.3	124.2	130.4	94.79	116.8	117.4	112.6	100.5	145.7	119.3	94	115.3	109.3	245	421	572.7	476	438.2	527.3	469.5	513.9	457.7	637.8	651	510.8	664	707.6	940.4	955	1001	963.2	1139	1141	1033	942.3	832.2	997.2
293	214.5	197.4	245.2	196.9	197.7	224	211.1	224.2	166.6	188.9	187.6	139.7	168.7	160.7	195.5	194.5	200.1	157.1	162.2	216.3	167.5	173	148.8	181.8	162.5	183.3	265.5	1280	1106	1356	1334	1556	1469	1666	1408	1531	1532	1481	1340	1379	1318	1672	1281	1368	1424	1514	1475	1422	1363
294	223	162.1	267	219.6	210	178.5	189.3	173.6	161.1	151.3	162.1	198.9	193.1	195	171.3	209.3	189.9	598.9	712.6	782.2	734.3	813.3	691.4	837.1	827.8	914	1072	1023	1125	1078	847.4	972.8	1106	1094	1218	1289	1364	967	1152	1294	1187	1125	1018	964.5	905.6	1004	865.1	1245	1047
295	226.4	222.4	253.7	279.9	188.5	173.3	213.4	234.9	190.5	208.1	181.9	205.1	186	228	186.8	216	135.6	172.8	199.2	147.6	135.8	143	144.4	150.7	176.6	166.9	200.5	178.5	146.2	201.2	151.2	250.1	1358	1422	1470	1509	1658	1522	1733	1779	1600	1607	1809	1806	1586	1706	1834	1663	1940
296	240.5	240	250	263	194	208.7	197.9	210.5	198.2	245.9	239.8	201.3	166.8	211	215.1	240.1	200.8	224.1	173.2	187.2	175	177.2	175.8	183.7	162.7	176	183.7	163.2	172.3	150.6	173.5	174.2	189.3	216.5	1053	1148	1252	1320	1312	1089	1373	1277	1323	1264	1240	1254	1225	1142	1192
297	191.5	294	269.3	301.6	306.9	243.5	232.8	214.5	235.4	227.3	216.5	181.3	159.8	157.9	176.7	179	220.4	172.1	151.2	154.5	160.1	172.7	167.8	582.1	936.3	976.2	983.4	1170	1049	1261	1229	1373	1360	1434	1152	1025	1003	1118	1125	1087	1038	1136	1013	1105	1158	1142	1282	1333	1327
298	280	194.9	195.1	237.6	258.7	221.4	209.6	212.7	189.5	224.4	206.2	219.5	190.7	238.4	169.9	188.8	178.8	180.7	161.9	172.8	167.2	159.3	157.2	173.7	185.5	178.2	169	158.9	181	919.5	967.7	1027	1236	1214	1485	1427	1438	1477	1377	1554	1542	1452	1406	1328	1252	1213	1242	1079	1134
0	155.5	176.1	121	208.6	235.1	224.6	257	264.9	195.6	NaN	NaN	NaN	NaN	NaN	NaN	NaN	NaN	NaN	NaN	NaN	NaN	NaN	NaN	NaN	NaN	NaN	NaN	NaN	NaN	NaN	NaN	NaN	NaN	NaN	NaN	NaN	NaN	NaN	NaN	NaN	NaN	NaN	NaN	NaN	NaN	NaN	NaN	NaN	NaN
299	190	175.5	215.1	216.2	148.8	202.1	212.7	171.9	175.3	182.8	187.2	190.4	156.2	189.1	218	161.7	152.3	147.2	136.5	214.3	144.7	152.9	151.2	145.4	102	136.9	155.5	157.4	254.5	246	215.4	222.5	177.6	208.2	339.5	332.7	415	484.4	1205	1395	1375	1367	1440	1197	1157	1375	1030	1254	1298
300	192.3	216.5	195.4	188.7	243.4	229.2	213.4	182.3	178.5	166.4	193.1	223.9	217.2	181.9	195	170	193.7	178.9	156.2	138.9	161	159.1	364.4	841.5	913.5	820	872.8	881.6	922	1023	951	1173	1307	1453	1328	1251	1091	1134	1186	1234	1349	1294	1232	1129	1213	1270	1242	1142	1220
0	164.1	167.9	152.3	200	189.5	172.1	175.5	157.9	120.7	173.5	192.9	169.7	172.4	192.7	146.1	166.7	186.3	180.4	187	155	167.4	196.4	169.8	126	174.3	157.1	131.7	172.3	169.1	157	156	181.4	133	136.2	168.3	151.9	124.3	162.3	155.8	170.9	119.1	134.6	133.8	165.3	125	134.6	164.7	162.5	130.4
301	140	137.5	171.4	143.4	138.9	186.5	123.3	171.8	99.42	169.3	124	159.3	137.3	168	117.3	138.3	116.8	118.5	137.9	131.8	142.6	135.7	155.8	138.8	144.2	154.9	120.7	105.6	109.6	119	150.3	700	983.7	926.8	1016	1217	1136	1238	1064	1186	956.1	828	841.5	804.7	918.3	941.4	833.4	733.9	756.4
0	162.3	134.6	149.6	139.6	97.39	151.7	167.3	156.2	127.5	137.7	135.5	131.4	117.3	115.2	120.7	124.8	147.1	136.5	131.3	119.1	141	113	113	86.42	103.6	148	131.1	83.5	111.5	127.4	132.2	89.22	96.38	92.15	89.5	107.9	93.5	102.4	123.5	135.5	98.75	90.86	108.7	93.19	121.6	116.3	124	132.3	142.9
0	NaN	NaN	NaN	NaN	NaN	NaN	NaN	NaN	NaN	NaN	NaN	NaN	NaN	NaN	NaN	NaN	NaN	NaN	NaN	NaN	NaN	NaN	NaN	NaN	NaN	NaN	NaN	NaN	NaN	NaN	NaN	NaN	NaN	NaN	NaN	NaN	NaN	NaN	NaN	NaN	NaN	NaN	NaN	NaN	NaN	NaN	NaN	NaN	NaN
302	240.1	162.1	183.9	215.4	234	203.5	215.5	197.2	206.5	199.6	206.8	149.3	159.2	165.7	206	189	192	197.7	178.7	224.4	140.2	162.5	186.1	155.3	200.9	171.3	217.2	152.8	166.2	193.5	167.7	209.2	820.3	990.7	1023	1016	1062	1173	1137	1257	1237	1258	1312	1508	1131	1034	1250	1433	1237
303	188.5	216.6	182	180.4	209.2	155.4	195.1	212.5	199.8	161.2	153.7	175.3	150.2	157.3	162.1	140.5	150.8	174.3	165.6	162	156.5	143.7	164.5	171.4	133.3	137.8	142.5	172.9	147.7	149.8	144.4	208.7	194.4	280	311.4	380.6	296	359.8	359.1	350.5	360.2	472.4	425	621.6	1124	1263	1231	1289	1366
304	118.6	147	207.3	158.9	160.3	190.4	131.5	151.5	109.1	161.2	138.7	186.9	143.1	147	138.7	140.6	157.8	142.3	153.2	180.7	145.3	173.3	149	141.2	129.7	170.7	135.2	146.5	136.9	127.5	149.2	469.7	635.1	647.8	560	636.6	545.5	588.9	579.9	641.3	672.9	555.9	NaN	NaN	NaN	NaN	NaN	NaN	NaN
0	NaN	NaN	NaN	NaN	NaN	NaN	NaN	NaN	NaN	NaN	NaN	NaN	NaN	NaN	NaN	NaN	NaN	NaN	NaN	NaN	NaN	NaN	NaN	NaN	NaN	NaN	NaN	NaN	NaN	NaN	NaN	NaN	NaN	NaN	NaN	NaN	NaN	NaN	NaN	NaN	NaN	NaN	NaN	NaN	NaN	NaN	NaN	NaN	NaN
0	131.9	142.4	174.4	163.3	141.5	178.6	186.2	143	135.3	173	149.3	187.1	190.1	156.5	138.8	133.2	153.7	135.4	139	173.5	121.7	180.4	128.4	173.8	157.6	135.1	104.3	168.2	128.1	133.2	119.1	138	134.6	121	129.5	132.1	135.8	130.3	162.1	119.3	141.1	162.8	123.3	142.1	113.6	133.2	156.6	130.9	146
305	156.1	120.3	138.8	143.4	126.6	105.1	95.93	134.3	119.1	116.7	103	129.6	162	132.5	155.5	95.04	128.4	109	92.49	141.1	112.6	141.9	174.8	476.9	704.3	698.1	797.7	648.1	652	688.8	826.5	766.5	710.2	849.9	611.2	786.2	763.7	857.3	811.2	796.1	819.5	764.7	790.2	673.7	557.3	596	668.4	665.2	596.1
306	176.2	218	218.5	241	260.8	262.1	260.3	252.4	296	203	183	199	191.5	145	182.8	150.5	189.8	191.3	159.2	202.5	639.4	900	1019	810.8	706.5	914.1	894.9	925.3	865.9	1149	1496	1523	968.5	984.8	1040	1051	874.2	919.8	933.7	894.1	869.5	930.9	857.3	841.5	981.1	1109	1010	921.8	848
307	161	138	174.1	157	146.1	164	177.1	129	134.5	145.1	142.2	144	140.5	128.2	154.2	139.5	153	139.2	136.5	159.2	139.6	146.4	130.6	333.8	742.3	838.5	764.1	935	959.2	961.7	976.3	1059	1001	881.8	938.2	1026	1219	1106	1005	887.7	905.8	886.8	1035	1078	1042	1021	926.6	791.8	889
308	149.8	156.9	221.3	185.6	154.9	147.1	129.5	122.6	142	125.9	119.3	128.3	132.4	169.1	138.9	133	118.3	126.5	128.9	112.2	106.9	147.9	147.9	146.1	130.2	156.8	196.4	262.3	709.9	974.2	1182	1267	1323	1315	1119	1204	1116	983.6	983.6	1000	1020	1039	1006	909.9	840.5	865	919.7	896.6	1076
309	145.3	139.8	118	119	117.8	142.7	149.8	134.7	126	127.2	148.6	116	124.4	121.4	129.1	126.2	111.1	127.9	131	139.8	101.3	128.4	161	587.5	692	652.3	604.6	755	740.5	712.3	801.5	745.7	689.2	824.2	869.3	668.3	816.7	735.9	682.7	625.4	764.8	498.7	526.7	644.2	683.9	775.7	552.9	666.2	724.2
310	209	190.4	221.2	181.5	195.5	182.6	209.9	151.4	213	180.1	173.8	176.5	190.4	164.7	165.9	169.6	145.5	160.6	159.9	143.4	183.5	174.5	141.1	135	160.5	148.6	138.8	177.4	146.6	157.5	146.7	144.3	157	153.4	505.8	860.5	1002	1045	1270	874.4	982.2	971.1	1102	821.6	1099	935.1	999.1	1186	958.6
311	207.3	182.7	177.6	189.3	188.8	191.9	188.6	189.5	243.7	202	185.7	199.7	169.7	174.5	206.1	158.2	130	146.2	161.2	119.4	138.4	131.5	122.2	142.7	145.1	158.3	144.3	142.1	157.1	175.2	231.3	336.5	414.7	410.6	401.7	544.4	752.3	628.4	812.5	919.6	970.2	1133	1021	1087	1048	994.6	1107	1163	1146
312	139	163.3	156.9	180	161	142.6	144.4	126.7	162.5	163	129	146	151.8	168.7	159	148	962.2	771.9	841.9	719.8	810.9	738.9	661.1	749.2	746.9	529.5	505.1	405.4	390.9	380	328.7	328.5	327.1	311	639.6	727.3	833.1	991.5	1113	1184	1218	1524	1672	1737	1597	1413	1870	1676	1597
0	165.3	152.2	139.4	143.7	175.6	167.7	137	164.5	166.7	183.5	165.2	151.4	131	172.9	165.5	156	143	151.9	177.5	119.1	154.9	146	152	150.1	134.8	148.3	149.5	139.4	160	143.5	182	135.3	169.4	142.5	136.9	171.3	163.3	176.4	178.5	164	199.4	198	231.4	201.7	204.6	208.2	244.2	294.5	254
313	168.5	145.4	142.4	180.9	171.4	168	128	150.5	110.5	142.9	151.5	151.5	142.4	143.6	170	165.6	155.1	144.5	162.9	178.1	135.4	125	143.3	158.1	149	157.4	134.1	150.7	92	122.3	128.5	149.3	166.6	100.9	129	122.1	117.3	113.1	120.7	125.9	124.5	123.5	129	125.5	118.2	120	119.5	109.7	120.3
314	125.5	173.6	152.9	193	163.2	182	190.6	168.7	195.4	178.4	224.8	211.6	224	183.1	177.4	152.6	192.6	184.5	140.9	158.8	185.4	149.2	183	168.1	129.4	204.6	203.3	196.1	189.3	181.1	144.2	154.1	143.3	175.5	177.8	217.9	195.5	238.6	295.8	297.7	307.7	387.4	335.6	400	380.7	449.7	474.4	470.9	400.4
315	127.7	156	154.4	143.5	127.5	160.5	177.5	181.5	111.5	151.6	151.1	137	159.6	162.5	148.2	154.9	151.7	163.9	147.5	150.9	179.9	139.5	160.6	180	161.9	161.4	141.2	122.6	153.3	107.5	126.7	134.5	151	95.33	150	141.1	128.7	139.8	139.5	133	158.2	160.5	158.5	156.3	197.7	187.1	217	207	231.2
0	195	146.2	151.1	154	170	192	197.3	162	144.7	169.6	131.1	199.7	175.8	161.3	171	159.6	179	166.5	162.5	170.1	193.1	221.8	174.2	157.7	168.2	162.3	203.5	207.8	243.6	242.4	343	255.9	NaN	NaN	NaN	NaN	NaN	NaN	NaN	NaN	NaN	NaN	NaN	NaN	NaN	NaN	NaN	NaN	NaN
316	160.3	129.1	208.6	189.5	131.7	183.1	183.2	146.4	164.8	178.7	170.3	179.7	152.2	144.6	162.4	181.1	144.3	177	157.4	163.5	152.2	151	175.5	172.8	174.4	247.7	403.8	290.4	238	463	528.5	794.5	1064	1336	1094	1209	1387	1253	1081	958.9	998.7	981.9	1071	1036	822.3	760.2	858.7	786	742.9
317	175.9	177.8	152.9	191.8	120.8	175	176.3	155.5	136.1	128.2	167.1	175.3	108.5	157.6	182.6	137.6	155.6	122.2	138.7	121.5	132.5	103.8	157.5	144.7	510.8	954.3	1002	980.5	1174	1153	941.2	1093	1050	1103	932.3	1024	973.2	1193	1017	963.3	1090	994.7	998.1	809.3	880.9	979.1	875.3	910.3	1010
318	184.8	213	158.4	195.5	163.5	176.5	137.9	158.5	215	180.7	151.1	187.9	131.9	169.5	158.5	147.4	181	195	168.1	171.1	151.1	148.8	141.6	170.2	144.5	156.5	184.5	155.3	147.6	139.4	177.1	265.3	320.8	243	300.7	323.5	367.8	626	1005	891.5	924.3	993	818	936.5	1039	983.5	1060	1084	1054
319	200.8	216.5	213.1	176.9	206.5	194.4	178	150.5	144.5	151.1	170.2	135.8	159.5	148.5	129.4	161.3	111	124.1	169	131.3	184.2	243	576.6	1152	1136	1161	1305	1148	1212	1282	1212	1317	1392	1325	1202	1494	1468	1523	1476	1460	1168	1049	1204	1099	1216	1126	1107	1184	981
320	213.4	223.1	209	187	160.5	222.1	146	186.5	185.2	159.3	181.5	141.8	154.5	157.2	147	162.2	132.8	162.3	179.5	172	341.1	899.4	925.3	1068	1100	1215	1078	971.2	978	1146	1029	1042	1197	945.5	937.6	1073	1022	1021	1081	996.8	995.4	885.5	781	786.6	884.6	862.4	902.5	907	939.3
321	187.8	191.5	225.3	191.6	216.3	215.8	190	142.7	210.7	192.3	191.9	197	200.5	158.7	166.3	118.8	169.5	127	153.7	119.8	191.5	202.7	699	849.3	812.4	957.5	1057	987.8	990.7	1089	1349	1301	1193	1296	1127	1203	1230	1218	1333	1411	1154	1294	1239	1295	1237	1185	996.2	1014	1035
0	NaN	NaN	NaN	NaN	NaN	NaN	NaN	NaN	NaN	NaN	NaN	NaN	NaN	NaN	NaN	NaN	NaN	NaN	NaN	NaN	NaN	NaN	NaN	NaN	NaN	NaN	NaN	NaN	NaN	NaN	NaN	NaN	NaN	NaN	NaN	NaN	NaN	NaN	NaN	NaN	NaN	NaN	NaN	NaN	NaN	NaN	NaN	NaN	NaN
0	179.9	163.4	130.1	141.9	112	83.95	174	135.6	104.5	129	116.6	79.4	121.5	112.6	128.8	136	NaN	NaN	NaN	NaN	NaN	NaN	NaN	NaN	NaN	NaN	NaN	NaN	NaN	NaN	NaN	NaN	NaN	NaN	NaN	NaN	NaN	NaN	NaN	NaN	NaN	NaN	NaN	NaN	NaN	NaN	NaN	NaN	NaN
0	634.4	662.2	573.7	525.9	518.4	450.9	491.3	464.6	535.4	557.2	545.5	593.4	517.2	505.9	363.8	356.7	365.9	279.6	269.6	220.5	232	337.3	742.4	868.8	804.1	856.4	895.7	1031	853.9	740.4	696.6	679	643.5	751.4	468	737	886.5	728.9	1008	968.7	687.1	606.5	494	589.5	858	694.9	809.5	874.5	726.6
0	163.5	139.8	114	106.4	102.3	108.7	153.2	110.5	110.7	107.1	138.3	120.3	129.8	127.8	94.49	121.3	116.1	101.7	69.23	99.14	120	259.9	407	NaN	NaN	NaN	NaN	NaN	NaN	NaN	NaN	NaN	NaN	NaN	NaN	NaN	NaN	NaN	NaN	NaN	NaN	NaN	NaN	NaN	NaN	NaN	NaN	NaN	NaN
0	166.7	146.9	154.1	162.8	123.4	121.8	134.3	163.3	112.2	103	111.5	170	75.54	123.5	116.7	116	84	77.14	104.9	129.7	142.4	95.5	141	NaN	NaN	NaN	NaN	NaN	NaN	NaN	NaN	NaN	NaN	NaN	NaN	NaN	NaN	NaN	NaN	NaN	NaN	NaN	NaN	NaN	NaN	NaN	NaN	NaN	NaN
0	235.6	251.5	298.4	213.3	219.9	233.4	204	176	202.2	180.8	189.3	241.2	189	193.6	162.8	133.7	200.8	159.7	184.1	197.1	201.4	187.5	193.2	203.3	167.4	155.9	109.3	138.2	143	164.4	169.6	221.5	215.1	218	NaN	NaN	NaN	NaN	NaN	NaN	NaN	NaN	NaN	NaN	NaN	NaN	NaN	NaN	NaN
0	229.5	235.6	204.6	238.5	265.5	220.7	236.7	246	251.9	216.9	203.4	256	217.1	218.9	209	252.8	286.1	242	189.2	254.4	203.2	216.8	176.7	193.7	121.7	193.2	127.3	167.4	170.6	152.4	161.7	222.7	214.7	275.3	206.4	247	353.9	NaN	NaN	NaN	NaN	NaN	NaN	NaN	NaN	NaN	NaN	NaN	NaN
0	229	309	257.5	202.5	208.5	207.4	200.6	171.5	200.6	175	86.5	171.8	98	179.4	172.5	133.5	144.8	117.1	131.8	99.5	139.7	80.5	141.3	121.4	165.1	133.3	208.3	138.2	128	144.4	151.9	114.8	112	182.5	195.5	212.5	NaN	NaN	NaN	NaN	NaN	NaN	NaN	NaN	NaN	NaN	NaN	NaN	NaN
0	141.9	172	99.47	134.9	137	144.4	103.9	107.4	118.4	149	138.5	121	123.1	161.2	183.9	98.68	98.41	104	132	108	NaN	NaN	NaN	NaN	NaN	NaN	NaN	NaN	NaN	NaN	NaN	NaN	NaN	NaN	NaN	NaN	NaN	NaN	NaN	NaN	NaN	NaN	NaN	NaN	NaN	NaN	NaN	NaN	NaN
0	NaN	NaN	NaN	NaN	NaN	NaN	NaN	NaN	NaN	NaN	NaN	NaN	NaN	NaN	NaN	NaN	NaN	NaN	NaN	NaN	NaN	NaN	NaN	NaN	NaN	NaN	NaN	NaN	NaN	NaN	NaN	NaN	NaN	NaN	NaN	NaN	NaN	NaN	NaN	NaN	NaN	NaN	NaN	NaN	NaN	NaN	NaN	NaN	NaN
322	157.8	219.8	166.7	202.8	181.4	204.8	190.6	159.2	160.2	177.4	173.8	153.8	168.8	143.7	157.4	138	182.1	173.6	196.5	151.9	144.8	138.2	159.6	198	198	144.3	190.1	175.7	193.6	187.8	196.2	190.4	172.8	384.3	862.6	967.8	825.2	1002	1217	1128	1247	1115	1184	873.5	843.5	767.5	844.5	933.5	903.7
0	186.4	177.7	179.8	169.5	177.3	189.5	170.8	217	186.4	187	238.5	146.5	218.7	206.3	193	154	234.3	147	169.5	395	NaN	NaN	NaN	NaN	NaN	NaN	NaN	NaN	NaN	NaN	NaN	NaN	NaN	NaN	NaN	NaN	NaN	NaN	NaN	NaN	NaN	NaN	NaN	NaN	NaN	NaN	NaN	NaN	NaN
323	131.3	126.2	110.9	152.1	126.2	126.3	108.7	110.6	117.3	110.2	127.6	109.4	148.3	114.5	104	142.1	117.3	96.79	118.7	155	136	124.7	108.7	108.9	139.2	128.5	118.5	120.9	108.4	115.9	139.2	516.4	474	524.6	582.3	550.5	601.1	552.6	631.1	664.1	511	503	483	652.9	603.1	677.6	590.9	527.4	535.2
324	160.3	165.2	145.9	150.1	159.5	132.9	136.2	151.4	150.4	127.5	140.7	179.6	143.1	158.6	153.9	126.8	146.8	125.9	168.4	357.9	497.8	498.9	461.6	606.6	547	578.6	576	723.4	651.3	730	731.1	656.3	624.9	633	535.5	478.4	548.9	653.9	712.7	750.7	720.4	639.9	626	551.1	718.7	713	781.5	722.3	543.7
325	161.3	180.1	215.1	187	187.1	158.7	127.1	181.9	164.4	204.9	188	244.1	293.5	253.8	215.7	276.2	211.1	263	145.6	214.6	162.5	191.8	1446	1176	1131	1207	1132	1520	1283	606.5	1456	911.8	1722	1332	1103	1022	1164	1152	1250	1119	1302	1126	1572	1296	1169	1183	1269	1169	1065
0	120.8	127.4	169	114.7	87	150.3	164.7	128.9	107.9	73.07	95.59	130.4	171.8	137.2	146.1	109.5	83.51	105.5	96.52	88.5	98.19	144.3	117.2	NaN	NaN	NaN	NaN	NaN	NaN	NaN	NaN	NaN	NaN	NaN	NaN	NaN	NaN	NaN	NaN	NaN	NaN	NaN	NaN	NaN	NaN	NaN	NaN	NaN	NaN
326	143	142.7	172.3	163.8	149.3	161	182.7	135.9	159.4	112.2	141.3	108.4	119	119.7	153.2	105.2	158.8	141.5	105.7	88.19	153.2	162.7	173.8	131.1	277.4	306.4	374.6	374.8	367.1	384.9	347.1	258.8	148.3	176.5	325.5	439.9	518.2	498.9	563.5	605	622	590	641.9	655.9	627.9	675.9	707	627.6	585.5
327	184	169.5	161.9	189.1	163.9	150.1	139.6	169	136.9	179.5	180.6	153.8	128.1	163.1	170.4	142.5	150.1	198.5	199.6	151.8	175.6	375.5	778.6	755.3	822.7	779.2	759.1	820.5	845.5	841.5	825	991.5	1001	1029	835.5	807	715.4	819.4	932.9	853.7	873	845.6	829.3	957.3	926.7	932.1	877	896.5	828
328	220.9	244.5	223.2	225.1	198.6	230.1	191.9	177.9	220.8	168.1	167.6	189.2	146	170.3	172.8	231	726.6	802	735	653.3	693.9	738.9	743.5	826.2	815	926.5	926.7	1036	987.5	1042	1189	1306	1378	1220	1280	1456	1432	1386	1365	1225	1386	1441	1339	975.1	1060	1008	835.1	921.3	889.1
329	251.5	219.6	219.4	253.9	217.2	252	237.3	211.5	257	234	231.5	211	251.2	293.6	280.4	239.4	243.5	232.1	201	238.5	234.8	215.4	239.8	214.5	251.5	235.4	210.1	220.5	238.2	222.7	271.8	341.5	574.2	767.4	958.9	1349	1648	1851	1967	2006	2242	2021	2038	1834	1780	1748	1732	1544	1602
330	747.1	756.9	792.6	751.1	662.8	650.5	692.5	646.4	581.3	396.6	257.8	339.6	289.9	285.8	296	287.5	266	286.5	334.5	785.1	950.5	1074	1035	1159	1073	1135	993.5	1079	1163	1114	1082	1197	1235	1143	1105	1100	1057	1058	955.5	965.5	847.5	841	856.5	916.5	812	854	960.5	955	815
331	295.9	309.1	336	338.8	308.4	276.6	196.5	295.5	271.5	228.9	233.5	211.5	181.4	216.8	199.6	205.8	219.2	207.2	188.4	185.1	186.8	169.2	204.5	188	281.5	238.4	692.4	842.5	920.5	938.1	979.2	984.5	913	863.6	962.6	754	925.5	1041	992.3	965.4	1080	1012	1053	1067	1109	1061	1039	983.3	861.3
332	145.2	125.8	130.1	138.9	137.1	140.9	128.8	181.5	130.6	159.3	127.5	137.5	114	128.7	140.7	139.7	155.4	135.3	119.1	127	126.9	126.6	110.1	121.4	442.7	469.1	477.5	461.9	479.8	472.5	516.8	526	549	608.3	636.6	610.1	699	695.4	711.3	579.7	513.9	645.4	648.5	598.5	633.3	603.4	580	552.5	574.3
333	175	186.5	142.7	140.7	131.9	110.2	115.4	141.5	127.2	96.74	139.7	119.6	114.9	131.9	120.6	140.6	128.9	182.7	209.9	419.8	368.9	421.3	390.4	481.3	335.4	425.5	413.4	415.9	361.4	384.4	422.5	389.8	436.3	371.5	353.3	335.8	336.3	441.6	530.6	564	627.1	642.2	549.1	546	627.4	515.3	528.5	563.2	479.9
334	387.7	435.3	439.5	358.6	295.2	363.3	256.8	327	232.5	280.2	204.5	254.2	266.7	229.7	199	644.5	852.9	952.2	778.1	899.4	964.6	1132	1091	1163	1090	1002	1077	1048	986.6	1116	1134	1130	1133	1204	1168	1051	1199	1048	992	1036	1016	891	894	846.5	873.5	758	925	908.1	786.5
335	480.1	491.5	468.8	497.4	496.5	440.5	349.9	427.4	348.5	294.1	289.7	259.3	219.7	241.3	220.1	236	183.2	193	216.4	194.4	192.6	198	225.7	200.4	196.9	219.2	322.5	628.5	900	944.9	981.4	939.1	1000	1010	967.1	768.9	797.7	845.6	790.5	868.1	758.7	819.9	903.3	921.4	972.6	922.1	892.6	764.2	789.1
336	596.3	563	553.7	604.5	547.4	486.2	344.6	353.6	326.6	217.4	230.3	206.9	197.4	204.5	182.2	202.4	189.2	200.2	202.4	199.8	178.1	209.4	214.5	171.4	177.9	218	173.2	212.3	184.9	186.6	217.5	255	664.2	953.7	1229	1491	1356	1373	1367	1428	1304	1205	1222	979.3	905	803.5	829.2	653.6	702.3
0	231.2	226.1	222.5	191.9	202.3	178.7	189.1	213.8	206.5	196	185	219.9	199.6	230.4	215.4	246.9	266.6	184.7	164.8	216.2	211.8	212.5	206.3	190.7	210.2	231.7	178	230.2	185.4	234.9	215	223.5	223.8	256.4	191.5	215.5	226.4	191.7	241.1	247.6	195.6	211.5	186.4	221.5	216	229.6	212	247	213.5
337	733.4	809.1	679.5	807.6	797	795.9	632.5	294	326.3	371.3	340.3	299.5	312.7	353.2	320	257.2	261.4	280.9	704.6	792.5	886	832.3	1012	917.9	1001	961.5	980.3	1173	1040	1044	888	1030	1258	1274	1216	1169	1076	1034	954	995.1	840.1	742.9	892.6	798.5	732	798	782.6	882.5	756.6
338	344.7	326.1	435.2	475.5	449.7	546	442.7	356.2	371.6	322.5	322	275	305	274.5	321.5	975.4	920.3	868.4	877.8	933	1043	1260	1146	1202	1073	1137	1132	1214	1181	1302	1124	1070	1150	992	1017	936.5	1056	978.3	920.4	826.6	752.5	878	826.1	858.5	907	1094	1001	1032	1170
339	194.1	241	237.1	211.3	270.7	229.7	207.1	218.1	209.3	180	249.6	276.8	250.8	207.2	203	217.3	218.1	245.5	210	216.5	217.8	197.9	204.6	237.1	220.2	231.5	247	240.5	237.5	253.9	253.6	238.5	217	215.5	259.2	659.4	1266	1343	1362	1258	1253	1200	1389	1300	1328	1502	1497	1340	1233
340	295.3	294.1	266.2	302	264.9	264.9	322.5	289.5	263.4	272.6	219.9	237.4	244.5	259.1	287.4	275.1	224.8	200	205.5	204.6	228.6	270.4	436.4	839.3	914.5	919	914	1009	970.4	1017	1136	1197	1029	986.9	1167	1067	1033	976.2	837.2	866.2	1046	804.1	1030	941	951.8	858.5	748.9	792	801.8
0	241.5	203.5	194	206.1	225	230	234	250.5	505.8	502.5	759.1	670.3	630	945.3	NaN	NaN	NaN	NaN	NaN	NaN	NaN	NaN	NaN	NaN	NaN	NaN	NaN	NaN	NaN	NaN	NaN	NaN	NaN	NaN	NaN	NaN	NaN	NaN	NaN	NaN	NaN	NaN	NaN	NaN	NaN	NaN	NaN	NaN	NaN
0	343.1	340.2	344.4	365	349.1	311.1	269.2	326.9	313.1	391.1	270.5	254.2	264.1	374	401.9	469	591	536.2	479.2	548.6	465.8	469.9	558.1	527.9	590.6	491.5	559.9	642.6	586.6	600.9	528.1	682.6	564	570.1	537.1	590	532.5	549.1	565.6	568.6	502.6	523	531.9	503.9	504.5	468.9	434.5	487.5	507.5
0	105	147.9	118.9	165.9	146.7	116	140.2	129	160.5	112.7	134.7	130.5	139	121.8	100.2	129.8	87.13	92.05	121.5	164.4	154.4	147.5	126.6	105.9	112.9	130.8	116.2	121.8	132.3	125.5	148	132.1	115.8	114.1	175.5	109.9	148.7	156.2	139.1	138.5	117.4	164.2	145.1	126	119.6	122.1	121	134	118.4
341	114.5	165.5	141.5	176.9	161.1	167.5	118.7	121.5	175	102.4	115.1	287.7	101.7	104.1	189	117.5	124.1	108	148.5	102.9	149.9	118.1	96.1	140	117.2	108.8	96	104.3	111.7	82.11	131.1	124.5	94.72	131.8	119	126	98.68	117	130.2	256.1	405	512.3	483.6	546.2	536.1	476.6	492.6	583	523.4
342	125	97.57	132.5	112.5	133.1	88.58	134.5	100.7	173.5	148.5	157.8	124.4	96.22	112.5	110.5	128.4	111.7	112.2	110.9	127.2	182.6	101.9	129.1	126.1	103.5	117.9	134.4	106.4	118.3	129.6	154	123.6	135.4	307	287.6	312.5	311	293.3	335.7	359.2	337.8	320.5	339.7	320.3	331.3	345	343.6	387.9	439.1
343	376.4	338.9	369.9	337.7	399.1	357.3	336.4	375.9	317.8	401	344.1	338.6	362.1	373.4	708.5	1632	1867	1772	1881	1848	2237	2726	2686	2950	3001	2198	2064	2339	2082	1904	1874	1671	1895	1626	1900	1509	1494	1766	1621	1798	1537	1584	1751	1808	1927	1737	1782	1549	1698
344	155.7	138.7	167	201.7	173.6	116.8	170.2	156.8	167.7	170.6	213.3	157.6	128.9	138.9	180.4	179.3	170.8	152.5	128.5	133.4	602	638.8	578.6	650.1	649.3	719.7	713.3	726.9	742.1	773.4	736.2	788.1	800	794.4	731.4	707	780.3	706.6	696.5	699.6	656.5	764.5	964.2	914.4	796.2	865.1	881.1	855	994.1
0	153.5	100.7	126.1	98.53	174.1	111	139.6	144	104.1	131.7	144.4	139.5	197.1	153	139.4	161.6	104.9	137.2	140.4	118.2	161.5	139.4	117.5	148.3	134	126.6	125.4	107	122	116.5	123	124.1	84.47	122.6	165.9	157.7	202.9	329.7	339.2	311.9	353.4	410.9	449.6	388.9	431	472.6	470.6	431.6	490.3
345	175	162.4	140	164.9	141	173.6	112.4	139.7	126.5	141.7	141.6	169.9	122.5	201.4	133.3	145.6	175	182.4	172.9	168.3	149.3	157.1	161.6	139.8	213.2	160.8	176.5	128.2	189.7	180	185	162.5	118.3	148.5	158	144.5	131.3	169.4	158.9	169.5	216	860.1	941	853.9	878	776.5	964.9	968.5	889.4
346	180.6	209.2	269.2	181.1	189.7	191.5	188.7	196.1	230.7	218.2	189	185.2	224	203.3	223.8	209.7	245.7	224.9	186.7	246.9	232.9	260.2	191.9	295.2	193.4	192.5	665.8	881.2	811.5	872.7	868.8	945.1	976.3	904.8	1087	884.5	918.3	882.5	825	873.1	877.9	944	934.7	917	979.9	878	961.9	1349	1177
0	176.8	120.7	156.8	114.5	170.5	125.5	143.5	125.5	174	118.5	131.4	120.6	124.6	108	83.14	126	107.5	138.5	114.7	143.8	102.6	124	NaN	NaN	NaN	NaN	NaN	NaN	NaN	NaN	NaN	NaN	NaN	NaN	NaN	NaN	NaN	NaN	NaN	NaN	NaN	NaN	NaN	NaN	NaN	NaN	NaN	NaN	NaN
347	213.3	205.6	176.8	164.1	167	158.8	186.9	168.8	155.4	217.8	187.8	180.1	185.4	200.9	423	1239	900.7	1140	974.5	986.7	1080	1206	1039	956.5	1130	1094	1196	1360	1283	1238	1165	1325	1212	1368	1331	1237	1232	1230	1381	1106	1149	1122	1094	1088	964.6	965.5	1046	1033	1014
0	215	196.2	226	188.5	191	170.3	172.1	201.7	163.4	187.3	161.7	189.7	175.4	177.4	168.2	171.5	195.4	183	219	161.6	204.2	206	225.4	219.4	180.7	187.2	245.1	170.6	200	214.4	183.1	169.7	161.1	139	168.1	188	176	146.4	164.5	203	178.1	155.6	215.1	165.5	172.5	190.5	180	182	152
348	584	536.5	571	632	523.6	574	518.6	511.3	450.4	520	467.7	552.8	513.3	347.3	246.3	225.9	159.3	177.8	177.4	166.8	178.6	197.9	159.4	185.5	170.2	134.2	166.7	125.6	127	139.9	177.9	204.4	195	281.8	309	430	511.7	479.8	562.3	528.2	657.9	651.6	786.8	789	788.5	796.7	906	751.9	809.7
349	127.1	143.4	141.6	156.1	117.8	172.4	122.7	140.8	105.2	116.1	102.8	159.3	114.1	130.7	131.5	154.5	122.2	148	124.1	124.9	153	137	90.15	148.8	127.1	164.7	230.1	270.5	221.5	246	365.6	257.5	313	356	467.3	488.5	467.3	476.4	536.5	572.9	493.4	624.7	486.3	442	458.5	427.2	469.2	540.5	442.4
0	170.4	185.3	147.1	141.3	150.8	127.9	166.9	157.5	148	131.3	153.8	166.5	129.2	139.8	102.9	127.9	178.3	133.7	117.1	156.1	122.8	121.9	118.3	179.2	122.5	131.5	162.1	97.98	160.3	126.9	114.6	116.6	136.8	142.9	133	148.3	100.9	139.1	144	130.6	132	147.9	114.4	117.5	110.5	124.4	122.4	99.55	106.9
350	126.8	140.1	135.5	102.7	143	135.6	133.7	102.9	130.9	108.5	124.1	123.2	136.7	92.63	131.3	127.1	93.35	124.8	124	113	117.6	118	128.8	113.2	62.46	106.3	114.1	133.1	120.7	281.9	449.6	424.2	523	574	501.3	541.3	501.4	480.9	467.2	410.4	443.3	519.3	481.5	458.7	532	501.8	507.1	521	507.5
351	202.2	224.1	176.2	202.1	174.5	210.2	159	172.7	147.1	176.3	198.8	169.2	178.8	151.9	181.7	166.5	131.3	143.2	143.7	140.3	115.1	132.6	172.9	151.1	164.5	509.9	590.9	758.4	737.5	694.7	831.2	819.9	858	833.6	878.6	836.5	748.9	NaN	NaN	NaN	NaN	NaN	NaN	NaN	NaN	NaN	NaN	NaN	NaN
352	173	208.2	201.7	203	147.3	192	163.9	215.7	209.5	190.2	191.2	194.5	147.6	161.7	169.8	146.1	178	162.5	172.6	193.5	164.3	174.7	159.3	147.4	131.3	143.1	142.7	173	190.4	173.9	134.9	179.8	165.7	126.9	135.1	198	478.4	518.2	622.3	708.1	867.5	908.1	719.1	802.5	743.7	NaN	NaN	NaN	NaN
353	185.9	211.5	174.5	197.3	189.5	194	220.5	191.4	180.4	200.6	428.4	765.9	653.8	817.8	705.7	789.2	762.8	860.8	815.6	951.8	1051	824.6	965.3	982.5	941.8	867	1096	965.1	969	1031	983.4	1041	983	764.5	899.2	760.8	843.7	718	749.5	709	680.5	760.6	724.6	653.6	744	729.2	832.4	747.5	832.1
0	118	158	161	176.9	170.3	149	179	152	191.8	161.8	161.3	161.2	159.3	171.1	158.8	136.4	134.7	164.3	181.2	144.3	214.3	170.2	461.1	742.6	807.8	717.3	792.9	745.8	773	867.1	851.1	873.3	846.7	770.3	828.6	840.1	840.7	936.7	1119	1179	1049	914.5	1147	860.5	967.5	926.8	949.7	1032	919.2
0	184.1	203.6	209.9	199.5	220.7	163	205.4	163	182	176.5	191.2	223	173.3	183.5	161.1	170.7	193	160.8	173.5	136.6	161	173.8	162.7	161.1	177.8	165.1	193.5	177.5	194.5	152.9	156.4	160.1	215.6	177.4	174.6	188.5	165	181.1	156.5	205.5	164.5	144	179.6	167.9	157.5	167.5	146	176.4	192
354	225.2	190.1	225.2	222.6	238	268.6	250.5	212.8	177.4	170.9	177.5	134.7	175	136.7	117.7	166.7	159.7	141.1	164.2	168.4	137.9	142.1	115.4	167.6	148	140.7	173.1	136.5	147.8	167.7	158.6	147.4	136.8	168.8	473.3	704.3	540.2	715.2	777.5	787.7	765.8	844.8	875.7	900.8	956.3	939	934.7	908.8	846.2
355	171.3	143.1	179	144.4	140.5	153.5	114.9	144.2	137.4	124	123.9	103	103.4	147.8	113.4	122.2	115.5	93.31	120.8	99.21	113.8	106	122.2	109.6	113.3	107.8	132.2	105.7	138.4	132.7	149.8	122.1	147.1	94.57	118.4	123.9	216.8	224.7	306.2	493.3	649.9	521.7	570.8	531.8	593	524.7	626.1	601.3	604.7
356	152.5	138	169.4	123.1	132.4	142	162.9	154.5	154.9	170.6	165.5	144.9	135	133.8	168.4	123.2	132.9	123.4	115.1	121.7	121.9	99.42	116.6	103.6	134.5	127.6	89.12	132.4	173.5	221.6	241.1	256.6	245.9	236.5	283.9	241.7	270.1	317.2	270.4	308.4	291.8	302	302.9	306.8	318.6	348.4	347.3	327.2	360.4
0	217.8	191.5	135	NaN	NaN	NaN	NaN	NaN	NaN	NaN	NaN	NaN	NaN	NaN	NaN	NaN	NaN	NaN	NaN	NaN	NaN	NaN	NaN	NaN	NaN	NaN	NaN	NaN	NaN	NaN	NaN	NaN	NaN	NaN	NaN	NaN	NaN	NaN	NaN	NaN	NaN	NaN	NaN	NaN	NaN	NaN	NaN	NaN	NaN
357	265.4	247.5	294.5	276.6	293.6	247	293	288.6	277.2	279.5	245.2	245.4	194.2	239.2	181.3	193.7	196.6	236.4	195	191.1	184.4	175.7	184	137.8	233	224.9	220.8	422.8	1019	1047	1024	1126	1175	1330	1340	1207	1184	1238	1283	1257	1045	1089	1066	1091	1139	990.7	944.7	1074	876.7
358	168.5	181.3	173.9	173.9	170.4	145.9	153.1	156.2	153.5	155.9	142.6	166.5	111.7	147.1	144	145.1	153.9	163.7	130.7	155.8	111.8	152.5	150.9	109	162.7	152.1	168	407	544.1	583	650.3	718.1	677.8	666	684.1	632	419.5	609.5	660.8	696.7	711.7	719	782.2	806.2	883.2	967	912	1096	861.7
359	190.4	168.1	121.7	171	160.8	157	175.6	167.2	133.8	145.4	132	128.3	148.5	180.3	171.4	143.6	119.3	158	131.4	153.3	122	138.9	123.4	130.9	139.7	135.4	118.4	102.9	98.52	117.5	122.2	114.7	113.1	99.92	112.1	108.1	133.2	190.4	208.3	224	196.8	263.8	312	512	616.6	507.9	590.9	683.9	694.5
0	135.5	122.8	128.5	128.5	172	142.5	141.7	124.4	142.7	147.2	94	111	135.5	135.4	94.43	150.1	130.4	NaN	NaN	NaN	NaN	NaN	NaN	NaN	NaN	NaN	NaN	NaN	NaN	NaN	NaN	NaN	NaN	NaN	NaN	NaN	NaN	NaN	NaN	NaN	NaN	NaN	NaN	NaN	NaN	NaN	NaN	NaN	NaN
360	141.2	168.8	126	143.9	101.8	145.6	107.5	132.6	123.3	115.3	155.2	139.7	145.2	92.24	139.3	129.2	123.2	102.9	119.4	117.1	107.3	116.6	119	85.87	110	122.5	113.4	160.2	130.4	118.5	134	132.3	122.3	124	137.1	171.2	155.9	133.1	96.11	119	135	121.5	127.8	143.1	137.6	144.5	145.9	138.8	144.3
0	136	189.6	226.2	167.2	179.2	163	126.3	163	159.8	161	130.3	212.5	158.5	153.7	171.6	162.5	145.7	190.7	169.1	148	157.7	134	129	154.8	143	142.8	137.8	128.9	135.9	132.9	143	129	124.6	115.6	109.5	126.6	161.4	148	141.1	152	140.5	123.5	132	154.5	135.6	180	125	126.5	130
361	196.1	202.9	147.3	224.6	231.5	253.4	240.2	224.4	192.8	184.6	240.9	216.4	208.4	172.4	209.8	238.4	186.9	223.7	149.9	977	1470	1360	1482	1415	1314	1323	1481	1561	1504	1351	1477	1227	1235	1260	1249	1069	1074	1187	1172	1164	1283	1183	1124	1122	1261	910.9	1029	1142	1071
362	122.6	118.3	125.2	144.7	145.6	112.3	119.8	127.8	119.6	153.2	159.2	107.8	86.27	137	130.1	110.2	104.6	136.3	141.7	133.9	118.1	108.8	126.3	94.62	86.16	105	98.1	86.36	99.46	95.14	122.4	96.31	104.6	131.3	107.6	90.02	90.72	105.6	108.8	124.5	104.9	90.6	99.89	105.4	169.6	333.8	520	644.5	631
0	213	241.6	284.5	269.9	242.2	272.2	230	208.6	232	232	193.8	238.1	218.1	176	212.1	203.7	201.8	212	187.8	176.7	185.7	202.5	NaN	NaN	NaN	NaN	NaN	NaN	NaN	NaN	NaN	NaN	NaN	NaN	NaN	NaN	NaN	NaN	NaN	NaN	NaN	NaN	NaN	NaN	NaN	NaN	NaN	NaN	NaN
0	213.3	213.5	171.4	226.7	199.6	239.3	148.6	194	175.5	190	185.3	191.8	188.5	196.3	176.8	187	174	161.5	200.4	183	154.7	171.2	186	196.2	204.1	207.4	209.2	196	215	183.6	157	204.5	185	170.5	167	184.1	197	190.6	186.6	198.4	179.4	173.5	215.6	222.4	203.6	211.5	164.9	166.5	210.6
363	209.3	189.5	185.4	208.6	231.3	189.7	219.6	187.7	193.5	193	206.4	176.5	155.5	179.8	182	167.6	293.5	1267	1407	1373	1512	1427	1649	1551	1720	1761	1908	1867	1924	1710	2259	1534	1427	1861	1919	2016	1549	1632	1557	981.1	1233	1351	1396	953.2	1040	1279	1546	1624	1438
0	159.5	176.4	176.9	180.7	170.5	153.1	154.1	170.9	154.1	154.4	150	172.7	167.3	158.9	159.9	166.1	171	132.2	112.5	132.9	171.5	148.4	140.1	155.4	157.9	117	176.4	131.4	175.5	150.6	163.3	255.8	230.7	NaN	NaN	NaN	NaN	NaN	NaN	NaN	NaN	NaN	NaN	NaN	NaN	NaN	NaN	NaN	NaN
364	302.8	245.5	250.6	245	219.1	194.1	190.1	200.2	213.5	184.4	207.5	165.3	172.9	177.9	214.7	163.5	168.7	163.7	177.2	195.1	188.3	174.2	179.8	197.2	188.3	735.4	1077	882.5	925.7	857.6	969.1	1432	1536	1673	1210	1410	1309	1357	1363	1322	1294	1335	1434	1249	1233	1184	1160	1274	1162
0	189	111.7	105.5	107.9	129.2	104.4	115.6	122.7	158.2	155.9	117.7	103.6	135.9	143	153.5	155.1	77.3	120.4	109.4	140.5	94.24	134.2	139.2	151.3	136.4	114.1	117	153.4	115.6	124.6	166.9	211.3	364	474.5	289.5	493.5	NaN	NaN	NaN	NaN	NaN	NaN	NaN	NaN	NaN	NaN	NaN	NaN	NaN
365	163.8	167.7	156.5	118.8	150.8	154.9	133.7	155.8	149.9	119.5	144.8	162.5	146.1	123.4	135.1	132.9	140.5	148.5	147.8	130.7	141.9	148	159.7	179.6	132.9	127	144.9	228	198	215.8	211.7	271.2	294.5	341.5	395.6	583.3	756.4	768.2	919.8	957.8	960.8	877.3	835.8	938.3	1008	733.2	835.2	704.3	721.3
366	250.8	303.2	288.2	285.7	252.6	231.7	240	265	201.3	271.2	234.1	243.5	267.1	227	261.4	265.4	241	690.9	1513	1494	1491	1572	1704	1739	1544	2057	1987	2036	2005	NaN	NaN	NaN	NaN	NaN	NaN	NaN	NaN	NaN	NaN	NaN	NaN	NaN	NaN	NaN	NaN	NaN	NaN	NaN	NaN
367	177.7	191.1	161.4	134.1	180.8	206.8	192.6	203	152.7	160.1	166.5	168.5	174.6	170.1	144.1	179.3	207	155.6	166.6	143.6	159.1	154.8	169	179.3	159	186.7	138.6	148.1	209.7	183.6	302.6	401.5	445.2	627	932.4	691.8	675.5	923.3	914.4	929.8	977.8	938.3	874.8	1041	811.3	863.6	893.3	918.4	884.3
0	NaN	NaN	NaN	NaN	NaN	NaN	NaN	NaN	NaN	NaN	NaN	NaN	NaN	NaN	NaN	NaN	NaN	NaN	NaN	NaN	NaN	NaN	NaN	NaN	NaN	NaN	NaN	NaN	NaN	NaN	NaN	NaN	NaN	NaN	NaN	NaN	NaN	NaN	NaN	NaN	NaN	NaN	NaN	NaN	NaN	NaN	NaN	NaN	NaN
0	227.5	128.8	155.3	182.9	193.7	119.5	132.1	112.8	130.7	150.9	108.3	160.9	150.9	100.4	90.83	176.6	114.8	101.2	130.3	112	120.2	111.7	118.4	153.6	NaN	NaN	NaN	NaN	NaN	NaN	NaN	NaN	NaN	NaN	NaN	NaN	NaN	NaN	NaN	NaN	NaN	NaN	NaN	NaN	NaN	NaN	NaN	NaN	NaN
0	126.8	206.8	142.1	153.9	155	182.7	NaN	NaN	NaN	NaN	NaN	NaN	NaN	NaN	NaN	NaN	NaN	NaN	NaN	NaN	NaN	NaN	NaN	NaN	NaN	NaN	NaN	NaN	NaN	NaN	NaN	NaN	NaN	NaN	NaN	NaN	NaN	NaN	NaN	NaN	NaN	NaN	NaN	NaN	NaN	NaN	NaN	NaN	NaN
0	144.2	133.7	177.5	173.9	126.7	116.5	164.8	130.8	122.9	148.5	144.8	158.5	143.5	132.9	135.5	152.6	102.9	123.1	101.9	146.2	120.8	102	132.9	153.4	120.5	127	NaN	NaN	NaN	NaN	NaN	NaN	NaN	NaN	NaN	NaN	NaN	NaN	NaN	NaN	NaN	NaN	NaN	NaN	NaN	NaN	NaN	NaN	NaN
0	137.8	104.7	140.5	130.8	161.9	203.2	145.9	121.8	NaN	NaN	NaN	NaN	NaN	NaN	NaN	NaN	NaN	NaN	NaN	NaN	NaN	NaN	NaN	NaN	NaN	NaN	NaN	NaN	NaN	NaN	NaN	NaN	NaN	NaN	NaN	NaN	NaN	NaN	NaN	NaN	NaN	NaN	NaN	NaN	NaN	NaN	NaN	NaN	NaN
368	305.9	274.3	263.9	245.3	282.6	306.1	231.6	277.2	285.8	273.2	260.2	238.2	292.8	259.1	309.1	295.8	313.3	264.6	256	249.9	281.8	214.6	232.5	240.8	243.9	244.7	234.9	217.3	260.6	191.8	187.1	809.4	1049	933.7	942.3	966.3	1024	984.8	1021	1077	1007	820.6	863.3	904.8	914.5	985.9	1075	693.8	837.8
369	161.1	112.9	155	160.7	169.7	161.4	181.9	143.9	124.6	152.9	122.6	189.3	114.6	176	155.5	120.9	157.7	156.5	129.1	158.3	142	209	820.5	752.1	809.3	699.7	932	869.8	901.1	836.2	980.2	827.9	906.8	1078	1084	1125	1032	1301	882.9	1110	1104	865.9	1098	967.4	908.4	988.8	1131	1013	1228
370	213.5	244.9	254.9	204	212.2	205.2	248.9	215	172.3	229.4	197.4	190.5	206.5	218.6	220.5	221	226	200.6	248.5	232.9	222.3	256	196.2	183.3	237.6	229	209.8	931.1	938.7	959.3	1225	1100	1128	1211	1205	1229	1138	1114	1190	1190	1242	1179	1230	1271	1127	1092	1041	1029	1070
371	154	173.9	137.6	229.1	178.7	176.5	166.2	200.8	196.3	177	184.8	177.3	172.1	128.3	148.5	240.2	179.5	185.6	183.8	144.8	166.5	157.9	201.8	225.3	904.3	1248	1288	1220	1468	1490	1523	1619	1660	1696	1472	1338	1407	1298	1280	1234	1140	1330	1337	1137	1477	1298	1304	1171	1336
372	671	541.8	530.2	566.9	570.1	348.2	300.6	303.1	291.5	407.6	418	357.9	455.9	490.7	545.7	558.7	522	308.5	307.9	215.8	220	201	420.4	543.5	618.5	561.5	631.6	744	651.1	701.7	681.8	786.6	670	751.5	696.7	933.9	833.7	950	843.9	808.3	837.2	763.9	908.8	899	894.5	1107	1168	1009	958.2
0	NaN	NaN	NaN	NaN	NaN	NaN	NaN	NaN	NaN	NaN	NaN	NaN	NaN	NaN	NaN	NaN	NaN	NaN	NaN	NaN	NaN	NaN	NaN	NaN	NaN	NaN	NaN	NaN	NaN	NaN	NaN	NaN	NaN	NaN	NaN	NaN	NaN	NaN	NaN	NaN	NaN	NaN	NaN	NaN	NaN	NaN	NaN	NaN	NaN
0	202.8	203.5	178.1	224.2	207.7	217.6	268.3	202.4	263.9	235	240.1	215.5	209.5	267.3	228.2	212	211.9	229.7	242.3	233.5	193.2	198.5	204.5	244.6	189.4	177.4	193.9	158.8	168.5	161.3	163	155.1	183.3	192.2	169.2	181.3	179.5	148.5	193.3	148.6	170.4	192.8	182.3	163.8	202.8	164.1	226.5	157.9	164.3
373	205.9	202.1	222	207.8	164.6	168	162.8	195.5	161.2	201.6	179.4	181.7	149.5	176.2	203.9	166.8	191.1	209.3	228.8	210.1	172.8	208.3	170.3	240.6	214.2	236.7	347.9	814.3	1033	1045	1114	1133	1095	1166	1232	1080	1160	1162	1066	1045	1090	1098	1152	1062	996.6	958.2	987.6	1016	1007
374	147.7	162.7	215.8	238.4	202	208	207.3	276.7	220.4	250	221.9	246.5	186.8	183.8	184.8	191.6	202.1	157	150	166.8	174	158	140.9	145.8	151	106.7	147	156.5	878.3	999.2	1096	1208	1240	1401	1345	1348	1365	1375	1236	1198	1159	1001	925.3	800.1	1008	867.2	909.7	832.9	841.7
0	170.5	207.1	NaN	NaN	NaN	NaN	NaN	NaN	NaN	NaN	NaN	NaN	NaN	NaN	NaN	NaN	NaN	NaN	NaN	NaN	NaN	NaN	NaN	NaN	NaN	NaN	NaN	NaN	NaN	NaN	NaN	NaN	NaN	NaN	NaN	NaN	NaN	NaN	NaN	NaN	NaN	NaN	NaN	NaN	NaN	NaN	NaN	NaN	NaN
375	179.9	209	203.2	243.1	208.8	199.6	171.4	200.4	170.3	201.3	149.6	198.1	183	212.6	134.7	162.2	216.1	152	170.1	180.5	191.5	182.3	154.5	141.9	145	148.9	193.9	302.9	350.3	593.7	765.7	664.3	650.7	723.3	748.8	820.7	787.2	927.5	896.3	959.1	906.6	896.1	1097	1079	1057	1162	1144	1010	991
0	285.4	225.2	230.7	255.9	NaN	NaN	NaN	NaN	NaN	NaN	NaN	NaN	NaN	NaN	NaN	NaN	NaN	NaN	NaN	NaN	NaN	NaN	NaN	NaN	NaN	NaN	NaN	NaN	NaN	NaN	NaN	NaN	NaN	NaN	NaN	NaN	NaN	NaN	NaN	NaN	NaN	NaN	NaN	NaN	NaN	NaN	NaN	NaN	NaN
376	180.4	171.3	204	233.3	186.8	230.7	184.5	213.8	162.5	223.6	177.1	183.3	202.2	184.7	169.1	172.4	196.6	164.2	171.2	179.2	165.2	188.5	175.5	167.7	154.9	160.9	168.5	122.2	786.7	960.3	1233	1083	1474	1421	1498	1373	1421	1439	1446	1270	802.1	NaN	NaN	NaN	NaN	NaN	NaN	NaN	NaN
377	143.9	152.8	186.6	143.6	149.8	178.8	161.5	140.8	144.5	133.8	140.7	158	137.4	140	156.5	145	149.5	147.1	127.2	151.6	167.9	162.4	168.6	138.5	140.3	192.3	303.8	680	614.7	704.9	679.5	716.5	800.9	727.1	825.1	753.7	729.2	746.6	747.5	841.8	906.7	812.2	970.6	925.4	752.6	814.4	1083	1118	1132
378	204.8	195.2	219.2	211.4	209.7	236	205.7	198.7	223.2	239.8	222.4	185.6	220	190.3	208.7	192.2	206.9	186.7	196.4	162.8	162.1	218.9	156.7	176	150.7	158.8	212	183.9	1130	1288	1597	1743	1900	1994	2071	1980	1787	1696	1367	1276	1130	972.8	999.6	1351	1169	1198	1045	1106	1045
0	128.4	119.7	111	112	152.5	115.2	115.3	NaN	NaN	NaN	NaN	NaN	NaN	NaN	NaN	NaN	NaN	NaN	NaN	NaN	NaN	NaN	NaN	NaN	NaN	NaN	NaN	NaN	NaN	NaN	NaN	NaN	NaN	NaN	NaN	NaN	NaN	NaN	NaN	NaN	NaN	NaN	NaN	NaN	NaN	NaN	NaN	NaN	NaN
379	281	336	277.3	285	271.5	326.3	262.7	244.4	214.5	253	225	222	240.7	254	233.8	228.3	211.4	238.3	212.4	197.1	196.2	173.6	238.5	226.3	205.3	186.6	268.1	954	936.8	874	944.8	1127	1067	1153	1083	1131	1004	1046	1033	1011	928.3	949.7	992.2	1022	849.1	761.2	781.6	741.5	901.6
380	201.5	230.6	264.7	246.3	233.8	249.7	204.5	213.6	237.3	186	173.4	143.6	148.3	169.7	166.1	131.2	171.2	195.9	131.6	144.4	151.3	177	167.6	148.7	168.9	170.1	208.4	233.4	338.5	547.5	645.3	596.5	646.3	670	718.1	757.9	760.6	783.6	868.7	887.9	785.6	722.3	1018	912.6	931.9	954.3	981.9	1037	1056
381	68.28	73.15	88.56	119.4	142.4	142.8	114.7	92.85	168	145	105.9	147.2	98.22	139.9	121.7	121.7	148.5	107.9	102.2	97.65	113.4	100.1	130.4	132	149.1	455.8	380.2	425.1	362.5	430.8	395.8	362.4	399	404.4	498.6	515.5	499.4	452.3	449.1	462.3	487.5	380.6	451.1	383.7	446.2	397.3	368.4	427.2	393.4
382	171.8	198.7	177.8	168.6	181.9	143.3	202.3	195.9	167	208	170.9	161	177.3	189.3	188.7	204.9	139.6	138.6	149.3	169.3	184	308.3	1057	1020	1252	1281	1186	1208	1213	1197	1246	1127	1044	1016	1093	981.3	1099	1144	1289	1146	1095	921.8	925.4	965.2	880.3	994.8	1108	989.1	986.6
383	273	217.6	201.3	199.4	219.7	200.9	218.6	190.4	212.1	145.4	369.3	369.7	426.7	439.8	258.4	376.9	382.5	158	433	490.1	402.5	500.3	830.3	873.2	965.7	1069	1092	1190	1198	1168	960.2	1044	914.2	975.7	1104	1054	1150	1226	1131	1039	1047	879.2	917.7	861	880.7	852.5	NaN	NaN	NaN
384	168.3	185.6	245.5	201.3	226.8	254.8	206.4	220.7	203	228.9	184.6	180.8	187	182.3	168.7	184.2	180.5	179.7	182.6	188.8	201.6	181.8	214.3	196.3	201.5	238.8	770	1086	1482	1534	1800	2105	1844	1832	1760	1778	2061	2013	2175	2167	1747	1837	1758	1866	1466	1607	1505	1635	1475
385	181.2	222.4	191.6	197	261.7	241.2	245.7	255.5	224.5	221	203	184.4	210.1	212.5	197	214.3	190.5	151.4	188.4	147.2	192.2	198.2	114.8	177	174.2	203.7	892.1	1060	1146	1303	1436	1534	1845	1835	1658	1613	1680	1543	1727	1680	1603	1564	1564	1598	1596	1621	1706	1570	1552
386	187.5	180.3	211.4	209	202.6	202.9	197.2	238.1	190.9	200.1	200.1	237.2	193.2	213	211	187	232	191.8	177.8	212	182.5	205.3	208.5	179.4	204.1	137.7	153.7	211	154.5	171.1	210.8	1251	1759	1946	1967	1655	1497	1184	1291	1396	1407	1298	1091	979.8	902.9	1131	1176	1328	1502
387	347.9	292.1	286.5	277.4	307	296.3	204.5	208.4	235.1	198	222.5	248.4	200.5	155.3	165.5	189.7	163	189	180.7	189.9	173.2	157.5	159.1	114.6	131.7	176.5	240.1	458.8	584	431.5	444.5	510	676.1	830.8	405	838	936.7	787.8	770.5	832.2	538	696.2	814.2	523.5	611	662.6	619.2	669.8	646.1
388	146.3	162.9	172.1	135	220.2	149.8	103.6	110.3	142	120.5	139.8	130.3	123.7	153	148	111.5	145.5	105.8	148.5	119.3	96.7	157.6	143	165.5	179.5	125.2	154	213	609.4	886.9	1011	872	1000	1077	1081	1084	1142	1083	1102	1052	989.7	933.5	1050	819.8	888.5	814.4	914.3	849.7	812.7
389	158.8	213.5	168.6	150.5	175.6	182.9	146.7	154	166.1	144.9	167	171.3	155.5	122.1	143.3	149.3	134.9	158.3	197	167.4	175.1	152.9	136.1	133.3	164.6	199.7	128.8	116.1	159.6	169.3	233.7	416.9	764.1	1071	1101	1095	857.5	711.6	678.4	815.1	969.3	842.6	981.4	1056	1105	1051	1076	886.7	903.8
390	220.5	204.5	201.5	247.4	192	160.4	225.5	216.2	156	201.7	216.3	176.4	198.8	211.8	183.4	171	207.3	225	186	173.9	128.6	150.5	155	143.8	136	148	136.8	208	128.5	191.5	137.2	134.2	221.3	157.3	198.8	187.8	121.5	180.3	483.3	1391	1376	1276	1396	1467	1355	1250	1309	1146	1008
391	183	186	197.3	215.6	252.5	225.1	224	166.4	164.3	182.3	170.9	175.6	154	137.1	145.4	172.9	144.8	139	188.4	155.3	147.1	165	176	170	188.3	186.3	231.3	205.9	236.5	236.6	289	943	1202	1201	1221	1248	1245	1360	1342	1296	1304	1137	1271	1201	1296	1116	1245	1216	1232
392	378.6	401.7	313.9	321.6	328.2	299.8	280.3	231.3	218.3	210.4	194.6	183.3	203.5	201.1	207.3	151.2	183.1	188.7	155.2	160.7	184.6	150.2	123.1	171	230.9	354.4	406.5	633.4	763.6	776	737.5	848.9	803.3	924.3	868.7	891	931.5	841.2	879.5	844	874.8	909.3	947.8	1129	1092	1014	1184	1006	1053
393	240.5	147.3	210.1	183.6	178.2	191.2	181	192.4	190.6	224.5	241.8	147.6	155.7	171.9	187.3	168.9	175.3	202.3	191.3	187.9	153.4	168.9	182.6	174.7	150.5	146	141.4	175.7	210.4	162.5	163.2	756.3	792.3	726.5	787.5	926.5	949.5	915.5	662.5	697.2	664.4	630	703.7	586.1	589.2	563.5	768.7	669.1	839.1
0	NaN	NaN	NaN	NaN	NaN	NaN	NaN	NaN	NaN	NaN	NaN	NaN	NaN	NaN	NaN	NaN	NaN	NaN	NaN	NaN	NaN	NaN	NaN	NaN	NaN	NaN	NaN	NaN	NaN	NaN	NaN	NaN	NaN	NaN	NaN	NaN	NaN	NaN	NaN	NaN	NaN	NaN	NaN	NaN	NaN	NaN	NaN	NaN	NaN
394	154.6	195.7	189.7	197.2	158	193.9	180.8	180	147.5	195	200.1	183.9	170.4	153.8	188	179.9	172.1	169	181.1	188.5	178.3	161.9	180.5	171.9	172.3	169.2	183.5	159	152.8	136	169	158.5	167.4	175.2	155.6	157.6	151.2	193.5	222.2	183.6	249.1	277.6	303	355	464.3	578.2	814.7	1247	1237
395	264	258.9	321.8	250.9	254	214	293	247.9	235.6	199	237.3	216.4	252.6	236.6	225	250.4	242.5	237	243.3	235.6	224.5	234.5	274.1	268.6	252	234.4	202.4	180.5	253.8	279.6	248.3	261.9	286.4	180.3	206.8	271.5	292.8	335	332.8	493.1	720	643	716.8	677.3	661.3	632	679.5	766.2	765.3
396	167.3	115.3	134.4	138.8	136.8	142.4	181.9	183.6	114	117.2	161.3	154.1	174.5	156.9	137	159.1	135.1	158.5	117	130.6	150	141.7	116.5	113.4	158.1	142.7	133.5	131.1	488	760	781.5	692.4	701.6	676.3	743	788.3	844.2	852.9	881.8	699.7	816.8	716.3	812.7	813.3	864.5	925.4	940	1015	935.6
0	149.8	152.5	108	NaN	NaN	NaN	NaN	NaN	NaN	NaN	NaN	NaN	NaN	NaN	NaN	NaN	NaN	NaN	NaN	NaN	NaN	NaN	NaN	NaN	NaN	NaN	NaN	NaN	NaN	NaN	NaN	NaN	NaN	NaN	NaN	NaN	NaN	NaN	NaN	NaN	NaN	NaN	NaN	NaN	NaN	NaN	NaN	NaN	NaN
397	162.1	173	174.8	120.1	156.3	179.5	186.7	159.7	153.9	160.2	185.4	163.6	199.3	170.2	150	167.5	182.6	151.5	160.7	175.7	147.8	157.4	144	129.8	165.6	195	149.5	160.5	778.7	1083	1107	1166	1410	1394	1555	1214	1161	1338	1513	1561	1510	1522	1641	1738	1855	1729	1682	1290	1256
0	NaN	NaN	NaN	NaN	NaN	NaN	NaN	NaN	NaN	NaN	NaN	NaN	NaN	NaN	NaN	NaN	NaN	NaN	NaN	NaN	NaN	NaN	NaN	NaN	NaN	NaN	NaN	NaN	NaN	NaN	NaN	NaN	NaN	NaN	NaN	NaN	NaN	NaN	NaN	NaN	NaN	NaN	NaN	NaN	NaN	NaN	NaN	NaN	NaN
398	230	200.8	203.8	193.6	222.1	218.6	220.1	163.3	186.1	210.7	203.5	234.5	249.5	219.3	164.2	250.4	193.4	213.2	194.1	213.7	211	220.8	185.8	234.9	247.8	199.2	217.8	233.2	230.3	182	213.2	195.7	187	204.8	186.2	192.3	186.7	236.4	206.6	168.2	210.2	235.8	241.6	307.2	336.7	477.6	580	1107	1392
399	803.2	686.1	691.3	542	689	687.7	574.1	492.2	414.5	470.8	410.8	294.9	332.8	322.5	311.7	284.5	306.5	323.4	250	275.6	221.7	225.1	224.3	209.5	199.4	192.5	213.9	186	754.9	1003	988.1	1137	1136	1167	1139	1146	1105	1087	1126	1358	1261	1209	1260	1093	1017	642	653	653.9	683.9
400	164.5	198.4	178.5	175.8	180.6	148.9	127.2	151.4	139.5	175.1	200.5	182.9	234.5	147.8	182.6	179.2	156.5	161.6	171.7	178.7	155.3	168.9	216.2	190.2	197.8	334.8	947.8	1105	1113	1228	1199	1105	1087	1266	1320	1684	1732	1884	2094	2093	1837	1613	1547	1498	1480	1303	1491	1485	1462
401	163.4	173.8	153.4	185	184	165.1	206.5	204	162.7	150.5	163.7	145.9	153.4	150.6	166.1	177.7	174.8	172.3	170.7	153.4	187.7	185.6	172.5	158	160.2	165.5	264.7	424.5	562.8	801.4	718.7	795.4	705.4	836.6	787.5	805.7	781.6	1025	1063	1004	962.6	992.5	888.6	771.5	1039	695.8	772.3	695	688
402	204.9	205.4	222.2	244.8	213.5	231.3	199.4	186.6	215.9	229.1	197.2	221.6	208.8	213.1	231.5	237	266.5	222	256.8	186.2	200.4	237.6	195.2	172	205	163.3	157.7	184.3	170	178.2	148.5	142.9	188.8	136.2	176	161.7	146.5	194.1	198.5	164.7	188.7	209	232.7	216.8	304.9	398.3	408.7	1039	1519
0	117.6	97.12	178.8	NaN	NaN	NaN	NaN	NaN	NaN	NaN	NaN	NaN	NaN	NaN	NaN	NaN	NaN	NaN	NaN	NaN	NaN	NaN	NaN	NaN	NaN	NaN	NaN	NaN	NaN	NaN	NaN	NaN	NaN	NaN	NaN	NaN	NaN	NaN	NaN	NaN	NaN	NaN	NaN	NaN	NaN	NaN	NaN	NaN	NaN
0	196.5	148.7	150.8	167.5	157.8	134.4	157	170.3	160.8	151.4	153	151.2	145.5	113.3	179.4	134.2	137.8	156.5	124.7	158	115.2	128	155.7	108.9	146.1	129.3	142.1	164.4	139.5	141.2	155.9	160.6	172.6	132.3	163.6	134	172.3	150.3	152.3	168	135	140.5	118.4	146.5	116.5	141.6	139.3	122.9	109.8
0	214.2	190.5	216.6	190.3	158.3	233.6	211.1	185.2	172	208.6	205.2	159.7	205.1	164.5	165	206.8	183	179.6	172.1	177.1	168.3	212.2	196.2	160.4	170.9	172.6	143.8	205.1	197.5	169.3	NaN	NaN	NaN	NaN	NaN	NaN	NaN	NaN	NaN	NaN	NaN	NaN	NaN	NaN	NaN	NaN	NaN	NaN	NaN
0	723.1	594.4	359	439.5	376.5	449.6	493.7	406.6	352.9	370.7	331.6	313.5	276.2	360.7	302.4	288	270.7	290.3	252.2	247.8	222.9	281.6	252.1	230	245.4	190.5	209.2	349.3	999.5	1087	1088	1172	1176	1211	1122	1069	963.7	984.6	951.5	872.2	937.5	736.3	888.2	665.1	771.6	624.9	699.3	720.9	762.5
0	NaN	NaN	NaN	NaN	NaN	NaN	NaN	NaN	NaN	NaN	NaN	NaN	NaN	NaN	NaN	NaN	NaN	NaN	NaN	NaN	NaN	NaN	NaN	NaN	NaN	NaN	NaN	NaN	NaN	NaN	NaN	NaN	NaN	NaN	NaN	NaN	NaN	NaN	NaN	NaN	NaN	NaN	NaN	NaN	NaN	NaN	NaN	NaN	NaN
403	175	141	112	126.6	140.6	151.8	139.9	154.8	147.9	138.3	128.3	135.1	127.7	137.5	131.7	131.9	121.8	152	172	143.3	134.7	124	124.3	122.3	139.8	230.9	150.2	135.3	176.5	386.2	886	1037	1075	1392	1411	1644	1496	1485	1652	1601	1760	1504	1470	1609	1669	1570	1629	1530	1367
0	90.79	79.92	86.11	NaN	NaN	NaN	NaN	NaN	NaN	NaN	NaN	NaN	NaN	NaN	NaN	NaN	NaN	NaN	NaN	NaN	NaN	NaN	NaN	NaN	NaN	NaN	NaN	NaN	NaN	NaN	NaN	NaN	NaN	NaN	NaN	NaN	NaN	NaN	NaN	NaN	NaN	NaN	NaN	NaN	NaN	NaN	NaN	NaN	NaN
0	230.2	211.1	188	230.5	237.8	196	195.4	206.3	214.8	227.7	181.2	509.5	600.5	573	591.7	638.1	452.3	540.4	569	410.6	283.8	335	287.5	300	275.3	303.6	235.3	173.1	162.2	158.4	231.8	220.6	253.2	NaN	NaN	NaN	NaN	NaN	NaN	NaN	NaN	NaN	NaN	NaN	NaN	NaN	NaN	NaN	NaN
404	139.6	118.7	165.5	156.5	116.8	130.2	166.3	176.1	148.5	161.5	130.3	129.8	165.7	151.3	126.2	152.5	198.5	158.8	141.5	139.5	133.6	137	161	164	168.5	173.2	202.8	174.9	243.6	282.4	436.3	496.3	967.6	861.2	982.2	1080	1005	931.2	941.2	1030	1138	1305	1563	1560	1749	1845	1861	1807	1646
0	194.5	215	197.7	237.6	155	203.8	197	213	175.5	197.1	159.4	188.3	182	NaN	NaN	NaN	NaN	NaN	NaN	NaN	NaN	NaN	NaN	NaN	NaN	NaN	NaN	NaN	NaN	NaN	NaN	NaN	NaN	NaN	NaN	NaN	NaN	NaN	NaN	NaN	NaN	NaN	NaN	NaN	NaN	NaN	NaN	NaN	NaN
0	NaN	NaN	NaN	NaN	NaN	NaN	NaN	NaN	NaN	NaN	NaN	NaN	NaN	NaN	NaN	NaN	NaN	NaN	NaN	NaN	NaN	NaN	NaN	NaN	NaN	NaN	NaN	NaN	NaN	NaN	NaN	NaN	NaN	NaN	NaN	NaN	NaN	NaN	NaN	NaN	NaN	NaN	NaN	NaN	NaN	NaN	NaN	NaN	NaN
0	305	240.6	254.8	297.6	271.8	268.1	259.1	253.2	235.9	226.2	250.7	230.6	210.2	238	194.5	200.8	207.3	218.9	237.3	224	209	221.9	161	162	192.2	207.8	225.5	206.3	192.2	183.6	216.1	154.2	167.2	148.3	190.1	145.1	150.3	158.9	172.5	168	162	201.3	256.1	282.5	277	197.8	241.8	262.3	236.1
0	182.3	146.2	NaN	NaN	NaN	NaN	NaN	NaN	NaN	NaN	NaN	NaN	NaN	NaN	NaN	NaN	NaN	NaN	NaN	NaN	NaN	NaN	NaN	NaN	NaN	NaN	NaN	NaN	NaN	NaN	NaN	NaN	NaN	NaN	NaN	NaN	NaN	NaN	NaN	NaN	NaN	NaN	NaN	NaN	NaN	NaN	NaN	NaN	NaN
0	215	212.2	219.3	189.5	216	193.3	239.4	236.5	228.6	217.1	252	186.5	184.8	216.6	217.1	206.5	203.7	206.7	216.4	499.3	621.7	692.9	673	636.7	599.9	612.2	558.6	721.2	646.3	603	496.1	404.7	300.6	454.4	936.8	1023	1030	981.2	1088	1050	1051	899.7	NaN	NaN	NaN	NaN	NaN	NaN	NaN
405	636	687	714	586.4	553.3	473.5	448	371.9	313	285.5	329.6	303.4	240.5	264.9	231.3	267.4	222.2	311	518.5	639.7	583	537.7	557.6	617.6	572.8	622.8	571.5	733.4	722.5	671.8	733	767.7	855.9	779.9	730	752.8	729.3	785.3	877.5	739.2	714.2	811.7	890.7	886	769.5	787.9	844.8	908.5	769.2
406	195.6	214.5	198.9	174.3	234.8	242.4	199.2	210.6	172	208.9	195.7	169.2	243.2	205.3	232.3	195.8	183	213.8	198.2	182.7	218.8	205.6	158.7	213.1	203.8	195.1	184.7	205.8	178.4	211.5	201.3	182.1	181.9	216.3	223.5	295.9	951.5	1482	1545	1369	1449	1402	1683	1413	1537	1498	1447	1509	1478
407	259.4	200.2	198.5	213.4	180.6	203.6	166	176.7	199.5	212.4	189.8	216.4	180	183.7	189.9	149.4	177.5	160.1	144.9	187.5	187.6	182.1	138.4	172.8	206.1	206.2	187.4	162.5	174.1	160.7	190.5	193.1	217	197.5	218.8	780.5	1258	1048	843.3	734.6	743.7	749.1	767.8	855.4	865.1	825.8	725.2	832.4	678.7
0	194.5	206.6	136.6	136.9	155.5	109.8	126.7	117.3	NaN	NaN	NaN	NaN	NaN	NaN	NaN	NaN	NaN	NaN	NaN	NaN	NaN	NaN	NaN	NaN	NaN	NaN	NaN	NaN	NaN	NaN	NaN	NaN	NaN	NaN	NaN	NaN	NaN	NaN	NaN	NaN	NaN	NaN	NaN	NaN	NaN	NaN	NaN	NaN	NaN
408	186.7	150.7	205.9	224.8	228.6	203.2	225.5	217.7	200.7	197.6	198.2	203.5	188.5	210.9	203	192	239	186.2	110.5	118.3	152.1	136.9	180.8	157.5	1019	1333	1481	1687	1668	1798	1863	1850	1946	2062	1910	2042	1825	1690	1709	1371	1302	1123	1288	1018	893.9	912.7	984.7	848.2	992.5
409	165.5	189.4	117.5	152.6	139.2	123.7	149.1	144	153.3	168.7	182	127.6	156.1	154	168	154.1	142	145.3	184.6	135.3	172.3	172.1	604.4	616.3	685.3	642.3	774.6	779.2	861	855.5	842.2	819.5	882.7	992	968.9	900.6	975.3	1081	946.9	973.5	1065	839	883.8	932.8	870	1112	930.7	890.7	1017
410	169.5	215.4	167.7	168.8	175	157.9	179.8	114.1	198.5	204.5	169	141.5	179	193.1	177	171.4	216	190.2	160.6	155.2	175.7	218.1	1062	1361	1480	1570	1556	1641	1582	1359	1466	1502	1272	1299	1171	1201	832.1	1146	1036	1037	940.1	977.3	1041	883.1	726.8	855.9	890.3	724.3	746.5
0	630.9	605.9	669.7	470.7	NaN	NaN	NaN	NaN	NaN	NaN	NaN	NaN	NaN	NaN	NaN	NaN	NaN	NaN	NaN	NaN	NaN	NaN	NaN	NaN	NaN	NaN	NaN	NaN	NaN	NaN	NaN	NaN	NaN	NaN	NaN	NaN	NaN	NaN	NaN	NaN	NaN	NaN	NaN	NaN	NaN	NaN	NaN	NaN	NaN
411	224.3	226.9	203	222.8	236.6	218.5	242	213.7	216.9	221.6	187.2	210.6	161.7	236.2	200.8	206.5	203.7	219.7	154.5	194.3	186.6	218	195.2	193.7	225.8	195.7	178.5	161.2	183.6	176.2	172.2	206.8	149.3	188	195	202.5	218.9	159	175.6	188.1	148	200.3	542.5	1313	1211	1148	1373	1283	1181
412	260.4	235	269.3	298.4	254.5	279.3	211.5	204.8	258.2	203.5	217.3	226.2	501.7	872	825.3	801.3	843.7	875	779.3	801.3	679.9	754.3	799.7	721.1	640.4	360.7	377.4	375.2	311	230.4	211.2	218.3	273	396.8	677.2	939.2	1009	1051	1162	1087	1183	1256	1066	1108	1251	1135	1261	1435	1746
0	259.7	461.3	379.1	489.9	427.2	NaN	NaN	NaN	NaN	NaN	NaN	NaN	NaN	NaN	NaN	NaN	NaN	NaN	NaN	NaN	NaN	NaN	NaN	NaN	NaN	NaN	NaN	NaN	NaN	NaN	NaN	NaN	NaN	NaN	NaN	NaN	NaN	NaN	NaN	NaN	NaN	NaN	NaN	NaN	NaN	NaN	NaN	NaN	NaN
0	NaN	NaN	NaN	NaN	NaN	NaN	NaN	NaN	NaN	NaN	NaN	NaN	NaN	NaN	NaN	NaN	NaN	NaN	NaN	NaN	NaN	NaN	NaN	NaN	NaN	NaN	NaN	NaN	NaN	NaN	NaN	NaN	NaN	NaN	NaN	NaN	NaN	NaN	NaN	NaN	NaN	NaN	NaN	NaN	NaN	NaN	NaN	NaN	NaN
0	561.1	510.9	498.8	555.3	382.5	359.2	366.7	444.5	384.2	469.3	453	412.8	395.4	386.2	348.2	498.7	436.2	362.5	474.2	482.1	527.7	556.2	376	480.1	515.1	389.6	466	515.5	293.7	382.5	474.4	543.5	492.4	586.1	620	592.5	561	579.5	615	560.7	619.8	610.8	647.9	615.8	583.5	689.2	611.8	671.8	642.2
0	NaN	NaN	NaN	NaN	NaN	NaN	NaN	NaN	NaN	NaN	NaN	NaN	NaN	NaN	NaN	NaN	NaN	NaN	NaN	NaN	NaN	NaN	NaN	NaN	NaN	NaN	NaN	NaN	NaN	NaN	NaN	NaN	NaN	NaN	NaN	NaN	NaN	NaN	NaN	NaN	NaN	NaN	NaN	NaN	NaN	NaN	NaN	NaN	NaN
413	262.2	291	306.5	276.5	272	245.6	228.9	269	275.6	242.2	253.9	277	270.3	283.5	218.7	229.9	258.2	288.8	271	263.6	199	226.8	232	258.7	226.1	242.5	245.3	201.2	198	226	189.5	231	202.5	251.8	205.2	206.6	217.6	221.5	249.6	321	323.5	254.5	373.6	478.6	596.1	1033	1080	1121	1201
414	154.1	172.4	159.7	157.2	140	160.3	184.4	154	94.54	110.7	149.5	151.6	134	139.3	122.4	167.5	143.6	140.6	128.5	97.37	142.8	178.8	149.3	145.8	123	147.3	139.9	109.3	116.5	144.3	118.7	141	123	124.7	165	310.8	605.8	1240	1243	1746	1597	1725	1901	1708	1635	1655	1555	1701	1488
0	643	709.9	724	781.8	NaN	NaN	NaN	NaN	NaN	NaN	NaN	NaN	NaN	NaN	NaN	NaN	NaN	NaN	NaN	NaN	NaN	NaN	NaN	NaN	NaN	NaN	NaN	NaN	NaN	NaN	NaN	NaN	NaN	NaN	NaN	NaN	NaN	NaN	NaN	NaN	NaN	NaN	NaN	NaN	NaN	NaN	NaN	NaN	NaN
0	159.5	113	121.7	99.23	120.8	972.3	121.8	146.2	108.1	130.9	158.5	180	130	130.7	119	129.9	182.3	136.7	124.5	131.6	115.5	160.1	NaN	NaN	NaN	NaN	NaN	NaN	NaN	NaN	NaN	NaN	NaN	NaN	NaN	NaN	NaN	NaN	NaN	NaN	NaN	NaN	NaN	NaN	NaN	NaN	NaN	NaN	NaN
0	181.9	NaN	NaN	NaN	NaN	NaN	NaN	NaN	NaN	NaN	NaN	NaN	NaN	NaN	NaN	NaN	NaN	NaN	NaN	NaN	NaN	NaN	NaN	NaN	NaN	NaN	NaN	NaN	NaN	NaN	NaN	NaN	NaN	NaN	NaN	NaN	NaN	NaN	NaN	NaN	NaN	NaN	NaN	NaN	NaN	NaN	NaN	NaN	NaN
0	174.7	168.5	NaN	NaN	NaN	NaN	NaN	NaN	NaN	NaN	NaN	NaN	NaN	NaN	NaN	NaN	NaN	NaN	NaN	NaN	NaN	NaN	NaN	NaN	NaN	NaN	NaN	NaN	NaN	NaN	NaN	NaN	NaN	NaN	NaN	NaN	NaN	NaN	NaN	NaN	NaN	NaN	NaN	NaN	NaN	NaN	NaN	NaN	NaN
415	274.3	257.1	246.5	313	253	244.5	250.5	216.3	232.7	235.3	209	209.1	210.1	240.6	199.7	195.5	183.3	200.5	168.7	184.5	204	181.4	230.4	179.2	199.7	178.3	204.7	209.8	209.1	177.2	128.4	207.4	187.4	193.8	216.4	203.8	186.8	187.5	189.9	210.7	249	310.1	408	460.6	491.2	565	559.7	571.3	614.6
0	594.7	453.8	383.3	NaN	NaN	NaN	NaN	NaN	NaN	NaN	NaN	NaN	NaN	NaN	NaN	NaN	NaN	NaN	NaN	NaN	NaN	NaN	NaN	NaN	NaN	NaN	NaN	NaN	NaN	NaN	NaN	NaN	NaN	NaN	NaN	NaN	NaN	NaN	NaN	NaN	NaN	NaN	NaN	NaN	NaN	NaN	NaN	NaN	NaN
0	189.1	224	144.3	149	195.4	151.7	194.6	180.4	203.9	179.7	156.5	195.7	221.1	167.3	137.5	143.4	210.5	157	179.1	150.6	139.1	153	177.2	148	193.9	169.1	159.8	163.7	148.5	205.3	141.8	196.1	152.2	137.1	160.5	140.2	201.1	155.8	158	152	170.3	162.3	142.1	179.9	149.5	181.3	161.8	176.8	149.2
416	254.8	196.9	203.7	250.8	244.5	224.8	207.1	190	223.6	183	208	203.2	179.6	202.2	189.6	231.1	209.6	205.9	246.8	194.5	200.5	224.1	238	234.5	248.4	488.7	1002	1119	1386	1519	1615	1585	1516	1515	1588	1540	1498	1560	1616	1608	1680	1469	1556	1421	1443	1245	1418	1078	1063
417	201.7	158.7	165.4	146.5	192.5	157.3	180.8	170.2	178.3	187.7	164.9	144.1	157.9	173.4	172.8	167.2	153.3	143.5	155.3	152.6	188.5	203.3	374.5	486.1	586.9	614.1	640.5	648	728	764.3	598.2	675	728.1	678.5	727.7	844	805.9	874.6	882.9	820.8	897.4	924.8	968.6	884.2	881.5	967.4	947.8	862.8	974.8
418	181.9	202.2	217.1	184	168.6	174.1	229.6	188	217.3	199.2	215.1	202.3	235.5	161.8	140	176	222.3	185.2	187.7	198	185.5	167.3	181	182.8	174.8	155.5	192.2	156	147.2	195.6	292.7	536.6	723.9	928.3	1178	1444	1325	1394	1324	1443	1622	1479	1845	1468	1616	1537	1427	1520	1423
0	124	161	163.3	183.2	142.7	149.3	134.7	177	146	125.8	177.8	157.8	151.9	143.1	168.7	147.2	174	155.5	151	157.7	179.2	128.9	124.2	135.5	152.7	146.8	146.8	125.7	127.2	129.8	100.3	123.5	109.5	125.3	125.7	129.8	145.1	112.4	140.5	143.6	128	100.1	136.3	130.8	134	108.1	134.7	128.5	112.7
419	185.3	235.2	204.3	240.8	223.4	214.5	163.7	175.2	171.4	184.4	205	156.1	171.7	160.5	140.8	163.9	158.3	173	157.6	164	200.8	174.5	186.7	187.5	211	171.9	185.8	197.7	206.1	208.1	214.5	630.9	865.4	1057	896	933.5	969.2	937.3	1001	987.3	1079	958	1184	1090	1028	1166	1316	1781	1599
0	224	175	192.1	NaN	NaN	NaN	NaN	NaN	NaN	NaN	NaN	NaN	NaN	NaN	NaN	NaN	NaN	NaN	NaN	NaN	NaN	NaN	NaN	NaN	NaN	NaN	NaN	NaN	NaN	NaN	NaN	NaN	NaN	NaN	NaN	NaN	NaN	NaN	NaN	NaN	NaN	NaN	NaN	NaN	NaN	NaN	NaN	NaN	NaN
420	229.1	229.7	265.9	260.8	209.1	228.9	213.2	232.6	209.6	237.5	162.4	186.5	195.7	153.7	226.6	131.1	172.6	184.7	165.2	136.1	133.8	170.8	152	159.6	135.9	143.3	157.1	180.8	181.5	178.7	187.6	298.8	588.5	634.2	818.2	905.5	924.8	919	1031	1251	1485	1234	1726	1699	1591	1313	1439	1351	1343
0	307.8	265.9	324.6	485.4	408.3	360.4	353.2	372.1	NaN	NaN	NaN	NaN	NaN	NaN	NaN	NaN	NaN	NaN	NaN	NaN	NaN	NaN	NaN	NaN	NaN	NaN	NaN	NaN	NaN	NaN	NaN	NaN	NaN	NaN	NaN	NaN	NaN	NaN	NaN	NaN	NaN	NaN	NaN	NaN	NaN	NaN	NaN	NaN	NaN
0	461.8	373.2	377.7	435.8	367.1	451.3	403.4	281.4	420.4	387.2	370.1	402.3	256.1	431.1	207.4	197.5	211.5	217.8	190.2	NaN	NaN	NaN	NaN	NaN	NaN	NaN	NaN	NaN	NaN	NaN	NaN	NaN	NaN	NaN	NaN	NaN	NaN	NaN	NaN	NaN	NaN	NaN	NaN	NaN	NaN	NaN	NaN	NaN	NaN
421	557.9	475.4	482.6	558.9	490	438.6	281.8	343.9	335.9	387.6	332.6	295.1	269.1	302.5	255.5	237.1	225.9	214.6	235	214.7	195	196.7	170	174.1	192.8	174.8	196	204.6	266	452.3	521.8	588.4	466.6	518.1	426.6	524.6	460.4	402	436.1	417.1	443.5	437.4	440	446.6	412.8	442.6	400.3	388	429.7
422	159.1	144.5	143.1	123.2	152	122	171.3	131.7	167	90.29	99.04	90.67	137.9	117.9	117.6	116.4	138.9	130.9	141.3	110.9	111.4	140.7	123.7	122.3	102.8	134.5	204.7	531.7	972.8	1079	1156	1372	1121	1259	1415	1470	1742	1571	1427	1312	1248	982	1095	1194	1112	1082	1036	1000	1071
0	184.5	161.2	149	139.8	159.4	156.9	168.7	136.2	122.7	165.3	152.5	203.5	199.5	193.3	181.6	144.9	190	181.1	172.8	172.2	154.7	192.2	148.9	133.7	174	158	220.3	NaN	NaN	NaN	NaN	NaN	NaN	NaN	NaN	NaN	NaN	NaN	NaN	NaN	NaN	NaN	NaN	NaN	NaN	NaN	NaN	NaN	NaN
423	172.4	159.6	159.3	140.5	167.3	178.3	143.3	126	202	142	161	151.8	138.8	172.6	160.9	165.7	161.5	142	175.6	141.4	184.5	146.3	135.8	181.7	140.5	207.4	158.9	170.9	171	157.8	155	141.9	182.1	126.2	159.2	143.9	244.3	156.5	240.5	263.1	395.5	399.1	356.6	429.6	414.8	512.1	512.2	694.2	723.2
424	240.8	305.5	218.5	229.6	227.7	263.9	202.7	186.6	228.4	277.1	218.6	260	229.8	202.6	231.1	210.6	198.5	221.4	249.4	254.9	252	286.5	240.8	294	269.5	267.2	272.2	295.4	337.3	866.9	1300	1532	1520	1428	1404	1638	1490	1610	1603	1660	1311	1332	1316	1330	1296	1268	1260	1223	1184
425	227.4	265	230.3	258.7	222.5	252	272.4	243.9	185.2	273.4	238.6	266.7	305.1	255.7	270.5	225	173.1	266.9	246.7	243	211.4	217.9	233.8	849.5	960.7	1033	1003	1038	1180	1194	1248	1113	1139	1448	1233	1397	1354	1301	1268	1226	1271	1409	1229	1106	1328	1329	1252	1159	1198
426	176.4	178.2	160.9	192.1	181.5	139.5	159.6	155.4	171	171.7	152	173.6	152.3	186.2	204	197.4	146.5	197.5	201.9	178.6	142.3	176.5	212.4	192.9	194.5	263.9	312.6	425.9	546.2	570.8	749.3	734.8	766.6	904.7	829.4	961.4	942.1	991.8	1103	1048	931.5	1038	920.3	918	1007	924.8	992.4	1091	967.8
427	183.5	213.1	227.7	243.9	245.1	236.6	244.1	211.4	225.7	185.6	191.4	164.7	214	179	239.3	202.9	225.4	190.9	175.4	177.2	161.3	172.8	205.9	209.8	296	300.9	556.6	796.4	903.4	800.5	891.8	848.3	1124	931	1121	1020	1003	1098	1179	1160	1171	1098	1281	1194	1257	1017	1261	1083	1122
0	422.6	467	526.6	471	468.9	354.1	382.5	349.5	354.6	372.7	354.1	316.5	259.6	305.1	244.5	212	226.7	188.1	206.8	248.5	210.8	222.1	190.2	173.1	191.5	167.1	197.7	156.6	129.7	160	206.1	146.9	154.6	137.6	132.6	141.3	137.5	149.1	154.4	181.8	138.1	140.3	170.7	174.8	177.3	180.3	160.4	165.6	129.7
428	143.2	144.8	147.6	137.7	104.4	127.7	118.7	164.4	125.1	153.2	119.8	119.7	138.8	119.5	136.4	141.4	144.2	132.2	133.4	123.6	128.9	113.8	138.5	146.4	140.5	134.8	126	150.9	214.7	294.8	595.9	913.4	1048	1084	911.9	860.8	825.7	855	836.1	828	892.8	803.5	857.3	861.3	825.1	846.7	898.4	889.7	808.4
429	188.2	184	197.2	196.8	218.2	145.5	236.2	133.2	166	191.5	184.5	181.8	148	168.9	156.6	177.2	186.4	163.8	185.7	163.7	177.6	185.9	143.9	137.2	163.4	151.6	134	893.5	730.8	795.8	935.6	947.5	874.6	921.8	968.3	1164	1186	1096	1328	1155	1312	1201	1103	1211	1174	1257	1210	1427	1266
0	125.1	131.5	158.3	172.7	119.2	134.4	149	169.6	126.6	132.2	144.5	134.4	148.5	155.4	117	147	167	166.9	174.7	163.4	148.7	145.7	113.4	152	148.8	136.1	141.8	156.2	141.5	143.9	138.6	120.7	130.7	165.8	108.9	162.3	124.5	NaN	NaN	NaN	NaN	NaN	NaN	NaN	NaN	NaN	NaN	NaN	NaN
430	212.4	196.5	179.5	171.8	168.2	168.3	151	180.5	160.2	171.3	135	187.1	173.6	173.7	167.8	177.3	166.2	129.5	164.7	156	160.3	183	191.9	131.5	195	143	208.2	571	539	575.8	572.5	458.8	521.4	514.7	639.7	519.3	514.9	555	589.6	580.2	567.4	572.3	500.7	653.6	694.5	572.1	642	659.6	752.8
431	264.6	183.9	198.3	208.9	183.1	214.5	218.2	215.4	204.9	235.7	202.4	202.9	230.6	211.7	215.4	180.4	195.9	134.7	221.5	210.6	216.9	190.7	205.3	224.9	206.9	170.5	212.2	205	218.2	243.9	358.8	746.8	1450	1225	1178	1174	1337	1209	1299	1181	1138	1077	1251	1147	1221	1248	1106	1331	1138
432	715	591.9	569.5	560.4	440	515.8	512.4	406.3	548.6	405.7	519.5	411.7	434.5	304.6	292.1	263.2	253.8	194	190.7	185.7	150.4	200.5	231.2	450.3	447.7	603.4	485.1	557.1	531.3	606.5	592.1	620	609.4	651.5	740.8	767	824.3	782.9	873.9	1102	756.1	657.2	803.5	780.4	941.6	878.4	895.7	824.9	834.2
0	NaN	NaN	NaN	NaN	NaN	NaN	NaN	NaN	NaN	NaN	NaN	NaN	NaN	NaN	NaN	NaN	NaN	NaN	NaN	NaN	NaN	NaN	NaN	NaN	NaN	NaN	NaN	NaN	NaN	NaN	NaN	NaN	NaN	NaN	NaN	NaN	NaN	NaN	NaN	NaN	NaN	NaN	NaN	NaN	NaN	NaN	NaN	NaN	NaN
433	135.6	150	168.7	144.6	143.7	143.1	169.7	120	101.2	191.3	128	122.3	179	151.2	139	150.9	119.2	163.9	146.5	132.8	155.6	183.9	122.6	165.3	183.5	542.6	659.7	720	764.5	697.1	703.1	588.6	472	750.3	780.3	601	515.2	743.7	744.7	696.3	664.7	667.1	729.1	656.4	656.2	622.5	726.8	680.2	738.6
434	194.3	209.3	194.5	157.2	162.7	221.8	197.2	166.5	200.3	149.6	204.5	167	139.1	144.6	172.5	129.9	168	145.3	144.9	181.4	138.4	169.1	163.9	158.4	198.1	182.4	176.5	351.6	522.8	791.7	1018	1065	1111	1126	1181	1005	1129	1174	1258	1065	1112	992.1	1063	1003	1082	1014	986.5	1014	1021
435	178.5	204.8	190.6	206.8	193.3	212.9	175.5	159.1	181.7	150.5	177.6	155.1	170.5	179.4	166	131	137.9	170	188.9	157	155	166.1	158.1	778	975.4	1009	963.5	1118	978.3	1091	1121	1081	1072	1261	1102	1029	1102	1016	996.3	954.5	971.5	893	1068	1017	1196	1215	1262	1155	1290
0	131.1	153.4	122.6	151.8	136	157.2	130.3	132.4	83.67	119.3	118.9	209.9	127	172.9	140.6	127.2	145.6	93.42	115.1	119.7	126.5	126.2	126	NaN	NaN	NaN	NaN	NaN	NaN	NaN	NaN	NaN	NaN	NaN	NaN	NaN	NaN	NaN	NaN	NaN	NaN	NaN	NaN	NaN	NaN	NaN	NaN	NaN	NaN
436	151.5	150.5	162.3	159.5	145.8	161.5	150.5	141.5	155.6	312	554.9	625.4	682.4	699	620.5	585.5	628.4	614.1	582.6	336.6	240.7	236.3	190.9	204.4	221.5	205.4	299.4	437.1	585.2	732.6	646.4	870	818	960.9	895.4	997.8	979.5	1186	1092	1020	1150	1233	1170	998.1	947.4	915.4	960	929.9	914.2
437	132	146.3	103	151.5	117.4	127.7	106.4	131	139.9	146.1	130.3	117.8	146.8	134.5	121	140.7	126.8	127.5	128	306.1	420.9	434.5	419.6	420.5	389.4	346.8	407.3	420	396.6	390.7	367.7	447.9	411.5	427.4	482	438.6	471.5	438.8	452.9	466	457.9	506	571.2	626.4	581	619.4	658.4	646.1	609.3
438	197.1	207.8	186	204.3	194.4	216.7	190.3	185.1	183.8	192.7	213.3	176.3	214	248.3	230.5	207	179.8	173.1	202.1	210.1	169.8	182.4	175.8	192.5	168	204.8	164.4	142	194.7	188.5	206.5	171.2	193.8	203.6	171.5	227.5	178.7	175.6	171.9	177.6	197.8	179.4	169.6	170.5	189.8	195.1	201.5	184.9	167.1
0	218.5	195.7	214.9	190.1	182.9	267.9	186.4	180.5	213.4	161.7	178.9	216.5	202.1	223.3	191.8	246.2	239.2	163.1	194.1	202.6	207.6	212.3	223	210.7	218.1	205.1	208	191.9	192.1	200.4	183.7	169.6	151.7	153.1	165.3	195.1	137.5	192.5	144.1	124	130.2	173.3	179.6	166.3	189	204.3	160.5	177.7	198.7
0	222.3	200	200	220.5	171.4	182	188.5	172.6	157.2	158	184.8	173.7	138	140.3	156.1	170.7	139.7	190.8	146.1	186.4	204.2	150.5	173.2	191	189.9	246.4	197.1	207.9	223.6	162.3	153.6	183	219.9	179.5	192.6	176.2	NaN	NaN	NaN	NaN	NaN	NaN	NaN	NaN	NaN	NaN	NaN	NaN	NaN
439	215	220.3	162	176.3	206.4	185.1	230.4	186.6	198.9	180.2	211.1	144.6	179.3	157.4	123.2	180.1	184.9	151.6	150	195.4	190.3	184.5	161.3	793.5	762.4	808.7	761	753.4	759.4	846.2	910	866	1021	870.3	900.5	849.2	597.6	820.7	802.6	916	851.1	806.1	879.6	863.1	961	1019	1033	1040	1018
440	149	97.42	160.7	137.7	133.9	160.6	151.3	156.8	142	148.2	122.3	159.1	180.5	144.9	153	167.1	142	145.6	153.8	169.6	170.3	159.2	146.9	136.9	208.5	162.7	229.1	526.9	736.5	664.5	784.6	778.5	760	720	887.5	568.9	651.5	776	754	676.1	660.5	700.3	733.3	764.9	750.7	632.7	726.3	719	615.4
0	NaN	NaN	NaN	NaN	NaN	NaN	NaN	NaN	NaN	NaN	NaN	NaN	NaN	NaN	NaN	NaN	NaN	NaN	NaN	NaN	NaN	NaN	NaN	NaN	NaN	NaN	NaN	NaN	NaN	NaN	NaN	NaN	NaN	NaN	NaN	NaN	NaN	NaN	NaN	NaN	NaN	NaN	NaN	NaN	NaN	NaN	NaN	NaN	NaN
441	202.3	185	150.7	197.6	175.6	131.8	193.3	150.7	168	135.3	163.6	164.1	155.6	166.5	189	177.9	176	210	161.2	185.9	194.8	184	195.5	200.4	305.4	1125	1212	1279	1261	1304	1240	1178	1095	888.5	983.1	877.3	953	895.5	997.3	1033	1071	1028	1263	1256	1137	1085	1412	1477	1402
442	159.1	159.7	152	149.6	169.1	178.7	168.1	166.8	145.1	141.1	146.7	147.3	158.7	379.5	722.3	639.5	706.7	682.6	622.1	634.1	625.8	623.1	569.1	644.8	696.6	801.1	712.9	748.1	899.1	793.9	860.3	946.8	991.9	1199	1061	1089	1146	1143	1271	1206	1158	1168	1339	1277	1177	1046	1264	1071	1192
443	163.4	137.9	210.1	139.1	191.4	141.5	176.1	161.7	143.4	156.8	195.4	148.3	176.5	151.8	164.3	166.2	162.8	132.1	175.8	165.1	144.9	142.6	176	169.8	135.3	167.9	174.7	177.5	161.1	141.7	128	155.8	107.5	125.5	124.4	150.3	156.1	146.1	157.3	131.3	155.4	145	136.9	178.2	154.5	187.5	191	199.1	167.3
0	225.4	181.5	177.6	183.2	202	136.8	156.8	188.7	157.5	194.6	140.6	149.6	186.5	169	145.9	155.6	160.6	158.1	186.8	169.3	160.4	130.5	146.2	147	169.9	168	144.9	164.4	158.1	171.2	161.8	165.9	161	180.2	146.5	147.1	172.4	150.3	124.2	141.6	155.7	189.6	162.2	180.2	181.7	137.5	135.6	144.5	165.6
444	177.4	163.2	214.4	209.3	177.9	194.5	150.9	124.8	184.2	165.1	162.5	134.7	159.2	155.2	152	151.8	150.3	170.1	149	144.1	173.2	166.9	176	143.2	133.8	142.8	118.2	123.2	148.2	141.2	197.5	203.3	974.8	993.1	941.1	940.7	945.6	1289	1242	1146	1045	1104	1242	1237	1128	1018	1097	1006	884.1
445	185.3	194.2	171	186.8	212.5	186.5	202.5	152.4	185.2	194.6	186.2	181.1	165.4	174.1	217.9	165.9	138.7	183.4	210.1	163.5	142.3	155.8	185.2	162	168.7	223.7	312.3	679.3	1123	1007	1191	1410	1187	1123	1213	1385	1295	1074	1169	1336	1183	1196	1274	1114	1302	1278	1201	737.7	779.7
0	672.5	812.8	636.7	684.8	650.1	563.5	471.6	523.2	556.6	510	563.1	529.5	497.2	508	457.3	379.5	617.6	456.8	NaN	NaN	NaN	NaN	NaN	NaN	NaN	NaN	NaN	NaN	NaN	NaN	NaN	NaN	NaN	NaN	NaN	NaN	NaN	NaN	NaN	NaN	NaN	NaN	NaN	NaN	NaN	NaN	NaN	NaN	NaN
446	233.5	245.5	260	203.7	200.5	228.5	196.3	179.5	204.7	183.5	179.3	190.7	193.4	190.5	178.1	189.2	147.3	142.1	165.4	173	214	168	184.7	151.8	158.4	138.4	151.4	155.5	179.2	169.9	156.9	160.5	145.8	189.9	171.8	183.4	164.3	186.2	142.9	138.4	120.8	139.4	181.6	168.6	179.8	175.4	199.9	244.4	282.6
0	432.5	463.8	691.9	635.5	658.4	621.6	516.9	531.8	558.8	518.6	441.5	546.5	534.1	422.9	312	226.6	211	222.5	253.8	202.1	244.7	283.6	264.2	221.1	312	457.5	460.1	530.9	655.7	621.2	672.5	885	931.5	941.1	905	826.5	893.5	1011	943	816.5	NaN	NaN	NaN	NaN	NaN	NaN	NaN	NaN	NaN
447	164.8	205.1	160.3	177.4	142	177.1	168.5	183.1	182.2	120.2	148.2	153.1	149	161.2	147	135	172.8	156.1	129.7	140	143.1	129.9	149.9	177.7	143.5	130.6	138	133.3	137.5	127.7	135.4	158.9	136.2	111.6	110	109	125.3	117	116.9	747.2	951.5	1005	1047	1189	1103	1117	1161	1169	1142
448	238.3	252.2	257.5	273	247.8	266.5	235.1	225.1	221.1	201.9	176.2	180.3	169.9	227.2	179.8	199	182.5	177.3	166.1	182.4	214.8	267.5	1128	1215	1321	1331	1355	1312	1477	1781	1524	1483	1821	1591	1808	1948	1704	1654	1686	1542	1474	1409	1392	1321	1319	1275	1317	1367	1577
449	234.7	210.9	193.6	219.6	216.1	202.6	180.9	200.3	200	195.9	207	234.2	219	166.7	174.1	192.8	204.6	167.9	188	207.2	174.5	156.1	179.5	193.1	147.2	179.8	754.9	728.5	768	975.4	853.4	914.7	896.2	1001	940.3	1252	1062	1196	1156	1217	1285	1270	1225	1197	1222	1461	1406	822.9	919.1
450	231.3	209	206	172.8	185	207.5	140.7	171.4	155.6	147.6	128.7	168	171.2	184.9	133	187.2	162.1	156.8	124.9	145.7	169.7	151	166.1	183.7	164.5	182.8	200.2	229.2	293.3	337.1	893.5	1192	1088	1119	995.4	936.1	896.3	917.7	928.2	932.8	902	919.9	975	853.2	959.6	839.1	923.6	920.1	852.1
451	693.5	562	569.2	532.3	563.2	590.4	638.9	709.2	337.5	336.6	388.2	542.5	417.1	365.9	378.7	342.6	343.7	303.4	282.9	285.9	301.3	248.4	190.3	178.3	229.4	188.7	174.9	220.3	546.1	776	792.5	845.3	987.2	1043	902.6	1094	1214	1049	1047	1076	945.5	938.6	817.4	920.2	NaN	NaN	NaN	NaN	NaN
452	278.6	302	285.2	235.1	266.6	197.7	209.3	206.3	197	205.5	207.7	177.5	165.7	146.8	184.8	136.1	119.6	143.1	131.1	114	135.9	123.6	137.2	154	140.4	154.9	155.6	422.7	469.5	750.9	706.7	770.3	826.4	942.6	966.4	903.9	1025	969.1	1055	1040	1126	1101	1204	1141	1140	1009	1086	1126	1030
453	239	311.7	256.5	330.9	291.9	260.2	302.8	251.4	307.9	266.8	237.2	276.2	281.3	272.2	295.5	311.1	302.4	279.7	287.1	270.8	280.4	216.5	222.3	227	1477	1968	2034	2247	2218	2066	2057	1920	1988	2079	2531	2367	2290	2442	2386	2226	1820	1727	1998	1689	1865	1650	1642	1811	1645
454	252.9	247.3	254.8	283	255.8	227.7	202.7	203.7	199.2	199.8	227	192.6	176.1	193.3	184.2	143.5	178.3	129	153.6	137.3	146	159.9	114.3	119.2	147.2	172.2	646	756.7	962	1016	1220	1237	1454	1616	1403	1550	1424	1418	1446	1530	1316	1395	1548	1513	1619	1318	1296	1031	966.4
0	192.2	168.6	229.1	179.2	171.9	133.7	107.2	119.7	153.7	153.5	126.3	112	103.1	155	NaN	NaN	NaN	NaN	NaN	NaN	NaN	NaN	NaN	NaN	NaN	NaN	NaN	NaN	NaN	NaN	NaN	NaN	NaN	NaN	NaN	NaN	NaN	NaN	NaN	NaN	NaN	NaN	NaN	NaN	NaN	NaN	NaN	NaN	NaN
0	176.7	NaN	NaN	NaN	NaN	NaN	NaN	NaN	NaN	NaN	NaN	NaN	NaN	NaN	NaN	NaN	NaN	NaN	NaN	NaN	NaN	NaN	NaN	NaN	NaN	NaN	NaN	NaN	NaN	NaN	NaN	NaN	NaN	NaN	NaN	NaN	NaN	NaN	NaN	NaN	NaN	NaN	NaN	NaN	NaN	NaN	NaN	NaN	NaN
0	NaN	NaN	NaN	NaN	NaN	NaN	NaN	NaN	NaN	NaN	NaN	NaN	NaN	NaN	NaN	NaN	NaN	NaN	NaN	NaN	NaN	NaN	NaN	NaN	NaN	NaN	NaN	NaN	NaN	NaN	NaN	NaN	NaN	NaN	NaN	NaN	NaN	NaN	NaN	NaN	NaN	NaN	NaN	NaN	NaN	NaN	NaN	NaN	NaN
455	187.7	192	179.2	171.3	165	198	164.9	159.8	179.5	150	165.6	149.8	172.7	149.9	182.9	146.2	131.4	164	142.6	149.9	217.1	614	603	637	586	661.1	775.9	668.8	670.6	706	724.8	712.2	794.2	719.6	813.1	833.5	853.5	840	834	843.2	965	950.6	676.9	753	731	740.9	828.1	728.8	731.9
0	111.5	146.9	223	207.3	183.4	177.4	202.1	150.6	177.1	162.6	182.3	205.5	139.1	151	153.4	142.2	187.4	183.5	207.7	164.3	131.7	168	169.6	151.8	164.9	177.1	134.2	146.5	132	169.9	173.6	172.6	126.5	112	171.3	125.7	147.3	139.7	130.4	117.3	593.5	157.3	157.4	154	150.3	188.9	151.3	189.2	156.3
456	356.5	342	388.9	333.8	287.2	275.5	168.3	241.3	228.5	205.7	225	219.5	204.1	177	191	181.8	161.8	139.9	170.7	151.7	140.9	170.4	118.4	180.2	839.3	668.8	766.2	813	750.5	844.2	811.8	780	952	825.8	823.3	918.3	793.4	809.5	846	879.5	831.4	796.8	827.6	758.5	780.3	712.5	772	824.4	870.2
457	168.7	156.7	181.7	194.7	189.6	210.3	147.8	145.6	192.9	151	179.3	142.3	155.4	144.2	142.3	197.4	194	468.8	551	547.4	510.6	631.6	628.5	636.3	605.4	655	630.3	723.1	601.2	688.9	600.4	771.9	614.3	789.7	665.1	910.3	641	747.6	727	644.5	768.9	857.6	898.3	728.8	772.5	555.2	656.9	527.6	628.7
458	126.5	112.4	191.8	159.6	142.3	142.1	183.1	145.4	133.4	147.5	158.8	169.9	138.6	144.8	141	137.1	148	129.1	147.5	131.7	180.8	190.7	139	128.7	163.3	154.8	106.8	150.8	135.1	106.8	132.5	129.1	150.6	131.8	122.2	129.7	186.8	249.2	341	384	557.8	690	743.1	708.4	753.1	826.7	855.4	911.3	878.1
459	208.1	214.4	185.5	203.9	196.7	198.9	202.3	192.4	143.9	179.5	194	192.8	172.8	174.9	148.9	197.5	228.5	265.1	221	176.4	191.9	174.4	209.8	217.5	196.5	191.8	158	196.1	262.6	969.3	945.5	1137	1046	1166	1348	1314	1348	1269	1374	1333	1599	1424	1595	1471	1333	1366	1429	1399	1431
460	192.6	156.3	208	198.7	198.1	208.7	179.3	213.1	233.6	204.5	184	184.8	153.4	133	215.7	145.2	149.1	152.6	147.7	142.5	131.7	154.7	404	872.8	993.7	1083	1003	1064	1198	1123	1253	1399	1313	1584	1424	1316	1347	1361	1457	1530	1252	1290	1202	1482	1358	1480	1774	1609	1515
461	205.8	206.4	216.5	203.5	230.5	201.6	231.1	193	162	201.1	154.6	222.2	143.1	165.2	198.9	175.1	194.4	206.7	190	187.4	176.6	201.3	215.8	188.4	195.3	180.2	176.6	193.5	165.8	193.9	196.9	171.2	170.6	195.4	388.9	923.5	1010	1156	1377	1663	1626	1696	1720	1653	1688	1519	1491	1499	1591
462	134.2	159.9	125.7	143.1	159.9	114.7	156.1	126.9	166.6	160.5	183.3	150.4	165.2	161.4	248	529.5	577.1	561.9	546.4	565.8	545.5	527.9	466.4	479.9	540.6	668.2	561.8	575.9	556.8	604.7	759.6	798.1	975	980	903.7	997.6	920.7	930.8	995.1	919.8	921.1	896.8	1059	995.1	983.9	967.5	1100	1170	1131
463	178.8	214.1	149.6	204.6	185.5	188.4	182.1	196.7	218.2	169	197.1	195.7	145.8	220.5	226.3	210.4	193	170	177.9	682.7	714.9	799.8	739.9	880.4	761.6	810.8	862.6	803.4	1003	985	1070	1222	1136	1182	1050	791.8	849.3	1229	1115	NaN	NaN	NaN	NaN	NaN	NaN	NaN	NaN	NaN	NaN
464	178.4	208.2	180.3	185.2	203	228.8	186.9	201.9	214.7	222.4	184.7	175.6	222.9	171.7	181.5	202.9	165.2	161.5	185.5	175.5	199	699.7	1020	1009	1027	1038	1388	1711	1559	1701	1537	1246	1225	1428	1346	1369	970.8	1155	1284	922.6	959.3	912.9	1086	1009	1231	1042	1022	1030	843
465	182.7	162.4	144.9	209	186.1	151.5	173.9	164.4	166.9	160.2	178.1	170.5	139.6	164.1	164	137.3	156.6	177	641	558.9	610.7	643.8	675.9	696.4	739.2	626.3	675.1	787.9	735.9	697.2	672.6	706.1	660.6	902.1	777.2	806	706.3	890.1	854.5	779.6	814.6	923.1	963.7	928.9	909.8	760.6	895.7	854.7	814.5
466	215.3	192.6	188.3	211.5	214.6	211.1	230.1	235.5	177.8	204.1	219.3	191.5	170.6	194.8	207.3	218.4	189.1	193.2	194.4	185	197.7	200.2	168.3	203.2	189.7	206.8	203.5	169.2	178.9	956.4	1201	1314	1252	1467	1517	1511	1266	1391	1553	1459	1526	1344	1456	1488	1455	1322	1493	1612	1553
467	220.8	259.9	215.6	220.3	236.7	232	203.2	187.7	197.5	188.5	174.3	180.6	179.2	193.8	186.2	198.9	169.6	199.4	195.4	181.2	186.9	159.3	195.1	168.9	267.5	991.5	1089	1031	1105	1175	1285	1456	1300	1588	1490	1619	1460	1298	1307	1194	959.6	1150	1151	1119	1101	1043	1005	1020	1288
0	NaN	NaN	NaN	NaN	NaN	NaN	NaN	NaN	NaN	NaN	NaN	NaN	NaN	NaN	NaN	NaN	NaN	NaN	NaN	NaN	NaN	NaN	NaN	NaN	NaN	NaN	NaN	NaN	NaN	NaN	NaN	NaN	NaN	NaN	NaN	NaN	NaN	NaN	NaN	NaN	NaN	NaN	NaN	NaN	NaN	NaN	NaN	NaN	NaN
0	NaN	NaN	NaN	NaN	NaN	NaN	NaN	NaN	NaN	NaN	NaN	NaN	NaN	NaN	NaN	NaN	NaN	NaN	NaN	NaN	NaN	NaN	NaN	NaN	NaN	NaN	NaN	NaN	NaN	NaN	NaN	NaN	NaN	NaN	NaN	NaN	NaN	NaN	NaN	NaN	NaN	NaN	NaN	NaN	NaN	NaN	NaN	NaN	NaN
468	167.4	178.5	181.1	194.5	197.5	159.9	172.9	130.1	166.2	150.1	158.5	155.5	184.2	147.1	170.2	134.3	116.3	147.4	136.5	104.7	164.8	197.6	922.7	772.5	855.9	904.3	774	774.6	673.5	709.5	568.2	520.8	622	708.3	711.3	721.8	774.5	778	789.8	839.2	851.6	918.1	1106	1095	1123	1099	1144	1180	1081
0	NaN	NaN	NaN	NaN	NaN	NaN	NaN	NaN	NaN	NaN	NaN	NaN	NaN	NaN	NaN	NaN	NaN	NaN	NaN	NaN	NaN	NaN	NaN	NaN	NaN	NaN	NaN	NaN	NaN	NaN	NaN	NaN	NaN	NaN	NaN	NaN	NaN	NaN	NaN	NaN	NaN	NaN	NaN	NaN	NaN	NaN	NaN	NaN	NaN
469	263.2	273.2	288.5	235.7	249	293	236.5	249.1	250.3	197.6	245.1	181.6	219.1	218.3	231	204	258.1	203.1	225.2	165.3	193	152.5	248.3	264.4	326.3	458.8	665	1110	1792	1807	1772	1729	1914	1777	1977	1761	1627	1750	1814	1896	1843	1575	1521	1517	1727	1544	1616	1775	1425
0	176.8	NaN	NaN	NaN	NaN	NaN	NaN	NaN	NaN	NaN	NaN	NaN	NaN	NaN	NaN	NaN	NaN	NaN	NaN	NaN	NaN	NaN	NaN	NaN	NaN	NaN	NaN	NaN	NaN	NaN	NaN	NaN	NaN	NaN	NaN	NaN	NaN	NaN	NaN	NaN	NaN	NaN	NaN	NaN	NaN	NaN	NaN	NaN	NaN
0	156.2	190	161.4	165.9	137.9	225.1	152.8	156.1	167.8	149	162.9	135.9	143.4	176.9	178	165.6	169.3	148.7	182.5	133.5	812.6	837	785.9	824.1	788.5	673.5	861.7	739.3	860.5	591	277.4	208.9	266.3	196.4	206.5	204.6	205.7	170.9	156	225.4	272.1	378.6	787.5	1173	1132	1357	1332	1357	1417
0	200.5	181.8	224.3	202.3	213.5	201.7	198.7	233.4	195.6	163.2	209.5	190.6	182.8	205.9	214.9	170.6	199.8	178.8	NaN	NaN	NaN	NaN	NaN	NaN	NaN	NaN	NaN	NaN	NaN	NaN	NaN	NaN	NaN	NaN	NaN	NaN	NaN	NaN	NaN	NaN	NaN	NaN	NaN	NaN	NaN	NaN	NaN	NaN	NaN
470	216.4	209.7	224.6	152.1	203.5	191.1	226.4	230.8	260.8	243.1	176.4	205.9	232.7	213	204.5	215.6	160.5	188.9	180.8	238.8	198.5	853	761.6	966.4	1007	943.5	1141	1022	934.8	1220	1631	1638	1180	1617	2195	1458	1986	1866	1591	1432	1724	1632	1659	1518	1334	1188	1651	1560	1519
0	191.6	224.1	212.6	223.1	256	188.3	237	217.3	226	196	184.5	204.2	195.8	214.2	168.9	213.3	211.2	231.5	159.5	210.6	192	190.4	145.1	164.4	170.6	151	194.9	230.1	192.5	170.4	195.4	215.4	180.5	212.1	199.2	206	155.6	202.1	192.1	196.6	184.9	153.7	187.5	141.5	158.1	141.8	152.6	153.4	172.3
0	208.3	103.1	164.5	194	139.8	148	123.5	110.7	192.5	138.1	112.5	187	147	71.69	NaN	NaN	NaN	NaN	NaN	NaN	NaN	NaN	NaN	NaN	NaN	NaN	NaN	NaN	NaN	NaN	NaN	NaN	NaN	NaN	NaN	NaN	NaN	NaN	NaN	NaN	NaN	NaN	NaN	NaN	NaN	NaN	NaN	NaN	NaN
471	168.2	176.8	207	139.5	192.8	178.9	156.5	162.8	167.2	144.2	151.4	138	161.7	158.3	144.2	183.9	160.5	171.8	593.1	556.9	645.9	651	628.3	606.8	467.5	758.3	623.3	613.5	645.3	691.3	738.5	872.8	742.3	969.5	979.5	1035	1069	1071	1096	1360	1181	1201	1080	1056	994	1159	905.4	1049	832.4
472	183.8	174.2	181.5	155	174	129.3	180	134.5	182.7	176.1	151.5	211	159.9	174	177	138.1	179.6	131.4	144	146.6	164.6	122.5	186	172.5	189.5	231.5	198.5	436	498.5	662.9	634	752.5	682.9	707.9	776.4	837.5	981	916.5	910.1	989.1	1129	974.5	1067	1270	1480	1525	1850	1448	1331
473	294	304.3	263	331.6	285.8	270.1	249.4	270.6	271.6	256	248.5	254.6	253.2	238.7	339.7	260	217.5	219.2	190.4	194.7	253.3	203	220.9	206.9	951.1	966	1158	1243	1269	1465	1348	1650	1589	1612	1533	1614	1483	1341	1625	1276	1409	NaN	NaN	NaN	NaN	NaN	NaN	NaN	NaN
474	194	142.6	146.9	137.8	218.3	151.2	189	214.2	159.3	195.4	187.9	167	220.1	214	189.9	140.2	179.8	196.5	143.2	176.5	184.3	146.2	186.4	156.1	109.7	156.6	128.8	146.3	139.4	129.5	136.8	148.9	156.9	135.9	141.2	151.8	154.4	146	147.9	133.8	124	115.9	162.8	159.7	316.8	739.7	712	746.5	647.8
475	269.4	239.4	268.5	313.5	256.1	267	223.3	279.5	240.1	275.6	256.5	245.2	261.6	254.5	249.7	266.9	252.1	209.5	197	210.5	229	261.5	195	239.6	214.5	197.6	233.2	239	189.5	267	193.8	226.7	212.8	1092	1438	1856	1847	1993	3174	2396	2492	2587	2759	2716	3052	2623	2715	2724	2329
476	225	207.2	251.6	204.6	233	224.8	247.6	220.5	190.5	262.2	221.7	224.1	213.5	200.3	163.6	218.9	282.4	216.8	307	1247	1634	1935	2134	2318	2512	2480	2770	2515	2188	1822	2022	1618	2186	2209	1981	2108	2215	1688	1587	1611	1441	1373	1148	1192	1313	1355	1406	1226	1367
0	133	162.5	70.83	65.47	96.98	NaN	NaN	NaN	NaN	NaN	NaN	NaN	NaN	NaN	NaN	NaN	NaN	NaN	NaN	NaN	NaN	NaN	NaN	NaN	NaN	NaN	NaN	NaN	NaN	NaN	NaN	NaN	NaN	NaN	NaN	NaN	NaN	NaN	NaN	NaN	NaN	NaN	NaN	NaN	NaN	NaN	NaN	NaN	NaN
477	280.1	248	262	230.5	252.5	237.8	258.4	285.3	249.3	250.9	254.7	229.8	195.2	200.2	220.5	202.2	221.7	232.7	201.9	242.7	1217	1655	1447	1628	1626	1434	1385	1589	1558	1478	1367	1470	1486	1607	1263	1273	960	929	1143	1693	1612	1577	1894	1906	1595	1413	1145	1217	1450
0	174.4	161.9	148.8	174	140.4	155.2	114.3	111.8	140.9	131.8	122.9	NaN	NaN	NaN	NaN	NaN	NaN	NaN	NaN	NaN	NaN	NaN	NaN	NaN	NaN	NaN	NaN	NaN	NaN	NaN	NaN	NaN	NaN	NaN	NaN	NaN	NaN	NaN	NaN	NaN	NaN	NaN	NaN	NaN	NaN	NaN	NaN	NaN	NaN
478	145	153.8	164.6	158	142	135.1	147.2	167.2	152.2	189.4	163.2	268.2	727.8	808.3	772.9	761.1	734	669.5	691.5	688.1	666.9	673.3	668.5	689	643.7	357.8	195.3	205.3	164	162.7	172.7	151.5	178.1	171	176.5	171.8	141	162.5	141.2	140	188.3	167.5	174.5	208.5	196.5	245.7	468.5	791.8	1010
0	NaN	NaN	NaN	NaN	NaN	NaN	NaN	NaN	NaN	NaN	NaN	NaN	NaN	NaN	NaN	NaN	NaN	NaN	NaN	NaN	NaN	NaN	NaN	NaN	NaN	NaN	NaN	NaN	NaN	NaN	NaN	NaN	NaN	NaN	NaN	NaN	NaN	NaN	NaN	NaN	NaN	NaN	NaN	NaN	NaN	NaN	NaN	NaN	NaN
479	240.7	241.1	280	238.4	224.8	219.8	274	207.8	187	223	200.2	191	161.3	169.4	203.3	183.2	187.2	249.5	190.5	202.3	215.1	848	934.7	946.9	936.1	971	1304	1584	1511	1601	1472	1494	1533	1333	1042	1250	1248	1381	1349	1547	1327	1324	1220	1141	1117	1049	1025	1086	1021
480	179.2	186.4	171.7	157.5	190.4	221.8	157.5	189.4	134	167.4	178.5	136	174.1	152.2	134.5	175.5	159.3	131.6	166	130	143	144.5	150	154	140.5	133.5	119.1	144.5	141.9	111.9	112.5	157.5	116.1	137.4	84.44	97.6	110	119.5	132.6	112.9	176.5	816	888.9	889.4	864	807.5	780.5	829	671.5
0	190.5	165.5	170.2	185.5	172.5	172.3	151.3	215.5	193.8	144.7	NaN	NaN	NaN	NaN	NaN	NaN	NaN	NaN	NaN	NaN	NaN	NaN	NaN	NaN	NaN	NaN	NaN	NaN	NaN	NaN	NaN	NaN	NaN	NaN	NaN	NaN	NaN	NaN	NaN	NaN	NaN	NaN	NaN	NaN	NaN	NaN	NaN	NaN	NaN
481	141.5	155	157.1	124.3	139.8	151	139.1	100.5	141.9	158.5	189.7	160.9	147.3	148.6	188.5	160.6	153.5	144.6	136	179.5	147.1	133.5	145.5	141.5	183.5	190.5	499	664	829.5	848.5	814.9	1099	851	1073	1206	1166	1195	1069	1157	1062	1145	1070	1193	1133	1018	1127	1270	1411	1247
482	126.6	169.4	168.5	180.2	186.3	200.6	202	165.3	204	176.8	125.2	176.9	149.5	179	156.6	154.4	155.7	163.3	130.5	155.6	162.6	143.2	175	153.5	155.4	165.2	167	307.5	878.2	847	853	897.7	920	895.4	985.5	1087	999.5	1034	1004	871.7	874	1056	1106	1022	1127	1028	1136	1159	1070
483	152	175.1	153	167	203	149.4	203	215.1	146.4	188.8	158.6	168.1	146.9	145.4	169.6	165	124.5	159.1	184	136	176	155	157.9	129.9	170.6	142.7	194.4	1168	1503	1301	1538	1535	1413	1393	1359	1253	1368	1357	1432	1309	1412	1396	1409	1340	1350	1372	1183	1234	1344
0	153	204.9	191.5	202.5	237.4	232.1	172	178.4	199.1	160.5	177	180.6	199.8	198.8	175	164.4	173.9	152.9	170.5	169.5	209.5	169	166.8	185.9	210	203.2	141	169.6	150.3	160.3	140.3	174	147.6	181.2	134	164.5	134.8	177.8	163.5	153	124.7	138.5	170.5	171.7	191.7	159	170.5	187.9	164.5
0	NaN	NaN	NaN	NaN	NaN	NaN	NaN	NaN	NaN	NaN	NaN	NaN	NaN	NaN	NaN	NaN	NaN	NaN	NaN	NaN	NaN	NaN	NaN	NaN	NaN	NaN	NaN	NaN	NaN	NaN	NaN	NaN	NaN	NaN	NaN	NaN	NaN	NaN	NaN	NaN	NaN	NaN	NaN	NaN	NaN	NaN	NaN	NaN	NaN
484	625.6	537.7	687.8	525.4	399.4	467.2	357.7	303.2	297.3	239.5	200.8	217.7	285.8	214.4	240.7	205.1	165.8	178	181.6	165.3	170.1	168	144.5	99.49	134.8	168.9	192.5	179.3	154.3	143.2	421.7	451	686.7	665	635.6	782.2	862.5	950.3	897.6	908.7	810.5	842.3	954.8	782.2	354	700.8	771.6	765	912.9
485	125.1	189.1	204.2	164.7	181.6	155.6	167.3	137.8	152.6	172.9	146.7	161.3	168.3	200.8	152.5	134.8	172	171	176.8	505.5	1909	1655	1458	1748	1671	2186	2275	1883	1736	1688	1526	1636	1862	2092	1799	1662	1465	1404	1143	1114	1338	1028	1093	1143	1192	989.8	986.7	1115	981.1
0	202.2	154.2	175.4	212.2	109.2	210.8	128	144.8	148.6	186.8	168.7	191.4	162.5	141.5	167.7	199.9	156.5	163.9	164.7	136.8	159.4	137.3	172	152.5	145.9	156.8	183.5	143.9	146.5	137.7	130.6	115.7	144.2	119.5	157.3	138.1	149.8	155.4	152	141	153.6	144.9	160.7	129	132.1	138.5	130.2	138.6	184.6
486	236.6	237.9	277.5	279.2	240.2	253.3	250.3	241.2	251.9	194.2	215.4	200.3	203.3	222.9	178.7	221.3	218.6	330.6	970.6	926.8	969.1	824.8	876.3	984	893	1072	1067	1110	1074	1083	1322	1752	1805	1970	1698	1952	1489	1791	1560	1629	1586	1307	1316	1268	1235	1402	1484	1481	1276
487	179.3	151	214	194	201.3	207.4	152.4	172.6	177.8	193.9	155.7	181.5	147.6	158.6	171.5	149.7	142.9	141.4	133.9	161.9	175.8	156	157.2	154.5	140.7	145.1	152.2	139.2	191.1	128.8	132.7	133.5	168.3	189.7	120.5	159.4	162.7	146.7	160.7	121.7	170.5	128.9	134.7	96.33	128.9	139.7	151.3	124.8	147.7
488	152	236.5	221	209	207	215	217	203.9	207.5	193.5	240.1	176.5	197.9	170	185.8	179.6	170	197.6	165.4	148.6	186.5	157	175.3	359.1	860.1	1361	1384	1401	1277	1225	1234	997.8	1022	1175	1016	1345	1135	1430	907.3	889	1280	1530	1534	1298	1163	1169	1098	1362	1162
489	202.1	256.2	168.5	248.7	205	155.6	190.2	208	161.3	149.3	157.3	209.4	144.5	171.1	179.9	165.8	181.5	170.8	180	132.8	139.9	126	124.4	188.9	149.8	694.6	864	955.2	1070	570.5	1541	1320	1313	1763	1280	1524	1496	1141	1135	1177	1226	1103	1397	1445	1376	1228	1160	1213	1207
0	145.6	NaN	NaN	NaN	NaN	NaN	NaN	NaN	NaN	NaN	NaN	NaN	NaN	NaN	NaN	NaN	NaN	NaN	NaN	NaN	NaN	NaN	NaN	NaN	NaN	NaN	NaN	NaN	NaN	NaN	NaN	NaN	NaN	NaN	NaN	NaN	NaN	NaN	NaN	NaN	NaN	NaN	NaN	NaN	NaN	NaN	NaN	NaN	NaN
0	NaN	NaN	NaN	NaN	NaN	NaN	NaN	NaN	NaN	NaN	NaN	NaN	NaN	NaN	NaN	NaN	NaN	NaN	NaN	NaN	NaN	NaN	NaN	NaN	NaN	NaN	NaN	NaN	NaN	NaN	NaN	NaN	NaN	NaN	NaN	NaN	NaN	NaN	NaN	NaN	NaN	NaN	NaN	NaN	NaN	NaN	NaN	NaN	NaN
490	123.7	123.4	136.8	157.5	130.2	130.3	133.8	149.7	160.3	174.2	112.3	128.6	143.9	108.3	137.2	151.7	163.6	133.7	124.5	135.3	128	151.5	112.4	123.3	151.8	130	132.9	157.1	141.9	149	255.4	221	357.4	890	799.4	712.2	711	785.2	818.5	799	794	957	985	1008	1109	915.8	863	788.5	881.3
0	180.8	157	NaN	NaN	NaN	NaN	NaN	NaN	NaN	NaN	NaN	NaN	NaN	NaN	NaN	NaN	NaN	NaN	NaN	NaN	NaN	NaN	NaN	NaN	NaN	NaN	NaN	NaN	NaN	NaN	NaN	NaN	NaN	NaN	NaN	NaN	NaN	NaN	NaN	NaN	NaN	NaN	NaN	NaN	NaN	NaN	NaN	NaN	NaN
491	119.8	228.6	143.2	178.7	213.5	187.5	184.6	174.6	198.5	200.7	178.9	148.9	158.4	174.2	158.1	144.6	138.8	127.6	173.8	163.1	162.1	155.5	202.6	171.7	143.7	189.8	158	173	1195	1655	1827	2478	2747	2798	2154	1724	1694	2153	2211	1740	1915	1954	1761	1859	1817	1523	1641	1794	1835
492	178	163.1	177.3	179.3	196.5	162.7	189	155.2	184.9	163.8	177.4	127.5	193.4	143	182	151	141.1	155.1	187.5	137.2	136	133.5	161.2	244.8	1892	1730	2374	2321	2119	2153	2013	2246	2286	2351	1948	1877	1817	1666	1843	1569	1432	1317	1447	1193	1248	1139	991.5	1015	1003
0	207.4	183.5	236.5	164.2	215.5	164.5	167.6	148.9	201	166.5	194.6	167.7	163.5	165.3	193.3	189.5	146.6	164.2	209	202.4	127.5	308.7	868	796.2	NaN	NaN	NaN	NaN	NaN	NaN	NaN	NaN	NaN	NaN	NaN	NaN	NaN	NaN	NaN	NaN	NaN	NaN	NaN	NaN	NaN	NaN	NaN	NaN	NaN
493	199.9	208.9	195.9	229.8	200.1	225.7	201	168.3	196	234	165.4	144.5	161.6	167.3	170.3	161.1	171.8	166.8	162.1	685.6	1113	1182	1353	1269	1478	1030	1487	1263	1316	1090	1033	1206	1304	1351	1237	1168	1035	1332	1225	1262	1342	1468	1240	964	953.4	1203	1203	958.3	1094
494	196.5	213.4	223.1	191.9	183.1	159.9	163.7	145.5	126.5	158.9	132	141.6	154	187.6	156.9	172.5	142.5	168.7	138.8	152.5	143.5	177	134	168.1	130.4	133.9	160.3	160.1	155.5	136.3	157.5	132.2	133.5	145	111.5	135	130.8	119	141.5	116.8	140	133.7	126.2	130.3	149.5	158.7	128.7	126.2	122
495	151.5	184.8	195.3	228.6	227.4	182.5	229.2	203.8	195.6	209.1	183.7	201.9	197.4	147.1	177.5	183.1	184	177.7	209.5	206.6	173.5	132.8	154	158	193.5	178	200.5	161	171	156.1	151.5	158.4	172.6	193.9	168.5	158.9	159	147.1	147	205.4	152.1	212	178	153.9	141.4	149	194.4	178.4	154.9
0	NaN	NaN	NaN	NaN	NaN	NaN	NaN	NaN	NaN	NaN	NaN	NaN	NaN	NaN	NaN	NaN	NaN	NaN	NaN	NaN	NaN	NaN	NaN	NaN	NaN	NaN	NaN	NaN	NaN	NaN	NaN	NaN	NaN	NaN	NaN	NaN	NaN	NaN	NaN	NaN	NaN	NaN	NaN	NaN	NaN	NaN	NaN	NaN	NaN
0	164.7	183	170.2	185	200.4	211	183.7	155.5	178.5	165.5	159.9	195.4	177.9	151.5	171.4	164.3	141.8	164.5	167	155.5	152.1	130.5	166.5	135.9	156.1	220.4	143.5	181	138.5	132.9	186.5	155	141.6	146	166.5	137.6	169.5	178.5	155.5	164.6	169.5	161.5	175.5	161	127	121	150.1	167.5	139
496	172.2	210.9	195.3	195.6	198.7	182.1	201.8	199.4	150.1	163.4	138.6	166.9	163.2	163.8	186.7	163.8	169.5	154.4	148.7	131.9	160.5	169.7	170.5	138.2	138.5	186.5	167.5	142	148	130.3	195.9	940.5	1132	1565	1130	1164	1202	1291	1290	1377	1380	1392	1254	1192	1086	1115	1145	1342	1011
497	212.2	259.1	251.6	225.2	218.7	214.1	188.4	231.9	165.1	222.7	188.9	156.6	182	173.8	191.6	204.1	202.8	171	157.6	181.2	172.2	221.4	171.8	163.8	200.4	192.2	131.3	178	195.7	164.1	195.6	158.4	185.4	178.8	170.6	138.9	167.6	209.9	190.1	203.8	245.8	222.9	292.9	254.1	375.9	346.6	394	368.4	400.6
0	154.6	125.6	114.8	156.6	164.1	NaN	NaN	NaN	NaN	NaN	NaN	NaN	NaN	NaN	NaN	NaN	NaN	NaN	NaN	NaN	NaN	NaN	NaN	NaN	NaN	NaN	NaN	NaN	NaN	NaN	NaN	NaN	NaN	NaN	NaN	NaN	NaN	NaN	NaN	NaN	NaN	NaN	NaN	NaN	NaN	NaN	NaN	NaN	NaN
0	NaN	NaN	NaN	NaN	NaN	NaN	NaN	NaN	NaN	NaN	NaN	NaN	NaN	NaN	NaN	NaN	NaN	NaN	NaN	NaN	NaN	NaN	NaN	NaN	NaN	NaN	NaN	NaN	NaN	NaN	NaN	NaN	NaN	NaN	NaN	NaN	NaN	NaN	NaN	NaN	NaN	NaN	NaN	NaN	NaN	NaN	NaN	NaN	NaN
0	358.2	332.8	320.6	362.7	354.3	298	342	321.3	293.8	316.5	284.4	233.6	207	239	243.9	229.6	243.6	245.9	196.5	NaN	NaN	NaN	NaN	NaN	NaN	NaN	NaN	NaN	NaN	NaN	NaN	NaN	NaN	NaN	NaN	NaN	NaN	NaN	NaN	NaN	NaN	NaN	NaN	NaN	NaN	NaN	NaN	NaN	NaN
0	NaN	NaN	NaN	NaN	NaN	NaN	NaN	NaN	NaN	NaN	NaN	NaN	NaN	NaN	NaN	NaN	NaN	NaN	NaN	NaN	NaN	NaN	NaN	NaN	NaN	NaN	NaN	NaN	NaN	NaN	NaN	NaN	NaN	NaN	NaN	NaN	NaN	NaN	NaN	NaN	NaN	NaN	NaN	NaN	NaN	NaN	NaN	NaN	NaN
498	126.7	134.5	160	157.9	153.3	162.6	159.8	143.8	164.9	153	156.1	134.9	127.7	152	160.6	175	140.9	134.5	169.5	191.4	89.15	125.5	129	167	374.5	496.5	525.6	745	696.5	683.7	716.6	799.1	658.5	697.4	801.2	786.5	1009	1026	1139	1023	842.8	895.6	792.1	763.7	614.4	826.5	1039	1121	827.5
0	168.4	256	NaN	NaN	NaN	NaN	NaN	NaN	NaN	NaN	NaN	NaN	NaN	NaN	NaN	NaN	NaN	NaN	NaN	NaN	NaN	NaN	NaN	NaN	NaN	NaN	NaN	NaN	NaN	NaN	NaN	NaN	NaN	NaN	NaN	NaN	NaN	NaN	NaN	NaN	NaN	NaN	NaN	NaN	NaN	NaN	NaN	NaN	NaN
0	121.3	151.5	127	162.8	132.5	139.5	180	127	117	170.2	180	148	132.4	94.6	103	141	101	101.5	142.9	125.2	114.6	107	151.3	136	132.8	108.5	101.1	84.3	121.2	143.6	100.9	109.1	89.5	136.9	107.7	97.42	106.4	103.6	117	75.12	116	110.3	138.9	98.45	146.1	125.1	71.88	98.49	93.62
499	205	263.7	250.5	221.8	205.9	204.6	186.1	218.6	222.2	208.7	206.5	172.5	193.3	173.4	203	195.1	188.8	183.6	169	202.1	215.1	221.1	158.5	191.1	162.5	210.4	166.7	176.4	163.1	159	117.6	165.9	156.3	151.8	147.4	145.3	136	132	173.5	172.9	181.9	190.9	123.5	162.5	207	202.9	1037	1604	1567
0	160.3	132.8	73.5	NaN	NaN	NaN	NaN	NaN	NaN	NaN	NaN	NaN	NaN	NaN	NaN	NaN	NaN	NaN	NaN	NaN	NaN	NaN	NaN	NaN	NaN	NaN	NaN	NaN	NaN	NaN	NaN	NaN	NaN	NaN	NaN	NaN	NaN	NaN	NaN	NaN	NaN	NaN	NaN	NaN	NaN	NaN	NaN	NaN	NaN
500	157	156.3	111.4	129.4	123.2	115.5	162.1	161.6	169.6	127.1	146.7	154.8	155.5	184.5	146.8	132.2	117.8	233.1	163.8	127.5	129.5	154.4	155.8	122	181.9	101.9	161.1	147.1	136.3	131.1	176.9	1947	1664	1622	1728	1871	1582	2051	1864	1504	1819	1461	1916	1465	1757	1775	1461	1799	2021
501	265.8	292.7	405.7	423.1	283	324.5	348	341.6	287.2	311.7	380.5	421.4	296.8	743.1	696.6	759.6	691	800.9	944	887.4	1111	1231	1297	1136	1334	1527	1666	1864	1935	1789	1736	1883	1539	1643	1742	1458	1571	1592	1711	1561	1401	1204	1412	1282	1315	1215	1203	1259	1182
502	149.8	187	201.9	189.9	192.9	167.4	157.7	175.7	192.8	153.1	142.9	150.8	141.4	178.2	166.5	172	172.2	166.3	203.3	1888	2178	2681	2430	2643	2621	2527	2789	2471	2223	2229	2045	2628	2081	2021	1665	1677	1791	1584	1737	1627	1360	1435	1355	1403	1457	1286	1288	1355	1254
503	196.4	173.8	213	214.3	168.6	146.4	179.6	173.4	153.8	190.1	178.4	150.5	148	169.8	174.4	163.8	157.1	164.4	168.8	164.6	155.3	161	139	120.6	128.8	118.5	146.6	138.8	166.8	139.7	124.7	137.8	173	112.7	130	116.4	146.9	446.9	602.1	681.1	735.5	816.8	845	833.5	889.7	827	889.5	920	910.2
0	178.9	148.4	152.1	130.4	175.7	120.3	158.3	137.6	179.5	137.2	151.4	142.2	174.5	NaN	NaN	NaN	NaN	NaN	NaN	NaN	NaN	NaN	NaN	NaN	NaN	NaN	NaN	NaN	NaN	NaN	NaN	NaN	NaN	NaN	NaN	NaN	NaN	NaN	NaN	NaN	NaN	NaN	NaN	NaN	NaN	NaN	NaN	NaN	NaN
504	169.5	151.3	181.1	166.2	149.7	176.2	135.1	149.3	176.2	171.3	154.2	178.2	186.5	156	155	153.3	149.8	106.8	164.7	155.7	165.3	162.6	162.5	141.3	144.8	145.4	162.5	175.9	151.3	166.8	136.6	118.1	129.6	165.9	95.97	153.3	141.3	102.2	119.5	158.5	133.6	146.3	133.7	141.2	154	158.2	134.2	120.2	151.2
505	368.1	340.7	315	482.6	481.8	455.9	346.2	324.1	292.9	378.8	283.3	323.1	254.1	231.5	207.3	234	198.6	191.3	271.5	678.4	667	728.9	746.6	677	760.5	727.6	973.6	845	729.1	700.3	813.5	878.6	794	994.2	1017	875.5	1225	944.5	881.5	1142	1243	1220	1366	1265	1262	1194	1353	1505	1417
506	206.8	175.7	161.3	182.4	166.2	147.1	194.5	149.6	153.7	159.9	181.2	121.6	130.3	155	107.5	146.8	182.2	170.9	199.4	832.5	1937	2121	2003	1983	2002	2086	2044	1960	1878	1843	2039	2394	2419	2334	2109	2349	2020	1930	1872	1755	1634	1649	1483	1481	1461	1136	1207	1190	1061
0	136.9	115.5	147	119.3	134	132.2	140.2	111.8	165	103.8	146.8	171	114.5	123.4	90.27	119.6	167.7	89.82	162.1	133.5	144.5	146	134.5	174.3	132.8	127.4	102.2	107.9	130	126	109.4	122.8	116	146.2	118.3	119.7	NaN	NaN	NaN	NaN	NaN	NaN	NaN	NaN	NaN	NaN	NaN	NaN	NaN
507	221.3	246.7	391.6	349	402.9	347.6	300.9	348.4	255	259.3	212.9	271.8	285.9	190.6	194.9	149.1	134.3	121	296.5	363.6	348.1	442.5	438.9	448.5	567	661	704.3	752.9	702	838.5	738	759.5	696	649.5	644	706	772	683.5	748	704	708	613	650	671.5	569.5	573.5	518.4	601	512
0	149.9	117.8	138.6	NaN	NaN	NaN	NaN	NaN	NaN	NaN	NaN	NaN	NaN	NaN	NaN	NaN	NaN	NaN	NaN	NaN	NaN	NaN	NaN	NaN	NaN	NaN	NaN	NaN	NaN	NaN	NaN	NaN	NaN	NaN	NaN	NaN	NaN	NaN	NaN	NaN	NaN	NaN	NaN	NaN	NaN	NaN	NaN	NaN	NaN
508	123.4	153.1	151.8	133.3	174.3	177.9	169.7	171.6	152.7	129.6	127.7	140	148.8	126.4	153.2	129.4	138.2	145	145	140	149.8	159	138.6	127.5	137.3	128	157.5	122.9	103.4	251	627.5	629.4	721	800.1	772.9	645.5	789.1	631	742.9	675.9	718.8	779	822	779.5	900.2	760.3	857.5	886.9	905.3
509	165.4	185	201.5	170.8	158.3	131.3	181.3	163.3	113	154.9	148.7	176.4	157.6	163.5	161.2	188.9	151.8	144.8	165.7	166.6	163.6	134.9	158.9	159.1	179.5	166.1	149.9	178.9	156.8	157	182.6	179.3	206.4	236.4	296.2	334.3	477.4	612.4	872.7	915.1	1130	1190	1046	989.7	920.1	1076	994	1050	869.7
0	172.3	165.1	148	191.3	198.4	170.1	107.8	140.3	131	142.8	174.2	171.8	145.7	109.9	156.2	128.7	148.2	129.9	122.3	156	141.2	200.9	172.3	124.7	123.7	146.3	151.3	197.5	175.4	144.5	142.2	150.1	130.1	140	139.1	130.5	138	155.1	128.3	112.7	137.6	129.8	150.3	141.7	118.1	149.5	129.8	143.5	135.5
510	245.8	222.5	276.5	266.9	215.6	229.1	188	210.5	195.1	187.7	180.2	151.9	154	148.1	167.8	188	147.3	178.8	135.5	185.6	180.5	171.3	183.6	698.1	755.5	648.7	828.7	810.9	898.1	792	823.6	988.8	998.8	1150	895.7	941.6	814.7	856	944.1	1109	1073	1187	1151	1022	1102	1072	928.3	1159	868.6
511	239.7	238.8	224.5	293.5	284	233	271.3	255.5	258.3	290.6	267	244	364	647.7	750.3	849.6	752.6	628	643.4	826.3	827.9	946	960.9	1263	1281	1336	1567	1497	1560	1629	1471	1489	1331	1500	1374	1386	1571	1286	1354	1272	1251	1463	1408	1504	1571	1530	1678	1382	1287
0	196.2	189.9	193.9	154.3	234.5	NaN	NaN	NaN	NaN	NaN	NaN	NaN	NaN	NaN	NaN	NaN	NaN	NaN	NaN	NaN	NaN	NaN	NaN	NaN	NaN	NaN	NaN	NaN	NaN	NaN	NaN	NaN	NaN	NaN	NaN	NaN	NaN	NaN	NaN	NaN	NaN	NaN	NaN	NaN	NaN	NaN	NaN	NaN	NaN
512	284.5	230	165.5	215.1	191.9	188.9	245.6	278.5	254.7	245.2	217.4	236.7	209.4	244.5	210	225.3	216.3	203.5	159.4	211.5	213.2	205.7	222.4	720	649.6	840.2	793.8	822.6	669.8	757.4	725.3	864.5	853.2	829.7	874.7	748.4	979	978.6	944.7	863	970.5	766.3	998.3	1107	831.5	950.5	874.5	820.7	917
513	210.1	195.3	205.3	182.9	169.4	179.4	203.1	269.3	194.6	191.4	217.2	185.2	182.7	191.2	202.3	180.3	175.8	167.9	188.9	182	231.4	197.5	233.4	613.8	1387	1390	1627	1694	1819	1642	1784	1911	1648	1548	1615	1521	1583	1447	1422	1608	1500	1618	1460	1193	1036	865.5	981	980.6	877.8
514	219.3	195.8	192.2	173.7	215.7	185.5	233.9	182.5	169.6	143.3	204.9	212.4	213.4	169.9	232.8	150.2	190.5	179.9	193.5	115.5	225.1	127.8	176.8	225.9	188.4	174.1	188.4	239	192.6	223.4	179.2	184.7	168.2	243.7	217.8	171.8	194.6	160.2	221.2	129.4	457.5	1063	1416	1869	1544	1715	1875	2438	2585
0	174	140.2	180.8	136.8	178.5	185.3	NaN	NaN	NaN	NaN	NaN	NaN	NaN	NaN	NaN	NaN	NaN	NaN	NaN	NaN	NaN	NaN	NaN	NaN	NaN	NaN	NaN	NaN	NaN	NaN	NaN	NaN	NaN	NaN	NaN	NaN	NaN	NaN	NaN	NaN	NaN	NaN	NaN	NaN	NaN	NaN	NaN	NaN	NaN
515	136.3	110	141	141	116.7	164	114.5	132.9	121.3	107.3	153.9	111.2	155.1	128.4	131	136.5	119.9	148.3	142	137.3	111.6	113.4	136.2	115	110.9	80.86	89.14	125.1	105.8	100.4	108.5	114	75.29	109.6	88.99	110	154.3	106.5	126.8	107	84.1	99.65	119.3	108.5	103.7	99.83	110.7	119.8	92.08
516	251.3	201.1	230.7	232.8	218.2	247.2	239.7	218	237.2	205.4	170.7	196.1	172.7	176.6	196.4	198.3	195	181.9	187	212.9	166.4	179.9	156.6	207	199	183.6	217.9	182.6	256.7	242.8	280	345.7	308.3	436.2	700	853.5	978.9	1192	1067	989.7	956.9	1015	945.2	974.1	1175	1232	1131	1248	1216
517	146	184.6	196.5	146.9	181.4	198.3	194.1	178.1	169.7	166	148	172.7	172.8	150.1	163.2	160.8	188	187.1	181.2	178.7	190.5	197.2	169.9	165	161	842.4	906.9	976.8	892.7	1011	1155	1362	1429	1401	1668	1581	1544	1596	1708	1251	1461	1385	1009	1129	1298	852.5	NaN	NaN	NaN
518	250.8	325.5	266.8	234.8	255.8	214	243.6	277.5	235.5	240.7	247.5	209.5	260	230.2	256.1	186	254.8	245.2	242.5	225.3	227.5	188.1	218.7	192.6	229	211.5	220.5	216.8	167.9	228.8	219.2	194.3	185.5	236.1	242.2	211.7	230	224.4	212.4	243.5	217.6	224.1	175.6	253.3	184.3	228.4	263.8	219.4	218.3
0	199.6	161.1	187.9	176.3	142.4	159.7	203.6	172.7	131.7	162.2	167.1	155.8	207.8	143.8	107.3	156.8	167.5	181.4	169.8	117	137.7	145.6	151.4	147.1	165.6	136.1	149.6	130.5	137.8	132.3	136.3	135.3	180	128.9	154.9	169.5	159.8	218.6	205.5	184.6	217.4	382.9	392.1	446.8	530	647.5	631.3	1092	1657
0	155.8	150.3	126.6	167.9	118.3	148.6	116.6	161.3	136.7	121.7	147.8	104.7	143.4	164.5	142.5	141.7	149.4	150.5	149.9	139.4	114.4	118	128.5	170.5	92.5	77.51	NaN	NaN	NaN	NaN	NaN	NaN	NaN	NaN	NaN	NaN	NaN	NaN	NaN	NaN	NaN	NaN	NaN	NaN	NaN	NaN	NaN	NaN	NaN
0	183.4	139.4	134.8	114.3	107.8	156.5	183.5	132.1	132.6	138.3	140	129.2	103.9	117.9	148.1	112.3	126.6	236.3	279.4	247.5	297.9	328.6	251.4	274.3	282.3	250.7	280.5	267.1	267.3	289.6	320.3	NaN	NaN	NaN	NaN	NaN	NaN	NaN	NaN	NaN	NaN	NaN	NaN	NaN	NaN	NaN	NaN	NaN	NaN
0	154.7	117.8	138.4	130.6	139.3	147.5	128.6	148.2	124.1	142	199.7	116.8	144.6	135.8	133.8	NaN	NaN	NaN	NaN	NaN	NaN	NaN	NaN	NaN	NaN	NaN	NaN	NaN	NaN	NaN	NaN	NaN	NaN	NaN	NaN	NaN	NaN	NaN	NaN	NaN	NaN	NaN	NaN	NaN	NaN	NaN	NaN	NaN	NaN
0	177	161.4	177.9	107.2	143.9	124.6	152.1	145.4	152.8	137.6	123	146.8	126.7	119.5	145.1	105.2	119.4	101.9	130	102.4	133.6	113.1	108.2	145.2	112.6	141.2	89.18	115.7	131.4	165	120.7	156.5	113.4	147.2	120.3	98.61	116	91.71	107.8	169.1	109.4	116.2	103.1	128.7	111	111.8	98.01	124	100.2
0	664.4	619.2	507.5	571.9	709.4	643	638.7	673.5	625.6	927.9	1015	1602	1359	1388	1445	1333	1332	1522	612	243.6	275.3	201.9	NaN	NaN	NaN	NaN	NaN	NaN	NaN	NaN	NaN	NaN	NaN	NaN	NaN	NaN	NaN	NaN	NaN	NaN	NaN	NaN	NaN	NaN	NaN	NaN	NaN	NaN	NaN
0	NaN	NaN	NaN	NaN	NaN	NaN	NaN	NaN	NaN	NaN	NaN	NaN	NaN	NaN	NaN	NaN	NaN	NaN	NaN	NaN	NaN	NaN	NaN	NaN	NaN	NaN	NaN	NaN	NaN	NaN	NaN	NaN	NaN	NaN	NaN	NaN	NaN	NaN	NaN	NaN	NaN	NaN	NaN	NaN	NaN	NaN	NaN	NaN	NaN
519	164	148.8	138.1	163.5	161	172.2	164.4	166.9	130.7	197.9	163.5	151.5	152.7	145.1	161.3	169.5	163.5	156.5	157.9	152.9	160	775.3	937.8	805.2	994.9	1266	1155	1353	1381	1303	1314	1357	1486	1569	1666	1381	1900	1514	1662	1312	1475	1345	1493	1479	1247	1470	1859	1324	1499
0	NaN	NaN	NaN	NaN	NaN	NaN	NaN	NaN	NaN	NaN	NaN	NaN	NaN	NaN	NaN	NaN	NaN	NaN	NaN	NaN	NaN	NaN	NaN	NaN	NaN	NaN	NaN	NaN	NaN	NaN	NaN	NaN	NaN	NaN	NaN	NaN	NaN	NaN	NaN	NaN	NaN	NaN	NaN	NaN	NaN	NaN	NaN	NaN	NaN
0	83.51	102.8	126.5	115.2	124.4	154.5	NaN	NaN	NaN	NaN	NaN	NaN	NaN	NaN	NaN	NaN	NaN	NaN	NaN	NaN	NaN	NaN	NaN	NaN	NaN	NaN	NaN	NaN	NaN	NaN	NaN	NaN	NaN	NaN	NaN	NaN	NaN	NaN	NaN	NaN	NaN	NaN	NaN	NaN	NaN	NaN	NaN	NaN	NaN
0	NaN	NaN	NaN	NaN	NaN	NaN	NaN	NaN	NaN	NaN	NaN	NaN	NaN	NaN	NaN	NaN	NaN	NaN	NaN	NaN	NaN	NaN	NaN	NaN	NaN	NaN	NaN	NaN	NaN	NaN	NaN	NaN	NaN	NaN	NaN	NaN	NaN	NaN	NaN	NaN	NaN	NaN	NaN	NaN	NaN	NaN	NaN	NaN	NaN
520	114.5	130.1	133.1	163	128.5	140	126.3	119.5	134	148.8	122.5	129.1	120.2	137.1	153	154	145.7	127.5	100.1	133.9	158	123.3	138.4	131.4	104.7	133.7	133.4	108.4	100.4	113.9	99.72	160.6	233	405.3	636	934	966.4	1014	963.7	861.1	919.3	964.5	886.2	928.5	933.5	962	930.6	906	989.6
0	106.2	95.56	141.7	114.2	163.1	NaN	NaN	NaN	NaN	NaN	NaN	NaN	NaN	NaN	NaN	NaN	NaN	NaN	NaN	NaN	NaN	NaN	NaN	NaN	NaN	NaN	NaN	NaN	NaN	NaN	NaN	NaN	NaN	NaN	NaN	NaN	NaN	NaN	NaN	NaN	NaN	NaN	NaN	NaN	NaN	NaN	NaN	NaN	NaN
0	114.3	123.5	NaN	NaN	NaN	NaN	NaN	NaN	NaN	NaN	NaN	NaN	NaN	NaN	NaN	NaN	NaN	NaN	NaN	NaN	NaN	NaN	NaN	NaN	NaN	NaN	NaN	NaN	NaN	NaN	NaN	NaN	NaN	NaN	NaN	NaN	NaN	NaN	NaN	NaN	NaN	NaN	NaN	NaN	NaN	NaN	NaN	NaN	NaN
0	60.31	100	133	118.6	128	89.87	106.8	159.2	120.8	110.9	143.3	173.4	162.2	186.5	165	129.7	223.9	171.6	154.7	158.8	196.1	164.6	181.2	249.7	212	226	221	259.8	196.2	218.2	212.8	241	197	196.8	201.4	257.8	235.7	258.5	247.8	206.5	246.1	235.3	286.6	233.6	223.3	242.1	252.4	252.4	246
0	153.4	123.6	183.4	143.7	130.4	147.8	157.7	123.9	133.2	126.7	137.8	139.8	126.1	104.3	127.5	142.1	116.5	143.1	106.8	126	107.5	143.8	143.5	152.8	125.7	156	133.6	134.2	117.9	118.7	137.6	124.8	140.7	131.4	128.3	138	117.5	128.6	128.6	88.22	108.5	87.89	135	124.1	113.1	143.3	157.8	151.7	179.1
521	187.2	185.7	168.8	141.1	172.5	147.1	179.2	154.3	181.2	139.2	195.3	154.9	152.1	143.7	132.9	171	141.9	167	184.1	150.5	170.6	117.2	138.3	199.9	184.5	175.1	175.7	183.5	167.5	149	186.4	205.9	298.6	352.8	601.1	831.9	1204	1593	1400	1363	1339	1431	1320	1173	1296	1211	1516	1554	1705
522	147.6	198.5	232.7	188.9	173.1	223	215	195.9	203.3	157.3	200	183.1	207	161.8	213.5	169.5	152.3	185.3	165.1	157.3	192.8	158.6	150	156.3	163.3	163.5	173.1	164.5	257.7	866.2	1137	1285	1279	1293	1617	1594	1723	1623	1553	1563	1423	1376	1359	1329	1325	1405	1363	1568	1289
523	294.1	288	259.7	303	195.7	255.8	246.6	223.1	230	213	239.5	219.9	224	232	195.8	195.5	206.3	225.6	148.6	179	195.8	154.2	149.4	258.9	649	803.8	910.7	957.6	826.6	901.3	1042	1049	1078	1083	880.3	928.8	1007	908.3	838.8	817.9	729	636.8	773.4	849.1	834.4	882.7	812.1	830.5	826.2
524	124.5	141.5	195.1	145.4	124	133.7	160.9	147.2	147.7	95.15	130	146	147.6	118.9	124.2	160	148.4	97.88	150.5	124.2	337.5	469.9	454.1	519.8	534.1	532.3	574.2	520.6	559.8	511.9	513.3	562.4	467.5	480	508.8	569.4	472.6	544.6	628.5	651.9	573.3	637	572.4	574.2	598.8	586.6	572.6	621.8	606.3
0	103.2	151	86.51	NaN	NaN	NaN	NaN	NaN	NaN	NaN	NaN	NaN	NaN	NaN	NaN	NaN	NaN	NaN	NaN	NaN	NaN	NaN	NaN	NaN	NaN	NaN	NaN	NaN	NaN	NaN	NaN	NaN	NaN	NaN	NaN	NaN	NaN	NaN	NaN	NaN	NaN	NaN	NaN	NaN	NaN	NaN	NaN	NaN	NaN
0	NaN	NaN	NaN	NaN	NaN	NaN	NaN	NaN	NaN	NaN	NaN	NaN	NaN	NaN	NaN	NaN	NaN	NaN	NaN	NaN	NaN	NaN	NaN	NaN	NaN	NaN	NaN	NaN	NaN	NaN	NaN	NaN	NaN	NaN	NaN	NaN	NaN	NaN	NaN	NaN	NaN	NaN	NaN	NaN	NaN	NaN	NaN	NaN	NaN
525	292.2	291.8	268.3	321.2	288.9	252.8	262.9	226	327.7	229.3	193.8	259.4	232.6	226.8	224	205.8	203.1	202.9	241.1	264.1	223.7	223	240	777.2	835.8	917.3	950.6	827.5	766.8	968.2	803.4	872.5	877.1	808.7	770.9	743.6	755.1	772.4	836.6	738.1	751.2	685	703.9	769.1	659.4	710.2	685.2	708	691.1
526	165.5	201.7	239.1	226.5	195.3	167.6	183.2	184.2	158.5	180.2	206	168.4	202	175.2	152.7	177	154.3	169.4	137.3	134.1	184.9	147.7	176.1	176	129.5	157.5	143.3	155.7	148.9	203.4	157.6	166.2	157.1	187.8	166.8	141.1	179.3	168.1	148.5	176.6	152.8	169.5	139.7	183.4	179.5	175.1	177.5	174.9	201.4
527	189.4	155.5	211.5	233.3	220.7	232	211	155	218.5	176.7	177	174	195.3	157.8	183.9	163.8	159.5	179	166.5	188.3	203.4	190.6	181.8	202.5	189.9	679.5	1230	1329	1551	2045	2040	2073	1889	2292	1828	2129	1942	1830	2356	1952	2016	2141	1930	1803	2006	2112	1972	1846	1508
528	150.1	135.1	178	123.7	153.7	128.1	156.5	124.5	129.4	139.4	146.5	192.6	152.4	129.6	125	127.5	127	107.6	126.1	134	120	128	133	138.8	136	119.4	113.9	143.1	106.9	115.5	86.64	138.1	140.3	141.9	162.4	401	534.5	586.1	592.3	735.7	648.9	834.1	686.3	655.3	762.8	714.5	752.4	767.8	750.4
529	181.6	173.5	188.1	233	230	223.8	193.3	200.8	219.1	187.3	177	169	180.2	190.2	183.7	182.7	218.9	192.7	155.7	173.1	179.2	176.5	894.3	900.4	919.6	958.7	985.3	886.3	1035	1209	1148	1162	1264	1342	1486	1360	1470	1170	1175	1317	1531	1334	1222	1205	1219	1037	959.7	1120	1168
530	149.3	131.8	120.9	123.4	120.8	120.5	151	137.9	161.8	134.3	144.2	110.8	138.3	122.6	111	98.44	124.5	156.9	142.2	132.9	130.6	117.5	112.4	136.2	105.3	119.1	100.5	88.64	111.6	99.61	109.6	123.1	118.9	140.5	125.8	287.6	393.5	871.1	1129	1182	1121	1111	1260	1138	1195	1019	1102	1027	1001
531	225.9	250.5	194.1	231.2	194.3	180.8	180.3	167.1	218	186.5	218	191.2	173.7	154.6	210.8	229.8	136.7	166.7	190.3	167.2	197.9	281.8	1047	1208	1118	1316	1665	1512	1605	1624	1573	1549	1419	1494	1653	1691	1823	1623	1633	1699	1764	1510	1584	1672	1567	1466	1385	1380	1181
0	57.21	111.5	NaN	NaN	NaN	NaN	NaN	NaN	NaN	NaN	NaN	NaN	NaN	NaN	NaN	NaN	NaN	NaN	NaN	NaN	NaN	NaN	NaN	NaN	NaN	NaN	NaN	NaN	NaN	NaN	NaN	NaN	NaN	NaN	NaN	NaN	NaN	NaN	NaN	NaN	NaN	NaN	NaN	NaN	NaN	NaN	NaN	NaN	NaN
532	213.7	219.1	169.9	226.6	186	186.5	193.8	157.5	168.1	220.1	173.6	174.7	166.5	177.5	146.6	170.5	188.7	148	149.8	150.6	158.6	148.4	155.8	158.6	134.6	154.8	165.8	140.7	187.2	154.7	153.5	158.4	135.5	363.2	952	1079	1208	1283	1485	1484	1338	1489	1347	1469	1402	1418	1352	1240	1431
533	157.4	132.6	159.9	156.4	146.5	137.1	175	165.5	133.8	167.5	154.9	130.4	157.4	109	156.9	153.6	145.3	109.3	156	127.5	105.3	129.3	138	116.8	131	140.5	140	130.7	138.1	137.1	116.9	123.3	117.5	161.6	141.1	132.9	101.2	109.2	141.3	93.6	119.3	174	586.2	584.3	686.9	655.3	714.1	633.4	567.1
534	118.9	127.7	172.3	142.2	142.3	152.7	174.1	88.66	130.7	114.9	132.8	147.6	126.8	156.4	117.6	103.2	123.3	112.4	151.9	124.2	162.8	113.1	141.4	160.8	115	97.82	131.6	117.6	122.1	208.7	352.9	586	639.6	730.2	783	760.8	631.6	657.5	674.1	815.3	878.5	807.4	723.6	836.5	841.3	843	887.3	895.5	809.8
535	162.7	214.7	246.3	222.2	246.5	198	297.5	274.9	244.9	245.5	203.5	212.9	234.5	262	279.9	282.7	258.8	248.9	194.9	232.1	271.5	205.5	203.5	240.4	303.1	274.5	911.4	1119	1212	1210	1466	1453	1472	1403	1243	1256	1490	1438	1580	1812	1985	1927	1890	1909	2039	1716	1937	1657	1595
0	154.9	146.2	160.3	NaN	NaN	NaN	NaN	NaN	NaN	NaN	NaN	NaN	NaN	NaN	NaN	NaN	NaN	NaN	NaN	NaN	NaN	NaN	NaN	NaN	NaN	NaN	NaN	NaN	NaN	NaN	NaN	NaN	NaN	NaN	NaN	NaN	NaN	NaN	NaN	NaN	NaN	NaN	NaN	NaN	NaN	NaN	NaN	NaN	NaN
536	203.5	150.6	167.4	189.5	169.3	204.3	172.3	160.4	194.5	192.5	168	120.2	198.8	168.2	170.9	182.6	173.7	184	203.7	167.7	194.3	165	201.4	371.1	1276	1234	1502	1723	1716	1603	1738	1424	1367	1374	1580	1640	1706	1634	1719	1552	1577	1558	1375	1480	1473	1571	1464	1216	1166
537	200.9	182.3	180.6	182.1	183.2	181.4	197.2	149.3	160.7	154.1	124.1	176.2	193	135.4	176	173.7	161.8	173	131.5	175	215.5	531.5	915.6	1067	1183	1068	1199	1205	1427	1299	1576	1498	1593	1566	1368	1569	1657	1441	1605	1444	1441	1520	1487	1338	1374	1361	1393	1279	1257
0	193.1	204.8	177.9	218.8	160.8	203.6	163.7	163.8	146	176.9	NaN	NaN	NaN	NaN	NaN	NaN	NaN	NaN	NaN	NaN	NaN	NaN	NaN	NaN	NaN	NaN	NaN	NaN	NaN	NaN	NaN	NaN	NaN	NaN	NaN	NaN	NaN	NaN	NaN	NaN	NaN	NaN	NaN	NaN	NaN	NaN	NaN	NaN	NaN
538	161.5	160.6	171.9	148	193.9	113.1	123.2	136	168.6	136	138.5	148.9	139.2	118.5	151.9	124.1	114.5	118	132.9	111.8	162.2	129	133.2	484.6	577.6	592.5	573.2	574.9	597.2	561.2	475.7	597.7	684.4	695.7	701.5	580.9	611.7	630.6	749.3	732	753.4	660.3	705.6	759.4	783.8	773.5	807.1	806.7	589.5
539	119.3	180.5	134.2	114.5	124.8	122.4	152.5	147.3	116.7	146.1	142	111.6	162.5	142.7	133	137.4	116.3	138.7	128.8	123.9	118.8	164.6	87.79	110.6	153.3	128.9	98.84	104.1	128.7	142.6	146.4	132.2	140.7	142.8	576	936.7	1014	1043	1150	929.1	1252	1177	1234	1154	1363	1177	1191	1195	1298
540	250.2	178.6	224.5	196	222.1	172	208.4	196.1	228.7	182.7	186.8	179.5	185.8	187.1	168.5	194.1	152.9	203.1	147.1	120	249.2	615.7	732.1	789.3	826.2	834.2	930.9	1018	1260	915.5	1053	892.2	911.8	970.1	883.7	749.2	890.5	842.4	841.3	809.7	707.5	658.4	712.6	537	682.4	711.8	705	727.2	756
0	136.6	131.5	124.8	154.8	129.4	144.9	136.8	127.1	126.4	121.6	141.3	145.9	95.89	99.46	117.4	125.1	89.42	124.5	187	114	104.5	112.8	NaN	NaN	NaN	NaN	NaN	NaN	NaN	NaN	NaN	NaN	NaN	NaN	NaN	NaN	NaN	NaN	NaN	NaN	NaN	NaN	NaN	NaN	NaN	NaN	NaN	NaN	NaN
0	NaN	NaN	NaN	NaN	NaN	NaN	NaN	NaN	NaN	NaN	NaN	NaN	NaN	NaN	NaN	NaN	NaN	NaN	NaN	NaN	NaN	NaN	NaN	NaN	NaN	NaN	NaN	NaN	NaN	NaN	NaN	NaN	NaN	NaN	NaN	NaN	NaN	NaN	NaN	NaN	NaN	NaN	NaN	NaN	NaN	NaN	NaN	NaN	NaN
541	232.4	184.7	155.3	158.6	179.1	168.3	186.4	180.8	172.8	169.5	173.9	144	142.7	165.8	168.6	152.6	159.5	150.2	147.8	829.2	1084	1242	1241	1204	1283	1501	1556	1372	1779	2355	2667	2482	2614	2429	2719	2102	1922	1853	1847	1616	1448	1453	1497	1429	1540	1364	1520	1532	1505
542	209.5	210.7	218.7	251.2	217.3	213.5	206.1	234.9	198	171.2	183.7	155.5	156.5	170.5	154.9	171.9	199.7	165.3	163	192.2	179.7	212.2	631.8	617	736	640.2	819.8	903.7	879.8	886.6	817.3	902	1069	980.8	1024	924.3	854.4	1002	933.8	772.8	789.6	873.8	900.5	894	887.1	949.1	757.3	991.2	852.7
543	166.2	193.6	218.7	165.7	160.5	180.5	166.4	133.3	135.7	153.4	446.5	481.1	525.9	549.9	592.9	565.6	551.4	578	577.4	507	408.8	397.9	372.1	431	609.5	635	636	715.5	736.4	884.3	803.9	875.4	914	800.5	700	858	800	982.4	909.5	1011	1137	1141	899.7	972.4	847.2	950	1122	918.4	917.2
0	199.5	173.5	175.1	161.7	169.8	130.5	101.1	197.2	132.5	143.4	146.8	153	172.6	NaN	NaN	NaN	NaN	NaN	NaN	NaN	NaN	NaN	NaN	NaN	NaN	NaN	NaN	NaN	NaN	NaN	NaN	NaN	NaN	NaN	NaN	NaN	NaN	NaN	NaN	NaN	NaN	NaN	NaN	NaN	NaN	NaN	NaN	NaN	NaN
544	122	126.5	150.8	127.7	159.9	136	153.7	124	134.4	142.4	146	160	168.3	128.3	119.8	143.2	152.3	123.6	156.5	112.3	85.71	137.4	141.4	164.9	176.5	119	115.1	171.1	162.5	128.4	98.5	142.1	115.6	126.5	154.2	549.8	444.6	510.6	479.6	563.4	622.2	744.7	954.2	988	977	957	990.4	1039	999.3
0	NaN	NaN	NaN	NaN	NaN	NaN	NaN	NaN	NaN	NaN	NaN	NaN	NaN	NaN	NaN	NaN	NaN	NaN	NaN	NaN	NaN	NaN	NaN	NaN	NaN	NaN	NaN	NaN	NaN	NaN	NaN	NaN	NaN	NaN	NaN	NaN	NaN	NaN	NaN	NaN	NaN	NaN	NaN	NaN	NaN	NaN	NaN	NaN	NaN
545	179	109.2	161	131.5	133.9	163	155.9	157.3	133.6	114	158.8	148.6	141.5	159	162.5	152	166.5	132	151.9	129.5	145.1	133.5	152.6	171.2	136.9	128.6	138.6	312.5	465.6	596	737.4	720.2	649.9	805.3	726.1	837.1	896.7	1021	959.9	883.7	1049	1067	1082	1049	1000	1082	935.5	1041	954.1
0	141.4	138.1	119.8	138.7	121.9	105.8	157.4	116.7	138.7	134.5	138	170.2	111.1	122.8	123.3	127.2	135.7	162.7	138.6	140.1	135.3	132.5	132.3	116.8	140.1	135.1	162.1	121.8	122.5	141.2	120.6	96.38	116.3	130.5	113.7	142.5	119.3	137	130.1	141.5	120.4	124.3	126.1	155.8	707.9	636.6	657.1	684.6	756.1
546	127.6	169.2	151.5	126.1	123.5	150.3	172.6	120.7	160.9	117.5	180.5	135	116.1	161.9	144	133.5	160	117.4	131.5	131.6	121	153.9	204	565.2	652.9	614.5	721.9	774.7	755.8	840.2	939.8	1067	905.9	917.1	993.7	932.4	1060	940.5	974.2	898	988	1022	1028	995.4	951.1	971.7	932.9	949.2	990.7
547	130.8	145.6	157.2	153.5	186.3	140.3	154.2	130.2	155.6	157.7	169.4	171.3	146.2	134.2	158.8	135.6	162.9	141.3	132	124.1	122.9	161	134.3	116.2	117.9	136.9	143.7	123.9	198.5	167.5	300.3	243.4	402.4	443.1	572.9	483.6	426	496.3	518.2	527.8	540	516.9	583.9	602.2	602.2	667.4	818.6	701.6	743.2
0	111.5	148.5	181.8	169.1	165.6	178.9	117.6	141.6	200.2	174.6	130.4	143	135	144.1	150.5	196.5	156	195.6	146	158	253.5	151.1	193.5	138.5	277.1	NaN	NaN	NaN	NaN	NaN	NaN	NaN	NaN	NaN	NaN	NaN	NaN	NaN	NaN	NaN	NaN	NaN	NaN	NaN	NaN	NaN	NaN	NaN	NaN
548	139.4	112.8	168.3	206.1	146.5	143.7	124	124.2	136.7	139.9	130	115	98.81	117.3	166.9	127.2	136.2	118	155.8	129.8	112.7	102.8	135.3	119.7	115.8	152.6	148.1	187.5	593.5	685.4	669.4	753.1	782.5	769.9	783.4	1097	912.4	975	917.5	995.5	990.1	788.7	895.5	868.4	736.8	857.9	926.3	859.5	788.8
549	158.8	186.8	168.9	193.2	125.5	144.3	187.5	169.5	544.1	542.1	553.3	533.4	528.5	496.4	481.2	531.4	551.8	452.3	358.5	353.4	301.9	290.9	282.4	573.8	408.7	558.4	630.5	620.8	680	626.7	863.1	846.2	998.7	983.1	842.5	817.4	980.8	852.2	982.2	983.2	994.9	917	953.5	764	574.5	760	873.5	998.5	1053
550	208	185.5	178.5	161.9	151.3	167.5	151.5	146.8	157.8	153.6	156.6	141.2	142.2	121.3	184	146.6	128.6	118.2	156	132	117.9	160.6	131	107.4	165.4	125.1	120.6	145	118.9	183.4	149.3	623.4	758.1	838.4	822.3	925.4	997.3	941.5	955.7	835.5	865	1177	954.5	838.2	984.1	1011	1014	1233	932
551	177.5	213.5	210	178.2	146.8	200	167.6	160.3	177.9	197.8	176.1	180.2	111.2	197.4	154.4	189.4	135.7	146.3	162.2	187.9	156.3	225.1	920.5	1063	1034	918.7	1096	1171	1322	1401	1257	1304	1104	1134	1269	1210	1344	1451	1335	1205	1029	891	855.2	941.5	702	976.6	878.6	NaN	NaN
552	152.9	164.2	106.6	179	131.1	168.6	131.8	112.9	123.7	129.8	173.5	153.4	220.2	1033	871.5	939.7	884.7	893.5	1116	1150	1227	1326	951.6	1159	1219	1181	1175	1286	1139	1231	1165	NaN	NaN	NaN	NaN	NaN	NaN	NaN	NaN	NaN	NaN	NaN	NaN	NaN	NaN	NaN	NaN	NaN	NaN
553	158.3	167.9	151.4	158.2	185.3	192.1	179.8	148.1	148.1	142.6	182.6	137.2	126.7	194	172.6	138.5	157.8	170.9	141.5	147.5	136.4	171.2	131	189.1	143.1	128.5	143.9	166	155.5	187.9	797.9	720.9	921	947.3	999.7	1054	1316	1150	943.2	1018	1039	1016	972.5	1142	1054	1049	1060	940.8	1040
554	142.7	154.2	184.8	166.7	164.8	135.7	152.2	148.5	174.1	128.6	162.9	153.7	164.9	124.4	158.3	138.4	139.3	137.7	143.9	138.5	143	172.2	131.8	141.7	133.2	137.5	136.9	714.5	1132	1081	956.8	885.3	1088	1280	1346	1312	1422	1281	1215	1111	1088	1019	1102	1081	1151	1035	949.9	842.7	835.3
555	210.2	196.2	168.2	115	192	201.2	172.2	186.1	159.5	181.3	143.9	237	164.5	162.3	177	144.3	172.3	144.3	122.3	163.6	163.5	134	153.2	634.1	641.8	748.5	753.5	734.3	792.8	834.5	794.6	850.3	825.6	973.8	824.6	838.3	807.3	1011	1155	1093	1014	917.2	1130	1172	1385	1437	1248	1061	1153
556	169.4	138.9	118	153.2	128.5	145	184.5	117.9	143.2	135.5	172.6	138.9	126.3	155.1	147.5	889.9	873.3	902.7	868.2	888.5	923.1	1108	818.4	981.8	754.2	850.8	809.1	866.5	783.5	779.5	679.2	719.7	668.7	885	804.3	846.5	813.5	997.6	959.5	890.2	1063	988.2	1108	969.2	1058	928	999.5	1075	1124
557	189.2	143.8	174.5	151.9	175.8	157.4	202.5	149.1	127.7	169.7	182.3	148.1	107.6	211	164.3	134.9	123.1	176.8	192.1	683.8	872.5	933.4	838.5	1086	1124	1226	1113	1168	1320	1091	1028	1092	1037	1035	1117	1339	1378	1368	1237	1271	1168	1206	1167	1150	1138	1137	1227	1268	1298
558	146.6	140.2	123.6	99.14	114.7	145.2	141.3	130.7	119.7	96.35	117.8	140.2	120.8	158.8	112.8	153.4	110.6	104.1	147.1	181.7	557	585.5	467.7	475.7	533.5	539.6	780.3	704	556.8	663.7	607.3	670.3	628.7	722.7	646.9	622.4	572.4	525.2	491.5	526.7	588.3	487.8	476.4	604.1	612.7	528	521.1	600.4	465.9
0	141.9	127.7	154.4	175.9	136.2	152.6	170.9	176.3	130.2	126.7	168.8	127.3	NaN	NaN	NaN	NaN	NaN	NaN	NaN	NaN	NaN	NaN	NaN	NaN	NaN	NaN	NaN	NaN	NaN	NaN	NaN	NaN	NaN	NaN	NaN	NaN	NaN	NaN	NaN	NaN	NaN	NaN	NaN	NaN	NaN	NaN	NaN	NaN	NaN
559	259	181.7	182.5	186.5	206	185.3	242	159.8	195.9	151.9	178.2	120.8	166.6	155.8	155.1	169.8	126.5	145.4	150.2	174.6	169.8	637	699.4	659.8	789.3	809.8	847.1	875.7	1048	1093	922.8	808.3	881.4	845.8	882.9	927.4	1019	1114	1107	1086	1201	1427	1319	1251	1221	890.5	751.6	718.3	562.2
560	149.3	169.3	121.9	142.7	123.9	135.8	134.5	101.3	177.8	123.2	114.1	137.2	121	127.4	120.8	142.1	122.4	99.29	97.57	133	404.2	462.3	573.7	609.4	618.5	715.7	701.3	774.9	520.4	725.4	648	755.3	746	712.8	603.5	639.1	599	505	532	502.3	501.7	488.3	467.5	431.7	521.7	683.5	548.8	543.5	543
561	187.7	182.5	139.9	172.9	131.3	165.3	155.9	185	154.1	174.6	144.1	132	172	137.9	151.3	133.5	132.3	152.1	134.7	116.5	115.2	127.2	136	145	137.8	145.6	166.9	156.7	128	135.9	121.8	125.9	148	245.3	295.3	946.9	1247	1669	1724	1900	1697	1732	1900	1737	1707	1546	1732	1602	1475
562	172.7	146.3	133.5	154.2	127.3	151.3	139.2	148.7	181.1	117	139.9	147.3	176.5	136.9	140.8	138.5	188.8	173.5	162.2	193.2	134.2	180.2	175.9	180.1	138.8	135.8	151	195.5	223.7	291.7	537.5	542.8	604.7	605.1	610.2	612.6	646.2	604.2	630.6	523.6	618.9	626.4	650.4	743.3	646.3	709.9	676.9	681.2	773.9
563	128	197.8	119.6	138	144.6	159.5	151.8	103.7	138.8	155	110.2	159.4	148.6	129.5	122	141.2	174.3	119.2	142.6	107.8	146.7	170.7	163.2	143.4	136.2	287.2	982.9	1236	1577	1802	2279	2240	1981	2220	2167	2145	2073	2056	2163	2001	1977	2013	1898	1606	1669	1654	1368	1402	1226
564	132.4	116.9	152.6	165.8	129.7	124.2	169.3	131.2	124.5	124.8	125	122.1	129.9	116.5	111.7	129.5	133.6	120	97.74	110.4	106.8	127.3	605.3	619	725.3	765.7	771.3	844.2	730.8	678.2	897	900.2	831.4	920.8	703.6	732.3	799.6	760.8	620.6	675.5	823.7	774.5	778.3	752.3	710.5	664.5	656	604.7	678.8
0	132.4	130.1	120.7	141.6	164	165.6	149.5	158.8	170.2	140.7	147.7	140.2	170.5	146.7	142.8	NaN	NaN	NaN	NaN	NaN	NaN	NaN	NaN	NaN	NaN	NaN	NaN	NaN	NaN	NaN	NaN	NaN	NaN	NaN	NaN	NaN	NaN	NaN	NaN	NaN	NaN	NaN	NaN	NaN	NaN	NaN	NaN	NaN	NaN
565	223.4	223	231.1	226	234.4	270.3	265.5	187.9	209.1	175.5	199.8	190.4	201	158.3	157.3	141.1	161.1	183.4	186.6	195.8	155.1	135.5	153.2	159.8	165.6	138.2	854.6	643.4	775.7	839	853.8	872.6	999	971.8	963	857	949.6	980.2	971.3	916.5	1038	897.3	1031	1071	1068	1140	1127	954.8	967.3
566	120.9	125.4	131.2	104.4	104.2	113.8	130.8	119.8	138.8	152.9	158.6	152.9	104.7	84.8	159.4	109.5	138	128.1	118.6	132.3	138.9	107.9	112.4	535.8	586.6	630.5	554.8	591.8	607.2	591.5	479.6	564.9	527.3	548.1	644.9	744.4	747	863.6	867.1	959.3	846.7	932.2	933.7	1027	914.7	1038	935.6	814.8	878
567	114	128.4	120.2	89.16	131.2	150.6	130.5	176.2	135.4	105.1	142	148.2	108	124.5	662.2	802.2	792	1008	1005	1047	886.3	1134	1041	1122	1023	933.3	1264	1178	1346	1465	1304	1060	1299	1227	1104	1116	1091	1157	961	1162	1187	1147	1144	1121	1023	1092	1075	1043	1358
568	180.9	210.5	226.1	225	212.5	232.9	216.5	226.6	209.6	208.6	227	213.4	198.6	211.5	193.6	220.1	187	195.8	194.5	184.6	182.8	179.9	184.4	180	147.5	136.7	184.1	205	1293	1825	1880	1852	1882	1726	2000	1841	1692	1663	1644	1470	1451	1557	1299	1196	1166	1357	1501	1545	1622
569	130.5	152.6	185.1	167.6	163.2	163.4	164.5	176.8	165	164.4	168.8	191	190.3	228.6	217.1	194.5	187.8	224.5	234	194.9	168	228.6	171.9	240.1	215	1102	1063	987.6	1023	1347	1283	1529	1470	1591	1392	1281	1529	1537	1724	1721	1774	1577	1386	1400	1236	1401	1526	1595	1467
0	133	178.6	136.2	122.5	171.7	163.9	127	151	NaN	NaN	NaN	NaN	NaN	NaN	NaN	NaN	NaN	NaN	NaN	NaN	NaN	NaN	NaN	NaN	NaN	NaN	NaN	NaN	NaN	NaN	NaN	NaN	NaN	NaN	NaN	NaN	NaN	NaN	NaN	NaN	NaN	NaN	NaN	NaN	NaN	NaN	NaN	NaN	NaN
570	183.9	173	211.7	201.5	158.3	167.4	146.1	150.4	199.3	151.4	174.1	154.5	158	130.6	154.9	126.9	171	145.5	142.4	153.4	164.2	187.2	170.5	186.5	223.1	218.9	339.6	426.5	147.5	477	828	841.3	662.5	745.5	945.9	878	682.2	742.8	716	843	831.1	846.3	896.3	862	863.5	703.5	672.5	824.5	598.5
571	142.3	182.2	153.8	170	188.6	187.4	176.8	178.9	203.1	206.4	204.5	212.5	203.5	214.1	198.6	203.5	169.6	244.7	935.6	1453	1613	1708	1847	1643	1638	1421	1370	1408	1172	1071	1129	1020	1071	1075	1095	953.7	1151	1171	1177	1150	1182	956.5	894.8	825.8	873.3	736.8	662.3	742.8	777.7
572	194	254.1	249.5	200	214.5	203.1	190.9	156.5	203	183.1	223	200	191.4	182.6	220.1	201.6	202.5	179.5	220.4	201.7	203.3	219	198.5	203.5	340.2	1509	1932	1733	1949	2083	1861	1950	1768	1883	1999	1886	1635	1640	1624	1631	1678	1549	1486	1366	1464	1478	1484	1664	1533
573	148.7	148.1	156.9	207	138.9	217.3	209.4	163.8	161.7	180.3	182.5	161.5	157.1	165.1	166.9	172.6	161.6	161.1	121.8	158.6	154.6	166.8	167.4	217.4	580.5	1078	1217	1669	2101	1657	1685	1596	1653	1556	1726	1688	2224	2164	2377	2322	1154	1535	1938	1817	1736	1448	1598	1724	1510
0	160.9	156.4	NaN	NaN	NaN	NaN	NaN	NaN	NaN	NaN	NaN	NaN	NaN	NaN	NaN	NaN	NaN	NaN	NaN	NaN	NaN	NaN	NaN	NaN	NaN	NaN	NaN	NaN	NaN	NaN	NaN	NaN	NaN	NaN	NaN	NaN	NaN	NaN	NaN	NaN	NaN	NaN	NaN	NaN	NaN	NaN	NaN	NaN	NaN
574	136.3	126.2	128.3	157	174.2	165.6	127.2	149	162.7	162.9	155.7	177.7	197.1	141.1	159.3	438.7	422.8	388	322.7	416.3	437.4	643.2	564.2	569	615.6	707	657.5	803.8	633.3	NaN	NaN	NaN	NaN	NaN	NaN	NaN	NaN	NaN	NaN	NaN	NaN	NaN	NaN	NaN	NaN	NaN	NaN	NaN	NaN
575	170.1	220.3	259.5	187.5	181.3	238.5	236	181.9	161.2	206.5	149.5	154.9	127	153	181.9	153.7	121	191.1	167.4	178.5	527.3	611.3	621.8	590.3	624.5	718.2	839.8	659.1	800.2	857.6	775.8	1106	1170	1207	1158	1180	974.1	959.7	943.2	747.5	853	778	840.7	743.5	1005	1086	898.5	923.1	1046
0	143.7	125.2	128.4	NaN	NaN	NaN	NaN	NaN	NaN	NaN	NaN	NaN	NaN	NaN	NaN	NaN	NaN	NaN	NaN	NaN	NaN	NaN	NaN	NaN	NaN	NaN	NaN	NaN	NaN	NaN	NaN	NaN	NaN	NaN	NaN	NaN	NaN	NaN	NaN	NaN	NaN	NaN	NaN	NaN	NaN	NaN	NaN	NaN	NaN
576	156.5	177.5	175.5	196.8	111.2	175	166	140.5	122.4	163.8	155.5	148	155.3	189	159.8	899.1	879.8	944.4	1019	983.7	990.3	927.2	882.9	968.7	1133	1066	1001	981.7	983.7	1164	1087	950.5	1022	1074	1239	1350	1378	646.3	1240	1213	610.4	1325	1220	1254	1285	1074	1181	1104	1052
0	163	NaN	NaN	NaN	NaN	NaN	NaN	NaN	NaN	NaN	NaN	NaN	NaN	NaN	NaN	NaN	NaN	NaN	NaN	NaN	NaN	NaN	NaN	NaN	NaN	NaN	NaN	NaN	NaN	NaN	NaN	NaN	NaN	NaN	NaN	NaN	NaN	NaN	NaN	NaN	NaN	NaN	NaN	NaN	NaN	NaN	NaN	NaN	NaN
0	231.5	178.5	187	192.1	178.5	229.5	190.7	229.9	192.2	197.1	186.9	202	191.4	183.4	132.2	204.6	157.6	149.1	143.9	171	152.5	173.6	149.2	153	113.8	145	143.4	149	117.5	151	134.6	171	134.1	118.3	144.8	132.9	145.9	138.8	152.8	105.5	132.3	144.1	107.2	188.8	148.2	124.2	128.8	97.5	131.6
577	171.1	192	186.9	202.5	180.4	160.9	184.4	182.5	182.5	173.5	202.7	166.9	176.9	190.1	181	205.5	197	186.7	174.4	205.9	154.5	151.8	117.5	158.5	153.2	199.7	215.8	621.5	736.8	863.4	973.4	1038	954.6	1287	1185	1106	1081	1122	1080	1156	1129	1278	1151	1230	1130	1056	1026	1097	1012
578	172.6	112	138.1	173	188	170.5	168	195.9	152.1	149.4	146.6	152.5	154.5	152.9	137.3	155.6	143.6	188.1	155.4	172.1	188.5	440.9	459.4	560.3	488.7	470.6	486.5	482.6	453.6	528.2	NaN	NaN	NaN	NaN	NaN	NaN	NaN	NaN	NaN	NaN	NaN	NaN	NaN	NaN	NaN	NaN	NaN	NaN	NaN
579	170	131.1	163.2	153.5	175.5	150.5	166	136	151.1	142.4	151	143.8	112.5	169.4	149.8	169.2	218.3	164.5	135.9	142.7	137.7	267.9	508.4	552.6	453.7	564	479.3	502.8	571.2	472.2	663	649.9	463.4	NaN	NaN	NaN	NaN	NaN	NaN	NaN	NaN	NaN	NaN	NaN	NaN	NaN	NaN	NaN	NaN
580	216.9	196.5	206.1	205.6	238.6	173	259	230	188.6	197	227	192.5	240	201.6	187.4	209.1	192	213.5	189.1	182.4	176.1	196.8	175.9	204.5	191	155.2	204.2	1197	1452	1640	1733	2129	2282	2263	2220	2186	2244	2356	2237	2060	2130	1972	2154	2029	1975	1946	2055	1742	1805
0	241.3	250.8	225.1	228.6	216.8	188.9	211.2	186.3	175.1	175.3	166.5	175.6	188.8	181.2	156.1	170.4	193.2	178.4	171.8	209.2	164.9	192.1	206.9	188.2	201.2	174.2	204.7	165	178.2	137	147.7	159.7	177.9	176	140.1	152.7	163.3	147	161.2	147.3	133.8	194	167.2	121.5	166.6	145	147.8	153.6	138.9
0	150.4	NaN	NaN	NaN	NaN	NaN	NaN	NaN	NaN	NaN	NaN	NaN	NaN	NaN	NaN	NaN	NaN	NaN	NaN	NaN	NaN	NaN	NaN	NaN	NaN	NaN	NaN	NaN	NaN	NaN	NaN	NaN	NaN	NaN	NaN	NaN	NaN	NaN	NaN	NaN	NaN	NaN	NaN	NaN	NaN	NaN	NaN	NaN	NaN
581	160.4	132.5	139.7	166.2	130.7	129.8	146.9	133.6	126.3	124.1	134	135.5	122	143.3	149.5	154.5	124.1	153.6	138.7	117.7	122.7	485.5	585.6	506.8	570.4	643.8	664.8	795.2	828.2	737.4	859.1	1036	978.8	855.9	945.5	894.4	990	1067	1198	1030	1030	1043	1044	1122	997.8	1222	983.8	1024	891.7
0	200.6	145.5	152.8	142.3	120.5	128.8	170.9	158.8	107	129.3	167.3	134.7	125.4	172.9	120.3	127	110.4	154	136.7	117.2	143.2	115.8	90.13	120.2	160.9	113.3	123.8	122.8	118	97.5	115.2	96.21	143.9	103.4	92.79	118.1	116.6	126.7	127.4	141.5	122.3	151.3	131.7	202.5	221	234.5	438.8	656.1	700.8
582	257.1	204.6	197.9	243.9	224.2	196.4	187.1	205	208.5	181.5	230.5	279.5	230.5	211	223	209.5	175	221	208.6	193.9	217.1	239.1	245.5	207.7	172	202.2	218	200	1114	1829	1943	2683	2839	2381	2634	2275	2430	2351	2079	2177	2170	2359	2197	2423	2190	2290	2001	1786	1652
583	158.1	234.5	162.6	156	129	128	143.5	139.5	150	94.45	141.1	143.2	160.5	96.88	141.4	114.9	137.4	126.4	143.9	131	118	119.2	129	428.9	551.8	528.6	543	575.8	582.2	642.3	604.2	724.1	673.9	630.8	617.3	514.5	550.5	513	548.9	594.5	583.5	520.9	630.6	635.3	610	523	497.5	515	513.7
584	717.5	591	662.8	668.5	549.8	286	226.2	189.1	232.1	342.5	291.5	236	225.3	215.1	210.8	230.5	247.8	206.1	190.3	180.7	162.8	179	192.3	140.8	193	318.3	735.1	917.2	1073	1022	775.8	875.9	1030	1176	1239	1114	1030	934.8	837.9	763.1	939.8	945.8	800	742.5	975.9	779.6	811	816.9	709.3
585	683.4	594.8	539	640.9	663	640	629.6	640	743.1	472.6	362.5	318.2	243.7	202.9	196.4	176.6	176.8	224.3	163.6	188.3	194.9	175.3	179	150.5	114.6	189	276.6	647.8	736.8	855.3	941.8	901.8	969.2	1028	1016	1004	1149	1274	1228	1025	923.7	954	941.7	990.8	1007	990.5	979.9	924.8	873.9
0	219.7	249.1	238.6	201.7	185	215.9	224.1	149.6	165.3	195	118	175.6	165.4	175.2	153.9	198.8	214.2	221	183.2	212	170.6	192.2	185	205.7	208.1	196.8	158.1	188.6	170.6	154.1	172.5	199.5	149.2	146.8	180.8	169.1	130.6	141.2	122.8	125	187.5	172.2	151.3	121.1	164.6	169.9	174.8	155	147.6
586	127.3	154	179.2	195.7	145	184	178.3	159.5	171.2	185.8	171.4	201.5	196.3	173.1	146.4	148.9	174.5	154.5	173.2	150.5	162.5	192	195.2	139.5	158	174	244.7	399	1086	1235	1127	1263	1216	1147	1144	1174	1260	1178	1136	1118	1172	893.5	890.3	1148	1079	1135	748.3	870.9	843.3
587	128.5	164.4	172.5	146.2	102.6	165	161.5	108.5	148	96.54	137.5	140.6	151	111.6	104.2	133.1	120.5	96.21	135.9	96.41	72.66	98.77	132	117.8	113.6	133.3	238.2	289.5	386.4	364.3	296.3	358.5	279.4	324.3	317.1	312	283.9	336.2	312.6	366.3	375.2	359.7	349.3	342	293.2	313.3	284	296.3	257
0	155	221.8	262.6	242.6	261.5	221.3	243	191.5	267.8	221.2	208.5	228	235	203.4	240.5	195.7	186.3	195.5	220	192.7	189.2	243.5	211.5	204.2	175	209.6	197.6	220	178.8	256.7	191	203.9	200.7	193.2	127.7	178.4	174.5	217.8	207.2	193.4	180.9	188.7	209.8	245.1	211.3	177.2	208.8	163.8	183.3
0	163.7	82.67	120	163.4	122.7	88.78	73.76	93.34	97.04	150.8	137.2	112	100.8	104.2	78.32	124.9	150.5	116.6	NaN	NaN	NaN	NaN	NaN	NaN	NaN	NaN	NaN	NaN	NaN	NaN	NaN	NaN	NaN	NaN	NaN	NaN	NaN	NaN	NaN	NaN	NaN	NaN	NaN	NaN	NaN	NaN	NaN	NaN	NaN
0	120	99.8	NaN	NaN	NaN	NaN	NaN	NaN	NaN	NaN	NaN	NaN	NaN	NaN	NaN	NaN	NaN	NaN	NaN	NaN	NaN	NaN	NaN	NaN	NaN	NaN	NaN	NaN	NaN	NaN	NaN	NaN	NaN	NaN	NaN	NaN	NaN	NaN	NaN	NaN	NaN	NaN	NaN	NaN	NaN	NaN	NaN	NaN	NaN
0	155.3	172.5	150.2	141.2	149.5	159.6	100.6	136.1	180.5	116.2	NaN	NaN	NaN	NaN	NaN	NaN	NaN	NaN	NaN	NaN	NaN	NaN	NaN	NaN	NaN	NaN	NaN	NaN	NaN	NaN	NaN	NaN	NaN	NaN	NaN	NaN	NaN	NaN	NaN	NaN	NaN	NaN	NaN	NaN	NaN	NaN	NaN	NaN	NaN
0	342.1	297.6	313.6	331.1	301.1	307.2	253.6	311.4	241.2	241.2	219.3	232.9	188.9	182.7	203.8	210.5	172.2	162.5	151.7	162.1	217.7	170.2	140.5	169.4	141.2	206.8	152.1	118.8	98.25	NaN	NaN	NaN	NaN	NaN	NaN	NaN	NaN	NaN	NaN	NaN	NaN	NaN	NaN	NaN	NaN	NaN	NaN	NaN	NaN
588	212.5	157.5	161.5	224.6	163.9	177.7	147.9	204.2	163.7	180.9	181.5	190	179.5	182.3	160	202.2	192.4	192	204.8	177.1	207.3	189.9	192.5	283	882	1193	1175	1411	1322	1250	1126	1302	1141	1294	1447	1591	1512	1607	1602	1568	1484	1464	1324	1261	1378	1266	1124	1041	1106
0	NaN	NaN	NaN	NaN	NaN	NaN	NaN	NaN	NaN	NaN	NaN	NaN	NaN	NaN	NaN	NaN	NaN	NaN	NaN	NaN	NaN	NaN	NaN	NaN	NaN	NaN	NaN	NaN	NaN	NaN	NaN	NaN	NaN	NaN	NaN	NaN	NaN	NaN	NaN	NaN	NaN	NaN	NaN	NaN	NaN	NaN	NaN	NaN	NaN
589	123.8	146.2	156.5	121.1	145	153.3	153.7	198.6	117.7	153.4	162.4	163.7	161	171.6	141.3	180.3	165.1	150.2	160.4	143.5	185.8	151.4	154.8	170.9	180.6	172.5	132	175.9	171.4	219.9	211	206.7	191.7	198	174.5	219.6	986.2	840.6	866.8	830.4	897.9	936	1008	996.4	1022	1023	1178	1101	1308
590	226.3	197.7	224.1	225.3	200.3	196.1	182.3	177.6	205.2	206.9	162.7	176	174.1	139.7	210.2	198.8	205.3	179.1	457.3	502.2	529	503	465.1	465	484	429.5	405	473.3	531.3	506.2	548.5	595.5	581.5	608.8	567.5	643.5	642.7	745.4	770	675.4	835.8	844.1	819	691.9	859.6	792.9	912.2	852.9	764.6
591	237.2	202.1	212.4	173.7	226	156	146.8	198.7	191.1	182.1	214.8	203	164.3	200.3	131.9	201.3	224.7	220.3	302.7	583.2	836.8	926.4	915	1050	1154	744.4	671.8	794.2	879.2	835.8	938.4	718	943.7	868.6	910.2	995	962.7	1006	1036	999	887.8	1050	966.7	1101	1070	1110	1103	1138	927
0	NaN	NaN	NaN	NaN	NaN	NaN	NaN	NaN	NaN	NaN	NaN	NaN	NaN	NaN	NaN	NaN	NaN	NaN	NaN	NaN	NaN	NaN	NaN	NaN	NaN	NaN	NaN	NaN	NaN	NaN	NaN	NaN	NaN	NaN	NaN	NaN	NaN	NaN	NaN	NaN	NaN	NaN	NaN	NaN	NaN	NaN	NaN	NaN	NaN
592	233	205.5	215	256	255.5	251.1	225.3	246.6	287	227.5	206.6	220	206	236.8	222.4	183.1	229.6	178.6	200.3	162.5	180	180.1	157.8	186.8	145	167.7	217.8	317.6	591.4	1134	1153	1598	1696	1604	1582	1616	1595	1675	1392	1280	1342	1196	1322	1278	1208	999.3	1164	1066	1019
0	133.5	141.3	106.2	156.1	118.5	158.5	154.7	97.22	95.45	165.3	126.6	153.8	119.5	111	97.03	94.5	134.5	95	137.6	88	88.17	114.3	96.09	113.1	101.9	92.98	73	142.6	293.5	NaN	NaN	NaN	NaN	NaN	NaN	NaN	NaN	NaN	NaN	NaN	NaN	NaN	NaN	NaN	NaN	NaN	NaN	NaN	NaN
593	207.7	219.4	199.5	191.7	214.2	271.4	122.2	208	177.9	167.9	239.1	188.7	178.1	168.1	197.5	182.8	200	218.2	178.3	216.6	214.2	179.8	227	220	543.3	1044	1039	1173	1043	1099	1139	1170	949.5	963.1	1160	1161	1220	1392	1281	1398	1501	1476	1629	1732	1789	1868	2044	2202	2248
0	77.41	NaN	NaN	NaN	NaN	NaN	NaN	NaN	NaN	NaN	NaN	NaN	NaN	NaN	NaN	NaN	NaN	NaN	NaN	NaN	NaN	NaN	NaN	NaN	NaN	NaN	NaN	NaN	NaN	NaN	NaN	NaN	NaN	NaN	NaN	NaN	NaN	NaN	NaN	NaN	NaN	NaN	NaN	NaN	NaN	NaN	NaN	NaN	NaN
0	159.2	112.7	131.4	131.3	170.8	147	150.6	111.5	136.7	114.2	115	114.2	131.8	180.8	116.6	144.1	106	139.5	128	122.4	128.3	136.5	128.2	103.7	168.6	NaN	NaN	NaN	NaN	NaN	NaN	NaN	NaN	NaN	NaN	NaN	NaN	NaN	NaN	NaN	NaN	NaN	NaN	NaN	NaN	NaN	NaN	NaN	NaN
0	179	162	174.5	165.5	162.4	178	138.8	153.5	129.2	NaN	NaN	NaN	NaN	NaN	NaN	NaN	NaN	NaN	NaN	NaN	NaN	NaN	NaN	NaN	NaN	NaN	NaN	NaN	NaN	NaN	NaN	NaN	NaN	NaN	NaN	NaN	NaN	NaN	NaN	NaN	NaN	NaN	NaN	NaN	NaN	NaN	NaN	NaN	NaN
0	113.1	95.04	NaN	NaN	NaN	NaN	NaN	NaN	NaN	NaN	NaN	NaN	NaN	NaN	NaN	NaN	NaN	NaN	NaN	NaN	NaN	NaN	NaN	NaN	NaN	NaN	NaN	NaN	NaN	NaN	NaN	NaN	NaN	NaN	NaN	NaN	NaN	NaN	NaN	NaN	NaN	NaN	NaN	NaN	NaN	NaN	NaN	NaN	NaN
0	147.9	158	117	110.3	93.45	124.4	113.4	111	139	91.38	82.58	129.9	85	84.98	90	106.6	65.14	85.54	76	105.2	77.78	83.55	132	90	97.92	120	85.95	82.37	63.5	105.7	115.5	118.5	NaN	NaN	NaN	NaN	NaN	NaN	NaN	NaN	NaN	NaN	NaN	NaN	NaN	NaN	NaN	NaN	NaN
594	129	177.5	104.2	266.5	198	225.1	133.3	212.5	183.5	167.8	168.1	191.7	176.6	235.3	189.9	211.1	197.6	217.3	278.1	1702	2101	2389	2173	2235	2106	2083	1965	1802	1963	1600	1976	1734	1756	2049	1846	1883	1824	1424	1581	1380	1470	1473	1483	1266	1292	1348	1196	1294	1284
595	151.3	167	151	150.8	152.4	129.7	169.1	132.2	145.2	156.6	107.8	155	141.5	133.5	121.5	129.1	126.5	156	116.3	126.4	133.9	115.4	114.5	121	128.1	145.6	137.5	118	125.9	137.5	197.7	302.3	307.6	420.8	440.7	552.5	574.2	673.3	524.8	699.5	660.3	561.8	626.3	690.1	637.7	635.7	609.3	645.7	640.6
0	130.8	93.68	132.2	122.6	104.4	83.79	113.5	110.1	112.2	154.6	134	122.7	118.9	116	87.43	122.2	96.29	102.5	106.4	105.2	78.88	99.48	113.5	105.5	115.4	119.7	76.45	115.6	108.6	132	140.5	159.5	347.1	460.5	460.5	394.4	344.2	386.7	353.4	397.1	373.4	419.1	408.1	348.9	334.2	338.3	311.4	347.3	302.6
596	207.7	157.6	153.3	221	259.4	216.5	186.6	227.5	269.8	224.3	278	214.4	232.3	203.1	217.2	168	153.8	169.2	158.8	167.1	152.6	171.7	163.2	171.5	301.2	1105	1580	1338	1670	1738	1704	1765	1664	1539	1498	1563	1531	1375	1517	1620	1638	1519	1331	1310	1199	1272	1294	1271	1237
597	209.7	236.2	188.6	224	170.8	165	172.4	180.9	168.7	174.9	161.6	163.4	147.6	142	145.9	158.3	154.9	180.6	148.9	184.3	184.4	159.5	124.4	816.6	1513	1385	978.5	1148	1294	1318	1508	1678	1381	1531	1398	1474	1338	1171	1136	1095	1208	1334	1175	1093	1138	1232	1157	1148	1134
0	98.4	163.4	144.1	136.5	166.4	144.2	128.3	148.3	121.7	122.7	107.7	142.5	116.8	123.7	125.7	1016	1098	954.2	1447	1625	1193	1392	1179	1280	1355	1285	1272	1214	1454	1078	NaN	NaN	NaN	NaN	NaN	NaN	NaN	NaN	NaN	NaN	NaN	NaN	NaN	NaN	NaN	NaN	NaN	NaN	NaN
598	113	113	123.1	120.7	149.4	119.9	105.5	132.7	128.8	122.8	136.5	138.7	106.8	133.2	104	111.3	125.7	104	121	130.1	100.6	159.6	151.1	141.3	137.1	121.1	96.86	159.1	120.9	129	124.3	166	105.9	140.4	143.3	119.6	144.8	152.3	178.7	266.5	421.9	438	626.9	709.6	723.5	669.4	735.7	725.6	666.1
599	222.2	222	213.7	199.5	214.1	279.3	242.5	239.9	219.1	242.9	253.8	298.4	256.4	190.9	227.7	229.7	251.8	218.7	173.7	194.9	198.5	905.4	1420	1537	1677	1711	1825	2029	2077	1558	1797	1746	1609	1376	1601	1418	1380	1478	1333	1332	1162	1126	1072	1047	948	970.8	899.5	915.7	866
0	NaN	NaN	NaN	NaN	NaN	NaN	NaN	NaN	NaN	NaN	NaN	NaN	NaN	NaN	NaN	NaN	NaN	NaN	NaN	NaN	NaN	NaN	NaN	NaN	NaN	NaN	NaN	NaN	NaN	NaN	NaN	NaN	NaN	NaN	NaN	NaN	NaN	NaN	NaN	NaN	NaN	NaN	NaN	NaN	NaN	NaN	NaN	NaN	NaN
600	167.5	137.6	123	162.9	144.1	155.1	175.8	202.7	161.1	161.3	147.9	134.4	142.9	161.9	181.4	226.1	535.8	553.5	471.5	554	485	459.7	530.3	409.5	460.7	475.9	347	187.1	160.1	177.1	190.5	233.8	469.7	618.5	716.5	770.6	839.4	899.4	819.6	890	831.6	843	925.4	850.1	787.4	864.6	793.5	747.9	803.3
601	229.7	196.5	221.9	197	240.4	206.5	216	184.1	204.9	303	191.3	247	252.4	291.3	735.9	707.4	754.8	1010	1012	1036	814.2	932.7	1061	1163	1250	1265	1392	1523	1208	1133	946.5	985.5	954.9	996.5	942.4	896.4	780.4	628.4	667.3	743.9	804.9	770.4	828.4	792	672.5	630.9	717.4	724.9	790.9
0	115.9	94.08	150.7	124.9	109.5	101.1	117.1	145.2	84.19	113.9	110.7	152.1	149.1	109.5	112.3	168.3	90.5	131.9	136.2	102.9	117.3	NaN	NaN	NaN	NaN	NaN	NaN	NaN	NaN	NaN	NaN	NaN	NaN	NaN	NaN	NaN	NaN	NaN	NaN	NaN	NaN	NaN	NaN	NaN	NaN	NaN	NaN	NaN	NaN
0	217.5	169.2	180.3	198.5	191.7	227.9	185.9	230.1	226.9	193	166.3	196.1	238.2	167.8	145.4	193.9	177.3	167	139.3	182.1	161.9	125.7	160.5	NaN	NaN	NaN	NaN	NaN	NaN	NaN	NaN	NaN	NaN	NaN	NaN	NaN	NaN	NaN	NaN	NaN	NaN	NaN	NaN	NaN	NaN	NaN	NaN	NaN	NaN
0	156.3	154.8	144.5	120.7	129	140.3	146.8	205.9	177.2	105.1	74.77	108	129.9	143.2	90.36	122	93.03	124.5	154.3	93.85	111.3	NaN	NaN	NaN	NaN	NaN	NaN	NaN	NaN	NaN	NaN	NaN	NaN	NaN	NaN	NaN	NaN	NaN	NaN	NaN	NaN	NaN	NaN	NaN	NaN	NaN	NaN	NaN	NaN
0	NaN	NaN	NaN	NaN	NaN	NaN	NaN	NaN	NaN	NaN	NaN	NaN	NaN	NaN	NaN	NaN	NaN	NaN	NaN	NaN	NaN	NaN	NaN	NaN	NaN	NaN	NaN	NaN	NaN	NaN	NaN	NaN	NaN	NaN	NaN	NaN	NaN	NaN	NaN	NaN	NaN	NaN	NaN	NaN	NaN	NaN	NaN	NaN	NaN
0	168.5	203	NaN	NaN	NaN	NaN	NaN	NaN	NaN	NaN	NaN	NaN	NaN	NaN	NaN	NaN	NaN	NaN	NaN	NaN	NaN	NaN	NaN	NaN	NaN	NaN	NaN	NaN	NaN	NaN	NaN	NaN	NaN	NaN	NaN	NaN	NaN	NaN	NaN	NaN	NaN	NaN	NaN	NaN	NaN	NaN	NaN	NaN	NaN
0	175.4	163.6	135.8	174.5	192.4	185.8	154.1	210.2	196.8	153.4	196.1	173.5	151.1	229.1	154.6	153.7	188.3	156.2	190.8	173.4	166.4	182.8	162.7	170.6	150.7	168.1	161.8	153.6	162.8	166.1	188.2	181.2	142.8	145.6	202.1	211.5	143.8	144.3	187.8	147.8	199.2	214.5	289.9	314.1	314.7	NaN	NaN	NaN	NaN
602	110.7	148.2	128.3	145.3	141.5	116.6	137.5	123.5	110.4	128.7	140.8	137.3	144	104	127.3	128.9	103.4	115.6	126.9	130.3	123.3	119.6	143.7	113.1	143.3	98.5	105.4	120	126.1	108.7	132.4	146.4	406.4	637.5	787.5	916.8	886.3	764.4	733.3	767.9	729.6	713.5	728.8	725.4	579.5	642.5	598.8	766.9	598
0	120.7	177.6	150.6	97.99	133.2	86.44	NaN	NaN	NaN	NaN	NaN	NaN	NaN	NaN	NaN	NaN	NaN	NaN	NaN	NaN	NaN	NaN	NaN	NaN	NaN	NaN	NaN	NaN	NaN	NaN	NaN	NaN	NaN	NaN	NaN	NaN	NaN	NaN	NaN	NaN	NaN	NaN	NaN	NaN	NaN	NaN	NaN	NaN	NaN
0	182.6	202	196.7	171.5	NaN	NaN	NaN	NaN	NaN	NaN	NaN	NaN	NaN	NaN	NaN	NaN	NaN	NaN	NaN	NaN	NaN	NaN	NaN	NaN	NaN	NaN	NaN	NaN	NaN	NaN	NaN	NaN	NaN	NaN	NaN	NaN	NaN	NaN	NaN	NaN	NaN	NaN	NaN	NaN	NaN	NaN	NaN	NaN	NaN
603	283.3	252.1	277.4	232.2	264.7	242.2	326.1	244.1	214.5	249.5	218.4	304.9	285.8	301.6	363.1	229.4	228.8	251	212.8	299.2	188.6	284.4	295.1	419.6	733.9	1402	1589	1621	1835	1930	2043	2099	1927	1982	1951	2175	1968	1946	1652	1533	1514	1477	1447	1430	1374	1370	1200	1231	1187
604	108	169.9	119.3	87.19	160.7	165.5	143	126.7	112.3	113.1	120	102.7	104.7	124.2	113.5	119.6	112.6	123.8	105	104.1	134.1	142.1	95.09	108.9	345.1	345.4	351	350.5	421.2	461.2	501	544.9	440.9	464.9	426.2	371.4	385.6	420.8	418.6	360.7	362.5	366.5	358.9	306.5	326.9	268.1	270	256.5	326.3
0	148.4	195.4	173.7	216.2	240.5	176.6	163.5	232.6	135.9	234.9	181	184.5	163.9	195.2	178.4	165.6	151.5	176.7	144.9	137.1	115.2	172.8	201.2	173.1	143.8	129.3	180.4	134.8	189.5	165.4	169.6	140.1	151.1	156.7	124.7	185.1	123.5	163.3	180.6	188.1	186.6	153.9	137.2	141.4	254.9	264.5	245	242.5	228.8
605	197.4	200.5	216.9	197.9	234.4	176.6	164.6	166	204.3	174.2	191.2	182	194.2	212.1	166.9	191.4	194.1	203	225	221.7	172.3	243.4	231.8	957.4	1049	1072	1013	977.4	999.3	1147	1164	1337	1170	1313	1098	1152	1134	1317	1180	1329	1409	1545	1467	1344	1259	1374	1407	1288	1246
0	176.7	204.2	145.5	144.2	110.5	136.7	141.5	159.3	172.3	134.9	155.8	177	152.4	131.7	137.7	126	154	154.5	149.5	133.8	143.3	118.5	593.9	NaN	NaN	NaN	NaN	NaN	NaN	NaN	NaN	NaN	NaN	NaN	NaN	NaN	NaN	NaN	NaN	NaN	NaN	NaN	NaN	NaN	NaN	NaN	NaN	NaN	NaN
0	186.2	214.5	174.7	166.8	152.4	177.2	235.7	240	220	211.3	160.7	208.8	221.2	209.9	208	187.4	212.1	165.3	156	161.4	161.1	173.2	181.1	186.1	186.4	213	192.7	197.5	207.6	162.4	202.9	232.1	189	214.5	301.1	234	238.4	206.5	273	153.5	158.4	170.6	149.1	232.4	353.5	541.8	545.3	1111	1062
0	144.7	131	138.9	109.7	100.9	124.4	98.5	110.8	113.4	137.6	157.1	120.5	117	109.1	136.9	153.2	151	99.4	134.9	139.3	129.1	146.9	163.9	161.5	472.8	675.4	546.8	659.8	629.3	717.1	622.5	687.3	800.8	807.8	716.5	741	687.5	702.2	630.4	654.2	561.5	531	286	NaN	NaN	NaN	NaN	NaN	NaN
0	119.2	111.1	93.5	80.66	95.13	90.58	110	86	86.03	106.7	105	111	92.5	97.29	83.21	91.82	104.9	127.5	99.53	103.4	81.04	103.3	89.52	128.5	103.6	58.76	121.8	69.85	99.8	99.27	140	186.5	255.3	592.9	611.3	695.4	720.1	664.8	551.9	623.8	585.7	582.7	617.2	623.3	640.2	626	585	541.6	481.1
0	313.8	250.1	306	251.3	260.5	226.5	240.3	225	226.9	192.8	211.8	223.4	217.3	233.1	219.8	177.3	247.6	200.8	207.7	213.9	172.9	191.5	164.5	206.9	172	188	232	221.4	173.3	264.2	235.4	167.9	432.9	514.4	662.5	730.8	835	499.5	837.3	1243	1410	1800	2176	2157	1947	2078	1806	1495	1750
606	295.9	219.5	255	239	217.8	195.1	245.5	227.2	175.2	217.5	196.3	238	270.7	233	224.7	219.8	195.3	188.8	179.2	227.5	218.3	215	227.1	192.8	201	266.5	247.9	280	353.1	359.1	323.5	453.4	534.5	570.5	482.9	530.4	574	584.5	609.5	711.4	676.5	670.5	795	836.1	816.5	752.9	770	808.4	747.4
607	256	307.5	291.2	256.4	225.8	240.8	245.9	327.8	288.1	246.4	262	242	252.9	300	259	248.6	266.3	238.6	247.5	259.2	278.2	300.8	323.7	428.5	371	495.2	444.9	569.7	491.7	592.7	697.8	682.1	1849	1513	1731	1685	1821	1888	1870	1792	1856	1577	1627	1713	1428	1454	1254	1255	1579
608	212.8	171	186	167.2	169.7	158.4	141.5	198.5	163.5	162.1	177.5	150.9	138.6	139	158.2	150.9	154.8	152.7	160.7	159.3	186.8	157	166.3	153.6	172	178.2	155.5	183.4	152.6	162.8	198.5	164.4	189.9	126.6	150.1	141.1	122.6	145.5	137.9	147.9	116.4	165.9	145.6	153.9	186.1	1382	1368	959.3	1039
609	237.1	230.9	216.5	255.7	262.5	195.7	231.5	234	217.8	181.3	221.1	197.4	209.2	211.2	247.2	251.7	217.8	209.7	230.1	183.5	223.2	224.7	211.9	252.4	223.4	210.5	232.9	243.9	215.9	218.6	276.5	248	189.5	219.5	214.5	203.9	219.9	233.5	236.1	181.1	181.9	152	202	216.5	204.5	240.6	198.1	151.6	142.5
610	144	118.3	195.5	140.1	134.6	148.2	152.3	120.3	99.62	103.4	142.1	114.4	135.1	147.2	146.1	90.43	105.5	118	101.2	132.6	113.9	101.9	99.89	124.1	138.9	128.8	122.4	120.5	179	181	145.3	183.8	199.3	499	711.5	861.5	1017	843.2	1094	1096	1122	1057	1008	1108	1018	970.8	1037	995	1007
611	118.5	150.7	118.6	143.6	156.6	123.8	133	144.7	144.4	134.6	104.5	135	131.2	141.5	136.7	130.7	93.27	132.3	158.9	138.2	134.2	87.86	109.3	125.8	125.6	92.82	125.4	141.9	124	126.9	152	295.4	679.4	854.8	798.2	814.5	784.2	840.5	878.2	895.4	808.9	833	876.8	829.7	730.9	818.3	710.9	658.2	652.3
612	181.5	211.3	187.2	211.1	184.4	183.4	189.7	188.2	193.3	224.5	182.9	184.9	204.3	168.5	199	196	170.2	190	174.5	218.8	189	198.6	204	214.3	180.7	242.4	182.5	173.7	256.5	261.2	308.6	598	608.1	926.8	1103	1123	1383	1466	1290	1437	1482	1393	1266	1256	1151	1145	1226	1105	1009
0	224.2	188.6	164	174.8	207.4	196.6	NaN	NaN	NaN	NaN	NaN	NaN	NaN	NaN	NaN	NaN	NaN	NaN	NaN	NaN	NaN	NaN	NaN	NaN	NaN	NaN	NaN	NaN	NaN	NaN	NaN	NaN	NaN	NaN	NaN	NaN	NaN	NaN	NaN	NaN	NaN	NaN	NaN	NaN	NaN	NaN	NaN	NaN	NaN
613	141	131	138.8	172.8	133.5	152.8	160.4	153.3	124.1	132.5	133.3	140.7	119.4	149.2	142.1	138.3	112.6	148.3	125.3	148.3	122.8	123.2	143.3	175.8	480.1	539.8	576.3	514.8	501.5	595.1	600.9	692.3	624.8	618	712.5	735.6	610.1	738.5	710.9	856.7	782.9	707.7	726.9	643.7	692	664.5	594.3	638.9	666.1
0	153.5	194.4	188.3	196.9	165.6	229.6	152.7	162.3	149.5	180.5	178.1	173.2	154.3	162	168.9	154.8	157.7	209.3	169.3	158.5	192.8	177.6	175.1	190.1	176.3	169.8	175.6	137.2	160.2	162.9	136.5	150.4	141.3	116.5	133.9	122.7	114.4	130.9	133.5	114.7	104.4	144.1	123.8	150.7	133.2	140.3	149.9	142.4	147.8
614	201.2	231.4	188.5	203	172.7	200.8	190.2	202	151.2	180.3	228.7	237.7	251.5	279.3	228.2	202.1	205	359.4	947.6	919.3	1057	1086	1054	1130	1200	1374	1267	1245	NaN	NaN	NaN	NaN	NaN	NaN	NaN	NaN	NaN	NaN	NaN	NaN	NaN	NaN	NaN	NaN	NaN	NaN	NaN	NaN	NaN
615	76.89	151.8	113.5	108.5	123	147.2	182.2	159.7	181.6	138.8	156.7	149.8	184.2	150.3	201.5	148.9	161.7	129.6	370	441.8	453	582.6	623.8	602	683.9	664.1	672.3	753.7	809.9	807.7	849.3	746.1	651.7	633.1	650.1	673.1	655.1	582.1	642.9	528.2	553.7	529.7	573.6	590.6	571.1	482.2	621.7	432.7	599.7
616	97.8	130.7	160.5	118.7	218.4	108	113.5	124.8	123	103.5	150.8	128.5	128.4	155.9	137.7	114	113.9	137.6	102.8	124	111.3	90.48	134.6	132	132.9	83.79	109	123.1	112.3	132.4	145.5	164.5	154.9	184.3	202.1	295.9	262.1	294.4	417.9	503.6	498.2	543.5	544.3	546	507.7	526	640.1	734.6	742.9
617	201	215.1	271	234	178.9	198.4	175.4	215.6	217	211.2	200.6	189.7	196.4	231.9	192.1	190.5	211.4	177.6	212.8	156.9	205.4	175.1	204.5	196.2	181.9	189.3	175.5	226.9	189.4	167.2	147.1	193.5	207	185	203.2	178.4	194.2	167.3	179.5	164	165.3	156.9	180.8	181.2	143.9	155.1	202.6	166	152.3
618	125.1	122.6	139.1	134.6	124.5	137.4	138.6	147.8	150.9	134.5	138.9	133.8	132.4	141.7	150.3	126.9	131.3	154.1	146.5	112.1	121.4	127.3	224.2	915.5	1119	1115	1185	1166	1087	1177	1055	1074	1006	897.4	845.2	825.2	814.2	874.8	901.8	900.5	757.4	886.2	828.7	737.3	674.8	666	639.1	753	628.8
619	258.7	189.4	225.9	223	198.2	217.7	232.4	206.2	269.3	202	236	229.6	181.9	184	165.6	216.9	194.9	209.5	195.1	213.7	218.7	205.5	186.8	173.5	251	487.2	723.8	1281	1614	1786	1731	1714	1726	1887	1890	1632	1876	1873	1464	1628	1563	1583	1494	1245	1191	1222	1226	1020	1092
620	197.8	148.5	201.3	161.3	131.9	163.7	171.7	147.1	177	139.1	117.5	131.1	146.7	153.7	128.8	142.8	123.2	180.3	144.6	108.6	155.4	125	143.3	133	108.5	85.15	146.8	103.5	137	164.9	116.4	113.1	116.9	127.4	119.6	188.1	352.6	604.3	963.1	1026	1082	992	1155	1237	1306	1016	1211	1111	854.8
621	175	163.6	213.3	170.5	174.5	154.9	146.2	124.2	160	134.3	159.4	132	145.5	130.4	133.7	146.6	139.8	148.4	148.8	141.5	130.6	146.8	158.3	155.6	124.3	137.7	109	131.2	280.3	592.2	523.4	630	689.6	623.2	645.4	717	695.7	769.5	924.7	1131	1083	1234	1299	1324	978.8	789.1	692.8	670	684.7
622	211.4	184.6	175.8	180.3	153.4	164.4	193.4	133.1	143.4	135.1	153.5	147.8	165.8	154.3	174	156.8	169.4	184.8	158.8	157.4	137.7	153.2	178.7	175.5	167.5	176.7	157.4	141.5	175.8	170.2	140	139.7	161.2	163.3	171.4	153.6	130.2	159.5	732	1193	1587	1260	1484	1548	1507	1168	1082	1462	1382
623	236.1	202	225.3	249.5	204.8	182.6	215	201	189.5	185.5	215.3	221.6	189.4	166.2	201.3	194.9	1110	1204	1395	1252	1106	1356	1079	1206	1733	1835	1683	1495	1665	1971	2010	2075	1843	2005	2121	2350	2499	2344	2409	2353	2271	2242	2123	1975	1690	1698	1694	1721	1647
624	135.5	159.9	149.5	132.5	143	157.5	115.4	126.5	138.2	96.46	99.81	106.4	156.9	132.3	142.2	127.5	128.6	130.1	110.9	144.4	147.8	108.6	149.8	228.1	1181	993.9	1103	1356	1154	1301	1137	993.1	916.6	939.5	894.9	976.9	850.3	762.8	746.2	677	805.1	753.5	918.5	819.7	765.7	722.1	882.7	859.3	855.8
625	186.9	206	209.6	243.5	241.7	212.2	221.5	201.5	206.5	213.4	178.2	203.5	217	224	244.1	192.5	182	186.2	198.5	208.8	198.7	194.7	185.3	194.2	1000	1136	1328	1669	2250	2073	1980	2224	2103	2086	1986	2227	2094	2119	1980	1991	2121	2051	2179	2164	1999	2158	2097	2178	2313
626	151.5	140.9	173.6	194.7	142.5	117.6	106.1	168.4	145	126	135	140.5	122.3	131.1	89.22	93.16	159	103.7	139.6	127.6	127.5	77.9	123.4	109.8	91.3	150.2	154.2	116.9	120.7	103.9	112.9	126.9	141.4	119.1	126.3	127	159.3	119.9	122.2	191.6	168.5	177.9	164.4	150.8	152.3	163.1	177.1	179	203.5
0	168.8	132.6	141.6	164.1	165.5	168.6	120.5	148.8	153.1	120	124.6	137.1	131.2	144.7	136.1	123.8	127.5	101.7	121.8	142.3	133.2	106.4	150.4	127.9	101.7	120.3	NaN	NaN	NaN	NaN	NaN	NaN	NaN	NaN	NaN	NaN	NaN	NaN	NaN	NaN	NaN	NaN	NaN	NaN	NaN	NaN	NaN	NaN	NaN
627	147.9	175.1	234.8	226.4	206.7	161.9	161.4	221.5	206.9	193.5	184.5	162.7	195.1	159.5	182.6	172.8	184.9	156.9	210.4	163.9	155.3	186.2	173.1	145.6	190	173.6	143	185.6	173	187.8	189	138	116.6	148.9	125.9	186.4	105.1	126.4	110.9	133.5	172	145.7	135.3	144.4	137.7	144.8	129.6	177.2	137.4
628	129.8	159.9	113.9	172.9	127.3	122.7	140.5	154.3	126.6	136.5	141	132.9	103.1	130	124.2	118.7	150	156.5	102.4	126.2	99.22	113	125	130.1	109.2	115.3	121.8	127.7	129.7	132.4	141.1	141	158.5	145.5	208.5	360.1	587.6	1326	1389	1515	1459	1584	1428	1284	1268	1414	1356	1449	1265
629	182	120.6	173.2	139.9	98.73	101.9	135.9	155.4	116.3	145.4	161.6	102.6	147.1	127.1	129.5	114.7	110.2	101.1	124.5	128.3	132.1	102.1	122.6	139.7	99.65	116.1	102.9	95.24	104.4	130.1	119	123.4	107.7	121	165.2	422.3	1205	1324	1352	1219	1339	1485	1353	1251	1236	1340	1179	1088	1045
0	99.75	84.98	121.2	108.5	110	74.39	100.5	75.01	77.16	58	124.5	111.1	86.38	87.57	104.4	NaN	NaN	NaN	NaN	NaN	NaN	NaN	NaN	NaN	NaN	NaN	NaN	NaN	NaN	NaN	NaN	NaN	NaN	NaN	NaN	NaN	NaN	NaN	NaN	NaN	NaN	NaN	NaN	NaN	NaN	NaN	NaN	NaN	NaN
630	178.9	216.1	221.3	221.5	164.2	232	155.9	154.2	231.3	225	172.5	228.3	172.5	197.8	221.9	201.7	191.4	227	160.4	201.4	243.7	230.5	194.8	189	202.4	187.5	256.4	203.3	265.3	406.9	310.5	405.7	1030	1063	1051	1201	1173	1286	1391	1284	1299	1315	1302	1566	1490	1467	1568	1734	1659
631	188.5	162	155.9	143	137.9	201.9	176	153.7	177.6	147.9	138.6	150.3	173.9	146.7	147.4	128.2	143.9	188.7	172.1	151.2	145.6	131.9	162.5	127.7	203.1	164.2	159.5	132.8	184.2	206.1	169	216.1	281.2	354.4	404.8	355.5	491.8	517.2	520.7	543.3	480	573.4	585.2	640.7	617.6	760.7	837.1	765.6	779.7
0	NaN	NaN	NaN	NaN	NaN	NaN	NaN	NaN	NaN	NaN	NaN	NaN	NaN	NaN	NaN	NaN	NaN	NaN	NaN	NaN	NaN	NaN	NaN	NaN	NaN	NaN	NaN	NaN	NaN	NaN	NaN	NaN	NaN	NaN	NaN	NaN	NaN	NaN	NaN	NaN	NaN	NaN	NaN	NaN	NaN	NaN	NaN	NaN	NaN
632	182.7	119.1	167.9	163.5	160	140.1	154.5	159.5	138	157	148.3	145.4	207.5	149.4	104.9	132.3	138.3	140.4	171.4	173	84.27	130.6	131.7	151.8	135.3	136.7	117.3	135.3	125	141.5	112.3	161.2	125.7	123.5	102.7	151.3	141.2	148.6	106.2	164.8	179.4	170.5	322.5	715.3	1224	1347	1575	1502	1684
0	225.8	216.5	211.9	201.3	213	178.5	228.1	223.6	1054	813.9	870.6	792.5	924.1	973.3	1152	1075	1031	1049	1150	1191	1063	1131	999.2	1089	1036	1033	957.7	936.6	927.1	820	818.5	664.7	671.5	606.4	552.6	522.5	561.8	564.7	544.9	514.5	470.5	471	430	510.8	398.7	400.1	305.1	398.5	313.7
633	183.5	166.5	168.5	166.5	175.9	215.2	204.5	208.7	172.8	176	193.4	161.8	214.7	184.2	194.1	138.5	182	154	202.2	172.2	194.5	180.2	183.3	216.9	213.2	159.7	253.7	177.6	1511	1675	2057	2086	1981	2025	2121	2298	2174	2145	2147	2255	2164	2241	2251	2250	2150	1993	2224	2223	2026
634	117.5	136.6	137	151.4	107.7	125.3	174.8	153.9	131.8	164.3	112.3	96.98	129.8	124.6	156.9	128.3	135.6	107.2	121.7	138.2	141.3	107.2	130	139.7	109.3	102.5	110.3	112.5	101.5	461.9	907.2	834.6	893.1	826.6	748.5	806.4	747.9	697.7	723.9	729.6	774.8	781.6	845.6	767.5	639.6	621.4	597.8	612.6	688.2
0	159.3	171.9	233.9	222.8	221.6	175.1	207.9	206.4	217.7	232.7	203.1	216.1	225	170.9	251.8	240.8	201.9	188.9	264.5	233.4	214.4	212.3	247.7	234.5	173	217.5	241.1	234.4	200	222.4	253.4	193.2	211.1	217.4	213.8	244.5	189.2	223	203	230.6	199.3	245.9	228.2	261.5	220.5	260	245	286.1	406.9
0	278.2	259.5	272.5	235.5	269	245	254.4	192.5	633.8	765.8	860	922.9	807.2	841.9	973.7	918.6	1004	1036	935.3	923.3	901.8	999.2	863.6	873.8	868.8	675.7	644	739.2	661.1	738.2	684	727.1	569.9	550.1	454.4	437.1	526	502	559.7	441.7	377.8	405.8	458	442.3	471.5	391.7	424	400.5	389.8
635	173.5	195	164.4	194	199.8	238	189.5	209.4	205.4	183.8	219.5	227.4	162.9	184.5	178.8	206.3	232	250.9	240.9	173.4	179.5	250.4	1004	1102	1195	1253	1219	1443	1392	1416	1139	1218	1366	1425	1404	1578	1667	1711	1618	1592	1459	1667	1663	1811	1737	2193	2086	2163	1951
636	177.8	184.6	166.4	207.7	157.7	150.1	133	148.9	146.4	177	159.5	182.5	165.2	147.4	195.2	210.1	162.9	181.9	170.2	139.7	210.1	191.1	318.8	1035	961.9	1061	1161	989.6	993.7	1108	1119	1164	1381	1117	1342	1341	1277	1392	1342	1261	1088	1216	1360	1122	1468	1590	1495	1237	1207
637	283	250	229.2	196.5	187.5	180.1	171.3	169	204	186.2	210.7	243.7	207.8	199	202.5	178	250.9	201	178.8	233.8	300	828.4	877.6	1050	1022	1068	1381	1202	1351	1469	1579	1662	1507	1480	1356	1426	1274	1313	1371	1512	1395	1358	1477	1474	1488	1432	1602	1523	1567
638	135.7	199.7	115.7	168	169.7	163.8	156	141.9	127	125.3	145.7	135.5	164.2	133.4	108.6	101.3	163.6	140.2	115.4	150.5	102	117.2	111.6	151.4	132.4	126.4	124.9	196.7	274.5	825	1078	1242	1520	1907	1904	1944	1885	1805	1741	1475	1296	1464	1285	1255	1281	1102	1250	1066	1164
0	139.1	138.9	132	154.5	125.3	143.7	112.6	140.4	97.82	133.2	167	201.2	381.5	408.3	426.1	412.9	379.8	374.1	398.5	413.8	314.6	348.8	414.9	317.6	238.5	144.2	169.5	161.4	144.8	202.8	437.9	576.4	539.1	598.1	581.7	634.8	604.8	625.2	407.6	471.6	504.8	523.6	470.6	497.6	406.1	477	456.8	327.3	293.3
639	279.7	344.8	349.2	323.7	321.3	287.6	257	315.4	322.2	261.1	254.7	270.7	223.4	230.1	245.5	255.3	234.4	255.7	303.1	1043	1119	1191	1104	1085	1076	1179	1159	1179	1184	1351	1247	1621	1491	1300	1513	1562	1670	1657	1914	1637	1941	1849	2119	2257	1954	2085	2466	2136	2115
640	175	101.8	144	120.5	166.5	131.9	143.2	105.2	80.68	108.4	132.7	113.1	117.2	95.31	90.7	104.5	115.9	118.1	111.5	109.2	99.87	85.01	75.49	134.3	110.5	122.6	98.87	115.5	132.3	388.1	376.7	354.5	368.2	387.5	416.6	402.4	527.5	653.6	511.4	612.9	689.6	635.7	735.4	657.9	760.7	894.1	960.4	1034	877.2
641	120.4	127	111.5	133.5	125	108.9	104.8	131.7	120.3	118	109.7	119.1	117.6	128.7	108.5	118.2	76.21	137.4	123.7	89.01	137.2	115.8	104	135.8	122.8	137.2	108.7	132.1	381.8	612.1	584.1	623.9	594.5	583.2	635.2	634.9	624.1	657.9	639.3	554.7	576.2	535.5	495.2	493.6	500.8	444.1	513	486.9	466.5
642	177.1	181.7	183.6	210	176.4	170.4	183.6	154.2	151.7	185.7	148.5	167.2	180.4	155.4	199.7	177.5	251.7	177.4	215	179.5	193.1	304.1	940.4	952.4	906.2	1197	1259	1227	1313	1437	1412	1330	1284	1241	1369	1332	1425	1247	1347	1359	1477	1381	1432	1509	1497	1352	1583	1660	1581
643	94.69	151	144.9	133.2	94.96	101.6	101.5	156.5	104.1	115	114.5	93.45	125.6	80.12	118.3	108.4	132.6	139.2	105.1	144	131.6	104	116.1	139.1	204.8	376.9	720	672.2	702.8	749.9	770.3	608.5	707.3	707.5	645.8	596.4	621.5	658.7	728.1	660.6	966.2	810.7	760.3	539.5	523.4	524.9	617.5	518.8	566.9
644	141.6	169.1	191	134.9	138	140	139	166.6	105.3	113.7	88.25	145.7	186.5	127.7	159.5	156.6	141	140.3	136.5	165	137.6	191.9	127.2	131.3	141.2	129.3	172.7	156.2	189.6	166.7	78.69	717.1	709.5	597.5	658.9	711.3	830.1	858	803.8	1079	1009	1067	1126	986.2	835.7	1053	1003	902.7	1089
645	189	193.1	183.5	187.6	239	179.8	218	186.8	172.5	202.4	228.2	234	167.1	192.1	169.8	191.6	194.4	178	164	202.5	160.8	177.3	150.6	152.4	177	180.9	558.9	605.8	719.8	819.5	873.6	867	947.6	1096	1319	1729	1572	1731	1758	1637	1793	1646	1858	1761	1614	1545	1462	1638	1519
0	NaN	NaN	NaN	NaN	NaN	NaN	NaN	NaN	NaN	NaN	NaN	NaN	NaN	NaN	NaN	NaN	NaN	NaN	NaN	NaN	NaN	NaN	NaN	NaN	NaN	NaN	NaN	NaN	NaN	NaN	NaN	NaN	NaN	NaN	NaN	NaN	NaN	NaN	NaN	NaN	NaN	NaN	NaN	NaN	NaN	NaN	NaN	NaN	NaN
646	144	171.5	180.9	166.9	158.2	121.2	129.5	140.5	157.1	152	143	155.9	134.3	132.2	162.4	144.5	156.5	132.9	119	135.9	145	158.1	152.3	133	215.1	134.6	195.2	108.3	144.7	117.1	135.9	181	499.2	476.5	484.3	592.8	596	689.3	826.3	885.3	1303	1323	1428	1339	1453	1384	1433	1803	1827
647	186.6	227	247.3	257.3	264.8	225.5	208.9	220.1	170.8	229.2	216.3	266.7	210.8	192.2	218.7	188.7	168.1	216	173.3	219.2	250.9	216.1	214.1	227.8	239.6	254.3	231.3	228.5	261.2	239.4	299.5	317.9	292.1	474.9	652.4	697.3	793.5	885.6	980	1017	1036	1038	994.3	1911	1941	2036	2539	2221	2446
0	NaN	NaN	NaN	NaN	NaN	NaN	NaN	NaN	NaN	NaN	NaN	NaN	NaN	NaN	NaN	NaN	NaN	NaN	NaN	NaN	NaN	NaN	NaN	NaN	NaN	NaN	NaN	NaN	NaN	NaN	NaN	NaN	NaN	NaN	NaN	NaN	NaN	NaN	NaN	NaN	NaN	NaN	NaN	NaN	NaN	NaN	NaN	NaN	NaN
648	152	175.7	126.2	155.8	148.3	114.8	175.5	94.23	91.18	140.2	104.5	110.5	115.5	95.26	90.5	88.47	166.3	132	113.3	513	665.3	706.5	602.4	843	946.2	655.5	687.8	577.9	732.5	NaN	NaN	NaN	NaN	NaN	NaN	NaN	NaN	NaN	NaN	NaN	NaN	NaN	NaN	NaN	NaN	NaN	NaN	NaN	NaN
0	215.3	267.7	213	212.9	198.4	171.9	224.4	191.6	197.8	202.4	197.5	202	190.5	195.6	191.6	230.8	211.7	212.2	189	234.2	173	228.7	193.7	214.9	184.9	209.1	177.7	166.6	210	191.9	190.8	184.5	215.9	177	176.1	166.6	182.9	236.1	170.1	182.2	206.5	180.3	195	199	203.5	199.5	313.9	841.8	811.7
649	247.9	249.5	241.7	254.8	289.2	323.5	322.2	387.2	308.6	343.9	313.5	297.8	312.1	344	311.6	290.4	289.8	269.2	262.7	295.4	315.8	309.2	280.3	264.1	232.7	206.6	264.8	235.4	235.7	211.3	201.5	235.5	237.9	215.8	247.4	285.8	267.2	258.1	200.6	248.9	412	869.6	890.4	905.7	827.7	946.4	888.6	840.3	807.1
650	151.1	191.8	180.1	164.3	162.4	151.5	188.9	184.2	155.2	148.5	177.2	148	167.8	152.5	163.7	147.6	164.6	179.8	155.5	197	182.2	161.3	160.5	189	155.4	174	179	204	167.8	204.1	216.1	701.9	1219	992.1	1118	1197	1166	1272	1196	1099	1137	1239	1093	1165	1064	1165	1114	1209	1235
0	126.8	134.8	171.5	160.4	134.5	134.6	172.2	146.7	139.2	125.7	112	136.7	151.2	131.2	145.2	126.8	159.7	194.3	154.7	160.1	133.3	139.6	152	143.2	151.2	164	159.2	144.8	129	134.3	169.5	117.7	154.8	153.5	178.8	150.3	159.2	151.3	160.1	158.7	184.2	109.3	118.5	128.9	114.8	114.9	109.8	119.2	156.5
651	123.5	149.9	168	100.3	147	172.9	133.6	157	146.4	134.6	112	137.4	139.8	110.4	145.9	115.3	144.5	329.9	497.1	463	484.8	423.3	433.5	457.7	428.6	479.5	499.5	450.5	503.9	673.7	733.6	802.3	735.3	677.2	591.7	676	950.4	936.1	812.3	1050	804.3	724.7	653	770.2	662	627.8	727	697.2	616.3
0	145	133.8	173.9	142.1	135.5	112.6	131.4	117.8	113.9	118.9	119	127.8	201.4	131.9	106.4	143	NaN	NaN	NaN	NaN	NaN	NaN	NaN	NaN	NaN	NaN	NaN	NaN	NaN	NaN	NaN	NaN	NaN	NaN	NaN	NaN	NaN	NaN	NaN	NaN	NaN	NaN	NaN	NaN	NaN	NaN	NaN	NaN	NaN
652	185.3	172.2	145.1	142.9	165	153.5	170.4	130.7	165.2	146.7	166.7	133.2	147.9	161.5	169.9	138.9	153.9	149.2	177.2	144.2	156	162.7	138.7	141.8	145.2	130	121.5	131.7	113.9	159.4	141.3	170.6	149.1	548.7	881.1	938.8	873.8	929.2	1000	1153	973.4	811.9	1216	1069	944.5	939.6	1254	1163	1056
0	133	NaN	NaN	NaN	NaN	NaN	NaN	NaN	NaN	NaN	NaN	NaN	NaN	NaN	NaN	NaN	NaN	NaN	NaN	NaN	NaN	NaN	NaN	NaN	NaN	NaN	NaN	NaN	NaN	NaN	NaN	NaN	NaN	NaN	NaN	NaN	NaN	NaN	NaN	NaN	NaN	NaN	NaN	NaN	NaN	NaN	NaN	NaN	NaN
653	159.6	129	106	157.4	165.6	164.6	179.9	154.7	165.5	147.5	163.3	188.9	215.6	169.1	209.8	183.6	138.5	171.2	157.1	159.7	164.5	157.2	155.2	166.4	168.1	311.3	743.3	1452	1316	925.3	1023	1322	1082	1302	1222	1285	1223	1908	1479	1460	1457	1260	1225	1189	1084	954.2	990.9	987.2	976.8
654	147	138.5	154.5	168	139	138	137.4	162.8	145	128.5	125.5	170	121.5	136.5	127.5	149	152.3	162.5	94.45	103	146.6	109.9	133.3	141.5	122	97.49	207.5	653	661.6	737.4	834.5	851	856	866	917.1	1122	1085	1315	1129	1388	1561	1347	1531	1528	1828	1597	1572	1445	1423
655	173.5	197.8	167.5	175.6	148.4	203.4	197.9	193.8	188.1	158.7	147	182.7	180.4	171.5	153.2	146.4	139.5	133.7	145.8	159.8	170	213	566.9	1034	815.5	777.4	956.7	1130	1031	1172	1119	1116	986	1201	1097	1039	1015	962	1071	1018	891.5	1001	1162	939	861.2	903.5	706	647.6	868
656	224.4	180.3	154.1	185.5	160.8	173	188.4	167.2	171.3	186.1	160.2	162.6	162.1	159	158.1	165	149	145.7	153.4	196.5	161.8	146	146.6	154.6	173.8	142.6	166.5	149.6	126	147.2	148.5	141.7	145.5	134.3	127.5	167	139.1	216.5	648.6	929.7	986.5	937.4	1148	1345	1179	1015	1097	1006	1062
0	NaN	NaN	NaN	NaN	NaN	NaN	NaN	NaN	NaN	NaN	NaN	NaN	NaN	NaN	NaN	NaN	NaN	NaN	NaN	NaN	NaN	NaN	NaN	NaN	NaN	NaN	NaN	NaN	NaN	NaN	NaN	NaN	NaN	NaN	NaN	NaN	NaN	NaN	NaN	NaN	NaN	NaN	NaN	NaN	NaN	NaN	NaN	NaN	NaN
657	134.1	190	152.1	139.6	133.1	142.4	148.6	153.5	159	186.4	151.8	138.4	125.9	175.9	112.4	138.4	166.5	134.3	103.5	141.3	133.5	160.6	155.5	109.9	150.7	172.9	635.9	1063	1213	1279	1124	1106	1279	1213	1146	1329	1276	1246	1282	1158	1012	1020	1200	1054	873.3	981	991.8	912	641
658	153.5	194.7	147.2	139.1	161.7	161.6	168.9	167.2	164	134.5	153.2	161.3	129.8	129.5	143	130.3	154.5	139	176.7	144.3	156	122.3	159.8	140.4	128.5	122	170.3	148.7	150.5	163	135.5	130.5	142.3	200.5	694	731.3	824.2	778.5	938.3	1067	884.3	1025	1012	961.8	844.7	892	1018	967.2	1040
659	162.7	183.5	160.2	221.4	168.5	191.3	155.2	185.7	166.2	121.7	147	137.8	133.1	148.5	173.2	156.4	142.8	131	154	160.9	159.8	137.5	152.5	183.5	235.3	488.7	876.2	1129	1060	798.5	773.5	888.5	1097	858.3	761.3	900.7	975.3	874.5	896.1	1030	903.3	938.9	908.2	838.8	990.2	971.8	1108	1099	970.6
660	205.5	160.5	131.5	168.6	145.9	157.5	100.4	161.6	151.7	125.6	159.1	147	170.4	161	172	131.2	135.7	128.3	143.5	160	119	168.9	192.1	772.4	1038	1007	1106	1172	1128	1198	1290	1300	1444	1471	1431	1769	1755	1556	1428	1470	1663	1478	1652	1654	1275	1275	1182	1098	965.8
661	131	132.3	171	150.2	151.7	144.4	154.2	148.3	134.6	129	126.3	124.1	126.5	136.5	172.6	136.4	133.2	158	102.1	141.9	126.5	130.8	101.6	99.46	130.9	121.5	131.7	111.6	114.4	130	240	358.1	569.5	765.5	780.4	772.6	977.5	931.5	963.8	1010	843.4	847.4	913	885	980	987.5	1013	1133	1186
662	142	189.4	123.5	129.5	162.5	137	173.6	141.6	139	154.5	145.5	148.9	139.5	154	173	149.5	131	122.6	134.4	120.5	130.6	160.5	129.5	145	141.5	135.5	136	115.6	172	733.5	1121	1037	942	910.5	1065	1143	1084	1208	1197	1205	1167	1031	1241	1185	1063	1131	1134	1030	1092
663	161.6	138.1	164.6	128.7	152.1	163	125.5	160.3	154	287.7	585.5	708.2	661.1	728.2	648.6	618.9	681.8	673.3	696.3	644	485.7	534.1	572.2	469.2	588.7	773.7	689	731.7	974.4	774	1267	770.2	691.3	687.6	711.8	984.9	556.1	881.4	675.2	868.2	847	1204	1148	683.8	888.5	780.3	1160	716.8	788.3
664	173.8	167.5	180	174.8	196.3	194.5	127.9	164.7	163.5	202.1	147.2	157.5	135.3	189	161	191.1	147.3	143.2	160.5	146.5	159	169	151.3	135	213.5	145	132.4	179.8	179.9	146	579.4	782	712.5	721.8	785.2	813	1193	1127	1040	1243	916.2	1081	1091	1057	1053	1071	1018	1053	1051
0	182	154.5	96.54	181.6	124.8	152.9	102.1	131.8	148.6	117.5	138.6	152.3	136	108.8	103.2	124.5	102.5	141.2	145.3	113.8	131.5	140.5	112.7	303.4	968.4	1031	1268	1146	1126	1320	1510	2074	2037	1928	1910	1944	1909	1677	1486	1289	1148	1091	965.8	834	945.6	934.3	915.2	790.3	811
665	227.2	234.3	254.5	222	223.5	213.3	242.8	210.4	183.3	175.9	195.6	167.3	175.8	252.4	227.3	197.3	203	196.5	1145	1392	1538	1300	1524	1443	1280	1534	1522	1445	1430	1507	1530	1516	1446	1269	1105	1097	1088	971	949	877.5	947	907.5	951.4	1116	893	1065	1075	992.1	1018
666	242.2	196.6	269.2	205.7	203.8	141.1	164.9	154.2	172.5	242.2	194	193.6	171	213.3	161	163.1	797.5	1082	1341	1257	1440	1486	1318	1571	1307	1243	1109	1269	1255	1208	1297	1307	1191	1050	960	926.4	933.1	848.5	877.9	711.5	778.4	696.4	711.8	716.6	798.5	863.9	907.5	849.9	820.5
667	277.8	377.1	368.5	335.3	378.8	296.5	373.6	332.4	362	394	883.3	1955	2791	2425	2934	2991	3631	3054	3117	3391	3233	3477	2689	2759	2939	3031	2532	3133	2736	2674	3320	2723	2736	2627	3054	3222	3031	2798	2797	2825	2455	2926	2431	2906	2516	2456	2414	2032	1643
668	152.6	194.2	209.7	170.2	165.1	161.4	147.7	130.2	141.3	163.7	145.6	147.7	163	122	117.6	145.7	135.8	114.9	156.3	793.5	975.3	1071	1213	1075	1005	1218	1020	892.5	906.4	669.3	582.3	738.8	724.8	668.7	620.2	663.3	482.1	718.8	697.3	819.3	609.1	860.7	767.8	981.7	743.3	949.3	763.8	860.3	815.1
669	197.8	174.3	199.2	192.3	177	180.7	186.9	184	182.3	173.9	184.9	160.9	202.2	189.5	225.4	193	175.5	186.9	172.7	201.4	179.8	202.5	153	146.8	164.8	152.5	172.3	210.5	175	212.3	184.5	188.5	170.2	199.5	675	923.7	919.3	1230	1111	894.6	1123	943.5	959.7	1231	1586	1350	1407	1337	1244
670	158	191	181.2	194.6	220.5	178.3	184.8	203.3	232.5	203.3	186.1	182	188.5	197.4	187.5	169.8	215.9	180.7	169.2	215.7	1078	1325	1544	1612	1683	1737	1685	1587	1567	1661	1435	1651	1435	1532	1400	1316	1224	1156	1198	1018	889.5	894.5	1066	1075	NaN	NaN	NaN	NaN	NaN
671	190.7	242.3	208.7	245.3	219	258.1	232.5	241.6	206.9	198.2	188.3	192.2	234.1	159.6	199.4	169.1	196.2	216.5	228.8	221.6	202.3	220.4	1094	1356	1562	1465	1675	1526	1610	1510	1857	1675	1668	1612	1478	1539	1491	1580	1504	1397	1386	1368	1500	1612	1459	1468	1433	1278	1211
0	NaN	NaN	NaN	NaN	NaN	NaN	NaN	NaN	NaN	NaN	NaN	NaN	NaN	NaN	NaN	NaN	NaN	NaN	NaN	NaN	NaN	NaN	NaN	NaN	NaN	NaN	NaN	NaN	NaN	NaN	NaN	NaN	NaN	NaN	NaN	NaN	NaN	NaN	NaN	NaN	NaN	NaN	NaN	NaN	NaN	NaN	NaN	NaN	NaN
672	203	202.4	204.6	151.1	171	230.9	168.4	152	182.9	153.5	215.5	201.5	187.5	173.5	190.5	163.5	161	203.5	201.4	470.6	787.5	883	882	868	988	927.5	961.5	1088	1030	950	1432	1939	2052	2123	2230	2108	2317	2224	2035	1984	2007	2323	2336	2222	2009	1999	2012	1666	1906
673	182.5	217.5	213.4	183.5	212.5	164.8	172.7	183.7	205.9	216.8	191.3	199.8	222.3	178.8	145.5	180.3	186.3	202.2	194.5	198	230.5	152.5	192.1	186.5	209.2	196.7	175.5	151.5	265.2	348.3	545	672.5	923.5	876.8	892.5	1071	1128	1131	1054	1253	1167	1193	1137	1242	1080	1119	1039	1056	1126
674	197.5	185.9	247.3	210.9	262.6	204.9	193	205.9	178.3	185.5	208	218	207.6	183.1	183.4	364.5	928.4	1120	1399	1264	1196	1402	1137	1232	1227	1065	1087	1125	993.5	906.9	890.8	868.7	924.1	903.2	779.4	954.6	970.5	975.5	1028	959.3	999.5	1088	1032	1064	1041	1104	1194	1032	1003
675	222.1	194.9	193.8	162.7	198.9	164.8	200.7	219.5	180.5	188.6	201	186.3	185.4	137.3	208	177.6	196.2	149.4	171.8	158.8	176	189.3	513.9	734.2	811.8	807.6	960.7	748.2	1007	796.1	910.9	1166	1052	983.1	1066	1077	973.3	1078	1103	1160	1157	1121	1318	1269	1082	1093	1226	1238	1798
676	244.5	255.3	221.8	229	206.3	198.7	216.9	250.5	272.6	231.7	228.8	159.7	190.4	166	181.5	239.3	187.7	189.8	183.3	197.4	198	163.9	129.5	154	197.6	170.6	190.2	200.8	199.7	186.7	152.6	206.6	110.6	131	134.9	131.9	125.9	169.5	143.9	232	501	448	962.5	1540	1842	1677	1006	1793	1848
677	156.9	155.6	154	168	151.4	203.6	207.4	171.8	198	208.3	204.5	149.1	177.6	177.5	153.3	161.2	153.7	167.3	184.3	146.4	166.5	194.4	183.3	178	173.5	190	169.6	168	183.2	221.9	179.6	185	293.7	920.4	959.5	1026	975	1157	1483	1566	1385	1262	1585	1369	1246	1313	1355	1417	1324
0	168	190.8	207.4	169.9	173.4	202	172.4	169.3	143.9	201.3	182	166.5	160.8	154.3	155.8	170.6	174.5	143.2	157.8	155.5	157.5	889.3	1192	1438	1176	1300	1330	1210	1189	1184	1037	971.3	1036	1247	1140	1441	1110	908.4	966.3	767.9	866.3	1021	957.7	901.6	760.7	813	762.6	867.1	1018
678	190	218.3	216.3	188.2	222.8	181.8	210.7	264.2	231.9	240.8	266.4	249.9	245.1	215.7	217.8	305.2	198.7	260.1	235.1	276.4	210.1	233.6	186.9	247.9	239.8	296	201	219.4	168.4	235.5	293.2	247.9	225.5	226.7	278	205.5	187.7	184.5	188.3	282.1	221.3	205.5	233.5	242.7	250.3	226	327	1070	1142
679	240.9	212.9	192	218.4	221.1	200.1	204.9	200	211.1	183.9	183.7	192.7	191.8	189.5	185	243.5	178.3	188.9	205.3	207.1	196.6	181.6	183.7	140.7	146.1	196.4	190.3	202.1	199.4	182.5	208.9	177	202.7	185.2	181.3	186.6	142.1	212.8	211.1	178	188.1	181.7	155.9	173.4	203.1	195.1	148.3	160.8	207.5
680	309.6	276.8	247.8	258.2	260.8	245.7	279	258.5	237.7	286.9	230.8	186.8	240	234.5	219.2	212.6	203.9	213.1	873.4	1273	1356	1588	1432	1673	1571	1464	1595	1722	1709	1539	1761	1524	1298	1358	1235	1201	1151	1140	999.5	918.4	944.9	995.4	934.5	1165	961.1	916.1	1002	1182	1018
0	206	160.4	155.1	197.1	183.8	190.9	164.7	212.5	208.5	138.6	199.9	152.7	177.3	165.5	172.6	174.1	190.1	267.4	NaN	NaN	NaN	NaN	NaN	NaN	NaN	NaN	NaN	NaN	NaN	NaN	NaN	NaN	NaN	NaN	NaN	NaN	NaN	NaN	NaN	NaN	NaN	NaN	NaN	NaN	NaN	NaN	NaN	NaN	NaN
0	NaN	NaN	NaN	NaN	NaN	NaN	NaN	NaN	NaN	NaN	NaN	NaN	NaN	NaN	NaN	NaN	NaN	NaN	NaN	NaN	NaN	NaN	NaN	NaN	NaN	NaN	NaN	NaN	NaN	NaN	NaN	NaN	NaN	NaN	NaN	NaN	NaN	NaN	NaN	NaN	NaN	NaN	NaN	NaN	NaN	NaN	NaN	NaN	NaN
681	238	199.2	245	225.5	195	300.7	207.5	173.7	199.3	234	240.6	239.5	196.3	181	194.5	219.5	217.5	1314	1541	1864	1962	2060	1892	2166	1454	1640	1163	1190	1051	887.8	1019	551	832.9	864.2	694.1	1230	1003	938.1	1047	834.3	667.2	651.2	891	949.9	907.4	782.9	901.9	884.6	954.8
682	169.5	180.4	148	152.4	220.7	184.4	182.5	149.5	167.2	127	162.8	166.2	134.9	158.4	138.1	156.1	151.9	129.5	138.8	163.9	562.3	1186	1112	1073	1195	1159	1242	1152	1308	1328	1366	1264	1194	1343	1299	1435	1272	1576	1369	1250	1293	1196	1188	1061	1065	1032	1069	1052	1074
683	166.5	182.6	187.3	202.7	224.7	192	197.3	183.2	197.8	173.5	159.9	177.5	172.5	144.6	137.1	143	159.5	200.1	180.8	174.9	170	158.5	162.3	176.1	176.9	169.6	146	599.9	695.1	834.2	843.6	851.1	762.8	831.3	880.2	816.4	955.5	932.2	929.2	982.1	890	960.5	1210	892.3	959.1	858.2	830.3	877.9	1097
0	139.4	194.5	144.5	182.9	166.7	181.1	131.9	152.5	144.2	162.7	134.5	151.4	159.3	154.8	132.9	160.5	165.7	145.8	108.3	151.7	127.9	148	157.8	183.9	138.9	183.9	161.7	177.4	184.8	177.5	131.1	146.6	131.4	95.26	138.7	148.8	136.5	122.5	126.7	171.3	136	162.6	150.8	185.1	162.5	151.4	163.5	141	155.3
684	187.7	207.8	214.9	168.6	148.6	199.1	154.9	162.7	173	186	163.5	187.5	168.2	161.1	187.9	139.9	176.3	154.6	173.4	193.2	160.7	178.6	125.3	127.9	141.1	168.4	152.6	143.4	392.9	853.3	963	933.1	1065	1077	1242	1138	1222	1266	1075	1125	1341	1273	1133	1075	1099	1266	1199	1194	1218
0	NaN	NaN	NaN	NaN	NaN	NaN	NaN	NaN	NaN	NaN	NaN	NaN	NaN	NaN	NaN	NaN	NaN	NaN	NaN	NaN	NaN	NaN	NaN	NaN	NaN	NaN	NaN	NaN	NaN	NaN	NaN	NaN	NaN	NaN	NaN	NaN	NaN	NaN	NaN	NaN	NaN	NaN	NaN	NaN	NaN	NaN	NaN	NaN	NaN
685	144.6	168.5	161.5	172	158.3	162.6	170.1	140.2	159.3	153.5	138.9	151.3	146.7	122	127.6	129.5	124.6	144.5	150.9	125	100	124.6	119	147	120.8	146.9	111	170.5	547.9	864.1	988.8	1065	983.5	1014	1124	1195	1378	1354	1550	1327	1148	1023	1120	1009	590.8	1087	1316	758.4	678.9
686	188.5	218.5	182	236.1	232.5	192.7	170.5	183.1	151.2	216.3	179.9	146.9	187.3	173.7	130.7	196.7	129.6	187.8	136.5	156.9	168.7	1113	1031	1074	934.8	993.3	922.8	1054	1056	1303	1223	1185	1339	1235	1173	1074	992.9	1091	1205	1284	1183	1161	1247	1188	1166	1172	1109	1120	1139
0	NaN	NaN	NaN	NaN	NaN	NaN	NaN	NaN	NaN	NaN	NaN	NaN	NaN	NaN	NaN	NaN	NaN	NaN	NaN	NaN	NaN	NaN	NaN	NaN	NaN	NaN	NaN	NaN	NaN	NaN	NaN	NaN	NaN	NaN	NaN	NaN	NaN	NaN	NaN	NaN	NaN	NaN	NaN	NaN	NaN	NaN	NaN	NaN	NaN
687	151.8	133.7	127.5	155.3	185.2	162.4	137.3	173.6	144.1	122.4	165.3	157.4	137	119	164.8	136.7	104	155.7	133	147.4	115	133.2	125.6	149.8	137.7	152	130.7	140.1	121.3	134.4	181.7	217.5	242.3	308.6	509.5	552.4	748.7	944.3	1031	1168	1171	1132	1213	1236	1206	1333	1388	1274	1215
688	180.7	205.3	189.7	145.5	150.2	187.2	116	169.9	165.9	173.8	179.2	154.3	176	170.2	139.3	169	165.7	167.8	188	156.9	135.8	192.5	188.8	161.8	150.6	146.7	190.5	187.8	165	160.8	140	138	140.8	104.8	160.1	135.7	180.7	150.9	143.6	144.3	114.7	138.5	118.1	144.2	131.5	144.1	145.3	148.5	134
689	199.4	192.6	143.9	194.2	196.8	185.1	185.2	188.8	182.9	150.3	145.8	188.1	178.2	184.1	182.2	146.6	177.1	199.9	189.2	165.4	196.2	194.8	162.7	171.2	224.2	165.2	204.4	150	175.4	179.5	204.5	180.5	207.7	264.8	1040	1017	1057	1750	2451	2123	1789	1975	1794	1916	1657	1707	1895	2028	1985
690	623.6	810.9	544.3	581.5	453.6	663.1	663.9	589.9	590.4	643.3	894.8	862.1	989.1	1059	905.4	1023	904.4	932.4	972.1	1001	979.6	1220	1080	1021	1023	1134	1047	993.8	1016	1040	1054	957.4	978.9	924.5	947	1006	1077	1137	1188	1112	1026	957.8	1084	1075	930.6	1016	1074	1091	1021
691	184.9	181.2	160.5	144.7	169.8	155.2	188.5	169	189.8	169.2	154.2	157.4	141.4	157.5	183.1	182.7	157.4	162.7	151.8	174.7	167.2	166.9	162	157.5	173.6	166	167.2	152	155.5	145.7	131.5	147.9	187.5	626.1	791.2	819.6	769.6	949.6	871.6	763.9	834.5	886.3	1295	971	1057	1084	1285	1238	1150
692	183	181.2	230.8	125.9	177.1	156.4	163.5	190.1	169.1	164.2	165.2	198.4	141	162.2	213.6	173.7	175.2	171.5	187.4	176.2	166.9	145	153.7	173.2	178.9	148.2	175.9	227.2	582.9	703.8	825.2	778.4	790.9	955.7	937.6	1113	1164	1131	1026	1101	1013	1117	1101	1100	1221	1252	1088	1279	1197
0	186.5	132	159.6	141.1	140	120.6	150.9	138.7	140.5	126.6	144.4	182.9	115	111.4	133.4	139.5	124.6	155.8	135.6	108.6	112.5	108.4	129.5	148	126.6	118.2	152.3	168	133.2	136.9	113.8	117.5	110.4	111.9	134.8	107.5	134.8	101.6	112	109.1	124.6	132.2	132.5	136.8	117.7	121.3	139	122.6	97.05
0	126.5	118	147.1	118.5	110.5	121.6	148.5	129.5	110.6	87.34	90.42	123.9	153.1	116.2	111.1	115	95.44	126.6	87.86	108.2	112.1	124	111.7	115.5	113.8	111	121.3	118	110.5	113.5	135.7	120.2	91.82	92.31	142.8	90.55	105.7	120.3	94.09	121.4	131.3	98.86	119	125.9	119	110.4	129.1	103.8	114.5
0	144	149.2	129.4	116.3	171.2	119.9	172.5	145.1	128.5	128.6	163.3	127.7	144.2	133.1	148	137.4	136.3	163.1	131.6	108.1	126	134.2	106.6	105.6	141.3	124.9	104.8	122.8	115.6	150.3	153.3	138.4	149.6	146.8	141.9	99	107.8	120.8	124	145.7	128.2	109.2	108.3	128.5	131.5	120	136.8	161.7	114
0	NaN	NaN	NaN	NaN	NaN	NaN	NaN	NaN	NaN	NaN	NaN	NaN	NaN	NaN	NaN	NaN	NaN	NaN	NaN	NaN	NaN	NaN	NaN	NaN	NaN	NaN	NaN	NaN	NaN	NaN	NaN	NaN	NaN	NaN	NaN	NaN	NaN	NaN	NaN	NaN	NaN	NaN	NaN	NaN	NaN	NaN	NaN	NaN	NaN
0	183.4	139	122.6	146.3	128	158.6	116	142.5	NaN	NaN	NaN	NaN	NaN	NaN	NaN	NaN	NaN	NaN	NaN	NaN	NaN	NaN	NaN	NaN	NaN	NaN	NaN	NaN	NaN	NaN	NaN	NaN	NaN	NaN	NaN	NaN	NaN	NaN	NaN	NaN	NaN	NaN	NaN	NaN	NaN	NaN	NaN	NaN	NaN
0	104.8	NaN	NaN	NaN	NaN	NaN	NaN	NaN	NaN	NaN	NaN	NaN	NaN	NaN	NaN	NaN	NaN	NaN	NaN	NaN	NaN	NaN	NaN	NaN	NaN	NaN	NaN	NaN	NaN	NaN	NaN	NaN	NaN	NaN	NaN	NaN	NaN	NaN	NaN	NaN	NaN	NaN	NaN	NaN	NaN	NaN	NaN	NaN	NaN
693	179	151	169.9	188.3	160.2	139.3	148.5	131.9	142.1	121.1	116.3	150.5	145.1	140.9	178.8	141.5	148.6	139.1	174	121	115.5	164.7	145.2	164.8	106.5	134.6	171.6	143.2	148.8	129.5	100.9	170	164.7	147.3	143.1	148.9	136.7	129	174.6	120.8	122.9	153.2	178.6	129.8	184.2	141.6	141.2	171.2	176.6
0	124.4	114.3	100.5	120.2	NaN	NaN	NaN	NaN	NaN	NaN	NaN	NaN	NaN	NaN	NaN	NaN	NaN	NaN	NaN	NaN	NaN	NaN	NaN	NaN	NaN	NaN	NaN	NaN	NaN	NaN	NaN	NaN	NaN	NaN	NaN	NaN	NaN	NaN	NaN	NaN	NaN	NaN	NaN	NaN	NaN	NaN	NaN	NaN	NaN
0	155.2	163.7	199	169.5	148.5	153.9	189.5	155.3	191	168	161.3	187.5	156.8	149.3	135.2	145.9	147.4	154.8	186.5	155.4	131.8	201.5	121	154.1	149	139.5	147.7	125.5	130.5	127.8	139	166.8	119.5	122.1	123.1	148.9	157.9	144.2	135.7	116.7	172.9	135.1	127.2	125.2	139.9	151.2	165.2	169.5	153.5
694	106.5	93.31	126.7	122.1	96.73	134	106.7	175	101.8	127.8	91	99.67	123	102.5	98.34	117.3	132.7	98.52	103.1	92.04	65.57	123.9	141.7	122.3	112.3	104.6	94.14	115.6	111	140.9	89.36	123.4	108	123.7	121.6	112.2	127	84.69	116.7	106.5	107.6	107.2	90.8	108.1	115.5	108.7	92.36	101.2	99.97
695	184.5	199.4	138	195.2	176.5	213.4	140.3	215.5	164.5	197.6	174.5	188.8	147	163.6	179.1	159.5	171.5	178.9	164.7	174	139	153.4	155.2	147.5	130.1	157.1	157.4	150	163	131.3	158.1	133.2	153.9	156.5	134.7	128.5	95.33	135.9	119.3	162	126.8	103.8	135	137.6	110.6	131.5	170	129.6	175.6
[truncated: 215 more columns]
