# Supplementary material for: Fractional killing arises from cell-to-cell variability in overcoming a caspase activity threshold
Source: Mol Syst Biol. 2015 May 7;11(5):803. doi: 10.15252/msb.20145584 (PMC4461398; doi:10.15252/msb.20145584)
Supplement: Supplementary file 3 [file msb0011-0803-sd3.zip › All_data/020_TRAIL (250 ngml)_4/raw_fret.tsv]

Cell # (0 for discarded)	T=5min	T=10min	T=15min	T=20min	T=25min	T=30min	T=35min	T=40min	T=45min	T=50min	T=55min	T=60min	T=65min	T=70min	T=75min	T=80min	T=85min	T=90min	T=95min	T=100min	T=105min	T=110min	T=115min	T=120min	T=125min	T=130min	T=135min	T=140min	T=145min	T=150min	T=155min	T=160min	T=165min	T=170min	T=175min	T=180min	T=185min	T=190min	T=195min	T=200min	T=205min	T=210min	T=215min	T=220min	T=225min	T=230min	T=235min	T=240min	T=245min
0	1.415	1.434	1.445	1.377	1.486	1.376	1.423	1.395	1.436	1.415	1.328	1.419	1.38	1.405	1.479	1.664	1.537	1.675	1.689	1.764	1.795	1.977	1.911	NaN	NaN	NaN	NaN	NaN	NaN	NaN	NaN	NaN	NaN	NaN	NaN	NaN	NaN	NaN	NaN	NaN	NaN	NaN	NaN	NaN	NaN	NaN	NaN	NaN	NaN
0	1.399	1.404	1.451	1.462	1.433	1.435	1.48	1.454	1.439	1.413	1.545	1.508	1.592	1.509	1.596	1.659	1.631	1.813	1.582	1.73	1.848	1.742	1.798	NaN	NaN	NaN	NaN	NaN	NaN	NaN	NaN	NaN	NaN	NaN	NaN	NaN	NaN	NaN	NaN	NaN	NaN	NaN	NaN	NaN	NaN	NaN	NaN	NaN	NaN
0	1.366	1.38	1.423	1.432	1.407	1.391	1.444	1.383	1.371	1.406	1.471	1.479	1.462	1.403	1.466	1.524	1.507	1.545	1.457	1.556	1.569	1.613	1.605	1.637	1.656	1.678	1.704	1.737	1.772	1.777	1.808	1.894	1.858	1.939	1.926	1.98	1.965	2.039	1.975	2.068	2	2.058	2.025	2.028	2.095	2.053	2.031	2.098	2.062
0	1.387	1.394	1.453	1.443	1.426	1.408	1.469	1.432	1.487	1.524	1.598	1.609	1.687	1.673	1.756	1.901	1.85	1.988	1.979	2.075	2.043	2.18	NaN	NaN	NaN	NaN	NaN	NaN	NaN	NaN	NaN	NaN	NaN	NaN	NaN	NaN	NaN	NaN	NaN	NaN	NaN	NaN	NaN	NaN	NaN	NaN	NaN	NaN	NaN
0	1.404	1.377	1.416	1.432	1.394	1.407	1.317	NaN	NaN	NaN	NaN	NaN	NaN	NaN	NaN	NaN	NaN	NaN	NaN	NaN	NaN	NaN	NaN	NaN	NaN	NaN	NaN	NaN	NaN	NaN	NaN	NaN	NaN	NaN	NaN	NaN	NaN	NaN	NaN	NaN	NaN	NaN	NaN	NaN	NaN	NaN	NaN	NaN	NaN
0	1.393	1.377	1.383	1.367	1.392	1.378	1.394	1.406	1.449	1.421	1.458	1.47	1.496	1.517	1.547	1.586	1.583	1.637	1.669	1.706	1.735	1.77	1.829	1.897	2.015	2.037	2.108	2.196	2.263	2.241	2.299	2.325	2.282	2.293	2.276	2.325	2.348	2.419	2.314	2.422	2.308	2.373	2.293	2.267	2.303	2.255	2.329	2.308	2.299
0	1.428	1.398	1.421	1.398	1.419	1.431	1.423	1.454	1.458	1.451	1.48	1.516	1.491	1.555	1.557	1.584	1.616	1.681	1.66	1.631	1.699	1.7	1.776	1.799	1.803	1.836	1.841	1.905	1.946	NaN	NaN	NaN	NaN	NaN	NaN	NaN	NaN	NaN	NaN	NaN	NaN	NaN	NaN	NaN	NaN	NaN	NaN	NaN	NaN
0	1.591	1.415	1.563	1.521	1.424	1.616	1.461	1.472	1.574	1.555	1.747	1.592	1.935	1.753	1.786	1.905	2.177	3.249	2.086	2.39	3.243	2.359	1.58	7.718	NaN	NaN	NaN	NaN	NaN	NaN	NaN	NaN	NaN	NaN	NaN	NaN	NaN	NaN	NaN	NaN	NaN	NaN	NaN	NaN	NaN	NaN	NaN	NaN	NaN
0	NaN	NaN	NaN	NaN	NaN	NaN	NaN	NaN	NaN	NaN	NaN	NaN	NaN	NaN	NaN	NaN	NaN	NaN	NaN	NaN	NaN	NaN	NaN	NaN	NaN	NaN	NaN	NaN	NaN	NaN	NaN	NaN	NaN	NaN	NaN	NaN	NaN	NaN	NaN	NaN	NaN	NaN	NaN	NaN	NaN	NaN	NaN	NaN	NaN
0	NaN	NaN	NaN	NaN	NaN	NaN	NaN	NaN	NaN	NaN	NaN	NaN	NaN	NaN	NaN	NaN	NaN	NaN	NaN	NaN	NaN	NaN	NaN	NaN	NaN	NaN	NaN	NaN	NaN	NaN	NaN	NaN	NaN	NaN	NaN	NaN	NaN	NaN	NaN	NaN	NaN	NaN	NaN	NaN	NaN	NaN	NaN	NaN	NaN
0	1.339	1.347	1.376	1.371	1.251	1.246	1.346	1.403	1.408	1.432	1.45	1.43	1.463	1.579	1.504	1.443	1.539	1.573	1.651	1.648	1.72	1.728	1.806	NaN	NaN	NaN	NaN	NaN	NaN	NaN	NaN	NaN	NaN	NaN	NaN	NaN	NaN	NaN	NaN	NaN	NaN	NaN	NaN	NaN	NaN	NaN	NaN	NaN	NaN
1	1.39	1.425	1.442	1.421	1.409	1.4	1.484	1.445	1.51	1.602	1.556	1.582	1.676	1.794	1.718	1.689	1.864	1.985	2.256	2.343	2.48	2.466	2.485	2.523	2.538	2.586	2.498	2.557	2.556	2.543	2.584	2.576	2.575	2.571	2.528	2.584	2.591	2.667	2.585	2.666	2.551	2.578	2.612	2.607	2.63	2.58	2.61	2.613	2.556
0	NaN	NaN	NaN	NaN	NaN	NaN	NaN	NaN	NaN	NaN	NaN	NaN	NaN	NaN	NaN	NaN	NaN	NaN	NaN	NaN	NaN	NaN	NaN	NaN	NaN	NaN	NaN	NaN	NaN	NaN	NaN	NaN	NaN	NaN	NaN	NaN	NaN	NaN	NaN	NaN	NaN	NaN	NaN	NaN	NaN	NaN	NaN	NaN	NaN
2	1.341	1.378	1.359	1.395	1.316	1.303	1.375	1.408	1.437	1.413	1.419	1.419	1.44	1.482	1.479	1.432	1.475	1.521	1.549	1.558	1.603	1.665	1.688	1.666	1.718	1.763	1.752	1.863	1.949	1.966	2.023	2.104	2.109	2.118	2.158	2.189	2.15	2.182	2.151	NaN	NaN	NaN	NaN	NaN	NaN	NaN	NaN	NaN	NaN
0	1.337	1.349	1.357	1.378	1.216	1.184	1.365	1.371	NaN	NaN	NaN	NaN	NaN	NaN	NaN	NaN	NaN	NaN	NaN	NaN	NaN	NaN	NaN	NaN	NaN	NaN	NaN	NaN	NaN	NaN	NaN	NaN	NaN	NaN	NaN	NaN	NaN	NaN	NaN	NaN	NaN	NaN	NaN	NaN	NaN	NaN	NaN	NaN	NaN
3	1.412	1.357	1.38	1.414	1.36	1.43	1.411	1.417	1.456	1.47	1.507	1.504	1.516	1.609	1.617	1.656	1.666	1.73	1.787	1.852	1.936	2	2.06	2.111	2.101	2.173	2.208	2.243	2.276	2.229	2.284	2.289	2.256	2.241	2.252	2.259	2.251	2.28	2.251	2.276	2.348	2.273	2.252	2.274	2.317	2.299	2.288	2.279	2.28
4	1.375	1.376	1.398	1.392	1.385	1.376	1.37	1.39	1.42	1.413	1.422	1.436	1.448	1.449	1.445	1.472	1.495	1.501	1.524	1.536	1.541	1.545	1.582	1.588	1.614	1.653	1.639	1.69	1.721	1.729	1.788	1.822	1.777	1.85	1.844	1.893	1.876	1.943	1.935	1.965	1.988	1.994	2	2.016	2.06	2.095	2.093	2.097	2.095
0	1.474	1.254	1.397	1.285	NaN	NaN	NaN	NaN	NaN	NaN	NaN	NaN	NaN	NaN	NaN	NaN	NaN	NaN	NaN	NaN	NaN	NaN	NaN	NaN	NaN	NaN	NaN	NaN	NaN	NaN	NaN	NaN	NaN	NaN	NaN	NaN	NaN	NaN	NaN	NaN	NaN	NaN	NaN	NaN	NaN	NaN	NaN	NaN	NaN
5	1.378	1.391	1.516	1.42	1.465	1.384	1.511	1.409	1.439	1.491	1.549	1.538	1.692	1.653	1.65	1.855	1.811	1.962	1.794	1.94	2.023	2.112	2.205	2.316	2.286	2.234	2.336	2.353	2.356	2.315	2.284	2.294	2.235	2.342	2.323	2.356	2.338	2.345	2.293	2.397	NaN	NaN	NaN	NaN	NaN	NaN	NaN	NaN	NaN
6	1.341	1.357	1.379	1.371	1.33	1.318	1.405	1.401	1.434	1.473	1.482	1.498	1.559	1.64	1.622	1.588	1.743	1.761	1.81	1.858	1.945	2.023	2.082	2.119	2.168	2.151	2.156	2.161	2.163	2.161	2.165	2.164	2.161	2.151	2.167	2.2	2.174	2.202	2.169	2.204	2.189	2.207	2.179	2.189	2.208	2.227	2.222	2.229	2.204
7	1.38	1.389	1.387	1.426	1.377	1.392	1.411	1.413	1.487	1.469	1.483	1.478	1.476	1.549	1.537	1.588	1.618	1.648	1.678	1.744	1.77	1.844	1.93	1.906	1.91	1.981	1.977	1.995	2.078	2.12	2.176	2.217	2.21	2.206	2.217	2.239	2.206	2.262	2.232	2.22	2.236	2.256	2.25	2.253	2.23	2.217	2.231	2.218	2.229
8	1.396	1.381	1.43	1.402	1.44	1.431	1.438	1.485	1.545	1.558	1.566	1.6	1.661	1.723	1.782	1.882	1.887	1.933	2.018	2.076	2.015	2.103	2.158	2.186	2.246	2.259	2.245	2.231	2.27	2.258	2.249	2.249	2.25	2.23	2.228	2.249	2.244	2.255	2.248	2.264	2.271	2.252	2.256	2.255	2.272	2.284	2.278	2.28	2.226
0	1.373	1.382	1.401	1.368	1.396	1.361	1.387	1.413	1.422	1.44	1.386	1.42	1.432	1.426	1.437	1.551	1.485	1.528	1.453	1.547	1.559	1.545	1.593	1.616	1.648	1.663	1.655	1.735	1.703	1.683	1.732	1.76	1.784	1.82	1.845	1.839	1.867	1.879	1.909	1.892	1.933	1.945	1.975	1.931	1.972	1.994	2.025	2.029	1.998
0	1.368	1.374	1.421	1.42	1.405	1.403	1.431	1.375	1.396	1.415	1.484	1.473	1.482	1.418	1.474	1.516	1.513	1.573	1.515	1.556	1.592	1.629	1.625	1.66	1.689	1.727	1.738	1.772	1.802	1.834	1.844	1.889	1.91	1.938	1.948	1.995	1.988	2.058	2.013	2.091	2.056	2.078	2.049	2.081	2.154	2.133	2.085	2.147	2.13
9	1.385	1.308	1.386	1.396	1.353	1.386	1.386	1.362	1.434	1.421	1.436	1.428	1.435	1.483	1.537	1.498	1.536	1.575	1.589	1.594	1.694	1.655	1.694	1.728	1.705	1.759	1.76	1.773	1.877	1.909	1.954	2.033	2.076	2.102	2.114	2.194	2.189	2.231	2.228	2.234	2.249	2.222	2.197	2.216	2.219	2.234	2.224	2.233	2.224
10	1.376	1.37	1.394	1.381	1.399	1.374	1.39	1.397	1.422	1.42	1.421	1.43	1.441	1.464	1.461	1.483	1.489	1.497	1.534	1.539	1.55	1.575	1.563	1.599	1.627	1.657	1.642	1.669	1.724	1.756	1.784	1.81	1.808	1.864	1.848	1.906	1.888	1.94	1.942	1.968	2.004	1.997	1.983	2.001	2.035	2.054	2.079	2.095	2.052
11	1.385	1.343	1.414	1.428	1.44	1.42	1.438	1.419	1.478	1.5	1.565	1.58	1.613	1.618	1.704	1.762	1.756	1.872	1.891	1.945	1.949	2.053	2.077	2.088	2.139	2.192	2.19	2.217	2.213	2.234	2.237	2.247	2.256	2.241	2.241	2.276	2.234	2.255	2.228	2.274	2.244	2.247	2.265	2.267	2.307	2.278	2.267	2.291	2.269
0	1.349	1.362	1.36	1.391	1.315	1.326	1.4	1.42	1.443	1.452	1.472	1.502	1.536	1.634	1.624	1.63	1.673	1.745	1.858	1.927	2.027	2.07	2.132	2.152	2.139	2.106	NaN	NaN	NaN	NaN	NaN	NaN	NaN	NaN	NaN	NaN	NaN	NaN	NaN	NaN	NaN	NaN	NaN	NaN	NaN	NaN	NaN	NaN	NaN
12	1.375	1.388	1.438	1.433	1.467	1.401	1.457	1.429	1.45	1.517	1.59	1.608	1.665	1.603	1.698	1.753	1.778	1.876	1.785	1.883	1.962	2.037	2.024	2.124	2.181	2.211	2.216	2.234	2.274	2.307	2.266	2.274	2.282	2.259	2.277	2.289	2.289	2.294	2.249	2.294	2.275	2.276	2.271	2.261	2.272	2.282	2.27	2.302	2.276
13	1.384	1.299	1.35	1.372	1.31	1.381	1.373	1.301	1.354	1.361	1.38	1.381	1.368	1.415	1.434	1.431	1.476	1.498	1.497	1.498	1.607	1.596	1.584	1.618	1.668	1.69	1.692	1.69	1.81	1.818	1.834	1.895	1.921	1.975	2.028	2.077	2.076	2.151	2.133	2.152	2.166	2.172	2.187	2.171	2.177	2.176	2.179	2.205	2.18
14	1.393	1.429	1.474	1.472	1.454	1.381	1.465	1.413	1.399	1.445	1.494	1.515	1.519	1.517	1.514	1.653	1.59	1.73	1.584	1.718	1.768	1.795	1.87	1.888	1.959	1.997	2.078	2.122	2.145	2.241	2.214	NaN	NaN	NaN	NaN	NaN	NaN	NaN	NaN	NaN	NaN	NaN	NaN	NaN	NaN	NaN	NaN	NaN	NaN
0	1.367	NaN	NaN	NaN	NaN	NaN	NaN	NaN	NaN	NaN	NaN	NaN	NaN	NaN	NaN	NaN	NaN	NaN	NaN	NaN	NaN	NaN	NaN	NaN	NaN	NaN	NaN	NaN	NaN	NaN	NaN	NaN	NaN	NaN	NaN	NaN	NaN	NaN	NaN	NaN	NaN	NaN	NaN	NaN	NaN	NaN	NaN	NaN	NaN
0	NaN	NaN	NaN	NaN	NaN	NaN	NaN	NaN	NaN	NaN	NaN	NaN	NaN	NaN	NaN	NaN	NaN	NaN	NaN	NaN	NaN	NaN	NaN	NaN	NaN	NaN	NaN	NaN	NaN	NaN	NaN	NaN	NaN	NaN	NaN	NaN	NaN	NaN	NaN	NaN	NaN	NaN	NaN	NaN	NaN	NaN	NaN	NaN	NaN
15	1.349	1.344	1.367	1.386	1.296	1.266	1.393	1.4	1.41	1.464	1.441	1.471	1.522	1.628	1.558	1.503	1.624	1.649	1.669	1.715	1.778	1.816	1.857	1.939	2.035	2.072	2.113	2.128	2.155	2.158	2.156	2.169	2.155	2.145	2.17	2.173	2.172	2.188	2.162	2.197	2.183	2.201	2.175	2.19	2.208	2.212	2.228	2.228	2.209
16	1.376	1.333	1.44	1.419	1.46	1.449	1.417	1.486	1.53	1.537	1.591	1.613	1.668	1.728	1.768	1.834	1.844	1.966	2.03	2.051	2.049	2.117	2.149	2.197	2.259	2.234	2.245	2.245	2.273	2.268	2.271	2.254	2.242	2.25	2.23	2.288	2.276	2.278	2.273	2.291	2.304	2.289	2.272	2.275	2.288	2.295	2.282	2.294	2.276
0	1.366	1.369	1.381	1.402	1.309	1.298	1.406	1.415	1.448	1.457	1.459	NaN	NaN	NaN	NaN	NaN	NaN	NaN	NaN	NaN	NaN	NaN	NaN	NaN	NaN	NaN	NaN	NaN	NaN	NaN	NaN	NaN	NaN	NaN	NaN	NaN	NaN	NaN	NaN	NaN	NaN	NaN	NaN	NaN	NaN	NaN	NaN	NaN	NaN
17	1.342	1.354	1.378	1.374	1.351	1.338	1.382	1.412	1.44	1.404	1.422	1.437	1.438	1.466	1.458	1.497	1.494	1.556	1.594	1.603	1.626	1.687	1.734	1.758	1.879	1.936	2.008	2.096	2.165	2.202	2.201	2.215	2.214	2.204	2.203	2.217	2.221	2.237	2.189	2.221	2.206	2.213	2.186	2.183	2.212	2.234	2.244	2.237	2.235
18	1.425	1.423	1.474	1.445	1.509	1.435	1.444	1.486	1.476	1.533	1.483	1.555	1.579	1.538	1.555	1.681	1.632	1.765	1.662	1.802	1.879	1.876	1.956	1.915	2.003	2.012	2.037	2.138	2.134	2.091	2.149	2.126	2.1	2.124	2.17	2.17	2.181	2.214	2.174	2.221	2.179	2.217	2.195	2.19	2.218	2.193	2.209	2.233	2.212
19	1.358	1.365	1.372	1.375	1.354	1.381	1.385	1.398	1.47	1.432	1.455	1.485	1.486	1.551	1.582	1.606	1.636	1.693	1.72	1.759	1.81	1.867	1.906	1.943	2.011	2.051	2.106	2.121	2.167	2.15	2.164	2.201	2.189	2.196	2.206	2.223	2.186	2.197	2.195	2.227	2.236	2.19	2.184	2.17	2.196	2.201	2.236	2.239	2.201
20	1.345	1.284	1.36	1.347	1.315	1.372	1.339	1.321	1.39	1.399	1.433	1.417	1.414	1.472	1.484	1.514	1.541	1.558	1.566	1.586	1.691	1.678	1.645	1.697	1.698	1.779	1.751	1.83	1.938	2.036	2.064	2.155	2.183	2.217	2.226	2.273	2.264	2.289	2.252	2.291	2.294	2.269	2.27	2.277	2.323	2.325	2.323	2.288	2.308
21	1.367	1.374	1.382	1.412	1.295	1.285	1.402	1.414	1.418	1.46	1.455	1.466	1.511	1.607	1.536	1.479	1.571	1.593	1.639	1.663	1.71	1.731	1.757	1.792	1.864	1.884	1.934	1.99	2.047	2.101	2.137	2.169	2.165	2.195	2.185	2.211	2.202	2.223	2.205	2.224	2.209	2.204	2.193	2.203	2.216	2.208	2.231	NaN	NaN
0	1.406	1.444	1.493	1.509	1.47	1.441	1.474	1.443	1.471	1.505	1.54	1.56	1.581	1.538	1.595	1.659	1.697	1.749	1.658	1.744	1.819	1.843	1.882	1.915	1.989	NaN	NaN	NaN	NaN	NaN	NaN	NaN	NaN	NaN	NaN	NaN	NaN	NaN	NaN	NaN	NaN	NaN	NaN	NaN	NaN	NaN	NaN	NaN	NaN
22	1.328	1.308	1.354	1.364	1.352	1.353	1.398	1.397	1.467	1.433	1.455	1.487	1.475	1.543	1.541	1.585	1.642	1.653	1.696	1.711	1.772	1.79	1.802	1.839	1.859	1.908	1.998	2.059	2.118	2.164	2.212	2.216	2.224	2.229	2.224	2.28	2.243	2.242	2.214	2.229	2.259	2.238	2.24	2.238	2.259	2.258	2.257	2.274	2.255
23	1.353	1.374	1.386	1.386	1.37	1.363	1.385	1.4	1.436	1.399	1.409	1.434	1.454	1.475	1.501	1.532	1.519	1.566	1.61	1.607	1.679	1.696	1.766	1.768	1.824	1.863	1.916	1.949	2.015	2.06	2.118	2.172	2.189	2.196	2.21	2.232	2.226	2.252	2.238	2.259	2.269	2.237	2.225	2.239	2.238	2.236	2.248	2.242	2.223
0	1.367	1.398	1.404	1.434	1.43	1.419	1.443	1.397	1.423	1.418	1.493	1.465	1.512	1.449	1.469	1.503	1.513	1.534	1.51	1.531	1.54	1.581	1.589	1.588	1.608	1.636	1.663	1.695	1.703	1.742	1.719	1.789	1.773	1.825	1.837	1.836	1.835	1.886	1.874	1.932	1.935	1.947	1.935	1.956	1.976	1.999	1.966	2.021	2.034
0	1.441	1.478	1.524	1.495	1.474	1.461	1.485	1.404	1.486	1.566	1.573	1.563	1.615	1.614	1.646	1.701	1.782	1.85	1.741	1.798	1.912	1.865	1.99	2.086	NaN	NaN	NaN	NaN	NaN	NaN	NaN	NaN	NaN	NaN	NaN	NaN	NaN	NaN	NaN	NaN	NaN	NaN	NaN	NaN	NaN	NaN	NaN	NaN	NaN
24	1.314	1.286	1.369	1.398	1.324	1.331	1.383	1.352	1.436	1.457	1.453	1.483	1.498	1.571	1.591	1.629	1.676	1.703	1.793	1.791	1.905	1.91	1.91	1.984	2.074	2.139	2.167	2.201	2.222	2.219	2.224	2.239	2.241	2.229	2.233	2.242	2.227	2.266	2.222	2.252	2.258	2.217	2.236	2.232	2.236	2.242	2.246	2.25	2.239
25	1.429	1.427	1.442	1.461	1.409	1.442	1.459	1.453	1.504	1.501	1.552	1.588	1.613	1.637	1.704	1.704	1.74	1.814	1.838	1.89	1.991	2.019	2.064	2.139	2.168	2.155	2.185	2.154	2.146	2.134	2.15	2.151	2.138	2.14	2.13	2.145	2.142	2.17	2.138	2.154	2.191	2.2	2.196	2.174	2.2	2.231	2.245	2.224	2.224
0	1.462	1.425	1.508	1.434	1.472	1.43	1.427	1.501	1.517	1.545	1.513	1.614	1.595	1.702	1.657	1.696	1.824	1.89	1.87	1.903	2.053	NaN	NaN	NaN	NaN	NaN	NaN	NaN	NaN	NaN	NaN	NaN	NaN	NaN	NaN	NaN	NaN	NaN	NaN	NaN	NaN	NaN	NaN	NaN	NaN	NaN	NaN	NaN	NaN
26	1.385	1.382	1.392	1.413	1.385	1.392	1.409	1.385	1.423	1.426	1.475	1.467	1.502	1.486	1.504	1.542	1.55	1.62	1.567	1.625	1.678	1.69	1.713	1.728	1.773	1.838	1.865	1.881	1.9	1.968	1.945	2.096	2.14	2.173	2.201	2.223	2.201	2.243	2.199	2.232	2.223	2.199	2.21	2.217	2.25	2.26	2.246	2.253	2.208
27	1.333	1.351	1.376	1.381	1.35	1.333	1.389	1.382	1.416	1.444	1.441	1.462	1.48	1.536	1.515	1.492	1.56	1.57	1.603	1.626	1.665	1.705	1.719	1.753	1.809	1.819	1.867	1.96	2.02	2.069	2.108	2.139	2.141	2.126	2.149	2.178	2.157	2.173	2.16	2.178	2.172	2.182	2.171	2.178	2.178	2.184	2.214	2.198	2.182
0	1.388	1.4	1.425	1.405	1.424	1.412	1.435	1.389	1.424	1.432	1.496	1.519	1.534	1.495	1.476	1.519	1.543	1.575	1.564	1.615	1.62	1.628	1.669	1.661	1.743	NaN	NaN	NaN	NaN	NaN	NaN	NaN	NaN	NaN	NaN	NaN	NaN	NaN	NaN	NaN	NaN	NaN	NaN	NaN	NaN	NaN	NaN	NaN	NaN
28	1.347	1.32	1.389	1.408	1.401	1.395	1.361	1.403	1.426	1.402	1.445	1.453	1.441	1.468	1.434	1.465	1.476	1.488	1.503	1.504	1.538	1.534	1.569	1.525	1.562	1.584	1.587	1.591	1.62	1.625	1.621	1.658	1.63	1.682	1.683	1.704	1.679	1.719	1.72	1.741	1.779	1.755	1.75	1.747	1.811	1.807	1.811	1.821	1.835
0	1.382	1.392	1.402	1.405	1.373	1.373	1.412	1.435	1.469	1.474	1.462	1.494	1.506	1.527	1.546	1.556	1.575	1.594	1.607	1.622	1.685	1.679	1.703	1.723	1.795	1.799	1.835	1.862	1.932	1.957	1.979	2.018	2.04	2.071	2.119	2.139	2.142	2.192	2.167	2.19	2.216	2.187	2.206	2.197	2.208	2.222	2.215	2.208	2.192
29	1.344	1.305	1.399	1.396	1.381	1.4	1.369	1.404	1.435	1.416	1.405	1.435	1.412	1.456	1.457	1.467	1.488	1.476	1.576	1.513	1.55	1.576	1.586	1.602	1.65	1.662	1.702	1.688	1.704	1.786	1.76	1.787	1.802	1.869	1.907	1.979	2.005	2.072	2.105	2.164	2.171	2.186	2.166	2.194	2.194	2.197	2.211	2.205	2.199
30	1.312	1.297	1.37	1.429	1.354	1.325	1.414	1.427	1.499	1.491	1.543	1.583	1.633	1.716	1.765	1.831	1.898	1.903	2.018	2.074	2.139	2.165	2.186	2.229	2.244	2.251	2.246	2.239	2.249	2.256	2.234	2.241	2.229	2.23	2.231	2.258	2.232	2.247	2.225	2.279	2.261	2.245	2.233	2.242	2.26	2.26	2.271	2.257	2.232
31	1.364	1.349	1.395	1.423	1.402	1.37	1.428	1.45	1.538	1.492	1.521	1.576	1.577	1.638	1.703	1.751	1.777	1.822	1.937	1.944	2.011	2.005	2.059	2.118	2.15	2.171	2.204	2.21	2.239	2.249	2.237	2.243	2.252	2.238	2.227	2.242	2.253	2.233	2.224	2.247	2.258	2.243	2.259	2.241	2.246	2.252	2.297	2.277	2.248
32	1.469	1.373	1.469	1.487	1.456	1.503	1.49	1.498	1.526	1.561	1.537	1.536	1.557	1.572	1.609	1.59	1.613	1.663	1.672	1.678	1.757	1.713	1.771	1.804	1.876	1.916	1.957	1.989	2.049	2.07	2.1	2.141	2.184	2.154	2.116	2.153	2.158	2.215	2.138	2.163	2.178	2.191	2.155	2.15	2.192	2.185	2.203	2.216	2.183
33	1.388	1.383	1.413	1.505	1.385	1.377	1.484	1.474	1.512	1.53	1.508	1.521	1.547	1.573	1.664	1.718	1.676	1.744	1.817	1.876	1.941	1.996	2.039	2.086	2.126	2.159	2.122	2.119	2.139	2.158	2.146	2.14	2.142	2.151	2.145	2.193	2.191	2.198	2.133	2.178	2.2	2.181	2.178	2.2	2.198	2.21	2.25	2.189	2.192
0	1.43	1.391	1.414	1.423	1.434	1.399	1.395	1.376	1.423	1.437	1.475	1.49	1.491	1.48	1.459	1.486	1.535	1.526	1.503	1.531	1.523	1.544	1.56	1.564	1.595	1.632	1.649	1.647	1.666	1.702	1.683	1.691	1.723	1.727	1.758	1.801	1.726	1.76	1.797	1.806	1.823	1.796	1.824	1.854	1.882	1.871	1.901	1.892	1.929
34	1.388	1.388	1.392	1.414	1.402	1.397	1.418	1.419	1.447	1.477	1.479	1.494	1.51	1.535	1.541	1.549	1.586	1.592	1.6	1.631	1.668	1.693	1.698	1.722	1.786	1.776	1.815	1.835	1.877	1.96	1.983	2.037	2.066	2.098	2.118	2.177	2.175	2.216	2.198	2.198	2.217	2.209	2.196	2.188	2.187	2.193	2.19	2.16	2.184
0	1.364	1.358	1.41	1.409	1.374	1.36	1.33	1.365	1.407	1.423	1.414	1.447	1.388	1.358	1.361	1.421	1.452	1.522	1.431	1.41	1.437	1.468	1.535	1.513	1.498	1.542	1.495	1.54	1.554	1.581	1.629	1.606	1.689	1.628	1.679	1.709	1.654	1.746	1.756	1.725	1.751	1.727	1.748	1.78	1.81	1.816	1.824	1.85	1.841
0	1.349	1.273	1.392	1.372	NaN	NaN	NaN	NaN	NaN	NaN	NaN	NaN	NaN	NaN	NaN	NaN	NaN	NaN	NaN	NaN	NaN	NaN	NaN	NaN	NaN	NaN	NaN	NaN	NaN	NaN	NaN	NaN	NaN	NaN	NaN	NaN	NaN	NaN	NaN	NaN	NaN	NaN	NaN	NaN	NaN	NaN	NaN	NaN	NaN
35	1.399	1.387	1.381	1.394	1.399	1.379	1.381	1.4	1.424	1.441	1.461	1.492	1.502	1.481	1.512	1.521	1.564	1.581	1.599	1.593	1.636	1.649	1.677	1.668	1.73	1.809	1.781	1.847	1.917	1.962	1.986	2.049	2.108	2.13	2.153	2.181	2.191	2.199	2.229	2.258	2.227	2.236	2.225	2.22	2.24	2.222	2.229	2.209	2.246
0	1.291	1.289	1.359	1.422	1.35	1.28	1.377	1.371	1.407	1.396	1.401	1.407	1.401	1.428	1.413	1.444	1.461	1.427	1.501	1.471	1.514	1.5	1.535	1.555	1.565	1.604	1.608	1.652	1.647	1.697	1.709	1.71	1.761	1.763	1.77	1.817	1.791	1.904	1.891	1.869	1.93	1.963	1.964	1.945	1.979	2.023	2.026	2.018	1.966
36	1.388	1.402	1.396	1.403	1.389	1.377	1.386	1.431	1.417	1.433	1.468	1.48	1.517	1.505	1.492	1.524	1.587	1.593	1.604	1.622	1.65	1.71	1.765	1.724	1.827	1.893	2.001	2.017	2.081	2.189	2.159	2.211	2.252	2.216	2.259	2.245	2.218	2.256	2.208	2.225	2.304	2.235	2.25	2.253	2.25	2.25	2.288	2.206	2.266
0	1.35	1.342	1.406	1.439	1.367	1.365	1.438	1.437	1.514	1.477	1.472	1.52	1.509	1.568	1.625	1.621	1.634	1.681	1.743	1.739	1.832	1.797	1.853	1.903	1.912	1.949	1.97	2.01	2.043	2.118	2.121	2.16	2.199	2.184	2.205	2.243	2.227	2.241	2.236	2.222	2.264	2.254	2.238	2.235	2.245	2.247	2.273	2.25	2.231
37	1.382	1.325	1.385	1.391	1.381	1.393	1.383	1.4	1.445	1.42	1.437	1.487	1.475	1.513	1.554	1.553	1.582	1.63	1.703	1.665	1.751	1.784	1.852	1.948	2.049	2.094	2.155	2.184	2.207	2.227	2.234	2.233	2.237	2.234	2.236	2.264	2.255	2.272	2.26	2.261	2.278	2.277	2.253	2.276	2.281	2.297	2.294	2.294	2.276
0	1.319	1.333	1.375	1.424	1.355	1.323	1.414	1.397	1.426	1.41	1.431	1.427	1.465	1.461	1.485	1.479	1.491	1.493	1.54	1.529	1.546	1.54	1.57	1.602	1.61	1.619	1.633	1.652	1.673	1.695	1.701	1.725	1.745	1.764	1.77	1.817	1.811	1.874	1.847	1.852	1.903	1.906	1.93	1.924	1.944	1.969	1.984	1.99	1.973
0	1.405	1.374	1.431	1.435	1.451	1.438	1.438	1.475	1.518	1.506	1.558	1.585	1.595	1.63	1.605	1.635	1.668	1.702	1.737	1.739	1.795	1.792	1.827	1.809	1.873	1.908	1.908	1.894	1.934	1.955	1.921	1.976	1.934	2.006	1.988	1.981	1.974	2.022	2.004	2.05	2.08	2.026	2.056	2.037	2.079	2.057	2.061	2.048	2.086
38	1.376	1.402	1.392	1.398	1.388	1.38	1.416	1.424	1.42	1.448	1.458	1.452	1.511	1.486	1.486	1.52	1.585	1.576	1.573	1.619	1.627	1.672	1.694	1.715	1.822	1.893	1.957	2.059	2.126	2.211	2.22	2.225	2.233	2.216	2.24	2.261	2.238	2.288	2.246	2.255	2.303	2.257	2.26	2.269	2.275	2.288	2.31	2.277	2.31
39	1.374	1.361	1.411	1.397	1.4	1.374	1.374	1.41	1.438	1.435	1.446	1.501	1.496	1.489	1.48	1.553	1.557	1.586	1.58	1.554	1.595	1.612	1.647	1.693	1.677	1.712	1.731	1.78	1.793	1.836	1.825	1.866	1.905	1.856	1.898	1.946	1.902	1.96	2.015	1.953	2.052	1.989	1.998	2.004	2.059	2.027	2.079	2.08	2.074
40	1.379	1.324	1.42	1.441	1.432	1.431	1.392	1.445	1.464	1.447	1.455	1.508	1.483	1.536	1.509	1.536	1.548	1.568	1.654	1.604	1.691	1.677	1.688	1.69	1.759	1.801	1.829	1.819	1.856	1.899	1.894	1.945	1.943	2.03	2.009	2.041	2.042	2.107	2.093	2.112	2.148	2.149	2.151	2.159	2.18	2.191	2.202	2.191	2.18
41	1.38	1.386	1.395	1.4	1.38	1.386	1.425	1.449	1.488	1.512	1.524	1.564	1.586	1.625	1.674	1.714	1.773	1.805	1.918	2.045	2.142	2.19	2.212	2.247	2.284	2.243	2.252	2.265	2.281	2.288	2.267	2.302	2.271	2.262	2.271	2.317	2.265	2.292	2.257	2.318	2.264	2.294	2.278	2.299	2.284	2.321	2.321	2.306	2.326
42	1.422	1.433	1.421	1.438	1.458	1.438	1.473	1.487	1.587	1.597	1.7	1.758	1.84	1.879	1.872	1.952	1.986	2.083	2.093	2.131	2.177	2.209	2.194	2.211	2.236	2.22	2.219	2.198	2.184	2.225	2.198	2.191	2.175	2.171	2.188	2.203	2.185	2.199	2.182	2.213	2.211	2.192	2.189	2.194	2.199	2.215	2.243	2.203	2.2
0	1.317	1.318	1.355	1.391	1.357	1.275	1.353	1.37	1.407	1.393	1.397	1.416	1.397	1.413	1.434	1.424	1.447	1.432	1.511	1.475	1.514	1.509	1.515	1.534	1.539	1.58	1.61	1.582	1.602	1.632	1.637	1.642	1.644	1.667	1.683	1.701	1.703	1.773	1.764	1.762	1.824	1.853	1.834	1.863	1.86	1.883	1.926	1.918	1.885
43	1.389	1.366	1.35	1.41	1.379	1.375	1.428	1.397	1.426	1.455	1.426	1.453	1.477	1.485	1.506	1.534	1.534	1.58	1.619	1.655	1.692	1.725	1.761	1.778	1.875	1.867	1.991	2.061	2.097	2.172	2.19	2.197	2.2	2.182	2.191	2.233	2.196	2.22	2.206	2.235	2.212	2.23	2.21	2.211	2.222	2.243	2.233	2.223	2.188
0	NaN	NaN	NaN	NaN	NaN	NaN	NaN	NaN	NaN	NaN	NaN	NaN	NaN	NaN	NaN	NaN	NaN	NaN	NaN	NaN	NaN	NaN	NaN	NaN	NaN	NaN	NaN	NaN	NaN	NaN	NaN	NaN	NaN	NaN	NaN	NaN	NaN	NaN	NaN	NaN	NaN	NaN	NaN	NaN	NaN	NaN	NaN	NaN	NaN
44	1.324	1.329	1.345	1.397	1.362	1.327	1.371	1.389	1.419	1.399	1.401	1.433	1.438	1.467	1.475	1.491	1.528	1.524	1.585	1.551	1.597	1.595	1.628	1.642	1.651	1.688	1.699	1.718	1.734	1.769	1.778	1.822	1.827	1.828	1.853	1.919	1.881	1.948	1.938	1.931	1.966	2.022	2.017	2.026	2.064	2.071	2.085	2.075	2.073
45	1.408	1.389	1.392	1.416	1.404	1.409	1.449	1.448	1.474	1.527	1.541	1.574	1.603	1.645	1.678	1.73	1.757	1.841	1.968	2.053	2.155	2.205	2.233	2.21	2.29	2.245	2.254	2.241	2.268	2.287	2.27	2.271	2.257	2.257	2.305	2.306	2.276	2.307	2.323	2.288	2.312	2.305	2.294	2.295	2.321	2.334	2.291	2.3	2.251
0	1.332	1.361	1.475	1.184	1.144	1.386	1.348	1.411	NaN	NaN	NaN	NaN	NaN	NaN	NaN	NaN	NaN	NaN	NaN	NaN	NaN	NaN	NaN	NaN	NaN	NaN	NaN	NaN	NaN	NaN	NaN	NaN	NaN	NaN	NaN	NaN	NaN	NaN	NaN	NaN	NaN	NaN	NaN	NaN	NaN	NaN	NaN	NaN	NaN
46	1.369	1.365	1.372	1.37	1.365	1.355	1.368	1.355	1.385	1.392	1.383	1.396	1.419	1.413	1.45	1.477	1.503	1.535	1.558	1.602	1.65	1.652	1.706	1.746	1.835	1.854	1.919	1.986	2.031	2.087	2.115	2.134	2.163	2.165	2.167	2.215	2.198	2.19	2.188	2.194	2.174	2.18	2.176	2.169	2.179	2.195	2.183	2.192	2.166
47	1.351	1.283	1.375	1.486	1.385	1.308	1.432	1.443	1.38	1.469	1.46	1.497	1.458	1.499	1.507	1.568	1.575	1.602	1.664	1.654	1.704	1.685	1.739	1.746	1.762	1.781	1.859	1.808	1.82	1.928	1.945	2.042	2.067	2.124	2.106	2.203	2.191	2.272	2.236	2.204	2.236	2.248	2.233	2.27	2.212	2.246	2.261	2.271	2.238
48	1.376	1.347	1.363	1.39	1.378	1.377	1.43	1.424	1.461	1.478	1.523	1.561	1.591	1.622	1.69	1.716	1.782	1.824	1.876	1.944	2.009	2.088	2.13	2.147	2.227	2.225	2.215	2.223	2.235	2.209	2.204	2.204	2.205	2.185	2.198	2.243	2.194	2.233	2.216	2.217	2.235	2.218	2.208	2.178	2.205	2.211	2.222	2.216	2.193
49	1.414	1.402	1.405	1.421	1.402	1.383	1.374	1.411	1.427	1.452	1.477	1.486	1.501	1.473	1.473	1.488	1.561	1.557	1.573	1.561	1.612	1.625	1.656	1.674	1.711	1.746	1.872	1.947	2.038	2.145	2.169	2.219	2.27	2.234	2.241	2.299	2.279	2.262	2.282	2.323	2.316	2.295	2.318	2.271	2.309	2.284	2.282	2.315	2.274
0	1.341	1.347	1.368	1.425	1.396	1.368	1.435	1.437	1.491	1.538	1.555	1.598	1.626	1.626	1.763	1.783	1.827	1.915	1.98	2.049	2.085	2.169	2.2	2.242	2.301	2.276	2.281	2.28	2.274	2.257	2.278	2.264	2.264	NaN	NaN	NaN	NaN	NaN	NaN	NaN	NaN	NaN	NaN	NaN	NaN	NaN	NaN	NaN	NaN
50	1.375	1.395	1.409	1.387	1.406	1.381	1.378	1.384	1.444	1.436	1.439	1.488	1.456	1.492	1.475	1.492	1.48	1.547	1.561	1.533	1.573	1.597	1.635	1.618	1.649	1.729	1.759	1.762	1.816	1.842	1.917	1.956	2.003	2.07	2.104	2.186	2.178	2.214	2.216	2.225	2.247	2.219	2.232	2.255	2.245	2.234	2.236	2.229	2.255
0	1.429	1.413	1.419	1.424	1.455	1.418	1.442	1.443	1.5	1.488	1.559	1.59	1.639	1.661	1.65	1.72	1.72	1.784	1.824	1.85	1.911	1.922	1.998	2	2.045	2.074	2.098	2.126	2.145	2.157	2.159	2.178	2.173	2.158	2.14	2.181	2.167	2.178	2.16	2.207	2.187	2.171	2.19	2.179	2.193	2.201	2.2	2.197	2.172
0	1.378	1.364	1.379	1.395	1.379	1.377	1.392	1.395	1.419	1.406	1.414	1.432	1.441	1.464	1.476	1.492	1.481	1.536	1.566	1.569	1.607	1.635	1.633	1.697	1.786	1.824	1.911	1.971	2.051	2.125	2.145	2.192	2.202	2.195	2.195	2.235	2.213	2.233	2.198	2.235	2.233	2.227	2.233	2.255	2.251	2.256	2.264	2.267	2.256
51	1.394	1.423	1.387	1.431	1.383	1.334	1.44	1.4	1.448	1.516	1.511	1.546	1.503	1.557	1.607	1.644	1.655	1.727	1.707	1.746	1.732	1.8	1.819	1.894	1.921	1.982	2.063	2.098	2.126	2.178	2.189	2.198	2.254	2.23	2.232	2.269	2.271	2.29	2.262	2.283	2.305	2.287	2.286	2.288	2.281	2.314	2.335	2.289	2.282
0	1.354	1.359	1.402	1.437	1.418	1.432	1.52	1.598	1.72	1.841	1.958	2.066	2.164	2.217	2.272	2.28	2.312	2.31	2.339	2.31	2.329	2.3	2.307	2.313	2.315	2.324	2.297	2.288	2.297	2.298	2.294	2.293	2.299	2.301	2.276	2.318	2.277	2.303	2.279	2.288	2.29	2.287	2.251	2.258	2.275	2.27	2.283	2.288	2.231
52	1.4	1.388	1.373	1.393	1.379	1.368	1.422	1.379	1.428	1.435	1.432	1.436	1.434	1.45	1.455	1.465	1.479	1.482	1.502	1.526	1.548	1.57	1.583	1.577	1.648	1.639	1.671	1.713	1.738	1.786	1.869	1.949	1.997	2.032	2.085	2.131	2.151	2.191	2.182	2.218	2.214	2.209	2.211	2.216	2.211	2.203	2.215	2.197	2.212
53	1.376	1.36	1.426	1.431	1.417	1.425	1.411	1.453	1.483	1.462	1.494	1.546	1.581	1.635	1.618	1.671	1.694	1.741	1.836	1.808	1.876	1.914	1.926	1.958	1.984	2.048	2.083	2.113	2.163	2.196	2.203	2.209	2.214	2.203	2.204	2.23	2.217	2.252	2.222	2.244	2.234	2.224	2.222	2.236	2.246	2.245	2.25	2.233	2.223
54	1.38	1.371	1.426	1.413	1.405	1.38	1.392	1.423	1.442	1.453	1.475	1.481	1.532	1.501	1.512	1.568	1.553	1.621	1.609	1.586	1.652	1.663	1.648	1.701	1.707	1.707	1.718	1.776	1.772	1.85	1.859	1.856	1.894	1.892	1.92	1.992	1.952	2.025	2.055	2.07	2.126	2.142	2.183	2.206	2.251	2.269	2.29	2.288	2.31
55	1.342	1.328	1.431	1.394	1.393	1.398	1.441	1.442	1.497	1.503	1.469	1.517	1.526	1.554	1.581	1.616	1.633	1.638	1.713	1.715	1.729	1.816	1.835	1.899	2.005	2.007	2.104	2.142	2.189	2.22	2.18	2.217	2.212	2.246	2.248	2.306	2.26	2.277	2.215	2.278	2.301	2.28	2.262	2.294	2.25	2.309	2.304	2.292	2.229
56	1.399	1.395	1.413	1.426	1.437	1.388	1.408	1.405	1.466	1.455	1.487	1.508	1.558	1.57	1.543	1.575	1.591	1.674	1.668	1.664	1.701	1.724	1.789	1.8	1.839	1.853	1.931	1.93	1.985	2.045	2.049	2.073	2.091	2.13	2.114	2.187	2.196	2.233	2.224	2.227	2.234	2.257	2.246	2.25	2.266	2.244	2.277	2.263	2.27
0	1.421	1.408	1.378	1.385	1.416	1.404	1.443	1.443	1.464	1.502	1.503	1.505	1.522	1.553	1.546	1.557	1.617	1.594	1.629	1.666	1.629	1.703	1.692	1.734	1.731	1.71	1.731	1.754	1.789	1.816	1.798	1.833	1.846	1.875	1.836	1.895	1.906	1.916	1.905	1.893	1.948	1.938	1.933	2.039	2.038	2.09	2.027	2.033	2.032
57	1.373	1.371	1.386	1.368	1.377	1.365	1.394	1.381	1.412	1.427	1.432	1.467	1.464	1.478	1.482	1.486	1.517	1.547	1.538	1.538	1.592	1.608	1.617	1.63	1.672	1.664	1.698	1.729	1.746	1.777	1.824	1.871	2.043	1.934	1.952	2.104	2.039	2.098	2.105	2.124	2.148	2.159	2.164	2.182	NaN	NaN	NaN	NaN	NaN
0	1.385	1.356	1.39	1.417	1.402	1.39	1.393	1.42	1.453	1.435	1.489	1.502	1.525	1.566	1.557	1.604	1.605	1.655	1.705	1.746	1.788	1.816	1.87	1.87	1.936	1.969	2.014	2.054	2.091	2.132	2.14	2.176	2.153	2.163	2.164	2.199	2.175	2.19	2.171	2.199	2.187	2.189	2.184	2.183	2.206	2.219	2.225	2.205	2.223
58	1.421	1.431	1.392	1.43	1.444	1.462	1.441	1.46	1.477	1.542	1.522	1.53	1.539	1.583	1.588	1.592	1.704	1.682	1.718	1.789	1.787	1.859	1.871	1.924	1.987	2.045	2.105	2.133	2.169	2.191	2.22	2.213	2.215	2.23	2.228	2.234	2.244	2.273	2.195	2.262	2.24	2.234	2.218	2.214	2.242	2.215	2.242	2.189	2.205
59	1.421	1.422	1.415	1.429	1.411	1.413	1.467	1.483	1.507	1.549	1.563	1.598	1.646	1.701	1.73	1.788	1.829	1.875	1.928	1.931	1.979	2.041	2.057	2.052	2.097	2.078	2.103	2.128	2.162	2.177	2.198	2.209	2.201	2.191	2.185	2.211	2.185	2.211	2.17	2.2	2.206	2.207	2.201	2.211	2.212	2.223	2.222	2.224	2.198
60	1.401	1.393	1.404	1.419	1.441	1.423	1.423	1.436	1.482	1.443	1.523	1.553	1.603	1.579	1.61	1.602	1.583	1.695	1.663	1.693	1.735	1.771	1.834	1.869	1.968	2.027	2.116	2.182	2.201	2.259	2.22	2.269	2.214	2.206	2.242	2.25	2.252	2.294	2.277	2.258	2.268	2.258	2.25	2.229	2.292	2.268	2.309	2.277	2.275
61	1.396	1.383	1.408	1.406	1.402	1.38	1.391	1.397	1.404	1.411	1.424	1.432	1.443	1.459	1.44	1.465	1.45	1.445	1.469	1.46	1.507	1.48	1.481	1.506	1.534	1.52	1.537	1.521	1.563	1.564	1.571	1.587	1.588	1.602	1.604	1.626	1.603	1.648	1.613	1.642	1.658	1.682	1.656	1.687	1.691	1.706	1.7	1.691	1.684
62	1.448	1.434	1.404	1.409	1.419	1.4	1.488	1.452	1.516	1.543	1.58	1.597	1.638	1.682	1.716	1.77	1.807	1.871	1.901	1.948	1.992	2.083	2.053	2.081	2.12	2.146	2.197	2.197	2.198	2.217	2.206	2.22	2.201	2.199	2.208	2.22	2.198	2.209	2.193	2.193	2.215	2.21	2.198	2.21	2.223	2.218	2.226	2.228	2.2
0	1.392	1.392	1.427	1.43	1.421	1.412	1.426	1.443	1.491	1.498	1.514	1.572	1.543	1.543	1.605	NaN	NaN	NaN	NaN	NaN	NaN	NaN	NaN	NaN	NaN	NaN	NaN	NaN	NaN	NaN	NaN	NaN	NaN	NaN	NaN	NaN	NaN	NaN	NaN	NaN	NaN	NaN	NaN	NaN	NaN	NaN	NaN	NaN	NaN
63	1.401	1.362	1.384	1.389	1.38	1.385	1.402	1.416	1.469	1.48	1.496	1.531	1.591	1.595	1.608	1.654	1.63	1.825	1.741	1.782	1.901	2.012	2.105	2.219	2.29	2.278	2.28	2.307	2.312	2.332	2.306	2.306	2.311	2.285	2.317	2.357	2.313	2.384	2.359	2.361	2.364	2.325	2.341	2.336	2.376	2.373	2.359	2.348	2.339
0	1.364	1.357	1.376	1.357	1.38	1.359	1.392	1.396	1.426	1.47	1.454	1.545	1.593	1.613	1.68	NaN	NaN	NaN	NaN	NaN	NaN	NaN	NaN	NaN	NaN	NaN	NaN	NaN	NaN	NaN	NaN	NaN	NaN	NaN	NaN	NaN	NaN	NaN	NaN	NaN	NaN	NaN	NaN	NaN	NaN	NaN	NaN	NaN	NaN
64	1.418	1.362	1.395	1.404	1.382	1.39	1.367	1.372	1.43	1.405	1.394	1.419	1.456	1.472	1.488	1.497	1.459	1.473	1.541	1.46	1.496	1.528	1.525	1.537	1.606	1.571	1.599	1.609	1.632	1.638	1.636	1.679	1.693	1.714	1.712	1.737	1.758	1.816	1.805	1.875	1.862	1.876	1.949	2.039	2.12	2.186	2.235	2.231	2.25
65	1.449	1.416	1.427	1.421	1.432	1.402	1.419	1.445	1.452	1.465	1.533	1.528	1.555	1.597	1.616	1.628	1.584	1.673	1.71	1.739	1.758	1.786	1.872	1.856	1.922	1.927	1.976	2.002	2.029	2.043	2.072	2.1	2.113	2.114	2.144	2.179	2.162	2.183	2.175	2.195	2.195	2.174	2.19	2.171	2.187	2.186	2.198	2.177	2.181
66	1.393	1.397	1.385	1.403	1.404	1.372	1.411	1.393	1.444	1.437	1.49	1.462	1.492	1.506	1.531	1.553	1.583	1.617	1.642	1.686	1.699	1.742	1.763	1.773	1.901	1.962	2.022	2.095	2.174	2.19	2.2	2.194	2.175	2.205	2.197	2.219	2.218	2.265	2.216	2.235	2.24	2.26	NaN	NaN	NaN	NaN	NaN	NaN	NaN
0	1.388	1.368	1.415	1.415	1.379	1.354	1.375	1.379	1.431	1.417	1.415	1.418	1.453	1.464	1.465	1.478	1.458	1.468	1.522	1.494	1.545	1.564	1.558	1.563	1.653	1.615	1.675	1.659	1.717	1.705	1.713	1.786	1.78	1.839	1.809	1.865	1.854	1.874	1.884	1.947	1.951	1.969	1.971	2.003	2.024	2.025	2.038	2.026	2.032
67	1.413	1.429	1.45	1.481	1.435	1.429	1.471	1.497	1.57	1.587	1.598	1.739	1.766	1.823	1.871	1.878	1.967	2.038	2.048	2.108	2.365	2.277	2.317	2.357	2.333	2.308	2.3	2.32	2.32	2.29	2.308	2.31	2.311	2.321	2.279	2.307	2.301	2.313	2.318	2.333	2.314	2.269	2.321	2.267	2.301	2.331	2.277	2.279	2.239
0	1.384	1.362	1.395	1.389	1.396	1.38	1.443	1.377	NaN	NaN	NaN	NaN	NaN	NaN	NaN	NaN	NaN	NaN	NaN	NaN	NaN	NaN	NaN	NaN	NaN	NaN	NaN	NaN	NaN	NaN	NaN	NaN	NaN	NaN	NaN	NaN	NaN	NaN	NaN	NaN	NaN	NaN	NaN	NaN	NaN	NaN	NaN	NaN	NaN
68	1.423	1.368	1.409	1.404	1.402	1.379	1.392	1.431	1.484	1.46	1.507	1.539	1.636	1.614	1.642	1.693	1.665	1.732	1.815	1.812	1.898	1.923	1.959	1.973	2.053	2.081	2.111	2.151	2.202	2.202	2.215	2.209	2.211	2.193	2.216	2.234	2.212	2.238	2.216	2.253	2.23	2.221	2.23	2.229	2.249	2.267	2.264	2.261	2.237
0	1.413	1.379	1.415	1.412	1.39	1.376	1.374	1.401	1.442	1.38	1.431	1.435	1.474	1.471	1.463	1.499	1.466	1.478	1.54	1.506	1.542	1.552	1.556	1.567	1.64	1.588	1.633	1.632	1.642	1.655	1.65	1.718	1.735	1.742	1.723	1.759	1.777	1.781	1.775	1.819	1.833	1.827	1.84	1.896	1.892	1.899	1.907	1.918	1.902
69	1.627	1.455	1.571	1.545	1.592	1.448	1.542	1.546	1.597	1.517	1.649	1.624	1.616	1.657	1.699	1.687	1.55	1.742	1.795	1.704	1.765	1.668	1.743	1.831	1.8	1.896	1.875	1.918	1.9	1.941	1.993	1.999	2.124	2.088	2.105	2.182	2.207	2.268	2.213	2.261	2.239	2.187	2.184	2.209	2.221	2.257	2.262	2.231	2.238
70	1.43	1.421	1.4	1.406	1.409	1.395	1.451	1.439	1.472	1.502	1.499	1.495	1.514	1.553	1.569	1.59	1.615	1.653	1.658	1.688	1.721	1.77	1.792	1.805	1.871	1.877	1.908	1.942	1.99	2.02	2.076	2.107	2.138	2.137	2.179	2.198	2.204	2.223	2.189	2.206	2.218	2.232	2.202	2.233	2.229	2.221	2.247	2.232	2.219
0	1.411	1.384	1.414	1.408	1.394	1.382	1.477	1.476	1.512	1.555	1.59	1.623	1.656	1.709	1.755	1.804	1.82	1.985	2.003	2.049	2.261	2.4	2.349	NaN	NaN	NaN	NaN	NaN	NaN	NaN	NaN	NaN	NaN	NaN	NaN	NaN	NaN	NaN	NaN	NaN	NaN	NaN	NaN	NaN	NaN	NaN	NaN	NaN	NaN
0	1.408	1.402	1.419	1.404	1.421	1.383	1.428	1.434	1.493	1.454	1.465	1.493	1.502	1.521	1.547	1.528	1.506	1.57	1.56	1.561	1.599	1.591	1.614	1.63	1.643	1.677	1.668	1.701	1.693	1.771	1.771	1.756	1.793	1.793	1.795	1.877	NaN	NaN	NaN	NaN	NaN	NaN	NaN	NaN	NaN	NaN	NaN	NaN	NaN
0	1.406	1.41	1.353	1.387	1.418	1.394	1.442	1.428	1.478	1.515	1.506	1.5	1.548	1.57	1.585	1.633	1.701	1.708	1.759	1.821	1.854	1.931	NaN	NaN	NaN	NaN	NaN	NaN	NaN	NaN	NaN	NaN	NaN	NaN	NaN	NaN	NaN	NaN	NaN	NaN	NaN	NaN	NaN	NaN	NaN	NaN	NaN	NaN	NaN
71	1.437	1.431	1.386	1.4	1.41	1.383	1.463	1.412	1.503	1.501	1.514	1.501	1.535	1.562	1.587	1.632	1.639	1.69	1.738	1.792	1.842	1.908	1.908	1.896	1.948	1.97	1.965	2.005	2.074	2.105	2.131	2.174	2.176	2.185	2.198	2.22	2.218	2.242	2.197	2.215	2.223	2.228	2.213	2.214	2.204	2.254	2.229	2.223	2.216
72	1.54	1.478	1.466	1.549	1.484	1.436	1.467	1.506	1.583	1.594	1.636	1.637	1.631	1.749	1.654	1.749	1.473	1.749	1.702	1.854	1.726	1.747	1.943	1.847	1.982	1.993	2.056	2.112	2.138	2.232	2.233	2.274	2.216	2.212	2.234	2.218	2.269	2.207	2.266	2.228	2.274	2.23	2.232	2.211	2.231	2.215	2.212	2.247	2.224
73	1.389	1.385	1.401	1.38	1.376	1.36	1.38	1.399	1.4	1.419	1.438	1.455	1.48	1.534	1.55	1.61	1.548	1.626	1.712	1.713	1.854	1.929	2.046	2.128	2.175	2.207	2.23	2.238	2.227	2.214	2.215	2.244	2.242	2.241	2.204	2.265	2.255	2.247	2.207	2.237	2.235	2.208	2.195	2.214	2.242	2.192	2.224	2.211	2.233
0	1.457	1.42	1.44	1.425	1.421	1.385	1.45	1.426	1.463	1.459	1.46	1.467	1.466	1.492	1.507	1.502	1.465	1.54	1.538	1.523	1.558	1.544	1.551	1.569	1.618	1.584	1.607	1.638	1.661	1.669	1.674	1.672	1.687	1.733	1.732	1.773	1.825	1.82	1.843	1.939	1.96	1.998	2.022	2.087	2.121	2.128	2.171	2.155	2.183
74	1.411	1.391	1.382	1.423	1.391	1.384	1.386	1.382	1.403	1.415	1.452	1.458	1.513	1.531	1.53	1.577	1.577	1.6	1.68	1.676	1.727	1.806	1.859	1.913	2.003	2.033	2.098	2.113	2.178	2.193	2.198	2.222	2.185	2.21	2.184	2.227	2.219	2.215	2.207	2.242	2.236	2.245	2.226	2.235	2.218	2.224	2.237	2.239	2.202
75	1.404	1.399	1.414	1.411	1.438	1.435	1.425	1.477	1.511	1.51	1.532	1.596	1.624	1.677	1.701	1.765	1.823	1.877	1.957	1.984	2.027	2.081	2.107	2.164	2.194	2.226	2.203	2.226	2.228	2.236	2.231	2.24	2.24	2.225	2.233	2.268	2.22	2.258	2.206	2.235	2.268	2.247	2.241	2.238	2.217	2.236	2.251	2.233	2.214
76	1.412	1.408	1.394	1.396	1.372	1.39	1.41	1.392	1.434	1.429	1.467	1.454	1.54	1.527	1.547	1.59	1.588	1.647	1.697	1.709	1.776	1.784	1.806	1.874	1.946	1.962	1.999	2.029	2.084	2.062	2.15	2.157	2.161	2.172	2.176	2.215	2.203	2.225	2.21	2.26	2.239	2.239	2.234	2.222	2.248	2.229	2.27	2.245	2.244
77	1.44	1.397	1.375	1.396	1.382	1.402	1.443	1.434	1.441	1.487	1.492	1.558	1.547	1.577	1.617	1.629	1.687	1.734	1.735	1.778	1.807	1.877	1.925	2.025	2.109	2.115	2.19	2.224	2.26	2.256	2.252	2.27	2.31	2.316	2.273	2.285	2.298	2.305	2.282	2.291	2.271	2.276	2.289	2.309	2.331	2.256	NaN	NaN	NaN
78	1.409	1.398	1.409	1.404	1.41	1.425	1.424	1.479	1.494	1.525	1.501	1.552	1.584	1.598	1.653	1.7	1.767	1.791	1.879	1.887	1.941	2.014	2.039	2.106	2.176	2.167	2.223	2.233	2.237	2.259	2.226	2.254	2.232	2.229	2.245	2.265	2.247	2.268	2.244	2.264	2.246	2.246	2.23	2.227	2.224	2.243	2.274	2.255	2.226
79	1.371	1.365	1.393	1.399	1.386	1.378	1.403	1.388	1.438	1.434	1.444	1.464	1.502	1.528	1.551	1.594	1.584	1.589	1.693	1.762	1.86	1.919	1.994	2.076	2.158	2.188	2.22	2.215	2.253	2.258	2.225	2.235	2.226	2.228	2.238	2.253	2.241	2.265	2.244	2.275	2.264	2.269	2.264	2.245	2.252	2.258	2.255	2.236	2.237
0	NaN	NaN	NaN	NaN	NaN	NaN	NaN	NaN	NaN	NaN	NaN	NaN	NaN	NaN	NaN	NaN	NaN	NaN	NaN	NaN	NaN	NaN	NaN	NaN	NaN	NaN	NaN	NaN	NaN	NaN	NaN	NaN	NaN	NaN	NaN	NaN	NaN	NaN	NaN	NaN	NaN	NaN	NaN	NaN	NaN	NaN	NaN	NaN	NaN
80	1.525	1.526	1.588	1.508	1.48	1.496	1.435	1.549	1.579	1.567	1.67	1.578	1.689	1.685	1.706	1.74	1.508	1.747	1.757	1.805	1.801	1.823	1.9	1.82	1.976	1.879	1.944	1.979	1.945	1.986	2.065	2.019	2.028	2.075	2.065	2.139	2.137	2.191	2.168	2.209	2.211	2.209	2.195	2.191	2.252	2.221	2.2	2.195	2.195
81	1.383	1.383	1.378	1.401	1.388	1.387	1.43	1.448	1.466	1.462	1.485	1.544	1.545	1.565	1.575	1.627	1.656	1.691	1.704	1.714	1.802	1.894	1.949	2.021	2.097	2.12	2.198	2.198	2.218	2.213	2.222	2.236	2.248	2.249	2.24	2.274	2.279	2.248	2.253	2.286	2.293	2.291	2.247	2.273	2.263	2.276	2.351	2.304	2.276
82	1.407	1.393	1.396	1.405	1.39	1.388	1.412	1.404	1.419	1.439	1.452	1.455	1.464	1.487	1.479	1.495	1.514	1.537	1.525	1.559	1.591	1.609	1.628	1.639	1.678	1.696	1.708	1.751	1.763	1.785	1.823	1.833	1.897	1.94	1.983	2.067	2.115	2.18	2.187	2.226	2.237	2.231	2.23	2.232	2.234	2.24	2.251	2.234	2.234
83	1.387	1.369	1.391	1.399	1.375	1.365	1.39	1.379	1.409	1.36	1.409	1.418	1.455	1.466	1.487	1.529	1.522	1.537	1.632	1.611	1.717	1.774	1.821	1.884	1.999	2.025	2.094	2.134	2.198	2.171	2.194	2.19	2.24	2.215	2.205	2.259	2.224	2.237	2.226	2.209	2.225	2.22	2.202	2.221	2.218	2.227	2.228	2.23	2.209
0	1.384	1.404	1.367	1.397	1.408	1.403	1.449	1.43	1.5	1.538	1.567	1.576	1.64	1.657	1.722	1.763	1.832	1.86	1.936	2.02	2.068	2.138	2.184	NaN	NaN	NaN	NaN	NaN	NaN	NaN	NaN	NaN	NaN	NaN	NaN	NaN	NaN	NaN	NaN	NaN	NaN	NaN	NaN	NaN	NaN	NaN	NaN	NaN	NaN
84	1.392	1.403	1.417	1.416	1.421	1.418	1.422	1.453	1.505	1.516	1.548	1.587	1.648	1.676	1.744	1.779	1.851	1.948	1.983	2.032	2.086	2.117	2.157	2.168	2.21	2.221	2.224	2.247	2.236	2.218	2.237	2.226	2.2	2.221	2.228	2.262	2.229	2.251	2.222	2.246	2.245	2.248	2.229	2.228	2.234	2.245	2.246	2.23	2.203
85	1.414	1.39	1.396	1.399	1.381	1.379	1.401	1.375	1.425	1.411	1.451	1.449	1.475	1.493	1.531	1.563	1.554	1.575	1.614	1.632	1.654	1.703	1.735	1.804	1.864	1.892	1.982	2.021	2.071	2.099	2.143	2.165	2.168	2.183	2.206	2.277	2.204	2.241	2.181	2.235	2.247	2.225	2.231	2.237	2.212	2.259	2.251	2.251	2.223
86	1.486	1.454	1.514	1.474	1.462	1.45	1.491	1.494	1.53	1.532	1.62	1.626	1.617	1.767	1.808	1.713	1.61	1.885	1.805	1.957	1.922	1.872	2.048	2.053	2.05	2.05	2.146	2.16	2.2	2.195	2.195	2.171	2.232	2.213	2.184	2.239	2.2	2.264	2.202	2.251	2.229	2.251	2.263	2.225	2.212	2.236	2.235	2.195	2.086
87	1.416	1.405	1.375	1.377	1.38	1.366	1.435	1.387	1.433	1.442	1.47	1.435	1.477	1.475	1.48	1.512	1.516	1.557	1.572	1.59	1.626	1.658	1.673	1.69	1.737	1.738	1.763	1.797	1.834	1.881	1.911	1.963	1.975	2.011	2.055	2.136	2.16	2.2	2.188	2.211	2.219	2.218	2.209	2.215	2.209	2.237	2.222	2.226	2.212
88	1.406	1.41	1.42	1.423	1.398	1.389	1.427	1.441	1.46	1.458	1.495	1.517	1.567	1.605	1.647	1.664	1.664	1.754	1.803	1.834	1.881	1.922	1.991	2.023	2.076	2.096	2.139	2.177	2.2	2.198	2.221	2.233	2.218	2.205	2.215	2.244	2.225	2.249	2.218	2.249	2.235	2.242	2.229	2.222	2.228	2.246	2.249	2.231	2.207
0	1.35	1.355	1.406	1.385	1.383	1.349	1.416	1.41	1.453	1.447	1.484	1.494	1.619	1.641	1.583	1.724	1.68	1.932	1.893	1.78	NaN	NaN	NaN	NaN	NaN	NaN	NaN	NaN	NaN	NaN	NaN	NaN	NaN	NaN	NaN	NaN	NaN	NaN	NaN	NaN	NaN	NaN	NaN	NaN	NaN	NaN	NaN	NaN	NaN
89	1.386	1.392	1.401	1.376	1.41	1.376	1.422	1.447	1.434	1.437	1.442	1.497	1.479	1.486	1.482	1.525	1.552	1.552	1.594	1.616	1.645	1.735	1.727	1.737	1.971	1.868	1.901	1.976	2.02	2.064	2.121	2.186	2.265	2.201	2.202	2.252	2.244	2.249	2.245	2.257	2.246	2.241	2.243	2.258	2.25	2.379	2.288	2.275	2.246
90	1.43	1.417	1.45	1.431	1.438	1.414	1.459	1.453	1.499	1.487	1.52	1.543	1.58	1.613	1.645	1.671	1.661	1.76	1.805	1.809	1.855	1.881	1.909	1.949	2.007	2.012	2.053	2.091	2.121	2.15	2.173	2.202	2.219	2.219	2.224	2.27	2.239	2.269	2.226	2.233	2.238	2.243	2.226	2.198	2.222	2.252	2.26	2.237	2.246
91	1.422	1.417	1.421	1.425	1.436	1.423	1.436	1.477	1.503	1.53	1.573	1.59	1.619	1.672	1.716	1.745	1.826	1.85	1.939	1.981	2.075	2.105	2.136	2.178	2.225	2.219	2.236	2.23	2.239	2.251	2.242	2.236	2.238	2.23	2.241	2.256	2.26	2.271	2.261	2.277	2.25	2.258	2.237	2.238	2.255	2.271	2.257	2.261	2.237
92	1.401	1.416	1.4	1.419	1.389	1.397	1.43	1.395	1.428	1.449	1.499	1.488	1.503	1.522	1.506	1.543	1.562	1.573	1.58	1.565	1.612	1.635	1.675	1.662	1.721	1.687	1.71	1.755	1.693	1.782	1.79	1.816	1.84	1.846	1.895	1.905	1.952	2.045	2.048	2.163	2.211	2.217	2.22	2.268	2.272	2.243	2.257	2.272	2.245
0	1.404	1.415	1.417	1.426	1.423	1.406	1.418	1.442	1.456	1.476	1.51	1.538	NaN	NaN	NaN	NaN	NaN	NaN	NaN	NaN	NaN	NaN	NaN	NaN	NaN	NaN	NaN	NaN	NaN	NaN	NaN	NaN	NaN	NaN	NaN	NaN	NaN	NaN	NaN	NaN	NaN	NaN	NaN	NaN	NaN	NaN	NaN	NaN	NaN
93	1.39	1.398	1.374	1.394	1.382	1.357	1.419	1.402	1.428	1.439	1.472	1.464	1.503	1.511	1.542	1.537	1.576	1.615	1.64	1.658	1.709	1.718	1.76	1.79	1.828	1.869	1.876	1.934	1.973	2.043	2.091	2.132	2.175	2.188	2.198	2.23	2.221	2.241	2.212	2.221	2.213	2.207	2.191	2.201	2.215	2.198	2.226	2.217	2.212
94	1.393	1.387	1.392	1.403	1.404	1.375	1.405	1.414	1.418	1.428	1.438	1.422	1.47	1.463	1.477	1.502	1.506	1.49	1.539	1.519	1.562	1.567	1.584	1.582	1.618	1.608	1.638	1.626	1.668	1.67	1.676	1.732	1.734	1.722	1.719	1.759	1.744	1.777	1.762	1.818	1.795	1.831	1.811	1.884	1.876	1.894	1.894	1.913	1.885
0	1.395	1.4	1.391	1.39	1.4	1.383	1.408	1.413	1.437	1.462	1.466	1.487	1.513	1.522	1.568	1.591	1.645	1.664	1.682	1.714	1.761	1.852	1.908	NaN	NaN	NaN	NaN	NaN	NaN	NaN	NaN	NaN	NaN	NaN	NaN	NaN	NaN	NaN	NaN	NaN	NaN	NaN	NaN	NaN	NaN	NaN	NaN	NaN	NaN
95	1.392	1.399	1.384	1.379	1.377	1.355	1.386	1.375	1.39	1.39	1.416	1.422	1.452	1.434	1.457	1.458	1.479	1.485	1.507	1.5	1.516	1.53	1.574	1.611	1.636	1.646	1.693	1.714	1.748	1.774	1.811	1.882	1.906	1.952	1.986	2.076	2.066	2.102	2.142	2.172	2.188	2.227	2.22	2.214	2.222	2.245	2.255	2.23	2.251
96	1.414	1.42	1.419	1.424	1.427	1.416	1.441	1.452	1.503	1.491	1.521	1.534	1.565	1.608	1.641	1.666	1.657	1.742	1.794	1.825	1.848	1.915	1.974	1.985	2.017	2.065	2.1	2.147	2.158	2.2	2.217	2.242	2.239	2.219	2.214	2.238	2.239	2.264	2.224	2.244	2.24	2.237	2.219	2.236	2.214	2.229	2.251	2.245	2.241
97	1.376	1.385	1.386	1.396	1.383	1.384	1.403	1.425	1.469	1.471	1.515	1.539	1.573	1.639	1.722	1.799	1.91	2.025	2.077	2.114	2.146	2.17	2.19	2.199	2.209	2.209	2.206	2.197	2.209	2.232	2.235	2.213	2.201	2.205	2.218	2.238	2.212	2.258	2.243	2.279	2.246	2.262	2.277	2.254	2.273	2.291	2.308	2.287	2.256
98	1.469	1.443	1.453	1.495	1.461	1.439	1.478	1.496	1.533	1.525	1.539	1.572	1.604	1.659	1.668	1.684	1.742	1.761	1.772	1.804	1.812	1.894	1.914	1.953	1.996	1.957	2.007	2.028	2.022	2.062	2.068	2.08	2.146	2.103	2.135	2.156	2.184	2.233	2.203	2.21	2.236	2.241	2.229	2.245	2.224	2.258	2.266	2.239	2.237
99	1.389	1.401	1.394	1.398	1.408	1.385	1.413	1.417	1.44	1.444	1.476	1.481	1.508	1.54	1.564	1.598	1.65	1.696	1.72	1.78	1.815	1.885	1.968	2.001	2.089	2.119	2.158	2.191	2.206	2.236	2.236	2.25	2.236	2.223	2.244	2.261	2.222	2.273	2.212	2.254	2.235	2.261	2.272	2.28	2.281	2.28	2.307	2.287	2.253
100	1.404	1.407	1.441	1.428	1.457	1.428	1.474	1.511	1.565	1.592	1.657	1.702	1.757	1.805	1.862	1.892	1.883	1.971	2.025	2.02	2.075	2.075	2.105	2.11	2.129	2.139	2.156	2.159	2.19	2.203	2.198	2.217	2.217	2.206	2.203	2.233	2.231	2.243	2.224	2.243	2.233	2.223	2.22	2.231	2.226	2.243	2.237	2.245	2.215
101	1.37	1.376	1.387	1.395	1.387	1.378	1.408	1.42	1.466	1.473	1.521	1.54	1.609	1.707	1.812	1.977	2.075	2.158	2.213	2.207	2.222	2.246	2.228	2.263	2.268	2.258	2.269	2.268	2.278	2.267	2.284	2.299	2.274	2.294	2.28	2.307	2.287	2.368	2.309	2.314	2.303	2.326	2.297	2.341	2.304	2.285	2.338	2.297	2.287
102	1.384	1.395	1.402	1.396	1.397	1.365	1.403	1.418	1.462	1.438	1.485	1.497	1.509	1.543	1.559	1.581	1.579	1.631	1.674	1.7	1.717	1.755	1.832	1.884	1.981	1.98	2.053	2.091	2.133	2.156	2.169	2.177	2.174	2.155	2.174	2.192	2.188	2.198	2.194	2.199	2.197	2.215	NaN	NaN	NaN	NaN	NaN	NaN	NaN
0	1.435	1.421	1.427	1.439	1.434	1.407	1.449	1.433	1.461	1.494	1.513	1.509	1.518	1.546	1.549	1.583	1.598	1.634	1.617	1.654	1.672	1.723	1.736	1.745	1.785	1.802	1.822	1.831	1.848	1.892	1.913	1.909	1.97	1.961	1.972	2.012	2.004	2.042	2.01	2.032	2.025	2.072	2.085	2.074	2.074	NaN	NaN	NaN	NaN
103	1.378	1.389	1.377	1.394	1.388	1.362	1.397	1.388	1.42	1.442	1.433	1.442	1.467	1.473	1.486	1.511	1.527	1.547	1.563	1.586	1.625	1.648	1.672	1.703	1.785	1.804	1.842	1.922	1.939	1.99	2.056	2.084	2.125	2.167	2.204	2.238	2.232	2.25	2.204	2.227	2.247	2.222	2.219	2.222	2.219	2.222	2.234	2.218	2.21
104	1.371	1.384	1.373	1.39	1.389	1.367	1.386	1.393	1.429	1.421	1.439	1.446	1.465	1.491	1.513	1.511	1.535	1.581	1.607	1.634	1.72	1.838	1.942	2.054	2.133	2.159	2.181	2.18	2.189	2.188	2.181	2.181	2.177	2.187	2.164	2.227	2.203	2.24	2.198	2.23	2.218	2.22	2.205	2.223	2.217	2.234	2.247	2.221	2.22
105	1.444	1.455	1.465	1.445	1.451	1.427	1.456	1.451	1.517	1.53	1.594	1.576	1.627	1.68	1.725	1.778	1.86	1.93	1.924	1.991	2.003	2.12	2.121	2.128	2.179	2.168	2.185	2.193	2.205	2.241	2.21	2.213	2.228	2.214	2.229	2.25	2.252	2.269	2.24	2.242	2.207	2.24	2.25	2.266	2.22	2.216	2.236	2.239	2.227
106	1.355	1.378	1.375	1.38	1.391	1.372	1.391	1.396	1.439	1.451	1.498	1.522	1.624	1.755	1.9	2.038	2.125	2.178	2.229	2.232	2.254	2.255	2.234	2.263	2.278	2.278	2.265	2.255	2.27	2.258	2.276	2.267	2.283	2.314	2.322	2.344	2.277	2.325	2.324	2.363	2.341	2.354	2.324	2.312	2.327	2.349	2.369	2.371	2.281
107	1.388	1.351	1.363	1.37	1.386	1.363	1.402	1.38	1.423	1.439	1.47	1.47	1.528	1.566	1.615	1.671	1.77	1.875	2.01	2.1	2.171	2.217	2.217	2.246	2.271	2.229	2.255	2.224	2.23	2.24	2.209	2.243	2.233	2.23	2.229	2.251	2.263	2.296	2.279	2.329	2.332	2.293	2.269	2.276	2.29	2.289	2.324	2.31	2.289
108	1.384	1.386	1.421	1.401	1.435	1.41	1.437	1.445	1.477	1.445	1.457	1.476	1.533	1.53	1.543	1.592	1.551	1.605	1.652	1.616	1.698	1.679	1.744	1.752	1.81	1.812	1.821	1.902	1.991	2.034	2.102	2.109	2.134	2.18	2.24	2.232	2.232	2.244	2.233	2.265	2.243	2.228	2.239	2.218	2.255	2.249	2.29	2.276	2.233
109	1.392	1.442	1.428	1.456	1.434	1.436	1.507	1.467	1.545	1.568	1.615	1.64	1.643	1.772	1.798	1.772	1.812	1.868	1.951	1.956	2.007	2.013	2.043	2.082	2.149	2.121	2.187	2.206	2.244	2.235	2.237	2.266	2.238	2.27	2.246	2.281	2.261	2.281	2.28	2.293	2.263	2.286	2.25	2.283	2.293	2.281	2.297	2.313	2.263
110	1.402	1.386	1.379	1.389	1.396	1.39	1.404	1.401	1.42	1.411	1.45	1.455	1.445	1.486	1.497	1.498	1.512	1.531	1.564	1.565	1.598	1.61	1.613	1.65	1.695	1.719	1.712	1.745	1.802	1.824	1.828	1.867	1.872	1.897	1.902	1.967	1.947	1.985	1.966	2.02	2.018	2.012	2.035	2.058	2.04	2.059	2.075	2.111	2.067
111	1.461	1.474	1.476	1.48	1.487	1.457	1.514	1.485	1.606	1.581	1.645	1.679	1.658	1.764	1.779	1.847	1.923	1.953	1.988	2.011	2.05	2.101	2.143	2.16	2.228	2.219	2.239	2.234	2.258	2.255	2.253	2.254	2.251	2.251	2.265	2.276	2.267	2.278	2.258	2.289	2.27	2.273	2.269	2.259	2.276	2.259	2.283	2.276	2.239
112	1.389	1.382	1.432	1.392	1.445	1.393	1.447	1.446	1.45	1.468	1.462	1.46	1.535	1.539	1.506	1.536	1.525	1.591	1.662	1.636	1.688	1.723	1.737	1.816	2.106	2.028	2.201	2.176	2.154	2.242	2.205	2.241	2.214	2.234	2.235	2.271	2.216	2.294	2.269	2.243	2.273	2.262	2.235	2.25	2.193	2.255	2.264	2.24	2.258
113	1.372	1.422	1.431	1.433	1.422	1.413	1.475	1.442	1.504	1.509	1.52	1.529	1.562	1.63	1.656	1.63	1.651	1.739	1.821	1.797	1.828	1.854	1.866	1.831	1.914	1.981	2.016	2.012	2.057	2.074	2.047	2.12	2.143	2.091	2.133	2.185	2.205	2.234	2.225	2.238	2.222	2.218	2.211	2.254	2.234	2.242	2.262	2.26	2.224
114	1.412	1.44	1.427	1.439	1.422	1.426	1.474	1.467	1.49	1.504	1.553	1.619	1.618	1.68	1.725	1.721	1.792	1.805	1.918	1.91	1.935	1.962	1.984	1.99	2.055	2.1	2.136	2.1	2.203	2.184	2.211	2.179	2.16	2.217	2.203	2.24	2.235	2.263	2.242	2.279	2.271	2.278	2.241	2.276	2.256	2.301	2.283	2.277	2.245
115	1.349	1.379	1.368	1.395	1.378	1.381	1.392	1.393	1.404	1.44	1.432	1.45	1.502	1.51	1.527	1.548	1.608	1.643	1.666	1.677	1.777	1.843	1.928	2.021	2.128	2.156	2.181	2.209	2.211	2.205	2.209	2.221	2.217	2.203	2.228	2.224	2.221	2.225	2.205	2.215	2.207	2.156	2.166	2.249	2.255	2.258	2.246	2.272	2.255
0	NaN	NaN	NaN	NaN	NaN	NaN	NaN	NaN	NaN	NaN	NaN	NaN	NaN	NaN	NaN	NaN	NaN	NaN	NaN	NaN	NaN	NaN	NaN	NaN	NaN	NaN	NaN	NaN	NaN	NaN	NaN	NaN	NaN	NaN	NaN	NaN	NaN	NaN	NaN	NaN	NaN	NaN	NaN	NaN	NaN	NaN	NaN	NaN	NaN
116	1.365	1.37	1.369	1.385	1.362	1.357	1.376	1.36	1.389	1.393	1.386	1.389	1.396	1.418	1.414	1.41	1.423	1.43	1.446	1.441	1.455	1.457	1.465	1.472	1.506	1.512	1.503	1.513	1.51	1.528	1.536	1.536	1.546	1.557	1.574	1.578	1.567	1.584	1.575	1.6	1.587	1.614	1.614	1.607	1.636	1.626	1.636	1.65	1.624
117	1.404	1.405	1.394	1.399	1.401	1.37	1.406	1.378	1.415	1.405	1.43	1.425	1.438	1.454	1.466	1.46	1.487	1.484	1.509	1.519	1.536	1.541	1.554	1.552	1.592	1.612	1.592	1.612	1.656	1.672	1.681	1.692	1.687	1.695	1.714	1.763	1.756	1.784	1.757	1.825	1.821	1.837	1.837	1.836	1.85	1.863	1.895	1.902	1.887
0	1.39	1.399	1.399	1.41	1.398	1.384	1.432	1.416	1.429	1.476	1.475	1.467	1.511	1.542	1.534	1.554	1.557	1.596	1.642	1.636	1.705	1.681	1.71	1.705	1.764	1.792	1.816	1.805	1.891	1.894	1.916	1.9	1.953	1.953	1.976	1.978	2.042	2.033	2.061	2.04	2.052	2.088	2.079	2.097	2.104	2.147	2.143	2.108	2.096
118	1.394	1.397	1.374	1.393	1.379	1.368	1.39	1.39	1.423	1.436	1.445	1.479	1.5	1.502	1.544	1.553	1.568	1.576	1.633	1.621	1.683	1.683	1.704	1.748	1.817	1.876	1.944	1.993	2.067	2.117	2.132	2.182	2.194	2.211	2.228	2.258	2.223	2.256	2.234	2.253	2.249	2.237	2.257	2.265	2.25	2.291	2.274	2.288	2.266
119	1.366	1.376	1.368	1.404	1.378	1.364	1.403	1.397	1.416	1.442	1.426	1.46	1.493	1.52	1.548	1.54	1.577	1.641	1.667	1.691	1.758	1.751	1.841	1.927	2.029	2.067	2.116	2.165	2.191	2.203	2.199	2.227	2.216	2.202	2.274	2.228	2.221	2.228	2.105	2.162	2.183	2.157	2.19	2.186	2.217	2.204	2.201	2.234	2.19
120	1.384	1.416	1.39	1.393	1.432	1.448	1.455	1.476	1.508	1.541	1.56	1.592	1.664	1.667	1.737	1.75	1.837	1.825	1.887	1.952	1.986	2.017	2.07	2.135	2.211	2.204	2.248	2.256	2.27	2.252	2.23	2.268	2.227	2.213	2.236	2.243	2.249	2.273	2.238	2.244	2.276	2.265	2.246	2.237	2.242	2.263	2.285	2.327	2.257
0	NaN	NaN	NaN	NaN	NaN	NaN	NaN	NaN	NaN	NaN	NaN	NaN	NaN	NaN	NaN	NaN	NaN	NaN	NaN	NaN	NaN	NaN	NaN	NaN	NaN	NaN	NaN	NaN	NaN	NaN	NaN	NaN	NaN	NaN	NaN	NaN	NaN	NaN	NaN	NaN	NaN	NaN	NaN	NaN	NaN	NaN	NaN	NaN	NaN
121	1.411	1.361	1.392	1.348	1.389	1.353	1.371	1.364	1.392	1.393	1.414	1.37	1.434	1.429	1.418	1.452	1.466	1.464	1.51	1.494	1.543	1.567	1.559	1.59	1.648	1.68	1.702	1.743	1.767	1.812	1.817	1.9	1.934	1.968	1.97	2.051	2.134	2.214	2.207	2.239	2.229	2.23	2.231	2.244	2.248	2.26	2.274	2.285	2.251
122	1.413	1.42	1.428	1.417	1.417	1.406	1.416	1.412	1.444	1.461	1.477	1.47	1.475	1.511	1.521	1.539	1.578	1.576	1.596	1.596	1.609	1.656	1.687	1.719	1.72	1.759	1.789	1.807	1.818	1.861	1.87	1.905	1.931	1.919	1.965	2.008	1.944	2.007	1.989	2.053	2.033	2.09	2.063	2.073	2.095	2.138	2.131	2.098	2.123
0	NaN	NaN	NaN	NaN	NaN	NaN	NaN	NaN	NaN	NaN	NaN	NaN	NaN	NaN	NaN	NaN	NaN	NaN	NaN	NaN	NaN	NaN	NaN	NaN	NaN	NaN	NaN	NaN	NaN	NaN	NaN	NaN	NaN	NaN	NaN	NaN	NaN	NaN	NaN	NaN	NaN	NaN	NaN	NaN	NaN	NaN	NaN	NaN	NaN
123	1.418	1.366	1.385	1.371	1.386	1.385	1.403	1.419	1.417	1.433	1.441	1.474	1.511	1.526	1.527	1.555	1.563	1.642	1.654	1.679	1.743	1.766	1.801	1.83	1.937	1.958	2.029	2.105	2.14	2.19	2.206	2.251	2.25	2.223	2.23	NaN	NaN	NaN	NaN	NaN	NaN	NaN	NaN	NaN	NaN	NaN	NaN	NaN	NaN
124	1.405	1.399	1.385	1.411	1.41	1.398	1.413	1.422	1.446	1.457	1.469	1.495	1.532	1.544	1.569	1.6	1.617	1.651	1.701	1.69	1.738	1.778	1.802	1.841	1.868	1.919	1.919	1.989	2.031	2.096	2.144	2.173	2.167	2.188	2.208	2.234	2.242	2.256	2.236	2.238	2.25	2.253	2.242	2.249	2.226	2.246	2.247	2.252	2.236
125	1.344	1.346	1.388	1.384	1.389	1.36	1.394	1.377	1.402	1.433	1.415	1.43	1.467	1.486	1.491	1.516	1.526	1.537	1.581	1.558	1.616	1.624	1.641	1.658	1.712	1.704	1.718	1.739	1.753	1.775	1.808	1.819	1.837	1.851	1.887	1.912	1.901	1.958	1.984	2.043	2.053	2.095	2.118	2.135	2.159	2.168	2.195	2.178	2.182
0	1.379	1.371	1.366	1.371	1.376	1.363	1.383	1.38	1.402	1.41	1.404	1.427	1.442	1.462	1.464	1.46	1.489	1.497	1.511	1.508	1.52	1.541	1.554	1.568	1.604	1.603	1.611	1.622	1.657	1.661	1.667	1.693	1.721	1.731	1.785	1.87	1.908	2.016	2.041	2.125	2.162	2.184	2.173	2.207	2.202	2.22	2.233	2.202	2.195
0	NaN	NaN	NaN	NaN	NaN	NaN	NaN	NaN	NaN	NaN	NaN	NaN	NaN	NaN	NaN	NaN	NaN	NaN	NaN	NaN	NaN	NaN	NaN	NaN	NaN	NaN	NaN	NaN	NaN	NaN	NaN	NaN	NaN	NaN	NaN	NaN	NaN	NaN	NaN	NaN	NaN	NaN	NaN	NaN	NaN	NaN	NaN	NaN	NaN
126	1.403	1.395	1.408	1.402	1.411	1.405	1.415	1.402	1.45	1.46	1.459	1.475	1.505	1.556	1.556	1.575	1.624	1.636	1.67	1.697	1.715	1.762	1.786	1.812	1.837	1.883	1.922	1.925	1.967	2.03	2.048	2.061	2.056	2.048	2.088	2.15	2.151	2.197	2.17	2.195	2.22	2.193	2.172	2.204	2.2	2.203	2.212	2.196	2.163
127	1.392	1.411	1.39	1.42	1.407	1.412	1.42	1.415	1.494	1.469	1.499	1.485	1.558	1.567	1.581	1.627	1.671	1.674	1.71	1.74	1.812	1.799	1.846	1.899	1.978	1.979	2.003	2.017	2.113	2.126	2.13	2.164	2.18	2.198	2.214	2.252	2.233	2.258	2.236	2.247	2.244	2.232	2.23	2.254	2.266	2.264	2.234	2.274	2.219
0	1.382	1.4	1.404	1.409	1.404	1.42	1.414	1.414	1.458	1.475	1.481	1.493	1.523	1.533	1.546	1.518	1.579	1.597	1.62	1.666	1.686	1.663	1.716	1.709	1.757	1.756	1.79	1.786	1.841	1.821	1.846	1.849	1.864	1.882	1.925	1.962	1.995	1.954	1.961	2.016	2.009	1.988	2.021	2.035	2.074	2.142	2.048	NaN	NaN
128	1.408	1.389	1.414	1.397	1.41	1.416	1.426	1.436	1.458	1.486	1.511	1.544	1.568	1.639	1.65	1.662	1.742	1.726	1.796	1.81	1.849	1.904	1.914	1.951	1.98	2.018	2	2.033	2.09	2.092	2.106	2.124	2.134	2.139	2.163	2.186	2.183	2.215	2.182	2.21	2.2	2.196	2.176	2.192	2.204	2.192	2.204	2.19	2.18
0	1.391	1.411	1.404	1.437	1.42	1.407	1.441	1.4	1.441	1.442	1.462	1.494	1.514	1.546	1.532	1.575	1.596	1.595	1.662	1.681	1.763	1.767	1.802	1.825	NaN	NaN	NaN	NaN	NaN	NaN	NaN	NaN	NaN	NaN	NaN	NaN	NaN	NaN	NaN	NaN	NaN	NaN	NaN	NaN	NaN	NaN	NaN	NaN	NaN
0	1.404	1.422	1.418	1.422	1.434	1.423	1.421	1.428	1.464	1.496	1.463	1.48	1.491	1.562	1.553	1.563	1.595	1.576	1.614	1.621	1.676	1.68	1.666	1.67	1.735	1.729	1.757	1.736	1.771	1.83	1.863	1.821	1.919	1.853	1.877	1.966	1.937	1.912	1.946	1.998	2.006	1.964	1.983	2	2.099	2.086	2.068	2.08	2.085
129	1.372	1.381	1.372	1.389	1.378	1.38	1.388	1.396	1.425	1.433	1.432	1.445	1.478	1.509	1.509	1.533	1.554	1.567	1.605	1.616	1.621	1.638	1.663	1.698	1.755	1.731	1.752	1.77	1.818	1.849	1.882	1.931	1.984	1.997	2.041	2.106	2.103	2.14	2.154	2.18	2.173	2.182	2.165	2.193	2.208	2.206	2.226	2.213	2.181
130	1.365	1.34	1.358	1.37	1.396	1.373	1.377	1.37	1.401	1.409	1.408	1.415	1.452	1.461	1.46	1.487	1.51	1.514	1.545	1.547	1.576	1.608	1.616	1.64	1.705	1.681	1.705	1.737	1.763	1.793	1.846	1.856	1.872	1.91	1.952	2.007	2.011	2.057	2.072	2.106	2.128	2.154	2.15	2.174	2.17	2.193	2.194	2.197	2.175
131	1.412	1.413	1.395	1.406	1.413	1.407	1.424	1.451	1.493	1.548	1.566	1.611	1.68	1.737	1.794	1.804	1.885	1.96	2.03	2.091	2.157	2.186	2.19	2.222	2.277	2.274	2.262	2.279	2.297	2.281	2.297	2.294	2.289	2.261	2.256	2.282	2.235	2.269	2.284	2.297	2.3	2.282	2.269	2.28	2.282	2.287	2.28	2.296	2.236
132	1.402	1.403	1.415	1.393	1.398	1.409	1.43	1.41	1.451	1.464	1.478	1.466	1.501	1.562	1.563	1.606	1.635	1.632	1.67	1.726	1.745	1.796	1.811	1.845	1.878	1.879	1.95	1.969	2.036	2.064	2.112	2.127	2.139	2.164	2.17	2.199	2.192	2.209	2.211	2.2	2.213	2.203	2.177	2.185	2.222	2.215	2.221	2.219	2.187
133	1.42	1.379	1.366	1.37	1.399	1.352	1.398	1.405	1.449	1.434	1.478	1.459	1.525	1.557	1.594	1.565	1.613	1.695	1.696	1.74	1.833	1.835	1.887	1.918	2.008	2.033	2.045	2.111	2.149	2.158	2.171	2.176	2.191	2.215	2.229	2.266	2.223	2.264	2.24	2.246	2.234	2.229	2.271	2.267	2.262	2.253	2.267	2.259	2.242
134	1.42	1.424	1.421	1.442	1.405	1.413	1.429	1.447	1.471	1.49	1.507	1.521	1.578	1.595	1.638	1.675	1.704	1.73	1.757	1.804	1.859	1.892	1.897	1.981	1.988	2.111	2.138	2.207	2.249	2.246	2.287	2.289	2.261	2.267	2.281	2.303	2.289	2.289	2.285	2.292	2.309	2.299	2.254	2.293	2.292	2.312	2.313	2.296	2.264
135	1.406	1.392	1.403	1.399	1.398	1.411	1.417	1.406	1.438	1.463	1.483	1.5	1.531	1.582	1.608	1.622	1.694	1.674	1.755	1.788	1.806	1.873	1.896	1.932	1.99	2.025	2.078	2.095	2.166	2.161	2.18	2.19	2.168	2.174	2.175	2.206	2.197	2.206	2.175	2.202	2.212	2.206	2.184	2.183	2.204	2.204	2.209	2.234	2.209
136	1.43	1.419	1.414	1.451	1.436	1.406	1.44	1.432	1.465	1.496	1.514	1.517	1.562	1.608	1.593	1.637	1.666	1.732	1.779	1.779	1.899	1.889	1.922	2.029	2.135	2.146	2.209	2.215	2.308	2.28	2.312	2.292	2.279	2.282	2.285	2.297	2.296	2.305	2.333	2.293	2.286	2.278	2.27	2.249	2.341	2.304	2.336	2.321	2.287
137	1.419	1.426	1.423	1.433	1.413	1.41	1.403	1.439	1.471	1.471	1.491	1.485	1.525	1.527	1.531	1.544	1.593	1.613	1.644	1.675	1.707	1.683	1.741	1.767	1.808	1.836	1.841	1.877	1.929	1.964	2.046	2.069	2.117	2.156	2.183	2.249	2.242	2.262	2.269	2.279	2.296	2.284	2.265	2.255	2.271	2.31	2.286	2.281	2.262
138	1.449	1.426	1.438	1.442	1.436	1.373	1.454	1.437	1.456	1.492	1.489	1.478	1.488	1.571	1.578	1.576	1.608	1.595	1.646	1.631	1.684	1.701	1.691	1.738	1.761	1.743	1.775	1.802	1.813	1.876	1.895	1.901	1.855	1.852	1.887	1.941	1.956	1.998	1.957	2.006	2.03	2.036	1.969	2.006	2.072	2.078	2.053	2.074	2.036
139	1.418	1.416	1.432	1.431	1.42	1.411	1.429	1.468	1.462	1.529	1.503	1.514	1.545	1.636	1.588	1.653	1.708	1.721	1.743	1.742	1.79	1.842	1.852	1.883	1.908	1.963	2.014	2.068	2.116	2.155	2.176	2.187	2.201	2.198	2.216	2.257	2.233	2.256	2.249	2.274	2.249	2.271	2.234	2.277	2.244	2.278	2.303	2.296	2.258
0	NaN	NaN	NaN	NaN	NaN	NaN	NaN	NaN	NaN	NaN	NaN	NaN	NaN	NaN	NaN	NaN	NaN	NaN	NaN	NaN	NaN	NaN	NaN	NaN	NaN	NaN	NaN	NaN	NaN	NaN	NaN	NaN	NaN	NaN	NaN	NaN	NaN	NaN	NaN	NaN	NaN	NaN	NaN	NaN	NaN	NaN	NaN	NaN	NaN
140	1.444	1.412	1.413	1.409	1.433	1.424	1.378	1.428	1.405	1.42	1.445	1.469	1.459	1.526	1.49	1.503	1.592	1.529	1.611	1.607	1.633	1.686	1.726	1.706	1.756	1.777	1.813	1.838	1.888	1.942	2.009	2.006	2.111	2.075	2.146	2.202	2.192	2.231	2.223	2.243	2.26	2.277	2.232	2.238	2.276	2.305	2.289	2.284	2.278
141	1.371	1.378	1.398	1.414	1.393	1.367	1.392	1.385	1.404	1.433	1.459	1.462	1.504	1.506	1.541	1.593	1.624	1.629	1.689	1.73	1.818	1.807	1.859	1.964	2.059	2.099	2.181	2.21	2.251	2.241	2.265	2.275	2.272	2.237	2.261	2.267	2.267	2.3	2.27	2.276	2.278	2.269	2.229	2.236	2.287	2.257	2.265	2.253	2.26
142	1.428	1.422	1.429	1.422	1.411	1.39	1.432	1.447	1.458	1.509	1.511	1.537	1.578	1.654	1.651	1.708	1.788	1.843	1.893	1.939	2.044	2.091	2.129	2.186	2.251	2.205	2.23	2.242	2.243	2.26	2.236	2.251	2.236	2.236	2.247	2.287	2.273	2.31	2.259	2.285	2.295	2.295	2.268	2.285	2.285	2.278	2.277	2.264	2.25
143	1.376	1.391	1.388	1.363	1.408	1.374	1.369	1.371	1.389	1.419	1.433	1.433	1.441	1.477	1.483	1.503	1.526	1.562	1.601	1.611	1.691	1.667	1.692	1.738	1.815	1.848	1.851	1.897	1.94	1.997	2.027	2.085	2.111	2.139	2.171	2.203	2.221	2.239	2.211	2.251	2.239	2.236	2.203	2.241	2.25	2.262	2.276	2.246	2.237
144	1.452	1.429	1.447	1.411	1.398	1.409	1.431	1.431	1.466	1.473	1.487	1.485	1.508	1.547	1.553	1.588	1.644	1.599	1.711	1.69	1.753	1.789	1.786	1.831	1.867	1.877	1.936	1.926	1.983	2.016	2.048	2.072	2.096	2.11	2.143	2.199	2.181	2.201	2.192	2.209	2.22	2.205	2.194	2.205	2.214	2.215	2.218	2.215	2.213
145	1.46	1.394	1.406	1.417	1.412	1.422	1.42	1.412	1.438	1.472	1.464	1.481	1.47	1.522	1.506	1.51	1.562	1.553	1.594	1.625	1.661	1.659	1.716	1.737	1.74	1.8	1.871	1.844	1.924	1.984	1.97	1.956	2.029	2.009	2.065	2.107	2.076	2.134	2.157	2.165	2.216	2.174	2.137	2.206	2.218	2.217	2.211	2.218	2.208
146	1.456	1.369	1.408	1.419	1.416	1.393	1.433	1.436	1.489	1.509	1.51	1.558	1.556	1.599	1.628	1.619	1.66	1.683	1.712	1.739	1.748	1.812	1.809	1.852	1.964	1.969	2.031	2.079	2.129	2.159	2.162	2.221	2.216	2.237	2.293	2.29	2.286	2.3	2.278	2.297	2.293	2.345	2.298	2.26	2.293	2.315	2.304	2.278	2.291
147	1.412	1.429	1.435	1.414	1.414	1.406	1.43	1.442	1.466	1.482	1.487	1.494	1.511	1.568	1.557	1.58	1.627	1.608	1.668	1.669	1.728	1.751	1.788	1.8	1.841	1.866	1.911	1.923	1.951	2.002	2.02	2.05	2.02	2.062	2.072	2.132	2.137	2.171	2.16	2.192	2.19	2.195	2.188	2.199	2.21	2.227	2.21	2.209	2.188
148	1.443	1.42	1.419	1.436	1.442	1.402	1.428	1.458	1.457	1.457	1.474	1.498	1.502	1.524	1.529	1.561	1.58	1.593	1.6	1.642	1.673	1.693	1.694	1.74	1.835	1.849	1.862	1.902	1.908	1.959	1.994	2.05	2.057	2.037	2.101	2.156	2.179	2.235	2.15	2.21	2.216	2.212	2.233	2.242	2.234	2.226	2.223	2.244	2.219
149	1.432	1.441	1.436	1.424	1.474	1.414	1.455	1.456	1.49	1.508	1.509	1.522	1.604	1.691	1.639	1.688	1.687	1.771	1.839	1.828	1.925	1.951	1.934	2.086	2.121	2.19	2.125	2.245	2.247	2.247	2.235	2.236	2.221	2.179	2.187	2.261	2.18	2.32	2.237	2.216	2.22	2.21	2.249	2.282	2.252	2.243	2.283	2.278	2.2
150	1.383	1.395	1.364	1.382	1.4	1.383	1.355	1.392	1.389	1.425	1.426	1.458	1.46	1.511	1.493	1.521	1.574	1.581	1.628	1.649	1.709	1.701	1.729	1.801	1.891	1.934	1.999	2.044	2.096	2.127	2.18	2.237	2.232	2.204	2.217	2.237	2.258	2.253	2.247	2.235	2.261	2.233	2.233	2.233	2.286	2.258	2.24	2.235	2.282
151	1.452	1.448	1.469	1.436	1.419	1.386	1.436	1.46	1.481	1.509	1.52	1.532	1.617	1.638	1.676	1.727	1.808	1.771	1.853	1.923	1.93	2.015	2.062	2.039	2.091	2.086	2.125	2.161	2.186	2.187	2.21	2.227	2.226	2.227	2.224	2.257	2.234	2.257	2.249	2.279	2.245	2.258	2.247	2.241	2.255	2.252	2.281	2.246	2.214
152	1.382	1.371	1.382	1.383	1.396	1.387	1.391	1.397	1.436	1.496	1.529	1.543	1.604	1.63	1.675	1.711	1.781	1.864	1.955	1.999	2.119	2.121	2.194	2.205	2.246	2.262	2.232	2.257	2.274	2.251	2.251	2.274	2.267	2.23	2.231	2.272	2.248	2.249	2.229	2.245	2.285	2.275	2.283	2.238	2.236	2.262	2.296	2.272	2.302
153	1.46	1.426	1.413	1.446	1.406	1.383	1.416	1.427	1.464	1.498	1.497	1.485	1.533	1.565	1.593	1.599	1.635	1.647	1.708	1.721	1.732	1.767	1.824	1.841	1.849	1.885	1.944	1.941	1.943	1.99	2.03	2.021	2.083	2.07	2.101	2.124	2.124	2.146	2.149	2.165	2.184	2.197	2.199	2.186	2.207	2.231	2.217	2.225	2.206
154	1.438	1.431	1.396	1.435	1.408	1.394	1.431	1.442	1.513	1.526	1.532	1.564	1.608	1.677	1.639	1.72	1.816	1.764	1.839	1.909	1.958	2.016	2.075	2.131	2.191	2.158	2.219	2.248	2.274	2.256	2.251	2.297	2.319	2.265	2.268	2.267	2.263	2.318	2.299	2.284	2.304	2.264	2.22	2.301	2.28	2.305	2.286	2.311	2.253
0	NaN	NaN	NaN	NaN	NaN	NaN	NaN	NaN	NaN	NaN	NaN	NaN	NaN	NaN	NaN	NaN	NaN	NaN	NaN	NaN	NaN	NaN	NaN	NaN	NaN	NaN	NaN	NaN	NaN	NaN	NaN	NaN	NaN	NaN	NaN	NaN	NaN	NaN	NaN	NaN	NaN	NaN	NaN	NaN	NaN	NaN	NaN	NaN	NaN
155	1.456	1.424	1.443	1.429	1.456	1.404	1.428	1.407	1.49	1.479	1.491	1.524	1.56	1.612	1.635	1.736	1.758	1.789	1.795	1.854	1.893	1.939	1.902	1.998	2.099	2.091	2.041	2.082	2.066	2.16	2.193	2.195	2.206	2.216	2.25	2.266	2.271	2.276	2.264	2.269	2.298	2.273	2.272	2.267	2.271	2.276	2.284	2.277	2.266
0	1.424	1.426	1.43	1.422	1.442	1.389	1.388	NaN	NaN	NaN	NaN	NaN	NaN	NaN	NaN	NaN	NaN	NaN	NaN	NaN	NaN	NaN	NaN	NaN	NaN	NaN	NaN	NaN	NaN	NaN	NaN	NaN	NaN	NaN	NaN	NaN	NaN	NaN	NaN	NaN	NaN	NaN	NaN	NaN	NaN	NaN	NaN	NaN	NaN
0	1.849	1.408	1.502	1.52	1.475	1.526	1.414	1.498	1.455	1.432	1.525	1.615	1.711	1.685	1.743	1.667	1.722	1.931	1.967	1.925	2.165	2.099	2.256	2.267	2.219	2.357	2.242	2.388	2.321	2.332	2.367	2.283	2.323	2.313	2.328	2.329	2.319	2.379	2.362	2.356	2.275	2.285	2.374	2.375	2.303	2.268	2.381	2.339	2.301
0	NaN	NaN	NaN	NaN	NaN	NaN	NaN	NaN	NaN	NaN	NaN	NaN	NaN	NaN	NaN	NaN	NaN	NaN	NaN	NaN	NaN	NaN	NaN	NaN	NaN	NaN	NaN	NaN	NaN	NaN	NaN	NaN	NaN	NaN	NaN	NaN	NaN	NaN	NaN	NaN	NaN	NaN	NaN	NaN	NaN	NaN	NaN	NaN	NaN
0	1.42	1.434	1.417	1.418	1.414	1.396	1.411	1.436	1.462	1.465	1.481	1.492	1.508	1.536	1.548	1.562	1.605	1.622	1.656	1.646	1.739	1.702	1.765	1.783	1.892	1.892	1.961	2.007	2.089	NaN	NaN	NaN	NaN	NaN	NaN	NaN	NaN	NaN	NaN	NaN	NaN	NaN	NaN	NaN	NaN	NaN	NaN	NaN	NaN
156	1.416	1.411	1.403	1.395	1.418	1.39	1.459	1.458	1.471	1.511	1.53	1.55	1.571	1.606	1.614	1.633	1.692	1.716	1.747	1.736	1.818	1.867	1.881	1.92	1.963	1.961	1.986	2.02	2.08	2.103	2.106	2.156	2.186	2.18	2.206	2.223	2.217	2.239	2.212	2.232	2.24	2.238	2.227	2.224	2.213	2.241	2.243	2.226	2.244
0	1.443	1.435	1.438	1.426	1.443	1.413	1.428	1.439	1.458	1.458	1.462	1.527	1.516	1.574	1.575	1.611	1.638	1.669	1.69	1.715	1.764	1.79	1.795	1.845	1.914	1.951	1.967	1.948	1.965	2.004	2.039	2.037	2.044	2.046	2.072	2.138	2.172	2.163	2.174	2.159	2.201	2.193	2.242	2.22	2.225	2.255	2.239	2.241	2.247
0	NaN	NaN	NaN	NaN	NaN	NaN	NaN	NaN	NaN	NaN	NaN	NaN	NaN	NaN	NaN	NaN	NaN	NaN	NaN	NaN	NaN	NaN	NaN	NaN	NaN	NaN	NaN	NaN	NaN	NaN	NaN	NaN	NaN	NaN	NaN	NaN	NaN	NaN	NaN	NaN	NaN	NaN	NaN	NaN	NaN	NaN	NaN	NaN	NaN
157	1.475	1.446	1.448	1.459	1.435	1.413	1.457	1.493	1.517	1.539	1.525	1.538	1.58	1.578	1.604	1.645	1.674	1.675	1.745	1.791	1.819	1.855	1.898	1.937	1.97	2.031	2.072	2.087	2.105	2.135	2.201	2.184	2.209	2.194	2.247	2.264	2.235	2.249	2.227	2.244	2.254	2.244	2.226	2.222	2.236	2.225	2.233	2.218	2.211
0	NaN	NaN	NaN	NaN	NaN	NaN	NaN	NaN	NaN	NaN	NaN	NaN	NaN	NaN	NaN	NaN	NaN	NaN	NaN	NaN	NaN	NaN	NaN	NaN	NaN	NaN	NaN	NaN	NaN	NaN	NaN	NaN	NaN	NaN	NaN	NaN	NaN	NaN	NaN	NaN	NaN	NaN	NaN	NaN	NaN	NaN	NaN	NaN	NaN
158	1.387	1.402	1.401	1.393	1.413	1.396	1.428	1.415	1.443	1.47	1.47	1.508	1.559	1.552	1.597	1.601	1.661	1.675	1.705	1.715	1.776	1.814	1.869	1.882	1.941	1.954	2.013	2.066	2.101	2.163	2.181	2.195	2.171	2.161	2.192	2.203	2.207	2.222	2.2	2.214	2.203	2.172	2.195	2.208	2.196	2.221	2.176	2.217	2.186
0	1.439	1.423	1.459	1.416	1.43	1.416	1.418	1.46	1.489	1.472	1.457	1.505	1.527	1.587	1.595	1.619	1.647	1.674	1.696	1.72	1.77	1.795	1.744	1.816	1.878	1.905	1.904	1.948	1.911	1.957	1.974	2.007	2.042	1.974	2.049	2.065	2.085	2.115	2.118	2.11	2.176	2.098	2.169	2.161	2.188	2.187	2.164	2.178	2.16
159	1.43	1.381	1.434	1.504	1.438	1.441	1.413	1.464	1.483	1.489	1.486	1.482	1.519	1.527	1.594	1.575	1.623	1.59	1.676	1.726	1.782	1.727	1.803	1.803	1.87	1.912	1.936	2.004	2.041	2.075	2.093	2.151	2.153	2.195	2.194	2.217	2.247	2.27	2.29	2.274	2.28	2.267	2.294	2.253	2.274	2.324	2.344	2.305	2.345
160	1.391	1.397	1.388	1.381	1.419	1.396	1.418	1.417	1.434	1.444	1.445	1.467	1.521	1.526	1.544	1.547	1.587	1.619	1.611	1.64	1.687	1.7	1.751	1.786	1.812	1.804	1.782	1.859	1.905	1.91	1.903	1.986	1.986	1.929	2.042	2.114	2.127	2.151	2.143	2.165	2.155	2.161	2.192	2.205	2.204	2.213	2.234	2.227	2.214
161	1.498	1.429	1.432	1.446	1.415	1.409	1.456	1.447	1.503	1.515	1.504	1.541	1.522	1.568	1.563	1.597	1.623	1.646	1.678	1.717	1.745	1.78	1.832	1.882	1.955	1.975	2.02	2.061	2.094	2.135	2.164	2.2	2.211	2.201	2.236	2.259	2.264	2.282	2.283	2.272	2.258	2.248	2.265	2.251	2.251	2.25	2.237	2.233	2.237
162	1.409	1.411	1.409	1.404	1.414	1.384	1.42	1.419	1.44	1.431	1.437	1.454	1.469	1.483	1.497	1.479	1.51	1.531	1.519	1.508	1.561	1.583	1.606	1.612	1.61	1.621	1.636	1.656	1.703	1.72	1.713	1.756	1.76	1.767	1.732	1.795	1.82	1.856	1.801	1.854	1.864	1.853	1.877	1.889	1.909	1.9	1.91	1.912	1.932
163	1.453	1.425	1.459	1.433	1.428	1.409	1.439	1.455	1.49	1.503	1.473	1.513	1.544	1.583	1.567	1.592	1.631	1.643	1.657	1.698	1.702	1.744	1.697	1.751	1.799	1.801	1.819	1.851	1.858	1.888	1.885	1.898	1.948	1.908	1.964	2.011	1.988	2.053	2.07	2.052	2.132	2.133	2.151	2.17	2.186	2.219	2.224	2.223	2.221
164	1.388	1.424	1.434	1.385	1.421	1.426	1.403	1.451	1.48	1.528	1.464	1.506	1.51	1.524	1.553	1.572	1.608	1.638	1.688	1.707	1.75	1.79	1.774	1.824	1.868	1.928	2.019	2.035	2.134	2.196	2.206	2.289	2.27	2.239	2.287	2.308	2.3	2.328	2.319	2.288	2.308	2.306	2.346	2.244	2.273	2.323	2.3	2.298	2.29
165	1.371	1.377	1.378	1.396	1.41	1.361	1.422	1.4	1.417	1.419	1.442	1.456	1.514	1.52	1.538	1.558	1.606	1.621	1.619	1.65	1.707	1.733	1.788	1.797	1.819	1.823	1.841	1.901	1.946	1.985	2.01	2.052	2.092	2.102	2.127	2.178	2.16	2.194	2.176	2.192	2.188	2.186	2.18	2.175	2.216	2.211	2.207	2.194	2.182
166	1.394	1.417	1.411	1.418	1.379	1.404	1.396	1.418	1.404	1.412	1.403	1.414	1.436	1.446	1.449	1.43	1.45	1.483	1.474	1.495	1.493	1.516	1.525	1.556	1.575	1.573	1.537	1.606	1.582	1.61	1.572	1.624	1.596	1.623	1.626	1.661	1.695	1.708	1.711	1.691	1.736	1.723	1.757	1.764	1.768	1.766	1.755	1.748	1.799
0	1.416	1.395	1.408	1.394	1.421	1.391	1.42	1.407	1.401	1.409	1.41	1.428	1.455	1.444	1.462	1.442	1.48	1.489	1.474	1.487	1.496	1.537	1.55	1.545	1.561	1.557	1.567	1.583	1.596	1.599	1.613	1.641	1.646	1.642	1.655	1.72	1.76	1.75	1.744	1.781	1.801	1.82	1.825	1.871	1.922	1.996	2.019	2.052	2.144
167	1.395	1.362	1.399	1.389	1.398	1.375	1.385	1.424	1.42	1.453	1.432	1.472	1.477	1.469	1.508	1.516	1.55	1.584	1.599	1.614	1.63	1.693	1.715	1.752	1.751	1.771	1.826	1.883	1.967	2.035	2.087	2.155	2.181	2.187	2.222	2.272	2.255	2.259	2.235	2.26	2.258	2.262	2.259	2.222	2.266	2.254	2.276	2.255	2.26
168	1.387	1.407	1.411	1.4	1.418	1.397	1.42	1.425	1.411	1.423	1.45	1.435	1.455	1.472	1.483	1.446	1.483	1.507	1.478	1.482	1.479	1.547	1.539	1.55	1.543	1.541	1.561	1.593	1.605	1.62	1.605	1.621	1.62	1.666	1.659	1.688	1.702	1.726	1.718	1.727	1.781	1.75	1.781	1.763	1.777	1.768	1.817	1.768	1.832
169	1.46	1.433	1.442	1.435	1.411	1.42	1.445	1.46	1.484	1.494	1.516	1.514	1.559	1.545	1.579	1.604	1.604	1.608	1.653	1.668	1.701	1.711	1.761	1.756	1.796	1.819	1.859	1.847	1.877	1.907	1.915	1.954	1.984	1.979	2.012	2.047	2.052	2.091	2.081	2.115	2.141	2.11	2.102	2.146	2.155	2.18	2.198	2.197	2.19
170	1.417	1.414	1.385	1.387	1.421	1.363	1.416	1.43	1.435	1.421	1.45	1.435	1.446	1.452	1.476	1.456	1.493	1.506	1.502	1.506	1.519	1.556	1.565	1.6	1.599	1.568	1.602	1.64	1.661	1.667	1.678	1.713	1.68	1.714	1.703	1.74	1.782	1.812	1.799	1.822	1.854	1.878	1.879	1.91	1.98	2.031	2.106	2.134	2.171
171	1.415	1.419	1.412	1.406	1.416	1.369	1.404	1.408	1.425	1.423	1.434	1.43	1.435	1.434	1.454	1.463	1.477	1.466	1.477	1.506	1.531	1.536	1.539	1.56	1.573	1.547	1.577	1.586	1.622	1.667	1.649	1.679	1.701	1.731	1.752	1.752	1.785	1.831	1.86	1.942	2.018	2.079	2.124	2.16	2.219	2.224	2.252	2.22	2.211
172	1.38	1.373	1.387	1.394	1.4	1.385	1.403	1.415	1.419	1.442	1.433	1.43	1.471	1.469	1.499	1.499	1.515	1.538	1.568	1.561	1.604	1.627	1.645	1.658	1.687	1.69	1.732	1.789	1.806	1.803	1.83	1.888	1.918	1.961	2.025	2.082	2.131	2.179	2.194	2.226	2.217	2.209	2.197	2.226	2.214	2.247	2.235	2.208	2.233
173	1.471	1.449	1.472	1.473	1.42	1.421	1.457	1.462	1.527	1.5	1.507	1.518	1.547	1.551	1.569	1.585	1.597	1.627	1.64	1.663	1.697	1.73	1.738	1.757	1.83	1.838	1.874	1.867	1.949	1.937	1.939	1.947	2.003	1.954	2.046	2.063	2.034	2.14	2.161	2.108	2.1	2.094	2.138	2.163	2.207	2.169	2.191	2.159	2.161
174	1.372	1.372	1.395	1.402	1.393	1.377	1.393	1.432	1.449	1.459	1.488	1.502	1.545	1.54	1.59	1.632	1.67	1.716	1.76	1.815	1.869	1.875	1.916	1.963	1.97	2.013	2.036	2.066	2.065	2.14	2.131	2.183	2.161	2.172	2.166	2.203	2.173	2.205	2.176	2.189	2.206	2.187	2.176	2.197	2.183	2.213	2.219	2.217	2.238
175	1.412	1.413	1.425	1.381	1.427	1.359	1.435	1.453	1.421	1.426	1.461	1.466	1.481	1.487	1.527	1.506	1.541	1.555	1.581	1.613	1.622	1.641	1.714	1.707	1.747	1.707	1.76	1.834	1.851	1.896	1.921	1.999	2.031	2.069	2.12	2.17	2.182	2.237	2.234	2.232	2.273	2.243	2.264	2.238	2.247	2.248	2.261	2.247	2.27
0	NaN	NaN	NaN	NaN	NaN	NaN	NaN	NaN	NaN	NaN	NaN	NaN	NaN	NaN	NaN	NaN	NaN	NaN	NaN	NaN	NaN	NaN	NaN	NaN	NaN	NaN	NaN	NaN	NaN	NaN	NaN	NaN	NaN	NaN	NaN	NaN	NaN	NaN	NaN	NaN	NaN	NaN	NaN	NaN	NaN	NaN	NaN	NaN	NaN
0	1.399	1.406	1.408	1.375	1.396	1.367	1.394	1.403	1.39	1.414	1.406	1.404	1.437	1.441	1.412	1.398	1.439	1.42	1.454	1.47	1.483	1.496	1.539	1.561	1.578	1.564	1.578	1.647	1.63	1.683	1.701	1.729	1.723	1.806	1.783	1.839	1.904	1.915	1.927	1.931	1.928	1.958	1.955	1.992	2.019	2.023	2.038	1.991	2.029
176	1.348	1.343	1.355	1.378	1.365	1.332	1.356	1.387	1.389	1.401	1.406	1.403	1.428	1.432	1.447	1.456	1.495	1.526	1.543	1.562	1.617	1.612	1.629	1.675	1.691	1.731	1.808	1.857	1.852	1.899	1.89	1.97	1.963	2.017	2.001	2.113	2.09	2.105	2.104	2.116	2.125	2.108	2.084	2.122	2.115	2.122	2.11	2.131	2.117
0	1.384	1.384	1.382	1.367	1.389	1.36	1.388	1.383	1.398	1.397	1.431	1.439	1.464	1.487	1.474	1.498	1.503	1.531	1.539	1.562	1.591	1.619	1.64	1.683	1.716	1.716	1.745	1.772	1.791	1.82	1.816	1.848	1.865	1.893	1.892	1.924	1.928	1.969	1.967	1.947	1.966	1.975	1.987	2.002	2.003	2.003	2.007	2.002	2.021
0	1.361	1.35	1.357	1.365	1.378	1.348	1.38	1.381	1.4	1.421	1.416	1.423	1.448	1.478	1.491	1.509	1.527	1.569	1.59	1.632	1.654	1.679	1.717	1.775	1.795	1.793	1.873	1.935	1.928	1.974	1.97	2.028	2.002	2.03	2.044	2.092	2.12	2.106	2.115	2.1	2.131	2.09	2.065	2.092	2.083	2.095	2.09	2.098	2.098
177	1.37	1.375	1.393	1.4	1.394	1.382	1.406	1.433	1.452	1.48	1.523	1.545	1.595	1.62	1.664	1.711	1.734	1.768	1.855	1.857	1.929	1.928	2.02	2.048	2.148	2.152	2.182	2.187	2.211	2.205	2.212	2.234	2.208	2.203	2.205	2.242	2.252	2.253	2.228	2.265	2.256	2.253	2.27	2.262	2.262	2.283	2.301	2.293	2.291
178	1.4	1.386	1.403	1.399	1.391	1.36	1.387	1.398	1.422	1.406	1.41	1.398	1.418	1.434	1.445	1.443	1.486	1.481	1.493	1.492	1.502	1.533	1.522	1.544	1.582	1.581	1.602	1.62	1.627	1.662	1.652	1.675	1.684	1.684	1.725	1.75	1.737	1.77	1.775	1.811	1.82	1.822	1.827	1.854	1.86	1.865	1.884	1.884	1.873
0	NaN	NaN	NaN	NaN	NaN	NaN	NaN	NaN	NaN	NaN	NaN	NaN	NaN	NaN	NaN	NaN	NaN	NaN	NaN	NaN	NaN	NaN	NaN	NaN	NaN	NaN	NaN	NaN	NaN	NaN	NaN	NaN	NaN	NaN	NaN	NaN	NaN	NaN	NaN	NaN	NaN	NaN	NaN	NaN	NaN	NaN	NaN	NaN	NaN
179	1.444	1.418	1.406	1.368	1.409	1.391	1.432	1.424	1.441	1.429	1.451	1.443	1.436	1.498	1.485	1.474	1.516	1.516	1.516	1.534	1.542	1.55	1.602	1.626	1.622	1.603	1.63	1.689	1.651	1.714	1.685	1.718	1.695	1.727	1.714	1.765	1.773	1.759	1.762	1.745	1.808	1.796	1.802	1.79	1.805	1.831	1.831	1.821	1.839
180	1.401	1.395	1.377	1.355	1.392	1.36	1.369	1.376	1.381	1.393	1.393	1.405	1.431	1.444	1.432	1.425	1.433	1.44	1.444	1.476	1.473	1.462	1.506	1.504	1.535	1.516	1.525	1.556	1.571	1.584	1.58	1.611	1.605	1.62	1.638	1.647	1.642	1.689	1.685	1.669	1.709	1.703	1.716	1.721	1.742	1.758	1.739	1.774	1.776
0	NaN	NaN	NaN	NaN	NaN	NaN	NaN	NaN	NaN	NaN	NaN	NaN	NaN	NaN	NaN	NaN	NaN	NaN	NaN	NaN	NaN	NaN	NaN	NaN	NaN	NaN	NaN	NaN	NaN	NaN	NaN	NaN	NaN	NaN	NaN	NaN	NaN	NaN	NaN	NaN	NaN	NaN	NaN	NaN	NaN	NaN	NaN	NaN	NaN
181	1.432	1.365	1.408	1.433	1.427	1.404	1.423	1.445	1.448	1.476	1.478	1.499	1.54	1.529	1.53	1.581	1.603	1.663	1.687	1.732	1.815	1.767	1.805	1.851	1.882	1.935	2.015	2.055	2.041	2.053	2.078	2.145	2.158	2.171	2.183	2.233	2.233	2.219	2.204	2.224	2.236	2.202	2.199	2.211	2.204	2.22	2.231	2.23	2.214
182	1.484	1.417	1.437	1.445	1.5	1.491	1.539	1.57	1.631	1.765	1.816	1.824	1.954	2.002	2.121	2.149	2.163	2.188	2.221	2.154	2.223	2.192	2.164	2.197	2.22	2.235	2.229	2.221	2.256	2.225	2.241	2.235	2.199	2.206	2.213	2.271	2.222	2.287	2.253	2.29	2.236	2.273	2.23	2.267	2.265	2.235	2.271	2.255	2.241
183	1.389	1.377	1.385	1.351	1.387	1.342	1.392	1.413	1.416	1.419	1.449	1.453	1.471	1.5	1.503	1.533	1.547	1.547	1.58	1.624	1.616	1.652	1.694	1.745	1.772	1.768	1.82	1.901	1.884	1.945	1.959	2.012	2.005	2.042	2.084	2.127	2.124	2.158	2.157	2.168	2.176	2.169	2.17	2.18	2.191	2.185	2.173	2.171	2.152
184	1.407	1.395	1.423	1.411	1.416	1.401	1.399	1.425	1.443	1.458	1.481	1.482	1.522	1.506	1.541	1.606	1.626	1.67	1.694	1.718	1.751	1.748	1.814	1.824	1.878	1.937	1.968	2.012	2.025	2.026	2.019	2.066	2.103	2.114	2.155	2.194	2.19	2.198	2.186	2.198	2.209	2.206	2.175	2.193	2.219	2.227	2.213	2.217	2.213
185	1.402	1.394	1.355	1.388	1.418	1.403	1.408	1.428	1.441	1.479	1.521	1.498	1.576	1.592	1.592	1.619	1.646	1.657	1.747	1.769	1.775	1.823	1.87	1.906	1.906	1.969	2.016	1.976	2	2.11	2.095	2.136	2.143	2.175	2.173	2.204	2.19	2.222	2.205	2.224	2.225	2.222	2.205	2.226	2.234	2.253	2.259	2.257	2.251
186	1.382	1.384	1.368	1.345	1.388	1.335	1.376	1.402	1.388	1.387	1.412	1.41	1.398	1.442	1.455	1.458	1.472	1.49	1.481	1.527	1.524	1.546	1.593	1.657	1.665	1.623	1.699	1.774	1.753	1.795	1.822	1.898	1.896	1.967	1.996	2.059	2.075	2.112	2.11	2.129	2.154	2.145	2.129	2.148	2.149	2.185	2.183	2.174	2.183
187	1.453	1.412	1.425	1.439	1.546	1.48	1.57	1.594	1.671	1.834	1.864	1.846	1.99	2.032	2.112	2.152	2.21	2.196	2.217	2.206	2.181	2.224	2.249	2.227	2.324	2.22	2.278	2.258	2.273	2.31	2.286	2.257	2.247	2.278	2.252	2.279	2.238	2.24	2.243	2.274	2.297	2.293	2.238	2.262	2.281	2.286	2.297	2.252	2.266
0	1.418	1.406	1.371	1.393	1.417	1.384	1.397	1.434	1.423	1.446	1.486	1.465	1.512	1.537	1.516	NaN	NaN	NaN	NaN	NaN	NaN	NaN	NaN	NaN	NaN	NaN	NaN	NaN	NaN	NaN	NaN	NaN	NaN	NaN	NaN	NaN	NaN	NaN	NaN	NaN	NaN	NaN	NaN	NaN	NaN	NaN	NaN	NaN	NaN
188	1.401	1.412	1.392	1.379	1.41	1.383	1.398	1.42	1.43	1.426	1.459	1.467	1.468	1.507	1.508	1.522	1.542	1.561	1.596	1.625	1.607	1.631	1.682	1.723	1.75	1.733	1.776	1.832	1.808	1.875	1.874	1.917	1.903	1.968	1.97	1.99	2.025	2.035	2.05	2.046	2.098	2.103	2.109	2.123	2.143	2.164	2.168	2.174	2.16
189	1.375	1.375	1.398	1.368	1.357	1.362	1.366	1.386	1.393	1.41	1.421	1.422	1.45	1.453	1.444	1.487	1.475	1.51	1.525	1.52	1.56	1.566	1.595	1.614	1.661	1.69	1.686	1.731	1.764	1.766	1.762	1.828	1.846	1.869	1.898	1.95	1.973	2.007	2.044	2.094	2.124	2.13	2.154	2.178	2.201	2.224	2.229	2.233	2.218
0	1.392	1.385	1.393	1.4	1.401	1.371	1.396	1.391	1.448	1.41	1.426	1.407	1.439	1.427	1.455	1.447	1.506	1.483	1.502	1.473	1.502	1.523	1.52	1.547	1.566	1.557	1.567	NaN	NaN	NaN	NaN	NaN	NaN	NaN	NaN	NaN	NaN	NaN	NaN	NaN	NaN	NaN	NaN	NaN	NaN	NaN	NaN	NaN	NaN
190	1.39	1.39	1.412	1.409	1.399	1.403	1.414	1.423	1.461	1.491	1.509	1.547	1.583	1.608	1.643	1.677	1.706	1.771	1.812	1.834	1.895	1.918	2.025	2.064	2.153	2.21	2.233	2.256	2.257	2.255	2.278	2.284	2.272	2.269	2.251	2.284	2.291	2.293	2.264	2.311	2.281	2.267	2.245	2.257	2.278	2.278	2.281	2.281	2.268
191	1.409	1.4	1.406	1.405	1.414	1.419	1.422	1.445	1.467	1.471	1.487	1.541	1.544	1.618	1.649	1.648	1.701	1.713	1.791	1.838	1.825	1.914	2.02	2.047	2.101	2.128	2.16	2.208	2.217	2.218	2.207	2.222	2.207	2.207	2.211	2.21	2.226	2.205	2.215	2.208	2.216	2.214	2.217	2.215	2.188	2.214	2.219	2.19	2.185
0	1.353	1.358	1.382	1.366	1.392	1.367	1.373	1.373	1.392	1.404	1.392	1.4	1.423	1.431	1.454	1.456	1.456	1.467	1.502	1.487	1.521	1.51	1.52	1.536	1.573	1.571	1.576	1.584	1.619	1.604	1.61	1.618	1.644	1.644	1.643	1.685	1.666	1.714	1.681	1.716	1.725	1.728	1.737	1.779	1.757	1.759	1.782	1.794	1.772
192	1.385	1.381	1.399	1.398	1.393	1.4	1.388	1.412	1.444	1.444	1.436	1.451	1.481	1.506	1.494	1.536	1.549	1.605	1.623	1.687	1.741	1.802	1.931	2.037	2.176	2.257	2.281	2.305	2.308	2.286	2.267	2.285	2.3	2.279	2.297	2.333	2.27	2.281	2.275	2.279	2.329	NaN	NaN	NaN	NaN	NaN	NaN	NaN	NaN
0	1.36	1.388	1.381	1.348	1.37	1.36	1.373	1.359	1.374	1.401	1.393	1.392	1.433	1.409	1.459	1.481	1.469	1.504	1.518	1.488	1.542	1.548	1.536	1.566	1.57	1.612	1.634	1.656	1.689	1.672	1.68	1.695	1.726	1.724	1.755	1.769	1.736	1.789	1.772	1.802	1.826	1.837	1.843	1.855	1.873	1.856	1.878	1.894	1.889
0	1.43	1.346	1.41	1.432	1.418	1.369	1.382	1.454	1.436	1.452	1.463	NaN	NaN	NaN	NaN	NaN	NaN	NaN	NaN	NaN	NaN	NaN	NaN	NaN	NaN	NaN	NaN	NaN	NaN	NaN	NaN	NaN	NaN	NaN	NaN	NaN	NaN	NaN	NaN	NaN	NaN	NaN	NaN	NaN	NaN	NaN	NaN	NaN	NaN
193	1.43	1.394	1.385	1.386	1.391	1.39	1.377	1.405	1.42	1.417	1.426	1.427	1.477	1.498	1.496	1.488	1.54	1.548	1.593	1.624	1.647	1.656	1.733	1.756	1.796	1.811	1.87	1.949	1.973	2.061	2.075	2.082	2.109	2.13	2.126	2.17	2.176	2.199	2.195	2.195	2.197	2.173	2.155	2.185	2.176	2.168	2.198	2.196	2.154
194	1.351	1.377	1.38	1.363	1.377	1.364	1.375	1.372	1.383	1.395	1.39	1.396	1.419	1.425	1.438	1.461	1.466	1.512	1.504	1.504	1.543	1.537	1.575	1.604	1.63	1.636	1.674	1.704	1.745	1.739	1.797	1.808	1.851	1.869	1.907	1.945	1.967	2.016	2.047	2.131	2.142	2.138	2.133	2.176	2.186	2.198	2.205	2.197	2.188
195	1.366	1.34	1.43	1.422	1.402	1.373	1.396	1.427	1.431	1.486	1.458	1.458	1.524	1.54	1.537	1.578	1.587	1.633	1.693	1.699	1.751	1.765	1.828	1.922	2.041	2.033	2.133	2.23	2.262	2.285	2.291	2.239	2.256	2.261	2.273	2.292	2.285	2.273	2.305	2.27	2.29	2.265	2.262	2.283	2.297	2.284	2.303	2.291	2.279
0	NaN	NaN	NaN	NaN	NaN	NaN	NaN	NaN	NaN	NaN	NaN	NaN	NaN	NaN	NaN	NaN	NaN	NaN	NaN	NaN	NaN	NaN	NaN	NaN	NaN	NaN	NaN	NaN	NaN	NaN	NaN	NaN	NaN	NaN	NaN	NaN	NaN	NaN	NaN	NaN	NaN	NaN	NaN	NaN	NaN	NaN	NaN	NaN	NaN
196	1.407	1.375	1.418	1.433	1.379	1.394	1.397	1.408	1.461	1.466	1.443	1.46	1.513	1.494	1.54	1.565	1.549	1.599	1.607	1.609	1.637	1.652	1.692	1.71	1.714	1.7	1.771	1.858	1.886	1.862	1.879	1.966	1.974	2.02	2.061	2.113	2.198	2.226	2.25	2.254	2.275	2.286	2.297	2.27	2.296	2.309	2.305	2.287	2.301
197	1.404	1.368	1.374	1.392	1.408	1.386	1.435	1.421	1.451	1.441	1.467	1.456	1.508	1.486	1.501	1.533	1.593	1.621	1.666	1.731	1.823	1.899	1.995	2.117	2.176	2.214	2.247	2.251	2.308	2.272	2.31	2.25	2.256	2.286	2.294	2.316	2.292	2.305	2.256	2.272	2.254	2.277	2.251	2.255	2.303	2.281	2.306	2.301	2.292
198	1.378	1.352	1.405	1.371	1.404	1.392	1.403	1.401	1.444	1.494	1.482	1.526	1.575	1.563	1.62	1.687	1.686	1.792	1.809	1.868	1.94	1.989	2.104	2.107	2.145	2.169	2.19	2.21	2.254	2.256	2.266	2.261	2.251	2.254	2.243	2.302	2.292	2.26	2.241	2.301	2.29	2.282	2.247	2.261	2.247	2.25	2.307	2.248	2.275
199	1.386	1.377	1.381	1.406	1.405	1.361	1.445	1.434	1.421	1.473	1.463	1.47	1.56	1.512	1.578	1.606	1.631	1.711	1.823	1.861	1.955	2.027	2.125	2.177	2.234	2.272	2.252	2.289	2.294	2.302	2.283	2.274	2.293	2.212	2.258	2.285	2.243	2.313	2.286	2.291	2.299	2.288	2.291	2.257	2.325	2.319	2.301	2.301	2.303
200	1.355	1.405	1.418	1.39	1.414	1.417	1.444	1.434	1.486	1.548	1.555	1.647	1.679	1.754	1.8	1.879	1.954	2.027	2.076	2.114	2.188	2.189	2.223	2.291	2.286	2.302	2.306	2.295	2.312	2.274	2.269	2.295	2.25	2.251	2.265	2.286	2.248	2.262	2.226	2.255	2.231	2.242	2.2	2.223	2.241	2.265	2.268	2.229	2.201
201	1.395	1.368	1.365	1.383	1.4	1.388	1.454	1.442	1.463	1.487	1.518	1.493	1.581	1.571	1.67	1.678	1.754	1.86	1.94	2.026	2.104	2.146	2.176	2.232	2.25	2.221	2.232	2.209	2.233	2.238	2.245	2.218	2.237	2.208	2.253	2.22	2.241	2.234	2.23	2.255	2.231	2.265	2.243	2.237	2.255	2.239	2.27	2.298	2.29
0	1.709	1.578	1.586	1.637	1.581	1.629	1.487	1.507	1.627	1.683	1.725	1.677	1.625	1.681	1.719	1.633	1.74	1.798	1.736	NaN	NaN	NaN	NaN	NaN	NaN	NaN	NaN	NaN	NaN	NaN	NaN	NaN	NaN	NaN	NaN	NaN	NaN	NaN	NaN	NaN	NaN	NaN	NaN	NaN	NaN	NaN	NaN	NaN	NaN
202	1.36	1.382	1.418	1.407	1.398	1.406	1.406	1.41	1.46	1.491	1.467	1.527	1.53	1.558	1.597	1.668	1.65	1.715	1.743	1.776	1.859	1.888	1.922	1.98	2.086	2.119	2.144	2.175	2.214	2.238	2.279	2.252	2.252	2.253	2.245	2.282	2.255	2.274	2.254	2.315	2.305	2.277	2.278	2.291	2.277	2.275	2.305	2.28	2.273
0	1.38	1.367	1.395	1.367	1.392	1.374	1.385	1.374	1.386	1.414	1.396	1.419	1.451	1.428	1.431	1.458	1.445	1.473	1.497	1.487	1.534	1.535	1.528	1.588	1.581	1.601	1.595	1.63	1.668	1.698	1.712	1.72	1.722	1.722	1.792	1.771	1.784	1.818	1.814	1.882	1.856	1.908	1.845	1.917	1.9	1.9	1.944	1.936	1.966
203	1.405	1.39	1.418	1.348	1.383	1.381	1.45	1.468	1.418	1.465	1.472	1.524	1.505	1.547	1.508	1.609	1.57	1.608	1.632	1.71	1.75	1.814	1.843	1.893	1.927	1.976	2.034	2.029	2.107	2.162	2.227	2.243	2.267	2.219	2.234	2.234	2.231	2.21	2.212	2.195	2.214	2.257	2.238	2.234	2.219	2.245	2.238	2.271	2.236
0	1.429	1.388	NaN	NaN	NaN	NaN	NaN	NaN	NaN	NaN	NaN	NaN	NaN	NaN	NaN	NaN	NaN	NaN	NaN	NaN	NaN	NaN	NaN	NaN	NaN	NaN	NaN	NaN	NaN	NaN	NaN	NaN	NaN	NaN	NaN	NaN	NaN	NaN	NaN	NaN	NaN	NaN	NaN	NaN	NaN	NaN	NaN	NaN	NaN
204	1.443	1.516	1.434	1.452	1.332	1.458	1.5	1.532	1.434	1.489	1.61	1.532	1.446	1.603	1.71	1.652	1.662	1.711	1.673	1.708	1.74	1.823	1.795	1.853	1.741	2.01	1.952	1.943	2.047	2.086	2.137	2.147	2.102	2.064	2.067	2.207	2.236	2.185	2.189	2.175	2.221	2.215	2.229	2.238	2.317	2.266	2.277	2.344	2.307
0	1.43	1.398	1.458	1.403	1.444	1.397	1.524	1.556	1.478	1.515	1.514	1.511	1.447	1.603	1.595	1.636	1.628	1.583	1.696	1.605	1.629	1.773	1.737	1.801	1.639	1.855	1.882	1.889	1.901	1.955	2.008	2.006	1.889	2.003	2.02	2.073	2.061	2.066	2.056	2.03	2.049	2.105	2.08	2.051	2.083	2.078	2.109	2.069	2.017
205	1.395	1.403	1.435	1.354	1.384	1.38	1.48	1.485	1.431	1.466	1.47	1.492	1.489	1.537	1.539	1.575	1.573	1.591	1.617	1.641	1.669	1.694	1.675	1.729	1.736	1.812	1.871	1.834	1.882	2.019	2.077	2.12	2.062	2.041	2.133	2.115	2.145	2.175	2.201	2.181	2.231	2.228	2.249	2.233	2.225	2.257	2.257	2.218	2.201
206	1.5	1.597	1.376	1.548	1.272	1.511	1.528	1.533	1.475	1.596	1.651	1.593	1.475	1.707	1.789	1.771	1.784	1.856	1.693	1.876	1.895	1.93	1.851	1.961	1.969	2.126	2.145	2.181	2.165	2.197	2.227	2.194	2.204	2.184	2.179	2.201	2.195	2.183	2.228	2.177	2.183	2.157	2.18	2.195	2.182	2.229	2.178	2.164	2.175
207	1.409	1.461	1.411	1.424	1.375	1.417	1.485	1.511	1.448	1.473	1.509	1.469	1.441	1.563	1.581	1.57	1.586	1.585	1.569	1.583	1.647	1.69	1.685	1.764	1.665	1.814	1.809	1.859	1.857	1.886	1.947	2.009	1.92	2.02	2.036	2.052	2.09	2.107	2.172	2.161	2.219	2.198	2.21	2.189	2.211	2.223	2.191	2.208	2.2
208	1.398	1.389	1.41	1.361	1.372	1.388	1.449	1.452	1.429	1.459	1.475	1.478	1.468	1.554	1.483	1.562	1.512	1.532	1.567	1.621	1.641	1.628	1.657	1.728	1.769	1.78	1.835	1.834	1.875	1.9	1.939	1.942	1.972	1.993	2.01	2.027	2.031	2.07	2.108	2.116	2.145	2.145	2.173	2.18	2.171	2.197	2.206	2.201	2.198
209	1.426	1.418	1.43	1.369	1.421	1.439	1.485	1.492	1.472	1.495	1.512	1.547	1.545	1.607	1.575	1.655	1.636	1.698	1.754	1.779	1.786	1.817	1.843	1.891	1.953	1.998	2.068	2.044	2.103	2.132	2.175	2.188	2.182	2.159	2.185	2.179	2.183	2.214	2.198	2.175	2.173	2.195	2.211	2.195	2.21	2.21	2.208	2.229	2.177
210	1.988	1.982	1.982	2.012	1.954	1.986	1.972	2.012	2.022	2.03	2.025	2.032	1.96	1.976	2.011	2.002	1.98	2.027	1.996	2.013	2.048	2.007	1.958	1.972	1.97	2.024	2.053	2.069	2.044	2.069	2.071	2.048	2.077	2.049	2.021	2.023	2.087	2.083	2.076	2.032	2.056	2.098	2.096	2.068	2.087	2.086	2.103	2.089	2.077
211	1.487	1.528	1.398	1.503	1.318	1.486	1.491	1.577	1.488	1.572	1.612	1.551	1.533	1.723	1.749	1.782	1.746	1.811	1.745	1.806	1.898	1.952	2.066	2.138	2.21	2.235	2.245	2.245	2.254	2.292	2.267	2.292	2.275	2.26	2.225	2.277	2.227	2.265	2.257	2.248	2.239	2.27	2.272	2.237	2.248	2.239	2.221	2.26	2.229
212	1.365	1.368	1.376	1.354	1.33	1.375	1.367	1.403	1.398	1.431	1.438	1.419	1.458	1.495	1.441	1.502	1.497	1.511	1.51	1.56	1.571	1.569	1.576	1.613	1.651	1.668	1.722	1.706	1.736	1.777	1.845	1.886	1.926	2	2.046	2.112	2.14	2.198	2.234	2.205	2.227	2.233	2.239	2.218	2.243	2.23	2.207	2.208	2.213
213	1.359	1.367	1.38	1.36	1.351	1.375	1.384	1.408	1.393	1.394	1.395	1.404	1.405	1.461	1.429	1.466	1.451	1.473	1.502	1.531	1.515	1.548	1.556	1.611	1.641	1.722	1.834	1.921	2.05	2.108	2.203	2.225	2.231	2.238	2.237	2.243	2.219	2.265	2.275	2.238	2.229	2.249	2.226	2.235	2.261	2.275	2.264	2.297	2.3
214	1.367	1.363	1.378	1.35	1.377	1.399	1.415	1.407	1.412	1.393	1.442	1.426	1.427	1.503	1.479	1.524	1.526	1.561	1.622	1.658	1.76	1.843	1.943	2.046	2.106	2.172	2.216	2.197	2.213	2.162	2.271	2.215	2.227	2.226	2.208	2.232	2.24	2.287	2.272	2.248	2.245	2.264	2.273	2.259	2.278	2.279	2.283	2.251	2.318
215	1.553	1.494	1.38	1.535	1.398	1.474	1.528	1.571	1.574	1.623	1.565	1.502	1.577	1.74	1.667	1.762	1.76	1.78	1.715	1.888	1.965	2.038	2.072	2.201	2.184	2.259	2.222	2.211	2.22	2.238	2.237	2.25	2.235	2.262	2.185	2.271	2.2	2.216	2.231	2.238	2.196	2.241	2.191	2.203	2.199	2.257	2.188	2.241	2.183
0	1.361	1.352	1.381	1.347	1.355	1.362	1.393	1.406	NaN	NaN	NaN	NaN	NaN	NaN	NaN	NaN	NaN	NaN	NaN	NaN	NaN	NaN	NaN	NaN	NaN	NaN	NaN	NaN	NaN	NaN	NaN	NaN	NaN	NaN	NaN	NaN	NaN	NaN	NaN	NaN	NaN	NaN	NaN	NaN	NaN	NaN	NaN	NaN	NaN
216	1.363	1.394	1.37	1.376	1.33	1.417	1.432	1.466	1.5	1.524	1.554	1.56	1.616	1.704	1.718	1.774	1.827	1.946	1.991	2.079	2.147	2.169	2.178	2.204	2.201	2.216	2.233	2.215	2.246	2.213	2.213	2.206	2.192	2.203	2.204	2.232	2.238	2.223	2.272	2.225	2.224	2.243	2.233	2.239	2.258	2.229	2.222	2.251	2.212
217	1.378	1.37	1.359	1.348	1.374	1.414	1.416	1.424	1.426	1.454	1.449	1.45	1.475	1.524	1.51	1.547	1.555	1.586	1.603	1.667	1.639	1.701	1.74	1.805	1.889	1.952	2.057	2.093	2.16	2.177	2.224	2.227	2.235	2.216	2.207	2.24	2.222	2.254	2.247	2.266	2.253	2.232	2.246	2.26	2.284	2.253	2.24	2.247	2.257
218	1.373	1.39	1.384	1.358	1.373	1.427	1.437	1.428	1.438	1.445	1.47	1.468	1.467	1.551	1.544	1.583	1.558	1.624	1.64	1.699	1.714	1.79	1.859	1.952	2.025	2.096	2.167	2.185	2.216	2.232	2.252	2.25	2.231	2.254	2.254	2.241	2.239	2.265	2.243	2.236	2.237	2.257	2.243	2.26	2.25	2.281	2.238	2.249	2.24
219	1.489	1.496	1.486	1.447	1.49	1.537	1.565	1.534	1.553	1.544	1.529	1.544	1.555	1.588	1.587	1.594	1.6	1.624	1.653	1.637	1.672	1.68	1.675	1.736	1.755	1.794	1.82	1.818	1.894	1.874	1.961	1.963	1.956	1.962	1.97	1.964	2.022	2.054	2.016	2.058	2.072	2.095	2.148	2.107	2.151	2.136	2.117	2.128	2.128
220	1.368	1.389	1.385	1.383	1.367	1.417	1.409	1.425	1.482	1.46	1.502	1.473	1.49	1.578	1.538	1.609	1.617	1.704	1.726	1.803	1.82	1.911	1.982	2.047	2.116	2.168	2.188	2.206	2.21	2.186	2.205	2.19	2.194	2.209	2.215	2.205	2.211	2.208	2.234	2.211	2.213	2.24	2.269	2.233	2.243	2.234	2.253	2.249	2.222
0	NaN	NaN	NaN	NaN	NaN	NaN	NaN	NaN	NaN	NaN	NaN	NaN	NaN	NaN	NaN	NaN	NaN	NaN	NaN	NaN	NaN	NaN	NaN	NaN	NaN	NaN	NaN	NaN	NaN	NaN	NaN	NaN	NaN	NaN	NaN	NaN	NaN	NaN	NaN	NaN	NaN	NaN	NaN	NaN	NaN	NaN	NaN	NaN	NaN
0	1.399	1.377	1.361	1.382	1.355	1.404	1.398	1.405	1.414	1.409	1.398	1.405	1.419	1.441	1.452	1.457	1.447	1.461	1.501	1.516	1.525	1.549	1.539	1.531	1.61	1.594	1.604	1.609	1.664	1.657	1.63	1.691	1.692	1.729	1.703	1.702	1.714	1.748	1.767	1.809	1.785	1.804	1.812	1.799	1.837	1.858	1.828	1.841	1.855
0	1.416	1.378	1.372	1.404	1.401	1.445	1.43	1.439	1.446	1.444	1.416	1.424	1.513	1.49	1.549	1.547	1.602	1.529	1.583	1.569	1.531	1.623	1.572	1.595	1.664	1.69	1.67	1.662	1.677	1.716	1.755	1.71	1.723	1.678	1.819	1.684	1.748	1.705	1.745	1.711	1.793	1.765	1.834	1.792	1.777	1.836	1.789	1.857	1.862
221	1.406	1.396	1.384	1.418	1.396	1.438	1.433	1.438	1.435	1.471	1.405	1.43	1.494	1.514	1.526	1.556	1.601	1.51	1.588	1.602	1.568	1.649	1.607	1.604	1.662	1.713	1.684	1.693	1.711	1.76	1.764	1.769	1.784	1.782	1.895	1.772	1.771	1.785	1.817	1.824	1.895	1.886	1.906	1.854	1.869	1.92	1.887	1.922	1.953
222	1.377	1.407	1.359	1.398	1.351	1.412	1.4	1.38	1.41	1.425	1.424	1.419	1.426	1.455	1.461	1.478	1.462	1.479	1.515	1.523	1.558	1.596	1.572	1.583	1.641	1.641	1.677	1.668	1.727	1.735	1.741	1.787	1.789	1.837	1.824	1.865	1.869	1.911	1.965	1.983	2.016	2.048	2.082	2.099	2.144	2.155	2.153	2.16	2.177
223	1.387	1.395	1.365	1.397	1.383	1.403	1.415	1.382	1.396	1.397	1.368	1.393	1.378	1.43	1.43	1.437	1.453	1.423	1.477	1.473	1.477	1.555	1.474	1.51	1.555	1.57	1.59	1.571	1.602	1.63	1.641	1.662	1.655	1.682	1.684	1.69	1.694	1.711	1.765	1.757	1.766	1.776	1.775	1.755	1.84	1.826	1.819	1.816	1.848
224	1.477	1.492	1.484	1.457	1.473	1.532	1.517	1.507	1.512	1.517	1.569	1.509	1.528	1.608	1.601	1.64	1.64	1.675	1.698	1.748	1.69	1.747	1.779	1.82	1.884	1.841	1.89	1.92	1.927	1.948	1.98	2.008	1.998	2	2.043	2.027	2.065	2.071	2.094	2.142	2.115	2.178	2.15	2.152	2.159	2.174	2.14	2.164	2.152
0	NaN	NaN	NaN	NaN	NaN	NaN	NaN	NaN	NaN	NaN	NaN	NaN	NaN	NaN	NaN	NaN	NaN	NaN	NaN	NaN	NaN	NaN	NaN	NaN	NaN	NaN	NaN	NaN	NaN	NaN	NaN	NaN	NaN	NaN	NaN	NaN	NaN	NaN	NaN	NaN	NaN	NaN	NaN	NaN	NaN	NaN	NaN	NaN	NaN
0	1.516	NaN	NaN	NaN	NaN	NaN	NaN	NaN	NaN	NaN	NaN	NaN	NaN	NaN	NaN	NaN	NaN	NaN	NaN	NaN	NaN	NaN	NaN	NaN	NaN	NaN	NaN	NaN	NaN	NaN	NaN	NaN	NaN	NaN	NaN	NaN	NaN	NaN	NaN	NaN	NaN	NaN	NaN	NaN	NaN	NaN	NaN	NaN	NaN
225	1.495	1.481	1.494	1.496	1.522	1.543	1.571	1.534	1.603	1.529	1.618	1.591	1.605	1.757	1.659	1.721	1.723	1.76	1.78	1.845	1.85	1.872	1.893	1.936	1.947	1.987	1.969	2	2.087	2.077	2.138	2.135	2.131	2.128	2.135	2.151	2.155	2.176	2.132	2.156	2.174	2.168	2.183	2.166	2.206	2.231	2.16	2.145	2.184
226	1.398	1.381	1.381	1.395	1.388	1.412	1.435	1.419	1.448	1.47	1.441	1.478	1.471	1.527	1.522	1.555	1.54	1.565	1.573	1.62	1.657	1.72	1.71	1.741	1.82	1.824	1.918	1.975	2.015	2.043	2.062	2.082	2.141	2.144	2.157	2.148	2.168	2.203	2.227	2.209	2.208	2.205	2.233	2.219	2.242	2.224	2.19	2.208	2.157
227	1.38	1.396	1.369	1.402	1.41	1.398	1.426	1.393	1.452	1.423	1.422	1.464	1.479	1.541	1.528	1.564	1.531	1.58	1.584	1.639	1.668	1.682	1.656	1.679	1.717	1.708	1.758	1.779	1.805	1.82	1.872	1.902	1.94	1.997	2.015	2.042	2.097	2.114	2.153	2.163	2.21	2.19	2.216	2.195	2.222	2.233	2.208	2.22	2.198
228	1.384	1.38	1.356	1.375	1.377	1.404	1.381	1.41	1.413	1.419	1.432	1.434	1.452	1.494	1.506	1.543	1.545	1.577	1.585	1.623	1.645	1.677	1.664	1.723	1.762	1.825	1.828	1.851	1.878	1.913	1.97	2	2.034	2.071	2.116	2.14	2.141	2.172	2.191	2.188	2.204	2.22	2.204	2.206	2.226	2.21	2.222	2.208	2.212
0	1.402	1.376	1.384	1.375	1.366	1.386	1.394	1.391	1.413	1.408	1.382	1.415	1.404	1.485	1.442	1.474	1.473	1.521	1.526	1.546	1.59	1.586	1.62	1.633	1.668	1.694	NaN	NaN	NaN	NaN	NaN	NaN	NaN	NaN	NaN	NaN	NaN	NaN	NaN	NaN	NaN	NaN	NaN	NaN	NaN	NaN	NaN	NaN	NaN
229	1.389	1.377	1.346	1.394	1.373	1.4	1.378	1.394	1.412	1.407	1.44	1.425	1.442	1.468	1.481	1.503	1.491	1.509	1.544	1.567	1.589	1.607	1.63	1.665	1.709	1.735	1.772	1.753	1.787	1.809	1.84	1.9	1.909	1.943	2.004	2.038	2.051	2.102	2.141	2.173	2.214	2.193	2.234	2.19	2.222	2.223	2.188	2.197	2.181
230	1.406	1.365	1.341	1.382	1.378	1.398	1.366	1.394	1.414	1.442	1.429	1.409	1.439	1.475	1.5	1.514	1.5	1.535	1.528	1.552	1.61	1.588	1.628	1.699	1.777	1.852	1.94	1.976	2.086	2.128	2.174	2.189	2.195	2.189	2.213	2.237	2.226	2.222	2.227	2.237	2.256	2.236	2.274	2.25	2.249	2.238	2.214	2.241	2.242
231	1.501	1.415	1.516	1.532	1.545	1.549	1.559	1.446	1.567	1.541	1.644	1.529	1.617	1.7	1.636	1.668	1.727	1.686	1.805	1.939	1.896	1.984	1.98	2.056	2.155	2.176	2.192	2.182	2.286	2.148	2.236	2.177	2.256	2.219	2.287	2.251	2.219	2.288	2.273	2.271	2.26	2.24	2.242	2.167	2.289	2.262	2.272	2.327	2.321
232	1.431	1.377	1.496	1.453	1.495	1.537	1.575	1.495	1.587	1.608	1.566	1.621	1.608	1.752	1.549	1.599	1.562	1.733	1.747	1.964	1.873	1.982	1.946	2.043	2.176	2.052	2.138	2.047	2.179	2.192	2.189	2.233	2.276	2.184	2.085	2.261	2.266	2.3	2.234	2.234	2.164	2.237	2.398	2.216	2.286	2.299	2.226	2.21	2.182
233	1.409	1.342	1.337	1.367	1.39	1.411	1.349	1.381	1.418	1.412	1.405	1.404	1.403	1.437	1.479	1.488	1.476	1.451	1.482	1.505	1.526	1.532	1.558	1.582	1.622	1.613	1.645	1.635	1.677	1.664	1.695	1.71	1.716	1.753	1.761	1.757	1.783	1.842	1.782	1.828	1.873	1.859	1.895	1.894	1.881	1.899	1.863	1.886	1.925
0	1.398	NaN	NaN	NaN	NaN	NaN	NaN	NaN	NaN	NaN	NaN	NaN	NaN	NaN	NaN	NaN	NaN	NaN	NaN	NaN	NaN	NaN	NaN	NaN	NaN	NaN	NaN	NaN	NaN	NaN	NaN	NaN	NaN	NaN	NaN	NaN	NaN	NaN	NaN	NaN	NaN	NaN	NaN	NaN	NaN	NaN	NaN	NaN	NaN
234	1.418	1.426	1.412	1.39	1.412	1.39	1.45	1.417	1.481	1.488	1.5	1.507	1.507	1.59	1.619	1.642	1.705	1.764	1.74	1.771	1.832	1.868	1.939	2.032	2.09	2.175	2.19	2.204	2.245	2.216	2.249	2.237	2.237	2.235	2.229	2.233	2.239	2.246	2.286	2.268	2.296	2.285	2.271	2.272	2.318	2.313	2.299	2.306	2.304
235	1.396	1.383	1.361	1.367	1.367	1.374	1.375	1.378	1.41	1.402	1.39	1.42	1.382	1.462	1.465	1.481	1.45	1.501	1.506	1.52	1.555	1.545	1.61	1.59	1.583	1.629	1.675	1.7	1.711	1.729	1.777	1.756	1.877	1.877	1.918	1.969	1.998	2.035	2.074	2.098	2.152	2.165	2.187	2.205	2.23	2.244	2.216	2.229	2.225
236	1.372	1.369	1.387	1.361	1.356	1.389	1.374	1.374	1.4	1.408	1.385	1.424	1.397	1.467	1.478	1.475	1.491	1.533	1.526	1.591	1.689	1.663	1.725	1.723	1.765	1.815	1.862	1.929	1.995	2.035	2.04	2.088	2.122	2.131	2.165	2.192	2.192	2.2	2.217	2.196	2.216	2.243	2.226	2.215	2.224	2.237	2.205	2.215	2.198
237	1.401	1.363	1.369	1.367	1.358	1.387	1.36	1.387	1.381	1.4	1.376	1.393	1.383	1.439	1.401	1.428	1.439	1.46	1.461	1.485	1.533	1.554	1.578	1.586	1.605	1.648	1.685	1.709	1.765	1.812	1.9	1.92	1.987	2.047	2.091	2.123	2.154	2.175	2.205	2.196	2.211	2.244	2.239	2.238	2.233	2.244	2.234	2.241	2.227
238	1.377	1.353	1.373	1.36	1.368	1.388	1.375	1.382	1.417	1.398	1.398	1.424	1.416	1.457	1.47	1.48	1.493	1.521	1.524	1.55	1.561	1.598	1.603	1.667	1.641	1.671	1.674	1.738	1.748	1.766	1.8	1.813	1.88	1.867	1.924	1.979	1.996	2.032	2.103	2.097	2.178	2.18	2.205	2.209	2.229	2.253	2.197	2.205	2.205
239	1.394	1.401	1.349	1.365	1.37	1.362	1.397	1.414	1.444	1.417	1.469	1.413	1.499	1.502	1.488	1.554	1.54	1.611	1.619	1.652	1.697	1.818	1.761	1.803	1.853	1.888	1.973	1.973	2.032	2.086	2.133	2.143	2.178	2.196	2.199	2.267	2.249	2.236	2.249	2.227	2.26	2.269	2.272	2.226	2.276	2.257	2.257	2.235	2.242
240	1.427	1.424	1.406	1.414	1.438	1.414	1.456	1.467	1.504	1.536	1.553	1.596	1.583	1.644	1.703	1.734	1.795	1.9	1.94	2.018	2.084	2.127	2.178	2.231	2.23	2.247	2.245	2.227	2.243	2.206	2.223	2.229	2.235	NaN	NaN	NaN	NaN	NaN	NaN	NaN	NaN	NaN	NaN	NaN	NaN	NaN	NaN	NaN	NaN
241	1.371	1.376	1.354	1.373	1.38	1.403	1.371	1.399	1.379	1.402	1.439	1.441	1.432	1.459	1.463	1.494	1.51	1.548	1.564	1.605	1.618	1.634	1.642	1.699	1.717	1.739	1.8	1.802	1.879	1.94	2.032	2.089	2.127	2.177	2.177	2.213	2.201	2.21	2.218	2.187	2.2	2.216	2.226	2.231	2.228	2.213	2.223	2.223	2.218
242	1.442	1.4	1.403	1.394	1.413	1.401	1.437	1.447	1.495	1.471	1.504	1.516	1.512	1.594	1.613	1.638	1.699	1.716	1.711	1.782	1.769	1.845	1.909	1.935	1.996	2.081	2.135	2.179	2.22	2.202	2.237	2.206	2.205	2.227	2.211	2.217	2.213	2.218	2.219	2.232	2.241	2.247	2.253	2.239	2.278	2.275	2.244	2.278	2.299
243	1.516	1.494	1.436	1.49	1.533	1.556	1.459	1.529	1.6	1.627	1.594	1.6	1.612	1.676	1.78	1.761	1.829	1.814	1.894	1.972	2.007	2.067	2.079	2.15	2.163	2.205	2.231	2.219	2.253	2.236	2.293	2.269	2.248	2.263	2.252	2.229	2.266	2.254	2.289	2.233	2.268	2.273	2.249	2.253	2.227	2.229	2.19	2.23	2.206
244	1.375	1.379	1.369	1.346	1.369	1.351	1.373	1.4	1.411	1.388	1.437	1.403	1.433	1.474	1.47	1.556	1.517	1.562	1.59	1.599	1.644	1.724	1.691	1.748	1.765	1.813	1.864	1.91	1.973	1.994	2.046	2.064	2.101	2.145	2.141	2.177	2.176	2.199	2.221	2.194	2.188	2.219	2.228	2.189	2.211	2.189	2.199	2.217	2.197
245	1.455	1.413	1.43	1.403	1.423	1.446	1.463	1.447	1.513	1.511	1.568	1.573	1.588	1.706	1.697	1.741	1.853	1.864	1.911	1.961	2.042	2.107	2.157	2.203	2.197	2.234	2.223	2.223	2.264	2.221	2.225	2.211	2.226	2.252	2.25	2.264	2.231	2.252	2.266	2.244	2.283	2.284	2.286	2.263	2.287	2.288	2.286	2.286	2.27
246	1.427	1.417	1.391	1.425	1.404	1.449	1.395	1.413	1.448	1.404	1.45	1.449	1.45	1.481	1.472	1.502	1.499	1.504	1.533	1.565	1.546	1.57	1.562	1.595	1.604	1.619	1.647	1.642	1.695	1.655	1.703	1.755	1.731	1.781	1.827	1.871	1.912	1.942	1.969	1.994	2.042	2.09	2.118	2.133	2.18	2.197	2.183	2.215	2.214
247	1.402	1.358	1.381	1.364	1.39	1.347	1.398	1.404	1.41	1.397	1.464	1.395	1.414	1.455	1.437	1.467	1.489	1.536	1.539	1.555	1.579	1.674	1.64	1.69	1.725	1.751	1.788	1.814	1.904	1.927	2.002	2.04	2.066	2.14	2.146	2.176	2.221	2.222	2.267	2.256	2.242	2.273	2.283	2.242	2.275	2.239	2.249	2.263	2.259
248	1.433	1.416	1.429	1.419	1.42	1.445	1.435	1.435	1.452	1.47	1.504	1.555	1.51	1.586	1.603	1.672	1.704	1.747	1.794	1.872	1.938	1.994	2.033	2.133	2.169	2.238	2.24	2.217	2.249	2.242	2.292	2.294	2.26	2.312	2.28	2.283	2.293	2.289	2.323	2.291	2.282	2.314	2.331	2.307	2.288	2.32	2.273	2.3	2.299
0	1.378	1.384	1.379	1.395	1.4	1.352	1.399	1.428	1.43	1.421	1.44	1.407	1.433	1.448	1.469	1.507	1.44	1.511	1.535	1.537	1.592	1.652	1.587	1.659	1.689	1.715	1.686	1.698	1.748	1.754	1.783	1.761	1.798	1.8	1.793	1.919	1.843	1.837	1.954	1.938	1.977	1.969	1.97	1.942	1.99	2.009	1.97	1.998	1.986
0	1.41	1.382	1.36	1.387	1.37	1.434	1.383	1.409	1.412	1.392	1.435	1.421	1.452	1.474	1.481	1.481	1.48	1.529	1.545	1.569	1.593	1.613	1.643	1.689	1.679	1.712	1.766	1.755	1.85	1.826	1.863	1.886	1.894	1.897	1.931	1.934	1.982	1.978	2.008	2.022	2.029	2.019	2.078	2.064	2.101	2.077	2.067	2.064	2.115
0	NaN	NaN	NaN	NaN	NaN	NaN	NaN	NaN	NaN	NaN	NaN	NaN	NaN	NaN	NaN	NaN	NaN	NaN	NaN	NaN	NaN	NaN	NaN	NaN	NaN	NaN	NaN	NaN	NaN	NaN	NaN	NaN	NaN	NaN	NaN	NaN	NaN	NaN	NaN	NaN	NaN	NaN	NaN	NaN	NaN	NaN	NaN	NaN	NaN
249	1.449	1.429	1.429	1.404	1.412	1.453	1.482	1.464	1.509	1.49	1.536	1.567	1.589	1.664	1.648	1.698	1.776	1.822	1.874	1.903	1.997	2.098	2.125	2.212	2.217	2.228	2.248	2.254	2.287	2.261	2.268	2.263	2.243	2.285	2.279	2.262	2.277	2.273	2.288	2.267	2.301	2.275	2.272	2.235	2.282	2.254	2.238	2.287	2.279
250	1.444	1.415	1.419	1.408	1.403	1.412	1.436	1.421	1.479	1.458	1.486	1.493	1.496	1.571	1.588	1.605	1.649	1.672	1.706	1.718	1.754	1.799	1.846	1.883	1.896	2.015	2.087	2.124	2.199	2.203	2.22	2.222	2.226	2.231	2.216	2.241	2.213	2.24	2.246	2.236	2.265	2.264	2.272	2.253	2.277	2.258	2.265	2.252	2.269
251	1.378	1.364	1.352	1.339	1.374	1.36	1.383	1.385	1.43	1.391	1.418	1.388	1.424	1.45	1.432	1.485	1.476	1.512	1.501	1.552	1.597	1.65	1.614	1.683	1.698	1.717	1.749	1.822	1.874	1.953	2.021	2.067	2.063	2.12	2.145	2.174	2.181	2.199	2.237	2.218	2.236	2.244	2.234	2.219	2.238	2.234	2.221	2.239	2.217
252	1.423	1.393	1.412	1.388	1.393	1.421	1.433	1.429	1.485	1.475	1.498	1.519	1.531	1.594	1.625	1.64	1.682	1.716	1.763	1.8	1.849	1.907	1.955	2.037	2.101	2.155	2.195	2.207	2.245	2.214	2.242	2.234	2.243	2.267	2.25	2.239	2.224	2.21	2.241	2.237	2.281	2.262	2.245	2.26	2.262	2.263	2.247	2.258	2.235
253	1.389	1.387	1.375	1.39	1.377	1.423	1.391	1.428	1.428	1.451	1.493	1.491	1.504	1.547	1.56	1.604	1.626	1.641	1.677	1.714	1.744	1.789	1.841	1.906	1.959	2.028	2.069	2.111	2.171	2.159	2.174	2.177	2.175	2.2	2.212	2.198	2.2	2.208	2.217	2.221	2.224	2.244	2.237	2.232	2.266	2.228	2.231	2.219	2.227
0	1.504	1.482	1.464	1.487	NaN	NaN	NaN	NaN	NaN	NaN	NaN	NaN	NaN	NaN	NaN	NaN	NaN	NaN	NaN	NaN	NaN	NaN	NaN	NaN	NaN	NaN	NaN	NaN	NaN	NaN	NaN	NaN	NaN	NaN	NaN	NaN	NaN	NaN	NaN	NaN	NaN	NaN	NaN	NaN	NaN	NaN	NaN	NaN	NaN
0	1.432	1.415	1.396	1.4	1.421	1.376	1.414	1.414	1.442	1.398	1.468	1.387	1.425	1.451	1.427	1.475	1.478	1.494	1.474	1.515	1.498	1.585	1.497	1.537	1.559	1.585	1.567	1.586	1.601	1.602	1.648	1.628	1.608	1.636	1.619	1.674	1.657	1.673	1.729	1.681	1.697	1.697	1.722	1.727	1.715	1.735	1.751	1.744	1.752
0	1.516	1.441	1.463	1.471	1.445	1.488	1.532	1.499	1.526	1.457	1.467	1.495	1.481	1.511	1.524	1.453	1.527	1.526	1.518	1.569	1.545	1.547	1.607	1.569	1.547	1.528	1.586	1.585	1.614	1.657	1.604	1.555	1.615	1.599	1.608	1.547	1.636	1.565	1.58	1.621	1.675	1.613	1.67	1.67	1.682	1.68	1.668	1.691	1.716
0	1.349	1.422	1.401	NaN	NaN	NaN	NaN	NaN	NaN	NaN	NaN	NaN	NaN	NaN	NaN	NaN	NaN	NaN	NaN	NaN	NaN	NaN	NaN	NaN	NaN	NaN	NaN	NaN	NaN	NaN	NaN	NaN	NaN	NaN	NaN	NaN	NaN	NaN	NaN	NaN	NaN	NaN	NaN	NaN	NaN	NaN	NaN	NaN	NaN
254	1.437	1.429	1.413	1.418	1.401	1.487	1.46	1.44	1.504	1.495	1.52	1.579	1.541	1.618	1.617	1.698	1.743	1.732	1.791	1.851	1.913	1.983	2.079	2.149	2.192	2.237	2.243	2.231	2.275	2.206	2.225	2.235	2.217	2.278	2.212	2.23	2.254	2.267	2.28	2.255	2.289	2.281	2.289	2.299	2.316	2.299	2.214	2.255	2.224
0	1.437	1.412	1.501	1.335	1.487	1.3	1.588	1.345	1.446	1.405	1.442	1.441	1.308	1.616	1.426	2	1.735	1.622	1.761	1.842	1.952	2.309	2.156	2.4	1.951	NaN	NaN	NaN	NaN	NaN	NaN	NaN	NaN	NaN	NaN	NaN	NaN	NaN	NaN	NaN	NaN	NaN	NaN	NaN	NaN	NaN	NaN	NaN	NaN
255	1.404	1.378	1.364	1.383	1.375	1.422	1.391	1.4	1.435	1.401	1.451	1.433	1.457	1.522	1.53	1.541	1.557	1.589	1.639	1.683	1.667	1.725	1.755	1.801	1.815	1.872	1.927	2.005	2.079	2.111	2.169	2.193	2.217	2.239	2.229	2.235	2.225	2.246	2.259	2.232	2.257	2.267	2.259	2.243	2.241	2.261	2.224	2.243	2.248
0	1.517	1.536	1.487	1.512	1.486	1.527	1.526	1.533	1.629	NaN	NaN	NaN	NaN	NaN	NaN	NaN	NaN	NaN	NaN	NaN	NaN	NaN	NaN	NaN	NaN	NaN	NaN	NaN	NaN	NaN	NaN	NaN	NaN	NaN	NaN	NaN	NaN	NaN	NaN	NaN	NaN	NaN	NaN	NaN	NaN	NaN	NaN	NaN	NaN
0	NaN	NaN	NaN	NaN	NaN	NaN	NaN	NaN	NaN	NaN	NaN	NaN	NaN	NaN	NaN	NaN	NaN	NaN	NaN	NaN	NaN	NaN	NaN	NaN	NaN	NaN	NaN	NaN	NaN	NaN	NaN	NaN	NaN	NaN	NaN	NaN	NaN	NaN	NaN	NaN	NaN	NaN	NaN	NaN	NaN	NaN	NaN	NaN	NaN
256	1.481	1.418	1.467	1.399	1.458	1.397	1.461	1.469	1.509	1.46	1.513	1.431	1.462	1.531	1.504	1.541	1.561	1.575	1.625	1.65	1.675	1.749	1.769	1.894	1.994	2.084	2.158	2.189	2.245	2.194	2.242	2.248	2.237	2.259	2.217	2.23	2.227	2.272	2.243	2.313	2.292	2.281	2.27	2.274	2.283	2.272	2.26	2.279	2.289
257	1.447	1.41	1.426	1.414	1.41	1.474	1.446	1.49	1.554	1.554	1.577	1.613	1.622	1.747	1.75	1.823	1.88	1.948	2.04	2.11	2.175	2.17	2.182	2.236	2.233	2.239	2.243	2.245	2.244	2.218	2.256	2.217	2.257	2.277	2.249	2.269	2.26	2.282	2.284	2.266	2.296	2.319	2.272	2.28	2.294	2.28	2.243	2.265	2.28
0	1.497	1.55	NaN	NaN	NaN	NaN	NaN	NaN	NaN	NaN	NaN	NaN	NaN	NaN	NaN	NaN	NaN	NaN	NaN	NaN	NaN	NaN	NaN	NaN	NaN	NaN	NaN	NaN	NaN	NaN	NaN	NaN	NaN	NaN	NaN	NaN	NaN	NaN	NaN	NaN	NaN	NaN	NaN	NaN	NaN	NaN	NaN	NaN	NaN
0	1.392	1.383	1.377	1.371	1.364	1.418	1.385	1.405	1.409	1.416	1.433	1.443	1.451	1.477	1.462	1.503	1.509	1.535	1.559	1.577	1.6	1.607	1.642	1.642	1.68	1.705	1.731	1.743	1.78	1.775	1.776	1.812	1.825	1.863	1.83	1.878	1.9	1.896	1.913	1.94	1.912	1.952	1.933	1.979	1.996	1.958	1.972	1.987	1.984
0	1.512	1.442	1.465	1.455	1.448	1.508	1.502	1.493	1.547	1.483	1.528	1.509	1.521	1.539	1.554	1.575	1.539	1.575	1.581	1.544	1.565	1.584	1.633	1.579	1.597	1.619	1.594	1.645	1.641	1.653	1.654	1.626	1.629	1.661	1.655	1.655	1.684	1.654	1.652	1.646	1.719	1.696	1.703	1.704	1.724	1.735	1.74	1.729	1.738
0	1.388	1.401	1.398	1.407	1.348	1.444	1.382	1.405	1.422	1.418	1.449	1.396	1.441	1.46	1.496	1.49	1.478	1.537	1.498	1.553	1.549	1.558	1.585	1.574	1.603	1.62	1.646	1.651	1.685	1.677	1.697	1.716	1.723	1.763	1.773	1.785	1.815	1.808	1.865	1.877	1.908	1.941	1.933	1.963	2.002	2.033	2.011	2.042	2.085
258	1.4	1.382	1.405	1.367	1.426	1.346	1.455	1.427	1.468	1.413	1.474	1.431	1.45	1.488	1.458	1.487	1.516	1.531	1.535	1.592	1.574	1.666	1.605	1.613	1.672	1.723	1.699	1.736	1.736	1.778	1.827	1.824	1.839	1.935	1.958	2.021	2.067	2.121	2.222	2.187	2.221	2.225	2.29	2.237	2.229	2.275	2.226	2.236	2.211
259	1.434	1.386	1.401	1.396	1.417	1.422	1.468	1.51	1.611	1.609	1.677	1.745	1.856	2.007	2.012	2.106	2.167	2.23	2.24	2.249	2.272	2.29	2.29	2.3	2.294	2.317	2.301	2.315	2.33	2.302	2.33	2.335	2.29	2.34	2.328	2.302	2.281	2.271	2.346	2.307	2.361	2.323	2.329	2.305	2.334	2.295	2.307	2.281	2.296
260	1.404	1.399	1.378	1.396	1.38	1.451	1.401	1.432	1.475	1.468	1.494	1.537	1.544	1.597	1.595	1.656	1.688	1.723	1.779	1.781	1.838	1.899	1.944	2.016	2.06	2.135	2.167	2.179	2.245	2.23	2.226	2.236	2.23	2.255	2.247	2.25	2.229	2.252	2.248	2.251	2.276	2.264	2.286	2.264	2.286	2.282	2.25	2.27	2.26
0	1.479	NaN	NaN	NaN	NaN	NaN	NaN	NaN	NaN	NaN	NaN	NaN	NaN	NaN	NaN	NaN	NaN	NaN	NaN	NaN	NaN	NaN	NaN	NaN	NaN	NaN	NaN	NaN	NaN	NaN	NaN	NaN	NaN	NaN	NaN	NaN	NaN	NaN	NaN	NaN	NaN	NaN	NaN	NaN	NaN	NaN	NaN	NaN	NaN
0	NaN	NaN	NaN	NaN	NaN	NaN	NaN	NaN	NaN	NaN	NaN	NaN	NaN	NaN	NaN	NaN	NaN	NaN	NaN	NaN	NaN	NaN	NaN	NaN	NaN	NaN	NaN	NaN	NaN	NaN	NaN	NaN	NaN	NaN	NaN	NaN	NaN	NaN	NaN	NaN	NaN	NaN	NaN	NaN	NaN	NaN	NaN	NaN	NaN
261	1.49	1.424	1.463	1.424	1.434	1.373	1.494	1.502	1.514	1.506	1.619	1.558	1.519	1.631	1.537	1.677	1.716	1.645	1.696	1.81	1.894	2.012	2.195	2.202	2.348	2.316	2.373	2.373	2.322	2.299	2.355	2.334	2.321	2.298	2.291	2.316	2.296	2.326	2.364	2.358	2.308	2.343	2.37	2.291	2.297	2.345	2.245	2.37	2.276
0	1.809	1.576	1.551	1.513	1.494	1.646	1.521	1.508	1.619	NaN	NaN	NaN	NaN	NaN	NaN	NaN	NaN	NaN	NaN	NaN	NaN	NaN	NaN	NaN	NaN	NaN	NaN	NaN	NaN	NaN	NaN	NaN	NaN	NaN	NaN	NaN	NaN	NaN	NaN	NaN	NaN	NaN	NaN	NaN	NaN	NaN	NaN	NaN	NaN
262	1.433	1.406	1.393	1.41	1.39	1.445	1.459	1.473	1.526	1.521	1.542	1.59	1.592	1.7	1.665	1.751	1.81	1.836	1.909	1.982	2.002	2.103	2.152	2.199	2.216	2.234	2.26	2.241	2.256	2.222	2.248	2.266	2.253	2.275	2.27	2.253	2.233	2.227	2.255	2.239	2.233	2.266	2.246	2.251	2.266	2.228	2.214	2.279	2.239
263	1.401	1.397	1.382	1.371	1.394	1.458	1.392	1.433	1.437	1.471	1.542	1.515	1.569	1.609	1.634	1.683	1.725	1.74	1.78	1.864	1.922	2.003	2.052	2.123	2.165	2.194	2.242	2.229	2.249	2.217	2.243	2.238	2.232	2.255	2.254	2.259	2.269	2.256	2.261	2.276	2.261	2.256	2.277	2.257	2.285	2.258	2.225	2.243	2.251
264	1.402	1.389	1.384	1.383	1.395	1.41	1.39	1.39	1.43	1.399	1.402	1.418	1.423	1.458	1.458	1.484	1.472	1.468	1.477	1.501	1.501	1.529	1.519	1.532	1.531	1.566	1.581	1.574	1.594	1.62	1.582	1.61	1.644	1.646	1.661	1.659	1.712	1.671	1.714	1.687	1.725	1.706	1.705	1.759	1.759	1.739	1.749	1.766	1.77
0	NaN	NaN	NaN	NaN	NaN	NaN	NaN	NaN	NaN	NaN	NaN	NaN	NaN	NaN	NaN	NaN	NaN	NaN	NaN	NaN	NaN	NaN	NaN	NaN	NaN	NaN	NaN	NaN	NaN	NaN	NaN	NaN	NaN	NaN	NaN	NaN	NaN	NaN	NaN	NaN	NaN	NaN	NaN	NaN	NaN	NaN	NaN	NaN	NaN
0	1.494	1.471	1.51	1.466	1.47	1.513	1.49	1.508	1.502	1.486	1.565	1.502	1.586	1.594	1.588	1.529	1.537	1.674	1.683	1.606	1.718	1.699	1.721	1.731	1.775	1.792	1.746	1.834	1.864	1.911	NaN	NaN	NaN	NaN	NaN	NaN	NaN	NaN	NaN	NaN	NaN	NaN	NaN	NaN	NaN	NaN	NaN	NaN	NaN
265	1.453	1.38	1.422	1.39	1.379	1.447	1.394	1.441	1.495	1.454	1.514	1.522	1.562	1.591	1.614	1.619	1.67	1.77	1.802	1.797	1.825	1.957	1.994	2.017	2.083	2.133	2.129	2.196	2.228	2.22	2.225	2.214	2.24	2.244	2.266	2.231	2.251	2.272	2.253	2.26	2.278	2.278	2.27	2.317	2.305	2.32	2.285	2.297	2.292
266	1.395	1.396	1.398	1.417	1.419	1.496	1.465	1.533	1.563	1.622	1.697	1.759	1.809	1.939	2.036	2.111	2.165	2.209	2.228	2.257	2.251	2.255	2.254	2.265	2.225	2.245	2.255	2.232	2.266	2.238	2.256	2.24	2.213	2.261	2.26	2.25	2.231	2.243	2.262	2.238	2.264	2.264	2.254	2.256	2.29	2.253	2.261	2.245	2.25
0	1.435	1.392	1.415	1.396	1.376	1.486	1.437	1.454	1.534	1.481	1.529	1.508	1.57	1.65	1.645	1.689	1.709	1.752	1.806	1.806	1.83	1.885	1.914	1.916	2	2.076	2.033	2.028	2.081	2.1	2.143	2.132	2.119	2.18	2.186	2.178	2.205	2.177	2.199	2.211	2.255	2.239	2.269	2.258	2.248	2.216	2.202	2.251	2.234
267	1.424	1.401	1.397	1.388	1.389	1.418	1.396	1.421	1.444	1.398	1.464	1.414	1.426	1.478	1.471	1.464	1.458	1.517	1.523	1.543	1.535	1.57	1.553	1.582	1.61	1.693	1.658	1.72	1.758	1.737	1.735	1.776	1.765	1.828	1.911	1.901	1.931	1.94	1.947	2.023	2.073	2.09	2.113	2.14	2.169	2.174	2.167	2.203	2.209
268	1.398	1.386	1.357	1.378	1.388	1.401	1.362	1.38	1.381	1.402	1.431	1.425	1.416	1.436	1.435	1.476	1.432	1.463	1.471	1.485	1.521	1.523	1.526	1.546	1.55	1.597	1.616	1.613	1.61	1.619	1.637	1.68	1.716	1.732	1.704	1.708	1.762	1.774	1.763	1.786	1.807	1.792	1.828	1.877	1.849	1.815	1.838	1.913	1.863
0	NaN	NaN	NaN	NaN	NaN	NaN	NaN	NaN	NaN	NaN	NaN	NaN	NaN	NaN	NaN	NaN	NaN	NaN	NaN	NaN	NaN	NaN	NaN	NaN	NaN	NaN	NaN	NaN	NaN	NaN	NaN	NaN	NaN	NaN	NaN	NaN	NaN	NaN	NaN	NaN	NaN	NaN	NaN	NaN	NaN	NaN	NaN	NaN	NaN
0	1.465	1.387	1.427	1.4	1.43	1.477	1.42	1.431	1.511	1.404	1.539	1.465	1.51	1.522	1.532	1.57	1.524	1.607	1.59	1.642	1.619	1.649	1.675	1.668	1.679	1.701	1.691	1.772	1.798	1.778	1.785	1.797	1.841	1.841	1.831	1.844	1.9	1.893	1.891	1.916	1.958	1.947	1.956	2.011	2.015	1.967	2	1.985	2.013
269	1.441	1.389	1.405	1.4	1.416	1.451	1.411	1.471	1.479	1.463	1.506	1.532	1.548	1.615	1.604	1.651	1.676	1.739	1.754	1.797	1.744	1.812	1.835	1.873	1.891	1.938	1.971	1.963	1.98	2.051	2.119	2.131	2.134	2.185	2.177	2.205	2.193	2.215	2.217	2.204	2.239	2.247	2.228	2.227	2.254	2.256	2.222	2.242	2.238
0	1.495	1.449	1.461	1.445	1.467	1.518	1.452	1.479	1.49	1.485	1.556	1.59	1.58	1.66	1.634	1.711	1.706	1.751	1.769	1.816	1.838	1.883	1.842	1.953	1.919	1.998	2.059	2.07	2.102	2.136	2.134	2.185	2.178	2.184	2.187	NaN	NaN	NaN	NaN	NaN	NaN	NaN	NaN	NaN	NaN	NaN	NaN	NaN	NaN
270	1.525	1.482	1.455	1.46	1.482	1.53	1.495	1.527	1.543	1.479	1.57	1.582	1.581	1.594	1.583	1.677	1.655	1.677	1.711	1.818	1.731	1.804	1.79	1.802	1.792	1.869	1.91	1.922	1.932	1.916	1.977	2.014	2.089	2.086	2.109	2.163	2.199	2.237	2.239	2.235	2.252	2.241	2.266	2.188	2.255	2.232	2.216	2.248	2.247
271	1.429	1.374	1.382	1.382	1.368	1.396	1.375	1.42	1.398	1.405	1.421	1.423	1.417	1.462	1.426	1.464	1.469	1.494	1.496	1.547	1.516	1.593	1.598	1.599	1.648	1.674	1.73	1.775	1.835	1.888	1.977	2.051	2.107	2.203	2.184	2.217	2.221	2.245	2.245	2.273	2.283	2.266	2.272	2.299	2.29	2.303	2.24	2.298	2.304
272	1.434	1.388	1.389	1.419	1.388	1.432	1.415	1.454	1.46	1.435	1.5	1.498	1.527	1.571	1.536	1.609	1.619	1.643	1.667	1.751	1.727	1.781	1.782	1.781	1.804	1.905	1.915	1.9	1.959	2.021	2.078	2.099	2.13	2.181	2.167	2.185	2.207	2.213	2.231	2.227	2.247	2.218	2.219	2.232	2.258	2.221	2.215	2.247	2.225
273	1.398	1.371	1.372	1.356	1.359	1.385	1.375	1.407	1.409	1.4	1.407	1.41	1.414	1.459	1.428	1.486	1.477	1.522	1.508	1.581	1.532	1.585	1.608	1.607	1.665	1.761	1.822	1.884	1.958	2.025	2.11	2.168	2.18	2.222	2.228	2.227	2.232	2.228	2.239	2.25	2.253	2.237	2.24	2.228	2.282	2.256	2.262	2.285	2.294
274	1.429	1.384	1.422	1.397	1.423	1.409	1.432	1.457	1.485	1.454	1.487	1.52	1.502	1.555	1.528	1.596	1.605	1.685	1.673	1.742	1.712	1.776	1.772	1.765	1.839	1.894	1.883	1.894	1.936	1.933	1.998	1.989	1.955	2.032	2.009	2.032	2.029	2.08	2.044	2.043	2.103	2.139	2.091	2.167	2.128	2.11	2.129	2.126	2.135
275	1.419	1.411	1.411	1.407	1.409	1.45	1.409	1.441	1.473	1.417	1.52	1.445	1.494	1.548	1.552	1.608	1.625	1.669	1.7	1.737	1.787	1.808	1.786	1.905	1.901	1.939	2.032	2.045	2.088	2.116	2.147	2.194	2.197	2.261	2.275	2.25	2.247	2.255	2.253	2.244	2.277	2.282	2.265	2.28	2.302	2.306	2.254	2.291	2.285
276	1.436	1.391	1.406	1.401	1.439	1.465	1.422	1.453	1.521	1.476	1.549	1.506	1.567	1.665	1.638	1.701	1.715	1.798	1.81	1.876	1.948	1.928	1.931	2.035	2.086	2.108	2.131	2.129	2.191	2.171	2.175	2.18	2.166	2.201	2.213	2.206	2.193	2.214	2.232	2.204	2.241	2.227	2.257	2.241	2.244	2.249	2.219	2.251	2.221
277	1.434	1.398	1.424	1.402	1.385	1.449	1.436	1.46	1.478	1.448	1.489	1.525	1.514	1.565	1.561	1.589	1.598	1.646	1.646	1.738	1.702	1.716	1.742	1.786	1.767	1.823	1.86	1.863	1.895	1.883	1.973	1.932	1.945	1.961	1.944	1.983	1.985	2.011	1.995	2.022	2.058	2.056	2.08	2.102	2.075	2.097	2.049	2.101	2.119
0	1.35	1.348	1.358	1.355	1.337	1.404	1.374	1.391	1.388	1.405	1.42	1.434	1.453	1.52	1.52	1.563	1.575	1.621	1.657	1.698	1.716	1.785	1.803	1.819	1.888	1.911	1.944	1.968	2.022	2.077	2.102	2.127	2.133	2.157	2.165	2.157	2.153	2.165	2.168	2.189	2.178	2.199	2.233	2.199	2.226	2.232	2.208	2.228	2.216
278	1.478	1.441	1.47	1.459	1.427	1.435	1.483	1.508	1.481	1.475	1.599	1.516	1.581	1.552	1.665	1.677	1.674	1.698	1.769	1.772	1.8	1.85	1.844	1.926	1.887	2.032	2.09	2.136	2.205	2.219	2.25	2.307	2.299	2.375	2.313	2.335	2.338	2.336	2.369	2.361	2.331	2.361	2.396	2.311	2.381	2.338	2.364	2.333	2.3
279	1.464	1.419	1.396	1.403	1.441	1.49	1.399	1.446	1.481	1.424	1.492	1.451	1.518	1.56	1.535	1.568	1.609	1.649	1.668	1.666	1.74	1.741	1.754	1.837	1.843	1.84	1.929	1.925	1.978	2.013	2.069	2.081	2.107	2.132	2.157	2.184	2.179	2.212	2.214	2.236	2.258	2.256	2.237	2.232	2.284	2.275	2.222	2.253	2.223
0	1.446	1.42	1.426	1.392	1.406	1.479	1.459	1.487	NaN	NaN	NaN	NaN	NaN	NaN	NaN	NaN	NaN	NaN	NaN	NaN	NaN	NaN	NaN	NaN	NaN	NaN	NaN	NaN	NaN	NaN	NaN	NaN	NaN	NaN	NaN	NaN	NaN	NaN	NaN	NaN	NaN	NaN	NaN	NaN	NaN	NaN	NaN	NaN	NaN
280	1.486	1.416	1.443	1.447	1.42	1.451	1.433	1.481	1.469	1.48	1.501	1.503	1.525	1.552	1.615	1.608	1.689	1.629	1.724	1.722	1.788	1.75	1.739	1.843	1.866	1.949	1.971	2.019	2.113	2.143	2.219	2.168	2.226	2.268	2.281	2.284	2.286	2.286	2.292	2.291	2.333	2.33	2.341	2.274	2.299	2.296	2.281	2.267	2.273
281	1.42	1.384	1.392	1.4	1.4	1.429	1.424	1.446	1.463	1.416	1.467	1.449	1.492	1.577	1.548	1.587	1.579	1.648	1.655	1.681	1.751	1.776	1.766	1.844	1.836	1.872	1.925	1.945	1.984	2.009	2.059	2.076	2.111	2.167	2.185	2.21	2.207	2.204	2.231	2.196	2.231	2.225	2.229	2.217	2.228	2.222	2.191	2.222	2.242
282	1.365	1.345	1.383	1.403	1.374	1.427	1.392	1.402	1.434	1.448	1.459	1.458	1.493	1.57	1.586	1.656	1.637	1.737	1.74	1.812	1.87	1.967	2.035	2.112	2.151	2.21	2.235	2.203	2.266	2.242	2.242	2.238	2.241	2.242	2.263	2.229	2.245	2.257	2.279	2.278	2.271	2.293	2.32	2.279	2.325	2.315	2.313	2.305	2.306
0	1.363	1.367	1.388	1.374	1.369	1.411	1.383	1.403	1.434	1.427	1.405	1.438	1.457	1.477	1.482	1.505	1.514	1.53	1.535	1.571	1.531	1.566	1.568	1.591	1.615	1.628	1.644	1.65	1.678	1.678	1.697	1.707	1.716	1.727	1.711	1.76	1.762	1.769	1.784	1.818	1.835	1.819	1.858	1.863	1.869	1.867	1.866	1.893	1.901
0	NaN	NaN	NaN	NaN	NaN	NaN	NaN	NaN	NaN	NaN	NaN	NaN	NaN	NaN	NaN	NaN	NaN	NaN	NaN	NaN	NaN	NaN	NaN	NaN	NaN	NaN	NaN	NaN	NaN	NaN	NaN	NaN	NaN	NaN	NaN	NaN	NaN	NaN	NaN	NaN	NaN	NaN	NaN	NaN	NaN	NaN	NaN	NaN	NaN
0	1.359	1.355	1.374	1.39	1.356	1.419	1.399	1.419	1.422	1.42	1.438	1.454	1.496	1.537	1.533	1.556	1.57	1.577	1.634	1.641	1.673	1.718	1.713	1.751	1.833	1.883	1.949	2	2.089	2.133	2.191	2.178	2.213	2.21	2.237	2.21	2.205	2.225	2.247	2.229	2.249	2.249	2.278	2.286	2.29	2.308	2.271	2.301	2.281
283	1.367	1.358	1.378	1.412	1.391	1.427	1.381	1.385	1.423	1.443	1.47	1.464	1.477	1.533	1.561	1.596	1.621	1.704	1.693	1.738	1.78	1.822	1.855	1.962	2.031	2.089	2.163	2.206	2.229	2.209	2.233	2.239	2.205	2.239	2.227	2.235	2.213	2.215	2.259	2.226	2.255	2.236	2.234	2.275	2.253	2.249	2.263	2.258	2.231
284	1.423	1.395	1.45	1.472	1.434	1.488	1.466	1.465	1.518	1.495	1.545	1.475	1.538	1.523	1.67	1.658	1.714	1.733	1.786	1.788	1.837	1.888	1.871	1.922	1.964	2.067	2.11	2.116	2.224	2.203	2.275	2.302	2.269	2.29	2.302	2.345	2.305	2.349	2.319	2.309	2.339	2.364	2.328	2.3	2.303	2.313	2.316	2.326	2.311
0	1.358	NaN	NaN	NaN	NaN	NaN	NaN	NaN	NaN	NaN	NaN	NaN	NaN	NaN	NaN	NaN	NaN	NaN	NaN	NaN	NaN	NaN	NaN	NaN	NaN	NaN	NaN	NaN	NaN	NaN	NaN	NaN	NaN	NaN	NaN	NaN	NaN	NaN	NaN	NaN	NaN	NaN	NaN	NaN	NaN	NaN	NaN	NaN	NaN
0	1.363	1.347	1.376	1.394	1.378	1.426	1.404	1.418	1.451	1.462	1.487	1.499	1.55	1.609	1.651	1.68	1.705	1.759	1.822	1.855	1.906	1.977	2.022	2.116	2.154	2.198	2.237	2.233	2.291	2.265	2.275	2.287	2.246	2.273	2.263	2.249	2.266	2.267	2.281	2.268	2.282	2.276	2.298	2.285	2.308	2.281	2.266	2.267	2.292
285	1.381	1.376	1.399	1.375	1.389	1.405	1.424	1.441	1.455	1.473	1.497	1.509	1.553	1.639	1.641	1.69	1.68	1.758	1.757	1.818	1.849	1.866	1.912	1.949	1.962	1.993	2.029	2.058	2.132	2.141	2.169	2.178	2.171	2.189	2.202	2.197	2.181	2.214	2.211	2.189	2.219	2.229	2.246	2.233	2.25	2.244	2.214	2.221	2.229
0	1.355	1.318	1.382	1.363	1.368	1.405	1.397	1.404	1.405	1.399	1.43	1.431	1.437	1.464	1.466	1.477	1.475	1.494	1.521	1.529	NaN	NaN	NaN	NaN	NaN	NaN	NaN	NaN	NaN	NaN	NaN	NaN	NaN	NaN	NaN	NaN	NaN	NaN	NaN	NaN	NaN	NaN	NaN	NaN	NaN	NaN	NaN	NaN	NaN
286	1.423	1.354	1.403	1.395	1.414	1.404	1.442	1.461	1.478	1.464	1.522	1.52	1.555	1.649	1.639	1.712	1.704	1.792	1.787	1.844	1.897	1.914	1.968	2.027	2.06	2.155	2.173	2.165	2.226	2.198	2.233	2.227	2.208	2.22	2.234	2.218	2.205	2.221	2.233	2.241	2.252	2.271	2.257	2.254	2.282	2.253	2.259	2.286	2.261
287	1.36	1.346	1.367	1.384	1.377	1.395	1.37	1.4	1.408	1.431	1.449	1.457	1.5	1.544	1.574	1.62	1.657	1.708	1.763	1.795	1.85	1.896	1.978	2.029	2.112	2.156	2.212	2.211	2.249	2.243	2.278	2.253	2.23	2.266	2.257	2.251	2.236	2.236	2.27	2.243	2.255	2.254	2.281	2.27	2.287	2.272	2.258	2.284	2.263
0	1.377	1.368	1.354	1.362	1.363	1.41	1.391	1.441	1.458	1.447	1.478	1.521	1.581	1.704	1.808	1.967	2.064	2.162	2.183	2.175	2.21	2.204	2.206	2.224	2.218	2.236	2.249	2.248	2.25	2.241	2.261	2.252	2.243	2.278	2.26	2.259	2.232	2.26	2.245	2.218	1.888	1.08	NaN	NaN	NaN	NaN	NaN	NaN	NaN
288	1.391	1.368	1.37	1.372	1.362	1.372	1.383	1.399	1.409	1.414	1.433	1.437	1.473	1.534	1.526	1.547	1.573	1.59	1.589	1.589	1.671	1.684	1.674	1.756	1.772	1.839	1.878	1.91	1.978	1.995	2.07	2.085	2.129	2.176	2.191	2.175	2.174	2.205	2.198	2.203	2.233	2.24	2.247	2.207	2.25	2.22	2.236	2.242	2.231
289	1.381	1.377	1.388	1.393	1.379	1.422	1.43	1.451	1.456	1.492	1.501	1.526	1.563	1.665	1.636	1.675	1.703	1.792	1.783	1.875	1.91	1.943	1.951	2.029	2.035	2.108	2.161	2.154	2.196	2.181	2.194	2.204	2.2	2.212	2.201	2.206	2.193	2.197	2.218	2.22	2.247	2.259	2.257	2.234	2.25	2.241	2.23	2.241	2.25
290	1.428	1.366	1.396	1.408	1.391	1.414	1.426	1.444	1.421	1.47	1.504	1.486	1.547	1.648	1.633	1.684	1.729	1.812	1.827	1.903	1.911	1.967	1.99	2.074	2.14	2.179	2.199	2.211	2.225	2.196	2.233	2.207	2.194	2.205	2.218	2.211	2.176	2.202	2.227	2.221	2.253	2.293	2.279	2.231	2.266	2.242	2.231	2.274	2.256
0	1.368	1.363	1.35	1.37	1.356	1.393	1.382	1.416	1.433	1.431	1.483	1.509	1.534	1.604	1.652	1.763	1.848	1.974	2.073	2.151	2.194	2.202	2.2	2.218	2.224	2.244	2.23	2.223	2.249	2.236	2.257	2.253	2.246	2.281	2.276	2.276	2.251	2.276	2.319	2.264	2.266	2.281	2.292	2.279	2.288	2.276	2.266	2.312	2.275
0	1.508	1.477	1.526	1.482	1.493	1.563	1.478	1.581	1.521	1.466	1.529	1.554	1.623	1.745	1.687	1.681	1.735	1.796	1.812	1.69	1.865	1.916	1.864	2.015	1.961	1.955	2.12	2.102	2.156	2.02	2.156	2.094	2.212	2.173	2.212	2.143	2.142	2.202	2.217	2.178	2.252	2.155	2.225	2.322	2.256	2.279	2.178	2.309	2.287
0	1.377	1.365	1.363	1.376	1.373	1.42	1.382	1.433	1.455	1.447	1.481	1.514	1.563	1.685	1.783	1.932	2.002	2.11	2.136	2.16	2.172	2.201	2.19	2.226	2.205	2.215	2.215	2.212	2.234	2.245	2.246	2.229	2.229	2.249	2.262	2.274	2.202	2.264	2.248	2.071	1.249	NaN	NaN	NaN	NaN	NaN	NaN	NaN	NaN
291	1.467	1.488	1.465	1.5	1.452	1.509	1.478	1.514	1.531	1.514	1.486	1.536	1.523	1.615	1.66	1.661	1.683	1.685	1.739	1.715	1.874	1.973	1.979	2.113	2.189	2.223	2.208	2.255	2.291	2.306	2.21	2.233	2.247	2.227	2.277	2.232	2.232	2.299	2.303	2.313	2.258	2.312	2.287	2.301	2.337	2.32	2.274	2.335	2.248
292	1.463	1.492	1.43	1.52	1.456	1.491	1.492	1.569	1.539	1.501	1.537	1.507	1.606	1.656	1.657	1.77	1.684	1.648	1.819	1.756	1.799	1.784	1.77	1.933	1.931	1.922	2.003	2.012	2.022	2.104	2.188	2.206	2.174	2.202	2.225	2.229	2.181	2.194	2.285	2.232	2.216	2.252	2.255	2.223	2.237	2.23	2.204	2.257	2.22
293	1.388	1.372	1.348	1.37	1.362	1.395	1.371	1.419	1.392	1.387	1.412	1.405	1.424	1.488	1.454	1.478	1.504	1.518	1.519	1.539	1.549	1.572	1.573	1.65	1.652	1.668	1.761	1.826	1.896	1.954	2.045	2.086	2.106	2.166	2.163	2.168	2.161	2.203	2.219	2.197	2.207	2.195	2.218	2.212	2.252	2.207	2.222	2.224	2.209
294	1.401	1.352	1.392	1.393	1.383	1.409	1.414	1.414	1.44	1.476	1.538	1.487	1.54	1.605	1.612	1.669	1.718	1.807	1.893	1.982	2.054	2.114	2.159	2.241	2.217	2.249	2.285	2.253	2.292	2.264	2.279	2.25	2.266	2.276	2.289	2.26	2.27	2.28	2.286	2.267	2.325	2.266	2.301	2.273	2.31	2.287	2.276	2.317	2.322
295	1.383	1.363	1.374	1.395	1.374	1.4	1.371	1.383	1.401	1.395	1.396	1.417	1.424	1.445	1.461	1.487	1.474	1.499	1.5	1.535	1.563	1.579	1.575	1.603	1.615	1.665	1.699	1.701	1.744	1.761	1.813	1.865	1.901	1.965	2	2.043	2.062	2.1	2.138	2.15	2.183	2.195	2.224	2.209	2.209	2.218	2.205	2.216	2.193
296	1.404	1.35	1.371	1.378	1.366	1.415	1.398	1.39	1.388	1.415	1.434	1.414	1.427	1.459	1.434	1.487	1.461	1.498	1.501	1.533	1.536	1.542	1.543	1.599	1.609	1.623	1.645	1.652	1.705	1.706	1.757	1.737	1.753	1.824	1.87	1.909	1.945	2.001	2.072	2.079	2.127	2.152	2.162	2.165	2.211	2.193	2.172	2.18	2.204
297	1.386	1.372	1.366	1.395	1.39	1.386	1.397	1.409	1.412	1.426	1.456	1.426	1.468	1.512	1.486	1.516	1.525	1.508	1.574	1.626	1.626	1.626	1.663	1.697	1.805	1.854	1.904	1.966	2.033	2.057	2.13	2.163	2.196	2.22	2.244	2.219	2.221	2.241	2.234	2.206	2.243	2.225	2.247	2.201	2.22	2.235	2.217	2.247	2.24
298	1.411	1.364	1.369	1.381	1.387	1.402	1.384	1.436	1.403	1.408	1.451	1.421	1.44	1.51	1.501	1.534	1.536	1.566	1.568	1.599	1.651	1.639	1.662	1.764	1.735	1.765	1.823	1.825	1.903	1.901	1.99	2.016	2.041	2.115	2.136	2.176	2.163	2.184	2.231	2.188	2.25	2.228	2.242	2.227	2.25	2.208	2.232	2.22	2.219
0	1.417	1.424	1.406	1.44	1.433	1.472	1.472	1.475	1.55	NaN	NaN	NaN	NaN	NaN	NaN	NaN	NaN	NaN	NaN	NaN	NaN	NaN	NaN	NaN	NaN	NaN	NaN	NaN	NaN	NaN	NaN	NaN	NaN	NaN	NaN	NaN	NaN	NaN	NaN	NaN	NaN	NaN	NaN	NaN	NaN	NaN	NaN	NaN	NaN
299	1.394	1.353	1.379	1.401	1.373	1.421	1.406	1.397	1.367	1.418	1.44	1.421	1.449	1.478	1.44	1.49	1.502	1.527	1.52	1.591	1.596	1.617	1.625	1.697	1.732	1.763	1.812	1.82	1.891	1.869	1.96	1.959	1.983	2.061	2.096	2.095	2.123	2.161	2.185	2.206	2.217	2.231	2.233	2.225	2.225	2.243	2.232	2.213	2.216
300	1.424	1.369	1.363	1.41	1.374	1.424	1.387	1.407	1.404	1.431	1.457	1.436	1.452	1.512	1.484	1.573	1.559	1.609	1.614	1.691	1.673	1.741	1.759	1.866	1.92	2.015	2.032	2.088	2.146	2.168	2.202	2.232	2.206	2.229	2.252	2.241	2.213	2.25	2.246	2.246	2.238	2.28	2.267	2.244	2.276	2.264	2.257	2.28	2.26
0	1.416	1.381	1.408	1.408	1.406	1.454	1.392	1.43	1.441	1.439	1.449	1.488	1.5	1.528	1.496	1.522	1.545	1.557	1.597	1.611	1.633	1.623	1.625	1.643	1.686	1.699	1.708	1.712	1.716	1.712	1.789	1.77	1.77	1.8	1.821	1.846	1.84	1.878	1.905	1.92	1.943	1.914	1.981	1.996	1.987	2.026	2.012	2.019	1.976
301	1.464	1.452	1.4	1.411	1.399	1.43	1.413	1.466	1.449	1.468	1.449	1.462	1.495	1.513	1.538	1.595	1.578	1.625	1.607	1.666	1.725	1.719	1.741	1.767	1.836	1.861	1.913	1.952	1.974	2.024	2.118	2.196	2.223	2.243	2.226	2.258	2.257	2.271	2.281	2.265	2.263	2.265	2.3	2.27	2.317	2.275	2.298	2.279	2.265
0	1.39	1.373	1.371	1.384	1.373	1.397	1.365	1.385	1.407	1.394	1.395	1.408	1.425	1.428	1.448	1.464	1.459	1.474	1.481	1.498	1.519	1.539	1.525	1.557	1.566	1.591	1.624	1.616	1.647	1.649	1.681	1.687	1.697	1.743	1.759	1.787	1.786	1.84	1.863	1.863	1.882	1.916	1.958	1.957	1.966	2.019	2.01	2.023	2.038
0	NaN	NaN	NaN	NaN	NaN	NaN	NaN	NaN	NaN	NaN	NaN	NaN	NaN	NaN	NaN	NaN	NaN	NaN	NaN	NaN	NaN	NaN	NaN	NaN	NaN	NaN	NaN	NaN	NaN	NaN	NaN	NaN	NaN	NaN	NaN	NaN	NaN	NaN	NaN	NaN	NaN	NaN	NaN	NaN	NaN	NaN	NaN	NaN	NaN
302	1.389	1.351	1.35	1.386	1.389	1.39	1.37	1.407	1.384	1.442	1.462	1.423	1.431	1.5	1.431	1.485	1.526	1.554	1.584	1.665	1.649	1.652	1.673	1.725	1.747	1.768	1.832	1.833	1.889	1.856	1.89	1.93	1.986	2.047	2.054	2.099	2.112	2.141	2.182	2.192	2.234	2.231	2.247	2.217	2.249	2.229	2.213	2.223	2.199
303	1.419	1.361	1.374	1.397	1.395	1.428	1.417	1.4	1.393	1.437	1.435	1.438	1.43	1.481	1.42	1.478	1.511	1.484	1.517	1.541	1.56	1.589	1.588	1.628	1.622	1.664	1.732	1.717	1.761	1.723	1.809	1.811	1.835	1.932	1.921	1.952	1.979	2.054	2.09	2.121	2.166	2.207	2.245	2.191	2.224	2.222	2.228	2.265	2.214
304	1.378	1.39	1.362	1.415	1.417	1.423	1.38	1.452	1.405	1.458	1.439	1.435	1.463	1.523	1.444	1.519	1.484	1.551	1.596	1.669	1.634	1.624	1.717	1.747	1.704	1.814	1.817	1.862	1.922	1.904	1.909	1.961	2.028	2.133	2.149	2.156	2.196	2.24	2.289	2.3	2.268	2.259	NaN	NaN	NaN	NaN	NaN	NaN	NaN
0	NaN	NaN	NaN	NaN	NaN	NaN	NaN	NaN	NaN	NaN	NaN	NaN	NaN	NaN	NaN	NaN	NaN	NaN	NaN	NaN	NaN	NaN	NaN	NaN	NaN	NaN	NaN	NaN	NaN	NaN	NaN	NaN	NaN	NaN	NaN	NaN	NaN	NaN	NaN	NaN	NaN	NaN	NaN	NaN	NaN	NaN	NaN	NaN	NaN
0	1.413	1.394	1.399	1.454	1.369	1.479	1.395	1.409	1.457	1.424	1.449	1.45	1.464	1.479	1.482	1.504	1.545	1.52	1.518	1.524	1.584	1.578	1.589	1.573	1.604	1.642	1.672	1.651	1.675	1.663	1.731	1.715	1.694	1.748	1.778	1.796	1.767	1.863	1.852	1.866	1.901	1.829	1.952	1.943	1.919	2.006	1.964	1.978	1.959
305	1.53	1.455	1.457	1.442	1.459	1.433	1.456	1.559	1.478	1.624	1.577	1.602	1.617	1.633	1.707	1.71	1.726	1.78	1.852	1.969	1.957	2.008	2.006	2.095	2.119	2.212	2.246	2.258	2.223	2.247	2.294	2.241	2.27	2.27	2.32	2.271	2.286	2.315	2.297	2.331	2.338	2.315	2.326	2.309	2.373	2.318	2.335	2.335	2.326
306	1.426	1.372	1.35	1.386	1.379	1.41	1.385	1.374	1.378	1.41	1.454	1.412	1.448	1.489	1.444	1.515	1.535	1.549	1.635	1.699	1.722	1.775	1.888	1.98	2.011	2.075	2.145	2.177	2.231	2.208	2.242	2.255	2.218	2.277	2.25	2.259	2.222	2.295	2.253	2.246	2.262	2.287	2.25	2.236	2.257	2.275	2.273	2.281	2.275
307	1.383	1.377	1.362	1.437	1.382	1.432	1.415	1.398	1.383	1.482	1.5	1.509	1.524	1.534	1.535	1.589	1.609	1.633	1.658	1.746	1.738	1.807	1.779	1.872	1.957	2.038	2.105	2.142	2.233	2.26	2.315	2.304	2.298	2.312	2.284	2.33	2.312	2.319	2.369	2.313	2.332	2.334	2.301	2.31	2.341	2.337	2.313	2.347	2.356
308	1.441	1.435	1.385	1.398	1.41	1.438	1.417	1.487	1.443	1.484	1.488	1.474	1.538	1.59	1.57	1.661	1.695	1.69	1.744	1.73	1.94	1.924	1.923	1.976	1.989	1.982	2.059	2.109	2.167	2.189	2.215	2.212	2.203	2.252	2.257	2.244	2.226	2.267	2.28	2.251	2.25	2.261	2.253	2.252	2.282	2.305	2.245	2.282	2.301
309	1.505	1.431	1.404	1.422	1.408	1.447	1.418	1.539	1.504	1.57	1.546	1.551	1.55	1.646	1.684	1.747	1.766	1.788	1.842	1.9	1.98	2.027	2.056	2.122	2.181	2.207	2.227	2.287	2.3	2.272	2.3	2.243	2.273	2.296	2.288	2.298	2.273	2.295	2.297	2.256	2.252	2.285	2.268	2.239	2.326	2.241	2.248	2.281	2.206
310	1.421	1.366	1.355	1.409	1.395	1.434	1.414	1.415	1.362	1.494	1.482	1.441	1.464	1.485	1.449	1.534	1.541	1.525	1.542	1.648	1.599	1.634	1.594	1.66	1.714	1.72	1.76	1.765	1.793	1.771	1.811	1.817	1.86	1.888	1.897	1.942	1.979	2.004	2.061	2.059	2.111	2.157	2.155	2.173	2.221	2.202	2.198	2.211	2.213
311	1.427	1.365	1.382	1.414	1.399	1.445	1.376	1.415	1.37	1.458	1.454	1.434	1.452	1.5	1.422	1.474	1.525	1.509	1.529	1.613	1.566	1.606	1.556	1.626	1.68	1.673	1.719	1.73	1.758	1.76	1.818	1.842	1.881	1.971	1.997	2.071	2.093	2.137	2.191	2.237	2.229	2.248	2.27	2.226	2.272	2.259	2.279	2.26	2.305
312	1.412	1.402	1.409	1.419	1.411	1.432	1.394	1.43	1.469	1.451	1.471	1.479	1.482	1.533	1.52	1.558	1.564	1.586	1.614	1.65	1.675	1.702	1.744	1.782	1.81	1.853	1.86	1.905	1.952	1.974	2.022	2.034	2.062	2.096	2.128	2.139	2.159	2.185	2.196	2.199	2.2	2.22	2.229	2.213	2.217	2.225	2.209	2.213	2.19
0	1.42	1.4	1.38	1.403	1.39	1.451	1.404	1.387	1.335	1.42	1.466	1.409	1.387	1.47	1.394	1.445	1.487	1.513	1.563	1.601	1.567	1.62	1.584	1.677	1.693	1.707	1.748	1.78	1.794	1.788	1.826	1.877	1.854	1.914	1.864	1.895	1.934	1.924	1.961	1.971	2.043	2.059	2.112	2.055	2.136	2.106	2.12	2.174	2.169
313	1.446	1.436	1.397	1.426	1.403	1.45	1.401	1.476	1.433	1.402	1.438	1.419	1.497	1.524	1.491	1.585	1.581	1.56	1.614	1.593	1.645	1.724	1.675	1.75	1.772	1.829	1.762	1.832	1.821	1.839	1.931	1.907	1.941	1.955	1.967	2.006	1.98	2.123	2.04	2.051	2	2.137	2.095	2.064	2.157	2.179	2.091	2.175	2.158
314	1.393	1.369	1.373	1.397	1.393	1.442	1.419	1.425	1.384	1.437	1.467	1.45	1.473	1.501	1.466	1.524	1.532	1.554	1.585	1.641	1.598	1.627	1.617	1.682	1.734	1.749	1.809	1.788	1.86	1.8	1.847	1.836	1.867	1.98	1.898	1.971	1.978	1.996	2.063	2.071	2.103	2.116	2.148	2.14	2.165	2.173	2.166	2.201	2.23
315	1.469	1.412	1.338	1.359	1.411	1.428	1.384	1.417	1.411	1.37	1.453	1.384	1.383	1.428	1.404	1.483	1.475	1.422	1.45	1.474	1.489	1.54	1.5	1.535	1.545	1.557	1.566	1.625	1.641	1.652	1.695	1.68	1.725	1.742	1.801	1.809	1.776	1.904	1.936	1.931	1.951	2.042	2.012	1.991	2.109	2.117	2.098	2.107	2.099
0	1.443	1.423	1.393	1.446	1.401	1.412	1.389	1.414	1.477	1.45	1.432	1.464	1.512	1.535	1.541	1.578	1.59	1.63	1.661	1.728	1.742	1.781	1.803	1.843	1.858	1.965	2.034	2.031	2.091	2.177	2.118	2.15	NaN	NaN	NaN	NaN	NaN	NaN	NaN	NaN	NaN	NaN	NaN	NaN	NaN	NaN	NaN	NaN	NaN
316	1.4	1.363	1.337	1.385	1.338	1.394	1.372	1.408	1.404	1.393	1.459	1.443	1.446	1.508	1.514	1.58	1.626	1.62	1.636	1.694	1.785	1.841	1.789	1.911	1.941	1.997	2.063	2.132	2.159	2.143	2.205	2.276	2.27	2.293	2.294	2.316	2.291	2.304	2.327	2.288	2.318	2.333	2.318	2.336	2.347	2.351	2.294	2.296	2.326
317	1.409	1.407	1.4	1.412	1.404	1.459	1.407	1.479	1.512	1.474	1.506	1.545	1.578	1.639	1.612	1.648	1.718	1.728	1.728	1.783	1.881	1.892	1.923	1.978	2.035	2.104	2.166	2.203	2.24	2.27	2.3	2.264	2.272	2.298	2.281	2.301	2.285	2.294	2.303	2.279	2.287	2.301	2.329	2.324	2.295	2.295	2.311	2.301	2.273
318	1.424	1.358	1.34	1.41	1.372	1.398	1.357	1.406	1.4	1.396	1.43	1.419	1.437	1.499	1.458	1.522	1.541	1.515	1.5	1.542	1.577	1.64	1.616	1.651	1.683	1.688	1.681	1.749	1.776	1.748	1.819	1.844	1.862	1.959	1.967	2.056	2.07	2.171	2.2	2.238	2.266	2.298	2.272	2.279	2.308	2.33	2.296	2.316	2.284
319	1.403	1.379	1.388	1.414	1.392	1.442	1.409	1.48	1.491	1.515	1.551	1.585	1.618	1.67	1.721	1.745	1.78	1.847	1.866	1.921	2.004	2.043	2.068	2.196	2.2	2.236	2.233	2.204	2.251	2.252	2.254	2.259	2.246	2.237	2.242	2.265	2.235	2.25	2.267	2.261	2.259	2.264	2.288	2.258	2.283	2.253	2.298	2.245	2.254
320	1.417	1.391	1.395	1.397	1.402	1.431	1.411	1.46	1.483	1.525	1.527	1.541	1.603	1.642	1.707	1.719	1.781	1.836	1.865	1.887	2.022	2.094	2.142	2.198	2.222	2.239	2.252	2.261	2.271	2.244	2.266	2.251	2.234	2.269	2.251	2.246	2.239	2.261	2.285	2.257	2.239	2.313	2.315	2.29	2.313	2.293	2.301	2.312	2.291
321	1.408	1.393	1.39	1.397	1.398	1.421	1.406	1.465	1.476	1.47	1.474	1.518	1.556	1.594	1.613	1.65	1.7	1.759	1.763	1.818	1.87	1.924	1.99	2.078	2.11	2.15	2.21	2.247	2.282	2.266	2.292	2.279	2.26	2.274	2.242	2.27	2.259	2.248	2.274	2.261	2.273	2.27	2.284	2.276	2.304	2.299	2.293	2.275	2.237
0	NaN	NaN	NaN	NaN	NaN	NaN	NaN	NaN	NaN	NaN	NaN	NaN	NaN	NaN	NaN	NaN	NaN	NaN	NaN	NaN	NaN	NaN	NaN	NaN	NaN	NaN	NaN	NaN	NaN	NaN	NaN	NaN	NaN	NaN	NaN	NaN	NaN	NaN	NaN	NaN	NaN	NaN	NaN	NaN	NaN	NaN	NaN	NaN	NaN
0	1.402	1.395	1.402	1.429	1.391	1.422	1.449	1.455	1.45	1.432	1.402	1.546	1.551	1.569	1.597	1.61	NaN	NaN	NaN	NaN	NaN	NaN	NaN	NaN	NaN	NaN	NaN	NaN	NaN	NaN	NaN	NaN	NaN	NaN	NaN	NaN	NaN	NaN	NaN	NaN	NaN	NaN	NaN	NaN	NaN	NaN	NaN	NaN	NaN
0	1.411	1.404	1.407	1.402	1.404	1.414	1.409	1.444	1.427	1.456	1.457	1.501	1.505	1.535	1.6	1.624	1.655	1.702	1.746	1.84	1.926	1.956	2.082	2.14	2.258	2.257	2.317	2.353	2.391	2.415	2.37	2.343	2.352	2.355	2.254	2.311	2.34	2.297	2.304	2.275	2.246	2.34	2.345	2.331	2.296	2.346	2.327	2.3	2.396
0	1.486	1.454	1.449	1.441	1.46	1.484	1.544	1.517	1.51	1.535	1.633	1.687	1.625	1.765	1.853	1.977	1.847	1.823	1.969	2.115	2.024	2.112	2.329	NaN	NaN	NaN	NaN	NaN	NaN	NaN	NaN	NaN	NaN	NaN	NaN	NaN	NaN	NaN	NaN	NaN	NaN	NaN	NaN	NaN	NaN	NaN	NaN	NaN	NaN
0	1.497	1.422	1.428	1.354	1.473	1.458	1.511	1.834	1.495	1.483	1.692	1.491	1.483	1.642	1.838	1.747	2.085	1.472	1.921	1.768	2.052	2.227	1.944	NaN	NaN	NaN	NaN	NaN	NaN	NaN	NaN	NaN	NaN	NaN	NaN	NaN	NaN	NaN	NaN	NaN	NaN	NaN	NaN	NaN	NaN	NaN	NaN	NaN	NaN
0	1.422	1.365	1.423	1.385	1.399	1.377	1.334	1.404	1.424	1.397	1.406	1.464	1.398	1.457	1.46	1.46	1.551	1.526	1.511	1.547	1.605	1.675	1.67	1.656	1.773	1.76	1.767	1.791	1.734	1.833	1.831	1.907	1.902	1.993	NaN	NaN	NaN	NaN	NaN	NaN	NaN	NaN	NaN	NaN	NaN	NaN	NaN	NaN	NaN
0	1.399	1.359	1.411	1.398	1.423	1.396	1.393	1.412	1.456	1.422	1.458	1.464	1.409	1.486	1.507	1.483	1.547	1.585	1.523	1.637	1.64	1.745	1.677	1.725	1.793	1.814	1.777	1.784	1.779	1.823	1.846	1.881	1.877	1.922	1.842	1.931	1.916	NaN	NaN	NaN	NaN	NaN	NaN	NaN	NaN	NaN	NaN	NaN	NaN
0	1.396	1.362	1.378	1.397	1.459	1.396	1.361	1.382	1.399	1.48	1.429	1.459	1.686	1.45	1.549	1.512	1.55	1.561	1.554	1.532	1.706	1.769	1.799	1.783	1.748	1.801	1.828	1.813	1.804	1.896	1.895	1.913	1.988	2.001	2.034	2.101	NaN	NaN	NaN	NaN	NaN	NaN	NaN	NaN	NaN	NaN	NaN	NaN	NaN
0	1.481	1.393	1.404	1.428	1.538	1.461	1.478	1.493	1.476	1.616	1.463	1.482	1.4	1.503	1.563	1.537	1.705	1.917	1.971	1.766	NaN	NaN	NaN	NaN	NaN	NaN	NaN	NaN	NaN	NaN	NaN	NaN	NaN	NaN	NaN	NaN	NaN	NaN	NaN	NaN	NaN	NaN	NaN	NaN	NaN	NaN	NaN	NaN	NaN
0	NaN	NaN	NaN	NaN	NaN	NaN	NaN	NaN	NaN	NaN	NaN	NaN	NaN	NaN	NaN	NaN	NaN	NaN	NaN	NaN	NaN	NaN	NaN	NaN	NaN	NaN	NaN	NaN	NaN	NaN	NaN	NaN	NaN	NaN	NaN	NaN	NaN	NaN	NaN	NaN	NaN	NaN	NaN	NaN	NaN	NaN	NaN	NaN	NaN
322	1.366	1.355	1.453	1.387	1.407	1.458	1.393	1.485	1.316	1.409	1.475	1.404	1.312	1.31	1.438	1.425	1.354	1.39	1.479	1.614	1.549	1.603	1.612	1.613	1.606	1.672	1.7	1.753	1.742	1.77	1.824	1.89	1.922	2.014	2.131	2.178	2.199	2.216	2.221	2.272	2.229	2.24	2.247	2.256	2.233	2.291	2.286	2.268	2.273
0	1.478	1.475	1.448	1.422	1.426	1.461	1.466	1.494	1.52	1.571	1.583	1.623	1.69	1.752	1.8	1.872	1.898	1.921	2.046	2.16	NaN	NaN	NaN	NaN	NaN	NaN	NaN	NaN	NaN	NaN	NaN	NaN	NaN	NaN	NaN	NaN	NaN	NaN	NaN	NaN	NaN	NaN	NaN	NaN	NaN	NaN	NaN	NaN	NaN
323	1.465	1.398	1.416	1.521	1.465	1.478	1.504	1.567	1.471	1.547	1.588	1.605	1.554	1.507	1.632	1.683	1.632	1.704	1.744	1.835	1.79	1.845	1.834	1.898	1.97	1.979	2.033	2.057	2.084	2.085	2.115	2.142	2.183	2.206	2.214	2.229	2.245	2.254	2.245	2.288	2.257	2.285	2.27	2.294	2.247	2.309	2.281	2.262	2.249
324	1.532	1.545	1.489	1.45	1.446	1.522	1.511	1.498	1.644	1.686	1.759	1.729	1.817	1.958	1.966	1.996	2.152	2.166	2.124	2.097	2.163	2.185	2.154	2.168	2.23	2.227	2.243	2.263	2.256	2.245	2.248	2.285	2.26	2.315	2.281	2.298	2.3	2.276	2.263	2.317	2.242	2.264	2.255	2.278	2.233	2.3	2.288	2.275	2.298
325	1.372	1.35	1.37	1.369	1.378	1.394	1.4	1.446	1.436	1.491	1.529	1.582	1.593	1.643	1.733	1.792	1.806	1.853	1.899	1.976	1.975	2.006	1.971	1.979	1.955	1.966	1.953	1.91	1.945	1.961	1.92	1.934	1.901	1.997	1.96	1.996	1.996	1.997	1.988	1.97	1.963	1.982	2.003	2.029	2.005	2.071	2.068	2.042	2.081
0	1.413	1.421	1.592	1.422	1.51	1.53	1.553	1.799	1.37	1.496	1.627	1.502	1.308	1.29	1.6	1.539	1.407	1.503	1.663	2.001	1.718	1.847	1.853	NaN	NaN	NaN	NaN	NaN	NaN	NaN	NaN	NaN	NaN	NaN	NaN	NaN	NaN	NaN	NaN	NaN	NaN	NaN	NaN	NaN	NaN	NaN	NaN	NaN	NaN
326	1.543	1.409	1.565	1.459	1.502	1.469	1.459	1.543	1.619	1.522	1.575	1.545	1.466	1.519	1.589	1.495	1.702	1.596	1.575	1.745	1.664	1.862	1.833	1.76	1.845	1.823	1.854	1.899	1.904	1.93	1.984	2.019	2.003	2.137	2.079	2.157	2.209	2.2	2.283	2.25	2.225	2.279	2.273	2.303	2.25	2.356	2.287	2.234	2.26
327	1.466	1.39	1.419	1.427	1.489	1.482	1.467	1.473	1.471	1.531	1.519	1.521	1.475	1.527	1.615	1.623	1.706	1.717	1.726	1.786	1.845	1.832	1.897	1.984	2.046	2.115	2.171	2.199	2.211	2.249	2.228	2.259	2.273	2.287	2.225	2.249	2.255	2.246	2.223	2.267	2.226	2.235	2.238	2.253	2.27	2.279	2.267	2.252	2.261
328	1.441	1.407	1.447	1.395	1.42	1.42	1.437	1.461	1.504	1.571	1.595	1.605	1.645	1.729	1.798	1.793	1.865	1.928	2.018	2.118	2.147	2.228	2.211	2.231	2.276	2.262	2.286	2.253	2.249	2.26	2.274	2.287	2.287	2.295	2.255	2.273	2.285	2.282	2.264	2.303	2.271	2.286	2.28	2.29	2.256	2.32	2.253	2.249	2.274
329	1.402	1.369	1.393	1.381	1.409	1.388	1.367	1.424	1.439	1.433	1.446	1.461	1.425	1.476	1.512	1.502	1.571	1.568	1.561	1.644	1.654	1.727	1.732	1.745	1.842	1.847	1.876	1.931	1.928	1.984	1.996	2.044	2.055	2.097	2.09	2.115	2.116	2.131	2.121	2.146	2.148	2.139	2.127	2.163	2.151	2.197	2.182	2.17	2.192
330	1.384	1.389	1.37	1.382	1.365	1.4	1.393	1.429	1.44	1.444	1.444	1.477	1.465	1.52	1.555	1.578	1.617	1.636	1.674	1.753	1.88	1.999	2.041	2.129	2.207	2.216	2.212	2.275	2.251	2.224	2.244	2.245	2.236	2.218	2.216	2.228	2.26	2.262	2.244	2.283	2.239	2.294	2.266	2.317	2.233	2.342	2.313	2.278	2.302
331	1.381	1.378	1.401	1.388	1.397	1.406	1.42	1.42	1.414	1.434	1.435	1.486	1.475	1.508	1.547	1.57	1.573	1.643	1.674	1.722	1.796	1.822	1.814	1.856	1.956	1.968	2.005	2.056	2.109	2.142	2.167	2.195	2.229	2.208	2.183	2.207	2.211	2.236	2.178	2.21	2.196	2.21	2.224	2.218	2.204	2.238	2.24	2.226	2.222
332	1.484	1.378	1.44	1.469	1.452	1.528	1.519	1.577	1.485	1.539	1.572	1.641	1.62	1.591	1.725	1.769	1.78	1.843	1.863	1.924	1.974	1.992	1.997	2.09	2.093	2.108	2.154	2.148	2.232	2.203	2.221	2.224	2.279	2.262	2.223	2.263	2.244	2.295	2.229	2.291	2.27	2.279	2.265	2.292	2.23	2.297	2.266	2.238	2.254
333	1.547	1.413	1.472	1.376	1.438	1.504	1.514	1.539	1.538	1.444	1.592	1.662	1.6	1.709	1.638	1.72	1.751	1.82	1.89	1.941	2.005	2.095	2.027	2.152	2.184	2.21	2.31	2.246	2.301	2.385	2.276	2.36	2.356	2.484	2.317	2.372	2.426	2.523	2.512	2.534	2.329	2.433	2.287	2.423	2.462	2.425	2.39	2.404	2.318
334	1.385	1.387	1.374	1.36	1.37	1.403	1.413	1.414	1.43	1.45	1.493	1.512	1.558	1.589	1.596	1.671	1.799	1.885	2.009	2.109	2.195	2.196	2.194	2.207	2.223	2.199	2.23	2.232	2.253	2.233	2.247	2.273	2.256	2.272	2.241	2.261	2.255	2.251	2.233	2.262	2.249	2.288	2.264	2.27	2.207	2.306	2.291	2.267	2.273
335	1.377	1.372	1.397	1.399	1.385	1.412	1.413	1.435	1.408	1.435	1.438	1.472	1.485	1.498	1.535	1.544	1.549	1.579	1.626	1.65	1.707	1.738	1.728	1.769	1.838	1.879	1.928	1.946	2.041	2.085	2.138	2.171	2.224	2.207	2.175	2.215	2.23	2.201	2.187	2.218	2.171	2.174	2.202	2.227	2.195	2.247	2.22	2.217	2.227
336	1.386	1.369	1.387	1.382	1.38	1.397	1.422	1.438	1.409	1.427	1.434	1.478	1.443	1.484	1.509	1.516	1.498	1.539	1.556	1.586	1.641	1.63	1.639	1.664	1.709	1.714	1.776	1.763	1.826	1.927	1.945	1.987	2.042	2.139	2.143	2.205	2.214	2.223	2.228	2.246	2.235	2.236	2.265	2.287	2.259	2.301	2.282	2.255	2.27
0	1.375	1.377	1.378	1.374	1.394	1.397	1.412	1.426	1.428	1.445	1.495	1.535	1.505	1.557	1.588	1.621	1.631	1.634	1.655	1.71	1.759	1.755	1.767	1.837	1.866	1.847	1.849	1.949	1.958	1.943	1.955	2.023	1.993	2.043	2.013	2.039	2.06	2.044	2.053	2.09	2.011	2.083	2.074	2.106	2.09	2.151	2.107	2.108	2.118
337	1.396	1.378	1.367	1.371	1.398	1.394	1.375	1.419	1.413	1.439	1.437	1.478	1.495	1.536	1.56	1.581	1.595	1.619	1.695	1.792	1.872	1.961	2.018	2.107	2.174	2.202	2.193	2.23	2.201	2.212	2.207	2.242	2.213	2.233	2.206	2.191	2.239	2.234	2.213	2.219	2.22	2.242	2.212	2.215	2.225	2.274	2.244	2.216	2.243
338	1.37	1.386	1.381	1.374	1.391	1.401	1.407	1.409	1.437	1.472	1.478	1.506	1.538	1.608	1.653	1.751	1.894	1.99	2.098	2.151	2.267	2.237	2.22	2.223	2.218	2.209	2.238	2.219	2.196	2.221	2.25	2.232	2.24	2.251	2.232	2.216	2.297	2.236	2.243	2.254	2.243	2.263	2.243	2.256	2.226	2.284	2.282	2.258	2.275
339	1.414	1.372	1.368	1.375	1.4	1.43	1.388	1.399	1.4	1.444	1.434	1.45	1.389	1.448	1.517	1.507	1.521	1.495	1.531	1.55	1.555	1.589	1.549	1.605	1.632	1.632	1.659	1.689	1.668	1.694	1.696	1.731	1.725	1.754	1.733	1.811	1.866	1.914	1.992	2.072	2.088	2.137	2.185	2.227	2.201	2.238	2.251	2.22	2.243
340	1.397	1.364	1.398	1.39	1.394	1.4	1.384	1.41	1.421	1.447	1.431	1.471	1.485	1.508	1.544	1.58	1.589	1.641	1.683	1.707	1.828	1.868	1.914	2.007	2.078	2.11	2.143	2.175	2.174	2.192	2.203	2.237	2.219	2.228	2.207	2.206	2.204	2.205	2.215	2.248	2.208	2.219	2.236	2.237	2.235	2.266	2.246	2.232	2.241
0	1.401	1.396	1.41	1.375	1.454	1.458	1.463	1.515	1.536	1.589	1.82	2.06	2.17	1.892	NaN	NaN	NaN	NaN	NaN	NaN	NaN	NaN	NaN	NaN	NaN	NaN	NaN	NaN	NaN	NaN	NaN	NaN	NaN	NaN	NaN	NaN	NaN	NaN	NaN	NaN	NaN	NaN	NaN	NaN	NaN	NaN	NaN	NaN	NaN
0	1.403	1.392	1.404	1.469	1.464	1.642	1.697	1.861	1.951	2.123	2.187	2.224	2.183	2.314	2.334	2.295	2.347	2.261	2.235	2.248	2.3	2.329	2.269	2.281	2.315	2.222	2.24	2.364	2.282	2.293	2.348	2.408	2.34	2.397	2.332	2.297	2.352	2.262	2.233	2.343	2.301	2.309	2.215	2.277	2.299	2.296	2.307	2.295	2.269
0	1.457	1.439	1.609	1.417	1.592	1.43	1.439	1.61	1.567	1.589	1.551	1.527	1.444	1.589	1.535	1.553	1.862	1.727	1.638	1.779	1.684	1.806	1.734	1.7	1.843	1.869	1.853	1.879	1.835	1.893	1.865	1.885	1.864	1.888	1.931	1.958	1.956	1.993	1.919	1.975	2.007	2.029	2.06	2.083	2.031	2.117	2.002	2.111	2.181
341	1.527	1.382	1.552	1.484	1.519	1.544	1.438	1.584	1.684	1.573	1.674	1.512	1.48	1.592	1.639	1.541	1.752	1.681	1.618	1.798	1.752	1.909	1.853	1.889	1.997	2.021	1.891	2.035	1.926	2.09	2.056	2.082	2.007	2.154	2.13	2.179	2.093	2.178	2.111	2.118	2.131	2.182	2.173	2.218	2.16	2.261	2.233	2.195	2.189
342	1.525	1.535	1.87	1.709	1.743	1.556	1.514	1.681	1.733	1.528	1.69	1.704	1.635	1.58	1.811	1.646	1.87	1.752	1.91	1.929	1.871	2.126	1.985	1.947	2.113	2.067	2.095	2.171	2.049	2.224	2.047	2.182	2.131	2.154	2.142	2.224	2.203	2.203	2.161	2.243	2.222	2.2	2.213	2.22	2.208	2.221	2.231	2.24	2.207
343	1.365	1.339	1.363	1.355	1.38	1.378	1.377	1.388	1.406	1.426	1.422	1.453	1.429	1.49	1.552	1.654	1.746	1.849	1.944	2.032	2.091	2.124	2.097	2.119	2.124	2.103	2.099	2.089	2.082	2.083	2.105	2.103	2.127	2.125	2.098	2.091	2.123	2.08	2.105	2.166	2.102	2.128	2.146	2.183	2.106	2.174	2.191	2.147	2.187
344	1.506	1.415	1.375	1.437	1.412	1.462	1.436	1.551	1.458	1.502	1.549	1.63	1.607	1.619	1.735	1.858	1.86	1.91	1.955	2.052	2.085	2.141	2.14	2.21	2.266	2.243	2.23	2.271	2.278	2.245	2.267	2.279	2.28	2.28	2.253	2.254	2.244	2.248	2.249	2.273	2.235	2.26	2.292	2.302	2.247	2.302	2.274	2.262	2.272
0	1.55	1.663	1.489	1.493	1.473	1.539	1.537	1.523	1.551	1.567	1.647	1.575	1.623	1.735	1.666	1.648	1.738	1.694	1.786	1.798	1.826	1.902	1.821	1.763	1.853	1.823	1.89	1.913	1.937	1.955	1.916	2.04	1.93	1.997	2.032	2.082	2.06	2.116	2.077	2.131	2.113	2.126	2.178	2.177	2.156	2.213	2.214	2.2	2.178
345	1.376	1.422	1.383	1.378	1.41	1.388	1.406	1.445	1.424	1.435	1.433	1.455	1.443	1.49	1.522	1.503	1.497	1.482	1.529	1.598	1.597	1.58	1.584	1.617	1.639	1.703	1.682	1.741	1.775	1.774	1.79	1.838	1.828	1.855	1.899	1.901	1.969	1.997	1.982	2.017	2.029	2.086	2.141	2.163	2.155	2.222	2.209	2.198	2.201
346	1.388	1.377	1.39	1.388	1.399	1.393	1.418	1.458	1.444	1.488	1.498	1.538	1.544	1.602	1.659	1.689	1.692	1.723	1.78	1.85	1.899	1.909	1.9	1.909	1.953	1.991	2.031	2.11	2.163	2.193	2.176	2.223	2.236	2.253	2.229	2.241	2.248	2.242	2.24	2.266	2.232	2.24	2.247	2.264	2.241	2.281	2.241	2.243	2.246
0	1.402	1.389	1.481	1.442	1.471	1.506	1.494	1.657	1.378	1.485	1.538	1.549	1.382	1.38	1.597	1.758	1.546	1.759	1.834	2.297	2.069	2.141	NaN	NaN	NaN	NaN	NaN	NaN	NaN	NaN	NaN	NaN	NaN	NaN	NaN	NaN	NaN	NaN	NaN	NaN	NaN	NaN	NaN	NaN	NaN	NaN	NaN	NaN	NaN
347	1.415	1.401	1.404	1.421	1.43	1.46	1.469	1.534	1.556	1.638	1.708	1.764	1.834	1.957	2.001	2.078	2.142	2.18	2.217	2.235	2.26	2.277	2.249	2.245	2.267	2.245	2.235	2.252	2.234	2.224	2.22	2.236	2.243	2.248	2.222	2.24	2.245	2.241	2.221	2.243	2.217	2.231	2.237	2.244	2.225	2.282	2.268	2.242	2.241
0	1.391	1.395	1.366	1.394	1.399	1.364	1.384	1.437	1.394	1.401	1.418	1.464	1.428	1.459	1.487	1.479	1.493	1.496	1.535	1.557	1.593	1.583	1.593	1.627	1.661	1.677	1.666	1.71	1.741	1.752	1.776	1.827	1.802	1.852	1.843	1.876	1.928	1.928	1.911	1.979	1.947	2.013	2.001	1.999	2.014	2.056	2.072	2.063	2.076
348	1.427	1.391	1.422	1.396	1.412	1.41	1.401	1.426	1.451	1.439	1.446	1.457	1.444	1.479	1.45	1.5	1.587	1.539	1.544	1.61	1.59	1.688	1.698	1.682	1.783	1.799	1.798	1.839	1.819	1.876	1.878	1.956	1.991	2.015	1.973	2.025	2.052	2.101	2.097	2.161	2.138	2.172	2.167	2.2	2.181	2.258	2.206	2.208	2.214
349	1.496	1.472	1.461	1.503	1.52	1.537	1.46	1.543	1.522	1.64	1.65	1.653	1.745	1.699	1.817	1.837	1.775	1.841	1.946	1.911	2.022	1.987	1.923	1.874	1.971	1.952	1.987	2.047	2.138	2.111	2.083	2.156	2.167	2.225	2.156	2.226	2.279	2.218	2.193	2.246	2.235	2.222	2.239	2.219	2.247	2.312	2.345	2.258	2.242
0	1.398	1.384	1.359	1.399	1.409	1.364	1.414	1.461	1.41	1.408	1.441	1.471	1.405	1.454	1.516	1.504	1.504	1.45	1.523	1.579	1.572	1.552	1.556	1.595	1.595	1.629	1.621	1.658	1.686	1.653	1.7	1.736	1.718	1.74	1.768	1.768	1.806	1.868	1.815	1.878	1.848	1.896	1.884	1.905	1.881	1.966	1.964	1.95	1.975
350	1.447	1.42	1.498	1.474	1.471	1.532	1.502	1.633	1.364	1.491	1.562	1.5	1.392	1.437	1.58	1.661	1.552	1.638	1.708	1.965	1.801	1.897	1.881	1.841	1.874	1.955	1.992	2.086	2.038	2.014	2.105	2.157	2.141	2.171	2.161	2.173	2.203	2.201	2.201	2.232	2.229	2.264	2.283	2.258	2.214	2.237	2.256	2.231	2.215
351	1.381	1.355	1.377	1.383	1.386	1.396	1.405	1.406	1.403	1.417	1.439	1.453	1.43	1.484	1.504	1.527	1.541	1.594	1.649	1.647	1.735	1.795	1.798	1.878	1.9	1.984	2.017	2.089	2.197	2.175	2.218	2.235	2.26	2.278	2.224	2.212	2.27	NaN	NaN	NaN	NaN	NaN	NaN	NaN	NaN	NaN	NaN	NaN	NaN
352	1.387	1.374	1.407	1.363	1.372	1.394	1.369	1.406	1.389	1.392	1.422	1.447	1.394	1.45	1.448	1.455	1.445	1.492	1.501	1.534	1.573	1.579	1.608	1.638	1.657	1.677	1.693	1.758	1.8	1.828	1.793	1.867	1.875	1.969	1.913	1.984	2.062	2.061	2.075	2.12	2.138	2.179	2.181	2.23	2.212	NaN	NaN	NaN	NaN
353	1.441	1.376	1.423	1.4	1.447	1.437	1.454	1.49	1.532	1.605	1.618	1.807	2.008	2.22	2.309	2.361	2.344	2.344	2.344	2.342	2.367	2.362	2.32	2.348	2.403	2.36	2.36	2.376	2.31	2.291	2.3	2.307	2.283	2.311	2.235	2.253	2.27	2.264	2.236	2.266	2.28	2.243	2.267	2.259	2.247	2.301	2.278	2.243	2.234
0	1.434	1.409	1.382	1.425	1.409	1.455	1.454	1.523	1.465	1.514	1.518	1.588	1.563	1.611	1.678	1.734	1.76	1.821	1.856	1.924	1.994	2.032	2.011	2.111	2.182	2.182	2.214	2.224	2.247	2.236	2.242	2.264	2.269	2.245	2.208	2.25	2.245	2.236	2.222	2.239	2.212	2.224	2.226	2.267	2.209	2.276	2.245	2.226	2.234
0	1.392	1.357	1.386	1.365	1.392	1.4	1.378	1.405	1.372	1.397	1.424	1.412	1.392	1.405	1.422	1.442	1.436	1.421	1.451	1.457	1.494	1.494	1.483	1.493	1.543	1.532	1.524	1.558	1.586	1.578	1.575	1.61	1.596	1.665	1.626	1.655	1.683	1.685	1.688	1.739	1.71	1.766	1.763	1.772	1.782	1.844	1.828	1.843	1.856
354	1.456	1.4	1.44	1.415	1.456	1.434	1.501	1.481	1.472	1.508	1.494	1.538	1.454	1.533	1.618	1.593	1.678	1.63	1.657	1.637	1.704	1.745	1.73	1.771	1.747	1.754	1.898	1.889	1.849	1.865	1.894	1.885	1.936	1.904	1.957	2.062	2.158	2.181	2.21	2.275	2.274	2.271	2.283	2.282	2.296	2.33	2.259	2.241	2.264
355	1.456	1.521	1.603	1.509	1.569	1.484	1.404	1.612	1.631	1.604	1.629	1.609	1.56	1.523	1.557	1.605	1.698	1.689	1.648	1.766	1.706	1.917	1.947	1.872	1.974	1.953	2.016	2.071	1.948	1.944	1.943	2.066	2.038	2.051	2.025	2.063	2.12	2.124	2.151	2.15	2.135	2.194	2.207	2.251	2.191	2.307	2.265	2.227	2.24
356	1.62	1.509	1.616	1.522	1.664	1.569	1.465	1.55	1.617	1.635	1.779	1.696	1.627	1.726	1.653	1.824	1.981	1.866	2.009	1.978	1.834	2.112	2.033	1.972	2.147	2.102	2.14	2.188	2.074	2.08	2.046	2.106	2.099	2.165	2.173	2.253	2.148	2.17	2.124	2.212	2.152	2.154	2.21	2.179	2.191	2.232	2.217	2.179	2.197
0	1.385	1.402	1.378	NaN	NaN	NaN	NaN	NaN	NaN	NaN	NaN	NaN	NaN	NaN	NaN	NaN	NaN	NaN	NaN	NaN	NaN	NaN	NaN	NaN	NaN	NaN	NaN	NaN	NaN	NaN	NaN	NaN	NaN	NaN	NaN	NaN	NaN	NaN	NaN	NaN	NaN	NaN	NaN	NaN	NaN	NaN	NaN	NaN	NaN
357	1.416	1.39	1.388	1.408	1.403	1.44	1.432	1.472	1.457	1.493	1.495	1.537	1.536	1.588	1.601	1.655	1.645	1.732	1.739	1.797	1.832	1.874	1.867	1.931	1.972	2.019	2.051	2.083	2.142	2.17	2.214	2.222	2.257	2.248	2.196	2.224	2.228	2.226	2.2	2.241	2.235	2.221	2.232	2.231	2.213	2.256	2.276	2.236	2.228
358	1.543	1.422	1.45	1.4	1.48	1.513	1.508	1.485	1.475	1.511	1.512	1.52	1.461	1.517	1.622	1.619	1.691	1.609	1.621	1.669	1.767	1.821	1.75	1.809	1.876	1.879	1.937	1.907	1.97	2.036	2.04	2.126	2.114	2.207	2.194	2.242	2.226	2.243	2.243	2.304	2.232	2.255	2.24	2.303	2.287	2.347	2.32	2.361	2.37
359	1.42	1.39	1.466	1.403	1.469	1.435	1.442	1.488	1.522	1.528	1.545	1.526	1.539	1.603	1.621	1.625	1.779	1.685	1.729	1.777	1.814	1.888	1.872	1.934	2.012	1.969	2.011	2.063	2.045	2.031	2.071	2.15	2.084	2.173	2.153	2.172	2.173	2.17	2.161	2.176	2.203	2.193	2.212	2.229	2.206	2.277	2.229	2.208	2.219
0	1.741	1.538	1.46	1.493	1.507	1.559	1.502	1.668	1.471	1.542	1.564	1.691	1.639	1.598	1.645	1.761	1.728	NaN	NaN	NaN	NaN	NaN	NaN	NaN	NaN	NaN	NaN	NaN	NaN	NaN	NaN	NaN	NaN	NaN	NaN	NaN	NaN	NaN	NaN	NaN	NaN	NaN	NaN	NaN	NaN	NaN	NaN	NaN	NaN
360	1.484	1.528	1.596	1.442	1.565	1.449	1.457	1.543	1.521	1.58	1.507	1.618	1.528	1.575	1.563	1.542	1.798	1.676	1.614	1.682	1.687	1.81	1.886	1.762	1.896	2.009	1.987	2.049	2.012	1.993	2.015	2.094	2.056	2.109	2.142	2.097	2.186	2.103	2.151	2.233	2.18	2.146	2.176	2.22	2.143	2.243	2.151	2.095	2.129
0	1.393	1.386	1.386	1.376	1.432	1.379	1.395	1.452	1.406	1.431	1.474	1.478	1.433	1.466	1.514	1.497	1.523	1.504	1.559	1.59	1.594	1.579	1.595	1.657	1.661	1.689	1.702	1.741	1.76	1.733	1.791	1.8	1.784	1.831	1.818	1.853	1.859	1.915	1.873	1.933	1.906	1.954	1.939	1.963	1.976	2.004	2.034	2.024	2.005
361	1.392	1.384	1.398	1.4	1.412	1.426	1.429	1.467	1.48	1.502	1.549	1.577	1.616	1.695	1.723	1.771	1.833	1.865	1.956	2.015	2.086	2.14	2.147	2.179	2.232	2.236	2.231	2.23	2.25	2.329	2.304	2.319	2.238	2.269	2.223	2.253	2.259	2.235	2.241	2.261	2.24	2.233	2.239	2.256	2.238	2.28	2.273	2.237	2.252
362	1.618	1.474	1.395	1.445	1.485	1.542	1.499	1.6	1.435	1.497	1.507	1.593	1.486	1.495	1.585	1.691	1.586	1.63	1.597	1.69	1.653	1.692	1.657	1.699	1.752	1.753	1.771	1.772	1.775	1.792	1.803	1.853	1.868	1.87	1.835	1.96	1.874	1.924	1.887	1.979	1.936	2.019	2.064	2.06	2.048	2.136	2.176	2.165	2.206
0	1.412	1.4	1.369	1.384	1.403	1.381	1.395	1.389	1.395	1.45	1.464	1.484	1.459	1.488	1.504	1.535	1.559	1.599	1.641	1.684	1.736	1.763	NaN	NaN	NaN	NaN	NaN	NaN	NaN	NaN	NaN	NaN	NaN	NaN	NaN	NaN	NaN	NaN	NaN	NaN	NaN	NaN	NaN	NaN	NaN	NaN	NaN	NaN	NaN
0	1.368	1.365	1.382	1.358	1.393	1.383	1.38	1.395	1.348	1.407	1.426	1.403	1.383	1.405	1.413	1.415	1.447	1.409	1.452	1.46	1.491	1.484	1.493	1.522	1.549	1.525	1.536	1.565	1.587	1.571	1.575	1.604	1.603	1.673	1.643	1.642	1.687	1.678	1.669	1.725	1.701	1.739	1.723	1.732	1.765	1.78	1.782	1.784	1.809
363	1.389	1.388	1.422	1.406	1.437	1.429	1.448	1.496	1.551	1.571	1.619	1.671	1.722	1.786	1.822	1.887	1.993	1.99	2.041	2.096	2.137	2.166	2.154	2.176	2.19	2.177	2.162	2.175	2.169	2.16	2.16	2.181	2.175	2.188	2.153	2.172	2.165	2.154	2.149	2.176	2.154	2.152	2.171	2.175	2.16	2.213	2.181	2.153	2.16
0	1.431	1.394	1.42	1.382	1.438	1.413	1.47	1.477	1.499	1.534	1.518	1.567	1.534	1.606	1.633	1.662	1.763	1.72	1.756	1.835	1.884	1.951	1.953	2.01	2.044	2.089	2.118	2.156	2.132	2.164	2.13	2.172	2.176	NaN	NaN	NaN	NaN	NaN	NaN	NaN	NaN	NaN	NaN	NaN	NaN	NaN	NaN	NaN	NaN
364	1.411	1.38	1.413	1.411	1.377	1.424	1.409	1.43	1.443	1.492	1.464	1.49	1.485	1.537	1.55	1.571	1.614	1.648	1.73	1.743	1.834	1.884	1.861	1.962	2.03	2.05	2.155	2.221	2.215	2.218	2.22	2.241	2.249	2.258	2.245	2.249	2.253	2.252	2.203	2.267	2.225	2.219	2.245	2.273	2.247	2.284	2.269	2.257	2.258
0	1.369	1.36	1.415	1.375	1.403	1.448	1.446	1.572	1.353	1.441	1.465	1.458	1.384	1.472	1.604	1.592	1.555	1.65	1.697	1.822	1.845	1.892	1.852	1.874	1.904	1.923	2.027	2.099	2.079	2.115	2.052	2.133	2.143	2.185	2.287	2.303	NaN	NaN	NaN	NaN	NaN	NaN	NaN	NaN	NaN	NaN	NaN	NaN	NaN
365	1.463	1.426	1.424	1.412	1.433	1.429	1.434	1.515	1.417	1.472	1.496	1.491	1.467	1.469	1.55	1.597	1.56	1.641	1.63	1.735	1.713	1.729	1.785	1.738	1.819	1.825	1.85	1.918	1.95	1.954	1.967	2.017	2.05	2.127	2.11	2.159	2.217	2.239	2.255	2.303	2.279	2.3	2.306	2.31	2.272	2.346	2.324	2.269	2.309
366	1.373	1.37	1.399	1.397	1.412	1.405	1.415	1.471	1.49	1.527	1.557	1.6	1.642	1.723	1.749	1.828	1.91	1.93	2.007	2.067	2.122	2.178	2.163	2.177	2.206	2.203	2.215	2.208	2.248	NaN	NaN	NaN	NaN	NaN	NaN	NaN	NaN	NaN	NaN	NaN	NaN	NaN	NaN	NaN	NaN	NaN	NaN	NaN	NaN
367	1.442	1.41	1.413	1.415	1.386	1.421	1.418	1.429	1.431	1.493	1.488	1.514	1.488	1.563	1.582	1.603	1.652	1.704	1.739	1.777	1.852	1.874	1.849	1.937	1.947	1.954	2.006	2.045	2.072	2.114	2.086	2.135	2.147	2.199	2.14	2.158	2.167	2.176	2.152	2.179	2.146	2.154	2.165	2.174	2.143	2.187	2.175	2.161	2.16
0	NaN	NaN	NaN	NaN	NaN	NaN	NaN	NaN	NaN	NaN	NaN	NaN	NaN	NaN	NaN	NaN	NaN	NaN	NaN	NaN	NaN	NaN	NaN	NaN	NaN	NaN	NaN	NaN	NaN	NaN	NaN	NaN	NaN	NaN	NaN	NaN	NaN	NaN	NaN	NaN	NaN	NaN	NaN	NaN	NaN	NaN	NaN	NaN	NaN
0	1.609	1.466	1.426	1.454	1.521	1.512	1.588	1.535	1.472	1.642	1.56	1.637	1.528	1.584	1.748	1.789	1.859	1.725	1.736	1.904	1.938	1.91	2.029	2.064	NaN	NaN	NaN	NaN	NaN	NaN	NaN	NaN	NaN	NaN	NaN	NaN	NaN	NaN	NaN	NaN	NaN	NaN	NaN	NaN	NaN	NaN	NaN	NaN	NaN
0	1.451	1.439	1.392	1.424	1.403	1.444	NaN	NaN	NaN	NaN	NaN	NaN	NaN	NaN	NaN	NaN	NaN	NaN	NaN	NaN	NaN	NaN	NaN	NaN	NaN	NaN	NaN	NaN	NaN	NaN	NaN	NaN	NaN	NaN	NaN	NaN	NaN	NaN	NaN	NaN	NaN	NaN	NaN	NaN	NaN	NaN	NaN	NaN	NaN
0	1.655	1.562	1.441	1.495	1.53	1.612	1.539	1.661	1.518	1.602	1.634	1.708	1.623	1.682	1.734	1.908	1.821	1.877	1.888	1.905	1.981	2.069	2.044	2.086	2.091	2.102	NaN	NaN	NaN	NaN	NaN	NaN	NaN	NaN	NaN	NaN	NaN	NaN	NaN	NaN	NaN	NaN	NaN	NaN	NaN	NaN	NaN	NaN	NaN
0	1.406	1.391	1.404	1.408	1.446	1.384	1.427	1.511	NaN	NaN	NaN	NaN	NaN	NaN	NaN	NaN	NaN	NaN	NaN	NaN	NaN	NaN	NaN	NaN	NaN	NaN	NaN	NaN	NaN	NaN	NaN	NaN	NaN	NaN	NaN	NaN	NaN	NaN	NaN	NaN	NaN	NaN	NaN	NaN	NaN	NaN	NaN	NaN	NaN
368	1.421	1.395	1.402	1.377	1.384	1.409	1.405	1.428	1.392	1.429	1.417	1.461	1.436	1.465	1.465	1.509	1.498	1.537	1.504	1.576	1.576	1.6	1.586	1.575	1.614	1.609	1.614	1.663	1.673	1.676	1.668	1.79	1.874	1.943	2.008	2.109	2.148	2.189	2.187	2.223	2.209	2.223	2.21	2.246	2.223	2.313	2.266	2.244	2.262
369	1.39	1.377	1.386	1.378	1.416	1.424	1.42	1.388	1.409	1.47	1.501	1.516	1.47	1.522	1.525	1.582	1.61	1.67	1.762	1.763	1.832	1.913	1.916	1.981	2.081	2.114	2.15	2.207	2.257	2.216	2.211	2.26	2.236	2.29	2.243	2.245	2.257	2.271	2.255	2.264	2.221	2.247	2.245	2.248	2.226	2.289	2.248	2.25	2.262
370	1.381	1.375	1.397	1.395	1.419	1.377	1.406	1.464	1.42	1.456	1.501	1.508	1.493	1.538	1.604	1.613	1.677	1.635	1.694	1.791	1.789	1.796	1.798	1.915	1.884	1.951	1.964	1.994	2.044	2.072	2.121	2.167	2.205	2.206	2.184	2.218	2.212	2.236	2.188	2.24	2.208	2.212	2.233	2.217	2.206	2.236	2.248	2.212	2.219
371	1.39	1.369	1.373	1.355	1.412	1.388	1.404	1.394	1.387	1.439	1.494	1.488	1.439	1.478	1.498	1.523	1.582	1.585	1.633	1.636	1.703	1.704	1.756	1.808	1.847	1.921	1.986	2.045	2.102	2.126	2.2	2.252	2.251	2.297	2.259	2.277	2.277	2.275	2.243	2.27	2.246	2.261	2.238	2.289	2.281	2.314	2.288	2.276	2.288
372	1.418	1.4	1.39	1.394	1.395	1.422	1.407	1.44	1.432	1.458	1.452	1.491	1.481	1.536	1.56	1.591	1.608	1.679	1.715	1.774	1.833	1.921	1.879	2.01	2.058	2.1	2.172	2.195	2.245	2.216	2.247	2.309	2.266	2.271	2.253	2.256	2.268	2.279	2.252	2.257	2.248	2.24	2.279	2.273	2.249	2.315	2.278	2.268	2.258
0	NaN	NaN	NaN	NaN	NaN	NaN	NaN	NaN	NaN	NaN	NaN	NaN	NaN	NaN	NaN	NaN	NaN	NaN	NaN	NaN	NaN	NaN	NaN	NaN	NaN	NaN	NaN	NaN	NaN	NaN	NaN	NaN	NaN	NaN	NaN	NaN	NaN	NaN	NaN	NaN	NaN	NaN	NaN	NaN	NaN	NaN	NaN	NaN	NaN
0	1.432	1.371	1.42	1.365	1.405	1.425	1.427	1.425	1.434	1.47	1.496	1.501	1.492	1.543	1.577	1.612	1.651	1.603	1.606	1.662	1.699	1.718	1.741	1.762	1.783	1.799	1.793	1.844	1.85	1.806	1.831	1.89	1.845	1.907	1.859	1.877	1.879	1.906	1.925	1.933	1.909	1.911	1.94	1.979	1.934	1.973	1.962	1.907	1.936
373	1.447	1.415	1.417	1.41	1.389	1.42	1.413	1.435	1.424	1.491	1.487	1.465	1.461	1.541	1.56	1.58	1.634	1.684	1.742	1.737	1.839	1.87	1.852	1.959	1.985	2.011	2.044	2.108	2.136	2.126	2.144	2.205	2.189	2.197	2.182	2.186	2.174	2.185	2.166	2.189	2.165	2.19	2.179	2.2	2.183	2.206	2.186	2.177	2.182
374	1.434	1.401	1.465	1.429	1.435	1.418	1.423	1.451	1.479	1.484	1.471	1.487	1.463	1.529	1.495	1.507	1.6	1.544	1.595	1.636	1.633	1.684	1.652	1.692	1.714	1.768	1.745	1.804	1.837	1.917	2.017	2.128	2.192	2.239	2.228	2.241	2.246	2.248	2.229	2.245	2.265	2.262	2.296	2.27	2.266	2.348	2.306	2.214	2.261
0	1.379	1.353	NaN	NaN	NaN	NaN	NaN	NaN	NaN	NaN	NaN	NaN	NaN	NaN	NaN	NaN	NaN	NaN	NaN	NaN	NaN	NaN	NaN	NaN	NaN	NaN	NaN	NaN	NaN	NaN	NaN	NaN	NaN	NaN	NaN	NaN	NaN	NaN	NaN	NaN	NaN	NaN	NaN	NaN	NaN	NaN	NaN	NaN	NaN
375	1.561	1.492	1.406	1.429	1.457	1.475	1.458	1.526	1.438	1.477	1.467	1.551	1.537	1.561	1.614	1.713	1.663	1.729	1.746	1.796	1.826	1.892	1.922	2.002	2.043	2.02	2.049	2.065	2.144	2.125	2.143	2.167	2.187	2.244	2.175	2.208	2.203	2.207	2.209	2.211	2.201	2.179	2.201	2.241	2.205	2.25	2.218	2.233	2.23
0	1.376	1.364	1.444	1.417	NaN	NaN	NaN	NaN	NaN	NaN	NaN	NaN	NaN	NaN	NaN	NaN	NaN	NaN	NaN	NaN	NaN	NaN	NaN	NaN	NaN	NaN	NaN	NaN	NaN	NaN	NaN	NaN	NaN	NaN	NaN	NaN	NaN	NaN	NaN	NaN	NaN	NaN	NaN	NaN	NaN	NaN	NaN	NaN	NaN
376	1.408	1.427	1.483	1.408	1.445	1.401	1.419	1.464	1.484	1.473	1.491	1.5	1.507	1.529	1.529	1.551	1.618	1.585	1.627	1.674	1.69	1.754	1.707	1.744	1.768	1.79	1.779	1.861	1.924	1.993	2.091	2.191	2.204	2.226	2.242	2.27	2.258	2.261	2.248	2.296	2.278	NaN	NaN	NaN	NaN	NaN	NaN	NaN	NaN
377	1.444	1.395	1.477	1.418	1.45	1.441	1.463	1.461	1.528	1.528	1.569	1.612	1.612	1.675	1.68	1.784	1.883	1.797	1.867	1.941	1.995	2.05	2.074	2.101	2.144	2.158	2.154	2.182	2.196	2.191	2.202	2.23	2.221	2.269	2.224	2.254	2.229	2.249	2.233	2.244	2.239	2.229	2.241	2.248	2.217	2.273	2.244	2.209	2.235
378	1.376	1.361	1.373	1.385	1.418	1.407	1.399	1.448	1.391	1.438	1.44	1.466	1.474	1.498	1.446	1.493	1.514	1.508	1.573	1.685	1.666	1.688	1.666	1.708	1.709	1.75	1.772	1.771	1.836	1.93	2.038	2.146	2.195	2.231	2.224	2.249	2.222	2.236	2.218	2.231	2.219	2.232	2.24	2.285	2.214	2.289	2.267	2.252	2.219
0	1.658	1.533	1.393	1.446	1.485	1.519	1.488	NaN	NaN	NaN	NaN	NaN	NaN	NaN	NaN	NaN	NaN	NaN	NaN	NaN	NaN	NaN	NaN	NaN	NaN	NaN	NaN	NaN	NaN	NaN	NaN	NaN	NaN	NaN	NaN	NaN	NaN	NaN	NaN	NaN	NaN	NaN	NaN	NaN	NaN	NaN	NaN	NaN	NaN
379	1.423	1.41	1.386	1.389	1.381	1.383	1.389	1.428	1.413	1.425	1.439	1.455	1.444	1.476	1.475	1.541	1.535	1.561	1.559	1.59	1.64	1.65	1.646	1.657	1.713	1.701	1.728	1.855	1.926	1.977	2.063	2.164	2.191	2.208	2.215	2.228	2.213	2.214	2.198	2.229	2.213	2.22	2.247	2.229	2.224	2.283	2.243	2.237	2.304
380	1.535	1.48	1.424	1.415	1.445	1.488	1.448	1.541	1.434	1.492	1.47	1.605	1.506	1.543	1.618	1.726	1.703	1.744	1.733	1.807	1.866	1.907	1.952	2.006	2.059	2.063	2.073	2.143	2.048	2.162	2.189	2.209	2.235	2.212	2.188	2.203	2.201	2.198	2.18	2.25	2.189	2.224	2.223	2.227	2.179	2.248	2.248	2.22	2.218
381	1.491	0.7713	2.121	1.771	1.759	1.759	1.749	2.14	1.765	1.815	1.741	1.678	1.891	1.997	2.154	1.921	2.041	1.956	2.089	2.27	2.125	2.099	2.136	2.337	2.085	2.115	2.098	2.082	2.168	2.112	2.094	2.13	2.094	2.145	2.147	2.219	2.179	2.152	2.181	2.2	2.172	2.156	2.189	2.166	2.169	2.183	2.192	2.131	2.127
382	1.414	1.401	1.393	1.386	1.427	1.437	1.441	1.437	1.45	1.55	1.578	1.602	1.565	1.619	1.642	1.696	1.75	1.794	1.854	1.867	1.933	1.983	2.008	2.109	2.192	2.233	2.24	2.267	2.281	2.257	2.25	2.276	2.281	2.302	2.259	2.27	2.29	2.285	2.271	2.3	2.263	2.275	2.275	2.29	2.27	2.338	2.317	2.321	2.33
383	1.38	1.393	1.435	1.398	1.437	1.423	1.416	1.461	1.45	1.495	1.491	1.496	1.547	1.577	1.542	1.609	1.635	1.655	1.696	1.849	1.812	1.824	1.835	1.977	2.057	2.086	2.12	2.157	2.191	2.181	2.214	2.242	2.25	2.251	2.204	2.259	2.236	2.229	2.249	2.294	2.217	2.244	2.246	2.275	2.236	2.263	NaN	NaN	NaN
384	1.397	1.368	1.403	1.36	1.389	1.397	1.42	1.397	1.428	1.438	1.504	1.499	1.48	1.537	1.56	1.62	1.639	1.618	1.665	1.713	1.769	1.815	1.833	1.9	1.944	1.969	2.068	2.104	2.147	2.153	2.195	2.234	2.227	2.227	2.203	2.21	2.22	2.22	2.235	2.271	2.203	2.225	2.241	2.255	2.234	2.264	2.254	2.227	2.257
385	1.383	1.352	1.358	1.368	1.396	1.402	1.392	1.396	1.361	1.427	1.475	1.462	1.428	1.492	1.497	1.528	1.562	1.59	1.668	1.716	1.76	1.787	1.806	1.837	1.942	1.904	1.997	2.05	2.109	2.13	2.166	2.243	2.26	2.296	2.27	2.284	2.262	2.259	2.263	2.281	2.247	2.277	2.246	2.3	2.256	2.316	2.308	2.257	2.286
386	1.382	1.379	1.384	1.378	1.413	1.417	1.406	1.413	1.406	1.443	1.453	1.46	1.427	1.464	1.459	1.475	1.505	1.522	1.558	1.558	1.549	1.614	1.585	1.606	1.626	1.67	1.691	1.732	1.745	1.776	1.781	1.919	1.996	2.065	2.093	2.171	2.207	2.208	2.204	2.239	2.222	2.235	2.232	2.245	2.23	2.289	2.252	2.226	2.243
387	1.399	1.358	1.37	1.383	1.373	1.388	1.397	1.426	1.439	1.422	1.428	1.44	1.475	1.492	1.526	1.59	1.535	1.6	1.592	1.634	1.715	1.705	1.728	1.731	1.813	1.805	1.853	1.961	2.107	2.229	2.208	2.484	2.319	2.342	2.499	2.407	2.361	2.341	2.431	2.426	2.263	2.385	2.366	2.507	2.318	2.417	2.389	2.366	2.359
388	1.434	1.389	1.401	1.415	1.437	1.397	1.446	1.45	1.394	1.493	1.53	1.486	1.47	1.495	1.581	1.561	1.63	1.572	1.718	1.747	1.782	1.786	1.756	1.93	1.905	1.94	2.017	2.052	2.055	2.14	2.198	2.219	2.258	2.286	2.243	2.252	2.269	2.291	2.275	2.299	2.266	2.273	2.272	2.335	2.28	2.36	2.315	2.354	2.314
389	1.448	1.403	1.46	1.455	1.474	1.42	1.473	1.514	1.467	1.478	1.542	1.516	1.472	1.559	1.647	1.557	1.638	1.605	1.697	1.763	1.765	1.696	1.728	1.844	1.799	1.891	1.946	1.892	1.994	1.991	2.01	2.038	2.085	2.155	2.163	2.23	2.224	2.23	2.219	2.203	2.199	2.226	2.221	2.25	2.225	2.258	2.265	2.258	2.252
390	1.371	1.356	1.394	1.381	1.396	1.382	1.403	1.425	1.417	1.403	1.407	1.411	1.429	1.454	1.419	1.444	1.496	1.467	1.515	1.598	1.587	1.641	1.591	1.597	1.617	1.647	1.653	1.675	1.693	1.719	1.704	1.787	1.765	1.763	1.801	1.867	1.866	1.824	1.95	2.024	2.035	2.071	2.133	2.162	2.169	2.229	2.241	2.224	2.214
391	1.386	1.4	1.446	1.388	1.424	1.394	1.412	1.464	1.51	1.476	1.482	1.482	1.496	1.537	1.503	1.528	1.614	1.581	1.627	1.632	1.69	1.779	1.758	1.795	1.852	1.918	1.955	2.006	2.046	2.045	2.089	2.119	2.177	2.191	2.193	2.207	2.226	2.209	2.226	2.245	2.225	2.244	2.225	2.251	2.23	2.281	2.271	2.23	2.225
392	1.41	1.396	1.369	1.387	1.377	1.372	1.414	1.451	1.42	1.43	1.429	1.486	1.474	1.485	1.535	1.606	1.567	1.625	1.624	1.715	1.77	1.723	1.769	1.791	1.883	1.874	1.964	2.05	2.114	2.135	2.164	2.215	2.226	2.274	2.23	2.262	2.27	2.253	2.263	2.286	2.25	2.282	2.282	2.32	2.284	2.325	2.302	2.226	2.294
393	1.49	1.402	1.361	1.39	1.385	1.367	1.403	1.468	1.408	1.408	1.437	1.412	1.41	1.412	1.459	1.48	1.48	1.497	1.477	1.564	1.548	1.549	1.564	1.589	1.63	1.615	1.627	1.653	1.707	1.726	1.726	1.893	1.913	1.99	2.056	2.189	2.172	2.222	2.256	2.24	2.205	2.223	2.185	2.284	2.199	2.278	2.309	2.204	2.275
0	NaN	NaN	NaN	NaN	NaN	NaN	NaN	NaN	NaN	NaN	NaN	NaN	NaN	NaN	NaN	NaN	NaN	NaN	NaN	NaN	NaN	NaN	NaN	NaN	NaN	NaN	NaN	NaN	NaN	NaN	NaN	NaN	NaN	NaN	NaN	NaN	NaN	NaN	NaN	NaN	NaN	NaN	NaN	NaN	NaN	NaN	NaN	NaN	NaN
394	1.421	1.42	1.396	1.395	1.402	1.425	1.382	1.413	1.404	1.424	1.434	1.407	1.392	1.444	1.495	1.48	1.467	1.516	1.568	1.545	1.601	1.632	1.615	1.665	1.673	1.681	1.745	1.749	1.796	1.795	1.786	1.876	1.882	1.899	1.86	1.952	1.958	1.979	1.973	2.016	2.015	2.032	2.048	2.075	2.104	2.159	2.165	2.148	2.17
395	1.41	1.379	1.437	1.382	1.401	1.373	1.388	1.424	1.461	1.423	1.419	1.454	1.415	1.473	1.452	1.478	1.558	1.528	1.546	1.618	1.589	1.643	1.622	1.631	1.713	1.709	1.715	1.779	1.79	1.758	1.818	1.873	1.893	1.912	1.895	1.959	1.91	1.96	1.969	2.029	2.014	2.057	2.048	2.079	2.056	2.135	2.113	2.096	2.127
396	1.467	1.445	1.45	1.41	1.456	1.458	1.468	1.465	1.511	1.513	1.51	1.543	1.501	1.575	1.628	1.656	1.69	1.638	1.682	1.743	1.841	1.863	1.83	1.915	1.986	2.01	2.05	2.064	2.086	2.07	2.09	2.146	2.182	2.193	2.181	2.208	2.214	2.225	2.209	2.242	2.225	2.237	2.234	2.269	2.224	2.284	2.253	2.233	2.239
0	1.71	1.594	1.484	NaN	NaN	NaN	NaN	NaN	NaN	NaN	NaN	NaN	NaN	NaN	NaN	NaN	NaN	NaN	NaN	NaN	NaN	NaN	NaN	NaN	NaN	NaN	NaN	NaN	NaN	NaN	NaN	NaN	NaN	NaN	NaN	NaN	NaN	NaN	NaN	NaN	NaN	NaN	NaN	NaN	NaN	NaN	NaN	NaN	NaN
397	1.414	1.394	1.436	1.396	1.431	1.404	1.421	1.445	1.464	1.481	1.488	1.501	1.512	1.562	1.538	1.556	1.663	1.641	1.653	1.738	1.746	1.819	1.821	1.808	1.865	1.905	1.925	1.963	2.001	2.02	2.083	2.132	2.187	2.205	2.19	2.211	2.21	2.209	2.194	2.238	2.196	2.203	2.215	2.24	2.218	2.267	2.259	2.219	2.238
0	NaN	NaN	NaN	NaN	NaN	NaN	NaN	NaN	NaN	NaN	NaN	NaN	NaN	NaN	NaN	NaN	NaN	NaN	NaN	NaN	NaN	NaN	NaN	NaN	NaN	NaN	NaN	NaN	NaN	NaN	NaN	NaN	NaN	NaN	NaN	NaN	NaN	NaN	NaN	NaN	NaN	NaN	NaN	NaN	NaN	NaN	NaN	NaN	NaN
398	1.407	1.408	1.419	1.383	1.406	1.413	1.393	1.409	1.412	1.443	1.448	1.431	1.437	1.469	1.465	1.492	1.48	1.513	1.546	1.549	1.56	1.577	1.553	1.61	1.597	1.624	1.631	1.66	1.677	1.683	1.694	1.748	1.759	1.82	1.799	1.833	1.856	1.903	1.889	1.928	1.975	1.983	2.007	2.035	2.036	2.128	2.119	2.123	2.157
399	1.4	1.379	1.368	1.371	1.393	1.4	1.394	1.433	1.396	1.424	1.406	1.448	1.446	1.456	1.493	1.552	1.503	1.536	1.534	1.571	1.6	1.623	1.623	1.636	1.697	1.712	1.742	1.766	1.834	1.958	2.012	2.141	2.209	2.214	2.216	2.253	2.253	2.261	2.264	2.299	2.267	2.277	2.288	2.325	2.243	2.359	2.351	2.361	2.369
400	1.422	1.406	1.37	1.388	1.409	1.42	1.392	1.424	1.429	1.475	1.479	1.461	1.471	1.503	1.529	1.541	1.581	1.607	1.669	1.687	1.723	1.764	1.735	1.782	1.802	1.851	1.904	1.954	2.024	2.063	2.106	2.162	2.195	2.222	2.179	2.232	2.262	2.234	2.229	2.246	2.221	2.257	2.239	2.263	2.228	2.252	2.252	2.231	2.241
401	1.413	1.401	1.446	1.447	1.444	1.39	1.425	1.514	1.427	1.464	1.472	1.472	1.448	1.491	1.545	1.553	1.58	1.566	1.613	1.678	1.702	1.691	1.681	1.799	1.825	1.867	1.933	1.978	2.045	2.135	2.203	2.226	2.265	2.285	2.248	2.253	2.242	2.229	2.254	2.293	2.265	2.276	2.294	2.295	2.25	2.331	2.292	2.273	2.29
402	1.369	1.345	1.374	1.372	1.394	1.378	1.365	1.409	1.406	1.412	1.38	1.381	1.401	1.441	1.4	1.422	1.459	1.442	1.438	1.496	1.488	1.542	1.5	1.487	1.532	1.569	1.569	1.581	1.585	1.61	1.565	1.631	1.649	1.631	1.621	1.686	1.699	1.696	1.725	1.777	1.776	1.832	1.894	1.946	1.979	2.068	2.102	2.119	2.177
0	1.873	1.637	1.514	NaN	NaN	NaN	NaN	NaN	NaN	NaN	NaN	NaN	NaN	NaN	NaN	NaN	NaN	NaN	NaN	NaN	NaN	NaN	NaN	NaN	NaN	NaN	NaN	NaN	NaN	NaN	NaN	NaN	NaN	NaN	NaN	NaN	NaN	NaN	NaN	NaN	NaN	NaN	NaN	NaN	NaN	NaN	NaN	NaN	NaN
0	1.433	1.389	1.395	1.394	1.41	1.43	1.414	1.424	1.406	1.459	1.477	1.459	1.45	1.466	1.488	1.503	1.553	1.546	1.582	1.601	1.611	1.607	1.634	1.632	1.646	1.668	1.668	1.701	1.71	1.703	1.687	1.73	1.752	1.78	1.773	1.772	1.802	1.813	1.819	1.827	1.837	1.867	1.846	1.857	1.848	1.894	1.884	1.893	1.897
0	1.411	1.364	1.378	1.376	1.364	1.373	1.398	1.405	1.391	1.402	1.408	1.419	1.441	1.464	1.471	1.541	1.52	1.548	1.564	1.594	1.636	1.631	1.64	1.637	1.682	1.71	1.735	1.798	1.833	1.833	NaN	NaN	NaN	NaN	NaN	NaN	NaN	NaN	NaN	NaN	NaN	NaN	NaN	NaN	NaN	NaN	NaN	NaN	NaN
0	1.422	1.375	1.355	1.376	1.384	1.383	1.381	1.41	1.389	1.42	1.407	1.442	1.434	1.475	1.475	1.512	1.535	1.524	1.534	1.573	1.602	1.611	1.612	1.641	1.659	1.689	1.69	1.772	1.877	1.979	2.053	2.141	2.205	2.24	2.193	2.234	2.213	2.212	2.22	2.224	2.206	2.228	2.231	2.244	2.235	2.267	2.244	2.216	2.248
0	NaN	NaN	NaN	NaN	NaN	NaN	NaN	NaN	NaN	NaN	NaN	NaN	NaN	NaN	NaN	NaN	NaN	NaN	NaN	NaN	NaN	NaN	NaN	NaN	NaN	NaN	NaN	NaN	NaN	NaN	NaN	NaN	NaN	NaN	NaN	NaN	NaN	NaN	NaN	NaN	NaN	NaN	NaN	NaN	NaN	NaN	NaN	NaN	NaN
403	1.431	1.413	1.455	1.414	1.441	1.441	1.439	1.462	1.495	1.499	1.484	1.489	1.512	1.557	1.552	1.58	1.684	1.654	1.669	1.721	1.737	1.819	1.782	1.8	1.89	1.906	1.897	1.972	2.004	1.988	2.049	2.07	2.121	2.167	2.158	2.189	2.197	2.194	2.193	2.234	2.206	2.229	2.232	2.25	2.207	2.271	2.253	2.214	2.228
0	1.624	2.004	1.355	NaN	NaN	NaN	NaN	NaN	NaN	NaN	NaN	NaN	NaN	NaN	NaN	NaN	NaN	NaN	NaN	NaN	NaN	NaN	NaN	NaN	NaN	NaN	NaN	NaN	NaN	NaN	NaN	NaN	NaN	NaN	NaN	NaN	NaN	NaN	NaN	NaN	NaN	NaN	NaN	NaN	NaN	NaN	NaN	NaN	NaN
0	1.403	1.358	1.376	1.361	1.375	1.372	1.39	1.407	1.41	1.437	1.423	1.448	1.451	1.469	1.48	1.497	1.492	1.538	1.534	1.555	1.6	1.605	1.612	1.624	1.684	1.647	1.681	1.758	1.78	1.785	1.796	1.919	1.899	NaN	NaN	NaN	NaN	NaN	NaN	NaN	NaN	NaN	NaN	NaN	NaN	NaN	NaN	NaN	NaN
404	1.382	1.37	1.384	1.384	1.401	1.403	1.399	1.467	1.43	1.466	1.475	1.517	1.498	1.542	1.627	1.624	1.703	1.687	1.734	1.833	1.838	1.815	1.831	1.873	1.902	1.976	2	2.042	2.062	2.074	2.131	2.183	2.229	2.284	2.235	2.284	2.271	2.255	2.245	2.286	2.266	2.304	2.29	2.34	2.308	2.341	2.329	2.287	2.282
0	1.455	1.405	1.4	1.386	1.401	1.419	1.427	1.47	1.421	1.449	1.461	1.479	1.495	NaN	NaN	NaN	NaN	NaN	NaN	NaN	NaN	NaN	NaN	NaN	NaN	NaN	NaN	NaN	NaN	NaN	NaN	NaN	NaN	NaN	NaN	NaN	NaN	NaN	NaN	NaN	NaN	NaN	NaN	NaN	NaN	NaN	NaN	NaN	NaN
0	NaN	NaN	NaN	NaN	NaN	NaN	NaN	NaN	NaN	NaN	NaN	NaN	NaN	NaN	NaN	NaN	NaN	NaN	NaN	NaN	NaN	NaN	NaN	NaN	NaN	NaN	NaN	NaN	NaN	NaN	NaN	NaN	NaN	NaN	NaN	NaN	NaN	NaN	NaN	NaN	NaN	NaN	NaN	NaN	NaN	NaN	NaN	NaN	NaN
0	1.396	1.386	1.38	1.386	1.388	1.412	1.384	1.404	1.41	1.444	1.425	1.427	1.408	1.467	1.468	1.488	1.502	1.515	1.536	1.558	1.592	1.608	1.59	1.649	1.637	1.654	1.696	1.731	1.758	1.764	1.796	1.843	1.851	1.882	1.888	1.931	1.982	1.964	1.947	1.997	1.99	2.04	2.09	2.101	2.128	2.147	2.1	2.147	2.109
0	1.456	1.421	NaN	NaN	NaN	NaN	NaN	NaN	NaN	NaN	NaN	NaN	NaN	NaN	NaN	NaN	NaN	NaN	NaN	NaN	NaN	NaN	NaN	NaN	NaN	NaN	NaN	NaN	NaN	NaN	NaN	NaN	NaN	NaN	NaN	NaN	NaN	NaN	NaN	NaN	NaN	NaN	NaN	NaN	NaN	NaN	NaN	NaN	NaN
0	1.441	1.39	1.362	1.379	1.375	1.382	1.392	1.443	1.385	1.415	1.408	1.419	1.45	1.435	1.472	1.499	1.492	1.504	1.515	1.536	1.562	1.58	1.577	1.595	1.624	1.649	1.654	1.653	1.699	1.716	1.722	1.768	1.779	1.853	1.905	1.985	2.043	2.127	2.154	2.206	2.212	2.236	NaN	NaN	NaN	NaN	NaN	NaN	NaN
405	1.412	1.387	1.375	1.373	1.386	1.392	1.364	1.405	1.432	1.436	1.48	1.491	1.494	1.538	1.586	1.641	1.675	1.748	1.784	1.87	1.967	2.03	2.044	2.075	2.131	2.17	2.162	2.158	2.212	2.154	2.153	2.206	2.216	2.259	2.125	2.193	2.172	2.253	2.261	2.312	2.242	2.272	2.245	2.277	2.266	2.306	2.289	2.272	2.264
406	1.483	1.389	1.359	1.365	1.42	1.395	1.381	1.479	1.407	1.414	1.39	1.432	1.413	1.424	1.468	1.505	1.471	1.488	1.486	1.534	1.542	1.582	1.57	1.581	1.609	1.644	1.652	1.66	1.69	1.695	1.716	1.757	1.774	1.828	1.83	1.918	2.004	2.094	2.106	2.159	2.16	2.206	2.2	2.24	2.208	2.252	2.235	2.221	2.244
407	1.465	1.425	1.418	1.446	1.47	1.413	1.43	1.479	1.414	1.469	1.475	1.472	1.453	1.462	1.537	1.49	1.564	1.517	1.566	1.631	1.63	1.598	1.622	1.675	1.655	1.725	1.772	1.703	1.806	1.824	1.858	1.876	1.9	1.883	1.955	1.995	2.072	2.124	2.129	2.189	2.184	2.206	2.243	2.231	2.211	2.255	2.266	2.212	2.235
0	1.432	1.391	1.403	1.408	1.416	1.433	1.428	1.395	NaN	NaN	NaN	NaN	NaN	NaN	NaN	NaN	NaN	NaN	NaN	NaN	NaN	NaN	NaN	NaN	NaN	NaN	NaN	NaN	NaN	NaN	NaN	NaN	NaN	NaN	NaN	NaN	NaN	NaN	NaN	NaN	NaN	NaN	NaN	NaN	NaN	NaN	NaN	NaN	NaN
408	1.442	1.411	1.432	1.438	1.436	1.43	1.447	1.485	1.473	1.492	1.499	1.504	1.504	1.556	1.546	1.551	1.614	1.605	1.619	1.706	1.697	1.756	1.731	1.741	1.815	1.886	1.958	2.027	2.091	2.109	2.131	2.164	2.155	2.169	2.152	2.183	2.176	2.184	2.203	2.218	2.21	2.243	2.23	2.258	2.237	2.303	2.261	2.267	2.267
409	1.457	1.422	1.406	1.4	1.401	1.465	1.414	1.471	1.441	1.472	1.472	1.483	1.485	1.548	1.56	1.579	1.611	1.613	1.686	1.727	1.772	1.818	1.839	1.882	1.942	1.965	1.998	2.04	2.079	2.11	2.137	2.179	2.176	2.202	2.193	2.214	2.218	2.221	2.212	2.221	2.195	2.221	2.205	2.24	2.21	2.266	2.221	2.211	2.218
410	1.442	1.417	1.448	1.433	1.44	1.457	1.459	1.471	1.482	1.526	1.518	1.524	1.531	1.546	1.576	1.594	1.64	1.673	1.678	1.73	1.747	1.815	1.823	1.912	2.008	2.05	2.072	2.118	2.139	2.14	2.158	2.175	2.211	2.226	2.208	2.25	2.252	2.234	2.213	2.259	2.227	2.243	2.259	2.257	2.255	2.281	2.306	2.26	2.243
0	1.376	1.369	1.38	1.363	NaN	NaN	NaN	NaN	NaN	NaN	NaN	NaN	NaN	NaN	NaN	NaN	NaN	NaN	NaN	NaN	NaN	NaN	NaN	NaN	NaN	NaN	NaN	NaN	NaN	NaN	NaN	NaN	NaN	NaN	NaN	NaN	NaN	NaN	NaN	NaN	NaN	NaN	NaN	NaN	NaN	NaN	NaN	NaN	NaN
411	1.444	1.368	1.357	1.356	1.39	1.374	1.381	1.444	1.391	1.382	1.403	1.403	1.418	1.418	1.453	1.475	1.469	1.481	1.474	1.496	1.536	1.546	1.514	1.545	1.552	1.583	1.607	1.615	1.632	1.642	1.638	1.651	1.668	1.715	1.686	1.741	1.749	1.749	1.739	1.801	1.802	1.831	1.888	1.938	1.945	2.017	2.035	2.034	2.087
412	1.398	1.376	1.378	1.373	1.372	1.373	1.371	1.402	1.376	1.405	1.416	1.416	1.417	1.434	1.46	1.464	1.474	1.483	1.496	1.515	1.547	1.562	1.573	1.587	1.627	1.623	1.655	1.672	1.732	1.77	1.744	1.804	1.846	1.903	1.919	1.923	2	2.024	2.072	2.119	2.113	2.161	2.184	2.204	2.201	2.241	2.247	2.224	2.228
0	1.433	1.416	1.438	1.43	1.418	NaN	NaN	NaN	NaN	NaN	NaN	NaN	NaN	NaN	NaN	NaN	NaN	NaN	NaN	NaN	NaN	NaN	NaN	NaN	NaN	NaN	NaN	NaN	NaN	NaN	NaN	NaN	NaN	NaN	NaN	NaN	NaN	NaN	NaN	NaN	NaN	NaN	NaN	NaN	NaN	NaN	NaN	NaN	NaN
0	NaN	NaN	NaN	NaN	NaN	NaN	NaN	NaN	NaN	NaN	NaN	NaN	NaN	NaN	NaN	NaN	NaN	NaN	NaN	NaN	NaN	NaN	NaN	NaN	NaN	NaN	NaN	NaN	NaN	NaN	NaN	NaN	NaN	NaN	NaN	NaN	NaN	NaN	NaN	NaN	NaN	NaN	NaN	NaN	NaN	NaN	NaN	NaN	NaN
0	1.538	1.475	1.51	1.478	1.458	1.444	1.45	1.466	1.474	1.497	1.492	1.511	1.522	1.543	1.573	1.607	1.602	1.639	1.648	1.635	1.66	1.662	1.67	1.666	1.705	1.725	1.754	1.789	1.794	1.809	1.814	1.833	1.866	1.888	1.887	1.896	1.931	1.929	1.958	1.959	1.967	1.977	1.977	1.986	1.987	2.006	2.011	1.993	2.017
0	NaN	NaN	NaN	NaN	NaN	NaN	NaN	NaN	NaN	NaN	NaN	NaN	NaN	NaN	NaN	NaN	NaN	NaN	NaN	NaN	NaN	NaN	NaN	NaN	NaN	NaN	NaN	NaN	NaN	NaN	NaN	NaN	NaN	NaN	NaN	NaN	NaN	NaN	NaN	NaN	NaN	NaN	NaN	NaN	NaN	NaN	NaN	NaN	NaN
413	1.412	1.38	1.389	1.375	1.374	1.391	1.384	1.399	1.395	1.401	1.403	1.407	1.41	1.443	1.461	1.47	1.476	1.502	1.537	1.535	1.581	1.59	1.583	1.634	1.65	1.665	1.697	1.698	1.725	1.746	1.756	1.795	1.811	1.84	1.844	1.888	1.91	1.937	1.931	1.957	1.977	2.014	2.011	2.055	2.077	2.134	2.145	2.132	2.164
414	1.448	1.435	1.407	1.409	1.418	1.438	1.422	1.461	1.496	1.503	1.462	1.485	1.49	1.548	1.579	1.548	1.611	1.594	1.612	1.666	1.675	1.718	1.697	1.713	1.763	1.789	1.786	1.822	1.869	1.847	1.859	1.892	1.965	1.957	1.974	2.003	2.045	2.114	2.121	2.151	2.16	2.182	2.202	2.23	2.2	2.254	2.235	2.221	2.225
0	2.069	2.152	2.129	1.966	NaN	NaN	NaN	NaN	NaN	NaN	NaN	NaN	NaN	NaN	NaN	NaN	NaN	NaN	NaN	NaN	NaN	NaN	NaN	NaN	NaN	NaN	NaN	NaN	NaN	NaN	NaN	NaN	NaN	NaN	NaN	NaN	NaN	NaN	NaN	NaN	NaN	NaN	NaN	NaN	NaN	NaN	NaN	NaN	NaN
0	1.507	1.382	1.369	1.35	1.399	1.521	1.455	1.497	1.438	1.46	1.477	1.453	1.607	1.569	1.668	1.711	1.738	1.785	1.798	1.904	2.011	2.027	NaN	NaN	NaN	NaN	NaN	NaN	NaN	NaN	NaN	NaN	NaN	NaN	NaN	NaN	NaN	NaN	NaN	NaN	NaN	NaN	NaN	NaN	NaN	NaN	NaN	NaN	NaN
0	1.407	NaN	NaN	NaN	NaN	NaN	NaN	NaN	NaN	NaN	NaN	NaN	NaN	NaN	NaN	NaN	NaN	NaN	NaN	NaN	NaN	NaN	NaN	NaN	NaN	NaN	NaN	NaN	NaN	NaN	NaN	NaN	NaN	NaN	NaN	NaN	NaN	NaN	NaN	NaN	NaN	NaN	NaN	NaN	NaN	NaN	NaN	NaN	NaN
0	1.461	1.446	NaN	NaN	NaN	NaN	NaN	NaN	NaN	NaN	NaN	NaN	NaN	NaN	NaN	NaN	NaN	NaN	NaN	NaN	NaN	NaN	NaN	NaN	NaN	NaN	NaN	NaN	NaN	NaN	NaN	NaN	NaN	NaN	NaN	NaN	NaN	NaN	NaN	NaN	NaN	NaN	NaN	NaN	NaN	NaN	NaN	NaN	NaN
415	1.39	1.37	1.377	1.375	1.381	1.369	1.378	1.405	1.39	1.392	1.411	1.409	1.398	1.432	1.452	1.44	1.464	1.484	1.475	1.518	1.559	1.547	1.548	1.596	1.606	1.645	1.65	1.643	1.652	1.676	1.702	1.722	1.741	1.781	1.759	1.803	1.814	1.868	1.84	1.911	1.906	1.944	1.981	2.023	2.011	2.066	2.104	2.093	2.122
0	1.423	1.399	1.44	NaN	NaN	NaN	NaN	NaN	NaN	NaN	NaN	NaN	NaN	NaN	NaN	NaN	NaN	NaN	NaN	NaN	NaN	NaN	NaN	NaN	NaN	NaN	NaN	NaN	NaN	NaN	NaN	NaN	NaN	NaN	NaN	NaN	NaN	NaN	NaN	NaN	NaN	NaN	NaN	NaN	NaN	NaN	NaN	NaN	NaN
0	1.502	1.398	1.376	1.389	1.426	1.411	1.412	1.478	1.426	1.387	1.426	1.417	1.428	1.425	1.458	1.481	1.474	1.477	1.472	1.519	1.528	1.549	1.524	1.522	1.564	1.591	1.615	1.605	1.643	1.608	1.62	1.643	1.685	1.705	1.686	1.747	1.738	1.775	1.738	1.797	1.79	1.805	1.83	1.875	1.848	1.901	1.892	1.908	1.924
416	1.416	1.417	1.401	1.391	1.385	1.41	1.373	1.397	1.395	1.441	1.405	1.437	1.44	1.464	1.499	1.484	1.533	1.545	1.58	1.607	1.671	1.697	1.701	1.763	1.779	1.855	1.918	1.979	2.041	2.075	2.121	2.172	2.185	2.209	2.199	2.218	2.215	2.229	2.202	2.206	2.204	2.221	2.215	2.231	2.195	2.248	2.245	2.21	2.215
417	1.5	1.389	1.398	1.417	1.437	1.444	1.43	1.51	1.46	1.481	1.494	1.502	1.534	1.549	1.608	1.649	1.638	1.672	1.723	1.791	1.808	1.844	1.844	1.879	1.933	1.963	1.995	2.014	2.058	2.07	2.102	2.147	2.153	2.177	2.163	2.193	2.195	2.222	2.204	2.234	2.215	2.215	2.224	2.237	2.191	2.245	2.241	2.19	2.205
418	1.406	1.378	1.391	1.397	1.391	1.411	1.399	1.392	1.418	1.436	1.415	1.444	1.453	1.467	1.493	1.509	1.541	1.545	1.568	1.599	1.636	1.651	1.673	1.688	1.717	1.742	1.765	1.801	1.829	1.855	1.885	1.921	1.969	2.014	2.021	2.061	2.108	2.134	2.138	2.177	2.177	2.2	2.217	2.23	2.211	2.249	2.225	2.222	2.218
0	1.43	1.4	1.405	1.419	1.419	1.411	1.433	1.405	1.426	1.474	1.434	1.459	1.483	1.492	1.52	1.512	1.563	1.573	1.573	1.642	1.631	1.649	1.654	1.659	1.666	1.692	1.713	1.731	1.74	1.754	1.77	1.817	1.821	1.818	1.822	1.846	1.87	1.881	1.89	1.921	1.905	1.921	1.936	1.964	1.936	1.96	1.984	1.998	1.974
419	1.406	1.39	1.405	1.38	1.424	1.385	1.406	1.424	1.408	1.436	1.436	1.413	1.442	1.468	1.531	1.515	1.522	1.565	1.539	1.606	1.685	1.677	1.676	1.706	1.762	1.776	1.819	1.805	1.856	1.895	1.959	1.976	2.005	2.057	2.073	2.102	2.149	2.159	2.159	2.179	2.192	2.176	2.207	2.235	2.2	2.251	2.233	2.234	2.235
0	1.47	1.377	1.382	NaN	NaN	NaN	NaN	NaN	NaN	NaN	NaN	NaN	NaN	NaN	NaN	NaN	NaN	NaN	NaN	NaN	NaN	NaN	NaN	NaN	NaN	NaN	NaN	NaN	NaN	NaN	NaN	NaN	NaN	NaN	NaN	NaN	NaN	NaN	NaN	NaN	NaN	NaN	NaN	NaN	NaN	NaN	NaN	NaN	NaN
420	1.399	1.383	1.392	1.396	1.385	1.41	1.403	1.383	1.414	1.449	1.407	1.426	1.45	1.453	1.478	1.499	1.549	1.532	1.547	1.615	1.6	1.632	1.658	1.654	1.676	1.693	1.719	1.77	1.757	1.801	1.815	1.86	1.902	1.921	1.937	1.98	2.013	2.035	2.062	2.109	2.112	2.137	2.158	2.204	2.173	2.231	2.212	2.207	2.215
0	1.417	1.377	1.443	1.409	1.429	1.391	1.426	1.47	NaN	NaN	NaN	NaN	NaN	NaN	NaN	NaN	NaN	NaN	NaN	NaN	NaN	NaN	NaN	NaN	NaN	NaN	NaN	NaN	NaN	NaN	NaN	NaN	NaN	NaN	NaN	NaN	NaN	NaN	NaN	NaN	NaN	NaN	NaN	NaN	NaN	NaN	NaN	NaN	NaN
0	1.424	1.423	1.46	1.446	1.425	1.453	1.446	1.486	1.474	1.493	1.494	1.52	1.503	1.553	1.576	1.592	1.593	1.635	1.659	NaN	NaN	NaN	NaN	NaN	NaN	NaN	NaN	NaN	NaN	NaN	NaN	NaN	NaN	NaN	NaN	NaN	NaN	NaN	NaN	NaN	NaN	NaN	NaN	NaN	NaN	NaN	NaN	NaN	NaN
421	1.426	1.411	1.436	1.363	1.432	1.427	1.458	1.458	1.416	1.447	1.479	1.478	1.489	1.498	1.53	1.543	1.562	1.6	1.613	1.614	1.662	1.718	1.706	1.743	1.78	1.804	1.792	1.81	1.849	1.95	2.022	2.062	2.123	2.147	2.136	2.189	2.217	2.201	2.278	2.264	2.195	2.295	2.296	2.286	2.243	2.309	2.29	2.31	2.279
422	1.446	1.408	1.45	1.426	1.422	1.433	1.451	1.475	1.495	1.507	1.514	1.515	1.523	1.606	1.606	1.623	1.725	1.736	1.755	1.841	1.855	1.938	1.943	1.988	2.013	2.097	2.053	2.076	2.134	2.167	2.191	2.219	2.238	2.224	2.202	2.222	2.245	2.236	2.219	2.248	2.222	2.223	2.242	2.257	2.241	2.291	2.266	2.247	2.268
0	1.551	1.403	1.398	1.437	1.438	1.436	1.429	1.522	1.487	1.491	1.525	1.483	1.584	1.528	1.64	1.667	1.685	1.692	1.743	1.786	1.814	1.872	1.892	1.918	1.904	2.049	2.074	NaN	NaN	NaN	NaN	NaN	NaN	NaN	NaN	NaN	NaN	NaN	NaN	NaN	NaN	NaN	NaN	NaN	NaN	NaN	NaN	NaN	NaN
423	1.448	1.426	1.45	1.427	1.435	1.482	1.395	1.443	1.429	1.447	1.416	1.474	1.487	1.493	1.573	1.538	1.553	1.565	1.606	1.609	1.645	1.69	1.682	1.731	1.752	1.752	1.815	1.796	1.852	1.881	1.892	1.959	1.973	2.01	2.011	2.044	2.084	2.118	2.059	2.142	2.14	2.169	2.168	2.158	2.138	2.199	2.177	2.164	2.172
424	1.394	1.383	1.401	1.376	1.39	1.409	1.377	1.406	1.405	1.433	1.413	1.466	1.472	1.488	1.552	1.568	1.603	1.62	1.652	1.676	1.741	1.782	1.814	1.851	1.875	1.888	1.938	1.976	2.006	2.044	2.098	2.156	2.176	2.2	2.18	2.206	2.207	2.221	2.208	2.23	2.219	2.211	2.198	2.235	2.19	2.251	2.228	2.216	2.24
425	1.464	1.36	1.366	1.381	1.404	1.379	1.408	1.468	1.446	1.412	1.443	1.446	1.485	1.501	1.561	1.551	1.623	1.635	1.69	1.732	1.789	1.791	1.805	1.884	1.968	2.03	2.086	2.134	2.169	2.209	2.2	2.22	2.255	2.276	2.239	2.255	2.268	2.268	2.235	2.272	2.268	2.259	2.256	2.276	2.254	2.312	2.274	2.254	2.263
426	1.487	1.419	1.405	1.423	1.418	1.446	1.458	1.511	1.455	1.452	1.491	1.486	1.532	1.527	1.627	1.637	1.655	1.652	1.713	1.777	1.802	1.874	1.871	1.903	1.919	1.948	2.014	2.021	2.046	2.082	2.101	2.126	2.138	2.165	2.161	2.174	2.166	2.206	2.178	2.221	2.213	2.221	2.221	2.234	2.185	2.228	2.195	2.209	2.209
427	1.378	1.375	1.377	1.371	1.381	1.392	1.395	1.417	1.399	1.448	1.43	1.45	1.445	1.486	1.518	1.513	1.554	1.595	1.593	1.658	1.73	1.757	1.776	1.822	1.892	1.921	1.936	2.009	2.05	2.068	2.124	2.119	2.155	2.185	2.171	2.194	2.202	2.213	2.203	2.247	2.224	2.227	2.222	2.22	2.188	2.256	2.234	2.218	2.219
0	1.456	1.422	1.418	1.447	1.407	1.417	1.438	1.47	1.447	1.462	1.449	1.499	1.495	1.509	1.554	1.538	1.6	1.588	1.637	1.612	1.688	1.721	1.726	1.736	1.79	1.814	1.774	1.789	1.798	1.914	1.883	1.964	1.963	2.007	1.967	2.036	2.051	1.988	2.095	2.121	1.998	2.149	2.144	2.081	2.175	2.175	2.221	2.162	2.218
428	1.5	1.344	1.33	1.368	1.383	1.415	1.44	1.466	1.443	1.501	1.494	1.48	1.633	1.588	1.663	1.708	1.72	1.778	1.82	1.828	1.905	1.921	1.936	1.979	2.008	2.109	2.128	2.099	2.137	2.177	2.185	2.217	2.254	2.29	2.231	2.251	2.234	2.24	2.238	2.267	2.251	2.262	2.243	2.281	2.251	2.308	2.267	2.271	2.285
429	1.411	1.401	1.391	1.407	1.385	1.406	1.393	1.361	1.396	1.426	1.383	1.419	1.439	1.418	1.482	1.436	1.525	1.54	1.522	1.569	1.64	1.629	1.667	1.657	1.663	1.731	1.746	1.806	1.896	1.945	1.998	2.036	2.116	2.158	2.16	2.165	2.209	2.219	2.218	2.235	2.178	2.21	2.212	2.237	2.208	2.247	2.237	2.216	2.199
0	1.541	1.376	1.378	1.383	1.436	1.398	1.473	1.532	1.459	1.446	1.487	1.44	1.548	1.496	1.599	1.588	1.634	1.612	1.656	1.673	1.689	1.719	1.705	1.712	1.699	1.827	1.886	1.859	1.874	1.887	1.879	1.931	1.969	1.967	1.985	2.039	2.051	NaN	NaN	NaN	NaN	NaN	NaN	NaN	NaN	NaN	NaN	NaN	NaN
430	1.444	1.442	1.443	1.382	1.434	1.432	1.374	1.456	1.466	1.439	1.424	1.413	1.492	1.465	1.537	1.504	1.531	1.488	1.479	1.501	1.558	1.601	1.558	1.601	1.519	1.595	1.682	1.715	1.728	1.769	1.793	1.869	1.932	1.937	1.973	1.958	2.008	2.032	2.063	2.095	2.138	2.11	2.174	2.173	2.157	2.253	2.212	2.174	2.197
431	1.481	1.368	1.405	1.409	1.427	1.401	1.445	1.502	1.48	1.442	1.485	1.461	1.533	1.512	1.583	1.583	1.63	1.618	1.667	1.699	1.715	1.765	1.756	1.773	1.801	1.87	1.921	1.917	1.983	1.977	2.04	2.086	2.143	2.179	2.154	2.222	2.223	2.227	2.225	2.281	2.232	2.241	2.234	2.231	2.227	2.285	2.237	2.214	2.247
432	1.446	1.43	1.46	1.436	1.447	1.454	1.476	1.479	1.478	1.537	1.535	1.588	1.573	1.62	1.689	1.666	1.767	1.82	1.823	1.863	1.99	2.101	2.086	2.07	2.122	2.165	2.196	2.256	2.242	2.259	2.264	2.289	2.279	2.306	2.259	2.246	2.265	2.286	2.281	2.289	2.308	2.223	2.252	2.248	2.219	2.317	2.247	2.242	2.262
0	NaN	NaN	NaN	NaN	NaN	NaN	NaN	NaN	NaN	NaN	NaN	NaN	NaN	NaN	NaN	NaN	NaN	NaN	NaN	NaN	NaN	NaN	NaN	NaN	NaN	NaN	NaN	NaN	NaN	NaN	NaN	NaN	NaN	NaN	NaN	NaN	NaN	NaN	NaN	NaN	NaN	NaN	NaN	NaN	NaN	NaN	NaN	NaN	NaN
433	1.53	1.404	1.405	1.41	1.495	1.405	1.492	1.569	1.515	1.421	1.559	1.412	1.529	1.482	1.604	1.58	1.582	1.621	1.659	1.711	1.71	1.708	1.706	1.762	1.835	1.913	1.961	2.005	2.104	2.14	2.183	2.184	2.206	2.23	2.239	2.266	2.237	2.277	2.25	2.261	2.27	2.288	2.265	2.32	2.242	2.335	2.288	2.276	2.305
434	1.455	1.407	1.403	1.386	1.41	1.42	1.429	1.479	1.454	1.436	1.458	1.445	1.497	1.499	1.575	1.56	1.577	1.599	1.642	1.65	1.7	1.733	1.722	1.777	1.815	1.866	1.919	1.95	1.981	2.033	2.06	2.124	2.157	2.182	2.182	2.229	2.237	2.225	2.22	2.254	2.244	2.226	2.253	2.252	2.218	2.266	2.254	2.241	2.231
435	1.436	1.403	1.412	1.41	1.412	1.441	1.405	1.429	1.442	1.446	1.454	1.476	1.481	1.502	1.584	1.599	1.622	1.647	1.715	1.74	1.784	1.851	1.885	1.925	2.006	2.046	2.08	2.116	2.153	2.169	2.198	2.213	2.234	2.249	2.222	2.234	2.235	2.244	2.199	2.234	2.244	2.245	2.234	2.252	2.234	2.29	2.244	2.223	2.247
0	1.401	1.382	1.384	1.383	1.386	1.39	1.385	1.375	1.397	1.42	1.387	1.425	1.414	1.438	1.442	1.449	1.465	1.477	1.467	1.519	1.538	1.567	1.554	NaN	NaN	NaN	NaN	NaN	NaN	NaN	NaN	NaN	NaN	NaN	NaN	NaN	NaN	NaN	NaN	NaN	NaN	NaN	NaN	NaN	NaN	NaN	NaN	NaN	NaN
436	1.452	1.431	1.443	1.422	1.434	1.448	1.443	1.465	1.48	1.505	1.497	1.529	1.52	1.554	1.594	1.604	1.636	1.67	1.688	1.749	1.812	1.873	1.896	1.896	2.034	2.042	2.089	2.109	2.15	2.177	2.203	2.238	2.247	2.246	2.215	2.217	2.216	2.208	2.22	2.249	2.22	2.233	2.24	2.206	2.228	2.257	2.246	2.242	2.223
437	1.474	1.449	1.462	1.422	1.462	1.469	1.52	1.535	1.495	1.591	1.596	1.583	1.601	1.645	1.702	1.691	1.745	1.801	1.819	1.853	1.907	1.955	1.961	1.98	2.038	2.118	2.118	2.168	2.092	2.194	2.205	2.216	2.236	2.268	2.232	2.21	2.265	2.249	2.238	2.291	2.221	2.258	2.264	2.269	2.223	2.236	2.241	2.257	2.247
438	1.406	1.358	1.382	1.405	1.384	1.402	1.393	1.372	1.368	1.412	1.392	1.413	1.421	1.43	1.429	1.427	1.491	1.487	1.454	1.493	1.512	1.516	1.547	1.501	1.521	1.581	1.554	1.589	1.564	1.603	1.593	1.628	1.627	1.664	1.663	1.635	1.703	1.69	1.693	1.7	1.712	1.719	1.718	1.723	1.709	1.728	1.734	1.758	1.739
0	1.441	1.382	1.386	1.382	1.401	1.375	1.421	1.48	1.425	1.369	1.43	1.389	1.454	1.418	1.46	1.476	1.477	1.486	1.488	1.51	1.525	1.528	1.525	1.526	1.55	1.576	1.597	1.608	1.632	1.612	1.618	1.639	1.651	1.662	1.631	1.684	1.665	1.686	1.679	1.706	1.69	1.709	1.714	1.747	1.728	1.773	1.75	1.746	1.761
0	1.446	1.414	1.43	1.402	1.391	1.407	1.368	1.421	1.405	1.453	1.404	1.409	1.433	1.422	1.468	1.422	1.506	1.504	1.502	1.525	1.533	1.552	1.575	1.551	1.59	1.582	1.585	1.607	1.618	1.625	1.592	1.636	1.695	1.652	1.642	1.593	NaN	NaN	NaN	NaN	NaN	NaN	NaN	NaN	NaN	NaN	NaN	NaN	NaN
439	1.4	1.399	1.406	1.439	1.406	1.421	1.408	1.412	1.467	1.495	1.452	1.472	1.542	1.569	1.58	1.626	1.692	1.713	1.721	1.8	1.812	1.872	1.96	1.951	2.04	2.062	2.136	2.192	2.199	2.119	2.216	2.229	2.272	2.166	2.184	2.071	2.091	1.816	1.847	1.816	1.852	2.051	2.108	2.12	2.089	2.034	2.101	2.067	2.07
440	1.505	1.378	1.403	1.404	1.486	1.374	1.47	1.513	1.433	1.441	1.495	1.424	1.514	1.505	1.553	1.552	1.551	1.563	1.591	1.692	1.68	1.692	1.67	1.687	1.709	1.821	1.879	1.912	1.99	2.008	2.064	2.133	2.144	2.204	2.211	2.214	2.219	2.221	2.213	2.251	2.232	2.242	2.261	2.29	2.247	2.268	2.286	2.278	2.27
0	NaN	NaN	NaN	NaN	NaN	NaN	NaN	NaN	NaN	NaN	NaN	NaN	NaN	NaN	NaN	NaN	NaN	NaN	NaN	NaN	NaN	NaN	NaN	NaN	NaN	NaN	NaN	NaN	NaN	NaN	NaN	NaN	NaN	NaN	NaN	NaN	NaN	NaN	NaN	NaN	NaN	NaN	NaN	NaN	NaN	NaN	NaN	NaN	NaN
441	1.424	1.403	1.409	1.401	1.432	1.416	1.414	1.485	1.457	1.461	1.49	1.488	1.546	1.54	1.63	1.623	1.651	1.699	1.72	1.8	1.842	1.881	1.904	1.945	2.023	2.054	2.097	2.138	2.185	2.181	2.214	2.229	2.249	2.251	2.252	2.266	2.246	2.243	2.221	2.251	2.232	2.223	2.248	2.269	2.215	2.28	2.256	2.226	2.231
442	1.443	1.423	1.438	1.42	1.419	1.442	1.446	1.46	1.481	1.513	1.509	1.559	1.524	1.587	1.588	1.639	1.655	1.673	1.711	1.747	1.807	1.844	1.86	1.898	1.963	2.003	2.029	2.073	2.111	2.142	2.173	2.19	2.217	2.246	2.2	2.211	2.211	2.2	2.191	2.219	2.175	2.193	2.195	2.191	2.196	2.228	2.221	2.195	2.193
443	1.427	1.37	1.404	1.389	1.429	1.398	1.422	1.504	1.447	1.43	1.443	1.442	1.502	1.475	1.561	1.531	1.568	1.567	1.632	1.607	1.635	1.644	1.659	1.68	1.682	1.763	1.775	1.758	1.763	1.763	1.776	1.794	1.827	1.836	1.833	1.866	1.936	1.899	1.94	1.932	1.965	1.997	1.963	2.045	2.055	2.051	2.021	2.08	2.123
0	1.433	1.445	1.405	1.414	1.411	1.442	1.392	1.431	1.418	1.437	1.357	1.411	1.422	1.38	1.422	1.418	1.43	1.448	1.43	1.498	1.475	1.467	1.48	1.47	1.463	1.472	1.507	1.546	1.546	1.532	1.517	1.574	1.593	1.632	1.587	1.582	1.657	1.618	1.678	1.662	1.681	1.706	1.706	1.736	1.723	1.728	1.76	1.741	1.775
444	1.493	1.411	1.399	1.434	1.45	1.386	1.464	1.541	1.455	1.459	1.488	1.438	1.525	1.499	1.554	1.572	1.557	1.575	1.596	1.634	1.638	1.648	1.624	1.666	1.714	1.738	1.821	1.725	1.833	1.813	1.819	1.902	1.968	2.056	2.091	2.175	2.2	2.204	2.246	2.278	2.234	2.267	2.278	2.293	2.257	2.295	2.272	2.236	2.248
445	1.434	1.392	1.395	1.394	1.422	1.397	1.426	1.45	1.466	1.462	1.504	1.493	1.519	1.502	1.579	1.585	1.597	1.634	1.687	1.744	1.788	1.818	1.79	1.863	1.907	1.982	2.005	2.055	2.098	2.116	2.149	2.202	2.21	2.223	2.207	2.217	2.253	2.229	2.215	2.232	2.215	2.223	2.222	2.232	2.198	2.256	2.234	2.15	2.205
0	1.415	1.396	1.404	1.404	1.41	1.419	1.421	1.444	1.456	1.479	1.492	1.541	1.604	1.695	1.836	1.995	2.086	2.147	NaN	NaN	NaN	NaN	NaN	NaN	NaN	NaN	NaN	NaN	NaN	NaN	NaN	NaN	NaN	NaN	NaN	NaN	NaN	NaN	NaN	NaN	NaN	NaN	NaN	NaN	NaN	NaN	NaN	NaN	NaN
446	1.404	1.372	1.364	1.361	1.4	1.367	1.436	1.438	1.427	1.416	1.426	1.441	1.482	1.438	1.52	1.497	1.519	1.536	1.564	1.59	1.614	1.617	1.59	1.613	1.622	1.698	1.711	1.706	1.728	1.727	1.775	1.786	1.809	1.823	1.855	1.91	1.863	1.869	1.915	1.964	1.931	1.971	2.002	2.035	2.039	2.099	2.104	2.118	2.145
0	1.405	1.387	1.385	1.402	1.411	1.386	1.418	1.429	1.399	1.431	1.419	1.443	1.471	1.475	1.532	1.537	1.532	1.619	1.62	1.603	1.683	1.686	1.671	1.709	1.751	1.862	1.935	1.959	2.001	2.101	2.13	2.195	2.22	2.229	2.245	2.249	2.254	2.277	2.242	2.262	NaN	NaN	NaN	NaN	NaN	NaN	NaN	NaN	NaN
447	1.392	1.41	1.397	1.406	1.426	1.411	1.388	1.443	1.472	1.498	1.472	1.507	1.517	1.516	1.549	1.571	1.591	1.607	1.605	1.676	1.703	1.719	1.719	1.74	1.769	1.805	1.816	1.856	1.875	1.879	1.92	1.961	2.022	2.074	2.062	2.061	2.129	2.161	2.168	2.178	2.183	2.213	2.238	2.277	2.244	2.28	2.284	2.266	2.276
448	1.4	1.397	1.394	1.393	1.397	1.394	1.391	1.39	1.459	1.438	1.425	1.451	1.463	1.48	1.503	1.536	1.559	1.594	1.611	1.657	1.697	1.758	1.777	1.87	1.945	1.964	2.024	2.091	2.135	2.127	2.141	2.212	2.206	2.207	2.185	2.216	2.214	2.183	2.23	2.203	2.208	2.229	2.231	2.247	2.229	2.275	2.262	2.268	2.255
449	1.401	1.399	1.393	1.428	1.402	1.419	1.404	1.41	1.454	1.435	1.432	1.448	1.485	1.463	1.49	1.493	1.529	1.534	1.551	1.614	1.682	1.678	1.701	1.75	1.739	1.793	1.817	1.896	1.968	2.023	2.065	2.148	2.17	2.225	2.194	2.197	2.24	2.219	2.228	2.262	2.227	2.229	2.241	2.271	2.218	2.273	2.281	2.237	2.241
450	1.421	1.42	1.389	1.39	1.447	1.394	1.472	1.538	1.481	1.43	1.507	1.492	1.546	1.499	1.562	1.576	1.578	1.661	1.681	1.68	1.779	1.739	1.731	1.772	1.844	1.904	1.944	1.972	2.041	2.037	2.118	2.149	2.198	2.244	2.175	2.233	2.223	2.247	2.231	2.256	2.229	2.228	2.23	2.296	2.235	2.268	2.245	2.267	2.265
451	1.431	1.383	1.387	1.386	1.411	1.384	1.432	1.431	1.389	1.418	1.444	1.437	1.481	1.492	1.537	1.54	1.516	1.579	1.586	1.654	1.685	1.692	1.687	1.764	1.779	1.818	1.855	1.892	1.928	1.964	2.035	2.064	2.111	2.181	2.19	2.206	2.241	2.214	2.205	2.289	2.226	2.296	2.242	2.286	NaN	NaN	NaN	NaN	NaN
452	1.399	1.361	1.372	1.349	1.361	1.393	1.375	1.394	1.422	1.446	1.407	1.475	1.492	1.469	1.546	1.611	1.552	1.581	1.627	1.644	1.709	1.73	1.743	1.761	1.79	1.841	1.945	1.942	2.019	2.024	2.087	2.169	2.186	2.216	2.225	2.267	2.254	2.273	2.254	2.314	2.269	2.306	2.254	2.267	2.282	2.309	2.289	2.287	2.318
453	1.401	1.38	1.387	1.4	1.388	1.399	1.379	1.411	1.42	1.428	1.412	1.443	1.446	1.459	1.454	1.507	1.519	1.523	1.562	1.618	1.641	1.678	1.69	1.766	1.847	1.92	1.996	2.053	2.125	2.155	2.189	2.234	2.206	2.237	2.204	2.2	2.205	2.201	2.241	2.261	2.221	2.238	2.261	2.262	2.232	2.291	2.257	2.223	2.246
454	1.436	1.434	1.442	1.447	1.433	1.42	1.45	1.477	1.514	1.522	1.529	1.535	1.547	1.559	1.62	1.647	1.644	1.699	1.702	1.754	1.863	1.829	1.859	1.913	1.944	1.984	2.039	2.088	2.13	2.148	2.162	2.232	2.228	2.251	2.214	2.279	2.233	2.261	2.239	2.262	2.22	2.253	2.275	2.278	2.241	2.305	2.309	2.257	2.271
0	1.429	1.321	1.387	1.399	1.413	1.463	1.434	1.484	1.541	1.63	1.542	1.661	1.771	1.783	NaN	NaN	NaN	NaN	NaN	NaN	NaN	NaN	NaN	NaN	NaN	NaN	NaN	NaN	NaN	NaN	NaN	NaN	NaN	NaN	NaN	NaN	NaN	NaN	NaN	NaN	NaN	NaN	NaN	NaN	NaN	NaN	NaN	NaN	NaN
0	1.906	NaN	NaN	NaN	NaN	NaN	NaN	NaN	NaN	NaN	NaN	NaN	NaN	NaN	NaN	NaN	NaN	NaN	NaN	NaN	NaN	NaN	NaN	NaN	NaN	NaN	NaN	NaN	NaN	NaN	NaN	NaN	NaN	NaN	NaN	NaN	NaN	NaN	NaN	NaN	NaN	NaN	NaN	NaN	NaN	NaN	NaN	NaN	NaN
0	NaN	NaN	NaN	NaN	NaN	NaN	NaN	NaN	NaN	NaN	NaN	NaN	NaN	NaN	NaN	NaN	NaN	NaN	NaN	NaN	NaN	NaN	NaN	NaN	NaN	NaN	NaN	NaN	NaN	NaN	NaN	NaN	NaN	NaN	NaN	NaN	NaN	NaN	NaN	NaN	NaN	NaN	NaN	NaN	NaN	NaN	NaN	NaN	NaN
455	1.457	1.411	1.429	1.397	1.426	1.423	1.493	1.522	1.53	1.534	1.593	1.652	1.747	1.709	1.788	1.843	1.884	1.973	2.025	2.105	2.149	2.144	2.191	2.208	2.23	2.238	2.246	2.259	2.261	2.259	2.268	2.261	2.256	2.298	2.225	2.252	2.231	2.254	2.289	2.274	2.257	2.264	2.247	2.285	2.255	2.291	2.29	2.234	2.293
0	1.405	1.428	1.408	1.425	1.423	1.44	1.415	1.43	1.467	1.485	1.473	1.475	1.531	1.513	1.543	1.537	1.58	1.579	1.593	1.673	1.648	1.68	1.686	1.73	1.713	1.72	1.729	1.771	1.756	1.777	1.818	1.86	1.864	1.92	1.889	1.882	1.976	1.933	1.968	1.934	2.081	2.05	2.039	2.057	2.018	2.075	2.074	2.085	2.074
456	1.424	1.432	1.421	1.439	1.444	1.446	1.458	1.485	1.522	1.467	1.544	1.568	1.578	1.56	1.607	1.656	1.667	1.714	1.732	1.755	1.816	1.88	1.878	1.908	1.966	2.059	2.103	2.138	2.155	2.182	2.202	2.234	2.242	2.239	2.207	2.214	2.232	2.212	2.242	2.245	2.222	2.221	2.229	2.227	2.231	2.268	2.258	2.26	2.267
457	1.464	1.44	1.443	1.421	1.459	1.439	1.524	1.53	1.561	1.588	1.616	1.676	1.788	1.793	1.858	1.932	2.042	1.987	2.104	2.162	2.237	2.244	2.236	2.273	2.275	2.266	2.253	2.266	2.307	2.259	2.255	2.311	2.288	2.268	2.236	2.271	2.251	2.258	2.251	2.286	2.238	2.264	2.237	2.282	2.23	2.294	2.278	2.272	2.298
458	1.379	1.382	1.384	1.381	1.412	1.437	1.426	1.486	1.492	1.523	1.484	1.533	1.574	1.575	1.611	1.664	1.651	1.709	1.752	1.759	1.856	1.853	1.872	1.902	1.958	1.982	2.013	2.047	2.033	2.043	2.124	2.131	2.15	2.23	2.144	2.152	2.199	2.185	2.207	2.21	2.194	2.217	2.224	2.251	2.224	2.26	2.252	2.242	2.251
459	1.415	1.393	1.4	1.437	1.422	1.401	1.387	1.422	1.462	1.467	1.44	1.46	1.471	1.472	1.544	1.588	1.609	1.617	1.64	1.693	1.722	1.781	1.823	1.884	1.872	1.9	1.919	1.967	1.993	2.031	2.095	2.181	2.205	2.27	2.219	2.21	2.265	2.268	2.24	2.264	2.254	2.26	2.252	2.263	2.274	2.283	2.275	2.239	2.244
460	1.388	1.398	1.379	1.399	1.425	1.423	1.406	1.45	1.51	1.517	1.526	1.554	1.531	1.575	1.59	1.633	1.635	1.676	1.697	1.735	1.805	1.826	1.849	1.957	2.059	2.11	2.163	2.198	2.26	2.223	2.22	2.267	2.252	2.246	2.22	2.242	2.248	2.247	2.251	2.251	2.216	2.23	2.226	2.252	2.212	2.265	2.267	2.256	2.231
461	1.367	1.405	1.388	1.406	1.419	1.414	1.387	1.424	1.426	1.474	1.447	1.462	1.467	1.421	1.491	1.488	1.489	1.534	1.515	1.547	1.597	1.587	1.586	1.647	1.667	1.677	1.669	1.711	1.753	1.769	1.786	1.9	1.889	1.914	1.949	1.996	2.083	2.112	2.121	2.177	2.203	2.211	2.203	2.227	2.207	2.26	2.246	2.223	2.242
462	1.394	1.395	1.416	1.393	1.407	1.42	1.45	1.474	1.468	1.496	1.499	1.552	1.56	1.584	1.607	1.636	1.643	1.682	1.702	1.75	1.798	1.816	1.834	1.862	1.919	1.949	1.969	1.998	2.015	2.042	2.122	2.152	2.202	2.244	2.215	2.238	2.248	2.28	2.27	2.273	2.23	2.268	2.265	2.335	2.289	2.299	2.281	2.273	2.325
463	1.414	1.421	1.4	1.388	1.435	1.423	1.428	1.454	1.472	1.507	1.512	1.537	1.586	1.601	1.617	1.71	1.72	1.791	1.844	1.928	2	2.049	2.093	2.167	2.201	2.197	2.212	2.233	2.25	2.225	2.217	2.237	2.236	2.244	2.221	2.229	2.254	2.222	2.225	NaN	NaN	NaN	NaN	NaN	NaN	NaN	NaN	NaN	NaN
464	1.378	1.374	1.389	1.402	1.398	1.416	1.431	1.466	1.47	1.526	1.526	1.539	1.547	1.576	1.609	1.611	1.654	1.659	1.705	1.759	1.772	1.814	1.81	1.837	1.901	1.909	1.954	2.03	2.102	2.147	2.213	2.252	2.283	2.302	2.27	2.284	2.279	2.283	2.277	2.312	2.261	2.287	2.296	2.297	2.27	2.325	2.293	2.304	2.323
465	1.459	1.442	1.469	1.418	1.443	1.428	1.488	1.465	1.519	1.565	1.612	1.684	1.741	1.719	1.794	1.807	1.901	2	2.044	2.14	2.222	2.255	2.276	2.281	2.293	2.253	2.262	2.277	2.27	2.25	2.259	2.273	2.26	2.3	2.269	2.266	2.268	2.237	2.261	2.274	2.254	2.248	2.267	2.305	2.265	2.285	2.266	2.287	2.283
466	1.399	1.396	1.41	1.412	1.414	1.423	1.413	1.463	1.488	1.51	1.488	1.521	1.498	1.555	1.57	1.593	1.615	1.64	1.657	1.681	1.756	1.772	1.743	1.8	1.825	1.862	1.879	1.891	1.96	1.981	2.036	2.107	2.146	2.174	2.18	2.202	2.193	2.205	2.214	2.239	2.219	2.216	2.213	2.24	2.208	2.243	2.246	2.223	2.216
467	1.41	1.4	1.403	1.406	1.42	1.4	1.386	1.408	1.454	1.462	1.43	1.466	1.483	1.482	1.499	1.53	1.547	1.566	1.59	1.64	1.671	1.705	1.72	1.833	1.821	1.893	1.933	2.012	2.084	2.127	2.16	2.199	2.23	2.27	2.208	2.229	2.248	2.26	2.236	2.259	2.213	2.218	2.239	2.236	2.238	2.264	2.244	2.232	2.283
0	NaN	NaN	NaN	NaN	NaN	NaN	NaN	NaN	NaN	NaN	NaN	NaN	NaN	NaN	NaN	NaN	NaN	NaN	NaN	NaN	NaN	NaN	NaN	NaN	NaN	NaN	NaN	NaN	NaN	NaN	NaN	NaN	NaN	NaN	NaN	NaN	NaN	NaN	NaN	NaN	NaN	NaN	NaN	NaN	NaN	NaN	NaN	NaN	NaN
0	NaN	NaN	NaN	NaN	NaN	NaN	NaN	NaN	NaN	NaN	NaN	NaN	NaN	NaN	NaN	NaN	NaN	NaN	NaN	NaN	NaN	NaN	NaN	NaN	NaN	NaN	NaN	NaN	NaN	NaN	NaN	NaN	NaN	NaN	NaN	NaN	NaN	NaN	NaN	NaN	NaN	NaN	NaN	NaN	NaN	NaN	NaN	NaN	NaN
468	1.435	1.462	1.46	1.441	1.447	1.436	1.493	1.48	1.523	1.517	1.615	1.629	1.683	1.665	1.774	1.75	1.832	1.863	1.92	1.95	2.027	2.079	2.085	2.156	2.213	2.234	2.258	2.26	2.24	2.182	2.193	2.22	2.187	2.273	2.224	2.235	2.26	2.27	2.281	2.296	2.295	2.284	2.293	2.296	2.272	2.339	2.305	2.292	2.298
0	NaN	NaN	NaN	NaN	NaN	NaN	NaN	NaN	NaN	NaN	NaN	NaN	NaN	NaN	NaN	NaN	NaN	NaN	NaN	NaN	NaN	NaN	NaN	NaN	NaN	NaN	NaN	NaN	NaN	NaN	NaN	NaN	NaN	NaN	NaN	NaN	NaN	NaN	NaN	NaN	NaN	NaN	NaN	NaN	NaN	NaN	NaN	NaN	NaN
469	1.385	1.378	1.382	1.373	1.406	1.383	1.37	1.42	1.44	1.437	1.453	1.472	1.485	1.493	1.517	1.555	1.554	1.605	1.614	1.643	1.735	1.754	1.75	1.822	1.876	1.919	1.998	2.037	2.113	2.142	2.191	2.202	2.18	2.201	2.206	2.208	2.201	2.221	2.232	2.239	2.209	2.217	2.211	2.239	2.231	2.23	2.241	2.242	2.254
0	1.392	NaN	NaN	NaN	NaN	NaN	NaN	NaN	NaN	NaN	NaN	NaN	NaN	NaN	NaN	NaN	NaN	NaN	NaN	NaN	NaN	NaN	NaN	NaN	NaN	NaN	NaN	NaN	NaN	NaN	NaN	NaN	NaN	NaN	NaN	NaN	NaN	NaN	NaN	NaN	NaN	NaN	NaN	NaN	NaN	NaN	NaN	NaN	NaN
0	1.403	1.411	1.4	1.421	1.427	1.437	1.402	1.426	1.462	1.457	1.451	1.486	1.47	1.478	1.476	1.519	1.518	1.533	1.552	1.576	1.607	1.626	1.619	1.652	1.687	1.692	1.709	1.734	1.772	1.776	1.819	1.868	1.869	1.951	1.933	1.947	2.049	2.057	2.086	2.114	2.097	2.137	2.128	2.152	2.153	2.224	2.203	2.168	2.203
0	1.37	1.362	1.384	1.391	1.39	1.409	1.422	1.461	1.46	1.492	1.534	1.543	1.54	1.611	1.631	1.676	1.694	1.747	NaN	NaN	NaN	NaN	NaN	NaN	NaN	NaN	NaN	NaN	NaN	NaN	NaN	NaN	NaN	NaN	NaN	NaN	NaN	NaN	NaN	NaN	NaN	NaN	NaN	NaN	NaN	NaN	NaN	NaN	NaN
470	1.386	1.398	1.4	1.407	1.418	1.383	1.385	1.404	1.45	1.454	1.474	1.508	1.533	1.54	1.592	1.575	1.63	1.667	1.676	1.765	1.777	1.877	1.908	1.987	2.03	2.119	2.135	2.163	2.187	2.19	2.219	2.233	2.22	2.257	2.22	2.184	2.207	2.193	2.218	2.234	2.22	2.218	2.212	2.243	2.228	2.261	2.249	2.215	2.24
0	1.374	1.352	1.383	1.382	1.39	1.391	1.388	1.429	1.422	1.46	1.451	1.466	1.451	1.494	1.504	1.529	1.535	1.547	1.568	1.602	1.63	1.633	1.626	1.646	1.698	1.701	1.694	1.722	1.731	1.755	1.762	1.783	1.817	1.819	1.811	1.822	1.853	1.86	1.855	1.869	1.848	1.906	1.882	1.904	1.883	1.946	1.928	1.913	1.926
0	1.666	1.648	1.615	1.571	1.701	1.537	1.491	1.669	1.706	1.672	2.063	1.989	2.176	1.884	NaN	NaN	NaN	NaN	NaN	NaN	NaN	NaN	NaN	NaN	NaN	NaN	NaN	NaN	NaN	NaN	NaN	NaN	NaN	NaN	NaN	NaN	NaN	NaN	NaN	NaN	NaN	NaN	NaN	NaN	NaN	NaN	NaN	NaN	NaN
471	1.405	1.392	1.43	1.392	1.425	1.409	1.471	1.458	1.469	1.488	1.499	1.549	1.577	1.572	1.596	1.628	1.643	1.695	1.704	1.715	1.778	1.812	1.82	1.867	1.922	1.936	1.978	1.98	2.056	2.075	2.116	2.162	2.173	2.227	2.206	2.233	2.234	2.233	2.225	2.269	2.253	2.244	2.269	2.28	2.247	2.294	2.255	2.219	2.255
472	1.408	1.427	1.407	1.417	1.433	1.423	1.441	1.441	1.454	1.49	1.528	1.571	1.536	1.561	1.608	1.636	1.665	1.714	1.779	1.764	1.848	1.905	1.93	1.919	1.963	1.986	2.014	2.046	2.099	2.102	2.131	2.176	2.165	2.205	2.17	2.206	2.219	2.199	2.213	2.232	2.207	2.235	2.203	2.242	2.208	2.265	2.249	2.238	2.229
473	1.379	1.374	1.394	1.387	1.405	1.395	1.389	1.413	1.429	1.455	1.439	1.459	1.469	1.511	1.491	1.545	1.549	1.596	1.606	1.631	1.713	1.696	1.701	1.843	1.859	1.906	1.977	2.046	2.118	2.172	2.209	2.231	2.214	2.248	2.204	2.228	2.215	2.234	2.212	2.207	2.21	NaN	NaN	NaN	NaN	NaN	NaN	NaN	NaN
474	1.399	1.426	1.399	1.413	1.422	1.412	1.39	1.433	1.449	1.46	1.485	1.463	1.45	1.49	1.495	1.52	1.543	1.554	1.556	1.594	1.624	1.641	1.601	1.635	1.646	1.675	1.69	1.709	1.72	1.734	1.734	1.778	1.789	1.821	1.841	1.889	1.862	1.907	1.913	1.96	1.948	1.972	2.001	2.015	2.015	2.086	2.076	2.072	2.123
475	1.382	1.379	1.398	1.365	1.372	1.381	1.37	1.376	1.377	1.392	1.388	1.432	1.408	1.425	1.453	1.458	1.458	1.492	1.49	1.514	1.555	1.572	1.546	1.6	1.618	1.629	1.652	1.68	1.687	1.723	1.749	1.789	1.828	1.906	1.928	1.988	2.036	2.079	2.102	2.175	2.162	2.192	2.178	2.227	2.209	2.255	2.235	2.194	2.238
476	1.375	1.387	1.366	1.361	1.391	1.364	1.367	1.407	1.447	1.397	1.444	1.491	1.492	1.541	1.54	1.589	1.635	1.671	1.741	1.828	1.939	2.046	2.085	2.149	2.202	2.207	2.206	2.229	2.234	2.243	2.238	2.227	2.254	2.265	2.263	2.256	2.262	2.259	2.23	2.286	2.234	2.227	2.261	2.271	2.247	2.277	2.273	2.271	2.289
0	1.29	1.359	1.042	1.322	1.158	NaN	NaN	NaN	NaN	NaN	NaN	NaN	NaN	NaN	NaN	NaN	NaN	NaN	NaN	NaN	NaN	NaN	NaN	NaN	NaN	NaN	NaN	NaN	NaN	NaN	NaN	NaN	NaN	NaN	NaN	NaN	NaN	NaN	NaN	NaN	NaN	NaN	NaN	NaN	NaN	NaN	NaN	NaN	NaN
477	1.384	1.369	1.385	1.372	1.386	1.369	1.389	1.392	1.416	1.423	1.453	1.473	1.464	1.478	1.535	1.562	1.602	1.63	1.669	1.714	1.825	1.885	1.937	2.033	2.101	2.152	2.157	2.186	2.178	2.179	2.183	2.216	2.2	2.218	2.183	2.176	2.19	2.188	2.185	2.197	2.163	2.188	2.205	2.213	2.194	2.256	2.243	2.197	2.223
0	1.392	1.39	1.383	1.401	1.388	1.443	1.421	1.437	1.463	1.505	1.435	NaN	NaN	NaN	NaN	NaN	NaN	NaN	NaN	NaN	NaN	NaN	NaN	NaN	NaN	NaN	NaN	NaN	NaN	NaN	NaN	NaN	NaN	NaN	NaN	NaN	NaN	NaN	NaN	NaN	NaN	NaN	NaN	NaN	NaN	NaN	NaN	NaN	NaN
478	1.394	1.426	1.402	1.413	1.412	1.411	1.382	1.419	1.447	1.449	1.451	1.452	1.441	1.448	1.468	1.479	1.477	1.481	1.495	1.517	1.53	1.557	1.536	1.547	1.58	1.587	1.6	1.61	1.631	1.656	1.671	1.729	1.727	1.773	1.807	1.828	1.863	1.93	1.931	1.955	2.006	2.03	2.037	2.055	2.057	2.126	2.176	2.152	2.19
0	NaN	NaN	NaN	NaN	NaN	NaN	NaN	NaN	NaN	NaN	NaN	NaN	NaN	NaN	NaN	NaN	NaN	NaN	NaN	NaN	NaN	NaN	NaN	NaN	NaN	NaN	NaN	NaN	NaN	NaN	NaN	NaN	NaN	NaN	NaN	NaN	NaN	NaN	NaN	NaN	NaN	NaN	NaN	NaN	NaN	NaN	NaN	NaN	NaN
479	1.376	1.356	1.396	1.392	1.389	1.401	1.411	1.438	1.44	1.491	1.497	1.513	1.514	1.538	1.544	1.586	1.628	1.632	1.673	1.72	1.752	1.792	1.808	1.84	1.881	1.926	1.964	2.05	2.115	2.173	2.227	2.257	2.275	2.331	2.276	2.296	2.284	2.279	2.285	2.291	2.288	2.273	2.296	2.311	2.294	2.336	2.313	2.307	2.313
480	1.414	1.392	1.397	1.415	1.425	1.422	1.394	1.427	1.459	1.448	1.448	1.481	1.479	1.485	1.5	1.538	1.552	1.55	1.567	1.606	1.616	1.635	1.632	1.68	1.696	1.703	1.711	1.755	1.783	1.788	1.811	1.847	1.86	1.922	1.91	1.913	1.976	1.992	2.015	2.009	2.004	2.041	2.073	2.095	2.08	2.124	2.131	2.107	2.131
0	1.409	1.4	1.403	1.42	1.454	1.451	1.476	1.468	1.507	1.514	NaN	NaN	NaN	NaN	NaN	NaN	NaN	NaN	NaN	NaN	NaN	NaN	NaN	NaN	NaN	NaN	NaN	NaN	NaN	NaN	NaN	NaN	NaN	NaN	NaN	NaN	NaN	NaN	NaN	NaN	NaN	NaN	NaN	NaN	NaN	NaN	NaN	NaN	NaN
481	1.409	1.428	1.415	1.424	1.459	1.43	1.452	1.437	1.409	1.532	1.544	1.569	1.546	1.594	1.677	1.696	1.7	1.755	1.808	1.86	1.848	1.897	1.904	1.908	1.988	2.033	2.042	2.09	2.11	2.136	2.194	2.234	2.218	2.256	2.25	2.245	2.241	2.253	2.255	2.263	2.251	2.253	2.269	2.271	2.239	2.292	2.284	2.267	2.258
482	1.406	1.418	1.445	1.416	1.411	1.437	1.468	1.466	1.482	1.513	1.511	1.563	1.557	1.571	1.632	1.663	1.691	1.706	1.769	1.802	1.86	1.899	1.906	1.962	2.029	2.041	2.08	2.081	2.129	2.149	2.175	2.217	2.222	2.237	2.212	2.226	2.228	2.214	2.213	2.253	2.208	2.228	2.201	2.233	2.213	2.23	2.225	2.209	2.224
483	1.396	1.399	1.393	1.398	1.423	1.392	1.398	1.426	1.456	1.445	1.496	1.503	1.487	1.51	1.555	1.552	1.589	1.61	1.642	1.684	1.75	1.748	1.752	1.811	1.827	1.87	1.914	1.972	2.04	2.085	2.142	2.18	2.209	2.237	2.208	2.228	2.259	2.249	2.247	2.274	2.239	2.269	2.245	2.272	2.254	2.291	2.287	2.251	2.282
0	1.391	1.411	1.386	1.374	1.383	1.366	1.39	1.38	1.414	1.386	1.413	1.425	1.399	1.439	1.444	1.451	1.459	1.493	1.502	1.514	1.543	1.547	1.521	1.593	1.569	1.619	1.627	1.618	1.634	1.661	1.637	1.712	1.712	1.699	1.718	1.743	1.714	1.737	1.737	1.803	1.747	1.763	1.78	1.798	1.791	1.783	1.823	1.816	1.863
0	NaN	NaN	NaN	NaN	NaN	NaN	NaN	NaN	NaN	NaN	NaN	NaN	NaN	NaN	NaN	NaN	NaN	NaN	NaN	NaN	NaN	NaN	NaN	NaN	NaN	NaN	NaN	NaN	NaN	NaN	NaN	NaN	NaN	NaN	NaN	NaN	NaN	NaN	NaN	NaN	NaN	NaN	NaN	NaN	NaN	NaN	NaN	NaN	NaN
484	1.359	1.369	1.379	1.385	1.375	1.397	1.373	1.402	1.407	1.405	1.375	1.419	1.391	1.43	1.437	1.451	1.484	1.471	1.518	1.564	1.572	1.559	1.614	1.559	1.515	1.549	1.674	1.736	1.701	1.707	1.821	1.946	1.983	2.079	2.163	2.155	2.169	2.191	2.208	2.275	2.265	2.202	2.239	2.354	2.329	2.291	2.275	2.279	2.262
485	1.378	1.387	1.386	1.385	1.404	1.396	1.408	1.42	1.432	1.477	1.499	1.547	1.545	1.603	1.655	1.731	1.765	1.819	1.878	1.921	2.043	2.103	2.13	2.177	2.21	2.194	2.199	2.213	2.214	2.212	2.228	2.235	2.248	2.274	2.245	2.253	2.259	2.259	2.251	2.272	2.26	2.252	2.264	2.254	2.262	2.291	2.281	2.255	2.269
0	1.391	1.402	1.398	1.419	1.433	1.443	1.382	1.421	1.42	1.466	1.444	1.476	1.431	1.436	1.471	1.48	1.499	1.515	1.526	1.533	1.567	1.634	1.575	1.644	1.631	1.646	1.665	1.738	1.734	1.761	1.727	1.792	1.814	1.859	1.868	1.871	1.986	1.936	1.971	1.982	2.003	2.04	2.059	2.064	2.08	2.067	2.109	2.119	2.151
486	1.357	1.387	1.376	1.372	1.375	1.418	1.419	1.434	1.453	1.449	1.481	1.558	1.518	1.549	1.603	1.649	1.683	1.755	1.853	1.924	2.059	2.114	2.146	2.186	2.257	2.252	2.244	2.285	2.266	2.229	2.253	2.289	2.264	2.307	2.251	2.261	2.268	2.28	2.251	2.277	2.257	2.272	2.248	2.285	2.271	2.29	2.291	2.253	2.271
487	1.415	1.42	1.402	1.38	1.393	1.389	1.348	1.369	1.379	1.395	1.382	1.41	1.378	1.382	1.403	1.418	1.41	1.414	1.424	1.429	1.453	1.412	1.389	1.399	1.383	1.403	1.401	1.377	1.426	1.397	1.427	1.458	1.438	1.459	1.444	1.436	1.431	1.488	1.443	1.495	1.475	1.471	1.479	1.501	1.494	1.507	1.508	1.491	1.542
488	1.38	1.372	1.392	1.366	1.372	1.366	1.383	1.386	1.402	1.446	1.456	1.464	1.463	1.505	1.519	1.579	1.596	1.603	1.641	1.672	1.721	1.773	1.797	1.885	1.964	2.027	2.098	2.18	2.211	2.194	2.223	2.278	2.235	2.252	2.227	2.262	2.245	2.244	2.236	2.255	2.249	2.262	2.265	2.261	2.249	2.268	2.257	2.275	2.254
489	1.386	1.379	1.398	1.391	1.391	1.388	1.355	1.405	1.395	1.403	1.429	1.417	1.417	1.45	1.464	1.484	1.513	1.521	1.548	1.592	1.645	1.676	1.668	1.736	1.8	1.92	1.933	2.025	2.025	1.999	2.076	2.139	2.167	2.226	2.191	2.23	2.223	2.236	2.225	2.255	2.232	2.229	2.236	2.234	2.215	2.264	2.261	2.251	2.258
0	1.414	NaN	NaN	NaN	NaN	NaN	NaN	NaN	NaN	NaN	NaN	NaN	NaN	NaN	NaN	NaN	NaN	NaN	NaN	NaN	NaN	NaN	NaN	NaN	NaN	NaN	NaN	NaN	NaN	NaN	NaN	NaN	NaN	NaN	NaN	NaN	NaN	NaN	NaN	NaN	NaN	NaN	NaN	NaN	NaN	NaN	NaN	NaN	NaN
0	NaN	NaN	NaN	NaN	NaN	NaN	NaN	NaN	NaN	NaN	NaN	NaN	NaN	NaN	NaN	NaN	NaN	NaN	NaN	NaN	NaN	NaN	NaN	NaN	NaN	NaN	NaN	NaN	NaN	NaN	NaN	NaN	NaN	NaN	NaN	NaN	NaN	NaN	NaN	NaN	NaN	NaN	NaN	NaN	NaN	NaN	NaN	NaN	NaN
490	1.398	1.401	1.402	1.463	1.415	1.469	1.447	1.466	1.511	1.541	1.494	1.573	1.551	1.569	1.592	1.635	1.639	1.7	1.737	1.74	1.859	1.89	1.912	1.911	2.008	1.978	2.053	2.048	2.106	2.028	2.106	2.125	2.161	2.198	2.159	2.205	2.214	2.22	2.203	2.232	2.197	2.222	2.219	2.237	2.23	2.253	2.244	2.208	2.227
0	1.385	1.394	NaN	NaN	NaN	NaN	NaN	NaN	NaN	NaN	NaN	NaN	NaN	NaN	NaN	NaN	NaN	NaN	NaN	NaN	NaN	NaN	NaN	NaN	NaN	NaN	NaN	NaN	NaN	NaN	NaN	NaN	NaN	NaN	NaN	NaN	NaN	NaN	NaN	NaN	NaN	NaN	NaN	NaN	NaN	NaN	NaN	NaN	NaN
491	1.371	1.385	1.399	1.395	1.416	1.394	1.366	1.409	1.431	1.429	1.449	1.462	1.476	1.481	1.492	1.542	1.565	1.592	1.633	1.67	1.719	1.784	1.781	1.827	1.869	1.932	1.943	2.008	2.059	2.106	2.157	2.21	2.254	2.249	2.216	2.251	2.239	2.245	2.224	2.252	2.224	2.235	2.246	2.259	2.224	2.263	2.259	2.231	2.244
492	1.413	1.364	1.396	1.37	1.396	1.405	1.402	1.403	1.404	1.442	1.448	1.477	1.472	1.49	1.532	1.563	1.592	1.616	1.649	1.706	1.712	1.79	1.799	1.901	2.024	2.078	2.128	2.181	2.191	2.185	2.208	2.208	2.221	2.24	2.202	2.243	2.266	2.265	2.249	2.262	2.254	2.243	2.256	2.27	2.262	2.299	2.297	2.27	2.291
0	1.364	1.375	1.383	1.384	1.394	1.393	1.359	1.397	1.412	1.453	1.453	1.522	1.489	1.526	1.582	1.633	1.645	1.709	1.737	1.79	1.888	1.929	1.972	2.004	NaN	NaN	NaN	NaN	NaN	NaN	NaN	NaN	NaN	NaN	NaN	NaN	NaN	NaN	NaN	NaN	NaN	NaN	NaN	NaN	NaN	NaN	NaN	NaN	NaN
493	1.39	1.373	1.368	1.368	1.38	1.362	1.418	1.395	1.393	1.428	1.451	1.485	1.483	1.511	1.539	1.602	1.661	1.678	1.725	1.775	1.958	2.034	2.119	2.232	2.251	2.26	2.258	2.293	2.273	2.245	2.275	2.227	2.241	2.274	2.263	2.234	2.253	2.276	2.261	2.289	2.237	2.271	2.253	2.286	2.267	2.27	2.251	2.251	2.25
494	1.4	1.423	1.419	1.371	1.401	1.386	1.375	1.365	1.401	1.396	1.424	1.427	1.384	1.399	1.412	1.434	1.436	1.399	1.447	1.421	1.452	1.434	1.424	1.464	1.451	1.449	1.431	1.457	1.475	1.469	1.463	1.499	1.477	1.524	1.523	1.52	1.488	1.525	1.516	1.597	1.526	1.543	1.533	1.524	1.564	1.546	1.559	1.556	1.566
495	1.413	1.39	1.426	1.406	1.411	1.424	1.394	1.414	1.401	1.483	1.429	1.458	1.451	1.442	1.45	1.497	1.497	1.486	1.536	1.541	1.561	1.591	1.549	1.624	1.6	1.624	1.624	1.673	1.703	1.714	1.719	1.734	1.797	1.808	1.796	1.827	1.893	1.885	1.913	1.958	1.955	1.956	2.026	2.001	1.985	2.053	2.065	2.044	2.129
0	NaN	NaN	NaN	NaN	NaN	NaN	NaN	NaN	NaN	NaN	NaN	NaN	NaN	NaN	NaN	NaN	NaN	NaN	NaN	NaN	NaN	NaN	NaN	NaN	NaN	NaN	NaN	NaN	NaN	NaN	NaN	NaN	NaN	NaN	NaN	NaN	NaN	NaN	NaN	NaN	NaN	NaN	NaN	NaN	NaN	NaN	NaN	NaN	NaN
0	1.393	1.406	1.417	1.379	1.403	1.415	1.366	1.407	1.411	1.443	1.423	1.421	1.439	1.467	1.464	1.528	1.535	1.547	1.582	1.596	1.627	1.655	1.628	1.704	1.722	1.754	1.79	1.838	1.844	1.885	1.893	1.929	1.918	1.974	2.002	1.984	2.077	2.09	2.17	2.121	2.071	2.105	2.127	2.132	2.081	2.129	2.192	2.126	2.197
496	1.372	1.393	1.391	1.373	1.349	1.356	1.387	1.391	1.434	1.426	1.413	1.458	1.402	1.454	1.444	1.499	1.508	1.47	1.512	1.541	1.577	1.568	1.568	1.642	1.654	1.632	1.664	1.676	1.7	1.717	1.764	1.855	1.936	2.029	2.037	2.105	2.11	2.184	2.182	2.224	2.219	2.201	2.218	2.25	2.214	2.247	2.216	2.247	2.281
497	1.391	1.374	1.387	1.39	1.382	1.407	1.354	1.401	1.408	1.441	1.421	1.425	1.396	1.421	1.435	1.476	1.475	1.501	1.492	1.484	1.516	1.54	1.536	1.595	1.599	1.621	1.57	1.649	1.66	1.65	1.663	1.674	1.678	1.727	1.717	1.713	1.764	1.761	1.757	1.773	1.833	1.836	1.868	1.865	1.857	1.948	1.972	2.02	2.057
0	1.4	1.396	1.394	1.448	1.411	NaN	NaN	NaN	NaN	NaN	NaN	NaN	NaN	NaN	NaN	NaN	NaN	NaN	NaN	NaN	NaN	NaN	NaN	NaN	NaN	NaN	NaN	NaN	NaN	NaN	NaN	NaN	NaN	NaN	NaN	NaN	NaN	NaN	NaN	NaN	NaN	NaN	NaN	NaN	NaN	NaN	NaN	NaN	NaN
0	NaN	NaN	NaN	NaN	NaN	NaN	NaN	NaN	NaN	NaN	NaN	NaN	NaN	NaN	NaN	NaN	NaN	NaN	NaN	NaN	NaN	NaN	NaN	NaN	NaN	NaN	NaN	NaN	NaN	NaN	NaN	NaN	NaN	NaN	NaN	NaN	NaN	NaN	NaN	NaN	NaN	NaN	NaN	NaN	NaN	NaN	NaN	NaN	NaN
0	1.377	1.367	1.39	1.385	1.456	1.428	1.421	1.512	1.533	1.605	1.642	1.698	1.728	1.864	1.906	2.036	2.162	2.199	2.243	NaN	NaN	NaN	NaN	NaN	NaN	NaN	NaN	NaN	NaN	NaN	NaN	NaN	NaN	NaN	NaN	NaN	NaN	NaN	NaN	NaN	NaN	NaN	NaN	NaN	NaN	NaN	NaN	NaN	NaN
0	NaN	NaN	NaN	NaN	NaN	NaN	NaN	NaN	NaN	NaN	NaN	NaN	NaN	NaN	NaN	NaN	NaN	NaN	NaN	NaN	NaN	NaN	NaN	NaN	NaN	NaN	NaN	NaN	NaN	NaN	NaN	NaN	NaN	NaN	NaN	NaN	NaN	NaN	NaN	NaN	NaN	NaN	NaN	NaN	NaN	NaN	NaN	NaN	NaN
498	1.448	1.394	1.409	1.435	1.456	1.455	1.461	1.484	1.527	1.502	1.553	1.532	1.526	1.603	1.636	1.602	1.69	1.69	1.724	1.818	1.876	1.891	1.863	1.922	2.036	2.099	2.127	2.206	2.284	2.301	2.297	2.316	2.35	2.356	2.326	2.339	2.369	2.373	2.315	2.357	2.352	2.295	2.336	2.345	2.353	2.381	2.345	2.33	2.277
0	1.523	1.476	NaN	NaN	NaN	NaN	NaN	NaN	NaN	NaN	NaN	NaN	NaN	NaN	NaN	NaN	NaN	NaN	NaN	NaN	NaN	NaN	NaN	NaN	NaN	NaN	NaN	NaN	NaN	NaN	NaN	NaN	NaN	NaN	NaN	NaN	NaN	NaN	NaN	NaN	NaN	NaN	NaN	NaN	NaN	NaN	NaN	NaN	NaN
0	2.651	1.457	1.415	1.508	1.563	1.456	1.726	1.382	1.52	1.539	1.421	1.556	1.631	1.609	1.526	1.572	1.636	1.677	1.819	1.693	1.682	1.768	1.708	1.774	1.934	1.862	1.974	1.894	1.836	1.96	2.042	1.961	1.998	2.162	2.059	2.012	2.012	1.987	2.113	2.018	2.111	2.183	2.128	2.249	2.015	2.274	2.268	2.037	2.121
499	1.389	1.363	1.376	1.394	1.393	1.4	1.359	1.383	1.374	1.415	1.383	1.418	1.384	1.4	1.386	1.427	1.419	1.408	1.43	1.427	1.444	1.444	1.436	1.466	1.457	1.477	1.446	1.46	1.506	1.489	1.492	1.518	1.505	1.565	1.583	1.566	1.603	1.597	1.608	1.623	1.646	1.654	1.689	1.696	1.725	1.814	1.876	1.946	2.01
0	1.412	1.399	1.278	NaN	NaN	NaN	NaN	NaN	NaN	NaN	NaN	NaN	NaN	NaN	NaN	NaN	NaN	NaN	NaN	NaN	NaN	NaN	NaN	NaN	NaN	NaN	NaN	NaN	NaN	NaN	NaN	NaN	NaN	NaN	NaN	NaN	NaN	NaN	NaN	NaN	NaN	NaN	NaN	NaN	NaN	NaN	NaN	NaN	NaN
500	1.381	1.399	1.4	1.378	1.401	1.387	1.364	1.385	1.388	1.386	1.409	1.415	1.383	1.414	1.409	1.428	1.439	1.432	1.464	1.472	1.488	1.503	1.504	1.539	1.55	1.567	1.569	1.609	1.619	1.644	1.7	1.812	1.908	2.009	2.065	2.126	2.153	2.178	2.173	2.21	2.193	2.198	2.208	2.212	2.187	2.224	2.214	2.198	2.21
501	1.406	1.415	1.419	1.412	1.434	1.436	1.442	1.489	1.53	1.592	1.668	1.752	1.817	1.869	1.948	2.016	2.06	2.14	2.14	2.18	2.213	2.191	2.229	2.249	2.239	2.25	2.205	2.253	2.221	2.221	2.27	2.232	2.242	2.252	2.241	2.277	2.247	2.247	2.252	2.268	2.335	2.34	2.265	2.234	2.202	2.269	2.284	2.281	2.229
502	1.388	1.372	1.398	1.365	1.403	1.395	1.408	1.418	1.435	1.448	1.478	1.522	1.524	1.576	1.626	1.708	1.76	1.803	1.885	1.983	2.108	2.167	2.17	2.194	2.232	2.213	2.223	2.223	2.242	2.214	2.248	2.264	2.254	2.254	2.224	2.253	2.253	2.267	2.254	2.287	2.263	2.258	2.275	2.281	2.275	2.308	2.296	2.262	2.264
503	1.402	1.375	1.394	1.458	1.378	1.428	1.431	1.405	1.454	1.463	1.405	1.485	1.425	1.462	1.458	1.468	1.486	1.542	1.542	1.523	1.626	1.58	1.653	1.516	1.683	1.626	1.726	1.737	1.79	1.695	1.72	1.838	1.89	1.866	1.85	1.981	1.986	1.991	2.083	2.135	2.168	2.186	2.219	2.261	2.254	2.247	2.266	2.287	2.326
0	1.414	1.412	1.375	1.446	1.406	1.435	1.461	1.446	1.516	1.533	1.527	1.586	1.554	NaN	NaN	NaN	NaN	NaN	NaN	NaN	NaN	NaN	NaN	NaN	NaN	NaN	NaN	NaN	NaN	NaN	NaN	NaN	NaN	NaN	NaN	NaN	NaN	NaN	NaN	NaN	NaN	NaN	NaN	NaN	NaN	NaN	NaN	NaN	NaN
504	1.43	1.408	1.4	1.398	1.389	1.4	1.378	1.358	1.387	1.418	1.369	1.443	1.348	1.474	1.444	1.477	1.458	1.414	1.464	1.452	1.479	1.477	1.444	1.474	1.488	1.49	1.497	1.509	1.547	1.57	1.568	1.62	1.607	1.632	1.658	1.658	1.647	1.73	1.735	1.766	1.726	1.796	1.817	1.84	1.876	1.865	1.894	1.862	1.955
505	1.38	1.395	1.379	1.402	1.4	1.391	1.389	1.468	1.511	1.562	1.628	1.679	1.822	1.868	1.938	2.064	2.108	2.214	2.255	2.321	2.415	2.429	2.435	2.421	2.409	2.428	2.442	2.478	2.446	2.393	2.42	2.468	2.449	2.427	2.391	2.426	2.424	2.399	2.468	2.419	2.422	2.46	2.406	2.414	2.362	2.433	2.41	2.404	2.366
506	1.377	1.346	1.388	1.369	1.411	1.413	1.415	1.437	1.432	1.463	1.505	1.527	1.547	1.602	1.631	1.714	1.77	1.828	1.927	2.026	2.119	2.181	2.172	2.22	2.242	2.212	2.216	2.228	2.232	2.223	2.258	2.251	2.246	2.288	2.262	2.27	2.266	2.269	2.265	2.288	2.27	2.283	2.283	2.289	2.266	2.295	2.278	2.271	2.276
0	1.486	1.517	1.392	1.512	1.568	1.472	1.508	1.509	1.549	1.454	1.404	1.508	1.483	1.579	1.591	1.589	1.577	1.568	1.614	1.589	1.649	1.758	1.652	1.704	1.773	1.787	1.85	1.859	1.807	1.922	1.987	1.828	1.999	2.019	1.887	1.97	NaN	NaN	NaN	NaN	NaN	NaN	NaN	NaN	NaN	NaN	NaN	NaN	NaN
507	1.475	1.459	1.477	1.487	1.487	1.469	1.478	1.5	1.539	1.568	1.561	1.612	1.651	1.665	1.759	1.789	1.844	1.888	1.931	2.025	2.165	2.161	2.221	2.213	2.265	2.227	2.266	2.241	2.293	2.279	2.254	2.291	2.271	2.282	2.231	2.277	2.26	2.277	2.295	2.339	2.279	2.276	2.293	2.331	2.273	2.323	2.303	2.202	2.281
0	1.656	1.447	1.613	NaN	NaN	NaN	NaN	NaN	NaN	NaN	NaN	NaN	NaN	NaN	NaN	NaN	NaN	NaN	NaN	NaN	NaN	NaN	NaN	NaN	NaN	NaN	NaN	NaN	NaN	NaN	NaN	NaN	NaN	NaN	NaN	NaN	NaN	NaN	NaN	NaN	NaN	NaN	NaN	NaN	NaN	NaN	NaN	NaN	NaN
508	1.427	1.401	1.43	1.443	1.473	1.502	1.419	1.473	1.499	1.487	1.511	1.482	1.483	1.563	1.568	1.559	1.66	1.627	1.662	1.766	1.75	1.763	1.753	1.806	1.914	1.896	1.895	1.99	2.032	1.962	2.093	2.172	2.199	2.278	2.25	2.297	2.366	2.329	2.324	2.359	2.326	2.405	2.346	2.368	2.357	2.394	2.34	2.327	2.349
509	1.371	1.379	1.387	1.396	1.409	1.385	1.345	1.391	1.405	1.428	1.411	1.423	1.433	1.44	1.421	1.498	1.487	1.473	1.528	1.53	1.552	1.615	1.591	1.633	1.657	1.693	1.697	1.788	1.774	1.819	1.827	1.884	1.926	2.012	2.069	2.09	2.17	2.155	2.178	2.274	2.232	2.283	2.293	2.301	2.252	2.304	2.268	2.261	2.254
0	1.389	1.408	1.393	1.449	1.391	1.426	1.418	1.411	1.465	1.456	1.429	1.476	1.44	1.488	1.48	1.498	1.53	1.554	1.574	1.584	1.65	1.649	1.659	1.658	1.722	1.719	1.762	1.781	1.847	1.771	1.805	1.897	1.865	1.928	1.947	2.011	1.973	2.001	2.013	2.017	1.982	2.023	2.044	2.099	2.077	2.064	2.087	2.07	2.104
510	1.414	1.391	1.401	1.418	1.391	1.417	1.41	1.411	1.443	1.492	1.447	1.531	1.462	1.523	1.547	1.592	1.618	1.625	1.681	1.684	1.743	1.768	1.835	1.879	1.974	2.045	2.074	2.173	2.197	2.2	2.202	2.267	2.218	2.275	2.249	2.275	2.238	2.277	2.258	2.283	2.282	2.259	2.263	2.278	2.277	2.281	2.293	2.258	2.311
511	1.413	1.431	1.426	1.434	1.48	1.5	1.519	1.565	1.62	1.625	1.717	1.788	1.821	1.884	1.925	1.986	2.038	2.042	2.095	2.14	2.179	2.191	2.202	2.228	2.242	2.21	2.213	2.227	2.217	2.208	2.237	2.265	2.251	2.254	2.223	2.253	2.241	2.238	2.22	2.286	2.252	2.232	2.261	2.256	2.25	2.285	2.263	2.266	2.263
0	1.402	1.37	1.4	1.394	1.401	NaN	NaN	NaN	NaN	NaN	NaN	NaN	NaN	NaN	NaN	NaN	NaN	NaN	NaN	NaN	NaN	NaN	NaN	NaN	NaN	NaN	NaN	NaN	NaN	NaN	NaN	NaN	NaN	NaN	NaN	NaN	NaN	NaN	NaN	NaN	NaN	NaN	NaN	NaN	NaN	NaN	NaN	NaN	NaN
512	1.429	1.396	1.431	1.406	1.388	1.413	1.419	1.448	1.462	1.483	1.457	1.505	1.478	1.549	1.557	1.654	1.64	1.662	1.72	1.73	1.821	1.874	1.872	1.962	2.052	2.056	2.12	2.164	2.208	2.196	2.218	2.261	2.232	2.244	2.25	2.262	2.261	2.263	2.261	2.263	2.217	2.219	2.253	2.246	2.226	2.264	2.28	2.249	2.275
513	1.382	1.386	1.4	1.392	1.411	1.415	1.402	1.428	1.437	1.481	1.477	1.514	1.51	1.578	1.594	1.69	1.689	1.723	1.796	1.857	1.897	1.926	1.984	2.053	2.137	2.157	2.202	2.226	2.26	2.279	2.287	2.299	2.33	2.331	2.277	2.28	2.288	2.294	2.26	2.285	2.298	2.286	2.324	2.292	2.28	2.32	2.318	2.327	2.308
514	1.381	1.391	1.391	1.362	1.395	1.382	1.375	1.375	1.407	1.392	1.432	1.446	1.436	1.458	1.468	1.491	1.518	1.5	1.526	1.564	1.586	1.595	1.6	1.622	1.66	1.683	1.672	1.71	1.702	1.741	1.779	1.798	1.854	1.842	1.874	1.879	1.853	1.874	1.878	1.964	1.98	2.046	2.044	2.082	2.093	2.169	2.18	2.169	2.183
0	1.412	1.354	1.388	1.363	1.394	1.385	NaN	NaN	NaN	NaN	NaN	NaN	NaN	NaN	NaN	NaN	NaN	NaN	NaN	NaN	NaN	NaN	NaN	NaN	NaN	NaN	NaN	NaN	NaN	NaN	NaN	NaN	NaN	NaN	NaN	NaN	NaN	NaN	NaN	NaN	NaN	NaN	NaN	NaN	NaN	NaN	NaN	NaN	NaN
515	1.419	1.427	1.382	1.434	1.41	1.461	1.436	1.439	1.48	1.472	1.482	1.527	1.47	1.564	1.55	1.604	1.617	1.62	1.681	1.691	1.778	1.786	1.808	1.782	1.905	1.869	1.922	1.973	1.993	1.921	1.938	2.034	2.018	2.053	2.058	2.13	2.101	2.153	2.117	2.166	2.084	2.13	2.155	2.175	2.17	2.166	2.147	2.149	2.191
516	1.374	1.358	1.396	1.373	1.393	1.432	1.43	1.415	1.455	1.481	1.527	1.563	1.54	1.602	1.646	1.713	1.722	1.756	1.853	1.878	1.947	1.984	2.021	2.126	2.096	2.17	2.164	2.238	2.218	2.297	2.275	2.288	2.345	2.301	2.305	2.32	2.365	2.326	2.349	2.363	2.329	2.345	2.365	2.333	2.319	2.348	2.371	2.356	2.333
517	1.397	1.356	1.379	1.372	1.408	1.407	1.384	1.401	1.433	1.435	1.416	1.442	1.435	1.468	1.462	1.507	1.533	1.524	1.544	1.602	1.599	1.643	1.63	1.678	1.741	1.819	1.887	1.978	2.048	2.068	2.139	2.195	2.257	2.246	2.233	2.25	2.274	2.251	2.295	2.26	2.282	2.288	2.284	2.259	2.24	2.224	NaN	NaN	NaN
518	1.379	1.38	1.39	1.346	1.393	1.403	1.422	1.418	1.432	1.476	1.505	1.595	1.588	1.641	1.733	1.775	1.846	1.868	1.978	2.023	2.111	2.087	2.155	2.142	2.2	2.221	2.212	2.289	2.251	2.304	2.324	2.309	2.346	2.33	2.319	2.334	2.299	2.281	2.292	2.307	2.347	2.326	2.346	2.301	2.272	2.347	2.299	2.315	2.315
0	1.422	1.389	1.419	1.419	1.454	1.439	1.438	1.449	1.453	1.464	1.488	1.496	1.518	1.535	1.537	1.613	1.603	1.626	1.643	1.673	1.692	1.729	1.711	1.753	1.789	1.828	1.832	1.853	1.834	1.868	1.911	1.904	1.955	1.983	1.978	1.991	2.009	2.028	2.043	2.089	2.082	2.11	2.151	2.152	2.16	2.204	2.188	2.18	2.204
0	1.41	1.414	1.421	1.482	1.48	1.526	1.444	1.5	1.547	1.448	1.509	1.538	1.457	1.574	1.515	1.586	1.575	1.57	1.622	1.623	1.67	1.663	1.665	1.559	1.833	1.895	NaN	NaN	NaN	NaN	NaN	NaN	NaN	NaN	NaN	NaN	NaN	NaN	NaN	NaN	NaN	NaN	NaN	NaN	NaN	NaN	NaN	NaN	NaN
0	1.593	1.673	1.658	1.58	1.574	1.608	1.606	1.616	1.552	1.627	1.659	1.668	1.706	1.897	1.71	1.878	1.95	2.018	2.088	2.132	2.186	2.141	2.163	2.278	2.284	2.321	2.256	2.292	2.279	2.292	2.315	NaN	NaN	NaN	NaN	NaN	NaN	NaN	NaN	NaN	NaN	NaN	NaN	NaN	NaN	NaN	NaN	NaN	NaN
0	1.589	1.534	1.469	1.512	1.56	1.537	1.549	1.562	1.553	1.618	1.559	1.552	1.503	1.587	1.519	NaN	NaN	NaN	NaN	NaN	NaN	NaN	NaN	NaN	NaN	NaN	NaN	NaN	NaN	NaN	NaN	NaN	NaN	NaN	NaN	NaN	NaN	NaN	NaN	NaN	NaN	NaN	NaN	NaN	NaN	NaN	NaN	NaN	NaN
0	1.421	1.43	1.411	1.437	1.402	1.426	1.409	1.425	1.468	1.462	1.435	1.477	1.454	1.521	1.514	1.553	1.557	1.569	1.595	1.576	1.653	1.668	1.672	1.664	1.757	1.751	1.79	1.801	1.82	1.828	1.848	1.888	1.893	1.925	1.966	1.984	2.006	2.038	2.007	2.031	2.017	2.068	2.068	2.107	2.111	2.13	2.114	2.13	2.125
0	1.46	1.501	1.556	1.612	1.68	1.732	1.814	1.905	1.975	2.067	2.107	2.155	2.129	2.15	2.139	2.129	2.156	2.114	2.108	1.865	1.942	2.254	NaN	NaN	NaN	NaN	NaN	NaN	NaN	NaN	NaN	NaN	NaN	NaN	NaN	NaN	NaN	NaN	NaN	NaN	NaN	NaN	NaN	NaN	NaN	NaN	NaN	NaN	NaN
0	NaN	NaN	NaN	NaN	NaN	NaN	NaN	NaN	NaN	NaN	NaN	NaN	NaN	NaN	NaN	NaN	NaN	NaN	NaN	NaN	NaN	NaN	NaN	NaN	NaN	NaN	NaN	NaN	NaN	NaN	NaN	NaN	NaN	NaN	NaN	NaN	NaN	NaN	NaN	NaN	NaN	NaN	NaN	NaN	NaN	NaN	NaN	NaN	NaN
519	1.334	1.361	1.388	1.383	1.389	1.421	1.378	1.399	1.422	1.43	1.413	1.413	1.465	1.484	1.464	1.555	1.571	1.546	1.584	1.669	1.729	1.843	1.893	2.004	2.149	2.208	2.226	2.255	2.261	2.228	2.271	2.269	2.274	2.287	2.261	2.262	2.276	2.275	2.252	2.3	2.254	2.25	2.275	2.284	2.262	2.306	2.275	2.276	2.29
0	NaN	NaN	NaN	NaN	NaN	NaN	NaN	NaN	NaN	NaN	NaN	NaN	NaN	NaN	NaN	NaN	NaN	NaN	NaN	NaN	NaN	NaN	NaN	NaN	NaN	NaN	NaN	NaN	NaN	NaN	NaN	NaN	NaN	NaN	NaN	NaN	NaN	NaN	NaN	NaN	NaN	NaN	NaN	NaN	NaN	NaN	NaN	NaN	NaN
0	1.182	1.314	2.124	1.642	1.228	1.66	NaN	NaN	NaN	NaN	NaN	NaN	NaN	NaN	NaN	NaN	NaN	NaN	NaN	NaN	NaN	NaN	NaN	NaN	NaN	NaN	NaN	NaN	NaN	NaN	NaN	NaN	NaN	NaN	NaN	NaN	NaN	NaN	NaN	NaN	NaN	NaN	NaN	NaN	NaN	NaN	NaN	NaN	NaN
0	NaN	NaN	NaN	NaN	NaN	NaN	NaN	NaN	NaN	NaN	NaN	NaN	NaN	NaN	NaN	NaN	NaN	NaN	NaN	NaN	NaN	NaN	NaN	NaN	NaN	NaN	NaN	NaN	NaN	NaN	NaN	NaN	NaN	NaN	NaN	NaN	NaN	NaN	NaN	NaN	NaN	NaN	NaN	NaN	NaN	NaN	NaN	NaN	NaN
520	1.387	1.423	1.411	1.455	1.434	1.493	1.417	1.457	1.516	1.48	1.473	1.548	1.499	1.611	1.583	1.623	1.673	1.66	1.72	1.746	1.823	1.877	1.897	1.852	1.976	1.984	2.009	2.062	2.144	1.979	2.047	2.125	2.141	2.206	2.205	2.242	2.251	2.267	2.231	2.273	2.245	2.28	2.266	2.258	2.256	2.301	2.279	2.261	2.289
0	1.403	1.899	1.602	1.424	1.774	NaN	NaN	NaN	NaN	NaN	NaN	NaN	NaN	NaN	NaN	NaN	NaN	NaN	NaN	NaN	NaN	NaN	NaN	NaN	NaN	NaN	NaN	NaN	NaN	NaN	NaN	NaN	NaN	NaN	NaN	NaN	NaN	NaN	NaN	NaN	NaN	NaN	NaN	NaN	NaN	NaN	NaN	NaN	NaN
0	1.984	1.474	NaN	NaN	NaN	NaN	NaN	NaN	NaN	NaN	NaN	NaN	NaN	NaN	NaN	NaN	NaN	NaN	NaN	NaN	NaN	NaN	NaN	NaN	NaN	NaN	NaN	NaN	NaN	NaN	NaN	NaN	NaN	NaN	NaN	NaN	NaN	NaN	NaN	NaN	NaN	NaN	NaN	NaN	NaN	NaN	NaN	NaN	NaN
0	1.963	1.416	1.532	1.545	1.865	1.663	1.609	1.67	1.699	1.706	1.653	1.69	1.645	1.758	1.677	1.773	1.75	1.943	1.907	1.967	1.923	1.96	2.098	2.434	2.197	2.502	2.385	2.343	2.338	2.405	2.511	2.485	2.397	2.548	2.317	2.244	2.507	2.347	2.533	2.538	2.579	2.491	2.671	2.619	2.498	2.421	2.603	2.634	2.457
0	1.416	1.434	1.417	1.41	1.44	1.442	1.422	1.444	1.421	1.463	1.489	1.481	1.507	1.51	1.48	1.565	1.545	1.577	1.599	1.629	1.647	1.675	1.695	1.717	1.762	1.791	1.813	1.818	1.831	1.852	1.89	1.915	1.969	1.974	2.001	1.968	2.024	2.034	2.048	2.071	2.083	2.106	2.105	2.113	2.125	2.172	2.152	2.154	2.145
521	1.385	1.404	1.362	1.381	1.399	1.407	1.39	1.423	1.414	1.426	1.44	1.46	1.457	1.503	1.467	1.514	1.522	1.527	1.549	1.599	1.601	1.649	1.651	1.692	1.734	1.724	1.763	1.764	1.807	1.804	1.834	1.892	1.929	2.001	2.001	2.053	2.139	2.163	2.207	2.262	2.256	2.279	2.277	2.293	2.283	2.315	2.311	2.298	2.3
522	1.394	1.389	1.415	1.384	1.412	1.4	1.4	1.402	1.421	1.439	1.457	1.476	1.431	1.498	1.491	1.524	1.533	1.532	1.596	1.591	1.638	1.647	1.66	1.721	1.73	1.76	1.77	1.799	1.838	1.897	1.953	2.009	2.04	2.087	2.105	2.158	2.18	2.194	2.211	2.237	2.194	2.208	2.236	2.236	2.238	2.256	2.253	2.249	2.236
523	1.408	1.389	1.411	1.396	1.363	1.401	1.43	1.469	1.48	1.531	1.529	1.59	1.539	1.674	1.638	1.743	1.731	1.866	1.919	1.955	2.04	2.011	2.119	2.117	2.181	2.218	2.236	2.378	2.372	2.343	2.364	2.407	2.365	2.397	2.364	2.351	2.385	2.333	2.337	2.408	2.385	2.335	2.383	2.444	2.416	2.423	2.478	2.391	2.43
524	1.415	1.482	1.406	1.483	1.507	1.49	1.497	1.529	1.507	1.547	1.534	1.556	1.496	1.615	1.541	1.625	1.638	1.595	1.665	1.739	1.76	1.813	1.802	1.84	1.913	1.939	1.992	2.049	2.099	2.12	2.139	2.233	2.261	2.286	2.252	2.251	2.302	2.263	2.294	2.315	2.299	2.272	2.315	2.298	2.313	2.332	2.343	2.332	2.325
0	2.115	1.551	1.481	NaN	NaN	NaN	NaN	NaN	NaN	NaN	NaN	NaN	NaN	NaN	NaN	NaN	NaN	NaN	NaN	NaN	NaN	NaN	NaN	NaN	NaN	NaN	NaN	NaN	NaN	NaN	NaN	NaN	NaN	NaN	NaN	NaN	NaN	NaN	NaN	NaN	NaN	NaN	NaN	NaN	NaN	NaN	NaN	NaN	NaN
0	NaN	NaN	NaN	NaN	NaN	NaN	NaN	NaN	NaN	NaN	NaN	NaN	NaN	NaN	NaN	NaN	NaN	NaN	NaN	NaN	NaN	NaN	NaN	NaN	NaN	NaN	NaN	NaN	NaN	NaN	NaN	NaN	NaN	NaN	NaN	NaN	NaN	NaN	NaN	NaN	NaN	NaN	NaN	NaN	NaN	NaN	NaN	NaN	NaN
525	1.364	1.389	1.404	1.376	1.451	1.43	1.441	1.473	1.496	1.507	1.581	1.628	1.667	1.726	1.789	1.862	1.895	1.999	2.017	2.059	2.158	2.156	2.247	2.226	2.293	2.299	2.339	2.422	2.312	2.384	2.374	2.442	2.427	2.419	2.407	2.399	2.32	2.391	2.369	2.389	2.399	2.393	2.395	2.368	2.369	2.431	2.362	2.357	2.394
526	1.4	1.395	1.371	1.37	1.395	1.411	1.367	1.401	1.391	1.404	1.403	1.416	1.422	1.454	1.427	1.459	1.454	1.457	1.493	1.507	1.519	1.526	1.516	1.541	1.564	1.555	1.57	1.582	1.594	1.603	1.643	1.619	1.663	1.659	1.684	1.684	1.728	1.741	1.737	1.801	1.793	1.805	1.844	1.883	1.864	1.938	1.958	1.937	2.003
527	1.404	1.392	1.379	1.396	1.401	1.411	1.394	1.418	1.429	1.449	1.403	1.447	1.453	1.505	1.497	1.542	1.565	1.571	1.616	1.623	1.666	1.682	1.688	1.74	1.789	1.805	1.858	1.924	1.967	2.023	2.074	2.135	2.17	2.204	2.172	2.207	2.215	2.213	2.208	2.228	2.203	2.209	2.21	2.215	2.2	2.247	2.25	2.199	2.222
528	1.437	1.491	1.446	1.426	1.405	1.461	1.452	1.441	1.506	1.478	1.498	1.508	1.489	1.563	1.547	1.554	1.599	1.601	1.656	1.622	1.707	1.75	1.753	1.746	1.79	1.838	1.848	1.887	1.945	1.984	1.963	1.995	2.029	2.063	2.144	2.154	2.149	2.182	2.177	2.227	2.246	2.215	2.226	2.275	2.213	2.292	2.265	2.233	2.264
529	1.422	1.396	1.363	1.398	1.381	1.385	1.373	1.403	1.387	1.414	1.425	1.443	1.471	1.484	1.451	1.544	1.53	1.556	1.599	1.659	1.716	1.744	1.827	1.934	2.047	2.106	2.197	2.254	2.269	2.26	2.297	2.304	2.292	2.307	2.253	2.281	2.288	2.279	2.252	2.294	2.287	2.298	2.295	2.31	2.285	2.344	2.323	2.316	2.307
530	1.464	1.423	1.453	1.444	1.507	1.495	1.464	1.517	1.485	1.513	1.581	1.534	1.624	1.595	1.562	1.713	1.675	1.71	1.72	1.772	1.791	1.796	1.85	1.857	1.918	1.992	1.985	2.031	1.974	1.999	2.018	2.008	2.105	2.125	2.125	2.143	2.18	2.208	2.188	2.237	2.224	2.213	2.226	2.238	2.224	2.244	2.247	2.216	2.234
531	1.414	1.405	1.391	1.403	1.402	1.411	1.413	1.435	1.45	1.508	1.509	1.507	1.545	1.604	1.565	1.674	1.7	1.693	1.784	1.833	1.871	1.923	1.948	2.043	2.103	2.127	2.144	2.189	2.213	2.198	2.21	2.242	2.227	2.254	2.221	2.211	2.233	2.196	2.202	2.234	2.195	2.224	2.237	2.236	2.216	2.248	2.255	2.243	2.235
0	1.303	1.395	NaN	NaN	NaN	NaN	NaN	NaN	NaN	NaN	NaN	NaN	NaN	NaN	NaN	NaN	NaN	NaN	NaN	NaN	NaN	NaN	NaN	NaN	NaN	NaN	NaN	NaN	NaN	NaN	NaN	NaN	NaN	NaN	NaN	NaN	NaN	NaN	NaN	NaN	NaN	NaN	NaN	NaN	NaN	NaN	NaN	NaN	NaN
532	1.402	1.393	1.39	1.397	1.413	1.412	1.391	1.399	1.414	1.424	1.424	1.465	1.43	1.499	1.492	1.55	1.523	1.507	1.565	1.568	1.615	1.628	1.623	1.663	1.7	1.711	1.705	1.746	1.75	1.798	1.77	1.803	1.84	1.887	1.909	1.951	2	2.019	2.048	2.104	2.122	2.131	2.176	2.194	2.192	2.226	2.221	2.188	2.198
533	1.417	1.418	1.405	1.448	1.424	1.508	1.43	1.482	1.508	1.461	1.477	1.507	1.474	1.608	1.51	1.551	1.575	1.54	1.581	1.578	1.611	1.651	1.705	1.605	1.709	1.723	1.756	1.791	1.783	1.765	1.83	1.83	1.828	1.881	1.937	1.972	1.982	1.979	1.984	2.033	2.043	2.043	2.159	2.176	2.196	2.245	2.254	2.224	2.278
534	1.498	1.511	1.46	1.457	1.423	1.447	1.424	1.447	1.488	1.485	1.493	1.454	1.529	1.575	1.578	1.564	1.544	1.611	1.695	1.626	1.75	1.792	1.694	1.742	1.89	1.799	1.867	1.903	1.881	1.951	1.997	2.03	2.093	2.127	2.112	2.181	2.212	2.247	2.245	2.269	2.221	2.244	2.305	2.324	2.264	2.334	2.332	2.289	2.265
535	1.395	1.393	1.366	1.405	1.373	1.386	1.38	1.404	1.436	1.434	1.431	1.474	1.466	1.488	1.488	1.535	1.561	1.555	1.626	1.616	1.671	1.712	1.735	1.779	1.854	1.856	1.914	1.979	2.04	2.094	2.136	2.19	2.216	2.26	2.243	2.243	2.264	2.25	2.234	2.273	2.237	2.238	2.244	2.263	2.253	2.29	2.313	2.281	2.28
0	1.546	1.449	1.586	NaN	NaN	NaN	NaN	NaN	NaN	NaN	NaN	NaN	NaN	NaN	NaN	NaN	NaN	NaN	NaN	NaN	NaN	NaN	NaN	NaN	NaN	NaN	NaN	NaN	NaN	NaN	NaN	NaN	NaN	NaN	NaN	NaN	NaN	NaN	NaN	NaN	NaN	NaN	NaN	NaN	NaN	NaN	NaN	NaN	NaN
536	1.413	1.415	1.375	1.413	1.41	1.409	1.404	1.433	1.445	1.488	1.489	1.505	1.553	1.606	1.57	1.652	1.696	1.708	1.772	1.822	1.833	1.89	1.9	1.983	2.043	2.059	2.094	2.151	2.174	2.166	2.191	2.234	2.228	2.23	2.202	2.227	2.208	2.236	2.205	2.206	2.186	2.198	2.223	2.23	2.21	2.251	2.263	2.231	2.244
537	1.421	1.395	1.354	1.395	1.404	1.426	1.419	1.463	1.458	1.518	1.506	1.53	1.584	1.639	1.615	1.732	1.737	1.776	1.849	1.909	1.984	2.058	2.055	2.11	2.169	2.184	2.188	2.221	2.206	2.218	2.23	2.251	2.235	2.257	2.22	2.204	2.238	2.215	2.207	2.229	2.208	2.23	2.211	2.216	2.206	2.243	2.236	2.219	2.246
0	1.411	1.391	1.376	1.422	1.432	1.418	1.43	1.423	1.454	1.444	NaN	NaN	NaN	NaN	NaN	NaN	NaN	NaN	NaN	NaN	NaN	NaN	NaN	NaN	NaN	NaN	NaN	NaN	NaN	NaN	NaN	NaN	NaN	NaN	NaN	NaN	NaN	NaN	NaN	NaN	NaN	NaN	NaN	NaN	NaN	NaN	NaN	NaN	NaN
538	1.443	1.472	1.413	1.474	1.437	1.459	1.438	1.451	1.455	1.481	1.457	1.494	1.556	1.589	1.607	1.619	1.664	1.666	1.776	1.719	1.82	1.918	1.922	1.957	2.079	2.07	2.141	2.178	2.179	2.225	2.224	2.28	2.241	2.283	2.241	2.307	2.271	2.262	2.275	2.297	2.233	2.3	2.283	2.274	2.292	2.295	2.33	2.267	2.273
539	1.432	1.427	1.447	1.452	1.47	1.483	1.455	1.502	1.499	1.52	1.565	1.569	1.595	1.62	1.578	1.718	1.684	1.704	1.731	1.79	1.804	1.875	1.887	1.923	1.966	2.009	2.008	2.052	2.023	2.042	2.071	2.108	2.145	2.191	2.21	2.21	2.246	2.233	2.254	2.27	2.253	2.253	2.248	2.276	2.247	2.287	2.285	2.241	2.247
540	1.432	1.41	1.388	1.423	1.415	1.394	1.447	1.468	1.494	1.496	1.492	1.478	1.501	1.58	1.544	1.659	1.632	1.633	1.717	1.778	1.835	1.94	1.945	2.044	2.132	2.168	2.195	2.266	2.286	2.233	2.287	2.351	2.29	2.309	2.263	2.301	2.268	2.32	2.258	2.31	2.362	2.367	2.286	2.322	2.309	2.344	2.322	2.33	2.287
0	1.366	1.519	1.507	1.526	1.612	1.589	1.49	1.481	1.431	1.399	1.77	1.582	1.589	1.814	1.859	1.907	1.837	1.83	1.682	1.858	2.678	1.741	NaN	NaN	NaN	NaN	NaN	NaN	NaN	NaN	NaN	NaN	NaN	NaN	NaN	NaN	NaN	NaN	NaN	NaN	NaN	NaN	NaN	NaN	NaN	NaN	NaN	NaN	NaN
0	NaN	NaN	NaN	NaN	NaN	NaN	NaN	NaN	NaN	NaN	NaN	NaN	NaN	NaN	NaN	NaN	NaN	NaN	NaN	NaN	NaN	NaN	NaN	NaN	NaN	NaN	NaN	NaN	NaN	NaN	NaN	NaN	NaN	NaN	NaN	NaN	NaN	NaN	NaN	NaN	NaN	NaN	NaN	NaN	NaN	NaN	NaN	NaN	NaN
541	1.41	1.439	1.376	1.401	1.411	1.437	1.402	1.477	1.495	1.56	1.572	1.592	1.623	1.724	1.704	1.794	1.794	1.865	1.954	2.024	2.089	2.13	2.15	2.203	2.224	2.222	2.23	2.261	2.262	2.221	2.207	2.232	2.229	2.248	2.197	2.229	2.226	2.23	2.214	2.263	2.237	2.218	2.23	2.238	2.22	2.276	2.269	2.242	2.271
542	1.423	1.407	1.397	1.438	1.42	1.391	1.415	1.433	1.466	1.493	1.475	1.503	1.496	1.518	1.545	1.651	1.648	1.646	1.683	1.714	1.77	1.826	1.82	1.909	2.005	2.013	2.07	2.146	2.169	2.202	2.244	2.265	2.291	2.284	2.26	2.24	2.276	2.274	2.252	2.299	2.301	2.288	2.278	2.266	2.285	2.285	2.275	2.274	2.222
543	1.421	1.42	1.389	1.421	1.402	1.396	1.427	1.442	1.451	1.443	1.461	1.504	1.492	1.505	1.535	1.565	1.606	1.606	1.687	1.711	1.763	1.811	1.802	1.903	2.023	2.067	2.161	2.189	2.186	2.246	2.266	2.292	2.345	2.305	2.265	2.292	2.297	2.288	2.31	2.324	2.263	2.276	2.37	2.364	2.304	2.386	2.379	2.324	2.367
0	1.417	1.41	1.398	1.4	1.43	1.421	1.449	1.466	1.487	1.469	1.481	1.535	1.54	NaN	NaN	NaN	NaN	NaN	NaN	NaN	NaN	NaN	NaN	NaN	NaN	NaN	NaN	NaN	NaN	NaN	NaN	NaN	NaN	NaN	NaN	NaN	NaN	NaN	NaN	NaN	NaN	NaN	NaN	NaN	NaN	NaN	NaN	NaN	NaN
544	1.524	1.43	1.395	1.457	1.439	1.456	1.439	1.462	1.512	1.53	1.509	1.566	1.574	1.629	1.632	1.659	1.673	1.726	1.799	1.786	1.829	1.794	1.836	1.857	1.876	1.912	1.925	2	1.943	1.96	1.97	2.116	2.023	2.08	2.094	2.143	2.172	2.175	2.208	2.235	2.197	2.265	2.254	2.291	2.265	2.328	2.309	2.283	2.314
0	NaN	NaN	NaN	NaN	NaN	NaN	NaN	NaN	NaN	NaN	NaN	NaN	NaN	NaN	NaN	NaN	NaN	NaN	NaN	NaN	NaN	NaN	NaN	NaN	NaN	NaN	NaN	NaN	NaN	NaN	NaN	NaN	NaN	NaN	NaN	NaN	NaN	NaN	NaN	NaN	NaN	NaN	NaN	NaN	NaN	NaN	NaN	NaN	NaN
545	1.419	1.431	1.427	1.411	1.433	1.416	1.393	1.428	1.423	1.424	1.422	1.516	1.494	1.557	1.591	1.606	1.62	1.632	1.663	1.682	1.747	1.769	1.785	1.812	1.868	1.892	1.887	1.952	1.982	2.046	2.052	2.106	2.124	2.164	2.152	2.185	2.214	2.194	2.205	2.206	2.204	2.213	2.188	2.235	2.22	2.254	2.229	2.2	2.186
0	1.455	1.469	1.403	1.433	1.402	1.396	1.38	1.463	1.486	1.55	1.498	1.568	1.489	1.546	1.567	1.599	1.611	1.632	1.723	1.74	1.771	1.772	1.795	1.883	1.887	1.887	1.928	1.897	1.953	1.942	1.986	2.046	2.016	2.033	2.058	2.085	2.072	2.133	2.127	2.151	2.121	2.197	2.203	2.197	2.206	2.269	2.242	2.224	2.227
546	1.428	1.433	1.435	1.398	1.389	1.389	1.385	1.406	1.394	1.446	1.413	1.487	1.479	1.595	1.612	1.636	1.659	1.666	1.762	1.751	1.833	1.907	1.902	1.973	2.012	2.073	2.078	2.116	2.161	2.181	2.192	2.213	2.217	2.225	2.194	2.219	2.226	2.214	2.228	2.24	2.212	2.201	2.237	2.248	2.201	2.268	2.232	2.211	2.235
547	1.529	1.45	1.405	1.448	1.45	1.402	1.49	1.476	1.523	1.565	1.54	1.575	1.616	1.607	1.703	1.69	1.695	1.813	1.847	1.886	1.931	1.935	1.959	1.963	1.993	2.054	2.031	2.099	2.086	2.1	2.175	2.201	2.215	2.213	2.236	2.214	2.212	2.242	2.243	2.258	2.257	2.271	2.266	2.292	2.287	2.317	2.32	2.311	2.273
0	1.423	1.473	1.47	1.433	1.462	1.386	1.384	1.416	1.439	1.456	1.428	1.581	1.554	1.659	1.697	1.748	1.765	1.669	1.827	1.858	1.891	1.914	2.005	2.034	2.291	NaN	NaN	NaN	NaN	NaN	NaN	NaN	NaN	NaN	NaN	NaN	NaN	NaN	NaN	NaN	NaN	NaN	NaN	NaN	NaN	NaN	NaN	NaN	NaN
548	1.477	1.452	1.372	1.431	1.383	1.393	1.428	1.434	1.453	1.445	1.473	1.532	1.536	1.542	1.6	1.626	1.645	1.702	1.774	1.799	1.835	1.86	1.855	1.931	1.963	2.015	2.026	2.085	2.137	2.15	2.17	2.23	2.218	2.252	2.253	2.258	2.236	2.273	2.272	2.298	2.279	2.256	2.283	2.28	2.247	2.306	2.301	2.277	2.25
549	1.44	1.395	1.4	1.395	1.421	1.39	1.434	1.463	1.45	1.497	1.478	1.512	1.528	1.544	1.573	1.635	1.65	1.714	1.723	1.775	1.845	1.845	1.912	1.981	2.074	2.072	2.213	2.209	2.24	2.259	2.288	2.312	2.286	2.355	2.257	2.314	2.33	2.249	2.322	2.331	2.322	2.317	2.361	2.332	2.283	2.36	2.318	2.262	2.32
550	1.384	1.376	1.401	1.367	1.368	1.379	1.372	1.412	1.381	1.442	1.451	1.452	1.474	1.459	1.492	1.502	1.523	1.533	1.564	1.569	1.608	1.662	1.642	1.724	1.731	1.72	1.721	1.746	1.823	1.809	1.855	1.942	1.995	2.061	2.066	2.145	2.205	2.211	2.242	2.249	2.227	2.23	2.255	2.258	2.229	2.278	2.278	2.261	2.264
551	1.368	1.399	1.409	1.39	1.38	1.404	1.375	1.435	1.418	1.463	1.48	1.505	1.508	1.555	1.576	1.619	1.664	1.686	1.709	1.815	1.885	1.933	1.974	2.035	2.123	2.145	2.198	2.213	2.218	2.215	2.222	2.258	2.267	2.273	2.232	2.248	2.256	2.233	2.236	2.237	2.233	2.24	2.268	2.296	2.273	2.344	2.365	NaN	NaN
552	1.422	1.411	1.409	1.456	1.527	1.505	1.534	1.748	1.665	1.782	1.839	1.924	1.973	2.063	2.125	2.192	2.225	2.227	2.22	2.234	2.254	2.255	2.23	2.231	2.253	2.251	2.25	2.25	2.258	2.27	2.269	NaN	NaN	NaN	NaN	NaN	NaN	NaN	NaN	NaN	NaN	NaN	NaN	NaN	NaN	NaN	NaN	NaN	NaN
553	1.369	1.393	1.409	1.377	1.348	1.387	1.357	1.442	1.374	1.436	1.467	1.459	1.488	1.443	1.47	1.519	1.54	1.553	1.572	1.601	1.666	1.713	1.712	1.784	1.831	1.802	1.851	1.824	1.879	1.907	1.996	2.041	2.085	2.138	2.129	2.185	2.182	2.221	2.213	2.254	2.226	2.235	2.259	2.273	2.217	2.266	2.267	2.237	2.243
554	1.355	1.379	1.412	1.374	1.358	1.405	1.402	1.421	1.389	1.426	1.45	1.45	1.484	1.469	1.49	1.567	1.583	1.555	1.568	1.646	1.695	1.722	1.711	1.799	1.787	1.758	1.856	1.866	1.911	1.934	1.995	2.034	2.07	2.129	2.123	2.144	2.18	2.211	2.206	2.243	2.21	2.231	2.246	2.245	2.235	2.239	2.273	2.232	2.237
555	1.455	1.414	1.377	1.416	1.38	1.383	1.44	1.438	1.454	1.49	1.516	1.528	1.547	1.556	1.635	1.63	1.689	1.717	1.808	1.797	1.872	1.899	1.949	1.998	2.087	2.113	2.177	2.246	2.238	2.269	2.301	2.305	2.31	2.297	2.255	2.312	2.278	2.296	2.301	2.269	2.283	2.301	2.297	2.32	2.278	2.339	2.329	2.295	2.328
556	1.457	1.416	1.404	1.401	1.47	1.434	1.484	1.598	1.574	1.642	1.678	1.76	1.838	1.874	1.951	1.995	2.079	2.168	2.187	2.225	2.287	2.309	2.241	2.248	2.276	2.297	2.342	2.341	2.349	2.305	2.348	2.403	2.362	2.306	2.272	2.29	2.281	2.288	2.276	2.306	2.288	2.311	2.328	2.363	2.294	2.383	2.35	2.312	2.33
557	1.434	1.449	1.411	1.439	1.421	1.419	1.453	1.466	1.554	1.572	1.576	1.665	1.661	1.716	1.793	1.817	1.873	1.952	1.996	2.027	2.114	2.156	2.153	2.17	2.235	2.223	2.179	2.206	2.207	2.201	2.219	2.22	2.19	2.234	2.167	2.211	2.201	2.213	2.198	2.22	2.181	2.195	2.224	2.216	2.183	2.241	2.231	2.201	2.253
558	1.436	1.495	1.405	1.356	1.384	1.516	1.648	1.468	1.546	1.431	1.595	1.572	1.691	1.67	1.762	1.659	1.867	1.778	1.951	1.939	2.015	2.104	2.192	2.259	2.3	2.338	2.294	2.435	2.502	2.463	2.324	2.395	2.43	2.492	2.35	2.468	2.398	2.481	2.407	2.418	2.342	2.389	2.432	2.396	2.359	2.39	2.36	2.33	2.388
0	1.442	1.424	1.385	1.414	1.451	1.389	1.456	1.445	1.448	1.46	1.527	1.52	NaN	NaN	NaN	NaN	NaN	NaN	NaN	NaN	NaN	NaN	NaN	NaN	NaN	NaN	NaN	NaN	NaN	NaN	NaN	NaN	NaN	NaN	NaN	NaN	NaN	NaN	NaN	NaN	NaN	NaN	NaN	NaN	NaN	NaN	NaN	NaN	NaN
559	1.432	1.427	1.386	1.427	1.397	1.413	1.435	1.435	1.489	1.498	1.5	1.567	1.515	1.585	1.64	1.677	1.684	1.761	1.818	1.855	1.915	1.957	2.021	2.102	2.176	2.218	2.26	2.283	2.291	2.28	2.304	2.287	2.299	2.325	2.251	2.312	2.287	2.276	2.299	2.31	2.272	2.285	2.306	2.306	2.305	2.325	2.406	2.28	2.304
560	1.396	1.406	1.407	1.357	1.414	1.429	1.453	1.497	1.519	1.482	1.508	1.628	1.548	1.575	1.681	1.612	1.726	1.723	1.784	1.871	1.918	2.034	2.043	2.131	2.194	2.264	2.286	2.288	2.323	2.321	2.353	2.418	2.369	2.365	2.326	2.298	2.391	2.417	2.336	2.365	2.309	2.443	2.363	2.38	2.377	2.454	2.433	2.365	2.407
561	1.408	1.402	1.381	1.399	1.413	1.399	1.442	1.449	1.453	1.472	1.499	1.525	1.514	1.556	1.568	1.591	1.601	1.631	1.671	1.67	1.771	1.773	1.812	1.803	1.864	1.887	1.905	1.957	1.954	1.993	2.013	2.101	2.091	2.113	2.128	2.165	2.178	2.21	2.212	2.229	2.207	2.242	2.232	2.251	2.226	2.264	2.259	2.235	2.251
562	1.383	1.36	1.421	1.381	1.405	1.399	1.411	1.479	1.501	1.577	1.594	1.679	1.655	1.622	1.669	1.744	1.802	1.845	1.898	1.999	2.119	2.157	2.096	2.203	2.228	2.23	2.28	2.208	2.336	2.274	2.298	2.402	2.352	2.372	2.375	2.373	2.409	2.361	2.342	2.365	2.386	2.347	2.389	2.406	2.369	2.387	2.432	2.4	2.361
563	1.432	1.437	1.402	1.429	1.426	1.459	1.435	1.455	1.517	1.527	1.507	1.562	1.558	1.591	1.662	1.679	1.653	1.773	1.785	1.802	1.902	1.907	1.935	1.97	2.002	2.057	2.082	2.113	2.13	2.137	2.169	2.188	2.212	2.198	2.18	2.195	2.211	2.22	2.221	2.238	2.204	2.222	2.229	2.242	2.214	2.261	2.264	2.233	2.236
564	1.557	1.493	1.425	1.411	1.413	1.466	1.503	1.49	1.461	1.459	1.419	1.547	1.525	1.525	1.555	1.511	1.607	1.626	1.649	1.696	1.773	1.812	1.847	1.937	2.07	2.133	2.19	2.283	2.254	2.287	2.301	2.272	2.328	2.327	2.328	2.291	2.302	2.261	2.284	2.332	2.263	2.348	2.336	2.316	2.364	2.358	2.35	2.351	2.312
0	1.437	1.433	1.429	1.417	1.431	1.43	1.477	1.487	1.528	1.552	1.577	1.628	1.613	1.679	1.74	NaN	NaN	NaN	NaN	NaN	NaN	NaN	NaN	NaN	NaN	NaN	NaN	NaN	NaN	NaN	NaN	NaN	NaN	NaN	NaN	NaN	NaN	NaN	NaN	NaN	NaN	NaN	NaN	NaN	NaN	NaN	NaN	NaN	NaN
565	1.412	1.392	1.41	1.38	1.417	1.4	1.395	1.409	1.437	1.438	1.442	1.479	1.443	1.476	1.502	1.535	1.548	1.58	1.602	1.692	1.728	1.754	1.77	1.835	1.898	1.902	1.986	2.076	2.113	2.143	2.184	2.207	2.275	2.319	2.267	2.277	2.318	2.252	2.296	2.323	2.277	2.235	2.272	2.313	2.273	2.291	2.274	2.265	2.265
566	1.439	1.411	1.436	1.454	1.437	1.48	1.424	1.474	1.478	1.505	1.529	1.539	1.522	1.528	1.562	1.603	1.6	1.614	1.668	1.684	1.753	1.786	1.802	1.801	1.855	1.856	1.869	1.916	1.93	1.951	1.975	2.041	2.024	2.069	2.056	2.096	2.141	2.138	2.148	2.212	2.188	2.203	2.204	2.213	2.17	2.226	2.195	2.173	2.189
567	1.427	1.4	1.409	1.418	1.459	1.456	1.515	1.603	1.621	1.673	1.729	1.801	1.917	1.982	2.027	2.118	2.138	2.187	2.215	2.244	2.282	2.307	2.279	2.259	2.252	2.27	2.256	2.263	2.276	2.245	2.262	2.285	2.307	2.294	2.292	2.29	2.286	2.294	2.311	2.289	2.298	2.283	2.32	2.34	2.295	2.342	2.337	2.306	2.336
568	1.363	1.376	1.357	1.382	1.379	1.366	1.392	1.396	1.407	1.411	1.417	1.442	1.45	1.481	1.501	1.524	1.543	1.535	1.576	1.571	1.665	1.7	1.696	1.709	1.743	1.774	1.808	1.815	1.898	1.945	2.003	2.08	2.115	2.16	2.159	2.196	2.199	2.216	2.184	2.215	2.199	2.225	2.221	2.267	2.224	2.28	2.257	2.255	2.26
569	1.378	1.382	1.375	1.384	1.378	1.368	1.379	1.391	1.44	1.421	1.452	1.457	1.465	1.51	1.527	1.535	1.543	1.602	1.637	1.663	1.712	1.727	1.748	1.783	1.869	1.918	1.976	2.033	2.093	2.118	2.167	2.238	2.244	2.271	2.256	2.244	2.266	2.365	2.304	2.365	2.314	2.341	2.36	2.394	2.351	2.346	2.378	2.343	2.377
0	1.404	1.401	1.4	1.425	1.429	1.433	1.478	1.43	NaN	NaN	NaN	NaN	NaN	NaN	NaN	NaN	NaN	NaN	NaN	NaN	NaN	NaN	NaN	NaN	NaN	NaN	NaN	NaN	NaN	NaN	NaN	NaN	NaN	NaN	NaN	NaN	NaN	NaN	NaN	NaN	NaN	NaN	NaN	NaN	NaN	NaN	NaN	NaN	NaN
570	1.432	1.421	1.405	1.414	1.403	1.456	1.464	1.466	1.506	1.481	1.497	1.507	1.538	1.545	1.544	1.542	1.64	1.616	1.658	1.678	1.732	1.756	1.751	1.767	1.851	1.9	2.052	2.256	2.663	2.394	2.267	2.337	2.664	2.746	2.357	2.394	2.403	2.537	2.522	2.407	2.3	2.438	2.4	2.384	2.424	2.511	2.431	2.359	2.477
571	1.43	1.393	1.396	1.41	1.411	1.444	1.457	1.48	1.509	1.484	1.536	1.573	1.579	1.625	1.689	1.696	1.747	1.817	1.905	1.955	2.059	2.13	2.148	2.226	2.262	2.23	2.279	2.27	2.295	2.251	2.275	2.273	2.29	2.302	2.293	2.284	2.249	2.288	2.259	2.276	2.264	2.271	2.29	2.312	2.274	2.348	2.302	2.303	2.316
572	1.386	1.368	1.366	1.366	1.378	1.382	1.398	1.403	1.413	1.437	1.439	1.451	1.453	1.489	1.522	1.551	1.581	1.586	1.632	1.642	1.712	1.743	1.741	1.797	1.835	1.901	1.961	2.03	2.102	2.13	2.159	2.222	2.21	2.258	2.226	2.237	2.248	2.231	2.233	2.265	2.25	2.271	2.258	2.275	2.245	2.269	2.279	2.249	2.275
573	1.433	1.406	1.434	1.435	1.425	1.42	1.453	1.452	1.471	1.482	1.518	1.551	1.536	1.609	1.658	1.683	1.71	1.761	1.843	1.869	1.94	1.991	2.004	2.044	2.101	2.117	2.129	2.179	2.179	2.193	2.181	2.218	2.23	2.227	2.184	2.214	2.229	2.217	2.222	2.235	2.224	2.223	2.242	2.236	2.217	2.282	2.268	2.243	2.27
0	1.372	1.371	NaN	NaN	NaN	NaN	NaN	NaN	NaN	NaN	NaN	NaN	NaN	NaN	NaN	NaN	NaN	NaN	NaN	NaN	NaN	NaN	NaN	NaN	NaN	NaN	NaN	NaN	NaN	NaN	NaN	NaN	NaN	NaN	NaN	NaN	NaN	NaN	NaN	NaN	NaN	NaN	NaN	NaN	NaN	NaN	NaN	NaN	NaN
574	1.402	1.367	1.422	1.433	1.432	1.476	1.514	1.616	1.603	1.722	1.823	1.965	1.937	2.002	2.099	2.182	2.256	2.279	2.323	2.374	2.421	2.419	2.39	2.446	2.408	2.4	2.425	2.413	2.408	NaN	NaN	NaN	NaN	NaN	NaN	NaN	NaN	NaN	NaN	NaN	NaN	NaN	NaN	NaN	NaN	NaN	NaN	NaN	NaN
575	1.38	1.366	1.413	1.388	1.391	1.428	1.394	1.423	1.474	1.466	1.472	1.516	1.537	1.536	1.61	1.639	1.629	1.722	1.827	1.836	1.956	2.05	2.118	2.166	2.271	2.251	2.268	2.32	2.331	2.3	2.273	2.32	2.307	2.326	2.278	2.3	2.259	2.321	2.284	2.322	2.271	2.292	2.322	2.317	2.289	2.332	2.365	2.298	2.317
0	1.414	1.346	1.426	NaN	NaN	NaN	NaN	NaN	NaN	NaN	NaN	NaN	NaN	NaN	NaN	NaN	NaN	NaN	NaN	NaN	NaN	NaN	NaN	NaN	NaN	NaN	NaN	NaN	NaN	NaN	NaN	NaN	NaN	NaN	NaN	NaN	NaN	NaN	NaN	NaN	NaN	NaN	NaN	NaN	NaN	NaN	NaN	NaN	NaN
576	1.45	1.411	1.422	1.453	1.446	1.487	1.533	1.596	1.556	1.653	1.735	1.78	1.876	1.906	1.957	2.054	2.117	2.184	2.211	2.233	2.26	2.289	2.268	2.265	2.26	2.246	2.283	2.28	2.305	2.238	2.268	2.267	2.294	2.309	2.26	2.312	2.28	2.308	2.254	2.313	2.285	2.266	2.27	2.281	2.28	2.368	2.303	2.286	2.313
0	1.422	NaN	NaN	NaN	NaN	NaN	NaN	NaN	NaN	NaN	NaN	NaN	NaN	NaN	NaN	NaN	NaN	NaN	NaN	NaN	NaN	NaN	NaN	NaN	NaN	NaN	NaN	NaN	NaN	NaN	NaN	NaN	NaN	NaN	NaN	NaN	NaN	NaN	NaN	NaN	NaN	NaN	NaN	NaN	NaN	NaN	NaN	NaN	NaN
0	1.351	1.363	1.399	1.374	1.368	1.374	1.368	1.401	1.37	1.418	1.437	1.412	1.434	1.458	1.462	1.493	1.492	1.533	1.542	1.573	1.594	1.629	1.633	1.668	1.683	1.696	1.722	1.763	1.779	1.783	1.815	1.789	1.871	1.894	1.881	1.908	1.888	1.905	1.903	2.004	1.951	1.977	1.992	2.004	1.966	2.063	2.06	2.009	2.056
577	1.483	1.436	1.382	1.396	1.393	1.422	1.415	1.456	1.474	1.432	1.459	1.492	1.499	1.503	1.536	1.53	1.593	1.581	1.604	1.64	1.715	1.7	1.74	1.725	1.801	1.823	1.857	1.934	1.988	2.02	2.079	2.116	2.172	2.232	2.202	2.222	2.226	2.22	2.229	2.277	2.233	2.233	2.248	2.272	2.216	2.259	2.24	2.24	2.286
578	1.458	1.398	1.429	1.386	1.404	1.387	1.432	1.374	1.411	1.464	1.488	1.436	1.515	1.516	1.623	1.567	1.608	1.676	1.693	1.702	1.764	1.895	1.972	2.083	2.168	2.281	2.317	2.417	2.342	2.393	NaN	NaN	NaN	NaN	NaN	NaN	NaN	NaN	NaN	NaN	NaN	NaN	NaN	NaN	NaN	NaN	NaN	NaN	NaN
579	1.432	1.375	1.35	1.388	1.434	1.373	1.447	1.422	1.379	1.432	1.429	1.475	1.451	1.504	1.544	1.512	1.531	1.518	1.616	1.594	1.677	1.752	1.829	1.964	2.076	2.168	2.27	2.283	2.398	2.428	2.427	2.491	2.476	NaN	NaN	NaN	NaN	NaN	NaN	NaN	NaN	NaN	NaN	NaN	NaN	NaN	NaN	NaN	NaN
580	1.365	1.361	1.391	1.406	1.376	1.367	1.376	1.382	1.401	1.382	1.404	1.402	1.391	1.425	1.432	1.462	1.476	1.473	1.483	1.485	1.542	1.553	1.563	1.568	1.599	1.62	1.664	1.711	1.791	1.841	1.888	1.977	2.039	2.12	2.114	2.14	2.18	2.166	2.19	2.186	2.159	2.185	2.164	2.212	2.187	2.261	2.229	2.203	2.243
0	1.39	1.355	1.366	1.403	1.368	1.391	1.372	1.413	1.37	1.394	1.422	1.423	1.383	1.399	1.408	1.466	1.465	1.486	1.474	1.507	1.529	1.549	1.558	1.6	1.597	1.615	1.633	1.672	1.705	1.689	1.724	1.704	1.794	1.787	1.788	1.817	1.813	1.86	1.854	1.93	1.91	1.91	1.931	2.005	1.94	2.016	1.998	1.979	2.025
0	1.426	NaN	NaN	NaN	NaN	NaN	NaN	NaN	NaN	NaN	NaN	NaN	NaN	NaN	NaN	NaN	NaN	NaN	NaN	NaN	NaN	NaN	NaN	NaN	NaN	NaN	NaN	NaN	NaN	NaN	NaN	NaN	NaN	NaN	NaN	NaN	NaN	NaN	NaN	NaN	NaN	NaN	NaN	NaN	NaN	NaN	NaN	NaN	NaN
581	1.42	1.405	1.422	1.398	1.42	1.434	1.408	1.493	1.469	1.517	1.507	1.526	1.577	1.596	1.609	1.644	1.687	1.759	1.789	1.839	1.942	1.949	1.982	2.016	2.082	2.094	2.108	2.174	2.196	2.193	2.218	2.254	2.257	2.293	2.228	2.251	2.253	2.256	2.22	2.238	2.228	2.226	2.239	2.245	2.226	2.271	2.269	2.26	2.264
0	1.589	1.52	1.506	1.514	1.511	1.525	1.577	1.557	1.517	1.621	1.608	1.632	1.575	1.706	1.66	1.687	1.685	1.713	1.678	1.716	1.827	1.864	1.86	1.887	1.857	1.809	1.966	1.903	1.918	1.886	1.976	2.013	2.053	2.058	2.093	2.035	2.102	2.147	2.088	2.201	2.147	2.147	2.175	2.191	2.154	2.235	2.189	2.21	2.225
582	1.378	1.361	1.391	1.418	1.394	1.378	1.4	1.386	1.404	1.411	1.398	1.414	1.409	1.463	1.448	1.447	1.494	1.461	1.499	1.497	1.52	1.547	1.541	1.557	1.569	1.575	1.625	1.652	1.707	1.738	1.796	1.859	1.917	1.985	2.017	2.073	2.107	2.14	2.13	2.172	2.174	2.162	2.154	2.185	2.174	2.221	2.209	2.188	2.226
583	1.414	1.424	1.446	1.421	1.402	1.381	1.422	1.387	1.429	1.385	1.464	1.444	1.408	1.493	1.509	1.505	1.589	1.598	1.604	1.6	1.708	1.77	1.729	1.834	1.87	2.005	2.089	2.197	2.259	2.29	2.362	2.442	2.491	2.433	2.409	2.375	2.426	2.479	2.458	2.477	2.437	2.42	2.414	2.473	2.413	2.472	2.465	2.436	2.422
584	1.418	1.415	1.417	1.419	1.419	1.453	1.45	1.444	1.456	1.47	1.483	1.496	1.523	1.534	1.588	1.56	1.587	1.649	1.66	1.709	1.791	1.776	1.807	1.851	1.971	1.995	1.984	2.032	2.102	2.106	2.128	2.143	2.16	2.181	2.165	2.189	2.182	2.176	2.211	2.207	2.224	2.254	2.274	2.27	2.258	2.354	2.269	2.241	2.229
585	1.42	1.417	1.409	1.412	1.411	1.441	1.434	1.455	1.463	1.476	1.483	1.482	1.497	1.521	1.558	1.569	1.58	1.626	1.638	1.705	1.755	1.766	1.791	1.8	1.891	1.898	1.97	2.019	2.059	2.084	2.141	2.181	2.188	2.244	2.211	2.2	2.214	2.265	2.249	2.267	2.214	2.208	2.23	2.259	2.249	2.249	2.247	2.225	2.194
0	1.402	1.368	1.39	1.392	1.393	1.381	1.386	1.439	1.395	1.431	1.427	1.443	1.395	1.417	1.429	1.456	1.463	1.471	1.47	1.496	1.52	1.517	1.539	1.567	1.542	1.564	1.61	1.63	1.657	1.637	1.664	1.636	1.714	1.704	1.684	1.697	1.698	1.767	1.73	1.827	1.779	1.8	1.829	1.897	1.842	1.938	1.904	1.884	1.954
586	1.381	1.354	1.387	1.428	1.4	1.413	1.443	1.388	1.44	1.455	1.473	1.483	1.52	1.55	1.567	1.55	1.606	1.687	1.681	1.724	1.84	1.783	1.892	1.835	1.91	1.986	1.999	2.055	2.094	2.136	2.204	2.225	2.217	2.285	2.269	2.223	2.219	2.265	2.249	2.276	2.234	2.242	2.273	2.249	2.268	2.314	2.303	2.228	2.271
587	1.761	1.597	1.506	1.505	1.409	1.699	1.505	1.64	1.671	1.595	1.563	1.59	1.56	1.668	1.579	1.602	1.775	1.647	1.659	1.728	1.865	1.865	1.862	1.768	1.975	1.972	2.003	2.037	2.056	2.072	2.111	2.101	2.189	2.226	2.115	2.123	2.225	2.167	2.177	2.117	2.12	2.199	2.172	2.204	2.16	2.173	2.163	2.173	2.189
0	1.396	1.363	1.401	1.388	1.422	1.427	1.398	1.444	1.424	1.461	1.484	1.498	1.467	1.509	1.508	1.545	1.575	1.599	1.593	1.615	1.662	1.671	1.702	1.747	1.737	1.755	1.771	1.823	1.842	1.836	1.863	1.83	1.935	1.925	1.894	1.927	1.932	1.962	1.953	2.04	1.97	2.001	2.003	2.075	2.008	2.086	2.095	2.056	2.079
0	1.308	1.41	1.353	1.392	1.398	1.413	1.376	1.4	1.437	1.434	1.478	1.446	1.435	1.749	1.503	1.762	1.423	1.484	NaN	NaN	NaN	NaN	NaN	NaN	NaN	NaN	NaN	NaN	NaN	NaN	NaN	NaN	NaN	NaN	NaN	NaN	NaN	NaN	NaN	NaN	NaN	NaN	NaN	NaN	NaN	NaN	NaN	NaN	NaN
0	1.412	1.377	NaN	NaN	NaN	NaN	NaN	NaN	NaN	NaN	NaN	NaN	NaN	NaN	NaN	NaN	NaN	NaN	NaN	NaN	NaN	NaN	NaN	NaN	NaN	NaN	NaN	NaN	NaN	NaN	NaN	NaN	NaN	NaN	NaN	NaN	NaN	NaN	NaN	NaN	NaN	NaN	NaN	NaN	NaN	NaN	NaN	NaN	NaN
0	1.351	1.415	1.407	0.9815	0.9583	1.554	1.425	1.018	1.471	1.758	NaN	NaN	NaN	NaN	NaN	NaN	NaN	NaN	NaN	NaN	NaN	NaN	NaN	NaN	NaN	NaN	NaN	NaN	NaN	NaN	NaN	NaN	NaN	NaN	NaN	NaN	NaN	NaN	NaN	NaN	NaN	NaN	NaN	NaN	NaN	NaN	NaN	NaN	NaN
0	1.358	1.383	1.371	1.406	1.388	1.386	1.393	1.411	1.428	1.417	1.466	1.43	1.444	1.439	1.481	1.485	1.485	1.5	1.539	1.56	1.65	1.606	1.667	1.707	1.695	1.794	1.758	1.859	1.917	NaN	NaN	NaN	NaN	NaN	NaN	NaN	NaN	NaN	NaN	NaN	NaN	NaN	NaN	NaN	NaN	NaN	NaN	NaN	NaN
588	1.323	1.373	1.382	1.055	1.033	1.458	1.412	1.099	1.432	1.509	1.468	1.533	1.513	1.548	1.623	1.617	1.682	1.677	1.741	1.762	1.842	1.892	1.989	2.029	2.048	2.112	2.159	2.219	2.21	2.193	2.203	2.233	2.23	2.256	2.248	2.245	2.234	2.282	2.221	2.257	2.239	2.267	2.262	2.224	2.24	2.263	2.281	2.27	2.276
0	NaN	NaN	NaN	NaN	NaN	NaN	NaN	NaN	NaN	NaN	NaN	NaN	NaN	NaN	NaN	NaN	NaN	NaN	NaN	NaN	NaN	NaN	NaN	NaN	NaN	NaN	NaN	NaN	NaN	NaN	NaN	NaN	NaN	NaN	NaN	NaN	NaN	NaN	NaN	NaN	NaN	NaN	NaN	NaN	NaN	NaN	NaN	NaN	NaN
589	1.404	1.45	1.394	1.363	1.342	1.402	1.445	1.425	1.435	1.458	1.424	1.436	1.471	1.478	1.518	1.493	1.585	1.564	1.573	1.59	1.659	1.576	1.676	1.661	1.696	1.746	1.795	1.74	1.793	1.801	1.846	1.853	1.891	1.872	1.949	1.942	2.047	2.069	2.111	2.17	2.19	2.25	2.235	2.243	2.247	2.257	2.295	2.251	2.247
590	1.315	1.394	1.35	1.357	1.354	1.397	1.414	1.428	1.436	1.434	1.472	1.455	1.468	2.037	1.624	2.043	1.653	1.68	1.737	1.848	1.793	1.786	1.86	1.942	1.981	2.053	2.081	2.113	2.153	2.17	2.203	2.208	2.251	2.273	2.258	2.3	2.311	2.326	2.324	2.324	2.283	2.29	2.338	2.295	2.298	2.308	2.285	2.254	2.256
591	1.376	1.431	1.392	1.254	1.263	1.417	1.445	1.339	1.481	1.557	1.531	1.572	1.609	1.651	1.726	1.752	1.879	1.934	1.981	2.004	2.094	2.091	2.162	2.172	2.26	2.314	2.294	2.311	2.206	2.256	2.278	2.331	2.262	2.286	2.225	2.226	2.237	2.27	2.224	2.265	2.179	2.247	2.212	2.191	2.223	2.236	2.265	2.26	2.239
0	NaN	NaN	NaN	NaN	NaN	NaN	NaN	NaN	NaN	NaN	NaN	NaN	NaN	NaN	NaN	NaN	NaN	NaN	NaN	NaN	NaN	NaN	NaN	NaN	NaN	NaN	NaN	NaN	NaN	NaN	NaN	NaN	NaN	NaN	NaN	NaN	NaN	NaN	NaN	NaN	NaN	NaN	NaN	NaN	NaN	NaN	NaN	NaN	NaN
592	1.359	1.383	1.378	1.196	1.178	1.411	1.403	1.262	1.433	1.453	1.437	1.466	1.497	1.468	1.521	1.516	1.542	1.546	1.591	1.615	1.642	1.639	1.708	1.698	1.76	1.751	1.827	1.895	1.912	1.965	2.057	2.134	2.152	2.205	2.182	2.215	2.238	2.257	2.25	2.218	2.202	2.255	2.23	2.223	2.25	2.243	2.264	2.256	2.259
0	1.408	1.585	1.55	1.659	1.613	1.626	1.56	1.537	1.57	1.658	1.693	1.633	1.756	1.748	1.844	1.857	1.82	1.834	1.958	1.764	2.003	1.866	2.054	2.122	2.116	2.191	2.191	2.247	2.364	NaN	NaN	NaN	NaN	NaN	NaN	NaN	NaN	NaN	NaN	NaN	NaN	NaN	NaN	NaN	NaN	NaN	NaN	NaN	NaN
593	1.348	1.402	1.38	1.133	1.129	1.435	1.421	1.218	1.489	1.514	1.483	1.547	1.551	1.545	1.617	1.644	1.728	1.718	1.77	1.742	1.784	1.823	1.913	1.909	1.943	1.988	2.031	2.098	2.101	2.1	2.156	2.192	2.186	2.211	2.2	2.226	2.223	2.219	2.218	2.217	2.198	2.237	2.212	2.192	2.191	2.2	2.203	2.189	2.177
0	1.683	NaN	NaN	NaN	NaN	NaN	NaN	NaN	NaN	NaN	NaN	NaN	NaN	NaN	NaN	NaN	NaN	NaN	NaN	NaN	NaN	NaN	NaN	NaN	NaN	NaN	NaN	NaN	NaN	NaN	NaN	NaN	NaN	NaN	NaN	NaN	NaN	NaN	NaN	NaN	NaN	NaN	NaN	NaN	NaN	NaN	NaN	NaN	NaN
0	1.448	1.48	1.453	1.512	1.481	1.487	1.513	1.518	1.547	1.592	1.649	1.621	1.608	1.649	1.778	1.787	1.824	1.862	1.898	1.924	1.983	2.002	2.071	2.089	2.173	NaN	NaN	NaN	NaN	NaN	NaN	NaN	NaN	NaN	NaN	NaN	NaN	NaN	NaN	NaN	NaN	NaN	NaN	NaN	NaN	NaN	NaN	NaN	NaN
0	1.34	1.389	1.357	1.387	1.362	1.392	1.4	1.397	1.442	NaN	NaN	NaN	NaN	NaN	NaN	NaN	NaN	NaN	NaN	NaN	NaN	NaN	NaN	NaN	NaN	NaN	NaN	NaN	NaN	NaN	NaN	NaN	NaN	NaN	NaN	NaN	NaN	NaN	NaN	NaN	NaN	NaN	NaN	NaN	NaN	NaN	NaN	NaN	NaN
0	1.056	2.062	NaN	NaN	NaN	NaN	NaN	NaN	NaN	NaN	NaN	NaN	NaN	NaN	NaN	NaN	NaN	NaN	NaN	NaN	NaN	NaN	NaN	NaN	NaN	NaN	NaN	NaN	NaN	NaN	NaN	NaN	NaN	NaN	NaN	NaN	NaN	NaN	NaN	NaN	NaN	NaN	NaN	NaN	NaN	NaN	NaN	NaN	NaN
0	1.346	1.382	1.368	1.372	1.387	1.385	1.417	1.458	1.502	1.44	1.426	1.438	1.504	2.454	1.737	2.377	1.73	1.749	1.825	2.227	1.736	1.588	1.735	1.939	1.887	1.896	2.11	1.852	2.032	2.079	2.089	2.199	NaN	NaN	NaN	NaN	NaN	NaN	NaN	NaN	NaN	NaN	NaN	NaN	NaN	NaN	NaN	NaN	NaN
594	1.318	1.368	1.359	1.133	1.123	1.41	1.399	1.179	1.441	1.494	1.49	1.547	1.55	1.572	1.662	1.652	1.704	1.726	1.87	1.898	1.993	2.073	2.13	2.164	2.217	2.213	2.223	2.233	2.211	2.197	2.249	2.234	2.216	2.237	2.233	2.254	2.26	2.249	2.27	2.279	2.226	2.263	2.256	2.255	2.237	2.26	2.287	2.305	2.281
595	1.436	1.475	1.454	1.477	1.476	1.499	1.472	1.497	1.58	1.613	1.564	1.588	1.562	1.568	1.644	1.641	1.679	1.669	1.731	1.671	1.774	1.773	1.862	1.908	1.876	1.909	1.921	1.931	2.01	1.976	2.007	2.046	2.07	2.122	2.157	2.18	2.172	2.19	2.175	2.205	2.176	2.217	2.206	2.206	2.205	2.19	2.225	2.23	2.217
0	1.428	1.515	1.513	1.586	1.488	1.552	1.484	1.481	1.547	1.618	1.669	1.666	1.675	1.704	1.658	1.819	1.66	1.737	1.7	1.73	1.797	1.714	1.797	1.891	1.877	1.904	1.932	1.845	1.912	1.849	1.845	2.006	2.052	2.089	2.112	2.18	2.177	2.186	2.188	2.188	2.174	2.145	2.163	2.159	2.159	2.202	2.218	2.209	2.206
596	1.324	1.374	1.354	1.231	1.22	1.375	1.369	1.282	1.423	1.46	1.45	1.453	1.479	1.47	1.522	1.527	1.573	1.571	1.632	1.62	1.67	1.645	1.741	1.777	1.855	1.922	2.021	2.09	2.115	2.142	2.175	2.163	2.18	2.175	2.173	2.211	2.196	2.214	2.206	2.224	2.206	2.247	2.172	2.152	2.207	2.222	2.239	2.237	2.227
597	1.386	1.422	1.376	1.266	1.264	1.399	1.409	1.301	1.416	1.444	1.455	1.484	1.478	1.482	1.529	1.549	1.634	1.622	1.696	1.663	1.763	1.715	1.855	1.896	2.011	2.081	2.166	2.194	2.244	2.221	2.281	2.294	2.292	2.281	2.263	2.289	2.3	2.279	2.292	2.277	2.255	2.275	2.301	2.233	2.29	2.247	2.331	2.313	2.263
0	1.378	1.391	1.4	1.426	1.38	1.452	1.452	1.489	1.488	1.542	1.587	1.594	1.647	1.654	1.804	1.938	2.084	2.164	2.221	2.247	2.253	2.229	2.27	2.248	2.282	2.26	2.276	2.251	2.285	2.246	NaN	NaN	NaN	NaN	NaN	NaN	NaN	NaN	NaN	NaN	NaN	NaN	NaN	NaN	NaN	NaN	NaN	NaN	NaN
598	1.441	1.456	1.359	1.497	1.503	1.483	1.485	1.515	1.514	1.562	1.543	1.586	1.594	1.565	1.609	1.628	1.641	1.644	1.699	1.702	1.72	1.764	1.794	1.85	1.872	1.865	1.905	1.872	1.903	1.886	1.905	1.959	1.95	2.032	2.008	2.044	2.027	2.033	2.059	2.112	2.109	2.128	2.142	2.16	2.151	2.16	2.17	2.153	2.162
599	1.36	1.386	1.344	1.314	1.308	1.387	1.395	1.352	1.4	1.435	1.41	1.416	1.468	1.483	1.521	1.537	1.608	1.62	1.651	1.683	1.769	1.786	1.899	1.976	2.047	2.098	2.132	2.137	2.164	2.163	2.173	2.186	2.188	2.187	2.179	2.188	2.189	2.199	2.211	2.22	2.175	2.218	2.218	2.218	2.205	2.221	2.237	2.253	2.239
0	NaN	NaN	NaN	NaN	NaN	NaN	NaN	NaN	NaN	NaN	NaN	NaN	NaN	NaN	NaN	NaN	NaN	NaN	NaN	NaN	NaN	NaN	NaN	NaN	NaN	NaN	NaN	NaN	NaN	NaN	NaN	NaN	NaN	NaN	NaN	NaN	NaN	NaN	NaN	NaN	NaN	NaN	NaN	NaN	NaN	NaN	NaN	NaN	NaN
600	1.348	1.393	1.357	1.387	1.39	1.399	1.412	1.404	1.462	1.471	1.462	1.444	1.47	1.675	1.562	1.643	1.573	1.587	1.636	1.696	1.693	1.693	1.782	1.835	1.863	1.885	1.924	1.933	1.967	1.972	2.067	2.091	2.129	2.19	2.198	2.262	2.242	2.288	2.267	2.28	2.238	2.269	2.276	2.252	2.258	2.273	2.274	2.283	2.257
601	1.38	1.415	1.413	1.445	1.4	1.431	1.45	1.48	1.5	1.551	1.642	1.619	1.631	1.685	1.83	1.948	2.099	2.233	2.305	2.279	2.303	2.311	2.301	2.311	2.316	2.301	2.303	2.337	2.326	2.297	2.339	2.299	2.303	2.29	2.336	2.325	2.351	2.308	2.332	2.34	2.294	2.333	2.364	2.308	2.365	2.321	2.377	2.358	2.342
0	1.397	1.397	1.416	1.412	1.363	1.4	1.395	1.422	1.431	1.427	1.488	1.485	1.468	1.485	1.568	1.558	1.591	1.669	1.665	1.711	1.731	NaN	NaN	NaN	NaN	NaN	NaN	NaN	NaN	NaN	NaN	NaN	NaN	NaN	NaN	NaN	NaN	NaN	NaN	NaN	NaN	NaN	NaN	NaN	NaN	NaN	NaN	NaN	NaN
0	1.346	1.378	1.362	1.243	1.231	1.378	1.391	1.282	1.4	1.432	1.413	1.433	1.448	1.431	1.485	1.473	1.508	1.485	1.599	1.555	1.593	1.578	1.655	NaN	NaN	NaN	NaN	NaN	NaN	NaN	NaN	NaN	NaN	NaN	NaN	NaN	NaN	NaN	NaN	NaN	NaN	NaN	NaN	NaN	NaN	NaN	NaN	NaN	NaN
0	1.419	1.409	1.425	1.403	1.387	1.382	1.414	1.43	1.434	1.422	1.485	1.514	1.493	1.546	1.569	1.552	1.627	1.694	1.691	1.728	1.769	NaN	NaN	NaN	NaN	NaN	NaN	NaN	NaN	NaN	NaN	NaN	NaN	NaN	NaN	NaN	NaN	NaN	NaN	NaN	NaN	NaN	NaN	NaN	NaN	NaN	NaN	NaN	NaN
0	NaN	NaN	NaN	NaN	NaN	NaN	NaN	NaN	NaN	NaN	NaN	NaN	NaN	NaN	NaN	NaN	NaN	NaN	NaN	NaN	NaN	NaN	NaN	NaN	NaN	NaN	NaN	NaN	NaN	NaN	NaN	NaN	NaN	NaN	NaN	NaN	NaN	NaN	NaN	NaN	NaN	NaN	NaN	NaN	NaN	NaN	NaN	NaN	NaN
0	1.371	1.421	NaN	NaN	NaN	NaN	NaN	NaN	NaN	NaN	NaN	NaN	NaN	NaN	NaN	NaN	NaN	NaN	NaN	NaN	NaN	NaN	NaN	NaN	NaN	NaN	NaN	NaN	NaN	NaN	NaN	NaN	NaN	NaN	NaN	NaN	NaN	NaN	NaN	NaN	NaN	NaN	NaN	NaN	NaN	NaN	NaN	NaN	NaN
0	1.368	1.393	1.379	1.198	1.214	1.416	1.408	1.277	1.426	1.422	1.438	1.471	1.468	1.448	1.535	1.481	1.535	1.51	1.629	1.576	1.587	1.603	1.62	1.641	1.71	1.65	1.698	1.752	1.724	1.748	1.774	1.797	1.806	1.802	1.798	1.904	1.911	1.907	1.931	1.914	1.909	1.989	2.007	1.984	2.006	NaN	NaN	NaN	NaN
602	1.413	1.458	1.419	1.483	1.426	1.483	1.46	1.495	1.517	1.575	1.536	1.591	1.577	1.585	1.597	1.631	1.644	1.655	1.7	1.714	1.73	1.739	1.779	1.879	1.841	1.879	1.853	1.863	1.927	1.929	1.98	2.052	2.096	2.151	2.17	2.185	2.199	2.219	2.212	2.217	2.212	2.208	2.22	2.185	2.209	2.222	2.272	2.233	2.213
0	1.356	1.463	1.372	1.501	1.401	1.103	NaN	NaN	NaN	NaN	NaN	NaN	NaN	NaN	NaN	NaN	NaN	NaN	NaN	NaN	NaN	NaN	NaN	NaN	NaN	NaN	NaN	NaN	NaN	NaN	NaN	NaN	NaN	NaN	NaN	NaN	NaN	NaN	NaN	NaN	NaN	NaN	NaN	NaN	NaN	NaN	NaN	NaN	NaN
0	1.4	1.433	1.398	1.46	NaN	NaN	NaN	NaN	NaN	NaN	NaN	NaN	NaN	NaN	NaN	NaN	NaN	NaN	NaN	NaN	NaN	NaN	NaN	NaN	NaN	NaN	NaN	NaN	NaN	NaN	NaN	NaN	NaN	NaN	NaN	NaN	NaN	NaN	NaN	NaN	NaN	NaN	NaN	NaN	NaN	NaN	NaN	NaN	NaN
603	1.378	1.379	1.351	1.394	1.349	1.398	1.389	1.43	1.412	1.434	1.463	1.494	1.506	1.523	1.575	1.608	1.643	1.682	1.73	1.779	1.827	1.862	1.96	1.973	2.077	2.102	2.125	2.164	2.166	2.163	2.158	2.175	2.175	2.186	2.148	2.164	2.182	2.226	2.18	2.201	2.16	2.195	2.228	2.201	2.201	2.216	2.247	2.223	2.224
604	1.462	1.517	1.481	1.503	1.476	1.538	1.527	1.506	1.566	1.636	1.584	1.627	1.623	1.765	1.707	1.796	1.662	1.701	1.681	1.774	1.773	1.706	1.867	1.998	1.944	2.01	2.032	2.069	2.091	2.126	2.161	2.186	2.166	2.107	2.14	2.202	2.135	2.203	2.229	2.164	2.193	2.181	2.201	2.167	2.216	2.254	2.227	2.146	2.165
0	1.364	1.419	1.384	1.226	1.264	1.438	1.41	1.35	1.481	1.492	1.495	1.543	1.567	1.518	1.587	1.574	1.65	1.625	1.762	1.711	1.741	1.746	1.813	1.777	1.854	1.832	1.871	1.897	1.889	1.853	1.94	1.915	1.938	1.939	1.961	1.985	2.001	2.008	2.027	2.035	2.009	2.066	2.09	2.045	2.055	2.077	2.104	2.118	2.142
605	1.39	1.376	1.354	1.359	1.344	1.376	1.396	1.395	1.417	1.406	1.419	1.436	1.453	1.495	1.519	1.516	1.556	1.59	1.614	1.646	1.657	1.677	1.756	1.826	1.883	1.941	2.013	2.054	2.113	2.139	2.162	2.193	2.197	2.207	2.219	2.228	2.237	2.234	2.263	2.229	2.19	2.248	2.219	2.205	2.205	2.216	2.235	2.254	2.236
0	1.409	1.422	1.412	1.428	1.405	1.411	1.436	1.463	1.462	1.454	1.5	1.513	1.529	1.541	1.587	1.571	1.644	1.674	1.707	1.748	1.79	1.794	1.859	NaN	NaN	NaN	NaN	NaN	NaN	NaN	NaN	NaN	NaN	NaN	NaN	NaN	NaN	NaN	NaN	NaN	NaN	NaN	NaN	NaN	NaN	NaN	NaN	NaN	NaN
0	1.375	1.406	1.372	1.312	1.344	1.408	1.433	1.37	1.423	1.463	1.446	1.474	1.492	1.485	1.521	1.524	1.575	1.56	1.667	1.652	1.693	1.692	1.745	1.72	1.798	1.789	1.842	1.866	1.894	1.844	1.933	1.931	1.965	1.986	1.992	2.007	2.078	2.101	2.125	2.136	2.104	2.171	2.181	2.172	2.165	2.183	2.204	2.22	2.238
0	2.012	1.532	1.424	1.343	1.389	1.493	1.48	1.521	1.495	1.567	1.54	1.57	1.66	1.652	1.71	1.781	1.895	1.907	1.949	1.934	2.062	1.985	2.156	2.086	2.181	2.214	2.314	2.335	2.342	2.373	2.41	2.377	2.332	2.408	2.391	2.45	2.499	2.443	2.541	2.509	2.505	2.413	2.461	NaN	NaN	NaN	NaN	NaN	NaN
0	1.449	1.421	1.477	1.475	1.49	1.491	1.522	1.472	1.62	1.651	1.574	1.506	1.688	2.021	1.85	2.065	1.874	1.894	2.059	2.066	2.052	1.969	1.987	2.06	2.135	2.197	2.337	2.135	2.295	2.241	2.255	2.175	2.204	2.208	2.204	2.213	2.236	2.306	2.325	2.308	2.253	2.299	2.265	2.256	2.258	2.278	2.318	2.269	2.29
0	1.369	1.368	1.362	1.387	1.346	1.372	1.387	1.382	1.378	1.404	1.405	1.438	1.434	1.439	1.479	1.472	1.501	1.543	1.558	1.59	1.617	1.626	1.685	1.693	1.774	1.767	1.859	1.893	1.923	1.94	2.015	2.04	2.087	2.083	2.137	2.164	2.191	2.21	2.184	2.205	2.169	2.191	2.192	2.181	2.18	2.212	2.24	2.229	2.23
606	1.381	1.387	1.366	1.381	1.335	1.367	1.398	1.392	1.404	1.415	1.431	1.477	1.528	1.532	1.562	1.587	1.662	1.716	1.749	1.815	1.872	1.882	1.966	1.965	2.065	2.107	2.145	2.172	2.137	2.183	2.211	2.199	2.209	2.21	2.219	2.229	2.238	2.245	2.196	2.199	2.194	2.219	2.232	2.187	2.196	2.225	2.229	2.222	2.217
607	1.367	1.397	1.36	1.384	1.35	1.394	1.4	1.412	1.43	1.462	1.474	1.504	1.554	1.593	1.654	1.663	1.736	1.79	1.839	1.893	1.956	1.978	2.04	2.06	2.124	2.112	2.158	2.16	2.158	2.135	2.185	2.177	2.172	2.18	2.183	2.189	2.168	2.187	2.156	2.149	2.132	2.167	2.166	2.135	2.123	2.156	2.186	2.167	2.179
608	1.379	1.424	1.383	1.347	1.339	1.414	1.427	1.404	1.422	1.456	1.459	1.462	1.479	1.455	1.494	1.437	1.5	1.481	1.581	1.542	1.546	1.555	1.57	1.535	1.601	1.603	1.63	1.628	1.621	1.635	1.64	1.674	1.656	1.678	1.678	1.733	1.708	1.721	1.754	1.757	1.716	1.798	1.811	1.813	1.839	1.892	1.933	1.988	1.99
609	1.411	1.374	1.347	1.365	1.333	1.341	1.367	1.362	1.388	1.361	1.394	1.398	1.417	1.4	1.439	1.42	1.451	1.466	1.486	1.51	1.509	1.539	1.571	1.572	1.608	1.641	1.664	1.714	1.725	1.726	1.801	1.785	1.816	1.821	1.843	1.915	1.903	1.952	1.968	1.984	1.935	2.022	1.963	1.98	2.023	2.018	2.052	2.025	2.053
610	1.396	1.397	1.305	1.386	1.403	1.468	1.466	1.469	1.442	1.477	1.493	1.49	1.538	1.513	1.572	1.598	1.617	1.633	1.66	1.706	1.66	1.767	1.792	1.838	1.842	1.89	1.925	1.913	1.972	2.005	1.997	2.011	2.108	2.139	2.144	2.165	2.194	2.24	2.248	2.252	2.23	2.273	2.256	2.238	2.253	2.246	2.263	2.233	2.257
611	1.396	1.417	1.301	1.385	1.376	1.414	1.43	1.444	1.43	1.486	1.47	1.467	1.496	1.509	1.569	1.533	1.58	1.562	1.612	1.669	1.643	1.686	1.753	1.803	1.821	1.852	1.848	1.866	1.939	1.96	2.038	2.057	2.103	2.185	2.204	2.218	2.247	2.284	2.272	2.29	2.246	2.285	2.291	2.266	2.279	2.272	2.297	2.279	2.254
612	1.398	1.371	1.356	1.328	1.35	1.371	1.373	1.395	1.386	1.371	1.415	1.417	1.447	1.434	1.467	1.451	1.49	1.509	1.562	1.593	1.587	1.638	1.659	1.69	1.726	1.736	1.821	1.853	1.884	1.937	1.972	1.997	2.06	2.095	2.105	2.154	2.173	2.215	2.196	2.204	2.167	2.214	2.183	2.18	2.201	2.205	2.236	2.233	2.225
0	1.406	1.405	1.384	1.387	1.355	1.383	NaN	NaN	NaN	NaN	NaN	NaN	NaN	NaN	NaN	NaN	NaN	NaN	NaN	NaN	NaN	NaN	NaN	NaN	NaN	NaN	NaN	NaN	NaN	NaN	NaN	NaN	NaN	NaN	NaN	NaN	NaN	NaN	NaN	NaN	NaN	NaN	NaN	NaN	NaN	NaN	NaN	NaN	NaN
613	1.427	1.462	1.326	1.359	1.308	1.414	1.366	1.459	1.399	1.469	1.441	1.506	1.545	1.477	1.57	1.56	1.565	1.616	1.737	1.748	1.728	1.786	1.834	1.85	1.934	1.982	2.092	2.121	2.155	2.146	2.218	2.218	2.217	2.193	2.26	2.245	2.268	2.278	2.293	2.254	2.229	2.287	2.27	2.253	2.249	2.27	2.27	2.257	2.297
0	1.373	1.356	1.319	1.368	1.355	1.394	1.389	1.412	1.406	1.394	1.416	1.424	1.461	1.442	1.506	1.474	1.508	1.524	1.545	1.581	1.572	1.623	1.656	1.639	1.674	1.698	1.744	1.738	1.773	1.799	1.803	1.845	1.884	1.864	1.849	1.923	1.947	1.983	2.007	2.006	2.006	2.086	2.027	2.072	2.063	2.071	2.106	2.093	2.112
614	1.395	1.369	1.384	1.374	1.384	1.382	1.411	1.424	1.461	1.465	1.51	1.557	1.612	1.655	1.7	1.704	1.781	1.856	1.922	1.984	2.044	2.106	2.14	2.176	2.226	2.216	2.231	2.264	NaN	NaN	NaN	NaN	NaN	NaN	NaN	NaN	NaN	NaN	NaN	NaN	NaN	NaN	NaN	NaN	NaN	NaN	NaN	NaN	NaN
615	1.566	1.476	1.405	1.402	1.447	1.554	1.481	1.516	1.502	1.616	1.618	1.747	1.822	1.765	1.84	1.919	2.035	2.003	2.116	2.104	2.198	2.224	2.272	2.268	2.345	2.284	2.36	2.41	2.392	2.394	2.411	2.404	2.418	2.458	2.397	2.453	2.462	2.447	2.527	2.509	2.43	2.4	2.474	2.429	2.452	2.476	2.472	2.399	2.406
616	1.425	1.566	1.36	1.336	1.405	1.374	1.457	1.546	1.479	1.479	1.566	1.54	1.579	1.446	1.656	1.532	1.634	1.591	1.866	1.695	1.681	1.731	1.809	1.831	1.899	1.909	2.036	1.935	1.972	2.07	2.104	2.143	2.125	2.201	2.229	2.189	2.234	2.235	2.248	2.237	2.214	2.31	2.343	2.268	2.249	2.327	2.297	2.273	2.286
617	1.376	1.369	1.324	1.359	1.372	1.406	1.405	1.423	1.424	1.414	1.444	1.421	1.438	1.44	1.49	1.47	1.491	1.462	1.506	1.513	1.497	1.539	1.55	1.549	1.562	1.576	1.615	1.604	1.611	1.611	1.62	1.622	1.665	1.674	1.672	1.704	1.715	1.725	1.756	1.745	1.741	1.77	1.763	1.803	1.779	1.788	1.819	1.818	1.817
618	1.369	1.373	1.33	1.365	1.363	1.414	1.431	1.446	1.463	1.506	1.52	1.529	1.555	1.595	1.64	1.652	1.703	1.72	1.765	1.833	1.859	1.878	1.974	2.035	2.143	2.154	2.206	2.223	2.242	2.222	2.241	2.256	2.237	2.244	2.224	2.259	2.251	2.257	2.264	2.264	2.249	2.263	2.259	2.247	2.258	2.267	2.285	2.277	2.277
619	1.374	1.37	1.373	1.376	1.366	1.378	1.404	1.418	1.447	1.444	1.454	1.482	1.514	1.524	1.553	1.559	1.574	1.606	1.654	1.672	1.683	1.745	1.769	1.799	1.856	1.919	1.983	2.041	2.083	2.117	2.191	2.187	2.201	2.209	2.196	2.204	2.208	2.236	2.22	2.206	2.205	2.233	2.214	2.229	2.216	2.206	2.256	2.22	2.223
620	1.381	1.439	1.391	1.389	1.415	1.425	1.456	1.491	1.466	1.507	1.515	1.515	1.519	1.518	1.582	1.552	1.636	1.612	1.778	1.704	1.736	1.761	1.795	1.768	1.861	1.85	1.908	1.929	1.894	1.937	1.979	2.006	2.003	2.065	2.034	2.085	2.125	2.155	2.182	2.19	2.205	2.233	2.247	2.216	2.212	2.222	2.246	2.257	2.232
621	1.399	1.414	1.326	1.365	1.375	1.371	1.411	1.456	1.417	1.454	1.495	1.492	1.56	1.499	1.562	1.583	1.617	1.605	1.702	1.724	1.706	1.772	1.82	1.815	1.859	1.874	1.946	1.872	1.91	1.97	2.075	2.064	2.089	2.129	2.127	2.17	2.229	2.249	2.206	2.231	2.266	2.326	2.27	2.255	2.218	2.257	2.284	2.252	2.255
622	1.402	1.373	1.329	1.365	1.354	1.377	1.376	1.394	1.413	1.398	1.432	1.441	1.459	1.461	1.49	1.508	1.535	1.561	1.58	1.639	1.635	1.693	1.72	1.745	1.803	1.789	1.851	1.879	1.899	1.921	1.926	1.948	2	1.982	2.034	2.041	2.087	2.093	2.119	2.169	2.151	2.205	2.188	2.188	2.193	2.205	2.231	2.239	2.246
623	1.401	1.385	1.389	1.379	1.36	1.382	1.39	1.4	1.449	1.415	1.471	1.499	1.545	1.568	1.592	1.613	1.712	1.781	1.869	1.953	2.033	2.089	2.127	2.189	2.22	2.235	2.265	2.234	2.25	2.205	2.249	2.239	2.234	2.232	2.235	2.253	2.25	2.247	2.261	2.259	2.247	2.267	2.239	2.24	2.253	2.245	2.283	2.282	2.259
624	1.377	1.387	1.352	1.364	1.377	1.434	1.436	1.447	1.457	1.501	1.52	1.524	1.539	1.56	1.627	1.645	1.717	1.696	1.778	1.797	1.805	1.846	1.945	2.001	2.053	2.122	2.183	2.176	2.227	2.218	2.214	2.255	2.252	2.237	2.227	2.251	2.264	2.27	2.259	2.272	2.251	2.277	2.253	2.266	2.25	2.262	2.279	2.282	2.269
625	1.383	1.383	1.381	1.37	1.36	1.363	1.373	1.383	1.4	1.403	1.426	1.434	1.479	1.491	1.495	1.485	1.537	1.56	1.602	1.624	1.666	1.664	1.67	1.719	1.785	1.832	1.892	1.968	2.028	2.079	2.126	2.173	2.189	2.226	2.212	2.246	2.238	2.276	2.25	2.257	2.238	2.255	2.275	2.255	2.249	2.253	2.291	2.286	2.271
626	1.429	1.519	1.423	1.422	1.337	1.38	1.5	1.477	1.431	1.493	1.544	1.439	1.616	1.489	1.585	1.539	1.579	1.55	1.723	1.717	1.64	1.793	1.824	1.831	1.975	1.984	2.004	1.981	1.9	2.208	2.056	2.042	2.04	2.162	2.098	2.129	2.207	2.213	2.117	2.197	2.23	2.268	2.334	2.264	2.17	2.205	2.279	2.213	2.285
0	1.408	1.435	1.406	1.406	1.431	1.431	1.454	1.472	1.472	1.533	1.527	1.566	1.569	1.557	1.627	1.627	1.685	1.668	1.837	1.789	1.823	1.846	1.891	1.913	2.022	1.993	NaN	NaN	NaN	NaN	NaN	NaN	NaN	NaN	NaN	NaN	NaN	NaN	NaN	NaN	NaN	NaN	NaN	NaN	NaN	NaN	NaN	NaN	NaN
627	1.377	1.366	1.321	1.353	1.354	1.389	1.377	1.377	1.411	1.401	1.401	1.424	1.435	1.416	1.445	1.432	1.463	1.442	1.481	1.488	1.482	1.507	1.541	1.529	1.557	1.56	1.591	1.579	1.581	1.606	1.616	1.638	1.667	1.659	1.667	1.679	1.727	1.743	1.752	1.735	1.775	1.794	1.769	1.792	1.779	1.81	1.835	1.838	1.839
628	1.386	1.443	1.397	1.393	1.401	1.429	1.449	1.455	1.463	1.529	1.52	1.548	1.571	1.573	1.633	1.636	1.694	1.704	1.822	1.805	1.839	1.848	1.917	1.895	1.999	1.967	2.02	2.043	2.042	2.043	2.061	2.096	2.112	2.123	2.105	2.148	2.198	2.231	2.224	2.224	2.196	2.222	2.213	2.193	2.205	2.215	2.222	2.228	2.223
629	1.38	1.463	1.393	1.391	1.397	1.422	1.474	1.481	1.504	1.517	1.535	1.564	1.583	1.598	1.64	1.643	1.697	1.733	1.84	1.798	1.82	1.848	1.91	1.91	1.998	1.911	1.992	2.012	1.999	2.022	2.051	2.078	2.08	2.108	2.14	2.131	2.145	2.201	2.212	2.207	2.2	2.238	2.218	2.219	2.209	2.227	2.255	2.247	2.239
0	1.381	1.645	1.367	1.491	1.443	1.521	1.607	1.599	1.679	1.728	1.778	1.957	2.004	1.953	2.115	NaN	NaN	NaN	NaN	NaN	NaN	NaN	NaN	NaN	NaN	NaN	NaN	NaN	NaN	NaN	NaN	NaN	NaN	NaN	NaN	NaN	NaN	NaN	NaN	NaN	NaN	NaN	NaN	NaN	NaN	NaN	NaN	NaN	NaN
630	1.395	1.438	1.376	1.373	1.371	1.369	1.404	1.438	1.419	1.449	1.476	1.472	1.512	1.489	1.56	1.585	1.643	1.604	1.727	1.705	1.743	1.778	1.825	1.875	1.895	1.888	1.955	1.951	1.998	2.011	2.05	2.059	2.082	2.116	2.116	2.148	2.155	2.163	2.157	2.159	2.16	2.184	2.173	2.153	2.135	2.168	2.184	2.18	2.159
631	1.398	1.432	1.381	1.377	1.392	1.395	1.434	1.442	1.443	1.482	1.492	1.468	1.521	1.52	1.542	1.549	1.594	1.59	1.67	1.661	1.669	1.741	1.788	1.778	1.84	1.823	1.854	1.889	1.941	1.944	1.992	2.004	2.033	2.075	2.102	2.123	2.148	2.181	2.141	2.179	2.159	2.187	2.201	2.185	2.158	2.171	2.157	2.174	2.166
0	NaN	NaN	NaN	NaN	NaN	NaN	NaN	NaN	NaN	NaN	NaN	NaN	NaN	NaN	NaN	NaN	NaN	NaN	NaN	NaN	NaN	NaN	NaN	NaN	NaN	NaN	NaN	NaN	NaN	NaN	NaN	NaN	NaN	NaN	NaN	NaN	NaN	NaN	NaN	NaN	NaN	NaN	NaN	NaN	NaN	NaN	NaN	NaN	NaN
632	1.375	1.417	1.39	1.383	1.378	1.43	1.437	1.449	1.486	1.471	1.498	1.5	1.505	1.516	1.527	1.544	1.598	1.576	1.607	1.652	1.66	1.665	1.709	1.718	1.758	1.792	1.829	1.786	1.839	1.852	1.867	1.886	1.904	1.918	1.963	1.956	1.987	2.003	2.053	2.06	2.048	2.117	2.103	2.124	2.129	2.145	2.165	2.169	2.148
0	1.385	1.435	1.419	1.448	1.458	1.534	1.55	1.681	1.848	1.985	2.077	2.129	2.135	2.183	2.209	2.215	2.215	2.176	2.239	2.24	2.249	2.21	2.228	2.291	2.259	2.267	2.292	2.297	2.287	2.246	2.249	2.279	2.255	2.246	2.265	2.245	2.227	2.235	2.267	2.22	2.203	2.263	2.21	2.211	2.196	2.252	2.226	2.229	2.218
633	1.366	1.419	1.389	1.377	1.368	1.369	1.416	1.458	1.433	1.463	1.488	1.494	1.526	1.545	1.594	1.609	1.661	1.683	1.751	1.75	1.782	1.805	1.88	1.908	1.979	1.951	2.014	2.033	2.106	2.112	2.156	2.17	2.161	2.168	2.183	2.169	2.188	2.196	2.191	2.204	2.19	2.208	2.195	2.207	2.181	2.208	2.239	2.224	2.206
634	1.372	1.483	1.417	1.431	1.404	1.467	1.464	1.503	1.527	1.481	1.532	1.547	1.584	1.576	1.593	1.602	1.643	1.613	1.658	1.688	1.735	1.761	1.778	1.824	1.818	1.833	1.911	1.907	1.915	1.957	2.046	2.075	2.118	2.167	2.166	2.198	2.183	2.191	2.224	2.243	2.196	2.222	2.231	2.224	2.23	2.242	2.232	2.242	2.228
0	1.397	1.413	1.389	1.382	1.395	1.402	1.432	1.44	1.446	1.463	1.474	1.494	1.493	1.502	1.533	1.557	1.588	1.571	1.633	1.623	1.659	1.675	1.706	1.738	1.786	1.794	1.832	1.854	1.897	1.901	1.928	1.972	1.989	2.017	1.997	2.031	2.07	2.062	2.118	2.106	2.104	2.121	2.136	2.138	2.121	2.15	2.159	2.159	2.179
0	1.383	1.442	1.43	1.438	1.465	1.505	1.549	1.673	1.788	1.955	2.135	2.179	2.178	2.232	2.226	2.27	2.259	2.229	2.304	2.287	2.301	2.292	2.305	2.362	2.364	2.36	2.411	2.357	2.296	2.273	2.33	2.286	2.286	2.292	2.324	2.324	2.304	2.291	2.293	2.23	2.228	2.3	2.321	2.257	2.224	2.22	2.265	2.264	2.192
635	1.377	1.357	1.362	1.366	1.362	1.386	1.404	1.398	1.414	1.45	1.462	1.478	1.523	1.572	1.614	1.641	1.695	1.729	1.786	1.846	1.883	1.915	1.986	2.063	2.104	2.112	2.17	2.185	2.205	2.203	2.216	2.214	2.217	2.238	2.222	2.238	2.239	2.239	2.234	2.243	2.21	2.215	2.238	2.254	2.22	2.218	2.231	2.235	2.211
636	1.369	1.382	1.373	1.404	1.359	1.377	1.418	1.443	1.41	1.49	1.494	1.516	1.519	1.603	1.625	1.63	1.706	1.762	1.834	1.885	1.906	1.932	2.022	2.04	2.097	2.138	2.177	2.187	2.196	2.213	2.214	2.219	2.226	2.239	2.225	2.245	2.241	2.239	2.26	2.245	2.226	2.242	2.231	2.233	2.224	2.208	2.255	2.243	2.246
637	1.363	1.387	1.376	1.384	1.38	1.384	1.419	1.436	1.44	1.491	1.522	1.548	1.585	1.631	1.647	1.715	1.775	1.839	1.858	1.953	1.958	2.016	2.063	2.127	2.169	2.188	2.228	2.225	2.209	2.21	2.248	2.234	2.208	2.234	2.235	2.244	2.239	2.238	2.223	2.244	2.206	2.225	2.24	2.215	2.239	2.21	2.228	2.227	2.232
638	1.394	1.407	1.399	1.38	1.392	1.426	1.451	1.472	1.495	1.494	1.526	1.54	1.541	1.587	1.595	1.613	1.699	1.697	1.76	1.78	1.806	1.823	1.878	1.882	1.952	1.997	2.027	2.02	2.072	2.1	2.161	2.175	2.171	2.193	2.192	2.197	2.21	2.198	2.203	2.205	2.187	2.206	2.213	2.206	2.193	2.214	2.225	2.234	2.217
0	1.437	1.464	1.461	1.423	1.439	1.488	1.512	1.579	1.555	1.556	1.603	1.579	1.587	1.622	1.631	1.651	1.688	1.669	1.733	1.753	1.766	1.798	1.809	1.838	1.889	1.965	1.97	1.996	1.99	2.018	2.093	2.106	2.179	2.148	2.19	2.216	2.177	2.216	2.215	2.173	2.177	2.188	2.197	2.151	2.213	2.181	2.199	2.244	2.252
639	1.362	1.376	1.362	1.357	1.364	1.368	1.391	1.4	1.417	1.428	1.447	1.462	1.484	1.502	1.532	1.557	1.603	1.606	1.664	1.691	1.734	1.762	1.812	1.855	1.903	1.919	1.98	1.996	2.03	2.045	2.085	2.099	2.113	2.137	2.15	2.162	2.167	2.188	2.202	2.202	2.175	2.205	2.205	2.196	2.191	2.197	2.222	2.21	2.204
640	1.366	1.488	1.46	1.467	1.448	1.498	1.531	1.574	1.551	1.518	1.598	1.543	1.59	1.573	1.571	1.6	1.642	1.617	1.673	1.692	1.69	1.765	1.716	1.766	1.818	1.819	1.879	1.865	1.882	1.908	1.934	1.933	1.953	1.961	1.974	2.043	2.042	2.093	2.124	2.169	2.153	2.193	2.206	2.216	2.237	2.238	2.264	2.291	2.245
641	1.396	1.461	1.415	1.427	1.459	1.495	1.519	1.517	1.541	1.498	1.596	1.542	1.657	1.602	1.644	1.692	1.702	1.719	1.744	1.753	1.81	1.855	1.831	1.922	1.95	1.949	2.037	2.041	2.021	2.085	2.145	2.158	2.193	2.205	2.216	2.238	2.223	2.252	2.258	2.289	2.205	2.214	2.236	2.19	2.193	2.199	2.224	2.235	2.21
642	1.402	1.399	1.367	1.374	1.358	1.391	1.411	1.43	1.421	1.478	1.511	1.524	1.546	1.604	1.65	1.656	1.745	1.767	1.792	1.915	1.925	1.95	2.009	2.082	2.119	2.142	2.2	2.215	2.21	2.199	2.23	2.216	2.228	2.241	2.224	2.229	2.241	2.224	2.247	2.242	2.209	2.243	2.243	2.241	2.217	2.228	2.246	2.237	2.226
643	1.452	1.443	1.434	1.461	1.466	1.413	1.514	1.549	1.52	1.579	1.603	1.627	1.645	1.71	1.691	1.735	1.785	1.8	1.821	1.92	1.935	1.93	1.893	1.995	2.046	2.064	2.135	2.162	2.168	2.171	2.225	2.235	2.249	2.223	2.216	2.233	2.23	2.25	2.241	2.278	2.273	2.266	2.265	2.275	2.253	2.258	2.303	2.279	2.318
644	1.457	1.471	1.456	1.453	1.448	1.44	1.46	1.484	1.494	1.503	1.53	1.507	1.527	1.57	1.536	1.574	1.57	1.577	1.608	1.59	1.629	1.622	1.638	1.672	1.717	1.706	1.741	1.716	1.762	1.762	1.803	1.862	1.932	1.99	2.078	2.128	2.169	2.204	2.227	2.247	2.228	2.25	2.254	2.255	2.252	2.258	2.272	2.264	2.263
645	1.376	1.401	1.394	1.409	1.383	1.42	1.426	1.468	1.461	1.467	1.507	1.494	1.54	1.541	1.576	1.603	1.668	1.652	1.727	1.788	1.798	1.845	1.921	1.958	2.016	2.025	2.1	2.109	2.135	2.15	2.182	2.175	2.201	2.212	2.213	2.228	2.236	2.229	2.241	2.234	2.211	2.213	2.214	2.213	2.199	2.211	2.229	2.228	2.222
0	NaN	NaN	NaN	NaN	NaN	NaN	NaN	NaN	NaN	NaN	NaN	NaN	NaN	NaN	NaN	NaN	NaN	NaN	NaN	NaN	NaN	NaN	NaN	NaN	NaN	NaN	NaN	NaN	NaN	NaN	NaN	NaN	NaN	NaN	NaN	NaN	NaN	NaN	NaN	NaN	NaN	NaN	NaN	NaN	NaN	NaN	NaN	NaN	NaN
646	1.387	1.396	1.396	1.384	1.364	1.42	1.424	1.461	1.449	1.465	1.481	1.492	1.514	1.536	1.552	1.573	1.636	1.619	1.658	1.692	1.717	1.743	1.794	1.834	1.868	1.888	1.948	1.931	1.958	1.981	2.017	2.065	2.104	2.104	2.113	2.16	2.153	2.179	2.186	2.197	2.178	2.224	2.207	2.19	2.194	2.209	2.24	2.242	2.225
647	1.381	1.382	1.386	1.372	1.361	1.371	1.399	1.408	1.424	1.438	1.437	1.472	1.492	1.516	1.527	1.582	1.604	1.627	1.689	1.698	1.752	1.784	1.827	1.842	1.901	1.909	1.968	1.966	2.005	2.031	2.06	2.079	2.097	2.102	2.133	2.142	2.153	2.159	2.17	2.168	2.15	2.18	2.168	2.157	2.149	2.149	2.174	2.156	2.165
0	NaN	NaN	NaN	NaN	NaN	NaN	NaN	NaN	NaN	NaN	NaN	NaN	NaN	NaN	NaN	NaN	NaN	NaN	NaN	NaN	NaN	NaN	NaN	NaN	NaN	NaN	NaN	NaN	NaN	NaN	NaN	NaN	NaN	NaN	NaN	NaN	NaN	NaN	NaN	NaN	NaN	NaN	NaN	NaN	NaN	NaN	NaN	NaN	NaN
648	1.497	1.495	1.48	1.456	1.456	1.46	1.508	1.478	1.538	1.626	1.635	1.679	1.726	1.783	1.784	1.874	1.921	1.939	1.99	2.066	2.168	2.189	2.205	2.194	2.285	2.202	2.218	2.192	2.269	NaN	NaN	NaN	NaN	NaN	NaN	NaN	NaN	NaN	NaN	NaN	NaN	NaN	NaN	NaN	NaN	NaN	NaN	NaN	NaN
0	1.393	1.401	1.393	1.392	1.381	1.398	1.414	1.408	1.428	1.445	1.443	1.45	1.453	1.479	1.497	1.501	1.539	1.512	1.546	1.538	1.57	1.569	1.573	1.6	1.621	1.616	1.649	1.649	1.659	1.665	1.672	1.702	1.71	1.743	1.729	1.717	1.748	1.777	1.767	1.798	1.761	1.801	1.797	1.798	1.79	1.836	1.846	1.855	1.876
649	1.399	1.401	1.389	1.39	1.392	1.387	1.409	1.435	1.442	1.461	1.455	1.453	1.477	1.491	1.492	1.509	1.542	1.519	1.572	1.576	1.613	1.602	1.624	1.65	1.684	1.676	1.727	1.719	1.724	1.756	1.779	1.781	1.827	1.841	1.831	1.835	1.878	1.906	1.918	1.95	1.93	1.968	1.964	1.967	1.975	2.001	2.015	2.016	2.05
650	1.385	1.423	1.401	1.391	1.405	1.421	1.453	1.471	1.48	1.488	1.498	1.522	1.546	1.577	1.572	1.647	1.687	1.69	1.757	1.719	1.784	1.836	1.832	1.908	1.941	1.926	2.005	2.009	2.042	2.074	2.099	2.14	2.213	2.208	2.225	2.238	2.27	2.242	2.276	2.275	2.266	2.269	2.273	2.268	2.245	2.257	2.271	2.275	2.249
0	1.463	1.432	1.403	1.414	1.422	1.393	1.446	1.463	1.469	1.472	1.451	1.492	1.478	1.496	1.473	1.559	1.546	1.547	1.624	1.568	1.633	1.643	1.674	1.705	1.738	1.713	1.78	1.763	1.786	1.84	1.847	1.877	1.904	1.906	1.967	1.937	1.985	1.995	1.995	2.011	2.012	2.049	2.049	2.077	2.058	2.086	2.103	2.135	2.1
651	1.403	1.408	1.466	1.372	1.406	1.434	1.478	1.464	1.489	1.495	1.543	1.533	1.519	1.566	1.587	1.625	1.681	1.636	1.666	1.694	1.74	1.728	1.769	1.801	1.82	1.817	1.846	1.859	1.902	1.931	1.997	2.074	2.131	2.215	2.238	2.269	2.272	2.307	2.311	2.309	2.304	2.317	2.341	2.329	2.292	2.328	2.336	2.319	2.33
0	1.476	1.418	1.462	1.437	1.393	1.419	1.502	1.507	1.489	1.511	1.552	1.518	1.497	1.59	1.577	1.637	NaN	NaN	NaN	NaN	NaN	NaN	NaN	NaN	NaN	NaN	NaN	NaN	NaN	NaN	NaN	NaN	NaN	NaN	NaN	NaN	NaN	NaN	NaN	NaN	NaN	NaN	NaN	NaN	NaN	NaN	NaN	NaN	NaN
652	1.467	1.433	1.392	1.434	1.396	1.397	1.452	1.466	1.479	1.505	1.472	1.536	1.458	1.534	1.49	1.586	1.552	1.574	1.629	1.584	1.64	1.639	1.652	1.722	1.712	1.758	1.785	1.766	1.798	1.829	1.862	1.871	1.957	1.937	1.98	2.013	2.059	2.098	2.165	2.204	2.192	2.26	2.274	2.27	2.283	2.285	2.316	2.336	2.33
0	1.488	NaN	NaN	NaN	NaN	NaN	NaN	NaN	NaN	NaN	NaN	NaN	NaN	NaN	NaN	NaN	NaN	NaN	NaN	NaN	NaN	NaN	NaN	NaN	NaN	NaN	NaN	NaN	NaN	NaN	NaN	NaN	NaN	NaN	NaN	NaN	NaN	NaN	NaN	NaN	NaN	NaN	NaN	NaN	NaN	NaN	NaN	NaN	NaN
653	1.409	1.404	1.41	1.383	1.382	1.417	1.474	1.444	1.483	1.49	1.499	1.515	1.541	1.588	1.618	1.671	1.699	1.67	1.764	1.75	1.86	1.849	1.88	1.949	1.965	2.011	2.079	2.123	2.164	2.187	2.224	2.234	2.276	2.256	2.265	2.268	2.289	2.304	2.276	2.294	2.251	2.294	2.281	2.286	2.279	2.269	2.287	2.279	2.281
654	1.464	1.456	1.425	1.444	1.404	1.437	1.447	1.454	1.471	1.485	1.541	1.553	1.564	1.593	1.602	1.634	1.652	1.637	1.693	1.678	1.818	1.765	1.783	1.899	1.948	1.905	2.017	2.039	2.081	2.094	2.136	2.162	2.207	2.207	2.245	2.249	2.234	2.257	2.279	2.287	2.281	2.283	2.277	2.26	2.27	2.271	2.286	2.274	2.271
655	1.424	1.422	1.411	1.429	1.409	1.447	1.492	1.496	1.499	1.482	1.507	1.58	1.562	1.608	1.583	1.646	1.648	1.683	1.763	1.745	1.771	1.832	1.926	1.985	2.09	2.088	2.162	2.212	2.225	2.254	2.273	2.294	2.298	2.259	2.297	2.311	2.294	2.321	2.306	2.324	2.325	2.325	2.311	2.308	2.268	2.313	2.306	2.301	2.29
656	1.41	1.424	1.411	1.418	1.401	1.421	1.432	1.485	1.468	1.478	1.455	1.484	1.478	1.495	1.482	1.572	1.527	1.535	1.592	1.581	1.615	1.65	1.632	1.701	1.71	1.691	1.76	1.762	1.812	1.838	1.831	1.877	1.888	1.901	1.933	1.966	1.981	1.994	2.044	2.054	2.067	2.101	2.148	2.159	2.163	2.181	2.218	2.219	2.25
0	NaN	NaN	NaN	NaN	NaN	NaN	NaN	NaN	NaN	NaN	NaN	NaN	NaN	NaN	NaN	NaN	NaN	NaN	NaN	NaN	NaN	NaN	NaN	NaN	NaN	NaN	NaN	NaN	NaN	NaN	NaN	NaN	NaN	NaN	NaN	NaN	NaN	NaN	NaN	NaN	NaN	NaN	NaN	NaN	NaN	NaN	NaN	NaN	NaN
657	1.392	1.394	1.412	1.406	1.373	1.39	1.435	1.433	1.452	1.484	1.521	1.516	1.524	1.581	1.623	1.64	1.722	1.691	1.767	1.774	1.847	1.837	1.884	1.96	1.973	2.033	2.105	2.122	2.164	2.195	2.211	2.235	2.219	2.231	2.246	2.247	2.263	2.262	2.284	2.269	2.26	2.29	2.273	2.265	2.25	2.243	2.275	2.268	2.248
658	1.404	1.428	1.405	1.421	1.394	1.351	1.43	1.481	1.463	1.485	1.482	1.539	1.515	1.514	1.537	1.599	1.624	1.59	1.634	1.63	1.685	1.707	1.721	1.759	1.761	1.793	1.884	1.885	1.869	1.916	1.915	1.925	2.006	2.011	2.049	2.095	2.112	2.151	2.181	2.191	2.203	2.233	2.221	2.208	2.221	2.257	2.262	2.234	2.274
659	1.366	1.41	1.384	1.341	1.414	1.403	1.429	1.467	1.429	1.436	1.449	1.491	1.473	1.523	1.526	1.571	1.61	1.639	1.715	1.676	1.734	1.803	1.839	1.952	1.967	2.046	2.072	2.134	2.217	2.231	2.284	2.307	2.273	2.302	2.264	2.31	2.283	2.321	2.309	2.279	2.267	2.277	2.304	2.317	2.304	2.317	2.304	2.32	2.303
660	1.405	1.424	1.38	1.429	1.396	1.432	1.472	1.474	1.495	1.537	1.572	1.573	1.612	1.666	1.693	1.734	1.791	1.779	1.845	1.862	1.945	1.95	1.992	2.09	2.119	2.139	2.211	2.192	2.232	2.237	2.264	2.256	2.27	2.304	2.27	2.267	2.289	2.296	2.295	2.307	2.265	2.308	2.329	2.303	2.287	2.308	2.303	2.304	2.289
661	1.44	1.424	1.421	1.451	1.447	1.415	1.467	1.491	1.512	1.5	1.542	1.573	1.574	1.64	1.653	1.662	1.77	1.724	1.727	1.743	1.892	1.776	1.881	1.925	1.932	1.968	2.032	2.022	1.988	2.029	2.076	2.103	2.149	2.174	2.168	2.215	2.228	2.259	2.269	2.261	2.24	2.285	2.265	2.257	2.247	2.237	2.28	2.265	2.261
662	1.446	1.408	1.408	1.461	1.407	1.447	1.434	1.43	1.488	1.477	1.534	1.547	1.597	1.596	1.623	1.657	1.742	1.678	1.726	1.741	1.88	1.814	1.878	1.929	1.973	1.959	2.06	2.088	2.083	2.134	2.174	2.2	2.175	2.2	2.209	2.218	2.231	2.248	2.28	2.282	2.26	2.258	2.276	2.263	2.275	2.264	2.28	2.278	2.28
663	1.436	1.424	1.419	1.423	1.428	1.414	1.456	1.437	1.477	1.472	1.495	1.491	1.526	1.541	1.564	1.588	1.613	1.613	1.672	1.698	1.726	1.728	1.775	1.817	1.883	1.975	2.121	2.211	2.269	2.257	2.285	2.297	2.3	2.293	2.267	2.296	2.26	2.304	2.283	2.256	2.237	2.263	2.271	2.269	2.252	2.273	2.261	2.25	2.268
664	1.401	1.41	1.419	1.375	1.368	1.396	1.462	1.449	1.491	1.49	1.464	1.495	1.525	1.532	1.533	1.57	1.59	1.651	1.621	1.646	1.726	1.706	1.725	1.825	1.816	1.818	1.885	1.912	1.917	1.973	2.013	2.044	2.1	2.123	2.144	2.15	2.196	2.253	2.276	2.288	2.279	2.31	2.277	2.313	2.294	2.284	2.309	2.292	2.3
0	1.401	1.432	1.405	1.409	1.39	1.427	1.466	1.467	1.491	1.531	1.546	1.565	1.616	1.699	1.697	1.781	1.823	1.818	1.901	1.926	1.937	2.001	2.011	2.12	2.158	2.178	2.218	2.247	2.259	2.255	2.269	2.262	2.266	2.271	2.267	2.286	2.271	2.284	2.292	2.29	2.275	2.306	2.309	2.279	2.292	2.308	2.318	2.282	2.3
665	1.375	1.386	1.378	1.338	1.364	1.394	1.405	1.421	1.445	1.432	1.49	1.518	1.544	1.571	1.624	1.66	1.716	1.756	1.912	2.02	2.135	2.152	2.204	2.248	2.246	2.249	2.277	2.242	2.231	2.268	2.261	2.219	2.264	2.273	2.261	2.279	2.253	2.296	2.287	2.308	2.266	2.297	2.259	2.285	2.257	2.267	2.28	2.279	2.287
666	1.371	1.389	1.391	1.379	1.352	1.404	1.409	1.433	1.446	1.45	1.516	1.509	1.548	1.59	1.638	1.656	1.734	1.853	2.024	2.12	2.209	2.196	2.223	2.23	2.25	2.251	2.268	2.265	2.263	2.273	2.256	2.272	2.26	2.263	2.293	2.311	2.299	2.296	2.263	2.279	2.236	2.292	2.259	2.26	2.276	2.294	2.288	2.284	2.248
667	1.388	1.4	1.398	1.425	1.422	1.463	1.508	1.558	1.614	1.661	1.768	1.842	1.921	1.967	2.007	2.002	2.017	2.001	2.018	1.998	2.007	1.984	2.004	2.007	2.028	2.02	2.023	2.007	2.019	2.004	2.018	2.016	2.024	2.036	2.029	2.043	2.052	2.077	2.106	2.094	2.063	2.099	2.062	2.063	2.064	2.089	2.103	2.106	2.096
668	1.44	1.449	1.421	1.407	1.416	1.404	1.464	1.442	1.473	1.519	1.518	1.533	1.563	1.607	1.642	1.674	1.671	1.659	1.791	1.854	2.025	2.134	2.177	2.237	2.253	2.258	2.293	2.304	2.303	2.315	2.29	2.28	2.279	2.298	2.277	2.278	2.272	2.315	2.299	2.316	2.279	2.294	2.29	2.282	2.289	2.295	2.292	2.279	2.288
669	1.394	1.424	1.402	1.379	1.381	1.393	1.393	1.405	1.411	1.422	1.422	1.416	1.443	1.415	1.415	1.465	1.46	1.448	1.476	1.473	1.505	1.536	1.532	1.56	1.586	1.611	1.655	1.677	1.669	1.729	1.772	1.78	1.832	1.879	1.928	1.984	2.024	2.087	2.132	2.196	2.167	2.22	2.205	2.214	2.187	2.249	2.234	2.245	2.224
670	1.348	1.388	1.378	1.378	1.357	1.387	1.429	1.431	1.453	1.451	1.507	1.504	1.562	1.586	1.647	1.658	1.728	1.734	1.783	1.826	1.949	2.015	2.08	2.145	2.22	2.196	2.222	2.263	2.253	2.237	2.258	2.261	2.249	2.254	2.256	2.258	2.244	2.26	2.281	2.226	2.221	2.253	2.298	2.271	NaN	NaN	NaN	NaN	NaN
671	1.373	1.388	1.392	1.375	1.358	1.394	1.394	1.411	1.43	1.415	1.445	1.435	1.48	1.531	1.55	1.543	1.598	1.612	1.7	1.716	1.738	1.78	1.86	1.939	2.025	2.079	2.151	2.175	2.198	2.174	2.234	2.219	2.224	2.22	2.195	2.226	2.207	2.234	2.256	2.248	2.229	2.249	2.257	2.225	2.227	2.237	2.277	2.243	2.253
0	NaN	NaN	NaN	NaN	NaN	NaN	NaN	NaN	NaN	NaN	NaN	NaN	NaN	NaN	NaN	NaN	NaN	NaN	NaN	NaN	NaN	NaN	NaN	NaN	NaN	NaN	NaN	NaN	NaN	NaN	NaN	NaN	NaN	NaN	NaN	NaN	NaN	NaN	NaN	NaN	NaN	NaN	NaN	NaN	NaN	NaN	NaN	NaN	NaN
672	1.376	1.399	1.389	1.393	1.384	1.423	1.442	1.429	1.492	1.497	1.516	1.568	1.586	1.633	1.654	1.708	1.751	1.811	1.831	1.897	1.97	2.012	2.06	2.113	2.152	2.192	2.205	2.21	2.215	2.219	2.228	2.214	2.245	2.234	2.225	2.228	2.247	2.232	2.238	2.241	2.223	2.237	2.241	2.224	2.226	2.225	2.238	2.244	2.257
673	1.384	1.415	1.379	1.386	1.386	1.411	1.419	1.441	1.454	1.48	1.478	1.462	1.491	1.5	1.529	1.576	1.587	1.601	1.637	1.652	1.694	1.731	1.763	1.821	1.828	1.881	1.939	1.947	1.982	2.04	2.08	2.103	2.13	2.148	2.143	2.169	2.189	2.227	2.224	2.239	2.21	2.204	2.231	2.216	2.204	2.212	2.237	2.187	2.203
674	1.392	1.396	1.385	1.416	1.37	1.401	1.415	1.44	1.501	1.507	1.517	1.511	1.542	1.615	1.671	1.738	1.907	2.041	2.15	2.21	2.235	2.217	2.245	2.248	2.289	2.276	2.283	2.317	2.3	2.287	2.344	2.337	2.309	2.306	2.326	2.318	2.287	2.322	2.328	2.326	2.303	2.327	2.326	2.346	2.281	2.342	2.335	2.333	2.29
675	1.385	1.405	1.388	1.368	1.387	1.422	1.441	1.461	1.509	1.53	1.554	1.571	1.621	1.6	1.686	1.742	1.782	1.834	1.844	1.841	1.957	1.962	2.007	2.079	2.133	2.131	2.171	2.193	2.208	2.21	2.212	2.215	2.23	2.206	2.21	2.238	2.249	2.226	2.201	2.24	2.188	2.223	2.204	2.199	2.185	2.205	2.226	2.201	2.218
676	1.344	1.368	1.36	1.361	1.349	1.372	1.396	1.402	1.393	1.393	1.429	1.419	1.419	1.445	1.48	1.464	1.506	1.492	1.525	1.519	1.551	1.548	1.584	1.621	1.638	1.631	1.68	1.678	1.691	1.702	1.733	1.758	1.789	1.802	1.829	1.825	1.852	1.897	1.918	1.945	1.936	1.985	2.014	2.037	2.052	2.102	2.123	2.107	2.115
677	1.356	1.385	1.37	1.369	1.343	1.384	1.378	1.386	1.399	1.404	1.418	1.41	1.412	1.465	1.474	1.48	1.517	1.509	1.564	1.56	1.607	1.617	1.672	1.683	1.698	1.729	1.755	1.766	1.781	1.802	1.866	1.908	1.953	2.007	2.032	2.052	2.081	2.099	2.152	2.159	2.152	2.182	2.186	2.179	2.156	2.193	2.206	2.188	2.183
0	1.39	1.381	1.376	1.377	1.363	1.398	1.431	1.407	1.433	1.45	1.457	1.474	1.493	1.542	1.575	1.603	1.61	1.644	1.69	1.703	1.76	1.855	1.962	2.051	2.152	2.189	2.24	2.237	2.235	2.231	2.25	2.262	2.281	2.271	2.253	2.287	2.299	2.265	2.27	2.277	2.242	2.286	2.307	2.28	2.244	2.289	2.267	2.27	2.272
678	1.353	1.346	1.356	1.345	1.332	1.374	1.388	1.374	1.38	1.387	1.404	1.379	1.39	1.408	1.433	1.418	1.447	1.439	1.474	1.454	1.481	1.472	1.512	1.522	1.539	1.539	1.564	1.553	1.57	1.577	1.608	1.631	1.655	1.658	1.671	1.674	1.692	1.718	1.73	1.76	1.747	1.765	1.802	1.803	1.805	1.821	1.868	1.884	1.898
679	1.369	1.377	1.364	1.36	1.341	1.373	1.388	1.377	1.407	1.407	1.422	1.405	1.427	1.444	1.464	1.46	1.496	1.484	1.508	1.527	1.545	1.528	1.58	1.606	1.623	1.625	1.652	1.661	1.681	1.686	1.721	1.742	1.76	1.775	1.803	1.836	1.818	1.865	1.904	1.909	1.888	1.912	1.969	1.936	1.931	1.978	2.012	1.981	1.99
680	1.384	1.371	1.384	1.383	1.394	1.422	1.442	1.47	1.5	1.517	1.568	1.581	1.613	1.658	1.686	1.712	1.783	1.801	1.911	1.987	2.061	2.125	2.169	2.22	2.233	2.239	2.262	2.245	2.258	2.231	2.267	2.278	2.268	2.268	2.276	2.273	2.257	2.288	2.274	2.261	2.249	2.279	2.272	2.272	2.262	2.26	2.332	2.293	2.275
0	1.431	1.409	1.385	1.423	1.412	1.443	1.455	1.473	1.512	1.528	1.553	1.6	1.619	1.697	1.725	1.765	1.83	1.888	NaN	NaN	NaN	NaN	NaN	NaN	NaN	NaN	NaN	NaN	NaN	NaN	NaN	NaN	NaN	NaN	NaN	NaN	NaN	NaN	NaN	NaN	NaN	NaN	NaN	NaN	NaN	NaN	NaN	NaN	NaN
0	NaN	NaN	NaN	NaN	NaN	NaN	NaN	NaN	NaN	NaN	NaN	NaN	NaN	NaN	NaN	NaN	NaN	NaN	NaN	NaN	NaN	NaN	NaN	NaN	NaN	NaN	NaN	NaN	NaN	NaN	NaN	NaN	NaN	NaN	NaN	NaN	NaN	NaN	NaN	NaN	NaN	NaN	NaN	NaN	NaN	NaN	NaN	NaN	NaN
681	1.371	1.379	1.359	1.351	1.35	1.426	1.393	1.4	1.447	1.469	1.487	1.474	1.505	1.542	1.576	1.606	1.691	1.821	2.029	2.143	2.223	2.195	2.241	2.252	2.288	2.259	2.285	2.28	2.277	2.272	2.286	2.324	2.302	2.253	2.321	2.283	2.288	2.299	2.345	2.314	2.278	2.31	2.307	2.295	2.272	2.295	2.327	2.3	2.292
682	1.431	1.419	1.389	1.447	1.446	1.451	1.472	1.477	1.516	1.546	1.528	1.575	1.546	1.581	1.663	1.678	1.713	1.701	1.764	1.801	1.899	1.945	2.017	2.083	2.138	2.163	2.212	2.217	2.207	2.2	2.23	2.216	2.225	2.223	2.233	2.235	2.216	2.218	2.238	2.228	2.209	2.243	2.25	2.231	2.232	2.187	2.197	2.254	2.223
683	1.408	1.412	1.391	1.443	1.426	1.45	1.423	1.422	1.469	1.483	1.499	1.496	1.497	1.517	1.537	1.528	1.594	1.606	1.646	1.65	1.694	1.675	1.708	1.737	1.78	1.752	1.836	1.829	1.888	1.944	2.027	2.043	2.115	2.131	2.183	2.206	2.215	2.271	2.269	2.28	2.271	2.305	2.313	2.266	2.271	2.281	2.258	2.276	2.291
0	1.411	1.414	1.414	1.411	1.406	1.431	1.419	1.426	1.466	1.455	1.465	1.481	1.475	1.481	1.534	1.539	1.541	1.552	1.566	1.572	1.64	1.593	1.635	1.672	1.705	1.682	1.724	1.711	1.711	1.75	1.779	1.795	1.778	1.816	1.795	1.838	1.839	1.849	1.872	1.876	1.862	1.92	1.908	1.888	1.89	1.931	1.934	1.939	1.942
684	1.415	1.391	1.401	1.394	1.376	1.381	1.405	1.416	1.426	1.462	1.455	1.446	1.466	1.482	1.539	1.537	1.538	1.587	1.625	1.615	1.639	1.675	1.686	1.734	1.766	1.758	1.818	1.807	1.871	1.921	1.968	2.022	2.052	2.102	2.122	2.185	2.204	2.224	2.253	2.252	2.238	2.251	2.273	2.245	2.261	2.265	2.288	2.262	2.27
0	NaN	NaN	NaN	NaN	NaN	NaN	NaN	NaN	NaN	NaN	NaN	NaN	NaN	NaN	NaN	NaN	NaN	NaN	NaN	NaN	NaN	NaN	NaN	NaN	NaN	NaN	NaN	NaN	NaN	NaN	NaN	NaN	NaN	NaN	NaN	NaN	NaN	NaN	NaN	NaN	NaN	NaN	NaN	NaN	NaN	NaN	NaN	NaN	NaN
685	1.383	1.474	1.4	1.457	1.45	1.448	1.491	1.469	1.542	1.519	1.575	1.586	1.562	1.608	1.675	1.681	1.761	1.753	1.854	1.845	1.921	2.02	1.978	2.111	2.128	2.036	2.102	2.194	2.226	2.211	2.232	2.246	2.287	2.244	2.305	2.254	2.277	2.282	2.294	2.275	2.251	2.294	2.277	2.28	2.236	2.276	2.279	2.283	2.328
686	1.399	1.402	1.436	1.411	1.428	1.45	1.42	1.456	1.513	1.525	1.533	1.527	1.574	1.57	1.627	1.623	1.626	1.679	1.733	1.746	1.812	1.835	1.885	1.939	2.012	2.013	2.075	2.097	2.156	2.18	2.206	2.237	2.248	2.255	2.235	2.286	2.261	2.288	2.286	2.265	2.231	2.303	2.298	2.265	2.248	2.288	2.305	2.291	2.274
0	NaN	NaN	NaN	NaN	NaN	NaN	NaN	NaN	NaN	NaN	NaN	NaN	NaN	NaN	NaN	NaN	NaN	NaN	NaN	NaN	NaN	NaN	NaN	NaN	NaN	NaN	NaN	NaN	NaN	NaN	NaN	NaN	NaN	NaN	NaN	NaN	NaN	NaN	NaN	NaN	NaN	NaN	NaN	NaN	NaN	NaN	NaN	NaN	NaN
687	1.432	1.426	1.365	1.407	1.431	1.41	1.456	1.469	1.511	1.479	1.538	1.545	1.506	1.525	1.549	1.605	1.656	1.61	1.689	1.679	1.758	1.811	1.764	1.881	1.892	1.883	1.957	1.96	2.03	2.019	2.05	2.107	2.168	2.184	2.192	2.191	2.19	2.196	2.218	2.249	2.225	2.256	2.251	2.232	2.23	2.231	2.253	2.251	2.232
688	1.403	1.405	1.399	1.42	1.407	1.403	1.432	1.428	1.449	1.472	1.493	1.49	1.488	1.529	1.513	1.558	1.525	1.581	1.589	1.609	1.636	1.641	1.66	1.721	1.727	1.741	1.783	1.78	1.751	1.793	1.844	1.854	1.924	1.899	1.936	1.919	1.907	1.969	2.039	1.98	2.005	2.036	2.012	1.99	2.042	2.037	2.069	2.082	2.078
689	1.403	1.403	1.371	1.416	1.407	1.373	1.418	1.422	1.432	1.423	1.494	1.465	1.47	1.509	1.466	1.507	1.529	1.545	1.54	1.561	1.625	1.571	1.587	1.657	1.676	1.68	1.734	1.729	1.742	1.792	1.807	1.863	1.889	1.957	2.028	2.069	2.126	2.201	2.22	2.305	2.245	2.337	2.293	2.3	2.263	2.282	2.322	2.317	2.313
690	1.592	1.63	1.657	1.744	1.816	1.93	2.047	2.1	2.169	2.201	2.224	2.242	2.263	2.292	2.301	2.296	2.306	2.29	2.33	2.33	2.333	2.319	2.325	2.33	2.336	2.325	2.365	2.347	2.351	2.352	2.376	2.362	2.379	2.39	2.38	2.387	2.356	2.408	2.393	2.376	2.356	2.385	2.377	2.37	2.384	2.39	2.406	2.4	2.418
691	1.395	1.431	1.389	1.388	1.436	1.372	1.411	1.422	1.429	1.449	1.459	1.459	1.471	1.564	1.483	1.508	1.535	1.547	1.599	1.627	1.643	1.625	1.682	1.761	1.742	1.737	1.821	1.833	1.868	1.871	1.933	1.952	1.975	2.053	2.095	2.105	2.137	2.204	2.229	2.227	2.216	2.3	2.288	2.255	2.272	2.295	2.309	2.313	2.324
692	1.39	1.396	1.393	1.427	1.443	1.388	1.405	1.424	1.45	1.435	1.513	1.512	1.515	1.585	1.528	1.552	1.606	1.632	1.687	1.653	1.751	1.698	1.732	1.802	1.838	1.912	1.922	1.96	2.046	2.058	2.136	2.168	2.195	2.201	2.227	2.23	2.302	2.315	2.318	2.289	2.312	2.307	2.321	2.307	2.282	2.262	2.308	2.297	2.3
0	1.426	1.439	1.404	1.406	1.418	1.434	1.416	1.438	1.427	1.439	1.446	1.412	1.408	1.498	1.476	1.458	1.477	1.505	1.525	1.534	1.507	1.551	1.574	1.563	1.613	1.585	1.606	1.631	1.723	1.688	1.7	1.702	1.76	1.774	1.729	1.828	1.828	1.833	1.838	1.958	1.892	1.943	1.923	1.971	1.952	1.962	2.052	1.992	2.006
0	1.395	1.422	1.439	1.424	1.455	1.488	1.438	1.478	1.428	1.478	1.472	1.418	1.488	1.523	1.528	1.555	1.526	1.589	1.607	1.617	1.632	1.613	1.709	1.645	1.75	1.699	1.711	1.791	1.872	1.816	1.851	1.843	1.931	1.908	1.887	1.952	1.922	2.04	1.969	2.031	2.011	2.083	2.019	2.086	2.092	2.12	2.152	2.149	2.054
0	1.39	1.397	1.413	1.435	1.384	1.499	1.409	1.478	1.441	1.46	1.479	1.457	1.508	1.513	1.506	1.539	1.537	1.573	1.512	1.583	1.611	1.633	1.662	1.664	1.776	1.722	1.689	1.734	1.811	1.75	1.814	1.834	1.86	1.791	1.82	1.907	1.902	1.949	1.912	1.926	1.89	1.998	1.993	2.015	1.971	2.056	2.044	2.036	1.945
0	NaN	NaN	NaN	NaN	NaN	NaN	NaN	NaN	NaN	NaN	NaN	NaN	NaN	NaN	NaN	NaN	NaN	NaN	NaN	NaN	NaN	NaN	NaN	NaN	NaN	NaN	NaN	NaN	NaN	NaN	NaN	NaN	NaN	NaN	NaN	NaN	NaN	NaN	NaN	NaN	NaN	NaN	NaN	NaN	NaN	NaN	NaN	NaN	NaN
0	1.395	1.407	1.377	1.42	1.456	1.46	1.413	1.453	NaN	NaN	NaN	NaN	NaN	NaN	NaN	NaN	NaN	NaN	NaN	NaN	NaN	NaN	NaN	NaN	NaN	NaN	NaN	NaN	NaN	NaN	NaN	NaN	NaN	NaN	NaN	NaN	NaN	NaN	NaN	NaN	NaN	NaN	NaN	NaN	NaN	NaN	NaN	NaN	NaN
0	2.347	NaN	NaN	NaN	NaN	NaN	NaN	NaN	NaN	NaN	NaN	NaN	NaN	NaN	NaN	NaN	NaN	NaN	NaN	NaN	NaN	NaN	NaN	NaN	NaN	NaN	NaN	NaN	NaN	NaN	NaN	NaN	NaN	NaN	NaN	NaN	NaN	NaN	NaN	NaN	NaN	NaN	NaN	NaN	NaN	NaN	NaN	NaN	NaN
693	1.345	1.365	1.371	1.37	1.414	1.401	1.455	1.456	1.473	1.555	1.406	1.439	1.521	1.578	1.522	1.572	1.532	1.561	1.605	1.569	1.696	1.674	1.656	1.666	1.677	1.727	1.797	1.76	1.785	1.788	1.792	1.844	1.834	1.906	1.889	1.887	1.922	1.914	1.95	1.927	1.972	1.953	1.983	1.986	1.942	2.001	2.058	2.019	1.973
0	1.418	1.614	1.574	1.597	NaN	NaN	NaN	NaN	NaN	NaN	NaN	NaN	NaN	NaN	NaN	NaN	NaN	NaN	NaN	NaN	NaN	NaN	NaN	NaN	NaN	NaN	NaN	NaN	NaN	NaN	NaN	NaN	NaN	NaN	NaN	NaN	NaN	NaN	NaN	NaN	NaN	NaN	NaN	NaN	NaN	NaN	NaN	NaN	NaN
0	1.328	1.399	1.398	1.38	1.419	1.358	1.393	1.416	1.424	1.409	1.425	1.419	1.444	1.399	1.52	1.515	1.516	1.441	1.505	1.515	1.557	1.546	1.554	1.592	1.677	1.616	1.621	1.657	1.629	1.633	1.716	1.716	1.744	1.735	1.745	1.82	1.766	1.755	1.792	1.834	1.861	1.828	1.851	1.909	1.852	1.855	1.862	1.889	1.89
694	1.664	1.599	1.681	1.499	1.453	1.447	1.561	1.566	1.559	1.657	1.606	1.586	1.743	1.655	1.574	1.531	1.524	1.762	1.535	1.741	1.484	1.69	1.675	1.618	1.883	1.764	1.768	1.635	1.849	1.887	1.748	2.009	1.868	1.867	2.014	1.828	2.003	1.914	1.906	1.897	1.889	2.075	2.028	2.024	1.944	2.036	2.046	2.005	1.98
695	1.401	1.371	1.369	1.378	1.4	1.378	1.424	1.452	1.452	1.497	1.379	1.412	1.487	1.474	1.46	1.498	1.468	1.506	1.565	1.526	1.631	1.577	1.579	1.601	1.631	1.692	1.691	1.707	1.698	1.774	1.745	1.784	1.777	1.807	1.863	1.843	1.87	1.858	1.914	1.915	1.925	1.911	1.948	1.98	1.94	1.987	2.069	1.974	2.004
[truncated: 215 more columns]
