# Supplementary material for: Fractional killing arises from cell-to-cell variability in overcoming a caspase activity threshold
Source: Mol Syst Biol. 2015 May 7;11(5):803. doi: 10.15252/msb.20145584 (PMC4461398; doi:10.15252/msb.20145584)
Supplement: Supplementary file 3 [file msb0011-0803-sd3.zip › All_data/020_TRAIL (250 ngml)_4/C8_activity.tsv]

Cell #	T=5min	T=10min	T=15min	T=20min	T=25min	T=30min	T=35min	T=40min	T=45min	T=50min	T=55min	T=60min	T=65min	T=70min	T=75min	T=80min	T=85min	T=90min	T=95min	T=100min	T=105min	T=110min	T=115min	T=120min	T=125min	T=130min	T=135min	T=140min	T=145min	T=150min	T=155min	T=160min	T=165min	T=170min	T=175min	T=180min	T=185min	T=190min	T=195min	T=200min	T=205min	T=210min	T=215min	T=220min	T=225min	T=230min	T=235min	T=240min	T=245min
1	0	0.0005576	0.001134	0.001747	0.00241	0.00314	0.003969	0.004882	0.005833	NaN	NaN	NaN	NaN	NaN	NaN	NaN	NaN	NaN	NaN	NaN	NaN	NaN	NaN	NaN	NaN	NaN	NaN	NaN	NaN	NaN	NaN	NaN	NaN	NaN	NaN	NaN	NaN	NaN	NaN	NaN	NaN	NaN	NaN	NaN	NaN	NaN	NaN	NaN	NaN
2	-2.711e-20	0.0002645	0.0005332	0.0007973	0.001047	0.001288	0.001522	0.001752	0.001977	0.002198	0.002426	0.002669	0.002926	0.003195	0.00348	0.003789	0.004115	0.004457	0.004808	0.00516	0.005504	NaN	NaN	NaN	NaN	NaN	NaN	NaN	NaN	NaN	NaN	NaN	NaN	NaN	NaN	NaN	NaN	NaN	NaN	NaN	NaN	NaN	NaN	NaN	NaN	NaN	NaN	NaN	NaN
3	5.421e-20	0.0003	0.0006124	0.000949	0.001318	0.00173	0.002201	0.002727	0.003286	0.003866	0.00446	0.005054	NaN	NaN	NaN	NaN	NaN	NaN	NaN	NaN	NaN	NaN	NaN	NaN	NaN	NaN	NaN	NaN	NaN	NaN	NaN	NaN	NaN	NaN	NaN	NaN	NaN	NaN	NaN	NaN	NaN	NaN	NaN	NaN	NaN	NaN	NaN	NaN	NaN
4	6.776e-21	0.0001191	0.0002403	0.0003651	0.0004959	0.000636	0.0007927	0.0009627	0.001135	0.001308	0.001481	0.001656	0.001833	0.00201	0.002188	0.002365	0.002537	0.002705	0.002871	0.003038	0.003209	0.003378	0.00354	0.003694	0.003837	0.003965	0.004077	0.004174	0.00425	0.004304	0.004336	0.004344	0.004328	0.004294	0.00424	0.004168	0.004076	0.003966	0.003837	0.003691	0.003532	0.003359	0.003176	0.002983	0.00278	0.002569	0.002353	0.002137	0.001923
5	1.084e-19	0.0006572	0.001326	0.00199	0.002637	0.003273	0.003896	0.004504	0.00509	0.005653	0.006189	0.006701	NaN	NaN	NaN	NaN	NaN	NaN	NaN	NaN	NaN	NaN	NaN	NaN	NaN	NaN	NaN	NaN	NaN	NaN	NaN	NaN	NaN	NaN	NaN	NaN	NaN	NaN	NaN	NaN	NaN	NaN	NaN	NaN	NaN	NaN	NaN	NaN	NaN
6	5.421e-20	0.0005424	0.001096	0.001669	0.002238	0.002802	0.003364	0.003919	0.004461	0.004985	0.005497	NaN	NaN	NaN	NaN	NaN	NaN	NaN	NaN	NaN	NaN	NaN	NaN	NaN	NaN	NaN	NaN	NaN	NaN	NaN	NaN	NaN	NaN	NaN	NaN	NaN	NaN	NaN	NaN	NaN	NaN	NaN	NaN	NaN	NaN	NaN	NaN	NaN	NaN
7	-2.711e-20	0.0003103	0.0006286	0.0009624	0.001316	0.00168	0.002045	0.002411	0.002782	0.003162	0.003552	0.003948	0.004343	0.004726	0.005086	NaN	NaN	NaN	NaN	NaN	NaN	NaN	NaN	NaN	NaN	NaN	NaN	NaN	NaN	NaN	NaN	NaN	NaN	NaN	NaN	NaN	NaN	NaN	NaN	NaN	NaN	NaN	NaN	NaN	NaN	NaN	NaN	NaN	NaN
8	8.132e-20	0.0005079	0.001026	0.00156	0.002119	0.00271	NaN	NaN	NaN	NaN	NaN	NaN	NaN	NaN	NaN	NaN	NaN	NaN	NaN	NaN	NaN	NaN	NaN	NaN	NaN	NaN	NaN	NaN	NaN	NaN	NaN	NaN	NaN	NaN	NaN	NaN	NaN	NaN	NaN	NaN	NaN	NaN	NaN	NaN	NaN	NaN	NaN	NaN	NaN
9	0	0.0001965	0.0003992	0.0006134	0.0008422	0.001085	0.001336	0.001594	0.001861	0.002133	0.002411	0.002688	0.002961	0.003227	0.003483	0.003728	0.003965	0.004201	0.004438	0.004676	0.004915	0.005152	0.005384	NaN	NaN	NaN	NaN	NaN	NaN	NaN	NaN	NaN	NaN	NaN	NaN	NaN	NaN	NaN	NaN	NaN	NaN	NaN	NaN	NaN	NaN	NaN	NaN	NaN	NaN
10	-1.355e-20	0.0001209	0.0002443	0.0003722	0.0005065	0.00065	0.0008096	0.0009816	0.001156	0.001331	0.001507	0.001684	0.001861	0.002038	0.002213	0.002387	0.002556	0.002721	0.002885	0.003052	0.003221	0.003388	0.00355	0.003706	0.003849	0.003977	0.004088	0.004181	0.004251	0.004294	0.004311	0.004299	0.004258	0.004193	0.004104	0.003996	0.003868	0.003723	0.00356	0.003385	0.003199	0.003006	0.002811	0.002614	0.002415	0.002216	0.002015	0.001818	0.001627
11	8.132e-20	0.0004173	0.0008434	0.001285	0.001751	0.002249	0.002801	0.003392	0.003983	NaN	NaN	NaN	NaN	NaN	NaN	NaN	NaN	NaN	NaN	NaN	NaN	NaN	NaN	NaN	NaN	NaN	NaN	NaN	NaN	NaN	NaN	NaN	NaN	NaN	NaN	NaN	NaN	NaN	NaN	NaN	NaN	NaN	NaN	NaN	NaN	NaN	NaN	NaN	NaN
12	5.421e-20	0.0006208	0.001247	0.001881	0.002485	0.003061	0.003611	0.004133	0.00462	0.005071	0.005501	0.005905	0.006272	NaN	NaN	NaN	NaN	NaN	NaN	NaN	NaN	NaN	NaN	NaN	NaN	NaN	NaN	NaN	NaN	NaN	NaN	NaN	NaN	NaN	NaN	NaN	NaN	NaN	NaN	NaN	NaN	NaN	NaN	NaN	NaN	NaN	NaN	NaN	NaN
13	-5.082e-21	2.899e-05	8.416e-05	0.0001677	0.0002828	0.0004271	0.0006013	0.0008072	0.001048	0.001319	0.001616	0.001935	0.002259	0.002575	0.002884	0.003183	0.003476	0.003761	0.004038	0.004303	0.004558	0.004803	0.005039	0.005267	NaN	NaN	NaN	NaN	NaN	NaN	NaN	NaN	NaN	NaN	NaN	NaN	NaN	NaN	NaN	NaN	NaN	NaN	NaN	NaN	NaN	NaN	NaN	NaN	NaN
14	0	0.0001462	0.0002297	0.0001997	1.82e-06	-2.626e-05	0.0002679	0.0007703	0.001415	0.002368	0.003218	0.00379	0.004256	0.004845	0.005359	0.00579	0.00626	0.006595	NaN	NaN	NaN	NaN	NaN	NaN	NaN	NaN	NaN	NaN	NaN	NaN	NaN	NaN	NaN	NaN	NaN	NaN	NaN	NaN	NaN	NaN	NaN	NaN	NaN	NaN	NaN	NaN	NaN	NaN	NaN
15	-1.084e-19	0.0003837	0.0007749	0.001179	0.001597	0.002015	0.002437	0.002858	0.003277	0.003702	0.004131	0.004559	0.00498	0.005383	0.005761	NaN	NaN	NaN	NaN	NaN	NaN	NaN	NaN	NaN	NaN	NaN	NaN	NaN	NaN	NaN	NaN	NaN	NaN	NaN	NaN	NaN	NaN	NaN	NaN	NaN	NaN	NaN	NaN	NaN	NaN	NaN	NaN	NaN	NaN
16	0	0.0005165	0.001042	0.001582	0.002146	0.002738	0.003386	NaN	NaN	NaN	NaN	NaN	NaN	NaN	NaN	NaN	NaN	NaN	NaN	NaN	NaN	NaN	NaN	NaN	NaN	NaN	NaN	NaN	NaN	NaN	NaN	NaN	NaN	NaN	NaN	NaN	NaN	NaN	NaN	NaN	NaN	NaN	NaN	NaN	NaN	NaN	NaN	NaN	NaN
17	0	0.0001826	0.0003702	0.0005676	0.0007795	0.001013	0.001281	0.001584	0.001908	0.002258	0.002637	0.003048	0.00349	0.003959	0.004452	0.004959	0.005466	NaN	NaN	NaN	NaN	NaN	NaN	NaN	NaN	NaN	NaN	NaN	NaN	NaN	NaN	NaN	NaN	NaN	NaN	NaN	NaN	NaN	NaN	NaN	NaN	NaN	NaN	NaN	NaN	NaN	NaN	NaN	NaN
18	-4.066e-20	0.0002421	0.0004923	0.0007556	0.001041	0.001353	0.001707	0.0021	0.002505	0.002925	0.003355	0.003788	NaN	NaN	NaN	NaN	NaN	NaN	NaN	NaN	NaN	NaN	NaN	NaN	NaN	NaN	NaN	NaN	NaN	NaN	NaN	NaN	NaN	NaN	NaN	NaN	NaN	NaN	NaN	NaN	NaN	NaN	NaN	NaN	NaN	NaN	NaN	NaN	NaN
19	-5.421e-20	0.0002951	0.0005983	0.000918	0.00126	0.001632	0.002051	0.002509	0.002982	0.003463	0.003948	0.004432	0.004904	0.005355	NaN	NaN	NaN	NaN	NaN	NaN	NaN	NaN	NaN	NaN	NaN	NaN	NaN	NaN	NaN	NaN	NaN	NaN	NaN	NaN	NaN	NaN	NaN	NaN	NaN	NaN	NaN	NaN	NaN	NaN	NaN	NaN	NaN	NaN	NaN
20	-1.355e-20	0.0002587	0.0005223	0.0007958	0.001073	0.001355	0.001639	0.001923	0.002208	0.002493	0.002781	0.003069	0.003355	0.00364	0.003922	0.00421	0.004502	0.004807	0.005124	0.005452	0.005785	0.006114	NaN	NaN	NaN	NaN	NaN	NaN	NaN	NaN	NaN	NaN	NaN	NaN	NaN	NaN	NaN	NaN	NaN	NaN	NaN	NaN	NaN	NaN	NaN	NaN	NaN	NaN	NaN
21	-2.711e-20	0.0003307	0.0006663	0.001008	0.001342	0.001672	0.002001	0.002325	0.002645	0.002957	0.00327	0.003583	0.003895	0.004202	0.004503	0.004808	0.00511	0.005402	0.005683	NaN	NaN	NaN	NaN	NaN	NaN	NaN	NaN	NaN	NaN	NaN	NaN	NaN	NaN	NaN	NaN	NaN	NaN	NaN	NaN	NaN	NaN	NaN	NaN	NaN	NaN	NaN	NaN	NaN	NaN
22	0	0.0004462	0.0008976	0.001359	0.001798	0.002215	0.002611	0.002985	0.003337	0.003667	0.003994	0.004314	0.004623	0.004917	0.005193	0.005466	0.005733	0.005989	0.006229	NaN	NaN	NaN	NaN	NaN	NaN	NaN	NaN	NaN	NaN	NaN	NaN	NaN	NaN	NaN	NaN	NaN	NaN	NaN	NaN	NaN	NaN	NaN	NaN	NaN	NaN	NaN	NaN	NaN	NaN
23	0	0.0002883	0.0005827	0.0008755	0.001161	0.001445	0.00173	0.002018	0.002309	0.002604	0.002911	0.003233	0.003569	0.003913	0.004267	0.004629	0.004995	0.005357	0.005708	NaN	NaN	NaN	NaN	NaN	NaN	NaN	NaN	NaN	NaN	NaN	NaN	NaN	NaN	NaN	NaN	NaN	NaN	NaN	NaN	NaN	NaN	NaN	NaN	NaN	NaN	NaN	NaN	NaN	NaN
24	-2.711e-20	0.0003902	0.0007885	0.001202	0.001636	0.002102	0.00261	0.003142	0.003681	0.004218	0.004749	0.005267	0.00576	NaN	NaN	NaN	NaN	NaN	NaN	NaN	NaN	NaN	NaN	NaN	NaN	NaN	NaN	NaN	NaN	NaN	NaN	NaN	NaN	NaN	NaN	NaN	NaN	NaN	NaN	NaN	NaN	NaN	NaN	NaN	NaN	NaN	NaN	NaN	NaN
25	0	0.0003501	0.0007091	0.001087	0.001492	0.001933	0.002427	0.002964	0.003513	0.004061	NaN	NaN	NaN	NaN	NaN	NaN	NaN	NaN	NaN	NaN	NaN	NaN	NaN	NaN	NaN	NaN	NaN	NaN	NaN	NaN	NaN	NaN	NaN	NaN	NaN	NaN	NaN	NaN	NaN	NaN	NaN	NaN	NaN	NaN	NaN	NaN	NaN	NaN	NaN
26	1.355e-20	0.0002326	0.0004691	0.0007135	0.0009702	0.001231	0.001493	0.001756	0.002021	0.002293	0.002569	0.002847	0.003126	0.003406	0.003686	0.003965	0.004242	0.004518	0.00479	0.00506	0.005321	0.005572	NaN	NaN	NaN	NaN	NaN	NaN	NaN	NaN	NaN	NaN	NaN	NaN	NaN	NaN	NaN	NaN	NaN	NaN	NaN	NaN	NaN	NaN	NaN	NaN	NaN	NaN	NaN
27	-1.355e-20	0.0002368	0.000477	0.0007235	0.0009786	0.001247	0.001543	0.001859	0.002176	0.002493	0.002812	0.003134	0.003459	0.003784	0.00411	0.004432	0.004748	0.005051	NaN	NaN	NaN	NaN	NaN	NaN	NaN	NaN	NaN	NaN	NaN	NaN	NaN	NaN	NaN	NaN	NaN	NaN	NaN	NaN	NaN	NaN	NaN	NaN	NaN	NaN	NaN	NaN	NaN	NaN	NaN
28	-6.776e-21	0.0001335	0.0002672	0.000401	0.0005342	0.0006681	0.0008109	0.0009567	0.001091	0.001213	0.001327	0.001432	0.001526	0.001611	0.001687	0.001757	0.001815	0.00186	0.001898	0.001937	0.001975	0.002012	0.002047	0.00208	0.002112	0.00214	0.002162	0.002181	0.002197	0.002212	0.002225	0.002234	0.002239	0.002243	0.002244	0.002242	0.002238	0.002234	0.002228	0.00222	0.00221	0.002196	0.002183	0.00217	0.002155	0.002136	0.002115	0.002091	0.002062
29	-2.711e-20	0.0001374	0.0002774	0.0004213	0.0005698	0.0007258	0.0008982	0.001082	0.001265	0.001446	0.001629	0.001816	0.002004	0.002192	0.002381	0.002569	0.002753	0.002933	0.003113	0.003301	0.0035	0.003705	0.003916	0.004136	0.004362	0.004591	0.004821	NaN	NaN	NaN	NaN	NaN	NaN	NaN	NaN	NaN	NaN	NaN	NaN	NaN	NaN	NaN	NaN	NaN	NaN	NaN	NaN	NaN	NaN
30	1.626e-19	0.0006559	0.001322	0.002007	0.002716	0.003459	0.004215	NaN	NaN	NaN	NaN	NaN	NaN	NaN	NaN	NaN	NaN	NaN	NaN	NaN	NaN	NaN	NaN	NaN	NaN	NaN	NaN	NaN	NaN	NaN	NaN	NaN	NaN	NaN	NaN	NaN	NaN	NaN	NaN	NaN	NaN	NaN	NaN	NaN	NaN	NaN	NaN	NaN	NaN
31	5.421e-20	0.0006047	0.001218	0.001848	0.002477	0.003084	0.003671	0.004233	0.004763	NaN	NaN	NaN	NaN	NaN	NaN	NaN	NaN	NaN	NaN	NaN	NaN	NaN	NaN	NaN	NaN	NaN	NaN	NaN	NaN	NaN	NaN	NaN	NaN	NaN	NaN	NaN	NaN	NaN	NaN	NaN	NaN	NaN	NaN	NaN	NaN	NaN	NaN	NaN	NaN
32	1.355e-20	0.0001672	0.0003393	0.0005184	0.0007083	0.0009134	0.001145	0.0014	0.001666	0.001942	0.002229	0.002527	0.002835	0.003151	0.003474	0.003798	0.004118	NaN	NaN	NaN	NaN	NaN	NaN	NaN	NaN	NaN	NaN	NaN	NaN	NaN	NaN	NaN	NaN	NaN	NaN	NaN	NaN	NaN	NaN	NaN	NaN	NaN	NaN	NaN	NaN	NaN	NaN	NaN	NaN
33	0	0.0003325	0.0006751	0.001036	0.001423	0.001843	0.002313	0.002822	0.00334	0.003861	NaN	NaN	NaN	NaN	NaN	NaN	NaN	NaN	NaN	NaN	NaN	NaN	NaN	NaN	NaN	NaN	NaN	NaN	NaN	NaN	NaN	NaN	NaN	NaN	NaN	NaN	NaN	NaN	NaN	NaN	NaN	NaN	NaN	NaN	NaN	NaN	NaN	NaN	NaN
34	2.711e-20	0.0002018	0.0004064	0.0006163	0.0008342	0.001063	0.001315	0.001582	0.001847	0.002107	0.002364	0.002616	0.002863	0.003106	0.003343	0.003576	0.003802	0.004021	0.004241	0.004469	0.0047	0.004929	NaN	NaN	NaN	NaN	NaN	NaN	NaN	NaN	NaN	NaN	NaN	NaN	NaN	NaN	NaN	NaN	NaN	NaN	NaN	NaN	NaN	NaN	NaN	NaN	NaN	NaN	NaN
35	0	0.000179	0.000361	0.0005489	0.0007467	0.0009593	0.001194	0.001444	0.0017	0.001959	0.00222	0.002482	0.002745	0.00301	0.00328	0.003555	0.00383	0.004105	0.004385	0.004674	0.004968	0.00526	NaN	NaN	NaN	NaN	NaN	NaN	NaN	NaN	NaN	NaN	NaN	NaN	NaN	NaN	NaN	NaN	NaN	NaN	NaN	NaN	NaN	NaN	NaN	NaN	NaN	NaN	NaN
36	-1.355e-20	0.0001898	0.0003841	0.0005863	0.0008013	0.001035	0.001302	0.001598	0.001908	0.002235	0.002578	0.002938	0.003315	0.003707	0.004115	0.004536	0.00496	0.005375	NaN	NaN	NaN	NaN	NaN	NaN	NaN	NaN	NaN	NaN	NaN	NaN	NaN	NaN	NaN	NaN	NaN	NaN	NaN	NaN	NaN	NaN	NaN	NaN	NaN	NaN	NaN	NaN	NaN	NaN	NaN
37	0	0.0002289	0.0004659	0.0007194	0.0009968	0.001307	0.001663	0.002062	0.002491	0.002948	0.003432	0.003939	0.00446	0.004988	0.005513	NaN	NaN	NaN	NaN	NaN	NaN	NaN	NaN	NaN	NaN	NaN	NaN	NaN	NaN	NaN	NaN	NaN	NaN	NaN	NaN	NaN	NaN	NaN	NaN	NaN	NaN	NaN	NaN	NaN	NaN	NaN	NaN	NaN	NaN
38	0	0.0001806	0.0003648	0.000555	0.0007561	0.0009737	0.001221	0.001494	0.00178	0.002084	0.002409	0.002757	0.00313	0.003529	0.003955	0.004402	0.004862	0.005325	NaN	NaN	NaN	NaN	NaN	NaN	NaN	NaN	NaN	NaN	NaN	NaN	NaN	NaN	NaN	NaN	NaN	NaN	NaN	NaN	NaN	NaN	NaN	NaN	NaN	NaN	NaN	NaN	NaN	NaN	NaN
39	-1.355e-20	0.0001858	0.0003732	0.0005637	0.0007591	0.0009628	0.001185	0.001419	0.001646	0.001862	0.00207	0.002269	0.002459	0.002641	0.002812	0.002972	0.003115	0.003242	0.00336	0.003477	0.003592	0.003699	0.003795	0.003875	0.003937	0.003979	0.004001	0.004003	0.003985	0.003943	0.00388	0.003795	0.003692	0.003576	0.003454	0.003324	0.003187	0.003048	0.002904	0.002756	0.002607	0.002454	0.0023	0.002143	0.001984	0.001819	0.001652	0.001483	0.001312
40	-1.355e-20	0.0001857	0.0003747	0.0005693	0.0007708	0.0009834	0.001219	0.001472	0.001725	0.001976	0.002228	0.002477	0.002719	0.002954	0.003184	0.003405	0.003613	0.0038	0.003971	0.004133	0.004284	0.00442	0.004542	NaN	NaN	NaN	NaN	NaN	NaN	NaN	NaN	NaN	NaN	NaN	NaN	NaN	NaN	NaN	NaN	NaN	NaN	NaN	NaN	NaN	NaN	NaN	NaN	NaN	NaN
41	2.711e-20	0.0004268	0.0008667	0.001333	0.001836	0.002387	0.003006	0.003681	0.004374	0.005075	NaN	NaN	NaN	NaN	NaN	NaN	NaN	NaN	NaN	NaN	NaN	NaN	NaN	NaN	NaN	NaN	NaN	NaN	NaN	NaN	NaN	NaN	NaN	NaN	NaN	NaN	NaN	NaN	NaN	NaN	NaN	NaN	NaN	NaN	NaN	NaN	NaN	NaN	NaN
42	-1.626e-19	0.0006342	0.001273	0.00192	0.00258	0.003258	NaN	NaN	NaN	NaN	NaN	NaN	NaN	NaN	NaN	NaN	NaN	NaN	NaN	NaN	NaN	NaN	NaN	NaN	NaN	NaN	NaN	NaN	NaN	NaN	NaN	NaN	NaN	NaN	NaN	NaN	NaN	NaN	NaN	NaN	NaN	NaN	NaN	NaN	NaN	NaN	NaN	NaN	NaN
43	-2.711e-20	0.0001969	0.0004009	0.0006172	0.0008515	0.00111	0.001389	0.001686	0.002009	0.002355	0.002725	0.003117	0.003526	0.003947	0.004377	0.004807	0.005231	NaN	NaN	NaN	NaN	NaN	NaN	NaN	NaN	NaN	NaN	NaN	NaN	NaN	NaN	NaN	NaN	NaN	NaN	NaN	NaN	NaN	NaN	NaN	NaN	NaN	NaN	NaN	NaN	NaN	NaN	NaN	NaN
44	0	0.0001929	0.0003883	0.0005888	0.0007946	0.001009	0.001242	0.001486	0.001722	0.001947	0.002163	0.002369	0.002561	0.002739	0.0029	0.003043	0.003164	0.003263	0.003348	0.003427	0.003503	0.003571	0.003633	0.003688	0.003737	0.003781	0.003818	0.003849	0.003873	0.003887	0.003893	0.003888	0.003873	0.003846	0.003809	0.003758	0.003692	0.003613	0.003519	0.003414	0.003298	0.003172	0.003036	0.002892	0.002742	0.002588	0.002431	0.002274	0.002119
45	0	0.0004153	0.0008447	0.001301	0.001795	0.002339	0.002953	0.003625	0.004321	NaN	NaN	NaN	NaN	NaN	NaN	NaN	NaN	NaN	NaN	NaN	NaN	NaN	NaN	NaN	NaN	NaN	NaN	NaN	NaN	NaN	NaN	NaN	NaN	NaN	NaN	NaN	NaN	NaN	NaN	NaN	NaN	NaN	NaN	NaN	NaN	NaN	NaN	NaN	NaN
46	-6.776e-21	0.0001335	0.0002743	0.0004291	0.0006058	0.0008117	0.001057	0.001343	0.001663	0.002015	0.002398	0.002809	0.003245	0.0037	0.004168	0.004638	0.005101	NaN	NaN	NaN	NaN	NaN	NaN	NaN	NaN	NaN	NaN	NaN	NaN	NaN	NaN	NaN	NaN	NaN	NaN	NaN	NaN	NaN	NaN	NaN	NaN	NaN	NaN	NaN	NaN	NaN	NaN	NaN	NaN
47	0	0.0002318	0.0004673	0.0007091	0.0009605	0.001226	0.001519	0.001829	0.002134	0.002432	0.002719	0.002997	0.003261	0.003511	0.003745	0.003963	0.004159	0.004332	0.004495	0.004661	0.004831	0.005005	0.00518	0.005351	NaN	NaN	NaN	NaN	NaN	NaN	NaN	NaN	NaN	NaN	NaN	NaN	NaN	NaN	NaN	NaN	NaN	NaN	NaN	NaN	NaN	NaN	NaN	NaN	NaN
48	8.132e-20	0.0004206	0.0008524	0.001306	0.00179	0.002314	0.0029	0.003533	0.004174	0.004812	NaN	NaN	NaN	NaN	NaN	NaN	NaN	NaN	NaN	NaN	NaN	NaN	NaN	NaN	NaN	NaN	NaN	NaN	NaN	NaN	NaN	NaN	NaN	NaN	NaN	NaN	NaN	NaN	NaN	NaN	NaN	NaN	NaN	NaN	NaN	NaN	NaN	NaN	NaN
49	2.033e-20	0.0001385	0.0002796	0.0004258	0.0005808	0.0007501	0.000945	0.001164	0.001398	0.001646	0.001913	0.002201	0.002514	0.002857	0.003231	0.003639	0.004076	0.004536	0.005016	0.005512	NaN	NaN	NaN	NaN	NaN	NaN	NaN	NaN	NaN	NaN	NaN	NaN	NaN	NaN	NaN	NaN	NaN	NaN	NaN	NaN	NaN	NaN	NaN	NaN	NaN	NaN	NaN	NaN	NaN
50	-6.776e-20	0.0001795	0.0003602	0.0005441	0.0007321	0.0009283	0.001118	0.001301	0.001486	0.001669	0.001855	0.002046	0.002244	0.002452	0.002672	0.002907	0.003156	0.003425	0.003714	0.004025	0.004357	0.004702	0.005052	NaN	NaN	NaN	NaN	NaN	NaN	NaN	NaN	NaN	NaN	NaN	NaN	NaN	NaN	NaN	NaN	NaN	NaN	NaN	NaN	NaN	NaN	NaN	NaN	NaN	NaN
51	-5.421e-20	0.0003473	0.0006981	0.001058	0.001432	0.001821	0.002205	0.002583	0.002959	0.003332	0.003696	0.004054	0.004404	0.004745	0.005067	0.005365	0.005637	0.005887	NaN	NaN	NaN	NaN	NaN	NaN	NaN	NaN	NaN	NaN	NaN	NaN	NaN	NaN	NaN	NaN	NaN	NaN	NaN	NaN	NaN	NaN	NaN	NaN	NaN	NaN	NaN	NaN	NaN	NaN	NaN
52	4.743e-20	0.0001125	0.0002279	0.000348	0.0004727	0.0006049	0.0007436	0.0008889	0.001043	0.001205	0.001378	0.001562	0.00176	0.001971	0.0022	0.002449	0.002718	0.003012	0.003331	0.003674	0.004041	0.004426	0.00482	NaN	NaN	NaN	NaN	NaN	NaN	NaN	NaN	NaN	NaN	NaN	NaN	NaN	NaN	NaN	NaN	NaN	NaN	NaN	NaN	NaN	NaN	NaN	NaN	NaN	NaN
53	-8.132e-20	0.0003412	0.0006895	0.001051	0.001429	0.00183	0.002274	0.002749	0.003224	0.003692	0.004148	0.004585	NaN	NaN	NaN	NaN	NaN	NaN	NaN	NaN	NaN	NaN	NaN	NaN	NaN	NaN	NaN	NaN	NaN	NaN	NaN	NaN	NaN	NaN	NaN	NaN	NaN	NaN	NaN	NaN	NaN	NaN	NaN	NaN	NaN	NaN	NaN	NaN	NaN
54	0	0.0002302	0.0004625	0.000698	0.000939	0.001188	0.001435	0.001672	0.001897	0.00211	0.002309	0.002495	0.002664	0.002816	0.002952	0.00307	0.003167	0.003253	0.003336	0.003424	0.003517	0.003612	0.003711	0.003816	0.003926	0.004042	0.004164	0.004293	0.004423	0.004553	0.004678	0.004796	NaN	NaN	NaN	NaN	NaN	NaN	NaN	NaN	NaN	NaN	NaN	NaN	NaN	NaN	NaN	NaN	NaN
55	0	0.000293	0.000591	0.000896	0.001212	0.001545	0.001911	0.002302	0.002693	0.003084	0.00348	0.003883	0.004289	0.004695	0.005097	0.005483	NaN	NaN	NaN	NaN	NaN	NaN	NaN	NaN	NaN	NaN	NaN	NaN	NaN	NaN	NaN	NaN	NaN	NaN	NaN	NaN	NaN	NaN	NaN	NaN	NaN	NaN	NaN	NaN	NaN	NaN	NaN	NaN	NaN
56	1.355e-20	0.0002288	0.0004619	0.0007026	0.0009537	0.001221	0.001518	0.00184	0.002164	0.002486	0.002804	0.003118	0.003423	0.003717	0.003999	0.004267	0.004516	0.00474	0.004943	NaN	NaN	NaN	NaN	NaN	NaN	NaN	NaN	NaN	NaN	NaN	NaN	NaN	NaN	NaN	NaN	NaN	NaN	NaN	NaN	NaN	NaN	NaN	NaN	NaN	NaN	NaN	NaN	NaN	NaN
57	4.066e-20	0.0002211	0.0004444	0.000668	0.000884	0.001093	0.001296	0.001492	0.001678	0.001854	0.002025	0.002191	0.002353	0.002513	0.002672	0.002836	0.003008	0.003188	0.003379	0.003584	0.003804	0.004038	0.004282	0.004527	0.004769	NaN	NaN	NaN	NaN	NaN	NaN	NaN	NaN	NaN	NaN	NaN	NaN	NaN	NaN	NaN	NaN	NaN	NaN	NaN	NaN	NaN	NaN	NaN	NaN
58	-2.711e-20	0.0003922	0.0007783	0.001152	0.001517	0.001876	0.002236	0.002597	0.002957	0.003317	0.003672	0.004027	0.004382	0.004737	0.005091	NaN	NaN	NaN	NaN	NaN	NaN	NaN	NaN	NaN	NaN	NaN	NaN	NaN	NaN	NaN	NaN	NaN	NaN	NaN	NaN	NaN	NaN	NaN	NaN	NaN	NaN	NaN	NaN	NaN	NaN	NaN	NaN	NaN	NaN
59	0	0.0004248	0.0008579	0.001306	0.001775	0.00227	NaN	NaN	NaN	NaN	NaN	NaN	NaN	NaN	NaN	NaN	NaN	NaN	NaN	NaN	NaN	NaN	NaN	NaN	NaN	NaN	NaN	NaN	NaN	NaN	NaN	NaN	NaN	NaN	NaN	NaN	NaN	NaN	NaN	NaN	NaN	NaN	NaN	NaN	NaN	NaN	NaN	NaN	NaN
60	2.711e-20	0.0002543	0.0005121	0.0007773	0.001054	0.001348	0.001677	0.002036	0.002403	0.00278	0.003168	0.003563	0.003966	0.004373	0.004785	0.005195	NaN	NaN	NaN	NaN	NaN	NaN	NaN	NaN	NaN	NaN	NaN	NaN	NaN	NaN	NaN	NaN	NaN	NaN	NaN	NaN	NaN	NaN	NaN	NaN	NaN	NaN	NaN	NaN	NaN	NaN	NaN	NaN	NaN
61	6.776e-21	6.805e-05	0.0001367	0.0002069	0.0002792	0.0003552	0.0004382	0.0005259	0.0006125	0.0006966	0.0007781	0.000855	0.0009271	0.0009952	0.00106	0.001121	0.001178	0.00123	0.001281	0.001331	0.001381	0.001429	0.001477	0.001523	0.001566	0.001603	0.001635	0.001662	0.001682	0.001694	0.0017	0.001702	0.001698	0.00169	0.001677	0.001663	0.001646	0.001627	0.001607	0.001589	0.001571	0.001552	0.001533	0.001514	0.001493	0.001471	0.001447	0.001421	0.001392
62	2.711e-20	0.0003943	0.0007978	0.001219	0.001666	0.002147	NaN	NaN	NaN	NaN	NaN	NaN	NaN	NaN	NaN	NaN	NaN	NaN	NaN	NaN	NaN	NaN	NaN	NaN	NaN	NaN	NaN	NaN	NaN	NaN	NaN	NaN	NaN	NaN	NaN	NaN	NaN	NaN	NaN	NaN	NaN	NaN	NaN	NaN	NaN	NaN	NaN	NaN	NaN
63	0	0.0003214	0.0006551	0.001011	0.0014	0.001831	0.002326	0.002881	0.003464	0.004071	0.004697	0.005333	0.005964	NaN	NaN	NaN	NaN	NaN	NaN	NaN	NaN	NaN	NaN	NaN	NaN	NaN	NaN	NaN	NaN	NaN	NaN	NaN	NaN	NaN	NaN	NaN	NaN	NaN	NaN	NaN	NaN	NaN	NaN	NaN	NaN	NaN	NaN	NaN	NaN
64	-3.388e-21	4.214e-05	0.0001034	0.0001745	0.0002544	0.0003489	0.0004578	0.0005822	0.0007229	0.0008672	0.001014	0.001167	0.001314	0.001445	0.001568	0.001683	0.001792	0.001898	0.001998	0.002091	0.002189	0.002289	0.002393	0.002504	0.002624	0.002755	0.002902	0.003066	0.003247	0.003448	0.00367	0.003911	0.004175	0.00446	0.00476	NaN	NaN	NaN	NaN	NaN	NaN	NaN	NaN	NaN	NaN	NaN	NaN	NaN	NaN
65	0	0.0002225	0.0004512	0.0006923	0.000952	0.001236	0.001556	0.00191	0.002279	0.002655	0.003031	0.003399	0.003756	0.004092	0.004404	0.004687	NaN	NaN	NaN	NaN	NaN	NaN	NaN	NaN	NaN	NaN	NaN	NaN	NaN	NaN	NaN	NaN	NaN	NaN	NaN	NaN	NaN	NaN	NaN	NaN	NaN	NaN	NaN	NaN	NaN	NaN	NaN	NaN	NaN
66	-2.711e-20	0.0002761	0.0005573	0.0008438	0.001131	0.001426	0.00173	0.002046	0.002374	0.002713	0.003067	0.003436	0.003819	0.004211	0.004612	0.005019	0.005423	0.005812	NaN	NaN	NaN	NaN	NaN	NaN	NaN	NaN	NaN	NaN	NaN	NaN	NaN	NaN	NaN	NaN	NaN	NaN	NaN	NaN	NaN	NaN	NaN	NaN	NaN	NaN	NaN	NaN	NaN	NaN	NaN
67	3.253e-19	0.0008286	0.001667	0.002526	0.003363	0.004166	0.004934	0.005657	NaN	NaN	NaN	NaN	NaN	NaN	NaN	NaN	NaN	NaN	NaN	NaN	NaN	NaN	NaN	NaN	NaN	NaN	NaN	NaN	NaN	NaN	NaN	NaN	NaN	NaN	NaN	NaN	NaN	NaN	NaN	NaN	NaN	NaN	NaN	NaN	NaN	NaN	NaN	NaN	NaN
68	-2.711e-20	0.0003623	0.000734	0.001121	0.001531	0.001972	0.00243	0.002898	0.003379	0.003861	0.004337	0.004796	0.005225	NaN	NaN	NaN	NaN	NaN	NaN	NaN	NaN	NaN	NaN	NaN	NaN	NaN	NaN	NaN	NaN	NaN	NaN	NaN	NaN	NaN	NaN	NaN	NaN	NaN	NaN	NaN	NaN	NaN	NaN	NaN	NaN	NaN	NaN	NaN	NaN
69	6.776e-21	-5.409e-05	-6.03e-05	-2.082e-05	6.762e-05	0.0002001	0.0003586	0.0005456	0.0007702	0.001031	0.001315	0.001616	0.001913	0.002184	0.002432	0.002664	0.002882	0.003097	0.003303	0.003502	0.003702	0.003906	0.004117	0.004323	NaN	NaN	NaN	NaN	NaN	NaN	NaN	NaN	NaN	NaN	NaN	NaN	NaN	NaN	NaN	NaN	NaN	NaN	NaN	NaN	NaN	NaN	NaN	NaN	NaN
70	1.355e-20	0.000202	0.0004098	0.0006286	0.0008631	0.001118	0.001406	0.00172	0.002045	0.002375	0.002708	0.003042	0.003372	0.003692	0.004	0.00429	0.004558	0.004802	0.005024	0.005228	NaN	NaN	NaN	NaN	NaN	NaN	NaN	NaN	NaN	NaN	NaN	NaN	NaN	NaN	NaN	NaN	NaN	NaN	NaN	NaN	NaN	NaN	NaN	NaN	NaN	NaN	NaN	NaN	NaN
71	2.711e-20	0.0002575	0.0005239	0.0008071	0.001113	0.00145	0.001823	0.002219	0.002632	0.003055	NaN	NaN	NaN	NaN	NaN	NaN	NaN	NaN	NaN	NaN	NaN	NaN	NaN	NaN	NaN	NaN	NaN	NaN	NaN	NaN	NaN	NaN	NaN	NaN	NaN	NaN	NaN	NaN	NaN	NaN	NaN	NaN	NaN	NaN	NaN	NaN	NaN	NaN	NaN
72	-1.355e-20	0.0002225	0.0004488	0.0006816	0.0009231	0.00118	0.001452	0.001741	0.00204	0.002345	0.002653	0.002965	0.003283	0.003603	0.003925	0.00425	0.004571	0.004889	NaN	NaN	NaN	NaN	NaN	NaN	NaN	NaN	NaN	NaN	NaN	NaN	NaN	NaN	NaN	NaN	NaN	NaN	NaN	NaN	NaN	NaN	NaN	NaN	NaN	NaN	NaN	NaN	NaN	NaN	NaN
73	2.711e-20	0.0002812	0.0005755	0.0008957	0.00125	0.00164	0.002067	0.002536	0.003047	0.003599	0.004187	0.004801	0.005426	0.006043	NaN	NaN	NaN	NaN	NaN	NaN	NaN	NaN	NaN	NaN	NaN	NaN	NaN	NaN	NaN	NaN	NaN	NaN	NaN	NaN	NaN	NaN	NaN	NaN	NaN	NaN	NaN	NaN	NaN	NaN	NaN	NaN	NaN	NaN	NaN
74	-2.711e-20	0.0001965	0.0004023	0.0006256	0.0008743	0.001158	0.001491	0.001872	0.002289	0.002737	0.003211	0.003705	0.004211	0.004717	0.005216	NaN	NaN	NaN	NaN	NaN	NaN	NaN	NaN	NaN	NaN	NaN	NaN	NaN	NaN	NaN	NaN	NaN	NaN	NaN	NaN	NaN	NaN	NaN	NaN	NaN	NaN	NaN	NaN	NaN	NaN	NaN	NaN	NaN	NaN
75	2.711e-20	0.0004299	0.0008698	0.001329	0.001817	0.00234	0.002922	0.003546	NaN	NaN	NaN	NaN	NaN	NaN	NaN	NaN	NaN	NaN	NaN	NaN	NaN	NaN	NaN	NaN	NaN	NaN	NaN	NaN	NaN	NaN	NaN	NaN	NaN	NaN	NaN	NaN	NaN	NaN	NaN	NaN	NaN	NaN	NaN	NaN	NaN	NaN	NaN	NaN	NaN
76	-1.355e-20	0.0002544	0.0005165	0.0007937	0.001093	0.001414	0.001755	0.002117	0.002499	0.002897	0.003305	0.003716	0.004122	0.004516	0.004891	NaN	NaN	NaN	NaN	NaN	NaN	NaN	NaN	NaN	NaN	NaN	NaN	NaN	NaN	NaN	NaN	NaN	NaN	NaN	NaN	NaN	NaN	NaN	NaN	NaN	NaN	NaN	NaN	NaN	NaN	NaN	NaN	NaN	NaN
77	0	0.0003108	0.0006316	0.0009697	0.001334	0.001722	0.002133	0.002567	0.003022	0.003498	0.003986	0.00448	0.00497	0.005449	0.005905	0.006326	0.006705	NaN	NaN	NaN	NaN	NaN	NaN	NaN	NaN	NaN	NaN	NaN	NaN	NaN	NaN	NaN	NaN	NaN	NaN	NaN	NaN	NaN	NaN	NaN	NaN	NaN	NaN	NaN	NaN	NaN	NaN	NaN	NaN
78	-5.421e-20	0.0003533	0.000717	0.0011	0.001511	0.001959	0.002462	0.003012	0.003576	0.004144	0.004707	NaN	NaN	NaN	NaN	NaN	NaN	NaN	NaN	NaN	NaN	NaN	NaN	NaN	NaN	NaN	NaN	NaN	NaN	NaN	NaN	NaN	NaN	NaN	NaN	NaN	NaN	NaN	NaN	NaN	NaN	NaN	NaN	NaN	NaN	NaN	NaN	NaN	NaN
79	0	0.0002476	0.0005067	0.0007876	0.0011	0.001455	0.001867	0.002335	0.002844	0.00339	0.003969	0.004572	0.005184	NaN	NaN	NaN	NaN	NaN	NaN	NaN	NaN	NaN	NaN	NaN	NaN	NaN	NaN	NaN	NaN	NaN	NaN	NaN	NaN	NaN	NaN	NaN	NaN	NaN	NaN	NaN	NaN	NaN	NaN	NaN	NaN	NaN	NaN	NaN	NaN
80	-4.066e-20	0.0002518	0.0005072	0.0007674	0.001038	0.00132	0.0016	0.00188	0.002158	0.002429	0.002687	0.002929	0.003156	0.003359	0.003541	0.003693	0.00382	0.003932	0.004016	0.004083	0.004133	0.004168	0.004188	0.004192	0.004186	0.004167	0.004139	0.004095	0.004031	NaN	NaN	NaN	NaN	NaN	NaN	NaN	NaN	NaN	NaN	NaN	NaN	NaN	NaN	NaN	NaN	NaN	NaN	NaN	NaN
81	2.711e-20	0.0003556	0.0007186	0.001097	0.001497	0.001913	0.002328	0.002743	0.003168	0.003609	0.004064	0.004529	0.004994	0.005452	0.00589	NaN	NaN	NaN	NaN	NaN	NaN	NaN	NaN	NaN	NaN	NaN	NaN	NaN	NaN	NaN	NaN	NaN	NaN	NaN	NaN	NaN	NaN	NaN	NaN	NaN	NaN	NaN	NaN	NaN	NaN	NaN	NaN	NaN	NaN
82	0	0.0001491	0.0003015	0.0004603	0.0006241	0.0007934	0.0009679	0.001147	0.001331	0.001519	0.001712	0.001908	0.002105	0.002301	0.002497	0.002695	0.002896	0.003102	0.003314	0.003535	0.003766	0.004006	0.004257	0.004518	0.004786	0.005057	NaN	NaN	NaN	NaN	NaN	NaN	NaN	NaN	NaN	NaN	NaN	NaN	NaN	NaN	NaN	NaN	NaN	NaN	NaN	NaN	NaN	NaN	NaN
83	1.355e-20	0.0001532	0.0003163	0.000499	0.0007097	0.0009583	0.001256	0.001606	0.002003	0.002443	0.002928	0.003448	0.003995	0.00456	0.005131	NaN	NaN	NaN	NaN	NaN	NaN	NaN	NaN	NaN	NaN	NaN	NaN	NaN	NaN	NaN	NaN	NaN	NaN	NaN	NaN	NaN	NaN	NaN	NaN	NaN	NaN	NaN	NaN	NaN	NaN	NaN	NaN	NaN	NaN
84	0	0.0005919	0.001194	0.001817	0.002468	0.003129	0.003779	0.004413	NaN	NaN	NaN	NaN	NaN	NaN	NaN	NaN	NaN	NaN	NaN	NaN	NaN	NaN	NaN	NaN	NaN	NaN	NaN	NaN	NaN	NaN	NaN	NaN	NaN	NaN	NaN	NaN	NaN	NaN	NaN	NaN	NaN	NaN	NaN	NaN	NaN	NaN	NaN	NaN	NaN
85	-1.355e-20	0.0001615	0.0003296	0.000511	0.0007123	0.0009406	0.001206	0.001509	0.00184	0.002194	0.002569	0.002963	0.003372	0.003791	0.004214	0.004637	0.00505	NaN	NaN	NaN	NaN	NaN	NaN	NaN	NaN	NaN	NaN	NaN	NaN	NaN	NaN	NaN	NaN	NaN	NaN	NaN	NaN	NaN	NaN	NaN	NaN	NaN	NaN	NaN	NaN	NaN	NaN	NaN	NaN
86	8.132e-20	0.0003624	0.0007304	0.001112	0.001513	0.001937	0.002371	0.002813	0.003257	0.003698	0.004121	0.004516	NaN	NaN	NaN	NaN	NaN	NaN	NaN	NaN	NaN	NaN	NaN	NaN	NaN	NaN	NaN	NaN	NaN	NaN	NaN	NaN	NaN	NaN	NaN	NaN	NaN	NaN	NaN	NaN	NaN	NaN	NaN	NaN	NaN	NaN	NaN	NaN	NaN
87	4.743e-20	0.0001288	0.0002625	0.0004055	0.0005623	0.0007385	0.0009409	0.001168	0.001411	0.001666	0.00193	0.002199	0.002472	0.002744	0.003014	0.00328	0.003538	0.00379	0.004036	0.004278	0.004516	0.00475	0.004974	0.005188	NaN	NaN	NaN	NaN	NaN	NaN	NaN	NaN	NaN	NaN	NaN	NaN	NaN	NaN	NaN	NaN	NaN	NaN	NaN	NaN	NaN	NaN	NaN	NaN	NaN
88	0	0.0003113	0.000632	0.0009709	0.001336	0.001735	0.002184	0.002678	0.003189	0.003708	0.004227	0.004737	NaN	NaN	NaN	NaN	NaN	NaN	NaN	NaN	NaN	NaN	NaN	NaN	NaN	NaN	NaN	NaN	NaN	NaN	NaN	NaN	NaN	NaN	NaN	NaN	NaN	NaN	NaN	NaN	NaN	NaN	NaN	NaN	NaN	NaN	NaN	NaN	NaN
89	0	0.0002106	0.0004258	0.0006498	0.0008899	0.001141	0.001396	0.001656	0.001929	0.002222	0.002537	0.002874	0.00323	0.003606	0.004	0.004399	0.004798	0.005199	NaN	NaN	NaN	NaN	NaN	NaN	NaN	NaN	NaN	NaN	NaN	NaN	NaN	NaN	NaN	NaN	NaN	NaN	NaN	NaN	NaN	NaN	NaN	NaN	NaN	NaN	NaN	NaN	NaN	NaN	NaN
90	-5.421e-20	0.0003661	0.0007393	0.001126	0.001533	0.001939	0.002346	0.002752	0.003155	0.003557	0.003953	0.004336	0.004698	0.00503	0.005327	0.005581	NaN	NaN	NaN	NaN	NaN	NaN	NaN	NaN	NaN	NaN	NaN	NaN	NaN	NaN	NaN	NaN	NaN	NaN	NaN	NaN	NaN	NaN	NaN	NaN	NaN	NaN	NaN	NaN	NaN	NaN	NaN	NaN	NaN
91	2.711e-20	0.000414	0.0008382	0.001283	0.001759	0.002273	0.002848	0.003468	0.004096	NaN	NaN	NaN	NaN	NaN	NaN	NaN	NaN	NaN	NaN	NaN	NaN	NaN	NaN	NaN	NaN	NaN	NaN	NaN	NaN	NaN	NaN	NaN	NaN	NaN	NaN	NaN	NaN	NaN	NaN	NaN	NaN	NaN	NaN	NaN	NaN	NaN	NaN	NaN	NaN
92	-4.066e-20	0.0002054	0.0004123	0.0006231	0.00084	0.001064	0.001278	0.00148	0.001678	0.001866	0.002045	0.002211	0.002365	0.002505	0.002629	0.002736	0.002826	0.00291	0.002991	0.003074	0.003167	0.00327	0.003386	0.003516	0.003666	0.003835	0.004028	0.004244	0.004477	0.004723	NaN	NaN	NaN	NaN	NaN	NaN	NaN	NaN	NaN	NaN	NaN	NaN	NaN	NaN	NaN	NaN	NaN	NaN	NaN
93	-1.355e-20	0.0002304	0.0004659	0.0007119	0.0009734	0.001256	0.001554	0.001861	0.00218	0.002506	0.002837	0.003169	0.003501	0.003829	0.004149	0.004459	0.004753	0.005033	0.005302	0.005556	NaN	NaN	NaN	NaN	NaN	NaN	NaN	NaN	NaN	NaN	NaN	NaN	NaN	NaN	NaN	NaN	NaN	NaN	NaN	NaN	NaN	NaN	NaN	NaN	NaN	NaN	NaN	NaN	NaN
94	2.711e-20	0.0001123	0.0002275	0.0003472	0.0004733	0.0006077	0.0007565	0.0009151	0.001074	0.001231	0.001385	0.001535	0.001678	0.001811	0.001933	0.002042	0.002138	0.002218	0.002288	0.002351	0.002406	0.002454	0.002494	0.002524	0.002548	0.002565	0.002577	0.002585	0.002589	0.002588	0.002583	0.002575	0.002564	0.002553	0.002544	0.002535	0.002524	0.00251	0.002492	0.00247	0.002443	0.002415	0.002383	0.002348	0.002307	0.00226	0.00221	0.002158	0.002105
95	2.033e-20	9.36e-05	0.0001898	0.0002919	0.0004034	0.0005279	0.0006719	0.0008345	0.001009	0.001194	0.001388	0.001592	0.001806	0.002031	0.002266	0.002512	0.002769	0.003034	0.00331	0.003599	0.003901	0.004214	0.004532	0.004849	0.005158	NaN	NaN	NaN	NaN	NaN	NaN	NaN	NaN	NaN	NaN	NaN	NaN	NaN	NaN	NaN	NaN	NaN	NaN	NaN	NaN	NaN	NaN	NaN	NaN
96	0	0.0002983	0.0006046	0.0009263	0.001269	0.00164	0.002056	0.002509	0.002974	0.003443	0.00391	0.004371	0.004815	NaN	NaN	NaN	NaN	NaN	NaN	NaN	NaN	NaN	NaN	NaN	NaN	NaN	NaN	NaN	NaN	NaN	NaN	NaN	NaN	NaN	NaN	NaN	NaN	NaN	NaN	NaN	NaN	NaN	NaN	NaN	NaN	NaN	NaN	NaN	NaN
97	-5.421e-20	0.0007045	0.001417	0.002125	0.002838	0.003559	0.004287	0.005011	NaN	NaN	NaN	NaN	NaN	NaN	NaN	NaN	NaN	NaN	NaN	NaN	NaN	NaN	NaN	NaN	NaN	NaN	NaN	NaN	NaN	NaN	NaN	NaN	NaN	NaN	NaN	NaN	NaN	NaN	NaN	NaN	NaN	NaN	NaN	NaN	NaN	NaN	NaN	NaN	NaN
98	8.132e-20	0.0003676	0.0007426	0.00112	0.001495	0.00187	0.002246	NaN	NaN	NaN	NaN	NaN	NaN	NaN	NaN	NaN	NaN	NaN	NaN	NaN	NaN	NaN	NaN	NaN	NaN	NaN	NaN	NaN	NaN	NaN	NaN	NaN	NaN	NaN	NaN	NaN	NaN	NaN	NaN	NaN	NaN	NaN	NaN	NaN	NaN	NaN	NaN	NaN	NaN
99	-4.066e-20	0.0002617	0.0005328	0.0008229	0.001141	0.001496	0.001905	0.002363	0.002849	0.003359	0.003888	0.004427	0.004969	NaN	NaN	NaN	NaN	NaN	NaN	NaN	NaN	NaN	NaN	NaN	NaN	NaN	NaN	NaN	NaN	NaN	NaN	NaN	NaN	NaN	NaN	NaN	NaN	NaN	NaN	NaN	NaN	NaN	NaN	NaN	NaN	NaN	NaN	NaN	NaN
100	5.421e-20	0.0005573	0.001118	0.001686	0.002263	0.002853	NaN	NaN	NaN	NaN	NaN	NaN	NaN	NaN	NaN	NaN	NaN	NaN	NaN	NaN	NaN	NaN	NaN	NaN	NaN	NaN	NaN	NaN	NaN	NaN	NaN	NaN	NaN	NaN	NaN	NaN	NaN	NaN	NaN	NaN	NaN	NaN	NaN	NaN	NaN	NaN	NaN	NaN	NaN
101	-5.421e-20	0.0008527	0.00172	0.002587	0.003453	0.004322	0.005184	NaN	NaN	NaN	NaN	NaN	NaN	NaN	NaN	NaN	NaN	NaN	NaN	NaN	NaN	NaN	NaN	NaN	NaN	NaN	NaN	NaN	NaN	NaN	NaN	NaN	NaN	NaN	NaN	NaN	NaN	NaN	NaN	NaN	NaN	NaN	NaN	NaN	NaN	NaN	NaN	NaN	NaN
102	0	0.0003373	0.0006796	0.001025	0.001365	0.001705	0.002047	0.002392	0.00274	0.00309	0.003448	0.003815	0.004189	0.004564	0.004936	0.0053	0.00565	0.005973	NaN	NaN	NaN	NaN	NaN	NaN	NaN	NaN	NaN	NaN	NaN	NaN	NaN	NaN	NaN	NaN	NaN	NaN	NaN	NaN	NaN	NaN	NaN	NaN	NaN	NaN	NaN	NaN	NaN	NaN	NaN
103	-1.355e-20	0.0002137	0.0004315	0.0006571	0.0008846	0.001114	0.001347	0.001584	0.001827	0.002077	0.002342	0.002621	0.002914	0.003221	0.003542	0.003877	0.004224	0.004581	0.004942	0.005301	NaN	NaN	NaN	NaN	NaN	NaN	NaN	NaN	NaN	NaN	NaN	NaN	NaN	NaN	NaN	NaN	NaN	NaN	NaN	NaN	NaN	NaN	NaN	NaN	NaN	NaN	NaN	NaN	NaN
104	4.066e-20	0.0001894	0.0003888	0.0006083	0.0008568	0.001144	0.001485	0.001881	0.00232	0.002802	0.003328	0.003895	0.004492	0.005105	NaN	NaN	NaN	NaN	NaN	NaN	NaN	NaN	NaN	NaN	NaN	NaN	NaN	NaN	NaN	NaN	NaN	NaN	NaN	NaN	NaN	NaN	NaN	NaN	NaN	NaN	NaN	NaN	NaN	NaN	NaN	NaN	NaN	NaN	NaN
105	5.421e-20	0.0004894	0.0009893	0.001509	0.002058	0.00263	0.003206	0.00378	NaN	NaN	NaN	NaN	NaN	NaN	NaN	NaN	NaN	NaN	NaN	NaN	NaN	NaN	NaN	NaN	NaN	NaN	NaN	NaN	NaN	NaN	NaN	NaN	NaN	NaN	NaN	NaN	NaN	NaN	NaN	NaN	NaN	NaN	NaN	NaN	NaN	NaN	NaN	NaN	NaN
106	1.084e-19	0.0009409	0.001886	0.002826	0.003764	0.004698	0.005617	NaN	NaN	NaN	NaN	NaN	NaN	NaN	NaN	NaN	NaN	NaN	NaN	NaN	NaN	NaN	NaN	NaN	NaN	NaN	NaN	NaN	NaN	NaN	NaN	NaN	NaN	NaN	NaN	NaN	NaN	NaN	NaN	NaN	NaN	NaN	NaN	NaN	NaN	NaN	NaN	NaN	NaN
107	8.132e-20	0.000497	0.001011	0.001551	0.002127	0.002748	0.003415	0.004124	0.004865	NaN	NaN	NaN	NaN	NaN	NaN	NaN	NaN	NaN	NaN	NaN	NaN	NaN	NaN	NaN	NaN	NaN	NaN	NaN	NaN	NaN	NaN	NaN	NaN	NaN	NaN	NaN	NaN	NaN	NaN	NaN	NaN	NaN	NaN	NaN	NaN	NaN	NaN	NaN	NaN
108	-2.711e-20	0.0003117	0.0006277	0.0009509	0.001254	0.001538	0.001804	0.002055	0.002291	0.002514	0.002741	0.002973	0.003207	0.003442	0.003679	0.003931	0.004198	0.00448	0.004773	0.00507	0.005366	NaN	NaN	NaN	NaN	NaN	NaN	NaN	NaN	NaN	NaN	NaN	NaN	NaN	NaN	NaN	NaN	NaN	NaN	NaN	NaN	NaN	NaN	NaN	NaN	NaN	NaN	NaN	NaN
109	2.711e-20	0.0004683	0.0009402	0.001422	0.001917	0.002429	NaN	NaN	NaN	NaN	NaN	NaN	NaN	NaN	NaN	NaN	NaN	NaN	NaN	NaN	NaN	NaN	NaN	NaN	NaN	NaN	NaN	NaN	NaN	NaN	NaN	NaN	NaN	NaN	NaN	NaN	NaN	NaN	NaN	NaN	NaN	NaN	NaN	NaN	NaN	NaN	NaN	NaN	NaN
110	-1.355e-20	0.0001264	0.0002558	0.0003929	0.0005407	0.0007032	0.0008873	0.001091	0.001304	0.001525	0.001751	0.001978	0.002204	0.002428	0.002646	0.002858	0.003061	0.003251	0.00343	0.003599	0.003756	0.003899	0.004026	0.004136	0.004224	0.00429	0.00433	0.004346	0.004333	0.004293	0.004227	0.004136	0.004022	0.003889	0.003737	0.003572	0.003394	0.003209	0.003015	0.002818	0.00262	0.002426	0.002237	0.002053	0.001872	0.001699	0.001532	0.001372	0.001221
111	0	0.0005686	0.001144	0.001735	0.002347	0.002958	0.00355	0.004115	NaN	NaN	NaN	NaN	NaN	NaN	NaN	NaN	NaN	NaN	NaN	NaN	NaN	NaN	NaN	NaN	NaN	NaN	NaN	NaN	NaN	NaN	NaN	NaN	NaN	NaN	NaN	NaN	NaN	NaN	NaN	NaN	NaN	NaN	NaN	NaN	NaN	NaN	NaN	NaN	NaN
112	5.421e-20	0.0002095	0.0004244	0.0006475	0.0008868	0.001149	0.001431	0.00173	0.002058	0.002415	0.002804	0.003228	0.003683	0.004169	0.004682	0.005206	NaN	NaN	NaN	NaN	NaN	NaN	NaN	NaN	NaN	NaN	NaN	NaN	NaN	NaN	NaN	NaN	NaN	NaN	NaN	NaN	NaN	NaN	NaN	NaN	NaN	NaN	NaN	NaN	NaN	NaN	NaN	NaN	NaN
113	0	0.0003264	0.000657	0.0009951	0.001343	0.001706	0.002101	NaN	NaN	NaN	NaN	NaN	NaN	NaN	NaN	NaN	NaN	NaN	NaN	NaN	NaN	NaN	NaN	NaN	NaN	NaN	NaN	NaN	NaN	NaN	NaN	NaN	NaN	NaN	NaN	NaN	NaN	NaN	NaN	NaN	NaN	NaN	NaN	NaN	NaN	NaN	NaN	NaN	NaN
114	8.132e-20	0.0003924	0.00079	0.0012	0.001628	0.00208	NaN	NaN	NaN	NaN	NaN	NaN	NaN	NaN	NaN	NaN	NaN	NaN	NaN	NaN	NaN	NaN	NaN	NaN	NaN	NaN	NaN	NaN	NaN	NaN	NaN	NaN	NaN	NaN	NaN	NaN	NaN	NaN	NaN	NaN	NaN	NaN	NaN	NaN	NaN	NaN	NaN	NaN	NaN
115	0	0.0003626	0.0007342	0.001123	0.001509	0.001899	0.002301	0.002716	0.003147	0.003592	0.004064	0.004559	0.00507	0.005582	NaN	NaN	NaN	NaN	NaN	NaN	NaN	NaN	NaN	NaN	NaN	NaN	NaN	NaN	NaN	NaN	NaN	NaN	NaN	NaN	NaN	NaN	NaN	NaN	NaN	NaN	NaN	NaN	NaN	NaN	NaN	NaN	NaN	NaN	NaN
116	3.388e-21	6.148e-05	0.0001241	0.0001889	0.0002563	0.0003285	0.0004089	0.0004956	0.0005832	0.0006692	0.0007541	0.0008377	0.000919	0.0009972	0.001071	0.001141	0.001203	0.001256	0.001302	0.001342	0.001379	0.00141	0.001435	0.001454	0.001466	0.001471	0.001469	0.001463	0.001453	0.001439	0.001422	0.001402	0.00138	0.001356	0.001329	0.001302	0.001275	0.001248	0.001218	0.001189	0.001157	0.001124	0.001091	0.001056	0.001022	0.0009891	0.0009568	0.0009251	0.0008948
117	1.355e-20	8.431e-05	0.000171	0.0002631	0.0003627	0.000473	0.0005986	0.0007374	0.0008835	0.001033	0.001184	0.001334	0.001481	0.001623	0.001758	0.001884	0.002	0.002105	0.0022	0.002288	0.002368	0.00244	0.002506	0.002565	0.002619	0.002666	0.002706	0.00274	0.002766	0.002784	0.002795	0.002799	0.002796	0.002787	0.002773	0.002752	0.002727	0.002698	0.002663	0.002628	0.00259	0.002552	0.002513	0.002472	0.002429	0.002382	0.002332	0.002278	0.00222
118	5.421e-20	0.0002585	0.0005178	0.0007793	0.001045	0.001318	0.001598	0.001886	0.002182	0.002485	0.002796	0.003113	0.003438	0.003773	0.004118	0.004472	0.004832	0.005194	0.005552	NaN	NaN	NaN	NaN	NaN	NaN	NaN	NaN	NaN	NaN	NaN	NaN	NaN	NaN	NaN	NaN	NaN	NaN	NaN	NaN	NaN	NaN	NaN	NaN	NaN	NaN	NaN	NaN	NaN	NaN
119	-2.711e-20	0.0003156	0.0006384	0.0009759	0.001323	0.001675	0.002037	0.002413	0.002803	0.00321	0.003639	0.004086	0.004545	0.00501	0.00547	0.005918	NaN	NaN	NaN	NaN	NaN	NaN	NaN	NaN	NaN	NaN	NaN	NaN	NaN	NaN	NaN	NaN	NaN	NaN	NaN	NaN	NaN	NaN	NaN	NaN	NaN	NaN	NaN	NaN	NaN	NaN	NaN	NaN	NaN
120	8.132e-20	0.0004774	0.0009617	0.00146	0.001979	0.002525	0.0031	0.003672	0.004236	0.004784	0.005306	NaN	NaN	NaN	NaN	NaN	NaN	NaN	NaN	NaN	NaN	NaN	NaN	NaN	NaN	NaN	NaN	NaN	NaN	NaN	NaN	NaN	NaN	NaN	NaN	NaN	NaN	NaN	NaN	NaN	NaN	NaN	NaN	NaN	NaN	NaN	NaN	NaN	NaN
121	1.694e-20	-1.454e-06	2.17e-05	6.985e-05	0.000151	0.0002551	0.0003835	0.0005385	0.0007235	0.000947	0.001198	0.001476	0.001769	0.002065	0.002366	0.002671	0.002983	0.003303	0.003628	0.003954	0.00428	0.004607	0.004931	0.00525	0.005558	0.005848	NaN	NaN	NaN	NaN	NaN	NaN	NaN	NaN	NaN	NaN	NaN	NaN	NaN	NaN	NaN	NaN	NaN	NaN	NaN	NaN	NaN	NaN	NaN
122	2.711e-20	0.0001956	0.0003947	0.0006009	0.000813	0.001027	0.001243	0.00146	0.001676	0.001892	0.002109	0.002326	0.002542	0.002753	0.002955	0.003147	0.003329	NaN	NaN	NaN	NaN	NaN	NaN	NaN	NaN	NaN	NaN	NaN	NaN	NaN	NaN	NaN	NaN	NaN	NaN	NaN	NaN	NaN	NaN	NaN	NaN	NaN	NaN	NaN	NaN	NaN	NaN	NaN	NaN
123	0	0.0002075	0.0004313	0.0006717	0.000935	0.001222	0.001536	0.001877	0.002245	0.002641	0.003059	0.003497	0.003944	0.00439	0.004834	0.00527	0.00569	0.006084	0.006441	NaN	NaN	NaN	NaN	NaN	NaN	NaN	NaN	NaN	NaN	NaN	NaN	NaN	NaN	NaN	NaN	NaN	NaN	NaN	NaN	NaN	NaN	NaN	NaN	NaN	NaN	NaN	NaN	NaN	NaN
124	2.711e-20	0.0003293	0.0006538	0.000977	0.0013	0.001627	0.001957	0.00229	0.002623	0.002953	0.00328	0.003599	0.003911	0.004216	0.004512	0.004797	0.005066	0.00532	0.005554	NaN	NaN	NaN	NaN	NaN	NaN	NaN	NaN	NaN	NaN	NaN	NaN	NaN	NaN	NaN	NaN	NaN	NaN	NaN	NaN	NaN	NaN	NaN	NaN	NaN	NaN	NaN	NaN	NaN	NaN
125	1.355e-20	0.0001845	0.0003725	0.0005653	0.0007655	0.0009761	0.001207	0.001451	0.001691	0.001924	0.00215	0.002368	0.002575	0.002767	0.002943	0.003099	0.003233	0.003343	0.003436	0.00352	0.003597	0.003668	0.003731	0.003792	0.003851	0.00391	0.003973	0.004041	0.004115	0.004194	0.004275	0.004353	NaN	NaN	NaN	NaN	NaN	NaN	NaN	NaN	NaN	NaN	NaN	NaN	NaN	NaN	NaN	NaN	NaN
126	-2.711e-20	0.0002439	0.0004943	0.0007566	0.001035	0.001336	0.001649	0.001971	0.002302	0.002638	0.002974	0.003307	0.00363	0.003937	0.00422	0.004478	0.004704	0.004901	0.005072	NaN	NaN	NaN	NaN	NaN	NaN	NaN	NaN	NaN	NaN	NaN	NaN	NaN	NaN	NaN	NaN	NaN	NaN	NaN	NaN	NaN	NaN	NaN	NaN	NaN	NaN	NaN	NaN	NaN	NaN
127	1.355e-20	0.0002702	0.0005464	0.0008346	0.001139	0.001468	0.001834	0.00223	0.002633	0.003036	0.00344	0.003837	0.004223	0.004592	0.004938	0.005253	0.005529	NaN	NaN	NaN	NaN	NaN	NaN	NaN	NaN	NaN	NaN	NaN	NaN	NaN	NaN	NaN	NaN	NaN	NaN	NaN	NaN	NaN	NaN	NaN	NaN	NaN	NaN	NaN	NaN	NaN	NaN	NaN	NaN
128	0	0.0004311	0.0008696	0.001322	0.001774	0.002222	0.002663	NaN	NaN	NaN	NaN	NaN	NaN	NaN	NaN	NaN	NaN	NaN	NaN	NaN	NaN	NaN	NaN	NaN	NaN	NaN	NaN	NaN	NaN	NaN	NaN	NaN	NaN	NaN	NaN	NaN	NaN	NaN	NaN	NaN	NaN	NaN	NaN	NaN	NaN	NaN	NaN	NaN	NaN
129	-1.355e-20	0.0001876	0.0003789	0.0005771	0.0007853	0.001007	0.001253	0.001515	0.001778	0.002037	0.00229	0.002535	0.002771	0.002995	0.003207	0.003404	0.003587	0.003755	0.003917	0.004081	0.00425	0.004424	0.0046	0.004774	NaN	NaN	NaN	NaN	NaN	NaN	NaN	NaN	NaN	NaN	NaN	NaN	NaN	NaN	NaN	NaN	NaN	NaN	NaN	NaN	NaN	NaN	NaN	NaN	NaN
130	-5.421e-20	0.0001409	0.0002863	0.0004387	0.0006014	0.000778	0.0009768	0.001194	0.001418	0.001646	0.001878	0.002111	0.002342	0.002569	0.00279	0.003004	0.003208	0.003401	0.003586	0.003769	0.003951	0.004128	0.0043	0.004467	0.004629	0.004782	0.004924	NaN	NaN	NaN	NaN	NaN	NaN	NaN	NaN	NaN	NaN	NaN	NaN	NaN	NaN	NaN	NaN	NaN	NaN	NaN	NaN	NaN	NaN
131	8.132e-20	0.000513	0.001037	0.001583	0.002161	0.002778	0.00346	NaN	NaN	NaN	NaN	NaN	NaN	NaN	NaN	NaN	NaN	NaN	NaN	NaN	NaN	NaN	NaN	NaN	NaN	NaN	NaN	NaN	NaN	NaN	NaN	NaN	NaN	NaN	NaN	NaN	NaN	NaN	NaN	NaN	NaN	NaN	NaN	NaN	NaN	NaN	NaN	NaN	NaN
132	2.711e-20	0.000227	0.000461	0.000708	0.0009734	0.001262	0.001587	0.001941	0.002307	0.00268	0.003056	0.003429	0.003795	0.004146	0.004475	0.004778	0.00505	0.005288	0.005494	NaN	NaN	NaN	NaN	NaN	NaN	NaN	NaN	NaN	NaN	NaN	NaN	NaN	NaN	NaN	NaN	NaN	NaN	NaN	NaN	NaN	NaN	NaN	NaN	NaN	NaN	NaN	NaN	NaN	NaN
133	-4.066e-20	0.000238	0.0004858	0.0007526	0.001046	0.001373	0.00175	0.002173	0.002623	0.003094	0.003578	0.004063	0.004541	0.004999	NaN	NaN	NaN	NaN	NaN	NaN	NaN	NaN	NaN	NaN	NaN	NaN	NaN	NaN	NaN	NaN	NaN	NaN	NaN	NaN	NaN	NaN	NaN	NaN	NaN	NaN	NaN	NaN	NaN	NaN	NaN	NaN	NaN	NaN	NaN
134	8.132e-20	0.0003602	0.000728	0.001111	0.001515	0.001932	0.002353	0.002778	0.003209	0.003648	0.004091	0.004531	0.004959	0.005368	0.00575	0.006098	NaN	NaN	NaN	NaN	NaN	NaN	NaN	NaN	NaN	NaN	NaN	NaN	NaN	NaN	NaN	NaN	NaN	NaN	NaN	NaN	NaN	NaN	NaN	NaN	NaN	NaN	NaN	NaN	NaN	NaN	NaN	NaN	NaN
135	8.132e-20	0.0002747	0.0005578	0.0008567	0.001179	0.001532	0.001931	0.002368	0.002824	0.00329	0.003756	0.004217	0.004662	0.005082	NaN	NaN	NaN	NaN	NaN	NaN	NaN	NaN	NaN	NaN	NaN	NaN	NaN	NaN	NaN	NaN	NaN	NaN	NaN	NaN	NaN	NaN	NaN	NaN	NaN	NaN	NaN	NaN	NaN	NaN	NaN	NaN	NaN	NaN	NaN
136	5.421e-20	0.0003027	0.0006137	0.0009421	0.001296	0.001685	0.002101	0.00254	0.003007	0.003495	0.004	0.004512	0.005024	0.005526	NaN	NaN	NaN	NaN	NaN	NaN	NaN	NaN	NaN	NaN	NaN	NaN	NaN	NaN	NaN	NaN	NaN	NaN	NaN	NaN	NaN	NaN	NaN	NaN	NaN	NaN	NaN	NaN	NaN	NaN	NaN	NaN	NaN	NaN	NaN
137	5.421e-20	0.0002475	0.0004991	0.0007525	0.001004	0.001259	0.001519	0.001782	0.002046	0.002307	0.002568	0.002829	0.003091	0.00335	0.003609	0.003869	0.004126	0.004379	0.004629	0.004878	0.005125	0.005364	0.005594	NaN	NaN	NaN	NaN	NaN	NaN	NaN	NaN	NaN	NaN	NaN	NaN	NaN	NaN	NaN	NaN	NaN	NaN	NaN	NaN	NaN	NaN	NaN	NaN	NaN	NaN
138	1.355e-20	0.0001613	0.0003276	0.0005036	0.0006922	0.0008969	0.001126	0.001375	0.001628	0.001881	0.00213	0.002371	0.002599	0.002807	0.002989	0.003145	0.003273	0.003373	0.00345	0.003509	0.003552	0.003576	0.003581	0.003572	0.003551	0.003526	0.003496	0.003458	0.003411	0.003354	0.003288	0.003213	0.003135	0.003057	0.002979	0.002897	0.002805	0.002706	0.002602	0.0025	0.002397	0.002297	0.002198	0.002102	0.002	0.001893	0.001785	0.00168	0.001577
139	-8.132e-20	0.000275	0.0005567	0.0008496	0.001158	0.001486	0.001852	0.002244	0.002639	0.00303	0.003416	0.003793	0.004156	0.004498	0.004814	0.005103	0.005358	0.005573	NaN	NaN	NaN	NaN	NaN	NaN	NaN	NaN	NaN	NaN	NaN	NaN	NaN	NaN	NaN	NaN	NaN	NaN	NaN	NaN	NaN	NaN	NaN	NaN	NaN	NaN	NaN	NaN	NaN	NaN	NaN
140	-3.388e-21	7.881e-05	0.0001782	0.0002924	0.0004258	0.0005892	0.000786	0.001017	0.001286	0.001577	0.001886	0.002214	0.002548	0.002878	0.003206	0.003534	0.003857	0.004171	0.004475	0.004764	0.005041	0.005304	0.00555	NaN	NaN	NaN	NaN	NaN	NaN	NaN	NaN	NaN	NaN	NaN	NaN	NaN	NaN	NaN	NaN	NaN	NaN	NaN	NaN	NaN	NaN	NaN	NaN	NaN	NaN
141	2.711e-20	0.0003039	0.0006153	0.0009427	0.001296	0.001672	0.002065	0.002475	0.002911	0.003373	0.003857	0.004358	0.004869	0.005382	0.005887	NaN	NaN	NaN	NaN	NaN	NaN	NaN	NaN	NaN	NaN	NaN	NaN	NaN	NaN	NaN	NaN	NaN	NaN	NaN	NaN	NaN	NaN	NaN	NaN	NaN	NaN	NaN	NaN	NaN	NaN	NaN	NaN	NaN	NaN
142	2.711e-20	0.0004088	0.0008309	0.001279	0.001763	0.002294	0.00286	0.003451	0.004065	0.004689	NaN	NaN	NaN	NaN	NaN	NaN	NaN	NaN	NaN	NaN	NaN	NaN	NaN	NaN	NaN	NaN	NaN	NaN	NaN	NaN	NaN	NaN	NaN	NaN	NaN	NaN	NaN	NaN	NaN	NaN	NaN	NaN	NaN	NaN	NaN	NaN	NaN	NaN	NaN
143	0	0.0001648	0.0003344	0.000515	0.000713	0.0009342	0.00119	0.001478	0.001786	0.00211	0.002449	0.002797	0.003153	0.003515	0.003878	0.004236	0.004582	0.00491	0.005219	0.00551	NaN	NaN	NaN	NaN	NaN	NaN	NaN	NaN	NaN	NaN	NaN	NaN	NaN	NaN	NaN	NaN	NaN	NaN	NaN	NaN	NaN	NaN	NaN	NaN	NaN	NaN	NaN	NaN	NaN
144	0	0.0001785	0.0003644	0.0005646	0.0007853	0.001034	0.00132	0.001641	0.001984	0.002339	0.002702	0.003067	0.003425	0.003769	0.004095	0.004394	0.004663	0.004897	0.005097	0.005263	NaN	NaN	NaN	NaN	NaN	NaN	NaN	NaN	NaN	NaN	NaN	NaN	NaN	NaN	NaN	NaN	NaN	NaN	NaN	NaN	NaN	NaN	NaN	NaN	NaN	NaN	NaN	NaN	NaN
145	0	6.134e-05	0.0001469	0.0002515	0.0003763	0.0005297	0.0007152	0.0009347	0.001192	0.001478	0.001785	0.002113	0.00245	0.002781	0.003108	0.003434	0.003752	0.004055	0.004339	0.004596	0.004824	0.005022	0.00519	0.005323	0.005422	0.005485	0.005505	0.005484	0.005425	0.005327	0.005192	0.005027	0.004835	0.004618	0.004383	0.004128	0.003859	0.003583	0.003301	0.003017	0.002736	0.002461	0.002195	0.001937	0.001691	0.001458	0.001244	0.001049	0.0008752
146	-2.711e-20	0.0002372	0.0004809	0.0007355	0.001007	0.001301	0.001633	0.001996	0.002373	0.002755	0.003139	0.003521	0.003895	0.004257	0.004609	0.004945	0.00526	0.005548	NaN	NaN	NaN	NaN	NaN	NaN	NaN	NaN	NaN	NaN	NaN	NaN	NaN	NaN	NaN	NaN	NaN	NaN	NaN	NaN	NaN	NaN	NaN	NaN	NaN	NaN	NaN	NaN	NaN	NaN	NaN
147	-8.132e-20	0.000208	0.0004211	0.000644	0.0008805	0.001135	0.001421	0.00173	0.002045	0.002364	0.002683	0.003	0.003311	0.00361	0.003892	NaN	NaN	NaN	NaN	NaN	NaN	NaN	NaN	NaN	NaN	NaN	NaN	NaN	NaN	NaN	NaN	NaN	NaN	NaN	NaN	NaN	NaN	NaN	NaN	NaN	NaN	NaN	NaN	NaN	NaN	NaN	NaN	NaN	NaN
148	-2.711e-20	0.000166	0.0003366	0.0005169	0.0007121	0.0009221	0.001147	0.001386	0.001637	0.001903	0.002181	0.002468	0.002759	0.003054	0.003349	0.00364	0.003924	0.004197	0.00446	0.004711	NaN	NaN	NaN	NaN	NaN	NaN	NaN	NaN	NaN	NaN	NaN	NaN	NaN	NaN	NaN	NaN	NaN	NaN	NaN	NaN	NaN	NaN	NaN	NaN	NaN	NaN	NaN	NaN	NaN
149	0	0.0003426	0.0006944	0.001064	0.001458	0.001885	0.002339	0.002809	0.003298	0.003795	0.004295	0.004788	NaN	NaN	NaN	NaN	NaN	NaN	NaN	NaN	NaN	NaN	NaN	NaN	NaN	NaN	NaN	NaN	NaN	NaN	NaN	NaN	NaN	NaN	NaN	NaN	NaN	NaN	NaN	NaN	NaN	NaN	NaN	NaN	NaN	NaN	NaN	NaN	NaN
150	0	0.0001884	0.0003823	0.0005889	0.0008147	0.001067	0.00136	0.001691	0.002047	0.002426	0.002825	0.003241	0.00367	0.004111	0.004558	0.005003	0.005436	NaN	NaN	NaN	NaN	NaN	NaN	NaN	NaN	NaN	NaN	NaN	NaN	NaN	NaN	NaN	NaN	NaN	NaN	NaN	NaN	NaN	NaN	NaN	NaN	NaN	NaN	NaN	NaN	NaN	NaN	NaN	NaN
151	2.711e-20	0.0003343	0.0006805	0.001047	0.001442	0.001875	0.002362	NaN	NaN	NaN	NaN	NaN	NaN	NaN	NaN	NaN	NaN	NaN	NaN	NaN	NaN	NaN	NaN	NaN	NaN	NaN	NaN	NaN	NaN	NaN	NaN	NaN	NaN	NaN	NaN	NaN	NaN	NaN	NaN	NaN	NaN	NaN	NaN	NaN	NaN	NaN	NaN	NaN	NaN
152	-1.084e-19	0.0006133	0.001228	0.001841	0.00246	0.003091	0.003735	0.004387	0.005038	NaN	NaN	NaN	NaN	NaN	NaN	NaN	NaN	NaN	NaN	NaN	NaN	NaN	NaN	NaN	NaN	NaN	NaN	NaN	NaN	NaN	NaN	NaN	NaN	NaN	NaN	NaN	NaN	NaN	NaN	NaN	NaN	NaN	NaN	NaN	NaN	NaN	NaN	NaN	NaN
153	1.355e-20	0.0001899	0.0003876	0.0005989	0.0008293	0.001085	0.001383	0.001721	NaN	NaN	NaN	NaN	NaN	NaN	NaN	NaN	NaN	NaN	NaN	NaN	NaN	NaN	NaN	NaN	NaN	NaN	NaN	NaN	NaN	NaN	NaN	NaN	NaN	NaN	NaN	NaN	NaN	NaN	NaN	NaN	NaN	NaN	NaN	NaN	NaN	NaN	NaN	NaN	NaN
154	0	0.0003537	0.000718	0.001103	0.001515	0.001966	0.002473	0.003026	0.003595	0.004168	0.004736	NaN	NaN	NaN	NaN	NaN	NaN	NaN	NaN	NaN	NaN	NaN	NaN	NaN	NaN	NaN	NaN	NaN	NaN	NaN	NaN	NaN	NaN	NaN	NaN	NaN	NaN	NaN	NaN	NaN	NaN	NaN	NaN	NaN	NaN	NaN	NaN	NaN	NaN
155	2.711e-20	0.0002918	0.0005939	0.0009155	0.001266	0.001654	0.002094	NaN	NaN	NaN	NaN	NaN	NaN	NaN	NaN	NaN	NaN	NaN	NaN	NaN	NaN	NaN	NaN	NaN	NaN	NaN	NaN	NaN	NaN	NaN	NaN	NaN	NaN	NaN	NaN	NaN	NaN	NaN	NaN	NaN	NaN	NaN	NaN	NaN	NaN	NaN	NaN	NaN	NaN
156	-1.084e-19	0.0003689	0.0007435	0.001129	0.001531	0.001926	0.002314	0.002691	0.003055	0.003414	0.003764	0.004099	0.004413	0.004701	0.004956	0.005174	0.005363	NaN	NaN	NaN	NaN	NaN	NaN	NaN	NaN	NaN	NaN	NaN	NaN	NaN	NaN	NaN	NaN	NaN	NaN	NaN	NaN	NaN	NaN	NaN	NaN	NaN	NaN	NaN	NaN	NaN	NaN	NaN	NaN
157	-1.355e-20	0.0002184	0.0004449	0.0006858	0.0009477	0.001238	0.001571	0.001941	0.002331	0.002736	0.00315	0.003568	0.003984	0.004387	0.004771	NaN	NaN	NaN	NaN	NaN	NaN	NaN	NaN	NaN	NaN	NaN	NaN	NaN	NaN	NaN	NaN	NaN	NaN	NaN	NaN	NaN	NaN	NaN	NaN	NaN	NaN	NaN	NaN	NaN	NaN	NaN	NaN	NaN	NaN
158	-5.421e-20	0.0003642	0.000735	0.001117	0.001504	0.001884	0.002258	0.002627	0.002988	0.003347	0.003706	0.004063	0.004409	0.00474	0.005048	0.005334	NaN	NaN	NaN	NaN	NaN	NaN	NaN	NaN	NaN	NaN	NaN	NaN	NaN	NaN	NaN	NaN	NaN	NaN	NaN	NaN	NaN	NaN	NaN	NaN	NaN	NaN	NaN	NaN	NaN	NaN	NaN	NaN	NaN
159	-4.066e-20	0.0002056	0.000418	0.000642	0.0008825	0.001145	0.001426	0.001719	0.002029	0.002353	0.00269	0.003035	0.003385	0.003733	0.004077	0.00441	0.004727	0.005026	NaN	NaN	NaN	NaN	NaN	NaN	NaN	NaN	NaN	NaN	NaN	NaN	NaN	NaN	NaN	NaN	NaN	NaN	NaN	NaN	NaN	NaN	NaN	NaN	NaN	NaN	NaN	NaN	NaN	NaN	NaN
160	0	0.0002864	0.0005781	0.0008705	0.001158	0.001441	0.00172	0.001994	0.002262	0.002522	0.002776	0.003024	0.003262	0.003482	0.003685	0.003873	0.004046	0.004202	0.004344	0.00447	0.004579	0.00467	0.004745	0.004803	0.00485	0.004889	NaN	NaN	NaN	NaN	NaN	NaN	NaN	NaN	NaN	NaN	NaN	NaN	NaN	NaN	NaN	NaN	NaN	NaN	NaN	NaN	NaN	NaN	NaN
161	-1.355e-20	0.0001011	0.0002317	0.0003821	0.0005568	0.0007716	0.00103	0.001335	0.001689	0.002073	0.002481	0.002916	0.003362	0.0038	0.004234	0.004657	0.005061	NaN	NaN	NaN	NaN	NaN	NaN	NaN	NaN	NaN	NaN	NaN	NaN	NaN	NaN	NaN	NaN	NaN	NaN	NaN	NaN	NaN	NaN	NaN	NaN	NaN	NaN	NaN	NaN	NaN	NaN	NaN	NaN
162	6.776e-21	0.0001035	0.0002099	0.0003217	0.0004401	0.0005666	0.0007077	0.0008601	0.001014	0.001169	0.001325	0.001481	0.001635	0.001782	0.001922	0.002054	0.002178	0.002292	0.0024	NaN	NaN	NaN	NaN	NaN	NaN	NaN	NaN	NaN	NaN	NaN	NaN	NaN	NaN	NaN	NaN	NaN	NaN	NaN	NaN	NaN	NaN	NaN	NaN	NaN	NaN	NaN	NaN	NaN	NaN
163	2.711e-20	0.0001845	0.0003743	0.0005725	0.0007829	0.00101	0.001263	0.001536	0.001813	0.002087	0.002353	0.002607	0.002842	0.003053	0.003239	0.003398	0.003526	0.003623	0.003692	0.003744	0.00378	0.003803	0.003818	0.003829	0.003837	0.003846	0.003855	0.003867	0.003884	0.003902	0.003924	0.003946	NaN	NaN	NaN	NaN	NaN	NaN	NaN	NaN	NaN	NaN	NaN	NaN	NaN	NaN	NaN	NaN	NaN
164	-2.711e-20	0.0002967	0.0005983	0.0009081	0.001231	0.001557	0.001874	0.002185	0.002495	0.002815	0.003143	0.003483	0.003831	0.004188	0.004547	0.004905	0.005263	0.00562	0.005969	NaN	NaN	NaN	NaN	NaN	NaN	NaN	NaN	NaN	NaN	NaN	NaN	NaN	NaN	NaN	NaN	NaN	NaN	NaN	NaN	NaN	NaN	NaN	NaN	NaN	NaN	NaN	NaN	NaN	NaN
165	4.066e-20	0.000221	0.0004481	0.0006864	0.00094	0.001213	0.001517	0.001846	0.002179	0.002515	0.002851	0.003183	0.003505	0.003811	0.004097	0.00436	0.004597	0.004806	0.004993	0.005165	0.005315	0.005442	NaN	NaN	NaN	NaN	NaN	NaN	NaN	NaN	NaN	NaN	NaN	NaN	NaN	NaN	NaN	NaN	NaN	NaN	NaN	NaN	NaN	NaN	NaN	NaN	NaN	NaN	NaN
166	-1.694e-20	6.278e-05	0.0001278	0.0001968	0.0002718	0.0003545	0.0004489	0.0005543	0.0006645	0.0007795	0.0008977	0.001019	0.001141	0.00126	0.001375	0.001481	0.001577	0.001662	0.001734	0.001796	0.001847	0.001889	0.00192	0.001944	0.001963	0.001979	0.001996	0.002014	0.002031	0.002048	0.002067	0.002088	0.002109	0.002131	0.00215	0.002163	0.002167	0.002162	0.002151	0.002137	0.00212	0.002099	0.002073	0.002043	0.002008	0.00197	0.001931	0.001893	0.001854
167	1.355e-20	0.0001815	0.0003687	0.0005651	0.000776	0.001005	0.001251	0.001508	0.001778	0.002059	0.002351	0.002657	0.002972	0.003294	0.003623	0.003957	0.004293	0.004634	0.004981	0.005331	0.005675	NaN	NaN	NaN	NaN	NaN	NaN	NaN	NaN	NaN	NaN	NaN	NaN	NaN	NaN	NaN	NaN	NaN	NaN	NaN	NaN	NaN	NaN	NaN	NaN	NaN	NaN	NaN	NaN
168	-6.776e-21	9.268e-05	0.0001861	0.0002808	0.0003772	0.0004746	0.0005791	0.0006867	0.0007876	0.0008835	0.0009746	0.001062	0.001146	0.001225	0.001299	0.001367	0.001433	0.001495	0.001556	0.001623	0.001691	0.001761	0.00183	0.0019	0.00197	0.002041	0.002109	0.002172	0.002227	0.002274	0.002313	0.002344	0.002365	0.002378	0.00238	0.002375	0.002366	0.002357	0.002356	0.002371	0.002404	0.002459	0.002545	0.002665	0.002826	0.003027	0.003262	0.003525	NaN
169	0	0.000172	0.0003488	0.0005338	0.0007315	0.0009462	0.001187	0.001449	0.001719	0.00199	0.002259	0.002521	0.002773	0.003009	0.003229	0.003428	0.003605	0.003757	0.003887	0.004	NaN	NaN	NaN	NaN	NaN	NaN	NaN	NaN	NaN	NaN	NaN	NaN	NaN	NaN	NaN	NaN	NaN	NaN	NaN	NaN	NaN	NaN	NaN	NaN	NaN	NaN	NaN	NaN	NaN
170	-6.776e-21	8.612e-05	0.0001764	0.0002724	0.0003762	0.0004858	0.0006033	0.0007264	0.000853	0.0009843	0.001119	0.001258	0.001396	0.001532	0.001661	0.001783	0.0019	0.00201	0.002116	0.002218	0.002314	0.002404	0.002485	0.002559	0.002629	0.002701	0.002779	0.002861	0.002948	0.003045	0.003154	0.00328	0.003424	0.003592	0.003783	0.003994	0.004217	0.004443	NaN	NaN	NaN	NaN	NaN	NaN	NaN	NaN	NaN	NaN	NaN
171	0	6.02e-05	0.0001242	0.0001949	0.000273	0.0003603	0.0004591	0.0005665	0.0006807	0.0008013	0.000928	0.001059	0.001192	0.001325	0.001456	0.001584	0.001709	0.001833	0.001959	0.002089	0.002224	0.002366	0.002519	0.002687	0.002872	0.003078	0.00331	0.003566	0.003845	0.004144	0.004459	0.004788	NaN	NaN	NaN	NaN	NaN	NaN	NaN	NaN	NaN	NaN	NaN	NaN	NaN	NaN	NaN	NaN	NaN
172	8.132e-20	0.0002357	0.0004654	0.000685	0.0008971	0.001103	0.001304	0.001502	0.001696	0.001884	0.002068	0.002249	0.00243	0.002612	0.0028	0.002993	0.003192	0.003398	0.003609	0.003825	0.004048	0.004277	0.00451	0.004746	0.004985	0.005219	NaN	NaN	NaN	NaN	NaN	NaN	NaN	NaN	NaN	NaN	NaN	NaN	NaN	NaN	NaN	NaN	NaN	NaN	NaN	NaN	NaN	NaN	NaN
173	1.355e-20	0.0001516	0.0003082	0.0004735	0.0006512	0.0008467	0.001069	0.001316	0.001574	0.001838	0.002108	0.002382	0.002653	0.002918	0.003174	0.003417	0.003639	0.003838	0.004016	0.004174	0.004309	0.004418	0.004499	0.004554	0.004584	0.004586	0.004563	0.004518	0.00445	0.004356	0.004241	0.00411	0.003968	0.003815	0.003652	0.003476	0.003292	0.003098	0.002897	0.002695	0.002498	0.002307	0.002119	0.001931	0.001747	0.001569	0.001403	0.001251	0.001113
174	-2.711e-20	0.0004189	0.0008452	0.001286	0.001733	0.002175	0.002616	0.003052	0.003479	0.003899	NaN	NaN	NaN	NaN	NaN	NaN	NaN	NaN	NaN	NaN	NaN	NaN	NaN	NaN	NaN	NaN	NaN	NaN	NaN	NaN	NaN	NaN	NaN	NaN	NaN	NaN	NaN	NaN	NaN	NaN	NaN	NaN	NaN	NaN	NaN	NaN	NaN	NaN	NaN
175	5.421e-20	0.000182	0.0003684	0.0005605	0.0007592	0.0009614	0.001171	0.001386	0.001607	0.001834	0.002068	0.002307	0.002551	0.002796	0.003043	0.003289	0.003542	0.0038	0.004063	0.00433	0.004599	0.004868	0.005133	0.005388	NaN	NaN	NaN	NaN	NaN	NaN	NaN	NaN	NaN	NaN	NaN	NaN	NaN	NaN	NaN	NaN	NaN	NaN	NaN	NaN	NaN	NaN	NaN	NaN	NaN
176	1.355e-20	0.0001498	0.0003039	0.0004665	0.0006414	0.0008327	0.001052	0.001296	0.001552	0.001821	0.002101	0.00239	0.002687	0.002989	0.003294	0.003598	0.003896	0.004182	0.004453	0.004711	NaN	NaN	NaN	NaN	NaN	NaN	NaN	NaN	NaN	NaN	NaN	NaN	NaN	NaN	NaN	NaN	NaN	NaN	NaN	NaN	NaN	NaN	NaN	NaN	NaN	NaN	NaN	NaN	NaN
177	1.084e-19	0.0006203	0.001213	0.001785	0.002341	0.002884	0.003414	0.00393	0.004426	0.004894	0.005328	NaN	NaN	NaN	NaN	NaN	NaN	NaN	NaN	NaN	NaN	NaN	NaN	NaN	NaN	NaN	NaN	NaN	NaN	NaN	NaN	NaN	NaN	NaN	NaN	NaN	NaN	NaN	NaN	NaN	NaN	NaN	NaN	NaN	NaN	NaN	NaN	NaN	NaN
178	-3.388e-21	6.751e-05	0.0001383	0.0002148	0.0002989	0.0003935	0.0005037	0.0006284	0.0007605	0.0008983	0.001042	0.00119	0.00134	0.001488	0.001635	0.001776	0.001909	0.002033	0.002148	0.002257	0.00236	0.002455	0.00254	0.002616	0.002684	0.002744	0.002795	0.002838	NaN	NaN	NaN	NaN	NaN	NaN	NaN	NaN	NaN	NaN	NaN	NaN	NaN	NaN	NaN	NaN	NaN	NaN	NaN	NaN	NaN
179	1.694e-21	2.942e-05	7.692e-05	0.0001417	0.000221	0.0003168	0.0004305	0.0005626	0.0007138	0.0008815	0.001059	0.001245	0.001431	0.001604	0.001762	0.001908	0.002044	0.002166	0.002272	0.00236	0.002427	0.002479	0.002513	0.002529	0.002529	0.002519	0.002497	0.00246	0.002409	0.002348	0.00228	0.002207	0.00213	0.002054	0.001979	0.001906	0.001832	0.001758	0.00169	0.001627	0.001566	0.001505	0.001443	0.00138	0.001317	0.001252	0.001186	0.001121	0.001055
180	5.929e-21	1.593e-05	4.608e-05	9.017e-05	0.0001447	0.00021	0.000287	0.0003763	0.0004789	0.000595	0.0007179	0.0008464	0.0009737	0.001091	0.001201	0.001307	0.001409	0.001508	0.001601	0.001687	0.001763	0.001836	0.001905	0.001969	0.002027	0.00208	0.002125	0.002163	0.00219	0.002208	0.002217	0.00222	0.002216	0.002205	0.002191	0.002172	0.00215	0.002125	0.002099	0.002073	0.002048	0.002023	0.001998	0.001973	0.001948	0.001921	0.001892	0.001862	0.001827
181	-2.711e-20	0.0002512	0.0005098	0.000776	0.001053	0.001347	0.00166	0.001993	0.002342	0.002704	0.003075	0.003448	0.003816	0.004175	0.004524	0.004858	NaN	NaN	NaN	NaN	NaN	NaN	NaN	NaN	NaN	NaN	NaN	NaN	NaN	NaN	NaN	NaN	NaN	NaN	NaN	NaN	NaN	NaN	NaN	NaN	NaN	NaN	NaN	NaN	NaN	NaN	NaN	NaN	NaN
182	0	0.001043	0.002088	0.003133	0.004111	0.005007	NaN	NaN	NaN	NaN	NaN	NaN	NaN	NaN	NaN	NaN	NaN	NaN	NaN	NaN	NaN	NaN	NaN	NaN	NaN	NaN	NaN	NaN	NaN	NaN	NaN	NaN	NaN	NaN	NaN	NaN	NaN	NaN	NaN	NaN	NaN	NaN	NaN	NaN	NaN	NaN	NaN	NaN	NaN
183	0	0.0001751	0.0003545	0.000543	0.0007456	0.0009656	0.001212	0.001478	0.001755	0.002041	0.002332	0.002626	0.002921	0.003214	0.003502	0.003781	0.004049	0.004304	0.004547	0.00478	NaN	NaN	NaN	NaN	NaN	NaN	NaN	NaN	NaN	NaN	NaN	NaN	NaN	NaN	NaN	NaN	NaN	NaN	NaN	NaN	NaN	NaN	NaN	NaN	NaN	NaN	NaN	NaN	NaN
184	1.084e-19	0.0003025	0.0006106	0.0009164	0.001226	0.001545	0.001874	0.002213	0.002557	0.002901	0.003241	0.003576	0.003904	0.004216	0.004516	0.004796	NaN	NaN	NaN	NaN	NaN	NaN	NaN	NaN	NaN	NaN	NaN	NaN	NaN	NaN	NaN	NaN	NaN	NaN	NaN	NaN	NaN	NaN	NaN	NaN	NaN	NaN	NaN	NaN	NaN	NaN	NaN	NaN	NaN
185	2.711e-20	0.0003547	0.0007156	0.001088	0.001476	0.00186	0.002241	0.002618	0.002988	0.003355	0.003714	0.004058	0.004382	0.004678	0.004942	NaN	NaN	NaN	NaN	NaN	NaN	NaN	NaN	NaN	NaN	NaN	NaN	NaN	NaN	NaN	NaN	NaN	NaN	NaN	NaN	NaN	NaN	NaN	NaN	NaN	NaN	NaN	NaN	NaN	NaN	NaN	NaN	NaN	NaN
186	0	0.0001093	0.0002232	0.0003473	0.0004837	0.00063	0.0007896	0.0009621	0.001146	0.001344	0.001556	0.001782	0.002019	0.002268	0.002521	0.002779	0.003046	0.003321	0.003601	0.003886	0.004172	0.004457	0.004733	0.004995	NaN	NaN	NaN	NaN	NaN	NaN	NaN	NaN	NaN	NaN	NaN	NaN	NaN	NaN	NaN	NaN	NaN	NaN	NaN	NaN	NaN	NaN	NaN	NaN	NaN
187	-1.084e-19	0.001066	0.002133	0.003194	0.00425	0.005202	NaN	NaN	NaN	NaN	NaN	NaN	NaN	NaN	NaN	NaN	NaN	NaN	NaN	NaN	NaN	NaN	NaN	NaN	NaN	NaN	NaN	NaN	NaN	NaN	NaN	NaN	NaN	NaN	NaN	NaN	NaN	NaN	NaN	NaN	NaN	NaN	NaN	NaN	NaN	NaN	NaN	NaN	NaN
188	1.355e-20	0.0001559	0.0003151	0.0004824	0.000662	0.0008573	0.001077	0.001319	0.001569	0.001825	0.002082	0.002337	0.00259	0.002838	0.003075	0.003298	0.003505	NaN	NaN	NaN	NaN	NaN	NaN	NaN	NaN	NaN	NaN	NaN	NaN	NaN	NaN	NaN	NaN	NaN	NaN	NaN	NaN	NaN	NaN	NaN	NaN	NaN	NaN	NaN	NaN	NaN	NaN	NaN	NaN
189	1.355e-20	0.0001245	0.000252	0.0003847	0.0005263	0.0006809	0.0008556	0.001049	0.001249	0.001454	0.001663	0.001874	0.002088	0.002301	0.002515	0.002725	0.002928	0.003124	0.003313	0.003499	0.003684	0.003868	0.004048	0.004223	0.004394	0.004557	0.004713	0.004862	0.005001	0.005128	NaN	NaN	NaN	NaN	NaN	NaN	NaN	NaN	NaN	NaN	NaN	NaN	NaN	NaN	NaN	NaN	NaN	NaN	NaN
190	2.711e-20	0.0003948	0.0007977	0.001216	0.001659	0.002136	0.002631	0.003135	0.003653	0.004177	0.004699	0.005212	0.005708	NaN	NaN	NaN	NaN	NaN	NaN	NaN	NaN	NaN	NaN	NaN	NaN	NaN	NaN	NaN	NaN	NaN	NaN	NaN	NaN	NaN	NaN	NaN	NaN	NaN	NaN	NaN	NaN	NaN	NaN	NaN	NaN	NaN	NaN	NaN	NaN
191	-2.711e-20	0.0003029	0.0006152	0.0009458	0.001303	0.001693	0.002134	0.002619	0.003123	0.003639	0.004159	0.004675	0.005176	NaN	NaN	NaN	NaN	NaN	NaN	NaN	NaN	NaN	NaN	NaN	NaN	NaN	NaN	NaN	NaN	NaN	NaN	NaN	NaN	NaN	NaN	NaN	NaN	NaN	NaN	NaN	NaN	NaN	NaN	NaN	NaN	NaN	NaN	NaN	NaN
192	-1.355e-20	0.0002642	0.0005384	0.0008241	0.001121	0.001441	0.00179	0.002176	0.002602	0.003069	0.003583	0.004144	0.004746	0.005376	0.006021	0.006665	NaN	NaN	NaN	NaN	NaN	NaN	NaN	NaN	NaN	NaN	NaN	NaN	NaN	NaN	NaN	NaN	NaN	NaN	NaN	NaN	NaN	NaN	NaN	NaN	NaN	NaN	NaN	NaN	NaN	NaN	NaN	NaN	NaN
193	0	8.195e-05	0.0001881	0.0003112	0.0004557	0.0006332	0.0008477	0.001103	0.001401	0.00173	0.002084	0.002466	0.002862	0.003259	0.003658	0.004057	0.004452	0.004834	NaN	NaN	NaN	NaN	NaN	NaN	NaN	NaN	NaN	NaN	NaN	NaN	NaN	NaN	NaN	NaN	NaN	NaN	NaN	NaN	NaN	NaN	NaN	NaN	NaN	NaN	NaN	NaN	NaN	NaN	NaN
194	6.776e-21	0.0001178	0.0002383	0.0003645	0.0004994	0.0006458	0.0008111	0.0009929	0.001181	0.001374	0.001573	0.001777	0.001988	0.002202	0.002418	0.002633	0.002847	0.003056	0.003264	0.003475	0.003691	0.003907	0.004123	0.004335	0.004542	0.004741	0.004932	0.005111	NaN	NaN	NaN	NaN	NaN	NaN	NaN	NaN	NaN	NaN	NaN	NaN	NaN	NaN	NaN	NaN	NaN	NaN	NaN	NaN	NaN
195	-5.421e-20	0.0002908	0.0005886	0.0008971	0.001224	0.001575	0.001935	0.002302	0.002688	0.003095	0.003522	0.003972	0.004438	0.004917	0.0054	0.005875	NaN	NaN	NaN	NaN	NaN	NaN	NaN	NaN	NaN	NaN	NaN	NaN	NaN	NaN	NaN	NaN	NaN	NaN	NaN	NaN	NaN	NaN	NaN	NaN	NaN	NaN	NaN	NaN	NaN	NaN	NaN	NaN	NaN
196	0	0.0001759	0.0003568	0.0005449	0.0007429	0.0009545	0.001186	0.001431	0.001678	0.001924	0.002167	0.002408	0.002642	0.002866	0.003081	0.003285	0.003483	0.003676	0.003871	0.004071	0.00428	0.004498	0.004722	0.00495	0.005182	0.005413	NaN	NaN	NaN	NaN	NaN	NaN	NaN	NaN	NaN	NaN	NaN	NaN	NaN	NaN	NaN	NaN	NaN	NaN	NaN	NaN	NaN	NaN	NaN
197	0	0.0002335	0.0004791	0.000748	0.001051	0.001391	0.001768	0.002187	0.002654	0.003172	0.003741	0.004349	0.004985	0.005633	NaN	NaN	NaN	NaN	NaN	NaN	NaN	NaN	NaN	NaN	NaN	NaN	NaN	NaN	NaN	NaN	NaN	NaN	NaN	NaN	NaN	NaN	NaN	NaN	NaN	NaN	NaN	NaN	NaN	NaN	NaN	NaN	NaN	NaN	NaN
198	-5.421e-20	0.0003535	0.0007186	0.001104	0.001519	0.001974	0.002487	0.003051	0.003634	0.004225	0.004815	NaN	NaN	NaN	NaN	NaN	NaN	NaN	NaN	NaN	NaN	NaN	NaN	NaN	NaN	NaN	NaN	NaN	NaN	NaN	NaN	NaN	NaN	NaN	NaN	NaN	NaN	NaN	NaN	NaN	NaN	NaN	NaN	NaN	NaN	NaN	NaN	NaN	NaN
199	-2.711e-20	0.0003684	0.0007512	0.00116	0.001604	0.002072	0.002569	0.003097	0.003658	0.004253	0.004876	0.005512	NaN	NaN	NaN	NaN	NaN	NaN	NaN	NaN	NaN	NaN	NaN	NaN	NaN	NaN	NaN	NaN	NaN	NaN	NaN	NaN	NaN	NaN	NaN	NaN	NaN	NaN	NaN	NaN	NaN	NaN	NaN	NaN	NaN	NaN	NaN	NaN	NaN
200	1.626e-19	0.0007828	0.001575	0.002385	0.003223	0.004037	0.004812	0.005542	NaN	NaN	NaN	NaN	NaN	NaN	NaN	NaN	NaN	NaN	NaN	NaN	NaN	NaN	NaN	NaN	NaN	NaN	NaN	NaN	NaN	NaN	NaN	NaN	NaN	NaN	NaN	NaN	NaN	NaN	NaN	NaN	NaN	NaN	NaN	NaN	NaN	NaN	NaN	NaN	NaN
201	0	0.0005013	0.001018	0.001563	0.002135	0.002726	0.003336	0.003964	0.004602	0.005246	NaN	NaN	NaN	NaN	NaN	NaN	NaN	NaN	NaN	NaN	NaN	NaN	NaN	NaN	NaN	NaN	NaN	NaN	NaN	NaN	NaN	NaN	NaN	NaN	NaN	NaN	NaN	NaN	NaN	NaN	NaN	NaN	NaN	NaN	NaN	NaN	NaN	NaN	NaN
202	2.711e-20	0.0003171	0.0006411	0.0009785	0.001337	0.001723	0.002157	0.002628	0.00311	0.003598	0.00409	0.004582	0.005066	0.005534	NaN	NaN	NaN	NaN	NaN	NaN	NaN	NaN	NaN	NaN	NaN	NaN	NaN	NaN	NaN	NaN	NaN	NaN	NaN	NaN	NaN	NaN	NaN	NaN	NaN	NaN	NaN	NaN	NaN	NaN	NaN	NaN	NaN	NaN	NaN
203	1.355e-20	0.0002094	0.0004253	0.0006543	0.0009042	0.001181	0.001496	0.001846	0.002218	0.002612	0.003024	0.00345	0.003884	0.004322	0.004756	0.005178	NaN	NaN	NaN	NaN	NaN	NaN	NaN	NaN	NaN	NaN	NaN	NaN	NaN	NaN	NaN	NaN	NaN	NaN	NaN	NaN	NaN	NaN	NaN	NaN	NaN	NaN	NaN	NaN	NaN	NaN	NaN	NaN	NaN
204	1.355e-20	0.0002348	0.0004714	0.0007191	0.0009812	0.00126	0.001567	0.001893	0.002219	0.002544	0.002864	0.003174	0.003477	0.003768	0.004032	0.004274	0.004492	0.004686	0.004862	NaN	NaN	NaN	NaN	NaN	NaN	NaN	NaN	NaN	NaN	NaN	NaN	NaN	NaN	NaN	NaN	NaN	NaN	NaN	NaN	NaN	NaN	NaN	NaN	NaN	NaN	NaN	NaN	NaN	NaN
205	-1.355e-20	0.0001911	0.0003851	0.0005853	0.0007958	0.001018	0.001263	0.001523	0.001783	0.002046	0.002308	0.002572	0.002835	0.003098	0.003359	0.003618	0.003874	0.004123	0.004374	0.00463	NaN	NaN	NaN	NaN	NaN	NaN	NaN	NaN	NaN	NaN	NaN	NaN	NaN	NaN	NaN	NaN	NaN	NaN	NaN	NaN	NaN	NaN	NaN	NaN	NaN	NaN	NaN	NaN	NaN
206	-2.711e-20	0.0003512	0.000705	0.001074	0.001462	0.001873	0.00228	0.002682	0.003084	0.003483	0.003869	0.004233	0.004573	0.004887	0.005155	0.005378	0.005552	NaN	NaN	NaN	NaN	NaN	NaN	NaN	NaN	NaN	NaN	NaN	NaN	NaN	NaN	NaN	NaN	NaN	NaN	NaN	NaN	NaN	NaN	NaN	NaN	NaN	NaN	NaN	NaN	NaN	NaN	NaN	NaN
207	1.355e-20	0.0001646	0.0003315	0.0005068	0.0006909	0.0008844	0.001096	0.001319	0.001541	0.001764	0.001991	0.002221	0.002454	0.002687	0.002912	0.003133	0.003349	0.003559	0.00377	0.003984	0.004195	0.004396	0.004581	0.004749	NaN	NaN	NaN	NaN	NaN	NaN	NaN	NaN	NaN	NaN	NaN	NaN	NaN	NaN	NaN	NaN	NaN	NaN	NaN	NaN	NaN	NaN	NaN	NaN	NaN
208	5.421e-20	0.0001842	0.0003707	0.0005633	0.0007657	0.0009812	0.0012	0.001417	0.001641	0.001874	0.00211	0.00235	0.002594	0.002841	0.003088	0.003332	0.003569	NaN	NaN	NaN	NaN	NaN	NaN	NaN	NaN	NaN	NaN	NaN	NaN	NaN	NaN	NaN	NaN	NaN	NaN	NaN	NaN	NaN	NaN	NaN	NaN	NaN	NaN	NaN	NaN	NaN	NaN	NaN	NaN
209	-1.355e-20	0.0002505	0.0005063	0.0007733	0.001058	0.001366	0.00171	0.002085	0.002471	0.002865	0.003259	0.003648	0.004029	0.004396	0.004743	0.005064	NaN	NaN	NaN	NaN	NaN	NaN	NaN	NaN	NaN	NaN	NaN	NaN	NaN	NaN	NaN	NaN	NaN	NaN	NaN	NaN	NaN	NaN	NaN	NaN	NaN	NaN	NaN	NaN	NaN	NaN	NaN	NaN	NaN
210	-1.694e-21	2.154e-05	4.062e-05	5.73e-05	7.054e-05	8.029e-05	8.86e-05	9.572e-05	9.711e-05	9.436e-05	9.043e-05	8.578e-05	8.324e-05	8.85e-05	0.0001014	0.0001228	0.0001533	0.0001926	0.000238	0.0002921	0.0003513	0.000412	0.0004751	0.0005361	0.000588	0.0006303	0.0006614	0.0006794	0.0006841	0.0006794	0.0006666	0.0006501	0.0006314	0.0006085	0.0005857	0.0005665	0.0005494	0.0005331	0.0005198	0.0005101	0.0005021	0.0004913	0.0004747	0.0004524	0.000425	0.0003875	0.0003395	0.0002856	0.0002294
211	0	0.0003516	0.0007115	0.001092	0.0015	0.001941	0.002386	0.002836	0.0033	0.003776	0.00426	0.004742	0.005219	0.005673	0.006082	NaN	NaN	NaN	NaN	NaN	NaN	NaN	NaN	NaN	NaN	NaN	NaN	NaN	NaN	NaN	NaN	NaN	NaN	NaN	NaN	NaN	NaN	NaN	NaN	NaN	NaN	NaN	NaN	NaN	NaN	NaN	NaN	NaN	NaN
212	0	0.0001841	0.0003701	0.0005599	0.0007555	0.000958	0.001152	0.001338	0.001522	0.001704	0.001882	0.002059	0.002234	0.00241	0.002588	0.002773	0.002963	0.003172	0.003401	0.003654	0.003931	0.00423	0.004549	0.004881	0.005218	NaN	NaN	NaN	NaN	NaN	NaN	NaN	NaN	NaN	NaN	NaN	NaN	NaN	NaN	NaN	NaN	NaN	NaN	NaN	NaN	NaN	NaN	NaN	NaN
213	-1.355e-20	0.0001521	0.000307	0.0004677	0.0006326	0.000795	0.0009569	0.001123	0.0013	0.001499	0.001727	0.00199	0.002292	0.002639	0.003031	0.003474	0.00397	0.004514	0.005094	0.005692	NaN	NaN	NaN	NaN	NaN	NaN	NaN	NaN	NaN	NaN	NaN	NaN	NaN	NaN	NaN	NaN	NaN	NaN	NaN	NaN	NaN	NaN	NaN	NaN	NaN	NaN	NaN	NaN	NaN
214	-2.711e-20	0.0002521	0.0005147	0.0008	0.001102	0.001426	0.001775	0.002158	0.00258	0.003045	0.00356	0.004117	0.004706	0.005313	NaN	NaN	NaN	NaN	NaN	NaN	NaN	NaN	NaN	NaN	NaN	NaN	NaN	NaN	NaN	NaN	NaN	NaN	NaN	NaN	NaN	NaN	NaN	NaN	NaN	NaN	NaN	NaN	NaN	NaN	NaN	NaN	NaN	NaN	NaN
215	6.776e-20	0.0001945	0.0004266	0.0007061	0.001026	0.001392	0.001798	0.002239	0.002717	0.00323	0.003776	0.004346	0.00491	NaN	NaN	NaN	NaN	NaN	NaN	NaN	NaN	NaN	NaN	NaN	NaN	NaN	NaN	NaN	NaN	NaN	NaN	NaN	NaN	NaN	NaN	NaN	NaN	NaN	NaN	NaN	NaN	NaN	NaN	NaN	NaN	NaN	NaN	NaN	NaN
216	-1.626e-19	0.0006946	0.0014	0.002128	0.002857	0.00357	0.004261	0.004925	NaN	NaN	NaN	NaN	NaN	NaN	NaN	NaN	NaN	NaN	NaN	NaN	NaN	NaN	NaN	NaN	NaN	NaN	NaN	NaN	NaN	NaN	NaN	NaN	NaN	NaN	NaN	NaN	NaN	NaN	NaN	NaN	NaN	NaN	NaN	NaN	NaN	NaN	NaN	NaN	NaN
217	-2.711e-20	0.0002866	0.0005786	0.0008722	0.001162	0.001448	0.001735	0.002026	0.002325	0.002638	0.002968	0.003321	0.003696	0.004091	0.004503	0.004935	0.005378	NaN	NaN	NaN	NaN	NaN	NaN	NaN	NaN	NaN	NaN	NaN	NaN	NaN	NaN	NaN	NaN	NaN	NaN	NaN	NaN	NaN	NaN	NaN	NaN	NaN	NaN	NaN	NaN	NaN	NaN	NaN	NaN
218	2.711e-20	0.0003591	0.0007224	0.001076	0.001423	0.001769	0.002115	0.002467	0.002831	0.003211	0.003605	0.004024	0.004465	0.004922	0.005392	NaN	NaN	NaN	NaN	NaN	NaN	NaN	NaN	NaN	NaN	NaN	NaN	NaN	NaN	NaN	NaN	NaN	NaN	NaN	NaN	NaN	NaN	NaN	NaN	NaN	NaN	NaN	NaN	NaN	NaN	NaN	NaN	NaN	NaN
219	-6.776e-21	0.0001166	0.0002354	0.0003592	0.0004894	0.0006279	0.0007809	0.0009451	0.001114	0.001288	0.001467	0.001653	0.001845	0.002042	0.002243	0.002446	0.002651	NaN	NaN	NaN	NaN	NaN	NaN	NaN	NaN	NaN	NaN	NaN	NaN	NaN	NaN	NaN	NaN	NaN	NaN	NaN	NaN	NaN	NaN	NaN	NaN	NaN	NaN	NaN	NaN	NaN	NaN	NaN	NaN
220	-8.132e-20	0.0003981	0.000805	0.00123	0.00166	0.00209	0.002525	0.002967	0.003416	0.003875	0.00435	0.004834	0.00532	NaN	NaN	NaN	NaN	NaN	NaN	NaN	NaN	NaN	NaN	NaN	NaN	NaN	NaN	NaN	NaN	NaN	NaN	NaN	NaN	NaN	NaN	NaN	NaN	NaN	NaN	NaN	NaN	NaN	NaN	NaN	NaN	NaN	NaN	NaN	NaN
221	1.355e-20	0.000141	0.0002873	0.0004399	0.0006004	0.0007716	0.000959	0.001156	0.001352	0.001545	0.001731	0.00191	0.002074	0.002219	0.002347	0.002458	0.002548	0.002617	0.002674	0.002719	0.002754	0.002779	0.002791	0.002795	0.002793	0.002776	0.002744	0.002704	0.002657	0.002601	0.00254	0.002474	0.002405	0.002332	0.002258	0.002183	0.002117	0.00206	0.002006	0.001952	0.001896	0.001835	0.001768	0.001698	0.001628	0.001554	0.001479	0.0014	0.001317
222	6.776e-21	0.000106	0.0002147	0.0003291	0.0004512	0.0005847	0.0007347	0.0008994	0.001073	0.001251	0.001435	0.001624	0.001814	0.002005	0.002195	0.002382	0.002563	0.002737	0.002904	0.003066	0.003222	0.003371	0.003512	0.003649	0.003779	0.003903	0.004023	0.004139	0.004251	0.004359	0.004463	0.004562	NaN	NaN	NaN	NaN	NaN	NaN	NaN	NaN	NaN	NaN	NaN	NaN	NaN	NaN	NaN	NaN	NaN
223	3.388e-21	4.368e-05	9.095e-05	0.000145	0.0002073	0.0002806	0.0003672	0.0004666	0.0005793	0.0007034	0.0008387	0.0009843	0.001134	0.001287	0.001441	0.001594	0.001744	0.001886	0.002022	0.002147	0.002262	0.002363	0.002449	0.002523	0.002583	0.002629	0.002661	0.002682	0.002692	0.00269	0.002679	0.002658	0.002631	0.002599	0.002563	0.002523	0.002481	0.002436	0.002389	0.002338	0.002287	0.002237	0.002185	0.002131	0.002076	0.002019	0.001961	0.001904	0.001846
224	-1.355e-20	0.0001656	0.0003354	0.0005143	0.0007073	0.0009179	0.001154	0.001412	0.00168	0.001953	0.002226	0.002497	0.002766	NaN	NaN	NaN	NaN	NaN	NaN	NaN	NaN	NaN	NaN	NaN	NaN	NaN	NaN	NaN	NaN	NaN	NaN	NaN	NaN	NaN	NaN	NaN	NaN	NaN	NaN	NaN	NaN	NaN	NaN	NaN	NaN	NaN	NaN	NaN	NaN
225	6.776e-20	0.0002464	0.0004974	0.0007597	0.001034	0.001325	0.001643	0.001982	0.002319	0.002652	0.002978	0.003289	0.00358	0.003846	0.00408	0.004283	0.004449	NaN	NaN	NaN	NaN	NaN	NaN	NaN	NaN	NaN	NaN	NaN	NaN	NaN	NaN	NaN	NaN	NaN	NaN	NaN	NaN	NaN	NaN	NaN	NaN	NaN	NaN	NaN	NaN	NaN	NaN	NaN	NaN
226	-1.355e-20	0.0001655	0.0003363	0.0005167	0.0007101	0.0009208	0.001159	0.001422	0.0017	0.001994	0.002303	0.002628	0.002964	0.003311	0.003664	0.004021	0.004378	0.004728	NaN	NaN	NaN	NaN	NaN	NaN	NaN	NaN	NaN	NaN	NaN	NaN	NaN	NaN	NaN	NaN	NaN	NaN	NaN	NaN	NaN	NaN	NaN	NaN	NaN	NaN	NaN	NaN	NaN	NaN	NaN
227	2.711e-20	0.0001982	0.0004006	0.0006113	0.0008317	0.001064	0.00131	0.001557	0.001804	0.002048	0.002287	0.002515	0.002727	0.002922	0.003099	0.003261	0.003408	0.003542	0.003677	0.003811	0.00395	0.004093	0.004245	0.004408	0.004577	0.00475	NaN	NaN	NaN	NaN	NaN	NaN	NaN	NaN	NaN	NaN	NaN	NaN	NaN	NaN	NaN	NaN	NaN	NaN	NaN	NaN	NaN	NaN	NaN
228	2.711e-20	0.0001691	0.0003433	0.0005281	0.0007277	0.0009469	0.001195	0.001469	0.001754	0.002048	0.002349	0.002653	0.002954	0.003253	0.003543	0.003825	0.004093	0.004344	0.00458	0.004806	0.005019	0.005217	0.005397	NaN	NaN	NaN	NaN	NaN	NaN	NaN	NaN	NaN	NaN	NaN	NaN	NaN	NaN	NaN	NaN	NaN	NaN	NaN	NaN	NaN	NaN	NaN	NaN	NaN	NaN
229	-3.388e-20	0.0001247	0.0002534	0.0003908	0.0005402	0.0007061	0.0008957	0.001108	0.001333	0.001569	0.001814	0.002064	0.002318	0.002573	0.002826	0.003075	0.003317	0.00355	0.003773	0.00399	0.004201	0.004407	0.004607	0.004797	0.004978	0.005145	0.005296	NaN	NaN	NaN	NaN	NaN	NaN	NaN	NaN	NaN	NaN	NaN	NaN	NaN	NaN	NaN	NaN	NaN	NaN	NaN	NaN	NaN	NaN
230	0	0.000117	0.0002391	0.0003716	0.0005186	0.0006856	0.0008835	0.001116	0.001373	0.001659	0.001974	0.00232	0.002698	0.003107	0.003546	0.004012	0.0045	0.004999	NaN	NaN	NaN	NaN	NaN	NaN	NaN	NaN	NaN	NaN	NaN	NaN	NaN	NaN	NaN	NaN	NaN	NaN	NaN	NaN	NaN	NaN	NaN	NaN	NaN	NaN	NaN	NaN	NaN	NaN	NaN
231	-1.355e-20	0.0002242	0.0004578	0.0007081	0.0009824	0.001292	0.001649	0.002051	0.002488	0.002949	0.003428	0.003914	0.004399	NaN	NaN	NaN	NaN	NaN	NaN	NaN	NaN	NaN	NaN	NaN	NaN	NaN	NaN	NaN	NaN	NaN	NaN	NaN	NaN	NaN	NaN	NaN	NaN	NaN	NaN	NaN	NaN	NaN	NaN	NaN	NaN	NaN	NaN	NaN	NaN
232	-1.355e-20	0.0002611	0.0005284	0.000805	0.001096	0.001407	0.001757	0.002139	0.002535	0.002945	0.003362	0.003785	0.004206	NaN	NaN	NaN	NaN	NaN	NaN	NaN	NaN	NaN	NaN	NaN	NaN	NaN	NaN	NaN	NaN	NaN	NaN	NaN	NaN	NaN	NaN	NaN	NaN	NaN	NaN	NaN	NaN	NaN	NaN	NaN	NaN	NaN	NaN	NaN	NaN
233	0	3.745e-05	9.465e-05	0.0001646	0.0002479	0.0003489	0.0004685	0.0006079	0.0007688	0.0009441	0.00113	0.001329	0.001528	0.001716	0.001896	0.002068	0.00223	0.002383	0.002523	0.002646	0.002754	0.002848	0.002927	0.002994	0.003047	0.003088	0.003119	0.003137	0.003141	0.003132	0.003114	0.003085	0.003045	0.002994	0.00293	0.002854	0.002766	0.002665	0.002554	0.002434	0.002305	0.002165	0.002018	0.001864	0.00171	0.001559	0.001413	0.001276	0.001146
234	1.355e-20	0.0002784	0.0005652	0.00087	0.001201	0.001566	0.001984	0.002448	0.002933	0.003434	0.003945	0.004461	0.004974	0.005472	NaN	NaN	NaN	NaN	NaN	NaN	NaN	NaN	NaN	NaN	NaN	NaN	NaN	NaN	NaN	NaN	NaN	NaN	NaN	NaN	NaN	NaN	NaN	NaN	NaN	NaN	NaN	NaN	NaN	NaN	NaN	NaN	NaN	NaN	NaN
235	0	7.747e-05	0.0001632	0.0002587	0.0003657	0.0004897	0.0006352	0.0008046	0.000992	0.00119	0.001396	0.00161	0.001826	0.00204	0.002249	0.002458	0.002666	0.002875	0.003081	0.003287	0.0035	0.003717	0.003943	0.004175	0.004415	0.004662	0.004906	NaN	NaN	NaN	NaN	NaN	NaN	NaN	NaN	NaN	NaN	NaN	NaN	NaN	NaN	NaN	NaN	NaN	NaN	NaN	NaN	NaN	NaN
236	-1.355e-20	0.0001355	0.000278	0.0004344	0.0006099	0.0008098	0.001043	0.001311	0.001606	0.001929	0.002277	0.002648	0.003036	0.003436	0.003842	0.00425	0.004654	0.005047	NaN	NaN	NaN	NaN	NaN	NaN	NaN	NaN	NaN	NaN	NaN	NaN	NaN	NaN	NaN	NaN	NaN	NaN	NaN	NaN	NaN	NaN	NaN	NaN	NaN	NaN	NaN	NaN	NaN	NaN	NaN
237	5.082e-21	7.886e-07	2.16e-05	6.519e-05	0.0001352	0.0002255	0.0003383	0.0004766	0.0006434	0.000847	0.001083	0.00135	0.001639	0.001942	0.002258	0.002592	0.002946	0.003318	0.003705	0.004104	0.004508	0.004911	0.00531	NaN	NaN	NaN	NaN	NaN	NaN	NaN	NaN	NaN	NaN	NaN	NaN	NaN	NaN	NaN	NaN	NaN	NaN	NaN	NaN	NaN	NaN	NaN	NaN	NaN	NaN
238	6.776e-21	0.0001216	0.0002477	0.0003827	0.0005292	0.0006905	0.0008732	0.001075	0.001287	0.001506	0.00173	0.001958	0.002184	0.002408	0.002623	0.002829	0.003026	0.003215	0.003395	0.003573	0.00375	0.003927	0.004103	0.00428	0.00446	0.004644	0.004829	0.005011	NaN	NaN	NaN	NaN	NaN	NaN	NaN	NaN	NaN	NaN	NaN	NaN	NaN	NaN	NaN	NaN	NaN	NaN	NaN	NaN	NaN
239	-2.711e-20	0.0002099	0.0004277	0.0006603	0.0009127	0.001192	0.001491	0.001809	0.002148	0.002508	0.002886	0.003277	0.003674	0.004069	0.004459	0.004839	0.0052	0.005542	NaN	NaN	NaN	NaN	NaN	NaN	NaN	NaN	NaN	NaN	NaN	NaN	NaN	NaN	NaN	NaN	NaN	NaN	NaN	NaN	NaN	NaN	NaN	NaN	NaN	NaN	NaN	NaN	NaN	NaN	NaN
240	0	0.0003362	0.0007378	0.001067	0.001741	0.002352	0.003029	0.003789	0.004564	0.005115	0.005634	0.006199	0.006954	NaN	NaN	NaN	NaN	NaN	NaN	NaN	NaN	NaN	NaN	NaN	NaN	NaN	NaN	NaN	NaN	NaN	NaN	NaN	NaN	NaN	NaN	NaN	NaN	NaN	NaN	NaN	NaN	NaN	NaN	NaN	NaN	NaN	NaN	NaN	NaN
241	0	0.0002256	0.0004436	0.0006597	0.0008766	0.001096	0.001321	0.001553	0.00179	0.002035	0.002284	0.002536	0.002798	0.003075	0.003366	0.003671	0.003987	0.004314	0.004647	0.004986	0.005323	NaN	NaN	NaN	NaN	NaN	NaN	NaN	NaN	NaN	NaN	NaN	NaN	NaN	NaN	NaN	NaN	NaN	NaN	NaN	NaN	NaN	NaN	NaN	NaN	NaN	NaN	NaN	NaN
242	1.355e-20	0.000247	0.0005025	0.0007749	0.001071	0.001397	0.00177	0.002184	0.002619	0.003071	0.003534	0.004002	0.004467	0.004919	0.005347	NaN	NaN	NaN	NaN	NaN	NaN	NaN	NaN	NaN	NaN	NaN	NaN	NaN	NaN	NaN	NaN	NaN	NaN	NaN	NaN	NaN	NaN	NaN	NaN	NaN	NaN	NaN	NaN	NaN	NaN	NaN	NaN	NaN	NaN
243	-2.711e-20	0.0003072	0.0006252	0.0009646	0.001333	0.001736	0.002192	0.002693	0.003212	0.003738	0.004263	NaN	NaN	NaN	NaN	NaN	NaN	NaN	NaN	NaN	NaN	NaN	NaN	NaN	NaN	NaN	NaN	NaN	NaN	NaN	NaN	NaN	NaN	NaN	NaN	NaN	NaN	NaN	NaN	NaN	NaN	NaN	NaN	NaN	NaN	NaN	NaN	NaN	NaN
244	0	0.0001663	0.0003391	0.0005251	0.0007293	0.0009568	0.001217	0.001509	0.001819	0.002145	0.002487	0.00284	0.0032	0.003562	0.003919	0.00427	0.004608	0.00493	0.005234	0.005519	NaN	NaN	NaN	NaN	NaN	NaN	NaN	NaN	NaN	NaN	NaN	NaN	NaN	NaN	NaN	NaN	NaN	NaN	NaN	NaN	NaN	NaN	NaN	NaN	NaN	NaN	NaN	NaN	NaN
245	-8.132e-20	0.0003787	0.00077	0.001187	0.001637	0.002132	0.002691	0.0033	0.003928	NaN	NaN	NaN	NaN	NaN	NaN	NaN	NaN	NaN	NaN	NaN	NaN	NaN	NaN	NaN	NaN	NaN	NaN	NaN	NaN	NaN	NaN	NaN	NaN	NaN	NaN	NaN	NaN	NaN	NaN	NaN	NaN	NaN	NaN	NaN	NaN	NaN	NaN	NaN	NaN
246	-1.355e-20	8.74e-05	0.0001799	0.0002791	0.0003867	0.0005058	0.0006331	0.0007691	0.0009146	0.001066	0.00122	0.001374	0.001525	0.001671	0.001811	0.001947	0.002078	0.002207	0.002336	0.002465	0.002599	0.002744	0.002901	0.003074	0.003264	0.003472	0.003694	0.003928	0.004169	0.004414	NaN	NaN	NaN	NaN	NaN	NaN	NaN	NaN	NaN	NaN	NaN	NaN	NaN	NaN	NaN	NaN	NaN	NaN	NaN
247	6.776e-21	9.403e-05	0.0001986	0.0003149	0.0004478	0.0006024	0.0007878	0.001005	0.001247	0.001512	0.0018	0.002112	0.002444	0.002788	0.003145	0.003512	0.003884	0.004256	0.004627	0.004995	0.005354	0.005696	NaN	NaN	NaN	NaN	NaN	NaN	NaN	NaN	NaN	NaN	NaN	NaN	NaN	NaN	NaN	NaN	NaN	NaN	NaN	NaN	NaN	NaN	NaN	NaN	NaN	NaN	NaN
248	2.711e-20	0.0003483	0.0007071	0.00109	0.001499	0.001936	0.002403	0.002899	0.003423	0.00397	0.004534	0.005102	NaN	NaN	NaN	NaN	NaN	NaN	NaN	NaN	NaN	NaN	NaN	NaN	NaN	NaN	NaN	NaN	NaN	NaN	NaN	NaN	NaN	NaN	NaN	NaN	NaN	NaN	NaN	NaN	NaN	NaN	NaN	NaN	NaN	NaN	NaN	NaN	NaN
249	5.421e-20	0.0004236	0.0008598	0.001321	0.001803	0.002305	0.002827	0.003368	0.003926	0.004492	0.005064	NaN	NaN	NaN	NaN	NaN	NaN	NaN	NaN	NaN	NaN	NaN	NaN	NaN	NaN	NaN	NaN	NaN	NaN	NaN	NaN	NaN	NaN	NaN	NaN	NaN	NaN	NaN	NaN	NaN	NaN	NaN	NaN	NaN	NaN	NaN	NaN	NaN	NaN
250	2.711e-20	0.0002354	0.0004829	0.000749	0.001035	0.001343	0.001675	0.002029	0.002407	0.002802	0.003216	0.003644	0.004076	0.004503	0.004917	0.005317	NaN	NaN	NaN	NaN	NaN	NaN	NaN	NaN	NaN	NaN	NaN	NaN	NaN	NaN	NaN	NaN	NaN	NaN	NaN	NaN	NaN	NaN	NaN	NaN	NaN	NaN	NaN	NaN	NaN	NaN	NaN	NaN	NaN
251	-6.776e-21	0.0001139	0.0002334	0.0003642	0.0005096	0.0006737	0.0008638	0.00108	0.001314	0.001569	0.001846	0.002142	0.002455	0.002783	0.003124	0.003476	0.003837	0.004206	0.00458	0.004959	0.005331	NaN	NaN	NaN	NaN	NaN	NaN	NaN	NaN	NaN	NaN	NaN	NaN	NaN	NaN	NaN	NaN	NaN	NaN	NaN	NaN	NaN	NaN	NaN	NaN	NaN	NaN	NaN	NaN
252	0	0.0003742	0.0007497	0.001133	0.00153	0.001942	0.00237	0.002815	0.003275	0.003747	0.004226	0.004704	0.005175	0.005631	NaN	NaN	NaN	NaN	NaN	NaN	NaN	NaN	NaN	NaN	NaN	NaN	NaN	NaN	NaN	NaN	NaN	NaN	NaN	NaN	NaN	NaN	NaN	NaN	NaN	NaN	NaN	NaN	NaN	NaN	NaN	NaN	NaN	NaN	NaN
253	-5.421e-20	0.0002447	0.0004953	0.0007588	0.001042	0.001351	0.001702	0.002089	0.002493	0.002912	0.003343	0.003779	0.004217	0.004652	0.005074	NaN	NaN	NaN	NaN	NaN	NaN	NaN	NaN	NaN	NaN	NaN	NaN	NaN	NaN	NaN	NaN	NaN	NaN	NaN	NaN	NaN	NaN	NaN	NaN	NaN	NaN	NaN	NaN	NaN	NaN	NaN	NaN	NaN	NaN
254	-2.711e-20	0.0004202	0.0008357	0.001257	0.00169	0.002139	0.002604	0.003083	0.003581	0.004089	0.004602	0.00511	NaN	NaN	NaN	NaN	NaN	NaN	NaN	NaN	NaN	NaN	NaN	NaN	NaN	NaN	NaN	NaN	NaN	NaN	NaN	NaN	NaN	NaN	NaN	NaN	NaN	NaN	NaN	NaN	NaN	NaN	NaN	NaN	NaN	NaN	NaN	NaN	NaN
255	-1.355e-20	0.0002091	0.000427	0.0006597	0.0009068	0.001171	0.001452	0.001753	0.002075	0.002416	0.002776	0.00315	0.003534	0.003923	0.00431	0.004697	0.005081	0.005457	NaN	NaN	NaN	NaN	NaN	NaN	NaN	NaN	NaN	NaN	NaN	NaN	NaN	NaN	NaN	NaN	NaN	NaN	NaN	NaN	NaN	NaN	NaN	NaN	NaN	NaN	NaN	NaN	NaN	NaN	NaN
256	0	4.262e-05	0.0001096	0.0002035	0.0003283	0.0004923	0.0007029	0.0009664	0.00129	0.001677	0.00212	0.002622	0.00317	0.00375	0.004351	0.004966	NaN	NaN	NaN	NaN	NaN	NaN	NaN	NaN	NaN	NaN	NaN	NaN	NaN	NaN	NaN	NaN	NaN	NaN	NaN	NaN	NaN	NaN	NaN	NaN	NaN	NaN	NaN	NaN	NaN	NaN	NaN	NaN	NaN
257	-1.084e-19	0.0005912	0.001195	0.001823	0.00247	0.003123	0.003777	0.004427	NaN	NaN	NaN	NaN	NaN	NaN	NaN	NaN	NaN	NaN	NaN	NaN	NaN	NaN	NaN	NaN	NaN	NaN	NaN	NaN	NaN	NaN	NaN	NaN	NaN	NaN	NaN	NaN	NaN	NaN	NaN	NaN	NaN	NaN	NaN	NaN	NaN	NaN	NaN	NaN	NaN
258	-2.711e-20	0.0001382	0.0002801	0.0004287	0.0005867	0.0007569	0.0009303	0.001105	0.001286	0.001474	0.001669	0.001868	0.002066	0.002264	0.00246	0.002655	0.002844	0.003033	0.003228	0.003428	0.003634	0.003846	0.004067	0.004301	0.004545	0.004796	0.005047	0.005297	NaN	NaN	NaN	NaN	NaN	NaN	NaN	NaN	NaN	NaN	NaN	NaN	NaN	NaN	NaN	NaN	NaN	NaN	NaN	NaN	NaN
259	-5.421e-20	0.001051	0.00211	0.003169	0.004186	0.005153	NaN	NaN	NaN	NaN	NaN	NaN	NaN	NaN	NaN	NaN	NaN	NaN	NaN	NaN	NaN	NaN	NaN	NaN	NaN	NaN	NaN	NaN	NaN	NaN	NaN	NaN	NaN	NaN	NaN	NaN	NaN	NaN	NaN	NaN	NaN	NaN	NaN	NaN	NaN	NaN	NaN	NaN	NaN
260	0	0.0004259	0.0008515	0.001276	0.001701	0.002131	0.002567	0.00301	0.003457	0.003905	0.004349	0.004787	0.005213	0.005623	NaN	NaN	NaN	NaN	NaN	NaN	NaN	NaN	NaN	NaN	NaN	NaN	NaN	NaN	NaN	NaN	NaN	NaN	NaN	NaN	NaN	NaN	NaN	NaN	NaN	NaN	NaN	NaN	NaN	NaN	NaN	NaN	NaN	NaN	NaN
261	0	0.0002337	0.0004855	0.0007657	0.001083	0.001449	0.001863	0.002323	0.002833	0.003395	0.004003	0.00465	0.005323	0.005995	NaN	NaN	NaN	NaN	NaN	NaN	NaN	NaN	NaN	NaN	NaN	NaN	NaN	NaN	NaN	NaN	NaN	NaN	NaN	NaN	NaN	NaN	NaN	NaN	NaN	NaN	NaN	NaN	NaN	NaN	NaN	NaN	NaN	NaN	NaN
262	5.421e-20	0.0005273	0.001067	0.001615	0.002168	0.002731	0.0033	0.003871	0.004442	0.005001	NaN	NaN	NaN	NaN	NaN	NaN	NaN	NaN	NaN	NaN	NaN	NaN	NaN	NaN	NaN	NaN	NaN	NaN	NaN	NaN	NaN	NaN	NaN	NaN	NaN	NaN	NaN	NaN	NaN	NaN	NaN	NaN	NaN	NaN	NaN	NaN	NaN	NaN	NaN
263	0	0.0003332	0.0006764	0.00104	0.001435	0.001868	0.00236	0.002901	0.003465	0.004044	0.004626	0.005199	NaN	NaN	NaN	NaN	NaN	NaN	NaN	NaN	NaN	NaN	NaN	NaN	NaN	NaN	NaN	NaN	NaN	NaN	NaN	NaN	NaN	NaN	NaN	NaN	NaN	NaN	NaN	NaN	NaN	NaN	NaN	NaN	NaN	NaN	NaN	NaN	NaN
264	-3.388e-21	7.04e-05	0.0001437	0.0002225	0.0003075	0.0004004	0.0005045	0.0006183	0.0007363	0.0008565	0.0009775	0.001096	0.001209	0.001314	0.00141	0.001497	0.001576	0.001646	0.001709	0.001765	0.001815	0.001859	0.001898	0.001935	0.001969	0.002	0.002026	0.002044	0.002056	0.002059	0.002055	0.002045	0.002028	0.002006	0.001975	0.001937	0.001893	0.001845	0.001796	0.001744	0.001692	0.001639	0.001585	0.001526	0.001463	0.001398	0.001332	0.001263	0.001192
265	-1.355e-20	0.0002615	0.0005346	0.0008283	0.001151	0.001514	0.001931	0.002401	0.002902	0.003421	0.003953	0.004486	NaN	NaN	NaN	NaN	NaN	NaN	NaN	NaN	NaN	NaN	NaN	NaN	NaN	NaN	NaN	NaN	NaN	NaN	NaN	NaN	NaN	NaN	NaN	NaN	NaN	NaN	NaN	NaN	NaN	NaN	NaN	NaN	NaN	NaN	NaN	NaN	NaN
266	0	0.0007681	0.001541	0.002326	0.003124	0.003939	NaN	NaN	NaN	NaN	NaN	NaN	NaN	NaN	NaN	NaN	NaN	NaN	NaN	NaN	NaN	NaN	NaN	NaN	NaN	NaN	NaN	NaN	NaN	NaN	NaN	NaN	NaN	NaN	NaN	NaN	NaN	NaN	NaN	NaN	NaN	NaN	NaN	NaN	NaN	NaN	NaN	NaN	NaN
267	0	5.698e-05	0.0001216	0.0001936	0.0002751	0.0003728	0.0004896	0.0006285	0.0007888	0.0009621	0.001147	0.001342	0.001543	0.001747	0.001955	0.002168	0.002382	0.002596	0.002802	0.003	0.003192	0.00338	0.003564	0.003747	0.003926	0.004097	0.004257	0.004408	0.004547	0.00468	0.004807	0.004924	NaN	NaN	NaN	NaN	NaN	NaN	NaN	NaN	NaN	NaN	NaN	NaN	NaN	NaN	NaN	NaN	NaN
268	3.388e-21	6.532e-05	0.0001334	0.0002067	0.0002873	0.0003788	0.0004858	0.0006104	0.0007452	0.000887	0.001033	0.001179	0.001326	0.001472	0.001616	0.001758	0.001894	0.002024	0.002143	0.002255	0.00236	0.002459	0.002553	0.002638	0.002713	0.002776	0.002826	0.002865	0.002891	0.002906	0.002911	0.002902	0.002882	0.002851	0.002809	0.002759	0.002705	0.002647	0.002585	0.002522	0.00246	0.0024	0.002344	0.00229	0.00224	0.002197	0.002163	0.002137	0.002116
269	0	0.0002559	0.0005186	0.0007942	0.001088	0.001405	0.001759	NaN	NaN	NaN	NaN	NaN	NaN	NaN	NaN	NaN	NaN	NaN	NaN	NaN	NaN	NaN	NaN	NaN	NaN	NaN	NaN	NaN	NaN	NaN	NaN	NaN	NaN	NaN	NaN	NaN	NaN	NaN	NaN	NaN	NaN	NaN	NaN	NaN	NaN	NaN	NaN	NaN	NaN
270	0	0.0001513	0.0003077	0.0004757	0.0006605	0.0008671	0.001104	0.001372	0.001655	0.001948	0.00224	0.002523	0.002791	0.003041	0.003271	0.003482	0.003671	0.003837	0.00398	0.004106	0.00422	0.004329	0.004438	0.004546	0.004651	NaN	NaN	NaN	NaN	NaN	NaN	NaN	NaN	NaN	NaN	NaN	NaN	NaN	NaN	NaN	NaN	NaN	NaN	NaN	NaN	NaN	NaN	NaN	NaN
271	-1.694e-21	-8.281e-06	9.086e-06	5.35e-05	0.0001273	0.0002303	0.0003566	0.0005094	0.0006957	0.0009184	0.001173	0.001462	0.001775	0.002101	0.002445	0.00281	0.003199	0.003614	0.004051	0.004505	0.00497	0.005441	NaN	NaN	NaN	NaN	NaN	NaN	NaN	NaN	NaN	NaN	NaN	NaN	NaN	NaN	NaN	NaN	NaN	NaN	NaN	NaN	NaN	NaN	NaN	NaN	NaN	NaN	NaN
272	-1.355e-20	0.0002036	0.0004136	0.0006361	0.0008754	0.001138	0.001434	0.00176	0.002098	0.002443	0.00279	0.003129	0.003455	0.003764	0.004054	0.004327	0.004574	0.004794	0.00499	0.005169	0.005327	NaN	NaN	NaN	NaN	NaN	NaN	NaN	NaN	NaN	NaN	NaN	NaN	NaN	NaN	NaN	NaN	NaN	NaN	NaN	NaN	NaN	NaN	NaN	NaN	NaN	NaN	NaN	NaN
273	-1.355e-20	8.999e-05	0.0001921	0.0003074	0.000436	0.0005833	0.0007533	0.000947	0.001164	0.001406	0.001676	0.001977	0.002306	0.002661	0.003045	0.003463	0.003908	0.004377	0.004864	0.005362	NaN	NaN	NaN	NaN	NaN	NaN	NaN	NaN	NaN	NaN	NaN	NaN	NaN	NaN	NaN	NaN	NaN	NaN	NaN	NaN	NaN	NaN	NaN	NaN	NaN	NaN	NaN	NaN	NaN
274	-1.355e-20	0.0002021	0.0004101	0.0006289	0.0008639	0.001121	0.00141	0.001728	0.002055	0.002386	0.002715	0.003036	0.00334	0.003623	0.00388	0.004108	0.004296	0.00444	0.004542	0.00461	0.004643	0.004643	0.004611	0.004554	0.00447	0.004361	0.004229	0.004084	0.003927	0.003762	0.003594	0.003423	0.003252	0.003084	0.002913	0.002743	0.002575	0.00241	0.002244	0.002081	0.001918	0.00175	0.00158	0.00141	0.001239	0.001077	0.0009238	0.00078	0.0006471
275	-1.355e-20	0.0002638	0.0005345	0.0008214	0.001127	0.001445	0.001777	0.002125	0.002486	0.002862	0.003252	0.003645	0.004038	0.004424	0.004793	0.005143	0.005472	NaN	NaN	NaN	NaN	NaN	NaN	NaN	NaN	NaN	NaN	NaN	NaN	NaN	NaN	NaN	NaN	NaN	NaN	NaN	NaN	NaN	NaN	NaN	NaN	NaN	NaN	NaN	NaN	NaN	NaN	NaN	NaN
276	-1.084e-19	0.0003701	0.0007491	0.001147	0.001571	0.002021	0.002479	0.002944	0.003419	0.003899	NaN	NaN	NaN	NaN	NaN	NaN	NaN	NaN	NaN	NaN	NaN	NaN	NaN	NaN	NaN	NaN	NaN	NaN	NaN	NaN	NaN	NaN	NaN	NaN	NaN	NaN	NaN	NaN	NaN	NaN	NaN	NaN	NaN	NaN	NaN	NaN	NaN	NaN	NaN
277	-1.355e-20	0.0001931	0.0003906	0.0005979	0.000819	0.001058	0.001325	0.001615	0.001911	0.002209	0.002501	0.002781	0.003044	0.003285	0.003499	0.003686	0.003841	0.003961	0.004046	0.004103	0.004132	0.004136	0.004116	0.004075	0.004012	0.003932	0.003835	0.003722	0.003598	0.003467	0.003334	0.003199	0.003065	0.002933	0.002802	0.002676	0.002549	0.002427	0.002309	0.002193	0.002076	0.001956	0.001833	0.001705	0.001576	0.001447	0.00132	0.001197	0.001076
278	-2.711e-20	0.0002335	0.0004731	0.0007259	0.0009997	0.0013	0.001634	0.001994	0.002372	0.002766	0.003169	0.003574	0.00398	0.004382	0.004775	0.005155	0.005515	0.00585	NaN	NaN	NaN	NaN	NaN	NaN	NaN	NaN	NaN	NaN	NaN	NaN	NaN	NaN	NaN	NaN	NaN	NaN	NaN	NaN	NaN	NaN	NaN	NaN	NaN	NaN	NaN	NaN	NaN	NaN	NaN
279	-6.776e-21	0.000131	0.0002838	0.0004637	0.0006661	0.0008954	0.001153	0.00144	0.001752	0.002084	0.002438	0.002805	0.003171	0.003523	0.003856	0.004173	0.004471	0.004744	0.00499	0.005209	NaN	NaN	NaN	NaN	NaN	NaN	NaN	NaN	NaN	NaN	NaN	NaN	NaN	NaN	NaN	NaN	NaN	NaN	NaN	NaN	NaN	NaN	NaN	NaN	NaN	NaN	NaN	NaN	NaN
280	6.776e-21	0.0001437	0.0003115	0.0004979	0.0007058	0.0009419	0.001219	0.001538	0.001883	0.002246	0.002625	0.003018	0.003411	0.003795	0.00417	0.004537	0.00489	0.005224	0.005535	NaN	NaN	NaN	NaN	NaN	NaN	NaN	NaN	NaN	NaN	NaN	NaN	NaN	NaN	NaN	NaN	NaN	NaN	NaN	NaN	NaN	NaN	NaN	NaN	NaN	NaN	NaN	NaN	NaN	NaN
281	1.355e-20	0.0002357	0.0004793	0.0007389	0.001015	0.001302	0.001599	0.001908	0.002228	0.002559	0.002902	0.003245	0.003582	0.003905	0.004208	0.004494	0.004761	0.005008	0.005231	0.005426	0.005591	NaN	NaN	NaN	NaN	NaN	NaN	NaN	NaN	NaN	NaN	NaN	NaN	NaN	NaN	NaN	NaN	NaN	NaN	NaN	NaN	NaN	NaN	NaN	NaN	NaN	NaN	NaN	NaN
282	-5.421e-20	0.0004196	0.0008516	0.001307	0.001767	0.002237	0.002719	0.003215	0.003725	0.004245	0.004782	0.005327	NaN	NaN	NaN	NaN	NaN	NaN	NaN	NaN	NaN	NaN	NaN	NaN	NaN	NaN	NaN	NaN	NaN	NaN	NaN	NaN	NaN	NaN	NaN	NaN	NaN	NaN	NaN	NaN	NaN	NaN	NaN	NaN	NaN	NaN	NaN	NaN	NaN
283	0	0.0003758	0.0007591	0.00115	0.001538	0.001929	0.002327	0.002736	0.003155	0.00358	0.004017	0.004465	0.004917	0.005367	0.005804	NaN	NaN	NaN	NaN	NaN	NaN	NaN	NaN	NaN	NaN	NaN	NaN	NaN	NaN	NaN	NaN	NaN	NaN	NaN	NaN	NaN	NaN	NaN	NaN	NaN	NaN	NaN	NaN	NaN	NaN	NaN	NaN	NaN	NaN
284	0	0.0002944	0.0005967	0.0009135	0.001251	0.001617	0.001997	0.002385	0.002787	0.003198	0.003617	0.00404	0.004461	0.00487	0.005261	0.005624	0.005951	NaN	NaN	NaN	NaN	NaN	NaN	NaN	NaN	NaN	NaN	NaN	NaN	NaN	NaN	NaN	NaN	NaN	NaN	NaN	NaN	NaN	NaN	NaN	NaN	NaN	NaN	NaN	NaN	NaN	NaN	NaN	NaN
285	0	0.0003718	0.0007506	0.001143	0.001554	0.001988	NaN	NaN	NaN	NaN	NaN	NaN	NaN	NaN	NaN	NaN	NaN	NaN	NaN	NaN	NaN	NaN	NaN	NaN	NaN	NaN	NaN	NaN	NaN	NaN	NaN	NaN	NaN	NaN	NaN	NaN	NaN	NaN	NaN	NaN	NaN	NaN	NaN	NaN	NaN	NaN	NaN	NaN	NaN
286	8.132e-20	0.0003861	0.0007818	0.001196	0.001636	0.002094	0.00256	0.003031	0.003508	0.003992	0.004475	0.004943	0.005386	NaN	NaN	NaN	NaN	NaN	NaN	NaN	NaN	NaN	NaN	NaN	NaN	NaN	NaN	NaN	NaN	NaN	NaN	NaN	NaN	NaN	NaN	NaN	NaN	NaN	NaN	NaN	NaN	NaN	NaN	NaN	NaN	NaN	NaN	NaN	NaN
287	0	0.0004311	0.000873	0.001313	0.001757	0.002211	0.002681	0.003166	0.003663	0.004169	0.004677	0.005189	0.005694	NaN	NaN	NaN	NaN	NaN	NaN	NaN	NaN	NaN	NaN	NaN	NaN	NaN	NaN	NaN	NaN	NaN	NaN	NaN	NaN	NaN	NaN	NaN	NaN	NaN	NaN	NaN	NaN	NaN	NaN	NaN	NaN	NaN	NaN	NaN	NaN
288	-2.711e-20	0.0002309	0.0004674	0.0007153	0.0009713	0.001236	0.001509	0.00179	0.002076	0.002368	0.002669	0.002973	0.003277	0.003581	0.00388	0.00418	0.004478	0.004773	0.005064	NaN	NaN	NaN	NaN	NaN	NaN	NaN	NaN	NaN	NaN	NaN	NaN	NaN	NaN	NaN	NaN	NaN	NaN	NaN	NaN	NaN	NaN	NaN	NaN	NaN	NaN	NaN	NaN	NaN	NaN
289	0	0.0004749	0.000958	0.001457	0.001972	0.002475	0.002965	0.003443	0.003905	0.004362	0.004806	0.005229	NaN	NaN	NaN	NaN	NaN	NaN	NaN	NaN	NaN	NaN	NaN	NaN	NaN	NaN	NaN	NaN	NaN	NaN	NaN	NaN	NaN	NaN	NaN	NaN	NaN	NaN	NaN	NaN	NaN	NaN	NaN	NaN	NaN	NaN	NaN	NaN	NaN
290	0	0.0003199	0.0006519	0.001006	0.001393	0.001823	0.002312	0.002854	0.003421	0.004003	0.004583	NaN	NaN	NaN	NaN	NaN	NaN	NaN	NaN	NaN	NaN	NaN	NaN	NaN	NaN	NaN	NaN	NaN	NaN	NaN	NaN	NaN	NaN	NaN	NaN	NaN	NaN	NaN	NaN	NaN	NaN	NaN	NaN	NaN	NaN	NaN	NaN	NaN	NaN
291	2.711e-20	0.0002322	0.0004754	0.0007414	0.001037	0.00137	0.001736	0.002131	0.002563	0.003031	0.003536	0.004072	0.004622	0.005175	NaN	NaN	NaN	NaN	NaN	NaN	NaN	NaN	NaN	NaN	NaN	NaN	NaN	NaN	NaN	NaN	NaN	NaN	NaN	NaN	NaN	NaN	NaN	NaN	NaN	NaN	NaN	NaN	NaN	NaN	NaN	NaN	NaN	NaN	NaN
292	2.711e-20	0.0002385	0.0004819	0.0007368	0.001005	0.00129	0.001602	0.001934	0.002265	0.002592	0.002917	0.003233	0.003539	0.00383	0.0041	0.00435	0.004575	0.004777	0.004962	NaN	NaN	NaN	NaN	NaN	NaN	NaN	NaN	NaN	NaN	NaN	NaN	NaN	NaN	NaN	NaN	NaN	NaN	NaN	NaN	NaN	NaN	NaN	NaN	NaN	NaN	NaN	NaN	NaN	NaN
293	-1.355e-20	0.0001148	0.0002336	0.0003613	0.0005003	0.0006535	0.000827	0.001019	0.001225	0.001447	0.001686	0.001942	0.002217	0.002511	0.002825	0.003162	0.003524	0.003908	0.004313	0.004736	0.005167	NaN	NaN	NaN	NaN	NaN	NaN	NaN	NaN	NaN	NaN	NaN	NaN	NaN	NaN	NaN	NaN	NaN	NaN	NaN	NaN	NaN	NaN	NaN	NaN	NaN	NaN	NaN	NaN
294	-5.421e-20	0.0004026	0.0008197	0.001265	0.001752	0.002291	0.002868	0.003477	0.004123	0.004791	NaN	NaN	NaN	NaN	NaN	NaN	NaN	NaN	NaN	NaN	NaN	NaN	NaN	NaN	NaN	NaN	NaN	NaN	NaN	NaN	NaN	NaN	NaN	NaN	NaN	NaN	NaN	NaN	NaN	NaN	NaN	NaN	NaN	NaN	NaN	NaN	NaN	NaN	NaN
295	-6.776e-21	0.0001019	0.0002078	0.0003216	0.0004459	0.000584	0.0007421	0.0009192	0.001108	0.001306	0.001514	0.001729	0.001948	0.002171	0.002397	0.002629	0.002864	0.003104	0.003349	0.003603	0.003866	0.004136	0.004414	0.004697	0.004979	NaN	NaN	NaN	NaN	NaN	NaN	NaN	NaN	NaN	NaN	NaN	NaN	NaN	NaN	NaN	NaN	NaN	NaN	NaN	NaN	NaN	NaN	NaN	NaN
296	6.776e-21	7.945e-05	0.0001621	0.0002512	0.0003499	0.0004621	0.0005925	0.0007424	0.0009049	0.001077	0.001255	0.001437	0.00162	0.001803	0.001985	0.002168	0.002348	0.002529	0.002709	0.002893	0.003082	0.00328	0.003488	0.003709	0.003942	0.004184	0.004433	0.004685	NaN	NaN	NaN	NaN	NaN	NaN	NaN	NaN	NaN	NaN	NaN	NaN	NaN	NaN	NaN	NaN	NaN	NaN	NaN	NaN	NaN
297	-6.776e-20	0.0001945	0.0003931	0.0005999	0.0008192	0.001043	0.001272	0.001508	0.001757	0.002026	0.002314	0.002622	0.002951	0.003302	0.003674	0.004067	0.004478	0.004903	0.005333	NaN	NaN	NaN	NaN	NaN	NaN	NaN	NaN	NaN	NaN	NaN	NaN	NaN	NaN	NaN	NaN	NaN	NaN	NaN	NaN	NaN	NaN	NaN	NaN	NaN	NaN	NaN	NaN	NaN	NaN
298	-1.355e-20	0.0001481	0.0003083	0.0004821	0.0006729	0.0008817	0.001107	0.001348	0.001606	0.001879	0.002166	0.002463	0.002765	0.003065	0.00336	0.003651	0.003938	0.004222	0.004501	0.004775	0.005038	0.005288	NaN	NaN	NaN	NaN	NaN	NaN	NaN	NaN	NaN	NaN	NaN	NaN	NaN	NaN	NaN	NaN	NaN	NaN	NaN	NaN	NaN	NaN	NaN	NaN	NaN	NaN	NaN
299	0	0.0001123	0.0002292	0.0003549	0.0004948	0.0006546	0.0008412	0.001055	0.00129	0.001546	0.001819	0.002107	0.002408	0.00272	0.003041	0.003369	0.003698	0.004021	0.004336	0.00464	0.004929	0.0052	NaN	NaN	NaN	NaN	NaN	NaN	NaN	NaN	NaN	NaN	NaN	NaN	NaN	NaN	NaN	NaN	NaN	NaN	NaN	NaN	NaN	NaN	NaN	NaN	NaN	NaN	NaN
300	-6.776e-21	0.000144	0.0002982	0.0004691	0.0006644	0.0008952	0.001173	0.001504	0.001875	0.002282	0.002719	0.003183	0.003668	0.004166	0.004671	0.005172	NaN	NaN	NaN	NaN	NaN	NaN	NaN	NaN	NaN	NaN	NaN	NaN	NaN	NaN	NaN	NaN	NaN	NaN	NaN	NaN	NaN	NaN	NaN	NaN	NaN	NaN	NaN	NaN	NaN	NaN	NaN	NaN	NaN
301	2.711e-20	9.737e-05	0.0002186	0.0003555	0.000514	0.0007075	0.000938	0.001209	0.00152	0.001856	0.00221	0.002587	0.002973	0.003355	0.003738	0.004118	0.004491	0.004854	0.005201	0.005527	NaN	NaN	NaN	NaN	NaN	NaN	NaN	NaN	NaN	NaN	NaN	NaN	NaN	NaN	NaN	NaN	NaN	NaN	NaN	NaN	NaN	NaN	NaN	NaN	NaN	NaN	NaN	NaN	NaN
302	-1.355e-20	0.000153	0.000311	0.0004793	0.000663	0.0008683	0.001102	0.00136	0.001636	0.001928	0.002228	0.002531	0.002835	0.003137	0.003431	0.003716	0.003984	0.004229	0.004452	0.004654	0.004834	0.005	0.005153	0.00529	0.005406	0.005503	NaN	NaN	NaN	NaN	NaN	NaN	NaN	NaN	NaN	NaN	NaN	NaN	NaN	NaN	NaN	NaN	NaN	NaN	NaN	NaN	NaN	NaN	NaN
303	3.388e-21	6.989e-05	0.0001448	0.0002276	0.0003214	0.0004317	0.0005642	0.0007206	0.0008969	0.001089	0.001294	0.00151	0.001732	0.00196	0.002191	0.002428	0.002666	0.002901	0.003132	0.003358	0.003582	0.003806	0.004029	0.004254	0.004476	0.004694	0.004902	0.005102	NaN	NaN	NaN	NaN	NaN	NaN	NaN	NaN	NaN	NaN	NaN	NaN	NaN	NaN	NaN	NaN	NaN	NaN	NaN	NaN	NaN
304	-1.355e-20	0.0002417	0.0004879	0.0007341	0.0009676	0.001194	0.001419	0.001646	0.001875	0.002106	0.002342	0.002586	0.002838	0.003095	0.003357	0.003635	0.003919	0.004206	0.004487	0.00476	0.00502	0.005273	0.005515	0.005739	0.005939	0.00611	NaN	NaN	NaN	NaN	NaN	NaN	NaN	NaN	NaN	NaN	NaN	NaN	NaN	NaN	NaN	NaN	NaN	NaN	NaN	NaN	NaN	NaN	NaN
305	0	0.0002556	0.0005398	0.0008531	0.001198	0.001583	0.002016	0.00249	0.002993	0.003519	0.004054	0.004591	NaN	NaN	NaN	NaN	NaN	NaN	NaN	NaN	NaN	NaN	NaN	NaN	NaN	NaN	NaN	NaN	NaN	NaN	NaN	NaN	NaN	NaN	NaN	NaN	NaN	NaN	NaN	NaN	NaN	NaN	NaN	NaN	NaN	NaN	NaN	NaN	NaN
306	-3.388e-21	7.633e-05	0.0001839	0.000324	0.0005037	0.0007347	0.001024	0.001378	0.001804	0.002299	0.002847	0.003446	0.004079	0.00472	NaN	NaN	NaN	NaN	NaN	NaN	NaN	NaN	NaN	NaN	NaN	NaN	NaN	NaN	NaN	NaN	NaN	NaN	NaN	NaN	NaN	NaN	NaN	NaN	NaN	NaN	NaN	NaN	NaN	NaN	NaN	NaN	NaN	NaN	NaN
307	1.084e-19	0.0003561	0.0007166	0.001075	0.001425	0.001773	0.002121	0.002473	0.002832	0.003197	0.00357	0.003957	0.004354	0.004761	0.005181	0.005613	0.006042	NaN	NaN	NaN	NaN	NaN	NaN	NaN	NaN	NaN	NaN	NaN	NaN	NaN	NaN	NaN	NaN	NaN	NaN	NaN	NaN	NaN	NaN	NaN	NaN	NaN	NaN	NaN	NaN	NaN	NaN	NaN	NaN
308	-1.355e-20	0.0002414	0.0004938	0.0007678	0.001071	0.001408	0.001794	0.002224	0.002677	0.003151	0.00364	0.004128	0.004603	NaN	NaN	NaN	NaN	NaN	NaN	NaN	NaN	NaN	NaN	NaN	NaN	NaN	NaN	NaN	NaN	NaN	NaN	NaN	NaN	NaN	NaN	NaN	NaN	NaN	NaN	NaN	NaN	NaN	NaN	NaN	NaN	NaN	NaN	NaN	NaN
309	-2.711e-20	0.0002741	0.0005613	0.0008738	0.001222	0.001614	0.002072	0.002598	0.003154	0.003733	0.004322	0.004906	NaN	NaN	NaN	NaN	NaN	NaN	NaN	NaN	NaN	NaN	NaN	NaN	NaN	NaN	NaN	NaN	NaN	NaN	NaN	NaN	NaN	NaN	NaN	NaN	NaN	NaN	NaN	NaN	NaN	NaN	NaN	NaN	NaN	NaN	NaN	NaN	NaN
310	-6.776e-21	0.0001178	0.0002392	0.0003669	0.0005068	0.0006643	0.0008448	0.001047	0.001264	0.001494	0.001724	0.001954	0.002182	0.002405	0.002622	0.00283	0.003024	0.0032	0.00336	0.003504	0.003632	0.003756	0.003875	0.003989	0.004098	0.004202	0.004304	0.004404	0.004505	0.004603	NaN	NaN	NaN	NaN	NaN	NaN	NaN	NaN	NaN	NaN	NaN	NaN	NaN	NaN	NaN	NaN	NaN	NaN	NaN
311	-3.388e-21	7.163e-05	0.000154	0.0002429	0.0003435	0.0004641	0.0006087	0.000779	0.0009733	0.001183	0.001399	0.001625	0.001852	0.002081	0.002313	0.002551	0.00279	0.003028	0.003266	0.003504	0.003749	0.004008	0.00428	0.004565	0.004855	0.005145	NaN	NaN	NaN	NaN	NaN	NaN	NaN	NaN	NaN	NaN	NaN	NaN	NaN	NaN	NaN	NaN	NaN	NaN	NaN	NaN	NaN	NaN	NaN
312	0	0.0001674	0.0003398	0.0005227	0.0007196	0.0009359	0.001182	0.001454	0.00174	0.002037	0.002344	0.002659	0.002978	0.003299	0.003614	0.003921	0.004214	0.004489	0.004744	NaN	NaN	NaN	NaN	NaN	NaN	NaN	NaN	NaN	NaN	NaN	NaN	NaN	NaN	NaN	NaN	NaN	NaN	NaN	NaN	NaN	NaN	NaN	NaN	NaN	NaN	NaN	NaN	NaN	NaN
313	-1.355e-20	9.967e-05	0.0002124	0.0003401	0.0004868	0.000661	0.000867	0.001107	0.001372	0.001655	0.001953	0.002259	0.002563	0.002855	0.003131	0.003388	0.003616	0.003819	0.003992	0.004137	0.004255	0.004342	0.0044	0.004435	0.004448	0.004443	0.004419	0.004386	0.004333	0.004264	0.00418	0.004085	0.003984	0.003876	0.003765	0.003651	0.003531	0.00341	0.003281	0.003158	0.003039	0.002919	0.002794	0.002663	0.002528	0.002388	0.002243	0.002101	0.001955
314	-1.355e-20	0.0001458	0.0002945	0.0004492	0.0006147	0.0007957	0.001	0.001225	0.001461	0.001705	0.001951	0.002194	0.002435	0.002672	0.002902	0.003125	0.003332	0.003519	0.003686	0.003834	0.003963	0.004079	0.004184	0.004276	0.004349	0.004405	0.004444	0.004471	0.004491	0.004503	0.004512	0.004513	NaN	NaN	NaN	NaN	NaN	NaN	NaN	NaN	NaN	NaN	NaN	NaN	NaN	NaN	NaN	NaN	NaN
315	4.066e-20	-0.0001644	-0.000283	-0.0003508	-0.0003761	-0.0003634	-0.0003134	-0.0002312	-0.0001194	2.723e-05	0.0002152	0.0004461	0.0007009	0.0009513	0.001187	0.001413	0.001631	0.001847	0.002066	0.002288	0.002511	0.00273	0.002946	0.003158	0.003368	0.00358	0.003791	0.004002	0.004203	NaN	NaN	NaN	NaN	NaN	NaN	NaN	NaN	NaN	NaN	NaN	NaN	NaN	NaN	NaN	NaN	NaN	NaN	NaN	NaN
316	-1.355e-20	0.0002218	0.0004525	0.0007035	0.0009823	0.001297	0.001651	0.00204	0.002462	0.002914	0.00339	0.00388	0.004374	0.004867	0.005347	0.005807	NaN	NaN	NaN	NaN	NaN	NaN	NaN	NaN	NaN	NaN	NaN	NaN	NaN	NaN	NaN	NaN	NaN	NaN	NaN	NaN	NaN	NaN	NaN	NaN	NaN	NaN	NaN	NaN	NaN	NaN	NaN	NaN	NaN
317	0	0.0003924	0.0007919	0.001206	0.00164	0.002067	0.002488	0.002904	0.003313	0.003731	0.004156	0.004579	0.004991	0.005388	0.00576	NaN	NaN	NaN	NaN	NaN	NaN	NaN	NaN	NaN	NaN	NaN	NaN	NaN	NaN	NaN	NaN	NaN	NaN	NaN	NaN	NaN	NaN	NaN	NaN	NaN	NaN	NaN	NaN	NaN	NaN	NaN	NaN	NaN	NaN
318	3.388e-21	4.832e-05	0.0001233	0.0002268	0.0003542	0.0005028	0.0006768	0.0008772	0.001095	0.001331	0.001586	0.001855	0.002121	0.002371	0.002603	0.002825	0.003037	0.003244	0.003448	0.003654	0.003864	0.004081	0.004306	0.004547	0.004802	0.00507	0.005344	NaN	NaN	NaN	NaN	NaN	NaN	NaN	NaN	NaN	NaN	NaN	NaN	NaN	NaN	NaN	NaN	NaN	NaN	NaN	NaN	NaN	NaN
319	-1.084e-19	0.0005916	0.001192	0.001791	0.002379	0.002959	0.003529	0.004086	0.004624	0.005137	0.005622	NaN	NaN	NaN	NaN	NaN	NaN	NaN	NaN	NaN	NaN	NaN	NaN	NaN	NaN	NaN	NaN	NaN	NaN	NaN	NaN	NaN	NaN	NaN	NaN	NaN	NaN	NaN	NaN	NaN	NaN	NaN	NaN	NaN	NaN	NaN	NaN	NaN	NaN
320	-2.711e-20	0.0004454	0.0009038	0.001386	0.001901	0.002457	0.003022	0.003595	0.004182	0.004775	0.005363	NaN	NaN	NaN	NaN	NaN	NaN	NaN	NaN	NaN	NaN	NaN	NaN	NaN	NaN	NaN	NaN	NaN	NaN	NaN	NaN	NaN	NaN	NaN	NaN	NaN	NaN	NaN	NaN	NaN	NaN	NaN	NaN	NaN	NaN	NaN	NaN	NaN	NaN
321	-8.132e-20	0.0004105	0.0008312	0.001261	0.001696	0.002141	0.002598	0.003067	0.003544	0.004028	0.004518	0.005011	0.005494	0.005955	NaN	NaN	NaN	NaN	NaN	NaN	NaN	NaN	NaN	NaN	NaN	NaN	NaN	NaN	NaN	NaN	NaN	NaN	NaN	NaN	NaN	NaN	NaN	NaN	NaN	NaN	NaN	NaN	NaN	NaN	NaN	NaN	NaN	NaN	NaN
322	2.711e-20	0.0001332	0.0002417	0.000334	0.0004279	0.0005215	0.0006204	0.0007346	0.0008704	0.001038	0.001223	0.001427	0.001664	0.001948	0.00227	0.002618	0.002992	0.003387	0.003787	0.004183	0.004567	0.004947	0.00532	0.00568	0.006021	0.006337	NaN	NaN	NaN	NaN	NaN	NaN	NaN	NaN	NaN	NaN	NaN	NaN	NaN	NaN	NaN	NaN	NaN	NaN	NaN	NaN	NaN	NaN	NaN
323	0	0.0002158	0.0004354	0.0006641	0.0009109	0.00118	0.001483	0.001816	0.002162	0.002519	0.002881	0.003241	0.003597	NaN	NaN	NaN	NaN	NaN	NaN	NaN	NaN	NaN	NaN	NaN	NaN	NaN	NaN	NaN	NaN	NaN	NaN	NaN	NaN	NaN	NaN	NaN	NaN	NaN	NaN	NaN	NaN	NaN	NaN	NaN	NaN	NaN	NaN	NaN	NaN
324	5.421e-20	0.0005912	0.001188	0.001796	0.002418	0.003062	NaN	NaN	NaN	NaN	NaN	NaN	NaN	NaN	NaN	NaN	NaN	NaN	NaN	NaN	NaN	NaN	NaN	NaN	NaN	NaN	NaN	NaN	NaN	NaN	NaN	NaN	NaN	NaN	NaN	NaN	NaN	NaN	NaN	NaN	NaN	NaN	NaN	NaN	NaN	NaN	NaN	NaN	NaN
325	1.626e-19	0.0006159	0.001239	0.001875	0.002507	0.003117	0.003698	NaN	NaN	NaN	NaN	NaN	NaN	NaN	NaN	NaN	NaN	NaN	NaN	NaN	NaN	NaN	NaN	NaN	NaN	NaN	NaN	NaN	NaN	NaN	NaN	NaN	NaN	NaN	NaN	NaN	NaN	NaN	NaN	NaN	NaN	NaN	NaN	NaN	NaN	NaN	NaN	NaN	NaN
326	-8.47e-22	1.012e-05	4.569e-05	0.0001098	0.0002051	0.0003283	0.0004844	0.000673	0.0008963	0.001161	0.001463	0.001798	0.002145	0.00249	0.002829	0.003154	0.003468	0.003761	0.004035	0.004288	0.004509	0.004702	0.004862	0.005001	0.00512	0.00522	0.005305	NaN	NaN	NaN	NaN	NaN	NaN	NaN	NaN	NaN	NaN	NaN	NaN	NaN	NaN	NaN	NaN	NaN	NaN	NaN	NaN	NaN	NaN
327	4.066e-20	0.0002509	0.0005107	0.0007849	0.00108	0.001398	0.001744	0.002119	0.002521	0.002952	0.003406	0.003878	0.004361	0.004846	NaN	NaN	NaN	NaN	NaN	NaN	NaN	NaN	NaN	NaN	NaN	NaN	NaN	NaN	NaN	NaN	NaN	NaN	NaN	NaN	NaN	NaN	NaN	NaN	NaN	NaN	NaN	NaN	NaN	NaN	NaN	NaN	NaN	NaN	NaN
328	5.421e-20	0.0004743	0.0009616	0.001472	0.002018	0.002608	0.003264	NaN	NaN	NaN	NaN	NaN	NaN	NaN	NaN	NaN	NaN	NaN	NaN	NaN	NaN	NaN	NaN	NaN	NaN	NaN	NaN	NaN	NaN	NaN	NaN	NaN	NaN	NaN	NaN	NaN	NaN	NaN	NaN	NaN	NaN	NaN	NaN	NaN	NaN	NaN	NaN	NaN	NaN
329	0	0.0001815	0.0003694	0.0005699	0.0007872	0.001018	0.001268	0.001537	0.001821	0.002124	0.002445	0.00278	0.003124	0.003472	0.003817	0.004152	NaN	NaN	NaN	NaN	NaN	NaN	NaN	NaN	NaN	NaN	NaN	NaN	NaN	NaN	NaN	NaN	NaN	NaN	NaN	NaN	NaN	NaN	NaN	NaN	NaN	NaN	NaN	NaN	NaN	NaN	NaN	NaN	NaN
330	1.355e-20	0.0002414	0.0004958	0.0007764	0.001094	0.001458	0.001885	0.002373	0.002906	0.003482	0.004097	0.004739	0.005391	NaN	NaN	NaN	NaN	NaN	NaN	NaN	NaN	NaN	NaN	NaN	NaN	NaN	NaN	NaN	NaN	NaN	NaN	NaN	NaN	NaN	NaN	NaN	NaN	NaN	NaN	NaN	NaN	NaN	NaN	NaN	NaN	NaN	NaN	NaN	NaN
331	0	0.0002199	0.0004473	0.0006899	0.0009558	0.001251	0.001589	0.001967	0.002369	0.002792	0.003231	0.00368	0.004129	0.004573	0.005004	0.00541	NaN	NaN	NaN	NaN	NaN	NaN	NaN	NaN	NaN	NaN	NaN	NaN	NaN	NaN	NaN	NaN	NaN	NaN	NaN	NaN	NaN	NaN	NaN	NaN	NaN	NaN	NaN	NaN	NaN	NaN	NaN	NaN	NaN
332	0	0.0003075	0.0006236	0.000957	0.001319	0.001713	0.002155	0.002635	0.003128	NaN	NaN	NaN	NaN	NaN	NaN	NaN	NaN	NaN	NaN	NaN	NaN	NaN	NaN	NaN	NaN	NaN	NaN	NaN	NaN	NaN	NaN	NaN	NaN	NaN	NaN	NaN	NaN	NaN	NaN	NaN	NaN	NaN	NaN	NaN	NaN	NaN	NaN	NaN	NaN
333	0	0.000213	0.0004586	0.0007303	0.001039	0.001406	0.001839	0.002342	0.002907	0.003505	0.004118	0.004736	NaN	NaN	NaN	NaN	NaN	NaN	NaN	NaN	NaN	NaN	NaN	NaN	NaN	NaN	NaN	NaN	NaN	NaN	NaN	NaN	NaN	NaN	NaN	NaN	NaN	NaN	NaN	NaN	NaN	NaN	NaN	NaN	NaN	NaN	NaN	NaN	NaN
334	-2.711e-20	0.0004175	0.0008506	0.001315	0.001825	0.002395	0.003044	0.003761	0.004511	NaN	NaN	NaN	NaN	NaN	NaN	NaN	NaN	NaN	NaN	NaN	NaN	NaN	NaN	NaN	NaN	NaN	NaN	NaN	NaN	NaN	NaN	NaN	NaN	NaN	NaN	NaN	NaN	NaN	NaN	NaN	NaN	NaN	NaN	NaN	NaN	NaN	NaN	NaN	NaN
335	-1.355e-20	0.0001904	0.0003862	0.0005923	0.0008143	0.001057	0.001331	0.001634	0.001952	0.002286	0.002634	0.002994	0.003362	0.003737	0.004115	0.004491	0.00486	0.005214	NaN	NaN	NaN	NaN	NaN	NaN	NaN	NaN	NaN	NaN	NaN	NaN	NaN	NaN	NaN	NaN	NaN	NaN	NaN	NaN	NaN	NaN	NaN	NaN	NaN	NaN	NaN	NaN	NaN	NaN	NaN
336	-1.355e-20	0.0002358	0.0004619	0.0006814	0.0008967	0.001107	0.001312	0.001513	0.001713	0.001914	0.002116	0.002315	0.002518	0.002734	0.002962	0.003205	0.003465	0.003743	0.004038	0.004348	0.004666	0.004988	0.005313	NaN	NaN	NaN	NaN	NaN	NaN	NaN	NaN	NaN	NaN	NaN	NaN	NaN	NaN	NaN	NaN	NaN	NaN	NaN	NaN	NaN	NaN	NaN	NaN	NaN	NaN
337	2.711e-20	0.0002378	0.0004886	0.0007646	0.001078	0.001437	0.001858	0.002342	0.002871	0.003443	0.004048	0.004672	NaN	NaN	NaN	NaN	NaN	NaN	NaN	NaN	NaN	NaN	NaN	NaN	NaN	NaN	NaN	NaN	NaN	NaN	NaN	NaN	NaN	NaN	NaN	NaN	NaN	NaN	NaN	NaN	NaN	NaN	NaN	NaN	NaN	NaN	NaN	NaN	NaN
338	5.421e-20	0.0004862	0.0009889	0.001524	0.002107	0.002748	0.003471	0.00426	NaN	NaN	NaN	NaN	NaN	NaN	NaN	NaN	NaN	NaN	NaN	NaN	NaN	NaN	NaN	NaN	NaN	NaN	NaN	NaN	NaN	NaN	NaN	NaN	NaN	NaN	NaN	NaN	NaN	NaN	NaN	NaN	NaN	NaN	NaN	NaN	NaN	NaN	NaN	NaN	NaN
339	0	9.592e-05	0.0001966	0.0003048	0.0004244	0.0005573	0.0007069	0.0008708	0.001044	0.001224	0.001404	0.001582	0.001754	0.001918	0.002069	0.002204	0.002325	0.002434	0.002531	0.002624	0.002714	0.00281	0.002914	0.003035	0.003173	0.003339	0.003537	0.003766	0.004024	0.004307	0.004608	NaN	NaN	NaN	NaN	NaN	NaN	NaN	NaN	NaN	NaN	NaN	NaN	NaN	NaN	NaN	NaN	NaN	NaN
340	-1.355e-20	0.0002168	0.0004446	0.000693	0.0009719	0.001291	0.001664	0.002091	0.002556	0.003055	0.003584	0.004135	0.004695	NaN	NaN	NaN	NaN	NaN	NaN	NaN	NaN	NaN	NaN	NaN	NaN	NaN	NaN	NaN	NaN	NaN	NaN	NaN	NaN	NaN	NaN	NaN	NaN	NaN	NaN	NaN	NaN	NaN	NaN	NaN	NaN	NaN	NaN	NaN	NaN
341	6.776e-21	0.0001344	0.0002768	0.0004327	0.0006069	0.0008023	0.001032	0.001293	0.001567	0.001861	0.002177	0.002514	0.002864	NaN	NaN	NaN	NaN	NaN	NaN	NaN	NaN	NaN	NaN	NaN	NaN	NaN	NaN	NaN	NaN	NaN	NaN	NaN	NaN	NaN	NaN	NaN	NaN	NaN	NaN	NaN	NaN	NaN	NaN	NaN	NaN	NaN	NaN	NaN	NaN
342	-4.066e-20	0.0002214	0.0004476	0.0006812	0.0009308	0.001196	0.001499	0.001828	0.002157	0.002489	0.002831	NaN	NaN	NaN	NaN	NaN	NaN	NaN	NaN	NaN	NaN	NaN	NaN	NaN	NaN	NaN	NaN	NaN	NaN	NaN	NaN	NaN	NaN	NaN	NaN	NaN	NaN	NaN	NaN	NaN	NaN	NaN	NaN	NaN	NaN	NaN	NaN	NaN	NaN
343	-8.132e-20	0.0003584	0.0007333	0.001141	0.001597	0.002112	0.002705	0.003365	0.004059	NaN	NaN	NaN	NaN	NaN	NaN	NaN	NaN	NaN	NaN	NaN	NaN	NaN	NaN	NaN	NaN	NaN	NaN	NaN	NaN	NaN	NaN	NaN	NaN	NaN	NaN	NaN	NaN	NaN	NaN	NaN	NaN	NaN	NaN	NaN	NaN	NaN	NaN	NaN	NaN
344	-5.421e-20	0.0003619	0.0007377	0.001143	0.001592	0.002094	0.002669	0.003312	NaN	NaN	NaN	NaN	NaN	NaN	NaN	NaN	NaN	NaN	NaN	NaN	NaN	NaN	NaN	NaN	NaN	NaN	NaN	NaN	NaN	NaN	NaN	NaN	NaN	NaN	NaN	NaN	NaN	NaN	NaN	NaN	NaN	NaN	NaN	NaN	NaN	NaN	NaN	NaN	NaN
345	1.355e-20	0.0001385	0.0002782	0.0004222	0.0005728	0.00073	0.0009017	0.001083	0.001265	0.001449	0.001632	0.001814	0.001995	0.002175	0.002352	0.002527	0.0027	0.00287	0.00304	0.003211	0.003376	0.00354	0.003702	0.00386	0.004011	0.004156	0.004291	0.004416	0.004524	0.004618	0.004702	0.004777	NaN	NaN	NaN	NaN	NaN	NaN	NaN	NaN	NaN	NaN	NaN	NaN	NaN	NaN	NaN	NaN	NaN
346	-5.421e-20	0.0003357	0.0006783	0.001035	0.001412	0.001813	NaN	NaN	NaN	NaN	NaN	NaN	NaN	NaN	NaN	NaN	NaN	NaN	NaN	NaN	NaN	NaN	NaN	NaN	NaN	NaN	NaN	NaN	NaN	NaN	NaN	NaN	NaN	NaN	NaN	NaN	NaN	NaN	NaN	NaN	NaN	NaN	NaN	NaN	NaN	NaN	NaN	NaN	NaN
347	5.421e-20	0.0008679	0.001741	0.002626	0.003525	0.004441	NaN	NaN	NaN	NaN	NaN	NaN	NaN	NaN	NaN	NaN	NaN	NaN	NaN	NaN	NaN	NaN	NaN	NaN	NaN	NaN	NaN	NaN	NaN	NaN	NaN	NaN	NaN	NaN	NaN	NaN	NaN	NaN	NaN	NaN	NaN	NaN	NaN	NaN	NaN	NaN	NaN	NaN	NaN
348	-6.776e-21	0.0001056	0.0002174	0.0003399	0.0004785	0.0006392	0.0008296	0.001048	0.001287	0.001546	0.001821	0.002113	0.002414	0.00272	0.003028	NaN	NaN	NaN	NaN	NaN	NaN	NaN	NaN	NaN	NaN	NaN	NaN	NaN	NaN	NaN	NaN	NaN	NaN	NaN	NaN	NaN	NaN	NaN	NaN	NaN	NaN	NaN	NaN	NaN	NaN	NaN	NaN	NaN	NaN
349	2.711e-20	0.0003717	0.0007476	0.001129	0.001522	0.001927	NaN	NaN	NaN	NaN	NaN	NaN	NaN	NaN	NaN	NaN	NaN	NaN	NaN	NaN	NaN	NaN	NaN	NaN	NaN	NaN	NaN	NaN	NaN	NaN	NaN	NaN	NaN	NaN	NaN	NaN	NaN	NaN	NaN	NaN	NaN	NaN	NaN	NaN	NaN	NaN	NaN	NaN	NaN
350	-2.033e-20	0.0001451	0.0002979	0.0004677	0.00067	0.0009067	0.001185	0.001506	0.001863	0.002265	0.002685	NaN	NaN	NaN	NaN	NaN	NaN	NaN	NaN	NaN	NaN	NaN	NaN	NaN	NaN	NaN	NaN	NaN	NaN	NaN	NaN	NaN	NaN	NaN	NaN	NaN	NaN	NaN	NaN	NaN	NaN	NaN	NaN	NaN	NaN	NaN	NaN	NaN	NaN
351	2.711e-20	0.0002486	0.0005052	0.0007709	0.001046	0.001337	0.001647	0.001979	0.002338	0.002722	0.003134	0.003572	0.004029	0.004499	0.004976	0.005453	0.005918	NaN	NaN	NaN	NaN	NaN	NaN	NaN	NaN	NaN	NaN	NaN	NaN	NaN	NaN	NaN	NaN	NaN	NaN	NaN	NaN	NaN	NaN	NaN	NaN	NaN	NaN	NaN	NaN	NaN	NaN	NaN	NaN
352	6.776e-21	0.0001149	0.000233	0.0003584	0.0004931	0.0006373	0.0007928	0.0009623	0.001146	0.001346	0.001561	0.001789	0.002028	0.002278	0.002534	0.002796	0.003061	0.00333	0.003596	0.003856	0.004104	0.004341	0.004566	0.004778	0.004971	0.005147	0.005304	NaN	NaN	NaN	NaN	NaN	NaN	NaN	NaN	NaN	NaN	NaN	NaN	NaN	NaN	NaN	NaN	NaN	NaN	NaN	NaN	NaN	NaN
353	-1.626e-19	0.000937	0.001884	0.002847	0.003826	0.00482	NaN	NaN	NaN	NaN	NaN	NaN	NaN	NaN	NaN	NaN	NaN	NaN	NaN	NaN	NaN	NaN	NaN	NaN	NaN	NaN	NaN	NaN	NaN	NaN	NaN	NaN	NaN	NaN	NaN	NaN	NaN	NaN	NaN	NaN	NaN	NaN	NaN	NaN	NaN	NaN	NaN	NaN	NaN
354	-4.066e-20	0.0001912	0.0003874	0.0005943	0.0008161	0.001054	0.001296	0.001539	0.001787	0.002038	0.002287	0.002531	0.002761	0.002975	0.003162	0.003323	0.003462	0.003581	0.003689	0.003785	0.003875	0.00396	0.004044	0.004136	0.00424	0.004366	0.00451	0.004661	0.004818	NaN	NaN	NaN	NaN	NaN	NaN	NaN	NaN	NaN	NaN	NaN	NaN	NaN	NaN	NaN	NaN	NaN	NaN	NaN	NaN
355	-2.711e-20	0.0001929	0.0003889	0.0005889	0.0007987	0.00102	0.001272	0.001546	0.001815	0.002089	0.002372	0.002672	NaN	NaN	NaN	NaN	NaN	NaN	NaN	NaN	NaN	NaN	NaN	NaN	NaN	NaN	NaN	NaN	NaN	NaN	NaN	NaN	NaN	NaN	NaN	NaN	NaN	NaN	NaN	NaN	NaN	NaN	NaN	NaN	NaN	NaN	NaN	NaN	NaN
356	-2.711e-20	0.000242	0.0004963	0.0007635	0.001054	0.001381	0.001762	0.002195	NaN	NaN	NaN	NaN	NaN	NaN	NaN	NaN	NaN	NaN	NaN	NaN	NaN	NaN	NaN	NaN	NaN	NaN	NaN	NaN	NaN	NaN	NaN	NaN	NaN	NaN	NaN	NaN	NaN	NaN	NaN	NaN	NaN	NaN	NaN	NaN	NaN	NaN	NaN	NaN	NaN
357	-8.132e-20	0.0004042	0.0007999	0.001192	0.001582	0.001973	0.002364	0.002757	0.003148	0.003536	0.003916	0.004282	0.004633	0.004973	0.005294	0.005592	NaN	NaN	NaN	NaN	NaN	NaN	NaN	NaN	NaN	NaN	NaN	NaN	NaN	NaN	NaN	NaN	NaN	NaN	NaN	NaN	NaN	NaN	NaN	NaN	NaN	NaN	NaN	NaN	NaN	NaN	NaN	NaN	NaN
358	3.388e-21	-3.442e-05	-2.208e-05	4.928e-05	0.0001761	0.0003366	0.0005331	0.0007661	0.001039	0.001368	0.001754	0.002176	0.002602	0.00301	0.003396	0.003755	0.004101	0.004426	0.004734	0.005015	0.005259	NaN	NaN	NaN	NaN	NaN	NaN	NaN	NaN	NaN	NaN	NaN	NaN	NaN	NaN	NaN	NaN	NaN	NaN	NaN	NaN	NaN	NaN	NaN	NaN	NaN	NaN	NaN	NaN
359	-2.711e-20	0.0002954	0.0005974	0.0009108	0.001242	0.001594	0.001972	0.002355	0.002737	0.003118	0.003492	0.003858	0.004206	NaN	NaN	NaN	NaN	NaN	NaN	NaN	NaN	NaN	NaN	NaN	NaN	NaN	NaN	NaN	NaN	NaN	NaN	NaN	NaN	NaN	NaN	NaN	NaN	NaN	NaN	NaN	NaN	NaN	NaN	NaN	NaN	NaN	NaN	NaN	NaN
360	4.066e-20	0.0001608	0.0003265	0.0004988	0.0006844	0.0008868	0.001122	0.001383	0.001651	0.001933	0.002226	0.002537	0.00286	0.00319	0.003523	0.003849	0.004155	0.004424	0.004663	0.004876	0.005053	0.005187	0.005265	0.00529	0.005262	0.005176	0.005039	0.004857	0.004646	0.004407	0.004143	0.00386	0.003566	0.003273	0.00298	0.002691	0.002415	0.002152	0.001908	0.001681	0.001466	0.001267	0.001084	0.000917	0.0007574	0.0006109	0.0004743	0.0003465	0.0002286
361	5.421e-20	0.0006471	0.001305	0.001967	0.002619	0.003263	0.003897	0.004517	0.005117	NaN	NaN	NaN	NaN	NaN	NaN	NaN	NaN	NaN	NaN	NaN	NaN	NaN	NaN	NaN	NaN	NaN	NaN	NaN	NaN	NaN	NaN	NaN	NaN	NaN	NaN	NaN	NaN	NaN	NaN	NaN	NaN	NaN	NaN	NaN	NaN	NaN	NaN	NaN	NaN
362	0	-0.0002475	-0.0004061	-0.0004805	-0.0004806	-0.0004197	-0.0003152	-0.0001767	3.908e-06	0.000236	0.0005238	0.0008717	0.001238	0.00156	0.001835	0.002065	0.002256	0.002419	0.002561	0.002683	0.002778	0.002852	0.002904	0.002936	0.002959	0.002978	0.002999	0.003023	0.00305	0.003087	0.003132	0.003193	0.003266	0.00335	0.003446	0.003557	NaN	NaN	NaN	NaN	NaN	NaN	NaN	NaN	NaN	NaN	NaN	NaN	NaN
363	-5.421e-20	0.0007034	0.001414	0.002137	0.002879	0.003644	NaN	NaN	NaN	NaN	NaN	NaN	NaN	NaN	NaN	NaN	NaN	NaN	NaN	NaN	NaN	NaN	NaN	NaN	NaN	NaN	NaN	NaN	NaN	NaN	NaN	NaN	NaN	NaN	NaN	NaN	NaN	NaN	NaN	NaN	NaN	NaN	NaN	NaN	NaN	NaN	NaN	NaN	NaN
364	0	0.000307	0.0006137	0.0009263	0.001252	0.001598	0.001966	0.002359	0.00278	0.003223	0.003684	0.004158	0.004639	0.005124	0.005602	NaN	NaN	NaN	NaN	NaN	NaN	NaN	NaN	NaN	NaN	NaN	NaN	NaN	NaN	NaN	NaN	NaN	NaN	NaN	NaN	NaN	NaN	NaN	NaN	NaN	NaN	NaN	NaN	NaN	NaN	NaN	NaN	NaN	NaN
365	1.355e-20	0.0001221	0.0002583	0.0004079	0.0005807	0.0007797	0.001014	0.001287	0.001583	0.001903	0.002234	0.002574	0.002914	0.003243	0.003561	0.00386	0.004137	0.004393	0.00462	0.004826	0.005005	0.005167	0.005313	0.005444	0.005559	0.005655	NaN	NaN	NaN	NaN	NaN	NaN	NaN	NaN	NaN	NaN	NaN	NaN	NaN	NaN	NaN	NaN	NaN	NaN	NaN	NaN	NaN	NaN	NaN
366	0	0.0008232	0.001506	0.002052	0.002792	0.003218	0.003815	0.004639	0.005664	0.006617	0.007625	0.008635	NaN	NaN	NaN	NaN	NaN	NaN	NaN	NaN	NaN	NaN	NaN	NaN	NaN	NaN	NaN	NaN	NaN	NaN	NaN	NaN	NaN	NaN	NaN	NaN	NaN	NaN	NaN	NaN	NaN	NaN	NaN	NaN	NaN	NaN	NaN	NaN	NaN
367	0	0.0002292	0.0004669	0.0007227	0.001005	0.001321	0.001684	0.00209	0.002521	0.002968	NaN	NaN	NaN	NaN	NaN	NaN	NaN	NaN	NaN	NaN	NaN	NaN	NaN	NaN	NaN	NaN	NaN	NaN	NaN	NaN	NaN	NaN	NaN	NaN	NaN	NaN	NaN	NaN	NaN	NaN	NaN	NaN	NaN	NaN	NaN	NaN	NaN	NaN	NaN
368	6.776e-21	8.293e-05	0.0001776	0.0002803	0.0003948	0.0005231	0.0006693	0.0008331	0.001006	0.001185	0.001365	0.001545	0.001716	0.001877	0.002031	0.002183	0.002335	0.002496	0.00267	0.002866	0.003087	0.003348	0.003649	0.003993	0.004374	0.004782	NaN	NaN	NaN	NaN	NaN	NaN	NaN	NaN	NaN	NaN	NaN	NaN	NaN	NaN	NaN	NaN	NaN	NaN	NaN	NaN	NaN	NaN	NaN
369	2.711e-20	0.0002863	0.0005805	0.000892	0.001231	0.001609	0.00201	0.002435	0.002897	0.003387	0.003897	0.00442	0.004947	NaN	NaN	NaN	NaN	NaN	NaN	NaN	NaN	NaN	NaN	NaN	NaN	NaN	NaN	NaN	NaN	NaN	NaN	NaN	NaN	NaN	NaN	NaN	NaN	NaN	NaN	NaN	NaN	NaN	NaN	NaN	NaN	NaN	NaN	NaN	NaN
370	1.355e-20	0.0002713	0.0005472	0.0008349	0.001142	0.00147	0.001836	0.002229	0.002626	0.003027	0.003421	0.003803	0.004171	0.004521	0.004843	0.005132	0.005383	0.005591	NaN	NaN	NaN	NaN	NaN	NaN	NaN	NaN	NaN	NaN	NaN	NaN	NaN	NaN	NaN	NaN	NaN	NaN	NaN	NaN	NaN	NaN	NaN	NaN	NaN	NaN	NaN	NaN	NaN	NaN	NaN
371	-1.491e-19	0.0002407	0.0004853	0.0007393	0.001001	0.001272	0.001558	0.001859	0.002177	0.002512	0.002864	0.003234	0.003622	0.004027	0.004443	0.004869	0.005299	0.005722	NaN	NaN	NaN	NaN	NaN	NaN	NaN	NaN	NaN	NaN	NaN	NaN	NaN	NaN	NaN	NaN	NaN	NaN	NaN	NaN	NaN	NaN	NaN	NaN	NaN	NaN	NaN	NaN	NaN	NaN	NaN
372	2.711e-20	0.0002212	0.0004528	0.0007056	0.0009895	0.001313	0.001692	0.002124	0.002596	0.003102	0.003636	0.004188	0.004746	0.0053	NaN	NaN	NaN	NaN	NaN	NaN	NaN	NaN	NaN	NaN	NaN	NaN	NaN	NaN	NaN	NaN	NaN	NaN	NaN	NaN	NaN	NaN	NaN	NaN	NaN	NaN	NaN	NaN	NaN	NaN	NaN	NaN	NaN	NaN	NaN
373	1.355e-20	0.0001912	0.0003923	0.0006142	0.0008659	0.001157	0.001502	0.001904	0.002342	0.002808	0.003293	0.003788	0.004282	NaN	NaN	NaN	NaN	NaN	NaN	NaN	NaN	NaN	NaN	NaN	NaN	NaN	NaN	NaN	NaN	NaN	NaN	NaN	NaN	NaN	NaN	NaN	NaN	NaN	NaN	NaN	NaN	NaN	NaN	NaN	NaN	NaN	NaN	NaN	NaN
374	-3.388e-20	0.000126	0.0002562	0.0003937	0.0005416	0.0007043	0.0008902	0.001096	0.00131	0.001533	0.001765	0.002008	0.002262	0.002529	0.002809	0.003103	0.003409	0.003726	0.004061	0.004417	0.00479	0.005175	NaN	NaN	NaN	NaN	NaN	NaN	NaN	NaN	NaN	NaN	NaN	NaN	NaN	NaN	NaN	NaN	NaN	NaN	NaN	NaN	NaN	NaN	NaN	NaN	NaN	NaN	NaN
375	1.355e-20	-4.347e-05	-1.976e-05	9.27e-05	0.000284	0.0005265	0.0008212	0.001171	0.001578	NaN	NaN	NaN	NaN	NaN	NaN	NaN	NaN	NaN	NaN	NaN	NaN	NaN	NaN	NaN	NaN	NaN	NaN	NaN	NaN	NaN	NaN	NaN	NaN	NaN	NaN	NaN	NaN	NaN	NaN	NaN	NaN	NaN	NaN	NaN	NaN	NaN	NaN	NaN	NaN
376	0	0.0002791	0.0005619	0.0008403	0.001107	0.001365	0.001616	0.001858	0.00209	0.002313	0.002533	0.002757	0.002983	0.003214	0.003453	0.003705	0.00397	0.004248	0.004544	0.004854	0.005173	0.005494	0.005803	NaN	NaN	NaN	NaN	NaN	NaN	NaN	NaN	NaN	NaN	NaN	NaN	NaN	NaN	NaN	NaN	NaN	NaN	NaN	NaN	NaN	NaN	NaN	NaN	NaN	NaN
377	5.421e-20	0.0003783	0.0007661	0.001172	0.001603	0.002069	0.002587	0.003142	NaN	NaN	NaN	NaN	NaN	NaN	NaN	NaN	NaN	NaN	NaN	NaN	NaN	NaN	NaN	NaN	NaN	NaN	NaN	NaN	NaN	NaN	NaN	NaN	NaN	NaN	NaN	NaN	NaN	NaN	NaN	NaN	NaN	NaN	NaN	NaN	NaN	NaN	NaN	NaN	NaN
378	-1.355e-20	0.000238	0.00048	0.0007239	0.0009582	0.001185	0.00141	0.001633	0.001856	0.002082	0.002312	0.00255	0.002793	0.003044	0.003306	0.003589	0.00389	0.004206	0.004536	0.004874	0.005215	0.005558	NaN	NaN	NaN	NaN	NaN	NaN	NaN	NaN	NaN	NaN	NaN	NaN	NaN	NaN	NaN	NaN	NaN	NaN	NaN	NaN	NaN	NaN	NaN	NaN	NaN	NaN	NaN
379	6.776e-21	0.000106	0.0002264	0.0003659	0.0005231	0.0007	0.0009005	0.001122	0.001361	0.001617	0.001891	0.002182	0.002485	0.002794	0.003111	0.003438	0.003778	0.004133	0.004504	0.004889	0.005278	0.005664	NaN	NaN	NaN	NaN	NaN	NaN	NaN	NaN	NaN	NaN	NaN	NaN	NaN	NaN	NaN	NaN	NaN	NaN	NaN	NaN	NaN	NaN	NaN	NaN	NaN	NaN	NaN
380	-3.388e-21	6.466e-05	0.0001773	0.0003455	0.0005632	0.0008346	0.001161	0.001544	0.001985	0.002486	0.003022	0.003583	NaN	NaN	NaN	NaN	NaN	NaN	NaN	NaN	NaN	NaN	NaN	NaN	NaN	NaN	NaN	NaN	NaN	NaN	NaN	NaN	NaN	NaN	NaN	NaN	NaN	NaN	NaN	NaN	NaN	NaN	NaN	NaN	NaN	NaN	NaN	NaN	NaN
381	1.084e-19	0.0004737	0.0009622	0.001447	0.001931	0.002395	NaN	NaN	NaN	NaN	NaN	NaN	NaN	NaN	NaN	NaN	NaN	NaN	NaN	NaN	NaN	NaN	NaN	NaN	NaN	NaN	NaN	NaN	NaN	NaN	NaN	NaN	NaN	NaN	NaN	NaN	NaN	NaN	NaN	NaN	NaN	NaN	NaN	NaN	NaN	NaN	NaN	NaN	NaN
382	-1.084e-19	0.0005373	0.001056	0.001563	0.002068	0.002571	0.003076	0.003581	0.004083	0.004576	0.005048	0.005494	0.005916	NaN	NaN	NaN	NaN	NaN	NaN	NaN	NaN	NaN	NaN	NaN	NaN	NaN	NaN	NaN	NaN	NaN	NaN	NaN	NaN	NaN	NaN	NaN	NaN	NaN	NaN	NaN	NaN	NaN	NaN	NaN	NaN	NaN	NaN	NaN	NaN
383	0	0.0004077	0.000821	0.001238	0.00164	0.002031	0.002416	0.002799	0.00318	0.003561	0.003946	0.004339	0.004733	0.005125	0.005508	0.005884	0.006236	NaN	NaN	NaN	NaN	NaN	NaN	NaN	NaN	NaN	NaN	NaN	NaN	NaN	NaN	NaN	NaN	NaN	NaN	NaN	NaN	NaN	NaN	NaN	NaN	NaN	NaN	NaN	NaN	NaN	NaN	NaN	NaN
384	0	0.0003176	0.0006414	0.0009747	0.001316	0.001666	0.002024	0.00239	0.002766	0.003152	0.003547	0.003947	0.004348	0.004745	0.005129	0.005497	NaN	NaN	NaN	NaN	NaN	NaN	NaN	NaN	NaN	NaN	NaN	NaN	NaN	NaN	NaN	NaN	NaN	NaN	NaN	NaN	NaN	NaN	NaN	NaN	NaN	NaN	NaN	NaN	NaN	NaN	NaN	NaN	NaN
385	4.066e-20	0.0002114	0.0004296	0.0006635	0.0009224	0.001213	0.001539	0.001894	0.002282	0.002699	0.003134	0.003582	0.004039	0.004499	0.004955	0.005395	0.005812	NaN	NaN	NaN	NaN	NaN	NaN	NaN	NaN	NaN	NaN	NaN	NaN	NaN	NaN	NaN	NaN	NaN	NaN	NaN	NaN	NaN	NaN	NaN	NaN	NaN	NaN	NaN	NaN	NaN	NaN	NaN	NaN
386	-2.711e-20	0.0001383	0.0002783	0.0004223	0.0005732	0.0007336	0.0008991	0.001066	0.001237	0.001412	0.001588	0.001768	0.001952	0.002145	0.002347	0.002561	0.002789	0.003034	0.003301	0.003592	0.003909	0.004255	0.004623	0.005005	0.005388	NaN	NaN	NaN	NaN	NaN	NaN	NaN	NaN	NaN	NaN	NaN	NaN	NaN	NaN	NaN	NaN	NaN	NaN	NaN	NaN	NaN	NaN	NaN	NaN
387	-2.711e-20	0.0002191	0.0004454	0.0006847	0.0009364	0.001199	0.00147	0.001751	0.002043	0.002352	0.00268	0.003027	0.003389	0.003764	0.004155	0.004565	0.004995	0.005451	0.005927	0.006417	NaN	NaN	NaN	NaN	NaN	NaN	NaN	NaN	NaN	NaN	NaN	NaN	NaN	NaN	NaN	NaN	NaN	NaN	NaN	NaN	NaN	NaN	NaN	NaN	NaN	NaN	NaN	NaN	NaN
388	1.355e-20	0.0002236	0.0004529	0.0006965	0.0009617	0.001246	0.001553	0.001882	0.002235	0.002612	0.003004	0.003406	0.003817	0.004233	0.004643	0.005038	0.005417	0.00577	NaN	NaN	NaN	NaN	NaN	NaN	NaN	NaN	NaN	NaN	NaN	NaN	NaN	NaN	NaN	NaN	NaN	NaN	NaN	NaN	NaN	NaN	NaN	NaN	NaN	NaN	NaN	NaN	NaN	NaN	NaN
389	-4.066e-20	0.0002255	0.0004543	0.0006935	0.0009488	0.00121	0.001475	0.001742	0.002014	0.002297	0.002583	0.002865	0.003144	0.003419	0.003681	0.00393	0.00417	0.004397	0.004613	0.004811	0.004987	0.005147	NaN	NaN	NaN	NaN	NaN	NaN	NaN	NaN	NaN	NaN	NaN	NaN	NaN	NaN	NaN	NaN	NaN	NaN	NaN	NaN	NaN	NaN	NaN	NaN	NaN	NaN	NaN
390	-1.355e-20	0.0001101	0.0002248	0.0003471	0.0004799	0.000626	0.0007889	0.0009623	0.001145	0.001339	0.00154	0.001745	0.001947	0.002141	0.002326	0.002501	0.002661	0.0028	0.002926	0.003037	0.003131	0.003216	0.003295	0.003377	0.003467	0.003569	0.003683	0.003813	0.003967	0.004141	0.004335	0.004546	NaN	NaN	NaN	NaN	NaN	NaN	NaN	NaN	NaN	NaN	NaN	NaN	NaN	NaN	NaN	NaN	NaN
391	-1.355e-20	0.0001959	0.0003967	0.0006058	0.0008261	0.001062	0.001329	0.00162	0.001919	0.002228	0.002552	0.002892	0.003245	0.003608	0.003978	0.004348	0.00471	NaN	NaN	NaN	NaN	NaN	NaN	NaN	NaN	NaN	NaN	NaN	NaN	NaN	NaN	NaN	NaN	NaN	NaN	NaN	NaN	NaN	NaN	NaN	NaN	NaN	NaN	NaN	NaN	NaN	NaN	NaN	NaN
392	-2.711e-20	0.0001909	0.0003884	0.0006006	0.0008355	0.001098	0.001398	0.001734	0.002093	0.002475	0.002875	0.003283	0.003695	0.004109	0.004519	0.004919	0.005303	0.005668	NaN	NaN	NaN	NaN	NaN	NaN	NaN	NaN	NaN	NaN	NaN	NaN	NaN	NaN	NaN	NaN	NaN	NaN	NaN	NaN	NaN	NaN	NaN	NaN	NaN	NaN	NaN	NaN	NaN	NaN	NaN
393	-1.355e-20	-0.0001926	-0.0003229	-0.0003924	-0.000406	-0.0003693	-0.0002809	-0.0001462	2.62e-05	0.000243	0.0005077	0.0008249	0.001154	0.001467	0.001766	0.002054	0.00234	0.002629	0.002933	0.00326	0.003605	0.003974	0.00436	0.004765	0.005184	NaN	NaN	NaN	NaN	NaN	NaN	NaN	NaN	NaN	NaN	NaN	NaN	NaN	NaN	NaN	NaN	NaN	NaN	NaN	NaN	NaN	NaN	NaN	NaN
394	0	5.423e-05	0.0001205	0.0002065	0.0003144	0.0004429	0.0005978	0.0007821	0.0009911	0.001223	0.001477	0.001747	NaN	NaN	NaN	NaN	NaN	NaN	NaN	NaN	NaN	NaN	NaN	NaN	NaN	NaN	NaN	NaN	NaN	NaN	NaN	NaN	NaN	NaN	NaN	NaN	NaN	NaN	NaN	NaN	NaN	NaN	NaN	NaN	NaN	NaN	NaN	NaN	NaN
395	1.355e-20	0.0001263	0.0002574	0.0003975	0.0005504	0.0007171	0.0009007	0.001098	0.001307	0.001528	0.001756	0.001992	0.002228	0.002464	NaN	NaN	NaN	NaN	NaN	NaN	NaN	NaN	NaN	NaN	NaN	NaN	NaN	NaN	NaN	NaN	NaN	NaN	NaN	NaN	NaN	NaN	NaN	NaN	NaN	NaN	NaN	NaN	NaN	NaN	NaN	NaN	NaN	NaN	NaN
396	-2.711e-20	0.0002008	0.0004088	0.000633	0.0008805	0.001157	0.001472	0.001824	0.002197	0.002589	0.002994	0.003404	0.00381	NaN	NaN	NaN	NaN	NaN	NaN	NaN	NaN	NaN	NaN	NaN	NaN	NaN	NaN	NaN	NaN	NaN	NaN	NaN	NaN	NaN	NaN	NaN	NaN	NaN	NaN	NaN	NaN	NaN	NaN	NaN	NaN	NaN	NaN	NaN	NaN
397	-5.421e-20	0.0003222	0.0006362	0.0009451	0.001253	0.001564	0.00188	0.002199	0.002518	0.002837	0.00315	0.003456	0.003755	0.00405	0.004337	0.004613	0.004873	0.005109	0.005324	0.005515	NaN	NaN	NaN	NaN	NaN	NaN	NaN	NaN	NaN	NaN	NaN	NaN	NaN	NaN	NaN	NaN	NaN	NaN	NaN	NaN	NaN	NaN	NaN	NaN	NaN	NaN	NaN	NaN	NaN
398	-1.355e-20	0.0001122	0.0002268	0.0003465	0.0004743	0.0006121	0.000754	0.0009008	0.001054	0.001209	0.001364	0.001518	0.001668	0.001815	0.001955	0.002087	0.002212	0.002333	0.00245	0.002564	0.002678	0.002797	0.002921	0.003049	0.003179	0.003314	0.003452	0.003594	0.003734	0.003875	0.004015	0.004147	0.004267	0.004374	NaN	NaN	NaN	NaN	NaN	NaN	NaN	NaN	NaN	NaN	NaN	NaN	NaN	NaN	NaN
399	0	0.000156	0.0003169	0.0004856	0.0006638	0.0008495	0.001041	0.00124	0.001446	0.001664	0.001893	0.002134	0.002386	0.002651	0.002932	0.003231	0.003551	0.003899	0.004275	0.004679	0.0051	0.005533	NaN	NaN	NaN	NaN	NaN	NaN	NaN	NaN	NaN	NaN	NaN	NaN	NaN	NaN	NaN	NaN	NaN	NaN	NaN	NaN	NaN	NaN	NaN	NaN	NaN	NaN	NaN
400	0	0.0001754	0.0003573	0.000552	0.0007658	0.001004	0.001278	0.001583	0.001911	0.002255	0.00261	0.002973	0.003338	0.003704	0.004064	0.004415	0.004756	0.005077	0.005379	0.005659	NaN	NaN	NaN	NaN	NaN	NaN	NaN	NaN	NaN	NaN	NaN	NaN	NaN	NaN	NaN	NaN	NaN	NaN	NaN	NaN	NaN	NaN	NaN	NaN	NaN	NaN	NaN	NaN	NaN
401	1.355e-20	0.0002102	0.0004247	0.0006496	0.0008804	0.001112	0.001352	0.001599	0.001854	0.002128	0.002423	0.002741	0.003082	0.003446	0.003828	0.004226	0.004639	0.005058	0.005478	NaN	NaN	NaN	NaN	NaN	NaN	NaN	NaN	NaN	NaN	NaN	NaN	NaN	NaN	NaN	NaN	NaN	NaN	NaN	NaN	NaN	NaN	NaN	NaN	NaN	NaN	NaN	NaN	NaN	NaN
402	-6.776e-21	7.402e-05	0.0001517	0.0002337	0.0003209	0.0004147	0.0005166	0.0006219	0.0007302	0.0008446	0.0009636	0.001088	0.001211	0.001332	0.00145	0.001566	0.001675	0.001775	0.001869	0.001958	0.002037	0.00211	0.002176	0.002243	0.002314	0.002392	0.002479	0.002583	0.002709	0.002863	0.003048	0.003271	0.003526	0.003814	0.004128	0.00446	NaN	NaN	NaN	NaN	NaN	NaN	NaN	NaN	NaN	NaN	NaN	NaN	NaN
403	0	0.0002127	0.0004326	0.0006641	0.0009128	0.001184	0.001481	0.001792	0.002114	0.002443	0.002777	0.003114	0.003444	0.003762	0.004065	0.004347	0.004599	0.004819	0.005016	0.005189	0.005334	0.00545	NaN	NaN	NaN	NaN	NaN	NaN	NaN	NaN	NaN	NaN	NaN	NaN	NaN	NaN	NaN	NaN	NaN	NaN	NaN	NaN	NaN	NaN	NaN	NaN	NaN	NaN	NaN
404	-1.626e-19	0.0004303	0.0008665	0.001294	0.001715	0.002129	0.002537	0.002937	0.003324	0.003699	0.004052	0.004386	0.004695	0.004977	0.005235	0.005468	0.005673	0.005848	0.005992	0.006105	NaN	NaN	NaN	NaN	NaN	NaN	NaN	NaN	NaN	NaN	NaN	NaN	NaN	NaN	NaN	NaN	NaN	NaN	NaN	NaN	NaN	NaN	NaN	NaN	NaN	NaN	NaN	NaN	NaN
405	8.132e-20	0.000291	0.0005953	0.0009265	0.001297	0.001717	0.002202	0.00275	0.003336	0.003947	NaN	NaN	NaN	NaN	NaN	NaN	NaN	NaN	NaN	NaN	NaN	NaN	NaN	NaN	NaN	NaN	NaN	NaN	NaN	NaN	NaN	NaN	NaN	NaN	NaN	NaN	NaN	NaN	NaN	NaN	NaN	NaN	NaN	NaN	NaN	NaN	NaN	NaN	NaN
406	-5.421e-20	-0.0001682	-0.0002818	-0.0003385	-0.0003436	-0.000301	-0.0002101	-7.28e-05	0.0001061	0.0003274	0.0005948	0.0009004	0.00121	0.001497	0.001762	0.002007	0.002236	0.002454	0.002665	0.002874	0.003082	0.003292	0.00351	0.003746	0.004001	0.004275	0.004569	0.004874	NaN	NaN	NaN	NaN	NaN	NaN	NaN	NaN	NaN	NaN	NaN	NaN	NaN	NaN	NaN	NaN	NaN	NaN	NaN	NaN	NaN
407	-3.388e-21	3.977e-05	9.492e-05	0.0001691	0.000266	0.0003829	0.0005245	0.0006908	0.0008779	0.001089	0.001317	0.001559	0.001808	0.002056	0.002299	0.002536	0.00277	0.002996	0.003218	0.003436	0.003648	0.003857	0.004068	0.004276	0.004482	0.004687	0.004887	0.005078	NaN	NaN	NaN	NaN	NaN	NaN	NaN	NaN	NaN	NaN	NaN	NaN	NaN	NaN	NaN	NaN	NaN	NaN	NaN	NaN	NaN
408	-2.711e-20	0.0002299	0.000463	0.0006949	0.000928	0.001164	0.001408	0.00166	0.001921	0.002195	0.00248	0.002779	0.00309	0.003411	0.003747	0.004095	0.00445	0.004803	NaN	NaN	NaN	NaN	NaN	NaN	NaN	NaN	NaN	NaN	NaN	NaN	NaN	NaN	NaN	NaN	NaN	NaN	NaN	NaN	NaN	NaN	NaN	NaN	NaN	NaN	NaN	NaN	NaN	NaN	NaN
409	2.711e-20	0.0001619	0.0003426	0.0005417	0.0007674	0.001026	0.001325	0.00166	0.002029	0.002428	0.002849	0.00329	0.003736	0.004173	0.004596	NaN	NaN	NaN	NaN	NaN	NaN	NaN	NaN	NaN	NaN	NaN	NaN	NaN	NaN	NaN	NaN	NaN	NaN	NaN	NaN	NaN	NaN	NaN	NaN	NaN	NaN	NaN	NaN	NaN	NaN	NaN	NaN	NaN	NaN
410	-5.421e-20	0.0002885	0.0005832	0.0008733	0.001166	0.001464	0.001773	0.002092	0.002424	0.002768	0.003121	0.003491	0.003873	0.004262	0.004658	NaN	NaN	NaN	NaN	NaN	NaN	NaN	NaN	NaN	NaN	NaN	NaN	NaN	NaN	NaN	NaN	NaN	NaN	NaN	NaN	NaN	NaN	NaN	NaN	NaN	NaN	NaN	NaN	NaN	NaN	NaN	NaN	NaN	NaN
411	-1.355e-20	-8.549e-05	-0.0001252	-0.0001213	-7.874e-05	-6.168e-06	8.295e-05	0.0001893	0.0003206	0.0004835	0.0006812	0.000913	0.001141	0.001347	0.00153	0.001692	0.001839	0.001975	0.002099	0.00221	0.002304	0.002381	0.002444	0.002506	0.002567	0.002631	0.002697	0.002767	0.002844	0.002932	0.003034	0.003155	0.003297	0.003456	0.003628	0.003813	NaN	NaN	NaN	NaN	NaN	NaN	NaN	NaN	NaN	NaN	NaN	NaN	NaN
412	6.776e-21	7.533e-05	0.0001613	0.0002571	0.0003646	0.0004865	0.0006285	0.0007905	0.0009658	0.001154	0.001352	0.00156	0.001772	0.001985	0.002198	0.002412	0.002627	0.002842	0.00306	0.003283	0.003507	0.003737	0.003972	0.004211	0.004451	0.004689	0.004924	0.005149	NaN	NaN	NaN	NaN	NaN	NaN	NaN	NaN	NaN	NaN	NaN	NaN	NaN	NaN	NaN	NaN	NaN	NaN	NaN	NaN	NaN
413	1.694e-21	4.23e-05	0.0001026	0.0001833	0.0002815	0.000403	0.0005496	0.0007232	0.0009251	0.001148	0.001388	0.001643	0.001899	0.002148	0.002385	0.002612	0.002826	0.003024	0.003202	0.003358	0.003494	0.003612	0.003715	0.003806	0.003882	0.00395	0.00401	0.004061	0.004106	0.004146	0.004181	0.004213	0.00424	0.004262	0.004278	NaN	NaN	NaN	NaN	NaN	NaN	NaN	NaN	NaN	NaN	NaN	NaN	NaN	NaN
414	2.711e-20	0.0001562	0.000318	0.0004899	0.0006748	0.0008754	0.001099	0.001341	0.00159	0.001843	0.002095	0.002344	0.002583	0.002808	0.003014	0.003201	0.003368	0.003514	0.003644	0.003762	0.003869	0.003968	0.004062	0.004153	0.004243	0.004333	0.004422	0.00451	NaN	NaN	NaN	NaN	NaN	NaN	NaN	NaN	NaN	NaN	NaN	NaN	NaN	NaN	NaN	NaN	NaN	NaN	NaN	NaN	NaN
415	6.776e-21	7.83e-05	0.0001599	0.0002495	0.0003505	0.0004652	0.0005995	0.0007526	0.0009178	0.001095	0.001282	0.001474	0.001668	0.001862	0.002051	0.002233	0.002404	0.00256	0.002701	0.002831	0.002947	0.00305	0.003144	0.00323	0.003307	0.003379	0.00345	0.003522	0.003598	0.00368	0.003766	0.003857	0.003953	0.004051	0.004147	NaN	NaN	NaN	NaN	NaN	NaN	NaN	NaN	NaN	NaN	NaN	NaN	NaN	NaN
416	0	0.0001062	0.0002233	0.0003546	0.000507	0.0006891	0.0009103	0.001175	0.001478	0.001813	0.002177	0.00257	0.002985	0.003417	0.003862	0.004314	0.004766	0.005209	NaN	NaN	NaN	NaN	NaN	NaN	NaN	NaN	NaN	NaN	NaN	NaN	NaN	NaN	NaN	NaN	NaN	NaN	NaN	NaN	NaN	NaN	NaN	NaN	NaN	NaN	NaN	NaN	NaN	NaN	NaN
417	6.776e-21	0.0001069	0.0002538	0.0004266	0.0006313	0.0008803	0.001176	0.001519	0.001914	NaN	NaN	NaN	NaN	NaN	NaN	NaN	NaN	NaN	NaN	NaN	NaN	NaN	NaN	NaN	NaN	NaN	NaN	NaN	NaN	NaN	NaN	NaN	NaN	NaN	NaN	NaN	NaN	NaN	NaN	NaN	NaN	NaN	NaN	NaN	NaN	NaN	NaN	NaN	NaN
418	-1.355e-20	0.0001274	0.0002606	0.0004044	0.0005633	0.0007421	0.0009481	0.00118	0.001428	0.001689	0.00196	0.002236	0.002513	0.002787	0.003055	0.003314	0.00356	0.003793	0.004013	0.004223	0.004422	0.004611	0.004789	0.004957	0.005112	NaN	NaN	NaN	NaN	NaN	NaN	NaN	NaN	NaN	NaN	NaN	NaN	NaN	NaN	NaN	NaN	NaN	NaN	NaN	NaN	NaN	NaN	NaN	NaN
419	-6.776e-21	0.0001279	0.0002622	0.0004087	0.0005734	0.0007586	0.0009731	0.001215	0.001475	0.001754	0.002048	0.002351	0.00266	0.002969	0.003273	0.003568	0.003852	0.004121	0.004375	0.004616	0.004839	0.00504	0.005221	NaN	NaN	NaN	NaN	NaN	NaN	NaN	NaN	NaN	NaN	NaN	NaN	NaN	NaN	NaN	NaN	NaN	NaN	NaN	NaN	NaN	NaN	NaN	NaN	NaN	NaN
420	-6.776e-21	0.0001218	0.0002494	0.0003861	0.0005365	0.0007049	0.0008978	0.001113	0.001341	0.001579	0.001822	0.002067	0.002311	0.002547	0.002773	0.002987	0.003186	0.003368	0.003537	0.003696	0.003845	0.003989	0.004128	0.004262	0.004394	0.004522	0.004647	0.004765	NaN	NaN	NaN	NaN	NaN	NaN	NaN	NaN	NaN	NaN	NaN	NaN	NaN	NaN	NaN	NaN	NaN	NaN	NaN	NaN	NaN
421	0	0.0001835	0.000372	0.0005702	0.0007827	0.001001	0.001226	0.001458	0.001697	0.001948	0.002208	0.002474	0.002743	0.003014	0.003285	0.003551	0.003818	0.004086	0.004355	0.004627	0.004897	0.00516	0.005412	0.005647	NaN	NaN	NaN	NaN	NaN	NaN	NaN	NaN	NaN	NaN	NaN	NaN	NaN	NaN	NaN	NaN	NaN	NaN	NaN	NaN	NaN	NaN	NaN	NaN	NaN
422	1.355e-20	0.0002536	0.0005174	0.0007998	0.001109	0.001451	0.001843	0.002277	0.002731	0.0032	0.003675	NaN	NaN	NaN	NaN	NaN	NaN	NaN	NaN	NaN	NaN	NaN	NaN	NaN	NaN	NaN	NaN	NaN	NaN	NaN	NaN	NaN	NaN	NaN	NaN	NaN	NaN	NaN	NaN	NaN	NaN	NaN	NaN	NaN	NaN	NaN	NaN	NaN	NaN
423	1.355e-20	0.0001088	0.0002244	0.0003518	0.0004969	0.0006625	0.0008561	0.001078	0.001321	0.00158	0.001851	0.002131	0.002411	0.002687	0.002957	0.003214	0.003459	0.003689	0.003901	0.004097	0.004275	0.004436	NaN	NaN	NaN	NaN	NaN	NaN	NaN	NaN	NaN	NaN	NaN	NaN	NaN	NaN	NaN	NaN	NaN	NaN	NaN	NaN	NaN	NaN	NaN	NaN	NaN	NaN	NaN
424	0	0.0002012	0.0004109	0.0006366	0.000886	0.001164	0.001483	0.00184	0.002217	0.002612	0.003018	0.00343	0.003839	0.004238	0.004619	0.004972	0.005294	0.005578	0.005823	NaN	NaN	NaN	NaN	NaN	NaN	NaN	NaN	NaN	NaN	NaN	NaN	NaN	NaN	NaN	NaN	NaN	NaN	NaN	NaN	NaN	NaN	NaN	NaN	NaN	NaN	NaN	NaN	NaN	NaN
425	6.776e-21	7.2e-05	0.0001873	0.0003453	0.0005417	0.0007859	0.001083	0.001437	0.001852	0.002321	0.002834	0.003382	0.003939	0.00448	0.005003	NaN	NaN	NaN	NaN	NaN	NaN	NaN	NaN	NaN	NaN	NaN	NaN	NaN	NaN	NaN	NaN	NaN	NaN	NaN	NaN	NaN	NaN	NaN	NaN	NaN	NaN	NaN	NaN	NaN	NaN	NaN	NaN	NaN	NaN
426	6.776e-21	0.0001357	0.0002984	0.0004821	0.000696	0.0009525	0.001256	0.001609	0.002009	NaN	NaN	NaN	NaN	NaN	NaN	NaN	NaN	NaN	NaN	NaN	NaN	NaN	NaN	NaN	NaN	NaN	NaN	NaN	NaN	NaN	NaN	NaN	NaN	NaN	NaN	NaN	NaN	NaN	NaN	NaN	NaN	NaN	NaN	NaN	NaN	NaN	NaN	NaN	NaN
427	0	0.0001833	0.0003737	0.0005781	0.0008038	0.001056	0.001347	0.001675	0.002026	0.002402	0.002798	0.00321	0.003632	0.004058	0.004481	0.004889	NaN	NaN	NaN	NaN	NaN	NaN	NaN	NaN	NaN	NaN	NaN	NaN	NaN	NaN	NaN	NaN	NaN	NaN	NaN	NaN	NaN	NaN	NaN	NaN	NaN	NaN	NaN	NaN	NaN	NaN	NaN	NaN	NaN
428	1.355e-20	0.0001688	0.0003973	0.0006536	0.0009452	0.001294	0.0017	NaN	NaN	NaN	NaN	NaN	NaN	NaN	NaN	NaN	NaN	NaN	NaN	NaN	NaN	NaN	NaN	NaN	NaN	NaN	NaN	NaN	NaN	NaN	NaN	NaN	NaN	NaN	NaN	NaN	NaN	NaN	NaN	NaN	NaN	NaN	NaN	NaN	NaN	NaN	NaN	NaN	NaN
429	6.776e-21	6.759e-05	0.0001507	0.000247	0.0003617	0.000504	0.0006774	0.0008842	0.001127	0.001396	0.001689	0.002005	0.002337	0.002678	0.00303	0.003392	0.003761	0.004135	0.004508	0.004877	0.005238	NaN	NaN	NaN	NaN	NaN	NaN	NaN	NaN	NaN	NaN	NaN	NaN	NaN	NaN	NaN	NaN	NaN	NaN	NaN	NaN	NaN	NaN	NaN	NaN	NaN	NaN	NaN	NaN
430	3.388e-21	4.726e-05	0.0001065	0.000173	0.0002482	0.0003355	0.0004374	0.0005548	0.0006878	0.0008304	0.0009843	0.001152	0.001328	0.001506	0.001693	0.001893	0.002113	0.002353	0.002613	0.002893	0.00319	0.003499	NaN	NaN	NaN	NaN	NaN	NaN	NaN	NaN	NaN	NaN	NaN	NaN	NaN	NaN	NaN	NaN	NaN	NaN	NaN	NaN	NaN	NaN	NaN	NaN	NaN	NaN	NaN
431	-6.776e-21	8.939e-05	0.0002133	0.0003705	0.0005571	0.0007699	0.001019	0.001306	0.001616	0.001949	0.002305	0.002679	0.003048	0.003393	0.003719	0.004028	0.00432	0.004591	0.00484	0.005069	0.005277	NaN	NaN	NaN	NaN	NaN	NaN	NaN	NaN	NaN	NaN	NaN	NaN	NaN	NaN	NaN	NaN	NaN	NaN	NaN	NaN	NaN	NaN	NaN	NaN	NaN	NaN	NaN	NaN
432	0	0.0003584	0.0007283	0.001119	0.00154	0.001999	0.002481	0.002981	0.003501	0.004035	0.004573	NaN	NaN	NaN	NaN	NaN	NaN	NaN	NaN	NaN	NaN	NaN	NaN	NaN	NaN	NaN	NaN	NaN	NaN	NaN	NaN	NaN	NaN	NaN	NaN	NaN	NaN	NaN	NaN	NaN	NaN	NaN	NaN	NaN	NaN	NaN	NaN	NaN	NaN
433	-1.355e-20	-3.976e-05	-3.348e-05	2.899e-05	0.0001427	0.0002872	0.0004666	0.0006842	0.0009449	0.001265	0.001652	0.002081	0.002533	0.002981	0.003429	0.003874	0.004325	0.004773	NaN	NaN	NaN	NaN	NaN	NaN	NaN	NaN	NaN	NaN	NaN	NaN	NaN	NaN	NaN	NaN	NaN	NaN	NaN	NaN	NaN	NaN	NaN	NaN	NaN	NaN	NaN	NaN	NaN	NaN	NaN
434	6.776e-21	0.000115	0.0002453	0.0003907	0.0005578	0.0007542	0.0009874	0.00126	0.001567	0.001897	0.002247	0.002613	0.002985	0.003356	0.003724	0.004086	0.00444	0.00478	0.005098	0.005393	NaN	NaN	NaN	NaN	NaN	NaN	NaN	NaN	NaN	NaN	NaN	NaN	NaN	NaN	NaN	NaN	NaN	NaN	NaN	NaN	NaN	NaN	NaN	NaN	NaN	NaN	NaN	NaN	NaN
435	1.355e-20	0.0001904	0.0003912	0.0006124	0.0008636	0.001153	0.001493	0.001883	0.00231	0.00277	0.003254	0.003756	0.004264	0.004767	NaN	NaN	NaN	NaN	NaN	NaN	NaN	NaN	NaN	NaN	NaN	NaN	NaN	NaN	NaN	NaN	NaN	NaN	NaN	NaN	NaN	NaN	NaN	NaN	NaN	NaN	NaN	NaN	NaN	NaN	NaN	NaN	NaN	NaN	NaN
436	1.355e-20	0.0002001	0.0004088	0.0006335	0.0008828	0.001163	0.001489	0.001857	0.002253	0.002675	0.003118	0.003576	0.004041	0.004504	0.004957	NaN	NaN	NaN	NaN	NaN	NaN	NaN	NaN	NaN	NaN	NaN	NaN	NaN	NaN	NaN	NaN	NaN	NaN	NaN	NaN	NaN	NaN	NaN	NaN	NaN	NaN	NaN	NaN	NaN	NaN	NaN	NaN	NaN	NaN
437	0	0.0002922	0.0005915	0.0009037	0.001237	0.001596	0.001997	0.002433	0.002875	0.00332	0.003756	0.004179	0.004579	0.00495	NaN	NaN	NaN	NaN	NaN	NaN	NaN	NaN	NaN	NaN	NaN	NaN	NaN	NaN	NaN	NaN	NaN	NaN	NaN	NaN	NaN	NaN	NaN	NaN	NaN	NaN	NaN	NaN	NaN	NaN	NaN	NaN	NaN	NaN	NaN
438	-1.694e-21	2.83e-05	7.108e-05	0.0001236	0.0001875	0.0002659	0.00036	0.0004699	0.0005954	0.0007343	0.0008785	0.001028	0.001174	0.001306	0.001428	0.001543	0.001647	0.001736	0.001812	0.001875	0.001925	0.001967	0.002002	0.002032	0.002059	0.002079	0.002092	0.002099	0.002099	0.002092	0.002076	0.002051	0.002014	0.001969	0.001912	0.001848	0.001778	0.001704	0.001627	0.001548	0.001469	0.001393	0.001322	0.001256	0.001194	0.001139	0.001089	0.001041	0.0009974
439	8.132e-20	0.0002688	0.0005481	0.0008445	0.001165	0.001518	0.001921	0.002367	0.002833	0.003314	0.003803	0.004298	0.004787	0.005256	NaN	NaN	NaN	NaN	NaN	NaN	NaN	NaN	NaN	NaN	NaN	NaN	NaN	NaN	NaN	NaN	NaN	NaN	NaN	NaN	NaN	NaN	NaN	NaN	NaN	NaN	NaN	NaN	NaN	NaN	NaN	NaN	NaN	NaN	NaN
440	-6.776e-21	-4.572e-05	-4.411e-05	1.171e-05	0.0001158	0.0002474	0.0004093	0.0006039	0.0008363	0.001122	0.001467	0.001849	0.002244	0.002627	0.003007	0.003388	0.00378	0.004176	0.004572	0.004956	NaN	NaN	NaN	NaN	NaN	NaN	NaN	NaN	NaN	NaN	NaN	NaN	NaN	NaN	NaN	NaN	NaN	NaN	NaN	NaN	NaN	NaN	NaN	NaN	NaN	NaN	NaN	NaN	NaN
441	2.711e-20	0.0002463	0.000502	0.0007752	0.001075	0.001407	0.001786	0.002208	0.002653	0.003119	0.003597	0.004079	0.004556	0.005016	NaN	NaN	NaN	NaN	NaN	NaN	NaN	NaN	NaN	NaN	NaN	NaN	NaN	NaN	NaN	NaN	NaN	NaN	NaN	NaN	NaN	NaN	NaN	NaN	NaN	NaN	NaN	NaN	NaN	NaN	NaN	NaN	NaN	NaN	NaN
442	1.355e-20	0.0002294	0.0004651	0.0007138	0.000982	0.001276	0.00161	0.001978	0.002362	0.002758	0.003162	0.003568	0.003969	0.004363	0.00474	0.005092	NaN	NaN	NaN	NaN	NaN	NaN	NaN	NaN	NaN	NaN	NaN	NaN	NaN	NaN	NaN	NaN	NaN	NaN	NaN	NaN	NaN	NaN	NaN	NaN	NaN	NaN	NaN	NaN	NaN	NaN	NaN	NaN	NaN
443	-6.776e-21	0.0001346	0.0002752	0.0004252	0.0005889	0.0007672	0.0009686	0.001189	0.001417	0.001649	0.001883	0.002111	0.002327	0.002525	0.002703	0.002858	0.002989	0.00309	0.003164	0.003218	0.003251	0.003267	0.00327	0.003264	0.003254	0.00324	0.003226	0.003212	0.003204	0.003204	0.003211	0.003224	0.003241	0.003262	0.003282	0.0033	0.003312	0.003317	0.003316	0.003301	0.00327	0.003221	0.003154	0.003069	0.002965	0.002845	0.002709	0.002562	0.0024
444	-3.547e-21	1.595e-05	6.374e-05	0.0001423	0.0002507	0.0003838	0.0005411	0.0007228	0.0009272	0.001156	0.001404	0.001668	0.00193	0.002176	0.00241	0.002637	0.002863	0.003089	0.00332	0.003558	0.003802	0.004062	0.004339	0.004632	0.004936	0.005238	NaN	NaN	NaN	NaN	NaN	NaN	NaN	NaN	NaN	NaN	NaN	NaN	NaN	NaN	NaN	NaN	NaN	NaN	NaN	NaN	NaN	NaN	NaN
445	-4.066e-20	0.0002426	0.0004922	0.0007562	0.001037	0.001334	0.001652	0.001989	0.002345	0.00272	0.003109	0.003505	0.003902	0.004295	0.004678	0.005045	0.005392	0.00571	0.005992	NaN	NaN	NaN	NaN	NaN	NaN	NaN	NaN	NaN	NaN	NaN	NaN	NaN	NaN	NaN	NaN	NaN	NaN	NaN	NaN	NaN	NaN	NaN	NaN	NaN	NaN	NaN	NaN	NaN	NaN
446	0	0.0001258	0.0002558	0.0003931	0.0005417	0.000703	0.0008839	0.001081	0.001285	0.001493	0.001701	0.001903	0.002093	0.00227	0.002435	0.002587	0.002724	0.002843	0.002948	0.003042	0.003126	0.003202	0.003273	0.003344	0.003412	0.003476	0.003531	0.003581	0.003628	0.003674	0.003719	0.003762	0.003804	0.003845	0.003881	0.003914	0.003945	NaN	NaN	NaN	NaN	NaN	NaN	NaN	NaN	NaN	NaN	NaN	NaN
447	1.355e-20	0.0002093	0.0004218	0.0006402	0.0008678	0.001107	0.00137	0.00165	0.001925	0.002196	0.002459	0.002714	0.002957	0.003187	0.003403	0.003603	0.003784	0.003944	0.004091	0.004235	0.004373	0.004507	0.004637	0.004763	0.004878	0.004981	NaN	NaN	NaN	NaN	NaN	NaN	NaN	NaN	NaN	NaN	NaN	NaN	NaN	NaN	NaN	NaN	NaN	NaN	NaN	NaN	NaN	NaN	NaN
448	2.711e-20	0.0001828	0.0003734	0.0005795	0.000808	0.001067	0.001356	0.001675	0.002027	0.002408	0.00282	0.00326	0.00372	0.004196	0.004677	0.00515	NaN	NaN	NaN	NaN	NaN	NaN	NaN	NaN	NaN	NaN	NaN	NaN	NaN	NaN	NaN	NaN	NaN	NaN	NaN	NaN	NaN	NaN	NaN	NaN	NaN	NaN	NaN	NaN	NaN	NaN	NaN	NaN	NaN
449	-1.355e-20	0.0001494	0.0003044	0.0004704	0.000651	0.0008514	0.001063	0.001286	0.00153	0.001796	0.002086	0.002396	0.002725	0.00307	0.00343	0.003802	0.004181	0.004568	0.004959	0.005343	NaN	NaN	NaN	NaN	NaN	NaN	NaN	NaN	NaN	NaN	NaN	NaN	NaN	NaN	NaN	NaN	NaN	NaN	NaN	NaN	NaN	NaN	NaN	NaN	NaN	NaN	NaN	NaN	NaN
450	0	0.0001908	0.0003857	0.000591	0.0008122	0.001051	0.001321	0.001617	0.001924	0.002244	0.002575	0.00291	0.003246	0.003583	0.003921	0.004255	0.004579	0.004887	0.005177	NaN	NaN	NaN	NaN	NaN	NaN	NaN	NaN	NaN	NaN	NaN	NaN	NaN	NaN	NaN	NaN	NaN	NaN	NaN	NaN	NaN	NaN	NaN	NaN	NaN	NaN	NaN	NaN	NaN	NaN
451	0	0.0001138	0.000248	0.0004057	0.0005855	0.0007905	0.001023	0.001283	0.00157	0.001881	0.002214	0.002563	0.002916	0.003264	0.003605	0.003942	0.004272	0.004593	0.004901	0.005194	0.005465	0.005716	0.005943	NaN	NaN	NaN	NaN	NaN	NaN	NaN	NaN	NaN	NaN	NaN	NaN	NaN	NaN	NaN	NaN	NaN	NaN	NaN	NaN	NaN	NaN	NaN	NaN	NaN	NaN
452	-1.355e-20	0.0001946	0.0003965	0.0006107	0.0008435	0.0011	0.00139	0.00171	0.002048	0.002397	0.002755	0.003118	0.003477	0.003831	0.00418	0.004518	0.004846	0.00516	0.00546	0.005745	NaN	NaN	NaN	NaN	NaN	NaN	NaN	NaN	NaN	NaN	NaN	NaN	NaN	NaN	NaN	NaN	NaN	NaN	NaN	NaN	NaN	NaN	NaN	NaN	NaN	NaN	NaN	NaN	NaN
453	-2.711e-20	0.0001399	0.0002861	0.0004447	0.0006224	0.0008239	0.00105	0.001306	0.001594	0.00192	0.002283	0.002683	0.003118	0.003584	0.004078	0.00459	0.005109	NaN	NaN	NaN	NaN	NaN	NaN	NaN	NaN	NaN	NaN	NaN	NaN	NaN	NaN	NaN	NaN	NaN	NaN	NaN	NaN	NaN	NaN	NaN	NaN	NaN	NaN	NaN	NaN	NaN	NaN	NaN	NaN
454	4.066e-20	0.0002404	0.0004866	0.0007452	0.001022	0.001322	0.001659	0.002028	0.002408	0.002797	0.003192	0.003589	0.003982	0.004367	0.004737	0.005083	0.005398	NaN	NaN	NaN	NaN	NaN	NaN	NaN	NaN	NaN	NaN	NaN	NaN	NaN	NaN	NaN	NaN	NaN	NaN	NaN	NaN	NaN	NaN	NaN	NaN	NaN	NaN	NaN	NaN	NaN	NaN	NaN	NaN
455	2.711e-20	0.000479	0.0009688	0.001479	0.00202	0.002599	NaN	NaN	NaN	NaN	NaN	NaN	NaN	NaN	NaN	NaN	NaN	NaN	NaN	NaN	NaN	NaN	NaN	NaN	NaN	NaN	NaN	NaN	NaN	NaN	NaN	NaN	NaN	NaN	NaN	NaN	NaN	NaN	NaN	NaN	NaN	NaN	NaN	NaN	NaN	NaN	NaN	NaN	NaN
456	-2.711e-20	0.0002595	0.0005239	0.0007999	0.001093	0.001408	0.001762	0.002148	0.002544	0.002948	0.003359	0.003771	0.004178	0.004578	0.004963	NaN	NaN	NaN	NaN	NaN	NaN	NaN	NaN	NaN	NaN	NaN	NaN	NaN	NaN	NaN	NaN	NaN	NaN	NaN	NaN	NaN	NaN	NaN	NaN	NaN	NaN	NaN	NaN	NaN	NaN	NaN	NaN	NaN	NaN
457	-5.421e-20	0.0005486	0.001109	0.001689	0.0023	0.002947	NaN	NaN	NaN	NaN	NaN	NaN	NaN	NaN	NaN	NaN	NaN	NaN	NaN	NaN	NaN	NaN	NaN	NaN	NaN	NaN	NaN	NaN	NaN	NaN	NaN	NaN	NaN	NaN	NaN	NaN	NaN	NaN	NaN	NaN	NaN	NaN	NaN	NaN	NaN	NaN	NaN	NaN	NaN
458	0	0.000306	0.0006179	0.00094	0.001277	0.001632	0.002022	0.002436	0.002845	0.003246	0.003637	0.004011	0.004362	NaN	NaN	NaN	NaN	NaN	NaN	NaN	NaN	NaN	NaN	NaN	NaN	NaN	NaN	NaN	NaN	NaN	NaN	NaN	NaN	NaN	NaN	NaN	NaN	NaN	NaN	NaN	NaN	NaN	NaN	NaN	NaN	NaN	NaN	NaN	NaN
459	-1.355e-20	0.0002209	0.0004506	0.0006965	0.0009569	0.001236	0.001537	0.001857	0.002194	0.002544	0.002911	0.003291	0.003676	0.00406	0.004431	0.004785	0.005116	0.005422	0.0057	0.005949	0.006165	NaN	NaN	NaN	NaN	NaN	NaN	NaN	NaN	NaN	NaN	NaN	NaN	NaN	NaN	NaN	NaN	NaN	NaN	NaN	NaN	NaN	NaN	NaN	NaN	NaN	NaN	NaN	NaN
460	0	0.0002802	0.000564	0.0008577	0.001166	0.001496	0.001866	0.00227	0.002683	0.003105	0.003537	0.003978	0.004426	0.004877	0.005323	NaN	NaN	NaN	NaN	NaN	NaN	NaN	NaN	NaN	NaN	NaN	NaN	NaN	NaN	NaN	NaN	NaN	NaN	NaN	NaN	NaN	NaN	NaN	NaN	NaN	NaN	NaN	NaN	NaN	NaN	NaN	NaN	NaN	NaN
461	1.355e-20	0.0002107	0.000422	0.0006351	0.0008438	0.001032	0.001203	0.001359	0.001498	0.001632	0.001766	0.001905	0.002049	0.0022	0.002358	0.002522	0.002702	0.002898	0.003108	0.003334	0.003573	0.003826	0.004087	0.004351	0.004614	0.004874	NaN	NaN	NaN	NaN	NaN	NaN	NaN	NaN	NaN	NaN	NaN	NaN	NaN	NaN	NaN	NaN	NaN	NaN	NaN	NaN	NaN	NaN	NaN
462	2.711e-20	0.0002945	0.0005933	0.0009008	0.001222	0.00156	0.001921	0.002287	0.00265	0.003008	0.003358	0.003694	0.004014	0.004314	0.004593	0.004845	0.005067	0.005256	0.005427	0.00558	NaN	NaN	NaN	NaN	NaN	NaN	NaN	NaN	NaN	NaN	NaN	NaN	NaN	NaN	NaN	NaN	NaN	NaN	NaN	NaN	NaN	NaN	NaN	NaN	NaN	NaN	NaN	NaN	NaN
463	-1.084e-19	0.0004654	0.0009425	0.00143	0.001927	0.002437	0.002961	0.0035	0.004047	0.004597	0.005143	0.005676	0.006179	NaN	NaN	NaN	NaN	NaN	NaN	NaN	NaN	NaN	NaN	NaN	NaN	NaN	NaN	NaN	NaN	NaN	NaN	NaN	NaN	NaN	NaN	NaN	NaN	NaN	NaN	NaN	NaN	NaN	NaN	NaN	NaN	NaN	NaN	NaN	NaN
464	-2.711e-20	0.0003002	0.0006037	0.0009131	0.001233	0.001565	0.001922	0.002286	0.002644	0.002995	0.003336	0.003669	0.003991	0.004304	0.004606	0.004895	0.005169	0.005424	0.005673	NaN	NaN	NaN	NaN	NaN	NaN	NaN	NaN	NaN	NaN	NaN	NaN	NaN	NaN	NaN	NaN	NaN	NaN	NaN	NaN	NaN	NaN	NaN	NaN	NaN	NaN	NaN	NaN	NaN	NaN
465	8.132e-20	0.0005496	0.001111	0.001695	0.002313	0.002976	0.003666	0.004364	NaN	NaN	NaN	NaN	NaN	NaN	NaN	NaN	NaN	NaN	NaN	NaN	NaN	NaN	NaN	NaN	NaN	NaN	NaN	NaN	NaN	NaN	NaN	NaN	NaN	NaN	NaN	NaN	NaN	NaN	NaN	NaN	NaN	NaN	NaN	NaN	NaN	NaN	NaN	NaN	NaN
466	2.711e-20	0.0002268	0.0004576	0.0006966	0.0009466	0.001211	0.001503	0.001814	0.002123	0.002428	0.00273	0.003026	0.003313	0.003591	0.003855	0.004105	0.004336	0.004547	0.004745	0.004939	0.005125	0.005297	NaN	NaN	NaN	NaN	NaN	NaN	NaN	NaN	NaN	NaN	NaN	NaN	NaN	NaN	NaN	NaN	NaN	NaN	NaN	NaN	NaN	NaN	NaN	NaN	NaN	NaN	NaN
467	0	0.000187	0.0003801	0.0005848	0.0007987	0.001027	0.001273	0.001539	0.001826	0.002134	0.002468	0.002829	0.003212	0.003617	0.004037	0.004469	0.004907	0.005342	0.005765	0.006165	NaN	NaN	NaN	NaN	NaN	NaN	NaN	NaN	NaN	NaN	NaN	NaN	NaN	NaN	NaN	NaN	NaN	NaN	NaN	NaN	NaN	NaN	NaN	NaN	NaN	NaN	NaN	NaN	NaN
468	-5.421e-20	0.0005627	0.001132	0.001718	0.002302	0.002874	0.003434	0.003979	0.004502	NaN	NaN	NaN	NaN	NaN	NaN	NaN	NaN	NaN	NaN	NaN	NaN	NaN	NaN	NaN	NaN	NaN	NaN	NaN	NaN	NaN	NaN	NaN	NaN	NaN	NaN	NaN	NaN	NaN	NaN	NaN	NaN	NaN	NaN	NaN	NaN	NaN	NaN	NaN	NaN
469	1.355e-20	0.0002675	0.0005407	0.0008254	0.001112	0.001403	0.001703	0.002015	0.002335	0.002668	0.00302	0.003388	0.003768	0.004156	0.004548	0.004943	0.005334	NaN	NaN	NaN	NaN	NaN	NaN	NaN	NaN	NaN	NaN	NaN	NaN	NaN	NaN	NaN	NaN	NaN	NaN	NaN	NaN	NaN	NaN	NaN	NaN	NaN	NaN	NaN	NaN	NaN	NaN	NaN	NaN
470	2.711e-20	0.000335	0.0006777	0.001036	0.001415	0.0018	0.002196	0.002604	0.00302	0.003455	0.003906	0.004366	0.004828	0.005284	NaN	NaN	NaN	NaN	NaN	NaN	NaN	NaN	NaN	NaN	NaN	NaN	NaN	NaN	NaN	NaN	NaN	NaN	NaN	NaN	NaN	NaN	NaN	NaN	NaN	NaN	NaN	NaN	NaN	NaN	NaN	NaN	NaN	NaN	NaN
471	-1.355e-20	0.0002613	0.0005273	0.0008018	0.00109	0.001397	0.001735	0.002098	0.002461	0.002822	0.003178	0.003526	0.003859	0.004178	0.004479	0.004756	0.005007	0.005224	0.005415	NaN	NaN	NaN	NaN	NaN	NaN	NaN	NaN	NaN	NaN	NaN	NaN	NaN	NaN	NaN	NaN	NaN	NaN	NaN	NaN	NaN	NaN	NaN	NaN	NaN	NaN	NaN	NaN	NaN	NaN
472	0	0.0002982	0.0006023	0.0009196	0.001257	0.00162	0.002016	0.002428	0.00285	0.003273	0.003692	NaN	NaN	NaN	NaN	NaN	NaN	NaN	NaN	NaN	NaN	NaN	NaN	NaN	NaN	NaN	NaN	NaN	NaN	NaN	NaN	NaN	NaN	NaN	NaN	NaN	NaN	NaN	NaN	NaN	NaN	NaN	NaN	NaN	NaN	NaN	NaN	NaN	NaN
473	0	0.0002732	0.0005512	0.0008313	0.001107	0.001383	0.001664	0.001952	0.002249	0.002556	0.002881	0.003226	0.003591	0.003976	0.004376	0.004792	0.005215	0.005636	0.006042	0.006422	NaN	NaN	NaN	NaN	NaN	NaN	NaN	NaN	NaN	NaN	NaN	NaN	NaN	NaN	NaN	NaN	NaN	NaN	NaN	NaN	NaN	NaN	NaN	NaN	NaN	NaN	NaN	NaN	NaN
474	1.355e-20	0.0001425	0.0002864	0.0004351	0.0005906	0.0007549	0.0009366	0.001131	0.001322	0.00151	0.001693	0.001867	0.002031	0.002186	0.002327	0.002454	0.002563	0.002655	0.002734	0.002809	0.002878	0.002946	0.003013	0.003083	0.003152	0.003224	0.003295	0.003367	0.003439	0.003511	0.00358	0.003646	0.003705	0.003755	NaN	NaN	NaN	NaN	NaN	NaN	NaN	NaN	NaN	NaN	NaN	NaN	NaN	NaN	NaN
475	6.776e-21	9.609e-05	0.0001954	0.0003018	0.0004196	0.0005517	0.0007016	0.0008668	0.001044	0.001233	0.001429	0.00163	0.001832	0.002038	0.002245	0.002452	0.002658	0.002864	0.003074	0.003291	0.003517	0.003754	0.004004	0.004268	0.004541	0.00482	0.005101	NaN	NaN	NaN	NaN	NaN	NaN	NaN	NaN	NaN	NaN	NaN	NaN	NaN	NaN	NaN	NaN	NaN	NaN	NaN	NaN	NaN	NaN
476	2.711e-20	0.0003668	0.000747	0.001154	0.001582	0.002037	0.002527	0.003051	0.003606	0.004189	0.0048	0.005421	NaN	NaN	NaN	NaN	NaN	NaN	NaN	NaN	NaN	NaN	NaN	NaN	NaN	NaN	NaN	NaN	NaN	NaN	NaN	NaN	NaN	NaN	NaN	NaN	NaN	NaN	NaN	NaN	NaN	NaN	NaN	NaN	NaN	NaN	NaN	NaN	NaN
477	1.355e-20	0.0002248	0.0004598	0.0007161	0.001005	0.001335	0.001724	0.002168	0.002652	0.003173	0.003725	0.004298	0.004881	NaN	NaN	NaN	NaN	NaN	NaN	NaN	NaN	NaN	NaN	NaN	NaN	NaN	NaN	NaN	NaN	NaN	NaN	NaN	NaN	NaN	NaN	NaN	NaN	NaN	NaN	NaN	NaN	NaN	NaN	NaN	NaN	NaN	NaN	NaN	NaN
478	6.776e-21	9.261e-05	0.0001857	0.0002805	0.0003781	0.0004797	0.0005911	0.0007094	0.0008249	0.0009381	0.00105	0.001163	0.001276	0.001392	0.001511	0.001631	0.001754	0.001881	0.002016	0.002166	0.002332	0.002513	0.002708	0.002917	0.003137	0.003367	0.003604	0.003845	0.004085	0.004319	NaN	NaN	NaN	NaN	NaN	NaN	NaN	NaN	NaN	NaN	NaN	NaN	NaN	NaN	NaN	NaN	NaN	NaN	NaN
479	-5.421e-20	0.0003368	0.0006783	0.001028	0.001392	0.001748	0.002092	0.002425	0.00275	0.003081	0.003414	0.00375	0.004087	0.004423	0.004756	0.005081	0.005406	0.005728	NaN	NaN	NaN	NaN	NaN	NaN	NaN	NaN	NaN	NaN	NaN	NaN	NaN	NaN	NaN	NaN	NaN	NaN	NaN	NaN	NaN	NaN	NaN	NaN	NaN	NaN	NaN	NaN	NaN	NaN	NaN
480	1.355e-20	0.0001351	0.0002736	0.000419	0.000574	0.0007418	0.0009299	0.001135	0.001344	0.001556	0.001769	0.001979	0.002184	0.002381	0.002571	0.002748	0.002911	0.00306	0.003198	0.00333	0.003455	0.003572	0.003683	NaN	NaN	NaN	NaN	NaN	NaN	NaN	NaN	NaN	NaN	NaN	NaN	NaN	NaN	NaN	NaN	NaN	NaN	NaN	NaN	NaN	NaN	NaN	NaN	NaN	NaN
481	-1.626e-19	0.0004611	0.0009271	0.001391	0.001846	0.00229	0.002724	0.003146	0.003553	0.00394	0.004302	0.004641	0.004952	0.005229	0.005474	0.005685	0.005863	0.006003	NaN	NaN	NaN	NaN	NaN	NaN	NaN	NaN	NaN	NaN	NaN	NaN	NaN	NaN	NaN	NaN	NaN	NaN	NaN	NaN	NaN	NaN	NaN	NaN	NaN	NaN	NaN	NaN	NaN	NaN	NaN
482	0	0.0002918	0.0005897	0.0008999	0.00123	0.001586	0.001983	0.002412	0.002849	0.003288	0.003725	0.004153	0.004566	NaN	NaN	NaN	NaN	NaN	NaN	NaN	NaN	NaN	NaN	NaN	NaN	NaN	NaN	NaN	NaN	NaN	NaN	NaN	NaN	NaN	NaN	NaN	NaN	NaN	NaN	NaN	NaN	NaN	NaN	NaN	NaN	NaN	NaN	NaN	NaN
483	0	0.0002845	0.0005728	0.0008715	0.001169	0.001464	0.001761	0.00206	0.00236	0.002661	0.00297	0.003283	0.003599	0.003916	0.004231	0.004546	0.004862	0.005172	0.005474	NaN	NaN	NaN	NaN	NaN	NaN	NaN	NaN	NaN	NaN	NaN	NaN	NaN	NaN	NaN	NaN	NaN	NaN	NaN	NaN	NaN	NaN	NaN	NaN	NaN	NaN	NaN	NaN	NaN	NaN
484	0	0.0001058	0.0002154	0.0003321	0.0004574	0.0005928	0.0007451	0.0009123	0.001087	0.001268	0.001455	0.001648	0.001847	0.002051	0.002264	0.002491	0.002737	0.003005	0.003295	0.003614	0.003965	0.004349	0.004759	0.005191	0.005636	NaN	NaN	NaN	NaN	NaN	NaN	NaN	NaN	NaN	NaN	NaN	NaN	NaN	NaN	NaN	NaN	NaN	NaN	NaN	NaN	NaN	NaN	NaN	NaN
485	0	0.0005904	0.001165	0.001737	0.002313	0.002896	0.003488	0.004083	0.004676	NaN	NaN	NaN	NaN	NaN	NaN	NaN	NaN	NaN	NaN	NaN	NaN	NaN	NaN	NaN	NaN	NaN	NaN	NaN	NaN	NaN	NaN	NaN	NaN	NaN	NaN	NaN	NaN	NaN	NaN	NaN	NaN	NaN	NaN	NaN	NaN	NaN	NaN	NaN	NaN
486	8.132e-20	0.0004061	0.0008238	0.001267	0.001749	0.002278	0.002843	0.003433	0.004054	0.004697	0.00535	NaN	NaN	NaN	NaN	NaN	NaN	NaN	NaN	NaN	NaN	NaN	NaN	NaN	NaN	NaN	NaN	NaN	NaN	NaN	NaN	NaN	NaN	NaN	NaN	NaN	NaN	NaN	NaN	NaN	NaN	NaN	NaN	NaN	NaN	NaN	NaN	NaN	NaN
487	4.743e-20	-7.342e-05	-0.0001278	-0.0001619	-0.0001759	-0.0001726	-0.0001556	-0.0001309	-9.791e-05	-5.639e-05	-6.861e-06	4.984e-05	0.0001053	0.0001472	0.0001744	0.0001873	0.0001881	0.0001812	0.0001747	0.0001708	0.0001731	0.0001837	0.0002041	0.0002349	0.0002758	0.000327	0.0003874	0.0004563	0.0005297	0.0006042	0.0006771	0.0007448	0.0008059	0.0008597	0.0009046	0.0009429	0.0009744	0.000999	0.001016	0.001029	0.001037	0.001042	0.001043	0.001039	0.001031	0.001018	0.001003	0.0009832	0.0009609
488	-2.711e-20	0.0002773	0.0005613	0.000859	0.001171	0.001498	0.001841	0.002201	0.002582	0.002984	0.003407	0.003851	0.00431	0.004781	0.005252	0.005717	NaN	NaN	NaN	NaN	NaN	NaN	NaN	NaN	NaN	NaN	NaN	NaN	NaN	NaN	NaN	NaN	NaN	NaN	NaN	NaN	NaN	NaN	NaN	NaN	NaN	NaN	NaN	NaN	NaN	NaN	NaN	NaN	NaN
489	0	0.000124	0.0002537	0.0003957	0.0005565	0.0007427	0.0009653	0.001226	0.001518	0.001842	0.002197	0.002581	0.002992	0.003429	0.003885	0.004354	0.004824	NaN	NaN	NaN	NaN	NaN	NaN	NaN	NaN	NaN	NaN	NaN	NaN	NaN	NaN	NaN	NaN	NaN	NaN	NaN	NaN	NaN	NaN	NaN	NaN	NaN	NaN	NaN	NaN	NaN	NaN	NaN	NaN
490	-2.711e-20	0.00027	0.0005461	0.0008335	0.001136	0.001461	0.001822	0.002213	0.002609	0.003006	0.003404	0.003799	NaN	NaN	NaN	NaN	NaN	NaN	NaN	NaN	NaN	NaN	NaN	NaN	NaN	NaN	NaN	NaN	NaN	NaN	NaN	NaN	NaN	NaN	NaN	NaN	NaN	NaN	NaN	NaN	NaN	NaN	NaN	NaN	NaN	NaN	NaN	NaN	NaN
491	-5.421e-20	0.0002805	0.0005673	0.0008665	0.001163	0.001462	0.001769	0.002085	0.002409	0.002741	0.003091	0.003458	0.003835	0.004219	0.004604	0.004993	0.005374	0.00574	NaN	NaN	NaN	NaN	NaN	NaN	NaN	NaN	NaN	NaN	NaN	NaN	NaN	NaN	NaN	NaN	NaN	NaN	NaN	NaN	NaN	NaN	NaN	NaN	NaN	NaN	NaN	NaN	NaN	NaN	NaN
492	1.355e-20	0.000188	0.0003842	0.0005964	0.0008353	0.00111	0.001432	0.001801	0.002209	0.002652	0.003125	0.003623	0.004137	0.004664	0.005191	NaN	NaN	NaN	NaN	NaN	NaN	NaN	NaN	NaN	NaN	NaN	NaN	NaN	NaN	NaN	NaN	NaN	NaN	NaN	NaN	NaN	NaN	NaN	NaN	NaN	NaN	NaN	NaN	NaN	NaN	NaN	NaN	NaN	NaN
493	2.711e-20	0.0003271	0.0006688	0.00104	0.001445	0.00189	0.002378	0.002911	0.003489	0.004107	0.004762	0.005437	NaN	NaN	NaN	NaN	NaN	NaN	NaN	NaN	NaN	NaN	NaN	NaN	NaN	NaN	NaN	NaN	NaN	NaN	NaN	NaN	NaN	NaN	NaN	NaN	NaN	NaN	NaN	NaN	NaN	NaN	NaN	NaN	NaN	NaN	NaN	NaN	NaN
494	8.47e-22	1.557e-05	3.131e-05	5.069e-05	7.508e-05	0.0001048	0.0001394	0.0001783	0.0002224	0.0002701	0.0003167	0.0003605	0.0004027	0.0004449	0.0004833	0.0005176	0.000548	0.0005771	0.0006062	0.0006344	0.0006641	0.0006984	0.0007377	0.0007803	0.0008221	0.0008644	0.0009073	0.0009507	0.0009908	0.001026	0.001054	0.001072	0.001081	0.00108	0.00107	0.001055	0.001033	0.001008	0.0009769	0.0009424	0.0009048	0.0008702	0.0008373	0.0008058	0.0007753	0.0007452	0.0007149	0.0006839	0.0006518
495	-6.776e-21	8.604e-05	0.0001749	0.0002678	0.0003688	0.0004812	0.0006094	0.0007521	0.0009036	0.001061	0.001222	0.001386	0.001551	0.001718	0.001884	0.002046	0.002202	0.002353	0.0025	0.002642	0.002782	0.002921	0.003058	0.003193	0.003322	0.003447	0.003568	0.003682	0.003786	0.003879	0.00396	0.004026	0.004078	0.004109	0.004121	0.004118	0.004094	0.004049	0.003986	0.003906	0.00381	0.003698	0.003575	0.00344	0.003296	0.003142	0.002978	0.002808	0.002636
496	-1.355e-20	0.0001468	0.0002951	0.0004489	0.0006105	0.0007833	0.0009576	0.001129	0.001304	0.001479	0.001654	0.001831	0.002009	0.002193	0.002378	0.002566	0.002756	0.002958	0.003181	0.003427	0.003699	0.003996	0.004317	0.004658	0.005004	NaN	NaN	NaN	NaN	NaN	NaN	NaN	NaN	NaN	NaN	NaN	NaN	NaN	NaN	NaN	NaN	NaN	NaN	NaN	NaN	NaN	NaN	NaN	NaN
497	0	9.982e-05	0.000202	0.0003091	0.0004233	0.0005432	0.0006687	0.0008	0.000934	0.001072	0.001213	0.001359	0.001507	0.001656	0.0018	0.001936	0.002061	0.002178	0.002284	0.00238	0.002467	0.002541	0.002601	0.002649	0.002682	0.002707	0.002728	0.00275	0.002772	0.002801	0.002841	0.002895	0.002968	0.003061	0.003177	0.003322	0.003492	0.003682	0.00389	0.004111	NaN	NaN	NaN	NaN	NaN	NaN	NaN	NaN	NaN
498	-4.066e-20	0.0002386	0.0004843	0.0007456	0.001029	0.001339	0.001694	0.002089	0.002506	0.002945	0.003404	0.003872	0.004345	0.004818	0.005283	0.005733	0.006159	NaN	NaN	NaN	NaN	NaN	NaN	NaN	NaN	NaN	NaN	NaN	NaN	NaN	NaN	NaN	NaN	NaN	NaN	NaN	NaN	NaN	NaN	NaN	NaN	NaN	NaN	NaN	NaN	NaN	NaN	NaN	NaN
499	-1.694e-21	2.687e-05	5.469e-05	8.438e-05	0.0001171	0.0001547	0.0001982	0.0002474	0.0003004	0.0003562	0.0004136	0.000473	0.0005321	0.0005929	0.0006543	0.0007166	0.0007774	0.0008393	0.0009035	0.0009704	0.001041	0.001118	0.001201	0.001292	0.001389	0.001494	0.001606	0.001731	0.001867	0.002016	0.002185	0.002375	0.002589	0.002831	0.003102	0.003406	0.003743	0.00411	0.0045	0.004906	NaN	NaN	NaN	NaN	NaN	NaN	NaN	NaN	NaN
500	1.355e-20	7.804e-05	0.0001517	0.0002259	0.0003037	0.0003866	0.0004774	0.0005767	0.0006842	0.0008002	0.0009245	0.001058	0.001205	0.001374	0.001565	0.00178	0.002022	0.002294	0.0026	0.002943	0.003325	0.003747	0.004206	0.004691	0.005187	NaN	NaN	NaN	NaN	NaN	NaN	NaN	NaN	NaN	NaN	NaN	NaN	NaN	NaN	NaN	NaN	NaN	NaN	NaN	NaN	NaN	NaN	NaN	NaN
501	-1.084e-19	0.0008825	0.00177	0.002669	0.003585	0.004467	NaN	NaN	NaN	NaN	NaN	NaN	NaN	NaN	NaN	NaN	NaN	NaN	NaN	NaN	NaN	NaN	NaN	NaN	NaN	NaN	NaN	NaN	NaN	NaN	NaN	NaN	NaN	NaN	NaN	NaN	NaN	NaN	NaN	NaN	NaN	NaN	NaN	NaN	NaN	NaN	NaN	NaN	NaN
502	2.711e-20	0.0003751	0.0007654	0.001186	0.00165	0.002169	0.00276	0.003414	0.0041	NaN	NaN	NaN	NaN	NaN	NaN	NaN	NaN	NaN	NaN	NaN	NaN	NaN	NaN	NaN	NaN	NaN	NaN	NaN	NaN	NaN	NaN	NaN	NaN	NaN	NaN	NaN	NaN	NaN	NaN	NaN	NaN	NaN	NaN	NaN	NaN	NaN	NaN	NaN	NaN
503	6.776e-21	9.588e-05	0.0001955	0.0003006	0.0004129	0.0005364	0.0006778	0.0008361	0.001005	0.00118	0.001364	0.001556	0.001751	0.00195	0.002153	0.002358	0.002563	0.002764	0.002961	0.003155	0.003352	0.003552	0.003757	0.003967	0.004183	0.004401	0.004619	0.004834	0.005049	NaN	NaN	NaN	NaN	NaN	NaN	NaN	NaN	NaN	NaN	NaN	NaN	NaN	NaN	NaN	NaN	NaN	NaN	NaN	NaN
504	-6.776e-21	-5.644e-05	-8.926e-05	-9.197e-05	-6.859e-05	-2.232e-05	3.372e-05	9.856e-05	0.0001796	0.0002786	0.0003977	0.0005292	0.0006568	0.0007732	0.0008747	0.0009669	0.001053	0.001144	0.001243	0.001349	0.001462	0.001583	0.001714	0.001859	0.002014	0.00218	0.002353	0.002529	0.002702	0.002867	0.003022	0.003168	0.003303	0.003427	0.003535	0.003627	NaN	NaN	NaN	NaN	NaN	NaN	NaN	NaN	NaN	NaN	NaN	NaN	NaN
505	0	0.0008942	0.001802	0.002734	0.003701	0.004711	NaN	NaN	NaN	NaN	NaN	NaN	NaN	NaN	NaN	NaN	NaN	NaN	NaN	NaN	NaN	NaN	NaN	NaN	NaN	NaN	NaN	NaN	NaN	NaN	NaN	NaN	NaN	NaN	NaN	NaN	NaN	NaN	NaN	NaN	NaN	NaN	NaN	NaN	NaN	NaN	NaN	NaN	NaN
506	1.084e-19	0.000601	0.00119	0.001778	0.002375	0.002985	0.00361	0.004246	0.004889	NaN	NaN	NaN	NaN	NaN	NaN	NaN	NaN	NaN	NaN	NaN	NaN	NaN	NaN	NaN	NaN	NaN	NaN	NaN	NaN	NaN	NaN	NaN	NaN	NaN	NaN	NaN	NaN	NaN	NaN	NaN	NaN	NaN	NaN	NaN	NaN	NaN	NaN	NaN	NaN
507	8.132e-20	0.0004051	0.0008237	0.001268	0.001748	0.002273	0.002848	0.003451	0.004072	NaN	NaN	NaN	NaN	NaN	NaN	NaN	NaN	NaN	NaN	NaN	NaN	NaN	NaN	NaN	NaN	NaN	NaN	NaN	NaN	NaN	NaN	NaN	NaN	NaN	NaN	NaN	NaN	NaN	NaN	NaN	NaN	NaN	NaN	NaN	NaN	NaN	NaN	NaN	NaN
508	0	0.0001851	0.0003755	0.0005774	0.0007958	0.001035	0.001306	0.001606	0.00192	0.002245	0.00258	0.00292	0.003263	0.003607	0.003947	0.004277	0.004595	0.004895	0.005179	0.00545	0.005705	0.005947	NaN	NaN	NaN	NaN	NaN	NaN	NaN	NaN	NaN	NaN	NaN	NaN	NaN	NaN	NaN	NaN	NaN	NaN	NaN	NaN	NaN	NaN	NaN	NaN	NaN	NaN	NaN
509	2.033e-20	0.0001267	0.000257	0.0003933	0.0005389	0.0006979	0.0008685	0.001048	0.001237	0.001437	0.001648	0.001871	0.002104	0.002347	0.002601	0.002862	0.003129	0.003404	0.003688	0.003981	0.004281	0.004588	0.004896	0.005205	0.005508	NaN	NaN	NaN	NaN	NaN	NaN	NaN	NaN	NaN	NaN	NaN	NaN	NaN	NaN	NaN	NaN	NaN	NaN	NaN	NaN	NaN	NaN	NaN	NaN
510	2.711e-20	0.0002045	0.0004156	0.0006406	0.0008865	0.001162	0.001481	0.001842	0.00223	0.002643	0.003077	0.003532	0.004001	0.004481	0.004963	0.005435	NaN	NaN	NaN	NaN	NaN	NaN	NaN	NaN	NaN	NaN	NaN	NaN	NaN	NaN	NaN	NaN	NaN	NaN	NaN	NaN	NaN	NaN	NaN	NaN	NaN	NaN	NaN	NaN	NaN	NaN	NaN	NaN	NaN
511	1.084e-19	0.0008588	0.00172	0.002588	0.003466	0.004291	NaN	NaN	NaN	NaN	NaN	NaN	NaN	NaN	NaN	NaN	NaN	NaN	NaN	NaN	NaN	NaN	NaN	NaN	NaN	NaN	NaN	NaN	NaN	NaN	NaN	NaN	NaN	NaN	NaN	NaN	NaN	NaN	NaN	NaN	NaN	NaN	NaN	NaN	NaN	NaN	NaN	NaN	NaN
512	0	0.0002216	0.0004529	0.0007029	0.0009803	0.001294	0.001656	0.002065	0.002504	0.002969	0.003455	0.003958	0.004464	0.004965	NaN	NaN	NaN	NaN	NaN	NaN	NaN	NaN	NaN	NaN	NaN	NaN	NaN	NaN	NaN	NaN	NaN	NaN	NaN	NaN	NaN	NaN	NaN	NaN	NaN	NaN	NaN	NaN	NaN	NaN	NaN	NaN	NaN	NaN	NaN
513	-8.132e-20	0.0003661	0.0007415	0.001136	0.001559	0.00202	0.002499	0.002991	0.003506	0.004036	0.004572	0.005107	0.00563	NaN	NaN	NaN	NaN	NaN	NaN	NaN	NaN	NaN	NaN	NaN	NaN	NaN	NaN	NaN	NaN	NaN	NaN	NaN	NaN	NaN	NaN	NaN	NaN	NaN	NaN	NaN	NaN	NaN	NaN	NaN	NaN	NaN	NaN	NaN	NaN
514	6.776e-21	0.000129	0.0002604	0.0003984	0.0005469	0.0007091	0.000892	0.001092	0.001299	0.00151	0.001722	0.00193	0.002133	0.002331	0.00252	0.002697	0.002859	0.003004	0.003133	0.003252	0.003361	0.003461	0.003554	0.003639	0.003713	0.003778	0.003836	0.003891	0.003946	0.004003	0.004062	0.004123	0.004183	0.004239	NaN	NaN	NaN	NaN	NaN	NaN	NaN	NaN	NaN	NaN	NaN	NaN	NaN	NaN	NaN
515	-5.421e-20	0.0002008	0.0004069	0.0006259	0.0008617	0.00112	0.001411	0.001731	0.002064	0.002406	0.002752	0.003094	0.003425	0.003741	0.004033	0.004296	0.004523	0.00471	0.004855	0.00496	0.005026	0.005053	0.005045	0.005005	0.004935	0.004836	0.004712	0.004565	0.004396	0.004212	0.004019	0.003818	0.00361	0.003396	0.003173	0.002943	0.002708	0.002471	0.002236	0.002004	0.001776	0.00155	0.001328	0.001111	0.0008991	0.0006999	0.0005168	0.0003506	0.0002006
516	0	0.000372	0.0007519	0.00115	0.001574	0.002033	0.002545	0.0031	0.003666	0.004234	0.004795	0.005336	NaN	NaN	NaN	NaN	NaN	NaN	NaN	NaN	NaN	NaN	NaN	NaN	NaN	NaN	NaN	NaN	NaN	NaN	NaN	NaN	NaN	NaN	NaN	NaN	NaN	NaN	NaN	NaN	NaN	NaN	NaN	NaN	NaN	NaN	NaN	NaN	NaN
517	2.711e-20	0.0001596	0.0003244	0.0004974	0.0006769	0.0008661	0.001069	0.001287	0.001524	0.001782	0.002065	0.002377	0.002715	0.003083	0.00348	0.003908	0.004362	0.004835	0.00532	0.005802	0.006269	NaN	NaN	NaN	NaN	NaN	NaN	NaN	NaN	NaN	NaN	NaN	NaN	NaN	NaN	NaN	NaN	NaN	NaN	NaN	NaN	NaN	NaN	NaN	NaN	NaN	NaN	NaN	NaN
518	-5.421e-20	0.0004687	0.0009481	0.00145	0.001986	0.002565	0.003208	0.003899	0.004597	0.005284	0.005942	0.00655	0.007091	0.007551	0.007916	0.008172	0.00831	0.008325	0.008224	0.008027	0.007743	0.007383	0.006963	0.006495	0.00599	0.005462	0.004922	0.004384	0.003856	0.003352	0.002878	0.002439	0.002036	0.00167	0.001343	0.001058	0.0008119	0.0006045	0.0004312	0.0002875	0.0001661	6.387e-05	-1.939e-05	-8.727e-05	-0.0001403	-0.000184	-0.0002237	-0.0002573	-0.0002874
519	-1.355e-20	0.0002069	0.0004236	0.0006579	0.0009189	0.001216	0.001567	0.001969	0.00241	0.002896	0.003429	0.004007	0.004623	0.005264	NaN	NaN	NaN	NaN	NaN	NaN	NaN	NaN	NaN	NaN	NaN	NaN	NaN	NaN	NaN	NaN	NaN	NaN	NaN	NaN	NaN	NaN	NaN	NaN	NaN	NaN	NaN	NaN	NaN	NaN	NaN	NaN	NaN	NaN	NaN
520	-2.711e-20	0.0002754	0.0005571	0.0008518	0.001162	0.001493	0.001854	0.00223	0.002612	0.002997	0.003384	0.003768	NaN	NaN	NaN	NaN	NaN	NaN	NaN	NaN	NaN	NaN	NaN	NaN	NaN	NaN	NaN	NaN	NaN	NaN	NaN	NaN	NaN	NaN	NaN	NaN	NaN	NaN	NaN	NaN	NaN	NaN	NaN	NaN	NaN	NaN	NaN	NaN	NaN
521	1.355e-20	0.0001446	0.0002925	0.0004482	0.0006149	0.0007958	0.0009996	0.001223	0.001453	0.001692	0.001934	0.002178	0.002421	0.002662	0.002898	0.003127	0.003347	0.003558	0.003762	0.003966	0.004169	0.004375	0.004585	0.004799	0.005013	0.005227	0.00544	NaN	NaN	NaN	NaN	NaN	NaN	NaN	NaN	NaN	NaN	NaN	NaN	NaN	NaN	NaN	NaN	NaN	NaN	NaN	NaN	NaN	NaN
522	5.421e-20	0.0002256	0.0004419	0.0006544	0.0008667	0.001081	0.001298	0.001518	0.001742	0.001967	0.002193	0.002418	0.002649	0.002891	0.003139	0.003393	0.003651	0.003913	0.004179	0.004448	0.004718	0.004984	0.005243	NaN	NaN	NaN	NaN	NaN	NaN	NaN	NaN	NaN	NaN	NaN	NaN	NaN	NaN	NaN	NaN	NaN	NaN	NaN	NaN	NaN	NaN	NaN	NaN	NaN	NaN
523	-8.132e-20	0.0004992	0.001008	0.001538	0.002093	0.002656	0.003224	0.003797	0.00437	0.004944	0.00551	0.006056	NaN	NaN	NaN	NaN	NaN	NaN	NaN	NaN	NaN	NaN	NaN	NaN	NaN	NaN	NaN	NaN	NaN	NaN	NaN	NaN	NaN	NaN	NaN	NaN	NaN	NaN	NaN	NaN	NaN	NaN	NaN	NaN	NaN	NaN	NaN	NaN	NaN
524	0	0.0002015	0.0004056	0.0006178	0.0008401	0.001076	0.001339	0.001622	0.001911	0.002213	0.002528	0.002858	0.003203	0.003563	0.003931	0.004304	0.004673	0.005031	NaN	NaN	NaN	NaN	NaN	NaN	NaN	NaN	NaN	NaN	NaN	NaN	NaN	NaN	NaN	NaN	NaN	NaN	NaN	NaN	NaN	NaN	NaN	NaN	NaN	NaN	NaN	NaN	NaN	NaN	NaN
525	-5.421e-20	0.0006133	0.001236	0.001878	0.002548	0.003252	0.003979	NaN	NaN	NaN	NaN	NaN	NaN	NaN	NaN	NaN	NaN	NaN	NaN	NaN	NaN	NaN	NaN	NaN	NaN	NaN	NaN	NaN	NaN	NaN	NaN	NaN	NaN	NaN	NaN	NaN	NaN	NaN	NaN	NaN	NaN	NaN	NaN	NaN	NaN	NaN	NaN	NaN	NaN
526	6.776e-21	6.371e-05	0.0001301	0.0002023	0.0002825	0.0003731	0.0004784	0.0005991	0.0007285	0.0008643	0.001003	0.00114	0.001273	0.0014	0.001519	0.001631	0.001733	0.001825	0.001906	0.001979	0.002045	0.002108	0.00217	0.002234	0.0023	0.00237	0.002447	0.002531	0.002621	0.00272	0.002825	0.002936	0.003053	0.003173	0.003292	0.003409	0.00352	0.00362	0.003707	0.003777	0.003829	0.00386	0.003869	0.003853	0.003812	0.003747	0.003657	0.003546	0.003418
527	1.355e-20	0.0001521	0.0003108	0.0004816	0.000669	0.0008782	0.001119	0.001388	0.001677	0.001982	0.002303	0.002637	0.00298	0.00333	0.003684	0.004039	0.004391	0.004736	0.005071	0.005396	NaN	NaN	NaN	NaN	NaN	NaN	NaN	NaN	NaN	NaN	NaN	NaN	NaN	NaN	NaN	NaN	NaN	NaN	NaN	NaN	NaN	NaN	NaN	NaN	NaN	NaN	NaN	NaN	NaN
528	2.711e-20	0.0001612	0.0003265	0.0005017	0.0006889	0.0008937	0.001125	0.00138	0.001645	0.001918	0.002199	0.002484	0.00277	0.003055	0.003332	0.0036	0.003857	0.004097	0.004324	0.004537	0.004736	0.004914	0.005072	NaN	NaN	NaN	NaN	NaN	NaN	NaN	NaN	NaN	NaN	NaN	NaN	NaN	NaN	NaN	NaN	NaN	NaN	NaN	NaN	NaN	NaN	NaN	NaN	NaN	NaN
529	-6.776e-21	0.000102	0.0002288	0.0003755	0.0005523	0.0007783	0.00106	0.001406	0.001822	0.002295	0.002819	0.003396	0.004014	0.004655	0.005316	NaN	NaN	NaN	NaN	NaN	NaN	NaN	NaN	NaN	NaN	NaN	NaN	NaN	NaN	NaN	NaN	NaN	NaN	NaN	NaN	NaN	NaN	NaN	NaN	NaN	NaN	NaN	NaN	NaN	NaN	NaN	NaN	NaN	NaN
530	-5.421e-20	0.0003388	0.0006765	0.001004	0.001325	0.001642	0.001956	0.002266	0.00257	0.002867	0.00315	NaN	NaN	NaN	NaN	NaN	NaN	NaN	NaN	NaN	NaN	NaN	NaN	NaN	NaN	NaN	NaN	NaN	NaN	NaN	NaN	NaN	NaN	NaN	NaN	NaN	NaN	NaN	NaN	NaN	NaN	NaN	NaN	NaN	NaN	NaN	NaN	NaN	NaN
531	5.421e-20	0.0003239	0.0006569	0.001008	0.001385	0.001799	0.002241	0.002704	0.003189	0.00369	0.004195	0.004697	0.005187	NaN	NaN	NaN	NaN	NaN	NaN	NaN	NaN	NaN	NaN	NaN	NaN	NaN	NaN	NaN	NaN	NaN	NaN	NaN	NaN	NaN	NaN	NaN	NaN	NaN	NaN	NaN	NaN	NaN	NaN	NaN	NaN	NaN	NaN	NaN	NaN
532	-5.421e-20	0.0001494	0.0003026	0.0004646	0.0006385	0.0008272	0.00102	0.001218	0.001425	0.001638	0.001855	0.00207	0.002278	0.002479	0.002668	0.002842	0.003001	0.003151	0.003294	0.003427	0.003552	0.003673	0.003794	0.00392	0.004048	0.004183	0.004324	0.004469	0.004612	NaN	NaN	NaN	NaN	NaN	NaN	NaN	NaN	NaN	NaN	NaN	NaN	NaN	NaN	NaN	NaN	NaN	NaN	NaN	NaN
533	0	0.0001397	0.0002823	0.0004303	0.0005815	0.0007381	0.0009081	0.001087	0.001262	0.001435	0.001609	0.001783	0.001954	0.002118	0.002276	0.002434	0.002588	0.002737	0.002882	0.003028	0.003172	0.00331	0.003442	0.003571	0.003702	0.003829	0.003947	0.004056	0.004157	0.004255	0.004352	0.004445	0.00454	0.004632	0.004712	NaN	NaN	NaN	NaN	NaN	NaN	NaN	NaN	NaN	NaN	NaN	NaN	NaN	NaN
534	0	4.757e-05	0.0001229	0.00023	0.000366	0.0005337	0.0007352	0.0009742	0.001252	0.001565	0.001903	0.002258	0.002614	0.002954	0.003277	0.003586	0.003882	0.004161	0.004416	0.004646	0.004851	0.005037	0.005207	0.005362	0.005498	NaN	NaN	NaN	NaN	NaN	NaN	NaN	NaN	NaN	NaN	NaN	NaN	NaN	NaN	NaN	NaN	NaN	NaN	NaN	NaN	NaN	NaN	NaN	NaN
535	0	0.0001692	0.0003441	0.0005309	0.0007345	0.0009621	0.001224	0.001519	0.001835	0.00217	0.002525	0.002897	0.003284	0.003684	0.004093	0.004505	0.004912	0.005308	0.00569	NaN	NaN	NaN	NaN	NaN	NaN	NaN	NaN	NaN	NaN	NaN	NaN	NaN	NaN	NaN	NaN	NaN	NaN	NaN	NaN	NaN	NaN	NaN	NaN	NaN	NaN	NaN	NaN	NaN	NaN
536	-5.421e-20	0.0003943	0.0007858	0.001181	0.001582	0.001994	0.002418	0.002853	0.003295	0.003738	0.004175	0.0046	0.005009	0.005398	NaN	NaN	NaN	NaN	NaN	NaN	NaN	NaN	NaN	NaN	NaN	NaN	NaN	NaN	NaN	NaN	NaN	NaN	NaN	NaN	NaN	NaN	NaN	NaN	NaN	NaN	NaN	NaN	NaN	NaN	NaN	NaN	NaN	NaN	NaN
537	-2.711e-20	0.0003452	0.0007027	0.001083	0.001495	0.001949	0.002461	0.003024	0.003607	0.0042	NaN	NaN	NaN	NaN	NaN	NaN	NaN	NaN	NaN	NaN	NaN	NaN	NaN	NaN	NaN	NaN	NaN	NaN	NaN	NaN	NaN	NaN	NaN	NaN	NaN	NaN	NaN	NaN	NaN	NaN	NaN	NaN	NaN	NaN	NaN	NaN	NaN	NaN	NaN
538	-2.711e-20	0.0002185	0.0004477	0.0006963	0.0009713	0.001282	0.001641	0.002048	0.002487	0.002951	0.003438	0.003941	0.004447	0.004944	0.005423	NaN	NaN	NaN	NaN	NaN	NaN	NaN	NaN	NaN	NaN	NaN	NaN	NaN	NaN	NaN	NaN	NaN	NaN	NaN	NaN	NaN	NaN	NaN	NaN	NaN	NaN	NaN	NaN	NaN	NaN	NaN	NaN	NaN	NaN
539	1.355e-20	0.0002667	0.0005382	0.000819	0.001114	0.001429	0.001778	0.002152	0.002526	0.002899	NaN	NaN	NaN	NaN	NaN	NaN	NaN	NaN	NaN	NaN	NaN	NaN	NaN	NaN	NaN	NaN	NaN	NaN	NaN	NaN	NaN	NaN	NaN	NaN	NaN	NaN	NaN	NaN	NaN	NaN	NaN	NaN	NaN	NaN	NaN	NaN	NaN	NaN	NaN
540	2.711e-20	0.0002363	0.0004838	0.0007529	0.001051	0.001389	0.001774	0.002195	0.002655	0.003151	0.003679	0.004234	0.004803	0.005374	NaN	NaN	NaN	NaN	NaN	NaN	NaN	NaN	NaN	NaN	NaN	NaN	NaN	NaN	NaN	NaN	NaN	NaN	NaN	NaN	NaN	NaN	NaN	NaN	NaN	NaN	NaN	NaN	NaN	NaN	NaN	NaN	NaN	NaN	NaN
541	5.421e-20	0.0006423	0.001293	0.001934	0.002567	0.003195	0.003815	0.004425	0.005017	NaN	NaN	NaN	NaN	NaN	NaN	NaN	NaN	NaN	NaN	NaN	NaN	NaN	NaN	NaN	NaN	NaN	NaN	NaN	NaN	NaN	NaN	NaN	NaN	NaN	NaN	NaN	NaN	NaN	NaN	NaN	NaN	NaN	NaN	NaN	NaN	NaN	NaN	NaN	NaN
542	0	0.0002161	0.0004396	0.000678	0.0009387	0.00123	0.001565	0.001939	0.002337	0.002756	0.003193	0.003647	0.00411	0.004578	0.005042	0.005487	NaN	NaN	NaN	NaN	NaN	NaN	NaN	NaN	NaN	NaN	NaN	NaN	NaN	NaN	NaN	NaN	NaN	NaN	NaN	NaN	NaN	NaN	NaN	NaN	NaN	NaN	NaN	NaN	NaN	NaN	NaN	NaN	NaN
543	1.355e-20	0.0001885	0.000384	0.0005955	0.0008314	0.001101	0.001417	0.001781	0.002181	0.002615	0.003081	0.003574	0.004087	0.004617	0.005155	NaN	NaN	NaN	NaN	NaN	NaN	NaN	NaN	NaN	NaN	NaN	NaN	NaN	NaN	NaN	NaN	NaN	NaN	NaN	NaN	NaN	NaN	NaN	NaN	NaN	NaN	NaN	NaN	NaN	NaN	NaN	NaN	NaN	NaN
544	1.355e-20	0.0001267	0.0002943	0.000502	0.0007306	0.0009945	0.001299	NaN	NaN	NaN	NaN	NaN	NaN	NaN	NaN	NaN	NaN	NaN	NaN	NaN	NaN	NaN	NaN	NaN	NaN	NaN	NaN	NaN	NaN	NaN	NaN	NaN	NaN	NaN	NaN	NaN	NaN	NaN	NaN	NaN	NaN	NaN	NaN	NaN	NaN	NaN	NaN	NaN	NaN
545	1.355e-20	0.0002048	0.0004164	0.0006422	0.0008882	0.001159	0.001465	0.001803	0.002154	0.002516	0.002883	0.003247	0.003599	0.003937	0.004253	0.004545	0.004807	0.005039	0.005241	0.005417	NaN	NaN	NaN	NaN	NaN	NaN	NaN	NaN	NaN	NaN	NaN	NaN	NaN	NaN	NaN	NaN	NaN	NaN	NaN	NaN	NaN	NaN	NaN	NaN	NaN	NaN	NaN	NaN	NaN
546	-5.421e-20	0.0002455	0.0005026	0.0007821	0.001093	0.001445	0.001849	0.002301	0.002786	0.003294	0.003813	0.004336	NaN	NaN	NaN	NaN	NaN	NaN	NaN	NaN	NaN	NaN	NaN	NaN	NaN	NaN	NaN	NaN	NaN	NaN	NaN	NaN	NaN	NaN	NaN	NaN	NaN	NaN	NaN	NaN	NaN	NaN	NaN	NaN	NaN	NaN	NaN	NaN	NaN
547	-2.711e-20	0.0001981	0.0004279	0.000677	0.000954	0.001279	0.001657	NaN	NaN	NaN	NaN	NaN	NaN	NaN	NaN	NaN	NaN	NaN	NaN	NaN	NaN	NaN	NaN	NaN	NaN	NaN	NaN	NaN	NaN	NaN	NaN	NaN	NaN	NaN	NaN	NaN	NaN	NaN	NaN	NaN	NaN	NaN	NaN	NaN	NaN	NaN	NaN	NaN	NaN
548	-1.355e-20	0.0001493	0.0003339	0.0005427	0.000783	0.001074	0.001419	0.001819	NaN	NaN	NaN	NaN	NaN	NaN	NaN	NaN	NaN	NaN	NaN	NaN	NaN	NaN	NaN	NaN	NaN	NaN	NaN	NaN	NaN	NaN	NaN	NaN	NaN	NaN	NaN	NaN	NaN	NaN	NaN	NaN	NaN	NaN	NaN	NaN	NaN	NaN	NaN	NaN	NaN
549	1.355e-20	0.000233	0.0004755	0.0007363	0.001025	0.00135	0.001727	0.002154	0.002612	0.003098	0.003605	0.004126	0.004652	0.005175	0.005684	NaN	NaN	NaN	NaN	NaN	NaN	NaN	NaN	NaN	NaN	NaN	NaN	NaN	NaN	NaN	NaN	NaN	NaN	NaN	NaN	NaN	NaN	NaN	NaN	NaN	NaN	NaN	NaN	NaN	NaN	NaN	NaN	NaN	NaN
550	-2.711e-20	0.0001536	0.0003108	0.0004748	0.0006511	0.000843	0.001059	0.001295	0.001539	0.001787	0.002035	0.002285	0.002533	0.002779	0.003022	0.003256	0.003483	0.003705	0.003927	0.004156	0.004394	0.00464	0.004893	0.005149	0.0054	NaN	NaN	NaN	NaN	NaN	NaN	NaN	NaN	NaN	NaN	NaN	NaN	NaN	NaN	NaN	NaN	NaN	NaN	NaN	NaN	NaN	NaN	NaN	NaN
551	5.421e-20	0.000422	0.0008526	0.001297	0.001741	0.002188	0.002643	0.003107	0.003578	0.004055	0.004542	0.005034	0.005519	0.005988	0.006425	NaN	NaN	NaN	NaN	NaN	NaN	NaN	NaN	NaN	NaN	NaN	NaN	NaN	NaN	NaN	NaN	NaN	NaN	NaN	NaN	NaN	NaN	NaN	NaN	NaN	NaN	NaN	NaN	NaN	NaN	NaN	NaN	NaN	NaN
552	0	0.001893	0.003781	0.005467	0.007698	0.008748	NaN	NaN	NaN	NaN	NaN	NaN	NaN	NaN	NaN	NaN	NaN	NaN	NaN	NaN	NaN	NaN	NaN	NaN	NaN	NaN	NaN	NaN	NaN	NaN	NaN	NaN	NaN	NaN	NaN	NaN	NaN	NaN	NaN	NaN	NaN	NaN	NaN	NaN	NaN	NaN	NaN	NaN	NaN
553	2.711e-20	0.000229	0.0004617	0.0007025	0.0009591	0.001218	0.00148	0.001746	0.002013	0.002291	0.002577	0.00287	0.003168	0.00347	0.00377	0.00406	0.004341	0.004612	0.004873	0.005123	0.005358	0.005574	0.005766	NaN	NaN	NaN	NaN	NaN	NaN	NaN	NaN	NaN	NaN	NaN	NaN	NaN	NaN	NaN	NaN	NaN	NaN	NaN	NaN	NaN	NaN	NaN	NaN	NaN	NaN
554	1.355e-20	0.0002019	0.000408	0.0006229	0.0008529	0.001101	0.001377	0.001675	0.001978	0.002288	0.002602	0.002915	0.003225	0.00353	0.003825	0.004104	0.004363	0.004603	0.004829	0.005045	0.005244	0.005426	NaN	NaN	NaN	NaN	NaN	NaN	NaN	NaN	NaN	NaN	NaN	NaN	NaN	NaN	NaN	NaN	NaN	NaN	NaN	NaN	NaN	NaN	NaN	NaN	NaN	NaN	NaN
555	1.355e-20	0.0002596	0.0005289	0.0008177	0.001136	0.001494	0.001906	0.002371	0.002868	0.003387	0.00392	0.004455	0.004983	0.005495	0.005978	NaN	NaN	NaN	NaN	NaN	NaN	NaN	NaN	NaN	NaN	NaN	NaN	NaN	NaN	NaN	NaN	NaN	NaN	NaN	NaN	NaN	NaN	NaN	NaN	NaN	NaN	NaN	NaN	NaN	NaN	NaN	NaN	NaN	NaN
556	1.626e-19	0.0006614	0.001331	0.002016	0.002723	0.003456	NaN	NaN	NaN	NaN	NaN	NaN	NaN	NaN	NaN	NaN	NaN	NaN	NaN	NaN	NaN	NaN	NaN	NaN	NaN	NaN	NaN	NaN	NaN	NaN	NaN	NaN	NaN	NaN	NaN	NaN	NaN	NaN	NaN	NaN	NaN	NaN	NaN	NaN	NaN	NaN	NaN	NaN	NaN
557	-5.421e-20	0.0004781	0.0009653	0.001471	0.002004	0.002571	NaN	NaN	NaN	NaN	NaN	NaN	NaN	NaN	NaN	NaN	NaN	NaN	NaN	NaN	NaN	NaN	NaN	NaN	NaN	NaN	NaN	NaN	NaN	NaN	NaN	NaN	NaN	NaN	NaN	NaN	NaN	NaN	NaN	NaN	NaN	NaN	NaN	NaN	NaN	NaN	NaN	NaN	NaN
558	5.421e-20	0.000369	0.0007484	0.001152	0.001588	0.002068	0.002607	0.003195	0.003815	0.004454	0.005102	0.005739	0.006356	NaN	NaN	NaN	NaN	NaN	NaN	NaN	NaN	NaN	NaN	NaN	NaN	NaN	NaN	NaN	NaN	NaN	NaN	NaN	NaN	NaN	NaN	NaN	NaN	NaN	NaN	NaN	NaN	NaN	NaN	NaN	NaN	NaN	NaN	NaN	NaN
559	8.132e-20	0.000297	0.0006036	0.0009318	0.001291	0.001692	0.002153	0.002668	0.003214	0.003781	0.004362	0.004945	0.005519	NaN	NaN	NaN	NaN	NaN	NaN	NaN	NaN	NaN	NaN	NaN	NaN	NaN	NaN	NaN	NaN	NaN	NaN	NaN	NaN	NaN	NaN	NaN	NaN	NaN	NaN	NaN	NaN	NaN	NaN	NaN	NaN	NaN	NaN	NaN	NaN
560	8.132e-20	0.0003424	0.0006927	0.001061	0.001458	0.001888	0.002368	0.002881	0.003414	0.003967	0.004534	0.005107	0.005672	NaN	NaN	NaN	NaN	NaN	NaN	NaN	NaN	NaN	NaN	NaN	NaN	NaN	NaN	NaN	NaN	NaN	NaN	NaN	NaN	NaN	NaN	NaN	NaN	NaN	NaN	NaN	NaN	NaN	NaN	NaN	NaN	NaN	NaN	NaN	NaN
561	-1.355e-20	0.0002216	0.000448	0.000685	0.0009367	0.001208	0.00151	0.001837	0.002171	0.002509	0.002846	0.003178	0.003499	0.003805	0.004092	0.004357	0.004595	0.004803	0.004982	0.005139	NaN	NaN	NaN	NaN	NaN	NaN	NaN	NaN	NaN	NaN	NaN	NaN	NaN	NaN	NaN	NaN	NaN	NaN	NaN	NaN	NaN	NaN	NaN	NaN	NaN	NaN	NaN	NaN	NaN
562	0	0.0005116	0.00103	0.001562	0.00212	0.002709	0.003325	0.003939	0.00455	0.005148	NaN	NaN	NaN	NaN	NaN	NaN	NaN	NaN	NaN	NaN	NaN	NaN	NaN	NaN	NaN	NaN	NaN	NaN	NaN	NaN	NaN	NaN	NaN	NaN	NaN	NaN	NaN	NaN	NaN	NaN	NaN	NaN	NaN	NaN	NaN	NaN	NaN	NaN	NaN
563	-5.421e-20	0.0003865	0.0007806	0.00119	0.001601	0.002012	0.002424	0.002838	0.003248	0.003651	0.004052	0.004442	NaN	NaN	NaN	NaN	NaN	NaN	NaN	NaN	NaN	NaN	NaN	NaN	NaN	NaN	NaN	NaN	NaN	NaN	NaN	NaN	NaN	NaN	NaN	NaN	NaN	NaN	NaN	NaN	NaN	NaN	NaN	NaN	NaN	NaN	NaN	NaN	NaN
564	1.355e-20	-0.0001511	-0.0002204	-0.000207	-0.000114	5.418e-05	0.0002746	0.0005547	0.0009166	0.001372	0.001931	0.002595	0.003295	0.003996	0.004693	NaN	NaN	NaN	NaN	NaN	NaN	NaN	NaN	NaN	NaN	NaN	NaN	NaN	NaN	NaN	NaN	NaN	NaN	NaN	NaN	NaN	NaN	NaN	NaN	NaN	NaN	NaN	NaN	NaN	NaN	NaN	NaN	NaN	NaN
565	0	0.0001529	0.0003129	0.0004881	0.0006868	0.0009154	0.001185	0.001497	0.001843	0.002222	0.002631	0.003066	0.00352	0.003992	0.004473	0.004953	0.005425	0.005877	NaN	NaN	NaN	NaN	NaN	NaN	NaN	NaN	NaN	NaN	NaN	NaN	NaN	NaN	NaN	NaN	NaN	NaN	NaN	NaN	NaN	NaN	NaN	NaN	NaN	NaN	NaN	NaN	NaN	NaN	NaN
566	2.711e-20	0.0001817	0.0003682	0.0005641	0.0007746	0.001004	0.001263	0.001547	0.001841	0.002143	0.002448	0.002754	NaN	NaN	NaN	NaN	NaN	NaN	NaN	NaN	NaN	NaN	NaN	NaN	NaN	NaN	NaN	NaN	NaN	NaN	NaN	NaN	NaN	NaN	NaN	NaN	NaN	NaN	NaN	NaN	NaN	NaN	NaN	NaN	NaN	NaN	NaN	NaN	NaN
567	0	0.0007588	0.001523	0.002295	0.003078	0.00387	NaN	NaN	NaN	NaN	NaN	NaN	NaN	NaN	NaN	NaN	NaN	NaN	NaN	NaN	NaN	NaN	NaN	NaN	NaN	NaN	NaN	NaN	NaN	NaN	NaN	NaN	NaN	NaN	NaN	NaN	NaN	NaN	NaN	NaN	NaN	NaN	NaN	NaN	NaN	NaN	NaN	NaN	NaN
568	-4.066e-20	0.0001748	0.0003548	0.0005453	0.0007494	0.0009709	0.00122	0.001491	0.001771	0.002059	0.002356	0.002659	0.002964	0.00327	0.003573	0.003873	0.004169	0.004457	0.004744	0.005031	0.005312	NaN	NaN	NaN	NaN	NaN	NaN	NaN	NaN	NaN	NaN	NaN	NaN	NaN	NaN	NaN	NaN	NaN	NaN	NaN	NaN	NaN	NaN	NaN	NaN	NaN	NaN	NaN	NaN
569	-1.355e-20	0.0002037	0.0004128	0.0006339	0.0008719	0.001133	0.001432	0.001765	0.002117	0.002485	0.002869	0.003265	0.003673	0.004088	0.004507	0.004925	0.005334	0.005726	NaN	NaN	NaN	NaN	NaN	NaN	NaN	NaN	NaN	NaN	NaN	NaN	NaN	NaN	NaN	NaN	NaN	NaN	NaN	NaN	NaN	NaN	NaN	NaN	NaN	NaN	NaN	NaN	NaN	NaN	NaN
570	0	0.0002305	0.000466	0.0007109	0.0009691	0.001233	0.001499	0.001771	0.002064	0.002386	0.002741	0.003128	0.003549	0.004011	0.004516	0.005063	0.005653	0.006283	0.006936	NaN	NaN	NaN	NaN	NaN	NaN	NaN	NaN	NaN	NaN	NaN	NaN	NaN	NaN	NaN	NaN	NaN	NaN	NaN	NaN	NaN	NaN	NaN	NaN	NaN	NaN	NaN	NaN	NaN	NaN
571	-1.084e-19	0.0004414	0.0008956	0.001377	0.001895	0.002434	0.002991	0.003563	0.004151	0.004756	0.005364	NaN	NaN	NaN	NaN	NaN	NaN	NaN	NaN	NaN	NaN	NaN	NaN	NaN	NaN	NaN	NaN	NaN	NaN	NaN	NaN	NaN	NaN	NaN	NaN	NaN	NaN	NaN	NaN	NaN	NaN	NaN	NaN	NaN	NaN	NaN	NaN	NaN	NaN
572	-1.355e-20	0.0001917	0.0003899	0.0006015	0.0008322	0.001088	0.001381	0.001708	0.002057	0.002425	0.002811	0.003212	0.003622	0.004039	0.004457	0.00487	0.005274	0.005658	NaN	NaN	NaN	NaN	NaN	NaN	NaN	NaN	NaN	NaN	NaN	NaN	NaN	NaN	NaN	NaN	NaN	NaN	NaN	NaN	NaN	NaN	NaN	NaN	NaN	NaN	NaN	NaN	NaN	NaN	NaN
573	2.711e-20	0.0003039	0.0006179	0.0009526	0.001317	0.00172	0.002176	0.002679	0.003205	0.003741	NaN	NaN	NaN	NaN	NaN	NaN	NaN	NaN	NaN	NaN	NaN	NaN	NaN	NaN	NaN	NaN	NaN	NaN	NaN	NaN	NaN	NaN	NaN	NaN	NaN	NaN	NaN	NaN	NaN	NaN	NaN	NaN	NaN	NaN	NaN	NaN	NaN	NaN	NaN
574	0	0.001789	0.003274	0.004513	0.006263	0.007447	0.008987	0.01061	0.01212	0.01318	NaN	NaN	NaN	NaN	NaN	NaN	NaN	NaN	NaN	NaN	NaN	NaN	NaN	NaN	NaN	NaN	NaN	NaN	NaN	NaN	NaN	NaN	NaN	NaN	NaN	NaN	NaN	NaN	NaN	NaN	NaN	NaN	NaN	NaN	NaN	NaN	NaN	NaN	NaN
575	2.711e-20	0.0003109	0.0006348	0.000983	0.001367	0.001798	0.002294	0.002852	0.003447	0.004073	0.004721	0.005382	NaN	NaN	NaN	NaN	NaN	NaN	NaN	NaN	NaN	NaN	NaN	NaN	NaN	NaN	NaN	NaN	NaN	NaN	NaN	NaN	NaN	NaN	NaN	NaN	NaN	NaN	NaN	NaN	NaN	NaN	NaN	NaN	NaN	NaN	NaN	NaN	NaN
576	-5.421e-20	0.0006897	0.001386	0.002092	0.002816	0.00356	NaN	NaN	NaN	NaN	NaN	NaN	NaN	NaN	NaN	NaN	NaN	NaN	NaN	NaN	NaN	NaN	NaN	NaN	NaN	NaN	NaN	NaN	NaN	NaN	NaN	NaN	NaN	NaN	NaN	NaN	NaN	NaN	NaN	NaN	NaN	NaN	NaN	NaN	NaN	NaN	NaN	NaN	NaN
577	-5.082e-21	1.49e-05	6.769e-05	0.0001628	0.0002994	0.0004733	0.0006814	0.0009262	0.001214	0.001539	0.001902	0.002292	0.002691	0.00308	0.00346	0.003831	0.004199	0.004561	0.004913	0.005246	NaN	NaN	NaN	NaN	NaN	NaN	NaN	NaN	NaN	NaN	NaN	NaN	NaN	NaN	NaN	NaN	NaN	NaN	NaN	NaN	NaN	NaN	NaN	NaN	NaN	NaN	NaN	NaN	NaN
578	0	-0.0007878	-0.0008748	-0.0008748	-0.0005411	0.0001118	0.0007964	0.001552	0.002288	0.003169	0.003685	0.004127	0.004654	0.005174	0.005417	0.005774	0.006596	0.00775	NaN	NaN	NaN	NaN	NaN	NaN	NaN	NaN	NaN	NaN	NaN	NaN	NaN	NaN	NaN	NaN	NaN	NaN	NaN	NaN	NaN	NaN	NaN	NaN	NaN	NaN	NaN	NaN	NaN	NaN	NaN
579	0	0.0001645	0.0003058	0.0005307	0.0007633	0.0008712	0.001026	0.001256	0.001472	0.001898	0.002429	0.002792	0.003033	0.003259	0.003356	0.003527	0.004161	0.00539	0.007119	NaN	NaN	NaN	NaN	NaN	NaN	NaN	NaN	NaN	NaN	NaN	NaN	NaN	NaN	NaN	NaN	NaN	NaN	NaN	NaN	NaN	NaN	NaN	NaN	NaN	NaN	NaN	NaN	NaN	NaN
580	6.776e-21	9.285e-05	0.0001888	0.0002913	0.0004022	0.0005245	0.0006646	0.0008206	0.0009863	0.001163	0.001356	0.001566	0.001793	0.002042	0.002312	0.002605	0.002922	0.003264	0.003635	0.004033	0.004453	0.004883	NaN	NaN	NaN	NaN	NaN	NaN	NaN	NaN	NaN	NaN	NaN	NaN	NaN	NaN	NaN	NaN	NaN	NaN	NaN	NaN	NaN	NaN	NaN	NaN	NaN	NaN	NaN
581	2.711e-20	0.0002966	0.0006029	0.0009268	0.001277	0.001661	0.002095	0.002574	0.003069	0.003577	0.004088	0.004592	NaN	NaN	NaN	NaN	NaN	NaN	NaN	NaN	NaN	NaN	NaN	NaN	NaN	NaN	NaN	NaN	NaN	NaN	NaN	NaN	NaN	NaN	NaN	NaN	NaN	NaN	NaN	NaN	NaN	NaN	NaN	NaN	NaN	NaN	NaN	NaN	NaN
582	1.355e-20	0.0001006	0.0002044	0.0003132	0.000428	0.0005511	0.0006789	0.000808	0.0009427	0.001083	0.00123	0.001386	0.00155	0.001725	0.001912	0.002115	0.002338	0.002585	0.002863	0.003171	0.003509	0.003872	0.004255	NaN	NaN	NaN	NaN	NaN	NaN	NaN	NaN	NaN	NaN	NaN	NaN	NaN	NaN	NaN	NaN	NaN	NaN	NaN	NaN	NaN	NaN	NaN	NaN	NaN	NaN
583	0	0.0001392	0.0002851	0.000448	0.0006343	0.0008529	0.001116	0.001427	0.001779	0.002173	0.002612	0.003094	0.003618	0.004182	0.004777	0.005396	0.006027	0.006654	NaN	NaN	NaN	NaN	NaN	NaN	NaN	NaN	NaN	NaN	NaN	NaN	NaN	NaN	NaN	NaN	NaN	NaN	NaN	NaN	NaN	NaN	NaN	NaN	NaN	NaN	NaN	NaN	NaN	NaN	NaN
584	2.711e-20	0.0001963	0.0003988	0.0006141	0.0008493	0.00111	0.001409	0.001744	0.0021	0.002477	0.00287	0.003273	0.003682	0.00409	NaN	NaN	NaN	NaN	NaN	NaN	NaN	NaN	NaN	NaN	NaN	NaN	NaN	NaN	NaN	NaN	NaN	NaN	NaN	NaN	NaN	NaN	NaN	NaN	NaN	NaN	NaN	NaN	NaN	NaN	NaN	NaN	NaN	NaN	NaN
585	0	0.0001828	0.0003719	0.0005734	0.0007934	0.001037	0.001314	0.001623	0.001952	0.002299	0.002663	0.003039	0.003424	0.003812	0.004199	0.004578	0.004943	0.005285	NaN	NaN	NaN	NaN	NaN	NaN	NaN	NaN	NaN	NaN	NaN	NaN	NaN	NaN	NaN	NaN	NaN	NaN	NaN	NaN	NaN	NaN	NaN	NaN	NaN	NaN	NaN	NaN	NaN	NaN	NaN
586	-2.711e-20	0.000294	0.0005953	0.0009102	0.001244	0.001603	0.001962	0.002323	0.0027	0.003089	0.003487	0.003887	0.004282	0.004666	0.005036	0.005385	0.005704	0.005999	NaN	NaN	NaN	NaN	NaN	NaN	NaN	NaN	NaN	NaN	NaN	NaN	NaN	NaN	NaN	NaN	NaN	NaN	NaN	NaN	NaN	NaN	NaN	NaN	NaN	NaN	NaN	NaN	NaN	NaN	NaN
587	1.626e-19	-0.0004562	-0.0007975	-0.001015	-0.001121	-0.001125	-0.001024	-0.0008274	-0.000555	-0.0001959	0.0002624	0.0008238	0.001434	0.002029	0.002578	NaN	NaN	NaN	NaN	NaN	NaN	NaN	NaN	NaN	NaN	NaN	NaN	NaN	NaN	NaN	NaN	NaN	NaN	NaN	NaN	NaN	NaN	NaN	NaN	NaN	NaN	NaN	NaN	NaN	NaN	NaN	NaN	NaN	NaN
588	0	0.0004113	0.0008288	0.001259	0.001712	0.002204	0.002747	0.003332	0.003936	0.004525	0.005088	0.005623	0.006123	NaN	NaN	NaN	NaN	NaN	NaN	NaN	NaN	NaN	NaN	NaN	NaN	NaN	NaN	NaN	NaN	NaN	NaN	NaN	NaN	NaN	NaN	NaN	NaN	NaN	NaN	NaN	NaN	NaN	NaN	NaN	NaN	NaN	NaN	NaN	NaN
589	-2.711e-20	0.0001436	0.0002911	0.0004467	0.0006145	0.0007978	0.001005	0.00123	0.001463	0.0017	0.001938	0.002172	0.002404	0.002627	0.002837	0.003032	0.003211	0.00337	0.003516	0.003656	0.003792	0.003924	0.004059	0.004192	0.00433	0.004472	0.004622	0.004777	0.004937	NaN	NaN	NaN	NaN	NaN	NaN	NaN	NaN	NaN	NaN	NaN	NaN	NaN	NaN	NaN	NaN	NaN	NaN	NaN	NaN
590	-5.421e-20	0.0006951	0.001395	0.002107	0.002775	0.003388	0.003924	0.004384	0.004776	0.005105	0.00539	0.005624	0.005809	0.005937	0.005996	0.006036	0.006058	0.00609	0.006125	0.006153	0.006168	0.006173	NaN	NaN	NaN	NaN	NaN	NaN	NaN	NaN	NaN	NaN	NaN	NaN	NaN	NaN	NaN	NaN	NaN	NaN	NaN	NaN	NaN	NaN	NaN	NaN	NaN	NaN	NaN
591	0	0.0006507	0.001311	0.001992	0.002686	0.003386	0.004079	0.00476	NaN	NaN	NaN	NaN	NaN	NaN	NaN	NaN	NaN	NaN	NaN	NaN	NaN	NaN	NaN	NaN	NaN	NaN	NaN	NaN	NaN	NaN	NaN	NaN	NaN	NaN	NaN	NaN	NaN	NaN	NaN	NaN	NaN	NaN	NaN	NaN	NaN	NaN	NaN	NaN	NaN
592	2.711e-20	0.0002805	0.0005641	0.0008525	0.001153	0.001461	0.001759	0.002052	0.002348	0.002637	0.002917	0.003188	0.003453	0.003712	0.003966	0.004212	0.004463	0.004728	0.005002	0.00528	0.005565	NaN	NaN	NaN	NaN	NaN	NaN	NaN	NaN	NaN	NaN	NaN	NaN	NaN	NaN	NaN	NaN	NaN	NaN	NaN	NaN	NaN	NaN	NaN	NaN	NaN	NaN	NaN	NaN
593	-5.421e-20	0.0003915	0.0007872	0.001191	0.00161	0.002055	NaN	NaN	NaN	NaN	NaN	NaN	NaN	NaN	NaN	NaN	NaN	NaN	NaN	NaN	NaN	NaN	NaN	NaN	NaN	NaN	NaN	NaN	NaN	NaN	NaN	NaN	NaN	NaN	NaN	NaN	NaN	NaN	NaN	NaN	NaN	NaN	NaN	NaN	NaN	NaN	NaN	NaN	NaN
594	5.421e-20	0.0005868	0.001183	0.001799	0.002446	0.003106	0.003758	0.004404	0.005054	0.005691	NaN	NaN	NaN	NaN	NaN	NaN	NaN	NaN	NaN	NaN	NaN	NaN	NaN	NaN	NaN	NaN	NaN	NaN	NaN	NaN	NaN	NaN	NaN	NaN	NaN	NaN	NaN	NaN	NaN	NaN	NaN	NaN	NaN	NaN	NaN	NaN	NaN	NaN	NaN
595	-2.711e-20	0.0004665	0.0008903	0.001277	0.001629	0.00195	0.002242	0.002505	0.002738	0.002938	0.00311	0.003256	0.003399	0.003556	0.00372	0.003884	0.004044	0.004199	0.004348	0.004486	0.004614	0.004723	NaN	NaN	NaN	NaN	NaN	NaN	NaN	NaN	NaN	NaN	NaN	NaN	NaN	NaN	NaN	NaN	NaN	NaN	NaN	NaN	NaN	NaN	NaN	NaN	NaN	NaN	NaN
596	5.421e-20	0.0003469	0.0006961	0.001051	0.001417	0.001783	0.002136	0.002479	0.002822	0.003164	0.003505	0.003847	0.004196	0.004549	0.004901	0.005247	0.00559	0.00593	NaN	NaN	NaN	NaN	NaN	NaN	NaN	NaN	NaN	NaN	NaN	NaN	NaN	NaN	NaN	NaN	NaN	NaN	NaN	NaN	NaN	NaN	NaN	NaN	NaN	NaN	NaN	NaN	NaN	NaN	NaN
597	0	0.0002711	0.0005507	0.0008445	0.001163	0.001517	0.001895	0.002299	0.002738	0.003198	0.003676	0.004169	0.004675	0.005187	0.005695	0.006185	0.006645	NaN	NaN	NaN	NaN	NaN	NaN	NaN	NaN	NaN	NaN	NaN	NaN	NaN	NaN	NaN	NaN	NaN	NaN	NaN	NaN	NaN	NaN	NaN	NaN	NaN	NaN	NaN	NaN	NaN	NaN	NaN	NaN
598	1.355e-20	0.0002483	0.0004988	0.0007544	0.001017	0.00129	0.001558	0.001812	0.00206	0.002301	0.002534	0.002757	0.002968	NaN	NaN	NaN	NaN	NaN	NaN	NaN	NaN	NaN	NaN	NaN	NaN	NaN	NaN	NaN	NaN	NaN	NaN	NaN	NaN	NaN	NaN	NaN	NaN	NaN	NaN	NaN	NaN	NaN	NaN	NaN	NaN	NaN	NaN	NaN	NaN
599	-2.711e-20	0.0002925	0.0005947	0.000916	0.001262	0.001631	0.00202	0.002432	0.002872	0.003339	0.003829	0.004338	0.004856	0.005371	0.005866	NaN	NaN	NaN	NaN	NaN	NaN	NaN	NaN	NaN	NaN	NaN	NaN	NaN	NaN	NaN	NaN	NaN	NaN	NaN	NaN	NaN	NaN	NaN	NaN	NaN	NaN	NaN	NaN	NaN	NaN	NaN	NaN	NaN	NaN
600	-5.421e-20	0.000298	0.0006001	0.0009114	0.001231	0.001563	0.001901	0.002227	0.002547	0.002858	0.00316	0.003453	0.003738	0.00401	0.004261	0.004497	0.004716	0.004921	0.005127	0.005329	0.005523	0.005706	NaN	NaN	NaN	NaN	NaN	NaN	NaN	NaN	NaN	NaN	NaN	NaN	NaN	NaN	NaN	NaN	NaN	NaN	NaN	NaN	NaN	NaN	NaN	NaN	NaN	NaN	NaN
601	-1.084e-19	0.0006595	0.00133	0.002025	0.002758	0.003538	0.004396	NaN	NaN	NaN	NaN	NaN	NaN	NaN	NaN	NaN	NaN	NaN	NaN	NaN	NaN	NaN	NaN	NaN	NaN	NaN	NaN	NaN	NaN	NaN	NaN	NaN	NaN	NaN	NaN	NaN	NaN	NaN	NaN	NaN	NaN	NaN	NaN	NaN	NaN	NaN	NaN	NaN	NaN
602	-2.711e-20	0.0002985	0.0005975	0.0008991	0.001205	0.001518	0.001812	0.002078	0.00233	0.002566	0.002785	0.002992	0.003187	0.003373	0.003545	0.003701	0.003839	0.003973	0.004112	0.004256	0.004406	0.00456	0.00471	NaN	NaN	NaN	NaN	NaN	NaN	NaN	NaN	NaN	NaN	NaN	NaN	NaN	NaN	NaN	NaN	NaN	NaN	NaN	NaN	NaN	NaN	NaN	NaN	NaN	NaN
603	-1.355e-19	0.0003569	0.0007227	0.001107	0.001512	0.001929	0.002359	0.002803	0.00326	0.003732	0.004215	0.004698	0.005172	NaN	NaN	NaN	NaN	NaN	NaN	NaN	NaN	NaN	NaN	NaN	NaN	NaN	NaN	NaN	NaN	NaN	NaN	NaN	NaN	NaN	NaN	NaN	NaN	NaN	NaN	NaN	NaN	NaN	NaN	NaN	NaN	NaN	NaN	NaN	NaN
604	8.132e-20	0.0003823	0.0007648	0.00115	0.001538	0.001903	0.00222	0.002492	0.002735	0.002963	0.003177	0.003382	0.003584	0.003782	0.003965	0.004138	0.004309	NaN	NaN	NaN	NaN	NaN	NaN	NaN	NaN	NaN	NaN	NaN	NaN	NaN	NaN	NaN	NaN	NaN	NaN	NaN	NaN	NaN	NaN	NaN	NaN	NaN	NaN	NaN	NaN	NaN	NaN	NaN	NaN
605	0	0.0001761	0.0003592	0.0005567	0.0007752	0.001022	0.001308	0.001634	0.001988	0.002369	0.002773	0.003197	0.003639	0.004094	0.004552	0.005008	0.005453	NaN	NaN	NaN	NaN	NaN	NaN	NaN	NaN	NaN	NaN	NaN	NaN	NaN	NaN	NaN	NaN	NaN	NaN	NaN	NaN	NaN	NaN	NaN	NaN	NaN	NaN	NaN	NaN	NaN	NaN	NaN	NaN
606	5.421e-20	0.0003379	0.0006864	0.001055	0.001455	0.001886	0.002341	0.00282	0.003323	0.003845	0.004377	NaN	NaN	NaN	NaN	NaN	NaN	NaN	NaN	NaN	NaN	NaN	NaN	NaN	NaN	NaN	NaN	NaN	NaN	NaN	NaN	NaN	NaN	NaN	NaN	NaN	NaN	NaN	NaN	NaN	NaN	NaN	NaN	NaN	NaN	NaN	NaN	NaN	NaN
607	5.421e-20	0.0004616	0.0009335	0.001426	0.001948	0.00249	0.003034	0.003577	0.004123	0.004667	NaN	NaN	NaN	NaN	NaN	NaN	NaN	NaN	NaN	NaN	NaN	NaN	NaN	NaN	NaN	NaN	NaN	NaN	NaN	NaN	NaN	NaN	NaN	NaN	NaN	NaN	NaN	NaN	NaN	NaN	NaN	NaN	NaN	NaN	NaN	NaN	NaN	NaN	NaN
608	0	0.000161	0.0003218	0.0004824	0.0006452	0.0008121	0.0009672	0.001108	0.001246	0.001373	0.001486	0.001587	0.001675	0.001752	0.001817	0.001869	0.001909	0.001942	0.001969	0.001987	0.002004	0.00202	0.002036	0.002052	0.002068	0.002083	0.002099	0.002117	0.002145	0.002185	0.002241	0.002317	0.002412	0.00253	0.002673	0.002841	0.003036	0.003257	0.003497	0.003751	NaN	NaN	NaN	NaN	NaN	NaN	NaN	NaN	NaN
609	3.388e-21	-3.738e-05	-4.275e-05	-7.406e-06	6.617e-05	0.000162	0.0002807	0.0004245	0.0005962	0.0008064	0.00106	0.001339	0.001627	0.001907	0.002178	0.002441	0.002701	0.002955	0.0032	0.003431	0.003645	0.003835	0.004007	0.004159	0.00429	0.004397	0.004477	0.004528	0.004549	0.004539	0.004499	0.004429	0.004333	0.004214	0.004075	0.003918	0.003745	0.003561	0.00337	0.003177	0.002986	0.0028	0.002618	0.002444	0.002276	0.002112	0.001957	0.00181	0.001671
610	-2.711e-20	0.0002786	0.0005622	0.0008555	0.001163	0.001482	0.001784	0.002072	0.002362	0.002656	0.002949	0.003239	0.003521	0.00379	0.004044	0.004278	0.004492	0.004697	0.004891	0.005067	0.005221	0.005355	0.005466	NaN	NaN	NaN	NaN	NaN	NaN	NaN	NaN	NaN	NaN	NaN	NaN	NaN	NaN	NaN	NaN	NaN	NaN	NaN	NaN	NaN	NaN	NaN	NaN	NaN	NaN
611	-1.355e-20	0.00026	0.0005244	0.0007983	0.001078	0.001352	0.00162	0.001883	0.002143	0.002406	0.002673	0.002942	0.003214	0.003486	0.003751	0.004013	0.004277	0.004544	0.004813	0.005078	0.005334	0.00558	0.005808	NaN	NaN	NaN	NaN	NaN	NaN	NaN	NaN	NaN	NaN	NaN	NaN	NaN	NaN	NaN	NaN	NaN	NaN	NaN	NaN	NaN	NaN	NaN	NaN	NaN	NaN
612	-1.355e-20	8.422e-05	0.0001884	0.0003163	0.0004701	0.0006474	0.000854	0.00109	0.001353	0.001645	0.001962	0.0023	0.002649	0.002999	0.003349	0.003697	0.004046	0.00439	0.004723	0.005043	0.005344	NaN	NaN	NaN	NaN	NaN	NaN	NaN	NaN	NaN	NaN	NaN	NaN	NaN	NaN	NaN	NaN	NaN	NaN	NaN	NaN	NaN	NaN	NaN	NaN	NaN	NaN	NaN	NaN
613	2.711e-20	0.0002032	0.0004136	0.0006385	0.0008881	0.00117	0.0015	0.001884	0.0023	0.002739	0.003193	0.003656	0.00412	0.00458	0.005031	0.005463	NaN	NaN	NaN	NaN	NaN	NaN	NaN	NaN	NaN	NaN	NaN	NaN	NaN	NaN	NaN	NaN	NaN	NaN	NaN	NaN	NaN	NaN	NaN	NaN	NaN	NaN	NaN	NaN	NaN	NaN	NaN	NaN	NaN
614	0	0.000406	0.0007621	0.001082	0.001623	0.002171	0.002943	0.003928	0.005022	0.005993	0.0069	0.007706	0.008399	0.009034	NaN	NaN	NaN	NaN	NaN	NaN	NaN	NaN	NaN	NaN	NaN	NaN	NaN	NaN	NaN	NaN	NaN	NaN	NaN	NaN	NaN	NaN	NaN	NaN	NaN	NaN	NaN	NaN	NaN	NaN	NaN	NaN	NaN	NaN	NaN
615	-5.421e-20	0.0004691	0.0009793	0.001513	0.002086	0.002707	NaN	NaN	NaN	NaN	NaN	NaN	NaN	NaN	NaN	NaN	NaN	NaN	NaN	NaN	NaN	NaN	NaN	NaN	NaN	NaN	NaN	NaN	NaN	NaN	NaN	NaN	NaN	NaN	NaN	NaN	NaN	NaN	NaN	NaN	NaN	NaN	NaN	NaN	NaN	NaN	NaN	NaN	NaN
616	-4.066e-20	0.0002307	0.0004618	0.0006992	0.0009514	0.00122	0.001522	0.001847	0.00218	0.002512	0.00284	0.003161	0.003482	0.0038	0.004112	0.004405	0.004682	0.004928	NaN	NaN	NaN	NaN	NaN	NaN	NaN	NaN	NaN	NaN	NaN	NaN	NaN	NaN	NaN	NaN	NaN	NaN	NaN	NaN	NaN	NaN	NaN	NaN	NaN	NaN	NaN	NaN	NaN	NaN	NaN
617	-2.033e-20	0.0001084	0.0002182	0.0003312	0.0004482	0.0005691	0.0006992	0.0008341	0.0009654	0.001092	0.001214	0.001328	0.001435	0.001532	0.001619	0.001695	0.001763	0.001821	0.001874	0.001924	0.001971	0.002016	0.002059	0.002099	0.002138	0.002176	0.00221	0.00224	0.002265	0.002285	0.0023	0.00231	0.002313	0.002308	0.002294	0.002271	0.002239	0.002199	0.00215	0.002093	0.00203	0.001961	0.001886	0.001808	0.001728	0.001648	0.001568	0.001491	0.001416
618	0	0.0004676	0.0009418	0.00143	0.001939	0.002432	0.00291	0.003373	0.003824	0.004277	0.004728	0.005169	0.005595	0.005997	NaN	NaN	NaN	NaN	NaN	NaN	NaN	NaN	NaN	NaN	NaN	NaN	NaN	NaN	NaN	NaN	NaN	NaN	NaN	NaN	NaN	NaN	NaN	NaN	NaN	NaN	NaN	NaN	NaN	NaN	NaN	NaN	NaN	NaN	NaN
619	0	0.0002844	0.000574	0.000873	0.001186	0.00151	0.001828	0.002142	0.002462	0.002791	0.003127	0.003471	0.003819	0.004167	0.004516	0.004858	0.005193	0.005523	NaN	NaN	NaN	NaN	NaN	NaN	NaN	NaN	NaN	NaN	NaN	NaN	NaN	NaN	NaN	NaN	NaN	NaN	NaN	NaN	NaN	NaN	NaN	NaN	NaN	NaN	NaN	NaN	NaN	NaN	NaN
620	0	0.0002442	0.0004911	0.000744	0.001008	0.001285	0.00159	0.001914	0.002235	0.002549	0.002852	0.003141	0.003417	0.003674	0.00391	0.004115	0.004289	0.004425	0.004529	0.004611	0.004676	0.004726	0.00476	0.004778	0.004781	0.004769	0.004747	NaN	NaN	NaN	NaN	NaN	NaN	NaN	NaN	NaN	NaN	NaN	NaN	NaN	NaN	NaN	NaN	NaN	NaN	NaN	NaN	NaN	NaN
621	-1.355e-20	0.0002375	0.0004802	0.0007334	0.001004	0.001296	0.001622	0.001975	0.002334	0.002695	0.00305	0.003392	0.003718	0.004021	0.0043	0.004548	0.004764	0.004942	0.005092	0.00522	0.00533	0.005423	0.005498	0.005554	NaN	NaN	NaN	NaN	NaN	NaN	NaN	NaN	NaN	NaN	NaN	NaN	NaN	NaN	NaN	NaN	NaN	NaN	NaN	NaN	NaN	NaN	NaN	NaN	NaN
622	1.355e-20	0.0001446	0.0003062	0.0004824	0.0006785	0.0008999	0.001152	0.001432	0.001735	0.002056	0.002391	0.002735	0.003079	NaN	NaN	NaN	NaN	NaN	NaN	NaN	NaN	NaN	NaN	NaN	NaN	NaN	NaN	NaN	NaN	NaN	NaN	NaN	NaN	NaN	NaN	NaN	NaN	NaN	NaN	NaN	NaN	NaN	NaN	NaN	NaN	NaN	NaN	NaN	NaN
623	2.711e-20	0.0004113	0.000834	0.00128	0.001758	0.002275	0.002834	0.003434	0.004067	0.004721	NaN	NaN	NaN	NaN	NaN	NaN	NaN	NaN	NaN	NaN	NaN	NaN	NaN	NaN	NaN	NaN	NaN	NaN	NaN	NaN	NaN	NaN	NaN	NaN	NaN	NaN	NaN	NaN	NaN	NaN	NaN	NaN	NaN	NaN	NaN	NaN	NaN	NaN	NaN
624	-5.421e-20	0.000426	0.0008579	0.001303	0.001768	0.002224	0.002667	0.003097	0.003519	0.003945	0.00437	0.004789	0.0052	0.005593	0.005958	NaN	NaN	NaN	NaN	NaN	NaN	NaN	NaN	NaN	NaN	NaN	NaN	NaN	NaN	NaN	NaN	NaN	NaN	NaN	NaN	NaN	NaN	NaN	NaN	NaN	NaN	NaN	NaN	NaN	NaN	NaN	NaN	NaN	NaN
625	-1.355e-20	0.0001701	0.0003452	0.0005305	0.0007315	0.0009541	0.00121	0.001498	0.001806	0.002132	0.002473	0.002827	0.003192	0.003568	0.003954	0.004349	0.004746	0.005139	0.005523	NaN	NaN	NaN	NaN	NaN	NaN	NaN	NaN	NaN	NaN	NaN	NaN	NaN	NaN	NaN	NaN	NaN	NaN	NaN	NaN	NaN	NaN	NaN	NaN	NaN	NaN	NaN	NaN	NaN	NaN
626	-2.711e-20	0.0001863	0.0003781	0.0005782	0.000796	0.001039	0.001317	0.001627	0.001958	0.002307	0.002665	0.003036	0.003416	0.003797	0.004175	0.004534	0.004867	0.005162	0.005417	0.005631	0.005793	0.005904	0.005958	0.005955	0.005895	0.005777	0.005615	0.005415	0.005185	0.004934	0.004667	0.004399	0.004131	0.003866	0.003601	0.003346	0.003106	0.002874	0.002656	0.002448	0.002244	0.002048	0.001852	0.001656	0.001474	0.001308	0.001146	0.0009853	0.0008308
627	-6.776e-21	8.688e-05	0.0001758	0.0002685	0.0003664	0.0004714	0.0005882	0.0007145	0.0008439	0.0009734	0.001102	0.001228	0.00135	0.001466	0.001576	0.00168	0.001776	0.001864	0.001945	0.002022	0.002096	0.002167	0.002234	0.002296	0.002355	0.002408	0.002458	0.002503	0.002542	0.002574	0.002598	0.002614	0.002617	0.00261	0.002594	0.002568	0.002533	0.002484	0.002424	0.002354	0.002275	0.002189	0.002098	0.002006	0.001913	0.00182	0.001728	0.001637	0.001552
628	2.711e-20	0.0003186	0.0006417	0.0009739	0.001322	0.001691	0.002098	0.002531	NaN	NaN	NaN	NaN	NaN	NaN	NaN	NaN	NaN	NaN	NaN	NaN	NaN	NaN	NaN	NaN	NaN	NaN	NaN	NaN	NaN	NaN	NaN	NaN	NaN	NaN	NaN	NaN	NaN	NaN	NaN	NaN	NaN	NaN	NaN	NaN	NaN	NaN	NaN	NaN	NaN
629	2.711e-20	0.000335	0.000673	0.001019	0.001377	0.001752	0.002159	NaN	NaN	NaN	NaN	NaN	NaN	NaN	NaN	NaN	NaN	NaN	NaN	NaN	NaN	NaN	NaN	NaN	NaN	NaN	NaN	NaN	NaN	NaN	NaN	NaN	NaN	NaN	NaN	NaN	NaN	NaN	NaN	NaN	NaN	NaN	NaN	NaN	NaN	NaN	NaN	NaN	NaN
630	-6.776e-20	0.0002332	0.0004724	0.000725	0.0009988	0.001299	0.001639	0.002011	0.002396	NaN	NaN	NaN	NaN	NaN	NaN	NaN	NaN	NaN	NaN	NaN	NaN	NaN	NaN	NaN	NaN	NaN	NaN	NaN	NaN	NaN	NaN	NaN	NaN	NaN	NaN	NaN	NaN	NaN	NaN	NaN	NaN	NaN	NaN	NaN	NaN	NaN	NaN	NaN	NaN
631	1.355e-20	0.0002027	0.0004103	0.0006266	0.0008566	0.001104	0.001381	0.00168	0.001987	0.002296	0.002603	0.002909	0.00321	0.0035	0.003774	0.004028	0.00426	0.004465	0.004647	0.004811	0.004955	0.005077	NaN	NaN	NaN	NaN	NaN	NaN	NaN	NaN	NaN	NaN	NaN	NaN	NaN	NaN	NaN	NaN	NaN	NaN	NaN	NaN	NaN	NaN	NaN	NaN	NaN	NaN	NaN
632	2.711e-20	0.0003618	0.0007247	0.001061	0.001369	0.00165	0.001905	0.002133	0.002336	0.002514	0.002668	0.002812	0.002947	0.003071	0.003196	0.003321	0.003442	0.003554	0.003661	0.003757	0.003841	0.003912	0.00397	0.004013	0.004042	0.004056	0.004058	0.004052	0.004041	0.004022	0.003996	0.003964	NaN	NaN	NaN	NaN	NaN	NaN	NaN	NaN	NaN	NaN	NaN	NaN	NaN	NaN	NaN	NaN	NaN
633	-5.421e-20	0.0002967	0.0005988	0.0009124	0.001245	0.0016	0.001994	0.002418	0.002845	0.00327	0.003689	0.004097	0.004492	0.004864	0.005206	NaN	NaN	NaN	NaN	NaN	NaN	NaN	NaN	NaN	NaN	NaN	NaN	NaN	NaN	NaN	NaN	NaN	NaN	NaN	NaN	NaN	NaN	NaN	NaN	NaN	NaN	NaN	NaN	NaN	NaN	NaN	NaN	NaN	NaN
634	1.355e-20	0.0002597	0.0005194	0.0007823	0.001049	0.001319	0.001609	0.001904	0.002183	0.002447	0.002701	0.002943	0.003176	0.003402	0.003617	0.003823	0.004018	0.004198	0.004377	0.004562	0.004749	NaN	NaN	NaN	NaN	NaN	NaN	NaN	NaN	NaN	NaN	NaN	NaN	NaN	NaN	NaN	NaN	NaN	NaN	NaN	NaN	NaN	NaN	NaN	NaN	NaN	NaN	NaN	NaN
635	-5.421e-20	0.0004024	0.0008156	0.00125	0.001714	0.002193	0.002685	0.003188	0.003702	0.004229	0.004756	0.005273	NaN	NaN	NaN	NaN	NaN	NaN	NaN	NaN	NaN	NaN	NaN	NaN	NaN	NaN	NaN	NaN	NaN	NaN	NaN	NaN	NaN	NaN	NaN	NaN	NaN	NaN	NaN	NaN	NaN	NaN	NaN	NaN	NaN	NaN	NaN	NaN	NaN
636	-1.897e-19	0.0003526	0.000714	0.001093	0.0015	0.001941	0.002438	0.002979	0.003535	0.004095	0.004648	NaN	NaN	NaN	NaN	NaN	NaN	NaN	NaN	NaN	NaN	NaN	NaN	NaN	NaN	NaN	NaN	NaN	NaN	NaN	NaN	NaN	NaN	NaN	NaN	NaN	NaN	NaN	NaN	NaN	NaN	NaN	NaN	NaN	NaN	NaN	NaN	NaN	NaN
637	-5.421e-20	0.0004918	0.0009921	0.00151	0.002055	0.002636	0.003217	0.003791	0.004367	0.004937	NaN	NaN	NaN	NaN	NaN	NaN	NaN	NaN	NaN	NaN	NaN	NaN	NaN	NaN	NaN	NaN	NaN	NaN	NaN	NaN	NaN	NaN	NaN	NaN	NaN	NaN	NaN	NaN	NaN	NaN	NaN	NaN	NaN	NaN	NaN	NaN	NaN	NaN	NaN
638	0	0.0002911	0.0005867	0.0008924	0.001213	0.001554	0.001932	0.002335	0.002739	0.003138	0.003529	0.003907	0.004268	0.004608	0.00492	0.005199	0.005436	NaN	NaN	NaN	NaN	NaN	NaN	NaN	NaN	NaN	NaN	NaN	NaN	NaN	NaN	NaN	NaN	NaN	NaN	NaN	NaN	NaN	NaN	NaN	NaN	NaN	NaN	NaN	NaN	NaN	NaN	NaN	NaN
639	-2.711e-20	0.0002392	0.0004846	0.0007429	0.001021	0.001324	0.001666	0.002041	0.00243	0.002829	0.003233	0.003637	0.004036	0.004423	0.004789	NaN	NaN	NaN	NaN	NaN	NaN	NaN	NaN	NaN	NaN	NaN	NaN	NaN	NaN	NaN	NaN	NaN	NaN	NaN	NaN	NaN	NaN	NaN	NaN	NaN	NaN	NaN	NaN	NaN	NaN	NaN	NaN	NaN	NaN
640	-6.776e-20	0.0002472	0.0004916	0.0007331	0.0009714	0.001206	0.001451	0.001691	0.001905	0.0021	0.002281	0.002451	0.002617	0.002778	0.002935	0.003082	0.003217	0.003334	0.003448	0.003566	0.003683	0.003793	0.003893	0.003983	0.004058	0.004121	0.004174	0.004219	0.004258	0.004291	0.004317	NaN	NaN	NaN	NaN	NaN	NaN	NaN	NaN	NaN	NaN	NaN	NaN	NaN	NaN	NaN	NaN	NaN	NaN
641	2.711e-20	0.0003296	0.0006609	0.0009974	0.001342	0.001695	0.002061	0.002413	0.00275	0.003073	0.003383	0.003676	0.003953	0.004211	0.00445	0.004665	0.004852	0.005007	0.005152	NaN	NaN	NaN	NaN	NaN	NaN	NaN	NaN	NaN	NaN	NaN	NaN	NaN	NaN	NaN	NaN	NaN	NaN	NaN	NaN	NaN	NaN	NaN	NaN	NaN	NaN	NaN	NaN	NaN	NaN
642	2.711e-20	0.0003455	0.0007004	0.001075	0.001481	0.001925	0.002427	0.002977	0.003546	0.004124	0.004696	NaN	NaN	NaN	NaN	NaN	NaN	NaN	NaN	NaN	NaN	NaN	NaN	NaN	NaN	NaN	NaN	NaN	NaN	NaN	NaN	NaN	NaN	NaN	NaN	NaN	NaN	NaN	NaN	NaN	NaN	NaN	NaN	NaN	NaN	NaN	NaN	NaN	NaN
643	-2.711e-20	0.0003514	0.0007064	0.00107	0.001448	0.001844	0.002277	0.002733	0.003179	0.003612	0.004023	0.004404	0.00475	0.00506	0.005328	0.00555	0.005721	NaN	NaN	NaN	NaN	NaN	NaN	NaN	NaN	NaN	NaN	NaN	NaN	NaN	NaN	NaN	NaN	NaN	NaN	NaN	NaN	NaN	NaN	NaN	NaN	NaN	NaN	NaN	NaN	NaN	NaN	NaN	NaN
644	-2.711e-20	0.0001311	0.0002632	0.0003986	0.0005384	0.0006851	0.0008459	0.001016	0.001183	0.001345	0.001502	0.001653	0.001801	0.001947	0.002092	0.002241	0.002393	0.002553	0.002729	0.002932	0.003165	0.003429	0.003724	0.004045	0.004385	0.004736	NaN	NaN	NaN	NaN	NaN	NaN	NaN	NaN	NaN	NaN	NaN	NaN	NaN	NaN	NaN	NaN	NaN	NaN	NaN	NaN	NaN	NaN	NaN
645	8.132e-20	0.0004047	0.0008159	0.00124	0.001655	0.002059	0.002455	0.002844	0.003227	0.003606	0.00399	0.004375	0.004757	NaN	NaN	NaN	NaN	NaN	NaN	NaN	NaN	NaN	NaN	NaN	NaN	NaN	NaN	NaN	NaN	NaN	NaN	NaN	NaN	NaN	NaN	NaN	NaN	NaN	NaN	NaN	NaN	NaN	NaN	NaN	NaN	NaN	NaN	NaN	NaN
646	0	0.00023	0.0004647	0.000709	0.0009679	0.001246	0.001555	0.001888	0.002225	0.002565	0.002903	0.003237	0.003563	0.003877	0.004173	0.004444	NaN	NaN	NaN	NaN	NaN	NaN	NaN	NaN	NaN	NaN	NaN	NaN	NaN	NaN	NaN	NaN	NaN	NaN	NaN	NaN	NaN	NaN	NaN	NaN	NaN	NaN	NaN	NaN	NaN	NaN	NaN	NaN	NaN
647	1.355e-20	0.0002328	0.0004731	0.0007273	0.001002	0.001305	0.001647	0.002024	0.002416	0.002817	0.003222	0.003624	0.004015	NaN	NaN	NaN	NaN	NaN	NaN	NaN	NaN	NaN	NaN	NaN	NaN	NaN	NaN	NaN	NaN	NaN	NaN	NaN	NaN	NaN	NaN	NaN	NaN	NaN	NaN	NaN	NaN	NaN	NaN	NaN	NaN	NaN	NaN	NaN	NaN
648	0	-0.0002369	-0.0001239	-5.127e-05	0.0007719	0.001915	0.00323	0.004698	0.006276	0.007283	0.007923	0.008357	0.008648	0.008774	0.008907	NaN	NaN	NaN	NaN	NaN	NaN	NaN	NaN	NaN	NaN	NaN	NaN	NaN	NaN	NaN	NaN	NaN	NaN	NaN	NaN	NaN	NaN	NaN	NaN	NaN	NaN	NaN	NaN	NaN	NaN	NaN	NaN	NaN	NaN
649	0	0.0001404	0.0002835	0.0004317	0.0005876	0.0007535	0.0009378	0.001135	0.001334	0.001531	0.001726	0.001915	0.002099	0.002274	0.002438	0.002589	0.002724	0.002841	0.002944	0.003038	0.003122	0.003197	0.003262	0.003316	0.003358	0.003388	0.003408	0.00342	0.003423	0.003417	NaN	NaN	NaN	NaN	NaN	NaN	NaN	NaN	NaN	NaN	NaN	NaN	NaN	NaN	NaN	NaN	NaN	NaN	NaN
650	2.711e-20	0.0002835	0.0005718	0.0008704	0.001184	0.001516	0.001883	0.002274	0.002662	0.003045	0.00342	0.003783	0.00413	0.004458	0.004759	0.005028	0.00526	0.00545	0.005608	0.005742	0.005852	NaN	NaN	NaN	NaN	NaN	NaN	NaN	NaN	NaN	NaN	NaN	NaN	NaN	NaN	NaN	NaN	NaN	NaN	NaN	NaN	NaN	NaN	NaN	NaN	NaN	NaN	NaN	NaN
651	-1.355e-20	0.0002428	0.0004875	0.0007375	0.0009969	0.001267	0.001561	0.001865	0.002159	0.002441	0.002707	0.002958	0.003194	0.003416	0.003622	0.00381	0.003984	0.004146	0.004312	0.004493	0.004691	0.004904	0.005131	0.005362	NaN	NaN	NaN	NaN	NaN	NaN	NaN	NaN	NaN	NaN	NaN	NaN	NaN	NaN	NaN	NaN	NaN	NaN	NaN	NaN	NaN	NaN	NaN	NaN	NaN
652	0	9.762e-05	0.0002041	0.0003192	0.0004451	0.0005921	0.0007641	0.0009618	0.001179	0.001402	0.001629	0.001861	0.00209	0.002316	0.002534	0.002747	0.002948	0.003139	0.003321	0.003497	0.003676	0.003857	0.004041	0.004227	0.00441	0.004596	0.004781	0.004967	0.005149	NaN	NaN	NaN	NaN	NaN	NaN	NaN	NaN	NaN	NaN	NaN	NaN	NaN	NaN	NaN	NaN	NaN	NaN	NaN	NaN
653	2.711e-20	0.0003709	0.0007488	0.001141	0.001549	0.001955	0.002355	0.002747	0.003137	0.003529	0.003923	0.004311	0.004687	0.005045	0.005375	0.005675	0.005949	NaN	NaN	NaN	NaN	NaN	NaN	NaN	NaN	NaN	NaN	NaN	NaN	NaN	NaN	NaN	NaN	NaN	NaN	NaN	NaN	NaN	NaN	NaN	NaN	NaN	NaN	NaN	NaN	NaN	NaN	NaN	NaN
654	1.355e-20	0.0002099	0.0004237	0.0006491	0.0008915	0.001157	0.001457	0.001788	0.002134	0.00249	0.002853	0.003214	0.003572	0.003926	0.004271	0.0046	0.00491	0.005196	NaN	NaN	NaN	NaN	NaN	NaN	NaN	NaN	NaN	NaN	NaN	NaN	NaN	NaN	NaN	NaN	NaN	NaN	NaN	NaN	NaN	NaN	NaN	NaN	NaN	NaN	NaN	NaN	NaN	NaN	NaN
655	1.355e-20	0.0002518	0.0005094	0.0007798	0.001069	0.001385	0.001742	0.002135	0.002547	0.002976	0.003421	0.003878	0.004344	0.004813	0.005276	NaN	NaN	NaN	NaN	NaN	NaN	NaN	NaN	NaN	NaN	NaN	NaN	NaN	NaN	NaN	NaN	NaN	NaN	NaN	NaN	NaN	NaN	NaN	NaN	NaN	NaN	NaN	NaN	NaN	NaN	NaN	NaN	NaN	NaN
656	-4.066e-20	0.0001749	0.0003525	0.000536	0.0007276	0.000921	0.001105	0.001281	0.001455	0.001632	0.001814	0.001999	0.002187	0.002375	0.00256	0.002739	0.002914	0.003091	0.003268	0.003441	0.003606	0.003761	0.003903	0.004032	0.004147	0.004249	0.004339	0.004415	0.004477	0.004525	0.00456	0.004586	0.004603	0.004609	0.004603	NaN	NaN	NaN	NaN	NaN	NaN	NaN	NaN	NaN	NaN	NaN	NaN	NaN	NaN
657	2.711e-20	0.0003555	0.0007167	0.001091	0.001485	0.001905	0.002328	0.002748	0.003175	0.003604	0.004028	0.004442	0.004841	0.005219	0.005567	NaN	NaN	NaN	NaN	NaN	NaN	NaN	NaN	NaN	NaN	NaN	NaN	NaN	NaN	NaN	NaN	NaN	NaN	NaN	NaN	NaN	NaN	NaN	NaN	NaN	NaN	NaN	NaN	NaN	NaN	NaN	NaN	NaN	NaN
658	2.711e-20	0.0002089	0.00042	0.0006369	0.0008626	0.0011	0.001361	0.001637	0.001909	0.002175	0.002435	0.002687	0.002928	0.003159	0.003377	0.003578	0.003761	0.003923	0.004072	0.004218	0.004357	0.004488	0.004613	0.004729	0.004832	0.004923	NaN	NaN	NaN	NaN	NaN	NaN	NaN	NaN	NaN	NaN	NaN	NaN	NaN	NaN	NaN	NaN	NaN	NaN	NaN	NaN	NaN	NaN	NaN
659	2.711e-20	0.0003333	0.0006726	0.001026	0.001391	0.001748	0.002103	0.002461	0.002822	0.003199	0.003599	0.004018	0.004452	0.004897	0.00534	0.005776	NaN	NaN	NaN	NaN	NaN	NaN	NaN	NaN	NaN	NaN	NaN	NaN	NaN	NaN	NaN	NaN	NaN	NaN	NaN	NaN	NaN	NaN	NaN	NaN	NaN	NaN	NaN	NaN	NaN	NaN	NaN	NaN	NaN
660	-5.421e-20	0.0006185	0.001208	0.001775	0.002322	0.00285	0.003357	0.00384	0.0043	0.004729	0.005124	0.005476	0.005797	NaN	NaN	NaN	NaN	NaN	NaN	NaN	NaN	NaN	NaN	NaN	NaN	NaN	NaN	NaN	NaN	NaN	NaN	NaN	NaN	NaN	NaN	NaN	NaN	NaN	NaN	NaN	NaN	NaN	NaN	NaN	NaN	NaN	NaN	NaN	NaN
661	-5.421e-20	0.0003476	0.0006994	0.001063	0.001441	0.001827	0.002204	NaN	NaN	NaN	NaN	NaN	NaN	NaN	NaN	NaN	NaN	NaN	NaN	NaN	NaN	NaN	NaN	NaN	NaN	NaN	NaN	NaN	NaN	NaN	NaN	NaN	NaN	NaN	NaN	NaN	NaN	NaN	NaN	NaN	NaN	NaN	NaN	NaN	NaN	NaN	NaN	NaN	NaN
662	0	0.0002621	0.0005303	0.000812	0.001113	0.001439	0.001805	0.002203	0.002611	0.003023	0.003435	0.003835	0.004218	0.004577	0.004909	NaN	NaN	NaN	NaN	NaN	NaN	NaN	NaN	NaN	NaN	NaN	NaN	NaN	NaN	NaN	NaN	NaN	NaN	NaN	NaN	NaN	NaN	NaN	NaN	NaN	NaN	NaN	NaN	NaN	NaN	NaN	NaN	NaN	NaN
663	0	0.0001841	0.0003737	0.0005744	0.0007918	0.001033	0.00131	0.001624	0.001965	0.002331	0.002722	0.003136	0.003574	0.004032	0.004507	0.004996	0.005488	0.005968	NaN	NaN	NaN	NaN	NaN	NaN	NaN	NaN	NaN	NaN	NaN	NaN	NaN	NaN	NaN	NaN	NaN	NaN	NaN	NaN	NaN	NaN	NaN	NaN	NaN	NaN	NaN	NaN	NaN	NaN	NaN
664	0	0.0002052	0.0004145	0.0006319	0.0008611	0.001106	0.001377	0.001669	0.001963	0.002257	0.002551	0.002844	0.003134	0.003418	0.003693	0.003955	0.004201	0.004429	0.004645	0.004857	0.005063	0.005255	0.005433	0.005592	NaN	NaN	NaN	NaN	NaN	NaN	NaN	NaN	NaN	NaN	NaN	NaN	NaN	NaN	NaN	NaN	NaN	NaN	NaN	NaN	NaN	NaN	NaN	NaN	NaN
665	-2.711e-20	0.0004813	0.0009772	0.001504	0.00207	0.002659	0.003273	0.003911	0.00457	0.005249	NaN	NaN	NaN	NaN	NaN	NaN	NaN	NaN	NaN	NaN	NaN	NaN	NaN	NaN	NaN	NaN	NaN	NaN	NaN	NaN	NaN	NaN	NaN	NaN	NaN	NaN	NaN	NaN	NaN	NaN	NaN	NaN	NaN	NaN	NaN	NaN	NaN	NaN	NaN
666	2.711e-20	0.000423	0.0008607	0.001329	0.001843	0.002414	0.003063	0.003783	0.004535	NaN	NaN	NaN	NaN	NaN	NaN	NaN	NaN	NaN	NaN	NaN	NaN	NaN	NaN	NaN	NaN	NaN	NaN	NaN	NaN	NaN	NaN	NaN	NaN	NaN	NaN	NaN	NaN	NaN	NaN	NaN	NaN	NaN	NaN	NaN	NaN	NaN	NaN	NaN	NaN
667	-5.421e-20	0.0006957	0.001385	0.002062	0.002722	0.003361	NaN	NaN	NaN	NaN	NaN	NaN	NaN	NaN	NaN	NaN	NaN	NaN	NaN	NaN	NaN	NaN	NaN	NaN	NaN	NaN	NaN	NaN	NaN	NaN	NaN	NaN	NaN	NaN	NaN	NaN	NaN	NaN	NaN	NaN	NaN	NaN	NaN	NaN	NaN	NaN	NaN	NaN	NaN
668	2.711e-20	0.000325	0.0006646	0.001032	0.00144	0.001897	0.002387	0.002909	0.003478	0.004085	0.00472	0.005369	0.00601	NaN	NaN	NaN	NaN	NaN	NaN	NaN	NaN	NaN	NaN	NaN	NaN	NaN	NaN	NaN	NaN	NaN	NaN	NaN	NaN	NaN	NaN	NaN	NaN	NaN	NaN	NaN	NaN	NaN	NaN	NaN	NaN	NaN	NaN	NaN	NaN
669	-6.776e-21	7.925e-05	0.0001604	0.0002453	0.0003367	0.0004341	0.0005361	0.000644	0.0007603	0.0008874	0.001027	0.001181	0.00135	0.001536	0.001739	0.001957	0.002193	0.002447	0.002721	0.003013	0.003324	0.003648	0.003984	0.004328	0.004674	0.005016	0.005348	NaN	NaN	NaN	NaN	NaN	NaN	NaN	NaN	NaN	NaN	NaN	NaN	NaN	NaN	NaN	NaN	NaN	NaN	NaN	NaN	NaN	NaN
670	-5.421e-20	0.0005541	0.001118	0.00169	0.002248	0.002797	0.003335	0.003864	0.004384	0.004891	0.005395	0.005889	0.006362	0.006797	NaN	NaN	NaN	NaN	NaN	NaN	NaN	NaN	NaN	NaN	NaN	NaN	NaN	NaN	NaN	NaN	NaN	NaN	NaN	NaN	NaN	NaN	NaN	NaN	NaN	NaN	NaN	NaN	NaN	NaN	NaN	NaN	NaN	NaN	NaN
671	1.626e-19	0.0003217	0.0006515	0.0009886	0.001331	0.001684	0.002051	0.002436	0.00284	0.003262	0.003702	0.00416	0.004633	0.005108	0.005579	NaN	NaN	NaN	NaN	NaN	NaN	NaN	NaN	NaN	NaN	NaN	NaN	NaN	NaN	NaN	NaN	NaN	NaN	NaN	NaN	NaN	NaN	NaN	NaN	NaN	NaN	NaN	NaN	NaN	NaN	NaN	NaN	NaN	NaN
672	5.421e-20	0.0006144	0.001223	0.00181	0.002379	0.002937	0.003481	0.00401	0.004522	0.005009	0.005464	NaN	NaN	NaN	NaN	NaN	NaN	NaN	NaN	NaN	NaN	NaN	NaN	NaN	NaN	NaN	NaN	NaN	NaN	NaN	NaN	NaN	NaN	NaN	NaN	NaN	NaN	NaN	NaN	NaN	NaN	NaN	NaN	NaN	NaN	NaN	NaN	NaN	NaN
673	0	0.000204	0.0004127	0.000631	0.0008633	0.001114	0.001396	0.001703	0.002018	0.002341	0.002672	0.00301	0.003353	0.003698	0.004037	0.004365	0.004676	0.004964	NaN	NaN	NaN	NaN	NaN	NaN	NaN	NaN	NaN	NaN	NaN	NaN	NaN	NaN	NaN	NaN	NaN	NaN	NaN	NaN	NaN	NaN	NaN	NaN	NaN	NaN	NaN	NaN	NaN	NaN	NaN
674	-5.421e-20	0.0004889	0.0009938	0.001531	0.002114	0.002757	0.003484	0.00428	NaN	NaN	NaN	NaN	NaN	NaN	NaN	NaN	NaN	NaN	NaN	NaN	NaN	NaN	NaN	NaN	NaN	NaN	NaN	NaN	NaN	NaN	NaN	NaN	NaN	NaN	NaN	NaN	NaN	NaN	NaN	NaN	NaN	NaN	NaN	NaN	NaN	NaN	NaN	NaN	NaN
675	-2.711e-20	0.0004025	0.0008112	0.001233	0.001676	0.002145	0.00266	0.003208	0.003749	0.004274	0.004778	0.005252	NaN	NaN	NaN	NaN	NaN	NaN	NaN	NaN	NaN	NaN	NaN	NaN	NaN	NaN	NaN	NaN	NaN	NaN	NaN	NaN	NaN	NaN	NaN	NaN	NaN	NaN	NaN	NaN	NaN	NaN	NaN	NaN	NaN	NaN	NaN	NaN	NaN
676	0	0.000145	0.0002913	0.000442	0.0005992	0.0007641	0.0009448	0.001135	0.001323	0.001509	0.001691	0.001867	0.002041	0.00221	0.00237	0.002519	0.002656	0.00278	0.002896	0.003009	0.00312	0.003226	0.003329	0.003426	0.003515	0.0036	0.003684	0.003765	0.003845	0.003921	0.003994	0.004061	0.004122	NaN	NaN	NaN	NaN	NaN	NaN	NaN	NaN	NaN	NaN	NaN	NaN	NaN	NaN	NaN	NaN
677	2.711e-20	0.0002114	0.000427	0.0006519	0.0008773	0.001102	0.001326	0.001549	0.001774	0.001999	0.002229	0.002463	0.002699	0.002933	0.00316	0.003383	0.003603	0.003818	0.004029	0.004233	0.004433	0.004627	0.004813	0.004987	0.005147	NaN	NaN	NaN	NaN	NaN	NaN	NaN	NaN	NaN	NaN	NaN	NaN	NaN	NaN	NaN	NaN	NaN	NaN	NaN	NaN	NaN	NaN	NaN	NaN
678	-2.711e-20	0.0001231	0.0002479	0.0003761	0.0005044	0.0006277	0.0007443	0.0008545	0.0009606	0.001064	0.001166	0.001267	0.001368	0.001465	0.001558	0.001648	0.001736	0.001824	0.001912	0.001998	0.002084	0.002168	0.002251	0.002328	0.0024	0.002469	0.002535	0.002597	0.002657	0.002714	0.002765	0.002811	0.002853	0.002891	0.002927	0.002964	0.003001	0.003038	0.003074	0.003109	0.003142	0.003175	0.003208	0.00324	0.003272	0.0033	NaN	NaN	NaN
679	-6.776e-21	0.0001338	0.0002699	0.0004115	0.000561	0.0007211	0.0008878	0.001056	0.001228	0.001401	0.001574	0.001743	0.001912	0.002075	0.00223	0.002375	0.002508	0.002632	0.002752	0.002866	0.002975	0.003079	0.003177	0.003265	0.003345	0.003417	NaN	NaN	NaN	NaN	NaN	NaN	NaN	NaN	NaN	NaN	NaN	NaN	NaN	NaN	NaN	NaN	NaN	NaN	NaN	NaN	NaN	NaN	NaN
680	1.084e-19	0.000516	0.001042	0.00159	0.002167	0.00278	0.003381	0.003969	0.004565	0.005158	NaN	NaN	NaN	NaN	NaN	NaN	NaN	NaN	NaN	NaN	NaN	NaN	NaN	NaN	NaN	NaN	NaN	NaN	NaN	NaN	NaN	NaN	NaN	NaN	NaN	NaN	NaN	NaN	NaN	NaN	NaN	NaN	NaN	NaN	NaN	NaN	NaN	NaN	NaN
681	-2.711e-20	0.0004077	0.0008323	0.001291	0.001801	0.002376	0.003025	0.003733	0.004492	0.005279	NaN	NaN	NaN	NaN	NaN	NaN	NaN	NaN	NaN	NaN	NaN	NaN	NaN	NaN	NaN	NaN	NaN	NaN	NaN	NaN	NaN	NaN	NaN	NaN	NaN	NaN	NaN	NaN	NaN	NaN	NaN	NaN	NaN	NaN	NaN	NaN	NaN	NaN	NaN
682	-5.421e-20	0.0002813	0.000571	0.0008784	0.001211	0.001575	0.001989	0.002443	0.002918	0.003408	0.003911	0.004419	0.004921	NaN	NaN	NaN	NaN	NaN	NaN	NaN	NaN	NaN	NaN	NaN	NaN	NaN	NaN	NaN	NaN	NaN	NaN	NaN	NaN	NaN	NaN	NaN	NaN	NaN	NaN	NaN	NaN	NaN	NaN	NaN	NaN	NaN	NaN	NaN	NaN
683	-1.355e-20	0.000178	0.0003587	0.0005462	0.0007433	0.0009541	0.00119	0.001445	0.001705	0.001965	0.002225	0.002484	0.002743	0.003002	0.00326	0.003516	0.003768	0.004015	0.004263	0.004518	0.004782	0.00505	0.005317	NaN	NaN	NaN	NaN	NaN	NaN	NaN	NaN	NaN	NaN	NaN	NaN	NaN	NaN	NaN	NaN	NaN	NaN	NaN	NaN	NaN	NaN	NaN	NaN	NaN	NaN
684	-1.355e-20	0.0001547	0.0003148	0.0004848	0.0006702	0.0008751	0.001108	0.001367	0.001639	0.001918	0.002202	0.002489	0.002776	0.003061	0.003339	0.003608	0.003868	0.004119	0.004363	0.004606	0.004849	0.005091	0.005324	NaN	NaN	NaN	NaN	NaN	NaN	NaN	NaN	NaN	NaN	NaN	NaN	NaN	NaN	NaN	NaN	NaN	NaN	NaN	NaN	NaN	NaN	NaN	NaN	NaN	NaN
685	-2.711e-20	0.0003566	0.0007178	0.001093	0.001488	0.001907	0.002369	0.002861	0.003353	0.003837	0.004313	0.004774	NaN	NaN	NaN	NaN	NaN	NaN	NaN	NaN	NaN	NaN	NaN	NaN	NaN	NaN	NaN	NaN	NaN	NaN	NaN	NaN	NaN	NaN	NaN	NaN	NaN	NaN	NaN	NaN	NaN	NaN	NaN	NaN	NaN	NaN	NaN	NaN	NaN
686	0	0.000402	0.0008092	0.001226	0.001629	0.002015	0.002385	0.002743	0.003087	0.003421	0.003758	0.004098	0.004437	0.004769	0.005089	0.0054	0.005701	NaN	NaN	NaN	NaN	NaN	NaN	NaN	NaN	NaN	NaN	NaN	NaN	NaN	NaN	NaN	NaN	NaN	NaN	NaN	NaN	NaN	NaN	NaN	NaN	NaN	NaN	NaN	NaN	NaN	NaN	NaN	NaN
687	0	0.0002047	0.0004131	0.0006331	0.000869	0.001126	0.001416	0.001731	0.002058	0.002393	0.002735	0.003078	0.003417	0.003754	0.004079	0.004386	0.00467	NaN	NaN	NaN	NaN	NaN	NaN	NaN	NaN	NaN	NaN	NaN	NaN	NaN	NaN	NaN	NaN	NaN	NaN	NaN	NaN	NaN	NaN	NaN	NaN	NaN	NaN	NaN	NaN	NaN	NaN	NaN	NaN
688	0	0.0001658	0.0003333	0.0005058	0.0006854	0.0008757	0.001086	0.001311	0.001535	0.001756	0.001971	0.00218	0.002383	0.002579	0.002763	0.002933	0.003087	0.00322	0.003336	0.003443	0.003542	0.003631	0.003709	0.00377	0.003812	0.003836	0.003841	0.003832	0.003809	0.003771	0.003715	0.003639	0.003545	0.003431	0.003308	0.003177	0.003039	0.002895	0.002742	0.002579	0.002413	0.002246	0.002081	0.001923	0.001774	0.001628	0.001487	0.001351	0.001222
689	1.355e-20	0.0002003	0.0003924	0.0005812	0.0007642	0.0009445	0.001124	0.0013	0.001472	0.001639	0.001802	0.001957	0.00211	0.002269	0.002432	0.002605	0.002785	0.002975	0.003179	0.003402	0.003644	0.003907	0.004196	0.004504	0.004826	0.005154	NaN	NaN	NaN	NaN	NaN	NaN	NaN	NaN	NaN	NaN	NaN	NaN	NaN	NaN	NaN	NaN	NaN	NaN	NaN	NaN	NaN	NaN	NaN
690	0	0.0007788	0.001542	0.002274	0.002959	0.003583	NaN	NaN	NaN	NaN	NaN	NaN	NaN	NaN	NaN	NaN	NaN	NaN	NaN	NaN	NaN	NaN	NaN	NaN	NaN	NaN	NaN	NaN	NaN	NaN	NaN	NaN	NaN	NaN	NaN	NaN	NaN	NaN	NaN	NaN	NaN	NaN	NaN	NaN	NaN	NaN	NaN	NaN	NaN
691	1.355e-20	0.0001597	0.0003223	0.0004931	0.0006744	0.0008697	0.00109	0.001331	0.001581	0.001837	0.002097	0.002359	0.002623	0.002887	0.003145	0.003401	0.003651	0.00389	0.004122	0.004349	0.004572	0.00479	0.005004	0.005206	0.005394	0.005567	NaN	NaN	NaN	NaN	NaN	NaN	NaN	NaN	NaN	NaN	NaN	NaN	NaN	NaN	NaN	NaN	NaN	NaN	NaN	NaN	NaN	NaN	NaN
692	-1.355e-20	0.0002282	0.0004585	0.0006965	0.0009444	0.001209	0.001504	0.001823	0.002147	0.002472	0.0028	0.003124	0.003448	0.003772	0.004094	0.004415	0.004727	0.005022	0.005307	0.005584	NaN	NaN	NaN	NaN	NaN	NaN	NaN	NaN	NaN	NaN	NaN	NaN	NaN	NaN	NaN	NaN	NaN	NaN	NaN	NaN	NaN	NaN	NaN	NaN	NaN	NaN	NaN	NaN	NaN
693	5.421e-20	0.0002159	0.0004358	0.0006583	0.0008809	0.001104	0.001339	0.001576	0.001794	0.001996	0.002184	0.002363	0.002524	0.002666	0.00279	0.0029	0.002996	0.003074	0.003143	0.003208	0.003269	0.00332	0.00336	0.003393	0.003418	0.003429	0.003423	0.003399	0.003359	0.003304	0.003237	0.003158	0.003068	0.002967	0.002851	0.002728	0.002599	0.002466	0.002328	0.002187	0.002047	0.001904	0.001761	0.00162	0.001484	0.001357	0.001233	0.001115	0.001008
694	0	-0.0002231	-0.0003799	-0.0004816	-0.0005236	-0.0005138	-0.0004656	-0.0003914	-0.0002852	-0.0001368	5.069e-05	0.0002906	0.0005508	0.000791	0.001029	0.001255	0.00147	0.001677	0.00189	0.002111	0.002326	0.002543	0.002737	0.002906	0.003053	0.003155	0.003226	0.003264	0.003271	0.003243	0.003182	0.003104	0.002995	0.002877	0.002753	0.002626	0.002512	0.002398	0.002292	0.002197	0.002113	0.002029	0.001934	0.001844	0.001748	0.001644	0.001534	0.001416	0.0013
695	0	0.0001043	0.0002139	0.0003297	0.0004529	0.0005862	0.0007361	0.0009006	0.001071	0.001247	0.00143	0.001617	0.001803	0.001985	0.002164	0.00234	0.002509	0.002667	0.002815	0.002954	0.003082	0.003194	0.003292	0.003378	0.003451	0.003505	0.00354	0.003558	0.003559	0.003547	0.00352	0.003482	0.003435	0.003378	0.00331	0.003233	0.003152	0.003064	0.00297	0.002869	0.002763	0.002652	0.002533	0.002407	0.002272	0.002135	0.001993	0.001848	0.001705
[truncated: 71 more columns]
