# Supplementary material for: Fractional killing arises from cell-to-cell variability in overcoming a caspase activity threshold
Source: Mol Syst Biol. 2015 May 7;11(5):803. doi: 10.15252/msb.20145584 (PMC4461398; doi:10.15252/msb.20145584)
Supplement: Supplementary file 3 [file msb0011-0803-sd3.zip › All_data/020_TRAIL (250 ngml)_4/raw_deathscore.tsv]

Cell # (0 for discarded)	T=5min	T=10min	T=15min	T=20min	T=25min	T=30min	T=35min	T=40min	T=45min	T=50min	T=55min	T=60min	T=65min	T=70min	T=75min	T=80min	T=85min	T=90min	T=95min	T=100min	T=105min	T=110min	T=115min	T=120min	T=125min	T=130min	T=135min	T=140min	T=145min	T=150min	T=155min	T=160min	T=165min	T=170min	T=175min	T=180min	T=185min	T=190min	T=195min	T=200min	T=205min	T=210min	T=215min	T=220min	T=225min	T=230min	T=235min	T=240min	T=245min
0	0	0	0	0	0	0	0	0	-0	-0	-0	-0	-0	-0	-0	-0	-0	-0	-0	-0	-0	-0	-0	0	0	0	0	0	0	0	0	0	0	0	0	0	0	0	0	0	0	0	0	0	0	0	0	0	0
0	0	0	0	0	0	0	0	0	-0	-0	-0	-0	-0	-0	-0	-0	-0	-0	-0	-0	-0	-0	-0	0	0	0	0	0	0	0	0	0	0	0	0	0	0	0	0	0	0	0	0	0	0	0	0	0	0
0	0	0	0	0	0	0	0	0	-0	-0	-0	-0	-0	-0	-0	-0	-0	-0	-0	-0	-0	-0	-0	-0	-0	-0	-0	-0	-0	-0	-0	-0	-0	-0	-0	-0	-0	-0	-0	-0	-0	-0	-0	-0	-0	-0	-0	-0	-0
0	0	0	0	0	0	0	0	0	-0	-0	-0	-0	-0	-0	-0	-0.2	-0.2	-0.2	-0	-0	-0	-0	0	0	0	0	0	0	0	0	0	0	0	0	0	0	0	0	0	0	0	0	0	0	0	0	0	0	0
0	NaN	NaN	NaN	NaN	NaN	NaN	NaN	NaN	NaN	NaN	NaN	NaN	NaN	NaN	NaN	NaN	NaN	NaN	NaN	NaN	NaN	NaN	NaN	NaN	NaN	NaN	NaN	NaN	NaN	NaN	NaN	NaN	NaN	NaN	NaN	NaN	NaN	NaN	NaN	NaN	NaN	NaN	NaN	NaN	NaN	NaN	NaN	NaN	NaN
0	0	0	0	0	0	0	0	0	-0	-0	-0	0	0	0	0	0	0	0	0	0	0.9915	0.9863	0.9327	0.8803	1.035	1.019	0.9508	0.8772	0.8029	0.7235	0.2811	0.2171	0.134	0.02999	-0.05538	-0.07051	-0.08382	-0.09702	-0.02605	-0.02584	-0.02502	0.0304	0.0429	0.15	0.2696	0.3834	0.4846	0.5106	0.4695
0	0	0	0	0	0	0	0	0	-0	-0	-0	-0	-0	-0	-0	-0	-0	-0	-0	-0	-0	0	0	0	0	0.9193	0.9259	0.834	0.7995	0	0	0	0	0	0	0	0	0	0	0	0	0	0	0	0	0	0	0	0
0	0	0	0	0	0	0	0	0	-0	-0	-0.2	-0.2	-0.2	-0	-0	-0	-0	-0	-0	-0	-0	-0	-0	-0	0	0	0	0	0	0	0	0	0	0	0	0	0	0	0	0	0	0	0	0	0	0	0	0	0
0	NaN	NaN	NaN	NaN	NaN	NaN	NaN	NaN	NaN	NaN	NaN	NaN	NaN	NaN	NaN	NaN	NaN	NaN	NaN	NaN	NaN	NaN	NaN	NaN	NaN	NaN	NaN	NaN	NaN	NaN	NaN	NaN	NaN	NaN	NaN	NaN	NaN	NaN	NaN	NaN	NaN	NaN	NaN	NaN	NaN	NaN	NaN	NaN	NaN
0	NaN	NaN	NaN	NaN	NaN	NaN	NaN	NaN	NaN	NaN	NaN	NaN	NaN	NaN	NaN	NaN	NaN	NaN	NaN	NaN	NaN	NaN	NaN	NaN	NaN	NaN	NaN	NaN	NaN	NaN	NaN	NaN	NaN	NaN	NaN	NaN	NaN	NaN	NaN	NaN	NaN	NaN	NaN	NaN	NaN	NaN	NaN	NaN	NaN
0	0	0	0	0	0	0	0	0	-0.2	-0.2	-0.2	-0.2	-0.2	-0	-0	-0	-0	-0	-0	-0	-0	-0	-0	0	0	0	0	0	0	0	0	0	0	0	0	0	0	0	0	0	0	0	0	0	0	0	0	0	0
1	0	0	0	0	0	0	0	0	0	0	0	0	0	1.216	1.428	1.445	1.299	1.051	1.022	0.9559	0.8593	0.311	0.1735	0.04011	-0.03822	-0.05038	-0.06396	-0.07904	-0.09311	-0.03572	-0.03812	-0.03982	-0.04031	-0.04007	-0.0397	-0.03924	-0.03793	-0.03498	-0.04217	-0.04704	-0.04957	-0.05016	0	0	0	0.07678	0.07678	0.07678	0.06109
0	NaN	NaN	NaN	NaN	NaN	NaN	NaN	NaN	NaN	NaN	NaN	NaN	NaN	NaN	NaN	NaN	NaN	NaN	NaN	NaN	NaN	NaN	NaN	NaN	NaN	NaN	NaN	NaN	NaN	NaN	NaN	NaN	NaN	NaN	NaN	NaN	NaN	NaN	NaN	NaN	NaN	NaN	NaN	NaN	NaN	NaN	NaN	NaN	NaN
2	0	0	0	0	0	0	0	0	0	0	0	0	0	0	0	0	0	0	0	0	0	0	0	1.152	1.252	1.179	1.107	1.01	0.9131	0.816	0.74	0.7598	0.7792	0.7978	0.8689	1.012	1.064	1.074	1.07	0	0	0	0	0	0	0	0	0	0
0	NaN	NaN	NaN	NaN	NaN	NaN	NaN	NaN	NaN	NaN	NaN	NaN	NaN	NaN	NaN	NaN	NaN	NaN	NaN	NaN	NaN	NaN	NaN	NaN	NaN	NaN	NaN	NaN	NaN	NaN	NaN	NaN	NaN	NaN	NaN	NaN	NaN	NaN	NaN	NaN	NaN	NaN	NaN	NaN	NaN	NaN	NaN	NaN	NaN
3	0	0	0	0	0	0	0	0	0	0	0	0	0	0	0	0	0	0	0	0	0	1.473	1.666	1.737	1.698	1.655	1.589	1.524	1.463	1.395	1.225	0.9567	0.8145	0.6398	0.6	0.2	0.2	0.2	0.2	0.2	0.2	0.2	0.188	0.176	0.164	0.152	0.14	0.128	0.116
4	0	0	0	0	0	0	0	0	-0	-0	-0	-0	-0	-0	-0	-0	-0	-0	-0	-0	-0	-0	-0	-0	-0	-0	-0	-0	-0	-0	-0	-0	-0	-0	-0	-0	-0	-0	-0	-0	-0	-0	-0	-0	-0	-0	-0	-0	-0
0	NaN	NaN	NaN	NaN	NaN	NaN	NaN	NaN	NaN	NaN	NaN	NaN	NaN	NaN	NaN	NaN	NaN	NaN	NaN	NaN	NaN	NaN	NaN	NaN	NaN	NaN	NaN	NaN	NaN	NaN	NaN	NaN	NaN	NaN	NaN	NaN	NaN	NaN	NaN	NaN	NaN	NaN	NaN	NaN	NaN	NaN	NaN	NaN	NaN
5	0	0	0	0	0	0	0	0	0	0	0	0	0	0	0	0	0	1.435	1.452	1.431	1.368	1.311	1.217	1.134	0.9822	0.8771	0.3187	0.1672	0.05261	-0.09364	-0.2	-0.2	-0.2	-0.2	-0.2	-0.2	-0.2	-0.2	-0.2	-0.2	0	0	0	0	0	0	0	0	0
6	0	0	0	0	0	0	0	0	0	0	0	0	0	0	0	1.41	1.646	1.686	1.596	1.515	1.446	1.387	1.296	1.06	0.7992	0.6843	0.5324	0.4612	0.4659	0.4753	0.08538	0.08398	0.08311	0.06686	0.05097	0.03546	0.02035	0.005608	-0.008781	-0.02286	-0.04549	-0.06118	-0.07686	-0.09255	-0.1082	-0.12	-0.12	-0.12	-0.12
7	0	0	0	0	0	0	0	0	0	0	0	-0	0	0	0	0	0	0	0	0	0	0	0	0	1.475	1.622	1.596	1.186	1.17	1.111	0.9115	0.7004	0.6153	0.5398	0.469	0.4501	0.03052	0.03472	0.03802	0.04051	0.03019	0.01924	0.007672	-0.004233	-0.01601	-0.02648	-0.03492	0.05559	0.065
8	0	0	0	0	0	0	0	0	0	0	0	0	0	0	0	0	1.506	1.657	1.731	1.675	1.624	1.55	1.479	1.414	1.356	1.301	1.171	0.9225	0.6177	0.6	0.2	0.2	0.2	0.2	0.2	0.188	0.176	0.164	0.152	0.14	0.128	0.116	0.104	0.092	0.08	0.2	0.2	0.2	0.2
0	0	0	0	0	0	0	0	0	-0	-0	-0	-0	-0	-0	-0	-0	-0	-0	-0	-0	-0	-0	-0	-0	-0	-0	-0	-0	-0	-0	-0	-0	-0	-0	-0	-0	-0	-0	-0	0	0	0	0	0	0	0	0	0	0
0	0	0	0	0	0	0	0	0	-0	-0	-0	-0	-0	-0	-0	-0	-0	-0	-0	-0	-0	-0	-0	-0	-0	-0	-0	-0	-0	-0	-0	-0	-0	-0	-0	-0	-0	-0	-0	-0	-0	-0	0	0	0	0	0	0	0
9	0	0	0	0	0	0	0	0	0	0	0	0	0	0	0	0	0	0	0	0	0	0	0	0	0	1.494	1.649	1.73	1.677	1.627	1.554	1.483	1.416	1.359	1.319	1.191	0.9182	0.6127	0.6	0.6	0.2	0.1982	0.1802	0.1435	0.1039	0.0658	0.03098	-0.001429	-0.03049
10	0	0	0	0	0	0	0	0	-0	-0	-0	-0	-0	-0	-0	-0	-0	-0	-0	-0	-0	-0	-0	-0	-0	-0	-0	-0	-0	-0	-0	-0	-0	-0	-0	-0	-0	-0	-0	-0	-0	-0	-0.1904	-0.1904	-0.1904	-0.1902	-0.1899	-0.1895	-0.1893
11	0	0	0	0	0	0	0	0	0	0	0	0	0	0	0	0	0	0	0	0	0	0	1.567	1.386	1.371	1.316	1.239	1.163	1.085	1.253	0.9942	0.7328	0.6326	0.4787	0.4068	0.4089	0.01071	0.0004566	-0.009817	-0.01977	-0.02933	-0.0381	-0.04668	-0.0548	-0.06304	-0.07088	-0.07886	-0.07579	-0.07367
0	0	0	0	0	0	0	0	0	0	0	0	0	0	0	0	0	0	1.095	0.8228	0.8587	1.178	1.096	1.067	0.9612	0.8164	0.7925	0	0	0	0	0	0	0	0	0	0	0	0	0	0	0	0	0	0	0	0	0	0	0
12	0	0	0	0	0	0	0	0	0	0	0	0	0	0	0	0	0	0	1.568	1.736	1.733	1.679	1.629	1.558	1.481	1.341	1.015	0.7599	0.5604	0.4268	0.4013	0.001135	0.000888	0.0005688	-0.01529	-0.03106	-0.04672	-0.06225	-0.0775	-0.07657	-0.07486	-0.0721	-0.06809	-0.0627	-0.0559	-0.04784	-0.03916	-0.03037	-0.0336
13	0	0	0	0	0	0	0	0	0	0	0	0	0	0	0	0	0	0	0	0	0	0	0	0	0	0	0	0	1.34	1.472	1.553	1.511	1.452	1.4	1.324	1.216	0.9845	0.7	0.625	0.6	0.6	0.6	0.6	0.6	0.6	0.6	0.6	0.2	0.28
14	0	0	0	0	0	0	0	0	0	0	0	0	0	0	0	0	0	0	0	0	1.286	1.434	1.415	1.343	1.269	1.188	1.074	1.015	0.9292	0.7974	0.6436	0	0	0	0	0	0	0	0	0	0	0	0	0	0	0	0	0	0
0	NaN	NaN	NaN	NaN	NaN	NaN	NaN	NaN	NaN	NaN	NaN	NaN	NaN	NaN	NaN	NaN	NaN	NaN	NaN	NaN	NaN	NaN	NaN	NaN	NaN	NaN	NaN	NaN	NaN	NaN	NaN	NaN	NaN	NaN	NaN	NaN	NaN	NaN	NaN	NaN	NaN	NaN	NaN	NaN	NaN	NaN	NaN	NaN	NaN
0	NaN	NaN	NaN	NaN	NaN	NaN	NaN	NaN	NaN	NaN	NaN	NaN	NaN	NaN	NaN	NaN	NaN	NaN	NaN	NaN	NaN	NaN	NaN	NaN	NaN	NaN	NaN	NaN	NaN	NaN	NaN	NaN	NaN	NaN	NaN	NaN	NaN	NaN	NaN	NaN	NaN	NaN	NaN	NaN	NaN	NaN	NaN	NaN	NaN
15	0	0	0	0	0	0	0	0	0	0	0	0	0	0	0	0	0	0	1.315	1.382	1.4	1.559	1.53	1.457	1.386	1.31	1.149	0.8049	0.8157	0.7112	0.5837	0.4828	0.09192	0.08899	0.08622	0.06776	0.0491	0.04587	0.04226	0.03843	0.03444	0.0303	0.02609	0.03367	0.04135	0.04863	0.04863	0.04863	0.04863
16	0	0	0	0	0	0	0	0	0	0	0	0	0	0	0	0	0	1.605	1.731	1.374	1.32	1.27	1.196	1.425	1.359	1.302	1.266	1.197	0.9612	0.6752	0.162	0.1691	0.1754	0.181	0.1862	0.1906	0.1943	0.1968	0.1987	0.1997	0.2	0.1916	0.1779	0.1693	0.167	0.1667	0.1675	0.1693	0.1716
0	0	0	0	0	0	0	0	0	-0	-0	-0	0	0	0	0	0	0	0	0	0	0	0	0	0	0	0	0	0	0	0	0	0	0	0	0	0	0	0	0	0	0	0	0	0	0	0	0	0	0
17	0	0	0	0	0	0	0	0	0	0	0	0	0	0	0	0	0	0	0	1.308	1.449	1.528	1.647	1.609	1.546	1.482	1.42	1.361	1.307	1.203	0.9682	0.7235	0.5368	0.5002	0.4984	0.5002	0.5025	0.5045	0.5058	0.5063	0.5061	0.5065	0.5054	0.5036	0.5005	0.4976	0.09447	0.09045	0.07438
18	0	0	0	0	0	0	0	0	-0	-0	0	0	0	0	0	0	0	0	0	0	0	0	0	0	0	0	0	0	0	0	1.338	1.525	1.716	1.698	1.659	1.616	1.571	1.492	1.394	1.253	1.057	0.95	0.8883	0.7972	0.6067	0.4841	0.4551	0.4362	0.4237
19	0	0	0	0	0	0	0	0	0	0	0	0	0	0	0	0	0	0	0	0	1.489	1.694	1.688	1.636	1.56	1.476	1.364	1.216	0.9858	0.8489	0.8148	0.7554	0.6826	0.5723	0.436	0.402	0.407	0.4193	0.44	0.4673	0.4976	0.5283	0.1572	0.1824	0.2	0.188	0.176	0.164	0.152
20	0	0	0	0	0	0	0	0	0	0	0	0	0	0	0	0	0	0	0	0	0	0	0	0.8252	0.9488	0.9669	1.109	1.121	1.051	0.9795	0.9108	0.8488	0.7972	0.8026	0.6716	0.5461	0.4562	0.4695	0.4839	0.4992	0.5154	0.5328	0.5508	0.5686	0.1686	0.1566	0.1446	0.1326	0.1206
21	0	0	0	0	0	0	0	0	0	0	0	0	0	0	0	1.348	1.667	1.678	1.697	1.654	1.583	1.509	1.434	1.36	1.29	1.183	1.071	0.9607	0.9399	0.8413	0.7219	0.3839	0.2516	0.24	-0.2	-0.2	-0.215	-0.2312	-0.2486	-0.2672	-0.287	-0.308	-0.326	-0.2	-0.2	-0.2	-0.2	0	0
0	0	0	0	0	0	0	0	0	0	-0	-0	-0	-0	-0.2	-0.2	-0.2	-0.2	-0	-0	-0	-0	-0	-0.2	-0.2	-0.2	0	0	0	0	0	0	0	0	0	0	0	0	0	0	0	0	0	0	0	0	0	0	0	0
22	0	0	0	0	0	0	0	0	0	0	0	0	0	0	0	0	0	0	0	0	1.252	1.623	1.683	1.629	1.55	1.474	1.4	1.326	1.231	1.065	0.8593	0.8208	0.7786	0.691	0.1579	0.1038	-0.1503	-0.2062	-0.2528	-0.269	-0.2864	-0.305	-0.3248	-0.3458	-0.368	-0.374	-0.38	-0.38	-0.38
23	0	0	0	0	0	0	0	0	0	0	0	0	0	0	0	0	0	0	0	0	0	0	0	1.503	1.656	1.685	1.191	1.099	1.025	0.9538	0.8849	0.8195	0.7189	0.5729	0.4282	0.382	0.3818	0.384	0.3872	-0.008503	-0.00295	0.004642	0.01517	0.02932	0.04698	0.06791	0.09122	0.1042	0.118
0	0	0	0	0	0	0	0	0	-0	-0	-0	-0	-0	-0	-0	-0	-0	-0	-0	-0	-0	-0	-0	-0	-0	-0	-0	-0	-0	-0	-0	-0	-0	-0	-0	-0	-0	-0	-0	-0	-0	-0	-0	-0	-0	-0	-0	-0	-0
0	0	0	0	0	0	0	0	0	-0	-0	-0	-0	-0.2	-0	-0	-0	-0	-0.2	-0.2	-0.2	-0.2	-0.2	-0.2	-0.2	0	0	0	0	0	0	0	0	0	0	0	0	0	0	0	0	0	0	0	0	0	0	0	0	0
24	0	0	0	0	0	0	0	0	0	0	0	0	0	0	0	0	0	0	0	1.326	1.646	1.685	1.629	1.252	1.178	1.407	1.339	1.275	1.19	1.035	0.6804	0.4764	0.4435	0.04804	0.05316	0.05858	0.06402	0.06957	0.07517	0.0806	0.07347	0.06577	0.09342	0.08459	0.0756	0.0665	0.1051	0.1075	0.11
25	0	0	0	0	0	0	0	0	0	0	0	0	0	0	1.234	1.582	1.678	1.676	1.598	1.524	1.452	1.384	1.314	1.227	1.024	0.6857	0.5431	0.1172	0.1322	0.148	0.1642	0.1808	0.1857	0.2	0.2	0.2	0.2	0.2	0.2	0.2	0.2	0.2	0.2	0.2	0.188	0.176	0.164	0.152	0.14
0	0	0	0	0	0	0	0	0	-0	-0.2	-0.2	-0.2	-0.2	-0.2	-0.2	-0.2	-0.2	-0.2	-0.2	-0.2	-0.2	0	0	0	0	0	0	0	0	0	0	0	0	0	0	0	0	0	0	0	0	0	0	0	0	0	0	0	0
26	0	0	0	0	0	0	0	0	0	0	0	0	0	0	0	0	0	0	0	0	0	0	0	0	0	1.509	1.351	1.374	1.318	1.24	1.165	1.392	1.322	1.262	1.23	1.238	1.082	0.8609	0.6346	0.6	0.2	0.28	0.3457	0.3994	0.4514	0.5086	0.4904	0.07529	0.06343
27	0	0	0	0	0	0	0	0	0	0	0	0	0	0	0	0	0	0	0	0	0	1.247	1.37	1.649	1.628	1.246	1.167	1.091	1.016	0.9417	1.158	1.072	0.9172	0.675	0.5614	0.4324	0.03371	0.03511	0.02434	0.01366	0.003718	-0.004839	-0.01156	0.05562	0.06492	0.07579	0.1248	0.1966	0.2506
0	0	0	0	0	0	0	0	0	0	-0	-0	-0	-0	-0	-0	-0	-0.2	-0.2	-0.2	-0.2	-0.2	-0.2	-0.2	-0.2	-0	0	0	0	0	0	0	0	0	0	0	0	0	0	0	0	0	0	0	0	0	0	0	0	0
28	0	0	0	0	0	0	0	0	-0	-0	-0	-0	-0	-0	-0	-0	-0	-0	-0	-0	-0	-0	-0	-0	-0	-0	-0	-0	-0	-0	-0	-0	-0	-0	-0	-0	-0	-0	-0	-0	-0	-0	0	0	0	0	0	0	0
0	0	0	0	0	0	0	0	0	0.9036	1.052	1.254	1.41	1.436	1.447	1.394	1.283	1.17	1.056	1	0.55	0.5	0.45	0.4	0.4	0.4	0.375	0.35	0.3939	0.4489	0.5039	0.5589	0.6139	0.6	0.6	0.6	0.6051	0.6335	0.6384	0.625	0.6	0.6	0.6	0.6	0.2	0.2	0.2	0.2	0.2	0.2
29	0	0	0	0	0	0	0	0	0	0	0	0	0	0	0	0	0	0	0	0	0	0	0	0	0	0	0	0	0	1.519	1.581	1.515	1.451	1.365	1.307	1.256	1.191	1.046	0.7621	0.5774	0.5338	0.5253	0.5228	0.1251	0.1283	0.1196	0.1112	0.1031	0.0954
30	0	0	0	0	0	0	0	0	0	0	0	0	0	1.133	1.394	1.66	1.658	1.677	1.643	1.578	1.513	1.449	1.389	1.311	1.133	0.8933	0.7344	0.5792	0.5766	0.5772	0.5813	0.5882	0.5971	0.6	0.6	0.6	0.6	0.6	0.2	0.2	0.188	0.176	0.164	0.152	0.14	0.128	0.116	0.104	0.092
31	0	0	0	0	0	0	0	0	0	0	0	0	0	0	0	0	0	0	0	1.32	1.651	1.673	1.321	1.246	1.171	1.399	1.333	1.277	1.23	1.039	0.7863	0.5247	0.4409	0.4394	0.4377	0.4357	0.433	0.4294	0.4261	0.4227	0.4186	0.4151	0.01197	0.009105	0.006417	-0.007543	-0.0209	-0.03389	-0.04656
32	0	0	0	0	0	0	0	0	0.8566	0.8713	0.8375	0.7392	0.7211	0.7811	0.8189	0.4211	0.4161	0.4004	0.4425	0.4846	0.5003	0.6381	0.7602	0.898	0.9937	1.116	1.158	1.276	1.293	1.128	1.05	1	0.925	0.85	0.775	0.7	0.675	0.6343	0.5936	0.5529	0.5373	0.5216	0.5059	0.4902	0.4745	0.4588	0.04314	0.02745	0.01176
33	0	0	0	0	0	0	0	0	0	0	0	0	0	0	0	1.37	1.714	1.68	1.63	1.556	1.486	1.419	1.36	1.316	1.235	1.059	0.8121	0.6433	0.5147	0.5282	0.5431	0.5596	0.5774	0.1968	0.2	0.2222	0.2	0.2	0.2	0.2	0.188	0.176	0.2	0.2	0.2	0.2	0.2	0.2	0.2
0	0	0	0	0	0	0	0	0	-0	-0	-0	-0	-0	-0	-0	-0	-0	-0	-0	-0.08445	-0.08497	-0.08582	-0.08665	-0.0879	-0.08859	-0.08893	-0.08825	-0.08711	-0.08604	-0.08533	-0.0847	-0.08367	-0.08178	-0.07855	-0.07377	-0.06765	-0.06072	-0	-0	-0	-0	-0	-0	-0	-0	-0.009204	-0.0001496	0	0
34	0	0	0	0	0	0	0	0	0	0	0	0	0	0	0	0	0	1.428	1.735	1.736	1.382	1.33	1.255	1.48	1.406	1.33	1.249	1.16	1.108	1.024	0.9088	0.7498	0.6267	0.6	0.6	0.6	0.6	0.6	0.2	0.2	0.188	0.176	0.164	0.152	0.14	0.128	0.116	0.104	0.092
0	0	0	0	0	0	0	0	0	-0	-0	-0	-0	-0	-0	-0	-0	-0	-0	-0	-0	-0	-0	-0	-0	-0	-0	-0	-0	-0	-0	-0	-0	-0	-0	-0	-0	-0	-0	-0	-0	0	0	0	0	0	0	0	0	0
0	NaN	NaN	NaN	NaN	NaN	NaN	NaN	NaN	NaN	NaN	NaN	NaN	NaN	NaN	NaN	NaN	NaN	NaN	NaN	NaN	NaN	NaN	NaN	NaN	NaN	NaN	NaN	NaN	NaN	NaN	NaN	NaN	NaN	NaN	NaN	NaN	NaN	NaN	NaN	NaN	NaN	NaN	NaN	NaN	NaN	NaN	NaN	NaN	NaN
35	0	0	0	0	0	0	0	0	-0	-0	-0	-0	-0	-0	-0	-0	0	0	0	0	0	0	0	0.839	0.9694	1.007	1.027	1.537	1.575	1.503	1.411	1.264	1	0.7055	0.5302	0.5277	0.1496	0.1685	0.1828	0.1908	0.179	0.1586	0.1334	0.11	0.09734	0.09387	0.08836	0.07353	0.04934
0	0	0	0	0	0	0	0	0	-0	-0	-0	-0	-0	-0	-0	-0	-0	-0	-0	-0	-0	-0	-0	-0	-0	-0	-0	-0	-0	-0	-0	-0	-0	-0	-0	-0	-0	-0	-0	-0	-0	-0	-0	-0	-0	-0	-0	-0	-0
36	0	0	0	0	0	0	0	0	-0	-0	-0	0	0	0	0	0	0	0	0	0	0	0.6997	0.8209	0.9491	1.007	1.292	1.373	1.392	1.353	1.237	1.127	1.005	0.8392	0.2536	0.1686	0.1395	0.1066	0.09448	0.07907	0.06215	0.04561	0.03157	0.02242	0.01957	0.02281	0.03201	0.04565	0.06239	0.08132
0	0	0	0	0	0	0	0	0	-0	-0	0	0	0	0	0	0	0	0	0	0	0	0	0	0	0	1.36	1.381	1.506	1.569	1.501	1.431	1.364	1.304	1.259	1.27	1.015	0.6648	0.4451	0.4322	0.4226	0.4154	0.4108	0.4077	0.005636	0.004102	0.002826	0.001883	0.001235	0.0008004
37	0	0	0	0	0	0	0	0	0	0	0	0	0	0	0	0	1.255	1.379	1.399	1.343	1.502	1.485	1.425	1.368	1.323	1.293	1.218	1.011	0.7208	0.6	0.2	0.2	0.2	0.2	0.188	0.176	0.164	0.152	0.14	0.2	0.2	0.2	0.2	0.2	0.2	0.188	0.176	0.164	0.152
0	0	0	0	0	0	0	0	0	-0	-0	-0	-0	-0	-0	-0	-0	-0	-0	-0	-0	-0	-0	-0	-0	-0	-0	-0	-0	-0	-0	-0	-0	-0	-0	-0	-0	-0	-0	-0	-0	-0	-0	-0	-0	-0	-0	-0	-0	-0
0	0	0	0	0	0	0	0	0	-0	-0	-0	-0	-0	-0	-0	-0	-0	-0	-0	-0	-0	-0	-0	-0	-0	-0	-0	-0	-0	-0	-0	-0	-0	-0	-0	-0	-0	-0	-0	-0	-0	-0	-0	-0	-0	-0	-0	-0	0
38	0	0	0	0	0	0	0	0	-0	-0	-0	-0	-0	0	0	0	0	0	0	0	0	0	0	1.048	1.282	1.301	1.432	1.473	1.397	1.3	1.13	0.8288	0.5428	0.1225	0.1207	0.1405	0.154	0.1623	0.1621	0.151	0.1325	0.1254	0.1419	0.167	0.1811	0.1824	0.1623	0.135	0.1024
39	0	0	0	0	0	0	0	0	-0	-0	-0	-0	-0	-0	-0	-0	-0	-0	-0	-0	-0	-0	-0	-0	-0	-0	-0	-0	-0	-0	-0	-0	-0	-0	-0	-0	-0	-0	-0	-0	-0	-0	-0	0	0	0	0	0	0
40	0	0	0	0	0	0	0	0	0	0	0	0	0	0	0	0	0	0	0	0	0	0	0	0	0	0	0	0	0	0	0	0	0	0	0	0	1.582	1.664	1.688	1.608	1.53	1.454	1.381	1.282	1.07	0.7141	0.583	0.4316	0.4235
41	0	0	0	0	0	0	0	0	0	0	0	0	0	0.9111	1.026	1.4	1.46	1.426	1.369	1.319	1.274	1.198	1.113	1.004	0.9129	0.7725	0.6256	0.6	0.2	0.2	0.2	0.2	0.2	0.2	0.2	0.188	0.176	0.2	0.188	0.176	0.164	0.152	0.14	0.2	0.2	0.2	0.188	0.2	0.2
42	0	0	0	0	0	0	0	0	0	0	0	0	0	0	1.402	1.7	1.729	1.684	1.639	1.569	1.504	1.445	1.399	1.364	1.229	1.069	0.8975	0.8013	0.2747	0.2	0.2	0.2	0.2	0.28	0.36	0.44	0.52	0.6	0.6	0.5994	0.5914	0.1843	0.1747	0.1653	0.1449	0.123	0.1024	0.08161	0.06128
0	0	0	0	0	0	0	0	0	-0	-0	-0	-0	0	0	0	0	0	0	0	0	0	0	0	0	0	0	0	0	0	0	0	0	0	0	0	0	0	0	0	0	0	0	0	0	0	0	0	0	0
43	0	0	0	0	0	0	0	0	0	0	0	0	0	0	0	0	0	0	0	0	1.254	1.377	1.617	1.631	1.55	1.171	1.095	1.02	1.247	1.149	0.9928	0.6837	0.597	0.4666	0.4003	0.0005422	0.0009202	0.001579	0.002611	0.004056	-0.009723	-0.02303	-0.03576	-0.04795	-0.05978	-0.07136	-0.08275	-0.09382	-0.1041
0	NaN	NaN	NaN	NaN	NaN	NaN	NaN	NaN	NaN	NaN	NaN	NaN	NaN	NaN	NaN	NaN	NaN	NaN	NaN	NaN	NaN	NaN	NaN	NaN	NaN	NaN	NaN	NaN	NaN	NaN	NaN	NaN	NaN	NaN	NaN	NaN	NaN	NaN	NaN	NaN	NaN	NaN	NaN	NaN	NaN	NaN	NaN	NaN	NaN
44	0	0	0	0	0	0	0	0	-0	-0	-0	-0	-0	-0	0	0	0	0	0	0	0	0	0	0	0	0	0	0	-0	-0	-0	-0	-0	-0	-0	-0	-0	-0	-0	-0	0	0	0	0	0	0	0	0	-0
45	0	0	0	0	0	0	0	0	0	0	0	0	0	0	0	1.267	1.36	1.357	1.28	1.458	1.42	1.348	1.272	1.193	1.099	0.9999	0.4566	0.2373	0.08823	0.07442	0.07346	0.06487	0.04786	0.02765	0.09623	0.1015	0.1103	0.1176	0.1196	0.1152	0.1826	0.08179	0.05654	0.03659	0.02154	0.01415	0.008727	0.005539	0.006833
0	NaN	NaN	NaN	NaN	NaN	NaN	NaN	NaN	NaN	NaN	NaN	NaN	NaN	NaN	NaN	NaN	NaN	NaN	NaN	NaN	NaN	NaN	NaN	NaN	NaN	NaN	NaN	NaN	NaN	NaN	NaN	NaN	NaN	NaN	NaN	NaN	NaN	NaN	NaN	NaN	NaN	NaN	NaN	NaN	NaN	NaN	NaN	NaN	NaN
46	0	0	0	0	0	0	0	0	0	0	0	0	0	0	0	0	0	0	0	0	0	1.254	1.365	1.626	1.601	1.526	1.452	1.38	1.311	1.247	1.187	1.184	1.211	1.129	1.004	0.8995	0.82	0.7205	0.6091	0.6	0.6	0.6	0.6	0.6	0.6	0.6	0.6	0.6	0.6
47	0	0	0	0	0	0	0	0	0	0	0	0	0	0	0	0	0	0	0	0	0	0	0	0	0	0	0	1.405	1.553	1.599	1.549	1.499	1.447	1.393	1.311	1.222	1.128	1.027	0.9756	0.9307	0.8955	0.8704	0.8679	0.8701	0.8706	0.8811	0.8927	0.8411	0.7533
48	0	0	0	0	0	0	0	0	0	0	0	0	0.7573	1.195	1.371	1.448	1.639	1.633	1.565	1.496	1.43	1.365	1.308	1.26	1.235	1.114	0.9634	0.9174	0.8871	0.8524	0.7883	0.7048	0.6115	0.6	0.6	0.6	0.6	0.2	0.28	0.36	0.44	0.52	0.2	0.28	0.36	0.44	0.52	0.2	0.2
49	0	0	0	0	0	0	0	0	-0	-0	-0	0	0	0	0	0	0	0	0	0	0	0	0	1.321	1.446	1.402	1.365	1.522	1.452	1.291	1.014	0.7481	0.5516	0.5503	0.5493	0.5734	0.5975	0.2	0.2	0.2	0.188	0.176	0.164	0.152	0.14	0.128	0.116	0.104	0.092
0	0	0	0	0	0	0	0	0	0	0	0	0	0	0	0	1.557	1.645	1.521	1.5	1.427	1.326	1.219	1.104	0.9751	0.9259	0.8475	0.7148	0.01374	-0.08476	-0.1927	-0.2	-0.2	-0.2	0	0	0	0	0	0	0	0	0	0	0	0	0	0	0	0
50	0	0	0	0	0	0	0	0	0	0	0	0	0	0	0	0	0	0	0	0	0	0	0	0	0	0	0	1.32	1.461	1.406	1.354	1.485	1.344	0.9594	0.7755	0.5288	0.4355	0.3942	0.3535	0.338	-0.07749	-0.0772	-0.08876	-0.1001	-0.1111	-0.1215	-0.1314	-0.1405	-0.1487
0	0	0	0	0	0	0	0	0	0	0	0	0	0	0	0	0	0	0	0	0	0	1.61	1.729	1.373	1.319	1.242	1.167	1.392	1.299	1.088	0.7104	0.5989	0.433	0.4	0.4	0.4	0.4	0.3844	0.3688	0.3534	-0.06178	-0.07655	-0.09076	-0.1162	-0.1409	-0.1645	-0.1871	-0.2085	-0.2287
0	0	0	0	0	0	0	0	0	0	0	0	0	0	0	0	0	0	0	0	1.25	1.452	1.67	1.635	1.555	1.477	1.402	1.329	1.26	1.141	0.9001	0.7297	0.6201	0.4849	0.08394	0.09403	0.09325	0.07808	0.06399	0.05092	0.03866	0.02662	0.01465	-0.005804	-0.03349	-0.06118	-0.06118	-0.06118	-0.06118	-0.06118
51	0	0	0	0	0	0	0	0	0	0	0	0	0	0	0	0	0	0	0	0	1.305	1.607	1.717	1.678	1.631	1.56	1.492	1.429	1.374	1.334	1.244	1.128	0.9336	0.7997	0.6187	0.6	0.6	0.6	0.6	0.2	0.2	0.2	0.2	0.2	0.2	0.2	0.2	0.188	0.2
0	0	0	0	0	0	0	0	0	0.7897	0.6369	0.5948	0.4949	0.4793	0.4636	0.0322	0.01651	0.01651	0.04293	0.04293	0.08504	0.1007	0.1428	0.2006	0.2163	0.2741	0.3162	0.3319	0.4204	0.5582	0.696	0.776	0.9138	0.9895	1.032	1.074	1.116	1.158	1.184	1.169	1.103	1.037	0.9716	0.9059	0.8402	0.7495	0.6588	0.5681	0.5275	0.4868
52	0	0	0	0	0	0	0	0	0	0	0	0	0	0	0	0	0	0	0	0	0	0	0	0	0	1.369	1.387	1.486	1.52	1.143	1.067	0.9923	1.218	1.091	0.8403	0.678	0.5896	0.4558	0.0004251	-0.01161	-0.02364	-0.03564	-0.0476	-0.05955	-0.08715	-0.1147	0.01498	0.0796	0.1601
53	0	0	0	0	0	0	0	0	0	0	0	0	0	0	0	0	0	0	0	0	0	0	1.242	1.437	1.728	1.68	1.301	1.224	1.151	1.383	1.32	1.258	1.051	0.7857	0.4523	0.4143	0.01421	0.01321	0.000181	-0.0127	0.01062	0.01025	0.00995	0.009167	0.008085	0.006862	-0.006145	-0.0192	-0.03222
54	0	0	0	0	0	0	0	0	-0	-0	-0	-0	-0	-0	-0	-0	0	0	0	0	0	0	0	0	0	0	0	0	0	0	0	0	0	0	0	1.265	1.375	1.396	1.341	1.477	1.423	1.026	0.9478	0.8109	0.6169	0.4098	0.3754	0.3685	-0.03708
55	0	0	0	0	0	0	0	0	0	0	0	0	0	0	0	0	0	0	0	1.32	1.441	1.629	1.627	1.586	1.521	1.461	1.41	1.365	1.276	1.156	0.9668	0.458	0.3876	0.306	0.2	0.2	0.1902	0.1741	0.1568	0.1381	0.1196	0.1024	0.08659	0.07374	0.06542	0.05899	0.05307	0.04796	0.0445
56	0	0	0	0	0	0	0	0	-0	0	0	0	0	0	0	0	0	0	0	0	0	0	0	0	0	0	0	0	0	0	1.23	1.644	1.428	1.372	1.32	1.244	1.171	1.4	1.331	1.251	1.148	0.8889	0.5606	0.4467	0.4543	0.06534	0.0792	0.09554	0.1141
0	0	0	0	0	0	0	0	0	-0	-0	-0	-0	-0	-0	-0	-0	-0	-0	-0	-0	-0	-0	-0	-0	-0	-0	-0	-0	-0	0	0	0	0	0	0	0	0	0.6707	0.8073	0.885	0.8309	0.7746	0.6912	0.6061	0.522	0.4396	-0.03448	-0.01588	0
57	0	0	0	0	0	0	0	0	-0	-0	-0	-0	0	0	0	0	0	0	0	0	0	0	0	0	0.9029	1.292	1.671	1.281	1.174	1.077	0.9794	0.8821	1.083	0.9904	0.9879	0.9617	0.9075	0.8158	0.6884	0.6274	0.6082	0.6022	0.6032	0.6118	0	0	0	0	0
0	0	0	0	0	0	0	0	0	0	0	0	0	0	0	0	0	0	0	0	0	0	1.243	1.558	1.673	1.32	1.242	1.166	1.091	1.309	1.119	0.7341	0.6442	0.4941	0.4005	0.4012	0.4023	-0.01179	-0.02535	-0.05036	-0.0748	-0.09871	-0.1221	-0.1452	-0.1678	-0.1901	-0.2119	-0.2332	-0.2537	-0.2574
58	0	0	0	0	0	0	0	0	0	0	0	0	0	0	0	0	0	0	0	1.241	1.512	1.679	1.629	1.251	1.174	1.016	0.9367	0.8791	0.7492	0.6431	0.4843	0.4043	0.3897	-0.0253	-0.05266	-0.08036	-0.1083	-0.1364	-0.1645	-0.1928	-0.2209	-0.2488	-0.2762	-0.3029	-0.313	-0.3108	-0.3077	-0.3037	-0.2985
59	0	0	0	0	0	0	0	0	0	0	0	0	0	0	0	0	0	0	0	0	0	0	0	0	1.242	1.485	1.681	1.639	1.562	1.487	1.416	1.347	1.266	1.117	0.9103	0.7913	0.7114	0.6	0.6	0.6	0.2	0.188	0.176	0.164	0.152	0.14	0.128	0.116	0.104
60	0	0	0	0	0	0	0	0	0	0	0	0	0	0	0	0	0	0	0	0	1.62	1.722	1.676	1.628	1.581	1.511	1.444	1.38	1.298	1.089	0.8958	0.7519	0.6386	0.1225	0.02266	0.02442	0.02932	0.03794	0.05084	0.06768	0.08822	0.1115	0.1368	0.1632	0.1895	0.2	0.2	0.2	0.2
61	0	0	0	0	0	0	0	0	-0	-0	-0	-0	-0	-0	-0	-0	-0	-0	-0	-0	-0	-0	-0	-0	-0	-0	0	0	0	0	0	0	0	0	0	0	0	0	0	-0	-0	0	0	0	0	0	0	0.481	0.8666
62	0	0	0	0	0	0	0	0	0	0	0	0	0	0	0	0	0	0	0	0	1.318	1.66	1.687	1.636	1.559	1.485	1.414	1.345	1.252	1.077	0.7977	0.6239	0.4618	0.438	0.4417	0.0469	0.05287	0.04706	0.04141	0.03602	0.03089	0.02621	0.02181	0.002096	-0.01737	-0.03663	-0.05549	-0.06186	-0.06786
0	0	0	0	0	0	0	0	0	-0	-0	-0	-0	-0	-0	-0	0	0	0	0	0	0	0	0	0	0	0	0	0	0	0	0	0	0	0	0	0	0	0	0	0	0	0	0	0	0	0	0	0	0
63	0	0	0	0	0	0	0	0	0	0	0	0	0	0	0	0	0.9016	1.007	1.07	1.074	1.309	1.313	1.274	1.169	1.014	0.8077	0.6008	0.5264	0.4521	0.02822	0.004733	0.00665	0.008923	0.0123	0.01722	0.02223	0.02251	0.02013	0.0156	0.009534	-0.009485	-0.0238	-0.03599	1e-05	1e-05	-0.01199	1e-05	1e-05	1e-05
0	0	0	0	0	0	0	0	0	-0	-0	-0	-0.1372	-0.06068	0.03761	0.1576	0	0	0	0	0	0	0	0	0	0	0	0	0	0	0	0	0	0	0	0	0	0	0	0	0	0	0	0	0	0	0	0	0	0
64	0	0	0	0	0	0	0	0	0	0	0	0	0	0	0	0	0	0	0	0	0	0	0	0	0	0	0	0	0	0	0	0	0	0	0	0	0	0	1.452	1.525	1.474	1.405	1.352	1.342	1.336	1.2	0.8954	0.625	0.6
65	0	0	0	0	0	0	0	0	-0	0	0	0	0	0	0	0	0	0	0	0	0	0	0	1.236	1.362	1.431	1.642	1.594	1.219	1.145	1.071	1.283	1.105	0.7077	0.5947	0.4583	0.4001	5.641e-05	8.872e-05	0.0001807	0.0004121	0.0009299	0.06629	0.1325	0.1997	0.2683	0.3384	-0.07029	-0.07784
66	0	0	0	0	0	0	0	0	-0	-0	-0	-0	-0	-0	-0	0	0	0	0	0	0	0	1.007	1.004	1.063	1.186	1.073	0.9765	0.8794	0.782	0.6792	0.6665	0.6195	0.5306	-0.1482	-0.2	-0.2	-0.218	-0.236	-0.254	-0.272	-0.29	0	0	0	0	0	0	0
0	0	0	0	0	0	0	0	0	-0	-0	-0	-0	-0	-0	-0	-0	-0	-0	-0	0	0	0	0	0	0	0	0	0	0	0	0	0	0	0	0	-0	-0	-0	-0	-0	0	0	0	0	0	0	0.8144	0.8403	0.7702
67	0	0	0	0	0	0	0	0	0	0	0	0	0	1.15	1.331	1.416	1.408	1.432	1.412	1.349	1.325	1.418	1.424	1.342	1.185	0.9522	0.7912	0.725	0.7	0.675	0.65	0.625	0.6	0.6	0.6	0.2	0.1579	0.1158	-0.1383	-0.1936	-0.2396	-0.2552	-0.272	-0.29	-0.3092	-0.3296	-0.3512	-0.374	-0.2
0	NaN	NaN	NaN	NaN	NaN	NaN	NaN	NaN	NaN	NaN	NaN	NaN	NaN	NaN	NaN	NaN	NaN	NaN	NaN	NaN	NaN	NaN	NaN	NaN	NaN	NaN	NaN	NaN	NaN	NaN	NaN	NaN	NaN	NaN	NaN	NaN	NaN	NaN	NaN	NaN	NaN	NaN	NaN	NaN	NaN	NaN	NaN	NaN	NaN
68	0	0	0	0	0	0	0	0	0	0	0	0	0	0	0	0	0	0	1.284	1.407	1.425	1.367	1.481	1.496	1.453	1.402	1.317	1.061	0.7452	0.5533	0.5518	0.5588	0.567	0.5758	0.585	0.5946	0.2	0.1723	0.1446	0.1169	0.08925	0.06157	0.03388	0.006196	-0.02149	-0.03349	-0.04549	-0.04549	-0.04549
0	0	0	0	0	0	0	0	0	-0	-0	-0	-0	-0	-0	-0	-0	0	0	0	0	0	0	0	0	0	0	0	0	0	0	0	0	0	0	0	0	-0	-0	0	0	0	0	0	0	0	0.9408	0.6238	0.5291	0.4415
69	0	0	0	0	0	0	0	0	0	0	0	0	0	0	0	0	0	0	0	0	0	0	0	0	0	0	0	1.33	1.461	1.458	1.413	1.52	1.585	1.523	1.232	0.7769	0.5649	0.4867	0.4627	0.4399	0.4176	0.4205	0.4237	0.02732	0.03058	0.03338	0.02417	0.01576	0.007285
70	0	0	0	0	0	0	0	0	0	0	0	0	0	0	0	0	0	0	0	0	0	0	0	0	0	1.44	1.731	1.376	1.295	1.216	1.141	1.065	1.291	1.215	1.102	0.9232	0.6156	0.4972	0.4004	0.4003	0.4003	0.4004	0.4005	0.0006159	0.0007086	0.0007233	-0.01136	-0.02347	-0.03559
0	0	0	0	0	0	0	0	0	-0	-0	-0	-0	-0	-0	-0	-0	0	0	0	0	1.023	1.021	1.012	0	0	0	0	0	0	0	0	0	0	0	0	0	0	0	0	0	0	0	0	0	0	0	0	0	0
0	0	0	0	0	0	0	0	0	0	0	0	0	0	0	0	0	0	0	0	0	-0	-0	-0	-0	-0	-0	-0	-0.2	-0.2	-0.2	-0.2	-0.2	-0.2	-0.2	-0.2	-0.2	0	0	0	0	0	0	0	0	0	0	0	0	0
0	0	0	0	0	0	0	0	0	-0	-0	-0.2	-0.2	-0.2	-0.2	-0.2	-0	-0.2	-0.2	-0.2	-0.2	-0.2	-0.2	0	0	0	0	0	0	0	0	0	0	0	0	0	0	0	0	0	0	0	0	0	0	0	0	0	0	0
71	0	0	0	0	0	0	0	0	0	0	0	0	0	0	0	0	0	0	0	0	0	0	1.237	1.368	1.725	1.377	1.321	1.243	1.167	1.092	1.018	1.234	1.103	0.9145	0.6206	0.4966	0.4015	0.00176	0.002002	0.002198	0.002233	0.002147	0.001875	0.001609	-0.01067	-0.02297	-0.03528	-0.04755	-0.05972
72	0	0	0	0	0	0	0	0	0	0	0	0	0	0	0	0	0	0	0	0	1.334	1.45	1.638	1.686	1.657	1.588	1.46	1.119	0.7483	0.5435	0.06786	0.04318	0.0179	0.01794	0.006114	-0.00455	-0.01368	0.02625	0.03014	0.0338	0.03711	0.02429	0.01106	-0.002696	-0.00133	-0.0002466	0.0006568	0.001624	0.002917
73	0	0	0	0	0	0	0	0	0	0	0	0	0	0	0	1.563	1.688	1.678	1.624	1.549	1.477	1.407	1.294	1.16	0.9744	0.8024	0.727	0.6382	0.5148	0.4	0.4	0.4	1e-05	1e-05	1e-05	-0.01199	-0.02399	-0.03599	-0.04799	-0.05995	-0.07153	-0.0813	-0.08677	-0.08483	0.04636	0.07462	0.06451	0.05338	-0.04632
0	0	0	0	0	0	0	0	0	0	0	0	0	0	0	0	0	0	1.651	1.382	1.326	1.174	1.282	1.045	0.5989	0.5663	0.5677	0.5651	0.4296	0.2994	0.2377	0.2257	0.2637	0.3017	0.4658	0.5579	0.73	0.86	0.94	1.02	1.197	1.35	1.317	1.248	1.173	1.095	1.06	0.9694	0.4565	0.1187
74	0	0	0	0	0	0	0	0	0	0	0	0	0	0	0	1.373	1.64	1.734	1.679	1.6	1.524	1.451	1.379	1.311	1.251	1.182	1.04	0.8946	0.765	0.7255	0.6791	0.6414	0.5671	0.5026	0.5084	0.5118	0.5129	0.5118	0.509	0.5053	0.5015	0.4988	0.4975	0.0854	0.07296	0.05833	0.0407	0.0208	0.0004859
75	0	0	0	0	0	0	0	0	0	0	0	0	0	0	0.9681	1.312	1.479	1.654	1.693	1.656	1.591	1.529	1.472	1.418	1.292	1.119	0.9508	0.8692	0.8183	0.7668	0.7156	0.6641	0.6099	0.6	0.6	0.6	0.6	0.6	0.6	0.6	0.6	0.616	0.6219	0.6	0.2	0.2	0.28	0.3522	0.3923
76	0	0	0	0	0	0	0	0	0	0	0	0	0	0	0	0	0	0	0	0	1.284	1.675	1.734	1.687	1.642	1.573	1.509	1.45	1.391	1.317	1.161	0.9705	0.7571	0.6361	0.6	0.6	0.6	0.6	0.6	0.6	0.6	0.6	0.6	0.6	0.6	0.6	0.6	0.6	0.6
77	0	0	0	0	0	0	0	0	0	0	0	0	0	0	0	0	0	0	1.61	1.735	1.683	1.633	1.562	1.494	1.415	1.265	1.005	0.8608	0.7258	0.551	0.2737	-0.1684	-0.2	-0.2138	-0.2288	-0.245	-0.2624	-0.281	-0.3008	-0.3218	-0.344	-0.362	-0.38	-0.38	-0.38	-0.38	0	0	0
78	0	0	0	0	0	0	0	0	0	0	0	0	0	0	0	0	0	1.59	1.727	1.674	1.321	1.246	1.472	1.401	1.333	1.268	1.207	1.203	1.115	0.9758	0.9096	0.8661	0.8126	0.7319	0.6133	0.6	0.1973	0.1891	0.1856	0.1814	0.179	0.1636	0.152	0.1764	0.1763	0.1754	0.1735	0.1707	0.1669
79	0	0	0	0	0	0	0	0	0	0	0	0	0	0	1.203	1.649	1.735	1.378	1.298	1.222	1.448	1.376	1.309	1.255	1.107	0.9626	0.7515	0.5229	0.4107	0.4116	0.4122	0.4124	0.01226	0.01172	0.01076	-0.002496	-0.01557	-0.02805	-0.03969	-0.05076	0.0103	0.0111	-0.0009008	-0.01322	0.01166	0.004556	0.002843	0.007379	0.01786
0	NaN	NaN	NaN	NaN	NaN	NaN	NaN	NaN	NaN	NaN	NaN	NaN	NaN	NaN	NaN	NaN	NaN	NaN	NaN	NaN	NaN	NaN	NaN	NaN	NaN	NaN	NaN	NaN	NaN	NaN	NaN	NaN	NaN	NaN	NaN	NaN	NaN	NaN	NaN	NaN	NaN	NaN	NaN	NaN	NaN	NaN	NaN	NaN	NaN
80	0	0	0	0	0	0	0	0	0	0	0	0	0	0	0	0	0	0	0	0	0	0	0	0	0	0	0	0	0	0	0	0	1.248	1.384	1.507	1.461	1.539	1.301	1.145	1.015	0.7925	0.7029	0.6279	0.6029	0.1779	0.1529	0.1529	0.1409	0.1289
81	0	0	0	0	0	0	0	0	0	0	0	0	0	0	0	0	0	1.371	1.692	1.673	1.625	1.552	1.445	1.146	0.7616	0.525	0.45	0.425	0.4001	0.3849	0.3701	-0.04403	-0.04186	-0.05163	-0.06204	-0.07366	-0.08657	-0.1001	-0.1135	-0.1264	-0.1386	-0.1499	-0.1608	-0.1595	-0.1588	-0.03909	-0.04031	-0.04214	-0.04411
82	0	0	0	0	0	0	0	0	-0	-0	-0	-0	-0	-0	-0	0	0	0	0	0	0	0	0	0	0	0	0	1.188	1.315	1.382	1.529	1.593	1.215	1.138	1.062	0.9734	1.077	0.7483	0.6872	0.6275	0.5116	0.4	5.229e-05	-0.02762	-0.05528	-0.08291	-0.09483	-0.1067	-0.1183
83	0	0	0	0	0	0	0	0	0	0	0	0	0	0	0	0	1.333	1.457	1.476	1.424	1.353	1.291	1.304	1.307	1.236	1.124	1.033	0.9646	0.8956	0.7853	0.6426	0.2	0.2	0.2	0.2	0.188	0.176	0.164	0.152	0.14	0.128	0.116	0.104	0.092	0.08	0.2	0.2	0.28	0.36
0	0	0	0	0	0	0	0	0	-0	-0	-0	-0	-0	-0	-0	-0	-0	-0	-0	-0	-0	-0	-0	0	0	0	0	0	0	0	0	0	0	0	0	0	0	0	0	0	0	0	0	0	0	0	0	0	0
84	0	0	0	0	0	0	0	0	0	0	0	0	0	0	0.8682	1.248	1.439	1.597	1.67	1.657	1.6	1.537	1.437	1.302	1.149	0.9597	0.8959	0.8262	0.7861	0.7184	0.6265	0.6	0.6	0.6	0.6	0.6	0.6	0.6	0.6	0.6	0.6	0.2	0.2	0.2	0.2	0.2	0.2	0.2	0.2
85	0	0	0	0	0	0	0	0	0	0	0	0	0	0	0	0	0	0	0	1.201	1.368	1.453	1.397	1.345	1.475	1.486	1.438	1.388	1.346	1.278	1.137	0.9315	0.8761	0.8274	0.7739	0.7089	0.619	0.5395	0.5338	0.5287	0.5251	0.5241	0.1253	0.1291	0.1356	0.1472	0.1618	0.1663	0.172
86	0	0	0	0	0	0	0	0	0	0	0	0	0	0	0	0	0	0	0	0	0	1.385	1.611	1.662	1.62	1.574	1.507	1.45	1.388	1.159	0.8511	0.5354	0.03453	0.006212	0.00342	0.001842	0.001031	0.0007133	0.000611	0.0006363	0.0007467	0.0009817	0.001281	0.001437	0.001407	0.001207	0.0008877	-0.01509	-0.03102
87	0	0	0	0	0	0	0	0	-0	-0	-0	-0	-0	0	0	0	0	0	0	0	0	0	0	0	0	0	0	1.231	1.355	1.372	1.616	1.247	1.168	1.091	1.016	0.9426	1.171	1.147	1.104	0.9554	0.6941	0.4848	0.4649	0.07867	0.08028	0.07421	0.06235	0.04805	0.03026
88	0	0	0	0	0	0	0	0	-0	-0	-0	-0	0	0	0	0	0	0	0	0	0	1.029	1.296	1.305	1.232	1.156	1.08	1.004	0.9276	1.017	1.06	1.037	0.9995	0.8886	0.7108	0.5762	0.4729	0.4	1e-05	1.197e-05	9.163e-05	0.0003858	0.001029	0.001954	0.002841	0.003612	0.004488	0.005384	0.006608
0	0	0	0	0	0	0	0	0	-0	-0	-0	-0	-0	-0	-0	-0	-0	-0.2	-0.2	-0.2	0	0	0	0	0	0	0	0	0	0	0	0	0	0	0	0	0	0	0	0	0	0	0	0	0	0	0	0	0
89	0	0	0	0	0	0	0	0	0	0	0	0	0	0	0	0	0	0	0	0	0	0	0	1.317	1.398	1.429	1.373	1.143	1.211	1.163	1.101	1.012	0.901	0.7451	0.5089	0.4006	0.3806	0.3643	0.3519	-0.03211	-0.02531	-0.017	-0.008937	-0.002495	0.001035	0.0003541	-0.005512	-0.01682	-0.03341
90	0	0	0	0	0	0	0	0	0	0	0	0	0	0	0	1.38	1.503	1.49	1.43	1.381	1.459	1.46	1.41	1.337	1.269	1.19	1.133	1.01	0.8167	0.6777	0.6	0.6	0.6	0.6	0.6	0.2	0.2	0.188	0.176	0.164	0.152	0.14	0.128	0.116	0.104	0.092	0.08	0.2	0.2
91	0	0	0	0	0	0	0	0	0	0	0	0	0	0	1.04	1.322	1.563	1.671	1.637	1.566	1.497	1.433	1.376	1.332	1.304	1.22	1.067	0.912	0.851	0.7772	0.705	0.6554	0.634	0.6	0.6	0.6	0.6	0.6	0.6	0.6	0.6	0.6	0.6	0.6	0.6	0.6	0.6	0.2	0.188
92	0	0	0	0	0	0	0	0	-0	-0	-0	-0	-0	-0	-0	-0	-0	-0	-0	-0	0	0	0	0	0	0	0	0	0	0	0	0	0	0	1.227	1.359	1.521	1.594	1.391	1.073	1.001	0.933	0.8715	0.8257	0.7717	0.6425	0.5135	0.09231	0.09379
0	0	0	0	0	0	0	0	0	-0	-0	-0	-0	0	0	0	0	0	0	0	0	0	0	0	0	0	0	0	0	0	0	0	0	0	0	0	0	0	0	0	0	0	0	0	0	0	0	0	0	0
93	0	0	0	0	0	0	0	0	0	0	0	0	0	0	0	0	0	0	0	0	0	0	0	0	1.375	1.606	1.681	1.301	1.221	1.145	1.07	0.9966	1.225	1.153	1.124	1.011	0.7884	0.4592	0.4237	0.4325	0.04362	0.0584	0.06432	0.07233	0.08203	0.09305	0.1055	0.1196	0.116
94	0	0	0	0	0	0	0	0	-0	-0	-0	-0	-0	-0	-0	-0	-0	-0	-0	-0	-0	0	0	0	0	0	0	0	0	0	0	0	0	0	0	0	0	0	-0	-0	-0	-0	-0	-0	-0	-0	-0	-0	-0
0	0	0	0	0	0	0	0	0	-0	-0	-0	-0	-0	-0	-0	-0	-0	-0	-0	-0	-0	-0	-0	0	0	0	0	0	0	0	0	0	0	0	0	0	0	0	0	0	0	0	0	0	0	0	0	0	0
95	0	0	0	0	0	0	0	0	-0	-0	-0	-0	-0	0	0	0	0	0	0	0	0	0	0	0	0	0	0	1.223	1.352	1.659	1.669	1.319	1.243	1.171	1.405	1.357	1.345	1.18	1.035	0.8387	0.7971	0.7386	0.2662	0.1909	0.1176	0.1697	0.249	0.3288	0.3882
96	0	0	0	0	0	0	0	0	-0	-0	-0	-0	-0	-0	-0	-0	0	0	0	0	0	0	0	1.01	1.007	1.208	1.518	1.494	1.424	1.348	1.268	1.156	0.9648	0.7145	0.4191	0.4	0.4	0.4	0.4	0.4	1e-05	1e-05	1e-05	0.0002157	0.002228	0.01018	0.02662	0.04998	0.07616
97	0	0	0	0	0	0	0	0	0	0.5115	0.6293	0.7498	1.141	1.382	1.215	1.163	1.101	1.032	0.9653	0.9	0.8397	0.7866	0.6531	0.5088	0.4355	0.4379	0.4469	0.4584	0.4718	0.4874	0.5044	0.1225	0.2214	0.1612	0.1566	0.1446	0.1326	0.1206	0.1086	0.09663	0.08463	0.07263	0.06063	0.04863	0.04863	0.04863	0.006522	-0.03558	-0.07769
98	0	0	0	0	0	0	0	0	0	0	0	0	0	0	0	0	0	0	0	0	0	0	0	0	0	0	0	0	0	0	0	0	1.278	1.393	1.485	1.599	1.568	1.464	1.07	1.009	0.8679	0.6306	0.4848	0.4473	0.4419	0.03887	0.04064	0.04326	0.04634
99	0	0	0	0	0	0	0	0	-0	-0	0	0	0	0	0	0	0	0	0	0.9514	1.022	1.201	1.271	1.206	1.238	1.335	1.275	1.201	1.125	1.078	0.9834	0.7934	0.5101	0.4771	0.5009	0.1188	0.1169	0.1056	0.08579	0.06383	0.05024	0.04803	0.05001	0.04794	-0.01603	-0.08689	-0.1098	-0.1175	-0.1196
100	0	0	0	0	0	0	0	0	0	0	0	0	0	0	0	0	0	0	0	0	0	0	0	1.284	1.66	1.683	1.631	1.553	1.479	1.406	1.336	1.268	1.199	1.181	1.164	1.074	0.9186	0.8392	0.7333	0.6072	0.6	0.6	0.6	0.2	0.2	0.2	0.2	0.2	0.2
101	0	0	0	0	0	0	0	0	0.9872	1.309	1.472	1.4	1.318	1.276	1.083	0.9002	0.6923	0.5951	0.5148	0.4955	0.4895	0.4841	0.4785	0.08856	0.08689	0.08555	0.1202	0.131	0.1297	0.1285	0.1169	0.1049	0.09294	0.08094	0.06894	0.05694	0.04494	0.03294	0.03294	0.03294	0.03294	0.03294	0.03294	0.03294	0.03294	0.03294	0.03294	0.03294	0.03294
102	0	0	0	0	0	0	0	0	0	0	0	0	0	0	0	0	0	1.586	1.705	1.681	1.625	1.546	1.47	1.395	1.281	1.171	0.9871	0.8468	0.6326	0.4566	0.3977	0.3102	-0.2	-0.2	-0.2168	-0.2348	-0.254	-0.272	-0.29	-0.308	-0.326	-0.344	0	0	0	0	0	0	0
0	0	0	0	0	0	0	0	0	-0	-0	-0	-0	-0	-0	-0	-0	-0	-0	-0.07177	-0.06626	-0.06316	-0.06246	-0	-0	-0	-0	-0	-0	0	-0	-0	-0	-0	-0	-0	-0	-0	-0	-0	-0	-0	-0	-0	-0	-0	0	0	0	0
103	0	0	0	0	0	0	0	0	0.8909	1.004	1.114	1.269	1.386	1.491	1.484	1.327	1.067	0.925	0.85	0.375	0.288	0.201	0.164	0.152	0.14	0.128	0.2	0.2	0.28	0.36	0.44	0.52	0.6	0.7817	0.8129	0.6528	0.6	0.6	0.6	0.6	0.6	0.6	0.6	0.2	0.188	0.176	0.164	0.152	0.14
104	0	0	0	0	0	0	0	0	0	0	0	0	0	0	0	1.651	1.37	1.326	1.244	1.165	1.09	1.018	1.26	1.251	1.237	1.097	0.8657	0.6	0.6	0.2	0.188	0.176	0.164	0.152	0.14	0.128	0.116	0.104	0.092	0.08	0.08	0.06108	0.1659	0.161	0.1614	0.2503	0.351	0.44	0.2
105	0	0	0	0	0	0	0	0	0	0	0	0	0	0	0	0	0	0	0	0	1.361	1.713	1.683	1.635	1.565	1.493	1.365	0.9677	0.7352	0.4983	0.428	0.4021	0.4014	0.4009	0.4005	0.4002	0.4001	0.4	0.4	6.624e-05	0.0002459	0.0008659	0.002349	-0.007044	-0.01549	-0.02335	-0.03124	-0.03981	-0.0497
106	0	0	0	0	0	0	0	0	1.21	1.404	1.476	1.407	1.33	1.363	1.351	1.2	0.7793	0.6496	0.5534	0.5201	0.517	0.5136	0.09714	0.07868	0.06146	0.04606	0.03402	0.02529	0.01895	0.01251	0.00602	-0.0007627	0.003994	0.008424	0.01257	0.0007081	-0.01139	-0.02381	-0.03667	-0.04978	-0.0629	0.04411	0.1112	0.1783	0.2615	0.3452	0.4296	0.4349	0.4408
107	0	0	0	0	0	0	0	0	0.6659	0.7479	0.8722	1.221	1.444	1.414	1.353	1.333	1.3	1.122	0.875	0.7616	0.5691	0.5227	0.5174	0.5225	0.5308	0.5239	0.5172	0.5105	0.5198	0.1296	0.1281	0.127	0.1169	0.1049	0.09294	0.08094	0.06894	0.05694	0.04494	0.03294	0.03294	0.03294	0.03294	0.03294	0.03294	0.03294	0.03294	0.03294	0.03294
108	0	0	0	0	0	0	0	0	-0	-0	-0	0	0	0	0	0	0	0	0	0	0	0	0	0	0	1.308	1.431	1.378	1.539	1.543	1.443	1.173	0.9067	0.7498	0.5399	0.4357	0.4004	-0.01097	-0.02348	-0.04897	-0.05959	-0.0707	-0.08242	-0.0945	-0.1066	-0.1183	-0.1289	-0.138	-0.1452
109	0	0	0	0	0	0	0	0	0	0	0	0	0	0	0	0	0	0	0	0	0	1.33	1.661	1.683	1.641	1.598	1.533	1.476	1.43	1.392	1.281	1.168	1.01	0.8956	0.8475	0.798	0.754	0.7155	0.689	0.6771	0.6756	0.6205	0.6	0.6	0.6	0.6	0.6	0.2	0.2
110	0	0	0	0	0	0	0	0	-0	-0	-0	-0	-0	-0	-0	-0	-0	-0	-0	-0	-0	-0	-0	-0	-0	-0	-0	-0	-0	-0	-0	-0	-0	-0	-0	-0	-0	-0	-0	-0	-0	-0	-0	-0	-0	-0	-0	-0	-0
111	0	0	0	0	0	0	0	0	0	0	0	0	0	0	0	0	1.645	1.729	1.675	1.625	1.551	1.473	1.303	0.9526	0.8179	0.6348	0.4521	0.3912	0.3932	0.3959	0.3992	0.4032	0.008009	0.01392	0.02103	0.02939	0.02688	0.02524	0.02437	0.02417	0.02457	0.02541	0.02622	0.02683	0.02705	0.02717	0.03912	0.05091	0.06247
112	0	0	0	0	0	0	0	0	0	0	0	0	0	0	0	0	0	0	0	0	0	0	1.469	1.752	1.829	1.789	1.702	1.538	1.357	1.193	0.9012	0.75	0.675	0.65	0.225	0.2	0.2	0.2	0.28	0.36	0.44	0.52	0.6	0.6	0.6	0.2	0.1843	0.1686	0.1529
113	0	0	0	0	0	0	0	0	-0	-0	-0	-0	-0	-0	-0	0	0	0	0	0	0	0	0	0	0	0	0	0	0	1.299	1.589	1.668	1.316	1.264	1.189	1.115	1.343	1.275	1.22	1.257	1.2	1.042	0.9059	0.8509	0.7862	0.3055	0.2146	0.2	0.2
114	0	0	0	0	0	0	0	0	0	0	0	0	0	0	0	0	0	0	0	0	0	0	0	0	0	0	0	0	0	1.352	1.47	1.636	1.651	1.627	1.576	1.528	1.456	1.33	1.176	1.036	0.9781	0.9188	0.8704	0.4075	0.4092	0.396	0.4286	0.5047	0.5847
115	0	0	0	0	0	0	0	0	0	0	0	0	0	0	0	0	1.169	1.411	1.484	1.181	1.13	1.064	0.9994	0.9431	0.91	0.905	0.8384	0.7175	0.5843	0.1843	0.1843	0.1843	0.1843	0.1723	0.1603	0.1362	0.09503	0.06183	0.03657	0.01564	0.003532	0.01026	0.03803	0.06431	0.06431	0.06431	0.06431	0.06431	0.06431
0	NaN	NaN	NaN	NaN	NaN	NaN	NaN	NaN	NaN	NaN	NaN	NaN	NaN	NaN	NaN	NaN	NaN	NaN	NaN	NaN	NaN	NaN	NaN	NaN	NaN	NaN	NaN	NaN	NaN	NaN	NaN	NaN	NaN	NaN	NaN	NaN	NaN	NaN	NaN	NaN	NaN	NaN	NaN	NaN	NaN	NaN	NaN	NaN	NaN
116	0	0	0	0	0	0	0	0	-0	-0	-0	-0	-0	-0	-0	-0	-0	-0	-0	-0	-0	-0	-0	-0	-0	-0	-0	-0	-0	-0	-0	-0	-0	-0	-0	-0	-0	-0	-0	-0	-0	-0	-0	-0	-0	-0	-0	-0	-0
117	0	0	0	0	0	0	0	0	-0	-0	-0	0	0	0	0	0	0	0	0	0	0	0	0	0	0	0	0	0	0	0	0	0	0	0	0	0	0	0	0	0	0	0	0	0	0	0.8882	1.011	0.7664	0.6936
0	0	0	0	0	0	0	0	0	-0	-0	-0	-0	-0	-0	-0	-0	-0	-0	-0	-0	-0	-0	-0	-0	-0	-0	-0	-0	-0	-0	-0	-0	-0	-0	0	0	0	0	0	0	0	0	0	0	0	0	0	0	0
118	0	0	0	0	0	0	0	0	0	0	0	0	0	0	0	0	0	0	0	0	1.367	1.44	1.62	1.244	1.164	1.088	1.012	0.9235	1.044	0.7723	0.7414	0.7776	0.8097	0.7372	0.203	0.1635	0.1289	0.09897	0.07291	0.05317	0.03872	0.0316	-0.004364	-0.09705	-0.118	-0.1199	-0.12	-0.12	-0.12
119	0	0	0	0	0	0	0	0	0	0	0	0	0	0	0	0	0	0.8528	1.325	1.329	0.957	0.8482	0.9852	0.9296	0.7832	0.6518	0.4415	0.4246	0.415	0.02864	0.02713	0.02229	0.01525	0.005734	-0.006949	-0.02309	-0.04242	-0.06395	-0.08564	-0.1055	-0.1113	-0.1141	-0.1095	-0.09799	-0.08042	-0.05795	0.08815	0.1043	0.1133
120	0	0	0	0	0	0	0	0	0	0	0	0	0	0	0	0	0	1.361	1.474	1.439	1.515	1.515	1.486	1.43	1.311	1.045	0.7995	0.6572	0.6	0.6	0.2	0.188	0.176	0.164	0.152	0.14	0.128	0.116	0.104	0.092	0.08	0.08	0.08	0.08	0.2	0.2	0.2	0.2	0.2
0	NaN	NaN	NaN	NaN	NaN	NaN	NaN	NaN	NaN	NaN	NaN	NaN	NaN	NaN	NaN	NaN	NaN	NaN	NaN	NaN	NaN	NaN	NaN	NaN	NaN	NaN	NaN	NaN	NaN	NaN	NaN	NaN	NaN	NaN	NaN	NaN	NaN	NaN	NaN	NaN	NaN	NaN	NaN	NaN	NaN	NaN	NaN	NaN	NaN
121	0	0	0	0	0	0	0	0	-0	-0	-0	-0	-0	0	0	0	0	0	0	0	0	0	0	0	0	0	0	0	0	0	0	0	1.405	1.506	1.438	1.372	1.304	1.383	1.427	1.046	0.9625	0.8799	0.8474	1.101	1.026	0.9533	0.8526	0.7796	0.8071
122	0	0	0	0	0	0	0	0	-0	-0	-0	-0	-0	-0	-0	-0	0	0	0	0	0	0	0	0	0	0	0	0	0	0	0	0	0	0	0	0	0	0	1.56	1.728	1.68	1.329	1.279	1.506	1.392	1.278	1.103	0.9793	0.8874
0	NaN	NaN	NaN	NaN	NaN	NaN	NaN	NaN	NaN	NaN	NaN	NaN	NaN	NaN	NaN	NaN	NaN	NaN	NaN	NaN	NaN	NaN	NaN	NaN	NaN	NaN	NaN	NaN	NaN	NaN	NaN	NaN	NaN	NaN	NaN	NaN	NaN	NaN	NaN	NaN	NaN	NaN	NaN	NaN	NaN	NaN	NaN	NaN	NaN
123	0	0	0	0	0	0	0	0	0	0	0	0	0	0	0	0	0	0	0	0	0	0	1.334	1.469	1.406	1.337	1.266	1.168	1.072	1.08	1.055	1.004	0.9191	0.1862	-0.002575	0	0	0	0	0	0	0	0	0	0	0	0	0	0
124	0	0	0	0	0	0	0	0	0	0	0	0	0	0	0	0	0	0	0	0	0	0	0	0	1.351	1.59	1.674	1.642	1.575	1.504	1.435	1.366	1.293	1.09	0.7474	0.4297	0.4177	0.4126	0.4108	0.41	0.4093	0.4086	0.4081	0.4081	0.409	0.4107	0.4127	0.01509	0.01796
125	0	0	0	0	0	0	0	0	-0	-0	-0	-0	-0	-0	-0	-0	0	0	0	0	0	0	0	0	0	0	0	0	0	0	0	0	1.246	1.369	1.387	1.614	1.246	1.168	1.093	1.018	0.9464	1.178	1.161	1.126	0.9867	0.6494	0.02417	0.01568	0.01057
0	0	0	0	0	0	0	0	0	-0	-0	-0	-0	-0	0	0	0	0	0	0	0	0	0	0	0	0	0	0	0	0	1.172	1.331	1.345	1.341	1.259	1.252	1.39	1.337	1.276	1.221	1.18	0.9503	0.656	0.05213	0.04232	0.03024	0.02066	0.0135	0.00636	-0.001212
0	NaN	NaN	NaN	NaN	NaN	NaN	NaN	NaN	NaN	NaN	NaN	NaN	NaN	NaN	NaN	NaN	NaN	NaN	NaN	NaN	NaN	NaN	NaN	NaN	NaN	NaN	NaN	NaN	NaN	NaN	NaN	NaN	NaN	NaN	NaN	NaN	NaN	NaN	NaN	NaN	NaN	NaN	NaN	NaN	NaN	NaN	NaN	NaN	NaN
126	0	0	0	0	0	0	0	0	-0	-0	-0	-0	-0	0	0	0	0	0	0	0	0	0	0	0	0	0	0	0	0	0	0.9365	1.363	1.388	1.332	1.487	1.473	1.403	1.334	1.271	1.21	1.157	0.9184	0.6684	0.5263	0.5192	0.5125	0.1045	0.08502	0.06502
127	0	0	0	0	0	0	0	0	0	0	0	0	0	0	0	0	0	0	0	0	0	0	0	0	0	1.355	1.376	1.319	1.24	1.163	1.087	1.012	1.239	1.16	1.092	0.8482	0.5535	0.4132	0.4003	0.4004	0.4006	0.401	0.4016	0.4022	0.4029	0.003343	0.003616	0.003773	0.003802
0	0	0	0	0	0	0	0	0	-0	-0	-0.1827	-0.1806	-0.1756	-0.1676	-0.156	-0.1422	-0	-0	-0	-0	-0	-0	-0	-0	-0	-0	0	0	0	0	0	-0	-0	-0	-0	-0	-0	-0	-0	-0	-0	-0	-0.2	-0.2	-0.2	-0.2	-0.2	0	0
128	0	0	0	0	0	0	0	0	-0	-0	-0	-0	-0	-0	-0	-0	0	0	0	0	0	0	0	0	0	0	0	0	1.24	1.351	1.427	1.585	1.215	1.139	1.064	1.292	1.226	1.174	1.203	1.064	0.6984	0.5282	0.5001	0.07522	0.04345	0.01629	-0.005033	-0.02158	-0.03614
0	0	0	0	0	0	0	0	0	-0.2	-0.2	-0.2	-0	-0	-0	-0	-0.2	-0.2	-0.2	-0.2	-0	-0	-0	-0	-0.2	0	0	0	0	0	0	0	0	0	0	0	0	0	0	0	0	0	0	0	0	0	0	0	0	0
0	0	0	0	0	0	0	0	0	0	0	0	0	0	0	0	0	0	0	0	0	0	0	-0	-0	-0	-0	-0	-0	-0	-0	0	0	0	0	0	0	0	0	0	-0	0	0	0	0	0	0	0	0	0
129	0	0	0	0	0	0	0	0	-0	-0	-0	-0	-0	0	0	0	0	0	0	0	0	0	0	0	0	0	1.37	1.438	1.378	1.534	1.518	1.144	1.07	0.9978	1.23	1.169	1.168	1.212	1.111	0.9457	0.378	0.2897	0.289	0.36	0.44	0.52	0.6	0.6	0.6
130	0	0	0	0	0	0	0	0	-0	-0	-0	0	0	0	0	0	0	0	0	0	0	0	0	0	0	0	0	0	0	0	1.32	1.619	1.678	1.628	1.25	1.475	1.401	1.328	1.256	1.182	1.155	1.124	1.108	0.9836	0.9115	0.8266	0.7119	0.6	0.6
131	0	0	0	0	0	0	0	0	0	0	0	0	0	1.223	1.568	1.727	1.682	1.634	1.562	1.493	1.428	1.369	1.321	1.249	1.154	0.9835	0.8421	0.7272	0.6	0.6	0.2	0.2	0.2	0.2	0.2	0.2	0.2	0.28	0.36	0.4374	0.2	0.2	0.188	0.176	0.164	0.1399	0.1149	0.09053	0.06757
132	0	0	0	0	0	0	0	0	0	0	0	0	0	0	0	0	0	0	0	0	0	0	0	0	0	1.259	1.367	1.386	1.584	1.523	1.146	1.071	0.9994	1.233	1.175	1.137	0.9743	0.7319	0.4246	0.4243	0.02289	0.009695	-0.003195	-0.01546	-0.02666	-0.03736	-0.04825	-0.05818	-0.0666
133	0	0	0	0	0	0	0	0	0	0	0	0	0	0	0	0	0	0	0	0	0	0	0	0	0	0	0	1.563	1.703	1.747	1.699	1.702	1.654	1.602	1.52	1.425	1.317	1.19	1.041	0.9903	0.966	0.9375	0.9303	0.9194	0.887	0.8134	0.7032	0.599	0.6
134	0	0	0	0	0	0	0	0	0	0	0	0	0	0	0	0	0	0	0	1.234	1.529	1.676	1.626	1.2	0.7569	0.9685	0.8991	0.8095	0.6875	0.5718	0.3926	0.3698	0.371	-0.02713	-0.02463	-0.0335	-0.04168	-0.04935	-0.05641	-0.06296	-0.06915	-0.07494	-0.07997	-0.08386	-0.08636	-0.0756	-0.06311	-0.04884	-0.03242
135	0	0	0	0	0	0	0	0	0	0	0	0	0	0	0	0	0	0	0	0	0	1.207	1.626	1.676	1.322	1.245	1.169	1.395	1.325	1.26	1.205	1.22	1.041	0.7943	0.5615	0.5236	0.523	0.5273	0.536	0.5449	0.1484	0.1426	0.1193	0.09127	0.06171	0.031	-0.0006642	-0.02743	-0.05082
136	0	0	0	0	0	0	0	0	0	0	0	0	0	0	0	0	0	0	1.412	1.674	1.685	1.605	1.528	1.455	1.38	1.242	0.9619	0.7355	0.6111	0.4669	0.4389	0.04288	0.03257	0.02146	0.009085	-0.005018	-0.01885	-0.03265	-0.04647	-0.05841	-0.07042	-0.08071	-0.07753	-0.07373	-0.08549	-0.09776	-0.09508	-0.09317	0.02806
137	0	0	0	0	0	0	0	0	-0	0	0	0	0	0	0	0	0	0	0	0	0	0	0	0	0	0	1.219	1.364	1.386	1.581	1.549	1.475	1.368	1.133	0.8448	0.7173	0.5905	0.4023	0.4038	0.006401	0.00972	-0.01399	-0.03713	-0.0598	-0.08219	-0.1043	-0.1261	-0.1475	-0.1686
138	0	0	0	0	0	0	0	0	-0	-0	-0	-0	-0	-0	-0	-0	-0	-0	-0	-0	-0	-0	-0	-0	-0	-0	-0	-0	-0	-0	-0	-0	-0	-0	-0	-0	-0	-0	-0	-0	-0	-0	-0	-0	-0	-0	-0	-0	-0
139	0	0	0	0	0	0	0	0	0	0	0	0	0	0	0	0	0	0	0	0	1.236	1.577	1.731	1.376	1.322	1.246	1.173	1.404	1.345	1.301	1.143	0.8675	0.6465	0.6	0.2	0.188	0.176	0.164	0.152	0.14	0.128	0.116	0.104	0.092	0.08	0.08	0.08	0.08	0.08
0	NaN	NaN	NaN	NaN	NaN	NaN	NaN	NaN	NaN	NaN	NaN	NaN	NaN	NaN	NaN	NaN	NaN	NaN	NaN	NaN	NaN	NaN	NaN	NaN	NaN	NaN	NaN	NaN	NaN	NaN	NaN	NaN	NaN	NaN	NaN	NaN	NaN	NaN	NaN	NaN	NaN	NaN	NaN	NaN	NaN	NaN	NaN	NaN	NaN
140	0	0	0	0	0	0	0	0	0	0	0	0	0	0	0	0	0	0	0	0	0	0	0	0	0	0	0	0	1.602	1.42	1.377	1.324	1.273	1.5	1.431	1.365	1.309	1.263	1.24	1.123	0.9678	0.8999	0.4205	0.3234	0.2159	0.2	0.2	0.2	0.2
141	0	0	0	0	0	0	0	0	0	0	0	0	0	0	0	0	0	1.315	1.63	1.688	1.638	1.56	1.484	1.414	1.346	1.281	1.223	1.225	1.183	0.9741	0.6894	0.5741	0.5784	0.582	0.5852	0.1875	0.1899	0.1916	0.1771	0.1629	0.1468	0.1306	0.1141	0.09597	0.07678	0.05668	0.03512	0.01445	0.004873
142	0	0	0	0	0	0	0	0	0	0	0	0	0	1.028	1.314	1.458	1.648	1.677	1.652	1.589	1.526	1.399	1.187	0.9141	0.7462	0.5404	0.4087	0.4077	0.4073	0.4078	0.409	0.4107	0.413	0.4161	0.4201	0.4253	0.4319	0.4401	0.45	0.4617	0.4754	0.4911	0.5084	0.1274	0.1481	0.1547	0.1783	0.1723	0.1603
143	0	0	0	0	0	0	0	0	0	0	0	0	0	0	0	0	0	0	0	0	0	0	0	1.248	1.426	1.667	1.635	1.557	1.481	1.41	1.342	1.269	1.152	0.97	0.6434	0.4974	0.4236	0.4242	0.02739	0.03171	0.0359	0.03973	0.03245	0.02515	0.01759	0.008952	-0.0005614	-0.0104	-0.02016
144	0	0	0	0	0	0	0	0	0	0	0	0	0	0	0	0	0	0	0	0	0	0	0	0	0	0	1.234	1.638	1.737	1.684	1.633	1.559	1.49	1.425	1.365	1.314	1.266	1.178	1.017	0.8441	0.7345	0.6056	0.6	0.6	0.6	0.6	0.6	0.6	0.2
145	0	0	0	0	0	0	0	0	0	0	0	0	0	0	0	0	0	0	0	0	0	0	-0	-0	-0	-0	-0	-0	-0	-0	-0	-0	0	0	0	0	0	0	0	0	-0	-0	-0	-0	-0	-0	-0	-0	-0
146	0	0	0	0	0	0	0	0	0	0	0	0	0	0	0	0	0	0	0	0	0	1.334	1.448	1.392	1.567	1.583	1.52	1.456	1.396	1.34	1.248	1.067	0.8497	0.7883	0.697	0.538	0.4147	0.4119	0.4099	0.4086	0.4081	0.4082	0.409	0.4107	0.4134	0.417	0.4219	0.4281	0.4356
147	0	0	0	0	0	0	0	0	-0	-0	-0	0	0	0	0	0	0	0	0	0	0	0	0	0	0	0	0	0	0	0	1.271	1.678	1.374	1.318	1.24	1.163	1.088	1.014	1.242	1.173	1.162	1.177	1.029	0.7856	0.6071	0.5389	0.5391	0.1392	0.1388
148	0	0	0	0	0	0	0	0	0.7234	0.7162	0.6685	0.5542	0.4479	0.4	0.4	0	0	-0.012	-0.024	-0	-0	-0	-0	0	0	0	0	0	0.6561	0.7361	0.8318	0.8896	0.9474	0.9895	1.032	1.074	1.116	1.158	1.2	1.2	1.15	1.1	1.05	1	0.95	0.875	0.8	0.725	0.7
149	0	0	0	0	0	0	0	0	-0	-0	-0	-0	-0	-0	-0	0	0	0	0	0	0	0	0	0	1.222	1.3	1.534	1.574	1.538	1.479	1.401	0.8702	0.6855	0.4532	0.391	0.3286	0.3745	0.4412	0.5162	0.6102	0.7037	0.731	0.7636	0.816	0.8554	0.8812	0.9005	0.9159	0.9233
150	0	0	0	0	0	0	0	0	0	0	0	0	0	0	0	0	0	0	0	1.397	1.641	1.685	1.633	1.558	1.487	1.42	1.359	1.311	1.281	1.233	1.065	0.8354	0.6486	0.2	0.2	0.2	0.28	0.3082	0.3882	0.4682	0.5482	0.6	0.1977	0.1889	0.1849	0.1802	0.1739	0.1544	0.1362
151	0	0	0	0	0	0	0	0	0	0	0	0	0	0	0	0	0	0	0	0	0	1.54	1.726	1.422	1.37	1.32	1.247	1.475	1.407	1.343	1.288	1.245	1.145	0.9784	0.9296	0.8957	0.839	0.7829	0.707	0.2141	0.1285	0.1205	0.1159	0.1131	0.1145	0.1151	0.1146	0.116	0.169
152	0	0	0	0	0	0	0	0	0	0	0	0	0	1.238	1.597	1.725	1.683	1.609	1.539	1.471	1.406	1.345	1.29	1.22	1.077	0.8149	0.6	0.6	0.5902	0.5674	0.5458	0.5252	0.5093	0.4982	0.4926	0.4926	0.4964	0.5025	0.509	0.5151	0.5191	0.5221	0.5237	0.5238	0.5197	0.112	0.1004	0.08987	0.07878
153	0	0	0	0	0	0	0	0	-0	0	0	0	0	0	0	0	0	0	0	0	0	0	0	0	0	0	0	0	0	1.574	1.721	1.368	1.316	1.266	1.492	1.421	1.352	1.289	1.24	1.193	1.033	0.454	0.3737	0.2803	0.2	0.2	0.2	0.2417	0.284
154	0	0	0	0	0	0	0	0	0	0	0	0	0	0	0	0	1.476	1.729	1.731	1.679	1.632	1.586	1.518	1.453	1.39	1.316	1.226	1.138	0.9892	0.918	0.9012	0.8932	0.8978	0.9111	0.8779	0.8219	0.7435	0.6332	0.6	0.6	0.6	0.6	0.2	0.188	0.176	0.164	0.152	0.14	0.128
0	NaN	NaN	NaN	NaN	NaN	NaN	NaN	NaN	NaN	NaN	NaN	NaN	NaN	NaN	NaN	NaN	NaN	NaN	NaN	NaN	NaN	NaN	NaN	NaN	NaN	NaN	NaN	NaN	NaN	NaN	NaN	NaN	NaN	NaN	NaN	NaN	NaN	NaN	NaN	NaN	NaN	NaN	NaN	NaN	NaN	NaN	NaN	NaN	NaN
155	0	0	0	0	0	0	0	0	0	0	0	0	0	0	0	0	0	0	0	0	0	0	0	0	0	1.331	1.468	1.63	1.633	1.579	1.529	1.48	1.376	1.245	1.086	1.015	0.9568	0.8799	0.7536	0.6	0.6	0.6	0.6	0.6	0.2	0.2	0.2	0.2	0.188
0	NaN	NaN	NaN	NaN	NaN	NaN	NaN	NaN	NaN	NaN	NaN	NaN	NaN	NaN	NaN	NaN	NaN	NaN	NaN	NaN	NaN	NaN	NaN	NaN	NaN	NaN	NaN	NaN	NaN	NaN	NaN	NaN	NaN	NaN	NaN	NaN	NaN	NaN	NaN	NaN	NaN	NaN	NaN	NaN	NaN	NaN	NaN	NaN	NaN
0	0	0	0	0	0	0	0	0	0	0	0	0	0	0	0	0	0	0	0	0	1.351	1.471	1.453	1.357	1.155	0.9244	0.8739	0.8262	0.3638	0.3013	0.2383	0.1734	0.1585	0.1444	0.1313	0.1066	0.0819	0.09264	0.07887	0.06649	0.05384	0.05605	0.0574	0.05798	0.05778	0.05698	0.056	0.1052	0.1548
0	NaN	NaN	NaN	NaN	NaN	NaN	NaN	NaN	NaN	NaN	NaN	NaN	NaN	NaN	NaN	NaN	NaN	NaN	NaN	NaN	NaN	NaN	NaN	NaN	NaN	NaN	NaN	NaN	NaN	NaN	NaN	NaN	NaN	NaN	NaN	NaN	NaN	NaN	NaN	NaN	NaN	NaN	NaN	NaN	NaN	NaN	NaN	NaN	NaN
0	0	0	0	0	0	0	0	0	0.7115	0.7275	0.706	0.5666	0.5349	0.2322	0.22	-0.2	-0.2	-0.2144	-0.23	-0	-0	-0	-0	-0	-0	0	0.16	0.28	0.4	0	0	0	0	0	0	0	0	0	0	0	0	0	0	0	0	0	0	0	0
156	0	0	0	0	0	0	0	0	0	0	0	0	0	0	0	0	0	0	0	0	0	0	0	0	1.221	1.35	1.375	1.321	1.244	1.469	1.396	1.325	1.241	1.049	0.742	0.4783	0.4044	0.4064	0.4096	0.01375	0.04657	0.132	0.2181	0.2807	0.04497	0.05278	0.0616	0.07078	0.0807
0	0	0	0	0	0	0	0	0	-0	-0	-0	-0	-0	0	0	0	0	0	0	0	0	0	0	0	0	0	0	0	0	-0	-0	0	0	0	0	0	0	0	0	0	0	0	0	0	0	1.272	1.379	1.425	1.515
0	NaN	NaN	NaN	NaN	NaN	NaN	NaN	NaN	NaN	NaN	NaN	NaN	NaN	NaN	NaN	NaN	NaN	NaN	NaN	NaN	NaN	NaN	NaN	NaN	NaN	NaN	NaN	NaN	NaN	NaN	NaN	NaN	NaN	NaN	NaN	NaN	NaN	NaN	NaN	NaN	NaN	NaN	NaN	NaN	NaN	NaN	NaN	NaN	NaN
157	0	0	0	0	0	0	0	0	0.4629	0.5166	0.5067	0.5012	0.4956	0.4553	0.4	0	0	-0.012	-0.024	-0.01371	0.03208	0	0	0	0	0	0	0	0	0.9192	1.016	1.074	1.116	1.158	1.249	1.281	1.268	1.226	1.156	1.045	0.9146	0.775	0.7	0.275	0.25	0.225	0.2	0.2	0.2
0	NaN	NaN	NaN	NaN	NaN	NaN	NaN	NaN	NaN	NaN	NaN	NaN	NaN	NaN	NaN	NaN	NaN	NaN	NaN	NaN	NaN	NaN	NaN	NaN	NaN	NaN	NaN	NaN	NaN	NaN	NaN	NaN	NaN	NaN	NaN	NaN	NaN	NaN	NaN	NaN	NaN	NaN	NaN	NaN	NaN	NaN	NaN	NaN	NaN
158	0	0	0	0	0	0	0	0	0	0	0	0	0	0	0	0	0	0	0	0	0	1.553	1.363	1.382	1.324	1.243	1.166	1.089	1.012	1.236	1.151	1.062	0.8867	0.6355	0.4	0.4001	0.0004421	0.001393	0.003099	0.005594	-0.003594	-0.01286	-0.02365	-0.03608	-0.04987	-0.0649	-0.08031	0.001265	0.0002425
0	0	0	0	0	0	0	0	0	-0	-0	-0	-0	-0	-0	-0	-0	-0	-0	-0	-0	-0	-0	0	0	0	0	0	0	0	0	0	0	0	0	0	0	0	0	0	0	0	0	0	0	0	1.537	1.683	1.433	1.381
159	0	0	0	0	0	0	0	0	0	0	0	0	0	0	0	0	0	0	0	0	0	0	0	0	0	1.324	1.457	1.546	1.666	1.658	1.605	1.512	1.27	0.8917	0.5433	0.4682	0.4451	0.4228	0.02565	0.02773	0.02946	0.03029	0.03035	0.03098	0.03154	0.02131	0.009978	-0.01825	-0.04735
160	0	0	0	0	0	0	0	0	0	0	0	0	0	0	0	0	0	0	0	0	0	0	0	0	0	0	1.651	1.69	1.331	1.25	1.171	1.095	1.019	1.244	1.169	1.119	0.9852	0.7799	0.7373	0.5916	0.4581	0.0361	0.01335	-0.001248	-0.01072	-0.01887	-0.02599	-0.03439	-0.04485
161	0	0	0	0	0	0	0	0	0	0	0	0.763	0.9707	1.417	1.599	1.67	1.65	1.608	1.506	1.332	1.126	0.5548	0.4003	0.275	0.238	0.201	0.164	0.152	0.1298	0.2007	0.213	0.2966	0.3749	0.4624	0.5574	0.6566	0.675	0.65	0.7363	0.8135	0.8563	0.8894	0.9158	0.9409	0.9539	0.9579	0.9542	0.9452	0.9373
162	0	0	0	0	0	0	0	0	-0	-0	-0	-0	-0	-0	-0	-0	-0	-0	-0	-0	-0	-0	0	0	0	0	0	0	0	0	0	0	0	0	0	0	0	0	0	0	0	0	0	0	0	0	1.464	1.601	1.533
163	0	0	0	0	0	0	0	0	-0	-0	-0	-0	-0	-0	0	0	0	0	0	0	0	0	0	0	0	0	0	0	0	0	0	0	0	0	0	1.256	1.366	1.631	1.63	1.553	1.179	1.406	1.336	1.27	1.207	1.182	1.028	0.7418	0.4914
164	0	0	0	0	0	0	0	0	0	0	0	0	0	0	0	0	0	0	0	0	0	0	1.257	1.372	1.54	1.626	1.463	1.105	1.001	0.8211	0.6074	0.4148	0.3901	0.3674	-0.03005	-0.02717	-0.02366	-0.03112	-0.03712	-0.04158	0.003826	0.01523	0.02857	0.04357	0.06003	0.07767	0.09617	0.1035	0.1115
165	0	0	0	0	0	0	0	0	0	0	0	0	0	0	0	0	0	0	0	0	0	0	0	0	1.38	1.45	1.39	1.384	1.516	1.456	1.385	1.318	1.256	1.203	1.211	1.201	1.017	0.8057	0.6984	0.1823	0.1196	0.1292	0.1419	0.1588	0.2551	0.3525	0.44	0.52	0.6
166	0	0	0	0	0	0	0	0	-0.2959	-0	-0	-0	-0	-0	-0	-0	-0	-0	-0	-0	-0	-0	-0	-0	-0	-0	-0	-0	-0	-0	-0	-0	-0	-0	-0	-0	-0	-0	-0	-0.1968	-0.1986	-0.1996	-0	-0	-0.2	-0.2	-0.2	-0.2	-0.2
0	0	0	0	0	0	0	0	0	0	0	0	0	0	0	0	0	0	0	0	0	1.406	1.481	1.456	1.636	1.65	1.607	1.56	1.479	1.31	1.076	0.3308	0.225	0.2	0.188	0.176	0.164	0.152	0.2	0.2	0.28	0.36	0.44	0.8046	0.9915	0.994	0.9804	0.8756	0.6	0.6
167	0	0	0	0	0	0	0	0	0	0	0	0	0	0	0	0	0	0	0	0	0	0	1.531	1.361	1.381	1.323	1.242	1.165	1.089	1.012	1.208	0.9867	0.6963	0.5954	0.4591	0.4	0.4	1e-05	1e-05	0.02411	0.1041	0.1841	0.2642	0.3288	0.3702	0.358	0.3494	0.3456	0.3468
168	0	0	0	0	0	0	0	0	-0	-0	-0	-0	-0	-0	-0	-0	-0	-0	-0	-0	-0	-0	-0	-0	-0	-0	-0	-0	-0	-0	-0	-0	-0	-0	-0	-0	0	0	0	0	0	0	0	0	0	0	0	0	0
169	0	0	0	0	0	0	0	0	0	0	0	0	0	0	0	0	0	0	0	0	0	0	0	0	0	0	0	0	0	1.601	1.74	1.382	1.327	1.276	1.201	1.126	1.351	1.272	1.18	1.12	1.044	0.5388	0.4098	0.366	0.4486	0.4953	0.5761	0.6974	0.7679
170	0	0	0	0	0	0	0	0	-0	-0	-0	0	0	0	0	0	0	0	0	0	0	0	0	0	0	0	0	0	0	0	0	0	0	0	0	0	0	0	1.254	1.632	1.683	1.325	1.246	1.17	1.079	1.2	0.8587	0.7504	0.6651
171	0	0	0	0	0	0	0	0	0.3908	0.4	0.4	0.4	0	0	-0.012	-0	-0	-0	-0	-0	-0	-0	-0	-0	-0	-0	-0	0	0	0	0	0	0	0.8823	1.02	1.158	1.2	1.15	1.075	1	0.925	0.85	0.775	0.7	0.625	0.5843	0.5686	0.1409	0.1133
172	0	0	0	0	0	0	0	0	0	0	0	0	0	0	0	0	0	0	0	0	0	0	0	0	0	0	1.331	1.441	1.474	1.616	1.548	1.175	1.104	1.338	1.283	1.24	1.088	0.797	0.4467	0.4155	0.01075	0.007383	0.005312	0.004102	0.003657	0.003515	0.003323	0.003041	0.002616
173	0	0	0	0	0	0	0	0	0.2335	0.2124	0.2035	0.201	0.2006	0.2009	0.2018	-0.1965	-0.1939	-0.2026	-0.2109	-0	-0	-0	-0	-0	-0	-0	-0	-0	-0	-0	-0	-0	-0	0	0	0	0	0	0	0	0	0	0	0	0	0	0	0	0
174	0	0	0	0	0	0	0	0	0	0	0	0	0	0	0	0	0	0	0	0	0	0	0	1.287	1.644	1.376	1.294	1.215	1.138	1.062	0.9599	1.044	0.7464	0.6753	0.5991	0.462	0.4001	0.000152	-0.01184	-0.02384	-0.03585	-0.04787	-0.05989	-0.07191	-0.08392	-0.09593	-0.1079	-0.1199	-0.1199
175	0	0	0	0	0	0	0	0	0	0	0	0	0	0	0	0	0	0	0	0	0	0	0	0	0	1.363	1.541	1.672	1.323	1.249	1.175	1.404	1.305	1.084	0.7056	0.5575	0.4002	0.4001	0.4001	0.4001	0.4002	0.4003	0.0003903	0.0005078	0.0005738	0.0005637	-0.02722	-0.05504	-0.08285
0	NaN	NaN	NaN	NaN	NaN	NaN	NaN	NaN	NaN	NaN	NaN	NaN	NaN	NaN	NaN	NaN	NaN	NaN	NaN	NaN	NaN	NaN	NaN	NaN	NaN	NaN	NaN	NaN	NaN	NaN	NaN	NaN	NaN	NaN	NaN	NaN	NaN	NaN	NaN	NaN	NaN	NaN	NaN	NaN	NaN	NaN	NaN	NaN	NaN
0	0	0	0	0	0	0	0	0	-0	-0	-0	-0	-0	-0	-0	-0	-0	-0	-0	-0	-0	-0	-0	-0	-0	-0	-0	-0	-0	-0	-0	-0	-0	-0	-0	-0	-0	-0	-0	-0	-0	-0	-0	-0	-0	-0	-0	-0	-0
176	0	0	0	0	0	0	0	0	-0	-0	-0	-0	-0	0	0	0	0	0	0	0	0	0	0	0	-0	0	0	0	0	0	0	0	0	0	0	0	0	1.629	1.726	1.723	1.672	1.62	1.566	1.483	1.395	1.339	1.285	1.082	1.007
0	0	0	0	0	0	0	0	0	-0	-0	-0	-0	-0	-0	-0	-0	-0	-0	-0	-0	-0	-0	-0	-0	-0	-0	-0	-0	-0	-0	-0	-0	-0	-0	-0	-0	-0	-0	-0	-0	-0	-0	-0	-0	-0	-0	-0	-0	-0
0	0	0	0	0	0	0	0	0	-0	-0	-0	-0	-0	-0	-0	-0	-0	-0	0	0	0	0	0	0	0	0	0	0	0	0	0	-0	-0	-0	-0	-0	0	0	0	0	0	0	0	0	0	0	0	1.379	1.544
177	0	0	0	0	0	0	0	0	0	0	0	0	0	0	0	0	0	0	1.54	1.36	1.38	1.297	1.216	1.138	1.061	0.9592	1.033	0.7422	0.7043	0.6527	0.5605	0.4183	-0.001538	-0.008166	-0.01365	-0.01804	-0.02158	-0.0246	-0.02749	-0.0306	-0.03394	-0.03711	0.09191	0.1012	0.09536	0.07847	0.0631	0.04971	0.03881
178	0	0	0	0	0	0	0	0	-0	-0	-0	-0	-0	-0	-0	-0	-0	-0	-0	-0	-0	-0	-0	-0	-0	-0	-0	-0	0	0	0	0	0	0	0	0	0	0	0	0	0	0	0	0	0	0	0	0	0
0	NaN	NaN	NaN	NaN	NaN	NaN	NaN	NaN	NaN	NaN	NaN	NaN	NaN	NaN	NaN	NaN	NaN	NaN	NaN	NaN	NaN	NaN	NaN	NaN	NaN	NaN	NaN	NaN	NaN	NaN	NaN	NaN	NaN	NaN	NaN	NaN	NaN	NaN	NaN	NaN	NaN	NaN	NaN	NaN	NaN	NaN	NaN	NaN	NaN
179	0	0	0	0	0	0	0	0	-0	-0	-0	-0	-0	-0	-0	-0	-0	-0	-0	-0	-0	-0	-0	-0	-0	-0	-0	-0	-0	-0	-0	-0	-0	-0	-0	-0	-0	-0	-0	-0	-0	-0	-0	-0	-0	-0	-0	-0	-0
180	0	0	0	0	0	0	0	0	-0	-0	-0	-0	-0	-0	-0	-0	-0	-0	-0	-0	-0	-0	-0	-0	-0	-0	-0	-0	-0	-0	-0	-0	-0	-0	-0	-0	-0	-0	-0	-0	-0	-0	-0	-0	-0	-0	-0	-0	-0
0	NaN	NaN	NaN	NaN	NaN	NaN	NaN	NaN	NaN	NaN	NaN	NaN	NaN	NaN	NaN	NaN	NaN	NaN	NaN	NaN	NaN	NaN	NaN	NaN	NaN	NaN	NaN	NaN	NaN	NaN	NaN	NaN	NaN	NaN	NaN	NaN	NaN	NaN	NaN	NaN	NaN	NaN	NaN	NaN	NaN	NaN	NaN	NaN	NaN
181	0	0	0	0	0	0	0	0	0	0	0	0	0	0	0	0	0	0	0	0	0	0	0	0	0	0	0	1.537	1.352	1.377	1.323	1.246	1.47	1.397	1.318	1.189	0.938	0.648	0.4963	0.4086	0.4105	0.01286	0.003227	-0.007293	-0.01766	-0.02727	-0.03602	-0.04433	-0.05214
182	0	0	0	0	0	0	0	0	0.7758	0.886	1.016	1.187	1.31	1.359	1.171	1.153	1.044	0.9529	0.8623	0.7716	0.6966	0.6216	0.5466	0.5216	0.5216	0.5216	0.5216	0.1216	0.1216	0.1216	0.1216	0.1096	0.09757	0.08557	0.07357	0.06157	0.04957	0.03757	0.02557	0.01357	0.001569	0.001569	0.001569	0.001569	0.001569	-0.04054	0.03736	0	0
183	0	0	0	0	0	0	0	0	0	0	0	0	0	0	0	0	0	0	0	0	0	0	0	0	0	1.298	1.564	1.639	1.563	1.487	1.413	1.333	1.145	0.7971	0.6796	0.5252	0.4099	0.4109	0.4141	0.4188	0.4247	0.4322	0.4421	0.4546	0.4704	0.4893	0.5108	0.5348	0.5604
184	0	0	0	0	0	0	0	0	0	0	0	0	0	0	0	0	0	0	0	0	0	0	0	0	0	0	0	0	1.628	1.747	1.693	1.641	1.589	1.513	1.431	1.309	1.09	0.8047	0.662	0.4965	0.4159	0.4169	0.423	0.4329	0.04671	0.06445	0.07415	0.08752	0.1035
185	0	0	0	0	0	0	0	0	0	0	0	0	0	0	0	0	0	0	0	0	0	0	0	0	0	0	1.252	1.363	1.626	1.602	1.224	1.148	1.371	1.245	0.9875	0.7389	0.6359	0.5114	0.409	0.01192	0.003336	-0.004993	-0.01291	-0.01931	-0.02545	-0.03164	-0.03812	-0.04501	-0.05246
186	0	0	0	0	0	0	0	0	0	0	0	0	0	0	0	0	0	0	0	0	0	0	0	0	0	0	0	1.044	1.484	1.721	1.377	1.297	1.22	1.144	1.369	1.284	1.113	0.7459	0.6264	0.5159	0.4005	0.4008	0.4017	0.4036	0.006619	0.01117	0.005478	0.001556	-0.0007456
187	0	0	0	0	0	0	0	0	0.7694	0.8994	1.099	1.297	1.356	1.218	1.169	1.087	1.022	0.9559	0.8571	0.7636	0.6756	0.5885	0.5173	0.4931	0.4681	0.4431	0.4431	0.4431	0.4431	0.4431	0.04314	0.04314	0.04314	0.03114	0.01914	0.007137	-0.004863	-0.01686	-0.02886	-0.08297	-0.096	-0.108	-0.12	-0.12	-0.12	-0.12	-0.12	-0.12	-0.12
0	0	0	0	0	0	0	0	0	-0.2	-0	-0	-0	-0	-0	-0	0	0	0	0	0	0	0	0	0	0	0	0	0	0	0	0	0	0	0	0	0	0	0	0	0	0	0	0	0	0	0	0	0	0
188	0	0	0	0	0	0	0	0	-0	-0	-0	-0	-0	-0	-0	-0	-0	-0	-0	-0	-0	-0	0	0	0	0	0	0	0	0	0	0	0	0	0	0	0	1.453	1.675	1.369	1.291	1.216	1.139	1.336	1.099	0.8204	0.749	0.7335	0.6405
189	0	0	0	0	0	0	0	0	-0	-0	-0	-0	-0	-0	-0	-0	-0	0	0	0	0	0	0	0	0	0	0	0	0	0	0	0	1.231	1.529	1.676	1.32	1.24	1.164	1.088	1.014	1.241	1.17	1.155	1.157	1.042	0.8644	0.7141	0.6262	0.5185
0	0	0	0	0	0	0	0	0	0	0	0	-0	-0	-0	-0	-0.2	-0.2	-0.2	-0.2	-0.2	-0	-0	-0	-0	-0	-0	-0	0	0	0	0	0	0	0	0	0	0	0	0	0	0	0	0	0	0	0	0	0	0
190	0	0	0	0	0	0	0	0	0	0	0	0	0	0	0	0	0	0	0.9781	1.409	1.365	1.285	1.343	1.407	1.35	1.272	1.136	0.87	0.6833	0.6267	0.5096	0.4	0.4	0.4	0.4	1e-05	1e-05	1.433e-05	-0.02767	-0.03135	-0.04705	-0.07474	-0.1024	-0.1301	-0.1098	-0.1255	-0.1412	-0.1569	-0.1845
191	0	0	0	0	0	0	0	0	0	0	0	0	0	0	0	0	0	1.323	1.553	1.668	1.622	1.245	1.169	1.396	1.323	1.209	0.9327	0.6535	0.504	0.4	0.4	0.4	0.4	0.4	0.4001	0.4001	0.0001675	-0.01175	-0.02366	-0.03553	-0.04736	-0.05914	-0.07087	-0.08254	-0.09416	-0.1057	-0.1172	-0.1165	-0.1156
0	0	0	0	0	0	0	0	0	-0	-0	-0	-0	-0	-0	-0	-0	-0	-0	-0	-0	-0	-0	-0	-0	-0	-0	-0	-0	-0	-0	-0	-0	-0	-0	-0	-0	-0	-0	-0	-0	-0	-0	-0	-0	-0	-0	-0	-0	-0
192	0	0	0	0	0	0	0	0	0	0	0	0	0	0	0	0	1.073	1.332	1.447	1.52	1.619	1.564	1.497	1.388	1.257	0.9431	0.6366	0.4837	0.4236	0.349	-0.2	-0.2	-0.2162	-0.2336	-0.2522	-0.272	-0.29	-0.308	-0.326	-0.344	-0.362	0	0	0	0	0	0	0	0
0	0	0	0	0	0	0	0	0	-0	-0	-0	-0	-0	-0	-0	-0	-0	-0	-0	-0	-0	-0	-0	-0	-0	-0	-0	-0	-0	-0	-0	-0	-0	-0	-0	-0	-0	-0	0	0	0	0	0	0	0	0	0	0	0
0	0	0	0	0	0	0	0	0	-0	-0	-0	0	0	0	0	0	0	0	0	0	0	0	0	0	0	0	0	0	0	0	0	0	0	0	0	0	0	0	0	0	0	0	0	0	0	0	0	0	0
193	0	0	0	0	0	0	0	0	-0	0	0	0	0	0	0	0	0	0	0	0	0	0	0	0	0	1.409	1.692	1.369	1.29	1.213	1.137	1.06	1.254	1.039	0.7225	0.6336	0.5279	0.4	0.4	0.4	0.4	0.4	0.4	0.4	0.4	0.4	0.4	1e-05	1e-05
194	0	0	0	0	0	0	0	0	-0	-0	-0	-0	-0	-0	-0	-0	-0	-0	0	0	0	0	0	0	0	0	0	0	0	0	0	0	1.23	1.36	1.708	1.674	1.295	1.218	1.143	1.07	1.299	1.231	1.166	1.156	1.165	1.104	0.9643	0.8919	0.8105
195	0	0	0	0	0	0	0	0	0	0	0	0	0	0	0	0	0	0	1.442	1.665	1.685	1.636	1.563	1.495	1.43	1.359	1.224	0.8201	0.5512	0.4215	0.4188	0.4191	0.0197	0.02061	0.02209	0.02347	0.01288	0.002048	-0.007846	-0.01774	-0.02745	-0.03729	-0.04756	-0.05862	-0.07032	-0.0824	-0.08172	-0.07968	-0.07751
0	NaN	NaN	NaN	NaN	NaN	NaN	NaN	NaN	NaN	NaN	NaN	NaN	NaN	NaN	NaN	NaN	NaN	NaN	NaN	NaN	NaN	NaN	NaN	NaN	NaN	NaN	NaN	NaN	NaN	NaN	NaN	NaN	NaN	NaN	NaN	NaN	NaN	NaN	NaN	NaN	NaN	NaN	NaN	NaN	NaN	NaN	NaN	NaN	NaN
196	0	0	0	0	0	0	0	0	-0	-0	-0	-0	-0	-0	0	0	0	0	0	0	0	0	0	0	0	0	0	1.231	1.356	1.587	1.667	1.315	1.238	1.163	1.09	1.317	1.207	0.9793	0.6801	0.4514	0.4002	0.0001358	7.149e-05	3.896e-05	2.743e-05	-0.01198	-0.02399	-0.03599	-0.04799
197	0	0	0	0	0	0	0	0	0	0	0	0	0	0	1.489	1.648	1.727	1.674	1.621	1.538	1.374	1.004	0.9356	0.821	0.6407	0.4738	0.3554	-0.04322	-0.03949	-0.0449	-0.02237	-0.007523	0.0112	0.03339	0.05798	0.08418	0.1112	0.1386	0.1529	0.1529	0.1529	0.1409	0.1289	0.1169	0.1049	0.09294	0.08094	0.06894	0.05694
198	0	0	0	0	0	0	0	0	0	0	0	0	0	0	0	0	0	0	1.584	1.729	1.679	1.677	1.627	1.555	1.487	1.423	1.375	1.192	0.9735	0.8023	0.6897	0.5644	0.4613	0.4627	0.4636	0.4624	0.4598	0.4562	0.452	0.04837	0.04639	0.03385	0.02205	0.00984	-0.003287	-0.01711	-0.03104	-0.04398	-0.05348
199	0	0	0	0	0	0	0	0	0	0	0	0	0	1.053	1.328	1.63	1.262	1.22	1.153	1.087	1.025	0.9677	0.922	0.8159	0.6675	0.529	0.5371	0.5484	0.5606	0.1738	0.1843	0.1723	0.1603	0.1483	0.1363	0.1243	0.1123	0.1003	0.08831	0.07631	0.06431	0.06431	0.06431	0.06431	0.06431	0.06431	0.06431	0.02221	-0.0199
200	0	0	0	0	0	0	0	0	0	0	0	0	1.24	1.551	1.621	1.699	1.671	1.673	1.612	1.54	1.435	1.326	1.225	1.13	1.032	0.9346	0.882	0.8388	0.8162	0.7752	0.7243	0.6386	0.1475	0.138	0.1429	0.1524	0.1654	0.1803	0.196	0.2	0.2	0.28	0.36	0.44	0.52	0.6	0.6353	0.7684	0.8261
201	0	0	0	0	0	0	0	0	0	0	0	0.8113	1.328	1.653	1.704	1.669	1.626	1.515	1.311	1.036	0.8536	0.6334	0.4621	0.4335	0.3945	0.3824	-0.02865	-0.0229	0.01448	0.1035	0.004541	0.01748	0.03171	0.04706	0.06351	0.08092	0.0876	0.09483	0.102	0.1049	0.09294	0.08094	0.06894	0.05694	0.04494	0.03294	0.03294	0.03294	0.03294
0	0	0	0	0	0	0	0	0	-0.2	-0.2	-0.2	-0.2	-0.2	-0.2	-0	-0	-0	-0	-0	0	0	0	0	0	0	0	0	0	0	0	0	0	0	0	0	0	0	0	0	0	0	0	0	0	0	0	0	0	0
202	0	0	0	0	0	0	0	0	0	0	0	0	0	0	0	0	0	0	0	1.333	1.456	1.493	1.457	1.437	1.41	1.329	1.214	1.092	0.8997	0.659	0.6	0.6	0.6	0.6	0.2	0.2	0.2	0.2	0.188	0.2	0.188	0.176	0.164	0.152	0.14	0.128	0.116	0.104	0.092
0	0	0	0	0	0	0	0	0	-0	-0	-0	-0	-0	-0	-0	-0	-0	-0	-0	-0	-0	-0	-0	-0	-0	-0	-0	-0	-0	-0	-0	-0	-0	-0	-0	-0	-0	-0	-0	-0	-0	-0	-0	-0	-0	-0	-0	-0	-0
203	0	0	0	0	0	0	0	0	0	0	0	0	0	0	0	0	0	0	1.545	1.713	1.725	1.684	1.639	1.595	1.525	1.453	1.382	1.305	1.191	1.046	0.9034	0.7711	0.6289	0.6	0.6	0.6	0.2	0.2	0.2	0.1885	0.1707	0.2353	0.3024	0.3717	0.4433	0.5175	0.5128	0.5087	0.1065
0	NaN	NaN	NaN	NaN	NaN	NaN	NaN	NaN	NaN	NaN	NaN	NaN	NaN	NaN	NaN	NaN	NaN	NaN	NaN	NaN	NaN	NaN	NaN	NaN	NaN	NaN	NaN	NaN	NaN	NaN	NaN	NaN	NaN	NaN	NaN	NaN	NaN	NaN	NaN	NaN	NaN	NaN	NaN	NaN	NaN	NaN	NaN	NaN	NaN
204	0	0	0	0	0	0	0	0	-0	0	0	0	0	0	0	0	0	0	0	0	0	0	0	0	0	0	0	0	0	0	0	0	0	0	0	0	0	1.297	1.464	1.691	1.694	1.665	1.629	1.581	1.493	0.8832	0.5849	0.3493	0.2939
0	0	0	0	0	0	0	0	0	-0	-0	-0	-0	-0	-0	-0	-0	-0	-0	-0	-0	-0	-0	-0	-0	-0	-0	-0	-0	-0	-0	-0	-0	-0	-0	-0	-0	-0	-0	-0	0	0	0	0	0	0	0	0	0	0
205	0	0	0	0	0	0	0	0	0	0.4959	0.5752	0.5776	0.5846	0.6015	0.5274	0.4	0	0	0	-0.012	-0	-0	-0	0	0	0	0	0	0	0	0	0	0	1.028	1.101	1.271	1.349	1.25	1.057	0.95	0.875	0.8	0.325	0.25	0.225	0.2	0.188	0.176	0.164
206	0	0	0	0	0	0	0	0	0	0	0	0	0	0	0	0	0	0	0	0	0	1.26	1.464	1.695	1.69	1.63	1.462	1.208	1.064	0.8574	0.643	0.5545	0.1168	0.07724	0.03624	0.01995	0.00718	-0.005373	-0.01709	-0.02713	-0.03437	-0.03886	-0.04157	0.05296	0.06424	0.07643	0.0892	0.1026	0.1168
207	0	0	0	0	0	0	0	0	0	0	0	0	0	0	0	0	0	0	0	0	0	0	0	0	0	0	0	0	0	0	0	1.496	1.715	1.732	1.378	1.328	1.555	1.484	1.394	1.223	0.8332	0.6399	0.4626	0.4266	0.428	0.4286	0.02835	0.02664	0.02426
208	0	0	0	0	0	0	0	0	0	0	0	0	0	0	0	0	0	0	0	0	0	1.564	1.735	1.735	1.686	1.639	1.593	1.522	1.447	1.362	1.242	1.077	0.5088	0.2817	0.2	0.2	0.2	0.2	0.2	0.2	0.2	0.2	0.2	0.2	0.2	0.2	0.2	0.2	0.2
209	0	0	0	0	0	0	0	0	0	0	0	0	0	0	0	0	0	0	0	0	0	0	1.526	1.726	1.679	1.328	1.278	1.203	1.426	1.343	1.245	0.7198	0.612	0.4665	0.2802	0.1399	0.1562	0.2	0.2	0.2	0.2	0.2392	0.2705	0.3505	0.4656	0.6984	0.8786	0.9397	0.9587
210	0	0	0	0	0	0	0	0	-0	-0	-0	-0	-0	-0	-0	-0	-0	-0	0	0	0	0	0	0	0	0	0	0	0	0	0	0	0	0	0	0	0	0	0	0	0	0	0	0	0	0	0	0	0
211	0	0	0	0	0	0	0	0	0	0	0	0	0	0	0	0	0	0	1.517	1.724	1.738	1.695	1.654	1.582	1.466	1.098	0.7729	0.5451	0.4689	0.04657	0.02483	0.02815	0.003971	-0.01988	-0.04312	-0.06549	-0.08683	-0.1068	-0.1096	-0.01486	-0.002542	0.01123	0.0261	0.04181	0.05805	0.07468	0.0915	0.1059	0.1059
212	0	0	0	0	0	0	0	0	0	0	0	0	0	0	0	0	0	0	0	0	0	0	0	0	0	1.293	1.404	1.383	1.581	1.522	1.138	0.9256	0.9037	0.8048	0.6886	0.5658	0.3843	0.3843	0.3843	-0.01565	-0.01557	-0.01537	-0.01493	-0.01408	-0.02462	-0.03429	-0.04279	-0.04988	-0.05533
213	0	0	0	0	0	0	0	0	0	0	0	0	0	0	0	0	0	0	0	0	1.225	1.361	1.55	1.61	1.548	1.477	1.407	1.34	1.25	1.081	0.8667	0.7057	0.5617	0.08195	0.06533	0.05724	0.05702	0.06471	0.07894	0.09566	0.1104	0.104	0.092	0.08	0.08	0.08	0.03789	-0.004211	-0.2463
214	0	0	0	0	0	0	0	0	0	0	0	0	0	0	0	1.249	1.377	1.396	1.438	1.538	1.478	1.403	1.328	1.244	1.135	1.055	0.8418	0.7763	0.6441	0.2	0.2	0.2	0.2	0.2	0.188	0.176	0.1219	0.06779	-0.1863	-0.244	-0.2924	-0.3104	-0.3296	-0.35	-0.356	-0.362	-0.368	-0.374	-0.38
215	0	0	0	0	0	0	0	0	0	0	0	0	0	0	0	0	0	0	1.493	1.71	1.684	1.639	1.48	1.117	1.072	1.009	0.8141	0.5906	0.4666	0.03416	0.02584	0.03246	0.03825	0.04322	0.04739	0.05069	0.05316	0.05494	0.05622	0.05711	0.05792	0.05918	0.04945	0.04168	0.03708	0.03514	0.0353	0.03388	0.02188
0	NaN	NaN	NaN	NaN	NaN	NaN	NaN	NaN	NaN	NaN	NaN	NaN	NaN	NaN	NaN	NaN	NaN	NaN	NaN	NaN	NaN	NaN	NaN	NaN	NaN	NaN	NaN	NaN	NaN	NaN	NaN	NaN	NaN	NaN	NaN	NaN	NaN	NaN	NaN	NaN	NaN	NaN	NaN	NaN	NaN	NaN	NaN	NaN	NaN
216	0	0	0	0	0	0	0	0	0	0	0	0	0	1.465	1.662	1.728	1.683	1.636	1.565	1.493	1.421	1.351	1.286	1.159	0.9752	0.7893	0.6528	0.443	0.4394	0.4397	0.4411	0.4426	0.4435	0.444	0.4444	0.4444	0.4426	0.03976	0.02419	0.008685	-0.00382	-0.01484	-0.02648	-0.03871	-0.05125	-0.0639	-0.09221	-0.1203	-0.1361
217	0	0	0	0	0	0	0	0	0	0	0	0	0	0	0	0	0	0	1.253	1.375	1.394	1.336	1.335	1.443	1.212	0.9392	0.8804	0.787	0.6698	0.5176	0.3668	0.3699	-0.02671	-0.03485	-0.04237	-0.04894	-0.05436	-0.05874	-0.0618	-0.0636	-0.06415	-0.06352	-0.06146	-0.04604	-0.02952	-0.01203	0.006631	0.02641	0.03294
218	0	0	0	0	0	0	0	0	0	0	0	0	0	0	0	0	0	1.391	1.458	1.504	1.587	1.535	1.467	1.399	1.315	1.086	0.7196	0.5728	0.423	0.4276	0.434	0.04055	0.036	0.03273	0.0152	-0.00107	-0.01602	-0.0297	-0.02681	-0.02296	-0.01831	-0.01374	0.002186	0.01715	0.01725	0.01725	0.01725	0.01725	0.01725
219	0	0	0	0	0	0	0	0	0.1988	0.2705	0.3096	0.3263	0.3576	0.4133	0.4	0.4	0	0	0	-0.012	-0.024	-0	-0	-0	-0	-0	-0	-0	-0	-0	-0	-0	0	0	0	0	0	0	0.6982	0.836	0.9738	1.032	1.074	1.116	1.158	1.249	1.214	1.156	1.086
220	0	0	0	0	0	0	0	0	0	0	0	0	0	0	0	0	0	1.371	1.44	1.382	1.494	1.515	1.452	1.383	1.318	1.251	1.079	0.7088	0.5071	0.4086	0.4084	0.4082	0.008124	0.007573	0.006497	0.08528	0.1641	0.2436	0.3239	0.404	0.003931	0.003781	0.003524	-0.01245	-0.02841	-0.05635	-0.0842	-0.09626	-0.1082
0	NaN	NaN	NaN	NaN	NaN	NaN	NaN	NaN	NaN	NaN	NaN	NaN	NaN	NaN	NaN	NaN	NaN	NaN	NaN	NaN	NaN	NaN	NaN	NaN	NaN	NaN	NaN	NaN	NaN	NaN	NaN	NaN	NaN	NaN	NaN	NaN	NaN	NaN	NaN	NaN	NaN	NaN	NaN	NaN	NaN	NaN	NaN	NaN	NaN
0	0	0	0	0	0	0	0	0	-0	-0	-0	-0	-0	-0	-0	-0	-0	-0	-0	-0	-0	-0	-0	-0	-0	-0	-0	0	0	0	0	-0	-0	0	0	0	-0	-0	-0	-0	-0	-0	-0	-0	-0	-0	-0	-0	0
0	0	0	0	0	0	0	0	0	-0	-0	-0	-0	-0	-0	-0	-0	-0	-0	-0	-0	-0	-0	-0	-0	-0	-0	-0	-0	-0	-0	-0	-0	-0	-0	-0	-0	-0	-0	-0	-0	-0	-0	-0	-0	-0	-0	-0	-0	-0
221	0	0	0	0	0	0	0	0	-0	-0	-0	-0	-0	-0	-0	-0	-0	-0	-0	-0	-0	-0	-0	-0	-0	-0	-0	-0	-0	-0	-0	-0	-0	-0	-0	-0	-0	-0	-0	-0	-0	-0	-0	-0	-0	-0	-0	-0	-0
222	0	0	0	0	0	0	0	0	-0	-0	0	0	0	0	0	0	0	0	0	0	0	0	0	0	0	0	0	0	0	0	0	1.385	1.475	1.422	1.35	1.449	1.471	1.433	1.332	0.9733	0.8016	0.6578	0.422	0.4	0.4	0.4	0.4	0.4	0.4
223	0	0	0	0	0	0	0	0	-0	-0	-0	-0	-0	-0	-0	-0	-0	-0	-0	-0	-0	-0	-0	-0	-0	-0	-0	-0	-0	-0	-0	-0	-0	-0	-0	-0	-0	-0	-0	-0	-0	-0	-0	-0	-0	-0	-0	-0	-0
224	0	0	0	0	0	0	0	0	0	0	0	0	0	0	0	0	0	0	0	0	0	0	0	0	0	0	0	1.416	1.679	1.737	1.739	1.69	1.642	1.592	1.54	1.459	1.362	1.271	1.086	0.9611	0.859	0.7346	0.6	0.6	0.6	0.2	0.2	0.2	0.2
0	NaN	NaN	NaN	NaN	NaN	NaN	NaN	NaN	NaN	NaN	NaN	NaN	NaN	NaN	NaN	NaN	NaN	NaN	NaN	NaN	NaN	NaN	NaN	NaN	NaN	NaN	NaN	NaN	NaN	NaN	NaN	NaN	NaN	NaN	NaN	NaN	NaN	NaN	NaN	NaN	NaN	NaN	NaN	NaN	NaN	NaN	NaN	NaN	NaN
0	NaN	NaN	NaN	NaN	NaN	NaN	NaN	NaN	NaN	NaN	NaN	NaN	NaN	NaN	NaN	NaN	NaN	NaN	NaN	NaN	NaN	NaN	NaN	NaN	NaN	NaN	NaN	NaN	NaN	NaN	NaN	NaN	NaN	NaN	NaN	NaN	NaN	NaN	NaN	NaN	NaN	NaN	NaN	NaN	NaN	NaN	NaN	NaN	NaN
225	0	0	0	0	0	0	0	0	0	0	0	0	0	0	0	1.162	1.332	1.424	1.484	1.499	1.56	1.516	1.421	1.305	0.8059	0.6937	0.5755	0.4639	0.4	0.48	0.56	0.64	0.7479	0.8916	0.9552	1.001	1.023	1.022	1.007	0.984	0.9824	0.9733	0.9318	0.858	0.7488	0.6107	0.6	0.2	0.2
226	0	0	0	0	0	0	0	0	0	0	0	0	0	0	0	0	0	0	0	0	1.575	1.739	1.686	1.632	1.58	1.502	1.428	1.356	1.286	1.214	1.184	1.089	0.8795	0.6436	0.5159	0.006957	0.003694	-0.009998	-0.02245	-0.03393	-0.04423	0.006682	0.01066	0.01485	0.01837	0.02018	0.02003	0.01798	0.01445
227	0	0	0	0	0	0	0	0	-0	-0	-0	0	0	0	0	0	0	0	0	0	0	0	0	0	0	1.36	1.43	1.656	1.618	1.241	1.166	1.09	1.273	1.023	0.7321	0.6303	0.4636	0.4	0.4	0.4	0.4001	0.4001	0.4003	0.4007	0.4012	0.4017	0.402	0.4021	0.4019
228	0	0	0	0	0	0	0	0	0	0	0	0	0	0	0	0	0	0	0	0	0	0	0	0	0	1.318	1.676	1.673	1.294	1.217	1.142	1.068	1.298	1.232	1.174	1.178	1.154	0.9936	0.7645	0.6213	0.6	0.6	0.2	0.2	0.2	0.2	0.188	0.176	0.164
0	0	0	0	0	0	0	0	0	0	0	-0	-0	-0	-0	-0	-0	-0	-0	-0	-0	-0	-0	-0	-0.2	-0.2	-0.2	0	0	0	0	0	0	0	0	0	0	0	0	0	0	0	0	0	0	0	0	0	0	0
229	0	0	0	0	0	0	0	0	-0	-0	-0	-0	0	0	0	0	0	0	0	0	0	0	0	0	0	0	0	0	1.327	1.394	1.383	1.301	1.506	1.446	1.071	0.9999	1.235	1.176	1.147	0.915	0.675	0.544	0.5507	0.1555	0.1582	0.1474	0.1363	0.1264	0.1219
230	0	0	0	0	0	0	0	0	0	0	0	0	0	0	0	0	0	0	0	1.233	1.371	1.635	1.616	1.24	1.164	1.091	1.322	1.248	1.03	0.7049	0.5086	0.4071	0.4048	0.4031	0.00186	0.001288	0.001002	0.0007208	0.0004679	0.0002673	0.0001446	9.266e-05	-0.01192	-0.02391	-0.03589	-0.0479	-0.05991	-0.0719	-0.08387
231	0	0	0	0	0	0	0	0	0	0	0	0	0	0	0	0	0	0	1.36	1.482	1.445	1.497	1.572	1.558	1.438	1.158	0.7963	0.6676	0.6398	0.2142	0.1915	0.1956	0.2	0.2	0.2	0.2	0.2	0.2	0.2	0.2	0.2	0.2	0.188	0.176	0.164	0.152	0.14	0.128	0.116
232	0	0	0	0	0	0	0	0	0	0	0	0	0	0	0	0	0	0	0	0	0	0	0	1.377	1.559	1.723	1.797	1.731	1.591	1.341	0.7595	0.5715	0.5	0.45	0.4	0.4	0.4	0.4	0.4	0.4	0.4	0.4	0.4	0.4	0.4	0.4	0.4	0.4	0.4
233	0	0	0	0	0	0	0	0	-0	-0	-0	-0	-0	-0	-0	-0	-0	-0	-0	-0	-0	-0	-0	-0	-0	-0	-0	-0	-0	-0	-0	-0	-0	-0	-0	-0	-0	-0	-0	-0	-0	-0	-0	-0	-0	-0	-0	-0	-0
0	NaN	NaN	NaN	NaN	NaN	NaN	NaN	NaN	NaN	NaN	NaN	NaN	NaN	NaN	NaN	NaN	NaN	NaN	NaN	NaN	NaN	NaN	NaN	NaN	NaN	NaN	NaN	NaN	NaN	NaN	NaN	NaN	NaN	NaN	NaN	NaN	NaN	NaN	NaN	NaN	NaN	NaN	NaN	NaN	NaN	NaN	NaN	NaN	NaN
234	0	0	0	0	0	0	0	0	0	0	0	0	0	0	0	0	0	1.247	1.631	1.678	1.321	1.242	1.167	1.093	1.321	1.255	1.198	1.203	1.021	0.8157	0.1878	0.1172	0.1313	0.1475	0.1653	0.1848	0.2	0.2	0.2	0.2	0.2	0.2	0.188	0.176	0.164	0.152	0.14	0.128	0.2
235	0	0	0	0	0	0	0	0	-0	0	0	0	0	0	0	0	0	0	0	0	0	0	0	0	0	0	0	0	0	0	0	1.123	1.328	1.456	1.647	1.691	1.657	1.591	1.527	1.46	1.37	1.211	0.8863	0.5954	0.5412	0.5207	0.5107	0.5069	0.1052
236	0	0	0	0	0	0	0	0	-0	0	0	0	0	0	0	0	0	0	0	0	0	0	0	0	0	0	1.184	1.468	1.477	1.432	1.407	1.501	1.487	1.435	1.362	1.236	1.078	1.001	0.9299	0.8515	0.745	0.6188	0.6	0.6	0.6	0.6	0.6	0.6	0.6
237	0	0	0	0	0	0	0	0	-0	-0	-0	-0	-0	-0	0	0	0	0	0	0	0	0	0	0	0	1.059	1.415	1.362	1.283	1.341	1.419	1.352	1.277	1.2	1.104	0.9788	0.7444	0.5231	0.4	0.4	0.4	0.4	0.4	1e-05	1e-05	1e-05	-0.01199	-0.02399	-0.03599
238	0	0	0	0	0	0	0	0	-0	-0	-0	-0	-0	-0	-0	-0	-0	-0	-0	0	0	0	0	0	0	0	0	0	0	0	0	1.341	1.689	1.362	1.309	1.233	1.157	1.081	1.306	1.228	1.142	1.087	1.001	0.8799	0.6981	0.5982	0.4681	0.4346	0.4593
239	0	0	0	0	0	0	0	0	-0	-0	0	0	0	0	0	0	0	0	0	0	0	0	1.381	1.588	1.6	1.597	1.547	1.485	1.416	1.34	1.266	1.178	1.098	0.8961	0.3358	0.1793	0.1298	0.1108	0.09869	0.09395	0.08769	0.08169	0.06436	0.07096	0.06434	0.05726	0.0508	0.03101	0.01037
240	0	0	0	0	0	0	0	0	0	0	0	0	0	0	1.244	1.573	1.597	1.473	1.376	1.279	1.182	1.083	0.9916	0.9965	0.9796	0.9017	0.7485	-0.08027	-0.218	-0.236	-0.254	-0.272	-0.29	0	0	0	0	0	0	0	0	0	0	0	0	0	0	0	0
241	0	0	0	0	0	0	0	0	0	0	0	0	0	0	0	0	0	0	0	0	0	0	0	1.307	1.606	1.684	1.607	1.527	1.149	1.075	1.302	1.218	1.073	0.8151	0.6117	0.4831	0.4026	0.4043	0.4066	0.4097	0.4134	0.4178	0.4225	0.4275	0.03293	0.02659	0.02036	0.01439	0.008834
242	0	0	0	0	0	0	0	0	0	0	0	0	0	0	0	0	0	0	0	1.328	1.644	1.678	1.626	1.249	1.176	1.406	1.342	1.288	1.254	1.246	1.058	0.8311	0.6698	0.2	0.2	0.2	0.2	0.2	0.2	0.2	0.2	0.2	0.2	0.2	0.2	0.2	0.2525	0.2	0.1833
243	0	0	0	0	0	0	0	0	0	0	0	0	0	0	1.191	1.338	1.489	1.645	1.634	1.574	1.511	1.452	1.4	1.355	1.248	1.134	0.9822	0.8712	0.813	0.7564	0.7032	0.6544	0.613	0.6	0.6	0.6	0.6055	0.6441	0.692	0.744	0.8037	0.8615	0.915	0.9509	0.9605	0.9113	0.8153	0.6639	0.6
244	0	0	0	0	0	0	0	0	0	0	0	0	0	0	0	0	0	0	0	0	0	1.26	1.407	1.672	1.631	1.252	1.178	1.106	1.336	1.273	1.219	1.237	1.149	1.001	0.8262	0.7399	0.6199	0.6	0.6	0.2	0.2	0.188	0.176	0.164	0.152	0.14	0.128	0.116	0.104
245	0	0	0	0	0	0	0	0	0	0	0	0	0	0	0	1.253	1.394	1.682	1.673	1.623	1.549	1.477	1.41	1.356	1.336	1.252	1.061	0.7776	0.6	0.6	0.6	0.2	0.2	0.188	0.176	0.164	0.152	0.14	0.128	0.116	0.104	0.092	0.2	0.2	0.2	0.2	0.2	0.2	0.2
246	0	0	0	0	0	0	0	0	0	0	0	0	0	0	0	0	0	0	0	0	0	0	0	0	0	0	0	0	0	1.292	1.429	1.665	1.629	1.553	1.18	1.406	1.295	1.058	0.7257	0.5984	0.4214	0.4004	0.4004	0.0005933	0.0009288	0.001517	0.002539	-0.01147	-0.02447
247	0	0	0	0	0	0	0	0	0	0	0	0	0	0	0	0	0	0	0	0	0	0	0	0	0	1.244	1.567	1.677	1.323	1.245	1.17	1.096	1.325	1.257	1.069	0.6948	0.5021	0.4021	0.404	0.4067	0.4102	0.4141	0.002221	-0.02221	-0.04742	-0.07355	-0.1007	-0.1287	-0.1419
248	0	0	0	0	0	0	0	0	0	0	0	0	0	0	0	0	1.329	1.707	1.681	1.626	1.249	1.476	1.406	1.341	1.267	1.12	0.7743	0.563	0.4511	0.0467	0.028	0.009617	-0.007932	-0.02435	-0.0395	0.01952	0.0204	0.0235	0.09128	0.1775	0.2644	0.3518	0.4395	0.06479	0.07224	0.06358	0.04248	0.03651	0.02973
0	0	0	0	0	0	0	0	0	-0	-0	-0	0	0	0	0	-0	-0	-0	-0	-0	-0	-0	-0	-0	-0	-0	-0	-0	-0	-0	-0	-0	-0	-0	-0	-0	-0	-0	-0	-0	-0	-0	-0	-0	-0	-0	-0	-0	-0
0	0	0	0	0	0	0	0	0	-0	-0	-0	-0	-0	-0	-0	-0	-0	-0	-0	-0	-0	-0	-0	-0	-0	-0	-0	-0	-0	-0	-0	-0	-0	-0	-0	-0	-0	-0	0	0	0	0	0	0	0	0	0	0	0
0	NaN	NaN	NaN	NaN	NaN	NaN	NaN	NaN	NaN	NaN	NaN	NaN	NaN	NaN	NaN	NaN	NaN	NaN	NaN	NaN	NaN	NaN	NaN	NaN	NaN	NaN	NaN	NaN	NaN	NaN	NaN	NaN	NaN	NaN	NaN	NaN	NaN	NaN	NaN	NaN	NaN	NaN	NaN	NaN	NaN	NaN	NaN	NaN	NaN
249	0	0	0	0	0	0	0	0	0	0	0	0	0	0	0	0	1.525	1.733	1.684	1.631	1.557	1.487	1.422	1.359	1.239	0.9126	0.5533	0.4107	0.4099	0.4095	0.009774	0.01088	0.01398	0.01814	0.02338	0.02955	0.03636	0.04346	0.05075	0.05824	0.05019	0.03021	0.01032	0.006106	0.002435	-0.0003539	-0.00199	-0.002185	-0.001084
250	0	0	0	0	0	0	0	0	0	0	0	0	0	0	0	0	0	0	0	0	1.375	1.51	1.62	1.546	0.7997	0.6824	0.5945	0.8104	0.7342	0.7284	0.7133	0.6069	0.4827	0.4323	0.05188	0.07142	0.06251	0.05051	0.03851	0.02651	0.01451	0.00251	-0.00949	-0.02149	-0.03349	-0.04549	-0.04549	-0.04549	-0.04549
251	0	0	0	0	0	0	0	0	-0	-0	-0	0	0	0	0	0	0	0	0	0	0	0	0	0	1.365	1.434	1.531	1.618	1.242	1.167	1.092	1.311	1.219	1.099	0.9491	0.7828	0.7442	0.6716	0.5631	0.4238	0.4	0.4	0.4	0.4	0.4	0.4	0.4	1e-05	1e-05
252	0	0	0	0	0	0	0	0	0	0	0	0	0	0	0	0	0	1.256	1.444	1.678	1.325	1.244	1.166	1.09	1.012	1.189	0.9451	0.7682	0.6779	0.5811	0.04536	-0.01055	-0.02285	-0.03498	-0.04695	-0.05868	-0.0702	-0.08144	-0.09237	0.005106	0.007066	0.009528	-0.01527	-0.03974	-0.02796	-0.04011	-0.0522	-0.0642	-0.08802
253	0	0	0	0	0	0	0	0	0	0	0	0	0	0	0	0	1.579	1.668	1.688	1.305	1.223	1.144	1.069	1.295	1.222	1.15	1.12	1.086	0.8768	0.6126	0.4019	0.4014	0.4012	0.4011	0.4011	0.4012	0.001385	0.001611	-0.01012	-0.0217	-0.03323	-0.04461	-0.05591	-0.0671	-0.07801	-0.08862	-0.09898	-0.1118	-0.1156
0	NaN	NaN	NaN	NaN	NaN	NaN	NaN	NaN	NaN	NaN	NaN	NaN	NaN	NaN	NaN	NaN	NaN	NaN	NaN	NaN	NaN	NaN	NaN	NaN	NaN	NaN	NaN	NaN	NaN	NaN	NaN	NaN	NaN	NaN	NaN	NaN	NaN	NaN	NaN	NaN	NaN	NaN	NaN	NaN	NaN	NaN	NaN	NaN	NaN
0	0	0	0	0	0	0	0	0	-0	-0	-0	-0	-0	-0	-0	-0	-0	-0	-0	-0	-0	-0	-0	-0	-0	-0	-0	-0	-0	-0	-0	-0	-0	-0	-0	-0	0	0	0	0	0	0	0	0	0	0	0	0	0
0	0	0	0	0	0	0	0	0	-0	-0	0	0	0	0	0	0	0	0	0	0	0	0	0	0	0	0	0	0	0	0	0	0	0	0	0	0	0	-0	-0	-0	-0	-0	-0	0	0	0	0	0.9074	0.9822
0	NaN	NaN	NaN	NaN	NaN	NaN	NaN	NaN	NaN	NaN	NaN	NaN	NaN	NaN	NaN	NaN	NaN	NaN	NaN	NaN	NaN	NaN	NaN	NaN	NaN	NaN	NaN	NaN	NaN	NaN	NaN	NaN	NaN	NaN	NaN	NaN	NaN	NaN	NaN	NaN	NaN	NaN	NaN	NaN	NaN	NaN	NaN	NaN	NaN
254	0	0	0	0	0	0	0	0	0	0	0	0	0	0	0	0	1.621	1.739	1.681	1.325	1.246	1.471	1.399	1.325	1.222	1.026	0.7258	0.5786	0.4311	0.01049	0.008267	-0.005266	-0.01858	-0.03098	-0.04231	-0.05233	-0.0615	-0.06954	-0.07617	-0.08118	-0.08515	-0.07664	0.05128	0.04313	0.02261	0.001703	-0.01998	0.004798	-0.007804
0	0	0	0	0	0	0	0	0	0	-0.2	-0	-0	-0	-0	-0	-0	-0	-0	-0	-0	-0	-0	-0.2	-0.1629	-0.07488	0	0	0	0	0	0	0	0	0	0	0	0	0	0	0	0	0	0	0	0	0	0	0	0
255	0	0	0	0	0	0	0	0	0	0	0	0	0	0	0	0	0	0	0	0	0	1.231	1.384	1.6	1.629	1.565	1.496	1.429	1.366	1.309	1.256	1.192	0.9267	0.5949	0.4687	0.4591	0.05453	0.05184	0.04946	0.04789	0.04783	0.04785	0.1279	0.2083	0.2895	0.3711	0.4531	0.05625	0.05979
0	0	0	0	0	0	0	0	0	-0	0	0	0	0	0	0	0	0	0	0	0	0	0	0	0	0	0	0	0	0	0	0	0	0	0	0	0	0	0	0	0	0	0	0	0	0	0	0	0	0
0	NaN	NaN	NaN	NaN	NaN	NaN	NaN	NaN	NaN	NaN	NaN	NaN	NaN	NaN	NaN	NaN	NaN	NaN	NaN	NaN	NaN	NaN	NaN	NaN	NaN	NaN	NaN	NaN	NaN	NaN	NaN	NaN	NaN	NaN	NaN	NaN	NaN	NaN	NaN	NaN	NaN	NaN	NaN	NaN	NaN	NaN	NaN	NaN	NaN
256	0	0	0	0	0	0	0	0	0	0	0	0	0	0	0	0	0	0	0	1.344	1.71	1.668	1.314	1.263	1.189	1.411	1.291	1.009	0.7113	0.5604	0.4267	0.001063	0.0004396	-0.01187	-0.02397	-0.03599	-0.04799	-0.05999	-0.07199	-0.08399	-0.09599	-0.108	-0.12	-0.12	1e-05	1e-05	1e-05	1e-05	1e-05
257	0	0	0	0	0	0	0	0	0	0	0	0	0	1.201	1.524	1.701	1.676	1.608	1.54	1.473	1.412	1.363	1.342	1.228	1.069	0.8118	0.6219	0.6	0.6	0.2	0.188	0.176	0.164	0.152	0.14	0.128	0.116	0.104	0.092	0.08	0.08	0.08	0.2	0.2562	0.3362	0.4162	0.4962	0.5762	0.6
0	NaN	NaN	NaN	NaN	NaN	NaN	NaN	NaN	NaN	NaN	NaN	NaN	NaN	NaN	NaN	NaN	NaN	NaN	NaN	NaN	NaN	NaN	NaN	NaN	NaN	NaN	NaN	NaN	NaN	NaN	NaN	NaN	NaN	NaN	NaN	NaN	NaN	NaN	NaN	NaN	NaN	NaN	NaN	NaN	NaN	NaN	NaN	NaN	NaN
0	0	0	0	0	0	0	0	0	-0	-0	-0	-0	-0	-0	-0	-0	-0	-0	-0	-0	-0	-0	-0	-0	-0	-0	-0	-0	-0	-0	-0	-0	-0	-0	-0	0	0	0	0	0	0	0	0	0	0	0	0	0	0
0	0	0	0	0	0	0	0	0	-0	-0	-0	-0	-0	-0	-0	-0	-0	-0	-0	0	0	0	0	0	0	0	0	0	0	0	0	0	0	0	0	0	0	0	0	0	0	0	1.133	0.9762	0.62	0.5597	0.8058	0.7652	0.7486
0	0	0	0	0	0	0	0	0	0	0	0	0	0	0	0	0	0	0	0	0	0	1.375	1.51	1.479	1.432	1.362	1.104	0.9	0.825	0.75	0.275	0.25	0.213	0.176	0.164	0.152	0.14	0.128	0.141	0.154	0.167	0.35	0.4952	0.5815	0.6755	0.7515	0.8102	1.152	1.197
258	0	0	0	0	0	0	0	0	0	0	0	0	0	0	0	0	0	0	0	0	0	0	0	0	0	0	0	0	0	1.362	1.474	1.446	1.397	1.391	1.455	1.248	1.008	0.8802	0.6532	0.5802	0.5342	0.5226	0.1294	0.1369	0.1373	0.1373	0.1373	0.1373	0.1373
259	0	0	0	0	0	0	0	0	0.4788	0.5987	0.7213	0.8469	1.166	1.429	1.532	1.539	1.476	1.329	1.081	0.9458	0.7219	0.5777	0.5493	0.5552	0.5624	0.1698	0.166	0.1628	0.1601	0.1363	0.1086	0.08094	0.06894	0.05694	0.04494	0.03294	0.03294	0.03294	0.03294	0.03294	0.03294	0.03294	0.03294	0.03294	0.03294	0.03294	0.03294	0.03294	0.03294
260	0	0	0	0	0	0	0	0	0	0	0	0	0	0	0	0	0	1.496	1.657	1.684	1.628	1.547	1.471	1.397	1.325	1.253	1.107	0.8861	0.5158	0.4017	0.4024	0.4033	0.004255	0.005018	-0.00614	-0.01749	-0.02916	-0.0416	-0.05422	-0.06717	-0.08029	-0.09351	-0.1065	-0.1192	-0.1196	-0.1198	-0.1199	-0.12	-0.12
0	NaN	NaN	NaN	NaN	NaN	NaN	NaN	NaN	NaN	NaN	NaN	NaN	NaN	NaN	NaN	NaN	NaN	NaN	NaN	NaN	NaN	NaN	NaN	NaN	NaN	NaN	NaN	NaN	NaN	NaN	NaN	NaN	NaN	NaN	NaN	NaN	NaN	NaN	NaN	NaN	NaN	NaN	NaN	NaN	NaN	NaN	NaN	NaN	NaN
0	NaN	NaN	NaN	NaN	NaN	NaN	NaN	NaN	NaN	NaN	NaN	NaN	NaN	NaN	NaN	NaN	NaN	NaN	NaN	NaN	NaN	NaN	NaN	NaN	NaN	NaN	NaN	NaN	NaN	NaN	NaN	NaN	NaN	NaN	NaN	NaN	NaN	NaN	NaN	NaN	NaN	NaN	NaN	NaN	NaN	NaN	NaN	NaN	NaN
261	0	0	0	0	0	0	0	0	0	0	0	0	0	0	0	0	0	0	1.553	1.681	1.651	1.612	1.579	1.53	1.359	0.9154	0.6711	0.5075	0.4729	0.03978	0.008353	-0.008005	-0.02198	-0.03485	-0.04725	-0.05948	-0.07169	-0.08384	-0.09593	-0.108	-0.12	1e-05	1e-05	-0.01568	-0.03136	-0.04705	-0.06274	-0.07842	-0.09411
0	0	0	0	0	0	0	0	0	-0.2	0	0	0	0	0	0	0	0	0	0	0	0	0	0	0	0	0	0	0	0	0	0	0	0	0	0	0	0	0	0	0	0	0	0	0	0	0	0	0	0
262	0	0	0	0	0	0	0	0	0	0	0	0	0	0	0	0	0	1.58	1.661	1.684	1.603	1.403	1.051	0.9636	0.8798	0.8015	0.7453	0.62	0.4984	0.3789	0.384	0.3902	-0.002982	-0.007344	-0.01072	-0.01289	-0.01372	-0.01328	-0.01119	-0.007312	-0.001795	0.004722	0.01178	0.03146	0.03294	0.03294	0.03294	0.03294	0.03294
263	0	0	0	0	0	0	0	0	0	0	0	0	0	0	0	1.18	1.373	1.539	1.614	1.63	1.576	1.514	1.451	1.395	1.277	1.049	0.889	0.8362	0.8025	0.7381	0.6505	0.5386	0.44	0.4371	0.4359	0.4381	0.4438	0.4514	0.4626	0.4758	0.4907	0.5071	0.5244	0.542	0.5596	0.5768	0.1933	0.2	0.188
264	0	0	0	0	0	0	0	0	-0	-0	-0.1972	-0.1946	-0.1908	-0.1859	-0.1795	-0.1719	-0.165	-0	-0	-0	-0	-0	-0	-0	-0	-0	-0	-0	-0	-0	-0	-0	-0	-0	-0	-0	-0	-0	-0	-0	-0	-0	-0	-0	-0.138	-0	-0	-0	-0.1483
0	NaN	NaN	NaN	NaN	NaN	NaN	NaN	NaN	NaN	NaN	NaN	NaN	NaN	NaN	NaN	NaN	NaN	NaN	NaN	NaN	NaN	NaN	NaN	NaN	NaN	NaN	NaN	NaN	NaN	NaN	NaN	NaN	NaN	NaN	NaN	NaN	NaN	NaN	NaN	NaN	NaN	NaN	NaN	NaN	NaN	NaN	NaN	NaN	NaN
0	0	0	0	0	0	0	0	0	-0	-0	-0	-0	-0	-0	-0	-0	-0	-0	-0	-0	-0	-0	-0	-0	-0	-0	-0	-0	-0	-0	0	0	0	0	0	0	0	0	0	0	0	0	0	0	0	0	0	0	0
265	0	0	0	0	0	0	0	0	0	0	0	0	0	0	0	0	0	0	0	1.237	1.379	1.662	1.68	1.645	1.578	1.513	1.453	1.4	1.359	1.252	1.151	0.9996	0.9137	0.8373	0.7373	0.6222	0.6	0.6	0.6	0.6	0.2	0.2242	0.2	0.2	0.2	0.2	0.2	0.2	0.188
266	0	0	0	0	0	0	0	0	0.8254	0.9538	1.126	1.309	1.43	1.488	1.473	1.427	1.364	1.283	1.199	1.112	1.022	0.9305	0.8824	0.8569	0.8282	0.7446	0.6486	0.6	0.6	0.6	0.6	0.6	0.6	0.6	0.2	0.188	0.176	0.164	0.152	0.14	0.128	0.116	0.104	0.092	0.08	0.08	0.08	0.2	0.28
0	0	0	0	0	0	0	0	0	0	0	0	0	0	0	0	0	0	0	0	0	-0	-0	-0	-0	-0	0	0	0	0	0	0	0	0	0	0	0	0	0	0	0	0	0	0	0	1.431	1.568	1.58	1.564	1.106
267	0	0	0	0	0	0	0	0	-0	-0	-0	-0	-0	0	0	0	0	0	0	0	0	0	0	0	0	0	0	0	0	0	0	0	0	0	1.202	1.363	1.597	1.67	1.63	1.558	1.488	1.423	1.365	1.315	1.266	1.132	0.89	0.6722	0.6
268	0	0	0	0	0	0	0	0	-0	-0	-0	-0	-0	-0	-0	-0	-0	-0	0	0	0	0	0	0	0	0	0	0	0	0	0	0	0	0	0	0	0	0	0	0	0	0	0	0	0	0	0	0	0
0	NaN	NaN	NaN	NaN	NaN	NaN	NaN	NaN	NaN	NaN	NaN	NaN	NaN	NaN	NaN	NaN	NaN	NaN	NaN	NaN	NaN	NaN	NaN	NaN	NaN	NaN	NaN	NaN	NaN	NaN	NaN	NaN	NaN	NaN	NaN	NaN	NaN	NaN	NaN	NaN	NaN	NaN	NaN	NaN	NaN	NaN	NaN	NaN	NaN
0	0	0	0	0	0	0	0	0	-0	-0	-0	-0	-0	-0	-0	-0	-0	-0	-0	-0	-0	-0	-0	-0	-0	-0	-0	-0	-0	-0	-0	-0	-0	-0	-0	-0	-0	-0	-0	-0	-0	-0	-0	-0	-0	-0	-0	0	0
269	0	0	0	0	0	0	0	0	0	0	0	0	0	0	0	0	0	0	0	0	0	0	0	0	1.232	1.369	1.388	1.623	1.554	1.18	1.409	1.342	1.283	1.235	1.209	0.9808	0.7059	0.5173	0.1265	0.1368	0.1482	0.1485	0.1504	0.1535	0.152	0.14	0.128	0.116	0.104
0	0	0	0	0	0	0	0	0	0	0	0	0	0	0	0	0	0	0	0	0	0	0	0	0	0	1.046	1.337	1.34	1.274	1.202	1.097	1.091	1.077	1.052	1.019	0	0	0	0	0	0	0	0	0	0	0	0	0	0
270	0	0	0	0	0	0	0	0	0	0	0	0	0	0	0	0	0	0	0	0	0	0	0	0	0	0	0	0	0	0	0	1.624	1.747	1.699	1.652	1.603	1.505	1.347	1.136	0.9216	0.7582	0.5995	0.5026	0.4916	0.5086	0.129	0.1485	0.2209	0.1826
271	0	0	0	0	0	0	0	0	0	0	0	0	0	0	0	0	0	0	0	0	0	0	1.26	1.37	1.073	1.02	1.109	1.047	0.9772	0.9119	0.8576	0.8325	0.8241	0.7153	0.6012	0.1686	0.1686	0.1686	0.1686	0.1686	0.1686	0.1686	0.1686	0.1686	0.1686	0.1686	0.1686	0.1566	0.1446
272	0	0	0	0	0	0	0	0	0	0	0	0	0	0	0	0	0	0	0	0	0	0	0	0	1.268	1.493	1.669	1.32	1.243	1.167	1.093	1.322	1.256	1.201	1.209	1.022	0.8129	0.6102	0.5246	0.5408	0.157	0.1729	0.1769	0.176	0.164	0.152	0.14	0.128	0.116
273	0	0	0	0	0	0	0	0	0	0	0	0	0	0	0	0	0	0	0	0	1.279	1.366	1.387	1.305	1.332	1.434	1.27	0.9135	0.8542	0.7938	0.7123	0.5986	0.4603	0.4233	0.02222	0.02361	0.02761	0.03416	0.04269	0.05302	0.06464	0.07263	0.06063	0.04863	0.04863	0.04863	0.04863	0.04863	0.04863
274	0	0	0	0	0	0	0	0	-0	-0	-0	-0	-0	-0	-0	-0	-0	-0	-0	-0	-0	-0	-0	-0	-0	-0	-0	-0	-0	-0	-0	-0	-0	-0	-0	-0	-0	-0	-0	-0	-0	-0	-0	-0	-0	-0	-0	-0	-0
275	0	0	0	0	0	0	0	0	0	0	0	0	0	0	0	0	0	0	0	0	0	0	1.352	1.691	1.376	1.321	1.244	1.17	1.094	1.166	0.8694	0.7744	0.6465	0.4874	0.3722	0.3733	-0.02496	-0.0221	-0.01734	-0.009868	0.0007334	0.01451	0.03094	0.04965	0.0697	0.1704	0.2233	0.1315	0.1511
276	0	0	0	0	0	0	0	0	0	0	0	0	0	0	0	0	0	0	0	0	1.35	1.483	1.576	1.653	1.656	1.605	1.545	1.424	1.053	0.7236	0.5893	0.5494	0.5171	0.4994	0.4842	0.4863	0.08933	0.09324	0.09784	0.1032	0.09747	0.09256	0.08842	0.08508	0.1426	0.153	0.1641	0.1686	0.1686
277	0	0	0	0	0	0	0	0	-0	-0	-0	-0	-0	-0	-0	-0	-0	-0	-0	-0	-0	-0	-0	-0	-0	-0	-0	-0	-0	-0	-0	-0	-0	-0	-0	-0	-0	-0	-0	-0	-0	-0	-0	-0	-0	-0	-0	-0	-0
0	0	0	0	0	0	0	0	0	0	0	0	0	0	0	0	0	0	0	0	0	0	0	0	0	1.258	1.557	1.675	1.64	1.568	1.096	1.011	0.9277	0.8486	0.775	0.7663	0.6724	0.5299	0.4902	0.4902	0.4902	0.0902	0.0902	0.0782	0.0662	0.0542	0.0422	0.0302	0.0182	0.006196
278	0	0	0	0	0	0	0	0	0	0	0	0	0	0	0	0	0	0	0	0	0	1.327	1.544	1.709	1.67	1.627	1.558	1.487	1.392	1.151	0.7747	0.5353	0.4421	0.01459	0.01195	0.009671	0.00807	0.006971	-0.006358	-0.01944	-0.03225	-0.04465	-0.05684	-0.06897	-0.08092	-0.09272	-0.1044	-0.1159	-0.1151
279	0	0	0	0	0	0	0	0	-0	-0	-0	0	0	0	0	0	0	0	0	0	0	0	0	0	0	1.229	1.356	1.697	1.672	1.32	1.244	1.17	1.399	1.316	1.174	0.8292	0.6153	0.4544	0.4028	0.4035	0.4045	0.4059	0.4077	-0.005732	0.05158	-0.03129	-0.02768	-0.02347	-0.03072
0	NaN	NaN	NaN	NaN	NaN	NaN	NaN	NaN	NaN	NaN	NaN	NaN	NaN	NaN	NaN	NaN	NaN	NaN	NaN	NaN	NaN	NaN	NaN	NaN	NaN	NaN	NaN	NaN	NaN	NaN	NaN	NaN	NaN	NaN	NaN	NaN	NaN	NaN	NaN	NaN	NaN	NaN	NaN	NaN	NaN	NaN	NaN	NaN	NaN
280	0	0	0	0	0	0	0	0	0	0	0	0	0	0	0	0	0	0	0	0	1.483	1.642	1.736	1.685	1.639	1.593	1.495	1.231	0.8271	0.6044	0.4775	0.453	0.4291	0.005266	0.006675	0.008268	-0.005781	-0.01976	-0.03391	-0.04815	-0.06233	-0.06065	-0.05881	-0.05676	-0.05424	-0.05089	-0.04619	-0.03941	-0.03079
281	0	0	0	0	0	0	0	0	0	0	0	0	0	0	0	0	0	0	0	0	0	0	0	0	0	0	1.249	1.36	1.628	1.626	1.139	0.7622	0.9762	0.8973	0.8325	0.6903	0.5688	0.3978	0.3736	-0.01966	-0.01213	-0.01598	-0.01909	-0.02143	-0.02292	-0.0235	-0.0232	-0.0218	-0.01934
282	0	0	0	0	0	0	0	0	0	0	0	0	0	0	1.255	1.614	1.682	1.633	1.554	1.478	1.407	1.338	1.274	1.216	1.198	1.007	0.6484	0.4981	0.4979	0.1004	0.09631	0.09364	0.09276	0.09374	0.0959	0.09936	0.1043	0.104	0.092	0.06431	0.04863	0.03294	0.03294	0.1529	0.1409	0.1529	0.1529	0.1529	0.1529
0	0	0	0	0	0	0	0	0	-0	-0	-0	-0	-0	0	0	0	0	0	0	0	0	0	0	0	0	0	0	0	0	0	0	0	0	0	0	0	0	0	0	0	-0.02162	-0.04443	-0.06573	-0.08644	-0.1044	-0.1152	-0.1121	-0.08849	-0.2
0	NaN	NaN	NaN	NaN	NaN	NaN	NaN	NaN	NaN	NaN	NaN	NaN	NaN	NaN	NaN	NaN	NaN	NaN	NaN	NaN	NaN	NaN	NaN	NaN	NaN	NaN	NaN	NaN	NaN	NaN	NaN	NaN	NaN	NaN	NaN	NaN	NaN	NaN	NaN	NaN	NaN	NaN	NaN	NaN	NaN	NaN	NaN	NaN	NaN
0	0	0	0	0	0	0	0	0	0	0	0	0	0	0	0	0	0	0	0	0	0	0.8581	0.9487	0.9494	0.8636	1.004	0.9943	0.9305	0.8647	0.8055	0.7598	0.7889	0.767	0.6609	0.5373	0.1253	0.1133	0.1013	0.08925	0.07725	0.06525	0.05325	0.04125	0.02925	0.01725	0.01725	0.01725	0.01725	0.01725
283	0	0	0	0	0	0	0	0	0	0	0	0	0	0	0	0	0	0	1.374	1.393	1.516	1.544	1.475	1.402	1.331	1.263	1.2	1.182	1.067	0.7469	0.4825	0.4332	0.4297	0.4261	0.4223	0.4183	0.4147	0.4121	0.411	0.4108	0.01071	0.01067	-0.001097	-0.01217	-0.02231	-0.03149	-0.03951	-0.04668	-0.06833
284	0	0	0	0	0	0	0	0	0	0	0	0	0	0	0	0	0	0	0	0	0	0	1.477	1.565	1.534	1.5	1.425	1.35	1.267	1.143	0.9376	0.655	0.625	0.2	0.2	0.2	0.2	0.2	0.2	0.2	0.2	0.2	0.2	0.2	0.2	0.2	0.188	0.176	0.164
0	NaN	NaN	NaN	NaN	NaN	NaN	NaN	NaN	NaN	NaN	NaN	NaN	NaN	NaN	NaN	NaN	NaN	NaN	NaN	NaN	NaN	NaN	NaN	NaN	NaN	NaN	NaN	NaN	NaN	NaN	NaN	NaN	NaN	NaN	NaN	NaN	NaN	NaN	NaN	NaN	NaN	NaN	NaN	NaN	NaN	NaN	NaN	NaN	NaN
0	0	0	0	0	0	0	0	0	0	0	0	0	0	0	0	0	1.5	1.657	1.684	1.603	1.523	1.445	1.37	1.295	1.221	1.15	1.117	1.067	0.7524	0.4765	0.416	0.4125	0.4103	0.4083	0.006407	0.004821	0.003488	-0.009615	-0.0224	-0.0349	-0.0472	-0.05917	-0.07103	-0.08278	-0.09439	-0.1059	-0.1172	-0.1163	-0.1154
285	0	0	0	0	0	0	0	0	0	0	0	0	0	0	0	0	0	0	0	0	0	0	0	1.64	1.43	1.372	1.291	1.212	1.135	1.058	1.255	1.063	0.7583	0.6674	0.5848	0.4519	0.007336	-0.005179	-0.01805	-0.03096	-0.04372	-0.05862	-0.07174	-0.08396	-0.09599	-0.108	-0.12	1e-05	1e-05
0	0	0	0	0	0	0	0	0	-0	-0	-0	-0	-0	-0.2	-0.2	-0.2	-0.2	-0.2	-0.2	-0.2	0	0	0	0	0	0	0	0	0	0	0	0	0	0	0	0	0	0	0	0	0	0	0	0	0	0	0	0	0
286	0	0	0	0	0	0	0	0	0	0	0	0	0	0	0	0	0	0	0	1.523	1.672	1.323	1.242	1.163	1.086	0.9986	0.823	0.7841	0.7477	0.6757	0.6006	0.4732	0.4072	0.00972	0.0005488	-0.008395	-0.01708	-0.02528	-0.03396	-0.04342	-0.05392	-0.06527	-0.07746	-0.09035	-0.1074	-0.1243	-0.1408	-0.1411	-0.14
287	0	0	0	0	0	0	0	0	0	0	0	0	0	0	0	0	1.125	1.587	1.714	1.377	1.295	1.216	1.14	1.064	0.9893	1.216	1.143	1.117	1.089	0.8657	0.5921	0.4097	0.4096	0.4107	0.4131	0.4169	0.4223	0.4285	0.4363	0.4434	0.0498	0.05523	0.06308	0.07333	0.07073	0.06684	0.06169	0.05442	0.04463
0	0	0	0	0	0	0	0	0	0.9046	1.029	1.062	0.9799	0.9202	0.9758	0.9846	0.935	0.8124	0.6703	0.5936	0.5686	0.5686	0.5265	0.08442	0.03031	-0.02379	-0.036	-0.248	-0.263	-0.2792	-0.2966	-0.3152	-0.335	-0.356	-0.362	-0.368	-0.374	-0.38	-0.38	-0.38	-0.38	-0	-0	0	0	0	0	0	0	0
288	0	0	0	0	0	0	0	0	0	0	0	0	0	0	0	0	0	0	0	0	1.611	1.72	1.38	1.299	1.22	1.144	1.07	1.297	1.228	1.151	1.075	0.8699	0.5857	0.4344	0.4249	0.01817	0.01313	0.00931	-0.005352	0.004831	-0.008517	-0.0215	-0.03411	-0.04647	-0.05872	-0.07087	-0.08299	-0.09506	-0.1071
289	0	0	0	0	0	0	0	0	0	0	0	0	0	0	0	0	0	0	0	0	1.537	1.353	1.374	1.318	1.239	1.162	1.086	1.311	1.223	1.07	0.8798	0.6427	0.5367	0.01695	0.01926	0.008079	0.02112	0.02145	0.02095	0.0193	0.01799	0.01661	0.0158	0.003888	-0.005662	-0.01423	-0.02139	-0.02708	-0.03142
290	0	0	0	0	0	0	0	0	0	0	0	0	0	0	0	0	0	0	0	1.655	1.691	1.634	1.554	1.477	1.406	1.339	1.281	1.233	1.231	1.083	0.4401	0.1895	0.176	0.164	0.152	0.14	0.128	0.2	0.2	0.2	0.28	0.36	0.4392	0.2	0.2	0.2	0.2	0.2	0.188
0	0	0	0	0	0	0	0	0	0.7304	0.795	0.8731	1.011	1.056	1.024	0.9832	0.9108	0.8529	0.8029	0.7173	0.5158	0.4431	0.4431	0.4431	0.03114	0.01914	0.007137	-0.004863	-0.01686	-0.02886	-0.04086	-0.05286	-0.06486	-0.07686	-0.07686	-0.07686	-0.07686	-0.07686	-0.119	-0.12	0	0	0	0	0.055	0	0	-0.012	-0.024	-0.036
0	0	0	0	0	0	0	0	0	0	0	0	0	0	0	0	0	0	0	0	0	0	0	0	0	-0	-0	0	0	0	0	0	0	0	0	0	0	1.625	1.585	1.562	1.003	0.8512	0.682	0.5269	0	0	0	0	0	0
0	0	0	0	0	0	0	0	0	0.9279	1.053	1.089	1.011	0.972	0.9317	0.9186	0.8436	0.7686	0.6936	0.6186	0.5936	0.5265	0.4844	0.04231	-0.01179	-0.024	-0.236	-0.2504	-0.266	-0.2828	-0.3008	-0.32	-0.3404	-0.362	-0.368	-0.374	-0.38	-0.38	-0.38	-0.38	-0	-0	0	0	0	0	0	0	0	0
291	0	0	0	0	0	0	0	0	0	0	0	0	0	0	0	0	0	0	0	1.282	1.437	1.483	1.628	1.639	1.611	1.533	1.214	0.8753	0.2992	0.2288	0.2069	0.1846	0.1628	0.145	0.1523	0.1616	0.1705	0.1821	0.1866	0.19	0.1857	0.1727	0.1538	0.1372	0.1243	0.09529	0.06422	0.0369	0.01196
292	0	0	0	0	0	0	0	0	0	0	0	0	0	0	0	0	0	0	0	0	0	0	0	1.348	1.448	1.65	1.691	1.66	1.625	1.566	1.508	1.429	1.263	1.041	0.983	0.9269	0.8257	0.7236	0.587	0.5113	0.5097	0.5148	0.5238	0.5348	0.5475	0.5609	0.1748	0.1887	0.2
293	0	0	0	0	0	0	0	0	0	0	0	0	0	0	0	0	0	0	0	0	0	0	1.635	1.733	1.375	1.294	1.216	1.14	1.066	1.294	1.228	1.172	1.191	1.004	0.7318	0.6	0.2	0.2	0.2	0.2	0.2	0.2	0.188	0.2	0.2	0.2	0.2	0.188	0.176
294	0	0	0	0	0	0	0	0	0	0	0	0	0	1.339	1.571	1.684	1.661	1.626	1.583	1.512	1.44	1.372	1.308	1.257	1.143	0.9496	0.8829	0.822	0.7474	0.6472	0.6	0.6	0.6	0.6	0.6	0.6	0.2	0.2	0.2	0.2	0.188	0.176	0.164	0.152	0.14	0.128	0.116	0.2	0.188
295	0	0	0	0	0	0	0	0	0	0	0	0	0	0	0	0	0	0	0	0	0	0	0	0	0	0	1.144	1.385	1.574	1.631	1.562	1.487	1.416	1.348	1.286	1.228	1.222	1.209	1.175	1.069	0.9162	0.8599	0.7953	0.7221	0.6237	0.5473	0.5241	0.1043	0.09188
296	0	0	0	0	0	0	0	0	-0	-0	-0	-0	-0	-0	-0	-0	0	0	0	0	0	0	0	0	0	0	0	0	0	1.255	1.393	1.378	1.552	1.539	1.164	1.088	1.014	1.242	1.174	1.175	1.227	1.113	0.9191	0.2968	0.2	0.2	0.188	0.176	0.2
297	0	0	0	0	0	0	0	0	0	0	0	0	0	0	0	0	0	0	0	1.152	1.45	1.452	1.399	1.329	1.293	1.413	1.415	1.4	1.33	1.187	0.993	0.7546	0.2	0.2	0.188	0.176	0.164	0.1499	0.1259	0.1775	0.1717	0.1686	0.2273	0.307	0.3874	0.4673	0.1675	0.1669	0.1657
298	0	0	0	0	0	0	0	0	-0	-0	-0	-0	0	0	0	0	0	0	0	0	0	0	0	0	0	1.366	1.436	1.378	1.339	1.504	1.447	1.374	1.272	1.069	0.8018	0.6801	0.5612	0.4329	0.4322	0.02987	0.02718	0.01202	-0.002719	-0.01678	-0.02862	-0.0398	-0.05064	-0.06124	-0.07171
0	0	0	0	0	0	0	0	0	-0.2	0	0	0	0	0	0	0	0	0	0	0	0	0	0	0	0	0	0	0	0	0	0	0	0	0	0	0	0	0	0	0	0	0	0	0	0	0	0	0	0
299	0	0	0	0	0	0	0	0	-0	-0	-0	-0	-0	-0	-0	-0	0	0	0	0	0	0	0	0	0	0	0	0	0	0	0	1.524	1.714	1.669	1.618	1.542	1.467	1.385	1.22	0.9135	0.5054	0.425	0.4	0.4	0.4001	0.0002423	0.000555	-0.01084	-0.02176
300	0	0	0	0	0	0	0	0	0	0	0	0	0	0	0	0	0	0	0	1.535	1.706	1.679	1.643	1.575	1.503	1.432	1.358	1.286	1.212	1.145	0.9899	0.8201	0.691	0.6	0.6	0.6	0.2	0.2	0.2	0.2	0.2	0.2	0.2	0.2	0.2	0.2	0.2	0.2	0.2
0	0	0	0	0	0	0	0	0	-0	-0	-0	-0	-0	-0	-0	-0	-0	-0	-0	-0	-0	-0	-0	-0	-0	-0	-0	-0	-0	-0	-0	-0	-0	-0	-0	-0	-0	-0	0	0	0	0	0	0	0	0	0	0	0
301	0	0	0	0	0	0	0	0	0	0	0	0	0	0	0	0	0	0	0	0	0	0	0	0	0	0	1.278	1.423	1.498	1.448	1.51	1.547	1.524	1.48	1.341	1.091	0.6823	0.625	0.6	0.2	0.188	0.176	0.164	0.152	0.14	0.128	0.116	0.104	0.2
0	0	0	0	0	0	0	0	0	-0	-0	-0	-0	-0	-0	-0	-0	-0	-0	-0	-0	-0	-0	-0	-0	-0	0	0	0	0	0	0	0	0	0	0	-0	-0	-0	-0	-0	-0	-0	-0	-0	-0	-0	-0	0	0
0	NaN	NaN	NaN	NaN	NaN	NaN	NaN	NaN	NaN	NaN	NaN	NaN	NaN	NaN	NaN	NaN	NaN	NaN	NaN	NaN	NaN	NaN	NaN	NaN	NaN	NaN	NaN	NaN	NaN	NaN	NaN	NaN	NaN	NaN	NaN	NaN	NaN	NaN	NaN	NaN	NaN	NaN	NaN	NaN	NaN	NaN	NaN	NaN	NaN
302	0	0	0	0	0	0	0	0	0	0	0	0	0	0	0	0	0	0	0	0	0	0	0	0	0	0	0	1.249	1.377	1.449	1.629	1.61	1.545	1.479	1.418	1.361	1.253	0.8948	0.4988	0.4308	0.4232	0.4196	0.4171	0.01531	0.01419	0.01343	0.01314	0.01319	0.01353
303	0	0	0	0	0	0	0	0	-0	0	0	0	0	0	0	0	0	0	0	0	0	0	0	0	0	0	0	0	0	0	0	0	1.291	1.648	1.747	1.753	1.695	1.679	1.607	1.531	1.425	1.304	1.041	0.8616	0.596	0.451	0.4252	0.4	0.4
304	0	0	0	0	0	0	0	0	0	0	0	0	0	0	0	0	0	0	0	0	0	0	0	0	0	0	0	0	1.097	1.207	1.185	1.341	1.317	1.225	1.121	1.034	1.013	0.9309	0.1993	0.02423	-0.1821	-0.218	0	0	0	0	0	0	0
0	NaN	NaN	NaN	NaN	NaN	NaN	NaN	NaN	NaN	NaN	NaN	NaN	NaN	NaN	NaN	NaN	NaN	NaN	NaN	NaN	NaN	NaN	NaN	NaN	NaN	NaN	NaN	NaN	NaN	NaN	NaN	NaN	NaN	NaN	NaN	NaN	NaN	NaN	NaN	NaN	NaN	NaN	NaN	NaN	NaN	NaN	NaN	NaN	NaN
0	0	0	0	0	0	0	0	0	-0	-0	-0	-0	-0	-0	-0	-0	-0	-0	-0	-0	-0	-0	-0	-0	0	0	0	0	0	0	0	0	0	0	0	0	0	0	0	0	0	0	0	0	0	0	0	0	0
305	0	0	0	0	0	0	0	0	0	0	0	0	0	0	0	0	0	0	0	1.454	1.723	1.729	1.678	1.629	1.559	1.493	1.43	1.281	0.9613	0.5787	0.4678	0.4574	0.07445	0.09372	0.1153	0.1382	0.1618	0.1861	0.2	0.2	0.188	0.176	0.164	0.152	0.1243	0.09663	0.06894	0.04125	0.01357
306	0	0	0	0	0	0	0	0	0	0	0	0	0	0	0	0	0.9956	1.32	1.455	1.401	1.354	1.472	1.489	1.447	1.395	1.316	1.119	0.8485	0.591	0.5839	0.5819	0.1835	0.1869	0.1794	0.1726	0.164	0.152	0.14	0.128	0.116	0.104	0.2	0.2	0.2	0.2	0.2	0.2	0.188	0.176
307	0	0	0	0	0	0	0	0	0	0	0	0	0	0	0	0	0	0	0	1.536	1.683	1.379	1.374	1.323	1.249	1.476	1.408	1.331	1.133	0.7761	0.5086	0.4055	0.4063	0.006882	0.007056	0.00722	0.007703	0.00835	0.009165	0.01013	0.01111	0.01217	0.01338	0.01527	0.01701	0.01792	0.01782	0.01696	0.01508
308	0	0	0	0	0	0	0	0	0	0	0	0	0	0	0	0	0	0	0	0	0	0	0	1.477	1.676	1.682	1.628	1.552	1.478	1.406	1.342	1.284	1.217	1.109	0.8362	0.6009	0.2	0.188	0.176	0.164	0.152	0.14	0.128	0.116	0.2	0.2	0.2	0.2	0.2
309	0	0	0	0	0	0	0	0	0	0	0	0	0	0	0	0	0	0	0	1.487	1.731	1.735	1.683	1.635	1.566	1.501	1.44	1.366	1.171	0.8575	0.5029	0.4322	0.02383	0.01729	0.01333	0.01249	0.003548	-0.0004394	0.0008313	0.007269	0.01757	0.03029	0.1279	0.1531	0.1774	0.2	0.2	0.2207	0.2686
310	0	0	0	0	0	0	0	0	0	0	0	0	0	0	0	0	0	0	0	0	0	0	0	0	0	0	0	0	0	0	1.33	1.498	1.662	1.63	1.558	1.489	1.423	1.362	1.288	1.166	0.8543	0.5718	0.5163	0.1213	0.1275	0.1311	0.1328	0.1339	0.1349
311	0	0	0	0	0	0	0	0	0	0	0	0	0	0	0	0	0	0	0	0	0	0	0	0	0	0	0	0	0	1.477	1.704	1.74	1.699	1.655	1.58	1.496	1.406	1.309	1.178	1.044	1.013	0.9711	0.926	0.8521	0.7505	0.6262	0.6	0.6	0.2
312	0	0	0	0	0	0	0	0	0	0	0.7405	0.879	1.167	1.471	1.655	1.703	1.636	1.484	1.276	1.125	1.07	0.55	0.3997	0.213	0.176	0.164	0.152	0.14	0.153	0.25	0.275	0.38	0.4842	0.5601	0.645	0.8597	1.053	1.068	1.048	1.006	0.9101	0.7345	0.6	0.6	0.6	0.6	0.6	0.2	0.2
0	0	0	0	0	0	0	0	0	-0	-0	-0	-0	-0	-0	0	0	0	0	0	0	0	0	0	0	0	0	0	0	0	0	-0	-0	-0	-0	0	0	0	0	0	0	0	0	0	0	0	1.519	1.658	1.721	1.659
313	0	0	0	0	0	0	0	0	-0	-0	-0	-0	-0	-0	-0	-0	-0	-0	-0	-0	0	0	0	0	0	0	0	0	0	0	0	0	0	0	0	0	0	0	0	0	0	0	0	0	0	0	0	0	0
314	0	0	0	0	0	0	0	0	-0	-0	-0	0	0	0	0	0	0	0	0	0	0	0	0	0	0	0	0	0	0	0	0	0	0	0	0	0	0	0	1.672	1.753	1.758	1.763	1.712	1.648	1.567	1.471	1.357	1.236	1.092
315	0	0	0	0	0	0	0	0	0	0	0	0	0	0	0	0	0	0	0	0	0	0	0	0	0	0	0	0	0	0	0	0	0	0	0	0	0	0	0	0	0	0	0	0	0	0	0	0	0
0	0	0	0	0	0	0	0	0	0	0	0	0	0	0	0	0	-0	-0	-0	-0	-0	-0	-0	-0	-0	-0	-0	-0	0	0	0	0	0	0	0	0	0	0	0	0	0	0	0	0	0	0	0	0	0
316	0	0	0	0	0	0	0	0	0	0	0	0	0	0	0	0	0	0	0	0	0	0	0	0	1.381	1.682	1.69	1.642	1.59	1.514	1.436	1.314	1.068	0.7455	0.586	0.4677	0.4463	0.4506	0.05538	0.04591	0.03401	0.02014	0.004962	-0.02679	-0.05877	-0.09027	-0.1207	-0.1496	-0.1764
317	0	0	0	0	0	0	0	0	0	0	0	0	0	0	0	0	0	0	0	0	1.371	1.483	1.429	1.568	1.573	1.533	1.488	1.423	1.186	0.802	0.6363	0.6	0.6	0.2	0.2	0.2	0.2	0.1843	0.1566	0.1289	0.1373	0.1253	0.1133	0.1013	0.1373	0.1373	0.1373	0.1373	0.1373
318	0	0	0	0	0	0	0	0	0	0	0	0	0	0	0	0	0	0	0	0	0	0	0	0	0	0	0	0	0	0	0	1.426	1.689	1.695	1.648	1.597	1.482	1.224	0.9898	0.8357	0.6155	0.4796	0.4428	0.4128	0.396	0.3811	-0.03338	-0.0473	-0.06004
319	0	0	0	0	0	0	0	0	0	0	0	0	0	0	0	0	0	1.229	1.362	1.475	1.606	1.55	1.478	1.407	1.336	1.217	0.9153	0.6607	0.5075	0.4191	0.4264	0.4361	0.4477	0.4611	0.07563	0.09092	0.1063	0.1212	0.1237	0.1251	0.1251	0.1232	0.1039	0.08263	0.05958	0.03515	0.009536	-0.001116	0.0001198
320	0	0	0	0	0	0	0	0	0	0	0	0	0	0	0	0	1.259	1.393	1.392	1.339	1.505	1.483	1.428	1.37	1.294	1.139	0.8251	0.6573	0.5989	0.6	0.2	0.2	0.2	0.2	0.2	0.2	0.188	0.176	0.1483	0.1206	0.1086	0.09663	0.08463	0.1686	0.1686	0.1686	0.1686	0.1686	0.1686
321	0	0	0	0	0	0	0	0	0	0	0	0	0	0	0	0	0	0	1.307	1.44	1.383	1.562	1.551	1.486	1.413	1.283	0.9305	0.6582	0.4816	0.4015	0.4016	0.4019	0.4021	0.4022	0.4023	0.4026	0.4033	0.004266	0.005542	0.007286	-0.00236	-0.02689	-0.05049	-0.07303	-0.09452	-0.1151	-0.1349	-0.1541	-0.1571
0	NaN	NaN	NaN	NaN	NaN	NaN	NaN	NaN	NaN	NaN	NaN	NaN	NaN	NaN	NaN	NaN	NaN	NaN	NaN	NaN	NaN	NaN	NaN	NaN	NaN	NaN	NaN	NaN	NaN	NaN	NaN	NaN	NaN	NaN	NaN	NaN	NaN	NaN	NaN	NaN	NaN	NaN	NaN	NaN	NaN	NaN	NaN	NaN	NaN
0	0	0	0	0	0	0	0	0	-0.2	-0.2	-0	-0	-0.2	-0.2	-0.2	-0.2	0	0	0	0	0	0	0	0	0	0	0	0	0	0	0	0	0	0	0	0	0	0	0	0	0	0	0	0	0	0	0	0	0
0	0	0	0	0	0	0	0	0	0	0	-0	-0	-0	-0	0	0	0	0	0	0	0	0.8351	0.901	0.9065	1.019	1.071	1.086	1.035	0.5474	0.4145	0.2961	0.2461	0.1961	0.1961	0.154	0.1119	0.06976	0.02766	0	0	0	0	0	0	0	0	0	0	-0.012
0	0	0	0	0	0	0	0	0	-0	-0	-0	-0	-0	-0	-0	-0	-0	0	0	0	1.047	1.183	1.14	0	0	0	0	0	0	0	0	0	0	0	0	0	0	0	0	0	0	0	0	0	0	0	0	0	0
0	0	0	0	0	0	0	0	0	-0	-0	-0	-0	-0	-0	-0	-0	-0	-0	-0	-0.2	-0.2	-0.2	-0.2	0	0	0	0	0	0	0	0	0	0	0	0	0	0	0	0	0	0	0	0	0	0	0	0	0	0
0	0	0	0	0	0	0	0	0	0	0	0	0	0	0	0	0	0	0	-0	-0	-0	-0	-0	-0	-0	-0	-0	-0	-0	-0	-0.2	-0.2	-0.1394	-0.03943	0	0	0	0	0	0	0	0	0	0	0	0	0	0	0
0	0	0	0	0	0	0	0	0	-0	-0	-0	-0	-0	-0	-0	-0	-0	-0	-0	-0	-0	-0	-0	-0	-0	-0	-0	-0	-0	-0	-0	0	0	0	0.776	0.8344	0.8731	0	0	0	0	0	0	0	0	0	0	0	0
0	0	0	0	0	0	0	0	0	0	0	0	0	0	0	0	0	0	0	0	0	-0	-0	-0	-0	-0	-0.2	-0.2	-0.2	-0.2	-0.2	-0.2	-0.2	-0.2	-0.08	0.04	0.16	0	0	0	0	0	0	0	0	0	0	0	0	0
0	0	0	0	0	0	0	0	0	-0.2	-0.2	-0.2	-0.2	-0.2	-0.2	-0.2	-0	-0	-0	-0	-0	0	0	0	0	0	0	0	0	0	0	0	0	0	0	0	0	0	0	0	0	0	0	0	0	0	0	0	0	0
0	NaN	NaN	NaN	NaN	NaN	NaN	NaN	NaN	NaN	NaN	NaN	NaN	NaN	NaN	NaN	NaN	NaN	NaN	NaN	NaN	NaN	NaN	NaN	NaN	NaN	NaN	NaN	NaN	NaN	NaN	NaN	NaN	NaN	NaN	NaN	NaN	NaN	NaN	NaN	NaN	NaN	NaN	NaN	NaN	NaN	NaN	NaN	NaN	NaN
322	0	0	0	0	0	0	0	0	0	0	0	0	0	0	0	0	0	0	0	0	0	0	0	0	0	0	0	0	0	1.391	1.444	1.375	1.313	1.23	1.029	0.6841	0.6163	0.5375	0.4629	0.4415	0.422	0.0288	0.0363	0.03224	0.02831	0.02282	-0.004863	-0.03255	-0.06024
0	0	0	0	0	0	0	0	0	-0	-0	-0	-0	-0	-0	-0	-0	-0	0	0	0	0	0	0	0	0	0	0	0	0	0	0	0	0	0	0	0	0	0	0	0	0	0	0	0	0	0	0	0	0
323	0	0	0	0	0	0	0	0	-0	-0	-0	-0	-0	-0	-0	-0	0	0	0	0	0	0	0	0	0	0	0	0	1.31	1.424	1.37	1.319	1.498	1.489	1.435	1.397	1.423	1.298	1.143	0.511	0.3191	0.2	0.2	0.2	0.2	0.2	0.2	0.2	0.2
324	0	0	0	0	0	0	0	0	0	0	0	0	0	0	0	0	0	1.396	1.56	1.673	1.696	1.656	1.592	1.532	1.482	1.298	1.042	0.8043	0.2738	0.1569	0.1805	0.2	0.2	0.2	0.2	0.2	0.2	0.2	0.2	0.2	0.2	0.2	0.2	0.2	0.2	0.2	0.2	0.2	0.188
325	0	0	0	0	0	0	0	0	0	0	0	0	0	0	0	0	1.264	1.492	1.658	1.63	1.594	1.528	1.464	1.393	1.31	1.168	0.8963	0.5862	0.4021	0.4029	0.4044	0.006189	0.009268	0.01481	0.02394	0.03772	0.05695	0.08147	0.09331	0.06018	-0.1263	-0.1684	-0.2	-0.2138	-0.2288	-0.245	-0.2624	-0.281	-0.3008
0	0	0	0	0	0	0	0	0	-0	-0	-0	-0.2	-0.2	-0.2	-0.2	-0	-0	-0	-0	-0	-0	-0.2	-0.2	0	0	0	0	0	0	0	0	0	0	0	0	0	0	0	0	0	0	0	0	0	0	0	0	0	0
326	0	0	0	0	0	0	0	0	0	0	0	0	0	0	0	0	0	0	0	0	0	0	0	1.397	1.482	1.528	1.53	1.529	1.474	1.057	0.9541	0.8297	0.8394	0.8782	0.9458	1.017	1.105	1.101	1.089	1.07	1.045	1.015	0.9759	0.923	0.4668	0.3838	0.2849	0.2	0.2
327	0	0	0	0	0	0	0	0	0	0	0	0	0	0	0	0	0	1.538	1.72	1.73	1.682	1.636	1.568	1.502	1.442	1.295	1.071	0.7427	0.5478	0.4002	0.4002	0.000384	0.0006287	0.001007	0.001574	0.002371	0.003417	0.004691	0.006088	0.007614	0.009201	0.01087	0.0126	0.01432	0.016	0.001971	-0.01151	-0.02457	-0.037
328	0	0	0	0	0	0	0	0	0	0	0	0.7547	0.8783	1.202	1.35	1.467	1.597	1.604	1.565	1.481	1.382	1.245	1.096	0.982	0.9448	0.8951	0.821	0.7346	0.6335	0.6	0.6	0.6	0.6	0.6	0.6	0.6	0.2	0.2	0.188	0.176	0.164	0.152	0.14	0.128	0.116	0.104	0.092	0.08	0.08
329	0	0	0	0	0	0	0	0	0	0	0	0	0	0	0	0	0	0	0	0	0	0	0	0	0	0	0	0	0.9034	0.9985	1.144	1.126	1.035	0.6593	0.8867	0.8188	0.7601	0.6584	0.5525	0.4329	0.3326	0.3441	-0.04144	-0.03672	-0.02998	-0.02161	-0.01186	-0.001619	0.009131
330	0	0	0	0	0	0	0	0	-0	0	0	0	0	0	0	0	0	0.9304	1.006	1.285	1.297	1.225	1.144	1.046	0.9043	0.7082	0.4507	0.429	0.4105	0.02064	0.03221	0.04253	0.04916	0.03996	0.02901	0.01033	-0.01916	-0.04868	-0.07	-0.08393	-0.09599	-0.108	-0.12	-0.12	-0.12	1e-05	1e-05	1e-05	1e-05
331	0	0	0	0	0	0	0	0	0	0	0	0	0	0	0	0	0	0	0	0	0	0	1.056	1.415	1.437	1.387	1.339	1.468	1.477	1.423	1.357	1.266	1.13	0.9734	0.7292	0.2	0.28	0.36	0.44	0.52	0.5658	0.2	0.2	0.2	0.2	0.188	0.176	0.164	0.152
332	0	0	0	0	0	0	0	0	0	0	0	0	0	0	0	0	0	0	0	0	0	0	1.374	1.436	1.674	1.687	1.65	1.617	1.566	1.531	1.454	1.306	1.086	0.9229	0.8094	0.6774	0.6	0.2	0.2	0.2	0.2	0.2	0.2	0.2	0.2	0.2	0.2	0.2	0.2
333	0	0	0	0	0	0	0	0	0	0	0	0	0	0	0	0	0	1.463	1.517	1.611	1.661	1.632	1.535	1.374	1.3	0.8029	0.6692	0.5122	0.4	0.4	0.4	0.4	0.4	0.4	0.3965	0.4594	0.4952	0.532	0.5731	0.6141	0.5801	0.5477	0.1188	0.09112	0.09153	0.09371	0.09733	0.09826	0.1026
334	0	0	0	0	0	0	0	0	0	0	0.6538	0.7651	0.8833	1.121	1.432	1.507	1.491	1.447	1.376	1.248	1.076	0.8725	0.7	0.625	0.6	0.6	0.6	0.2	0.2	0.2	0.2	0.2	0.2	0.2	0.2	0.188	0.176	0.164	0.152	0.14	0.128	0.116	0.104	0.092	0.08	0.08	0.08	0.08	0.08
335	0	0	0	0	0	0	0	0	-0	-0	-0	-0	-0	-0	0	0	0	0	0	0	0	0	0	0	1.022	1.342	1.309	1.232	1.22	1.355	1.3	1.222	1.122	1.024	0.4562	0.2335	0.05028	1e-05	1e-05	1e-05	1e-05	1e-05	1.191e-05	2.702e-05	3.714e-05	3.504e-05	2.002e-05	1e-05	1e-05
336	0	0	0	0	0	0	0	0	-0	-0	-0	-0	-0	-0	-0	-0	0	0	0	0	0	0	0	0	0	0	0	0	1.337	1.368	1.588	1.531	1.155	1.37	1.198	0.7801	0.5419	0.425	0.4	1e-05	-0.01199	-0.02399	-0.0359	-0.04764	-0.05908	-0.07031	-0.08157	-0.09325	-0.1055
0	0	0	0	0	0	0	0	0	-0	-0	-0	-0	-0	-0	-0	-0	-0	-0	-0	-0	-0	-0	-0	-0	-0	-0	-0	-0	-0	-0	-0	-0	-0	-0	-0	-0	-0	-0	-0	-0	-0	-0	-0	-0	-0	-0	-0	-0	-0
337	0	0	0	0	0	0	0	0	0	0	0	0	0	0	0	0	0	0.9261	1.164	1.323	1.33	1.334	1.259	1.178	1.058	0.8875	0.658	0.5585	0.5501	0.5655	0.5738	0.5729	0.164	0.1479	0.1265	0.08986	0.05166	0.01681	-0.01354	-0.03769	-0.05765	-0.07283	-0.08729	0.02535	0.1522	0.1916	0.3783	0.3717	0.2773
338	0	0	0	0	0	0	0	0	0	0	0	0.7129	0.8366	1.196	1.574	1.724	1.709	1.664	1.631	1.485	1.207	0.9622	0.7593	0.625	0.6	0.6	0.2	0.2	0.2	0.2	0.188	0.176	0.164	0.152	0.14	0.128	0.116	0.09608	0.066	0.02889	0.1214	0.09969	0.08527	0.1595	0.2447	0.3314	0.4179	0.5079	0.5199
339	0	0	0	0	0	0	0	0	-0	-0	-0	-0	-0	-0	0	0	0	0	0	0	0	0	0	0	0	0	0	0	0	1.062	1.284	1.394	1.412	1.354	1.275	1.204	1.141	1.203	1.009	0.6535	0.4326	0.405	0.4045	0.4042	0.4037	0.002974	0.002328	-0.01027	-0.02278
340	0	0	0	0	0	0	0	0	0	0	0	0	0	0	0	0	0	0	0	1.32	1.436	1.381	1.5	1.559	1.476	1.379	1.225	1.023	0.9598	0.9143	0.8255	0.7185	0.2	0.2	0.2	0.188	0.176	0.164	0.152	0.14	0.1222	0.09494	0.1587	0.1347	0.1078	0.08358	0.0686	0.1586	0.2994
0	0	0	0	0	0	0	0	0	0.8191	0.9049	0.9266	0.8888	0.7794	0.755	0	0	0	0	0	0	0	0	0	0	0	0	0	0	0	0	0	0	0	0	0	0	0	0	0	0	0	0	0	0	0	0	0	0	0
0	0	0	0	0	0	0	0	0	0	0	0	0	0	0.6566	0.7585	0.948	0.9931	1.019	0.9873	0.9681	0.8932	0.9404	0.5465	0.5534	0.518	0.4818	0.3966	0.3113	0.2267	0.1428	0.057	-0.02678	-0.09825	-0.09298	-0.0834	-0.07298	-0.06326	-0.05311	-0.04225	-0.03031	-0.01803	-0.004904	0	0	0	0	0	0	0
0	0	0	0	0	0	0	0	0	-0	-0	-0	-0	-0	-0	-0	-0	-0	-0	-0	-0	-0	-0	-0	-0	-0	-0	-0	-0	-0	-0	-0	-0	-0	-0	-0	-0	-0	-0	-0	-0	-0	-0	-0	-0	-0	-0	-0	-0	-0
341	0	0	0	0	0	0	0	0	-0	-0	-0	-0	-0	-0	0	0	0	0	0	0	0	0	0	0	0	0	0	0	0	0	0	0	0	0	0	0.8242	0.9496	1.21	1.396	1.518	1.503	1.459	1.403	1.338	1.235	1.118	0.9879	0.8426	0.3293
342	0	0	0	0	0	0	0	0	-0	-0	-0	-0	-0	-0	-0	0	0	0	0	0	0	0	0	0	0	0	0	0	0	0	0	0	1.203	1.381	1.455	1.531	1.555	1.533	1.452	1.362	0.864	0.7548	0.6366	0.5217	0.45	0.4	0.4	0.4	0.4
343	0	0	0	0	0	0	0	0	0.7272	0.836	1.173	1.411	1.455	1.318	1.231	1.131	0.9822	0.7298	0.525	0.45	0.425	0.4	0.4	0.4	1e-05	-0.01199	-0.02399	-0.03599	-0.04799	-0.05999	-0.07199	-0.08399	-0.09599	-0.108	-0.12	-0.12	-0.12	1e-05	1e-05	1e-05	1e-05	1e-05	1.093e-05	5.033e-05	0.0001832	-0.01144	-0.02258	-0.03286	-0.04185
344	0	0	0	0	0	0	0	0	0	0	0	0	0	0	0	0	1.49	1.655	1.728	1.676	1.678	1.632	1.565	1.504	1.451	1.396	1.318	1.157	0.9838	0.4401	0.3383	0.2233	0.1173	0.09357	0.07554	0.06616	0.06727	0.07898	0.09944	0.1256	0.2342	0.343	0.44	0.52	0.2	0.2	0.2	0.2	0.2
0	0	0	0	0	0	0	0	0	-0	-0	-0	-0	-0	-0	-0	-0	-0	-0	-0	-0	-0	-0	-0	0	0	0	0	0	0	0	0	0	0	0	0	1.214	1.374	1.422	1.57	1.635	1.616	1.584	1.548	1.485	1.256	1.007	0.8644	0.3591	0.2344
345	0	0	0	0	0	0	0	0	-0	-0	-0	-0	-0	-0	-0	-0	-0	-0	-0	-0	-0	-0	-0	0	0	0	0	0	0	0	0	0	0	0	0	0	1.215	1.347	1.608	1.663	1.312	1.235	1.16	1.385	1.311	1.232	1.121	0.9317	0.6837
346	0	0	0	0	0	0	0	0	0	0	0	0	0	0	0	0	0	0	0	0	0	0	1.656	1.73	1.677	1.625	1.554	1.488	1.43	1.388	1.36	1.226	1.091	0.9456	0.882	0.3948	0.2898	0.2	0.2	0.2	0.2	0.28	0.3439	0.3518	0.3813	0.4295	0.4127	0.4049	0.4019
0	0	0	0	0	0	0	0	0	-0	-0	-0	-0	-0	-0	-0	-0	-0	-0.2	-0	-0	-0	-0	0	0	0	0	0	0	0	0	0	0	0	0	0	0	0	0	0	0	0	0	0	0	0	0	0	0	0
347	0	0	0	0	0	0	0	0	0.6679	0.7912	0.9019	1.143	1.388	1.57	1.599	1.585	1.517	1.432	1.333	1.178	1.001	0.8711	0.7689	0.6564	0.6	0.6	0.6	0.6	0.6	0.6	0.6	0.6	0.2	0.2	0.2	0.188	0.176	0.164	0.152	0.14	0.128	0.116	0.104	0.092	0.08	0.2	0.2	0.2	0.2
0	0	0	0	0	0	0	0	0	-0	-0	-0	-0	-0	-0	-0	-0	-0	-0	-0	-0	-0	-0	-0	-0	-0	-0	-0	-0	-0	-0	-0	-0	-0	-0	-0	-0	-0	-0	-0	-0	-0	-0	-0	-0	-0	-0	-0	-0	-0
348	0	0	0	0	0	0	0	0	-0	-0	-0	-0	-0	-0	-0	-0	-0	-0	-0	-0	-0	-0	-0	-0	0	0	0	0	0	0	0	0	0.9059	0.9799	1.227	1.33	1.467	1.53	1.472	1.391	1.299	1.189	1.054	0.9432	0.778	0.5792	0.4652	0.4008	0.4007
349	0	0	0	0	0	0	0	0	-0	-0	-0	-0	-0	-0	-0	0	0	0	0	0	0	0	0	0	0	0	1.138	1.279	1.386	1.434	1.443	1.576	1.618	1.458	1.24	1.024	0.8179	0.6446	0.5772	0.1595	0.1404	0.1192	0.09609	0.07122	0.0697	0.06663	0.06242	0.05747	0.05326
0	0	0	0	0	0	0	0	0	-0	-0	-0	-0	-0	-0	-0	-0	-0	-0	-0	-0	-0	-0	-0	-0	-0	-0	-0	-0	-0	-0	0	0	0	0	0	0	0	0	0	0	0	0	0	0	0	0	0	0	0
350	0	0	0	0	0	0	0	0	-0	-0	0	0	0	0	0	0	0	0	0	0	0	0	0	0	0	0	0	1.341	1.46	1.416	1.379	1.351	1.338	1.41	1.376	1.244	0.5867	0.4215	0.2663	0.225	0.2	0.2	0.2	0.2	0.2	0.2	0.2	0.2	0.2
351	0	0	0	0	0	0	0	0	0	0	0	0	0	0	0	0	0	0	0	0	0	0	1.287	1.514	1.455	1.384	1.286	1.186	1.079	1.022	0.9982	0.9433	0.8139	0.06954	-0.02706	-0.1389	-0.218	0	0	0	0	0	0	0	0	0	0	0	0
352	0	0	0	0	0	0	0	0	-0	-0	-0	-0	-0	-0	-0	-0	-0	-0	-0	-0	-0	0	0	0	0	0	0	0	0	0	0	0	0	1.047	1.163	1.26	1.312	1.246	1.149	1.099	1.095	1.078	1.036	0.9522	0.8205	0	0	0	0
353	0	0	0	0	0	0	0	0	0.9813	0.9936	1.103	1.207	1.276	1.289	1.29	1.232	1.082	1.021	0.975	0.9	0.825	0.75	0.675	0.65	0.625	0.2	0.2	0.2	0.2	0.2	0.188	0.176	0.164	0.152	0.14	0.128	0.116	0.104	0.117	0.13	0.275	0.3	0.325	0.35	0.4174	0.5224	0.6024	0.6824	0.7374
0	0	0	0	0	0	0	0	0	0	0	0	0	0	0	0	0	0	0	1.506	1.696	1.684	1.63	1.581	1.509	1.441	1.377	1.317	1.254	1.059	0.7594	0.4749	0.4104	0.4059	0.4034	0.4021	0.4015	0.4012	0.4012	0.4011	0.4011	0.001149	0.001171	0.001219	0.001263	0.001271	0.001222	-0.01081	-0.02264	0.001554
0	0	0	0	0	0	0	0	0	-0	-0	-0	-0	-0	-0	-0	-0	-0	-0	-0	-0	-0	-0	-0	-0	-0	-0	-0	-0	-0	-0	-0	-0	-0	-0	-0	-0	-0	-0	-0	-0	-0	-0	-0	-0	-0	-0	-0	-0	-0
354	0	0	0	0	0	0	0	0	0	0	0	0	0	0	0	0	0	0	0	0	0	0	0	0	0	0	0	0	0	0	1.224	1.4	1.454	1.395	1.332	1.18	0.8764	0.737	0.6717	0.6068	0.5418	0.5107	0.479	0.4869	0.09384	0.09958	0.1041	0.09551	0.0859
355	0	0	0	0	0	0	0	0	-0	-0	-0	-0	-0	-0	-0	-0	-0	0	0	0	0	0	0	0	0	0	0	0	0	0	0	0	0	0	1.231	1.321	1.442	1.392	1.386	1.528	1.515	1.475	1.35	1.147	0.9004	0.8481	0.8003	0.7305	0.6611
356	0	0	0	0	0	0	0	0	-0	-0	-0	-0	0	0	0	0	0	0	0	0	0	0	0	0	0	0	0	0	0	0	0	0	1.471	1.54	1.569	1.147	1.117	1.038	0.8923	0.7888	0	0	0	0	0	0	0	0	0
0	NaN	NaN	NaN	NaN	NaN	NaN	NaN	NaN	NaN	NaN	NaN	NaN	NaN	NaN	NaN	NaN	NaN	NaN	NaN	NaN	NaN	NaN	NaN	NaN	NaN	NaN	NaN	NaN	NaN	NaN	NaN	NaN	NaN	NaN	NaN	NaN	NaN	NaN	NaN	NaN	NaN	NaN	NaN	NaN	NaN	NaN	NaN	NaN	NaN
357	0	0	0	0	0	0	0	0	-0	-0	-0	-0	0	0	0	0	0	0	0	0	0	0	0	1.084	1.418	1.42	1.366	1.35	1.484	1.411	1.183	0.8506	0.6974	0.4472	0.4	0.4	1e-05	1e-05	1e-05	-0.02768	-0.05536	-0.08305	-0.1107	-0.1384	-0.1661	-0.1938	-0.2215	-0.2492	-0.1568
358	0	0	0	0	0	0	0	0	0	0	0	0	0	0	0	0	0	0	0	0	0	0	0	0	1.362	1.466	1.403	1.349	1.359	1.491	1.447	1.385	1.32	1.262	1.259	1.149	0.5869	0.504	0.5062	0.5698	0.647	0.7403	0.7632	0.7188	0.6673	0.6043	0.2	0.1803	0.1565
359	0	0	0	0	0	0	0	0	-0	-0	-0	-0	-0	-0	-0	-0	-0	-0	-0	0	0	-0	0	0	0	0	0	0	0	0	0	0	0	0	0	0	0	0	1.315	1.627	1.72	1.68	1.633	1.588	1.516	1.436	1.342	1.227	1.095
0	0	0	0	0	0	0	0	0	-0	-0	-0	-0	-0	-0	-0.2	-0.2	-0.2	0	0	0	0	0	0	0	0	0	0	0	0	0	0	0	0	0	0	0	0	0	0	0	0	0	0	0	0	0	0	0	0
360	0	0	0	0	0	0	0	0	-0	-0	-0	-0	-0	-0	-0	-0	-0	-0	-0	-0	-0	-0	-0	-0	-0	-0	-0.03368	-0.02988	-0.02787	-0.02699	-0.02742	-0.03114	-0.0368	-0.04549	-0.0571	-0.07114	-0.08646	-0.1016	-0.1164	-0.1292	-0.1393	-0.1481	-0.1553	-0.1608	-0.1653	-0.1692	-0.1721	-0.1742	-0.1763
0	0	0	0	0	0	0	0	0	-0	-0	-0	-0	-0	-0	-0	-0	-0	-0	-0	-0	-0	-0	-0	-0	-0	-0	-0	-0	-0	-0	-0	-0	-0	-0	-0	-0	-0	-0	-0	-0	-0	-0	-0	-0	-0	-0	-0	-0	-0
361	0	0	0	0	0	0	0	0	0	0	0	0	0	0.9151	1.287	1.413	1.433	1.378	1.44	1.459	1.424	1.382	1.339	1.185	0.9601	0.7026	0.5786	0.5886	0.1861	0.176	0.164	0.152	0.14	0.128	0.116	0.104	0.092	0.08	0.08	0.2	0.2	0.188	0.176	0.164	0.2	0.188	0.2	0.2	0.2
362	0	0	0	0	0	0	0	0	-0	-0	-0	-0	-0	-0	-0	-0	-0	-0	-0	-0	-0	-0	-0	-0	-0	-0	-0	-0	-0	0	0	0	0	0	0	0	0	0	0	0	0	1.166	1.301	1.417	1.647	1.612	1.261	1.186	1.402
0	0	0	0	0	0	0	0	0	-0	-0	-0	-0	-0	-0	-0	-0	-0	-0	-0	-0	-0	-0	0	0	0	0	0	0	0	0	0	0	0	0	0	0	0	0	0	0	0	0	0	0	0	0	0	0	0
0	0	0	0	0	0	0	0	0	-0	-0	-0	-0	-0	-0	-0	-0	-0	-0	-0	-0	-0	-0	-0	-0	-0	-0	-0	-0	-0	-0	-0	-0	-0	-0	-0	-0	-0	-0	-0	-0	-0	-0	-0	0	0	0	0	0	0
363	0	0	0	0	0	0	0	0	0	0	0.6984	0.8193	1.049	1.527	1.681	1.669	1.614	1.572	1.566	1.526	1.379	1.141	0.8683	0.7201	0.6	0.6	0.6	0.6	0.6	0.2	0.2	0.188	0.176	0.164	0.152	0.14	0.128	0.116	0.104	0.092	0.08	0.08	0.08	0.08	0.2	0.28	0.36	0.44	0.52
0	0	0	0	0	0	0	0	0	0	0	0	0	0	0	0	0	0	-0	-0	-0	-0	-0	-0	-0	-0	-0.2	-0.2	-0.2	-0.2	-0.1354	0.1685	0.3802	0.5153	0	0	0	0	0	0	0	0	0	0	0	0	0	0	0	0
364	0	0	0	0	0	0	0	0	-0	0	0	0	0	0	0	0	0	0	0	0	0	1.359	1.43	1.372	1.394	1.532	1.465	1.391	1.318	1.246	1.172	1.111	0.8349	0.4939	0.4163	0.4143	0.4127	0.01076	0.008969	0.007748	-0.005419	-0.0189	-0.03215	-0.04535	-0.05842	-0.07107	-0.0832	-0.09506	-0.1069
0	0	0	0	0	0	0	0	0	0	0	0	0	0	0	0	0	0	0	0	0	-0	-0	-0	-0	-0	-0	0	0	0	0.858	1.011	1.01	0.9183	1.017	1.066	1.08	0	0	0	0	0	0	0	0	0	0	0	0	0
365	0	0	0	0	0	0	0	0	0	0	0	0	0	0	0	0	0	0	0	0	0	0	0	0	0	0	0	0	0	1.593	1.739	1.694	1.652	1.605	1.43	1.162	1.034	0.8366	0.6436	0.6029	0.5623	0.5216	0.1059	0.0902	0.07451	0.04682	0.01914	-0.008549	-0.03624
366	0	0	0	0	0	0	0	0	0	0	0	0.7063	0.9831	1.341	1.521	1.47	1.378	1.282	1.184	1.084	1.026	1.03	1.023	1.003	0.9504	0.8568	0.732	0.6736	0.6288	0	0	0	0	0	0	0	0	0	0	0	0	0	0	0	0	0	0	0	0
367	0	0	0	0	0	0	0	0	-0	-0	-0	-0	0	0	0	0	0	0	0	0	0	0	0	0	0	0	0	0	1.523	1.72	1.37	1.319	1.244	1.472	1.402	1.337	1.279	1.237	1.161	0.9879	0.8305	0.7166	0.2	0.2	0.2	0.2	0.2	0.2	0.2
0	NaN	NaN	NaN	NaN	NaN	NaN	NaN	NaN	NaN	NaN	NaN	NaN	NaN	NaN	NaN	NaN	NaN	NaN	NaN	NaN	NaN	NaN	NaN	NaN	NaN	NaN	NaN	NaN	NaN	NaN	NaN	NaN	NaN	NaN	NaN	NaN	NaN	NaN	NaN	NaN	NaN	NaN	NaN	NaN	NaN	NaN	NaN	NaN	NaN
0	0	0	0	0	0	0	0	0	-0	-0.2	-0.2	-0.2	-0	-0	-0	-0	-0	-0	-0	-0	-0	-0	-0.2	-0.2	0	0	0	0	0	0	0	0	0	0	0	0	0	0	0	0	0	0	0	0	0	0	0	0	0
0	NaN	NaN	NaN	NaN	NaN	NaN	NaN	NaN	NaN	NaN	NaN	NaN	NaN	NaN	NaN	NaN	NaN	NaN	NaN	NaN	NaN	NaN	NaN	NaN	NaN	NaN	NaN	NaN	NaN	NaN	NaN	NaN	NaN	NaN	NaN	NaN	NaN	NaN	NaN	NaN	NaN	NaN	NaN	NaN	NaN	NaN	NaN	NaN	NaN
0	0	0	0	0	0	0	0	0	0	0	-0.2	-0.2	-0.2	-0	-0	-0	-0	-0	-0	-0	-0	-0	-0	-0	-0	-0.2	0	0	0	0	0	0	0	0	0	0	0	0	0	0	0	0	0	0	0	0	0	0	0
0	NaN	NaN	NaN	NaN	NaN	NaN	NaN	NaN	NaN	NaN	NaN	NaN	NaN	NaN	NaN	NaN	NaN	NaN	NaN	NaN	NaN	NaN	NaN	NaN	NaN	NaN	NaN	NaN	NaN	NaN	NaN	NaN	NaN	NaN	NaN	NaN	NaN	NaN	NaN	NaN	NaN	NaN	NaN	NaN	NaN	NaN	NaN	NaN	NaN
368	0	0	0	0	0	0	0	0	-0	-0	-0	-0	-0	-0	-0	0	0	0	0	0	0	0	0	0	0	0	0	1.311	1.445	1.436	1.381	1.329	1.272	0.8819	0.6751	0.6	0.525	0.45	0.425	1.38e-05	1.609e-05	-0.01199	-0.02399	-0.03599	-0.04799	-0.05999	-0.07199	-0.08399	-0.09599
369	0	0	0	0	0	0	0	0	0	0	0	0	0	0	0	0	0	1.262	1.567	1.729	1.685	1.635	1.565	1.496	1.432	1.372	1.322	1.273	1.179	1.021	0.9211	0.8765	0.8309	0.7715	0.6872	0.6	0.2	0.2	0.2	0.2	0.2	0.2	0.2	0.2	0.2	0.2	0.1996	0.1871	0.1738
370	0	0	0	0	0	0	0	0	-0	0	0	0	0	0	0	0	0	0	0	0	0	0	1.232	1.357	1.577	1.618	1.239	1.162	1.086	1.011	1.238	1.168	1.154	1.111	0.9398	0.7303	0.1302	0.03334	0.03434	0.03535	0.03757	0.03995	0.04619	0.04476	0.04639	0.05117	0.0568	0.123	0.1404
371	0	0	0	0	0	0	0	0	0	0	0	0	0	0	0	0	0	0	0	1.28	1.397	1.58	1.602	1.554	1.492	1.424	1.365	1.315	1.27	1.124	0.7885	0.4934	0.4843	0.07659	0.0574	0.03902	0.02082	0.004692	-0.01205	-0.02873	-0.04472	-0.06097	-0.07731	-0.09353	0.0221	0.006527	-0.006375	-0.01911	-0.03145
372	0	0	0	0	0	0	0	0	-0	-0	0	-0	-0	-0	0	0	0	0	0	0	0	0	0	0	1.595	1.602	1.496	1.345	1.25	1.2	1.124	1.047	0.9625	0.87	0.8208	0.7696	0.7108	0.6525	0.5437	0.4	0.4	0.4	0.4	0.4	0.4	0.4	0.4	0.4	1e-05
0	NaN	NaN	NaN	NaN	NaN	NaN	NaN	NaN	NaN	NaN	NaN	NaN	NaN	NaN	NaN	NaN	NaN	NaN	NaN	NaN	NaN	NaN	NaN	NaN	NaN	NaN	NaN	NaN	NaN	NaN	NaN	NaN	NaN	NaN	NaN	NaN	NaN	NaN	NaN	NaN	NaN	NaN	NaN	NaN	NaN	NaN	NaN	NaN	NaN
0	0	0	0	0	0	0	0	0	-0	-0	-0	-0	-0	-0	-0	-0	-0	-0	-0	-0	-0	-0	-0	-0	-0	-0	-0	-0	-0	-0	-0	-0	-0	-0	-0	-0	-0	-0	-0	-0	-0	-0	-0	-0	-0	-0	-0	-0	-0
373	0	0	0	0	0	0	0	0	0	0	0	0	0	0	0	0	0	0	0	0	0	0	1.365	1.632	1.674	1.323	1.246	1.172	1.4	1.333	1.275	1.231	1.115	0.8701	0.5825	0.5442	0.1571	0.1706	0.1853	0.2	0.2	0.2	0.188	0.176	0.2	0.2	0.2	0.2	0.2
374	0	0	0	0	0	0	0	0	-0	-0	-0	-0	0	0	0	0	0	0	0	0	0	0	0	0	1.305	1.433	1.375	1.321	1.249	1.378	1.434	1.493	1.388	1.195	0.9242	0.6	0.2	0.188	0.176	0.164	0.152	0.14	0.128	0.116	0.104	0.092	0.08	0.08	0.08
0	NaN	NaN	NaN	NaN	NaN	NaN	NaN	NaN	NaN	NaN	NaN	NaN	NaN	NaN	NaN	NaN	NaN	NaN	NaN	NaN	NaN	NaN	NaN	NaN	NaN	NaN	NaN	NaN	NaN	NaN	NaN	NaN	NaN	NaN	NaN	NaN	NaN	NaN	NaN	NaN	NaN	NaN	NaN	NaN	NaN	NaN	NaN	NaN	NaN
375	0	0	0	0	0	0	0	0	-0	-0	-0	-0	0	0	0	0	0	0	0	0	0	0	0	0	0	1.307	1.424	1.404	1.592	1.566	1.495	1.425	1.361	1.3	1.124	0.9462	0.7046	0.569	0.4431	0.4552	0.4685	0.4836	0.5007	0.5192	0.5391	0.16	0.1816	0.2	0.2
0	NaN	NaN	NaN	NaN	NaN	NaN	NaN	NaN	NaN	NaN	NaN	NaN	NaN	NaN	NaN	NaN	NaN	NaN	NaN	NaN	NaN	NaN	NaN	NaN	NaN	NaN	NaN	NaN	NaN	NaN	NaN	NaN	NaN	NaN	NaN	NaN	NaN	NaN	NaN	NaN	NaN	NaN	NaN	NaN	NaN	NaN	NaN	NaN	NaN
376	0	0	0	0	0	0	0	0	-0	-0	-0	0	0	0	0	0	0	0	0	0	0	0	0	0	1.273	1.274	1.202	1.386	1.307	0.9102	0.813	1.012	0.9779	0.8458	0.6092	-0.08376	-0.218	-0.236	-0.254	-0.272	-0.29	0	0	0	0	0	0	0	0
377	0	0	0	0	0	0	0	0	0	0	0	0	0	0	0	0	0	0	0	0	0	0	0	1.366	1.504	1.672	1.633	1.561	1.491	1.426	1.366	1.312	1.255	1.195	1.06	0.9056	0.851	0.7914	0.7375	0.7001	0.6771	0.6633	0.6706	0.6887	0.6721	0.6324	0.6	0.6	0.6
378	0	0	0	0	0	0	0	0	-0	-0	-0	0	0	0	0	0	0	0	0	0	0	0	0	1.242	1.352	1.373	1.292	1.213	1.355	1.355	1.263	1.049	0.8023	0.7204	0.6389	0.1066	0.02306	0.004491	-0.01498	-0.03377	-0.05136	-0.06637	-0.07815	-0.08865	-0.09877	-0.1086	0.01376	0.01619	0.002784
0	NaN	NaN	NaN	NaN	NaN	NaN	NaN	NaN	NaN	NaN	NaN	NaN	NaN	NaN	NaN	NaN	NaN	NaN	NaN	NaN	NaN	NaN	NaN	NaN	NaN	NaN	NaN	NaN	NaN	NaN	NaN	NaN	NaN	NaN	NaN	NaN	NaN	NaN	NaN	NaN	NaN	NaN	NaN	NaN	NaN	NaN	NaN	NaN	NaN
379	0	0	0	0	0	0	0	0	0	0	0	0	0	0	0	0	0	0	0	0	0	0	0	0.8635	0.9611	1.102	1.147	1.077	1.005	0.9358	0.8788	0.8205	0.6661	0.531	0.3694	-0.02735	-0.02541	-0.02538	-0.03918	-0.0542	-0.06878	-0.07988	-0.08601	-0.08679	-0.08257	-0.07514	0.04364	0.07055	0.1007
380	0	0	0	0	0	0	0	0	0	0	0	0	0	0	0	0	0	0	0	0	0	0	0	0	0	1.23	1.435	1.439	1.623	1.633	1.576	1.517	1.46	1.4	1.29	1.117	0.9762	0.9228	0.8878	0.8487	0.8093	0.7724	0.7419	0.705	0.6666	0.2255	0.2	0.2	0.2
381	0	0	0	0	0	0	0	0	0	0	0	0	0	0	0	0	0	0	0	0	0	0	0	1.446	1.526	1.588	1.546	1.481	1.395	1.31	1.199	1.059	0.8686	0.3212	0.3068	0.2931	0.275	0.25	0.225	0.2	0.2	0.2	0.2	0.2	0.2	0.2	0.2	0.2	0.225
382	0	0	0	0	0	0	0	0	0	0	0	0	0	0	0	0	0	1.557	1.732	1.68	1.326	1.249	1.476	1.405	1.324	1.123	0.7563	0.5495	0.401	0.4015	0.002466	0.003949	-0.005814	-0.01492	-0.02345	0.01633	0.02029	0.02429	0.02815	0.004019	-0.02072	-0.04584	-0.07109	-0.09617	-0.04869	-0.06047	-0.07109	-0.0803	-0.08779
383	0	0	0	0	0	0	0	0	0	0	0.6668	0.7991	0.8753	0.9097	0.9256	0.9567	0.9921	0.9967	1.165	1.288	1.29	1.535	1.51	1.443	1.363	1.248	1.119	1.013	0.8484	0.7152	-0.04148	-0.1684	-0.2	-0.2	-0.2	-0.2	-0.2	-0.2	-0.2168	-0.2348	-0.254	-0.272	-0.29	-0.308	-0.326	-0.1627	0	0	0
384	0	0	0	0	0	0	0	0	0	0	0	0	0	0	0	0	0	0	0	0	0	1.252	1.364	1.539	1.577	1.398	1.045	0.9649	0.8968	0.7563	0.5757	0.4005	0.3284	0.3316	0.3334	0.3341	0.3347	-0.06492	-0.06452	-0.0756	-0.08582	-0.0948	-0.1022	-0.108	-0.112	-0.1135	-0.1125	-0.1087	-0.1023
385	0	0	0	0	0	0	0	0	-0	-0	0	0	0	0	0	0	0	0	0	0	0	0	1.37	1.438	1.378	1.298	1.485	1.444	1.373	1.293	1.118	0.8276	0.563	0.4	0.4	0.4	0.4	4.204e-05	4.554e-05	4.948e-05	5.806e-05	-0.01194	6.074e-05	5.831e-05	5.312e-05	4.096e-05	3.033e-05	1.814e-05	1e-05
386	0	0	0	0	0	0	0	0	0	0	0	0	0	0	0	0	0	0	0	0	0	0	0	0	0	0	1.36	1.374	1.344	1.26	1.446	1.407	1.338	1.241	1.044	0.7639	0.6496	0.1032	0.0195	0.01309	0.005549	-0.002014	-0.009629	-0.0173	0.05878	0.1425	0.226	0.309	0.3759
387	0	0	0	0	0	0	0	0	-0	0	0	0	0	0	0	0	0	0	0	0	0	0	0	0	0	1.101	1.629	1.728	1.685	1.643	1.563	1.42	1.225	1.011	0.8953	0.7236	0.5525	0.03278	0.01371	0.02267	0.03512	0.05029	0.0638	0.06837	0.09843	0.1168	0.1354	0.1519	0.1977
388	0	0	0	0	0	0	0	0	0	0	0	0	0	0	0	0	0	0	0	0	0	0	0	1.234	1.53	1.715	1.685	1.639	1.57	1.501	1.405	1.124	0.7284	0.4934	0.4407	0.4172	0.4182	0.01802	0.01755	0.00477	-0.006918	-0.01775	-0.02723	-0.03491	-0.04056	-0.04374	-0.04466	-0.05931	0.04764
389	0	0	0	0	0	0	0	0	-0	-0	-0	-0	0	0	0	0	0	0	0	0	0	0	0	0	0	0	0	1.331	1.48	1.416	1.204	0.829	1.043	0.9535	0.8299	0.6137	0.4343	0.4093	0.3843	0.3843	0.3843	-0.01568	-0.01568	-0.01567	-0.01564	-0.01559	-0.01549	-0.02732	-0.03903
390	0	0	0	0	0	0	0	0	-0	-0	-0	-0	-0	-0	-0	-0	-0	-0	-0	-0	-0	0	0	0	0	0	0	0	0	0	0	0	0	1.228	1.353	1.375	1.319	1.51	1.461	1.375	1.213	0.9049	0.7485	0.6774	0.5555	0.4	1e-05	1e-05	-0.01199
391	0	0	0	0	0	0	0	0	0	0	0	0	0	0	0	0	0	0	0	0	0	0	0	0	0	1.204	1.367	1.423	1.358	1.276	1.2	1.125	1.05	0.9749	0.8991	0.8204	0.7744	0.7225	0.6352	0.5183	1e-05	1e-05	1e-05	1e-05	1e-05	1e-05	0.02593	0.1059	0.1859
392	0	0	0	0	0	0	0	0	-0	-0	-0	0	0	0	0	0	0	0	0	0	0	0	0	1.03	1.406	1.386	1.335	1.421	1.469	1.42	1.365	1.25	1.073	0.8951	0.7504	0.708	0.6551	0.5955	0.5427	0.4963	0.4504	0.4359	0.4379	0.4407	0.4456	0.4535	0.4647	0.07955	0.178
393	0	0	0	0	0	0	0	0	-0	-0	-0	-0	-0	-0	-0	0	0	0	0	0	0	0	0	0	0	0	0	1.354	1.479	1.461	1.394	1.326	1.138	1.076	1.003	0.8773	0.7316	0.1186	-0.01217	-0.03293	-0.0427	-0.05589	-0.07076	-0.08645	-0.04212	-0.04505	-0.04617	-0.04497	-0.04125
0	NaN	NaN	NaN	NaN	NaN	NaN	NaN	NaN	NaN	NaN	NaN	NaN	NaN	NaN	NaN	NaN	NaN	NaN	NaN	NaN	NaN	NaN	NaN	NaN	NaN	NaN	NaN	NaN	NaN	NaN	NaN	NaN	NaN	NaN	NaN	NaN	NaN	NaN	NaN	NaN	NaN	NaN	NaN	NaN	NaN	NaN	NaN	NaN	NaN
394	0	0	0	0	0	0	0	0	-0	-0	-0	-0	-0	-0	-0	-0	-0	-0	-0	-0	-0	-0	-0	-0	0	0	0	0	0	0	0	0	0	0	0	0	0	0	0	1.581	1.723	1.37	1.317	1.54	1.461	1.305	0.9047	0.785	0.6315
395	0	0	0	0	0	0	0	0	-0	-0	-0	-0	-0	-0	0	0	0	0	0	0	0	0	0	0	0	0	0	0	0	0	0	0	0	0	0	1.306	1.447	1.693	1.693	1.649	1.566	1.398	1.167	1.051	0.9016	0.7161	0.6079	0.1408	-0.1263
396	0	0	0	0	0	0	0	0	0	0	0	0	0	0	0	0	0	0	0	0	0	0	0	0	1.228	1.61	1.727	1.373	1.322	1.247	1.175	1.404	1.335	1.264	1.19	1.151	1.041	0.8713	0.3704	0.2935	0.3089	0.36	0.44	0.52	0.6	0.6	0.6	0.6	0.6
0	NaN	NaN	NaN	NaN	NaN	NaN	NaN	NaN	NaN	NaN	NaN	NaN	NaN	NaN	NaN	NaN	NaN	NaN	NaN	NaN	NaN	NaN	NaN	NaN	NaN	NaN	NaN	NaN	NaN	NaN	NaN	NaN	NaN	NaN	NaN	NaN	NaN	NaN	NaN	NaN	NaN	NaN	NaN	NaN	NaN	NaN	NaN	NaN	NaN
397	0	0	0	0	0	0	0	0	-0	0	0	0	0	0	0	0	0	0	0	0	0	0	0	1.227	1.624	1.374	1.318	1.238	1.162	1.086	1.011	1.224	1.071	0.822	0.6244	0.51	0.4	0.4001	0.4001	0.4003	0.4005	0.4008	0.4012	0.001653	0.002079	-0.00964	-0.02152	-0.03337	-0.04476
0	NaN	NaN	NaN	NaN	NaN	NaN	NaN	NaN	NaN	NaN	NaN	NaN	NaN	NaN	NaN	NaN	NaN	NaN	NaN	NaN	NaN	NaN	NaN	NaN	NaN	NaN	NaN	NaN	NaN	NaN	NaN	NaN	NaN	NaN	NaN	NaN	NaN	NaN	NaN	NaN	NaN	NaN	NaN	NaN	NaN	NaN	NaN	NaN	NaN
398	0	0	0	0	0	0	0	0	-0	-0	-0	-0	-0	-0	-0	-0	-0	-0	-0	0	0	0	0	0	0	0	0	0	0	0	0	0	0	0	0	0	0	0	0	0	0	1.605	1.727	1.373	1.295	1.218	1.441	1.319	0.9929
399	0	0	0	0	0	0	0	0	-0	-0	-0	-0	-0	-0	-0	-0	-0	0	0	0	0	0	0	0	0	0	1.044	1.332	1.275	1.1	0.7502	0.6593	0.5686	0.478	0.3873	0.3466	0.3059	-0.09411	-0.09411	-0.1061	-0.1181	-0.13	-0.1413	-0.1502	-0.1551	-0.1557	-0.1536	-0.1502	-0.1469
400	0	0	0	0	0	0	0	0	0	0	0	0	0	0	0	0	0	0	0	0	1.39	1.62	1.736	1.378	1.322	1.244	1.169	1.396	1.303	1.18	0.9391	0.5972	0.4	0.4	0.4	0.4	0.4	0.4	0.4	0.4	1e-05	-0.01199	-0.02399	-0.03599	-0.04799	-0.05999	-0.07199	-0.08399	-0.09599
401	0	0	0	0	0	0	0	0	0	0	0	0	0	0	0	0	0	0	0	0	0	0	0	1.247	0.9662	0.9977	1.204	1.173	1.099	1.027	0.9401	0.8213	0.6562	0.4118	0.3667	0.3456	0.3519	0.3601	0.37	-0.01865	-0.006276	-0.004932	-0.002724	0.0004206	0.004351	0.009516	0.0161	0.02459	0.0355
402	0	0	0	0	0	0	0	0	-0	-0	-0	-0	-0	-0	-0	-0	-0	-0	-0	0	0	0	0	0	0	0	0	0	0	0	0	0	0	0	0	0	0	0	0	0	0	1.319	1.668	1.676	1.597	1.519	1.443	1.359	1.187
0	NaN	NaN	NaN	NaN	NaN	NaN	NaN	NaN	NaN	NaN	NaN	NaN	NaN	NaN	NaN	NaN	NaN	NaN	NaN	NaN	NaN	NaN	NaN	NaN	NaN	NaN	NaN	NaN	NaN	NaN	NaN	NaN	NaN	NaN	NaN	NaN	NaN	NaN	NaN	NaN	NaN	NaN	NaN	NaN	NaN	NaN	NaN	NaN	NaN
0	0	0	0	0	0	0	0	0	-0	-0	-0	-0	-0	-0	-0	-0	-0	-0	-0	-0	-0	-0	-0	-0	-0	-0	-0	-0	-0	-0	-0	0	0	0	0	0	0	0	0	0	0	0	0	0	0	0	0	0	0
0	0	0	0	0	0	0	0	0	0	0	0	0	0	0	-0	-0	-0	-0	-0	-0	-0	-0	-0	-0	-0	-0	-0	-0	-0	-0	0	0	0	0	0	0	0	0	0	0	0	0	0	0	0	0	0	0	0
0	0	0	0	0	0	0	0	0	-0.1215	-0	-0	-0	-0	-0	-0	-0	0	0	0	0	0	0	0	0.7243	0.8504	0.9797	1.016	0.9631	0.8994	0.8141	0.7101	0.6848	0.5716	0.4512	0.3729	-0.03948	-0.06522	-0.06831	-0.07386	-0.08251	-0.09474	-0.1109	-0.131	-0.1544	-0.1797	-0.2052	-0.2153	-0.1011	-0.1034
0	NaN	NaN	NaN	NaN	NaN	NaN	NaN	NaN	NaN	NaN	NaN	NaN	NaN	NaN	NaN	NaN	NaN	NaN	NaN	NaN	NaN	NaN	NaN	NaN	NaN	NaN	NaN	NaN	NaN	NaN	NaN	NaN	NaN	NaN	NaN	NaN	NaN	NaN	NaN	NaN	NaN	NaN	NaN	NaN	NaN	NaN	NaN	NaN	NaN
403	0	0	0	0	0	0	0	0	0	0	0	0	0	0	0	0	0	0	0	0	0	0	0	0	0	1.37	1.671	1.628	1.249	1.172	1.098	1.326	1.259	1.193	1.136	0.8633	0.5577	0.4431	0.4468	0.4501	0.4536	0.05749	0.06168	0.06627	0.07041	0.06315	0.05665	0.0521	0.04889
0	NaN	NaN	NaN	NaN	NaN	NaN	NaN	NaN	NaN	NaN	NaN	NaN	NaN	NaN	NaN	NaN	NaN	NaN	NaN	NaN	NaN	NaN	NaN	NaN	NaN	NaN	NaN	NaN	NaN	NaN	NaN	NaN	NaN	NaN	NaN	NaN	NaN	NaN	NaN	NaN	NaN	NaN	NaN	NaN	NaN	NaN	NaN	NaN	NaN
0	0	0	0	0	0	0	0	0	0.2711	0.3511	0.4	0.4	0.4	0.4	0.4	0	0	-0.2	-0.2126	-0	-0	-0	-0	-0	-0	-0	-0	-0	-0	-0	-0	-0	-0	0	0	0	0	0	0	0	0	0	0	0	0	0	0	0	0
404	0	0	0	0	0	0	0	0	0	0	0	0	0	0	0	0	0	0	0	0	0	0	0	0	0	1.267	1.396	1.642	1.681	1.643	1.571	1.501	1.43	1.301	0.9796	0.6942	0.5158	0.4171	0.4118	0.3954	0.3811	0.3674	0.3698	0.3724	0.3756	0.3795	-0.01572	-0.02198	-0.02696
0	0	0	0	0	0	0	0	0	-0	-0	-0	-0	-0	0	0	0	0	0	0	0	0	0	0	0	0	0	0	0	0	0	0	0	0	0	0	0	0	0	0	0	0	0	0	0	0	0	0	0	0
0	NaN	NaN	NaN	NaN	NaN	NaN	NaN	NaN	NaN	NaN	NaN	NaN	NaN	NaN	NaN	NaN	NaN	NaN	NaN	NaN	NaN	NaN	NaN	NaN	NaN	NaN	NaN	NaN	NaN	NaN	NaN	NaN	NaN	NaN	NaN	NaN	NaN	NaN	NaN	NaN	NaN	NaN	NaN	NaN	NaN	NaN	NaN	NaN	NaN
0	0	0	0	0	0	0	0	0	-0	-0	-0	-0	-0	-0	-0	-0	-0	0	0	0	0	0	0	0	0	0	0	0	0	0	0	0	0	-0	-0	-0	-0	0	0	0	0	0	0	0	0	0	0	1.489	1.542
0	NaN	NaN	NaN	NaN	NaN	NaN	NaN	NaN	NaN	NaN	NaN	NaN	NaN	NaN	NaN	NaN	NaN	NaN	NaN	NaN	NaN	NaN	NaN	NaN	NaN	NaN	NaN	NaN	NaN	NaN	NaN	NaN	NaN	NaN	NaN	NaN	NaN	NaN	NaN	NaN	NaN	NaN	NaN	NaN	NaN	NaN	NaN	NaN	NaN
0	0	0	0	0	0	0	0	0	0	0	0	0	0	0	0	0	1.5	1.734	1.744	1.697	1.651	1.604	1.528	1.445	1.305	0.7265	0.3923	0.1886	-0.04345	-0.1975	-0.104	8.327e-17	0.1242	0.3617	0.6015	0.6891	0.7411	0.753	0.7504	0.7276	0.07174	-0.01226	0	0	0	0	0	0	0
405	0	0	0	0	0	0	0	0	-0	-0	-0	0	0	0	0	0	0	0	0	1.078	1.3	1.329	1.31	1.333	1.303	1.273	1.232	1.153	1.056	0.9441	0.8761	0.803	0.7263	0.246	0.1705	0.1344	0.1027	0.08486	0.07506	0.06291	0.06426	0.109	0.1812	0.2586	0.3291	0.4742	0.6023	0.7077	0.7999
406	0	0	0	0	0	0	0	0	-0	-0	-0	-0	-0	0	0	0	0	0	0	0	0	0	0	0	0	0	0	0	0	0	1.227	1.364	1.432	1.401	1.32	1.251	1.412	1.384	1.316	1.192	0.949	0.7693	0.6343	0.4643	0.4385	0.03484	0.02032	0.006161	-0.007998
407	0	0	0	0	0	0	0	0	-0	-0	-0	-0	-0	0	0	0	0	0	0	0	0	0	0	0	0	0	0	0	0	0	1.251	1.361	1.381	1.319	1.224	1.053	0.6638	0.8647	0.7575	0.637	0.484	0.3373	-0.06274	-0.06274	-0.07474	-0.08674	-0.09874	-0.1107	-0.1227
0	NaN	NaN	NaN	NaN	NaN	NaN	NaN	NaN	NaN	NaN	NaN	NaN	NaN	NaN	NaN	NaN	NaN	NaN	NaN	NaN	NaN	NaN	NaN	NaN	NaN	NaN	NaN	NaN	NaN	NaN	NaN	NaN	NaN	NaN	NaN	NaN	NaN	NaN	NaN	NaN	NaN	NaN	NaN	NaN	NaN	NaN	NaN	NaN	NaN
408	0	0	0	0	0	0	0	0	0	0	0	0	0	0	0	0	0	0	0	1.251	1.373	1.391	1.307	1.37	1.441	1.378	1.259	0.9981	0.7966	0.7202	0.6259	0.5002	0.5189	0.1365	0.1416	0.1462	0.1502	0.152	0.14	0.128	0.116	0.104	0.092	0.08	0.08	0.08	0.06431	0.04863	0.03294
409	0	0	0	0	0	0	0	0	0	0	0	0	0	0	0	0	0	0	1.295	1.424	1.421	1.367	1.316	1.241	1.466	1.392	1.318	1.241	1.166	1.08	0.8482	0.6499	0.4744	0.4451	0.4511	0.4581	0.0648	0.07055	0.07471	0.07708	0.0762	0.07332	0.0701	0.06764	0.06673	0.06727	0.0685	0.06936	0.06995
410	0	0	0	0	0	0	0	0	0	0	0	0	0	0	0	0	1.243	1.371	1.438	1.623	1.594	1.215	1.138	1.03	0.8288	0.9035	0.8132	0.7498	0.6455	0.1512	0.1531	0.1484	0.1393	0.1319	0.126	0.1185	0.1099	0.1007	0.09153	0.08	0.08	0.08	0.08	0.08	0.08	0.08	0.06431	0.04863	0.03294
0	NaN	NaN	NaN	NaN	NaN	NaN	NaN	NaN	NaN	NaN	NaN	NaN	NaN	NaN	NaN	NaN	NaN	NaN	NaN	NaN	NaN	NaN	NaN	NaN	NaN	NaN	NaN	NaN	NaN	NaN	NaN	NaN	NaN	NaN	NaN	NaN	NaN	NaN	NaN	NaN	NaN	NaN	NaN	NaN	NaN	NaN	NaN	NaN	NaN
411	0	0	0	0	0	0	0	0	0	0	0	0	0	0	0	0	0	0	0	0	0	0	0	0	0	0	0	0	0	0	0	0	0	0	0	0	0	1.254	1.379	1.465	1.598	1.559	1.497	1.415	1.306	1.139	0.8884	0.8376	0.7383
412	0	0	0	0	0	0	0	0	0.7352	0.8207	0.8563	0.8359	0.7742	0.7401	0.7203	0.6769	0.6269	0.5769	0.1019	0.02693	-0.012	-0.024	-0.036	-0.048	-0.06	-0.072	-0.02285	0.09794	0.2187	0.4345	0.6223	0.8101	0.9979	1.12	1.2	1.15	1.075	1.183	1.211	1.172	1.106	1.023	0.9301	0.8831	0.8579	0.828	0.7972	0.7264	0.632
0	NaN	NaN	NaN	NaN	NaN	NaN	NaN	NaN	NaN	NaN	NaN	NaN	NaN	NaN	NaN	NaN	NaN	NaN	NaN	NaN	NaN	NaN	NaN	NaN	NaN	NaN	NaN	NaN	NaN	NaN	NaN	NaN	NaN	NaN	NaN	NaN	NaN	NaN	NaN	NaN	NaN	NaN	NaN	NaN	NaN	NaN	NaN	NaN	NaN
0	NaN	NaN	NaN	NaN	NaN	NaN	NaN	NaN	NaN	NaN	NaN	NaN	NaN	NaN	NaN	NaN	NaN	NaN	NaN	NaN	NaN	NaN	NaN	NaN	NaN	NaN	NaN	NaN	NaN	NaN	NaN	NaN	NaN	NaN	NaN	NaN	NaN	NaN	NaN	NaN	NaN	NaN	NaN	NaN	NaN	NaN	NaN	NaN	NaN
0	0	0	0	0	0	0	0	0	0	0	0	0	0	-0	-0	-0	-0	-0	-0	-0	-0	-0	-0	0	0	0	0	0	0	0	0	0	0.614	0.7518	0.8889	0.8945	0.8903	0.7982	0.2369	0.2526	0.2947	0.3368	0.3789	0.4211	0.4632	0.4632	0.4632	0.4632	0.4632
0	NaN	NaN	NaN	NaN	NaN	NaN	NaN	NaN	NaN	NaN	NaN	NaN	NaN	NaN	NaN	NaN	NaN	NaN	NaN	NaN	NaN	NaN	NaN	NaN	NaN	NaN	NaN	NaN	NaN	NaN	NaN	NaN	NaN	NaN	NaN	NaN	NaN	NaN	NaN	NaN	NaN	NaN	NaN	NaN	NaN	NaN	NaN	NaN	NaN
413	0	0	0	0	0	0	0	0	-0	-0	-0	-0	-0	-0	-0	-0	-0	0	0	0	0	0	0	0	0	0	0	0	0	0	0	0	0	0	0	0	0	0	0	1.376	1.492	1.656	1.636	1.564	1.491	1.414	1.241	0.8313	0.6508
414	0	0	0	0	0	0	0	0	-0	0	0	0	0	0	0	0	0	0	0	0	0	0	0	0	0	0	0	0	0	0	0	1.272	1.384	1.406	1.383	1.512	1.477	1.421	1.364	1.266	1.031	0.7696	0.6395	0.6	0.6	0.2	0.188	0.176	0.164
0	NaN	NaN	NaN	NaN	NaN	NaN	NaN	NaN	NaN	NaN	NaN	NaN	NaN	NaN	NaN	NaN	NaN	NaN	NaN	NaN	NaN	NaN	NaN	NaN	NaN	NaN	NaN	NaN	NaN	NaN	NaN	NaN	NaN	NaN	NaN	NaN	NaN	NaN	NaN	NaN	NaN	NaN	NaN	NaN	NaN	NaN	NaN	NaN	NaN
0	0	0	0	0	0	0	0	0	-0.2	-0.2	-0.2	-0.2	-0.2	-0	-0	-0	-0.2	-0.2	-0	-0	-0.2	-0.2	0	0	0	0	0	0	0	0	0	0	0	0	0	0	0	0	0	0	0	0	0	0	0	0	0	0	0
0	NaN	NaN	NaN	NaN	NaN	NaN	NaN	NaN	NaN	NaN	NaN	NaN	NaN	NaN	NaN	NaN	NaN	NaN	NaN	NaN	NaN	NaN	NaN	NaN	NaN	NaN	NaN	NaN	NaN	NaN	NaN	NaN	NaN	NaN	NaN	NaN	NaN	NaN	NaN	NaN	NaN	NaN	NaN	NaN	NaN	NaN	NaN	NaN	NaN
0	NaN	NaN	NaN	NaN	NaN	NaN	NaN	NaN	NaN	NaN	NaN	NaN	NaN	NaN	NaN	NaN	NaN	NaN	NaN	NaN	NaN	NaN	NaN	NaN	NaN	NaN	NaN	NaN	NaN	NaN	NaN	NaN	NaN	NaN	NaN	NaN	NaN	NaN	NaN	NaN	NaN	NaN	NaN	NaN	NaN	NaN	NaN	NaN	NaN
415	0	0	0	0	0	0	0	0	0	0	0	0	0	0	0	0	0	0	0	0	0	0	0	0	0	0	0	0	0	0	0	0	0	0	0	0	0	0	0	1.401	1.544	1.555	1.522	1.508	1.471	1.374	1.297	1.218	1.135
0	NaN	NaN	NaN	NaN	NaN	NaN	NaN	NaN	NaN	NaN	NaN	NaN	NaN	NaN	NaN	NaN	NaN	NaN	NaN	NaN	NaN	NaN	NaN	NaN	NaN	NaN	NaN	NaN	NaN	NaN	NaN	NaN	NaN	NaN	NaN	NaN	NaN	NaN	NaN	NaN	NaN	NaN	NaN	NaN	NaN	NaN	NaN	NaN	NaN
0	0	0	0	0	0	0	0	0	-0	-0	-0	-0	-0	-0	-0	-0	-0	-0	-0	-0	-0	-0	-0	-0	0	0	0	0	0	0	0	0	0	0	0	0	0	0	0	0	0	0	0	0	0	-0	-0	0	0
416	0	0	0	0	0	0	0	0	0	0	0	0	0	0	0	0	0	0	0	0	1.415	1.663	1.386	1.328	1.247	1.17	1.094	1.321	1.25	1.188	1.2	1.247	1.151	0.9671	0.7438	0.6	0.2	0.2	0.2	0.188	0.176	0.164	0.152	0.14	0.128	0.116	0.104	0.092	0.2
417	0	0	0	0	0	0	0	0	0	0	0	0	0	0	0	0	0	0	0	1.589	1.724	1.423	1.372	1.624	1.577	1.507	1.434	1.371	1.305	1.129	0.8967	0.7836	0.6995	0.6476	0.5576	0.408	0.4004	0.4	0.4	0.4	0.4	0.4	0.4	1e-05	1e-05	0.04912	0.1017	0.1603	0.2403
418	0	0	0	0	0	0	0	0	0	0	0	0	0	0	0	0	0	0	0	0	0	0	0	0	0	0	0	1.345	1.457	1.423	1.482	1.549	1.512	1.456	1.399	1.345	1.25	1.153	0.9933	0.8259	0.6706	0.6	0.6	0.2	0.2	0.188	0.176	0.164	0.152
0	0	0	0	0	0	0	0	0	-0	-0	-0	-0	-0	-0	-0	-0	-0	-0	-0	-0	-0	-0	-0	-0	-0	-0	-0	-0	-0	0	0	0	0	0	0	0	0	0	0	0	0	0	0	0	0	0	0	0	0
419	0	0	0	0	0	0	0	0	0	0	0	0	0	0	0	0	0	0	0	0	0	0	0	0	0	0	1.479	1.658	1.739	1.685	1.633	1.559	1.487	1.416	1.345	1.272	1.197	1.168	1.088	0.9714	0.9007	0.8726	0.8548	0.847	0.8502	0.8642	0.8873	0.9139	0.9023
0	NaN	NaN	NaN	NaN	NaN	NaN	NaN	NaN	NaN	NaN	NaN	NaN	NaN	NaN	NaN	NaN	NaN	NaN	NaN	NaN	NaN	NaN	NaN	NaN	NaN	NaN	NaN	NaN	NaN	NaN	NaN	NaN	NaN	NaN	NaN	NaN	NaN	NaN	NaN	NaN	NaN	NaN	NaN	NaN	NaN	NaN	NaN	NaN	NaN
420	0	0	0	0	0	0	0	0	-0	-0	-0	-0	-0	-0	-0	0	0	0	0	0	0	0	0	0	0	0	0	0	1.301	1.43	1.571	1.619	1.546	1.172	1.398	1.326	1.254	1.179	1.146	1.101	1.056	0.8992	0.8343	0.7521	0.6531	0.2	0.2	0.188	0.176
0	NaN	NaN	NaN	NaN	NaN	NaN	NaN	NaN	NaN	NaN	NaN	NaN	NaN	NaN	NaN	NaN	NaN	NaN	NaN	NaN	NaN	NaN	NaN	NaN	NaN	NaN	NaN	NaN	NaN	NaN	NaN	NaN	NaN	NaN	NaN	NaN	NaN	NaN	NaN	NaN	NaN	NaN	NaN	NaN	NaN	NaN	NaN	NaN	NaN
0	0	0	0	0	0	0	0	0	-0	-0	-0	-0	-0	-0	-0	-0	-0	-0	-0	0	0	0	0	0	0	0	0	0	0	0	0	0	0	0	0	0	0	0	0	0	0	0	0	0	0	0	0	0	0
421	0	0	0	0	0	0	0	0	-0	-0	-0	-0	-0	-0	-0	-0	-0	-0	-0	0	0	0	0	0	0	0	0	0	0	1.388	1.401	1.352	1.319	1.436	0.9568	0.7755	0.4982	0.3026	0.2566	0.2545	0.2457	0.2321	0.218	0.2076	0.2022	0.2007	0.1588	0.1221	0.07368
422	0	0	0	0	0	0	0	0	-0	0	0	0	0	0	0	0	0	0	0	0	0	0	1.217	1.356	1.54	1.618	1.241	1.165	1.089	1.015	1.232	1.092	0.9144	0.6707	0.5558	0.4124	0.4118	0.01046	-0.002769	-0.01588	-0.02887	-0.04171	-0.05473	-0.06729	-0.07877	-0.09012	-0.1014	-0.1125	-0.1115
0	0	0	0	0	0	0	0	0	0	0	0.08	-0.04845	-0.2	-0.2	-0.2	-0.2	-0.2	-0	-0	-0	-0	-0	-0	-0	-0.2	-0.2	-0.2	0	0	0	0	0	0	0	0	0	0	0	0	0	0	0	0	0	0	0	0	0	0
423	0	0	0	0	0	0	0	0	-0	-0	0	0	0	0	0	0	0	0	0	0	0	0	0	0	0	0	0	0	0	0	0	0	0	0	0	0	0	1.22	1.367	1.735	1.738	1.691	1.643	1.591	1.505	1.404	1.286	1.149	1.005
424	0	0	0	0	0	0	0	0	0	0	0	0	0	0	0	0	0	0	0	0	0	0	0	1.252	1.375	1.65	1.632	1.552	1.173	1.098	1.327	1.261	1.208	1.238	1.215	1.058	0.8095	0.6	0.2	0.188	0.176	0.164	0.152	0.14	0.128	0.116	0.104	0.092	0.2
425	0	0	0	0	0	0	0	0	0	0	0	0	0	0	0	0	0	0	1.146	1.545	1.734	1.679	1.324	1.25	1.177	1.408	1.346	1.22	1.069	0.8928	0.7032	0.5856	0.434	0.4028	0.4034	0.4039	0.004248	0.004359	0.004112	0.00364	0.00321	0.003139	0.003744	0.003802	0.003415	0.002787	0.001932	0.001167	0.0007006
426	0	0	0	0	0	0	0	0	0	0	0	0	0	0	0	0	0	0	0	0	0	0	0	1.555	1.687	1.733	1.679	1.627	1.55	1.471	1.387	1.296	1.203	1.123	1.109	0.9963	0.9443	0.8847	0.8021	0.7016	0.2	0.2	0.2	0.2	0.2	0.2	0.2	0.2	0.2
427	0	0	0	0	0	0	0	0	0	0	0	0	0	0	0	0	0	0	0	0	0	0	1.338	1.455	1.62	1.637	1.601	1.536	1.475	1.416	1.358	1.286	1.189	1.057	0.943	0.9059	0.8616	0.7998	0.7145	0.6212	0.6	0.2	0.2	0.2	0.2	0.188	0.176	0.164	0.152
0	0	0	0	0	0	0	0	0	-0	-0	-0	-0	-0	-0	-0	-0	-0	-0	-0	-0	-0	-0	-0	-0	-0	-0	-0	-0	-0	-0	-0	-0	-0	-0	-0	-0	-0	-0	-0	-0	-0	-0	-0	-0	-0	-0	-0	-0	-0
428	0	0	0	0	0	0	0	0	0	0	0	0	0	0	0	0	0	0	0	0	0	0	0	0	0	1.241	1.354	1.561	1.621	1.551	1.48	1.414	1.356	1.266	0.9703	0.6068	0.4099	0.409	0.00836	0.007857	0.007769	0.007775	0.007807	0.008025	0.008203	0.008245	0.009234	0.01056	0.0118
429	0	0	0	0	0	0	0	0	-0	-0	0	0	0	0	0	0	0	0	0	0	0	0	1.081	1.317	1.435	1.377	1.508	1.542	1.471	1.399	1.333	1.287	1.228	1.141	1.014	0.8761	0.8371	0.773	0.6646	0.6	0.6	0.6	0.2	0.2	0.2	0.2	0.2	0.2	0.188
0	0	0	0	0	0	0	0	0	0	0	0	0	0	0	0	0	0	0	0	0	0	-0.2	-0	-0	-0	-0	-0	-0	-0	-0	-0	-0	-0	-0	-0	-0	-0	0	0	0	0	0	0	0	0	0	0	0	0
430	0	0	0	0	0	0	0	0	0	0	0	0	0	0	0	0	0	0	0	0	0	0	0	0	1.376	1.461	1.457	1.665	1.658	1.613	1.539	1.454	1.359	1.246	1.107	0.577	0.4131	0.2485	0.116	0.07114	0.05501	0.05563	0.1212	0.2192	0.314	0.4066	0.5691	0.6251	0.6166
431	0	0	0	0	0	0	0	0	0	0	0	0	0	0	0	0	0	0	0	0	0	0	0	0	0	0	1.312	1.557	1.677	1.323	1.245	1.169	1.095	1.326	1.263	1.189	0.9984	0.6815	0.4183	0.02066	0.02255	0.02271	0.02117	0.01785	0.01467	0.01191	0.008473	0.005219	0.002832
432	0	0	0	0	0	0	0	0	-0	-0	-0	-0	-0	-0	-0	-0	-0	0	0	0	0	0	0	0.8781	1.016	1.074	1.116	1.158	1.25	1.301	1.288	1.249	1.186	1.112	1.008	0.856	0.725	0.6696	0.6145	0.5632	0.1254	0.09888	0.09766	0.09684	0.09643	0.09637	0.09652	0.09672	0.09683
0	NaN	NaN	NaN	NaN	NaN	NaN	NaN	NaN	NaN	NaN	NaN	NaN	NaN	NaN	NaN	NaN	NaN	NaN	NaN	NaN	NaN	NaN	NaN	NaN	NaN	NaN	NaN	NaN	NaN	NaN	NaN	NaN	NaN	NaN	NaN	NaN	NaN	NaN	NaN	NaN	NaN	NaN	NaN	NaN	NaN	NaN	NaN	NaN	NaN
433	0	0	0	0	0	0	0	0	0	0	0	0	0	0	0	0	0	0	0	0	0	1.436	1.599	1.661	1.55	1.5	1.425	1.349	1.27	1.186	1.089	0.9756	0.8954	0.8042	0.2955	0.1666	0.1299	0.1113	0.09867	0.09193	0.08919	0.09044	0.0929	0.2341	0.05251	0.02142	0.008091	0.004137	0.00364
434	0	0	0	0	0	0	0	0	0	0	0	0	0	0	0	0	0	0	0	0	0	0	0	1.184	1.606	1.72	1.365	1.312	1.236	1.16	1.386	1.312	1.24	1.175	1.185	1.074	0.877	0.7063	0.2	0.2	0.188	0.176	0.2	0.2	0.2	0.2	0.2	0.2	0.2
435	0	0	0	0	0	0	0	0	0	0	0	0	0	0	0	0	0	0	0	1.358	1.669	1.669	1.317	1.242	1.169	1.401	1.352	1.368	1.321	1.225	1.061	0.8917	0.4058	0.3022	0.2	0.2	0.2	0.2	0.2	0.2	0.2	0.2	0.2487	0.3287	0.4087	0.4887	0.5687	0.3269	0.4273
0	0	0	0	0	0	0	0	0	-0	-0	-0	-0	-0.2	-0.2	-0.2	-0.2	-0.2	-0	-0	-0	-0	-0	-0	0	0	0	0	0	0	0	0	0	0	0	0	0	0	0	0	0	0	0	0	0	0	0	0	0	0
436	0	0	0	0	0	0	0	0	0.6453	0.6795	0.6189	0.5325	0.5293	0.5106	0.03197	0	-0.005395	0.0404	0	0	0	0	0	0	0	0	0.8293	0.978	1.116	1.158	1.315	1.448	1.452	1.365	1.205	1.013	0.875	0.8	0.725	0.65	0.225	0.2	0.188	0.176	0.164	0.152	0.14	0.128	0.116
437	0	0	0	0	0	0	0	0	0	0	0	0	0	0	0	0	0	0	1.463	1.505	1.508	1.464	1.427	1.394	1.449	1.403	0.8917	0.728	0.5791	0.4981	0.4226	0.4	0.375	0.35	0.325	0.3	0.275	0.3241	0.4774	0.6362	0.794	0.9216	0.9677	0.9779	0.9803	0.9684	0.9252	0.8482	0.7132
438	0	0	0	0	0	0	0	0	-0	-0	-0	-0	-0	-0	-0	-0	-0	-0	-0	-0	-0	-0	-0	-0	-0	-0	-0	-0	-0	-0	-0	-0	-0	-0	-0	-0	-0	-0	-0	-0	-0	-0	-0	-0	-0	-0	-0	-0	-0
0	0	0	0	0	0	0	0	0	-0	-0	-0	-0	-0	-0	-0	-0	-0	-0	-0	-0	-0	-0	-0	-0	0	0	0	0	0	0	0	0	0	0	0	0	0	0	0	0	0	0	0	0	0	0	0	0	0
0	0	0	0	0	0	0	0	0	0	0	0	0	0	0	0	0	0	0	0	0	-0.2	-0.2	-0.2	-0.2	-0.2	-0.2	-0.2	-0.2	-0.2	-0.2	-0.2	-0.2	-0	-0	-0	-0	0	0	0	0	0	0	0	0	0	0	0	0	0
439	0	0	0	0	0	0	0	0	-0	-0	0	0	0	0	0	0	0	0	0	1.276	1.4	1.35	1.3	1.25	1.175	1.1	1.021	0.9196	0.7692	0.614	0.4251	0.4	1e-05	1e-05	1e-05	1e-05	1e-05	1e-05	1e-05	6.194e-05	0.02869	0.07802	0.1668	0.246	0.3306	0.02522	0.03535	0.04528	0.04262
440	0	0	0	0	0	0	0	0	0	0	0	0	0	0	0	0	0	0	0	0	0	0	0	1.328	1.674	1.683	1.643	1.611	1.576	1.589	1.509	1.381	1.175	0.9483	0.8192	0.2626	0.2	0.2	0.2	0.2	0.2	0.2	0.2	0.2	0.2	0.2	0.2	0.2	0.2
0	NaN	NaN	NaN	NaN	NaN	NaN	NaN	NaN	NaN	NaN	NaN	NaN	NaN	NaN	NaN	NaN	NaN	NaN	NaN	NaN	NaN	NaN	NaN	NaN	NaN	NaN	NaN	NaN	NaN	NaN	NaN	NaN	NaN	NaN	NaN	NaN	NaN	NaN	NaN	NaN	NaN	NaN	NaN	NaN	NaN	NaN	NaN	NaN	NaN
441	0	0	0	0	0	0	0	0	0	0	0	0	0	0	0	0	0	0	0	1.493	1.659	1.379	1.322	1.241	1.163	1.087	1.011	1.232	1.141	1.062	0.8914	0.2833	0.1837	0.05452	-0.02381	-0.03583	0.0002145	0.0003653	0.04967	0.1305	0.2119	0.2937	0.3757	0.4083	0.4092	0.4094	0.4085	0.4067	0.00429
442	0	0	0	0	0	0	0	0	0.6414	0.7246	0.8529	1.156	1.39	1.505	1.597	1.601	1.526	1.431	1.324	1.185	1.009	0.8726	0.75	0.675	0.65	0.625	0.6	0.6	0.6077	0.6484	0.6991	0.7487	0.7875	0.7765	0.7085	0.6129	0.6	0.6	0.6	0.6	0.2	0.2	0.2	0.2	0.2	0.2	0.2	0.2	0.2
443	0	0	0	0	0	0	0	0	-0	-0	-0	-0	-0	-0	-0	-0	0	0	0	0	0	0	0	0	0	0	0	0	0	0	0	-0	-0	-0	-0	-0	-0	-0	-0	-0	-0	-0	-0	-0	-0	-0	0	0	0
0	0	0	0	0	0	0	0	0	-0	-0	-0	-0	-0	-0	-0	-0	-0	-0	-0	-0	-0	-0	-0	-0	-0	-0	-0	-0	-0	-0	-0	-0	-0	-0	-0	0	0	0	0	0	0	0	0	0	0	0	0	0	0
444	0	0	0	0	0	0	0	0	-0	-0	-0	-0	-0	-0	-0	0	0	0	0	0	0	0	0	0	0	0	0	1.239	1.362	1.38	1.324	1.424	1.467	1.399	1.327	1.209	0.9705	0.9069	0.8421	0.7502	0.6141	0.2	0.2	0.188	0.1603	0.1326	0.1049	0.09294	0.08094
445	0	0	0	0	0	0	0	0	0	0	0	0	0	0	0	0	0	0	0	0	0	0	1.434	1.651	1.679	1.325	1.248	1.474	1.404	1.339	1.276	1.14	0.9725	0.4875	0.3606	0.24	-0.2	-0.2	-0.2	-0.2	-0.2162	-0.2336	-0.2522	-0.272	-0.29	-0.308	-0.326	-0.344	-0.259
0	0	0	0	0	0	0	0	0	-0	-0	-0	-0	-0	-0	-0	-0	-0	-0	0	0	0	0	0	0	0	0	0	0	0	0	0	0	0	0	0	0	0	0	0	0	0	0	0	0	0	0	0	0	0
446	0	0	0	0	0	0	0	0	-0	-0	-0	-0	-0	-0	-0	0	0	0	0	0	0	0	0	0	0	0	0	0	0	0	0	0	0	-0	-0	0	0	0	0	0	0	0	0	0	0	0	0	1.653	1.733
0	0	0	0	0	0	0	0	0	-0	-0	-0	-0	-0	-0	-0	-0	-0	-0	0	0	0	0	0	0	0	0	0.8295	1.053	1.077	1.013	0.9159	0.8187	0.9633	1.046	1.054	0.3928	0.286	0.1332	-0.08393	-0.2213	0	0	0	0	0	0	0	0	0
447	0	0	0	0	0	0	0	0	-0	-0	-0	-0	-0	-0	-0	-0	-0	-0	-0	-0	-0	-0	0	0	0	0	0	0	0	0	0	0	0	0	0	1.358	1.427	1.369	1.597	1.537	1.161	1.086	1.012	1.241	1.178	1.2	1.042	0.8345	0.1778
448	0	0	0	0	0	0	0	0	0	0	0	0	0	0	0	0	0	1.254	1.374	1.395	1.538	1.552	1.491	1.429	1.376	1.346	1.258	1.135	0.9681	0.8896	0.8317	0.7408	0.6247	0.6	0.6	0.2	0.188	0.176	0.164	0.152	0.14	0.128	0.116	0.104	0.07909	0.05566	0.1687	0.1674	0.1654
449	0	0	0	0	0	0	0	0	0	0	0	0	0	0	0	0	0	0	0	0	0	0	1.317	1.445	1.437	1.549	1.622	1.565	1.507	1.461	1.319	1.106	0.7514	0.504	0.5015	0.5245	0.5473	0.5691	0.5892	0.6	0.6	0.2	0.2	0.2	0.188	0.176	0.164	0.152	0.14
450	0	0	0	0	0	0	0	0	0	0	0	0	0	0	0	0	0	0	0	0	0	0	0	0	1.235	1.371	1.394	1.34	1.458	1.476	1.427	1.38	1.353	1.313	1.219	1.04	0.7943	0.2631	0.2	0.2	0.188	0.2	0.2	0.2	0.2	0.2	0.2	0.2	0.2
451	0	0	0	0	0	0	0	0	-0	-0	-0	-0	-0	-0	-0	-0	-0	-0	-0	0	0	0	0	0	0	0	0.7928	0.8888	1.131	1.19	1.213	1.26	1.201	1.098	0.9581	0.8475	0.6759	-0.05053	-0.1848	-0.2	-0.218	-0.236	-0.254	-0.272	0	0	0	0	0
452	0	0	0	0	0	0	0	0	0	0	0	0	0	0	0	0	0	0	0	0	0	0	0	0	1.116	1.465	1.417	1.367	1.321	1.257	1.323	1.363	1.353	1.278	1.203	1.086	0.9542	0.9119	0.8407	0.7509	0.6476	0.6	0.6	0.2	0.2	0.2	0.2	0.2	0.2
453	0	0	0	0	0	0	0	0	0	0	0	0	0	0	0	0	0	0	1.276	1.382	1.399	1.313	1.487	1.45	1.377	1.305	1.237	1.176	1.161	1.089	0.8321	0.6586	0.589	0.5926	0.5966	0.1973	0.185	0.1702	0.1472	0.129	0.1059	0.08606	0.04312	0.002177	-0.0351	-0.06736	-0.08288	-0.09172	-0.1003
454	0	0	0	0	0	0	0	0	-0	-0	-0	0	0	0	0	0	0	0	0	0	0	0	0	1.371	1.369	1.314	1.237	1.394	1.379	1.305	1.189	0.967	0.6986	0.5969	0.4669	0.4249	0.4323	0.4397	0.04661	0.05287	0.04608	0.03809	0.02953	0.02061	0.01169	0.00318	-0.004225	-0.009385	-0.01128
0	0	0	0	0	0	0	0	0	-0	-0	-0	-0	-0	-0	0	0	0	0	0	0	0	0	0	0	0	0	0	0	0	0	0	0	0	0	0	0	0	0	0	0	0	0	0	0	0	0	0	0	0
0	NaN	NaN	NaN	NaN	NaN	NaN	NaN	NaN	NaN	NaN	NaN	NaN	NaN	NaN	NaN	NaN	NaN	NaN	NaN	NaN	NaN	NaN	NaN	NaN	NaN	NaN	NaN	NaN	NaN	NaN	NaN	NaN	NaN	NaN	NaN	NaN	NaN	NaN	NaN	NaN	NaN	NaN	NaN	NaN	NaN	NaN	NaN	NaN	NaN
0	NaN	NaN	NaN	NaN	NaN	NaN	NaN	NaN	NaN	NaN	NaN	NaN	NaN	NaN	NaN	NaN	NaN	NaN	NaN	NaN	NaN	NaN	NaN	NaN	NaN	NaN	NaN	NaN	NaN	NaN	NaN	NaN	NaN	NaN	NaN	NaN	NaN	NaN	NaN	NaN	NaN	NaN	NaN	NaN	NaN	NaN	NaN	NaN	NaN
455	0	0	0	0	0	0	0	0	0	0	0	0	0	0	0	0	0	0	1.371	1.442	1.447	1.586	1.585	1.529	1.474	1.431	1.267	1.046	0.8829	0.8081	0.7111	0.6207	0.528	0.5413	0.554	0.5663	0.1777	0.1888	0.2	0.2	0.2	0.2	0.188	0.176	0.2	0.2	0.2	0.188	0.176
0	0	0	0	0	0	0	0	0	-0	-0	-0	-0	-0	-0	-0	-0	-0	-0	-0	0	0	0	0	0	0	0	0	-0	-0	-0	-0	-0	-0	-0	-0	-0	-0	-0	-0	-0	-0	-0	-0	-0	-0	-0	-0	-0	-0
456	0	0	0	0	0	0	0	0	-0	-0	0	0	0	0	0	0	0	0	0	0	0	1.029	1.381	1.367	1.369	1.295	1.442	1.441	1.402	1.288	1.117	0.8807	0.6709	0.1732	0.06399	0.0732	0.07574	0.07825	0.08288	0.08805	0.09379	0.09962	0.1081	0.1183	0.1298	0.1431	0.1584	0.1754	0.1935
457	0	0	0	0	0	0	0	0	0	0	0	0	0	0	1.155	1.423	1.688	1.727	1.688	1.648	1.611	1.494	1.28	1.017	0.8188	0.6395	0.4907	0.4333	0.006927	0.005699	0.005085	0.005064	0.005597	0.05197	0.008653	0.04601	0.01559	0.02062	0.02677	0.03405	0.04221	0.0511	0.06076	0.059	0.05768	0.05248	0.04409	0.03472	0.09838
458	0	0	0	0	0	0	0	0	-0	-0	-0	-0	-0	-0	0	0	0	0	0	0	0	0	0	0	0	0	0	0	0	0	0	0	0	0	0	1.589	1.424	1.369	1.315	1.263	1.187	1.412	1.337	1.261	1.181	1.145	1.1	1.026	0.9003
459	0	0	0	0	0	0	0	0	0	0	0	0	0	0	0	0	0	0	0	0	0	0	0	0	1.26	1.37	1.648	1.633	1.558	1.486	1.416	1.341	1.184	0.8363	0.7082	0.552	0.4311	0.4351	0.4251	0.4157	0.4068	0.414	0.02186	0.0305	0.02781	0.02573	0.02407	0.02302	0.02223
460	0	0	0	0	0	0	0	0	0	0	0	0	0	0	0	0	0	0	1.211	1.362	1.654	1.675	1.604	1.531	1.46	1.395	1.335	1.286	1.252	1.187	1.081	0.9459	0.8864	0.8041	0.7042	0.6	0.2	0.2	0.2	0.2	0.2	0.2	0.28	0.36	0.44	0.52	0.6	0.6	0.6
461	0	0	0	0	0	0	0	0	0	0	0	0	0	0	0	0	0	0	0	0	0	0	0	0	0	0	0	0	0	0	1.322	1.434	1.655	1.639	1.569	1.501	1.438	1.384	1.332	1.134	0.7522	0.475	0.4691	0.4697	0.4748	0.07954	0.07159	0.06286	0.05343
462	0	0	0	0	0	0	0	0	0	0	0	0.8936	1.173	1.371	1.473	1.574	1.591	1.528	1.443	1.346	1.24	1.106	0.9965	0.8788	0.7807	0.735	0.7046	0.7006	0.7139	0.743	0.7786	0.828	0.862	0.8741	0.8709	0.8567	0.7507	0.6	0.6	0.2	0.2	0.28	0.36	0.44	0.52	0.6	0.6	0.6	0.6
463	0	0	0	0	0	0	0	0	0	0	0	0	0	0	0	1.573	1.731	1.733	1.681	1.632	1.559	1.449	1.352	1.154	1.033	0.8575	0.7061	0.6297	0.618	0.5998	0.5781	0.5528	0.5236	0.4987	0.4483	-0.2	-0.08	0.04	0.142	0	0	0	0	0	0	0	0	0	0
464	0	0	0	0	0	0	0	0	0	0	0	0	0	0	0	0	0	1.383	1.496	1.442	1.504	1.531	1.509	1.47	1.355	1.004	0.6401	0.6126	0.5912	0.5959	0.2	0.188	0.176	0.164	0.152	0.14	0.128	0.116	0.104	0.092	0.08	0.08	0.08	0.08	0.08	0.08	0.08	0.08	0.08
465	0	0	0	0	0	0	0	0	0	0	0	0	0	0	0	1.412	1.535	1.547	1.522	1.5	1.436	1.347	1.267	1.173	1.048	0.866	0.6935	0.6	0.2	0.2	0.2	0.2	0.2418	0.3218	0.4018	0.4818	0.5618	0.6	0.6	0.6	0.2	0.2	0.2	0.2	0.2	0.2	0.1723	0.1446	0.1169
466	0	0	0	0	0	0	0	0	0	0	0	0	0	0	0	0	0	0	0	0	0	0	0	0	1.256	1.366	1.433	1.61	1.551	1.477	1.405	1.337	1.274	1.221	1.238	1.208	1.092	0.9224	0.8585	0.3723	0.2752	0.2	0.28	0.36	0.44	0.52	0.6	0.6	0.6
467	0	0	0	0	0	0	0	0	0	0	0	0	0	0	0	0	0	0	0	0	1.305	1.416	1.621	1.623	1.551	1.478	1.408	1.343	1.285	1.245	1.272	1.13	0.9483	0.4961	-0.07573	-0.2	-0.2138	-0.2288	-0.245	-0.2624	-0.281	-0.3008	-0.3218	-0.2	-0.2	-0.08	0.04	0.16	0.28
0	NaN	NaN	NaN	NaN	NaN	NaN	NaN	NaN	NaN	NaN	NaN	NaN	NaN	NaN	NaN	NaN	NaN	NaN	NaN	NaN	NaN	NaN	NaN	NaN	NaN	NaN	NaN	NaN	NaN	NaN	NaN	NaN	NaN	NaN	NaN	NaN	NaN	NaN	NaN	NaN	NaN	NaN	NaN	NaN	NaN	NaN	NaN	NaN	NaN
0	NaN	NaN	NaN	NaN	NaN	NaN	NaN	NaN	NaN	NaN	NaN	NaN	NaN	NaN	NaN	NaN	NaN	NaN	NaN	NaN	NaN	NaN	NaN	NaN	NaN	NaN	NaN	NaN	NaN	NaN	NaN	NaN	NaN	NaN	NaN	NaN	NaN	NaN	NaN	NaN	NaN	NaN	NaN	NaN	NaN	NaN	NaN	NaN	NaN
468	0	0	0	0	0	0	0	0	0	0	0	0	0	0	0	0	0	0	1.61	1.729	1.677	1.631	1.571	1.522	1.477	1.425	1.339	1.192	0.6054	0.3584	0.2252	0.1058	0.09213	0.09354	0.1791	0.2164	0.2656	0.3308	0.4058	0.4045	0.4046	0.4046	0.4043	0.4038	0.4031	0.002438	0.001782	0.001218	-0.01119
0	NaN	NaN	NaN	NaN	NaN	NaN	NaN	NaN	NaN	NaN	NaN	NaN	NaN	NaN	NaN	NaN	NaN	NaN	NaN	NaN	NaN	NaN	NaN	NaN	NaN	NaN	NaN	NaN	NaN	NaN	NaN	NaN	NaN	NaN	NaN	NaN	NaN	NaN	NaN	NaN	NaN	NaN	NaN	NaN	NaN	NaN	NaN	NaN	NaN
469	0	0	0	0	0	0	0	0	0	0	0	0	0	0	0	0	0	0	0	0	0	0.8134	0.9262	1.213	1.167	1.09	1.015	0.9409	0.8698	0.8028	0.7457	0.6412	0.5335	0.3949	0.3969	0.008392	0.02188	0.02585	0.03291	0.04268	0.05448	0.06771	0.08213	0.08463	0.07263	0.06063	0.04863	0.04863	0.04863
0	NaN	NaN	NaN	NaN	NaN	NaN	NaN	NaN	NaN	NaN	NaN	NaN	NaN	NaN	NaN	NaN	NaN	NaN	NaN	NaN	NaN	NaN	NaN	NaN	NaN	NaN	NaN	NaN	NaN	NaN	NaN	NaN	NaN	NaN	NaN	NaN	NaN	NaN	NaN	NaN	NaN	NaN	NaN	NaN	NaN	NaN	NaN	NaN	NaN
0	0	0	0	0	0	0	0	0	0	0	0	0	0	0	0	1.227	1.358	1.374	1.254	0.9882	1.012	1.044	1.026	0.9184	0.756	0.1274	0.08668	0.04968	0.03768	0.02568	0.01368	0.001684	0.01468	0.02768	0.04068	0.2576	0.4262	0.5995	0.6892	0.7876	0.8446	0.8298	1.038	1.148	1.081	0.9598	0.8101	0.6	0.6
0	0	0	0	0	0	0	0	0	-0	-0	-0	-0	-0	-0	-0	-0	-0	-0	0	0	0	0	0	0	0	0	0	0	0	0	0	0	0	0	0	0	0	0	0	0	0	0	0	0	0	0	0	0	0
470	0	0	0	0	0	0	0	0	0	0	0	0	0	0	0	0	0	1.333	1.651	1.682	1.326	1.248	1.171	1.095	1.32	1.24	1.126	0.9989	0.686	0.5947	0.4686	0.4874	0.5053	0.5218	0.5384	0.5485	0.5538	0.151	0.1266	0.07442	0.009786	-0.03693	-0.0592	-0.07199	-0.08399	-0.09599	-0.108	-0.12	-0.12
0	0	0	0	0	0	0	0	0	-0	-0	-0	-0	-0	-0	-0	-0	-0	-0	-0	-0	-0	-0	-0	-0	-0	-0	-0	-0	-0	-0	-0	0	0	0	0	0	0	0	0	0	0	0	0	0	0	0	0	0	0
0	0	0	0	0	0	0	0	0	-0	-0.2	-0.2	-0	-0	-0	0	0	0	0	0	0	0	0	0	0	0	0	0	0	0	0	0	0	0	0	0	0	0	0	0	0	0	0	0	0	0	0	0	0	0
471	0	0	0	0	0	0	0	0	0	0	0	0	0	0	1.217	1.589	1.737	1.737	1.688	1.638	1.589	1.513	1.432	1.351	1.275	1.185	1.089	0.9337	0.8391	0.8272	0.8302	0.8437	0.7904	0.7245	0.639	0.6	0.6	0.6	0.6	0.6	0.2	0.2	0.188	0.176	0.164	0.152	0.14	0.128	0.116
472	0	0	0	0	0	0	0	0	0	0	0	0	0	0	0	0	0	0	0	0	0	0	0	0	1.61	1.729	1.377	1.328	1.581	1.514	1.452	1.406	1.395	1.228	1.075	0.9799	0.9495	0.9207	0.8465	0.7436	0.6146	0.6	0.6	0.6	0.6	0.6	0.5982	0.1782	0.1436
473	0	0	0	0	0	0	0	0	0	0	0	0	0	0	0	0	0	0	0	0	1.368	1.438	1.382	1.353	1.431	1.295	1.2	1.097	0.9624	0.831	0.6958	0.7047	0.6887	0.6431	-0.00974	-0.1206	-0.2	-0.218	-0.236	-0.254	-0.272	0	0	0	0	0	0	0	0
474	0	0	0	0	0	0	0	0	-0	-0	-0	-0	-0	-0	-0	-0	-0	-0	-0	0	0	0	0	0	0	0	0	0	0	0	0	0	0	-0	-0	0	0	0	0	0	0.7912	1.133	1.236	0.6949	0.5609	0.4552	0.6083	0.4922	0.4235
475	0	0	0	0	0	0	0	0	0	0	0	0	0	0	0	0	0	0	0	0	0	0	0	0	0	0	0	0	1.395	1.672	1.688	1.614	1.539	1.47	1.403	1.256	1.053	0.7241	0.4726	0.4012	0.4017	0.4022	0.4026	0.4027	0.002633	-0.009818	-0.0224	-0.03501	-0.04754
476	0	0	0	0	0	0	0	0	0	0	0	0	0	1.184	1.39	1.409	1.201	1.171	1.104	1.037	0.9745	0.9278	0.917	0.8189	0.7145	0.583	0.5676	0.5686	0.1566	0.1446	0.1326	0.1206	0.1086	0.09663	0.08463	0.07263	0.06063	0.04863	0.04863	0.04863	0.04863	0.04863	0.04863	0.04863	0.04863	0.04863	0.04863	0.04863	0.1265
0	NaN	NaN	NaN	NaN	NaN	NaN	NaN	NaN	NaN	NaN	NaN	NaN	NaN	NaN	NaN	NaN	NaN	NaN	NaN	NaN	NaN	NaN	NaN	NaN	NaN	NaN	NaN	NaN	NaN	NaN	NaN	NaN	NaN	NaN	NaN	NaN	NaN	NaN	NaN	NaN	NaN	NaN	NaN	NaN	NaN	NaN	NaN	NaN	NaN
477	0	0	0	0	0	0	0	0	0	0	0	0	0	0	0	1.254	1.368	1.39	1.576	1.533	1.392	1.05	0.9749	0.8994	0.8165	0.73	0.5522	0.4	1e-05	-0.01199	-0.02399	-0.03599	-0.04799	-0.05999	-0.07199	1e-05	1e-05	0.06432	0.1286	0.193	0.2573	0.3216	0.3059	-0.1098	-0.1255	-0.1532	-0.1809	-0.2085	-0.2362
0	0	0	0	0	0	0	0	0	-0	-0	-0	0	0	0	0	0	0	0	0	0	0	0	0	0	0	0	0	0	0	0	0	0	0	0	0	0	0	0	0	0	0	0	0	0	0	0	0	0	0
478	0	0	0	0	0	0	0	0	0.5115	0.6246	0.7091	0.6829	0.5666	0.3706	0.3124	0.2603	0.2825	0.3097	-0.06114	-0.03187	-0.01543	-0.024	-0.036	-0.048	-0.06	-0.072	-0.084	-0	-0	-0	-0	-0	-0	0	0	0	0	0	0	0	0.6718	0.7972	0.9265	1.06	1.104	1.243	1.375	1.357	1.423
0	NaN	NaN	NaN	NaN	NaN	NaN	NaN	NaN	NaN	NaN	NaN	NaN	NaN	NaN	NaN	NaN	NaN	NaN	NaN	NaN	NaN	NaN	NaN	NaN	NaN	NaN	NaN	NaN	NaN	NaN	NaN	NaN	NaN	NaN	NaN	NaN	NaN	NaN	NaN	NaN	NaN	NaN	NaN	NaN	NaN	NaN	NaN	NaN	NaN
479	0	0	0	0	0	0	0	0	0	0	0	0	0	0	0	0	0	1.337	1.653	1.675	1.637	1.569	1.502	1.441	1.389	1.319	1.053	0.7048	0.4895	0.4984	0.5071	0.5151	0.1223	0.1279	0.1184	0.1057	0.09093	0.07414	0.06322	0.0558	0.04788	0.03969	0.03136	0.00726	-0.004368	-0.01525	-0.02528	-0.03428	-0.04254
480	0	0	0	0	0	0	0	0	-0	-0	-0	-0	-0	-0	-0	-0	-0	-0	0	0	0	0	0	0	0	0	0	0	0	0	0	0	0	0	0	0	0	1.101	1.24	1.257	0.7469	0.6746	0.6133	0.7906	0.6598	0.489	-0.07849	-0.1202	-0.1063
0	0	0	0	0	0	0	0	0	-0	-0	0	0	0	0	0	0	0	0	0	0	0	0	0	0	0	0	0	0	0	0	0	0	0	0	0	0	0	0	0	0	0	0	0	0	0	0	0	0	0
481	0	0	0	0	0	0	0	0	0	0	0	0	0	0	0	0	0	0	0	0	0	0	1.377	1.51	1.499	1.457	1.426	1.375	1.3	1.218	1.086	0.8561	0.65	0.625	0.6	0.6	0.6	0.6	0.6	0.2	0.2	0.2	0.2	0.2	0.2	0.2	0.1843	0.1686	0.1529
482	0	0	0	0	0	0	0	0	-0	0	0	0	0	0	0	0	0	0	0	0	0	0	0	1.271	1.675	1.721	1.366	1.314	1.238	1.163	1.389	1.316	1.243	1.175	1.187	1.094	0.9298	0.42	0.3435	0.2654	0.2556	0.3263	0.3898	0.4595	0.5303	0.5486	0.5472	0.5501	0.556
483	0	0	0	0	0	0	0	0	-0	0	0	0	0	0	0	0	0	0	0	0	0	1.212	1.364	1.432	1.662	1.292	1.213	1.136	1.06	0.9846	1.194	1.043	0.8646	0.6638	0.5701	0.4407	0.04506	0.05818	0.07419	0.09346	0.1149	0.1222	0.1463	0.171	0.2612	0.3412	0.4212	0.5012	0.5812
0	0	0	0	0	0	0	0	0	-0	-0	-0	-0	-0	-0	-0	0	0	0	0	0	0	0	0	0	0	0	0	0	0	0	0	0	0	0	0	0	0	0	0	0	0	0	0	0	0	0	0	0	0
0	NaN	NaN	NaN	NaN	NaN	NaN	NaN	NaN	NaN	NaN	NaN	NaN	NaN	NaN	NaN	NaN	NaN	NaN	NaN	NaN	NaN	NaN	NaN	NaN	NaN	NaN	NaN	NaN	NaN	NaN	NaN	NaN	NaN	NaN	NaN	NaN	NaN	NaN	NaN	NaN	NaN	NaN	NaN	NaN	NaN	NaN	NaN	NaN	NaN
484	0	0	0	0	0	0	0	0	-0	-0	-0	-0	-0	-0	-0	-0	0	0	0	0	0	0	0	0	0	0	0	0	1.315	1.446	1.391	1.335	1.254	1.171	1.089	1.008	0.9266	0.8428	0.7973	0.3237	0.2486	0.1552	0.05383	1e-05	1e-05	0.08001	0.16	0.24	0.4544
485	0	0	0	0	0	0	0	0	0	0	0	0	0	0	1.589	1.361	1.381	1.298	1.218	1.14	1.025	1.01	0.8187	0.7535	0.6919	0.6217	0.5073	0.4132	0.0203	0.0008625	-0.01726	-0.03415	-0.05003	-0.0652	-0.08001	-0.09454	-0.1091	-0.1234	-0.1374	-0.139	-0.1402	-0.1374	-0.1225	-0.12	-0.12	-0.12	-0.12	-0.12	-0.12
0	0	0	0	0	0	0	0	0	-0	-0	-0	-0	-0	-0	-0	-0	-0	-0	-0	-0	-0	-0	-0	-0	-0	-0	-0	-0	-0	-0	-0	-0	-0	-0	-0	-0	-0	-0	-0	-0	-0	-0	-0	-0	-0	-0	-0	-0	-0
486	0	0	0	0	0	0	0	0	0	0	0	0	0	1.069	1.344	1.476	1.425	1.612	1.609	1.563	1.505	1.442	1.348	1.218	1.046	0.9628	0.9009	0.7811	0.6033	0.6	0.6	0.6	0.5944	0.5888	0.5826	0.5747	0.1641	0.1411	0.1215	0.1083	0.09939	0.08986	0.07988	0.0695	0.0587	0.04742	0.0199	0.003876	-0.01237
487	0	0	0	0	0	0	0	0	-0	-0	-0	-0	-0	-0	-0	-0	-0	-0	-0	-0	-0	-0	-0	-0	-0	-0	-0	-0	-0	-0	-0	-0	-0	-0	-0	-0	-0	-0	-0	-0	-0	-0	-0	-0	-0	-0	-0	-0	-0
488	0	0	0	0	0	0	0	0	0	0	0	0	0	0	0	0	0	0	0	1.247	1.357	1.379	1.5	1.539	1.469	1.096	1.326	1.254	1.131	0.8347	0.5677	0.01134	0.0008283	0.0007863	0.0007196	0.0006746	0.0006535	0.0007032	0.0007982	0.08091	0.1453	0.2097	-0.04589	-0.0616	-0.07737	-0.09318	-0.109	-0.1089	-0.1085
489	0	0	0	0	0	0	0	0	0	0	0	0	0	0	0	0	0	0	0	0	0	1.378	1.486	1.42	1.36	1.511	1.472	1.392	1.299	1.16	0.8002	0.6632	0.4614	0.4	0.4	0.4	1e-05	1e-05	1e-05	-0.01199	1e-05	1e-05	1e-05	1e-05	-0.01199	-0.02399	-0.03599	-0.04799	-0.05999
0	NaN	NaN	NaN	NaN	NaN	NaN	NaN	NaN	NaN	NaN	NaN	NaN	NaN	NaN	NaN	NaN	NaN	NaN	NaN	NaN	NaN	NaN	NaN	NaN	NaN	NaN	NaN	NaN	NaN	NaN	NaN	NaN	NaN	NaN	NaN	NaN	NaN	NaN	NaN	NaN	NaN	NaN	NaN	NaN	NaN	NaN	NaN	NaN	NaN
0	NaN	NaN	NaN	NaN	NaN	NaN	NaN	NaN	NaN	NaN	NaN	NaN	NaN	NaN	NaN	NaN	NaN	NaN	NaN	NaN	NaN	NaN	NaN	NaN	NaN	NaN	NaN	NaN	NaN	NaN	NaN	NaN	NaN	NaN	NaN	NaN	NaN	NaN	NaN	NaN	NaN	NaN	NaN	NaN	NaN	NaN	NaN	NaN	NaN
490	0	0	0	0	0	0	0	0	0	0	0	0	0	0	-0	-0	0	0	0	0	0	0	0	0	0	0	0	0	1.613	1.731	1.677	1.623	1.547	1.473	1.399	1.328	1.26	1.193	1.082	0.9624	0.9327	0.8909	0.8334	0.7708	0.3029	0.223	0.2	0.2	0.2
0	NaN	NaN	NaN	NaN	NaN	NaN	NaN	NaN	NaN	NaN	NaN	NaN	NaN	NaN	NaN	NaN	NaN	NaN	NaN	NaN	NaN	NaN	NaN	NaN	NaN	NaN	NaN	NaN	NaN	NaN	NaN	NaN	NaN	NaN	NaN	NaN	NaN	NaN	NaN	NaN	NaN	NaN	NaN	NaN	NaN	NaN	NaN	NaN	NaN
491	0	0	0	0	0	0	0	0	0	0	0	0	0	0	0	0	0	0	0	0	0	0	1.278	1.403	1.421	1.337	1.446	1.457	1.404	1.344	1.289	1.234	1.178	0.9905	0.6725	0.6	0.2	0.188	0.176	0.164	0.152	0.14	0.128	0.116	0.2	0.1875	0.1962	0.193	0.1892
492	0	0	0	0	0	0	0	0	0	0	0	0	0	0	0	0	0	0	1.316	1.383	1.403	1.522	1.52	1.461	1.385	1.212	0.8884	0.8079	0.6753	0.5344	0.4699	0.4784	0.08762	0.08443	0.08122	0.07785	0.07415	0.07003	0.06535	0.05998	0.05391	0.04704	0.03678	0.03613	0.03395	0.03177	0.02931	0.0277	0.02842
0	0	0	0	0	0	0	0	0	-0	-0	-0	-0	-0	-0	-0	-0	-0	0	-0	-0	-0	-0	0	0	0	0	0	0	0	0	0	0	0	0	0	0	0	0	0	0	0	0	0	0	0	0	0	0	0
493	0	0	0	0	0	0	0	0	0	0	0	0	0	0	1.163	1.38	1.45	1.505	1.589	1.537	1.471	1.406	1.33	1.203	0.9856	0.707	0.5375	0.4849	0.08276	0.08555	0.08976	0.09469	0.1004	0.1067	0.1137	0.1212	0.1135	0.1064	0.1152	0.1244	0.1341	0.1322	0.1309	0.1299	0.1206	0.1686	0.1566	0.1446	0.1326
494	0	0	0	0	0	0	0	0	-0	-0	-0	-0	-0	-0	-0	-0.1007	-0	-0	-0	-0	-0	-0	-0	-0	-0	-0	-0	-0	-0	-0	-0	-0	-0	-0	-0	-0	-0	-0	-0	-0	-0	-0	-0	-0	-0.1819	-0.1815	-0.1811	-0.1806	-0.1803
495	0	0	0	0	0	0	0	0	-0	-0	-0	-0	-0	-0	-0	-0	-0	-0	-0	-0	-0	-0	-0	-0	-0	-0	-0	-0	-0	-0	-0	-0	-0	-0	-0	-0	-0	-0	-0	-0	-0	-0	-0	-0	-0	-0	-0	-0	-0
0	NaN	NaN	NaN	NaN	NaN	NaN	NaN	NaN	NaN	NaN	NaN	NaN	NaN	NaN	NaN	NaN	NaN	NaN	NaN	NaN	NaN	NaN	NaN	NaN	NaN	NaN	NaN	NaN	NaN	NaN	NaN	NaN	NaN	NaN	NaN	NaN	NaN	NaN	NaN	NaN	NaN	NaN	NaN	NaN	NaN	NaN	NaN	NaN	NaN
0	0	0	0	0	0	0	0	0	-0	-0	-0	-0	-0	-0	-0	-0	-0	-0	-0	-0	-0	-0	-0	-0	-0	-0	-0	-0	-0	-0	-0	-0	-0	-0	-0	-0	-0	-0	-0	-0	-0	-0	-0	-0	-0	-0	-0	-0	-0
496	0	0	0	0	0	0	0	0	0	0	0	0	0	0	0	0	0	0	0	0	0	0	0	0	0	0	1.244	1.355	1.577	1.619	1.242	1.166	1.092	1.3	1.088	0.8038	0.7181	0.5725	0.409	0.4011	0.0007718	-0.01122	-0.02291	-0.03444	-0.04589	-0.05727	0.003427	0.004136	-0.007278
497	0	0	0	0	0	0	0	0	-0	-0	-0	-0	-0	-0	-0	-0	-0	-0	-0	-0	-0	-0	0	0	0	0	0	0	0	0	0	0	0	0	0	0	0	0	0	0	0	1.229	1.372	1.412	1.627	1.729	1.693	1.642	1.586
0	NaN	NaN	NaN	NaN	NaN	NaN	NaN	NaN	NaN	NaN	NaN	NaN	NaN	NaN	NaN	NaN	NaN	NaN	NaN	NaN	NaN	NaN	NaN	NaN	NaN	NaN	NaN	NaN	NaN	NaN	NaN	NaN	NaN	NaN	NaN	NaN	NaN	NaN	NaN	NaN	NaN	NaN	NaN	NaN	NaN	NaN	NaN	NaN	NaN
0	NaN	NaN	NaN	NaN	NaN	NaN	NaN	NaN	NaN	NaN	NaN	NaN	NaN	NaN	NaN	NaN	NaN	NaN	NaN	NaN	NaN	NaN	NaN	NaN	NaN	NaN	NaN	NaN	NaN	NaN	NaN	NaN	NaN	NaN	NaN	NaN	NaN	NaN	NaN	NaN	NaN	NaN	NaN	NaN	NaN	NaN	NaN	NaN	NaN
0	0	0	0	0	0	0	0	0	-0	-0	-0	-0	-0	-0	-0	-0	-0	-0	-0	0	0	0	0	0	0	0	0	0	0	0	0	0	0	0	0	0	0	0	0	0	0	0	0	0	0	0	0	0	0
0	NaN	NaN	NaN	NaN	NaN	NaN	NaN	NaN	NaN	NaN	NaN	NaN	NaN	NaN	NaN	NaN	NaN	NaN	NaN	NaN	NaN	NaN	NaN	NaN	NaN	NaN	NaN	NaN	NaN	NaN	NaN	NaN	NaN	NaN	NaN	NaN	NaN	NaN	NaN	NaN	NaN	NaN	NaN	NaN	NaN	NaN	NaN	NaN	NaN
498	0	0	0	0	0	0	0	0	0	0	0	0	0	0	0	0	0	0	0	0	0	1.324	1.455	1.451	1.579	1.645	1.596	1.54	1.489	1.435	1.305	1.148	1	0.9478	0.881	0.783	0.6584	0.6	0.2	0.2	0.2	0.2	0.2	0.2	0.2	0.2	0.233	0.2	0.2
0	NaN	NaN	NaN	NaN	NaN	NaN	NaN	NaN	NaN	NaN	NaN	NaN	NaN	NaN	NaN	NaN	NaN	NaN	NaN	NaN	NaN	NaN	NaN	NaN	NaN	NaN	NaN	NaN	NaN	NaN	NaN	NaN	NaN	NaN	NaN	NaN	NaN	NaN	NaN	NaN	NaN	NaN	NaN	NaN	NaN	NaN	NaN	NaN	NaN
0	0	0	0	0	0	0	0	0	-0	-0	-0	-0	-0	-0	-0	-0	-0	-0	-0	-0	-0	-0	-0	-0	-0	-0	-0	-0	-0	-0	-0	-0	-0	-0	-0	-0	-0	-0	-0	-0	-0	-0	-0	-0	-0	-0	-0	-0	-0
499	0	0	0	0	0	0	0	0	-0	-0	-0	-0	-0	-0	-0	-0	-0	-0	-0	-0	-0	-0	-0	-0	-0	-0	-0	-0	0	0	0	0	0	0	0	0	0	0	0	0	1.233	1.364	1.385	1.327	1.511	1.465	1.391	1.314	1.201
0	NaN	NaN	NaN	NaN	NaN	NaN	NaN	NaN	NaN	NaN	NaN	NaN	NaN	NaN	NaN	NaN	NaN	NaN	NaN	NaN	NaN	NaN	NaN	NaN	NaN	NaN	NaN	NaN	NaN	NaN	NaN	NaN	NaN	NaN	NaN	NaN	NaN	NaN	NaN	NaN	NaN	NaN	NaN	NaN	NaN	NaN	NaN	NaN	NaN
500	0	0	0	0	0	0	0	0	0	0	0	0	0	0	0	0	0	0	0	0	0	0	0	0	0	1.541	1.63	1.632	1.543	1.468	1.383	1.317	1.246	1.069	0.7902	0.5666	0.4147	0.4126	0.4131	0.01404	0.01495	0.01606	0.01708	0.01789	0.09888	0.1802	0.2616	0.343	0.4244
501	0	0	0	0	0	0	0	0	0.8476	0.9902	1.052	1.097	1.122	1.306	1.426	1.417	1.384	1.323	1.183	0.9266	0.8	0.725	0.65	0.625	0.6	0.6	0.6	0.6	0.6	0.6	0.6	0.2	0.2	0.188	0.176	0.164	0.152	0.14	0.128	0.116	0.104	0.092	0.08	0.08	0.08	0.08	0.08	0.08	0.08
502	0	0	0	0	0	0	0	0	0	0	0	0	0.7453	1.256	1.581	1.677	1.607	1.529	1.452	1.37	1.228	0.9704	0.7925	0.7519	0.6563	0.5308	0.4611	0.05753	0.05393	0.05038	0.04614	0.04097	0.03483	0.02646	0.01678	0.008212	-0.0007525	0.001883	0.005175	0.008566	0.01194	0.01547	0.01983	0.02404	0.02604	0.02777	0.02856	0.02895	0.02928
503	0	0	0	0	0	0	0	0	0	0	0	0	0	0	0	-0	-0	-0	-0	0	0	0	0	0	0	0	0	0	0	0	0	0	0	0	1.332	1.446	1.631	1.64	1.577	1.515	1.454	1.349	1.055	0.6188	0.4255	0.4	1e-05	1e-05	-0.01199
0	0	0	0	0	0	0	0	0	-0.2	-0.2	-0.2	-0.2	-0.2	0	0	0	0	0	0	0	0	0	0	0	0	0	0	0	0	0	0	0	0	0	0	0	0	0	0	0	0	0	0	0	0	0	0	0	0
504	0	0	0	0	0	0	0	0	-0	-0	-0	-0	-0	-0	-0	-0	-0	-0	-0	-0	-0	-0	-0	-0	-0	-0	-0	-0	-0	-0	-0	-0	-0	-0	-0	-0	-0	-0	0	0	0	0	0	0	0	0	0	0	0
505	0	0	0	0	0	0	0	0	0	0	0	0	0	0	0	0	0	0	1.409	1.407	1.606	1.599	1.526	1.449	1.362	1.234	1.013	0.8035	0.67	0.4414	0.4	0.4	0.4	0.4	0.4	0.4	0.4	0.4	0.4	0.3843	0.3686	0.353	0.3373	0.3373	0.3373	0.3373	0.3373	0.3373	-0.06273
506	0	0	0	0	0	0	0	0	0	0	0	0	0	1.177	1.58	1.611	1.634	1.552	1.473	1.397	1.302	1.099	0.7905	0.7392	0.632	0.5084	0.4052	0.4071	0.4097	0.4127	0.4163	0.4208	0.02608	0.02016	-0.000432	-0.02019	-0.03928	-0.05773	-0.07563	-0.09321	-0.1106	-0.1279	-0.1454	-0.1513	-0.1575	-0.1639	-0.1669	-0.1586	-0.1504
0	0	0	0	0	0	0	0	0	0	0	0	0	0	0	0	0	0	0	0	0	-0.2	-0.2	-0.2	-0.2	-0	-0	-0	-0	-0	-0	-0	-0	-0	-0	-0	-0	0	0	0	0	0	0	0	0	0	0	0	0	0
507	0	0	0	0	0	0	0	0	0	0	0	0	0	0	0	0	0	0	0	0	1.65	1.667	1.576	1.446	1.245	1.01	0.7	0.625	0.55	0.475	0.4343	-0.006363	-0.04705	-0.06274	-0.07842	-0.09411	-0.1098	-0.1255	-0.1412	-0.1569	-0.1845	-0.2122	-0.236	-0.248	-0.26	-0.272	-0.284	-0.296	-0.308
0	NaN	NaN	NaN	NaN	NaN	NaN	NaN	NaN	NaN	NaN	NaN	NaN	NaN	NaN	NaN	NaN	NaN	NaN	NaN	NaN	NaN	NaN	NaN	NaN	NaN	NaN	NaN	NaN	NaN	NaN	NaN	NaN	NaN	NaN	NaN	NaN	NaN	NaN	NaN	NaN	NaN	NaN	NaN	NaN	NaN	NaN	NaN	NaN	NaN
508	0	0	0	0	0	0	0	0	0	0	0	0	0	0	0	0	0	0	0	0	0	0	0	0	0	0	1.546	1.729	1.374	1.322	1.273	1.5	1.431	1.365	1.304	1.251	1.219	1.076	0.8787	0.8153	0.7527	0.6925	0.6393	0.6	0.6	0.188	0.2044	0.158	0.1432
509	0	0	0	0	0	0	0	0	0	0	0	0	0	0	0	0	0	0	0	0	0	0	0	0	0	0	0	0	0	0	0	1.522	1.658	1.435	1.682	1.632	1.559	1.489	1.418	1.298	1.045	0.652	0.427	0.4007	0.4003	0.4002	0.0002188	0.0003284	0.0005429
0	0	0	0	0	0	0	0	0	-0	-0	-0	-0	-0	-0	-0	-0	-0	-0	-0	-0	-0	-0	-0	-0	-0	-0	-0	-0	-0	-0	-0	-0	-0	-0	-0	-0	-0	-0	-0	-0	-0	-0	-0	-0	-0	-0	-0	-0	-0
510	0	0	0	0	0	0	0	0	0	0	0	0	0	0	0	0	0	0	0	0	1.45	1.445	1.395	1.409	1.495	1.506	1.439	1.274	1.076	0.9199	0.8908	0.8328	0.7734	0.6922	0.5942	0.5842	0.598	0.6	0.6	0.6	0.6	0.2	0.2	0.2	0.2	0.2	0.2	0.2	0.2
511	0	0	0	0	0	0	0	0	0.7664	0.841	0.9754	1.053	1.214	1.315	1.421	1.467	1.419	1.368	1.3	1.237	1.174	1.108	1.037	0.8829	0.7318	0.6	0.6	0.6	0.6	0.6	0.2	0.2	0.2	0.2	0.188	0.176	0.2	0.2	0.2	0.2	0.2	0.2523	0.2	0.2594	0.3011	0.2	0.2	0.2	0.2
0	NaN	NaN	NaN	NaN	NaN	NaN	NaN	NaN	NaN	NaN	NaN	NaN	NaN	NaN	NaN	NaN	NaN	NaN	NaN	NaN	NaN	NaN	NaN	NaN	NaN	NaN	NaN	NaN	NaN	NaN	NaN	NaN	NaN	NaN	NaN	NaN	NaN	NaN	NaN	NaN	NaN	NaN	NaN	NaN	NaN	NaN	NaN	NaN	NaN
512	0	0	0	0	0	0	0	0	0	0	0	0	0	0	0	0	0	0	0	1.137	1.333	1.662	1.694	1.661	1.492	1.19	1.104	0.9721	0.7264	0.4783	0.4516	0.4256	0.4001	0.4	0.4	0.4	0.4	0.4	1e-05	1e-05	1e-05	1e-05	1e-05	1e-05	1e-05	1e-05	1e-05	1e-05	1e-05
513	0	0	0	0	0	0	0	0	0	0	0	0	0	0	0	0	0	0	1.258	1.514	1.677	1.635	1.559	1.488	1.422	1.348	1.199	0.8281	0.657	0.4886	0.4599	0.4714	0.08473	0.08528	0.08852	0.09158	0.09377	0.09468	0.09419	0.09247	0.09004	0.08695	0.08	0.08	0.06431	0.04863	0.04863	0.04863	0.04863
514	0	0	0	0	0	0	0	0	-0	-0	-0	-0	-0	-0	-0	-0	-0	-0	0	0	0	0	0	0	0	0	0	0	0	0	0	0	0	0	0	1.271	1.401	1.421	1.362	1.283	1.211	1.166	1.299	1.298	1.267	1.255	1.172	1.025	0.8971
0	NaN	NaN	NaN	NaN	NaN	NaN	NaN	NaN	NaN	NaN	NaN	NaN	NaN	NaN	NaN	NaN	NaN	NaN	NaN	NaN	NaN	NaN	NaN	NaN	NaN	NaN	NaN	NaN	NaN	NaN	NaN	NaN	NaN	NaN	NaN	NaN	NaN	NaN	NaN	NaN	NaN	NaN	NaN	NaN	NaN	NaN	NaN	NaN	NaN
515	0	0	0	0	0	0	0	0	-0	-0	-0	-0	-0	-0	-0	-0	-0	-0	-0	-0	-0	-0	-0	-0	-0	-0	-0	-0	-0	-0	-0	-0	-0	-0	-0	-0	-0	-0	-0	-0	-0	-0	-0	-0	-0	-0	-0	-0	-0
516	0	0	0	0	0	0	0	0	0	0	0	0	0	0	0	0	0	0	0	0	0	0	0	0	0	0	0	0	1.239	1.533	1.73	1.695	1.647	1.575	1.505	1.439	1.371	1.293	1.179	1.06	0.9631	0.9339	0.893	0.845	0.7962	0.7441	0.6903	0.6461	0.6096
517	0	0	0	0	0	0	0	0	0	0	0	0	0	0	0	0	0	0	0	0	1.411	1.634	1.682	1.634	1.559	1.49	1.434	1.352	1.191	0.9811	0.6472	0.4915	0.3016	0.26	0.28	0.3	0.32	-0.2	-0.2168	-0.2348	-0.254	-0.272	-0.29	-0.308	-0.326	-0.344	0	0	0
518	0	0	0	0	0	0	0	0	0	0	0	0	0	0	0	0	0	0	0	0	0	0	0	0	0	0	0	-0	-0	-0	-0	-0	-0	-0.1276	-0.1385	-0.1468	-0.1539	-0.1594	-0.1635	-0.1673	-0.1704	-0.1727	-0.1738	-0.1742	-0.1748	-0.1755	-0.1763	-0.1771	-0.178
0	0	0	0	0	0	0	0	0	-0	-0	-0	-0	-0	-0	-0	-0	0	0	0	0	0	0	0	0	0	0	0	0	0	0	0	0	0	0	0	0	0	1.458	1.632	1.437	1.439	1.391	1.643	1.57	1.494	1.412	1.319	1.216	1.099
0	0	0	0	0	0	0	0	0	0	0	-0	-0.2	-0.2	-0.2	-0.2	-0.2	-0.2	-0.2	-0.2	-0	-0	-0	-0	-0	-0	-0	0	0	0	0	0	0	0	0	0	0	0	0	0	0	0	0	0	0	0	0	0	0	0
0	0	0	0	0	0	0	0	0	0	0	0	0	0	0	0	0	0	0	0.7611	0.8566	0.8699	0.8399	0.2385	0.1557	0.07532	-0.02532	-0.1668	-0.2	-0.2	-0	-0	0	0	0	0	0	0	0	0	0	0	0	0	0	0	0	0	0	0
0	0	0	0	0	0	0	0	0	-0	-0	-0	-0	-0	-0.2	-0.2	0	0	0	0	0	0	0	0	0	0	0	0	0	0	0	0	0	0	0	0	0	0	0	0	0	0	0	0	0	0	0	0	0	0
0	0	0	0	0	0	0	0	0	-0	-0	-0	-0	-0	-0	-0	-0	-0	-0	-0	-0	-0	-0	-0	-0	-0	-0	-0	-0	-0	-0	-0	-0	-0	-0	-0	-0	-0	-0	-0	-0	-0	-0	-0	-0	-0	-0	-0	-0	-0
0	0	0	0	0	0	0	0	0	0.4104	0.5341	0.5697	0.4908	0.32	0.34	0.36	-0.2174	-0.236	-0.2307	-0	-0	-0	-0	0	0	0	0	0	0	0	0	0	0	0	0	0	0	0	0	0	0	0	0	0	0	0	0	0	0	0
0	NaN	NaN	NaN	NaN	NaN	NaN	NaN	NaN	NaN	NaN	NaN	NaN	NaN	NaN	NaN	NaN	NaN	NaN	NaN	NaN	NaN	NaN	NaN	NaN	NaN	NaN	NaN	NaN	NaN	NaN	NaN	NaN	NaN	NaN	NaN	NaN	NaN	NaN	NaN	NaN	NaN	NaN	NaN	NaN	NaN	NaN	NaN	NaN	NaN
519	0	0	0	0	0	0	0	0	0	0	0	0	0	0	0	0	1.33	1.454	1.522	1.466	1.395	1.336	1.348	1.354	1.297	1.197	1.066	0.9831	0.9383	0.8515	0.7242	0.6	0.6	0.6	0.6	0.6	0.2	0.2	0.2	0.188	0.2	0.188	0.176	0.164	0.152	0.14	0.128	0.116	0.104
0	NaN	NaN	NaN	NaN	NaN	NaN	NaN	NaN	NaN	NaN	NaN	NaN	NaN	NaN	NaN	NaN	NaN	NaN	NaN	NaN	NaN	NaN	NaN	NaN	NaN	NaN	NaN	NaN	NaN	NaN	NaN	NaN	NaN	NaN	NaN	NaN	NaN	NaN	NaN	NaN	NaN	NaN	NaN	NaN	NaN	NaN	NaN	NaN	NaN
0	NaN	NaN	NaN	NaN	NaN	NaN	NaN	NaN	NaN	NaN	NaN	NaN	NaN	NaN	NaN	NaN	NaN	NaN	NaN	NaN	NaN	NaN	NaN	NaN	NaN	NaN	NaN	NaN	NaN	NaN	NaN	NaN	NaN	NaN	NaN	NaN	NaN	NaN	NaN	NaN	NaN	NaN	NaN	NaN	NaN	NaN	NaN	NaN	NaN
0	NaN	NaN	NaN	NaN	NaN	NaN	NaN	NaN	NaN	NaN	NaN	NaN	NaN	NaN	NaN	NaN	NaN	NaN	NaN	NaN	NaN	NaN	NaN	NaN	NaN	NaN	NaN	NaN	NaN	NaN	NaN	NaN	NaN	NaN	NaN	NaN	NaN	NaN	NaN	NaN	NaN	NaN	NaN	NaN	NaN	NaN	NaN	NaN	NaN
520	0	0	0	0	0	0	0	0	0	0	0	0	0	0	0	0	0	0	0	0	0	0	0	0	0	0	0	0	0	1.269	1.668	1.684	1.633	1.558	1.487	1.422	1.343	1.068	0.6379	0.4471	0.4022	0.4024	0.4027	0.002841	0.002842	0.002814	0.002554	0.00218	0.002158
0	NaN	NaN	NaN	NaN	NaN	NaN	NaN	NaN	NaN	NaN	NaN	NaN	NaN	NaN	NaN	NaN	NaN	NaN	NaN	NaN	NaN	NaN	NaN	NaN	NaN	NaN	NaN	NaN	NaN	NaN	NaN	NaN	NaN	NaN	NaN	NaN	NaN	NaN	NaN	NaN	NaN	NaN	NaN	NaN	NaN	NaN	NaN	NaN	NaN
0	NaN	NaN	NaN	NaN	NaN	NaN	NaN	NaN	NaN	NaN	NaN	NaN	NaN	NaN	NaN	NaN	NaN	NaN	NaN	NaN	NaN	NaN	NaN	NaN	NaN	NaN	NaN	NaN	NaN	NaN	NaN	NaN	NaN	NaN	NaN	NaN	NaN	NaN	NaN	NaN	NaN	NaN	NaN	NaN	NaN	NaN	NaN	NaN	NaN
0	0	0	0	0	0	0	0	0	0	0	0	0	0	0	0	0	0	0	0	0	0	0	0	0	0	0	0	0	0	0	0	-0	-0	-0	-0	0	0	0	0	0	0	0	0	0	0	0	0	0	0
0	0	0	0	0	0	0	0	0	-0	-0	-0	-0	-0	-0	-0	-0	-0	-0	-0	-0	-0	0	0	0	0	0	0	0	0	0	0	0	0	0	0	0	0	0	0	0	0	0	0	0	0	1.547	1.682	1.379	1.326
521	0	0	0	0	0	0	0	0	0	0	0	0	0	0	0	0	0	0	0	0	0	0	0	0	0	0	0	0	0	1.318	1.663	1.684	1.632	1.556	1.482	1.41	1.341	1.273	1.202	1.163	1.083	0.8974	0.684	0.6	0.6	0.2	0.2	0.2	0.2
522	0	0	0	0	0	0	0	0	-0	-0	-0	0	0	0	0	0	0	0	0	0	0	0	0	0	1.228	1.355	1.376	1.609	1.241	1.165	1.091	1.014	1.191	0.962	0.8444	0.7614	0.6703	0.5524	0.1749	0.1998	0.188	0.176	0.164	0.152	0.14	0.128	0.116	0.104	0.092
523	0	0	0	0	0	0	0	0	-0	0	0	0	0	0	0	0	0	0	0	0	1.119	1.356	1.432	1.38	1.332	1.264	1.385	1.4	1.187	0.8629	0.4625	0.4356	0.4082	0.005812	-0.008174	-0.02171	-0.03469	-0.04727	-0.05959	-0.07176	-0.08385	-0.09591	6.367e-05	4.402e-05	0.02235	0.1023	0.1823	0.2623	0.3423
524	0	0	0	0	0	0	0	0	0	0	0	0	0	0	0	0	0	0	1.638	1.421	1.421	1.372	1.626	1.578	1.459	1.309	1.083	0.8822	0.352	0.2464	0.1282	0.01201	0.0168	0.02227	0.0287	0.03593	0.04407	0.05389	0.06635	0.08242	0.1043	0.1324	0.1618	0.1904	0.2	0.2	0.2	0.2	0.2
0	NaN	NaN	NaN	NaN	NaN	NaN	NaN	NaN	NaN	NaN	NaN	NaN	NaN	NaN	NaN	NaN	NaN	NaN	NaN	NaN	NaN	NaN	NaN	NaN	NaN	NaN	NaN	NaN	NaN	NaN	NaN	NaN	NaN	NaN	NaN	NaN	NaN	NaN	NaN	NaN	NaN	NaN	NaN	NaN	NaN	NaN	NaN	NaN	NaN
0	NaN	NaN	NaN	NaN	NaN	NaN	NaN	NaN	NaN	NaN	NaN	NaN	NaN	NaN	NaN	NaN	NaN	NaN	NaN	NaN	NaN	NaN	NaN	NaN	NaN	NaN	NaN	NaN	NaN	NaN	NaN	NaN	NaN	NaN	NaN	NaN	NaN	NaN	NaN	NaN	NaN	NaN	NaN	NaN	NaN	NaN	NaN	NaN	NaN
525	0	0	0	0	0	0	0	0	0	0	0	0	0	0	0	0	0	0	0	1.207	1.431	1.433	1.381	1.562	1.559	1.46	1.265	0.9258	0.5312	0.4583	0.03641	0.01568	0.02107	0.01582	0.01505	0.01541	0.06505	0.07935	0.07949	0.07783	0.07325	0.06721	0.1171	0.111	0.08895	0.09372	0.08804	0.07971	0.07038
526	0	0	0	0	0	0	0	0	-0	-0	-0	-0	-0	-0	-0	-0	-0	-0	-0	-0	-0	-0	-0	-0	-0	-0	-0	-0	-0	-0	-0	-0	-0	-0	-0	-0	-0	-0	-0	-0	-0	-0	-0	-0	-0	0	0	0	0
527	0	0	0	0	0	0	0	0	0	0	0	0	0	0	0	0	0	0	0	0	1.253	1.637	1.684	1.302	1.222	1.146	1.071	1.299	1.23	1.151	1.026	0.7185	0.5075	0.4167	0.4177	0.4188	0.02057	0.02219	0.02572	0.03212	0.02712	0.02253	0.01801	0.01333	0.008038	0.001733	-0.005657	-0.01401	-0.02346
528	0	0	0	0	0	0	0	0	-0	-0	-0	-0	0	0	0	0	0	0	0	0	0	0	0	0	0	0	0	0	0	0	0	0	1.316	1.433	1.632	1.627	1.585	1.52	1.444	1.301	1.104	0.8094	0.688	0.5311	0.4003	0.4003	0.0002541	0.0002095	0.0001715
529	0	0	0	0	0	0	0	0	0	0	0	0	0	0	0	0	0	0	1.63	1.735	1.68	1.626	1.552	1.479	1.409	1.345	1.294	1.277	1.201	1.069	0.9409	0.8737	0.7786	0.6624	0.6	0.6	0.2	0.2	0.2	0.2	0.188	0.176	0.164	0.152	0.14	0.128	0.116	0.104	0.2
530	0	0	0	0	0	0	0	0	-0	-0	-0	-0	0	0	0	0	0	0	0	0	0	0	0	0	0	0	0	0	0	0	0	0	1.365	1.436	1.652	1.604	1.531	1.46	1.361	1.119	0.8817	0.7036	0.5485	0.4273	0.4291	0.03162	0.0221	-0.003272	-0.02874
531	0	0	0	0	0	0	0	0	0	0	0	0	0	0	0	0	0	1.318	1.643	1.67	1.315	1.237	1.16	1.085	1.01	1.225	1.077	0.9171	0.7098	0.6235	0.5146	0.5362	0.5611	0.5888	0.6	0.6	0.2	0.2	0.2	0.2	0.188	0.176	0.164	0.152	0.14	0.128	0.116	0.104	0.07631
0	NaN	NaN	NaN	NaN	NaN	NaN	NaN	NaN	NaN	NaN	NaN	NaN	NaN	NaN	NaN	NaN	NaN	NaN	NaN	NaN	NaN	NaN	NaN	NaN	NaN	NaN	NaN	NaN	NaN	NaN	NaN	NaN	NaN	NaN	NaN	NaN	NaN	NaN	NaN	NaN	NaN	NaN	NaN	NaN	NaN	NaN	NaN	NaN	NaN
532	0	0	0	0	0	0	0	0	-0	-0	-0	-0	-0	-0	-0	-0	-0	0	0	0	0	0	0	0	0	0	0	0	0	1.362	1.43	1.371	1.581	1.212	1.136	1.06	0.9812	1.156	0.9244	0.8064	0.7903	0.7025	0.5781	0.5665	0.5772	0.5925	0.6	0.2	0.28
533	0	0	0	0	0	0	0	0	-0	-0	-0	-0	-0	-0	-0	-0	-0	-0	-0	-0	-0	-0	-0	-0	0	0	0	0	0	0	0	0	0	0	0	0	0	0	1.252	1.382	1.462	1.648	1.62	1.548	1.478	1.411	1.352	1.29	1.179
534	0	0	0	0	0	0	0	0	0	0	0	0	0	0	0	0	0	0	0	0	0	0	0	0	0	0	1.18	1.317	1.602	1.673	1.631	1.586	1.521	1.465	1.425	1.404	1.262	1.085	0.8662	0.7331	0.6056	0.6	0.2	0.28	0.36	0.44	0.52	0.5511	0.2
535	0	0	0	0	0	0	0	0	0	0	0	0	0	0	0	0	0	0	0	0	0	1.235	1.384	1.401	1.377	1.542	1.485	1.413	1.346	1.285	1.237	1.132	0.9465	0.7012	0.5207	0.4714	0.4887	0.4989	0.5062	0.5156	0.5259	0.5388	0.5522	0.1634	0.1767	0.1775	0.176	0.164	0.152
0	NaN	NaN	NaN	NaN	NaN	NaN	NaN	NaN	NaN	NaN	NaN	NaN	NaN	NaN	NaN	NaN	NaN	NaN	NaN	NaN	NaN	NaN	NaN	NaN	NaN	NaN	NaN	NaN	NaN	NaN	NaN	NaN	NaN	NaN	NaN	NaN	NaN	NaN	NaN	NaN	NaN	NaN	NaN	NaN	NaN	NaN	NaN	NaN	NaN
536	0	0	0	0	0	0	0	0	0	0	0	0	0	0	0	0	0	0	1.364	1.652	1.688	1.631	1.552	1.476	1.404	1.337	1.277	1.231	1.225	0.9709	0.6405	0.5027	0.503	0.1045	0.1076	0.1121	0.1165	0.1204	0.1225	0.113	0.1002	0.08649	0.07338	0.06308	0.05101	0.03737	0.0225	0.006875	-0.009167
537	0	0	0	0	0	0	0	0	0	0	0	0	0	0	0	0	1.298	1.654	1.738	1.681	1.627	1.551	1.478	1.407	1.34	1.279	1.233	1.175	1.003	0.8346	0.7727	0.6805	0.5622	0.4814	0.4799	0.08062	0.08457	0.0885	0.09237	0.08401	0.07577	0.06743	0.05908	0.0509	0.04258	0.03457	0.02638	0.01838	0.1311
0	0	0	0	0	0	0	0	0	-0	-0	0	0	0	0	0	0	0	0	0	0	0	0	0	0	0	0	0	0	0	0	0	0	0	0	0	0	0	0	0	0	0	0	0	0	0	0	0	0	0
538	0	0	0	0	0	0	0	0	0	0	0	0	0	0	0	0	0	0	0	0	1.313	1.594	1.718	1.688	1.644	1.603	1.54	1.486	1.443	1.342	1.175	1.003	0.8565	0.7728	0.3104	0.2491	0.275	0.3528	0.4328	0.5128	0.2	0.2	0.2	0.2	0.2	0.2	0.2	0.188	0.176
539	0	0	0	0	0	0	0	0	-0	-0	0	0	0	0	0	0	0	0	0	0	0	0	0	0	0	0	0	0	0	1.237	1.365	1.57	1.668	1.603	1.531	1.461	1.395	1.334	1.281	1.231	1.152	0.9887	0.7423	0.6	0.6	0.2	0.2	0.2	0.2
540	0	0	0	0	0	0	0	0	0	0	0	0	0	0	0	0	0	0	1.415	1.445	1.56	1.629	1.586	1.545	1.487	1.303	1.041	0.7919	0.6183	0.5019	0.1057	0.1076	0.09355	0.07863	0.06264	0.04273	0.02062	-0.001569	-0.0245	-0.04309	-0.05776	-0.06778	-0.06341	-0.05979	0.06195	0.06176	0.05835	0.05233	0.04318
0	0	0	0	0	0	0	0	0	-0	-0	-0	-0	-0	-0	-0	-0	-0	-0	-0	-0	-0	-0	0	0	0	0	0	0	0	0	0	0	0	0	0	0	0	0	0	0	0	0	0	0	0	0	0	0	0
0	NaN	NaN	NaN	NaN	NaN	NaN	NaN	NaN	NaN	NaN	NaN	NaN	NaN	NaN	NaN	NaN	NaN	NaN	NaN	NaN	NaN	NaN	NaN	NaN	NaN	NaN	NaN	NaN	NaN	NaN	NaN	NaN	NaN	NaN	NaN	NaN	NaN	NaN	NaN	NaN	NaN	NaN	NaN	NaN	NaN	NaN	NaN	NaN	NaN
541	0	0	0	0	0	0	0	0	0	0	0	0	0	0	1.395	1.638	1.683	1.632	1.555	1.482	1.409	1.339	1.271	1.207	1.21	1.198	1.031	0.748	0.587	0.589	0.59	0.5903	0.5891	0.1846	0.1642	0.1427	0.1185	0.09067	0.05995	0.02956	0.00504	-0.01047	-0.02241	-0.03472	0.1641	0.2418	0.3186	0.3946	0.4705
542	0	0	0	0	0	0	0	0	0	0	0	0	0	0	0	0	0	0	0	1.419	1.428	1.57	1.613	1.549	1.482	1.428	1.41	1.37	1.207	1.013	0.797	0.6578	0.6	0.2	0.2	0.2	0.2	0.2	0.2	0.2	0.2	0.2	0.2	0.2	0.1815	0.1503	0.1208	0.09753	0.06991
543	0	0	0	0	0	0	0	0	0.8982	0.9332	0.9872	1.07	1.116	1.119	0.8632	0.8632	0.8632	0.5053	0.5474	0.5895	0.6316	0.6737	0.7958	0.9179	1.04	1.12	1.15	1.1	1.091	1.112	1.07	1.001	0.9078	0.7975	0.675	0.65	0.625	0.6	0.6	0.6	0.6	0.2	0.2	0.2	0.2	0.2	0.2	0.2	0.2
0	0	0	0	0	0	0	0	0	-0	-0.2	-0.2	-0.2	-0.2	0	0	0	0	0	0	0	0	0	0	0	0	0	0	0	0	0	0	0	0	0	0	0	0	0	0	0	0	0	0	0	0	0	0	0	0
544	0	0	0	0	0	0	0	0	-0	-0	-0	-0	-0	-0	-0	0	0	0	0	0	0	0	0	0	0	0	0	0	0	0	0	0	1.311	1.441	1.437	1.452	1.6	1.562	1.503	1.436	1.212	0.8416	0.4682	0.4327	0.4077	0.4081	0.4084	0.4085	0.008286
0	NaN	NaN	NaN	NaN	NaN	NaN	NaN	NaN	NaN	NaN	NaN	NaN	NaN	NaN	NaN	NaN	NaN	NaN	NaN	NaN	NaN	NaN	NaN	NaN	NaN	NaN	NaN	NaN	NaN	NaN	NaN	NaN	NaN	NaN	NaN	NaN	NaN	NaN	NaN	NaN	NaN	NaN	NaN	NaN	NaN	NaN	NaN	NaN	NaN
545	0	0	0	0	0	0	0	0	0	0	0	0	0	0	0	0	0	0	0	0	0	0	0	0	1.539	1.714	1.73	1.678	1.629	1.559	1.494	1.44	1.407	1.366	1.233	1.097	0.9668	0.9442	0.9114	0.8713	0.8282	0.7801	0.7197	0.2401	0.2	0.2	0.2	0.2	0.2
0	0	0	0	0	0	0	0	0	-0	-0	-0	-0	-0	-0	-0	-0	-0	-0	-0	-0	0	0	0	0	0	0	0	0	0	0	0	0	0	0	0	0	0	0	0	0	1.319	1.432	1.628	1.622	1.574	1.502	1.435	1.379	1.35
546	0	0	0	0	0	0	0	0	0	0	0	0	0	0	0	0	0	0	0	1.595	1.734	1.729	1.676	1.627	1.554	1.485	1.42	1.365	1.334	1.158	0.9341	0.7156	0.5407	0.511	0.5069	0.5033	0.1003	0.09783	0.09371	0.08817	0.0805	0.07162	0.0636	0.05603	0.04733	0.03897	0.03069	0.01132	-0.007293
547	0	0	0	0	0	0	0	0	-0	-0	0	0	0	0	0	0	0	0	0	0	0	0	0	0	0	0	0	0	0	1.406	1.446	1.397	1.57	1.589	1.566	1.51	1.445	1.351	1.185	1.012	0.9475	0.8911	0.8259	0.7905	0.7468	0.6661	0.5778	0.5355	0.135
0	0	0	0	0	0	0	0	0	0	-0	-0	-0	-0	-0	-0	-0	-0	-0	-0	-0	-0	-0	-0	0	0	0	0	0	0	0	0	0	0	0	0	0	0	0	0	0	0	0	0	0	0	0	0	0	0
548	0	0	0	0	0	0	0	0	0	0	0	0	0	0	0	0	0	0	0	0	0	0	0	0	1.337	1.447	1.562	1.627	1.56	1.489	1.425	1.372	1.345	1.317	1.204	1	0.785	0.6411	0.2	0.2	0.2	0.188	0.176	0.164	0.152	0.14	0.128	0.116	0.104
549	0	0	0	0	0	0	0	0	0.4335	0.4793	0.4322	0.4116	0.4223	0.03798	0.08008	0.1379	0.1536	0	0	0	0	0.4846	0.6224	0.7602	0.8559	0.9937	1.116	1.228	1.399	1.358	1.202	1.05	1	0.925	0.85	0.775	0.3	0.275	0.25	0.225	0.2	0.2	0.2	0.2	0.2	0.2	0.28	0.36	0.3918
550	0	0	0	0	0	0	0	0	-0	0	0	0	0	0	0	0	0	0	0	0	0	0	0	0	0	0	0	1.322	1.435	1.588	1.62	1.548	1.174	1.403	1.335	1.273	1.22	1.226	1.157	1.03	0.8819	0.8162	0.3288	0.2345	0.2	0.2	0.2	0.2	0.2
551	0	0	0	0	0	0	0	0	0	0	0	0	0	0	0	0	0	1.239	1.37	1.587	1.67	1.604	1.533	1.464	1.402	1.349	1.295	1.201	1.037	0.7601	0.5409	0.2737	-0.1684	-0.2	-0.2	-0.2	-0.215	-0.2312	-0.2486	-0.2672	-0.287	-0.308	-0.326	-0.344	-0.362	-0.38	-0.38	0	0
552	0	0	0	0	0	0	0	0	0.8569	0.9716	1.176	1.298	1.421	1.43	1.394	1.065	0.9286	0.8104	0.6893	0.5624	0.5137	0.4833	0.4357	0.3953	0.38	-0.2	-0.2	-0.2	-0.2	-0.2	-0.2	0	0	0	0	0	0	0	0	0	0	0	0	0	0	0	0	0	0
553	0	0	0	0	0	0	0	0	-0	-0	-0	-0	-0	0	0	0	0	0	0	0	0	0	0	0	0	1.181	1.318	1.431	1.375	1.556	1.544	1.474	1.406	1.347	1.302	1.275	1.145	0.9017	0.6108	0.2	0.2	0.2	0.2	0.2	0.2	0.1773	0.1536	0.1323	0.1105
554	0	0	0	0	0	0	0	0	0	0	0	0	0	0	0	0	0	0	0	0	0	0	1.239	1.364	1.384	1.529	1.543	1.17	1.097	1.327	1.265	1.218	1.259	1.171	0.981	0.7053	0.2	0.2	0.188	0.176	0.164	0.152	0.14	0.128	0.116	0.104	0.092	0.08	0.08
555	0	0	0	0	0	0	0	0	0	0	0	0	0	0	0	0	0	0	0	1.155	1.31	1.637	1.666	1.621	1.548	1.479	1.418	1.373	1.357	1.258	1.09	0.8469	0.7064	0.6	0.6	0.6	0.6	0.6	0.6	0.584	0.5751	0.5681	0.5638	0.5612	0.5585	0.1551	0.1396	0.1249	0.1065
556	0	0	0	0	0	0	0	0	0.5626	0.6836	0.8067	0.9323	1.2	1.347	1.517	1.576	1.536	1.466	1.376	1.124	0.8766	0.69	0.1587	0.1452	0.1443	0.1426	0.1393	0.1353	0.1293	0.195	0.2	0.2	0.2	0.28	0.36	0.44	0.52	0.6	0.6	0.6	0.6	0.6	0.6	0.2	0.2	0.2	0.2	0.2	0.2
557	0	0	0	0	0	0	0	0	0	0	0	0	0	0	1.196	1.385	1.5	1.445	1.425	1.491	1.478	1.439	1.39	1.285	1.166	1.038	0.9598	0.9206	0.8635	0.3902	0.3098	0.2871	0.2	0.2746	0.3546	0.4346	0.4778	0.2	0.2	0.2	0.2	0.2	0.2	0.2	0.2	0.2	0.28	0.36	0.44
558	0	0	0	0	0	0	0	0	0	0	0	0	0	0	0	0	0	1.558	1.6	1.55	1.5	1.45	1.375	1.299	1.221	1.132	1.016	0.9133	0.7756	0.2096	0.2	0.2	0.2	0.2	0.188	0.176	0.164	0.152	0.14	0.2	0.2	0.1936	0.1795	0.1649	0.1509	0.1375	0.1249	0.1131	0.1022
0	0	0	0	0	0	0	0	0	-0	-0	-0	-0	0	0	0	0	0	0	0	0	0	0	0	0	0	0	0	0	0	0	0	0	0	0	0	0	0	0	0	0	0	0	0	0	0	0	0	0	0
559	0	0	0	0	0	0	0	0	0	0	0	0	0	0	0	0	0	1.09	1.356	1.575	1.666	1.623	1.249	1.478	1.413	1.34	1.155	0.8858	0.5553	0.4098	0.413	0.416	0.4183	0.4185	0.4166	0.4133	0.4098	0.4064	0.4036	0.402	0.001405	0.001664	-0.00869	-0.0163	-0.01975	-0.01858	-0.01357	-0.006468	0.0004717
560	0	0	0	0	0	0	0	0	0	0	0	0	0	0	0	0	0	1.318	1.637	1.721	1.694	1.661	1.617	1.598	1.418	1.121	0.7395	0.5455	0.5221	0.09739	0.09741	0.09818	0.1001	0.09145	0.08494	0.08052	0.0778	0.07616	0.07519	0.07314	0.06879	0.1675	0.1647	0.1609	0.1586	0.1564	0.1523	0.1461	0.1368
561	0	0	0	0	0	0	0	0	-0	-0	-0	-0	0	0	0	0	0	0	0	0	0	0	0	0	0	0	0	0	0	1.239	1.365	1.385	1.574	1.547	1.171	1.097	1.325	1.248	1.083	0.7616	0.5736	0.4145	0.4027	0.003106	-0.008763	-0.02066	-0.03251	-0.04442	-0.05637
562	0	0	0	0	0	0	0	0	0	-0	-0	-0	-0	-0	0	0	0	0	0	0	0	0	0	0	0	0	1.309	1.498	1.612	1.631	1.62	1.605	1.575	1.499	1.322	1.057	0.7083	0.65	0.225	0.2	0.2	0.2	0.2276	0.2	0.2	0.2	0.2	0.1032	0.04367
563	0	0	0	0	0	0	0	0	0	0	0	0	0	0	0	0	0	0	0	0	1.521	1.657	1.378	1.32	1.24	1.163	1.087	1.302	1.135	0.7772	0.691	0.5865	0.4488	0.4005	0.4009	0.4013	0.001649	-0.01002	-0.02178	-0.03364	-0.06129	-0.08898	-0.101	-0.1129	-0.1245	-0.1358	-0.1461	-0.1428	-0.1368
564	0	0	0	0	0	0	0	0	0	0	0	0	0	0	0	0	0	0	1.326	1.451	1.459	1.402	1.354	1.285	1.221	1.381	1.353	1.164	0.8875	0.6601	0.4868	0.04346	0.04669	0.04941	0.05171	0.05344	0.05494	0.05579	0.05665	0.05866	0.06264	0.06914	0.07815	0.08619	0.08245	0.07705	0.07121	0.111	0.1132
0	0	0	0	0	0	0	0	0	-0	-0	-0	-0	-0	-0	-0	0	0	0	0	0	0	0	0	0	0	0	0	0	0	0	0	0	0	0	0	0	0	0	0	0	0	0	0	0	0	0	0	0	0
565	0	0	0	0	0	0	0	0	-0	-0	0	0	0	0	0	0	0	0	0	0	0	0	1.166	1.431	1.432	1.378	1.331	1.512	1.485	1.433	1.393	1.369	1.254	1.098	0.8594	0.6591	0.6	0.6	0.6	0.6	0.6	0.2	0.2	0.2	0.2	0.2	0.188	0.176	0.164
566	0	0	0	0	0	0	0	0	0	0	0	0	0	0	0	0	0	0	0	1.205	1.611	1.734	1.379	1.327	1.277	1.202	1.425	1.343	1.253	1.122	0.981	0.7818	0.6327	0.5634	0.5422	0.573	0.6	0.6	0.5989	0.5599	0.5265	0.4976	0.4741	0.4546	0.4405	0.4306	0.02432	0.02019	0.01717
567	0	0	0	0	0	0	0	0	0.6949	0.8203	0.9327	1.084	1.265	1.395	1.497	1.535	1.5	1.384	1.249	1.15	1.047	0.9437	0.8346	0.7674	0.7127	0.6118	0.6	0.6	0.6	0.6	0.2	0.2	0.2	0.2	0.188	0.176	0.164	0.152	0.14	0.2	0.2	0.2	0.2	0.2	0.2	0.2	0.2	0.28	0.36
568	0	0	0	0	0	0	0	0	-0	-0	0	0	0	0	0	0	0	0	0	0	0	0	0	1.36	1.376	1.333	1.361	1.463	1.094	1.021	0.9495	1.182	1.152	0.9511	0.6757	0.4902	0.009441	-0.0009356	-0.01192	-0.02377	-0.03645	-0.04989	-0.06382	-0.07798	-0.0922	-0.1063	-0.1081	-0.1095	-0.1105
569	0	0	0	0	0	0	0	0	0	0	0	0	0	0	0	0	0	0	0	0	1.463	1.538	1.488	1.435	1.367	1.311	1.259	1.2	1.125	1.049	1.012	0.9466	0.86	0.7273	0.6	0.6	0.6	0.6	0.2	0.2	0.2	0.188	0.176	0.164	0.152	0.14	0.128	0.116	0.104
0	NaN	NaN	NaN	NaN	NaN	NaN	NaN	NaN	NaN	NaN	NaN	NaN	NaN	NaN	NaN	NaN	NaN	NaN	NaN	NaN	NaN	NaN	NaN	NaN	NaN	NaN	NaN	NaN	NaN	NaN	NaN	NaN	NaN	NaN	NaN	NaN	NaN	NaN	NaN	NaN	NaN	NaN	NaN	NaN	NaN	NaN	NaN	NaN	NaN
570	0	0	0	0	0	0	0	0	0	0	0	0	0	0	0	0	0	0	0	0	0	0	0	0	1.574	0.9887	0.9221	0.8734	1.128	1.066	1.023	1.023	0.915	0.7296	0.5903	0.57	0.5485	0.5516	0.1529	0.1529	0.1529	0.1529	0.1529	0.1529	0.1409	0.1289	0.1169	0.1049	0.09294
571	0	0	0	0	0	0	0	0	0	0	0	0	1.048	1.333	1.518	1.567	1.542	1.414	1.051	0.9977	0.8804	0.6708	0.4279	0.3701	0.3726	-0.02386	-0.03231	-0.0399	-0.04488	-0.04652	-0.0448	-0.03962	-0.03151	-0.02158	-0.01041	0.001324	0.1452	0.1529	0.1409	0.1289	0.1169	0.1049	0.09294	0.08094	0.06894	0.05694	0.04494	0.03294	0.03294
572	0	0	0	0	0	0	0	0	0	0	0	0	0	0	0	0	0	0	0	1.306	1.621	1.688	1.609	1.529	1.453	1.381	1.298	1.131	0.7453	0.6222	0.4805	0.4	0.4	1e-05	-0.01199	-0.02399	-0.03599	-0.04799	-0.05999	-0.07197	-0.08395	-0.0959	-0.1078	-0.1197	0.0005156	0.0007221	0.0009226	0.001117	-0.01071
573	0	0	0	0	0	0	0	0	0	0	0	0	0	0	0	0	0	0	0	1.243	1.369	1.599	1.628	1.552	1.052	0.7049	0.9209	0.8458	0.7915	0.7361	0.6011	0.4616	0.3913	0.3851	0.3783	0.3711	0.3639	-0.04277	-0.04469	-0.04572	-0.04555	-0.04418	-0.048	-0.06	-0.072	-0.084	-0.096	-0.108	-0.12
0	NaN	NaN	NaN	NaN	NaN	NaN	NaN	NaN	NaN	NaN	NaN	NaN	NaN	NaN	NaN	NaN	NaN	NaN	NaN	NaN	NaN	NaN	NaN	NaN	NaN	NaN	NaN	NaN	NaN	NaN	NaN	NaN	NaN	NaN	NaN	NaN	NaN	NaN	NaN	NaN	NaN	NaN	NaN	NaN	NaN	NaN	NaN	NaN	NaN
574	0	0	0	0	0	0	0	0	0	0	0	0	0	0.9034	1.091	1.241	1.279	1.238	1.119	0.9999	0.9264	0.8495	0.7398	0.7193	0.6912	0.6491	0.5985	-0.06124	-0.1388	0	0	0	0	0	0	0	0	0	0	0	0	0	0	0	0	0	0	0	0
575	0	0	0	0	0	0	0	0	0	0	0	0	0	0	0	0	0	1.269	1.4	1.444	1.571	1.628	1.582	1.527	1.477	1.433	1.329	1.174	0.9814	0.8714	0.7699	0.6401	0.6	0.6	0.2	0.2	0.188	0.176	0.164	0.152	0.14	0.2	0.2	0.2	0.2	0.2	0.2	0.2	0.2
0	NaN	NaN	NaN	NaN	NaN	NaN	NaN	NaN	NaN	NaN	NaN	NaN	NaN	NaN	NaN	NaN	NaN	NaN	NaN	NaN	NaN	NaN	NaN	NaN	NaN	NaN	NaN	NaN	NaN	NaN	NaN	NaN	NaN	NaN	NaN	NaN	NaN	NaN	NaN	NaN	NaN	NaN	NaN	NaN	NaN	NaN	NaN	NaN	NaN
576	0	0	0	0	0	0	0	0	0.6097	0.7295	0.8094	0.9892	1.272	1.394	1.51	1.587	1.568	1.491	1.292	1.027	0.775	0.7	0.6157	0.5596	0.5396	0.1305	0.1277	0.1843	0.2655	0.3444	0.3942	0.4251	0.1121	0.1033	0.1522	0.08101	0.06868	0.05656	0.0454	0.03608	0.02828	0.02157	0.01646	0.01289	-0.001439	-0.01489	-0.02736	-0.03808	-0.04725
0	NaN	NaN	NaN	NaN	NaN	NaN	NaN	NaN	NaN	NaN	NaN	NaN	NaN	NaN	NaN	NaN	NaN	NaN	NaN	NaN	NaN	NaN	NaN	NaN	NaN	NaN	NaN	NaN	NaN	NaN	NaN	NaN	NaN	NaN	NaN	NaN	NaN	NaN	NaN	NaN	NaN	NaN	NaN	NaN	NaN	NaN	NaN	NaN	NaN
0	0	0	0	0	0	0	0	0	-0	-0	-0	-0	-0	-0	-0	-0	-0	-0	-0	-0	-0	-0	-0	-0	-0	-0	-0	-0	-0	-0	-0	-0	-0	-0	-0	-0	0	0	0	0	0	0	0	0	0	0	0	0	0
577	0	0	0	0	0	0	0	0	0	0	0	0	0	0	0	0	0	0	0	0	0	0	0	1.262	1.39	1.578	1.613	1.393	1.094	1.035	0.9506	0.8066	0.6205	0.4427	0.4255	0.4366	0.4513	0.4704	0.09416	0.1217	0.1527	0.1837	0.2	0.188	0.176	0.164	0.152	0.14	0.128
578	0	0	0	0	0	0	0	0	0	0	0	0	0	0	0	0	0	0	0	1.121	1.321	1.324	1.268	1.193	1.105	1.014	0.9452	0.8392	0.734	0.6959	0	0	0	0	0	0	0	0	0	0	0	0	0	0	0	0	0	0	0
579	0	0	0	0	0	0	0	0	0	0	0	0	0	0	0	0	0	0	0	1.251	1.473	1.481	1.412	1.339	1.263	1.153	1.024	0.9625	0.2268	0.04435	-0.1607	-0.218	-0.236	0	0	0	0	0	0	0	0	0	0	0	0	0	0	0	0
580	0	0	0	0	0	0	0	0	0	0	0	0	0	0	0	0	0	0	0	0	0	0	1.328	1.394	1.512	1.594	1.219	1.143	1.068	0.9891	1.113	0.7631	0.6025	0.4343	0.4	0.4	0.4	1e-05	1e-05	-0.01199	-0.02399	-0.03599	-0.04799	-0.05999	-0.07199	-0.08399	-0.09599	-0.108	1.237e-05
0	0	0	0	0	0	0	0	0	-0	-0	-0	-0	-0	-0	-0	-0	-0	-0	-0	-0	-0	-0	-0	-0	-0	-0	-0	-0	-0	-0	-0	-0	-0	-0	-0	-0	-0	-0	-0	-0	-0	-0	-0	-0	-0	-0	-0	-0	-0
0	NaN	NaN	NaN	NaN	NaN	NaN	NaN	NaN	NaN	NaN	NaN	NaN	NaN	NaN	NaN	NaN	NaN	NaN	NaN	NaN	NaN	NaN	NaN	NaN	NaN	NaN	NaN	NaN	NaN	NaN	NaN	NaN	NaN	NaN	NaN	NaN	NaN	NaN	NaN	NaN	NaN	NaN	NaN	NaN	NaN	NaN	NaN	NaN	NaN
581	0	0	0	0	0	0	0	0	0	0	0	0	0	0	0	0	0	0	1.429	1.718	1.682	1.634	1.587	1.517	1.452	1.394	1.343	1.299	1.229	1.108	0.9606	0.9094	0.8332	0.734	0.615	0.6	0.6	0.6	0.6	0.2	0.2	0.2	0.2	0.2	0.2	0.2	0.2	0.2	0.2
0	0	0	0	0	0	0	0	0	-0	-0	-0	-0	-0	-0	-0	-0	-0	-0	-0	-0	-0	-0	0	0	0	0	0	0	0	0	0	0	0	0	0	0	0	0	0	0	0	1.156	1.306	1.506	1.646	1.624	1.582	1.52	1.469
582	0	0	0	0	0	0	0	0	0	0	0	0	0	0	0	0	0	0	0	0	0	0	1.228	1.355	1.37	1.318	1.235	1.319	1.375	1.312	1.248	1.177	1.03	0.7466	0.5169	0.4153	0.4164	0.01751	0.007591	-0.001879	-0.009889	-0.01742	-0.02389	-0.02856	-0.03195	-0.0344	-0.03596	-0.03655	-0.02435
583	0	0	0	0	0	0	0	0	0	0	0	0	0	0	0	0	0	0	0	0	1.318	1.452	1.596	1.685	1.672	1.608	1.445	1.202	0.9421	0.7409	0.4974	0.06786	0.04129	0.01471	0.0134	0.01248	0.01203	0.01244	0.0142	0.01756	0.02265	0.02974	0.03909	0.05103	0.06578	0.08354	0.1041	0.207	0.3116
584	0	0	0	0	0	0	0	0	-0	-0	-0	-0	-0	0	0	0	0	0	0	0	0	0	0	1.016	1.258	1.494	1.526	1.454	1.078	1.302	1.222	1.106	0.9528	0.6919	1e-05	1e-05	-0.01199	-0.02399	-0.03596	-0.04743	-0.05693	-0.06243	-0.06294	-0.0587	-0.05093	-0.04108	0.1014	0.1234	0.1437
585	0	0	0	0	0	0	0	0	-0	-0	-0	-0	-0	-0	-0	-0	-0	0	0	0	0	0	0	0	0	1.006	0.9541	1.292	1.468	1.424	1.317	1.061	0.7906	0.6387	0.481	0.4656	0.4847	0.104	0.1226	0.1389	0.1415	0.1416	0.1367	0.1262	0.108	0.0791	0.03743	-0.00739	0.06278
0	0	0	0	0	0	0	0	0	-0	-0	-0	-0	-0	-0	-0	-0	-0	-0	-0	-0	-0	-0	-0	-0	-0	-0	-0	-0	-0	0	0	0	0	0	0	0	0	0	0	0	0	0	0	0	0	0	0	0	0
586	0	0	0	0	0	0	0	0	0	0	0	0	0	0	0	0	0	0	0	0	0	0	0	1.383	1.403	1.344	1.265	1.454	1.416	1.332	1.149	0.7707	0.6526	0.483	0.4235	0.4296	0.03629	0.03061	0.008521	-0.01429	-0.02183	-0.02984	-0.03826	-0.04677	-0.05513	-0.06278	-0.06882	-0.06082	-0.0514
587	0	0	0	0	0	0	0	0	0	0	0	0	0	0	0	0	0	0	0	0	0	0	0	0	0	1.346	1.48	1.523	1.504	1.408	1.214	1.038	0.5932	0.5479	0.5022	0.4575	0.4112	0.3478	0.3342	0.3204	0.3058	0.2886	0.2692	0.2478	0.2219	0.1965	0.1692	0.1412	0.1128
0	0	0	0	0	0	0	0	0	-0	-0	-0	-0	-0	-0	-0	-0	-0	-0	-0	-0	-0	-0	-0	-0	-0	-0	-0	-0	-0	-0	-0	-0	-0	-0	-0	-0	-0	-0	-0	-0	-0	-0	-0	-0	-0	-0	-0	-0	-0
0	0	0	0	0	0	0	0	0	-0.2	-0.2	-0.2	-0.2	-0	-0	-0.2	-0.2	-0.1743	-0.1564	0	0	0	0	0	0	0	0	0	0	0	0	0	0	0	0	0	0	0	0	0	0	0	0	0	0	0	0	0	0	0
0	NaN	NaN	NaN	NaN	NaN	NaN	NaN	NaN	NaN	NaN	NaN	NaN	NaN	NaN	NaN	NaN	NaN	NaN	NaN	NaN	NaN	NaN	NaN	NaN	NaN	NaN	NaN	NaN	NaN	NaN	NaN	NaN	NaN	NaN	NaN	NaN	NaN	NaN	NaN	NaN	NaN	NaN	NaN	NaN	NaN	NaN	NaN	NaN	NaN
0	0	0	0	0	0	0	0	0	-0	-0	0	0	0	0	0	0	0	0	0	0	0	0	0	0	0	0	0	0	0	0	0	0	0	0	0	0	0	0	0	0	0	0	0	0	0	0	0	0	0
0	0	0	0	0	0	0	0	0	-0	-0	-0	-0	-0	-0	-0	-0	-0	-0	-0	-0	-0	-0	-0	-0	-0	-0	-0	-0	-0	0	0	0	0	0	0	0	0	0	0	0	0	0	0	0	0	0	0	0	0
588	0	0	0	0	0	0	0	0	0	0	0	0	0	0	0	0	0	0	0	1.351	1.411	1.372	1.272	0.9182	0.7523	0.6762	0.5852	0.4945	0.4041	0.3636	0.3232	0.3077	0.2921	0.2765	0.2608	0.2449	0.2291	0.2132	-0.1987	-0.1989	-0.211	-0.223	-0.2349	-0.2467	-0.2582	-0.2693	-0.28	-0.2899	-0.2989
0	NaN	NaN	NaN	NaN	NaN	NaN	NaN	NaN	NaN	NaN	NaN	NaN	NaN	NaN	NaN	NaN	NaN	NaN	NaN	NaN	NaN	NaN	NaN	NaN	NaN	NaN	NaN	NaN	NaN	NaN	NaN	NaN	NaN	NaN	NaN	NaN	NaN	NaN	NaN	NaN	NaN	NaN	NaN	NaN	NaN	NaN	NaN	NaN	NaN
589	0	0	0	0	0	0	0	0	0	0	0	0	0	0	0	0	0	0	0	0	0	0	0	0	0	0	0	0	0	0	1.27	1.4	1.513	1.46	1.41	1.439	1.467	1.378	1.144	1.037	0.9406	0.8894	0.8161	0.7069	0.5838	0.4522	0.4491	0.4453	0.4409
590	0	0	0	0	0	0	0	0	0	0	0	0	0	0	0	0	1.579	1.683	1.728	1.719	1.65	1.569	1.477	1.373	1.274	1.137	0.5879	0.4684	0.5073	0.5671	0.626	0.6942	0.7523	0.7644	0.7814	0.8202	0.8104	0.7923	0.5646	0.5437	0.5261	0.5275	0.5175	0.4969	0.4496	-0.1633	-0.2	-0.2	-0.2
591	0	0	0	0	0	0	0	0	0	0	0	0	0	0	1.203	1.38	1.496	1.442	1.458	1.462	1.43	1.377	1.299	1.168	0.9182	0.6717	0.6	0.2	0.2	0.2	0.2	0.2	0.2265	0.3065	0.3865	0.4665	0.5465	0.6	0.6	0.6	0.6	0.6	0.1843	0.1686	0.1529	0.1373	0.1373	0.1253	0.1133
0	NaN	NaN	NaN	NaN	NaN	NaN	NaN	NaN	NaN	NaN	NaN	NaN	NaN	NaN	NaN	NaN	NaN	NaN	NaN	NaN	NaN	NaN	NaN	NaN	NaN	NaN	NaN	NaN	NaN	NaN	NaN	NaN	NaN	NaN	NaN	NaN	NaN	NaN	NaN	NaN	NaN	NaN	NaN	NaN	NaN	NaN	NaN	NaN	NaN
592	0	0	0	0	0	0	0	0	0	0	0	0	0	0	0	0	0	0	0	0	0	0	0	0	1.44	1.515	1.465	1.399	1.342	1.086	0.85	0.7593	0.6686	0.572	0.5257	0.5286	0.5337	0.1253	0.1133	0.1013	0.08925	0.07725	0.06525	0.05325	0.04125	0.02925	0.01725	0.01725	0.01725
0	0	0	0	0	0	0	0	0	0	0	0	0	0	-0	-0	-0	-0	-0	-0	-0	-0	-0	-0	0	0	0	0.8424	0.9792	1.05	0	0	0	0	0	0	0	0	0	0	0	0	0	0	0	0	0	0	0	0
593	0	0	0	0	0	0	0	0	0	0	0	0	0	0	0	0	0	0	0	1.192	1.41	1.537	1.489	1.45	1.396	1.366	1.313	1.217	1.12	1.035	0.9927	0.9396	0.8838	0.7978	0.7181	0.6577	0.5523	0.4517	0.4395	0.4295	0.4217	0.4157	0.4105	0.407	0.4045	0.4028	0.4018	0.4012	0.4008
0	NaN	NaN	NaN	NaN	NaN	NaN	NaN	NaN	NaN	NaN	NaN	NaN	NaN	NaN	NaN	NaN	NaN	NaN	NaN	NaN	NaN	NaN	NaN	NaN	NaN	NaN	NaN	NaN	NaN	NaN	NaN	NaN	NaN	NaN	NaN	NaN	NaN	NaN	NaN	NaN	NaN	NaN	NaN	NaN	NaN	NaN	NaN	NaN	NaN
0	0	0	0	0	0	0	0	0	0	-0	-0	-0	-0	-0.2	-0.2	-0.2	-0.2	-0.2	-0.2	-0.2	-0.2	-0.2	-0.2	-0.2	-0.2	0	0	0	0	0	0	0	0	0	0	0	0	0	0	0	0	0	0	0	0	0	0	0	0
0	0	0	0	0	0	0	0	0	-0	0	0	0	0	0	0	0	0	0	0	0	0	0	0	0	0	0	0	0	0	0	0	0	0	0	0	0	0	0	0	0	0	0	0	0	0	0	0	0	0
0	NaN	NaN	NaN	NaN	NaN	NaN	NaN	NaN	NaN	NaN	NaN	NaN	NaN	NaN	NaN	NaN	NaN	NaN	NaN	NaN	NaN	NaN	NaN	NaN	NaN	NaN	NaN	NaN	NaN	NaN	NaN	NaN	NaN	NaN	NaN	NaN	NaN	NaN	NaN	NaN	NaN	NaN	NaN	NaN	NaN	NaN	NaN	NaN	NaN
0	0	0	0	0	0	0	0	0	0	0	0	0	0	0	0	0	-0	-0	-0	-0	-0	-0	-0.2	-0.2	-0.2	-0.2	-0.2	-0.2	-0.2	-0.2	-0.2	-0.2	0	0	0	0	0	0	0	0	0	0	0	0	0	0	0	0	0
594	0	0	0	0	0	0	0	0	0	0	0	0	0.8863	1.314	1.441	1.465	0.9904	0.9024	0.8247	0.7787	0.7436	0.6686	0.5936	0.5686	0.5686	0.5686	0.5686	0.1686	0.1566	0.1446	0.1326	0.1206	0.1086	0.09663	0.08463	0.07263	0.06063	0.04863	0.04863	0.04863	0.04863	0.04863	0.04863	0.04863	0.04863	0.04863	0.04863	0.04863	0.006522
595	0	0	0	0	0	0	0	0	-0	0	0	0	0	0	0	0	0	0	0	0	0	0	0	0	0	0	0	0	0	1.297	1.684	1.727	1.681	1.635	1.574	1.36	0.9873	0.6837	0.55	0.475	0.45	0.425	0.4	-0.01568	-0.03136	-0.04705	-0.06273	-0.07842	-0.09409
0	0	0	0	0	0	0	0	0	-0	-0	-0	-0	0	0	0	0	0	0	0	0	0	0	0	0	0	0	0	0	0	0.7089	0.841	0.8825	0.8892	0.9185	0.9339	0.8322	0.6768	0.6039	0.1569	0.1107	0.06417	0.06706	0.06956	0.07137	0.0721	0.07143	0.06935	0.0246	-0.01953
596	0	0	0	0	0	0	0	0	0	0	0	0	0	0	0	0	0	0	0	0	1.315	1.221	1.026	0.9305	0.8582	0.796	0.8532	0.8641	0.825	0.687	0.5428	0.5252	0.5218	0.5288	0.1401	0.1409	0.1289	0.1169	0.1049	0.09294	0.08094	0.06894	0.05694	0.04494	0.03294	0.03294	0.03294	0.03294	0.03294
597	0	0	0	0	0	0	0	0	0	0	0	0	0	0	0	0	0	0	1.317	1.384	1.402	1.354	1.508	1.482	1.417	1.35	1.27	1.126	0.957	0.8284	0.7326	0.6	0.2	0.2	0.188	0.176	0.164	0.152	0.14	0.128	0.116	0.104	0.092	0.08	0.08	0.08	0.08	0.03789	-0.004211
0	0	0	0	0	0	0	0	0	0.7136	0.8245	0.924	1.169	1.314	1.331	1.265	1.361	1.292	1.193	1.076	0.8977	0.6872	0.4855	0.3826	-0.2	-0.218	-0.236	-0.254	-0.272	-0.29	-0.308	0	0	0	0	0	0	0	0	0	0	0	0	0	0	0	0	0	0	0
598	0	0	0	0	0	0	0	0	-0	-0	-0	-0	-0	-0	-0	-0	-0	-0	-0	-0	-0	-0	0	0	0	0	0	0	0	0	0	0	0	0	0	0	1.245	1.621	1.715	1.365	1.311	1.447	1.062	0.9585	0.8014	0.5766	0.4044	-0.03461	-0.0728
599	0	0	0	0	0	0	0	0	0	0	0	0	0	0	0	0	1.264	1.334	1.198	0.9687	1.071	1.069	1.02	0.966	0.9177	0.7423	0.5766	0.4551	0.4665	0.08224	0.08759	0.09416	0.1018	0.1103	0.1192	0.1123	0.1003	0.08831	0.07631	0.06431	0.06431	0.06431	0.06431	0.06431	0.02221	-0.0199	-0.062	-0.3041	-0.326
0	NaN	NaN	NaN	NaN	NaN	NaN	NaN	NaN	NaN	NaN	NaN	NaN	NaN	NaN	NaN	NaN	NaN	NaN	NaN	NaN	NaN	NaN	NaN	NaN	NaN	NaN	NaN	NaN	NaN	NaN	NaN	NaN	NaN	NaN	NaN	NaN	NaN	NaN	NaN	NaN	NaN	NaN	NaN	NaN	NaN	NaN	NaN	NaN	NaN
600	0	0	0	0	0	0	0	0	0	0	0	0	0.7903	1.226	1.465	1.586	1.653	1.492	1.283	1.165	0.6653	0.5492	0.4237	0.3617	0.2997	0.2377	0.2757	0.4158	0.5079	0.68	0.81	0.89	0.97	1.297	1.343	1.242	1.069	0.7559	0.675	0.65	0.625	0.2	0.2	0.2	0.2	0.2	0.2	0.2	0.2
601	0	0	0	0	0	0	0	0	0.662	0.7729	0.9026	1.146	1.398	1.546	1.614	1.596	1.532	1.391	1.171	0.8814	0.775	0.7	0.625	0.6	0.6	0.6	0.2	0.2	0.188	0.176	0.164	0.152	0.14	0.128	0.116	0.104	0.092	0.08	0.08	0.08	0.08	0.2	0.2	0.2	0.2	0.2	0.2	0.2	0.2
0	0	0	0	0	0	0	0	0	-0.2	-0.2	-0.2	-0.2	-0.2	-0.2	-0.2	-0	-0.2	-0	-0	-0	-0	0	0	0	0	0	0	0	0	0	0	0	0	0	0	0	0	0	0	0	0	0	0	0	0	0	0	0	0
0	0	0	0	0	0	0	0	0	-0	-0	-0	-0	-0	-0	-0	-0	-0	-0	-0	-0	-0	-0	-0	0	0	0	0	0	0	0	0	0	0	0	0	0	0	0	0	0	0	0	0	0	0	0	0	0	0
0	0	0	0	0	0	0	0	0	-0	-0	-0	-0	-0	-0	-0	-0	-0	-0	-0	-0	-0	0	0	0	0	0	0	0	0	0	0	0	0	0	0	0	0	0	0	0	0	0	0	0	0	0	0	0	0
0	NaN	NaN	NaN	NaN	NaN	NaN	NaN	NaN	NaN	NaN	NaN	NaN	NaN	NaN	NaN	NaN	NaN	NaN	NaN	NaN	NaN	NaN	NaN	NaN	NaN	NaN	NaN	NaN	NaN	NaN	NaN	NaN	NaN	NaN	NaN	NaN	NaN	NaN	NaN	NaN	NaN	NaN	NaN	NaN	NaN	NaN	NaN	NaN	NaN
0	NaN	NaN	NaN	NaN	NaN	NaN	NaN	NaN	NaN	NaN	NaN	NaN	NaN	NaN	NaN	NaN	NaN	NaN	NaN	NaN	NaN	NaN	NaN	NaN	NaN	NaN	NaN	NaN	NaN	NaN	NaN	NaN	NaN	NaN	NaN	NaN	NaN	NaN	NaN	NaN	NaN	NaN	NaN	NaN	NaN	NaN	NaN	NaN	NaN
0	0	0	0	0	0	0	0	0	-0	-0	-0	-0	-0	0	0	0	0	0	0	0	0	0	0	0	0	0	0	0	0	-0	-0	-0	-0	-0	-0	-0	-0	-0	-0	-0	0	0.5201	0.6902	0.9087	1.008	0	0	0	0
602	0	0	0	0	0	0	0	0	-0	0	0	0	0	0	0	0	0	0	0	0	0	0	0	0	0	0	0	0	1.225	1.354	1.621	1.623	1.575	1.479	1.149	0.9804	0.8445	0.6679	0.4871	0.3822	-0.05803	-0.07375	-0.1015	-0.1293	-0.1569	-0.1841	-0.211	-0.2216	-0.2316
0	NaN	NaN	NaN	NaN	NaN	NaN	NaN	NaN	NaN	NaN	NaN	NaN	NaN	NaN	NaN	NaN	NaN	NaN	NaN	NaN	NaN	NaN	NaN	NaN	NaN	NaN	NaN	NaN	NaN	NaN	NaN	NaN	NaN	NaN	NaN	NaN	NaN	NaN	NaN	NaN	NaN	NaN	NaN	NaN	NaN	NaN	NaN	NaN	NaN
0	NaN	NaN	NaN	NaN	NaN	NaN	NaN	NaN	NaN	NaN	NaN	NaN	NaN	NaN	NaN	NaN	NaN	NaN	NaN	NaN	NaN	NaN	NaN	NaN	NaN	NaN	NaN	NaN	NaN	NaN	NaN	NaN	NaN	NaN	NaN	NaN	NaN	NaN	NaN	NaN	NaN	NaN	NaN	NaN	NaN	NaN	NaN	NaN	NaN
603	0	0	0	0	0	0	0	0	0	0	0	0	0	0	0	0	0	0	0.7001	0.8249	0.9369	1.183	1.196	1.125	1.053	0.9838	0.9199	0.8658	0.7401	0.6136	0.4498	0.4057	0.4177	0.4326	0.05007	0.05799	0.06834	0.08123	0.0961	0.1086	0.09663	0.08463	0.07263	0.01852	-0.03558	-0.07769	-0.1198	-0.32	-0.326
604	0	0	0	0	0	0	0	0	0	0	0	0	0	0	0	0	0	0	0	0	0	0	1.228	1.563	1.406	1.221	1.129	0.8865	0.6905	0.6403	0.5652	0.4902	0.01521	-0.009794	-0.03479	-0.05979	-0.08479	-0.1218	-0.1338	-0.1208	-0.1078	-0.03479	-0.009794	0.01521	0.04021	0.06521	0.09022	0.09023	0.09024
0	0	0	0	0	0	0	0	0	0	0	0	0	0	0	0	0	0	0	0	0	0	0	0	0	0	0	0	0	0	0	0	0	0	0	0	0	0	0	0	0	0	0	0	0	0	0	0	0	0
605	0	0	0	0	0	0	0	0	0	0	0	0	0	0	0	0	0	0	1.543	1.732	1.375	1.319	1.241	1.165	1.091	1.318	1.246	1.165	1.112	0.9391	0.6616	0.441	0.448	0.4575	0.4688	0.4792	0.4876	0.4915	0.4907	0.4859	0.4782	0.4683	0.0578	0.04858	0.04269	0.03051	0.02517	0.02718	0.03549
0	0	0	0	0	0	0	0	0	-0	-0	-0	-0	-0	-0	-0	-0	-0	-0	-0	-0	-0	-0	-0	0	0	0	0	0	0	0	0	0	0	0	0	0	0	0	0	0	0	0	0	0	0	0	0	0	0
0	0	0	0	0	0	0	0	0	0	0	0	0	0	0	0	0	0	0	0	0	0	0	0	0	0	0	0	0	0	0	0	0	0	0	0	0	0	0	0	0	0	1.241	1.437	1.67	1.64	1.566	1.495	1.43	1.35
0	0	0	0	0	0	0	0	0	0	0	0	0	0	0	0	0	0	0	0	0	1.316	1.445	1.441	1.388	1.316	1.112	1.013	0.8256	0.73	0.6168	0.4845	0.4381	0.3601	-0.2	-0.2	-0.2168	-0.2348	-0.254	-0.272	-0.29	-0.308	-0.326	-0.344	0	0	0	0	0	0
0	0	0	0	0	0	0	0	0	-0	-0	-0	-0	-0	-0	-0	-0	0	0	0	0	0	0	0	0	0	0	0	0	0	1.452	1.496	1.411	1.332	1.2	0.955	0.6802	0.6052	0.5315	0.4589	0.4379	0.01994	0.02865	0.03766	0.03044	0.009951	-0.01249	-0.03731	-0.06477	-0.09484
0	0	0	0	0	0	0	0	0	0	0	0	0	0	0	0	0	0	0	0	0	0	0	0	0	0	0	0	0	0	0.7339	0.8465	1.018	0.997	0.9313	0.8381	0.7605	0.6836	0.6065	0.5372	0.5372	0.5478	0.5836	0.5216	0.4	0.4	0.4	0	-0.012	-0.024
606	0	0	0	0	0	0	0	0	0	0	0	0	0	0	0	0	0	0	0	0	0	0	0	0	0	0	1.183	1.383	1.538	1.586	1.585	1.498	1.37	1.192	1	0.925	0.85	0.775	0.7	0.675	0.65	0.625	0.6	0.6	0.6	0.2	0.2	0.2	0.2
607	0	0	0	0	0	0	0	0	0	0	0	0	0	0	0	0	0	0	0	0	0	1.344	1.549	1.676	1.673	1.267	1.2	1.11	1.019	0.9279	0.8506	0.6795	0.4806	0.3507	0.323	0.3221	0.3219	0.322	0.3227	-0.07531	-0.08264	-0.08605	-0.08509	-0.08065	-0.07307	-0.06301	-0.05017	-0.03551	-0.01993
608	0	0	0	0	0	0	0	0	-0	-0	-0	-0	-0	-0	-0	-0	-0	-0	-0	-0	0	0	0	0	0	0	0	0	0	0	0	0	0	0	0	0	0	0	0	0	1.379	1.448	1.464	1.61	1.554	1.483	1.414	1.335	1.19
609	0	0	0	0	0	0	0	0	-0	-0	-0	-0	-0	-0	-0	-0	-0	-0	-0	-0	-0	-0	-0	-0	-0	-0	-0	-0	-0	-0	-0	-0	-0	-0	-0	-0	-0	-0	-0	-0	-0	-0	-0	-0	-0	-0	-0	-0	-0
610	0	0	0	0	0	0	0	0	0	0	0	0	0	0	0	0	0	0	0	0	0	0	0	0	0	0	0	0	1.353	1.657	1.736	1.38	1.326	1.251	1.478	1.392	1.213	0.86	0.6058	0.425	0.4	0.4	0.4	1e-05	1e-05	1e-05	-0.01199	-0.02399	-0.03599
611	0	0	0	0	0	0	0	0	0	0	0	0	0	0	0	0	0	0	0	0	0	0	0	0	0	0	0	0	1.348	1.421	1.366	1.312	1.204	0.9578	0.9779	0.8846	0.7477	0.5382	0.425	0.4	1e-05	1e-05	-0.01197	-0.02384	-0.03531	-0.06132	-0.08516	-0.1057	-0.1224
612	0	0	0	0	0	0	0	0	0	0	0	0	0	0	0	0	0	0	0	0	0	0	0	0	0	0	1.25	1.375	1.694	1.674	1.218	1.127	1.053	0.9814	0.9136	0.8518	0.803	0.7667	0.6127	0.4678	0.469	0.07852	0.07748	0.07753	0.07813	0.07915	0.08072	0.08312	0.08463
0	NaN	NaN	NaN	NaN	NaN	NaN	NaN	NaN	NaN	NaN	NaN	NaN	NaN	NaN	NaN	NaN	NaN	NaN	NaN	NaN	NaN	NaN	NaN	NaN	NaN	NaN	NaN	NaN	NaN	NaN	NaN	NaN	NaN	NaN	NaN	NaN	NaN	NaN	NaN	NaN	NaN	NaN	NaN	NaN	NaN	NaN	NaN	NaN	NaN
613	0	0	0	0	0	0	0	0	0	0	0	0	0	0	0	0	0	0	0	0	0	1.426	1.543	1.504	1.476	1.45	1.392	1.3	1.223	1.143	1.059	1.018	0.9617	0.8683	0.7727	0.6576	0.6	0.6	0.2	0.2	0.2	0.2	0.2	0.2	0.2	0.2	0.2	0.2	0.2
0	0	0	0	0	0	0	0	0	-0	-0	-0	-0	-0	-0	-0	-0	-0.1824	-0.1806	-0.179	-0.1775	-0.1763	-0.1765	-0.1774	-0.1791	-0	-0	-0	-0	-0	-0	-0	-0	-0	-0	-0	-0	-0	-0	-0	-0	-0	-0	-0	-0	-0.1879	-0.1858	-0.1838	-0.1818	-0.181
614	0	0	0	0	0	0	0	0	0	0	0	0	0	1.411	1.521	1.451	1.429	1.332	1.234	1.134	1.043	1.051	1.052	1.027	0.9938	0.934	0.8531	0.7558	0	0	0	0	0	0	0	0	0	0	0	0	0	0	0	0	0	0	0	0	0
615	0	0	0	0	0	0	0	0	0	0	0	0	0	0	0	1.259	1.442	1.523	1.522	1.366	1.069	1.019	0.9279	0.8373	0.7623	0.6873	0.6123	0.5873	0.5623	0.1373	0.1373	0.1264	0.105	0.086	0.06922	0.05393	0.03926	0.02439	0.008946	-0.00724	0.08374	0.07796	0.07162	0.06486	0.05821	0.05245	0.04918	0.04981	0.05477
616	0	0	0	0	0	0	0	0	0	0	0	0	0	0	0	0	0	0	0	0	0	0	0	0	0	0	0	0	0	0	0	0	1.168	1.46	1.642	1.7	1.652	1.598	1.524	1.378	1.003	0.7446	0.6387	0.5413	0.5018	0.4671	0.4361	0.4084	0.4076
617	0	0	0	0	0	0	0	0	-0	-0	-0	-0	-0	-0	-0	-0	-0	-0	-0	-0	-0	-0	-0	-0	-0	-0	-0	-0	-0	-0	-0	-0	-0	-0	-0	-0	-0	-0	-0	-0	-0	-0	-0	-0	-0	-0	-0	-0	-0
618	0	0	0	0	0	0	0	0	0	0	0	0	0	0	0	0	0	0	1.581	1.656	1.377	1.321	1.243	1.168	1.083	1.166	0.8639	0.7757	0.6801	0.5518	0.02601	0.006038	-0.01433	-0.03426	-0.05393	-0.07345	-0.09307	-0.09748	-0.1024	-0.1077	-0.1133	-0.107	-0.1009	-0.09483	-0.08832	-0.08118	-0.07289	-0.06334	-0.05226
619	0	0	0	0	0	0	0	0	0	0	0	0	0	0	0	0	0	0	0	0	0	1.322	1.572	1.676	1.601	1.225	1.062	0.9803	0.9168	0.8514	0.774	0.641	0.5109	0.393	0.4029	0.01248	0.009671	0.00658	0.003085	-0.0004702	-0.003815	-0.006684	-0.009315	-0.01163	-0.01371	-0.01506	-0.00382	0.001569	0.001569
620	0	0	0	0	0	0	0	0	-0	-0	-0	-0	-0	0	0	0	0	0	0	0	0	0	0	0	0	0	0	0	0	0	0	0	1.223	1.41	1.666	1.62	1.243	1.167	1.094	1.323	1.258	1.204	1.221	1.091	0.8756	0.2044	0.188	0.176	0.164
621	0	0	0	0	0	0	0	0	0	0	0	0	0	0	0	0	0	0	0	0	0	0	0	0	0	1.476	1.725	1.739	1.695	1.652	1.587	1.527	1.472	1.427	1.322	1.141	0.9453	0.819	0.6684	0.6	0.6	0.6	0.2	0.188	0.176	0.164	0.152	0.14	0.128
622	0	0	0	0	0	0	0	0	-0	-0	-0	-0	-0	-0	-0	-0	-0	0	0	0	0	0	0	0	0	0	0	0	0	0	0	0	0	1.253	1.364	1.384	1.331	1.518	1.471	1.4	1.33	1.264	1.189	1.128	0.9609	0.665	0.5054	0.09256	0.08055
623	0	0	0	0	0	0	0	0	0.4572	0.5771	0.6998	0.8596	1.303	1.607	1.623	1.601	1.546	1.48	1.41	1.333	1.254	1.182	1.056	0.8524	0.7553	0.6123	0.5772	0.5679	0.5611	0.5578	0.557	0.5559	0.5528	0.5507	0.5503	0.5517	0.5524	0.1513	0.1461	0.125	0.1001	0.0729	0.04416	0.01513	-0.01172	-0.03251	-0.04635	-0.06068	-0.07541
624	0	0	0	0	0	0	0	0	0	0	0	0	0	0	0	0	0	0	1.529	1.357	1.426	1.368	1.288	1.21	1.133	1.052	1.217	0.9432	0.7345	0.661	0.1783	0.03383	-0.02218	-0.03434	-0.04642	-0.05836	-0.08579	-0.1129	-0.1396	-0.1656	-0.07095	-0.08383	-0.08059	-0.07713	-0.07333	-0.06934	-0.06541	-0.0615	-0.05771
625	0	0	0	0	0	0	0	0	0	0	0	0	0	0	0	0	0	0	0	1.341	1.654	1.687	1.605	1.226	1.151	1.379	1.309	1.244	1.187	1.183	1.038	0.7451	0.4609	0.4613	0.4608	0.4616	0.06268	0.06418	0.06553	0.06567	0.06692	0.137	0.2173	0.2979	0.3772	0.4554	0.4643	0.4629	0.4597
626	0	0	0	0	0	0	0	0	0	0	0	0	0	0	0	0	0	0	0	0	0	0	0	0	0	0	0	0	0	0	0	0	0	0	0	0	0	0	0	0	0	0	0	0	0	0	0	0	0
0	0	0	0	0	0	0	0	0	0	0	-0	-0	-0	-0	-0	-0	-0	-0	-0	-0	-0	-0	-0	-0	-0	-0	0	0	0	0	0	0	0	0	0	0	0	0	0	0	0	0	0	0	0	0	0	0	0
627	0	0	0	0	0	0	0	0	-0	-0	-0	-0	-0	-0	-0	-0	-0	-0	-0	-0	-0	-0	-0	-0	-0	-0	-0	-0	-0	-0	-0	-0	-0	-0	-0	-0	-0	-0	-0	-0	-0	-0	-0	-0	-0	-0	-0	-0	-0
628	0	0	0	0	0	0	0	0	-0	-0	-0	-0	-0	0	0	0	0	0	0	0	0	0	0	0	0	0	0	0	0	0	0	1.362	1.383	1.584	1.546	1.47	1.095	1.322	1.252	1.187	1.171	1.143	0.9792	0.6935	0.195	0.2	0.188	0.1756	0.1573
629	0	0	0	0	0	0	0	0	-0	-0	0	0	0	0	0	0	0	0	0	0	0	0	0	0	0	0	0	0	0	0	1.233	1.363	1.615	1.625	1.248	1.172	1.1	1.321	1.195	0.9667	0.7222	0.5935	0.4504	0.05888	0.05935	0.0601	0.06117	0.06218	0.0625
0	0	0	0	0	0	0	0	0	-0	-0.2	-0.2	-0.2	-0.2	-0.2	-0.2	0	0	0	0	0	0	0	0	0	0	0	0	0	0	0	0	0	0	0	0	0	0	0	0	0	0	0	0	0	0	0	0	0	0
630	0	0	0	0	0	0	0	0	0	0	0	0	0	0	0	0	0	0	0	0	0	0	0	0	0	0	1.282	1.416	1.447	1.453	1.525	1.526	1.489	1.434	1.32	1.183	1.023	0.9868	0.9723	0.9498	0.9186	0.88	0.8411	0.8048	0.7705	0.6966	0.6156	0.6	0.6
631	0	0	0	0	0	0	0	0	0	0	0	0	0	0	0	0	0	0	0	0	0	0	0	0	0	0	0	0	0	0	1.334	1.467	1.531	1.485	1.5	1.469	1.441	1.423	1.323	1.229	1.144	1.059	1.025	0.9948	0.9686	0.9451	0.9487	0.952	0.956
0	NaN	NaN	NaN	NaN	NaN	NaN	NaN	NaN	NaN	NaN	NaN	NaN	NaN	NaN	NaN	NaN	NaN	NaN	NaN	NaN	NaN	NaN	NaN	NaN	NaN	NaN	NaN	NaN	NaN	NaN	NaN	NaN	NaN	NaN	NaN	NaN	NaN	NaN	NaN	NaN	NaN	NaN	NaN	NaN	NaN	NaN	NaN	NaN	NaN
632	0	0	0	0	0	0	0	0	-0	-0	-0	-0	-0	-0	-0	0	0	0	0	0	0	0	0	0	0	0	0	0	0	0	0	0	0	0	0	0	0	1.236	1.592	1.735	1.381	1.301	1.224	1.449	1.371	1.223	0.8914	0.7535	0.6269
0	0	0	0	0	0	0	0	0	0.755	0.7501	0.7048	0.6838	0.5475	0.4201	0.3155	0.3115	0.3085	0.3059	0.3042	-0.09633	-0.0963	-0.09575	-0.1061	-0.1157	-0.1221	-0.1284	-0.1348	-0.1415	-0.1488	-0.1565	-0.1647	-0.1735	-0	-0	-0	-0	-0	-0	-0	-0	-0	-0	-0	-0	-0	-0	-0	-0	0
633	0	0	0	0	0	0	0	0	0	0	0	0	0	0	0	0	0	0	0	0	0	0	1.271	1.496	1.677	1.613	1.533	1.456	1.382	1.312	1.245	1.183	1.161	1.05	0.7105	0.46	0.4441	0.4429	0.4407	0.03655	0.03226	0.02868	0.02426	0.01994	0.01576	0.0123	0.009189	-0.005025	-0.01825
634	0	0	0	0	0	0	0	0	0	0	0	0	0	0	0	0	0	0	0	0	0	0	0	0	0	1.335	1.446	1.388	1.584	1.584	1.51	1.386	1.175	0.9272	0.7664	0.6119	0.515	0.09802	0.1042	0.09804	0.116	0.1101	0.104	0.09787	0.0916	0.08543	0.07921	0.07285	0.06632
0	0	0	0	0	0	0	0	0	-0	-0	-0	-0	0	0	0	0	0	0	0	0	0	0	0	0	0	0	0	0	0	0	0	0	0	0	0	0	0	0	0	0	0	0	0	0	0	0	1.596	1.738	1.738
0	0	0	0	0	0	0	0	0	0.7079	0.6923	0.6452	0.4875	0.414	0.3779	0.3588	0.3483	0.342	-0.06245	-0.0662	-0.07016	-0.08642	-0.1025	-0.119	-0.1362	-0.1534	-0.1706	-0.1846	-0.1988	-0.2125	-0	-0	-0	-0	-0	-0	-0	-0	-0	-0	-0	-0	-0	-0	-0	-0	-0	-0	-0	0
635	0	0	0	0	0	0	0	0	0	0	0	0	0	0	0	0	0	1.318	1.656	1.683	1.633	1.557	1.485	1.417	1.353	1.295	1.246	1.257	1.149	0.9799	0.8616	0.7635	0.6373	0.5578	0.5586	0.5626	0.5686	0.5767	0.5867	0.5976	0.6	0.5926	0.5859	0.5814	0.5792	0.5776	0.578	0.1789	0.1668
636	0	0	0	0	0	0	0	0	0	0	0	0	0	0	0	0	0	0	1.663	1.738	1.681	1.627	1.55	1.477	1.406	1.339	1.279	1.238	1.249	1.153	1.028	0.9315	0.8879	0.8321	0.7737	0.7087	0.6461	0.6	0.2	0.2	0.2	0.2	0.28	0.36	0.44	0.52	0.6	0.6	0.6
637	0	0	0	0	0	0	0	0	0	0	0	0	0	0	0	0	1.525	1.676	1.732	1.677	1.599	1.525	1.451	1.379	1.31	1.246	1.197	1.2	1.103	0.9225	0.8098	0.6794	0.6	0.2	0.2	0.2	0.2	0.2	0.2	0.2	0.2	0.2769	0.3569	0.4369	0.2	0.2	0.2	0.2	0.2
638	0	0	0	0	0	0	0	0	0	0	0	0	0	0	0	0	0	0	0	0	0	0	0	0	1.336	1.694	1.676	1.297	1.22	1.146	1.374	1.307	1.249	1.203	1.176	0.9798	0.6737	0.2	0.188	0.176	0.164	0.152	0.14	0.128	0.116	0.104	0.092	0.08	0.08
0	0	0	0	0	0	0	0	0	0	0	0.4761	0.5458	0.5819	0.3959	0.4222	0.4429	0.4272	0.03798	0.02229	0.08008	0	-0	-0	-0	0	0	0	0	0	0	0.32	0.4	0.4	0.4	0.4	0.4	0	0	0	-0.012	-0.024	-0.036	-0.048	-0.06	-0.072	-0.084	0	0	0
639	0	0	0	0	0	0	0	0	0	0	0	0	0	0	0.9581	1.317	1.568	1.667	1.639	1.573	1.508	1.446	1.386	1.326	1.264	1.165	1.029	0.911	0.8697	0.8307	0.7992	0.7794	0.7643	0.7556	0.7624	0.7822	0.8077	0.8346	0.8643	0.8855	0.9011	0.9074	0.908	0.8961	0.8697	0.8364	0.7952	0.7358	0.2702
640	0	0	0	0	0	0	0	0	-0	-0	-0	-0	-0	0	0	0	0	0	0	0	0	0	0	0	0	0	0	1.36	1.618	1.717	1.668	1.318	1.569	1.52	1.445	1.367	1.225	0.9653	0.696	0.5213	0.4435	0.4281	0.4435	0.464	0.4875	0.5087	0.5315	0.5538	0.1745
641	0	0	0	0	0	0	0	0	0	0	0	0	0	0	0	0	0	0	0	0	0	0	0	0	0	1.381	1.553	1.67	1.627	1.581	1.501	1.365	1.052	0.786	0.577	0.4522	0.02706	0.001631	0.001261	-0.01098	-0.02302	-0.03488	-0.04657	-0.0581	0.002762	0.004123	0.005965	0.00845	0.01177
642	0	0	0	0	0	0	0	0	0	0	0	0	0	0	0	0	0	1.66	1.74	1.684	1.629	1.552	1.478	1.405	1.336	1.269	1.211	1.22	1.181	1.088	0.9494	0.8878	0.8216	0.7458	0.267	0.2	0.2	0.2	0.2444	0.3244	0.4044	0.4844	0.5644	0.6061	0.761	0.8949	0.9519	0.951	0.9221
643	0	0	0	0	0	0	0	0	0	0	0	0	0	0	0	0	0	0	0	0	0	1.386	1.5	1.451	1.415	1.532	1.545	1.493	1.387	1.25	1.04	0.932	0.7973	0.6366	0.2	0.2	0.2	0.2	0.2	0.2	0.2	0.188	0.176	0.164	0.152	0.14	0.128	0.116	0.2
644	0	0	0	0	0	0	0	0	0	0	0	0	0	0	0	0	0	0	0	0	0	0	0	0	0	0	0	1.364	1.481	1.475	1.422	1.379	1.314	1.42	1.423	1.257	0.9248	0.5729	0.4505	0.418	0.4137	0.4108	0.4089	0.007974	0.007711	0.007912	0.008537	0.009333	0.05558
645	0	0	0	0	0	0	0	0	0	0	0	0	0	0	0	0	0	0	0	0	0	0	0	1.567	1.727	1.373	1.321	1.246	1.171	1.399	1.329	1.224	0.9915	0.6651	0.4	0.4	0.4	0.4	0.4	0.4	0.4	0.4	1e-05	1e-05	-0.01199	-0.02399	-0.03599	-0.04799	-0.05999
0	NaN	NaN	NaN	NaN	NaN	NaN	NaN	NaN	NaN	NaN	NaN	NaN	NaN	NaN	NaN	NaN	NaN	NaN	NaN	NaN	NaN	NaN	NaN	NaN	NaN	NaN	NaN	NaN	NaN	NaN	NaN	NaN	NaN	NaN	NaN	NaN	NaN	NaN	NaN	NaN	NaN	NaN	NaN	NaN	NaN	NaN	NaN	NaN	NaN
646	0	0	0	0	0	0	0	0	0	0	0	0	0	0	0	0	0	0	0	0	0	0	0	0	0	0	0	0	0	1.605	1.736	1.683	1.632	1.581	1.505	1.428	1.349	1.262	1.13	0.8632	0.4987	0.4031	0.4006	0.4001	0.4	0.4	0.4	0.4	0.4
647	0	0	0	0	0	0	0	0	0	0	0	0	0	0	0	0	0	0	0	0	0	0	0	0	0	0	0	0	1.4	1.608	1.747	1.75	1.7	1.65	1.575	1.497	1.412	1.318	1.214	1.099	1.027	0.9513	0.9205	0.9415	0.9694	0.9899	0.9689	0.9224	0.8449
0	NaN	NaN	NaN	NaN	NaN	NaN	NaN	NaN	NaN	NaN	NaN	NaN	NaN	NaN	NaN	NaN	NaN	NaN	NaN	NaN	NaN	NaN	NaN	NaN	NaN	NaN	NaN	NaN	NaN	NaN	NaN	NaN	NaN	NaN	NaN	NaN	NaN	NaN	NaN	NaN	NaN	NaN	NaN	NaN	NaN	NaN	NaN	NaN	NaN
648	0	0	0	0	0	0	0	0	0	0	0	0	0	0	0	0.9941	1.286	1.449	1.402	1.336	1.239	1.14	1.065	1.069	1.043	0.9832	0.8873	0.7495	-0.02564	0	0	0	0	0	0	0	0	0	0	0	0	0	0	0	0	0	0	0	0
0	0	0	0	0	0	0	0	0	-0	-0	-0	-0	-0	-0	-0	-0	-0	-0	-0	-0	-0	-0	0	0	0	0	0	0	0	0	0	0	0	0	0	0	0	0	0	0	0	0	1.004	1.251	1.341	0.6752	0.6059	0.5132	0.4212
649	0	0	0	0	0	0	0	0	-0	-0	-0	-0	-0	-0	-0	-0	-0	-0	0	0	0	0	0	0	0	0	0	0	0	0	0	0	0	0	0	0	1.006	1.377	1.425	1.438	1.409	1.151	1.077	0.9847	0.8761	0.7165	0.4759	0.425	7.766e-05
650	0	0	0	0	0	0	0	0	0	0	0	0	0	0	0	0	0	0	0	0	0	0	0	0	0	0	1.318	1.648	1.681	1.325	1.247	1.171	1.398	1.327	1.261	1.2	1.201	1.134	0.9306	0.7186	0.1942	0.1974	0.2	0.2	0.2	0.2	0.2	0.2	0.2
0	0	0	0	0	0	0	0	0	-0	-0	-0	-0	-0	0	0	0	0	0	0	0	0	0	0	0	0	0	0	0	-0	-0	-0	-0	-0	-0	-0	-0	-0	-0	0	0	0	0	0	0	0	0	0	0	0
651	0	0	0	0	0	0	0	0	0	0	0	0	0	0	0	1.345	1.48	1.525	1.522	1.461	1.395	1.326	1.27	1.267	1.229	1.162	1.081	1.041	0.8702	0.8102	0.6992	0.5848	0.5023	0.5025	0.5024	0.502	0.5034	0.1056	0.1076	0.1103	0.1015	0.09119	0.07863	0.0652	0.04975	0.03104	0.01012	-0.01174	-0.03323
0	0	0	0	0	0	0	0	0	-0	-0	-0.2	-0.2	-0.2	-0.2	-0.2	-0.2	0	0	0	0	0	0	0	0	0	0	0	0	0	0	0	0	0	0	0	0	0	0	0	0	0	0	0	0	0	0	0	0	0
652	0	0	0	0	0	0	0	0	0	0	0	0	0	0	0	0	0	0	0	0	0	0	0	0	0	0	0	0	0	1.383	1.497	1.444	1.399	1.384	1.466	1.271	1.068	0.9475	0.7298	0.462	0.4375	0.4377	0.4368	0.4337	0.02857	0.02421	0.02048	0.01721	0.01439
0	NaN	NaN	NaN	NaN	NaN	NaN	NaN	NaN	NaN	NaN	NaN	NaN	NaN	NaN	NaN	NaN	NaN	NaN	NaN	NaN	NaN	NaN	NaN	NaN	NaN	NaN	NaN	NaN	NaN	NaN	NaN	NaN	NaN	NaN	NaN	NaN	NaN	NaN	NaN	NaN	NaN	NaN	NaN	NaN	NaN	NaN	NaN	NaN	NaN
653	0	0	0	0	0	0	0	0	0	0	0	0	0	0	0	0	0	0	0	0	0	1.524	1.651	1.68	1.626	1.549	1.474	1.402	1.329	1.251	1.142	1.046	0.7596	0.5932	0.5697	0.5911	0.6	0.6	0.2	0.188	0.176	0.164	0.152	0.14	0.128	0.116	0.104	0.092	0.03789
654	0	0	0	0	0	0	0	0	0	0	0	0	0	0	0	0	0	0	0	0	0	0	0	1.596	1.73	1.374	1.322	1.246	1.173	1.402	1.335	1.275	1.231	1.242	1.107	0.9555	0.9352	0.8887	0.8157	0.7141	0.6	0.6	0.6	0.6	0.6	0.2	0.2	0.2	0.188
655	0	0	0	0	0	0	0	0	0	0	0	0	0	0	0	0	0	0	1.368	1.712	1.686	1.636	1.565	1.497	1.435	1.383	1.347	1.283	1.134	0.8951	0.7358	0.6	0.2	0.2	0.2	0.2	0.188	0.176	0.164	0.152	0.14	0.128	0.116	0.104	0.092	0.08	0.08	0.2	0.2
656	0	0	0	0	0	0	0	0	-0	-0	-0	-0	-0	-0	-0	-0	0	0	0	0	0	0	0	0	0	0	0	0	0	0	0	0	0	0	1.364	1.48	1.666	1.597	1.221	1.148	1.077	1.299	1.175	0.9842	0.8418	0.782	0.6651	0.6	0.6
0	NaN	NaN	NaN	NaN	NaN	NaN	NaN	NaN	NaN	NaN	NaN	NaN	NaN	NaN	NaN	NaN	NaN	NaN	NaN	NaN	NaN	NaN	NaN	NaN	NaN	NaN	NaN	NaN	NaN	NaN	NaN	NaN	NaN	NaN	NaN	NaN	NaN	NaN	NaN	NaN	NaN	NaN	NaN	NaN	NaN	NaN	NaN	NaN	NaN
657	0	0	0	0	0	0	0	0	0	0	0	0	0	0	0	0	0	0	0	0	0	1.239	1.512	1.677	1.627	1.249	1.174	1.102	1.332	1.248	1.068	0.7525	0.6232	0.4914	0.4544	0.0607	0.06643	0.05975	0.03692	0.01351	-0.01035	-0.03463	-0.05884	-0.08254	-0.0898	-0.09575	-0.1002	-0.091	-0.08034
658	0	0	0	0	0	0	0	0	0	0	0	0	0	0	0	0	0	0	0	0	0	0	0	0	0	0	0	0	0	0	1.65	1.43	1.373	1.319	1.243	1.169	1.398	1.331	1.277	1.254	1.249	1.116	0.9462	0.4117	0.2515	0.2	0.2	0.2	0.2
659	0	0	0	0	0	0	0	0	0	0	0	0	0	0	0	0	0	0	0	0	0	1.369	1.685	1.681	1.636	1.565	1.499	1.421	1.256	0.9573	0.7947	0.624	0.4821	0.07501	0.0742	0.07623	0.0794	0.08388	0.08918	0.09462	0.09962	0.1038	0.1073	0.1103	0.1136	0.1172	0.1211	0.09876	0.07922
660	0	0	0	0	0	0	0	0	0	0	0	0	0	0	0	0	0	0	1.343	1.656	1.38	1.323	1.244	1.168	1.093	1.019	1.24	1.113	0.9155	0.6347	0.5178	0.4021	0.4025	0.4028	0.4033	0.4042	0.4056	0.007149	0.008849	0.01056	0.0001963	-0.01047	-0.02145	-0.03274	-0.05999	-0.08747	-0.115	-0.1424	-0.1693
661	0	0	0	0	0	0	0	0	0	0	0	0	0	0	0	0	0	0	0	0	0	0	0	0	0	0	0	0	1.595	1.734	1.687	1.639	1.567	1.499	1.436	1.382	1.339	1.249	1.114	0.8939	0.7872	0.6598	0.6	0.6	0.6	0.6	0.6	0.6	0.6
662	0	0	0	0	0	0	0	0	0	0	0	0	0	0	0	0	0	0	0	0	0	0	0	0	1.239	1.503	1.677	1.626	1.248	1.173	1.102	1.335	1.286	1.272	1.219	1.008	0.7232	0.6	0.6	0.2	0.2	0.2	0.2	0.2	0.188	0.176	0.164	0.152	0.14
663	0	0	0	0	0	0	0	0	1.081	1.178	1.308	1.377	1.337	1.254	1.062	0.8632	0.5053	0.5474	0.5895	0.6316	0.6737	0.7158	0.8379	0.96	1.04	1.07	1.1	1.05	1	0.95	0.9	0.425	0.35	0.325	0.3	0.275	0.25	0.225	0.2794	0.3594	0.4394	0.5194	0.2	0.2	0.2	0.2	0.2	0.188	0.176
664	0	0	0	0	0	0	0	0	0	0	0	0	0	0	0	0	0	0	0	0	0	0	0	0	0	0	1.304	1.687	1.728	1.374	1.323	1.25	1.479	1.413	1.358	1.317	1.128	0.8214	0.5037	0.5038	0.5032	0.5011	0.09795	0.09479	0.09289	0.09235	0.08569	0.07585	0.062
0	0	0	0	0	0	0	0	0	0	0	0	0	0	0	0	0	0	0	0	1.549	1.733	1.377	1.322	1.245	1.17	1.093	1.23	0.8697	0.8215	0.7244	0.6052	0.4804	0.4802	0.479	0.07662	0.06067	0.04324	0.03988	0.03485	0.02814	0.02014	0.01107	0.001507	-0.007501	-0.01534	-0.009667	-0.001938	0.001569	0.001569
665	0	0	0	0	0	0	0	0	0	0	0	0	0.8432	1.254	1.382	1.52	1.607	1.559	1.498	1.435	1.364	1.261	0.9683	0.645	0.4698	0.4768	0.4853	0.09305	0.08784	0.08132	0.07357	0.06474	0.05446	0.04306	0.03096	0.01051	-0.01686	-0.04114	-0.05056	-0.05575	-0.05827	0.06091	0.06255	0.1442	0.2289	0.3183	0.412	0.5053	0.5182
666	0	0	0	0	0	0	0	0	0	0	0.716	0.8354	1.203	1.428	1.461	1.577	1.562	1.507	1.416	1.273	0.9881	0.762	0.625	0.6	0.2	0.2	0.188	0.176	0.164	0.152	0.14	0.128	0.116	0.104	0.092	0.08	0.08	0.08	0.08	0.08	0.08	0.08	0.2	0.2	0.2	0.2	0.2	0.2	0.28
667	0	0	0	0	0	0	0	0	1.495	1.148	0.8953	0.7781	0.7434	0.7336	0.6966	0.6059	0.5152	0.4745	0.4588	0.4431	0.02745	-0.0002353	-0.024	-0.036	-0.048	-0.06	-0.072	-0.084	-0.096	0	0	0	0	0	0	0	-0.012	-0.024	-0.036	-0.048	-0.06	-0.072	-0.084	-0.096	-0.108	-0.12	-0.12	-0.12	-0.12
668	0	0	0	0	0	0	0	0	0	0	0	0	0	0	1.23	1.363	1.678	1.674	1.601	1.531	1.468	1.418	1.386	1.263	1.011	0.7244	0.2	0.188	0.176	0.164	0.152	0.14	0.128	0.116	0.104	0.2	0.2	0.28	0.36	0.4329	0.5011	0.5716	0.5649	0.5585	0.5526	0.5475	0.1433	0.2209	0.141
669	0	0	0	0	0	0	0	0	0	0	0	0	0	0	0	0	0	0	0	0	0	0	0	0	0	0	0	0	0	0	1.369	1.666	1.631	1.577	1.503	1.43	1.329	0.938	0.8319	0.7381	0.5831	0.3936	0.3562	0.3395	0.3392	0.3393	0.3398	-0.05926	-0.05799
670	0	0	0	0	0	0	0	0	0	0	0	0	0	0	0	1.307	1.482	1.671	1.29	1.211	1.135	1.058	0.9828	1.204	1.101	0.9947	0.8224	0.6175	-0.04584	-0.181	-0.2264	-0.2414	-0.2576	-0.275	-0.2936	-0.3134	-0.3344	-0.3566	-0.38	-0.38	-0.38	-0.38	-0.38	-0.2	0	0	0	0	0
671	0	0	0	0	0	0	0	0	0	0	0	0	0	0	0	0	0	1.325	1.393	1.658	1.598	1.22	1.145	1.071	1.301	1.218	1.028	0.6898	0.5342	0.4007	0.4004	0.0002666	0.0003381	-0.0114	-0.02296	-0.03439	-0.04582	-0.05739	-0.06906	-0.08086	-0.09305	-0.1057	-0.1185	-0.1192	-0.1197	-0.1199	-0.1357	-0.1514	-0.167
0	NaN	NaN	NaN	NaN	NaN	NaN	NaN	NaN	NaN	NaN	NaN	NaN	NaN	NaN	NaN	NaN	NaN	NaN	NaN	NaN	NaN	NaN	NaN	NaN	NaN	NaN	NaN	NaN	NaN	NaN	NaN	NaN	NaN	NaN	NaN	NaN	NaN	NaN	NaN	NaN	NaN	NaN	NaN	NaN	NaN	NaN	NaN	NaN	NaN
672	0	0	0	0	0	0	0	0	0	0	0	0	0	0	0	1.59	1.727	1.73	1.676	1.626	1.552	1.48	1.407	1.335	1.266	1.193	1.169	1.012	0.9052	0.8719	0.8023	0.6885	0.5182	0.4555	0.4552	0.4541	0.4531	0.4547	0.4557	0.057	0.05799	0.05694	0.04462	0.03161	0.01863	0.006806	-0.00584	-0.01877	-0.03136
673	0	0	0	0	0	0	0	0	0	0	0	0	0	0	0	0	0	0	0	0	0	0	0	0	0	0	1.38	1.699	1.689	1.646	1.575	1.507	1.441	1.38	1.322	1.264	1.178	1.032	0.9197	0.8371	0.7282	0.2021	0.2	0.2	0.2	0.2	0.2	0.2	0.2
674	0	0	0	0	0	0	0	0	0.4715	0.5886	0.7094	0.8337	1.107	1.51	1.64	1.653	1.607	1.506	1.338	1.059	0.8775	0.7	0.625	0.2	0.188	0.176	0.164	0.152	0.14	0.128	0.116	0.104	0.092	0.2	0.2	0.2	0.2203	0.2852	0.3382	0.3931	0.4535	0.4987	0.08995	0.08467	0.08049	0.07751	0.07673	0.06405	0.03564
675	0	0	0	0	0	0	0	0	0	0	0	0	0	0	0	0	0	0	1.518	1.655	1.729	1.375	1.325	1.551	1.481	1.413	1.35	1.295	1.249	1.167	1.025	0.9184	0.8729	0.8193	0.7675	0.719	0.675	0.6356	0.6071	0.6	0.6	0.6246	0.6986	0.7764	0.8504	0.9177	0.9643	0.951	0.9186
676	0	0	0	0	0	0	0	0	-0	-0	0	0	0	0	0	0	0	0	0	0	0	0	0	0	0	0	0	0	0	0	0	0	0	0	0	0	1.209	1.629	1.69	1.639	1.563	1.414	1.021	0.9546	0.8913	0.8111	0.6524	0.4627	0.3694
677	0	0	0	0	0	0	0	0	-0	-0	-0	-0	-0	-0	-0	-0	0	0	0	0	0	0	0	0	0	0	0	0	1.322	1.687	1.673	1.319	1.241	1.165	1.09	1.317	1.246	1.174	1.125	1.012	0.7057	0.5092	0.4639	0.05715	0.04888	0.03964	0.03021	0.02123	0.001909
0	0	0	0	0	0	0	0	0	0	0	0	0	0	0	0	0	1.249	1.359	1.535	1.617	1.544	1.169	1.096	1.326	1.252	1.146	0.9114	0.7118	0.5776	0.1157	0.09869	0.07716	0.05181	0.02498	-0.001483	-0.02568	-0.04597	-0.06289	-0.07758	-0.09276	-0.1115	-0.1301	-0.148	-0.1649	-0.181	-0.07668	-0.09232	-0.1082	-0.1242
678	0	0	0	0	0	0	0	0	-0	-0	0	0	0	0	0	0	0	0	0	0	0	0	0	0	0	0	0	0	0	0	0	0	0	0	0	0	0	0	0	0	0	0	1.491	1.74	1.688	1.633	1.255	1.481	1.408
679	0	0	0	0	0	0	0	0	-0	-0	-0	-0	-0	-0	0	0	0	0	0	0	0	0	0	0	0	0	0	0	0	0	0	0	0	0	0	0	0	0	0	0	0	0	0	0	0	0	0	1.665	1.385
680	0	0	0	0	0	0	0	0	0	0	0	0	0	1.019	1.36	1.442	1.575	1.597	1.53	1.458	1.365	1.167	0.7891	0.6092	0.437	0.4122	0.4153	0.01778	0.007967	-0.002093	-0.01232	-0.02261	-0.03275	-0.04275	-0.06817	-0.0931	-0.1173	-0.1406	-0.1509	-0.1445	-0.1374	-0.1297	-0.001423	0.007914	0.01809	0.02915	0.04105	0.05365	0.06722
0	0	0	0	0	0	0	0	0	-0	-0	-0	-0	-0	-0	-0.1413	-0.02128	0.09872	0.2187	0	0	0	0	0	0	0	0	0	0	0	0	0	0	0	0	0	0	0	0	0	0	0	0	0	0	0	0	0	0	0
0	NaN	NaN	NaN	NaN	NaN	NaN	NaN	NaN	NaN	NaN	NaN	NaN	NaN	NaN	NaN	NaN	NaN	NaN	NaN	NaN	NaN	NaN	NaN	NaN	NaN	NaN	NaN	NaN	NaN	NaN	NaN	NaN	NaN	NaN	NaN	NaN	NaN	NaN	NaN	NaN	NaN	NaN	NaN	NaN	NaN	NaN	NaN	NaN	NaN
681	0	0	0	0	0	0	0	0	0	0.6645	0.8023	0.9401	1.195	1.533	1.533	1.47	1.397	1.3	1.147	0.9102	0.7	0.625	0.6	0.2	0.188	0.176	0.164	0.152	0.14	0.128	0.116	0.104	0.092	0.08	0.08	0.2	0.2	0.2	0.2	0.2	0.2	0.2	0.2	0.2	0.2	0.2	0.2	0.2	0.28
682	0	0	0	0	0	0	0	0	0	0	0	0	0	0	0	1.354	1.658	1.731	1.375	1.295	1.219	1.146	1.375	1.308	1.247	1.159	0.9715	0.7271	0.4577	0.4561	0.4518	0.4448	0.4363	0.4277	0.02069	0.01687	0.01769	0.02439	0.02607	0.0347	0.04896	0.06637	0.08458	0.1021	0.116	0.104	0.092	0.08	0.08
683	0	0	0	0	0	0	0	0	0	0	0	0	0	0	0	0	0	0	0	0	0	0	0	1.315	1.442	1.638	1.627	1.578	1.505	1.435	1.37	1.312	1.266	1.278	1.178	1.037	0.8917	0.8361	0.3696	0.2981	0.2278	0.2276	0.2	0.2	0.2	0.2	0.28	0.36	0.44
0	0	0	0	0	0	0	0	0	-0	-0	-0	-0	-0	-0	-0	-0	-0	-0	-0	-0	-0	-0	-0	-0	-0	-0	-0	-0	-0	-0	-0	-0	-0	-0	-0	-0	-0	-0	-0	-0	-0	0	0	0	0	0	0	0	0
684	0	0	0	0	0	0	0	0	0	0	0	0	0	0	0	0	0	0	0	0	0	0	0	0	1.225	1.619	1.676	1.322	1.245	1.17	1.398	1.328	1.263	1.204	1.208	1.083	0.8881	0.7387	0.6323	0.1276	0.1404	0.1538	0.1671	0.1799	0.1917	0.2	0.2	0.2	0.2
0	NaN	NaN	NaN	NaN	NaN	NaN	NaN	NaN	NaN	NaN	NaN	NaN	NaN	NaN	NaN	NaN	NaN	NaN	NaN	NaN	NaN	NaN	NaN	NaN	NaN	NaN	NaN	NaN	NaN	NaN	NaN	NaN	NaN	NaN	NaN	NaN	NaN	NaN	NaN	NaN	NaN	NaN	NaN	NaN	NaN	NaN	NaN	NaN	NaN
685	0	0	0	0	0	0	0	0	0	0	0	0	0	0	0	0	0	0	0	0	0	0	0	0	1.387	1.457	1.458	1.627	1.575	1.513	1.459	1.423	1.386	1.229	0.9923	0.6441	0.6	0.6	0.2	0.188	0.176	0.164	0.152	0.14	0.128	0.116	0.104	0.092	0.08
686	0	0	0	0	0	0	0	0	0	0	0	0	0	0	0	0	1.234	1.367	1.654	1.677	1.602	1.529	1.458	1.393	1.336	1.294	1.271	1.171	1.018	0.782	0.6304	0.6	0.6	0.2	0.2	0.2	0.1579	0.1158	-0.1263	-0.1684	-0.2	-0.2	-0.2	-0.2	-0.2	-0.2162	-0.2336	-0.2522	-0.272
0	NaN	NaN	NaN	NaN	NaN	NaN	NaN	NaN	NaN	NaN	NaN	NaN	NaN	NaN	NaN	NaN	NaN	NaN	NaN	NaN	NaN	NaN	NaN	NaN	NaN	NaN	NaN	NaN	NaN	NaN	NaN	NaN	NaN	NaN	NaN	NaN	NaN	NaN	NaN	NaN	NaN	NaN	NaN	NaN	NaN	NaN	NaN	NaN	NaN
687	0	0	0	0	0	0	0	0	0	0	0	0	0	0	0	0	0	0	0	0	0	0	0	0	0	0	0	0	0	1.314	1.65	1.743	1.692	1.641	1.568	1.499	1.435	1.377	1.322	1.243	1.115	0.8965	0.7606	0.6	0.6	0.6	0.6	0.2	0.2
688	0	0	0	0	0	0	0	0	-0	-0	-0	-0.1505	-0.1518	-0.154	-0.1553	-0.1564	-0.1572	-0.1576	-0.1586	-0.1607	-0.1626	-0.1641	-0.1651	-0.1666	-0.1683	-0	-0	-0	-0	-0	-0	-0	-0	-0	-0	-0	-0	-0	-0	-0	-0	-0	-0	-0	-0	-0	-0	-0	-0
689	0	0	0	0	0	0	0	0	0	0	0	0	0	0	0	0	0	0	0	0	0	0	0	0	0	0	0	0	0	1.385	1.557	1.676	1.613	1.538	1.466	1.397	1.304	1.083	0.7346	0.5877	0.4249	0.4276	0.4329	0.4372	0.4402	0.04304	0.03425	0.02485	0.01573
690	0	0	0	0	0	0	0	0	0.8532	1.042	1.072	1.147	1.156	1.159	1.162	1.159	1.149	1.18	1.202	1.2	1.2	0.8	0.75	0.7	0.65	0.5987	0.5196	0.4377	0.3586	0.3324	0.3572	0.3878	0.4248	0.4249	0.4287	0.4351	0.3942	0.304	0.2147	0.127	0.04053	-0.04452	-0.128	-0.1465	-0.1343	-0.1204	-0.1052	-0.0895	-0.07435
691	0	0	0	0	0	0	0	0	0	0	0	0	0	0	0	0	0	0	0	0	0	0	0	0	0	0	0	0	0	1.336	1.448	1.659	1.637	1.566	1.497	1.432	1.372	1.316	1.257	1.228	1.119	1.001	0.9403	0.8931	0.8199	0.7296	0.6259	0.6	0.6
692	0	0	0	0	0	0	0	0	0	0	0	0	0	0	0	0	0	0	0	0	0	0	0	0	1.324	1.452	1.587	1.632	1.598	1.533	1.471	1.416	1.371	1.315	1.221	1.048	0.8967	0.7976	0.6691	0.6	0.6	0.6	0.6	0.6	0.6	0.2	0.2	0.2	0.2
0	0	0	0	0	0	0	0	0	-0	-0	-0	-0	-0	-0	-0	-0	-0	-0	-0	-0	-0	-0	-0	-0	-0	-0	-0	-0	-0	-0	-0	-0	-0	-0	-0	-0	-0	-0	-0	-0	-0	-0	-0	-0	-0	-0	-0	-0	0
0	0	0	0	0	0	0	0	0	-0	-0	-0	-0	-0	-0	-0	-0	-0	-0	-0	-0	-0	-0	-0	-0	-0	-0	-0	-0	-0	-0	-0	-0	-0	-0	0	0	0	0	0	0	0	0	0	0	0	0	0	0	0
0	0	0	0	0	0	0	0	0	-0	-0	-0	-0	-0	-0	-0	-0	-0	-0	-0	-0	-0	-0	-0	-0	-0	-0	-0	-0	-0	-0	-0	-0	-0	-0	-0	-0	-0	-0	-0	-0	-0	-0	-0	-0	-0	-0	-0	-0	-0
0	NaN	NaN	NaN	NaN	NaN	NaN	NaN	NaN	NaN	NaN	NaN	NaN	NaN	NaN	NaN	NaN	NaN	NaN	NaN	NaN	NaN	NaN	NaN	NaN	NaN	NaN	NaN	NaN	NaN	NaN	NaN	NaN	NaN	NaN	NaN	NaN	NaN	NaN	NaN	NaN	NaN	NaN	NaN	NaN	NaN	NaN	NaN	NaN	NaN
0	NaN	NaN	NaN	NaN	NaN	NaN	NaN	NaN	NaN	NaN	NaN	NaN	NaN	NaN	NaN	NaN	NaN	NaN	NaN	NaN	NaN	NaN	NaN	NaN	NaN	NaN	NaN	NaN	NaN	NaN	NaN	NaN	NaN	NaN	NaN	NaN	NaN	NaN	NaN	NaN	NaN	NaN	NaN	NaN	NaN	NaN	NaN	NaN	NaN
0	NaN	NaN	NaN	NaN	NaN	NaN	NaN	NaN	NaN	NaN	NaN	NaN	NaN	NaN	NaN	NaN	NaN	NaN	NaN	NaN	NaN	NaN	NaN	NaN	NaN	NaN	NaN	NaN	NaN	NaN	NaN	NaN	NaN	NaN	NaN	NaN	NaN	NaN	NaN	NaN	NaN	NaN	NaN	NaN	NaN	NaN	NaN	NaN	NaN
693	0	0	0	0	0	0	0	0	-0	-0	-0	-0	-0	-0	-0	-0	-0	-0	-0	-0	-0	-0	-0	-0	-0	-0	-0	-0	-0	-0	-0	-0	-0	-0	-0	-0	-0	-0	-0	0	0	0	0	0	0	0	0	0	0
0	NaN	NaN	NaN	NaN	NaN	NaN	NaN	NaN	NaN	NaN	NaN	NaN	NaN	NaN	NaN	NaN	NaN	NaN	NaN	NaN	NaN	NaN	NaN	NaN	NaN	NaN	NaN	NaN	NaN	NaN	NaN	NaN	NaN	NaN	NaN	NaN	NaN	NaN	NaN	NaN	NaN	NaN	NaN	NaN	NaN	NaN	NaN	NaN	NaN
0	0	0	0	0	0	0	0	0	-0	-0	-0	-0	-0	-0	-0	-0	-0	-0	-0	-0	-0	-0	-0	-0	-0	-0	-0	-0	-0	-0	-0	-0	-0	-0	-0	-0	-0	-0	-0	-0	-0	-0	-0	-0	-0	-0	-0	-0	-0
694	0	0	0	0	0	0	0	0	-0	-0	-0	-0	-0	-0	-0	-0	-0	-0	-0	-0	-0	-0	-0	-0	-0	-0	-0	-0	-0	-0	-0	-0	-0	-0	-0	-0	-0	-0	-0	-0	-0	-0	-0	-0	-0	-0	-0	-0	-0
695	0	0	0	0	0	0	0	0	-0	-0	-0	-0	-0	-0	-0	-0	-0	-0	-0	-0	-0	-0	-0	-0	-0	-0	-0	-0	-0	-0	-0	-0	-0	-0	-0	-0	-0	-0	-0	-0	-0	-0	-0	-0	-0	-0	-0	-0	-0
[truncated: 206 more columns]
