# Supplementary material for: Fractional killing arises from cell-to-cell variability in overcoming a caspase activity threshold
Source: Mol Syst Biol. 2015 May 7;11(5):803. doi: 10.15252/msb.20145584 (PMC4461398; doi:10.15252/msb.20145584)
Supplement: Supplementary file 3 [file msb0011-0803-sd3.zip › All_data/020_TRAIL (250 ngml)_4/FRET_ratios.tsv]

Cell #	T=5min	T=10min	T=15min	T=20min	T=25min	T=30min	T=35min	T=40min	T=45min	T=50min	T=55min	T=60min	T=65min	T=70min	T=75min	T=80min	T=85min	T=90min	T=95min	T=100min	T=105min	T=110min	T=115min	T=120min	T=125min	T=130min	T=135min	T=140min	T=145min	T=150min	T=155min	T=160min	T=165min	T=170min	T=175min	T=180min	T=185min	T=190min	T=195min	T=200min	T=205min	T=210min	T=215min	T=220min	T=225min	T=230min	T=235min	T=240min	T=245min
1	1e-05	1e-05	1e-05	1e-05	1e-05	1e-05	0.010845	0.035781	0.066773	NaN	NaN	NaN	NaN	NaN	NaN	NaN	NaN	NaN	NaN	NaN	NaN	NaN	NaN	NaN	NaN	NaN	NaN	NaN	NaN	NaN	NaN	NaN	NaN	NaN	NaN	NaN	NaN	NaN	NaN	NaN	NaN	NaN	NaN	NaN	NaN	NaN	NaN	NaN	NaN
2	1e-05	1e-05	0.0037379	0.010785	0.01727	0.024331	0.032814	0.042492	0.052935	0.063101	0.074036	0.086005	0.099508	0.11432	0.13003	0.14738	0.1664	0.1872	0.21033	0.23578	0.26409	NaN	NaN	NaN	NaN	NaN	NaN	NaN	NaN	NaN	NaN	NaN	NaN	NaN	NaN	NaN	NaN	NaN	NaN	NaN	NaN	NaN	NaN	NaN	NaN	NaN	NaN	NaN	NaN
3	1e-05	1e-05	1e-05	1e-05	1e-05	1e-05	0.0053448	0.018494	0.035046	0.054443	0.077429	0.10411	NaN	NaN	NaN	NaN	NaN	NaN	NaN	NaN	NaN	NaN	NaN	NaN	NaN	NaN	NaN	NaN	NaN	NaN	NaN	NaN	NaN	NaN	NaN	NaN	NaN	NaN	NaN	NaN	NaN	NaN	NaN	NaN	NaN	NaN	NaN	NaN	NaN
4	1e-05	1e-05	1e-05	1e-05	1e-05	1e-05	0.0026119	0.0089175	0.016085	0.023654	0.031725	0.040365	0.049663	0.059476	0.070204	0.082187	0.094809	0.10805	0.12203	0.13663	0.15237	0.16942	0.18741	0.20644	0.22649	0.24751	0.26868	0.29102	0.3138	0.33678	0.36019	0.38323	0.40544	0.42771	0.44951	0.47127	0.49238	0.51348	0.5333	0.5525	0.57094	0.58819	0.60482	0.62068	0.63551	0.64895	0.66047	0.67087	0.67969
5	1e-05	1e-05	0.0077766	0.022368	0.037989	0.055823	0.075995	0.098708	0.12358	0.15169	0.18207	0.21553	NaN	NaN	NaN	NaN	NaN	NaN	NaN	NaN	NaN	NaN	NaN	NaN	NaN	NaN	NaN	NaN	NaN	NaN	NaN	NaN	NaN	NaN	NaN	NaN	NaN	NaN	NaN	NaN	NaN	NaN	NaN	NaN	NaN	NaN	NaN	NaN	NaN
6	1e-05	1e-05	1e-05	0.0095528	0.021957	0.036058	0.053307	0.073118	0.095858	0.12104	0.14869	NaN	NaN	NaN	NaN	NaN	NaN	NaN	NaN	NaN	NaN	NaN	NaN	NaN	NaN	NaN	NaN	NaN	NaN	NaN	NaN	NaN	NaN	NaN	NaN	NaN	NaN	NaN	NaN	NaN	NaN	NaN	NaN	NaN	NaN	NaN	NaN	NaN	NaN
7	1e-05	1e-05	1e-05	1e-05	0.0048105	0.014303	0.025273	0.03781	0.052247	0.067501	0.084405	0.10332	0.12511	0.1497	0.17591	NaN	NaN	NaN	NaN	NaN	NaN	NaN	NaN	NaN	NaN	NaN	NaN	NaN	NaN	NaN	NaN	NaN	NaN	NaN	NaN	NaN	NaN	NaN	NaN	NaN	NaN	NaN	NaN	NaN	NaN	NaN	NaN	NaN	NaN
8	1e-05	1e-05	1e-05	1e-05	1e-05	1e-05	NaN	NaN	NaN	NaN	NaN	NaN	NaN	NaN	NaN	NaN	NaN	NaN	NaN	NaN	NaN	NaN	NaN	NaN	NaN	NaN	NaN	NaN	NaN	NaN	NaN	NaN	NaN	NaN	NaN	NaN	NaN	NaN	NaN	NaN	NaN	NaN	NaN	NaN	NaN	NaN	NaN	NaN	NaN
9	1e-05	1e-05	1e-05	1e-05	0.0015445	0.0062708	0.012184	0.019604	0.029324	0.039839	0.05225	0.066631	0.082815	0.10033	0.11884	0.138	0.15809	0.17892	0.20068	0.22323	0.24744	0.27225	0.29877	NaN	NaN	NaN	NaN	NaN	NaN	NaN	NaN	NaN	NaN	NaN	NaN	NaN	NaN	NaN	NaN	NaN	NaN	NaN	NaN	NaN	NaN	NaN	NaN	NaN	NaN
10	1e-05	1e-05	1e-05	1e-05	1e-05	1e-05	0.0028201	0.0092154	0.016328	0.023947	0.032074	0.041108	0.050738	0.061035	0.072067	0.084027	0.096588	0.10968	0.12377	0.13859	0.15448	0.17148	0.18917	0.2083	0.22823	0.24915	0.2704	0.29282	0.31603	0.33938	0.36295	0.38626	0.40887	0.43116	0.45238	0.47324	0.49322	0.51302	0.53127	0.54873	0.56506	0.5798	0.59369	0.6069	0.61933	0.63084	0.64088	0.64971	0.65701
11	1e-05	1e-05	1e-05	1e-05	1e-05	1e-05	0.0090822	0.030063	0.054157	NaN	NaN	NaN	NaN	NaN	NaN	NaN	NaN	NaN	NaN	NaN	NaN	NaN	NaN	NaN	NaN	NaN	NaN	NaN	NaN	NaN	NaN	NaN	NaN	NaN	NaN	NaN	NaN	NaN	NaN	NaN	NaN	NaN	NaN	NaN	NaN	NaN	NaN	NaN	NaN
12	1e-05	1e-05	0.00079501	0.016358	0.032992	0.050764	0.070729	0.093231	0.11742	0.14406	0.17263	0.20297	0.23478	NaN	NaN	NaN	NaN	NaN	NaN	NaN	NaN	NaN	NaN	NaN	NaN	NaN	NaN	NaN	NaN	NaN	NaN	NaN	NaN	NaN	NaN	NaN	NaN	NaN	NaN	NaN	NaN	NaN	NaN	NaN	NaN	NaN	NaN	NaN	NaN
13	0.014302	0.0084464	0.0038837	0.00031586	1e-05	1e-05	1e-05	1e-05	0.0034526	0.0093359	0.017669	0.028472	0.040936	0.054852	0.070281	0.087287	0.10543	0.12454	0.14521	0.16692	0.19025	0.21396	0.23861	0.26485	NaN	NaN	NaN	NaN	NaN	NaN	NaN	NaN	NaN	NaN	NaN	NaN	NaN	NaN	NaN	NaN	NaN	NaN	NaN	NaN	NaN	NaN	NaN	NaN	NaN
14	1e-05	1e-05	0.0022031	0.0040004	0.0057514	0.0050035	5.5511e-05	0.0015466	0.010698	0.02501	0.04039	0.059243	0.081994	0.10545	0.1314	0.16151	0.19321	0.22675	NaN	NaN	NaN	NaN	NaN	NaN	NaN	NaN	NaN	NaN	NaN	NaN	NaN	NaN	NaN	NaN	NaN	NaN	NaN	NaN	NaN	NaN	NaN	NaN	NaN	NaN	NaN	NaN	NaN	NaN	NaN
15	1e-05	1e-05	1e-05	0.0011041	0.009068	0.018748	0.031694	0.047059	0.06463	0.083874	0.10457	0.12761	0.1528	0.17991	0.20819	NaN	NaN	NaN	NaN	NaN	NaN	NaN	NaN	NaN	NaN	NaN	NaN	NaN	NaN	NaN	NaN	NaN	NaN	NaN	NaN	NaN	NaN	NaN	NaN	NaN	NaN	NaN	NaN	NaN	NaN	NaN	NaN	NaN	NaN
16	1e-05	1e-05	1e-05	1e-05	1e-05	1e-05	0.011868	NaN	NaN	NaN	NaN	NaN	NaN	NaN	NaN	NaN	NaN	NaN	NaN	NaN	NaN	NaN	NaN	NaN	NaN	NaN	NaN	NaN	NaN	NaN	NaN	NaN	NaN	NaN	NaN	NaN	NaN	NaN	NaN	NaN	NaN	NaN	NaN	NaN	NaN	NaN	NaN	NaN	NaN
17	1e-05	1e-05	1e-05	1e-05	1e-05	1e-05	0.004461	0.014489	0.025339	0.036433	0.048515	0.061987	0.07709	0.094095	0.11374	0.13662	0.1625	NaN	NaN	NaN	NaN	NaN	NaN	NaN	NaN	NaN	NaN	NaN	NaN	NaN	NaN	NaN	NaN	NaN	NaN	NaN	NaN	NaN	NaN	NaN	NaN	NaN	NaN	NaN	NaN	NaN	NaN	NaN	NaN
18	1e-05	1e-05	1e-05	1e-05	1e-05	1e-05	0.005288	0.018242	0.031427	0.04669	0.063479	0.083004	NaN	NaN	NaN	NaN	NaN	NaN	NaN	NaN	NaN	NaN	NaN	NaN	NaN	NaN	NaN	NaN	NaN	NaN	NaN	NaN	NaN	NaN	NaN	NaN	NaN	NaN	NaN	NaN	NaN	NaN	NaN	NaN	NaN	NaN	NaN	NaN	NaN
19	1e-05	1e-05	1e-05	1e-05	1e-05	1e-05	0.0063781	0.021233	0.038405	0.056847	0.077637	0.10093	0.1266	0.15501	NaN	NaN	NaN	NaN	NaN	NaN	NaN	NaN	NaN	NaN	NaN	NaN	NaN	NaN	NaN	NaN	NaN	NaN	NaN	NaN	NaN	NaN	NaN	NaN	NaN	NaN	NaN	NaN	NaN	NaN	NaN	NaN	NaN	NaN	NaN
20	1e-05	1e-05	1e-05	0.0029603	0.0073794	0.013859	0.021531	0.030797	0.042486	0.055364	0.070038	0.086468	0.10413	0.12303	0.14283	0.16393	0.18532	0.2077	0.23142	0.25703	0.28499	0.3144	NaN	NaN	NaN	NaN	NaN	NaN	NaN	NaN	NaN	NaN	NaN	NaN	NaN	NaN	NaN	NaN	NaN	NaN	NaN	NaN	NaN	NaN	NaN	NaN	NaN	NaN	NaN
21	1e-05	1e-05	0.00074639	0.0066835	0.012831	0.020687	0.031266	0.043781	0.058328	0.07405	0.090897	0.1092	0.12903	0.15002	0.17123	0.19427	0.21952	0.24586	0.27438	NaN	NaN	NaN	NaN	NaN	NaN	NaN	NaN	NaN	NaN	NaN	NaN	NaN	NaN	NaN	NaN	NaN	NaN	NaN	NaN	NaN	NaN	NaN	NaN	NaN	NaN	NaN	NaN	NaN	NaN
22	1e-05	1e-05	1e-05	0.010977	0.023174	0.036507	0.051422	0.067632	0.08551	0.10392	0.12403	0.14597	0.16917	0.19395	0.21975	0.2471	0.27593	0.30581	0.33744	NaN	NaN	NaN	NaN	NaN	NaN	NaN	NaN	NaN	NaN	NaN	NaN	NaN	NaN	NaN	NaN	NaN	NaN	NaN	NaN	NaN	NaN	NaN	NaN	NaN	NaN	NaN	NaN	NaN	NaN
23	1e-05	1e-05	0.0041585	0.011157	0.018133	0.025903	0.034598	0.044419	0.055415	0.06683	0.07986	0.094578	0.11134	0.12999	0.15076	0.17355	0.19816	0.22501	0.2541	NaN	NaN	NaN	NaN	NaN	NaN	NaN	NaN	NaN	NaN	NaN	NaN	NaN	NaN	NaN	NaN	NaN	NaN	NaN	NaN	NaN	NaN	NaN	NaN	NaN	NaN	NaN	NaN	NaN	NaN
24	1e-05	1e-05	1e-05	1e-05	1e-05	1e-05	0.013731	0.032786	0.055042	0.078474	0.10392	0.13217	0.1625	NaN	NaN	NaN	NaN	NaN	NaN	NaN	NaN	NaN	NaN	NaN	NaN	NaN	NaN	NaN	NaN	NaN	NaN	NaN	NaN	NaN	NaN	NaN	NaN	NaN	NaN	NaN	NaN	NaN	NaN	NaN	NaN	NaN	NaN	NaN	NaN
25	1e-05	1e-05	1e-05	1e-05	1e-05	1e-05	0.0071531	0.023997	0.043963	0.066202	NaN	NaN	NaN	NaN	NaN	NaN	NaN	NaN	NaN	NaN	NaN	NaN	NaN	NaN	NaN	NaN	NaN	NaN	NaN	NaN	NaN	NaN	NaN	NaN	NaN	NaN	NaN	NaN	NaN	NaN	NaN	NaN	NaN	NaN	NaN	NaN	NaN	NaN	NaN
26	1e-05	1e-05	1e-05	1e-05	0.0040608	0.01074	0.018436	0.027586	0.038195	0.049886	0.063218	0.077551	0.093198	0.10969	0.12773	0.14775	0.16915	0.19197	0.21538	0.24062	0.26685	0.29448	NaN	NaN	NaN	NaN	NaN	NaN	NaN	NaN	NaN	NaN	NaN	NaN	NaN	NaN	NaN	NaN	NaN	NaN	NaN	NaN	NaN	NaN	NaN	NaN	NaN	NaN	NaN
27	1e-05	1e-05	1e-05	1e-05	1e-05	1e-05	0.005998	0.018991	0.033223	0.04806	0.063409	0.079857	0.097313	0.11591	0.1354	0.15627	0.17905	0.20326	NaN	NaN	NaN	NaN	NaN	NaN	NaN	NaN	NaN	NaN	NaN	NaN	NaN	NaN	NaN	NaN	NaN	NaN	NaN	NaN	NaN	NaN	NaN	NaN	NaN	NaN	NaN	NaN	NaN	NaN	NaN
28	1e-05	1e-05	1e-05	1e-05	1e-05	1e-05	0.0039426	0.012339	0.020616	0.028346	0.036345	0.044438	0.052569	0.060358	0.068235	0.077107	0.086433	0.096032	0.10567	0.11552	0.12571	0.13581	0.14601	0.15623	0.16709	0.17839	0.18926	0.20024	0.21137	0.22241	0.23371	0.24516	0.25637	0.26777	0.27931	0.29058	0.30157	0.31294	0.32416	0.33553	0.34684	0.35745	0.368	0.37901	0.39024	0.40099	0.41174	0.42254	0.43304
29	1e-05	1e-05	1e-05	1e-05	1e-05	1e-05	0.0039681	0.012075	0.02075	0.028832	0.036926	0.046201	0.05593	0.06631	0.077791	0.090432	0.10429	0.11907	0.13485	0.15097	0.16852	0.18695	0.20586	0.22591	0.24694	0.26912	0.29248	NaN	NaN	NaN	NaN	NaN	NaN	NaN	NaN	NaN	NaN	NaN	NaN	NaN	NaN	NaN	NaN	NaN	NaN	NaN	NaN	NaN	NaN
30	1e-05	1e-05	1e-05	1e-05	1e-05	0.0072086	0.034997	NaN	NaN	NaN	NaN	NaN	NaN	NaN	NaN	NaN	NaN	NaN	NaN	NaN	NaN	NaN	NaN	NaN	NaN	NaN	NaN	NaN	NaN	NaN	NaN	NaN	NaN	NaN	NaN	NaN	NaN	NaN	NaN	NaN	NaN	NaN	NaN	NaN	NaN	NaN	NaN	NaN	NaN
31	1e-05	1e-05	1e-05	0.0075858	0.023141	0.040534	0.060685	0.083478	0.10923	NaN	NaN	NaN	NaN	NaN	NaN	NaN	NaN	NaN	NaN	NaN	NaN	NaN	NaN	NaN	NaN	NaN	NaN	NaN	NaN	NaN	NaN	NaN	NaN	NaN	NaN	NaN	NaN	NaN	NaN	NaN	NaN	NaN	NaN	NaN	NaN	NaN	NaN	NaN	NaN
32	1e-05	1e-05	1e-05	1e-05	1e-05	1e-05	0.0038405	0.012456	0.022341	0.032821	0.044115	0.057046	0.071315	0.086064	0.10244	0.1203	0.14007	NaN	NaN	NaN	NaN	NaN	NaN	NaN	NaN	NaN	NaN	NaN	NaN	NaN	NaN	NaN	NaN	NaN	NaN	NaN	NaN	NaN	NaN	NaN	NaN	NaN	NaN	NaN	NaN	NaN	NaN	NaN	NaN
33	1e-05	1e-05	1e-05	1e-05	1e-05	1e-05	0.0079995	0.025398	0.04491	0.065389	NaN	NaN	NaN	NaN	NaN	NaN	NaN	NaN	NaN	NaN	NaN	NaN	NaN	NaN	NaN	NaN	NaN	NaN	NaN	NaN	NaN	NaN	NaN	NaN	NaN	NaN	NaN	NaN	NaN	NaN	NaN	NaN	NaN	NaN	NaN	NaN	NaN	NaN	NaN
34	1e-05	1e-05	1e-05	1e-05	1e-05	1e-05	0.004879	0.015717	0.027648	0.040351	0.053824	0.068266	0.083469	0.099369	0.11612	0.13375	0.15233	0.17141	0.19142	0.21292	0.23585	0.26029	NaN	NaN	NaN	NaN	NaN	NaN	NaN	NaN	NaN	NaN	NaN	NaN	NaN	NaN	NaN	NaN	NaN	NaN	NaN	NaN	NaN	NaN	NaN	NaN	NaN	NaN	NaN
35	1e-05	1e-05	1e-05	1e-05	1e-05	1e-05	0.0051656	0.013566	0.023561	0.034755	0.047328	0.060995	0.075373	0.090131	0.1061	0.12352	0.14207	0.16143	0.18193	0.2038	0.22754	0.2531	NaN	NaN	NaN	NaN	NaN	NaN	NaN	NaN	NaN	NaN	NaN	NaN	NaN	NaN	NaN	NaN	NaN	NaN	NaN	NaN	NaN	NaN	NaN	NaN	NaN	NaN	NaN
36	1e-05	1e-05	1e-05	1e-05	1e-05	1e-05	0.0039925	0.013775	0.024596	0.036708	0.05013	0.064727	0.080873	0.097735	0.11631	0.13745	0.16138	0.18713	NaN	NaN	NaN	NaN	NaN	NaN	NaN	NaN	NaN	NaN	NaN	NaN	NaN	NaN	NaN	NaN	NaN	NaN	NaN	NaN	NaN	NaN	NaN	NaN	NaN	NaN	NaN	NaN	NaN	NaN	NaN
37	1e-05	1e-05	1e-05	1e-05	1e-05	1e-05	0.0060103	0.016498	0.029307	0.043299	0.059647	0.078844	0.10015	0.12407	0.15134	NaN	NaN	NaN	NaN	NaN	NaN	NaN	NaN	NaN	NaN	NaN	NaN	NaN	NaN	NaN	NaN	NaN	NaN	NaN	NaN	NaN	NaN	NaN	NaN	NaN	NaN	NaN	NaN	NaN	NaN	NaN	NaN	NaN	NaN
38	1e-05	1e-05	1e-05	1e-05	1e-05	1e-05	0.0043972	0.014111	0.024518	0.035984	0.048153	0.061155	0.075482	0.090552	0.10759	0.12726	0.14943	0.17384	NaN	NaN	NaN	NaN	NaN	NaN	NaN	NaN	NaN	NaN	NaN	NaN	NaN	NaN	NaN	NaN	NaN	NaN	NaN	NaN	NaN	NaN	NaN	NaN	NaN	NaN	NaN	NaN	NaN	NaN	NaN
39	1e-05	1e-05	1e-05	1e-05	1e-05	1e-05	0.0043948	0.014898	0.026245	0.037789	0.049801	0.062643	0.075598	0.089029	0.10334	0.11884	0.13454	0.15056	0.16656	0.1833	0.20133	0.22031	0.24039	0.26103	0.28177	0.30323	0.32436	0.34594	0.36764	0.38895	0.40993	0.43003	0.449	0.46637	0.4837	0.5004	0.51598	0.53146	0.54598	0.55959	0.57304	0.58505	0.59659	0.60759	0.6184	0.62771	0.63651	0.6445	0.65112
40	1e-05	1e-05	1e-05	1e-05	1e-05	1e-05	0.0047547	0.01515	0.026253	0.037257	0.04933	0.063025	0.077097	0.091519	0.1068	0.1239	0.14253	0.16244	0.18328	0.20443	0.22685	0.24939	0.27233	NaN	NaN	NaN	NaN	NaN	NaN	NaN	NaN	NaN	NaN	NaN	NaN	NaN	NaN	NaN	NaN	NaN	NaN	NaN	NaN	NaN	NaN	NaN	NaN	NaN	NaN
41	1e-05	1e-05	1e-05	1e-05	1e-05	1e-05	0.0088759	0.029316	0.053025	0.080246	NaN	NaN	NaN	NaN	NaN	NaN	NaN	NaN	NaN	NaN	NaN	NaN	NaN	NaN	NaN	NaN	NaN	NaN	NaN	NaN	NaN	NaN	NaN	NaN	NaN	NaN	NaN	NaN	NaN	NaN	NaN	NaN	NaN	NaN	NaN	NaN	NaN	NaN	NaN
42	1e-05	1e-05	1e-05	1e-05	1e-05	1e-05	NaN	NaN	NaN	NaN	NaN	NaN	NaN	NaN	NaN	NaN	NaN	NaN	NaN	NaN	NaN	NaN	NaN	NaN	NaN	NaN	NaN	NaN	NaN	NaN	NaN	NaN	NaN	NaN	NaN	NaN	NaN	NaN	NaN	NaN	NaN	NaN	NaN	NaN	NaN	NaN	NaN	NaN	NaN
43	1e-05	1e-05	1e-05	1e-05	1e-05	0.0032437	0.01022	0.018209	0.028014	0.039178	0.052012	0.067148	0.084246	0.10287	0.12357	0.14644	0.17177	NaN	NaN	NaN	NaN	NaN	NaN	NaN	NaN	NaN	NaN	NaN	NaN	NaN	NaN	NaN	NaN	NaN	NaN	NaN	NaN	NaN	NaN	NaN	NaN	NaN	NaN	NaN	NaN	NaN	NaN	NaN	NaN
44	1e-05	1e-05	1e-05	1e-05	1e-05	1e-05	0.0051292	0.016214	0.028034	0.039516	0.051788	0.064935	0.078744	0.093287	0.10832	0.12444	0.1412	0.15786	0.17499	0.19204	0.20989	0.22801	0.2465	0.26507	0.28375	0.30315	0.32242	0.34205	0.36196	0.38177	0.4017	0.42179	0.44163	0.4612	0.48106	0.50099	0.52009	0.5392	0.55727	0.57478	0.59193	0.60869	0.62434	0.63927	0.65335	0.66639	0.67829	0.68919	0.69913
45	1e-05	1e-05	1e-05	1e-05	1e-05	1e-05	0.0079926	0.026834	0.04963	NaN	NaN	NaN	NaN	NaN	NaN	NaN	NaN	NaN	NaN	NaN	NaN	NaN	NaN	NaN	NaN	NaN	NaN	NaN	NaN	NaN	NaN	NaN	NaN	NaN	NaN	NaN	NaN	NaN	NaN	NaN	NaN	NaN	NaN	NaN	NaN	NaN	NaN	NaN	NaN
46	1e-05	1e-05	1e-05	1e-05	1e-05	1e-05	0.0019617	0.0073531	0.014536	0.023334	0.034009	0.046787	0.061864	0.079155	0.09956	0.12261	0.14838	NaN	NaN	NaN	NaN	NaN	NaN	NaN	NaN	NaN	NaN	NaN	NaN	NaN	NaN	NaN	NaN	NaN	NaN	NaN	NaN	NaN	NaN	NaN	NaN	NaN	NaN	NaN	NaN	NaN	NaN	NaN	NaN
47	1e-05	1e-05	1e-05	1e-05	1e-05	1e-05	0.0058726	0.018681	0.032232	0.046659	0.061811	0.078444	0.095819	0.11409	0.13347	0.15491	0.17724	0.19927	0.2217	0.24451	0.26748	0.29134	0.31654	0.34296	NaN	NaN	NaN	NaN	NaN	NaN	NaN	NaN	NaN	NaN	NaN	NaN	NaN	NaN	NaN	NaN	NaN	NaN	NaN	NaN	NaN	NaN	NaN	NaN	NaN
48	1e-05	1e-05	1e-05	1e-05	1e-05	1e-05	0.0088168	0.029225	0.052914	0.079736	NaN	NaN	NaN	NaN	NaN	NaN	NaN	NaN	NaN	NaN	NaN	NaN	NaN	NaN	NaN	NaN	NaN	NaN	NaN	NaN	NaN	NaN	NaN	NaN	NaN	NaN	NaN	NaN	NaN	NaN	NaN	NaN	NaN	NaN	NaN	NaN	NaN	NaN	NaN
49	1e-05	1e-05	1e-05	1e-05	1e-05	1e-05	0.0023517	0.009111	0.017295	0.02637	0.036483	0.047348	0.058977	0.071172	0.084735	0.10009	0.1179	0.13741	0.15941	0.1848	NaN	NaN	NaN	NaN	NaN	NaN	NaN	NaN	NaN	NaN	NaN	NaN	NaN	NaN	NaN	NaN	NaN	NaN	NaN	NaN	NaN	NaN	NaN	NaN	NaN	NaN	NaN	NaN	NaN
50	1e-05	1e-05	1e-05	1e-05	1e-05	0.0058876	0.012799	0.021002	0.030291	0.039599	0.049211	0.05938	0.069788	0.080987	0.09277	0.10591	0.12054	0.13666	0.15362	0.17145	0.19174	0.21409	0.23854	NaN	NaN	NaN	NaN	NaN	NaN	NaN	NaN	NaN	NaN	NaN	NaN	NaN	NaN	NaN	NaN	NaN	NaN	NaN	NaN	NaN	NaN	NaN	NaN	NaN	NaN
51	1e-05	1e-05	1e-05	1e-05	0.0018548	0.011445	0.023768	0.038542	0.055859	0.074843	0.094618	0.11552	0.13739	0.16177	0.18772	0.2153	0.24416	0.27402	NaN	NaN	NaN	NaN	NaN	NaN	NaN	NaN	NaN	NaN	NaN	NaN	NaN	NaN	NaN	NaN	NaN	NaN	NaN	NaN	NaN	NaN	NaN	NaN	NaN	NaN	NaN	NaN	NaN	NaN	NaN
52	1e-05	1e-05	0.00029285	0.0013508	0.0027288	0.0051364	0.0085225	0.012457	0.017711	0.023552	0.030228	0.037831	0.046303	0.055533	0.065727	0.076905	0.089058	0.10222	0.11702	0.13317	0.15138	0.172	0.19506	NaN	NaN	NaN	NaN	NaN	NaN	NaN	NaN	NaN	NaN	NaN	NaN	NaN	NaN	NaN	NaN	NaN	NaN	NaN	NaN	NaN	NaN	NaN	NaN	NaN	NaN
53	1e-05	1e-05	1e-05	1e-05	1e-05	1e-05	0.0078789	0.025625	0.04553	0.066746	0.090207	0.11625	NaN	NaN	NaN	NaN	NaN	NaN	NaN	NaN	NaN	NaN	NaN	NaN	NaN	NaN	NaN	NaN	NaN	NaN	NaN	NaN	NaN	NaN	NaN	NaN	NaN	NaN	NaN	NaN	NaN	NaN	NaN	NaN	NaN	NaN	NaN	NaN	NaN
54	1e-05	1e-05	1e-05	1e-05	1e-05	0.0040875	0.013569	0.02481	0.036978	0.049514	0.062661	0.076606	0.091054	0.10553	0.12105	0.13735	0.15351	0.17008	0.18602	0.20243	0.21994	0.23754	0.25553	0.2742	0.29334	0.31316	0.33343	0.35503	0.37711	0.40042	0.42402	0.44769	NaN	NaN	NaN	NaN	NaN	NaN	NaN	NaN	NaN	NaN	NaN	NaN	NaN	NaN	NaN	NaN	NaN
55	1e-05	1e-05	1e-05	1e-05	1e-05	1e-05	0.0083248	0.025281	0.043196	0.061148	0.078856	0.098444	0.11917	0.1413	0.1661	0.19286	NaN	NaN	NaN	NaN	NaN	NaN	NaN	NaN	NaN	NaN	NaN	NaN	NaN	NaN	NaN	NaN	NaN	NaN	NaN	NaN	NaN	NaN	NaN	NaN	NaN	NaN	NaN	NaN	NaN	NaN	NaN	NaN	NaN
56	1e-05	1e-05	1e-05	1e-05	1e-05	1e-05	0.0048412	0.016706	0.030345	0.044808	0.060676	0.077767	0.096226	0.11529	0.13525	0.15677	0.18008	0.2045	0.22932	NaN	NaN	NaN	NaN	NaN	NaN	NaN	NaN	NaN	NaN	NaN	NaN	NaN	NaN	NaN	NaN	NaN	NaN	NaN	NaN	NaN	NaN	NaN	NaN	NaN	NaN	NaN	NaN	NaN	NaN
57	1e-05	1e-05	0.001262	0.0056522	0.010678	0.016475	0.023382	0.031402	0.040575	0.050461	0.061104	0.072683	0.084672	0.097212	0.11057	0.12448	0.13921	0.15445	0.17007	0.18639	0.20406	0.22271	0.24354	0.26579	0.28938	NaN	NaN	NaN	NaN	NaN	NaN	NaN	NaN	NaN	NaN	NaN	NaN	NaN	NaN	NaN	NaN	NaN	NaN	NaN	NaN	NaN	NaN	NaN	NaN
58	1e-05	0.0036998	0.011066	0.019237	0.028164	0.037781	0.048872	0.061423	0.075558	0.091697	0.10906	0.12825	0.14931	0.17261	0.19765	NaN	NaN	NaN	NaN	NaN	NaN	NaN	NaN	NaN	NaN	NaN	NaN	NaN	NaN	NaN	NaN	NaN	NaN	NaN	NaN	NaN	NaN	NaN	NaN	NaN	NaN	NaN	NaN	NaN	NaN	NaN	NaN	NaN	NaN
59	1e-05	1e-05	1e-05	1e-05	1e-05	1e-05	NaN	NaN	NaN	NaN	NaN	NaN	NaN	NaN	NaN	NaN	NaN	NaN	NaN	NaN	NaN	NaN	NaN	NaN	NaN	NaN	NaN	NaN	NaN	NaN	NaN	NaN	NaN	NaN	NaN	NaN	NaN	NaN	NaN	NaN	NaN	NaN	NaN	NaN	NaN	NaN	NaN	NaN	NaN
60	1e-05	1e-05	1e-05	1e-05	1e-05	1e-05	0.0058611	0.019431	0.034221	0.049893	0.067565	0.086305	0.10607	0.12627	0.1482	0.17197	NaN	NaN	NaN	NaN	NaN	NaN	NaN	NaN	NaN	NaN	NaN	NaN	NaN	NaN	NaN	NaN	NaN	NaN	NaN	NaN	NaN	NaN	NaN	NaN	NaN	NaN	NaN	NaN	NaN	NaN	NaN	NaN	NaN
61	1e-05	1e-05	1e-05	1e-05	1e-05	1e-05	0.0014548	0.004947	0.0089437	0.013222	0.018039	0.023154	0.02834	0.033512	0.03884	0.044521	0.050253	0.05598	0.062261	0.068754	0.075719	0.082586	0.089919	0.097881	0.10618	0.11466	0.1232	0.1321	0.14119	0.14995	0.1587	0.16746	0.17615	0.18477	0.19315	0.20155	0.20981	0.2181	0.22577	0.23375	0.24164	0.24946	0.25699	0.26471	0.2722	0.27953	0.28664	0.29379	0.30098
62	1e-05	1e-05	1e-05	1e-05	1e-05	1e-05	NaN	NaN	NaN	NaN	NaN	NaN	NaN	NaN	NaN	NaN	NaN	NaN	NaN	NaN	NaN	NaN	NaN	NaN	NaN	NaN	NaN	NaN	NaN	NaN	NaN	NaN	NaN	NaN	NaN	NaN	NaN	NaN	NaN	NaN	NaN	NaN	NaN	NaN	NaN	NaN	NaN	NaN	NaN
63	1e-05	1e-05	1e-05	1e-05	1e-05	1e-05	0.0060254	0.02166	0.039984	0.060388	0.083704	0.11079	0.1415	NaN	NaN	NaN	NaN	NaN	NaN	NaN	NaN	NaN	NaN	NaN	NaN	NaN	NaN	NaN	NaN	NaN	NaN	NaN	NaN	NaN	NaN	NaN	NaN	NaN	NaN	NaN	NaN	NaN	NaN	NaN	NaN	NaN	NaN	NaN	NaN
64	0.0058026	0.001274	1e-05	1e-05	1e-05	1e-05	1e-05	1e-05	0.0035514	0.008607	0.014664	0.022433	0.031018	0.039459	0.048336	0.05718	0.065898	0.075283	0.085128	0.094399	0.10489	0.11618	0.12778	0.14011	0.15324	0.1664	0.18044	0.19547	0.2109	0.22702	0.24419	0.26189	0.28033	0.30026	0.32198	NaN	NaN	NaN	NaN	NaN	NaN	NaN	NaN	NaN	NaN	NaN	NaN	NaN	NaN
65	1e-05	1e-05	1e-05	1e-05	1e-05	1e-05	0.0036217	0.013571	0.025837	0.040637	0.057873	0.076733	0.097746	0.12005	0.1436	0.16809	NaN	NaN	NaN	NaN	NaN	NaN	NaN	NaN	NaN	NaN	NaN	NaN	NaN	NaN	NaN	NaN	NaN	NaN	NaN	NaN	NaN	NaN	NaN	NaN	NaN	NaN	NaN	NaN	NaN	NaN	NaN	NaN	NaN
66	1e-05	1e-05	0.0016013	0.0062907	0.011508	0.017851	0.025927	0.035685	0.047375	0.06051	0.075462	0.091609	0.10963	0.12914	0.15089	0.17512	0.20196	0.2313	NaN	NaN	NaN	NaN	NaN	NaN	NaN	NaN	NaN	NaN	NaN	NaN	NaN	NaN	NaN	NaN	NaN	NaN	NaN	NaN	NaN	NaN	NaN	NaN	NaN	NaN	NaN	NaN	NaN	NaN	NaN
67	1e-05	1e-05	1e-05	0.015009	0.035114	0.057973	0.084621	0.1153	NaN	NaN	NaN	NaN	NaN	NaN	NaN	NaN	NaN	NaN	NaN	NaN	NaN	NaN	NaN	NaN	NaN	NaN	NaN	NaN	NaN	NaN	NaN	NaN	NaN	NaN	NaN	NaN	NaN	NaN	NaN	NaN	NaN	NaN	NaN	NaN	NaN	NaN	NaN	NaN	NaN
68	1e-05	1e-05	1e-05	1e-05	1e-05	0.0065132	0.018153	0.03319	0.051469	0.072071	0.096052	0.12319	0.15279	NaN	NaN	NaN	NaN	NaN	NaN	NaN	NaN	NaN	NaN	NaN	NaN	NaN	NaN	NaN	NaN	NaN	NaN	NaN	NaN	NaN	NaN	NaN	NaN	NaN	NaN	NaN	NaN	NaN	NaN	NaN	NaN	NaN	NaN	NaN	NaN
69	0.040007	0.026681	0.015913	0.0072131	0.00068966	1e-05	1e-05	1e-05	0.001069	0.0078076	0.017914	0.029373	0.041799	0.054643	0.067924	0.081539	0.095897	0.11245	0.12867	0.14405	0.16098	0.17783	0.19833	0.22073	NaN	NaN	NaN	NaN	NaN	NaN	NaN	NaN	NaN	NaN	NaN	NaN	NaN	NaN	NaN	NaN	NaN	NaN	NaN	NaN	NaN	NaN	NaN	NaN	NaN
70	1e-05	1e-05	1e-05	1e-05	1e-05	1e-05	0.0039628	0.013641	0.025202	0.038367	0.052958	0.069245	0.087414	0.10717	0.12827	0.15054	0.17392	0.19819	0.2236	0.25021	NaN	NaN	NaN	NaN	NaN	NaN	NaN	NaN	NaN	NaN	NaN	NaN	NaN	NaN	NaN	NaN	NaN	NaN	NaN	NaN	NaN	NaN	NaN	NaN	NaN	NaN	NaN	NaN	NaN
71	1e-05	1e-05	1e-05	1e-05	1e-05	1e-05	0.0085981	0.019271	0.033016	0.048854	NaN	NaN	NaN	NaN	NaN	NaN	NaN	NaN	NaN	NaN	NaN	NaN	NaN	NaN	NaN	NaN	NaN	NaN	NaN	NaN	NaN	NaN	NaN	NaN	NaN	NaN	NaN	NaN	NaN	NaN	NaN	NaN	NaN	NaN	NaN	NaN	NaN	NaN	NaN
72	1e-05	1e-05	1e-05	1e-05	1e-05	0.0022989	0.0083864	0.018222	0.03038	0.044312	0.059457	0.075189	0.092596	0.11048	0.12792	0.14727	0.16695	0.19159	NaN	NaN	NaN	NaN	NaN	NaN	NaN	NaN	NaN	NaN	NaN	NaN	NaN	NaN	NaN	NaN	NaN	NaN	NaN	NaN	NaN	NaN	NaN	NaN	NaN	NaN	NaN	NaN	NaN	NaN	NaN
73	1e-05	1e-05	1e-05	0.00075602	0.0046468	0.010478	0.018148	0.028134	0.040705	0.055801	0.074096	0.09604	0.12228	0.15304	NaN	NaN	NaN	NaN	NaN	NaN	NaN	NaN	NaN	NaN	NaN	NaN	NaN	NaN	NaN	NaN	NaN	NaN	NaN	NaN	NaN	NaN	NaN	NaN	NaN	NaN	NaN	NaN	NaN	NaN	NaN	NaN	NaN	NaN	NaN
74	1e-05	1e-05	1e-05	1e-05	1e-05	1e-05	0.002902	0.010856	0.021626	0.034577	0.050268	0.068661	0.089929	0.11347	0.13963	NaN	NaN	NaN	NaN	NaN	NaN	NaN	NaN	NaN	NaN	NaN	NaN	NaN	NaN	NaN	NaN	NaN	NaN	NaN	NaN	NaN	NaN	NaN	NaN	NaN	NaN	NaN	NaN	NaN	NaN	NaN	NaN	NaN	NaN
75	1e-05	1e-05	1e-05	1e-05	1e-05	1e-05	0.0090782	0.030503	NaN	NaN	NaN	NaN	NaN	NaN	NaN	NaN	NaN	NaN	NaN	NaN	NaN	NaN	NaN	NaN	NaN	NaN	NaN	NaN	NaN	NaN	NaN	NaN	NaN	NaN	NaN	NaN	NaN	NaN	NaN	NaN	NaN	NaN	NaN	NaN	NaN	NaN	NaN	NaN	NaN
76	1e-05	1e-05	1e-05	0.00016345	0.0029918	0.0080899	0.015003	0.02405	0.036074	0.050292	0.06735	0.086566	0.1083	0.13166	0.15735	NaN	NaN	NaN	NaN	NaN	NaN	NaN	NaN	NaN	NaN	NaN	NaN	NaN	NaN	NaN	NaN	NaN	NaN	NaN	NaN	NaN	NaN	NaN	NaN	NaN	NaN	NaN	NaN	NaN	NaN	NaN	NaN	NaN	NaN
77	0.00050894	1e-05	1e-05	0.00023954	0.0039091	0.010118	0.018954	0.030457	0.044931	0.062507	0.082825	0.1062	0.13159	0.15964	0.19038	0.22338	0.25896	NaN	NaN	NaN	NaN	NaN	NaN	NaN	NaN	NaN	NaN	NaN	NaN	NaN	NaN	NaN	NaN	NaN	NaN	NaN	NaN	NaN	NaN	NaN	NaN	NaN	NaN	NaN	NaN	NaN	NaN	NaN	NaN
78	1e-05	1e-05	1e-05	1e-05	1e-05	1e-05	0.0073356	0.024751	0.04485	0.0675	0.092572	NaN	NaN	NaN	NaN	NaN	NaN	NaN	NaN	NaN	NaN	NaN	NaN	NaN	NaN	NaN	NaN	NaN	NaN	NaN	NaN	NaN	NaN	NaN	NaN	NaN	NaN	NaN	NaN	NaN	NaN	NaN	NaN	NaN	NaN	NaN	NaN	NaN	NaN
79	1e-05	1e-05	1e-05	1e-05	1e-05	1e-05	0.0051388	0.016591	0.030258	0.045789	0.064097	0.085739	0.11095	NaN	NaN	NaN	NaN	NaN	NaN	NaN	NaN	NaN	NaN	NaN	NaN	NaN	NaN	NaN	NaN	NaN	NaN	NaN	NaN	NaN	NaN	NaN	NaN	NaN	NaN	NaN	NaN	NaN	NaN	NaN	NaN	NaN	NaN	NaN	NaN
80	1e-05	1e-05	1e-05	1e-05	1e-05	0.0063019	0.013982	0.025182	0.038235	0.052799	0.06838	0.083973	0.10175	0.11921	0.13825	0.15707	0.1754	0.19752	0.2187	0.24007	0.26175	0.28333	0.30538	0.32626	0.34812	0.36896	0.39052	0.41247	0.43211	NaN	NaN	NaN	NaN	NaN	NaN	NaN	NaN	NaN	NaN	NaN	NaN	NaN	NaN	NaN	NaN	NaN	NaN	NaN	NaN
81	1e-05	1e-05	1e-05	1e-05	0.0039788	0.015299	0.028391	0.043181	0.059461	0.076916	0.096522	0.11863	0.1427	0.16934	0.19879	NaN	NaN	NaN	NaN	NaN	NaN	NaN	NaN	NaN	NaN	NaN	NaN	NaN	NaN	NaN	NaN	NaN	NaN	NaN	NaN	NaN	NaN	NaN	NaN	NaN	NaN	NaN	NaN	NaN	NaN	NaN	NaN	NaN	NaN
82	1e-05	1e-05	1e-05	0.0012811	0.0036208	0.0069712	0.011443	0.017025	0.023732	0.031468	0.04024	0.050001	0.060755	0.072325	0.084682	0.098193	0.11258	0.12786	0.14399	0.16128	0.17963	0.19876	0.21901	0.24045	0.26332	0.28787	NaN	NaN	NaN	NaN	NaN	NaN	NaN	NaN	NaN	NaN	NaN	NaN	NaN	NaN	NaN	NaN	NaN	NaN	NaN	NaN	NaN	NaN	NaN
83	1e-05	1e-05	1e-05	1e-05	1e-05	1e-05	0.002305	0.0082472	0.016418	0.025944	0.038566	0.054139	0.072737	0.094125	0.11927	NaN	NaN	NaN	NaN	NaN	NaN	NaN	NaN	NaN	NaN	NaN	NaN	NaN	NaN	NaN	NaN	NaN	NaN	NaN	NaN	NaN	NaN	NaN	NaN	NaN	NaN	NaN	NaN	NaN	NaN	NaN	NaN	NaN	NaN
84	1e-05	1e-05	1e-05	1e-05	0.0080421	0.024854	0.044757	0.068518	NaN	NaN	NaN	NaN	NaN	NaN	NaN	NaN	NaN	NaN	NaN	NaN	NaN	NaN	NaN	NaN	NaN	NaN	NaN	NaN	NaN	NaN	NaN	NaN	NaN	NaN	NaN	NaN	NaN	NaN	NaN	NaN	NaN	NaN	NaN	NaN	NaN	NaN	NaN	NaN	NaN
85	1e-05	1e-05	1e-05	1e-05	1e-05	1e-05	0.0023524	0.0088532	0.017878	0.028606	0.041475	0.056275	0.073096	0.091896	0.11292	0.13583	0.16067	NaN	NaN	NaN	NaN	NaN	NaN	NaN	NaN	NaN	NaN	NaN	NaN	NaN	NaN	NaN	NaN	NaN	NaN	NaN	NaN	NaN	NaN	NaN	NaN	NaN	NaN	NaN	NaN	NaN	NaN	NaN	NaN
86	1e-05	1e-05	1e-05	1e-05	1e-05	0.0057922	0.017871	0.03342	0.051633	0.073064	0.097041	0.1222	NaN	NaN	NaN	NaN	NaN	NaN	NaN	NaN	NaN	NaN	NaN	NaN	NaN	NaN	NaN	NaN	NaN	NaN	NaN	NaN	NaN	NaN	NaN	NaN	NaN	NaN	NaN	NaN	NaN	NaN	NaN	NaN	NaN	NaN	NaN	NaN	NaN
87	1e-05	1e-05	1e-05	1e-05	1e-05	1e-05	0.001978	0.0071642	0.01438	0.023033	0.033282	0.044678	0.057845	0.072145	0.08775	0.10461	0.12246	0.14138	0.1616	0.18286	0.2055	0.22944	0.2545	0.28042	NaN	NaN	NaN	NaN	NaN	NaN	NaN	NaN	NaN	NaN	NaN	NaN	NaN	NaN	NaN	NaN	NaN	NaN	NaN	NaN	NaN	NaN	NaN	NaN	NaN
88	1e-05	1e-05	1e-05	1e-05	1e-05	1e-05	0.0060836	0.020891	0.038428	0.058435	0.081357	0.107	NaN	NaN	NaN	NaN	NaN	NaN	NaN	NaN	NaN	NaN	NaN	NaN	NaN	NaN	NaN	NaN	NaN	NaN	NaN	NaN	NaN	NaN	NaN	NaN	NaN	NaN	NaN	NaN	NaN	NaN	NaN	NaN	NaN	NaN	NaN	NaN	NaN
89	1e-05	1e-05	1e-05	1e-05	0.0028906	0.0095359	0.017401	0.026095	0.035265	0.045589	0.057052	0.07037	0.084632	0.10027	0.11919	0.14038	0.16372	0.18909	NaN	NaN	NaN	NaN	NaN	NaN	NaN	NaN	NaN	NaN	NaN	NaN	NaN	NaN	NaN	NaN	NaN	NaN	NaN	NaN	NaN	NaN	NaN	NaN	NaN	NaN	NaN	NaN	NaN	NaN	NaN
90	1e-05	1e-05	1e-05	0.00034014	0.0083194	0.017953	0.029497	0.043392	0.05991	0.078365	0.099184	0.12231	0.14747	0.1743	0.20301	0.23294	NaN	NaN	NaN	NaN	NaN	NaN	NaN	NaN	NaN	NaN	NaN	NaN	NaN	NaN	NaN	NaN	NaN	NaN	NaN	NaN	NaN	NaN	NaN	NaN	NaN	NaN	NaN	NaN	NaN	NaN	NaN	NaN	NaN
91	1e-05	1e-05	1e-05	1e-05	1e-05	1e-05	0.0084425	0.02858	0.051921	NaN	NaN	NaN	NaN	NaN	NaN	NaN	NaN	NaN	NaN	NaN	NaN	NaN	NaN	NaN	NaN	NaN	NaN	NaN	NaN	NaN	NaN	NaN	NaN	NaN	NaN	NaN	NaN	NaN	NaN	NaN	NaN	NaN	NaN	NaN	NaN	NaN	NaN	NaN	NaN
92	1e-05	1e-05	1e-05	1e-05	0.0010124	0.0074561	0.015022	0.023523	0.033645	0.044479	0.056209	0.068072	0.080717	0.093913	0.10771	0.12226	0.13691	0.15178	0.16646	0.1813	0.19689	0.21287	0.22945	0.24595	0.2631	0.28017	0.29795	0.31716	0.33721	0.36015	NaN	NaN	NaN	NaN	NaN	NaN	NaN	NaN	NaN	NaN	NaN	NaN	NaN	NaN	NaN	NaN	NaN	NaN	NaN
93	1e-05	1e-05	1e-05	1e-05	1e-05	0.0032077	0.011441	0.0213	0.033059	0.046321	0.0615	0.077929	0.096142	0.11581	0.13692	0.15949	0.18357	0.20879	0.23536	0.26331	NaN	NaN	NaN	NaN	NaN	NaN	NaN	NaN	NaN	NaN	NaN	NaN	NaN	NaN	NaN	NaN	NaN	NaN	NaN	NaN	NaN	NaN	NaN	NaN	NaN	NaN	NaN	NaN	NaN
94	1e-05	1e-05	1e-05	1e-05	1e-05	1e-05	0.0025349	0.0083388	0.014874	0.021908	0.029726	0.038239	0.047799	0.057554	0.067974	0.078835	0.089987	0.10104	0.11286	0.12475	0.13714	0.14986	0.16295	0.17589	0.18908	0.20218	0.21536	0.22861	0.24201	0.25518	0.2683	0.28142	0.2938	0.30603	0.3184	0.3311	0.34375	0.35668	0.36933	0.38219	0.39455	0.40695	0.41901	0.43158	0.44372	0.45533	0.46626	0.47688	0.48685
95	1e-05	1e-05	1e-05	1e-05	1e-05	1e-05	0.0014189	0.0053925	0.01068	0.016967	0.024328	0.032322	0.041277	0.051071	0.062076	0.073971	0.087125	0.10118	0.1166	0.13316	0.15141	0.17167	0.19414	0.21852	0.24473	NaN	NaN	NaN	NaN	NaN	NaN	NaN	NaN	NaN	NaN	NaN	NaN	NaN	NaN	NaN	NaN	NaN	NaN	NaN	NaN	NaN	NaN	NaN	NaN
96	1e-05	1e-05	1e-05	1e-05	1e-05	1e-05	0.0063064	0.021136	0.038324	0.0573	0.078502	0.10197	0.12803	NaN	NaN	NaN	NaN	NaN	NaN	NaN	NaN	NaN	NaN	NaN	NaN	NaN	NaN	NaN	NaN	NaN	NaN	NaN	NaN	NaN	NaN	NaN	NaN	NaN	NaN	NaN	NaN	NaN	NaN	NaN	NaN	NaN	NaN	NaN	NaN
97	1e-05	0.0017821	0.011023	0.021481	0.033685	0.048842	0.068029	0.092029	NaN	NaN	NaN	NaN	NaN	NaN	NaN	NaN	NaN	NaN	NaN	NaN	NaN	NaN	NaN	NaN	NaN	NaN	NaN	NaN	NaN	NaN	NaN	NaN	NaN	NaN	NaN	NaN	NaN	NaN	NaN	NaN	NaN	NaN	NaN	NaN	NaN	NaN	NaN	NaN	NaN
98	1e-05	1e-05	0.0032493	0.0092536	0.015941	0.024286	0.03529	NaN	NaN	NaN	NaN	NaN	NaN	NaN	NaN	NaN	NaN	NaN	NaN	NaN	NaN	NaN	NaN	NaN	NaN	NaN	NaN	NaN	NaN	NaN	NaN	NaN	NaN	NaN	NaN	NaN	NaN	NaN	NaN	NaN	NaN	NaN	NaN	NaN	NaN	NaN	NaN	NaN	NaN
99	1e-05	1e-05	1e-05	1e-05	1e-05	1e-05	0.0051602	0.017614	0.032132	0.048925	0.068246	0.090086	0.11515	NaN	NaN	NaN	NaN	NaN	NaN	NaN	NaN	NaN	NaN	NaN	NaN	NaN	NaN	NaN	NaN	NaN	NaN	NaN	NaN	NaN	NaN	NaN	NaN	NaN	NaN	NaN	NaN	NaN	NaN	NaN	NaN	NaN	NaN	NaN	NaN
100	1e-05	1e-05	1e-05	1e-05	1e-05	1e-05	NaN	NaN	NaN	NaN	NaN	NaN	NaN	NaN	NaN	NaN	NaN	NaN	NaN	NaN	NaN	NaN	NaN	NaN	NaN	NaN	NaN	NaN	NaN	NaN	NaN	NaN	NaN	NaN	NaN	NaN	NaN	NaN	NaN	NaN	NaN	NaN	NaN	NaN	NaN	NaN	NaN	NaN	NaN
101	1e-05	1e-05	0.0090054	0.021231	0.035874	0.054814	0.0791	NaN	NaN	NaN	NaN	NaN	NaN	NaN	NaN	NaN	NaN	NaN	NaN	NaN	NaN	NaN	NaN	NaN	NaN	NaN	NaN	NaN	NaN	NaN	NaN	NaN	NaN	NaN	NaN	NaN	NaN	NaN	NaN	NaN	NaN	NaN	NaN	NaN	NaN	NaN	NaN	NaN	NaN
102	1e-05	1e-05	0.0024914	0.0092963	0.016684	0.025195	0.03546	0.047582	0.061399	0.076391	0.093068	0.11101	0.13074	0.15259	0.17686	0.20324	0.23198	0.26316	NaN	NaN	NaN	NaN	NaN	NaN	NaN	NaN	NaN	NaN	NaN	NaN	NaN	NaN	NaN	NaN	NaN	NaN	NaN	NaN	NaN	NaN	NaN	NaN	NaN	NaN	NaN	NaN	NaN	NaN	NaN
103	1e-05	1e-05	1e-05	0.0031049	0.0077964	0.013314	0.020147	0.028162	0.037414	0.047504	0.058541	0.070756	0.084296	0.099108	0.11567	0.13408	0.15418	0.17617	0.20017	0.22627	NaN	NaN	NaN	NaN	NaN	NaN	NaN	NaN	NaN	NaN	NaN	NaN	NaN	NaN	NaN	NaN	NaN	NaN	NaN	NaN	NaN	NaN	NaN	NaN	NaN	NaN	NaN	NaN	NaN
104	1e-05	1e-05	1e-05	1e-05	1e-05	1e-05	0.0038876	0.013157	0.023819	0.0355	0.049175	0.065449	0.085157	0.10901	NaN	NaN	NaN	NaN	NaN	NaN	NaN	NaN	NaN	NaN	NaN	NaN	NaN	NaN	NaN	NaN	NaN	NaN	NaN	NaN	NaN	NaN	NaN	NaN	NaN	NaN	NaN	NaN	NaN	NaN	NaN	NaN	NaN	NaN	NaN
105	1e-05	1e-05	1e-05	1e-05	0.0043277	0.0165	0.032262	0.051946	NaN	NaN	NaN	NaN	NaN	NaN	NaN	NaN	NaN	NaN	NaN	NaN	NaN	NaN	NaN	NaN	NaN	NaN	NaN	NaN	NaN	NaN	NaN	NaN	NaN	NaN	NaN	NaN	NaN	NaN	NaN	NaN	NaN	NaN	NaN	NaN	NaN	NaN	NaN	NaN	NaN
106	1e-05	0.0033795	0.014055	0.026909	0.043143	0.064074	0.090762	NaN	NaN	NaN	NaN	NaN	NaN	NaN	NaN	NaN	NaN	NaN	NaN	NaN	NaN	NaN	NaN	NaN	NaN	NaN	NaN	NaN	NaN	NaN	NaN	NaN	NaN	NaN	NaN	NaN	NaN	NaN	NaN	NaN	NaN	NaN	NaN	NaN	NaN	NaN	NaN	NaN	NaN
107	1e-05	0.00046166	0.0033906	0.007765	0.014001	0.022653	0.034729	0.050769	0.072054	NaN	NaN	NaN	NaN	NaN	NaN	NaN	NaN	NaN	NaN	NaN	NaN	NaN	NaN	NaN	NaN	NaN	NaN	NaN	NaN	NaN	NaN	NaN	NaN	NaN	NaN	NaN	NaN	NaN	NaN	NaN	NaN	NaN	NaN	NaN	NaN	NaN	NaN	NaN	NaN
108	1e-05	1e-05	1e-05	0.0092396	0.018729	0.028582	0.038928	0.049992	0.061807	0.073816	0.087074	0.10152	0.11737	0.13378	0.15156	0.17037	0.18975	0.21087	0.23379	0.25818	0.28547	NaN	NaN	NaN	NaN	NaN	NaN	NaN	NaN	NaN	NaN	NaN	NaN	NaN	NaN	NaN	NaN	NaN	NaN	NaN	NaN	NaN	NaN	NaN	NaN	NaN	NaN	NaN	NaN
109	1e-05	1e-05	1e-05	1e-05	1e-05	1e-05	NaN	NaN	NaN	NaN	NaN	NaN	NaN	NaN	NaN	NaN	NaN	NaN	NaN	NaN	NaN	NaN	NaN	NaN	NaN	NaN	NaN	NaN	NaN	NaN	NaN	NaN	NaN	NaN	NaN	NaN	NaN	NaN	NaN	NaN	NaN	NaN	NaN	NaN	NaN	NaN	NaN	NaN	NaN
110	1e-05	1e-05	1e-05	1e-05	1e-05	1e-05	0.0022885	0.0079586	0.014982	0.023113	0.032857	0.043621	0.055211	0.067965	0.081523	0.096	0.11138	0.12769	0.14519	0.16353	0.18287	0.20292	0.22385	0.24586	0.26829	0.29129	0.31437	0.33797	0.36149	0.38457	0.40711	0.42899	0.45005	0.47049	0.48978	0.50829	0.52545	0.54208	0.55711	0.57116	0.58382	0.59542	0.60643	0.61659	0.62542	0.63365	0.64089	0.64732	0.65248
111	1e-05	1e-05	1e-05	1e-05	0.0090295	0.025462	0.045317	0.06836	NaN	NaN	NaN	NaN	NaN	NaN	NaN	NaN	NaN	NaN	NaN	NaN	NaN	NaN	NaN	NaN	NaN	NaN	NaN	NaN	NaN	NaN	NaN	NaN	NaN	NaN	NaN	NaN	NaN	NaN	NaN	NaN	NaN	NaN	NaN	NaN	NaN	NaN	NaN	NaN	NaN
112	1e-05	1e-05	1e-05	1e-05	1e-05	0.003791	0.012776	0.022412	0.032869	0.044302	0.056506	0.070275	0.085704	0.10215	0.12237	0.14592	NaN	NaN	NaN	NaN	NaN	NaN	NaN	NaN	NaN	NaN	NaN	NaN	NaN	NaN	NaN	NaN	NaN	NaN	NaN	NaN	NaN	NaN	NaN	NaN	NaN	NaN	NaN	NaN	NaN	NaN	NaN	NaN	NaN
113	1e-05	1e-05	1e-05	1e-05	1e-05	1e-05	0.0083156	NaN	NaN	NaN	NaN	NaN	NaN	NaN	NaN	NaN	NaN	NaN	NaN	NaN	NaN	NaN	NaN	NaN	NaN	NaN	NaN	NaN	NaN	NaN	NaN	NaN	NaN	NaN	NaN	NaN	NaN	NaN	NaN	NaN	NaN	NaN	NaN	NaN	NaN	NaN	NaN	NaN	NaN
114	1e-05	1e-05	1e-05	1e-05	1e-05	1e-05	NaN	NaN	NaN	NaN	NaN	NaN	NaN	NaN	NaN	NaN	NaN	NaN	NaN	NaN	NaN	NaN	NaN	NaN	NaN	NaN	NaN	NaN	NaN	NaN	NaN	NaN	NaN	NaN	NaN	NaN	NaN	NaN	NaN	NaN	NaN	NaN	NaN	NaN	NaN	NaN	NaN	NaN	NaN
115	1e-05	1e-05	1e-05	0.0090116	0.018268	0.028301	0.039557	0.052238	0.066534	0.082213	0.099721	0.11965	0.14264	0.16886	NaN	NaN	NaN	NaN	NaN	NaN	NaN	NaN	NaN	NaN	NaN	NaN	NaN	NaN	NaN	NaN	NaN	NaN	NaN	NaN	NaN	NaN	NaN	NaN	NaN	NaN	NaN	NaN	NaN	NaN	NaN	NaN	NaN	NaN	NaN
116	1e-05	1e-05	1e-05	1e-05	1e-05	1e-05	0.0013787	0.0045153	0.0083875	0.012286	0.016389	0.020824	0.025642	0.030823	0.036284	0.0423	0.048665	0.05522	0.062009	0.068789	0.075949	0.083306	0.090855	0.098575	0.10656	0.11445	0.12201	0.12951	0.1368	0.14417	0.15135	0.1584	0.16544	0.17225	0.17897	0.18528	0.19147	0.1979	0.20399	0.21015	0.21602	0.22188	0.22749	0.23279	0.23791	0.24275	0.24749	0.25205	0.25617
117	1e-05	1e-05	1e-05	1e-05	1e-05	1e-05	0.0013289	0.0048507	0.0096493	0.015204	0.021866	0.029161	0.037289	0.046054	0.055431	0.065428	0.076002	0.086639	0.098062	0.10978	0.122	0.13446	0.14727	0.16022	0.17361	0.18731	0.20103	0.21529	0.22973	0.24415	0.25844	0.27269	0.28686	0.30106	0.31538	0.3296	0.34349	0.35739	0.37054	0.38377	0.39661	0.40924	0.42168	0.43401	0.44617	0.45826	0.47023	0.48185	0.49307
118	1e-05	0.0010877	0.0031596	0.0060924	0.010015	0.015507	0.022876	0.032001	0.043251	0.055856	0.07027	0.086159	0.10316	0.12131	0.14099	0.16215	0.18509	0.20988	0.23721	NaN	NaN	NaN	NaN	NaN	NaN	NaN	NaN	NaN	NaN	NaN	NaN	NaN	NaN	NaN	NaN	NaN	NaN	NaN	NaN	NaN	NaN	NaN	NaN	NaN	NaN	NaN	NaN	NaN	NaN
119	1e-05	1e-05	1e-05	0.0039095	0.011356	0.019766	0.029628	0.041143	0.054487	0.069318	0.08607	0.10488	0.12602	0.14973	0.17637	0.20609	NaN	NaN	NaN	NaN	NaN	NaN	NaN	NaN	NaN	NaN	NaN	NaN	NaN	NaN	NaN	NaN	NaN	NaN	NaN	NaN	NaN	NaN	NaN	NaN	NaN	NaN	NaN	NaN	NaN	NaN	NaN	NaN	NaN
120	1e-05	1e-05	1e-05	1e-05	1e-05	0.00095524	0.022135	0.045226	0.070504	0.0983	0.12838	NaN	NaN	NaN	NaN	NaN	NaN	NaN	NaN	NaN	NaN	NaN	NaN	NaN	NaN	NaN	NaN	NaN	NaN	NaN	NaN	NaN	NaN	NaN	NaN	NaN	NaN	NaN	NaN	NaN	NaN	NaN	NaN	NaN	NaN	NaN	NaN	NaN	NaN
121	0.014958	0.0092343	0.0044841	0.0003296	1e-05	1e-05	1e-05	1e-05	1e-05	0.0045715	0.01067	0.018366	0.027903	0.038091	0.049748	0.062963	0.077704	0.093793	0.11162	0.13076	0.15176	0.17451	0.19906	0.22549	0.2538	0.28367	NaN	NaN	NaN	NaN	NaN	NaN	NaN	NaN	NaN	NaN	NaN	NaN	NaN	NaN	NaN	NaN	NaN	NaN	NaN	NaN	NaN	NaN	NaN
122	1e-05	1e-05	1e-05	0.0013302	0.005211	0.010044	0.016301	0.023875	0.032901	0.04285	0.053453	0.0649	0.077616	0.091854	0.10711	0.12344	0.14082	NaN	NaN	NaN	NaN	NaN	NaN	NaN	NaN	NaN	NaN	NaN	NaN	NaN	NaN	NaN	NaN	NaN	NaN	NaN	NaN	NaN	NaN	NaN	NaN	NaN	NaN	NaN	NaN	NaN	NaN	NaN	NaN
123	0.0028406	0.00045375	1e-05	1e-05	0.0018677	0.0055226	0.011024	0.018863	0.02887	0.041388	0.056578	0.074648	0.094916	0.11658	0.14044	0.16655	0.19516	0.22676	0.26052	NaN	NaN	NaN	NaN	NaN	NaN	NaN	NaN	NaN	NaN	NaN	NaN	NaN	NaN	NaN	NaN	NaN	NaN	NaN	NaN	NaN	NaN	NaN	NaN	NaN	NaN	NaN	NaN	NaN	NaN
124	0.22877	0.23213	0.23613	0.24116	0.2471	0.25441	0.2635	0.27451	0.28761	0.3023	0.31901	0.33776	0.35827	0.38019	0.40344	0.42826	0.45413	0.48125	0.50956	NaN	NaN	NaN	NaN	NaN	NaN	NaN	NaN	NaN	NaN	NaN	NaN	NaN	NaN	NaN	NaN	NaN	NaN	NaN	NaN	NaN	NaN	NaN	NaN	NaN	NaN	NaN	NaN	NaN	NaN
125	1e-05	1e-05	1e-05	1e-05	1e-05	1e-05	0.004747	0.014841	0.02594	0.037464	0.04935	0.062311	0.076266	0.09076	0.10629	0.12267	0.13966	0.15702	0.175	0.19292	0.21165	0.23058	0.24959	0.26862	0.28801	0.30722	0.32633	0.34578	0.36553	0.38588	0.40693	0.42828	NaN	NaN	NaN	NaN	NaN	NaN	NaN	NaN	NaN	NaN	NaN	NaN	NaN	NaN	NaN	NaN	NaN
126	1e-05	1e-05	1e-05	1e-05	1e-05	0.0042606	0.012821	0.023069	0.035439	0.049432	0.064979	0.082585	0.10213	0.12325	0.14544	0.16903	0.19412	0.21989	0.24658	NaN	NaN	NaN	NaN	NaN	NaN	NaN	NaN	NaN	NaN	NaN	NaN	NaN	NaN	NaN	NaN	NaN	NaN	NaN	NaN	NaN	NaN	NaN	NaN	NaN	NaN	NaN	NaN	NaN	NaN
127	1e-05	1e-05	1e-05	1e-05	1e-05	1e-05	0.0060697	0.019878	0.035771	0.052586	0.071571	0.091946	0.11449	0.1386	0.16462	0.19256	0.22177	NaN	NaN	NaN	NaN	NaN	NaN	NaN	NaN	NaN	NaN	NaN	NaN	NaN	NaN	NaN	NaN	NaN	NaN	NaN	NaN	NaN	NaN	NaN	NaN	NaN	NaN	NaN	NaN	NaN	NaN	NaN	NaN
128	1e-05	1e-05	1e-05	0.0058436	0.015012	0.025992	0.039432	NaN	NaN	NaN	NaN	NaN	NaN	NaN	NaN	NaN	NaN	NaN	NaN	NaN	NaN	NaN	NaN	NaN	NaN	NaN	NaN	NaN	NaN	NaN	NaN	NaN	NaN	NaN	NaN	NaN	NaN	NaN	NaN	NaN	NaN	NaN	NaN	NaN	NaN	NaN	NaN	NaN	NaN
129	1e-05	1e-05	1e-05	1e-05	1e-05	1e-05	0.0041723	0.013765	0.024786	0.036759	0.049729	0.063779	0.07898	0.095167	0.11223	0.1301	0.14849	0.16721	0.18653	0.20617	0.22645	0.24777	0.27028	0.29378	NaN	NaN	NaN	NaN	NaN	NaN	NaN	NaN	NaN	NaN	NaN	NaN	NaN	NaN	NaN	NaN	NaN	NaN	NaN	NaN	NaN	NaN	NaN	NaN	NaN
130	1e-05	1e-05	1e-05	1e-05	1e-05	1e-05	0.0030201	0.0099967	0.018079	0.026998	0.036941	0.048352	0.060962	0.074154	0.088471	0.10384	0.12025	0.13739	0.15546	0.17416	0.19413	0.21509	0.23659	0.25892	0.28232	0.30623	0.33108	NaN	NaN	NaN	NaN	NaN	NaN	NaN	NaN	NaN	NaN	NaN	NaN	NaN	NaN	NaN	NaN	NaN	NaN	NaN	NaN	NaN	NaN
131	1e-05	1e-05	1e-05	1e-05	1e-05	1e-05	0.010173	NaN	NaN	NaN	NaN	NaN	NaN	NaN	NaN	NaN	NaN	NaN	NaN	NaN	NaN	NaN	NaN	NaN	NaN	NaN	NaN	NaN	NaN	NaN	NaN	NaN	NaN	NaN	NaN	NaN	NaN	NaN	NaN	NaN	NaN	NaN	NaN	NaN	NaN	NaN	NaN	NaN	NaN
132	1e-05	1e-05	1e-05	1e-05	1e-05	1e-05	0.0047235	0.015514	0.028367	0.043119	0.059523	0.077854	0.098472	0.12108	0.14505	0.1702	0.19646	0.22361	0.25244	NaN	NaN	NaN	NaN	NaN	NaN	NaN	NaN	NaN	NaN	NaN	NaN	NaN	NaN	NaN	NaN	NaN	NaN	NaN	NaN	NaN	NaN	NaN	NaN	NaN	NaN	NaN	NaN	NaN	NaN
133	1e-05	1e-05	1e-05	1e-05	1e-05	1e-05	0.003546	0.013788	0.026684	0.042118	0.061129	0.082899	0.10783	0.13474	NaN	NaN	NaN	NaN	NaN	NaN	NaN	NaN	NaN	NaN	NaN	NaN	NaN	NaN	NaN	NaN	NaN	NaN	NaN	NaN	NaN	NaN	NaN	NaN	NaN	NaN	NaN	NaN	NaN	NaN	NaN	NaN	NaN	NaN	NaN
134	1e-05	1e-05	1e-05	1e-05	0.005104	0.014514	0.026294	0.04052	0.057178	0.075955	0.097155	0.12076	0.1466	0.17445	0.20408	0.23596	NaN	NaN	NaN	NaN	NaN	NaN	NaN	NaN	NaN	NaN	NaN	NaN	NaN	NaN	NaN	NaN	NaN	NaN	NaN	NaN	NaN	NaN	NaN	NaN	NaN	NaN	NaN	NaN	NaN	NaN	NaN	NaN	NaN
135	1e-05	1e-05	1e-05	1e-05	1e-05	1e-05	0.0052703	0.017766	0.033166	0.051206	0.071583	0.094614	0.12009	0.1477	NaN	NaN	NaN	NaN	NaN	NaN	NaN	NaN	NaN	NaN	NaN	NaN	NaN	NaN	NaN	NaN	NaN	NaN	NaN	NaN	NaN	NaN	NaN	NaN	NaN	NaN	NaN	NaN	NaN	NaN	NaN	NaN	NaN	NaN	NaN
136	1e-05	1e-05	1e-05	1e-05	1e-05	0.0053885	0.015312	0.027727	0.042896	0.06016	0.08029	0.10287	0.12802	0.1558	NaN	NaN	NaN	NaN	NaN	NaN	NaN	NaN	NaN	NaN	NaN	NaN	NaN	NaN	NaN	NaN	NaN	NaN	NaN	NaN	NaN	NaN	NaN	NaN	NaN	NaN	NaN	NaN	NaN	NaN	NaN	NaN	NaN	NaN	NaN
137	1e-05	1e-05	0.0019411	0.0062153	0.010739	0.016203	0.023358	0.032425	0.043024	0.05472	0.067872	0.081916	0.097482	0.1142	0.13234	0.15217	0.17335	0.19536	0.21825	0.24212	0.26739	0.29372	0.32209	NaN	NaN	NaN	NaN	NaN	NaN	NaN	NaN	NaN	NaN	NaN	NaN	NaN	NaN	NaN	NaN	NaN	NaN	NaN	NaN	NaN	NaN	NaN	NaN	NaN	NaN
138	1e-05	1e-05	1e-05	1e-05	1e-05	1e-05	0.0028192	0.010184	0.019443	0.030114	0.042056	0.055561	0.070536	0.087015	0.10394	0.12108	0.13868	0.15595	0.17386	0.19196	0.21083	0.22994	0.24862	0.26691	0.28443	0.30189	0.31977	0.3379	0.3557	0.37331	0.39029	0.40626	0.42101	0.43575	0.45097	0.46654	0.48156	0.49579	0.50848	0.521	0.53272	0.54364	0.55394	0.56499	0.57579	0.58527	0.59339	0.60144	0.60883
139	1e-05	1e-05	1e-05	1e-05	1e-05	1e-05	0.0059194	0.020105	0.03609	0.053876	0.072743	0.093672	0.11656	0.14113	0.16623	0.1931	0.22101	0.24943	NaN	NaN	NaN	NaN	NaN	NaN	NaN	NaN	NaN	NaN	NaN	NaN	NaN	NaN	NaN	NaN	NaN	NaN	NaN	NaN	NaN	NaN	NaN	NaN	NaN	NaN	NaN	NaN	NaN	NaN	NaN
140	0.004763	0.00056681	1e-05	1e-05	1e-05	1e-05	1e-05	1e-05	0.0049352	0.012662	0.022555	0.034651	0.048617	0.064187	0.080699	0.098889	0.11906	0.13987	0.16242	0.18621	0.21169	0.23851	0.2669	NaN	NaN	NaN	NaN	NaN	NaN	NaN	NaN	NaN	NaN	NaN	NaN	NaN	NaN	NaN	NaN	NaN	NaN	NaN	NaN	NaN	NaN	NaN	NaN	NaN	NaN
141	1e-05	1e-05	1e-05	1e-05	0.0033661	0.011435	0.021462	0.033271	0.047258	0.063276	0.0817	0.10218	0.12515	0.15085	0.18018	NaN	NaN	NaN	NaN	NaN	NaN	NaN	NaN	NaN	NaN	NaN	NaN	NaN	NaN	NaN	NaN	NaN	NaN	NaN	NaN	NaN	NaN	NaN	NaN	NaN	NaN	NaN	NaN	NaN	NaN	NaN	NaN	NaN	NaN
142	1e-05	1e-05	1e-05	1e-05	1e-05	0.0065737	0.019496	0.036057	0.056251	0.080182	NaN	NaN	NaN	NaN	NaN	NaN	NaN	NaN	NaN	NaN	NaN	NaN	NaN	NaN	NaN	NaN	NaN	NaN	NaN	NaN	NaN	NaN	NaN	NaN	NaN	NaN	NaN	NaN	NaN	NaN	NaN	NaN	NaN	NaN	NaN	NaN	NaN	NaN	NaN
143	1e-05	1e-05	1e-05	1e-05	1e-05	1e-05	0.0029016	0.010342	0.019418	0.030284	0.042904	0.056818	0.072352	0.08988	0.10942	0.13096	0.15458	0.18001	0.20697	0.23534	NaN	NaN	NaN	NaN	NaN	NaN	NaN	NaN	NaN	NaN	NaN	NaN	NaN	NaN	NaN	NaN	NaN	NaN	NaN	NaN	NaN	NaN	NaN	NaN	NaN	NaN	NaN	NaN	NaN
144	1e-05	1e-05	1e-05	1e-05	1e-05	1e-05	0.002302	0.0094419	0.019473	0.031528	0.045728	0.06227	0.080974	0.10165	0.12411	0.14804	0.17327	0.19887	0.22628	0.25392	NaN	NaN	NaN	NaN	NaN	NaN	NaN	NaN	NaN	NaN	NaN	NaN	NaN	NaN	NaN	NaN	NaN	NaN	NaN	NaN	NaN	NaN	NaN	NaN	NaN	NaN	NaN	NaN	NaN
145	0.0075872	0.0021505	1e-05	1e-05	1e-05	1e-05	1e-05	1e-05	0.0033356	0.010926	0.020379	0.031905	0.045156	0.059939	0.075534	0.092803	0.11222	0.13282	0.15541	0.17973	0.20537	0.23193	0.25998	0.28855	0.31768	0.34806	0.37832	0.40781	0.43757	0.46624	0.49361	0.51982	0.54511	0.5688	0.59181	0.61337	0.63277	0.65107	0.66779	0.68262	0.69585	0.70743	0.71788	0.72732	0.73513	0.74125	0.74622	0.75018	0.75339
146	1e-05	1e-05	1e-05	1e-05	1e-05	1e-05	0.0040505	0.014895	0.028481	0.044112	0.06164	0.081887	0.10333	0.12561	0.14929	0.17404	0.20048	0.22817	NaN	NaN	NaN	NaN	NaN	NaN	NaN	NaN	NaN	NaN	NaN	NaN	NaN	NaN	NaN	NaN	NaN	NaN	NaN	NaN	NaN	NaN	NaN	NaN	NaN	NaN	NaN	NaN	NaN	NaN	NaN
147	1e-05	1e-05	1e-05	1e-05	1e-05	1e-05	0.0046047	0.015148	0.027255	0.040532	0.055017	0.070862	0.088407	0.10762	0.12794	NaN	NaN	NaN	NaN	NaN	NaN	NaN	NaN	NaN	NaN	NaN	NaN	NaN	NaN	NaN	NaN	NaN	NaN	NaN	NaN	NaN	NaN	NaN	NaN	NaN	NaN	NaN	NaN	NaN	NaN	NaN	NaN	NaN	NaN
148	1e-05	1e-05	1e-05	1e-05	0.0014148	0.0044392	0.0093608	0.016059	0.023775	0.032915	0.043883	0.056543	0.070323	0.085344	0.10203	0.12056	0.14057	0.16176	0.1842	0.20846	NaN	NaN	NaN	NaN	NaN	NaN	NaN	NaN	NaN	NaN	NaN	NaN	NaN	NaN	NaN	NaN	NaN	NaN	NaN	NaN	NaN	NaN	NaN	NaN	NaN	NaN	NaN	NaN	NaN
149	1e-05	1e-05	1e-05	1e-05	1e-05	0.0040471	0.016354	0.031204	0.048639	0.06842	0.090944	0.11637	NaN	NaN	NaN	NaN	NaN	NaN	NaN	NaN	NaN	NaN	NaN	NaN	NaN	NaN	NaN	NaN	NaN	NaN	NaN	NaN	NaN	NaN	NaN	NaN	NaN	NaN	NaN	NaN	NaN	NaN	NaN	NaN	NaN	NaN	NaN	NaN	NaN
150	1e-05	1e-05	1e-05	1e-05	1e-05	1e-05	0.0032534	0.011829	0.022096	0.034435	0.048886	0.065104	0.082889	0.10292	0.12484	0.14946	0.17702	NaN	NaN	NaN	NaN	NaN	NaN	NaN	NaN	NaN	NaN	NaN	NaN	NaN	NaN	NaN	NaN	NaN	NaN	NaN	NaN	NaN	NaN	NaN	NaN	NaN	NaN	NaN	NaN	NaN	NaN	NaN	NaN
151	1e-05	1e-05	1e-05	1e-05	1e-05	1e-05	0.0059147	NaN	NaN	NaN	NaN	NaN	NaN	NaN	NaN	NaN	NaN	NaN	NaN	NaN	NaN	NaN	NaN	NaN	NaN	NaN	NaN	NaN	NaN	NaN	NaN	NaN	NaN	NaN	NaN	NaN	NaN	NaN	NaN	NaN	NaN	NaN	NaN	NaN	NaN	NaN	NaN	NaN	NaN
152	1e-05	0.003547	0.01144	0.020438	0.031386	0.044686	0.061093	0.081256	0.10577	NaN	NaN	NaN	NaN	NaN	NaN	NaN	NaN	NaN	NaN	NaN	NaN	NaN	NaN	NaN	NaN	NaN	NaN	NaN	NaN	NaN	NaN	NaN	NaN	NaN	NaN	NaN	NaN	NaN	NaN	NaN	NaN	NaN	NaN	NaN	NaN	NaN	NaN	NaN	NaN
153	1e-05	1e-05	1e-05	1e-05	1e-05	1e-05	0.00039651	0.0086652	NaN	NaN	NaN	NaN	NaN	NaN	NaN	NaN	NaN	NaN	NaN	NaN	NaN	NaN	NaN	NaN	NaN	NaN	NaN	NaN	NaN	NaN	NaN	NaN	NaN	NaN	NaN	NaN	NaN	NaN	NaN	NaN	NaN	NaN	NaN	NaN	NaN	NaN	NaN	NaN	NaN
154	1e-05	1e-05	1e-05	1e-05	1e-05	1e-05	0.0067762	0.023474	0.043637	0.066444	0.092407	NaN	NaN	NaN	NaN	NaN	NaN	NaN	NaN	NaN	NaN	NaN	NaN	NaN	NaN	NaN	NaN	NaN	NaN	NaN	NaN	NaN	NaN	NaN	NaN	NaN	NaN	NaN	NaN	NaN	NaN	NaN	NaN	NaN	NaN	NaN	NaN	NaN	NaN
155	1e-05	1e-05	1e-05	1e-05	1e-05	1e-05	0.0045592	NaN	NaN	NaN	NaN	NaN	NaN	NaN	NaN	NaN	NaN	NaN	NaN	NaN	NaN	NaN	NaN	NaN	NaN	NaN	NaN	NaN	NaN	NaN	NaN	NaN	NaN	NaN	NaN	NaN	NaN	NaN	NaN	NaN	NaN	NaN	NaN	NaN	NaN	NaN	NaN	NaN	NaN
156	1e-05	1e-05	1e-05	1e-05	0.0084116	0.018639	0.031193	0.045695	0.062171	0.080501	0.10063	0.12259	0.14612	0.17118	0.19748	0.22482	0.25329	NaN	NaN	NaN	NaN	NaN	NaN	NaN	NaN	NaN	NaN	NaN	NaN	NaN	NaN	NaN	NaN	NaN	NaN	NaN	NaN	NaN	NaN	NaN	NaN	NaN	NaN	NaN	NaN	NaN	NaN	NaN	NaN
157	1e-05	1e-05	1e-05	1e-05	1e-05	1e-05	0.0038133	0.013876	0.026159	0.040453	0.056705	0.075457	0.09661	0.11956	0.14464	NaN	NaN	NaN	NaN	NaN	NaN	NaN	NaN	NaN	NaN	NaN	NaN	NaN	NaN	NaN	NaN	NaN	NaN	NaN	NaN	NaN	NaN	NaN	NaN	NaN	NaN	NaN	NaN	NaN	NaN	NaN	NaN	NaN	NaN
158	1e-05	1e-05	1e-05	0.0039283	0.012956	0.023077	0.034965	0.048461	0.063875	0.080987	0.099787	0.12059	0.14333	0.16739	0.19339	0.22063	NaN	NaN	NaN	NaN	NaN	NaN	NaN	NaN	NaN	NaN	NaN	NaN	NaN	NaN	NaN	NaN	NaN	NaN	NaN	NaN	NaN	NaN	NaN	NaN	NaN	NaN	NaN	NaN	NaN	NaN	NaN	NaN	NaN
159	1e-05	1e-05	1e-05	1e-05	1e-05	0.0027606	0.010409	0.01953	0.030018	0.041413	0.054652	0.069773	0.08707	0.10553	0.12602	0.14837	0.17254	0.19836	NaN	NaN	NaN	NaN	NaN	NaN	NaN	NaN	NaN	NaN	NaN	NaN	NaN	NaN	NaN	NaN	NaN	NaN	NaN	NaN	NaN	NaN	NaN	NaN	NaN	NaN	NaN	NaN	NaN	NaN	NaN
160	1e-05	1e-05	0.0027416	0.0084351	0.015185	0.02253	0.031167	0.041168	0.052289	0.06479	0.078836	0.094433	0.11171	0.13012	0.14972	0.17009	0.19133	0.21322	0.23582	0.25931	0.28331	0.3078	0.33261	0.35657	0.38051	0.40462	NaN	NaN	NaN	NaN	NaN	NaN	NaN	NaN	NaN	NaN	NaN	NaN	NaN	NaN	NaN	NaN	NaN	NaN	NaN	NaN	NaN	NaN	NaN
161	0.0079616	0.0013984	1e-05	1e-05	1e-05	1e-05	1e-05	1e-05	0.0071453	0.017794	0.030709	0.046369	0.064022	0.083847	0.10571	0.12999	0.15624	NaN	NaN	NaN	NaN	NaN	NaN	NaN	NaN	NaN	NaN	NaN	NaN	NaN	NaN	NaN	NaN	NaN	NaN	NaN	NaN	NaN	NaN	NaN	NaN	NaN	NaN	NaN	NaN	NaN	NaN	NaN	NaN
162	1e-05	1e-05	1e-05	1e-05	1e-05	1e-05	0.0021906	0.0075817	0.013643	0.020012	0.027236	0.035384	0.044379	0.054023	0.064073	0.07436	0.085391	0.09659	0.1083	NaN	NaN	NaN	NaN	NaN	NaN	NaN	NaN	NaN	NaN	NaN	NaN	NaN	NaN	NaN	NaN	NaN	NaN	NaN	NaN	NaN	NaN	NaN	NaN	NaN	NaN	NaN	NaN	NaN	NaN
163	1e-05	1e-05	1e-05	1e-05	1e-05	1e-05	0.0033199	0.012091	0.022676	0.034797	0.048058	0.063576	0.080078	0.097262	0.11518	0.13389	0.1531	0.17228	0.19156	0.21111	0.2305	0.24991	0.26882	0.28798	0.30724	0.32649	0.34539	0.36439	0.38339	0.40223	0.42116	0.4406	NaN	NaN	NaN	NaN	NaN	NaN	NaN	NaN	NaN	NaN	NaN	NaN	NaN	NaN	NaN	NaN	NaN
164	1e-05	1e-05	1e-05	1e-05	0.0047718	0.014742	0.025748	0.038223	0.051818	0.066511	0.081447	0.098095	0.11594	0.13563	0.15737	0.18079	0.20664	0.23451	0.26454	NaN	NaN	NaN	NaN	NaN	NaN	NaN	NaN	NaN	NaN	NaN	NaN	NaN	NaN	NaN	NaN	NaN	NaN	NaN	NaN	NaN	NaN	NaN	NaN	NaN	NaN	NaN	NaN	NaN	NaN
165	1e-05	1e-05	1e-05	1e-05	1e-05	1e-05	0.0050023	0.016279	0.02876	0.042526	0.058173	0.075541	0.094893	0.11541	0.1372	0.16013	0.18417	0.20862	0.23411	0.26084	0.28865	0.31696	NaN	NaN	NaN	NaN	NaN	NaN	NaN	NaN	NaN	NaN	NaN	NaN	NaN	NaN	NaN	NaN	NaN	NaN	NaN	NaN	NaN	NaN	NaN	NaN	NaN	NaN	NaN
166	1e-05	1e-05	1e-05	1e-05	1e-05	1e-05	0.0013355	0.0045882	0.0081764	0.012188	0.016521	0.02148	0.027145	0.033601	0.040799	0.048741	0.057136	0.066426	0.075825	0.085912	0.09591	0.10636	0.11658	0.12672	0.1365	0.14597	0.15545	0.16549	0.17513	0.18486	0.19451	0.20477	0.21506	0.22608	0.23749	0.24949	0.26154	0.27303	0.28385	0.29442	0.30518	0.31584	0.32645	0.33692	0.34686	0.3562	0.36503	0.37412	0.38395
167	1e-05	1e-05	1e-05	1e-05	1e-05	0.0022817	0.0085164	0.016621	0.025874	0.036533	0.0481	0.061744	0.07672	0.092986	0.11096	0.1301	0.15079	0.17279	0.19631	0.222	0.25004	NaN	NaN	NaN	NaN	NaN	NaN	NaN	NaN	NaN	NaN	NaN	NaN	NaN	NaN	NaN	NaN	NaN	NaN	NaN	NaN	NaN	NaN	NaN	NaN	NaN	NaN	NaN	NaN
168	1e-05	1e-05	1e-05	1e-05	1e-05	1e-05	0.0026721	0.0083466	0.013847	0.019565	0.0252	0.030892	0.037001	0.043466	0.049979	0.056261	0.063251	0.070428	0.077704	0.085729	0.094221	0.10346	0.11253	0.12184	0.13129	0.1414	0.15239	0.16382	0.17539	0.18717	0.1991	0.21121	0.22349	0.23635	0.24908	0.26183	0.27444	0.28626	0.29759	0.30902	0.3204	0.3309	0.34134	0.35118	0.36156	0.37328	0.38672	0.40187	NaN
169	1e-05	1e-05	1e-05	1e-05	1e-05	1e-05	0.003056	0.010933	0.020765	0.032094	0.044957	0.059148	0.07489	0.091179	0.10865	0.12689	0.14563	0.16485	0.18497	0.20562	NaN	NaN	NaN	NaN	NaN	NaN	NaN	NaN	NaN	NaN	NaN	NaN	NaN	NaN	NaN	NaN	NaN	NaN	NaN	NaN	NaN	NaN	NaN	NaN	NaN	NaN	NaN	NaN	NaN
170	0.00055159	1.4494e-05	1e-05	1e-05	0.00078169	0.0019567	0.0046243	0.0084416	0.012667	0.017531	0.023386	0.029822	0.037142	0.045433	0.054339	0.063246	0.073046	0.082972	0.093455	0.10472	0.11685	0.12981	0.14295	0.15629	0.16926	0.18222	0.19621	0.21078	0.22547	0.24021	0.25514	0.2703	0.28525	0.30108	0.31788	0.33654	0.35706	0.37872	NaN	NaN	NaN	NaN	NaN	NaN	NaN	NaN	NaN	NaN	NaN
171	0.0009962	0.00051856	1e-05	1e-05	1e-05	1e-05	0.0017694	0.0045032	0.0078206	0.01177	0.016521	0.021892	0.02799	0.034942	0.042821	0.051034	0.059785	0.068533	0.078055	0.088606	0.099693	0.11116	0.12318	0.13594	0.14929	0.16302	0.17799	0.19415	0.21169	0.2306	0.25083	0.27344	NaN	NaN	NaN	NaN	NaN	NaN	NaN	NaN	NaN	NaN	NaN	NaN	NaN	NaN	NaN	NaN	NaN
172	1e-05	0.0030916	0.0081054	0.013214	0.018739	0.024601	0.031279	0.038809	0.047115	0.056125	0.065861	0.076777	0.089016	0.10194	0.11595	0.13066	0.14646	0.16345	0.18155	0.20035	0.22021	0.24111	0.26286	0.28549	0.30964	0.3353	NaN	NaN	NaN	NaN	NaN	NaN	NaN	NaN	NaN	NaN	NaN	NaN	NaN	NaN	NaN	NaN	NaN	NaN	NaN	NaN	NaN	NaN	NaN
173	1e-05	1e-05	1e-05	1e-05	1e-05	1e-05	0.0026325	0.0097806	0.018847	0.028519	0.039519	0.05219	0.066245	0.081188	0.097743	0.11571	0.13468	0.15444	0.17547	0.1975	0.22071	0.2444	0.26855	0.29271	0.31757	0.34208	0.36603	0.38982	0.41382	0.43647	0.45802	0.47859	0.49867	0.51782	0.53728	0.55536	0.57258	0.5892	0.6038	0.61636	0.62794	0.63934	0.65038	0.66018	0.66873	0.67553	0.68133	0.68623	0.69059
174	1e-05	1e-05	1e-05	0.0050362	0.014841	0.025924	0.039185	0.054866	0.072544	0.092316	NaN	NaN	NaN	NaN	NaN	NaN	NaN	NaN	NaN	NaN	NaN	NaN	NaN	NaN	NaN	NaN	NaN	NaN	NaN	NaN	NaN	NaN	NaN	NaN	NaN	NaN	NaN	NaN	NaN	NaN	NaN	NaN	NaN	NaN	NaN	NaN	NaN	NaN	NaN
175	1e-05	1e-05	0.0008827	0.0031306	0.0067503	0.010533	0.016045	0.022768	0.030039	0.039034	0.049386	0.060771	0.073723	0.087929	0.10374	0.1198	0.1373	0.1557	0.17557	0.19701	0.21944	0.2434	0.26913	0.29578	NaN	NaN	NaN	NaN	NaN	NaN	NaN	NaN	NaN	NaN	NaN	NaN	NaN	NaN	NaN	NaN	NaN	NaN	NaN	NaN	NaN	NaN	NaN	NaN	NaN
176	1e-05	1e-05	1e-05	1e-05	1e-05	1e-05	0.0031551	0.010905	0.019455	0.02881	0.039409	0.05124	0.064436	0.078935	0.094913	0.11264	0.13251	0.15401	0.17681	0.20128	NaN	NaN	NaN	NaN	NaN	NaN	NaN	NaN	NaN	NaN	NaN	NaN	NaN	NaN	NaN	NaN	NaN	NaN	NaN	NaN	NaN	NaN	NaN	NaN	NaN	NaN	NaN	NaN	NaN
177	0.11666	0.12707	0.13799	0.14967	0.1626	0.1774	0.19468	0.21452	0.23709	0.26204	0.28955	NaN	NaN	NaN	NaN	NaN	NaN	NaN	NaN	NaN	NaN	NaN	NaN	NaN	NaN	NaN	NaN	NaN	NaN	NaN	NaN	NaN	NaN	NaN	NaN	NaN	NaN	NaN	NaN	NaN	NaN	NaN	NaN	NaN	NaN	NaN	NaN	NaN	NaN
178	1e-05	1e-05	1e-05	1e-05	1e-05	1e-05	0.0008024	0.0039768	0.0079916	0.012365	0.017409	0.023457	0.030496	0.038266	0.046974	0.056401	0.066704	0.077064	0.087868	0.099305	0.11151	0.12438	0.13753	0.15104	0.16505	0.17925	0.19366	0.20817	NaN	NaN	NaN	NaN	NaN	NaN	NaN	NaN	NaN	NaN	NaN	NaN	NaN	NaN	NaN	NaN	NaN	NaN	NaN	NaN	NaN
179	0.007175	0.0027981	1e-05	1e-05	1e-05	1e-05	1e-05	1e-05	0.0012871	0.0062284	0.012489	0.019662	0.028101	0.037921	0.047967	0.057995	0.068769	0.079935	0.091534	0.10402	0.11701	0.13054	0.14451	0.15826	0.17121	0.18436	0.19797	0.21139	0.22401	0.23628	0.24769	0.25878	0.26912	0.27905	0.28858	0.29836	0.30749	0.31562	0.32332	0.3313	0.33941	0.34717	0.3545	0.36145	0.36817	0.37473	0.38057	0.38623	0.39195
180	0.0065493	0.0029519	1e-05	1e-05	1e-05	1e-05	1e-05	1e-05	0.00023378	0.0040272	0.0087069	0.01403	0.020116	0.026461	0.032975	0.039517	0.046597	0.054087	0.062083	0.0707	0.079415	0.088641	0.098513	0.10853	0.11911	0.1299	0.14106	0.15279	0.16457	0.17608	0.18745	0.19899	0.21027	0.22134	0.23248	0.24351	0.25437	0.26528	0.27556	0.28564	0.2959	0.30586	0.3158	0.32565	0.33539	0.34504	0.3545	0.36418	0.37347
181	1e-05	1e-05	0.0017481	0.0045188	0.0079433	0.012559	0.019109	0.02792	0.038637	0.051522	0.067	0.084998	0.10493	0.12594	0.14883	0.17424	NaN	NaN	NaN	NaN	NaN	NaN	NaN	NaN	NaN	NaN	NaN	NaN	NaN	NaN	NaN	NaN	NaN	NaN	NaN	NaN	NaN	NaN	NaN	NaN	NaN	NaN	NaN	NaN	NaN	NaN	NaN	NaN	NaN
182	1e-05	1e-05	1e-05	0.020559	0.04579	0.075518	NaN	NaN	NaN	NaN	NaN	NaN	NaN	NaN	NaN	NaN	NaN	NaN	NaN	NaN	NaN	NaN	NaN	NaN	NaN	NaN	NaN	NaN	NaN	NaN	NaN	NaN	NaN	NaN	NaN	NaN	NaN	NaN	NaN	NaN	NaN	NaN	NaN	NaN	NaN	NaN	NaN	NaN	NaN
183	1e-05	1e-05	1e-05	1e-05	1e-05	1e-05	0.0043694	0.012694	0.022177	0.033422	0.046037	0.059889	0.075168	0.091896	0.10988	0.12876	0.14879	0.17005	0.19282	0.21725	NaN	NaN	NaN	NaN	NaN	NaN	NaN	NaN	NaN	NaN	NaN	NaN	NaN	NaN	NaN	NaN	NaN	NaN	NaN	NaN	NaN	NaN	NaN	NaN	NaN	NaN	NaN	NaN	NaN
184	1e-05	0.00018259	0.0043666	0.0086852	0.013729	0.020099	0.02842	0.039067	0.051677	0.066188	0.082527	0.10052	0.12058	0.14204	0.16586	0.19185	NaN	NaN	NaN	NaN	NaN	NaN	NaN	NaN	NaN	NaN	NaN	NaN	NaN	NaN	NaN	NaN	NaN	NaN	NaN	NaN	NaN	NaN	NaN	NaN	NaN	NaN	NaN	NaN	NaN	NaN	NaN	NaN	NaN
185	1e-05	1e-05	1e-05	0.00050103	0.0086386	0.018058	0.029403	0.042716	0.05827	0.076281	0.096446	0.11814	0.14208	0.16721	0.19293	NaN	NaN	NaN	NaN	NaN	NaN	NaN	NaN	NaN	NaN	NaN	NaN	NaN	NaN	NaN	NaN	NaN	NaN	NaN	NaN	NaN	NaN	NaN	NaN	NaN	NaN	NaN	NaN	NaN	NaN	NaN	NaN	NaN	NaN
186	0.0075311	0.0071726	0.006664	0.0068312	0.0081484	0.0098196	0.013038	0.017608	0.022589	0.028934	0.036443	0.044755	0.054305	0.065844	0.078578	0.091764	0.10634	0.12229	0.13947	0.15862	0.17909	0.20156	0.22585	0.25176	NaN	NaN	NaN	NaN	NaN	NaN	NaN	NaN	NaN	NaN	NaN	NaN	NaN	NaN	NaN	NaN	NaN	NaN	NaN	NaN	NaN	NaN	NaN	NaN	NaN
187	1e-05	1e-05	1e-05	1e-05	0.029314	0.064927	NaN	NaN	NaN	NaN	NaN	NaN	NaN	NaN	NaN	NaN	NaN	NaN	NaN	NaN	NaN	NaN	NaN	NaN	NaN	NaN	NaN	NaN	NaN	NaN	NaN	NaN	NaN	NaN	NaN	NaN	NaN	NaN	NaN	NaN	NaN	NaN	NaN	NaN	NaN	NaN	NaN	NaN	NaN
188	1e-05	1e-05	1e-05	1e-05	1e-05	1e-05	0.0030127	0.010521	0.019224	0.029446	0.040984	0.053339	0.066883	0.082023	0.098189	0.11513	0.13322	NaN	NaN	NaN	NaN	NaN	NaN	NaN	NaN	NaN	NaN	NaN	NaN	NaN	NaN	NaN	NaN	NaN	NaN	NaN	NaN	NaN	NaN	NaN	NaN	NaN	NaN	NaN	NaN	NaN	NaN	NaN	NaN
189	1e-05	1e-05	1e-05	1e-05	1e-05	1e-05	0.0023743	0.0084605	0.015727	0.023916	0.032833	0.042526	0.053215	0.064586	0.077198	0.091186	0.10573	0.12146	0.1381	0.1556	0.17409	0.19357	0.21421	0.23574	0.25831	0.28156	0.30517	0.32979	0.35491	0.38066	NaN	NaN	NaN	NaN	NaN	NaN	NaN	NaN	NaN	NaN	NaN	NaN	NaN	NaN	NaN	NaN	NaN	NaN	NaN
190	1e-05	1e-05	1e-05	1e-05	1e-05	0.0068803	0.021547	0.038814	0.058911	0.081291	0.10593	0.13292	0.1625	NaN	NaN	NaN	NaN	NaN	NaN	NaN	NaN	NaN	NaN	NaN	NaN	NaN	NaN	NaN	NaN	NaN	NaN	NaN	NaN	NaN	NaN	NaN	NaN	NaN	NaN	NaN	NaN	NaN	NaN	NaN	NaN	NaN	NaN	NaN	NaN
191	1e-05	1e-05	1e-05	1e-05	1e-05	1e-05	0.0061677	0.020683	0.037668	0.057235	0.079197	0.10406	0.13175	NaN	NaN	NaN	NaN	NaN	NaN	NaN	NaN	NaN	NaN	NaN	NaN	NaN	NaN	NaN	NaN	NaN	NaN	NaN	NaN	NaN	NaN	NaN	NaN	NaN	NaN	NaN	NaN	NaN	NaN	NaN	NaN	NaN	NaN	NaN	NaN
192	1e-05	1e-05	0.0022628	0.0075571	0.01304	0.019404	0.026829	0.035872	0.046341	0.058182	0.071829	0.088061	0.10768	0.13103	0.15901	0.19247	NaN	NaN	NaN	NaN	NaN	NaN	NaN	NaN	NaN	NaN	NaN	NaN	NaN	NaN	NaN	NaN	NaN	NaN	NaN	NaN	NaN	NaN	NaN	NaN	NaN	NaN	NaN	NaN	NaN	NaN	NaN	NaN	NaN
193	0.0058101	0.00082316	1e-05	1e-05	1e-05	1e-05	1e-05	1e-05	0.0053618	0.013629	0.02422	0.036982	0.052253	0.069101	0.087437	0.10743	0.12975	0.15421	NaN	NaN	NaN	NaN	NaN	NaN	NaN	NaN	NaN	NaN	NaN	NaN	NaN	NaN	NaN	NaN	NaN	NaN	NaN	NaN	NaN	NaN	NaN	NaN	NaN	NaN	NaN	NaN	NaN	NaN	NaN
194	1e-05	1e-05	1e-05	1e-05	1e-05	1e-05	0.0027072	0.0089161	0.015793	0.023255	0.031302	0.039972	0.0497	0.060571	0.072721	0.085855	0.10005	0.11536	0.13147	0.14845	0.16688	0.18631	0.20716	0.22902	0.2519	0.27572	0.30069	0.32674	NaN	NaN	NaN	NaN	NaN	NaN	NaN	NaN	NaN	NaN	NaN	NaN	NaN	NaN	NaN	NaN	NaN	NaN	NaN	NaN	NaN
195	1e-05	1e-05	1e-05	1e-05	1e-05	0.0077232	0.019275	0.032429	0.046929	0.062593	0.078873	0.097096	0.11756	0.13975	0.16513	0.19363	NaN	NaN	NaN	NaN	NaN	NaN	NaN	NaN	NaN	NaN	NaN	NaN	NaN	NaN	NaN	NaN	NaN	NaN	NaN	NaN	NaN	NaN	NaN	NaN	NaN	NaN	NaN	NaN	NaN	NaN	NaN	NaN	NaN
196	1e-05	1e-05	1e-05	1e-05	1e-05	1e-05	0.0050394	0.013582	0.023956	0.034854	0.046543	0.059871	0.074638	0.089853	0.10623	0.12301	0.13994	0.15814	0.17704	0.19642	0.21684	0.2386	0.26134	0.28491	0.30981	0.33623	NaN	NaN	NaN	NaN	NaN	NaN	NaN	NaN	NaN	NaN	NaN	NaN	NaN	NaN	NaN	NaN	NaN	NaN	NaN	NaN	NaN	NaN	NaN
197	1e-05	1e-05	1e-05	1e-05	0.0029895	0.008423	0.015425	0.023812	0.034002	0.046176	0.061392	0.079906	0.1024	0.12873	NaN	NaN	NaN	NaN	NaN	NaN	NaN	NaN	NaN	NaN	NaN	NaN	NaN	NaN	NaN	NaN	NaN	NaN	NaN	NaN	NaN	NaN	NaN	NaN	NaN	NaN	NaN	NaN	NaN	NaN	NaN	NaN	NaN	NaN	NaN
198	1e-05	1e-05	1e-05	1e-05	1e-05	1e-05	0.0070839	0.024118	0.044089	0.067049	0.09248	NaN	NaN	NaN	NaN	NaN	NaN	NaN	NaN	NaN	NaN	NaN	NaN	NaN	NaN	NaN	NaN	NaN	NaN	NaN	NaN	NaN	NaN	NaN	NaN	NaN	NaN	NaN	NaN	NaN	NaN	NaN	NaN	NaN	NaN	NaN	NaN	NaN	NaN
199	1e-05	1e-05	1e-05	0.0010609	0.0090914	0.018221	0.029268	0.042191	0.057747	0.076449	0.098421	0.12445	NaN	NaN	NaN	NaN	NaN	NaN	NaN	NaN	NaN	NaN	NaN	NaN	NaN	NaN	NaN	NaN	NaN	NaN	NaN	NaN	NaN	NaN	NaN	NaN	NaN	NaN	NaN	NaN	NaN	NaN	NaN	NaN	NaN	NaN	NaN	NaN	NaN
200	1e-05	1e-05	1e-05	1e-05	0.018044	0.04195	0.069011	0.099606	NaN	NaN	NaN	NaN	NaN	NaN	NaN	NaN	NaN	NaN	NaN	NaN	NaN	NaN	NaN	NaN	NaN	NaN	NaN	NaN	NaN	NaN	NaN	NaN	NaN	NaN	NaN	NaN	NaN	NaN	NaN	NaN	NaN	NaN	NaN	NaN	NaN	NaN	NaN	NaN	NaN
201	1e-05	1e-05	1e-05	0.0042993	0.014447	0.026442	0.041004	0.058456	0.079551	0.1048	NaN	NaN	NaN	NaN	NaN	NaN	NaN	NaN	NaN	NaN	NaN	NaN	NaN	NaN	NaN	NaN	NaN	NaN	NaN	NaN	NaN	NaN	NaN	NaN	NaN	NaN	NaN	NaN	NaN	NaN	NaN	NaN	NaN	NaN	NaN	NaN	NaN	NaN	NaN
202	1e-05	1e-05	1e-05	1e-05	1e-05	1e-05	0.0074441	0.024085	0.042697	0.062661	0.084048	0.1078	0.13339	0.16144	NaN	NaN	NaN	NaN	NaN	NaN	NaN	NaN	NaN	NaN	NaN	NaN	NaN	NaN	NaN	NaN	NaN	NaN	NaN	NaN	NaN	NaN	NaN	NaN	NaN	NaN	NaN	NaN	NaN	NaN	NaN	NaN	NaN	NaN	NaN
203	1e-05	1e-05	1e-05	1e-05	1e-05	1e-05	0.0044339	0.014408	0.025359	0.039053	0.054462	0.072233	0.091604	0.11319	0.13682	0.16295	NaN	NaN	NaN	NaN	NaN	NaN	NaN	NaN	NaN	NaN	NaN	NaN	NaN	NaN	NaN	NaN	NaN	NaN	NaN	NaN	NaN	NaN	NaN	NaN	NaN	NaN	NaN	NaN	NaN	NaN	NaN	NaN	NaN
204	1e-05	1e-05	1e-05	1e-05	1e-05	1e-05	0.0053495	0.017159	0.030273	0.0456	0.062647	0.079416	0.097571	0.11963	0.1414	0.16351	0.18542	0.20796	0.23154	NaN	NaN	NaN	NaN	NaN	NaN	NaN	NaN	NaN	NaN	NaN	NaN	NaN	NaN	NaN	NaN	NaN	NaN	NaN	NaN	NaN	NaN	NaN	NaN	NaN	NaN	NaN	NaN	NaN	NaN
205	1e-05	1e-05	1e-05	1e-05	1e-05	1e-05	0.0049083	0.015033	0.025549	0.037799	0.050765	0.06485	0.079605	0.09559	0.11235	0.12981	0.14812	0.16699	0.18736	0.20998	NaN	NaN	NaN	NaN	NaN	NaN	NaN	NaN	NaN	NaN	NaN	NaN	NaN	NaN	NaN	NaN	NaN	NaN	NaN	NaN	NaN	NaN	NaN	NaN	NaN	NaN	NaN	NaN	NaN
206	1e-05	1e-05	1e-05	1e-05	0.00077875	0.010379	0.021888	0.03576	0.052527	0.072377	0.094891	0.11762	0.14168	0.17073	0.19918	0.22839	0.25656	NaN	NaN	NaN	NaN	NaN	NaN	NaN	NaN	NaN	NaN	NaN	NaN	NaN	NaN	NaN	NaN	NaN	NaN	NaN	NaN	NaN	NaN	NaN	NaN	NaN	NaN	NaN	NaN	NaN	NaN	NaN	NaN
207	1e-05	1e-05	1e-05	1e-05	1e-05	1e-05	0.0046809	0.014139	0.023481	0.033451	0.044275	0.0553	0.067568	0.082622	0.097226	0.11243	0.12799	0.14439	0.16222	0.18221	0.20411	0.2276	0.25153	0.27648	NaN	NaN	NaN	NaN	NaN	NaN	NaN	NaN	NaN	NaN	NaN	NaN	NaN	NaN	NaN	NaN	NaN	NaN	NaN	NaN	NaN	NaN	NaN	NaN	NaN
208	1e-05	1e-05	1e-05	1e-05	1e-05	0.0035664	0.011354	0.019447	0.028215	0.038576	0.049787	0.061651	0.074281	0.088364	0.10299	0.11904	0.13577	NaN	NaN	NaN	NaN	NaN	NaN	NaN	NaN	NaN	NaN	NaN	NaN	NaN	NaN	NaN	NaN	NaN	NaN	NaN	NaN	NaN	NaN	NaN	NaN	NaN	NaN	NaN	NaN	NaN	NaN	NaN	NaN
209	1e-05	1e-05	1e-05	1e-05	1e-05	1e-05	0.0055122	0.017655	0.031409	0.04774	0.065825	0.085742	0.10705	0.13013	0.15457	0.18078	NaN	NaN	NaN	NaN	NaN	NaN	NaN	NaN	NaN	NaN	NaN	NaN	NaN	NaN	NaN	NaN	NaN	NaN	NaN	NaN	NaN	NaN	NaN	NaN	NaN	NaN	NaN	NaN	NaN	NaN	NaN	NaN	NaN
210	1e-05	1e-05	1e-05	1e-05	1e-05	1e-05	0.00063541	0.0024761	0.0042161	0.0053517	0.0062882	0.0067621	0.0062118	0.0058991	0.0055495	0.0052877	0.0050335	0.0055684	0.0057867	0.0067563	0.0083151	0.0097569	0.011973	0.015599	0.019572	0.024069	0.029012	0.033814	0.037953	0.041867	0.045075	0.048027	0.051392	0.054105	0.056384	0.058807	0.061456	0.063604	0.065451	0.067461	0.070216	0.073428	0.076433	0.079147	0.082449	0.085538	0.087696	0.088991	0.09018
211	1e-05	1e-05	1e-05	1e-05	0.00054729	0.010485	0.022533	0.037187	0.053846	0.072954	0.094759	0.11795	0.14482	0.17663	0.20973	NaN	NaN	NaN	NaN	NaN	NaN	NaN	NaN	NaN	NaN	NaN	NaN	NaN	NaN	NaN	NaN	NaN	NaN	NaN	NaN	NaN	NaN	NaN	NaN	NaN	NaN	NaN	NaN	NaN	NaN	NaN	NaN	NaN	NaN
212	1e-05	1e-05	1e-05	1e-05	0.00069268	0.0066793	0.013542	0.021456	0.030188	0.040023	0.050329	0.061049	0.072578	0.084609	0.096921	0.11037	0.1242	0.13875	0.15398	0.17055	0.18818	0.20728	0.22828	0.25153	0.27711	NaN	NaN	NaN	NaN	NaN	NaN	NaN	NaN	NaN	NaN	NaN	NaN	NaN	NaN	NaN	NaN	NaN	NaN	NaN	NaN	NaN	NaN	NaN	NaN
213	1e-05	1e-05	1e-05	0.0012564	0.0056987	0.01073	0.016023	0.021682	0.027738	0.034591	0.041921	0.050106	0.059133	0.0695	0.080648	0.093628	0.10868	0.12697	0.1493	0.17588	NaN	NaN	NaN	NaN	NaN	NaN	NaN	NaN	NaN	NaN	NaN	NaN	NaN	NaN	NaN	NaN	NaN	NaN	NaN	NaN	NaN	NaN	NaN	NaN	NaN	NaN	NaN	NaN	NaN
214	1e-05	1e-05	1e-05	0.004467	0.010861	0.018036	0.025579	0.033638	0.043029	0.054171	0.068005	0.084516	0.10477	0.12957	NaN	NaN	NaN	NaN	NaN	NaN	NaN	NaN	NaN	NaN	NaN	NaN	NaN	NaN	NaN	NaN	NaN	NaN	NaN	NaN	NaN	NaN	NaN	NaN	NaN	NaN	NaN	NaN	NaN	NaN	NaN	NaN	NaN	NaN	NaN
215	0.040259	0.033533	0.02787	0.026019	0.025213	0.028519	0.035009	0.044396	0.056062	0.070244	0.088059	0.11011	0.13724	NaN	NaN	NaN	NaN	NaN	NaN	NaN	NaN	NaN	NaN	NaN	NaN	NaN	NaN	NaN	NaN	NaN	NaN	NaN	NaN	NaN	NaN	NaN	NaN	NaN	NaN	NaN	NaN	NaN	NaN	NaN	NaN	NaN	NaN	NaN	NaN
216	1e-05	1e-05	1e-05	0.0083653	0.025131	0.044956	0.067123	0.092485	NaN	NaN	NaN	NaN	NaN	NaN	NaN	NaN	NaN	NaN	NaN	NaN	NaN	NaN	NaN	NaN	NaN	NaN	NaN	NaN	NaN	NaN	NaN	NaN	NaN	NaN	NaN	NaN	NaN	NaN	NaN	NaN	NaN	NaN	NaN	NaN	NaN	NaN	NaN	NaN	NaN
217	1e-05	1e-05	0.0025786	0.0086262	0.015854	0.024142	0.032961	0.04255	0.053229	0.065704	0.079201	0.094217	0.11098	0.12956	0.14976	0.17223	0.19747	NaN	NaN	NaN	NaN	NaN	NaN	NaN	NaN	NaN	NaN	NaN	NaN	NaN	NaN	NaN	NaN	NaN	NaN	NaN	NaN	NaN	NaN	NaN	NaN	NaN	NaN	NaN	NaN	NaN	NaN	NaN	NaN
218	1e-05	0.0007807	0.0082648	0.016425	0.02569	0.036217	0.04682	0.057955	0.070351	0.084448	0.10004	0.11726	0.13689	0.15985	0.18533	NaN	NaN	NaN	NaN	NaN	NaN	NaN	NaN	NaN	NaN	NaN	NaN	NaN	NaN	NaN	NaN	NaN	NaN	NaN	NaN	NaN	NaN	NaN	NaN	NaN	NaN	NaN	NaN	NaN	NaN	NaN	NaN	NaN	NaN
219	1e-05	1e-05	1e-05	1e-05	1e-05	1e-05	0.0033322	0.0094323	0.016103	0.023254	0.030993	0.039543	0.048678	0.058776	0.069369	0.080492	0.092599	NaN	NaN	NaN	NaN	NaN	NaN	NaN	NaN	NaN	NaN	NaN	NaN	NaN	NaN	NaN	NaN	NaN	NaN	NaN	NaN	NaN	NaN	NaN	NaN	NaN	NaN	NaN	NaN	NaN	NaN	NaN	NaN
220	1e-05	1e-05	1e-05	0.0065319	0.016781	0.028541	0.041185	0.055494	0.071778	0.089604	0.10946	0.13138	0.15659	NaN	NaN	NaN	NaN	NaN	NaN	NaN	NaN	NaN	NaN	NaN	NaN	NaN	NaN	NaN	NaN	NaN	NaN	NaN	NaN	NaN	NaN	NaN	NaN	NaN	NaN	NaN	NaN	NaN	NaN	NaN	NaN	NaN	NaN	NaN	NaN
221	1e-05	1e-05	1e-05	1e-05	1e-05	1e-05	0.0034551	0.010462	0.018481	0.027501	0.036913	0.048382	0.061073	0.07382	0.086683	0.10016	0.11337	0.12599	0.13965	0.15352	0.16737	0.18212	0.19601	0.20992	0.22536	0.24052	0.25466	0.2686	0.28281	0.29629	0.30946	0.3223	0.33463	0.34642	0.3575	0.36638	0.37531	0.38501	0.39527	0.40553	0.41586	0.42585	0.4351	0.44337	0.45183	0.45992	0.46758	0.47535	0.48277
222	1e-05	1e-05	1e-05	1e-05	1e-05	1e-05	0.0024392	0.0074511	0.013722	0.020436	0.027949	0.036203	0.045323	0.055535	0.066458	0.078317	0.090764	0.1045	0.11964	0.13551	0.15226	0.16985	0.18764	0.20642	0.22592	0.24578	0.26607	0.28669	0.30807	0.32953	0.35148	0.37418	NaN	NaN	NaN	NaN	NaN	NaN	NaN	NaN	NaN	NaN	NaN	NaN	NaN	NaN	NaN	NaN	NaN
223	1e-05	1e-05	1e-05	1e-05	1e-05	1e-05	0.00088448	0.0023324	0.0045954	0.0072958	0.010714	0.01573	0.021323	0.028113	0.035367	0.04349	0.052421	0.061915	0.072835	0.084247	0.096436	0.10953	0.12195	0.13546	0.14935	0.16335	0.17725	0.1909	0.2052	0.21929	0.23325	0.24695	0.26006	0.27319	0.28591	0.29837	0.31079	0.3232	0.33573	0.34744	0.35867	0.36987	0.38087	0.39154	0.40235	0.41238	0.4217	0.4312	0.4408
224	1e-05	1e-05	1e-05	1e-05	1e-05	1e-05	0.0037	0.011587	0.020813	0.031826	0.043839	0.056398	0.070877	NaN	NaN	NaN	NaN	NaN	NaN	NaN	NaN	NaN	NaN	NaN	NaN	NaN	NaN	NaN	NaN	NaN	NaN	NaN	NaN	NaN	NaN	NaN	NaN	NaN	NaN	NaN	NaN	NaN	NaN	NaN	NaN	NaN	NaN	NaN	NaN
225	1e-05	1e-05	1e-05	1e-05	1e-05	1e-05	0.0060518	0.018655	0.032707	0.047811	0.065251	0.083835	0.10408	0.12598	0.14726	0.16986	0.19286	NaN	NaN	NaN	NaN	NaN	NaN	NaN	NaN	NaN	NaN	NaN	NaN	NaN	NaN	NaN	NaN	NaN	NaN	NaN	NaN	NaN	NaN	NaN	NaN	NaN	NaN	NaN	NaN	NaN	NaN	NaN	NaN
226	1e-05	1e-05	1e-05	1e-05	1e-05	1e-05	0.0038259	0.012095	0.021509	0.031904	0.04333	0.056803	0.071486	0.087626	0.10494	0.12368	0.144	0.16687	NaN	NaN	NaN	NaN	NaN	NaN	NaN	NaN	NaN	NaN	NaN	NaN	NaN	NaN	NaN	NaN	NaN	NaN	NaN	NaN	NaN	NaN	NaN	NaN	NaN	NaN	NaN	NaN	NaN	NaN	NaN
227	1e-05	1e-05	1e-05	1e-05	1e-05	0.00020779	0.008801	0.018103	0.028587	0.03979	0.052706	0.067246	0.08263	0.098943	0.11525	0.13199	0.14904	0.16704	0.18564	0.20462	0.22401	0.24335	0.2627	0.28333	0.30513	0.3282	NaN	NaN	NaN	NaN	NaN	NaN	NaN	NaN	NaN	NaN	NaN	NaN	NaN	NaN	NaN	NaN	NaN	NaN	NaN	NaN	NaN	NaN	NaN
228	1e-05	1e-05	1e-05	1e-05	1e-05	1e-05	0.0033004	0.011348	0.020642	0.031467	0.044068	0.058278	0.073926	0.09117	0.10946	0.12928	0.15006	0.1722	0.19523	0.21954	0.24501	0.27158	0.29912	NaN	NaN	NaN	NaN	NaN	NaN	NaN	NaN	NaN	NaN	NaN	NaN	NaN	NaN	NaN	NaN	NaN	NaN	NaN	NaN	NaN	NaN	NaN	NaN	NaN	NaN
229	1e-05	1e-05	1e-05	1e-05	1e-05	1e-05	0.0022855	0.0079141	0.014847	0.0228	0.032425	0.043066	0.05506	0.068311	0.082505	0.098056	0.11475	0.13286	0.15219	0.17248	0.19377	0.21615	0.2397	0.26418	0.28967	0.31592	0.34272	NaN	NaN	NaN	NaN	NaN	NaN	NaN	NaN	NaN	NaN	NaN	NaN	NaN	NaN	NaN	NaN	NaN	NaN	NaN	NaN	NaN	NaN
230	1e-05	1e-05	1e-05	1e-05	1e-05	1e-05	0.0010171	0.0062068	0.012787	0.020602	0.029986	0.040792	0.053332	0.067369	0.082759	0.10005	0.11972	0.14248	NaN	NaN	NaN	NaN	NaN	NaN	NaN	NaN	NaN	NaN	NaN	NaN	NaN	NaN	NaN	NaN	NaN	NaN	NaN	NaN	NaN	NaN	NaN	NaN	NaN	NaN	NaN	NaN	NaN	NaN	NaN
231	1e-05	1e-05	1e-05	1e-05	1e-05	1e-05	0.0046264	0.014016	0.026428	0.041068	0.058142	0.077498	0.1003	NaN	NaN	NaN	NaN	NaN	NaN	NaN	NaN	NaN	NaN	NaN	NaN	NaN	NaN	NaN	NaN	NaN	NaN	NaN	NaN	NaN	NaN	NaN	NaN	NaN	NaN	NaN	NaN	NaN	NaN	NaN	NaN	NaN	NaN	NaN	NaN
232	1e-05	1e-05	1e-05	1e-05	1e-05	1e-05	0.0073586	0.021276	0.036174	0.052675	0.069312	0.08866	0.10908	NaN	NaN	NaN	NaN	NaN	NaN	NaN	NaN	NaN	NaN	NaN	NaN	NaN	NaN	NaN	NaN	NaN	NaN	NaN	NaN	NaN	NaN	NaN	NaN	NaN	NaN	NaN	NaN	NaN	NaN	NaN	NaN	NaN	NaN	NaN	NaN
233	0.0057805	0.0012327	1e-05	1e-05	1e-05	1e-05	1e-05	1e-05	0.002485	0.0071449	0.013259	0.02096	0.029925	0.039832	0.050408	0.061146	0.072363	0.084342	0.097346	0.11104	0.12562	0.14081	0.15652	0.17261	0.18874	0.20448	0.22056	0.237	0.25335	0.2691	0.28507	0.30084	0.31661	0.33234	0.34752	0.36237	0.37699	0.39105	0.40415	0.41715	0.42989	0.44134	0.452	0.4613	0.46938	0.47657	0.48277	0.48869	0.49408
234	1e-05	1e-05	1e-05	1e-05	1e-05	1e-05	0.0053712	0.018647	0.034606	0.052644	0.072952	0.095509	0.12087	0.14986	NaN	NaN	NaN	NaN	NaN	NaN	NaN	NaN	NaN	NaN	NaN	NaN	NaN	NaN	NaN	NaN	NaN	NaN	NaN	NaN	NaN	NaN	NaN	NaN	NaN	NaN	NaN	NaN	NaN	NaN	NaN	NaN	NaN	NaN	NaN
235	0.0011578	1e-05	1e-05	1e-05	1e-05	1e-05	1e-05	0.0021218	0.0070006	0.012879	0.020222	0.02896	0.039026	0.050771	0.062637	0.075017	0.088038	0.10249	0.11765	0.13361	0.15081	0.16843	0.18756	0.20737	0.22821	0.2513	0.2761	NaN	NaN	NaN	NaN	NaN	NaN	NaN	NaN	NaN	NaN	NaN	NaN	NaN	NaN	NaN	NaN	NaN	NaN	NaN	NaN	NaN	NaN
236	1e-05	1e-05	1e-05	1e-05	1e-05	1e-05	0.0024013	0.008317	0.01556	0.024198	0.034687	0.04734	0.061995	0.07907	0.097916	0.11855	0.14136	0.16694	NaN	NaN	NaN	NaN	NaN	NaN	NaN	NaN	NaN	NaN	NaN	NaN	NaN	NaN	NaN	NaN	NaN	NaN	NaN	NaN	NaN	NaN	NaN	NaN	NaN	NaN	NaN	NaN	NaN	NaN	NaN
237	0.010859	0.0065422	0.0028976	0.00010042	1e-05	1e-05	1e-05	1e-05	1e-05	0.0031371	0.0077963	0.014398	0.02254	0.032157	0.042527	0.054632	0.068263	0.083693	0.10084	0.12029	0.14234	0.1665	0.19281	NaN	NaN	NaN	NaN	NaN	NaN	NaN	NaN	NaN	NaN	NaN	NaN	NaN	NaN	NaN	NaN	NaN	NaN	NaN	NaN	NaN	NaN	NaN	NaN	NaN	NaN
238	1e-05	1e-05	1e-05	1e-05	1e-05	1e-05	0.0023063	0.008012	0.014889	0.022632	0.031536	0.04208	0.05367	0.066775	0.080664	0.095279	0.11055	0.12699	0.14411	0.16206	0.18102	0.20075	0.22119	0.24238	0.26365	0.28623	0.30988	0.33491	NaN	NaN	NaN	NaN	NaN	NaN	NaN	NaN	NaN	NaN	NaN	NaN	NaN	NaN	NaN	NaN	NaN	NaN	NaN	NaN	NaN
239	1e-05	1e-05	1e-05	1e-05	1e-05	0.0039227	0.010512	0.019085	0.029341	0.041101	0.055312	0.071671	0.090701	0.11139	0.13369	0.15826	0.18476	0.21336	NaN	NaN	NaN	NaN	NaN	NaN	NaN	NaN	NaN	NaN	NaN	NaN	NaN	NaN	NaN	NaN	NaN	NaN	NaN	NaN	NaN	NaN	NaN	NaN	NaN	NaN	NaN	NaN	NaN	NaN	NaN
240	1e-05	1e-05	0.0050526	0.011552	0.018455	0.026673	0.043539	0.063849	0.087285	0.11318	0.14077	0.17141	0.20469	NaN	NaN	NaN	NaN	NaN	NaN	NaN	NaN	NaN	NaN	NaN	NaN	NaN	NaN	NaN	NaN	NaN	NaN	NaN	NaN	NaN	NaN	NaN	NaN	NaN	NaN	NaN	NaN	NaN	NaN	NaN	NaN	NaN	NaN	NaN	NaN
241	0.038933	0.042271	0.045466	0.049408	0.053998	0.059208	0.06501	0.07197	0.079951	0.089677	0.10103	0.11335	0.1267	0.14176	0.15805	0.17585	0.19522	0.21612	0.2383	0.26226	0.28791	NaN	NaN	NaN	NaN	NaN	NaN	NaN	NaN	NaN	NaN	NaN	NaN	NaN	NaN	NaN	NaN	NaN	NaN	NaN	NaN	NaN	NaN	NaN	NaN	NaN	NaN	NaN	NaN
242	1e-05	1e-05	1e-05	1e-05	1e-05	1e-05	0.0043816	0.015795	0.029542	0.045586	0.064138	0.085292	0.10903	0.13529	0.16326	NaN	NaN	NaN	NaN	NaN	NaN	NaN	NaN	NaN	NaN	NaN	NaN	NaN	NaN	NaN	NaN	NaN	NaN	NaN	NaN	NaN	NaN	NaN	NaN	NaN	NaN	NaN	NaN	NaN	NaN	NaN	NaN	NaN	NaN
243	1e-05	1e-05	1e-05	1e-05	1e-05	1e-05	0.0057381	0.020254	0.03749	0.057281	0.079916	NaN	NaN	NaN	NaN	NaN	NaN	NaN	NaN	NaN	NaN	NaN	NaN	NaN	NaN	NaN	NaN	NaN	NaN	NaN	NaN	NaN	NaN	NaN	NaN	NaN	NaN	NaN	NaN	NaN	NaN	NaN	NaN	NaN	NaN	NaN	NaN	NaN	NaN
244	1e-05	1e-05	1e-05	1e-05	1e-05	1e-05	0.0030083	0.010763	0.019904	0.030503	0.043128	0.057531	0.074033	0.092651	0.11277	0.13468	0.15757	0.18233	0.20895	0.23736	NaN	NaN	NaN	NaN	NaN	NaN	NaN	NaN	NaN	NaN	NaN	NaN	NaN	NaN	NaN	NaN	NaN	NaN	NaN	NaN	NaN	NaN	NaN	NaN	NaN	NaN	NaN	NaN	NaN
245	1e-05	1e-05	1e-05	1e-05	1e-05	1e-05	0.0068368	0.023783	0.044841	NaN	NaN	NaN	NaN	NaN	NaN	NaN	NaN	NaN	NaN	NaN	NaN	NaN	NaN	NaN	NaN	NaN	NaN	NaN	NaN	NaN	NaN	NaN	NaN	NaN	NaN	NaN	NaN	NaN	NaN	NaN	NaN	NaN	NaN	NaN	NaN	NaN	NaN	NaN	NaN
246	0.00079092	1e-05	1e-05	1e-05	7.315e-05	0.0017959	0.0039812	0.0071111	0.011499	0.016652	0.023426	0.031035	0.03935	0.048545	0.057974	0.068209	0.078815	0.090182	0.10223	0.11432	0.12662	0.13949	0.15274	0.16691	0.18184	0.19799	0.21539	0.23406	0.25427	0.27537	NaN	NaN	NaN	NaN	NaN	NaN	NaN	NaN	NaN	NaN	NaN	NaN	NaN	NaN	NaN	NaN	NaN	NaN	NaN
247	0.0014142	1e-05	1e-05	1e-05	1e-05	1e-05	0.00067605	0.0047363	0.0099677	0.016608	0.024924	0.034793	0.046705	0.060392	0.075667	0.092907	0.11215	0.1329	0.15557	0.18036	0.20766	0.23731	NaN	NaN	NaN	NaN	NaN	NaN	NaN	NaN	NaN	NaN	NaN	NaN	NaN	NaN	NaN	NaN	NaN	NaN	NaN	NaN	NaN	NaN	NaN	NaN	NaN	NaN	NaN
248	1e-05	1e-05	1e-05	0.0025779	0.008005	0.015584	0.025168	0.037189	0.052228	0.070648	0.092604	0.11811	NaN	NaN	NaN	NaN	NaN	NaN	NaN	NaN	NaN	NaN	NaN	NaN	NaN	NaN	NaN	NaN	NaN	NaN	NaN	NaN	NaN	NaN	NaN	NaN	NaN	NaN	NaN	NaN	NaN	NaN	NaN	NaN	NaN	NaN	NaN	NaN	NaN
249	1e-05	1e-05	1e-05	0.0046418	0.011988	0.021854	0.034054	0.048721	0.066925	0.088223	0.11349	NaN	NaN	NaN	NaN	NaN	NaN	NaN	NaN	NaN	NaN	NaN	NaN	NaN	NaN	NaN	NaN	NaN	NaN	NaN	NaN	NaN	NaN	NaN	NaN	NaN	NaN	NaN	NaN	NaN	NaN	NaN	NaN	NaN	NaN	NaN	NaN	NaN	NaN
250	0.0099353	0.0087005	0.0080185	0.0086731	0.010814	0.015123	0.021692	0.030509	0.042169	0.055773	0.071868	0.090392	0.11138	0.13487	0.15975	0.18663	NaN	NaN	NaN	NaN	NaN	NaN	NaN	NaN	NaN	NaN	NaN	NaN	NaN	NaN	NaN	NaN	NaN	NaN	NaN	NaN	NaN	NaN	NaN	NaN	NaN	NaN	NaN	NaN	NaN	NaN	NaN	NaN	NaN
251	1e-05	1e-05	1e-05	1e-05	1e-05	1e-05	0.002047	0.0072849	0.013426	0.020445	0.029235	0.039695	0.051892	0.065692	0.080693	0.09725	0.11507	0.13479	0.15644	0.18089	0.20823	NaN	NaN	NaN	NaN	NaN	NaN	NaN	NaN	NaN	NaN	NaN	NaN	NaN	NaN	NaN	NaN	NaN	NaN	NaN	NaN	NaN	NaN	NaN	NaN	NaN	NaN	NaN	NaN
252	0.14455	0.14701	0.15023	0.15461	0.16072	0.16904	0.17942	0.19203	0.20756	0.22542	0.24599	0.26951	0.29579	0.32506	NaN	NaN	NaN	NaN	NaN	NaN	NaN	NaN	NaN	NaN	NaN	NaN	NaN	NaN	NaN	NaN	NaN	NaN	NaN	NaN	NaN	NaN	NaN	NaN	NaN	NaN	NaN	NaN	NaN	NaN	NaN	NaN	NaN	NaN	NaN
253	1e-05	1e-05	1e-05	1e-05	1e-05	1e-05	0.0051263	0.017108	0.030889	0.046652	0.06439	0.083677	0.10497	0.12857	0.15411	NaN	NaN	NaN	NaN	NaN	NaN	NaN	NaN	NaN	NaN	NaN	NaN	NaN	NaN	NaN	NaN	NaN	NaN	NaN	NaN	NaN	NaN	NaN	NaN	NaN	NaN	NaN	NaN	NaN	NaN	NaN	NaN	NaN	NaN
254	0.00095898	0.005407	0.010167	0.01633	0.023714	0.033801	0.045373	0.058566	0.074898	0.09365	0.11554	0.14059	NaN	NaN	NaN	NaN	NaN	NaN	NaN	NaN	NaN	NaN	NaN	NaN	NaN	NaN	NaN	NaN	NaN	NaN	NaN	NaN	NaN	NaN	NaN	NaN	NaN	NaN	NaN	NaN	NaN	NaN	NaN	NaN	NaN	NaN	NaN	NaN	NaN
255	0.052809	0.052386	0.05244	0.054144	0.056961	0.061405	0.066907	0.073976	0.083261	0.094468	0.10819	0.12396	0.14211	0.16241	0.18379	0.20676	0.23154	0.2589	NaN	NaN	NaN	NaN	NaN	NaN	NaN	NaN	NaN	NaN	NaN	NaN	NaN	NaN	NaN	NaN	NaN	NaN	NaN	NaN	NaN	NaN	NaN	NaN	NaN	NaN	NaN	NaN	NaN	NaN	NaN
256	0.0076045	0.0028989	1e-05	1e-05	1e-05	1e-05	1e-05	1e-05	0.0011864	0.0072614	0.015365	0.025627	0.039052	0.055641	0.0755	0.099264	NaN	NaN	NaN	NaN	NaN	NaN	NaN	NaN	NaN	NaN	NaN	NaN	NaN	NaN	NaN	NaN	NaN	NaN	NaN	NaN	NaN	NaN	NaN	NaN	NaN	NaN	NaN	NaN	NaN	NaN	NaN	NaN	NaN
257	1e-05	1e-05	1e-05	0.0045285	0.015729	0.03026	0.047902	0.069444	NaN	NaN	NaN	NaN	NaN	NaN	NaN	NaN	NaN	NaN	NaN	NaN	NaN	NaN	NaN	NaN	NaN	NaN	NaN	NaN	NaN	NaN	NaN	NaN	NaN	NaN	NaN	NaN	NaN	NaN	NaN	NaN	NaN	NaN	NaN	NaN	NaN	NaN	NaN	NaN	NaN
258	1e-05	1e-05	1e-05	1e-05	1e-05	0.0036558	0.009103	0.015154	0.021633	0.028799	0.037113	0.046509	0.057056	0.068342	0.080416	0.093896	0.1086	0.12369	0.13986	0.15715	0.17541	0.19443	0.21334	0.23357	0.25534	0.27852	0.3024	0.32805	NaN	NaN	NaN	NaN	NaN	NaN	NaN	NaN	NaN	NaN	NaN	NaN	NaN	NaN	NaN	NaN	NaN	NaN	NaN	NaN	NaN
259	1e-05	1e-05	0.0049741	0.022849	0.044655	0.071644	NaN	NaN	NaN	NaN	NaN	NaN	NaN	NaN	NaN	NaN	NaN	NaN	NaN	NaN	NaN	NaN	NaN	NaN	NaN	NaN	NaN	NaN	NaN	NaN	NaN	NaN	NaN	NaN	NaN	NaN	NaN	NaN	NaN	NaN	NaN	NaN	NaN	NaN	NaN	NaN	NaN	NaN	NaN
260	1e-05	0.0024931	0.0079708	0.014937	0.023017	0.033319	0.045191	0.059322	0.076246	0.095144	0.11675	0.14094	0.16736	0.19644	NaN	NaN	NaN	NaN	NaN	NaN	NaN	NaN	NaN	NaN	NaN	NaN	NaN	NaN	NaN	NaN	NaN	NaN	NaN	NaN	NaN	NaN	NaN	NaN	NaN	NaN	NaN	NaN	NaN	NaN	NaN	NaN	NaN	NaN	NaN
261	0.0027249	0.00091501	1e-05	1e-05	0.00042616	0.0039449	0.011207	0.020623	0.031977	0.046071	0.063407	0.083421	0.10808	0.13757	NaN	NaN	NaN	NaN	NaN	NaN	NaN	NaN	NaN	NaN	NaN	NaN	NaN	NaN	NaN	NaN	NaN	NaN	NaN	NaN	NaN	NaN	NaN	NaN	NaN	NaN	NaN	NaN	NaN	NaN	NaN	NaN	NaN	NaN	NaN
262	1e-05	1e-05	0.0042343	0.012423	0.022119	0.034804	0.050175	0.068317	0.090049	0.11493	NaN	NaN	NaN	NaN	NaN	NaN	NaN	NaN	NaN	NaN	NaN	NaN	NaN	NaN	NaN	NaN	NaN	NaN	NaN	NaN	NaN	NaN	NaN	NaN	NaN	NaN	NaN	NaN	NaN	NaN	NaN	NaN	NaN	NaN	NaN	NaN	NaN	NaN	NaN
263	1e-05	1e-05	1e-05	1e-05	1e-05	1e-05	0.0065731	0.022175	0.040397	0.062064	0.087	0.11458	NaN	NaN	NaN	NaN	NaN	NaN	NaN	NaN	NaN	NaN	NaN	NaN	NaN	NaN	NaN	NaN	NaN	NaN	NaN	NaN	NaN	NaN	NaN	NaN	NaN	NaN	NaN	NaN	NaN	NaN	NaN	NaN	NaN	NaN	NaN	NaN	NaN
264	1e-05	1e-05	1e-05	1e-05	1e-05	1e-05	0.001234	0.0043341	0.0082713	0.012683	0.018064	0.024549	0.031691	0.039414	0.047097	0.055024	0.063001	0.071307	0.08003	0.089239	0.098551	0.10796	0.11732	0.12694	0.13676	0.14707	0.15772	0.16834	0.1793	0.18997	0.20032	0.21103	0.22164	0.23225	0.24276	0.25284	0.26262	0.27166	0.28075	0.28908	0.29739	0.30538	0.31349	0.32154	0.32887	0.33562	0.34237	0.34893	0.35558
265	1e-05	1e-05	1e-05	1e-05	1e-05	1e-05	0.0036782	0.014642	0.029252	0.046498	0.067007	0.091231	NaN	NaN	NaN	NaN	NaN	NaN	NaN	NaN	NaN	NaN	NaN	NaN	NaN	NaN	NaN	NaN	NaN	NaN	NaN	NaN	NaN	NaN	NaN	NaN	NaN	NaN	NaN	NaN	NaN	NaN	NaN	NaN	NaN	NaN	NaN	NaN	NaN
266	1e-05	1e-05	1e-05	1e-05	1e-05	1e-05	NaN	NaN	NaN	NaN	NaN	NaN	NaN	NaN	NaN	NaN	NaN	NaN	NaN	NaN	NaN	NaN	NaN	NaN	NaN	NaN	NaN	NaN	NaN	NaN	NaN	NaN	NaN	NaN	NaN	NaN	NaN	NaN	NaN	NaN	NaN	NaN	NaN	NaN	NaN	NaN	NaN	NaN	NaN
267	0.0013835	1e-05	1e-05	1e-05	1e-05	1e-05	1e-05	0.00074294	0.0044447	0.0090573	0.015204	0.022034	0.03006	0.039123	0.048575	0.059148	0.070683	0.084051	0.098423	0.11374	0.12986	0.14686	0.16466	0.18361	0.20405	0.22584	0.2478	0.27053	0.29299	0.31566	0.33934	0.36437	NaN	NaN	NaN	NaN	NaN	NaN	NaN	NaN	NaN	NaN	NaN	NaN	NaN	NaN	NaN	NaN	NaN
268	0.00031196	1e-05	1e-05	1e-05	1e-05	1e-05	1e-05	0.0023959	0.0060483	0.010809	0.016808	0.023332	0.030424	0.038294	0.046412	0.055372	0.064746	0.075361	0.086358	0.097839	0.10975	0.12203	0.13519	0.14926	0.16361	0.17836	0.19317	0.20815	0.2229	0.23789	0.25322	0.26859	0.28387	0.29889	0.31318	0.32708	0.34076	0.35431	0.36728	0.37984	0.39204	0.4036	0.41536	0.42667	0.43704	0.44722	0.45753	0.46797	0.47804
269	1e-05	1e-05	1e-05	1e-05	1e-05	1e-05	0.0045458	NaN	NaN	NaN	NaN	NaN	NaN	NaN	NaN	NaN	NaN	NaN	NaN	NaN	NaN	NaN	NaN	NaN	NaN	NaN	NaN	NaN	NaN	NaN	NaN	NaN	NaN	NaN	NaN	NaN	NaN	NaN	NaN	NaN	NaN	NaN	NaN	NaN	NaN	NaN	NaN	NaN	NaN
270	1e-05	1e-05	1e-05	1e-05	1e-05	1e-05	0.0010367	0.0068909	0.014575	0.024885	0.038198	0.053378	0.069751	0.087092	0.10488	0.12398	0.14337	0.16392	0.18508	0.20643	0.22684	0.24755	0.26871	0.29066	0.31335	NaN	NaN	NaN	NaN	NaN	NaN	NaN	NaN	NaN	NaN	NaN	NaN	NaN	NaN	NaN	NaN	NaN	NaN	NaN	NaN	NaN	NaN	NaN	NaN
271	0.017754	0.011666	0.0064406	0.0024451	1e-05	1e-05	1e-05	1e-05	0.0012909	0.0056221	0.011408	0.01909	0.028217	0.038462	0.049549	0.062289	0.076413	0.092454	0.11033	0.13084	0.15369	0.18008	NaN	NaN	NaN	NaN	NaN	NaN	NaN	NaN	NaN	NaN	NaN	NaN	NaN	NaN	NaN	NaN	NaN	NaN	NaN	NaN	NaN	NaN	NaN	NaN	NaN	NaN	NaN
272	1e-05	1e-05	1e-05	1e-05	1e-05	1e-05	0.0034877	0.01249	0.023425	0.03663	0.052566	0.070621	0.090453	0.11119	0.13231	0.15548	0.17933	0.20397	0.22934	0.2559	0.28277	NaN	NaN	NaN	NaN	NaN	NaN	NaN	NaN	NaN	NaN	NaN	NaN	NaN	NaN	NaN	NaN	NaN	NaN	NaN	NaN	NaN	NaN	NaN	NaN	NaN	NaN	NaN	NaN
273	0.0033759	0.0012274	1e-05	1e-05	1e-05	0.00033578	0.0027353	0.006623	0.011546	0.018096	0.025903	0.03529	0.046158	0.058216	0.071218	0.086355	0.1032	0.12265	0.14448	0.16978	NaN	NaN	NaN	NaN	NaN	NaN	NaN	NaN	NaN	NaN	NaN	NaN	NaN	NaN	NaN	NaN	NaN	NaN	NaN	NaN	NaN	NaN	NaN	NaN	NaN	NaN	NaN	NaN	NaN
274	1e-05	1e-05	1e-05	1e-05	1e-05	1e-05	0.0037064	0.013314	0.024487	0.037542	0.052536	0.069767	0.088286	0.10796	0.12884	0.15163	0.17535	0.19983	0.22431	0.24918	0.27407	0.29914	0.32335	0.34767	0.37187	0.39536	0.41697	0.43786	0.45763	0.47621	0.49404	0.51093	0.52638	0.54212	0.55653	0.56974	0.58218	0.5943	0.60525	0.61577	0.62631	0.63583	0.64428	0.65196	0.65747	0.66214	0.66604	0.66914	0.67163
275	1e-05	1e-05	1e-05	0.0011915	0.0060113	0.012351	0.019944	0.02948	0.041019	0.054364	0.070811	0.088822	0.10939	0.13263	0.15761	0.18456	0.21336	NaN	NaN	NaN	NaN	NaN	NaN	NaN	NaN	NaN	NaN	NaN	NaN	NaN	NaN	NaN	NaN	NaN	NaN	NaN	NaN	NaN	NaN	NaN	NaN	NaN	NaN	NaN	NaN	NaN	NaN	NaN	NaN
276	1e-05	1e-05	1e-05	1e-05	0.0019441	0.011695	0.02337	0.038006	0.055386	0.075248	NaN	NaN	NaN	NaN	NaN	NaN	NaN	NaN	NaN	NaN	NaN	NaN	NaN	NaN	NaN	NaN	NaN	NaN	NaN	NaN	NaN	NaN	NaN	NaN	NaN	NaN	NaN	NaN	NaN	NaN	NaN	NaN	NaN	NaN	NaN	NaN	NaN	NaN	NaN
277	1e-05	1e-05	1e-05	1e-05	1e-05	1e-05	0.0036658	0.012551	0.023121	0.035691	0.050286	0.06655	0.083804	0.10231	0.12128	0.14108	0.16142	0.18271	0.20433	0.22638	0.24826	0.26996	0.29173	0.31356	0.33448	0.35556	0.37584	0.39516	0.4134	0.43064	0.44737	0.46285	0.47767	0.4919	0.50527	0.51861	0.53072	0.54245	0.55381	0.56518	0.57621	0.58643	0.59655	0.60544	0.61317	0.62028	0.62625	0.63209	0.63755
278	1e-05	1e-05	1e-05	1e-05	1e-05	1e-05	0.0070602	0.016965	0.029161	0.04385	0.061267	0.080013	0.10111	0.12386	0.14865	0.17476	0.20218	0.23146	NaN	NaN	NaN	NaN	NaN	NaN	NaN	NaN	NaN	NaN	NaN	NaN	NaN	NaN	NaN	NaN	NaN	NaN	NaN	NaN	NaN	NaN	NaN	NaN	NaN	NaN	NaN	NaN	NaN	NaN	NaN
279	0.0078675	0.0036555	0.00040294	1e-05	1e-05	0.0016229	0.0046947	0.010126	0.017688	0.027103	0.039985	0.055024	0.072623	0.091996	0.11232	0.13405	0.1577	0.18298	0.20891	0.23588	NaN	NaN	NaN	NaN	NaN	NaN	NaN	NaN	NaN	NaN	NaN	NaN	NaN	NaN	NaN	NaN	NaN	NaN	NaN	NaN	NaN	NaN	NaN	NaN	NaN	NaN	NaN	NaN	NaN
280	0.0063807	0.0012369	1e-05	1e-05	1e-05	1e-05	1e-05	0.0063922	0.015418	0.026957	0.041403	0.058321	0.077009	0.097385	0.11942	0.14281	0.16761	0.19318	0.22114	NaN	NaN	NaN	NaN	NaN	NaN	NaN	NaN	NaN	NaN	NaN	NaN	NaN	NaN	NaN	NaN	NaN	NaN	NaN	NaN	NaN	NaN	NaN	NaN	NaN	NaN	NaN	NaN	NaN	NaN
281	1e-05	1e-05	1e-05	0.00096375	0.0051971	0.010895	0.017697	0.026209	0.036351	0.048063	0.06275	0.079862	0.099313	0.12074	0.14275	0.16618	0.19085	0.21729	0.24468	0.27328	0.30324	NaN	NaN	NaN	NaN	NaN	NaN	NaN	NaN	NaN	NaN	NaN	NaN	NaN	NaN	NaN	NaN	NaN	NaN	NaN	NaN	NaN	NaN	NaN	NaN	NaN	NaN	NaN	NaN
282	1e-05	1e-05	1e-05	0.008108	0.017719	0.029257	0.041771	0.056373	0.073346	0.092511	0.11428	0.13959	NaN	NaN	NaN	NaN	NaN	NaN	NaN	NaN	NaN	NaN	NaN	NaN	NaN	NaN	NaN	NaN	NaN	NaN	NaN	NaN	NaN	NaN	NaN	NaN	NaN	NaN	NaN	NaN	NaN	NaN	NaN	NaN	NaN	NaN	NaN	NaN	NaN
283	1e-05	1e-05	0.0022912	0.010476	0.019042	0.028931	0.039786	0.052671	0.067714	0.084479	0.10327	0.12414	0.14739	0.17363	0.20267	NaN	NaN	NaN	NaN	NaN	NaN	NaN	NaN	NaN	NaN	NaN	NaN	NaN	NaN	NaN	NaN	NaN	NaN	NaN	NaN	NaN	NaN	NaN	NaN	NaN	NaN	NaN	NaN	NaN	NaN	NaN	NaN	NaN	NaN
284	1e-05	1e-05	1e-05	1e-05	1e-05	0.0053225	0.016916	0.029794	0.044865	0.060947	0.079011	0.099094	0.12198	0.14682	0.17467	0.20413	0.23547	NaN	NaN	NaN	NaN	NaN	NaN	NaN	NaN	NaN	NaN	NaN	NaN	NaN	NaN	NaN	NaN	NaN	NaN	NaN	NaN	NaN	NaN	NaN	NaN	NaN	NaN	NaN	NaN	NaN	NaN	NaN	NaN
285	1e-05	1e-05	1e-05	1e-05	1e-05	0.0033274	NaN	NaN	NaN	NaN	NaN	NaN	NaN	NaN	NaN	NaN	NaN	NaN	NaN	NaN	NaN	NaN	NaN	NaN	NaN	NaN	NaN	NaN	NaN	NaN	NaN	NaN	NaN	NaN	NaN	NaN	NaN	NaN	NaN	NaN	NaN	NaN	NaN	NaN	NaN	NaN	NaN	NaN	NaN
286	1e-05	1e-05	1e-05	1e-05	0.0046985	0.014534	0.026817	0.041961	0.059518	0.079824	0.1035	0.13012	0.1596	NaN	NaN	NaN	NaN	NaN	NaN	NaN	NaN	NaN	NaN	NaN	NaN	NaN	NaN	NaN	NaN	NaN	NaN	NaN	NaN	NaN	NaN	NaN	NaN	NaN	NaN	NaN	NaN	NaN	NaN	NaN	NaN	NaN	NaN	NaN	NaN
287	1e-05	1e-05	0.0068735	0.014556	0.023188	0.03333	0.045244	0.05956	0.076364	0.095718	0.11785	0.14301	0.17163	NaN	NaN	NaN	NaN	NaN	NaN	NaN	NaN	NaN	NaN	NaN	NaN	NaN	NaN	NaN	NaN	NaN	NaN	NaN	NaN	NaN	NaN	NaN	NaN	NaN	NaN	NaN	NaN	NaN	NaN	NaN	NaN	NaN	NaN	NaN	NaN
288	1e-05	1e-05	1e-05	0.0020272	0.0053082	0.010266	0.017078	0.025784	0.036191	0.048046	0.061957	0.077745	0.095067	0.11381	0.13313	0.15375	0.17555	0.19847	0.22289	NaN	NaN	NaN	NaN	NaN	NaN	NaN	NaN	NaN	NaN	NaN	NaN	NaN	NaN	NaN	NaN	NaN	NaN	NaN	NaN	NaN	NaN	NaN	NaN	NaN	NaN	NaN	NaN	NaN	NaN
289	1e-05	1e-05	1e-05	0.0016506	0.013942	0.028103	0.043806	0.061719	0.081783	0.10456	0.12976	0.15761	NaN	NaN	NaN	NaN	NaN	NaN	NaN	NaN	NaN	NaN	NaN	NaN	NaN	NaN	NaN	NaN	NaN	NaN	NaN	NaN	NaN	NaN	NaN	NaN	NaN	NaN	NaN	NaN	NaN	NaN	NaN	NaN	NaN	NaN	NaN	NaN	NaN
290	1e-05	1e-05	1e-05	1e-05	1e-05	1e-05	0.0053041	0.019188	0.036364	0.057696	0.08253	NaN	NaN	NaN	NaN	NaN	NaN	NaN	NaN	NaN	NaN	NaN	NaN	NaN	NaN	NaN	NaN	NaN	NaN	NaN	NaN	NaN	NaN	NaN	NaN	NaN	NaN	NaN	NaN	NaN	NaN	NaN	NaN	NaN	NaN	NaN	NaN	NaN	NaN
291	1e-05	1e-05	1e-05	1e-05	1e-05	0.0035271	0.012337	0.022375	0.033959	0.046213	0.061019	0.07947	0.10097	0.127	NaN	NaN	NaN	NaN	NaN	NaN	NaN	NaN	NaN	NaN	NaN	NaN	NaN	NaN	NaN	NaN	NaN	NaN	NaN	NaN	NaN	NaN	NaN	NaN	NaN	NaN	NaN	NaN	NaN	NaN	NaN	NaN	NaN	NaN	NaN
292	1e-05	1e-05	1e-05	1e-05	1e-05	1e-05	0.0058555	0.018365	0.032087	0.046455	0.063212	0.081119	0.10079	0.12218	0.14394	0.16673	0.18883	0.21203	0.23705	NaN	NaN	NaN	NaN	NaN	NaN	NaN	NaN	NaN	NaN	NaN	NaN	NaN	NaN	NaN	NaN	NaN	NaN	NaN	NaN	NaN	NaN	NaN	NaN	NaN	NaN	NaN	NaN	NaN	NaN
293	1e-05	1e-05	1e-05	1e-05	1e-05	1e-05	0.002899	0.0080247	0.013884	0.021019	0.029766	0.039712	0.050851	0.063387	0.076094	0.089849	0.10497	0.12184	0.14063	0.16221	0.1868	NaN	NaN	NaN	NaN	NaN	NaN	NaN	NaN	NaN	NaN	NaN	NaN	NaN	NaN	NaN	NaN	NaN	NaN	NaN	NaN	NaN	NaN	NaN	NaN	NaN	NaN	NaN	NaN
294	1e-05	1e-05	1e-05	1e-05	1e-05	0.0075042	0.019864	0.035268	0.054637	0.078189	NaN	NaN	NaN	NaN	NaN	NaN	NaN	NaN	NaN	NaN	NaN	NaN	NaN	NaN	NaN	NaN	NaN	NaN	NaN	NaN	NaN	NaN	NaN	NaN	NaN	NaN	NaN	NaN	NaN	NaN	NaN	NaN	NaN	NaN	NaN	NaN	NaN	NaN	NaN
295	1e-05	1e-05	1e-05	1e-05	1e-05	1e-05	0.0018262	0.0064462	0.012063	0.01848	0.026204	0.035441	0.045653	0.056802	0.068736	0.081792	0.095648	0.11077	0.12688	0.14419	0.16273	0.18241	0.20327	0.22609	0.25075	NaN	NaN	NaN	NaN	NaN	NaN	NaN	NaN	NaN	NaN	NaN	NaN	NaN	NaN	NaN	NaN	NaN	NaN	NaN	NaN	NaN	NaN	NaN	NaN
296	1e-05	1e-05	1e-05	1e-05	1e-05	1e-05	0.00044123	0.0033478	0.0075607	0.013269	0.020108	0.027979	0.036781	0.046334	0.056373	0.067496	0.078904	0.091518	0.10502	0.11932	0.1343	0.14998	0.16655	0.18442	0.20313	0.22312	0.24423	0.26701	NaN	NaN	NaN	NaN	NaN	NaN	NaN	NaN	NaN	NaN	NaN	NaN	NaN	NaN	NaN	NaN	NaN	NaN	NaN	NaN	NaN
297	1e-05	1e-05	1e-05	1e-05	0.0039881	0.0094747	0.015988	0.023295	0.031695	0.041519	0.052776	0.064924	0.078652	0.093437	0.1094	0.12762	0.14798	0.17083	0.19711	NaN	NaN	NaN	NaN	NaN	NaN	NaN	NaN	NaN	NaN	NaN	NaN	NaN	NaN	NaN	NaN	NaN	NaN	NaN	NaN	NaN	NaN	NaN	NaN	NaN	NaN	NaN	NaN	NaN	NaN
298	0.0021642	0.00024042	1e-05	1e-05	0.000851	0.0036017	0.007736	0.01364	0.020592	0.029432	0.040603	0.053342	0.067951	0.084563	0.10184	0.12027	0.13986	0.16072	0.18288	0.20671	0.23217	0.25868	NaN	NaN	NaN	NaN	NaN	NaN	NaN	NaN	NaN	NaN	NaN	NaN	NaN	NaN	NaN	NaN	NaN	NaN	NaN	NaN	NaN	NaN	NaN	NaN	NaN	NaN	NaN
299	1e-05	1e-05	1e-05	1e-05	1e-05	1e-05	0.0019546	0.0065033	0.01217	0.019812	0.028803	0.039158	0.050925	0.063917	0.078152	0.094709	0.11294	0.13312	0.15533	0.17943	0.20475	0.23163	NaN	NaN	NaN	NaN	NaN	NaN	NaN	NaN	NaN	NaN	NaN	NaN	NaN	NaN	NaN	NaN	NaN	NaN	NaN	NaN	NaN	NaN	NaN	NaN	NaN	NaN	NaN
300	0.00058558	1e-05	1e-05	1e-05	1e-05	1e-05	1e-05	0.0050862	0.012988	0.02351	0.03644	0.051852	0.069786	0.090412	0.11315	0.13964	NaN	NaN	NaN	NaN	NaN	NaN	NaN	NaN	NaN	NaN	NaN	NaN	NaN	NaN	NaN	NaN	NaN	NaN	NaN	NaN	NaN	NaN	NaN	NaN	NaN	NaN	NaN	NaN	NaN	NaN	NaN	NaN	NaN
301	0.0050923	0.00021549	1e-05	1e-05	1e-05	1e-05	1e-05	0.00025075	0.0069621	0.01597	0.027556	0.041537	0.057795	0.075894	0.095687	0.11706	0.13944	0.16369	0.18908	0.21677	NaN	NaN	NaN	NaN	NaN	NaN	NaN	NaN	NaN	NaN	NaN	NaN	NaN	NaN	NaN	NaN	NaN	NaN	NaN	NaN	NaN	NaN	NaN	NaN	NaN	NaN	NaN	NaN	NaN
302	1e-05	1e-05	1e-05	1e-05	1e-05	1e-05	0.0042778	0.010666	0.01833	0.028338	0.039904	0.052699	0.067241	0.083504	0.10053	0.11995	0.14144	0.16433	0.18849	0.21345	0.23797	0.26313	0.28953	0.31699	0.34478	0.37347	NaN	NaN	NaN	NaN	NaN	NaN	NaN	NaN	NaN	NaN	NaN	NaN	NaN	NaN	NaN	NaN	NaN	NaN	NaN	NaN	NaN	NaN	NaN
303	0.00021081	1e-05	1e-05	1e-05	1e-05	1e-05	1e-05	0.0021426	0.0057753	0.010979	0.017374	0.025333	0.034332	0.044368	0.05464	0.066709	0.080176	0.094661	0.11089	0.12788	0.14589	0.16499	0.18488	0.20643	0.22879	0.25276	0.27735	0.30254	NaN	NaN	NaN	NaN	NaN	NaN	NaN	NaN	NaN	NaN	NaN	NaN	NaN	NaN	NaN	NaN	NaN	NaN	NaN	NaN	NaN
304	1e-05	1e-05	0.0026199	0.0099417	0.016951	0.023843	0.030814	0.038771	0.046949	0.056731	0.06738	0.078899	0.09222	0.10724	0.12239	0.14034	0.15989	0.18205	0.20588	0.23107	0.25609	0.28239	0.31056	0.33989	0.37023	0.40286	NaN	NaN	NaN	NaN	NaN	NaN	NaN	NaN	NaN	NaN	NaN	NaN	NaN	NaN	NaN	NaN	NaN	NaN	NaN	NaN	NaN	NaN	NaN
305	0.008454	0.0030409	1e-05	1e-05	1e-05	0.00064861	0.007664	0.018748	0.03257	0.051574	0.073123	0.098427	NaN	NaN	NaN	NaN	NaN	NaN	NaN	NaN	NaN	NaN	NaN	NaN	NaN	NaN	NaN	NaN	NaN	NaN	NaN	NaN	NaN	NaN	NaN	NaN	NaN	NaN	NaN	NaN	NaN	NaN	NaN	NaN	NaN	NaN	NaN	NaN	NaN
306	0.008937	0.0028861	1e-05	1e-05	1e-05	1e-05	1e-05	1e-05	0.0023353	0.011673	0.024303	0.03975	0.059209	0.082406	NaN	NaN	NaN	NaN	NaN	NaN	NaN	NaN	NaN	NaN	NaN	NaN	NaN	NaN	NaN	NaN	NaN	NaN	NaN	NaN	NaN	NaN	NaN	NaN	NaN	NaN	NaN	NaN	NaN	NaN	NaN	NaN	NaN	NaN	NaN
307	1e-05	1e-05	0.0035189	0.011321	0.019466	0.029181	0.039642	0.051184	0.064714	0.08075	0.098204	0.11723	0.13739	0.15918	0.183	0.21014	0.23982	NaN	NaN	NaN	NaN	NaN	NaN	NaN	NaN	NaN	NaN	NaN	NaN	NaN	NaN	NaN	NaN	NaN	NaN	NaN	NaN	NaN	NaN	NaN	NaN	NaN	NaN	NaN	NaN	NaN	NaN	NaN	NaN
308	1e-05	1e-05	1e-05	1e-05	1e-05	1e-05	0.0041274	0.014818	0.027456	0.042758	0.061875	0.084209	0.10992	NaN	NaN	NaN	NaN	NaN	NaN	NaN	NaN	NaN	NaN	NaN	NaN	NaN	NaN	NaN	NaN	NaN	NaN	NaN	NaN	NaN	NaN	NaN	NaN	NaN	NaN	NaN	NaN	NaN	NaN	NaN	NaN	NaN	NaN	NaN	NaN
309	1e-05	1e-05	1e-05	1e-05	1e-05	1e-05	0.00039402	0.012534	0.027673	0.046744	0.069453	0.096369	NaN	NaN	NaN	NaN	NaN	NaN	NaN	NaN	NaN	NaN	NaN	NaN	NaN	NaN	NaN	NaN	NaN	NaN	NaN	NaN	NaN	NaN	NaN	NaN	NaN	NaN	NaN	NaN	NaN	NaN	NaN	NaN	NaN	NaN	NaN	NaN	NaN
310	1e-05	1e-05	1e-05	1e-05	1e-05	1e-05	0.0018454	0.0063636	0.012167	0.020873	0.030332	0.04095	0.052625	0.065074	0.078313	0.093434	0.10926	0.12604	0.14414	0.16308	0.18104	0.19997	0.21954	0.24032	0.26148	0.28267	0.30379	0.32509	0.34701	0.36891	NaN	NaN	NaN	NaN	NaN	NaN	NaN	NaN	NaN	NaN	NaN	NaN	NaN	NaN	NaN	NaN	NaN	NaN	NaN
311	0.0020451	1e-05	1e-05	1e-05	1e-05	1e-05	1e-05	0.00092833	0.0050074	0.011619	0.019183	0.028246	0.038203	0.048831	0.059933	0.073017	0.087489	0.10299	0.11945	0.13689	0.15406	0.17264	0.19227	0.21438	0.23816	0.26372	NaN	NaN	NaN	NaN	NaN	NaN	NaN	NaN	NaN	NaN	NaN	NaN	NaN	NaN	NaN	NaN	NaN	NaN	NaN	NaN	NaN	NaN	NaN
312	1e-05	1e-05	1e-05	1e-05	1e-05	1e-05	0.0033801	0.011669	0.021301	0.03185	0.043897	0.057395	0.07249	0.089361	0.10747	0.12748	0.14875	0.17175	0.19618	NaN	NaN	NaN	NaN	NaN	NaN	NaN	NaN	NaN	NaN	NaN	NaN	NaN	NaN	NaN	NaN	NaN	NaN	NaN	NaN	NaN	NaN	NaN	NaN	NaN	NaN	NaN	NaN	NaN	NaN
313	0.0015898	1e-05	1e-05	1e-05	1e-05	1e-05	1e-05	0.0028298	0.0084627	0.015641	0.025551	0.037929	0.052595	0.068802	0.08597	0.10536	0.12468	0.145	0.16617	0.18807	0.21148	0.23508	0.25814	0.28146	0.30453	0.32751	0.34899	0.37202	0.3947	0.41712	0.43903	0.45984	0.48005	0.49949	0.51828	0.53703	0.55456	0.57244	0.58763	0.60251	0.61716	0.6325	0.64682	0.6602	0.6737	0.68609	0.69688	0.70812	0.71819
314	1e-05	1e-05	1e-05	1e-05	1e-05	1e-05	0.003116	0.0098076	0.017514	0.027338	0.038241	0.050007	0.062633	0.076087	0.09036	0.10638	0.12366	0.14231	0.16238	0.18292	0.20306	0.22387	0.24539	0.26857	0.29186	0.31522	0.33816	0.36033	0.38267	0.40422	0.42651	0.44932	NaN	NaN	NaN	NaN	NaN	NaN	NaN	NaN	NaN	NaN	NaN	NaN	NaN	NaN	NaN	NaN	NaN
315	0.049737	0.037396	0.025406	0.016057	0.0084556	0.0023275	1e-05	1e-05	1e-05	1e-05	1e-05	1e-05	0.0030032	0.0097981	0.016779	0.024627	0.032552	0.041324	0.051603	0.0633	0.076328	0.089979	0.10447	0.12006	0.13662	0.15443	0.17281	0.19334	0.21522	NaN	NaN	NaN	NaN	NaN	NaN	NaN	NaN	NaN	NaN	NaN	NaN	NaN	NaN	NaN	NaN	NaN	NaN	NaN	NaN
316	1e-05	1e-05	1e-05	1e-05	1e-05	0.0013828	0.0076005	0.016115	0.026911	0.040149	0.05715	0.077068	0.099448	0.12494	0.15257	0.18309	NaN	NaN	NaN	NaN	NaN	NaN	NaN	NaN	NaN	NaN	NaN	NaN	NaN	NaN	NaN	NaN	NaN	NaN	NaN	NaN	NaN	NaN	NaN	NaN	NaN	NaN	NaN	NaN	NaN	NaN	NaN	NaN	NaN
317	1e-05	1e-05	1e-05	1e-05	0.0096895	0.02134	0.0347	0.050278	0.067332	0.085701	0.10692	0.13049	0.156	0.18336	0.21199	NaN	NaN	NaN	NaN	NaN	NaN	NaN	NaN	NaN	NaN	NaN	NaN	NaN	NaN	NaN	NaN	NaN	NaN	NaN	NaN	NaN	NaN	NaN	NaN	NaN	NaN	NaN	NaN	NaN	NaN	NaN	NaN	NaN	NaN
318	0.014311	0.0081609	0.0031475	0.00035652	1e-05	1e-05	1e-05	0.0032274	0.0082112	0.014635	0.023437	0.034421	0.047024	0.060705	0.074563	0.089913	0.10531	0.12124	0.13802	0.1561	0.17532	0.1953	0.21541	0.23677	0.25903	0.28289	0.30804	NaN	NaN	NaN	NaN	NaN	NaN	NaN	NaN	NaN	NaN	NaN	NaN	NaN	NaN	NaN	NaN	NaN	NaN	NaN	NaN	NaN	NaN
319	1e-05	1e-05	0.0062765	0.017454	0.030338	0.045563	0.063176	0.084002	0.10742	0.13353	0.16284	NaN	NaN	NaN	NaN	NaN	NaN	NaN	NaN	NaN	NaN	NaN	NaN	NaN	NaN	NaN	NaN	NaN	NaN	NaN	NaN	NaN	NaN	NaN	NaN	NaN	NaN	NaN	NaN	NaN	NaN	NaN	NaN	NaN	NaN	NaN	NaN	NaN	NaN
320	1e-05	1e-05	1e-05	1e-05	1e-05	0.012144	0.027088	0.04545	0.066882	0.091225	0.11892	NaN	NaN	NaN	NaN	NaN	NaN	NaN	NaN	NaN	NaN	NaN	NaN	NaN	NaN	NaN	NaN	NaN	NaN	NaN	NaN	NaN	NaN	NaN	NaN	NaN	NaN	NaN	NaN	NaN	NaN	NaN	NaN	NaN	NaN	NaN	NaN	NaN	NaN
321	1e-05	1e-05	0.0032461	0.009973	0.017986	0.027658	0.039512	0.054148	0.070809	0.089771	0.11163	0.13673	0.16477	0.19573	NaN	NaN	NaN	NaN	NaN	NaN	NaN	NaN	NaN	NaN	NaN	NaN	NaN	NaN	NaN	NaN	NaN	NaN	NaN	NaN	NaN	NaN	NaN	NaN	NaN	NaN	NaN	NaN	NaN	NaN	NaN	NaN	NaN	NaN	NaN
322	0.01981	0.028075	0.03517	0.040008	0.04549	0.049771	0.05217	0.053515	0.05345	0.056045	0.058685	0.061529	0.065732	0.072742	0.083334	0.095408	0.10959	0.12793	0.14922	0.17298	0.19603	0.22078	0.24715	0.27516	0.305	0.33716	NaN	NaN	NaN	NaN	NaN	NaN	NaN	NaN	NaN	NaN	NaN	NaN	NaN	NaN	NaN	NaN	NaN	NaN	NaN	NaN	NaN	NaN	NaN
323	1e-05	1e-05	1e-05	1e-05	1e-05	1e-05	0.0048541	0.01574	0.027195	0.041097	0.056688	0.073888	0.091779	NaN	NaN	NaN	NaN	NaN	NaN	NaN	NaN	NaN	NaN	NaN	NaN	NaN	NaN	NaN	NaN	NaN	NaN	NaN	NaN	NaN	NaN	NaN	NaN	NaN	NaN	NaN	NaN	NaN	NaN	NaN	NaN	NaN	NaN	NaN	NaN
324	1e-05	1e-05	1e-05	1e-05	1e-05	1e-05	NaN	NaN	NaN	NaN	NaN	NaN	NaN	NaN	NaN	NaN	NaN	NaN	NaN	NaN	NaN	NaN	NaN	NaN	NaN	NaN	NaN	NaN	NaN	NaN	NaN	NaN	NaN	NaN	NaN	NaN	NaN	NaN	NaN	NaN	NaN	NaN	NaN	NaN	NaN	NaN	NaN	NaN	NaN
325	1e-05	1e-05	1e-05	0.0078855	0.021636	0.038126	0.057582	NaN	NaN	NaN	NaN	NaN	NaN	NaN	NaN	NaN	NaN	NaN	NaN	NaN	NaN	NaN	NaN	NaN	NaN	NaN	NaN	NaN	NaN	NaN	NaN	NaN	NaN	NaN	NaN	NaN	NaN	NaN	NaN	NaN	NaN	NaN	NaN	NaN	NaN	NaN	NaN	NaN	NaN
326	0.010019	0.0050672	0.0014225	1e-05	1e-05	1e-05	1e-05	1e-05	1e-05	0.0030756	0.0086896	0.017472	0.028576	0.041598	0.057666	0.074571	0.094473	0.11407	0.1351	0.15882	0.1835	0.20998	0.23529	0.26077	0.2865	0.31216	0.3391	NaN	NaN	NaN	NaN	NaN	NaN	NaN	NaN	NaN	NaN	NaN	NaN	NaN	NaN	NaN	NaN	NaN	NaN	NaN	NaN	NaN	NaN
327	1e-05	1e-05	0.0012102	0.0035323	0.0076663	0.012626	0.019259	0.027776	0.038095	0.051249	0.06679	0.08505	0.10591	0.13024	NaN	NaN	NaN	NaN	NaN	NaN	NaN	NaN	NaN	NaN	NaN	NaN	NaN	NaN	NaN	NaN	NaN	NaN	NaN	NaN	NaN	NaN	NaN	NaN	NaN	NaN	NaN	NaN	NaN	NaN	NaN	NaN	NaN	NaN	NaN
328	1e-05	1e-05	1e-05	1e-05	1e-05	1e-05	0.0088654	NaN	NaN	NaN	NaN	NaN	NaN	NaN	NaN	NaN	NaN	NaN	NaN	NaN	NaN	NaN	NaN	NaN	NaN	NaN	NaN	NaN	NaN	NaN	NaN	NaN	NaN	NaN	NaN	NaN	NaN	NaN	NaN	NaN	NaN	NaN	NaN	NaN	NaN	NaN	NaN	NaN	NaN
329	1e-05	1e-05	1e-05	0.00067202	0.0035175	0.0068591	0.012074	0.019318	0.027409	0.037013	0.048217	0.061603	0.076698	0.093939	0.11349	0.1347	NaN	NaN	NaN	NaN	NaN	NaN	NaN	NaN	NaN	NaN	NaN	NaN	NaN	NaN	NaN	NaN	NaN	NaN	NaN	NaN	NaN	NaN	NaN	NaN	NaN	NaN	NaN	NaN	NaN	NaN	NaN	NaN	NaN
330	1e-05	1e-05	1e-05	1e-05	1e-05	1e-05	0.0046871	0.015822	0.028737	0.043759	0.061952	0.08414	0.11018	NaN	NaN	NaN	NaN	NaN	NaN	NaN	NaN	NaN	NaN	NaN	NaN	NaN	NaN	NaN	NaN	NaN	NaN	NaN	NaN	NaN	NaN	NaN	NaN	NaN	NaN	NaN	NaN	NaN	NaN	NaN	NaN	NaN	NaN	NaN	NaN
331	1e-05	1e-05	1e-05	1e-05	1e-05	1e-05	0.0044835	0.014733	0.026586	0.040613	0.056982	0.076081	0.096977	0.12019	0.14618	0.17432	NaN	NaN	NaN	NaN	NaN	NaN	NaN	NaN	NaN	NaN	NaN	NaN	NaN	NaN	NaN	NaN	NaN	NaN	NaN	NaN	NaN	NaN	NaN	NaN	NaN	NaN	NaN	NaN	NaN	NaN	NaN	NaN	NaN
332	1e-05	1e-05	1e-05	1e-05	1e-05	1e-05	0.0061412	0.020421	0.036524	NaN	NaN	NaN	NaN	NaN	NaN	NaN	NaN	NaN	NaN	NaN	NaN	NaN	NaN	NaN	NaN	NaN	NaN	NaN	NaN	NaN	NaN	NaN	NaN	NaN	NaN	NaN	NaN	NaN	NaN	NaN	NaN	NaN	NaN	NaN	NaN	NaN	NaN	NaN	NaN
333	0.0064054	1e-05	1e-05	1e-05	1e-05	1e-05	1e-05	0.0031222	0.015777	0.033209	0.056694	0.085012	NaN	NaN	NaN	NaN	NaN	NaN	NaN	NaN	NaN	NaN	NaN	NaN	NaN	NaN	NaN	NaN	NaN	NaN	NaN	NaN	NaN	NaN	NaN	NaN	NaN	NaN	NaN	NaN	NaN	NaN	NaN	NaN	NaN	NaN	NaN	NaN	NaN
334	1e-05	1e-05	1e-05	1e-05	1e-05	1e-05	0.006943	0.024322	0.046473	NaN	NaN	NaN	NaN	NaN	NaN	NaN	NaN	NaN	NaN	NaN	NaN	NaN	NaN	NaN	NaN	NaN	NaN	NaN	NaN	NaN	NaN	NaN	NaN	NaN	NaN	NaN	NaN	NaN	NaN	NaN	NaN	NaN	NaN	NaN	NaN	NaN	NaN	NaN	NaN
335	1e-05	1e-05	1e-05	1e-05	1e-05	1e-05	0.0043604	0.013831	0.024302	0.036291	0.049843	0.065372	0.082194	0.10039	0.12053	0.14237	0.16605	0.19188	NaN	NaN	NaN	NaN	NaN	NaN	NaN	NaN	NaN	NaN	NaN	NaN	NaN	NaN	NaN	NaN	NaN	NaN	NaN	NaN	NaN	NaN	NaN	NaN	NaN	NaN	NaN	NaN	NaN	NaN	NaN
336	0.027076	0.03092	0.035109	0.039735	0.045235	0.051465	0.058121	0.065328	0.073101	0.082135	0.092542	0.10427	0.11651	0.12993	0.14438	0.15946	0.17554	0.19296	0.2118	0.23274	0.25521	0.27881	0.30425	NaN	NaN	NaN	NaN	NaN	NaN	NaN	NaN	NaN	NaN	NaN	NaN	NaN	NaN	NaN	NaN	NaN	NaN	NaN	NaN	NaN	NaN	NaN	NaN	NaN	NaN
337	1e-05	1e-05	1e-05	1e-05	1e-05	1e-05	0.0039894	0.014149	0.026364	0.041729	0.060509	0.083386	NaN	NaN	NaN	NaN	NaN	NaN	NaN	NaN	NaN	NaN	NaN	NaN	NaN	NaN	NaN	NaN	NaN	NaN	NaN	NaN	NaN	NaN	NaN	NaN	NaN	NaN	NaN	NaN	NaN	NaN	NaN	NaN	NaN	NaN	NaN	NaN	NaN
338	1e-05	1e-05	1e-05	1e-05	1e-05	1e-05	0.0085882	0.029985	NaN	NaN	NaN	NaN	NaN	NaN	NaN	NaN	NaN	NaN	NaN	NaN	NaN	NaN	NaN	NaN	NaN	NaN	NaN	NaN	NaN	NaN	NaN	NaN	NaN	NaN	NaN	NaN	NaN	NaN	NaN	NaN	NaN	NaN	NaN	NaN	NaN	NaN	NaN	NaN	NaN
339	0.00051053	1e-05	1e-05	1e-05	1e-05	1e-05	0.0020041	0.0057156	0.010718	0.017354	0.024998	0.034057	0.043593	0.054732	0.066693	0.078407	0.090486	0.10319	0.11644	0.12997	0.14349	0.1576	0.17159	0.1865	0.20073	0.21497	0.23023	0.24636	0.26363	0.28282	0.30393	NaN	NaN	NaN	NaN	NaN	NaN	NaN	NaN	NaN	NaN	NaN	NaN	NaN	NaN	NaN	NaN	NaN	NaN
340	1e-05	1e-05	1e-05	1e-05	1e-05	1e-05	0.0037005	0.013287	0.02501	0.038919	0.05552	0.075689	0.098866	NaN	NaN	NaN	NaN	NaN	NaN	NaN	NaN	NaN	NaN	NaN	NaN	NaN	NaN	NaN	NaN	NaN	NaN	NaN	NaN	NaN	NaN	NaN	NaN	NaN	NaN	NaN	NaN	NaN	NaN	NaN	NaN	NaN	NaN	NaN	NaN
341	1e-05	1e-05	1e-05	1e-05	1e-05	1e-05	0.0027469	0.010822	0.018746	0.026632	0.035366	0.045992	0.059519	NaN	NaN	NaN	NaN	NaN	NaN	NaN	NaN	NaN	NaN	NaN	NaN	NaN	NaN	NaN	NaN	NaN	NaN	NaN	NaN	NaN	NaN	NaN	NaN	NaN	NaN	NaN	NaN	NaN	NaN	NaN	NaN	NaN	NaN	NaN	NaN
342	1e-05	1e-05	1e-05	1e-05	1e-05	1e-05	0.0066508	0.021727	0.035569	0.047759	0.05987	NaN	NaN	NaN	NaN	NaN	NaN	NaN	NaN	NaN	NaN	NaN	NaN	NaN	NaN	NaN	NaN	NaN	NaN	NaN	NaN	NaN	NaN	NaN	NaN	NaN	NaN	NaN	NaN	NaN	NaN	NaN	NaN	NaN	NaN	NaN	NaN	NaN	NaN
343	1e-05	1e-05	1e-05	1e-05	1e-05	1e-05	0.0054674	0.02007	0.038916	NaN	NaN	NaN	NaN	NaN	NaN	NaN	NaN	NaN	NaN	NaN	NaN	NaN	NaN	NaN	NaN	NaN	NaN	NaN	NaN	NaN	NaN	NaN	NaN	NaN	NaN	NaN	NaN	NaN	NaN	NaN	NaN	NaN	NaN	NaN	NaN	NaN	NaN	NaN	NaN
344	1e-05	1e-05	1e-05	1e-05	1e-05	1e-05	0.002781	0.017824	NaN	NaN	NaN	NaN	NaN	NaN	NaN	NaN	NaN	NaN	NaN	NaN	NaN	NaN	NaN	NaN	NaN	NaN	NaN	NaN	NaN	NaN	NaN	NaN	NaN	NaN	NaN	NaN	NaN	NaN	NaN	NaN	NaN	NaN	NaN	NaN	NaN	NaN	NaN	NaN	NaN
345	1e-05	1e-05	1e-05	1e-05	1e-05	1e-05	0.0037812	0.011583	0.01918	0.027767	0.037095	0.046738	0.056749	0.067986	0.07953	0.091343	0.10386	0.11748	0.1329	0.14967	0.16661	0.18425	0.20276	0.22248	0.24314	0.26478	0.28715	0.31067	0.33419	0.35729	0.38048	0.40452	NaN	NaN	NaN	NaN	NaN	NaN	NaN	NaN	NaN	NaN	NaN	NaN	NaN	NaN	NaN	NaN	NaN
346	1e-05	1e-05	1e-05	1e-05	1e-05	1e-05	NaN	NaN	NaN	NaN	NaN	NaN	NaN	NaN	NaN	NaN	NaN	NaN	NaN	NaN	NaN	NaN	NaN	NaN	NaN	NaN	NaN	NaN	NaN	NaN	NaN	NaN	NaN	NaN	NaN	NaN	NaN	NaN	NaN	NaN	NaN	NaN	NaN	NaN	NaN	NaN	NaN	NaN	NaN
347	1e-05	1e-05	1e-05	1e-05	1e-05	0.020273	NaN	NaN	NaN	NaN	NaN	NaN	NaN	NaN	NaN	NaN	NaN	NaN	NaN	NaN	NaN	NaN	NaN	NaN	NaN	NaN	NaN	NaN	NaN	NaN	NaN	NaN	NaN	NaN	NaN	NaN	NaN	NaN	NaN	NaN	NaN	NaN	NaN	NaN	NaN	NaN	NaN	NaN	NaN
348	1e-05	1e-05	1e-05	1e-05	1e-05	1e-05	0.0015409	0.0060898	0.011721	0.0187	0.026829	0.037055	0.048982	0.062397	0.077824	NaN	NaN	NaN	NaN	NaN	NaN	NaN	NaN	NaN	NaN	NaN	NaN	NaN	NaN	NaN	NaN	NaN	NaN	NaN	NaN	NaN	NaN	NaN	NaN	NaN	NaN	NaN	NaN	NaN	NaN	NaN	NaN	NaN	NaN
349	1e-05	1e-05	1e-05	1e-05	1e-05	1e-05	NaN	NaN	NaN	NaN	NaN	NaN	NaN	NaN	NaN	NaN	NaN	NaN	NaN	NaN	NaN	NaN	NaN	NaN	NaN	NaN	NaN	NaN	NaN	NaN	NaN	NaN	NaN	NaN	NaN	NaN	NaN	NaN	NaN	NaN	NaN	NaN	NaN	NaN	NaN	NaN	NaN	NaN	NaN
350	1e-05	1e-05	1e-05	1e-05	1e-05	1e-05	0.0031269	0.0093052	0.014321	0.024728	0.036855	NaN	NaN	NaN	NaN	NaN	NaN	NaN	NaN	NaN	NaN	NaN	NaN	NaN	NaN	NaN	NaN	NaN	NaN	NaN	NaN	NaN	NaN	NaN	NaN	NaN	NaN	NaN	NaN	NaN	NaN	NaN	NaN	NaN	NaN	NaN	NaN	NaN	NaN
351	1e-05	1e-05	0.0023629	0.0065982	0.01161	0.017505	0.024248	0.032201	0.041861	0.053294	0.067032	0.083399	0.10196	0.12358	0.14772	0.17481	0.20477	NaN	NaN	NaN	NaN	NaN	NaN	NaN	NaN	NaN	NaN	NaN	NaN	NaN	NaN	NaN	NaN	NaN	NaN	NaN	NaN	NaN	NaN	NaN	NaN	NaN	NaN	NaN	NaN	NaN	NaN	NaN	NaN
352	1e-05	1e-05	0.00021605	0.0012105	0.0030638	0.0055463	0.0085002	0.012517	0.017245	0.023303	0.030599	0.038961	0.048117	0.059096	0.071398	0.084866	0.099597	0.11649	0.13493	0.1553	0.17665	0.19897	0.22247	0.24766	0.27313	0.29963	0.32746	NaN	NaN	NaN	NaN	NaN	NaN	NaN	NaN	NaN	NaN	NaN	NaN	NaN	NaN	NaN	NaN	NaN	NaN	NaN	NaN	NaN	NaN
353	1e-05	1e-05	1e-05	1e-05	1e-05	1e-05	NaN	NaN	NaN	NaN	NaN	NaN	NaN	NaN	NaN	NaN	NaN	NaN	NaN	NaN	NaN	NaN	NaN	NaN	NaN	NaN	NaN	NaN	NaN	NaN	NaN	NaN	NaN	NaN	NaN	NaN	NaN	NaN	NaN	NaN	NaN	NaN	NaN	NaN	NaN	NaN	NaN	NaN	NaN
354	1e-05	1e-05	1e-05	1e-05	1e-05	0.0044264	0.011439	0.019301	0.028363	0.038952	0.05082	0.064868	0.07979	0.096843	0.11486	0.13228	0.15109	0.16962	0.18891	0.20848	0.22884	0.24911	0.26892	0.28862	0.30728	0.3268	0.34857	0.3702	0.39274	NaN	NaN	NaN	NaN	NaN	NaN	NaN	NaN	NaN	NaN	NaN	NaN	NaN	NaN	NaN	NaN	NaN	NaN	NaN	NaN
355	1e-05	1e-05	1e-05	1e-05	1e-05	1e-05	0.0058157	0.019967	0.032163	0.043554	0.053303	0.063425	NaN	NaN	NaN	NaN	NaN	NaN	NaN	NaN	NaN	NaN	NaN	NaN	NaN	NaN	NaN	NaN	NaN	NaN	NaN	NaN	NaN	NaN	NaN	NaN	NaN	NaN	NaN	NaN	NaN	NaN	NaN	NaN	NaN	NaN	NaN	NaN	NaN
356	0.0015472	1e-05	1e-05	1e-05	1e-05	1e-05	1e-05	0.0094718	NaN	NaN	NaN	NaN	NaN	NaN	NaN	NaN	NaN	NaN	NaN	NaN	NaN	NaN	NaN	NaN	NaN	NaN	NaN	NaN	NaN	NaN	NaN	NaN	NaN	NaN	NaN	NaN	NaN	NaN	NaN	NaN	NaN	NaN	NaN	NaN	NaN	NaN	NaN	NaN	NaN
357	0.093063	0.097791	0.10328	0.11	0.11802	0.12775	0.13879	0.15193	0.16689	0.18433	0.20412	0.22654	0.25065	0.27677	0.30437	0.3338	NaN	NaN	NaN	NaN	NaN	NaN	NaN	NaN	NaN	NaN	NaN	NaN	NaN	NaN	NaN	NaN	NaN	NaN	NaN	NaN	NaN	NaN	NaN	NaN	NaN	NaN	NaN	NaN	NaN	NaN	NaN	NaN	NaN
358	0.027684	0.016439	0.006765	1e-05	1e-05	1e-05	1e-05	1e-05	1e-05	0.0013456	0.010711	0.023831	0.039003	0.056687	0.07676	0.097092	0.11889	0.141	0.16528	0.19189	0.21998	NaN	NaN	NaN	NaN	NaN	NaN	NaN	NaN	NaN	NaN	NaN	NaN	NaN	NaN	NaN	NaN	NaN	NaN	NaN	NaN	NaN	NaN	NaN	NaN	NaN	NaN	NaN	NaN
359	1e-05	1e-05	1e-05	1e-05	1e-05	1e-05	0.013177	0.028014	0.043832	0.061019	0.079256	0.099491	0.12167	NaN	NaN	NaN	NaN	NaN	NaN	NaN	NaN	NaN	NaN	NaN	NaN	NaN	NaN	NaN	NaN	NaN	NaN	NaN	NaN	NaN	NaN	NaN	NaN	NaN	NaN	NaN	NaN	NaN	NaN	NaN	NaN	NaN	NaN	NaN	NaN
360	1e-05	1e-05	1e-05	1e-05	1e-05	1e-05	0.0037532	0.013548	0.022734	0.033249	0.042887	0.054429	0.067026	0.081509	0.098779	0.1187	0.14246	0.1654	0.18931	0.21579	0.2437	0.27412	0.30411	0.33379	0.3647	0.39467	0.42245	0.44755	0.47144	0.49438	0.51573	0.53543	0.55245	0.5688	0.58358	0.59607	0.60735	0.61642	0.62473	0.63308	0.63948	0.64463	0.64908	0.6535	0.65616	0.65877	0.66028	0.66102	0.66286
361	1e-05	1e-05	0.0054896	0.017947	0.032269	0.048756	0.067989	0.090205	0.11564	NaN	NaN	NaN	NaN	NaN	NaN	NaN	NaN	NaN	NaN	NaN	NaN	NaN	NaN	NaN	NaN	NaN	NaN	NaN	NaN	NaN	NaN	NaN	NaN	NaN	NaN	NaN	NaN	NaN	NaN	NaN	NaN	NaN	NaN	NaN	NaN	NaN	NaN	NaN	NaN
362	0.075775	0.054072	0.03458	0.018755	0.0070058	1e-05	1e-05	1e-05	1e-05	1e-05	1e-05	0.0018154	0.012178	0.024156	0.0374	0.050852	0.063251	0.076815	0.09051	0.10587	0.12008	0.1347	0.14928	0.16514	0.18041	0.19531	0.20985	0.22503	0.23964	0.25474	0.26942	0.28494	0.30056	0.31631	0.33177	0.3486	NaN	NaN	NaN	NaN	NaN	NaN	NaN	NaN	NaN	NaN	NaN	NaN	NaN
363	1e-05	1e-05	1e-05	1e-05	1e-05	0.02294	NaN	NaN	NaN	NaN	NaN	NaN	NaN	NaN	NaN	NaN	NaN	NaN	NaN	NaN	NaN	NaN	NaN	NaN	NaN	NaN	NaN	NaN	NaN	NaN	NaN	NaN	NaN	NaN	NaN	NaN	NaN	NaN	NaN	NaN	NaN	NaN	NaN	NaN	NaN	NaN	NaN	NaN	NaN
364	0.014604	0.017512	0.021097	0.025013	0.029792	0.036281	0.044224	0.054018	0.066383	0.08092	0.097545	0.11741	0.13965	0.16492	0.1932	NaN	NaN	NaN	NaN	NaN	NaN	NaN	NaN	NaN	NaN	NaN	NaN	NaN	NaN	NaN	NaN	NaN	NaN	NaN	NaN	NaN	NaN	NaN	NaN	NaN	NaN	NaN	NaN	NaN	NaN	NaN	NaN	NaN	NaN
365	0.0022272	1e-05	1e-05	1e-05	1e-05	1e-05	0.00029046	0.005511	0.011476	0.02084	0.03242	0.04591	0.061557	0.079061	0.099043	0.12014	0.14195	0.16564	0.19017	0.21644	0.24202	0.26815	0.29505	0.32241	0.35064	0.37884	NaN	NaN	NaN	NaN	NaN	NaN	NaN	NaN	NaN	NaN	NaN	NaN	NaN	NaN	NaN	NaN	NaN	NaN	NaN	NaN	NaN	NaN	NaN
366	1e-05	0.00056981	0.012357	0.024696	0.037661	0.051304	0.07037	0.09282	0.12008	0.15365	0.19289	0.23579	NaN	NaN	NaN	NaN	NaN	NaN	NaN	NaN	NaN	NaN	NaN	NaN	NaN	NaN	NaN	NaN	NaN	NaN	NaN	NaN	NaN	NaN	NaN	NaN	NaN	NaN	NaN	NaN	NaN	NaN	NaN	NaN	NaN	NaN	NaN	NaN	NaN
367	1e-05	1e-05	1e-05	1e-05	1e-05	1e-05	0.0032944	0.012586	0.024964	0.040464	NaN	NaN	NaN	NaN	NaN	NaN	NaN	NaN	NaN	NaN	NaN	NaN	NaN	NaN	NaN	NaN	NaN	NaN	NaN	NaN	NaN	NaN	NaN	NaN	NaN	NaN	NaN	NaN	NaN	NaN	NaN	NaN	NaN	NaN	NaN	NaN	NaN	NaN	NaN
368	0.0026314	0.00024289	1e-05	1e-05	1e-05	1e-05	0.00089635	0.0044514	0.0088394	0.015301	0.023009	0.032424	0.04248	0.053311	0.064812	0.076745	0.088489	0.10086	0.11327	0.12649	0.13898	0.15206	0.16594	0.18178	0.2001	0.22133	NaN	NaN	NaN	NaN	NaN	NaN	NaN	NaN	NaN	NaN	NaN	NaN	NaN	NaN	NaN	NaN	NaN	NaN	NaN	NaN	NaN	NaN	NaN
369	1e-05	1e-05	1e-05	1e-05	1e-05	0.0070465	0.016318	0.027092	0.040722	0.057179	0.075963	0.097282	0.12082	NaN	NaN	NaN	NaN	NaN	NaN	NaN	NaN	NaN	NaN	NaN	NaN	NaN	NaN	NaN	NaN	NaN	NaN	NaN	NaN	NaN	NaN	NaN	NaN	NaN	NaN	NaN	NaN	NaN	NaN	NaN	NaN	NaN	NaN	NaN	NaN
370	1e-05	1e-05	1e-05	1e-05	1e-05	1e-05	0.0061446	0.020113	0.034929	0.052331	0.071685	0.092486	0.11459	0.13917	0.1654	0.19275	0.22139	0.25017	NaN	NaN	NaN	NaN	NaN	NaN	NaN	NaN	NaN	NaN	NaN	NaN	NaN	NaN	NaN	NaN	NaN	NaN	NaN	NaN	NaN	NaN	NaN	NaN	NaN	NaN	NaN	NaN	NaN	NaN	NaN
371	1e-05	1e-05	0.00050302	0.0037266	0.0084281	0.013811	0.020668	0.028885	0.038829	0.0511	0.065247	0.080399	0.09691	0.11585	0.13693	0.1603	0.18657	0.21505	NaN	NaN	NaN	NaN	NaN	NaN	NaN	NaN	NaN	NaN	NaN	NaN	NaN	NaN	NaN	NaN	NaN	NaN	NaN	NaN	NaN	NaN	NaN	NaN	NaN	NaN	NaN	NaN	NaN	NaN	NaN
372	1e-05	1e-05	1e-05	1e-05	1e-05	1e-05	0.0035463	0.012907	0.024509	0.038973	0.056387	0.077489	0.10115	0.12846	NaN	NaN	NaN	NaN	NaN	NaN	NaN	NaN	NaN	NaN	NaN	NaN	NaN	NaN	NaN	NaN	NaN	NaN	NaN	NaN	NaN	NaN	NaN	NaN	NaN	NaN	NaN	NaN	NaN	NaN	NaN	NaN	NaN	NaN	NaN
373	1e-05	1e-05	1e-05	1e-05	1e-05	1e-05	0.00055105	0.0079519	0.018427	0.031945	0.048188	0.067486	0.08979	NaN	NaN	NaN	NaN	NaN	NaN	NaN	NaN	NaN	NaN	NaN	NaN	NaN	NaN	NaN	NaN	NaN	NaN	NaN	NaN	NaN	NaN	NaN	NaN	NaN	NaN	NaN	NaN	NaN	NaN	NaN	NaN	NaN	NaN	NaN	NaN
374	1e-05	1e-05	1e-05	1e-05	1e-05	1e-05	0.0025401	0.0088067	0.016063	0.024248	0.032948	0.043315	0.054553	0.067137	0.080681	0.095916	0.1125	0.12926	0.14745	0.16713	0.18867	0.21311	NaN	NaN	NaN	NaN	NaN	NaN	NaN	NaN	NaN	NaN	NaN	NaN	NaN	NaN	NaN	NaN	NaN	NaN	NaN	NaN	NaN	NaN	NaN	NaN	NaN	NaN	NaN
375	0.040327	0.023961	0.0093093	1e-05	1e-05	1e-05	1e-05	1e-05	1e-05	NaN	NaN	NaN	NaN	NaN	NaN	NaN	NaN	NaN	NaN	NaN	NaN	NaN	NaN	NaN	NaN	NaN	NaN	NaN	NaN	NaN	NaN	NaN	NaN	NaN	NaN	NaN	NaN	NaN	NaN	NaN	NaN	NaN	NaN	NaN	NaN	NaN	NaN	NaN	NaN
376	1e-05	1e-05	0.0033576	0.010046	0.017083	0.024199	0.03305	0.043213	0.053911	0.065506	0.077705	0.09119	0.10558	0.12123	0.13844	0.15678	0.17612	0.19567	0.21666	0.23934	0.26392	0.29088	0.31942	NaN	NaN	NaN	NaN	NaN	NaN	NaN	NaN	NaN	NaN	NaN	NaN	NaN	NaN	NaN	NaN	NaN	NaN	NaN	NaN	NaN	NaN	NaN	NaN	NaN	NaN
377	1e-05	1e-05	1e-05	1e-05	1e-05	1e-05	0.0078587	0.026181	NaN	NaN	NaN	NaN	NaN	NaN	NaN	NaN	NaN	NaN	NaN	NaN	NaN	NaN	NaN	NaN	NaN	NaN	NaN	NaN	NaN	NaN	NaN	NaN	NaN	NaN	NaN	NaN	NaN	NaN	NaN	NaN	NaN	NaN	NaN	NaN	NaN	NaN	NaN	NaN	NaN
378	1e-05	1e-05	0.0018614	0.0085994	0.015634	0.022342	0.029467	0.037019	0.044633	0.054445	0.065612	0.078381	0.092022	0.10662	0.12191	0.13918	0.15811	0.17827	0.20024	0.22415	0.24857	0.27511	NaN	NaN	NaN	NaN	NaN	NaN	NaN	NaN	NaN	NaN	NaN	NaN	NaN	NaN	NaN	NaN	NaN	NaN	NaN	NaN	NaN	NaN	NaN	NaN	NaN	NaN	NaN
379	0.0061275	0.003279	0.00069402	1e-05	1e-05	1e-05	0.0027382	0.0077153	0.014042	0.022156	0.032297	0.044111	0.057206	0.071733	0.087448	0.10428	0.12132	0.13974	0.15977	0.1822	0.20709	0.23458	NaN	NaN	NaN	NaN	NaN	NaN	NaN	NaN	NaN	NaN	NaN	NaN	NaN	NaN	NaN	NaN	NaN	NaN	NaN	NaN	NaN	NaN	NaN	NaN	NaN	NaN	NaN
380	0.020446	0.009332	1e-05	1e-05	1e-05	1e-05	1e-05	1e-05	0.0005835	0.012853	0.029435	0.050578	NaN	NaN	NaN	NaN	NaN	NaN	NaN	NaN	NaN	NaN	NaN	NaN	NaN	NaN	NaN	NaN	NaN	NaN	NaN	NaN	NaN	NaN	NaN	NaN	NaN	NaN	NaN	NaN	NaN	NaN	NaN	NaN	NaN	NaN	NaN	NaN	NaN
381	1e-05	1e-05	1e-05	1e-05	1e-05	1e-05	NaN	NaN	NaN	NaN	NaN	NaN	NaN	NaN	NaN	NaN	NaN	NaN	NaN	NaN	NaN	NaN	NaN	NaN	NaN	NaN	NaN	NaN	NaN	NaN	NaN	NaN	NaN	NaN	NaN	NaN	NaN	NaN	NaN	NaN	NaN	NaN	NaN	NaN	NaN	NaN	NaN	NaN	NaN
382	0.1667	0.17435	0.1821	0.19074	0.20141	0.21397	0.22866	0.24581	0.26605	0.28963	0.31536	0.34314	0.37266	NaN	NaN	NaN	NaN	NaN	NaN	NaN	NaN	NaN	NaN	NaN	NaN	NaN	NaN	NaN	NaN	NaN	NaN	NaN	NaN	NaN	NaN	NaN	NaN	NaN	NaN	NaN	NaN	NaN	NaN	NaN	NaN	NaN	NaN	NaN	NaN
383	1e-05	1e-05	0.0022367	0.013163	0.024542	0.036183	0.048882	0.062853	0.077584	0.094848	0.11328	0.13338	0.15527	0.17942	0.20634	0.23653	0.26951	NaN	NaN	NaN	NaN	NaN	NaN	NaN	NaN	NaN	NaN	NaN	NaN	NaN	NaN	NaN	NaN	NaN	NaN	NaN	NaN	NaN	NaN	NaN	NaN	NaN	NaN	NaN	NaN	NaN	NaN	NaN	NaN
384	1e-05	1e-05	0.0013748	0.0055121	0.011335	0.019109	0.028661	0.039627	0.052826	0.068381	0.086233	0.10595	0.12752	0.1516	0.17789	0.20588	NaN	NaN	NaN	NaN	NaN	NaN	NaN	NaN	NaN	NaN	NaN	NaN	NaN	NaN	NaN	NaN	NaN	NaN	NaN	NaN	NaN	NaN	NaN	NaN	NaN	NaN	NaN	NaN	NaN	NaN	NaN	NaN	NaN
385	1e-05	1e-05	1e-05	1e-05	1e-05	0.0014019	0.0080629	0.016092	0.026104	0.039311	0.055065	0.072842	0.092754	0.11538	0.14058	0.16805	0.19828	NaN	NaN	NaN	NaN	NaN	NaN	NaN	NaN	NaN	NaN	NaN	NaN	NaN	NaN	NaN	NaN	NaN	NaN	NaN	NaN	NaN	NaN	NaN	NaN	NaN	NaN	NaN	NaN	NaN	NaN	NaN	NaN
386	1e-05	1e-05	1e-05	1e-05	1e-05	0.0022303	0.0080276	0.014272	0.021159	0.029099	0.037358	0.04633	0.055642	0.065993	0.07699	0.089042	0.10235	0.11681	0.13217	0.14816	0.16475	0.18355	0.20423	0.22789	0.25415	NaN	NaN	NaN	NaN	NaN	NaN	NaN	NaN	NaN	NaN	NaN	NaN	NaN	NaN	NaN	NaN	NaN	NaN	NaN	NaN	NaN	NaN	NaN	NaN
387	1e-05	1e-05	1e-05	0.0016773	0.0050412	0.010176	0.016605	0.024788	0.034298	0.045178	0.058479	0.07412	0.091752	0.11049	0.13084	0.15229	0.17408	0.19818	0.22479	0.25532	NaN	NaN	NaN	NaN	NaN	NaN	NaN	NaN	NaN	NaN	NaN	NaN	NaN	NaN	NaN	NaN	NaN	NaN	NaN	NaN	NaN	NaN	NaN	NaN	NaN	NaN	NaN	NaN	NaN
388	1e-05	1e-05	1e-05	0.00073824	0.0040537	0.0082185	0.014488	0.021974	0.031484	0.044349	0.059341	0.075986	0.094389	0.11589	0.13996	0.16561	0.19398	0.2239	NaN	NaN	NaN	NaN	NaN	NaN	NaN	NaN	NaN	NaN	NaN	NaN	NaN	NaN	NaN	NaN	NaN	NaN	NaN	NaN	NaN	NaN	NaN	NaN	NaN	NaN	NaN	NaN	NaN	NaN	NaN
389	1e-05	1e-05	1e-05	1e-05	0.0036332	0.0095799	0.017314	0.026123	0.035635	0.047331	0.06099	0.075466	0.091077	0.10915	0.12835	0.14794	0.17005	0.19246	0.217	0.24249	0.2676	0.29263	NaN	NaN	NaN	NaN	NaN	NaN	NaN	NaN	NaN	NaN	NaN	NaN	NaN	NaN	NaN	NaN	NaN	NaN	NaN	NaN	NaN	NaN	NaN	NaN	NaN	NaN	NaN
390	1e-05	1e-05	1e-05	1e-05	1e-05	1e-05	0.0043945	0.0097061	0.015066	0.02141	0.028771	0.03784	0.048021	0.058945	0.070685	0.083968	0.098564	0.11368	0.13015	0.14757	0.1644	0.1814	0.19752	0.21363	0.23008	0.24729	0.26445	0.28134	0.29904	0.31761	0.33711	0.35877	NaN	NaN	NaN	NaN	NaN	NaN	NaN	NaN	NaN	NaN	NaN	NaN	NaN	NaN	NaN	NaN	NaN
391	1e-05	1e-05	1e-05	1e-05	1e-05	1e-05	0.0051992	0.016675	0.028481	0.040212	0.052419	0.066123	0.081271	0.098053	0.11665	0.1377	0.16141	NaN	NaN	NaN	NaN	NaN	NaN	NaN	NaN	NaN	NaN	NaN	NaN	NaN	NaN	NaN	NaN	NaN	NaN	NaN	NaN	NaN	NaN	NaN	NaN	NaN	NaN	NaN	NaN	NaN	NaN	NaN	NaN
392	1e-05	1e-05	1e-05	1e-05	1e-05	1e-05	0.0032313	0.01169	0.02147	0.033754	0.048973	0.066535	0.085765	0.10694	0.13041	0.15542	0.18149	0.20993	NaN	NaN	NaN	NaN	NaN	NaN	NaN	NaN	NaN	NaN	NaN	NaN	NaN	NaN	NaN	NaN	NaN	NaN	NaN	NaN	NaN	NaN	NaN	NaN	NaN	NaN	NaN	NaN	NaN	NaN	NaN
393	0.061505	0.046562	0.032842	0.021269	0.01175	0.0040437	1e-05	1e-05	1e-05	1e-05	0.000181	0.0063022	0.014277	0.023624	0.034318	0.045706	0.057498	0.069784	0.083042	0.098315	0.11366	0.13072	0.14992	0.17142	0.19533	NaN	NaN	NaN	NaN	NaN	NaN	NaN	NaN	NaN	NaN	NaN	NaN	NaN	NaN	NaN	NaN	NaN	NaN	NaN	NaN	NaN	NaN	NaN	NaN
394	0.005821	0.0038231	0.0014844	1e-05	1e-05	1e-05	0.00019574	0.0024177	0.0061194	0.011307	0.018089	0.02636	NaN	NaN	NaN	NaN	NaN	NaN	NaN	NaN	NaN	NaN	NaN	NaN	NaN	NaN	NaN	NaN	NaN	NaN	NaN	NaN	NaN	NaN	NaN	NaN	NaN	NaN	NaN	NaN	NaN	NaN	NaN	NaN	NaN	NaN	NaN	NaN	NaN
395	1e-05	1e-05	1e-05	0.00021056	0.001272	0.0028917	0.006495	0.011695	0.017806	0.024972	0.033135	0.04328	0.054399	0.06697	NaN	NaN	NaN	NaN	NaN	NaN	NaN	NaN	NaN	NaN	NaN	NaN	NaN	NaN	NaN	NaN	NaN	NaN	NaN	NaN	NaN	NaN	NaN	NaN	NaN	NaN	NaN	NaN	NaN	NaN	NaN	NaN	NaN	NaN	NaN
396	1e-05	1e-05	1e-05	1e-05	1e-05	1e-05	0.0037789	0.01277	0.023632	0.036474	0.051754	0.069735	0.089426	NaN	NaN	NaN	NaN	NaN	NaN	NaN	NaN	NaN	NaN	NaN	NaN	NaN	NaN	NaN	NaN	NaN	NaN	NaN	NaN	NaN	NaN	NaN	NaN	NaN	NaN	NaN	NaN	NaN	NaN	NaN	NaN	NaN	NaN	NaN	NaN
397	0.077224	0.081738	0.086767	0.092076	0.098262	0.10505	0.11396	0.12467	0.13665	0.15058	0.1659	0.18346	0.20289	0.22376	0.24605	0.27019	0.29632	0.32279	0.35043	0.3794	NaN	NaN	NaN	NaN	NaN	NaN	NaN	NaN	NaN	NaN	NaN	NaN	NaN	NaN	NaN	NaN	NaN	NaN	NaN	NaN	NaN	NaN	NaN	NaN	NaN	NaN	NaN	NaN	NaN
398	1e-05	1e-05	1e-05	1e-05	0.00031138	0.0030634	0.0063973	0.010744	0.016176	0.022846	0.030035	0.037883	0.046497	0.056251	0.066611	0.077568	0.088949	0.10125	0.11393	0.12663	0.13942	0.15282	0.16671	0.18184	0.19714	0.21338	0.23026	0.24827	0.26671	0.28588	0.30633	0.32798	0.35023	0.37326	NaN	NaN	NaN	NaN	NaN	NaN	NaN	NaN	NaN	NaN	NaN	NaN	NaN	NaN	NaN
399	2.9959e-05	1e-05	0.00030973	0.0015735	0.0041116	0.0077308	0.012223	0.017912	0.024184	0.032142	0.041576	0.05289	0.065211	0.078506	0.093028	0.10832	0.12386	0.14072	0.15888	0.17972	0.20278	0.22889	NaN	NaN	NaN	NaN	NaN	NaN	NaN	NaN	NaN	NaN	NaN	NaN	NaN	NaN	NaN	NaN	NaN	NaN	NaN	NaN	NaN	NaN	NaN	NaN	NaN	NaN	NaN
400	1e-05	1e-05	1e-05	1e-05	1e-05	1e-05	0.0031914	0.01051	0.019895	0.031582	0.045255	0.060901	0.078444	0.097968	0.11883	0.14116	0.16538	0.19133	0.21897	0.24786	NaN	NaN	NaN	NaN	NaN	NaN	NaN	NaN	NaN	NaN	NaN	NaN	NaN	NaN	NaN	NaN	NaN	NaN	NaN	NaN	NaN	NaN	NaN	NaN	NaN	NaN	NaN	NaN	NaN
401	1e-05	1e-05	1e-05	0.0033421	0.0088789	0.014213	0.021184	0.029377	0.037261	0.046779	0.057534	0.069672	0.083004	0.098799	0.11695	0.13693	0.15912	0.18303	0.20974	NaN	NaN	NaN	NaN	NaN	NaN	NaN	NaN	NaN	NaN	NaN	NaN	NaN	NaN	NaN	NaN	NaN	NaN	NaN	NaN	NaN	NaN	NaN	NaN	NaN	NaN	NaN	NaN	NaN	NaN
402	1e-05	1e-05	1e-05	1e-05	1e-05	0.00028529	0.0037264	0.0077199	0.011373	0.015398	0.019601	0.025201	0.031628	0.038265	0.045068	0.053013	0.061922	0.071164	0.080961	0.09195	0.10279	0.11422	0.12523	0.13639	0.14798	0.16014	0.172	0.18373	0.19566	0.20799	0.22029	0.23423	0.24917	0.2657	0.28403	0.30495	NaN	NaN	NaN	NaN	NaN	NaN	NaN	NaN	NaN	NaN	NaN	NaN	NaN
403	1e-05	1e-05	1e-05	1e-05	1e-05	0.00032162	0.0086001	0.018491	0.02971	0.042373	0.056208	0.072487	0.090676	0.11039	0.13197	0.15532	0.18013	0.20531	0.2316	0.25884	0.28695	0.31589	NaN	NaN	NaN	NaN	NaN	NaN	NaN	NaN	NaN	NaN	NaN	NaN	NaN	NaN	NaN	NaN	NaN	NaN	NaN	NaN	NaN	NaN	NaN	NaN	NaN	NaN	NaN
404	1e-05	1e-05	0.0066625	0.014657	0.02424	0.034791	0.047485	0.06222	0.078274	0.097213	0.11849	0.14186	0.16668	0.1935	0.22195	0.25125	0.2818	0.31267	0.34426	0.37647	NaN	NaN	NaN	NaN	NaN	NaN	NaN	NaN	NaN	NaN	NaN	NaN	NaN	NaN	NaN	NaN	NaN	NaN	NaN	NaN	NaN	NaN	NaN	NaN	NaN	NaN	NaN	NaN	NaN
405	1e-05	1e-05	1e-05	1e-05	1e-05	1e-05	0.0041512	0.016156	0.031525	0.050634	NaN	NaN	NaN	NaN	NaN	NaN	NaN	NaN	NaN	NaN	NaN	NaN	NaN	NaN	NaN	NaN	NaN	NaN	NaN	NaN	NaN	NaN	NaN	NaN	NaN	NaN	NaN	NaN	NaN	NaN	NaN	NaN	NaN	NaN	NaN	NaN	NaN	NaN	NaN
406	0.05799	0.043823	0.031403	0.021112	0.013257	0.0066383	0.002195	0.00017175	1e-05	1e-05	0.0036637	0.010537	0.018933	0.028481	0.038987	0.050078	0.061663	0.074172	0.087482	0.10249	0.11797	0.1342	0.15047	0.16777	0.18578	0.20485	0.22547	0.24857	NaN	NaN	NaN	NaN	NaN	NaN	NaN	NaN	NaN	NaN	NaN	NaN	NaN	NaN	NaN	NaN	NaN	NaN	NaN	NaN	NaN
407	0.0096063	0.0061391	0.0031544	0.00088473	1e-05	1e-05	1e-05	0.0024162	0.0053516	0.010632	0.017561	0.025715	0.035009	0.045865	0.057921	0.070745	0.085725	0.10059	0.11714	0.13513	0.15323	0.17207	0.19243	0.21374	0.23556	0.25864	0.28307	0.3081	NaN	NaN	NaN	NaN	NaN	NaN	NaN	NaN	NaN	NaN	NaN	NaN	NaN	NaN	NaN	NaN	NaN	NaN	NaN	NaN	NaN
408	1e-05	0.00064067	0.0038164	0.0076615	0.012154	0.017265	0.023921	0.03191	0.040663	0.051068	0.062784	0.076352	0.091234	0.10727	0.1244	0.14342	0.16484	0.18815	NaN	NaN	NaN	NaN	NaN	NaN	NaN	NaN	NaN	NaN	NaN	NaN	NaN	NaN	NaN	NaN	NaN	NaN	NaN	NaN	NaN	NaN	NaN	NaN	NaN	NaN	NaN	NaN	NaN	NaN	NaN
409	0.0028925	1e-05	1e-05	1e-05	1e-05	0.00010548	0.004294	0.010381	0.018545	0.029633	0.043455	0.060255	0.07973	0.10193	0.12617	NaN	NaN	NaN	NaN	NaN	NaN	NaN	NaN	NaN	NaN	NaN	NaN	NaN	NaN	NaN	NaN	NaN	NaN	NaN	NaN	NaN	NaN	NaN	NaN	NaN	NaN	NaN	NaN	NaN	NaN	NaN	NaN	NaN	NaN
410	1e-05	1e-05	0.004881	0.010017	0.01606	0.02313	0.031414	0.041162	0.052363	0.065317	0.079303	0.09528	0.113	0.1329	0.15577	NaN	NaN	NaN	NaN	NaN	NaN	NaN	NaN	NaN	NaN	NaN	NaN	NaN	NaN	NaN	NaN	NaN	NaN	NaN	NaN	NaN	NaN	NaN	NaN	NaN	NaN	NaN	NaN	NaN	NaN	NaN	NaN	NaN	NaN
411	0.030179	0.020042	0.011288	0.0042625	1e-05	1e-05	1e-05	1e-05	1e-05	1e-05	0.00080546	0.0078304	0.016067	0.024888	0.034283	0.043918	0.053926	0.06435	0.075213	0.087244	0.099603	0.11168	0.12362	0.13635	0.14925	0.16263	0.17635	0.19018	0.20384	0.21764	0.23137	0.24553	0.2607	0.2771	0.29374	0.31195	NaN	NaN	NaN	NaN	NaN	NaN	NaN	NaN	NaN	NaN	NaN	NaN	NaN
412	0.0027548	0.00067895	1e-05	1e-05	1e-05	1e-05	0.00076925	0.0041824	0.0085168	0.014344	0.021407	0.029677	0.039044	0.049434	0.060909	0.072993	0.085885	0.099571	0.1144	0.13074	0.14785	0.16594	0.1852	0.20594	0.22805	0.25105	0.27585	0.30216	NaN	NaN	NaN	NaN	NaN	NaN	NaN	NaN	NaN	NaN	NaN	NaN	NaN	NaN	NaN	NaN	NaN	NaN	NaN	NaN	NaN
413	0.0066919	0.0028819	1e-05	1e-05	1e-05	1e-05	1e-05	1e-05	0.002595	0.0079528	0.015031	0.023943	0.034313	0.046246	0.059407	0.073522	0.088703	0.10501	0.12219	0.13999	0.15848	0.17729	0.19643	0.21628	0.23605	0.25611	0.27654	0.2971	0.31777	0.33853	0.35946	0.3807	0.40197	0.42343	0.44475	NaN	NaN	NaN	NaN	NaN	NaN	NaN	NaN	NaN	NaN	NaN	NaN	NaN	NaN
414	1e-05	1e-05	1e-05	1e-05	1e-05	1e-05	0.00364	0.010928	0.019562	0.029477	0.040646	0.053862	0.06847	0.084421	0.10095	0.11778	0.1355	0.15352	0.1724	0.19199	0.21179	0.232	0.25218	0.2728	0.29377	0.31499	0.33662	0.35902	NaN	NaN	NaN	NaN	NaN	NaN	NaN	NaN	NaN	NaN	NaN	NaN	NaN	NaN	NaN	NaN	NaN	NaN	NaN	NaN	NaN
415	1e-05	1e-05	1e-05	1e-05	1e-05	1e-05	0.0011401	0.0045421	0.0084306	0.013468	0.019927	0.027465	0.035947	0.045782	0.056567	0.068292	0.081249	0.09489	0.10905	0.12432	0.14007	0.15581	0.17208	0.18917	0.20602	0.22311	0.24002	0.25704	0.27422	0.29215	0.31032	0.32897	0.34844	0.36863	0.3888	NaN	NaN	NaN	NaN	NaN	NaN	NaN	NaN	NaN	NaN	NaN	NaN	NaN	NaN
416	0.0010865	1e-05	1e-05	1e-05	1e-05	1e-05	1e-05	0.0028787	0.0089496	0.017099	0.027029	0.03941	0.053747	0.070517	0.089341	0.11019	0.13379	0.16005	NaN	NaN	NaN	NaN	NaN	NaN	NaN	NaN	NaN	NaN	NaN	NaN	NaN	NaN	NaN	NaN	NaN	NaN	NaN	NaN	NaN	NaN	NaN	NaN	NaN	NaN	NaN	NaN	NaN	NaN	NaN
417	0.010731	0.0019005	1e-05	1e-05	1e-05	1e-05	1e-05	1e-05	0.0061909	NaN	NaN	NaN	NaN	NaN	NaN	NaN	NaN	NaN	NaN	NaN	NaN	NaN	NaN	NaN	NaN	NaN	NaN	NaN	NaN	NaN	NaN	NaN	NaN	NaN	NaN	NaN	NaN	NaN	NaN	NaN	NaN	NaN	NaN	NaN	NaN	NaN	NaN	NaN	NaN
418	1e-05	1e-05	1e-05	1e-05	1e-05	1e-05	0.0020621	0.007375	0.014338	0.02272	0.032577	0.04449	0.057928	0.072651	0.088777	0.10615	0.12466	0.14424	0.16496	0.18663	0.20918	0.23248	0.2565	0.28149	0.30733	NaN	NaN	NaN	NaN	NaN	NaN	NaN	NaN	NaN	NaN	NaN	NaN	NaN	NaN	NaN	NaN	NaN	NaN	NaN	NaN	NaN	NaN	NaN	NaN
419	1e-05	1e-05	1e-05	1e-05	1e-05	1e-05	0.0022035	0.0080549	0.014512	0.022762	0.032779	0.044611	0.058515	0.07413	0.091617	0.10985	0.12983	0.15102	0.1733	0.1976	0.22321	0.24921	0.27598	NaN	NaN	NaN	NaN	NaN	NaN	NaN	NaN	NaN	NaN	NaN	NaN	NaN	NaN	NaN	NaN	NaN	NaN	NaN	NaN	NaN	NaN	NaN	NaN	NaN	NaN
420	1e-05	1e-05	1e-05	1e-05	1e-05	1e-05	0.0021267	0.0072942	0.014023	0.022271	0.031369	0.042343	0.05497	0.068686	0.083703	0.099787	0.11673	0.13434	0.15277	0.17196	0.19118	0.21135	0.23193	0.25281	0.27439	0.29668	0.31987	0.34389	NaN	NaN	NaN	NaN	NaN	NaN	NaN	NaN	NaN	NaN	NaN	NaN	NaN	NaN	NaN	NaN	NaN	NaN	NaN	NaN	NaN
421	1e-05	1e-05	1e-05	0.00065141	0.0047895	0.0094988	0.015028	0.021417	0.028726	0.038239	0.049222	0.061811	0.075816	0.091224	0.10842	0.12648	0.14566	0.16576	0.18676	0.20929	0.23356	0.2594	0.28666	0.31572	NaN	NaN	NaN	NaN	NaN	NaN	NaN	NaN	NaN	NaN	NaN	NaN	NaN	NaN	NaN	NaN	NaN	NaN	NaN	NaN	NaN	NaN	NaN	NaN	NaN
422	1e-05	1e-05	1e-05	1e-05	1e-05	1e-05	0.0046774	0.016409	0.03037	0.046898	0.065717	NaN	NaN	NaN	NaN	NaN	NaN	NaN	NaN	NaN	NaN	NaN	NaN	NaN	NaN	NaN	NaN	NaN	NaN	NaN	NaN	NaN	NaN	NaN	NaN	NaN	NaN	NaN	NaN	NaN	NaN	NaN	NaN	NaN	NaN	NaN	NaN	NaN	NaN
423	1e-05	1e-05	1e-05	1e-05	1e-05	1e-05	0.0010052	0.0051542	0.010762	0.018144	0.027107	0.038731	0.051804	0.06635	0.082652	0.099193	0.11716	0.13653	0.15688	0.17817	0.20033	0.22349	NaN	NaN	NaN	NaN	NaN	NaN	NaN	NaN	NaN	NaN	NaN	NaN	NaN	NaN	NaN	NaN	NaN	NaN	NaN	NaN	NaN	NaN	NaN	NaN	NaN	NaN	NaN
424	1e-05	1e-05	1e-05	1e-05	1e-05	1e-05	0.0034982	0.012482	0.02338	0.03652	0.051773	0.069968	0.090396	0.11318	0.13841	0.16494	0.19304	0.22262	0.25339	NaN	NaN	NaN	NaN	NaN	NaN	NaN	NaN	NaN	NaN	NaN	NaN	NaN	NaN	NaN	NaN	NaN	NaN	NaN	NaN	NaN	NaN	NaN	NaN	NaN	NaN	NaN	NaN	NaN	NaN
425	0.015787	0.0061585	1e-05	1e-05	1e-05	1e-05	1e-05	1e-05	0.0032793	0.013629	0.028296	0.046839	0.068455	0.092296	0.11885	NaN	NaN	NaN	NaN	NaN	NaN	NaN	NaN	NaN	NaN	NaN	NaN	NaN	NaN	NaN	NaN	NaN	NaN	NaN	NaN	NaN	NaN	NaN	NaN	NaN	NaN	NaN	NaN	NaN	NaN	NaN	NaN	NaN	NaN
426	0.004799	1e-05	1e-05	1e-05	1e-05	1e-05	1e-05	0.0015876	0.0096409	NaN	NaN	NaN	NaN	NaN	NaN	NaN	NaN	NaN	NaN	NaN	NaN	NaN	NaN	NaN	NaN	NaN	NaN	NaN	NaN	NaN	NaN	NaN	NaN	NaN	NaN	NaN	NaN	NaN	NaN	NaN	NaN	NaN	NaN	NaN	NaN	NaN	NaN	NaN	NaN
427	1e-05	1e-05	1e-05	1e-05	1e-05	1e-05	0.003703	0.012462	0.022287	0.034084	0.047579	0.06332	0.081116	0.10141	0.12412	0.14892	NaN	NaN	NaN	NaN	NaN	NaN	NaN	NaN	NaN	NaN	NaN	NaN	NaN	NaN	NaN	NaN	NaN	NaN	NaN	NaN	NaN	NaN	NaN	NaN	NaN	NaN	NaN	NaN	NaN	NaN	NaN	NaN	NaN
428	0.015188	0.0015066	1e-05	1e-05	1e-05	1e-05	1e-05	NaN	NaN	NaN	NaN	NaN	NaN	NaN	NaN	NaN	NaN	NaN	NaN	NaN	NaN	NaN	NaN	NaN	NaN	NaN	NaN	NaN	NaN	NaN	NaN	NaN	NaN	NaN	NaN	NaN	NaN	NaN	NaN	NaN	NaN	NaN	NaN	NaN	NaN	NaN	NaN	NaN	NaN
429	0.00286	0.00029335	1e-05	1e-05	1e-05	1e-05	1e-05	1e-05	0.0042593	0.010355	0.018221	0.028391	0.040499	0.054048	0.069364	0.086099	0.10495	0.12513	0.14705	0.17114	0.19738	NaN	NaN	NaN	NaN	NaN	NaN	NaN	NaN	NaN	NaN	NaN	NaN	NaN	NaN	NaN	NaN	NaN	NaN	NaN	NaN	NaN	NaN	NaN	NaN	NaN	NaN	NaN	NaN
430	0.0021123	1e-05	1e-05	1e-05	1e-05	1e-05	1e-05	0.00056798	0.0040343	0.0080752	0.013095	0.019719	0.027758	0.036244	0.044961	0.052845	0.061607	0.071074	0.081589	0.09433	0.10923	0.12576	NaN	NaN	NaN	NaN	NaN	NaN	NaN	NaN	NaN	NaN	NaN	NaN	NaN	NaN	NaN	NaN	NaN	NaN	NaN	NaN	NaN	NaN	NaN	NaN	NaN	NaN	NaN
431	0.015142	0.0075643	0.0022633	1e-05	1e-05	1e-05	0.00040168	0.0057025	0.012612	0.021903	0.034362	0.050002	0.068205	0.086983	0.10723	0.12837	0.15101	0.17412	0.19883	0.22476	0.25171	NaN	NaN	NaN	NaN	NaN	NaN	NaN	NaN	NaN	NaN	NaN	NaN	NaN	NaN	NaN	NaN	NaN	NaN	NaN	NaN	NaN	NaN	NaN	NaN	NaN	NaN	NaN	NaN
432	1e-05	1e-05	1e-05	1e-05	1e-05	0.0065936	0.018984	0.033873	0.051284	0.071649	0.094835	NaN	NaN	NaN	NaN	NaN	NaN	NaN	NaN	NaN	NaN	NaN	NaN	NaN	NaN	NaN	NaN	NaN	NaN	NaN	NaN	NaN	NaN	NaN	NaN	NaN	NaN	NaN	NaN	NaN	NaN	NaN	NaN	NaN	NaN	NaN	NaN	NaN	NaN
433	0.027289	0.016042	0.0066287	1e-05	1e-05	1e-05	1e-05	1e-05	1e-05	0.00033799	0.0096215	0.0209	0.035545	0.051041	0.068784	0.087446	0.10854	0.13167	NaN	NaN	NaN	NaN	NaN	NaN	NaN	NaN	NaN	NaN	NaN	NaN	NaN	NaN	NaN	NaN	NaN	NaN	NaN	NaN	NaN	NaN	NaN	NaN	NaN	NaN	NaN	NaN	NaN	NaN	NaN
434	0.0021994	1e-05	1e-05	1e-05	1e-05	1e-05	1e-05	0.0028608	0.0095311	0.018358	0.029904	0.04404	0.060494	0.078479	0.098249	0.11883	0.14112	0.16518	0.19102	0.21877	NaN	NaN	NaN	NaN	NaN	NaN	NaN	NaN	NaN	NaN	NaN	NaN	NaN	NaN	NaN	NaN	NaN	NaN	NaN	NaN	NaN	NaN	NaN	NaN	NaN	NaN	NaN	NaN	NaN
435	1e-05	1e-05	1e-05	1e-05	1e-05	1e-05	0.0026249	0.010053	0.020066	0.032679	0.048169	0.067021	0.088877	0.11372	NaN	NaN	NaN	NaN	NaN	NaN	NaN	NaN	NaN	NaN	NaN	NaN	NaN	NaN	NaN	NaN	NaN	NaN	NaN	NaN	NaN	NaN	NaN	NaN	NaN	NaN	NaN	NaN	NaN	NaN	NaN	NaN	NaN	NaN	NaN
436	1e-05	1e-05	1e-05	1e-05	1e-05	1e-05	0.0035198	0.012505	0.023335	0.036367	0.051532	0.069555	0.089926	0.11262	0.13833	NaN	NaN	NaN	NaN	NaN	NaN	NaN	NaN	NaN	NaN	NaN	NaN	NaN	NaN	NaN	NaN	NaN	NaN	NaN	NaN	NaN	NaN	NaN	NaN	NaN	NaN	NaN	NaN	NaN	NaN	NaN	NaN	NaN	NaN
437	1e-05	1e-05	1e-05	1e-05	1e-05	1e-05	0.0061403	0.020377	0.036515	0.055822	0.07683	0.099958	0.12526	0.15241	NaN	NaN	NaN	NaN	NaN	NaN	NaN	NaN	NaN	NaN	NaN	NaN	NaN	NaN	NaN	NaN	NaN	NaN	NaN	NaN	NaN	NaN	NaN	NaN	NaN	NaN	NaN	NaN	NaN	NaN	NaN	NaN	NaN	NaN	NaN
438	0.004312	0.0011801	1e-05	1e-05	1e-05	1e-05	1e-05	1e-05	0.00092283	0.0048409	0.0096984	0.016045	0.023402	0.030862	0.03865	0.047467	0.05695	0.066499	0.075915	0.085912	0.095736	0.10573	0.11566	0.12549	0.13604	0.14681	0.15737	0.16805	0.17879	0.19002	0.20091	0.21202	0.22293	0.23373	0.24393	0.25333	0.26263	0.27137	0.27938	0.28708	0.29416	0.30059	0.30651	0.31241	0.31775	0.32325	0.3287	0.33362	0.33833
439	1e-05	1e-05	1e-05	1e-05	1e-05	1e-05	0.0054322	0.01854	0.034002	0.051289	0.070307	0.092329	0.11774	0.14531	NaN	NaN	NaN	NaN	NaN	NaN	NaN	NaN	NaN	NaN	NaN	NaN	NaN	NaN	NaN	NaN	NaN	NaN	NaN	NaN	NaN	NaN	NaN	NaN	NaN	NaN	NaN	NaN	NaN	NaN	NaN	NaN	NaN	NaN	NaN
440	0.027983	0.016505	0.0072902	0.00028404	1e-05	1e-05	1e-05	1e-05	1e-05	1e-05	0.008434	0.019872	0.033976	0.04834	0.063521	0.079661	0.097943	0.11775	0.14031	0.16571	NaN	NaN	NaN	NaN	NaN	NaN	NaN	NaN	NaN	NaN	NaN	NaN	NaN	NaN	NaN	NaN	NaN	NaN	NaN	NaN	NaN	NaN	NaN	NaN	NaN	NaN	NaN	NaN	NaN
441	1e-05	1e-05	1e-05	1e-05	1e-05	1e-05	0.0046112	0.01631	0.02935	0.045095	0.063771	0.085259	0.1096	0.13601	NaN	NaN	NaN	NaN	NaN	NaN	NaN	NaN	NaN	NaN	NaN	NaN	NaN	NaN	NaN	NaN	NaN	NaN	NaN	NaN	NaN	NaN	NaN	NaN	NaN	NaN	NaN	NaN	NaN	NaN	NaN	NaN	NaN	NaN	NaN
442	1e-05	1e-05	1e-05	1e-05	1e-05	1e-05	0.004484	0.015275	0.028152	0.043069	0.059837	0.078952	0.099552	0.12236	0.14701	0.17367	NaN	NaN	NaN	NaN	NaN	NaN	NaN	NaN	NaN	NaN	NaN	NaN	NaN	NaN	NaN	NaN	NaN	NaN	NaN	NaN	NaN	NaN	NaN	NaN	NaN	NaN	NaN	NaN	NaN	NaN	NaN	NaN	NaN
443	1e-05	1e-05	1e-05	1e-05	1e-05	1e-05	0.0025696	0.0091629	0.016111	0.024481	0.034669	0.046809	0.060575	0.074683	0.089882	0.1053	0.12188	0.13862	0.15579	0.17302	0.19035	0.20735	0.22424	0.24085	0.25728	0.27356	0.28964	0.30476	0.31982	0.33466	0.35008	0.36594	0.38188	0.39812	0.41472	0.43186	0.44876	0.46542	0.4829	0.50043	0.51794	0.53526	0.55185	0.5687	0.5845	0.59953	0.61342	0.62731	0.6404
444	0.019359	0.011694	0.005684	0.0015442	1e-05	1e-05	1e-05	0.0018618	0.0052972	0.010958	0.019111	0.029255	0.041348	0.053619	0.066806	0.080498	0.09522	0.10991	0.12583	0.14311	0.16046	0.17855	0.198	0.21951	0.2434	0.26937	NaN	NaN	NaN	NaN	NaN	NaN	NaN	NaN	NaN	NaN	NaN	NaN	NaN	NaN	NaN	NaN	NaN	NaN	NaN	NaN	NaN	NaN	NaN
445	1e-05	1e-05	4.07e-05	0.00182	0.0051879	0.009843	0.016496	0.025202	0.0358	0.048729	0.064406	0.082393	0.1023	0.12396	0.14806	0.17392	0.20189	0.23197	0.26419	NaN	NaN	NaN	NaN	NaN	NaN	NaN	NaN	NaN	NaN	NaN	NaN	NaN	NaN	NaN	NaN	NaN	NaN	NaN	NaN	NaN	NaN	NaN	NaN	NaN	NaN	NaN	NaN	NaN	NaN
446	1e-05	1e-05	1e-05	1e-05	1e-05	1e-05	0.0024406	0.008161	0.014631	0.022584	0.03237	0.043778	0.056059	0.06847	0.08175	0.095153	0.1095	0.12413	0.13952	0.15524	0.17117	0.1869	0.20267	0.21918	0.23665	0.25503	0.27334	0.29122	0.30931	0.32777	0.34657	0.36546	0.38474	0.40431	0.42375	0.44323	0.46192	NaN	NaN	NaN	NaN	NaN	NaN	NaN	NaN	NaN	NaN	NaN	NaN
447	1e-05	1e-05	1e-05	1e-05	1e-05	1e-05	0.0049924	0.016639	0.028875	0.041983	0.055819	0.070831	0.086603	0.10329	0.12104	0.1397	0.15917	0.17934	0.19991	0.22143	0.2433	0.26565	0.2885	0.31258	0.33751	0.36281	NaN	NaN	NaN	NaN	NaN	NaN	NaN	NaN	NaN	NaN	NaN	NaN	NaN	NaN	NaN	NaN	NaN	NaN	NaN	NaN	NaN	NaN	NaN
448	1e-05	1e-05	1e-05	1e-05	1e-05	0.0023413	0.0080596	0.015546	0.024935	0.035482	0.047857	0.062749	0.07986	0.099745	0.12273	0.14861	NaN	NaN	NaN	NaN	NaN	NaN	NaN	NaN	NaN	NaN	NaN	NaN	NaN	NaN	NaN	NaN	NaN	NaN	NaN	NaN	NaN	NaN	NaN	NaN	NaN	NaN	NaN	NaN	NaN	NaN	NaN	NaN	NaN
449	1e-05	1e-05	1e-05	1e-05	1e-05	0.0040586	0.0092606	0.015313	0.022401	0.030104	0.039593	0.05082	0.063701	0.078019	0.094003	0.11196	0.13183	0.15382	0.17834	0.20562	NaN	NaN	NaN	NaN	NaN	NaN	NaN	NaN	NaN	NaN	NaN	NaN	NaN	NaN	NaN	NaN	NaN	NaN	NaN	NaN	NaN	NaN	NaN	NaN	NaN	NaN	NaN	NaN	NaN
450	1e-05	1e-05	1e-05	1e-05	1e-05	1e-05	0.0043399	0.014343	0.024298	0.035619	0.04996	0.065467	0.082316	0.099957	0.11949	0.14041	0.16327	0.18787	0.21405	NaN	NaN	NaN	NaN	NaN	NaN	NaN	NaN	NaN	NaN	NaN	NaN	NaN	NaN	NaN	NaN	NaN	NaN	NaN	NaN	NaN	NaN	NaN	NaN	NaN	NaN	NaN	NaN	NaN	NaN
451	0.00728	0.003267	0.00036105	1e-05	1e-05	0.00074656	0.0037858	0.0083852	0.014396	0.023285	0.034807	0.04863	0.064423	0.081704	0.10046	0.12026	0.14158	0.16491	0.18993	0.2168	0.24466	0.27346	0.30373	NaN	NaN	NaN	NaN	NaN	NaN	NaN	NaN	NaN	NaN	NaN	NaN	NaN	NaN	NaN	NaN	NaN	NaN	NaN	NaN	NaN	NaN	NaN	NaN	NaN	NaN
452	1e-05	1e-05	1e-05	1e-05	1e-05	1e-05	0.0033157	0.011851	0.022617	0.035386	0.050103	0.067677	0.08678	0.10699	0.12901	0.15181	0.17529	0.20067	0.22798	0.25666	NaN	NaN	NaN	NaN	NaN	NaN	NaN	NaN	NaN	NaN	NaN	NaN	NaN	NaN	NaN	NaN	NaN	NaN	NaN	NaN	NaN	NaN	NaN	NaN	NaN	NaN	NaN	NaN	NaN
453	1e-05	1e-05	1e-05	1e-05	0.00086885	0.0035805	0.0074508	0.012667	0.019108	0.026992	0.036471	0.048164	0.061494	0.076885	0.09485	0.11619	0.14059	NaN	NaN	NaN	NaN	NaN	NaN	NaN	NaN	NaN	NaN	NaN	NaN	NaN	NaN	NaN	NaN	NaN	NaN	NaN	NaN	NaN	NaN	NaN	NaN	NaN	NaN	NaN	NaN	NaN	NaN	NaN	NaN
454	1e-05	1e-05	1e-05	1e-05	1e-05	1e-05	0.0051458	0.017472	0.031293	0.046325	0.063373	0.082088	0.10262	0.1252	0.14995	0.17627	0.20404	NaN	NaN	NaN	NaN	NaN	NaN	NaN	NaN	NaN	NaN	NaN	NaN	NaN	NaN	NaN	NaN	NaN	NaN	NaN	NaN	NaN	NaN	NaN	NaN	NaN	NaN	NaN	NaN	NaN	NaN	NaN	NaN
455	1e-05	1e-05	1e-05	1e-05	1e-05	1e-05	NaN	NaN	NaN	NaN	NaN	NaN	NaN	NaN	NaN	NaN	NaN	NaN	NaN	NaN	NaN	NaN	NaN	NaN	NaN	NaN	NaN	NaN	NaN	NaN	NaN	NaN	NaN	NaN	NaN	NaN	NaN	NaN	NaN	NaN	NaN	NaN	NaN	NaN	NaN	NaN	NaN	NaN	NaN
456	1e-05	1e-05	1e-05	1e-05	1e-05	1e-05	0.0059562	0.019493	0.034363	0.050178	0.068503	0.0885	0.10983	0.13264	0.15763	NaN	NaN	NaN	NaN	NaN	NaN	NaN	NaN	NaN	NaN	NaN	NaN	NaN	NaN	NaN	NaN	NaN	NaN	NaN	NaN	NaN	NaN	NaN	NaN	NaN	NaN	NaN	NaN	NaN	NaN	NaN	NaN	NaN	NaN
457	1e-05	1e-05	1e-05	1e-05	1e-05	1e-05	NaN	NaN	NaN	NaN	NaN	NaN	NaN	NaN	NaN	NaN	NaN	NaN	NaN	NaN	NaN	NaN	NaN	NaN	NaN	NaN	NaN	NaN	NaN	NaN	NaN	NaN	NaN	NaN	NaN	NaN	NaN	NaN	NaN	NaN	NaN	NaN	NaN	NaN	NaN	NaN	NaN	NaN	NaN
458	1e-05	1e-05	1e-05	1e-05	1e-05	1e-05	0.0076281	0.024322	0.042019	0.060926	0.081315	0.10381	0.1278	NaN	NaN	NaN	NaN	NaN	NaN	NaN	NaN	NaN	NaN	NaN	NaN	NaN	NaN	NaN	NaN	NaN	NaN	NaN	NaN	NaN	NaN	NaN	NaN	NaN	NaN	NaN	NaN	NaN	NaN	NaN	NaN	NaN	NaN	NaN	NaN
459	1e-05	1e-05	1e-05	0.0025109	0.0054598	0.0096426	0.015858	0.024281	0.034355	0.045736	0.058877	0.074769	0.093244	0.11444	0.13831	0.16421	0.19146	0.21994	0.24964	0.28078	0.31336	NaN	NaN	NaN	NaN	NaN	NaN	NaN	NaN	NaN	NaN	NaN	NaN	NaN	NaN	NaN	NaN	NaN	NaN	NaN	NaN	NaN	NaN	NaN	NaN	NaN	NaN	NaN	NaN
460	1e-05	1e-05	1e-05	1e-05	1e-05	1e-05	0.0068258	0.022238	0.038836	0.056155	0.074818	0.094697	0.1156	0.13889	0.16452	NaN	NaN	NaN	NaN	NaN	NaN	NaN	NaN	NaN	NaN	NaN	NaN	NaN	NaN	NaN	NaN	NaN	NaN	NaN	NaN	NaN	NaN	NaN	NaN	NaN	NaN	NaN	NaN	NaN	NaN	NaN	NaN	NaN	NaN
461	1e-05	1e-05	1e-05	0.0028773	0.010971	0.018695	0.026454	0.034835	0.043019	0.051344	0.059573	0.067931	0.076482	0.085959	0.097167	0.10918	0.12211	0.13625	0.15099	0.1671	0.18421	0.20285	0.22286	0.2446	0.26739	0.29091	NaN	NaN	NaN	NaN	NaN	NaN	NaN	NaN	NaN	NaN	NaN	NaN	NaN	NaN	NaN	NaN	NaN	NaN	NaN	NaN	NaN	NaN	NaN
462	1e-05	1e-05	1e-05	1e-05	1e-05	1e-05	0.012099	0.02675	0.042495	0.059933	0.078798	0.099367	0.12091	0.14355	0.16753	0.19255	0.2184	0.24533	0.27311	0.30183	NaN	NaN	NaN	NaN	NaN	NaN	NaN	NaN	NaN	NaN	NaN	NaN	NaN	NaN	NaN	NaN	NaN	NaN	NaN	NaN	NaN	NaN	NaN	NaN	NaN	NaN	NaN	NaN	NaN
463	1e-05	1e-05	0.0036103	0.011175	0.020335	0.031232	0.04437	0.060288	0.078878	0.10092	0.12633	0.15526	0.18771	NaN	NaN	NaN	NaN	NaN	NaN	NaN	NaN	NaN	NaN	NaN	NaN	NaN	NaN	NaN	NaN	NaN	NaN	NaN	NaN	NaN	NaN	NaN	NaN	NaN	NaN	NaN	NaN	NaN	NaN	NaN	NaN	NaN	NaN	NaN	NaN
464	1e-05	1e-05	1e-05	1e-05	1e-05	1e-05	0.010441	0.02638	0.043353	0.061713	0.080736	0.10089	0.12192	0.14388	0.16694	0.19075	0.21562	0.24162	0.26939	NaN	NaN	NaN	NaN	NaN	NaN	NaN	NaN	NaN	NaN	NaN	NaN	NaN	NaN	NaN	NaN	NaN	NaN	NaN	NaN	NaN	NaN	NaN	NaN	NaN	NaN	NaN	NaN	NaN	NaN
465	1e-05	1e-05	1e-05	1e-05	1e-05	0.0073438	0.025915	0.048688	NaN	NaN	NaN	NaN	NaN	NaN	NaN	NaN	NaN	NaN	NaN	NaN	NaN	NaN	NaN	NaN	NaN	NaN	NaN	NaN	NaN	NaN	NaN	NaN	NaN	NaN	NaN	NaN	NaN	NaN	NaN	NaN	NaN	NaN	NaN	NaN	NaN	NaN	NaN	NaN	NaN
466	1e-05	1e-05	1e-05	1e-05	1e-05	1e-05	0.0054395	0.017859	0.031203	0.045264	0.060308	0.076945	0.094369	0.11341	0.13345	0.15456	0.17653	0.19919	0.22262	0.24715	0.27304	0.29983	NaN	NaN	NaN	NaN	NaN	NaN	NaN	NaN	NaN	NaN	NaN	NaN	NaN	NaN	NaN	NaN	NaN	NaN	NaN	NaN	NaN	NaN	NaN	NaN	NaN	NaN	NaN
467	1e-05	1e-05	0.00011139	0.0026086	0.0055194	0.0092489	0.014453	0.021403	0.029753	0.03926	0.050076	0.063049	0.077615	0.094344	0.11319	0.1345	0.15822	0.18456	0.21371	0.24581	NaN	NaN	NaN	NaN	NaN	NaN	NaN	NaN	NaN	NaN	NaN	NaN	NaN	NaN	NaN	NaN	NaN	NaN	NaN	NaN	NaN	NaN	NaN	NaN	NaN	NaN	NaN	NaN	NaN
468	1e-05	1e-05	1e-05	0.0078806	0.021095	0.036322	0.054298	0.074804	0.098429	NaN	NaN	NaN	NaN	NaN	NaN	NaN	NaN	NaN	NaN	NaN	NaN	NaN	NaN	NaN	NaN	NaN	NaN	NaN	NaN	NaN	NaN	NaN	NaN	NaN	NaN	NaN	NaN	NaN	NaN	NaN	NaN	NaN	NaN	NaN	NaN	NaN	NaN	NaN	NaN
469	1e-05	1e-05	0.00021767	0.0050706	0.010738	0.017142	0.025066	0.035036	0.046093	0.058435	0.072787	0.08907	0.10689	0.12656	0.14845	0.17244	0.19884	NaN	NaN	NaN	NaN	NaN	NaN	NaN	NaN	NaN	NaN	NaN	NaN	NaN	NaN	NaN	NaN	NaN	NaN	NaN	NaN	NaN	NaN	NaN	NaN	NaN	NaN	NaN	NaN	NaN	NaN	NaN	NaN
470	1e-05	1e-05	1e-05	0.00048299	0.0082608	0.016904	0.027605	0.040644	0.05548	0.072166	0.090792	0.11188	0.13521	0.16115	NaN	NaN	NaN	NaN	NaN	NaN	NaN	NaN	NaN	NaN	NaN	NaN	NaN	NaN	NaN	NaN	NaN	NaN	NaN	NaN	NaN	NaN	NaN	NaN	NaN	NaN	NaN	NaN	NaN	NaN	NaN	NaN	NaN	NaN	NaN
471	1e-05	1e-05	1e-05	1e-05	1e-05	1e-05	0.0061523	0.019702	0.034642	0.051151	0.069121	0.088964	0.10981	0.13148	0.15483	0.17928	0.20492	0.23142	0.25905	NaN	NaN	NaN	NaN	NaN	NaN	NaN	NaN	NaN	NaN	NaN	NaN	NaN	NaN	NaN	NaN	NaN	NaN	NaN	NaN	NaN	NaN	NaN	NaN	NaN	NaN	NaN	NaN	NaN	NaN
472	1e-05	1e-05	1e-05	1e-05	1e-05	1e-05	0.011249	0.024909	0.040853	0.058867	0.079131	NaN	NaN	NaN	NaN	NaN	NaN	NaN	NaN	NaN	NaN	NaN	NaN	NaN	NaN	NaN	NaN	NaN	NaN	NaN	NaN	NaN	NaN	NaN	NaN	NaN	NaN	NaN	NaN	NaN	NaN	NaN	NaN	NaN	NaN	NaN	NaN	NaN	NaN
473	1e-05	1e-05	0.0026382	0.0087127	0.015147	0.022217	0.030311	0.039857	0.050457	0.062209	0.075302	0.090011	0.106	0.12426	0.14438	0.16704	0.19209	0.21998	0.25048	0.28408	NaN	NaN	NaN	NaN	NaN	NaN	NaN	NaN	NaN	NaN	NaN	NaN	NaN	NaN	NaN	NaN	NaN	NaN	NaN	NaN	NaN	NaN	NaN	NaN	NaN	NaN	NaN	NaN	NaN
474	1e-05	1e-05	1e-05	1e-05	1e-05	1e-05	0.0032633	0.011081	0.0194	0.028345	0.038086	0.048131	0.058729	0.07061	0.083001	0.096175	0.10992	0.12396	0.13801	0.15254	0.16704	0.18149	0.19591	0.21107	0.22644	0.24256	0.25877	0.27541	0.29238	0.30995	0.32783	0.34652	0.3658	0.38573	NaN	NaN	NaN	NaN	NaN	NaN	NaN	NaN	NaN	NaN	NaN	NaN	NaN	NaN	NaN
475	1e-05	1e-05	1e-05	1e-05	1e-05	1e-05	0.0026312	0.0064805	0.011361	0.017515	0.024743	0.033414	0.042568	0.053033	0.064829	0.077321	0.090676	0.10522	0.12039	0.13656	0.15356	0.17119	0.18945	0.20979	0.2313	0.25431	0.27927	NaN	NaN	NaN	NaN	NaN	NaN	NaN	NaN	NaN	NaN	NaN	NaN	NaN	NaN	NaN	NaN	NaN	NaN	NaN	NaN	NaN	NaN
476	1e-05	1e-05	0.0004213	0.0059584	0.012485	0.020227	0.030331	0.043064	0.05812	0.075808	0.097823	0.12409	NaN	NaN	NaN	NaN	NaN	NaN	NaN	NaN	NaN	NaN	NaN	NaN	NaN	NaN	NaN	NaN	NaN	NaN	NaN	NaN	NaN	NaN	NaN	NaN	NaN	NaN	NaN	NaN	NaN	NaN	NaN	NaN	NaN	NaN	NaN	NaN	NaN
477	1e-05	1e-05	1e-05	1e-05	1e-05	1e-05	0.0039743	0.013946	0.026087	0.040477	0.057818	0.078225	0.10168	NaN	NaN	NaN	NaN	NaN	NaN	NaN	NaN	NaN	NaN	NaN	NaN	NaN	NaN	NaN	NaN	NaN	NaN	NaN	NaN	NaN	NaN	NaN	NaN	NaN	NaN	NaN	NaN	NaN	NaN	NaN	NaN	NaN	NaN	NaN	NaN
478	1e-05	1e-05	1e-05	1e-05	1e-05	1e-05	0.0023818	0.0078885	0.01363	0.019311	0.025093	0.030959	0.037003	0.043755	0.051177	0.059095	0.067434	0.076327	0.085652	0.095696	0.10647	0.11825	0.13061	0.14426	0.15923	0.17519	0.19247	0.21152	0.23214	0.25419	NaN	NaN	NaN	NaN	NaN	NaN	NaN	NaN	NaN	NaN	NaN	NaN	NaN	NaN	NaN	NaN	NaN	NaN	NaN
479	1e-05	1e-05	1e-05	1e-05	0.0082428	0.018931	0.030982	0.044333	0.058976	0.075235	0.092493	0.11131	0.13138	0.1528	0.17585	0.20077	0.22717	0.25517	NaN	NaN	NaN	NaN	NaN	NaN	NaN	NaN	NaN	NaN	NaN	NaN	NaN	NaN	NaN	NaN	NaN	NaN	NaN	NaN	NaN	NaN	NaN	NaN	NaN	NaN	NaN	NaN	NaN	NaN	NaN
480	1e-05	1e-05	1e-05	1e-05	1e-05	1e-05	0.0027243	0.0095174	0.017216	0.025693	0.035358	0.046419	0.058128	0.070727	0.084304	0.098818	0.11382	0.12942	0.14566	0.16261	0.18006	0.19806	0.21642	NaN	NaN	NaN	NaN	NaN	NaN	NaN	NaN	NaN	NaN	NaN	NaN	NaN	NaN	NaN	NaN	NaN	NaN	NaN	NaN	NaN	NaN	NaN	NaN	NaN	NaN
481	1e-05	1e-05	0.0037795	0.012566	0.023293	0.035307	0.048986	0.064597	0.082591	0.10414	0.12717	0.15181	0.17784	0.20586	0.23561	0.2662	0.29767	0.33013	NaN	NaN	NaN	NaN	NaN	NaN	NaN	NaN	NaN	NaN	NaN	NaN	NaN	NaN	NaN	NaN	NaN	NaN	NaN	NaN	NaN	NaN	NaN	NaN	NaN	NaN	NaN	NaN	NaN	NaN	NaN
482	1e-05	1e-05	1e-05	1e-05	1e-05	1e-05	0.0067965	0.021559	0.038258	0.05686	0.07708	0.099489	0.12339	NaN	NaN	NaN	NaN	NaN	NaN	NaN	NaN	NaN	NaN	NaN	NaN	NaN	NaN	NaN	NaN	NaN	NaN	NaN	NaN	NaN	NaN	NaN	NaN	NaN	NaN	NaN	NaN	NaN	NaN	NaN	NaN	NaN	NaN	NaN	NaN
483	1e-05	1e-05	1e-05	0.005164	0.011676	0.018761	0.027467	0.037918	0.049651	0.062722	0.077884	0.094235	0.11172	0.13111	0.15212	0.17441	0.19861	0.22436	0.25191	NaN	NaN	NaN	NaN	NaN	NaN	NaN	NaN	NaN	NaN	NaN	NaN	NaN	NaN	NaN	NaN	NaN	NaN	NaN	NaN	NaN	NaN	NaN	NaN	NaN	NaN	NaN	NaN	NaN	NaN
484	1e-05	1e-05	1e-05	1e-05	1e-05	1e-05	0.002541	0.0079753	0.013856	0.020382	0.027708	0.0363	0.045963	0.056781	0.067846	0.079388	0.092126	0.10623	0.12144	0.13727	0.15395	0.17239	0.19285	0.21558	0.24196	NaN	NaN	NaN	NaN	NaN	NaN	NaN	NaN	NaN	NaN	NaN	NaN	NaN	NaN	NaN	NaN	NaN	NaN	NaN	NaN	NaN	NaN	NaN	NaN
485	0.16281	0.17109	0.1796	0.189	0.20012	0.21336	0.22923	0.24805	0.27007	NaN	NaN	NaN	NaN	NaN	NaN	NaN	NaN	NaN	NaN	NaN	NaN	NaN	NaN	NaN	NaN	NaN	NaN	NaN	NaN	NaN	NaN	NaN	NaN	NaN	NaN	NaN	NaN	NaN	NaN	NaN	NaN	NaN	NaN	NaN	NaN	NaN	NaN	NaN	NaN
486	1e-05	1e-05	1e-05	1e-05	1e-05	0.0056949	0.021088	0.038218	0.05799	0.080698	0.10749	NaN	NaN	NaN	NaN	NaN	NaN	NaN	NaN	NaN	NaN	NaN	NaN	NaN	NaN	NaN	NaN	NaN	NaN	NaN	NaN	NaN	NaN	NaN	NaN	NaN	NaN	NaN	NaN	NaN	NaN	NaN	NaN	NaN	NaN	NaN	NaN	NaN	NaN
487	0.02227	0.017365	0.012357	0.0074454	0.0032918	1e-05	1e-05	1e-05	1e-05	1e-05	1e-05	0.0001116	0.001846	0.0040516	0.0064031	0.008545	0.010325	0.011651	0.012552	0.012783	0.01262	0.012052	0.011488	0.011719	0.012194	0.013129	0.014333	0.016425	0.019346	0.022732	0.026995	0.031636	0.03642	0.041516	0.046328	0.05129	0.056418	0.061807	0.06692	0.072103	0.077041	0.082171	0.087636	0.093292	0.098702	0.10412	0.10946	0.11461	0.11979
488	1e-05	1e-05	1e-05	0.0022933	0.0070064	0.013425	0.021806	0.032055	0.044382	0.058838	0.074876	0.092929	0.11299	0.13575	0.16133	0.18983	NaN	NaN	NaN	NaN	NaN	NaN	NaN	NaN	NaN	NaN	NaN	NaN	NaN	NaN	NaN	NaN	NaN	NaN	NaN	NaN	NaN	NaN	NaN	NaN	NaN	NaN	NaN	NaN	NaN	NaN	NaN	NaN	NaN
489	1e-05	1e-05	1e-05	1e-05	1e-05	1e-05	0.0020121	0.0076013	0.01413	0.022119	0.031823	0.043211	0.056374	0.071812	0.089681	0.11069	0.13463	NaN	NaN	NaN	NaN	NaN	NaN	NaN	NaN	NaN	NaN	NaN	NaN	NaN	NaN	NaN	NaN	NaN	NaN	NaN	NaN	NaN	NaN	NaN	NaN	NaN	NaN	NaN	NaN	NaN	NaN	NaN	NaN
490	1e-05	1e-05	1e-05	1e-05	1e-05	1e-05	0.0067362	0.021279	0.03733	0.053766	0.071567	0.091789	NaN	NaN	NaN	NaN	NaN	NaN	NaN	NaN	NaN	NaN	NaN	NaN	NaN	NaN	NaN	NaN	NaN	NaN	NaN	NaN	NaN	NaN	NaN	NaN	NaN	NaN	NaN	NaN	NaN	NaN	NaN	NaN	NaN	NaN	NaN	NaN	NaN
491	1e-05	1e-05	1e-05	0.0064562	0.013326	0.020523	0.028952	0.039065	0.050297	0.062752	0.076847	0.092888	0.11077	0.13075	0.15323	0.17853	0.20608	0.23588	NaN	NaN	NaN	NaN	NaN	NaN	NaN	NaN	NaN	NaN	NaN	NaN	NaN	NaN	NaN	NaN	NaN	NaN	NaN	NaN	NaN	NaN	NaN	NaN	NaN	NaN	NaN	NaN	NaN	NaN	NaN
492	1e-05	1e-05	1e-05	1e-05	1e-05	1e-05	0.003618	0.011088	0.020791	0.033389	0.048075	0.065657	0.085329	0.10761	0.13348	NaN	NaN	NaN	NaN	NaN	NaN	NaN	NaN	NaN	NaN	NaN	NaN	NaN	NaN	NaN	NaN	NaN	NaN	NaN	NaN	NaN	NaN	NaN	NaN	NaN	NaN	NaN	NaN	NaN	NaN	NaN	NaN	NaN	NaN
493	1e-05	1e-05	0.00020433	0.0032739	0.0078973	0.014366	0.023263	0.03427	0.047995	0.064989	0.086172	0.11175	NaN	NaN	NaN	NaN	NaN	NaN	NaN	NaN	NaN	NaN	NaN	NaN	NaN	NaN	NaN	NaN	NaN	NaN	NaN	NaN	NaN	NaN	NaN	NaN	NaN	NaN	NaN	NaN	NaN	NaN	NaN	NaN	NaN	NaN	NaN	NaN	NaN
494	0.0011925	0.00081711	1e-05	1e-05	1e-05	1e-05	1e-05	1e-05	0.00027177	0.0024186	0.0048588	0.0069434	0.0087389	0.011474	0.014765	0.017997	0.020913	0.023586	0.026703	0.029353	0.032216	0.035044	0.038194	0.042236	0.046153	0.050255	0.054414	0.059408	0.064737	0.070448	0.076444	0.08276	0.088978	0.095232	0.101	0.10646	0.11168	0.11713	0.12213	0.12718	0.13088	0.13478	0.13859	0.14243	0.14638	0.1502	0.15401	0.15773	0.16097
495	1e-05	1e-05	1e-05	1e-05	1e-05	1e-05	0.0015503	0.0054251	0.010266	0.016363	0.022363	0.029714	0.037404	0.045985	0.055699	0.066461	0.077543	0.08947	0.10245	0.11591	0.12972	0.14435	0.15938	0.17583	0.19231	0.2094	0.2273	0.24634	0.26592	0.28582	0.30624	0.32714	0.34905	0.37095	0.39218	0.41411	0.43615	0.4572	0.47811	0.49854	0.51819	0.53704	0.55554	0.57283	0.58984	0.60642	0.62157	0.63553	0.64932
496	1e-05	1e-05	1e-05	1e-05	1e-05	0.0032763	0.0091919	0.015774	0.023355	0.031269	0.039797	0.049047	0.058445	0.069702	0.082051	0.095345	0.10874	0.12227	0.13702	0.15249	0.16894	0.18646	0.20578	0.22806	0.25166	NaN	NaN	NaN	NaN	NaN	NaN	NaN	NaN	NaN	NaN	NaN	NaN	NaN	NaN	NaN	NaN	NaN	NaN	NaN	NaN	NaN	NaN	NaN	NaN
497	1e-05	1e-05	1e-05	0.00018847	0.0016647	0.0038761	0.006792	0.011054	0.016006	0.021407	0.026997	0.033415	0.04042	0.048837	0.0584	0.069097	0.07978	0.091333	0.103	0.11525	0.12838	0.14222	0.15625	0.17099	0.18514	0.19881	0.21216	0.22634	0.23999	0.25326	0.26673	0.28016	0.29391	0.30806	0.32171	0.33627	0.35204	0.36875	0.3863	0.40594	NaN	NaN	NaN	NaN	NaN	NaN	NaN	NaN	NaN
498	1e-05	1e-05	1e-05	1e-05	1e-05	1e-05	0.0048871	0.016364	0.029432	0.044318	0.062123	0.082245	0.10437	0.12864	0.15485	0.18318	0.21464	NaN	NaN	NaN	NaN	NaN	NaN	NaN	NaN	NaN	NaN	NaN	NaN	NaN	NaN	NaN	NaN	NaN	NaN	NaN	NaN	NaN	NaN	NaN	NaN	NaN	NaN	NaN	NaN	NaN	NaN	NaN	NaN
499	1.0719e-05	1e-05	1e-05	1e-05	1e-05	1e-05	0.0003568	0.0014424	0.0028881	0.0047997	0.0067895	0.0094863	0.012055	0.015094	0.01836	0.022418	0.026338	0.030437	0.034943	0.039565	0.044324	0.049491	0.054707	0.060872	0.067369	0.074348	0.081648	0.090075	0.099399	0.10888	0.11918	0.13029	0.14222	0.15522	0.16849	0.18271	0.19859	0.21626	0.23608	0.25872	NaN	NaN	NaN	NaN	NaN	NaN	NaN	NaN	NaN
500	0.25045	0.25216	0.25337	0.25448	0.2558	0.25712	0.25894	0.26139	0.26425	0.26774	0.27183	0.27628	0.28114	0.28739	0.2946	0.30285	0.31202	0.32218	0.33332	0.34533	0.35856	0.37365	0.39135	0.41253	0.43682	NaN	NaN	NaN	NaN	NaN	NaN	NaN	NaN	NaN	NaN	NaN	NaN	NaN	NaN	NaN	NaN	NaN	NaN	NaN	NaN	NaN	NaN	NaN	NaN
501	1e-05	1e-05	1e-05	1e-05	0.016609	0.042642	NaN	NaN	NaN	NaN	NaN	NaN	NaN	NaN	NaN	NaN	NaN	NaN	NaN	NaN	NaN	NaN	NaN	NaN	NaN	NaN	NaN	NaN	NaN	NaN	NaN	NaN	NaN	NaN	NaN	NaN	NaN	NaN	NaN	NaN	NaN	NaN	NaN	NaN	NaN	NaN	NaN	NaN	NaN
502	1e-05	1e-05	1e-05	1e-05	1e-05	1e-05	0.0067374	0.023221	0.043148	NaN	NaN	NaN	NaN	NaN	NaN	NaN	NaN	NaN	NaN	NaN	NaN	NaN	NaN	NaN	NaN	NaN	NaN	NaN	NaN	NaN	NaN	NaN	NaN	NaN	NaN	NaN	NaN	NaN	NaN	NaN	NaN	NaN	NaN	NaN	NaN	NaN	NaN	NaN	NaN
503	1e-05	1e-05	1e-05	1e-05	1e-05	1e-05	0.0021562	0.0068978	0.012891	0.018505	0.024981	0.033044	0.041759	0.050772	0.061009	0.072602	0.085556	0.1001	0.11577	0.13162	0.14855	0.16593	0.18447	0.20342	0.22442	0.24611	0.26942	0.29283	0.31704	NaN	NaN	NaN	NaN	NaN	NaN	NaN	NaN	NaN	NaN	NaN	NaN	NaN	NaN	NaN	NaN	NaN	NaN	NaN	NaN
504	0.022229	0.01595	0.0098584	0.0047073	0.00051699	1e-05	1e-05	1e-05	1e-05	1e-05	0.0028095	0.0075004	0.012037	0.018063	0.023549	0.029022	0.033911	0.03873	0.044364	0.050021	0.056132	0.06294	0.069959	0.078562	0.087686	0.098145	0.10955	0.12275	0.13741	0.15278	0.16855	0.18525	0.20243	0.22047	0.23899	0.25771	NaN	NaN	NaN	NaN	NaN	NaN	NaN	NaN	NaN	NaN	NaN	NaN	NaN
505	1e-05	1e-05	1e-05	1e-05	1e-05	0.022162	NaN	NaN	NaN	NaN	NaN	NaN	NaN	NaN	NaN	NaN	NaN	NaN	NaN	NaN	NaN	NaN	NaN	NaN	NaN	NaN	NaN	NaN	NaN	NaN	NaN	NaN	NaN	NaN	NaN	NaN	NaN	NaN	NaN	NaN	NaN	NaN	NaN	NaN	NaN	NaN	NaN	NaN	NaN
506	0.15947	0.1675	0.17638	0.18622	0.19783	0.21114	0.22676	0.24514	0.26677	NaN	NaN	NaN	NaN	NaN	NaN	NaN	NaN	NaN	NaN	NaN	NaN	NaN	NaN	NaN	NaN	NaN	NaN	NaN	NaN	NaN	NaN	NaN	NaN	NaN	NaN	NaN	NaN	NaN	NaN	NaN	NaN	NaN	NaN	NaN	NaN	NaN	NaN	NaN	NaN
507	1e-05	1e-05	1e-05	1e-05	1e-05	0.00056162	0.014886	0.032589	0.053511	NaN	NaN	NaN	NaN	NaN	NaN	NaN	NaN	NaN	NaN	NaN	NaN	NaN	NaN	NaN	NaN	NaN	NaN	NaN	NaN	NaN	NaN	NaN	NaN	NaN	NaN	NaN	NaN	NaN	NaN	NaN	NaN	NaN	NaN	NaN	NaN	NaN	NaN	NaN	NaN
508	1e-05	1e-05	1e-05	1e-05	1e-05	1e-05	0.0041522	0.013591	0.023777	0.03539	0.048607	0.063369	0.079877	0.098342	0.11857	0.14045	0.16439	0.18973	0.21671	0.24464	0.2731	0.30291	NaN	NaN	NaN	NaN	NaN	NaN	NaN	NaN	NaN	NaN	NaN	NaN	NaN	NaN	NaN	NaN	NaN	NaN	NaN	NaN	NaN	NaN	NaN	NaN	NaN	NaN	NaN
509	1e-05	1e-05	1e-05	1e-05	1e-05	0.0015986	0.0065154	0.012559	0.019219	0.026391	0.033939	0.042735	0.05244	0.063311	0.075508	0.089716	0.10482	0.12156	0.13974	0.15922	0.18015	0.20283	0.22644	0.25218	0.27991	NaN	NaN	NaN	NaN	NaN	NaN	NaN	NaN	NaN	NaN	NaN	NaN	NaN	NaN	NaN	NaN	NaN	NaN	NaN	NaN	NaN	NaN	NaN	NaN
510	1e-05	1e-05	1e-05	1e-05	1e-05	1e-05	0.0037868	0.013106	0.024838	0.038248	0.053153	0.070583	0.089514	0.11126	0.1357	0.16318	NaN	NaN	NaN	NaN	NaN	NaN	NaN	NaN	NaN	NaN	NaN	NaN	NaN	NaN	NaN	NaN	NaN	NaN	NaN	NaN	NaN	NaN	NaN	NaN	NaN	NaN	NaN	NaN	NaN	NaN	NaN	NaN	NaN
511	1e-05	1e-05	1e-05	1e-05	0.019218	0.049007	NaN	NaN	NaN	NaN	NaN	NaN	NaN	NaN	NaN	NaN	NaN	NaN	NaN	NaN	NaN	NaN	NaN	NaN	NaN	NaN	NaN	NaN	NaN	NaN	NaN	NaN	NaN	NaN	NaN	NaN	NaN	NaN	NaN	NaN	NaN	NaN	NaN	NaN	NaN	NaN	NaN	NaN	NaN
512	1e-05	1e-05	1e-05	1e-05	1e-05	1e-05	0.0038561	0.013752	0.026029	0.040387	0.057024	0.077093	0.099527	0.12524	NaN	NaN	NaN	NaN	NaN	NaN	NaN	NaN	NaN	NaN	NaN	NaN	NaN	NaN	NaN	NaN	NaN	NaN	NaN	NaN	NaN	NaN	NaN	NaN	NaN	NaN	NaN	NaN	NaN	NaN	NaN	NaN	NaN	NaN	NaN
513	1e-05	1e-05	1e-05	1e-05	1e-05	0.0079444	0.021101	0.036439	0.054154	0.074774	0.097821	0.12371	0.15236	NaN	NaN	NaN	NaN	NaN	NaN	NaN	NaN	NaN	NaN	NaN	NaN	NaN	NaN	NaN	NaN	NaN	NaN	NaN	NaN	NaN	NaN	NaN	NaN	NaN	NaN	NaN	NaN	NaN	NaN	NaN	NaN	NaN	NaN	NaN	NaN
514	1e-05	1e-05	1e-05	1e-05	1e-05	1e-05	0.0024902	0.0085065	0.015664	0.024014	0.033751	0.044286	0.055518	0.067882	0.081329	0.095651	0.11065	0.12611	0.14223	0.15891	0.17609	0.19345	0.21164	0.2306	0.25013	0.26983	0.2892	0.30877	0.32816	0.34804	0.36811	0.38862	0.40942	0.42997	NaN	NaN	NaN	NaN	NaN	NaN	NaN	NaN	NaN	NaN	NaN	NaN	NaN	NaN	NaN
515	1e-05	1e-05	1e-05	1e-05	1e-05	1e-05	0.0042658	0.01379	0.025171	0.037625	0.052416	0.069076	0.087118	0.10734	0.12885	0.15201	0.17618	0.20199	0.22938	0.25678	0.2845	0.31183	0.33862	0.36514	0.39142	0.41678	0.44146	0.46545	0.48771	0.50831	0.52827	0.54778	0.56619	0.58398	0.60073	0.61608	0.62972	0.64183	0.65233	0.66198	0.6705	0.67842	0.68508	0.69076	0.69467	0.69714	0.69854	0.69955	0.69977
516	1e-05	1e-05	1e-05	1e-05	1e-05	1e-05	0.0081581	0.026198	0.047327	0.071249	0.097915	0.12718	NaN	NaN	NaN	NaN	NaN	NaN	NaN	NaN	NaN	NaN	NaN	NaN	NaN	NaN	NaN	NaN	NaN	NaN	NaN	NaN	NaN	NaN	NaN	NaN	NaN	NaN	NaN	NaN	NaN	NaN	NaN	NaN	NaN	NaN	NaN	NaN	NaN
517	1e-05	1e-05	0.00032831	0.0025227	0.0053502	0.0088342	0.013357	0.01903	0.025712	0.033656	0.042741	0.053833	0.066061	0.0796	0.094626	0.11183	0.13134	0.15348	0.1788	0.20729	0.23884	NaN	NaN	NaN	NaN	NaN	NaN	NaN	NaN	NaN	NaN	NaN	NaN	NaN	NaN	NaN	NaN	NaN	NaN	NaN	NaN	NaN	NaN	NaN	NaN	NaN	NaN	NaN	NaN
518	1e-05	1e-05	1e-05	1e-05	1e-05	1e-05	0.0093336	0.03109	0.056991	0.087575	0.12247	0.16108	0.20248	0.24669	0.29341	0.34094	0.3889	0.43686	0.48431	0.52986	0.57303	0.61263	0.6496	0.68344	0.71423	0.74153	0.76548	0.78642	0.80374	0.81837	0.83065	0.84047	0.84897	0.85496	0.85902	0.86185	0.86329	0.86421	0.86482	0.86563	0.86589	0.86536	0.86462	0.8634	0.86249	0.86215	0.86079	0.85957	0.85811
519	1e-05	1e-05	1e-05	1e-05	1e-05	1e-05	0.0054339	0.016584	0.028235	0.040743	0.054437	0.070765	0.090364	0.11352	NaN	NaN	NaN	NaN	NaN	NaN	NaN	NaN	NaN	NaN	NaN	NaN	NaN	NaN	NaN	NaN	NaN	NaN	NaN	NaN	NaN	NaN	NaN	NaN	NaN	NaN	NaN	NaN	NaN	NaN	NaN	NaN	NaN	NaN	NaN
520	1e-05	1e-05	1e-05	1e-05	1e-05	1e-05	0.010724	0.02497	0.040384	0.056021	0.073466	0.09319	NaN	NaN	NaN	NaN	NaN	NaN	NaN	NaN	NaN	NaN	NaN	NaN	NaN	NaN	NaN	NaN	NaN	NaN	NaN	NaN	NaN	NaN	NaN	NaN	NaN	NaN	NaN	NaN	NaN	NaN	NaN	NaN	NaN	NaN	NaN	NaN	NaN
521	1e-05	1e-05	1e-05	1e-05	1e-05	1e-05	0.0032231	0.010539	0.018433	0.027609	0.038025	0.0495	0.061895	0.075754	0.090313	0.10626	0.1233	0.14138	0.16066	0.18101	0.2018	0.22358	0.24599	0.26975	0.29415	0.31933	0.34585	NaN	NaN	NaN	NaN	NaN	NaN	NaN	NaN	NaN	NaN	NaN	NaN	NaN	NaN	NaN	NaN	NaN	NaN	NaN	NaN	NaN	NaN
522	0.28349	0.28724	0.29084	0.29456	0.299	0.30412	0.31021	0.31725	0.32565	0.33525	0.3459	0.35759	0.37008	0.38458	0.40028	0.4173	0.43541	0.45462	0.47528	0.49684	0.52001	0.54464	0.571	NaN	NaN	NaN	NaN	NaN	NaN	NaN	NaN	NaN	NaN	NaN	NaN	NaN	NaN	NaN	NaN	NaN	NaN	NaN	NaN	NaN	NaN	NaN	NaN	NaN	NaN
523	1e-05	1e-05	1e-05	0.0012448	0.011035	0.023822	0.039183	0.057992	0.080359	0.10613	0.13502	0.167	NaN	NaN	NaN	NaN	NaN	NaN	NaN	NaN	NaN	NaN	NaN	NaN	NaN	NaN	NaN	NaN	NaN	NaN	NaN	NaN	NaN	NaN	NaN	NaN	NaN	NaN	NaN	NaN	NaN	NaN	NaN	NaN	NaN	NaN	NaN	NaN	NaN
524	1e-05	1e-05	1e-05	1e-05	1e-05	1e-05	0.0062725	0.018291	0.02969	0.04164	0.05429	0.067655	0.081834	0.0987	0.11627	0.13662	0.159	0.18355	NaN	NaN	NaN	NaN	NaN	NaN	NaN	NaN	NaN	NaN	NaN	NaN	NaN	NaN	NaN	NaN	NaN	NaN	NaN	NaN	NaN	NaN	NaN	NaN	NaN	NaN	NaN	NaN	NaN	NaN	NaN
525	1e-05	1e-05	1e-05	1e-05	1e-05	0.0056593	0.030936	NaN	NaN	NaN	NaN	NaN	NaN	NaN	NaN	NaN	NaN	NaN	NaN	NaN	NaN	NaN	NaN	NaN	NaN	NaN	NaN	NaN	NaN	NaN	NaN	NaN	NaN	NaN	NaN	NaN	NaN	NaN	NaN	NaN	NaN	NaN	NaN	NaN	NaN	NaN	NaN	NaN	NaN
526	1e-05	1e-05	1e-05	1e-05	1e-05	1e-05	0.00021043	0.0026887	0.0059253	0.0104	0.015992	0.022572	0.029797	0.03775	0.045894	0.054607	0.063686	0.073462	0.083636	0.093979	0.10452	0.11496	0.12555	0.13655	0.14778	0.15912	0.17086	0.18312	0.19562	0.2087	0.22245	0.23641	0.25142	0.26713	0.28336	0.30052	0.31896	0.33771	0.3572	0.37736	0.39754	0.41803	0.43912	0.46004	0.4807	0.50119	0.52072	0.53908	0.55713
527	1e-05	1e-05	1e-05	1e-05	1e-05	1e-05	0.0027107	0.0095834	0.017967	0.027774	0.039151	0.052895	0.068233	0.085389	0.10381	0.12392	0.14545	0.16867	0.19371	0.22049	NaN	NaN	NaN	NaN	NaN	NaN	NaN	NaN	NaN	NaN	NaN	NaN	NaN	NaN	NaN	NaN	NaN	NaN	NaN	NaN	NaN	NaN	NaN	NaN	NaN	NaN	NaN	NaN	NaN
528	1e-05	1e-05	1e-05	1e-05	1e-05	1e-05	0.0034277	0.01115	0.020839	0.030947	0.042479	0.055086	0.069076	0.085168	0.10213	0.12047	0.14001	0.16078	0.18317	0.20651	0.23173	0.25748	0.28349	NaN	NaN	NaN	NaN	NaN	NaN	NaN	NaN	NaN	NaN	NaN	NaN	NaN	NaN	NaN	NaN	NaN	NaN	NaN	NaN	NaN	NaN	NaN	NaN	NaN	NaN
529	0.0046844	7.359e-05	1e-05	1e-05	1e-05	1e-05	1e-05	1e-05	0.0064984	0.015765	0.028032	0.043076	0.061075	0.082239	0.10701	NaN	NaN	NaN	NaN	NaN	NaN	NaN	NaN	NaN	NaN	NaN	NaN	NaN	NaN	NaN	NaN	NaN	NaN	NaN	NaN	NaN	NaN	NaN	NaN	NaN	NaN	NaN	NaN	NaN	NaN	NaN	NaN	NaN	NaN
530	1e-05	0.0018661	0.0075495	0.014083	0.021554	0.0299	0.039453	0.050746	0.062887	0.077339	0.093735	NaN	NaN	NaN	NaN	NaN	NaN	NaN	NaN	NaN	NaN	NaN	NaN	NaN	NaN	NaN	NaN	NaN	NaN	NaN	NaN	NaN	NaN	NaN	NaN	NaN	NaN	NaN	NaN	NaN	NaN	NaN	NaN	NaN	NaN	NaN	NaN	NaN	NaN
531	1e-05	1e-05	1e-05	1e-05	1e-05	0.0043723	0.015514	0.028975	0.045207	0.064362	0.085886	0.11009	0.13711	NaN	NaN	NaN	NaN	NaN	NaN	NaN	NaN	NaN	NaN	NaN	NaN	NaN	NaN	NaN	NaN	NaN	NaN	NaN	NaN	NaN	NaN	NaN	NaN	NaN	NaN	NaN	NaN	NaN	NaN	NaN	NaN	NaN	NaN	NaN	NaN
532	1e-05	1e-05	1e-05	1e-05	0.00028656	0.0041968	0.0090094	0.014761	0.021777	0.029973	0.039622	0.050811	0.062731	0.076239	0.090469	0.10569	0.12105	0.13733	0.15467	0.17258	0.19091	0.20925	0.22769	0.24706	0.26657	0.28653	0.30711	0.32904	0.35163	NaN	NaN	NaN	NaN	NaN	NaN	NaN	NaN	NaN	NaN	NaN	NaN	NaN	NaN	NaN	NaN	NaN	NaN	NaN	NaN
533	1e-05	1e-05	1e-05	1e-05	1e-05	1e-05	0.0040849	0.012276	0.020654	0.02856	0.037404	0.04714	0.057734	0.068902	0.079194	0.090701	0.10284	0.11622	0.1307	0.14591	0.16265	0.17999	0.19738	0.21463	0.23359	0.25392	0.27467	0.29559	0.31634	0.33715	0.35874	0.38	0.4022	0.42582	0.4506	NaN	NaN	NaN	NaN	NaN	NaN	NaN	NaN	NaN	NaN	NaN	NaN	NaN	NaN
534	0.011268	0.0051919	1e-05	1e-05	1e-05	1e-05	1e-05	1e-05	0.00081454	0.0087398	0.019233	0.032082	0.047236	0.063969	0.082322	0.10146	0.12193	0.14456	0.16789	0.19131	0.21666	0.24219	0.26777	0.29499	0.32354	NaN	NaN	NaN	NaN	NaN	NaN	NaN	NaN	NaN	NaN	NaN	NaN	NaN	NaN	NaN	NaN	NaN	NaN	NaN	NaN	NaN	NaN	NaN	NaN
535	1e-05	1e-05	1e-05	1e-05	1e-05	1e-05	0.0031046	0.010921	0.020632	0.03136	0.043917	0.058459	0.074459	0.092402	0.11232	0.13457	0.15858	0.1846	0.21319	NaN	NaN	NaN	NaN	NaN	NaN	NaN	NaN	NaN	NaN	NaN	NaN	NaN	NaN	NaN	NaN	NaN	NaN	NaN	NaN	NaN	NaN	NaN	NaN	NaN	NaN	NaN	NaN	NaN	NaN
536	0.044949	0.048343	0.052222	0.057676	0.064134	0.072424	0.083159	0.096471	0.11239	0.13111	0.15232	0.17614	0.20243	0.23108	NaN	NaN	NaN	NaN	NaN	NaN	NaN	NaN	NaN	NaN	NaN	NaN	NaN	NaN	NaN	NaN	NaN	NaN	NaN	NaN	NaN	NaN	NaN	NaN	NaN	NaN	NaN	NaN	NaN	NaN	NaN	NaN	NaN	NaN	NaN
537	1e-05	1e-05	1e-05	1e-05	1e-05	1e-05	0.0064763	0.022324	0.041115	0.063507	NaN	NaN	NaN	NaN	NaN	NaN	NaN	NaN	NaN	NaN	NaN	NaN	NaN	NaN	NaN	NaN	NaN	NaN	NaN	NaN	NaN	NaN	NaN	NaN	NaN	NaN	NaN	NaN	NaN	NaN	NaN	NaN	NaN	NaN	NaN	NaN	NaN	NaN	NaN
538	1e-05	1e-05	1e-05	1e-05	1e-05	1e-05	0.003887	0.013417	0.025572	0.0395	0.056107	0.076117	0.099182	0.12482	0.15301	NaN	NaN	NaN	NaN	NaN	NaN	NaN	NaN	NaN	NaN	NaN	NaN	NaN	NaN	NaN	NaN	NaN	NaN	NaN	NaN	NaN	NaN	NaN	NaN	NaN	NaN	NaN	NaN	NaN	NaN	NaN	NaN	NaN	NaN
539	1e-05	1e-05	1e-05	1e-05	1e-05	1e-05	0.0063971	0.0206	0.03576	0.052566	NaN	NaN	NaN	NaN	NaN	NaN	NaN	NaN	NaN	NaN	NaN	NaN	NaN	NaN	NaN	NaN	NaN	NaN	NaN	NaN	NaN	NaN	NaN	NaN	NaN	NaN	NaN	NaN	NaN	NaN	NaN	NaN	NaN	NaN	NaN	NaN	NaN	NaN	NaN
540	1e-05	1e-05	1e-05	1e-05	1e-05	1e-05	0.0085714	0.018843	0.030971	0.044962	0.061542	0.081458	0.1048	0.13184	NaN	NaN	NaN	NaN	NaN	NaN	NaN	NaN	NaN	NaN	NaN	NaN	NaN	NaN	NaN	NaN	NaN	NaN	NaN	NaN	NaN	NaN	NaN	NaN	NaN	NaN	NaN	NaN	NaN	NaN	NaN	NaN	NaN	NaN	NaN
541	1e-05	0.00055685	0.0097724	0.020897	0.033889	0.049465	0.067808	0.089791	0.11513	NaN	NaN	NaN	NaN	NaN	NaN	NaN	NaN	NaN	NaN	NaN	NaN	NaN	NaN	NaN	NaN	NaN	NaN	NaN	NaN	NaN	NaN	NaN	NaN	NaN	NaN	NaN	NaN	NaN	NaN	NaN	NaN	NaN	NaN	NaN	NaN	NaN	NaN	NaN	NaN
542	1e-05	1e-05	1e-05	1e-05	1e-05	1e-05	0.0040577	0.014382	0.026683	0.04052	0.056237	0.074523	0.094721	0.11756	0.14339	0.17219	NaN	NaN	NaN	NaN	NaN	NaN	NaN	NaN	NaN	NaN	NaN	NaN	NaN	NaN	NaN	NaN	NaN	NaN	NaN	NaN	NaN	NaN	NaN	NaN	NaN	NaN	NaN	NaN	NaN	NaN	NaN	NaN	NaN
543	1e-05	1e-05	1e-05	1e-05	1e-05	1e-05	0.0033119	0.011531	0.021716	0.033742	0.048432	0.06563	0.084559	0.10624	0.13122	NaN	NaN	NaN	NaN	NaN	NaN	NaN	NaN	NaN	NaN	NaN	NaN	NaN	NaN	NaN	NaN	NaN	NaN	NaN	NaN	NaN	NaN	NaN	NaN	NaN	NaN	NaN	NaN	NaN	NaN	NaN	NaN	NaN	NaN
544	0.017192	0.0073767	1e-05	1e-05	1e-05	1e-05	1e-05	NaN	NaN	NaN	NaN	NaN	NaN	NaN	NaN	NaN	NaN	NaN	NaN	NaN	NaN	NaN	NaN	NaN	NaN	NaN	NaN	NaN	NaN	NaN	NaN	NaN	NaN	NaN	NaN	NaN	NaN	NaN	NaN	NaN	NaN	NaN	NaN	NaN	NaN	NaN	NaN	NaN	NaN
545	1e-05	1e-05	1e-05	1e-05	1e-05	1e-05	0.0035787	0.012915	0.02396	0.037129	0.052799	0.071151	0.090877	0.11267	0.13592	0.16016	0.18527	0.21143	0.23851	0.26683	NaN	NaN	NaN	NaN	NaN	NaN	NaN	NaN	NaN	NaN	NaN	NaN	NaN	NaN	NaN	NaN	NaN	NaN	NaN	NaN	NaN	NaN	NaN	NaN	NaN	NaN	NaN	NaN	NaN
546	1e-05	1e-05	1e-05	1e-05	1e-05	1e-05	0.0041036	0.013699	0.026707	0.043147	0.062528	0.086016	NaN	NaN	NaN	NaN	NaN	NaN	NaN	NaN	NaN	NaN	NaN	NaN	NaN	NaN	NaN	NaN	NaN	NaN	NaN	NaN	NaN	NaN	NaN	NaN	NaN	NaN	NaN	NaN	NaN	NaN	NaN	NaN	NaN	NaN	NaN	NaN	NaN
547	0.0063318	1e-05	1e-05	1e-05	1e-05	1e-05	1e-05	NaN	NaN	NaN	NaN	NaN	NaN	NaN	NaN	NaN	NaN	NaN	NaN	NaN	NaN	NaN	NaN	NaN	NaN	NaN	NaN	NaN	NaN	NaN	NaN	NaN	NaN	NaN	NaN	NaN	NaN	NaN	NaN	NaN	NaN	NaN	NaN	NaN	NaN	NaN	NaN	NaN	NaN
548	0.009051	0.0011419	1e-05	1e-05	1e-05	1e-05	1e-05	1e-05	NaN	NaN	NaN	NaN	NaN	NaN	NaN	NaN	NaN	NaN	NaN	NaN	NaN	NaN	NaN	NaN	NaN	NaN	NaN	NaN	NaN	NaN	NaN	NaN	NaN	NaN	NaN	NaN	NaN	NaN	NaN	NaN	NaN	NaN	NaN	NaN	NaN	NaN	NaN	NaN	NaN
549	1e-05	1e-05	1e-05	1e-05	1e-05	1e-05	0.0037935	0.014129	0.026553	0.041907	0.059957	0.081058	0.10482	0.1312	0.16073	NaN	NaN	NaN	NaN	NaN	NaN	NaN	NaN	NaN	NaN	NaN	NaN	NaN	NaN	NaN	NaN	NaN	NaN	NaN	NaN	NaN	NaN	NaN	NaN	NaN	NaN	NaN	NaN	NaN	NaN	NaN	NaN	NaN	NaN
550	1e-05	1e-05	1e-05	1e-05	1e-05	1e-05	0.0030399	0.010544	0.019153	0.02943	0.040399	0.052567	0.065706	0.080064	0.096157	0.11308	0.13069	0.14895	0.16828	0.18841	0.20936	0.23174	0.25517	0.28052	0.30667	NaN	NaN	NaN	NaN	NaN	NaN	NaN	NaN	NaN	NaN	NaN	NaN	NaN	NaN	NaN	NaN	NaN	NaN	NaN	NaN	NaN	NaN	NaN	NaN
551	1e-05	1e-05	0.0013045	0.010071	0.019766	0.030765	0.043536	0.058486	0.075014	0.094184	0.11567	0.13966	0.16634	0.19645	0.23	NaN	NaN	NaN	NaN	NaN	NaN	NaN	NaN	NaN	NaN	NaN	NaN	NaN	NaN	NaN	NaN	NaN	NaN	NaN	NaN	NaN	NaN	NaN	NaN	NaN	NaN	NaN	NaN	NaN	NaN	NaN	NaN	NaN	NaN
552	1e-05	1e-05	0.028401	0.059805	0.094537	0.13668	NaN	NaN	NaN	NaN	NaN	NaN	NaN	NaN	NaN	NaN	NaN	NaN	NaN	NaN	NaN	NaN	NaN	NaN	NaN	NaN	NaN	NaN	NaN	NaN	NaN	NaN	NaN	NaN	NaN	NaN	NaN	NaN	NaN	NaN	NaN	NaN	NaN	NaN	NaN	NaN	NaN	NaN	NaN
553	1e-05	1e-05	1e-05	1e-05	0.0052543	0.011748	0.019427	0.028641	0.038454	0.050002	0.062527	0.076026	0.090832	0.10726	0.12658	0.14785	0.17043	0.19409	0.21882	0.24528	0.27315	0.30225	0.33244	NaN	NaN	NaN	NaN	NaN	NaN	NaN	NaN	NaN	NaN	NaN	NaN	NaN	NaN	NaN	NaN	NaN	NaN	NaN	NaN	NaN	NaN	NaN	NaN	NaN	NaN
554	1e-05	1e-05	1e-05	1e-05	1e-05	1e-05	0.0050737	0.015637	0.026803	0.039601	0.053514	0.068647	0.085105	0.10326	0.12353	0.14502	0.16716	0.19015	0.21482	0.24132	0.26861	0.2965	NaN	NaN	NaN	NaN	NaN	NaN	NaN	NaN	NaN	NaN	NaN	NaN	NaN	NaN	NaN	NaN	NaN	NaN	NaN	NaN	NaN	NaN	NaN	NaN	NaN	NaN	NaN
555	1e-05	1e-05	1e-05	1e-05	1e-05	1e-05	0.0035327	0.014048	0.028341	0.045749	0.066633	0.090472	0.11714	0.1464	0.17855	NaN	NaN	NaN	NaN	NaN	NaN	NaN	NaN	NaN	NaN	NaN	NaN	NaN	NaN	NaN	NaN	NaN	NaN	NaN	NaN	NaN	NaN	NaN	NaN	NaN	NaN	NaN	NaN	NaN	NaN	NaN	NaN	NaN	NaN
556	1e-05	1e-05	1e-05	1e-05	1e-05	1e-05	NaN	NaN	NaN	NaN	NaN	NaN	NaN	NaN	NaN	NaN	NaN	NaN	NaN	NaN	NaN	NaN	NaN	NaN	NaN	NaN	NaN	NaN	NaN	NaN	NaN	NaN	NaN	NaN	NaN	NaN	NaN	NaN	NaN	NaN	NaN	NaN	NaN	NaN	NaN	NaN	NaN	NaN	NaN
557	1e-05	1e-05	1e-05	1e-05	1e-05	1e-05	NaN	NaN	NaN	NaN	NaN	NaN	NaN	NaN	NaN	NaN	NaN	NaN	NaN	NaN	NaN	NaN	NaN	NaN	NaN	NaN	NaN	NaN	NaN	NaN	NaN	NaN	NaN	NaN	NaN	NaN	NaN	NaN	NaN	NaN	NaN	NaN	NaN	NaN	NaN	NaN	NaN	NaN	NaN
558	1e-05	1e-05	1e-05	1e-05	1e-05	1e-05	0.0087196	0.024788	0.044976	0.068121	0.096342	0.12691	0.16144	NaN	NaN	NaN	NaN	NaN	NaN	NaN	NaN	NaN	NaN	NaN	NaN	NaN	NaN	NaN	NaN	NaN	NaN	NaN	NaN	NaN	NaN	NaN	NaN	NaN	NaN	NaN	NaN	NaN	NaN	NaN	NaN	NaN	NaN	NaN	NaN
559	1e-05	1e-05	1e-05	1e-05	1e-05	1e-05	0.0052645	0.018585	0.035281	0.054528	0.077007	0.10269	0.13097	NaN	NaN	NaN	NaN	NaN	NaN	NaN	NaN	NaN	NaN	NaN	NaN	NaN	NaN	NaN	NaN	NaN	NaN	NaN	NaN	NaN	NaN	NaN	NaN	NaN	NaN	NaN	NaN	NaN	NaN	NaN	NaN	NaN	NaN	NaN	NaN
560	1e-05	1e-05	1e-05	1e-05	1e-05	1e-05	0.011598	0.028506	0.046762	0.067182	0.090357	0.11683	0.14476	NaN	NaN	NaN	NaN	NaN	NaN	NaN	NaN	NaN	NaN	NaN	NaN	NaN	NaN	NaN	NaN	NaN	NaN	NaN	NaN	NaN	NaN	NaN	NaN	NaN	NaN	NaN	NaN	NaN	NaN	NaN	NaN	NaN	NaN	NaN	NaN
561	1e-05	1e-05	1e-05	1e-05	1e-05	1e-05	0.0048507	0.015883	0.028337	0.042244	0.058277	0.075827	0.094735	0.11506	0.13645	0.15905	0.18277	0.20776	0.23385	0.2608	NaN	NaN	NaN	NaN	NaN	NaN	NaN	NaN	NaN	NaN	NaN	NaN	NaN	NaN	NaN	NaN	NaN	NaN	NaN	NaN	NaN	NaN	NaN	NaN	NaN	NaN	NaN	NaN	NaN
562	1e-05	1e-05	1e-05	1e-05	1e-05	0.0044657	0.025257	0.049234	0.075659	0.10519	NaN	NaN	NaN	NaN	NaN	NaN	NaN	NaN	NaN	NaN	NaN	NaN	NaN	NaN	NaN	NaN	NaN	NaN	NaN	NaN	NaN	NaN	NaN	NaN	NaN	NaN	NaN	NaN	NaN	NaN	NaN	NaN	NaN	NaN	NaN	NaN	NaN	NaN	NaN
563	1e-05	1e-05	1e-05	0.0062464	0.014418	0.024519	0.035963	0.049935	0.066454	0.084614	0.10529	0.12858	NaN	NaN	NaN	NaN	NaN	NaN	NaN	NaN	NaN	NaN	NaN	NaN	NaN	NaN	NaN	NaN	NaN	NaN	NaN	NaN	NaN	NaN	NaN	NaN	NaN	NaN	NaN	NaN	NaN	NaN	NaN	NaN	NaN	NaN	NaN	NaN	NaN
564	0.054045	0.036933	0.021749	0.0092849	1e-05	1e-05	1e-05	1e-05	1e-05	1e-05	0.0013318	0.015368	0.031918	0.051568	0.074867	NaN	NaN	NaN	NaN	NaN	NaN	NaN	NaN	NaN	NaN	NaN	NaN	NaN	NaN	NaN	NaN	NaN	NaN	NaN	NaN	NaN	NaN	NaN	NaN	NaN	NaN	NaN	NaN	NaN	NaN	NaN	NaN	NaN	NaN
565	1e-05	1e-05	1e-05	1e-05	1e-05	1e-05	0.0023315	0.0087325	0.016671	0.026732	0.03894	0.053601	0.070078	0.089343	0.11152	0.13596	0.16314	0.19346	NaN	NaN	NaN	NaN	NaN	NaN	NaN	NaN	NaN	NaN	NaN	NaN	NaN	NaN	NaN	NaN	NaN	NaN	NaN	NaN	NaN	NaN	NaN	NaN	NaN	NaN	NaN	NaN	NaN	NaN	NaN
566	1e-05	1e-05	1e-05	1e-05	1e-05	1e-05	0.0038434	0.012853	0.023157	0.034674	0.047691	0.062273	NaN	NaN	NaN	NaN	NaN	NaN	NaN	NaN	NaN	NaN	NaN	NaN	NaN	NaN	NaN	NaN	NaN	NaN	NaN	NaN	NaN	NaN	NaN	NaN	NaN	NaN	NaN	NaN	NaN	NaN	NaN	NaN	NaN	NaN	NaN	NaN	NaN
567	1e-05	1e-05	1e-05	1e-05	1e-05	1e-05	NaN	NaN	NaN	NaN	NaN	NaN	NaN	NaN	NaN	NaN	NaN	NaN	NaN	NaN	NaN	NaN	NaN	NaN	NaN	NaN	NaN	NaN	NaN	NaN	NaN	NaN	NaN	NaN	NaN	NaN	NaN	NaN	NaN	NaN	NaN	NaN	NaN	NaN	NaN	NaN	NaN	NaN	NaN
568	1e-05	1e-05	1e-05	1e-05	1e-05	1e-05	0.0039856	0.012842	0.02274	0.033432	0.045823	0.059962	0.075497	0.092524	0.11066	0.13005	0.15057	0.17188	0.19501	0.21973	0.2467	NaN	NaN	NaN	NaN	NaN	NaN	NaN	NaN	NaN	NaN	NaN	NaN	NaN	NaN	NaN	NaN	NaN	NaN	NaN	NaN	NaN	NaN	NaN	NaN	NaN	NaN	NaN	NaN
569	1e-05	1e-05	1e-05	1e-05	1e-05	1e-05	0.0039742	0.013796	0.025497	0.038419	0.053363	0.069889	0.088124	0.10827	0.13023	0.15421	0.18052	0.20944	NaN	NaN	NaN	NaN	NaN	NaN	NaN	NaN	NaN	NaN	NaN	NaN	NaN	NaN	NaN	NaN	NaN	NaN	NaN	NaN	NaN	NaN	NaN	NaN	NaN	NaN	NaN	NaN	NaN	NaN	NaN
570	1e-05	1e-05	1e-05	1e-05	0.0038731	0.01091	0.018973	0.027788	0.038103	0.049321	0.062384	0.077097	0.093159	0.11011	0.12841	0.14856	0.17175	0.1985	0.23267	NaN	NaN	NaN	NaN	NaN	NaN	NaN	NaN	NaN	NaN	NaN	NaN	NaN	NaN	NaN	NaN	NaN	NaN	NaN	NaN	NaN	NaN	NaN	NaN	NaN	NaN	NaN	NaN	NaN	NaN
571	1e-05	1e-05	1e-05	1e-05	0.0075059	0.018963	0.032562	0.048761	0.068176	0.090734	0.11783	NaN	NaN	NaN	NaN	NaN	NaN	NaN	NaN	NaN	NaN	NaN	NaN	NaN	NaN	NaN	NaN	NaN	NaN	NaN	NaN	NaN	NaN	NaN	NaN	NaN	NaN	NaN	NaN	NaN	NaN	NaN	NaN	NaN	NaN	NaN	NaN	NaN	NaN
572	1e-05	1e-05	1e-05	1e-05	1e-05	1e-05	0.0036732	0.012473	0.023044	0.035409	0.049739	0.066241	0.08455	0.10496	0.12717	0.1512	0.17717	0.20521	NaN	NaN	NaN	NaN	NaN	NaN	NaN	NaN	NaN	NaN	NaN	NaN	NaN	NaN	NaN	NaN	NaN	NaN	NaN	NaN	NaN	NaN	NaN	NaN	NaN	NaN	NaN	NaN	NaN	NaN	NaN
573	1e-05	1e-05	1e-05	1e-05	1e-05	1e-05	0.005612	0.019294	0.036071	0.055756	NaN	NaN	NaN	NaN	NaN	NaN	NaN	NaN	NaN	NaN	NaN	NaN	NaN	NaN	NaN	NaN	NaN	NaN	NaN	NaN	NaN	NaN	NaN	NaN	NaN	NaN	NaN	NaN	NaN	NaN	NaN	NaN	NaN	NaN	NaN	NaN	NaN	NaN	NaN
574	1e-05	0.0012258	0.026851	0.053677	0.081862	0.11283	0.15779	0.21302	0.27835	0.34702	NaN	NaN	NaN	NaN	NaN	NaN	NaN	NaN	NaN	NaN	NaN	NaN	NaN	NaN	NaN	NaN	NaN	NaN	NaN	NaN	NaN	NaN	NaN	NaN	NaN	NaN	NaN	NaN	NaN	NaN	NaN	NaN	NaN	NaN	NaN	NaN	NaN	NaN	NaN
575	1e-05	1e-05	1e-05	1e-05	1e-05	1e-05	0.0062461	0.020903	0.03842	0.058048	0.080694	0.10742	NaN	NaN	NaN	NaN	NaN	NaN	NaN	NaN	NaN	NaN	NaN	NaN	NaN	NaN	NaN	NaN	NaN	NaN	NaN	NaN	NaN	NaN	NaN	NaN	NaN	NaN	NaN	NaN	NaN	NaN	NaN	NaN	NaN	NaN	NaN	NaN	NaN
576	1e-05	1e-05	1e-05	1e-05	1e-05	1e-05	NaN	NaN	NaN	NaN	NaN	NaN	NaN	NaN	NaN	NaN	NaN	NaN	NaN	NaN	NaN	NaN	NaN	NaN	NaN	NaN	NaN	NaN	NaN	NaN	NaN	NaN	NaN	NaN	NaN	NaN	NaN	NaN	NaN	NaN	NaN	NaN	NaN	NaN	NaN	NaN	NaN	NaN	NaN
577	0.0249	0.01566	0.0075297	0.0016512	1e-05	1e-05	1e-05	1e-05	0.0046019	0.011881	0.02272	0.036091	0.051381	0.067971	0.08599	0.10519	0.12594	0.1481	0.17225	0.19865	NaN	NaN	NaN	NaN	NaN	NaN	NaN	NaN	NaN	NaN	NaN	NaN	NaN	NaN	NaN	NaN	NaN	NaN	NaN	NaN	NaN	NaN	NaN	NaN	NaN	NaN	NaN	NaN	NaN
578	0.02188	0.015722	0.010064	0.0048336	1e-05	1e-05	0.0021946	0.012859	0.024745	0.038822	0.057221	0.081429	0.10497	0.12791	0.15516	0.18658	0.21686	0.24934	NaN	NaN	NaN	NaN	NaN	NaN	NaN	NaN	NaN	NaN	NaN	NaN	NaN	NaN	NaN	NaN	NaN	NaN	NaN	NaN	NaN	NaN	NaN	NaN	NaN	NaN	NaN	NaN	NaN	NaN	NaN
579	1e-05	1e-05	0.0024777	0.0051191	0.0076538	0.013277	0.019094	0.024259	0.030767	0.039051	0.050083	0.06655	0.084991	0.10057	0.11488	0.13156	0.15044	0.17317	0.2046	NaN	NaN	NaN	NaN	NaN	NaN	NaN	NaN	NaN	NaN	NaN	NaN	NaN	NaN	NaN	NaN	NaN	NaN	NaN	NaN	NaN	NaN	NaN	NaN	NaN	NaN	NaN	NaN	NaN	NaN
580	1e-05	1e-05	1e-05	1e-05	1e-05	1e-05	0.0021429	0.0070748	0.012567	0.018054	0.024454	0.031742	0.040009	0.049457	0.060028	0.071921	0.084766	0.098645	0.11436	0.13223	0.15277	0.17561	NaN	NaN	NaN	NaN	NaN	NaN	NaN	NaN	NaN	NaN	NaN	NaN	NaN	NaN	NaN	NaN	NaN	NaN	NaN	NaN	NaN	NaN	NaN	NaN	NaN	NaN	NaN
581	1e-05	1e-05	1e-05	1e-05	1e-05	1e-05	0.0058122	0.020289	0.036575	0.055648	0.077366	0.10209	NaN	NaN	NaN	NaN	NaN	NaN	NaN	NaN	NaN	NaN	NaN	NaN	NaN	NaN	NaN	NaN	NaN	NaN	NaN	NaN	NaN	NaN	NaN	NaN	NaN	NaN	NaN	NaN	NaN	NaN	NaN	NaN	NaN	NaN	NaN	NaN	NaN
582	1e-05	1e-05	1e-05	1e-05	1e-05	0.0017378	0.0059597	0.010469	0.015671	0.021067	0.02694	0.03397	0.041702	0.050219	0.058985	0.068526	0.079089	0.089995	0.10244	0.11595	0.13118	0.14834	0.16737	NaN	NaN	NaN	NaN	NaN	NaN	NaN	NaN	NaN	NaN	NaN	NaN	NaN	NaN	NaN	NaN	NaN	NaN	NaN	NaN	NaN	NaN	NaN	NaN	NaN	NaN
583	1e-05	1e-05	1e-05	1e-05	1e-05	1e-05	0.0019633	0.0075186	0.015157	0.023984	0.035409	0.048835	0.064316	0.083406	0.10519	0.13031	0.1594	0.19179	NaN	NaN	NaN	NaN	NaN	NaN	NaN	NaN	NaN	NaN	NaN	NaN	NaN	NaN	NaN	NaN	NaN	NaN	NaN	NaN	NaN	NaN	NaN	NaN	NaN	NaN	NaN	NaN	NaN	NaN	NaN
584	1e-05	1e-05	1e-05	1e-05	1e-05	1e-05	0.004071	0.013275	0.02401	0.036468	0.051123	0.067649	0.086063	0.10625	NaN	NaN	NaN	NaN	NaN	NaN	NaN	NaN	NaN	NaN	NaN	NaN	NaN	NaN	NaN	NaN	NaN	NaN	NaN	NaN	NaN	NaN	NaN	NaN	NaN	NaN	NaN	NaN	NaN	NaN	NaN	NaN	NaN	NaN	NaN
585	1e-05	1e-05	1e-05	1e-05	1e-05	1e-05	0.0040733	0.012737	0.022654	0.034232	0.047692	0.062944	0.080194	0.099246	0.12039	0.14312	0.16784	0.19504	NaN	NaN	NaN	NaN	NaN	NaN	NaN	NaN	NaN	NaN	NaN	NaN	NaN	NaN	NaN	NaN	NaN	NaN	NaN	NaN	NaN	NaN	NaN	NaN	NaN	NaN	NaN	NaN	NaN	NaN	NaN
586	1e-05	1e-05	1e-05	1e-05	1e-05	0.0097244	0.020248	0.031983	0.045878	0.061209	0.079024	0.09884	0.12114	0.14464	0.16973	0.19712	0.22697	0.25893	NaN	NaN	NaN	NaN	NaN	NaN	NaN	NaN	NaN	NaN	NaN	NaN	NaN	NaN	NaN	NaN	NaN	NaN	NaN	NaN	NaN	NaN	NaN	NaN	NaN	NaN	NaN	NaN	NaN	NaN	NaN
587	0.13802	0.10492	0.074504	0.048902	0.026755	0.010095	1e-05	1e-05	1e-05	1e-05	1e-05	1e-05	0.0033432	0.017675	0.033167	NaN	NaN	NaN	NaN	NaN	NaN	NaN	NaN	NaN	NaN	NaN	NaN	NaN	NaN	NaN	NaN	NaN	NaN	NaN	NaN	NaN	NaN	NaN	NaN	NaN	NaN	NaN	NaN	NaN	NaN	NaN	NaN	NaN	NaN
588	1e-05	1e-05	1e-05	1e-05	1e-05	1e-05	0.0077939	0.023685	0.049076	0.078446	0.10848	0.14035	0.1742	NaN	NaN	NaN	NaN	NaN	NaN	NaN	NaN	NaN	NaN	NaN	NaN	NaN	NaN	NaN	NaN	NaN	NaN	NaN	NaN	NaN	NaN	NaN	NaN	NaN	NaN	NaN	NaN	NaN	NaN	NaN	NaN	NaN	NaN	NaN	NaN
589	1e-05	1e-05	1e-05	1e-05	1e-05	1e-05	0.0029824	0.009572	0.017687	0.027113	0.037791	0.049128	0.06213	0.076492	0.091932	0.10794	0.12518	0.14219	0.1601	0.1787	0.19815	0.21758	0.23841	0.25892	0.28028	0.3019	0.32418	0.34625	0.37013	NaN	NaN	NaN	NaN	NaN	NaN	NaN	NaN	NaN	NaN	NaN	NaN	NaN	NaN	NaN	NaN	NaN	NaN	NaN	NaN
590	1e-05	1e-05	1e-05	0.0151	0.034827	0.058966	0.083701	0.10911	0.13577	0.16446	0.19479	0.22574	0.25884	0.29522	0.32541	0.35691	0.383	0.41078	0.44028	0.47082	0.50091	0.53149	NaN	NaN	NaN	NaN	NaN	NaN	NaN	NaN	NaN	NaN	NaN	NaN	NaN	NaN	NaN	NaN	NaN	NaN	NaN	NaN	NaN	NaN	NaN	NaN	NaN	NaN	NaN
591	1e-05	1e-05	1e-05	0.0054288	0.017192	0.034217	0.054107	0.077081	NaN	NaN	NaN	NaN	NaN	NaN	NaN	NaN	NaN	NaN	NaN	NaN	NaN	NaN	NaN	NaN	NaN	NaN	NaN	NaN	NaN	NaN	NaN	NaN	NaN	NaN	NaN	NaN	NaN	NaN	NaN	NaN	NaN	NaN	NaN	NaN	NaN	NaN	NaN	NaN	NaN
592	1e-05	1e-05	9.0278e-05	1e-05	0.0032862	0.011657	0.020282	0.029253	0.0432	0.059358	0.076105	0.093623	0.11222	0.1315	0.15241	0.17252	0.19238	0.21407	0.23763	0.26157	0.28767	NaN	NaN	NaN	NaN	NaN	NaN	NaN	NaN	NaN	NaN	NaN	NaN	NaN	NaN	NaN	NaN	NaN	NaN	NaN	NaN	NaN	NaN	NaN	NaN	NaN	NaN	NaN	NaN
593	1e-05	1e-05	1e-05	1e-05	1e-05	1e-05	NaN	NaN	NaN	NaN	NaN	NaN	NaN	NaN	NaN	NaN	NaN	NaN	NaN	NaN	NaN	NaN	NaN	NaN	NaN	NaN	NaN	NaN	NaN	NaN	NaN	NaN	NaN	NaN	NaN	NaN	NaN	NaN	NaN	NaN	NaN	NaN	NaN	NaN	NaN	NaN	NaN	NaN	NaN
594	1e-05	1e-05	1e-05	0.00025754	0.01028	0.027401	0.045495	0.064835	0.092593	0.1246	NaN	NaN	NaN	NaN	NaN	NaN	NaN	NaN	NaN	NaN	NaN	NaN	NaN	NaN	NaN	NaN	NaN	NaN	NaN	NaN	NaN	NaN	NaN	NaN	NaN	NaN	NaN	NaN	NaN	NaN	NaN	NaN	NaN	NaN	NaN	NaN	NaN	NaN	NaN
595	0.032373	0.045932	0.058837	0.071068	0.083146	0.095742	0.10899	0.12303	0.13812	0.15239	0.16635	0.18062	0.19587	0.21321	0.23213	0.25182	0.27243	0.29363	0.31603	0.33855	0.36312	0.38866	NaN	NaN	NaN	NaN	NaN	NaN	NaN	NaN	NaN	NaN	NaN	NaN	NaN	NaN	NaN	NaN	NaN	NaN	NaN	NaN	NaN	NaN	NaN	NaN	NaN	NaN	NaN
596	1e-05	1e-05	1e-05	1e-05	0.0059143	0.017021	0.028949	0.041721	0.058543	0.076897	0.095572	0.11435	0.13439	0.15597	0.17976	0.20441	0.23059	0.25939	NaN	NaN	NaN	NaN	NaN	NaN	NaN	NaN	NaN	NaN	NaN	NaN	NaN	NaN	NaN	NaN	NaN	NaN	NaN	NaN	NaN	NaN	NaN	NaN	NaN	NaN	NaN	NaN	NaN	NaN	NaN
597	0.00088703	1.3053e-05	1e-05	1e-05	1e-05	0.006059	0.013771	0.022904	0.036963	0.053768	0.072769	0.092993	0.11542	0.1408	0.16964	0.20084	0.23478	NaN	NaN	NaN	NaN	NaN	NaN	NaN	NaN	NaN	NaN	NaN	NaN	NaN	NaN	NaN	NaN	NaN	NaN	NaN	NaN	NaN	NaN	NaN	NaN	NaN	NaN	NaN	NaN	NaN	NaN	NaN	NaN
598	1e-05	1e-05	1e-05	1e-05	1e-05	0.0054305	0.016867	0.028881	0.041254	0.054076	0.067839	0.082411	0.097466	NaN	NaN	NaN	NaN	NaN	NaN	NaN	NaN	NaN	NaN	NaN	NaN	NaN	NaN	NaN	NaN	NaN	NaN	NaN	NaN	NaN	NaN	NaN	NaN	NaN	NaN	NaN	NaN	NaN	NaN	NaN	NaN	NaN	NaN	NaN	NaN
599	1e-05	1e-05	1e-05	0.0011766	0.0062804	0.013746	0.022497	0.032567	0.045561	0.06091	0.078481	0.098476	0.12195	0.1489	0.17933	NaN	NaN	NaN	NaN	NaN	NaN	NaN	NaN	NaN	NaN	NaN	NaN	NaN	NaN	NaN	NaN	NaN	NaN	NaN	NaN	NaN	NaN	NaN	NaN	NaN	NaN	NaN	NaN	NaN	NaN	NaN	NaN	NaN	NaN
600	1e-05	1e-05	1e-05	1e-05	1e-05	0.0020935	0.016517	0.031407	0.047367	0.063949	0.081233	0.099063	0.11885	0.14099	0.162	0.18421	0.20664	0.23059	0.25625	0.28279	0.31049	0.33968	NaN	NaN	NaN	NaN	NaN	NaN	NaN	NaN	NaN	NaN	NaN	NaN	NaN	NaN	NaN	NaN	NaN	NaN	NaN	NaN	NaN	NaN	NaN	NaN	NaN	NaN	NaN
601	1e-05	1e-05	1e-05	1e-05	1e-05	1e-05	0.013435	NaN	NaN	NaN	NaN	NaN	NaN	NaN	NaN	NaN	NaN	NaN	NaN	NaN	NaN	NaN	NaN	NaN	NaN	NaN	NaN	NaN	NaN	NaN	NaN	NaN	NaN	NaN	NaN	NaN	NaN	NaN	NaN	NaN	NaN	NaN	NaN	NaN	NaN	NaN	NaN	NaN	NaN
602	1e-05	1e-05	1e-05	1e-05	1e-05	0.0087188	0.022468	0.036826	0.052046	0.067402	0.082598	0.098032	0.11351	0.13046	0.14813	0.16715	0.1863	0.20592	0.22619	0.24668	0.26776	0.29027	0.3141	NaN	NaN	NaN	NaN	NaN	NaN	NaN	NaN	NaN	NaN	NaN	NaN	NaN	NaN	NaN	NaN	NaN	NaN	NaN	NaN	NaN	NaN	NaN	NaN	NaN	NaN
603	1e-05	1e-05	1e-05	0.0021502	0.0093564	0.018495	0.02938	0.042391	0.057655	0.075497	0.096306	0.11965	0.14584	NaN	NaN	NaN	NaN	NaN	NaN	NaN	NaN	NaN	NaN	NaN	NaN	NaN	NaN	NaN	NaN	NaN	NaN	NaN	NaN	NaN	NaN	NaN	NaN	NaN	NaN	NaN	NaN	NaN	NaN	NaN	NaN	NaN	NaN	NaN	NaN
604	1e-05	1e-05	1e-05	1e-05	0.0082888	0.024248	0.040044	0.056084	0.073043	0.090492	0.10744	0.12389	0.14092	0.16013	0.17843	0.19754	0.21592	NaN	NaN	NaN	NaN	NaN	NaN	NaN	NaN	NaN	NaN	NaN	NaN	NaN	NaN	NaN	NaN	NaN	NaN	NaN	NaN	NaN	NaN	NaN	NaN	NaN	NaN	NaN	NaN	NaN	NaN	NaN	NaN
605	1e-05	1e-05	1e-05	1e-05	1e-05	1e-05	0.0029593	0.010517	0.020173	0.031712	0.045445	0.061139	0.07905	0.099362	0.12168	0.14612	0.17325	NaN	NaN	NaN	NaN	NaN	NaN	NaN	NaN	NaN	NaN	NaN	NaN	NaN	NaN	NaN	NaN	NaN	NaN	NaN	NaN	NaN	NaN	NaN	NaN	NaN	NaN	NaN	NaN	NaN	NaN	NaN	NaN
606	1e-05	1e-05	1e-05	1e-05	0.0030515	0.010488	0.020318	0.032718	0.048326	0.067097	0.089439	NaN	NaN	NaN	NaN	NaN	NaN	NaN	NaN	NaN	NaN	NaN	NaN	NaN	NaN	NaN	NaN	NaN	NaN	NaN	NaN	NaN	NaN	NaN	NaN	NaN	NaN	NaN	NaN	NaN	NaN	NaN	NaN	NaN	NaN	NaN	NaN	NaN	NaN
607	1e-05	1e-05	1e-05	1e-05	0.0052824	0.018186	0.033389	0.051294	0.072456	0.096745	NaN	NaN	NaN	NaN	NaN	NaN	NaN	NaN	NaN	NaN	NaN	NaN	NaN	NaN	NaN	NaN	NaN	NaN	NaN	NaN	NaN	NaN	NaN	NaN	NaN	NaN	NaN	NaN	NaN	NaN	NaN	NaN	NaN	NaN	NaN	NaN	NaN	NaN	NaN
608	1e-05	1e-05	1e-05	1e-05	1e-05	0.0051021	0.011896	0.018413	0.026486	0.03541	0.044373	0.053049	0.061892	0.0707	0.080083	0.089124	0.098927	0.10908	0.11995	0.12982	0.13953	0.14958	0.15971	0.16988	0.18081	0.19168	0.20254	0.2126	0.22265	0.23267	0.24292	0.25368	0.26452	0.27583	0.28758	0.29992	0.31283	0.32718	0.34299	0.36039	NaN	NaN	NaN	NaN	NaN	NaN	NaN	NaN	NaN
609	0.021258	0.013328	0.0061897	0.00041804	1e-05	1e-05	1e-05	1e-05	1e-05	1e-05	0.005961	0.013939	0.023401	0.03375	0.045341	0.057957	0.071853	0.087015	0.1035	0.12096	0.13984	0.1598	0.18089	0.20265	0.22543	0.24907	0.27323	0.2978	0.3223	0.34681	0.37105	0.39473	0.41762	0.43959	0.46117	0.48196	0.50134	0.51958	0.53626	0.55158	0.56567	0.57913	0.5914	0.6032	0.6146	0.62463	0.63378	0.64225	0.6503
610	1e-05	1e-05	1e-05	1e-05	0.0019897	0.012869	0.023774	0.03485	0.046803	0.060585	0.075913	0.092638	0.11103	0.13068	0.1513	0.17298	0.19571	0.21965	0.24502	0.27168	0.29859	0.32693	0.35587	NaN	NaN	NaN	NaN	NaN	NaN	NaN	NaN	NaN	NaN	NaN	NaN	NaN	NaN	NaN	NaN	NaN	NaN	NaN	NaN	NaN	NaN	NaN	NaN	NaN	NaN
611	1e-05	1e-05	1e-05	0.00247	0.0092716	0.017114	0.025864	0.035231	0.045712	0.057933	0.071433	0.085873	0.10204	0.12005	0.13889	0.15851	0.17942	0.20132	0.22525	0.25069	0.27723	0.30594	0.33635	NaN	NaN	NaN	NaN	NaN	NaN	NaN	NaN	NaN	NaN	NaN	NaN	NaN	NaN	NaN	NaN	NaN	NaN	NaN	NaN	NaN	NaN	NaN	NaN	NaN	NaN
612	0.0098385	0.0056297	0.0021204	1e-05	1e-05	0.00011575	0.0022729	0.0059564	0.011403	0.0192	0.029319	0.041314	0.055099	0.070234	0.087093	0.10499	0.1251	0.14722	0.17132	0.19717	0.22446	NaN	NaN	NaN	NaN	NaN	NaN	NaN	NaN	NaN	NaN	NaN	NaN	NaN	NaN	NaN	NaN	NaN	NaN	NaN	NaN	NaN	NaN	NaN	NaN	NaN	NaN	NaN	NaN
613	1e-05	1e-05	1e-05	1e-05	1e-05	1e-05	0.00053587	0.0086169	0.019674	0.034361	0.051632	0.071296	0.09297	0.11643	0.1424	0.16999	NaN	NaN	NaN	NaN	NaN	NaN	NaN	NaN	NaN	NaN	NaN	NaN	NaN	NaN	NaN	NaN	NaN	NaN	NaN	NaN	NaN	NaN	NaN	NaN	NaN	NaN	NaN	NaN	NaN	NaN	NaN	NaN	NaN
614	1e-05	0.00049826	0.0060995	0.012295	0.019063	0.027048	0.041076	0.060368	0.085874	0.11726	0.1526	0.19091	0.23286	0.27853	NaN	NaN	NaN	NaN	NaN	NaN	NaN	NaN	NaN	NaN	NaN	NaN	NaN	NaN	NaN	NaN	NaN	NaN	NaN	NaN	NaN	NaN	NaN	NaN	NaN	NaN	NaN	NaN	NaN	NaN	NaN	NaN	NaN	NaN	NaN
615	0.0083681	1e-05	1e-05	1e-05	1e-05	0.0031709	NaN	NaN	NaN	NaN	NaN	NaN	NaN	NaN	NaN	NaN	NaN	NaN	NaN	NaN	NaN	NaN	NaN	NaN	NaN	NaN	NaN	NaN	NaN	NaN	NaN	NaN	NaN	NaN	NaN	NaN	NaN	NaN	NaN	NaN	NaN	NaN	NaN	NaN	NaN	NaN	NaN	NaN	NaN
616	1e-05	1e-05	1e-05	1e-05	1e-05	1e-05	0.0050768	0.016479	0.029664	0.044887	0.061826	0.077765	0.09493	0.11402	0.13612	0.15764	0.18227	0.20722	NaN	NaN	NaN	NaN	NaN	NaN	NaN	NaN	NaN	NaN	NaN	NaN	NaN	NaN	NaN	NaN	NaN	NaN	NaN	NaN	NaN	NaN	NaN	NaN	NaN	NaN	NaN	NaN	NaN	NaN	NaN
617	1e-05	1e-05	1e-05	1e-05	1e-05	1e-05	0.0029617	0.0088365	0.015	0.021612	0.028986	0.036595	0.04485	0.053406	0.061983	0.070169	0.078728	0.087523	0.097091	0.10687	0.11681	0.12713	0.13775	0.14836	0.15913	0.17009	0.18152	0.19269	0.2042	0.21557	0.22715	0.2391	0.25119	0.26339	0.27545	0.28745	0.29923	0.31072	0.32204	0.33277	0.34314	0.35341	0.36299	0.3722	0.38067	0.38881	0.39657	0.40387	0.41059
618	1e-05	1e-05	1e-05	0.00021167	0.013347	0.028259	0.044633	0.062468	0.082311	0.10442	0.12858	0.15436	0.18244	0.21295	NaN	NaN	NaN	NaN	NaN	NaN	NaN	NaN	NaN	NaN	NaN	NaN	NaN	NaN	NaN	NaN	NaN	NaN	NaN	NaN	NaN	NaN	NaN	NaN	NaN	NaN	NaN	NaN	NaN	NaN	NaN	NaN	NaN	NaN	NaN
619	1e-05	1e-05	1e-05	1e-05	0.0023367	0.011401	0.021771	0.033481	0.04681	0.061349	0.077235	0.094849	0.1139	0.13406	0.1557	0.17888	0.20394	0.23124	NaN	NaN	NaN	NaN	NaN	NaN	NaN	NaN	NaN	NaN	NaN	NaN	NaN	NaN	NaN	NaN	NaN	NaN	NaN	NaN	NaN	NaN	NaN	NaN	NaN	NaN	NaN	NaN	NaN	NaN	NaN
620	1e-05	1e-05	1e-05	1e-05	1e-05	1e-05	0.0064449	0.019606	0.033916	0.049385	0.065588	0.082199	0.099969	0.1191	0.13998	0.16145	0.1847	0.20863	0.23361	0.25755	0.28182	0.30646	0.3311	0.3557	0.38048	0.40433	0.42826	NaN	NaN	NaN	NaN	NaN	NaN	NaN	NaN	NaN	NaN	NaN	NaN	NaN	NaN	NaN	NaN	NaN	NaN	NaN	NaN	NaN	NaN
621	1e-05	1e-05	1e-05	1e-05	1e-05	1e-05	0.004772	0.016009	0.028969	0.044545	0.062302	0.081379	0.10236	0.1242	0.14756	0.17185	0.1974	0.22302	0.24957	0.27632	0.30346	0.33151	0.35992	0.38822	NaN	NaN	NaN	NaN	NaN	NaN	NaN	NaN	NaN	NaN	NaN	NaN	NaN	NaN	NaN	NaN	NaN	NaN	NaN	NaN	NaN	NaN	NaN	NaN	NaN
622	0.0034717	0.00033546	1e-05	1e-05	1e-05	1e-05	0.0038877	0.0097599	0.0176	0.027488	0.039932	0.054475	0.070961	NaN	NaN	NaN	NaN	NaN	NaN	NaN	NaN	NaN	NaN	NaN	NaN	NaN	NaN	NaN	NaN	NaN	NaN	NaN	NaN	NaN	NaN	NaN	NaN	NaN	NaN	NaN	NaN	NaN	NaN	NaN	NaN	NaN	NaN	NaN	NaN
623	0.13843	0.13943	0.14132	0.14466	0.14952	0.1568	0.16702	0.1807	0.19855	0.22031	NaN	NaN	NaN	NaN	NaN	NaN	NaN	NaN	NaN	NaN	NaN	NaN	NaN	NaN	NaN	NaN	NaN	NaN	NaN	NaN	NaN	NaN	NaN	NaN	NaN	NaN	NaN	NaN	NaN	NaN	NaN	NaN	NaN	NaN	NaN	NaN	NaN	NaN	NaN
624	1e-05	1e-05	1e-05	1e-05	0.010916	0.024657	0.039743	0.055977	0.074335	0.094892	0.11708	0.14066	0.16645	0.19476	0.22538	NaN	NaN	NaN	NaN	NaN	NaN	NaN	NaN	NaN	NaN	NaN	NaN	NaN	NaN	NaN	NaN	NaN	NaN	NaN	NaN	NaN	NaN	NaN	NaN	NaN	NaN	NaN	NaN	NaN	NaN	NaN	NaN	NaN	NaN
625	1e-05	1e-05	1e-05	1e-05	1e-05	1e-05	0.0028508	0.010308	0.019722	0.030914	0.044084	0.058824	0.075055	0.092426	0.11128	0.13185	0.15474	0.17974	0.20708	NaN	NaN	NaN	NaN	NaN	NaN	NaN	NaN	NaN	NaN	NaN	NaN	NaN	NaN	NaN	NaN	NaN	NaN	NaN	NaN	NaN	NaN	NaN	NaN	NaN	NaN	NaN	NaN	NaN	NaN
626	1e-05	1e-05	1e-05	1e-05	1e-05	1e-05	0.0040135	0.01224	0.022826	0.035762	0.049386	0.063326	0.080312	0.098229	0.11958	0.14286	0.16829	0.19539	0.22497	0.25654	0.28858	0.32276	0.35696	0.39081	0.42514	0.45677	0.48699	0.51513	0.54109	0.56662	0.58833	0.60898	0.62874	0.64833	0.66519	0.68074	0.69624	0.70994	0.72249	0.73544	0.7464	0.75795	0.76765	0.77421	0.77918	0.78538	0.79119	0.79558	0.80051
627	1e-05	1e-05	1e-05	1e-05	1e-05	1e-05	0.0018027	0.0058074	0.010821	0.016343	0.022738	0.029844	0.037485	0.045284	0.053432	0.061738	0.070689	0.079975	0.089882	0.099982	0.11053	0.12174	0.13343	0.14516	0.15732	0.16935	0.18184	0.19431	0.20728	0.22038	0.23384	0.24772	0.26141	0.27483	0.28827	0.30173	0.31549	0.32879	0.34161	0.3539	0.36576	0.37691	0.3871	0.39696	0.40645	0.4157	0.42449	0.43229	0.43947
628	1e-05	1e-05	1e-05	1e-05	1e-05	1e-05	0.0075301	0.023788	NaN	NaN	NaN	NaN	NaN	NaN	NaN	NaN	NaN	NaN	NaN	NaN	NaN	NaN	NaN	NaN	NaN	NaN	NaN	NaN	NaN	NaN	NaN	NaN	NaN	NaN	NaN	NaN	NaN	NaN	NaN	NaN	NaN	NaN	NaN	NaN	NaN	NaN	NaN	NaN	NaN
629	1e-05	1e-05	1e-05	1e-05	1e-05	1e-05	0.0084837	NaN	NaN	NaN	NaN	NaN	NaN	NaN	NaN	NaN	NaN	NaN	NaN	NaN	NaN	NaN	NaN	NaN	NaN	NaN	NaN	NaN	NaN	NaN	NaN	NaN	NaN	NaN	NaN	NaN	NaN	NaN	NaN	NaN	NaN	NaN	NaN	NaN	NaN	NaN	NaN	NaN	NaN
630	1e-05	1e-05	1e-05	1e-05	1e-05	1e-05	0.0045359	0.015375	0.028392	NaN	NaN	NaN	NaN	NaN	NaN	NaN	NaN	NaN	NaN	NaN	NaN	NaN	NaN	NaN	NaN	NaN	NaN	NaN	NaN	NaN	NaN	NaN	NaN	NaN	NaN	NaN	NaN	NaN	NaN	NaN	NaN	NaN	NaN	NaN	NaN	NaN	NaN	NaN	NaN
631	1e-05	1e-05	1e-05	1e-05	1e-05	1e-05	0.0045767	0.014711	0.026377	0.039603	0.053768	0.068885	0.086023	0.10451	0.12446	0.14533	0.16741	0.19027	0.21474	0.2396	0.26542	0.29251	NaN	NaN	NaN	NaN	NaN	NaN	NaN	NaN	NaN	NaN	NaN	NaN	NaN	NaN	NaN	NaN	NaN	NaN	NaN	NaN	NaN	NaN	NaN	NaN	NaN	NaN	NaN
632	1e-05	1e-05	0.0092155	0.019509	0.029995	0.041187	0.052767	0.064486	0.07683	0.089524	0.10282	0.11609	0.13001	0.14493	0.16077	0.17759	0.19538	0.21333	0.23232	0.25205	0.27221	0.2927	0.31383	0.335	0.35648	0.37762	0.39821	0.41792	0.43831	0.45834	0.47798	0.49791	NaN	NaN	NaN	NaN	NaN	NaN	NaN	NaN	NaN	NaN	NaN	NaN	NaN	NaN	NaN	NaN	NaN
633	1e-05	1e-05	1e-05	1e-05	1e-05	1e-05	0.0068648	0.022329	0.039384	0.058365	0.078934	0.10062	0.12438	0.15038	0.17864	NaN	NaN	NaN	NaN	NaN	NaN	NaN	NaN	NaN	NaN	NaN	NaN	NaN	NaN	NaN	NaN	NaN	NaN	NaN	NaN	NaN	NaN	NaN	NaN	NaN	NaN	NaN	NaN	NaN	NaN	NaN	NaN	NaN	NaN
634	1e-05	1e-05	1e-05	1e-05	1e-05	1e-05	0.0080664	0.023855	0.03954	0.054755	0.07075	0.086366	0.1024	0.11954	0.13732	0.15573	0.17503	0.19505	0.21635	0.23885	0.26301	NaN	NaN	NaN	NaN	NaN	NaN	NaN	NaN	NaN	NaN	NaN	NaN	NaN	NaN	NaN	NaN	NaN	NaN	NaN	NaN	NaN	NaN	NaN	NaN	NaN	NaN	NaN	NaN
635	1e-05	1e-05	1e-05	1e-05	0.0075138	0.017659	0.030043	0.044785	0.062647	0.083823	0.10805	0.13544	NaN	NaN	NaN	NaN	NaN	NaN	NaN	NaN	NaN	NaN	NaN	NaN	NaN	NaN	NaN	NaN	NaN	NaN	NaN	NaN	NaN	NaN	NaN	NaN	NaN	NaN	NaN	NaN	NaN	NaN	NaN	NaN	NaN	NaN	NaN	NaN	NaN
636	1e-05	1e-05	1e-05	1e-05	1e-05	1e-05	0.0073919	0.024512	0.044301	0.06734	0.092751	NaN	NaN	NaN	NaN	NaN	NaN	NaN	NaN	NaN	NaN	NaN	NaN	NaN	NaN	NaN	NaN	NaN	NaN	NaN	NaN	NaN	NaN	NaN	NaN	NaN	NaN	NaN	NaN	NaN	NaN	NaN	NaN	NaN	NaN	NaN	NaN	NaN	NaN
637	1e-05	1e-05	1e-05	1e-05	1e-05	0.012539	0.030789	0.051851	0.075616	0.10278	NaN	NaN	NaN	NaN	NaN	NaN	NaN	NaN	NaN	NaN	NaN	NaN	NaN	NaN	NaN	NaN	NaN	NaN	NaN	NaN	NaN	NaN	NaN	NaN	NaN	NaN	NaN	NaN	NaN	NaN	NaN	NaN	NaN	NaN	NaN	NaN	NaN	NaN	NaN
638	1e-05	1e-05	1e-05	1e-05	1e-05	1e-05	0.0069328	0.022057	0.038891	0.057315	0.077409	0.098713	0.12155	0.14606	0.17199	0.19944	0.22846	NaN	NaN	NaN	NaN	NaN	NaN	NaN	NaN	NaN	NaN	NaN	NaN	NaN	NaN	NaN	NaN	NaN	NaN	NaN	NaN	NaN	NaN	NaN	NaN	NaN	NaN	NaN	NaN	NaN	NaN	NaN	NaN
639	1e-05	1e-05	1e-05	1e-05	1e-05	1e-05	0.0051275	0.016833	0.030336	0.045644	0.062881	0.081851	0.10284	0.12596	0.1512	NaN	NaN	NaN	NaN	NaN	NaN	NaN	NaN	NaN	NaN	NaN	NaN	NaN	NaN	NaN	NaN	NaN	NaN	NaN	NaN	NaN	NaN	NaN	NaN	NaN	NaN	NaN	NaN	NaN	NaN	NaN	NaN	NaN	NaN
640	1e-05	1e-05	1e-05	1e-05	1e-05	1e-05	0.0093214	0.026195	0.041461	0.055492	0.068881	0.080676	0.092392	0.10467	0.11801	0.13252	0.14806	0.16426	0.18194	0.20077	0.22046	0.24077	0.2613	0.28247	0.30395	0.3253	0.34648	0.36715	0.38813	0.4093	0.43054	NaN	NaN	NaN	NaN	NaN	NaN	NaN	NaN	NaN	NaN	NaN	NaN	NaN	NaN	NaN	NaN	NaN	NaN
641	1e-05	1e-05	1e-05	1e-05	1e-05	1e-05	0.016836	0.034347	0.052186	0.07029	0.08993	0.10949	0.13019	0.15143	0.17396	0.1972	0.22133	0.24654	0.2726	NaN	NaN	NaN	NaN	NaN	NaN	NaN	NaN	NaN	NaN	NaN	NaN	NaN	NaN	NaN	NaN	NaN	NaN	NaN	NaN	NaN	NaN	NaN	NaN	NaN	NaN	NaN	NaN	NaN	NaN
642	1e-05	1e-05	1e-05	1e-05	1e-05	1e-05	0.0063922	0.02211	0.040907	0.063826	0.090053	NaN	NaN	NaN	NaN	NaN	NaN	NaN	NaN	NaN	NaN	NaN	NaN	NaN	NaN	NaN	NaN	NaN	NaN	NaN	NaN	NaN	NaN	NaN	NaN	NaN	NaN	NaN	NaN	NaN	NaN	NaN	NaN	NaN	NaN	NaN	NaN	NaN	NaN
643	1e-05	1e-05	1e-05	1e-05	1e-05	1e-05	0.0081967	0.026722	0.046528	0.068952	0.093365	0.11926	0.14586	0.17363	0.20188	0.23128	0.26174	NaN	NaN	NaN	NaN	NaN	NaN	NaN	NaN	NaN	NaN	NaN	NaN	NaN	NaN	NaN	NaN	NaN	NaN	NaN	NaN	NaN	NaN	NaN	NaN	NaN	NaN	NaN	NaN	NaN	NaN	NaN	NaN
644	1e-05	1e-05	1e-05	1e-05	1e-05	1e-05	0.0029905	0.010014	0.017876	0.026209	0.035183	0.044159	0.053754	0.064051	0.074575	0.08578	0.097306	0.10896	0.12119	0.13368	0.14717	0.16158	0.17782	0.19593	0.21624	0.23877	NaN	NaN	NaN	NaN	NaN	NaN	NaN	NaN	NaN	NaN	NaN	NaN	NaN	NaN	NaN	NaN	NaN	NaN	NaN	NaN	NaN	NaN	NaN
645	1e-05	1e-05	1e-05	0.0093166	0.020371	0.032414	0.045702	0.06005	0.075683	0.093003	0.11213	0.13272	0.15581	NaN	NaN	NaN	NaN	NaN	NaN	NaN	NaN	NaN	NaN	NaN	NaN	NaN	NaN	NaN	NaN	NaN	NaN	NaN	NaN	NaN	NaN	NaN	NaN	NaN	NaN	NaN	NaN	NaN	NaN	NaN	NaN	NaN	NaN	NaN	NaN
646	1e-05	1e-05	1e-05	1e-05	1e-05	1e-05	0.0054657	0.0174	0.030511	0.045093	0.060992	0.078163	0.096925	0.11732	0.13925	0.16253	NaN	NaN	NaN	NaN	NaN	NaN	NaN	NaN	NaN	NaN	NaN	NaN	NaN	NaN	NaN	NaN	NaN	NaN	NaN	NaN	NaN	NaN	NaN	NaN	NaN	NaN	NaN	NaN	NaN	NaN	NaN	NaN	NaN
647	1e-05	1e-05	1e-05	1e-05	1e-05	1e-05	0.0045441	0.015427	0.028545	0.04361	0.060717	0.080173	0.10176	NaN	NaN	NaN	NaN	NaN	NaN	NaN	NaN	NaN	NaN	NaN	NaN	NaN	NaN	NaN	NaN	NaN	NaN	NaN	NaN	NaN	NaN	NaN	NaN	NaN	NaN	NaN	NaN	NaN	NaN	NaN	NaN	NaN	NaN	NaN	NaN
648	0.0035634	0.0012239	1e-05	1e-05	0.00046576	0.0022816	0.020523	0.047886	0.08077	0.11791	0.15918	0.2026	0.24597	0.28969	0.3341	NaN	NaN	NaN	NaN	NaN	NaN	NaN	NaN	NaN	NaN	NaN	NaN	NaN	NaN	NaN	NaN	NaN	NaN	NaN	NaN	NaN	NaN	NaN	NaN	NaN	NaN	NaN	NaN	NaN	NaN	NaN	NaN	NaN	NaN
649	1e-05	1e-05	1e-05	1e-05	1e-05	1e-05	0.0032023	0.010498	0.018654	0.027589	0.0373	0.047684	0.058982	0.071035	0.083807	0.097234	0.11147	0.12589	0.14111	0.15672	0.17293	0.1893	0.20636	0.22386	0.24148	0.25879	0.27628	0.29349	0.31089	0.32847	NaN	NaN	NaN	NaN	NaN	NaN	NaN	NaN	NaN	NaN	NaN	NaN	NaN	NaN	NaN	NaN	NaN	NaN	NaN
650	1e-05	1e-05	1e-05	1e-05	1e-05	1e-05	0.0070241	0.022147	0.038725	0.056398	0.075486	0.096068	0.11804	0.14195	0.16738	0.19422	0.222	0.25024	0.27943	0.30888	0.33952	NaN	NaN	NaN	NaN	NaN	NaN	NaN	NaN	NaN	NaN	NaN	NaN	NaN	NaN	NaN	NaN	NaN	NaN	NaN	NaN	NaN	NaN	NaN	NaN	NaN	NaN	NaN	NaN
651	1e-05	1e-05	1e-05	1e-05	1e-05	1e-05	0.0063573	0.019478	0.033703	0.049127	0.065253	0.081676	0.098938	0.11757	0.13744	0.15739	0.17735	0.19674	0.21702	0.23785	0.25953	0.28198	0.30626	0.33232	NaN	NaN	NaN	NaN	NaN	NaN	NaN	NaN	NaN	NaN	NaN	NaN	NaN	NaN	NaN	NaN	NaN	NaN	NaN	NaN	NaN	NaN	NaN	NaN	NaN
652	0.0017232	1e-05	1e-05	1e-05	1e-05	1e-05	1e-05	0.0021737	0.0089544	0.01673	0.025884	0.036621	0.047704	0.060715	0.073991	0.088989	0.10405	0.11959	0.13599	0.15271	0.1709	0.18991	0.21022	0.23196	0.25371	0.2765	0.2996	0.32367	0.3493	NaN	NaN	NaN	NaN	NaN	NaN	NaN	NaN	NaN	NaN	NaN	NaN	NaN	NaN	NaN	NaN	NaN	NaN	NaN	NaN
653	1e-05	1e-05	1e-05	0.001408	0.0099822	0.020846	0.033409	0.046953	0.063031	0.080873	0.10105	0.12338	0.14779	0.17441	0.20263	0.23213	0.2626	NaN	NaN	NaN	NaN	NaN	NaN	NaN	NaN	NaN	NaN	NaN	NaN	NaN	NaN	NaN	NaN	NaN	NaN	NaN	NaN	NaN	NaN	NaN	NaN	NaN	NaN	NaN	NaN	NaN	NaN	NaN	NaN
654	1e-05	1e-05	1e-05	1e-05	1e-05	1e-05	0.0036935	0.012974	0.024753	0.038299	0.054696	0.07232	0.09106	0.11163	0.13372	0.15697	0.18146	0.20737	NaN	NaN	NaN	NaN	NaN	NaN	NaN	NaN	NaN	NaN	NaN	NaN	NaN	NaN	NaN	NaN	NaN	NaN	NaN	NaN	NaN	NaN	NaN	NaN	NaN	NaN	NaN	NaN	NaN	NaN	NaN
655	1e-05	1e-05	1e-05	1e-05	1e-05	1e-05	0.0059483	0.018633	0.03301	0.048709	0.066369	0.085997	0.10715	0.1306	0.15636	NaN	NaN	NaN	NaN	NaN	NaN	NaN	NaN	NaN	NaN	NaN	NaN	NaN	NaN	NaN	NaN	NaN	NaN	NaN	NaN	NaN	NaN	NaN	NaN	NaN	NaN	NaN	NaN	NaN	NaN	NaN	NaN	NaN	NaN
656	1e-05	1e-05	1e-05	1e-05	0.0027264	0.0090446	0.015956	0.023429	0.031219	0.039365	0.048034	0.05779	0.06812	0.079805	0.092543	0.10645	0.12046	0.13553	0.15204	0.16972	0.18855	0.20847	0.22877	0.25011	0.27157	0.2934	0.31594	0.33889	0.36226	0.38534	0.40829	0.4314	0.45459	0.47806	0.50149	NaN	NaN	NaN	NaN	NaN	NaN	NaN	NaN	NaN	NaN	NaN	NaN	NaN	NaN
657	1e-05	1e-05	1e-05	1e-05	1e-05	0.0087502	0.022064	0.037126	0.054727	0.074337	0.095982	0.11911	0.14421	0.1718	0.2012	NaN	NaN	NaN	NaN	NaN	NaN	NaN	NaN	NaN	NaN	NaN	NaN	NaN	NaN	NaN	NaN	NaN	NaN	NaN	NaN	NaN	NaN	NaN	NaN	NaN	NaN	NaN	NaN	NaN	NaN	NaN	NaN	NaN	NaN
658	1e-05	1e-05	1e-05	1e-05	1e-05	1e-05	0.005039	0.016634	0.028896	0.041869	0.055771	0.070645	0.085864	0.10234	0.11992	0.13863	0.15799	0.17724	0.19749	0.21883	0.24117	0.26388	0.28724	0.31153	0.33624	0.36171	NaN	NaN	NaN	NaN	NaN	NaN	NaN	NaN	NaN	NaN	NaN	NaN	NaN	NaN	NaN	NaN	NaN	NaN	NaN	NaN	NaN	NaN	NaN
659	1e-05	1e-05	1e-05	0.0032285	0.013651	0.02412	0.035454	0.047672	0.060674	0.075357	0.091725	0.10993	0.12994	0.15334	0.17922	0.20786	NaN	NaN	NaN	NaN	NaN	NaN	NaN	NaN	NaN	NaN	NaN	NaN	NaN	NaN	NaN	NaN	NaN	NaN	NaN	NaN	NaN	NaN	NaN	NaN	NaN	NaN	NaN	NaN	NaN	NaN	NaN	NaN	NaN
660	0.021794	0.032503	0.043226	0.055415	0.068821	0.0845	0.10235	0.12194	0.14406	0.16822	0.19483	0.22297	0.25315	NaN	NaN	NaN	NaN	NaN	NaN	NaN	NaN	NaN	NaN	NaN	NaN	NaN	NaN	NaN	NaN	NaN	NaN	NaN	NaN	NaN	NaN	NaN	NaN	NaN	NaN	NaN	NaN	NaN	NaN	NaN	NaN	NaN	NaN	NaN	NaN
661	1e-05	1e-05	1e-05	1e-05	0.0030219	0.012914	0.025681	NaN	NaN	NaN	NaN	NaN	NaN	NaN	NaN	NaN	NaN	NaN	NaN	NaN	NaN	NaN	NaN	NaN	NaN	NaN	NaN	NaN	NaN	NaN	NaN	NaN	NaN	NaN	NaN	NaN	NaN	NaN	NaN	NaN	NaN	NaN	NaN	NaN	NaN	NaN	NaN	NaN	NaN
662	1e-05	1e-05	1e-05	1e-05	1e-05	1e-05	0.0049967	0.017068	0.032014	0.048539	0.068413	0.09015	0.11375	0.13848	0.16475	NaN	NaN	NaN	NaN	NaN	NaN	NaN	NaN	NaN	NaN	NaN	NaN	NaN	NaN	NaN	NaN	NaN	NaN	NaN	NaN	NaN	NaN	NaN	NaN	NaN	NaN	NaN	NaN	NaN	NaN	NaN	NaN	NaN	NaN
663	1e-05	1e-05	1e-05	1e-05	1e-05	1e-05	0.003566	0.011973	0.022335	0.034246	0.048059	0.06335	0.080482	0.099127	0.11956	0.1422	0.16791	0.19691	NaN	NaN	NaN	NaN	NaN	NaN	NaN	NaN	NaN	NaN	NaN	NaN	NaN	NaN	NaN	NaN	NaN	NaN	NaN	NaN	NaN	NaN	NaN	NaN	NaN	NaN	NaN	NaN	NaN	NaN	NaN
664	1e-05	1e-05	1e-05	1e-05	1e-05	1e-05	0.0048852	0.01573	0.027836	0.040653	0.054494	0.069695	0.085971	0.10374	0.1229	0.14309	0.16419	0.18636	0.20916	0.23347	0.25958	0.2864	0.31452	0.34408	NaN	NaN	NaN	NaN	NaN	NaN	NaN	NaN	NaN	NaN	NaN	NaN	NaN	NaN	NaN	NaN	NaN	NaN	NaN	NaN	NaN	NaN	NaN	NaN	NaN
665	1e-05	1e-05	1e-05	0.0015215	0.011199	0.023013	0.037058	0.053571	0.073816	0.098498	NaN	NaN	NaN	NaN	NaN	NaN	NaN	NaN	NaN	NaN	NaN	NaN	NaN	NaN	NaN	NaN	NaN	NaN	NaN	NaN	NaN	NaN	NaN	NaN	NaN	NaN	NaN	NaN	NaN	NaN	NaN	NaN	NaN	NaN	NaN	NaN	NaN	NaN	NaN
666	1e-05	1e-05	1e-05	1e-05	1e-05	1e-05	0.0076233	0.025916	0.048694	NaN	NaN	NaN	NaN	NaN	NaN	NaN	NaN	NaN	NaN	NaN	NaN	NaN	NaN	NaN	NaN	NaN	NaN	NaN	NaN	NaN	NaN	NaN	NaN	NaN	NaN	NaN	NaN	NaN	NaN	NaN	NaN	NaN	NaN	NaN	NaN	NaN	NaN	NaN	NaN
667	1e-05	1e-05	1e-05	1e-05	1e-05	1e-05	NaN	NaN	NaN	NaN	NaN	NaN	NaN	NaN	NaN	NaN	NaN	NaN	NaN	NaN	NaN	NaN	NaN	NaN	NaN	NaN	NaN	NaN	NaN	NaN	NaN	NaN	NaN	NaN	NaN	NaN	NaN	NaN	NaN	NaN	NaN	NaN	NaN	NaN	NaN	NaN	NaN	NaN	NaN
668	1e-05	1e-05	1e-05	1e-05	1e-05	0.0073674	0.01782	0.029939	0.045084	0.063335	0.08522	0.11142	0.14213	NaN	NaN	NaN	NaN	NaN	NaN	NaN	NaN	NaN	NaN	NaN	NaN	NaN	NaN	NaN	NaN	NaN	NaN	NaN	NaN	NaN	NaN	NaN	NaN	NaN	NaN	NaN	NaN	NaN	NaN	NaN	NaN	NaN	NaN	NaN	NaN
669	1e-05	1e-05	1e-05	1e-05	0.0011611	0.0033163	0.0060122	0.0091472	0.012854	0.017013	0.021522	0.026446	0.032097	0.038516	0.04621	0.055208	0.065055	0.076144	0.088611	0.10261	0.11859	0.13619	0.15532	0.17642	0.19964	0.22478	0.25173	NaN	NaN	NaN	NaN	NaN	NaN	NaN	NaN	NaN	NaN	NaN	NaN	NaN	NaN	NaN	NaN	NaN	NaN	NaN	NaN	NaN	NaN
670	1e-05	1e-05	0.0036988	0.016635	0.030671	0.046414	0.063963	0.083019	0.10418	0.12728	0.15334	0.18191	0.21389	0.24923	NaN	NaN	NaN	NaN	NaN	NaN	NaN	NaN	NaN	NaN	NaN	NaN	NaN	NaN	NaN	NaN	NaN	NaN	NaN	NaN	NaN	NaN	NaN	NaN	NaN	NaN	NaN	NaN	NaN	NaN	NaN	NaN	NaN	NaN	NaN
671	1e-05	1e-05	0.00283	0.0086095	0.015321	0.023343	0.032674	0.043417	0.056319	0.071049	0.087896	0.10673	0.12851	0.15329	0.18096	NaN	NaN	NaN	NaN	NaN	NaN	NaN	NaN	NaN	NaN	NaN	NaN	NaN	NaN	NaN	NaN	NaN	NaN	NaN	NaN	NaN	NaN	NaN	NaN	NaN	NaN	NaN	NaN	NaN	NaN	NaN	NaN	NaN	NaN
672	1e-05	0.0044171	0.016226	0.028944	0.042704	0.058616	0.076274	0.096017	0.11854	0.14326	0.17076	NaN	NaN	NaN	NaN	NaN	NaN	NaN	NaN	NaN	NaN	NaN	NaN	NaN	NaN	NaN	NaN	NaN	NaN	NaN	NaN	NaN	NaN	NaN	NaN	NaN	NaN	NaN	NaN	NaN	NaN	NaN	NaN	NaN	NaN	NaN	NaN	NaN	NaN
673	1e-05	1e-05	1e-05	1e-05	1e-05	1e-05	0.0049204	0.015707	0.02759	0.040469	0.054312	0.069156	0.085793	0.1045	0.12488	0.14698	0.17047	0.1955	NaN	NaN	NaN	NaN	NaN	NaN	NaN	NaN	NaN	NaN	NaN	NaN	NaN	NaN	NaN	NaN	NaN	NaN	NaN	NaN	NaN	NaN	NaN	NaN	NaN	NaN	NaN	NaN	NaN	NaN	NaN
674	1e-05	1e-05	1e-05	1e-05	1e-05	1e-05	0.0084487	0.030221	NaN	NaN	NaN	NaN	NaN	NaN	NaN	NaN	NaN	NaN	NaN	NaN	NaN	NaN	NaN	NaN	NaN	NaN	NaN	NaN	NaN	NaN	NaN	NaN	NaN	NaN	NaN	NaN	NaN	NaN	NaN	NaN	NaN	NaN	NaN	NaN	NaN	NaN	NaN	NaN	NaN
675	1e-05	1e-05	1e-05	1e-05	1e-05	1e-05	0.0093193	0.030406	0.05398	0.079384	0.10704	0.13647	NaN	NaN	NaN	NaN	NaN	NaN	NaN	NaN	NaN	NaN	NaN	NaN	NaN	NaN	NaN	NaN	NaN	NaN	NaN	NaN	NaN	NaN	NaN	NaN	NaN	NaN	NaN	NaN	NaN	NaN	NaN	NaN	NaN	NaN	NaN	NaN	NaN
676	1e-05	1e-05	1e-05	1e-05	1e-05	1e-05	0.0039615	0.011987	0.02046	0.02939	0.039041	0.048734	0.05912	0.070707	0.083157	0.095839	0.10934	0.12314	0.1378	0.15293	0.16881	0.18514	0.20251	0.22036	0.23831	0.25625	0.27481	0.2934	0.31258	0.33222	0.35232	0.37274	0.39357	NaN	NaN	NaN	NaN	NaN	NaN	NaN	NaN	NaN	NaN	NaN	NaN	NaN	NaN	NaN	NaN
677	1e-05	1e-05	1e-05	0.0036096	0.0088135	0.014983	0.021802	0.029251	0.037978	0.047531	0.058206	0.069728	0.08292	0.098085	0.11435	0.13184	0.15044	0.16999	0.19072	0.21198	0.23446	0.25779	0.28228	0.30743	0.33326	NaN	NaN	NaN	NaN	NaN	NaN	NaN	NaN	NaN	NaN	NaN	NaN	NaN	NaN	NaN	NaN	NaN	NaN	NaN	NaN	NaN	NaN	NaN	NaN
678	1e-05	1e-05	1e-05	0.0014999	0.0050451	0.0092752	0.013611	0.017871	0.022916	0.028363	0.034238	0.040269	0.047126	0.054661	0.062805	0.07107	0.079806	0.088814	0.098483	0.1082	0.11861	0.12951	0.14138	0.15343	0.16566	0.17798	0.19072	0.20358	0.21703	0.23098	0.24548	0.26001	0.27472	0.28916	0.30361	0.31806	0.333	0.34825	0.3637	0.37933	0.39482	0.41057	0.42664	0.44268	0.45907	0.47592	NaN	NaN	NaN
679	1e-05	1e-05	1e-05	1e-05	1e-05	0.0017779	0.0070177	0.012821	0.019817	0.027522	0.036057	0.044912	0.054866	0.065855	0.07763	0.089851	0.10266	0.11581	0.12982	0.14424	0.15931	0.17489	0.19156	0.20844	0.2255	0.24289	NaN	NaN	NaN	NaN	NaN	NaN	NaN	NaN	NaN	NaN	NaN	NaN	NaN	NaN	NaN	NaN	NaN	NaN	NaN	NaN	NaN	NaN	NaN
680	1e-05	1e-05	1e-05	1e-05	0.00075526	0.01767	0.036734	0.057931	0.081938	0.10897	NaN	NaN	NaN	NaN	NaN	NaN	NaN	NaN	NaN	NaN	NaN	NaN	NaN	NaN	NaN	NaN	NaN	NaN	NaN	NaN	NaN	NaN	NaN	NaN	NaN	NaN	NaN	NaN	NaN	NaN	NaN	NaN	NaN	NaN	NaN	NaN	NaN	NaN	NaN
681	1e-05	1e-05	1e-05	1e-05	1e-05	0.00054277	0.012941	0.028222	0.048608	0.074249	NaN	NaN	NaN	NaN	NaN	NaN	NaN	NaN	NaN	NaN	NaN	NaN	NaN	NaN	NaN	NaN	NaN	NaN	NaN	NaN	NaN	NaN	NaN	NaN	NaN	NaN	NaN	NaN	NaN	NaN	NaN	NaN	NaN	NaN	NaN	NaN	NaN	NaN	NaN
682	1e-05	1e-05	1e-05	1e-05	1e-05	1e-05	0.0064247	0.020618	0.036634	0.054123	0.073872	0.096312	0.12117	NaN	NaN	NaN	NaN	NaN	NaN	NaN	NaN	NaN	NaN	NaN	NaN	NaN	NaN	NaN	NaN	NaN	NaN	NaN	NaN	NaN	NaN	NaN	NaN	NaN	NaN	NaN	NaN	NaN	NaN	NaN	NaN	NaN	NaN	NaN	NaN
683	1e-05	1e-05	1e-05	1e-05	1e-05	1e-05	0.004009	0.013037	0.023615	0.034854	0.047321	0.060413	0.074492	0.089806	0.10621	0.12359	0.14265	0.16246	0.1831	0.20437	0.22728	0.25137	0.27768	NaN	NaN	NaN	NaN	NaN	NaN	NaN	NaN	NaN	NaN	NaN	NaN	NaN	NaN	NaN	NaN	NaN	NaN	NaN	NaN	NaN	NaN	NaN	NaN	NaN	NaN
684	1e-05	1e-05	1e-05	1e-05	1e-05	1e-05	0.0025032	0.0093374	0.018172	0.028606	0.040186	0.053398	0.068286	0.084732	0.10281	0.12148	0.14112	0.16168	0.18309	0.20524	0.22877	0.25404	0.28066	NaN	NaN	NaN	NaN	NaN	NaN	NaN	NaN	NaN	NaN	NaN	NaN	NaN	NaN	NaN	NaN	NaN	NaN	NaN	NaN	NaN	NaN	NaN	NaN	NaN	NaN
685	1e-05	1e-05	1e-05	1e-05	1e-05	1e-05	0.0093181	0.02866	0.049873	0.071612	0.095361	0.12039	NaN	NaN	NaN	NaN	NaN	NaN	NaN	NaN	NaN	NaN	NaN	NaN	NaN	NaN	NaN	NaN	NaN	NaN	NaN	NaN	NaN	NaN	NaN	NaN	NaN	NaN	NaN	NaN	NaN	NaN	NaN	NaN	NaN	NaN	NaN	NaN	NaN
686	1e-05	1e-05	1e-05	0.0086006	0.020079	0.032443	0.04565	0.060384	0.076661	0.09378	0.11189	0.13133	0.15263	0.17549	0.20084	0.22758	0.25641	NaN	NaN	NaN	NaN	NaN	NaN	NaN	NaN	NaN	NaN	NaN	NaN	NaN	NaN	NaN	NaN	NaN	NaN	NaN	NaN	NaN	NaN	NaN	NaN	NaN	NaN	NaN	NaN	NaN	NaN	NaN	NaN
687	1e-05	1e-05	1e-05	1e-05	1e-05	1e-05	0.0044597	0.014605	0.026236	0.038778	0.053751	0.070105	0.087303	0.1069	0.12816	0.15098	0.17526	NaN	NaN	NaN	NaN	NaN	NaN	NaN	NaN	NaN	NaN	NaN	NaN	NaN	NaN	NaN	NaN	NaN	NaN	NaN	NaN	NaN	NaN	NaN	NaN	NaN	NaN	NaN	NaN	NaN	NaN	NaN	NaN
688	1e-05	1e-05	1e-05	1e-05	1e-05	1e-05	0.0038916	0.012634	0.022424	0.032971	0.044287	0.05602	0.068393	0.081957	0.096059	0.11125	0.12702	0.14389	0.16094	0.17837	0.19645	0.21501	0.23472	0.25504	0.27526	0.29546	0.31518	0.33462	0.35411	0.37408	0.39411	0.4138	0.433	0.45042	0.46705	0.48274	0.4981	0.51352	0.5283	0.5413	0.55341	0.56422	0.57376	0.58241	0.5915	0.59959	0.60724	0.61368	0.6189
689	0.057845	0.060502	0.062963	0.066663	0.070421	0.074801	0.080561	0.087455	0.095102	0.10343	0.11349	0.1234	0.13376	0.14506	0.15656	0.16939	0.18325	0.19748	0.21229	0.22823	0.24516	0.26242	0.2817	0.30308	0.32601	0.35086	NaN	NaN	NaN	NaN	NaN	NaN	NaN	NaN	NaN	NaN	NaN	NaN	NaN	NaN	NaN	NaN	NaN	NaN	NaN	NaN	NaN	NaN	NaN
690	1e-05	1e-05	1e-05	1e-05	1e-05	1e-05	NaN	NaN	NaN	NaN	NaN	NaN	NaN	NaN	NaN	NaN	NaN	NaN	NaN	NaN	NaN	NaN	NaN	NaN	NaN	NaN	NaN	NaN	NaN	NaN	NaN	NaN	NaN	NaN	NaN	NaN	NaN	NaN	NaN	NaN	NaN	NaN	NaN	NaN	NaN	NaN	NaN	NaN	NaN
691	1e-05	1e-05	1e-05	1e-05	1e-05	1e-05	0.0034647	0.011545	0.020493	0.030822	0.042321	0.054313	0.067585	0.082872	0.098154	0.11472	0.13327	0.15291	0.1741	0.19608	0.21897	0.24284	0.26828	0.29498	0.32209	0.35077	NaN	NaN	NaN	NaN	NaN	NaN	NaN	NaN	NaN	NaN	NaN	NaN	NaN	NaN	NaN	NaN	NaN	NaN	NaN	NaN	NaN	NaN	NaN
692	1e-05	1e-05	1e-05	1e-05	1e-05	1e-05	0.0050703	0.016951	0.030247	0.044377	0.06069	0.07742	0.094919	0.11377	0.13309	0.15473	0.1785	0.20339	0.22985	0.25723	NaN	NaN	NaN	NaN	NaN	NaN	NaN	NaN	NaN	NaN	NaN	NaN	NaN	NaN	NaN	NaN	NaN	NaN	NaN	NaN	NaN	NaN	NaN	NaN	NaN	NaN	NaN	NaN	NaN
693	1e-05	1e-05	1e-05	1e-05	1e-05	1e-05	0.0070454	0.020608	0.033881	0.046639	0.05858	0.072033	0.086455	0.10073	0.1141	0.12787	0.14219	0.15731	0.17342	0.18984	0.20734	0.22492	0.24165	0.2587	0.27644	0.29514	0.31378	0.33156	0.34903	0.36583	0.38264	0.39894	0.41518	0.43136	0.44579	0.45929	0.47248	0.48484	0.49671	0.50737	0.51792	0.52765	0.53629	0.54417	0.55093	0.55822	0.56447	0.56907	0.57274
694	0.068238	0.050952	0.035866	0.020458	0.0078909	1e-05	1e-05	1e-05	1e-05	1e-05	1e-05	0.0015042	0.0069882	0.010205	0.015494	0.0217	0.029206	0.036991	0.043849	0.053894	0.062521	0.076948	0.092191	0.10833	0.12881	0.14699	0.16562	0.18353	0.20279	0.22172	0.23776	0.25644	0.27096	0.2853	0.2987	0.30903	0.3216	0.33221	0.34214	0.35154	0.36269	0.37481	0.38392	0.3937	0.40326	0.4123	0.42052	0.42719	0.43468
695	1e-05	1e-05	1e-05	1e-05	1e-05	1e-05	0.0024366	0.0079426	0.013926	0.020252	0.02711	0.035985	0.046094	0.056149	0.0666	0.078271	0.090699	0.10436	0.11894	0.13434	0.15095	0.16775	0.18461	0.20202	0.22069	0.23985	0.25859	0.27716	0.29549	0.31404	0.3321	0.34973	0.36746	0.38524	0.40224	0.41811	0.4341	0.44948	0.46466	0.47896	0.49293	0.50682	0.52014	0.53307	0.54451	0.55594	0.56645	0.57507	0.58334
[truncated: 71 more columns]
