# Supplementary material for: Fractional killing arises from cell-to-cell variability in overcoming a caspase activity threshold
Source: Mol Syst Biol. 2015 May 7;11(5):803. doi: 10.15252/msb.20145584 (PMC4461398; doi:10.15252/msb.20145584)
Supplement: Supplementary file 3 [file msb0011-0803-sd3.zip › All_data/datasets_results.tsv]

TRAIL alone
Dataset	Line	Agonist (ng/ml)	Dose	Co-treatment	Replicate	Mean log10(k) (a.u.)	Mean tau (min)	Surviving fraction	Classification accuracy (theta)	Classification accuracy (fate boundary)	Data folder name
1	Parental	TRAIL	1		1	-6.6382	308.5714	0.95429	0.97143	0.96571	001_TRAIL (1 ngml)_1
2	Parental	TRAIL	1		2	-6.5956	387.6	0.96	0.96	1	002_TRAIL (1 ngml)_2
3	Parental	TRAIL	1		3	-6.3507	261.9886	0.97159	0.97159	0.95455	003_TRAIL (1 ngml)_3
4	Parental	TRAIL	5		1	-5.9389	296.8275	0.90643	0.94152	0.90936	004_TRAIL (5 ngml)_1
5	Parental	TRAIL	5		2	-6.2105	285.367	0.8945	0.92202	0.90367	005_TRAIL (5 ngml)_2
6	Parental	TRAIL	5		3	-5.7288	274.6774	0.80645	0.96774	0.77419	006_TRAIL (5 ngml)_3
7	Parental	TRAIL	7.5		1	-6.1511	272.7133	0.87031	0.91468	0.88737	007_TRAIL (7.5 ngml)_1
8	Parental	TRAIL	7.5		2	-5.8116	282.2271	0.82596	0.92625	0.86431	008_TRAIL (7.5 ngml)_2
9	Parental	TRAIL	10		1	-5.5938	288.3099	0.78404	0.91549	0.85446	009_TRAIL (10 ngml)_1
10	Parental	TRAIL	10		2	-5.501	258.7097	0.74194	0.90323	0.83871	010_TRAIL (10 ngml)_2
11	Parental	TRAIL	25		1	-5.474	230.1744	0.72674	0.92151	0.81105	011_TRAIL (25 ngml)_1
12	Parental	TRAIL	25		2	-5.1288	225.1131	0.51131	0.82805	0.68326	012_TRAIL (25 ngml)_2
13	Parental	TRAIL	25		3	-5.1394	218.8073	0.45872	0.82263	0.66667	013_TRAIL (25 ngml)_3
14	Parental	TRAIL	50		1	-4.7107	139.6429	0.38095	0.71429	0.61905	014_TRAIL (50 ngml)_1
15	Parental	TRAIL	50		2	-4.867	171.1594	0.27536	0.83333	0.74396	015_TRAIL (50 ngml)_2
16	Parental	TRAIL	100		1	-4.5898	118.199	0.11149	0.91081	0.85077	016_TRAIL (100 ngml)_1
17	Parental	TRAIL	250		1	-4.2571	68.5281	0.058442	0.88095	0.75758	017_TRAIL (250 ngml)_1
18	Parental	TRAIL	250		2	-4.3386	78.8321	0.12165	0.83942	0.76156	018_TRAIL (250 ngml)_2
19	Parental	TRAIL	250		3	-4.1128	51.4726	0.063927	0.88584	0.70776	019_TRAIL (250 ngml)_3
20	Parental	TRAIL	250		4	-4.4098	89.1439	0.057554	0.91223	0.86906	020_TRAIL (250 ngml)_4
21	Parental	TRAIL	250		5	-4.2698	69.1308	0.061258	0.89404	0.78311	021_TRAIL (250 ngml)_5
22	Parental	TRAIL	250		6	-4.3999	91.0356	0.093541	0.89978	0.86192	022_TRAIL (250 ngml)_6
23	Parental	TRAIL	500		1	-4.1537	55.3087	0.063465	0.86621	0.66724	023_TRAIL (500 ngml)_1
24	Parental	TRAIL	500		2	-4.2595	70.0435	0.082609	0.86957	0.78261	024_TRAIL (500 ngml)_2
25	Parental	TRAIL	500		3	-4.2655	67.9206	0.043069	0.89367	0.75774	025_TRAIL (500 ngml)_3
26	Parental	TRAIL	500		4	-4.1953	58.9276	0.045961	0.9039	0.75348	026_TRAIL (500 ngml)_4
TRAIL with bortezomib (100nM)
Dataset	Line	Agonist (ng/ml)	Dose	Co-treatment	Replicate	Mean log10(k) (a.u.)	Mean tau (min)	Surviving fraction	Classification accuracy (theta)	Classification accuracy (fate boundary)	Data folder name
27	Parental	TRAIL	1	Bortezomib	1	-6.4308	494.7967	1	0.99187	0.97561	027_TRAIL (1 ngml) + Bortezomib (100 nM)_1
28	Parental	TRAIL	1	Bortezomib	2	-6.3203	490.7726	0.96468	0.99338	0.96247	028_TRAIL (1 ngml) + Bortezomib (100 nM)_2
29	Parental	TRAIL	5	Bortezomib	1	-5.5304	404.5251	0.060686	0.83641	0.38522	029_TRAIL (5 ngml) + Bortezomib (100 nM)_1
30	Parental	TRAIL	5	Bortezomib	2	-5.7939	472.6263	0.39899	0.88384	0.5303	030_TRAIL (5 ngml) + Bortezomib (100 nM)_2
31	Parental	TRAIL	5	Bortezomib	3	-5.5757	424.1667	0.36667	0.92222	0.61111	031_TRAIL (5 ngml) + Bortezomib (100 nM)_3
32	Parental	TRAIL	7.5	Bortezomib	1	-5.697	430.1027	0.2115	0.9117	0.37166	032_TRAIL (7.5 ngml) + Bortezomib (100 nM)_1
33	Parental	TRAIL	7.5	Bortezomib	2	-5.3873	333.9358	0.011824	0.94932	0.44257	033_TRAIL (7.5 ngml) + Bortezomib (100 nM)_2
34	Parental	TRAIL	50	Bortezomib	1	-4.8497	192	0.014286	0.98571	0.88571	034_TRAIL (50 ngml) + Bortezomib (100 nM)_1
35	Parental	TRAIL	50	Bortezomib	2	-4.7681	163.7034	0	0.99467	0.97336	035_TRAIL (50 ngml) + Bortezomib (100 nM)_2
36	Parental	TRAIL	250	Bortezomib	1	-4.3525	81.9418	0.0018762	0.99062	0.93246	036_TRAIL (250 ngml) + Bortezomib (100 nM)_1
37	Parental	TRAIL	250	Bortezomib	2	-4.2664	67.1806	0	0.97083	0.84722	037_TRAIL (250 ngml) + Bortezomib (100 nM)_2
38	Parental	TRAIL	500	Bortezomib	1	-4.2754	71.716	0	0.97284	0.87654	038_TRAIL (500 ngml) + Bortezomib (100 nM)_1
39	Parental	TRAIL	500	Bortezomib	2	-4.2037	57.6452	0.0016129	0.97419	0.75645	039_TRAIL (500 ngml) + Bortezomib (100 nM)_2
TRAIL with ABT-263 (100nM)
Dataset	Line	Agonist (ng/ml)	Dose	Co-treatment	Replicate	Mean log10(k) (a.u.)	Mean tau (min)	Surviving fraction	Classification accuracy (theta)	Classification accuracy (fate boundary)	Data folder name
40	Parental	TRAIL	1	ABT	1	-6.5037	317.7551	0.93878	0.95918	0.83673	040_TRAIL (1 ngml) + ABT-263 (10 uM)_1
41	Parental	TRAIL	1	ABT	2	-6.5902	294.1589	0.97196	0.99065	0.97196	041_TRAIL (1 ngml) + ABT-263 (10 uM)_2
42	Parental	TRAIL	25	ABT	1	-5.5401	264.1683	0.54059	0.88317	0.66733	042_TRAIL (25 ngml) + ABT-263 (10 uM)_1
43	Parental	TRAIL	25	ABT	2	-5.4753	250.2586	0.51293	0.92457	0.68534	043_TRAIL (25 ngml) + ABT-263 (10 uM)_2
44	Parental	TRAIL	25	ABT	3	-5.2256	245.0536	0.25	0.92143	0.64286	044_TRAIL (25 ngml) + ABT-263 (10 uM)_3
45	Parental	TRAIL	50	ABT	1	-4.7869	149.1935	0.12903	0.93548	0.77419	045_TRAIL (50 ngml) + ABT-263 (10 uM)_1
46	Parental	TRAIL	50	ABT	2	-4.8872	171.295	0.16307	0.91127	0.78177	046_TRAIL (50 ngml) + ABT-263 (10 uM)_2
47	Parental	TRAIL	250	ABT	1	-4.1919	57.5528	0.044146	0.93858	0.78119	047_TRAIL (250 ngml) + ABT-263 (10 uM)_1
48	Parental	TRAIL	250	ABT	2	-4.0614	41.6243	0.036723	0.93785	0.61864	048_TRAIL (250 ngml) + ABT-263 (10 uM)_2
49	Parental	TRAIL	250	ABT	3	-4.3483	70.2705	0.015257	0.98613	0.87101	049_TRAIL (250 ngml) + ABT-263 (10 uM)_3
50	Parental	TRAIL	500	ABT	1	-4.1185	46.8548	0.018145	0.94153	0.67944	050_TRAIL (500 ngml) + ABT-263 (10 uM)_1
51	Parental	TRAIL	500	ABT	2	-4.1805	53.9556	0.013158	0.98026	0.75164	051_TRAIL (500 ngml) + ABT-263 (10 uM)_2
Mapatumumab alone
Dataset	Line	Agonist (nM)	Dose	Co-treatment	Replicate	Mean log10(k) (a.u.)	Mean tau (min)	Surviving fraction	Classification accuracy (theta)	Classification accuracy (fate boundary)	Data folder name
52	Parental	Mapatumumab	2.5		1	-5.5845	246.623	0.77377	0.88852	0.83934	052_Mapatumumab (2.5 nM)_1
53	Parental	Mapatumumab	2.5		2	-5.9285	276.5934	0.82143	0.88736	0.83242	053_Mapatumumab (2.5 nM)_2
54	Parental	Mapatumumab	5		1	-5.5225	231.2894	0.75072	0.90544	0.82808	054_Mapatumumab (5 nM)_1
55	Parental	Mapatumumab	5		2	-5.3267	226.3872	0.68598	0.89634	0.77744	055_Mapatumumab (5 nM)_2
56	Parental	Mapatumumab	5		3	-5.6564	259.4416	0.74365	0.90609	0.84518	056_Mapatumumab (5 nM)_3
57	Parental	Mapatumumab	10		1	-5.4623	260.151	0.72819	0.86242	0.7953	057_Mapatumumab (10 nM)_1
58	Parental	Mapatumumab	10		2	-5.0708	184.7923	0.54633	0.81789	0.74441	058_Mapatumumab (10 nM)_2
59	Parental	Mapatumumab	10		3	-5.3171	214.0385	0.63077	0.86923	0.76667	059_Mapatumumab (10 nM)_3
60	Parental	Mapatumumab	25		1	-5.2119	221.7635	0.65975	0.86307	0.81328	060_Mapatumumab (25 nM)_1
61	Parental	Mapatumumab	25		2	-4.7793	140.1685	0.4382	0.77154	0.64794	061_Mapatumumab (25 nM)_2
62	Parental	Mapatumumab	25		3	-5.1361	190.8108	0.47912	0.88698	0.76658	062_Mapatumumab (25 nM)_3
63	Parental	Mapatumumab	100		1	-5.1226	196.1594	0.6087	0.83188	0.74493	063_Mapatumumab (100 nM)_1
64	Parental	Mapatumumab	100		2	-4.5614	107.7981	0.37226	0.71776	0.6618	064_Mapatumumab (100 nM)_2
65	Parental	Mapatumumab	100		3	-4.9412	156.5777	0.39806	0.84951	0.71845	065_Mapatumumab (100 nM)_3
66	Parental	Mapatumumab	200		1	-4.8543	140.8237	0.45708	0.84455	0.69838	066_Mapatumumab (200 nM)_1
67	Parental	Mapatumumab	200		2	-4.9385	157.4939	0.38631	0.80929	0.73594	067_Mapatumumab (200 nM)_2
Mapatumumab with anti-Fc
Dataset	Line	Agonist (nM)	Dose	Co-treatment	Replicate	Mean log10(k) (a.u.)	Mean tau (min)	Surviving fraction	Classification accuracy (theta)	Classification accuracy (fate boundary)	Data folder name
68	Parental	Mapatumumab +anti-Fc	2.5		1	-5.0221	169.0789	0.58421	0.83158	0.71579	068_Mapatumumab+anti-Fc (2.5 nM)_1
69	Parental	Mapatumumab +anti-Fc	2.5		2	-5.1491	181.8191	0.49503	0.89861	0.79324	069_Mapatumumab+anti-Fc (2.5 nM)_2
70	Parental	Mapatumumab +anti-Fc	5		1	-4.9335	147.0523	0.54545	0.80992	0.66667	070_Mapatumumab+anti-Fc (5 nM)_1
71	Parental	Mapatumumab +anti-Fc	5		2	-4.7768	133.8907	0.48013	0.71523	0.59934	071_Mapatumumab+anti-Fc (5 nM)_2
72	Parental	Mapatumumab +anti-Fc	5		3	-4.9157	153.3589	0.34136	0.88621	0.76149	072_Mapatumumab+anti-Fc (5 nM)_3
73	Parental	Mapatumumab +anti-Fc	10		1	-4.429	84.0489	0.30163	0.68207	0.57065	073_Mapatumumab+anti-Fc (10 nM)_1
74	Parental	Mapatumumab +anti-Fc	10		2	-4.5825	107.6735	0.39846	0.74036	0.6144	074_Mapatumumab+anti-Fc (10 nM)_2
75	Parental	Mapatumumab +anti-Fc	10		3	-4.6435	112.1228	0.28947	0.84561	0.76667	075_Mapatumumab+anti-Fc (10 nM)_3
76	Parental	Mapatumumab +anti-Fc	25		1	-4.4156	86.8705	0.26978	0.71942	0.59353	076_Mapatumumab+anti-Fc (25 nM)_1
77	Parental	Mapatumumab +anti-Fc	25		2	-4.4962	93.9793	0.38166	0.66568	0.55621	077_Mapatumumab+anti-Fc (25 nM)_2
78	Parental	Mapatumumab +anti-Fc	25		3	-4.4907	93.0847	0.23729	0.83729	0.74407	078_Mapatumumab+anti-Fc (25 nM)_3
79	Parental	Mapatumumab +anti-Fc	100		1	-4.4611	88.3948	0.26937	0.80812	0.66052	079_Mapatumumab+anti-Fc (100 nM)_1
80	Parental	Mapatumumab +anti-Fc	100		2	-4.4778	88.9726	0.37329	0.65068	0.5411	080_Mapatumumab+anti-Fc (100 nM)_2
81	Parental	Mapatumumab +anti-Fc	100		3	-4.4654	86.9901	0.22376	0.84554	0.70099	081_Mapatumumab+anti-Fc (100 nM)_3
82	Parental	Mapatumumab +anti-Fc	200		1	-4.645	101.0782	0.44076	0.79384	0.6327	082_Mapatumumab+anti-Fc (200 nM)_1
83	Parental	Mapatumumab +anti-Fc	200		2	-4.4507	86.4604	0.23124	0.82556	0.71805	083_Mapatumumab+anti-Fc (200 nM)_2
Mapatumumab with bortezomib (100nM)
Dataset	Line	Agonist (nM)	Dose	Co-treatment	Replicate	Mean log10(k) (a.u.)	Mean tau (min)	Surviving fraction	Classification accuracy (theta)	Classification accuracy (fate boundary)	Data folder name
84	Parental	Mapatumumab	10	Bortezomib	1	-5.4748	343.1204	0.034398	0.90172	0.3317	084_Mapatumumab (10 nM) + Bortezomib (100 nM)_1
85	Parental	Mapatumumab	10	Bortezomib	2	-5.2817	283.8146	0.014085	0.82629	0.47183	085_Mapatumumab (10 nM) + Bortezomib (100 nM)_2
86	Parental	Mapatumumab	10	Bortezomib	3	-5.4674	320.3834	0.07508	0.877	0.3099	086_Mapatumumab (10 nM) + Bortezomib (100 nM)_3
Mapatumumab with anti-Fc and bortezomib (100nM)
Dataset	Line	Agonist (nM)	Dose	Co-treatment	Replicate	Mean log10(k) (a.u.)	Mean tau (min)	Surviving fraction	Classification accuracy (theta)	Classification accuracy (fate boundary)	Data folder name
87	Parental	Mapatumumab +anti-Fc	10	Bortezomib	1	-4.6685	139.2697	0.011236	0.92135	0.76726	087_Mapatumumab+anti-Fc (10 nM) + Bortezomib (100 nM)_1
88	Parental	Mapatumumab +anti-Fc	10	Bortezomib	2	-4.7621	157.1824	0.0081967	0.83402	0.71516	088_Mapatumumab+anti-Fc (10 nM) + Bortezomib (100 nM)_2
89	Parental	Mapatumumab +anti-Fc	10	Bortezomib	3	-4.9249	187.344	0.010118	0.90894	0.68128	089_Mapatumumab+anti-Fc (10 nM) + Bortezomib (100 nM)_3
Apomab alone
Dataset	Line	Agonist (nM)	Dose	Co-treatment	Replicate	Mean log10(k) (a.u.)	Mean tau (min)	Surviving fraction	Classification accuracy (theta)	Classification accuracy (fate boundary)	Data folder name
90	Parental	Apomab	25		1	-6.4315	231.5289	0.97521	0.98347	0.92562	090_Apomab (25 nM)_1
91	Parental	Apomab	25		2	-6.5085	267.6667	0.95556	0.97037	0.96296	091_Apomab (25 nM)_2
92	Parental	Apomab	25		3	-6.5559	271.4683	0.84127	0.85714	0.8373	092_Apomab (25 nM)_3
93	Parental	Apomab	25		4	-6.3876	264.7688	0.87572	0.87861	0.86994	093_Apomab (25 nM)_4
94	Parental	Apomab	25		5	-6.6913	274.4118	0.89076	0.89496	0.87395	094_Apomab (25 nM)_5
95	Parental	Apomab	25		6	-6.6011	308.5037	0.90773	0.91521	0.90025	095_Apomab (25 nM)_6
96	Parental	Apomab	50		1	-6.4323	310.6154	0.95385	0.95385	0.93846	096_Apomab (50 nM)_1
97	Parental	Apomab	50		2	-6.4455	277.2832	0.9711	0.98844	0.9422	097_Apomab (50 nM)_2
98	Parental	Apomab	100		1	-6.3501	250.9615	0.96923	0.98462	0.93846	098_Apomab (100 nM)_1
99	Parental	Apomab	100		2	-6.1482	237.4653	0.93056	0.91667	0.86806	099_Apomab (100 nM)_2
100	Parental	Apomab	100		3	-6.5743	296.3	0.91333	0.95333	0.94	100_Apomab (100 nM)_3
101	Parental	Apomab	200		1	-6.327	263.1081	0.94595	0.96622	0.93243	101_Apomab (200 nM)_1
102	Parental	Apomab	200		2	-6.4228	232.4762	0.94286	0.9619	0.88571	102_Apomab (200 nM)_2
Apomab with anti-Fc
Dataset	Line	Agonist (nM)	Dose	Co-treatment	Replicate	Mean log10(k) (a.u.)	Mean tau (min)	Surviving fraction	Classification accuracy (theta)	Classification accuracy (fate boundary)	Data folder name
103	Parental	Apomab +anti-Fc	25		1	-5.5837	240	0.85586	0.9009	0.78378	103_Apomab+anti-Fc (25 nM)_1
104	Parental	Apomab +anti-Fc	25		2	-5.7099	247.5346	0.84332	0.94009	0.87558	104_Apomab+anti-Fc (25 nM)_2
105	Parental	Apomab +anti-Fc	25		3	-5.7092	244.9115	0.80531	0.92035	0.85546	105_Apomab+anti-Fc (25 nM)_3
106	Parental	Apomab +anti-Fc	25		4	-6.538	291.6485	0.87738	0.88556	0.85559	106_Apomab+anti-Fc (25 nM)_4
107	Parental	Apomab +anti-Fc	25		5	-6.1381	273.7358	0.90566	0.9283	0.88679	107_Apomab+anti-Fc (25 nM)_5
108	Parental	Apomab +anti-Fc	25		6	-6.3451	307.2838	0.87583	0.90909	0.88248	108_Apomab+anti-Fc (25 nM)_6
109	Parental	Apomab +anti-Fc	50		1	-5.4911	251.2356	0.79885	0.93678	0.83908	109_Apomab+anti-Fc (50 nM)_1
110	Parental	Apomab +anti-Fc	50		2	-5.6022	227.8009	0.81944	0.96759	0.89352	110_Apomab+anti-Fc (50 nM)_2
111	Parental	Apomab +anti-Fc	100		1	-5.5696	218.7324	0.8169	0.90141	0.8662	111_Apomab+anti-Fc (100 nM)_1
112	Parental	Apomab +anti-Fc	100		2	-5.5903	254.2628	0.85897	0.91667	0.8141	112_Apomab+anti-Fc (100 nM)_2
113	Parental	Apomab +anti-Fc	100		3	-5.7347	261.3714	0.86857	0.94857	0.88571	113_Apomab+anti-Fc (100 nM)_3
114	Parental	Apomab +anti-Fc	200		1	-5.7183	286.6467	0.80838	0.93413	0.86228	114_Apomab+anti-Fc (200 nM)_1
115	Parental	Apomab +anti-Fc	200		2	-5.8166	266.8471	0.89172	0.96178	0.91083	115_Apomab+anti-Fc (200 nM)_2
Apomab with bortezomib (100nM)
Dataset	Line	Agonist (nM)	Dose	Co-treatment	Replicate	Mean log10(k) (a.u.)	Mean tau (min)	Surviving fraction	Classification accuracy (theta)	Classification accuracy (fate boundary)	Data folder name
116	Parental	Apomab	25	Bortezomib	1	-6.2094	498.7867	0.8	0.968	0.82133	116_Apomab (25 nM) + Bortezomib (100 nM)_1
117	Parental	Apomab	25	Bortezomib	2	-6.0698	482.4946	0.68627	0.94771	0.76253	117_Apomab (25 nM) + Bortezomib (100 nM)_2
118	Parental	Apomab	25	Bortezomib	3	-6.3731	452.4595	0.88919	0.98108	0.91081	118_Apomab (25 nM) + Bortezomib (100 nM)_3
119	Parental	Apomab	25	Bortezomib	4	-6.2549	491.5965	0.81579	0.97719	0.85263	119_Apomab (25 nM) + Bortezomib (100 nM)_4
Apomab with anti-Fc and bortezomib (100nM)
Dataset	Line	Agonist (nM)	Dose	Co-treatment	Replicate	Mean log10(k) (a.u.)	Mean tau (min)	Surviving fraction	Classification accuracy (theta)	Classification accuracy (fate boundary)	Data folder name
120	Parental	Apomab +anti-Fc	25	Bortezomib	1	-5.3034	297.7236	0.073171	0.94038	0.47967	120_Apomab+anti-Fc (25 nM) + Bortezomib (100 nM)_1
121	Parental	Apomab +anti-Fc	25	Bortezomib	2	-5.4449	331.7897	0.076063	0.91051	0.41163	121_Apomab+anti-Fc (25 nM) + Bortezomib (100 nM)_2
122	Parental	Apomab +anti-Fc	25	Bortezomib	3	-5.8704	413.1108	0.56675	0.88413	0.6927	122_Apomab+anti-Fc (25 nM) + Bortezomib (100 nM)_3
123	Parental	Apomab +anti-Fc	25	Bortezomib	4	-5.5615	396.5963	0.16216	0.92905	0.50338	123_Apomab+anti-Fc (25 nM) + Bortezomib (100 nM)_4
FLIP-L overexpressing cells, TRAIL alone
Dataset	Line	Agonist (ng/ml)	Dose	Co-treatment	Replicate	Mean log10(k) (a.u.)	Mean tau (min)	Surviving fraction	Classification accuracy (theta)	Classification accuracy (fate boundary)	Data folder name
124	FLIP-L	TRAIL	250		1	-5.0075	138.8628	0.77978	0.90975	0.75451	124_TRAIL (250 ngml) + FLIP-L overexpression_1
125	FLIP-L	TRAIL	250		2	-4.7332	102.0046	0.79724	0.84332	0.59908	125_TRAIL (250 ngml) + FLIP-L overexpression_2
126	FLIP-L	TRAIL	250		3	-4.8377	112.1988	0.74699	0.92169	0.6747	126_TRAIL (250 ngml) + FLIP-L overexpression_3
127	FLIP-L	TRAIL	250		4	-4.816	96.015	0.78947	0.90977	0.63158	127_TRAIL (250 ngml) + FLIP-L overexpression_4
128	FLIP-L	TRAIL	250		5	-5.0851	113.8735	0.88538	0.92885	0.85771	128_TRAIL (250 ngml) + FLIP-L overexpression_5
129	FLIP-L	TRAIL	500		1	-4.821	113.253	0.74699	0.90763	0.71888	129_TRAIL (500 ngml) + FLIP-L overexpression_1
130	FLIP-L	TRAIL	500		2	-4.707	99.1667	0.71429	0.86667	0.60476	130_TRAIL (500 ngml) + FLIP-L overexpression_2
FLIP-S overexpressing cells, TRAIL alone
Dataset	Line	Agonist (ng/ml)	Dose	Co-treatment	Replicate	Mean log10(k) (a.u.)	Mean tau (min)	Surviving fraction	Classification accuracy (theta)	Classification accuracy (fate boundary)	Data folder name
131	FLIP-S	TRAIL	250		1	-5.7637	233.0027	0.7882	0.91957	0.88472	131_TRAIL (250 ngml) + FLIP-S overexpression_1
132	FLIP-S	TRAIL	250		2	-5.7476	224.0157	0.76378	0.95276	0.91339	132_TRAIL (250 ngml) + FLIP-S overexpression_2
133	FLIP-S	TRAIL	250		3	-5.4006	161.0377	0.65094	0.96226	0.96226	133_TRAIL (250 ngml) + FLIP-S overexpression_3
134	FLIP-S	TRAIL	250		4	-5.8444	259.3269	0.85577	0.91346	0.88462	134_TRAIL (250 ngml) + FLIP-S overexpression_4
135	FLIP-S	TRAIL	250		5	-6.2077	251.3717	0.79646	0.89381	0.88938	135_TRAIL (250 ngml) + FLIP-S overexpression_5
136	FLIP-S	TRAIL	500		1	-5.5654	227.8861	0.68608	0.89114	0.81772	136_TRAIL (500 ngml) + FLIP-S overexpression_1
137	FLIP-S	TRAIL	500		2	-5.9453	244.1667	0.78889	0.9	0.86667	137_TRAIL (500 ngml) + FLIP-S overexpression_2
FLIP-L overexpressing cells, TRAIL with bortezomib (100nM)
Dataset	Line	Agonist (ng/ml)	Dose	Co-treatment	Replicate	Mean log10(k) (a.u.)	Mean tau (min)	Surviving fraction	Classification accuracy (theta)	Classification accuracy (fate boundary)	Data folder name
138	FLIP-L	TRAIL	250	Bortezomib	1	-5.1555	212.0353	0.13011	0.56506	0.46097	138_TRAIL (250 ngml) + Bortezomib (100 nM) + FLIP-L overexpression_1
139	FLIP-L	TRAIL	250	Bortezomib	2	-5.13	217.7083	0.17045	0.65152	0.56439	139_TRAIL (250 ngml) + Bortezomib (100 nM) + FLIP-L overexpression_2
140	FLIP-L	TRAIL	250	Bortezomib	3	-5.4202	294.1525	0.27458	0.61695	0.36949	140_TRAIL (250 ngml) + Bortezomib (100 nM) + FLIP-L overexpression_3
FLIP-S overexpressing cells, TRAIL with bortezomib (100nM)
Dataset	Line	Agonist (ng/ml)	Dose	Co-treatment	Replicate	Mean log10(k) (a.u.)	Mean tau (min)	Surviving fraction	Classification accuracy (theta)	Classification accuracy (fate boundary)	Data folder name
141	FLIP-S	TRAIL	250	Bortezomib	1	-6.0686	383.0288	0.67308	0.89744	0.74359	141_TRAIL (250 ngml) + Bortezomib (100 nM) + FLIP-S overexpression_1
142	FLIP-S	TRAIL	250	Bortezomib	2	-6.0421	331.4688	0.76875	0.93125	0.85	142_TRAIL (250 ngml) + Bortezomib (100 nM) + FLIP-S overexpression_2
143	FLIP-S	TRAIL	250	Bortezomib	3	-6.169	361.1005	0.82337	0.92663	0.86413	143_TRAIL (250 ngml) + Bortezomib (100 nM) + FLIP-S overexpression_3
Bcl-2 overexpressing cells, TRAIL alone
Dataset	Line	Agonist (ng/ml)	Dose	Co-treatment	Replicate	Mean log10(k) (a.u.)	Mean tau (min)	Surviving fraction	Classification accuracy (theta)	Classification accuracy (fate boundary)	Data folder name
144	Bcl-2	TRAIL	250		1	-4.0106	73.6638	0.80172	0.19828	0.14655	144_TRAIL (250 ngml) + Bcl-2 overexpression_1
145	Bcl-2	TRAIL	250		2	-4.1455	87.2222	0.77778	0.21111	0.18889	145_TRAIL (250 ngml) + Bcl-2 overexpression_2
146	Bcl-2	TRAIL	250		3	-4.0323	82.2034	0.89831	0.11864	0.10169	146_TRAIL (250 ngml) + Bcl-2 overexpression_3
147	Bcl-2	TRAIL	500		1	-3.934	65.7391	0.75652	0.23478	0.16522	147_TRAIL (500 ngml) + Bcl-2 overexpression_1
148	Bcl-2	TRAIL	500		2	-4.0275	80.5978	0.88043	0.1087	0.076087	148_TRAIL (500 ngml) + Bcl-2 overexpression_2
Bcl-XL overexpressing cells, TRAIL alone
Dataset	Line	Agonist (ng/ml)	Dose	Co-treatment	Replicate	Mean log10(k) (a.u.)	Mean tau (min)	Surviving fraction	Classification accuracy (theta)	Classification accuracy (fate boundary)	Data folder name
149	Bcl-XL	TRAIL	25		1	-5.1206	269.7861	0.91444	0.41176	0.40642	149_TRAIL (25 ngml) + Bcl-XL overexpression_1
150	Bcl-XL	TRAIL	25		2	-5.4656	277.3181	0.91914	0.61995	0.60647	150_TRAIL (25 ngml) + Bcl-XL overexpression_2
151	Bcl-XL	TRAIL	50		1	-4.8625	237.9189	0.93514	0.24865	0.2	151_TRAIL (50 ngml) + Bcl-XL overexpression_1
152	Bcl-XL	TRAIL	50		2	-5.0436	229.7309	0.91501	0.39943	0.34844	152_TRAIL (50 ngml) + Bcl-XL overexpression_2
153	Bcl-XL	TRAIL	250		1	-3.9911	70.1515	0.74747	0.26263	0.20202	153_TRAIL (250 ngml) + Bcl-XL overexpression_1
154	Bcl-XL	TRAIL	250		2	-4.2032	96.5957	0.91489	0.10638	0.085106	154_TRAIL (250 ngml) + Bcl-XL overexpression_2
155	Bcl-XL	TRAIL	250		3	-4.0369	79.0217	0.93478	0.1087	0.1087	155_TRAIL (250 ngml) + Bcl-XL overexpression_3
156	Bcl-XL	TRAIL	500		1	-4.0391	75.5769	0.87179	0.16667	0.12821	156_TRAIL (500 ngml) + Bcl-XL overexpression_1
157	Bcl-XL	TRAIL	500		2	-4.0854	75.4082	0.71429	0.26531	0.18367	157_TRAIL (500 ngml) + Bcl-XL overexpression_2
Bcl-2 overexpressing cells, TRAIL with ABT-263 (100nM)
Dataset	Line	Agonist (ng/ml)	Dose	Co-treatment	Replicate	Mean log10(k) (a.u.)	Mean tau (min)	Surviving fraction	Classification accuracy (theta)	Classification accuracy (fate boundary)	Data folder name
158	Bcl-2	TRAIL	250	ABT	1	-4.0093	49.3018	0.11261	0.84685	0.68919	158_TRAIL (250 ngml) + ABT-263 (10 uM) + Bcl-2 overexpression_1
159	Bcl-2	TRAIL	250	ABT	2	-3.9532	48.8785	0.23364	0.7757	0.61682	159_TRAIL (250 ngml) + ABT-263 (10 uM) + Bcl-2 overexpression_2
Bcl-XL overexpressing cells, TRAIL with ABT-263 (100nM)
Dataset	Line	Agonist (ng/ml)	Dose	Co-treatment	Replicate	Mean log10(k) (a.u.)	Mean tau (min)	Surviving fraction	Classification accuracy (theta)	Classification accuracy (fate boundary)	Data folder name
160	Bcl-XL	TRAIL	250	ABT	1	-4.012	53.0682	0.25	0.74432	0.57955	160_TRAIL (250 ngml) + ABT-263 (10 uM) + Bcl-XL overexpression_1
161	Bcl-XL	TRAIL	250	ABT	2	-3.9545	54.2029	0.4058	0.5942	0.47826	161_TRAIL (250 ngml) + ABT-263 (10 uM) + Bcl-XL overexpression_2
