# Supplementary material for: Fractional killing arises from cell-to-cell variability in overcoming a caspase activity threshold
Source: Mol Syst Biol. 2015 May 7;11(5):803. doi: 10.15252/msb.20145584 (PMC4461398; doi:10.15252/msb.20145584)
Supplement: Supplementary file 3 [file msb0011-0803-sd3.zip › All_data/089_Mapatumumab+anti-Fc (10 nM) + Bortezomib (100 nM)_3/cell_parameters.tsv]

Mapa 10nM + Fc + Bortezomib 100nM
Cell #	Surviving	Time pre-MOMP	Max C8 activity pre-MOMP	Time of Max C8 activity (tau)	k	t0	r2 of fit
1	0	220	0.0032437	220	7.7283e-06	-30	0.96086
2	0	215	0.0041971	215	7.3058e-06	-25.9516	0.99668
3	0	250	0.0030009	250	6.834e-06	-30	0.98595
4	0	110	0.0061469	110	3.5876e-05	21.9964	0.99984
5	0	155	0.0046567	155	1.7615e-05	-14.1952	0.99673
6	0	75	0.0055609	75	4.6011e-05	13.0844	0.99962
7	0	335	0.0024425	335	3.7595e-06	-30	0.93804
8	0	60	0.0053407	60	5.6816e-05	21.3963	0.99678
9	0	305	0.003807	305	2.6507e-06	-29.9998	0.99541
10	0	275	0.0035266	275	3.1209e-06	-26.5859	0.99798
11	0	90	0.0068418	90	3.8181e-05	-5.3343	0.99985
12	0	405	0.0025129	405	1.8598e-06	-30	0.98408
13	0	90	0.0063196	90	5.012e-05	17.8089	0.99743
14	0	40	0.0044173	40	4.6259e-05	-2.756	0.99948
15	0	190	0.0085076	190	4.3491e-06	-30	0.91581
16	0	295	0.0042582	295	3.039e-06	-12.7297	0.99681
17	0	100	0.0064003	100	4.1465e-05	31.3569	0.99906
18	0	30	0.0050239	30	7.6323e-05	-0.0011243	0.97293
19	0	355	0.0027389	355	4.0141e-06	-30	0.73423
20	0	90	0.0053425	90	2.9871e-05	11.0956	0.99831
21	0	145	0.0050801	145	2.0095e-05	-0.069943	0.98915
22	0	360	0.0026616	360	1.9789e-06	-30	0.92131
23	0	170	0.0042647	170	1.3858e-05	-7.6857	0.99559
24	0	405	0.001947	405	3.2338e-06	-30	0.83256
25	0	175	0.0029977	175	8.5929e-06	-28.8186	0.98859
26	0	245	0.002212	245	5.9844e-06	-9.5784	0.98129
27	0	200	0.0030983	120	1.0373e-05	-16.0763	0.98167
28	0	270	0.0021669	270	4.4553e-06	-30	0.96709
29	0	320	0.0037966	320	4.5298e-06	-29.9999	0.9878
30	0	160	0.0045053	160	1.1252e-05	-19.2127	0.99543
31	0	105	0.0062199	105	3.5732e-05	24.2952	0.99972
32	0	190	0.0039232	190	7.4682e-06	-24.6848	0.9888
33	0	225	0.0043947	225	7.7244e-06	13.9859	0.99749
34	0	200	0.003301	200	8.3313e-06	-30	0.97846
35	0	180	0.0052666	180	8.0747e-06	53.5384	0.97995
36	0	195	0.0044406	195	6.9535e-06	2.0986	0.99446
37	0	120	0.0047742	120	2.059e-05	-4.0872	0.99697
38	0	205	0.0035322	205	9.5951e-06	-29.8444	0.98041
39	0	185	0.0038308	185	8.777e-06	-28.8138	0.98755
40	0	90	0.0053887	90	3.2874e-05	13.329	0.9978
41	0	85	0.0060552	85	4.5904e-05	12.1381	0.99999
42	0	140	0.0051652	140	1.8678e-05	11.6702	0.99932
43	0	95	0.0058066	95	3.9042e-05	25.4689	0.99952
44	0	65	0.0062195	65	5.1154e-05	2.5734	0.99997
45	0	40	0.0041975	40	0.00013162	24.369	0.99821
46	0	220	0.003887	220	6.8807e-06	-7.823	0.99885
47	0	300	0.002424	300	3.6054e-06	-29.9999	0.96485
48	0	80	0.0060347	80	5.1425e-05	24.4848	0.99957
49	0	75	0.006154	75	5.956e-05	21.4764	0.99815
50	0	150	0.0046065	150	1.1521e-05	-3.1775	0.99228
51	0	85	0.0067272	85	3.6692e-05	2.8123	0.99814
52	0	120	0.0051126	120	1.4902e-05	-2.3411	0.99839
53	0	85	0.0057314	85	3.179e-05	9.8744	0.99722
54	0	105	0.0067288	105	2.6599e-05	8.1906	0.98842
55	0	90	0.0058595	90	2.811e-05	14.8692	0.99555
56	0	80	0.005317	80	4.3248e-05	26.5666	0.99923
57	0	170	0.0044825	170	8.5509e-06	2.7642	0.99743
58	0	140	0.0052751	140	2.0402e-05	14.7828	0.99991
59	0	290	0.0031084	290	3.7149e-06	-30	0.97812
60	0	165	0.0048012	165	1.2456e-05	11.9309	0.99866
61	0	325	0.003339	325	3.3407e-06	-30	0.89018
62	0	135	0.0057791	135	2.5215e-05	25.3081	0.99982
63	0	460	0.0027748	460	1.6582e-06	-30	0.80999
64	0	270	0.0037308	270	4.5268e-06	-20.0651	0.99463
65	0	440	0.0027379	440	2.1018e-06	-30	0.98165
66	0	430	0.0034432	430	1.7834e-06	-30	0.87574
67	0	490	0.003462	490	1.0629e-06	-30	0.83666
68	0	115	0.0062475	115	3.0974e-05	9.6483	0.99988
69	0	210	0.0031931	210	5.5361e-06	-22.3197	0.99108
70	0	270	0.0037851	270	3.9825e-06	-30	0.98898
71	0	100	0.0062021	100	3.7568e-05	14.3814	0.99874
72	0	210	0.0042401	210	7.4066e-06	-28.8109	0.98475
73	0	235	0.004182	235	4.5989e-06	-26.4728	0.99786
74	0	105	0.0056464	105	2.5034e-05	-3.5412	0.99959
75	0	75	0.0053014	75	3.539e-05	6.2979	0.99917
76	0	125	0.0053999	125	1.9402e-05	-6.5042	0.99911
77	0	95	0.0056777	95	3.6546e-05	18.428	0.99886
78	0	105	0.0068303	105	4.6051e-05	20.7189	0.99779
79	0	430	0.0021187	430	2.397e-06	-30	0.93522
80	0	375	0.0029767	375	2.0732e-06	-30	0.96404
81	0	180	0.0036399	180	1.1796e-05	-18.0473	0.98019
82	0	290	0.0037528	290	2.7205e-06	-30	0.94351
83	0	160	0.0043938	160	1.7843e-05	-3.5045	0.98932
84	0	90	0.0060375	90	4.7497e-05	20.3743	0.99852
85	0	135	0.0037704	135	1.6277e-05	-0.11055	0.9855
86	0	350	0.0036859	350	2.0979e-06	-30	0.96588
87	0	275	0.0036674	275	3.2065e-06	-30	0.99071
88	0	150	0.0036621	150	1.2604e-05	-8.9078	0.98639
89	0	125	0.0048684	125	2.2276e-05	7.1437	0.99389
90	0	135	0.0051537	135	2.6758e-05	8.395	0.99397
91	0	185	0.003859	185	1.0423e-05	18.093	0.99773
92	0	65	0.0038478	65	5.6959e-05	23.1312	0.99742
93	0	210	0.0045746	210	4.6734e-06	-20.5963	0.99497
94	0	260	0.0034252	260	3.7978e-06	-30	0.97359
95	0	315	0.0031844	315	3.2305e-06	-30	0.9223
96	0	140	0.0054368	140	2.4118e-05	14.8552	0.99888
97	0	90	0.0039283	90	3.0298e-05	13.9061	0.99968
98	0	315	0.0026623	315	4.5343e-06	-30	0.88661
99	1	Inf	0.00069196	205	2.2144e-06	-3.8555	0.99607
100	0	75	0.0055807	75	6.0808e-05	23.5386	0.99913
101	0	55	0.0062023	55	6.2006e-05	6.5434	0.99906
102	0	215	0.003406	215	5.4672e-06	-30	0.97693
103	0	75	0.0064157	75	4.8984e-05	5.8224	0.99977
104	0	190	0.0034669	190	7.1865e-06	-18.7109	0.9906
105	0	325	0.0018056	145	4.1595e-06	-30	0.92982
106	0	405	0.0022677	405	2.6749e-06	-30	0.91995
107	0	290	0.0026416	290	6.1231e-06	-30	0.86967
108	0	290	0.0025829	100	6.2567e-06	-30	0.90961
109	0	165	0.0041806	165	1.5924e-05	-2.4556	0.98675
110	0	110	0.0060311	110	3.4507e-05	20.4405	0.99994
111	0	395	0.0025211	395	2.6889e-06	-30	0.80741
112	0	200	0.0050617	200	6.4402e-06	-29.1995	0.98798
113	0	220	0.0048372	220	8.8562e-06	21.779	0.99858
114	0	65	0.0059329	65	4.8519e-05	11.6995	0.99875
115	0	45	0.0040732	45	3.7523e-05	15	0.81975
116	0	135	0.0055963	135	2.0951e-05	15.1745	0.99983
117	0	80	0.0060599	80	5.2318e-05	20.7281	0.99842
118	0	205	0.0030653	205	8.3689e-06	-26.3612	0.96188
119	0	70	0.0069242	70	5.141e-05	11.1322	0.9944
120	0	60	0.0044408	60	8.162e-05	23.7429	0.9965
121	0	380	0.0029769	380	2.5693e-06	-30	0.90307
122	0	255	0.0030129	255	6.0264e-06	-27.0361	0.99348
123	0	65	0.0053175	65	5.0453e-05	5.5166	0.99986
124	0	190	0.0042447	190	9.6054e-06	0.50499	0.99751
125	0	190	0.0043059	190	9.7992e-06	4.6705	0.99845
126	0	370	0.0032917	370	2.6631e-06	-30	0.95529
127	0	330	0.0021233	330	3.9437e-06	-30	0.85017
128	0	95	0.0056546	95	4.4887e-05	15.4438	0.99478
129	0	110	0.0064974	110	2.8734e-05	11.5366	0.99791
130	0	365	0.0028503	50	0	0	0
131	0	115	0.0051851	115	2.7962e-05	7.1881	0.99273
132	0	195	0.0043943	195	7.6523e-06	-20.4785	0.99406
133	0	235	0.0039213	235	4.2924e-06	-30	0.98424
134	0	145	0.0056824	145	1.1112e-05	-8.6467	0.9976
135	0	95	0.0055481	95	3.6886e-05	4.238	0.9836
136	0	370	0.0031059	370	2.3064e-06	-30	0.88803
137	0	115	0.0053798	115	2.5456e-05	-30	0.96014
138	0	300	0.003614	300	2.8982e-06	-30	0.98392
139	0	260	0.0033895	260	5.118e-06	-30	0.95147
140	0	175	0.0050048	175	1.2012e-05	4.5235	0.99786
141	0	130	0.0048494	130	1.838e-05	9.3256	0.9977
142	0	410	0.0020839	410	3.2507e-06	-30	0.86387
143	0	230	0.0037904	230	5.8642e-06	-19.5103	0.99383
144	0	125	0.0055405	125	1.8664e-05	16.8521	0.99791
145	0	245	0.0040236	245	3.1181e-06	-30	0.98479
146	0	190	0.0042205	190	8.6991e-06	-6.9645	0.99468
147	0	205	0.0038344	205	7.2627e-06	1.4205	0.99902
148	0	175	0.0047999	175	1.0742e-05	15.402	0.99949
149	0	135	0.0049583	135	2.3401e-05	3.8421	0.99392
150	0	200	0.0035813	200	8.4331e-06	8.9011	0.99824
151	0	350	0.0028522	350	2.8933e-06	-30	0.94499
152	0	145	0.0041965	145	1.5992e-05	16.2328	0.99977
153	0	150	0.0037691	150	1.1163e-05	-16.0243	0.98449
154	0	120	0.0063723	120	2.2294e-05	11.26	0.99927
155	0	185	0.0042128	185	8.9333e-06	-3.6855	0.99935
156	0	120	0.0044944	120	2.5675e-05	15.2903	0.9956
157	0	115	0.0040239	115	2.0218e-05	6.8405	0.99024
158	0	190	0.0036665	190	7.6264e-06	-30	0.98595
159	0	265	0.0027242	265	4.0164e-06	-30	0.94228
160	0	155	0.0045187	155	1.2318e-05	-5.3579	0.99579
161	0	210	0.0036353	210	7.7289e-06	-30	0.97977
162	0	140	0.0059169	140	1.53e-05	10.2808	0.99811
163	0	275	0.002363	275	4.4068e-06	-30	0.96636
164	0	125	0.0050627	125	1.7347e-05	16.1711	0.99548
165	0	255	0.0031769	255	4.4868e-06	-29.9999	0.97069
166	0	330	0.0032846	330	2.8378e-06	-28.721	0.99681
167	0	280	0.0025078	280	5.9539e-06	-30	0.97395
168	0	165	0.0047982	165	1.5943e-05	0.29191	0.99732
169	0	65	0.0054646	65	7.3956e-05	24.145	0.99845
170	0	160	0.0043825	160	1.1956e-05	-2.6047	0.99343
171	0	180	0.003206	180	7.346e-06	2.6553	0.99799
172	0	325	0.0029434	325	3.6038e-06	-30	0.90118
173	0	45	0.0045283	45	4.7209e-05	15	0.83327
174	0	195	0.0034383	195	8.7132e-06	-13.616	0.9889
175	0	305	0.0031153	305	4.1383e-06	-30	0.96785
176	0	70	0.0055953	70	6.3179e-05	21.5602	0.99716
177	0	95	0.0058601	95	4.1572e-05	23.3712	0.99982
178	0	335	0.0034728	335	3.4674e-06	20.8332	0.99436
179	0	175	0.0042021	175	1.3999e-05	-13.5274	0.99463
180	0	240	0.0034529	240	6.2206e-06	-30	0.97798
181	0	250	0.0031899	250	5.2194e-06	-29.9999	0.9799
182	0	65	0.0067704	65	5.3372e-05	4.3182	0.99912
183	0	115	0.0052216	115	1.9896e-05	3.1587	0.99963
184	0	295	0.002655	295	4.4339e-06	-30	0.9196
185	0	40	0.0055682	40	7.4487e-05	6.1113	0.99961
186	0	125	0.0062423	125	2.2431e-05	17.7568	0.99571
187	0	95	0.0036866	95	2.4505e-05	24.0817	0.9995
188	0	140	0.0044798	140	1.5503e-05	-3.3618	0.99644
189	0	200	0.0039031	200	8.5282e-06	-19.1991	0.98875
190	0	90	0.0051224	90	3.8833e-05	33.9227	0.99856
191	0	165	0.0048253	165	9.6497e-06	-29.9996	0.99326
192	0	145	0.0048077	145	1.5834e-05	-5.7599	0.99561
193	0	110	0.0058862	110	3.7201e-05	3.6893	0.99467
194	0	135	0.0054069	135	2.0147e-05	6.6456	0.99945
195	0	225	0.0034217	225	6.8154e-06	-19.8601	0.99414
196	0	90	0.0063581	90	5.0504e-05	22.0932	0.99921
197	0	95	0.0050917	95	2.9399e-05	13.4139	0.99508
198	0	435	0.0032722	435	1.499e-06	-30	0.97425
199	0	490	0.0021829	490	1.9059e-06	-30	0.69704
200	0	50	0.0051387	50	7.0217e-05	20	0.94789
201	0	90	0.0054928	90	4.8625e-05	18.9139	0.99757
202	0	210	0.0049797	210	9.5392e-06	11.4103	0.99945
203	0	180	0.0055411	180	1.2217e-05	5.5688	0.99873
204	0	335	0.0025562	95	5.2093e-06	-30	0.78961
205	0	200	0.0043463	200	9.1496e-06	-5.0283	0.9996
206	0	65	0.0056992	65	4.6522e-05	0.78036	0.99995
207	0	175	0.0047707	175	9.7019e-06	2.1845	0.99702
208	0	250	0.0032216	250	6.1032e-06	-30	0.98972
209	0	270	0.0028669	270	4.6665e-06	-30	0.97911
210	0	30	0.002925	30	0.00013529	23.3281	0.99679
211	0	325	0.0023935	325	5.0172e-06	-30	0.94433
212	0	300	0.0024282	300	5.2735e-06	-30	0.9129
213	0	40	0.0038565	40	9.8883e-05	19.8829	0.99916
214	0	130	0.0060144	130	2.4501e-05	25.1383	0.99744
215	0	285	0.0036343	285	4.5133e-06	-30	0.97437
216	0	130	0.0036245	130	1.4081e-05	-11.91	0.98534
217	0	165	0.0034504	165	8.1596e-06	-30	0.95059
218	0	225	0.0030751	225	6.7141e-06	-30	0.98134
219	0	50	0.0052	50	6.9279e-05	8.814	0.99989
220	0	180	0.0036142	180	1.0139e-05	-25.948	0.9911
221	0	420	0.0033541	420	1.8632e-06	0.36459	0.99589
222	0	165	0.0048823	165	1.0564e-05	-5.7063	0.99961
223	0	230	0.0040662	230	5.407e-06	-23.1395	0.99581
224	0	360	0.0030413	360	1.989e-06	-18.325	0.96961
225	0	100	0.005281	100	2.8214e-05	16.4374	0.99771
226	0	130	0.0041009	130	1.6353e-05	6.2336	0.99935
227	0	170	0.0042831	170	1.0207e-05	-15.6392	0.99773
228	0	120	0.0041692	120	1.4394e-05	-30	0.97977
229	0	210	0.0033844	210	9.7167e-06	-19.4895	0.98987
230	0	360	0.0024288	360	2.1651e-06	-30	0.89362
231	0	485	0.003062	485	1.4142e-06	-30	0.95056
232	0	85	0.0049666	85	4.5563e-05	17.9963	0.9962
233	0	150	0.0045284	150	2.0469e-05	10.7979	0.99631
234	0	35	0.0041255	35	8.1296e-05	4.9947	0.99988
235	0	415	0.0033327	415	2.4077e-06	-30	0.86685
236	0	90	0.0052541	90	3.947e-05	19.6367	0.99871
237	0	490	0.0032352	490	1.3186e-06	-29.9999	0.99266
238	1	Inf	0.00069667	460	1.0478e-06	50.4944	0.98989
239	0	90	0.005339	90	3.6971e-05	16.963	0.9972
240	0	470	0.002678	470	1.826e-06	-30	0.96079
241	0	340	0.0026612	340	3.0983e-06	-30	0.98947
242	0	115	0.0051234	115	3.048e-05	19.9264	0.999
243	0	140	0.0050305	140	1.4247e-05	17.2698	0.9975
244	0	105	0.0058209	105	2.6357e-05	8.3198	0.9994
245	0	110	0.0054914	110	2.4557e-05	1.2042	0.99996
246	0	125	0.0065206	125	2.257e-05	3.108	0.99941
247	0	400	0.0030106	400	2.1836e-06	-30	0.9876
248	0	35	0.0027813	35	5.4387e-05	4.9966	0.99957
249	0	250	0.0029678	250	5.6255e-06	-29.9999	0.98257
250	0	190	0.0057824	190	2.0174e-05	70.7854	0.98638
251	0	190	0.0042644	190	7.9212e-06	-28.6741	0.99234
252	0	100	0.0057657	100	2.5256e-05	-18.5028	0.99848
253	0	205	0.0043835	205	5.7625e-06	-29.9997	0.99649
254	0	60	0.0051224	60	8.6357e-05	23.6444	0.99587
255	0	165	0.004117	165	1.3689e-05	-5.7111	0.99582
256	0	160	0.0043736	160	1.0568e-05	-25.945	0.99151
257	0	140	0.0056954	140	1.6904e-05	-20.7885	0.99449
258	0	140	0.0052564	140	2.0224e-05	-1.4142	0.99733
259	0	115	0.0056699	115	2.9093e-05	22.1166	0.99985
260	0	85	0.0064114	85	3.6164e-05	-3.387	0.99991
261	0	205	0.003778	205	1.0334e-05	-19.5474	0.99199
262	0	165	0.0051419	165	1.6986e-05	11.2427	0.99892
263	0	120	0.0058089	120	2.443e-05	17.9196	0.99884
264	0	140	0.004915	140	1.7352e-05	0.46764	0.99313
265	0	190	0.0041446	190	1.1675e-05	-8.2147	0.99415
266	0	470	0.0019069	470	2.1607e-06	-30	0.79737
267	0	80	0.0069016	80	5.028e-05	7.1131	0.99988
268	0	135	0.00559	135	2.0669e-05	8.7888	0.99935
269	0	100	0.0060554	100	3.082e-05	10.2533	0.99839
270	0	125	0.005318	125	1.7184e-05	5.1206	0.9997
271	0	475	0.004417	475	8.3452e-07	48.2939	0.98662
272	0	380	0.004047	380	7.9078e-07	-29.8501	0.98453
273	0	120	0.0059485	120	2.3723e-05	19.8086	0.99482
274	0	125	0.0052235	125	2.2475e-05	9.1577	0.99662
275	0	30	0.0045994	30	0.00019934	21.1473	0.99231
276	0	275	0.0024106	100	5.7639e-06	-30	0.88096
277	0	105	0.0052668	105	2.9051e-05	13.2963	0.99619
278	0	175	0.0047429	175	8.1636e-06	-1.2005	0.99793
279	0	30	0.0057625	30	7.9027e-05	-0.00015104	0.86171
280	0	250	0.0025571	100	6.923e-06	-30	0.90224
281	0	220	0.0036547	220	7.4209e-06	-30	0.98553
282	0	110	0.0054788	110	2.2861e-05	6.8535	0.99868
283	0	310	0.0036506	310	4.12e-06	-30	0.88688
284	0	225	0.0046398	225	9.224e-06	3.0757	0.99655
285	0	70	0.0054875	70	4.9544e-05	14.85	0.99978
286	0	265	0.0028712	265	6.1689e-06	-30	0.97321
287	0	175	0.0043376	175	1.0191e-05	-13.3173	0.98787
288	0	335	0.0034636	335	3.3763e-06	-30	0.9856
289	0	275	0.0021029	110	5.4626e-06	-30	0.85356
290	0	245	0.0023939	100	6.4359e-06	-30	0.91555
291	0	290	0.0035257	290	2.8466e-06	-30	0.88319
292	0	445	0.0029445	445	1.3636e-06	-30	0.75525
293	0	250	0.0029253	250	6.3784e-06	-30	0.94556
294	0	250	0.0036602	250	4.0984e-06	-29.9999	0.973
295	0	145	0.0043584	145	1.7281e-05	-13.2738	0.98785
296	0	170	0.0041608	170	7.4636e-06	-18.0899	0.98542
297	0	85	0.00536	85	4.5648e-05	19.4797	0.99805
298	0	235	0.0032836	235	7.611e-06	-30	0.9812
299	0	80	0.0057347	80	5.5274e-05	18.849	0.99652
300	0	30	0.0044153	30	0.00019969	22.2559	0.99484
301	0	125	0.0056365	125	2.4531e-05	20.8961	0.99989
302	0	90	0.0059003	90	3.7977e-05	18.972	0.99854
303	0	285	0.0026063	285	2.3409e-06	-29.9978	0.98696
304	0	100	0.0065227	100	2.9649e-05	8.3635	0.99856
305	0	220	0.0034701	220	9.5634e-06	-20.3966	0.98629
306	0	145	0.0054522	145	2.1653e-05	19.1459	0.99905
307	0	105	0.0060753	105	2.3277e-05	-0.80129	0.99869
308	0	115	0.0059237	115	3.199e-05	15.9891	0.99833
309	0	290	0.002931	290	4.7082e-06	-30	0.95176
310	1	Inf	0.0080994	60	0.00022789	21.8791	0.98979
311	0	110	0.0055369	110	3.1155e-05	22.6554	0.999
312	0	125	0.0058671	125	3.0964e-05	9.8761	0.99602
313	0	150	0.0031563	100	1.318e-05	-22.109	0.98364
314	0	120	0.0053533	120	2.2012e-05	8.0558	0.9943
315	0	200	0.0046132	200	1.2821e-05	14.1602	0.99951
316	0	110	0.0056696	110	2.8016e-05	14.7433	0.99938
317	0	180	0.0047316	180	1.1627e-05	-4.5701	0.99988
318	0	105	0.0056015	105	3.3439e-05	16.9171	0.99822
319	0	215	0.0041664	215	1.091e-05	-10.8487	0.99159
320	0	195	0.004276	195	8.5402e-06	-11.2449	0.99484
321	0	325	0.0025002	325	2.9088e-06	17.1024	0.9989
322	0	375	0.0022732	375	1.6394e-06	-30	0.84976
323	0	50	0.0034805	50	6.8884e-05	17.3192	0.99322
324	0	125	0.0055902	125	3.0441e-05	13.33	0.99695
325	0	160	0.0043963	160	1.5841e-05	1.6229	0.99469
326	0	380	0.0019923	380	1.7058e-06	-30	0.93208
327	0	70	0.0032837	70	3.9872e-05	23.3847	0.99862
328	0	405	0.0023708	405	1.4293e-06	-30	0.97088
329	0	200	0.005006	200	7.3608e-06	20.4512	0.99645
330	0	195	0.0033676	195	8.7313e-06	-30	0.97131
331	0	195	0.0040092	195	1.0299e-05	-8.9775	0.99449
332	0	50	0.0045767	50	7.4128e-05	20	0.95816
333	0	290	0.0046123	290	2.2539e-06	-29.9999	0.98257
334	0	120	0.0032672	120	1.8282e-05	3.5852	0.99101
335	0	185	0.0038949	185	8.8901e-06	-12.914	0.99156
336	0	140	0.0059812	140	1.9268e-05	34.8584	0.994
337	0	215	0.0040922	215	7.6842e-06	-15.4271	0.98901
338	0	150	0.0051359	150	1.4794e-05	10.0564	0.99818
339	0	170	0.005709	170	9.8862e-06	11.6282	0.98771
340	0	135	0.0041284	135	2.1462e-05	7.861	0.99345
341	0	30	0.0033571	30	0.00015531	23.1957	0.9965
342	0	160	0.0033808	160	1.2243e-05	-11.8001	0.98405
343	0	100	0.0072427	100	3.9475e-05	11.4257	0.99914
344	0	240	0.0034505	240	4.8366e-06	-30	0.97673
345	0	90	0.0059068	90	4.3171e-05	17.5161	0.99983
346	0	100	0.0054524	100	2.7109e-05	3.7302	0.9998
347	0	100	0.0055277	100	3.5061e-05	25.7681	0.99987
348	0	40	0.0045533	40	0.00013917	23.1088	0.9965
349	0	440	0.0032362	440	2.1136e-06	-30	0.80924
350	0	60	0.0055944	60	7.4361e-05	17.8891	0.99841
351	0	65	0.0054042	65	7.4578e-05	22.9382	0.99696
352	0	45	0.0046291	45	5.7355e-05	15	0.86695
353	0	145	0.004362	145	1.7407e-05	-12.3648	0.99522
354	1	Inf	0.0017779	100	1.1065e-05	-9.8575	0.947
355	0	140	0.0049903	140	2.0563e-05	16.4696	0.99897
356	0	105	0.0045733	105	2.4086e-05	21.2343	0.98491
357	0	185	0.0039577	185	1.2916e-05	0.53814	0.98945
358	0	120	0.0045132	120	2.1261e-05	18.5021	0.9837
359	0	200	0.0038328	200	1.0018e-05	-0.1891	0.99885
360	0	230	0.0034339	230	6.1919e-06	-25.081	0.96864
361	0	155	0.0041146	155	1.4837e-05	2.8301	0.99112
362	0	90	0.0056058	90	4.2422e-05	32.6979	0.99774
363	0	190	0.0041657	190	4.9445e-06	-15.0782	0.99381
364	0	180	0.0038024	105	1.3037e-05	-27.271	0.98028
365	0	275	0.0033149	275	4.5057e-06	-30	0.96849
366	0	225	0.0039878	225	6.9034e-06	-20.1787	0.98894
367	0	135	0.005914	135	1.7996e-05	-2.5847	0.99892
368	0	185	0.0042792	185	8.4076e-06	-24.4657	0.97572
369	0	130	0.005148	130	2.8174e-05	13.4229	0.99562
370	0	140	0.0043358	140	2.0834e-05	3.1718	0.9865
371	0	115	0.0045962	115	2.4888e-05	29.7907	0.99729
372	0	180	0.0036754	180	1.0368e-05	-28.3968	0.96831
373	0	310	0.0026784	310	3.7184e-06	-29.9999	0.95523
374	0	135	0.0053247	135	2.3423e-05	14.118	0.99837
375	0	165	0.0051274	165	9.2152e-06	-14.7745	0.99489
376	0	240	0.0034288	240	5.1293e-06	-29.9999	0.97333
377	0	170	0.0043755	170	1.1817e-05	-28.3397	0.99936
378	0	90	0.0055554	90	2.3991e-05	17.7787	0.99132
379	0	490	0.002305	490	1.3211e-06	-30	0.96761
380	0	420	0.0024113	420	2.3288e-06	-30	0.85977
381	0	105	0.0053137	105	3.2275e-05	17.5746	0.99865
382	0	405	0.0027332	405	1.968e-06	-30	0.94461
383	0	240	0.0021294	240	5.3367e-06	-30	0.87695
384	0	355	0.0022795	355	2.9684e-06	-30	0.9338
385	0	150	0.0034332	145	2.0601e-05	26.801	0.98983
386	0	80	0.0049235	80	5.4149e-05	28.4946	0.99999
387	0	170	0.0029293	130	1.4259e-05	17.4677	0.98731
388	0	185	0.0028944	95	8.8335e-06	-27.2141	0.95668
389	0	55	0.003189	55	3.3625e-05	0.089636	0.99962
390	0	355	0.0026858	355	3.2372e-06	-30	0.94773
391	0	125	0.0051029	125	3.1029e-05	24.9806	0.99696
392	0	85	0.0043389	85	4.2757e-05	22.0693	0.99918
393	0	405	0.0024199	405	2.0851e-06	-29.9999	0.97183
394	0	265	0.0030207	105	6.9007e-06	-30	0.88703
395	0	110	0.0078093	110	5.293e-05	25.8743	0.99912
396	0	55	0.0049627	55	8.6933e-05	24.9969	0.99725
397	0	305	0.0031966	305	2.5773e-06	-30	0.84459
398	0	75	0.006573	75	4.3792e-05	7.0676	0.99927
399	0	185	0.0031869	185	8.8668e-06	-24.0182	0.98628
400	0	150	0.0054793	150	2.2603e-05	29.4757	0.99975
401	0	385	0.0027497	385	2.1447e-06	-24.6209	0.99135
402	1	Inf	0.00053124	185	1.8388e-06	12.1	0.9966
403	0	145	0.0053512	145	2.2881e-05	28.4989	0.99994
404	0	160	0.0048506	160	1.5291e-05	15.7853	0.99908
405	0	260	0.0027775	260	6.3598e-06	-30	0.96035
406	0	120	0.0058096	120	3.0924e-05	29.9205	0.99983
407	0	305	0.0031531	305	3.9417e-06	-29.9998	0.98453
408	0	125	0.0063518	125	2.6951e-05	0.99892	0.99874
409	0	175	0.0027056	175	6.6046e-06	20.7622	0.99908
410	0	210	0.0036875	210	9.1317e-06	4.6302	0.99969
411	0	60	0.0038678	60	4.4371e-05	16.7488	0.99587
412	0	205	0.0045004	205	1.0541e-05	9.3125	0.99404
413	0	320	0.0039484	320	4.9157e-06	55.5824	0.99893
414	0	80	0.0048547	80	4.4508e-05	23.6062	0.99944
415	0	105	0.0048832	105	3.0464e-05	17.5611	0.99882
416	0	390	0.0024747	390	2.5129e-06	-30	0.98012
417	0	365	0.0022733	365	3.5818e-06	-30	0.95786
418	0	210	0.0050051	210	7.5567e-06	-15.8619	0.98771
419	0	150	0.0046185	150	1.5752e-05	-3.2986	0.99284
420	0	365	0.0034928	365	3.1368e-06	-30	0.95615
421	0	485	0.0031824	485	1.6366e-06	-30	0.96674
422	0	90	0.0052383	90	3.7837e-05	28.9871	0.99965
423	0	90	0.0027493	90	1.664e-05	27.385	0.98192
424	0	420	0.00090515	90	1.0925e-06	-30	0.51064
425	0	330	0.0036433	330	3.5662e-06	25.7934	0.99119
426	0	200	0.0041437	200	7.1615e-06	-30	0.98096
427	0	370	0.0034678	370	2.8101e-06	-30	0.70504
428	0	295	0.0051078	295	6.2293e-06	47.794	0.9949
429	0	180	0.0039084	180	1.0365e-05	-10.5574	0.99218
430	0	120	0.0046648	120	1.8857e-05	2.7622	0.99976
431	0	130	0.0052625	130	2.4215e-05	16.395	0.99993
432	0	470	0.0036758	470	1.7092e-06	-30	0.91991
433	0	165	0.0039765	165	1.1774e-05	-14.1699	0.98769
434	0	255	0.0029572	255	6.3095e-06	-30	0.97301
435	0	165	0.0047081	165	1.3044e-05	13.0661	0.99716
436	0	120	0.0063252	120	2.7677e-05	0.21484	0.99995
437	0	155	0.0048783	155	1.7082e-05	32.2511	0.99908
438	0	220	0.0033446	220	5.9378e-06	-30	0.9703
439	0	130	0.0050752	130	1.8325e-05	9.5899	0.99981
440	0	145	0.0051659	145	1.739e-05	-13.6182	0.99522
441	0	225	0.003189	225	6.4689e-06	-30	0.92685
442	0	130	0.0053176	130	2.6343e-05	18.5477	0.99936
443	0	405	0.0026841	405	2.5315e-06	-30	0.90197
444	0	360	0.0021777	360	3.7022e-06	-30	0.87158
445	0	135	0.0055856	135	2.3758e-05	18.3095	0.99877
446	0	175	0.0045864	175	1.1127e-05	-7.1405	0.9907
447	0	145	0.0045994	145	1.853e-05	1.3158	0.99348
448	0	100	0.0060373	100	3.684e-05	38.2136	0.99408
449	0	225	0.0054525	225	7.101e-06	26.1448	0.99072
450	0	110	0.0058416	110	2.7424e-05	14.8315	0.99899
451	0	250	0.0048047	250	4.6853e-06	2.7125	0.99278
452	0	235	0.0059639	235	6.6416e-06	15.3143	0.98923
453	0	485	0.0017868	485	2.2014e-06	-30	0.78675
454	0	220	0.0039079	220	7.1934e-06	-22.6078	0.98123
455	0	290	0.0027427	290	5.5542e-06	-30	0.91822
456	0	360	0.0026749	360	2.5591e-06	-30	0.94596
457	0	325	0.00244	135	5.194e-06	-30	0.90581
458	0	180	0.0032617	180	1.0683e-05	-19.2754	0.97998
459	0	160	0.0044509	160	1.6152e-05	2.5586	0.99495
460	0	100	0.0046468	100	2.5681e-05	33.4242	0.99422
461	0	70	0.0041902	70	5.3613e-05	25.4108	0.99947
462	0	55	0.0040363	55	8.8353e-05	24.342	0.99511
463	0	340	0.0019727	340	3.0167e-06	-30	0.66138
464	0	130	0.0050628	130	2.2107e-05	3.9556	0.99677
465	0	95	0.0065209	95	5.6856e-05	18.8043	0.99649
466	0	335	0.0036383	335	2.2056e-06	9.2365	0.99174
467	0	290	0.0026198	115	6.1259e-06	-30	0.89712
468	0	215	0.0033715	215	8.8094e-06	-30	0.97889
469	0	290	0.0039026	290	3.0061e-06	47.5763	0.99731
470	0	175	0.004511	175	1.2032e-05	-16.6701	0.99088
471	0	210	0.0046194	210	7.0964e-06	9.3377	0.99811
472	0	145	0.0053316	145	1.6377e-05	-3.3965	0.99879
473	0	325	0.0036031	325	3.0355e-06	4.801	0.99509
474	0	140	0.0046412	140	1.5065e-05	-1.9439	0.99385
475	0	135	0.005214	135	2.0003e-05	16.8639	0.99971
476	0	95	0.005734	95	3.9446e-05	15.2228	0.99667
477	0	195	0.0042926	195	1.2112e-05	-4.0516	0.9975
478	0	330	0.0023971	330	3.6697e-06	-30	0.879
479	0	75	0.0040277	75	4.6028e-05	22.8814	0.99858
480	0	235	0.0038042	235	9.2937e-06	-30	0.98202
481	0	205	0.0025157	205	5.9888e-06	-25.3488	0.96301
482	0	85	0.0059606	85	3.4609e-05	2.4991	0.99977
483	0	80	0.0045701	80	3.2354e-05	6.3475	0.99987
484	0	355	0.0029633	355	5.291e-06	-30	0.97795
485	0	345	0.0040155	345	3.0532e-06	-30	0.99231
486	0	205	0.0038979	205	6.7457e-06	-8.3398	0.99815
487	0	90	0.005883	90	4.6021e-05	19.2774	0.99808
488	0	175	0.0042003	175	9.6435e-06	-27.188	0.99727
489	0	320	0.0024983	320	5.059e-06	-30	0.90697
490	0	125	0.0053689	125	2.8435e-05	8.4792	0.99519
491	0	190	0.0042436	190	1.0187e-05	-11.1286	0.99776
492	0	185	0.0040539	185	1.3298e-05	0.16925	0.99362
493	0	225	0.0035191	225	5.8072e-06	-30	0.97923
494	1	Inf	0.004229	275	5.9062e-06	-29.3824	0.99114
495	0	95	0.0066943	95	3.3836e-05	2.7088	0.99892
496	0	95	0.0052107	95	2.8485e-05	-2.2467	0.99972
497	0	165	0.0053126	165	1.2609e-05	13.9179	0.9987
498	0	95	0.0068161	95	3.2113e-05	4.2283	0.99651
499	0	115	0.0054172	115	2.5596e-05	5.9397	0.99645
500	0	30	0.00074387	30	8.457e-06	-6.0467	0.87509
501	0	70	0.0060545	70	7.4647e-05	21.7911	0.99708
502	0	210	0.0034808	210	6.3135e-06	-16.3789	0.98814
503	0	60	0.0054822	60	8.5356e-05	23.8902	0.99726
504	0	220	0.0044292	220	6.2569e-06	-30	0.95196
505	0	145	0.0045422	145	1.1021e-05	-14.8144	0.99925
506	0	130	0.0054489	130	1.7168e-05	7.585	0.99931
507	0	105	0.0059488	105	2.7515e-05	-3.1796	0.99992
508	0	295	0.0032939	295	3.7785e-06	-29.9999	0.96618
509	0	325	0.0031404	325	2.9395e-06	-30	0.88487
510	0	345	0.0028723	345	2.4687e-06	-29.9999	0.98311
511	0	210	0.0036329	210	8.0587e-06	-10.4553	0.99482
512	0	120	0.0055779	120	2.7397e-05	14.7074	0.99907
513	0	415	0.0030438	415	2.0647e-06	-30	0.9824
514	0	170	0.0044573	170	1.5495e-05	-6.2569	0.99079
515	0	180	0.0041275	125	1.561e-05	-11.3825	0.98638
516	0	200	0.0039394	200	6.5026e-06	-1.1601	0.99179
517	0	95	0.0058005	95	2.7936e-05	20.2682	0.99596
518	0	330	0.0020664	330	4.1951e-06	-30	0.81826
519	0	35	0.001728	35	6.3432e-05	23.0936	0.99678
520	0	165	0.0048776	165	1.2935e-05	-2.6587	0.99804
521	0	80	0.0058089	80	4.0274e-05	17.3558	0.99873
522	0	120	0.0054032	120	1.9167e-05	2.6798	0.99916
523	0	210	0.003664	210	6.9508e-06	-29.1613	0.98432
524	0	390	0.002167	390	2.6756e-06	-30	0.82614
525	0	275	0.0031343	275	6.9854e-06	-30	0.95126
526	0	300	0.0029937	300	4.4349e-06	-30	0.91546
527	0	70	0.0068512	70	6.7737e-05	13.1693	0.99982
528	0	200	0.0038263	200	7.7864e-06	-24.1933	0.98359
529	0	160	0.0048322	160	1.3781e-05	2.5168	0.99779
530	0	150	0.0051802	150	1.7318e-05	12.0714	0.99995
531	0	335	0.0028789	335	4.2448e-06	-30	0.97078
532	0	260	0.0033457	260	5.3878e-06	-30	0.97189
533	0	265	0.0032868	265	4.6445e-06	-30	0.95851
534	0	90	0.0053598	90	3.7078e-05	21.5052	0.99933
535	0	490	0.001923	490	1.5721e-06	-30	0.8549
536	0	110	0.0050237	110	2.1937e-05	5.2612	0.99976
537	0	115	0.0051277	115	2.2574e-05	23.0273	0.99946
538	0	185	0.0034945	185	8.0934e-06	-26.5624	0.97355
539	0	320	0.0026002	320	3.8505e-06	-30	0.86654
540	0	190	0.0034835	190	7.6199e-06	-27.9225	0.9825
541	0	275	0.0027743	275	5.418e-06	-30	0.86875
542	0	240	0.0037745	240	5.6461e-06	4.1944	0.99781
543	0	190	0.0044796	190	1.4198e-05	23.7481	0.99847
544	0	175	0.0054643	175	1.6733e-05	9.7133	0.99212
545	0	125	0.0054232	125	2.8182e-05	11.5393	0.99684
546	0	100	0.0056748	100	2.3532e-05	-30	0.98953
547	0	280	0.0031851	280	6.1039e-06	-30	0.98502
548	0	240	0.0042655	240	6.6343e-06	12.6451	0.99972
549	0	110	0.0054644	110	3.2621e-05	13.1606	0.99623
550	0	265	0.0031391	265	7.192e-06	-30	0.90965
551	0	395	0.0026638	395	2.7734e-06	-30	0.86938
552	0	55	0.0054576	55	0.00012485	24.9551	0.996
553	0	260	0.0040489	260	4.1173e-06	-30	0.98315
554	0	115	0.0058321	115	2.8243e-05	7.162	0.99989
555	0	205	0.0035877	205	7.8358e-06	-24.3802	0.98656
556	0	115	0.0052315	115	2.5234e-05	7.2755	0.99824
557	0	265	0.0027714	265	6.4118e-06	-30	0.9704
558	0	115	0.0056568	115	2.4585e-05	10.1613	0.99992
559	0	140	0.0048167	140	1.6391e-05	13.4087	0.99871
560	0	105	0.0056872	105	3.1674e-05	16.1698	0.99816
561	0	125	0.0045226	125	2.2174e-05	0.53101	0.99393
562	0	165	0.0054018	165	1.9833e-05	14.751	0.99965
563	0	100	0.0055516	100	3.3204e-05	21.4935	0.99951
564	0	160	0.0045124	160	1.2312e-05	-1.4236	0.99491
565	0	125	0.0038149	125	1.4166e-05	-23.9373	0.99758
566	0	145	0.0054879	145	1.9517e-05	19.3412	0.99943
567	0	275	0.004165	275	3.4534e-06	-29.3174	0.99854
568	0	100	0.0069394	80	6.8711e-05	30.3709	0.98239
569	0	260	0.0036249	260	4.9945e-06	-30	0.96379
570	0	115	0.0049716	115	3.1502e-05	18.0286	0.99733
571	0	115	0.0044706	115	1.6378e-05	16.5917	0.9983
572	0	80	0.0071026	80	4.6929e-05	6.4236	0.99845
573	0	190	0.0032059	190	1.0521e-05	-19.4331	0.98244
574	0	210	0.0037485	210	9.5412e-06	-30	0.96651
575	0	330	0.0026886	330	3.9757e-06	-30	0.96285
576	0	205	0.003639	205	1.0074e-05	-23.0194	0.98174
577	0	105	0.0061337	105	3.1084e-05	17.128	0.99881
578	0	125	0.0056314	125	2.3973e-05	7.4746	0.99592
579	0	85	0.0062874	85	3.2784e-05	-14.7181	0.99975
580	0	225	0.0037009	225	5.7719e-06	-22.0836	0.99717
581	0	165	0.004911	165	1.5452e-05	9.2236	0.99918
582	0	55	0.0056731	55	4.5582e-05	2.7812	0.99743
583	0	100	0.0058545	100	2.8999e-05	13.5942	0.99911
584	0	135	0.0052066	135	2.4741e-05	17.7604	0.99967
585	0	160	0.0053185	160	2.1508e-05	2.9339	0.99263
586	0	290	0.0046396	290	3.5296e-06	-30	0.93575
587	0	160	0.0051237	160	1.3621e-05	19.4827	0.99957
588	0	85	0.0047978	85	5.2194e-05	49.3647	0.99677
589	0	305	0.003374	305	3.6893e-06	-30	0.9337
590	0	130	0.0055653	130	1.764e-05	17.5484	0.99839
591	0	100	0.0060675	100	3.874e-05	24.1139	0.99982
592	0	445	0.00298	445	1.9081e-06	-30	0.97197
593	0	265	0.0032042	265	4.9841e-06	-30	0.93465
