# Supplementary material for: Fractional killing arises from cell-to-cell variability in overcoming a caspase activity threshold
Source: Mol Syst Biol. 2015 May 7;11(5):803. doi: 10.15252/msb.20145584 (PMC4461398; doi:10.15252/msb.20145584)
Supplement: Supplementary file 3 [file msb0011-0803-sd3.zip › All_data/089_Mapatumumab+anti-Fc (10 nM) + Bortezomib (100 nM)_3/raw_area.tsv]

Cell # (0 for discarded)	T=5min	T=10min	T=15min	T=20min	T=25min	T=30min	T=35min	T=40min	T=45min	T=50min	T=55min	T=60min	T=65min	T=70min	T=75min	T=80min	T=85min	T=90min	T=95min	T=100min	T=105min	T=110min	T=115min	T=120min	T=125min	T=130min	T=135min	T=140min	T=145min	T=150min	T=155min	T=160min	T=165min	T=170min	T=175min	T=180min	T=185min	T=190min	T=195min	T=200min	T=205min	T=210min	T=215min	T=220min	T=225min	T=230min	T=235min	T=240min	T=245min
1	1965	1769	1753	1674	1683	1647	1686	1677	1684	1677	1465	1658	1609	1640	1626	1552	1638	1578	1542	1579	1568	1578	1494	1535	1572	1672	1565	1601	1528	1696	1647	1559	1021	1551	1510	1584	1586	1678	1599	1659	1508	1608	1638	1590	1532	1503	1432	1476	1595
0	172	199	217	249	257	237	237	238	286	272	240	252	245	247	239	252	243	273	259	238	253	263	243	241	237	219	255	214	247	236	264	275	203	186	235	189	236	257	198	174	234	244	250	190	232	214	217	238	216
0	NaN	NaN	NaN	NaN	NaN	NaN	NaN	NaN	NaN	NaN	NaN	NaN	NaN	NaN	NaN	NaN	NaN	NaN	NaN	NaN	NaN	NaN	NaN	NaN	NaN	NaN	NaN	NaN	NaN	NaN	NaN	NaN	NaN	NaN	NaN	NaN	NaN	NaN	NaN	NaN	NaN	NaN	NaN	NaN	NaN	NaN	NaN	NaN	NaN
0	2	2	2	NaN	NaN	NaN	NaN	NaN	NaN	NaN	NaN	NaN	NaN	NaN	NaN	NaN	NaN	NaN	NaN	NaN	NaN	NaN	NaN	NaN	NaN	NaN	NaN	NaN	NaN	NaN	NaN	NaN	NaN	NaN	NaN	NaN	NaN	NaN	NaN	NaN	NaN	NaN	NaN	NaN	NaN	NaN	NaN	NaN	NaN
2	551	543	564	611	567	599	596	588	565	590	564	614	594	587	567	576	583	614	608	613	657	643	650	618	652	629	650	661	677	665	661	650	656	662	662	647	671	657	659	670	668	657	644	629	632	634	608	620	585
3	1277	1302	1305	1243	1222	1196	1265	1199	1250	1183	1186	1193	1331	1339	1286	1310	1359	1403	1416	1442	1402	1458	1409	1394	1411	1399	1383	1418	1390	1339	1481	1470	1408	1491	1441	1469	1514	1460	1441	1476	1382	1470	1477	1517	1423	1426	1422	1422	1411
0	1030	1041	1095	1139	1037	1159	1107	1007	1061	1244	1147	1184	1164	1143	1192	1129	1147	1238	1267	1263	1253	1318	1248	1258	1279	1241	1240	1253	1254	1248	1274	1276	1249	1268	1324	1321	1286	1274	1248	1223	1260	1224	1261	1297	1288	1293	1292	1263	1107
0	382	354	345	383	364	397	395	414	398	321	346	377	343	345	360	373	375	385	358	348	364	296	306	300	287	302	301	282	301	308	288	268	NaN	NaN	NaN	NaN	NaN	NaN	NaN	NaN	NaN	NaN	NaN	NaN	NaN	NaN	NaN	NaN	NaN
0	147	131	133	133	155	129	139	146	158	177	178	192	185	190	183	179	192	210	212	199	159	159	158	166	134	169	169	170	157	148	137	142	139	195	194	138	122	119	111	105	111	118	131	135	190	155	165	142	146
4	636	643	665	642	673	648	645	649	644	661	645	663	705	691	746	816	802	829	791	822	865	881	872	922	913	857	913	863	326	302	254	211	207	186	203	187	206	197	202	199	204	204	216	192	195	223	197	202	220
5	1386	1338	1355	1364	1411	1413	1453	1468	1514	1463	1530	1526	1534	1547	1513	1470	1484	1512	1523	1576	1556	1602	1651	1569	1598	1565	1567	1589	1561	1579	1554	1581	1556	1525	1482	1470	717	392	365	348	313	301	301	311	328	321	325	315	312
6	87	99	94	92	117	87	108	67	79	83	84	94	94	111	112	117	133	134	140	138	135	100	94	109	96	115	101	103	106	115	95	105	93	101	97	108	104	100	100	105	97	112	108	129	120	133	147	150	141
0	1534	1485	1569	1499	1582	1541	1586	1545	1552	1536	1641	1559	1613	1591	1582	928	497	461	461	468	467	474	476	476	500	489	477	480	528	527	493	511	512	504	524	495	504	512	213	254	517	218	215	240	248	226	209	198	191
7	1367	1464	1487	1579	1602	1613	1666	1659	1741	1609	1675	1756	1754	1787	1802	1770	1747	1786	1862	1767	1817	1830	988	889	907	1051	1029	1838	1823	1795	1820	814	1847	953	1802	935	1847	1890	1945	1974	818	2083	2091	907	853	2028	2010	985	948
8	425	421	430	437	435	433	427	428	428	422	454	467	467	483	494	516	530	539	178	161	161	183	190	166	156	156	189	196	204	224	220	204	224	210	252	274	266	290	327	332	308	336	334	327	290	319	291	286	325
9	637	631	584	588	590	571	579	604	584	596	578	598	642	611	668	632	577	589	550	582	584	599	619	636	600	644	645	638	655	699	674	690	702	695	700	730	711	733	736	709	682	683	698	692	698	701	709	731	656
10	573	508	547	532	550	563	595	594	598	575	558	623	572	647	611	598	599	583	582	573	575	573	566	534	512	595	636	635	626	652	578	570	576	568	544	525	569	477	455	436	434	428	470	535	515	565	512	630	687
11	121	110	102	136	128	147	141	159	144	101	91	141	89	116	114	111	120	124	110	96	108	75	106	93	74	62	73	40	77	68	53	48	48	25	10	5	11	2	11	7	15	20	6	9	11	9	17	16	3
12	1255	1316	1347	1382	1417	1535	1501	1525	1588	1537	1562	1568	1578	1553	1629	1610	1622	1587	1691	1634	1695	1678	1645	1729	1676	1687	1676	1623	1617	1649	1689	1683	1779	1792	1794	1821	1771	1790	1784	1784	1828	1835	1864	1778	1826	1819	1764	1851	1909
13	490	531	516	519	519	512	530	577	529	578	596	610	582	579	562	583	567	506	568	552	611	616	560	579	567	212	190	169	189	181	178	166	169	153	172	166	168	179	184	168	178	188	175	156	154	172	163	179	165
14	1720	1715	1718	1727	1760	1787	1803	1794	1750	1771	1748	1737	1722	1776	1922	1899	1726	586	560	580	552	518	566	566	547	586	601	642	645	728	685	669	553	563	565	558	520	595	607	642	693	665	766	642	746	760	751	696	689
15	402	425	446	561	522	496	476	466	534	467	498	626	542	647	631	664	632	668	670	669	651	644	640	622	625	634	626	634	657	666	657	652	690	661	659	664	668	645	653	665	463	500	540	843	397	238	NaN	NaN	NaN
16	410	441	430	551	546	541	567	577	611	511	523	658	544	672	664	675	673	715	689	689	686	670	698	679	683	705	703	687	703	706	686	664	682	667	691	662	660	650	653	643	642	654	657	659	655	658	692	666	670
17	445	418	459	460	509	513	519	470	460	450	465	452	466	465	484	514	546	542	515	518	517	506	489	481	493	241	126	116	111	128	146	133	132	137	161	187	40	55	51	79	59	NaN	NaN	NaN	NaN	NaN	NaN	NaN	NaN
18	996	984	972	969	893	895	934	913	918	952	805	422	404	408	429	415	407	355	325	341	362	357	361	420	483	506	527	604	613	690	644	649	758	388	749	679	599	687	194	470	202	328	677	544	555	428	431	415	393
0	3118	4029	2278	2173	1662	1685	1492	1903	1735	976	1987	1905	NaN	NaN	NaN	NaN	NaN	NaN	NaN	NaN	NaN	NaN	NaN	NaN	NaN	NaN	NaN	NaN	NaN	NaN	NaN	NaN	NaN	NaN	NaN	NaN	NaN	NaN	NaN	NaN	NaN	NaN	NaN	NaN	NaN	NaN	NaN	NaN	NaN
19	512	519	559	516	528	556	515	546	579	585	580	583	628	607	594	593	603	588	573	617	605	600	576	621	637	623	647	608	618	606	658	635	658	639	646	669	630	691	663	712	691	677	662	632	615	646	626	600	634
0	520	543	538	785	784	753	793	776	775	600	619	798	631	810	796	786	751	791	793	762	799	782	821	800	802	815	796	786	789	781	794	789	778	780	776	612	224	218	232	226	269	275	NaN	NaN	NaN	NaN	NaN	NaN	NaN
0	537	505	534	902	900	838	822	856	876	600	608	867	691	852	890	932	922	942	950	938	932	910	907	875	895	983	939	913	917	957	926	941	930	916	896	898	876	861	862	858	715	709	615	262	253	327	332	328	315
20	482	464	514	491	515	542	590	591	641	621	684	693	676	711	682	683	671	675	668	688	694	695	707	773	729	150	145	146	137	146	137	148	134	146	154	153	152	151	159	151	157	153	148	153	152	163	163	156	165
21	575	555	601	585	583	601	552	565	556	547	565	603	612	612	607	655	680	678	686	687	702	720	706	708	724	752	693	677	658	653	650	615	619	630	619	283	248	311	247	241	232	205	227	222	231	224	248	221	209
22	359	379	405	630	725	751	745	801	760	479	512	756	483	729	785	791	742	790	752	819	764	719	753	739	755	756	639	568	606	639	661	702	751	781	839	846	818	689	714	769	746	750	712	740	743	756	751	765	774
0	567	563	542	586	612	603	624	630	626	575	601	713	655	711	721	740	772	850	888	938	966	1074	1169	1196	1148	1245	1220	1247	1236	1245	1198	1232	1145	1121	1141	1055	1075	1061	983	956	925	903	892	942	881	896	865	854	855
0	NaN	NaN	NaN	NaN	NaN	NaN	NaN	NaN	NaN	NaN	NaN	NaN	NaN	NaN	NaN	NaN	NaN	NaN	NaN	NaN	NaN	NaN	NaN	NaN	NaN	NaN	NaN	NaN	NaN	NaN	NaN	NaN	NaN	NaN	NaN	NaN	NaN	NaN	NaN	NaN	NaN	NaN	NaN	NaN	NaN	NaN	NaN	NaN	NaN
0	29	1	NaN	NaN	NaN	NaN	NaN	NaN	NaN	NaN	NaN	NaN	NaN	NaN	NaN	NaN	NaN	NaN	NaN	NaN	NaN	NaN	NaN	NaN	NaN	NaN	NaN	NaN	NaN	NaN	NaN	NaN	NaN	NaN	NaN	NaN	NaN	NaN	NaN	NaN	NaN	NaN	NaN	NaN	NaN	NaN	NaN	NaN	NaN
0	441	440	434	798	827	810	775	752	788	585	605	817	648	801	812	778	751	737	739	764	735	769	739	754	771	791	797	789	828	800	809	804	813	834	850	853	843	881	849	863	841	830	839	950	820	759	668	684	592
0	62	2	20	79	101	92	96	97	106	99	130	130	152	156	109	104	170	85	64	67	79	69	73	NaN	NaN	NaN	NaN	NaN	NaN	NaN	NaN	NaN	NaN	NaN	NaN	NaN	NaN	NaN	NaN	NaN	NaN	NaN	NaN	NaN	NaN	NaN	NaN	NaN	NaN
23	364	391	420	419	455	468	454	470	475	463	496	488	480	490	523	520	537	518	546	542	550	589	588	585	801	716	832	819	851	784	764	761	787	780	795	738	730	749	714	463	469	481	447	459	440	420	433	427	347
0	652	662	666	677	696	695	719	736	746	786	824	866	873	929	979	1072	1094	1070	1072	1094	1035	1065	1040	230	224	219	208	209	203	202	194	202	256	324	376	393	464	502	533	588	526	513	544	373	280	394	317	272	246
24	1237	1136	1062	1355	1303	1327	1304	1385	1385	1322	1369	1559	1416	1602	1659	1639	1637	1616	1601	1663	1611	1595	1571	1578	1612	1583	1542	1550	1476	1467	1488	719	1503	1530	1507	1476	1434	1515	1471	1476	1438	1359	1403	1391	1374	1343	1374	1372	1373
0	1394	1374	1393	1477	1473	1476	1484	1445	1420	1351	1359	1423	1392	1399	1439	1418	1449	1421	1444	1521	1510	1545	1518	1527	1528	1507	1517	1502	1553	1544	1523	1471	1492	1513	1496	1476	1423	1436	1432	1425	1434	1463	1458	1475	1484	1481	1440	1437	1459
25	309	316	348	429	447	491	541	602	566	523	523	555	501	534	583	586	590	559	547	548	536	563	560	562	524	551	548	565	585	548	544	567	620	614	592	637	603	597	590	607	493	213	230	234	238	222	249	255	246
0	325	307	372	349	356	386	361	363	361	379	411	417	415	421	436	406	447	413	369	414	411	409	453	473	488	435	415	414	457	433	431	462	413	426	420	491	438	477	410	443	414	436	423	386	399	388	424	389	375
26	301	280	299	289	335	349	373	400	438	421	426	484	487	443	467	457	476	463	462	503	468	491	538	469	507	536	508	517	505	564	550	564	532	571	562	590	569	613	627	637	600	580	581	666	575	627	620	604	645
0	790	817	773	700	672	703	658	682	696	688	681	682	721	738	722	662	417	310	303	293	308	298	304	320	316	310	297	293	292	299	279	277	285	271	299	287	273	258	260	250	235	226	218	245	224	213	468	418	389
27	370	355	344	375	371	413	468	500	506	461	465	474	477	519	523	531	508	512	530	501	494	514	521	533	537	554	559	539	581	605	615	597	616	612	607	599	601	555	563	541	527	501	517	472	470	514	255	204	219
28	311	357	408	396	379	405	404	434	409	474	492	489	516	505	525	508	561	538	584	591	557	603	624	595	625	654	642	669	668	633	655	292	631	621	633	651	650	612	691	698	671	632	671	661	701	721	670	697	680
29	531	509	523	474	532	516	519	566	553	564	265	573	596	574	566	558	613	607	594	634	597	647	695	685	673	675	648	653	697	678	681	683	722	682	754	816	772	846	783	847	792	802	831	789	823	810	762	765	746
30	1245	1383	1299	1268	1229	1334	1175	1263	1223	1216	1230	1158	1222	1175	1188	1241	1232	1265	1201	1159	1201	1189	1160	1222	1228	1240	1217	1194	1210	1274	1117	1183	1171	1130	1087	358	358	312	291	268	266	254	263	255	244	253	251	269	249
31	237	91	108	117	145	133	151	171	177	180	189	191	197	211	221	243	268	279	282	290	300	305	326	319	334	288	141	137	121	131	123	113	110	112	106	101	119	97	113	106	117	106	104	104	105	103	103	108	101
32	647	672	662	723	686	709	708	727	717	681	689	703	715	704	682	737	717	734	698	691	670	656	666	676	666	660	664	683	697	693	682	683	665	660	593	621	590	635	628	634	622	598	291	260	241	209	227	200	229
0	1419	1428	1317	1353	1271	1381	1247	1317	1324	1446	1266	1248	1326	1290	1248	1330	1343	1359	1283	1242	1274	1380	1340	1390	1470	1472	1432	1425	1361	1485	1372	1443	1422	1389	592	308	311	245	246	240	242	237	253	280	267	266	277	291	288
33	603	602	552	548	567	602	548	573	569	575	579	583	578	578	579	593	563	577	575	556	584	580	590	567	581	551	555	566	570	558	561	549	565	565	560	576	569	585	564	558	575	577	578	551	572	547	581	579	576
34	399	403	412	479	462	480	459	479	453	391	393	436	385	401	425	418	423	431	404	371	364	340	358	324	265	309	358	352	352	367	330	327	338	327	305	293	290	293	320	331	326	317	303	313	275	200	207	182	159
35	673	664	718	651	740	742	716	713	721	732	772	717	785	696	718	623	708	705	750	709	752	685	726	760	739	771	772	768	785	728	787	744	771	818	776	839	816	787	724	776	699	198	205	206	218	190	199	212	193
36	691	652	657	665	652	645	657	678	635	649	673	682	659	655	667	668	665	664	675	669	650	677	673	617	658	660	652	646	676	704	669	695	655	696	674	688	696	675	684	682	697	703	701	714	696	223	193	196	179
0	379	378	384	369	360	364	386	365	387	409	447	479	493	497	461	476	495	482	483	486	492	486	459	191	177	169	136	153	142	131	165	179	159	153	158	158	150	174	156	155	176	169	174	184	202	210	216	203	208
0	56	41	18	NaN	NaN	NaN	NaN	NaN	NaN	NaN	NaN	NaN	NaN	NaN	NaN	NaN	NaN	NaN	NaN	NaN	NaN	NaN	NaN	NaN	NaN	NaN	NaN	NaN	NaN	NaN	NaN	NaN	NaN	NaN	NaN	NaN	NaN	NaN	NaN	NaN	NaN	NaN	NaN	NaN	NaN	NaN	NaN	NaN	NaN
37	1243	1219	1191	1169	1196	1195	1186	1170	1166	1209	1156	1179	1130	1119	1117	1145	1138	1112	1138	1098	1093	1132	1113	1165	1273	1156	1172	1145	1091	1125	349	345	317	290	317	294	300	300	313	302	295	316	292	305	290	301	301	328	296
0	458	327	329	341	326	358	369	165	176	175	180	188	189	200	265	319	328	370	359	382	388	400	388	382	399	407	380	423	400	153	146	180	203	188	177	168	167	164	152	160	166	194	205	207	218	201	210	210	245
38	426	448	448	418	437	433	429	428	439	448	481	483	525	508	541	536	569	550	578	584	609	539	596	565	585	627	637	613	645	691	640	644	644	652	682	652	649	629	631	668	681	674	618	627	587	583	192	123	130
0	40	NaN	NaN	NaN	NaN	NaN	NaN	NaN	NaN	NaN	NaN	NaN	NaN	NaN	NaN	NaN	NaN	NaN	NaN	NaN	NaN	NaN	NaN	NaN	NaN	NaN	NaN	NaN	NaN	NaN	NaN	NaN	NaN	NaN	NaN	NaN	NaN	NaN	NaN	NaN	NaN	NaN	NaN	NaN	NaN	NaN	NaN	NaN	NaN
39	463	491	501	493	493	481	489	466	490	456	528	498	517	531	549	595	618	640	662	630	624	606	549	551	522	536	567	542	569	577	576	582	604	614	597	586	601	590	601	575	584	587	564	183	187	188	167	128	136
0	766	746	754	721	713	787	733	775	756	758	761	753	738	751	777	792	786	785	793	802	820	794	798	844	835	833	853	861	837	861	871	864	880	829	839	825	815	754	732	668	673	603	1115	1095	1091	1090	1085	1098	1078
40	417	470	479	509	476	527	559	579	585	571	633	597	587	606	609	585	570	563	547	546	569	589	577	579	561	572	168	125	115	112	110	111	116	108	119	110	117	109	125	114	119	132	127	120	114	129	151	130	159
0	1501	1504	1458	1438	1407	1433	1362	1409	1454	1420	1455	1445	1483	1458	1469	1414	1463	1447	1444	1412	1440	738	477	477	459	475	476	487	496	515	491	504	514	497	516	510	509	493	515	499	492	492	513	498	513	495	504	490	455
0	15	NaN	NaN	NaN	NaN	NaN	NaN	NaN	NaN	NaN	NaN	NaN	NaN	NaN	NaN	NaN	NaN	NaN	NaN	NaN	NaN	NaN	NaN	NaN	NaN	NaN	NaN	NaN	NaN	NaN	NaN	NaN	NaN	NaN	NaN	NaN	NaN	NaN	NaN	NaN	NaN	NaN	NaN	NaN	NaN	NaN	NaN	NaN	NaN
41	403	458	452	451	453	461	501	515	501	570	511	546	526	538	548	539	518	525	514	547	556	552	546	558	448	128	126	122	115	127	128	121	132	144	130	125	128	121	138	138	142	156	167	175	189	193	189	214	222
42	907	897	413	954	405	930	866	885	905	902	905	878	884	919	927	958	931	914	935	950	921	944	914	947	962	968	1010	991	983	1014	883	839	734	315	300	294	266	277	260	276	274	NaN	NaN	NaN	NaN	NaN	NaN	NaN	NaN
43	1148	1208	1233	1198	1177	1197	1188	1196	1153	1200	1183	1166	1169	1161	1173	1225	1205	1187	1170	1175	1180	1226	1179	1181	1184	1144	373	382	366	326	298	280	293	259	273	274	298	277	285	300	309	290	311	312	313	321	324	291	305
44	683	685	749	709	731	764	788	803	852	882	909	919	897	898	911	966	930	927	951	956	426	234	220	205	213	201	210	218	208	235	232	229	241	216	239	223	234	224	243	220	247	239	232	249	247	266	270	263	271
45	825	793	832	838	859	871	871	881	888	943	909	928	948	918	982	924	976	272	237	204	193	205	198	194	200	199	212	223	232	236	240	244	253	243	245	253	246	255	262	253	260	276	265	286	275	307	315	306	325
0	NaN	NaN	NaN	NaN	NaN	NaN	NaN	NaN	NaN	NaN	NaN	NaN	NaN	NaN	NaN	NaN	NaN	NaN	NaN	NaN	NaN	NaN	NaN	NaN	NaN	NaN	NaN	NaN	NaN	NaN	NaN	NaN	NaN	NaN	NaN	NaN	NaN	NaN	NaN	NaN	NaN	NaN	NaN	NaN	NaN	NaN	NaN	NaN	NaN
0	496	485	482	498	430	376	373	403	415	485	463	448	441	456	466	484	490	520	548	581	600	626	666	639	657	678	673	671	676	684	675	672	648	614	328	355	337	423	383	707	729	126	483	NaN	NaN	NaN	NaN	NaN	NaN
46	1134	1141	1111	1096	1092	1069	1115	1115	1124	1111	1146	1120	1145	1139	1124	1132	1103	1144	1143	1122	1144	1148	1128	1135	1138	1135	1129	1115	1138	1109	1134	1124	1127	1129	1127	1117	1121	1088	1099	1106	1084	1052	1077	1066	1059	1067	1044	905	378
0	353	366	350	354	144	158	162	155	153	163	176	192	215	277	317	319	352	368	411	423	438	456	488	508	529	540	543	542	533	519	539	523	523	524	518	542	537	527	517	506	513	492	455	201	216	198	189	172	185
0	412	440	473	471	520	549	539	518	521	476	453	470	469	530	524	560	548	578	589	595	593	596	601	650	644	674	686	672	676	668	676	665	649	639	559	576	583	594	437	221	216	162	184	184	181	164	154	148	164
0	1136	1125	1209	1227	1204	1275	1257	1322	1381	1390	1351	1307	1364	1314	1320	1358	1292	1400	1383	1359	1439	1344	1366	1476	1378	1413	1446	1454	1529	1509	1482	1536	1575	1530	1535	1532	1579	1552	1430	602	1434	1442	1493	1508	581	1414	1385	1401	654
47	1030	1125	1210	1184	1149	1195	1236	1219	1173	1273	1268	1282	1266	1236	1286	1229	1283	1261	1357	1367	1360	1379	1366	1428	1453	1425	1434	1357	1397	1472	1416	1508	818	1491	1538	1524	1531	1517	1565	714	1609	1538	1515	1537	1478	1581	1521	1574	1592
0	2	NaN	NaN	NaN	NaN	NaN	NaN	NaN	NaN	NaN	NaN	NaN	NaN	NaN	NaN	NaN	NaN	NaN	NaN	NaN	NaN	NaN	NaN	NaN	NaN	NaN	NaN	NaN	NaN	NaN	NaN	NaN	NaN	NaN	NaN	NaN	NaN	NaN	NaN	NaN	NaN	NaN	NaN	NaN	NaN	NaN	NaN	NaN	NaN
0	578	618	580	557	551	559	555	563	546	544	571	548	573	580	567	599	563	587	508	204	206	234	222	190	NaN	NaN	NaN	NaN	NaN	NaN	NaN	NaN	NaN	NaN	NaN	NaN	NaN	NaN	NaN	NaN	NaN	NaN	NaN	NaN	NaN	NaN	NaN	NaN	NaN
48	576	594	607	592	590	587	622	632	634	641	664	667	689	636	672	676	648	652	687	665	691	663	658	156	154	179	155	154	144	137	168	168	169	168	168	168	155	169	182	171	168	174	174	182	201	216	205	225	222
49	600	665	612	647	625	630	624	641	645	637	632	636	639	667	733	749	708	728	742	748	703	505	199	190	198	178	171	198	206	193	152	155	170	148	160	151	143	149	162	159	160	169	179	188	219	256	270	281	311
0	NaN	NaN	NaN	NaN	NaN	NaN	NaN	NaN	NaN	NaN	NaN	NaN	NaN	NaN	NaN	NaN	NaN	NaN	NaN	NaN	NaN	NaN	NaN	NaN	NaN	NaN	NaN	NaN	NaN	NaN	NaN	NaN	NaN	NaN	NaN	NaN	NaN	NaN	NaN	NaN	NaN	NaN	NaN	NaN	NaN	NaN	NaN	NaN	NaN
50	431	442	444	436	446	433	425	432	444	438	454	475	442	459	480	482	469	460	481	494	513	512	525	546	528	546	522	560	537	537	533	481	360	339	136	143	118	141	117	419	379	346	102	115	141	137	140	154	165
0	584	581	537	568	528	523	547	556	540	543	522	516	509	511	506	525	525	552	539	618	587	535	546	509	498	863	311	780	788	NaN	NaN	NaN	NaN	NaN	NaN	NaN	NaN	NaN	NaN	NaN	NaN	NaN	NaN	NaN	NaN	NaN	NaN	NaN	NaN
51	467	455	474	474	466	470	440	464	465	464	479	509	500	478	502	473	462	488	531	529	517	193	207	204	192	179	181	169	172	180	167	187	215	230	157	145	152	173	NaN	NaN	NaN	NaN	NaN	NaN	NaN	NaN	NaN	NaN	NaN
52	509	497	493	502	511	517	525	517	527	516	499	529	584	598	607	638	632	633	619	629	654	652	647	662	671	660	671	659	242	168	148	164	171	156	158	161	169	147	166	157	153	154	167	176	170	182	175	169	176
53	304	308	324	340	329	317	301	309	317	322	326	336	351	346	346	346	354	361	340	361	351	321	159	145	130	133	130	124	120	126	125	128	135	140	142	135	134	134	124	137	133	135	146	140	159	171	144	152	159
54	388	352	386	336	326	319	356	351	361	380	382	402	412	428	408	449	468	493	519	552	603	566	607	545	193	207	190	208	222	209	207	234	238	235	218	246	331	258	NaN	NaN	NaN	NaN	NaN	NaN	NaN	NaN	NaN	NaN	NaN
55	568	562	551	544	513	535	523	563	557	556	598	593	579	625	622	646	662	641	622	664	723	707	724	705	195	167	154	163	152	161	142	140	167	163	60	75	62	67	84	76	96	78	82	101	93	94	111	136	153
56	365	378	363	377	394	386	406	435	451	488	478	503	519	505	528	517	532	548	554	546	533	523	184	162	163	180	175	150	155	152	155	160	156	159	168	179	167	176	170	158	167	179	211	215	208	208	217	217	220
57	419	429	456	479	484	483	470	450	452	455	464	482	514	498	506	495	547	555	575	553	534	547	539	523	560	545	543	527	507	541	540	537	508	517	533	458	301	323	291	386	423	408	173	175	140	164	150	153	359
58	532	503	527	474	485	481	495	555	515	576	572	600	599	634	633	643	661	650	669	667	661	700	704	734	703	697	764	710	683	719	736	696	713	220	229	209	198	177	173	163	161	167	165	165	161	157	150	153	164
0	796	798	751	752	718	811	803	802	783	804	855	846	857	844	865	891	900	942	918	955	942	959	945	958	935	943	943	938	963	989	966	946	942	991	962	967	946	942	949	940	910	926	945	949	943	926	935	890	921
59	388	365	378	397	361	385	388	405	404	359	360	432	406	401	390	423	421	448	437	448	452	402	445	433	438	450	470	452	500	489	453	490	507	488	432	438	450	442	467	481	440	442	434	437	440	369	413	454	403
60	768	759	745	795	751	770	777	803	793	859	842	846	853	872	798	791	842	834	867	900	945	959	929	916	934	927	953	953	1000	996	978	988	1019	982	980	970	962	908	250	212	193	186	196	203	188	190	197	191	187
61	690	692	697	718	632	679	700	719	736	745	712	758	734	726	751	755	786	790	798	789	814	781	860	831	820	825	859	908	873	895	885	866	901	902	863	848	866	823	825	805	812	797	798	775	816	796	815	828	850
62	679	652	664	701	628	661	655	666	737	671	678	731	736	740	752	713	734	719	741	710	732	739	720	736	744	761	742	730	758	740	752	681	269	273	279	256	286	211	226	204	202	201	193	206	195	195	200	191	197
63	786	789	775	769	724	744	741	763	756	757	756	785	809	781	784	790	786	792	809	821	821	835	802	854	851	868	869	852	891	914	894	882	874	891	885	891	884	854	891	900	863	868	874	866	856	862	848	863	852
64	673	716	751	775	721	736	764	744	750	805	785	861	837	853	853	907	819	850	861	878	888	860	913	939	932	926	936	980	941	965	909	946	946	1003	985	999	940	956	997	985	1016	1001	1027	1029	1019	1039	1021	1028	1012
65	691	669	656	656	676	667	667	680	703	692	674	689	680	697	679	689	704	712	712	720	700	692	713	723	705	684	703	679	710	723	702	715	706	694	680	661	662	689	669	670	673	696	670	663	683	634	642	630	667
0	373	390	403	423	369	437	429	463	467	435	430	478	451	450	452	467	461	450	445	434	435	406	434	420	402	415	425	414	402	398	388	389	391	400	381	335	329	277	245	223	214	201	199	122	145	187	216	97	223
66	1014	1085	1083	1005	995	1049	1004	987	984	908	935	846	857	928	890	904	833	913	888	854	936	937	917	972	1001	1003	1023	1070	1038	1048	1064	1072	1078	1087	1115	1111	1154	1087	1125	1108	1124	1169	1156	1154	1210	1235	1183	1204	1182
0	144	164	189	172	187	NaN	NaN	NaN	NaN	NaN	NaN	NaN	NaN	NaN	NaN	NaN	NaN	NaN	NaN	NaN	NaN	NaN	NaN	NaN	NaN	NaN	NaN	NaN	NaN	NaN	NaN	NaN	NaN	NaN	NaN	NaN	NaN	NaN	NaN	NaN	NaN	NaN	NaN	NaN	NaN	NaN	NaN	NaN	NaN
67	406	439	417	440	446	483	475	504	530	564	547	574	584	616	612	577	691	614	660	731	816	767	853	802	816	887	1037	880	878	889	895	956	969	915	905	902	954	1079	986	1080	1063	930	1001	1178	1270	1297	1216	1187	1295
0	268	305	293	290	323	327	339	323	323	324	355	375	368	360	387	395	377	340	357	320	332	360	346	337	336	338	386	395	389	400	390	305	271	256	248	254	305	191	NaN	NaN	NaN	NaN	NaN	NaN	NaN	NaN	NaN	NaN	NaN
68	263	245	246	289	251	302	307	333	300	264	250	324	288	294	289	293	315	326	281	281	286	240	280	265	255	275	298	256	307	154	105	79	126	103	116	107	88	147	NaN	NaN	NaN	NaN	NaN	NaN	NaN	NaN	NaN	NaN	NaN
69	393	407	384	364	334	369	376	384	396	380	402	435	407	421	409	392	428	413	427	431	421	437	419	391	397	383	386	422	440	437	443	423	434	409	417	400	407	375	416	428	409	431	423	427	440	460	413	166	161
70	87	83	114	161	215	246	219	209	221	228	226	217	228	223	235	255	294	310	350	385	416	418	413	412	393	381	412	414	434	419	433	440	433	444	458	443	474	484	474	471	470	464	482	470	459	454	466	459	470
71	420	429	439	459	436	465	465	443	467	463	490	503	511	484	522	556	538	557	581	577	616	579	598	606	578	596	331	178	175	159	148	156	171	150	163	149	143	143	144	144	148	132	141	140	151	142	166	169	176
72	133	158	183	204	229	267	317	333	368	365	369	364	369	399	391	388	414	417	443	464	443	479	460	460	452	459	481	455	473	472	484	496	494	464	473	483	466	472	455	477	434	447	457	451	450	445	460	294	161
73	114	110	105	145	174	233	259	287	283	233	255	250	260	277	296	344	379	381	378	409	430	437	462	460	455	480	513	496	487	507	508	506	501	530	520	496	495	507	516	479	468	465	481	511	522	539	528	516	499
74	286	305	285	290	321	337	337	300	321	340	351	350	336	357	351	367	372	375	374	387	388	384	368	394	399	386	135	141	144	163	145	159	195	193	178	176	162	226	239	318	297	318	273	302	317	285	334	79	294
75	234	228	223	229	218	235	237	242	262	281	263	269	263	256	266	260	271	266	268	272	293	228	146	150	154	175	162	174	215	211	187	166	156	142	148	129	136	126	124	154	145	150	151	166	154	151	164	164	178
76	190	231	246	283	257	257	244	259	238	221	237	238	264	260	297	301	326	332	335	335	355	346	357	371	394	360	371	333	158	151	126	133	136	128	110	89	134	134	146	128	134	136	144	140	146	140	146	150	152
77	263	241	240	203	211	214	215	228	220	227	242	270	272	265	242	275	243	239	266	289	318	326	309	277	136	147	175	184	168	162	160	161	150	163	93	109	146	149	146	132	133	121	123	124	143	120	136	123	169
78	86	67	87	113	85	116	106	139	119	79	86	118	94	115	105	108	123	140	125	109	111	86	125	99	98	107	102	152	93	98	64	74	91	85	65	40	56	40	68	72	66	56	46	46	54	43	56	68	45
0	265	267	273	285	314	115	118	161	170	173	163	199	218	217	232	262	253	272	251	253	258	235	229	236	242	249	271	223	149	135	126	90	102	112	95	97	82	77	87	53	NaN	NaN	NaN	NaN	NaN	NaN	NaN	NaN	NaN
79	779	785	788	825	826	825	842	820	813	799	794	810	795	784	745	760	757	746	721	754	747	765	652	691	655	613	641	590	533	552	526	572	574	575	588	570	562	564	554	542	569	564	556	544	574	533	524	509	573
80	816	840	852	840	861	855	849	861	859	860	860	852	875	856	858	855	873	886	886	898	883	870	869	851	859	850	829	836	859	850	360	847	842	845	846	879	901	883	874	885	919	940	923	943	926	963	931	955	944
81	1191	1177	1229	1228	1152	1203	1208	1235	1217	1244	1277	1352	1352	1401	1430	1388	1425	1419	1434	1402	1417	1407	1448	1463	1470	1533	1541	1572	1478	1531	1515	1525	1496	1516	1459	1381	1369	1440	1342	1276	1271	643	456	438	448	451	441	443	427
82	686	687	690	693	685	705	689	708	720	716	714	731	724	714	707	709	687	693	698	720	708	705	714	715	712	718	696	742	720	698	702	720	710	743	736	716	727	708	718	703	704	710	703	702	720	704	717	694	693
83	1327	1309	1298	1335	1365	1323	1348	1364	1351	1386	1367	1341	1306	1325	1373	1337	1386	1379	1362	1409	1403	1411	1422	1439	1378	1426	1404	1452	1421	1403	1360	1349	1382	1340	1314	1313	1246	538	485	464	434	377	365	375	392	409	398	403	399
0	95	98	99	95	99	91	111	148	174	186	203	224	252	261	273	287	290	300	320	330	340	363	366	376	366	403	406	427	432	443	448	457	463	477	467	462	474	488	486	460	455	457	459	470	469	445	469	454	451
0	83	109	117	112	112	116	113	128	147	185	197	235	236	259	270	302	311	346	325	321	336	359	344	359	361	390	404	436	436	426	424	449	453	470	489	485	481	452	460	469	481	462	446	423	447	457	446	450	447
84	401	408	394	401	397	374	376	387	400	398	410	410	400	399	390	382	390	391	389	392	389	398	403	393	400	388	268	220	271	275	285	253	273	246	317	374	232	183	188	175	183	189	198	188	179	189	186	168	173
85	396	408	427	477	511	521	541	535	535	557	608	604	625	655	658	692	730	744	727	765	779	799	779	830	808	804	849	811	854	837	847	759	192	176	199	181	201	174	182	162	167	173	162	164	157	147	145	154	164
86	269	295	308	314	324	128	139	147	135	143	392	154	166	172	210	254	291	278	296	284	303	333	342	338	357	349	351	309	325	382	419	421	409	400	407	401	421	434	452	456	492	488	514	490	456	471	472	485	481
87	790	791	778	798	744	777	798	814	814	835	825	844	808	850	847	845	851	830	838	854	872	849	911	867	857	888	911	859	887	906	890	865	902	864	881	862	865	858	859	840	859	851	859	856	848	834	842	847	825
88	299	286	292	333	373	361	394	396	469	478	472	423	415	542	507	518	540	535	527	554	603	619	541	491	548	324	414	521	505	561	652	567	584	670	558	375	133	114	94	94	93	89	89	82	98	94	109	111	97
89	435	439	454	459	442	423	442	431	439	416	385	463	460	471	482	490	467	502	490	486	469	470	508	528	494	467	502	472	500	468	265	231	242	231	261	253	261	234	252	229	203	195	194	189	200	189	210	199	200
90	679	711	740	787	808	839	923	904	936	930	912	918	944	965	961	996	1039	1058	1059	1085	1074	1054	1070	1074	1077	1049	1083	1077	1077	1066	1112	1069	798	338	359	328	311	265	251	233	226	245	264	273	290	284	265	252	263
91	415	423	442	474	476	465	485	456	510	260	242	273	289	365	483	580	638	670	699	746	712	791	793	835	805	752	779	853	761	807	828	832	787	852	886	888	932	941	931	921	906	933	913	302	253	235	229	219	224
92	435	427	429	479	499	513	513	515	538	560	584	600	619	617	603	606	608	630	614	635	652	670	202	208	192	196	191	211	212	211	180	184	202	190	205	193	204	213	201	193	189	193	190	188	192	199	188	185	191
93	782	787	792	783	804	814	792	786	800	805	807	799	810	818	840	825	820	817	827	801	792	806	833	864	854	905	873	883	339	921	927	934	983	975	458	991	979	999	984	1019	1024	1054	1042	1035	1048	1043	1041	268	250
0	808	827	NaN	NaN	NaN	NaN	NaN	NaN	NaN	NaN	NaN	NaN	NaN	NaN	NaN	NaN	NaN	NaN	NaN	NaN	NaN	NaN	NaN	NaN	NaN	NaN	NaN	NaN	NaN	NaN	NaN	NaN	NaN	NaN	NaN	NaN	NaN	NaN	NaN	NaN	NaN	NaN	NaN	NaN	NaN	NaN	NaN	NaN	NaN
0	359	382	378	345	352	334	347	340	354	341	397	419	420	416	390	385	394	409	403	382	404	367	390	395	412	409	418	407	419	423	433	431	418	427	410	412	414	411	403	409	426	428	425	421	420	402	422	NaN	NaN
0	23	84	49	NaN	NaN	NaN	NaN	NaN	NaN	NaN	NaN	NaN	NaN	NaN	NaN	NaN	NaN	NaN	NaN	NaN	NaN	NaN	NaN	NaN	NaN	NaN	NaN	NaN	NaN	NaN	NaN	NaN	NaN	NaN	NaN	NaN	NaN	NaN	NaN	NaN	NaN	NaN	NaN	NaN	NaN	NaN	NaN	NaN	NaN
94	657	677	689	696	658	670	692	687	678	687	705	698	727	708	709	730	710	748	766	749	753	728	758	747	740	724	740	742	750	762	756	779	758	759	772	750	753	719	736	714	741	737	710	728	707	710	704	687	706
95	240	251	268	294	295	294	265	274	295	317	330	357	329	346	361	375	384	393	375	390	409	423	417	426	421	425	422	424	432	446	381	418	411	432	449	453	445	449	450	454	442	453	473	455	460	466	457	466	465
96	1008	1044	1022	1001	1054	1044	1070	1085	1143	1149	1156	1162	1159	1154	1177	1209	1181	1262	1245	1247	1295	1277	1266	1304	1334	1305	1317	1336	1314	1346	1340	1306	1301	1144	448	359	330	276	273	239	213	256	247	252	238	238	249	232	247
97	325	360	412	410	387	434	420	398	441	502	512	573	577	574	610	561	598	535	479	503	611	512	479	468	447	420	443	158	173	184	157	177	198	174	173	NaN	NaN	NaN	NaN	NaN	NaN	NaN	NaN	NaN	NaN	NaN	NaN	NaN	NaN
0	150	178	186	202	224	199	212	231	218	226	238	253	263	309	294	292	282	226	155	188	190	195	197	201	190	211	244	114	127	131	136	125	139	152	129	151	121	144	91	118	127	127	142	148	150	146	156	139	136
0	68	97	113	24	131	151	152	134	168	167	217	220	NaN	NaN	NaN	NaN	NaN	NaN	NaN	NaN	NaN	NaN	NaN	NaN	NaN	NaN	NaN	NaN	NaN	NaN	NaN	NaN	NaN	NaN	NaN	NaN	NaN	NaN	NaN	NaN	NaN	NaN	NaN	NaN	NaN	NaN	NaN	NaN	NaN
98	631	628	645	639	612	653	640	654	680	637	669	693	666	664	671	634	614	601	599	610	600	584	614	626	603	623	598	607	651	595	626	675	638	697	685	687	694	680	695	698	692	702	726	705	724	725	720	717	729
0	150	159	167	183	180	184	221	230	235	242	260	257	293	311	266	256	165	202	226	182	215	220	207	217	221	225	229	146	160	168	162	172	160	166	168	168	475	183	209	171	163	171	188	171	185	197	199	198	177
99	740	758	746	674	737	757	711	722	710	711	743	672	703	717	675	661	658	699	717	668	732	691	727	693	654	679	720	657	689	775	751	690	686	740	723	746	725	702	714	725	724	681	726	725	705	718	723	720	725
100	807	852	862	909	947	912	999	973	1009	1046	1052	1034	1042	1028	1073	1058	1095	1109	1126	1170	1154	1201	1129	744	353	281	244	233	254	262	265	262	265	259	285	258	287	278	311	273	270	280	317	279	292	282	284	289	291
101	750	807	785	738	778	810	802	787	823	794	826	822	811	806	819	850	827	806	337	211	164	168	160	162	151	159	159	169	161	172	187	172	191	178	191	172	189	187	206	184	179	200	195	202	212	207	218	211	222
0	786	802	848	824	852	822	841	880	925	902	903	927	910	921	917	921	943	984	1000	998	1011	1032	1028	1097	1102	1090	1062	1047	924	376	290	283	281	265	274	270	286	267	296	284	306	285	305	303	280	287	297	283	295
102	504	499	532	579	652	615	660	622	689	677	634	686	651	639	657	700	656	699	691	699	672	675	701	695	709	744	733	766	748	754	775	776	796	786	790	781	857	800	782	809	776	815	822	792	854	807	632	243	235
103	783	773	806	779	798	816	810	766	829	812	825	877	814	830	869	851	835	850	871	874	906	896	246	264	217	193	156	149	146	169	159	172	170	174	190	171	178	156	188	166	180	189	174	179	179	171	191	218	206
104	550	561	559	571	545	572	580	584	613	568	572	581	603	621	569	660	614	613	616	622	660	652	683	688	702	720	734	696	713	692	682	719	703	720	708	768	749	735	714	722	712	709	717	714	265	272	239	210	216
105	147	218	204	157	217	178	217	151	213	264	280	216	225	224	221	230	202	194	235	231	239	304	229	266	287	250	242	251	262	231	220	230	224	260	324	332	318	285	259	267	288	286	311	291	276	298	300	269	290
0	NaN	NaN	NaN	NaN	NaN	NaN	NaN	NaN	NaN	NaN	NaN	NaN	NaN	NaN	NaN	NaN	NaN	NaN	NaN	NaN	NaN	NaN	NaN	NaN	NaN	NaN	NaN	NaN	NaN	NaN	NaN	NaN	NaN	NaN	NaN	NaN	NaN	NaN	NaN	NaN	NaN	NaN	NaN	NaN	NaN	NaN	NaN	NaN	NaN
106	902	951	976	905	978	965	998	988	1055	1167	1148	1141	1221	1179	1207	1170	1123	1181	1257	1281	1237	1389	1307	1335	1459	1307	1299	1347	1424	1326	1348	1400	1332	1481	1492	1532	1547	1537	1524	1456	1501	1459	1479	1477	1437	1438	1414	1366	1403
107	1552	1587	1593	1637	1622	1692	1652	1601	1645	1675	1701	1699	1721	1730	1681	1676	1727	1758	1709	1727	1863	1744	1744	1837	1758	1686	1621	1329	1584	1631	1505	1084	1522	1523	1296	1620	1418	1711	1801	1940	1892	1169	1844	1840	1825	1314	1859	1734	1809
108	1534	1530	1631	1709	1679	1628	1675	1710	1665	1657	1710	1681	1738	1697	1823	1877	1883	1923	1960	2014	2067	1998	2093	2008	1961	2069	2008	2010	2041	2162	2053	2160	2147	2043	2215	2130	2168	2119	2219	2127	2095	2217	2234	2187	2113	2150	2178	2114	2106
109	773	847	872	884	872	886	911	931	982	999	1087	1109	1105	1108	1173	1150	1125	1167	1187	1122	1235	1172	1184	1191	1187	1200	1230	1236	1252	1275	1221	1279	1210	1239	1237	1191	1108	1108	443	403	367	337	310	303	342	328	338	329	310
110	595	658	604	614	617	622	645	653	630	811	799	632	636	812	643	600	628	639	622	634	637	789	642	818	799	805	676	789	672	407	329	246	243	201	175	132	167	137	129	168	124	132	101	120	120	131	158	185	129
0	54	28	30	59	26	56	26	58	NaN	NaN	NaN	NaN	NaN	NaN	NaN	NaN	NaN	NaN	NaN	NaN	NaN	NaN	NaN	NaN	NaN	NaN	NaN	NaN	NaN	NaN	NaN	NaN	NaN	NaN	NaN	NaN	NaN	NaN	NaN	NaN	NaN	NaN	NaN	NaN	NaN	NaN	NaN	NaN	NaN
111	875	1006	984	981	968	1075	1048	1068	1110	1112	1164	1157	1171	1161	1197	1204	1277	1263	1306	1225	1248	1281	1291	1313	1284	1357	1342	1374	1371	1375	1400	1430	1402	1517	1512	1487	1516	1480	1577	1627	1584	1573	1585	1614	1661	1666	1674	1692	1655
112	496	501	515	533	499	518	537	543	531	555	531	544	549	551	581	571	551	564	546	573	565	561	576	582	579	590	595	617	604	633	606	569	619	619	631	631	630	621	592	562	477	532	482	548	405	699	600	178	190
113	453	493	504	547	584	552	545	524	562	543	565	551	572	594	570	596	611	628	623	614	631	645	673	648	628	641	641	638	646	640	648	652	654	687	670	704	637	664	685	679	671	666	672	647	658	649	408	267	266
114	319	314	285	266	286	306	316	342	357	358	354	388	405	423	419	422	420	406	422	411	195	201	196	183	202	199	176	397	216	217	205	406	215	227	444	221	415	211	205	164	152	173	196	137	191	150	174	183	181
0	700	724	762	733	720	712	743	705	712	729	738	751	761	750	770	762	752	750	755	756	774	741	759	757	722	731	699	711	719	738	721	724	728	725	756	728	723	743	747	739	743	749	769	803	758	768	760	743	758
115	375	379	357	360	353	397	396	397	409	409	419	425	414	437	417	420	418	351	107	113	107	110	122	119	113	109	119	119	130	138	116	122	135	126	133	131	127	140	130	130	110	120	122	134	149	135	164	153	159
0	563	545	582	578	589	591	610	594	614	589	605	630	619	612	618	665	650	678	704	714	711	707	665	659	671	671	656	688	696	715	698	739	736	719	648	613	575	634	610	520	567	464	523	572	623	659	718	816	782
116	533	565	575	573	558	581	581	597	597	605	627	611	609	613	604	646	617	628	625	629	619	619	662	626	655	636	641	651	624	645	618	332	313	329	351	369	412	403	431	413	418	433	419	364	NaN	NaN	NaN	NaN	NaN
117	368	388	389	395	394	390	412	434	449	424	425	411	427	452	439	429	446	480	468	481	472	440	395	167	162	164	174	178	179	180	172	178	200	168	190	183	187	176	193	181	182	198	202	234	247	307	299	324	312
118	1116	1260	1220	1223	1346	1375	1383	1379	1358	1392	1330	1411	1545	1486	1487	1472	1515	1535	1520	1535	1558	1549	1520	1576	1582	1566	1587	1572	1607	1592	1541	1552	1531	1548	1565	1546	1525	1566	1599	1561	1547	1521	1510	1471	1461	1476	1194	485	497
119	326	364	379	379	384	399	369	360	356	361	379	365	405	404	408	409	408	380	393	396	213	209	231	195	244	229	229	181	191	203	173	152	152	158	156	141	157	178	168	472	503	475	181	185	NaN	NaN	NaN	NaN	NaN
120	128	133	165	192	226	262	319	315	348	345	367	376	374	416	421	385	419	426	272	141	153	150	149	129	135	136	145	139	149	149	148	148	149	159	150	138	105	149	145	141	108	136	146	144	147	143	149	141	133
121	792	793	747	746	741	726	721	739	741	733	727	734	750	756	720	729	732	769	783	792	783	794	796	822	838	835	826	850	842	888	866	861	844	865	855	914	904	887	887	868	870	872	874	901	837	907	889	870	890
122	657	698	693	675	672	681	710	708	719	700	735	730	746	755	737	750	742	739	739	761	753	750	737	725	732	711	645	605	564	552	536	497	463	455	453	432	492	460	542	526	473	501	787	784	914	1258	1321	524	519
123	145	189	188	179	196	226	268	267	279	261	299	353	359	388	394	396	388	220	134	141	149	130	133	122	123	117	119	128	129	138	125	122	125	122	141	115	130	124	124	124	121	111	101	126	119	116	115	123	115
124	698	728	702	740	744	729	730	741	737	740	722	719	724	719	741	728	735	765	746	739	732	735	736	729	667	668	669	687	686	687	669	662	703	679	669	671	674	660	647	610	630	615	309	311	309	286	274	274	281
125	749	724	734	744	725	716	730	719	736	705	715	719	710	712	721	701	709	704	703	709	695	694	686	700	683	690	681	685	712	724	711	725	713	712	722	738	749	735	721	715	702	693	339	303	284	279	280	288	281
126	915	906	939	926	924	892	930	930	901	920	920	943	904	937	965	957	955	965	956	977	998	975	963	983	958	967	997	1053	1040	1108	1095	1076	1150	1134	1142	1151	1151	1185	1215	1138	1174	1197	1180	1219	1218	1224	1212	1193	1177
127	1103	1087	1100	1054	1037	1110	1100	1074	1086	1109	1135	1139	1155	1140	1124	1138	1129	1190	1228	1223	1194	1194	1152	1201	1174	1148	1195	1174	1203	1179	1214	1173	1178	1192	1181	1184	1164	1172	1153	1210	1184	1176	1200	1172	1157	1159	1169	1167	1151
128	271	293	277	247	252	283	271	274	296	301	306	299	345	327	347	322	314	326	280	274	306	322	336	297	105	103	102	109	116	125	113	120	124	136	140	134	131	134	123	69	53	85	133	121	139	128	131	125	131
129	458	485	499	517	492	513	530	523	529	543	529	551	520	527	515	535	541	563	578	580	630	611	585	569	528	490	502	226	266	263	239	173	192	163	181	186	186	189	NaN	NaN	NaN	NaN	NaN	NaN	NaN	NaN	NaN	NaN	NaN
130	210	603	638	715	673	591	628	628	694	599	633	679	675	604	581	619	614	579	622	607	625	626	628	548	556	542	560	679	595	462	484	456	521	471	445	525	485	463	507	500	500	615	612	489	507	460	498	516	439
0	705	1452	1048	1619	1501	1432	1272	1371	1329	1250	1284	1263	752	1264	1198	1212	691	700	1202	664	675	1242	677	1239	1247	1250	1311	1415	1343	1134	1112	1090	1158	1117	1066	1210	1147	753	1202	1143	1184	830	1302	774	691	714	719	1182	1090
131	973	1028	1150	1179	1133	1119	1191	1172	1221	1194	1154	1204	1225	1139	1139	1135	1103	1151	1203	1134	1143	1178	1141	986	968	978	956	1066	925	362	357	259	305	281	284	358	272	316	313	302	306	292	290	255	289	234	258	249	217
0	6	16	51	44	24	26	6	16	NaN	NaN	NaN	NaN	NaN	NaN	NaN	NaN	NaN	NaN	NaN	NaN	NaN	NaN	NaN	NaN	NaN	NaN	NaN	NaN	NaN	NaN	NaN	NaN	NaN	NaN	NaN	NaN	NaN	NaN	NaN	NaN	NaN	NaN	NaN	NaN	NaN	NaN	NaN	NaN	NaN
0	159	561	583	623	550	239	567	574	572	512	534	555	570	553	510	505	535	512	589	567	644	618	618	541	522	552	561	610	551	564	563	530	567	497	480	527	461	451	484	491	484	542	536	483	408	456	486	476	446
0	392	1081	1109	1054	1138	522	1082	1155	1132	1033	1084	1051	1096	1071	1122	1144	1131	1082	1152	1119	1167	1114	1096	1122	1109	1100	1153	1160	1133	1096	1128	1207	1147	1139	1120	1115	1135	1136	1117	1087	1039	1098	1100	1054	894	1060	1043	1044	1040
132	923	830	820	847	845	792	869	906	869	815	816	850	830	828	828	852	814	876	895	867	879	870	882	889	880	896	855	860	912	941	929	918	943	898	962	898	913	929	907	944	961	941	955	938	337	301	280	256	238
133	709	693	694	704	729	710	699	702	731	733	688	660	685	708	680	670	709	681	702	710	685	708	685	664	697	689	700	689	699	715	703	715	716	739	781	789	820	846	871	841	834	881	866	902	914	879	919	940	929
134	520	664	623	638	656	530	645	632	672	662	662	663	690	685	694	715	700	700	701	705	696	710	716	724	698	673	721	745	716	730	716	717	724	577	240	246	239	263	NaN	NaN	NaN	NaN	NaN	NaN	NaN	NaN	NaN	NaN	NaN
135	905	1393	1327	1350	1339	1121	1243	1113	1207	1194	1139	1143	1136	1170	1160	1153	1197	1165	1210	1194	1136	1207	1043	1049	1086	935	977	853	382	233	211	205	199	198	193	193	194	183	196	194	203	208	226	360	364	339	338	388	385
136	973	945	957	938	944	870	855	885	924	936	905	897	943	958	1000	935	946	963	948	989	913	983	959	944	964	969	960	1010	1019	1011	970	1019	1013	1010	1045	1055	1129	1112	1057	1054	1048	1037	992	1078	1161	1187	1135	1180	1106
137	1094	1660	1672	1670	1555	1593	1565	1487	1657	1515	1571	1512	1553	1555	1564	1481	1499	1529	1491	1497	1489	1558	1525	1543	1461	1461	1466	1460	1438	475	324	265	225	224	220	228	211	235	59	63	49	70	75	72	61	53	62	67	59
138	712	712	733	730	759	746	709	718	763	762	774	747	730	749	747	762	763	786	730	748	755	769	784	801	821	804	801	819	850	852	883	840	908	911	922	923	966	956	934	924	927	950	918	986	950	998	1004	993	996
139	715	658	655	657	651	625	647	666	672	680	640	663	656	668	666	683	679	708	676	700	684	681	700	684	682	691	712	689	696	693	713	702	709	721	733	734	729	712	724	724	712	756	740	774	733	729	726	711	720
140	583	680	679	706	688	591	690	691	699	705	716	725	713	694	702	693	724	727	695	710	740	716	728	723	721	732	725	726	738	772	751	751	760	754	629	709	738	742	587	142	137	139	113	115	104	119	109	102	111
141	723	713	712	750	724	749	714	764	809	759	752	754	767	774	798	759	788	765	772	766	764	778	777	786	770	778	789	783	802	763	759	746	490	175	169	190	184	169	185	185	195	199	189	222	210	231	232	231	231
0	127	192	171	197	161	160	173	186	170	139	141	174	167	172	107	178	162	164	170	183	172	139	202	161	158	163	154	191	149	150	156	163	146	183	147	135	160	141	171	155	154	163	169	171	165	135	131	180	129
142	723	1011	957	994	1042	756	1015	1118	1084	1078	1183	1156	1202	1237	1270	1287	1274	1275	1257	1249	1315	1298	1360	1396	1401	1335	1369	1394	1405	1316	1410	1423	1432	1433	1430	1413	1454	1443	1450	1467	1444	1443	1474	1471	1395	1478	1478	1475	1479
143	730	742	744	755	749	737	750	710	733	748	741	747	744	746	736	742	728	758	770	748	749	776	772	761	750	749	727	749	750	757	731	740	747	725	732	706	731	734	723	780	737	752	742	741	757	720	732	709	718
144	626	610	614	645	615	599	605	599	622	638	643	664	646	679	682	693	702	679	678	686	684	707	709	706	702	690	676	671	699	630	244	241	254	218	259	271	267	276	312	274	242	239	260	282	305	332	306	276	263
0	872	1033	480	1048	969	1002	1023	1008	1007	1030	1061	1039	1067	506	NaN	NaN	NaN	NaN	NaN	NaN	NaN	NaN	NaN	NaN	NaN	NaN	NaN	NaN	NaN	NaN	NaN	NaN	NaN	NaN	NaN	NaN	NaN	NaN	NaN	NaN	NaN	NaN	NaN	NaN	NaN	NaN	NaN	NaN	NaN
145	740	748	751	732	753	749	739	766	760	789	789	798	793	786	818	809	792	840	826	866	867	845	863	874	875	882	872	891	881	915	865	869	892	889	860	781	775	772	735	785	786	730	697	682	594	574	588	616	608
0	NaN	NaN	NaN	NaN	NaN	NaN	NaN	NaN	NaN	NaN	NaN	NaN	NaN	NaN	NaN	NaN	NaN	NaN	NaN	NaN	NaN	NaN	NaN	NaN	NaN	NaN	NaN	NaN	NaN	NaN	NaN	NaN	NaN	NaN	NaN	NaN	NaN	NaN	NaN	NaN	NaN	NaN	NaN	NaN	NaN	NaN	NaN	NaN	NaN
146	924	897	913	895	867	904	898	872	933	908	952	927	939	985	998	959	942	976	978	997	994	930	934	942	928	952	991	960	969	940	958	979	931	955	942	933	989	979	953	921	965	878	365	218	216	223	202	235	220
0	769	873	872	935	889	837	903	921	928	986	992	999	993	996	956	1040	1008	997	1015	1068	1094	1059	1091	1138	1139	1121	1209	1201	1222	1172	1181	1222	1262	1246	1260	1222	1239	1286	1276	1253	1249	1246	1282	1238	1215	1314	1293	1285	1280
0	271	272	276	283	272	277	278	281	286	291	297	288	293	295	276	292	284	285	271	284	276	263	282	307	282	270	288	295	282	270	272	275	263	276	281	274	280	279	287	279	278	237	223	214	228	198	215	209	216
0	1695	1661	NaN	NaN	NaN	NaN	NaN	NaN	NaN	NaN	NaN	NaN	NaN	NaN	NaN	NaN	NaN	NaN	NaN	NaN	NaN	NaN	NaN	NaN	NaN	NaN	NaN	NaN	NaN	NaN	NaN	NaN	NaN	NaN	NaN	NaN	NaN	NaN	NaN	NaN	NaN	NaN	NaN	NaN	NaN	NaN	NaN	NaN	NaN
147	623	638	606	623	599	605	572	562	574	563	557	586	587	614	583	584	593	605	562	613	608	623	631	613	624	593	625	607	605	593	597	575	587	583	575	584	588	599	610	608	571	569	580	541	295	163	207	198	174
148	728	669	656	637	634	655	616	641	641	657	659	678	668	681	689	708	709	690	698	703	686	702	675	673	701	709	700	707	706	728	715	720	730	730	751	756	746	735	777	773	585	201	213	215	201	205	194	201	197
0	529	520	513	517	503	517	530	521	519	531	524	540	532	545	555	555	536	529	541	543	556	550	575	589	595	589	587	594	613	610	616	597	596	611	602	600	589	631	624	615	628	608	611	644	662	645	665	638	604
149	1744	1728	1666	1667	1683	848	1625	874	573	521	477	519	501	490	471	510	497	486	208	232	250	241	284	308	341	390	522	553	567	565	550	525	482	448	405	313	264	231	222	209	238	193	197	186	194	186	181	183	190
0	875	886	879	857	888	858	899	913	891	932	917	906	890	958	937	965	932	947	984	989	999	952	989	1000	975	983	999	975	1005	965	982	1017	1034	979	1033	999	936	974	1006	1015	993	977	1037	1029	1014	989	1042	1021	1012
150	836	760	809	762	726	799	745	815	816	777	832	813	788	851	867	790	868	856	861	840	856	904	882	921	958	950	966	1020	986	981	1043	1038	1084	994	1024	1039	1015	1031	1017	1026	992	953	413	1001	983	766	212	223	213
151	661	603	606	585	559	580	601	637	640	652	668	651	650	647	647	622	651	640	638	634	649	635	638	636	661	647	658	649	668	677	697	678	653	688	681	680	667	673	671	679	710	698	718	751	745	704	746	737	745
152	698	713	748	704	702	740	701	707	725	722	781	773	787	771	816	808	834	830	835	870	827	857	841	847	842	858	843	879	821	888	875	847	855	830	815	562	229	222	213	215	199	166	180	176	180	178	186	189	206
153	440	234	223	229	233	264	270	302	290	292	298	307	282	309	334	326	326	349	362	353	342	370	368	364	365	318	334	362	347	374	393	417	418	436	383	123	148	161	151	155	155	150	184	143	146	124	107	130	109
154	372	371	339	360	387	391	381	374	371	379	408	387	398	389	405	390	387	389	402	400	393	409	415	409	412	422	418	414	404	144	134	113	105	105	107	116	101	98	104	101	104	103	107	99	46	50	47	54	52
155	791	869	825	743	812	833	834	867	816	882	833	811	883	866	871	900	878	886	866	914	935	924	926	935	939	921	927	951	922	895	917	917	909	892	920	873	886	865	856	857	1037	1061	722	407	389	451	419	423	425
0	129	155	208	263	320	371	328	321	346	372	375	432	457	471	447	477	467	494	528	542	551	565	546	523	548	579	587	612	653	657	630	608	571	594	549	565	597	651	600	622	671	645	691	503	362	275	187	166	156
156	246	264	243	227	257	246	259	255	242	250	262	248	248	251	244	246	260	267	273	267	255	249	258	271	257	268	259	249	222	118	134	145	159	163	165	169	200	188	143	NaN	NaN	NaN	NaN	NaN	NaN	NaN	NaN	NaN	NaN
157	312	316	300	295	292	315	308	308	330	391	359	357	343	395	367	363	390	394	410	415	403	397	368	384	380	419	422	133	103	127	110	146	137	132	127	118	152	124	125	114	106	102	105	104	101	113	102	99	99
158	497	479	432	504	533	569	550	597	647	651	632	673	672	682	703	669	701	716	703	715	689	693	706	722	716	724	727	733	746	736	722	735	744	741	757	719	735	727	701	699	674	674	657	155	149	135	132	150	143
159	712	677	689	727	721	697	696	680	662	676	704	710	695	719	720	738	745	719	734	725	736	733	737	746	751	728	726	730	732	728	730	727	727	746	742	716	704	717	708	696	703	717	716	740	721	695	697	694	683
160	466	474	447	460	458	486	514	500	520	535	507	564	544	547	529	536	546	530	529	560	514	538	584	578	566	577	612	596	614	611	609	610	623	594	627	611	529	150	162	149	149	161	149	149	134	130	130	130	129
161	671	639	635	637	620	640	628	659	666	697	689	688	697	699	723	743	735	736	729	722	760	726	731	735	750	749	757	744	739	744	733	737	733	746	738	728	746	728	708	717	714	732	722	700	712	706	723	329	252
162	557	558	491	501	515	540	515	550	552	544	557	549	554	554	574	540	540	553	536	569	548	528	551	556	563	563	555	551	556	542	542	553	559	157	146	126	119	131	132	133	129	128	133	137	140	128	60	61	53
163	262	105	262	277	288	325	335	301	305	317	312	327	334	325	324	353	356	369	355	371	359	379	373	378	347	367	376	356	383	410	394	413	366	383	389	410	387	406	438	424	409	420	418	393	374	367	358	391	383
0	478	471	468	470	476	491	466	444	464	476	490	465	458	484	535	474	470	463	460	446	443	473	437	487	487	461	463	428	455	456	447	432	434	409	453	438	409	420	378	428	432	445	403	428	412	428	455	410	446
164	616	625	619	615	633	621	597	624	572	582	556	558	566	602	586	558	594	578	581	583	578	590	570	597	598	588	583	480	326	278	286	284	256	278	267	262	256	260	256	256	364	240	NaN	NaN	NaN	NaN	NaN	NaN	NaN
165	622	596	598	604	579	582	604	598	577	608	613	610	593	624	626	603	595	598	615	617	618	606	610	638	616	627	602	610	623	640	597	627	627	622	612	629	646	632	615	618	622	632	650	640	649	665	661	629	661
166	536	490	472	533	518	549	526	516	526	527	538	548	587	601	615	641	623	594	610	630	652	637	649	617	622	609	614	625	622	649	609	651	664	639	693	644	657	656	688	657	663	659	715	691	756	777	760	709	734
167	853	882	893	952	963	922	933	960	936	1046	1056	1088	1102	1090	1118	1139	1160	1154	1225	1163	1246	1196	1263	1265	1230	1284	1274	1319	1308	1308	1322	1334	1388	1402	1433	1382	1441	1378	1400	1431	1373	1370	1409	1426	1480	1451	1417	1353	1449
168	1174	1228	1210	1258	1269	1289	1332	1276	1281	1332	1307	1318	1343	1335	1318	1353	1449	1468	1489	1502	1465	1422	1416	1429	1426	1463	1461	1501	1499	1517	1475	1486	1432	1468	1466	1437	1465	1446	376	352	338	339	336	329	324	330	360	333	291
0	219	219	169	223	265	277	275	277	290	339	340	323	347	343	358	398	377	375	406	376	383	377	339	371	371	358	NaN	NaN	NaN	NaN	NaN	NaN	NaN	NaN	NaN	NaN	NaN	NaN	NaN	NaN	NaN	NaN	NaN	NaN	NaN	NaN	NaN	NaN	NaN
169	192	192	188	215	234	264	278	247	265	293	314	338	356	337	352	354	342	337	352	129	117	100	92	97	91	85	90	99	91	107	102	100	91	97	100	106	102	114	130	127	146	119	141	139	137	143	131	141	120
170	550	581	600	601	604	606	632	624	625	637	645	659	680	665	669	683	686	696	670	664	694	660	656	675	699	685	695	702	679	697	690	713	700	704	682	582	199	239	216	222	232	240	238	232	250	224	240	257	243
171	644	688	690	671	678	697	694	675	702	725	717	720	731	774	776	784	804	789	817	819	834	839	816	831	814	826	835	793	760	672	610	758	746	713	754	778	762	740	744	731	492	657	534	996	948	447	945	430	923
172	903	926	904	882	883	876	866	881	904	827	843	882	858	838	879	889	859	839	846	836	852	822	829	817	887	848	804	825	853	880	867	894	896	854	859	859	858	872	838	863	820	864	856	854	844	806	819	816	843
173	336	351	364	382	403	415	416	403	413	436	411	421	407	401	400	369	215	110	109	134	138	109	108	100	104	101	99	106	103	91	96	112	112	118	118	110	124	123	131	134	128	125	129	143	148	142	131	141	142
0	3	NaN	NaN	NaN	NaN	NaN	NaN	NaN	NaN	NaN	NaN	NaN	NaN	NaN	NaN	NaN	NaN	NaN	NaN	NaN	NaN	NaN	NaN	NaN	NaN	NaN	NaN	NaN	NaN	NaN	NaN	NaN	NaN	NaN	NaN	NaN	NaN	NaN	NaN	NaN	NaN	NaN	NaN	NaN	NaN	NaN	NaN	NaN	NaN
174	543	492	522	474	479	473	490	457	476	517	546	500	519	512	606	553	584	560	546	541	516	532	483	533	548	534	548	513	557	538	514	512	520	487	543	537	498	517	477	526	518	503	455	152	160	202	243	202	234
0	696	712	728	708	757	736	718	721	728	724	729	701	698	697	724	715	727	724	724	724	696	713	722	752	742	748	731	732	753	764	774	777	809	826	837	877	851	894	897	933	950	956	1004	961	966	978	976	991	1033
175	519	504	518	543	530	561	570	576	578	586	590	586	628	608	633	635	626	596	606	621	640	632	635	626	653	661	673	648	652	633	662	679	660	668	662	658	702	708	702	722	713	682	692	695	675	692	684	714	688
176	221	233	252	273	291	294	298	323	313	307	315	312	336	346	365	377	382	400	395	249	118	105	98	102	99	112	98	107	97	111	109	108	107	111	104	113	110	117	121	118	112	118	117	112	115	125	113	119	119
177	237	247	253	256	231	222	256	269	270	265	265	261	264	276	262	297	285	301	306	319	294	324	317	327	339	289	175	137	117	110	107	107	105	107	92	98	99	102	103	104	98	107	109	103	108	104	100	103	99
178	457	460	437	478	485	519	488	510	535	535	530	570	538	555	538	569	573	563	580	594	613	619	587	599	579	608	586	591	590	602	584	585	589	593	608	583	585	612	592	576	600	619	604	601	603	628	624	604	634
179	754	773	791	853	923	927	918	918	952	1001	1027	1062	1073	1070	1095	1110	1087	1125	1148	1140	1179	1150	1151	1171	1141	1148	1162	1164	1178	1191	1178	1113	1150	1133	1103	1092	1034	1072	964	945	897	563	310	305	299	289	263	278	280
0	679	693	705	691	674	655	688	756	702	703	680	698	721	691	618	676	650	639	644	637	675	629	725	657	564	648	596	681	660	659	672	684	648	660	618	594	644	603	639	575	572	582	555	560	559	543	526	635	541
180	861	869	800	776	770	795	726	736	762	760	763	737	747	750	795	801	784	790	746	781	773	806	780	764	811	824	790	837	810	835	847	862	823	850	844	853	833	839	847	870	833	841	861	842	830	841	825	812	829
181	966	960	942	1019	1075	1026	1047	1069	1049	1101	1115	1122	1112	1142	1130	1111	1183	1128	1174	1162	1110	1092	1170	1149	1126	1107	1149	1195	1194	1250	1252	1270	1243	1281	1311	1239	1329	1326	1412	1349	1410	1395	1220	1184	1244	833	881	1122	1185
182	341	346	361	368	380	360	434	443	431	478	443	443	450	418	439	432	446	449	418	116	114	103	121	129	156	175	183	220	207	193	194	183	172	164	163	159	166	154	151	122	130	134	NaN	NaN	NaN	NaN	NaN	NaN	NaN
0	60	24	102	30	23	33	1	NaN	NaN	NaN	NaN	NaN	NaN	NaN	NaN	NaN	NaN	NaN	NaN	NaN	NaN	NaN	NaN	NaN	NaN	NaN	NaN	NaN	NaN	NaN	NaN	NaN	NaN	NaN	NaN	NaN	NaN	NaN	NaN	NaN	NaN	NaN	NaN	NaN	NaN	NaN	NaN	NaN	NaN
183	545	533	482	471	467	489	501	520	533	530	550	566	585	567	617	602	609	613	596	610	620	606	610	615	629	608	591	178	177	154	151	157	152	165	163	152	171	159	150	155	149	147	138	141	137	148	150	165	159
184	516	498	511	519	521	505	520	513	520	548	549	566	558	579	571	589	599	597	604	618	630	629	615	604	628	596	621	606	626	626	632	626	636	650	649	661	638	653	646	639	636	643	629	648	652	663	659	664	674
185	283	268	299	312	327	314	326	321	322	325	343	326	348	347	355	330	132	136	147	141	159	147	147	126	120	136	147	138	129	131	124	131	135	187	164	170	207	226	242	225	236	233	224	252	262	198	211	221	216
0	520	541	507	493	478	474	448	462	484	497	487	504	503	542	565	556	604	595	639	659	654	634	688	675	622	638	596	602	575	443	NaN	NaN	NaN	NaN	NaN	NaN	NaN	NaN	NaN	NaN	NaN	NaN	NaN	NaN	NaN	NaN	NaN	NaN	NaN
186	446	447	423	459	445	432	450	491	510	518	513	545	547	558	546	576	582	546	540	533	503	491	499	526	525	556	551	601	613	617	150	173	182	180	181	178	183	183	131	127	NaN	NaN	NaN	NaN	NaN	NaN	NaN	NaN	NaN
0	48	54	65	60	81	95	91	66	90	117	125	86	88	76	135	92	91	90	26	39	19	32	29	NaN	NaN	NaN	NaN	NaN	NaN	NaN	NaN	NaN	NaN	NaN	NaN	NaN	NaN	NaN	NaN	NaN	NaN	NaN	NaN	NaN	NaN	NaN	NaN	NaN	NaN
187	244	275	255	286	285	300	321	290	296	317	326	326	301	297	304	352	338	373	384	387	388	401	382	388	376	381	398	373	365	168	351	829	430	367	434	382	769	411	763	773	782	437	423	507	436	559	725	581	728
0	520	538	550	594	575	582	556	548	555	554	557	566	574	560	575	550	560	583	607	608	581	592	601	583	223	206	262	344	NaN	NaN	NaN	NaN	NaN	NaN	NaN	NaN	NaN	NaN	NaN	NaN	NaN	NaN	NaN	NaN	NaN	NaN	NaN	NaN	NaN
0	297	306	306	325	336	319	331	342	336	334	361	356	349	378	345	364	368	380	378	381	380	383	398	383	406	428	390	278	346	755	752	740	NaN	NaN	NaN	NaN	NaN	NaN	NaN	NaN	NaN	NaN	NaN	NaN	NaN	NaN	NaN	NaN	NaN
188	468	470	518	573	597	584	619	599	619	620	665	664	671	651	686	725	726	746	741	743	764	778	773	775	820	780	833	837	858	844	869	873	864	766	758	443	205	169	162	140	133	125	126	121	138	119	162	163	151
189	406	389	360	327	346	401	364	371	376	380	395	390	424	392	413	425	434	447	468	479	490	492	507	493	487	450	437	467	469	508	519	513	514	530	547	520	535	524	541	544	581	599	579	222	198	179	186	170	173
190	391	419	422	444	437	439	449	452	444	457	471	483	513	488	492	492	494	494	482	487	466	488	485	480	478	166	170	140	125	133	117	127	117	120	115	124	125	135	134	137	140	133	132	126	132	153	142	143	147
191	472	457	480	472	521	520	510	532	548	599	580	601	599	599	598	609	594	577	559	611	612	616	665	649	640	643	630	623	613	650	667	672	696	666	574	562	468	409	683	165	340	341	135	129	268	126	145	144	140
192	505	534	531	539	534	531	529	534	563	579	586	608	607	659	639	678	656	687	703	689	708	696	703	715	694	750	780	772	805	847	830	821	851	791	777	231	196	202	209	211	205	219	210	226	239	250	250	239	252
193	525	533	540	564	594	576	607	592	603	628	624	651	662	645	637	665	693	693	698	683	702	674	673	668	647	605	588	257	243	235	273	288	287	292	307	477	219	235	214	225	216	220	222	232	238	231	248	244	246
194	301	300	327	389	391	359	370	400	407	398	388	391	427	427	442	476	482	452	478	473	456	455	451	458	467	473	458	470	459	440	431	408	404	388	126	136	117	125	125	121	110	107	95	88	102	101	102	116	113
0	507	526	558	567	580	564	580	591	596	616	608	623	622	614	625	653	673	713	729	786	787	799	779	752	744	726	742	731	732	747	723	729	744	766	767	759	763	763	759	753	789	805	818	803	771	760	781	784	762
0	928	977	949	933	968	968	986	976	952	962	997	1016	987	1001	973	991	988	981	982	1001	1000	1005	1003	1012	1002	1009	1038	1012	1017	1041	1043	997	1016	1007	1013	1008	991	1011	976	1027	996	974	978	970	983	978	1002	1005	1004
195	774	785	786	839	840	793	790	813	799	821	786	801	807	770	772	788	767	797	782	779	767	769	764	768	761	763	759	743	771	772	751	752	764	744	729	747	714	726	732	718	727	712	703	700	687	686	670	665	664
196	998	1057	1093	1109	1107	1159	1129	1222	1144	1111	1213	1235	1242	1242	1215	1236	1215	1276	1256	1216	1289	1351	1376	1321	311	250	233	232	227	233	227	226	229	234	219	225	220	230	249	246	264	247	253	269	305	285	279	287	291
0	755	762	721	790	827	817	849	839	858	879	927	927	948	935	980	968	958	932	977	958	1000	422	517	987	426	974	997	996	991	1017	1012	1039	1043	532	1051	1007	1031	509	502	1049	1016	1025	463	428	393	436	462	378	NaN
197	505	539	558	582	574	625	616	639	596	604	532	445	461	578	617	652	673	681	713	739	751	772	759	777	743	190	188	189	187	192	233	75	207	207	197	187	201	192	194	204	216	219	230	233	252	251	266	277	280
0	61	57	83	65	117	92	109	102	104	116	121	93	102	74	150	106	115	114	103	96	99	120	80	116	120	118	105	92	112	105	103	97	100	85	95	121	99	120	115	137	NaN	NaN	NaN	NaN	NaN	NaN	NaN	NaN	NaN
198	879	822	832	843	849	809	802	785	855	845	840	854	858	796	853	887	888	897	895	872	877	891	891	901	936	908	879	869	927	922	962	968	964	971	979	949	1008	982	931	953	953	978	957	960	945	934	939	973	968
0	214	257	123	115	105	112	164	176	184	191	237	247	260	277	276	292	305	315	326	334	341	349	354	380	387	389	383	399	402	410	413	420	420	419	410	419	401	397	393	405	401	398	378	376	384	385	381	391	383
199	608	657	630	688	644	627	578	548	587	658	675	658	630	671	704	713	737	672	678	699	741	829	806	735	750	738	738	729	715	668	670	715	699	715	692	718	825	843	843	876	842	931	1001	930	1082	1127	1127	1128	1163
200	1045	1090	1076	1050	1069	1142	1019	1156	1169	1163	1161	1250	1223	1267	1200	1246	1223	1324	1092	296	269	247	255	285	290	343	253	234	224	225	232	214	237	209	207	220	230	236	241	261	247	255	275	248	263	269	261	271	247
0	889	841	771	416	304	283	286	297	289	350	124	133	139	164	214	232	251	262	287	329	363	360	370	382	402	404	388	384	405	405	415	424	436	409	409	411	217	152	128	150	138	147	156	147	147	156	159	180	172
0	NaN	NaN	NaN	NaN	NaN	NaN	NaN	NaN	NaN	NaN	NaN	NaN	NaN	NaN	NaN	NaN	NaN	NaN	NaN	NaN	NaN	NaN	NaN	NaN	NaN	NaN	NaN	NaN	NaN	NaN	NaN	NaN	NaN	NaN	NaN	NaN	NaN	NaN	NaN	NaN	NaN	NaN	NaN	NaN	NaN	NaN	NaN	NaN	NaN
201	873	937	1021	1038	1015	953	995	1030	1096	1116	1091	1091	1104	1069	1110	1133	1103	1115	1145	1157	1199	1176	1186	1129	330	328	301	277	242	223	206	204	194	215	214	218	217	221	221	210	224	217	208	210	213	208	214	239	208
0	790	813	949	994	1020	984	954	1020	1099	1042	1059	1080	1057	1030	1081	1105	1035	1068	1050	1089	1095	928	332	328	311	289	291	305	306	307	325	341	501	1081	1099	524	583	598	576	583	584	601	617	651	629	592	590	462	347
0	NaN	NaN	NaN	NaN	NaN	NaN	NaN	NaN	NaN	NaN	NaN	NaN	NaN	NaN	NaN	NaN	NaN	NaN	NaN	NaN	NaN	NaN	NaN	NaN	NaN	NaN	NaN	NaN	NaN	NaN	NaN	NaN	NaN	NaN	NaN	NaN	NaN	NaN	NaN	NaN	NaN	NaN	NaN	NaN	NaN	NaN	NaN	NaN	NaN
0	814	782	689	715	663	582	710	625	636	761	725	783	791	714	812	775	764	782	826	743	821	843	784	833	889	811	891	896	856	863	880	835	828	983	1002	1033	1031	964	972	1023	1100	1083	1051	1158	1081	1152	1046	1037	1041
202	654	753	773	787	756	768	780	867	887	855	894	897	892	903	876	896	898	940	948	932	902	865	882	903	909	931	945	961	987	1001	1002	983	995	937	961	949	1012	991	1002	1010	1075	1065	1052	968	1119	845	289	238	216
0	82	75	136	112	146	183	216	180	185	243	289	258	288	277	271	230	257	275	266	250	232	265	256	239	251	204	193	146	199	187	189	119	107	103	160	189	185	234	195	239	104	93	84	85	86	110	112	85	106
203	635	635	609	644	691	628	682	667	655	726	725	747	705	733	712	708	739	713	734	729	755	783	746	752	744	758	732	750	730	757	740	764	757	772	781	797	823	815	773	229	244	262	263	265	253	269	NaN	NaN	NaN
0	841	831	842	822	807	786	801	791	774	788	836	812	814	806	798	809	807	787	784	738	749	726	731	732	733	720	685	685	747	707	723	679	657	667	703	668	641	624	NaN	NaN	NaN	NaN	NaN	NaN	NaN	NaN	NaN	NaN	NaN
0	271	277	286	294	289	295	282	291	302	287	273	293	309	300	290	292	309	302	294	319	314	323	332	338	346	358	382	375	356	382	376	381	322	334	342	384	407	420	620	1284	1201	1295	610	1249	1241	1258	1285	551	593
204	1015	1011	979	1065	1006	1071	999	1057	1045	1080	1099	1075	1118	1123	1161	1038	1088	1092	1149	1080	1122	1131	1158	1207	1234	1229	1200	1246	1281	1322	1278	1244	1314	1234	1180	1153	1178	1169	1253	1211	1178	1208	1212	1099	1200	1159	1126	1177	1122
205	628	640	646	674	698	691	696	703	707	739	739	741	768	767	738	765	750	758	769	789	794	787	803	811	812	812	818	833	819	813	786	794	808	792	775	782	778	796	800	797	785	773	790	721	314	330	301	319	332
206	355	341	355	371	399	401	426	444	432	458	501	509	518	540	543	585	595	625	641	634	645	583	369	329	325	274	286	265	259	269	286	315	340	326	328	323	319	318	309	299	242	243	268	252	262	261	254	269	230
207	688	703	667	662	695	704	655	728	766	793	759	790	779	780	820	828	801	803	781	836	818	826	816	811	812	809	817	777	783	796	821	818	824	836	842	833	817	803	825	621	273	223	223	221	248	282	249	263	261
208	830	851	848	868	857	863	889	876	880	886	902	941	1025	965	966	990	996	992	1017	1041	1037	1066	1090	1140	1145	1172	1169	1170	1159	1155	1165	1184	1191	1163	1175	1172	1150	1169	1187	1191	1163	1195	1194	1182	1168	1165	1135	1126	1144
0	171	176	184	156	160	180	192	194	242	265	282	248	262	250	329	271	291	295	289	279	259	300	189	268	3	88	77	49	50	44	30	27	43	30	72	58	61	67	52	64	53	60	59	56	53	81	88	66	84
0	1058	997	1693	987	911	960	1041	989	1030	1034	1001	956	1066	920	913	880	884	886	906	905	938	912	950	940	928	947	986	1055	1006	896	816	526	618	620	593	609	1308	1458	570	NaN	NaN	NaN	NaN	NaN	NaN	NaN	NaN	NaN	NaN
209	773	792	706	763	772	794	716	759	759	776	801	791	756	806	830	817	788	803	853	866	849	860	852	853	864	891	895	912	944	941	918	930	959	953	969	971	964	993	1014	1036	1049	1072	1067	1062	1056	1070	1044	1075	1075
210	744	786	779	871	793	845	793	853	871	854	886	886	878	897	912	874	287	326	295	277	238	217	241	244	230	222	235	234	238	233	246	238	232	240	236	231	244	244	247	246	248	257	258	251	70	100	269	264	253
0	678	664	671	682	675	660	695	685	670	695	709	704	708	711	727	706	716	706	719	702	731	724	744	740	722	714	735	705	715	738	740	723	723	716	711	711	706	700	700	720	703	721	733	735	665	544	588	552	426
211	1249	1299	1222	1310	1288	1285	1308	1300	1300	1339	1339	1369	1390	1403	1397	1390	1443	1407	1420	1457	1436	1412	1430	1461	1450	1482	1427	1422	1349	1410	1380	1374	1420	1363	1339	1337	1245	1228	1259	1225	1200	1198	1192	1222	1210	1272	1230	1219	1222
212	913	910	925	931	933	924	904	939	962	983	997	1003	1044	1029	1044	1052	1054	1072	1048	1091	1079	1131	1121	1126	1175	1173	1148	1154	1167	1163	1192	1198	1201	1195	1228	1239	1237	1237	1253	1261	1294	1312	1279	1272	1268	1250	1251	1247	1209
213	726	671	736	587	613	564	509	661	746	775	777	779	778	772	800	802	798	599	277	285	276	218	212	201	204	211	214	205	205	214	205	215	205	216	201	205	204	208	206	217	212	216	228	211	229	210	223	229	221
214	648	589	572	559	555	562	585	571	585	556	569	580	626	602	635	628	617	709	748	775	758	777	802	797	762	781	772	750	755	753	766	744	239	221	195	196	190	190	205	207	208	192	196	198	214	224	225	137	142
215	591	576	586	586	561	547	587	619	640	627	642	609	624	610	617	612	615	623	642	623	629	633	632	602	599	627	644	643	643	657	667	642	654	656	692	683	666	664	657	672	649	662	672	669	653	667	662	674	651
0	355	373	410	411	421	418	411	419	403	355	364	369	394	359	359	378	394	378	391	394	392	410	410	410	427	416	401	367	395	258	235	511	517	515	508	NaN	NaN	NaN	NaN	NaN	NaN	NaN	NaN	NaN	NaN	NaN	NaN	NaN	NaN
216	132	126	137	160	136	135	170	173	150	175	185	207	210	185	205	208	218	200	229	234	231	235	229	252	214	253	234	234	254	272	236	255	219	82	96	94	98	109	115	124	137	145	119	110	146	125	114	120	137
217	143	148	144	150	133	142	147	125	131	173	180	171	183	161	186	181	173	167	166	171	162	169	181	193	186	186	198	208	184	229	213	199	233	219	197	197	212	247	252	232	93	123	100	113	127	137	140	169	164
218	192	214	219	223	217	219	223	218	236	243	258	242	255	261	273	287	284	305	306	298	311	309	314	320	330	351	342	340	333	338	343	307	310	270	286	293	311	316	303	320	309	313	294	315	283	265	257	270	280
0	649	693	719	677	693	666	668	663	686	684	688	735	718	680	685	724	720	705	718	748	769	789	763	766	760	733	755	748	792	756	769	772	792	806	794	780	797	798	800	831	830	884	843	824	818	838	841	871	873
0	NaN	NaN	NaN	NaN	NaN	NaN	NaN	NaN	NaN	NaN	NaN	NaN	NaN	NaN	NaN	NaN	NaN	NaN	NaN	NaN	NaN	NaN	NaN	NaN	NaN	NaN	NaN	NaN	NaN	NaN	NaN	NaN	NaN	NaN	NaN	NaN	NaN	NaN	NaN	NaN	NaN	NaN	NaN	NaN	NaN	NaN	NaN	NaN	NaN
219	377	394	465	494	470	534	521	554	599	582	571	636	610	581	649	653	523	161	165	146	143	141	150	157	187	186	191	202	190	195	181	188	177	186	184	199	210	215	230	228	217	217	211	218	224	228	75	85	70
220	174	132	142	146	142	156	178	191	199	235	256	260	286	269	299	295	290	300	320	330	361	350	323	308	353	355	353	398	415	384	374	390	376	355	373	367	357	388	366	338	337	318	109	104	133	124	121	134	119
221	548	569	646	654	616	653	718	723	763	776	798	813	815	755	751	775	771	733	784	759	791	770	823	785	831	797	833	846	806	946	808	807	936	850	862	869	884	963	896	906	835	880	938	842	850	886	801	768	775
222	738	772	795	780	856	813	874	874	859	861	827	865	854	881	869	819	787	717	687	676	685	593	655	616	632	650	616	647	713	670	705	680	696	672	692	687	713	713	674	388	447	414	394	412	396	384	400	390	375
0	NaN	NaN	NaN	NaN	NaN	NaN	NaN	NaN	NaN	NaN	NaN	NaN	NaN	NaN	NaN	NaN	NaN	NaN	NaN	NaN	NaN	NaN	NaN	NaN	NaN	NaN	NaN	NaN	NaN	NaN	NaN	NaN	NaN	NaN	NaN	NaN	NaN	NaN	NaN	NaN	NaN	NaN	NaN	NaN	NaN	NaN	NaN	NaN	NaN
223	1075	1137	1414	1271	1063	1130	1230	1288	1325	1353	1360	1266	1465	1248	1254	1272	1263	1264	1274	1310	1380	1294	1287	1245	1323	1224	1289	1354	1424	1457	1387	1336	1493	1384	1359	1457	1427	1527	1518	1423	1708	771	1700	1741	1716	1159	1789	801	1738
224	571	574	591	552	551	544	567	590	597	613	652	655	696	610	602	625	618	621	644	620	642	685	722	718	727	729	731	773	778	844	782	792	929	793	737	771	780	827	847	812	853	853	834	859	829	798	773	717	730
225	381	434	455	504	463	468	519	462	441	462	489	438	503	412	422	450	471	472	475	486	484	474	492	486	469	473	475	271	178	208	187	199	221	194	175	209	246	241	230	206	216	208	200	223	250	218	234	225	216
226	162	193	182	182	179	192	208	222	224	217	224	241	265	281	279	271	270	286	285	308	295	299	291	299	306	318	333	325	316	323	302	126	141	182	179	170	149	152	156	192	208	192	192	195	168	171	144	147	133
227	1206	1252	1204	1261	1185	1208	1264	1289	1244	1287	1303	1313	1333	1175	1167	1141	1082	1099	1099	1108	1109	1089	1099	1055	1085	1088	1119	1139	1100	1244	1138	1149	1392	1199	1155	1261	1155	1416	1305	1304	472	472	433	398	421	388	391	381	346
228	114	106	102	111	134	161	178	172	176	210	215	211	221	215	209	206	220	228	245	227	265	263	264	295	285	273	281	300	189	95	98	111	117	116	105	118	102	NaN	NaN	NaN	NaN	NaN	NaN	NaN	NaN	NaN	NaN	NaN	NaN
229	551	546	574	562	550	513	536	517	534	517	556	580	611	596	620	655	651	676	678	708	699	717	733	752	765	732	754	729	756	770	739	773	793	763	776	827	763	807	814	820	793	751	745	729	644	621	472	216	180
0	80	94	102	121	137	166	177	176	183	185	186	180	174	157	152	145	152	170	176	180	183	185	191	214	204	204	187	175	176	160	157	151	169	168	162	171	186	197	195	210	193	184	191	176	196	192	187	180	158
230	148	125	130	154	138	145	136	143	167	161	158	176	169	166	170	186	172	191	176	196	200	187	205	213	207	236	241	246	249	279	280	267	274	292	295	296	294	289	275	293	281	298	301	294	295	295	308	307	314
231	872	817	726	724	734	740	755	756	811	837	868	831	844	798	860	861	867	873	815	861	895	912	940	973	1009	1020	1062	1045	1044	1024	1090	1086	1072	1056	1050	983	991	1023	974	992	969	1012	996	977	1024	1002	950	997	1014
232	503	528	538	525	504	474	547	503	518	526	519	499	513	438	471	473	475	464	448	453	458	254	230	216	222	237	253	250	245	261	255	240	292	253	255	249	243	281	262	238	262	271	269	261	242	263	249	283	294
233	503	487	519	547	561	553	563	554	584	604	580	590	581	619	618	641	660	653	681	673	255	691	687	679	700	703	703	735	715	735	722	725	744	726	707	703	224	238	199	189	200	178	192	188	211	217	246	197	177
234	371	397	438	400	406	420	466	424	460	500	541	550	486	517	409	182	203	168	156	154	155	175	180	179	170	186	171	192	177	171	171	175	162	173	159	180	150	152	NaN	NaN	NaN	NaN	NaN	NaN	NaN	NaN	NaN	NaN	NaN
235	330	347	251	318	246	236	256	276	252	224	218	271	269	254	153	240	215	224	213	268	292	207	325	228	246	212	250	297	241	248	259	278	228	301	255	238	275	228	253	214	255	217	235	189	216	189	179	244	163
0	361	324	264	412	308	339	332	333	246	NaN	NaN	NaN	NaN	NaN	NaN	NaN	NaN	NaN	NaN	NaN	NaN	NaN	NaN	NaN	NaN	NaN	NaN	NaN	NaN	NaN	NaN	NaN	NaN	NaN	NaN	NaN	NaN	NaN	NaN	NaN	NaN	NaN	NaN	NaN	NaN	NaN	NaN	NaN	NaN
0	649	629	646	639	542	582	636	630	671	653	659	643	1249	538	446	464	492	504	557	NaN	NaN	NaN	NaN	NaN	NaN	NaN	NaN	NaN	NaN	NaN	NaN	NaN	NaN	NaN	NaN	NaN	NaN	NaN	NaN	NaN	NaN	NaN	NaN	NaN	NaN	NaN	NaN	NaN	NaN
0	847	828	849	834	840	820	842	818	826	798	839	803	832	838	824	816	825	824	859	870	882	899	899	937	928	909	926	911	907	885	868	861	862	867	885	895	846	876	937	783	614	520	426	NaN	NaN	NaN	NaN	NaN	NaN
236	462	450	468	453	474	479	508	521	509	562	554	596	601	605	607	645	655	655	679	689	688	678	694	663	638	636	195	174	171	168	180	180	150	148	148	167	154	161	171	183	194	198	227	209	221	242	231	255	253
237	599	618	674	559	620	559	516	530	582	550	835	670	611	425	349	362	353	359	377	379	397	386	196	217	215	197	185	190	217	280	281	345	359	389	392	382	379	414	607	582	586	631	612	559	373	384	371	378	395
238	1152	1155	1181	947	931	1068	1044	1115	1109	1145	1119	1173	1178	1121	1112	1122	1117	1143	1172	1146	1192	1169	1165	1145	1095	1102	1175	1249	1255	1400	1313	1302	1336	1368	1295	1341	1300	1461	1505	1481	1499	1516	1634	1543	1620	1540	1676	1619	1743
239	681	682	657	689	676	676	740	720	739	738	748	738	740	771	714	731	720	702	729	718	785	815	790	219	204	190	192	183	193	194	264	240	211	207	284	298	289	354	292	293	345	281	269	277	274	267	248	263	277
0	388	394	377	373	412	393	415	440	395	415	406	NaN	NaN	NaN	NaN	NaN	NaN	NaN	NaN	NaN	NaN	NaN	NaN	NaN	NaN	NaN	NaN	NaN	NaN	NaN	NaN	NaN	NaN	NaN	NaN	NaN	NaN	NaN	NaN	NaN	NaN	NaN	NaN	NaN	NaN	NaN	NaN	NaN	NaN
240	670	678	555	734	641	696	716	714	714	741	785	731	788	761	771	761	779	750	756	704	717	736	755	801	789	798	848	872	854	850	832	839	898	864	829	845	851	864	875	858	878	884	872	842	832	878	907	893	888
241	1179	1206	1232	1208	1174	1162	1231	1234	1218	1218	1254	1237	1300	1060	1050	1076	1119	1101	1111	1101	1125	1084	1149	1149	1163	1202	1234	1309	1278	1411	1279	1254	1463	1281	1315	1349	1349	1469	1381	1350	1432	1455	1468	1476	1481	1502	1490	1550	1576
242	419	408	440	497	465	490	494	483	483	486	525	522	522	537	558	569	541	549	592	581	589	607	595	636	615	629	656	663	627	600	628	200	186	160	153	154	156	159	157	155	169	156	171	155	167	160	161	181	161
243	564	570	554	549	581	569	576	573	566	553	557	566	579	567	583	603	601	595	612	609	619	617	600	592	596	600	584	677	658	666	682	659	656	619	225	256	265	277	286	335	394	437	447	394	433	399	378	409	408
0	593	599	587	602	614	600	599	597	593	589	590	594	577	572	579	576	567	566	565	579	579	575	598	595	596	600	600	673	652	660	658	658	665	661	650	655	652	654	655	329	335	313	355	410	818	952	999	954	937
0	607	576	572	580	591	610	591	633	623	642	623	648	645	648	659	665	657	658	681	686	693	708	671	714	691	713	745	713	751	732	753	764	764	755	743	739	759	778	756	776	761	758	785	778	792	800	767	803	763
244	542	556	556	565	542	568	569	564	573	573	584	586	588	578	584	579	574	583	573	581	585	574	563	565	555	556	554	275	274	268	321	281	304	316	300	327	320	304	319	327	332	283	321	297	315	262	225	200	221
245	692	693	713	716	598	514	548	545	566	592	622	636	653	693	693	717	740	704	744	752	760	769	818	796	824	793	840	536	253	218	204	189	192	202	196	205	209	214	218	215	223	203	223	216	95	97	99	103	88
246	425	425	421	421	411	412	412	404	401	420	418	434	439	423	437	433	445	450	454	435	444	443	445	457	441	436	429	433	421	402	199	245	246	233	241	NaN	NaN	NaN	NaN	NaN	NaN	NaN	NaN	NaN	NaN	NaN	NaN	NaN	NaN
247	1456	1492	1485	1506	1440	1411	1505	1552	1560	1582	1603	1610	1644	1525	1492	1515	1535	1492	1526	1534	1582	1535	1572	1587	1576	1550	1569	1612	1593	1651	1658	1682	1853	1780	1780	1788	1772	1787	1669	1652	1789	1869	1923	1884	1899	1876	1871	1782	1791
248	643	657	639	626	646	667	720	738	780	755	755	740	752	799	773	734	725	735	706	682	671	706	636	634	636	603	516	528	513	524	458	232	241	222	196	335	180	344	202	217	191	341	335	331	350	332	349	340	194
249	720	721	721	738	718	713	744	737	749	749	739	751	747	761	777	754	748	761	767	765	763	772	796	804	819	806	817	831	789	811	792	793	798	801	794	769	723	704	670	646	546	607	602	607	569	644	727	732	702
250	443	425	420	434	441	433	440	457	468	476	465	463	451	459	468	459	472	475	467	480	484	471	469	477	464	485	480	485	495	508	522	518	480	506	479	470	783	776	757	754	721	704	723	680	468	194	205	510	188
251	531	534	519	535	557	541	552	548	554	558	597	596	616	589	610	628	617	618	601	621	611	614	618	628	640	627	606	545	577	571	563	581	579	546	520	517	551	453	519	577	567	548	556	223	208	184	171	177	190
252	348	332	334	331	330	322	338	357	335	373	370	381	380	360	143	419	158	379	379	362	352	343	377	354	373	417	151	148	157	151	142	136	94	58	NaN	NaN	NaN	NaN	NaN	NaN	NaN	NaN	NaN	NaN	NaN	NaN	NaN	NaN	NaN
0	NaN	NaN	NaN	NaN	NaN	NaN	NaN	NaN	NaN	NaN	NaN	NaN	NaN	NaN	NaN	NaN	NaN	NaN	NaN	NaN	NaN	NaN	NaN	NaN	NaN	NaN	NaN	NaN	NaN	NaN	NaN	NaN	NaN	NaN	NaN	NaN	NaN	NaN	NaN	NaN	NaN	NaN	NaN	NaN	NaN	NaN	NaN	NaN	NaN
253	825	816	811	885	856	833	795	819	782	837	847	801	804	683	724	726	766	778	783	794	766	793	795	824	845	878	880	975	932	1020	990	965	1039	970	935	993	948	1029	1030	1005	990	1004	983	1004	1001	985	872	659	579
0	1404	1522	1503	1508	1520	1481	1450	1468	1460	1472	1520	1481	1531	1546	1564	1561	1561	1553	1551	1500	1549	1528	1592	1578	1589	1571	1582	1526	1543	1562	1561	1557	1608	1590	1610	1649	1636	1685	1718	682	1681	NaN	NaN	NaN	NaN	NaN	NaN	NaN	NaN
254	299	303	295	279	271	306	286	253	281	286	342	341	348	354	346	346	346	331	318	296	133	114	112	116	106	102	98	115	129	125	105	119	116	131	118	140	125	125	132	125	122	125	121	113	119	119	110	112	119
255	427	427	429	425	438	441	457	465	456	448	460	455	469	432	438	470	467	448	469	475	525	528	523	532	529	518	524	532	511	545	518	520	553	534	528	554	520	303	343	305	270	262	263	233	271	309	192	353	287
0	561	547	509	548	521	531	532	592	544	538	546	514	547	524	550	593	605	613	611	589	599	624	628	654	674	692	720	767	823	882	854	839	845	789	825	772	743	762	743	798	762	802	764	811	790	742	NaN	NaN	NaN
256	417	422	437	430	426	458	468	469	502	495	513	535	536	529	532	539	508	531	524	541	518	529	533	535	543	554	554	559	563	551	542	542	554	552	586	599	455	294	292	294	302	280	293	314	312	312	338	543	337
257	570	579	575	566	553	579	551	566	587	579	576	566	568	571	570	583	579	569	595	574	602	570	627	598	596	583	595	580	589	546	504	468	280	416	420	155	187	407	NaN	NaN	NaN	NaN	NaN	NaN	NaN	NaN	NaN	NaN	NaN
258	587	585	580	614	606	604	599	621	591	616	625	614	628	607	618	600	624	591	607	604	617	624	673	700	706	703	695	694	684	688	660	620	597	281	242	233	194	197	185	189	202	179	178	172	171	172	187	195	172
259	541	521	513	539	526	545	551	543	554	544	570	577	575	562	568	600	624	622	622	632	644	647	625	661	640	636	634	633	517	184	183	166	155	163	156	153	138	159	167	153	162	151	155	146	159	156	156	172	156
260	489	490	480	487	482	490	471	463	469	491	464	467	476	467	472	478	460	477	491	474	470	458	202	199	202	184	200	199	188	186	194	185	NaN	NaN	NaN	NaN	NaN	NaN	NaN	NaN	NaN	NaN	NaN	NaN	NaN	NaN	NaN	NaN	NaN
261	920	894	883	910	880	918	925	975	950	989	1033	1040	1019	1053	522	1136	1152	1142	1175	1182	1182	1163	1262	1257	1215	1306	1304	1317	1307	1321	1279	1274	1320	1322	1289	1282	1286	675	1293	1268	1254	1239	1219	1227	1148	1125	746	307	258
0	469	860	832	797	804	811	807	806	842	600	579	617	599	613	638	679	654	658	650	680	701	742	714	760	381	285	259	257	241	232	244	259	267	242	177	124	NaN	NaN	NaN	NaN	NaN	NaN	NaN	NaN	NaN	NaN	NaN	NaN	NaN
0	NaN	NaN	NaN	NaN	NaN	NaN	NaN	NaN	NaN	NaN	NaN	NaN	NaN	NaN	NaN	NaN	NaN	NaN	NaN	NaN	NaN	NaN	NaN	NaN	NaN	NaN	NaN	NaN	NaN	NaN	NaN	NaN	NaN	NaN	NaN	NaN	NaN	NaN	NaN	NaN	NaN	NaN	NaN	NaN	NaN	NaN	NaN	NaN	NaN
262	997	982	984	976	918	994	1009	1052	1015	1035	1031	1020	1036	1073	1025	1062	1080	1097	1051	1060	1055	1086	1054	1104	1087	1064	1078	1080	1057	1039	1061	1029	1042	1026	986	997	974	1016	415	297	294	282	281	271	297	313	307	340	302
263	552	557	314	302	257	239	216	241	274	288	308	301	351	359	386	399	414	415	394	428	414	407	406	399	402	363	330	330	305	261	174	205	247	209	242	291	278	300	285	258	288	270	287	290	266	263	NaN	NaN	NaN
264	70	49	53	59	61	142	311	96	108	117	139	140	148	141	145	155	146	169	188	195	202	200	200	189	204	204	214	225	249	233	218	237	228	136	148	136	118	141	132	130	120	113	127	104	99	103	101	103	108
0	449	420	402	385	412	393	400	413	425	446	434	439	431	427	428	436	361	196	215	223	210	188	208	165	167	NaN	NaN	NaN	NaN	NaN	NaN	NaN	NaN	NaN	NaN	NaN	NaN	NaN	NaN	NaN	NaN	NaN	NaN	NaN	NaN	NaN	NaN	NaN	NaN
265	1754	1675	1726	1787	1765	1709	1790	1743	1810	1851	1841	1796	1829	1825	1876	1856	1819	1883	1830	1791	1868	1868	1875	1824	1920	1925	1917	1973	1950	1959	1981	1946	1964	1962	1976	1977	1948	1956	1921	1932	1888	1841	1806	1412	572	522	451	439	386
0	88	112	127	147	132	NaN	NaN	NaN	NaN	NaN	NaN	NaN	NaN	NaN	NaN	NaN	NaN	NaN	NaN	NaN	NaN	NaN	NaN	NaN	NaN	NaN	NaN	NaN	NaN	NaN	NaN	NaN	NaN	NaN	NaN	NaN	NaN	NaN	NaN	NaN	NaN	NaN	NaN	NaN	NaN	NaN	NaN	NaN	NaN
266	549	542	540	532	532	545	538	541	543	569	605	609	608	655	667	688	688	697	692	701	687	667	700	708	712	705	717	737	729	749	779	791	788	790	795	787	757	771	781	749	755	747	747	739	744	747	756	751	754
267	369	350	353	380	378	365	370	359	359	380	381	375	370	361	375	384	371	355	342	321	286	161	163	125	122	138	447	201	196	259	NaN	NaN	NaN	NaN	NaN	NaN	NaN	NaN	NaN	NaN	NaN	NaN	NaN	NaN	NaN	NaN	NaN	NaN	NaN
268	341	348	367	334	346	363	377	376	359	374	382	368	398	378	386	414	413	417	416	417	433	413	413	393	389	370	357	349	351	384	363	329	588	97	115	109	119	130	120	135	140	114	124	120	131	127	118	128	122
269	118	112	99	103	171	172	216	234	265	286	296	319	315	293	308	303	310	303	324	321	349	338	364	372	359	180	172	177	169	185	178	NaN	NaN	NaN	NaN	NaN	NaN	NaN	NaN	NaN	NaN	NaN	NaN	NaN	NaN	NaN	NaN	NaN	NaN
270	331	373	398	410	409	407	422	423	422	419	418	460	487	511	529	560	581	582	597	595	609	588	580	571	575	561	560	564	547	532	537	182	176	169	164	180	159	201	191	182	180	188	175	178	184	189	198	210	199
271	346	363	363	348	355	365	370	378	177	177	202	211	204	221	251	294	309	326	325	334	324	343	350	351	350	325	333	313	344	337	353	341	327	352	374	363	379	368	408	405	399	384	373	389	393	412	397	415	404
272	156	145	181	190	213	197	158	180	200	234	227	259	295	298	341	275	290	275	270	265	249	262	216	262	263	273	261	230	265	275	283	267	279	252	281	276	242	253	241	259	249	249	241	252	245	264	283	219	278
0	22	4	NaN	NaN	NaN	NaN	NaN	NaN	NaN	NaN	NaN	NaN	NaN	NaN	NaN	NaN	NaN	NaN	NaN	NaN	NaN	NaN	NaN	NaN	NaN	NaN	NaN	NaN	NaN	NaN	NaN	NaN	NaN	NaN	NaN	NaN	NaN	NaN	NaN	NaN	NaN	NaN	NaN	NaN	NaN	NaN	NaN	NaN	NaN
273	216	217	229	233	221	227	237	238	63	81	95	99	88	75	87	88	91	88	111	137	151	165	172	183	177	164	168	196	194	112	85	80	77	63	60	58	23	47	61	74	78	66	78	86	98	106	103	115	82
274	479	466	482	464	458	461	455	451	453	466	479	485	487	484	489	491	491	476	476	478	498	496	483	489	516	523	503	534	553	534	351	201	185	186	191	187	191	187	201	211	200	199	210	202	183	216	207	200	199
0	986	994	999	1000	997	977	993	979	974	959	961	979	984	990	958	947	930	922	916	934	932	892	500	418	423	416	416	427	407	417	421	415	413	436	420	431	435	419	413	407	393	375	336	343	341	355	344	346	322
275	426	423	407	389	409	401	405	398	387	397	387	339	172	159	163	185	173	173	163	205	165	181	166	165	173	173	180	172	166	150	159	146	153	177	161	164	171	197	234	250	243	253	201	213	210	228	212	207	195
276	950	1065	1003	1037	971	1167	1120	1135	1108	1112	1223	1251	1218	1287	1228	1261	1318	1306	1336	1313	1391	1366	1412	1328	1349	1330	1373	1347	1333	1362	1331	1394	1367	1405	1356	1340	1345	1377	1357	1418	1320	1341	1333	1290	1282	1338	1288	1271	1194
277	454	457	451	447	410	423	399	439	435	456	489	485	501	498	502	501	485	491	517	510	517	504	518	511	522	547	548	488	224	186	169	172	164	159	175	206	184	194	197	202	214	210	233	251	255	274	254	269	247
278	225	166	175	181	161	163	179	168	181	184	225	229	246	258	248	259	247	224	242	263	251	248	251	259	253	243	267	262	266	267	271	260	253	259	271	260	259	279	260	261	152	116	99	93	99	117	120	126	124
0	31	34	62	89	90	6	NaN	NaN	NaN	NaN	NaN	NaN	NaN	NaN	NaN	NaN	NaN	NaN	NaN	NaN	NaN	NaN	NaN	NaN	NaN	NaN	NaN	NaN	NaN	NaN	NaN	NaN	NaN	NaN	NaN	NaN	NaN	NaN	NaN	NaN	NaN	NaN	NaN	NaN	NaN	NaN	NaN	NaN	NaN
279	468	459	464	458	473	466	464	456	435	443	454	440	169	157	213	214	247	252	267	294	332	336	304	306	279	266	256	254	234	246	270	287	284	333	299	318	318	323	305	267	270	248	256	252	246	219	214	229	216
280	776	858	826	907	846	926	860	903	892	926	953	995	1012	1062	1092	1033	1065	1068	1113	1101	1131	1139	1119	1108	1120	1154	1104	1142	1106	1090	1110	1143	1075	1083	1066	1143	1085	1032	1061	1047	1008	1036	984	1012	937	924	904	916	908
281	497	489	503	507	522	517	527	535	540	564	568	566	556	574	559	569	574	601	575	623	607	609	612	643	632	621	626	651	615	619	635	616	625	603	617	624	636	606	621	605	631	631	618	613	625	607	635	629	272
0	278	282	289	298	298	299	300	327	319	333	347	350	361	367	374	379	396	387	395	411	410	424	423	429	447	386	387	393	383	383	374	389	390	391	399	427	419	449	426	413	421	406	438	415	437	437	444	434	435
282	577	573	590	586	586	574	571	565	552	599	626	609	605	586	601	610	609	605	620	627	631	630	623	630	613	606	621	642	223	200	206	199	218	219	218	249	257	263	246	283	265	263	259	281	270	296	248	300	283
283	520	513	512	522	531	543	538	543	561	579	585	568	573	595	601	617	654	645	648	635	641	599	632	635	595	642	629	650	645	647	628	609	621	643	656	651	657	656	655	655	647	677	669	652	685	676	682	693	545
284	518	515	501	517	522	553	561	596	576	609	598	596	605	594	610	621	640	632	660	678	679	645	673	657	660	665	691	693	704	708	703	703	745	744	733	726	691	765	750	760	770	735	735	696	728	730	749	714	708
285	357	345	343	366	421	484	499	518	518	558	297	388	423	472	494	504	531	522	543	554	593	535	187	178	181	186	166	185	177	151	157	160	144	159	149	154	161	161	155	166	161	161	167	154	167	172	175	189	186
286	1602	1644	1577	1562	1683	1623	1621	1581	1609	1712	1651	1675	1669	1665	1694	1664	1613	1573	1502	1442	1325	1282	1319	1382	1407	1410	1442	1413	1434	1444	1439	1421	1460	1487	1466	1422	1396	1454	1406	1519	1440	1468	1445	1419	1458	1469	1445	1431	1367
0	88	69	67	103	102	100	133	154	130	138	142	193	160	176	115	171	150	145	164	180	205	159	238	188	197	185	197	232	204	203	179	NaN	NaN	NaN	NaN	NaN	NaN	NaN	NaN	NaN	NaN	NaN	NaN	NaN	NaN	NaN	NaN	NaN	NaN
287	646	664	645	630	609	603	619	578	622	628	635	643	648	639	661	669	648	633	645	647	654	641	662	684	698	648	646	670	634	629	636	643	640	634	617	618	624	628	608	604	603	242	233	231	229	238	206	226	198
288	588	606	571	565	549	568	598	571	563	585	601	621	559	585	571	606	604	623	608	633	605	632	658	701	675	672	682	687	688	664	673	640	649	667	718	756	690	722	685	712	741	708	712	709	669	685	685	676	728
289	202	228	239	252	284	342	353	364	382	410	443	470	483	480	513	503	517	517	522	536	530	557	573	574	564	580	613	609	638	621	659	653	658	632	659	652	625	619	636	639	655	652	651	616	614	671	642	630	636
290	329	347	354	378	378	148	366	370	400	415	441	460	482	491	505	506	506	492	512	521	528	528	546	580	580	577	593	603	595	616	640	611	641	649	641	674	674	651	615	650	606	588	604	610	603	580	597	596	598
0	121	120	47	NaN	NaN	NaN	NaN	NaN	NaN	NaN	NaN	NaN	NaN	NaN	NaN	NaN	NaN	NaN	NaN	NaN	NaN	NaN	NaN	NaN	NaN	NaN	NaN	NaN	NaN	NaN	NaN	NaN	NaN	NaN	NaN	NaN	NaN	NaN	NaN	NaN	NaN	NaN	NaN	NaN	NaN	NaN	NaN	NaN	NaN
291	514	478	501	503	500	506	530	523	548	510	517	527	520	520	520	534	521	507	518	527	542	541	560	554	558	561	561	570	580	569	577	578	580	575	578	562	572	581	576	579	596	603	592	584	601	590	584	595	591
292	564	561	610	625	525	532	543	578	596	607	597	620	717	691	718	690	723	736	736	725	719	691	724	737	726	771	759	795	769	759	722	786	725	751	788	786	791	793	861	897	886	886	873	841	856	836	870	810	858
0	559	529	578	576	618	648	635	603	628	637	642	635	838	828	776	740	729	735	730	698	706	771	774	719	677	677	673	638	667	691	692	692	698	683	707	722	685	665	656	653	666	671	686	695	694	681	643	639	604
293	1048	1051	1087	1008	1045	1054	1057	1107	1114	1130	1166	1161	1206	1155	1140	1205	1133	1224	1149	1194	1215	1218	1192	1180	1205	1214	1208	1279	1266	1266	1268	1258	1261	1285	1239	1294	1243	1292	1270	1302	1297	1277	1286	1266	1252	1270	1245	1259	1211
0	329	355	329	325	347	366	371	378	396	437	489	499	484	487	524	541	564	595	629	604	595	623	602	622	599	611	582	606	640	600	633	584	622	620	639	631	668	677	652	682	645	658	684	681	665	700	700	646	674
0	635	621	616	554	591	565	628	612	606	620	611	615	650	705	706	729	746	742	758	728	753	765	757	746	802	776	800	821	781	811	809	790	819	784	795	828	849	813	822	800	794	804	805	827	805	817	830	816	806
294	467	450	440	457	472	482	473	498	498	526	514	524	513	508	528	529	525	543	542	551	541	562	540	552	548	535	565	540	567	551	537	560	552	556	550	567	581	543	570	555	546	551	549	552	555	567	565	565	566
295	859	869	882	900	925	919	941	984	984	971	1003	1052	1075	1108	1017	1089	1071	1075	1100	1123	1161	1088	1128	1105	1082	1085	1078	1150	1047	1098	1102	1030	1054	969	792	252	247	245	231	234	238	230	228	226	243	246	213	142	106
296	803	825	822	842	816	794	826	835	850	842	841	851	821	798	812	859	838	826	837	866	882	911	884	884	928	925	925	902	943	930	961	957	969	950	971	931	937	937	788	344	356	341	323	321	340	347	336	353	304
0	151	214	247	290	284	282	294	324	351	396	403	410	383	427	388	415	384	396	402	393	401	407	389	385	344	385	398	356	402	452	459	500	474	420	370	349	354	315	350	341	325	322	333	336	349	390	434	373	407
297	1254	1279	1281	1285	1254	1296	1321	1358	1362	1442	1407	1430	1432	1394	1360	1415	1399	1358	1398	1431	1478	1451	1443	1437	1421	1185	463	441	402	372	373	378	389	408	387	397	397	402	396	426	155	174	172	163	148	166	157	175	167
298	1385	1407	1408	1408	1368	1420	1398	1379	1374	1425	1430	1438	1441	1411	1450	1464	1442	1398	1432	1412	1412	1405	1371	1413	1409	1394	1385	1405	1405	1392	1440	1492	1462	1461	1447	1492	1467	1480	1478	1449	1417	1420	1396	1371	1360	1393	1402	1374	1368
299	1296	1379	1353	1412	1305	1457	1422	1409	1406	1483	1432	1495	1449	1474	1497	1499	1495	1506	1562	1625	1578	1620	1635	1651	1634	466	412	391	368	341	363	371	391	399	388	406	411	149	137	149	143	128	139	136	147	161	159	170	167
300	922	924	942	957	946	957	959	922	950	1016	1083	1028	295	296	299	319	332	290	327	332	372	412	451	515	527	524	558	546	549	542	542	514	521	502	569	495	506	474	461	481	488	439	440	453	505	456	469	491	480
301	803	787	766	782	781	760	775	780	791	799	809	786	791	826	818	803	816	758	800	786	781	767	763	735	743	730	791	797	759	675	248	267	233	268	260	273	247	240	273	287	248	262	246	246	272	261	252	261	251
302	391	407	406	406	380	373	362	359	349	345	332	356	394	417	478	470	499	470	452	463	454	488	486	500	234	285	271	276	295	225	207	202	199	250	303	286	272	311	263	302	297	291	295	292	298	278	308	318	318
303	568	632	585	605	300	623	596	588	647	717	689	632	603	581	536	565	509	491	477	477	327	536	449	503	476	498	509	508	529	509	524	540	507	490	500	510	542	559	550	565	567	585	605	574	593	580	623	625	601
304	394	389	346	343	308	282	291	298	357	358	388	374	397	402	417	449	422	423	441	430	425	419	427	457	421	249	239	242	219	213	213	233	228	234	220	222	214	216	239	225	245	292	318	160	190	190	162	179	NaN
305	1446	1461	1473	1439	1411	1444	1463	1414	1435	1411	1432	1442	1429	1423	1423	1508	1487	1485	1506	1534	1524	1546	1522	1542	1592	1549	1586	1562	1494	1413	1427	1328	1415	1360	1328	1391	1426	1351	1371	1409	1362	1304	1268	1142	1228	1306	1267	1243	1140
306	316	330	341	340	161	212	261	176	176	166	198	212	246	235	261	278	344	339	363	365	371	376	396	433	414	403	440	423	436	461	462	452	432	416	143	125	117	116	87	105	92	94	87	77	96	98	94	111	124
307	566	557	607	565	558	557	548	567	613	610	611	600	598	621	626	639	637	606	598	593	586	614	613	602	594	555	426	238	251	254	225	205	187	203	206	199	194	191	194	207	218	223	227	230	253	277	275	290	287
308	818	811	836	825	811	814	813	823	824	790	829	813	712	720	753	791	802	796	781	786	759	767	750	763	796	769	807	768	426	397	338	369	377	377	382	368	359	343	370	344	388	324	376	334	352	357	332	326	337
309	1536	1573	1520	1494	1498	1459	1444	1478	1499	1532	1555	1541	1541	1541	1518	1543	1570	1577	1574	1564	1554	1627	1620	1637	1659	1612	1616	1663	1674	1626	1667	1633	1632	1695	1706	1691	1682	1680	1694	1676	1742	1690	1698	1710	1699	1728	1654	1662	1639
310	1082	1082	1061	1023	1029	1086	1047	1057	1042	311	348	349	346	316	310	361	350	353	380	415	641	477	518	511	535	496	560	574	600	543	551	576	593	596	628	567	564	631	607	599	564	609	621	611	633	687	654	657	627
311	550	576	543	526	566	558	561	564	570	554	573	573	596	599	606	611	587	609	609	614	626	628	633	654	663	661	630	440	207	202	216	193	193	205	180	176	166	187	172	182	184	167	180	182	183	182	192	201	180
312	437	402	361	346	307	261	212	403	446	481	505	528	570	549	565	575	568	579	588	583	578	564	580	575	573	544	576	595	584	574	564	309	299	292	324	363	340	333	326	366	346	334	290	294	305	286	292	322	349
313	392	405	457	455	473	445	442	486	491	488	504	483	523	525	589	585	580	594	584	593	596	648	657	688	677	645	694	670	681	667	654	703	643	400	268	284	248	233	233	234	239	234	273	242	249	247	242	244	230
314	454	458	475	462	452	440	448	462	453	423	428	406	400	411	429	436	447	402	402	460	475	458	535	544	493	505	510	557	485	217	203	190	189	227	202	207	213	226	224	213	220	213	220	216	237	236	196	163	162
315	1138	1068	733	483	470	488	508	506	517	544	530	528	530	549	278	285	266	266	296	331	414	486	536	549	585	650	658	701	712	726	715	710	714	753	740	756	762	747	743	739	756	733	724	678	644	566	334	300	256
316	338	347	345	350	363	343	370	389	391	362	359	414	390	414	360	404	413	415	414	435	461	433	478	424	418	408	391	460	289	166	152	139	140	136	118	120	132	136	138	130	132	102	125	136	163	170	143	236	169
317	273	267	280	273	283	316	282	313	338	344	340	355	374	374	383	395	386	404	426	421	443	436	458	457	452	457	473	489	483	467	478	484	490	518	506	511	521	510	502	503	519	494	222	193	171	158	153	177	162
318	349	360	366	376	374	387	356	373	380	402	447	441	454	455	483	485	486	486	521	522	543	541	541	560	558	554	211	183	171	180	170	171	156	185	175	188	193	187	216	213	202	177	74	207	201	91	219	204	182
319	514	544	539	526	554	595	585	593	609	586	582	610	605	585	600	586	606	587	581	578	577	578	590	586	587	622	596	583	574	570	591	640	538	523	459	395	445	458	451	525	453	439	437	426	423	471	424	417	324
0	NaN	NaN	NaN	NaN	NaN	NaN	NaN	NaN	NaN	NaN	NaN	NaN	NaN	NaN	NaN	NaN	NaN	NaN	NaN	NaN	NaN	NaN	NaN	NaN	NaN	NaN	NaN	NaN	NaN	NaN	NaN	NaN	NaN	NaN	NaN	NaN	NaN	NaN	NaN	NaN	NaN	NaN	NaN	NaN	NaN	NaN	NaN	NaN	NaN
320	289	288	304	307	304	311	316	324	347	381	384	377	377	375	381	405	422	431	452	467	481	482	503	498	511	504	501	513	495	505	522	510	508	512	526	492	500	502	522	525	510	518	530	460	194	189	171	189	176
321	683	811	790	806	828	859	914	883	904	956	985	993	1009	988	955	991	1034	1030	1018	1005	1033	1041	1099	1048	1079	1060	1098	1123	1107	1103	1097	1109	1095	1146	1148	1139	1205	1193	1229	1194	1243	1242	1185	1218	1222	1276	1266	1259	1230
322	98	295	287	312	310	292	358	399	391	399	402	415	427	443	424	440	445	449	447	441	421	437	419	448	424	440	396	404	464	460	460	471	505	532	506	535	510	513	530	561	535	524	507	497	523	540	540	535	526
323	300	316	307	339	332	316	337	376	343	373	399	158	440	445	467	481	442	464	480	527	405	214	201	214	211	211	240	260	253	229	239	227	255	201	191	183	180	180	181	176	176	165	163	157	168	167	177	197	184
324	573	578	579	602	567	549	573	586	607	585	608	606	610	584	599	600	602	614	662	659	671	666	680	647	649	633	597	632	651	648	620	349	287	305	275	300	287	291	296	327	327	310	339	302	321	335	305	276	244
325	1223	1259	1217	1214	1220	1238	1277	1253	1287	1252	1329	1357	1365	1404	1407	1413	1374	1411	1433	1499	1499	1564	1610	1544	1621	1544	1535	1544	1563	1553	1586	1615	1628	1611	1619	1584	1630	1548	437	402	380	357	384	390	403	409	402	420	381
326	238	304	317	349	324	354	386	384	399	434	437	436	480	462	499	491	517	198	526	540	533	563	563	528	547	536	532	569	553	556	529	563	575	545	560	554	537	556	589	572	613	243	595	603	592	571	574	578	569
327	273	260	282	273	335	294	299	312	291	321	315	355	364	397	385	413	399	368	384	466	476	495	414	207	178	184	185	197	190	211	221	231	215	197	198	193	189	191	198	199	190	189	193	181	191	182	184	210	187
328	666	653	685	691	231	744	724	816	857	833	866	876	971	914	956	959	953	998	961	1045	1007	1013	1042	1056	1070	1053	1154	1152	1142	1128	1102	1110	1160	552	1196	1166	1150	1122	1188	1179	1230	1195	1186	1216	1239	1201	1207	1232	1246
329	615	594	602	564	577	598	563	601	618	615	620	629	618	635	677	681	667	646	697	696	696	649	680	674	691	699	700	719	690	691	686	702	704	723	752	777	772	762	801	800	797	768	762	689	224	220	236	243	220
330	744	777	737	730	719	757	726	770	766	777	775	780	793	767	768	766	755	765	776	769	787	759	794	767	788	791	804	821	805	825	812	779	786	752	811	784	758	782	785	779	839	780	716	568	431	294	309	305	284
331	331	345	363	183	194	188	205	212	225	260	288	336	341	330	356	345	371	340	326	337	336	357	375	377	398	406	384	382	393	462	478	493	512	490	501	487	490	488	455	404	388	379	314	251	251	259	248	273	258
332	1056	1037	1028	1031	1029	1026	1044	1048	1065	1064	1108	1130	1098	1140	1176	1173	1243	1281	1266	995	458	412	391	382	389	386	395	387	426	401	393	387	367	348	343	355	375	392	387	421	419	417	453	464	472	476	492	512	499
0	NaN	NaN	NaN	NaN	NaN	NaN	NaN	NaN	NaN	NaN	NaN	NaN	NaN	NaN	NaN	NaN	NaN	NaN	NaN	NaN	NaN	NaN	NaN	NaN	NaN	NaN	NaN	NaN	NaN	NaN	NaN	NaN	NaN	NaN	NaN	NaN	NaN	NaN	NaN	NaN	NaN	NaN	NaN	NaN	NaN	NaN	NaN	NaN	NaN
333	496	552	514	516	522	512	528	554	563	559	544	569	594	634	615	632	636	655	676	680	726	772	766	750	730	734	742	746	749	766	774	763	784	762	765	750	736	733	730	753	742	723	714	695	695	658	658	625	609
334	248	276	224	276	317	287	291	348	327	319	337	320	377	362	409	395	367	405	411	445	417	437	477	476	436	483	514	512	551	465	239	216	201	198	196	197	200	223	217	224	209	210	209	208	220	217	218	227	218
0	780	866	877	854	861	771	873	911	899	942	880	984	966	556	445	482	458	459	479	493	512	504	517	522	509	504	528	521	503	525	271	311	302	330	322	314	323	325	371	358	333	346	312	203	194	177	147	141	140
335	1294	1320	1345	1397	1332	1362	1374	1372	1438	1432	1419	1396	1454	1387	1439	1517	1439	1498	1455	1475	1505	1502	1521	1520	1490	1533	1456	1495	1510	1519	1484	1548	1580	1578	1577	1603	1690	1673	1638	1625	1645	1559	459	428	443	460	454	482	475
336	647	662	655	663	637	683	693	695	682	698	722	736	724	735	739	756	739	738	756	777	763	764	756	765	744	742	743	759	792	797	827	845	844	593	267	257	256	260	259	273	312	272	278	257	263	253	240	262	239
337	632	627	625	646	613	637	665	668	660	669	655	655	650	662	685	691	680	675	673	709	700	719	706	687	679	664	682	687	705	691	684	704	702	717	715	727	689	692	709	711	658	570	587	627	632	621	588	550	267
338	653	652	662	678	715	681	680	691	697	708	703	699	710	717	746	708	755	775	777	786	771	795	800	780	730	674	656	625	544	581	1022	957	981	987	980	950	570	530	515	512	305	307	283	245	245	279	274	287	496
339	431	428	438	467	476	475	475	455	458	450	438	461	463	484	486	507	516	520	528	542	567	581	583	567	601	562	534	515	516	526	374	844	829	843	800	795	691	620	607	597	384	620	648	653	678	436	441	709	639
0	94	111	145	109	136	137	NaN	NaN	NaN	NaN	NaN	NaN	NaN	NaN	NaN	NaN	NaN	NaN	NaN	NaN	NaN	NaN	NaN	NaN	NaN	NaN	NaN	NaN	NaN	NaN	NaN	NaN	NaN	NaN	NaN	NaN	NaN	NaN	NaN	NaN	NaN	NaN	NaN	NaN	NaN	NaN	NaN	NaN	NaN
340	544	614	594	620	597	568	646	658	650	663	653	663	699	720	765	762	763	763	762	818	808	807	853	815	814	826	851	805	837	821	860	773	378	364	342	344	318	318	311	316	283	274	287	280	283	278	320	320	292
341	1033	1078	1062	1030	1036	1074	1077	1056	1088	1125	1197	1162	1186	1184	1176	1166	511	467	489	463	418	407	394	396	403	356	379	355	343	335	338	357	353	355	337	339	348	363	365	373	382	380	395	373	391	404	428	429	412
0	485	526	489	512	479	503	524	540	543	542	546	550	551	554	535	591	555	553	587	567	587	580	579	567	241	244	185	173	194	NaN	NaN	NaN	NaN	NaN	NaN	NaN	NaN	NaN	NaN	NaN	NaN	NaN	NaN	NaN	NaN	NaN	NaN	NaN	NaN
0	321	325	352	358	357	359	362	358	374	383	377	413	420	411	416	438	424	432	463	483	503	492	487	230	230	220	231	231	226	228	NaN	NaN	NaN	NaN	NaN	NaN	NaN	NaN	NaN	NaN	NaN	NaN	NaN	NaN	NaN	NaN	NaN	NaN	NaN
342	575	578	556	557	562	587	585	551	573	609	613	646	619	667	667	692	675	690	691	719	675	662	701	769	740	735	726	702	799	751	766	819	803	857	844	782	779	372	348	336	330	329	332	328	317	315	339	350	331
0	691	691	646	654	713	705	691	712	795	795	788	770	787	770	797	813	868	803	877	862	871	806	806	912	896	913	925	905	1055	1054	1082	894	888	908	961	1073	1127	1260	1292	1271	1246	1224	1267	1183	1157	1260	1205	1167	1162
343	381	387	445	423	440	381	475	424	357	388	395	556	535	563	483	622	603	605	601	623	596	624	586	270	502	484	470	463	317	260	290	268	255	255	244	234	244	234	226	222	NaN	NaN	NaN	NaN	NaN	NaN	NaN	NaN	NaN
344	215	210	240	229	215	216	233	243	234	228	223	228	244	243	251	255	261	260	262	257	259	264	261	265	273	293	299	312	316	308	319	343	361	423	376	395	382	400	413	409	434	410	414	420	419	427	419	444	434
345	404	354	315	309	330	333	343	339	332	369	403	387	412	419	422	437	460	429	415	445	429	425	429	461	444	444	263	267	253	266	268	283	281	324	324	305	324	480	514	558	496	488	433	251	230	274	252	240	256
0	427	452	536	470	469	439	352	320	312	345	358	342	321	365	415	450	421	402	394	447	416	433	421	539	515	528	462	375	471	434	469	529	454	490	452	NaN	NaN	NaN	NaN	NaN	NaN	NaN	NaN	NaN	NaN	NaN	NaN	NaN	NaN
346	422	409	368	355	364	357	358	347	344	397	387	388	381	411	415	432	433	444	433	434	431	440	410	452	430	445	446	387	216	220	254	233	232	277	280	546	626	606	306	285	277	255	531	521	NaN	NaN	NaN	NaN	NaN
347	414	381	326	296	330	339	331	334	338	419	419	410	409	421	441	457	434	430	420	451	438	456	441	527	554	355	209	192	203	205	199	220	209	248	247	262	248	241	238	254	240	255	285	217	231	263	245	254	217
348	501	456	420	378	407	438	440	413	423	496	491	488	481	530	530	516	358	287	271	296	302	274	319	329	298	278	196	7	153	162	278	287	282	347	298	157	153	122	80	42	13	27	65	112	177	174	177	271	236
0	317	288	265	234	266	294	282	307	287	333	331	318	306	319	346	332	326	337	303	342	335	328	317	399	373	346	356	287	345	290	304	299	268	232	NaN	NaN	NaN	NaN	NaN	NaN	NaN	NaN	NaN	NaN	NaN	NaN	NaN	NaN	NaN
0	138	109	61	58	98	101	95	113	97	140	129	137	110	124	132	151	141	150	111	134	129	122	126	189	201	175	177	140	207	187	204	252	243	284	306	308	392	392	383	422	434	411	447	397	326	396	496	514	527
349	126	89	45	30	64	80	71	77	58	115	124	113	138	145	163	171	157	233	205	188	169	214	199	322	286	272	274	201	221	233	220	258	210	235	247	217	256	240	221	230	250	179	177	247	167	158	151	144	175
0	17	63	65	20	95	98	107	157	178	148	45	193	227	177	250	217	118	227	206	219	148	158	124	150	155	145	135	117	158	131	92	49	13	33	33	10	40	33	NaN	NaN	NaN	NaN	NaN	NaN	NaN	NaN	NaN	NaN	NaN
0	78	NaN	NaN	NaN	NaN	NaN	NaN	NaN	NaN	NaN	NaN	NaN	NaN	NaN	NaN	NaN	NaN	NaN	NaN	NaN	NaN	NaN	NaN	NaN	NaN	NaN	NaN	NaN	NaN	NaN	NaN	NaN	NaN	NaN	NaN	NaN	NaN	NaN	NaN	NaN	NaN	NaN	NaN	NaN	NaN	NaN	NaN	NaN	NaN
0	39	NaN	NaN	NaN	NaN	NaN	NaN	NaN	NaN	NaN	NaN	NaN	NaN	NaN	NaN	NaN	NaN	NaN	NaN	NaN	NaN	NaN	NaN	NaN	NaN	NaN	NaN	NaN	NaN	NaN	NaN	NaN	NaN	NaN	NaN	NaN	NaN	NaN	NaN	NaN	NaN	NaN	NaN	NaN	NaN	NaN	NaN	NaN	NaN
0	28	NaN	NaN	NaN	NaN	NaN	NaN	NaN	NaN	NaN	NaN	NaN	NaN	NaN	NaN	NaN	NaN	NaN	NaN	NaN	NaN	NaN	NaN	NaN	NaN	NaN	NaN	NaN	NaN	NaN	NaN	NaN	NaN	NaN	NaN	NaN	NaN	NaN	NaN	NaN	NaN	NaN	NaN	NaN	NaN	NaN	NaN	NaN	NaN
0	23	NaN	NaN	NaN	NaN	NaN	NaN	NaN	NaN	NaN	NaN	NaN	NaN	NaN	NaN	NaN	NaN	NaN	NaN	NaN	NaN	NaN	NaN	NaN	NaN	NaN	NaN	NaN	NaN	NaN	NaN	NaN	NaN	NaN	NaN	NaN	NaN	NaN	NaN	NaN	NaN	NaN	NaN	NaN	NaN	NaN	NaN	NaN	NaN
0	NaN	NaN	NaN	NaN	NaN	NaN	NaN	NaN	NaN	NaN	NaN	NaN	NaN	NaN	NaN	NaN	NaN	NaN	NaN	NaN	NaN	NaN	NaN	NaN	NaN	NaN	NaN	NaN	NaN	NaN	NaN	NaN	NaN	NaN	NaN	NaN	NaN	NaN	NaN	NaN	NaN	NaN	NaN	NaN	NaN	NaN	NaN	NaN	NaN
350	595	511	560	624	603	615	660	686	695	698	714	713	714	647	707	666	616	634	646	571	483	214	187	189	194	196	185	195	193	204	194	239	398	433	453	417	431	418	393	410	438	414	402	403	408	395	434	430	431
351	186	278	295	362	370	359	368	412	433	461	461	435	446	455	540	544	529	529	493	481	429	190	185	184	187	194	193	196	204	218	215	238	231	233	256	236	244	256	279	254	245	238	257	261	273	273	257	247	278
0	NaN	NaN	NaN	NaN	NaN	NaN	NaN	NaN	NaN	NaN	NaN	NaN	NaN	NaN	NaN	NaN	NaN	NaN	NaN	NaN	NaN	NaN	NaN	NaN	NaN	NaN	NaN	NaN	NaN	NaN	NaN	NaN	NaN	NaN	NaN	NaN	NaN	NaN	NaN	NaN	NaN	NaN	NaN	NaN	NaN	NaN	NaN	NaN	NaN
0	1261	1250	1314	1356	1389	793	1419	1452	1221	1443	1377	1400	1328	1296	1459	1289	1357	1370	1374	1333	1307	1363	NaN	NaN	NaN	NaN	NaN	NaN	NaN	NaN	NaN	NaN	NaN	NaN	NaN	NaN	NaN	NaN	NaN	NaN	NaN	NaN	NaN	NaN	NaN	NaN	NaN	NaN	NaN
0	NaN	NaN	NaN	NaN	NaN	NaN	NaN	NaN	NaN	NaN	NaN	NaN	NaN	NaN	NaN	NaN	NaN	NaN	NaN	NaN	NaN	NaN	NaN	NaN	NaN	NaN	NaN	NaN	NaN	NaN	NaN	NaN	NaN	NaN	NaN	NaN	NaN	NaN	NaN	NaN	NaN	NaN	NaN	NaN	NaN	NaN	NaN	NaN	NaN
0	89	1	1	NaN	NaN	NaN	NaN	NaN	NaN	NaN	NaN	NaN	NaN	NaN	NaN	NaN	NaN	NaN	NaN	NaN	NaN	NaN	NaN	NaN	NaN	NaN	NaN	NaN	NaN	NaN	NaN	NaN	NaN	NaN	NaN	NaN	NaN	NaN	NaN	NaN	NaN	NaN	NaN	NaN	NaN	NaN	NaN	NaN	NaN
0	NaN	NaN	NaN	NaN	NaN	NaN	NaN	NaN	NaN	NaN	NaN	NaN	NaN	NaN	NaN	NaN	NaN	NaN	NaN	NaN	NaN	NaN	NaN	NaN	NaN	NaN	NaN	NaN	NaN	NaN	NaN	NaN	NaN	NaN	NaN	NaN	NaN	NaN	NaN	NaN	NaN	NaN	NaN	NaN	NaN	NaN	NaN	NaN	NaN
352	579	552	531	585	604	650	650	628	619	633	631	642	659	672	695	680	695	691	515	282	250	213	198	211	198	215	214	221	253	269	283	283	295	278	300	279	291	323	325	305	325	316	324	317	319	149	170	148	147
353	1566	1382	1368	1360	1392	1586	1501	1534	1340	1473	1434	1400	1449	1450	1417	1416	1503	1441	1419	1413	1441	1456	1531	638	1485	1444	1493	1441	1514	1450	1418	1461	1402	1417	1364	397	397	369	358	364	361	358	374	408	377	368	351	333	358
354	592	595	635	524	574	536	293	243	242	237	235	239	243	248	246	85	87	94	100	111	104	123	135	156	175	198	165	209	156	182	153	114	98	76	71	76	102	94	87	90	83	91	92	82	92	95	86	107	94
0	3	16	NaN	NaN	NaN	NaN	NaN	NaN	NaN	NaN	NaN	NaN	NaN	NaN	NaN	NaN	NaN	NaN	NaN	NaN	NaN	NaN	NaN	NaN	NaN	NaN	NaN	NaN	NaN	NaN	NaN	NaN	NaN	NaN	NaN	NaN	NaN	NaN	NaN	NaN	NaN	NaN	NaN	NaN	NaN	NaN	NaN	NaN	NaN
355	605	658	626	613	622	636	606	627	648	609	628	615	642	608	595	622	607	621	596	578	592	597	605	603	720	703	633	703	665	656	640	617	655	219	198	204	234	204	185	192	181	178	192	194	199	208	204	204	210
356	774	710	674	682	638	675	723	743	692	494	500	727	726	714	698	736	726	686	689	575	756	733	636	809	769	793	350	182	187	179	171	170	162	150	145	147	154	155	141	145	160	148	143	151	131	147	152	152	178
0	NaN	NaN	NaN	NaN	NaN	NaN	NaN	NaN	NaN	NaN	NaN	NaN	NaN	NaN	NaN	NaN	NaN	NaN	NaN	NaN	NaN	NaN	NaN	NaN	NaN	NaN	NaN	NaN	NaN	NaN	NaN	NaN	NaN	NaN	NaN	NaN	NaN	NaN	NaN	NaN	NaN	NaN	NaN	NaN	NaN	NaN	NaN	NaN	NaN
0	NaN	NaN	NaN	NaN	NaN	NaN	NaN	NaN	NaN	NaN	NaN	NaN	NaN	NaN	NaN	NaN	NaN	NaN	NaN	NaN	NaN	NaN	NaN	NaN	NaN	NaN	NaN	NaN	NaN	NaN	NaN	NaN	NaN	NaN	NaN	NaN	NaN	NaN	NaN	NaN	NaN	NaN	NaN	NaN	NaN	NaN	NaN	NaN	NaN
0	NaN	NaN	NaN	NaN	NaN	NaN	NaN	NaN	NaN	NaN	NaN	NaN	NaN	NaN	NaN	NaN	NaN	NaN	NaN	NaN	NaN	NaN	NaN	NaN	NaN	NaN	NaN	NaN	NaN	NaN	NaN	NaN	NaN	NaN	NaN	NaN	NaN	NaN	NaN	NaN	NaN	NaN	NaN	NaN	NaN	NaN	NaN	NaN	NaN
357	603	621	592	581	609	626	570	608	615	615	623	642	644	641	609	616	585	629	614	603	600	599	570	606	655	664	615	659	678	626	672	598	631	589	592	564	607	627	614	565	569	577	570	228	215	219	187	172	164
0	74	75	82	88	103	125	135	184	185	167	176	227	234	266	277	272	288	294	257	258	273	309	286	306	321	335	311	263	310	261	239	305	283	268	302	283	312	285	291	298	282	279	292	312	293	327	198	142	111
358	224	566	581	568	602	609	564	566	550	431	433	561	599	545	572	568	554	572	574	476	616	553	172	655	599	632	587	471	512	340	165	167	179	175	195	250	237	235	226	262	252	246	250	226	233	236	227	NaN	NaN
0	66	72	79	77	92	97	131	142	159	160	153	201	222	216	229	237	241	241	243	186	274	257	223	292	271	287	298	289	271	250	207	235	235	261	198	174	NaN	NaN	NaN	NaN	NaN	NaN	NaN	NaN	NaN	NaN	NaN	NaN	NaN
0	276	NaN	NaN	NaN	NaN	NaN	NaN	NaN	NaN	NaN	NaN	NaN	NaN	NaN	NaN	NaN	NaN	NaN	NaN	NaN	NaN	NaN	NaN	NaN	NaN	NaN	NaN	NaN	NaN	NaN	NaN	NaN	NaN	NaN	NaN	NaN	NaN	NaN	NaN	NaN	NaN	NaN	NaN	NaN	NaN	NaN	NaN	NaN	NaN
359	1521	1466	1483	1400	514	491	482	494	502	503	520	514	550	240	245	236	229	291	367	433	477	571	602	592	627	665	723	739	761	742	728	757	784	793	835	808	779	801	822	827	829	785	802	745	436	332	306	276	250
360	427	442	422	406	446	454	456	470	484	511	510	490	507	516	504	498	508	520	500	498	505	527	512	529	557	556	562	565	551	544	565	493	509	508	500	528	550	530	546	483	513	501	523	530	542	544	541	532	499
361	324	334	365	389	179	178	175	188	198	254	316	355	396	389	398	443	469	472	462	472	448	467	485	488	479	498	481	498	505	481	472	470	577	420	452	388	881	906	879	861	400	849	264	244	223	243	468	450	448
0	774	866	860	892	895	894	867	898	881	858	871	879	818	857	810	846	861	846	840	812	401	371	365	375	391	389	393	397	407	405	405	412	425	417	423	421	424	429	410	431	404	410	412	384	350	406	409	130	133
362	201	199	218	191	179	176	181	196	202	216	202	194	185	182	189	206	215	218	242	241	243	236	150	122	129	140	141	120	145	167	197	199	200	210	190	178	173	195	191	188	215	224	231	214	210	NaN	NaN	NaN	NaN
363	147	147	126	117	128	133	146	123	125	105	140	159	164	153	190	190	192	193	179	186	191	178	202	188	212	161	193	187	203	202	220	210	201	232	231	259	252	263	241	294	297	297	288	167	102	60	50	38	24
364	1305	1319	1333	1404	1404	1467	1464	1473	1533	1543	1577	1538	1496	1492	1474	1584	1577	1539	1528	1527	1458	1504	1470	1486	1468	1481	1501	1507	1530	1557	1505	1551	1485	1462	1490	1439	1462	1437	1453	1437	1030	477	455	413	381	380	365	350	360
0	98	93	103	113	118	139	138	148	167	152	163	144	144	161	179	188	197	221	211	183	198	180	110	115	124	154	NaN	NaN	NaN	NaN	NaN	NaN	NaN	NaN	NaN	NaN	NaN	NaN	NaN	NaN	NaN	NaN	NaN	NaN	NaN	NaN	NaN	NaN	NaN
365	1119	1146	1163	1208	1256	1314	1320	1329	1328	1249	1299	1382	1422	1438	1421	1397	1380	1469	1363	1368	1353	1365	1328	1429	1436	1385	1353	1341	1441	1344	1297	1380	1346	1388	1333	1417	1450	1448	1438	1503	1441	1525	1526	1429	1586	1603	1532	1598	1579
366	1028	960	995	1039	1062	1085	1084	1087	1123	1117	1096	1138	1160	1178	1142	1183	1193	1245	1186	1185	1232	1217	1187	1220	1238	1218	1224	1221	1243	1200	1254	1247	1240	1237	1246	1229	1270	1270	1320	1327	1310	1372	1332	1332	1332	1313	1293	1309	1277
367	490	492	519	509	523	522	515	533	518	502	509	524	536	546	554	559	558	540	562	568	543	548	563	563	563	555	570	558	557	564	558	564	293	299	338	NaN	NaN	NaN	NaN	NaN	NaN	NaN	NaN	NaN	NaN	NaN	NaN	NaN	NaN
0	245	254	258	267	284	312	318	303	320	301	319	330	340	352	351	379	334	331	329	377	349	387	391	368	423	380	347	578	NaN	NaN	NaN	NaN	NaN	NaN	NaN	NaN	NaN	NaN	NaN	NaN	NaN	NaN	NaN	NaN	NaN	NaN	NaN	NaN	NaN
368	587	586	573	600	588	608	622	637	645	644	648	628	635	639	643	636	642	623	622	616	636	643	629	634	641	625	627	614	645	641	637	666	547	643	640	616	645	637	654	632	624	633	271	222	181	183	183	187	185
369	994	1102	995	932	1061	1153	1067	1111	1133	1163	1132	1075	1114	1144	1140	1124	1142	1222	1184	1224	1184	1202	1208	1215	1245	1204	1176	1217	1171	914	475	440	386	360	347	341	335	343	328	324	340	341	348	358	355	380	408	393	392
370	1469	1415	1422	1195	1318	1352	1169	1376	1355	1389	1279	1310	1278	1327	1295	1335	1365	1392	1329	1319	1352	1335	1460	1361	1345	1340	1374	1360	1371	1318	1308	1313	1333	684	373	336	343	356	315	317	305	325	311	337	317	327	347	315	326
371	244	240	236	268	286	283	308	306	338	357	344	340	356	332	372	363	358	327	354	335	337	341	386	414	443	440	465	412	170	127	117	114	123	122	127	128	130	125	130	135	157	150	155	151	151	154	142	131	132
372	1454	1431	1372	1389	1413	1387	1293	1352	1354	1351	1260	798	1303	1343	1361	1442	1374	1448	1357	1394	1447	1413	1421	1369	1426	1378	1434	1390	1433	1353	1343	1348	1356	1374	1315	1312	1358	1285	1287	1282	1211	945	361	364	346	333	344	361	374
373	1087	1044	1010	901	1052	1162	1084	1075	1125	1193	1162	1119	1191	1166	1169	1233	1218	1278	1287	1228	1294	1282	1284	1229	1314	1290	1292	1290	1321	1295	1355	1365	1319	1318	1402	1317	1305	1374	1391	1367	1391	1398	1378	1329	1370	1309	1329	1352	1343
0	541	640	572	596	684	632	585	629	629	632	605	649	578	561	659	579	603	626	653	626	610	627	583	640	575	589	567	631	652	616	586	676	697	690	680	633	700	696	587	799	776	699	623	559	477	381	300	331	287
0	631	694	671	605	675	669	652	650	606	618	665	738	704	674	681	720	708	686	681	665	715	667	731	739	727	666	677	733	726	717	717	684	720	727	735	723	306	198	195	218	208	210	264	317	306	352	385	354	393
374	657	645	657	617	670	625	619	655	635	654	662	627	621	661	614	648	652	650	676	634	641	651	648	644	647	655	668	633	627	618	627	195	184	181	197	182	167	174	164	158	162	154	147	148	149	160	174	171	155
375	435	445	482	444	452	443	481	473	485	473	472	493	510	521	505	517	532	538	555	541	510	525	538	548	535	570	582	574	545	550	553	554	552	562	567	574	571	515	210	222	210	232	199	207	184	146	166	168	177
376	611	610	603	602	621	590	565	609	583	586	606	583	590	588	577	588	567	585	572	554	562	565	561	552	546	567	560	566	579	575	596	553	565	552	548	551	553	549	539	527	538	560	551	565	566	560	570	595	563
0	1818	1846	1862	1823	1908	1863	1851	1853	1818	1802	1792	1808	1773	1767	1784	1778	1770	1742	1752	1728	1764	1753	1731	1749	1767	1773	1726	1740	1753	1726	1731	1719	1724	1750	1726	1716	1712	1739	1721	1538	491	409	453	454	448	462	462	485	476
377	388	403	425	406	418	428	434	404	434	417	434	453	425	412	422	499	494	493	468	461	512	523	501	537	525	527	511	495	521	504	522	530	516	534	540	543	529	545	436	352	187	168	228	197	172	240	246	228	234
0	120	123	150	167	124	80	72	46	27	30	17	27	38	50	54	60	101	101	100	90	106	104	41	32	44	100	60	111	161	117	94	111	132	93	91	78	82	83	120	61	25	139	55	64	82	50	61	99	104
0	856	900	861	852	850	809	800	855	843	861	885	861	832	817	854	830	816	802	814	808	820	843	844	801	815	824	827	820	833	812	825	846	846	830	834	856	864	873	893	874	889	882	872	872	859	838	856	832	827
0	981	1020	993	992	1014	928	944	958	938	956	963	941	950	936	949	951	967	988	1015	938	968	981	988	956	961	1002	994	987	962	960	977	994	952	971	981	980	982	1027	1033	997	986	1020	975	1013	1028	1009	1018	1012	1008
378	829	766	721	695	734	798	802	835	822	806	823	821	778	806	744	742	767	741	772	770	816	810	832	567	221	226	220	217	227	196	221	225	235	254	245	266	257	282	262	257	264	262	302	287	289	299	301	313	303
0	179	186	181	197	159	152	166	183	193	225	199	190	199	220	218	195	213	228	229	238	234	236	229	217	216	254	192	219	222	229	234	223	227	196	200	198	203	187	195	108	136	167	NaN	NaN	NaN	NaN	NaN	NaN	NaN
379	1107	1095	1067	1043	1091	1071	1091	1073	1036	1034	1050	1077	1025	1009	1001	980	970	954	952	950	938	938	930	938	919	955	907	890	872	850	848	837	838	818	816	807	814	804	811	802	787	791	776	780	754	747	744	759	778
380	1036	1033	1051	1036	1061	1043	1066	1066	1027	1055	1046	1038	1062	1029	1044	1045	1032	1016	1008	997	1005	990	1013	981	1013	973	982	974	1005	981	981	987	966	964	959	921	917	930	950	944	952	923	935	907	902	900	900	908	881
381	296	286	300	290	298	316	310	304	276	238	267	276	261	273	288	301	280	260	240	254	250	248	264	259	278	221	255	111	113	131	134	139	130	147	157	158	148	152	149	162	167	166	177	177	162	171	177	165	163
382	1382	1428	1428	1461	1554	1451	1527	1648	1614	1645	1593	1618	1696	1734	1661	1795	1795	1733	1888	1905	1968	1913	2048	1976	1956	1970	2134	2109	2192	2135	2192	2271	2314	2270	2234	2258	2305	2336	2287	2177	2246	2228	2255	2167	2170	1971	1984	2002	2048
0	925	851	866	852	870	832	834	818	834	902	877	892	856	897	902	895	876	909	872	915	897	916	890	883	861	304	292	219	228	211	221	222	203	226	226	220	231	224	230	227	228	239	239	251	245	236	238	237	241
0	NaN	NaN	NaN	NaN	NaN	NaN	NaN	NaN	NaN	NaN	NaN	NaN	NaN	NaN	NaN	NaN	NaN	NaN	NaN	NaN	NaN	NaN	NaN	NaN	NaN	NaN	NaN	NaN	NaN	NaN	NaN	NaN	NaN	NaN	NaN	NaN	NaN	NaN	NaN	NaN	NaN	NaN	NaN	NaN	NaN	NaN	NaN	NaN	NaN
383	251	240	234	259	282	287	292	276	362	297	323	365	373	406	427	467	371	484	466	470	505	528	497	218	520	523	554	523	519	190	548	565	507	550	547	545	563	557	517	538	522	565	532	520	532	488	514	530	536
384	1125	1116	1157	1200	1231	1232	1260	1308	1311	1330	1310	1377	1388	1363	1367	1358	1444	1401	1419	1463	1477	1471	1612	1506	1544	1477	1634	1605	1740	1778	1758	1836	1811	1797	1756	1807	1853	1811	1841	1866	1986	1999	1962	1954	2137	2090	2041	2117	2088
385	253	120	358	330	354	393	407	390	475	444	462	460	507	496	486	527	569	564	554	567	529	573	580	590	548	600	639	636	666	607	645	678	641	642	634	603	220	197	208	216	202	229	106	85	197	191	192	190	183
386	664	684	672	673	718	702	760	788	804	789	783	748	778	766	792	792	810	847	838	857	864	845	853	841	843	824	311	293	338	327	310	312	285	269	266	256	271	285	281	313	267	270	283	268	279	291	293	299	282
387	165	173	194	252	247	253	292	342	338	379	354	389	433	418	410	452	434	455	477	480	499	454	495	479	456	464	495	514	523	534	464	404	391	378	352	338	312	330	369	247	141	155	147	129	140	423	410	157	151
0	85	81	115	135	165	185	215	177	239	238	240	183	298	227	261	261	299	304	353	304	299	344	352	302	375	309	380	334	401	354	358	362	345	363	359	358	323	367	348	329	373	371	342	308	321	317	297	312	317
388	305	335	362	395	377	362	391	400	400	387	415	392	422	411	429	444	205	479	491	525	551	616	617	612	649	609	654	615	616	610	606	609	642	646	621	617	646	656	649	636	587	200	161	170	175	177	171	183	172
0	684	561	316	255	236	233	244	271	116	109	118	131	150	160	179	178	192	204	208	215	237	269	269	267	284	264	154	127	155	140	109	121	NaN	NaN	NaN	NaN	NaN	NaN	NaN	NaN	NaN	NaN	NaN	NaN	NaN	NaN	NaN	NaN	NaN
389	338	349	353	367	381	379	383	375	386	383	380	390	373	374	390	378	388	392	414	412	434	410	417	404	416	419	407	414	420	402	429	437	433	271	582	576	560	538	495	505	499	387	375	384	NaN	NaN	NaN	NaN	NaN
390	1162	1106	1087	1044	1020	988	948	1003	1022	967	1007	998	1010	1044	1029	1018	1027	993	1008	1026	1021	1023	1040	1008	1030	1016	1026	1025	1031	1032	1020	1002	1035	1050	1057	1053	1064	1067	1055	1031	1025	1047	1041	1018	1029	1020	1012	1009	993
391	912	897	949	962	999	992	1013	1064	985	1059	1022	1048	1107	1082	1075	1095	1037	1084	1028	1035	995	1053	1072	1084	1138	1101	1114	1129	1142	1154	1042	276	290	280	315	291	311	307	317	347	352	342	353	362	346	372	370	379	375
0	NaN	NaN	NaN	NaN	NaN	NaN	NaN	NaN	NaN	NaN	NaN	NaN	NaN	NaN	NaN	NaN	NaN	NaN	NaN	NaN	NaN	NaN	NaN	NaN	NaN	NaN	NaN	NaN	NaN	NaN	NaN	NaN	NaN	NaN	NaN	NaN	NaN	NaN	NaN	NaN	NaN	NaN	NaN	NaN	NaN	NaN	NaN	NaN	NaN
392	231	206	211	257	259	295	301	350	361	383	378	388	426	410	443	438	441	449	461	467	496	479	510	486	507	167	155	162	193	189	196	227	227	235	251	267	302	269	288	309	211	160	156	155	NaN	NaN	NaN	NaN	NaN
0	38	38	41	29	38	43	54	53	50	30	40	46	47	41	63	61	57	53	46	36	37	25	41	29	NaN	NaN	NaN	NaN	NaN	NaN	NaN	NaN	NaN	NaN	NaN	NaN	NaN	NaN	NaN	NaN	NaN	NaN	NaN	NaN	NaN	NaN	NaN	NaN	NaN
393	984	1016	1004	1038	1038	1056	1036	1056	1060	1065	1025	1037	1083	1063	1101	1078	1064	1051	1042	1037	1050	1037	1054	1044	1050	1053	1046	996	1030	999	1034	1028	1015	1004	1028	1039	1030	1006	1003	996	987	983	1008	959	963	959	945	961	930
394	572	535	561	559	575	599	556	562	567	580	588	596	595	627	632	646	669	668	668	711	691	708	689	735	732	873	757	756	741	727	772	751	857	708	758	739	877	878	840	743	699	726	726	674	822	699	688	840	790
395	372	378	378	404	428	428	426	427	428	427	436	444	454	452	483	446	455	442	458	450	448	470	472	457	465	453	462	455	472	206	177	190	200	NaN	NaN	NaN	NaN	NaN	NaN	NaN	NaN	NaN	NaN	NaN	NaN	NaN	NaN	NaN	NaN
396	266	286	302	309	316	326	322	322	333	337	363	344	336	357	375	365	353	358	159	177	183	142	126	112	120	124	107	137	137	141	140	130	128	129	123	122	100	107	97	126	123	130	163	194	166	225	199	205	184
397	1236	1220	1148	1124	1151	1131	1163	1167	1235	1175	1060	1107	1135	1199	1171	1227	1215	1209	1205	1250	1232	1257	1218	1279	999	964	718	676	887	888	912	879	917	887	906	897	855	868	874	832	869	901	920	882	873	975	963	950	958
398	323	322	344	334	345	342	352	360	361	352	362	368	369	358	349	341	338	340	301	276	242	133	111	116	114	124	115	145	153	166	138	141	157	141	125	134	108	126	108	196	188	219	226	236	85	111	125	118	89
0	1073	1165	1161	1080	1074	1129	1136	1026	1009	994	1193	1199	1227	1165	1205	1159	1136	1217	1156	1029	1200	1133	1212	1271	1631	1712	1823	1659	1608	1837	1673	1702	1588	1634	1668	1685	1849	1982	1768	1703	1735	1814	1751	1755	1723	1745	1762	1590	1676
399	421	490	450	473	455	508	498	497	547	535	208	519	613	605	642	612	663	735	678	620	688	673	676	649	635	694	668	683	725	726	773	684	787	293	755	805	789	799	804	808	794	798	761	249	239	225	198	193	182
400	736	790	776	775	781	790	788	791	806	794	812	791	804	789	804	793	782	799	807	794	811	801	811	806	803	807	802	801	818	816	793	788	803	793	748	329	317	305	269	274	281	290	317	326	318	344	338	384	370
401	890	839	836	885	871	843	826	792	817	803	791	802	808	807	806	800	831	860	858	876	881	901	894	879	870	886	878	874	884	872	867	861	847	837	847	829	802	830	816	798	808	810	807	810	812	792	800	781	779
0	NaN	NaN	NaN	NaN	NaN	NaN	NaN	NaN	NaN	NaN	NaN	NaN	NaN	NaN	NaN	NaN	NaN	NaN	NaN	NaN	NaN	NaN	NaN	NaN	NaN	NaN	NaN	NaN	NaN	NaN	NaN	NaN	NaN	NaN	NaN	NaN	NaN	NaN	NaN	NaN	NaN	NaN	NaN	NaN	NaN	NaN	NaN	NaN	NaN
402	916	947	950	938	947	920	925	894	886	885	880	824	846	826	854	830	817	856	840	858	841	846	856	853	847	854	844	832	843	820	815	798	829	807	810	818	818	816	794	806	822	810	789	798	774	793	786	783	770
403	322	301	285	283	287	298	336	369	376	372	385	399	401	409	413	426	430	454	463	465	477	478	483	480	469	460	443	462	464	433	411	438	408	408	403	345	334	172	153	211	209	202	213	173	178	470	225	218	422
404	648	644	657	626	649	678	700	680	671	652	678	687	722	698	767	789	748	758	764	788	783	787	802	804	841	801	836	773	805	802	786	787	781	812	843	853	809	340	285	267	185	292	255	265	207	232	248	237	235
405	832	824	848	869	907	846	854	857	799	805	814	798	831	876	862	879	881	893	889	872	883	880	874	863	844	868	839	854	867	869	835	851	871	840	822	821	822	822	828	827	837	774	776	725	711	756	701	457	495
406	365	383	404	380	372	362	329	313	349	370	358	339	349	333	359	354	374	374	383	367	378	362	365	358	380	368	367	383	330	271	247	247	263	255	264	280	280	303	NaN	NaN	NaN	NaN	NaN	NaN	NaN	NaN	NaN	NaN	NaN
0	451	430	409	483	497	522	611	551	513	552	536	587	647	490	699	637	725	685	646	668	182	645	665	726	648	647	237	212	218	147	131	118	123	NaN	NaN	NaN	NaN	NaN	NaN	NaN	NaN	NaN	NaN	NaN	NaN	NaN	NaN	NaN	NaN
407	788	816	768	791	783	815	794	809	849	831	811	846	836	854	850	795	833	835	818	809	779	802	797	796	788	808	792	816	858	814	810	796	768	788	783	732	753	751	728	712	713	699	679	711	702	702	681	662	694
408	1013	921	925	949	912	942	952	932	929	944	900	925	924	932	959	897	931	912	880	865	845	850	910	850	833	795	822	790	803	320	277	259	266	252	249	265	121	105	239	NaN	NaN	NaN	NaN	NaN	NaN	NaN	NaN	NaN	NaN
409	434	423	399	442	454	464	527	506	526	533	543	565	584	591	627	632	632	645	625	663	662	659	676	701	683	700	711	686	735	690	695	711	709	674	659	693	612	576	470	1049	1049	427	1015	859	828	527	325	739	586
410	1597	1714	1695	776	481	470	468	473	487	468	486	528	177	197	192	183	208	253	315	381	444	525	539	569	603	588	634	631	651	646	645	688	729	784	764	804	803	799	759	766	810	839	807	781	671	293	297	263	237
0	71	78	65	67	95	91	116	94	92	47	82	105	99	74	NaN	NaN	NaN	NaN	NaN	NaN	NaN	NaN	NaN	NaN	NaN	NaN	NaN	NaN	NaN	NaN	NaN	NaN	NaN	NaN	NaN	NaN	NaN	NaN	NaN	NaN	NaN	NaN	NaN	NaN	NaN	NaN	NaN	NaN	NaN
411	1041	909	880	936	839	826	907	833	866	836	815	832	850	819	898	855	816	866	847	835	837	282	266	275	274	264	254	317	NaN	NaN	NaN	NaN	NaN	NaN	NaN	NaN	NaN	NaN	NaN	NaN	NaN	NaN	NaN	NaN	NaN	NaN	NaN	NaN	NaN
412	625	618	635	613	632	650	629	636	671	684	721	714	715	729	720	707	714	687	690	664	660	666	681	722	753	733	776	789	772	754	751	743	717	715	696	687	728	781	754	747	775	734	775	783	745	763	237	204	229
413	771	744	749	754	754	765	763	610	329	288	287	296	300	294	307	302	166	187	171	182	196	197	211	245	262	261	290	318	310	314	323	342	355	369	409	419	415	431	442	420	457	463	475	471	467	488	537	544	550
414	544	580	628	623	617	588	607	597	594	597	643	613	681	712	737	760	796	805	826	836	829	786	571	294	330	294	252	274	249	236	262	254	224	231	254	242	227	233	205	210	209	210	229	206	207	237	217	216	217
415	645	660	669	680	732	762	818	827	811	809	872	838	864	914	987	1030	1018	1020	1017	1002	1001	972	945	946	924	845	539	345	297	279	283	283	288	282	290	307	345	367	312	336	318	348	316	272	277	245	265	222	182
0	146	NaN	NaN	NaN	NaN	NaN	NaN	NaN	NaN	NaN	NaN	NaN	NaN	NaN	NaN	NaN	NaN	NaN	NaN	NaN	NaN	NaN	NaN	NaN	NaN	NaN	NaN	NaN	NaN	NaN	NaN	NaN	NaN	NaN	NaN	NaN	NaN	NaN	NaN	NaN	NaN	NaN	NaN	NaN	NaN	NaN	NaN	NaN	NaN
0	813	802	798	771	741	767	733	377	300	291	309	308	321	362	137	162	150	155	166	168	175	203	197	202	246	275	309	321	340	330	323	332	331	344	365	354	360	362	371	358	375	358	177	194	190	203	209	197	203
0	66	73	87	105	118	124	131	123	155	169	174	218	226	65	226	228	266	293	279	296	255	276	288	249	300	306	310	312	248	318	295	303	303	335	296	327	338	301	312	302	341	311	334	102	106	334	315	334	312
0	65	73	77	77	112	111	67	128	140	154	134	112	125	103	36	39	27	NaN	NaN	NaN	NaN	NaN	NaN	NaN	NaN	NaN	NaN	NaN	NaN	NaN	NaN	NaN	NaN	NaN	NaN	NaN	NaN	NaN	NaN	NaN	NaN	NaN	NaN	NaN	NaN	NaN	NaN	NaN	NaN
416	1515	1498	1466	1480	1454	1452	1429	1449	1430	1487	1511	1504	1537	1562	1584	1601	1572	1629	1554	1561	1568	1543	1518	1618	1605	1587	1635	1615	1621	1642	1640	1615	1614	1623	1608	1617	1524	1606	1629	1547	1568	1538	1574	1562	1574	1533	1496	1503	1500
417	1171	1157	1101	1168	1219	1218	1234	1296	1277	1331	1322	1285	1322	1403	1426	1470	1426	1458	1479	1486	1463	1509	1488	1514	1508	1494	1533	1490	1502	1503	1432	1457	1427	1439	1414	1390	1414	1393	1378	1414	1372	1369	1360	1343	1337	1353	1353	1346	1299
418	295	281	323	316	147	161	154	136	139	135	155	180	166	137	189	217	229	270	295	308	322	333	345	347	365	354	360	368	386	360	390	413	384	418	435	427	452	463	463	457	454	436	445	384	190	213	221	212	218
0	430	434	429	418	414	373	342	318	406	429	439	464	449	429	470	471	466	467	457	492	519	522	534	559	580	556	546	518	474	535	543	557	554	548	538	568	551	475	307	716	NaN	NaN	NaN	NaN	NaN	NaN	NaN	NaN	NaN
419	178	175	194	211	208	203	206	217	220	234	214	205	214	242	243	241	252	252	247	255	255	277	285	284	276	277	270	287	292	292	297	290	298	290	161	132	125	124	112	101	114	108	109	111	108	107	126	107	107
420	770	770	799	755	772	768	751	808	832	868	881	856	883	847	847	891	904	940	902	923	931	911	984	955	997	1007	939	950	974	945	894	904	900	913	901	918	933	915	952	922	984	976	988	989	980	1011	990	982	999
0	109	133	NaN	NaN	NaN	NaN	NaN	NaN	NaN	NaN	NaN	NaN	NaN	NaN	NaN	NaN	NaN	NaN	NaN	NaN	NaN	NaN	NaN	NaN	NaN	NaN	NaN	NaN	NaN	NaN	NaN	NaN	NaN	NaN	NaN	NaN	NaN	NaN	NaN	NaN	NaN	NaN	NaN	NaN	NaN	NaN	NaN	NaN	NaN
421	741	796	795	803	869	886	930	928	897	863	857	886	878	915	911	905	950	852	924	833	909	919	901	925	860	948	936	937	908	879	916	857	876	891	963	874	916	942	882	873	843	880	881	903	912	895	890	842	886
0	320	309	382	424	207	199	433	435	270	224	202	338	385	371	409	402	225	248	233	255	324	258	NaN	NaN	NaN	NaN	NaN	NaN	NaN	NaN	NaN	NaN	NaN	NaN	NaN	NaN	NaN	NaN	NaN	NaN	NaN	NaN	NaN	NaN	NaN	NaN	NaN	NaN	NaN
422	864	830	784	792	809	844	789	812	803	821	813	791	823	854	835	840	826	824	846	803	822	835	852	809	820	275	227	208	193	199	197	198	219	212	211	212	228	246	225	220	253	260	263	265	258	270	274	260	280
423	288	293	347	408	414	457	437	411	357	339	359	368	436	456	417	382	374	358	341	331	236	280	286	667	700	706	733	758	745	716	733	748	768	734	660	660	NaN	NaN	NaN	NaN	NaN	NaN	NaN	NaN	NaN	NaN	NaN	NaN	NaN
424	28	31	53	78	86	104	90	100	117	127	123	136	113	117	139	127	142	142	190	157	149	40	149	174	152	177	194	134	212	193	172	195	170	167	202	139	188	174	209	189	225	209	216	254	239	217	239	249	235
425	720	262	253	280	289	287	273	306	295	290	312	114	121	128	139	134	157	214	262	290	332	322	324	327	325	319	330	348	388	411	419	448	463	478	491	505	506	496	512	543	542	520	514	513	525	548	562	572	562
426	739	704	722	698	695	684	673	709	708	696	688	702	719	719	700	700	712	707	693	707	717	718	770	734	781	799	798	840	808	800	787	798	812	782	805	765	752	790	764	780	750	762	759	754	550	261	231	216	201
0	46	61	66	91	106	118	108	116	113	113	131	136	140	136	144	164	207	58	173	166	210	190	184	NaN	NaN	NaN	NaN	NaN	NaN	NaN	NaN	NaN	NaN	NaN	NaN	NaN	NaN	NaN	NaN	NaN	NaN	NaN	NaN	NaN	NaN	NaN	NaN	NaN	NaN
427	324	310	307	295	309	299	325	302	305	330	339	333	386	360	379	394	401	413	413	409	400	379	361	366	376	370	387	382	368	364	376	370	393	422	430	418	416	395	383	386	364	379	400	433	424	429	442	431	417
0	639	665	623	679	705	693	720	695	726	697	668	673	664	624	659	658	652	684	684	673	693	696	683	695	724	706	762	750	795	779	804	806	807	806	828	839	851	849	838	883	966	848	829	725	673	676	614	1184	1132
0	5	32	38	39	43	32	4	43	53	63	38	54	25	56	49	23	72	78	75	79	45	2	86	52	61	89	95	NaN	NaN	NaN	NaN	NaN	NaN	NaN	NaN	NaN	NaN	NaN	NaN	NaN	NaN	NaN	NaN	NaN	NaN	NaN	NaN	NaN	NaN
428	236	246	259	259	270	282	322	135	128	154	179	191	221	221	234	236	263	313	192	287	371	396	422	408	405	409	424	443	458	448	432	441	443	467	463	487	492	458	433	447	421	403	389	406	387	390	395	393	404
429	926	847	859	876	907	941	997	880	1002	1013	1017	1062	1046	1062	1049	1031	1068	1075	1081	1079	1067	1055	1032	1089	1073	1025	1069	1070	1011	1056	1044	1062	1053	1045	1045	1052	1012	1031	1013	678	339	335	314	310	317	325	NaN	NaN	NaN
0	63	65	39	61	61	64	86	100	83	60	90	66	96	125	84	73	95	112	122	99	141	97	92	144	109	NaN	NaN	NaN	NaN	NaN	NaN	NaN	NaN	NaN	NaN	NaN	NaN	NaN	NaN	NaN	NaN	NaN	NaN	NaN	NaN	NaN	NaN	NaN	NaN
430	246	249	254	246	254	268	305	331	359	340	318	291	273	273	291	291	291	308	327	348	331	334	343	338	365	376	371	346	363	141	146	171	177	167	228	271	244	141	238	515	215	201	193	190	208	247	240	144	236
431	507	539	507	543	555	557	588	531	601	558	551	564	597	585	602	557	582	577	602	558	613	581	579	559	578	598	570	584	552	489	239	239	214	206	193	176	194	180	169	180	183	181	184	168	183	186	190	195	182
0	340	354	367	357	293	323	345	377	377	356	358	372	390	401	418	404	422	409	380	397	381	391	390	392	391	399	405	424	421	425	437	405	358	317	113	107	122	267	NaN	NaN	NaN	NaN	NaN	NaN	NaN	NaN	NaN	NaN	NaN
432	326	302	272	291	275	264	279	353	324	331	338	317	314	333	331	331	333	328	377	367	394	397	387	385	362	372	367	375	390	386	396	395	386	382	383	374	358	386	404	390	393	382	389	402	379	363	388	382	386
433	438	452	435	455	510	485	518	516	500	531	505	485	504	499	480	519	526	546	524	524	561	535	517	509	498	528	509	513	517	525	490	498	506	524	526	485	489	314	175	182	160	159	157	148	147	143	166	151	165
0	741	722	704	729	740	696	762	704	721	728	749	787	768	751	747	737	786	771	769	781	761	773	745	769	802	791	781	814	802	814	824	816	852	867	833	831	855	842	845	826	880	851	825	678	710	598	NaN	NaN	NaN
434	852	831	780	837	813	815	832	796	837	826	865	849	864	844	838	837	833	866	829	829	862	874	885	873	881	886	874	868	881	887	855	876	878	851	824	820	844	825	850	841	812	902	918	915	896	923	901	908	882
435	599	578	609	574	574	626	543	595	613	686	664	652	728	665	717	687	677	702	686	664	683	693	733	726	706	753	755	769	790	787	746	781	739	724	755	793	799	443	243	223	192	205	196	197	197	221	251	233	227
436	423	431	449	442	439	417	443	415	426	429	451	444	435	438	468	464	489	472	471	497	494	492	467	499	509	507	470	395	325	199	212	208	196	178	196	183	176	181	166	175	124	132	149	140	150	132	NaN	NaN	NaN
437	623	648	575	656	644	670	712	682	709	754	771	785	729	743	766	754	760	735	786	790	827	811	804	779	730	804	805	780	787	838	826	833	836	750	320	338	298	363	272	306	277	291	299	270	291	240	308	270	254
0	933	950	928	973	937	902	941	909	932	901	884	875	876	866	874	859	890	892	884	854	871	876	873	875	903	796	712	659	1016	473	684	695	631	667	596	563	507	522	577	599	306	342	341	313	319	371	790	1375	1111
438	585	548	654	639	657	617	637	654	641	684	675	681	663	653	652	644	654	684	692	733	710	688	702	707	713	703	737	788	765	781	802	820	824	858	786	889	888	920	937	946	913	923	898	885	844	853	862	285	283
439	674	673	674	647	671	663	645	704	738	744	803	766	820	835	840	838	821	826	854	817	817	843	844	849	847	815	813	823	820	779	751	268	280	319	384	335	341	320	340	343	344	379	408	395	385	400	399	409	426
0	488	469	465	491	488	493	487	488	500	494	503	516	515	492	497	507	533	499	503	200	210	213	190	203	200	184	185	NaN	NaN	NaN	NaN	NaN	NaN	NaN	NaN	NaN	NaN	NaN	NaN	NaN	NaN	NaN	NaN	NaN	NaN	NaN	NaN	NaN	NaN
440	718	705	677	674	684	693	697	701	728	738	761	738	732	749	703	748	739	750	744	708	727	722	717	706	682	688	702	685	695	675	310	280	276	272	283	254	269	263	255	261	274	289	194	201	165	187	157	184	NaN
441	480	506	509	525	520	520	494	534	527	528	573	558	536	535	547	542	540	563	568	545	537	551	571	558	559	546	570	553	571	595	586	546	561	548	544	562	526	541	547	541	546	567	542	563	539	564	551	620	565
442	918	963	956	964	1007	1085	1027	1099	1103	1110	1147	1112	1133	1159	1146	1241	1219	1208	1267	1241	1307	1280	1308	1347	1284	1363	1351	1346	1378	1299	1274	368	424	344	321	279	271	272	272	272	281	284	282	266	272	289	311	282	298
443	322	280	356	301	342	340	359	325	300	242	304	326	293	296	347	350	324	315	271	260	274	251	301	290	313	252	319	274	281	275	283	283	253	293	327	319	299	338	306	373	419	421	414	437	447	487	479	435	385
444	1537	1481	1501	1529	1464	1553	1528	1521	1580	1624	1492	1542	1623	1544	1492	1612	1632	1621	1563	1625	1586	1592	1657	1682	1633	1671	1690	1649	1650	1671	1651	1681	1715	1639	1638	1585	1510	1575	1583	1414	1350	1331	1210	1299	1288	1269	1223	1243	1221
445	892	837	798	827	783	828	848	830	832	866	911	879	906	873	880	855	868	845	877	876	903	880	931	923	898	876	906	872	878	884	871	799	301	242	270	225	226	259	400	411	412	465	230	406	216	253	405	213	400
0	123	144	192	103	94	91	96	96	103	102	105	101	41	44	40	42	51	57	57	58	64	80	90	109	94	96	91	90	89	103	111	NaN	NaN	NaN	NaN	NaN	NaN	NaN	NaN	NaN	NaN	NaN	NaN	NaN	NaN	NaN	NaN	NaN	NaN
446	566	560	545	509	506	523	552	627	675	678	692	671	680	663	666	697	693	659	674	702	655	660	650	664	677	695	709	688	670	665	701	672	700	687	685	684	662	733	696	684	262	239	205	183	182	180	193	183	187
447	935	912	932	1002	924	1009	989	1061	1060	1097	1093	1143	1143	1174	1185	1129	1225	1212	1201	1183	1272	1235	1277	1280	1302	1338	1305	1365	1387	1341	1389	1345	1376	1154	360	307	286	261	258	252	261	274	263	267	252	283	286	271	273
0	227	221	249	249	285	284	304	269	274	295	314	311	317	150	372	328	167	NaN	NaN	NaN	NaN	NaN	NaN	NaN	NaN	NaN	NaN	NaN	NaN	NaN	NaN	NaN	NaN	NaN	NaN	NaN	NaN	NaN	NaN	NaN	NaN	NaN	NaN	NaN	NaN	NaN	NaN	NaN	NaN
0	NaN	NaN	NaN	NaN	NaN	NaN	NaN	NaN	NaN	NaN	NaN	NaN	NaN	NaN	NaN	NaN	NaN	NaN	NaN	NaN	NaN	NaN	NaN	NaN	NaN	NaN	NaN	NaN	NaN	NaN	NaN	NaN	NaN	NaN	NaN	NaN	NaN	NaN	NaN	NaN	NaN	NaN	NaN	NaN	NaN	NaN	NaN	NaN	NaN
448	425	443	412	433	425	408	426	427	422	447	442	435	487	447	472	470	473	468	496	460	500	509	245	530	515	276	250	264	282	253	267	162	139	122	449	176	195	274	253	293	263	NaN	NaN	NaN	NaN	NaN	NaN	NaN	NaN
0	428	414	418	425	430	406	421	391	400	417	422	455	453	439	443	482	491	511	499	490	476	523	516	508	505	442	456	445	489	487	437	186	175	NaN	NaN	NaN	NaN	NaN	NaN	NaN	NaN	NaN	NaN	NaN	NaN	NaN	NaN	NaN	NaN
0	130	35	NaN	NaN	NaN	NaN	NaN	NaN	NaN	NaN	NaN	NaN	NaN	NaN	NaN	NaN	NaN	NaN	NaN	NaN	NaN	NaN	NaN	NaN	NaN	NaN	NaN	NaN	NaN	NaN	NaN	NaN	NaN	NaN	NaN	NaN	NaN	NaN	NaN	NaN	NaN	NaN	NaN	NaN	NaN	NaN	NaN	NaN	NaN
0	171	197	176	187	220	193	207	224	225	258	287	246	251	270	221	238	246	254	257	274	277	290	272	292	299	323	250	284	292	288	272	282	304	242	224	214	273	232	264	212	197	213	220	210	209	192	204	226	262
0	34	42	87	84	102	104	115	113	130	107	137	141	127	148	111	168	165	155	174	152	158	161	156	149	141	137	143	154	167	175	155	146	156	175	176	131	61	51	51	55	60	54	56	61	60	56	68	54	55
0	83	54	138	114	147	171	164	174	NaN	NaN	NaN	NaN	NaN	NaN	NaN	NaN	NaN	NaN	NaN	NaN	NaN	NaN	NaN	NaN	NaN	NaN	NaN	NaN	NaN	NaN	NaN	NaN	NaN	NaN	NaN	NaN	NaN	NaN	NaN	NaN	NaN	NaN	NaN	NaN	NaN	NaN	NaN	NaN	NaN
449	527	539	480	484	470	477	471	453	468	467	494	488	525	518	530	552	542	523	552	553	543	548	522	555	557	564	583	598	612	610	594	653	585	596	588	568	543	480	389	336	385	383	757	790	779	762	775	356	762
450	582	558	566	555	588	571	582	588	586	593	576	582	592	605	588	580	589	589	572	576	588	610	593	615	613	604	238	264	253	238	265	268	258	263	231	229	249	253	225	258	238	246	257	256	NaN	NaN	NaN	NaN	NaN
451	540	542	556	550	533	539	540	549	533	541	542	565	586	595	585	588	578	587	598	578	594	562	575	575	563	585	599	565	594	590	576	573	590	583	593	583	594	581	590	581	595	598	599	584	571	587	557	568	588
452	535	531	525	523	532	530	539	532	555	552	544	548	536	535	551	548	537	546	553	529	550	538	531	554	558	544	560	572	576	593	579	588	580	587	589	589	447	355	401	335	362	333	321	338	314	776	353	767	768
453	1329	1362	1403	1337	1352	1362	1412	1398	1366	1382	1397	1348	1362	1389	1444	1416	1421	1493	1419	1443	1402	1406	1424	1406	1423	1403	1447	1391	1426	1472	1423	1402	1385	1418	1429	1424	1436	1459	1424	1399	1423	1453	1431	1446	1433	1463	1461	1435	1423
454	130	175	213	229	307	282	250	269	288	368	358	368	330	366	344	362	336	356	389	401	430	443	415	477	489	488	398	448	441	425	382	419	434	398	401	352	413	347	396	352	354	357	351	372	332	332	327	397	266
455	1488	1679	1511	1520	1550	1562	1518	1596	1595	1679	1614	1688	1692	1721	1751	1780	1876	1745	1765	1815	1882	1804	1799	1826	1873	1886	1927	1907	1940	2051	2035	1983	1937	1951	1961	1904	1914	1988	1897	1940	2055	1934	1954	2029	1863	1826	1893	1931	1926
456	1278	1210	1234	1284	1257	1268	1215	1305	1302	1354	1320	1329	1346	1317	1362	1365	1366	1331	1306	1334	1231	1270	1232	1181	1156	1144	1191	1146	1168	1202	1185	1160	1185	1226	1176	1112	1205	1189	1098	1196	1110	1084	1146	1086	1050	968	934	1013	1067
457	1398	1387	1462	1448	1518	1427	1458	1425	1431	1440	1408	1380	1460	1438	1424	1401	1409	1442	1380	1405	1410	1428	1348	1405	1496	1551	1544	1538	1570	1545	1546	1531	1575	1567	1574	1590	1536	1573	1514	1535	1593	1564	1574	1597	1552	1518	1529	1568	1532
458	1026	1030	957	1042	968	1009	1037	1051	1026	1086	1067	1069	1067	1063	1066	1087	1152	1100	1086	1059	1063	1062	1076	1137	1113	1142	1131	1115	1180	1188	1179	1183	1180	1138	1157	1161	1182	1168	1028	883	1037	930	434	439	412	428	468	425	433
459	1559	1606	1612	1635	1588	1601	1555	1634	1682	1612	1573	1644	1671	1607	1634	1627	1667	1642	1631	1580	1619	1661	1631	1717	1562	1670	1648	1682	1638	1701	1700	1745	1724	1658	1845	1808	1713	1534	536	535	492	482	400	379	364	403	399	374	382
0	826	896	924	913	914	835	911	913	876	885	845	862	861	894	837	830	889	811	812	813	871	807	865	819	821	819	791	880	790	812	817	766	799	891	769	789	864	910	872	889	1016	945	986	1013	1045	977	959	983	992
460	1393	1467	1440	1413	1542	1609	1652	1591	1669	1715	1746	1692	1621	1613	1781	1886	1910	1656	1900	1792	1920	1823	1917	1846	1941	1856	438	412	373	364	401	387	367	378	384	382	390	419	411	411	434	431	435	431	426	450	442	428	417
461	556	558	557	597	614	640	659	676	669	650	720	716	726	757	735	706	729	778	750	791	775	770	734	397	291	269	226	232	227	223	231	215	236	236	219	224	220	203	198	211	217	215	201	202	214	213	229	209	221
462	433	434	461	497	566	541	615	634	656	609	648	633	643	668	644	636	704	707	689	720	669	259	218	208	196	163	166	189	198	204	193	194	190	184	184	180	177	184	176	199	182	200	183	185	200	213	202	200	211
0	642	666	669	607	337	321	338	332	323	321	339	333	337	331	338	324	338	333	348	370	121	135	125	140	137	156	149	166	187	208	202	198	193	182	177	183	178	196	209	224	221	236	250	249	254	265	259	259	252
463	379	403	401	395	404	369	413	457	440	455	499	473	479	470	451	497	491	494	466	474	476	474	457	454	483	469	480	488	514	498	479	503	446	480	506	490	514	474	465	471	489	443	489	493	462	514	489	508	479
0	177	149	161	141	139	172	202	171	160	176	173	200	204	212	177	207	247	179	111	169	211	129	194	180	211	175	270	174	218	199	150	NaN	NaN	NaN	NaN	NaN	NaN	NaN	NaN	NaN	NaN	NaN	NaN	NaN	NaN	NaN	NaN	NaN	NaN
0	NaN	NaN	NaN	NaN	NaN	NaN	NaN	NaN	NaN	NaN	NaN	NaN	NaN	NaN	NaN	NaN	NaN	NaN	NaN	NaN	NaN	NaN	NaN	NaN	NaN	NaN	NaN	NaN	NaN	NaN	NaN	NaN	NaN	NaN	NaN	NaN	NaN	NaN	NaN	NaN	NaN	NaN	NaN	NaN	NaN	NaN	NaN	NaN	NaN
0	681	744	789	679	724	630	590	NaN	NaN	NaN	NaN	NaN	NaN	NaN	NaN	NaN	NaN	NaN	NaN	NaN	NaN	NaN	NaN	NaN	NaN	NaN	NaN	NaN	NaN	NaN	NaN	NaN	NaN	NaN	NaN	NaN	NaN	NaN	NaN	NaN	NaN	NaN	NaN	NaN	NaN	NaN	NaN	NaN	NaN
0	525	615	527	646	601	602	709	657	1530	NaN	NaN	NaN	NaN	NaN	NaN	NaN	NaN	NaN	NaN	NaN	NaN	NaN	NaN	NaN	NaN	NaN	NaN	NaN	NaN	NaN	NaN	NaN	NaN	NaN	NaN	NaN	NaN	NaN	NaN	NaN	NaN	NaN	NaN	NaN	NaN	NaN	NaN	NaN	NaN
0	348	351	349	121	119	123	155	206	261	286	306	338	332	347	315	292	291	277	306	270	294	223	298	298	284	231	272	255	269	297	331	260	310	276	258	236	232	276	307	199	274	343	286	173	219	221	137	213	134
0	NaN	NaN	NaN	NaN	NaN	NaN	NaN	NaN	NaN	NaN	NaN	NaN	NaN	NaN	NaN	NaN	NaN	NaN	NaN	NaN	NaN	NaN	NaN	NaN	NaN	NaN	NaN	NaN	NaN	NaN	NaN	NaN	NaN	NaN	NaN	NaN	NaN	NaN	NaN	NaN	NaN	NaN	NaN	NaN	NaN	NaN	NaN	NaN	NaN
464	1402	1437	1590	1531	1393	1515	1477	1423	1445	1600	1472	1510	1395	1481	1539	1613	1454	1420	1606	1523	1610	1681	1688	1649	1681	1643	1607	1665	1735	1651	1636	1659	865	453	407	355	311	325	317	336	335	345	345	358	342	351	376	386	397
0	984	934	998	981	977	978	1023	988	987	949	977	942	958	954	971	989	982	949	959	956	931	957	966	966	962	1086	1073	1099	1087	1104	1122	1110	1133	1152	1158	1167	1172	1140	1161	1150	1148	1057	1051	1062	1084	1167	1149	1126	1101
0	1012	987	1030	479	1048	1063	1042	539	1067	1073	1197	1173	1202	1162	1161	579	1176	1179	1184	1162	1176	1175	1163	1164	534	502	1144	1147	1166	1169	1175	1168	1200	1182	1164	1189	1189	1171	570	1225	1189	1221	1199	1182	560	552	1230	1245	1268
0	NaN	NaN	NaN	NaN	NaN	NaN	NaN	NaN	NaN	NaN	NaN	NaN	NaN	NaN	NaN	NaN	NaN	NaN	NaN	NaN	NaN	NaN	NaN	NaN	NaN	NaN	NaN	NaN	NaN	NaN	NaN	NaN	NaN	NaN	NaN	NaN	NaN	NaN	NaN	NaN	NaN	NaN	NaN	NaN	NaN	NaN	NaN	NaN	NaN
0	39	15	38	48	33	42	37	23	29	54	45	29	36	42	43	36	34	29	26	27	38	88	58	35	40	37	45	42	64	63	37	42	39	38	NaN	NaN	NaN	NaN	NaN	NaN	NaN	NaN	NaN	NaN	NaN	NaN	NaN	NaN	NaN
0	986	956	975	969	964	930	991	978	982	1014	1038	1030	1000	1057	1034	1068	1075	1010	1055	1051	1061	1099	1059	1064	1034	1031	1023	1059	1140	1053	1137	1040	1064	1015	987	1001	1012	1031	1068	1006	317	270	255	220	229	229	301	295	234
0	186	NaN	NaN	NaN	NaN	NaN	NaN	NaN	NaN	NaN	NaN	NaN	NaN	NaN	NaN	NaN	NaN	NaN	NaN	NaN	NaN	NaN	NaN	NaN	NaN	NaN	NaN	NaN	NaN	NaN	NaN	NaN	NaN	NaN	NaN	NaN	NaN	NaN	NaN	NaN	NaN	NaN	NaN	NaN	NaN	NaN	NaN	NaN	NaN
465	1293	1340	1359	1417	1325	1414	1463	1478	1545	1592	1553	1524	1510	1579	1502	1504	1539	1506	1499	1475	1487	1536	1523	1524	1502	1418	1340	426	449	452	400	381	351	327	330	343	377	353	354	363	373	354	333	340	328	342	374	360	367
466	337	349	378	398	386	440	451	490	456	489	507	519	613	602	595	583	653	644	665	606	651	624	648	672	666	655	631	632	664	669	653	666	635	697	654	709	686	649	685	661	623	708	667	706	656	694	654	643	655
467	492	545	528	530	511	527	525	540	554	563	565	557	573	576	569	571	534	531	523	546	554	592	574	580	570	575	573	544	527	523	523	521	515	499	482	501	496	529	510	546	494	492	512	500	525	483	494	462	475
468	1037	1109	1217	1162	1100	1165	1223	1223	1295	1353	1333	1348	1439	1361	1435	1512	1540	1608	1572	1549	1642	1678	1569	1667	1695	1677	1730	1725	1718	1767	1722	1830	1714	1709	1733	1667	1768	1756	1776	1749	1822	1760	1769	1749	1714	1743	1030	492	485
0	176	206	496	217	182	161	NaN	NaN	NaN	NaN	NaN	NaN	NaN	NaN	NaN	NaN	NaN	NaN	NaN	NaN	NaN	NaN	NaN	NaN	NaN	NaN	NaN	NaN	NaN	NaN	NaN	NaN	NaN	NaN	NaN	NaN	NaN	NaN	NaN	NaN	NaN	NaN	NaN	NaN	NaN	NaN	NaN	NaN	NaN
469	495	442	437	501	460	477	454	518	490	520	476	547	551	582	529	592	579	544	596	578	498	540	601	622	584	588	568	578	574	551	564	550	539	564	561	551	552	509	633	572	549	569	555	631	590	636	606	625	665
470	976	997	910	983	965	980	1008	969	976	964	955	956	992	1006	998	1022	980	1057	1018	1013	1048	1021	1042	1060	1024	1046	1033	1077	1066	1012	1073	1053	1056	995	964	1028	969	959	785	331	304	254	254	252	247	257	271	281	273
471	569	553	556	567	556	565	522	538	529	557	530	588	612	628	586	650	660	663	651	671	666	649	657	704	642	694	684	642	717	694	721	704	669	709	672	672	688	679	718	687	666	682	678	691	651	686	620	193	178
472	819	865	894	888	837	907	896	916	890	905	915	956	921	920	918	955	948	952	967	973	968	971	982	1002	995	1003	992	974	1003	979	1009	938	980	939	680	332	285	284	266	278	290	286	317	285	257	282	293	290	284
473	599	541	592	528	504	587	557	590	618	664	629	668	657	714	670	709	712	698	733	702	744	745	773	764	754	789	818	798	809	784	828	826	776	800	748	743	744	770	802	819	782	763	840	814	786	805	794	779	776
474	768	798	828	848	836	861	878	909	924	944	948	968	977	997	1022	1052	1018	1008	1058	1083	1070	1078	1071	1078	1096	1097	1106	1144	1148	1117	1158	1150	1053	384	282	306	269	271	269	278	282	272	277	274	275	269	291	282	261
475	544	577	588	555	535	561	560	595	600	616	610	632	618	640	642	631	628	627	633	616	628	624	597	606	596	586	579	586	563	563	563	549	546	206	170	168	160	158	139	151	156	176	166	167	164	161	174	179	164
476	932	962	988	1018	971	1039	973	975	1021	1052	1018	1077	1103	1072	1129	1125	1110	1159	1155	1125	1120	1154	1131	1139	1162	1073	316	292	268	250	249	218	229	216	212	220	197	207	201	219	211	199	211	218	218	228	259	282	274
477	737	667	753	725	697	672	727	703	694	772	719	719	707	744	764	771	791	779	762	739	813	859	835	861	846	805	849	871	900	927	904	919	929	942	930	956	980	956	993	972	1051	1000	1040	1011	290	234	225	210	221
478	497	551	561	545	527	527	545	578	573	581	587	592	574	573	599	581	566	566	571	570	584	582	559	572	552	556	564	546	551	560	544	539	543	526	515	532	537	527	546	526	534	521	520	518	506	498	483	478	474
479	588	587	593	600	602	551	552	553	546	562	581	584	578	572	570	592	601	618	594	562	593	647	604	610	580	550	603	600	573	578	608	612	639	665	658	651	600	518	441	434	460	403	280	261	251	236	267	229	247
480	653	658	679	710	682	690	690	685	688	686	709	669	689	680	709	725	711	750	717	745	723	735	762	769	798	752	754	752	737	739	755	734	753	733	696	697	696	719	701	676	703	695	677	679	650	681	654	643	647
481	446	467	479	481	441	510	527	528	527	582	577	554	561	564	591	581	582	583	577	566	590	603	576	600	575	581	546	559	533	560	571	563	570	550	561	557	572	580	609	573	573	594	568	581	536	245	238	229	186
0	164	94	87	225	264	271	202	249	272	290	266	328	341	330	342	359	401	354	357	371	386	387	396	384	382	388	380	384	404	409	402	417	421	442	416	436	433	393	406	414	401	394	371	386	169	433	412	403	413
0	296	256	296	276	326	320	303	319	357	357	349	362	406	435	421	437	493	446	449	450	432	462	473	470	468	476	453	467	475	474	460	464	460	487	457	461	478	428	441	467	458	450	459	488	478	504	505	493	525
482	434	457	440	437	430	460	421	426	446	481	481	514	555	570	591	618	616	640	638	633	662	659	443	230	221	190	182	187	152	165	165	163	167	162	172	198	175	183	179	192	181	204	174	201	175	185	207	196	188
483	527	526	519	540	534	562	539	535	531	547	555	551	549	538	538	526	531	543	561	582	614	628	616	638	648	625	619	606	597	588	568	543	531	520	476	448	407	382	372	400	334	321	332	339	344	432	NaN	NaN	NaN
484	612	590	578	549	564	583	578	567	574	605	598	605	598	591	601	591	599	589	577	602	587	629	616	623	624	635	640	641	634	663	652	666	656	640	641	650	623	626	505	417	522	544	554	545	535	420	418	1047	1033
485	531	567	714	672	781	754	699	736	722	787	709	725	781	726	768	803	765	850	772	909	859	983	961	922	1000	957	954	942	951	982	954	967	1043	1050	1091	1146	1089	1027	1144	1171	1190	1135	1085	1100	1069	1098	1094	1157	965
486	624	654	644	659	638	653	639	615	547	259	238	247	248	240	249	247	258	116	142	123	131	131	143	153	167	175	196	220	263	291	275	290	275	288	278	260	261	280	263	270	272	264	272	273	264	247	217	164	145
487	667	624	683	688	655	652	691	652	671	719	681	736	782	768	808	790	796	811	804	778	860	840	805	775	247	252	233	237	202	200	186	189	198	233	204	217	204	212	219	188	211	204	212	208	207	203	226	237	218
0	266	89	277	359	257	387	376	386	411	476	448	NaN	NaN	NaN	NaN	NaN	NaN	NaN	NaN	NaN	NaN	NaN	NaN	NaN	NaN	NaN	NaN	NaN	NaN	NaN	NaN	NaN	NaN	NaN	NaN	NaN	NaN	NaN	NaN	NaN	NaN	NaN	NaN	NaN	NaN	NaN	NaN	NaN	NaN
0	716	728	766	743	762	821	817	836	906	900	964	953	973	930	948	995	989	1060	1025	1071	1038	1133	1184	1087	1102	1123	1178	1192	1176	1249	1137	1342	1183	1284	1261	1203	1336	1318	1333	1391	1520	1476	1436	1367	1266	954	1877	1756	1783
0	255	269	305	104	281	355	331	372	413	444	427	473	651	291	276	259	262	280	278	278	282	291	292	299	304	317	317	318	302	311	335	314	328	291	296	311	297	291	268	285	285	303	292	274	274	273	260	249	246
488	635	639	646	670	709	686	696	737	771	761	777	775	781	786	793	795	822	811	773	812	812	804	786	802	776	803	821	789	780	779	805	793	787	787	783	767	748	726	748	708	313	276	290	303	323	NaN	NaN	NaN	NaN
489	1541	1595	1470	1491	1523	1480	1427	1474	1476	1456	1417	1440	1315	439	419	413	419	445	424	432	422	434	444	428	431	448	208	223	215	214	218	212	243	226	220	230	266	298	341	387	417	431	446	417	421	430	457	478	484
490	919	957	899	928	952	938	968	946	921	940	947	914	950	934	870	882	888	849	863	840	863	815	786	843	832	787	832	809	818	803	784	766	422	333	286	282	301	307	283	295	299	286	271	268	268	247	263	259	231
491	129	171	209	241	286	322	373	380	340	343	361	399	420	441	403	417	447	503	481	491	537	543	556	554	549	547	534	557	563	580	594	643	647	635	651	637	657	607	604	617	580	514	207	213	180	172	164	155	177
0	1135	1145	1124	1202	1149	1229	1242	1225	1285	1267	1311	1255	1311	1292	1329	1321	1325	1310	1311	1337	1365	1364	1378	1449	1470	1463	1513	1528	1538	1525	1547	1547	896	752	790	735	785	702	817	827	797	809	813	783	830	876	850	812	874
492	409	399	189	188	204	211	267	336	351	374	405	416	444	496	468	487	497	510	528	561	575	603	687	679	685	698	708	678	656	644	647	632	718	613	608	618	618	596	580	576	818	1249	317	273	260	232	255	214	208
493	136	162	202	237	279	298	308	330	319	343	376	388	402	421	418	420	427	454	485	476	555	564	566	581	561	610	623	635	621	610	625	609	612	562	545	547	545	535	505	489	473	510	482	485	476	488	469	482	378
494	1247	1274	1262	1261	1326	1411	1404	1375	1491	1466	1521	1500	1527	1502	1597	1607	1587	1627	1673	1700	1783	1788	1817	1846	1909	1853	1906	1878	1915	1965	1988	2020	1823	1947	1994	1894	1891	1871	1862	1852	1907	1845	1795	1784	1783	1813	1751	1813	1772
0	1206	1149	1220	1179	1235	1256	1282	1304	1338	1303	1350	1355	1413	1422	1406	1489	1515	1479	1546	1563	1598	1613	1663	1645	1732	1740	1694	1689	1687	1676	1672	853	810	762	761	771	780	797	791	803	875	835	849	893	790	873	878	896	923
495	638	618	620	620	600	598	613	641	664	718	706	729	727	734	721	748	698	707	699	713	702	684	671	643	286	254	256	251	256	248	250	242	224	299	NaN	NaN	NaN	NaN	NaN	NaN	NaN	NaN	NaN	NaN	NaN	NaN	NaN	NaN	NaN
0	506	562	558	551	558	597	576	571	555	565	563	587	567	560	554	550	495	502	443	476	473	435	410	407	411	399	382	418	394	393	420	425	335	422	419	435	468	457	474	476	NaN	NaN	NaN	NaN	NaN	NaN	NaN	NaN	NaN
496	658	663	759	729	728	710	723	689	723	766	832	737	817	787	821	810	813	862	803	899	875	948	880	863	851	864	816	858	871	350	382	371	346	346	344	357	401	376	429	360	439	431	417	397	411	382	402	362	420
497	574	624	616	631	616	619	646	642	669	711	663	690	683	689	668	696	669	683	632	644	621	671	652	653	683	689	738	684	701	684	665	703	584	454	399	924	921	914	903	573	505	537	169	181	161	145	137	161	159
0	449	512	204	523	524	524	209	508	481	515	480	497	517	533	223	538	534	548	516	538	529	525	577	571	568	571	596	605	593	273	548	482	392	413	382	386	758	330	237	314	347	164	353	770	352	878	828	765	313
0	1149	1140	1203	1152	1184	1218	1371	1375	1360	1423	1498	1421	1520	1557	1524	1621	1661	1717	1730	1757	1757	1787	1865	1972	1920	1966	1995	1982	2030	2008	2099	2069	2031	2028	2099	2128	2065	2084	2075	1964	1649	813	765	755	728	728	742	800	788
498	458	477	450	435	452	451	441	450	447	476	469	476	490	495	503	514	498	510	507	511	494	523	495	127	139	152	140	158	155	173	181	200	213	211	217	NaN	NaN	NaN	NaN	NaN	NaN	NaN	NaN	NaN	NaN	NaN	NaN	NaN	NaN
499	383	414	417	418	405	426	430	442	432	463	441	456	471	461	478	484	475	481	506	503	512	523	558	506	516	511	529	487	482	438	161	139	128	128	127	138	119	133	124	131	153	121	118	134	122	133	141	155	150
500	660	696	707	659	644	652	673	671	754	759	779	776	785	750	667	409	411	574	393	386	402	403	410	418	424	413	449	423	417	405	408	405	379	284	157	127	120	104	124	289	307	324	335	522	479	434	396	366	223
501	517	508	521	517	529	525	542	555	562	547	572	560	581	600	636	622	616	650	645	656	664	172	150	140	125	141	146	162	142	139	144	130	130	122	119	128	128	126	123	127	139	125	140	143	152	154	166	156	162
0	886	915	328	872	842	877	917	870	857	866	851	854	941	854	864	NaN	NaN	NaN	NaN	NaN	NaN	NaN	NaN	NaN	NaN	NaN	NaN	NaN	NaN	NaN	NaN	NaN	NaN	NaN	NaN	NaN	NaN	NaN	NaN	NaN	NaN	NaN	NaN	NaN	NaN	NaN	NaN	NaN	NaN
502	864	926	906	812	901	903	921	892	867	918	905	894	904	888	889	948	917	931	933	914	925	889	920	919	955	871	896	911	905	894	892	894	877	900	926	869	838	897	892	841	875	914	881	877	896	853	855	644	260
503	491	452	425	447	441	457	443	448	453	460	437	462	500	529	518	526	524	532	523	156	143	141	159	133	145	135	138	138	141	119	121	135	120	122	114	118	113	122	113	144	144	143	146	162	163	148	179	174	165
504	1137	1141	1098	1077	1096	1096	1160	1103	1103	1138	1142	1167	1205	1212	1200	1179	1231	1187	1252	1164	1149	1187	1225	1224	1254	1257	1251	1255	1202	1222	1249	1292	1214	1266	1275	1264	1235	1188	1249	1228	1138	1145	1119	905	1591	1577	1542	1618	1494
505	592	567	561	539	580	557	590	589	580	620	621	593	619	631	616	636	651	644	650	659	666	663	681	649	670	684	666	672	661	652	666	681	686	694	599	282	270	244	233	244	258	257	251	255	264	261	291	265	271
506	606	607	613	588	573	596	621	630	666	680	670	672	678	683	702	766	766	787	838	839	847	845	840	832	871	848	866	875	870	840	805	300	305	266	282	261	255	238	245	269	274	261	281	273	300	298	120	141	159
0	77	61	89	58	53	52	45	50	46	68	90	76	98	96	132	110	NaN	NaN	NaN	NaN	NaN	NaN	NaN	NaN	NaN	NaN	NaN	NaN	NaN	NaN	NaN	NaN	NaN	NaN	NaN	NaN	NaN	NaN	NaN	NaN	NaN	NaN	NaN	NaN	NaN	NaN	NaN	NaN	NaN
507	946	1003	936	889	900	888	911	979	970	1020	980	978	991	1031	1034	1046	1014	1044	1039	1018	979	966	1049	1002	1040	1062	881	329	311	338	332	350	349	349	354	337	339	400	NaN	NaN	NaN	NaN	NaN	NaN	NaN	NaN	NaN	NaN	NaN
508	765	763	698	652	650	647	658	644	647	663	658	669	673	688	701	696	711	716	710	724	694	690	681	708	702	693	708	692	728	735	751	754	719	738	715	742	746	671	391	1096	556	332	577	589	670	707	735	721	745
0	905	943	956	NaN	NaN	NaN	NaN	NaN	NaN	NaN	NaN	NaN	NaN	NaN	NaN	NaN	NaN	NaN	NaN	NaN	NaN	NaN	NaN	NaN	NaN	NaN	NaN	NaN	NaN	NaN	NaN	NaN	NaN	NaN	NaN	NaN	NaN	NaN	NaN	NaN	NaN	NaN	NaN	NaN	NaN	NaN	NaN	NaN	NaN
0	997	1045	904	924	927	993	941	1037	1023	1089	1073	1075	1048	1059	995	1020	1002	1014	1001	1010	996	1014	1000	992	994	978	980	984	931	887	887	870	843	846	817	824	781	714	690	622	605	425	261	229	202	201	224	198	204
509	700	718	680	681	676	698	692	689	689	696	711	709	714	714	681	708	703	698	695	699	685	684	689	704	722	713	742	727	712	717	734	728	740	758	749	758	748	764	766	768	776	766	770	775	740	762	762	763	765
510	916	881	928	938	888	920	923	893	911	904	938	951	925	939	944	964	959	916	903	946	937	899	909	910	911	950	939	956	933	927	930	941	916	905	921	899	902	880	907	902	878	860	863	883	882	873	871	852	859
511	592	612	652	612	676	700	682	741	749	761	719	744	763	772	738	763	751	745	738	777	760	740	780	792	818	817	789	792	823	854	852	841	773	785	798	814	807	824	833	801	861	847	844	755	263	234	220	202	190
512	602	621	576	616	636	634	664	684	657	683	675	689	706	717	664	674	675	671	689	694	692	705	701	695	703	681	668	649	646	619	255	199	194	189	187	208	199	190	171	197	174	178	209	175	182	178	197	195	190
513	629	631	616	603	612	612	621	611	638	633	651	672	684	673	680	682	702	720	746	726	743	738	771	810	817	827	816	853	872	858	878	865	852	849	854	847	842	824	818	816	821	842	815	816	815	796	806	810	749
0	NaN	NaN	NaN	NaN	NaN	NaN	NaN	NaN	NaN	NaN	NaN	NaN	NaN	NaN	NaN	NaN	NaN	NaN	NaN	NaN	NaN	NaN	NaN	NaN	NaN	NaN	NaN	NaN	NaN	NaN	NaN	NaN	NaN	NaN	NaN	NaN	NaN	NaN	NaN	NaN	NaN	NaN	NaN	NaN	NaN	NaN	NaN	NaN	NaN
0	819	822	828	842	835	848	840	864	887	863	897	895	893	895	891	906	948	932	909	906	952	965	903	939	931	974	938	991	964	992	1005	984	980	998	997	1000	967	974	961	967	984	990	984	991	974	966	992	997	991
514	630	612	594	579	573	581	572	590	581	580	619	583	598	589	591	586	585	598	596	605	625	604	594	588	595	573	576	596	562	575	584	578	589	589	585	579	603	595	259	255	243	215	197	196	183	185	223	207	210
515	1709	1715	1697	1655	1626	1566	1593	1656	1645	1654	1607	1650	1627	1602	1654	1631	1658	1656	1705	1699	1708	1646	1707	1701	1722	1725	1733	1740	1753	1747	1726	1723	1754	1725	1730	1705	1682	1689	1687	1669	1642	1564	594	586	526	509	545	551	498
516	601	651	635	604	599	606	627	650	656	687	691	670	711	715	711	701	731	718	741	757	758	724	737	724	751	752	749	732	763	813	767	780	742	788	823	828	806	797	819	778	802	806	814	770	193	174	174	166	159
517	575	581	605	582	541	554	580	640	640	655	653	619	644	680	661	669	769	743	762	801	795	848	811	767	235	162	187	184	165	169	162	172	153	172	182	195	174	196	195	196	226	231	219	220	227	212	235	238	228
518	1772	1727	1688	1588	1571	1527	1526	1567	1598	1659	1675	1718	1716	1726	1785	1782	1743	1790	1792	1819	1852	1819	1874	1873	1871	1899	1839	1889	1855	1915	1879	1881	1910	1935	1909	1960	1962	2002	1948	1937	1962	1920	1935	1867	1860	1924	1882	1846	1819
519	424	412	385	403	394	404	433	431	451	445	440	465	458	454	463	435	436	436	441	462	466	457	481	481	484	452	439	466	455	449	421	411	431	399	410	402	420	435	403	384	238	191	194	190	177	179	170	163	153
0	757	723	727	NaN	NaN	NaN	NaN	NaN	NaN	NaN	NaN	NaN	NaN	NaN	NaN	NaN	NaN	NaN	NaN	NaN	NaN	NaN	NaN	NaN	NaN	NaN	NaN	NaN	NaN	NaN	NaN	NaN	NaN	NaN	NaN	NaN	NaN	NaN	NaN	NaN	NaN	NaN	NaN	NaN	NaN	NaN	NaN	NaN	NaN
0	1077	1127	1104	1068	2117	2144	1174	2148	1178	1258	1181	1213	1430	1272	1193	1125	1113	1110	2241	1153	1120	1099	2327	1161	1176	1227	1307	NaN	NaN	NaN	NaN	NaN	NaN	NaN	NaN	NaN	NaN	NaN	NaN	NaN	NaN	NaN	NaN	NaN	NaN	NaN	NaN	NaN	NaN
520	655	651	631	660	638	666	656	648	658	685	693	725	713	722	720	691	707	746	731	708	719	706	717	723	700	724	749	778	778	723	744	786	709	734	747	746	722	727	246	236	229	216	229	228	222	247	267	287	238
521	459	451	463	464	457	454	498	512	517	513	519	538	513	535	518	554	608	591	587	592	607	568	161	153	157	147	152	166	143	183	171	150	143	138	146	162	164	185	176	161	166	162	167	164	169	166	164	174	186
522	626	621	592	533	590	579	618	669	658	690	683	710	686	719	710	691	726	731	761	756	756	759	778	754	712	754	725	721	715	236	202	181	173	195	170	171	178	175	171	184	170	175	182	177	175	188	188	186	178
523	690	690	688	667	672	680	674	688	714	710	680	696	682	683	704	686	695	678	659	685	682	692	652	673	676	711	723	693	678	642	680	671	643	662	649	704	690	671	706	665	663	660	648	646	233	251	231	227	214
0	2152	2151	2119	2162	2176	2139	2119	2222	2318	2278	2322	2311	2335	2303	2273	2283	2285	2297	2275	2328	2285	2292	2342	2305	2383	2430	2305	2356	2428	2443	2567	2510	2528	2622	2576	2692	2560	2556	2534	2498	2687	2515	2635	2567	2501	2496	2532	2562	2549
524	548	536	520	529	491	497	529	551	556	567	564	566	544	580	558	524	534	545	552	536	573	586	585	531	584	530	575	610	657	637	664	652	671	671	681	707	680	676	677	639	668	650	676	672	656	656	603	639	605
525	821	805	821	786	841	865	848	829	871	888	848	861	875	867	852	869	892	857	866	853	847	864	839	825	832	821	811	801	816	823	801	803	809	800	802	810	796	823	823	791	803	806	779	763	768	747	732	727	748
526	770	755	769	738	721	779	810	795	812	806	798	803	843	788	812	801	840	316	812	828	767	829	800	791	820	811	792	821	835	829	844	827	835	850	864	862	859	842	851	870	848	838	868	832	790	851	862	826	818
527	581	533	507	611	559	564	593	637	601	574	544	548	621	595	612	694	688	777	747	718	789	748	316	299	264	278	271	278	270	251	262	264	260	234	289	297	296	335	308	310	340	357	338	314	300	134	167	NaN	NaN
528	605	619	636	613	656	655	666	724	716	745	715	743	752	758	734	738	706	729	746	736	772	792	775	822	864	826	834	838	832	840	794	738	680	676	646	658	600	626	626	634	585	562	585	534	158	209	193	209	424
529	476	478	489	485	474	493	491	471	494	504	473	508	509	501	514	502	513	511	513	495	516	509	526	564	553	537	562	570	561	565	564	581	585	588	593	596	581	263	263	256	239	238	264	247	244	249	258	251	243
530	618	612	603	592	591	589	589	604	604	609	602	610	608	627	617	624	623	641	636	626	649	632	634	613	616	607	624	613	614	590	592	591	590	554	454	229	218	226	209	228	227	220	214	206	199	205	221	227	208
531	546	525	490	495	503	484	516	514	506	485	465	501	491	490	508	503	529	516	503	521	532	497	539	326	532	567	551	562	563	568	577	548	551	543	525	527	522	523	528	475	484	486	508	508	527	525	528	565	513
532	742	751	760	752	784	745	712	782	779	807	777	754	798	777	795	825	813	789	810	781	830	814	851	832	890	876	863	845	847	858	880	910	851	940	925	937	887	962	937	908	897	872	922	900	934	876	959	900	900
0	865	872	861	836	855	840	821	907	895	950	986	974	923	978	1019	1043	1027	1001	998	978	1011	1022	1012	1019	1049	1042	1050	1070	1066	1040	1065	1056	1031	1053	1078	1078	1082	1089	1037	1049	1007	1034	1024	1033	1046	1022	1015	1097	1033
533	643	694	714	701	710	743	743	766	736	780	821	777	801	801	825	793	823	822	804	810	846	858	828	832	852	821	869	846	828	837	836	825	819	799	837	812	868	814	785	812	801	773	787	797	701	555	601	621	591
0	793	702	736	743	794	756	782	847	797	852	848	864	871	891	922	NaN	NaN	NaN	NaN	NaN	NaN	NaN	NaN	NaN	NaN	NaN	NaN	NaN	NaN	NaN	NaN	NaN	NaN	NaN	NaN	NaN	NaN	NaN	NaN	NaN	NaN	NaN	NaN	NaN	NaN	NaN	NaN	NaN	NaN
534	823	862	834	828	851	855	842	855	854	846	858	858	854	834	851	857	880	857	850	862	884	875	904	912	870	625	243	226	224	210	216	199	216	206	214	225	249	222	218	239	243	90	107	137	155	169	184	236	270
0	72	64	43	54	63	60	71	80	80	72	83	100	94	88	82	96	81	106	78	84	78	42	71	89	83	84	104	95	105	137	112	117	131	113	96	92	75	77	91	74	85	80	75	88	73	84	77	64	NaN
535	691	741	669	680	749	748	723	773	830	876	872	861	846	908	857	879	889	939	957	955	1003	978	1024	1016	1051	1082	1107	1075	1042	1077	1026	1093	1133	1109	1109	1120	1119	1128	1101	1184	1139	1265	1192	1133	1151	1223	1149	1173	1157
536	802	818	794	789	834	834	864	841	878	905	878	824	892	956	908	909	913	916	991	949	965	926	966	971	893	887	967	334	324	313	303	275	271	238	247	263	247	254	256	242	250	260	265	245	254	247	258	106	106
537	928	969	920	976	931	972	983	979	994	1024	996	1063	1081	1098	1117	1146	1177	1246	1231	1303	1283	1290	1316	1332	1288	1304	1282	1330	1351	1281	851	261	254	268	240	263	260	255	278	286	266	261	272	261	262	283	270	266	267
538	142	111	139	151	153	182	175	203	209	233	224	198	236	234	262	244	255	272	277	284	266	345	285	263	270	246	226	243	227	222	232	235	213	210	223	249	240	217	214	227	214	179	113	95	137	125	138	100	143
539	1035	1015	1037	1020	988	1012	1023	1049	1079	1060	1061	1076	1117	1102	1146	1127	1115	1089	1082	1081	1090	1089	1117	1108	1166	1160	1156	1156	1202	1181	1158	1186	1172	1215	1165	1198	1208	1171	1215	1126	1176	1216	1224	1176	1198	1248	1293	1265	1265
0	1684	1696	1709	1715	1669	1722	1577	1824	NaN	NaN	NaN	NaN	NaN	NaN	NaN	NaN	NaN	NaN	NaN	NaN	NaN	NaN	NaN	NaN	NaN	NaN	NaN	NaN	NaN	NaN	NaN	NaN	NaN	NaN	NaN	NaN	NaN	NaN	NaN	NaN	NaN	NaN	NaN	NaN	NaN	NaN	NaN	NaN	NaN
0	614	623	586	574	550	571	557	622	661	649	659	690	648	696	693	642	723	695	735	745	717	736	743	747	728	726	716	762	803	812	798	804	827	790	783	773	781	797	757	754	771	757	797	789	803	824	852	814	851
540	1069	1068	1111	1088	1055	1114	1134	1218	1163	1167	1200	1185	1205	1186	1215	1230	1232	1310	1209	1260	1265	1321	1367	1354	1373	1346	1413	1383	1478	1381	1436	1415	1369	1361	1323	1332	1285	1223	1197	1198	1182	1196	1152	790	352	345	326	318	299
541	1021	947	1039	1025	1006	1054	1082	1122	1106	1182	1135	1210	1179	1197	1215	1151	1153	1157	1151	1116	1120	1172	1088	1090	1140	1108	1087	1096	1083	1107	1110	1109	1084	1104	1062	1078	1085	1088	1091	1093	1093	1090	1131	1100	1082	1092	1115	1119	1103
0	8	NaN	NaN	NaN	NaN	NaN	NaN	NaN	NaN	NaN	NaN	NaN	NaN	NaN	NaN	NaN	NaN	NaN	NaN	NaN	NaN	NaN	NaN	NaN	NaN	NaN	NaN	NaN	NaN	NaN	NaN	NaN	NaN	NaN	NaN	NaN	NaN	NaN	NaN	NaN	NaN	NaN	NaN	NaN	NaN	NaN	NaN	NaN	NaN
0	818	816	793	771	826	808	812	880	892	894	824	956	864	887	916	911	935	904	960	968	1014	1013	981	970	1020	1003	1071	1057	1043	1146	1138	1183	1199	1103	1208	1188	1265	1162	1163	1190	1237	1198	1269	1380	1230	1304	1358	1218	1358
542	742	670	695	625	622	673	672	705	704	700	689	747	687	710	753	727	754	714	721	719	758	767	761	784	779	797	816	797	816	835	821	826	888	806	883	876	853	868	877	871	895	860	904	931	925	923	935	899	898
543	716	747	738	713	749	733	727	782	803	832	814	839	852	843	854	886	876	865	885	895	920	918	919	909	919	919	950	944	933	969	986	975	980	963	987	1013	996	992	1012	1022	1018	883	299	268	259	267	292	291	282
0	103	NaN	NaN	NaN	NaN	NaN	NaN	NaN	NaN	NaN	NaN	NaN	NaN	NaN	NaN	NaN	NaN	NaN	NaN	NaN	NaN	NaN	NaN	NaN	NaN	NaN	NaN	NaN	NaN	NaN	NaN	NaN	NaN	NaN	NaN	NaN	NaN	NaN	NaN	NaN	NaN	NaN	NaN	NaN	NaN	NaN	NaN	NaN	NaN
544	58	71	66	48	82	109	136	122	130	114	115	155	156	138	129	123	121	150	119	114	121	75	109	128	118	124	144	156	154	178	174	167	163	155	164	146	145	130	139	113	27	17	14	2	3	4	9	NaN	NaN
0	2610	2576	2463	2407	2427	2358	2450	2415	2509	4748	2526	2615	2622	2689	2727	NaN	NaN	NaN	NaN	NaN	NaN	NaN	NaN	NaN	NaN	NaN	NaN	NaN	NaN	NaN	NaN	NaN	NaN	NaN	NaN	NaN	NaN	NaN	NaN	NaN	NaN	NaN	NaN	NaN	NaN	NaN	NaN	NaN	NaN
545	1234	1291	1241	1262	1219	1298	1232	1292	1268	1324	1313	1311	1341	1338	1351	1364	1343	1388	1358	1393	1386	1382	1414	1418	1401	1397	1330	1395	1414	1375	651	407	332	320	323	362	343	323	316	343	346	341	346	336	326	331	326	352	318
546	518	535	482	400	442	456	493	532	569	599	597	632	662	647	626	636	616	611	646	635	645	605	637	640	594	600	566	219	214	192	183	134	113	53	61	80	63	67	65	60	72	85	61	198	71	83	211	208	198
0	13	6	14	NaN	NaN	NaN	NaN	NaN	NaN	NaN	NaN	NaN	NaN	NaN	NaN	NaN	NaN	NaN	NaN	NaN	NaN	NaN	NaN	NaN	NaN	NaN	NaN	NaN	NaN	NaN	NaN	NaN	NaN	NaN	NaN	NaN	NaN	NaN	NaN	NaN	NaN	NaN	NaN	NaN	NaN	NaN	NaN	NaN	NaN
547	1016	997	998	972	990	1035	1035	995	1096	1063	1039	995	1030	1019	1051	1004	1044	1022	1005	991	996	953	960	963	948	943	961	986	965	985	963	1026	966	966	965	999	1004	984	1020	1016	1069	1054	1056	1044	1104	1006	1077	1036	1082
548	486	518	509	518	523	519	512	537	527	525	522	549	557	587	569	572	595	592	597	579	598	550	564	581	598	602	574	585	578	575	569	588	577	584	567	574	589	575	582	590	594	598	587	585	568	580	573	564	588
0	55	84	62	68	89	91	108	126	120	86	87	117	113	98	88	101	96	108	99	82	96	66	94	89	94	88	108	89	103	103	117	118	110	113	103	92	96	100	94	79	84	95	85	82	86	80	88	97	78
549	1404	1425	1388	1357	1376	1400	1387	1449	1460	1521	1473	1515	1515	1546	1551	1536	1583	1565	1593	1567	1617	1605	1588	1651	1621	1637	1651	1594	427	389	383	350	328	334	328	375	344	365	351	384	375	378	376	374	363	391	411	389	369
550	808	828	807	781	760	801	800	855	854	826	780	827	776	791	812	780	785	797	761	765	757	765	769	792	785	764	770	757	746	749	742	706	727	696	721	734	733	732	731	718	713	669	701	703	660	652	677	685	661
551	683	738	721	769	777	769	780	812	814	810	758	822	798	801	791	835	796	792	793	758	770	735	772	753	747	726	733	753	751	771	780	767	778	767	782	720	723	752	721	689	706	695	713	724	665	715	705	687	674
0	70	62	2	2	8	16	126	77	NaN	NaN	NaN	NaN	NaN	NaN	NaN	NaN	NaN	NaN	NaN	NaN	NaN	NaN	NaN	NaN	NaN	NaN	NaN	NaN	NaN	NaN	NaN	NaN	NaN	NaN	NaN	NaN	NaN	NaN	NaN	NaN	NaN	NaN	NaN	NaN	NaN	NaN	NaN	NaN	NaN
0	54	48	80	116	108	29	83	128	46	171	118	3	158	20	186	NaN	NaN	NaN	NaN	NaN	NaN	NaN	NaN	NaN	NaN	NaN	NaN	NaN	NaN	NaN	NaN	NaN	NaN	NaN	NaN	NaN	NaN	NaN	NaN	NaN	NaN	NaN	NaN	NaN	NaN	NaN	NaN	NaN	NaN
0	229	209	210	NaN	NaN	NaN	NaN	NaN	NaN	NaN	NaN	NaN	NaN	NaN	NaN	NaN	NaN	NaN	NaN	NaN	NaN	NaN	NaN	NaN	NaN	NaN	NaN	NaN	NaN	NaN	NaN	NaN	NaN	NaN	NaN	NaN	NaN	NaN	NaN	NaN	NaN	NaN	NaN	NaN	NaN	NaN	NaN	NaN	NaN
552	511	552	542	560	564	587	560	359	239	229	215	233	232	228	227	236	110	119	115	100	87	87	98	121	103	108	93	111	87	102	101	102	97	92	101	104	100	91	98	229	242	240	222	225	218	208	227	220	216
0	NaN	NaN	NaN	NaN	NaN	NaN	NaN	NaN	NaN	NaN	NaN	NaN	NaN	NaN	NaN	NaN	NaN	NaN	NaN	NaN	NaN	NaN	NaN	NaN	NaN	NaN	NaN	NaN	NaN	NaN	NaN	NaN	NaN	NaN	NaN	NaN	NaN	NaN	NaN	NaN	NaN	NaN	NaN	NaN	NaN	NaN	NaN	NaN	NaN
553	360	389	467	459	448	554	540	497	545	546	570	470	557	608	640	658	630	688	627	660	694	751	661	678	792	756	794	853	780	784	794	814	834	856	946	956	988	914	873	663	810	754	838	725	719	704	770	712	805
0	593	622	594	625	630	610	628	668	652	672	631	654	646	647	662	656	668	667	703	688	668	676	685	640	668	655	687	667	681	694	691	690	707	678	697	698	715	706	690	681	672	652	681	681	704	686	688	686	657
0	55	53	42	43	61	46	86	87	95	123	110	122	118	131	117	176	144	169	99	187	175	124	106	96	91	73	78	76	76	78	90	77	79	77	89	89	77	81	76	78	90	79	67	18	60	72	29	42	39
554	827	828	833	791	805	826	843	870	902	899	926	871	863	886	828	846	851	874	884	865	887	879	845	862	838	876	949	900	879	910	925	857	426	369	358	458	481	534	570	579	577	624	651	718	711	723	679	681	685
0	4	NaN	NaN	NaN	NaN	NaN	NaN	NaN	NaN	NaN	NaN	NaN	NaN	NaN	NaN	NaN	NaN	NaN	NaN	NaN	NaN	NaN	NaN	NaN	NaN	NaN	NaN	NaN	NaN	NaN	NaN	NaN	NaN	NaN	NaN	NaN	NaN	NaN	NaN	NaN	NaN	NaN	NaN	NaN	NaN	NaN	NaN	NaN	NaN
0	446	441	427	454	430	459	481	515	479	494	518	526	531	525	512	544	501	518	508	546	535	528	550	568	562	204	211	213	193	NaN	NaN	NaN	NaN	NaN	NaN	NaN	NaN	NaN	NaN	NaN	NaN	NaN	NaN	NaN	NaN	NaN	NaN	NaN	NaN
0	47	56	55	65	97	122	149	58	142	135	175	81	11	25	NaN	NaN	NaN	NaN	NaN	NaN	NaN	NaN	NaN	NaN	NaN	NaN	NaN	NaN	NaN	NaN	NaN	NaN	NaN	NaN	NaN	NaN	NaN	NaN	NaN	NaN	NaN	NaN	NaN	NaN	NaN	NaN	NaN	NaN	NaN
555	1188	1165	1165	1142	1102	1186	1138	1210	1144	1175	1227	1234	1235	1284	1287	1248	1274	1273	1269	1261	1292	1282	1267	1241	1256	1271	1311	1321	1384	1238	1259	1298	1279	1281	1287	1271	1233	1264	1163	608	432	455	450	442	426	380	429	399	370
0	65	76	80	80	112	134	172	131	141	103	194	168	180	192	163	227	51	190	175	189	24	153	120	69	219	183	212	170	160	124	135	127	111	99	102	106	104	114	121	110	113	110	102	113	113	100	115	118	97
556	1120	1067	1092	1093	1066	1099	1072	1089	1127	1135	1164	1161	1189	1223	1185	1172	1196	1211	1232	1236	1261	1237	1327	1321	1280	1286	1330	1347	1221	399	399	367	339	341	319	346	363	423	380	350	385	407	354	352	368	317	356	319	294
557	676	765	762	757	776	794	756	762	733	750	759	765	745	751	769	749	753	762	772	781	765	759	770	761	759	766	789	759	756	761	749	737	769	752	741	732	724	774	758	782	750	805	803	817	804	810	831	818	806
558	117	116	122	113	128	153	171	166	193	202	235	258	254	278	266	276	283	267	272	274	289	291	288	290	270	277	276	311	146	154	156	140	136	119	108	113	94	94	87	97	108	136	95	105	119	136	164	156	143
559	471	475	481	519	512	525	537	562	582	557	575	572	567	567	578	585	599	612	610	605	623	637	637	675	692	621	643	648	645	561	947	871	884	925	847	451	422	136	95	94	93	82	90	85	89	121	150	166	141
560	440	424	425	459	466	453	476	478	472	467	484	491	489	482	481	485	483	511	504	509	486	501	505	505	502	505	543	313	252	257	228	245	240	235	234	256	219	202	195	210	237	201	227	242	217	218	227	234	221
0	401	396	417	412	390	373	388	374	379	381	364	406	409	443	455	446	462	472	459	436	435	440	457	465	486	482	483	475	459	478	466	432	440	450	413	390	395	466	NaN	NaN	NaN	NaN	NaN	NaN	NaN	NaN	NaN	NaN	NaN
0	76	70	112	96	90	112	101	92	103	124	118	103	122	139	124	162	182	132	170	158	148	245	178	169	176	170	154	177	166	157	160	175	165	151	223	257	265	226	252	233	266	283	280	263	294	297	290	228	310
561	629	683	651	644	632	692	661	657	690	758	805	784	801	813	813	751	864	837	847	887	856	920	941	911	905	952	947	906	924	939	798	289	275	246	223	225	216	207	193	216	223	234	229	235	231	233	261	261	249
562	599	813	775	842	862	888	912	908	843	839	863	891	861	824	849	897	900	913	909	945	921	913	953	967	1001	959	957	904	950	920	957	941	947	879	917	962	978	985	949	1051	592	534	533	517	490	461	463	509	455
563	129	144	155	161	179	179	144	133	134	146	157	167	218	218	250	237	236	218	211	212	209	225	233	250	257	278	255	219	210	216	203	210	217	214	205	219	205	179	392	736	756	768	719	737	741	728	740	758	700
564	729	730	708	760	769	763	795	795	834	805	798	816	800	801	814	817	822	806	825	822	810	820	815	832	831	830	825	802	770	815	813	788	764	759	701	629	305	322	324	309	370	379	501	434	450	440	524	489	447
0	555	614	586	596	567	610	597	628	682	676	664	645	NaN	NaN	NaN	NaN	NaN	NaN	NaN	NaN	NaN	NaN	NaN	NaN	NaN	NaN	NaN	NaN	NaN	NaN	NaN	NaN	NaN	NaN	NaN	NaN	NaN	NaN	NaN	NaN	NaN	NaN	NaN	NaN	NaN	NaN	NaN	NaN	NaN
565	206	337	287	259	319	324	319	322	286	267	279	276	303	302	267	257	278	310	294	274	290	292	298	280	306	293	311	288	280	300	280	209	449	424	110	142	136	122	NaN	NaN	NaN	NaN	NaN	NaN	NaN	NaN	NaN	NaN	NaN
566	367	355	345	335	311	313	348	338	338	343	326	314	287	277	244	264	251	245	257	263	328	316	342	313	341	387	392	313	354	327	321	307	178	151	192	171	609	464	460	455	470	489	494	453	488	474	547	508	466
567	394	378	377	373	382	402	405	422	416	421	440	440	449	442	431	447	444	438	452	475	465	439	453	478	465	477	477	481	492	518	479	511	490	493	489	511	515	501	468	537	534	538	515	538	535	518	499	509	494
0	NaN	NaN	NaN	NaN	NaN	NaN	NaN	NaN	NaN	NaN	NaN	NaN	NaN	NaN	NaN	NaN	NaN	NaN	NaN	NaN	NaN	NaN	NaN	NaN	NaN	NaN	NaN	NaN	NaN	NaN	NaN	NaN	NaN	NaN	NaN	NaN	NaN	NaN	NaN	NaN	NaN	NaN	NaN	NaN	NaN	NaN	NaN	NaN	NaN
568	230	467	389	464	401	409	434	488	438	437	474	461	485	465	464	408	482	459	465	462	457	416	413	397	277	169	189	167	164	154	168	NaN	NaN	NaN	NaN	NaN	NaN	NaN	NaN	NaN	NaN	NaN	NaN	NaN	NaN	NaN	NaN	NaN	NaN
569	571	588	613	590	556	608	619	635	650	679	701	703	704	719	711	690	699	704	699	702	732	729	705	706	726	716	710	757	794	774	773	806	819	778	786	807	784	808	759	789	814	803	800	796	821	833	846	848	834
570	583	559	594	560	529	533	596	643	643	670	709	673	714	734	660	693	746	788	731	741	754	790	780	809	805	778	911	801	545	362	332	268	241	220	233	257	222	241	216	231	237	246	232	229	116	107	111	109	112
571	490	470	484	529	528	522	514	525	544	536	525	503	505	476	467	469	457	484	478	518	542	560	568	584	588	595	598	584	271	220	220	212	220	211	199	218	193	194	179	200	185	177	194	191	183	172	204	188	182
572	410	408	407	404	418	450	479	510	525	472	476	527	546	508	537	520	549	538	560	543	286	317	296	303	284	303	307	338	328	239	216	240	291	284	247	NaN	NaN	NaN	NaN	NaN	NaN	NaN	NaN	NaN	NaN	NaN	NaN	NaN	NaN
0	384	424	413	407	399	413	432	448	432	458	462	468	471	494	479	497	495	490	505	491	499	510	520	538	527	555	527	557	560	592	573	569	606	583	559	603	623	598	606	591	593	549	587	595	545	537	579	532	450
573	246	260	285	295	293	272	308	318	303	297	341	313	336	337	331	313	352	356	361	367	366	361	353	343	351	355	334	360	329	341	315	341	349	335	332	348	330	324	343	346	355	302	174	169	157	132	158	137	137
0	419	439	429	405	402	417	447	436	458	438	442	454	452	460	461	478	512	492	518	497	491	511	476	481	464	393	392	422	123	207	215	217	292	356	494	529	540	544	306	566	202	210	259	164	213	195	187	195	154
574	224	222	213	212	213	222	236	234	258	269	267	262	274	270	256	258	270	292	278	289	290	296	303	334	347	352	375	383	385	396	382	404	403	392	375	380	379	383	382	373	369	363	367	357	355	375	195	210	171
575	1219	1194	1214	1235	1191	1193	1214	1298	1279	1282	1263	1259	1327	1247	1212	1262	1274	1262	1304	1231	1231	1207	1210	1263	1198	1243	1220	1267	1240	1274	1240	1174	1238	1243	1246	1280	1322	1354	1345	1366	1371	1432	1332	1334	1363	1288	1254	1274	1304
576	255	289	313	293	317	303	331	326	331	323	334	338	357	343	357	364	367	389	388	384	381	381	391	421	418	441	445	447	444	436	441	421	478	460	436	446	428	431	409	415	413	406	401	393	408	409	361	206	171
577	409	483	545	593	585	624	390	404	773	794	809	836	824	827	779	769	844	842	861	882	854	358	829	776	833	763	810	316	283	289	291	291	252	258	246	254	276	284	260	281	303	301	303	321	362	365	245	244	214
578	436	494	477	568	611	609	616	674	678	700	725	715	743	739	740	759	755	764	787	744	807	793	781	766	741	740	737	780	730	722	688	351	307	273	277	295	287	309	298	316	326	320	304	125	132	144	164	161	181
0	521	540	1753	579	543	570	544	597	674	1436	1493	1536	1852	342	323	320	338	297	267	264	294	311	351	242	175	192	254	253	286	448	298	229	138	126	176	192	206	239	NaN	NaN	NaN	NaN	NaN	NaN	NaN	NaN	NaN	NaN	NaN
0	315	NaN	NaN	NaN	NaN	NaN	NaN	NaN	NaN	NaN	NaN	NaN	NaN	NaN	NaN	NaN	NaN	NaN	NaN	NaN	NaN	NaN	NaN	NaN	NaN	NaN	NaN	NaN	NaN	NaN	NaN	NaN	NaN	NaN	NaN	NaN	NaN	NaN	NaN	NaN	NaN	NaN	NaN	NaN	NaN	NaN	NaN	NaN	NaN
0	332	324	329	348	323	331	377	368	383	400	127	400	391	404	380	403	410	402	423	410	417	400	413	435	427	442	442	424	428	435	408	430	384	166	179	204	187	207	201	NaN	NaN	NaN	NaN	NaN	NaN	NaN	NaN	NaN	NaN
579	581	725	712	711	669	642	647	721	709	717	698	722	726	748	730	725	765	739	735	750	720	711	698	670	702	273	253	224	217	228	226	203	204	215	224	229	238	227	232	235	237	225	229	231	213	214	226	233	229
0	400	394	407	411	429	425	441	396	419	430	417	425	426	439	427	424	416	408	407	392	391	409	395	390	399	401	418	434	423	417	423	411	382	NaN	NaN	NaN	NaN	NaN	NaN	NaN	NaN	NaN	NaN	NaN	NaN	NaN	NaN	NaN	NaN
580	1318	1250	1326	1295	1308	1332	1361	1339	1346	1369	1407	1455	1401	1477	1424	1479	1459	1491	1505	1424	1452	1452	1415	1456	1470	1486	1532	1551	1543	1572	1566	1577	1627	1626	1585	1575	1635	1646	1613	1630	1636	1643	1635	1623	1576	1604	1577	1588	1569
581	768	748	747	742	716	745	771	769	731	735	733	748	731	717	730	718	777	759	729	758	752	750	747	749	744	748	758	766	717	753	745	735	772	700	629	679	715	692	689	415	547	539	565	546	308	301	319	319	282
582	631	790	786	944	856	877	840	923	868	906	877	964	943	922	907	940	989	918	941	228	197	207	214	216	225	206	225	220	198	228	224	215	212	215	220	237	226	244	232	241	247	235	238	244	230	229	242	244	251
0	352	NaN	NaN	NaN	NaN	NaN	NaN	NaN	NaN	NaN	NaN	NaN	NaN	NaN	NaN	NaN	NaN	NaN	NaN	NaN	NaN	NaN	NaN	NaN	NaN	NaN	NaN	NaN	NaN	NaN	NaN	NaN	NaN	NaN	NaN	NaN	NaN	NaN	NaN	NaN	NaN	NaN	NaN	NaN	NaN	NaN	NaN	NaN	NaN
0	309	NaN	NaN	NaN	NaN	NaN	NaN	NaN	NaN	NaN	NaN	NaN	NaN	NaN	NaN	NaN	NaN	NaN	NaN	NaN	NaN	NaN	NaN	NaN	NaN	NaN	NaN	NaN	NaN	NaN	NaN	NaN	NaN	NaN	NaN	NaN	NaN	NaN	NaN	NaN	NaN	NaN	NaN	NaN	NaN	NaN	NaN	NaN	NaN
583	709	720	652	655	630	663	656	674	682	680	680	661	691	677	673	668	643	598	604	614	644	674	668	641	663	644	604	259	234	223	225	223	211	225	226	276	199	213	222	214	234	200	209	208	224	244	289	487	466
584	255	315	334	365	401	411	452	440	472	497	506	495	484	510	509	530	577	578	567	577	578	595	600	589	591	573	606	596	607	606	611	597	584	558	558	275	228	237	216	257	250	255	253	232	242	245	245	234	231
585	303	296	271	279	285	317	321	344	332	353	332	316	332	348	308	310	329	311	305	315	304	325	322	341	343	353	333	331	301	314	298	328	311	306	304	201	174	194	172	160	122	146	NaN	NaN	NaN	NaN	NaN	NaN	NaN
0	788	780	811	797	771	787	829	799	823	856	855	849	828	833	807	824	827	830	848	823	794	777	768	794	822	814	846	851	844	856	882	874	876	838	876	875	894	895	901	863	922	851	835	772	652	675	623	643	644
0	133	320	118	131	141	144	159	121	165	177	185	192	223	213	224	241	261	261	276	280	324	319	317	325	325	320	327	278	276	233	143	119	131	119	NaN	NaN	NaN	NaN	NaN	NaN	NaN	NaN	NaN	NaN	NaN	NaN	NaN	NaN	NaN
586	563	529	513	523	513	542	579	586	618	631	582	576	629	646	574	631	658	599	592	630	639	628	652	678	669	678	668	657	694	708	640	668	628	642	682	741	707	675	687	680	697	711	708	672	697	663	702	697	655
587	527	511	517	517	529	526	547	534	576	564	538	541	550	548	563	571	559	570	563	568	559	568	585	574	556	576	547	577	536	548	536	529	574	541	556	569	458	229	206	205	219	222	207	440	414	413	425	422	368
588	2211	2179	2150	2117	2128	2210	2186	2125	2195	2213	2296	2352	2266	2333	2337	2440	2467	2476	2396	2476	2545	504	555	497	465	439	462	516	526	632	529	550	531	575	452	509	474	499	441	550	525	563	568	607	634	654	684	677	656
0	NaN	NaN	NaN	NaN	NaN	NaN	NaN	NaN	NaN	NaN	NaN	NaN	NaN	NaN	NaN	NaN	NaN	NaN	NaN	NaN	NaN	NaN	NaN	NaN	NaN	NaN	NaN	NaN	NaN	NaN	NaN	NaN	NaN	NaN	NaN	NaN	NaN	NaN	NaN	NaN	NaN	NaN	NaN	NaN	NaN	NaN	NaN	NaN	NaN
0	674	667	652	651	628	619	631	637	647	674	670	691	691	693	687	665	663	676	688	665	652	687	650	634	666	653	655	652	618	604	611	618	655	617	606	608	597	636	588	607	663	629	650	677	688	682	667	679	667
589	838	868	828	876	880	866	879	847	895	861	884	887	885	877	869	894	881	880	882	893	887	912	943	942	912	896	929	919	878	895	881	926	904	935	886	930	894	884	904	893	901	928	926	935	944	918	918	917	916
590	495	485	485	482	485	486	500	493	519	517	504	506	513	527	550	540	545	535	537	549	551	552	562	560	563	553	573	568	554	557	560	218	198	197	198	233	214	215	220	242	214	205	211	229	222	228	231	246	205
591	401	423	451	459	444	466	465	445	443	468	441	442	421	439	436	442	466	456	453	449	446	424	438	425	435	446	179	178	170	195	176	175	188	201	193	200	171	182	159	167	178	178	178	174	163	166	187	184	174
0	787	661	714	727	385	710	729	463	690	770	403	712	393	464	446	714	396	727	NaN	NaN	NaN	NaN	NaN	NaN	NaN	NaN	NaN	NaN	NaN	NaN	NaN	NaN	NaN	NaN	NaN	NaN	NaN	NaN	NaN	NaN	NaN	NaN	NaN	NaN	NaN	NaN	NaN	NaN	NaN
0	747	689	715	714	720	726	735	740	760	727	720	706	701	713	709	710	694	705	714	661	693	667	662	628	568	350	353	373	360	371	367	364	364	361	354	385	367	404	367	384	389	381	369	386	384	376	406	395	378
0	1293	1111	1231	1168	1132	1098	1139	1157	1156	1286	1240	1167	1220	1149	1213	1233	1223	1217	NaN	NaN	NaN	NaN	NaN	NaN	NaN	NaN	NaN	NaN	NaN	NaN	NaN	NaN	NaN	NaN	NaN	NaN	NaN	NaN	NaN	NaN	NaN	NaN	NaN	NaN	NaN	NaN	NaN	NaN	NaN
0	867	796	829	788	775	763	793	804	833	925	903	889	889	870	922	901	927	914	868	861	840	892	915	920	977	1040	1046	1061	1060	1082	1054	1118	1079	1110	1126	1136	1186	1127	1158	1141	1184	1117	1102	1142	1115	1101	1113	1119	1131
592	863	843	837	837	778	824	829	869	881	917	900	926	965	948	959	997	966	974	999	1019	1006	1021	1018	963	974	1023	1021	1072	954	1003	1004	1046	957	1032	1047	1063	989	938	1027	1049	1050	1016	1040	1076	1110	1083	1062	1075	1012
593	380	497	423	422	436	445	460	438	428	414	404	428	429	460	428	451	447	482	478	480	480	492	496	500	489	499	537	569	548	547	540	542	531	537	539	545	501	497	463	488	481	445	447	451	439	425	414	416	397
0	428	314	374	357	340	356	393	390	408	532	443	440	449	422	481	472	455	454	394	484	436	549	470	445	474	508	494	493	461	459	418	469	431	459	476	485	496	510	476	537	552	495	519	562	523	539	582	538	592
0	25	12	21	13	3	3	3	3	1	25	8	6	3	1	5	10	NaN	NaN	NaN	NaN	NaN	NaN	NaN	NaN	NaN	NaN	NaN	NaN	NaN	NaN	NaN	NaN	NaN	NaN	NaN	NaN	NaN	NaN	NaN	NaN	NaN	NaN	NaN	NaN	NaN	NaN	NaN	NaN	NaN
0	NaN	NaN	NaN	NaN	NaN	NaN	NaN	NaN	NaN	NaN	NaN	NaN	NaN	NaN	NaN	NaN	NaN	NaN	NaN	NaN	NaN	NaN	NaN	NaN	NaN	NaN	NaN	NaN	NaN	NaN	NaN	NaN	NaN	NaN	NaN	NaN	NaN	NaN	NaN	NaN	NaN	NaN	NaN	NaN	NaN	NaN	NaN	NaN	NaN
[truncated: 184 more columns]
