# Supplementary material for: Fractional killing arises from cell-to-cell variability in overcoming a caspase activity threshold
Source: Mol Syst Biol. 2015 May 7;11(5):803. doi: 10.15252/msb.20145584 (PMC4461398; doi:10.15252/msb.20145584)
Supplement: Supplementary file 3 [file msb0011-0803-sd3.zip › All_data/089_Mapatumumab+anti-Fc (10 nM) + Bortezomib (100 nM)_3/raw_edge.tsv]

Cell # (0 for discarded)	T=5min	T=10min	T=15min	T=20min	T=25min	T=30min	T=35min	T=40min	T=45min	T=50min	T=55min	T=60min	T=65min	T=70min	T=75min	T=80min	T=85min	T=90min	T=95min	T=100min	T=105min	T=110min	T=115min	T=120min	T=125min	T=130min	T=135min	T=140min	T=145min	T=150min	T=155min	T=160min	T=165min	T=170min	T=175min	T=180min	T=185min	T=190min	T=195min	T=200min	T=205min	T=210min	T=215min	T=220min	T=225min	T=230min	T=235min	T=240min	T=245min
1	176.5	195.5	159.6	188.8	165.9	136	139.3	124.7	162.6	124	159.4	177.2	152.1	188.4	120.5	145.2	124.9	168.8	140.6	155.7	136.8	195.2	240	158.7	176.5	138.5	149.7	159.8	168.5	146.9	206.6	191.8	146.8	134.5	146.2	197.3	153.7	155.7	155.8	170.3	125.9	174.1	109.5	173	159.7	128.6	160.7	133	135.2
0	348.2	247.7	310.6	301	344.7	351.9	239.3	283.2	349	282.6	325	298.6	313.8	322.5	281.4	330.8	395.6	351.9	317.2	353.9	331.8	293.6	296.5	289.9	274.8	288	347.5	363.5	323.6	312	358.4	340.7	342.9	296.5	317	283.2	334	333.6	342.7	412.7	403.2	394.4	314.2	313.2	337.8	354.3	303	390.5	324.5
0	NaN	NaN	NaN	NaN	NaN	NaN	NaN	NaN	NaN	NaN	NaN	NaN	NaN	NaN	NaN	NaN	NaN	NaN	NaN	NaN	NaN	NaN	NaN	NaN	NaN	NaN	NaN	NaN	NaN	NaN	NaN	NaN	NaN	NaN	NaN	NaN	NaN	NaN	NaN	NaN	NaN	NaN	NaN	NaN	NaN	NaN	NaN	NaN	NaN
0	50.26	119.8	92.05	NaN	NaN	NaN	NaN	NaN	NaN	NaN	NaN	NaN	NaN	NaN	NaN	NaN	NaN	NaN	NaN	NaN	NaN	NaN	NaN	NaN	NaN	NaN	NaN	NaN	NaN	NaN	NaN	NaN	NaN	NaN	NaN	NaN	NaN	NaN	NaN	NaN	NaN	NaN	NaN	NaN	NaN	NaN	NaN	NaN	NaN
2	395.6	362.3	364.6	334.1	352	338	311.2	334.2	347.6	411	298.5	275.1	339.5	299.3	310.1	349.3	317.5	309.6	317.7	327.2	347.7	383.7	409.4	374.5	313.5	334	320.9	307.8	298.7	313.1	307.5	304.7	324.1	335.3	372.5	404.6	401	345.1	348.5	332.3	307.6	342	335.8	434.6	329.6	338.3	445.1	346.9	444.4
3	152.2	164.4	158	137.3	121.2	161.8	233.8	174.4	199.7	231.7	147.9	144.9	129.5	116.5	170.7	146.4	131	145.3	159.8	136.1	157.3	173.1	124.1	155.7	119.2	142.7	170.4	167	170	182	92.93	113.6	148.7	126.6	129.1	171.1	140	133.2	165.6	121.3	156	138.5	148	133.8	155.4	137.4	177.9	149.4	129.6
0	313	400.9	357.5	328.5	326.4	304.1	363.6	352.5	320.4	305.8	333.7	346.2	367.6	376	353.7	353.3	361.5	316.5	316	282.5	262.7	333.4	324.2	276.4	309.5	284.2	299.7	318.5	289.5	271.6	264.4	287.1	275.8	305.3	300	278.3	322.9	334	269	287.9	365.4	305.7	301.4	287.9	303.7	241.4	311.6	291.8	401.1
0	401.3	365.2	368.1	372.3	364.2	370.8	362.8	375.3	342.3	293.3	334.7	363.9	372.5	331.1	244.8	262.9	314.3	327.5	307.6	299.9	213.5	284.4	358.2	319.3	276.3	316	274.8	250.4	247	251.3	189.8	264.1	NaN	NaN	NaN	NaN	NaN	NaN	NaN	NaN	NaN	NaN	NaN	NaN	NaN	NaN	NaN	NaN	NaN
0	372.7	359.5	441.9	312.9	249.5	314.6	237.5	427.3	347.8	250.8	252.5	202	238.9	217.5	298.2	205.9	243	238	226.6	278.9	468.3	485	506	404.1	402.7	392.3	494.7	444.1	424.3	477.1	492.9	444.2	513.9	537.4	543.3	532.7	591.7	574.8	604.1	668.9	703.9	632.1	522	463.5	439.2	475	488.4	455.1	414.5
4	493	474.5	380.6	471.3	352.4	344.1	464.7	411.1	351.5	328.6	326.4	360.3	285.8	280.1	274.5	262	268.5	238.4	300.1	211.2	186.5	185.1	235.2	226.2	148.5	219.6	221.5	163.3	1082	935.2	1300	1800	2065	1850	1741	1771	1746	1978	1814	1787	1905	1700	1697	2026	1889	1678	1755	1853	1778
5	199.3	213.6	183.4	261.9	233.9	169.8	166.3	200.2	183.5	176.1	176.8	182.1	176.4	182.4	164.5	210	220.4	218.6	167.2	199.7	219.6	164.2	188.6	181.1	148.5	171.5	172.5	199.8	198.1	183.4	228.9	187.3	200	163.5	180.2	189.6	445.4	1290	1443	1418	1780	1677	2049	2363	2024	2096	2538	1849	2059
6	478.3	329.5	292.6	366	360.8	325.8	210.3	296	219.4	255.2	199.3	247	186.3	270.8	274.5	232.3	319.5	330.1	268.9	306.7	335.8	531.8	499.1	448	483.1	505.6	439.6	412.8	458.3	465.3	452	534	445.2	549.9	513.5	508.9	622.9	584.2	505.2	612.6	660.1	686.3	616.1	577.1	508.4	503.9	398	411.8	418.5
0	286.4	237.4	246.8	194.2	184.2	302.7	211.3	244.2	225.5	244.5	230.7	237.6	250.6	253.3	253.1	401.6	1063	1137	1114	1020	1023	1011	1021	1036	1054	1029	1081	991	991.3	963.6	971.2	1035	997.1	1134	988	991	994.1	1081	819	816.2	1296	1245	1207	1304	1329	1474	1434	1614	1458
7	221.4	194.4	211	165.9	208.9	153.8	141.8	137.9	188.9	179.9	268.8	163.3	177.7	161.9	165.4	141	179.7	188.3	168	197.2	201.5	139	157.1	165.9	187	197.2	147.8	203.8	180.9	169.8	223.1	181.7	200.7	155.2	168.9	207.7	170.2	177.2	197.1	165.5	172.5	165.9	163.4	173.6	159.3	145.6	172.1	148.5	181.9
8	368.6	314.6	374.9	306.5	292.9	306.9	337.8	316.5	309.8	279.6	248.9	296.2	255.1	294	292.5	221.1	304.8	257.4	1317	1467	1365	1343	1421	1550	1656	1644	1632	1630	1448	1137	1327	1293	1066	1032	1052	1274	1308	1491	1622	1423	1173	949.9	647.1	1121	996.3	963.9	1080	1123	798.9
9	229.4	299.8	240	317	307.5	258.2	219.2	217.4	275.7	217.6	239.3	220.4	226.5	226.5	222	213.1	251.1	221.8	270	252.5	249.2	292.1	278	293.5	305.3	200.4	230.8	221.5	292.3	238.9	318.9	254.9	283.3	292.5	270.6	240.7	225.4	270	245.5	232.7	272.6	267.8	273.5	308.8	260.5	243	212	252.9	295.2
10	337.8	310.8	321.5	295.5	339.2	339	357.7	246.8	256.8	321.3	275.7	310.5	269	224.5	245.9	304.6	273.8	329.2	262.3	261.5	283.8	294.6	241.1	259.3	289.5	236.1	250.4	231.9	277.4	229.5	275.9	298	238.5	307.9	286.1	311.5	289.9	313	305.7	308.5	341.5	360.9	325.9	346.5	335	251	333	453.1	636
11	251.5	224	261.6	261.7	252	217	221.4	253.5	231	250.2	221.5	250.5	208.1	171.3	248.8	257.1	200.1	187.6	192	161.7	218	180.6	210.5	200.5	221	772.8	912.3	1197	1378	1321	1367	1106	825.8	831.9	575.5	977.5	951.5	851	779	682.5	803	899.5	646.2	633.7	926.6	781.7	1033	1226	890.1
12	255.7	263.7	248.9	224.5	283	216.7	207.7	220.4	231.1	249.5	207.9	247.9	259	290	227.3	230.9	213.6	222.9	206.1	254.6	245.2	234.8	211.2	163.1	233.3	175.9	209.7	236.9	275.9	265.7	231	218.2	193.7	228.7	198.4	185.6	291.4	233.5	187	240.3	193.2	208.4	208.4	231.9	161.3	189.4	191.5	247.3	143
13	401.6	341.6	352.3	365	372.3	338.1	346.2	351.1	287.5	294.5	254.1	289.6	328	294	376.7	392	346.2	371.6	345.8	324.5	261.3	281.8	327.7	341.8	319.3	1026	1253	1478	1495	1369	1403	1673	1716	1841	1509	1803	1582	1473	1538	1992	1669	1542	1796	1770	1667	1769	1768	1712	1781
14	306.8	336.4	286	355.2	319.2	339	351.1	366.5	335.3	352.4	288.9	300.2	322.2	296.2	288.8	244.5	344.9	1655	1830	1562	1524	1627	1720	1613	1460	1433	1428	1637	1710	1518	2017	1636	1382	1145	793.7	735.5	839.9	1022	1032	854.4	1075	936.4	846.1	738.9	869.1	1189	660	1093	1080
15	503.2	436.7	462	467.2	429.5	475.9	507.1	521.7	402.5	364.5	345	331.5	333.5	340.5	364.2	337.7	397.7	335.8	347.4	274.4	324	339.6	336.7	376.3	332.5	317.9	369.4	389.7	332.6	365.2	347.2	361.7	331.7	310.5	339.6	317.5	268.9	318.5	306.6	315	285.5	296.9	326.1	1224	578.3	2132	NaN	NaN	NaN
16	390.8	357.8	401.5	396	389.6	378.5	348.5	398.1	320.8	303.8	342.6	335.7	309.2	358.8	325.7	335.6	359.5	345.8	303.8	344.7	319.3	390.1	284.6	327.6	319.2	334.8	406.5	370.9	318.1	332.2	319.4	396.7	350	356.7	319.5	349.8	350.5	348.4	385.6	405.6	377.1	331.3	358.4	386.6	333.8	381.4	322.8	375.1	418.4
17	277.9	308.2	262.6	278.7	236	203.9	252.9	282.7	266.2	292.8	284.1	276.1	254.8	247.6	295.9	290	240.5	267.5	255.5	229.9	217.5	243.9	261.8	242.8	244.2	742.8	1519	1929	1810	1395	1427	1436	1633	1793	1189	1067	800.7	921.7	720.2	677.5	598	NaN	NaN	NaN	NaN	NaN	NaN	NaN	NaN
18	393.1	368	434	433.5	419.7	503	412.7	502.8	434.9	345.6	522.1	1417	1505	1759	1433	1702	1669	2049	2299	2134	2017	2187	2575	1597	1173	1232	1464	1327	764.9	660.9	675.2	982	1160	582.5	1419	1089	1056	1174	955.5	677.2	869.6	971.3	622.5	1067	928	715	635.5	1170	1246
0	306.5	217.4	239	265.8	301	204	275.9	187.5	194.2	225	209.7	239.5	NaN	NaN	NaN	NaN	NaN	NaN	NaN	NaN	NaN	NaN	NaN	NaN	NaN	NaN	NaN	NaN	NaN	NaN	NaN	NaN	NaN	NaN	NaN	NaN	NaN	NaN	NaN	NaN	NaN	NaN	NaN	NaN	NaN	NaN	NaN	NaN	NaN
19	258.9	218.3	240.6	243.8	191.6	230	191.3	249.2	206.6	179	229.5	269	181.6	190.8	236.5	209.7	244.9	234.4	210.3	192.8	185.5	197.3	209.6	196.1	232.5	198	205.5	214.8	234.3	219.3	175.1	238.1	224.3	241.9	204	236	225	226.5	171.2	216.3	249.7	218.5	210.4	242.7	250.7	246.1	245.6	220.1	191.3
0	323.1	320.2	406.7	275.4	241	323.9	311.7	331.3	292.4	348.3	312.5	249.9	362.1	315.8	311.8	323.9	304.2	299.5	294.4	325.4	307.8	268.5	272.7	312.7	322.9	327.8	358.6	324.7	349.2	358.7	356.5	388.1	284.5	310.7	289.5	436.6	1814	2096	1828	1507	1607	1618	NaN	NaN	NaN	NaN	NaN	NaN	NaN
0	408.4	366.8	453.2	256.6	229.7	288.1	295.2	434.1	299.7	361.1	438.5	303	380.4	314.1	266.5	286.6	316	315	270.4	276.3	277.9	349.9	299.4	297.8	298.5	327.9	293.4	293.3	306.3	265.3	305.5	254.6	256.8	234.7	228	243	305.6	279.8	362.6	381.5	298.7	336.8	397.2	1304	1347	1228	1234	1298	1517
20	427	376.4	367	384.7	407.5	370	337.6	342.3	344.5	317.4	316.8	328.5	359.2	291.4	336.4	364.5	332.4	315.8	328.7	319.1	264.4	328.5	333.8	350.5	353.1	2590	2634	2926	2976	2777	3392	3109	2886	3163	2558	2942	2853	3081	2599	2916	3225	3085	3049	2964	2983	2735	2530	2386	2253
21	282.2	258.4	237.8	242.9	256.2	258	248.5	299	292.5	257.1	245.5	231.8	231.8	236.6	258.3	241.5	260.6	233.2	231	231.7	234	228.9	229.6	210.2	222	256.5	225.9	248.5	296.8	253.1	259.1	278.2	308.8	312.2	256.2	864	1064	960.4	1033	1143	1274	1413	1180	1265	1099	1062	1199	1181	1212
22	281.6	302.6	246	210.1	191.9	223.3	259.5	151.5	222.1	223.8	219.4	222.6	251.2	239.5	183	181.5	188.2	192.5	201.4	219.8	268.2	208.6	225.8	192.1	163.7	177.9	241.2	210.8	240.1	312.7	291.9	270	258.5	278.8	219.8	200.9	216	128.8	210.1	236.2	237.8	197	245.5	274.6	192.9	204.3	215.6	217	239.7
0	3365	2686	2233	2542	2230	2755	2562	2433	2257	2275	2069	1611	2428	2340	2003	2066	1721	1624	936.2	1171	1262	682.6	922.9	786.9	596	637.6	535.7	610.4	887.2	585.7	624.6	762.1	1127	1242	986.9	1094	925	992.2	1311	1410	1029	1165	1080	1306	1376	1220	1220	1347	1375
0	NaN	NaN	NaN	NaN	NaN	NaN	NaN	NaN	NaN	NaN	NaN	NaN	NaN	NaN	NaN	NaN	NaN	NaN	NaN	NaN	NaN	NaN	NaN	NaN	NaN	NaN	NaN	NaN	NaN	NaN	NaN	NaN	NaN	NaN	NaN	NaN	NaN	NaN	NaN	NaN	NaN	NaN	NaN	NaN	NaN	NaN	NaN	NaN	NaN
0	173.5	140	NaN	NaN	NaN	NaN	NaN	NaN	NaN	NaN	NaN	NaN	NaN	NaN	NaN	NaN	NaN	NaN	NaN	NaN	NaN	NaN	NaN	NaN	NaN	NaN	NaN	NaN	NaN	NaN	NaN	NaN	NaN	NaN	NaN	NaN	NaN	NaN	NaN	NaN	NaN	NaN	NaN	NaN	NaN	NaN	NaN	NaN	NaN
0	371.2	367	361	333.3	298	321.4	308.2	317.1	246.8	335	323.9	251.9	308.1	247.7	264.8	273.5	257.8	289.5	325.8	259.2	407.2	285.5	319.5	311	225	344	243	291.7	314.7	268.9	232.3	300.8	296.2	269.6	299.3	249.2	245.7	286.7	234.7	269.6	284.2	244.8	231	188.2	293.6	300.4	346.8	287.4	229.4
0	227.4	69.11	151.8	114.7	151	183.9	134	149	141.8	97.98	100	151	153.1	88.09	97.57	137.9	103.9	199.1	294.5	163.4	251.5	165.6	261.4	NaN	NaN	NaN	NaN	NaN	NaN	NaN	NaN	NaN	NaN	NaN	NaN	NaN	NaN	NaN	NaN	NaN	NaN	NaN	NaN	NaN	NaN	NaN	NaN	NaN	NaN
23	612	524.5	554.2	467.2	481.2	500.9	537.4	492.1	451.5	502.6	482.8	437.5	461	440.2	485.2	470.1	407.8	414.9	438.2	379	326.7	391.8	356.2	401.4	342.5	331.5	299.5	360.3	344.5	345.8	334.4	330.6	342.8	330.4	347.1	379	373	364.4	405.2	2107	2283	2638	2479	2824	2990	3009	2957	2476	2752
0	392.8	365.7	436.7	372.1	316.5	424.6	333.4	355.1	359.7	314.1	289.3	288.7	249.1	287.6	253.8	211.4	221	203.1	224.5	277.5	261.5	252.7	262	2063	1810	2407	2538	2520	2394	2427	2548	2819	1914	1581	1302	1054	953.2	1019	1134	1192	1067	944.1	686.6	813.7	1282	1098	887.8	887.8	1002
24	261.6	354.2	289.5	329.1	329.1	314.9	366.7	304.2	273.9	270.5	295.5	271.5	277	262.5	217.2	244.4	261.8	249.2	223.2	207.8	220.8	196.9	234.8	218	220.8	242.3	196.4	198.9	268	225.8	246.9	243.1	268.1	319.3	207.6	260.5	220	260.7	221.4	204.5	257.8	240.3	259.7	260.6	241.3	304.6	245	222.7	273.3
0	224.5	275	226	320.3	248.9	258.4	255.6	244.6	239.8	266.1	354.5	259.5	227.6	260.1	271.3	255.7	251.8	265.9	222.3	228.5	226.7	288.6	214.8	258.6	233	242.6	205.1	246.5	207.5	245	216	243.2	234.4	241	226.4	235.7	244.6	291.4	250.6	252.5	265.6	262.9	217.9	188.6	256.1	261.4	264.1	274.1	244.7
25	163.8	145.8	184	185.5	150.9	165.4	150.8	180.2	197.9	175.4	136.3	171.1	143.3	164	168.9	135.8	148.9	131.2	153.4	187.4	210.7	146.7	192.8	203.5	172.9	178.2	180.8	162	129.4	204.6	180.9	173.4	166.6	162	172.3	177	164.6	188.9	144	167	194	541.8	576.9	608	535.9	496	544.4	459.6	424.9
0	237.2	239	240.8	201	215.1	187.9	243.5	191.1	178.9	181.1	188.9	168	229.9	184.5	165	191.5	179.5	211.2	176	241.2	188.1	176.8	179	177.8	178.7	186.8	233.4	214.1	209.5	237.5	215	170	245.9	217.5	208.9	186.1	250.8	201	232.2	243.9	221.4	278.7	284.2	266.4	273.7	206.7	229.1	229.7	204.8
26	194.1	199.6	181.7	187	157.4	218.5	137.4	194	154.3	187.5	180.4	143.5	149.5	150	134.1	151.9	148.9	146.6	136.3	148.8	112	123.8	104.7	125.5	118.5	132.5	152.5	138	133.2	156.5	133.1	119.9	111.1	137.7	107.5	124.4	150.6	114.8	97.57	134.1	137.7	109.6	111.9	144.6	135.8	144.5	121.2	122.7	134.1
0	401.7	309.5	406.2	402.1	345.2	330	434.6	443.3	440.8	433.1	424.5	388.8	402.5	394.4	410	469.8	1011	1447	1363	1191	1289	1278	1251	1336	1308	1249	1245	1211	1296	1383	1271	1323	1111	1357	1253	1347	1271	1230	1292	1219	1211	1612	1450	1651	1712	1587	1268	1783	2130
27	192.5	186.8	214	219.2	240.1	213.9	159.5	143.7	168.5	186.1	149	187.2	176.6	163.4	141.2	141.7	192.9	182.1	182.9	161.4	181.2	162.1	176.3	209.9	157	123.7	149	158.7	168.6	154.8	179.3	138.4	137.3	160.5	155.4	146.9	169.6	161.1	156.5	138.5	199.6	172.1	225.5	204.7	229.7	207.4	461.3	537.5	532.5
28	190.7	201.7	157	133.4	161.8	155	146.7	147.3	158.8	157.5	160.4	121.1	165.6	97.87	167.6	152.7	120.5	95.71	103.7	164.2	145.2	146.7	124.9	126.2	120.1	117.6	132.7	127.9	106.3	93.14	119	99	122.8	125.1	128.4	122.2	106.9	115.8	101.1	100.8	130.5	116.7	103.8	118.5	103.6	133.4	184.5	140.6	109.5
29	260.6	279	305.5	352.8	304.4	251.9	269.6	236.4	264.5	289.7	240.5	216.3	256.2	263.2	250.1	259.4	221.9	245.3	326.5	242.7	251	244.3	220.2	227.6	233.3	201.8	267.6	256.5	234.6	249.6	240.3	262.5	313	273.4	215.4	255.1	254.5	231.8	320.7	253.8	204.3	315.2	234.7	242.8	278.6	233.5	263.3	257	273.2
30	210.5	241.8	205.1	199.4	207.4	155.8	165.6	192.6	186.3	166.3	183.6	249.4	153.4	189.5	173	194.6	228.6	208.3	200.7	207.9	181	174	190	170.5	208.2	184.2	169	202.9	153.7	173.3	199.7	193.7	169.2	213.4	204.5	829.7	808.4	1034	1075	1313	1401	1698	1636	1498	1475	1602	1557	1438	1627
31	1538	1220	1374	1238	1293	1128	1076	903.9	879.4	968.2	967.3	912.5	779.5	678.8	692	669.8	593.6	629.4	555.7	492.7	399	363.7	406.5	373.5	434.7	492	1327	1497	1581	2142	2444	2546	2515	2856	2819	2834	2541	2529	2671	2780	2593	2808	2849	2959	2998	3208	3171	2797	2901
32	371.6	285.7	321.8	351.4	332.7	304.7	310.1	292.3	264.6	274.1	257.1	291.2	264.3	276.8	359.6	292.7	243.7	308.6	307.8	292.7	275.7	317.3	274.3	255.7	322.9	262.5	270.2	292.2	280.8	319.8	279.6	299.1	253.1	349.5	288.8	321.3	354.1	323.1	373.5	305.5	312.6	314.5	1462	1674	2215	2260	2314	2487	2252
0	217	148	184.5	151.7	192.5	171.4	207	196.4	137.7	143.2	164.4	174.7	171.7	163.3	194.5	132.5	151.4	153.8	130.2	141.2	150	143	134.4	155.6	136.2	154.8	125.4	150	157.9	157.2	135.4	150.5	175	132.2	440	1289	1197	1652	1722	2141	1953	2048	2001	1587	1558	1537	1666	1414	1447
33	262.3	310.6	294.4	312.4	313.5	331.7	310.2	278.3	304.1	305.7	288.8	318.5	308.5	273.9	313.5	279.8	319.5	326.5	302.5	265	298.5	281.9	285	299.6	301.5	311	349.6	343.4	318.4	288.6	329.9	308.7	375.3	335.5	349	317.4	324	347.1	329.7	321	322.9	336.4	329.9	360.6	346.1	393.7	379.4	355.1	334.3
34	278.8	218.1	219	320.8	316.2	264.2	246.6	298.5	247	226.5	227.1	250.9	238.5	218.8	196.2	229.4	233.4	285.7	261.9	227	297.3	249.3	292.4	265.3	242.5	241.7	249.6	238.3	246.5	337.7	292.6	252.5	293.7	314.3	300.7	281.1	372.4	337.9	381	280.5	343.2	369.8	387.1	353.1	748.1	1464	1433	1399	1568
35	206.9	225.1	204.9	152.1	185	186	190.5	195.1	181.1	196.9	166.2	175	181.1	167.4	238.4	233.7	212.6	189.4	217.3	180.7	192.8	203.8	210.3	214.8	191.9	196	191.1	195.2	221.4	220.2	212.5	167.3	201.7	205.3	180.4	217.9	198.4	190	181.2	210.1	212.8	1005	911.7	917.8	885.3	969.2	946.1	1134	1037
36	284.8	259.6	290.6	260	263.8	288.8	241.3	264.6	255.2	263.5	247.8	282.5	278.4	275	293.6	316	251.1	248	289.5	246	295.5	267.4	305.6	298	313.4	300.1	307	288.2	281.5	257.4	256.9	271.5	356.5	263.8	324.5	303.9	310.2	300.9	310.6	331	328.2	341.2	360.7	324.3	308.3	1555	1768	1795	1920
0	524.8	577	557.2	560.8	554.5	463	490.1	548.6	459.3	460	462.6	417.9	368.6	379.5	488.3	417	404.9	392	353.3	357.2	341.5	370.6	401.2	1652	1951	2149	2493	2333	2275	2106	1883	2072	1978	2062	1825	1529	1466	1389	1446	1420	1418	1451	1353	1402	1328	1345	1254	1118	1195
0	367.1	291.1	393.8	NaN	NaN	NaN	NaN	NaN	NaN	NaN	NaN	NaN	NaN	NaN	NaN	NaN	NaN	NaN	NaN	NaN	NaN	NaN	NaN	NaN	NaN	NaN	NaN	NaN	NaN	NaN	NaN	NaN	NaN	NaN	NaN	NaN	NaN	NaN	NaN	NaN	NaN	NaN	NaN	NaN	NaN	NaN	NaN	NaN	NaN
37	243.1	200.8	207.6	180	203	198.6	184.2	224.5	203.4	221.7	183.3	151.7	210.3	195.5	204.6	214.7	202	173.7	195.8	198.5	187.5	202.8	180.2	179.5	172.5	179.5	212	157.4	265.5	177	1010	1123	1011	1115	1329	1402	1403	1465	1448	1394	1402	1375	1499	1367	1356	1422	1548	1458	1327
0	1201	2027	1837	1795	1873	1776	1540	1567	1606	1711	1811	1623	1658	1447	950.6	684.1	583.1	558.4	560	499.4	522.5	544.9	501	566.3	530.4	501.1	541.5	496.2	569.1	2122	2286	2389	2253	2067	1687	1967	1993	2240	2169	2104	1687	1941	1568	1686	1796	2126	1963	2248	1789
38	341.5	291.8	268.5	289.3	359.2	310.5	301.5	253.7	328.3	341.2	252.7	335.9	229.9	200	247.6	216.5	257.2	233.6	264.5	243.7	264.4	228.3	249.2	272.7	189.5	223.9	236.1	249.1	242.8	193	239.5	221.2	219.2	208.6	225.8	222.7	229.8	224.4	240.9	239.9	177	227.5	223.9	216	193.3	218.4	1079	1300	1480
0	161.6	NaN	NaN	NaN	NaN	NaN	NaN	NaN	NaN	NaN	NaN	NaN	NaN	NaN	NaN	NaN	NaN	NaN	NaN	NaN	NaN	NaN	NaN	NaN	NaN	NaN	NaN	NaN	NaN	NaN	NaN	NaN	NaN	NaN	NaN	NaN	NaN	NaN	NaN	NaN	NaN	NaN	NaN	NaN	NaN	NaN	NaN	NaN	NaN
39	260.6	286.1	266.7	263	328.3	325.5	267.2	305	302.2	269	280.6	288	294	295.5	239.7	262.8	268	212.9	167.7	217.7	217	227	288.8	254.5	269.5	254.5	219.2	257.1	276	235.5	219.6	193.5	252	254.9	235.2	228.7	196.5	234.9	262.7	241.5	278.7	246.9	276.9	1268	1380	1239	1548	1272	1324
0	406	343.4	336	369.4	348.8	275.3	303	257.7	287	278.8	244	289	324	313.9	255.4	255.9	244.4	271	168.5	204.4	190.5	243.5	297.5	231.4	274.5	198.9	285.4	273.3	203.9	260.9	287.5	374.5	228.9	190.6	250	199.4	215.6	260.4	241.1	348.4	265.5	223	1461	1725	1767	2002	1589	1766	1397
40	212.9	225.7	150.4	169	187.6	196.6	167	187.9	166.7	159.8	200.6	150	132.5	123	181.1	120.5	194.5	194	173	177	139.1	174	153	186	175.5	169	652.6	910.5	1014	946.1	1025	1050	1065	1011	888.4	1073	953.5	1152	1074	1082	1135	1021	1157	1232	1306	970.3	1183	1117	1046
0	179.6	150	159.5	164.1	219	176.5	154.6	169.5	183	181.8	165.1	173.2	178	148	190.9	162.5	167.7	146.5	210	203.6	197.3	417.5	688.5	837.4	789.7	734.2	651.7	691.7	660.8	622.7	699.1	699.8	674.6	594.4	716.6	704.6	713.2	716.1	640.2	663.2	760.9	671	705.2	620.2	688.3	764.3	790.9	807.2	903.5
0	143.6	NaN	NaN	NaN	NaN	NaN	NaN	NaN	NaN	NaN	NaN	NaN	NaN	NaN	NaN	NaN	NaN	NaN	NaN	NaN	NaN	NaN	NaN	NaN	NaN	NaN	NaN	NaN	NaN	NaN	NaN	NaN	NaN	NaN	NaN	NaN	NaN	NaN	NaN	NaN	NaN	NaN	NaN	NaN	NaN	NaN	NaN	NaN	NaN
41	232.9	172	180.4	188.6	137.8	160.9	160.7	217	174.1	193	156.4	150.4	166.5	169.9	166.9	154.4	163.2	161.6	157.4	201.5	164.2	176.2	184.8	162.2	215.9	870.4	950.5	964.8	922.8	1025	1051	1055	959.5	909	893.7	849.2	875.8	1085	1055	902	810.1	825.3	504.9	622.1	538.4	567.9	563.1	453.4	395.5
42	319.2	312.4	244.6	226.6	241.3	228.3	239.2	267.5	296.4	234.1	212	234.3	322	271.1	225	188.9	237	242.4	269.9	225	245.9	239.4	219	249.1	238.5	211.9	251.5	319.3	181.8	258.9	328.5	307.6	473.9	1436	1507	1735	1716	1913	2074	1622	1972	NaN	NaN	NaN	NaN	NaN	NaN	NaN	NaN
43	316	285.8	264.3	254.9	299.8	288.2	293	298	312.6	283.5	273.4	253.7	214.5	263.5	243.7	259.7	248.4	279.8	250	260	238.7	312.5	227.8	304.6	255.9	269.8	1432	1141	1260	1570	1946	2048	1805	2218	2271	2200	1843	1989	2161	2154	2087	1983	2000	2045	2128	1909	2071	1977	2044
44	196.5	175.4	245.1	279	167.9	203.9	160.9	178.4	201.8	185.7	161.5	151.9	162.9	132.7	162.9	122.1	134	164.7	174.5	179.4	453.1	857.3	1088	1185	1162	1088	1032	1035	1113	933	951.5	988	983.9	1024	879.5	1018	939.8	1073	1003	1145	982.7	908.7	1050	840.2	1097	799.5	748.5	756.6	811
45	200.5	181.9	153.8	140.9	177.4	170	183.7	182.1	186.5	139.7	217.5	149	163	149.4	162.5	195.9	162.5	788.2	917.8	1101	1275	1305	1425	1423	1322	1303	1336	1316	1295	1406	1348	1353	1369	1377	1231	1338	1275	1179	1141	1210	1200	1068	996.8	1031	956.5	869.2	784.1	883.3	694.2
0	NaN	NaN	NaN	NaN	NaN	NaN	NaN	NaN	NaN	NaN	NaN	NaN	NaN	NaN	NaN	NaN	NaN	NaN	NaN	NaN	NaN	NaN	NaN	NaN	NaN	NaN	NaN	NaN	NaN	NaN	NaN	NaN	NaN	NaN	NaN	NaN	NaN	NaN	NaN	NaN	NaN	NaN	NaN	NaN	NaN	NaN	NaN	NaN	NaN
0	515.6	603.1	614	482.2	619.8	511.4	516.6	549.3	593.2	460.4	448.9	522.5	503.1	475.4	551.5	476.4	445.6	466.1	430	381.1	419	381.7	409.8	402.3	434.5	339.1	409.7	436.9	351.3	482	418.5	464.6	429.3	448.8	1661	1813	1516	1462	1366	2116	1625	1769	2036	NaN	NaN	NaN	NaN	NaN	NaN
46	239.1	277.6	266	252.1	251.6	277.5	274	290.3	337.9	249.5	221.7	230.6	270.1	242.5	262.7	218.5	243	278	240.4	261.6	276	240.2	290.6	242.5	243.6	259	209	264.3	240.4	258	258.6	261.5	253.1	283.5	258.7	272.9	275.1	241.7	273.2	271.9	318.5	311.1	308.6	279.5	344.1	324.5	320.6	311.1	1612
0	2010	1921	1873	1944	1199	1700	1622	1392	1542	1519	1196	1111	912.4	738	712.1	665.5	524.5	566.8	509.2	609.5	449.7	474	491.4	415.5	479.8	459.3	434.9	498.3	379.2	397.8	417.7	451	453.7	376.1	425.4	424.5	408.6	424.7	462.1	492.9	522.9	454.7	475.3	2751	2153	2165	2688	3000	2514
0	471.8	521.3	458.2	470.1	427	392.5	438.5	390	493.6	450.9	531.4	408	397.2	445.3	344.2	426.5	416.1	347.9	382.9	428.7	398.2	389.2	379	341.6	332.6	311.1	385.2	346.7	373.2	315	379.2	330.8	354.7	391.2	416	446.7	433.2	456.5	694.8	1627	1850	2320	2738	2099	3344	3074	3071	3661	3842
0	217.9	186.9	231.6	174.3	137.1	169.8	196.5	194	168.4	154.9	154.5	154.9	234.2	220.1	171.5	148.7	198	175.5	137.2	130.2	176.9	147.2	165.3	172	143.2	167.5	152.1	199.5	148.3	188.7	138.4	136.3	132.2	144.6	144.7	181.5	156.2	133.6	223.6	189.9	200.4	173.1	166.9	134.7	167.8	233.5	217.2	209.1	129.4
47	176.1	141.1	158.1	153.1	159.2	186	163	210.5	127.5	153.5	152.5	176.9	179	155.3	112.2	155.8	132.6	181.1	164.9	149.9	159.1	159.3	138.3	135.1	156	148.4	161.4	151	145.5	169.9	147.7	190.5	128.8	142.2	139.9	169.5	132.1	150.6	109.9	119	157.8	135.9	167.5	143.1	123	117.6	182.5	132.9	133.7
0	123.2	NaN	NaN	NaN	NaN	NaN	NaN	NaN	NaN	NaN	NaN	NaN	NaN	NaN	NaN	NaN	NaN	NaN	NaN	NaN	NaN	NaN	NaN	NaN	NaN	NaN	NaN	NaN	NaN	NaN	NaN	NaN	NaN	NaN	NaN	NaN	NaN	NaN	NaN	NaN	NaN	NaN	NaN	NaN	NaN	NaN	NaN	NaN	NaN
0	299.5	334.2	285.5	305.9	341	353.2	304.4	331.8	355.6	313.8	347.3	329.5	342.7	354.1	329	325.8	301.1	327.8	435.1	1494	1705	1526	1507	1586	NaN	NaN	NaN	NaN	NaN	NaN	NaN	NaN	NaN	NaN	NaN	NaN	NaN	NaN	NaN	NaN	NaN	NaN	NaN	NaN	NaN	NaN	NaN	NaN	NaN
48	318.9	295.2	312.3	286.7	332.3	287.1	310.6	250	276.4	298.5	262.1	270.5	220.3	298.6	318.7	257.6	268.4	265.4	217.6	227	256.6	245	267.3	1489	1485	1322	1805	1864	1956	2167	1715	1753	1722	1865	1714	1815	1654	1683	1757	1573	1764	1756	1647	1391	1715	1705	1667	1388	1390
49	301.9	281.3	273.5	282.7	301.2	331.4	337.8	288.6	281.5	295.7	253.4	264.1	276.1	245.4	230	204.3	297.6	219.2	255	238.3	259.6	505	1365	1573	1288	1411	1769	1365	1348	1460	1551	1653	1690	1952	1872	1940	2154	1898	1997	1668	1616	1544	1671	1504	1534	1011	1105	1409	956.1
0	NaN	NaN	NaN	NaN	NaN	NaN	NaN	NaN	NaN	NaN	NaN	NaN	NaN	NaN	NaN	NaN	NaN	NaN	NaN	NaN	NaN	NaN	NaN	NaN	NaN	NaN	NaN	NaN	NaN	NaN	NaN	NaN	NaN	NaN	NaN	NaN	NaN	NaN	NaN	NaN	NaN	NaN	NaN	NaN	NaN	NaN	NaN	NaN	NaN
50	391.7	340.1	333.2	345.8	342.8	421.8	339.9	381.7	346.5	320.7	378.6	363.3	295.5	306	325.6	321.3	302.3	328.4	351.4	323.8	331.9	325	282	278.1	327.1	283.4	351.1	266.4	343.6	293.9	280.1	247.7	281.7	284.8	818.3	1278	1117	1214	1218	1226	1139	1432	769.5	1114	1415	1595	1408	1523	1491
0	338.7	320.9	390.7	354.8	407.9	342.1	318.6	323.6	328.5	323.1	289.3	328.4	304.8	308.4	324.3	306.2	280.7	304.6	291.4	266.1	275.6	268.9	248.2	309.2	274.1	954	1115	817.8	482.5	NaN	NaN	NaN	NaN	NaN	NaN	NaN	NaN	NaN	NaN	NaN	NaN	NaN	NaN	NaN	NaN	NaN	NaN	NaN	NaN
51	344.7	297.5	380.2	289.9	338.8	363.5	302.7	303	362.8	331.8	312.7	354.8	300.8	323.5	315	275.9	253.9	285.5	329.1	318.3	244.4	1254	1376	1174	1154	1317	1274	1465	1605	1431	1569	1557	1441	1468	1050	1459	1197	1267	NaN	NaN	NaN	NaN	NaN	NaN	NaN	NaN	NaN	NaN	NaN
52	317.9	327.7	277.3	337.3	290.1	359.5	350.5	273.6	287.4	350	309.9	321.1	319	319	301	280.2	299.3	331.5	270.5	262.4	260.2	286.2	270.8	292.3	320.1	298	312	308.5	1053	1716	1895	1725	1695	1641	1305	1315	1590	1706	1866	1789	1932	1924	2085	2280	2211	1900	2015	1824	1879
53	546.2	479	482.9	469.1	500.1	496.3	547.1	505.5	471.5	494.2	512	482.4	391.8	520.1	463.1	456.7	461	501.7	497.2	427.9	452.1	554.5	1919	2090	2265	2438	3100	3136	3085	2941	2834	2650	2373	2528	2659	2699	2815	2659	2492	2554	2309	2011	2168	2007	2051	1821	1739	1901	1794
54	454.4	454	384.1	437.2	436.1	442.7	428.5	455.7	439.8	397	456.7	389.5	410.5	370.9	349.3	348	289.8	305.5	327.9	350.5	274.2	281.7	290.6	266	1108	1090	1224	1137	1153	908	856.8	1025	926.2	944	1028	679	971	941.3	NaN	NaN	NaN	NaN	NaN	NaN	NaN	NaN	NaN	NaN	NaN
55	323.2	295.4	292	293.1	339.5	362.1	335.2	305.1	347.8	269.4	320.3	321.4	219.6	275.6	252.1	279.8	280.9	279.4	320.1	243.9	285.6	188.6	259.3	266.5	1278	1474	1582	1706	2304	2226	2505	2276	2219	2042	1670	1586	1534	1587	1523	1550	1610	1606	1661	1721	1481	1263	1235	1054	968
56	477.5	415.3	467.4	440.7	394.2	330	333.5	380.5	348.1	368.4	297.4	336.2	347.1	301.4	329.5	355.7	322.7	304.7	304	305.4	343.9	426.8	1595	1706	1647	1848	1648	1818	1705	1900	2118	2004	2102	2009	2205	1991	2122	1906	2176	2340	2380	2091	2015	1953	2038	2289	2126	2238	1775
57	358.4	348.3	344.3	346.9	361.5	365.5	309.1	339.5	379.5	363.9	393.9	312.4	340.4	303.8	312.2	309.3	273.9	233.5	296.4	309.9	318.9	331	296.4	305.1	262	273.8	281.8	307.2	312.1	311.1	301	333.4	334.4	305.9	279.2	329.2	281.5	271.8	266.2	1346	1163	1266	1408	1490	1549	1613	1197	1031	1375
58	268.2	249.5	274.4	247.6	261.6	262.8	281.7	251	309.4	269.5	221.4	234.1	230.3	167.3	216.1	201.7	195.5	180.8	229.6	226.9	243	268	179.3	180.9	212	176.9	191.5	217.9	207.7	207	208.3	202	171	936.9	870.4	1034	962.6	1042	971.8	1376	1189	1293	1340	1306	1414	1494	1491	1259	1390
0	281.2	248.6	297.8	284.1	315.1	285.8	263.6	301.5	300.2	256	247	259.8	254	260.2	266	303.1	308.6	248.8	269	261.1	204.5	192.7	242.7	226.4	241.2	259.5	288.5	230.8	260.2	229.3	253.1	227.6	265.6	259.9	251.1	281.5	264.9	260.8	265.9	264	271	270.6	301.2	313.8	263	319.3	300.1	287.3	365.5
59	273.7	287.4	253.6	254.8	311	303.8	291.4	306.5	256	232.8	212.9	293.6	224.5	232.6	235.3	218	212.1	216.9	213.5	200.7	246.6	204.9	218	216.7	253.9	241.8	147.7	249.4	260	226.9	214	195.4	180.8	281.2	252.5	207.4	210.3	219.1	188.4	187.7	249.2	228.2	228.5	221.1	207.5	194.5	228	218.8	243.5
60	313.4	311.8	288.6	283.8	330.9	254	237.2	295.5	259.8	241.2	222.9	275.1	315.2	245.7	297.1	236	300.6	334	261.2	279.6	235.4	217.2	257.5	326.1	284.8	250.1	287.8	252.7	257.1	299.6	273.8	230.1	242.9	285.7	284.8	312.8	277.2	350	1569	1748	2098	2379	2547	2571	2588	2568	2137	2468	2226
61	308.5	258.8	252.6	246.5	311.9	258.7	271.8	253.8	264.5	236.9	269.2	244.8	275.1	236.4	240	243.5	235.4	235	303.7	273.1	219.6	233.9	185.2	175.3	204.4	240	223.8	205.4	199.9	229.5	195.1	205.8	211.2	246	231.8	267.4	268.9	213.4	235.4	232.5	256.9	249.4	255.5	275.3	247.8	224	230.4	239.9	280.9
62	277.7	273.1	306.9	295.9	305.9	297.6	314.1	295.6	256.4	304.2	293.5	277.2	237.1	264.2	309.4	299.9	309.2	281.1	308.4	343.6	298.5	264.6	279	339.6	303.4	296	293.7	309.5	296.4	290.1	297.7	327.1	1022	1256	1049	1352	1263	1437	1144	1538	1399	1617	1455	1604	1558	1587	1907	1920	1705
63	317.1	278	291	329.9	416.6	322.5	349	286.1	375.6	329.2	341.8	290.1	340.4	292	287.4	328.2	333.6	286.6	317.7	363.6	347.9	374	358.4	364.8	366.7	328.7	350.2	385	328.5	335	328.8	346.7	356.2	326.3	305.4	366	372.8	351.8	320.8	365	398	372	359.5	399.8	444	396.9	368.3	369.5	383.2
64	358	337.4	348	332.7	339.4	301.3	254.4	292.7	359.3	248.2	287.6	278.2	270.7	292.2	282.4	284.4	252	281.4	254.8	300.5	276.6	311	234.8	220.8	235.1	282.5	243.4	243.5	260.1	236.4	259.1	229.9	250.4	219.5	201	262.4	228.9	238.4	235.4	282.4	221.9	244.1	219	219.9	214.6	184.2	214.9	236	241.1
65	276.3	228	236.8	193.8	238.2	261.4	271	239.5	259.9	213.7	213.5	254.8	261.8	215.6	225	216.2	241	212.5	232.7	285.2	209.2	187.2	194.8	255.7	224.2	287.3	202.2	180.3	241.8	219.7	281.8	198.3	206	195.4	235.4	303.5	235.7	197.2	211.8	298.3	233.3	259	227	245.4	252.6	259.7	234.2	213.6	265.5
0	400.7	333.9	341.4	310.5	365.3	294.4	320.8	348.5	271.5	285.2	330.5	298.4	336	272.8	295.3	274.5	264.2	321.7	310	288	288.5	287.8	304	280.3	248.8	218.6	236.9	287.5	294.8	240.1	294.3	262.3	282.4	346.3	288	303.5	281.9	288.3	390.4	1312	1247	1384	1294	1223	1220	803.5	1120	1546	1113
66	304.7	285.5	312.3	264.9	236.9	265	209.2	297	235.6	311.7	244.8	311.9	255	287.1	294.5	240.3	388.5	228.5	350.2	332.1	340.9	293.7	292.3	287.7	293.5	260.7	218.4	249.6	293	221.4	246.9	234.9	278.4	241.5	263	236.6	264.2	236	262.5	224.8	249.1	242.7	191.5	220.8	231.8	226	271.2	258.3	227
0	611.3	575.6	513	368.5	330.2	NaN	NaN	NaN	NaN	NaN	NaN	NaN	NaN	NaN	NaN	NaN	NaN	NaN	NaN	NaN	NaN	NaN	NaN	NaN	NaN	NaN	NaN	NaN	NaN	NaN	NaN	NaN	NaN	NaN	NaN	NaN	NaN	NaN	NaN	NaN	NaN	NaN	NaN	NaN	NaN	NaN	NaN	NaN	NaN
67	340.7	359.2	387.5	343.1	330.3	325.8	344.3	335.2	319.4	279.2	363.8	316.7	269.6	245.4	292.1	272.6	230.4	290.9	236.3	261.3	212.5	226.2	208.3	204.4	193.3	190.6	156.4	245.2	185.8	177.7	193	195.5	186.9	193.2	165.7	247.5	169	209.4	137	125.5	163.2	159.4	154.9	159.2	162.7	105.1	126.4	113.8	144.3
0	256.1	188.4	193.2	216.1	174.7	140.1	146.5	181.5	142.7	171	220	162.4	139.8	178	145.5	147.7	136.6	154.5	156.7	130.3	125.2	195.2	180	177.9	180.3	153.2	168.3	151	120.6	141	161.7	129.1	138.3	156.8	144.9	165	130.7	132.3	NaN	NaN	NaN	NaN	NaN	NaN	NaN	NaN	NaN	NaN	NaN
68	373.1	382.4	323.1	372.5	348	316.4	326.6	300.1	316.6	222.1	229.4	264.8	234.9	261.3	214	242.8	271.8	274.8	287.1	280	253.8	245.8	227	241.8	215.8	239.8	185.5	232	295.7	1459	1045	807.5	842.1	861.8	852.9	600.6	512.4	710.4	NaN	NaN	NaN	NaN	NaN	NaN	NaN	NaN	NaN	NaN	NaN
69	202.4	158.5	206.6	176.1	216.7	187.9	179.7	171.2	151.9	200.6	196.3	191	155.7	130.9	150	149	158.1	153.7	139.1	177.9	145.5	156.8	155.8	168.8	132.2	182.5	138.3	143.2	179.6	186.7	161.4	130.4	172.7	176.4	185.8	165.4	192.3	177.2	156	167.9	124.6	197.3	192.3	142.5	187.3	135.7	160.6	492.9	479.2
70	800.3	700.5	692.5	491.7	428.5	426.7	515.5	596.5	432.4	426.3	468	427.5	377.3	452.2	339.5	307.8	362.9	257.8	300.6	274.4	258.2	254.4	264.7	281	280.1	313.1	311.5	249.3	277	265	263.9	288.6	296.5	279.9	275.9	300.9	270.7	281.5	213.3	252.2	249.8	250.6	251.6	243.5	280.7	286.3	244.3	261.2	292
71	412.2	464.6	373	462.5	481.7	362.1	324.2	341.9	361.3	377.8	294.6	367.9	364.7	419.8	288.7	302.3	275.2	287.3	288	304	277.5	266.1	303.3	242.6	298.4	297.4	614.9	1535	1447	1780	1531	1489	1417	1878	1755	2105	1869	1802	2067	2060	2186	2442	2101	2155	2200	1936	1821	1836	1922
72	750.9	541.9	518.5	628.8	444.3	374.2	360.2	268.8	287.8	297.9	274.3	317.3	279.6	287.4	267	284.2	312	263.7	222	258.9	236.9	234.3	260.3	189.8	197.8	232.3	225.1	205.7	249.5	246	226	207.9	226.5	216.3	236.9	273.7	234.4	243.4	245.6	299.3	235.9	258.6	262.5	265	285.5	234.8	280.5	395.9	1143
73	1022	871.8	663.5	782.1	589.2	411.3	355.3	359.1	301.4	475.5	396.4	364.4	306.5	275.7	286.8	259.1	286.3	332.6	342.4	323.2	275.7	244	271.4	285.8	249.9	268.8	250.6	215.1	323.4	265.5	263.1	281.9	228	287.1	269	258.8	277.5	270.5	243	273.3	275.3	302.1	356.6	292.5	236.5	283.6	277.7	278	276.5
74	215.9	227.9	299.9	218	233	231.8	333.3	241.2	214.8	199.4	192	226	200.3	225	185.2	181.4	172.1	208.1	185.6	210	167.3	203.9	194.6	180.1	227.6	186	652.6	667.9	557.6	516.1	656.9	594.2	560.6	591.5	580.1	657.3	676.1	737.1	641.7	516.7	574.5	479.5	769.7	705.5	649.4	767.4	581.5	545.2	724
75	265.2	257.7	228.7	219.7	217.4	181.3	283.6	194.5	181	192.9	257.5	244.8	213.3	226.6	206.5	238.9	206.6	224	239.7	204.1	223.8	257.3	643.7	465.9	541.5	397.2	430	344.2	494.4	352	474.1	450.8	376.6	555.3	412.9	445.6	468.7	424.5	417.6	501.8	446.8	501.7	439.3	405	508.4	480.9	582.1	407.1	541.9
76	490.3	422.2	458.6	411.8	392.5	444	412.5	414.3	420	310.7	376.1	420.3	345	356.6	370.3	369.6	335.2	385	347.2	322.5	267.2	286.8	283.3	299.1	302.6	308.9	294.4	318.5	1124	1216	1341	1597	1541	1472	1312	1550	1569	1452	1685	1590	1600	1469	1450	1388	1314	1325	1273	1369	1263
77	461.3	503.9	497.7	552.4	599	546.5	615.5	562.9	603.4	596.9	552.5	547	519.1	491.5	510.5	475.6	509.2	480.9	470.9	428.4	456.8	387.9	367.1	485	1180	1213	1230	1146	1027	1054	1030	1037	1069	1154	980.9	1069	1188	1101	1223	1295	1263	1429	1410	1403	1441	1462	1293	1731	1453
78	331	218	278.5	260.3	233.5	251.9	236.7	261.5	189.7	210.9	170.3	238.8	199	221	217	203.9	200.5	181.5	219.7	207.8	187.2	211.7	201.9	199.7	206.1	274	874.5	1242	974.4	1112	1145	884	1072	880.7	1047	1330	953.5	1085	1351	1807	1409	1557	1619	1266	1546	1531	1655	1871	1508
0	1149	1145	1199	1107	932.6	1067	909.6	855.6	795.1	779.9	672.9	652.6	628.6	556.7	581.5	415.6	429.7	371.9	415.2	405.4	427	430	447.3	649	501.7	602.7	562.7	592.9	1249	1081	1082	1149	1417	1597	1358	1264	1135	1162	1005	768.4	NaN	NaN	NaN	NaN	NaN	NaN	NaN	NaN	NaN
79	314.1	249.5	301.3	258.8	311.9	267.4	227.5	261.4	292.9	281.3	273.8	255.8	322.3	285.9	293.2	273.7	306.9	281.7	323.5	297.5	279.6	326.8	304.7	292.3	286.4	279.8	292.8	246.3	278.8	256.3	342.6	289.1	307.4	341.2	272.7	334.4	311.8	302.6	349.5	337.7	370.7	367.9	407.9	366.3	410.1	334	392.3	295.9	338.3
80	346.3	334.8	329.2	314.9	324.9	321.1	283.2	340.1	321.6	440.7	338.6	391.8	323.8	339.5	350.2	352.5	341	357.1	330.9	368.7	324.7	348.4	330.1	309.5	369.9	369.1	381.8	389.9	344.5	374.8	352.4	345.7	277.4	315.4	327.7	380	338.4	281.9	311	325.7	324.7	347.3	386.9	281.7	338.2	312.5	355.3	398.7	381.5
81	288.3	249.2	270	247.8	276.2	238.5	219	217	196.9	197.7	262.5	167.5	244.8	212.6	239.2	199	203.3	241.9	200.7	194.9	196.3	196.6	203.4	186.6	164.7	222.5	196.9	148.4	194.4	163.3	174.7	197.6	171	196	190.5	211.9	208.2	197.5	266.7	235.7	222.2	677.8	1627	1736	1640	1650	1454	1736	1660
82	404.2	434.4	363.7	376.9	437.3	423.7	400.4	317.3	292.2	344.1	301.6	329.4	323.2	306.2	269.4	299.5	321	371.6	315.4	289.3	283.9	278.2	298.2	344.5	347.5	331.7	315.2	300.7	404	325.4	326.8	325.6	317.7	318	282.9	353.1	331.4	336.8	346.3	360.5	372.9	330.6	344.7	363.9	302.3	356.5	339	345	349.4
83	222.7	196.6	204.2	231.1	183.5	221.7	184.3	214	144.6	260.6	208.4	243.5	257.7	247.3	227.7	201.4	270.9	210.6	280.9	230.7	231	259.6	289.8	206.8	251.7	261.6	277.3	287.7	244.2	326.1	266.5	318.5	328.2	364	364.8	343.5	316.7	1173	1158	1536	1938	1776	1515	1669	1664	1615	1647	1719	1774
0	889.3	810.2	784.2	742.5	785.3	785.1	519.2	389.7	289.9	351.3	345	268	310	285	224.8	298	283.5	303.7	256.8	241.6	231.3	275.7	239	218.2	226.4	258.3	240	218.3	207.4	209.6	205	228.7	227.2	184.4	205	199.4	205.9	192.1	239.5	221.5	225.1	262.5	230.2	211	240.8	223.1	232.3	217.6	206.9
0	703.3	828.8	886	844.9	660.8	865.5	776.2	596.7	432.6	379.2	397.5	329.8	352.1	335.8	249.5	309	306.2	243.3	378.4	293.1	301.1	242	256	274.8	231.7	216.5	216.8	211.7	203.5	254.8	224.9	246.6	234.5	210.8	264.9	211.5	243.3	199.6	244.5	271.1	239.3	265.9	223	229.4	279	279.8	245.8	214.8	258
84	500.9	477.2	435.9	474.2	414.6	491.3	468.9	445.3	504.5	415.9	430.6	470.6	503.5	554	447.1	468.6	460.8	418.6	388.5	562.9	471.5	486.4	468.4	570.2	469.8	978.7	1080	1373	1107	866.3	1027	1249	1157	1230	1242	1471	1344	1797	1745	1491	1483	1404	1435	1630	1877	1633	1432	1983	1745
85	298.1	293.4	274.2	234.7	207.1	215.5	205.4	203.5	202.6	211.7	173.8	193.9	202.5	223.3	153	175.5	161.3	146.7	152	136.7	167.5	133.5	126.8	131.1	146	163.9	147	149.6	148.2	149.2	158.5	161	701.9	885.7	756.6	862.2	806.5	824.5	717	938	869.3	892.9	890.3	1097	1131	1169	1264	1130	1099
86	1832	1675	1626	1443	1373	1094	1246	1424	1527	1178	1127	853.2	769.5	590	790.1	734	624.8	608.7	622	672.7	598.9	636.7	585.9	555.9	632.4	715.9	670.9	747.3	695.5	589.8	571.8	572.1	585	641	510	554.8	488.1	514.5	433.4	559.4	401.5	419.6	377.5	485.8	459	411.5	426	451.9	466.3
87	296.6	274.2	323.7	289.1	276.5	311.4	281.3	221.7	274.2	283.6	257.3	276.8	225.3	250.7	271.8	256.7	281.2	286.2	284.5	262.1	274	307.1	224.3	255.7	269.7	286.2	261.6	203.7	248.6	304.2	221.9	245	236.2	270.2	256.7	227.2	273.2	277.8	292.4	296.7	254.7	304.8	260.7	231.8	266.9	271.9	247.1	256.3	293.8
88	363.1	393.8	296.9	319.7	302.9	307.9	282	306.5	223.8	219.2	236.6	238.5	247.5	284.7	226.1	205.7	183.8	151.4	186	214	178.5	169	155.5	171.4	173.9	166.9	151.1	188.5	167.6	185.6	130.5	142.8	170.9	155.1	148.9	190.1	602	788	844.7	841.1	1026	1068	1017	895.9	1040	987.5	930.4	1163	994.9
89	514.1	505.3	501.5	468.2	524.2	499.1	463.1	471.1	486.7	482.3	457.4	469.6	474.4	543.4	527.9	503.6	460.6	466.2	450.7	481.1	495.7	554.1	525.5	489.2	570.8	598.2	510.8	455.7	451	495.5	1340	1394	1371	1616	1536	1608	1427	1450	1553	1783	2524	2553	2611	2845	2759	2894	2635	2615	3008
90	299.4	296.4	270	303.8	353.4	283.7	258.9	235.5	270	257.6	225.8	243.7	213.7	271.5	237.4	246.8	249.9	202.1	210.2	182.6	213.9	218.9	183.5	220.8	227.4	181.6	161.9	190.2	182.4	186.1	163.5	211	304	997.9	902	996.4	1248	1358	1569	1570	1530	1595	1482	1385	1576	1464	1928	1939	1651
91	698.3	690.2	647.8	603.4	539.4	711.2	730.9	672	587.5	568.3	650.5	597.4	597	406.2	272.4	281.7	222.5	186.6	218	253	209.9	216.5	215.8	238.8	243.5	194	164.5	185	239.7	187.8	188.5	191.1	200.9	256.4	243.1	150.8	211.1	182.4	180.9	178.1	224.4	155.5	190.5	614	776.2	872.3	982.7	999.7	1022
92	166	204.1	168.1	230.9	193.2	192	156.9	148.1	180.2	180.5	147.2	134	156.3	143.2	113.8	173.9	144.1	147.5	141.8	136.9	111.6	131.8	438.8	514.2	456.2	457.7	438.3	421.4	411.5	417	470	454.7	453.5	536.5	427.7	496.2	466.2	498.3	458.9	512.8	448.2	536.6	488.3	546	535.2	526	513.1	502.4	575.5
93	263.4	316.5	224.5	233.9	291.4	273.4	220.5	265.1	218	266.8	241.2	248.6	232.3	227.6	237.8	212.5	220	225.5	245.6	252.9	260.8	238	337.1	299.8	298.8	260	254	235.2	227.7	242.5	262.6	231	215	219.9	173.6	187	222.9	222.6	199	205.3	238.2	224.3	239.5	200.9	241.4	242.5	216	1569	1401
0	272.5	248.4	NaN	NaN	NaN	NaN	NaN	NaN	NaN	NaN	NaN	NaN	NaN	NaN	NaN	NaN	NaN	NaN	NaN	NaN	NaN	NaN	NaN	NaN	NaN	NaN	NaN	NaN	NaN	NaN	NaN	NaN	NaN	NaN	NaN	NaN	NaN	NaN	NaN	NaN	NaN	NaN	NaN	NaN	NaN	NaN	NaN	NaN	NaN
0	689.3	550.8	645.1	586	539.3	524.5	601	570.2	499	500.9	513.8	429	490.2	462.5	488	488.5	415.6	382.8	371	425.7	404	450	452	421.5	509.5	392	442.8	433.3	407.5	487.1	398.8	442.8	431.9	468.3	486	462	571.5	558.5	554.3	519.2	537.5	543	626.2	511.8	571.8	508.3	605.3	NaN	NaN
0	161.5	171.3	207.3	NaN	NaN	NaN	NaN	NaN	NaN	NaN	NaN	NaN	NaN	NaN	NaN	NaN	NaN	NaN	NaN	NaN	NaN	NaN	NaN	NaN	NaN	NaN	NaN	NaN	NaN	NaN	NaN	NaN	NaN	NaN	NaN	NaN	NaN	NaN	NaN	NaN	NaN	NaN	NaN	NaN	NaN	NaN	NaN	NaN	NaN
94	488.9	474	442.7	474.9	429.5	451	456.7	426.4	382.5	453.3	378.2	398.3	405.7	432.3	425.4	394.3	399.9	460.9	399.3	380.7	371.9	351.4	390.4	417.4	382.7	366.3	488.5	366.7	371.8	401.3	377.4	447.3	380.4	374.9	403.3	407.3	376.9	444	422.1	417.8	416.3	407.9	419.4	424.3	477.3	450.4	418.8	435.8	418.9
95	761.5	692	595	647	606.7	587.4	650.6	725.8	648.7	533.1	556	511.5	640.5	494	520.3	525.8	456.3	527.7	516	522	469	452	418	471.5	392	461.3	405.5	470.6	463.7	440.2	462.5	436.3	460.1	411.5	473	471.5	454.2	446.3	495.5	456	461.6	411.2	474.7	491	410.5	370.8	410.5	489.2	452.7
96	257.5	261	237.1	245.6	281.7	254.4	252.9	281.8	206.5	204.8	198.1	284.6	210.7	170.3	221.1	222	238.9	235.1	242.5	218	167.5	186.3	192.2	213.5	155.2	208.4	184.9	219	209.6	178.8	214	183.5	180.5	214	813	1068	1180	1486	1598	2028	2140	1976	1723	2012	1840	1995	2144	2174	2134
97	166.2	160	188.1	141.6	153.6	191	156.6	149.6	186	134.4	123.7	117.5	180.8	94.52	117.8	130.5	132.8	131.3	116.9	112.5	104.5	104.2	154	147.7	186.5	184.8	138.5	288.4	343.3	428.8	475	494.2	466.2	464	357.3	NaN	NaN	NaN	NaN	NaN	NaN	NaN	NaN	NaN	NaN	NaN	NaN	NaN	NaN
0	250.9	333.1	306.9	251.2	253.3	245.2	223.1	224.8	219.6	241.5	210.3	184.3	190.4	192.3	222.2	203.7	215.7	292.9	474.2	395.2	393.9	396	371.8	364.8	367.4	362.1	299.1	302.7	338	286.5	386.5	344.3	330.8	368.9	327.2	397.6	386.5	397.7	314.8	432.8	468.5	440.5	461.5	476	404.3	521.5	472.1	453.1	436.3
0	142.5	178.5	136	182	118.5	106.5	131.6	110.5	168.5	174.3	134.9	154.3	NaN	NaN	NaN	NaN	NaN	NaN	NaN	NaN	NaN	NaN	NaN	NaN	NaN	NaN	NaN	NaN	NaN	NaN	NaN	NaN	NaN	NaN	NaN	NaN	NaN	NaN	NaN	NaN	NaN	NaN	NaN	NaN	NaN	NaN	NaN	NaN	NaN
98	301.9	317.3	234.9	243.6	312.9	260	265.5	259.5	243.9	243	262	222.5	248.4	278.5	244.6	310.1	244.9	306.1	310.5	342.1	270.5	294.4	295.8	333	280.4	323.3	304.9	281.1	285	317	301.9	314	317.9	283.9	319.7	283.1	293	264.2	263	242.5	277	308.3	295.5	338.6	271.4	337.3	266.1	296.9	287.1
0	330.9	387	338	304.4	324	277.5	270.6	287.7	316.5	285.1	205.6	246.9	241.8	209	228.8	229.2	483	384.5	367.6	436.1	370.5	367.7	370.5	357.5	353	367.7	364.5	337.8	343	324.5	311.4	394.8	362.2	379.3	372.3	318.7	363.4	439.7	388	518.2	536.3	494	523.7	578.5	572.3	513	549	494.3	515.4
99	267.9	272	238.3	315.9	214.7	237.1	203.5	253.9	237.2	264.5	258	318.1	291.4	249.4	285	249.9	325.6	370.8	310.9	320.6	331.5	335.4	259.5	333.9	295.3	301.4	273.6	317.8	251.3	285.5	291	362.9	332.1	277.4	289	350.4	318.4	342.3	340.1	375.4	329.5	328.4	308.9	276.3	265.4	283.9	318	268.4	242
100	401.8	334.5	281.1	307	289.9	273.8	249.5	241.3	246.5	253.4	265.1	286.6	263.7	212.6	221.8	263.8	253.2	201.7	272.3	212.6	191.2	229.9	230.6	455.9	1231	1791	2187	2209	2456	2392	2182	2274	1932	2028	1957	2536	1658	2169	1953	2008	2168	2284	1940	2135	1908	2207	1732	2081	1789
101	271.7	248.4	242.9	220	247.3	263.7	193.7	237.8	232.2	254.7	212.1	195.3	203	246.5	251	208	230.3	183.7	794.8	1515	1926	2530	2395	2579	2393	2202	2384	2270	2397	2174	2360	2329	2333	2252	2006	2132	1951	2064	1994	2133	2154	1766	1770	1662	1580	1499	1332	1407	1386
0	404.6	347.8	372.7	342.6	288.4	305.7	378.1	297.8	350.5	293	341.9	252.5	317.9	349.3	303.3	273.9	301.3	244.4	277.4	265.2	297.6	255	257.5	196.1	245.7	271.6	260.5	220.5	264.9	1274	1876	2162	2100	1936	1664	1563	1481	1611	1427	1705	1489	1724	2024	1822	1973	1698	1916	1897	1760
102	276.2	305.7	288.9	259	280.9	238.5	200.5	246.5	186.8	221.1	223.3	269.5	177.1	292.5	210.8	214	211	196.3	201.7	162.4	212.2	215.4	179	220	161.7	250.5	194.1	156.5	185.7	179.5	189	166.7	173.4	175.3	169.5	162.7	171.5	195	195.4	192.7	151.7	165.4	155.2	206.5	165.2	160.5	210.9	829.5	1158
103	358.6	195.9	297.5	366.4	265	281.4	219.9	175.2	190.4	263	218	177.4	181.1	236.8	189.4	190.5	183.8	222.1	206.9	183.2	260.6	232.9	1062	1122	1560	1793	2307	2462	2509	2307	2309	2402	2258	2238	2001	2214	2002	2248	2217	2221	2360	2316	2394	2348	2247	2110	2004	1683	1743
104	281.3	241.4	232.4	271.5	270.5	275.9	256.4	229.6	269	253.3	206.3	222.6	216.2	206.6	231.5	245	220.5	201.7	233.3	248.5	271.8	249.4	250.8	241.2	236.3	190.8	214	246.1	265.5	227.9	233.3	204.3	208.9	199.8	244.8	189.1	196.1	220.5	191.7	212	180.4	180.3	233.1	269.6	873.2	829	963	905	1049
105	187.1	220.7	188.9	158.8	132.1	181.5	180.9	154.9	157	160	215	173.9	170.8	228.5	153.8	158.7	182.7	157.3	113.3	110.2	171.6	181.9	154.1	104.7	137.3	158	208.2	143.6	170.1	147.7	166.2	204.3	178.5	150.8	172.7	196.8	164.2	125.1	219.9	211.5	129.2	152.2	186.2	155.8	145.6	162.6	200.1	157.7	173.6
0	NaN	NaN	NaN	NaN	NaN	NaN	NaN	NaN	NaN	NaN	NaN	NaN	NaN	NaN	NaN	NaN	NaN	NaN	NaN	NaN	NaN	NaN	NaN	NaN	NaN	NaN	NaN	NaN	NaN	NaN	NaN	NaN	NaN	NaN	NaN	NaN	NaN	NaN	NaN	NaN	NaN	NaN	NaN	NaN	NaN	NaN	NaN	NaN	NaN
106	198.3	176	222.2	163.3	237.9	209.5	167.4	189.7	226.1	231.7	213	192.2	230.5	222.6	178.5	233.5	198.5	202	180.1	247.7	216.3	252.5	181.9	208.9	154.6	221.1	166.7	275.4	186.9	220.3	173.8	198.9	189	235.8	190.9	230	241.6	206	218.8	170.6	281.8	181.9	219	181.2	184.9	252.4	184.6	199.5	195.5
107	288.6	213.7	228.6	204.4	200.1	231.2	216	199.5	188.1	186.5	229.5	243.8	226.7	182.9	220.1	196.1	209.7	263.9	161	178.1	199	196.5	235.3	234.1	174.2	233	187.8	152.2	207.5	143.6	204.6	180.5	219.9	143.6	168.6	221.1	191.4	189.6	222.5	293.1	215.9	144.4	207.6	225	178.1	176.2	230.1	216.8	228
108	201.2	218.8	249.2	219.1	152.1	256.9	196.5	279.1	231.2	185.5	210.7	205.1	186.1	199.1	245.7	222.6	197.8	209.3	148.4	206.8	166.9	182.6	165.4	213	202	210.5	153.4	173.6	215.9	183	167.5	145.6	136.4	142.2	217.1	186.9	163.1	153.8	196.6	195.5	223.1	220.1	217.5	233.6	200.5	172.2	172.6	163	169.9
109	164.7	147.7	167.1	183.1	193.5	171.5	181.8	175.5	208.4	150	171.9	181.5	164.1	118.6	123.4	151.5	172.9	149.1	168	137.5	154.7	136.2	146.5	166.6	188.4	147.5	165.8	131.5	158.5	131.4	144.4	185.3	156.3	145.5	178.5	152.9	138	165	449.3	495.2	557.5	777.7	762.2	813.6	622	723.1	692.5	598.5	798.5
110	378	306.9	444.9	361.4	345.9	346.3	342.8	322	342.3	278.5	285.4	348.1	325.5	293.6	311.7	346.8	319.7	358.2	316.3	335.2	367.5	271.5	351	225.6	257.1	240.9	334.7	274.2	338.3	964.2	1069	1073	1118	1374	1322	1117	1250	1426	1293	1563	1574	1806	1403	1659	1696	1491	1497	1787	1938
0	323	225.5	248.8	229.6	209.5	219.5	220	208	NaN	NaN	NaN	NaN	NaN	NaN	NaN	NaN	NaN	NaN	NaN	NaN	NaN	NaN	NaN	NaN	NaN	NaN	NaN	NaN	NaN	NaN	NaN	NaN	NaN	NaN	NaN	NaN	NaN	NaN	NaN	NaN	NaN	NaN	NaN	NaN	NaN	NaN	NaN	NaN	NaN
111	199.9	192.5	202.9	252.9	222.2	176.3	189.5	163.8	165.3	184	154.9	158.9	151.8	154.2	133.4	168.2	172.4	153.1	146.4	210.7	128.5	153	129.4	147.5	141.6	159	137.7	136.6	135.3	126.4	149.8	123.3	135.8	146.1	151.9	123	123	113.2	151.4	124.4	153.5	123.7	109	115.2	115.9	120.8	151.4	119.5	144.9
112	341.7	283.3	280	356.5	336	385	357.7	295.3	219	283.6	365.3	370.8	309.5	267.8	272.2	301.5	329.2	316.8	268.6	250.3	271.8	316.4	234.9	296.8	264	269.2	285.3	266.5	240.4	245.8	249.1	303.5	259.9	280.8	276.4	248.4	272.3	269.1	230.6	244.6	249.5	271.5	334.4	322.9	397.8	770	595	851.7	935
113	274.9	292.7	306.7	275	282.5	302.6	282.1	253.4	271.7	279.3	306.8	305.9	261.1	294	222.1	247.7	253.1	239.1	240.5	243.7	244.3	256	270.1	225.2	237.9	252.5	250.9	238.2	252.4	258.1	246.6	230.7	268.4	222	232.8	209.2	273.6	243	223.1	255.9	229.8	262.5	253.9	272.7	263.1	259	550.6	1004	1046
114	282.4	287.4	399.5	328	286.3	238.6	301	234.6	254.7	243.4	243.9	244.8	217	209.8	173.5	206.1	210	236.3	228.2	214	805	817.3	738.5	934.1	731	605.2	701.4	780.9	673.5	695.5	881.4	869.4	829.6	911.5	782.4	748	642.7	646.4	655.4	687	754.5	624.4	675.1	857.2	851	917.5	979	882.7	808.3
0	414.4	367.9	372.8	389	404.2	347.1	385.8	441.5	421.1	391.1	346.8	358.6	340.5	374.6	385.1	365.6	354.4	388.7	434.1	416	406	461	410.9	489.5	441.5	422.4	397.1	381.2	403.3	410.1	443.7	433.7	466.3	462.7	379.7	439	411.4	381.9	383.1	375.4	437.9	475.2	350.8	392.3	459.3	430.8	414.7	444.6	461.7
115	186.7	191.3	255.7	218.7	185.3	173.5	185.7	165.8	186.9	184	158.1	141.9	170.7	128.4	159.5	193	176.2	180.8	623.1	617.2	658.9	716.5	612.1	600.3	637.5	571.4	567.6	549.5	579.9	533.9	614.4	617	571	646.6	610.1	694.5	734.4	740.1	846.5	869.9	884.4	919.5	700.7	720.4	610.5	597.9	440.2	487	401.7
0	296.8	217.1	266.7	302.8	240.4	252.7	278.4	277.5	243.2	240.5	213.9	236.7	250.1	260.1	209	232.6	246.1	234	230.3	221.3	195	224.9	221.6	220.4	229	205.5	214.4	234.5	250.4	171	225.8	195.8	240.3	268.5	250.1	256.9	251.2	193.8	201.3	189.5	183.1	233.4	177.4	240.5	226.5	177.8	239.5	211.8	210.6
116	359.7	308.5	303.7	295.9	248.4	305.3	236.8	220	259.6	307.7	234.9	238.7	285.7	218	238.7	228.8	267.2	215	220	239.9	271	262.9	244.8	230.9	230	218.2	232.9	274.1	238	249.8	231.8	713.3	756	840.5	616.8	614.8	528.9	627.8	437.8	527.5	544	451.6	336.9	749	NaN	NaN	NaN	NaN	NaN
117	283	282.8	327.5	263.1	279.6	292.8	236.7	282.8	248.5	220.1	267.4	266.3	282.4	251.7	298	312.4	271.7	234.5	256.3	261.7	225.6	246.8	273.9	863.7	996.3	1008	825	844.7	835.5	968.4	817.1	900.3	741.5	788.5	780.9	845.3	805.5	938.4	840.9	802.4	811	822.5	702	612.8	539.9	579.1	456.1	497.7	582.6
118	240.3	209.2	207	183.8	149.5	213.8	163.7	139.7	187.2	162.4	133.6	165.4	141.2	159.8	176.5	187.1	175.3	148.1	137.7	133	144.4	154.3	128.6	170.6	171.1	165	111.2	183.4	147.9	161	177.7	132.7	154	191.1	129.6	143.1	182.1	225	152.9	151.2	173	186.5	162.7	168.4	184.2	157.5	190	743.5	659
119	308.7	265.2	329.4	289.8	315.5	260.7	256.3	286.4	308.7	263.5	281.3	250.4	252.5	250.2	272.7	269	253.6	228.2	241.3	294.4	648.6	842	667.5	762.1	601.5	760	837.3	936.4	839.1	715.9	778.8	932.7	914.1	899.9	926.1	859.8	646.4	528.2	399.5	608.1	539.3	586	752.9	709.6	NaN	NaN	NaN	NaN	NaN
120	550.6	526.4	488.4	409.1	306.1	257.3	327.8	342.2	253	244.9	230.2	199.3	253.6	186.4	245.5	230.7	217.4	214.1	336.3	675.2	755.8	908	845.5	859.4	817.9	800.1	853.9	837.5	752.3	799	885.9	953.7	969.8	917.7	1009	823.3	839.9	809.2	872.3	858.4	962.7	960.3	853.2	904.5	909.7	914.4	844	952.7	968
121	278.1	307	299	268.7	335.5	184.6	310.6	279.1	306.6	292.6	334.6	322.5	248.2	308.7	265.6	289.1	309.7	301	269.1	259	293.4	247.3	265	292.3	226.4	280	275.7	247.1	210	269.3	225.1	258.4	344.5	253.1	289	248.8	248.9	340.6	245.7	272.1	186.4	273.3	227.2	190.3	245	209	162.5	221.6	233.5
122	504	463.5	448	419	545.5	444	417	449.5	397.2	458.6	431.3	419.9	438.4	431.9	460.7	424.5	494.7	476.2	453.5	435.5	446.7	426.5	434.2	509	434.8	432	502.1	465.3	416.8	473.4	524.9	471.5	436	479	489.9	524.3	431.7	405	442.4	433.6	420.1	397	467.7	532.9	407.9	550.5	655.6	535.7	487.4
123	436.9	406.6	372.5	379.4	325.4	303.8	275.8	314.8	259.9	255.5	222.3	254.1	183.8	205.4	208.1	191.6	185.9	343.4	636.9	657	641.1	722	719.3	909.3	831.7	841.4	991.2	771.2	764.3	721.5	841.8	924	805.7	922	799	823	800	868.8	865.5	839	866.7	871.5	883.8	819.5	843.3	848.3	869	870.4	899.2
124	350.9	402.6	395	399.6	346.5	360.3	353.5	361.6	402	372.6	432	384.5	344.8	354.4	364.2	347.5	413.6	323	348.3	348	395.4	382.9	353.7	307.5	344.4	352.5	369	403.3	393.2	357.1	387.7	340.8	357.3	429.8	371.9	363.4	391.9	457.6	378.1	407	366.8	430.5	1351	1516	1588	1787	1819	2014	1695
125	375.4	383.7	442	409.7	382.4	349.6	386.7	351.9	396.1	376.1	337.4	383.8	383.1	407.6	384.6	381.9	402.5	352.8	346.1	399.8	385.6	399.4	365.5	377.4	353.4	406.9	365.4	336.1	384.4	398.6	371.9	327.5	392.9	381.5	380.3	365.7	373	428.6	367.5	378.5	384.5	371.4	1164	1669	1578	1783	2004	2113	1618
126	234	182.5	165.9	202.5	195.5	163.6	201	274.8	186.3	186.5	226.2	241.7	214.4	207.5	199.7	222.2	231.2	225.7	202	207.5	217.7	248.3	220.2	225.8	192.4	243.3	230.8	173.8	204.4	191.3	203.7	220	218.2	221.1	214.8	190.3	169.5	163.4	139.3	159.7	183.4	236.5	145.1	188.6	169.1	193.4	174	190.8	179.5
127	221	208.4	214.3	196.7	190.2	168.8	223.5	187	196.6	192.9	179.5	210.3	183	197.7	169.8	199.1	181.7	156.8	182.1	172.2	169.7	207.2	165.3	201.3	174.4	168.3	213.5	156.8	187.2	191.7	172.4	190.4	196	207.9	188.4	148.9	197	196.2	209.8	179.9	215.3	209	205.3	198.5	200.7	184.3	209.2	236.1	229.9
128	231.9	194.5	174.1	254.6	241.1	191.8	230	168	178.2	219.7	194.1	176.9	188.8	161	156.5	164.1	137.4	139.4	123	163.8	121.2	166	141.5	159.6	506.2	650.5	679.8	651.8	597	714.2	671.8	532.5	595.6	467.2	487.8	523.6	519.3	541.7	576.8	443.8	458.3	477	615.6	535.3	505.4	556	577.8	581.6	522.4
129	319.2	282	330	314.1	291.6	294.1	335.7	265.2	302.5	328.6	245.8	253	244.7	326.2	240	247.6	232.7	262.5	235.8	203.3	220	215.1	212.5	249.5	218.5	228.1	205.6	716	626.3	740.6	813.5	759.9	560.1	643.6	659	617.6	665.9	747.5	NaN	NaN	NaN	NaN	NaN	NaN	NaN	NaN	NaN	NaN	NaN
130	137	147.3	178.6	157.6	161.4	148.4	156.6	191.6	162	172.3	124.7	148.9	141.4	203.5	141.5	170	175.1	136.8	162.7	179	121.3	167.9	119.7	146.4	140	190.3	125.6	156.6	168.9	149	161	110	172.6	111	111	143.1	115.4	130	113.1	122.6	119.8	111.4	132.4	152.9	157.5	127.1	152.3	134	164.7
0	212	203	158.2	190.6	214.8	203.6	194.8	191.6	217.4	186.5	245	264.7	190.7	186	185.1	200.7	179	133.6	221.4	166.9	133.7	217.3	149.3	203.1	175.2	217.6	177.2	216.7	224.9	226.9	233.8	185.5	183.8	218.2	179.8	143.7	202.2	160.1	198.7	209.2	242.3	200	206.3	233.3	203.8	171.1	213.4	198.1	222.9
131	182.2	151.8	141.5	201.5	144.5	169.7	227	171.5	169.5	165.8	176.2	182.8	173.6	170.2	193.2	163.7	195.3	156.5	151.2	168.8	158.1	172.9	161.6	134.3	179.8	174	163.7	165.1	165	707.7	956.1	683.5	773.9	778.1	640.9	854.2	458.1	639.1	862	358.9	550.6	900.1	556.8	596.8	818.2	768.3	871.7	865.8	870.1
0	105	147.7	129.6	145	130.5	129	95.86	129.5	NaN	NaN	NaN	NaN	NaN	NaN	NaN	NaN	NaN	NaN	NaN	NaN	NaN	NaN	NaN	NaN	NaN	NaN	NaN	NaN	NaN	NaN	NaN	NaN	NaN	NaN	NaN	NaN	NaN	NaN	NaN	NaN	NaN	NaN	NaN	NaN	NaN	NaN	NaN	NaN	NaN
0	241.2	155	184.2	151.3	180.1	173.3	155.9	141.6	133.6	124.4	164.8	146.2	127.1	125.9	150.8	126.1	127.1	121.9	155.3	133.9	165.3	135	112.2	108	131.6	100.4	136.8	146.2	98.56	141.9	135.8	126.6	116	99.08	113.2	167.8	120.3	148.3	107.5	144.6	120.3	103.3	151	119.1	122	142.1	143.4	123.4	135.2
0	202.9	205.5	146.2	130.9	184.7	151.5	166.2	170	136.9	149.2	158.6	125	119	131.5	106.9	140.5	103.7	149.4	156	132.7	158	85.62	150.9	168.7	113.2	144.6	164.8	113.5	131.5	137.8	125.3	121	121.3	122.6	133.8	116.5	131.5	130.7	165.7	136.3	148.8	162	153.9	158.5	139	142	134.6	152.2	141
132	216	222.5	232	246	243.9	259.8	249.9	216.9	237.5	264.2	270.5	220.1	247.8	296.3	278.5	237.9	243.6	235.8	241.8	234.2	232.6	238.2	258.8	215.1	200.2	272.6	231.2	264.7	225.6	227.4	245.1	241.7	212.4	203.9	201.8	260.1	227.2	216.8	247.1	249.4	176.5	236.6	185.5	252.3	1248	1530	1513	1685	1756
133	269.2	248.6	247.2	271.8	237.3	273.6	197.2	218.9	217.1	238.2	266	252.9	259.4	258.3	259.8	227.9	201	230	206.9	226.9	216.3	215.7	236.3	233.8	232.8	247	290.4	250.7	226.3	172.5	254.7	208	232	279.5	242.2	283.1	300.5	219.5	269.5	247.5	218.5	267.1	247.4	176.3	169.4	227.6	200.6	201.9	166
134	317.9	241.9	230.8	323.3	260.2	257.9	230.2	226.3	223.1	224.5	214.8	230	196	288.7	199.2	188.5	208	235	256.4	200.5	230.4	243.5	240.6	207.6	219.7	225.6	208.5	255.1	221.1	176.9	222.4	243	207.3	315.8	1295	1349	1400	1435	NaN	NaN	NaN	NaN	NaN	NaN	NaN	NaN	NaN	NaN	NaN
135	153.2	189.9	171.1	180.9	182.1	139.8	169.7	127.2	166.9	179.1	128	129.4	176.1	143.6	155.7	155.5	157.5	166.9	156	135.8	150.6	155.4	162.2	168.2	129.3	188.7	147.8	190.9	631.8	1319	1558	1640	1878	1931	2343	2340	2115	2180	2097	2179	2506	2602	2832	2391	2611	2638	2662	2282	2528
136	231	215.4	171.1	215.7	181.9	210.8	215.2	207.2	164.3	200.8	199.2	185.8	216.9	218.3	168.2	203.5	174	207	224.2	222.6	192	209.6	207.1	206.1	218.5	218	189.4	196.6	201.5	182.3	204.2	183.9	193.2	197.3	224	189.9	194.3	167.5	155.4	214.5	178.9	184.8	166.3	176	177.4	175.8	180.8	178	179.5
137	166.4	162.9	220.6	164.6	135.3	151.5	148.3	159.3	162.2	165.5	162.7	129.5	124	155.4	161.1	162.2	168.3	141.6	168.3	149.8	136.3	152	160.8	151.3	182.9	154	168.9	122.8	142.9	839.5	853.5	1174	1590	1809	1704	1864	1949	1976	1623	1690	1980	2156	2117	1996	2091	2340	2207	1956	2031
138	259.5	267.1	270.2	223.1	252	200.5	293.4	276.7	237.4	248	232.6	220.5	271.2	198.3	264.8	234.3	221.6	218.9	259.9	226.4	259.6	226.5	225.5	198.1	206	236.6	210.3	231.3	213.5	200.8	217.5	227.6	210.6	225.7	219	196.5	229	213.6	214.8	184.9	228.6	200.6	219.5	206.4	228.5	183.6	236	220.1	204.9
139	299.7	362.1	354.5	279.5	323.8	304.5	322.3	249.7	302.4	363.1	260	275.5	346.3	190	305.8	327.8	294.1	271	262.8	277.3	232.2	235.1	213.1	253.1	247.9	399.6	340.9	295.9	313	318.2	308.8	286.6	260.7	236.1	236.5	296.8	298.5	215.4	268.3	289.7	301.8	299.5	260.7	307	308.7	337.3	296.2	323.9	292.6
140	281.8	271.2	284.6	298.1	204.9	334.5	255.9	190.6	238.1	268.6	237.7	211.7	238.2	289.5	250.1	219.6	246.5	215	234.5	237.2	256.1	317.2	260.7	278.9	275.7	254.5	272	234	261.6	215.3	214.5	222	257.1	188.8	213.8	225.2	223.7	221.1	199.4	1239	1447	1988	1781	1769	1600	1885	1968	1783	1743
141	248.9	329.9	275.9	278.8	289	269.3	297	304.1	273.3	236.1	242.5	264.5	251.4	229.4	235.4	223.3	250.8	279.2	269.8	279.1	236.2	281.8	298.5	281.6	293.5	278.3	257.9	274.3	257.8	262.5	273.8	308.9	526.9	2251	2932	2570	2409	2645	2593	2368	2628	2451	2532	2429	2748	2662	2666	2578	2663
0	229.5	168.4	194.8	144.2	180.9	175.5	213.5	263.9	234.5	216.8	190	223.7	201.3	173.5	186.5	205.5	210.7	216.5	173.9	199.5	232.9	232.1	241	210.1	170.4	188.4	170.9	184.8	202.5	250	187	238.5	206.5	188.5	235.5	196	239	207	237.5	251.5	230.5	243.8	252.9	186.5	226.4	225.4	206.4	209.5	204
142	193.6	165.5	203.1	152.9	176.8	188.2	164.7	168.4	151	156.9	157.9	158.4	159.1	123.5	92.74	161.8	151.2	155.4	139.5	152	142.8	137.3	154.5	157.6	119.4	131.9	137.9	105.2	134.9	127.8	112.3	131	136.7	142	114.9	143.6	135.8	132.1	121.8	121.9	124.5	185.6	130	129.5	139	86.02	114.2	111.9	113.4
143	282.6	316.3	275.1	250.5	294.7	301.5	297.9	235.6	299.3	301.1	291.4	277	264.8	315.8	303.5	270.6	334	316.2	267.2	300.1	300.5	295	279.5	315.6	296.6	315.9	327.3	339.7	329	318	237.1	246.3	321.3	330.5	259.5	366.3	306.8	293.1	277.8	283.7	291.8	278	248.1	345.8	304.4	369.3	356.4	292	329.2
144	311.4	424.5	336.5	326.2	332.1	337.2	331.3	314.3	282	321.7	261.7	323.2	289.2	318.2	255.3	273.3	264.3	253	322.5	252.4	275.5	250.9	255	304.6	318.8	308.4	297.4	278.4	264.4	383.5	1389	1696	1628	1848	1649	1748	1716	1353	1288	1842	2042	1950	1847	1661	1724	1898	1816	1954	1987
0	275	213.6	209.7	233.8	253.2	256.1	199.3	240.8	232.3	217.7	198.8	201	278.8	193.9	NaN	NaN	NaN	NaN	NaN	NaN	NaN	NaN	NaN	NaN	NaN	NaN	NaN	NaN	NaN	NaN	NaN	NaN	NaN	NaN	NaN	NaN	NaN	NaN	NaN	NaN	NaN	NaN	NaN	NaN	NaN	NaN	NaN	NaN	NaN
145	311.3	281.7	295.6	321.2	254.6	271.8	297	287.4	254.5	225.6	241.1	242.2	255.2	288.7	252.5	261.4	251.9	264.6	221.7	233.8	236.2	249.7	257.7	268.8	262.3	220.2	282.2	268.7	273.5	269.2	214.1	218	272.4	255.5	257.9	256	295	255.1	262.6	272.4	273.4	277.3	233.1	295.8	297	261.4	243.5	257.2	239.8
0	NaN	NaN	NaN	NaN	NaN	NaN	NaN	NaN	NaN	NaN	NaN	NaN	NaN	NaN	NaN	NaN	NaN	NaN	NaN	NaN	NaN	NaN	NaN	NaN	NaN	NaN	NaN	NaN	NaN	NaN	NaN	NaN	NaN	NaN	NaN	NaN	NaN	NaN	NaN	NaN	NaN	NaN	NaN	NaN	NaN	NaN	NaN	NaN	NaN
146	268.6	272	230.5	248.7	267	286.7	237.8	250.5	248	253.6	260.6	252.9	259.5	270	269.2	316.7	285.6	241.3	245.7	259.5	256.8	286.5	299.2	273.9	307.1	262	276.6	242.1	286.3	285.1	222.7	308.6	213.9	228.8	234.9	278	210.5	255.8	269.8	287.4	265.4	301.1	1224	2663	2421	2505	2349	2139	2609
0	177.9	203.2	202.9	174	178.4	167.5	199.6	194.6	149.6	180	178.7	138.9	160.7	159.2	156.5	162.2	152.6	146	176.2	145.9	151.9	142.4	147.4	162.5	166.4	153.3	147.1	125	137.7	158.7	132.7	168.8	121.9	132.9	121	143	155	156.7	163.2	114.3	133.5	142	163.8	137	146	147.9	135	151.8	155.9
0	1627	1578	1555	1496	1484	1389	1471	1505	1539	1504	1514	1567	1395	1634	1577	1335	1482	1461	1385	1413	1518	1457	1444	1391	1519	1416	1467	1393	1632	1602	1406	1541	1521	1401	1536	1430	1500	1326	1432	1461	1572	1940	2144	2750	2846	3553	3070	3444	3182
0	235.6	270.6	NaN	NaN	NaN	NaN	NaN	NaN	NaN	NaN	NaN	NaN	NaN	NaN	NaN	NaN	NaN	NaN	NaN	NaN	NaN	NaN	NaN	NaN	NaN	NaN	NaN	NaN	NaN	NaN	NaN	NaN	NaN	NaN	NaN	NaN	NaN	NaN	NaN	NaN	NaN	NaN	NaN	NaN	NaN	NaN	NaN	NaN	NaN
147	249.3	264.2	293	276.6	255.8	282.7	286.5	251.1	290.5	297.3	266.4	274.2	280.2	292.5	320.6	263.5	304	240.4	265.3	265	306.1	271.4	240.5	241.1	250.3	237.1	313.8	295.9	289.4	328.2	303.7	271.6	288	325.6	321.7	287.6	315.6	301.7	289.2	281.7	316.2	306	325.1	388.6	772.1	1680	1336	1380	1567
148	311.4	233.4	246.6	266.5	327.9	306.1	321.3	245.8	276.2	322	273.6	249.1	255	303.6	269.4	270.6	263	256.5	297.5	250.6	300	274.6	269.5	275.5	238.2	275.9	234.3	278.4	242.8	227.2	250.5	297.9	249	296.2	237.2	272.3	244	278.6	261.4	253	370.8	1760	1890	1855	1789	1798	1645	1636	1848
0	275.2	290.3	210	283.7	300.1	280.9	276.5	233	250.7	249.9	283.4	253.7	247.9	220.3	249.4	262.9	287.8	178.6	210.9	297.5	219.1	243.6	227.1	203.7	227.7	205.4	255.9	198.8	205.9	191.5	211.8	244.9	234.5	190.5	208.3	215.8	187	166.1	195.3	197.6	196.7	245	227	209.4	175.6	212	226	209.5	199.4
149	203.8	226.7	259.8	220.9	222.8	209.3	242.2	553.3	975.5	1186	1149	1163	978.3	1020	1089	1008	1143	1211	759.6	1108	1096	1005	960.1	946.1	714.1	687	425.5	366.7	377	369.3	375.3	401	557.1	530.7	733	941	1105	1496	1403	1532	1368	1545	1213	1657	1726	1851	1798	1926	1844
0	314.5	267.2	355.8	284.7	248	339.7	251.3	255.2	338.5	271.5	262.1	231	250.6	245.1	245.9	266.1	173.9	223	220.7	239.5	225.6	131.2	224.9	196.2	184.6	216.8	205.3	190.4	259	179.4	215.6	209.5	216.5	233	179.9	226.4	188.3	176.8	183.4	175.9	208	175.5	249	164.6	192.9	195.5	168	184	185.6
150	199.1	173	145.1	157.8	166.9	164	191	174.1	145.4	150.5	180.4	177.9	156.3	155.3	163.1	128.5	126.1	132.6	151.4	113.8	123.4	130.4	167	135.7	148	175.8	91.71	137.5	148.3	111.4	139.3	140.5	83	159.4	128.3	110.7	146.5	145.4	144.4	167.4	175.2	131.7	139.3	164.1	134.3	180.6	1137	1064	1069
151	263	281.7	277	265.1	349.1	295	244.8	233.8	295.8	297.3	276.6	261.3	232.5	211.1	272.5	236.2	233.5	227.9	253.7	251.4	223.6	285.5	243.6	220	244.4	226.2	214.4	224	233.7	263.9	275.9	244.3	271.5	208.3	211.4	241.9	257	294	255.6	261	239.1	284.1	282	271.6	255.1	260.4	251	261	270.5
152	247.8	210.4	241.2	227.1	224.4	206.3	206.5	182.5	187.5	137.5	187.6	198.8	157.1	176.3	174	172.1	175.5	175.1	174.8	149.1	159.8	138.6	145.9	196.9	159.4	157.5	159.6	159	179	166	151.9	197.4	203.5	171.5	170.5	317.5	914	1020	888	1017	971	1155	1158	1086	1011	1239	1274	1054	1015
153	1026	154	186	171.4	203.3	173.7	174.2	185.7	151.1	149.3	150	166.5	221	154.4	200.6	152	125.5	142.2	148	148.5	144.5	158.5	159	144.6	131.2	145.9	154.6	131.2	152.6	150	144.1	144.5	155.5	124.6	183.9	475.2	544.2	488	566	516	501.6	637	402.9	485.9	452	489.5	732	654	693.5
154	200.3	202	212.5	223.4	203.9	237	224.3	220.6	289	207.2	214.8	238.3	209.3	225.7	217.1	224.6	267.5	214.9	223.8	235.9	211.8	211.2	201.2	180.6	200.9	189	259	209.9	216.4	660.1	905.1	999.1	1146	1225	1074	1013	1273	1083	1154	1156	1221	1234	1182	1164	1055	1069	1156	1025	1019
155	350.6	291.8	262.3	360.5	355.1	301.7	394.7	260.5	348.6	349.6	328.3	449.3	362	282.5	263.5	245.1	338.2	228.5	235	398.9	224	437.5	377.8	317.5	255	340.5	325	346.4	272.8	252.5	260.7	231.2	253.3	378.3	257	366.5	350.8	378.3	262.5	334.2	286.7	339	329.1	2387	3446	2197	2337	2884	2283
0	1192	1197	1027	803.9	720	567.7	540	652.5	598	555.9	479.5	436	418.6	373	382	374	392.6	335.8	341.5	323.5	298.5	293.4	316.9	318	325.4	269.5	248.8	245.6	283.5	251.7	248.1	261.4	285.5	296.1	317.4	286.3	291	272.9	271.1	290.4	289	316.5	293.5	542.9	761.5	857.5	1325	1822	1850
156	160.8	206.2	206.9	183.8	168.5	174.3	224.5	185	172	178.4	140.6	163.5	164	159.5	144.3	196	176	201.2	195.3	160.4	197.2	161.5	176.4	192.3	195.5	176.6	170.8	174.6	193.1	601.5	523.8	532.4	463.5	486.3	496.4	458.4	458.6	449.6	432	NaN	NaN	NaN	NaN	NaN	NaN	NaN	NaN	NaN	NaN
157	177.6	223.6	220.8	250.1	235.4	160	150.8	203.5	158.4	160.9	151.5	128.5	163.5	171.5	134.2	166.6	129.7	145.2	161	159.3	142	158	156.2	142	162.5	219	114.4	435.7	579.6	544.5	590.4	527.8	511.7	550.6	526.2	609.3	485.8	557.6	559.3	559	610.6	616.6	612.9	651.5	631.9	683.5	647	646.5	692.5
158	205	184.5	239	271.3	244.9	202.1	280.8	205.4	232.4	189.5	230.1	194.2	181.7	184.2	270.3	213	189	157.6	188	185.1	213.7	192.7	162.2	176.5	171.9	162.3	195.7	168.9	163.1	160.9	183.1	192.7	183	181.8	175	200.6	176	166.5	210.3	150	181	211	172.9	1137	1354	1648	1531	1504	1511
159	364	383.6	368.3	279.6	300.1	334.9	350.2	359.6	349.1	424.4	379	304.8	288.1	349.4	293.4	334.1	307	318.3	323	274	260.8	282.8	299.6	294.8	285.5	316.2	346.8	316.1	323.7	281.2	302.1	279.2	324	256.2	324.5	307.8	320.9	305.6	278.1	280.4	321.4	261.5	316.4	331.4	295.4	289.9	309.4	285	303
160	198.7	171.4	192.5	200.5	182.1	176.2	213	205.5	223.6	162.3	158	153.6	188	208.6	169.2	199	151.2	178.9	190.3	174.9	203.2	167.2	180.3	176.1	175.4	173.7	150.8	170.1	182.2	176.8	188.5	189.2	164.4	185.3	186.3	147.9	210.1	854.6	718	798.2	743.3	772.6	898.6	916.4	980.5	1099	977.5	1129	965.9
161	281.3	277.7	213.2	255.1	239.4	222.8	234.8	258.7	230.3	256.8	247.3	278.5	216	221.5	230.8	234.8	244.9	235.8	225.1	238.9	209.7	208.7	232.1	237.2	210.9	232.5	243.4	226	229.3	239.8	238.3	244	228.5	247.8	279.2	236.4	251.7	265.5	251	227.7	232.4	289.8	231	281.4	246.7	259.6	274.9	837.8	1072
162	204.6	187.2	187	223.1	225.1	181.4	218.1	232.7	218.2	204.6	160.5	180.2	192.3	208	204.5	215	228.2	210.7	217.2	169.7	195.6	201.3	208.8	182.7	186.6	200	196.5	221.6	180.6	225.8	230.3	207.3	191.7	910.9	1064	1292	1369	1420	1383	1244	1288	1444	1250	1389	1366	1451	1547	1454	1490
163	225.8	192.5	194.4	187.7	176.8	172.5	189.3	192.5	205.4	237.6	149.1	199.6	175	206.5	174.1	222.6	151	181	154.1	169	159.6	162.5	229	205.7	169.8	180.1	170.2	175.9	178.6	175.4	156.7	174	181.9	176.5	190.5	171	162.2	182.4	176.9	155.1	165.5	170	147.5	165.1	197.8	233.4	191.8	209	180.5
0	321.9	363.1	433.3	284.5	338.9	400	335.9	393.1	417.8	398.1	369.1	436.6	405.5	391.3	382.1	352.8	390.3	370.1	390	437	360.8	386.2	417	372.7	370	317.6	467	362.6	426.5	394.5	522.5	470.4	433.7	414.6	484.5	443	453.2	289.5	406.2	567	426.7	470.2	440.9	475.2	519.8	568.7	454	486.5	477.4
164	218.9	247.3	287.1	328.4	248.2	297.4	233	269.8	280.2	242.9	253.1	249	254.9	241	218.7	242.5	249.1	229	241.8	218.3	219.2	201.7	236.7	224.3	219.6	198	233.6	366.3	689.5	1019	1002	924	954.6	818.3	966.4	1000	948.8	1069	982.7	957.4	732.9	869.5	NaN	NaN	NaN	NaN	NaN	NaN	NaN
165	300.8	284.6	285.7	321.5	282.7	337.2	331.1	302.3	284.5	302.6	351.7	327.9	318.9	311.4	271.7	311.6	252.1	266	275.5	245	264.8	266.5	242	284.8	261	295.5	239	291.9	276.2	228.2	297.3	291.2	255.5	280.6	249.9	294.1	246.5	262.1	344.4	326	304.5	326	316.9	293.4	343.5	297	276.6	287.5	298.5
166	193.4	240.5	226.8	221.5	226.6	218.9	242.8	253.9	236.1	231.3	260.7	226.3	184.6	195.1	190.2	196.6	214.6	195.2	209.5	176.3	227	155.2	184.8	192.4	211.8	200.6	210.1	179.9	209.7	221.4	183.6	198.1	183.9	177.4	199	213.6	202.9	219.2	219	230	200.8	197.2	213.1	211.9	210	153	225.9	171.6	219
167	227.6	192.9	211.6	228.7	169.8	211.5	283.9	167.7	157.5	152.7	152.8	170.2	212.7	153.1	194.9	159	194	163.5	150	197.6	166.3	167.8	170.8	142.7	167.7	134.3	165	123.3	175	161.7	177.3	148.7	168.8	152.5	131.1	170.2	151.9	177.7	145.5	144.3	184.7	158	189.4	177.9	162.1	131.8	203.7	230	181
168	209.8	238	183.7	197.3	230.2	211.7	173.3	195.9	228.9	176.4	161	271.9	145.2	202.6	211.5	192.8	190	177	190.6	195.9	186.9	224.4	207.2	192.5	227.5	195.3	234.9	210.4	168.4	177.8	206.6	215.1	209.6	231.7	169.5	200.4	191.7	160.8	1386	1527	1672	1623	1705	1647	1669	1801	1674	2605	2261
0	630.5	658.5	616.5	703.8	581.3	475	395.7	476.8	446	444.5	442	296	324	378	334.3	316.6	373.3	298.5	299.1	229.5	325.5	296.7	323.8	333.4	322	284.7	NaN	NaN	NaN	NaN	NaN	NaN	NaN	NaN	NaN	NaN	NaN	NaN	NaN	NaN	NaN	NaN	NaN	NaN	NaN	NaN	NaN	NaN	NaN
169	383	454.8	410.8	322.7	401.3	304.8	306.1	357.8	305.9	298.5	269.8	278.4	233.7	286	268.2	299.8	309.5	291.4	327.8	845.8	1076	1150	1276	1523	1397	1614	1375	1427	1416	1291	1464	1210	1136	1281	1309	1203	1572	1513	1412	1336	1042	1087	882.1	859.4	1188	1171	1553	1370	1553
170	214.2	244.2	254	267.7	196.1	190.2	219.5	247.2	246.6	240.5	227.8	212.1	232	193.2	178.4	229.3	192.2	187.1	250	230.3	216.6	221	227.5	218.8	191.4	210.2	202	201.4	233	224.7	202.5	227.4	257	266.1	221.8	328	1079	1048	1104	1142	917.8	893.8	1024	1070	923.3	1081	987.9	772.1	1063
171	243.7	232.8	229	250.5	213.2	206.5	215.3	208.1	233.2	200.1	208.9	290.9	205.9	202.5	211.7	193	212.5	181.7	197.5	233.1	228.8	198.8	211.8	240.7	191.9	224.9	187.9	198	196.3	207.6	223	221.3	206.6	216.5	205.3	263.8	219.1	197	220.6	273.6	242	295.5	253	711.4	740.8	288	811.5	240.5	676.5
172	235.8	309.3	337.8	313.7	268.9	304.5	237.3	364.6	332.8	353.2	272.4	285.8	276.7	321	271.5	322	300.8	269	350.1	303.4	294.9	297.3	297.2	267.2	280.1	338.4	326.5	350.1	297.9	298	289.1	260.9	345.6	298.4	317.6	334.9	380.9	289.4	301.4	329	344.4	386.3	378.1	355.3	351	348.3	386.2	388	354.5
173	273.4	180.9	260.1	253.3	238.5	205.3	211.9	246.2	216.8	213.3	199.8	194	187.8	228.1	210.1	222.5	505.8	957.6	1010	910.6	858.2	1041	1101	1116	1160	1094	1088	1086	1204	1215	1099	1046	1212	1072	1215	1365	1157	1004	951.7	826.4	1018	957.7	1066	1080	1073	1009	947.4	875	842.5
0	217.7	NaN	NaN	NaN	NaN	NaN	NaN	NaN	NaN	NaN	NaN	NaN	NaN	NaN	NaN	NaN	NaN	NaN	NaN	NaN	NaN	NaN	NaN	NaN	NaN	NaN	NaN	NaN	NaN	NaN	NaN	NaN	NaN	NaN	NaN	NaN	NaN	NaN	NaN	NaN	NaN	NaN	NaN	NaN	NaN	NaN	NaN	NaN	NaN
174	323.3	350.4	326.1	298.7	381.9	373.9	361.8	361.5	351.5	287.8	320.7	318.1	375.9	353.9	444.9	288.1	341.1	331.2	258.9	274.6	402.8	333.7	404.8	379.8	405.2	344.5	390.7	325.5	373.3	343.8	319.5	466.2	304.5	368	322.1	401.7	377.1	380.2	402	398	406	380.6	389.8	1595	2318	2514	3173	1940	2948
0	336.7	269	293.5	281	283.1	285.8	267.4	256.7	301.2	292	322	342	328.2	346.3	338	305.8	326.9	338.5	301	281.5	353.6	371.9	332.7	374.1	323.2	279.5	288.1	276	274.1	331.4	328.9	307.5	246.5	266	241.5	251.5	256	232	267	272.5	245.9	232.5	217	267.5	246.5	261.9	276.5	230	213.4
175	349.1	264.1	248.4	241.9	327.3	294.3	279.1	263.6	278.8	238.6	244.4	230.9	258.9	226	249.8	235.7	236.4	275.8	257.7	238.3	241.9	237.1	277.1	229.9	258.8	228.2	224.1	236.8	236.8	261.9	238.7	251	212.5	222.4	254.2	256	226.6	222	224	234.5	275.4	255.5	277.5	219.5	228.6	261	251	233	222
176	332.7	318	339.5	351.2	321.5	258.3	337.6	331.6	275.4	289.5	305	250.1	230.8	251.6	280	264.2	225.8	230.8	238.1	413.4	1019	1053	1287	1106	1178	1206	1155	1153	1167	984	934.6	1022	1054	1038	1075	1030	965.9	1067	1198	1265	1244	1023	1175	1222	1071	1036	1265	1284	1167
177	459.3	453.2	426.9	408.4	499.7	467.6	420.2	406.2	358.2	406.5	386	396	443.9	407.1	377	411.1	370.4	326.5	384.3	409.8	437	355.3	340.8	317.3	367.7	474.2	1186	947.5	1265	1401	1450	1660	1617	1652	1955	1725	1697	1796	1810	1659	1770	1785	1796	1800	1764	2192	1960	2000	1741
178	273.9	241.7	210.4	243	220.6	234.7	209	169.9	219.7	242.8	219.1	244.7	257.6	175.9	221.5	209.8	208.7	190	216.6	222.5	226	176.7	164.2	230.4	219.8	163.5	194.9	209.7	197.8	187.3	206.1	220.9	175	179.8	192.1	186.6	216.5	222.5	214.3	251.9	206.5	194.3	193.3	205.7	219.2	201.4	205.4	232.9	203
179	223.3	234.4	252.3	179.1	245.6	160.6	215.4	269.2	203.6	210.5	239.5	180.9	215	219.2	205	172.6	187.5	134.6	226.1	196.9	160.9	173.5	221	157.8	189.5	181.1	223.2	189.9	164.3	207.6	200.3	192.8	219.8	193.3	198.8	204.3	235.1	221.3	223.9	223.1	201.8	497.5	982.3	1346	1360	1458	1339	1307	1564
0	297	329.9	263.4	250.1	268.4	315.5	270	295.2	275.1	317.7	334.6	312.2	253	283.6	324.8	250	292.4	308.8	280.4	316.2	315.9	315.2	281.8	269.9	306.4	322.3	281	296.8	230	235.6	247.2	304.7	315.3	288	286.2	249.6	256.8	263	286.3	287	236.8	320.8	282.3	279.6	281.3	269	298	309.1	296.6
180	265.2	295.8	288.4	263.3	320.7	265.7	349.5	292.3	367.4	285.7	276.4	326.9	306.6	363.8	317.5	290.5	347.8	263.9	274.7	266.5	264.2	252.9	286.7	298.2	281.5	293.2	260.1	294.1	307.7	343.3	232.3	285.8	297	271.2	293.2	309.5	322.6	249.4	310.9	256.8	266.3	295	292.7	294.6	300.4	273.8	284.8	277.4	325.7
181	307.6	258.1	228.7	249.4	281.9	207.5	211.8	226.6	180.4	261.9	195.7	230.1	233.1	173.6	217.5	229.4	208.7	162.5	203.5	211.6	226.6	183.8	233	249.3	215.2	219.9	258.9	245.4	187.5	164.8	236.8	194.7	259.6	205.8	239	204.1	163.5	150.1	146.6	211.5	147	194.4	210.9	196.1	182.3	145	169.4	171.4	169.5
182	264.7	255.6	261.9	235	250.2	270	193.8	190.2	171.6	198.6	204.6	234.2	255.9	257.5	209.6	254.1	173.5	236.6	215.8	1005	920	1091	883.6	935.7	880.9	819.1	862.3	879.2	812.3	703.6	895.6	1065	1201	1307	1335	1251	1236	1141	925	859.3	1007	1061	NaN	NaN	NaN	NaN	NaN	NaN	NaN
0	178.4	180	166.9	146.9	132.6	108.7	82.5	NaN	NaN	NaN	NaN	NaN	NaN	NaN	NaN	NaN	NaN	NaN	NaN	NaN	NaN	NaN	NaN	NaN	NaN	NaN	NaN	NaN	NaN	NaN	NaN	NaN	NaN	NaN	NaN	NaN	NaN	NaN	NaN	NaN	NaN	NaN	NaN	NaN	NaN	NaN	NaN	NaN	NaN
183	395.2	416.2	402.2	434	381.9	374.2	373.6	443.5	399.7	348.7	388.7	320.3	336.3	353.6	362.4	336.4	360.9	320.3	323	334.1	316.5	390.8	284.1	322.6	324.8	279.8	327.7	1803	1768	2148	2430	2169	2186	1891	1971	1914	1963	2055	2122	2006	2416	2696	3086	3505	2865	2800	2366	1970	2390
184	235.8	308.6	239.4	232.8	258.4	270	233.8	275.2	275.4	296.2	243.6	214.1	218	234.5	249.5	274.4	182.3	271.4	272	212.5	219.6	198.3	258.6	212.8	241.2	270.8	218.4	230.4	256.1	260.1	279.3	210.4	251	249.8	282.3	264.8	242.3	293.4	228.3	263.2	272	269.3	272.9	234	268.4	245.3	260.4	237.8	242
185	253.1	215.9	235.3	216.4	193.5	216.1	174.1	229.8	163.5	256.3	231.5	233	236	236.8	218.6	259.9	631.5	726	691.2	662.3	520	641	670.5	695.2	803.5	681.8	742.5	750.2	825.2	747.9	871	862.2	1002	678.8	825.5	647.1	715.8	516.5	601.7	586.8	759.8	637.8	711.4	552.4	454.1	454.8	526.2	432.3	509.2
0	244	239.4	340.2	296.9	262.7	289.9	291.8	327.2	331.5	342.7	296.2	327.9	323.9	334.5	293.9	244.4	255.4	261	231.1	297.3	265.1	257.7	277.8	236.3	283.7	261.9	269.8	222.2	274	234.8	NaN	NaN	NaN	NaN	NaN	NaN	NaN	NaN	NaN	NaN	NaN	NaN	NaN	NaN	NaN	NaN	NaN	NaN	NaN
186	187.1	208.9	228.9	198.3	207	244.6	275.5	212.7	219.9	229.9	233.1	162.7	208.2	191.5	231.3	198.5	230.8	202	227	227.3	206.5	250	226.5	226.8	217.7	235	188.6	189.6	156.4	185.6	1139	865.4	696.8	821.8	655.5	872.2	689	754	923.2	1101	NaN	NaN	NaN	NaN	NaN	NaN	NaN	NaN	NaN
0	173.4	180.6	179.7	192.7	178.8	184.9	157.4	149.5	161	213.3	190.5	144.3	143.2	157.2	160.2	154.3	152.3	140.1	400.8	344.1	362.8	460.3	330.2	NaN	NaN	NaN	NaN	NaN	NaN	NaN	NaN	NaN	NaN	NaN	NaN	NaN	NaN	NaN	NaN	NaN	NaN	NaN	NaN	NaN	NaN	NaN	NaN	NaN	NaN
187	341.6	258.7	197.4	284.3	242.2	230.9	231.7	241	223	208.4	198.4	147.1	220.7	177	198.1	170.8	185.9	208.1	138.5	158	165.8	195.1	145.8	220.4	184.4	183.8	189	149.8	169.4	780.1	702.2	437.4	622	629.9	513.5	800.6	513.4	565	471.7	401.8	786.4	731.9	833.1	1226	1441	1386	915.3	963.1	618.3
0	280.2	289.9	304.2	316.5	217.5	269.2	296.7	330.8	301	308.8	287.3	267.4	243.9	262.2	257.7	312.7	312	328.3	283	266.3	299.6	323.9	255.9	329.5	1084	1293	758	792.4	NaN	NaN	NaN	NaN	NaN	NaN	NaN	NaN	NaN	NaN	NaN	NaN	NaN	NaN	NaN	NaN	NaN	NaN	NaN	NaN	NaN
0	253	196.1	261.5	273.3	227	201.7	201.4	296.8	201.1	156.3	207.4	206.7	194.7	159.1	211	200.2	185.5	198.6	192.7	143.2	192.3	156.5	151	196.5	148.8	190.1	191	167.5	175.4	1006	812.4	748.3	NaN	NaN	NaN	NaN	NaN	NaN	NaN	NaN	NaN	NaN	NaN	NaN	NaN	NaN	NaN	NaN	NaN
188	240.8	245.3	197.8	216.4	197.6	213	191	171	208.8	238.2	203.3	184.3	200.4	186.5	195.9	187.8	146	164.3	157.8	201.8	170.4	194.6	189.9	155.3	191.3	174.4	208.1	175	193.4	201.3	152.9	154.1	141.1	188.6	150.1	193.9	785.2	885.2	1029	910.3	914.8	884.8	853.8	906.4	920.5	995.5	1053	790.5	882
189	469.8	540.3	504.8	612.5	622.9	552.3	509.9	633.8	576.2	536.7	480.8	671.7	491.6	596.5	433.9	473.8	509.2	471.1	410.4	420.5	349	314.9	343.5	345	360.3	395.9	310.2	383.1	324.2	335.1	383.5	324.9	325.5	302	368.5	312.6	384.5	356.9	314.3	345.8	273.7	281.9	334.8	1154	1493	1941	1789	1810	1945
190	341.8	242.5	311.3	310.3	249.2	309.7	314.4	362.3	317.4	299.9	264	271.5	302.7	276.5	261.7	278.2	261.8	270.8	275.3	263.3	304.8	259.9	277.5	252.2	307.7	937.8	1109	1559	2126	2189	2089	2071	2579	2425	2501	2193	2220	2208	2136	2141	1968	2192	2143	1965	1832	1549	1599	1440	1427
191	240.3	262.8	247.2	310.7	236.2	269	208.4	216.3	223	193.1	207.2	185.9	216.8	204.1	177.7	219.2	190.6	224.5	184.5	211.9	263.2	204.2	175.4	186.9	242.1	224	182	211.4	198.3	168.2	190.1	209	152	181.2	186.8	141.9	207.9	177.7	503.3	903.4	1081	1375	1429	1559	1386	1805	1657	1789	1725
192	253.9	236.7	240	230.3	261.4	213.3	234.8	218.8	184.2	147.5	206	198.9	209.4	189.9	215	206.1	176.8	189.2	176.8	155.1	186.5	184.4	188.7	177.7	162.3	199.6	153	174.8	192.9	150.2	147.7	175.4	170.3	141.2	162.8	718.9	1100	935	838.7	903.2	879.7	893.3	967.4	820.6	993.5	1005	913.9	1093	1149
193	252.5	223.4	212.1	216.6	251.1	235.2	180.6	226.2	233.5	235.5	222.8	238.8	226.8	197.8	219.9	211.2	176.3	240.5	171.8	188	196.4	199.5	175.9	161.6	189.4	201	203	684.7	934.4	835.3	853.9	640.3	728.9	790	714.7	750.7	672	796.5	853.5	879.3	1016	830.3	929.7	903.2	972	778.5	1047	889.7	962.8
194	224.9	269.9	183.1	206.1	201.7	191.6	181.6	183.2	220.4	217	208	188	194.2	200.7	193.6	205.8	186.1	184.3	170.7	172.2	201.5	158.2	178.4	189.6	169.8	240.1	200.4	186.6	179.4	213.6	155.5	180.4	144.4	207.5	860.2	827.7	885.5	903.4	895.2	900.1	816	936.6	1135	1182	1009	978.6	908.2	902.5	1048
0	704.9	501.4	472.5	604.2	638.9	514.4	441.3	543.3	520.9	517.9	441.4	455.4	397.5	483.5	416.6	387.9	353.1	394.1	380.4	400.2	382.1	364.5	320.7	370.3	363.5	410.2	391.2	379.5	349.5	372.9	383.5	411.8	370	360.3	377.6	373.9	370.5	360.3	366	345.6	345.9	382.5	346.9	353.2	371.3	368.5	392	400.9	394.5
0	296.9	254.3	247.1	196.5	219.9	217.1	289.7	247.6	235.9	276.6	236.9	283.1	233.6	228.1	248	232.9	287.4	240.9	272.3	259.5	270.7	246.1	256.1	228.7	253	262	264.9	280.5	272.8	288.3	261.8	275.3	307.6	287.9	267.4	278.4	272.8	283.1	286	257	260.6	335.6	292.5	263.4	326.8	274.5	302.3	297.2	278.1
195	246.1	248.6	307.5	259.5	292.5	226.7	285.9	279.8	250.1	266.4	253.7	314.6	347.1	269	283.1	299.9	301.8	263	269.5	264.2	315.2	314.1	311.5	275.7	264.6	310.3	269.1	279.9	332.9	320.5	320	311.7	291.4	309.4	298.6	340.9	365.2	320.5	358.5	365.8	341.2	346.8	361	367.6	355.6	352.3	389.6	401.7	488
196	201.4	198	250.4	207.6	264.5	192.3	143.7	215.1	152	212	161.2	142.3	154	124.5	138.1	157.5	176	134.5	163.2	177.7	160.1	162.5	120.6	138.4	967.7	1521	1862	2492	2583	2616	2623	2758	2693	2468	2629	2623	2513	2206	2122	1828	1838	2004	1721	1697	1621	1813	1752	1487	1641
0	246.7	210.2	194.3	227.5	190.5	198.2	232.5	256	206.8	225.9	206	202	162.4	223.4	179.6	147.6	199.9	214.5	210.8	212.8	195.9	160.9	210.9	160.8	188.8	191.3	161.9	181.5	198.4	143.3	171.8	215.1	187.8	196	183.4	194.9	176.8	205.1	162.7	161.4	172.8	192.3	162.6	180	160	240	195.3	155	NaN
197	237.3	203.5	166.2	238.7	236.7	211.2	218.2	209.8	190.5	197.7	218.5	218.4	203.3	224.7	185	194.9	213.5	201	155.6	197.1	201	201.7	171.1	198.6	213.8	898	969.3	1036	1081	1052	986.2	724.8	1105	1026	1056	1020	1010	825.5	925.3	863.8	877.2	949.7	937	744	806.2	832.2	806	835.7	936.2
0	183.6	156.7	172.5	181.5	145.5	156.1	115.5	145.5	189.4	160.7	176	175.8	212.5	163.7	218.2	165.7	131.1	158	151.7	157.3	168.2	159.7	250.8	170.2	228.5	182.7	142.1	148.8	147.5	197.2	180.2	179.9	201.9	183.3	165	170.2	250.2	176.4	138.4	193.2	NaN	NaN	NaN	NaN	NaN	NaN	NaN	NaN	NaN
198	261	314.9	309	238.3	312.9	315.6	303.3	353.1	322.9	283.1	309.7	326.2	335.3	316.1	321.9	314.7	357.8	315.8	331.9	295.6	309.5	357.5	340.5	339.2	345	355.6	320.5	358.4	341.3	283.1	283.4	280.1	285.4	324.4	341.1	315	334.6	345.4	356.2	326.5	317.8	328.2	352.6	327.8	355.5	358.5	356.3	374.8	435.9
0	1556	1167	1062	1334	1298	972.6	662	579.6	533.4	372.4	395.5	593.1	519.2	462.9	481	451.5	407.1	359.7	341.1	388.8	357.1	351.2	306.6	341.2	328.2	359.1	322.8	286.8	361.2	352.4	296.5	317.9	341.2	307.7	332.9	304.4	318.5	353.5	350.3	316	312.3	356.6	281.9	310.7	366	317.6	330.7	288.3	289.1
199	251.3	185	294.5	240.5	265.4	276.4	327.9	327.7	365.7	279.8	240.1	255.2	296.4	174.9	197	272	230.5	245.7	326.1	282	265.7	171.7	140.4	336.7	244.1	260.5	251.9	319	266.5	185	280.5	281.2	220	234	275.5	188.2	240.7	180.7	230.2	224.1	212.8	214	192.3	191.5	165	167.2	190.6	154.5	157.6
200	274.6	175.8	168.5	210.5	178.8	201	211.6	178.6	168	127.3	141.5	148.6	163.9	169.2	135	125.6	177.5	148.5	206.1	1130	1057	1252	1396	1201	1214	943.8	1771	1739	1892	1938	1725	1714	1703	1686	1843	1816	1773	1920	1791	1508	1658	1486	1620	1791	1681	1683	1630	1682	1611
0	285.1	341.5	404.3	799.9	1067	1111	1165	1177	1112	1109	1069	1075	1086	926.7	682	633.1	589.7	448.7	450.2	342.9	358.8	367.8	460.1	454.1	353.4	334.7	359.6	302.6	365	340.8	339.3	306.4	351	353.8	371.8	357.6	863.3	1758	1925	1794	1935	1821	1741	1849	1812	1898	1716	1509	1607
0	NaN	NaN	NaN	NaN	NaN	NaN	NaN	NaN	NaN	NaN	NaN	NaN	NaN	NaN	NaN	NaN	NaN	NaN	NaN	NaN	NaN	NaN	NaN	NaN	NaN	NaN	NaN	NaN	NaN	NaN	NaN	NaN	NaN	NaN	NaN	NaN	NaN	NaN	NaN	NaN	NaN	NaN	NaN	NaN	NaN	NaN	NaN	NaN	NaN
201	233.4	201.5	199.9	183.8	208.4	176.5	210.5	178.2	193.7	180.7	155.4	181	177.4	167.9	178.9	198.7	137.5	148.5	169	141.4	160.3	168.7	175.9	168.8	996	898.7	800.8	1232	1322	1735	2068	1921	1995	1852	1687	1624	1640	1806	1572	1898	2056	2145	2155	2107	2112	2155	1911	1786	1987
0	242.2	278.3	182	190.4	202.1	235.2	231.1	191.8	120.1	171.1	227.9	204.8	167.6	193.8	190.5	185.5	182	257.3	251.7	166.8	191.8	251.9	978.9	898.1	1050	988.5	1098	1107	1123	1137	1415	1281	1290	720.7	766.2	170.5	240.4	297.8	258	276.3	303.7	241	266.8	246.2	230.1	270.5	271.3	1522	2272
0	NaN	NaN	NaN	NaN	NaN	NaN	NaN	NaN	NaN	NaN	NaN	NaN	NaN	NaN	NaN	NaN	NaN	NaN	NaN	NaN	NaN	NaN	NaN	NaN	NaN	NaN	NaN	NaN	NaN	NaN	NaN	NaN	NaN	NaN	NaN	NaN	NaN	NaN	NaN	NaN	NaN	NaN	NaN	NaN	NaN	NaN	NaN	NaN	NaN
0	239	197.2	246.4	261.2	251	219.8	204.9	247.4	332.9	201.8	276.9	199.2	222.7	240.9	167.1	208.5	217.8	200.5	328.8	218.9	184.9	218.4	287.4	235.4	246.8	350.2	216.3	214.7	230.3	206.7	262.1	256.3	226.2	288.2	218.3	203.1	239.3	216.5	228.4	170.2	150.2	169.2	142.1	143.1	177.1	172.6	186.8	181.7	187.3
202	322.1	268.1	387.1	259.1	303.3	218.1	364.7	284.1	242.4	179.7	361.8	224.2	221.8	265.8	280.7	229.1	284.4	267.1	297.4	252.4	247.5	253.9	322	239.8	303.1	272.4	290.4	279.9	231.2	293.7	334.7	253.2	327.1	221.4	213	251.4	148.6	171.5	163.7	183.7	173.2	143.7	166.2	171.1	239.8	299.3	1753	2107	1995
0	526.2	675.1	620	806.9	936.9	669.7	567.8	432.2	457.4	549.5	478.5	457	345.3	323	378.3	346.4	303.5	249.9	303.8	258.7	247.6	246.9	235	258.7	274.7	334.5	270	290.2	320.7	326.1	321.8	266.2	299.2	277.9	257.2	231.8	223.3	263.4	206.7	233.3	766.7	1764	1847	1797	1903	1830	1826	1753	1811
203	418	290	390.2	313.7	301.6	326.4	310.3	336.4	351.3	297.4	294.3	306	280.3	299.8	311.5	294.3	328	326.6	275.1	329.6	304	284.2	310	303.7	246.9	281.6	300.4	278.9	314.8	260.9	245.2	271.4	301.5	308.4	295.3	253	292.3	300.5	280.4	1446	1273	1250	1378	1479	1179	1429	NaN	NaN	NaN
0	425	346	321.5	320.1	338.2	261	332.3	297.5	354.4	279.5	255	267.2	287.9	328.4	251.9	318	288.1	283.6	309.1	291.2	302.2	317	251.4	269	286	290	301	306.4	264.2	272.5	294.8	301.4	265.6	293.9	290.5	287.7	290	259.4	NaN	NaN	NaN	NaN	NaN	NaN	NaN	NaN	NaN	NaN	NaN
0	385	426.6	359.5	408.6	339.7	357.7	354.7	387.8	372.1	381.6	327.6	356.3	335.6	462.6	315.9	338.4	354.7	368	337.6	379.7	318.1	323.3	330	297	356.3	350.9	364.9	348.3	322.8	372	332	465.2	1336	1290	1148	905.3	956.5	765.1	891.5	450.5	770	864.5	230.5	381.8	530.8	524.2	406.7	171.8	238.5
204	198.4	203.1	193.3	188.3	224.6	231.6	250.4	192	205.4	188.6	180.6	233.4	205.3	201.7	167.5	234.5	181.2	193.8	190.7	218.5	165.6	184.7	239.4	187.4	178.4	176.5	191	157.2	158.5	171.5	161	187.5	180.1	170.2	224.9	198.4	181.1	171.7	185.2	170.7	236.4	174	198.8	239.9	220.8	235.8	207.1	233.6	230.1
205	323.6	366.1	282.2	262.5	289.3	289.7	226.5	335.6	251.1	284.5	254.6	307.9	276.5	281.4	283.8	267.8	304.2	300.5	274.7	208.1	241.1	264.4	270.1	272.9	236.5	240.6	232	241.2	281.5	208.6	279.8	243.5	271.7	266.7	292.1	268.5	262.7	291.4	242.1	261.2	236.2	263.5	261.6	277.6	1143	1296	1169	1065	886.8
206	842	954.7	837.2	770.5	753.2	711.8	588.3	588.8	610.9	518	475.5	523.2	553.4	567	496.9	545.5	447.7	465.9	475.9	429.4	522.2	529.4	1266	1525	2095	2408	2442	2279	2533	2765	2715	1592	1969	1803	1887	2157	1762	1889	2098	2224	2595	2714	2544	2444	2530	2104	2288	2657	2949
207	266.2	335	328.1	301	291.8	306.4	292.3	294.6	286.9	305.1	255.6	262.4	282.4	225.9	231.8	249.8	251.7	286.2	283.7	239.7	234.7	219.2	240.1	253.6	241.6	280.9	213.4	287.2	216.6	232.6	245.4	255.5	255.9	201.7	222.7	251.6	252.9	231.2	251.8	332.1	1289	1460	1721	1419	1528	1536	1723	1783	2007
208	402.8	370.7	357.5	385.5	335.4	403.9	427	370.6	340.1	381.1	339.2	328.7	369.2	293.3	333.8	351.1	336.6	339.4	304.4	309.8	302.6	265.6	237.3	261	281.2	285.6	287.5	279.5	339.7	262.1	224.6	254.7	273.7	268.2	334.7	277.7	305.3	259.1	270.7	320.7	305.2	312	331.8	312	357.3	334.8	330	362	284.8
0	405.6	448.7	388	364.3	342.9	484.4	399.6	438	372	433.5	350.8	455.1	387.7	366.1	335	325.2	374.4	393.2	325.3	318.7	359	254.5	347.8	327.2	236	423.7	1102	1049	1389	1176	1024	1155	1194	723.5	1371	1333	683	1349	1076	1333	1382	1303	1039	1238	751.6	845	815.5	549.5	896.8
0	219.6	310.5	241.4	322.5	313.2	306.5	244.3	263.5	243.9	263	278	215.7	250.3	240.3	251.8	345.8	256.4	305.1	297.5	289.5	255.1	250.1	257.6	243.9	192.7	226.5	206.6	238.2	219	205.7	181.8	133.5	177.6	205.5	200.9	157.5	558.5	452.2	507.1	NaN	NaN	NaN	NaN	NaN	NaN	NaN	NaN	NaN	NaN
209	241.2	192.9	206.7	174.5	251.8	205.7	200.7	172.2	200.2	191.9	215.9	206.6	190.2	149.8	170	162.2	189	200.1	165.9	225.7	168.6	195.9	167.4	205.4	216.8	250.8	210.7	198.3	189.7	176.1	189.5	151.5	203.3	194.1	172.3	224.9	172.9	185	170	194.3	145.8	206.2	178.3	202.7	197.5	157.5	186.7	138.2	217
210	218.3	253.5	260.9	217.4	288	231	228.7	200.8	179.7	250.4	203	182.5	200.6	185.5	219	184.5	858	734.4	875.2	974.1	1197	1293	1233	1103	1113	1219	1247	1193	1229	1186	1067	1248	1325	1195	1378	1444	1555	1101	1084	1408	1084	1315	1307	1428	979.4	866.1	1407	1201	1130
0	224.3	223.3	194.5	216.2	206.2	230.5	208.1	171.1	229.5	249.9	212.2	155.7	218.7	179.2	182.8	159.6	187.3	192.6	160.4	155.9	178.3	139.1	167.4	201.6	161.1	188.3	151.9	154.8	159.8	175.8	153.7	159.5	171.1	158.8	190	146.3	181.5	175.3	206.6	184.2	166.8	173	142.8	191.6	187	158.1	153	185.5	178.5
211	273	276.7	205.8	238	231	231.3	169.7	188.6	275.4	251.2	159.5	207.9	195.9	203.5	221.6	223.3	196.8	210.1	237.6	193.3	216.6	172.8	236.7	226.8	228.1	214.1	228.6	218.7	209.8	209.7	262.9	218.5	226.3	262	216.2	255.8	234.4	217.3	261	227.2	203.1	220.8	234.5	220.9	273.4	253.5	205.6	221.9	223.3
212	291	349.9	329.6	284.2	300.4	326	353.2	289.9	295.5	286.8	336.7	294.8	229.6	338.6	244.5	227.9	308	314.1	292.9	304.5	266.5	245.2	284.7	266.4	241.2	307.4	316	286.2	272	235.9	272.2	283.7	291.5	295	280.8	248.8	249	280.9	246.2	269.2	317	272	252.8	252	320.3	206	277.8	267.2	318.5
213	236.6	199.5	237	237.1	247.1	272.1	247.9	203.5	232.1	199.4	172.1	263.1	211.6	238.5	199	181	181.5	275.1	783.9	786	949	1194	1354	1212	1274	1193	1246	1319	1220	1111	1207	1191	1282	1234	1310	1264	1307	1290	1409	1331	1307	1190	1334	1409	1453	1383	1383	1209	1367
214	411.1	468.4	432.1	467.4	436	428.4	456.1	471.5	387.9	379.7	448.1	416.3	393.3	354.8	401.9	420.3	399.3	342.2	312.5	316.3	291.8	340.5	316.1	281	297.1	279.3	316.7	319.2	291.8	329	255	271.2	1395	1873	1893	2192	1868	2159	2194	1931	2083	2259	2348	1914	2027	1791	1974	1727	1692
215	265.5	310.8	328.3	307.2	298.7	376.4	297.8	296	332.1	252.6	230.7	280.2	265.5	288.4	302.4	284.4	209.5	260.1	242.4	251.8	223.4	266.9	283	243	308	292.1	254.6	247.7	270.3	275.4	221.2	288.6	226	227.9	234.6	192.5	216.4	272.7	276.9	208.7	255.3	240.7	233	234.6	216.1	236.1	217.4	206	298.1
0	355.1	330.9	259.2	247.4	312.7	312.9	325	299.2	320.7	372.3	343.6	254.2	331.5	277.9	243.4	248.1	241.6	294.6	275.9	242.4	199.8	261.1	256.9	301.4	313.3	264.3	342.6	282.2	339	762.4	796	694.8	685.3	713.9	845.7	NaN	NaN	NaN	NaN	NaN	NaN	NaN	NaN	NaN	NaN	NaN	NaN	NaN	NaN
216	227.7	241.5	210.7	170.9	171.7	206.4	207.7	192.2	176	162	170	174.6	161.5	165.6	167.4	145.1	164.3	130.8	132.6	186.5	144.9	160	147.9	147.8	153.7	155	169.4	163.1	152.2	172.8	138.3	151.2	217.8	519.4	362.3	445.8	413.5	419.2	357.9	352.8	311.4	372.3	384	388.2	364	392.5	422	356.5	400.5
217	188	219.7	191.8	223	215.4	193.4	211.6	172.1	167.1	193	164	166.3	136.8	175.6	113.5	137	203.6	191.9	181.5	177.6	158	141.7	132	147.8	158	140.5	156.2	167.7	161.2	147.4	163.3	171.6	160.2	118.1	146.8	148.5	148.7	174.9	154.7	177.7	415.4	436.5	418	419	380.5	316.3	427.2	328.2	389.7
218	283.5	256	273.2	253.6	234.4	231.3	274.2	207.3	218.2	223	212.6	243.3	220.7	195.4	223.4	213	194	210.5	184.9	227.9	180.3	180	265.9	198.5	215.9	183.8	184.9	190	184.9	213.6	177.9	190.8	182.6	222.1	189.5	187	243	188.4	243.2	215.5	200.6	267.3	210.3	231.6	236.7	212.4	251.1	243.5	192.1
0	260.7	338.2	297.8	355.2	348.6	271.3	274.2	266.4	310.3	264.4	259	279	211.7	268.7	318.6	209.2	231.8	265.1	248.8	217.5	213.4	234	220.2	225	258.9	252	212.6	263.9	193	224.1	224.6	215.6	193	199.3	253.3	230	226.3	220.4	243.1	184.3	264.6	257.6	225	214.3	236.9	180.4	155.1	184.8	141.9
0	NaN	NaN	NaN	NaN	NaN	NaN	NaN	NaN	NaN	NaN	NaN	NaN	NaN	NaN	NaN	NaN	NaN	NaN	NaN	NaN	NaN	NaN	NaN	NaN	NaN	NaN	NaN	NaN	NaN	NaN	NaN	NaN	NaN	NaN	NaN	NaN	NaN	NaN	NaN	NaN	NaN	NaN	NaN	NaN	NaN	NaN	NaN	NaN	NaN
219	249.7	242.4	199	173.2	193.1	201.9	180.7	191.6	164.7	180.7	162	185.6	180.9	165.3	180.2	213	177.1	451.6	501	458.9	624.5	640.8	517.9	649	682.3	698	685.3	696.9	600.3	669.7	722.3	670.3	633.7	610.4	649.7	607.3	558.2	526.6	605.1	558.3	550.1	628.9	644.5	550.6	543.4	586	522	595.9	901.4
220	229	194.6	193.2	219.8	277.2	219.7	204	263.2	164.8	169.6	198.4	153.7	185.5	154.2	140.1	150	189.5	131.7	173.1	133.4	156.4	138.2	116.8	86.41	142.9	122.9	142.9	117.7	116.2	111.4	127.8	121.6	114.2	119.7	107.6	128.6	129.1	133	116.7	158.5	130	134.2	492.8	427.8	426	405.2	458.1	410.2	404.7
221	303.8	302.1	267.9	215.5	248	230.5	242.8	238.7	273	217.5	228.9	220.2	212	223.8	180.3	188.3	173.2	203.5	179	193.5	180.5	215.5	200.5	165.1	179.3	167.1	147.9	156.5	145.4	189	172.6	146.3	127.4	177.6	180.8	140.9	186.8	148	132.1	144.9	183.2	142.9	199.5	170.8	182.5	159.5	130.9	148.3	146
222	337.6	303.1	288.5	268	242.9	240	227.5	243.4	261.7	298.6	323.9	246.4	258	285	288.3	278.1	370.1	386.5	301.7	291.9	233.7	379.1	244.1	307.2	299.7	286.2	230.5	254.1	218.6	219.1	241.7	248.6	294.2	220.7	239.9	216.4	245.4	233.6	302.1	1340	1720	1577	1572	2048	2175	2360	2450	2081	2361
0	NaN	NaN	NaN	NaN	NaN	NaN	NaN	NaN	NaN	NaN	NaN	NaN	NaN	NaN	NaN	NaN	NaN	NaN	NaN	NaN	NaN	NaN	NaN	NaN	NaN	NaN	NaN	NaN	NaN	NaN	NaN	NaN	NaN	NaN	NaN	NaN	NaN	NaN	NaN	NaN	NaN	NaN	NaN	NaN	NaN	NaN	NaN	NaN	NaN
223	305.4	238	290.3	324	262	340	279.9	309.5	246.9	313.4	215.9	277.1	193	339.7	234.5	262.7	263	284.3	263.2	295	246.5	274.4	282.4	298.3	299.5	284.5	306.6	366.7	242.5	318.4	322.5	214.3	272.6	246.1	260.2	308	274.8	355.5	314.9	292	202.4	325.1	199.9	206.7	126.5	143.5	201.1	145	120.8
224	229.9	234.2	235.2	211.1	262.3	240.7	207.5	213	233.3	180.5	188.2	198	155.5	211.8	184.4	201.2	159	201.3	187	167.7	186.3	229	159.5	145.3	194.9	166.9	139.4	182	144.8	141.9	159.3	170.5	109.5	139.5	154.6	168	151.4	159.5	143.3	125	147.4	155.5	178.7	143.4	144.4	136.9	155.3	161.8	151.8
225	360.4	342.2	284.7	321.6	266.1	210.3	266.5	316.4	285.1	276.3	310.4	272.6	314.5	262.8	257.5	258.4	279.7	232.1	250.4	206.1	204	256.4	228.1	265.2	270.8	258.7	226.4	489.8	926.4	998.1	964.9	892.9	893.4	1022	1009	813.5	666.5	684.3	797.2	866.5	896.6	1055	993.8	1028	912	821.7	1018	966.3	1209
226	294.5	265.8	272.4	282.9	275.8	261.9	256.5	239.3	233.5	217.3	275.4	199	196.3	260.5	234.3	199.1	234.8	187.1	166.4	198.4	208	173.7	179.9	227.1	153.4	177.4	184.5	181.9	196.5	222	214.7	539.8	506.6	462.2	534.7	395.5	477.7	364.6	333.5	464.9	290.8	404	282.6	330.5	429.2	319.3	362	316.9	392
227	312	340.8	341.8	354.1	313.3	341.3	276.9	301.2	301.4	273	293	309.6	268	306.9	351.4	297.5	305.3	335.8	361.1	309.2	423.9	325	312.1	366.2	390.1	379.8	388.4	335.1	364.2	392.9	380	386.4	324.1	375.4	387.9	360	401.5	313.1	326.8	322.2	1694	1273	1734	1749	1995	2250	2527	2153	2665
228	193.7	204.9	192.2	214.2	177.2	213.3	179.9	191.7	178.9	175.3	210.9	164.3	187.7	172.4	128.2	163.6	144.5	184.2	199.3	140	116	126.1	153.7	167.5	144.1	110.2	164.2	141.8	190.4	474.2	451.3	418	417.2	314.5	324.2	401.8	327.4	NaN	NaN	NaN	NaN	NaN	NaN	NaN	NaN	NaN	NaN	NaN	NaN
229	144.1	233	213.9	203.1	209.4	263.7	217.5	227.5	206	219.6	231.7	175.9	203.5	203.5	191	187.5	219.5	220	184.2	181.1	225.3	180.8	150.5	163.4	149.1	173.4	187.5	173.8	159.2	165	141.9	189.8	175.5	149.4	144.5	153.8	169.1	162.1	155.1	156.5	122.6	205.8	184.4	143.5	161.1	189	208.7	613.2	777.8
0	279.4	269.4	242	196.4	180.2	209.5	252.9	183.2	234.5	187.1	175.7	194.6	212.4	208.7	211.5	183.9	150.3	172.9	151.8	186.4	170.3	199.3	151.9	172.4	149.1	176.3	226.2	170.2	157.3	148.9	197.4	183.3	179	165	175	193	172.4	173.7	155.5	165	171.8	168.3	132.5	190.9	158.6	153.9	133.4	180.7	171.1
230	232.3	234	228.7	166.5	216.3	239.5	191.5	220.6	204.3	192.3	171.9	184.7	194.8	209.6	178.4	232.3	152.2	151	220.7	175.5	216.3	155.7	167.8	106.8	181.7	174.3	133.6	166.3	161	189.6	185.3	140.3	143.4	188.2	146.5	167.1	164.6	113.8	166	183.2	178.4	143.9	177.7	148.9	148.2	158.8	149.1	182.6	141.5
231	255.4	334.5	366	372	364	363.7	353.3	308.1	340.9	241.3	278.2	268.2	290.2	242.8	264.2	298.8	268.9	266.6	293.8	242.8	237.8	282.5	256.9	246.7	236.2	214.7	266.5	200.9	213	224.6	229.5	238.4	276.2	276.4	202.3	238.7	240.9	269.4	299.2	290.9	358.1	319.4	308.3	277.9	267.9	301.9	339.4	247.9	271.9
232	447.6	471	481.7	497.9	604.6	519.8	524.8	542.3	468.3	482.6	434	455	466.9	445.2	421.6	498.1	458.1	443.1	434.9	410.7	449.5	805.2	1147	1201	1108	1184	1198	1233	1285	1385	1242	1253	1217	1259	1297	1317	1354	1403	1527	1544	1584	1590	1469	1875	1814	1851	2028	1804	1600
233	198.1	205.7	206.6	191.7	167.6	192.2	205.1	147.6	183.5	211.6	167.7	199.7	184.3	168.5	170.3	174.1	137.6	183	172.4	164.3	179.7	115.6	140.3	156	131.9	157	157	155.2	156.5	153.6	141.1	162.7	207.4	139.5	136.8	179.5	633.5	639.4	828	863.7	837.5	874.2	876	802.7	879.9	782.6	672.6	586.7	698.6
234	204.8	195.5	203.1	183.2	178.5	213.7	167.1	141.2	184.9	172.9	110.5	134.2	124.1	137.8	217.5	369.7	452	517.5	583	624	563.8	593.1	504	569.1	626.3	654.2	665.4	606.8	679.7	574.5	785.3	696.1	710.6	700	720.4	568.8	749.1	680	NaN	NaN	NaN	NaN	NaN	NaN	NaN	NaN	NaN	NaN	NaN
235	224.4	269	217.8	248.7	268.6	212.2	184	200.7	223.8	210.6	185.1	238	180.1	175.3	189.9	209.9	176.6	138.7	168.8	150.1	161.1	152.2	152.8	157.5	139.3	183.3	172	120.6	158.9	180.7	138.7	153.4	223.2	127.7	139.9	99.22	173.2	143.6	193.3	161.2	144.9	174.8	183.1	167.3	189.4	176.3	166.4	218.7	196.8
0	208.3	245	220.5	259	202.5	242.6	189.4	195	187.2	NaN	NaN	NaN	NaN	NaN	NaN	NaN	NaN	NaN	NaN	NaN	NaN	NaN	NaN	NaN	NaN	NaN	NaN	NaN	NaN	NaN	NaN	NaN	NaN	NaN	NaN	NaN	NaN	NaN	NaN	NaN	NaN	NaN	NaN	NaN	NaN	NaN	NaN	NaN	NaN
0	220	214.7	204.7	240.4	182.6	165.7	184.3	232.9	196.8	189.8	213.4	199.2	230.1	224	185	164.6	222.1	183.7	242	NaN	NaN	NaN	NaN	NaN	NaN	NaN	NaN	NaN	NaN	NaN	NaN	NaN	NaN	NaN	NaN	NaN	NaN	NaN	NaN	NaN	NaN	NaN	NaN	NaN	NaN	NaN	NaN	NaN	NaN
0	239.8	244.6	251.7	300.6	307.8	305.7	264.9	292.3	296.7	255.1	242.8	223.7	286.1	253.2	247.6	262.2	259.7	228.2	275.4	262.5	287.6	202.3	237.8	203.3	203	244	227.5	267.1	265.3	232.3	184.3	199.7	216.4	274.7	309.6	259.6	231.6	271.7	271.3	231.2	235.7	214.1	235.7	NaN	NaN	NaN	NaN	NaN	NaN
236	285	325.3	224.8	236	246.2	213.5	278.5	169.7	222.8	196.5	193.5	193.3	203	170.9	178.4	197.5	175.5	173.4	191.3	149.7	226.4	195.2	171.3	167.8	178.5	214.1	798.5	811.4	938.5	804.2	829.3	952.2	990	1055	1060	1001	834.7	904.3	848.5	789	778.6	879.7	855.3	873.1	882.3	667.1	799.3	561.6	627.2
237	212	241.9	233.6	243.1	221.2	174.2	214.6	223.5	250.1	344.7	381.7	542.8	540.5	981.2	1131	1117	1162	1169	1194	1116	1123	1101	907.9	913.5	858.9	976.2	769.5	1027	839.1	767.1	669.7	594.6	650.7	604.9	430.2	515.3	458.1	521.3	530.7	460.4	455.3	516.2	362.8	428	483.3	329.7	405.8	392.6	375
238	243.2	205.3	191.7	298.4	288	198.1	281.6	257.1	233.3	227.8	270.2	193.4	164.8	175.2	187.7	192	202.2	193.9	191	203.6	179.5	207.5	180	176.6	203.6	225.4	183.2	206.5	173.9	173.7	202.1	203.6	173.7	162.5	209.9	189	204.6	204.8	153.6	148.7	131.2	161.9	111.9	120.9	132	144	89.71	141.6	98.5
239	263	323.5	304.5	283.1	297.6	295.1	291.8	262.3	268.7	274.5	278.5	258.3	261.3	255.2	294	288.9	262.9	267.4	285.7	254	237	241.4	241.5	1197	1378	1495	1510	1574	1740	1526	1147	1378	1577	1625	1841	1815	1873	1808	2004	1761	2021	2085	2083	2108	1860	1870	1794	1655	1933
0	217	219.4	218.2	249	211.7	231	264.2	237	192.6	198	216	NaN	NaN	NaN	NaN	NaN	NaN	NaN	NaN	NaN	NaN	NaN	NaN	NaN	NaN	NaN	NaN	NaN	NaN	NaN	NaN	NaN	NaN	NaN	NaN	NaN	NaN	NaN	NaN	NaN	NaN	NaN	NaN	NaN	NaN	NaN	NaN	NaN	NaN
240	303	286.2	272.8	252.3	287.8	284.2	308.5	303.5	286.3	249.4	241.4	290.3	219.2	202.5	262.1	274.9	255.8	254.3	300.1	254.7	299.1	295.7	254.4	224.4	245.1	268.1	211.9	238.2	276.2	276.2	268.2	255.5	267.8	269.1	298.6	217.9	221.5	244.9	245	299.1	232.1	239.8	277.9	243.7	272.7	276.5	292	271.8	281.1
241	222.9	211.1	225.8	228.1	290.7	250	189	276.8	190.7	255.3	262.6	286.8	245.5	237.4	224.7	259	234.9	248.1	231.8	255	192.6	173.1	205.6	195.9	207.3	208.9	237.3	185.8	190.1	201.1	236.1	216.8	196.3	216.5	199.8	189.1	210.4	202.9	207.2	168.2	270.2	191.5	189.9	161.8	206.3	187	191	194.4	203.5
242	260.5	235.2	282.1	219.5	198.4	222.3	190.9	202	218	208	224.8	204.6	203	211.2	182	211.7	181.5	146.2	206.3	168.8	188.2	184.8	160.7	227.2	192.3	174.9	149.4	190.2	161.3	164.9	166.1	641.3	830.2	980.9	957	939.7	917.5	804.5	781.6	998.4	863.2	817.5	872	881.2	848.2	906	781.3	847	920
243	401.1	413.6	376.2	388.8	415.5	400.8	387.3	378.3	430.8	389.9	398.1	328.5	369.5	349.5	341.3	368.2	350.6	337.9	319.2	367.7	321.1	354.5	368.5	386.1	371.1	372.4	407	345.4	376.3	368.2	308.3	363.1	340.4	414.7	2052	1797	1924	1440	1416	1120	1333	876.9	961.9	1265	1173	991.1	1241	1208	1269
0	331.5	340.6	333.4	343.7	322.2	367	366.6	348.5	319.8	320.6	338.2	323	343.7	343.2	315.5	361.6	279.3	294.5	387.6	315.3	339.9	376	367.2	332	321.6	329.1	341.5	288.2	343.3	314.2	337.4	362.5	318.5	339.8	370.3	318.5	322.1	321.5	332	1435	1259	1400	1233	997.6	1003	865.9	482.3	969	1429
0	368.9	378.8	374.4	416.8	356.5	357.5	332.5	315.9	364.8	371.1	417.3	345.9	356.5	323.6	359.5	399.9	320.9	356.8	336.1	391	364.5	332.2	303.9	287.4	349.7	328.7	299.5	298.6	344.9	342.5	341.7	314.7	298.5	326.3	290.1	316.3	315.9	305	338.5	315.9	350.1	314.9	282.1	307.8	344.3	323.1	335.1	317.9	321.9
244	443.8	412.8	436.6	467.7	459.8	417.6	330.9	352.5	370.5	304.4	353.4	317.3	382.3	345	353.4	353.3	337.1	368.9	342.9	343.2	393.3	317.4	369.2	412	384.2	410.6	356.4	1488	1349	1515	1235	1259	1270	1092	1067	1060	1210	1094	1065	1336	1093	1379	1555	1412	1417	1581	1637	1620	2096
245	295.6	271.4	259.4	218.5	295.6	285.2	269.8	260.6	281.5	249.6	248.5	263.1	206.5	241.9	235.5	231	226.9	244.2	221.7	248.6	219.5	251.1	182.8	256.7	225.1	245	263.5	404.6	1100	1531	1479	1452	1471	1462	1388	1344	1222	1171	1389	1447	1197	1725	1812	1772	1683	1809	1674	1682	1671
246	446.9	339.9	336.3	353.2	408.7	389	394.4	392.6	393.5	360.4	333.7	365.7	390.2	390.6	355.1	393.6	378.6	418.4	373.5	394.3	417.6	355.3	369.2	302.5	356.6	356.7	331.6	347.7	415	471.5	1238	1152	1050	1173	1032	NaN	NaN	NaN	NaN	NaN	NaN	NaN	NaN	NaN	NaN	NaN	NaN	NaN	NaN
247	152	185.1	140.4	188	183.9	187.1	194	153.6	171.8	182.4	144.8	180.6	149.4	142.9	175.4	182.4	152.2	161.4	153.1	164.1	166.9	122.6	158.3	178.6	165.6	178.7	115	166.1	121.3	132.6	153.8	199.4	172.8	134.4	128.6	153.8	169.6	104	165.6	161.6	151	137	112.5	121.1	145.5	166.6	156.8	137.9	157.2
248	242.3	256.9	278.9	303	266.2	294.1	281.5	172.1	225.9	237.3	246.8	277.5	259.8	236	247	203.9	253.7	288	244.9	274.5	292.8	221.4	266.2	266.3	310.7	314.6	314.1	306.8	313.2	366.6	407	855	834.2	1381	1243	1334	1540	1452	1232	1234	1474	1273	1541	1237	1321	1483	1365	1252	1334
249	366.2	316.8	309.5	352.5	447.2	400.4	399.6	318.1	345.4	331.1	357.9	351.5	314.7	356.6	306.4	286.5	292.5	348.9	352.3	327.2	365.3	349.3	331.9	307.9	337.5	342.9	338.9	268.9	345	360.6	323.5	328.8	345.7	294.8	392.4	375.6	326.1	372.3	395.5	338.6	376.1	359.1	374.7	381.2	355.1	393.7	361.1	376.1	403.3
250	336.2	371	404.3	435.5	365.7	316.3	323.1	303.9	304.8	287.6	350.4	395.3	392.8	319.7	272.2	337.4	318.6	347.8	286.3	347.7	301.9	385.9	299	307.2	371.9	342.2	273.6	321.8	312.9	280	313.9	329	316.9	352.6	284	276.5	550.7	712	619.5	709.1	594.1	720.5	596.2	714.1	875.5	908.2	1119	816	1062
251	419.8	410.5	469	428.3	326.5	382.8	364.5	357.2	333.9	389.8	345.3	365.4	315.6	323.8	314.1	329.1	339.1	327.9	306	301.9	292.7	367.2	359.5	319.1	328.9	349.6	332.1	351	325.2	348.7	353.3	342.8	333	304.9	366.4	352.2	400.5	348.9	396.5	316.4	385.9	386.7	367.5	1735	1566	2241	2297	1810	2198
252	227.2	179.5	240.7	213	216.8	194.3	210.7	227	237.4	144.5	161.2	156.6	180.6	159.3	176.1	169.9	153.9	182.5	184.4	174.9	162.6	198.2	146.4	161.9	200.5	199.2	499	542.7	589.2	624.4	600.6	635.5	562.8	498.3	NaN	NaN	NaN	NaN	NaN	NaN	NaN	NaN	NaN	NaN	NaN	NaN	NaN	NaN	NaN
0	NaN	NaN	NaN	NaN	NaN	NaN	NaN	NaN	NaN	NaN	NaN	NaN	NaN	NaN	NaN	NaN	NaN	NaN	NaN	NaN	NaN	NaN	NaN	NaN	NaN	NaN	NaN	NaN	NaN	NaN	NaN	NaN	NaN	NaN	NaN	NaN	NaN	NaN	NaN	NaN	NaN	NaN	NaN	NaN	NaN	NaN	NaN	NaN	NaN
253	366.9	358.8	229	311.4	317.3	316.9	265.4	290.2	293.1	243.6	319.3	234.7	272	303	276.3	268.7	277.8	320.9	302.5	312.2	320.5	305	266.1	278.4	321.1	248.1	318.1	255.1	226	191.5	195.6	291.5	291	220.5	216.6	227.6	231.4	254.5	208.3	241.3	188.8	280.2	275	276.1	218.1	176.3	174.1	1339	1566
0	263.7	249.3	226.8	238.6	201	279.1	200.6	223.3	272.2	246.5	269	245.5	228.5	237.2	245	214.1	260.7	203.3	221.6	200.3	204	180.7	227.3	237.1	225.3	307.9	257.8	243.5	191.7	178.8	199.2	305.3	208.5	190.8	241	224.7	214	249	217.1	181.4	227.7	NaN	NaN	NaN	NaN	NaN	NaN	NaN	NaN
254	230.7	248.5	266.5	194.1	221.1	214.7	261.5	203.2	193.3	208.7	165.3	169.5	172.3	150.5	202.9	190.7	175.7	178.2	162.8	206.5	427.3	613.2	535.9	582.9	645.9	565.2	554.2	561.9	581.8	548.6	560.2	535.5	567.7	512	544.7	523.2	587.7	534.6	621.2	630.2	514	591.8	677.3	600.5	600.1	687.8	651.8	613.2	627.4
255	278.8	288	298.4	307.5	195	274.4	218.3	231.3	256.6	226	232.2	266.1	226.5	229.8	197.8	272.8	274.5	199.1	261.1	205.7	215.9	237.4	205.1	256.3	203.6	248.2	238.3	272.6	210.7	279.5	264.7	253.9	230	261.4	239.6	234.6	256	553.9	635.3	623.9	718.3	907.3	831.2	946.9	899.5	903.3	761.9	793.5	701.5
0	296.4	306.6	265.7	289.5	282.3	317.5	249.4	289.5	275.5	260.7	292.3	272.8	260.8	254.7	273.2	280.2	247.8	222.2	272.7	270.3	277.9	291.8	271.4	291.2	271.4	279.7	270.7	249.9	291.4	292.3	300.3	256.1	246.9	300.4	265.8	271.9	237.6	234.2	235.4	255.8	226.9	243.5	241.2	222.5	219.5	241.7	NaN	NaN	NaN
256	569.8	434.3	347.4	447	424.5	404.5	380.1	401.3	320.5	348	382.5	322.6	296.3	304.3	353.8	337.1	323.7	312.1	247.9	302.8	315.3	314.6	282.2	320.8	264	268	272.3	269.3	270.6	301.5	295.7	260.9	289.2	292.3	304.4	296.1	450.3	1168	1261	1076	1199	983.6	1206	1037	942.8	914.7	886.5	770.5	1303
257	343.9	312.4	403.7	331.3	341.5	286.6	336.5	356.5	288.5	303.1	308.2	325.8	311.2	313.6	300.6	280.8	282.9	301.5	284.3	314.8	302.1	299.7	298.7	283.4	302.1	314.5	346.1	334.7	348.4	394.7	342.3	311.5	437.2	1163	1155	1052	1264	1130	NaN	NaN	NaN	NaN	NaN	NaN	NaN	NaN	NaN	NaN	NaN
258	270.7	376.5	316.7	262.7	258.5	289.6	257.3	248.2	258.9	239.5	218.1	255.9	221.3	217.6	237.2	232.5	207.7	261.3	272.3	195.4	281.1	231.2	268.7	252.4	245.5	224.7	223.3	274.6	273.3	268.5	276.1	286.2	333.6	928.3	982.8	1197	1252	1585	1537	1602	1511	1584	1762	1688	1759	1949	1692	1474	1914
259	437.6	412.1	391.7	416.3	384.7	386.6	389.1	437	358.6	348.8	345.1	375.5	366.6	346.8	298.3	406.2	377	364.8	381.3	354.2	306.6	342.3	353.6	335.3	360	356.8	294.7	334.5	471.9	2096	2128	2388	2481	2244	1916	2123	2311	2547	2503	2407	2018	2606	2637	3088	2476	3215	2967	2312	2945
260	379	386.3	362.7	375.3	368.6	369.2	355.1	336.4	377.5	338.7	342	344.8	355.7	379.3	349.5	373.7	366.4	360.2	382.4	357.8	342.2	327.3	1395	1233	1401	1350	1303	1336	1568	1209	1424	1424	NaN	NaN	NaN	NaN	NaN	NaN	NaN	NaN	NaN	NaN	NaN	NaN	NaN	NaN	NaN	NaN	NaN
261	306.8	265.3	284.2	275.5	247	298.1	265.5	299.6	334.1	276	227.6	216	226.8	233.3	234.6	216.7	198.9	174.3	161.5	194.4	205.4	184.5	197.7	162.2	189.7	178.3	163.3	164.6	172.9	233.5	194.3	208.6	207.2	138.3	182.8	237.5	244.3	196.3	184.8	201	176.5	223.9	191.2	263.2	272.2	221.5	403.5	1505	2024
0	849.5	1039	982.9	1080	945.3	936.5	794.1	788	741.9	1023	1038	1029	922.5	1218	1154	901.5	606.5	428.8	460.2	428	418.1	439.9	469.2	365.3	379.3	581.6	589.5	615.7	531.7	499.9	524.3	516.1	491.3	573.3	426.1	349.1	NaN	NaN	NaN	NaN	NaN	NaN	NaN	NaN	NaN	NaN	NaN	NaN	NaN
0	NaN	NaN	NaN	NaN	NaN	NaN	NaN	NaN	NaN	NaN	NaN	NaN	NaN	NaN	NaN	NaN	NaN	NaN	NaN	NaN	NaN	NaN	NaN	NaN	NaN	NaN	NaN	NaN	NaN	NaN	NaN	NaN	NaN	NaN	NaN	NaN	NaN	NaN	NaN	NaN	NaN	NaN	NaN	NaN	NaN	NaN	NaN	NaN	NaN
262	233.5	225.5	288.7	256	306.8	316.6	241.8	259.6	238.1	240.8	256.4	274.5	261.9	244.6	248.5	241.3	195	262.2	216.4	234.8	195.3	247.5	244.6	206.5	236	198.3	226.2	196.3	198.7	260.1	273.5	248.1	237.9	229	299.6	224.4	214.8	222.6	976	1383	1456	1640	1558	1574	1705	1292	1514	1461	1877
263	898.3	956.2	717.6	1118	1101	1011	990.4	1134	931	1024	801.7	837.9	766.7	943.3	758.3	888	981.4	898.9	784	756.6	780.5	793	758.6	769.5	775.4	660.4	663.6	771.9	716.3	1191	1960	1846	1560	1738	1607	1514	1420	1197	1357	1393	1789	1385	1784	1755	1999	1786	NaN	NaN	NaN
264	670	515	401	413	273.7	680.4	671.2	556.9	484.7	451.5	340.3	306.5	343.9	373.6	348.8	297.7	284.3	322.1	310.4	333.6	354	310.5	288.8	281.8	275.9	345.7	298.6	251.5	290.2	275.6	287	285.6	271.8	806.4	768.3	841	753.3	892	760	732.7	777.4	1109	668.4	841.4	795.4	815.4	767.7	791.7	985.4
0	547.7	427.4	375.7	495.4	506.2	479.2	412.3	374.3	361.4	398.4	426.2	428.5	409.8	398.5	409.3	458.3	549	1380	1237	1114	1172	1181	1417	988.1	1344	NaN	NaN	NaN	NaN	NaN	NaN	NaN	NaN	NaN	NaN	NaN	NaN	NaN	NaN	NaN	NaN	NaN	NaN	NaN	NaN	NaN	NaN	NaN	NaN
265	234.7	223.1	213.5	201.4	226.2	201.7	283.8	264.8	179.9	199.7	183.7	240.7	236.2	215.8	191.9	196.8	201.4	234.4	213.5	208.5	228.6	201.9	239.8	246.3	180.6	198.1	197.1	214.8	227.3	162.6	240	203.5	186	195.7	225	207	183.1	232.8	172.7	203.5	242.1	218.3	232.3	260.9	1184	1265	1904	1481	1787
0	987.9	688.1	641.5	594.2	512.7	NaN	NaN	NaN	NaN	NaN	NaN	NaN	NaN	NaN	NaN	NaN	NaN	NaN	NaN	NaN	NaN	NaN	NaN	NaN	NaN	NaN	NaN	NaN	NaN	NaN	NaN	NaN	NaN	NaN	NaN	NaN	NaN	NaN	NaN	NaN	NaN	NaN	NaN	NaN	NaN	NaN	NaN	NaN	NaN
266	430.2	359.1	403	441	418.2	432.2	400	408.4	415.7	397.3	354.9	381	380.5	350.5	362.4	352.1	294.4	289.2	338.8	285.5	285.5	286.5	289.9	321.1	314.3	325.9	281.4	279	288.8	310.1	287.2	266.4	262.9	340	236.4	270.4	265	274.4	274.9	306.9	261.9	305.2	320.2	308.1	298.4	316	282.4	339.7	292.1
267	497.6	420.3	478.8	431.5	411	443.5	368.9	433	387.2	406.6	394.9	403.5	385.2	350.9	358.8	386.7	373.6	376	358.6	440.9	497.5	1426	1472	1262	1118	1135	1266	1094	1229	1020	NaN	NaN	NaN	NaN	NaN	NaN	NaN	NaN	NaN	NaN	NaN	NaN	NaN	NaN	NaN	NaN	NaN	NaN	NaN
268	373.4	323.9	412.3	368.3	390.2	339.1	374.7	311.5	360.5	353.9	308.7	365.8	292.3	299.4	333.6	306.6	302	327.3	291.7	292.8	348.5	310.5	328.4	341	288.4	271.7	314.9	370.9	267.1	333.4	324.5	336.5	1211	1253	1676	1797	1748	1525	1384	1654	1621	1822	1897	2036	2072	2159	2162	1723	1792
269	362.4	352.5	326.5	342.5	380.6	404.7	398.3	403.8	343.1	382.1	362.2	420.1	422.4	314	325.6	299.7	346.7	325.4	321.5	313.4	332	322.6	315.4	330.9	434.7	1481	1442	1504	1332	1323	1163	NaN	NaN	NaN	NaN	NaN	NaN	NaN	NaN	NaN	NaN	NaN	NaN	NaN	NaN	NaN	NaN	NaN	NaN
270	515	506.1	432.5	458.8	532.8	532.9	430.7	461.1	473.1	394.8	470	383.8	419.9	419.6	347.6	416.5	329.1	336	330.2	343.2	275	340.7	314	377.5	354.2	306.3	317.2	375	326	401.8	389.5	1479	1981	2139	2474	2101	2229	2046	1802	1809	1821	1844	1659	1712	1845	1874	1781	1534	1776
271	1023	1131	1226	1094	1104	1166	1066	1037	851.6	766.1	837.1	894.4	1001	920	900.7	698.5	618.3	528.8	489.3	463.4	404.4	428.1	379.9	369.8	312.9	387.9	401.5	391	348.2	378.9	402.8	355	330.7	334.2	302.4	310.5	338	246.5	299.7	313.9	284.2	283	273	275.5	291.7	292.3	273.5	274.5	291.3
272	433.5	354.6	253.2	249.4	369	285.4	258.6	340.5	316.4	327.9	327.4	325.8	329	336.5	376.7	305.8	297.1	280.2	327.7	320.5	319.1	288.6	275.8	310.7	293.3	286	250.3	266.7	276.5	234.8	320	246.2	246.3	322.4	236.5	238	202.2	281.7	173.2	199.8	219	236.8	189.8	248.6	294.5	236.8	258.7	207.8	302.3
0	146.8	100	NaN	NaN	NaN	NaN	NaN	NaN	NaN	NaN	NaN	NaN	NaN	NaN	NaN	NaN	NaN	NaN	NaN	NaN	NaN	NaN	NaN	NaN	NaN	NaN	NaN	NaN	NaN	NaN	NaN	NaN	NaN	NaN	NaN	NaN	NaN	NaN	NaN	NaN	NaN	NaN	NaN	NaN	NaN	NaN	NaN	NaN	NaN
273	833.9	897.4	874	722.7	796.1	771.5	736	784.6	686.8	659.7	706.5	693.3	766	666.4	572.8	517.4	376.4	345.5	482.9	548.4	457.4	370.7	351.9	320.1	315	377.1	312.1	300.9	361.5	559.1	1097	1186	969.6	1017	1066	1121	1363	1269	1126	1175	1236	1243	851.7	913	837.5	709.5	918.2	651	1003
274	393.1	493.3	412	409.2	415.1	445	388.3	385.5	448.6	468.4	432.1	410.7	417.6	373.7	398	445.9	419.1	405.5	356.4	377.9	325.8	428	384.8	368	390.6	437.8	470.8	412.3	377	491.1	787.5	2253	2437	2678	2828	3159	2612	2927	2441	2533	2754	2609	2453	2469	2806	2464	2295	2215	2185
0	458.2	429.5	384.1	435	432.4	480.7	482.5	490	448	506.8	521.6	426.9	506.1	477	506.7	535	402.5	446.6	482.2	528.7	435.6	521.6	1084	1653	1667	1769	1809	1551	1628	1649	1634	1512	1630	1524	1656	1545	1607	1639	1755	1764	2226	2075	2448	3095	2559	2100	2415	2556	3166
275	423.5	389.5	395.5	428	479.2	430.7	423.1	412	416.1	559.4	390.2	509.1	1507	1522	1592	1381	1381	1226	1278	1013	1514	1298	1319	1463	1343	1562	1419	1485	1806	1781	1520	1704	2152	1900	1745	1718	1780	1512	1211	924.4	1031	1350	1415	1346	1722	1545	1697	1283	1626
276	197.9	184.3	169.2	184.5	178.1	126.9	178.3	168.7	166.8	142.7	188.5	139.4	151	137.3	153.2	167.3	128.7	148.2	140.5	124.5	201.7	177.5	149.5	172.4	158.5	133.9	134.4	167.6	147.8	162.4	121	169.2	155.2	153.3	166.8	150.9	137.5	141.6	205.8	124.2	146	175	179.8	149.2	185	182.1	135.3	207.3	178.1
277	438.5	378.7	411	389	485.6	474.3	425.5	429.9	514.9	403	402.8	359	356.5	382.5	389.5	449.1	442.3	423	417.4	396.2	375.7	404.7	462.3	370.8	410.9	444.4	383.3	505	1741	2110	2385	2371	2291	2364	2038	2221	2097	1903	2352	1993	1978	1959	1697	1680	1490	1679	1582	1363	1460
278	611.9	633.4	695	647.5	706	568.3	664.1	649.1	600.1	696.8	612.1	551.5	499.2	488.7	563.5	500.1	548.4	487.3	501.3	433.6	511	476.5	503.4	506.5	431.4	519	461.8	418.5	483.2	502.8	477.9	428.7	458	440.2	430	402.8	479.2	464	448.2	499.8	994.2	1681	2061	2401	2085	1835	1796	1611	1736
0	141.5	182.4	158.9	128	129.8	107.4	NaN	NaN	NaN	NaN	NaN	NaN	NaN	NaN	NaN	NaN	NaN	NaN	NaN	NaN	NaN	NaN	NaN	NaN	NaN	NaN	NaN	NaN	NaN	NaN	NaN	NaN	NaN	NaN	NaN	NaN	NaN	NaN	NaN	NaN	NaN	NaN	NaN	NaN	NaN	NaN	NaN	NaN	NaN
279	418	401.9	374.3	344.3	385.8	306.4	348.3	393.3	372.2	381.8	416.2	436.6	1692	1547	1391	1031	930.8	1168	1066	1097	915.8	974	1090	1155	1108	1136	1193	1212	1509	1149	998.7	770	790	846	970.9	794.9	904.9	826.5	721.2	771.7	619	743.5	1003	973	983	1080	1171	884.8	1049
280	182.5	159.3	176.5	173.7	153.8	177.9	191.5	157.9	132.5	166.6	193.2	130.9	132.9	119.2	139.1	163.9	145.6	135.8	158.7	129	155.9	147.7	176.1	113	154.6	132.2	171	181.1	168.4	150	154.4	149.2	169.7	171	187.6	150.9	135	125.4	189.5	155.1	222.8	208	194.1	187.1	234	195.5	217.6	223	233.5
281	325.2	247.7	261.5	265.7	269.5	251.9	245.3	272.7	243.5	285.3	283.3	259.3	264.5	252.7	278.4	295.2	267.5	227.5	256.2	300.5	270	265	260.5	257	273	289	204.6	230	228.1	218.1	238.9	273.5	279	268.8	257.7	263.4	264.1	281.2	238.3	282.6	295.9	255.6	286.9	269.3	276.3	262	249.9	274.4	838.4
0	630.5	712.5	666.9	544.6	607.6	549.1	520.8	502.9	469.9	475.1	425.3	481.9	465.4	391.1	381.4	448.6	387.1	387.7	391.9	437.5	311.3	322.1	320.6	332.3	320.1	348.5	320	335	350.7	357.7	308.8	357	368.8	403.2	316.2	337.1	282.7	354	324.8	357	325	331.2	345.6	325.7	331.2	335.5	298.3	317.7	355.5
282	377.5	379.5	409.7	345	342.5	367.7	370.8	355.3	394.8	361.3	351.9	405.5	392.3	412.9	403.4	388.5	359.3	376.3	371.1	359.4	359.5	356.4	330.5	323	362.7	364.1	374.7	370	1866	2163	2051	2005	1772	1735	1811	1648	1937	1855	1657	1419	1379	1390	2065	1799	1796	1686	1950	1731	1896
283	252.4	254	243.6	231	272.1	251.3	219.1	294.4	190.9	236	215.7	307.6	217.9	240.4	202.9	220.8	271.5	168.5	213.9	199.5	191.4	246	192.4	199.1	202.4	196.5	197	185.2	228.6	224.5	219.1	226.2	230.1	197	220.5	247.6	206.3	211.1	235.3	240.1	237.2	253.5	221	220.4	208.1	207.5	225.6	237.4	209.8
284	356.2	330.5	317.9	287	315.5	259.5	312.3	312.8	253.5	288.9	321.8	311.5	268.2	262.9	264.4	299.1	272.5	262.5	240.7	247.9	259	286.6	254.6	261.3	271.5	292.9	233.2	253.8	245.9	306.3	280.1	254.8	265.8	282.7	266.8	257.7	275.9	271.1	270.8	230.8	259.7	261.2	283.3	280.6	232.2	228.2	277.2	240.1	288.2
285	1218	1131	1116	1288	1008	1168	1083	1207	1024	881.9	362.1	359.8	417	363.4	447.4	436.6	345	420.1	371.8	397.3	364.9	424	1754	2052	1904	1705	1993	1799	1982	2196	2042	2327	2374	2152	2386	2368	2417	2288	2262	2171	1983	2084	2120	2250	2019	2002	1807	1677	1815
286	213.2	238.8	280.5	224.3	207	252.9	219.7	236.5	183.6	272.6	241.3	241	281.4	236.4	223.4	208	236.3	247	205.6	260.9	268.1	242.7	239	244.7	261	237.4	213.3	219.3	255.3	233.5	247.8	258.1	262.5	234.5	291.5	257.2	250.9	280.2	244.7	273.6	234.6	307.3	244.2	298	274.5	330.2	306.4	314.7	370.7
0	392.1	303.1	343.8	234.3	212.9	232.9	276.1	267.5	215.3	201.5	226.3	226.6	197.1	215.7	176.2	204	192.6	242	198.1	221.2	209.3	217.5	189	246.9	219.3	116.1	198.5	189.5	183.2	141.2	223	NaN	NaN	NaN	NaN	NaN	NaN	NaN	NaN	NaN	NaN	NaN	NaN	NaN	NaN	NaN	NaN	NaN	NaN
287	376.2	320	355.7	363.2	307.3	359.9	340.9	374.5	313.6	290.6	353.6	357.1	309.2	319.3	266.8	318	317.7	321	349.3	351.7	362	344.9	321.1	322.5	346.5	331.2	350.4	381	375.4	332.5	376	355	386.5	356.6	353.2	353.5	412	374	362.5	386.1	374	1664	1494	1863	1824	1666	1724	1823	2265
288	304.5	282.3	253.2	309.9	278	298.7	366.3	319.6	257.5	303.9	297.9	340.6	336.3	281.9	290.5	247.2	292.8	244.3	264.3	263.1	273.5	276.4	239.4	272.8	279.7	296.7	223	253.1	274.1	236.3	280.2	241.1	255	229	298.8	230.8	267.4	250.1	227.8	248	278.7	256.5	292.4	253.9	271.5	260.6	283.2	274	289.5
289	353	264.5	252.3	344.8	304.5	226.4	252.5	246.6	249.4	264	220.2	218.2	249.1	208.5	233.8	199.5	248.8	206.4	167.7	170.3	217	178.8	167.5	214.2	195.9	177	200	217.1	154.3	231.4	156.3	170.3	156.8	173.9	170.6	166.9	151.9	178.8	179.9	191.3	171.4	222.3	189.5	215.7	193.9	194.3	215.7	238.5	194.3
290	225	326.5	311.3	298.5	252.9	268.6	241	282	308.8	227.8	213.2	243.8	197.2	208.6	193.1	206.3	187.6	199.9	173	209.4	182	178.6	192	186.2	194.6	144.9	170.5	204.1	196	156.6	160.3	163	161	143.8	169.7	153.3	154.7	177.5	168.1	183.7	162.6	189.1	168.4	198.1	186.5	216.5	205.9	208.5	179.3
0	341.3	299	295	NaN	NaN	NaN	NaN	NaN	NaN	NaN	NaN	NaN	NaN	NaN	NaN	NaN	NaN	NaN	NaN	NaN	NaN	NaN	NaN	NaN	NaN	NaN	NaN	NaN	NaN	NaN	NaN	NaN	NaN	NaN	NaN	NaN	NaN	NaN	NaN	NaN	NaN	NaN	NaN	NaN	NaN	NaN	NaN	NaN	NaN
291	291.4	257.2	252.5	299.4	220	232.3	333.5	287.6	285.6	273	302.5	269	222.3	253	246.8	241	275.5	259	267.5	261.9	241.9	268.7	251.6	235.2	272.2	299.1	231	233.1	214	243.3	255.6	244.6	231.8	240.4	239.2	245.2	228.2	224.9	249.3	231.9	223	283	250.4	218.5	261.9	229	238.4	241.2	255.7
292	222.3	277.7	232.5	204.5	293.5	276.1	247.1	281.5	277.7	259.8	250.8	232.3	227.1	204.1	212.9	257.7	183.3	266.5	214.5	205.9	234.1	228.6	193.4	219.6	191.9	180	227.1	193.7	204.8	194.3	207	136.5	240.5	225.5	206.2	206.2	161.7	269.5	150.8	174.8	190	160	178.2	175.3	221.8	159.5	216	188.4	174.7
0	249	251.5	221.8	203.5	194	188.5	215.2	227.5	224	247.9	219.7	238.5	181.1	213.5	210.4	163.5	186.2	150.1	206.8	184.8	250.7	160.9	176.9	191.5	183.7	215.4	203	217.3	181.9	198.5	128.3	226.5	205.3	182.3	195.5	163	165	204	231.5	212.9	226	207.2	190.7	185.5	221.9	197	220.7	189.3	234.7
293	225.4	238.7	250.3	268	257.9	251.6	262.8	222.7	230.4	201.1	192.3	229	217.7	219.2	211.9	230.8	236.5	195.4	244.2	232.3	180.4	217.2	214.2	221.8	217.8	234.5	230.9	222.7	194.4	241.1	202.5	198.5	216.4	193.6	195.7	223.3	258.3	193.8	234.8	228.3	215.2	213.9	195.4	211.7	204.2	238.1	222.1	186.4	210.7
0	221.1	257.5	178.5	256.7	180.6	192.4	192	178.3	167.8	151.2	195.8	167.3	176.6	170.9	148.6	145.4	142	137.3	137	143.5	111.2	141.5	127.8	136.4	110.9	138	115.8	132.5	117.3	145.3	141.1	136.3	147.4	130.5	106.2	165.1	143.8	102.8	150.1	157.4	165	126.5	96.79	147.3	109.6	147	112.7	160.4	154
0	235.8	235.8	271	287.6	205.2	318.6	234	262.5	211.7	252.2	234.9	235.7	229.6	247.7	216.1	217.2	205.3	173.6	154.3	203.3	172.8	188.9	178.8	188.7	205.3	159.3	199.7	227.8	238.2	206.9	216	208.8	198.4	201.6	187.3	144.1	197.7	177.8	184.6	205.1	211.2	205.2	195.8	173.7	176.8	223.4	182.3	202.2	185
294	296.3	260.7	258.6	286.7	196.9	224.3	232.3	218.9	210.5	272.9	231.2	244.1	237.7	223.6	235.7	238.8	224.2	228.9	237.7	207.2	236.1	240	203.1	209.1	202.6	232	209	222.2	201.1	199.3	194.5	229.6	178	241.3	197.6	198.1	190.8	200.8	239.9	238	236.6	187.3	197.1	277.9	199.2	206.5	172.3	206	233
295	314.2	258.8	230.9	260.5	284.5	224.2	253.4	250.7	245.5	176.1	238.7	225.8	199.4	262.1	223.3	204.5	268.5	252.1	240.9	228.1	207.6	244.9	215.5	274.6	211.7	267.9	217.4	249.7	238.1	228.3	239	198.2	210.2	216.3	301.3	1522	1440	1431	1746	1429	1581	1572	1674	1822	2097	2051	2067	1808	2410
296	341.4	321.7	385.3	313.8	298.5	308.6	292	304.9	282.7	279.9	326.2	263.6	343.5	385.3	348.3	305.9	298.1	370.1	329.4	304	299.2	265.5	305.2	283	277	231.9	265.9	285.5	312.8	341.7	294.6	270.6	266.2	271	251.5	275.9	294.8	296.3	331.7	976.8	1177	1176	1174	1312	1131	1154	1306	1083	1309
0	213.1	174.2	171	230.8	214.5	185.5	179.2	198.8	176.6	175.4	183.3	153.8	119.8	187.8	200.5	161.1	149.7	171.9	143	137	134.3	150.1	127	161	182.4	146.7	158	152.2	146.3	147.7	142.1	131.9	179.4	130.1	164.7	187.7	172.5	146.7	133.9	145	154.6	170.9	163.7	166.4	149	139.7	151.8	150.9	119.4
297	189.1	164.8	192.9	170.3	222.3	202.5	151.2	209.7	157	181.1	155	184.1	169.3	189.4	175.8	203.1	178.6	153.6	143.5	177.7	160.1	157.2	147.2	180	169	225.5	722	841.8	917.1	914.4	1057	1048	1109	879.9	975.9	843.9	853.9	1017	930.4	919.5	937	954.5	1238	1145	1092	1263	1104	1041	1274
298	262.6	257.6	234.3	151.2	222.3	151.8	276.1	201.5	243	232.5	231.1	165.7	172.9	225	148.8	187.9	205.5	186.9	221.5	227.4	208	251.5	234	173.1	187.9	205.6	237.5	191.1	265.5	237.5	172	207	218.2	199.3	218	222.1	194.9	267.8	199.7	232	289	228.5	237.8	261	170.9	228.7	203	260	224.9
299	180.2	196.7	162.5	198.5	166.3	160.8	201.7	170.1	158.5	169.3	160.1	147.5	178.4	158.2	159.9	159.4	157.4	181.3	196.8	129.9	126	144.4	147	135	157.9	721.5	854.1	1090	1172	1247	1137	1049	969.5	914.4	937.4	1015	1049	975.9	1060	954	992	1119	1013	943.5	937	1051	995	849.6	1098
300	342	277.6	309.7	273.3	298.4	287.9	289.1	276	357.9	252.1	207.7	232.3	1827	1980	1922	1928	1873	1762	1459	1756	1220	1144	981.3	773.7	938.3	698.9	451.3	790.8	775.3	808.5	600.2	899.5	813.5	883.8	831.8	1112	994.7	1022	1059	971.5	818.1	875.5	1041	946.5	690.2	836.8	691.3	866.7	605.3
301	243.7	255.3	217.4	278	263.3	262.7	206.6	180.9	225.8	231.7	232.1	225.7	220.7	203	215.2	224.3	252.9	194.7	219.9	231.3	264.5	233.3	225.9	183.9	222	217	203.8	198.5	275.6	269	1125	1415	1219	953.5	905.9	902.5	947	1146	987	1093	1156	1014	989.5	983	932.5	800	950.1	916.5	1129
302	381.2	309.8	345	433.2	409.2	357.2	454.9	424.4	404.9	432.8	476.8	382.9	378.4	383.7	413.5	324.1	374	381.9	380.9	302	379.3	388.4	400.1	352.9	987.6	671.5	834.1	907.3	685.2	1115	977.9	1217	1100	788.1	777.8	811.2	982.8	887.7	998.2	1024	948.2	1030	1019	928.3	965.6	902.7	884.6	872.9	853.5
303	308.9	287.3	280	249.5	218.1	231.8	284.1	283.6	249.4	190.3	247.1	240.5	294.7	323.2	269.6	254.1	177.3	243.7	257.5	211.7	253.7	192.6	261.2	248.1	262.4	275.4	222.3	234.3	244.5	248.2	250.7	166.8	224.8	228.6	221.9	194.6	199.6	223.4	217.3	214.2	210.7	204.4	237.1	196.5	247.6	204.8	210.1	194.1	221.2
304	360.8	462.4	485.5	464.6	485.7	502.7	458.6	509.1	438.4	410.4	364.5	422.3	435	392.9	396.3	327.7	394	363	333.7	332.9	330.3	357.7	318.8	337.4	393.2	889.9	988.9	1041	1052	1164	1200	1008	1128	894.6	1307	1137	1150	1089	1218	1122	992.3	789	670.7	746.6	509.4	532.9	596.1	518.9	NaN
305	211.1	240.9	255.4	265.3	180.1	238.3	235.3	248.7	262.2	297.7	217.3	242.1	209.2	229.3	263.6	217.7	217.9	209	219.3	218	225.2	230.5	184.3	191.1	187.3	178.9	250.5	235.3	236.8	194.7	187.7	187.7	180.4	201.2	223.7	242.2	200.3	204.9	248.3	232.8	195.9	180.4	223.3	239.5	224	212.8	260.9	248.6	284.7
306	908.8	848.6	800.3	882.8	821.5	825.5	849.5	788.2	564.1	441.2	400.3	384.7	515	561.1	484.9	467.7	382.6	372.2	415.6	346.4	315.4	315.3	279	264.4	277	308.9	273	293	326.3	317.9	324.4	282.4	325.4	350.2	1128	1247	923.6	1219	1122	1237	1278	1361	1226	1305	1261	1296	1255	1206	1353
307	324.9	329.3	304	280.8	306.4	291.5	301.9	317	345.4	250.4	255.9	300.7	281.2	282.9	245	280	260.4	282.3	321	287	276.9	302.5	288.4	314.9	294.4	315.4	392.8	1217	1092	1045	870.3	1076	1274	1306	1173	1264	1413	1150	1269	1169	1141	1258	977.4	1048	1080	1058	1059	830.6	1080
308	326.6	318	245.6	271	277.5	274.5	270.4	319.5	295.3	369.2	351.5	361	327.5	350.7	345.1	276.3	320.5	309.7	338.3	352.5	289	277.3	295.7	326.2	309.6	331.4	327.5	333.7	788.7	833.7	948.8	1118	980.5	976.3	955.5	1167	1175	1161	1117	1135	1087	1407	1303	1304	1373	1346	1231	1042	1347
309	314.5	318.8	248	214	297.8	288.6	256.7	251.7	376.4	268.1	267.4	223	250.3	262.1	332.7	250.7	219.6	265.9	305.2	273.9	226.5	308.9	219.5	223.5	206.5	237	256.9	244	239.3	217.8	259.4	249.9	211.2	176.4	237.7	201.2	253.2	202.1	170.3	176.2	186.5	185	203.8	257.5	202.7	237.1	193.5	232.2	237.5
310	218.1	273.5	254.9	212.2	251	225	294.6	240	286.6	1369	1229	1264	1351	1325	1300	1097	1226	1187	984.2	827.4	694.1	882.1	684.6	642.2	642.1	691.7	685.1	692.5	707.5	629.4	853.4	596.5	538.7	500.5	404.7	579.4	527.9	524	556.7	541.1	613	512	626.2	654.4	574.3	516.7	573	456.7	574
311	199.4	187.9	230.1	257.4	177	213.4	205.3	221.6	207	216	224.3	264.4	169.5	233.5	271.9	242.9	261.7	214.2	234.3	225.9	201.3	202	191	210.3	206.5	197.8	227.7	417.5	920	893.1	936.1	938.1	1082	935	1019	1112	1304	1201	1117	1318	1168	1168	1241	1284	1224	1207	1079	1048	1179
312	297.4	346.1	318.6	333.8	295.6	361.5	288	301	326.1	354.5	296.6	259.2	235.6	292.9	315.6	235.9	278.9	261.6	267.5	294.1	308.4	297.7	307.2	306.6	296.9	308.2	301.4	321	302	316.1	344.5	810.1	865.5	860.6	928.6	806	885.9	818	736.4	794.1	717	723	921.5	889.5	791	873.9	894.5	825	1070
313	196	183	187.1	167.5	182.2	154	167	208.6	201.4	162	161.5	170	216.7	198.9	160.9	146.6	187	159.7	115.1	127.5	177	125.5	109.4	114.5	147.6	140.1	148.3	140.5	145.7	143.2	155.9	159.5	157.5	278.1	371.9	420.5	426.9	478.6	500	495.5	478.3	541.5	439.4	489.3	460.3	543.7	570.5	550	620.2
314	375.9	337.9	301.5	318	300.5	252.5	308.7	316.9	242.6	322.5	282	291.4	292.2	280	319.8	321	346.3	313	283.9	268.5	297.2	303.9	325.8	313.5	358.7	350.6	328.1	264.2	357.2	1053	1103	1220	1153	1175	1215	1241	1150	1253	1055	1215	984.8	1162	1279	1349	1232	1233	1232	1268	1191
315	358	495	651.3	1107	1046	1117	958.8	1011	1052	905	992	936	968.3	921	804.8	867.7	887.2	894	750.5	789.5	520.1	515.2	379.2	384.2	398.5	308.8	281.6	323.1	318.1	331.8	321.5	301.3	333.8	292.7	279.1	241.3	284.5	279.6	315.5	259	262.9	297	307.8	297.3	265	315.1	752.2	1134	1422
316	247.8	295.4	225.5	236.4	252.7	227	238.1	268.1	230.4	192.5	229.6	275	204.4	233.5	217.8	204.3	219.3	206.6	220.9	226.7	207.2	194.3	204.8	226.7	177.6	201.3	238	204.5	424.8	932.7	920	817.6	939.7	936.6	1050	1091	1104	1141	1095	801.5	651.2	760.3	786.5	783.7	662.1	784.4	655.3	649.2	813.8
317	441.1	482.5	474.1	488.9	404.3	428	391.4	339.7	342.5	371.4	371.8	303	324	323.8	308.7	340.2	304.8	324.1	290.8	371.7	307.9	324.6	261.5	300.9	365.4	291.8	284.9	317.5	333.9	260.4	295.9	351	341	281.2	314.4	305.5	359.8	307	336.2	332.9	360.4	327.2	871.5	1372	1245	1221	1280	1219	1531
318	411.4	357.9	393.3	412.6	368.5	392.5	404.5	424.4	407.5	364	322.3	304.5	284.5	325.3	304.5	264.5	312.5	305.6	302.1	231.8	292.6	271.7	270.5	250.5	283.9	241.1	812.9	1195	1352	1285	1394	1089	1222	1044	1057	963.3	1300	1014	994.3	1054	969	1124	1059	1006	1026	1053	1040	1196	1316
319	273.9	268.5	248.1	307.3	289.9	295	317.4	307.1	243.8	318.3	300.8	239.2	275.8	265.1	272.2	222.5	231.8	257.8	284.7	256.8	246.5	258.4	249.4	292	278.9	257.9	274	247.6	264.5	243	251.5	241	259.5	308.5	263.9	302	298.5	219	203	281	229	194.6	214	317.5	216.4	311	270.1	254.4	333
0	NaN	NaN	NaN	NaN	NaN	NaN	NaN	NaN	NaN	NaN	NaN	NaN	NaN	NaN	NaN	NaN	NaN	NaN	NaN	NaN	NaN	NaN	NaN	NaN	NaN	NaN	NaN	NaN	NaN	NaN	NaN	NaN	NaN	NaN	NaN	NaN	NaN	NaN	NaN	NaN	NaN	NaN	NaN	NaN	NaN	NaN	NaN	NaN	NaN
320	410.6	522.2	418.3	490.1	489.7	511.4	480.8	498.3	450.8	379.5	445.4	422.4	349.9	407.6	381.9	400.9	397.7	385.2	361.6	330.9	330.9	344	293.1	336.6	292.1	368.3	386.9	328.4	334.5	323.5	278.5	274.4	299.5	301	349	328.2	293.3	293.2	361.6	331.9	343	382.4	281.4	414.9	1139	1343	1421	1469	1869
321	237.4	191.1	170.6	190.1	179.1	150.9	199.3	224.9	136.4	133.4	190.9	144.3	169.9	163.4	139.9	153.9	145.3	174.5	142.9	160.3	164.9	183	181.5	154.8	146	148.4	177	149.5	149	151.9	141.4	133.8	131	171.2	142.9	165.5	145.4	146.3	130.9	160.3	131.4	122.8	161.8	147.9	128.4	130.8	145	131	147.6
322	121.6	192.4	129.4	196.9	186.2	177.1	169	166.2	121.8	199	187.6	139.6	165	156.1	144	123.5	157	131	161.5	186.5	123	162	157.1	145	140.5	158	154.6	138	173.5	171	180.9	141.6	111	115.5	137.5	161.5	162.5	148.1	166.5	140.9	142.5	145	184.5	134.5	181.4	164.1	190.9	141.6	121.4
323	183	230.8	158.2	183.6	151	162.8	177.8	132.7	199	180.5	164	162.1	161.5	155.5	144.3	137.5	151	130	142.7	106.3	177.8	357.9	401.6	404.9	396	423.5	388	368	387.5	378.6	330.6	374	400.7	417.9	456.4	528.7	486.6	506.9	530.6	512.4	584.2	577.3	528	622.5	595.9	605.8	530.8	518.9	593.6
324	259.9	283.1	233.7	250	246.7	248.7	261.1	237.9	279.5	237.2	236.1	230.1	234.7	219	284.6	257.4	232.5	240.8	189.9	194.3	225	199.6	228.4	192.9	241.3	237.5	236.3	244.3	199.1	225.1	230	528.5	780.2	735.5	830	830.2	784.5	730.9	763	750.5	685	828	675.4	833.8	705.6	668.2	921.9	729.5	718.3
325	256.2	246.3	239.4	220	259.3	224.5	269.5	284.3	238.9	260.6	190.4	224.7	210.9	277.2	241	232.5	208.5	198	204.5	194.9	229.2	217.1	217.9	211	220.5	240.6	201.5	188.5	153.9	195.6	198	198.5	208.4	163.3	241.3	203.9	227.5	220.3	1177	1371	1512	1589	1417	1439	1565	1649	1713	1483	1643
326	217.8	164.9	189.9	163.5	172.2	187.4	201	233.1	198.3	212.5	144.5	135	153.5	143.6	135	177	131.5	189	132.1	175.4	136.1	149.6	146.4	164.4	118.9	170.6	152.5	148.4	141.4	142.6	163.9	144.5	152	168	145	188.6	166	143	191	179.5	150	168.5	176.5	157.4	168.5	177.6	159.9	167.6	153.6
327	235.8	152.3	173.2	215.7	166	147.2	182.4	166	144.9	233	175.3	155.5	151	168.4	152.2	145.9	137.3	186.5	128	174	140.5	112.5	157.7	366	378	375	426.5	390	425.1	372.4	405.9	349.4	390.6	430.6	444.6	455.5	454.7	419.8	438.8	457.5	432.7	461.2	480.5	529.2	516.5	460.8	457.6	461.3	497.5
328	213	172.6	144.5	213.6	165.5	183.3	158	171.6	127.4	173.5	125.6	126	121.1	184.1	158	184	150.5	124.9	149.9	139.4	186.5	122.5	122.5	145.4	130.5	172	177	154.6	104.5	114.4	89.86	177	165.5	134	144	114.5	151.1	123.5	91.02	135.9	125.5	141.1	118	160.5	129.9	115.5	129.6	154.6	148.5
329	277.3	235.3	296.7	297.5	316.8	232.6	280.8	292.5	239.6	244.1	224.3	239.3	245.8	255.9	283.2	244.1	273	247.4	258.4	246.4	212.6	202.4	233.3	231.5	208.4	192.1	277	220.1	212.5	245.2	232.1	257.9	231.6	235.5	266.5	192	197.3	219.4	234.7	218.8	229	171.3	186.9	224	951.3	936.5	1002	1005	1067
330	193.2	234.9	194.3	219.8	212.5	232	248.3	236.8	220	216.8	187.3	252.6	233.8	236.5	255.1	216.9	193.9	233.5	237.5	219.9	224.3	268.1	234.9	243.9	231.9	200.9	224.8	196.9	210.4	245	161.7	239.9	226	201.2	243.6	217.3	219.3	190.8	217.3	220.4	214	216.3	286.9	272.8	395.9	984.4	929.9	972.9	1053
331	461.9	502.7	436.5	421.3	441.4	414.5	448.4	459.5	346.9	236	185.6	212.6	179	191.5	172.5	159	161.8	168	194.2	185	189.8	149.5	179.4	170.9	157	157.6	176	173.5	202	172.9	168	161	153	184.5	137.5	152.5	201.5	173.4	145.6	171	149	149	180	359.5	403.4	382.9	415.7	424.9	407
332	339.7	363.8	334.4	305.6	412.2	394	358.9	318.6	342.4	336.6	295	333	302	332.4	255.9	248.4	228.1	236	217.1	403	1033	1212	1335	1199	1231	1331	1348	1503	1241	1177	1430	1450	1843	1664	1935	1925	1816	1582	1674	1531	1330	1326	1171	1140	846	1137	947.2	919.4	1071
0	NaN	NaN	NaN	NaN	NaN	NaN	NaN	NaN	NaN	NaN	NaN	NaN	NaN	NaN	NaN	NaN	NaN	NaN	NaN	NaN	NaN	NaN	NaN	NaN	NaN	NaN	NaN	NaN	NaN	NaN	NaN	NaN	NaN	NaN	NaN	NaN	NaN	NaN	NaN	NaN	NaN	NaN	NaN	NaN	NaN	NaN	NaN	NaN	NaN
333	380.3	371.8	370.7	336.8	417.9	387.5	292.4	296.8	308.8	327.3	383.8	288.5	335.3	308.3	370.8	287.3	308.3	322.3	295.4	295.8	223	234.1	252	222.4	257.9	293	265.5	263.5	215	325.1	251.4	306.5	259.1	300.5	270.4	272.7	321	309.6	237.2	336	284.2	282.5	304.8	273	353.6	337.5	299.2	292.8	281.5
334	152	189.9	147.7	167.4	189.5	153.7	149.4	161.5	191.5	217.5	199.3	121.6	153.6	130.8	157.5	121.5	145	113.1	141.5	175.3	120.6	117	151.5	135.9	137	118.1	173.5	128.4	99.98	155.5	375.5	369.5	405.2	429.5	517.1	561.3	545.4	457.3	508.9	468.5	549.8	516.8	465.3	545	443.1	434.5	472.2	425.2	413
0	172.9	189.7	193.9	184.8	140.2	218.1	210.6	165.7	139	122.5	147.8	177.9	213.3	254.7	370.9	346.2	353.2	456	397.3	379.6	384.5	423.1	314.5	347.2	381.5	318.1	389.4	407.5	366.6	335	396.9	414.5	379.5	302.5	317.9	309.5	289.4	340.5	284.6	192.4	281.4	324	283	380.5	387.6	363.1	330.1	361.6	253
335	287.3	236.8	246	237.2	271	245.2	242.5	259	220.6	278.9	241	253.3	251.6	237.7	289.7	257.7	258.5	251.5	244	200.6	231.5	289.7	189.2	221.6	191.6	316.1	267.5	238.5	249	239.5	246.5	225.7	256.8	241.8	219.7	246.1	217.6	248.2	225.2	250.2	240.7	227.9	1541	1997	1614	1453	1464	1515	1569
336	270.2	240.4	240.4	233.2	222.5	266.5	258.5	285	287.3	219	214.1	250.5	206.7	235.4	247.1	217.5	281	236.5	200.9	199.4	208.3	233.3	210.2	229.6	226.9	250.7	233.5	212	240.6	209.1	197.6	184.9	248.8	291.7	887.9	1049	894.5	893.6	893.3	923.3	879.1	832.4	864.1	930	1053	1166	1153	1011	1172
337	339.6	351.5	311.2	303.4	365.6	348.7	355.9	320.1	338.2	341.2	358.6	299.4	327.3	310.5	305.5	270.5	352.4	358.9	284.4	319.4	308.2	309.7	323.4	329.5	285.5	304	288.5	383.2	323.9	336.1	329.1	335.8	341	332	319.3	323.5	275.1	332.7	310.3	296.5	350.7	325.7	366	344.7	341.1	368.3	373	443	1298
338	374.5	348.9	332.5	327.6	302.3	327.9	334.3	338.7	331.5	305.4	352.4	302.5	279.9	322	344.4	317.1	317.5	303.9	280.2	279	299	301.4	362.5	298.1	332.5	329	306.5	293.9	310.5	238	398.8	596.4	451	405.1	381	490	569.6	793.6	1186	1258	948.5	1018	1158	1320	1271	1110	1308	1263	1297
339	398.6	392.4	334	350.6	387.6	358.8	347.5	389.2	418.7	402.1	350	326.6	328.3	350	341.7	336.5	339.9	327.9	336.3	364.5	353.6	262.5	326.4	301.5	256.3	302.5	281	287.9	282.5	269.9	235.6	841.6	978.7	910.5	1030	699	781.5	1041	1190	894	1267	1259	1233	1416	1466	1521	1409	1363	1206
0	141.4	194.5	181	156	192.4	152	NaN	NaN	NaN	NaN	NaN	NaN	NaN	NaN	NaN	NaN	NaN	NaN	NaN	NaN	NaN	NaN	NaN	NaN	NaN	NaN	NaN	NaN	NaN	NaN	NaN	NaN	NaN	NaN	NaN	NaN	NaN	NaN	NaN	NaN	NaN	NaN	NaN	NaN	NaN	NaN	NaN	NaN	NaN
340	218.6	182	196.7	214.5	146	176	183	209	178.5	210	169.5	181.6	171.5	139.8	213.4	139.5	115	120.4	142	110	157.9	156.5	104.7	184	111	131.8	146.5	142.5	153	115	144.6	158.7	368.3	309	389.7	417.2	424	502.5	467	442.2	502.8	431	545.3	598.2	551.7	553.7	484.7	481.3	515.7
341	373.2	313.9	259.9	406.8	310.1	312.3	316.9	318.1	307.5	319.6	231.9	283.3	352	221	307	230.9	1116	1104	996.1	1291	1180	1420	1351	1512	1297	1755	1690	1836	2019	1976	1986	1927	2348	1833	2108	1878	2102	1590	1713	1906	1821	1577	1686	1793	1303	1429	1384	1406	1290
0	262.2	280.3	257.4	289.5	253	231.9	259.3	232.1	216.5	236.6	226.1	211.1	257.2	210.5	233.4	181.5	214.6	238.9	220.1	221	194.1	222.5	223.4	208.9	663.4	622.5	667.5	533	511.1	NaN	NaN	NaN	NaN	NaN	NaN	NaN	NaN	NaN	NaN	NaN	NaN	NaN	NaN	NaN	NaN	NaN	NaN	NaN	NaN
0	447.7	412.5	506.3	418.3	442.9	504.5	520.5	428.2	507.9	479.7	458	371.9	377.3	415.9	386.1	426.9	418.9	409.9	394.6	421	317.9	362.4	368	995.9	1156	1143	1054	929	1034	1055	NaN	NaN	NaN	NaN	NaN	NaN	NaN	NaN	NaN	NaN	NaN	NaN	NaN	NaN	NaN	NaN	NaN	NaN	NaN
342	212.8	198	210.1	223.5	208.6	207.4	188.3	226.5	149.5	171.6	187	214.8	190.5	169.6	178.1	185.1	199.1	179.1	191.9	152.6	177.5	175.5	175.2	176.5	159.3	170.5	140	173.9	147.9	180.4	145.6	164.1	198.5	152.1	213.3	181.9	194.5	486.7	593	655	689.2	601.5	603.9	715.9	824.2	794	724	638.2	639.5
0	258.1	323.9	235.3	226.8	287.8	280.7	275.6	275	236.9	287.2	233.6	262.6	228.6	296.9	259.8	234.2	250.6	209.7	189	255.5	204	223.5	308.5	206.1	233.8	205.5	212.6	185.7	172.7	242.3	251.5	231.5	270.7	170.5	258.5	260.5	234.3	262.9	144.5	237.9	223.4	174.3	153.1	244	234.6	253.5	208.1	210.1	202.2
343	565.1	483.9	462.1	420.4	451.8	499.6	400.9	468.9	431.6	381.2	421.8	428.9	448.2	347.3	397.3	333.3	350.4	317.4	361.4	318.1	345.7	375.6	314	905.5	800.9	892.5	786.9	721	821.5	816.4	694.4	832	912	963.4	1109	1046	1033	1080	1195	1287	NaN	NaN	NaN	NaN	NaN	NaN	NaN	NaN	NaN
344	213	206.4	196.1	221.7	216.6	167.6	169.2	224.5	185	202.5	193.9	139.8	196.7	177.5	193.4	186	190	160.6	149.7	171.2	176.7	170.3	175.2	145.1	176	191.5	144	176.1	128.5	203	155.8	168.8	207.2	166.6	193	216.6	168.4	148.2	162.7	157.6	195.9	174	176.2	160	148.2	174.4	146.5	150.2	141.1
345	346	270	394.5	369.1	347.4	494.6	385.5	376.5	342.6	344.2	342.1	307.2	344.4	298	310.5	295	251.1	340.9	349.4	354.3	341.5	254.1	324.6	270.9	341.9	345.6	716.5	750.2	799.5	737.5	781	661	642.7	549.2	622.7	497.5	710.1	1013	934.5	1043	1183	1063	1265	1166	1252	1329	1657	1608	1839
0	436	393.5	406.5	355.9	390.7	498.1	448.1	436.6	453.5	386	364.5	395.5	287.1	347.5	324.5	292.2	289.5	337	301.5	302.2	225.2	277	298	340.6	306.5	270.5	293.1	269.8	303.5	330.5	321.8	269.1	307.1	331	330.9	NaN	NaN	NaN	NaN	NaN	NaN	NaN	NaN	NaN	NaN	NaN	NaN	NaN	NaN
346	268.6	295.9	240.7	269	309.6	241.3	295.9	256.3	227.6	244.8	249.7	299.6	254.8	242.4	214.4	246.3	251.6	256	224.9	263.5	234.9	249	235.5	218	272.5	288.5	265.5	291	816.6	939.1	898.5	927.7	797.5	717.3	742	693.3	808.9	760	784	768.5	906.9	1006	756.9	771	NaN	NaN	NaN	NaN	NaN
347	211.3	274.3	218.6	194	203.8	251.4	276.5	230.8	242.7	300.6	264.5	268.2	262.9	211.3	261.1	227	257.8	220	210	223.5	233.5	189.5	232	235.5	239.5	375.5	736.5	751.1	732	719.9	719.2	701.8	805	765.9	739.4	751.2	712.8	747	835	770	790.3	955.1	675.9	967.7	884.2	872.5	951.5	818	1046
348	273.8	238.5	251.2	277.9	272.8	329.1	235.5	248.6	204	232.4	242	196.5	237.5	234.9	240	215	334.5	758	736.5	787.3	632.5	724.2	622.9	570.6	740	646	497.4	195.5	536	563.5	707.5	725	629.9	644.9	790.9	674.4	596.9	625.3	497.5	390	241	303	465	565	636.8	782.5	780.3	682.6	782.9
0	250	218.3	240.9	228.2	299.1	254	293	239	274.9	232.4	268.4	217.7	232.9	225	233.4	183.4	255.3	276	250.6	178.5	223.5	213.5	229.8	229.1	237.4	224.9	225.5	206.5	254.9	225.5	183.4	225.3	258.1	253.7	NaN	NaN	NaN	NaN	NaN	NaN	NaN	NaN	NaN	NaN	NaN	NaN	NaN	NaN	NaN
0	196.1	176.7	207.4	227.5	140.7	200.2	224.1	155	197	230.5	160	189.4	177.8	240.6	230.3	194.3	195.8	168.7	253	173.1	260.5	225.1	255	201.4	222.1	224.2	207.9	242.5	238	189.7	166.3	279.4	206.6	162.5	253.8	196.5	175	231.2	269.7	225.2	180.2	186.5	146	182.7	129.5	267.7	132	117	191
349	202.9	197.5	209.6	273.2	197	150.7	174	160.5	124.5	165.3	238	162	138.4	178.6	150	136.4	156	142	162.2	166.7	152.4	159.7	139.7	193.2	128.2	142.9	175.6	167	106.5	139.1	127.7	160.2	118.6	113.7	159.3	171.3	135.3	128.7	177.6	127.7	175.7	158.3	177.3	149.5	150.9	170.5	131.4	110.3	175.3
0	159.9	208.7	141.7	211.9	148.1	203.5	170.5	146.1	124	109.1	153	118.7	109	98.79	105.8	184.6	119.7	105.2	83.96	151.9	254.1	277.4	250.9	232.6	238.6	261.4	269.4	182.5	205.5	214.5	261.5	241.5	156.5	187.5	185	191.5	221	160.5	NaN	NaN	NaN	NaN	NaN	NaN	NaN	NaN	NaN	NaN	NaN
0	136.5	NaN	NaN	NaN	NaN	NaN	NaN	NaN	NaN	NaN	NaN	NaN	NaN	NaN	NaN	NaN	NaN	NaN	NaN	NaN	NaN	NaN	NaN	NaN	NaN	NaN	NaN	NaN	NaN	NaN	NaN	NaN	NaN	NaN	NaN	NaN	NaN	NaN	NaN	NaN	NaN	NaN	NaN	NaN	NaN	NaN	NaN	NaN	NaN
0	381.2	NaN	NaN	NaN	NaN	NaN	NaN	NaN	NaN	NaN	NaN	NaN	NaN	NaN	NaN	NaN	NaN	NaN	NaN	NaN	NaN	NaN	NaN	NaN	NaN	NaN	NaN	NaN	NaN	NaN	NaN	NaN	NaN	NaN	NaN	NaN	NaN	NaN	NaN	NaN	NaN	NaN	NaN	NaN	NaN	NaN	NaN	NaN	NaN
0	195.8	NaN	NaN	NaN	NaN	NaN	NaN	NaN	NaN	NaN	NaN	NaN	NaN	NaN	NaN	NaN	NaN	NaN	NaN	NaN	NaN	NaN	NaN	NaN	NaN	NaN	NaN	NaN	NaN	NaN	NaN	NaN	NaN	NaN	NaN	NaN	NaN	NaN	NaN	NaN	NaN	NaN	NaN	NaN	NaN	NaN	NaN	NaN	NaN
0	181.6	NaN	NaN	NaN	NaN	NaN	NaN	NaN	NaN	NaN	NaN	NaN	NaN	NaN	NaN	NaN	NaN	NaN	NaN	NaN	NaN	NaN	NaN	NaN	NaN	NaN	NaN	NaN	NaN	NaN	NaN	NaN	NaN	NaN	NaN	NaN	NaN	NaN	NaN	NaN	NaN	NaN	NaN	NaN	NaN	NaN	NaN	NaN	NaN
0	NaN	NaN	NaN	NaN	NaN	NaN	NaN	NaN	NaN	NaN	NaN	NaN	NaN	NaN	NaN	NaN	NaN	NaN	NaN	NaN	NaN	NaN	NaN	NaN	NaN	NaN	NaN	NaN	NaN	NaN	NaN	NaN	NaN	NaN	NaN	NaN	NaN	NaN	NaN	NaN	NaN	NaN	NaN	NaN	NaN	NaN	NaN	NaN	NaN
350	393.5	463.6	365.5	320.3	360	324.8	298.1	285	277.9	316.7	264.1	279.4	326	343.2	302	263	335.8	355.7	355.5	392.9	456.2	1634	2106	2349	2670	2203	2316	2408	2363	2249	2361	2056	1883	1897	1921	1860	1513	1351	1355	1436	1422	1689	1409	1491	1508	1553	1081	1631	1409
351	309.7	342.3	333.5	329.3	305.6	331.3	314	373.4	351.2	323.2	324.6	375.7	357.3	342.3	278.1	343.1	329.2	341.5	387.4	445.6	491.2	1500	1979	2062	1754	1892	1917	1802	1612	1713	1852	1765	1585	1711	1729	1445	1452	1486	1356	1303	1479	1426	1497	1478	1519	1387	1550	1523	1458
0	NaN	NaN	NaN	NaN	NaN	NaN	NaN	NaN	NaN	NaN	NaN	NaN	NaN	NaN	NaN	NaN	NaN	NaN	NaN	NaN	NaN	NaN	NaN	NaN	NaN	NaN	NaN	NaN	NaN	NaN	NaN	NaN	NaN	NaN	NaN	NaN	NaN	NaN	NaN	NaN	NaN	NaN	NaN	NaN	NaN	NaN	NaN	NaN	NaN
0	130.6	203	134.6	124.1	92.51	168.7	113.2	115.8	147.3	115.6	109	108	95.58	160.3	131.2	139	145.1	126.4	112.7	115.6	146.9	120.2	NaN	NaN	NaN	NaN	NaN	NaN	NaN	NaN	NaN	NaN	NaN	NaN	NaN	NaN	NaN	NaN	NaN	NaN	NaN	NaN	NaN	NaN	NaN	NaN	NaN	NaN	NaN
0	NaN	NaN	NaN	NaN	NaN	NaN	NaN	NaN	NaN	NaN	NaN	NaN	NaN	NaN	NaN	NaN	NaN	NaN	NaN	NaN	NaN	NaN	NaN	NaN	NaN	NaN	NaN	NaN	NaN	NaN	NaN	NaN	NaN	NaN	NaN	NaN	NaN	NaN	NaN	NaN	NaN	NaN	NaN	NaN	NaN	NaN	NaN	NaN	NaN
0	186.3	64.61	20.49	NaN	NaN	NaN	NaN	NaN	NaN	NaN	NaN	NaN	NaN	NaN	NaN	NaN	NaN	NaN	NaN	NaN	NaN	NaN	NaN	NaN	NaN	NaN	NaN	NaN	NaN	NaN	NaN	NaN	NaN	NaN	NaN	NaN	NaN	NaN	NaN	NaN	NaN	NaN	NaN	NaN	NaN	NaN	NaN	NaN	NaN
0	NaN	NaN	NaN	NaN	NaN	NaN	NaN	NaN	NaN	NaN	NaN	NaN	NaN	NaN	NaN	NaN	NaN	NaN	NaN	NaN	NaN	NaN	NaN	NaN	NaN	NaN	NaN	NaN	NaN	NaN	NaN	NaN	NaN	NaN	NaN	NaN	NaN	NaN	NaN	NaN	NaN	NaN	NaN	NaN	NaN	NaN	NaN	NaN	NaN
352	464.6	541.9	542.9	451.8	439.2	363.5	402.7	367.5	355.6	321.2	324.6	304	292.3	356	352.3	341.7	289.3	311.6	648	1670	1553	1819	1968	2636	2485	2674	2236	2092	1900	1934	1946	1729	1634	1766	1712	1589	1480	1370	1548	1365	1335	1377	1318	1418	1440	1223	1208	1388	1479
353	139.5	155.6	139.5	175	125.7	173	178.3	145.2	171.9	163.2	122.8	126.6	151.7	118.2	102.6	120.8	113.6	111.5	119.8	141.3	119.9	108.3	123.2	130.2	149	131.6	120.9	107.2	116	149.9	126	123.4	109	156.6	146	543.3	524.7	584.4	627.2	559.6	600.6	564.4	589.1	548.1	589.4	600.9	587.1	590.2	579.1
354	143.8	131.2	155.2	123.5	183.2	132.9	167.9	227.6	216	240.5	235.2	167.2	212.1	201.3	191.4	156.1	191.5	213.1	186	223.8	174.2	212.7	163.4	202.8	142.5	146.5	129.8	156	153.5	195.1	157	211.4	219.8	203	226.6	250.7	198.9	271.6	243.4	291.1	209.1	244.7	279.3	243.5	281.3	288.5	265.5	283.1	256.3
0	101.7	108.8	NaN	NaN	NaN	NaN	NaN	NaN	NaN	NaN	NaN	NaN	NaN	NaN	NaN	NaN	NaN	NaN	NaN	NaN	NaN	NaN	NaN	NaN	NaN	NaN	NaN	NaN	NaN	NaN	NaN	NaN	NaN	NaN	NaN	NaN	NaN	NaN	NaN	NaN	NaN	NaN	NaN	NaN	NaN	NaN	NaN	NaN	NaN
355	269.4	278.2	257	234.6	211.5	217	220.4	245.9	192.4	257.6	243	243	210.6	275.1	254	224.5	226.9	219.1	247.2	214.1	234.3	251.4	202.9	253.5	277.5	208.5	267.4	237.3	241.1	233.4	259.5	220.1	239.5	785	1034	1086	1068	1333	1347	897.9	1203	1160	1121	1178	1351	1178	1063	1088	1189
356	179.1	190.6	176.4	193.6	160.3	138.4	162.7	124.7	151	141.9	156.1	164.1	140	154	130.4	119.8	124.7	139.1	149.3	158.9	120.2	128.2	137.9	118.9	147.9	132.2	273	491	507.5	501.5	529.7	547	596.4	603.5	728.2	632.5	686.6	684.6	703	732.7	674.8	665.9	757.5	695.2	763.5	773.5	635.5	614.5	570.2
0	NaN	NaN	NaN	NaN	NaN	NaN	NaN	NaN	NaN	NaN	NaN	NaN	NaN	NaN	NaN	NaN	NaN	NaN	NaN	NaN	NaN	NaN	NaN	NaN	NaN	NaN	NaN	NaN	NaN	NaN	NaN	NaN	NaN	NaN	NaN	NaN	NaN	NaN	NaN	NaN	NaN	NaN	NaN	NaN	NaN	NaN	NaN	NaN	NaN
0	NaN	NaN	NaN	NaN	NaN	NaN	NaN	NaN	NaN	NaN	NaN	NaN	NaN	NaN	NaN	NaN	NaN	NaN	NaN	NaN	NaN	NaN	NaN	NaN	NaN	NaN	NaN	NaN	NaN	NaN	NaN	NaN	NaN	NaN	NaN	NaN	NaN	NaN	NaN	NaN	NaN	NaN	NaN	NaN	NaN	NaN	NaN	NaN	NaN
0	NaN	NaN	NaN	NaN	NaN	NaN	NaN	NaN	NaN	NaN	NaN	NaN	NaN	NaN	NaN	NaN	NaN	NaN	NaN	NaN	NaN	NaN	NaN	NaN	NaN	NaN	NaN	NaN	NaN	NaN	NaN	NaN	NaN	NaN	NaN	NaN	NaN	NaN	NaN	NaN	NaN	NaN	NaN	NaN	NaN	NaN	NaN	NaN	NaN
357	306.6	213.7	206.7	220.6	233.6	227.3	238.1	213.6	181.5	227.8	258.1	233.4	251.1	207.8	219.1	181.2	246.5	221.9	199.7	236.7	222	277.2	221.5	231	234.9	264.1	219	236.3	237.5	246.4	221.3	204.8	210.7	216	220.1	272.2	261.1	264.2	255.4	260.3	236.9	275.6	275.5	864.1	1122	1024	1357	1643	1501
0	296.9	395.5	287.1	276.4	296.5	226.1	186.8	143.2	85.09	128.8	121.6	119.7	164.2	116.6	130.9	103.5	135.6	108.9	119.3	117	101.5	127.5	102	134.5	118	80.76	104.8	117.5	121.7	121.4	93.56	97.93	113.4	113.1	95.53	106.1	131.9	146.6	104.9	110.5	92.24	103	103.5	97.75	129	104.2	159.5	256	310.9
358	129.6	198.3	171.5	144.3	172.3	147.9	157.9	177.4	157.6	159.8	155.6	129.3	133	163.1	143.9	149.3	152.4	130.5	169.5	115.4	133.2	148.7	132.7	147.3	95.51	135.2	169.3	127	150.4	207.8	436.9	439.9	459	381.9	475.9	404.4	486.1	524.1	475.9	383.7	487.3	474.9	464.9	398.1	460.8	409.3	375.1	NaN	NaN
0	428.7	303.7	309.9	246.5	324.7	243.5	286.3	141.4	182.8	131.1	147.5	119.6	126	110.4	132	99.99	126.8	114.8	95.46	128.5	87	135.8	115.5	114	112.1	96.11	107.2	100.4	108.1	85.42	111.9	105	110.8	89.92	112.3	113.7	NaN	NaN	NaN	NaN	NaN	NaN	NaN	NaN	NaN	NaN	NaN	NaN	NaN
0	110.6	NaN	NaN	NaN	NaN	NaN	NaN	NaN	NaN	NaN	NaN	NaN	NaN	NaN	NaN	NaN	NaN	NaN	NaN	NaN	NaN	NaN	NaN	NaN	NaN	NaN	NaN	NaN	NaN	NaN	NaN	NaN	NaN	NaN	NaN	NaN	NaN	NaN	NaN	NaN	NaN	NaN	NaN	NaN	NaN	NaN	NaN	NaN	NaN
359	248.6	279.8	290.3	314.1	1271	1588	1384	1443	1411	1542	1464	1360	1137	1353	1414	1474	1505	1146	880.3	923.2	547.4	463.7	565	454.4	516.1	463.4	363.8	373.3	417.2	414.2	396.1	364.2	366.8	454.3	396.3	389.2	353.9	380.8	387.7	344.1	405.7	377.4	407.6	464.6	913.5	1509	1789	1860	2277
360	159	180	185.2	198.9	169.7	166.9	195.8	201.9	168.1	195.5	208.2	196.7	171.6	172.2	199.4	198.7	196.9	146.9	145.9	169.7	173.9	186.5	181.3	176	143.5	142.5	198.2	189.5	203.1	149.8	185.5	168.8	168.5	161	187.6	204.2	178.6	225.1	182	210	172.4	171.5	175.5	161.3	196.2	191.2	198.3	218.8	181.5
361	815	752.6	661.9	596.7	607.9	475.7	682.5	594.8	577.6	521	316.2	358.8	231.9	279.3	256.7	270	265.9	199.8	215.5	219.7	217.8	210.4	212.2	222.6	221.4	239.6	204.7	244.1	231.6	239.4	208.2	174.3	198.6	174.2	186.5	173.9	871.9	1072	1174	981.5	187.6	1408	1206	1569	1553	1347	1423	1420	1679
0	219.4	196.4	188.4	209.7	251.4	178.7	196.9	189.3	209	234.4	169.9	169.5	232.9	168.8	215.6	184.7	211.5	169.7	193.4	242.6	499.6	569.9	681.6	631.6	574.5	515.1	567.5	594.5	523	548.5	513.3	542.8	526.3	524.8	590.3	559.6	518.2	552.6	475.4	603.5	559.1	632.1	592.6	600.4	614.9	558.6	575	602.5	591
362	675.6	642.2	541	623.6	584.5	579.2	539	504	575.6	611	501.8	518.6	583	490.2	470.7	458.4	520.2	443.7	455.8	429.8	458.1	432.4	758.6	1601	1778	1290	1179	1256	934.5	1381	1445	1419	1287	1144	1447	1553	1510	1636	1807	1321	1770	1701	1780	1769	1576	NaN	NaN	NaN	NaN
363	174.7	205.5	214.1	216.4	161.5	184.9	190.2	206.5	185.7	193.5	204.6	147.9	130.6	154.4	168.3	140.1	190.9	160.5	167.5	153.3	142.5	195.4	192.9	167.3	176.5	175	142.5	131.1	197.9	146.4	188.6	165.5	190.6	139.2	178.5	164.8	172.6	135.6	184.1	174.3	168.9	162	205.5	654.6	595.7	528.4	534.5	591.7	555.2
364	206.4	244.2	259.6	234.2	254.9	255.1	271.2	289.5	260.4	291.7	225.4	236.9	192.6	243	249	282.1	189.6	258.1	229.1	226.1	247.7	265.5	225.9	240	231.8	250.9	280.2	229.5	291.3	278	247.1	201.4	247.6	283.5	237.4	225.2	242.9	273.2	248.2	191.2	585.9	1412	1528	1657	1879	2080	2468	2346	2194
0	792.5	711.3	904.7	859.3	880	662.1	697.6	616.2	612.3	619.2	631.6	574	523.5	564.4	525.9	613.6	662.4	541.1	527.8	551	543.1	549	1399	1470	1295	1059	NaN	NaN	NaN	NaN	NaN	NaN	NaN	NaN	NaN	NaN	NaN	NaN	NaN	NaN	NaN	NaN	NaN	NaN	NaN	NaN	NaN	NaN	NaN
365	268.8	235.2	221.3	230.2	260.1	221.7	279.4	255.5	281	257.8	214.2	237.1	248.2	239.4	206.4	234	208.1	225.1	265.8	238.8	207.2	208.5	290.1	279.4	223.7	297.4	292.8	267.3	265.8	282.3	303	230.5	342.4	216.3	308.4	322.3	246.6	228.4	276.1	271.3	287.9	246.6	262.5	335.1	301	298.5	229.1	253.5	241.7
366	349	426.6	355.1	365.7	458.7	358.1	345.6	361.2	344.3	338.5	342.3	349	323.1	331.4	355.3	319.3	289.2	360.3	322.8	326.7	315.7	293.5	360.5	317.2	287.8	297.4	343.5	325.6	304.2	315.7	343.6	321.7	320.7	332.3	335.3	344	310.4	349.3	317.7	309.7	333.1	368.6	322.9	322.9	289.3	355.1	325	290.4	335.7
367	270.7	356.4	296.2	350.6	295.2	333.8	293.9	315.8	282.5	317.4	319.2	256.9	304.9	278	296.2	257.6	271.7	322.1	303.3	318	313.3	327.3	334.7	322.8	353.2	295.9	337.9	358.4	363.4	341	312.7	341.3	970	1133	957.5	NaN	NaN	NaN	NaN	NaN	NaN	NaN	NaN	NaN	NaN	NaN	NaN	NaN	NaN
0	220.5	229.3	197.6	194.5	243.1	188.6	203.4	204.2	205.6	150.9	202.5	188.9	155.5	201.3	176.4	203.5	210.6	190	220.7	184.5	206.1	200.9	169.5	161.2	190.8	211.3	180.7	741	NaN	NaN	NaN	NaN	NaN	NaN	NaN	NaN	NaN	NaN	NaN	NaN	NaN	NaN	NaN	NaN	NaN	NaN	NaN	NaN	NaN
368	313.2	334.1	338.3	316	295.6	312.7	293	246.9	262.7	332.8	288.1	322.8	251.5	308.5	295.2	296.2	278.2	279.5	304.9	297.5	352.6	305.5	337.7	308.1	298.8	312.7	292.6	335.6	280.5	275	277.3	318.5	311.1	299.9	373.8	334.1	337	365.4	322	315.9	344.2	309.5	1106	1984	2215	2399	2343	2415	2380
369	183.1	185.7	234.9	211.6	202.3	160.9	160.2	191.4	188.9	161.1	239.8	181.2	188.1	156.6	195.4	168.7	170.1	170.8	179.1	168.3	175.6	172.7	178.8	174.9	150.5	161.4	206.1	165.1	173.4	269	569.5	680.5	760	896.6	904.3	871.4	915	988.4	1072	955.3	894.8	1039	1104	1021	1028	790.3	886	808.4	926.8
370	187	152.5	148.5	173.2	161	142.5	170	193.5	136.1	132.3	178.8	149.4	180.7	141	121	154	113.5	151.5	193.8	145.6	164.5	165.8	112.5	123.9	124.7	132.9	142.1	176.2	121.9	114.5	173.2	152.8	149.5	340.4	725.5	971.5	892.5	970.9	968.4	944.9	975.6	1150	1082	1062	1100	1063	1073	948.4	869.3
371	226.6	236.9	239.9	192.2	274.2	200.1	160.5	174.3	219.7	186.2	225.7	207	207.5	189.5	190.6	189.3	204.3	198.6	167	181.8	212.3	181.9	199.3	235.4	158.3	172	183.6	219.1	576	781.5	728.8	859	874.7	862.3	749.3	815.1	770.6	925.5	828.6	750.3	698.4	671.1	737.7	641.2	704.5	559.2	586.8	761.2	910.9
372	189.6	145.6	216.6	207.8	135	175.9	163.4	180.9	178.8	156.9	205.6	173.6	158.3	186	161.1	152	143.7	128.7	162	160.5	106.4	174	179.2	164.2	185.9	152.8	177	150	154.8	166.7	186.9	166.4	190	162.1	206.3	209.2	173.5	175	128.1	183.2	179.1	240.2	1093	1204	1278	1182	1039	952.6	972.2
373	186.3	187.1	277.9	237.3	229.8	170.7	197.6	213.8	165.6	171.1	228.1	169.4	209.4	167.5	190.3	193.3	171.6	179.8	162.8	153.2	152.4	145.6	192.5	193	156.4	163.1	151	126.3	162.4	170.8	170	144.3	138.5	136.9	163.5	173.8	175.3	148	166.8	182	149.5	142.7	165.6	177.8	166.4	170	150.2	149.7	186.6
0	260.1	219.7	235.7	212.7	160.7	193.5	196	244.9	255.5	199.8	240.5	228	242.8	252.7	223.2	209.5	241.4	252.1	214.2	217.8	222.7	230.5	270.6	270.1	270.5	248.1	262.5	262.5	198	308	300.1	218	246.6	183.6	250.1	256.5	320.1	245	282.4	169.5	245	255.4	222	312	267.9	299.9	177.1	168.8	268.5
0	327.6	241.5	271.6	285.1	295.7	329.3	250.5	287.2	298.7	266.5	313.2	270.6	242.2	255.3	262.8	244.6	319.7	282.3	262.6	309.3	342.5	284.8	306.4	278.4	235	320.9	279.6	304.9	221.5	250	264.8	270	271.3	297.4	247.9	214.4	695.4	1263	1547	1213	1264	1168	1536	1093	1180	1196	853.7	1442	761.5
374	211.4	238	215.4	224.7	234.3	224.7	203.3	217.5	191.4	197.5	207	206	155	207.8	218.7	216.5	206.6	219.6	213	217.5	178.4	233.9	204.4	194.2	219.5	223.4	202.6	230.5	207.3	202.3	241.5	879.6	1127	1027	976.9	1037	930.2	1115	1261	1070	1179	1271	1271	1358	1323	1257	1027	1390	1218
375	230.6	193.1	193.3	210.7	205.3	197.7	218	163.3	216	199.4	173.8	192.5	187	194.3	179	269.7	189.7	205	185	196.5	188.2	200.5	201.9	195.1	219.5	166.5	158.7	214.1	198	180.1	209.7	178	183.7	188.2	221	180.6	207	198.6	693.4	662	584.3	585.4	685	502.2	713.8	716.6	705.1	744	777.5
376	234.2	208	262.4	215.8	240.3	189.5	245.2	208	225.9	258.1	213.1	237.8	227	199.4	199.5	254.6	200.2	216.6	204.5	209.6	279.1	242.7	244.3	247.6	251.7	202.6	217.9	210.5	296.9	217	206.1	221.4	254.7	230.2	212	259.1	234.3	249.3	257.6	263.9	263.6	256.6	243.5	247.3	263.3	245.5	267.4	268	247.5
0	248.6	267	234.9	185.4	222.8	201.3	195.8	261.6	226.7	211.3	216.5	250.1	159.9	250.1	216	243	199.9	281.6	250.8	276.6	227.2	262.9	241.5	239	334.4	304.2	325.9	368	363.7	286.6	242.5	284.8	292.9	321.6	322.5	268.6	281.4	353.8	300.4	404.4	2215	3007	3024	3276	3087	2767	2395	3135	2797
377	204.6	192.7	246.5	300.7	167.9	267.9	216.9	196.8	220.3	229.2	229.9	202.3	240.4	207.9	167.8	195.6	218.7	213.7	219.8	250.4	199.3	216	178.3	175.3	200.4	195.1	196	209.6	174.5	193.9	211.8	183.4	193.3	162.3	195	182.5	174.1	166.9	178.1	195.5	612.5	642.4	697.6	674.3	769.6	613.6	680.5	669.2	766.8
0	252.5	224.5	213.2	165.7	214.5	309.3	238	229.4	215.7	234.5	193	142	200.7	190.9	216	181.3	183.8	146.2	140.8	160	93.39	180.9	123	137.8	199	164.5	91.67	108.2	54.28	129.6	75.11	99.64	90.61	112.1	137.6	122.5	121.1	96	142	85.21	71.53	84.51	117.1	128.9	99.86	121	81.42	116.5	133
0	289.5	259.9	319.4	273.5	286.7	323.9	350.5	207.7	338.7	279.4	331.8	324.5	254.6	258.6	319.5	277	378.5	344.4	348.1	358.1	313	322.5	322.5	351.1	397.5	346.6	318.2	341	305.6	374.8	309.6	278	257.9	286	315.6	237.1	294	297.5	233.6	252.1	278.7	199.5	250.6	275.6	265	282.1	266	283.3	338
0	313.2	290.3	247	267	280.1	294.1	336.3	294.5	280	302.1	326.4	251.5	326.7	332.2	269.4	317.9	309.3	277.9	344.2	290.1	319	225.2	275.1	325.3	250.2	252.4	256.9	309.8	302.3	360.5	269.1	259.7	321.9	275.4	316.7	387.6	265.3	216	293.6	268.5	245	283.5	325.2	264.5	320.5	253.1	275.1	273.4	325.8
378	254	356.6	416.1	464	413	310.2	330.4	334	304.1	295.7	273.7	299.6	343.5	311.7	290.3	324	310.5	369.1	340.1	320.9	346.4	291.4	346.4	527.4	2356	2705	2653	2601	2751	2416	2513	2409	2113	2057	2322	2435	2229	1985	2694	2439	2160	2257	1829	2067	1972	1708	1625	1760	1754
0	132.7	113.4	161.4	156.3	140.6	172	92.99	174.2	141.5	145.2	94.99	156.7	63.39	186.2	132.1	102.4	167.4	131.2	147.3	165.8	148.5	113.3	176.1	115.1	133.2	128	111.5	156.3	105.3	103.5	140.3	125.2	129.4	90.34	120.3	117.7	104.3	121.4	95.77	118	110.4	125.3	NaN	NaN	NaN	NaN	NaN	NaN	NaN
379	314.5	373	396	399.1	341.4	355.3	304.4	362.6	375.5	384.2	348.7	345.7	435.2	391.2	411.8	419	478	464.9	397.1	481.5	456.3	550.3	502.6	482.8	512.2	494.8	504.9	499.2	544.5	578.2	543.3	579.5	546.7	573	589.8	627.7	539.9	634.5	651.2	653.2	601	624.9	711.5	669.5	661	721.1	691.3	646.5	659.5
380	371.6	324	370.1	334.2	352	355.3	319.3	400.6	304.6	323.9	338.5	370.7	362.7	287.5	360.6	407.2	350.5	392.8	436.3	395.8	386.4	413.1	411.8	395.2	408	456.3	374.4	406.3	389	385.7	325.8	431.2	489.6	465.3	404.8	514.6	423.8	368.2	455.9	465.2	396.8	416.9	453.5	512.4	478.5	471	409	507.3	503
381	188.6	199.1	253.4	261.4	235.7	296.3	265.2	245.6	273.2	243.1	233.5	242.8	248.7	263	240.6	239.1	235.7	327.7	196	258.7	253.9	218.4	221.5	224.3	228.1	201.7	223.1	1391	1690	1769	2032	2017	2085	2099	1859	2176	2029	2359	2610	2259	2482	2089	2093	1973	2348	2201	2010	2260	2056
382	224.9	239	232.5	260	202.5	252.7	172.6	227.9	232.5	177.8	218.6	202.9	233.2	219.5	187.6	216.3	219.4	243.3	199.9	188.1	185.1	198.9	162.3	227.8	191.2	158.9	206.3	211.7	150.8	206.4	190.8	191.9	162.6	169.7	214.2	221.6	197.3	191	203.4	191.7	211.2	207.7	214.4	232.3	198	221.5	261.4	205.2	214.9
0	290.9	287.5	288.8	254.4	287.7	294.3	373.8	293.5	221.8	295.5	294.4	254	285.3	259.2	290.4	182.4	252.6	193.4	234.5	220.4	255.9	243	336	249.4	269.3	1424	1571	1703	1568	1723	1659	2161	2330	2195	2390	2233	2000	2281	2138	1811	2205	2132	2200	2084	2035	2052	1711	1861	1866
0	NaN	NaN	NaN	NaN	NaN	NaN	NaN	NaN	NaN	NaN	NaN	NaN	NaN	NaN	NaN	NaN	NaN	NaN	NaN	NaN	NaN	NaN	NaN	NaN	NaN	NaN	NaN	NaN	NaN	NaN	NaN	NaN	NaN	NaN	NaN	NaN	NaN	NaN	NaN	NaN	NaN	NaN	NaN	NaN	NaN	NaN	NaN	NaN	NaN
383	172.4	142.3	179.8	183.8	175.1	148.6	195.6	168.2	147.8	167.3	166.2	97.18	130.4	149	111.8	108.5	114.7	124.3	99.31	110.8	114.8	143.7	136.1	137.6	148.1	105.7	127.2	148.2	162.7	170	116.4	135	121.9	129.6	110.5	136.2	152.4	125.2	122.6	102.9	151.4	116.5	106.9	156.4	109.7	122.9	136.9	123.5	123.7
384	208.6	266	263.4	245.3	186	154.4	173.7	208.3	243.3	222.2	201.5	128	227.7	291.9	172.9	167	201.1	161.9	212.9	199.1	157.1	159.3	166.1	159.1	159	190.6	175.5	204.5	197.1	197.5	141.4	171.9	140.7	165.2	176.2	160.7	196.2	147.4	185.9	195.2	133.5	159	152.9	226.6	135.9	124.3	159.5	183.2	183.9
385	218	177.1	245.3	152	156.9	147.2	230.7	178.7	125.1	174.4	178	131.7	152.9	138.6	117.3	146.2	165.9	174	145	146.9	156.1	130.6	134.1	106.5	119.8	139.3	146.2	118.5	118.4	126	122.7	110.9	120.6	152.5	141.8	125.7	424.8	376.1	412.1	427.1	431.6	325.9	376.5	475.3	456.7	500.9	405.2	528.3	428.9
386	207	200.3	171.9	204.4	248.1	230.3	195.5	197.1	160.9	210.8	180.3	182.8	166.5	166.6	184.8	222.6	152.7	182.7	165.3	177.6	196.8	175.8	165.8	219.8	148.6	211.7	714	828.7	724	826.5	708.3	805.2	769.7	775	915.5	991.5	930.6	1215	1109	961.7	1158	1006	997.8	1072	951.2	986.3	967.5	962.2	969.5
387	163	151.6	167	170.7	227.5	148.3	169.8	176	138.5	184.8	144.4	184.6	154.4	146.8	151.8	107.8	119.2	137.2	180.2	159.8	147.8	165.9	173.4	134.4	159.3	140.1	145.5	105.4	161.7	157.1	123.1	149.7	119.7	148.8	148.1	134.1	161.3	175.4	153.4	135.1	353.4	430.4	496.5	408.6	403.7	450.1	392.8	486	440.1
0	191.8	177.3	216.9	183.1	133.4	120.6	124.9	111.1	149.9	130.4	125.7	134	140.7	131.3	123.7	113.3	120.3	109.3	102.7	132.8	110.4	127.6	137.9	119.4	125.9	102.6	129.6	119.7	119.9	113.9	140.6	108.4	119.2	102.3	116.4	143.6	120.3	124.8	126.5	118	111.6	114.8	120	129.1	106.8	123.8	139.9	124	131.6
388	215.5	219.5	236	199.4	216.5	202.4	151	204.4	203	129.3	183.1	184.3	170.8	200.5	145.2	137.6	148.3	165.5	167.4	144	132.8	111.5	128.2	105.8	138.8	154	161.6	150.5	143.6	186	127.1	115	137	119.1	150	141.1	125	140.1	151.5	151.4	139	457.8	643	574.9	646.9	624.6	546.4	549.5	590.9
0	364.7	410.3	746.3	1206	1243	1133	1116	883.2	1201	1181	1026	995.5	919	876.3	694	580.8	599.8	639.1	615.3	636.6	494.5	438.3	458.9	368.8	442.3	440.8	1082	995.2	969.4	1025	781.4	869.9	NaN	NaN	NaN	NaN	NaN	NaN	NaN	NaN	NaN	NaN	NaN	NaN	NaN	NaN	NaN	NaN	NaN
389	376.6	416.3	399.9	363.6	395.5	323.9	398.7	317.6	356.5	327.1	352.4	396.9	360.5	438.1	377.2	397.1	305.3	339.7	361.6	361.4	339.3	334.5	360.3	356.9	388.2	347.1	342.1	327.9	312.5	319.8	305.5	319.8	393.2	332	1384	715.1	651.7	864	1093	824	1380	992.5	1103	1394	NaN	NaN	NaN	NaN	NaN
390	397.7	356.1	424.3	341.3	448.4	502.5	434.8	432.7	371.9	405.5	400.9	408	404	408.1	381.9	389.7	395.2	426.4	443.1	425.7	420.8	464	446	458	450.2	366.3	368.5	427.1	432.4	388.4	490.1	379.4	369.3	373.6	440.4	387.1	367.6	378.4	419.7	419	431.5	415.4	446.6	387.7	410.4	447	405	499.4	432.9
391	138.5	223.6	230.7	189.5	187.9	176.5	163	174	170.6	196.7	185.6	162.3	209.9	151.6	167.7	166.5	173	163.7	161.3	194.4	166.7	205.8	220.5	130	167.3	169.3	159.7	156	135	185.7	163.3	1060	1094	1078	933	1123	1099	990.8	1073	727.1	968.3	964.6	892.3	1057	840.5	810.7	857.7	914.8	965.2
0	NaN	NaN	NaN	NaN	NaN	NaN	NaN	NaN	NaN	NaN	NaN	NaN	NaN	NaN	NaN	NaN	NaN	NaN	NaN	NaN	NaN	NaN	NaN	NaN	NaN	NaN	NaN	NaN	NaN	NaN	NaN	NaN	NaN	NaN	NaN	NaN	NaN	NaN	NaN	NaN	NaN	NaN	NaN	NaN	NaN	NaN	NaN	NaN	NaN
392	229	328.6	289.6	195.8	191.1	205	230.2	177	155	181.5	144.8	175	188.8	150	148.3	152.2	168.8	143.5	144.8	181.9	134.9	146.8	175.7	165.5	166.9	421.5	536	491.6	436.1	358	368.5	377.7	404.7	483.9	460.1	328.1	430.7	433.7	448	430.7	400.2	417.9	500.1	447.1	NaN	NaN	NaN	NaN	NaN
0	155.6	257.7	199.8	178.5	122.9	172	160.5	251.2	231.4	161.3	180	213	188.5	187.2	172.4	152.8	189.3	201.6	150.5	152.7	151.8	156.3	194	187.8	NaN	NaN	NaN	NaN	NaN	NaN	NaN	NaN	NaN	NaN	NaN	NaN	NaN	NaN	NaN	NaN	NaN	NaN	NaN	NaN	NaN	NaN	NaN	NaN	NaN
393	367.9	418.5	294.5	307.5	349.5	265	350	347.2	321.1	313.8	293.7	308.7	264.5	276.8	276.8	221.3	191.4	293	354.4	220	268.6	272.7	315.5	246	313.7	295.3	275.8	299.1	422.3	386.4	249.5	336.1	294.6	454	348.7	370.2	405.1	423.2	400.5	364	452.8	361.5	457.8	435.5	346.9	315.8	396.9	383.2	452.2
394	265.1	326.1	321.8	304.3	249.9	213.1	288	266	313.1	269.8	273.1	246.7	279	254.4	249	249.2	219	219.1	300.1	210.2	158.5	212.2	195.4	224.7	188.8	173.8	178.7	181.7	220.9	210.1	183.9	206.2	216.7	225	265.1	286	170.5	190.5	217.5	223.2	267.2	245.7	230.8	251.8	248.8	255.5	253.2	240.7	263.2
395	370.4	387.5	323.1	361.4	377.1	351	370.5	299.8	322.3	311.6	334.1	323.6	407.7	343.5	388.5	347.4	269.6	341.6	316.2	389	310.9	378.2	311	308.8	437.4	378.8	440.5	358	325.5	1185	1274	1149	1362	NaN	NaN	NaN	NaN	NaN	NaN	NaN	NaN	NaN	NaN	NaN	NaN	NaN	NaN	NaN	NaN
396	372.3	399.8	329	292.4	320.9	337.8	279.2	286.6	296.1	282.7	314	265	331.6	282.8	318.6	245.7	313.3	244.7	1062	959.1	789.2	855.3	1289	964.4	816.7	852.2	1001	1068	949	915.7	1086	1163	945.5	1090	1097	1013	1159	1014	960.4	958.9	905	934.4	823.6	609.4	788.6	505	576.3	681.1	1219
397	183.3	220	221.7	219.2	220.1	162.9	223.5	215.6	218.1	250.4	235.6	250	187.4	218.2	180.4	142.2	213.8	145.2	145.9	162.7	175.3	152.3	277.4	193.8	271.6	222	199.6	228.9	117	178	224.5	202.5	211.2	199.2	173.3	215.6	189.5	154.5	116.3	222.8	142.1	196	204	255.7	285.1	256	186.1	227.1	212.8
398	321.5	319.8	312.6	275.2	256.1	243.7	307	275.2	320.1	303.6	351.5	299.4	277.5	292	325	310.9	317.1	339.7	273.5	271.6	256.2	1084	1027	1092	899.9	722.5	1072	887	839.8	839.1	892.6	1092	900.5	1053	909.7	907.4	927.7	993.3	1121	776.5	812.6	529.5	779.3	635.5	581.1	783.5	584	626.3	631.2
0	246	241.6	179.1	275.1	211	188	237.6	212.5	218.4	263	268	208.2	240.8	201.5	275	217	280	232.6	253	260.7	209.3	180.5	209.1	199.6	169.1	240.5	146.5	162.5	176.7	178	216.1	136	135.8	170.3	203.3	195.3	126.2	137.1	154.9	139.6	161.2	179.7	127.5	166.8	161.7	160.2	135.7	101.7	152
399	169.4	139.6	129.4	151.9	150	124.5	136.4	165.4	137.2	130.7	113.4	150.7	155.2	115.8	135.1	135.5	127.9	102.8	115	96.1	168.1	118	118.7	125.5	121.5	124.5	121.5	115.1	130.4	89.89	108	113.8	133.9	122.7	113.6	85.01	131	115.8	118.1	115.7	116.5	120.1	114.5	360.5	376.2	412.9	403.8	509.7	500.3
400	365.9	267	288.9	323.5	325.5	290.6	288.1	324.5	263.5	314.2	272.6	321.4	269.2	300.1	320.7	261.8	311.1	283.2	247.2	304.1	315.9	279	271.6	326.6	328.2	312.1	288.5	271.1	311.3	277.1	291.9	316.9	336	300.6	348.8	1063	1261	1307	1559	1309	1314	1267	1092	1405	1347	978.9	1221	1030	840.5
401	421.3	347.8	409.7	378	382.3	432.4	409	359.1	412.5	351	412.2	403.4	377.5	404.1	362.9	351.5	327.1	309	368.5	343.3	322	317.6	321.5	345.2	367.5	392	305.5	370.2	330.3	343.5	371.7	365	335.8	401.7	386.3	376.7	370.9	401.8	364.3	367.8	413.2	445.1	386.1	414.4	417.8	420.1	383.2	416.7	388.4
0	NaN	NaN	NaN	NaN	NaN	NaN	NaN	NaN	NaN	NaN	NaN	NaN	NaN	NaN	NaN	NaN	NaN	NaN	NaN	NaN	NaN	NaN	NaN	NaN	NaN	NaN	NaN	NaN	NaN	NaN	NaN	NaN	NaN	NaN	NaN	NaN	NaN	NaN	NaN	NaN	NaN	NaN	NaN	NaN	NaN	NaN	NaN	NaN	NaN
402	314.1	245.6	361.9	326	272.9	379	340.6	257.7	306.4	364.6	355.7	416.4	334.4	463	298.7	360.9	413.9	432.4	381.9	437	342.8	436.5	422.1	459.8	451.3	405.1	411	402.6	428.9	484	416.7	401.5	485.7	468	452.9	443.5	432.9	444	502.6	400.3	367.3	347.1	423.5	439.7	479.1	408.3	479	496.3	515.9
403	472.2	479.4	468.3	491.9	445.6	465	382.5	345.5	308.9	377.7	357.5	339.9	279.7	291.3	301.1	328.8	391.9	348.5	354.1	322.7	367	319.8	354.1	307	354.3	345	365.8	348	355.3	362.7	388.3	392.7	397.3	387.7	383.1	357.5	388.8	1476	1547	1317	1296	1312	1178	1056	1137	718.3	938.3	885.5	1070
404	397.5	328.1	369.5	377.4	331.8	304.5	311.5	262.9	290.6	417.6	299	282.3	282.5	340.3	238	228.5	338.8	331.5	227	420.8	359.9	240.8	298.6	316.8	327.4	295.2	313.7	354.8	287.4	328.8	295.8	315.8	350.9	293.1	277.1	288.2	271.8	986.4	1765	1765	2017	1747	1999	2186	2249	2080	2105	2207	1696
405	228.8	270.6	320.2	259.5	287.5	284.3	274.5	267.6	274.5	308.3	297.2	334.8	286.7	280.9	264.7	288.1	265.5	227	294.3	284.4	285.8	319.9	268.9	244.1	281.3	291.8	301.4	289.7	322.8	277.7	301.7	312.2	298.1	277.3	323.3	304.9	289.2	308.7	275.9	345.5	294.1	299.4	300.5	309.5	378.1	325.2	298.3	274.9	250.3
406	459.5	464.9	450.4	474.1	417.4	448.5	481	436.6	458.1	431.5	467	480.9	453.7	508.7	433.6	489.5	449.9	409	507.1	482.5	463.8	448.9	449.7	458.3	403	372.5	449	428.3	582.7	1174	1202	1217	1135	915.5	912	884.7	828.3	1095	NaN	NaN	NaN	NaN	NaN	NaN	NaN	NaN	NaN	NaN	NaN
0	182.8	212.6	158.4	184.6	134.3	112.8	154.3	130.3	140.3	131.1	124.3	138	141.7	151.5	97.86	129.7	144.8	132.6	154.8	139.1	177.1	105.9	133	147.9	150.7	114.6	372.3	405.8	366.8	331.5	370.4	344.2	408.1	NaN	NaN	NaN	NaN	NaN	NaN	NaN	NaN	NaN	NaN	NaN	NaN	NaN	NaN	NaN	NaN
407	251.3	273	351.6	309.6	354.1	283.6	247.7	303.7	331.6	276.3	290.4	249.9	311.1	294.1	278.6	333.3	307	282.3	288.6	287.3	324.4	325.9	298	302.2	307.4	274.8	287.4	290.7	277.2	304.1	286.8	293.1	289.3	305.5	314.4	332.6	316.4	297.5	293.2	273.3	289.6	319.5	292.3	348.9	323.4	318	359	336.7	347.6
408	255.1	220	236.6	280.7	250.1	207.2	271.2	260	238.6	220	259.8	243.8	264.8	250.5	207	159.9	236.4	298.1	268.7	254.3	280.4	215.4	246.3	258.7	294.6	241.5	253.6	256	280.7	1072	1276	1393	1435	1469	1583	1380	1358	1423	1619	NaN	NaN	NaN	NaN	NaN	NaN	NaN	NaN	NaN	NaN
409	298	286.9	250.8	320.5	242.8	274.1	225	294.5	236.2	230.7	239.3	239	254.9	245	265.1	288.3	264.3	280.3	221.3	226.3	241.3	263.5	250.9	264.5	199.8	202.5	202.9	228.1	249.2	281.1	260.2	217	193.8	226.3	196.6	211.5	222.1	229.2	241.8	350.6	323.6	202.3	464	730	609.4	668	732.5	550.4	477
410	225.2	221.7	262.1	548.1	925.7	904	1018	1020	1032	1007	893	868.1	870.2	843	809.8	844.6	814.4	785	556.5	431.1	400.2	368.3	336	328.2	343.4	418.4	295.6	252.3	259.7	272.2	314.1	245	236.8	204.6	220.8	240.1	252.4	267.4	206.6	200.3	224.8	175.3	251.3	255	302.6	938	943.5	1165	1236
0	206.3	216.2	215.3	194.7	151.6	119.2	150.6	118.1	147.7	168.7	123.3	122.6	172.3	138.2	NaN	NaN	NaN	NaN	NaN	NaN	NaN	NaN	NaN	NaN	NaN	NaN	NaN	NaN	NaN	NaN	NaN	NaN	NaN	NaN	NaN	NaN	NaN	NaN	NaN	NaN	NaN	NaN	NaN	NaN	NaN	NaN	NaN	NaN	NaN
411	257.2	222.8	264.8	308.4	274.1	241.3	214.8	283.3	209.1	244.2	259.4	320.8	258.1	234.6	251.4	280.5	330.6	230.5	228.1	264.9	220.2	1295	1161	1150	1251	1411	1262	1113	NaN	NaN	NaN	NaN	NaN	NaN	NaN	NaN	NaN	NaN	NaN	NaN	NaN	NaN	NaN	NaN	NaN	NaN	NaN	NaN	NaN
412	323.1	303.8	316.8	333.5	277.1	267.8	353.8	302.1	269.3	328.4	280.7	276.9	268.4	223	295.7	248.5	324.4	380.1	263	270	288.5	294.4	244.3	275.6	224.4	259.2	264.7	242.4	193.1	298.6	253.2	246.6	285.8	308	316.5	251.2	306.8	226.4	237.4	305.7	263.6	278.3	271.9	268	265.4	263.6	1277	1558	1462
413	277.2	269.8	253.1	275.5	287.7	324.5	295.8	360.1	733.9	838.1	838.1	881.5	771.5	950.4	809.2	857.2	714	773.5	753.7	730.3	649.8	751.3	765.5	571.7	569.4	431.1	336.9	406.2	371.7	366.2	311.1	309	318.3	260.7	238.5	291.4	305.8	319.5	247.3	233.7	279.6	292	258.8	245.5	251.2	214.8	194.4	205.1	225
414	406.5	351.5	293.7	274.9	343.1	363.2	361.8	271.5	298.1	376.7	341	292.5	228.3	270.2	260.3	221	230.2	224.8	230.4	234.8	234.2	254.2	339.2	945.3	921.3	1092	978	961.1	994.2	1149	1009	1217	1070	1160	1118	1385	1513	1546	1819	1816	1707	1846	2064	1710	1813	1565	1506	1762	1817
415	334.9	423.5	293.3	347.2	251.6	350	229.3	264	224.2	229	230.7	229.7	192.5	222.2	150.9	177.2	201.7	203.8	197.5	220.9	183.3	180.5	163.6	237.2	239.3	200.6	479.8	821.6	1102	1086	967	1203	1169	1286	1305	1198	907.8	851.6	883.1	1101	1268	1215	1329	1397	1089	1239	1017	1298	1275
0	145.8	NaN	NaN	NaN	NaN	NaN	NaN	NaN	NaN	NaN	NaN	NaN	NaN	NaN	NaN	NaN	NaN	NaN	NaN	NaN	NaN	NaN	NaN	NaN	NaN	NaN	NaN	NaN	NaN	NaN	NaN	NaN	NaN	NaN	NaN	NaN	NaN	NaN	NaN	NaN	NaN	NaN	NaN	NaN	NaN	NaN	NaN	NaN	NaN
0	266.5	280	287.7	298	301.2	286.7	311.8	577.9	990.2	947.4	822	832.6	822.5	899	650.7	748.8	730.9	836.6	701	788.2	763	544.2	517.3	468.9	373.6	340.7	336.5	280.5	302.1	343.5	326.3	406.7	317.3	346.6	364.7	346.4	352.8	411	279.6	335.4	306.8	358.1	1151	975.9	798.4	848	776.3	984.3	994.1
0	293.1	194.8	258.4	231.3	218.3	190.7	149.1	130.3	160.6	124	146.6	187	109.3	147.4	133.7	134.1	136.8	142.5	117.6	129.5	121.6	97.77	175.7	113.7	132.9	134.3	111	113.4	100.1	109.2	130.3	94.84	130.1	123.6	123.5	110.2	101.4	117.4	135.3	118.8	100.8	91.11	106.3	121	138	111.1	104.6	121.7	133.5
0	299.6	245.3	207.7	134.5	181.9	198.6	152.6	150.6	166.6	179.9	168.3	159	137.9	162.4	126.2	122.3	175.8	NaN	NaN	NaN	NaN	NaN	NaN	NaN	NaN	NaN	NaN	NaN	NaN	NaN	NaN	NaN	NaN	NaN	NaN	NaN	NaN	NaN	NaN	NaN	NaN	NaN	NaN	NaN	NaN	NaN	NaN	NaN	NaN
416	274.5	215.7	266.2	300	269.2	313.1	239	239.5	270.9	277.8	287.3	258	316.8	259	268.3	244.1	242.5	275.8	307.4	261.2	257.5	249.1	224.2	234.6	307	245.1	231	267.6	253.1	226.7	243.7	183.3	216.8	252.3	273.7	245	286.9	259.7	238.3	302	256.2	320.3	284.5	277	296.7	259.8	272	261.3	277
417	344.3	338.1	442	292.6	265.9	311.8	271.3	241.5	277.8	303.8	274.6	359.9	251.5	231.8	254.4	236.3	245.8	238.8	235.5	253.6	272.9	267.5	221.3	289.5	272	281.8	281.6	285.4	254.6	234.1	329.8	313.4	325.8	314.6	287.9	308.9	316.4	305.5	389.5	357	303.9	338.3	313.6	320.8	332	329.4	346.8	358.6	338.9
418	1108	1191	1045	961.5	712.1	771.3	803.1	902.5	827.3	728.3	464	421	399.2	388.2	394	472.4	503.6	412.4	514.9	440.4	444.7	406.7	459.2	371.8	394.8	426	409	445.3	379.9	405	370.1	343.9	305	318.5	350.5	326.3	323.7	347.2	309.6	310.5	302.5	383	375	398.5	1007	978.5	930	937	984
0	222.6	214.2	247.3	233.7	212.8	185.7	188.7	197.5	190.9	209.2	220	215.3	198.4	208.1	194.3	197	208.9	198	211.5	235.1	182.1	194.2	220.5	167	215.2	209	201.6	222.7	226.7	208.6	201.6	200.8	230.2	221.5	191.5	196	202.5	243.5	195	854.1	NaN	NaN	NaN	NaN	NaN	NaN	NaN	NaN	NaN
419	656.1	568.8	523	486.1	532.5	527.5	497.8	514.7	457.6	418.3	456	396.1	503	454.1	419.8	424.1	378.9	437.2	422.6	422.7	424.8	360.1	393.4	397.9	409.8	423.9	367.4	461.1	395.4	395.6	387.5	383.3	390.5	417.7	778.1	1094	1327	1457	1772	1867	2157	2235	1984	2343	2427	2635	2467	2563	2650
420	344.7	277	243.5	297.9	301.5	266.6	274.7	296.3	233.4	271.9	283.9	228.7	232.6	261.1	209.9	252.4	247.7	220.3	231.7	215	211.6	230	227.5	222.8	248.7	188.5	182.5	222	232.7	204.9	333.9	280.5	251.2	246	250.4	259.8	254.1	296.8	232.9	209.2	205.1	204.9	239.4	259.4	243	206.1	268.7	226	227
0	398	423.4	NaN	NaN	NaN	NaN	NaN	NaN	NaN	NaN	NaN	NaN	NaN	NaN	NaN	NaN	NaN	NaN	NaN	NaN	NaN	NaN	NaN	NaN	NaN	NaN	NaN	NaN	NaN	NaN	NaN	NaN	NaN	NaN	NaN	NaN	NaN	NaN	NaN	NaN	NaN	NaN	NaN	NaN	NaN	NaN	NaN	NaN	NaN
421	282.5	248	280.4	248.5	273.7	288.2	263.5	215.5	256.6	255.3	262	235.9	249.8	236.2	269	256.2	276	247.4	313.9	209.1	263.2	264.7	232.6	303.2	337.4	236.3	320.8	322.5	297.2	259.8	298.2	351.2	252.8	267	273.8	254.6	224.6	282.1	356.7	259.6	291.4	248.8	323.8	209.9	255.6	223.4	224.5	295.6	345.7
0	1119	1077	973.1	548.3	923.7	855.5	696	807.4	932.1	1142	924.2	1015	808.6	819.1	763.9	787.8	613.6	583.8	528.8	687.3	678.1	544.6	NaN	NaN	NaN	NaN	NaN	NaN	NaN	NaN	NaN	NaN	NaN	NaN	NaN	NaN	NaN	NaN	NaN	NaN	NaN	NaN	NaN	NaN	NaN	NaN	NaN	NaN	NaN
422	344.4	319.4	365.4	321.5	320.6	306.2	351.5	342.5	305.1	362.2	374.7	338.8	275.7	361.9	254.9	275.4	270.8	242	301.6	290	341.2	324.1	276.9	306.1	278.2	1368	2011	1950	2250	2218	2448	2430	2542	2265	2429	2460	2068	1990	2070	2083	1849	2082	1718	1623	1913	1675	1574	1699	1778
423	183.5	212.4	190	170.4	177.7	216.7	180.5	185.5	235.4	174.2	180.1	213.9	172	181.2	176	176	210.3	163.2	165.8	191.2	165.5	159.6	186.5	913.4	933.4	796.8	779.4	611.4	856.9	923.9	749.4	990.8	936.8	803.4	572.1	742.8	NaN	NaN	NaN	NaN	NaN	NaN	NaN	NaN	NaN	NaN	NaN	NaN	NaN
424	228.7	236.8	209.7	195.1	194.3	170.5	182.6	219.3	103.8	152	107.7	115.7	133	145.5	118.3	166.5	195	118	111.2	144.5	165.4	117.4	182.3	91.69	134.6	130.7	126.1	153.4	122.4	114.9	113.4	138.2	99.26	135.4	135	91.37	133.3	129	161.6	117.1	135.5	109.3	105.1	125	111.9	97.99	115.9	173.8	107.8
425	344.3	1129	1231	1124	1095	955.5	1172	987.1	1095	1134	915.7	940.9	1061	1110	959	906.9	758.1	538.1	502.1	470.3	496.3	453.8	465.4	439.8	455.8	464.4	466.5	415.9	358.4	415.5	287.9	349	322.9	315.9	311	317.5	314.9	286.9	261.4	291	282.4	298.5	325.4	329.8	293.8	310.8	263.8	267.4	283
426	375.5	299.4	323.3	444.7	370.6	385.2	422.3	369.2	326.9	382.7	375.5	398.5	398.7	368.1	358	383.3	276.7	361.1	362.9	333.9	337.8	353.1	318.9	348.7	328.2	329.6	304.5	316.4	353.1	295.4	345	366.7	305	335	252.9	322.6	316.9	335.3	331.3	341.7	339.9	345.4	263.2	314.5	468.7	1771	1890	2704	2939
0	319.7	289.6	215.5	186	190.8	165.1	190.4	157.4	165.6	169.3	198.7	119.4	155.1	146.1	125.1	128.9	236.5	142	113.2	160.5	123.7	183	87.51	NaN	NaN	NaN	NaN	NaN	NaN	NaN	NaN	NaN	NaN	NaN	NaN	NaN	NaN	NaN	NaN	NaN	NaN	NaN	NaN	NaN	NaN	NaN	NaN	NaN	NaN
427	388.1	401.8	406	379	337.7	301.7	297.5	363.2	354.2	338.9	331.9	317.1	266.4	306.1	307.4	292.6	274.4	237.4	222.7	287.7	338	307.8	300.3	340.3	251.9	315.1	291.8	315.3	293.7	292.9	307.7	345.2	294.9	258.1	228.9	252	271.6	297.4	257.9	270.5	330.6	291.6	319.9	296.6	292.5	257.8	303.7	302.8	332.2
0	387.7	449.6	423.8	355.8	323.5	330.2	315.1	346.7	309.5	368.9	280.1	345.4	359.8	414.8	369.5	399.7	396.8	384.2	405.8	351.4	312.5	388.8	325.6	379.7	389.9	353.8	412.9	375.8	353.3	354.3	352.8	298.3	379.3	314.9	364.4	435.4	374.9	353.9	356.5	323.9	305.4	362.9	289.8	340.3	298.6	325	322.9	1248	1372
0	149	161	162.8	149	162.1	133.8	110.5	144.4	173.2	116.1	126.3	128.9	99.73	140.1	137.8	78	139.4	127.6	126.6	118.5	173.8	80.5	142	134.1	140.6	150.7	127	NaN	NaN	NaN	NaN	NaN	NaN	NaN	NaN	NaN	NaN	NaN	NaN	NaN	NaN	NaN	NaN	NaN	NaN	NaN	NaN	NaN	NaN
428	1002	1039	925.9	916.7	984	898.8	746.5	978.6	925.7	845	549.3	501.4	530.2	422.3	490.3	597.5	480.8	396	338.9	266.5	300.4	306	245.8	270.3	254.7	235.8	237.3	272.5	220.5	229.3	223	227.5	281.4	274.4	217.3	268.4	235	212.4	184.5	216.4	221.4	242.9	252.4	272.5	238.3	227.5	214.7	243.5	223
429	257.2	394.9	446.2	355	320.4	262.5	351.6	281.5	278.5	262	278.9	336	303.1	238.2	306	200.8	303	230.7	264.3	236.7	262.9	261.8	229.5	267.9	260.5	282	299.6	263.5	297.2	308.6	250.8	302.8	262.6	311	268	367.5	309.5	313.4	330.4	659	1707	1535	1716	1647	1908	1625	NaN	NaN	NaN
0	157.1	196.2	165	157.4	240.6	170	174.1	157.3	179.5	126.7	137.7	204.7	100.7	135	127	130.8	97.29	96.59	178.5	132	110.5	152.6	128	133.5	102.9	NaN	NaN	NaN	NaN	NaN	NaN	NaN	NaN	NaN	NaN	NaN	NaN	NaN	NaN	NaN	NaN	NaN	NaN	NaN	NaN	NaN	NaN	NaN	NaN
430	366.9	382.6	447	412.9	379.7	377	293.4	327.9	246	341.5	282.6	332.6	298.6	292.2	284.3	345.3	306.6	279	302.1	320.6	328.5	271.6	303.8	296.6	313.5	279.5	259.9	324.5	305.7	1173	1463	1179	988.4	1131	1133	878.4	961.4	1089	1333	995	1046	1127	1203	1247	1245	1269	1297	1242	1397
431	259.5	262	308.7	369.5	242.6	285.1	258.1	292.5	239.8	231.3	277.4	276	258.5	246.5	251.5	254.1	282.5	277.5	243.5	231.4	272.5	261.5	223	312.4	298.5	274	285.9	252.4	361.7	286.5	592.2	804.5	891.6	811.8	1000	1218	1139	1154	1227	1228	1237	1329	1187	1388	1381	1296	1323	1384	1427
0	362.4	389.2	356.1	343.7	456	355.1	361.8	370.5	385.3	353.1	351.8	361.7	290.2	296.1	302.9	279.4	281.1	317.4	318.2	343.5	310	290.9	329.1	277.4	277.3	292.3	254.1	235.2	256	224.1	266.1	257.1	206	315.9	245.4	267.2	223.3	251.7	NaN	NaN	NaN	NaN	NaN	NaN	NaN	NaN	NaN	NaN	NaN
432	395.6	403.7	387.5	352.8	398.5	353.2	356.4	272.7	356.5	300	303.9	308	306.4	349	232	305.6	319.5	289	272.1	239.4	327.9	272	261	260.4	282.6	260.6	309.5	267.3	260.3	213.3	283	268.5	278.1	318.9	260.5	255.5	253.4	332.7	237.3	215.5	256.2	266.5	282	297.4	297.7	312.8	297	300.4	289.8
433	279.2	289.8	265.9	297.6	264	258	248.4	259.5	239.4	243.3	264.5	248.4	261.5	235	266.1	260.4	224.5	229.1	266	207.9	214.5	224	273.6	228.5	286.9	242	244.1	238.2	257	270.9	243.6	265.5	237.3	253	278.1	228.7	312	515.7	1008	1052	1287	1207	1553	1458	1547	1306	1460	1474	1294
0	303.4	306.4	360.1	227.9	299.3	372.9	336.5	324.9	326.1	339.6	310.3	322.4	299.3	299.3	333.6	306.6	295.4	324.5	322.2	313.2	349	288.5	346	342.2	295.2	319.8	248.9	289	312	260.9	275.5	294.6	227.1	262.6	331.2	305.2	302.3	336.1	260.6	307.2	248.3	327.5	282.5	279	314.9	263.7	NaN	NaN	NaN
434	304.4	316.3	292.9	231	332.6	306	339.4	287.8	314.9	274.1	287.9	307.1	353.3	294.3	291.4	310.5	311	294.1	253.6	289.7	294.6	303.4	313.8	321.4	314.3	255.8	264.9	218.6	236.3	262	274.5	297.9	276	317.9	333.8	318	260.5	310.1	299.4	278.1	289.6	345.8	354.3	318.8	354.3	278.1	303.9	268.3	269.4
435	249.6	275.4	296.6	255	240.5	284.5	279.5	251.6	278.7	226.6	234.5	271.2	246.9	280	213.3	219.3	251.4	245.3	218.5	214.5	276.9	219	251.1	247.8	195.7	250.6	230.4	227.8	215.9	209.3	203.9	208.8	177.9	180.6	223.2	221.5	245.5	499.7	1108	1068	1391	1406	1439	1263	1307	1022	993.5	1087	1167
436	384.8	402.4	350.6	333.8	335.5	340	375.3	322.8	352.8	377.9	289.3	292	287.5	280.9	283	286.5	270.4	276	278.9	258.2	276.1	275.6	274.5	266.2	268.8	273.5	272	277	499	936	882.2	846.2	796.2	838.5	915.5	861.7	845.8	811.5	954.6	1189	845.5	764.3	608.7	738.2	782	658.6	NaN	NaN	NaN
437	354	308.5	334	318.1	302.6	289.6	253	293.9	275	261.2	250.3	231.2	273.2	269.5	281.6	245.2	284	323.2	231.1	308.5	282.6	220.1	268	247.1	266.3	282.4	241.1	275.2	220.7	276.5	264.4	278.6	183	321.8	924.5	872.3	1116	871.7	1018	936.2	957.5	829.5	921.5	1160	927.5	1000	901.3	1231	1120
0	271.1	318.7	337.4	257.4	258.3	330.3	280.3	284.3	256.6	293.4	306.7	279	299	269.4	286	304.1	290.9	289	268.2	293.2	264.5	369.6	260.2	293.2	286.5	345.4	297.9	319.5	813.5	297.5	296.1	313.4	326.2	341	290.3	296.4	269.1	305.8	337.7	349.2	1131	1564	1082	1219	1433	914.5	612	981.1	657.7
438	361.5	369.9	286.7	308.1	340.7	331.5	264.2	297.5	256.2	242.5	304	318.1	308.8	345.8	338.5	273.6	323.5	370.3	274.9	264	274.6	313.9	319.5	299.1	228.4	287.8	282.8	261.3	289	214.9	257	264.5	305.9	236.9	272	282	215.8	293.5	192	217.5	241.3	245.4	270.9	237.4	281.9	276.5	334.2	1076	1083
439	297	266.2	205	255	231.6	245	231	239	252.6	214.2	222.4	203.7	260.9	198.7	191	210.7	161.3	192.7	167.2	226	232.6	219.6	172.5	177.6	202.9	213.8	185.9	204.2	171.7	200.3	226.3	696.5	762.2	699.7	541	643.9	633	703.8	585.7	569	572.1	492.2	497.2	591.5	591.9	631.2	569.5	555.3	552.5
0	336.5	323.2	282.9	277.2	264	300.2	312	246.4	264.5	261	276.6	275.4	314	298.1	244	273.9	282.1	272.3	322.2	825.9	798.7	1009	978	792.1	970.5	1042	940.5	NaN	NaN	NaN	NaN	NaN	NaN	NaN	NaN	NaN	NaN	NaN	NaN	NaN	NaN	NaN	NaN	NaN	NaN	NaN	NaN	NaN	NaN
440	341.4	353.5	336.3	382.1	378.7	324.8	415.1	328.8	340.1	336.4	290.8	355.1	310.6	303	324.2	383.6	370.7	301.1	339	329.9	406.2	344.5	377	354.6	365	373.2	322.7	332.8	342.3	333.2	1352	1185	1549	1283	1408	1519	1621	1610	1617	1525	1384	1543	1265	783.9	1323	1098	1210	1118	NaN
441	388.8	439.6	399.6	316.5	313.8	388.8	324.2	329	352.8	351.2	302.8	311.3	338.9	354.4	288.9	297.5	376.8	321.3	324.3	331.2	331.3	346.7	274	356	308.8	303.5	344.8	345.3	308.4	288.2	303.5	355.3	309.5	356.8	336.1	325.8	349.9	405	348.8	357.6	373.9	350.9	394.4	342.8	380	316.8	340.8	315.8	429.5
442	349.2	240	209.5	221	162.1	201	243	208.1	189.8	198.3	228.7	183.8	184	171.2	164.6	164.8	206.7	173	194.3	179.3	155.1	148.8	195.7	125.2	159.8	144.5	227.7	156.5	190.7	145.8	132.8	986.5	707.6	950.5	1150	1383	1281	1389	1523	1511	1396	1108	1318	1239	1136	1256	1103	1068	1111
443	291.3	265.9	210.9	288.6	236	266	218	177.5	218.5	200.4	225.4	222.4	235	215.7	229	282.9	246.7	250	187.5	283.8	287.7	240.9	266	272.7	241.7	229.9	291	238.5	250.7	318.5	253.3	210.5	250.1	293.4	293	287.5	210	302.3	218.9	280.8	285.4	259	196.8	299.3	315.1	234.8	352.7	292	180.5
444	268.4	283.9	281.3	282	247.3	183	248.5	203.9	215	207.6	213.5	257.2	196.6	241.5	164.7	211.8	251.3	203	233.6	209.7	228.7	240.2	146.9	199.6	214.9	193	230.1	207.6	169.1	185.3	208.1	247.5	215.4	290	217.7	188.5	248.8	246.5	221.6	304.7	296	296	269.3	251.7	299.4	260.9	310.2	287	237.8
445	342.1	285.9	316.4	285.3	304.2	332.7	284.9	314.7	262.1	250.5	244.6	282.1	275.4	292.3	266.9	296.3	291.4	307.5	274.3	256.2	259.5	243.2	292.2	261.6	263.4	299.3	244	449.4	267.4	332.7	261.2	402.3	1189	1875	1549	1962	2027	1569	1822	1713	2283	1967	2048	1577	2010	1454	1387	2100	1449
0	175.7	155.1	177.5	277.7	274.2	287.5	312.5	257.1	271	304.1	260.1	261.1	185.9	209.5	260.5	250	177.5	146.5	144.5	135.5	199.5	175.9	139.9	138.1	153.4	201.7	152	181.2	193.6	123.4	119.7	NaN	NaN	NaN	NaN	NaN	NaN	NaN	NaN	NaN	NaN	NaN	NaN	NaN	NaN	NaN	NaN	NaN	NaN
446	253.6	299.9	335.3	283.5	250.4	276	204	270.6	216.3	241.5	248.9	253.5	230	243.3	235.4	237.1	222.9	217.2	200.6	247.7	230.8	266.2	227.6	237	197.1	192	239	241.4	229.3	211.3	205	196.6	187.4	207.7	256	191.1	201.9	193.5	246.2	260	812.8	920.5	1009	1071	1318	1406	1261	1345	1407
447	198.5	187.5	283.3	267.4	200.5	190	164.7	219.3	221.1	227.4	156.6	176.4	137.8	147.7	133.5	173.6	174.8	162.3	176.7	187.2	165.3	185.3	155.8	154.1	150	178.6	173.4	139.7	163.8	145.3	159.8	177.4	123.9	186.5	792.5	1108	1239	1503	1339	1506	1382	1442	1190	1333	1503	1010	1258	1119	1063
0	152.6	168.2	197.1	166.8	162.2	106.4	161.5	163.9	150.2	184.9	149.5	165	112.1	155.7	140.5	124	104.1	NaN	NaN	NaN	NaN	NaN	NaN	NaN	NaN	NaN	NaN	NaN	NaN	NaN	NaN	NaN	NaN	NaN	NaN	NaN	NaN	NaN	NaN	NaN	NaN	NaN	NaN	NaN	NaN	NaN	NaN	NaN	NaN
0	NaN	NaN	NaN	NaN	NaN	NaN	NaN	NaN	NaN	NaN	NaN	NaN	NaN	NaN	NaN	NaN	NaN	NaN	NaN	NaN	NaN	NaN	NaN	NaN	NaN	NaN	NaN	NaN	NaN	NaN	NaN	NaN	NaN	NaN	NaN	NaN	NaN	NaN	NaN	NaN	NaN	NaN	NaN	NaN	NaN	NaN	NaN	NaN	NaN
448	287.5	256.9	296.2	261.2	285.9	269.7	305.4	257.8	265.4	228.3	274.4	256.8	254.9	209.3	247	230.1	223.3	176	222.4	210.5	248.2	226.7	176.5	192	185.1	618.7	724.6	563	642.3	660.3	465.6	623.3	596.9	776.9	764.2	721	855.5	610.2	808.1	595.6	725.5	NaN	NaN	NaN	NaN	NaN	NaN	NaN	NaN
0	342.3	372.1	289.4	254.1	309.2	274.4	257.5	284	293.3	286.1	267.5	276.8	240.1	330.9	271.8	253.6	239.4	224.2	247.7	188.3	191.2	240.4	213.7	206.2	228.1	250.9	264.3	225.8	202.6	247.3	247.4	865	833	NaN	NaN	NaN	NaN	NaN	NaN	NaN	NaN	NaN	NaN	NaN	NaN	NaN	NaN	NaN	NaN
0	148.9	197.5	NaN	NaN	NaN	NaN	NaN	NaN	NaN	NaN	NaN	NaN	NaN	NaN	NaN	NaN	NaN	NaN	NaN	NaN	NaN	NaN	NaN	NaN	NaN	NaN	NaN	NaN	NaN	NaN	NaN	NaN	NaN	NaN	NaN	NaN	NaN	NaN	NaN	NaN	NaN	NaN	NaN	NaN	NaN	NaN	NaN	NaN	NaN
0	136.7	256.4	207.1	206.7	181.4	205.2	196.6	98.61	151	180.1	213.7	132.9	144.5	117.3	133.1	146.7	131.4	167.7	176	146.4	131.7	185.6	170.9	171.7	148.7	145.7	192.8	185.4	146	163.5	152.7	178.9	155.9	163.8	134.3	145.5	197.2	165.7	209.4	194.9	153.2	144.2	182	138.2	167	163.6	158.3	156.2	249
0	262.5	174	165	209.5	117.7	146.5	174	132.1	182.6	172.9	140.9	171	140.1	138.6	124.1	122	125.8	165.9	145.1	183.9	162.2	126.5	110.1	156.1	135	144.5	109.1	138.9	143	150.5	144.9	109.5	132.9	146.6	133	165.9	239	306.9	390	346.5	327	359.5	331	375	358	320.9	377	386.5	340
0	158.3	205.8	136.3	201	167.2	185.6	156.5	152.3	NaN	NaN	NaN	NaN	NaN	NaN	NaN	NaN	NaN	NaN	NaN	NaN	NaN	NaN	NaN	NaN	NaN	NaN	NaN	NaN	NaN	NaN	NaN	NaN	NaN	NaN	NaN	NaN	NaN	NaN	NaN	NaN	NaN	NaN	NaN	NaN	NaN	NaN	NaN	NaN	NaN
449	204.9	222.7	249.1	271.2	262.2	215.1	211.7	225.7	219.8	202.8	196.7	192.5	183.7	194.3	196.1	185.9	183.7	205.9	198.6	198.7	192.3	206.9	178.5	199	144.4	205	187.7	191.2	201	167.1	227.4	175.1	192.5	205.9	197	166.4	191.9	201.4	200.8	187.5	172.4	175.4	583.5	570	558	615	485.5	724.1	727.5
450	321.3	271.9	307.7	321.1	351.6	354.6	304.2	309.3	331.3	317.1	275.8	269.1	281.3	320.7	303.9	307.5	251.6	239.8	320.3	317.3	318.4	251.2	260.4	326.5	286.2	299.3	1028	1013	941.5	957.6	929	862	949.3	856.8	1001	1085	963.9	1115	1261	1261	1271	1294	1197	1328	NaN	NaN	NaN	NaN	NaN
451	223.9	225.7	220.5	157.1	199.9	188.7	206.5	186	207.2	182.8	209.8	208.8	197.7	185.9	191.3	167	194.7	188.5	183.7	194.3	164.7	167.8	213.9	215.1	234	220	208.3	189.4	165	221	211.5	192.2	178.4	185.9	233.5	187.2	191.4	210.3	201.5	194.8	201.7	223.2	210.1	189.6	214	201.9	216.2	195.2	241.4
452	334.7	344.5	310.5	300	347.8	300.1	341.1	253.5	279.3	306.2	296	284.5	284.4	258.4	312.5	281.3	278.3	268.3	250.1	300.9	301.6	344	271.5	309.5	277.2	353	277	323.7	326.2	317.3	306.4	278	332.5	307.9	295	278.9	295.9	305.2	335.5	329.4	341.4	236.6	261.5	297.5	318.1	1065	1133	1169	1172
453	210.1	225.8	232.2	244.1	270.1	246.3	237.2	245.1	253.8	235.9	207.4	213	229.4	224.8	223	263.1	251.8	201.8	232.3	217.5	227.3	230.4	241.9	249.3	242.1	254.4	221.5	249	256.1	205.5	225.5	249.4	217	217.6	239.6	221.9	240.5	247.4	197.9	202.9	241.3	219	242.5	226.3	215.9	216.8	210.3	252.2	261.6
454	159.3	149.8	205.5	139.5	166.7	124	98.05	94.07	131	117.2	110.3	151.6	139.2	65.83	115.1	98	120.7	98.75	118.1	83.56	118.4	130.4	148.5	164.4	120	133.8	141.3	134.1	129.7	117.3	155.4	75.32	125.5	124.4	151.5	166.6	135.1	182.8	192.5	100.4	171.7	207.4	144.8	148.4	171.4	141.4	148.7	141.4	291.8
455	196.3	194.8	204.4	159.4	193.3	211	218.8	173	201.8	176.3	130.7	194	159	179.2	161.7	167	156.2	120	132.9	149.5	137.8	150.7	190.8	130.6	210.3	191	195.9	173.1	119.8	163.9	152.1	166.7	157.1	170	172	141	166	149	146.7	156.9	142.5	146.6	135.2	121	130.6	142	152	119.7	154.6
456	215.7	229.8	207.1	168.8	128.7	153	182.1	237.5	168.8	176.4	181.7	185.8	182.4	142.8	162.9	149.4	151.3	163.8	179.5	153	159.4	212.1	169.2	179.3	196.9	218.2	182	214.9	179.1	154.3	172.2	170.7	152	213.8	193.8	174.4	157	170.8	226.3	167.4	188.2	181.2	174.4	190.3	161.4	194	193	211.1	172.9
457	316.4	259.1	244.1	293.8	305.2	242.5	260.4	254.7	297.1	233.5	256.7	250.2	229.3	248.1	288.4	274.4	268.4	283.8	260	244.1	246.8	246.8	225.4	257.2	230.9	229.7	198.8	205.1	207.4	221.1	169.7	218.1	225	228.5	231.6	199.1	201.5	207.5	188.5	215	221.5	206.9	216.1	201.9	212.2	259	239	209.9	254.6
458	284	221.6	269.8	220	193.7	230.3	204.7	180.1	185.8	215	187.4	189.1	239.2	229	256	201.6	210.1	199.6	207	194.3	200.8	225.3	192.6	180.1	204.3	207.2	195.2	197.1	194.2	209.2	221.6	169.7	199.2	204	184.4	221	220.3	208.3	258.5	230.6	218.5	315.1	937.4	1052	1075	820.2	941.3	913.6	937.2
459	184.9	170.5	169.5	215.6	203.6	198.1	187.5	181.4	199.2	222.8	154.8	132.3	158.9	195.6	165.2	164.4	197.3	191	162	253.6	209.6	169.7	144.5	163.4	208.5	164.4	204.6	189.9	173	193.9	216.8	187.6	188.7	186.9	170.1	150.6	177	200.9	832.8	1085	1060	1292	1290	1399	1681	1191	1270	1713	1499
0	318.4	260.7	245.5	242.8	244	275.2	264	293.2	281.8	221.9	374.8	328	223.2	282.3	358	268.5	264.8	368.6	372.1	430.3	260.8	359.8	283.2	245.1	418.7	372.4	371.5	313.9	321.6	338	310.8	508.1	387.5	335.5	551.1	398.2	389.2	360.6	337.9	355.3	305.7	329.2	378.8	345.5	295	397.4	323.8	378.1	366.4
460	230	184.5	204.7	136.7	172.2	144.5	123.5	148.6	181.2	112.3	168.4	164.6	178.2	166	161.7	152.7	117	133.3	157.7	120.3	135.9	159.5	148.5	133.3	149	143.8	798	836.2	1103	1236	1080	1228	1285	1279	1134	1211	1324	1053	1364	1136	977.1	1104	906.6	1069	954.6	866.6	1111	1098	1097
461	191.4	251.7	180.9	163.9	206.4	164	182.8	168.8	193.5	144.6	150.9	129.5	156.5	167.3	136.6	131.9	165.4	138.8	182.4	143.8	176.2	206.4	174.6	324.6	455.8	525.9	607.1	621.6	624.8	637	572.8	597.2	629.2	673	689	741	625	782.9	754.5	760.1	670.8	811.5	782.5	787.1	801.3	818	709	779.8	645.1
462	222.6	223.7	187.6	229.6	184.7	188	211.5	154.7	184.4	177.5	195	141.3	182.4	142.4	154.3	180.2	138	179.5	184.3	171.4	140.5	487.3	566.8	634	644.2	901.3	830.1	722.2	676.7	846.3	849.6	891.3	792.2	863.1	880.8	856.2	837.7	879.3	935.9	887.4	937.4	968.4	942	957	978.4	964.5	836.1	935.9	843.1
0	419.7	433.7	425.1	504.9	1020	1046	1048	1056	1171	1240	1112	1104	1123	1018	982.6	1061	1080	1043	1057	988.7	764.8	932.1	1062	1031	974.2	983.1	985.9	1102	962.2	1059	855	979.7	879.1	964.8	858.6	1018	857.8	907	841.9	783.1	775.2	690	701.5	569.4	694	632.5	567.8	642.1	761.7
463	136.3	150.9	143.3	183.9	192.5	139.6	177	151.3	171.4	135.1	112.4	129.4	144.6	136.7	133.3	136	139.1	130	157.4	159.3	124.9	131.9	132.1	162.2	160.7	152.1	146.1	157.8	127.4	140.1	143.3	110.8	142.9	151.1	148.2	140.2	137.3	153.6	133.7	141.4	144.7	154.9	159.3	142.9	149.5	129.2	142	163.3	138
0	167	216.5	222.4	172.5	255.4	168	203.2	188	168	188	171.1	178.3	159.7	175.9	148	189.8	194.2	265.1	150	154.2	171.3	194.3	162	163.8	163.2	146.9	145.2	124.7	172.2	134.9	182.3	NaN	NaN	NaN	NaN	NaN	NaN	NaN	NaN	NaN	NaN	NaN	NaN	NaN	NaN	NaN	NaN	NaN	NaN
0	NaN	NaN	NaN	NaN	NaN	NaN	NaN	NaN	NaN	NaN	NaN	NaN	NaN	NaN	NaN	NaN	NaN	NaN	NaN	NaN	NaN	NaN	NaN	NaN	NaN	NaN	NaN	NaN	NaN	NaN	NaN	NaN	NaN	NaN	NaN	NaN	NaN	NaN	NaN	NaN	NaN	NaN	NaN	NaN	NaN	NaN	NaN	NaN	NaN
0	507.2	519.5	546.8	472.8	490.4	456.8	384.1	NaN	NaN	NaN	NaN	NaN	NaN	NaN	NaN	NaN	NaN	NaN	NaN	NaN	NaN	NaN	NaN	NaN	NaN	NaN	NaN	NaN	NaN	NaN	NaN	NaN	NaN	NaN	NaN	NaN	NaN	NaN	NaN	NaN	NaN	NaN	NaN	NaN	NaN	NaN	NaN	NaN	NaN
0	430.3	477.2	471.2	413.8	471.7	398.8	488.1	358.6	373.7	NaN	NaN	NaN	NaN	NaN	NaN	NaN	NaN	NaN	NaN	NaN	NaN	NaN	NaN	NaN	NaN	NaN	NaN	NaN	NaN	NaN	NaN	NaN	NaN	NaN	NaN	NaN	NaN	NaN	NaN	NaN	NaN	NaN	NaN	NaN	NaN	NaN	NaN	NaN	NaN
0	1366	1295	1228	1176	1112	1166	1200	1026	802.6	642.8	612.2	545.8	505.4	525.5	577.5	538	539.4	458	695.5	594	425.5	273.2	267.9	392	343.3	360	364.3	322.9	254	315.3	271.2	237	375.4	281	289.5	263.9	272.7	340.6	257	310	259.7	339.4	346.1	372.4	653.4	921.6	1006	1018	911
0	NaN	NaN	NaN	NaN	NaN	NaN	NaN	NaN	NaN	NaN	NaN	NaN	NaN	NaN	NaN	NaN	NaN	NaN	NaN	NaN	NaN	NaN	NaN	NaN	NaN	NaN	NaN	NaN	NaN	NaN	NaN	NaN	NaN	NaN	NaN	NaN	NaN	NaN	NaN	NaN	NaN	NaN	NaN	NaN	NaN	NaN	NaN	NaN	NaN
464	199.8	164.2	124.7	157	170.4	137.3	167.9	136.4	148	169.8	157.1	156	148	150.6	151.8	126	130.3	139	135.3	118	105.5	104.4	110.7	102.6	122.2	104.3	126.5	116	103.8	101.4	105.3	86.34	304.5	633	754.4	913.3	988.4	1008	874.1	980.5	797.2	927	829	757.6	872.5	821	810.8	741.3	798.5
0	276.4	265	269.6	326.2	241.9	286.1	215	266.8	222.2	227.3	259.5	260.5	241	269.2	341.5	236.7	280	279.4	295.3	297.2	234.5	290.3	279.1	275.1	242	253.1	283.2	260.7	285.7	220.4	212.8	314.5	295.2	260.1	278.3	262.8	261.8	290.9	243.4	285.4	270.4	204.4	211.5	228.9	233.9	252	233	200.4	169.5
0	317.1	379.2	289.5	252.5	353.6	267.8	321	249.2	319.5	340	274.3	284.5	328.4	272.3	288.7	250.2	259.9	327.2	275.9	219.6	286.7	274.6	261.8	249.4	271.1	244	345.2	193.8	274	229.4	284.9	275.9	253.7	230.4	250.8	237.6	263.5	153	211	217.4	173.5	222.6	224.1	295.9	237.1	228	266.6	219.5	232.6
0	NaN	NaN	NaN	NaN	NaN	NaN	NaN	NaN	NaN	NaN	NaN	NaN	NaN	NaN	NaN	NaN	NaN	NaN	NaN	NaN	NaN	NaN	NaN	NaN	NaN	NaN	NaN	NaN	NaN	NaN	NaN	NaN	NaN	NaN	NaN	NaN	NaN	NaN	NaN	NaN	NaN	NaN	NaN	NaN	NaN	NaN	NaN	NaN	NaN
0	89.69	127.5	216.8	100.6	228.3	197	151.9	116.4	122	153	158.5	173.5	122.1	132	147.6	130.7	138.8	173.8	133.3	129.3	199.5	105.5	159.5	202.5	177.5	209.3	137	183.2	148.4	178.5	163.9	194.4	192.3	158.4	NaN	NaN	NaN	NaN	NaN	NaN	NaN	NaN	NaN	NaN	NaN	NaN	NaN	NaN	NaN
0	244	233.5	235.4	209.1	180.1	191	199.4	180.4	180.3	183.2	189	192.7	194.5	228.8	174.1	181.4	168	187.9	203.8	209.8	187.8	199.4	191.3	140.7	155.9	154.7	167.6	187.9	162.4	128.4	102.9	143.1	182	207.9	181.5	194.4	177.7	130.1	174	183.5	807.8	1133	1361	1440	1399	1524	1327	1153	1061
0	141.5	NaN	NaN	NaN	NaN	NaN	NaN	NaN	NaN	NaN	NaN	NaN	NaN	NaN	NaN	NaN	NaN	NaN	NaN	NaN	NaN	NaN	NaN	NaN	NaN	NaN	NaN	NaN	NaN	NaN	NaN	NaN	NaN	NaN	NaN	NaN	NaN	NaN	NaN	NaN	NaN	NaN	NaN	NaN	NaN	NaN	NaN	NaN	NaN
465	199.5	138.3	170.9	152.9	161	151.5	197.9	179.4	166.1	149.6	170.1	215.5	131.2	160.5	174.9	172.7	172	172.7	180	199.2	181.9	158.3	174.7	164.4	165.7	206.7	195.4	1053	1050	1082	1251	1419	1402	1412	1383	1240	1312	1567	1624	1301	1395	1356	1852	1466	1433	1428	1419	1310	1210
466	399.7	319.5	307.5	292.2	343.4	268.2	330.6	306	285.4	309.2	254.1	282.7	238.2	303	288	240.7	217.2	257	257	224.5	221.5	247.6	267.2	246.5	203.4	214.2	209	261.2	216.9	236	231	198.2	253.5	223	215.5	228.4	226.2	233.5	236.4	241.5	223.9	228.1	261.3	197.1	237.6	216.5	256	207	237.9
467	236.5	215.6	200.8	238.4	204.6	246.5	189.1	194.3	206.5	217.5	231.5	223	150.5	193.3	239.6	196.2	229.9	246.1	194.2	302.1	238.2	215.4	238.1	212.5	243.6	242.8	213.1	231.3	258.6	281.9	266.7	263.7	295.5	292.2	308.5	308.8	280.2	253.5	267.3	290	285.4	277.5	270.8	294.3	263	290.1	313.3	319.2	338.5
468	256.3	218.5	194.7	252.1	280	280.5	220.4	178.5	168.1	172.9	197.4	212.2	200.1	213.3	187	155.5	195.8	189.9	183.2	164.3	154.7	181.5	180.2	161.9	125.3	152.9	131.7	155.4	140.7	137.6	136.1	157.7	133.7	148.2	137.2	160.3	167.1	156.3	127.7	159.9	189.3	150.9	175.8	166.3	136.5	165.4	382.6	1044	1103
0	237	295.9	253.4	233.7	284.3	163.7	NaN	NaN	NaN	NaN	NaN	NaN	NaN	NaN	NaN	NaN	NaN	NaN	NaN	NaN	NaN	NaN	NaN	NaN	NaN	NaN	NaN	NaN	NaN	NaN	NaN	NaN	NaN	NaN	NaN	NaN	NaN	NaN	NaN	NaN	NaN	NaN	NaN	NaN	NaN	NaN	NaN	NaN	NaN
469	231.6	282.9	288.5	248.2	259.5	235	277.4	276.7	270	218	274.3	238.1	250.2	244.7	207.1	201.4	228.4	226.8	230.3	197.3	239	236.2	227.7	191.6	244.7	214.4	261.9	220.4	232.2	261	229.1	229.5	241	257	224.4	239	246.4	233	212.5	253	246.5	293.5	269.6	217	236.5	217.4	220.9	208	165.5
470	227.3	231.4	278.6	300	353.9	258.6	259.5	227	248.7	287.7	218.5	218	186.4	250.9	233	265.8	247.2	228.4	231.4	270.3	249.2	238.4	241.3	218.2	250.1	195.8	191.7	242	222.4	250.6	216.4	248.2	255.1	258.8	238.2	235.4	217.4	246.2	309.1	913.8	1006	1462	1575	1241	1418	1101	1410	1276	1277
471	260.4	326.8	290	295.2	363	358.2	331.4	331.3	361.2	351	336.8	312.5	354.8	312.9	310.8	294.1	297.3	298.1	304.9	260.8	306.3	249.6	280.9	290.3	285	299.8	247.8	352.8	366.6	339.2	279.7	302.8	315.5	268.9	345	323.6	283.2	295.3	294.4	307.9	321.5	284.5	319.2	323.7	286.8	307	416.5	1576	1961
472	266.9	269	301.7	264.6	280.6	269.1	277.8	245.5	270.2	243.4	210.9	256.9	245.4	226.1	208.7	221.1	226.9	238.7	242	190.1	243.4	244.8	211	188	255.6	220.1	235.5	249.2	240	259	261.5	271.8	241.8	287.6	410.6	934.5	1203	1310	1391	1402	1295	1293	1351	1585	1439	1552	1484	1398	1460
473	354.5	342.3	440.4	339	359.2	336.1	305.2	290.7	294.6	249.4	273.1	275.3	240.7	296.5	317.7	270.4	235	279.7	268.1	261.6	257.1	291	240.4	254.5	294.5	276.6	245.4	311.7	257.6	260.2	303.6	331.3	300.8	304	277.9	271.4	263.4	280	300.5	245	270.4	272.1	264.7	229.7	243.8	274.5	265.9	287.5	254.5
474	183.2	211.8	225.4	217.7	194.3	247.9	230.6	146.8	183.1	134.4	192.1	174.5	168.8	185.5	180.1	173.5	178.2	173.6	158.1	201.2	194.1	143.7	177.4	147.2	167	180.6	144	155.2	147.7	170	159	181.5	162.9	623	975.1	953.5	988.4	980.2	1013	1001	948.3	1042	1072	1022	1073	1035	974	1080	1147
475	220.1	232.6	223.2	262.9	274.7	256.1	310.7	224.2	223	239.1	249	235.1	274.2	278.6	214.4	181.2	217	232.1	204.5	230.8	232	182.4	190.5	227.3	239.8	246	232.4	232.8	282.7	207.3	254.3	243.4	251.2	900.6	1329	1204	1353	1402	1496	1627	1472	1424	1591	1424	1566	1692	1489	1501	1695
476	190.9	254.3	237.7	167.6	186.2	196.4	164.2	151.5	198.7	150.4	170.8	166.4	144.5	180.2	153.4	173.8	183.7	171.4	139.1	162.2	121.7	154.3	155.8	170	164.6	190.5	739.2	811.7	923.5	995.7	972.1	1255	1277	1099	1143	1315	1339	1314	1479	1526	1511	1474	1617	1480	1347	1377	1109	1299	1133
477	224.6	238.4	232.6	214.4	207.6	197.8	182	208.1	182.4	201.5	171	209.1	142.4	154.3	205.8	177.1	182.3	157.3	175.6	194.9	186.6	183.9	166.1	180.1	168.6	162.8	187	174.6	164	180.7	181.5	178.6	133.8	156	195.7	149.8	156.4	129.5	165.5	158.7	114	172	143	174.1	786.3	1137	1356	1369	1125
478	349.6	347.7	303.9	279.2	329.7	309.2	304.2	289.5	276.1	283.1	271.6	353.3	323.7	332.5	305.2	327.5	270.4	314.5	315.7	322.8	298.5	321.3	287.1	302.5	282.2	310.5	293.2	295.2	318.1	321.7	303.2	302.5	362.4	344.7	327.1	346.1	305.3	336	354	357.5	327.8	308.8	343.3	302.3	386	357.5	423.8	369.4	358.5
479	310.5	284.7	313.5	257.5	276.8	318.1	310	319.4	323.4	292.9	341.6	374	271	317.4	307.1	306.3	285.5	276.3	288.2	321.7	293.9	286.3	296.5	289.7	332.3	384	242.2	280.3	368.3	367.4	327.8	322.7	301.1	330	324.5	321.7	346.3	399.2	527	422	526.6	578	834.6	903	1190	1349	1117	1200	1182
480	313.7	235.9	192.7	264	240.9	228.1	219.2	226.6	262.2	243.5	271	220.5	229.6	235	208	221.5	193.4	195.7	211.1	218.2	194.9	182.9	236.2	215.4	218	187.9	219.9	192.2	215	219.3	207.3	234.1	232.6	244.7	226.5	220.9	241	224.4	238.9	254.4	230.9	219	276.3	275.3	257.9	250.4	257.8	258.6	322.4
481	226.9	209.4	194.8	155.8	187	191	171.3	140.1	159.3	213.4	164.4	186	158	161.2	172.1	127.3	126.1	160.5	173.5	210.3	188.7	177.5	159	140.5	153.3	162.9	174.9	198.9	156.1	193	178.9	180.4	137.6	173.9	229.5	165.8	166.5	151.5	166.2	164.7	170.7	180	198.2	201.9	165.7	541.3	538.7	574.2	710
0	119.5	140	153.5	135.9	106.1	137.3	161.4	140	107.3	104.5	151.7	119.5	138.3	94.55	120.4	112	117.2	95.67	111.9	114.3	138.6	116.3	104.3	130.7	126	116.7	99.18	131.5	121.1	131.9	123.2	129.4	125	129.3	120.1	85.85	91.47	134.1	111.5	127.4	146	106	131.1	133.1	123.4	138	127	102.8	118
0	187.2	143.4	178.5	161.7	167.1	194.2	169.1	145.8	136.1	144.4	146.5	135.5	185	135.3	193.2	183.4	129.6	141	118	133.3	130.6	139.9	145.9	104	158.6	123.8	122.3	175	111	145.1	147.4	144	153	133.9	156.5	144.6	141	168.4	172.5	157	158.8	145	130.5	152	150.9	140.8	150.5	143.3	123.5
482	206.4	246.5	275	263.5	310.3	296.2	292.8	283.8	241.8	300.2	219.9	241.7	192.2	180.9	154.8	174.4	142.2	154.3	212.6	182.3	143.7	162.8	246.4	566.2	577.7	661.2	742.3	787.6	831.2	907.1	728.3	1040	853.1	815.5	759.7	701.2	730.5	749.5	750.4	778.5	762.5	677.1	784.6	720.5	786.8	830.5	757	765.4	815.6
483	350.2	350.8	286.7	353.6	331.1	372.6	288.6	280.5	278.8	288.3	305.5	283.6	318.6	384.4	328.1	332	308.1	345.5	280.6	313.3	342.4	321.5	295.5	262.9	353.6	281.5	302.1	340.8	371	342.6	346.9	369.3	483.7	416.3	422	431	564.8	805	845.9	666.6	671.7	748.6	769.1	799.7	767.9	920.1	NaN	NaN	NaN
484	279.4	302.6	319.9	301.5	290.5	327	241.6	277.3	300.8	275.7	262.9	281.5	260.9	194.9	234.3	258.2	183	246.1	282.8	193.7	235.7	263.8	267	215.1	228	231.3	229.4	223.9	223.6	227.2	202.9	221.9	254.1	259.2	255.6	230.1	234.8	232.5	246.1	247.2	226.2	240	254.6	244.5	217.2	203.2	225.1	1027	749.8
485	281.9	289.5	233.5	252.7	181.8	226.4	233.1	163.4	169.6	230.5	128.8	155.8	237.2	219	224	182.6	258.3	244.4	248.7	208	149.6	172.1	109.3	176	198.5	215.4	179.4	176.1	216.5	156.5	136.5	153.9	141.1	161.7	139.7	136.8	124.6	130.9	170.7	148.8	114.5	102.3	140.5	104.5	131.8	131.5	149	128	172.5
486	265.9	285.7	247.2	247.4	243.2	251.9	257.9	287.9	298.7	858.4	856.5	776.9	804.4	849.5	886.5	761.7	825.9	720.4	820.2	780.2	769.3	749.8	726.2	809.5	758	649.1	536.2	537.3	402.4	380.4	404.3	336.1	353.3	361.1	392.4	364.7	431.9	352.2	381.2	431.8	463.8	375.5	448.5	379.5	422.5	491.2	578.7	917.7	1046
487	202.3	191.7	153.9	189.4	184.5	192.6	198.1	158.5	172.2	179.6	160.4	162.3	172.2	159.3	177.5	201.4	154	150.3	151.1	164.1	211.3	164.8	153.3	162.2	489	479.7	658.2	726.5	783.5	915.5	1020	807.3	948.1	731	929.4	790.2	757.9	676.7	785.2	821.7	753.8	839.2	835	854.7	896	794.7	692.5	773	832.7
0	131	176	123.8	142.1	165.7	126	146.7	152.7	145.3	112.8	181.7	NaN	NaN	NaN	NaN	NaN	NaN	NaN	NaN	NaN	NaN	NaN	NaN	NaN	NaN	NaN	NaN	NaN	NaN	NaN	NaN	NaN	NaN	NaN	NaN	NaN	NaN	NaN	NaN	NaN	NaN	NaN	NaN	NaN	NaN	NaN	NaN	NaN	NaN
0	352.3	360.5	376.6	267.4	313.1	234.8	259.2	228	195.8	242.7	223.5	202.6	232	248.1	233.7	235.7	218.5	236.7	213.7	273	253.6	180.4	221	194	227.2	231.5	232	178.3	112.1	147.8	190.5	147.3	98.88	110.6	163.8	187.1	133.8	191.1	180.2	173.7	130.8	101.2	125.5	110.7	125.8	116.5	1783	807.3	838.8
0	129.6	166.2	121.6	164.7	140.4	117.8	205.3	117.8	136.5	136.8	126.4	167.3	149.7	276.6	332	299.7	302.6	275.7	284.7	305.9	303.3	269.2	256	228.4	266	273	260.8	310	284.3	273.5	283	243.8	273.4	283.4	282.2	339.6	300.7	374.6	319.5	362.5	331.5	347.7	365.6	351.2	397.5	389.7	396.3	352.6	472.9
488	378.8	379.1	402.6	348.6	375	372.1	306	397.3	337.4	370.1	264.1	338.1	314.3	352.2	311.8	305.9	326.6	311	316.4	317.9	323.2	273	348.2	360.8	357.6	297.6	264.3	350.7	351.7	284	323.3	370.1	343.8	385.4	342	370.1	423.6	448.3	340.5	394.6	1655	1933	1922	2159	1649	NaN	NaN	NaN	NaN
489	223.2	229	205.8	224.6	192.1	245.1	248.6	204.1	240.8	229.4	286.6	248.1	310.5	1229	1261	1345	1214	1291	1201	1256	1247	1261	1229	1281	1158	1172	972.5	1114	1196	1133	1250	1264	1201	1166	1235	1162	1178	983.9	855.5	715.4	614.7	538.2	509.7	675.8	613.1	676.1	591.1	611.8	626.5
490	294.8	236.7	312.5	217.2	274.2	224.7	275.5	301.5	239.4	271	278.3	273.7	276.6	301.5	306.4	306.3	356.7	257.3	315.2	275.5	423.8	419	437.7	367.4	427.6	390.4	374.6	411.4	426.2	382.5	385.6	357.5	1064	1351	2162	1670	1585	1641	2124	2159	2092	1837	1926	1921	2561	2525	2150	2193	2903
491	1544	1298	902.8	777.1	728.1	652.5	554.5	551.6	577.5	596.5	549.3	461.3	541.4	495.5	603.4	483.3	465	409.2	441.3	453.5	350.7	374	319.2	348.2	376.2	327.4	391.5	369.4	328.3	304.4	337.4	312	309.2	316.8	334.5	278.4	291.7	375.6	307.7	301.5	313.5	369.9	1386	1343	1678	2059	2129	2289	1832
0	275.1	202.6	194.1	269	260	208.6	192.4	201.3	190.7	232.1	251.6	185.2	204.4	200	243	210.2	186.5	221.9	195.1	188.2	235.8	138.9	185.4	209.9	165.2	163.3	170.4	169.3	176.6	191.4	172	173.5	281.8	272.8	172.6	292.6	242.6	156.6	200.5	143.8	147.5	230.1	178.6	323.6	170.8	94.92	123.7	152.8	166.7
492	1307	1262	1407	1319	1356	1353	945.7	814.5	708.5	764.1	784.6	709.9	634	534.5	588.6	748.6	660.3	567.4	468.4	459.8	449.7	418.4	393	378	421.8	381.8	355.6	276.2	300.4	376.4	401.6	338.7	328.2	341.3	376	313.6	358.3	385.5	392.2	390.5	321.5	375	1188	1475	1663	2147	2157	2356	2443
493	1549	1294	1121	693	544	580.5	454.9	396	404.4	404.1	351.5	429.1	404	336.5	368	360.6	343.7	332.8	293.2	379.7	329.3	294	322.9	320	328.9	333.5	333.5	355.6	330.5	351.4	280.5	380.7	372.8	371.7	355.3	307.7	369.1	332.5	433.1	387.5	365.3	331.7	407.8	376.6	378.8	353.4	400.9	386.8	576.4
494	243.1	259.8	252.1	195.9	247.7	189.5	170.4	231.9	202.9	190.4	180.5	229.9	192	215.8	137.8	202.6	138	145.5	185.1	144.6	153.1	214.3	174.7	148	148.4	171	167.1	129.9	159.7	188.3	154.9	127.5	173.7	164.4	177.8	152.3	172.1	202	179.4	183	182.8	177.9	194.6	166.2	167.5	166.4	157.3	186	172.3
0	274.3	242.7	268.4	264	260.5	251.9	226	236.2	177.6	184.1	227.7	196.5	192.5	179.9	218.9	188.6	217.2	174.2	174.3	163	140.1	200.9	168.4	133.8	148.4	160	184.1	200	177.8	151.8	180.6	324.1	405	270	143.5	363.5	160.8	175.3	255	212.1	169.8	133.7	226.9	119	166.9	194.4	224.7	163.9	132.8
495	382	320.7	413.2	376.3	307.1	392.4	333.3	291.5	303.1	298.5	295	359.5	295	317.5	356	323.2	360.8	341.4	402.2	398.7	423.5	395.5	368	417.8	1156	1367	1300	1283	1502	1424	1486	1540	2041	1803	NaN	NaN	NaN	NaN	NaN	NaN	NaN	NaN	NaN	NaN	NaN	NaN	NaN	NaN	NaN
0	197.5	182.9	170.5	159.7	181	209	156	189.1	150.7	202.7	147.4	202	133.5	129.9	151.1	151.6	162.7	138.4	172.4	162.7	132.5	171.4	166.2	137.1	147.6	163.1	216	190.6	168.7	167.4	143.7	189	161.9	179.4	205.1	185.4	197.7	168.8	142.7	178.5	NaN	NaN	NaN	NaN	NaN	NaN	NaN	NaN	NaN
496	221.3	150.7	198.9	194.3	152	196.1	133.5	179.4	128.8	175	192.3	182.5	150.3	167	206	149.5	188	135.3	135	192.4	192.6	209.9	144.8	155.3	168	141	147.1	116.5	150.2	821.7	571	686.7	782.3	914.5	1273	1050	1150	1171	1183	1435	1435	891.5	1435	1305	1308	1271	862.2	811	1269
497	364.1	266.8	301.7	320.3	384.2	364	319.8	311.9	282.9	275.3	321.2	278.1	276	318.5	346.5	284.6	313.6	311	330.7	296.1	298.1	294.1	325	344.4	276.5	278	327.5	294.8	345.9	311.6	349	281.5	351.8	264.6	311.9	1482	1349	1623	2125	1590	1054	946.3	1272	1321	1252	1331	1596	1984	1795
0	236.3	188.1	175.7	173.1	173.4	186.6	150.3	212.2	173.5	134.6	223.7	153.7	160.5	165.2	158	179	143.5	175.9	183.4	199.4	166.5	153.6	136.1	170.3	189.9	175	131.4	150.5	143.9	160	171	174.2	136.8	110	116.5	151	1127	165.7	137	165.2	146.5	127.9	111.3	1449	117.2	1481	1330	1517	177.4
0	184	207	248	238.8	258.3	202.9	171.4	183.9	196.6	240.4	162.7	187.9	209.3	200.6	197.2	184.3	184.6	142.4	163.7	133.3	142.3	162.3	132.1	150.6	121.2	113.7	162	156.9	138.7	116.2	115.4	125.3	141.8	148	136.2	104.9	180.3	134.6	145.2	181.4	152.5	359.3	381.5	228.6	310.1	211.2	307.6	180.4	133.8
498	302.3	276.2	306.5	339.3	250.9	256.3	275.7	298.4	284.1	261.5	283.3	252.7	253	272.9	309.7	237.5	235.2	240.3	292.8	289.4	210.1	243.5	266.4	1489	1278	1549	1324	1239	1566	1268	1320	1592	1288	1391	1566	NaN	NaN	NaN	NaN	NaN	NaN	NaN	NaN	NaN	NaN	NaN	NaN	NaN	NaN
499	304.4	335.5	303	359.5	371.5	326.3	365.8	284	251.4	251.3	289.3	304.3	261.2	260.5	300.5	245.7	293.7	270.9	276.7	250	258.7	247.1	292.5	265.4	253.2	271.4	239.5	271.2	250.9	320.6	1070	1401	1614	1680	1451	1407	1733	1523	1383	1360	1635	1401	1454	1559	1668	1523	1374	1331	1563
500	350.3	328	371.3	364.3	320.7	375	321.7	297.7	286.9	338.2	263.2	329.2	305.5	307.1	353.6	840	866	797	913.9	848.2	809.5	792	752.8	762.6	830.3	795	851.7	726.5	748.9	824.6	838.2	873.5	722.5	644.8	742.2	543.8	692.5	644.2	522	517.7	531.3	536.1	499	565.6	492.5	533.6	533	619.5	673.7
501	286.5	274	280.5	302.8	237.3	268.2	264.1	253.3	280.6	289.4	245.6	255.8	233.2	201	221.7	194.3	222.3	214	189.3	229.2	213.6	1060	1385	1317	1558	1419	1399	1098	1461	1400	1406	1620	1578	1763	1957	1548	1662	1869	1717	1702	1704	1775	1562	1470	1498	1419	1333	1304	1269
0	270.7	250	269.2	263.5	301.3	253.9	188	207	266.5	245.1	262.5	249.9	223.6	219	206.8	NaN	NaN	NaN	NaN	NaN	NaN	NaN	NaN	NaN	NaN	NaN	NaN	NaN	NaN	NaN	NaN	NaN	NaN	NaN	NaN	NaN	NaN	NaN	NaN	NaN	NaN	NaN	NaN	NaN	NaN	NaN	NaN	NaN	NaN
502	336.2	234.4	339.4	274.8	306.6	294.7	264.2	297.7	271	233.5	258	251.3	283.9	284.8	257.9	196.8	239.7	265.7	310.2	257.3	301.5	252.5	265.2	272.5	243.1	304.6	275.9	337.5	238.3	304.2	297	291.8	271.3	270.9	225.4	320.3	274.5	221.3	307.4	342.8	241.4	189.4	283.5	292.1	245.9	262.3	306.9	532.8	1738
503	306.9	286.3	286.5	334	378.5	337	261.2	294.1	272.4	273.7	271.7	299.3	287.7	269.4	275.8	232.4	232	263.7	286.1	971	1286	1353	1403	1358	1500	1473	1616	1261	1428	1876	1682	1569	1665	1947	1916	1789	2158	1898	1805	1573	1589	1655	1638	1301	1217	1336	1278	1355	1336
504	148.1	162.7	161.2	231.8	201.8	166.1	224.1	183.7	239	182.5	168.1	145.5	190.5	167.9	125.9	130.2	170.1	144.1	163	177.1	208.8	174.4	176.7	147.5	189.4	183.2	138.5	196	150.2	185.3	155	178.1	197.7	170	174.1	146.2	142.2	157.6	180	193.5	228.7	143.8	157	168	273.6	231.8	248.1	293.2	313
505	305.5	304.1	300.5	334.7	277.1	296.5	267.1	279.7	289	285.5	305.1	309	250.6	244.3	257.6	271.2	308	271.9	268.3	271.5	238	244.6	282.6	237.7	257.8	315.4	289	272.4	260.1	301.7	231.5	238.8	288.7	259.5	291.5	922.7	1065	1354	1533	1642	1388	1455	1340	1414	1435	1470	1296	1387	1172
506	339	330.4	308.2	318.1	335.5	326.6	230.7	270.5	296.9	334.2	254.8	299.5	283	252.4	275.6	279.4	260.7	215.5	242.3	250	203.7	242.5	245.9	229.5	234.7	228.9	234.1	240.1	229.2	256.3	240.8	1072	1020	1204	1244	1352	1197	1224	1181	1376	1308	1405	1370	1405	1330	1311	1202	995	1127
0	346.5	335.1	407.5	276.5	352.4	329.9	315.8	338.7	237.4	258.4	302.1	256.3	314	307.8	308.2	274	NaN	NaN	NaN	NaN	NaN	NaN	NaN	NaN	NaN	NaN	NaN	NaN	NaN	NaN	NaN	NaN	NaN	NaN	NaN	NaN	NaN	NaN	NaN	NaN	NaN	NaN	NaN	NaN	NaN	NaN	NaN	NaN	NaN
507	180.8	152.3	198.1	202.4	208.9	224.7	188.5	220.7	182.4	166.9	179.9	162	203	176.2	174.2	193.6	167.9	173.5	211.1	165.4	172	179.1	161.4	194	177.8	203.2	213.1	733.4	873.1	709	817.8	823.4	609.4	725.6	768.2	698.1	677.9	715	NaN	NaN	NaN	NaN	NaN	NaN	NaN	NaN	NaN	NaN	NaN
508	255.2	310.9	326.4	336.4	303.3	290	410.5	329.8	333.1	299.6	315	333.5	295.9	307	325.7	317.9	301.9	271.5	275.5	312.9	369.1	317	297.5	330.6	318.9	310	291	340.5	333.8	290.5	314.4	302.1	304.4	337	351.5	325.3	356.7	298.9	240.5	490.1	282	256.4	296.4	282.3	344.5	307.2	310.3	334.5	393.5
0	256.9	260.9	221.1	NaN	NaN	NaN	NaN	NaN	NaN	NaN	NaN	NaN	NaN	NaN	NaN	NaN	NaN	NaN	NaN	NaN	NaN	NaN	NaN	NaN	NaN	NaN	NaN	NaN	NaN	NaN	NaN	NaN	NaN	NaN	NaN	NaN	NaN	NaN	NaN	NaN	NaN	NaN	NaN	NaN	NaN	NaN	NaN	NaN	NaN
0	238.5	193.3	243	261.7	216.1	225.4	214.5	167	182.5	158.5	146.6	201	239.1	184.5	231.9	199.1	202.1	237.1	253.7	232.4	220.5	222.3	188.5	195	242.7	195.6	226.6	212.7	290	339.7	236.1	277.8	330.3	317.9	187.1	182.9	233.2	316.7	424.8	597.6	475.9	777.5	1697	2276	2802	3164	3071	3058	3090
509	299	317.1	377	314.3	289.6	290	311.6	280.2	303.1	289.9	260.5	293	244.5	321.8	298.5	257.3	312.6	321.1	274.1	305.6	292.4	322.8	365.6	304.7	288.9	302	275.7	277.5	324.8	323.9	289.9	266.7	313.9	297.5	298.8	320.3	300.4	285	316.6	312.7	281.2	278.5	303.2	294.7	293.9	378	338.1	306.2	320.6
510	294.4	297.3	300.1	251.5	256.5	303.2	283	327.9	278	270.1	279.3	321.8	281.3	288.6	308.5	311.2	303.1	290.5	329.5	285.7	272.3	303.3	311	268.3	288.6	288.6	292.3	324.2	338.1	286.7	377.9	292.2	367.2	264.7	328.5	353.8	313.4	299.6	292.1	322.6	305.8	336.6	338.2	268.5	347	315	307.5	365.4	306.9
511	218.4	213.7	208.3	226.6	188.9	176.4	180	179	143.9	171.1	204.5	160.8	186.4	163.5	170.8	155.2	157.1	223.4	157	195.3	185.3	169.7	171	170.2	186	171.5	181.1	180	195.3	149.3	150	195.8	200.5	154.9	222	165.4	172.9	219.3	158.7	191.2	185.4	200.3	156.1	188.5	716	844.1	1057	1006	1084
512	240.7	176.8	198	198.9	235.2	232.3	237.7	172.5	216.7	194.5	211.3	195.4	233.4	218.6	200.7	193.5	216.7	216.5	219.1	228.5	234.3	187.8	195.1	210	177.5	250	220.1	232.2	221.3	259.5	700	952.5	1182	1140	1253	1015	1046	976	1223	1199	1168	1166	994.2	1095	1044	1047	1197	1095	1121
513	382.8	369.1	413	341.6	368.7	340.1	364.2	385.7	336.6	382.5	379.1	374.4	346.6	360.1	334.7	347.1	341	295.3	307.6	284.7	298.3	327.8	306.6	250.3	286.2	299.4	277.7	303.1	315.1	272.4	282.3	255.7	307.1	285.2	277.8	319.3	267	280.9	271.6	265.7	319.4	284.9	273	376.2	299.4	336.8	273.5	339	344.5
0	NaN	NaN	NaN	NaN	NaN	NaN	NaN	NaN	NaN	NaN	NaN	NaN	NaN	NaN	NaN	NaN	NaN	NaN	NaN	NaN	NaN	NaN	NaN	NaN	NaN	NaN	NaN	NaN	NaN	NaN	NaN	NaN	NaN	NaN	NaN	NaN	NaN	NaN	NaN	NaN	NaN	NaN	NaN	NaN	NaN	NaN	NaN	NaN	NaN
0	331.4	329.5	343	357.5	397	319.6	301.4	370.2	335.5	296.2	322.7	333.3	326.8	352	354.8	303.5	318.5	277.4	334.9	306	335.1	266.3	314.2	307.6	297.8	258	332.7	273.9	293.3	275.2	298	322.2	353.4	240.8	318	299.9	353.6	369.7	308.6	335.1	329	288.2	276.2	283.4	363.2	304.6	300	320.6	324.3
514	301.4	290.9	315.5	357	321.7	357.6	325.7	280.9	315.5	332.8	276.2	348.5	350.8	280.1	309	281.7	290.7	306.8	326.7	365.4	292.4	284.7	340.4	297.2	344.1	286	328.6	316	297.7	315.7	307.2	328.5	288.5	319.5	309	269.9	336	270	1057	1144	1106	1584	1949	2183	2352	2529	1811	1734	2178
515	229.1	247.5	280.9	239.6	255.1	272.9	329.6	226.5	244.4	237.4	264.2	188.5	290.4	283	254.2	218.9	260.8	217.5	230.8	278.2	263.1	313	280.7	251.8	249.2	213.9	302.2	256.9	263.7	237.6	243.5	215	300.4	259	277.7	258.4	258.8	261	224.5	265.1	220.2	308.3	1420	1496	1926	1839	1359	1231	1860
516	313	261.5	249.4	292	317.7	368.2	287.9	369.8	284.5	221.4	270.7	305.7	249.3	326.2	277.1	270.9	297.8	222.4	183.1	196	202	213.5	205.1	231.1	248.4	202	186.3	268.4	239.7	230.7	262.7	266.7	286	249.8	242.8	284.2	256.9	284.3	183.4	254.4	288.7	263.3	273.2	244.9	1550	2040	1752	1886	1764
517	361.1	346.2	315.1	311.1	331	313.4	332.7	275	265.6	255.6	329.9	325	331.5	255.5	266.8	237.8	224.5	248.1	278.7	258.7	265.7	234.6	221.6	222.6	1109	2114	1614	1573	1834	1662	1597	1914	1824	1921	2308	2224	2221	1680	1905	1768	1374	1698	1462	1655	1535	1419	1451	1357	1758
518	199.3	234.5	207.2	244.3	252.6	293.5	253.4	228.6	244.1	232.5	281.7	266.4	240.4	237.3	248	275.6	219.7	256.7	199.5	226	257.5	257.1	236	229.6	242.4	197.9	244.4	187.7	247.1	238.5	213.5	252	290.5	237.9	203.9	214.4	199	227	239	251.9	228.5	294.2	275.4	262.5	234.6	304.9	237.8	247.7	259.7
519	267.4	339.9	306.7	316.5	263.9	309.9	264.5	305	276.1	278.6	231.2	265.2	231.8	282.5	230.4	313.1	271.9	287.8	295.2	285.1	249.1	265.2	273.4	225.7	281.6	284.1	256.1	315	295.9	312.2	289.9	254.1	270.7	364.7	294.3	329.5	342.1	330.4	323.8	363.4	695.2	728.7	777	934.6	1038	1124	1100	1074	1261
0	247.7	242.2	300.8	NaN	NaN	NaN	NaN	NaN	NaN	NaN	NaN	NaN	NaN	NaN	NaN	NaN	NaN	NaN	NaN	NaN	NaN	NaN	NaN	NaN	NaN	NaN	NaN	NaN	NaN	NaN	NaN	NaN	NaN	NaN	NaN	NaN	NaN	NaN	NaN	NaN	NaN	NaN	NaN	NaN	NaN	NaN	NaN	NaN	NaN
0	204.9	191.8	272.3	224.8	201.8	203.6	188.9	191.1	233.4	179.9	183.9	189.5	263.4	189.7	208.3	153.6	191.9	164.7	171.1	220.7	195.1	108.7	173.7	161.6	182	203	177.1	NaN	NaN	NaN	NaN	NaN	NaN	NaN	NaN	NaN	NaN	NaN	NaN	NaN	NaN	NaN	NaN	NaN	NaN	NaN	NaN	NaN	NaN
520	267.3	245.7	246.5	253.4	265.4	286.2	221.6	252.5	185.2	290.1	259.5	236.8	249.4	199.5	203.5	222.9	262.7	217	232.4	274.5	209.4	224.4	265.5	219.1	209.8	188.1	188.6	223.3	205.6	249	178.8	247.9	237.9	197.7	184.9	252.6	245.2	269.1	1107	1104	1223	1050	1050	939.2	1067	875.5	816.6	807.7	824.8
521	362.7	332.8	416.5	452.7	491.5	387	324	339.9	288.8	315.9	348.6	283.8	321.6	335.8	273.5	269.9	283.6	265.1	272.3	231.7	249	285.5	1440	1862	1884	2093	1941	1767	2017	1441	1421	1634	1975	2106	1683	1523	1778	1697	1782	1827	1876	1957	2223	1816	2282	2083	1796	1887	2055
522	297.5	316.6	381.9	393.1	388.1	387.7	347.2	303.4	323.1	281	303.5	272.3	306.5	285.3	276.8	291.6	258.8	251.9	289.9	274.1	307.8	227.3	240.9	226.8	256.4	241.1	264.3	313	295.4	1214	1496	1745	1823	1737	1840	1686	1668	1617	1729	1541	1960	2367	1985	1754	1818	1791	1603	1583	1859
523	365.3	343.5	426.5	374.5	416.5	340.2	377.7	304.4	350.9	375.2	362.6	342.9	366	353.1	338.2	376.5	369.4	364	323.4	352.3	393.9	341.9	347.4	378.9	366.6	328.6	360.8	376.5	432.8	378.8	437	393.4	402.9	483.9	385	385.1	362.7	412.5	461.5	433.8	402.6	444.7	409.2	417.8	1768	1687	1836	1791	2358
0	241.5	257.1	262	165	239.6	236	225	213.9	158.1	257	187.7	179.6	174.6	171.7	244.4	193.5	211.9	253.8	192.5	135	187.8	220.5	194.3	174.5	161.2	141.6	193.9	136.6	197	205	189.6	142.5	130.1	153.6	169	138.7	177.3	225.5	180.1	242.9	145.9	186.5	138.2	186.4	183	173.1	167.2	172.6	163.4
524	348.2	252	331.1	318.4	353	380.4	364.6	302.2	327.7	334	272.2	332.1	315.6	330.2	310.7	328.6	335.3	402.5	318.6	385	355.6	309.9	371.2	326.8	294.5	345.9	301.1	252.1	269.5	289.4	253.4	244.4	261.9	270	276.4	292.9	285.5	303.1	304.9	242.3	299.9	271.2	285.9	283	296	281.8	293.8	324.1	353.8
525	234.8	209.9	197.5	242.6	270.8	214.7	217.3	269.3	184.1	203	210.5	224	193.6	199.5	208.9	221.8	216.1	210.5	206	195.4	203	200.4	221.1	196.1	206.5	218.3	242	214.2	247.3	257	214.8	207.5	244	231	217.3	193.2	257.4	222.7	194.8	238.4	212.2	237.9	246.3	196.9	219.4	239.6	257.1	236	249
526	275.5	218.8	241.7	201.9	257.5	234.7	217.3	246.5	231.6	241.6	231.6	237.2	216.9	208.2	222.1	193.8	192.5	192.7	208	244	231.4	237.1	248.7	205.5	260.8	190.5	258.6	238.1	220.6	265.3	223.2	205.1	216.2	212.8	208.3	188.8	211.2	214.8	236.3	225.3	223.3	204.4	250.1	304.9	243.1	266.2	248.6	213.3	224.2
527	350.4	334	319.8	353.8	304.4	297.8	296	264.3	301.9	320.3	364.5	333.4	370	286.1	374.6	246.1	267	239	263.8	282	246.4	305.6	573.5	827.8	999.2	920.7	951.1	731.8	780.5	1081	1016	760	882.6	1119	748.1	1087	891.9	706	917.7	904.3	887	911.5	941.9	820.5	1104	875.7	1213	NaN	NaN
528	284.5	263.5	296.6	267.2	277.1	191.4	296.5	292.6	203.9	238.5	255	230.1	250	263.6	224.9	252.7	287.3	231.3	217.3	234.6	241.8	199.8	187.2	181.6	229.2	239.2	233.1	219.8	226.6	236.3	208.9	248.2	228.5	240.6	222	210	247.1	226.5	249.7	223.1	243.4	212.8	209.6	204.1	445.5	1174	839.9	921.2	1141
529	364	327	300	322.1	366	278	300	311.9	316.5	311.9	285.2	349	332.8	339.2	290.5	287.8	295.3	287.8	344.9	275.3	319	294.8	309.3	256	294.7	310.3	237.2	270	282.5	311.8	264	281	233.7	262.7	275.2	278.5	241.7	905.5	808.3	758.7	766.5	888	831.5	905.2	1006	846.3	709.7	837.8	747.5
530	408.6	358	469.6	428.6	437.6	361.8	396.7	348.4	370.1	348.1	334.6	375.6	372.2	318.5	333.1	307.4	340.2	333	301.6	291	335.1	317.8	311	332.2	363	361.4	352.4	338	343.9	393.5	329	370.5	394.6	363.9	597.6	1622	1791	1546	1749	1469	1708	1426	1565	2032	2247	2048	1361	1836	1896
531	299.7	271.1	288.9	285.7	292.1	287.8	235.9	279.6	267.4	250.4	262.7	260.3	277.9	292.5	244.5	267.6	236.1	248	308.7	319.1	225.2	217.9	258.5	288.5	231.3	266.6	259.7	281.4	221.1	243.2	307.7	305	241.5	256.5	193.8	265.2	232.5	209.5	244.7	285.2	287.6	241.2	256.4	292.7	291.5	297.8	265.5	274.8	277.4
532	253.7	238.6	256.1	242.1	237.3	213.3	309.4	238.5	214.6	253.8	271.1	204.8	255.5	251.4	247.6	239.2	190.5	193.5	255.4	271.8	235.5	222.4	273.3	197.2	254.6	210.4	216.1	274.3	226.4	234.2	214.2	221	250.5	280.2	188.1	193.5	189.5	217.3	216	220.5	198.8	206.7	210.5	216	187.6	239.9	252	218.1	215.1
0	175.8	218.4	199.3	187.5	257.4	215	225.3	226.8	199.5	230	229	165.9	164.2	141.9	147.9	161.2	202.6	163.2	151.5	202	170.7	156.5	191	194.7	190.6	164.6	162.6	196.2	206.5	182.2	159.3	162.5	144.3	164.4	213.2	141.5	189.6	180.9	161.7	154.2	164.9	162.4	212.9	226.9	182	209.4	202.1	176.4	145.3
533	367	345	288	452.6	364	323.4	264.5	335.6	306.4	304.6	263.7	282.2	315.1	323.8	300.1	290.4	282.5	314.6	293.2	344.2	281.9	339.3	306.2	284	299.6	279	286.2	290.8	301.7	231.7	264.7	277.9	279.5	262.2	257.5	308.7	270.9	246.8	266.4	257.2	233.3	248.2	275.3	290.6	235.6	218.6	242.7	171	222.8
0	327.5	341.7	276.1	274.1	362.6	311.1	313.5	283.4	303.1	228.5	256.9	272.4	274.3	265.7	283.1	NaN	NaN	NaN	NaN	NaN	NaN	NaN	NaN	NaN	NaN	NaN	NaN	NaN	NaN	NaN	NaN	NaN	NaN	NaN	NaN	NaN	NaN	NaN	NaN	NaN	NaN	NaN	NaN	NaN	NaN	NaN	NaN	NaN	NaN
534	365.5	310	373.5	346	296.3	262.4	264.9	263.1	243.2	242.8	238.7	277.6	251.7	281.7	255.7	318.5	290.2	294.7	254.7	256.3	220.3	238.2	280.5	205.3	299.1	477	1919	1996	2406	2115	2076	2152	2045	2195	2378	2030	1845	1684	1939	1718	1816	1894	1633	1310	1207	1125	1015	1022	988.2
0	209.5	224.8	197.1	210.2	177.7	193.5	198	177.8	181.7	228.2	149.8	216.1	194.3	206.6	166.4	210	211	250.3	204.8	211.6	169.5	168	187.9	169.5	152.5	186.6	214.8	177	237.5	219.7	259.7	224.6	229.5	155.5	169.5	226	217.8	219.7	195	173	216	124.5	136	165.5	221.5	203	147.5	707.1	NaN
535	200.1	216.3	213.6	189.4	168.5	198.2	184.3	184.8	152.3	163.8	187.2	203.1	169.5	177.9	196	148.3	162.5	174.9	170	146.5	144.8	149.7	120.4	125.2	159	130.2	151.9	151.4	159.5	136.2	185	149.1	132.5	154	128.3	143.2	157.6	166.5	147.3	122.9	151.5	119.7	169.5	150.9	178.9	138.7	144.7	134.4	165
536	352.7	353.6	358.6	340.9	284.3	344.8	343.7	337.4	302.6	296.9	325	320.9	325.8	261.3	302	314.2	298.2	282.5	281.4	367.6	293.3	323.3	296.7	302.4	373.6	293.1	323.1	1379	1527	1702	1767	1891	2031	2457	2072	1993	2254	2344	2283	2211	2276	2082	2140	2074	2138	2286	2156	2294	2527
537	256.5	260.5	294.6	265.7	227	210.9	274.1	235.6	263.6	232.3	199.8	251.8	211.7	217	258.7	178.3	178.8	199.2	178.2	152.1	198.8	191.8	185.7	185.8	168.1	165.3	144	151.2	108.7	143.8	244.3	1742	1996	1868	2171	1899	1908	1609	1797	1424	1543	1949	1471	1655	1776	1611	1528	1553	1732
538	310.7	325.5	288.9	243.7	243	210.5	221.4	240.4	242.2	286.5	213.2	268.6	219	252.7	210	208.1	281.7	221.1	193	267.9	181.8	207.2	182.9	166.5	195.3	200.2	188.3	230.2	196.4	219.5	250.2	204.9	181.7	205.5	222.5	166.9	211.4	197.3	167.2	206.2	177.8	220.9	693	455.6	699.4	509.9	366.6	467	458
539	277	231.2	210.7	226.1	246.5	168.1	219.3	270.9	201.6	186.3	203.2	178.5	175.8	217.2	190.5	199.7	209.7	169.2	226.5	257.4	193.6	184.2	227.5	221.3	177.7	223.8	198	183.5	187.7	175.3	176.8	194.1	208.9	170.5	231.2	199.2	231.8	234.1	186.8	214.1	225.9	169.2	213.4	199.3	208.5	223.3	197	171.9	192.2
0	161.9	195.5	268.7	199.5	263	226.6	159.4	278.1	NaN	NaN	NaN	NaN	NaN	NaN	NaN	NaN	NaN	NaN	NaN	NaN	NaN	NaN	NaN	NaN	NaN	NaN	NaN	NaN	NaN	NaN	NaN	NaN	NaN	NaN	NaN	NaN	NaN	NaN	NaN	NaN	NaN	NaN	NaN	NaN	NaN	NaN	NaN	NaN	NaN
0	371.1	380.3	394.9	384.4	414.5	337.9	419.8	373.3	355	349.5	371.5	287.9	318.4	327.5	289.3	385.6	339.5	231.5	324.5	374.2	286.3	317.5	337.4	298.7	301.2	296.2	347.9	339.7	337.3	255.8	282	318.5	293.5	266.9	289.1	341.6	276.5	271.9	315	301.2	314.3	321.6	348.1	325.3	276.9	254.8	274.3	249	303.4
540	291.3	323	331.1	291	331.4	298.3	277	235.6	266.4	266.9	237.4	291.8	232.8	243.9	241.3	233.4	245.7	205.5	252.9	273.3	225	267.7	219.9	234.6	261	256.1	217.2	207.2	186.3	241.1	224.1	207.8	249.3	182.7	273.6	205.8	296	274.6	289.6	335.5	349.5	273.3	352.3	515.2	2285	2708	2185	2149	2510
541	231.1	263.2	209.6	255.9	218.2	199.7	210.4	264.1	211.8	164.4	204.2	198.5	220.7	223.8	243.4	183.2	204.9	224	250.5	164.4	213.5	208.2	206.7	225.7	215.5	204.1	231.6	216.8	227.3	200.6	237.4	196.7	228.5	202.4	216.2	242.9	255.5	253.3	241.5	210.5	247.4	232.7	229.8	248	206.8	223.4	227	240.3	257.9
0	127.5	NaN	NaN	NaN	NaN	NaN	NaN	NaN	NaN	NaN	NaN	NaN	NaN	NaN	NaN	NaN	NaN	NaN	NaN	NaN	NaN	NaN	NaN	NaN	NaN	NaN	NaN	NaN	NaN	NaN	NaN	NaN	NaN	NaN	NaN	NaN	NaN	NaN	NaN	NaN	NaN	NaN	NaN	NaN	NaN	NaN	NaN	NaN	NaN
0	326	279.2	256.6	279.7	250.3	266	253.4	287.2	249.5	247.7	279.4	280	274.1	249.9	212.8	214.3	251.1	234	251.5	295.9	247	228.2	224.9	245.5	201.4	297.5	225.5	260.8	234	262.8	209.5	205.2	222.5	242	272.5	267.9	207.2	240.5	249.9	217	204.7	226.3	247.7	203.3	204.7	194.8	205.8	216	150.6
542	285.4	312.4	392.9	296.3	315.1	274	306.1	257.8	338.3	338	328.3	350.1	288.3	319.1	301.6	301.6	326.7	330	316.7	298.1	309.7	337.1	310.3	294.5	299.6	251.1	262.8	296.2	288.7	341.2	299.2	297.6	264.6	314.2	324.2	289.9	296.4	289.8	330.2	316.1	290.2	309.1	259	280.8	262.9	264.4	254.5	256.4	264.9
543	324.2	246.4	233.3	255.5	301.7	258	237.6	267.7	276.7	267.7	262.5	243.9	288.8	263.9	291.9	219.8	233.3	249	225.7	221	222.3	238.2	244.2	183.3	233.7	218.4	215.9	207.5	206.8	237.6	235.1	220.1	232.7	211.3	252.1	209.2	210.2	255.2	271.1	243.5	274.4	257.7	1473	1470	1427	1489	1283	1066	1267
0	173.8	NaN	NaN	NaN	NaN	NaN	NaN	NaN	NaN	NaN	NaN	NaN	NaN	NaN	NaN	NaN	NaN	NaN	NaN	NaN	NaN	NaN	NaN	NaN	NaN	NaN	NaN	NaN	NaN	NaN	NaN	NaN	NaN	NaN	NaN	NaN	NaN	NaN	NaN	NaN	NaN	NaN	NaN	NaN	NaN	NaN	NaN	NaN	NaN
544	195.2	230.4	247.5	134.2	167.1	203.5	172.3	166.6	210.5	176.2	95.22	195.6	158.5	117.2	106.7	100.6	123.7	130.9	146.1	128.3	118.8	103.3	128.8	123.9	88.67	138.5	128.8	145.3	108.5	132.5	131.1	121.7	130.2	121.2	128.8	109	75.36	123.1	135.6	121.8	347.5	367.5	383.1	127	262.3	366.2	327.7	NaN	NaN
0	212.5	135.7	144.7	184.8	215.9	208.9	157.2	221.2	170.6	168	219.7	156.8	183	144.5	182.9	NaN	NaN	NaN	NaN	NaN	NaN	NaN	NaN	NaN	NaN	NaN	NaN	NaN	NaN	NaN	NaN	NaN	NaN	NaN	NaN	NaN	NaN	NaN	NaN	NaN	NaN	NaN	NaN	NaN	NaN	NaN	NaN	NaN	NaN
545	245.1	207.8	229.8	276.7	312.7	235.7	247.1	264.7	210.6	247	212.3	228.5	246	272.5	265	252	230.3	168.8	247.5	270.1	234.8	244	216	214.9	260.5	189.7	263.5	187.8	193.5	237.3	684.9	1127	1606	1909	2350	1732	1529	1833	1664	1654	1481	1579	1746	1674	1804	1795	1567	1760	1828
546	325.8	355.6	373.2	398	408.7	340.8	292.6	342.6	298.4	325.1	292.7	253.7	292.4	262.5	286.8	301.9	286	311.2	286.5	247.7	295.4	284.1	282.2	331.9	317.5	380.4	363.8	1244	1391	1455	1593	1161	1134	1248	1375	1203	1433	1547	1521	1463	1595	1447	1413	1671	1587	1446	1358	1343	1731
0	207.6	124.8	196.1	NaN	NaN	NaN	NaN	NaN	NaN	NaN	NaN	NaN	NaN	NaN	NaN	NaN	NaN	NaN	NaN	NaN	NaN	NaN	NaN	NaN	NaN	NaN	NaN	NaN	NaN	NaN	NaN	NaN	NaN	NaN	NaN	NaN	NaN	NaN	NaN	NaN	NaN	NaN	NaN	NaN	NaN	NaN	NaN	NaN	NaN
547	313.1	265.1	251.6	283.5	306.7	243.2	304.3	289.1	208	238.8	231.8	277.5	306.3	300	260.6	242.3	217.6	295.4	271.3	240.5	310.3	256.9	270.2	323	297.4	315	299.6	298.3	274.9	271.5	270.6	326	309.4	279	289.8	254.8	254.9	318.5	275.1	274.9	275.3	242.7	292.9	326.3	292.2	325.5	315.2	284.5	359.8
548	298.5	307.8	369.9	299	341	364.3	315	316.2	322.4	337.1	346.1	304.1	291.7	296.2	349.8	283.2	301.6	295.6	364.3	314.6	298.8	279.7	327.8	300	283	318.5	299.7	321.6	340.7	348	339.9	368.5	304.2	358.7	304.5	330	319.2	328.8	340.4	311.5	358.5	319.2	347.5	352.1	339.1	327.7	389.8	391.7	387.4
0	200	192.5	187.5	167.5	130.2	151.7	179.1	190.1	153.1	222.4	171.7	127.7	161.4	182.7	139.8	180.3	170.9	153.7	150.2	148.8	141.1	136.3	126	172.7	149.2	154.8	162.5	152.7	115.6	139.1	140.4	136.3	181.8	151.8	162.2	161.6	126.6	144.8	144.1	176.8	126.2	153.6	147.2	179.6	243.2	170.1	139.3	146.1	152.2
549	322.5	236.4	231	255.2	207	176.5	190.3	207.3	201.5	182.5	207.7	232.8	219	178.7	199	202.8	211	220.9	212.8	203.4	209.2	152.3	236	196.7	187.8	185.8	151.5	225.9	1193	1287	1723	1491	1797	1877	1721	1638	1616	1426	1835	1749	1610	1766	1748	1797	1972	1478	1402	1410	1828
550	294.9	269.6	262.1	283.6	330	317.7	272.3	290.7	252.9	305.4	294.2	263.4	322.6	309.7	305.4	281.1	311.6	303.6	388.7	324.8	364.4	314	364.5	305.1	318.6	345.2	318.1	303.2	332.9	391.7	364.1	390.8	362.7	412.6	324.8	377.8	375.6	395.1	400.5	444	429.8	422.6	425.8	442.6	449.9	442.1	461.6	402	423.4
551	288	298.9	325.4	281.4	291.8	278.7	255.2	246.1	267.8	224.7	272.9	263.1	251.2	299.9	251.6	277.4	271.6	314.7	265.4	316.7	312.7	317.8	319.5	348	332.5	358.9	323.6	332.3	312.6	338.6	341.8	310.3	318.2	303.6	325.6	371.5	372.1	306.8	331.9	382.6	392.1	376.4	451.2	394.2	450.5	403.1	370.9	420.7	408.4
0	272.1	159.3	78.25	105.6	161.3	124.1	160.3	129.5	NaN	NaN	NaN	NaN	NaN	NaN	NaN	NaN	NaN	NaN	NaN	NaN	NaN	NaN	NaN	NaN	NaN	NaN	NaN	NaN	NaN	NaN	NaN	NaN	NaN	NaN	NaN	NaN	NaN	NaN	NaN	NaN	NaN	NaN	NaN	NaN	NaN	NaN	NaN	NaN	NaN
0	202.4	204	160	237.1	153	143.3	184.4	152.9	129.2	135.4	141.6	64.38	150.4	126.9	147.9	NaN	NaN	NaN	NaN	NaN	NaN	NaN	NaN	NaN	NaN	NaN	NaN	NaN	NaN	NaN	NaN	NaN	NaN	NaN	NaN	NaN	NaN	NaN	NaN	NaN	NaN	NaN	NaN	NaN	NaN	NaN	NaN	NaN	NaN
0	199.6	162.6	132.1	NaN	NaN	NaN	NaN	NaN	NaN	NaN	NaN	NaN	NaN	NaN	NaN	NaN	NaN	NaN	NaN	NaN	NaN	NaN	NaN	NaN	NaN	NaN	NaN	NaN	NaN	NaN	NaN	NaN	NaN	NaN	NaN	NaN	NaN	NaN	NaN	NaN	NaN	NaN	NaN	NaN	NaN	NaN	NaN	NaN	NaN
552	351.3	324.4	324.3	358.1	318.1	293.3	281.8	509.3	905	962.5	991.1	917.6	905.1	957.5	1048	918.6	828.8	1019	927.2	1161	1226	1356	1247	1127	998.3	1022	883.2	1159	1167	1229	1078	1234	1209	1315	1347	1178	1469	1313	1249	1070	1168	1229	1451	1352	1666	1698	1520	1379	1614
0	NaN	NaN	NaN	NaN	NaN	NaN	NaN	NaN	NaN	NaN	NaN	NaN	NaN	NaN	NaN	NaN	NaN	NaN	NaN	NaN	NaN	NaN	NaN	NaN	NaN	NaN	NaN	NaN	NaN	NaN	NaN	NaN	NaN	NaN	NaN	NaN	NaN	NaN	NaN	NaN	NaN	NaN	NaN	NaN	NaN	NaN	NaN	NaN	NaN
553	83.51	164	105.6	185.2	160.3	79.72	156	107.7	104.8	123.1	107.9	135.3	94.6	120.5	67.14	77.74	128.7	119.7	83.85	92.36	108.9	117.5	122.9	115.9	111.4	132.8	55.23	111.4	60.95	104.7	93.24	73.74	98.32	109.8	98.85	114.2	84.46	118.3	118.2	149	136.3	91.2	99.67	145.7	122.2	108.8	122	85.35	160.2
0	278.2	324	341.4	285.4	325.8	366.2	349.1	319.8	300.4	311.9	319.7	315	327	330	372.5	309	318.5	334.6	339.4	314.2	315.8	331.4	320.3	351.2	357.3	289.9	304.5	320	310.4	380.7	325.7	324.7	344	372.4	363.5	351.6	341.6	347.6	314.2	353.5	347	357.8	380.5	360.7	362.1	367.4	408.1	425.8	411.8
0	220.7	255.5	158	241.6	211	175.7	158.1	147.3	157.4	139.9	223.3	125.3	167	145.1	185.4	107.2	120.3	139	133	181.7	145.7	192.6	217	273.6	237.2	255.6	249.5	297.7	266.9	296.7	310.3	260	320	305.5	250.5	279.9	264.6	253.4	288.2	345	303	322.9	334.5	210	336	359	209.6	243.5	257.1
554	340.7	343.6	339.5	317	332.7	312.2	327.9	375.4	278.4	408	258.7	253	308.9	278.5	315.7	315.3	299.3	365.1	351.8	332.5	301.6	257.8	372.4	364.5	378.5	346.7	285.1	322.6	276.5	231.3	324	382.1	958.7	1096	1050	941.7	925.1	821.5	760.5	692.9	800	590.4	584	402.2	677	442.8	646	643.5	712.5
0	126.8	NaN	NaN	NaN	NaN	NaN	NaN	NaN	NaN	NaN	NaN	NaN	NaN	NaN	NaN	NaN	NaN	NaN	NaN	NaN	NaN	NaN	NaN	NaN	NaN	NaN	NaN	NaN	NaN	NaN	NaN	NaN	NaN	NaN	NaN	NaN	NaN	NaN	NaN	NaN	NaN	NaN	NaN	NaN	NaN	NaN	NaN	NaN	NaN
0	329.4	321.5	294.6	330.7	301.7	282.5	313.5	288	285.3	301	308.5	245.4	226.5	307.9	272.4	261	217.5	247.5	233.5	279.5	285.5	252.5	208.9	204.5	212	989	1084	945.5	1012	NaN	NaN	NaN	NaN	NaN	NaN	NaN	NaN	NaN	NaN	NaN	NaN	NaN	NaN	NaN	NaN	NaN	NaN	NaN	NaN
0	290.5	297.2	350	195	247.6	146.3	181.4	140.2	179.7	94.58	157.3	138.2	173.7	193.8	NaN	NaN	NaN	NaN	NaN	NaN	NaN	NaN	NaN	NaN	NaN	NaN	NaN	NaN	NaN	NaN	NaN	NaN	NaN	NaN	NaN	NaN	NaN	NaN	NaN	NaN	NaN	NaN	NaN	NaN	NaN	NaN	NaN	NaN	NaN
555	257.6	288.5	242	206	254.6	174	268	157.8	204	230.3	238	189.5	208.6	242.9	187.9	204.8	176.9	163	212.5	220.5	177	213	175.5	244	217	164	205.4	181.5	181.6	247.1	161.3	150.4	161.5	170	188.4	184.8	212.2	179.1	242.5	422.1	868.4	741.9	782.2	902.5	810	975.8	981.2	937.6	1100
0	317.5	269.2	299.8	239.4	216.2	142	138.6	209.2	107	190.6	147.4	129.4	94.49	124	147.5	117	160.5	131.3	163.4	135.5	107.9	130	134.7	133	128.1	145.4	166.9	124.3	198	218.7	242.9	287	232.6	297.1	321.7	315	309	265	290.7	245	317	350.8	296.6	245	294.8	305	313.5	271	308.1
556	208.9	262.4	205.4	166.5	211	257.5	262.5	263.2	195.1	195.8	264.3	165.4	160.5	206.4	191.2	201.3	187	193.5	196.5	206.4	149	179.5	219.5	138.5	143.1	159.6	147.6	177.1	173.7	787.5	758.4	823.1	1030	1044	1137	958.5	973.9	840.3	927.3	953.4	829	966.5	934.3	950.5	1104	1097	1091	1121	1343
557	317.5	289.9	253.6	244.7	302.1	346.6	273.2	336.6	285.8	342.5	320	315.4	311.2	321.2	326.4	296.7	302.8	334.4	330.4	342.6	404.7	339.7	368.4	400.6	412.1	316.6	255.4	366.6	414	358.7	349.5	415	340.6	359.5	380	420	426.5	442.3	453.1	413.5	430.5	407.3	340.8	277	397.2	323	384.3	325	360.3
558	830.2	667.5	851.5	602.5	512.5	508.6	368.3	509.8	514.5	424.3	354.4	283.3	281.2	301.2	305.8	300.8	310.8	230.8	255.5	236.7	269	263.7	270.3	265.7	224.5	254.2	208.4	239.1	794.5	776.6	1045	1056	1062	1274	1284	1401	846.3	867.9	827.1	817.6	994.7	950.2	937	1028	1057	1027	987.4	1009	1173
559	348.4	356.5	426.2	349.3	364.4	313.6	273	225.7	241.3	250.2	246.5	258	246.8	279.5	262.9	236.5	260.5	245.6	288	308.9	248	221	247.5	257.9	220.1	233.5	230	232	227.5	203	929.5	887	1187	1280	1355	728.5	1075	1326	1213	1176	1287	1330	1346	1460	1375	1485	1393	1193	1320
560	599.5	496.7	530.5	477.5	481.7	474.7	447.2	478.1	472	474.5	516.8	467.4	481.5	452.1	477.5	453.8	456.9	418.2	443	472.8	441.9	395.6	418.1	409.8	427.9	415.7	410.3	927.8	1572	1516	1540	1476	1377	1589	1561	1306	1453	1225	1677	1675	1422	1399	1788	1767	1996	1871	1397	1791	1921
0	255.9	299.5	252	298.1	327.9	269.5	290.3	289.8	243.6	245.5	258	255.7	229.8	213.6	183.4	231	239.3	219.4	206.7	243.8	214	251.1	240	201.8	209.8	204.8	218.6	185.5	205.1	237	221	208.4	234.4	224	260.3	222.9	226.3	190	NaN	NaN	NaN	NaN	NaN	NaN	NaN	NaN	NaN	NaN	NaN
0	198.5	232.5	203.9	277.8	212.7	153.5	140.1	139.3	169	161.7	174.5	148.5	154.5	154.7	169.8	134.3	149.7	188	133.2	120.5	151.8	191.5	141.3	162	150.8	198.2	237.7	164.2	217.8	152.8	205.3	159.3	182.5	176.3	156.4	113.5	179.8	122.3	149.3	122.9	183.1	129	130.7	147.2	157.7	142.2	119.8	140.1	124.7
561	281.4	201.5	210.8	228.7	205.9	188.2	176	183	173	121.9	168	163	107	179	158	160	205	156.3	137.5	121	173.5	161.5	167.5	133.4	191.9	142	172.4	159.5	139.5	129.8	173.5	542.5	651.9	736.5	900	851	850.9	882.5	1011	1017	879.5	990.5	911.5	959.6	983.9	1066	906.5	978.9	809.1
562	383.5	355	260.7	277	257.8	306.6	286	301.1	366	236.2	274.4	243.5	266.3	251.3	282.5	239.5	228.6	200.9	269.2	221.5	282.5	201.9	238.4	269.4	335.2	276.7	209.6	249.9	232.1	236.2	248.2	219.4	287.6	265.1	261.5	242.7	216.6	264.7	237.3	243.7	685.7	1309	1583	1286	1779	1895	1738	1551	2182
563	854.3	753.2	534.5	597.8	492.3	505	346.1	279.7	274.2	286.2	311.4	276.5	322.8	305.8	301.1	386.4	294.4	284.7	296.8	296.5	250.8	265.2	248.3	217	269	225.9	328.2	679.5	685.5	700	653.1	646.1	500.3	499.7	618.9	516.8	554.8	679.5	617.9	698.7	566.7	458	528.9	571.9	487.7	581.3	653.7	560.8	662
564	434.5	417.3	459	358.4	419.2	394.5	340.9	392.5	333.5	359.1	400.1	361.2	393.8	341.4	394.6	416.1	341.5	357.1	398.8	384.3	349.3	416.1	414.2	370.1	417	366.8	351.5	379.6	352.7	406	403.7	313	393.1	386.2	417.5	299	916.7	1415	1431	1204	1306	1239	656	1285	1255	1029	932.6	1205	839.9
0	263.5	276.5	276.2	260.1	244.4	274.9	289.1	253.5	243	251	221.4	201.5	NaN	NaN	NaN	NaN	NaN	NaN	NaN	NaN	NaN	NaN	NaN	NaN	NaN	NaN	NaN	NaN	NaN	NaN	NaN	NaN	NaN	NaN	NaN	NaN	NaN	NaN	NaN	NaN	NaN	NaN	NaN	NaN	NaN	NaN	NaN	NaN	NaN
565	216.5	205.1	169.3	186.6	203.7	186.6	201.5	239.7	231.5	224.6	190.2	220.2	193.8	180.3	183	241.7	257.3	208.2	174.6	174.8	214.6	192.1	204.6	191.5	210.2	205.7	207.5	230	194.3	179.9	197.1	186	447.7	497.4	276.9	369.6	450.5	388.8	NaN	NaN	NaN	NaN	NaN	NaN	NaN	NaN	NaN	NaN	NaN
566	282.8	298.7	243.7	318.3	270.7	245.1	266.8	276	212.8	246.4	197.9	245.8	233	217.5	232	245.1	235.5	245.9	205.7	257.6	225.6	262.9	221.7	244.4	211.8	262.7	232.9	251.1	215.9	212.5	247	224.5	260.6	224.3	212.5	163.5	1848	1697	2019	1582	1503	1506	1459	1428	1534	1505	1022	1254	1223
567	299.6	299.3	314	246.5	288.2	262.1	282.2	291.8	265.2	246.4	239.4	238.3	281	244.8	330.5	279	296.5	260.4	261.9	308.6	311	284	256.6	319.9	311.4	267.7	271	252.8	285.5	278.1	263.9	294.9	268.1	320.9	290.1	266	279.4	218.4	236	264	303.1	253.5	265.6	291.8	236.4	295.4	296.4	271.5	279.5
0	NaN	NaN	NaN	NaN	NaN	NaN	NaN	NaN	NaN	NaN	NaN	NaN	NaN	NaN	NaN	NaN	NaN	NaN	NaN	NaN	NaN	NaN	NaN	NaN	NaN	NaN	NaN	NaN	NaN	NaN	NaN	NaN	NaN	NaN	NaN	NaN	NaN	NaN	NaN	NaN	NaN	NaN	NaN	NaN	NaN	NaN	NaN	NaN	NaN
568	209.2	197.5	169.7	183.2	209.8	206.3	196.8	157.8	169.3	165.6	140.4	165.6	187.7	168.5	197.5	177.3	167.6	159.2	158.2	149	185.8	176.5	166.5	210.1	274	446.8	492	469.5	581.5	541.4	501	NaN	NaN	NaN	NaN	NaN	NaN	NaN	NaN	NaN	NaN	NaN	NaN	NaN	NaN	NaN	NaN	NaN	NaN
569	295.5	287.9	314.8	314.8	297.4	355	327.2	264.5	279.2	266.7	237.3	240.9	228.6	241.2	287	288.6	284.4	251.5	290.5	237	236.2	265.7	268.3	276	254.9	217.1	223.5	288.5	251	271.3	243.7	230.1	237.6	228.4	237.2	217	243.6	213.6	250.4	217.7	209.6	201.1	222.5	200.7	239.4	203.2	234	244.3	252.3
570	201.9	219.4	221.9	215.7	193	190.4	162.9	153	164.5	144.1	210.6	148	122.2	174.9	154.1	127	154.6	131.2	141.4	145.6	149.2	145.5	112.5	140.5	145.2	170.9	117	132.3	230.2	391.1	407	516.2	574.5	675.7	654.5	593.9	697.3	650.8	586.4	659.5	599.9	674.8	695	665.8	712.1	649.6	635.3	611.4	681.5
571	421.4	464.2	428.8	371.3	356.6	410.2	419.7	440	360	494	335.4	370	448.5	349.3	379.4	385.9	355	340.5	380.9	423.4	325.9	354.8	341.4	309	330	351.5	350.4	352.3	1150	1701	1753	1789	1914	1581	2084	1756	1850	1838	2106	1945	2282	2300	2307	1968	2053	2222	1900	1858	1871
572	558.1	566.5	546	601.5	468.4	504.9	483.6	451.5	443.7	492.7	495.9	505.8	439.4	547.9	525.8	487.1	455.6	454.3	407.6	408.4	1488	1387	1320	1346	1397	1187	1163	1208	1019	1174	1436	1538	1648	1441	1872	NaN	NaN	NaN	NaN	NaN	NaN	NaN	NaN	NaN	NaN	NaN	NaN	NaN	NaN
0	299.8	296.8	250.8	261.8	268.9	307.3	257.5	235.7	307	229.8	252.6	266.8	347.8	204.9	215.5	230.9	227.4	271.8	268.4	242.9	209.3	222	239.8	223.9	254.8	244.3	265.3	213.4	240.4	241.9	260.5	191.4	249.4	205.4	221.4	202	235.6	246.4	261.3	247.4	223.4	249.9	228.4	235.5	234.9	271.1	223.1	246.4	281
573	178.9	143.8	174.1	168.5	199.2	189.9	146.8	163.8	176	233.8	155.9	160.4	153.3	148.3	178	172	165.4	140.4	141	125.9	203.5	177.9	155.9	173.4	168.3	152.9	194.4	184.4	171.9	177.5	206.5	166.4	171	165.9	156.4	194.5	172.4	152.9	183.4	174	195.9	198	394.4	400.5	465.9	509.5	466.4	569.9	558.5
0	730.5	640.2	707	670.3	615.2	682.6	732.2	697.9	648.6	795.2	681.2	657.8	726.7	676.2	667.8	648.7	556	548.8	592.2	561.9	551	486.5	513.4	543.7	455.6	530.7	447.3	460.6	949.1	1547	1213	1368	1247	1102	827.6	904.1	1184	931	1448	1027	364.8	314.2	499.6	453.8	365.4	446.3	355.6	391.8	545
574	353.3	362	402.7	364	287.2	425.9	327.7	336.7	338.2	304.2	308.7	280.9	318.8	305.8	312	318	379.7	321.3	290.4	311.4	306.5	285	267	257.4	262	270.5	289.4	253.1	258.3	251.8	273	243.3	207.5	255	258	281.9	239.6	285.2	283.6	238.8	278.8	305.8	264.6	245	264.4	257.7	706	883.9	763.3
575	182.5	252	212.5	246.2	286.4	237.2	221.6	185.4	181.5	181.4	209.5	219	170.8	191.2	231.8	199	165.6	157.9	168.6	215.6	240.8	177.4	180	168	164.7	176.2	237.6	184.7	183.3	196.6	213.6	176.5	167	197	181	189.2	211.8	203.8	179.3	165.1	179.2	152.6	152.9	195.8	185.9	179.1	237.5	176.9	189.3
576	384.2	342.7	300.6	416	383	376.1	332.8	397.2	361.8	337.4	324.2	316.6	285.3	276.6	287.1	301.3	329.4	275.6	241.2	302.6	312.4	293.3	327	304.7	280.7	275.8	276.2	266	312.6	287.6	290.1	302.5	238.9	224	262.1	289.5	272	283.8	280.2	277	284.3	305.6	351.9	334.2	312.7	280.1	275.9	851.6	1015
577	521.9	525.7	376.2	380.5	394.4	388.9	395.4	320.8	314	357.2	402.9	326.1	306.3	345.1	368.7	311.4	289.1	290.2	304.3	322.7	359.2	292.8	374.3	368.1	334.6	341	285.5	1435	1625	1713	1503	1446	1613	1483	1700	1763	1641	1388	1873	1558	1270	1434	1352	1429	1264	1078	1412	1401	1857
578	555.1	550.6	453.2	409.5	408.5	437	386.7	347.2	401.9	360.1	342	321.5	276.4	310.7	315.6	340.8	339.3	327.9	313.6	275.7	276.5	316.6	318.1	341.3	363.4	327.8	333	324.1	353	370.8	295.3	1148	1279	1706	1873	1377	1699	1488	1707	1437	1520	1398	1384	1797	1633	1135	1148	1227	1240
0	413.5	341.1	408.5	509.1	399	369.4	473.2	324.5	325.4	284.4	328.5	360	302.1	293.1	207	286.1	277.4	264.4	249	271.7	294.1	281.5	254.3	245.5	523.5	560	428.7	470.7	518.5	556	495.6	506	460	486	551.5	363	506	475.1	NaN	NaN	NaN	NaN	NaN	NaN	NaN	NaN	NaN	NaN	NaN
0	166.9	NaN	NaN	NaN	NaN	NaN	NaN	NaN	NaN	NaN	NaN	NaN	NaN	NaN	NaN	NaN	NaN	NaN	NaN	NaN	NaN	NaN	NaN	NaN	NaN	NaN	NaN	NaN	NaN	NaN	NaN	NaN	NaN	NaN	NaN	NaN	NaN	NaN	NaN	NaN	NaN	NaN	NaN	NaN	NaN	NaN	NaN	NaN	NaN
0	146.1	153.6	216	168.9	230.3	126.4	160.4	143	130.8	163.8	147.8	180.6	188.2	184	128.5	192	167.7	165.1	152.5	190.5	153.3	162.7	168.2	156.5	160.2	178.9	130.2	170.7	158.3	158.5	168.1	157.7	191.3	375.2	384.4	364	404.1	364.3	403.6	NaN	NaN	NaN	NaN	NaN	NaN	NaN	NaN	NaN	NaN
579	253.5	196.4	242.7	267	229.5	213.3	243.4	201.5	164.1	224.5	188.5	212	215.4	205.2	224.2	198.5	238.7	252.9	230.9	234.2	204.7	189.6	195.8	212.5	209.5	792.1	942.9	1186	1179	1239	1340	1326	1429	1480	1453	1273	1416	1310	1288	1307	1275	1110	1235	1307	1242	1346	1194	1223	1213
0	195.1	204.2	187.5	152.3	220.8	168	221.9	188.2	146.1	146	173.4	134.2	185.4	180.8	199.1	206.4	184.4	144.7	175.5	147.6	160	125	157.4	149.8	120.6	201.6	152.4	169.7	178.2	176.6	124.8	160.5	191.1	NaN	NaN	NaN	NaN	NaN	NaN	NaN	NaN	NaN	NaN	NaN	NaN	NaN	NaN	NaN	NaN
580	212.7	211.5	220	152	277.7	221	226	199.4	192.5	278	225.3	186.5	220.9	172	196.2	183.8	183.9	162.4	131.4	199.9	160	228	233.2	196.1	173.3	180	189.2	151.6	178.4	176.2	201.9	150.6	159.1	190.3	189.2	182.1	152.6	170.1	142.7	176.8	243.7	158.4	208.4	156	183.9	153.5	154.2	168.4	171.2
581	303.3	237.2	285	244.7	273	286.5	253.6	279.5	260	262.5	306	280.7	288.1	257	275.9	267	265.7	243	263.4	240.4	279.7	279	264.1	289.4	301.2	347.6	353.5	328.4	315.9	322	268.4	291	289.4	324.4	303	292.6	320.2	308	338.5	679.5	676.6	769.4	883.9	766.9	1028	1195	942.1	939.4	1268
582	266.2	223.7	224.4	248.8	221.9	227.1	197.4	232.1	215.9	183.1	248	180.6	201.3	213.9	175.7	196.1	205.7	208	151.3	855.7	1139	1165	1195	1233	1338	1407	1472	1320	1658	1302	1129	1207	1069	1037	1098	797	958.5	889.3	1220	909.4	1044	988.5	977.5	1085	1119	1073	965.9	933	941.8
0	344.8	NaN	NaN	NaN	NaN	NaN	NaN	NaN	NaN	NaN	NaN	NaN	NaN	NaN	NaN	NaN	NaN	NaN	NaN	NaN	NaN	NaN	NaN	NaN	NaN	NaN	NaN	NaN	NaN	NaN	NaN	NaN	NaN	NaN	NaN	NaN	NaN	NaN	NaN	NaN	NaN	NaN	NaN	NaN	NaN	NaN	NaN	NaN	NaN
0	212.4	NaN	NaN	NaN	NaN	NaN	NaN	NaN	NaN	NaN	NaN	NaN	NaN	NaN	NaN	NaN	NaN	NaN	NaN	NaN	NaN	NaN	NaN	NaN	NaN	NaN	NaN	NaN	NaN	NaN	NaN	NaN	NaN	NaN	NaN	NaN	NaN	NaN	NaN	NaN	NaN	NaN	NaN	NaN	NaN	NaN	NaN	NaN	NaN
583	266.3	212.5	208	225.9	247.2	247.9	209.9	268.3	222.4	228.5	242.5	207.2	216.3	229	225.1	209	260.7	245	252.6	209.6	219.9	231.9	201.9	208.7	192.3	223.5	245.4	717.9	886.4	946.7	821.5	856.4	853.9	856.1	975.8	901.6	1018	1039	1132	1039	957.5	1141	1177	1054	906.5	803.4	645.3	844.3	1106
584	369	322	383.9	279.7	358.4	298.5	304.8	260.8	267	292.9	293.1	271.7	304.1	267.4	264.9	265.6	238.8	250.6	224.6	245.9	222.4	269.6	210.5	239.9	246	245.3	204.9	192.4	237.6	242.1	266	289.3	217.1	263.8	285.1	684.5	844.4	832.7	970.3	898.2	732.2	780.1	800	1040	941	820.5	972.1	933.5	905.2
585	158.2	167.1	220.5	177.9	193.1	151.4	143.3	172.6	153	153	167	192	155.9	170.4	187.4	211.9	164.2	159.4	204.9	208.4	157.4	193.4	177.4	163.4	159.1	177.1	152.5	190	172	209.4	208.5	175	217.9	255.4	242.7	289.5	345.1	365.5	391.7	301.6	374	336.5	NaN	NaN	NaN	NaN	NaN	NaN	NaN
0	322	329.7	295.3	294.5	286.6	279.5	309.8	253	304.1	257.8	314.6	281.4	274.8	251.2	267.1	262.6	259.9	244.6	276.1	274.8	295.9	292.5	265.5	289.4	309.8	272.1	283.7	239.2	287.8	261.3	239.3	322.5	287.1	235.2	288.6	267.7	211.2	286.7	249.5	240	223.4	271	334.8	304	323.7	310.4	329.4	270.9	299.6
0	800.5	891	710.3	656.6	538.7	536.4	382.6	356.2	469	441.6	447.8	530.4	399.1	414.1	427.3	424.6	328.5	344.1	285.6	310.7	253.2	315.2	338	323.2	293.7	267.1	329	253.5	273.4	415.9	896.4	1072	1254	1209	NaN	NaN	NaN	NaN	NaN	NaN	NaN	NaN	NaN	NaN	NaN	NaN	NaN	NaN	NaN
586	354.5	440	398.8	493	426.4	400	383.6	339.5	343.2	368.6	369.3	351.5	397	280.5	346.9	347.7	295.8	327.8	461	393.9	398.5	491.8	357.9	347.9	386.2	365.3	342.4	352.9	264.6	251.2	307.8	329.5	331.4	394.4	332.8	324.4	316.3	354.8	337.9	334.4	285.1	296.8	268.4	307.4	309	358.8	263	335.6	357
587	352.8	345.8	313.3	279.2	316.6	344.2	320.1	273.5	242	270.5	325.2	279	268.9	294.4	286.7	275.9	286.6	297.1	244.5	284.5	306.4	270.5	285.1	289	297.6	275.7	343.9	300.9	336.4	282.4	323.1	319	300.5	282.4	326.9	294.4	414	1167	1500	1515	1421	1532	1478	1217	1125	1151	1121	1149	1954
588	174.4	204.6	226.2	181	183.8	128.4	152	170.1	131.5	159	151	189.3	154.1	164.1	120.7	181.2	221	117.4	103.7	193.1	114.4	1466	1278	1533	1698	1454	1423	1208	1392	975.5	1098	874.9	1353	1267	1529	993.5	1436	1274	1487	1357	1299	1202	1224	824	827	876.7	907	980.8	823.1
0	NaN	NaN	NaN	NaN	NaN	NaN	NaN	NaN	NaN	NaN	NaN	NaN	NaN	NaN	NaN	NaN	NaN	NaN	NaN	NaN	NaN	NaN	NaN	NaN	NaN	NaN	NaN	NaN	NaN	NaN	NaN	NaN	NaN	NaN	NaN	NaN	NaN	NaN	NaN	NaN	NaN	NaN	NaN	NaN	NaN	NaN	NaN	NaN	NaN
0	349.5	378.3	319.8	361.7	366.7	352	337.3	347	302.2	289.5	333	285.6	300.8	294.9	325.5	369.6	356.4	361.4	318.5	301	384	376.3	321.5	261.6	296.8	306.5	249.3	303.1	283.1	366.3	321	309.9	261.6	276.6	312.1	263.5	303.4	308.9	266.7	343.6	284	269.2	309	298.9	343.2	306.9	311.4	277.9	295.5
589	276.3	254.8	221.8	251.7	237.2	255.7	269	265.9	238	291.8	281	232.2	244.4	256.6	217.9	235.2	219.3	277	254	223.6	237	260	256.8	211.6	235.6	270.1	246.5	237.9	228.1	238	234.5	260.2	235.5	215.9	268	207	227.9	288.6	312.1	235.7	276	253.2	213.5	289	261.8	273.5	227	258.5	258.5
590	315.9	315.5	297.7	304.9	399.5	401.6	325.1	325.9	316	321.5	299.8	327.5	289.5	288.7	301	286.9	306.9	332.9	266.4	316.1	315.5	307.1	308.5	291.9	255.6	287.2	292.1	318.1	320.7	312.4	305.5	936.5	1206	1399	1406	1052	1160	1060	1273	1065	1216	1404	1304	1264	1405	1003	1211	953	1395
591	384.5	303.1	328.6	344.9	329.8	275	314.1	288.1	310.7	254.1	280.2	276.6	289.2	259.2	257.5	291.4	274	276.8	306.2	260.5	299.7	287.1	255.2	311.4	268.9	272.5	808.8	977	1048	982.3	1026	1041	994.8	867.1	946.6	776.3	1088	1076	1219	1200	1273	1098	1136	1160	1191	1221	1045	1147	1156
0	409.3	378.3	374.3	352	245	336	303.2	251.6	345.3	290.4	342.3	276.2	201.1	264.7	289.6	307.3	290.5	283.2	NaN	NaN	NaN	NaN	NaN	NaN	NaN	NaN	NaN	NaN	NaN	NaN	NaN	NaN	NaN	NaN	NaN	NaN	NaN	NaN	NaN	NaN	NaN	NaN	NaN	NaN	NaN	NaN	NaN	NaN	NaN
0	349.2	335.7	386.6	445.9	431.2	300	414.1	356	365.1	319.8	401.8	368.6	378.4	374.6	414.4	362.8	413	388	408.4	443.5	402.1	467.9	412.9	467.9	518.7	961	1000	965.9	1081	1095	881.1	1033	1069	1054	1110	937.4	1013	870.5	997.5	958.1	912	991.4	1035	975.5	1040	1005	968.4	948	1156
0	283.8	284.7	273.7	279.6	284.9	242.8	352	273	264.3	257.9	271.6	290.4	266	287.2	288.4	295.1	256	303.6	NaN	NaN	NaN	NaN	NaN	NaN	NaN	NaN	NaN	NaN	NaN	NaN	NaN	NaN	NaN	NaN	NaN	NaN	NaN	NaN	NaN	NaN	NaN	NaN	NaN	NaN	NaN	NaN	NaN	NaN	NaN
0	198.1	209.5	223	231.3	268.1	275.5	272	237.5	191.1	255.5	240.5	179.2	272.7	183	234	186.5	209.4	177.5	172	208.1	226.8	237.5	191.6	233.1	208.9	229.9	231.5	158.6	176.5	197.4	211.6	180.5	176.3	198.3	210.1	198.1	214.6	144.6	208.4	188.2	156.4	238.2	195	209.2	213	176.7	209.5	226	227.6
592	162.3	312.7	257.8	250.7	365.5	272.2	254.9	203.7	279	237.3	251.6	182.1	229.7	214.7	260	209.2	194	234.7	241.9	233.9	219.9	228.8	230.2	236.4	275.5	207.5	209.2	218.9	274.9	277.8	226.2	247.8	224.5	221.3	236	273.1	289.5	288.8	262.5	253.9	246.5	266.9	212.6	278.5	139.4	196.5	252.1	225.4	258.9
593	299.5	368.6	301.5	259.8	274.6	325.5	303.8	276.5	260.5	275.5	278.5	303	317.9	282.6	273.5	265	261.2	236.2	265.6	236.6	254.9	218.5	231	220.5	225.1	254.8	255.5	229	256.9	234.9	247.4	245.6	240.4	212.5	253.4	252	263.6	278.6	261.1	260.8	301.4	220.5	267.6	291.2	257.1	265.1	230.6	318.3	323.8
0	308	243	341.5	284.4	243.7	194.3	275.7	240	219.2	252.1	263.9	201.4	191.7	190.8	198.4	294.5	228.2	200.7	224.5	255.8	237.6	280.6	245.9	231.3	231.4	273.6	212.6	226.3	258.2	188.2	207.6	256.8	142.6	231.7	204	236.9	277.6	281	249.7	233.7	203.8	232.4	232.1	230.8	259.5	213.5	296.7	217.9	224.9
0	178.6	159.7	171.2	186.7	92.5	136.9	123.7	144.2	130	145.7	121.3	127	97.78	101.3	125.5	129	NaN	NaN	NaN	NaN	NaN	NaN	NaN	NaN	NaN	NaN	NaN	NaN	NaN	NaN	NaN	NaN	NaN	NaN	NaN	NaN	NaN	NaN	NaN	NaN	NaN	NaN	NaN	NaN	NaN	NaN	NaN	NaN	NaN
0	NaN	NaN	NaN	NaN	NaN	NaN	NaN	NaN	NaN	NaN	NaN	NaN	NaN	NaN	NaN	NaN	NaN	NaN	NaN	NaN	NaN	NaN	NaN	NaN	NaN	NaN	NaN	NaN	NaN	NaN	NaN	NaN	NaN	NaN	NaN	NaN	NaN	NaN	NaN	NaN	NaN	NaN	NaN	NaN	NaN	NaN	NaN	NaN	NaN
[truncated: 184 more columns]
