# Supplementary material for: Fractional killing arises from cell-to-cell variability in overcoming a caspase activity threshold
Source: Mol Syst Biol. 2015 May 7;11(5):803. doi: 10.15252/msb.20145584 (PMC4461398; doi:10.15252/msb.20145584)
Supplement: Supplementary file 3 [file msb0011-0803-sd3.zip › All_data/089_Mapatumumab+anti-Fc (10 nM) + Bortezomib (100 nM)_3/raw_fret.tsv]

Cell # (0 for discarded)	T=5min	T=10min	T=15min	T=20min	T=25min	T=30min	T=35min	T=40min	T=45min	T=50min	T=55min	T=60min	T=65min	T=70min	T=75min	T=80min	T=85min	T=90min	T=95min	T=100min	T=105min	T=110min	T=115min	T=120min	T=125min	T=130min	T=135min	T=140min	T=145min	T=150min	T=155min	T=160min	T=165min	T=170min	T=175min	T=180min	T=185min	T=190min	T=195min	T=200min	T=205min	T=210min	T=215min	T=220min	T=225min	T=230min	T=235min	T=240min	T=245min
1	1.401	1.472	1.453	1.42	1.484	1.416	1.479	1.468	1.461	1.468	1.484	1.528	1.496	1.538	1.585	1.552	1.596	1.582	1.587	1.61	1.626	1.67	1.661	1.698	1.653	1.703	1.705	1.695	1.724	1.759	1.741	1.756	1.759	1.791	1.809	1.778	1.769	1.84	1.799	1.861	1.838	1.887	1.882	1.886	1.887	1.948	1.917	1.907	1.917
0	1.234	1.264	1.297	1.343	1.327	1.352	1.419	1.351	1.363	1.394	1.395	1.452	1.41	1.413	1.428	1.414	1.428	1.457	1.463	1.508	1.476	1.5	1.508	1.493	1.509	1.499	1.532	1.544	1.597	1.577	1.569	1.599	1.59	1.626	1.586	1.62	1.619	1.655	1.637	1.671	1.684	1.706	1.711	1.708	1.719	1.74	1.746	1.727	1.749
0	NaN	NaN	NaN	NaN	NaN	NaN	NaN	NaN	NaN	NaN	NaN	NaN	NaN	NaN	NaN	NaN	NaN	NaN	NaN	NaN	NaN	NaN	NaN	NaN	NaN	NaN	NaN	NaN	NaN	NaN	NaN	NaN	NaN	NaN	NaN	NaN	NaN	NaN	NaN	NaN	NaN	NaN	NaN	NaN	NaN	NaN	NaN	NaN	NaN
0	0.9264	1.287	1.069	NaN	NaN	NaN	NaN	NaN	NaN	NaN	NaN	NaN	NaN	NaN	NaN	NaN	NaN	NaN	NaN	NaN	NaN	NaN	NaN	NaN	NaN	NaN	NaN	NaN	NaN	NaN	NaN	NaN	NaN	NaN	NaN	NaN	NaN	NaN	NaN	NaN	NaN	NaN	NaN	NaN	NaN	NaN	NaN	NaN	NaN
2	1.262	1.291	1.311	1.339	1.325	1.366	1.409	1.357	1.359	1.387	1.391	1.439	1.411	1.419	1.43	1.413	1.415	1.445	1.45	1.493	1.461	1.491	1.494	1.488	1.503	1.503	1.529	1.537	1.585	1.576	1.579	1.61	1.602	1.634	1.613	1.661	1.657	1.69	1.677	1.715	1.739	1.776	1.776	1.779	1.796	1.83	1.825	1.836	1.887
3	1.422	1.438	1.432	1.412	1.476	1.434	1.464	1.478	1.459	1.458	1.491	1.515	1.475	1.511	1.541	1.514	1.575	1.546	1.552	1.597	1.585	1.619	1.61	1.647	1.613	1.657	1.676	1.659	1.674	1.707	1.707	1.722	1.743	1.763	1.778	1.76	1.78	1.82	1.792	1.848	1.832	1.846	1.879	1.878	1.889	1.939	1.929	1.916	1.928
0	1.313	1.33	1.341	1.357	1.359	1.382	1.42	1.392	1.377	1.406	1.411	1.448	1.436	1.436	1.45	1.452	1.465	1.482	1.484	1.524	1.501	1.529	1.538	1.54	1.539	1.543	1.567	1.574	1.609	1.607	1.601	1.627	1.621	1.651	1.626	1.658	1.653	1.681	1.668	1.692	1.713	1.736	1.734	1.737	1.739	1.77	1.769	1.767	1.823
0	1.37	1.386	1.393	1.395	1.43	1.386	1.421	1.415	1.403	1.421	1.435	1.463	1.471	1.495	1.525	1.552	1.551	1.581	1.594	1.657	1.656	1.713	1.713	1.741	1.756	1.794	1.808	1.833	1.896	1.873	1.923	1.925	NaN	NaN	NaN	NaN	NaN	NaN	NaN	NaN	NaN	NaN	NaN	NaN	NaN	NaN	NaN	NaN	NaN
0	1.467	1.494	1.486	1.482	1.507	1.549	1.567	1.578	1.521	1.531	1.569	1.616	1.59	1.618	1.658	1.656	1.69	1.694	1.711	1.805	1.853	1.933	2.015	2.057	2.093	2.2	2.222	2.193	2.223	2.312	2.21	2.218	2.264	2.182	2.155	2.224	2.199	2.255	2.208	2.253	2.256	2.247	2.318	2.255	2.243	2.256	2.221	2.237	2.263
4	1.374	1.387	1.386	1.376	1.431	1.401	1.415	1.418	1.385	1.411	1.415	1.437	1.449	1.458	1.473	1.503	1.523	1.541	1.565	1.621	1.631	1.696	1.685	1.755	1.756	1.802	1.828	1.859	1.953	2.005	2.059	2.109	2.157	2.205	2.229	2.263	2.276	2.302	2.284	2.303	2.307	2.291	2.295	2.309	2.283	2.321	2.307	2.268	2.298
5	1.522	1.424	1.441	1.432	1.512	1.515	1.478	1.459	1.492	1.498	1.569	1.52	1.542	1.586	1.614	1.606	1.647	1.646	1.668	1.698	1.706	1.764	1.763	1.803	1.831	1.836	1.901	1.894	1.926	1.945	1.948	1.963	1.985	2.018	2.041	2.056	2.055	2.14	2.158	2.203	2.238	2.265	2.282	2.31	2.289	2.316	2.299	2.277	2.306
6	1.51	1.52	1.499	1.476	1.569	1.501	1.46	1.512	1.496	1.54	1.589	1.575	1.559	1.69	1.682	1.686	1.741	1.739	1.744	1.84	1.82	1.946	2.034	2.108	2.104	2.226	2.252	2.226	2.228	2.33	2.205	2.187	2.162	2.251	2.213	2.211	2.164	2.194	2.211	2.213	2.175	2.141	2.178	2.223	2.203	2.241	2.216	2.235	2.192
0	1.47	1.411	1.43	1.412	1.482	1.483	1.476	1.453	1.458	1.476	1.539	1.495	1.537	1.547	1.584	1.594	1.63	1.64	1.665	1.698	1.692	1.738	1.755	1.779	1.79	1.806	1.848	1.858	1.889	1.915	1.93	1.962	1.976	2.009	2.007	2.042	2.06	2.118	2.122	2.17	2.219	2.245	2.28	2.313	2.309	2.349	2.365	2.326	2.357
7	1.455	1.443	1.44	1.439	1.461	1.442	1.452	1.44	1.459	1.411	1.45	1.46	1.458	1.492	1.499	1.49	1.483	1.498	1.532	1.552	1.547	1.553	1.546	1.593	1.59	1.575	1.588	1.589	1.555	1.615	1.634	1.649	1.66	1.647	1.636	1.681	1.669	1.698	1.702	1.665	1.734	1.732	1.714	1.727	1.709	1.759	1.766	1.732	1.773
8	1.443	1.437	1.423	1.401	1.457	1.448	1.454	1.46	1.44	1.451	1.504	1.504	1.492	1.526	1.55	1.556	1.621	1.63	1.752	1.911	2.031	2.189	2.255	2.282	2.307	2.329	2.333	2.323	2.319	2.304	2.289	2.343	2.334	2.333	2.317	2.311	2.301	2.347	2.3	2.3	2.294	2.301	2.314	2.351	2.309	2.362	2.306	2.298	2.301
9	1.409	1.431	1.407	1.384	1.421	1.403	1.41	1.433	1.404	1.403	1.437	1.438	1.412	1.428	1.453	1.443	1.467	1.449	1.456	1.482	1.466	1.482	1.482	1.493	1.477	1.495	1.496	1.496	1.5	1.508	1.498	1.499	1.515	1.527	1.54	1.532	1.531	1.551	1.536	1.574	1.558	1.563	1.594	1.593	1.585	1.613	1.605	1.605	1.616
10	1.404	1.41	1.411	1.422	1.456	1.423	1.4	1.431	1.39	1.382	1.42	1.437	1.401	1.439	1.452	1.437	1.442	1.449	1.456	1.484	1.452	1.479	1.469	1.491	1.467	1.504	1.493	1.497	1.508	1.515	1.515	1.508	1.517	1.55	1.544	1.541	1.532	1.563	1.549	1.585	1.578	1.586	1.613	1.617	1.612	1.637	1.629	1.634	1.661
11	1.356	1.376	1.384	1.376	1.476	1.406	1.445	1.445	1.429	1.448	1.465	1.539	1.55	1.558	1.581	1.626	1.649	1.725	1.735	1.832	1.828	1.885	1.905	1.927	1.977	2.061	2.123	2.178	2.221	2.239	2.318	2.324	2.338	2.332	2.24	2.401	2.39	2.321	2.252	2.307	2.368	2.285	2.621	2.344	2.3	2.372	2.285	2.26	2.116
12	1.452	1.45	1.455	1.423	1.456	1.443	1.446	1.439	1.444	1.412	1.444	1.444	1.456	1.453	1.464	1.468	1.465	1.47	1.482	1.498	1.486	1.499	1.483	1.511	1.499	1.492	1.512	1.511	1.496	1.527	1.53	1.536	1.546	1.541	1.527	1.555	1.542	1.573	1.559	1.546	1.583	1.579	1.58	1.593	1.572	1.612	1.606	1.594	1.606
13	1.381	1.389	1.389	1.405	1.43	1.414	1.447	1.452	1.419	1.446	1.483	1.503	1.524	1.548	1.582	1.609	1.634	1.67	1.707	1.782	1.779	1.845	1.832	1.897	1.904	1.971	2.055	2.118	2.192	2.248	2.274	2.315	2.344	2.354	2.316	2.332	2.324	2.339	2.323	2.314	2.339	2.315	2.324	2.353	2.318	2.357	2.328	2.318	2.344
14	1.441	1.448	1.446	1.422	1.458	1.457	1.467	1.493	1.475	1.507	1.56	1.586	1.61	1.656	1.711	1.767	1.835	1.955	2.047	2.129	2.164	2.222	2.198	2.221	2.193	2.224	2.238	2.246	2.258	2.266	2.266	2.264	2.23	2.254	2.231	2.241	2.225	2.266	2.227	2.27	2.286	2.27	2.278	2.292	2.279	2.308	2.297	2.26	2.275
15	1.419	1.427	1.417	1.573	1.584	1.552	1.421	1.417	1.409	1.408	1.436	1.448	1.423	1.574	1.584	1.472	1.461	1.503	1.496	1.594	1.49	1.525	1.519	1.544	1.531	1.559	1.529	1.546	1.55	1.563	1.57	1.562	1.592	1.609	1.585	1.596	1.571	1.59	1.593	1.62	1.63	1.645	1.634	1.691	1.887	2.319	NaN	NaN	NaN
16	1.42	1.439	1.424	1.597	1.623	1.596	1.414	1.419	1.411	1.408	1.441	1.448	1.422	1.568	1.587	1.465	1.452	1.485	1.47	1.585	1.471	1.505	1.515	1.513	1.515	1.541	1.514	1.531	1.539	1.547	1.555	1.553	1.585	1.597	1.574	1.588	1.561	1.604	1.577	1.617	1.615	1.621	1.629	1.654	1.628	1.647	1.653	1.647	1.661
17	1.501	1.441	1.472	1.43	1.498	1.512	1.492	1.454	1.455	1.45	1.529	1.473	1.499	1.517	1.561	1.57	1.591	1.596	1.625	1.661	1.668	1.725	1.724	1.767	1.793	1.844	2.002	2.118	2.232	2.286	2.33	2.333	2.361	2.373	2.355	2.362	2.314	2.364	2.343	2.381	2.358	NaN	NaN	NaN	NaN	NaN	NaN	NaN	NaN
18	1.439	1.438	1.44	1.44	1.481	1.478	1.46	1.478	1.456	1.479	1.554	1.693	1.826	1.985	2.095	2.166	2.212	2.228	2.228	2.256	2.217	2.248	2.237	2.251	2.23	2.25	2.266	2.263	2.264	2.286	2.262	2.258	2.269	2.277	2.259	2.273	2.258	2.295	2.202	2.265	2.205	2.218	2.293	2.258	2.256	2.274	2.264	2.261	2.261
0	1.456	1.445	1.452	1.419	1.478	1.503	1.488	1.514	1.512	1.566	1.665	1.674	NaN	NaN	NaN	NaN	NaN	NaN	NaN	NaN	NaN	NaN	NaN	NaN	NaN	NaN	NaN	NaN	NaN	NaN	NaN	NaN	NaN	NaN	NaN	NaN	NaN	NaN	NaN	NaN	NaN	NaN	NaN	NaN	NaN	NaN	NaN	NaN	NaN
19	1.439	1.494	1.56	1.433	1.474	1.547	1.479	1.442	1.477	1.477	1.474	1.499	1.561	1.525	1.55	1.589	1.589	1.601	1.58	1.613	1.635	1.645	1.618	1.664	1.64	1.653	1.682	1.677	1.668	1.708	1.72	1.698	1.745	1.752	1.733	1.753	1.702	1.798	1.733	1.774	1.804	1.793	1.797	1.822	1.799	1.839	1.827	1.812	1.831
0	1.415	1.433	1.404	1.59	1.616	1.58	1.416	1.43	1.424	1.43	1.459	1.475	1.471	1.628	1.678	1.557	1.565	1.599	1.601	1.742	1.628	1.678	1.695	1.714	1.73	1.778	1.748	1.792	1.798	1.822	1.84	1.835	1.885	1.896	1.895	1.939	1.996	2.081	2.11	2.211	2.214	2.246	NaN	NaN	NaN	NaN	NaN	NaN	NaN
0	1.404	1.413	1.404	1.71	1.735	1.669	1.416	1.426	1.42	1.421	1.456	1.484	1.455	1.687	1.735	1.551	1.562	1.618	1.618	1.836	1.645	1.715	1.729	1.749	1.78	1.826	1.783	1.825	1.839	1.873	1.883	1.877	1.938	1.948	1.933	1.965	1.951	1.973	1.979	2.021	2.023	2.03	2.069	2.132	2.132	2.208	2.23	2.258	2.27
20	1.438	1.416	1.412	1.392	1.46	1.46	1.447	1.431	1.419	1.449	1.497	1.455	1.487	1.513	1.536	1.552	1.578	1.595	1.624	1.661	1.66	1.723	1.742	1.79	1.822	1.896	1.987	2.056	2.144	2.179	2.203	2.232	2.238	2.254	2.216	2.236	2.211	2.261	2.231	2.26	2.265	2.258	2.254	2.287	2.261	2.305	2.299	2.266	2.293
21	1.467	1.487	1.503	1.457	1.489	1.504	1.461	1.486	1.489	1.484	1.518	1.529	1.575	1.565	1.593	1.641	1.653	1.666	1.664	1.734	1.737	1.771	1.774	1.804	1.81	1.822	1.859	1.867	1.871	1.9	1.93	1.936	1.964	2.004	1.993	2.075	2.136	2.261	2.286	2.346	2.383	2.37	2.375	2.408	2.358	2.4	2.371	2.363	2.378
22	1.494	1.477	1.463	1.765	1.816	1.815	1.472	1.501	1.453	1.473	1.516	1.509	1.464	1.717	1.743	1.537	1.546	1.581	1.55	1.747	1.54	1.58	1.603	1.611	1.629	1.685	1.6	1.622	1.622	1.656	1.665	1.635	1.678	1.713	1.692	1.66	1.683	1.695	1.686	1.713	1.694	1.7	1.719	1.734	1.712	1.732	1.739	1.732	1.739
0	1.832	1.921	1.983	2.025	2.09	2.106	2.112	2.157	2.157	2.166	2.217	2.207	2.211	2.233	2.262	2.251	2.255	2.26	2.253	2.294	2.238	2.269	2.259	2.257	2.24	2.254	2.242	2.244	2.242	2.25	2.247	2.256	2.268	2.293	2.27	2.278	2.26	2.278	2.259	2.27	2.284	2.279	2.298	2.306	2.29	2.313	2.318	2.294	2.322
0	NaN	NaN	NaN	NaN	NaN	NaN	NaN	NaN	NaN	NaN	NaN	NaN	NaN	NaN	NaN	NaN	NaN	NaN	NaN	NaN	NaN	NaN	NaN	NaN	NaN	NaN	NaN	NaN	NaN	NaN	NaN	NaN	NaN	NaN	NaN	NaN	NaN	NaN	NaN	NaN	NaN	NaN	NaN	NaN	NaN	NaN	NaN	NaN	NaN
0	2.261	2.319	NaN	NaN	NaN	NaN	NaN	NaN	NaN	NaN	NaN	NaN	NaN	NaN	NaN	NaN	NaN	NaN	NaN	NaN	NaN	NaN	NaN	NaN	NaN	NaN	NaN	NaN	NaN	NaN	NaN	NaN	NaN	NaN	NaN	NaN	NaN	NaN	NaN	NaN	NaN	NaN	NaN	NaN	NaN	NaN	NaN	NaN	NaN
0	1.479	1.487	1.479	1.697	1.731	1.716	1.466	1.474	1.45	1.452	1.477	1.486	1.459	1.643	1.652	1.506	1.5	1.537	1.523	1.659	1.514	1.548	1.563	1.565	1.57	1.6	1.552	1.582	1.584	1.599	1.611	1.586	1.613	1.647	1.617	1.62	1.603	1.623	1.614	1.638	1.639	1.652	1.65	1.676	1.632	1.664	1.664	1.651	1.683
0	2.205	4.026	2.027	1.93	2.164	2.22	1.976	1.886	1.834	2.095	2.207	1.794	2.08	1.817	2.037	1.979	1.931	1.86	1.968	1.984	1.915	1.95	1.917	NaN	NaN	NaN	NaN	NaN	NaN	NaN	NaN	NaN	NaN	NaN	NaN	NaN	NaN	NaN	NaN	NaN	NaN	NaN	NaN	NaN	NaN	NaN	NaN	NaN	NaN
23	1.415	1.402	1.417	1.382	1.439	1.431	1.427	1.422	1.409	1.425	1.473	1.444	1.475	1.475	1.508	1.526	1.536	1.542	1.558	1.586	1.569	1.613	1.63	1.641	1.67	1.681	1.747	1.744	1.763	1.781	1.781	1.792	1.812	1.838	1.838	1.858	1.84	1.892	1.902	1.974	2.017	2.079	2.093	2.16	2.164	2.195	2.208	2.185	2.225
0	1.439	1.423	1.432	1.412	1.436	1.444	1.431	1.465	1.438	1.446	1.492	1.5	1.498	1.53	1.559	1.6	1.64	1.652	1.69	1.779	1.782	1.842	1.895	2.033	2.134	2.222	2.25	2.263	2.282	2.282	2.272	2.273	2.271	2.3	2.276	2.303	2.276	2.316	2.279	2.3	2.311	2.289	2.311	2.307	2.293	2.335	2.29	2.295	2.3
24	1.453	1.445	1.438	1.511	1.548	1.55	1.447	1.461	1.436	1.45	1.472	1.49	1.475	1.575	1.606	1.528	1.534	1.556	1.556	1.647	1.558	1.596	1.604	1.618	1.623	1.643	1.633	1.641	1.64	1.666	1.674	1.661	1.683	1.713	1.702	1.703	1.695	1.719	1.713	1.735	1.746	1.754	1.763	1.775	1.76	1.788	1.795	1.781	1.806
0	1.436	1.435	1.433	1.449	1.484	1.481	1.451	1.463	1.44	1.447	1.474	1.489	1.474	1.51	1.526	1.52	1.526	1.534	1.54	1.577	1.549	1.582	1.58	1.595	1.597	1.614	1.628	1.618	1.633	1.642	1.636	1.642	1.651	1.678	1.659	1.681	1.676	1.696	1.678	1.702	1.705	1.713	1.735	1.743	1.73	1.753	1.756	1.742	1.77
25	1.573	1.527	1.514	1.707	1.741	1.794	1.524	1.54	1.521	1.555	1.6	1.579	1.562	1.746	1.777	1.633	1.626	1.686	1.687	1.853	1.708	1.754	1.778	1.766	1.802	1.873	1.833	1.824	1.826	1.867	1.877	1.844	1.882	1.941	1.926	1.931	1.916	1.936	1.936	1.972	2.016	2.041	2.063	2.132	2.117	2.176	2.19	2.192	2.243
0	1.471	1.468	1.475	1.454	1.512	1.553	1.5	1.502	1.44	1.461	1.512	1.476	1.509	1.483	1.51	1.514	1.529	1.548	1.546	1.562	1.563	1.56	1.536	1.589	1.595	1.542	1.589	1.575	1.638	1.594	1.631	1.632	1.619	1.631	1.633	1.634	1.622	1.667	1.672	1.663	1.658	1.645	1.687	1.669	1.714	1.698	1.692	1.67	1.7
26	1.619	1.603	1.546	1.515	1.597	1.596	1.583	1.597	1.563	1.593	1.632	1.566	1.582	1.594	1.611	1.593	1.668	1.604	1.598	1.658	1.67	1.68	1.676	1.69	1.741	1.749	1.781	1.761	1.735	1.755	1.724	1.752	1.731	1.863	1.799	1.92	1.832	1.842	1.887	1.882	1.898	1.886	1.894	1.892	1.917	1.942	1.926	1.901	1.959
0	1.422	1.433	1.423	1.406	1.433	1.438	1.429	1.445	1.434	1.436	1.464	1.455	1.474	1.471	1.504	1.52	1.532	1.536	1.553	1.578	1.556	1.592	1.604	1.613	1.617	1.621	1.637	1.659	1.669	1.693	1.692	1.713	1.724	1.751	1.742	1.769	1.765	1.804	1.799	1.83	1.868	1.905	1.945	2.003	2.037	2.128	2.217	2.24	2.296
27	1.552	1.531	1.529	1.591	1.609	1.615	1.56	1.569	1.488	1.55	1.59	1.567	1.56	1.642	1.687	1.648	1.65	1.64	1.68	1.763	1.691	1.777	1.753	1.799	1.82	1.861	1.824	1.848	1.881	1.87	1.871	1.86	1.898	1.984	1.928	1.969	1.986	2.028	1.979	2.009	2.05	2.029	2.065	2.073	2.067	2.112	2.121	2.139	2.191
28	1.624	1.557	1.603	1.607	1.597	1.542	1.62	1.582	1.519	1.561	1.588	1.591	1.546	1.58	1.631	1.607	1.626	1.637	1.656	1.691	1.674	1.726	1.695	1.703	1.767	1.79	1.806	1.704	1.745	1.786	1.745	1.703	1.748	1.856	1.812	1.822	1.828	1.858	1.815	1.893	1.864	1.827	1.837	1.869	1.877	1.875	1.916	1.897	1.979
29	1.45	1.45	1.465	1.443	1.478	1.488	1.465	1.456	1.438	1.462	1.469	1.476	1.498	1.494	1.507	1.519	1.517	1.537	1.522	1.571	1.526	1.58	1.552	1.603	1.59	1.583	1.607	1.608	1.631	1.641	1.641	1.655	1.667	1.677	1.659	1.691	1.668	1.716	1.71	1.711	1.703	1.72	1.732	1.774	1.752	1.763	1.769	1.748	1.78
30	1.438	1.491	1.487	1.482	1.447	1.621	1.439	1.492	1.488	1.515	1.545	1.525	1.55	1.524	1.559	1.599	1.6	1.612	1.616	1.649	1.638	1.676	1.718	1.684	1.714	1.737	1.726	1.728	1.782	1.798	1.785	1.811	1.835	1.867	1.849	1.898	1.915	1.98	2.013	2.088	2.136	2.186	2.235	2.27	2.267	2.3	2.305	2.284	2.302
31	1.42	1.434	1.437	1.417	1.435	1.421	1.41	1.431	1.422	1.429	1.45	1.457	1.458	1.475	1.507	1.53	1.548	1.548	1.606	1.638	1.621	1.672	1.708	1.73	1.751	1.784	1.866	1.946	2.018	2.106	2.168	2.233	2.284	2.319	2.299	2.339	2.321	2.378	2.343	2.374	2.366	2.368	2.362	2.379	2.314	2.346	2.359	2.345	2.353
32	1.386	1.41	1.417	1.402	1.412	1.41	1.435	1.439	1.43	1.438	1.467	1.478	1.455	1.476	1.49	1.51	1.52	1.526	1.546	1.552	1.532	1.585	1.58	1.598	1.594	1.619	1.605	1.647	1.647	1.663	1.68	1.69	1.686	1.719	1.7	1.719	1.7	1.757	1.725	1.762	1.775	1.808	1.845	1.901	1.933	2	2.041	2.075	2.147
0	1.46	1.501	1.472	1.46	1.441	1.594	1.439	1.508	1.519	1.508	1.561	1.511	1.546	1.535	1.571	1.587	1.599	1.598	1.615	1.653	1.65	1.686	1.723	1.683	1.71	1.755	1.743	1.734	1.769	1.796	1.773	1.811	1.839	1.874	1.871	1.967	2.015	2.112	2.154	2.231	2.265	2.297	2.297	2.317	2.295	2.312	2.322	2.305	2.315
33	1.46	1.43	1.407	1.393	1.44	1.457	1.409	1.436	1.391	1.413	1.434	1.424	1.409	1.436	1.469	1.47	1.466	1.461	1.464	1.505	1.476	1.504	1.514	1.527	1.533	1.534	1.544	1.548	1.57	1.589	1.594	1.606	1.609	1.641	1.617	1.654	1.662	1.69	1.679	1.707	1.711	1.727	1.736	1.758	1.743	1.786	1.781	1.768	1.797
34	1.386	1.426	1.419	1.41	1.413	1.42	1.457	1.447	1.448	1.454	1.491	1.497	1.48	1.517	1.505	1.55	1.552	1.556	1.572	1.595	1.578	1.638	1.635	1.651	1.647	1.697	1.666	1.711	1.717	1.733	1.741	1.767	1.768	1.777	1.772	1.789	1.788	1.82	1.803	1.821	1.852	1.864	1.868	1.9	1.902	1.971	1.978	2.001	2.058
35	1.495	1.436	1.452	1.341	1.472	1.456	1.443	1.466	1.407	1.432	1.457	1.398	1.452	1.413	1.44	1.47	1.465	1.49	1.478	1.472	1.444	1.493	1.472	1.498	1.45	1.509	1.492	1.525	1.501	1.505	1.508	1.522	1.547	1.547	1.52	1.593	1.586	1.6	1.589	1.583	1.614	1.725	1.843	1.976	2.148	2.24	2.278	2.321	2.324
36	1.444	1.434	1.426	1.389	1.434	1.437	1.417	1.452	1.408	1.438	1.44	1.442	1.429	1.437	1.471	1.464	1.476	1.473	1.488	1.528	1.494	1.521	1.538	1.551	1.544	1.543	1.561	1.571	1.583	1.599	1.605	1.615	1.615	1.658	1.619	1.646	1.633	1.671	1.654	1.685	1.701	1.715	1.705	1.743	1.741	1.891	2.017	2.112	2.219
0	1.378	1.402	1.399	1.391	1.404	1.396	1.42	1.43	1.412	1.413	1.444	1.451	1.448	1.461	1.486	1.523	1.542	1.555	1.582	1.602	1.62	1.687	1.71	1.78	1.844	1.936	2.024	2.096	2.161	2.232	2.259	2.292	2.285	2.331	2.321	2.324	2.32	2.342	2.329	2.342	2.342	2.367	2.347	2.397	2.355	2.38	2.357	2.342	2.392
0	1.379	1.384	1.401	NaN	NaN	NaN	NaN	NaN	NaN	NaN	NaN	NaN	NaN	NaN	NaN	NaN	NaN	NaN	NaN	NaN	NaN	NaN	NaN	NaN	NaN	NaN	NaN	NaN	NaN	NaN	NaN	NaN	NaN	NaN	NaN	NaN	NaN	NaN	NaN	NaN	NaN	NaN	NaN	NaN	NaN	NaN	NaN	NaN	NaN
37	1.488	1.515	1.475	1.498	1.492	1.56	1.497	1.541	1.537	1.553	1.593	1.573	1.588	1.602	1.63	1.652	1.669	1.686	1.712	1.739	1.739	1.781	1.813	1.802	1.832	1.846	1.872	1.889	1.915	1.956	1.995	2.054	2.096	2.159	2.182	2.237	2.255	2.284	2.278	2.289	2.292	2.316	2.301	2.329	2.299	2.329	2.326	2.287	2.311
0	1.371	1.395	1.391	1.369	1.398	1.381	1.394	1.39	1.39	1.385	1.405	1.399	1.402	1.413	1.426	1.448	1.441	1.463	1.47	1.505	1.511	1.563	1.581	1.61	1.643	1.663	1.7	1.747	1.806	1.904	1.996	2.084	2.147	2.198	2.206	2.226	2.212	2.26	2.249	2.262	2.299	2.281	2.292	2.31	2.26	2.303	2.308	2.253	2.286
38	1.459	1.439	1.462	1.418	1.464	1.457	1.466	1.474	1.441	1.453	1.512	1.478	1.497	1.524	1.523	1.555	1.555	1.595	1.615	1.629	1.64	1.688	1.676	1.713	1.711	1.734	1.742	1.782	1.777	1.792	1.802	1.831	1.814	1.868	1.854	1.9	1.881	1.912	1.911	1.907	1.936	1.957	1.962	1.991	1.974	2.048	2.069	2.086	2.141
0	1.249	NaN	NaN	NaN	NaN	NaN	NaN	NaN	NaN	NaN	NaN	NaN	NaN	NaN	NaN	NaN	NaN	NaN	NaN	NaN	NaN	NaN	NaN	NaN	NaN	NaN	NaN	NaN	NaN	NaN	NaN	NaN	NaN	NaN	NaN	NaN	NaN	NaN	NaN	NaN	NaN	NaN	NaN	NaN	NaN	NaN	NaN	NaN	NaN
39	1.438	1.453	1.444	1.446	1.428	1.456	1.446	1.465	1.454	1.459	1.492	1.463	1.471	1.487	1.514	1.54	1.534	1.549	1.577	1.602	1.585	1.632	1.642	1.657	1.652	1.685	1.706	1.703	1.729	1.728	1.735	1.754	1.734	1.786	1.784	1.826	1.795	1.827	1.799	1.825	1.847	1.867	1.901	1.949	1.998	2.106	2.192	2.236	2.272
0	1.437	1.417	1.426	1.397	1.418	1.429	1.404	1.423	1.408	1.419	1.44	1.431	1.425	1.445	1.482	1.472	1.486	1.495	1.501	1.523	1.501	1.54	1.543	1.565	1.554	1.558	1.572	1.583	1.597	1.6	1.614	1.633	1.633	1.653	1.641	1.665	1.665	1.678	1.663	1.681	1.71	1.69	1.766	1.779	1.748	1.776	1.776	1.766	1.805
40	1.51	1.55	1.515	1.54	1.511	1.535	1.509	1.498	1.506	1.533	1.553	1.543	1.57	1.558	1.61	1.654	1.643	1.69	1.706	1.74	1.749	1.839	1.868	1.9	1.947	1.987	2.032	2.123	2.171	2.223	2.232	2.28	2.266	2.296	2.265	2.311	2.283	2.302	2.286	2.297	2.307	2.315	2.291	2.327	2.295	2.338	2.37	2.295	2.341
0	1.486	1.511	1.48	1.461	1.481	1.525	1.498	1.519	1.511	1.529	1.56	1.547	1.548	1.577	1.591	1.587	1.602	1.604	1.631	1.64	1.635	1.645	1.682	1.687	1.688	1.699	1.714	1.723	1.753	1.754	1.748	1.769	1.781	1.803	1.78	1.822	1.813	1.834	1.84	1.855	1.877	1.878	1.9	1.913	1.911	1.944	1.969	1.965	2.01
0	2.011	NaN	NaN	NaN	NaN	NaN	NaN	NaN	NaN	NaN	NaN	NaN	NaN	NaN	NaN	NaN	NaN	NaN	NaN	NaN	NaN	NaN	NaN	NaN	NaN	NaN	NaN	NaN	NaN	NaN	NaN	NaN	NaN	NaN	NaN	NaN	NaN	NaN	NaN	NaN	NaN	NaN	NaN	NaN	NaN	NaN	NaN	NaN	NaN
41	1.493	1.523	1.495	1.493	1.496	1.516	1.467	1.546	1.499	1.524	1.568	1.555	1.591	1.61	1.645	1.688	1.725	1.821	1.816	1.832	1.863	1.91	1.931	2.009	2.001	2.085	2.184	2.221	2.272	2.269	2.307	2.299	2.294	2.302	2.286	2.307	2.304	2.316	2.313	2.329	2.337	2.361	2.346	2.348	2.348	2.377	2.378	2.312	2.385
42	1.426	1.406	1.4	1.407	1.419	1.418	1.407	1.429	1.412	1.414	1.455	1.432	1.452	1.459	1.487	1.497	1.516	1.523	1.535	1.571	1.568	1.617	1.62	1.655	1.657	1.654	1.691	1.702	1.732	1.747	1.77	1.782	1.819	1.896	1.948	2.024	2.076	2.14	2.158	2.184	2.196	NaN	NaN	NaN	NaN	NaN	NaN	NaN	NaN
43	1.401	1.426	1.416	1.389	1.429	1.386	1.424	1.433	1.412	1.427	1.43	1.437	1.447	1.458	1.486	1.503	1.531	1.548	1.567	1.624	1.641	1.693	1.719	1.772	1.782	1.851	1.928	1.997	2.07	2.144	2.19	2.239	2.262	2.291	2.276	2.284	2.272	2.303	2.279	2.285	2.291	2.282	2.296	2.308	2.284	2.303	2.31	2.288	2.321
44	1.454	1.467	1.482	1.44	1.465	1.492	1.48	1.508	1.492	1.551	1.586	1.575	1.616	1.649	1.723	1.739	1.803	1.83	1.886	1.943	1.941	2.051	2.143	2.218	2.252	2.288	2.323	2.345	2.347	2.363	2.347	2.359	2.371	2.371	2.327	2.357	2.356	2.38	2.338	2.366	2.376	2.397	2.383	2.409	2.369	2.383	2.375	2.384	2.391
45	1.476	1.465	1.485	1.434	1.489	1.474	1.482	1.525	1.513	1.565	1.586	1.622	1.657	1.72	1.815	1.871	1.945	2.002	2.105	2.214	2.224	2.307	2.322	2.357	2.335	2.348	2.37	2.399	2.378	2.389	2.394	2.404	2.396	2.395	2.354	2.399	2.385	2.402	2.372	2.37	2.382	2.388	2.386	2.409	2.395	2.399	2.382	2.387	2.395
0	NaN	NaN	NaN	NaN	NaN	NaN	NaN	NaN	NaN	NaN	NaN	NaN	NaN	NaN	NaN	NaN	NaN	NaN	NaN	NaN	NaN	NaN	NaN	NaN	NaN	NaN	NaN	NaN	NaN	NaN	NaN	NaN	NaN	NaN	NaN	NaN	NaN	NaN	NaN	NaN	NaN	NaN	NaN	NaN	NaN	NaN	NaN	NaN	NaN
0	1.399	1.402	1.395	1.382	1.404	1.394	1.402	1.406	1.387	1.389	1.412	1.402	1.416	1.426	1.443	1.459	1.473	1.49	1.495	1.529	1.535	1.579	1.592	1.613	1.632	1.654	1.705	1.73	1.771	1.792	1.819	1.851	1.867	1.913	1.929	2.006	2.012	2.034	2.074	1.805	1.864	1.826	2.158	NaN	NaN	NaN	NaN	NaN	NaN
46	1.396	1.428	1.428	1.389	1.439	1.387	1.423	1.447	1.418	1.432	1.43	1.438	1.43	1.447	1.464	1.473	1.483	1.486	1.482	1.501	1.503	1.525	1.521	1.534	1.517	1.534	1.557	1.561	1.592	1.595	1.605	1.626	1.626	1.665	1.643	1.654	1.653	1.687	1.692	1.71	1.726	1.72	1.763	1.764	1.766	1.824	1.821	1.818	1.87
0	1.41	1.419	1.417	1.393	1.405	1.396	1.406	1.402	1.402	1.388	1.404	1.407	1.394	1.402	1.412	1.426	1.42	1.433	1.429	1.453	1.453	1.485	1.485	1.499	1.491	1.507	1.533	1.538	1.551	1.574	1.591	1.609	1.611	1.634	1.636	1.667	1.663	1.695	1.687	1.705	1.756	1.763	1.785	1.849	1.881	1.959	2.01	2.056	2.126
0	1.385	1.41	1.396	1.376	1.389	1.396	1.393	1.416	1.386	1.387	1.395	1.395	1.401	1.413	1.426	1.433	1.442	1.459	1.471	1.499	1.482	1.523	1.533	1.562	1.557	1.583	1.634	1.646	1.69	1.723	1.753	1.779	1.803	1.864	1.873	1.915	1.931	1.974	1.99	2.064	2.142	2.183	2.193	2.24	2.214	2.246	2.24	2.222	2.25
0	1.568	1.54	1.554	1.572	1.535	1.537	1.529	1.556	1.546	1.547	1.618	1.576	1.601	1.582	1.65	1.653	1.667	1.681	1.693	1.691	1.717	1.753	1.736	1.803	1.79	1.778	1.797	1.817	1.827	1.842	1.871	1.869	1.871	1.884	1.897	1.867	1.896	1.89	1.882	1.888	1.935	1.926	1.965	1.975	1.919	1.977	1.966	1.961	1.986
47	1.556	1.545	1.57	1.562	1.545	1.528	1.514	1.53	1.533	1.522	1.586	1.535	1.55	1.545	1.592	1.585	1.584	1.604	1.597	1.595	1.596	1.636	1.636	1.683	1.661	1.66	1.679	1.689	1.693	1.682	1.719	1.739	1.716	1.724	1.761	1.719	1.749	1.744	1.723	1.742	1.766	1.778	1.794	1.824	1.758	1.821	1.802	1.817	1.826
0	1.631	NaN	NaN	NaN	NaN	NaN	NaN	NaN	NaN	NaN	NaN	NaN	NaN	NaN	NaN	NaN	NaN	NaN	NaN	NaN	NaN	NaN	NaN	NaN	NaN	NaN	NaN	NaN	NaN	NaN	NaN	NaN	NaN	NaN	NaN	NaN	NaN	NaN	NaN	NaN	NaN	NaN	NaN	NaN	NaN	NaN	NaN	NaN	NaN
0	1.397	1.399	1.385	1.38	1.39	1.416	1.426	1.424	1.421	1.421	1.456	1.475	1.508	1.557	1.584	1.677	1.731	1.758	1.856	1.963	2.011	2.129	2.173	2.248	NaN	NaN	NaN	NaN	NaN	NaN	NaN	NaN	NaN	NaN	NaN	NaN	NaN	NaN	NaN	NaN	NaN	NaN	NaN	NaN	NaN	NaN	NaN	NaN	NaN
48	1.413	1.439	1.426	1.412	1.433	1.402	1.432	1.456	1.434	1.431	1.444	1.46	1.477	1.499	1.532	1.569	1.606	1.621	1.647	1.713	1.718	1.791	1.837	1.923	2.002	2.111	2.218	2.294	2.353	2.343	2.338	2.363	2.353	2.367	2.342	2.357	2.338	2.375	2.344	2.352	2.37	2.341	2.375	2.392	2.353	2.37	2.367	2.362	2.375
49	1.401	1.42	1.432	1.397	1.445	1.401	1.425	1.459	1.443	1.482	1.481	1.49	1.516	1.555	1.601	1.623	1.653	1.683	1.702	1.743	1.765	1.85	1.951	2.073	2.152	2.228	2.273	2.329	2.325	2.363	2.355	2.362	2.357	2.365	2.341	2.38	2.34	2.351	2.342	2.342	2.347	2.375	2.366	2.392	2.356	2.369	2.329	2.343	2.384
0	NaN	NaN	NaN	NaN	NaN	NaN	NaN	NaN	NaN	NaN	NaN	NaN	NaN	NaN	NaN	NaN	NaN	NaN	NaN	NaN	NaN	NaN	NaN	NaN	NaN	NaN	NaN	NaN	NaN	NaN	NaN	NaN	NaN	NaN	NaN	NaN	NaN	NaN	NaN	NaN	NaN	NaN	NaN	NaN	NaN	NaN	NaN	NaN	NaN
50	1.43	1.424	1.437	1.423	1.444	1.443	1.449	1.46	1.44	1.473	1.477	1.476	1.49	1.503	1.525	1.531	1.552	1.548	1.585	1.593	1.567	1.629	1.605	1.638	1.629	1.646	1.662	1.692	1.698	1.692	1.705	1.738	1.704	1.756	1.779	1.861	1.888	1.989	2.047	2.205	2.245	2.276	2.247	2.286	2.266	2.291	2.306	2.291	2.305
0	1.386	1.398	1.389	1.381	1.393	1.406	1.426	1.44	1.419	1.438	1.441	1.469	1.483	1.496	1.509	1.542	1.535	1.544	1.56	1.589	1.573	1.646	1.633	1.66	1.666	1.811	2.196	1.802	1.864	NaN	NaN	NaN	NaN	NaN	NaN	NaN	NaN	NaN	NaN	NaN	NaN	NaN	NaN	NaN	NaN	NaN	NaN	NaN	NaN
51	1.412	1.434	1.442	1.419	1.421	1.416	1.449	1.465	1.439	1.467	1.495	1.511	1.527	1.549	1.583	1.608	1.628	1.65	1.688	1.735	1.729	1.841	1.927	2.025	2.085	2.152	2.243	2.287	2.309	2.318	2.301	2.317	2.256	2.261	2.299	2.328	2.312	2.336	NaN	NaN	NaN	NaN	NaN	NaN	NaN	NaN	NaN	NaN	NaN
52	1.41	1.431	1.433	1.412	1.419	1.403	1.439	1.455	1.439	1.436	1.464	1.462	1.473	1.492	1.5	1.521	1.535	1.54	1.55	1.578	1.566	1.619	1.615	1.63	1.623	1.628	1.671	1.674	1.726	1.798	1.862	1.955	2.04	2.122	2.176	2.255	2.268	2.311	2.298	2.32	2.346	2.323	2.343	2.362	2.325	2.362	2.371	2.341	2.357
53	1.43	1.453	1.442	1.417	1.427	1.423	1.444	1.456	1.438	1.452	1.479	1.478	1.487	1.527	1.533	1.562	1.584	1.609	1.631	1.66	1.659	1.742	1.812	1.89	1.945	2.027	2.118	2.183	2.245	2.261	2.256	2.294	2.284	2.287	2.258	2.28	2.257	2.289	2.274	2.283	2.298	2.284	2.297	2.328	2.322	2.346	2.347	2.328	2.346
54	1.413	1.445	1.441	1.426	1.448	1.445	1.455	1.445	1.424	1.437	1.462	1.458	1.457	1.482	1.512	1.527	1.539	1.562	1.571	1.609	1.605	1.68	1.692	1.757	1.78	1.87	1.963	2.044	2.11	2.18	2.249	2.295	2.276	2.327	2.307	2.322	2.19	2.26	NaN	NaN	NaN	NaN	NaN	NaN	NaN	NaN	NaN	NaN	NaN
55	1.414	1.428	1.433	1.404	1.428	1.404	1.422	1.433	1.411	1.419	1.439	1.432	1.452	1.473	1.486	1.523	1.525	1.548	1.558	1.616	1.603	1.665	1.677	1.714	1.79	1.89	2.039	2.163	2.271	2.325	2.332	2.374	2.351	2.359	2.328	2.34	2.331	2.358	2.317	2.343	2.349	2.33	2.326	2.359	2.344	2.362	2.39	2.369	2.398
56	1.429	1.436	1.447	1.407	1.442	1.431	1.44	1.451	1.425	1.434	1.456	1.461	1.474	1.488	1.514	1.534	1.564	1.578	1.604	1.64	1.65	1.738	1.803	1.893	1.954	2.056	2.139	2.211	2.266	2.294	2.3	2.317	2.297	2.329	2.293	2.322	2.291	2.313	2.292	2.296	2.325	2.315	2.297	2.323	2.298	2.331	2.338	2.294	2.33
57	1.428	1.444	1.446	1.432	1.439	1.421	1.451	1.436	1.425	1.435	1.46	1.466	1.468	1.465	1.485	1.5	1.492	1.496	1.505	1.525	1.507	1.552	1.545	1.571	1.558	1.576	1.601	1.615	1.611	1.624	1.617	1.649	1.657	1.656	1.649	1.683	1.657	1.695	1.697	1.923	1.972	2.072	1.946	2.037	2.111	2.191	2.227	2.258	2.295
58	1.435	1.471	1.464	1.444	1.432	1.437	1.432	1.483	1.443	1.458	1.469	1.466	1.469	1.472	1.492	1.523	1.529	1.546	1.563	1.578	1.579	1.661	1.653	1.662	1.674	1.701	1.735	1.775	1.784	1.804	1.792	1.84	1.87	1.941	1.955	2.045	2.061	2.154	2.175	2.216	2.278	2.275	2.29	2.301	2.295	2.312	2.316	2.303	2.323
0	1.417	1.445	1.442	1.403	1.421	1.415	1.407	1.446	1.418	1.437	1.458	1.445	1.462	1.465	1.465	1.497	1.509	1.512	1.522	1.54	1.522	1.571	1.567	1.576	1.56	1.553	1.59	1.598	1.623	1.614	1.611	1.623	1.636	1.633	1.624	1.661	1.632	1.672	1.636	1.646	1.684	1.67	1.681	1.7	1.713	1.708	1.724	1.718	1.734
59	1.419	1.405	1.423	1.396	1.358	1.439	1.409	1.448	1.419	1.406	1.405	1.433	1.447	1.454	1.446	1.513	1.473	1.475	1.489	1.509	1.469	1.493	1.501	1.509	1.513	1.513	1.542	1.537	1.548	1.558	1.54	1.569	1.579	1.617	1.573	1.596	1.592	1.615	1.607	1.654	1.671	1.652	1.672	1.687	1.674	1.698	1.71	1.68	1.717
60	1.429	1.447	1.43	1.41	1.419	1.422	1.421	1.429	1.416	1.43	1.437	1.437	1.44	1.452	1.457	1.481	1.486	1.503	1.516	1.536	1.515	1.563	1.578	1.592	1.562	1.584	1.612	1.614	1.669	1.674	1.658	1.687	1.705	1.729	1.722	1.777	1.736	1.815	1.85	1.924	1.995	2.07	2.131	2.199	2.21	2.266	2.279	2.273	2.278
61	1.395	1.422	1.427	1.399	1.38	1.427	1.428	1.429	1.415	1.42	1.428	1.439	1.448	1.445	1.468	1.511	1.495	1.475	1.497	1.504	1.479	1.512	1.532	1.539	1.514	1.528	1.536	1.545	1.564	1.572	1.556	1.594	1.6	1.624	1.573	1.606	1.612	1.62	1.628	1.646	1.661	1.648	1.673	1.68	1.68	1.693	1.691	1.67	1.704
62	1.444	1.456	1.427	1.428	1.438	1.429	1.436	1.431	1.419	1.414	1.437	1.442	1.441	1.456	1.477	1.501	1.506	1.527	1.554	1.574	1.577	1.641	1.622	1.658	1.657	1.698	1.733	1.742	1.79	1.787	1.813	1.847	1.911	1.992	2.02	2.11	2.157	2.255	2.256	2.301	2.319	2.331	2.348	2.369	2.342	2.349	2.349	2.336	2.352
63	1.429	1.456	1.458	1.415	1.447	1.432	1.433	1.454	1.444	1.442	1.465	1.472	1.456	1.46	1.483	1.484	1.493	1.494	1.499	1.499	1.49	1.534	1.533	1.52	1.522	1.531	1.545	1.542	1.557	1.564	1.553	1.567	1.57	1.583	1.563	1.589	1.567	1.601	1.573	1.582	1.603	1.607	1.599	1.617	1.609	1.64	1.624	1.614	1.644
64	1.427	1.455	1.434	1.422	1.427	1.422	1.42	1.424	1.421	1.417	1.433	1.435	1.433	1.443	1.461	1.461	1.467	1.473	1.488	1.485	1.487	1.515	1.511	1.511	1.517	1.518	1.547	1.563	1.556	1.566	1.58	1.579	1.583	1.614	1.595	1.638	1.607	1.644	1.627	1.659	1.67	1.671	1.697	1.717	1.696	1.74	1.716	1.731	1.746
65	1.428	1.466	1.458	1.442	1.448	1.437	1.442	1.465	1.447	1.447	1.467	1.473	1.464	1.47	1.481	1.482	1.48	1.483	1.49	1.493	1.477	1.521	1.517	1.523	1.514	1.513	1.532	1.527	1.535	1.541	1.543	1.536	1.554	1.563	1.548	1.573	1.542	1.586	1.571	1.562	1.588	1.601	1.587	1.62	1.613	1.632	1.63	1.618	1.639
0	1.406	1.401	1.411	1.39	1.345	1.43	1.413	1.429	1.39	1.4	1.392	1.414	1.429	1.431	1.444	1.496	1.471	1.472	1.499	1.524	1.479	1.514	1.539	1.55	1.542	1.574	1.602	1.596	1.628	1.655	1.649	1.689	1.714	1.789	1.725	1.763	1.779	1.82	1.87	1.991	2.042	2.108	2.194	2.241	2.247	2.286	2.295	2.296	2.304
66	1.429	1.459	1.451	1.436	1.44	1.426	1.456	1.454	1.435	1.433	1.444	1.452	1.453	1.459	1.471	1.474	1.489	1.48	1.49	1.499	1.481	1.527	1.51	1.526	1.508	1.512	1.537	1.528	1.539	1.54	1.548	1.565	1.56	1.572	1.556	1.567	1.565	1.589	1.567	1.584	1.602	1.598	1.59	1.614	1.609	1.624	1.615	1.615	1.629
0	1.428	1.464	1.44	1.428	1.445	NaN	NaN	NaN	NaN	NaN	NaN	NaN	NaN	NaN	NaN	NaN	NaN	NaN	NaN	NaN	NaN	NaN	NaN	NaN	NaN	NaN	NaN	NaN	NaN	NaN	NaN	NaN	NaN	NaN	NaN	NaN	NaN	NaN	NaN	NaN	NaN	NaN	NaN	NaN	NaN	NaN	NaN	NaN	NaN
67	1.441	1.455	1.46	1.454	1.448	1.443	1.44	1.473	1.458	1.46	1.477	1.483	1.46	1.464	1.471	1.483	1.497	1.491	1.499	1.496	1.475	1.539	1.517	1.528	1.494	1.493	1.529	1.519	1.524	1.537	1.513	1.545	1.548	1.559	1.528	1.558	1.535	1.568	1.513	1.522	1.577	1.556	1.546	1.566	1.572	1.587	1.555	1.576	1.573
0	1.474	1.491	1.547	1.491	1.554	1.486	1.563	1.469	1.499	1.508	1.571	1.616	1.542	1.581	1.583	1.625	1.625	1.613	1.639	1.664	1.646	1.707	1.693	1.754	1.677	1.661	1.711	1.752	1.733	1.744	1.731	1.777	1.763	1.774	1.798	1.816	1.787	1.821	NaN	NaN	NaN	NaN	NaN	NaN	NaN	NaN	NaN	NaN	NaN
68	1.409	1.403	1.403	1.398	1.363	1.419	1.411	1.42	1.427	1.426	1.43	1.46	1.476	1.477	1.496	1.581	1.565	1.585	1.619	1.685	1.655	1.71	1.749	1.776	1.771	1.802	1.851	1.886	1.922	2.019	2.074	2.151	2.196	2.266	2.222	2.27	2.277	2.276	NaN	NaN	NaN	NaN	NaN	NaN	NaN	NaN	NaN	NaN	NaN
69	1.507	1.485	1.545	1.502	1.554	1.51	1.545	1.551	1.492	1.562	1.517	1.585	1.548	1.569	1.559	1.558	1.621	1.588	1.619	1.601	1.592	1.639	1.666	1.684	1.619	1.641	1.687	1.691	1.689	1.711	1.691	1.782	1.734	1.708	1.773	1.78	1.746	1.746	1.768	1.804	1.776	1.826	1.796	1.846	1.839	1.861	1.853	1.928	1.969
70	1.434	1.455	1.437	1.427	1.444	1.433	1.442	1.446	1.437	1.439	1.451	1.447	1.458	1.46	1.488	1.486	1.486	1.476	1.496	1.509	1.505	1.549	1.536	1.589	1.527	1.531	1.575	1.568	1.587	1.582	1.586	1.605	1.586	1.611	1.603	1.633	1.596	1.644	1.64	1.666	1.654	1.642	1.685	1.702	1.703	1.695	1.723	1.716	1.744
71	1.404	1.406	1.397	1.396	1.364	1.4	1.406	1.424	1.413	1.425	1.442	1.47	1.489	1.51	1.545	1.58	1.603	1.62	1.642	1.693	1.667	1.733	1.749	1.784	1.799	1.834	1.904	2.018	2.093	2.191	2.225	2.273	2.298	2.33	2.272	2.351	2.31	2.33	2.309	2.334	2.338	2.344	2.335	2.331	2.319	2.323	2.341	2.303	2.316
72	1.433	1.433	1.431	1.422	1.451	1.425	1.426	1.453	1.436	1.436	1.452	1.464	1.487	1.52	1.515	1.523	1.553	1.555	1.556	1.587	1.576	1.613	1.618	1.65	1.62	1.621	1.655	1.669	1.705	1.71	1.69	1.714	1.753	1.761	1.749	1.792	1.748	1.789	1.78	1.808	1.807	1.838	1.844	1.865	1.887	1.892	1.931	1.953	2.041
73	1.432	1.435	1.422	1.414	1.447	1.428	1.431	1.441	1.46	1.447	1.439	1.458	1.463	1.466	1.488	1.469	1.51	1.484	1.501	1.517	1.485	1.541	1.532	1.545	1.512	1.528	1.572	1.567	1.587	1.591	1.58	1.597	1.588	1.612	1.608	1.635	1.624	1.654	1.656	1.656	1.66	1.669	1.69	1.73	1.724	1.718	1.769	1.746	1.776
74	1.473	1.51	1.502	1.484	1.512	1.497	1.5	1.516	1.505	1.523	1.568	1.579	1.597	1.589	1.632	1.653	1.679	1.692	1.71	1.711	1.722	1.858	1.826	1.855	1.825	1.858	1.95	2.034	2.12	2.182	2.228	2.268	2.284	2.28	2.28	2.309	2.258	2.249	2.251	2.109	2.161	2.226	2.2	2.284	2.274	2.298	2.304	2.238	2.349
75	1.467	1.531	1.503	1.512	1.493	1.485	1.541	1.512	1.478	1.516	1.542	1.578	1.604	1.605	1.629	1.646	1.707	1.685	1.721	1.766	1.784	1.895	1.973	2.039	2.124	2.188	2.276	2.241	2.208	2.219	2.176	2.307	2.287	2.275	2.305	2.283	2.248	2.3	2.269	2.28	2.32	2.375	2.286	2.307	2.387	2.334	2.296	2.26	2.312
76	1.424	1.443	1.444	1.431	1.449	1.441	1.447	1.453	1.457	1.475	1.5	1.499	1.513	1.544	1.557	1.578	1.6	1.594	1.637	1.652	1.655	1.696	1.71	1.728	1.718	1.747	1.802	1.82	1.87	1.917	1.951	2.016	2.049	2.138	2.155	2.204	2.205	2.256	2.25	2.262	2.273	2.289	2.288	2.303	2.288	2.311	2.3	2.271	2.311
77	1.416	1.446	1.438	1.425	1.449	1.44	1.454	1.46	1.46	1.449	1.494	1.484	1.509	1.527	1.557	1.592	1.611	1.613	1.643	1.663	1.689	1.729	1.754	1.809	1.829	1.898	1.973	2.03	2.12	2.186	2.233	2.268	2.255	2.294	2.345	2.276	2.232	2.278	2.263	2.287	2.29	2.291	2.29	2.296	2.278	2.303	2.335	2.271	2.297
78	1.429	1.369	1.372	1.387	1.343	1.429	1.442	1.412	1.405	1.381	1.399	1.497	1.495	1.527	1.529	1.604	1.605	1.66	1.683	1.741	1.696	1.763	1.783	1.851	1.832	1.885	1.841	2.03	2.134	2.211	2.276	2.302	2.321	2.349	2.331	2.379	2.302	2.358	2.276	2.324	2.323	2.308	2.308	2.341	2.263	2.269	2.248	2.217	2.251
0	1.44	1.453	1.451	1.42	1.45	1.448	1.457	1.452	1.438	1.437	1.46	1.466	1.473	1.495	1.524	1.552	1.537	1.57	1.586	1.61	1.609	1.676	1.672	1.687	1.692	1.723	1.754	1.799	1.903	1.972	2.051	2.107	2.177	2.237	2.239	2.246	2.224	2.242	2.232	2.248	NaN	NaN	NaN	NaN	NaN	NaN	NaN	NaN	NaN
79	1.441	1.44	1.461	1.445	1.452	1.454	1.465	1.462	1.455	1.464	1.472	1.492	1.492	1.498	1.508	1.516	1.524	1.519	1.522	1.526	1.527	1.562	1.554	1.555	1.557	1.558	1.589	1.57	1.575	1.583	1.594	1.608	1.61	1.618	1.602	1.625	1.619	1.624	1.615	1.637	1.647	1.651	1.642	1.658	1.66	1.678	1.676	1.672	1.687
80	1.406	1.42	1.409	1.393	1.411	1.402	1.413	1.417	1.405	1.404	1.415	1.416	1.409	1.418	1.436	1.439	1.444	1.445	1.45	1.457	1.444	1.478	1.469	1.476	1.462	1.474	1.485	1.492	1.495	1.508	1.504	1.517	1.509	1.529	1.509	1.534	1.515	1.543	1.53	1.532	1.56	1.557	1.563	1.584	1.566	1.596	1.587	1.585	1.606
81	1.433	1.431	1.438	1.409	1.447	1.434	1.443	1.453	1.46	1.447	1.482	1.482	1.491	1.513	1.553	1.56	1.588	1.59	1.622	1.642	1.635	1.698	1.685	1.712	1.702	1.719	1.75	1.767	1.784	1.81	1.814	1.834	1.834	1.868	1.846	1.891	1.875	1.908	1.887	1.912	1.942	1.971	2.019	2.082	2.102	2.165	2.2	2.209	2.251
82	1.393	1.408	1.399	1.382	1.411	1.397	1.405	1.415	1.404	1.399	1.408	1.424	1.409	1.427	1.433	1.424	1.443	1.451	1.445	1.46	1.447	1.487	1.473	1.479	1.476	1.478	1.493	1.499	1.514	1.518	1.517	1.524	1.519	1.539	1.517	1.538	1.535	1.555	1.542	1.546	1.567	1.578	1.564	1.591	1.569	1.597	1.591	1.577	1.606
83	1.436	1.455	1.436	1.417	1.442	1.429	1.441	1.465	1.457	1.453	1.484	1.493	1.504	1.523	1.568	1.58	1.606	1.616	1.637	1.661	1.668	1.724	1.718	1.755	1.753	1.78	1.811	1.835	1.85	1.875	1.889	1.904	1.924	1.948	1.931	1.975	1.973	2.043	2.048	2.102	2.156	2.192	2.22	2.266	2.25	2.279	2.277	2.27	2.285
0	1.438	1.465	1.451	1.429	1.457	1.419	1.444	1.437	1.428	1.43	1.465	1.443	1.44	1.441	1.449	1.452	1.486	1.474	1.476	1.465	1.456	1.51	1.487	1.505	1.48	1.5	1.516	1.53	1.516	1.53	1.519	1.548	1.53	1.55	1.538	1.553	1.55	1.554	1.542	1.557	1.582	1.569	1.586	1.575	1.554	1.583	1.581	1.591	1.609
0	1.473	1.468	1.446	1.44	1.462	1.448	1.465	1.439	1.431	1.452	1.449	1.455	1.448	1.458	1.464	1.472	1.475	1.446	1.47	1.486	1.465	1.499	1.5	1.517	1.512	1.48	1.541	1.519	1.53	1.543	1.552	1.565	1.566	1.581	1.585	1.602	1.591	1.609	1.587	1.605	1.639	1.647	1.646	1.651	1.683	1.701	1.695	1.712	1.725
84	1.424	1.436	1.419	1.398	1.424	1.427	1.43	1.443	1.445	1.451	1.482	1.49	1.51	1.554	1.568	1.611	1.626	1.655	1.689	1.736	1.736	1.805	1.829	1.854	1.869	1.916	2.049	2.124	2.217	2.257	2.286	2.308	2.32	2.33	2.276	2.263	2.309	2.332	2.295	2.32	2.314	2.313	2.325	2.325	2.317	2.339	2.333	2.298	2.32
85	1.514	1.514	1.477	1.482	1.508	1.5	1.533	1.52	1.551	1.525	1.537	1.53	1.604	1.612	1.616	1.649	1.655	1.663	1.691	1.731	1.716	1.727	1.774	1.804	1.752	1.738	1.781	1.81	1.822	1.865	1.852	1.903	1.917	1.968	1.957	2.046	2.094	2.127	2.137	2.16	2.189	2.221	2.214	2.24	2.199	2.247	2.234	2.211	2.26
86	1.419	1.42	1.41	1.399	1.419	1.405	1.413	1.416	1.404	1.397	1.41	1.42	1.404	1.415	1.424	1.43	1.436	1.429	1.451	1.455	1.439	1.476	1.472	1.481	1.465	1.466	1.479	1.486	1.512	1.501	1.513	1.517	1.51	1.525	1.5	1.533	1.519	1.545	1.53	1.553	1.558	1.562	1.567	1.59	1.571	1.586	1.584	1.576	1.589
87	1.42	1.413	1.403	1.379	1.411	1.41	1.417	1.41	1.415	1.409	1.425	1.431	1.407	1.437	1.46	1.442	1.462	1.451	1.458	1.46	1.465	1.491	1.502	1.495	1.491	1.495	1.509	1.518	1.539	1.54	1.533	1.536	1.549	1.574	1.55	1.573	1.57	1.59	1.572	1.596	1.608	1.602	1.603	1.641	1.605	1.646	1.644	1.637	1.664
88	1.514	1.524	1.49	1.464	1.509	1.505	1.511	1.51	1.537	1.534	1.57	1.56	1.575	1.598	1.589	1.612	1.632	1.644	1.678	1.699	1.675	1.744	1.741	1.751	1.727	1.746	1.785	1.793	1.812	1.801	1.857	1.858	1.843	1.857	1.819	1.9	1.94	2.032	2.073	2.12	2.18	2.187	2.22	2.241	2.224	2.228	2.244	2.221	2.222
89	1.429	1.429	1.406	1.401	1.434	1.425	1.432	1.448	1.467	1.463	1.488	1.476	1.507	1.539	1.557	1.573	1.596	1.603	1.629	1.651	1.645	1.699	1.701	1.73	1.732	1.738	1.768	1.794	1.825	1.846	1.905	1.956	1.988	2.054	2.091	2.148	2.149	2.221	2.226	2.255	2.27	2.28	2.284	2.308	2.266	2.293	2.288	2.277	2.295
90	1.437	1.431	1.406	1.402	1.425	1.411	1.44	1.443	1.463	1.456	1.476	1.476	1.508	1.535	1.563	1.586	1.61	1.621	1.663	1.686	1.695	1.74	1.776	1.796	1.804	1.81	1.86	1.89	1.912	1.935	1.954	1.982	1.985	2.056	2.073	2.132	2.14	2.207	2.207	2.234	2.246	2.281	2.291	2.299	2.271	2.292	2.29	2.259	2.279
91	1.509	1.511	1.504	1.484	1.503	1.497	1.521	1.502	1.505	1.497	1.514	1.511	1.504	1.504	1.515	1.531	1.534	1.54	1.566	1.584	1.551	1.602	1.613	1.639	1.627	1.613	1.671	1.67	1.685	1.713	1.72	1.705	1.692	1.754	1.743	1.761	1.767	1.812	1.796	1.821	1.85	1.888	1.915	1.949	1.991	2.039	2.092	2.113	2.188
92	1.597	1.658	1.6	1.6	1.629	1.584	1.621	1.641	1.638	1.62	1.673	1.626	1.668	1.735	1.743	1.805	1.867	1.818	1.862	1.923	1.935	2.052	1.963	2.046	2.041	2.101	2.162	2.16	2.198	2.223	2.196	2.206	2.214	2.206	2.2	2.189	2.197	2.22	2.172	2.191	2.189	2.179	2.183	2.237	2.184	2.211	2.205	2.2	2.215
93	1.403	1.426	1.402	1.401	1.415	1.402	1.419	1.415	1.426	1.415	1.435	1.433	1.424	1.438	1.463	1.455	1.451	1.476	1.474	1.49	1.467	1.5	1.515	1.501	1.503	1.518	1.526	1.539	1.554	1.569	1.565	1.571	1.573	1.599	1.567	1.599	1.606	1.625	1.602	1.612	1.638	1.649	1.649	1.672	1.642	1.687	1.711	1.759	1.896
0	1.424	1.413	NaN	NaN	NaN	NaN	NaN	NaN	NaN	NaN	NaN	NaN	NaN	NaN	NaN	NaN	NaN	NaN	NaN	NaN	NaN	NaN	NaN	NaN	NaN	NaN	NaN	NaN	NaN	NaN	NaN	NaN	NaN	NaN	NaN	NaN	NaN	NaN	NaN	NaN	NaN	NaN	NaN	NaN	NaN	NaN	NaN	NaN	NaN
0	1.414	1.413	1.406	1.397	1.429	1.397	1.416	1.427	1.426	1.417	1.442	1.435	1.465	1.482	1.502	1.503	1.51	1.524	1.536	1.562	1.546	1.598	1.593	1.621	1.632	1.648	1.683	1.692	1.704	1.725	1.746	1.756	1.764	1.803	1.781	1.795	1.801	1.839	1.847	1.863	1.872	1.887	1.902	1.918	1.918	1.937	1.954	NaN	NaN
0	1.5	1.78	1.538	NaN	NaN	NaN	NaN	NaN	NaN	NaN	NaN	NaN	NaN	NaN	NaN	NaN	NaN	NaN	NaN	NaN	NaN	NaN	NaN	NaN	NaN	NaN	NaN	NaN	NaN	NaN	NaN	NaN	NaN	NaN	NaN	NaN	NaN	NaN	NaN	NaN	NaN	NaN	NaN	NaN	NaN	NaN	NaN	NaN	NaN
94	1.407	1.423	1.4	1.398	1.413	1.404	1.417	1.412	1.408	1.409	1.42	1.419	1.415	1.443	1.457	1.46	1.467	1.467	1.482	1.489	1.474	1.51	1.514	1.51	1.518	1.526	1.532	1.548	1.562	1.567	1.561	1.585	1.581	1.601	1.584	1.606	1.598	1.611	1.598	1.619	1.63	1.633	1.634	1.661	1.631	1.674	1.661	1.654	1.68
95	1.408	1.417	1.399	1.399	1.423	1.405	1.42	1.416	1.423	1.417	1.44	1.435	1.435	1.456	1.469	1.466	1.482	1.488	1.496	1.501	1.49	1.525	1.524	1.534	1.529	1.534	1.548	1.55	1.561	1.566	1.572	1.585	1.584	1.596	1.569	1.602	1.588	1.609	1.611	1.625	1.625	1.637	1.655	1.66	1.648	1.67	1.668	1.654	1.678
96	1.42	1.442	1.406	1.406	1.422	1.412	1.434	1.429	1.441	1.431	1.448	1.463	1.468	1.491	1.499	1.53	1.541	1.559	1.576	1.602	1.608	1.665	1.682	1.708	1.722	1.721	1.774	1.798	1.828	1.863	1.874	1.908	1.92	1.975	2.005	2.068	2.098	2.16	2.173	2.218	2.26	2.274	2.281	2.286	2.272	2.307	2.295	2.267	2.302
97	1.62	1.665	1.614	1.622	1.613	1.557	1.648	1.638	1.623	1.618	1.612	1.622	1.66	1.686	1.713	1.787	1.774	1.779	1.781	1.851	1.833	1.946	1.865	1.861	1.969	1.947	2.004	2.041	2.057	2.097	2.1	2.157	2.175	2.168	2.141	NaN	NaN	NaN	NaN	NaN	NaN	NaN	NaN	NaN	NaN	NaN	NaN	NaN	NaN
0	1.599	1.574	1.638	1.593	1.576	1.587	1.613	1.679	1.612	1.631	1.677	1.669	1.686	1.716	1.787	1.822	1.882	1.89	1.902	1.994	1.979	2.031	2.065	2.166	2.141	2.177	2.191	2.264	2.223	2.274	2.249	2.258	2.21	2.238	2.151	2.251	2.221	2.246	2.088	2.193	2.221	2.214	2.227	2.217	2.228	2.218	2.221	2.196	2.201
0	1.75	1.667	1.563	1.551	1.587	1.41	1.539	1.677	1.523	1.742	1.639	1.714	NaN	NaN	NaN	NaN	NaN	NaN	NaN	NaN	NaN	NaN	NaN	NaN	NaN	NaN	NaN	NaN	NaN	NaN	NaN	NaN	NaN	NaN	NaN	NaN	NaN	NaN	NaN	NaN	NaN	NaN	NaN	NaN	NaN	NaN	NaN	NaN	NaN
98	1.458	1.454	1.457	1.437	1.461	1.46	1.467	1.462	1.45	1.445	1.471	1.474	1.493	1.489	1.534	1.531	1.54	1.542	1.561	1.574	1.564	1.607	1.609	1.615	1.623	1.63	1.642	1.661	1.676	1.673	1.681	1.71	1.696	1.72	1.695	1.722	1.718	1.738	1.733	1.75	1.773	1.768	1.774	1.79	1.766	1.811	1.813	1.793	1.828
0	1.556	1.612	1.623	1.598	1.621	1.601	1.646	1.649	1.614	1.648	1.724	1.682	1.713	1.717	1.812	1.779	1.908	1.89	1.968	2.046	2.022	2.105	2.136	2.142	2.152	2.182	2.213	2.19	2.189	2.212	2.241	2.272	2.229	2.224	2.179	2.178	2.222	2.193	2.199	2.172	2.197	2.196	2.209	2.21	2.148	2.205	2.195	2.192	2.218
99	1.463	1.458	1.466	1.429	1.463	1.463	1.464	1.453	1.449	1.433	1.462	1.46	1.447	1.469	1.49	1.473	1.466	1.472	1.478	1.491	1.458	1.492	1.499	1.488	1.488	1.486	1.509	1.506	1.518	1.514	1.507	1.528	1.532	1.541	1.508	1.544	1.537	1.541	1.53	1.547	1.561	1.563	1.549	1.576	1.548	1.584	1.584	1.567	1.591
100	1.412	1.411	1.415	1.401	1.419	1.408	1.438	1.423	1.429	1.44	1.475	1.491	1.49	1.532	1.571	1.612	1.627	1.664	1.715	1.755	1.788	1.86	1.891	1.949	2.003	2.055	2.14	2.199	2.248	2.269	2.274	2.263	2.259	2.267	2.244	2.265	2.249	2.286	2.239	2.271	2.276	2.277	2.278	2.298	2.279	2.304	2.299	2.278	2.303
101	1.368	1.378	1.367	1.372	1.369	1.368	1.398	1.391	1.396	1.417	1.461	1.494	1.516	1.57	1.639	1.703	1.76	1.819	1.87	1.997	2.045	2.153	2.201	2.244	2.228	2.259	2.271	2.279	2.284	2.284	2.288	2.289	2.275	2.281	2.269	2.296	2.281	2.308	2.274	2.305	2.325	2.364	2.334	2.38	2.332	2.355	2.366	2.334	2.346
0	1.412	1.422	1.418	1.402	1.428	1.414	1.443	1.439	1.458	1.453	1.474	1.483	1.49	1.529	1.543	1.564	1.579	1.598	1.631	1.654	1.657	1.715	1.717	1.748	1.748	1.773	1.815	1.831	1.882	1.927	1.971	2.019	2.075	2.157	2.171	2.227	2.215	2.254	2.242	2.26	2.264	2.266	2.271	2.294	2.269	2.294	2.294	2.272	2.294
102	1.476	1.493	1.471	1.469	1.497	1.473	1.467	1.499	1.497	1.478	1.501	1.512	1.516	1.521	1.56	1.544	1.555	1.568	1.559	1.623	1.587	1.604	1.61	1.633	1.632	1.638	1.659	1.648	1.668	1.683	1.69	1.677	1.703	1.737	1.691	1.707	1.731	1.729	1.703	1.733	1.738	1.781	1.769	1.8	1.794	1.831	1.834	1.873	1.919
103	1.368	1.37	1.382	1.365	1.381	1.368	1.394	1.388	1.408	1.415	1.467	1.476	1.507	1.536	1.595	1.622	1.649	1.688	1.726	1.799	1.829	1.917	1.947	2.013	2.035	2.087	2.159	2.185	2.241	2.27	2.277	2.29	2.282	2.303	2.284	2.311	2.27	2.302	2.279	2.298	2.308	2.317	2.311	2.343	2.302	2.333	2.341	2.315	2.356
104	1.473	1.493	1.468	1.481	1.481	1.466	1.477	1.496	1.504	1.489	1.487	1.505	1.503	1.503	1.559	1.551	1.537	1.559	1.566	1.618	1.588	1.608	1.611	1.631	1.643	1.638	1.683	1.648	1.69	1.704	1.721	1.714	1.738	1.737	1.721	1.748	1.75	1.779	1.762	1.778	1.801	1.837	1.83	1.863	1.913	2.006	2.058	2.077	2.149
105	1.462	1.402	1.454	1.435	1.461	1.477	1.474	1.489	1.477	1.446	1.483	1.466	1.48	1.482	1.509	1.522	1.496	1.535	1.549	1.579	1.538	1.594	1.561	1.573	1.612	1.603	1.599	1.623	1.648	1.652	1.644	1.671	1.662	1.704	1.679	1.708	1.698	1.707	1.688	1.722	1.768	1.771	1.767	1.791	1.76	1.794	1.788	1.787	1.788
0	NaN	NaN	NaN	NaN	NaN	NaN	NaN	NaN	NaN	NaN	NaN	NaN	NaN	NaN	NaN	NaN	NaN	NaN	NaN	NaN	NaN	NaN	NaN	NaN	NaN	NaN	NaN	NaN	NaN	NaN	NaN	NaN	NaN	NaN	NaN	NaN	NaN	NaN	NaN	NaN	NaN	NaN	NaN	NaN	NaN	NaN	NaN	NaN	NaN
106	1.436	1.437	1.438	1.448	1.434	1.434	1.433	1.469	1.422	1.427	1.439	1.445	1.44	1.455	1.481	1.48	1.476	1.493	1.494	1.503	1.48	1.533	1.503	1.534	1.551	1.533	1.544	1.555	1.59	1.596	1.571	1.592	1.592	1.617	1.599	1.626	1.609	1.624	1.609	1.636	1.664	1.658	1.651	1.689	1.668	1.68	1.687	1.694	1.684
107	1.409	1.418	1.431	1.411	1.426	1.414	1.44	1.43	1.435	1.45	1.472	1.472	1.484	1.496	1.519	1.54	1.542	1.564	1.579	1.598	1.617	1.643	1.633	1.663	1.666	1.682	1.686	1.686	1.721	1.742	1.719	1.746	1.75	1.767	1.757	1.781	1.759	1.803	1.796	1.806	1.843	1.842	1.851	1.855	1.833	1.871	1.885	1.877	1.864
108	1.41	1.419	1.424	1.416	1.433	1.409	1.442	1.433	1.436	1.447	1.471	1.471	1.463	1.489	1.522	1.538	1.54	1.549	1.563	1.595	1.62	1.635	1.633	1.66	1.642	1.668	1.688	1.684	1.734	1.733	1.709	1.744	1.727	1.752	1.75	1.773	1.747	1.798	1.795	1.818	1.82	1.841	1.855	1.865	1.862	1.87	1.906	1.874	1.891
109	1.473	1.468	1.487	1.464	1.486	1.458	1.485	1.457	1.469	1.49	1.514	1.521	1.499	1.529	1.573	1.59	1.573	1.618	1.62	1.683	1.715	1.733	1.71	1.772	1.722	1.778	1.806	1.806	1.888	1.88	1.835	1.906	1.862	1.886	1.927	1.932	1.938	1.99	2.017	2.073	2.111	2.176	2.195	2.251	2.265	2.286	2.3	2.268	2.292
110	1.41	1.419	1.414	1.354	1.394	1.386	1.388	1.412	1.367	1.404	1.42	1.431	1.454	1.452	1.483	1.502	1.542	1.544	1.567	1.63	1.62	1.676	1.689	1.722	1.749	1.774	1.839	1.868	1.905	1.946	2.002	2.135	2.171	2.227	2.233	2.321	2.29	2.306	2.293	2.315	2.309	2.303	2.301	2.34	2.289	2.323	2.3	2.285	2.316
0	1.416	1.433	1.361	1.324	1.362	1.433	1.402	1.383	NaN	NaN	NaN	NaN	NaN	NaN	NaN	NaN	NaN	NaN	NaN	NaN	NaN	NaN	NaN	NaN	NaN	NaN	NaN	NaN	NaN	NaN	NaN	NaN	NaN	NaN	NaN	NaN	NaN	NaN	NaN	NaN	NaN	NaN	NaN	NaN	NaN	NaN	NaN	NaN	NaN
111	1.484	1.49	1.465	1.389	1.447	1.445	1.449	1.463	1.433	1.429	1.485	1.478	1.494	1.491	1.489	1.517	1.519	1.52	1.532	1.574	1.562	1.592	1.562	1.599	1.592	1.602	1.621	1.634	1.673	1.644	1.614	1.642	1.632	1.652	1.637	1.671	1.641	1.665	1.679	1.693	1.696	1.708	1.711	1.725	1.722	1.698	1.73	1.698	1.736
112	1.413	1.414	1.422	1.387	1.418	1.405	1.438	1.424	1.425	1.415	1.439	1.434	1.436	1.458	1.47	1.49	1.494	1.508	1.519	1.524	1.525	1.556	1.566	1.576	1.574	1.586	1.605	1.628	1.619	1.641	1.626	1.659	1.656	1.684	1.66	1.71	1.671	1.7	1.705	1.687	1.733	1.716	1.74	1.77	1.753	1.918	1.997	2.303	2.341
113	1.393	1.418	1.405	1.395	1.42	1.404	1.4	1.409	1.404	1.401	1.407	1.396	1.399	1.409	1.416	1.419	1.41	1.429	1.437	1.439	1.452	1.465	1.477	1.485	1.473	1.473	1.502	1.507	1.526	1.543	1.545	1.553	1.584	1.599	1.583	1.632	1.621	1.652	1.65	1.648	1.7	1.698	1.707	1.732	1.722	1.787	1.796	1.845	1.884
114	1.421	1.417	1.441	1.414	1.44	1.416	1.43	1.448	1.469	1.473	1.496	1.513	1.512	1.542	1.583	1.601	1.642	1.693	1.758	1.8	1.919	2.103	2.215	2.31	2.319	2.285	2.312	2.007	2.292	2.267	2.261	1.983	2.248	2.24	2.024	2.288	2.122	2.305	2.31	2.395	2.375	2.378	2.378	2.396	2.342	2.346	2.322	2.326	2.337
0	1.41	1.418	1.408	1.401	1.43	1.403	1.417	1.408	1.406	1.4	1.434	1.427	1.415	1.437	1.442	1.456	1.446	1.462	1.46	1.491	1.481	1.499	1.49	1.504	1.494	1.506	1.512	1.514	1.532	1.539	1.525	1.544	1.543	1.549	1.545	1.555	1.543	1.583	1.564	1.582	1.589	1.595	1.6	1.624	1.604	1.63	1.628	1.616	1.646
115	1.528	1.504	1.496	1.431	1.493	1.542	1.516	1.515	1.539	1.613	1.606	1.623	1.628	1.719	1.792	1.78	1.83	1.93	2.032	2.105	2.161	2.253	2.301	2.313	2.283	2.317	2.286	2.37	2.386	2.347	2.332	2.365	2.361	2.418	2.389	2.386	2.339	2.38	2.337	2.388	2.33	2.386	2.354	2.366	2.371	2.372	2.339	2.335	2.388
0	1.427	1.416	1.408	1.418	1.425	1.42	1.425	1.443	1.424	1.442	1.428	1.44	1.443	1.47	1.468	1.473	1.468	1.485	1.494	1.494	1.496	1.54	1.534	1.536	1.526	1.533	1.548	1.562	1.56	1.57	1.559	1.579	1.576	1.607	1.587	1.616	1.587	1.613	1.623	1.62	1.644	1.635	1.638	1.657	1.639	1.664	1.664	1.651	1.683
116	1.432	1.423	1.418	1.413	1.436	1.411	1.415	1.444	1.418	1.442	1.448	1.443	1.429	1.477	1.487	1.5	1.513	1.537	1.564	1.576	1.562	1.634	1.623	1.672	1.662	1.678	1.71	1.728	1.738	1.776	1.789	1.84	1.903	2.007	2.05	2.16	2.172	2.239	2.236	2.236	2.233	2.225	2.229	2.268	NaN	NaN	NaN	NaN	NaN
117	1.412	1.439	1.432	1.42	1.463	1.432	1.455	1.455	1.467	1.469	1.5	1.512	1.506	1.544	1.585	1.623	1.648	1.689	1.695	1.753	1.768	1.833	1.871	1.945	2.023	2.132	2.217	2.285	2.334	2.359	2.354	2.384	2.345	2.34	2.327	2.358	2.32	2.374	2.331	2.35	2.377	2.38	2.37	2.381	2.345	2.369	2.38	2.378	2.402
118	1.529	1.511	1.493	1.392	1.479	1.483	1.447	1.477	1.432	1.471	1.507	1.522	1.543	1.55	1.565	1.592	1.605	1.594	1.648	1.685	1.652	1.714	1.664	1.726	1.734	1.732	1.768	1.79	1.807	1.808	1.779	1.826	1.809	1.829	1.833	1.856	1.829	1.879	1.875	1.92	1.906	1.922	1.93	1.958	1.933	1.964	1.98	2.019	2.089
119	1.411	1.422	1.428	1.412	1.439	1.428	1.436	1.426	1.436	1.445	1.462	1.476	1.488	1.53	1.574	1.624	1.651	1.693	1.759	1.853	1.956	2.102	2.196	2.308	2.303	2.308	2.294	2.317	2.268	2.26	2.271	2.287	2.263	2.247	2.274	2.278	2.274	2.318	2.333	2.238	2.255	2.246	2.277	2.315	NaN	NaN	NaN	NaN	NaN
120	1.495	1.51	1.509	1.48	1.501	1.566	1.554	1.534	1.558	1.569	1.592	1.631	1.646	1.688	1.713	1.742	1.784	1.806	1.873	1.927	1.943	2.027	2.037	2.086	2.106	2.139	2.192	2.212	2.234	2.256	2.265	2.28	2.27	2.292	2.256	2.287	2.286	2.312	2.276	2.283	2.283	2.31	2.31	2.314	2.281	2.327	2.286	2.289	2.329
121	1.425	1.427	1.419	1.396	1.426	1.418	1.425	1.429	1.409	1.426	1.425	1.427	1.423	1.435	1.456	1.454	1.463	1.468	1.486	1.505	1.474	1.52	1.515	1.511	1.511	1.512	1.525	1.529	1.547	1.563	1.562	1.565	1.581	1.57	1.572	1.589	1.597	1.598	1.605	1.607	1.626	1.613	1.617	1.652	1.611	1.672	1.661	1.633	1.672
122	1.402	1.41	1.409	1.396	1.429	1.401	1.418	1.414	1.408	1.411	1.431	1.432	1.438	1.452	1.471	1.476	1.478	1.492	1.504	1.521	1.519	1.546	1.546	1.57	1.566	1.569	1.578	1.592	1.613	1.625	1.617	1.64	1.633	1.651	1.654	1.67	1.651	1.695	1.687	1.718	1.722	1.734	1.806	1.82	1.822	1.97	1.982	1.791	1.819
123	1.504	1.491	1.474	1.504	1.532	1.535	1.523	1.532	1.577	1.59	1.612	1.622	1.662	1.701	1.781	1.752	1.797	1.82	1.878	1.956	1.983	2.058	2.057	2.101	2.153	2.158	2.178	2.216	2.241	2.272	2.244	2.294	2.274	2.277	2.271	2.283	2.276	2.286	2.313	2.3	2.272	2.298	2.277	2.297	2.267	2.303	2.29	2.264	2.317
124	1.412	1.403	1.413	1.388	1.419	1.411	1.416	1.424	1.403	1.418	1.433	1.43	1.432	1.452	1.467	1.468	1.487	1.491	1.504	1.522	1.508	1.544	1.56	1.565	1.556	1.572	1.588	1.607	1.621	1.643	1.654	1.663	1.678	1.697	1.696	1.722	1.715	1.754	1.737	1.777	1.79	1.811	1.868	1.911	1.935	1.99	2.037	2.049	2.141
125	1.4	1.4	1.404	1.387	1.409	1.396	1.41	1.408	1.393	1.407	1.413	1.409	1.414	1.435	1.445	1.438	1.452	1.463	1.464	1.493	1.482	1.525	1.528	1.541	1.534	1.547	1.578	1.586	1.604	1.615	1.634	1.657	1.653	1.678	1.665	1.694	1.696	1.719	1.712	1.746	1.755	1.781	1.832	1.887	1.915	1.986	2.029	2.061	2.139
126	1.427	1.427	1.419	1.396	1.419	1.416	1.421	1.437	1.412	1.428	1.428	1.428	1.429	1.428	1.446	1.469	1.46	1.466	1.469	1.487	1.475	1.506	1.53	1.53	1.511	1.506	1.528	1.533	1.537	1.55	1.534	1.553	1.573	1.567	1.567	1.592	1.572	1.593	1.602	1.583	1.605	1.606	1.618	1.645	1.62	1.656	1.648	1.629	1.659
127	1.531	1.506	1.482	1.425	1.495	1.476	1.467	1.488	1.454	1.477	1.508	1.509	1.524	1.544	1.543	1.582	1.585	1.586	1.597	1.637	1.637	1.651	1.636	1.657	1.681	1.666	1.681	1.702	1.723	1.729	1.688	1.736	1.717	1.72	1.731	1.749	1.725	1.791	1.759	1.785	1.786	1.797	1.808	1.826	1.81	1.828	1.823	1.813	1.855
128	1.479	1.508	1.476	1.453	1.477	1.513	1.535	1.494	1.491	1.523	1.586	1.537	1.647	1.63	1.684	1.759	1.714	1.79	1.77	1.822	1.817	1.883	1.884	1.861	1.964	2.044	2.037	2.1	2.143	2.211	2.223	2.282	2.264	2.344	2.28	2.291	2.317	2.328	2.298	2.32	2.324	2.3	2.32	2.345	2.323	2.362	2.34	2.26	2.364
129	1.425	1.415	1.429	1.413	1.424	1.426	1.448	1.45	1.433	1.439	1.465	1.465	1.468	1.49	1.505	1.544	1.547	1.581	1.606	1.639	1.649	1.71	1.694	1.751	1.767	1.782	1.822	1.903	2.019	2.142	2.23	2.26	2.24	2.291	2.285	2.312	2.251	2.321	NaN	NaN	NaN	NaN	NaN	NaN	NaN	NaN	NaN	NaN	NaN
130	1.002	1.416	1.449	1.428	1.403	1.435	1.444	1.436	1.439	1.453	1.478	1.483	1.496	1.501	1.529	1.518	1.522	1.54	1.557	1.534	1.538	1.562	1.578	1.609	1.613	1.642	1.709	1.625	1.635	1.586	1.658	1.621	1.628	1.635	1.654	1.703	1.649	1.66	1.632	1.69	1.683	1.762	1.716	1.689	1.706	1.71	1.763	1.719	1.744
0	1.11	1.415	1.417	1.41	1.391	1.438	1.438	1.427	1.431	1.434	1.461	1.464	1.475	1.474	1.504	1.5	1.505	1.528	1.541	1.524	1.53	1.54	1.553	1.582	1.576	1.619	1.649	1.606	1.623	1.574	1.618	1.606	1.609	1.61	1.63	1.662	1.613	1.632	1.616	1.665	1.658	1.724	1.688	1.655	1.699	1.69	1.732	1.704	1.713
131	1.446	1.451	1.428	1.473	1.461	1.445	1.464	1.505	1.506	1.53	1.527	1.562	1.559	1.592	1.645	1.64	1.633	1.688	1.718	1.749	1.721	1.761	1.809	1.822	1.836	1.864	1.881	1.92	1.931	1.982	2.059	2.1	2.15	2.207	2.263	2.266	2.274	2.298	2.297	2.316	2.302	2.29	2.314	2.286	2.333	2.296	2.329	2.301	2.314
0	1.734	1.363	1.473	1.57	1.407	1.596	1.491	1.742	NaN	NaN	NaN	NaN	NaN	NaN	NaN	NaN	NaN	NaN	NaN	NaN	NaN	NaN	NaN	NaN	NaN	NaN	NaN	NaN	NaN	NaN	NaN	NaN	NaN	NaN	NaN	NaN	NaN	NaN	NaN	NaN	NaN	NaN	NaN	NaN	NaN	NaN	NaN	NaN	NaN
0	1.728	3.337	1.506	1.5	1.51	1.004	1.55	1.538	1.571	1.572	1.579	1.588	1.617	1.612	1.629	1.647	1.632	1.686	1.702	1.742	1.78	1.709	1.794	1.752	1.709	1.785	1.811	1.8	1.806	1.782	1.865	1.861	1.861	1.819	1.959	1.915	1.913	1.928	1.907	1.917	2.158	1.943	1.962	1.893	1.688	1.91	2.001	1.958	2.017
0	1.621	2.748	1.499	1.496	1.522	1.065	1.505	1.52	1.573	1.543	1.57	1.58	1.595	1.665	1.589	1.593	1.609	1.675	1.687	1.739	1.74	1.693	1.781	1.76	1.726	1.772	1.819	1.825	1.803	1.797	1.832	1.842	1.869	1.841	1.936	1.908	1.889	1.927	1.952	1.935	2.045	1.934	1.953	1.908	1.77	1.935	2.025	1.978	1.995
132	1.373	1.371	1.381	1.411	1.396	1.391	1.404	1.425	1.43	1.451	1.436	1.441	1.439	1.471	1.498	1.492	1.48	1.501	1.534	1.54	1.515	1.533	1.545	1.575	1.576	1.581	1.601	1.63	1.604	1.64	1.665	1.645	1.687	1.665	1.715	1.725	1.694	1.726	1.74	1.781	1.753	1.778	1.803	1.799	1.908	1.957	2.049	2.123	2.16
133	1.389	1.385	1.412	1.405	1.407	1.385	1.397	1.418	1.431	1.418	1.407	1.416	1.409	1.433	1.462	1.439	1.445	1.474	1.485	1.495	1.487	1.488	1.49	1.51	1.518	1.515	1.525	1.541	1.532	1.541	1.564	1.543	1.571	1.565	1.601	1.603	1.553	1.597	1.601	1.629	1.607	1.63	1.635	1.623	1.676	1.666	1.691	1.685	1.662
134	1.398	1.639	1.406	1.409	1.431	1.272	1.415	1.435	1.421	1.433	1.443	1.455	1.453	1.486	1.473	1.458	1.471	1.514	1.526	1.529	1.551	1.532	1.574	1.584	1.568	1.591	1.627	1.633	1.636	1.654	1.68	1.689	1.716	1.77	1.867	1.922	1.986	2.088	NaN	NaN	NaN	NaN	NaN	NaN	NaN	NaN	NaN	NaN	NaN
135	1.213	1.429	1.444	1.44	1.404	1.447	1.442	1.426	1.476	1.452	1.501	1.503	1.518	1.546	1.585	1.577	1.621	1.66	1.7	1.713	1.711	1.75	1.799	1.866	1.886	1.917	1.998	1.977	2.03	2.059	2.14	2.14	2.183	2.208	2.227	2.224	2.191	2.223	2.216	2.232	2.207	2.209	2.208	2.202	2.252	2.217	2.252	2.217	2.22
136	1.373	1.376	1.389	1.397	1.399	1.39	1.391	1.415	1.418	1.424	1.407	1.416	1.408	1.435	1.456	1.443	1.424	1.452	1.464	1.465	1.446	1.466	1.47	1.475	1.484	1.48	1.497	1.522	1.492	1.52	1.541	1.524	1.53	1.522	1.562	1.56	1.531	1.549	1.557	1.584	1.553	1.564	1.578	1.57	1.612	1.592	1.618	1.611	1.575
137	1.151	1.423	1.424	1.437	1.404	1.454	1.439	1.447	1.451	1.455	1.495	1.503	1.534	1.554	1.578	1.594	1.618	1.643	1.688	1.69	1.708	1.737	1.762	1.803	1.828	1.879	1.934	1.908	1.926	1.971	2.036	2.057	2.105	2.148	2.193	2.202	2.182	2.19	2.254	2.267	2.227	2.202	2.24	2.231	2.292	2.293	2.292	2.252	2.294
138	1.398	1.388	1.401	1.423	1.396	1.399	1.396	1.407	1.424	1.403	1.412	1.4	1.401	1.426	1.457	1.43	1.413	1.444	1.447	1.461	1.451	1.435	1.457	1.477	1.48	1.487	1.503	1.51	1.499	1.511	1.533	1.521	1.535	1.541	1.57	1.562	1.54	1.561	1.569	1.591	1.567	1.573	1.585	1.566	1.624	1.606	1.636	1.626	1.61
139	1.403	1.409	1.393	1.419	1.411	1.406	1.404	1.443	1.426	1.434	1.432	1.438	1.447	1.462	1.493	1.481	1.481	1.498	1.514	1.526	1.535	1.53	1.551	1.559	1.564	1.585	1.581	1.6	1.601	1.616	1.626	1.624	1.656	1.642	1.675	1.684	1.661	1.684	1.697	1.713	1.694	1.694	1.713	1.71	1.755	1.736	1.762	1.751	1.742
140	1.428	1.556	1.405	1.406	1.441	1.33	1.404	1.423	1.419	1.429	1.431	1.454	1.449	1.482	1.464	1.45	1.482	1.526	1.525	1.525	1.56	1.532	1.594	1.597	1.602	1.591	1.627	1.65	1.656	1.678	1.681	1.674	1.705	1.74	1.773	1.773	1.765	1.806	1.838	1.899	1.946	1.97	2.068	2.073	2.191	2.218	2.274	2.281	2.281
141	1.392	1.398	1.398	1.408	1.4	1.389	1.404	1.392	1.442	1.4	1.432	1.429	1.439	1.475	1.502	1.49	1.5	1.534	1.539	1.558	1.564	1.578	1.615	1.629	1.667	1.658	1.695	1.7	1.711	1.723	1.748	1.765	1.823	1.912	2.017	2.102	2.141	2.198	2.218	2.24	2.218	2.202	2.22	2.174	2.225	2.199	2.213	2.223	2.202
0	1.427	1.381	1.468	1.422	1.391	1.448	1.405	1.396	1.407	1.402	1.434	1.435	1.404	1.419	1.432	1.443	1.424	1.457	1.466	1.472	1.456	1.483	1.476	1.516	1.524	1.501	1.519	1.521	1.527	1.543	1.511	1.502	1.533	1.551	1.584	1.546	1.553	1.573	1.563	1.578	1.593	1.588	1.616	1.595	1.657	1.63	1.649	1.647	1.639
142	1.491	1.754	1.415	1.435	1.446	1.347	1.464	1.511	1.462	1.478	1.52	1.502	1.51	1.509	1.527	1.529	1.53	1.566	1.552	1.564	1.604	1.58	1.62	1.638	1.612	1.611	1.657	1.621	1.657	1.664	1.671	1.671	1.687	1.664	1.741	1.707	1.729	1.758	1.753	1.732	1.8	1.755	1.773	1.717	1.769	1.782	1.807	1.794	1.792
143	1.397	1.403	1.403	1.417	1.403	1.412	1.396	1.434	1.414	1.439	1.419	1.419	1.425	1.447	1.475	1.464	1.454	1.486	1.495	1.499	1.498	1.505	1.511	1.535	1.538	1.544	1.559	1.576	1.579	1.598	1.609	1.607	1.628	1.628	1.662	1.664	1.657	1.674	1.694	1.714	1.702	1.706	1.731	1.706	1.766	1.755	1.778	1.768	1.773
144	1.419	1.419	1.412	1.429	1.404	1.413	1.411	1.437	1.416	1.425	1.429	1.426	1.434	1.453	1.483	1.474	1.477	1.511	1.515	1.536	1.552	1.551	1.585	1.607	1.614	1.634	1.643	1.679	1.705	1.731	1.814	1.88	1.992	2.077	2.163	2.218	2.236	2.261	2.257	2.282	2.265	2.225	2.249	2.177	2.197	2.093	2.139	2.198	2.191
0	1.339	1.391	1.418	1.409	1.38	1.393	1.394	1.389	1.425	1.387	1.421	1.412	1.415	1.435	NaN	NaN	NaN	NaN	NaN	NaN	NaN	NaN	NaN	NaN	NaN	NaN	NaN	NaN	NaN	NaN	NaN	NaN	NaN	NaN	NaN	NaN	NaN	NaN	NaN	NaN	NaN	NaN	NaN	NaN	NaN	NaN	NaN	NaN	NaN
145	1.432	1.421	1.41	1.427	1.404	1.405	1.406	1.442	1.427	1.434	1.438	1.443	1.431	1.447	1.469	1.452	1.449	1.477	1.488	1.483	1.491	1.482	1.495	1.506	1.514	1.513	1.52	1.522	1.526	1.529	1.546	1.551	1.573	1.56	1.583	1.584	1.581	1.593	1.606	1.609	1.592	1.588	1.607	1.596	1.631	1.624	1.63	1.626	1.624
0	NaN	NaN	NaN	NaN	NaN	NaN	NaN	NaN	NaN	NaN	NaN	NaN	NaN	NaN	NaN	NaN	NaN	NaN	NaN	NaN	NaN	NaN	NaN	NaN	NaN	NaN	NaN	NaN	NaN	NaN	NaN	NaN	NaN	NaN	NaN	NaN	NaN	NaN	NaN	NaN	NaN	NaN	NaN	NaN	NaN	NaN	NaN	NaN	NaN
146	1.42	1.398	1.388	1.4	1.387	1.394	1.401	1.389	1.44	1.413	1.432	1.426	1.432	1.47	1.483	1.474	1.49	1.502	1.512	1.521	1.513	1.526	1.543	1.561	1.581	1.579	1.604	1.618	1.622	1.638	1.646	1.657	1.657	1.684	1.712	1.718	1.7	1.731	1.744	1.764	1.77	1.767	1.808	1.846	1.946	1.98	2.092	2.125	2.168
0	1.504	1.588	1.434	1.466	1.462	1.437	1.446	1.529	1.448	1.496	1.516	1.504	1.501	1.525	1.529	1.535	1.542	1.585	1.557	1.576	1.572	1.587	1.61	1.616	1.623	1.597	1.643	1.605	1.667	1.636	1.654	1.653	1.674	1.661	1.705	1.692	1.702	1.71	1.728	1.729	1.75	1.733	1.74	1.713	1.732	1.731	1.778	1.765	1.756
0	1.38	1.398	1.384	1.4	1.395	1.392	1.393	1.406	1.393	1.389	1.394	1.392	1.384	1.398	1.413	1.403	1.396	1.404	1.405	1.399	1.402	1.4	1.404	1.415	1.414	1.416	1.415	1.418	1.421	1.425	1.441	1.433	1.452	1.458	1.481	1.487	1.481	1.503	1.527	1.553	1.566	1.61	1.683	1.707	1.815	1.864	1.99	2.071	2.148
0	1.446	1.418	NaN	NaN	NaN	NaN	NaN	NaN	NaN	NaN	NaN	NaN	NaN	NaN	NaN	NaN	NaN	NaN	NaN	NaN	NaN	NaN	NaN	NaN	NaN	NaN	NaN	NaN	NaN	NaN	NaN	NaN	NaN	NaN	NaN	NaN	NaN	NaN	NaN	NaN	NaN	NaN	NaN	NaN	NaN	NaN	NaN	NaN	NaN
147	1.442	1.429	1.402	1.431	1.413	1.429	1.421	1.468	1.416	1.448	1.438	1.467	1.445	1.483	1.478	1.481	1.462	1.491	1.499	1.498	1.514	1.513	1.519	1.546	1.566	1.557	1.573	1.58	1.608	1.587	1.614	1.597	1.632	1.645	1.654	1.675	1.663	1.699	1.715	1.708	1.715	1.713	1.755	1.755	1.817	1.845	1.899	1.924	1.937
148	1.431	1.418	1.4	1.428	1.415	1.414	1.409	1.445	1.406	1.434	1.424	1.445	1.435	1.457	1.469	1.463	1.465	1.476	1.493	1.494	1.508	1.514	1.523	1.547	1.559	1.559	1.586	1.605	1.631	1.603	1.631	1.629	1.652	1.671	1.7	1.698	1.713	1.739	1.761	1.774	1.802	1.882	1.993	2.048	2.189	2.212	2.262	2.274	2.265
0	1.444	1.418	1.41	1.432	1.425	1.43	1.429	1.459	1.421	1.429	1.449	1.441	1.433	1.465	1.459	1.464	1.442	1.451	1.458	1.456	1.478	1.458	1.478	1.474	1.482	1.483	1.489	1.501	1.517	1.487	1.508	1.472	1.501	1.525	1.532	1.515	1.525	1.538	1.552	1.541	1.536	1.528	1.558	1.547	1.571	1.541	1.565	1.593	1.55
149	1.442	1.423	1.418	1.436	1.438	1.468	1.457	1.475	1.479	1.505	1.52	1.536	1.548	1.572	1.603	1.605	1.622	1.658	1.664	1.702	1.72	1.725	1.768	1.79	1.811	1.831	1.858	1.881	1.922	1.939	1.978	1.966	2.006	2.031	2.08	2.114	2.133	2.199	2.241	2.268	2.276	2.261	2.288	2.248	2.312	2.278	2.305	2.287	2.257
0	1.406	1.415	1.4	1.404	1.392	1.394	1.389	1.428	1.397	1.434	1.416	1.43	1.424	1.464	1.476	1.472	1.469	1.498	1.514	1.509	1.517	1.507	1.532	1.55	1.558	1.559	1.573	1.6	1.599	1.596	1.626	1.62	1.645	1.63	1.651	1.651	1.648	1.688	1.696	1.704	1.674	1.681	1.717	1.687	1.739	1.721	1.736	1.73	1.742
150	1.491	1.486	1.496	1.501	1.441	1.527	1.482	1.478	1.459	1.448	1.514	1.472	1.486	1.525	1.523	1.51	1.548	1.557	1.547	1.54	1.563	1.588	1.543	1.567	1.575	1.634	1.63	1.662	1.636	1.648	1.679	1.672	1.713	1.695	1.739	1.735	1.749	1.766	1.766	1.832	1.781	1.753	1.81	1.797	1.849	1.843	1.943	1.988	2.047
151	1.428	1.397	1.406	1.435	1.418	1.421	1.414	1.446	1.407	1.44	1.446	1.442	1.427	1.458	1.476	1.467	1.463	1.47	1.479	1.483	1.495	1.486	1.486	1.505	1.516	1.519	1.531	1.54	1.563	1.53	1.565	1.543	1.566	1.568	1.588	1.59	1.596	1.62	1.635	1.628	1.618	1.624	1.639	1.63	1.68	1.657	1.683	1.676	1.672
152	1.472	1.457	1.514	1.516	1.431	1.503	1.491	1.497	1.486	1.475	1.535	1.482	1.485	1.513	1.548	1.53	1.564	1.578	1.6	1.585	1.596	1.619	1.615	1.668	1.664	1.697	1.715	1.741	1.748	1.758	1.787	1.794	1.837	1.832	1.884	1.891	1.943	1.989	2.064	2.114	2.112	2.132	2.172	2.137	2.21	2.167	2.186	2.185	2.159
153	1.466	1.497	1.497	1.529	1.5	1.497	1.502	1.546	1.531	1.59	1.543	1.573	1.595	1.624	1.64	1.604	1.658	1.618	1.725	1.673	1.684	1.672	1.733	1.718	1.725	1.763	1.813	1.818	1.828	1.76	1.803	1.802	1.844	1.84	1.919	1.913	1.944	2.029	2.078	2.14	2.131	2.21	2.259	2.21	2.266	2.252	2.278	2.261	2.257
154	1.406	1.43	1.35	1.388	1.389	1.407	1.396	1.369	1.424	1.415	1.43	1.431	1.435	1.458	1.511	1.502	1.5	1.526	1.56	1.563	1.587	1.589	1.615	1.643	1.67	1.665	1.717	1.732	1.735	1.842	1.969	2.063	2.188	2.268	2.365	2.365	2.347	2.383	2.392	2.397	2.391	2.342	2.384	2.317	2.389	2.31	2.401	2.376	2.378
155	1.401	1.415	1.396	1.414	1.4	1.403	1.4	1.433	1.402	1.423	1.422	1.424	1.418	1.45	1.469	1.465	1.463	1.501	1.5	1.501	1.503	1.508	1.523	1.532	1.555	1.562	1.566	1.603	1.611	1.61	1.631	1.628	1.664	1.667	1.701	1.696	1.7	1.727	1.748	1.76	1.775	1.797	1.83	1.887	2.006	2.023	2.095	2.107	2.128
0	1.423	1.42	1.422	1.408	1.408	1.41	1.425	1.433	1.409	1.433	1.44	1.429	1.435	1.469	1.466	1.472	1.459	1.485	1.497	1.493	1.517	1.503	1.517	1.528	1.557	1.543	1.55	1.576	1.598	1.575	1.605	1.606	1.649	1.641	1.673	1.671	1.661	1.703	1.731	1.727	1.714	1.727	1.768	1.757	1.818	1.836	1.895	1.895	1.939
156	1.558	1.521	1.541	1.502	1.529	1.514	1.493	1.541	1.469	1.57	1.559	1.581	1.569	1.625	1.65	1.591	1.649	1.73	1.745	1.719	1.726	1.769	1.805	1.803	1.83	1.803	1.856	1.873	1.933	1.963	2.018	2.027	2.086	2.071	2.132	2.156	2.152	2.175	2.218	NaN	NaN	NaN	NaN	NaN	NaN	NaN	NaN	NaN	NaN
157	1.542	1.532	1.544	1.561	1.536	1.505	1.518	1.583	1.49	1.621	1.579	1.602	1.584	1.646	1.695	1.672	1.691	1.709	1.748	1.704	1.748	1.732	1.799	1.757	1.828	1.777	1.808	1.883	1.915	1.937	2.005	2.028	2.102	2.104	2.173	2.191	2.195	2.214	2.251	2.238	2.234	2.215	2.257	2.211	2.261	2.238	2.263	2.266	2.246
158	1.385	1.509	1.438	1.449	1.476	1.445	1.441	1.453	1.461	1.494	1.489	1.487	1.506	1.514	1.558	1.525	1.549	1.581	1.58	1.591	1.584	1.599	1.605	1.623	1.628	1.654	1.654	1.691	1.671	1.702	1.703	1.711	1.738	1.728	1.78	1.757	1.759	1.801	1.791	1.817	1.796	1.794	1.85	1.866	1.966	1.998	2.075	2.138	2.148
159	1.43	1.416	1.408	1.44	1.443	1.438	1.444	1.471	1.445	1.456	1.47	1.462	1.469	1.481	1.509	1.52	1.5	1.529	1.531	1.539	1.559	1.537	1.55	1.571	1.582	1.577	1.589	1.593	1.608	1.608	1.609	1.609	1.624	1.627	1.669	1.653	1.645	1.673	1.67	1.68	1.67	1.678	1.693	1.678	1.718	1.711	1.744	1.721	1.712
160	1.418	1.516	1.478	1.464	1.501	1.459	1.45	1.492	1.453	1.511	1.52	1.525	1.497	1.547	1.556	1.549	1.568	1.611	1.603	1.615	1.614	1.631	1.624	1.663	1.665	1.698	1.699	1.738	1.734	1.778	1.784	1.773	1.844	1.833	1.841	1.861	1.87	1.944	2.035	2.12	2.16	2.191	2.246	2.237	2.284	2.251	2.264	2.259	2.236
161	1.455	1.445	1.429	1.454	1.466	1.467	1.469	1.481	1.474	1.498	1.493	1.539	1.527	1.561	1.578	1.57	1.582	1.619	1.598	1.628	1.659	1.65	1.672	1.671	1.688	1.697	1.713	1.711	1.746	1.732	1.76	1.753	1.778	1.801	1.837	1.833	1.813	1.835	1.86	1.863	1.886	1.867	1.894	1.876	1.947	1.934	1.95	1.987	2.033
162	1.424	1.463	1.354	1.425	1.436	1.448	1.412	1.409	1.456	1.411	1.448	1.438	1.451	1.45	1.508	1.513	1.502	1.518	1.536	1.553	1.539	1.545	1.575	1.581	1.62	1.645	1.637	1.683	1.676	1.702	1.717	1.727	1.764	1.86	1.983	2.101	2.182	2.28	2.305	2.353	2.361	2.312	2.368	2.315	2.39	2.346	2.374	2.357	2.335
163	1.562	1.531	1.521	1.523	1.474	1.546	1.526	1.574	1.515	1.56	1.56	1.557	1.527	1.562	1.573	1.603	1.607	1.603	1.65	1.663	1.611	1.625	1.628	1.663	1.669	1.652	1.705	1.699	1.719	1.717	1.72	1.722	1.751	1.757	1.774	1.782	1.789	1.775	1.84	1.848	1.814	1.805	1.857	1.806	1.865	1.849	1.849	1.852	1.871
0	1.431	1.423	1.413	1.414	1.417	1.414	1.429	1.428	1.421	1.433	1.432	1.45	1.443	1.466	1.482	1.471	1.476	1.505	1.49	1.492	1.518	1.5	1.532	1.527	1.54	1.541	1.55	1.558	1.57	1.565	1.593	1.569	1.583	1.594	1.623	1.624	1.61	1.624	1.638	1.646	1.644	1.635	1.665	1.655	1.7	1.69	1.708	1.7	1.693
164	1.439	1.429	1.42	1.431	1.444	1.421	1.446	1.466	1.412	1.459	1.444	1.45	1.452	1.488	1.486	1.484	1.506	1.509	1.541	1.536	1.56	1.556	1.563	1.594	1.624	1.634	1.655	1.711	1.76	1.789	1.842	1.876	1.948	1.981	2.066	2.108	2.133	2.185	2.214	2.227	2.156	2.171	NaN	NaN	NaN	NaN	NaN	NaN	NaN
165	1.454	1.427	1.428	1.444	1.446	1.446	1.452	1.464	1.441	1.448	1.478	1.455	1.452	1.487	1.502	1.504	1.511	1.525	1.548	1.523	1.55	1.542	1.55	1.574	1.582	1.583	1.577	1.602	1.623	1.62	1.638	1.627	1.635	1.647	1.685	1.686	1.662	1.688	1.696	1.719	1.705	1.716	1.717	1.694	1.769	1.748	1.756	1.739	1.741
166	1.476	1.448	1.448	1.474	1.447	1.465	1.457	1.476	1.457	1.451	1.454	1.469	1.474	1.463	1.505	1.506	1.492	1.504	1.528	1.527	1.517	1.509	1.534	1.532	1.537	1.523	1.544	1.544	1.548	1.554	1.563	1.56	1.59	1.575	1.602	1.582	1.593	1.608	1.62	1.628	1.628	1.641	1.646	1.631	1.694	1.679	1.692	1.665	1.681
167	1.478	1.452	1.46	1.477	1.475	1.478	1.479	1.469	1.486	1.485	1.493	1.495	1.503	1.524	1.541	1.556	1.548	1.591	1.567	1.584	1.61	1.606	1.637	1.64	1.647	1.651	1.672	1.672	1.698	1.706	1.721	1.727	1.753	1.76	1.794	1.795	1.781	1.817	1.83	1.823	1.849	1.837	1.84	1.847	1.922	1.904	1.927	1.903	1.938
168	1.386	1.502	1.421	1.435	1.452	1.416	1.441	1.439	1.435	1.453	1.46	1.459	1.48	1.495	1.517	1.517	1.551	1.57	1.579	1.595	1.608	1.616	1.636	1.666	1.676	1.704	1.72	1.756	1.78	1.791	1.819	1.805	1.865	1.867	1.913	1.898	1.908	1.951	1.994	2.056	2.085	2.123	2.184	2.186	2.272	2.26	2.298	2.283	2.264
0	1.442	1.434	1.419	1.432	1.423	1.425	1.439	1.447	1.42	1.47	1.457	1.476	1.478	1.491	1.539	1.553	1.55	1.589	1.625	1.653	1.67	1.688	1.738	1.761	1.821	1.836	NaN	NaN	NaN	NaN	NaN	NaN	NaN	NaN	NaN	NaN	NaN	NaN	NaN	NaN	NaN	NaN	NaN	NaN	NaN	NaN	NaN	NaN	NaN
169	1.459	1.458	1.434	1.451	1.473	1.464	1.47	1.503	1.479	1.523	1.535	1.569	1.584	1.606	1.638	1.661	1.7	1.745	1.795	1.833	1.922	2.011	2.111	2.215	2.245	2.291	2.304	2.325	2.321	2.331	2.374	2.322	2.361	2.364	2.368	2.367	2.356	2.374	2.378	2.379	2.357	2.342	2.382	2.306	2.353	2.401	2.391	2.369	2.363
170	1.49	1.453	1.465	1.469	1.469	1.452	1.503	1.461	1.478	1.499	1.524	1.528	1.541	1.534	1.588	1.583	1.58	1.61	1.611	1.602	1.65	1.653	1.666	1.671	1.689	1.691	1.704	1.719	1.754	1.738	1.788	1.771	1.791	1.826	1.86	1.886	1.895	1.95	2.007	2.054	2.088	2.103	2.181	2.175	2.267	2.267	2.297	2.27	2.274
171	1.46	1.422	1.422	1.438	1.441	1.437	1.448	1.463	1.442	1.466	1.454	1.468	1.468	1.484	1.507	1.509	1.493	1.506	1.522	1.534	1.536	1.527	1.537	1.554	1.57	1.567	1.567	1.602	1.613	1.595	1.629	1.631	1.653	1.646	1.691	1.67	1.674	1.698	1.729	1.726	1.731	1.764	1.835	1.885	1.957	1.922	1.985	1.933	2.006
172	1.401	1.43	1.389	1.421	1.402	1.454	1.418	1.44	1.419	1.415	1.443	1.423	1.431	1.443	1.488	1.465	1.483	1.504	1.513	1.507	1.519	1.518	1.532	1.544	1.552	1.573	1.565	1.569	1.585	1.598	1.602	1.593	1.615	1.618	1.641	1.631	1.63	1.666	1.652	1.68	1.66	1.667	1.692	1.663	1.711	1.683	1.72	1.709	1.707
173	1.443	1.548	1.47	1.481	1.5	1.451	1.498	1.521	1.485	1.559	1.571	1.58	1.647	1.653	1.704	1.747	1.809	1.948	2.079	2.16	2.196	2.273	2.334	2.352	2.368	2.365	2.358	2.363	2.35	2.351	2.393	2.364	2.386	2.376	2.376	2.376	2.358	2.387	2.395	2.366	2.35	2.361	2.412	2.34	2.381	2.403	2.389	2.359	2.371
0	1.403	NaN	NaN	NaN	NaN	NaN	NaN	NaN	NaN	NaN	NaN	NaN	NaN	NaN	NaN	NaN	NaN	NaN	NaN	NaN	NaN	NaN	NaN	NaN	NaN	NaN	NaN	NaN	NaN	NaN	NaN	NaN	NaN	NaN	NaN	NaN	NaN	NaN	NaN	NaN	NaN	NaN	NaN	NaN	NaN	NaN	NaN	NaN	NaN
174	1.433	1.416	1.402	1.408	1.423	1.414	1.433	1.416	1.42	1.438	1.45	1.444	1.462	1.473	1.499	1.503	1.504	1.542	1.541	1.541	1.575	1.575	1.583	1.6	1.615	1.617	1.644	1.648	1.676	1.671	1.705	1.688	1.706	1.732	1.756	1.767	1.745	1.78	1.791	1.784	1.804	1.794	1.834	1.844	1.917	1.94	1.993	2.028	2.049
0	1.433	1.405	1.451	1.417	1.382	1.415	1.406	1.409	1.413	1.424	1.428	1.4	1.402	1.409	1.445	1.426	1.444	1.462	1.47	1.463	1.464	1.476	1.482	1.51	1.5	1.518	1.513	1.523	1.544	1.543	1.563	1.557	1.577	1.577	1.607	1.595	1.592	1.612	1.617	1.645	1.643	1.649	1.643	1.637	1.682	1.669	1.705	1.694	1.694
175	1.436	1.409	1.433	1.444	1.437	1.425	1.445	1.46	1.453	1.448	1.468	1.448	1.453	1.489	1.49	1.503	1.477	1.499	1.528	1.547	1.541	1.529	1.547	1.556	1.559	1.573	1.574	1.596	1.604	1.613	1.62	1.613	1.637	1.639	1.684	1.67	1.661	1.692	1.7	1.691	1.708	1.703	1.706	1.689	1.776	1.753	1.773	1.758	1.775
176	1.445	1.476	1.44	1.458	1.47	1.474	1.468	1.508	1.493	1.551	1.535	1.556	1.584	1.596	1.645	1.684	1.721	1.729	1.752	1.75	1.882	1.964	2.036	2.133	2.204	2.25	2.271	2.319	2.327	2.317	2.341	2.28	2.331	2.331	2.356	2.332	2.306	2.345	2.327	2.34	2.29	2.298	2.325	2.277	2.344	2.305	2.339	2.306	2.3
177	1.423	1.44	1.418	1.426	1.44	1.433	1.43	1.459	1.419	1.457	1.447	1.467	1.479	1.492	1.542	1.546	1.579	1.611	1.643	1.665	1.691	1.718	1.757	1.818	1.859	1.888	1.938	2.048	2.106	2.148	2.203	2.232	2.269	2.273	2.307	2.306	2.286	2.324	2.316	2.33	2.287	2.276	2.331	2.279	2.314	2.286	2.324	2.305	2.296
178	1.555	1.488	1.537	1.529	1.504	1.503	1.524	1.522	1.541	1.507	1.531	1.517	1.501	1.5	1.516	1.548	1.512	1.527	1.532	1.536	1.527	1.549	1.55	1.541	1.541	1.557	1.551	1.575	1.568	1.578	1.594	1.575	1.599	1.605	1.618	1.61	1.605	1.631	1.627	1.656	1.673	1.658	1.685	1.642	1.705	1.71	1.731	1.706	1.724
179	1.471	1.455	1.476	1.477	1.479	1.474	1.5	1.485	1.504	1.496	1.514	1.544	1.539	1.547	1.604	1.603	1.603	1.648	1.658	1.663	1.705	1.702	1.722	1.747	1.737	1.773	1.792	1.812	1.851	1.853	1.885	1.885	1.925	1.939	1.989	1.989	1.99	2.014	2.048	2.046	2.073	2.087	2.148	2.147	2.245	2.25	2.293	2.265	2.261
0	1.481	1.434	1.499	1.438	1.393	1.428	1.418	1.43	1.439	1.463	1.461	1.432	1.429	1.435	1.473	1.457	1.471	1.492	1.495	1.506	1.502	1.498	1.504	1.544	1.536	1.535	1.53	1.535	1.57	1.547	1.572	1.565	1.591	1.595	1.619	1.604	1.603	1.626	1.63	1.654	1.646	1.646	1.663	1.645	1.69	1.687	1.709	1.71	1.697
180	1.412	1.436	1.406	1.422	1.417	1.479	1.444	1.452	1.441	1.428	1.463	1.459	1.456	1.467	1.509	1.503	1.525	1.546	1.533	1.549	1.557	1.568	1.588	1.594	1.609	1.628	1.634	1.646	1.654	1.667	1.69	1.674	1.707	1.709	1.737	1.731	1.74	1.767	1.761	1.801	1.783	1.777	1.81	1.788	1.833	1.818	1.852	1.847	1.832
181	1.406	1.525	1.409	1.438	1.454	1.415	1.44	1.434	1.427	1.438	1.457	1.453	1.456	1.455	1.473	1.472	1.5	1.51	1.511	1.532	1.524	1.532	1.534	1.551	1.564	1.579	1.576	1.601	1.62	1.627	1.637	1.623	1.674	1.678	1.705	1.687	1.691	1.718	1.729	1.73	1.729	1.739	1.733	1.723	1.782	1.754	1.812	1.789	1.781
182	1.45	1.564	1.439	1.481	1.499	1.452	1.496	1.488	1.48	1.548	1.562	1.577	1.611	1.638	1.662	1.699	1.797	1.814	1.901	2.002	2.107	2.187	2.262	2.338	2.37	2.323	2.292	2.299	2.321	2.292	2.288	2.268	2.31	2.297	2.283	2.3	2.305	2.334	2.314	2.327	2.339	2.331	NaN	NaN	NaN	NaN	NaN	NaN	NaN
0	1.514	1.61	2.036	1.754	1.549	2.023	1.512	NaN	NaN	NaN	NaN	NaN	NaN	NaN	NaN	NaN	NaN	NaN	NaN	NaN	NaN	NaN	NaN	NaN	NaN	NaN	NaN	NaN	NaN	NaN	NaN	NaN	NaN	NaN	NaN	NaN	NaN	NaN	NaN	NaN	NaN	NaN	NaN	NaN	NaN	NaN	NaN	NaN	NaN
183	1.397	1.458	1.356	1.42	1.422	1.433	1.403	1.432	1.443	1.429	1.457	1.442	1.462	1.459	1.521	1.512	1.521	1.559	1.586	1.59	1.607	1.6	1.644	1.654	1.678	1.7	1.72	1.782	1.832	1.883	1.957	1.986	2.067	2.11	2.205	2.223	2.231	2.238	2.269	2.299	2.293	2.28	2.309	2.266	2.32	2.283	2.307	2.301	2.279
184	1.493	1.474	1.472	1.496	1.476	1.471	1.487	1.493	1.507	1.499	1.524	1.51	1.522	1.544	1.557	1.578	1.556	1.574	1.606	1.6	1.628	1.623	1.638	1.644	1.639	1.667	1.664	1.68	1.69	1.678	1.702	1.691	1.727	1.712	1.744	1.757	1.734	1.763	1.769	1.783	1.77	1.761	1.779	1.772	1.839	1.822	1.842	1.824	1.828
185	1.469	1.445	1.479	1.495	1.468	1.467	1.513	1.507	1.528	1.524	1.579	1.632	1.695	1.711	1.82	1.865	1.989	2.194	2.313	2.355	2.417	2.445	2.434	2.421	2.425	2.465	2.429	2.413	2.434	2.443	2.464	2.451	2.454	2.484	2.488	2.483	2.425	2.492	2.487	2.498	2.5	2.464	2.515	2.464	2.566	2.465	2.47	2.39	2.394
0	1.441	1.539	1.437	1.455	1.477	1.443	1.465	1.463	1.457	1.475	1.5	1.499	1.495	1.523	1.541	1.543	1.578	1.596	1.604	1.637	1.631	1.662	1.663	1.682	1.716	1.708	1.708	1.754	1.789	1.78	NaN	NaN	NaN	NaN	NaN	NaN	NaN	NaN	NaN	NaN	NaN	NaN	NaN	NaN	NaN	NaN	NaN	NaN	NaN
186	1.472	1.554	1.469	1.454	1.494	1.457	1.486	1.484	1.451	1.496	1.497	1.511	1.493	1.507	1.514	1.541	1.551	1.55	1.6	1.609	1.622	1.625	1.647	1.696	1.719	1.749	1.761	1.803	1.856	1.857	1.923	1.986	2.116	2.174	2.302	2.337	2.34	2.369	2.375	2.395	NaN	NaN	NaN	NaN	NaN	NaN	NaN	NaN	NaN
0	1.571	1.544	1.396	1.439	1.519	1.445	1.502	1.466	1.561	1.491	1.577	1.658	1.692	1.694	1.798	1.837	1.799	1.941	2.141	2.26	2.437	2.409	2.615	NaN	NaN	NaN	NaN	NaN	NaN	NaN	NaN	NaN	NaN	NaN	NaN	NaN	NaN	NaN	NaN	NaN	NaN	NaN	NaN	NaN	NaN	NaN	NaN	NaN	NaN
187	1.471	1.554	1.464	1.511	1.484	1.467	1.459	1.468	1.468	1.474	1.497	1.494	1.492	1.504	1.527	1.525	1.569	1.58	1.591	1.633	1.614	1.634	1.636	1.711	1.725	1.748	1.772	1.834	1.902	1.943	1.986	1.843	2.095	2.207	2.162	2.191	1.964	2.208	2.02	1.983	1.973	2.102	2.118	2.197	2.271	2.295	2.293	2.306	2.308
0	1.464	1.501	1.437	1.464	1.446	1.45	1.462	1.463	1.456	1.485	1.47	1.504	1.496	1.541	1.567	1.575	1.587	1.618	1.639	1.667	1.672	1.7	1.721	1.772	1.866	1.919	1.995	2.079	NaN	NaN	NaN	NaN	NaN	NaN	NaN	NaN	NaN	NaN	NaN	NaN	NaN	NaN	NaN	NaN	NaN	NaN	NaN	NaN	NaN
0	1.466	1.551	1.475	1.491	1.511	1.462	1.5	1.478	1.462	1.493	1.504	1.489	1.446	1.493	1.507	1.483	1.499	1.535	1.532	1.561	1.55	1.568	1.567	1.608	1.63	1.64	1.637	1.725	1.74	1.903	1.922	1.952	NaN	NaN	NaN	NaN	NaN	NaN	NaN	NaN	NaN	NaN	NaN	NaN	NaN	NaN	NaN	NaN	NaN
188	1.513	1.488	1.503	1.523	1.494	1.507	1.519	1.525	1.495	1.539	1.544	1.56	1.601	1.577	1.615	1.617	1.629	1.673	1.671	1.666	1.718	1.712	1.729	1.746	1.753	1.753	1.801	1.797	1.861	1.847	1.918	1.873	1.942	1.963	2.007	2.029	2.066	2.153	2.21	2.243	2.262	2.279	2.287	2.255	2.323	2.297	2.3	2.299	2.29
189	1.406	1.45	1.375	1.426	1.416	1.439	1.413	1.447	1.44	1.439	1.448	1.446	1.455	1.463	1.507	1.501	1.502	1.535	1.555	1.568	1.579	1.578	1.602	1.586	1.629	1.638	1.65	1.666	1.684	1.683	1.709	1.696	1.721	1.731	1.76	1.76	1.765	1.785	1.8	1.818	1.807	1.831	1.844	1.854	1.933	1.929	2.01	2.045	2.073
190	1.479	1.477	1.442	1.469	1.468	1.464	1.47	1.464	1.444	1.467	1.46	1.473	1.455	1.508	1.518	1.52	1.527	1.556	1.595	1.618	1.631	1.658	1.715	1.756	1.818	1.891	1.964	2.052	2.156	2.203	2.263	2.269	2.286	2.293	2.32	2.307	2.282	2.316	2.318	2.323	2.308	2.322	2.346	2.287	2.342	2.33	2.339	2.311	2.316
191	1.419	1.526	1.444	1.452	1.455	1.444	1.445	1.476	1.435	1.472	1.496	1.492	1.501	1.524	1.523	1.554	1.578	1.588	1.608	1.624	1.626	1.629	1.634	1.64	1.688	1.665	1.663	1.714	1.732	1.732	1.76	1.754	1.777	1.798	1.817	1.79	1.851	1.849	1.98	1.974	2.161	2.203	2.216	2.217	2.341	2.305	2.313	2.304	2.289
192	1.515	1.509	1.512	1.506	1.49	1.518	1.515	1.511	1.525	1.533	1.557	1.566	1.564	1.619	1.616	1.62	1.622	1.661	1.706	1.703	1.717	1.733	1.759	1.745	1.784	1.81	1.805	1.835	1.881	1.857	1.913	1.866	1.934	1.922	2.004	2.066	2.119	2.234	2.293	2.291	2.316	2.281	2.31	2.289	2.337	2.317	2.318	2.312	2.31
193	1.505	1.501	1.502	1.509	1.511	1.522	1.519	1.534	1.539	1.577	1.596	1.62	1.644	1.692	1.72	1.742	1.765	1.824	1.866	1.881	1.907	1.925	1.97	1.967	2.016	2.03	2.051	2.077	2.168	2.197	2.273	2.264	2.333	2.307	2.337	2.264	2.34	2.344	2.361	2.343	2.321	2.304	2.332	2.271	2.353	2.326	2.35	2.327	2.341
194	1.453	1.568	1.504	1.489	1.47	1.469	1.49	1.462	1.471	1.49	1.486	1.522	1.493	1.529	1.547	1.542	1.553	1.594	1.592	1.649	1.648	1.664	1.683	1.718	1.759	1.767	1.78	1.833	1.852	1.84	1.916	1.889	1.94	1.983	2.065	2.121	2.155	2.216	2.295	2.339	2.312	2.332	2.315	2.266	2.366	2.353	2.359	2.297	2.32
0	1.42	1.415	1.409	1.417	1.415	1.422	1.436	1.443	1.451	1.45	1.465	1.479	1.487	1.505	1.521	1.523	1.536	1.55	1.571	1.574	1.585	1.582	1.6	1.614	1.629	1.653	1.646	1.665	1.683	1.69	1.717	1.701	1.751	1.748	1.796	1.773	1.781	1.812	1.811	1.845	1.839	1.834	1.85	1.836	1.89	1.894	1.905	1.907	1.91
0	1.424	1.407	1.413	1.416	1.408	1.42	1.418	1.435	1.425	1.423	1.42	1.449	1.439	1.464	1.473	1.469	1.477	1.485	1.507	1.502	1.513	1.508	1.531	1.539	1.55	1.559	1.565	1.582	1.605	1.598	1.621	1.607	1.636	1.647	1.671	1.665	1.667	1.701	1.695	1.716	1.728	1.711	1.727	1.72	1.776	1.777	1.799	1.782	1.794
195	1.444	1.455	1.442	1.457	1.426	1.432	1.438	1.458	1.43	1.452	1.459	1.458	1.456	1.487	1.486	1.499	1.502	1.518	1.535	1.538	1.553	1.548	1.556	1.573	1.595	1.596	1.604	1.618	1.638	1.647	1.668	1.655	1.691	1.697	1.728	1.728	1.724	1.745	1.774	1.792	1.781	1.786	1.806	1.784	1.845	1.834	1.862	1.85	1.851
196	1.445	1.416	1.43	1.409	1.432	1.452	1.44	1.456	1.458	1.469	1.465	1.495	1.518	1.563	1.594	1.612	1.642	1.685	1.707	1.747	1.76	1.792	1.815	1.869	1.952	2.025	2.088	2.181	2.263	2.304	2.338	2.311	2.334	2.346	2.355	2.339	2.335	2.343	2.334	2.35	2.323	2.309	2.32	2.285	2.348	2.327	2.353	2.334	2.316
0	1.439	1.435	1.422	1.441	1.422	1.421	1.402	1.425	1.419	1.402	1.411	1.394	1.408	1.407	1.458	1.432	1.42	1.45	1.444	1.47	1.466	1.471	1.485	1.458	1.494	1.492	1.5	1.498	1.525	1.501	1.549	1.513	1.534	1.548	1.569	1.558	1.56	1.554	1.563	1.606	1.592	1.597	1.601	1.59	1.64	1.611	1.645	1.629	NaN
197	1.478	1.48	1.497	1.475	1.49	1.514	1.486	1.548	1.528	1.544	1.553	1.592	1.587	1.621	1.616	1.636	1.669	1.671	1.697	1.705	1.74	1.745	1.751	1.782	1.822	1.924	1.986	2.093	2.184	2.199	2.272	2.273	2.31	2.3	2.349	2.303	2.328	2.325	2.339	2.342	2.329	2.319	2.359	2.303	2.365	2.355	2.359	2.331	2.324
0	1.337	1.427	1.417	1.482	1.362	1.46	1.436	1.493	1.444	1.436	1.446	1.48	1.431	1.487	1.512	1.485	1.526	1.538	1.506	1.57	1.544	1.578	1.579	1.572	1.588	1.625	1.596	1.625	1.661	1.638	1.687	1.652	1.716	1.691	1.771	1.755	1.765	1.776	1.768	1.8	NaN	NaN	NaN	NaN	NaN	NaN	NaN	NaN	NaN
198	1.424	1.429	1.415	1.429	1.415	1.409	1.418	1.424	1.412	1.411	1.412	1.415	1.415	1.416	1.458	1.433	1.424	1.451	1.443	1.456	1.455	1.44	1.46	1.465	1.467	1.47	1.467	1.473	1.484	1.48	1.506	1.486	1.491	1.494	1.515	1.515	1.494	1.518	1.523	1.533	1.527	1.521	1.531	1.509	1.563	1.546	1.559	1.563	1.552
0	1.438	1.441	1.435	1.438	1.428	1.434	1.424	1.438	1.417	1.418	1.427	1.434	1.417	1.437	1.458	1.445	1.445	1.461	1.458	1.477	1.468	1.477	1.48	1.492	1.506	1.503	1.513	1.521	1.536	1.535	1.544	1.529	1.561	1.562	1.575	1.58	1.565	1.583	1.585	1.593	1.594	1.588	1.6	1.58	1.632	1.627	1.659	1.622	1.618
199	1.429	1.446	1.406	1.436	1.419	1.419	1.424	1.414	1.431	1.433	1.423	1.426	1.436	1.439	1.504	1.469	1.485	1.503	1.504	1.509	1.498	1.524	1.521	1.545	1.545	1.536	1.555	1.548	1.565	1.564	1.601	1.577	1.601	1.601	1.599	1.611	1.596	1.629	1.616	1.657	1.632	1.643	1.645	1.615	1.662	1.674	1.666	1.668	1.66
200	1.451	1.434	1.436	1.421	1.429	1.45	1.442	1.473	1.473	1.494	1.494	1.544	1.576	1.635	1.693	1.734	1.819	1.912	1.988	2.045	2.159	2.211	2.287	2.33	2.366	2.375	2.365	2.389	2.388	2.369	2.388	2.346	2.367	2.362	2.388	2.378	2.36	2.375	2.389	2.389	2.367	2.355	2.383	2.339	2.393	2.382	2.401	2.385	2.382
0	1.422	1.434	1.436	1.442	1.447	1.451	1.454	1.474	1.456	1.467	1.472	1.477	1.464	1.483	1.501	1.497	1.487	1.523	1.537	1.523	1.55	1.534	1.561	1.578	1.605	1.626	1.613	1.643	1.682	1.666	1.706	1.685	1.734	1.742	1.799	1.804	1.859	1.973	2.075	2.158	2.202	2.203	2.25	2.217	2.276	2.255	2.284	2.261	2.235
0	NaN	NaN	NaN	NaN	NaN	NaN	NaN	NaN	NaN	NaN	NaN	NaN	NaN	NaN	NaN	NaN	NaN	NaN	NaN	NaN	NaN	NaN	NaN	NaN	NaN	NaN	NaN	NaN	NaN	NaN	NaN	NaN	NaN	NaN	NaN	NaN	NaN	NaN	NaN	NaN	NaN	NaN	NaN	NaN	NaN	NaN	NaN	NaN	NaN
201	1.467	1.483	1.47	1.472	1.449	1.461	1.468	1.495	1.508	1.498	1.542	1.562	1.552	1.606	1.635	1.676	1.677	1.74	1.764	1.805	1.823	1.822	1.885	1.912	1.98	1.984	2.016	2.068	2.106	2.128	2.189	2.167	2.215	2.247	2.274	2.27	2.256	2.256	2.271	2.278	2.262	2.258	2.28	2.242	2.294	2.278	2.31	2.282	2.266
0	1.442	1.472	1.466	1.456	1.442	1.469	1.474	1.5	1.517	1.507	1.557	1.597	1.561	1.658	1.679	1.743	1.761	1.829	1.85	1.91	1.979	1.972	2.069	2.112	2.174	2.196	2.219	2.217	2.228	2.203	2.209	2.142	2.06	1.639	1.664	1.622	1.628	1.641	1.648	1.687	1.669	1.678	1.705	1.682	1.754	1.746	1.786	1.911	1.945
0	NaN	NaN	NaN	NaN	NaN	NaN	NaN	NaN	NaN	NaN	NaN	NaN	NaN	NaN	NaN	NaN	NaN	NaN	NaN	NaN	NaN	NaN	NaN	NaN	NaN	NaN	NaN	NaN	NaN	NaN	NaN	NaN	NaN	NaN	NaN	NaN	NaN	NaN	NaN	NaN	NaN	NaN	NaN	NaN	NaN	NaN	NaN	NaN	NaN
0	1.415	1.427	1.405	1.453	1.411	1.396	1.431	1.41	1.431	1.453	1.423	1.429	1.447	1.455	1.522	1.468	1.462	1.501	1.493	1.504	1.501	1.507	1.515	1.528	1.544	1.528	1.533	1.524	1.557	1.561	1.592	1.554	1.584	1.584	1.61	1.597	1.585	1.626	1.61	1.641	1.631	1.633	1.624	1.613	1.676	1.676	1.668	1.677	1.66
202	1.417	1.421	1.419	1.407	1.406	1.405	1.398	1.42	1.416	1.396	1.41	1.419	1.413	1.44	1.429	1.437	1.45	1.476	1.489	1.478	1.489	1.496	1.508	1.518	1.526	1.545	1.55	1.57	1.597	1.587	1.612	1.607	1.645	1.646	1.689	1.676	1.695	1.74	1.714	1.746	1.755	1.751	1.756	1.758	1.816	1.859	1.926	1.961	1.98
0	1.472	1.44	1.431	1.456	1.432	1.43	1.426	1.462	1.429	1.45	1.462	1.45	1.455	1.472	1.485	1.47	1.47	1.502	1.525	1.536	1.546	1.542	1.572	1.579	1.612	1.609	1.581	1.625	1.634	1.634	1.684	1.666	1.718	1.69	1.767	1.74	1.775	1.804	1.793	1.808	1.847	1.904	2.004	2.023	2.157	2.172	2.238	2.228	2.226
203	1.434	1.442	1.413	1.438	1.413	1.426	1.435	1.441	1.432	1.43	1.421	1.456	1.429	1.472	1.48	1.472	1.483	1.515	1.533	1.525	1.559	1.544	1.573	1.596	1.617	1.625	1.641	1.66	1.669	1.683	1.705	1.689	1.734	1.743	1.774	1.757	1.781	1.803	1.816	1.897	1.924	1.975	2.047	2.077	2.195	2.23	NaN	NaN	NaN
0	1.408	1.405	1.402	1.405	1.408	1.42	1.406	1.432	1.417	1.424	1.426	1.445	1.435	1.461	1.469	1.464	1.474	1.499	1.506	1.507	1.528	1.523	1.539	1.552	1.559	1.57	1.579	1.59	1.608	1.601	1.626	1.609	1.633	1.651	1.685	1.674	1.681	1.714	NaN	NaN	NaN	NaN	NaN	NaN	NaN	NaN	NaN	NaN	NaN
0	1.426	1.431	1.421	1.426	1.419	1.426	1.423	1.454	1.442	1.446	1.457	1.476	1.486	1.506	1.528	1.529	1.543	1.58	1.6	1.6	1.611	1.606	1.638	1.661	1.679	1.691	1.692	1.722	1.741	1.732	1.782	1.786	1.878	1.93	2.019	2.071	2.123	2.147	2.023	1.797	1.787	1.783	1.748	1.782	1.841	1.858	1.881	1.818	1.826
204	1.469	1.457	1.458	1.438	1.456	1.47	1.458	1.491	1.487	1.484	1.492	1.509	1.528	1.555	1.588	1.581	1.597	1.637	1.637	1.648	1.658	1.659	1.677	1.694	1.698	1.729	1.728	1.735	1.757	1.761	1.788	1.754	1.807	1.801	1.823	1.814	1.835	1.845	1.833	1.871	1.858	1.882	1.863	1.84	1.919	1.925	1.931	1.939	1.913
205	1.428	1.44	1.425	1.424	1.424	1.444	1.421	1.462	1.441	1.447	1.43	1.463	1.45	1.484	1.47	1.487	1.49	1.526	1.532	1.517	1.527	1.54	1.553	1.568	1.576	1.611	1.622	1.627	1.645	1.646	1.674	1.647	1.698	1.705	1.734	1.734	1.744	1.784	1.782	1.799	1.82	1.842	1.839	1.829	1.954	1.97	2.038	2.061	2.095
206	1.414	1.413	1.407	1.425	1.429	1.428	1.449	1.476	1.463	1.495	1.521	1.544	1.568	1.629	1.662	1.681	1.72	1.779	1.813	1.869	1.908	1.941	2.004	2.068	2.135	2.176	2.195	2.247	2.262	2.258	2.273	2.234	2.223	2.233	2.262	2.243	2.235	2.255	2.253	2.268	2.268	2.247	2.274	2.24	2.309	2.28	2.28	2.278	2.263
207	1.43	1.432	1.413	1.417	1.416	1.431	1.423	1.449	1.445	1.44	1.432	1.444	1.446	1.479	1.48	1.476	1.506	1.522	1.524	1.532	1.545	1.545	1.553	1.568	1.585	1.597	1.598	1.631	1.637	1.639	1.663	1.645	1.694	1.695	1.716	1.709	1.727	1.737	1.752	1.804	1.87	1.941	2.05	2.081	2.203	2.237	2.263	2.265	2.277
208	1.414	1.421	1.412	1.415	1.419	1.422	1.418	1.45	1.433	1.447	1.455	1.456	1.462	1.483	1.497	1.486	1.502	1.523	1.537	1.543	1.554	1.555	1.573	1.583	1.598	1.614	1.606	1.634	1.636	1.633	1.671	1.648	1.68	1.69	1.725	1.718	1.715	1.758	1.75	1.782	1.758	1.766	1.796	1.772	1.841	1.84	1.856	1.85	1.868
0	1.404	1.42	1.402	1.444	1.426	1.442	1.449	1.473	1.447	1.484	1.502	1.538	1.56	1.611	1.647	1.654	1.693	1.757	1.797	1.809	1.862	1.89	1.919	1.958	2.065	1.982	2.044	2.074	2.127	2.106	2.152	2.113	2.168	2.173	2.244	2.193	2.174	2.23	2.222	2.244	2.206	2.243	2.186	2.169	2.258	2.277	2.238	2.185	2.272
0	1.406	1.401	1.364	1.418	1.395	1.389	1.408	1.435	1.411	1.425	1.439	1.427	1.514	1.448	1.457	1.452	1.444	1.467	1.456	1.474	1.488	1.467	1.489	1.498	1.514	1.52	1.507	1.506	1.524	1.534	1.559	1.543	1.629	1.565	1.578	1.57	1.58	1.669	1.76	NaN	NaN	NaN	NaN	NaN	NaN	NaN	NaN	NaN	NaN
209	1.473	1.482	1.472	1.481	1.488	1.487	1.487	1.513	1.501	1.51	1.496	1.509	1.53	1.551	1.537	1.526	1.553	1.585	1.579	1.592	1.588	1.583	1.604	1.614	1.62	1.637	1.629	1.659	1.673	1.659	1.692	1.671	1.692	1.693	1.742	1.737	1.723	1.764	1.733	1.78	1.759	1.761	1.778	1.751	1.797	1.827	1.824	1.823	1.811
210	1.472	1.476	1.469	1.465	1.462	1.483	1.48	1.52	1.545	1.564	1.611	1.647	1.679	1.776	1.881	1.916	1.997	2.059	2.131	2.174	2.218	2.228	2.258	2.263	2.283	2.278	2.272	2.278	2.288	2.268	2.29	2.259	2.287	2.272	2.299	2.289	2.28	2.279	2.297	2.309	2.292	2.294	2.299	2.275	2.327	2.317	2.357	2.309	2.312
0	1.481	1.464	1.474	1.485	1.468	1.486	1.49	1.521	1.49	1.491	1.485	1.498	1.504	1.509	1.517	1.513	1.527	1.568	1.555	1.542	1.576	1.544	1.574	1.57	1.584	1.592	1.597	1.612	1.619	1.598	1.615	1.595	1.635	1.628	1.684	1.657	1.656	1.671	1.673	1.684	1.663	1.667	1.67	1.662	1.706	1.708	1.724	1.727	1.716
211	1.451	1.46	1.445	1.44	1.456	1.455	1.459	1.489	1.481	1.482	1.497	1.486	1.487	1.524	1.541	1.53	1.541	1.586	1.58	1.582	1.589	1.583	1.602	1.629	1.622	1.65	1.652	1.665	1.675	1.668	1.711	1.679	1.708	1.726	1.747	1.742	1.745	1.764	1.788	1.809	1.801	1.812	1.811	1.797	1.859	1.858	1.887	1.869	1.882
212	1.411	1.408	1.412	1.42	1.413	1.426	1.421	1.451	1.433	1.448	1.455	1.449	1.466	1.489	1.499	1.501	1.508	1.544	1.551	1.554	1.566	1.562	1.589	1.602	1.623	1.618	1.623	1.644	1.658	1.643	1.688	1.666	1.697	1.704	1.735	1.734	1.722	1.747	1.749	1.783	1.759	1.766	1.786	1.753	1.818	1.81	1.828	1.823	1.822
213	1.489	1.472	1.451	1.455	1.475	1.489	1.515	1.513	1.515	1.531	1.602	1.61	1.637	1.701	1.792	1.827	1.89	1.967	2.021	2.089	2.115	2.169	2.218	2.253	2.273	2.276	2.263	2.287	2.29	2.272	2.297	2.255	2.288	2.286	2.302	2.298	2.288	2.291	2.307	2.331	2.304	2.305	2.328	2.288	2.328	2.32	2.35	2.323	2.291
214	1.398	1.413	1.404	1.416	1.404	1.413	1.404	1.428	1.415	1.415	1.422	1.416	1.402	1.439	1.448	1.452	1.461	1.491	1.504	1.525	1.544	1.546	1.59	1.618	1.647	1.668	1.694	1.73	1.759	1.776	1.81	1.828	1.919	1.982	2.096	2.163	2.208	2.26	2.289	2.329	2.318	2.308	2.334	2.296	2.371	2.342	2.368	2.349	2.33
215	1.414	1.429	1.425	1.416	1.429	1.424	1.413	1.454	1.441	1.44	1.446	1.445	1.444	1.465	1.482	1.471	1.477	1.508	1.514	1.514	1.523	1.519	1.534	1.532	1.562	1.567	1.562	1.597	1.6	1.594	1.624	1.595	1.635	1.632	1.67	1.648	1.66	1.7	1.686	1.702	1.69	1.702	1.697	1.682	1.752	1.742	1.763	1.758	1.758
0	1.447	1.471	1.363	1.469	1.474	1.449	1.483	1.496	1.465	1.493	1.506	1.504	1.616	1.528	1.55	1.549	1.535	1.584	1.605	1.63	1.657	1.675	1.696	1.74	1.786	1.779	1.793	1.786	1.834	1.878	1.97	1.67	1.766	1.729	1.759	NaN	NaN	NaN	NaN	NaN	NaN	NaN	NaN	NaN	NaN	NaN	NaN	NaN	NaN
216	1.555	1.616	1.54	1.593	1.528	1.53	1.601	1.541	1.596	1.572	1.612	1.623	1.78	1.712	1.724	1.624	1.669	1.676	1.751	1.749	1.795	1.792	1.846	1.793	1.861	1.809	1.813	1.884	1.839	1.878	1.963	1.902	2.006	1.978	2.043	2.13	2.153	2.239	2.245	2.242	2.236	2.214	2.224	2.17	2.211	2.161	2.254	2.205	2.237
217	1.51	1.543	1.524	1.54	1.475	1.528	1.572	1.579	1.595	1.539	1.619	1.631	1.826	1.671	1.703	1.631	1.607	1.658	1.723	1.68	1.729	1.685	1.733	1.719	1.759	1.763	1.74	1.684	1.759	1.75	1.806	1.846	1.968	1.849	1.848	1.862	1.779	1.983	1.888	1.981	2.021	2.065	2.079	2.121	2.251	2.25	2.215	2.208	2.201
218	1.526	1.538	1.497	1.511	1.528	1.542	1.514	1.524	1.546	1.571	1.525	1.541	1.542	1.584	1.613	1.607	1.64	1.631	1.647	1.668	1.652	1.668	1.664	1.707	1.719	1.761	1.75	1.743	1.741	1.762	1.818	1.76	1.77	1.789	1.828	1.831	1.82	1.841	1.848	1.882	1.881	1.917	1.934	1.883	1.928	1.923	1.99	1.945	1.957
0	1.421	1.41	1.42	1.437	1.422	1.443	1.413	1.46	1.451	1.448	1.439	1.45	1.448	1.453	1.474	1.463	1.455	1.502	1.495	1.479	1.486	1.477	1.493	1.512	1.524	1.51	1.509	1.536	1.548	1.521	1.539	1.523	1.539	1.559	1.579	1.567	1.553	1.581	1.569	1.585	1.583	1.582	1.583	1.561	1.607	1.596	1.612	1.606	1.607
0	NaN	NaN	NaN	NaN	NaN	NaN	NaN	NaN	NaN	NaN	NaN	NaN	NaN	NaN	NaN	NaN	NaN	NaN	NaN	NaN	NaN	NaN	NaN	NaN	NaN	NaN	NaN	NaN	NaN	NaN	NaN	NaN	NaN	NaN	NaN	NaN	NaN	NaN	NaN	NaN	NaN	NaN	NaN	NaN	NaN	NaN	NaN	NaN	NaN
219	1.55	1.562	1.513	1.567	1.507	1.565	1.567	1.623	1.57	1.626	1.683	1.709	1.69	1.799	1.842	1.892	1.904	2.02	2.047	2.142	2.201	2.208	2.25	2.268	2.319	2.28	2.278	2.292	2.294	2.268	2.289	2.265	2.275	2.282	2.316	2.286	2.279	2.29	2.299	2.336	2.3	2.294	2.331	2.298	2.363	2.352	2.348	2.306	2.31
220	1.536	1.489	1.472	1.511	1.498	1.486	1.548	1.56	1.538	1.584	1.551	1.609	1.644	1.586	1.736	1.636	1.598	1.662	1.657	1.683	1.775	1.687	1.82	1.738	1.853	1.751	1.762	1.832	1.814	1.837	1.762	1.919	1.93	1.949	1.956	1.936	1.894	2.075	1.958	1.987	2.016	2.038	2.089	2.084	2.189	2.218	2.246	2.263	2.21
221	1.471	1.475	1.471	1.484	1.443	1.438	1.475	1.505	1.46	1.505	1.491	1.477	1.605	1.492	1.502	1.474	1.464	1.476	1.491	1.496	1.531	1.47	1.517	1.512	1.512	1.484	1.482	1.465	1.48	1.506	1.496	1.501	1.616	1.52	1.526	1.529	1.5	1.588	1.542	1.575	1.554	1.567	1.58	1.565	1.601	1.585	1.625	1.576	1.603
222	1.409	1.414	1.4	1.423	1.415	1.411	1.415	1.437	1.424	1.441	1.439	1.435	1.428	1.46	1.485	1.484	1.485	1.508	1.5	1.528	1.539	1.536	1.568	1.583	1.593	1.608	1.615	1.63	1.649	1.662	1.673	1.686	1.709	1.716	1.745	1.754	1.751	1.784	1.814	1.957	2.016	2.074	2.152	2.182	2.292	2.278	2.318	2.31	2.289
0	NaN	NaN	NaN	NaN	NaN	NaN	NaN	NaN	NaN	NaN	NaN	NaN	NaN	NaN	NaN	NaN	NaN	NaN	NaN	NaN	NaN	NaN	NaN	NaN	NaN	NaN	NaN	NaN	NaN	NaN	NaN	NaN	NaN	NaN	NaN	NaN	NaN	NaN	NaN	NaN	NaN	NaN	NaN	NaN	NaN	NaN	NaN	NaN	NaN
223	1.409	1.391	1.363	1.404	1.372	1.39	1.401	1.416	1.406	1.409	1.447	1.411	1.482	1.433	1.46	1.445	1.44	1.476	1.465	1.47	1.502	1.478	1.51	1.515	1.536	1.537	1.54	1.549	1.559	1.56	1.592	1.584	1.647	1.602	1.635	1.639	1.619	1.66	1.667	1.685	1.695	1.695	1.698	1.662	1.724	1.724	1.75	1.744	1.729
224	1.456	1.472	1.478	1.479	1.442	1.441	1.48	1.533	1.46	1.457	1.531	1.497	1.736	1.493	1.483	1.491	1.445	1.473	1.467	1.497	1.524	1.455	1.501	1.5	1.523	1.505	1.486	1.459	1.48	1.531	1.482	1.501	1.705	1.532	1.518	1.534	1.464	1.62	1.596	1.609	1.61	1.614	1.619	1.599	1.662	1.607	1.655	1.647	1.653
225	1.465	1.476	1.373	1.477	1.454	1.449	1.481	1.507	1.455	1.495	1.532	1.522	1.671	1.543	1.567	1.581	1.556	1.601	1.611	1.652	1.691	1.693	1.728	1.798	1.832	1.866	1.89	1.917	2.042	2.112	2.197	2.225	2.333	2.293	2.333	2.3	2.272	2.341	2.317	2.339	2.279	2.289	2.285	2.259	2.337	2.309	2.325	2.294	2.284
226	1.548	1.537	1.553	1.532	1.544	1.546	1.525	1.57	1.561	1.581	1.593	1.583	1.574	1.585	1.605	1.587	1.683	1.658	1.68	1.718	1.711	1.678	1.76	1.768	1.758	1.801	1.813	1.816	1.818	1.853	1.895	1.902	1.979	1.988	2.074	2.093	2.13	2.204	2.175	2.194	2.187	2.176	2.237	2.172	2.237	2.232	2.301	2.243	2.211
227	1.405	1.396	1.376	1.413	1.377	1.384	1.407	1.429	1.402	1.416	1.455	1.441	1.519	1.454	1.474	1.473	1.472	1.507	1.512	1.528	1.569	1.55	1.58	1.595	1.625	1.634	1.627	1.647	1.657	1.67	1.692	1.695	1.778	1.722	1.754	1.761	1.732	1.8	1.809	1.853	1.896	1.955	2.051	2.08	2.194	2.198	2.245	2.236	2.227
228	1.459	1.536	1.515	1.542	1.517	1.502	1.556	1.572	1.514	1.591	1.593	1.571	1.66	1.663	1.629	1.66	1.602	1.696	1.661	1.671	1.81	1.701	1.735	1.775	1.849	1.792	1.799	1.845	1.835	1.916	1.96	2.002	2.106	2.103	2.178	2.163	2.154	NaN	NaN	NaN	NaN	NaN	NaN	NaN	NaN	NaN	NaN	NaN	NaN
229	1.523	1.515	1.477	1.508	1.532	1.518	1.544	1.556	1.536	1.552	1.563	1.566	1.547	1.589	1.623	1.642	1.628	1.668	1.635	1.714	1.714	1.694	1.708	1.752	1.771	1.765	1.771	1.782	1.85	1.854	1.815	1.841	1.891	1.884	1.956	1.925	1.929	1.973	1.982	2.031	2.012	1.988	2.03	2.028	2.08	2.059	2.091	2.116	2.138
0	1.515	1.611	1.518	1.542	1.538	1.57	1.498	1.61	1.545	1.532	1.573	1.543	1.51	1.575	1.528	1.554	1.57	1.593	1.586	1.55	1.587	1.584	1.58	1.578	1.635	1.633	1.599	1.616	1.583	1.594	1.627	1.593	1.602	1.624	1.657	1.645	1.613	1.667	1.607	1.681	1.656	1.676	1.627	1.671	1.668	1.654	1.636	1.714	1.651
230	1.475	1.547	1.504	1.559	1.531	1.515	1.533	1.506	1.546	1.592	1.509	1.525	1.541	1.528	1.554	1.494	1.528	1.57	1.632	1.599	1.551	1.577	1.56	1.608	1.6	1.653	1.599	1.661	1.654	1.596	1.659	1.581	1.655	1.617	1.649	1.634	1.613	1.616	1.639	1.673	1.676	1.669	1.683	1.66	1.693	1.676	1.737	1.689	1.717
231	1.429	1.437	1.427	1.444	1.436	1.434	1.43	1.445	1.445	1.449	1.444	1.435	1.433	1.449	1.46	1.456	1.453	1.474	1.477	1.471	1.489	1.463	1.488	1.494	1.501	1.497	1.494	1.52	1.524	1.498	1.533	1.497	1.524	1.528	1.547	1.536	1.524	1.555	1.54	1.561	1.555	1.551	1.558	1.526	1.576	1.57	1.577	1.576	1.573
232	1.392	1.408	1.4	1.411	1.394	1.4	1.424	1.449	1.414	1.45	1.477	1.499	1.586	1.538	1.562	1.576	1.589	1.633	1.674	1.71	1.758	1.756	1.813	1.85	1.898	1.913	1.94	1.97	2.008	2.025	2.063	2.076	2.153	2.138	2.167	2.182	2.175	2.225	2.235	2.287	2.254	2.257	2.271	2.233	2.304	2.261	2.294	2.253	2.245
233	1.543	1.523	1.523	1.529	1.506	1.5	1.541	1.57	1.53	1.566	1.579	1.561	1.548	1.588	1.653	1.629	1.635	1.667	1.672	1.721	1.723	1.714	1.792	1.823	1.859	1.825	1.869	1.872	1.907	1.939	1.913	1.953	2.02	1.984	2.08	2.024	2.054	2.134	2.175	2.238	2.226	2.242	2.284	2.257	2.291	2.29	2.312	2.272	2.25
234	1.565	1.544	1.508	1.512	1.536	1.589	1.588	1.652	1.616	1.671	1.718	1.794	1.774	1.897	2.007	1.989	2.069	2.1	2.131	2.157	2.162	2.069	2.112	2.11	2.129	2.145	2.174	2.168	2.176	2.159	2.174	2.183	2.157	2.178	2.222	2.201	2.202	2.206	NaN	NaN	NaN	NaN	NaN	NaN	NaN	NaN	NaN	NaN	NaN
235	1.451	1.409	1.426	1.445	1.362	1.421	1.439	1.438	1.427	1.429	1.453	1.422	1.463	1.444	1.456	1.458	1.458	1.48	1.468	1.473	1.499	1.471	1.511	1.511	1.526	1.515	1.502	1.565	1.575	1.501	1.595	1.577	1.575	1.577	1.615	1.623	1.624	1.6	1.59	1.609	1.653	1.651	1.666	1.623	1.672	1.679	1.669	1.692	1.669
0	1.405	1.426	1.404	1.432	1.381	1.409	1.442	1.447	1.419	NaN	NaN	NaN	NaN	NaN	NaN	NaN	NaN	NaN	NaN	NaN	NaN	NaN	NaN	NaN	NaN	NaN	NaN	NaN	NaN	NaN	NaN	NaN	NaN	NaN	NaN	NaN	NaN	NaN	NaN	NaN	NaN	NaN	NaN	NaN	NaN	NaN	NaN	NaN	NaN
0	1.399	1.44	1.419	1.422	1.407	1.406	1.45	1.477	1.386	1.437	1.479	1.48	1.637	1.472	1.424	1.452	1.408	1.427	1.439	NaN	NaN	NaN	NaN	NaN	NaN	NaN	NaN	NaN	NaN	NaN	NaN	NaN	NaN	NaN	NaN	NaN	NaN	NaN	NaN	NaN	NaN	NaN	NaN	NaN	NaN	NaN	NaN	NaN	NaN
0	1.432	1.439	1.423	1.437	1.426	1.444	1.441	1.468	1.46	1.435	1.461	1.439	1.438	1.451	1.481	1.453	1.457	1.495	1.494	1.494	1.507	1.482	1.488	1.527	1.521	1.539	1.529	1.535	1.546	1.53	1.575	1.552	1.568	1.567	1.584	1.578	1.576	1.581	1.609	1.619	1.606	1.626	1.608	NaN	NaN	NaN	NaN	NaN	NaN
236	1.507	1.499	1.514	1.504	1.525	1.509	1.535	1.574	1.525	1.539	1.578	1.566	1.584	1.609	1.673	1.681	1.659	1.719	1.72	1.771	1.804	1.813	1.886	1.908	1.931	1.964	2.034	2.124	2.199	2.247	2.28	2.288	2.292	2.294	2.315	2.31	2.279	2.313	2.302	2.327	2.322	2.3	2.322	2.291	2.362	2.35	2.378	2.322	2.321
237	1.406	1.423	1.414	1.417	1.411	1.401	1.433	1.463	1.416	1.432	1.442	1.432	1.461	1.441	1.451	1.444	1.434	1.448	1.451	1.446	1.459	1.438	1.459	1.465	1.477	1.459	1.455	1.462	1.458	1.461	1.46	1.454	1.484	1.459	1.473	1.475	1.452	1.498	1.532	1.553	1.544	1.55	1.546	1.528	1.531	1.515	1.541	1.52	1.532
238	1.412	1.416	1.409	1.428	1.397	1.391	1.423	1.45	1.405	1.426	1.422	1.411	1.441	1.413	1.427	1.406	1.393	1.401	1.423	1.411	1.421	1.381	1.424	1.41	1.428	1.407	1.393	1.401	1.406	1.409	1.416	1.4	1.446	1.411	1.427	1.421	1.389	1.45	1.434	1.438	1.427	1.421	1.443	1.414	1.455	1.439	1.476	1.444	1.455
239	1.431	1.435	1.414	1.449	1.429	1.433	1.454	1.48	1.472	1.519	1.515	1.522	1.518	1.56	1.603	1.596	1.605	1.646	1.675	1.677	1.72	1.697	1.779	1.811	1.894	1.963	2.021	2.104	2.168	2.193	2.214	2.223	2.254	2.269	2.244	2.228	2.216	2.237	2.233	2.253	2.196	2.233	2.261	2.195	2.289	2.24	2.299	2.277	2.239
0	1.378	1.424	1.416	1.42	1.399	1.381	1.425	1.442	1.391	1.411	1.484	NaN	NaN	NaN	NaN	NaN	NaN	NaN	NaN	NaN	NaN	NaN	NaN	NaN	NaN	NaN	NaN	NaN	NaN	NaN	NaN	NaN	NaN	NaN	NaN	NaN	NaN	NaN	NaN	NaN	NaN	NaN	NaN	NaN	NaN	NaN	NaN	NaN	NaN
240	1.427	1.404	1.425	1.416	1.377	1.392	1.406	1.422	1.414	1.416	1.444	1.423	1.456	1.429	1.44	1.418	1.409	1.44	1.434	1.431	1.456	1.426	1.461	1.455	1.479	1.458	1.451	1.482	1.472	1.458	1.509	1.49	1.529	1.491	1.532	1.537	1.523	1.531	1.535	1.546	1.558	1.561	1.57	1.537	1.584	1.582	1.612	1.6	1.577
241	1.402	1.419	1.415	1.435	1.412	1.41	1.445	1.477	1.408	1.434	1.474	1.455	1.613	1.476	1.452	1.463	1.441	1.468	1.461	1.468	1.517	1.471	1.49	1.508	1.525	1.522	1.499	1.503	1.493	1.538	1.522	1.528	1.676	1.543	1.553	1.552	1.507	1.631	1.621	1.651	1.636	1.63	1.648	1.633	1.702	1.666	1.71	1.685	1.697
242	1.518	1.504	1.5	1.5	1.513	1.523	1.534	1.545	1.514	1.502	1.535	1.547	1.568	1.592	1.606	1.633	1.627	1.691	1.684	1.726	1.75	1.748	1.787	1.822	1.844	1.878	1.908	1.931	1.961	1.991	1.999	2.053	2.114	2.171	2.248	2.277	2.259	2.297	2.299	2.305	2.307	2.257	2.292	2.263	2.304	2.294	2.326	2.294	2.302
243	1.396	1.405	1.391	1.395	1.402	1.39	1.398	1.411	1.411	1.41	1.414	1.401	1.41	1.422	1.456	1.433	1.439	1.471	1.476	1.479	1.493	1.501	1.519	1.542	1.556	1.577	1.582	1.606	1.618	1.623	1.683	1.658	1.706	1.737	1.848	1.914	1.997	2.097	2.174	2.221	2.189	2.157	2.141	2.155	2.211	2.209	2.245	2.201	2.196
0	1.411	1.414	1.401	1.402	1.402	1.402	1.416	1.434	1.431	1.431	1.446	1.437	1.432	1.45	1.482	1.483	1.476	1.515	1.519	1.533	1.551	1.557	1.573	1.586	1.609	1.629	1.633	1.655	1.663	1.667	1.71	1.693	1.737	1.737	1.774	1.771	1.765	1.797	1.846	1.928	1.999	2.116	2.188	2.147	1.814	1.721	1.749	1.729	1.72
0	1.417	1.41	1.406	1.414	1.421	1.41	1.431	1.435	1.423	1.432	1.429	1.42	1.42	1.427	1.451	1.42	1.434	1.453	1.457	1.448	1.455	1.441	1.445	1.459	1.472	1.466	1.467	1.478	1.484	1.474	1.493	1.475	1.498	1.504	1.519	1.515	1.507	1.521	1.531	1.545	1.533	1.546	1.546	1.527	1.56	1.549	1.572	1.577	1.575
244	1.392	1.41	1.392	1.399	1.408	1.394	1.402	1.434	1.426	1.427	1.446	1.437	1.449	1.483	1.514	1.511	1.524	1.569	1.577	1.605	1.629	1.64	1.681	1.719	1.754	1.788	1.82	1.894	1.968	2.018	2.115	2.16	2.23	2.26	2.303	2.298	2.278	2.273	2.291	2.289	2.236	2.247	2.247	2.233	2.256	2.264	2.313	2.295	2.286
245	1.435	1.448	1.421	1.446	1.438	1.438	1.46	1.492	1.459	1.497	1.483	1.494	1.506	1.525	1.583	1.577	1.583	1.618	1.661	1.671	1.698	1.682	1.775	1.79	1.817	1.806	1.826	1.86	1.948	2.012	2.087	2.134	2.188	2.218	2.27	2.273	2.233	2.27	2.268	2.284	2.272	2.239	2.282	2.237	2.302	2.27	2.3	2.292	2.273
246	1.438	1.412	1.401	1.427	1.419	1.425	1.426	1.452	1.465	1.462	1.484	1.483	1.493	1.528	1.546	1.55	1.561	1.616	1.635	1.641	1.651	1.69	1.691	1.741	1.761	1.763	1.785	1.808	1.843	1.873	1.978	2.017	2.11	2.189	2.264	NaN	NaN	NaN	NaN	NaN	NaN	NaN	NaN	NaN	NaN	NaN	NaN	NaN	NaN
247	1.409	1.431	1.416	1.436	1.422	1.414	1.443	1.469	1.412	1.437	1.444	1.437	1.542	1.464	1.445	1.452	1.439	1.444	1.446	1.453	1.487	1.444	1.465	1.481	1.497	1.495	1.472	1.475	1.474	1.51	1.489	1.502	1.599	1.502	1.523	1.522	1.489	1.574	1.556	1.599	1.576	1.573	1.595	1.573	1.636	1.598	1.635	1.62	1.623
248	1.434	1.445	1.429	1.44	1.43	1.451	1.455	1.496	1.49	1.523	1.564	1.564	1.571	1.659	1.674	1.707	1.734	1.794	1.815	1.836	1.867	1.895	1.903	1.961	1.976	2.011	2.006	2.053	2.081	2.066	2.114	2.101	2.168	2.212	2.288	2.31	2.3	2.346	2.326	2.342	2.301	2.339	2.332	2.295	2.354	2.325	2.377	2.338	2.325
249	1.406	1.412	1.4	1.42	1.413	1.415	1.423	1.437	1.43	1.433	1.448	1.446	1.444	1.456	1.48	1.478	1.48	1.512	1.515	1.51	1.53	1.527	1.542	1.564	1.584	1.59	1.608	1.612	1.63	1.625	1.653	1.635	1.659	1.684	1.689	1.697	1.684	1.718	1.721	1.738	1.758	1.762	1.761	1.74	1.795	1.79	1.817	1.807	1.809
250	1.415	1.404	1.414	1.43	1.421	1.423	1.432	1.433	1.41	1.417	1.434	1.422	1.401	1.422	1.444	1.423	1.42	1.445	1.453	1.452	1.455	1.443	1.456	1.466	1.487	1.476	1.493	1.499	1.504	1.504	1.539	1.528	1.553	1.574	1.603	1.618	1.714	1.747	1.79	1.799	1.817	1.819	1.876	1.881	2.046	1.927	2.017	2.126	2.103
251	1.41	1.41	1.395	1.408	1.399	1.406	1.422	1.439	1.437	1.439	1.437	1.455	1.45	1.471	1.509	1.496	1.498	1.535	1.547	1.54	1.562	1.545	1.581	1.598	1.604	1.636	1.633	1.657	1.67	1.668	1.707	1.678	1.713	1.717	1.734	1.747	1.744	1.744	1.773	1.786	1.783	1.807	1.828	1.868	1.989	2.064	2.168	2.203	2.218
252	1.43	1.491	1.451	1.534	1.475	1.451	1.484	1.544	1.505	1.564	1.568	1.565	1.568	1.632	1.635	1.682	1.751	1.771	1.764	1.752	1.786	1.821	1.848	1.886	1.928	1.943	1.98	2.084	2.157	2.231	2.28	2.315	2.335	2.287	NaN	NaN	NaN	NaN	NaN	NaN	NaN	NaN	NaN	NaN	NaN	NaN	NaN	NaN	NaN
0	NaN	NaN	NaN	NaN	NaN	NaN	NaN	NaN	NaN	NaN	NaN	NaN	NaN	NaN	NaN	NaN	NaN	NaN	NaN	NaN	NaN	NaN	NaN	NaN	NaN	NaN	NaN	NaN	NaN	NaN	NaN	NaN	NaN	NaN	NaN	NaN	NaN	NaN	NaN	NaN	NaN	NaN	NaN	NaN	NaN	NaN	NaN	NaN	NaN
253	1.378	1.385	1.365	1.389	1.376	1.375	1.402	1.416	1.4	1.41	1.426	1.411	1.478	1.443	1.453	1.46	1.451	1.47	1.469	1.478	1.516	1.484	1.497	1.535	1.538	1.544	1.526	1.555	1.56	1.569	1.594	1.586	1.655	1.609	1.629	1.632	1.603	1.661	1.668	1.707	1.686	1.691	1.713	1.699	1.756	1.726	1.778	1.934	2.018
0	1.424	1.411	1.418	1.43	1.418	1.424	1.439	1.454	1.46	1.458	1.469	1.454	1.476	1.497	1.53	1.511	1.523	1.551	1.554	1.566	1.583	1.579	1.604	1.611	1.625	1.638	1.643	1.655	1.661	1.667	1.7	1.694	1.707	1.727	1.742	1.749	1.736	1.771	1.77	1.796	1.796	NaN	NaN	NaN	NaN	NaN	NaN	NaN	NaN
254	1.495	1.475	1.505	1.495	1.497	1.485	1.512	1.551	1.586	1.594	1.57	1.585	1.629	1.701	1.74	1.738	1.81	1.845	1.886	1.891	2.018	2.072	2.176	2.234	2.301	2.252	2.274	2.327	2.313	2.331	2.322	2.304	2.354	2.34	2.329	2.404	2.32	2.348	2.359	2.371	2.362	2.361	2.375	2.306	2.386	2.326	2.39	2.361	2.325
255	1.432	1.454	1.449	1.475	1.454	1.421	1.483	1.494	1.448	1.477	1.479	1.479	1.52	1.49	1.508	1.522	1.539	1.567	1.589	1.591	1.644	1.622	1.656	1.688	1.726	1.734	1.713	1.739	1.767	1.784	1.78	1.815	1.864	1.827	1.841	1.87	1.851	1.917	1.957	2.015	2.031	2.059	2.127	2.14	2.2	2.219	2.248	2.226	2.238
0	1.385	1.385	1.367	1.405	1.395	1.383	1.411	1.423	1.392	1.414	1.429	1.417	1.499	1.453	1.457	1.47	1.454	1.48	1.485	1.496	1.526	1.509	1.537	1.559	1.577	1.579	1.565	1.569	1.582	1.594	1.61	1.599	1.692	1.637	1.648	1.663	1.639	1.691	1.692	1.743	1.717	1.714	1.735	1.724	1.784	1.754	NaN	NaN	NaN
256	1.41	1.408	1.406	1.419	1.422	1.415	1.428	1.443	1.442	1.445	1.456	1.466	1.484	1.504	1.541	1.521	1.537	1.58	1.574	1.586	1.616	1.617	1.634	1.652	1.673	1.676	1.685	1.71	1.726	1.708	1.749	1.737	1.755	1.773	1.811	1.81	1.815	1.895	1.964	2.029	2.086	2.127	2.222	2.204	2.293	2.283	2.283	2.193	2.238
257	1.411	1.404	1.399	1.417	1.42	1.415	1.435	1.457	1.451	1.467	1.503	1.504	1.51	1.555	1.584	1.59	1.609	1.641	1.652	1.658	1.69	1.695	1.73	1.764	1.767	1.794	1.79	1.817	1.841	1.846	1.855	1.874	1.893	2.142	2.202	2.097	2.126	2.24	NaN	NaN	NaN	NaN	NaN	NaN	NaN	NaN	NaN	NaN	NaN
258	1.409	1.429	1.403	1.427	1.419	1.407	1.465	1.47	1.428	1.467	1.48	1.482	1.543	1.517	1.55	1.562	1.564	1.59	1.603	1.635	1.684	1.661	1.707	1.76	1.765	1.789	1.798	1.806	1.838	1.854	1.88	1.895	1.97	1.982	2.046	2.077	2.126	2.157	2.222	2.286	2.277	2.288	2.311	2.282	2.355	2.327	2.337	2.303	2.299
259	1.41	1.406	1.397	1.422	1.406	1.398	1.414	1.443	1.418	1.446	1.435	1.441	1.435	1.46	1.501	1.504	1.513	1.538	1.564	1.576	1.622	1.618	1.672	1.697	1.721	1.741	1.754	1.803	1.828	1.902	1.985	2.027	2.115	2.158	2.225	2.247	2.244	2.256	2.27	2.275	2.261	2.248	2.274	2.234	2.276	2.262	2.277	2.251	2.25
260	1.407	1.401	1.404	1.431	1.415	1.426	1.449	1.468	1.483	1.498	1.527	1.518	1.537	1.593	1.628	1.652	1.659	1.714	1.742	1.75	1.787	1.824	1.934	2.015	2.102	2.198	2.232	2.295	2.34	2.315	2.341	2.327	NaN	NaN	NaN	NaN	NaN	NaN	NaN	NaN	NaN	NaN	NaN	NaN	NaN	NaN	NaN	NaN	NaN
261	1.409	1.409	1.405	1.418	1.41	1.417	1.427	1.445	1.433	1.445	1.458	1.463	1.454	1.488	1.526	1.503	1.53	1.549	1.574	1.562	1.59	1.592	1.624	1.65	1.661	1.679	1.677	1.712	1.721	1.739	1.764	1.768	1.767	1.805	1.831	1.846	1.83	1.882	1.893	1.923	1.911	1.946	1.944	1.937	1.986	1.998	2.04	2.06	2.093
0	1.421	1.407	1.405	1.416	1.418	1.412	1.419	1.435	1.425	1.42	1.432	1.425	1.426	1.447	1.469	1.457	1.467	1.491	1.502	1.504	1.523	1.514	1.539	1.554	1.538	1.531	1.529	1.552	1.562	1.564	1.58	1.562	1.593	1.613	1.616	1.623	NaN	NaN	NaN	NaN	NaN	NaN	NaN	NaN	NaN	NaN	NaN	NaN	NaN
0	NaN	NaN	NaN	NaN	NaN	NaN	NaN	NaN	NaN	NaN	NaN	NaN	NaN	NaN	NaN	NaN	NaN	NaN	NaN	NaN	NaN	NaN	NaN	NaN	NaN	NaN	NaN	NaN	NaN	NaN	NaN	NaN	NaN	NaN	NaN	NaN	NaN	NaN	NaN	NaN	NaN	NaN	NaN	NaN	NaN	NaN	NaN	NaN	NaN
262	1.417	1.413	1.407	1.411	1.405	1.407	1.428	1.439	1.418	1.441	1.451	1.437	1.443	1.477	1.48	1.5	1.506	1.538	1.541	1.546	1.569	1.58	1.6	1.625	1.662	1.676	1.69	1.706	1.74	1.741	1.781	1.79	1.806	1.829	1.858	1.892	1.868	1.944	1.968	2.034	2.076	2.12	2.2	2.201	2.292	2.301	2.322	2.301	2.292
263	1.402	1.399	1.364	1.399	1.39	1.383	1.403	1.41	1.397	1.404	1.413	1.415	1.44	1.441	1.461	1.481	1.48	1.504	1.517	1.538	1.574	1.572	1.607	1.646	1.665	1.694	1.712	1.748	1.788	1.822	1.928	1.965	2.063	2.12	2.195	2.208	2.211	2.238	2.259	2.274	2.256	2.233	2.244	2.187	2.278	2.243	NaN	NaN	NaN
264	1.452	1.468	1.458	1.435	1.439	1.45	1.481	1.493	1.47	1.52	1.525	1.523	1.537	1.581	1.585	1.575	1.61	1.611	1.638	1.649	1.678	1.679	1.727	1.74	1.76	1.772	1.771	1.808	1.796	1.816	1.861	1.849	1.885	1.933	2.018	2.074	2.121	2.231	2.278	2.281	2.311	2.311	2.337	2.289	2.363	2.355	2.36	2.323	2.302
0	1.407	1.405	1.383	1.401	1.405	1.395	1.411	1.445	1.456	1.513	1.546	1.56	1.619	1.666	1.736	1.775	1.834	1.978	2.065	2.162	2.23	2.273	2.296	2.274	2.319	NaN	NaN	NaN	NaN	NaN	NaN	NaN	NaN	NaN	NaN	NaN	NaN	NaN	NaN	NaN	NaN	NaN	NaN	NaN	NaN	NaN	NaN	NaN	NaN
265	1.439	1.408	1.414	1.411	1.421	1.422	1.442	1.457	1.455	1.454	1.472	1.465	1.48	1.501	1.535	1.522	1.544	1.571	1.584	1.585	1.609	1.613	1.633	1.637	1.675	1.672	1.693	1.718	1.739	1.73	1.77	1.764	1.787	1.824	1.843	1.849	1.85	1.892	1.906	1.941	1.937	1.95	1.987	1.97	2.083	2.094	2.148	2.171	2.181
0	1.446	1.459	1.442	1.456	1.449	NaN	NaN	NaN	NaN	NaN	NaN	NaN	NaN	NaN	NaN	NaN	NaN	NaN	NaN	NaN	NaN	NaN	NaN	NaN	NaN	NaN	NaN	NaN	NaN	NaN	NaN	NaN	NaN	NaN	NaN	NaN	NaN	NaN	NaN	NaN	NaN	NaN	NaN	NaN	NaN	NaN	NaN	NaN	NaN
266	1.405	1.409	1.393	1.415	1.406	1.398	1.419	1.422	1.415	1.43	1.427	1.428	1.419	1.432	1.456	1.456	1.449	1.48	1.492	1.479	1.496	1.485	1.507	1.521	1.534	1.536	1.535	1.542	1.554	1.551	1.562	1.572	1.576	1.574	1.604	1.608	1.582	1.626	1.609	1.612	1.62	1.609	1.639	1.595	1.662	1.649	1.668	1.653	1.645
267	1.409	1.395	1.386	1.397	1.419	1.395	1.411	1.451	1.448	1.477	1.508	1.509	1.546	1.579	1.622	1.661	1.665	1.729	1.762	1.796	1.856	1.951	2.051	2.152	2.256	2.254	2.362	2.323	2.325	2.297	NaN	NaN	NaN	NaN	NaN	NaN	NaN	NaN	NaN	NaN	NaN	NaN	NaN	NaN	NaN	NaN	NaN	NaN	NaN
268	1.398	1.39	1.373	1.414	1.406	1.386	1.419	1.422	1.411	1.427	1.434	1.436	1.47	1.495	1.486	1.507	1.517	1.536	1.533	1.564	1.61	1.606	1.636	1.678	1.69	1.715	1.716	1.746	1.771	1.781	1.819	1.819	1.946	1.908	2.04	2.105	2.161	2.236	2.268	2.319	2.307	2.279	2.311	2.284	2.33	2.312	2.332	2.317	2.314
269	1.401	1.394	1.361	1.384	1.4	1.389	1.41	1.434	1.401	1.418	1.443	1.438	1.454	1.492	1.509	1.526	1.54	1.58	1.586	1.634	1.67	1.692	1.731	1.789	1.83	1.908	1.979	2.09	2.164	2.208	2.285	NaN	NaN	NaN	NaN	NaN	NaN	NaN	NaN	NaN	NaN	NaN	NaN	NaN	NaN	NaN	NaN	NaN	NaN
270	1.406	1.406	1.403	1.408	1.406	1.395	1.415	1.433	1.418	1.431	1.441	1.437	1.436	1.464	1.481	1.488	1.492	1.539	1.547	1.539	1.571	1.58	1.605	1.629	1.649	1.661	1.673	1.697	1.721	1.729	1.796	1.825	1.936	2.05	2.166	2.236	2.242	2.264	2.293	2.271	2.269	2.261	2.287	2.23	2.307	2.276	2.31	2.284	2.279
271	1.441	1.434	1.425	1.447	1.434	1.43	1.434	1.453	1.429	1.427	1.428	1.43	1.411	1.418	1.438	1.418	1.427	1.432	1.424	1.431	1.425	1.429	1.441	1.429	1.441	1.438	1.443	1.442	1.439	1.431	1.449	1.446	1.443	1.453	1.457	1.454	1.434	1.46	1.451	1.469	1.466	1.451	1.461	1.428	1.484	1.465	1.469	1.456	1.458
272	1.421	1.413	1.418	1.444	1.419	1.426	1.426	1.437	1.413	1.428	1.441	1.413	1.407	1.416	1.439	1.434	1.432	1.437	1.427	1.435	1.446	1.425	1.435	1.438	1.433	1.436	1.435	1.445	1.444	1.44	1.461	1.445	1.46	1.447	1.463	1.455	1.454	1.459	1.476	1.489	1.477	1.463	1.474	1.438	1.503	1.473	1.503	1.47	1.478
0	1.813	7.911	NaN	NaN	NaN	NaN	NaN	NaN	NaN	NaN	NaN	NaN	NaN	NaN	NaN	NaN	NaN	NaN	NaN	NaN	NaN	NaN	NaN	NaN	NaN	NaN	NaN	NaN	NaN	NaN	NaN	NaN	NaN	NaN	NaN	NaN	NaN	NaN	NaN	NaN	NaN	NaN	NaN	NaN	NaN	NaN	NaN	NaN	NaN
273	1.454	1.451	1.438	1.461	1.461	1.45	1.464	1.483	1.449	1.453	1.473	1.484	1.469	1.486	1.521	1.528	1.519	1.527	1.562	1.578	1.591	1.614	1.655	1.694	1.72	1.747	1.736	1.809	1.829	1.857	1.968	2.054	2.135	2.175	2.272	2.272	2.289	2.288	2.332	2.32	2.306	2.338	2.342	2.292	2.359	2.323	2.329	2.338	2.271
274	1.4	1.404	1.394	1.428	1.412	1.404	1.41	1.428	1.438	1.442	1.461	1.461	1.473	1.505	1.532	1.54	1.558	1.583	1.595	1.598	1.629	1.641	1.668	1.689	1.723	1.732	1.751	1.776	1.802	1.806	1.874	1.928	2.002	2.071	2.158	2.181	2.197	2.223	2.242	2.246	2.241	2.236	2.247	2.209	2.275	2.244	2.269	2.262	2.248
0	1.4	1.397	1.389	1.408	1.398	1.392	1.4	1.422	1.417	1.416	1.43	1.426	1.435	1.459	1.487	1.487	1.485	1.525	1.534	1.541	1.564	1.567	1.609	1.639	1.656	1.672	1.685	1.721	1.732	1.751	1.78	1.775	1.807	1.824	1.854	1.867	1.873	1.906	1.945	1.997	2.016	2.049	2.119	2.12	2.195	2.199	2.23	2.216	2.21
275	1.401	1.396	1.403	1.404	1.433	1.426	1.447	1.515	1.539	1.621	1.695	1.778	1.915	2.073	2.184	2.24	2.271	2.296	2.309	2.305	2.303	2.287	2.302	2.297	2.34	2.256	2.276	2.301	2.272	2.277	2.304	2.278	2.272	2.267	2.3	2.28	2.265	2.276	2.278	2.291	2.271	2.271	2.297	2.244	2.298	2.269	2.299	2.289	2.255
276	1.52	1.499	1.503	1.508	1.512	1.493	1.498	1.532	1.533	1.536	1.554	1.546	1.565	1.593	1.602	1.603	1.635	1.656	1.655	1.661	1.672	1.694	1.706	1.732	1.728	1.749	1.751	1.781	1.797	1.807	1.787	1.805	1.791	1.835	1.838	1.838	1.796	1.863	1.862	1.909	1.875	1.894	1.901	1.861	1.871	1.912	1.923	1.922	1.939
277	1.409	1.402	1.393	1.418	1.41	1.42	1.421	1.456	1.436	1.455	1.483	1.482	1.498	1.532	1.547	1.574	1.57	1.604	1.632	1.638	1.669	1.678	1.724	1.736	1.747	1.783	1.805	1.831	1.931	2.017	2.122	2.163	2.214	2.227	2.285	2.28	2.252	2.255	2.266	2.276	2.263	2.248	2.281	2.226	2.295	2.281	2.308	2.296	2.268
278	1.404	1.413	1.417	1.422	1.4	1.401	1.415	1.443	1.413	1.436	1.433	1.44	1.425	1.451	1.468	1.468	1.471	1.492	1.491	1.497	1.496	1.506	1.515	1.555	1.566	1.568	1.56	1.575	1.584	1.592	1.615	1.616	1.63	1.641	1.666	1.686	1.654	1.694	1.704	1.749	1.758	1.859	2.002	2.105	2.225	2.223	2.268	2.241	2.229
0	1.745	1.869	1.842	1.885	2.035	1.723	NaN	NaN	NaN	NaN	NaN	NaN	NaN	NaN	NaN	NaN	NaN	NaN	NaN	NaN	NaN	NaN	NaN	NaN	NaN	NaN	NaN	NaN	NaN	NaN	NaN	NaN	NaN	NaN	NaN	NaN	NaN	NaN	NaN	NaN	NaN	NaN	NaN	NaN	NaN	NaN	NaN	NaN	NaN
279	1.398	1.399	1.395	1.403	1.43	1.419	1.45	1.512	1.539	1.613	1.664	1.751	1.895	2.058	2.182	2.233	2.26	2.276	2.253	2.218	2.191	2.155	2.19	2.197	2.215	2.219	2.2	2.226	2.233	2.219	2.266	2.23	2.244	2.224	2.252	2.261	2.22	2.248	2.228	2.254	2.215	2.203	2.23	2.201	2.246	2.227	2.239	2.241	2.225
280	1.49	1.505	1.486	1.521	1.525	1.517	1.515	1.53	1.537	1.547	1.564	1.556	1.559	1.622	1.626	1.636	1.648	1.672	1.677	1.679	1.674	1.701	1.723	1.755	1.779	1.767	1.777	1.787	1.826	1.831	1.83	1.841	1.802	1.832	1.886	1.885	1.839	1.886	1.879	1.938	1.92	1.894	1.946	1.905	1.941	1.956	1.979	1.964	1.946
281	1.447	1.447	1.433	1.431	1.426	1.442	1.468	1.47	1.451	1.444	1.473	1.477	1.46	1.487	1.512	1.547	1.532	1.563	1.571	1.571	1.597	1.586	1.601	1.636	1.661	1.661	1.663	1.691	1.698	1.701	1.736	1.721	1.748	1.742	1.786	1.788	1.785	1.814	1.802	1.829	1.848	1.853	1.867	1.822	1.918	1.887	1.901	1.91	1.931
0	1.43	1.423	1.423	1.444	1.439	1.42	1.42	1.451	1.419	1.436	1.435	1.422	1.403	1.414	1.443	1.412	1.422	1.432	1.435	1.431	1.422	1.441	1.433	1.431	1.437	1.425	1.438	1.437	1.426	1.422	1.441	1.435	1.438	1.442	1.45	1.446	1.439	1.461	1.454	1.473	1.46	1.452	1.462	1.438	1.487	1.47	1.494	1.462	1.466
282	1.41	1.4	1.385	1.414	1.407	1.402	1.411	1.44	1.427	1.429	1.462	1.462	1.46	1.5	1.526	1.533	1.546	1.588	1.595	1.602	1.62	1.633	1.661	1.685	1.695	1.719	1.725	1.768	1.852	1.973	2.099	2.168	2.232	2.246	2.288	2.283	2.265	2.272	2.286	2.294	2.277	2.273	2.302	2.253	2.302	2.268	2.292	2.27	2.261
283	1.437	1.428	1.422	1.432	1.432	1.419	1.447	1.479	1.437	1.449	1.477	1.444	1.454	1.5	1.508	1.532	1.504	1.536	1.537	1.56	1.559	1.569	1.578	1.605	1.597	1.616	1.628	1.637	1.62	1.632	1.656	1.646	1.653	1.651	1.686	1.686	1.7	1.681	1.697	1.721	1.706	1.716	1.737	1.696	1.77	1.762	1.771	1.754	1.743
284	1.44	1.418	1.428	1.435	1.437	1.412	1.408	1.424	1.419	1.425	1.439	1.431	1.428	1.442	1.476	1.472	1.489	1.482	1.499	1.506	1.529	1.524	1.545	1.565	1.56	1.594	1.605	1.617	1.626	1.634	1.665	1.653	1.679	1.697	1.722	1.727	1.727	1.759	1.771	1.812	1.783	1.82	1.836	1.813	1.86	1.896	1.906	1.895	1.93
285	1.414	1.413	1.399	1.409	1.397	1.404	1.419	1.447	1.433	1.447	1.461	1.475	1.495	1.545	1.583	1.611	1.632	1.67	1.711	1.762	1.805	1.851	1.935	2.02	2.087	2.154	2.193	2.24	2.25	2.252	2.262	2.241	2.251	2.242	2.275	2.258	2.244	2.252	2.271	2.275	2.257	2.252	2.275	2.241	2.292	2.282	2.309	2.293	2.302
286	1.417	1.417	1.4	1.425	1.424	1.406	1.414	1.448	1.438	1.453	1.467	1.457	1.466	1.494	1.506	1.511	1.505	1.538	1.544	1.564	1.581	1.565	1.586	1.61	1.623	1.622	1.622	1.643	1.649	1.663	1.686	1.676	1.708	1.719	1.732	1.734	1.743	1.76	1.778	1.792	1.783	1.784	1.819	1.796	1.859	1.844	1.873	1.872	1.869
0	1.447	1.439	1.414	1.441	1.425	1.407	1.416	1.46	1.435	1.471	1.516	1.516	1.495	1.546	1.554	1.581	1.563	1.626	1.666	1.711	1.731	1.708	1.732	1.774	1.783	1.787	1.798	1.86	1.832	1.905	1.921	NaN	NaN	NaN	NaN	NaN	NaN	NaN	NaN	NaN	NaN	NaN	NaN	NaN	NaN	NaN	NaN	NaN	NaN
287	1.405	1.405	1.394	1.423	1.41	1.403	1.41	1.432	1.416	1.423	1.449	1.462	1.457	1.49	1.516	1.514	1.507	1.547	1.55	1.557	1.574	1.579	1.607	1.623	1.64	1.656	1.659	1.667	1.694	1.696	1.713	1.72	1.728	1.745	1.772	1.766	1.773	1.782	1.795	1.832	1.841	1.906	2.038	2.104	2.234	2.247	2.294	2.285	2.262
288	1.422	1.409	1.418	1.413	1.404	1.422	1.411	1.427	1.435	1.427	1.436	1.435	1.426	1.452	1.468	1.471	1.466	1.469	1.493	1.484	1.499	1.48	1.495	1.503	1.507	1.524	1.533	1.526	1.549	1.536	1.566	1.55	1.559	1.582	1.593	1.597	1.586	1.613	1.607	1.644	1.626	1.64	1.654	1.627	1.668	1.675	1.7	1.692	1.702
289	1.516	1.528	1.531	1.545	1.533	1.562	1.559	1.573	1.531	1.549	1.572	1.566	1.58	1.636	1.611	1.622	1.634	1.683	1.642	1.68	1.679	1.679	1.714	1.714	1.744	1.744	1.757	1.766	1.764	1.793	1.805	1.796	1.809	1.81	1.841	1.848	1.817	1.835	1.846	1.875	1.87	1.89	1.889	1.851	1.887	1.913	1.91	1.901	1.885
290	1.535	1.523	1.506	1.555	1.557	1.553	1.541	1.545	1.549	1.577	1.554	1.574	1.584	1.595	1.65	1.655	1.64	1.699	1.69	1.686	1.712	1.706	1.741	1.762	1.758	1.769	1.789	1.791	1.829	1.82	1.813	1.824	1.835	1.823	1.86	1.861	1.874	1.883	1.895	1.933	1.917	1.921	1.934	1.898	1.952	1.951	1.942	1.942	1.938
0	1.444	1.469	1.461	NaN	NaN	NaN	NaN	NaN	NaN	NaN	NaN	NaN	NaN	NaN	NaN	NaN	NaN	NaN	NaN	NaN	NaN	NaN	NaN	NaN	NaN	NaN	NaN	NaN	NaN	NaN	NaN	NaN	NaN	NaN	NaN	NaN	NaN	NaN	NaN	NaN	NaN	NaN	NaN	NaN	NaN	NaN	NaN	NaN	NaN
291	1.436	1.446	1.453	1.438	1.46	1.441	1.444	1.465	1.465	1.471	1.484	1.475	1.461	1.481	1.513	1.503	1.505	1.5	1.532	1.538	1.538	1.533	1.557	1.558	1.564	1.58	1.574	1.585	1.6	1.602	1.574	1.581	1.581	1.603	1.62	1.609	1.603	1.626	1.64	1.643	1.632	1.622	1.644	1.618	1.655	1.645	1.661	1.643	1.669
292	1.46	1.446	1.456	1.475	1.457	1.443	1.456	1.472	1.452	1.449	1.459	1.46	1.449	1.463	1.485	1.458	1.485	1.5	1.507	1.494	1.503	1.522	1.504	1.511	1.543	1.522	1.528	1.553	1.546	1.532	1.541	1.552	1.56	1.553	1.585	1.565	1.556	1.59	1.597	1.608	1.596	1.585	1.593	1.568	1.614	1.606	1.61	1.615	1.607
0	1.47	1.424	1.433	1.455	1.445	1.46	1.464	1.47	1.456	1.454	1.468	1.462	1.455	1.469	1.496	1.466	1.476	1.501	1.503	1.498	1.533	1.511	1.511	1.526	1.557	1.527	1.545	1.562	1.569	1.556	1.576	1.59	1.626	1.609	1.641	1.636	1.619	1.659	1.665	1.676	1.652	1.663	1.674	1.638	1.71	1.677	1.694	1.699	1.707
293	1.439	1.423	1.418	1.436	1.421	1.406	1.416	1.46	1.431	1.426	1.459	1.46	1.446	1.49	1.507	1.527	1.502	1.534	1.565	1.572	1.593	1.582	1.596	1.621	1.641	1.648	1.646	1.661	1.674	1.68	1.716	1.685	1.717	1.738	1.748	1.75	1.753	1.771	1.782	1.794	1.799	1.776	1.821	1.78	1.834	1.835	1.843	1.846	1.842
0	1.607	1.594	1.607	1.596	1.653	1.628	1.593	1.638	1.686	1.632	1.683	1.672	1.705	1.715	1.722	1.73	1.731	1.738	1.767	1.785	1.768	1.774	1.809	1.824	1.787	1.867	1.868	1.854	1.882	1.884	1.859	1.909	1.879	1.879	1.926	1.926	1.908	1.906	1.936	1.98	2.016	2.023	1.97	1.942	2.021	2.003	2.025	1.948	1.99
0	1.431	1.435	1.41	1.424	1.425	1.453	1.44	1.437	1.424	1.445	1.439	1.445	1.406	1.45	1.471	1.438	1.453	1.477	1.462	1.459	1.468	1.48	1.48	1.497	1.526	1.498	1.507	1.535	1.528	1.509	1.53	1.553	1.561	1.561	1.582	1.575	1.57	1.588	1.594	1.61	1.595	1.613	1.611	1.593	1.624	1.629	1.638	1.634	1.622
294	1.433	1.467	1.445	1.438	1.445	1.45	1.446	1.466	1.463	1.464	1.481	1.481	1.465	1.496	1.514	1.504	1.502	1.534	1.541	1.532	1.553	1.541	1.561	1.555	1.554	1.601	1.597	1.587	1.612	1.622	1.618	1.597	1.612	1.643	1.658	1.625	1.64	1.665	1.66	1.683	1.688	1.666	1.683	1.675	1.717	1.716	1.745	1.701	1.745
295	1.422	1.437	1.398	1.435	1.441	1.406	1.434	1.462	1.47	1.479	1.499	1.51	1.503	1.569	1.599	1.604	1.588	1.639	1.653	1.692	1.714	1.718	1.717	1.762	1.784	1.79	1.791	1.85	1.843	1.863	1.891	1.877	1.907	1.935	1.965	2.018	2.047	2.099	2.165	2.206	2.207	2.194	2.248	2.19	2.252	2.227	2.267	2.272	2.279
296	1.403	1.412	1.406	1.42	1.409	1.413	1.423	1.438	1.425	1.44	1.456	1.448	1.461	1.483	1.496	1.488	1.498	1.536	1.536	1.543	1.564	1.552	1.571	1.565	1.608	1.594	1.607	1.612	1.63	1.62	1.633	1.644	1.659	1.667	1.687	1.679	1.676	1.716	1.743	1.807	1.854	1.9	2.016	2.07	2.211	2.222	2.271	2.276	2.264
0	1.598	1.612	1.659	1.615	1.607	1.611	1.593	1.612	1.65	1.64	1.646	1.64	1.635	1.687	1.712	1.723	1.718	1.699	1.736	1.759	1.744	1.701	1.778	1.744	1.735	1.802	1.772	1.757	1.808	1.819	1.767	1.791	1.77	1.796	1.807	1.751	1.786	1.791	1.79	1.842	1.821	1.835	1.804	1.807	1.837	1.872	1.866	1.81	1.873
297	1.426	1.459	1.434	1.46	1.435	1.451	1.459	1.459	1.464	1.478	1.52	1.544	1.513	1.555	1.601	1.603	1.613	1.678	1.698	1.726	1.77	1.809	1.858	1.893	1.925	1.968	2.009	2.087	2.117	2.16	2.223	2.231	2.268	2.278	2.303	2.283	2.272	2.286	2.297	2.291	2.363	2.313	2.35	2.289	2.372	2.349	2.385	2.365	2.342
298	1.402	1.405	1.408	1.412	1.408	1.407	1.404	1.433	1.434	1.433	1.445	1.445	1.444	1.475	1.508	1.5	1.497	1.532	1.554	1.559	1.567	1.574	1.605	1.623	1.638	1.647	1.66	1.683	1.684	1.704	1.718	1.708	1.727	1.746	1.767	1.768	1.785	1.805	1.827	1.841	1.827	1.839	1.871	1.833	1.914	1.897	1.925	1.918	1.938
299	1.41	1.467	1.438	1.459	1.447	1.459	1.459	1.466	1.473	1.481	1.53	1.572	1.543	1.582	1.63	1.635	1.677	1.725	1.754	1.788	1.832	1.878	1.936	1.965	1.98	2.035	2.101	2.177	2.23	2.246	2.283	2.27	2.284	2.284	2.303	2.291	2.272	2.269	2.27	2.281	2.257	2.261	2.264	2.225	2.303	2.275	2.309	2.295	2.277
300	1.41	1.413	1.415	1.418	1.407	1.421	1.433	1.468	1.483	1.528	1.593	1.668	1.857	2.056	2.167	2.213	2.246	2.289	2.297	2.289	2.3	2.292	2.302	2.295	2.293	2.285	2.288	2.296	2.276	2.235	2.285	2.272	2.285	2.294	2.314	2.272	2.281	2.295	2.298	2.303	2.297	2.294	2.292	2.263	2.333	2.308	2.334	2.312	2.309
301	1.447	1.427	1.415	1.437	1.432	1.433	1.442	1.443	1.437	1.424	1.454	1.473	1.464	1.493	1.5	1.508	1.516	1.55	1.57	1.589	1.604	1.609	1.662	1.679	1.697	1.713	1.725	1.767	1.792	1.813	1.89	1.938	2.032	2.092	2.186	2.216	2.225	2.249	2.278	2.289	2.278	2.289	2.309	2.264	2.295	2.3	2.308	2.295	2.279
302	1.4	1.411	1.411	1.409	1.406	1.413	1.421	1.437	1.457	1.45	1.459	1.479	1.484	1.522	1.554	1.55	1.58	1.587	1.622	1.655	1.689	1.683	1.741	1.765	1.854	1.943	2.037	2.166	2.227	2.301	2.33	2.309	2.33	2.34	2.347	2.336	2.303	2.288	2.324	2.293	2.295	2.294	2.316	2.261	2.311	2.314	2.341	2.307	2.307
303	1.434	1.434	1.409	1.44	1.438	1.46	1.434	1.451	1.423	1.431	1.447	1.448	1.411	1.463	1.455	1.441	1.452	1.462	1.472	1.469	1.467	1.478	1.482	1.491	1.508	1.497	1.503	1.529	1.506	1.497	1.516	1.544	1.542	1.543	1.552	1.566	1.545	1.589	1.593	1.58	1.564	1.589	1.577	1.565	1.604	1.592	1.627	1.594	1.617
304	1.421	1.416	1.41	1.408	1.418	1.429	1.419	1.434	1.439	1.451	1.467	1.478	1.496	1.519	1.555	1.548	1.564	1.592	1.621	1.644	1.666	1.677	1.72	1.747	1.787	1.896	1.995	2.113	2.223	2.269	2.298	2.298	2.312	2.291	2.327	2.324	2.32	2.308	2.322	2.347	2.319	2.287	2.319	2.3	2.323	2.303	2.333	2.316	NaN
305	1.425	1.415	1.414	1.423	1.419	1.412	1.429	1.439	1.436	1.43	1.447	1.458	1.458	1.497	1.497	1.506	1.52	1.546	1.559	1.578	1.583	1.591	1.629	1.637	1.647	1.663	1.683	1.693	1.722	1.744	1.767	1.762	1.793	1.791	1.833	1.836	1.84	1.866	1.881	1.918	1.908	1.917	1.942	1.907	1.978	1.97	1.987	1.961	1.977
306	1.441	1.44	1.429	1.446	1.421	1.432	1.424	1.463	1.443	1.434	1.451	1.453	1.448	1.478	1.501	1.505	1.51	1.55	1.564	1.584	1.608	1.597	1.642	1.672	1.697	1.706	1.746	1.762	1.767	1.787	1.821	1.808	1.827	1.841	1.967	2.023	2.073	2.136	2.21	2.269	2.264	2.278	2.299	2.273	2.328	2.304	2.355	2.276	2.294
307	1.414	1.423	1.42	1.435	1.44	1.434	1.437	1.436	1.431	1.449	1.464	1.491	1.484	1.532	1.541	1.543	1.553	1.601	1.608	1.632	1.647	1.675	1.709	1.746	1.758	1.79	1.835	1.94	2.064	2.151	2.239	2.246	2.294	2.287	2.323	2.314	2.292	2.305	2.307	2.323	2.329	2.31	2.317	2.27	2.357	2.337	2.364	2.363	2.316
308	1.411	1.422	1.405	1.413	1.406	1.412	1.414	1.435	1.427	1.442	1.459	1.466	1.473	1.51	1.549	1.548	1.562	1.611	1.63	1.649	1.683	1.706	1.722	1.75	1.79	1.796	1.83	1.862	1.926	1.97	2.045	2.076	2.159	2.203	2.271	2.309	2.296	2.314	2.327	2.334	2.323	2.324	2.326	2.302	2.357	2.316	2.315	2.32	2.322
309	1.413	1.412	1.404	1.412	1.411	1.414	1.401	1.429	1.433	1.429	1.434	1.432	1.43	1.46	1.497	1.489	1.478	1.505	1.515	1.521	1.525	1.525	1.551	1.571	1.572	1.579	1.59	1.601	1.605	1.621	1.633	1.613	1.625	1.642	1.675	1.665	1.673	1.688	1.699	1.71	1.699	1.697	1.732	1.693	1.761	1.741	1.78	1.758	1.762
310	1.428	1.43	1.417	1.438	1.417	1.455	1.469	1.519	1.568	1.722	1.904	2.022	2.113	2.2	2.24	2.232	2.223	2.254	2.23	2.212	2.133	2.185	2.188	2.188	2.22	2.213	2.222	2.237	2.206	2.179	2.232	2.175	2.216	2.187	2.21	2.218	2.21	2.229	2.238	2.241	2.234	2.237	2.228	2.235	2.269	2.238	2.245	2.231	2.213
311	1.481	1.452	1.407	1.463	1.448	1.43	1.452	1.467	1.484	1.458	1.484	1.503	1.487	1.541	1.563	1.579	1.564	1.61	1.641	1.645	1.666	1.67	1.7	1.758	1.773	1.792	1.818	1.872	1.941	2.019	2.09	2.133	2.196	2.221	2.269	2.291	2.278	2.293	2.333	2.325	2.319	2.296	2.336	2.299	2.341	2.319	2.328	2.335	2.296
312	1.404	1.394	1.407	1.412	1.409	1.427	1.422	1.453	1.434	1.457	1.476	1.48	1.506	1.539	1.582	1.596	1.596	1.643	1.678	1.692	1.705	1.736	1.771	1.815	1.827	1.857	1.903	1.919	1.958	1.969	2.021	2.031	2.092	2.148	2.195	2.233	2.269	2.303	2.329	2.362	2.33	2.302	2.366	2.305	2.407	2.385	2.407	2.368	2.345
313	1.583	1.605	1.643	1.561	1.613	1.605	1.619	1.626	1.637	1.628	1.638	1.711	1.637	1.68	1.776	1.761	1.767	1.726	1.832	1.84	1.818	1.823	1.867	1.914	1.875	1.939	1.957	1.939	1.976	1.996	1.934	1.946	1.987	1.985	2.052	2.041	2.092	2.098	2.136	2.148	2.15	2.153	2.201	2.152	2.217	2.186	2.212	2.195	2.187
314	1.421	1.423	1.397	1.409	1.419	1.412	1.416	1.447	1.45	1.449	1.468	1.496	1.503	1.513	1.556	1.564	1.58	1.594	1.608	1.628	1.635	1.645	1.68	1.707	1.702	1.728	1.732	1.767	1.805	1.852	1.949	1.997	2.093	2.166	2.244	2.278	2.298	2.294	2.319	2.342	2.325	2.309	2.336	2.28	2.333	2.311	2.345	2.325	2.326
315	1.419	1.418	1.418	1.435	1.421	1.423	1.43	1.449	1.441	1.442	1.455	1.462	1.455	1.476	1.496	1.49	1.483	1.507	1.522	1.523	1.532	1.528	1.55	1.571	1.584	1.59	1.605	1.626	1.656	1.662	1.695	1.689	1.727	1.744	1.786	1.794	1.804	1.835	1.85	1.906	1.904	1.909	1.947	1.915	2	1.997	2.048	2.078	2.12
316	1.457	1.488	1.387	1.462	1.463	1.42	1.436	1.461	1.467	1.45	1.488	1.507	1.468	1.534	1.575	1.577	1.572	1.617	1.618	1.664	1.668	1.677	1.702	1.754	1.78	1.778	1.799	1.87	1.923	2.024	2.095	2.151	2.217	2.273	2.327	2.326	2.347	2.333	2.343	2.369	2.357	2.342	2.387	2.319	2.369	2.377	2.363	2.4	2.318
317	1.427	1.425	1.425	1.448	1.431	1.424	1.421	1.453	1.443	1.442	1.456	1.46	1.454	1.473	1.515	1.506	1.492	1.524	1.542	1.564	1.542	1.55	1.592	1.617	1.614	1.644	1.657	1.668	1.693	1.694	1.723	1.718	1.733	1.77	1.793	1.825	1.848	1.862	1.889	1.909	1.899	1.933	2.007	2.029	2.145	2.173	2.246	2.25	2.243
318	1.425	1.423	1.411	1.416	1.417	1.407	1.43	1.445	1.445	1.465	1.474	1.482	1.494	1.518	1.566	1.565	1.593	1.611	1.636	1.659	1.687	1.709	1.741	1.758	1.77	1.832	1.855	1.941	1.984	2.044	2.104	2.139	2.198	2.242	2.291	2.28	2.301	2.293	2.321	2.307	2.335	2.313	2.312	2.29	2.333	2.306	2.348	2.316	2.307
319	1.413	1.406	1.418	1.413	1.405	1.416	1.394	1.434	1.421	1.415	1.423	1.444	1.434	1.449	1.491	1.499	1.488	1.529	1.541	1.544	1.581	1.579	1.587	1.635	1.642	1.655	1.664	1.68	1.704	1.727	1.761	1.731	1.751	1.802	1.817	1.83	1.857	1.852	1.869	1.898	1.914	1.909	1.969	1.93	2.001	1.991	2.027	2.031	2.034
0	NaN	NaN	NaN	NaN	NaN	NaN	NaN	NaN	NaN	NaN	NaN	NaN	NaN	NaN	NaN	NaN	NaN	NaN	NaN	NaN	NaN	NaN	NaN	NaN	NaN	NaN	NaN	NaN	NaN	NaN	NaN	NaN	NaN	NaN	NaN	NaN	NaN	NaN	NaN	NaN	NaN	NaN	NaN	NaN	NaN	NaN	NaN	NaN	NaN
320	1.439	1.407	1.416	1.437	1.422	1.424	1.424	1.46	1.448	1.454	1.443	1.455	1.467	1.486	1.515	1.512	1.489	1.53	1.55	1.566	1.558	1.562	1.58	1.593	1.61	1.618	1.635	1.645	1.649	1.663	1.695	1.681	1.715	1.699	1.743	1.735	1.755	1.765	1.797	1.815	1.801	1.806	1.855	1.819	1.956	1.982	2.079	2.114	2.155
321	1.581	1.58	1.575	1.591	1.571	1.596	1.586	1.579	1.569	1.564	1.604	1.597	1.55	1.556	1.606	1.596	1.593	1.573	1.572	1.585	1.612	1.597	1.617	1.614	1.618	1.604	1.6	1.639	1.661	1.603	1.615	1.647	1.664	1.67	1.68	1.656	1.669	1.667	1.7	1.653	1.705	1.678	1.687	1.655	1.735	1.735	1.726	1.714	1.735
322	1.616	1.662	1.641	1.711	1.68	1.654	1.543	1.593	1.64	1.589	1.627	1.695	1.665	1.696	1.716	1.674	1.674	1.694	1.667	1.661	1.651	1.679	1.706	1.692	1.741	1.721	1.693	1.733	1.699	1.73	1.716	1.706	1.764	1.709	1.728	1.743	1.731	1.734	1.76	1.77	1.794	1.757	1.811	1.72	1.786	1.807	1.76	1.765	1.774
323	1.593	1.642	1.644	1.628	1.612	1.649	1.585	1.647	1.669	1.636	1.675	1.736	1.702	1.755	1.822	1.831	1.807	1.926	1.974	2.03	2.03	2.03	2.097	2.132	2.16	2.221	2.187	2.145	2.217	2.197	2.202	2.195	2.208	2.159	2.213	2.186	2.186	2.197	2.205	2.202	2.203	2.194	2.231	2.168	2.215	2.203	2.253	2.205	2.23
324	1.456	1.438	1.428	1.465	1.472	1.439	1.47	1.486	1.468	1.47	1.505	1.505	1.525	1.568	1.579	1.595	1.626	1.659	1.69	1.705	1.726	1.739	1.813	1.804	1.857	1.867	1.893	1.909	1.935	1.98	2.013	2.027	2.109	2.142	2.185	2.224	2.245	2.275	2.311	2.346	2.346	2.322	2.363	2.329	2.388	2.361	2.377	2.351	2.321
325	1.421	1.428	1.409	1.423	1.408	1.424	1.417	1.443	1.439	1.434	1.476	1.469	1.458	1.514	1.531	1.528	1.52	1.56	1.573	1.591	1.611	1.609	1.662	1.685	1.691	1.708	1.717	1.756	1.758	1.76	1.796	1.812	1.842	1.856	1.875	1.879	1.893	1.926	1.979	2.033	2.076	2.116	2.182	2.17	2.231	2.226	2.256	2.226	2.222
326	1.652	1.628	1.603	1.622	1.634	1.657	1.606	1.625	1.62	1.591	1.615	1.632	1.626	1.624	1.619	1.626	1.636	1.647	1.684	1.643	1.653	1.66	1.717	1.692	1.675	1.686	1.67	1.716	1.716	1.699	1.705	1.703	1.748	1.712	1.743	1.724	1.745	1.728	1.79	1.769	1.737	1.777	1.782	1.724	1.808	1.792	1.785	1.782	1.771
327	1.679	1.685	1.625	1.651	1.707	1.605	1.707	1.672	1.797	1.688	1.7	1.711	1.685	1.712	1.804	1.828	1.81	1.847	1.87	1.904	1.921	1.948	2.038	2.025	2.04	2.095	2.128	2.139	2.169	2.193	2.196	2.155	2.191	2.159	2.192	2.18	2.206	2.205	2.19	2.192	2.22	2.207	2.239	2.146	2.251	2.246	2.235	2.204	2.237
328	1.589	1.61	1.585	1.622	1.536	1.607	1.556	1.619	1.582	1.547	1.622	1.619	1.587	1.602	1.618	1.594	1.583	1.612	1.611	1.608	1.648	1.589	1.658	1.628	1.623	1.624	1.641	1.65	1.663	1.629	1.634	1.672	1.65	1.641	1.657	1.638	1.684	1.675	1.69	1.681	1.699	1.671	1.686	1.653	1.708	1.74	1.736	1.7	1.726
329	1.425	1.45	1.447	1.424	1.442	1.422	1.416	1.45	1.441	1.425	1.443	1.423	1.421	1.434	1.467	1.447	1.456	1.466	1.474	1.482	1.482	1.474	1.493	1.497	1.499	1.523	1.526	1.531	1.531	1.55	1.561	1.554	1.582	1.58	1.613	1.605	1.617	1.631	1.645	1.661	1.667	1.663	1.703	1.706	1.8	1.841	1.925	1.996	2.074
330	1.443	1.446	1.439	1.448	1.464	1.438	1.471	1.491	1.492	1.482	1.505	1.526	1.524	1.548	1.57	1.567	1.587	1.632	1.644	1.652	1.652	1.671	1.695	1.701	1.715	1.719	1.721	1.749	1.77	1.788	1.796	1.791	1.817	1.816	1.841	1.843	1.836	1.855	1.877	1.903	1.887	1.875	1.911	1.889	1.975	2.002	2.078	2.102	2.163
331	1.506	1.488	1.517	1.499	1.495	1.489	1.491	1.532	1.501	1.522	1.502	1.525	1.51	1.543	1.559	1.585	1.564	1.581	1.614	1.616	1.648	1.664	1.699	1.713	1.676	1.713	1.726	1.726	1.744	1.745	1.819	1.774	1.837	1.84	1.85	1.878	1.877	1.877	1.924	1.905	1.941	1.907	1.985	1.974	2.069	2.092	2.139	2.169	2.191
332	1.408	1.417	1.403	1.424	1.412	1.416	1.43	1.455	1.453	1.475	1.52	1.546	1.561	1.622	1.686	1.716	1.763	1.813	1.867	1.928	2.016	2.066	2.151	2.195	2.238	2.24	2.244	2.26	2.266	2.253	2.263	2.243	2.26	2.259	2.268	2.257	2.233	2.253	2.262	2.264	2.243	2.245	2.273	2.245	2.302	2.272	2.316	2.28	2.281
0	NaN	NaN	NaN	NaN	NaN	NaN	NaN	NaN	NaN	NaN	NaN	NaN	NaN	NaN	NaN	NaN	NaN	NaN	NaN	NaN	NaN	NaN	NaN	NaN	NaN	NaN	NaN	NaN	NaN	NaN	NaN	NaN	NaN	NaN	NaN	NaN	NaN	NaN	NaN	NaN	NaN	NaN	NaN	NaN	NaN	NaN	NaN	NaN	NaN
333	1.4	1.407	1.374	1.389	1.392	1.381	1.407	1.419	1.405	1.393	1.405	1.417	1.407	1.411	1.437	1.434	1.413	1.426	1.443	1.446	1.441	1.443	1.458	1.456	1.466	1.479	1.479	1.475	1.477	1.476	1.492	1.484	1.489	1.494	1.508	1.505	1.514	1.519	1.524	1.533	1.519	1.509	1.542	1.509	1.554	1.54	1.569	1.561	1.552
334	1.623	1.577	1.629	1.693	1.694	1.655	1.649	1.72	1.711	1.648	1.677	1.694	1.714	1.777	1.816	1.753	1.754	1.816	1.854	1.892	1.859	1.864	1.819	1.888	1.945	1.947	2.001	1.971	1.966	2.001	2.035	2.011	2.094	2.081	2.127	2.153	2.164	2.173	2.178	2.193	2.187	2.163	2.201	2.162	2.207	2.214	2.228	2.228	2.195
0	1.542	1.484	1.529	1.456	1.542	1.442	1.541	1.6	1.52	1.552	1.516	1.587	1.555	1.574	1.609	1.608	1.593	1.627	1.635	1.636	1.662	1.65	1.668	1.687	1.693	1.711	1.709	1.723	1.756	1.758	1.784	1.769	1.802	1.813	1.837	1.841	1.807	1.847	1.847	1.871	1.87	1.869	1.932	1.902	1.926	1.933	1.949	1.952	1.942
335	1.427	1.444	1.402	1.418	1.403	1.419	1.424	1.446	1.442	1.43	1.469	1.469	1.453	1.504	1.514	1.518	1.503	1.541	1.537	1.559	1.565	1.561	1.604	1.615	1.613	1.635	1.621	1.656	1.673	1.668	1.695	1.687	1.729	1.731	1.752	1.754	1.755	1.774	1.772	1.81	1.803	1.825	1.876	1.896	2.004	2.058	2.139	2.152	2.182
336	1.417	1.43	1.401	1.422	1.423	1.413	1.416	1.448	1.421	1.404	1.438	1.439	1.417	1.434	1.461	1.453	1.453	1.47	1.471	1.497	1.494	1.509	1.522	1.537	1.56	1.579	1.6	1.63	1.646	1.657	1.709	1.718	1.757	1.813	1.915	2.008	2.094	2.188	2.288	2.332	2.333	2.325	2.359	2.321	2.393	2.347	2.403	2.351	2.347
337	1.424	1.419	1.414	1.41	1.429	1.397	1.41	1.443	1.414	1.414	1.422	1.432	1.44	1.458	1.47	1.477	1.476	1.507	1.531	1.528	1.546	1.543	1.564	1.587	1.59	1.593	1.604	1.624	1.633	1.661	1.679	1.66	1.689	1.706	1.718	1.723	1.715	1.747	1.759	1.784	1.772	1.773	1.808	1.782	1.845	1.83	1.866	1.876	1.922
338	1.424	1.426	1.424	1.418	1.417	1.407	1.415	1.461	1.438	1.441	1.446	1.461	1.463	1.479	1.516	1.497	1.51	1.524	1.556	1.555	1.561	1.567	1.599	1.592	1.624	1.634	1.646	1.655	1.668	1.696	1.767	1.77	1.784	1.824	1.822	1.866	2.002	2.045	2.114	2.166	2.112	2.147	2.222	2.193	2.283	2.286	2.313	2.297	2.302
339	1.406	1.401	1.379	1.399	1.396	1.394	1.403	1.425	1.415	1.408	1.415	1.43	1.425	1.421	1.463	1.457	1.435	1.457	1.481	1.481	1.492	1.477	1.496	1.507	1.511	1.528	1.528	1.541	1.537	1.547	1.577	1.623	1.642	1.661	1.679	1.686	1.727	1.743	1.771	1.779	1.886	2.17	2.201	2.162	2.257	2.239	2.287	2.276	2.265
0	1.823	1.71	1.602	1.811	1.789	1.785	NaN	NaN	NaN	NaN	NaN	NaN	NaN	NaN	NaN	NaN	NaN	NaN	NaN	NaN	NaN	NaN	NaN	NaN	NaN	NaN	NaN	NaN	NaN	NaN	NaN	NaN	NaN	NaN	NaN	NaN	NaN	NaN	NaN	NaN	NaN	NaN	NaN	NaN	NaN	NaN	NaN	NaN	NaN
340	1.596	1.605	1.55	1.567	1.577	1.552	1.537	1.598	1.618	1.567	1.645	1.624	1.611	1.688	1.757	1.72	1.698	1.696	1.747	1.806	1.775	1.83	1.873	1.91	1.86	1.9	1.925	1.962	1.966	1.982	1.987	1.982	2.067	2.095	2.133	2.149	2.167	2.19	2.196	2.232	2.214	2.197	2.252	2.208	2.259	2.224	2.266	2.257	2.241
341	1.419	1.428	1.402	1.418	1.414	1.428	1.436	1.481	1.491	1.515	1.593	1.632	1.672	1.789	1.878	1.949	2.021	2.118	2.172	2.22	2.252	2.245	2.285	2.274	2.276	2.262	2.25	2.252	2.262	2.246	2.265	2.233	2.234	2.245	2.265	2.25	2.246	2.247	2.243	2.253	2.253	2.238	2.277	2.237	2.297	2.271	2.307	2.284	2.281
0	1.45	1.45	1.443	1.439	1.434	1.414	1.446	1.481	1.451	1.473	1.48	1.487	1.507	1.543	1.576	1.582	1.601	1.632	1.682	1.68	1.701	1.748	1.805	1.813	1.882	1.951	2.039	2.127	2.17	NaN	NaN	NaN	NaN	NaN	NaN	NaN	NaN	NaN	NaN	NaN	NaN	NaN	NaN	NaN	NaN	NaN	NaN	NaN	NaN
0	1.417	1.403	1.382	1.399	1.398	1.404	1.4	1.433	1.441	1.429	1.442	1.468	1.467	1.5	1.554	1.571	1.561	1.591	1.666	1.689	1.719	1.76	1.802	1.88	2.015	2.124	2.208	2.301	2.331	2.335	NaN	NaN	NaN	NaN	NaN	NaN	NaN	NaN	NaN	NaN	NaN	NaN	NaN	NaN	NaN	NaN	NaN	NaN	NaN
342	1.567	1.616	1.533	1.531	1.55	1.533	1.542	1.603	1.591	1.578	1.601	1.643	1.604	1.681	1.687	1.69	1.68	1.72	1.733	1.77	1.735	1.743	1.801	1.838	1.804	1.853	1.837	1.854	1.875	1.899	1.875	1.896	1.961	1.944	1.974	1.961	1.971	2.013	2.02	2.087	2.122	2.137	2.207	2.182	2.226	2.223	2.272	2.247	2.258
0	1.438	1.403	1.361	1.387	1.407	1.376	1.417	1.444	1.431	1.422	1.431	1.435	1.425	1.422	1.478	1.477	1.47	1.491	1.49	1.493	1.504	1.513	1.525	1.551	1.54	1.546	1.568	1.583	1.602	1.611	1.642	1.625	1.641	1.656	1.678	1.68	1.664	1.696	1.709	1.708	1.726	1.703	1.754	1.724	1.778	1.779	1.799	1.801	1.809
343	1.417	1.396	1.384	1.413	1.415	1.395	1.419	1.448	1.431	1.434	1.456	1.485	1.493	1.528	1.561	1.589	1.583	1.622	1.662	1.706	1.729	1.742	1.795	1.851	1.928	2.012	2.085	2.164	2.25	2.289	2.329	2.318	2.331	2.321	2.352	2.339	2.285	2.271	2.285	2.279	NaN	NaN	NaN	NaN	NaN	NaN	NaN	NaN	NaN
344	1.466	1.436	1.437	1.466	1.428	1.497	1.484	1.499	1.522	1.438	1.494	1.52	1.528	1.505	1.555	1.544	1.531	1.523	1.578	1.569	1.558	1.594	1.588	1.605	1.625	1.643	1.644	1.648	1.659	1.672	1.708	1.668	1.674	1.667	1.704	1.711	1.687	1.708	1.76	1.737	1.765	1.738	1.783	1.713	1.786	1.761	1.791	1.8	1.785
345	1.449	1.465	1.408	1.432	1.437	1.42	1.44	1.472	1.457	1.447	1.494	1.501	1.493	1.555	1.594	1.62	1.614	1.66	1.68	1.715	1.752	1.775	1.848	1.897	1.899	1.952	2.013	2.118	2.17	2.208	2.281	2.282	2.33	2.312	2.305	2.281	2.159	2.119	2.117	2.182	2.216	2.214	2.276	2.227	2.298	2.257	2.301	2.267	2.271
0	1.425	1.434	1.393	1.428	1.419	1.408	1.412	1.457	1.436	1.433	1.464	1.483	1.478	1.516	1.542	1.556	1.528	1.556	1.57	1.608	1.592	1.604	1.652	1.663	1.657	1.683	1.677	1.717	1.729	1.731	1.741	1.742	1.789	1.802	1.822	NaN	NaN	NaN	NaN	NaN	NaN	NaN	NaN	NaN	NaN	NaN	NaN	NaN	NaN
346	1.43	1.46	1.419	1.429	1.448	1.398	1.46	1.49	1.46	1.449	1.494	1.49	1.501	1.526	1.567	1.558	1.581	1.626	1.657	1.664	1.691	1.732	1.759	1.784	1.806	1.87	1.884	1.952	2.018	2.092	2.183	2.219	2.26	2.27	2.287	2.021	1.98	2.032	2.244	2.277	2.27	2.252	2.065	2.039	NaN	NaN	NaN	NaN	NaN
347	1.459	1.465	1.463	1.446	1.451	1.413	1.467	1.477	1.457	1.44	1.477	1.468	1.485	1.503	1.545	1.528	1.559	1.587	1.639	1.636	1.669	1.661	1.721	1.745	1.772	1.804	1.887	1.964	2.022	2.101	2.174	2.215	2.23	2.272	2.315	2.326	2.297	2.345	2.362	2.354	2.339	2.319	2.361	2.313	2.385	2.368	2.384	2.381	2.334
348	1.453	1.497	1.461	1.462	1.458	1.478	1.491	1.528	1.516	1.568	1.653	1.652	1.714	1.773	1.865	1.903	1.945	2.065	2.154	2.232	2.274	2.253	2.33	2.319	2.344	2.307	2.507	2.488	2.342	2.342	2.319	2.312	2.329	2.322	2.337	2.361	2.396	2.346	2.404	2.25	2.367	2.467	2.246	2.414	2.384	2.368	2.339	2.334	2.328
0	1.451	1.432	1.408	1.411	1.428	1.421	1.436	1.454	1.407	1.441	1.457	1.468	1.47	1.488	1.539	1.526	1.532	1.577	1.574	1.584	1.585	1.607	1.621	1.672	1.677	1.693	1.696	1.715	1.739	1.739	1.782	1.776	1.782	1.763	NaN	NaN	NaN	NaN	NaN	NaN	NaN	NaN	NaN	NaN	NaN	NaN	NaN	NaN	NaN
0	1.44	1.392	1.428	1.379	1.471	1.397	1.412	1.474	1.418	1.443	1.451	1.441	1.421	1.41	1.495	1.467	1.467	1.481	1.457	1.484	1.473	1.478	1.47	1.506	1.484	1.492	1.501	1.51	1.528	1.507	1.527	1.519	1.542	1.534	1.553	1.554	1.527	1.545	1.568	1.56	1.561	1.564	1.573	1.548	1.594	1.584	1.603	1.611	1.591
349	1.46	1.497	1.381	1.345	1.402	1.385	1.449	1.559	1.469	1.467	1.473	1.486	1.469	1.465	1.55	1.535	1.487	1.562	1.511	1.523	1.482	1.568	1.557	1.572	1.54	1.574	1.586	1.558	1.559	1.571	1.595	1.598	1.601	1.589	1.604	1.604	1.603	1.631	1.635	1.632	1.634	1.6	1.616	1.623	1.69	1.642	1.688	1.665	1.69
0	1.92	1.697	1.644	2.073	1.671	1.628	1.789	1.905	1.94	1.912	2.056	1.946	1.965	1.968	2.091	2.154	1.807	1.889	2.157	2.051	1.989	1.942	2.002	2.029	2.039	2.108	2.044	2.143	2.043	2.05	2.103	1.952	2.245	1.987	2.085	2.148	2.152	1.995	NaN	NaN	NaN	NaN	NaN	NaN	NaN	NaN	NaN	NaN	NaN
0	1.523	NaN	NaN	NaN	NaN	NaN	NaN	NaN	NaN	NaN	NaN	NaN	NaN	NaN	NaN	NaN	NaN	NaN	NaN	NaN	NaN	NaN	NaN	NaN	NaN	NaN	NaN	NaN	NaN	NaN	NaN	NaN	NaN	NaN	NaN	NaN	NaN	NaN	NaN	NaN	NaN	NaN	NaN	NaN	NaN	NaN	NaN	NaN	NaN
0	1.437	NaN	NaN	NaN	NaN	NaN	NaN	NaN	NaN	NaN	NaN	NaN	NaN	NaN	NaN	NaN	NaN	NaN	NaN	NaN	NaN	NaN	NaN	NaN	NaN	NaN	NaN	NaN	NaN	NaN	NaN	NaN	NaN	NaN	NaN	NaN	NaN	NaN	NaN	NaN	NaN	NaN	NaN	NaN	NaN	NaN	NaN	NaN	NaN
0	1.409	NaN	NaN	NaN	NaN	NaN	NaN	NaN	NaN	NaN	NaN	NaN	NaN	NaN	NaN	NaN	NaN	NaN	NaN	NaN	NaN	NaN	NaN	NaN	NaN	NaN	NaN	NaN	NaN	NaN	NaN	NaN	NaN	NaN	NaN	NaN	NaN	NaN	NaN	NaN	NaN	NaN	NaN	NaN	NaN	NaN	NaN	NaN	NaN
0	1.494	NaN	NaN	NaN	NaN	NaN	NaN	NaN	NaN	NaN	NaN	NaN	NaN	NaN	NaN	NaN	NaN	NaN	NaN	NaN	NaN	NaN	NaN	NaN	NaN	NaN	NaN	NaN	NaN	NaN	NaN	NaN	NaN	NaN	NaN	NaN	NaN	NaN	NaN	NaN	NaN	NaN	NaN	NaN	NaN	NaN	NaN	NaN	NaN
0	NaN	NaN	NaN	NaN	NaN	NaN	NaN	NaN	NaN	NaN	NaN	NaN	NaN	NaN	NaN	NaN	NaN	NaN	NaN	NaN	NaN	NaN	NaN	NaN	NaN	NaN	NaN	NaN	NaN	NaN	NaN	NaN	NaN	NaN	NaN	NaN	NaN	NaN	NaN	NaN	NaN	NaN	NaN	NaN	NaN	NaN	NaN	NaN	NaN
350	1.447	1.457	1.442	1.437	1.433	1.418	1.448	1.472	1.484	1.489	1.528	1.541	1.601	1.636	1.662	1.704	1.776	1.794	1.832	1.896	1.931	2.041	2.17	2.268	2.257	2.263	2.302	2.29	2.282	2.276	2.255	2.257	2.264	2.264	2.268	2.259	2.29	2.318	2.312	2.264	2.282	2.296	2.293	2.295	2.306	2.299	2.288	2.3	2.322
351	1.42	1.445	1.439	1.434	1.431	1.436	1.457	1.466	1.473	1.474	1.521	1.521	1.567	1.586	1.617	1.675	1.717	1.737	1.78	1.834	1.859	1.935	2.032	2.141	2.182	2.24	2.285	2.307	2.286	2.279	2.287	2.274	2.295	2.282	2.297	2.298	2.308	2.34	2.342	2.322	2.311	2.316	2.332	2.301	2.343	2.331	2.308	2.326	2.329
0	NaN	NaN	NaN	NaN	NaN	NaN	NaN	NaN	NaN	NaN	NaN	NaN	NaN	NaN	NaN	NaN	NaN	NaN	NaN	NaN	NaN	NaN	NaN	NaN	NaN	NaN	NaN	NaN	NaN	NaN	NaN	NaN	NaN	NaN	NaN	NaN	NaN	NaN	NaN	NaN	NaN	NaN	NaN	NaN	NaN	NaN	NaN	NaN	NaN
0	1.499	1.461	1.51	1.522	1.601	1.499	1.532	1.53	1.479	1.522	1.512	1.519	1.525	1.524	1.562	1.578	1.627	1.684	1.596	1.669	1.584	1.554	NaN	NaN	NaN	NaN	NaN	NaN	NaN	NaN	NaN	NaN	NaN	NaN	NaN	NaN	NaN	NaN	NaN	NaN	NaN	NaN	NaN	NaN	NaN	NaN	NaN	NaN	NaN
0	NaN	NaN	NaN	NaN	NaN	NaN	NaN	NaN	NaN	NaN	NaN	NaN	NaN	NaN	NaN	NaN	NaN	NaN	NaN	NaN	NaN	NaN	NaN	NaN	NaN	NaN	NaN	NaN	NaN	NaN	NaN	NaN	NaN	NaN	NaN	NaN	NaN	NaN	NaN	NaN	NaN	NaN	NaN	NaN	NaN	NaN	NaN	NaN	NaN
0	1.555	1.238	1.27	NaN	NaN	NaN	NaN	NaN	NaN	NaN	NaN	NaN	NaN	NaN	NaN	NaN	NaN	NaN	NaN	NaN	NaN	NaN	NaN	NaN	NaN	NaN	NaN	NaN	NaN	NaN	NaN	NaN	NaN	NaN	NaN	NaN	NaN	NaN	NaN	NaN	NaN	NaN	NaN	NaN	NaN	NaN	NaN	NaN	NaN
0	NaN	NaN	NaN	NaN	NaN	NaN	NaN	NaN	NaN	NaN	NaN	NaN	NaN	NaN	NaN	NaN	NaN	NaN	NaN	NaN	NaN	NaN	NaN	NaN	NaN	NaN	NaN	NaN	NaN	NaN	NaN	NaN	NaN	NaN	NaN	NaN	NaN	NaN	NaN	NaN	NaN	NaN	NaN	NaN	NaN	NaN	NaN	NaN	NaN
352	1.427	1.444	1.442	1.433	1.421	1.431	1.468	1.483	1.505	1.513	1.567	1.58	1.635	1.691	1.724	1.786	1.851	1.891	1.95	2.082	2.155	2.234	2.289	2.312	2.277	2.266	2.299	2.308	2.293	2.293	2.27	2.269	2.27	2.28	2.292	2.282	2.308	2.295	2.313	2.282	2.278	2.302	2.309	2.319	2.33	2.305	2.308	2.341	2.349
353	1.459	1.466	1.476	1.512	1.582	1.515	1.538	1.541	1.475	1.535	1.532	1.544	1.57	1.56	1.602	1.606	1.683	1.711	1.706	1.764	1.691	1.689	1.791	1.875	1.799	1.818	1.947	1.932	1.872	1.858	1.877	2.012	1.943	1.994	2.035	2.045	2.145	2.145	2.219	2.207	2.204	2.202	2.269	2.24	2.294	2.265	2.229	2.222	2.277
354	1.613	1.723	1.731	1.553	1.745	1.698	1.686	1.758	1.735	1.763	1.949	1.811	1.673	1.818	1.753	1.695	1.767	1.886	1.849	1.795	1.8	1.726	1.863	2.005	1.869	1.966	1.851	2.037	1.996	1.995	1.918	1.796	1.898	1.845	1.908	1.893	2.002	1.952	2.001	2.01	1.958	1.936	1.971	1.945	2.039	1.977	1.946	2.036	2.028
0	1.362	1.397	NaN	NaN	NaN	NaN	NaN	NaN	NaN	NaN	NaN	NaN	NaN	NaN	NaN	NaN	NaN	NaN	NaN	NaN	NaN	NaN	NaN	NaN	NaN	NaN	NaN	NaN	NaN	NaN	NaN	NaN	NaN	NaN	NaN	NaN	NaN	NaN	NaN	NaN	NaN	NaN	NaN	NaN	NaN	NaN	NaN	NaN	NaN
355	1.454	1.49	1.469	1.434	1.452	1.452	1.409	1.464	1.461	1.456	1.532	1.497	1.36	1.498	1.536	1.529	1.551	1.598	1.591	1.631	1.613	1.537	1.605	1.7	1.721	1.777	1.723	1.804	1.798	1.815	1.811	1.774	1.831	1.867	1.945	2.007	2.097	2.166	2.236	2.214	2.248	2.252	2.285	2.27	2.282	2.282	2.26	2.258	2.268
356	1.541	1.489	1.514	1.554	1.485	1.476	1.534	1.553	1.499	1.273	1.312	1.384	1.906	1.577	1.637	1.913	1.701	1.534	1.656	1.461	1.662	1.635	1.419	1.798	1.862	1.793	1.822	1.876	1.969	2.061	2.143	2.176	2.226	2.196	2.259	2.214	2.206	2.228	2.263	2.209	2.278	2.257	2.258	2.26	2.258	2.267	2.242	2.212	2.26
0	NaN	NaN	NaN	NaN	NaN	NaN	NaN	NaN	NaN	NaN	NaN	NaN	NaN	NaN	NaN	NaN	NaN	NaN	NaN	NaN	NaN	NaN	NaN	NaN	NaN	NaN	NaN	NaN	NaN	NaN	NaN	NaN	NaN	NaN	NaN	NaN	NaN	NaN	NaN	NaN	NaN	NaN	NaN	NaN	NaN	NaN	NaN	NaN	NaN
0	NaN	NaN	NaN	NaN	NaN	NaN	NaN	NaN	NaN	NaN	NaN	NaN	NaN	NaN	NaN	NaN	NaN	NaN	NaN	NaN	NaN	NaN	NaN	NaN	NaN	NaN	NaN	NaN	NaN	NaN	NaN	NaN	NaN	NaN	NaN	NaN	NaN	NaN	NaN	NaN	NaN	NaN	NaN	NaN	NaN	NaN	NaN	NaN	NaN
0	NaN	NaN	NaN	NaN	NaN	NaN	NaN	NaN	NaN	NaN	NaN	NaN	NaN	NaN	NaN	NaN	NaN	NaN	NaN	NaN	NaN	NaN	NaN	NaN	NaN	NaN	NaN	NaN	NaN	NaN	NaN	NaN	NaN	NaN	NaN	NaN	NaN	NaN	NaN	NaN	NaN	NaN	NaN	NaN	NaN	NaN	NaN	NaN	NaN
357	1.466	1.505	1.487	1.408	1.446	1.479	1.389	1.446	1.451	1.449	1.502	1.492	1.396	1.507	1.507	1.518	1.543	1.568	1.59	1.605	1.597	1.556	1.604	1.664	1.703	1.725	1.708	1.758	1.769	1.785	1.805	1.748	1.788	1.752	1.84	1.814	1.905	1.926	1.957	1.899	1.89	1.914	1.978	2.019	2.078	2.121	2.141	2.207	2.241
0	1.696	1.747	1.648	1.792	1.775	1.721	1.869	2.016	1.856	1.641	1.806	1.424	2.134	2.009	1.923	2.299	1.878	1.91	1.916	1.773	1.908	1.912	1.523	1.996	2.007	1.977	1.957	1.754	1.898	1.879	1.829	1.941	2.005	1.862	1.938	1.729	1.717	1.782	2.017	1.781	1.913	2.03	1.889	1.871	1.857	1.834	1.877	1.921	1.915
358	1.611	1.535	1.514	1.552	1.51	1.44	1.488	1.53	1.51	1.299	1.346	1.493	1.822	1.553	1.626	1.934	1.694	1.565	1.642	1.5	1.702	1.681	1.483	1.799	1.897	1.791	1.886	1.687	1.703	1.887	1.998	2.046	2.094	2.153	2.182	2.199	2.194	2.173	2.249	2.224	2.223	2.3	2.274	2.258	2.245	2.256	2.258	NaN	NaN
0	1.697	1.803	1.655	1.799	1.784	1.724	1.798	1.925	1.811	1.575	1.663	1.586	2.283	1.847	1.913	2.271	1.91	1.774	1.87	1.668	1.883	1.861	1.484	1.916	2.034	1.876	1.945	1.612	1.75	1.792	1.8	1.824	1.856	1.874	1.968	1.771	NaN	NaN	NaN	NaN	NaN	NaN	NaN	NaN	NaN	NaN	NaN	NaN	NaN
0	1.93	NaN	NaN	NaN	NaN	NaN	NaN	NaN	NaN	NaN	NaN	NaN	NaN	NaN	NaN	NaN	NaN	NaN	NaN	NaN	NaN	NaN	NaN	NaN	NaN	NaN	NaN	NaN	NaN	NaN	NaN	NaN	NaN	NaN	NaN	NaN	NaN	NaN	NaN	NaN	NaN	NaN	NaN	NaN	NaN	NaN	NaN	NaN	NaN
359	1.434	1.433	1.445	1.422	1.429	1.428	1.433	1.449	1.454	1.443	1.475	1.467	1.473	1.501	1.481	1.515	1.531	1.512	1.532	1.55	1.535	1.546	1.577	1.606	1.592	1.599	1.631	1.65	1.665	1.673	1.675	1.706	1.716	1.741	1.757	1.772	1.794	1.8	1.839	1.837	1.838	1.841	1.889	1.9	1.944	1.961	1.974	2.025	2.061
360	1.533	1.604	1.532	1.447	1.493	1.502	1.451	1.48	1.47	1.507	1.551	1.513	1.419	1.525	1.513	1.55	1.568	1.614	1.612	1.62	1.594	1.586	1.586	1.667	1.713	1.707	1.679	1.761	1.742	1.74	1.754	1.683	1.747	1.696	1.769	1.744	1.849	1.86	1.866	1.804	1.806	1.807	1.823	1.843	1.856	1.904	1.881	1.866	1.869
361	1.489	1.515	1.493	1.482	1.494	1.494	1.475	1.489	1.486	1.486	1.539	1.503	1.52	1.532	1.534	1.577	1.61	1.602	1.661	1.665	1.655	1.651	1.722	1.727	1.732	1.729	1.784	1.762	1.791	1.793	1.781	1.816	1.833	1.859	1.876	1.884	2.053	2.024	2.051	2.07	1.905	2.022	2.345	2.335	2.338	2.313	2.268	2.289	2.289
0	1.499	1.519	1.498	1.497	1.52	1.5	1.5	1.555	1.546	1.538	1.598	1.586	1.591	1.652	1.633	1.676	1.73	1.718	1.741	1.775	1.758	1.791	1.83	1.848	1.833	1.849	1.879	1.879	1.902	1.898	1.898	1.906	1.927	1.947	1.975	1.955	2.004	2.011	2.025	2.013	2.028	2.028	2.051	2.063	2.12	2.147	2.156	2.191	2.243
362	1.468	1.44	1.444	1.433	1.424	1.424	1.425	1.448	1.44	1.434	1.466	1.462	1.482	1.505	1.49	1.542	1.541	1.539	1.573	1.606	1.578	1.604	1.683	1.819	1.916	2.013	2.145	2.163	2.191	2.22	2.158	2.186	2.184	2.17	2.243	2.196	2.229	2.246	2.237	2.221	2.191	2.173	2.184	2.188	2.238	NaN	NaN	NaN	NaN
363	1.491	1.6	1.585	1.518	1.549	1.562	1.46	1.507	1.507	1.51	1.566	1.565	1.507	1.552	1.525	1.581	1.552	1.613	1.618	1.615	1.577	1.574	1.558	1.597	1.688	1.594	1.617	1.648	1.648	1.685	1.658	1.663	1.685	1.625	1.682	1.688	1.752	1.731	1.764	1.69	1.728	1.711	1.749	1.838	1.982	2.044	2.104	2.213	2.205
364	1.423	1.432	1.445	1.421	1.417	1.413	1.41	1.432	1.441	1.438	1.492	1.478	1.496	1.524	1.529	1.584	1.615	1.605	1.648	1.672	1.666	1.691	1.74	1.756	1.762	1.769	1.806	1.811	1.838	1.855	1.851	1.873	1.886	1.902	1.928	1.936	1.97	1.972	2.006	2.011	2.023	2.056	2.092	2.115	2.152	2.16	2.171	2.22	2.215
0	1.438	1.447	1.464	1.448	1.434	1.417	1.434	1.444	1.45	1.452	1.482	1.469	1.477	1.505	1.49	1.538	1.541	1.538	1.559	1.584	1.573	1.606	1.705	1.824	1.905	1.997	NaN	NaN	NaN	NaN	NaN	NaN	NaN	NaN	NaN	NaN	NaN	NaN	NaN	NaN	NaN	NaN	NaN	NaN	NaN	NaN	NaN	NaN	NaN
365	1.442	1.438	1.424	1.415	1.4	1.394	1.408	1.413	1.408	1.391	1.409	1.439	1.439	1.458	1.447	1.502	1.491	1.473	1.484	1.504	1.506	1.526	1.537	1.574	1.571	1.559	1.608	1.583	1.58	1.593	1.586	1.607	1.613	1.642	1.655	1.656	1.673	1.675	1.687	1.691	1.704	1.72	1.733	1.722	1.726	1.721	1.721	1.745	1.755
366	1.434	1.445	1.423	1.423	1.417	1.411	1.401	1.429	1.423	1.416	1.428	1.448	1.444	1.469	1.453	1.5	1.502	1.495	1.509	1.536	1.541	1.551	1.568	1.593	1.595	1.597	1.639	1.623	1.639	1.635	1.63	1.643	1.664	1.69	1.715	1.701	1.735	1.736	1.761	1.759	1.763	1.791	1.812	1.797	1.813	1.81	1.814	1.844	1.861
367	1.416	1.447	1.44	1.409	1.43	1.414	1.396	1.426	1.442	1.421	1.48	1.467	1.467	1.496	1.488	1.531	1.578	1.547	1.588	1.609	1.618	1.636	1.678	1.693	1.702	1.704	1.745	1.759	1.782	1.783	1.791	1.813	1.882	1.966	2.088	NaN	NaN	NaN	NaN	NaN	NaN	NaN	NaN	NaN	NaN	NaN	NaN	NaN	NaN
0	1.567	1.577	1.613	1.561	1.524	1.543	1.558	1.558	1.543	1.521	1.569	1.556	1.577	1.594	1.627	1.653	1.639	1.622	1.653	1.701	1.642	1.646	1.685	1.702	1.711	1.702	1.74	1.858	NaN	NaN	NaN	NaN	NaN	NaN	NaN	NaN	NaN	NaN	NaN	NaN	NaN	NaN	NaN	NaN	NaN	NaN	NaN	NaN	NaN
368	1.415	1.45	1.426	1.41	1.418	1.413	1.399	1.428	1.432	1.423	1.469	1.458	1.449	1.485	1.487	1.529	1.547	1.534	1.561	1.584	1.578	1.598	1.636	1.646	1.642	1.648	1.672	1.674	1.704	1.688	1.688	1.691	1.719	1.724	1.745	1.744	1.777	1.767	1.799	1.794	1.778	1.805	1.869	1.963	2.074	2.148	2.221	2.286	2.291
369	1.486	1.589	1.503	1.403	1.484	1.511	1.426	1.471	1.482	1.507	1.532	1.526	1.544	1.55	1.55	1.592	1.642	1.661	1.704	1.706	1.717	1.787	1.812	1.813	1.875	1.831	1.848	1.909	1.911	1.93	1.982	2.008	2.046	2.095	2.143	2.17	2.214	2.249	2.284	2.259	2.261	2.257	2.277	2.271	2.286	2.276	2.273	2.287	2.26
370	1.518	1.655	1.473	1.453	1.541	1.533	1.375	1.539	1.51	1.564	1.518	1.523	1.555	1.61	1.595	1.659	1.675	1.712	1.731	1.695	1.742	1.784	1.819	1.826	1.815	1.884	1.874	1.873	1.9	1.878	1.906	1.897	1.969	1.989	2.062	2.092	2.143	2.199	2.231	2.244	2.259	2.295	2.297	2.294	2.298	2.271	2.277	2.307	2.286
371	1.578	1.555	1.603	1.563	1.496	1.537	1.507	1.521	1.521	1.507	1.544	1.54	1.516	1.58	1.579	1.64	1.635	1.634	1.717	1.705	1.65	1.655	1.701	1.741	1.711	1.741	1.768	1.773	1.871	1.926	2.017	2.093	2.15	2.17	2.205	2.233	2.221	2.264	2.284	2.237	2.27	2.234	2.288	2.24	2.257	2.238	2.188	2.208	2.222
372	1.477	1.553	1.466	1.5	1.512	1.494	1.396	1.53	1.505	1.533	1.498	1.508	1.562	1.586	1.576	1.648	1.654	1.674	1.684	1.687	1.734	1.726	1.794	1.765	1.749	1.784	1.837	1.805	1.84	1.821	1.792	1.813	1.866	1.881	1.903	1.902	1.947	1.967	1.977	1.973	1.962	2.019	2.052	2.098	2.18	2.204	2.232	2.277	2.273
373	1.496	1.582	1.519	1.406	1.487	1.501	1.429	1.47	1.465	1.486	1.504	1.484	1.47	1.483	1.474	1.513	1.526	1.533	1.558	1.56	1.536	1.594	1.599	1.593	1.621	1.615	1.611	1.629	1.63	1.62	1.681	1.63	1.653	1.637	1.692	1.681	1.709	1.735	1.765	1.717	1.722	1.721	1.742	1.746	1.743	1.753	1.756	1.753	1.778
0	1.447	1.425	1.449	1.409	1.451	1.415	1.429	1.451	1.466	1.426	1.458	1.453	1.436	1.492	1.453	1.486	1.534	1.503	1.509	1.505	1.501	1.527	1.543	1.558	1.551	1.563	1.551	1.576	1.583	1.572	1.589	1.567	1.571	1.606	1.623	1.607	1.599	1.643	1.641	1.632	1.629	1.624	1.667	1.645	1.666	1.686	1.675	1.676	1.68
0	1.476	1.44	1.467	1.409	1.438	1.438	1.428	1.449	1.467	1.45	1.479	1.49	1.489	1.527	1.503	1.539	1.595	1.581	1.596	1.61	1.614	1.671	1.678	1.709	1.714	1.713	1.74	1.757	1.775	1.765	1.784	1.786	1.807	1.833	1.841	1.847	1.871	1.992	2.075	2.138	2.208	2.232	2.261	2.231	2.247	2.222	2.177	2.188	2.175
374	1.434	1.508	1.429	1.41	1.435	1.447	1.405	1.485	1.469	1.469	1.481	1.474	1.449	1.516	1.509	1.544	1.546	1.567	1.609	1.648	1.66	1.653	1.696	1.737	1.711	1.765	1.798	1.775	1.818	1.833	1.854	1.895	1.957	2.001	2.058	2.075	2.151	2.222	2.273	2.241	2.303	2.306	2.321	2.329	2.344	2.341	2.337	2.341	2.347
375	1.387	1.444	1.454	1.482	1.464	1.401	1.445	1.43	1.48	1.44	1.453	1.477	1.429	1.477	1.444	1.481	1.511	1.505	1.531	1.52	1.51	1.528	1.55	1.565	1.582	1.609	1.589	1.645	1.647	1.617	1.681	1.688	1.698	1.75	1.743	1.756	1.758	1.809	1.895	1.922	2.013	2.1	2.183	2.195	2.307	2.275	2.246	2.332	2.311
376	1.46	1.49	1.432	1.417	1.45	1.431	1.378	1.479	1.448	1.448	1.48	1.473	1.453	1.484	1.467	1.501	1.515	1.531	1.556	1.554	1.559	1.547	1.595	1.626	1.591	1.581	1.629	1.619	1.643	1.64	1.631	1.647	1.666	1.681	1.706	1.699	1.728	1.721	1.734	1.713	1.749	1.722	1.75	1.759	1.78	1.762	1.749	1.805	1.783
0	1.427	1.415	1.423	1.402	1.417	1.409	1.409	1.423	1.424	1.417	1.441	1.447	1.448	1.473	1.454	1.491	1.519	1.495	1.515	1.533	1.531	1.553	1.569	1.594	1.587	1.602	1.621	1.635	1.644	1.645	1.665	1.669	1.678	1.713	1.72	1.729	1.746	1.773	1.797	1.804	1.862	1.9	1.962	2.01	2.107	2.138	2.152	2.194	2.206
377	1.357	1.429	1.467	1.458	1.445	1.415	1.452	1.411	1.462	1.434	1.435	1.473	1.452	1.474	1.472	1.507	1.539	1.549	1.558	1.567	1.549	1.582	1.616	1.665	1.648	1.691	1.692	1.772	1.766	1.691	1.769	1.826	1.806	1.821	1.886	1.894	1.883	1.904	1.936	1.946	1.996	2.066	2.045	2.141	2.157	2.166	2.189	2.245	2.257
0	1.322	1.415	1.464	1.422	1.421	1.378	1.417	1.346	1.424	1.359	1.393	1.317	1.404	1.431	1.439	1.439	1.47	1.474	1.484	1.473	1.45	1.427	1.362	1.534	1.63	1.54	1.483	1.624	1.631	1.476	1.573	1.584	1.58	1.648	1.663	1.642	1.6	1.725	1.659	1.691	1.64	1.619	1.819	1.773	1.645	1.68	1.597	1.667	1.711
0	1.424	1.465	1.438	1.412	1.427	1.438	1.397	1.459	1.448	1.447	1.478	1.458	1.474	1.496	1.49	1.53	1.542	1.539	1.577	1.603	1.606	1.613	1.646	1.684	1.66	1.676	1.721	1.716	1.747	1.743	1.762	1.767	1.791	1.809	1.831	1.818	1.862	1.881	1.889	1.878	1.896	1.891	1.925	1.911	1.946	1.941	1.937	1.95	1.968
0	1.425	1.469	1.433	1.418	1.43	1.424	1.393	1.448	1.452	1.434	1.461	1.434	1.443	1.476	1.46	1.495	1.506	1.505	1.537	1.548	1.545	1.549	1.568	1.6	1.564	1.566	1.613	1.603	1.625	1.607	1.614	1.62	1.635	1.638	1.659	1.651	1.665	1.688	1.699	1.675	1.682	1.691	1.696	1.704	1.724	1.729	1.709	1.727	1.749
378	1.414	1.422	1.429	1.41	1.418	1.42	1.409	1.428	1.435	1.433	1.455	1.452	1.464	1.475	1.468	1.499	1.518	1.504	1.524	1.549	1.551	1.569	1.594	1.651	1.804	2.001	2.156	2.224	2.249	2.255	2.26	2.261	2.245	2.264	2.291	2.268	2.28	2.301	2.323	2.272	2.282	2.321	2.313	2.315	2.349	2.368	2.34	2.357	2.331
0	1.303	1.428	1.335	1.39	1.406	1.419	1.354	1.366	1.366	1.379	1.401	1.413	1.4	1.405	1.407	1.461	1.485	1.46	1.497	1.493	1.48	1.504	1.521	1.558	1.525	1.545	1.608	1.617	1.627	1.558	1.604	1.671	1.637	1.655	1.629	1.69	1.703	1.685	1.739	1.748	1.681	1.731	NaN	NaN	NaN	NaN	NaN	NaN	NaN
379	1.412	1.421	1.425	1.397	1.397	1.393	1.391	1.403	1.399	1.392	1.408	1.393	1.399	1.414	1.39	1.421	1.428	1.404	1.431	1.435	1.416	1.435	1.446	1.46	1.448	1.443	1.47	1.456	1.466	1.455	1.458	1.463	1.468	1.473	1.479	1.482	1.495	1.5	1.507	1.496	1.499	1.514	1.52	1.515	1.533	1.52	1.513	1.529	1.536
380	1.412	1.419	1.414	1.399	1.396	1.398	1.398	1.411	1.403	1.397	1.416	1.41	1.422	1.441	1.417	1.449	1.455	1.444	1.471	1.478	1.466	1.481	1.496	1.527	1.506	1.496	1.539	1.527	1.539	1.528	1.535	1.535	1.554	1.562	1.569	1.575	1.581	1.596	1.606	1.598	1.606	1.624	1.62	1.622	1.643	1.639	1.63	1.646	1.647
381	1.444	1.445	1.471	1.409	1.424	1.431	1.421	1.45	1.488	1.459	1.505	1.507	1.509	1.539	1.523	1.574	1.622	1.597	1.639	1.672	1.669	1.715	1.741	1.79	1.768	1.82	1.902	1.911	1.974	2.003	2.07	2.128	2.161	2.192	2.232	2.229	2.253	2.282	2.298	2.241	2.251	2.26	2.286	2.254	2.274	2.258	2.245	2.262	2.238
382	1.446	1.461	1.438	1.429	1.429	1.413	1.394	1.439	1.416	1.41	1.439	1.419	1.44	1.446	1.417	1.446	1.47	1.432	1.459	1.496	1.477	1.479	1.512	1.519	1.489	1.487	1.532	1.505	1.556	1.532	1.503	1.521	1.548	1.541	1.546	1.558	1.58	1.563	1.589	1.572	1.582	1.586	1.596	1.573	1.593	1.599	1.591	1.621	1.614
0	1.434	1.433	1.443	1.424	1.419	1.423	1.413	1.439	1.444	1.439	1.475	1.457	1.471	1.51	1.497	1.541	1.563	1.567	1.606	1.636	1.645	1.702	1.717	1.774	1.815	1.883	2.001	2.051	2.118	2.144	2.172	2.2	2.207	2.205	2.227	2.211	2.223	2.242	2.23	2.213	2.223	2.223	2.252	2.243	2.254	2.241	2.228	2.258	2.277
0	NaN	NaN	NaN	NaN	NaN	NaN	NaN	NaN	NaN	NaN	NaN	NaN	NaN	NaN	NaN	NaN	NaN	NaN	NaN	NaN	NaN	NaN	NaN	NaN	NaN	NaN	NaN	NaN	NaN	NaN	NaN	NaN	NaN	NaN	NaN	NaN	NaN	NaN	NaN	NaN	NaN	NaN	NaN	NaN	NaN	NaN	NaN	NaN	NaN
383	1.51	1.697	1.633	1.705	1.63	1.646	1.589	1.589	1.722	1.594	1.667	1.549	1.663	1.706	1.728	1.633	1.758	1.697	1.742	1.731	1.789	1.762	1.75	1.859	1.764	1.72	1.78	1.824	1.812	1.823	1.839	1.842	1.856	1.796	1.847	1.896	1.806	1.902	1.886	1.834	1.881	1.903	1.89	1.905	1.905	1.945	1.919	1.903	1.905
384	1.47	1.475	1.473	1.427	1.443	1.413	1.404	1.442	1.434	1.427	1.44	1.432	1.452	1.45	1.434	1.481	1.498	1.459	1.491	1.54	1.502	1.515	1.529	1.561	1.526	1.527	1.574	1.545	1.6	1.584	1.564	1.601	1.608	1.61	1.619	1.613	1.64	1.63	1.662	1.655	1.676	1.66	1.672	1.653	1.675	1.699	1.674	1.708	1.702
385	1.726	1.647	1.657	1.605	1.638	1.589	1.589	1.668	1.641	1.596	1.68	1.659	1.689	1.717	1.618	1.727	1.739	1.699	1.73	1.791	1.812	1.82	1.852	1.933	1.874	1.864	1.92	1.948	1.928	1.991	1.943	1.991	2.037	1.992	2.002	2.047	2.071	2.114	2.161	2.169	2.208	2.198	2.187	2.186	2.194	2.194	2.164	2.213	2.181
386	1.555	1.549	1.538	1.514	1.513	1.491	1.504	1.55	1.526	1.534	1.555	1.555	1.581	1.594	1.586	1.679	1.69	1.694	1.758	1.832	1.821	1.878	1.928	1.973	1.971	2.01	2.087	2.128	2.184	2.208	2.236	2.248	2.24	2.251	2.276	2.263	2.272	2.275	2.286	2.295	2.291	2.277	2.28	2.279	2.304	2.311	2.285	2.313	2.28
387	1.708	1.64	1.69	1.632	1.662	1.58	1.638	1.796	1.679	1.625	1.72	1.618	1.71	1.67	1.646	1.732	1.738	1.736	1.732	1.832	1.821	1.792	1.871	1.869	1.825	1.847	1.922	1.883	1.915	2.007	1.947	1.969	2.024	1.96	2.054	1.961	2.048	1.965	2.056	2.019	2.097	2.131	2.16	2.189	2.221	2.254	2.213	2.225	2.191
0	1.655	1.838	1.773	1.943	1.818	1.733	1.827	1.779	1.869	1.803	1.745	1.684	1.839	1.804	1.868	1.786	1.847	1.84	1.894	1.892	1.913	1.866	1.79	1.99	1.978	1.919	1.946	1.953	2.013	1.957	1.956	2.015	1.991	1.955	1.926	2.041	1.902	1.992	1.98	1.954	1.91	1.961	2.04	1.894	1.942	2.05	1.959	2.019	1.937
388	1.644	1.642	1.637	1.596	1.638	1.572	1.614	1.661	1.639	1.612	1.686	1.668	1.685	1.696	1.665	1.698	1.765	1.759	1.76	1.856	1.841	1.844	1.862	1.891	1.925	1.854	1.926	1.917	1.915	1.911	1.945	1.94	1.974	1.977	1.98	1.965	1.962	1.979	2.03	2.038	2.024	2.05	2.059	2.103	2.166	2.14	2.146	2.198	2.192
0	1.399	1.436	1.431	1.429	1.436	1.429	1.434	1.458	1.471	1.467	1.508	1.5	1.523	1.547	1.56	1.607	1.649	1.653	1.693	1.748	1.75	1.815	1.869	1.902	1.918	1.953	2.056	2.1	2.187	2.247	2.273	2.286	NaN	NaN	NaN	NaN	NaN	NaN	NaN	NaN	NaN	NaN	NaN	NaN	NaN	NaN	NaN	NaN	NaN
389	1.401	1.451	1.422	1.408	1.41	1.427	1.416	1.435	1.456	1.475	1.506	1.506	1.526	1.558	1.559	1.593	1.629	1.633	1.663	1.732	1.729	1.754	1.79	1.821	1.816	1.827	1.86	1.881	1.885	1.886	1.916	1.914	1.931	1.963	2.051	2.082	2.106	2.148	2.129	2.122	2.135	2.212	2.261	2.284	NaN	NaN	NaN	NaN	NaN
390	1.417	1.406	1.41	1.403	1.404	1.403	1.39	1.407	1.415	1.402	1.42	1.41	1.431	1.445	1.431	1.445	1.46	1.447	1.466	1.486	1.479	1.492	1.514	1.519	1.513	1.511	1.544	1.54	1.549	1.548	1.544	1.559	1.565	1.575	1.594	1.598	1.606	1.619	1.631	1.624	1.64	1.645	1.664	1.653	1.671	1.667	1.661	1.687	1.693
391	1.554	1.569	1.554	1.51	1.52	1.488	1.512	1.545	1.531	1.516	1.532	1.537	1.572	1.591	1.564	1.659	1.645	1.654	1.697	1.752	1.725	1.758	1.794	1.851	1.863	1.823	1.903	1.895	1.955	1.942	1.952	2.021	2.086	2.14	2.185	2.227	2.25	2.276	2.273	2.256	2.275	2.258	2.293	2.28	2.28	2.273	2.263	2.285	2.284
0	NaN	NaN	NaN	NaN	NaN	NaN	NaN	NaN	NaN	NaN	NaN	NaN	NaN	NaN	NaN	NaN	NaN	NaN	NaN	NaN	NaN	NaN	NaN	NaN	NaN	NaN	NaN	NaN	NaN	NaN	NaN	NaN	NaN	NaN	NaN	NaN	NaN	NaN	NaN	NaN	NaN	NaN	NaN	NaN	NaN	NaN	NaN	NaN	NaN
392	1.648	1.622	1.608	1.612	1.599	1.613	1.572	1.635	1.612	1.643	1.69	1.686	1.688	1.732	1.686	1.779	1.803	1.803	1.827	1.873	1.921	1.947	1.972	2.011	1.978	1.957	2.092	2.102	2.153	2.215	2.19	2.221	2.193	2.206	2.209	2.227	2.218	2.22	2.228	2.215	2.211	2.188	2.232	2.222	NaN	NaN	NaN	NaN	NaN
0	1.449	1.499	1.52	1.448	1.466	1.446	1.448	1.485	1.531	1.494	1.573	1.511	1.502	1.546	1.468	1.517	1.585	1.539	1.537	1.607	1.605	1.624	1.658	1.72	NaN	NaN	NaN	NaN	NaN	NaN	NaN	NaN	NaN	NaN	NaN	NaN	NaN	NaN	NaN	NaN	NaN	NaN	NaN	NaN	NaN	NaN	NaN	NaN	NaN
393	1.425	1.408	1.413	1.407	1.409	1.397	1.389	1.404	1.404	1.4	1.424	1.405	1.418	1.438	1.416	1.433	1.45	1.422	1.444	1.463	1.453	1.464	1.481	1.491	1.475	1.474	1.51	1.496	1.503	1.494	1.506	1.502	1.51	1.513	1.528	1.524	1.538	1.553	1.558	1.55	1.558	1.572	1.575	1.569	1.587	1.586	1.576	1.596	1.603
394	1.481	1.467	1.473	1.463	1.451	1.454	1.435	1.465	1.473	1.443	1.488	1.482	1.491	1.54	1.526	1.555	1.596	1.586	1.622	1.629	1.63	1.667	1.675	1.721	1.729	1.711	1.774	1.778	1.793	1.751	1.782	1.793	1.794	1.807	1.86	1.827	1.854	1.874	1.9	1.892	1.872	1.901	1.932	1.911	1.917	1.904	1.888	1.914	1.941
395	1.41	1.432	1.415	1.403	1.413	1.407	1.403	1.424	1.436	1.431	1.448	1.454	1.457	1.499	1.493	1.551	1.588	1.603	1.656	1.713	1.72	1.788	1.826	1.892	1.894	1.922	1.986	2.003	2.064	2.111	2.211	2.267	2.32	NaN	NaN	NaN	NaN	NaN	NaN	NaN	NaN	NaN	NaN	NaN	NaN	NaN	NaN	NaN	NaN
396	1.448	1.434	1.483	1.44	1.448	1.435	1.442	1.484	1.476	1.511	1.541	1.537	1.568	1.613	1.626	1.656	1.727	1.714	1.839	1.917	2.042	2.187	2.27	2.364	2.373	2.265	2.339	2.356	2.34	2.36	2.343	2.36	2.343	2.367	2.365	2.348	2.365	2.317	2.368	2.348	2.342	2.358	2.372	2.385	2.385	2.359	2.326	2.375	2.359
397	1.411	1.422	1.428	1.433	1.413	1.389	1.385	1.398	1.436	1.393	1.436	1.417	1.444	1.443	1.431	1.441	1.459	1.462	1.478	1.48	1.481	1.497	1.503	1.531	1.493	1.501	1.526	1.526	1.534	1.524	1.552	1.543	1.558	1.558	1.563	1.568	1.585	1.577	1.592	1.576	1.595	1.593	1.605	1.577	1.605	1.599	1.599	1.615	1.602
398	1.447	1.453	1.472	1.449	1.454	1.441	1.472	1.499	1.497	1.494	1.564	1.553	1.562	1.607	1.579	1.665	1.717	1.727	1.757	1.782	1.827	1.945	2.078	2.213	2.26	2.323	2.386	2.374	2.321	2.334	2.35	2.329	2.327	2.333	2.351	2.361	2.346	2.412	2.364	2.401	2.39	2.346	2.343	2.369	2.362	2.331	2.261	2.212	2.266
0	1.405	1.417	1.412	1.419	1.412	1.39	1.381	1.395	1.4	1.384	1.395	1.39	1.407	1.406	1.392	1.406	1.415	1.397	1.419	1.421	1.402	1.424	1.43	1.452	1.424	1.416	1.44	1.437	1.441	1.425	1.441	1.427	1.448	1.453	1.461	1.446	1.454	1.455	1.462	1.448	1.455	1.469	1.465	1.445	1.463	1.469	1.45	1.467	1.458
399	1.502	1.516	1.513	1.54	1.556	1.583	1.513	1.513	1.578	1.559	1.567	1.59	1.602	1.587	1.664	1.667	1.621	1.681	1.622	1.709	1.728	1.767	1.735	1.744	1.743	1.722	1.799	1.793	1.847	1.79	1.813	1.851	1.845	1.837	1.825	1.922	1.939	1.965	1.97	1.984	1.936	2.004	2.002	2.013	2.059	2.089	2.083	2.164	2.18
400	1.468	1.472	1.456	1.429	1.449	1.432	1.427	1.438	1.435	1.44	1.46	1.442	1.454	1.474	1.467	1.503	1.52	1.501	1.544	1.559	1.561	1.587	1.62	1.65	1.643	1.662	1.703	1.717	1.749	1.76	1.784	1.8	1.845	1.867	1.91	1.955	2.014	2.066	2.126	2.141	2.192	2.249	2.266	2.278	2.31	2.308	2.295	2.264	2.264
401	1.413	1.416	1.415	1.414	1.407	1.396	1.392	1.402	1.403	1.392	1.411	1.394	1.4	1.409	1.396	1.399	1.429	1.398	1.416	1.435	1.423	1.433	1.437	1.455	1.44	1.438	1.457	1.455	1.463	1.454	1.464	1.466	1.475	1.486	1.499	1.51	1.512	1.522	1.533	1.52	1.532	1.539	1.552	1.539	1.568	1.559	1.556	1.581	1.573
0	NaN	NaN	NaN	NaN	NaN	NaN	NaN	NaN	NaN	NaN	NaN	NaN	NaN	NaN	NaN	NaN	NaN	NaN	NaN	NaN	NaN	NaN	NaN	NaN	NaN	NaN	NaN	NaN	NaN	NaN	NaN	NaN	NaN	NaN	NaN	NaN	NaN	NaN	NaN	NaN	NaN	NaN	NaN	NaN	NaN	NaN	NaN	NaN	NaN
402	1.412	1.423	1.425	1.417	1.417	1.395	1.385	1.401	1.394	1.391	1.412	1.398	1.406	1.419	1.393	1.406	1.413	1.398	1.416	1.429	1.41	1.42	1.438	1.447	1.43	1.429	1.44	1.43	1.443	1.436	1.431	1.438	1.441	1.452	1.461	1.447	1.467	1.474	1.486	1.467	1.469	1.477	1.479	1.469	1.486	1.482	1.485	1.496	1.486
403	1.434	1.438	1.411	1.414	1.415	1.405	1.396	1.419	1.411	1.405	1.429	1.43	1.441	1.45	1.44	1.469	1.487	1.493	1.505	1.531	1.525	1.562	1.592	1.624	1.633	1.631	1.675	1.709	1.731	1.752	1.78	1.791	1.825	1.863	1.876	1.901	1.948	2.061	2.139	2.162	2.232	2.283	2.3	2.296	2.333	1.789	2.273	2.281	1.912
404	1.442	1.449	1.447	1.419	1.436	1.415	1.41	1.438	1.447	1.414	1.458	1.446	1.451	1.478	1.457	1.48	1.511	1.509	1.513	1.541	1.546	1.572	1.582	1.626	1.63	1.616	1.664	1.676	1.704	1.686	1.72	1.733	1.755	1.767	1.787	1.805	1.841	1.878	1.959	2.005	2.09	2.149	2.211	2.224	2.261	2.243	2.218	2.249	2.258
405	1.451	1.492	1.47	1.435	1.446	1.432	1.437	1.463	1.449	1.442	1.47	1.458	1.472	1.491	1.467	1.512	1.529	1.536	1.555	1.565	1.559	1.582	1.61	1.631	1.615	1.631	1.67	1.678	1.705	1.704	1.708	1.72	1.74	1.754	1.77	1.775	1.796	1.808	1.826	1.813	1.829	1.822	1.853	1.844	1.867	1.871	1.865	1.875	1.882
406	1.425	1.426	1.427	1.406	1.406	1.405	1.403	1.407	1.411	1.409	1.416	1.418	1.426	1.447	1.44	1.475	1.498	1.51	1.537	1.557	1.559	1.599	1.636	1.671	1.662	1.688	1.735	1.757	1.822	1.863	1.919	1.971	2.034	2.099	2.145	2.188	2.227	2.235	NaN	NaN	NaN	NaN	NaN	NaN	NaN	NaN	NaN	NaN	NaN
0	1.55	1.542	1.518	1.608	1.536	1.57	1.487	1.556	1.614	1.584	1.577	1.623	1.611	1.592	1.694	1.689	1.703	1.788	1.716	1.865	1.825	1.859	1.929	1.944	1.894	1.925	2.049	2.087	2.083	2.169	2.148	2.232	2.22	NaN	NaN	NaN	NaN	NaN	NaN	NaN	NaN	NaN	NaN	NaN	NaN	NaN	NaN	NaN	NaN
407	1.461	1.463	1.449	1.417	1.443	1.442	1.423	1.446	1.453	1.434	1.464	1.454	1.448	1.472	1.455	1.465	1.507	1.499	1.487	1.506	1.492	1.515	1.531	1.554	1.549	1.532	1.57	1.57	1.586	1.588	1.601	1.597	1.611	1.638	1.638	1.638	1.66	1.672	1.692	1.687	1.696	1.7	1.72	1.719	1.742	1.733	1.728	1.745	1.776
408	1.415	1.425	1.427	1.426	1.407	1.415	1.398	1.435	1.435	1.443	1.455	1.483	1.491	1.526	1.548	1.58	1.622	1.63	1.647	1.695	1.694	1.727	1.757	1.802	1.797	1.811	1.861	1.879	1.917	1.944	2.021	2.09	2.167	2.235	2.285	2.297	2.306	2.325	2.374	NaN	NaN	NaN	NaN	NaN	NaN	NaN	NaN	NaN	NaN
409	1.45	1.467	1.435	1.426	1.431	1.414	1.43	1.432	1.44	1.414	1.44	1.437	1.429	1.438	1.441	1.441	1.48	1.473	1.471	1.487	1.469	1.484	1.499	1.517	1.483	1.512	1.516	1.537	1.551	1.561	1.542	1.55	1.569	1.579	1.593	1.581	1.598	1.617	1.622	1.692	1.71	1.622	1.732	1.73	1.732	1.989	2.207	1.778	1.946
410	1.463	1.48	1.488	1.469	1.478	1.469	1.468	1.489	1.492	1.482	1.504	1.496	1.493	1.526	1.509	1.536	1.547	1.531	1.547	1.557	1.549	1.58	1.594	1.611	1.609	1.604	1.628	1.666	1.655	1.659	1.676	1.69	1.698	1.748	1.751	1.765	1.798	1.802	1.808	1.817	1.842	1.857	1.848	1.876	1.94	1.933	1.95	1.993	1.997
0	1.424	1.446	1.506	1.496	1.481	1.554	1.493	1.588	1.685	1.684	1.818	1.806	2.04	2.26	NaN	NaN	NaN	NaN	NaN	NaN	NaN	NaN	NaN	NaN	NaN	NaN	NaN	NaN	NaN	NaN	NaN	NaN	NaN	NaN	NaN	NaN	NaN	NaN	NaN	NaN	NaN	NaN	NaN	NaN	NaN	NaN	NaN	NaN	NaN
411	1.407	1.402	1.414	1.418	1.393	1.415	1.388	1.419	1.435	1.427	1.464	1.481	1.495	1.514	1.543	1.588	1.618	1.629	1.651	1.714	1.723	1.824	1.927	2.054	2.133	2.227	2.321	2.347	NaN	NaN	NaN	NaN	NaN	NaN	NaN	NaN	NaN	NaN	NaN	NaN	NaN	NaN	NaN	NaN	NaN	NaN	NaN	NaN	NaN
412	1.462	1.462	1.465	1.429	1.442	1.426	1.438	1.422	1.457	1.419	1.468	1.447	1.447	1.469	1.464	1.467	1.503	1.506	1.515	1.529	1.521	1.548	1.575	1.595	1.591	1.609	1.638	1.651	1.666	1.68	1.68	1.693	1.711	1.736	1.736	1.734	1.773	1.803	1.822	1.81	1.827	1.829	1.843	1.854	1.853	1.887	1.965	2.065	2.143
413	1.468	1.464	1.479	1.444	1.454	1.438	1.431	1.453	1.449	1.444	1.475	1.443	1.455	1.458	1.444	1.467	1.488	1.45	1.465	1.484	1.465	1.452	1.482	1.495	1.486	1.465	1.478	1.468	1.491	1.489	1.483	1.486	1.511	1.514	1.532	1.527	1.536	1.552	1.581	1.559	1.578	1.566	1.605	1.601	1.592	1.62	1.604	1.606	1.621
414	1.477	1.486	1.497	1.459	1.451	1.453	1.464	1.49	1.485	1.49	1.524	1.524	1.544	1.566	1.564	1.592	1.653	1.628	1.687	1.718	1.727	1.792	1.856	1.911	1.959	1.986	2.08	2.128	2.156	2.191	2.207	2.214	2.224	2.234	2.228	2.252	2.245	2.278	2.271	2.246	2.255	2.273	2.266	2.263	2.274	2.259	2.252	2.274	2.263
415	1.463	1.49	1.47	1.464	1.471	1.455	1.455	1.495	1.49	1.492	1.513	1.527	1.53	1.551	1.57	1.574	1.621	1.61	1.67	1.702	1.671	1.733	1.774	1.774	1.798	1.828	1.86	1.917	1.964	1.988	2.037	2.089	2.121	2.171	2.178	2.183	2.191	2.202	2.202	2.184	2.201	2.211	2.225	2.213	2.251	2.237	2.222	2.233	2.241
0	1.928	NaN	NaN	NaN	NaN	NaN	NaN	NaN	NaN	NaN	NaN	NaN	NaN	NaN	NaN	NaN	NaN	NaN	NaN	NaN	NaN	NaN	NaN	NaN	NaN	NaN	NaN	NaN	NaN	NaN	NaN	NaN	NaN	NaN	NaN	NaN	NaN	NaN	NaN	NaN	NaN	NaN	NaN	NaN	NaN	NaN	NaN	NaN	NaN
0	1.455	1.466	1.471	1.442	1.45	1.448	1.434	1.459	1.462	1.449	1.482	1.469	1.478	1.508	1.486	1.507	1.534	1.526	1.538	1.568	1.53	1.557	1.582	1.598	1.6	1.61	1.632	1.638	1.681	1.658	1.666	1.691	1.695	1.726	1.737	1.747	1.778	1.783	1.805	1.795	1.824	1.841	1.942	2.029	2.146	2.225	2.253	2.314	2.335
0	1.709	1.857	1.84	1.747	1.839	1.748	1.753	1.767	1.865	1.829	1.716	1.852	1.883	2.16	1.87	1.942	1.827	1.847	1.9	1.955	1.842	1.93	1.988	1.904	1.923	1.791	1.889	1.969	1.912	1.821	1.893	1.874	1.93	1.993	1.933	1.95	2.043	2.009	1.967	2.008	1.98	1.902	1.977	1.894	1.938	2.017	1.931	2.026	1.953
0	1.713	1.811	1.706	1.715	1.81	1.861	1.788	1.716	1.79	1.818	1.793	1.815	1.838	1.844	1.718	1.807	1.915	NaN	NaN	NaN	NaN	NaN	NaN	NaN	NaN	NaN	NaN	NaN	NaN	NaN	NaN	NaN	NaN	NaN	NaN	NaN	NaN	NaN	NaN	NaN	NaN	NaN	NaN	NaN	NaN	NaN	NaN	NaN	NaN
416	1.434	1.448	1.44	1.431	1.425	1.414	1.417	1.423	1.436	1.419	1.444	1.429	1.442	1.45	1.437	1.458	1.464	1.456	1.466	1.489	1.472	1.489	1.503	1.515	1.508	1.509	1.524	1.521	1.527	1.518	1.529	1.527	1.534	1.551	1.56	1.553	1.573	1.581	1.6	1.584	1.593	1.601	1.615	1.604	1.63	1.614	1.626	1.652	1.647
417	1.436	1.441	1.431	1.431	1.42	1.414	1.414	1.434	1.427	1.414	1.441	1.421	1.441	1.456	1.429	1.463	1.473	1.468	1.487	1.501	1.485	1.505	1.53	1.543	1.527	1.538	1.561	1.557	1.574	1.583	1.574	1.594	1.597	1.607	1.62	1.62	1.634	1.653	1.67	1.655	1.668	1.688	1.706	1.69	1.725	1.716	1.718	1.748	1.739
418	1.456	1.464	1.466	1.445	1.45	1.445	1.434	1.444	1.441	1.43	1.464	1.439	1.473	1.483	1.477	1.505	1.535	1.527	1.541	1.564	1.553	1.589	1.609	1.614	1.614	1.609	1.655	1.648	1.678	1.669	1.684	1.685	1.711	1.718	1.717	1.736	1.759	1.747	1.766	1.755	1.762	1.78	1.818	1.816	1.864	1.909	1.941	2.038	2.101
0	1.49	1.543	1.53	1.475	1.49	1.481	1.484	1.508	1.454	1.482	1.505	1.487	1.473	1.51	1.495	1.504	1.527	1.509	1.521	1.539	1.527	1.539	1.565	1.583	1.562	1.539	1.586	1.585	1.597	1.574	1.58	1.597	1.612	1.618	1.602	1.628	1.619	1.641	1.644	1.757	NaN	NaN	NaN	NaN	NaN	NaN	NaN	NaN	NaN
419	1.446	1.461	1.449	1.429	1.439	1.433	1.459	1.453	1.434	1.448	1.482	1.483	1.499	1.533	1.541	1.562	1.592	1.586	1.616	1.63	1.628	1.657	1.691	1.705	1.714	1.727	1.776	1.747	1.78	1.79	1.795	1.821	1.835	1.877	1.904	1.952	1.989	2.047	2.097	2.129	2.198	2.232	2.28	2.284	2.31	2.298	2.285	2.322	2.304
420	1.443	1.438	1.438	1.429	1.432	1.432	1.428	1.436	1.445	1.43	1.455	1.429	1.453	1.478	1.466	1.474	1.5	1.492	1.514	1.523	1.515	1.514	1.547	1.553	1.542	1.554	1.561	1.56	1.587	1.586	1.593	1.593	1.59	1.604	1.625	1.621	1.63	1.649	1.66	1.646	1.644	1.652	1.674	1.666	1.674	1.671	1.692	1.695	1.719
0	1.449	1.475	NaN	NaN	NaN	NaN	NaN	NaN	NaN	NaN	NaN	NaN	NaN	NaN	NaN	NaN	NaN	NaN	NaN	NaN	NaN	NaN	NaN	NaN	NaN	NaN	NaN	NaN	NaN	NaN	NaN	NaN	NaN	NaN	NaN	NaN	NaN	NaN	NaN	NaN	NaN	NaN	NaN	NaN	NaN	NaN	NaN	NaN	NaN
421	1.456	1.451	1.435	1.43	1.431	1.433	1.424	1.413	1.438	1.413	1.426	1.42	1.423	1.449	1.431	1.443	1.454	1.442	1.449	1.468	1.458	1.464	1.484	1.487	1.473	1.491	1.499	1.509	1.508	1.51	1.512	1.501	1.509	1.52	1.541	1.529	1.539	1.579	1.559	1.552	1.553	1.561	1.581	1.572	1.579	1.576	1.587	1.591	1.604
0	1.441	1.451	1.442	1.44	1.428	1.42	1.401	1.424	1.436	1.43	1.457	1.459	1.481	1.523	1.517	1.578	1.615	1.633	1.676	1.75	1.746	1.821	NaN	NaN	NaN	NaN	NaN	NaN	NaN	NaN	NaN	NaN	NaN	NaN	NaN	NaN	NaN	NaN	NaN	NaN	NaN	NaN	NaN	NaN	NaN	NaN	NaN	NaN	NaN
422	1.419	1.408	1.412	1.399	1.402	1.402	1.394	1.407	1.409	1.413	1.416	1.412	1.431	1.469	1.446	1.5	1.515	1.519	1.562	1.589	1.602	1.634	1.671	1.721	1.742	1.812	1.928	2.023	2.118	2.178	2.209	2.233	2.253	2.265	2.271	2.268	2.265	2.298	2.302	2.275	2.271	2.283	2.291	2.269	2.292	2.284	2.291	2.322	2.297
423	1.514	1.517	1.509	1.49	1.5	1.517	1.516	1.529	1.523	1.519	1.487	1.49	1.506	1.537	1.512	1.541	1.552	1.536	1.581	1.606	1.542	1.575	1.65	1.718	1.754	1.744	1.851	1.841	1.886	1.846	1.864	1.854	1.915	1.928	1.934	1.934	NaN	NaN	NaN	NaN	NaN	NaN	NaN	NaN	NaN	NaN	NaN	NaN	NaN
424	1.73	1.944	1.737	1.781	1.781	1.755	1.662	1.694	1.673	1.811	1.895	1.674	1.712	1.826	1.646	1.811	1.794	1.811	1.721	1.871	1.781	1.667	1.907	1.865	1.856	1.835	1.863	1.885	1.786	1.798	1.74	1.883	1.73	1.951	1.88	1.857	1.827	1.844	1.816	1.845	1.88	1.81	1.886	1.786	1.85	1.767	1.873	1.897	1.952
425	1.441	1.456	1.457	1.435	1.435	1.429	1.423	1.435	1.43	1.421	1.44	1.432	1.426	1.443	1.416	1.425	1.447	1.412	1.434	1.446	1.422	1.425	1.461	1.468	1.455	1.449	1.468	1.467	1.479	1.473	1.475	1.494	1.501	1.503	1.51	1.531	1.529	1.547	1.56	1.549	1.573	1.569	1.58	1.563	1.607	1.604	1.592	1.607	1.628
426	1.397	1.413	1.415	1.403	1.407	1.402	1.397	1.412	1.425	1.431	1.442	1.437	1.456	1.48	1.461	1.489	1.507	1.501	1.535	1.553	1.546	1.556	1.577	1.598	1.588	1.598	1.613	1.614	1.633	1.628	1.646	1.641	1.66	1.671	1.693	1.691	1.702	1.733	1.745	1.733	1.74	1.753	1.776	1.783	1.809	1.868	1.941	2.042	2.109
0	1.617	1.696	1.645	1.67	1.729	1.766	1.815	1.773	1.858	1.734	1.761	1.72	1.654	1.726	1.853	1.687	1.8	1.653	1.831	1.745	1.773	1.773	1.845	NaN	NaN	NaN	NaN	NaN	NaN	NaN	NaN	NaN	NaN	NaN	NaN	NaN	NaN	NaN	NaN	NaN	NaN	NaN	NaN	NaN	NaN	NaN	NaN	NaN	NaN
427	1.435	1.478	1.453	1.433	1.465	1.437	1.456	1.464	1.462	1.457	1.5	1.486	1.495	1.511	1.487	1.537	1.544	1.524	1.529	1.547	1.574	1.562	1.59	1.61	1.598	1.606	1.641	1.625	1.647	1.607	1.64	1.633	1.644	1.662	1.662	1.657	1.684	1.68	1.685	1.687	1.677	1.702	1.692	1.701	1.731	1.704	1.709	1.726	1.75
0	1.412	1.413	1.392	1.402	1.399	1.399	1.421	1.416	1.412	1.407	1.419	1.42	1.435	1.448	1.44	1.435	1.471	1.467	1.484	1.482	1.46	1.482	1.496	1.506	1.513	1.501	1.527	1.529	1.542	1.538	1.529	1.549	1.547	1.564	1.562	1.566	1.576	1.597	1.608	1.594	1.623	1.617	1.624	1.629	1.643	1.639	1.638	1.729	1.735
0	1.469	1.587	1.676	1.741	1.568	1.521	1.656	1.863	1.666	1.718	1.729	1.916	1.692	2.003	1.467	2.061	1.701	1.89	1.806	1.672	1.77	1.411	1.915	1.899	1.545	1.781	1.934	NaN	NaN	NaN	NaN	NaN	NaN	NaN	NaN	NaN	NaN	NaN	NaN	NaN	NaN	NaN	NaN	NaN	NaN	NaN	NaN	NaN	NaN
428	1.448	1.455	1.455	1.43	1.43	1.426	1.419	1.448	1.428	1.42	1.435	1.413	1.427	1.421	1.41	1.43	1.446	1.409	1.435	1.455	1.458	1.435	1.451	1.475	1.479	1.466	1.504	1.496	1.513	1.491	1.5	1.514	1.523	1.526	1.543	1.539	1.543	1.579	1.569	1.557	1.591	1.615	1.61	1.604	1.628	1.622	1.631	1.63	1.666
429	1.422	1.391	1.378	1.392	1.385	1.395	1.429	1.416	1.427	1.417	1.436	1.445	1.458	1.483	1.46	1.468	1.515	1.512	1.544	1.556	1.539	1.573	1.594	1.621	1.632	1.622	1.649	1.668	1.673	1.689	1.687	1.712	1.724	1.737	1.745	1.746	1.776	1.799	1.827	1.817	1.881	1.913	1.954	1.979	2.009	2.047	NaN	NaN	NaN
0	1.474	1.694	1.552	1.717	1.675	1.96	1.677	1.796	1.786	1.667	1.558	1.747	1.544	1.756	1.834	1.813	1.739	1.585	1.703	1.617	1.731	1.578	1.774	1.85	1.717	NaN	NaN	NaN	NaN	NaN	NaN	NaN	NaN	NaN	NaN	NaN	NaN	NaN	NaN	NaN	NaN	NaN	NaN	NaN	NaN	NaN	NaN	NaN	NaN
430	1.449	1.475	1.458	1.435	1.437	1.441	1.45	1.463	1.476	1.477	1.503	1.502	1.513	1.526	1.512	1.551	1.578	1.571	1.608	1.634	1.638	1.628	1.679	1.725	1.71	1.736	1.763	1.783	1.79	1.845	1.937	1.956	2.063	2.126	2.041	2.047	2.135	2.317	2.158	1.662	2.213	2.176	2.251	2.233	2.222	2.032	2.107	2.322	2.162
431	1.458	1.47	1.466	1.475	1.438	1.456	1.46	1.471	1.483	1.479	1.487	1.491	1.494	1.52	1.476	1.543	1.587	1.576	1.606	1.629	1.647	1.659	1.709	1.73	1.737	1.763	1.793	1.809	1.837	1.856	1.907	1.96	1.985	2.035	2.077	2.093	2.136	2.205	2.236	2.243	2.267	2.282	2.297	2.288	2.327	2.282	2.304	2.328	2.306
0	1.425	1.458	1.443	1.419	1.424	1.407	1.415	1.411	1.43	1.42	1.465	1.462	1.436	1.461	1.43	1.456	1.478	1.461	1.482	1.498	1.473	1.486	1.517	1.523	1.519	1.506	1.533	1.525	1.54	1.518	1.544	1.528	1.545	1.56	1.548	1.559	1.585	1.577	NaN	NaN	NaN	NaN	NaN	NaN	NaN	NaN	NaN	NaN	NaN
432	1.436	1.46	1.434	1.418	1.428	1.415	1.432	1.434	1.439	1.435	1.451	1.449	1.448	1.448	1.438	1.463	1.48	1.45	1.465	1.491	1.496	1.478	1.508	1.507	1.499	1.514	1.539	1.517	1.511	1.503	1.54	1.521	1.529	1.543	1.56	1.55	1.556	1.577	1.59	1.574	1.562	1.587	1.578	1.596	1.613	1.581	1.591	1.624	1.619
433	1.452	1.458	1.467	1.479	1.462	1.474	1.465	1.471	1.477	1.475	1.499	1.516	1.509	1.563	1.518	1.584	1.608	1.596	1.601	1.649	1.636	1.653	1.71	1.714	1.693	1.738	1.777	1.755	1.76	1.767	1.8	1.781	1.812	1.826	1.847	1.824	1.872	1.912	1.986	1.997	2.046	2.072	2.147	2.163	2.219	2.232	2.237	2.276	2.286
0	1.416	1.392	1.388	1.391	1.395	1.389	1.423	1.4	1.399	1.401	1.435	1.419	1.443	1.461	1.446	1.462	1.502	1.488	1.514	1.531	1.52	1.557	1.563	1.591	1.6	1.581	1.604	1.633	1.645	1.647	1.635	1.663	1.667	1.677	1.683	1.694	1.72	1.735	1.748	1.732	1.758	1.744	1.766	1.758	1.782	1.775	NaN	NaN	NaN
434	1.435	1.415	1.383	1.389	1.385	1.395	1.433	1.409	1.424	1.418	1.427	1.432	1.457	1.474	1.449	1.474	1.516	1.502	1.534	1.55	1.527	1.564	1.571	1.607	1.612	1.592	1.641	1.636	1.659	1.665	1.656	1.686	1.691	1.724	1.713	1.732	1.749	1.774	1.779	1.776	1.795	1.786	1.813	1.826	1.831	1.824	1.832	1.854	1.875
435	1.46	1.461	1.457	1.46	1.462	1.457	1.43	1.445	1.452	1.439	1.464	1.444	1.472	1.481	1.464	1.524	1.536	1.519	1.538	1.552	1.559	1.571	1.601	1.633	1.629	1.64	1.656	1.679	1.677	1.689	1.712	1.695	1.726	1.736	1.79	1.769	1.78	1.859	1.931	1.948	2.016	2.095	2.161	2.213	2.231	2.248	2.275	2.295	2.288
436	1.402	1.408	1.428	1.421	1.418	1.412	1.455	1.437	1.41	1.432	1.49	1.478	1.492	1.533	1.535	1.551	1.607	1.611	1.655	1.689	1.688	1.75	1.778	1.81	1.807	1.816	1.859	1.891	1.957	2.018	2.079	2.161	2.206	2.251	2.289	2.258	2.263	2.291	2.299	2.284	2.361	2.297	2.322	2.296	2.307	2.227	NaN	NaN	NaN
437	1.452	1.463	1.467	1.449	1.445	1.44	1.442	1.449	1.434	1.435	1.471	1.441	1.444	1.461	1.449	1.481	1.495	1.484	1.51	1.517	1.512	1.542	1.559	1.564	1.581	1.6	1.63	1.648	1.656	1.662	1.687	1.681	1.723	1.756	1.812	1.837	1.892	1.978	1.974	1.999	2.026	2.09	2.136	2.158	2.183	2.226	2.212	2.277	2.273
0	1.422	1.412	1.432	1.412	1.421	1.425	1.455	1.443	1.437	1.447	1.488	1.475	1.497	1.515	1.494	1.518	1.558	1.541	1.57	1.579	1.581	1.612	1.608	1.643	1.628	1.632	1.668	1.667	1.74	1.688	1.681	1.69	1.704	1.722	1.744	1.739	1.757	1.786	1.786	1.773	1.839	1.925	2.019	2.088	2.149	2.162	2.149	1.946	1.889
438	1.442	1.438	1.466	1.439	1.435	1.445	1.422	1.464	1.449	1.449	1.473	1.473	1.476	1.498	1.49	1.506	1.531	1.526	1.549	1.583	1.556	1.569	1.59	1.601	1.598	1.618	1.65	1.663	1.66	1.664	1.656	1.662	1.677	1.694	1.711	1.711	1.727	1.739	1.746	1.723	1.743	1.749	1.765	1.743	1.773	1.749	1.772	1.817	1.856
439	1.445	1.459	1.461	1.434	1.446	1.454	1.446	1.438	1.474	1.443	1.485	1.464	1.493	1.501	1.491	1.547	1.55	1.537	1.596	1.6	1.603	1.616	1.647	1.658	1.678	1.703	1.734	1.749	1.755	1.77	1.806	1.856	1.907	1.99	2.059	2.116	2.179	2.237	2.279	2.278	2.247	2.264	2.259	2.298	2.276	2.25	2.246	2.238	2.231
0	1.414	1.413	1.416	1.435	1.437	1.435	1.464	1.452	1.447	1.462	1.529	1.534	1.559	1.623	1.628	1.684	1.774	1.801	1.869	1.935	2.008	2.125	2.217	2.301	2.296	2.279	2.312	NaN	NaN	NaN	NaN	NaN	NaN	NaN	NaN	NaN	NaN	NaN	NaN	NaN	NaN	NaN	NaN	NaN	NaN	NaN	NaN	NaN	NaN
440	1.424	1.423	1.426	1.413	1.429	1.428	1.433	1.446	1.465	1.462	1.485	1.499	1.522	1.542	1.542	1.579	1.613	1.606	1.647	1.686	1.664	1.703	1.728	1.761	1.748	1.765	1.807	1.804	1.816	1.841	1.861	1.914	1.949	2.009	2.032	2.078	2.124	2.174	2.222	2.218	2.246	2.268	2.299	2.29	2.341	2.328	2.321	2.353	NaN
441	1.433	1.44	1.47	1.434	1.446	1.442	1.432	1.475	1.466	1.461	1.485	1.48	1.503	1.528	1.519	1.544	1.569	1.557	1.574	1.61	1.587	1.61	1.635	1.652	1.657	1.645	1.683	1.682	1.683	1.693	1.688	1.699	1.707	1.726	1.739	1.732	1.757	1.769	1.774	1.761	1.783	1.778	1.785	1.77	1.795	1.793	1.797	1.8	1.826
442	1.442	1.47	1.472	1.45	1.453	1.459	1.449	1.451	1.462	1.465	1.474	1.471	1.489	1.517	1.506	1.541	1.575	1.573	1.613	1.643	1.638	1.653	1.695	1.764	1.768	1.78	1.808	1.82	1.839	1.86	1.899	1.929	1.98	2.031	2.087	2.126	2.189	2.236	2.263	2.234	2.244	2.243	2.268	2.247	2.282	2.265	2.24	2.278	2.272
443	1.47	1.478	1.483	1.46	1.449	1.446	1.437	1.475	1.47	1.451	1.491	1.433	1.477	1.485	1.476	1.493	1.524	1.506	1.514	1.524	1.496	1.541	1.569	1.57	1.567	1.559	1.586	1.561	1.587	1.574	1.579	1.596	1.597	1.607	1.618	1.627	1.634	1.662	1.667	1.645	1.655	1.68	1.677	1.661	1.685	1.686	1.685	1.726	1.723
444	1.441	1.467	1.462	1.445	1.439	1.433	1.431	1.455	1.455	1.447	1.47	1.464	1.47	1.49	1.481	1.51	1.525	1.512	1.543	1.551	1.534	1.562	1.578	1.593	1.593	1.59	1.628	1.615	1.627	1.625	1.631	1.647	1.651	1.672	1.682	1.682	1.692	1.733	1.733	1.721	1.726	1.743	1.754	1.74	1.761	1.772	1.748	1.79	1.793
445	1.445	1.436	1.418	1.411	1.409	1.404	1.418	1.419	1.425	1.435	1.45	1.449	1.459	1.487	1.479	1.513	1.549	1.537	1.56	1.602	1.597	1.625	1.659	1.701	1.696	1.707	1.745	1.761	1.789	1.8	1.819	1.849	1.909	1.99	2.046	2.106	2.162	2.216	2.32	2.289	2.318	2.319	2.296	2.332	2.303	2.268	2.305	2.297	2.322
0	1.704	1.625	1.766	1.639	1.677	1.754	1.718	1.732	1.692	1.724	1.682	1.72	1.7	1.686	1.654	1.811	1.723	1.738	1.77	1.79	1.753	1.92	1.736	1.789	1.716	1.754	1.886	1.928	1.898	1.827	1.822	NaN	NaN	NaN	NaN	NaN	NaN	NaN	NaN	NaN	NaN	NaN	NaN	NaN	NaN	NaN	NaN	NaN	NaN
446	1.437	1.457	1.469	1.439	1.452	1.438	1.427	1.461	1.468	1.443	1.47	1.443	1.454	1.503	1.479	1.509	1.553	1.538	1.566	1.578	1.58	1.6	1.651	1.667	1.67	1.663	1.705	1.694	1.689	1.708	1.742	1.734	1.742	1.769	1.814	1.774	1.8	1.851	1.845	1.829	1.918	1.99	2.089	2.159	2.236	2.269	2.288	2.33	2.325
447	1.441	1.476	1.475	1.451	1.449	1.451	1.442	1.462	1.462	1.465	1.487	1.474	1.49	1.529	1.496	1.564	1.598	1.605	1.634	1.652	1.66	1.668	1.703	1.752	1.767	1.747	1.814	1.809	1.793	1.797	1.84	1.847	1.873	1.892	1.938	1.988	2.041	2.123	2.183	2.191	2.23	2.246	2.273	2.256	2.266	2.263	2.264	2.277	2.275
0	1.636	1.687	1.732	1.668	1.647	1.649	1.688	1.734	1.672	1.657	1.7	1.607	1.71	1.674	1.636	1.694	1.717	NaN	NaN	NaN	NaN	NaN	NaN	NaN	NaN	NaN	NaN	NaN	NaN	NaN	NaN	NaN	NaN	NaN	NaN	NaN	NaN	NaN	NaN	NaN	NaN	NaN	NaN	NaN	NaN	NaN	NaN	NaN	NaN
0	NaN	NaN	NaN	NaN	NaN	NaN	NaN	NaN	NaN	NaN	NaN	NaN	NaN	NaN	NaN	NaN	NaN	NaN	NaN	NaN	NaN	NaN	NaN	NaN	NaN	NaN	NaN	NaN	NaN	NaN	NaN	NaN	NaN	NaN	NaN	NaN	NaN	NaN	NaN	NaN	NaN	NaN	NaN	NaN	NaN	NaN	NaN	NaN	NaN
448	1.437	1.459	1.432	1.44	1.413	1.405	1.419	1.407	1.427	1.412	1.433	1.438	1.453	1.444	1.43	1.473	1.482	1.479	1.506	1.53	1.539	1.594	1.616	1.651	1.678	1.74	1.872	1.979	2.125	2.219	2.245	2.34	2.368	2.452	2.194	2.069	2.167	2.252	2.285	2.258	2.314	NaN	NaN	NaN	NaN	NaN	NaN	NaN	NaN
0	1.465	1.471	1.444	1.427	1.421	1.413	1.434	1.425	1.435	1.431	1.44	1.436	1.446	1.474	1.444	1.481	1.494	1.47	1.513	1.506	1.525	1.553	1.549	1.612	1.594	1.621	1.638	1.646	1.671	1.664	1.683	1.761	1.825	NaN	NaN	NaN	NaN	NaN	NaN	NaN	NaN	NaN	NaN	NaN	NaN	NaN	NaN	NaN	NaN
0	1.654	1.578	NaN	NaN	NaN	NaN	NaN	NaN	NaN	NaN	NaN	NaN	NaN	NaN	NaN	NaN	NaN	NaN	NaN	NaN	NaN	NaN	NaN	NaN	NaN	NaN	NaN	NaN	NaN	NaN	NaN	NaN	NaN	NaN	NaN	NaN	NaN	NaN	NaN	NaN	NaN	NaN	NaN	NaN	NaN	NaN	NaN	NaN	NaN
0	1.481	1.441	1.441	1.405	1.415	1.44	1.484	1.44	1.444	1.415	1.436	1.477	1.489	1.5	1.512	1.501	1.546	1.567	1.564	1.567	1.551	1.583	1.619	1.625	1.595	1.603	1.662	1.679	1.7	1.651	1.67	1.712	1.687	1.745	1.77	1.75	1.767	1.815	1.783	1.793	1.778	1.791	1.822	1.779	1.787	1.878	1.851	1.862	1.858
0	1.557	1.808	1.78	1.82	1.716	2.066	1.898	1.844	1.827	1.89	1.843	1.863	1.891	1.943	1.87	1.917	1.863	1.949	1.851	1.959	1.858	1.999	1.905	1.965	2.011	2.009	1.982	2.008	1.999	2.006	2.016	1.968	1.945	2.084	1.996	2.036	2.035	2.099	1.976	1.948	2.015	1.966	2.027	2.035	2.033	2.006	2.031	2.08	2.026
0	1.538	1.741	1.804	1.869	1.844	1.855	1.887	1.782	NaN	NaN	NaN	NaN	NaN	NaN	NaN	NaN	NaN	NaN	NaN	NaN	NaN	NaN	NaN	NaN	NaN	NaN	NaN	NaN	NaN	NaN	NaN	NaN	NaN	NaN	NaN	NaN	NaN	NaN	NaN	NaN	NaN	NaN	NaN	NaN	NaN	NaN	NaN	NaN	NaN
449	1.461	1.475	1.446	1.43	1.421	1.4	1.414	1.427	1.42	1.432	1.425	1.435	1.429	1.454	1.431	1.462	1.476	1.451	1.48	1.498	1.484	1.498	1.48	1.537	1.499	1.512	1.532	1.536	1.567	1.558	1.546	1.537	1.556	1.584	1.601	1.591	1.621	1.61	1.597	1.594	1.59	1.6	1.728	1.711	1.746	1.761	1.714	2.24	1.734
450	1.469	1.479	1.473	1.451	1.455	1.448	1.468	1.471	1.473	1.492	1.507	1.495	1.502	1.541	1.522	1.569	1.588	1.59	1.632	1.664	1.641	1.699	1.724	1.752	1.755	1.797	1.876	1.933	1.991	2.065	2.133	2.182	2.218	2.246	2.26	2.259	2.279	2.31	2.309	2.245	2.267	2.256	2.263	2.255	NaN	NaN	NaN	NaN	NaN
451	1.445	1.439	1.456	1.41	1.434	1.414	1.409	1.438	1.415	1.416	1.434	1.397	1.419	1.451	1.417	1.454	1.47	1.439	1.473	1.476	1.446	1.511	1.486	1.515	1.498	1.502	1.538	1.529	1.545	1.546	1.546	1.544	1.559	1.555	1.608	1.59	1.6	1.61	1.609	1.607	1.597	1.633	1.621	1.625	1.647	1.67	1.678	1.695	1.704
452	1.463	1.465	1.46	1.452	1.454	1.43	1.449	1.467	1.458	1.457	1.476	1.457	1.47	1.477	1.454	1.486	1.489	1.479	1.506	1.527	1.504	1.53	1.53	1.547	1.543	1.552	1.564	1.56	1.572	1.576	1.576	1.587	1.588	1.607	1.61	1.619	1.627	1.649	1.666	1.637	1.657	1.662	1.673	1.665	1.696	1.758	2.213	1.794	1.791
453	1.427	1.455	1.469	1.441	1.443	1.431	1.438	1.45	1.459	1.448	1.471	1.449	1.48	1.475	1.46	1.486	1.511	1.489	1.514	1.528	1.522	1.523	1.554	1.571	1.547	1.554	1.59	1.574	1.589	1.589	1.591	1.593	1.613	1.615	1.632	1.636	1.647	1.664	1.663	1.65	1.655	1.664	1.691	1.674	1.698	1.688	1.691	1.715	1.715
454	1.463	1.402	1.38	1.36	1.523	1.402	1.452	1.429	1.415	1.406	1.453	1.459	1.511	1.48	1.466	1.483	1.531	1.569	1.558	1.609	1.539	1.583	1.6	1.649	1.624	1.602	1.685	1.682	1.691	1.64	1.678	1.691	1.697	1.737	1.756	1.746	1.778	1.774	1.791	1.776	1.805	1.847	1.853	1.845	1.801	1.862	1.837	1.874	1.918
455	1.418	1.449	1.445	1.423	1.414	1.422	1.415	1.427	1.435	1.425	1.449	1.449	1.474	1.487	1.471	1.502	1.52	1.521	1.537	1.556	1.556	1.583	1.599	1.628	1.612	1.626	1.654	1.657	1.668	1.678	1.682	1.692	1.705	1.705	1.742	1.733	1.736	1.77	1.771	1.764	1.777	1.808	1.781	1.793	1.814	1.803	1.815	1.835	1.828
456	1.458	1.476	1.465	1.466	1.455	1.44	1.45	1.469	1.456	1.461	1.472	1.46	1.472	1.488	1.447	1.517	1.516	1.497	1.518	1.527	1.52	1.541	1.529	1.565	1.538	1.549	1.577	1.554	1.581	1.568	1.568	1.582	1.587	1.597	1.618	1.604	1.633	1.641	1.63	1.614	1.629	1.646	1.657	1.651	1.664	1.676	1.629	1.685	1.697
457	1.442	1.445	1.454	1.442	1.441	1.431	1.436	1.446	1.458	1.441	1.471	1.452	1.474	1.494	1.476	1.497	1.52	1.53	1.545	1.568	1.567	1.581	1.6	1.627	1.622	1.625	1.66	1.666	1.672	1.683	1.694	1.695	1.718	1.74	1.752	1.761	1.778	1.792	1.805	1.793	1.804	1.817	1.835	1.829	1.87	1.855	1.857	1.875	1.876
458	1.455	1.481	1.474	1.458	1.456	1.452	1.443	1.47	1.472	1.486	1.499	1.487	1.529	1.556	1.532	1.589	1.611	1.578	1.629	1.653	1.652	1.671	1.692	1.726	1.703	1.727	1.751	1.756	1.802	1.778	1.791	1.822	1.819	1.823	1.87	1.854	1.889	1.888	1.902	1.88	1.917	1.947	2.008	2.033	2.071	2.095	2.106	2.157	2.18
459	1.421	1.447	1.441	1.438	1.424	1.42	1.421	1.434	1.438	1.441	1.453	1.456	1.484	1.506	1.486	1.537	1.564	1.545	1.578	1.607	1.597	1.641	1.651	1.684	1.681	1.685	1.732	1.745	1.768	1.791	1.787	1.826	1.827	1.853	1.894	1.875	1.913	1.965	1.998	2.013	2.068	2.124	2.168	2.2	2.226	2.222	2.223	2.251	2.243
0	1.422	1.434	1.438	1.409	1.416	1.418	1.405	1.422	1.429	1.411	1.439	1.432	1.44	1.45	1.427	1.451	1.476	1.455	1.484	1.487	1.488	1.489	1.513	1.521	1.51	1.504	1.535	1.528	1.536	1.539	1.546	1.545	1.563	1.569	1.58	1.58	1.599	1.616	1.615	1.592	1.609	1.611	1.625	1.622	1.646	1.639	1.642	1.659	1.665
460	1.52	1.545	1.521	1.507	1.487	1.497	1.51	1.511	1.511	1.494	1.539	1.504	1.51	1.55	1.527	1.544	1.579	1.552	1.609	1.592	1.614	1.628	1.649	1.681	1.675	1.747	1.881	1.991	2.074	2.134	2.147	2.156	2.17	2.181	2.187	2.175	2.195	2.215	2.203	2.171	2.193	2.204	2.198	2.188	2.214	2.196	2.191	2.219	2.194
461	1.543	1.526	1.559	1.509	1.541	1.517	1.546	1.538	1.564	1.538	1.591	1.56	1.602	1.652	1.627	1.663	1.715	1.754	1.772	1.862	1.864	1.872	1.95	1.983	2.007	2.031	2.13	2.155	2.177	2.198	2.226	2.197	2.247	2.236	2.218	2.227	2.224	2.256	2.244	2.207	2.229	2.217	2.241	2.231	2.262	2.234	2.217	2.244	2.246
462	1.501	1.554	1.583	1.496	1.553	1.517	1.579	1.561	1.594	1.57	1.583	1.619	1.642	1.727	1.679	1.75	1.849	1.818	1.871	1.971	1.988	1.984	2.093	2.127	2.159	2.151	2.228	2.203	2.21	2.225	2.211	2.238	2.255	2.227	2.231	2.228	2.218	2.251	2.274	2.252	2.23	2.275	2.256	2.263	2.288	2.234	2.222	2.271	2.268
0	1.432	1.447	1.44	1.424	1.429	1.419	1.428	1.44	1.446	1.434	1.457	1.447	1.454	1.481	1.464	1.488	1.506	1.493	1.513	1.538	1.541	1.527	1.567	1.585	1.573	1.578	1.614	1.619	1.645	1.638	1.66	1.668	1.713	1.749	1.773	1.796	1.827	1.855	1.885	1.885	1.919	1.95	1.968	1.987	2.031	2.023	2.048	2.083	2.079
463	1.43	1.472	1.605	1.526	1.661	1.475	1.513	1.57	1.559	1.551	1.585	1.606	1.635	1.563	1.543	1.612	1.624	1.633	1.623	1.62	1.623	1.641	1.656	1.663	1.677	1.669	1.732	1.724	1.741	1.696	1.688	1.651	1.69	1.711	1.745	1.694	1.791	1.776	1.786	1.694	1.754	1.734	1.788	1.78	1.751	1.828	1.765	1.772	1.851
0	1.433	1.442	1.444	1.452	1.409	1.409	1.431	1.433	1.402	1.413	1.445	1.404	1.451	1.47	1.449	1.454	1.502	1.483	1.517	1.568	1.489	1.571	1.588	1.598	1.582	1.595	1.635	1.59	1.606	1.659	1.639	NaN	NaN	NaN	NaN	NaN	NaN	NaN	NaN	NaN	NaN	NaN	NaN	NaN	NaN	NaN	NaN	NaN	NaN
0	NaN	NaN	NaN	NaN	NaN	NaN	NaN	NaN	NaN	NaN	NaN	NaN	NaN	NaN	NaN	NaN	NaN	NaN	NaN	NaN	NaN	NaN	NaN	NaN	NaN	NaN	NaN	NaN	NaN	NaN	NaN	NaN	NaN	NaN	NaN	NaN	NaN	NaN	NaN	NaN	NaN	NaN	NaN	NaN	NaN	NaN	NaN	NaN	NaN
0	1.351	1.353	1.361	1.354	1.361	1.346	1.354	NaN	NaN	NaN	NaN	NaN	NaN	NaN	NaN	NaN	NaN	NaN	NaN	NaN	NaN	NaN	NaN	NaN	NaN	NaN	NaN	NaN	NaN	NaN	NaN	NaN	NaN	NaN	NaN	NaN	NaN	NaN	NaN	NaN	NaN	NaN	NaN	NaN	NaN	NaN	NaN	NaN	NaN
0	1.35	1.355	1.36	1.355	1.359	1.353	1.361	1.358	1.363	NaN	NaN	NaN	NaN	NaN	NaN	NaN	NaN	NaN	NaN	NaN	NaN	NaN	NaN	NaN	NaN	NaN	NaN	NaN	NaN	NaN	NaN	NaN	NaN	NaN	NaN	NaN	NaN	NaN	NaN	NaN	NaN	NaN	NaN	NaN	NaN	NaN	NaN	NaN	NaN
0	1.423	1.419	1.426	1.421	1.415	1.403	1.412	1.398	1.401	1.407	1.406	1.376	1.419	1.424	1.436	1.419	1.444	1.452	1.472	1.487	1.511	1.505	1.522	1.526	1.548	1.579	1.599	1.607	1.628	1.663	1.595	1.639	1.667	1.712	1.691	1.708	1.699	1.715	1.744	1.766	1.786	1.764	1.79	1.854	1.862	1.904	1.82	1.919	1.799
0	NaN	NaN	NaN	NaN	NaN	NaN	NaN	NaN	NaN	NaN	NaN	NaN	NaN	NaN	NaN	NaN	NaN	NaN	NaN	NaN	NaN	NaN	NaN	NaN	NaN	NaN	NaN	NaN	NaN	NaN	NaN	NaN	NaN	NaN	NaN	NaN	NaN	NaN	NaN	NaN	NaN	NaN	NaN	NaN	NaN	NaN	NaN	NaN	NaN
464	1.381	1.429	1.524	1.423	1.47	1.381	1.462	1.498	1.491	1.503	1.507	1.504	1.516	1.545	1.555	1.571	1.594	1.573	1.619	1.677	1.707	1.712	1.734	1.696	1.751	1.811	1.78	1.867	1.907	1.932	1.881	1.929	2.004	2.061	2.075	2.105	2.162	2.205	2.213	2.218	2.255	2.212	2.229	2.274	2.24	2.237	2.265	2.248	2.247
0	1.386	1.378	1.387	1.383	1.412	1.377	1.383	1.374	1.386	1.378	1.398	1.368	1.394	1.407	1.388	1.371	1.381	1.385	1.38	1.377	1.406	1.4	1.382	1.369	1.381	1.382	1.404	1.394	1.403	1.394	1.366	1.385	1.377	1.394	1.388	1.392	1.377	1.375	1.396	1.398	1.404	1.371	1.39	1.417	1.4	1.398	1.399	1.401	1.395
0	1.401	1.39	1.383	1.393	1.404	1.389	1.395	1.387	1.38	1.379	1.388	1.366	1.406	1.405	1.411	1.377	1.397	1.394	1.404	1.4	1.427	1.419	1.408	1.394	1.412	1.408	1.431	1.423	1.431	1.434	1.397	1.411	1.425	1.434	1.42	1.429	1.416	1.416	1.439	1.438	1.443	1.434	1.443	1.457	1.452	1.447	1.458	1.45	1.443
0	NaN	NaN	NaN	NaN	NaN	NaN	NaN	NaN	NaN	NaN	NaN	NaN	NaN	NaN	NaN	NaN	NaN	NaN	NaN	NaN	NaN	NaN	NaN	NaN	NaN	NaN	NaN	NaN	NaN	NaN	NaN	NaN	NaN	NaN	NaN	NaN	NaN	NaN	NaN	NaN	NaN	NaN	NaN	NaN	NaN	NaN	NaN	NaN	NaN
0	1.487	1.431	1.513	1.429	1.447	1.407	1.466	1.455	1.451	1.398	1.524	1.445	1.447	1.536	1.528	1.57	1.544	1.529	1.59	1.603	1.735	1.658	1.697	1.726	1.711	1.777	1.753	1.769	1.88	1.927	1.852	1.932	1.941	1.975	NaN	NaN	NaN	NaN	NaN	NaN	NaN	NaN	NaN	NaN	NaN	NaN	NaN	NaN	NaN
0	1.402	1.411	1.445	1.415	1.433	1.399	1.424	1.442	1.452	1.465	1.464	1.474	1.503	1.515	1.527	1.544	1.551	1.56	1.571	1.611	1.625	1.625	1.637	1.629	1.671	1.69	1.709	1.724	1.766	1.773	1.74	1.793	1.8	1.814	1.795	1.808	1.801	1.846	1.842	1.871	1.938	1.979	2.053	2.174	2.197	2.237	2.28	2.3	2.3
0	1.464	NaN	NaN	NaN	NaN	NaN	NaN	NaN	NaN	NaN	NaN	NaN	NaN	NaN	NaN	NaN	NaN	NaN	NaN	NaN	NaN	NaN	NaN	NaN	NaN	NaN	NaN	NaN	NaN	NaN	NaN	NaN	NaN	NaN	NaN	NaN	NaN	NaN	NaN	NaN	NaN	NaN	NaN	NaN	NaN	NaN	NaN	NaN	NaN
465	1.466	1.426	1.44	1.389	1.374	1.416	1.448	1.454	1.473	1.505	1.539	1.528	1.55	1.616	1.651	1.656	1.734	1.765	1.787	1.834	1.857	1.902	1.928	1.937	1.977	2.045	2.09	2.128	2.183	2.225	2.227	2.277	2.268	2.312	2.302	2.315	2.332	2.351	2.32	2.329	2.355	2.33	2.323	2.366	2.325	2.326	2.339	2.341	2.318
466	1.433	1.438	1.427	1.443	1.444	1.442	1.409	1.397	1.399	1.419	1.415	1.403	1.41	1.455	1.426	1.415	1.418	1.419	1.429	1.437	1.446	1.434	1.447	1.419	1.44	1.454	1.466	1.461	1.472	1.481	1.463	1.454	1.467	1.498	1.465	1.482	1.489	1.484	1.516	1.516	1.515	1.511	1.528	1.558	1.534	1.556	1.559	1.553	1.55
467	1.437	1.497	1.469	1.45	1.443	1.449	1.454	1.432	1.467	1.487	1.468	1.453	1.474	1.511	1.519	1.521	1.529	1.553	1.578	1.591	1.626	1.618	1.63	1.604	1.655	1.65	1.722	1.712	1.721	1.743	1.747	1.769	1.75	1.778	1.76	1.759	1.784	1.808	1.816	1.839	1.821	1.824	1.835	1.877	1.858	1.873	1.882	1.889	1.892
468	1.406	1.408	1.41	1.425	1.42	1.444	1.427	1.444	1.465	1.471	1.473	1.459	1.506	1.554	1.541	1.561	1.568	1.587	1.593	1.605	1.63	1.629	1.633	1.633	1.672	1.678	1.733	1.731	1.764	1.79	1.754	1.812	1.779	1.84	1.812	1.814	1.866	1.868	1.852	1.876	1.905	1.897	1.906	1.975	1.923	1.963	1.983	2.025	2.039
0	1.425	1.475	1.461	1.469	1.46	1.441	NaN	NaN	NaN	NaN	NaN	NaN	NaN	NaN	NaN	NaN	NaN	NaN	NaN	NaN	NaN	NaN	NaN	NaN	NaN	NaN	NaN	NaN	NaN	NaN	NaN	NaN	NaN	NaN	NaN	NaN	NaN	NaN	NaN	NaN	NaN	NaN	NaN	NaN	NaN	NaN	NaN	NaN	NaN
469	1.432	1.415	1.41	1.445	1.479	1.464	1.399	1.408	1.399	1.407	1.414	1.415	1.419	1.448	1.426	1.402	1.422	1.405	1.437	1.409	1.446	1.428	1.45	1.405	1.446	1.445	1.457	1.454	1.473	1.457	1.455	1.451	1.471	1.489	1.457	1.463	1.489	1.479	1.487	1.511	1.494	1.504	1.495	1.554	1.529	1.549	1.533	1.519	1.545
470	1.374	1.445	1.424	1.421	1.434	1.425	1.414	1.461	1.445	1.449	1.474	1.471	1.515	1.527	1.557	1.525	1.558	1.601	1.566	1.619	1.621	1.617	1.647	1.627	1.669	1.714	1.748	1.737	1.806	1.763	1.781	1.814	1.838	1.842	1.825	1.829	1.84	1.881	1.901	1.94	2.01	2.041	2.101	2.198	2.214	2.249	2.295	2.314	2.317
471	1.407	1.407	1.401	1.412	1.426	1.426	1.391	1.375	1.375	1.402	1.399	1.398	1.407	1.439	1.42	1.42	1.432	1.441	1.456	1.46	1.468	1.462	1.474	1.472	1.5	1.51	1.528	1.53	1.554	1.545	1.574	1.565	1.572	1.604	1.573	1.587	1.617	1.628	1.637	1.661	1.65	1.658	1.664	1.716	1.697	1.735	1.775	1.847	1.916
472	1.386	1.408	1.439	1.43	1.435	1.442	1.412	1.442	1.445	1.45	1.457	1.444	1.501	1.502	1.537	1.51	1.543	1.562	1.547	1.603	1.617	1.606	1.628	1.63	1.667	1.704	1.749	1.757	1.797	1.789	1.802	1.848	1.865	1.89	1.898	1.963	2.042	2.121	2.168	2.235	2.267	2.281	2.32	2.365	2.333	2.322	2.358	2.355	2.334
473	1.393	1.426	1.406	1.406	1.422	1.419	1.391	1.376	1.378	1.412	1.382	1.396	1.377	1.414	1.407	1.395	1.386	1.398	1.415	1.419	1.446	1.41	1.418	1.402	1.422	1.433	1.45	1.447	1.467	1.469	1.469	1.47	1.469	1.488	1.471	1.485	1.51	1.52	1.509	1.544	1.526	1.524	1.535	1.565	1.547	1.558	1.575	1.568	1.582
474	1.419	1.452	1.452	1.465	1.469	1.477	1.434	1.48	1.46	1.468	1.509	1.489	1.547	1.558	1.592	1.555	1.575	1.611	1.601	1.643	1.638	1.633	1.65	1.645	1.691	1.712	1.77	1.746	1.815	1.777	1.804	1.844	1.862	1.901	1.94	1.983	2.049	2.129	2.164	2.195	2.262	2.254	2.275	2.319	2.283	2.298	2.303	2.307	2.284
475	1.404	1.461	1.431	1.409	1.405	1.409	1.42	1.416	1.421	1.45	1.442	1.429	1.449	1.473	1.501	1.466	1.491	1.501	1.526	1.568	1.602	1.587	1.618	1.614	1.623	1.659	1.719	1.712	1.734	1.778	1.766	1.819	1.812	1.909	1.952	2.017	2.113	2.192	2.213	2.249	2.267	2.253	2.251	2.304	2.273	2.253	2.286	2.269	2.256
476	1.411	1.428	1.432	1.443	1.469	1.446	1.441	1.474	1.466	1.487	1.507	1.504	1.557	1.578	1.622	1.585	1.646	1.674	1.675	1.739	1.772	1.762	1.803	1.816	1.882	1.931	2.017	2.056	2.131	2.168	2.21	2.273	2.262	2.31	2.298	2.273	2.303	2.319	2.29	2.284	2.305	2.262	2.277	2.318	2.294	2.268	2.315	2.335	2.31
477	1.445	1.434	1.451	1.418	1.472	1.426	1.445	1.459	1.437	1.445	1.484	1.448	1.49	1.49	1.508	1.53	1.517	1.546	1.546	1.578	1.577	1.587	1.609	1.59	1.636	1.655	1.707	1.688	1.741	1.742	1.763	1.803	1.798	1.834	1.829	1.855	1.857	1.873	1.885	1.911	1.966	1.918	1.931	1.984	2.037	2.076	2.155	2.208	2.218
478	1.408	1.46	1.427	1.395	1.419	1.402	1.426	1.418	1.42	1.456	1.463	1.456	1.455	1.475	1.501	1.479	1.491	1.503	1.496	1.527	1.546	1.544	1.542	1.529	1.551	1.561	1.604	1.59	1.605	1.616	1.599	1.631	1.627	1.635	1.631	1.63	1.657	1.672	1.679	1.685	1.695	1.686	1.697	1.713	1.714	1.705	1.725	1.739	1.727
479	1.392	1.401	1.397	1.393	1.4	1.406	1.391	1.406	1.395	1.413	1.438	1.451	1.468	1.489	1.522	1.539	1.551	1.603	1.621	1.654	1.702	1.714	1.75	1.762	1.806	1.849	1.902	1.904	1.97	1.963	1.979	2.047	2.045	2.073	2.066	2.056	2.101	2.115	2.116	2.127	2.175	2.175	2.205	2.273	2.278	2.315	2.344	2.374	2.355
480	1.393	1.409	1.393	1.391	1.414	1.409	1.387	1.423	1.4	1.413	1.442	1.433	1.486	1.481	1.505	1.499	1.517	1.554	1.546	1.567	1.586	1.61	1.618	1.619	1.648	1.661	1.727	1.728	1.755	1.752	1.78	1.794	1.806	1.83	1.824	1.83	1.86	1.876	1.893	1.892	1.943	1.916	1.948	1.992	1.993	1.997	2.024	2.021	2.034
481	1.65	1.553	1.61	1.501	1.486	1.473	1.626	1.6	1.527	1.598	1.688	1.632	1.576	1.567	1.732	1.6	1.683	1.657	1.667	1.723	1.761	1.749	1.752	1.72	1.75	1.805	1.755	1.77	1.832	1.832	1.786	1.839	1.834	1.818	1.824	1.795	1.887	1.855	1.867	1.865	1.905	1.88	1.899	1.925	1.937	1.952	1.999	2.011	2.021
0	1.631	1.807	1.575	1.564	1.794	1.664	1.523	1.632	1.513	1.547	1.619	1.591	1.555	1.623	1.672	1.647	1.637	1.589	1.689	1.607	1.679	1.662	1.67	1.58	1.625	1.677	1.631	1.665	1.658	1.641	1.68	1.654	1.729	1.759	1.628	1.637	1.75	1.718	1.697	1.771	1.686	1.673	1.723	1.846	1.774	1.823	1.766	1.75	1.773
0	1.599	1.678	1.519	1.562	1.704	1.586	1.538	1.555	1.494	1.508	1.571	1.513	1.551	1.581	1.596	1.548	1.524	1.542	1.524	1.576	1.565	1.594	1.583	1.525	1.607	1.642	1.645	1.596	1.622	1.581	1.633	1.618	1.64	1.632	1.578	1.609	1.641	1.651	1.641	1.681	1.635	1.638	1.634	1.706	1.656	1.655	1.635	1.65	1.684
482	1.432	1.436	1.42	1.468	1.476	1.493	1.479	1.475	1.491	1.476	1.535	1.509	1.57	1.592	1.641	1.593	1.657	1.72	1.71	1.77	1.812	1.793	1.87	1.929	2.005	2.084	2.135	2.209	2.259	2.307	2.295	2.339	2.321	2.322	2.296	2.292	2.309	2.339	2.319	2.312	2.348	2.31	2.304	2.358	2.325	2.309	2.346	2.338	2.321
483	1.391	1.401	1.399	1.383	1.412	1.39	1.391	1.411	1.413	1.43	1.45	1.443	1.494	1.5	1.532	1.54	1.557	1.606	1.626	1.677	1.717	1.744	1.765	1.774	1.83	1.864	1.932	1.948	2.014	2.016	2.03	2.083	2.097	2.106	2.116	2.135	2.165	2.183	2.193	2.167	2.231	2.225	2.267	2.312	2.293	2.241	NaN	NaN	NaN
484	1.393	1.4	1.401	1.394	1.409	1.395	1.406	1.42	1.404	1.421	1.452	1.441	1.472	1.471	1.491	1.5	1.479	1.509	1.511	1.531	1.553	1.554	1.555	1.544	1.585	1.577	1.626	1.611	1.632	1.622	1.633	1.678	1.672	1.676	1.659	1.662	1.681	1.706	1.711	1.707	1.765	1.734	1.75	1.779	1.792	1.787	1.793	1.906	1.911
485	1.443	1.449	1.444	1.434	1.464	1.419	1.443	1.435	1.44	1.447	1.457	1.446	1.459	1.47	1.472	1.472	1.479	1.484	1.482	1.509	1.514	1.515	1.502	1.478	1.515	1.525	1.561	1.538	1.568	1.571	1.566	1.595	1.592	1.589	1.576	1.598	1.598	1.604	1.599	1.61	1.656	1.621	1.615	1.662	1.657	1.66	1.652	1.676	1.679
486	1.491	1.484	1.525	1.454	1.453	1.439	1.509	1.52	1.483	1.513	1.523	1.507	1.527	1.529	1.556	1.531	1.545	1.563	1.552	1.564	1.594	1.596	1.595	1.587	1.604	1.626	1.647	1.637	1.647	1.672	1.665	1.694	1.684	1.686	1.7	1.718	1.734	1.759	1.768	1.778	1.804	1.809	1.814	1.868	1.859	1.879	1.926	1.958	1.991
487	1.447	1.437	1.408	1.456	1.463	1.495	1.442	1.487	1.472	1.485	1.531	1.504	1.58	1.592	1.631	1.6	1.648	1.696	1.708	1.784	1.796	1.803	1.82	1.871	1.951	2.005	2.096	2.14	2.198	2.232	2.251	2.294	2.285	2.313	2.275	2.293	2.299	2.299	2.298	2.284	2.308	2.296	2.307	2.326	2.286	2.283	2.316	2.288	2.296
0	1.607	1.787	1.599	1.795	1.778	2	1.739	1.674	1.845	1.691	1.799	NaN	NaN	NaN	NaN	NaN	NaN	NaN	NaN	NaN	NaN	NaN	NaN	NaN	NaN	NaN	NaN	NaN	NaN	NaN	NaN	NaN	NaN	NaN	NaN	NaN	NaN	NaN	NaN	NaN	NaN	NaN	NaN	NaN	NaN	NaN	NaN	NaN	NaN
0	1.377	1.426	1.406	1.39	1.426	1.399	1.409	1.388	1.407	1.43	1.441	1.413	1.436	1.428	1.447	1.445	1.445	1.455	1.462	1.476	1.498	1.505	1.487	1.466	1.49	1.511	1.549	1.537	1.551	1.571	1.554	1.573	1.56	1.563	1.58	1.556	1.6	1.593	1.615	1.613	1.635	1.604	1.657	1.658	1.652	1.64	1.714	1.709	1.718
0	1.599	1.763	1.613	1.823	1.702	1.975	1.694	1.746	1.762	1.616	1.815	1.682	1.83	1.842	1.837	1.807	1.818	1.847	1.862	1.908	1.877	1.889	1.904	1.889	1.933	1.958	1.981	1.988	1.968	1.976	1.993	2.034	2.027	2.016	2.041	2.066	2.091	2.09	2.127	2.088	2.125	2.106	2.112	2.131	2.094	2.096	2.153	2.125	2.148
488	1.393	1.418	1.418	1.398	1.434	1.412	1.427	1.409	1.43	1.444	1.453	1.441	1.478	1.482	1.493	1.497	1.51	1.519	1.535	1.557	1.587	1.591	1.59	1.588	1.614	1.646	1.678	1.677	1.692	1.717	1.716	1.749	1.74	1.76	1.771	1.77	1.802	1.82	1.821	1.836	1.898	1.936	1.985	2.077	2.093	NaN	NaN	NaN	NaN
489	1.427	1.459	1.421	1.401	1.452	1.428	1.42	1.432	1.432	1.45	1.475	1.464	1.501	1.528	1.53	1.534	1.534	1.553	1.562	1.573	1.598	1.599	1.6	1.586	1.615	1.635	1.663	1.663	1.681	1.688	1.689	1.722	1.702	1.724	1.722	1.72	1.751	1.759	1.754	1.765	1.786	1.768	1.775	1.828	1.803	1.81	1.821	1.835	1.844
490	1.397	1.401	1.394	1.41	1.396	1.429	1.419	1.427	1.433	1.449	1.464	1.481	1.525	1.548	1.552	1.565	1.595	1.622	1.637	1.676	1.712	1.729	1.746	1.754	1.799	1.818	1.88	1.885	1.9	1.956	1.959	2.016	2.03	2.082	2.105	2.142	2.211	2.234	2.243	2.258	2.275	2.265	2.28	2.314	2.267	2.264	2.281	2.282	2.274
491	1.4	1.405	1.41	1.401	1.4	1.405	1.416	1.402	1.417	1.436	1.44	1.433	1.461	1.475	1.475	1.494	1.487	1.496	1.515	1.528	1.564	1.55	1.578	1.57	1.593	1.605	1.645	1.646	1.661	1.697	1.692	1.723	1.724	1.746	1.729	1.753	1.795	1.791	1.808	1.832	1.867	1.864	1.916	1.984	1.983	2.015	2.076	2.106	2.138
0	1.408	1.422	1.406	1.411	1.429	1.426	1.422	1.425	1.426	1.447	1.458	1.452	1.492	1.509	1.521	1.529	1.532	1.574	1.582	1.622	1.665	1.685	1.694	1.719	1.742	1.769	1.822	1.836	1.851	1.873	1.922	1.969	1.991	2.036	2.07	2.097	2.165	2.196	2.204	2.187	2.226	2.193	2.203	2.206	2.185	2.176	2.193	2.186	2.187
492	1.419	1.43	1.442	1.415	1.436	1.419	1.421	1.415	1.422	1.437	1.436	1.434	1.459	1.488	1.481	1.501	1.509	1.529	1.536	1.564	1.596	1.596	1.62	1.598	1.638	1.657	1.691	1.706	1.739	1.756	1.758	1.8	1.781	1.826	1.816	1.828	1.865	1.894	1.875	1.901	1.911	1.852	1.973	2.073	2.048	2.094	2.163	2.2	2.201
493	1.411	1.399	1.421	1.4	1.4	1.41	1.418	1.405	1.414	1.445	1.452	1.432	1.469	1.485	1.473	1.485	1.485	1.503	1.516	1.528	1.55	1.544	1.552	1.56	1.561	1.584	1.606	1.608	1.619	1.635	1.636	1.657	1.644	1.666	1.649	1.67	1.696	1.694	1.701	1.709	1.742	1.718	1.724	1.75	1.754	1.746	1.774	1.774	1.812
494	1.42	1.437	1.423	1.422	1.422	1.421	1.428	1.433	1.418	1.442	1.451	1.437	1.46	1.462	1.468	1.479	1.477	1.502	1.496	1.521	1.558	1.559	1.555	1.549	1.592	1.568	1.615	1.623	1.63	1.629	1.645	1.673	1.682	1.708	1.698	1.699	1.734	1.741	1.744	1.738	1.778	1.759	1.772	1.801	1.812	1.795	1.828	1.824	1.833
0	1.397	1.424	1.418	1.409	1.427	1.422	1.421	1.426	1.419	1.436	1.468	1.463	1.499	1.505	1.517	1.54	1.556	1.577	1.607	1.642	1.676	1.691	1.718	1.722	1.793	1.797	1.853	1.868	1.898	1.918	1.961	2.015	2.039	2.084	2.128	2.147	2.2	2.214	2.214	2.219	2.236	2.219	2.217	2.254	2.225	2.224	2.251	2.231	2.24
495	1.412	1.423	1.427	1.419	1.445	1.423	1.434	1.42	1.459	1.462	1.487	1.486	1.521	1.549	1.559	1.59	1.612	1.641	1.659	1.719	1.769	1.798	1.826	1.834	1.93	2.012	2.111	2.158	2.228	2.287	2.312	2.338	2.318	2.288	NaN	NaN	NaN	NaN	NaN	NaN	NaN	NaN	NaN	NaN	NaN	NaN	NaN	NaN	NaN
0	1.416	1.455	1.452	1.43	1.535	1.562	1.488	1.458	1.456	1.441	1.478	1.451	1.453	1.55	1.509	1.487	1.508	1.515	1.519	1.515	1.516	1.532	1.526	1.482	1.52	1.51	1.544	1.594	1.61	1.581	1.601	1.626	1.613	1.642	1.616	1.629	1.672	1.647	1.641	1.68	NaN	NaN	NaN	NaN	NaN	NaN	NaN	NaN	NaN
496	1.443	1.469	1.481	1.465	1.493	1.436	1.445	1.467	1.489	1.503	1.52	1.514	1.558	1.565	1.591	1.597	1.631	1.664	1.702	1.748	1.779	1.797	1.849	1.817	1.903	1.904	1.997	2	2.035	2.058	2.075	2.133	2.132	2.172	2.211	2.205	2.233	2.235	2.227	2.249	2.254	2.239	2.233	2.286	2.218	2.226	2.233	2.216	2.24
497	1.417	1.421	1.4	1.404	1.429	1.404	1.418	1.415	1.439	1.431	1.43	1.436	1.454	1.464	1.466	1.47	1.479	1.484	1.497	1.522	1.542	1.546	1.547	1.538	1.553	1.585	1.604	1.623	1.642	1.65	1.656	1.695	1.673	1.717	1.722	1.773	1.809	1.82	1.834	1.915	2.17	2.141	2.094	2.208	2.247	2.253	2.325	2.339	2.336
0	1.43	1.493	1.417	1.409	1.493	1.531	1.44	1.487	1.46	1.429	1.472	1.456	1.437	1.53	1.472	1.566	1.493	1.502	1.504	1.499	1.526	1.513	1.522	1.481	1.487	1.524	1.529	1.531	1.566	1.516	1.516	1.568	1.541	1.555	1.537	1.529	1.636	1.578	1.544	1.555	1.584	1.512	1.581	1.69	1.566	1.649	1.693	1.664	1.579
0	1.418	1.443	1.428	1.429	1.446	1.421	1.44	1.436	1.42	1.437	1.455	1.454	1.465	1.462	1.476	1.494	1.486	1.502	1.528	1.542	1.567	1.57	1.571	1.577	1.603	1.604	1.645	1.659	1.672	1.674	1.686	1.718	1.739	1.764	1.773	1.794	1.816	1.821	1.812	1.837	1.881	1.859	1.899	1.956	1.974	2.008	2.065	2.089	2.137
498	1.397	1.412	1.419	1.399	1.427	1.439	1.413	1.408	1.421	1.432	1.47	1.451	1.489	1.543	1.526	1.557	1.572	1.598	1.61	1.659	1.721	1.725	1.758	1.833	1.925	2.014	2.135	2.207	2.265	2.287	2.282	2.304	2.276	2.304	2.233	NaN	NaN	NaN	NaN	NaN	NaN	NaN	NaN	NaN	NaN	NaN	NaN	NaN	NaN
499	1.411	1.416	1.421	1.406	1.452	1.453	1.442	1.437	1.458	1.473	1.495	1.495	1.518	1.564	1.558	1.583	1.597	1.614	1.625	1.687	1.694	1.7	1.738	1.73	1.768	1.806	1.838	1.867	1.891	1.948	1.981	2.074	2.136	2.197	2.238	2.272	2.314	2.323	2.312	2.327	2.372	2.329	2.333	2.391	2.324	2.316	2.36	2.349	2.331
500	1.446	1.453	1.463	1.431	1.463	1.436	1.448	1.444	1.468	1.486	1.491	1.486	1.503	1.509	1.513	1.53	1.529	1.538	1.547	1.559	1.577	1.583	1.58	1.559	1.579	1.584	1.621	1.621	1.622	1.632	1.617	1.649	1.628	1.654	1.66	1.646	1.653	1.682	1.67	1.685	1.726	1.715	1.712	1.74	1.719	1.728	1.74	1.739	1.735
501	1.407	1.418	1.396	1.412	1.448	1.446	1.442	1.45	1.476	1.48	1.51	1.514	1.584	1.655	1.628	1.676	1.709	1.748	1.764	1.841	1.901	1.882	2.017	2.079	2.17	2.25	2.316	2.345	2.374	2.377	2.355	2.381	2.356	2.371	2.372	2.357	2.385	2.378	2.35	2.38	2.397	2.361	2.354	2.4	2.361	2.359	2.389	2.381	2.388
0	1.418	1.395	1.432	1.391	1.409	1.405	1.415	1.41	1.396	1.43	1.443	1.418	1.474	1.468	1.464	NaN	NaN	NaN	NaN	NaN	NaN	NaN	NaN	NaN	NaN	NaN	NaN	NaN	NaN	NaN	NaN	NaN	NaN	NaN	NaN	NaN	NaN	NaN	NaN	NaN	NaN	NaN	NaN	NaN	NaN	NaN	NaN	NaN	NaN
502	1.409	1.401	1.414	1.407	1.397	1.402	1.416	1.393	1.394	1.428	1.447	1.405	1.448	1.453	1.445	1.459	1.468	1.47	1.48	1.5	1.52	1.514	1.516	1.527	1.534	1.56	1.587	1.582	1.602	1.617	1.629	1.637	1.614	1.65	1.65	1.649	1.662	1.679	1.676	1.693	1.712	1.711	1.701	1.741	1.725	1.734	1.774	1.803	1.871
503	1.379	1.396	1.412	1.387	1.435	1.453	1.447	1.433	1.452	1.451	1.482	1.485	1.538	1.595	1.598	1.643	1.694	1.724	1.745	1.862	1.974	2.047	2.142	2.198	2.273	2.32	2.34	2.348	2.36	2.369	2.338	2.372	2.367	2.355	2.362	2.339	2.371	2.375	2.353	2.382	2.417	2.365	2.366	2.442	2.369	2.349	2.4	2.371	2.358
504	1.443	1.442	1.458	1.433	1.463	1.459	1.463	1.449	1.448	1.474	1.498	1.473	1.528	1.527	1.512	1.563	1.55	1.571	1.583	1.601	1.592	1.612	1.588	1.599	1.633	1.65	1.67	1.646	1.667	1.688	1.696	1.711	1.676	1.707	1.703	1.695	1.699	1.728	1.722	1.745	1.759	1.735	1.739	1.752	1.857	1.886	1.868	1.882	1.926
505	1.439	1.443	1.441	1.422	1.468	1.41	1.472	1.462	1.456	1.463	1.491	1.492	1.501	1.503	1.516	1.547	1.538	1.548	1.558	1.582	1.61	1.607	1.61	1.599	1.64	1.657	1.682	1.706	1.717	1.733	1.737	1.769	1.775	1.789	1.827	1.877	1.955	2.034	2.091	2.18	2.231	2.236	2.241	2.28	2.253	2.244	2.256	2.266	2.271
506	1.431	1.449	1.437	1.426	1.451	1.414	1.443	1.433	1.427	1.442	1.472	1.451	1.466	1.485	1.489	1.504	1.51	1.539	1.552	1.57	1.599	1.605	1.621	1.605	1.645	1.652	1.695	1.739	1.747	1.764	1.748	1.854	1.929	2.024	2.085	2.151	2.23	2.271	2.263	2.281	2.322	2.294	2.289	2.32	2.298	2.289	2.293	2.278	2.268
0	1.439	1.446	1.471	1.449	1.459	1.431	1.394	1.411	1.472	1.496	1.495	1.465	1.519	1.524	1.526	1.494	NaN	NaN	NaN	NaN	NaN	NaN	NaN	NaN	NaN	NaN	NaN	NaN	NaN	NaN	NaN	NaN	NaN	NaN	NaN	NaN	NaN	NaN	NaN	NaN	NaN	NaN	NaN	NaN	NaN	NaN	NaN	NaN	NaN
507	1.439	1.45	1.472	1.44	1.468	1.445	1.476	1.475	1.473	1.49	1.527	1.52	1.55	1.579	1.593	1.622	1.639	1.677	1.703	1.74	1.762	1.788	1.791	1.803	1.847	1.875	1.956	2.008	2.085	2.169	2.205	2.269	2.262	2.318	2.302	2.281	2.297	2.274	NaN	NaN	NaN	NaN	NaN	NaN	NaN	NaN	NaN	NaN	NaN
508	1.404	1.398	1.43	1.383	1.401	1.406	1.409	1.396	1.4	1.412	1.42	1.402	1.444	1.438	1.434	1.455	1.436	1.45	1.464	1.463	1.489	1.488	1.47	1.482	1.504	1.515	1.545	1.534	1.544	1.574	1.574	1.59	1.564	1.595	1.592	1.583	1.598	1.621	1.605	1.718	1.651	1.631	1.636	1.685	1.658	1.67	1.678	1.677	1.699
0	1.446	1.455	1.458	NaN	NaN	NaN	NaN	NaN	NaN	NaN	NaN	NaN	NaN	NaN	NaN	NaN	NaN	NaN	NaN	NaN	NaN	NaN	NaN	NaN	NaN	NaN	NaN	NaN	NaN	NaN	NaN	NaN	NaN	NaN	NaN	NaN	NaN	NaN	NaN	NaN	NaN	NaN	NaN	NaN	NaN	NaN	NaN	NaN	NaN
0	1.423	1.428	1.432	1.433	1.437	1.428	1.433	1.425	1.456	1.453	1.445	1.459	1.489	1.497	1.484	1.514	1.522	1.542	1.542	1.58	1.595	1.616	1.625	1.61	1.639	1.663	1.724	1.731	1.733	1.749	1.754	1.795	1.779	1.811	1.815	1.827	1.843	1.868	1.876	1.909	1.931	1.938	1.975	2.055	2.052	2.093	2.159	2.176	2.189
509	1.394	1.402	1.42	1.384	1.406	1.401	1.411	1.396	1.402	1.414	1.423	1.414	1.44	1.451	1.445	1.456	1.453	1.467	1.478	1.49	1.505	1.486	1.484	1.478	1.506	1.518	1.549	1.531	1.541	1.568	1.561	1.584	1.549	1.586	1.574	1.564	1.574	1.585	1.594	1.602	1.613	1.611	1.605	1.646	1.618	1.635	1.639	1.628	1.658
510	1.42	1.413	1.423	1.421	1.413	1.416	1.424	1.401	1.428	1.425	1.435	1.414	1.435	1.453	1.429	1.441	1.441	1.449	1.443	1.457	1.466	1.468	1.473	1.457	1.481	1.494	1.525	1.516	1.518	1.535	1.525	1.55	1.525	1.539	1.538	1.543	1.554	1.565	1.562	1.564	1.587	1.58	1.58	1.616	1.593	1.581	1.62	1.613	1.609
511	1.467	1.446	1.443	1.457	1.482	1.483	1.452	1.465	1.506	1.478	1.477	1.487	1.518	1.55	1.518	1.526	1.532	1.544	1.55	1.586	1.61	1.596	1.603	1.595	1.619	1.627	1.666	1.691	1.706	1.695	1.666	1.763	1.732	1.758	1.745	1.768	1.778	1.802	1.799	1.822	1.856	1.809	1.839	1.887	1.881	1.917	1.981	1.98	2.013
512	1.417	1.442	1.421	1.44	1.468	1.459	1.47	1.451	1.481	1.449	1.467	1.472	1.512	1.546	1.533	1.567	1.59	1.588	1.618	1.658	1.679	1.697	1.716	1.722	1.768	1.786	1.844	1.863	1.907	1.927	1.957	2.067	2.088	2.143	2.172	2.202	2.259	2.305	2.29	2.301	2.329	2.294	2.338	2.326	2.306	2.313	2.323	2.305	2.313
513	1.407	1.42	1.419	1.398	1.415	1.396	1.415	1.4	1.406	1.416	1.42	1.397	1.431	1.435	1.417	1.431	1.425	1.44	1.444	1.446	1.469	1.456	1.471	1.434	1.464	1.47	1.497	1.502	1.505	1.507	1.498	1.511	1.499	1.521	1.522	1.52	1.544	1.533	1.524	1.536	1.549	1.541	1.545	1.57	1.562	1.569	1.575	1.57	1.571
0	NaN	NaN	NaN	NaN	NaN	NaN	NaN	NaN	NaN	NaN	NaN	NaN	NaN	NaN	NaN	NaN	NaN	NaN	NaN	NaN	NaN	NaN	NaN	NaN	NaN	NaN	NaN	NaN	NaN	NaN	NaN	NaN	NaN	NaN	NaN	NaN	NaN	NaN	NaN	NaN	NaN	NaN	NaN	NaN	NaN	NaN	NaN	NaN	NaN
0	1.42	1.432	1.435	1.424	1.424	1.425	1.423	1.416	1.428	1.429	1.431	1.412	1.435	1.443	1.424	1.439	1.43	1.443	1.43	1.447	1.448	1.45	1.456	1.44	1.445	1.464	1.481	1.475	1.493	1.497	1.485	1.5	1.476	1.483	1.486	1.483	1.493	1.501	1.497	1.496	1.513	1.497	1.503	1.534	1.512	1.503	1.52	1.509	1.511
514	1.413	1.41	1.43	1.419	1.422	1.41	1.421	1.421	1.434	1.469	1.463	1.476	1.503	1.518	1.525	1.534	1.553	1.584	1.596	1.615	1.651	1.664	1.682	1.676	1.713	1.734	1.772	1.81	1.808	1.826	1.829	1.86	1.858	1.889	1.887	1.896	1.952	1.954	1.974	2.016	2.083	2.113	2.151	2.225	2.24	2.246	2.274	2.288	2.289
515	1.407	1.412	1.426	1.398	1.418	1.411	1.427	1.421	1.429	1.449	1.47	1.466	1.505	1.529	1.53	1.55	1.559	1.592	1.609	1.641	1.678	1.674	1.701	1.701	1.734	1.769	1.819	1.82	1.846	1.877	1.884	1.915	1.9	1.945	1.943	1.947	1.973	1.999	1.998	2.022	2.052	2.045	2.094	2.164	2.163	2.184	2.228	2.239	2.248
516	1.439	1.417	1.431	1.405	1.417	1.417	1.423	1.424	1.428	1.429	1.43	1.426	1.463	1.471	1.432	1.462	1.467	1.468	1.472	1.49	1.502	1.494	1.524	1.517	1.537	1.546	1.573	1.58	1.603	1.609	1.595	1.63	1.606	1.625	1.623	1.639	1.628	1.649	1.658	1.657	1.68	1.674	1.673	1.72	1.752	1.791	1.864	1.934	1.999
517	1.419	1.423	1.427	1.425	1.435	1.409	1.41	1.415	1.425	1.436	1.446	1.424	1.479	1.488	1.481	1.498	1.515	1.519	1.539	1.569	1.595	1.608	1.659	1.666	1.742	1.851	1.971	2.071	2.169	2.235	2.274	2.318	2.307	2.311	2.315	2.305	2.309	2.342	2.309	2.309	2.322	2.286	2.313	2.341	2.318	2.294	2.346	2.335	2.339
518	1.418	1.415	1.434	1.411	1.423	1.415	1.435	1.429	1.438	1.461	1.471	1.459	1.492	1.519	1.501	1.512	1.513	1.545	1.548	1.559	1.591	1.579	1.598	1.576	1.597	1.618	1.649	1.651	1.667	1.675	1.672	1.685	1.678	1.7	1.692	1.693	1.707	1.726	1.72	1.726	1.743	1.73	1.73	1.773	1.761	1.765	1.773	1.778	1.778
519	1.445	1.427	1.452	1.436	1.454	1.447	1.453	1.472	1.478	1.496	1.52	1.536	1.571	1.609	1.598	1.637	1.667	1.717	1.735	1.782	1.817	1.824	1.872	1.817	1.907	1.901	1.978	1.996	2.019	2.067	2.048	2.051	2.052	2.068	2.08	2.106	2.119	2.166	2.114	2.138	2.177	2.209	2.229	2.279	2.287	2.27	2.298	2.272	2.27
0	1.391	1.384	1.396	NaN	NaN	NaN	NaN	NaN	NaN	NaN	NaN	NaN	NaN	NaN	NaN	NaN	NaN	NaN	NaN	NaN	NaN	NaN	NaN	NaN	NaN	NaN	NaN	NaN	NaN	NaN	NaN	NaN	NaN	NaN	NaN	NaN	NaN	NaN	NaN	NaN	NaN	NaN	NaN	NaN	NaN	NaN	NaN	NaN	NaN
0	1.379	1.38	1.379	1.374	1.399	1.401	1.382	1.391	1.41	1.411	1.421	1.409	1.441	1.455	1.462	1.462	1.468	1.493	1.497	1.523	1.559	1.563	1.58	1.576	1.621	1.656	1.704	NaN	NaN	NaN	NaN	NaN	NaN	NaN	NaN	NaN	NaN	NaN	NaN	NaN	NaN	NaN	NaN	NaN	NaN	NaN	NaN	NaN	NaN
520	1.445	1.488	1.465	1.436	1.449	1.474	1.467	1.435	1.466	1.5	1.487	1.499	1.533	1.51	1.531	1.514	1.531	1.557	1.581	1.592	1.612	1.648	1.64	1.642	1.661	1.702	1.716	1.741	1.752	1.759	1.764	1.787	1.787	1.826	1.811	1.857	1.861	1.886	1.955	2.04	2.113	2.167	2.236	2.306	2.288	2.282	2.327	2.317	2.313
521	1.429	1.417	1.434	1.412	1.431	1.415	1.431	1.427	1.456	1.452	1.456	1.449	1.491	1.523	1.537	1.566	1.59	1.604	1.628	1.681	1.731	1.752	1.829	1.921	2.028	2.105	2.216	2.248	2.3	2.331	2.301	2.327	2.308	2.305	2.302	2.28	2.28	2.298	2.285	2.29	2.306	2.303	2.289	2.33	2.261	2.295	2.326	2.321	2.269
522	1.408	1.409	1.427	1.409	1.423	1.4	1.433	1.417	1.433	1.438	1.452	1.423	1.487	1.497	1.483	1.51	1.526	1.547	1.542	1.573	1.595	1.605	1.65	1.641	1.679	1.7	1.758	1.781	1.8	1.831	1.896	1.98	2.014	2.093	2.145	2.188	2.232	2.269	2.271	2.276	2.304	2.292	2.288	2.318	2.287	2.278	2.292	2.284	2.264
523	1.393	1.401	1.392	1.382	1.415	1.413	1.399	1.406	1.434	1.445	1.438	1.453	1.471	1.481	1.479	1.479	1.488	1.519	1.506	1.535	1.558	1.569	1.561	1.553	1.601	1.613	1.643	1.65	1.663	1.667	1.655	1.702	1.693	1.704	1.708	1.714	1.733	1.738	1.749	1.758	1.769	1.756	1.755	1.803	1.833	1.861	1.895	1.921	1.955
0	1.393	1.391	1.4	1.39	1.406	1.394	1.392	1.387	1.409	1.417	1.416	1.404	1.441	1.456	1.448	1.454	1.465	1.491	1.488	1.508	1.535	1.535	1.552	1.544	1.566	1.592	1.621	1.629	1.657	1.654	1.646	1.696	1.666	1.685	1.695	1.698	1.723	1.745	1.75	1.754	1.777	1.757	1.786	1.824	1.8	1.789	1.82	1.821	1.815
524	1.444	1.436	1.469	1.437	1.443	1.422	1.442	1.435	1.457	1.471	1.466	1.445	1.493	1.482	1.491	1.477	1.497	1.509	1.505	1.514	1.548	1.541	1.548	1.534	1.557	1.567	1.596	1.602	1.612	1.636	1.607	1.624	1.598	1.62	1.624	1.635	1.652	1.678	1.669	1.659	1.698	1.648	1.655	1.692	1.699	1.694	1.703	1.698	1.689
525	1.44	1.4	1.393	1.368	1.454	1.427	1.422	1.391	1.416	1.447	1.446	1.425	1.467	1.475	1.502	1.482	1.523	1.531	1.517	1.558	1.607	1.59	1.597	1.602	1.641	1.628	1.665	1.694	1.715	1.728	1.752	1.766	1.767	1.741	1.797	1.784	1.812	1.813	1.823	1.854	1.871	1.85	1.861	1.911	1.88	1.904	1.928	1.919	1.917
526	1.422	1.41	1.39	1.388	1.448	1.42	1.414	1.402	1.418	1.449	1.455	1.424	1.461	1.467	1.481	1.492	1.5	1.511	1.511	1.526	1.569	1.567	1.539	1.548	1.588	1.555	1.601	1.618	1.623	1.638	1.651	1.656	1.647	1.657	1.669	1.68	1.683	1.699	1.677	1.699	1.729	1.711	1.717	1.746	1.726	1.737	1.767	1.757	1.746
527	1.459	1.441	1.443	1.438	1.434	1.429	1.456	1.438	1.482	1.517	1.53	1.534	1.594	1.664	1.686	1.731	1.767	1.852	1.889	1.941	2.011	2.029	2.092	2.133	2.223	2.296	2.32	2.356	2.376	2.389	2.333	2.349	2.314	2.325	2.308	2.294	2.302	2.297	2.295	2.303	2.31	2.263	2.255	2.328	2.252	2.329	2.348	NaN	NaN
528	1.448	1.467	1.45	1.428	1.434	1.431	1.45	1.442	1.443	1.496	1.499	1.473	1.51	1.54	1.509	1.525	1.535	1.556	1.568	1.587	1.637	1.602	1.62	1.596	1.635	1.66	1.696	1.687	1.721	1.742	1.732	1.737	1.74	1.759	1.766	1.752	1.772	1.824	1.798	1.79	1.838	1.815	1.826	1.881	1.898	1.94	1.998	2.039	2.188
529	1.44	1.472	1.469	1.436	1.427	1.441	1.453	1.446	1.468	1.492	1.471	1.498	1.53	1.525	1.53	1.526	1.548	1.558	1.562	1.587	1.617	1.625	1.624	1.622	1.662	1.686	1.719	1.751	1.75	1.76	1.77	1.793	1.772	1.81	1.821	1.847	1.892	1.935	1.983	2.047	2.139	2.173	2.237	2.313	2.301	2.323	2.374	2.333	2.295
530	1.407	1.412	1.399	1.389	1.418	1.409	1.411	1.408	1.418	1.409	1.419	1.438	1.453	1.465	1.464	1.476	1.479	1.505	1.511	1.529	1.569	1.57	1.583	1.571	1.617	1.644	1.696	1.694	1.721	1.735	1.731	1.776	1.791	1.801	1.842	1.882	1.961	2.018	2.055	2.112	2.179	2.179	2.213	2.281	2.267	2.276	2.303	2.295	2.295
531	1.45	1.428	1.441	1.426	1.464	1.438	1.433	1.414	1.439	1.46	1.451	1.432	1.48	1.465	1.511	1.485	1.504	1.517	1.506	1.525	1.574	1.559	1.541	1.551	1.576	1.566	1.592	1.611	1.625	1.624	1.637	1.642	1.65	1.664	1.674	1.673	1.697	1.691	1.683	1.721	1.725	1.716	1.718	1.755	1.735	1.762	1.786	1.761	1.775
532	1.412	1.425	1.392	1.39	1.456	1.406	1.425	1.4	1.412	1.436	1.42	1.424	1.447	1.451	1.469	1.464	1.481	1.497	1.502	1.517	1.557	1.545	1.533	1.538	1.576	1.572	1.592	1.608	1.616	1.64	1.645	1.661	1.662	1.655	1.689	1.68	1.688	1.718	1.734	1.705	1.743	1.727	1.741	1.775	1.744	1.756	1.799	1.787	1.78
0	1.5	1.49	1.512	1.481	1.491	1.482	1.509	1.476	1.484	1.498	1.51	1.478	1.508	1.523	1.502	1.522	1.501	1.528	1.515	1.531	1.566	1.526	1.554	1.534	1.547	1.57	1.584	1.59	1.598	1.582	1.599	1.586	1.586	1.595	1.59	1.587	1.584	1.612	1.595	1.606	1.64	1.613	1.596	1.635	1.638	1.631	1.627	1.64	1.629
533	1.451	1.462	1.455	1.424	1.442	1.438	1.447	1.44	1.451	1.479	1.473	1.482	1.509	1.506	1.517	1.494	1.512	1.531	1.53	1.544	1.581	1.574	1.561	1.575	1.583	1.606	1.634	1.645	1.63	1.653	1.65	1.666	1.65	1.665	1.664	1.676	1.7	1.703	1.696	1.695	1.723	1.719	1.728	1.771	1.756	1.742	1.765	1.778	1.762
0	1.422	1.434	1.391	1.397	1.439	1.402	1.412	1.397	1.412	1.431	1.415	1.409	1.425	1.434	1.445	NaN	NaN	NaN	NaN	NaN	NaN	NaN	NaN	NaN	NaN	NaN	NaN	NaN	NaN	NaN	NaN	NaN	NaN	NaN	NaN	NaN	NaN	NaN	NaN	NaN	NaN	NaN	NaN	NaN	NaN	NaN	NaN	NaN	NaN
534	1.414	1.403	1.434	1.405	1.415	1.415	1.423	1.416	1.435	1.458	1.46	1.447	1.482	1.509	1.525	1.536	1.548	1.587	1.6	1.641	1.683	1.699	1.731	1.744	1.804	1.841	1.966	2.039	2.148	2.202	2.238	2.275	2.26	2.277	2.251	2.251	2.29	2.276	2.26	2.267	2.284	2.269	2.234	2.308	2.264	2.265	2.265	2.264	2.244
0	1.464	1.464	1.413	1.416	1.429	1.463	1.402	1.436	1.448	1.496	1.485	1.429	1.53	1.495	1.552	1.541	1.552	1.581	1.583	1.557	1.63	1.658	1.621	1.655	1.716	1.668	1.729	1.738	1.737	1.756	1.783	1.805	1.781	1.795	1.873	1.851	1.854	1.841	1.846	1.912	1.941	1.885	1.97	2.014	1.988	1.965	2.122	2.035	NaN
535	1.503	1.463	1.511	1.509	1.517	1.501	1.497	1.489	1.492	1.522	1.51	1.478	1.521	1.55	1.542	1.527	1.522	1.543	1.536	1.548	1.57	1.526	1.56	1.556	1.573	1.583	1.628	1.602	1.607	1.629	1.615	1.632	1.621	1.627	1.622	1.621	1.626	1.643	1.615	1.629	1.666	1.645	1.642	1.682	1.67	1.664	1.65	1.671	1.689
536	1.432	1.431	1.454	1.435	1.442	1.429	1.446	1.441	1.458	1.477	1.473	1.467	1.513	1.528	1.536	1.546	1.564	1.588	1.589	1.62	1.655	1.67	1.686	1.692	1.725	1.747	1.802	1.833	1.899	1.951	1.995	2.077	2.107	2.156	2.182	2.197	2.221	2.236	2.229	2.231	2.262	2.226	2.235	2.291	2.25	2.239	2.266	2.288	2.283
537	1.416	1.411	1.423	1.406	1.42	1.409	1.421	1.41	1.397	1.437	1.425	1.427	1.454	1.477	1.474	1.482	1.492	1.505	1.509	1.541	1.567	1.572	1.59	1.609	1.641	1.659	1.706	1.727	1.762	1.825	1.86	1.969	2.038	2.134	2.182	2.214	2.256	2.27	2.261	2.279	2.298	2.27	2.267	2.307	2.279	2.27	2.293	2.282	2.278
538	1.438	1.429	1.45	1.43	1.42	1.431	1.463	1.431	1.453	1.485	1.491	1.499	1.516	1.528	1.547	1.528	1.541	1.564	1.576	1.578	1.636	1.64	1.622	1.63	1.639	1.687	1.722	1.735	1.732	1.741	1.748	1.754	1.744	1.746	1.743	1.763	1.766	1.776	1.787	1.778	1.795	1.84	1.877	1.985	1.992	2.067	2.14	2.147	2.215
539	1.46	1.471	1.478	1.467	1.464	1.462	1.472	1.458	1.489	1.516	1.494	1.5	1.539	1.546	1.555	1.542	1.559	1.582	1.572	1.598	1.612	1.603	1.616	1.604	1.628	1.648	1.652	1.67	1.677	1.689	1.691	1.703	1.669	1.678	1.68	1.683	1.711	1.723	1.72	1.723	1.745	1.739	1.743	1.772	1.781	1.756	1.774	1.777	1.794
0	1.42	1.42	1.441	1.411	1.442	1.403	1.421	1.434	NaN	NaN	NaN	NaN	NaN	NaN	NaN	NaN	NaN	NaN	NaN	NaN	NaN	NaN	NaN	NaN	NaN	NaN	NaN	NaN	NaN	NaN	NaN	NaN	NaN	NaN	NaN	NaN	NaN	NaN	NaN	NaN	NaN	NaN	NaN	NaN	NaN	NaN	NaN	NaN	NaN
0	1.444	1.426	1.388	1.387	1.446	1.413	1.41	1.398	1.428	1.435	1.419	1.423	1.435	1.445	1.437	1.432	1.441	1.444	1.452	1.459	1.488	1.465	1.469	1.455	1.462	1.481	1.505	1.492	1.503	1.522	1.51	1.533	1.519	1.523	1.527	1.525	1.534	1.555	1.537	1.546	1.574	1.536	1.545	1.588	1.563	1.55	1.588	1.582	1.573
540	1.414	1.432	1.445	1.42	1.426	1.412	1.436	1.436	1.451	1.461	1.455	1.438	1.481	1.493	1.49	1.498	1.516	1.527	1.533	1.564	1.6	1.588	1.603	1.6	1.617	1.628	1.683	1.667	1.688	1.685	1.693	1.724	1.709	1.71	1.719	1.745	1.748	1.748	1.766	1.767	1.798	1.78	1.802	1.873	1.894	1.955	2.057	2.119	2.151
541	1.475	1.467	1.49	1.455	1.474	1.457	1.469	1.484	1.5	1.53	1.522	1.543	1.551	1.595	1.587	1.558	1.581	1.601	1.6	1.619	1.657	1.659	1.639	1.653	1.671	1.696	1.715	1.729	1.717	1.742	1.75	1.758	1.732	1.743	1.739	1.757	1.771	1.767	1.772	1.781	1.813	1.805	1.804	1.854	1.845	1.833	1.856	1.837	1.841
0	2.411	NaN	NaN	NaN	NaN	NaN	NaN	NaN	NaN	NaN	NaN	NaN	NaN	NaN	NaN	NaN	NaN	NaN	NaN	NaN	NaN	NaN	NaN	NaN	NaN	NaN	NaN	NaN	NaN	NaN	NaN	NaN	NaN	NaN	NaN	NaN	NaN	NaN	NaN	NaN	NaN	NaN	NaN	NaN	NaN	NaN	NaN	NaN	NaN
0	1.449	1.44	1.378	1.379	1.444	1.405	1.418	1.38	1.416	1.429	1.396	1.427	1.429	1.424	1.446	1.412	1.451	1.447	1.466	1.47	1.489	1.459	1.465	1.45	1.459	1.47	1.509	1.487	1.484	1.515	1.512	1.522	1.522	1.507	1.532	1.54	1.528	1.554	1.521	1.533	1.558	1.535	1.561	1.585	1.556	1.554	1.603	1.577	1.573
542	1.458	1.431	1.405	1.387	1.447	1.419	1.42	1.419	1.436	1.442	1.41	1.445	1.447	1.472	1.467	1.448	1.461	1.469	1.477	1.485	1.533	1.483	1.5	1.491	1.507	1.532	1.555	1.541	1.551	1.581	1.571	1.592	1.59	1.588	1.605	1.613	1.631	1.639	1.635	1.643	1.666	1.648	1.69	1.728	1.699	1.696	1.755	1.75	1.757
543	1.461	1.44	1.376	1.366	1.455	1.411	1.411	1.383	1.412	1.429	1.402	1.431	1.433	1.432	1.457	1.435	1.467	1.473	1.498	1.504	1.542	1.507	1.527	1.54	1.564	1.575	1.63	1.631	1.623	1.663	1.669	1.705	1.711	1.715	1.75	1.784	1.777	1.809	1.8	1.821	1.855	1.851	1.919	1.993	1.997	2.021	2.081	2.102	2.125
0	1.869	NaN	NaN	NaN	NaN	NaN	NaN	NaN	NaN	NaN	NaN	NaN	NaN	NaN	NaN	NaN	NaN	NaN	NaN	NaN	NaN	NaN	NaN	NaN	NaN	NaN	NaN	NaN	NaN	NaN	NaN	NaN	NaN	NaN	NaN	NaN	NaN	NaN	NaN	NaN	NaN	NaN	NaN	NaN	NaN	NaN	NaN	NaN	NaN
544	1.633	1.515	1.495	1.523	1.547	1.541	1.586	1.504	1.48	1.621	1.545	1.577	1.637	1.543	1.66	1.589	1.72	1.735	1.727	1.618	1.776	1.671	1.746	1.787	1.787	1.871	1.881	1.973	1.861	1.853	1.95	1.922	1.975	1.955	2.058	1.936	2.055	2.041	2.001	2.074	2.199	2.251	2.339	2.491	2.495	2.426	2.492	NaN	NaN
0	1.406	1.424	1.438	1.403	1.422	1.397	1.44	1.421	1.43	1.45	1.43	1.426	1.467	1.492	1.471	NaN	NaN	NaN	NaN	NaN	NaN	NaN	NaN	NaN	NaN	NaN	NaN	NaN	NaN	NaN	NaN	NaN	NaN	NaN	NaN	NaN	NaN	NaN	NaN	NaN	NaN	NaN	NaN	NaN	NaN	NaN	NaN	NaN	NaN
545	1.421	1.418	1.441	1.432	1.416	1.414	1.442	1.432	1.456	1.48	1.479	1.471	1.51	1.536	1.554	1.566	1.579	1.615	1.63	1.683	1.713	1.73	1.746	1.752	1.793	1.807	1.861	1.865	1.902	1.912	1.947	2.02	2.044	2.108	2.145	2.176	2.233	2.253	2.252	2.254	2.271	2.25	2.248	2.297	2.261	2.249	2.266	2.258	2.263
546	1.464	1.449	1.413	1.413	1.477	1.438	1.46	1.454	1.479	1.523	1.518	1.531	1.589	1.605	1.636	1.631	1.682	1.716	1.753	1.764	1.797	1.794	1.817	1.828	1.877	1.908	1.971	2.028	2.082	2.141	2.202	2.256	2.292	2.315	2.323	2.299	2.32	2.362	2.313	2.308	2.31	2.256	2.291	2.347	2.296	2.278	2.308	2.302	2.276
0	1.809	1.697	1.936	NaN	NaN	NaN	NaN	NaN	NaN	NaN	NaN	NaN	NaN	NaN	NaN	NaN	NaN	NaN	NaN	NaN	NaN	NaN	NaN	NaN	NaN	NaN	NaN	NaN	NaN	NaN	NaN	NaN	NaN	NaN	NaN	NaN	NaN	NaN	NaN	NaN	NaN	NaN	NaN	NaN	NaN	NaN	NaN	NaN	NaN
547	1.412	1.422	1.43	1.396	1.404	1.401	1.418	1.404	1.42	1.441	1.431	1.43	1.451	1.466	1.474	1.471	1.478	1.495	1.498	1.516	1.54	1.537	1.538	1.544	1.565	1.579	1.61	1.617	1.635	1.664	1.659	1.669	1.671	1.68	1.692	1.695	1.733	1.741	1.749	1.748	1.777	1.783	1.788	1.837	1.825	1.825	1.846	1.844	1.849
548	1.425	1.433	1.391	1.381	1.461	1.422	1.4	1.394	1.426	1.419	1.403	1.427	1.439	1.432	1.447	1.433	1.451	1.463	1.474	1.472	1.493	1.468	1.476	1.468	1.488	1.513	1.534	1.526	1.522	1.553	1.539	1.57	1.579	1.572	1.58	1.603	1.612	1.635	1.629	1.646	1.681	1.657	1.692	1.721	1.712	1.712	1.755	1.76	1.763
0	1.485	1.647	1.525	1.537	1.675	1.445	1.525	1.491	1.483	1.527	1.512	1.573	1.51	1.542	1.629	1.662	1.611	1.59	1.674	1.606	1.683	1.761	1.607	1.666	1.713	1.804	1.864	1.807	1.753	1.755	1.765	1.881	1.821	1.863	1.901	1.829	1.89	1.805	1.908	1.902	1.939	1.951	1.95	1.968	1.977	1.992	1.957	2.063	2.007
549	1.433	1.431	1.441	1.425	1.428	1.419	1.453	1.452	1.467	1.491	1.494	1.495	1.539	1.564	1.582	1.601	1.615	1.65	1.666	1.706	1.75	1.753	1.778	1.786	1.808	1.84	1.891	1.9	1.977	2.023	2.066	2.148	2.175	2.213	2.226	2.24	2.262	2.265	2.256	2.261	2.285	2.249	2.251	2.304	2.26	2.244	2.265	2.269	2.267
550	1.45	1.442	1.418	1.39	1.483	1.467	1.425	1.444	1.469	1.466	1.479	1.502	1.515	1.536	1.548	1.54	1.578	1.606	1.615	1.616	1.666	1.642	1.662	1.654	1.677	1.699	1.721	1.734	1.734	1.766	1.767	1.793	1.791	1.795	1.798	1.815	1.813	1.848	1.852	1.858	1.889	1.863	1.871	1.925	1.892	1.898	1.939	1.926	1.932
551	1.466	1.451	1.417	1.383	1.52	1.483	1.433	1.431	1.459	1.461	1.449	1.484	1.5	1.511	1.511	1.502	1.536	1.532	1.56	1.555	1.586	1.568	1.565	1.55	1.573	1.583	1.633	1.609	1.601	1.633	1.626	1.642	1.644	1.641	1.645	1.653	1.653	1.685	1.659	1.669	1.694	1.661	1.689	1.711	1.69	1.682	1.734	1.712	1.721
0	1.758	1.651	2.09	1.657	1.609	2.023	1.904	2.095	NaN	NaN	NaN	NaN	NaN	NaN	NaN	NaN	NaN	NaN	NaN	NaN	NaN	NaN	NaN	NaN	NaN	NaN	NaN	NaN	NaN	NaN	NaN	NaN	NaN	NaN	NaN	NaN	NaN	NaN	NaN	NaN	NaN	NaN	NaN	NaN	NaN	NaN	NaN	NaN	NaN
0	1.712	1.58	1.82	1.718	1.8	1.608	1.782	1.748	1.995	1.836	1.926	1.802	2.048	2.081	2.087	NaN	NaN	NaN	NaN	NaN	NaN	NaN	NaN	NaN	NaN	NaN	NaN	NaN	NaN	NaN	NaN	NaN	NaN	NaN	NaN	NaN	NaN	NaN	NaN	NaN	NaN	NaN	NaN	NaN	NaN	NaN	NaN	NaN	NaN
0	1.991	1.849	1.922	NaN	NaN	NaN	NaN	NaN	NaN	NaN	NaN	NaN	NaN	NaN	NaN	NaN	NaN	NaN	NaN	NaN	NaN	NaN	NaN	NaN	NaN	NaN	NaN	NaN	NaN	NaN	NaN	NaN	NaN	NaN	NaN	NaN	NaN	NaN	NaN	NaN	NaN	NaN	NaN	NaN	NaN	NaN	NaN	NaN	NaN
552	1.434	1.443	1.421	1.415	1.48	1.422	1.465	1.471	1.521	1.543	1.572	1.6	1.669	1.685	1.721	1.759	1.799	1.858	1.917	1.98	2.092	2.143	2.192	2.219	2.291	2.29	2.344	2.345	2.348	2.346	2.309	2.338	2.338	2.336	2.306	2.31	2.314	2.325	2.298	2.311	2.334	2.305	2.292	2.334	2.308	2.31	2.328	2.333	2.319
0	NaN	NaN	NaN	NaN	NaN	NaN	NaN	NaN	NaN	NaN	NaN	NaN	NaN	NaN	NaN	NaN	NaN	NaN	NaN	NaN	NaN	NaN	NaN	NaN	NaN	NaN	NaN	NaN	NaN	NaN	NaN	NaN	NaN	NaN	NaN	NaN	NaN	NaN	NaN	NaN	NaN	NaN	NaN	NaN	NaN	NaN	NaN	NaN	NaN
553	1.418	1.449	1.44	1.414	1.415	1.432	1.418	1.407	1.43	1.475	1.443	1.466	1.453	1.486	1.476	1.463	1.472	1.493	1.472	1.512	1.548	1.512	1.518	1.541	1.525	1.574	1.584	1.611	1.583	1.615	1.608	1.635	1.579	1.586	1.587	1.607	1.62	1.63	1.617	1.633	1.699	1.684	1.667	1.716	1.685	1.691	1.736	1.705	1.727
0	1.426	1.429	1.401	1.383	1.472	1.424	1.396	1.391	1.397	1.405	1.389	1.406	1.429	1.422	1.426	1.426	1.453	1.459	1.477	1.454	1.492	1.478	1.483	1.476	1.498	1.507	1.537	1.537	1.541	1.565	1.579	1.601	1.608	1.616	1.622	1.656	1.664	1.693	1.679	1.713	1.737	1.719	1.757	1.799	1.779	1.794	1.828	1.839	1.842
0	1.931	1.729	2.119	2.245	1.987	1.807	1.853	1.74	1.895	2.152	1.969	1.813	2.165	1.918	2.147	2.096	1.892	1.879	1.906	2	1.943	1.909	2.058	1.962	2.084	1.938	1.985	1.932	1.959	1.999	1.999	1.996	1.994	2.002	1.99	1.984	1.949	1.949	2.007	2.006	2.037	2.012	2.124	1.977	2.071	2	2.076	2.097	2.122
554	1.407	1.416	1.429	1.414	1.413	1.416	1.427	1.427	1.433	1.453	1.449	1.459	1.488	1.521	1.524	1.532	1.558	1.586	1.606	1.643	1.688	1.696	1.723	1.75	1.786	1.837	1.885	1.913	1.945	1.981	1.999	2.042	2.093	2.15	2.186	2.215	2.259	2.28	2.282	2.282	2.313	2.274	2.277	2.316	2.259	2.251	2.294	2.268	2.264
0	1.347	NaN	NaN	NaN	NaN	NaN	NaN	NaN	NaN	NaN	NaN	NaN	NaN	NaN	NaN	NaN	NaN	NaN	NaN	NaN	NaN	NaN	NaN	NaN	NaN	NaN	NaN	NaN	NaN	NaN	NaN	NaN	NaN	NaN	NaN	NaN	NaN	NaN	NaN	NaN	NaN	NaN	NaN	NaN	NaN	NaN	NaN	NaN	NaN
0	1.426	1.422	1.429	1.442	1.45	1.427	1.447	1.438	1.458	1.466	1.475	1.469	1.51	1.51	1.556	1.565	1.562	1.588	1.613	1.643	1.682	1.695	1.708	1.701	1.763	1.834	1.929	2.014	2.123	NaN	NaN	NaN	NaN	NaN	NaN	NaN	NaN	NaN	NaN	NaN	NaN	NaN	NaN	NaN	NaN	NaN	NaN	NaN	NaN
0	1.731	1.849	1.901	1.84	1.942	1.945	2.061	2.035	2.129	2.323	2.004	2.015	2.331	2.046	NaN	NaN	NaN	NaN	NaN	NaN	NaN	NaN	NaN	NaN	NaN	NaN	NaN	NaN	NaN	NaN	NaN	NaN	NaN	NaN	NaN	NaN	NaN	NaN	NaN	NaN	NaN	NaN	NaN	NaN	NaN	NaN	NaN	NaN	NaN
555	1.433	1.442	1.455	1.433	1.431	1.425	1.439	1.442	1.442	1.473	1.464	1.451	1.491	1.517	1.509	1.519	1.528	1.549	1.566	1.573	1.627	1.606	1.616	1.611	1.628	1.647	1.685	1.686	1.707	1.71	1.697	1.729	1.717	1.734	1.742	1.75	1.772	1.787	1.8	1.813	1.86	1.836	1.862	1.935	1.914	1.932	1.979	1.995	2.024
0	1.847	1.807	1.88	1.85	1.929	2.139	2.058	1.921	1.969	2.106	2.013	2.029	2.079	2.143	2.257	2.022	2.034	2	2.017	2.222	2.077	1.849	2.124	2.202	2.078	2.04	2.072	2.175	1.973	2	2.036	1.996	1.959	1.966	1.957	1.952	2.025	1.971	1.996	1.917	2.033	1.976	1.966	2.052	2.026	2.028	2.052	2.044	2.038
556	1.43	1.442	1.443	1.439	1.449	1.449	1.452	1.461	1.473	1.488	1.502	1.495	1.529	1.577	1.551	1.56	1.579	1.626	1.632	1.669	1.731	1.703	1.723	1.749	1.758	1.79	1.863	1.856	1.93	1.956	1.978	2.049	2.097	2.149	2.185	2.223	2.256	2.294	2.295	2.29	2.334	2.295	2.306	2.351	2.292	2.284	2.305	2.316	2.293
557	1.409	1.419	1.416	1.378	1.482	1.481	1.409	1.411	1.432	1.423	1.437	1.446	1.468	1.474	1.483	1.475	1.508	1.53	1.536	1.544	1.579	1.558	1.578	1.571	1.609	1.621	1.649	1.648	1.656	1.688	1.695	1.707	1.721	1.733	1.73	1.756	1.763	1.783	1.792	1.794	1.817	1.802	1.827	1.87	1.831	1.843	1.892	1.883	1.891
558	1.44	1.426	1.453	1.433	1.434	1.425	1.446	1.432	1.442	1.486	1.466	1.468	1.504	1.512	1.525	1.536	1.567	1.59	1.597	1.626	1.671	1.661	1.675	1.723	1.722	1.78	1.802	1.827	1.888	1.964	2.022	2.078	2.138	2.183	2.235	2.258	2.31	2.316	2.333	2.313	2.34	2.346	2.302	2.38	2.349	2.328	2.35	2.342	2.342
559	1.441	1.44	1.439	1.429	1.417	1.416	1.441	1.426	1.446	1.452	1.479	1.453	1.479	1.506	1.504	1.51	1.519	1.53	1.542	1.572	1.588	1.596	1.601	1.598	1.635	1.628	1.684	1.689	1.704	1.721	1.804	1.835	1.819	1.83	1.837	2.06	2.102	2.003	2.052	2.12	2.188	2.217	2.24	2.304	2.261	2.239	2.279	2.266	2.274
560	1.409	1.405	1.417	1.388	1.413	1.413	1.431	1.42	1.437	1.463	1.468	1.461	1.502	1.525	1.541	1.537	1.574	1.595	1.615	1.646	1.684	1.677	1.708	1.724	1.768	1.802	1.844	1.896	1.979	2.063	2.134	2.194	2.255	2.28	2.269	2.274	2.26	2.284	2.271	2.264	2.295	2.344	2.271	2.313	2.267	2.255	2.275	2.286	2.295
0	1.442	1.443	1.478	1.438	1.446	1.432	1.421	1.44	1.448	1.481	1.465	1.454	1.493	1.508	1.49	1.512	1.536	1.56	1.541	1.571	1.598	1.576	1.569	1.582	1.598	1.662	1.657	1.655	1.655	1.698	1.703	1.7	1.682	1.712	1.685	1.704	1.734	1.747	NaN	NaN	NaN	NaN	NaN	NaN	NaN	NaN	NaN	NaN	NaN
0	1.448	1.489	1.427	1.429	1.419	1.418	1.4	1.45	1.413	1.459	1.419	1.485	1.426	1.464	1.397	1.393	1.377	1.412	1.413	1.43	1.47	1.403	1.416	1.409	1.419	1.448	1.431	1.444	1.436	1.478	1.453	1.447	1.42	1.439	1.445	1.427	1.439	1.436	1.425	1.432	1.484	1.449	1.444	1.485	1.45	1.47	1.44	1.467	1.449
561	1.512	1.511	1.508	1.537	1.487	1.495	1.554	1.514	1.533	1.552	1.578	1.556	1.604	1.637	1.649	1.691	1.672	1.695	1.717	1.76	1.792	1.81	1.807	1.807	1.86	1.84	1.905	1.876	1.943	1.979	1.993	2.034	2.063	2.099	2.117	2.149	2.204	2.242	2.23	2.266	2.283	2.266	2.267	2.347	2.3	2.281	2.309	2.294	2.294
562	1.403	1.427	1.436	1.372	1.524	1.515	1.394	1.412	1.42	1.412	1.433	1.439	1.471	1.474	1.466	1.465	1.517	1.54	1.534	1.544	1.591	1.595	1.609	1.609	1.657	1.684	1.726	1.744	1.76	1.793	1.815	1.85	1.883	1.879	1.905	1.925	1.95	1.989	2.005	2.08	2.127	2.14	2.19	2.272	2.26	2.285	2.332	2.33	2.326
563	1.443	1.442	1.45	1.418	1.445	1.419	1.441	1.443	1.427	1.47	1.466	1.476	1.498	1.521	1.527	1.562	1.571	1.585	1.601	1.639	1.683	1.656	1.716	1.719	1.762	1.824	1.895	1.96	2.017	2.105	2.182	2.249	2.233	2.318	2.307	2.304	2.349	2.353	2.094	1.833	1.882	1.867	1.86	1.902	1.886	1.854	1.898	1.895	1.875
564	1.405	1.414	1.416	1.403	1.409	1.398	1.416	1.417	1.42	1.444	1.441	1.447	1.482	1.483	1.492	1.492	1.501	1.529	1.531	1.554	1.59	1.573	1.596	1.589	1.61	1.646	1.667	1.682	1.679	1.726	1.709	1.727	1.724	1.73	1.733	1.761	1.818	1.867	1.924	1.998	2.092	2.104	2.164	2.249	2.241	2.219	2.257	2.246	2.254
0	1.422	1.432	1.435	1.443	1.423	1.435	1.438	1.445	1.443	1.461	1.457	1.439	NaN	NaN	NaN	NaN	NaN	NaN	NaN	NaN	NaN	NaN	NaN	NaN	NaN	NaN	NaN	NaN	NaN	NaN	NaN	NaN	NaN	NaN	NaN	NaN	NaN	NaN	NaN	NaN	NaN	NaN	NaN	NaN	NaN	NaN	NaN	NaN	NaN
565	1.505	1.551	1.564	1.417	1.768	1.775	1.48	1.514	1.532	1.491	1.529	1.565	1.634	1.646	1.585	1.64	1.717	1.74	1.796	1.716	1.766	1.766	1.795	1.775	1.827	1.846	1.845	1.813	1.864	1.873	1.873	1.886	2.148	2.124	2.024	2.027	2.065	2.162	NaN	NaN	NaN	NaN	NaN	NaN	NaN	NaN	NaN	NaN	NaN
566	1.433	1.432	1.441	1.435	1.444	1.432	1.462	1.435	1.429	1.477	1.448	1.441	1.483	1.482	1.46	1.465	1.514	1.528	1.534	1.559	1.583	1.578	1.603	1.611	1.624	1.696	1.693	1.745	1.719	1.782	1.8	1.832	1.807	1.863	1.838	1.918	2.064	2.161	2.189	2.218	2.272	2.253	2.276	2.33	2.308	2.289	2.321	2.32	2.314
567	1.424	1.44	1.445	1.448	1.464	1.434	1.456	1.445	1.445	1.48	1.48	1.46	1.469	1.484	1.478	1.452	1.474	1.485	1.499	1.506	1.53	1.506	1.505	1.485	1.495	1.531	1.548	1.55	1.566	1.591	1.573	1.564	1.57	1.579	1.558	1.595	1.611	1.601	1.619	1.615	1.678	1.605	1.659	1.683	1.662	1.655	1.698	1.697	1.697
0	NaN	NaN	NaN	NaN	NaN	NaN	NaN	NaN	NaN	NaN	NaN	NaN	NaN	NaN	NaN	NaN	NaN	NaN	NaN	NaN	NaN	NaN	NaN	NaN	NaN	NaN	NaN	NaN	NaN	NaN	NaN	NaN	NaN	NaN	NaN	NaN	NaN	NaN	NaN	NaN	NaN	NaN	NaN	NaN	NaN	NaN	NaN	NaN	NaN
568	1.525	1.524	1.524	1.457	1.793	1.596	1.409	1.464	1.448	1.452	1.424	1.448	1.563	1.579	1.521	1.633	1.679	1.724	1.78	1.717	1.787	1.819	1.77	1.836	1.929	1.996	2.106	2.198	2.255	2.262	2.298	NaN	NaN	NaN	NaN	NaN	NaN	NaN	NaN	NaN	NaN	NaN	NaN	NaN	NaN	NaN	NaN	NaN	NaN
569	1.408	1.412	1.429	1.426	1.394	1.429	1.42	1.424	1.42	1.453	1.451	1.437	1.47	1.483	1.48	1.467	1.489	1.525	1.514	1.533	1.558	1.539	1.563	1.544	1.568	1.582	1.604	1.617	1.612	1.647	1.617	1.638	1.646	1.651	1.654	1.663	1.682	1.698	1.696	1.707	1.719	1.699	1.704	1.75	1.729	1.739	1.759	1.769	1.754
570	1.572	1.568	1.52	1.55	1.512	1.485	1.545	1.528	1.551	1.538	1.594	1.57	1.616	1.678	1.64	1.67	1.649	1.724	1.747	1.783	1.776	1.829	1.816	1.836	1.932	1.904	1.961	1.949	2.003	2.041	2.069	2.146	2.132	2.196	2.19	2.21	2.216	2.251	2.216	2.249	2.26	2.259	2.226	2.293	2.25	2.189	2.253	2.254	2.247
571	1.403	1.415	1.414	1.412	1.402	1.382	1.421	1.398	1.419	1.43	1.441	1.431	1.459	1.46	1.46	1.47	1.472	1.488	1.494	1.524	1.544	1.552	1.556	1.55	1.592	1.59	1.631	1.656	1.705	1.774	1.825	1.918	1.966	2.048	2.098	2.123	2.17	2.215	2.216	2.222	2.244	2.227	2.219	2.275	2.257	2.225	2.258	2.264	2.261
572	1.41	1.41	1.42	1.398	1.417	1.419	1.425	1.433	1.443	1.479	1.486	1.505	1.549	1.573	1.592	1.615	1.663	1.696	1.713	1.778	1.889	1.952	2.044	2.107	2.177	2.234	2.289	2.296	2.27	2.337	2.331	2.295	2.253	2.26	2.24	NaN	NaN	NaN	NaN	NaN	NaN	NaN	NaN	NaN	NaN	NaN	NaN	NaN	NaN
0	1.448	1.459	1.478	1.455	1.442	1.443	1.449	1.462	1.45	1.477	1.472	1.453	1.493	1.488	1.478	1.48	1.478	1.491	1.486	1.499	1.512	1.486	1.489	1.488	1.492	1.516	1.543	1.535	1.547	1.569	1.542	1.539	1.551	1.554	1.539	1.544	1.58	1.602	1.589	1.596	1.609	1.59	1.619	1.653	1.627	1.616	1.648	1.646	1.643
573	1.533	1.531	1.49	1.553	1.537	1.48	1.541	1.506	1.554	1.561	1.604	1.545	1.621	1.618	1.633	1.655	1.601	1.655	1.71	1.687	1.747	1.745	1.745	1.767	1.812	1.731	1.815	1.833	1.863	1.909	1.893	1.907	1.924	1.927	1.931	1.905	1.922	1.992	1.98	1.988	1.974	1.987	2.027	2.134	2.116	2.092	2.163	2.218	2.203
0	1.407	1.417	1.425	1.394	1.415	1.413	1.417	1.406	1.413	1.441	1.426	1.425	1.457	1.456	1.453	1.462	1.477	1.503	1.504	1.531	1.556	1.553	1.573	1.585	1.606	1.649	1.686	1.707	1.762	1.877	1.963	2.087	2.159	2.195	2.181	2.202	2.244	2.268	2.303	2.276	2.321	2.289	2.276	2.418	2.245	2.259	2.23	2.222	2.246
574	1.427	1.445	1.418	1.428	1.41	1.437	1.431	1.436	1.464	1.489	1.494	1.482	1.505	1.521	1.536	1.563	1.545	1.589	1.598	1.613	1.65	1.649	1.686	1.652	1.702	1.694	1.74	1.758	1.764	1.808	1.803	1.831	1.847	1.83	1.835	1.851	1.844	1.898	1.864	1.888	1.908	1.887	1.886	1.943	1.926	1.931	1.994	2.056	2.106
575	1.457	1.447	1.465	1.439	1.453	1.45	1.472	1.468	1.462	1.505	1.478	1.487	1.511	1.511	1.503	1.506	1.53	1.534	1.526	1.554	1.577	1.557	1.564	1.567	1.568	1.592	1.611	1.637	1.628	1.669	1.652	1.646	1.654	1.658	1.654	1.67	1.69	1.706	1.717	1.711	1.752	1.719	1.743	1.778	1.765	1.739	1.788	1.787	1.776
576	1.449	1.417	1.44	1.45	1.433	1.435	1.456	1.449	1.461	1.483	1.483	1.485	1.516	1.526	1.518	1.572	1.554	1.583	1.583	1.644	1.658	1.657	1.673	1.64	1.693	1.708	1.763	1.765	1.774	1.811	1.814	1.833	1.84	1.85	1.864	1.873	1.874	1.907	1.895	1.957	1.941	1.939	1.95	2.003	1.996	1.967	2.04	2.09	2.126
577	1.401	1.413	1.439	1.401	1.462	1.47	1.413	1.429	1.434	1.442	1.468	1.471	1.503	1.531	1.516	1.534	1.564	1.617	1.607	1.621	1.672	1.688	1.709	1.705	1.766	1.785	1.835	1.92	2.041	2.164	2.216	2.295	2.324	2.347	2.331	2.329	2.344	2.346	2.35	2.34	2.369	2.333	2.33	2.37	2.329	2.321	2.324	2.329	2.31
578	1.393	1.407	1.429	1.394	1.452	1.457	1.415	1.431	1.437	1.46	1.47	1.476	1.516	1.535	1.53	1.551	1.582	1.618	1.623	1.638	1.673	1.69	1.704	1.693	1.751	1.771	1.813	1.825	1.845	1.868	1.888	1.974	2.041	2.135	2.205	2.255	2.309	2.344	2.337	2.342	2.353	2.331	2.329	2.357	2.314	2.327	2.335	2.344	2.323
0	1.431	1.411	1.465	1.469	1.486	1.479	1.485	1.496	1.509	1.518	1.54	1.526	1.573	1.624	1.638	1.668	1.699	1.745	1.771	1.829	1.85	1.903	1.881	1.927	1.993	2.066	2.128	2.151	2.187	2.161	2.198	2.274	2.296	2.262	2.253	2.202	2.257	2.293	NaN	NaN	NaN	NaN	NaN	NaN	NaN	NaN	NaN	NaN	NaN
0	1.495	NaN	NaN	NaN	NaN	NaN	NaN	NaN	NaN	NaN	NaN	NaN	NaN	NaN	NaN	NaN	NaN	NaN	NaN	NaN	NaN	NaN	NaN	NaN	NaN	NaN	NaN	NaN	NaN	NaN	NaN	NaN	NaN	NaN	NaN	NaN	NaN	NaN	NaN	NaN	NaN	NaN	NaN	NaN	NaN	NaN	NaN	NaN	NaN
0	1.533	1.514	1.533	1.555	1.545	1.525	1.595	1.534	1.572	1.604	1.569	1.564	1.59	1.636	1.557	1.646	1.669	1.669	1.685	1.71	1.767	1.748	1.759	1.783	1.77	1.889	1.886	1.911	1.905	2.021	1.979	2.003	1.984	2.051	2.053	2.135	2.17	2.26	2.266	NaN	NaN	NaN	NaN	NaN	NaN	NaN	NaN	NaN	NaN
579	1.433	1.469	1.505	1.431	1.554	1.562	1.414	1.488	1.472	1.491	1.534	1.562	1.602	1.654	1.678	1.693	1.748	1.808	1.826	1.82	1.929	1.906	1.93	1.939	2.018	2.09	2.157	2.215	2.296	2.317	2.306	2.339	2.321	2.345	2.326	2.316	2.334	2.338	2.321	2.331	2.354	2.304	2.32	2.358	2.314	2.324	2.343	2.342	2.35
0	1.557	1.533	1.531	1.501	1.538	1.531	1.554	1.505	1.557	1.601	1.528	1.569	1.583	1.61	1.564	1.586	1.646	1.63	1.627	1.675	1.776	1.678	1.729	1.738	1.756	1.8	1.851	1.881	1.843	1.956	1.903	1.909	1.923	NaN	NaN	NaN	NaN	NaN	NaN	NaN	NaN	NaN	NaN	NaN	NaN	NaN	NaN	NaN	NaN
580	1.451	1.462	1.45	1.45	1.452	1.429	1.46	1.445	1.449	1.471	1.455	1.466	1.487	1.498	1.487	1.486	1.509	1.515	1.521	1.521	1.552	1.538	1.555	1.549	1.551	1.595	1.608	1.626	1.607	1.652	1.64	1.657	1.64	1.657	1.654	1.667	1.696	1.713	1.724	1.717	1.778	1.733	1.759	1.801	1.791	1.761	1.815	1.815	1.825
581	1.428	1.438	1.456	1.438	1.442	1.443	1.438	1.439	1.446	1.471	1.46	1.467	1.484	1.501	1.49	1.51	1.53	1.541	1.553	1.579	1.603	1.6	1.612	1.615	1.634	1.665	1.709	1.724	1.719	1.778	1.778	1.793	1.803	1.83	1.838	1.856	1.893	1.919	1.946	1.998	2.11	2.109	2.164	2.249	2.251	2.239	2.285	2.297	2.293
582	1.442	1.446	1.489	1.435	1.592	1.616	1.374	1.474	1.455	1.432	1.517	1.553	1.593	1.652	1.659	1.702	1.76	1.859	1.913	2.013	2.163	2.215	2.267	2.268	2.305	2.317	2.336	2.332	2.36	2.366	2.335	2.357	2.35	2.354	2.33	2.322	2.329	2.341	2.314	2.334	2.371	2.305	2.336	2.363	2.328	2.321	2.351	2.343	2.352
0	1.478	NaN	NaN	NaN	NaN	NaN	NaN	NaN	NaN	NaN	NaN	NaN	NaN	NaN	NaN	NaN	NaN	NaN	NaN	NaN	NaN	NaN	NaN	NaN	NaN	NaN	NaN	NaN	NaN	NaN	NaN	NaN	NaN	NaN	NaN	NaN	NaN	NaN	NaN	NaN	NaN	NaN	NaN	NaN	NaN	NaN	NaN	NaN	NaN
0	1.532	NaN	NaN	NaN	NaN	NaN	NaN	NaN	NaN	NaN	NaN	NaN	NaN	NaN	NaN	NaN	NaN	NaN	NaN	NaN	NaN	NaN	NaN	NaN	NaN	NaN	NaN	NaN	NaN	NaN	NaN	NaN	NaN	NaN	NaN	NaN	NaN	NaN	NaN	NaN	NaN	NaN	NaN	NaN	NaN	NaN	NaN	NaN	NaN
583	1.435	1.419	1.426	1.441	1.428	1.422	1.446	1.442	1.433	1.475	1.473	1.47	1.514	1.535	1.532	1.568	1.571	1.61	1.619	1.642	1.697	1.675	1.702	1.695	1.771	1.784	1.836	1.932	2.071	2.217	2.302	2.367	2.383	2.423	2.378	2.379	2.393	2.415	2.393	2.38	2.419	2.376	2.389	2.429	2.41	2.398	2.427	2.387	2.364
584	1.482	1.5	1.494	1.479	1.475	1.473	1.488	1.463	1.509	1.508	1.527	1.491	1.526	1.577	1.547	1.581	1.587	1.605	1.616	1.655	1.698	1.689	1.71	1.704	1.781	1.798	1.848	1.854	1.894	1.925	1.921	2.001	1.988	2.012	2.035	2.069	2.129	2.2	2.238	2.255	2.277	2.266	2.264	2.318	2.276	2.265	2.294	2.282	2.28
585	1.522	1.462	1.475	1.492	1.505	1.476	1.536	1.502	1.497	1.5	1.518	1.526	1.585	1.597	1.574	1.64	1.658	1.653	1.676	1.705	1.8	1.825	1.828	1.802	1.832	1.83	1.908	1.874	1.985	1.998	1.99	2.035	2.028	2.049	2.008	2.066	2.138	2.218	2.235	2.319	2.337	2.326	NaN	NaN	NaN	NaN	NaN	NaN	NaN
0	1.429	1.433	1.456	1.419	1.441	1.431	1.443	1.424	1.443	1.453	1.448	1.451	1.453	1.475	1.46	1.46	1.472	1.481	1.469	1.489	1.513	1.484	1.494	1.482	1.503	1.519	1.54	1.549	1.541	1.568	1.566	1.572	1.569	1.574	1.577	1.575	1.594	1.613	1.621	1.61	1.661	1.631	1.632	1.687	1.66	1.646	1.673	1.688	1.683
0	1.43	1.428	1.453	1.441	1.431	1.43	1.454	1.428	1.462	1.474	1.479	1.479	1.496	1.521	1.52	1.513	1.532	1.559	1.557	1.585	1.627	1.625	1.633	1.635	1.689	1.73	1.752	1.798	1.823	1.864	1.942	2.05	2.143	2.281	NaN	NaN	NaN	NaN	NaN	NaN	NaN	NaN	NaN	NaN	NaN	NaN	NaN	NaN	NaN
586	1.447	1.443	1.454	1.443	1.442	1.43	1.439	1.427	1.447	1.479	1.462	1.46	1.483	1.492	1.491	1.482	1.5	1.503	1.507	1.519	1.544	1.526	1.533	1.52	1.545	1.571	1.6	1.598	1.583	1.621	1.602	1.63	1.615	1.62	1.606	1.624	1.641	1.653	1.663	1.65	1.685	1.643	1.668	1.703	1.695	1.666	1.702	1.703	1.7
587	1.424	1.438	1.441	1.427	1.425	1.416	1.43	1.432	1.446	1.443	1.44	1.429	1.455	1.464	1.459	1.477	1.478	1.491	1.496	1.519	1.548	1.537	1.536	1.532	1.581	1.594	1.627	1.635	1.642	1.665	1.667	1.702	1.706	1.727	1.724	1.753	1.771	1.865	1.923	1.997	2.084	2.134	2.216	2.308	2.291	2.285	2.317	2.294	2.297
588	1.418	1.41	1.416	1.405	1.411	1.403	1.401	1.389	1.403	1.405	1.42	1.372	1.407	1.432	1.404	1.426	1.421	1.443	1.431	1.456	1.494	1.56	1.643	1.709	1.83	1.931	2.027	2.087	2.157	2.213	2.238	2.28	2.283	2.293	2.282	2.274	2.286	2.309	2.301	2.315	2.309	2.302	2.286	2.332	2.3	2.291	2.317	2.308	2.292
0	NaN	NaN	NaN	NaN	NaN	NaN	NaN	NaN	NaN	NaN	NaN	NaN	NaN	NaN	NaN	NaN	NaN	NaN	NaN	NaN	NaN	NaN	NaN	NaN	NaN	NaN	NaN	NaN	NaN	NaN	NaN	NaN	NaN	NaN	NaN	NaN	NaN	NaN	NaN	NaN	NaN	NaN	NaN	NaN	NaN	NaN	NaN	NaN	NaN
0	1.431	1.428	1.448	1.426	1.446	1.424	1.434	1.427	1.428	1.442	1.434	1.433	1.446	1.446	1.431	1.438	1.44	1.442	1.435	1.437	1.462	1.449	1.444	1.435	1.457	1.464	1.482	1.491	1.478	1.495	1.474	1.502	1.484	1.483	1.465	1.479	1.497	1.505	1.499	1.497	1.521	1.501	1.499	1.537	1.512	1.504	1.523	1.52	1.521
589	1.427	1.428	1.45	1.423	1.442	1.418	1.451	1.42	1.444	1.457	1.45	1.466	1.461	1.483	1.48	1.494	1.508	1.503	1.516	1.511	1.559	1.538	1.545	1.53	1.554	1.578	1.59	1.613	1.592	1.624	1.602	1.633	1.623	1.634	1.623	1.633	1.648	1.658	1.669	1.676	1.7	1.657	1.673	1.724	1.69	1.676	1.726	1.717	1.707
590	1.431	1.414	1.435	1.405	1.419	1.417	1.426	1.411	1.442	1.455	1.446	1.437	1.469	1.495	1.486	1.488	1.497	1.529	1.524	1.557	1.576	1.568	1.58	1.57	1.622	1.626	1.68	1.666	1.715	1.747	1.736	1.826	1.89	2	2.1	2.186	2.252	2.297	2.306	2.327	2.34	2.321	2.311	2.379	2.32	2.295	2.353	2.339	2.31
591	1.446	1.438	1.455	1.416	1.428	1.432	1.441	1.434	1.45	1.456	1.476	1.446	1.478	1.531	1.51	1.559	1.563	1.609	1.629	1.667	1.708	1.708	1.741	1.726	1.795	1.841	1.916	1.993	2.094	2.169	2.233	2.305	2.321	2.333	2.334	2.318	2.343	2.366	2.332	2.365	2.365	2.342	2.33	2.389	2.327	2.321	2.355	2.354	2.321
0	1.422	1.407	1.427	1.423	1.432	1.43	1.424	1.411	1.45	1.448	1.458	1.431	1.463	1.467	1.457	1.458	1.459	1.481	NaN	NaN	NaN	NaN	NaN	NaN	NaN	NaN	NaN	NaN	NaN	NaN	NaN	NaN	NaN	NaN	NaN	NaN	NaN	NaN	NaN	NaN	NaN	NaN	NaN	NaN	NaN	NaN	NaN	NaN	NaN
0	1.412	1.393	1.419	1.418	1.428	1.424	1.413	1.412	1.431	1.436	1.432	1.416	1.443	1.455	1.436	1.444	1.44	1.453	1.451	1.458	1.485	1.473	1.486	1.455	1.487	1.495	1.515	1.511	1.53	1.532	1.524	1.54	1.525	1.54	1.535	1.53	1.549	1.561	1.561	1.561	1.571	1.557	1.567	1.605	1.583	1.59	1.596	1.603	1.602
0	1.404	1.402	1.414	1.401	1.42	1.412	1.41	1.399	1.418	1.419	1.43	1.414	1.434	1.459	1.439	1.465	1.474	1.495	NaN	NaN	NaN	NaN	NaN	NaN	NaN	NaN	NaN	NaN	NaN	NaN	NaN	NaN	NaN	NaN	NaN	NaN	NaN	NaN	NaN	NaN	NaN	NaN	NaN	NaN	NaN	NaN	NaN	NaN	NaN
0	1.441	1.444	1.453	1.433	1.462	1.431	1.434	1.422	1.432	1.448	1.437	1.447	1.449	1.476	1.447	1.463	1.458	1.468	1.469	1.475	1.504	1.474	1.489	1.471	1.502	1.496	1.536	1.53	1.526	1.547	1.535	1.557	1.542	1.543	1.535	1.543	1.556	1.587	1.573	1.554	1.599	1.568	1.574	1.623	1.594	1.583	1.611	1.604	1.614
592	1.407	1.422	1.427	1.397	1.428	1.417	1.429	1.415	1.425	1.447	1.427	1.44	1.457	1.458	1.444	1.448	1.445	1.455	1.456	1.455	1.484	1.485	1.494	1.461	1.495	1.508	1.514	1.528	1.521	1.535	1.511	1.561	1.532	1.541	1.519	1.53	1.533	1.539	1.566	1.552	1.578	1.543	1.558	1.591	1.574	1.563	1.59	1.593	1.576
593	1.432	1.441	1.433	1.407	1.432	1.426	1.447	1.43	1.449	1.459	1.463	1.441	1.461	1.502	1.463	1.5	1.505	1.534	1.532	1.556	1.562	1.554	1.555	1.552	1.616	1.627	1.635	1.612	1.654	1.684	1.646	1.69	1.662	1.686	1.704	1.701	1.692	1.706	1.713	1.74	1.733	1.72	1.751	1.798	1.742	1.759	1.793	1.784	1.778
0	1.405	1.41	1.42	1.413	1.428	1.405	1.403	1.389	1.416	1.432	1.414	1.414	1.416	1.429	1.418	1.425	1.443	1.434	1.418	1.435	1.462	1.46	1.457	1.451	1.46	1.465	1.486	1.487	1.487	1.494	1.488	1.511	1.502	1.504	1.495	1.495	1.514	1.519	1.532	1.518	1.552	1.504	1.513	1.553	1.548	1.534	1.571	1.549	1.546
0	1.442	1.504	1.381	1.397	1.381	1.238	1.252	1.453	1.562	1.39	1.559	1.465	1.246	1.484	1.283	1.586	NaN	NaN	NaN	NaN	NaN	NaN	NaN	NaN	NaN	NaN	NaN	NaN	NaN	NaN	NaN	NaN	NaN	NaN	NaN	NaN	NaN	NaN	NaN	NaN	NaN	NaN	NaN	NaN	NaN	NaN	NaN	NaN	NaN
0	NaN	NaN	NaN	NaN	NaN	NaN	NaN	NaN	NaN	NaN	NaN	NaN	NaN	NaN	NaN	NaN	NaN	NaN	NaN	NaN	NaN	NaN	NaN	NaN	NaN	NaN	NaN	NaN	NaN	NaN	NaN	NaN	NaN	NaN	NaN	NaN	NaN	NaN	NaN	NaN	NaN	NaN	NaN	NaN	NaN	NaN	NaN	NaN	NaN
[truncated: 184 more columns]
