# Supplementary material for: Fractional killing arises from cell-to-cell variability in overcoming a caspase activity threshold
Source: Mol Syst Biol. 2015 May 7;11(5):803. doi: 10.15252/msb.20145584 (PMC4461398; doi:10.15252/msb.20145584)
Supplement: Supplementary file 3 [file msb0011-0803-sd3.zip › All_data/089_Mapatumumab+anti-Fc (10 nM) + Bortezomib (100 nM)_3/C8_activity.tsv]

Cell #	T=5min	T=10min	T=15min	T=20min	T=25min	T=30min	T=35min	T=40min	T=45min	T=50min	T=55min	T=60min	T=65min	T=70min	T=75min	T=80min	T=85min	T=90min	T=95min	T=100min	T=105min	T=110min	T=115min	T=120min	T=125min	T=130min	T=135min	T=140min	T=145min	T=150min	T=155min	T=160min	T=165min	T=170min	T=175min	T=180min	T=185min	T=190min	T=195min	T=200min	T=205min	T=210min	T=215min	T=220min	T=225min	T=230min	T=235min	T=240min	T=245min
1	-1.355e-20	0.0001862	0.0003724	0.0005611	0.0007531	0.000947	0.001153	0.001361	0.001552	0.001729	0.001889	0.002033	0.002157	0.002263	0.002346	0.002404	0.00244	0.002451	0.002448	0.002441	0.002426	0.002405	0.002378	0.002348	0.002316	0.002284	0.002254	0.002227	0.002203	0.002181	0.002162	0.002152	0.002151	0.002162	0.002184	0.002222	0.002277	0.002351	0.002444	0.00256	0.002701	0.002866	0.003048	0.003242	NaN	NaN	NaN	NaN	NaN
2	-1.355e-20	0.0001823	0.0003616	0.0005356	0.0007027	0.0008616	0.001021	0.001169	0.001293	0.001393	0.001471	0.001532	0.001577	0.001612	0.001639	0.001661	0.001678	0.001693	0.001714	0.001748	0.001792	0.001849	0.001916	0.001991	0.002071	0.002154	0.002238	0.00232	0.0024	0.002478	0.002559	0.002643	0.002729	0.00282	0.002916	0.003022	0.00314	0.003271	0.003421	0.003592	0.00378	0.003983	0.004195	NaN	NaN	NaN	NaN	NaN	NaN
3	6.776e-20	0.0001373	0.0002747	0.0004147	0.0005585	0.0007052	0.0008631	0.001025	0.001177	0.001322	0.001458	0.001582	0.001694	0.001796	0.001883	0.001957	0.002018	0.002063	0.002101	0.002139	0.002173	0.002206	0.002239	0.002272	0.002302	0.002333	0.002363	0.002392	0.00242	0.002447	0.002469	0.002489	0.002506	0.002519	0.002526	0.002531	0.002532	0.002529	0.002522	0.002515	0.00251	0.002511	0.002519	0.002538	0.002571	0.00262	0.002686	0.002771	0.002876
4	1.355e-20	0.0001542	0.0003135	0.000483	0.0006684	0.0008731	0.001107	0.001367	0.001643	0.001939	0.002251	0.002579	0.00292	0.003274	0.003636	0.004003	0.004373	0.004739	0.005105	0.005469	0.005821	0.006156	NaN	NaN	NaN	NaN	NaN	NaN	NaN	NaN	NaN	NaN	NaN	NaN	NaN	NaN	NaN	NaN	NaN	NaN	NaN	NaN	NaN	NaN	NaN	NaN	NaN	NaN	NaN
5	6.776e-21	0.0001163	0.0002564	0.0004217	0.0006106	0.0008192	0.001048	0.001297	0.001564	0.001846	0.002139	0.002438	0.002728	0.002995	0.003236	0.003453	0.00365	0.003823	0.003971	0.004095	0.004196	0.00428	0.004348	0.004405	0.004453	0.004496	0.004534	0.004568	0.004601	0.004632	0.004659	NaN	NaN	NaN	NaN	NaN	NaN	NaN	NaN	NaN	NaN	NaN	NaN	NaN	NaN	NaN	NaN	NaN	NaN
6	2.711e-20	0.0002971	0.0006028	0.000927	0.001271	0.001628	0.002009	0.002411	0.00283	0.003273	0.003732	0.004203	0.004677	0.00514	0.005573	NaN	NaN	NaN	NaN	NaN	NaN	NaN	NaN	NaN	NaN	NaN	NaN	NaN	NaN	NaN	NaN	NaN	NaN	NaN	NaN	NaN	NaN	NaN	NaN	NaN	NaN	NaN	NaN	NaN	NaN	NaN	NaN	NaN	NaN
7	6.776e-21	5.802e-05	0.0001183	0.0001845	0.0002583	0.000341	0.0004353	0.0005407	0.0006528	0.0007693	0.0008875	0.001002	0.001111	0.001212	0.001302	0.001379	0.001445	0.001497	0.001537	0.001566	0.001587	0.001601	0.001612	0.001619	0.001623	0.001628	0.001635	0.001641	0.001648	0.001654	0.001659	0.00166	0.001656	0.001649	0.00164	0.001631	0.001617	0.001599	0.001577	0.001553	0.001528	0.001503	0.001479	0.001457	0.001434	0.001409	0.00138	0.001353	0.001329
8	0	0.0002477	0.0005129	0.0008133	0.001165	0.001577	0.002046	0.002575	0.003177	0.003849	0.004575	0.005337	NaN	NaN	NaN	NaN	NaN	NaN	NaN	NaN	NaN	NaN	NaN	NaN	NaN	NaN	NaN	NaN	NaN	NaN	NaN	NaN	NaN	NaN	NaN	NaN	NaN	NaN	NaN	NaN	NaN	NaN	NaN	NaN	NaN	NaN	NaN	NaN	NaN
9	3.388e-21	5.709e-05	0.0001138	0.000172	0.0002329	0.0002958	0.0003636	0.0004334	0.0004996	0.0005633	0.0006211	0.0006714	0.0007146	0.000751	0.0007779	0.0007954	0.0008045	0.0008049	0.0008004	0.0007941	0.0007849	0.0007763	0.0007709	0.0007689	0.0007702	0.000777	0.0007891	0.0008065	0.0008291	0.0008564	0.0008876	0.0009231	0.0009612	0.0009987	0.001035	0.001069	0.001101	0.001129	0.001154	0.001175	0.001192	0.001206	0.001216	0.001223	0.001231	0.00124	0.001252	0.001269	0.001297
10	-3.388e-21	5.666e-05	0.0001133	0.0001719	0.0002332	0.0002964	0.0003566	0.0004129	0.0004678	0.0005236	0.0005775	0.0006276	0.0006732	0.0007155	0.0007519	0.0007837	0.0008105	0.0008338	0.0008541	0.0008719	0.0008857	0.0008986	0.0009125	0.0009289	0.0009457	0.0009653	0.0009861	0.00101	0.001036	0.001067	0.001101	0.00114	0.00118	0.00122	0.001257	0.001294	0.001327	0.001358	0.001385	0.001405	0.00142	0.001432	0.001442	0.001456	0.001479	0.001519	0.00158	0.001671	0.001797
11	0	0.0005014	0.001009	0.001526	0.002012	0.00247	0.002907	0.003326	0.003725	0.004107	0.004488	0.004865	0.00523	0.00558	0.005911	0.00624	0.006559	0.006854	NaN	NaN	NaN	NaN	NaN	NaN	NaN	NaN	NaN	NaN	NaN	NaN	NaN	NaN	NaN	NaN	NaN	NaN	NaN	NaN	NaN	NaN	NaN	NaN	NaN	NaN	NaN	NaN	NaN	NaN	NaN
12	-1.694e-21	2.716e-05	5.534e-05	8.622e-05	0.0001213	0.0001606	0.0002056	0.0002564	0.0003103	0.0003663	0.0004222	0.0004751	0.0005237	0.0005675	0.0006053	0.0006365	0.0006622	0.0006822	0.0006965	0.0007069	0.000714	0.00072	0.0007263	0.0007338	0.0007418	0.0007524	0.0007654	0.0007797	0.0007945	0.0008096	0.0008246	0.0008388	0.0008513	0.000862	0.0008709	0.0008795	0.0008848	0.0008868	0.0008859	0.0008834	0.0008796	0.000874	0.0008668	0.000858	0.0008482	0.0008371	0.0008237	0.0008111	0.0008009
13	-1.355e-20	0.0002732	0.0005521	0.000843	0.001152	0.001484	0.001855	0.002256	0.002669	0.003092	0.003521	0.003951	0.004377	0.004799	0.00521	0.005606	0.005982	0.006329	NaN	NaN	NaN	NaN	NaN	NaN	NaN	NaN	NaN	NaN	NaN	NaN	NaN	NaN	NaN	NaN	NaN	NaN	NaN	NaN	NaN	NaN	NaN	NaN	NaN	NaN	NaN	NaN	NaN	NaN	NaN
14	1.084e-19	0.0006256	0.001241	0.001856	0.00248	0.003115	0.003762	0.004418	NaN	NaN	NaN	NaN	NaN	NaN	NaN	NaN	NaN	NaN	NaN	NaN	NaN	NaN	NaN	NaN	NaN	NaN	NaN	NaN	NaN	NaN	NaN	NaN	NaN	NaN	NaN	NaN	NaN	NaN	NaN	NaN	NaN	NaN	NaN	NaN	NaN	NaN	NaN	NaN	NaN
15	1.355e-20	0.0001654	0.0003316	0.0004954	0.000626	0.0007253	0.0008023	0.0008625	0.0009033	0.0009253	0.0009391	0.0009453	0.0009426	0.0009308	0.0009089	0.0008984	0.0008994	0.000904	0.0009038	0.0008993	0.0008898	0.0008825	0.0008787	0.0008799	0.000888	0.000916	0.0009726	0.001074	0.001241	0.001495	0.001853	0.002332	0.002944	0.003709	0.004642	0.005751	0.007027	0.008461	NaN	NaN	NaN	NaN	NaN	NaN	NaN	NaN	NaN	NaN	NaN
16	-3.388e-21	4.573e-05	9.181e-05	0.0001402	0.0001878	0.0002317	0.0002762	0.0003205	0.0003604	0.000401	0.0004397	0.0004753	0.0005081	0.0005377	0.0005615	0.0005871	0.0006168	0.0006459	0.0006724	0.0006989	0.0007225	0.00075	0.0007813	0.0008159	0.0008526	0.0008934	0.0009314	0.000965	0.0009949	0.001025	0.001055	0.001085	0.001109	0.001128	0.001143	0.001155	0.001165	0.001174	0.001183	0.001192	0.0012	0.001211	0.001225	0.001245	0.001273	0.001311	0.00136	0.001426	0.001512
17	-6.776e-21	7.537e-05	0.0001685	0.0002833	0.0004207	0.0005827	0.0007735	0.0009971	0.001259	0.001562	0.001907	0.002293	0.002717	0.003169	0.003651	0.004164	0.004708	0.005274	0.005848	0.00641	NaN	NaN	NaN	NaN	NaN	NaN	NaN	NaN	NaN	NaN	NaN	NaN	NaN	NaN	NaN	NaN	NaN	NaN	NaN	NaN	NaN	NaN	NaN	NaN	NaN	NaN	NaN	NaN	NaN
18	1.084e-19	0.001023	0.002058	0.00308	0.00408	0.005041	NaN	NaN	NaN	NaN	NaN	NaN	NaN	NaN	NaN	NaN	NaN	NaN	NaN	NaN	NaN	NaN	NaN	NaN	NaN	NaN	NaN	NaN	NaN	NaN	NaN	NaN	NaN	NaN	NaN	NaN	NaN	NaN	NaN	NaN	NaN	NaN	NaN	NaN	NaN	NaN	NaN	NaN	NaN
19	0	0.0001747	0.0003507	0.0005282	0.00071	0.000897	0.001066	0.001216	0.001358	0.00149	0.001607	0.001711	0.001798	0.001867	0.001917	0.001946	0.001953	0.00195	0.001938	0.00192	0.001895	0.001866	0.001836	0.001806	0.001776	0.001747	0.00172	0.001696	0.001674	0.001654	0.001634	0.001614	0.001594	0.001572	0.001547	0.001522	0.001494	0.001464	0.001431	0.001396	0.001359	0.001321	0.001284	0.001244	0.001207	0.00117	0.001133	0.001099	0.001068
20	-2.711e-20	0.0002074	0.0004172	0.0006329	0.0008579	0.001092	0.001339	0.001602	0.001886	0.002193	0.00252	0.00287	0.003242	0.003634	0.004044	0.004469	0.004907	0.005346	NaN	NaN	NaN	NaN	NaN	NaN	NaN	NaN	NaN	NaN	NaN	NaN	NaN	NaN	NaN	NaN	NaN	NaN	NaN	NaN	NaN	NaN	NaN	NaN	NaN	NaN	NaN	NaN	NaN	NaN	NaN
21	2.711e-20	0.0001899	0.0003842	0.0005872	0.0008039	0.001037	0.001297	0.001576	0.001858	0.00214	0.002415	0.002677	0.002922	0.003144	0.003341	0.003507	0.003643	0.003748	0.003832	0.003907	0.003977	0.004049	0.00413	0.004228	0.004347	0.004492	0.004665	0.004863	0.005078	NaN	NaN	NaN	NaN	NaN	NaN	NaN	NaN	NaN	NaN	NaN	NaN	NaN	NaN	NaN	NaN	NaN	NaN	NaN	NaN
22	-6.776e-21	3.906e-05	7.949e-05	0.0001246	0.0001701	0.0002112	0.000254	0.0002989	0.0003418	0.0003916	0.0004418	0.0004903	0.0005364	0.0005787	0.0006128	0.00065	0.0006926	0.0007323	0.0007638	0.0007916	0.0008091	0.0008289	0.0008514	0.0008753	0.0008994	0.0009265	0.0009489	0.0009648	0.0009768	0.0009898	0.001	0.001011	0.001015	0.001011	0.001001	0.0009907	0.0009789	0.0009661	0.0009517	0.0009375	0.0009226	0.0009097	0.000897	0.0008836	0.000871	0.0008581	0.000841	0.0008192	0.000794
23	0	0.0001699	0.0003427	0.000521	0.0007092	0.0008941	0.001077	0.001257	0.001436	0.001618	0.0018	0.00198	0.002155	0.002322	0.002481	0.002628	0.002769	0.0029	0.003021	0.003128	0.003221	0.003303	0.003376	0.00344	0.003497	0.003551	0.003605	0.003661	0.003726	0.003805	0.0039	0.004011	0.004134	0.004264	NaN	NaN	NaN	NaN	NaN	NaN	NaN	NaN	NaN	NaN	NaN	NaN	NaN	NaN	NaN
24	6.776e-21	9.79e-05	0.0001979	0.0003027	0.000413	0.0005276	0.0006521	0.0007841	0.0009145	0.001044	0.001166	0.001278	0.001377	0.00146	0.001525	0.001576	0.001614	0.001636	0.001643	0.00164	0.001627	0.00161	0.001592	0.001575	0.001558	0.001545	0.001532	0.001518	0.001506	0.001498	0.001493	0.001492	0.001491	0.00149	0.001487	0.001485	0.001484	0.001484	0.001484	0.001485	0.001484	0.001483	0.001479	0.001473	0.001467	0.001461	0.001451	0.001438	0.001421
25	-4.066e-20	0.0001718	0.000348	0.0005337	0.0007065	0.0008594	0.001003	0.001148	0.001289	0.001432	0.001577	0.001719	0.001852	0.001972	0.002074	0.002176	0.002281	0.002375	0.002443	0.002486	0.002502	0.002505	0.0025	0.00249	0.002478	0.00247	0.002462	0.002458	0.002468	0.002501	0.002558	0.002642	0.002746	0.002865	0.002994	NaN	NaN	NaN	NaN	NaN	NaN	NaN	NaN	NaN	NaN	NaN	NaN	NaN	NaN
26	-3.388e-21	-4.373e-05	-6.745e-05	-6.421e-05	-3.681e-05	8.323e-06	6.988e-05	0.0001464	0.0002411	0.0003595	0.0005033	0.0006624	0.0008267	0.0009848	0.001134	0.001273	0.001406	0.001527	0.001638	0.001737	0.001819	0.001886	0.001944	0.001995	0.002037	0.002071	0.002095	0.002111	0.002125	0.002134	0.002139	0.002142	0.002139	0.002127	0.002103	0.002074	0.002039	0.002005	0.001974	0.001943	0.001918	0.0019	0.001893	0.001901	0.001929	0.001978	0.002043	0.002123	0.002211
27	0	0.0001053	0.0002147	0.0003329	0.0004644	0.0006104	0.0007764	0.0009607	0.001158	0.001368	0.001582	0.001795	0.002003	0.002203	0.002387	0.002554	0.002701	0.002827	0.002929	0.003005	0.003055	0.003086	0.0031	0.003103	0.003092	0.003073	0.003048	0.003019	0.002987	0.002955	0.002931	0.002914	0.002903	0.002896	0.00289	0.002893	0.0029	0.002911	0.002924	0.002938	NaN	NaN	NaN	NaN	NaN	NaN	NaN	NaN	NaN
28	0	-7.38e-05	-0.0001158	-0.0001265	-0.0001047	-5.258e-05	2.39e-05	0.0001216	0.0002459	0.0003995	0.0005814	0.0007919	0.001008	0.00121	0.001394	0.001556	0.001691	0.001797	0.001878	0.001933	0.001959	0.001959	0.001938	0.001906	0.001862	0.001809	0.001755	0.001703	0.001662	0.001628	0.001602	0.001584	0.001574	0.001567	0.001559	0.001556	0.00156	0.001566	0.001573	0.001577	0.00158	0.001586	0.001594	0.001604	0.00162	0.001646	0.001675	0.001709	0.001752
29	2.711e-20	9.509e-05	0.0001916	0.0002902	0.0003935	0.0005017	0.0006048	0.0007022	0.0007993	0.0008964	0.000989	0.001078	0.00116	0.001236	0.001303	0.001362	0.001412	0.001458	0.001499	0.001536	0.001566	0.001593	0.001615	0.001634	0.001647	0.001658	0.001665	0.001668	0.001666	0.00166	0.001649	0.001636	0.001621	0.001604	0.001586	0.001567	0.001547	0.001526	0.001507	0.001494	0.001491	0.001502	0.001529	0.001572	0.001633	0.001716	0.001821	0.001949	0.002102
30	-6.776e-20	0.0002168	0.0004342	0.0006525	0.0008743	0.001096	0.001286	0.001448	0.001598	0.00174	0.00187	0.001991	0.002105	0.002208	0.002299	0.002375	0.002436	0.002501	0.002565	0.002631	0.002698	0.002774	0.002858	0.002954	0.003066	0.003199	0.003356	0.003543	0.003755	0.003989	0.004241	0.004505	NaN	NaN	NaN	NaN	NaN	NaN	NaN	NaN	NaN	NaN	NaN	NaN	NaN	NaN	NaN	NaN	NaN
31	1.355e-20	0.0001352	0.0002753	0.0004254	0.0005913	0.0007771	0.000992	0.001235	0.0015	0.001786	0.002092	0.002421	0.002773	0.003148	0.003543	0.003958	0.004391	0.004838	0.005296	0.005762	0.006224	NaN	NaN	NaN	NaN	NaN	NaN	NaN	NaN	NaN	NaN	NaN	NaN	NaN	NaN	NaN	NaN	NaN	NaN	NaN	NaN	NaN	NaN	NaN	NaN	NaN	NaN	NaN	NaN
32	0	0.0001432	0.0002862	0.0004299	0.0005756	0.0007238	0.0008813	0.001041	0.00119	0.001328	0.001452	0.001565	0.001667	0.001758	0.001836	0.0019	0.001948	0.001982	0.002008	0.002032	0.002055	0.002076	0.002094	0.00211	0.002125	0.002142	0.002165	0.002198	0.002244	0.002308	0.002396	0.002513	0.002662	0.002848	0.003069	0.003326	0.003612	0.00392	NaN	NaN	NaN	NaN	NaN	NaN	NaN	NaN	NaN	NaN	NaN
33	1.016e-20	-4.988e-05	-7.89e-05	-8.177e-05	-6.099e-05	-2.25e-05	3.387e-05	0.0001073	0.0001964	0.0003053	0.0004348	0.0005773	0.0007216	0.0008563	0.0009782	0.001088	0.00119	0.001286	0.001377	0.001462	0.001539	0.00161	0.001678	0.001742	0.001804	0.001867	0.001929	0.00199	0.002045	0.002095	0.002141	0.002184	0.002228	0.002277	0.002333	0.002405	0.002494	0.002606	0.002747	0.002924	0.003144	0.003407	0.003708	0.00404	0.004392	NaN	NaN	NaN	NaN
34	-1.355e-20	0.0001763	0.0003525	0.00053	0.0007096	0.0008927	0.001087	0.001285	0.00147	0.001642	0.001799	0.001943	0.002073	0.00219	0.002291	0.002374	0.002438	0.002482	0.002516	0.002544	0.002565	0.002581	0.002588	0.002585	0.002574	0.002556	0.002533	0.002509	0.002484	0.002463	0.00245	0.00245	0.002465	0.002503	0.002567	0.002659	0.00278	0.002928	0.003101	0.003296	NaN	NaN	NaN	NaN	NaN	NaN	NaN	NaN	NaN
35	-2.711e-20	-0.0001305	-0.0002304	-0.0002981	-0.0003343	-0.0003481	-0.0003344	-0.0002938	-0.0002388	-0.0001654	-7.32e-05	4.033e-05	0.0001602	0.0002711	0.0003653	0.0004429	0.0005098	0.0005676	0.0006164	0.0006647	0.0007137	0.0007667	0.0008252	0.0008935	0.0009787	0.001095	0.001248	0.001446	0.001694	0.002002	0.002377	0.002824	0.003344	0.003933	0.004579	0.005263	NaN	NaN	NaN	NaN	NaN	NaN	NaN	NaN	NaN	NaN	NaN	NaN	NaN
36	-1.694e-21	3.535e-05	7.732e-05	0.0001276	0.000186	0.0002526	0.0003299	0.0004179	0.0005134	0.0006168	0.0007242	0.0008351	0.0009456	0.001052	0.00115	0.00124	0.001324	0.001399	0.001465	0.001523	0.001571	0.001614	0.001649	0.001679	0.001701	0.001723	0.001748	0.001781	0.001828	0.001897	0.001994	0.002126	0.0023	0.002521	0.002796	0.003132	0.003524	0.003964	0.004436	NaN	NaN	NaN	NaN	NaN	NaN	NaN	NaN	NaN	NaN
37	0	0.0002634	0.0005292	0.0008006	0.00108	0.001354	0.001607	0.001843	0.002066	0.002283	0.002491	0.002689	0.002878	0.003055	0.00322	0.003373	0.003523	0.003678	0.00384	0.00401	0.004189	0.004379	0.004575	0.004775	NaN	NaN	NaN	NaN	NaN	NaN	NaN	NaN	NaN	NaN	NaN	NaN	NaN	NaN	NaN	NaN	NaN	NaN	NaN	NaN	NaN	NaN	NaN	NaN	NaN
38	-1.355e-20	0.0001579	0.0003198	0.0004897	0.000669	0.0008528	0.001042	0.001237	0.001436	0.001641	0.001847	0.002049	0.002244	0.002426	0.002592	0.002739	0.00287	0.002981	0.00307	0.003137	0.003181	0.003206	0.003213	0.003206	0.003185	0.003156	0.003118	0.003076	0.003031	0.00299	0.002957	0.002935	0.002926	0.002935	0.002961	0.003009	0.003077	0.003167	0.003275	0.003399	0.003532	NaN	NaN	NaN	NaN	NaN	NaN	NaN	NaN
39	5.421e-20	0.0001743	0.000351	0.0005235	0.0006917	0.000857	0.001018	0.001176	0.001332	0.001483	0.001628	0.001771	0.00191	0.002041	0.002163	0.002277	0.002378	0.002468	0.002542	0.002599	0.002639	0.002663	0.002672	0.002667	0.002653	0.002636	0.002619	0.002609	0.002612	0.002637	0.00269	0.002779	0.002906	0.003076	0.003288	0.003539	0.003823	NaN	NaN	NaN	NaN	NaN	NaN	NaN	NaN	NaN	NaN	NaN	NaN
40	5.421e-20	0.0002066	0.0004194	0.0006431	0.0008745	0.001119	0.001379	0.001657	0.001956	0.002275	0.002616	0.002981	0.003367	0.003768	0.004177	0.00459	0.004998	0.005396	NaN	NaN	NaN	NaN	NaN	NaN	NaN	NaN	NaN	NaN	NaN	NaN	NaN	NaN	NaN	NaN	NaN	NaN	NaN	NaN	NaN	NaN	NaN	NaN	NaN	NaN	NaN	NaN	NaN	NaN	NaN
41	-2.711e-20	0.0003135	0.000634	0.0009699	0.001327	0.001693	0.002072	0.002465	0.002866	0.003282	0.003707	0.004135	0.00456	0.004975	0.005369	0.005733	0.006069	NaN	NaN	NaN	NaN	NaN	NaN	NaN	NaN	NaN	NaN	NaN	NaN	NaN	NaN	NaN	NaN	NaN	NaN	NaN	NaN	NaN	NaN	NaN	NaN	NaN	NaN	NaN	NaN	NaN	NaN	NaN	NaN
42	-1.355e-20	0.0001203	0.0002449	0.0003778	0.0005209	0.0006731	0.0008356	0.001008	0.001189	0.001378	0.001574	0.001771	0.001967	0.002159	0.002344	0.002522	0.002697	0.002871	0.003046	0.003225	0.003412	0.003609	0.00382	0.004051	0.004301	0.004572	0.004861	0.005163	NaN	NaN	NaN	NaN	NaN	NaN	NaN	NaN	NaN	NaN	NaN	NaN	NaN	NaN	NaN	NaN	NaN	NaN	NaN	NaN	NaN
43	0	0.0001358	0.0002773	0.0004306	0.0006019	0.0007956	0.001022	0.001282	0.001567	0.001882	0.002227	0.002602	0.003006	0.003438	0.003892	0.004364	0.004847	0.005331	0.005811	NaN	NaN	NaN	NaN	NaN	NaN	NaN	NaN	NaN	NaN	NaN	NaN	NaN	NaN	NaN	NaN	NaN	NaN	NaN	NaN	NaN	NaN	NaN	NaN	NaN	NaN	NaN	NaN	NaN	NaN
44	1.084e-19	0.0005104	0.001031	0.001557	0.002081	0.002605	0.003132	0.00366	0.004187	0.00471	0.005227	0.005737	0.00623	NaN	NaN	NaN	NaN	NaN	NaN	NaN	NaN	NaN	NaN	NaN	NaN	NaN	NaN	NaN	NaN	NaN	NaN	NaN	NaN	NaN	NaN	NaN	NaN	NaN	NaN	NaN	NaN	NaN	NaN	NaN	NaN	NaN	NaN	NaN	NaN
45	-8.132e-20	0.0004864	0.0009883	0.00152	0.002095	0.002723	0.003428	0.004192	NaN	NaN	NaN	NaN	NaN	NaN	NaN	NaN	NaN	NaN	NaN	NaN	NaN	NaN	NaN	NaN	NaN	NaN	NaN	NaN	NaN	NaN	NaN	NaN	NaN	NaN	NaN	NaN	NaN	NaN	NaN	NaN	NaN	NaN	NaN	NaN	NaN	NaN	NaN	NaN	NaN
46	0	8.893e-05	0.0001783	0.000269	0.0003622	0.0004566	0.0005577	0.0006606	0.000756	0.0008469	0.0009323	0.001013	0.00109	0.001162	0.001229	0.001289	0.001344	0.001394	0.001445	0.001501	0.00156	0.001621	0.001683	0.001746	0.001809	0.001872	0.001935	0.001997	0.002056	0.002112	0.002167	0.002223	0.002283	0.002347	0.00242	0.002507	0.002609	0.002729	0.00287	0.003033	0.003219	0.003425	0.00365	0.003885	NaN	NaN	NaN	NaN	NaN
47	-1.694e-21	3.1e-05	6.699e-05	0.0001107	0.0001612	0.0002228	0.0002964	0.0003823	0.0004805	0.0005824	0.0006891	0.0007994	0.0009117	0.001021	0.001125	0.00122	0.001305	0.001381	0.001445	0.001496	0.001539	0.001571	0.001592	0.001599	0.001595	0.001581	0.001561	0.001534	0.001501	0.001466	0.00143	0.001392	0.001357	0.001325	0.001298	0.001276	0.001262	0.001253	0.00125	0.001253	0.00126	0.001268	0.001277	0.001286	0.001298	0.001316	0.001335	0.001356	0.001381
48	-1.355e-20	0.0001874	0.0003827	0.0005945	0.0008317	0.001102	0.001421	0.001788	0.002194	0.002643	0.003132	0.003661	0.004224	0.004816	0.005425	0.006039	NaN	NaN	NaN	NaN	NaN	NaN	NaN	NaN	NaN	NaN	NaN	NaN	NaN	NaN	NaN	NaN	NaN	NaN	NaN	NaN	NaN	NaN	NaN	NaN	NaN	NaN	NaN	NaN	NaN	NaN	NaN	NaN	NaN
49	6.776e-20	0.0002624	0.0005331	0.0008201	0.001133	0.001479	0.001878	0.002325	0.002799	0.003303	0.003834	0.004394	0.004975	0.00557	0.006161	NaN	NaN	NaN	NaN	NaN	NaN	NaN	NaN	NaN	NaN	NaN	NaN	NaN	NaN	NaN	NaN	NaN	NaN	NaN	NaN	NaN	NaN	NaN	NaN	NaN	NaN	NaN	NaN	NaN	NaN	NaN	NaN	NaN	NaN
50	-6.776e-21	0.0001294	0.0002608	0.0003956	0.000536	0.0006831	0.0008434	0.001012	0.001177	0.001337	0.001487	0.001628	0.001757	0.001872	0.001971	0.002056	0.002126	0.002186	0.002241	0.002302	0.002376	0.002472	0.002594	0.002752	0.002949	0.003193	0.003483	0.003818	0.004193	0.004601	NaN	NaN	NaN	NaN	NaN	NaN	NaN	NaN	NaN	NaN	NaN	NaN	NaN	NaN	NaN	NaN	NaN	NaN	NaN
51	2.711e-20	0.0003551	0.0007173	0.001079	0.00144	0.001803	0.002173	0.002555	0.002951	0.003365	0.0038	0.004262	0.004746	0.005245	0.00575	0.006253	0.006739	NaN	NaN	NaN	NaN	NaN	NaN	NaN	NaN	NaN	NaN	NaN	NaN	NaN	NaN	NaN	NaN	NaN	NaN	NaN	NaN	NaN	NaN	NaN	NaN	NaN	NaN	NaN	NaN	NaN	NaN	NaN	NaN
52	1.355e-20	0.0001823	0.0003666	0.0005549	0.0007494	0.0009328	0.001105	0.001263	0.001409	0.001553	0.001693	0.001832	0.001973	0.002117	0.002267	0.002429	0.002618	0.002842	0.003107	0.003419	0.003778	0.004183	0.004628	0.005106	NaN	NaN	NaN	NaN	NaN	NaN	NaN	NaN	NaN	NaN	NaN	NaN	NaN	NaN	NaN	NaN	NaN	NaN	NaN	NaN	NaN	NaN	NaN	NaN	NaN
53	1.355e-20	0.0002317	0.0004694	0.0007144	0.0009667	0.00123	0.001509	0.001808	0.002131	0.002481	0.002861	0.003276	0.003725	0.004202	0.004702	0.005217	0.005735	NaN	NaN	NaN	NaN	NaN	NaN	NaN	NaN	NaN	NaN	NaN	NaN	NaN	NaN	NaN	NaN	NaN	NaN	NaN	NaN	NaN	NaN	NaN	NaN	NaN	NaN	NaN	NaN	NaN	NaN	NaN	NaN
54	-2.711e-20	0.0002128	0.0004295	0.0006431	0.0008513	0.001057	0.001264	0.001479	0.001707	0.001954	0.002227	0.002535	0.00288	0.003265	0.00369	0.004157	0.004659	0.005184	0.005719	0.006246	0.006745	NaN	NaN	NaN	NaN	NaN	NaN	NaN	NaN	NaN	NaN	NaN	NaN	NaN	NaN	NaN	NaN	NaN	NaN	NaN	NaN	NaN	NaN	NaN	NaN	NaN	NaN	NaN	NaN
55	0	0.0001647	0.0003345	0.000514	0.0007008	0.0008978	0.001111	0.001345	0.001606	0.001902	0.002238	0.00262	0.003048	0.003523	0.004044	0.004613	0.005221	0.005857	NaN	NaN	NaN	NaN	NaN	NaN	NaN	NaN	NaN	NaN	NaN	NaN	NaN	NaN	NaN	NaN	NaN	NaN	NaN	NaN	NaN	NaN	NaN	NaN	NaN	NaN	NaN	NaN	NaN	NaN	NaN
56	0	0.000137	0.0002811	0.0004396	0.0006213	0.0008331	0.001088	0.001388	0.00173	0.002117	0.002549	0.003028	0.003552	0.004115	0.004708	0.005317	NaN	NaN	NaN	NaN	NaN	NaN	NaN	NaN	NaN	NaN	NaN	NaN	NaN	NaN	NaN	NaN	NaN	NaN	NaN	NaN	NaN	NaN	NaN	NaN	NaN	NaN	NaN	NaN	NaN	NaN	NaN	NaN	NaN
57	0	8.036e-05	0.0001613	0.0002441	0.0003307	0.0004218	0.0005214	0.0006268	0.0007315	0.0008352	0.0009356	0.001033	0.001127	0.001217	0.001302	0.001381	0.001452	0.001515	0.001572	0.001628	0.001685	0.001749	0.001821	0.001904	0.002002	0.002123	0.002273	0.002457	0.002685	0.002963	0.003289	0.003657	0.004054	0.004477	NaN	NaN	NaN	NaN	NaN	NaN	NaN	NaN	NaN	NaN	NaN	NaN	NaN	NaN	NaN
58	6.776e-21	0.0001242	0.0002517	0.0003855	0.0005295	0.0006859	0.0008446	0.001006	0.001176	0.001356	0.001544	0.00174	0.001943	0.00215	0.002358	0.002563	0.002766	0.002971	0.003178	0.003389	0.003603	0.003821	0.004045	0.004278	0.004518	0.004768	0.005022	0.005277	NaN	NaN	NaN	NaN	NaN	NaN	NaN	NaN	NaN	NaN	NaN	NaN	NaN	NaN	NaN	NaN	NaN	NaN	NaN	NaN	NaN
59	-6.776e-21	7.413e-05	0.0001501	0.0002286	0.0003111	0.0003986	0.0004904	0.0005827	0.0006726	0.0007591	0.0008386	0.0009102	0.0009713	0.001022	0.001061	0.001091	0.00111	0.001123	0.001133	0.001144	0.001156	0.001171	0.001192	0.001218	0.001248	0.001282	0.001321	0.001363	0.001406	0.00145	0.001494	0.001536	0.001573	0.001603	0.001626	0.001644	0.001656	0.001659	0.001654	0.001639	0.001613	0.001578	0.001535	0.001488	0.001441	0.001398	0.001361	0.001336	0.001332
60	1.355e-20	7.303e-05	0.0001487	0.0002298	0.0003192	0.0004188	0.0005315	0.0006552	0.0007865	0.0009242	0.001065	0.001207	0.00135	0.00149	0.001624	0.00175	0.001868	0.001978	0.002082	0.002181	0.002278	0.002377	0.002482	0.002597	0.002728	0.002883	0.003063	0.003274	0.003519	0.003796	0.004105	0.004443	0.004799	NaN	NaN	NaN	NaN	NaN	NaN	NaN	NaN	NaN	NaN	NaN	NaN	NaN	NaN	NaN	NaN
61	1.355e-20	0.000105	0.0002105	0.0003169	0.0004253	0.0005358	0.0006478	0.0007528	0.0008492	0.0009361	0.001012	0.001077	0.001133	0.001178	0.00121	0.001228	0.001235	0.001234	0.001234	0.001236	0.001241	0.001249	0.00126	0.001273	0.001287	0.001306	0.001328	0.001354	0.001378	0.001399	0.001418	0.001434	0.001444	0.00145	0.001451	0.001449	0.00144	0.001424	0.001402	0.001374	0.00134	0.001301	0.001256	0.001207	0.001156	0.001102	0.001045	0.0009902	0.0009375
62	-6.776e-21	7.52e-05	0.0001575	0.0002529	0.0003636	0.0004923	0.00064	0.0008076	0.0009958	0.001203	0.001427	0.001664	0.001908	0.002156	0.002406	0.002656	0.002908	0.003161	0.003417	0.003676	0.003941	0.004216	0.004505	0.004809	0.005125	0.005452	0.005781	NaN	NaN	NaN	NaN	NaN	NaN	NaN	NaN	NaN	NaN	NaN	NaN	NaN	NaN	NaN	NaN	NaN	NaN	NaN	NaN	NaN	NaN
63	0	7.232e-05	0.0001444	0.0002168	0.0002906	0.000365	0.0004442	0.0005246	0.0005983	0.0006658	0.0007261	0.0007801	0.0008276	0.0008688	0.000902	0.0009265	0.0009429	0.000951	0.0009546	0.0009574	0.0009583	0.0009579	0.0009545	0.0009488	0.0009405	0.0009312	0.0009203	0.0009078	0.0008935	0.0008776	0.0008614	0.0008457	0.0008303	0.0008168	0.0008044	0.0007944	0.0007849	0.000777	0.0007706	0.0007657	0.0007615	0.0007566	0.0007503	0.0007425	0.000733	0.000722	0.0007078	0.0006919	0.000674
64	0	5.058e-05	0.0001022	0.0001568	0.0002157	0.0002797	0.0003517	0.0004307	0.0005122	0.0005951	0.0006781	0.0007602	0.0008404	0.0009179	0.0009906	0.001058	0.001121	0.001177	0.001229	0.001277	0.001322	0.001364	0.001403	0.001442	0.001479	0.001516	0.001552	0.001585	0.001616	0.001647	0.001678	0.001707	0.001736	0.001763	0.001786	0.001807	0.001822	0.001835	0.001845	0.001854	0.00186	0.001868	0.001879	0.001899	0.001933	0.001989	0.002072	0.00219	0.002345
65	-3.388e-21	6.614e-05	0.0001314	0.000196	0.00026	0.0003224	0.0003871	0.0004503	0.0005047	0.000552	0.0005922	0.0006269	0.000657	0.0006831	0.0007037	0.0007186	0.0007285	0.0007335	0.0007372	0.0007431	0.0007498	0.0007572	0.0007638	0.00077	0.0007751	0.0007814	0.0007883	0.0007961	0.0008045	0.0008134	0.0008243	0.0008378	0.0008539	0.0008732	0.0008945	0.0009182	0.0009418	0.0009657	0.0009887	0.001011	0.001033	0.001051	0.001066	0.001076	0.001081	0.001083	0.001081	0.001077	0.001071
66	0	5.711e-05	0.0001147	0.0001737	0.0002348	0.0002978	0.0003656	0.0004349	0.0005007	0.0005636	0.0006222	0.0006772	0.0007273	0.0007722	0.0008099	0.0008399	0.0008626	0.0008776	0.0008887	0.0008978	0.0009045	0.0009098	0.0009119	0.0009125	0.0009111	0.0009101	0.0009089	0.000907	0.0009042	0.0009005	0.0008964	0.0008912	0.0008845	0.0008784	0.0008718	0.0008655	0.0008577	0.0008491	0.0008398	0.0008303	0.0008197	0.0008072	0.0007944	0.0007813	0.0007677	0.0007534	0.0007385	0.000724	0.0007101
67	-6.776e-21	5.892e-05	0.0001174	0.0001754	0.0002331	0.0002899	0.0003493	0.0004079	0.0004582	0.0005011	0.0005366	0.0005666	0.0005905	0.0006094	0.0006212	0.0006262	0.0006251	0.0006179	0.0006083	0.0006	0.0005927	0.0005871	0.0005801	0.0005729	0.0005644	0.0005576	0.0005503	0.0005417	0.0005313	0.0005201	0.0005091	0.000498	0.0004861	0.0004762	0.0004678	0.0004624	0.0004574	0.0004558	0.0004578	0.0004648	0.0004739	0.0004836	0.000494	0.0005041	0.0005124	0.0005189	0.0005213	0.0005208	0.0005148
68	0	0.0002303	0.000467	0.0007109	0.0009632	0.001227	0.001499	0.001779	0.002068	0.002366	0.002668	0.002977	0.003287	0.003597	0.003906	0.004212	0.004514	0.004817	0.005119	0.005417	0.005709	0.005992	0.006256	NaN	NaN	NaN	NaN	NaN	NaN	NaN	NaN	NaN	NaN	NaN	NaN	NaN	NaN	NaN	NaN	NaN	NaN	NaN	NaN	NaN	NaN	NaN	NaN	NaN	NaN
69	0	8.976e-05	0.0001809	0.0002729	0.0003676	0.0004645	0.0005695	0.0006775	0.0007806	0.00088	0.0009726	0.001063	0.001147	0.001226	0.001297	0.001361	0.001419	0.001467	0.00151	0.001552	0.001592	0.001631	0.001663	0.001689	0.001711	0.001731	0.001744	0.001751	0.001758	0.001765	0.001774	0.00179	0.001814	0.001858	0.001923	0.002012	0.002127	0.002277	0.002462	0.002678	0.002922	0.003189	NaN	NaN	NaN	NaN	NaN	NaN	NaN
70	2.033e-20	8.237e-05	0.0001661	0.0002533	0.000345	0.0004352	0.0005209	0.000602	0.0006807	0.0007601	0.0008387	0.0009159	0.0009897	0.001058	0.001118	0.001167	0.001212	0.001251	0.001286	0.001313	0.001333	0.001345	0.001349	0.001348	0.001343	0.00134	0.001338	0.001335	0.001333	0.001334	0.001337	0.001345	0.00136	0.001381	0.001406	0.001434	0.001462	0.001491	0.001519	0.001546	0.001573	0.001603	0.001639	0.001682	0.001739	0.001816	0.001919	0.002055	0.00223
71	-1.355e-20	0.0002356	0.0004771	0.0007299	0.0009997	0.001291	0.001597	0.001912	0.00224	0.00258	0.002927	0.003282	0.003641	0.004004	0.004368	0.004732	0.005095	0.005463	0.005836	0.006207	NaN	NaN	NaN	NaN	NaN	NaN	NaN	NaN	NaN	NaN	NaN	NaN	NaN	NaN	NaN	NaN	NaN	NaN	NaN	NaN	NaN	NaN	NaN	NaN	NaN	NaN	NaN	NaN	NaN
72	2.711e-20	0.0001225	0.0002481	0.0003796	0.000519	0.0006667	0.0008297	0.001003	0.001175	0.001346	0.001509	0.001663	0.001804	0.001929	0.002034	0.002121	0.00219	0.002241	0.002277	0.002304	0.002322	0.002332	0.002338	0.00234	0.00234	0.002341	0.002341	0.002339	0.002338	0.00234	0.00235	0.002375	0.002418	0.002482	0.002574	0.002698	0.002858	0.003059	0.003302	0.003584	0.0039	0.004238	NaN	NaN	NaN	NaN	NaN	NaN	NaN
73	-1.355e-20	9.725e-05	0.0001959	0.0002967	0.0003997	0.0004952	0.0005841	0.0006648	0.000737	0.0008053	0.000869	0.0009287	0.0009818	0.001028	0.001065	0.001096	0.001126	0.001155	0.001185	0.001215	0.001244	0.001273	0.001299	0.001327	0.001356	0.001388	0.001421	0.001453	0.001485	0.001516	0.001549	0.001585	0.001625	0.001673	0.001726	0.001788	0.001862	0.001953	0.002067	0.002209	0.002381	0.002588	0.002832	0.003114	0.003435	0.003792	0.004177	NaN	NaN
74	-2.711e-20	0.0003141	0.0006318	0.0009566	0.001269	0.001565	0.001846	0.002114	0.002368	0.002613	0.002861	0.003113	0.003369	0.003628	0.003887	0.004158	0.004446	0.004746	0.005056	0.005363	0.005656	NaN	NaN	NaN	NaN	NaN	NaN	NaN	NaN	NaN	NaN	NaN	NaN	NaN	NaN	NaN	NaN	NaN	NaN	NaN	NaN	NaN	NaN	NaN	NaN	NaN	NaN	NaN	NaN
75	-8.132e-20	0.0003061	0.0006184	0.000944	0.001291	0.001638	0.001986	0.00234	0.002705	0.003096	0.003509	0.003943	0.004394	0.004852	0.005308	NaN	NaN	NaN	NaN	NaN	NaN	NaN	NaN	NaN	NaN	NaN	NaN	NaN	NaN	NaN	NaN	NaN	NaN	NaN	NaN	NaN	NaN	NaN	NaN	NaN	NaN	NaN	NaN	NaN	NaN	NaN	NaN	NaN	NaN
76	-8.132e-20	0.0002671	0.0005369	0.0008124	0.00108	0.001334	0.001574	0.001799	0.00201	0.002209	0.002401	0.002588	0.002769	0.002943	0.003111	0.003282	0.003465	0.00366	0.003871	0.004097	0.004339	0.004595	0.004862	0.005134	0.005404	NaN	NaN	NaN	NaN	NaN	NaN	NaN	NaN	NaN	NaN	NaN	NaN	NaN	NaN	NaN	NaN	NaN	NaN	NaN	NaN	NaN	NaN	NaN	NaN
77	2.711e-20	0.0001922	0.0003884	0.0005939	0.0008131	0.00105	0.001316	0.001608	0.001912	0.00223	0.002564	0.002913	0.00328	0.003662	0.004057	0.004462	0.004871	0.005278	0.005681	NaN	NaN	NaN	NaN	NaN	NaN	NaN	NaN	NaN	NaN	NaN	NaN	NaN	NaN	NaN	NaN	NaN	NaN	NaN	NaN	NaN	NaN	NaN	NaN	NaN	NaN	NaN	NaN	NaN	NaN
78	0	0.0002019	0.0004125	0.0006401	0.0008918	0.001175	0.001498	0.001857	0.002243	0.002647	0.003064	0.003485	0.003901	0.004312	0.004713	0.005103	0.005479	0.005845	0.006196	0.006531	0.006841	NaN	NaN	NaN	NaN	NaN	NaN	NaN	NaN	NaN	NaN	NaN	NaN	NaN	NaN	NaN	NaN	NaN	NaN	NaN	NaN	NaN	NaN	NaN	NaN	NaN	NaN	NaN	NaN
79	-6.776e-21	8.886e-05	0.0001782	0.0002679	0.0003587	0.0004502	0.0005466	0.0006435	0.0007321	0.0008122	0.0008825	0.0009434	0.0009933	0.001032	0.001061	0.001079	0.001087	0.001086	0.00108	0.001073	0.001067	0.001061	0.001055	0.00105	0.001045	0.00104	0.001036	0.00103	0.001024	0.001018	0.001012	0.001005	0.0009964	0.0009889	0.0009821	0.0009771	0.0009727	0.0009695	0.0009684	0.0009684	0.0009684	0.0009682	0.0009685	0.0009692	0.0009703	0.0009708	0.0009696	0.000968	0.0009665
80	-3.388e-21	4.354e-05	8.772e-05	0.0001337	0.0001823	0.0002333	0.000289	0.0003474	0.0004046	0.0004607	0.0005142	0.0005652	0.0006126	0.000656	0.0006932	0.0007244	0.0007502	0.0007707	0.0007879	0.0008033	0.0008164	0.0008282	0.0008377	0.0008464	0.0008539	0.0008625	0.0008711	0.0008795	0.0008873	0.0008947	0.0009025	0.0009109	0.0009198	0.0009299	0.0009393	0.0009493	0.0009574	0.0009641	0.0009687	0.000971	0.0009701	0.000965	0.0009554	0.000941	0.000923	0.0009029	0.0008794	0.0008553	0.0008315
81	0	0.0001595	0.0003229	0.0004941	0.0006767	0.0008725	0.00109	0.001323	0.001558	0.001792	0.002019	0.002237	0.002441	0.002625	0.002786	0.002921	0.003029	0.003108	0.003164	0.0032	0.003219	0.003222	0.00321	0.00319	0.003163	0.003137	0.003115	0.003098	0.003091	0.003099	0.003127	0.003178	0.003256	0.003361	0.003488	0.003636	NaN	NaN	NaN	NaN	NaN	NaN	NaN	NaN	NaN	NaN	NaN	NaN	NaN
82	-6.776e-21	8.423e-05	0.0001689	0.0002548	0.0003426	0.0004203	0.0004897	0.0005506	0.0006021	0.0006512	0.0006969	0.0007392	0.0007767	0.0008097	0.0008366	0.0008575	0.000879	0.0008993	0.0009187	0.0009367	0.0009516	0.0009639	0.0009726	0.0009795	0.0009836	0.0009867	0.0009879	0.0009863	0.0009823	0.000976	0.0009689	0.000962	0.0009551	0.0009493	0.0009426	0.0009371	0.0009308	0.0009241	0.0009177	0.000912	0.0009063	0.0008993	0.00089	0.0008798	0.0008718	0.000871	0.000881	0.0009099	0.0009657
83	0	0.0001768	0.0003578	0.0005479	0.0007514	0.0009705	0.001215	0.001479	0.001746	0.002014	0.002279	0.002536	0.002779	0.003006	0.00321	0.003388	0.003538	0.003658	0.003753	0.003831	0.003892	0.003938	0.003974	0.004003	0.004028	0.004057	0.004091	0.004133	0.004184	0.004246	0.004316	0.004393	NaN	NaN	NaN	NaN	NaN	NaN	NaN	NaN	NaN	NaN	NaN	NaN	NaN	NaN	NaN	NaN	NaN
84	-1.355e-20	0.0002234	0.0004534	0.0006968	0.0009596	0.001247	0.001572	0.001932	0.002311	0.002708	0.003117	0.003538	0.003966	0.004396	0.004823	0.005244	0.005654	0.006045	NaN	NaN	NaN	NaN	NaN	NaN	NaN	NaN	NaN	NaN	NaN	NaN	NaN	NaN	NaN	NaN	NaN	NaN	NaN	NaN	NaN	NaN	NaN	NaN	NaN	NaN	NaN	NaN	NaN	NaN	NaN
85	-1.355e-20	0.000159	0.0003229	0.0004956	0.0006791	0.0008752	0.00109	0.00132	0.001548	0.001773	0.001988	0.002189	0.002371	0.002528	0.002656	0.002759	0.002841	0.002905	0.002959	0.003012	0.003069	0.003136	0.003218	0.003319	0.003443	0.003594	0.003767	NaN	NaN	NaN	NaN	NaN	NaN	NaN	NaN	NaN	NaN	NaN	NaN	NaN	NaN	NaN	NaN	NaN	NaN	NaN	NaN	NaN	NaN
86	0	2.345e-05	4.807e-05	7.563e-05	0.0001075	0.0001439	0.0001865	0.0002349	0.0002878	0.0003447	0.0004039	0.0004642	0.000524	0.0005825	0.0006369	0.0006869	0.0007326	0.0007738	0.0008104	0.0008414	0.0008671	0.0008879	0.0009033	0.0009152	0.0009236	0.0009319	0.0009392	0.0009453	0.0009492	0.0009516	0.0009544	0.0009574	0.0009609	0.0009657	0.0009699	0.0009738	0.0009745	0.0009724	0.000968	0.0009623	0.0009542	0.0009426	0.0009273	0.0009083	0.0008869	0.0008647	0.0008416	0.0008201	0.0008009
87	3.388e-21	4.729e-05	9.58e-05	0.0001474	0.0002033	0.0002631	0.0003293	0.0004003	0.0004728	0.0005459	0.0006178	0.0006871	0.0007525	0.0008129	0.0008659	0.000912	0.0009535	0.00099	0.001023	0.001053	0.00108	0.001104	0.001124	0.001144	0.001161	0.001178	0.001195	0.001209	0.001218	0.001225	0.001229	0.001232	0.001235	0.001237	0.001237	0.001238	0.001239	0.001238	0.00124	0.001243	0.001251	0.001263	0.001283	0.001313	0.001359	0.001427	0.00152	0.001644	0.001805
88	-4.066e-20	0.0001615	0.0003257	0.000496	0.0006746	0.0008641	0.00106	0.001256	0.001454	0.001647	0.001832	0.002005	0.002163	0.002303	0.002418	0.002512	0.002582	0.002633	0.002672	0.002701	0.002728	0.002757	0.002792	0.002839	0.002906	0.003	0.003124	0.003276	0.003455	0.003657	NaN	NaN	NaN	NaN	NaN	NaN	NaN	NaN	NaN	NaN	NaN	NaN	NaN	NaN	NaN	NaN	NaN	NaN	NaN
89	1.355e-20	0.0001813	0.0003665	0.0005595	0.000763	0.0009792	0.001217	0.001471	0.001724	0.001972	0.002213	0.002443	0.002661	0.002863	0.003049	0.003221	0.003381	0.003531	0.003681	0.003842	0.004017	0.004208	0.004414	0.004634	0.004866	NaN	NaN	NaN	NaN	NaN	NaN	NaN	NaN	NaN	NaN	NaN	NaN	NaN	NaN	NaN	NaN	NaN	NaN	NaN	NaN	NaN	NaN	NaN	NaN
90	0	0.0001901	0.0003863	0.0005945	0.0008193	0.001064	0.00134	0.001641	0.001952	0.002267	0.002581	0.002889	0.003185	0.003462	0.003715	0.00394	0.004139	0.004308	0.004453	0.004579	0.004689	0.004786	0.004871	0.004949	0.005022	0.005092	0.005157	NaN	NaN	NaN	NaN	NaN	NaN	NaN	NaN	NaN	NaN	NaN	NaN	NaN	NaN	NaN	NaN	NaN	NaN	NaN	NaN	NaN	NaN
91	-3.388e-21	3.738e-05	7.674e-05	0.0001205	0.0001714	0.0002309	0.0003017	0.0003839	0.0004768	0.0005798	0.000691	0.0008105	0.0009366	0.001068	0.0012	0.001331	0.00146	0.001585	0.001704	0.001815	0.001916	0.002008	0.002089	0.002163	0.00223	0.002296	0.002363	0.002434	0.002513	0.002605	0.002714	0.002847	0.003004	0.003187	0.003392	0.003618	0.003857	NaN	NaN	NaN	NaN	NaN	NaN	NaN	NaN	NaN	NaN	NaN	NaN
92	-5.421e-20	0.0002261	0.0004591	0.0007076	0.0009767	0.001271	0.001603	0.001965	0.002338	0.002721	0.003107	0.003488	0.003855	NaN	NaN	NaN	NaN	NaN	NaN	NaN	NaN	NaN	NaN	NaN	NaN	NaN	NaN	NaN	NaN	NaN	NaN	NaN	NaN	NaN	NaN	NaN	NaN	NaN	NaN	NaN	NaN	NaN	NaN	NaN	NaN	NaN	NaN	NaN	NaN
93	2.033e-20	8.205e-05	0.0001644	0.0002483	0.0003342	0.0004221	0.000508	0.0005885	0.0006651	0.0007378	0.0008059	0.0008696	0.0009292	0.0009841	0.001032	0.001074	0.001111	0.001145	0.001179	0.001213	0.001245	0.001277	0.001307	0.001334	0.001358	0.001381	0.001401	0.00142	0.001437	0.001458	0.001491	0.001541	0.001618	0.001729	0.001881	0.002083	0.002342	0.002664	0.003054	0.003508	0.004018	0.004568	NaN	NaN	NaN	NaN	NaN	NaN	NaN
94	0	6.619e-05	0.0001338	0.0002047	0.0002801	0.0003605	0.0004491	0.0005434	0.0006381	0.000732	0.0008232	0.0009109	0.0009938	0.00107	0.001138	0.001196	0.001245	0.001285	0.001318	0.001345	0.001367	0.001385	0.001396	0.001403	0.001404	0.001403	0.001398	0.001388	0.001373	0.001354	0.001333	0.00131	0.001285	0.001261	0.001236	0.001216	0.0012	0.001191	0.001192	0.001207	0.001237	0.001287	0.001359	0.001458	0.001589	0.001755	0.001955	0.00219	0.002459
95	6.776e-21	8.342e-05	0.0001677	0.0002546	0.0003446	0.0004382	0.0005396	0.0006454	0.0007474	0.0008443	0.0009347	0.001017	0.001091	0.001155	0.001207	0.001246	0.001274	0.001289	0.001294	0.001295	0.001292	0.001285	0.001274	0.001262	0.001247	0.001233	0.00122	0.001209	0.001198	0.00119	0.001182	0.001177	0.001173	0.001172	0.001172	0.001173	0.001174	0.001174	0.001172	0.001169	0.001163	0.001156	0.001146	0.001132	0.001117	0.001101	0.001084	0.001067	0.001051
96	1.355e-20	0.0001355	0.0002752	0.0004239	0.0005852	0.0007624	0.0009632	0.001185	0.001416	0.001656	0.001904	0.002154	0.002406	0.002655	0.002897	0.00313	0.003353	0.003564	0.003768	0.003968	0.004164	0.004355	0.004543	0.004728	0.004912	0.005095	0.005274	0.005442	NaN	NaN	NaN	NaN	NaN	NaN	NaN	NaN	NaN	NaN	NaN	NaN	NaN	NaN	NaN	NaN	NaN	NaN	NaN	NaN	NaN
97	0	0.000187	0.0003808	0.0005841	0.0007994	0.001028	0.001268	0.001516	0.001774	0.00204	0.002311	0.002584	0.00285	0.003105	0.003345	0.003565	0.003762	0.003936	NaN	NaN	NaN	NaN	NaN	NaN	NaN	NaN	NaN	NaN	NaN	NaN	NaN	NaN	NaN	NaN	NaN	NaN	NaN	NaN	NaN	NaN	NaN	NaN	NaN	NaN	NaN	NaN	NaN	NaN	NaN
98	1.355e-20	0.0001116	0.000226	0.0003457	0.0004737	0.0006047	0.0007357	0.0008662	0.0009976	0.001131	0.001263	0.001389	0.001508	0.001616	0.00171	0.001788	0.001854	0.001908	0.00195	0.001979	0.001995	0.002	0.001994	0.00198	0.001958	0.001931	0.001901	0.001866	0.001828	0.001788	0.001749	0.00171	0.001671	0.001636	0.001603	0.001574	0.001548	0.001525	0.001504	0.001485	0.001467	0.001449	0.001431	0.001414	0.001396	0.001378	0.001357	0.001334	0.001312
99	3.388e-21	2.069e-05	4.192e-05	6.46e-05	8.97e-05	0.0001164	0.0001454	0.0001766	0.0002091	0.0002426	0.0002747	0.0003053	0.0003341	0.0003606	0.0003836	0.0004039	0.0004244	0.0004448	0.0004649	0.0004842	0.0005028	0.0005231	0.0005435	0.0005638	0.0005835	0.0006042	0.0006243	0.0006408	0.000654	0.0006647	0.0006739	0.0006814	0.0006855	0.000688	0.0006892	0.000691	0.0006914	0.0006909	0.0006913	0.0006919	0.000692	0.0006909	0.0006883	0.0006848	0.0006808	0.0006759	0.0006673	0.000657	0.0006457
100	-1.355e-20	0.0002378	0.0004838	0.0007471	0.001036	0.001359	0.001731	0.002148	0.002594	0.003067	0.00356	0.004067	0.004581	0.005092	0.005589	NaN	NaN	NaN	NaN	NaN	NaN	NaN	NaN	NaN	NaN	NaN	NaN	NaN	NaN	NaN	NaN	NaN	NaN	NaN	NaN	NaN	NaN	NaN	NaN	NaN	NaN	NaN	NaN	NaN	NaN	NaN	NaN	NaN	NaN
101	-5.421e-20	0.0005461	0.001108	0.001683	0.002276	0.002893	0.003532	0.004192	0.004865	0.005543	0.00621	NaN	NaN	NaN	NaN	NaN	NaN	NaN	NaN	NaN	NaN	NaN	NaN	NaN	NaN	NaN	NaN	NaN	NaN	NaN	NaN	NaN	NaN	NaN	NaN	NaN	NaN	NaN	NaN	NaN	NaN	NaN	NaN	NaN	NaN	NaN	NaN	NaN	NaN
102	6.776e-21	0.0001234	0.000248	0.0003761	0.0005096	0.0006407	0.0007666	0.0008862	0.0009991	0.00111	0.001215	0.001312	0.001399	0.001477	0.001541	0.00159	0.00163	0.001661	0.001683	0.001697	0.001702	0.001699	0.001692	0.00168	0.001662	0.001641	0.001621	0.001599	0.00158	0.001567	0.001563	0.001574	0.001601	0.001649	0.00172	0.001822	0.001955	0.002121	0.002322	0.002556	0.002819	0.003105	0.003404	NaN	NaN	NaN	NaN	NaN	NaN
103	-2.711e-20	0.0004295	0.0008683	0.001316	0.001766	0.002222	0.002685	0.003155	0.003632	0.004113	0.004596	0.00508	0.005553	0.006004	0.006427	NaN	NaN	NaN	NaN	NaN	NaN	NaN	NaN	NaN	NaN	NaN	NaN	NaN	NaN	NaN	NaN	NaN	NaN	NaN	NaN	NaN	NaN	NaN	NaN	NaN	NaN	NaN	NaN	NaN	NaN	NaN	NaN	NaN	NaN
104	6.776e-21	0.0001088	0.0002194	0.0003339	0.0004545	0.0005812	0.0007051	0.0008245	0.0009437	0.001063	0.00118	0.001294	0.001403	0.001506	0.001599	0.001681	0.001751	0.001814	0.00187	0.001919	0.001959	0.001991	0.002015	0.002031	0.002041	0.002049	0.00206	0.002075	0.002099	0.002138	0.002196	0.002279	0.002391	0.002537	0.002718	0.002938	0.003188	0.003462	NaN	NaN	NaN	NaN	NaN	NaN	NaN	NaN	NaN	NaN	NaN
105	-1.355e-20	8.947e-05	0.0001817	0.0002779	0.0003806	0.0004828	0.0005816	0.0006787	0.0007756	0.0008762	0.0009772	0.001077	0.001171	0.001258	0.001339	0.00141	0.001477	0.00154	0.001595	0.001643	0.001681	0.001713	0.001738	0.001761	0.001779	0.001792	0.001801	0.001806	0.001806	0.001804	0.001802	0.001799	0.001792	0.001782	0.001766	0.001748	0.001729	0.001707	0.001684	0.00166	0.001634	0.001604	0.001574	0.001545	0.001519	0.001496	0.001474	0.001452	0.001431
106	3.388e-21	5.138e-05	0.0001042	0.0001599	0.0002204	0.0002853	0.0003576	0.0004357	0.0005144	0.0005954	0.0006767	0.0007579	0.0008369	0.0009134	0.0009853	0.001051	0.00111	0.001163	0.00121	0.001254	0.001292	0.001324	0.001349	0.00137	0.001384	0.001392	0.001397	0.001397	0.001391	0.001381	0.001369	0.001356	0.00134	0.001325	0.001308	0.001291	0.001275	0.001259	0.001243	0.001229	0.001215	0.001199	0.001182	0.001166	0.00115	0.001136	0.001121	0.001106	0.001091
107	1.355e-20	0.0001544	0.000311	0.0004723	0.0006409	0.0008189	0.001014	0.001219	0.001421	0.001618	0.001804	0.001979	0.002138	0.002279	0.002399	0.002494	0.002562	0.002603	0.002622	0.002625	0.002612	0.002585	0.002546	0.002499	0.002443	0.002383	0.00232	0.002258	0.002196	0.002136	0.00208	0.002029	0.001982	0.001938	0.001896	0.001858	0.001823	0.001789	0.001754	0.00172	0.001686	0.001651	0.001615	0.00158	0.00155	0.001526	0.001508	0.001501	0.001509
108	1.355e-20	0.0001452	0.0002925	0.0004453	0.0006058	0.0007755	0.0009616	0.001158	0.001353	0.001544	0.001728	0.001901	0.002062	0.002206	0.002328	0.002428	0.002503	0.002551	0.002579	0.002589	0.002581	0.002558	0.002521	0.002475	0.002422	0.002366	0.002308	0.002252	0.002198	0.002147	0.002104	0.00207	0.002045	0.002027	0.002014	0.002005	0.001999	0.001993	0.001985	0.001977	0.001966	0.00195	0.001929	0.001903	0.001875	0.001848	0.001824	0.001807	0.0018
109	-2.711e-20	0.0001377	0.0002793	0.0004303	0.0005954	0.0007777	0.0009846	0.001213	0.001454	0.001703	0.001955	0.002203	0.002443	0.002672	0.00288	0.003066	0.003226	0.003357	0.003461	0.003538	0.003588	0.003618	0.003632	0.00364	0.003644	0.003654	0.003673	0.003706	0.003756	0.003827	0.003921	0.004041	0.004177	NaN	NaN	NaN	NaN	NaN	NaN	NaN	NaN	NaN	NaN	NaN	NaN	NaN	NaN	NaN	NaN
110	1.355e-20	0.0001492	0.000307	0.0004788	0.0006711	0.000883	0.001117	0.001371	0.001646	0.001943	0.002255	0.00258	0.002915	0.003255	0.0036	0.003946	0.004296	0.004647	0.004999	0.005349	0.005695	0.006036	NaN	NaN	NaN	NaN	NaN	NaN	NaN	NaN	NaN	NaN	NaN	NaN	NaN	NaN	NaN	NaN	NaN	NaN	NaN	NaN	NaN	NaN	NaN	NaN	NaN	NaN	NaN
111	2.276e-21	1.09e-05	3.853e-05	8.843e-05	0.0001558	0.0002373	0.0003333	0.0004443	0.0005712	0.0007162	0.0008719	0.001029	0.001177	0.001307	0.001415	0.001507	0.001581	0.001638	0.001676	0.00169	0.001679	0.001652	0.001614	0.00157	0.00152	0.001466	0.001409	0.001351	0.001295	0.001242	0.001199	0.001166	0.00114	0.001121	0.001104	0.001092	0.001082	0.001076	0.001071	0.001068	0.001064	0.001056	0.001043	0.001027	0.001009	0.0009924	0.0009761	0.0009595	0.0009426
112	0	0.0001223	0.0002468	0.000376	0.00051	0.0006412	0.0007693	0.000894	0.001015	0.001136	0.001255	0.001369	0.001478	0.001578	0.001665	0.001741	0.001808	0.001865	0.001913	0.00195	0.001976	0.001992	0.001998	0.001995	0.001985	0.001971	0.001956	0.001949	0.001957	0.00199	0.002057	0.002164	0.00232	0.002532	0.002806	0.00315	0.00356	0.004032	0.004542	0.005065	NaN	NaN	NaN	NaN	NaN	NaN	NaN	NaN	NaN
113	-1.016e-20	5.832e-05	0.0001174	0.0001787	0.0002395	0.0002938	0.0003438	0.0003911	0.0004357	0.0004826	0.0005341	0.0005906	0.000653	0.0007205	0.000791	0.0008662	0.00095	0.001041	0.001137	0.001236	0.001338	0.001441	0.001545	0.001647	0.001747	0.001848	0.001947	0.002043	0.002136	0.002226	0.002318	0.002412	0.002511	0.002618	0.002738	0.002877	0.003035	0.003219	0.00343	0.003669	0.003936	0.004225	0.004529	0.004839	NaN	NaN	NaN	NaN	NaN
114	-5.421e-20	0.0003321	0.0006794	0.001056	0.001468	0.001908	0.002385	0.002897	0.003444	0.004029	0.004651	0.005295	0.005941	NaN	NaN	NaN	NaN	NaN	NaN	NaN	NaN	NaN	NaN	NaN	NaN	NaN	NaN	NaN	NaN	NaN	NaN	NaN	NaN	NaN	NaN	NaN	NaN	NaN	NaN	NaN	NaN	NaN	NaN	NaN	NaN	NaN	NaN	NaN	NaN
115	0	0.0003736	0.0007627	0.001181	0.001643	0.002156	0.00274	0.003387	0.004068	NaN	NaN	NaN	NaN	NaN	NaN	NaN	NaN	NaN	NaN	NaN	NaN	NaN	NaN	NaN	NaN	NaN	NaN	NaN	NaN	NaN	NaN	NaN	NaN	NaN	NaN	NaN	NaN	NaN	NaN	NaN	NaN	NaN	NaN	NaN	NaN	NaN	NaN	NaN	NaN
116	6.776e-21	0.0001203	0.0002449	0.0003775	0.0005193	0.0006702	0.0008328	0.001007	0.00119	0.001382	0.001581	0.001786	0.001993	0.002203	0.002411	0.002619	0.002832	0.003049	0.003275	0.003512	0.003764	0.004035	0.004322	0.004627	0.004946	0.005274	0.005601	NaN	NaN	NaN	NaN	NaN	NaN	NaN	NaN	NaN	NaN	NaN	NaN	NaN	NaN	NaN	NaN	NaN	NaN	NaN	NaN	NaN	NaN
117	1.355e-20	0.0002424	0.0004907	0.0007526	0.001036	0.001347	0.001703	0.002101	0.002522	0.002971	0.003444	0.003941	0.004459	0.004993	0.005533	0.006067	NaN	NaN	NaN	NaN	NaN	NaN	NaN	NaN	NaN	NaN	NaN	NaN	NaN	NaN	NaN	NaN	NaN	NaN	NaN	NaN	NaN	NaN	NaN	NaN	NaN	NaN	NaN	NaN	NaN	NaN	NaN	NaN	NaN
118	-4.235e-21	9.411e-06	5.218e-05	0.0001362	0.0002545	0.0003979	0.0005672	0.0007631	0.0009864	0.001241	0.001516	0.001795	0.002058	0.002285	0.002475	0.002631	0.002759	0.002855	0.002918	0.002944	0.002932	0.002898	0.002848	0.002789	0.002721	0.002648	0.002573	0.002499	0.002429	0.002368	0.002323	0.002296	0.002287	0.0023	0.002334	0.002394	0.00248	0.002594	0.002732	0.002891	0.003064	NaN	NaN	NaN	NaN	NaN	NaN	NaN	NaN
119	2.711e-20	0.0003514	0.0007192	0.001114	0.001535	0.00199	0.002485	0.003024	0.003607	0.004231	0.004893	0.00558	0.006272	0.006941	NaN	NaN	NaN	NaN	NaN	NaN	NaN	NaN	NaN	NaN	NaN	NaN	NaN	NaN	NaN	NaN	NaN	NaN	NaN	NaN	NaN	NaN	NaN	NaN	NaN	NaN	NaN	NaN	NaN	NaN	NaN	NaN	NaN	NaN	NaN
120	-2.711e-20	0.0003068	0.0006211	0.0009506	0.001302	0.001683	0.002107	0.002567	0.003039	0.003516	0.003988	0.004448	NaN	NaN	NaN	NaN	NaN	NaN	NaN	NaN	NaN	NaN	NaN	NaN	NaN	NaN	NaN	NaN	NaN	NaN	NaN	NaN	NaN	NaN	NaN	NaN	NaN	NaN	NaN	NaN	NaN	NaN	NaN	NaN	NaN	NaN	NaN	NaN	NaN
121	1.016e-20	5.589e-05	0.0001137	0.0001749	0.0002418	0.0003145	0.0003902	0.0004679	0.0005489	0.0006325	0.0007148	0.0007957	0.0008725	0.0009433	0.001006	0.001058	0.001103	0.00114	0.00117	0.001194	0.001211	0.001224	0.001231	0.001235	0.001236	0.001237	0.001238	0.001237	0.001234	0.001229	0.001222	0.001214	0.001204	0.001195	0.001186	0.001176	0.001164	0.001151	0.001137	0.001122	0.001108	0.001093	0.001078	0.00106	0.001042	0.001022	0.0009981	0.0009738	0.0009496
122	6.776e-21	9.145e-05	0.0001846	0.0002817	0.0003847	0.0004942	0.0006152	0.0007443	0.0008737	0.001003	0.001128	0.001249	0.001363	0.001468	0.001561	0.001641	0.001707	0.001759	0.0018	0.001832	0.001854	0.001869	0.001879	0.001885	0.00189	0.001899	0.001915	0.00194	0.001973	0.002016	0.002069	0.002134	0.00221	0.002294	0.002381	0.002468	0.002544	0.002601	0.002639	0.002659	0.002665	0.00266	0.002643	0.00262	0.0026	0.002592	0.002603	0.002644	0.002728
123	-5.421e-20	0.0004513	0.0009112	0.001387	0.001866	0.002336	0.002797	0.003251	0.003693	0.004126	0.00455	0.004956	0.005331	NaN	NaN	NaN	NaN	NaN	NaN	NaN	NaN	NaN	NaN	NaN	NaN	NaN	NaN	NaN	NaN	NaN	NaN	NaN	NaN	NaN	NaN	NaN	NaN	NaN	NaN	NaN	NaN	NaN	NaN	NaN	NaN	NaN	NaN	NaN	NaN
124	0	8.205e-05	0.0001665	0.0002553	0.000351	0.0004545	0.0005701	0.0006956	0.0008242	0.0009553	0.001086	0.001214	0.001339	0.001458	0.001569	0.001671	0.001765	0.00185	0.001928	0.002001	0.00207	0.002136	0.002198	0.002259	0.00232	0.002385	0.002455	0.00253	0.002614	0.00271	0.002822	0.002954	0.00311	0.003291	0.003496	0.003726	0.003976	0.004241	NaN	NaN	NaN	NaN	NaN	NaN	NaN	NaN	NaN	NaN	NaN
125	0	7.585e-05	0.000154	0.0002364	0.000325	0.0004207	0.0005183	0.0006174	0.0007216	0.0008316	0.0009452	0.001062	0.001182	0.001301	0.001417	0.00153	0.001641	0.001749	0.001854	0.001955	0.002049	0.002137	0.002216	0.002289	0.002357	0.002423	0.002489	0.002556	0.002629	0.002714	0.002816	0.00294	0.003092	0.003276	0.003491	0.003737	0.004009	0.004301	NaN	NaN	NaN	NaN	NaN	NaN	NaN	NaN	NaN	NaN	NaN
126	0	4.526e-05	9.247e-05	0.0001432	0.0001997	0.0002621	0.0003324	0.0004095	0.0004896	0.0005727	0.0006557	0.000738	0.0008179	0.0008923	0.0009583	0.001014	0.001061	0.001098	0.001127	0.001149	0.001162	0.001169	0.00117	0.001166	0.001158	0.001152	0.001146	0.001141	0.001135	0.00113	0.001125	0.001124	0.001124	0.001126	0.00113	0.001135	0.001139	0.001141	0.001144	0.001147	0.00115	0.001151	0.00115	0.001146	0.001141	0.001134	0.001125	0.001116	0.001107
127	-6.776e-21	-1.26e-05	4.468e-06	6.012e-05	0.000147	0.0002531	0.0003782	0.0005225	0.0006859	0.0008749	0.001086	0.001301	0.001501	0.00167	0.001804	0.001908	0.001987	0.002042	0.00207	0.002072	0.002046	0.001999	0.001943	0.001882	0.001819	0.001757	0.001698	0.001645	0.001595	0.001551	0.001516	0.00149	0.00147	0.001456	0.001445	0.001435	0.001425	0.001414	0.001399	0.001383	0.001364	0.00134	0.001309	0.001274	0.001237	0.001199	0.001161	0.001124	0.001089
128	1.355e-20	0.0002748	0.0005553	0.0008453	0.001152	0.001479	0.00184	0.002226	0.002615	0.003003	0.00338	0.003743	0.00409	0.004415	0.004719	0.004998	0.005247	0.005467	0.005661	NaN	NaN	NaN	NaN	NaN	NaN	NaN	NaN	NaN	NaN	NaN	NaN	NaN	NaN	NaN	NaN	NaN	NaN	NaN	NaN	NaN	NaN	NaN	NaN	NaN	NaN	NaN	NaN	NaN	NaN
129	1.355e-20	0.0002013	0.0004075	0.0006174	0.000831	0.00105	0.001274	0.001507	0.00175	0.002007	0.00228	0.002574	0.002887	0.00322	0.003573	0.003948	0.004344	0.004761	0.005197	0.005642	0.006084	0.006508	NaN	NaN	NaN	NaN	NaN	NaN	NaN	NaN	NaN	NaN	NaN	NaN	NaN	NaN	NaN	NaN	NaN	NaN	NaN	NaN	NaN	NaN	NaN	NaN	NaN	NaN	NaN
130	2.711e-20	0.0004716	0.0009264	0.001353	0.001742	0.002082	0.002402	0.002663	0.002814	0.002874	0.002863	0.002806	0.002724	0.002629	0.002518	0.002391	0.002246	0.002078	0.001923	0.001806	0.001722	0.001658	0.001603	0.001547	0.001484	0.001416	0.001344	0.001271	0.001207	0.001156	0.001118	0.001091	0.001074	0.001066	0.001068	0.001078	0.001095	0.001119	0.001147	0.001173	0.001191	0.001201	0.001199	0.00119	0.001175	0.001155	0.00113	0.0011	0.00107
131	0	0.0002393	0.0004819	0.0007311	0.0009897	0.00126	0.001554	0.001865	0.002168	0.00246	0.002738	0.003003	0.003253	0.003487	0.003704	0.003904	0.00409	0.004263	0.004431	0.004607	0.004793	0.004988	0.005186	NaN	NaN	NaN	NaN	NaN	NaN	NaN	NaN	NaN	NaN	NaN	NaN	NaN	NaN	NaN	NaN	NaN	NaN	NaN	NaN	NaN	NaN	NaN	NaN	NaN	NaN
132	1.355e-20	0.0001394	0.0002793	0.0004198	0.0005607	0.0007022	0.0008515	0.001002	0.001141	0.001266	0.001378	0.001478	0.001569	0.001648	0.001716	0.001772	0.001819	0.001855	0.001886	0.001921	0.001959	0.002001	0.002044	0.002086	0.002129	0.002173	0.002221	0.002274	0.002337	0.002415	0.002512	0.002631	0.002778	0.002957	0.003176	0.003433	0.003726	0.00405	0.004392	NaN	NaN	NaN	NaN	NaN	NaN	NaN	NaN	NaN	NaN
133	6.776e-21	0.0001172	0.0002354	0.0003554	0.0004723	0.0005777	0.0006737	0.0007601	0.0008346	0.0009009	0.000962	0.001018	0.001068	0.00111	0.001144	0.001171	0.001195	0.001215	0.00123	0.001242	0.001252	0.001261	0.001267	0.001272	0.001276	0.001279	0.001282	0.001286	0.001292	0.001301	0.001311	0.001324	0.001339	0.00136	0.001389	0.00143	0.001489	0.001571	0.001677	0.001814	0.001987	0.002201	0.00246	0.002766	0.003115	0.003501	0.003916	NaN	NaN
134	1.355e-20	0.0001707	0.0003391	0.0005037	0.00066	0.0008081	0.0009539	0.001093	0.001218	0.001332	0.001435	0.001529	0.001621	0.001712	0.001798	0.001886	0.00198	0.00208	0.002195	0.002335	0.002507	0.002718	0.002977	0.003286	0.003651	0.004076	0.004557	0.00509	0.005669	NaN	NaN	NaN	NaN	NaN	NaN	NaN	NaN	NaN	NaN	NaN	NaN	NaN	NaN	NaN	NaN	NaN	NaN	NaN	NaN
135	-5.421e-20	0.000391	0.000778	0.001161	0.00154	0.001915	0.002308	0.0027	0.003051	0.003368	0.003661	0.003937	0.004207	0.004473	0.004729	0.004969	0.005187	0.005374	0.005548	NaN	NaN	NaN	NaN	NaN	NaN	NaN	NaN	NaN	NaN	NaN	NaN	NaN	NaN	NaN	NaN	NaN	NaN	NaN	NaN	NaN	NaN	NaN	NaN	NaN	NaN	NaN	NaN	NaN	NaN
136	0	8.308e-05	0.0001661	0.0002483	0.0003291	0.0004072	0.0004874	0.0005658	0.0006327	0.000689	0.0007364	0.0007773	0.000812	0.0008406	0.0008632	0.0008804	0.0008943	0.0009048	0.0009143	0.0009291	0.0009482	0.0009697	0.0009906	0.00101	0.001029	0.001045	0.001058	0.001066	0.001067	0.001066	0.00106	0.001049	0.001036	0.001022	0.001009	0.0009947	0.0009817	0.0009706	0.0009609	0.0009542	0.0009484	0.0009453	0.0009437	0.0009413	0.0009374	0.0009308	0.0009233	0.0009139	0.000903
137	-5.421e-20	0.0007707	0.001534	0.002289	0.003015	0.003591	0.004024	0.004321	0.004488	0.004595	0.004661	0.004697	0.004715	0.00472	0.00471	0.00469	0.004717	0.004781	0.004873	0.004987	0.005117	0.005253	0.005385	NaN	NaN	NaN	NaN	NaN	NaN	NaN	NaN	NaN	NaN	NaN	NaN	NaN	NaN	NaN	NaN	NaN	NaN	NaN	NaN	NaN	NaN	NaN	NaN	NaN	NaN
138	0	5.14e-05	0.0001033	0.0001566	0.000211	0.0002665	0.0003242	0.000381	0.0004355	0.0004875	0.0005385	0.000588	0.0006374	0.0006859	0.0007329	0.0007784	0.0008234	0.0008671	0.0009111	0.0009566	0.001003	0.001049	0.001094	0.001134	0.00117	0.001199	0.001222	0.001237	0.001245	0.001248	0.001245	0.001235	0.001221	0.001203	0.001186	0.001169	0.001155	0.001145	0.001137	0.001132	0.00113	0.001131	0.001135	0.00114	0.001147	0.001153	0.00116	0.001172	0.001193
139	1.355e-20	0.0001316	0.0002646	0.0004006	0.0005405	0.000679	0.0008073	0.0009249	0.001035	0.00114	0.00124	0.001332	0.001415	0.001488	0.001549	0.001599	0.001639	0.001675	0.001706	0.001734	0.001756	0.001775	0.001789	0.001799	0.001806	0.001809	0.001807	0.001801	0.00179	0.001774	0.001753	0.001727	0.001698	0.001666	0.001634	0.0016	0.001567	0.001538	0.001513	0.001498	0.001496	0.001513	0.001552	0.001617	0.001712	0.001839	0.002005	0.002212	0.002458
140	-1.355e-20	9.505e-05	0.0001877	0.0002892	0.0003983	0.000517	0.0006495	0.0007922	0.0009394	0.00109	0.001242	0.001389	0.001535	0.001679	0.001812	0.001936	0.00205	0.00215	0.00224	0.002325	0.002406	0.002485	0.002568	0.002656	0.002753	0.002865	0.002995	0.003147	0.003327	0.003538	0.00378	0.004051	0.004351	0.00467	0.005004	NaN	NaN	NaN	NaN	NaN	NaN	NaN	NaN	NaN	NaN	NaN	NaN	NaN	NaN
141	6.776e-21	0.0001378	0.0002784	0.0004255	0.0005807	0.0007465	0.0009277	0.001118	0.00131	0.001501	0.001692	0.001879	0.002063	0.00224	0.00241	0.002574	0.002735	0.002894	0.003062	0.003246	0.003451	0.003678	0.003933	0.004215	0.004521	0.004847	NaN	NaN	NaN	NaN	NaN	NaN	NaN	NaN	NaN	NaN	NaN	NaN	NaN	NaN	NaN	NaN	NaN	NaN	NaN	NaN	NaN	NaN	NaN
142	0	6.12e-05	0.00012	0.000189	0.000268	0.0003619	0.0004713	0.0005948	0.0007321	0.0008735	0.001012	0.001139	0.001262	0.001377	0.001473	0.001553	0.001616	0.001663	0.001696	0.001716	0.001726	0.001731	0.001737	0.001735	0.001731	0.001729	0.001729	0.001728	0.001727	0.001721	0.001713	0.001699	0.00168	0.001654	0.001625	0.001591	0.001553	0.001512	0.001469	0.001428	0.00139	0.001354	0.001325	0.001304	0.001293	0.001286	0.001284	0.001284	0.001286
143	-6.776e-21	8.429e-05	0.0001698	0.0002574	0.0003478	0.0004412	0.0005424	0.0006487	0.0007508	0.0008492	0.0009434	0.001034	0.001121	0.001204	0.00128	0.00135	0.001414	0.001471	0.001525	0.00158	0.001635	0.00169	0.001744	0.001795	0.001843	0.001888	0.001929	0.001965	0.001995	0.002019	0.002035	0.002046	0.002053	0.002059	0.002068	0.002084	0.002113	0.00216	0.002231	0.002333	0.002471	0.00265	0.002874	0.00314	0.003447	0.003783	NaN	NaN	NaN
144	-2.711e-20	0.0001072	0.0002174	0.0003342	0.000456	0.0005819	0.0007129	0.0008498	0.0009919	0.001141	0.001298	0.001464	0.00164	0.001827	0.002027	0.002245	0.002487	0.002757	0.003058	0.003394	0.003766	0.004174	0.004614	0.005075	0.005544	NaN	NaN	NaN	NaN	NaN	NaN	NaN	NaN	NaN	NaN	NaN	NaN	NaN	NaN	NaN	NaN	NaN	NaN	NaN	NaN	NaN	NaN	NaN	NaN
145	0	5.25e-05	0.0001057	0.0001611	0.0002196	0.0002815	0.00035	0.000424	0.0004972	0.0005681	0.0006355	0.0006979	0.0007551	0.0008069	0.0008521	0.0008904	0.0009226	0.0009487	0.0009697	0.0009899	0.001011	0.001032	0.001054	0.001076	0.001097	0.001116	0.001134	0.001148	0.001159	0.001165	0.001164	0.001156	0.00114	0.001119	0.001098	0.001078	0.001066	0.001067	0.001088	0.001139	0.001228	0.001366	0.001559	0.001814	0.002136	0.002523	0.002972	0.003474	0.004016
146	-2.033e-20	9.147e-05	0.0001853	0.0002843	0.0003893	0.0005028	0.0006293	0.0007669	0.0009071	0.001045	0.001181	0.00131	0.001432	0.001545	0.001646	0.001736	0.001816	0.001884	0.001943	0.001996	0.002047	0.002094	0.002139	0.002181	0.002224	0.002268	0.002316	0.002372	0.002439	0.002523	0.002628	0.002757	0.002916	0.003109	0.003339	0.003603	0.003898	0.004217	NaN	NaN	NaN	NaN	NaN	NaN	NaN	NaN	NaN	NaN	NaN
147	-3.388e-21	6.602e-05	0.0001331	0.0002033	0.0002778	0.0003571	0.0004409	0.0005275	0.0006157	0.0007058	0.0007955	0.0008828	0.0009664	0.001047	0.001124	0.001197	0.001266	0.001334	0.001399	0.001464	0.001526	0.001586	0.001647	0.001706	0.001764	0.001821	0.001878	0.001936	0.001996	0.002059	0.002131	0.002212	0.002309	0.002423	0.002558	0.002716	0.002898	0.003104	0.003329	0.003573	0.003832	NaN	NaN	NaN	NaN	NaN	NaN	NaN	NaN
148	-3.388e-21	5.803e-05	0.0001179	0.0001819	0.0002518	0.0003284	0.0004154	0.0005121	0.0006142	0.0007216	0.0008322	0.0009444	0.001056	0.001168	0.001278	0.001385	0.001491	0.001594	0.001693	0.001789	0.001883	0.001975	0.002069	0.002169	0.002277	0.002399	0.002539	0.002701	0.00289	0.003112	0.003373	0.003675	0.004018	0.004394	0.004796	NaN	NaN	NaN	NaN	NaN	NaN	NaN	NaN	NaN	NaN	NaN	NaN	NaN	NaN
149	1.355e-20	0.0002134	0.0004301	0.0006538	0.0008876	0.001134	0.001405	0.001692	0.001978	0.002258	0.002529	0.002788	0.003031	0.003256	0.003461	0.003645	0.003808	0.00395	0.004076	0.004197	0.004314	0.004427	0.004539	0.004649	0.004757	0.004862	0.004961	NaN	NaN	NaN	NaN	NaN	NaN	NaN	NaN	NaN	NaN	NaN	NaN	NaN	NaN	NaN	NaN	NaN	NaN	NaN	NaN	NaN	NaN
150	1.694e-20	5.021e-05	0.0001019	0.0001576	0.0002187	0.0002877	0.0003669	0.0004561	0.0005521	0.0006522	0.0007547	0.000856	0.0009559	0.001054	0.001149	0.001244	0.001335	0.001423	0.001507	0.001589	0.001671	0.001751	0.001833	0.001914	0.001993	0.002066	0.002132	0.002193	0.00225	0.002308	0.002366	0.002426	0.002495	0.002577	0.002676	0.002799	0.002951	0.003134	0.003344	0.003577	NaN	NaN	NaN	NaN	NaN	NaN	NaN	NaN	NaN
151	-1.355e-20	6.535e-05	0.0001313	0.0001989	0.000269	0.0003415	0.0004134	0.0004828	0.0005505	0.0006164	0.0006787	0.000736	0.000788	0.0008351	0.0008766	0.0009131	0.0009456	0.0009763	0.001007	0.001037	0.001068	0.001099	0.001132	0.001165	0.001199	0.001233	0.001266	0.001297	0.001325	0.001348	0.001368	0.001383	0.001395	0.001402	0.001405	0.001403	0.001396	0.001384	0.001368	0.001348	0.001328	0.001307	0.001285	0.001262	0.001238	0.001212	0.001187	0.001163	0.001141
152	1.355e-20	9.022e-05	0.0001821	0.0002782	0.0003808	0.0004927	0.0006188	0.000757	0.0009004	0.001047	0.001197	0.00135	0.001509	0.00167	0.001832	0.001991	0.002147	0.002297	0.002446	0.002598	0.002755	0.002918	0.003086	0.003258	0.003435	0.003617	0.003807	0.004001	0.004198	NaN	NaN	NaN	NaN	NaN	NaN	NaN	NaN	NaN	NaN	NaN	NaN	NaN	NaN	NaN	NaN	NaN	NaN	NaN	NaN
153	-6.776e-20	0.0001975	0.0003955	0.000593	0.0007892	0.0009849	0.001191	0.001399	0.001589	0.001757	0.001904	0.002033	0.002143	0.002234	0.002306	0.002362	0.002402	0.002426	0.002442	0.002462	0.002494	0.002543	0.00261	0.002698	0.002812	0.002953	0.003118	0.003308	0.003525	0.003763	NaN	NaN	NaN	NaN	NaN	NaN	NaN	NaN	NaN	NaN	NaN	NaN	NaN	NaN	NaN	NaN	NaN	NaN	NaN
154	0	0.0001595	0.0003221	0.0004931	0.0006705	0.0008547	0.001044	0.00124	0.001441	0.001644	0.001853	0.002065	0.002284	0.002513	0.002755	0.003015	0.003302	0.003623	0.00398	0.00438	0.004827	0.005315	0.005836	0.006373	NaN	NaN	NaN	NaN	NaN	NaN	NaN	NaN	NaN	NaN	NaN	NaN	NaN	NaN	NaN	NaN	NaN	NaN	NaN	NaN	NaN	NaN	NaN	NaN	NaN
155	-6.776e-21	0.000107	0.0002152	0.0003266	0.0004424	0.0005595	0.0006715	0.0007788	0.0008828	0.0009855	0.001085	0.001182	0.001275	0.001365	0.001448	0.001526	0.001599	0.001673	0.001746	0.00182	0.001894	0.00197	0.002048	0.002127	0.002209	0.002295	0.002389	0.002493	0.002607	0.002738	0.002886	0.003054	0.003244	0.003457	0.003694	0.003947	0.004212	NaN	NaN	NaN	NaN	NaN	NaN	NaN	NaN	NaN	NaN	NaN	NaN
156	-2.033e-20	0.0001055	0.0002304	0.0003767	0.0005486	0.00074	0.0009582	0.0012	0.001457	0.001726	0.001999	0.002276	0.002544	0.002793	0.00302	0.003226	0.003418	0.003592	0.003751	0.003903	0.004052	0.004202	0.00435	0.004495	NaN	NaN	NaN	NaN	NaN	NaN	NaN	NaN	NaN	NaN	NaN	NaN	NaN	NaN	NaN	NaN	NaN	NaN	NaN	NaN	NaN	NaN	NaN	NaN	NaN
157	2.711e-20	0.0001731	0.0003493	0.0005304	0.0007204	0.00092	0.001138	0.001369	0.001594	0.001812	0.002016	0.002208	0.002389	0.002556	0.00271	0.002853	0.00299	0.003126	0.003268	0.003428	0.003608	0.003808	0.004022	NaN	NaN	NaN	NaN	NaN	NaN	NaN	NaN	NaN	NaN	NaN	NaN	NaN	NaN	NaN	NaN	NaN	NaN	NaN	NaN	NaN	NaN	NaN	NaN	NaN	NaN
158	1.355e-20	0.0001998	0.0003978	0.000594	0.0007884	0.0009801	0.001164	0.001326	0.001466	0.001587	0.001688	0.001773	0.001846	0.001906	0.001953	0.001984	0.002003	0.002009	0.002018	0.002032	0.00205	0.002072	0.002096	0.002119	0.002143	0.002167	0.002195	0.002228	0.002271	0.002328	0.002401	0.002494	0.002614	0.002762	0.002943	0.003155	0.003397	0.003663	NaN	NaN	NaN	NaN	NaN	NaN	NaN	NaN	NaN	NaN	NaN
159	-6.776e-21	0.0001005	0.0002017	0.0003053	0.0004121	0.0005217	0.0006371	0.0007528	0.0008619	0.000965	0.00106	0.001145	0.001219	0.001281	0.00133	0.001366	0.001388	0.001399	0.001403	0.001404	0.001401	0.001395	0.00139	0.001384	0.001379	0.001373	0.001368	0.001364	0.001358	0.001352	0.001344	0.001336	0.001328	0.001316	0.001303	0.001287	0.001271	0.001253	0.001233	0.001215	0.001201	0.001193	0.001195	0.001211	0.001247	0.001307	0.001396	0.001519	0.00168
160	2.711e-20	0.0001662	0.0003306	0.0004944	0.000659	0.000824	0.0009998	0.001179	0.001343	0.001493	0.001629	0.001753	0.001869	0.001981	0.002083	0.002175	0.002258	0.002331	0.002401	0.002484	0.002578	0.002689	0.002818	0.002962	0.003123	0.003303	0.003505	0.00373	0.003978	0.004244	0.004519	NaN	NaN	NaN	NaN	NaN	NaN	NaN	NaN	NaN	NaN	NaN	NaN	NaN	NaN	NaN	NaN	NaN	NaN
161	1.355e-20	0.0001556	0.0003132	0.000475	0.0006424	0.0008161	0.001004	0.0012	0.001389	0.001568	0.001736	0.001886	0.002016	0.002125	0.002212	0.002279	0.002325	0.002351	0.002361	0.002364	0.002362	0.002356	0.00235	0.002347	0.002345	0.002345	0.002345	0.002345	0.002347	0.002351	0.00236	0.002376	0.002402	0.002441	0.002498	0.002573	0.002675	0.002807	0.002971	0.003166	0.003388	0.003631	NaN	NaN	NaN	NaN	NaN	NaN	NaN
162	-3.388e-20	0.0001169	0.0002355	0.00036	0.0004918	0.0006291	0.0007656	0.0009026	0.001042	0.001184	0.001328	0.001469	0.001608	0.001746	0.001882	0.00202	0.002165	0.002328	0.002512	0.002724	0.002972	0.00326	0.003596	0.00398	0.004413	0.004888	0.005396	0.005919	NaN	NaN	NaN	NaN	NaN	NaN	NaN	NaN	NaN	NaN	NaN	NaN	NaN	NaN	NaN	NaN	NaN	NaN	NaN	NaN	NaN
163	2.541e-21	2.399e-05	6.181e-05	0.0001135	0.0001772	0.0002542	0.000344	0.0004468	0.000563	0.0006906	0.0008193	0.0009492	0.001073	0.001184	0.00128	0.001365	0.001438	0.001502	0.001555	0.001598	0.001632	0.001666	0.001701	0.001735	0.001766	0.001797	0.001825	0.00185	0.001871	0.001886	0.001893	0.001891	0.001877	0.001852	0.001818	0.001776	0.001728	0.001675	0.00162	0.001563	0.001509	0.001461	0.001421	0.001392	0.00138	0.001382	0.001403	0.001445	0.001508
164	2.033e-20	0.0001071	0.0002166	0.0003293	0.0004436	0.0005586	0.0006768	0.0007986	0.0009247	0.001058	0.001199	0.001349	0.00151	0.001684	0.001873	0.002084	0.002319	0.002581	0.002872	0.003191	0.003535	0.003902	0.004286	0.004679	0.005068	NaN	NaN	NaN	NaN	NaN	NaN	NaN	NaN	NaN	NaN	NaN	NaN	NaN	NaN	NaN	NaN	NaN	NaN	NaN	NaN	NaN	NaN	NaN	NaN
165	1.355e-20	8.486e-05	0.0001714	0.0002622	0.0003587	0.0004593	0.0005605	0.0006618	0.0007637	0.0008655	0.0009652	0.001059	0.001147	0.001227	0.001296	0.001355	0.001404	0.001446	0.001482	0.001513	0.001539	0.001561	0.001581	0.001599	0.001614	0.001629	0.001641	0.001651	0.001657	0.001659	0.001655	0.001645	0.001631	0.00161	0.001585	0.001555	0.001521	0.001487	0.001455	0.001432	0.001424	0.001436	0.001473	0.001543	0.001649	0.001794	0.001986	0.002225	0.002509
166	0	2.665e-05	6.035e-05	9.748e-05	0.0001396	0.0001892	0.0002459	0.00031	0.0003809	0.0004527	0.0005229	0.0005912	0.0006529	0.0007039	0.0007466	0.0007797	0.0008047	0.0008229	0.0008343	0.00084	0.0008441	0.0008493	0.0008579	0.0008699	0.0008874	0.00091	0.0009397	0.0009743	0.001013	0.001055	0.001098	0.001141	0.001183	0.001221	0.001258	0.001291	0.00132	0.001342	0.00136	0.001373	0.001382	0.001389	0.001394	0.0014	0.001408	0.001413	0.001419	0.001428	0.001441
167	-6.776e-21	9.268e-05	0.0001883	0.0002893	0.0003974	0.0005142	0.0006445	0.0007858	0.0009292	0.001073	0.001215	0.001352	0.001483	0.001603	0.001712	0.001808	0.001892	0.001962	0.002022	0.002076	0.002125	0.002168	0.002207	0.002242	0.002275	0.002306	0.002333	0.002357	0.002376	0.002389	0.002396	0.002396	0.00239	0.002379	0.002366	0.002347	0.002323	0.002297	0.002268	0.002238	0.002209	0.002181	0.002156	0.002135	0.002117	0.002101	0.002092	0.002093	0.002105
168	-1.355e-20	0.0001618	0.000324	0.0004896	0.0006606	0.0008382	0.001032	0.001236	0.001434	0.001627	0.001815	0.001998	0.002178	0.002354	0.002521	0.002679	0.002824	0.002953	0.003074	0.003194	0.003311	0.003425	0.00354	0.003651	0.00376	0.003871	0.003985	0.004104	0.004231	0.004367	0.004509	0.004654	0.004801	NaN	NaN	NaN	NaN	NaN	NaN	NaN	NaN	NaN	NaN	NaN	NaN	NaN	NaN	NaN	NaN
169	0	0.0002753	0.0005615	0.0008699	0.001211	0.001594	0.002038	0.002538	0.003074	0.003643	0.004238	0.00485	0.005468	NaN	NaN	NaN	NaN	NaN	NaN	NaN	NaN	NaN	NaN	NaN	NaN	NaN	NaN	NaN	NaN	NaN	NaN	NaN	NaN	NaN	NaN	NaN	NaN	NaN	NaN	NaN	NaN	NaN	NaN	NaN	NaN	NaN	NaN	NaN	NaN
170	-1.355e-20	0.0001249	0.0002525	0.000385	0.0005253	0.0006756	0.0008412	0.001018	0.001196	0.00137	0.001537	0.001692	0.001833	0.001957	0.002065	0.002157	0.002233	0.002296	0.002352	0.002408	0.002469	0.002539	0.002623	0.002726	0.002852	0.003003	0.00318	0.003384	0.003611	0.003856	0.004116	0.004382	NaN	NaN	NaN	NaN	NaN	NaN	NaN	NaN	NaN	NaN	NaN	NaN	NaN	NaN	NaN	NaN	NaN
171	-3.388e-21	6.438e-05	0.0001306	0.0002002	0.0002747	0.0003547	0.0004427	0.0005376	0.0006341	0.0007307	0.0008243	0.0009131	0.0009953	0.00107	0.001138	0.0012	0.001256	0.001308	0.001357	0.001406	0.001455	0.001507	0.001563	0.001625	0.001694	0.001771	0.001858	0.001954	0.002061	0.002179	0.002312	0.002462	0.002628	0.00281	0.003004	0.003205	NaN	NaN	NaN	NaN	NaN	NaN	NaN	NaN	NaN	NaN	NaN	NaN	NaN
172	0	8.68e-05	0.0001743	0.000265	0.0003597	0.0004588	0.0005667	0.00068	0.0007906	0.000898	0.001002	0.001098	0.00119	0.001273	0.001346	0.001407	0.001456	0.001492	0.001518	0.001538	0.001553	0.001561	0.001566	0.001566	0.001562	0.001554	0.001545	0.001534	0.001522	0.001508	0.001491	0.001472	0.001452	0.001429	0.001406	0.001381	0.001356	0.00133	0.001302	0.001276	0.00125	0.001226	0.001204	0.001183	0.001164	0.001146	0.00113	0.001115	0.001101
173	-2.711e-20	0.0004262	0.0008667	0.001336	0.001849	0.002418	0.003065	0.00378	0.004524	NaN	NaN	NaN	NaN	NaN	NaN	NaN	NaN	NaN	NaN	NaN	NaN	NaN	NaN	NaN	NaN	NaN	NaN	NaN	NaN	NaN	NaN	NaN	NaN	NaN	NaN	NaN	NaN	NaN	NaN	NaN	NaN	NaN	NaN	NaN	NaN	NaN	NaN	NaN	NaN
174	0	9.851e-05	0.0002	0.0003073	0.0004233	0.0005499	0.0006922	0.000848	0.001009	0.001172	0.001332	0.001487	0.001633	0.001767	0.001888	0.001995	0.002087	0.002163	0.002225	0.002277	0.002319	0.002353	0.00238	0.002402	0.002421	0.002437	0.002451	0.002466	0.002482	0.002504	0.002535	0.002578	0.002639	0.00272	0.002822	0.002945	0.003091	0.003256	0.003436	NaN	NaN	NaN	NaN	NaN	NaN	NaN	NaN	NaN	NaN
175	-6.776e-21	7.77e-05	0.0001568	0.0002388	0.0003243	0.000414	0.0005115	0.0006146	0.0007163	0.0008159	0.0009119	0.001002	0.001086	0.001163	0.001231	0.001291	0.001344	0.001389	0.001428	0.001464	0.001497	0.001528	0.001559	0.001589	0.001618	0.001645	0.001669	0.001691	0.001707	0.001718	0.001726	0.00173	0.001729	0.001723	0.001714	0.001701	0.001686	0.001668	0.001649	0.00163	0.001611	0.001593	0.001575	0.001558	0.001544	0.001528	0.001515	0.001505	0.001501
176	2.711e-20	0.0002764	0.0005615	0.0008639	0.001192	0.001554	0.001967	0.002425	0.002907	0.003412	0.003941	0.004489	0.005046	0.005601	NaN	NaN	NaN	NaN	NaN	NaN	NaN	NaN	NaN	NaN	NaN	NaN	NaN	NaN	NaN	NaN	NaN	NaN	NaN	NaN	NaN	NaN	NaN	NaN	NaN	NaN	NaN	NaN	NaN	NaN	NaN	NaN	NaN	NaN	NaN
177	-2.711e-20	0.0001637	0.0003333	0.0005153	0.0007165	0.0009415	0.001201	0.001495	0.001812	0.002153	0.002517	0.002901	0.003305	0.003725	0.004156	0.004592	0.005027	0.005453	0.005866	NaN	NaN	NaN	NaN	NaN	NaN	NaN	NaN	NaN	NaN	NaN	NaN	NaN	NaN	NaN	NaN	NaN	NaN	NaN	NaN	NaN	NaN	NaN	NaN	NaN	NaN	NaN	NaN	NaN	NaN
178	6.776e-21	-7.565e-05	-0.000135	-0.0001802	-0.0002099	-0.0002221	-0.0002192	-0.0002017	-0.0001706	-0.0001291	-7.622e-05	-1.002e-05	6.18e-05	0.0001315	0.0002	0.000264	0.0003231	0.0003813	0.0004385	0.000496	0.0005557	0.000616	0.0006768	0.0007371	0.0007966	0.0008547	0.0009131	0.0009727	0.001031	0.001088	0.001143	0.001195	0.001244	0.001288	0.001328	0.001363	0.001394	0.001417	0.001432	0.001438	0.001435	0.001425	0.001411	0.001393	0.001376	0.001357	0.001338	0.001324	0.001316
179	1.355e-20	0.0002031	0.0004094	0.0006223	0.0008448	0.001071	0.00129	0.001501	0.001708	0.001912	0.002112	0.002302	0.00248	0.002643	0.002789	0.002917	0.00303	0.003134	0.003229	0.003316	0.003395	0.003467	0.003535	0.0036	0.003663	0.003724	0.003784	0.003843	0.0039	0.003954	0.004009	0.004062	0.004115	0.004163	0.004206	NaN	NaN	NaN	NaN	NaN	NaN	NaN	NaN	NaN	NaN	NaN	NaN	NaN	NaN
180	-1.355e-20	0.0001093	0.0002196	0.0003337	0.0004532	0.0005785	0.000715	0.0008585	0.0009993	0.001138	0.001272	0.0014	0.001522	0.001636	0.00174	0.001831	0.001909	0.001973	0.002027	0.002076	0.002118	0.002153	0.002184	0.002207	0.002224	0.002235	0.002241	0.002243	0.002239	0.00223	0.002214	0.002192	0.002165	0.002134	0.002103	0.002073	0.002049	0.002035	0.002034	0.002054	0.002099	0.002177	0.002293	0.002449	0.002647	0.002883	0.003153	0.003448	NaN
181	-1.355e-20	9.314e-05	0.0001849	0.0002777	0.0003726	0.0004702	0.0005762	0.0006863	0.0007914	0.0008923	0.0009882	0.001078	0.001167	0.001254	0.001338	0.001417	0.001489	0.001553	0.001615	0.001677	0.001739	0.001801	0.001864	0.001922	0.001973	0.002015	0.00205	0.002076	0.002093	0.002099	0.002093	0.002077	0.002049	0.002009	0.001962	0.001911	0.001861	0.001813	0.001772	0.001742	0.001732	0.001746	0.00179	0.001869	0.001989	0.00215	0.002353	0.002596	0.002875
182	8.132e-20	0.0004972	0.001007	0.001532	0.002065	0.002612	0.003181	0.003768	0.004371	0.004982	0.005597	0.006205	0.006787	NaN	NaN	NaN	NaN	NaN	NaN	NaN	NaN	NaN	NaN	NaN	NaN	NaN	NaN	NaN	NaN	NaN	NaN	NaN	NaN	NaN	NaN	NaN	NaN	NaN	NaN	NaN	NaN	NaN	NaN	NaN	NaN	NaN	NaN	NaN	NaN
183	-2.711e-20	0.0001989	0.0003998	0.0006072	0.0008233	0.00103	0.001228	0.001419	0.001604	0.001791	0.001982	0.002175	0.002375	0.002582	0.002796	0.003019	0.003264	0.003534	0.003827	0.004145	0.004487	0.004847	0.005221	NaN	NaN	NaN	NaN	NaN	NaN	NaN	NaN	NaN	NaN	NaN	NaN	NaN	NaN	NaN	NaN	NaN	NaN	NaN	NaN	NaN	NaN	NaN	NaN	NaN	NaN
184	0	9.875e-05	0.0001997	0.0003053	0.0004164	0.0005351	0.0006656	0.0008051	0.0009445	0.00108	0.001211	0.001331	0.001441	0.001536	0.001616	0.001679	0.001725	0.001755	0.001771	0.001776	0.001775	0.001766	0.001753	0.001737	0.001721	0.001705	0.001688	0.001671	0.001654	0.001637	0.00162	0.001603	0.001586	0.001567	0.00155	0.001532	0.001511	0.00149	0.001467	0.001443	0.001419	0.001395	0.001374	0.001353	0.001334	0.001315	0.001302	0.001297	0.001305
185	-2.168e-19	0.0007315	0.001482	0.002255	0.003045	0.003862	0.004706	0.005568	NaN	NaN	NaN	NaN	NaN	NaN	NaN	NaN	NaN	NaN	NaN	NaN	NaN	NaN	NaN	NaN	NaN	NaN	NaN	NaN	NaN	NaN	NaN	NaN	NaN	NaN	NaN	NaN	NaN	NaN	NaN	NaN	NaN	NaN	NaN	NaN	NaN	NaN	NaN	NaN	NaN
186	-2.033e-20	0.0001295	0.0002602	0.0003929	0.0005282	0.0006668	0.0008114	0.0009629	0.001123	0.001293	0.001473	0.001664	0.001872	0.002101	0.00235	0.002624	0.002923	0.00325	0.003605	0.003987	0.004397	0.004835	0.005297	0.005772	0.006246	NaN	NaN	NaN	NaN	NaN	NaN	NaN	NaN	NaN	NaN	NaN	NaN	NaN	NaN	NaN	NaN	NaN	NaN	NaN	NaN	NaN	NaN	NaN	NaN
187	1.355e-20	9.456e-05	0.0001906	0.0002935	0.0004069	0.0005348	0.0006845	0.0008552	0.00104	0.00124	0.001455	0.001681	0.001925	0.002187	0.002466	0.002759	0.003062	0.003372	0.003686	NaN	NaN	NaN	NaN	NaN	NaN	NaN	NaN	NaN	NaN	NaN	NaN	NaN	NaN	NaN	NaN	NaN	NaN	NaN	NaN	NaN	NaN	NaN	NaN	NaN	NaN	NaN	NaN	NaN	NaN
188	2.711e-20	0.0001821	0.0003676	0.0005586	0.0007585	0.0009577	0.001155	0.001349	0.001538	0.001726	0.001908	0.00208	0.00224	0.002385	0.002517	0.002635	0.002747	0.002856	0.002965	0.003078	0.003201	0.003334	0.003483	0.00365	0.003837	0.004039	0.004255	0.004479	NaN	NaN	NaN	NaN	NaN	NaN	NaN	NaN	NaN	NaN	NaN	NaN	NaN	NaN	NaN	NaN	NaN	NaN	NaN	NaN	NaN
189	-2.033e-20	0.0001194	0.0002405	0.0003663	0.0004985	0.0006381	0.0007917	0.0009557	0.001119	0.00128	0.001437	0.001588	0.001732	0.001865	0.001986	0.002093	0.002184	0.002258	0.002317	0.002367	0.002407	0.002438	0.002461	0.002478	0.00249	0.002497	0.002503	0.00251	0.002522	0.002542	0.002573	0.002622	0.00269	0.002782	0.002901	0.003047	0.003224	0.003428	0.003655	0.0039	NaN	NaN	NaN	NaN	NaN	NaN	NaN	NaN	NaN
190	3.388e-21	6.43e-05	0.0001394	0.0002319	0.000343	0.0004788	0.0006455	0.0008474	0.001089	0.001372	0.001701	0.002077	0.002497	0.002959	0.003456	0.003988	0.004547	0.005122	NaN	NaN	NaN	NaN	NaN	NaN	NaN	NaN	NaN	NaN	NaN	NaN	NaN	NaN	NaN	NaN	NaN	NaN	NaN	NaN	NaN	NaN	NaN	NaN	NaN	NaN	NaN	NaN	NaN	NaN	NaN
191	-2.711e-20	0.0002376	0.0004749	0.0007146	0.0009469	0.00116	0.001354	0.001529	0.001682	0.001819	0.001942	0.002049	0.002143	0.002223	0.002285	0.002332	0.002371	0.002404	0.002432	0.002458	0.002488	0.002529	0.002587	0.002663	0.002764	0.002894	0.003061	0.003268	0.003516	0.003802	0.004124	0.004471	0.004827	NaN	NaN	NaN	NaN	NaN	NaN	NaN	NaN	NaN	NaN	NaN	NaN	NaN	NaN	NaN	NaN
192	0	0.0001954	0.0003941	0.0005996	0.000809	0.001019	0.001229	0.001437	0.001644	0.001847	0.002045	0.002233	0.002407	0.002566	0.002706	0.002831	0.002945	0.003051	0.003152	0.00325	0.003354	0.003467	0.003596	0.003744	0.003917	0.004114	0.004333	0.004568	0.00481	NaN	NaN	NaN	NaN	NaN	NaN	NaN	NaN	NaN	NaN	NaN	NaN	NaN	NaN	NaN	NaN	NaN	NaN	NaN	NaN
193	-8.132e-20	0.0003609	0.0007279	0.001106	0.001502	0.001914	0.002316	0.002707	0.003095	0.003476	0.003841	0.004185	0.004503	0.004789	0.00504	0.00525	0.005421	0.005566	0.005685	0.00578	0.005851	0.005895	NaN	NaN	NaN	NaN	NaN	NaN	NaN	NaN	NaN	NaN	NaN	NaN	NaN	NaN	NaN	NaN	NaN	NaN	NaN	NaN	NaN	NaN	NaN	NaN	NaN	NaN	NaN
194	-4.066e-20	0.0001775	0.0003561	0.0005404	0.0007254	0.0009052	0.001081	0.001256	0.001432	0.001611	0.001796	0.001988	0.002188	0.002396	0.002605	0.002817	0.003035	0.003258	0.003484	0.003712	0.003944	0.00418	0.004422	0.004668	0.004915	0.005163	0.00541	NaN	NaN	NaN	NaN	NaN	NaN	NaN	NaN	NaN	NaN	NaN	NaN	NaN	NaN	NaN	NaN	NaN	NaN	NaN	NaN	NaN	NaN
195	0	9.938e-05	0.0002002	0.0003049	0.0004113	0.0005193	0.0006283	0.0007379	0.0008471	0.0009556	0.001063	0.001168	0.001269	0.001366	0.001456	0.001541	0.001621	0.001695	0.001766	0.001833	0.001898	0.001959	0.002021	0.002079	0.002135	0.002186	0.002234	0.002278	0.002317	0.002349	0.002373	0.00239	0.002401	0.002406	0.00241	0.002417	0.002432	0.002458	0.002501	0.002567	0.002663	0.002794	0.002963	0.003169	0.003411	NaN	NaN	NaN	NaN
196	-1.355e-20	0.0002146	0.0004369	0.0006738	0.0009324	0.001219	0.001548	0.001916	0.002309	0.002726	0.003162	0.003614	0.004077	0.004546	0.005016	0.005483	0.005937	0.006368	NaN	NaN	NaN	NaN	NaN	NaN	NaN	NaN	NaN	NaN	NaN	NaN	NaN	NaN	NaN	NaN	NaN	NaN	NaN	NaN	NaN	NaN	NaN	NaN	NaN	NaN	NaN	NaN	NaN	NaN	NaN
197	1.355e-20	0.0002035	0.0004087	0.0006178	0.0008331	0.001057	0.001304	0.001567	0.001831	0.0021	0.002374	0.002658	0.002952	0.003262	0.003591	0.003942	0.004311	0.004694	0.005089	NaN	NaN	NaN	NaN	NaN	NaN	NaN	NaN	NaN	NaN	NaN	NaN	NaN	NaN	NaN	NaN	NaN	NaN	NaN	NaN	NaN	NaN	NaN	NaN	NaN	NaN	NaN	NaN	NaN	NaN
198	0	2.363e-05	4.798e-05	7.431e-05	0.0001036	0.0001355	0.0001713	0.0002109	0.0002515	0.0002931	0.0003348	0.0003751	0.000414	0.0004504	0.0004833	0.0005116	0.0005367	0.0005586	0.0005775	0.000595	0.0006111	0.0006258	0.00064	0.0006529	0.0006654	0.0006776	0.0006898	0.0007016	0.0007121	0.0007212	0.0007282	0.0007329	0.0007367	0.0007392	0.0007422	0.000744	0.0007454	0.0007468	0.0007467	0.0007462	0.0007462	0.0007463	0.0007471	0.0007467	0.0007455	0.0007414	0.0007366	0.0007312	0.0007247
199	-1.016e-20	6.573e-05	0.0001336	0.0002057	0.0002837	0.0003682	0.0004625	0.0005647	0.0006682	0.0007699	0.0008684	0.0009622	0.001049	0.001127	0.001192	0.001242	0.00128	0.001305	0.001318	0.001325	0.001328	0.001326	0.001319	0.001309	0.001297	0.001284	0.001273	0.001262	0.001251	0.001239	0.001224	0.001205	0.001184	0.001162	0.001139	0.001117	0.001094	0.001069	0.001042	0.001015	0.000988	0.0009624	0.0009381	0.000914	0.0008906	0.0008648	0.0008371	0.0008098	0.0007831
200	-2.711e-20	0.000388	0.0007938	0.001234	0.001723	0.002274	0.002907	0.003614	0.004363	0.005136	NaN	NaN	NaN	NaN	NaN	NaN	NaN	NaN	NaN	NaN	NaN	NaN	NaN	NaN	NaN	NaN	NaN	NaN	NaN	NaN	NaN	NaN	NaN	NaN	NaN	NaN	NaN	NaN	NaN	NaN	NaN	NaN	NaN	NaN	NaN	NaN	NaN	NaN	NaN
201	2.711e-20	0.0002496	0.0005044	0.0007717	0.001058	0.001369	0.001717	0.002097	0.002487	0.00288	0.003273	0.003656	0.004029	0.004384	0.004716	0.005017	0.005282	0.005506	NaN	NaN	NaN	NaN	NaN	NaN	NaN	NaN	NaN	NaN	NaN	NaN	NaN	NaN	NaN	NaN	NaN	NaN	NaN	NaN	NaN	NaN	NaN	NaN	NaN	NaN	NaN	NaN	NaN	NaN	NaN
202	-1.016e-20	5.554e-05	0.000113	0.0001748	0.0002418	0.0003147	0.0003953	0.0004834	0.0005773	0.000676	0.0007797	0.0008859	0.0009938	0.001102	0.00121	0.001316	0.001421	0.001523	0.001622	0.00172	0.001816	0.00191	0.002003	0.002093	0.00218	0.002263	0.002343	0.002421	0.002495	0.002571	0.00265	0.002737	0.002835	0.002948	0.003085	0.003247	0.003444	0.003676	0.003944	0.004255	0.0046	0.004972	NaN	NaN	NaN	NaN	NaN	NaN	NaN
203	1.355e-20	9.233e-05	0.0001871	0.000288	0.000393	0.0005036	0.0006205	0.0007444	0.0008752	0.001012	0.001155	0.001301	0.00145	0.001598	0.001743	0.001884	0.00202	0.002149	0.002268	0.002378	0.002479	0.002572	0.002662	0.002749	0.002837	0.002931	0.003038	0.003163	0.003315	0.003502	0.003729	0.003999	0.004316	0.004678	0.005085	0.00553	NaN	NaN	NaN	NaN	NaN	NaN	NaN	NaN	NaN	NaN	NaN	NaN	NaN
204	0	0.000152	0.0003074	0.0004693	0.0006401	0.0008213	0.00102	0.001232	0.001442	0.001644	0.001836	0.002012	0.002167	0.002299	0.002405	0.002483	0.002535	0.002559	0.002561	0.002548	0.002525	0.002491	0.002452	0.002409	0.002363	0.002316	0.002269	0.002223	0.002176	0.002131	0.002086	0.00204	0.001993	0.001946	0.0019	0.001856	0.001813	0.00177	0.001726	0.001683	0.001639	0.001596	0.001555	0.001515	0.001477	0.001437	0.001396	0.001356	0.001317
205	-3.388e-20	0.0001119	0.0002254	0.0003422	0.0004632	0.0005784	0.0006893	0.0007965	0.0008981	0.0009999	0.001101	0.001202	0.001301	0.001398	0.00149	0.00158	0.00167	0.00176	0.001847	0.001934	0.00202	0.002105	0.002188	0.002269	0.002347	0.002424	0.002498	0.002575	0.002654	0.002741	0.002836	0.002942	0.003062	0.003196	0.003351	0.003524	0.003716	0.003922	0.004135	0.004349	NaN	NaN	NaN	NaN	NaN	NaN	NaN	NaN	NaN
206	-1.355e-19	0.0004951	0.0009985	0.001499	0.001991	0.002479	0.002963	0.003445	0.003921	0.004388	0.004843	0.005287	0.00571	NaN	NaN	NaN	NaN	NaN	NaN	NaN	NaN	NaN	NaN	NaN	NaN	NaN	NaN	NaN	NaN	NaN	NaN	NaN	NaN	NaN	NaN	NaN	NaN	NaN	NaN	NaN	NaN	NaN	NaN	NaN	NaN	NaN	NaN	NaN	NaN
207	-6.776e-21	8.285e-05	0.0001679	0.0002578	0.0003537	0.0004568	0.000572	0.000697	0.0008237	0.0009511	0.001078	0.001202	0.001321	0.001433	0.001537	0.001632	0.001717	0.001792	0.001857	0.001919	0.001978	0.002035	0.002097	0.002167	0.00225	0.00235	0.002474	0.002627	0.002814	0.003041	0.003312	0.003626	0.00398	0.004364	0.004769	NaN	NaN	NaN	NaN	NaN	NaN	NaN	NaN	NaN	NaN	NaN	NaN	NaN	NaN
208	-6.776e-21	0.0001104	0.0002219	0.0003363	0.0004549	0.0005783	0.0007129	0.0008546	0.0009923	0.001125	0.001252	0.00137	0.001479	0.001579	0.001667	0.001743	0.001806	0.001856	0.001897	0.001933	0.001965	0.001995	0.002023	0.002049	0.002074	0.002096	0.002118	0.002139	0.002158	0.002176	0.002193	0.002207	0.002221	0.002232	0.002245	0.002257	0.002271	0.002288	0.002307	0.002332	0.002366	0.002411	0.002469	0.002538	0.002622	0.002718	0.002828	0.002951	0.003084
209	0	9.658e-05	0.0001942	0.0002935	0.0003945	0.0004977	0.0006088	0.000724	0.000833	0.0009359	0.001032	0.00112	0.0012	0.001272	0.001334	0.001388	0.001434	0.001471	0.001502	0.001532	0.001562	0.001591	0.00162	0.001648	0.001675	0.001701	0.001721	0.001738	0.001749	0.001756	0.001757	0.001753	0.001743	0.001729	0.001713	0.001694	0.001675	0.001658	0.001642	0.001632	0.001629	0.001636	0.001655	0.001686	0.001731	0.001789	0.001862	0.001953	0.002064
210	-5.421e-20	0.0005346	0.001081	0.001652	0.002257	0.002903	NaN	NaN	NaN	NaN	NaN	NaN	NaN	NaN	NaN	NaN	NaN	NaN	NaN	NaN	NaN	NaN	NaN	NaN	NaN	NaN	NaN	NaN	NaN	NaN	NaN	NaN	NaN	NaN	NaN	NaN	NaN	NaN	NaN	NaN	NaN	NaN	NaN	NaN	NaN	NaN	NaN	NaN	NaN
211	0	0.0001152	0.0002314	0.0003508	0.0004745	0.0006027	0.000742	0.0008881	0.001028	0.001162	0.001287	0.001402	0.001508	0.001601	0.001681	0.001746	0.001797	0.001834	0.001859	0.001882	0.001903	0.001921	0.00194	0.001957	0.001973	0.001989	0.002005	0.002021	0.002039	0.002057	0.002073	0.002085	0.002094	0.002099	0.002101	0.0021	0.002096	0.002087	0.002074	0.002055	0.002032	0.002006	0.001981	0.001955	0.00193	0.001903	0.001877	0.00185	0.001825
212	6.776e-21	0.0001331	0.0002679	0.0004061	0.0005493	0.0006985	0.0008531	0.001005	0.001152	0.001294	0.001428	0.001553	0.001667	0.001768	0.001855	0.001927	0.001982	0.002021	0.002051	0.002074	0.002092	0.002105	0.002113	0.002116	0.002115	0.002109	0.002101	0.002089	0.002074	0.002056	0.002034	0.002007	0.001976	0.001941	0.001905	0.001867	0.001828	0.00179	0.001751	0.001714	0.001678	0.001646	0.001618	0.001594	0.001574	0.001555	0.00154	0.001529	0.001524
213	1.897e-19	0.0004675	0.0009476	0.001454	0.001998	0.002589	0.003212	0.003852	NaN	NaN	NaN	NaN	NaN	NaN	NaN	NaN	NaN	NaN	NaN	NaN	NaN	NaN	NaN	NaN	NaN	NaN	NaN	NaN	NaN	NaN	NaN	NaN	NaN	NaN	NaN	NaN	NaN	NaN	NaN	NaN	NaN	NaN	NaN	NaN	NaN	NaN	NaN	NaN	NaN
214	0	9.924e-05	0.0002012	0.00031	0.0004284	0.0005569	0.0006889	0.0008271	0.0009774	0.001143	0.001324	0.001522	0.001737	0.001969	0.002215	0.002477	0.002755	0.003053	0.00337	0.003706	0.004059	0.00443	0.004816	0.005214	0.005617	0.006019	NaN	NaN	NaN	NaN	NaN	NaN	NaN	NaN	NaN	NaN	NaN	NaN	NaN	NaN	NaN	NaN	NaN	NaN	NaN	NaN	NaN	NaN	NaN
215	-2.711e-20	9.91e-05	0.0001988	0.0003002	0.0004043	0.0005108	0.0006158	0.0007152	0.0008099	0.0009002	0.0009861	0.001067	0.001142	0.001212	0.001276	0.001332	0.001381	0.001425	0.001467	0.001509	0.001549	0.001587	0.001625	0.001659	0.00169	0.001717	0.001739	0.001758	0.00177	0.001777	0.001779	0.001774	0.001764	0.001749	0.001732	0.001712	0.001692	0.001672	0.001651	0.001632	0.001616	0.001605	0.001599	0.001599	0.001607	0.001624	0.001656	0.001705	0.001779
216	5.421e-20	0.0002271	0.0004566	0.0006889	0.0009243	0.001165	0.001388	0.001591	0.001788	0.00197	0.002138	0.002283	0.002406	0.002501	0.002577	0.002637	0.002685	0.002735	0.00279	0.002852	0.002929	0.00302	0.003136	0.003273	0.003439	0.003621	NaN	NaN	NaN	NaN	NaN	NaN	NaN	NaN	NaN	NaN	NaN	NaN	NaN	NaN	NaN	NaN	NaN	NaN	NaN	NaN	NaN	NaN	NaN
217	0	0.0002765	0.0005511	0.0008201	0.001082	0.001332	0.001533	0.001685	0.001806	0.001894	0.001951	0.001972	0.001964	0.001927	0.001876	0.001814	0.001744	0.00169	0.001653	0.001634	0.001641	0.001676	0.001741	0.00183	0.001943	0.002073	0.002222	0.002394	0.002584	0.002789	0.003008	0.00323	0.003452	NaN	NaN	NaN	NaN	NaN	NaN	NaN	NaN	NaN	NaN	NaN	NaN	NaN	NaN	NaN	NaN
218	0	0.0001365	0.0002757	0.0004202	0.000572	0.0007229	0.0008725	0.00102	0.001163	0.001303	0.00144	0.00157	0.001691	0.001801	0.001896	0.001973	0.002036	0.002085	0.00212	0.002144	0.002159	0.002165	0.002162	0.002153	0.002139	0.002123	0.002107	0.002092	0.002083	0.002079	0.002079	0.002084	0.002096	0.002115	0.002141	0.002178	0.002228	0.00229	0.002364	0.002452	0.002553	0.002668	0.002795	0.002931	0.003075	NaN	NaN	NaN	NaN
219	0	0.0005492	0.001108	0.00169	0.002283	0.00288	0.003477	0.004069	0.004648	0.005209	NaN	NaN	NaN	NaN	NaN	NaN	NaN	NaN	NaN	NaN	NaN	NaN	NaN	NaN	NaN	NaN	NaN	NaN	NaN	NaN	NaN	NaN	NaN	NaN	NaN	NaN	NaN	NaN	NaN	NaN	NaN	NaN	NaN	NaN	NaN	NaN	NaN	NaN	NaN
220	-2.711e-20	0.000203	0.0004097	0.0006216	0.0008415	0.001054	0.001257	0.00145	0.001632	0.001808	0.001973	0.002122	0.002251	0.002358	0.002445	0.002507	0.002559	0.002607	0.002646	0.00268	0.002707	0.002734	0.002764	0.002796	0.002835	0.002877	0.002931	0.002993	0.003056	0.003126	0.003202	0.003286	0.00337	0.003453	0.003537	0.003617	NaN	NaN	NaN	NaN	NaN	NaN	NaN	NaN	NaN	NaN	NaN	NaN	NaN
221	6.776e-21	5.106e-05	0.0001015	0.0001475	0.0001892	0.0002254	0.0002586	0.0002855	0.0003004	0.0003046	0.0002971	0.0002779	0.0002511	0.0002159	0.0001805	0.0001454	0.0001126	8.448e-05	6.572e-05	6.068e-05	6.862e-05	9.182e-05	0.0001328	0.0001832	0.0002451	0.0003126	0.0003864	0.0004653	0.0005447	0.0006216	0.0006923	0.0007561	0.0008105	0.0008516	0.0008883	0.0009177	0.0009404	0.0009534	0.0009554	0.0009508	0.0009418	0.0009317	0.0009216	0.0009118	0.0009041	0.0008932	0.0008809	0.0008672	0.0008563
222	0	0.0001368	0.0002754	0.0004183	0.0005571	0.0006895	0.0008164	0.0009381	0.001053	0.001165	0.001276	0.001387	0.001497	0.001605	0.001706	0.001805	0.001903	0.001999	0.002092	0.002186	0.00228	0.002377	0.002481	0.002595	0.002724	0.002876	0.003055	0.003266	0.003515	0.003804	0.004131	0.004492	0.004878	NaN	NaN	NaN	NaN	NaN	NaN	NaN	NaN	NaN	NaN	NaN	NaN	NaN	NaN	NaN	NaN
223	2.711e-20	9.607e-05	0.0001931	0.0002917	0.0003928	0.0004916	0.0005869	0.0006783	0.0007649	0.0008482	0.0009276	0.0009997	0.001067	0.001126	0.001182	0.001233	0.001284	0.001334	0.001384	0.001437	0.001491	0.001547	0.001606	0.001662	0.001717	0.001766	0.00181	0.001849	0.001881	0.001907	0.001924	0.001935	0.00194	0.001944	0.001957	0.001983	0.002029	0.0021	0.0022	0.002337	0.002517	0.002742	0.003016	0.003333	0.003688	0.004063	NaN	NaN	NaN
224	-6.776e-21	7.816e-05	0.000153	0.0002178	0.0002723	0.0003147	0.0003486	0.0003691	0.0003673	0.0003489	0.0003134	0.000259	0.0001953	0.0001242	6.365e-05	1.342e-05	-2.731e-05	-5.476e-05	-6.228e-05	-4.391e-05	-4.804e-06	5.835e-05	0.0001502	0.0002542	0.00037	0.0004843	0.0005988	0.0007179	0.0008354	0.0009462	0.001046	0.001135	0.001208	0.001259	0.001304	0.001339	0.001367	0.001383	0.001379	0.001359	0.00133	0.001295	0.001255	0.001216	0.00118	0.001138	0.001096	0.001053	0.001013
225	1.355e-20	0.0001669	0.0003365	0.0005108	0.0006936	0.0008885	0.001106	0.001342	0.001586	0.001842	0.002109	0.002386	0.002678	0.002986	0.003318	0.003674	0.00405	0.004443	0.004855	0.005281	NaN	NaN	NaN	NaN	NaN	NaN	NaN	NaN	NaN	NaN	NaN	NaN	NaN	NaN	NaN	NaN	NaN	NaN	NaN	NaN	NaN	NaN	NaN	NaN	NaN	NaN	NaN	NaN	NaN
226	-2.711e-20	0.0001404	0.000283	0.0004304	0.0005865	0.0007438	0.0009058	0.00107	0.001234	0.0014	0.001566	0.00173	0.001894	0.002057	0.002215	0.002368	0.002519	0.002667	0.002818	0.002975	0.00314	0.003317	0.003506	0.0037	0.0039	0.004102	NaN	NaN	NaN	NaN	NaN	NaN	NaN	NaN	NaN	NaN	NaN	NaN	NaN	NaN	NaN	NaN	NaN	NaN	NaN	NaN	NaN	NaN	NaN
227	-2.711e-20	0.0001699	0.0003401	0.0005055	0.0006658	0.0008221	0.0009739	0.001121	0.001262	0.001397	0.001525	0.001645	0.001757	0.001861	0.001963	0.002061	0.002154	0.002241	0.002322	0.002397	0.002467	0.002534	0.002602	0.002671	0.002744	0.002824	0.002915	0.003027	0.003162	0.003326	0.00352	0.003746	0.004001	0.004277	NaN	NaN	NaN	NaN	NaN	NaN	NaN	NaN	NaN	NaN	NaN	NaN	NaN	NaN	NaN
228	2.711e-20	0.0004197	0.0008382	0.001222	0.001555	0.001838	0.002072	0.002258	0.002398	0.002495	0.002559	0.002606	0.002644	0.002674	0.002718	0.002786	0.002878	0.002996	0.003138	0.003305	0.003494	0.003701	0.00393	0.004168	NaN	NaN	NaN	NaN	NaN	NaN	NaN	NaN	NaN	NaN	NaN	NaN	NaN	NaN	NaN	NaN	NaN	NaN	NaN	NaN	NaN	NaN	NaN	NaN	NaN
229	6.776e-21	0.0001305	0.0002631	0.0004022	0.0005507	0.0007092	0.0008838	0.00107	0.001257	0.001444	0.001628	0.001803	0.001967	0.00212	0.002257	0.002376	0.002477	0.002562	0.002635	0.002701	0.002756	0.002804	0.00285	0.002893	0.002931	0.002967	0.003001	0.003032	0.003059	0.003079	0.003095	0.003111	0.003125	0.003136	0.003148	0.003161	0.003181	0.003207	0.00324	0.003281	0.00333	0.003384	NaN	NaN	NaN	NaN	NaN	NaN	NaN
230	-1.355e-20	0.000101	0.0002008	0.0002972	0.000389	0.0004779	0.0005528	0.0006109	0.0006604	0.0006986	0.0007286	0.0007573	0.0007863	0.0008171	0.0008479	0.0008775	0.0009017	0.0009215	0.0009366	0.0009439	0.0009501	0.0009525	0.0009474	0.0009324	0.0009066	0.0008708	0.0008271	0.0007819	0.0007403	0.0007084	0.0006885	0.0006741	0.0006672	0.0006654	0.0006714	0.0006846	0.0007057	0.0007317	0.0007576	0.0007792	0.0007937	0.0008013	0.0008057	0.0008057	0.0008069	0.000807	0.0008084	0.00081	0.0008128
231	3.388e-21	4.19e-05	8.385e-05	0.0001266	0.0001699	0.0002139	0.0002611	0.0003099	0.0003555	0.0003978	0.0004381	0.0004756	0.0005118	0.0005458	0.0005764	0.000603	0.0006255	0.000644	0.0006591	0.000673	0.0006866	0.0006981	0.0007089	0.0007166	0.0007217	0.0007244	0.0007253	0.0007246	0.0007209	0.0007162	0.0007103	0.0007016	0.0006921	0.0006796	0.0006675	0.0006553	0.0006444	0.0006345	0.0006249	0.0006177	0.0006127	0.0006103	0.0006118	0.0006164	0.0006253	0.0006351	0.0006466	0.0006588	0.0006712
232	4.066e-20	0.0002485	0.0005017	0.0007637	0.00104	0.001337	0.001666	0.002022	0.002383	0.002748	0.003109	0.003463	0.003804	0.00413	0.004439	0.004723	0.004978	NaN	NaN	NaN	NaN	NaN	NaN	NaN	NaN	NaN	NaN	NaN	NaN	NaN	NaN	NaN	NaN	NaN	NaN	NaN	NaN	NaN	NaN	NaN	NaN	NaN	NaN	NaN	NaN	NaN	NaN	NaN	NaN
233	6.776e-21	0.0001242	0.0002525	0.0003897	0.0005414	0.0007092	0.0009005	0.001113	0.001336	0.001569	0.001807	0.002047	0.002289	0.002527	0.002754	0.002965	0.003158	0.003332	0.003488	0.003632	0.00376	0.003877	0.003984	0.004077	0.004161	0.004238	0.004315	0.004391	0.004465	0.004532	NaN	NaN	NaN	NaN	NaN	NaN	NaN	NaN	NaN	NaN	NaN	NaN	NaN	NaN	NaN	NaN	NaN	NaN	NaN
234	-5.421e-20	0.0007224	0.001448	0.002168	0.002865	0.003526	0.004144	NaN	NaN	NaN	NaN	NaN	NaN	NaN	NaN	NaN	NaN	NaN	NaN	NaN	NaN	NaN	NaN	NaN	NaN	NaN	NaN	NaN	NaN	NaN	NaN	NaN	NaN	NaN	NaN	NaN	NaN	NaN	NaN	NaN	NaN	NaN	NaN	NaN	NaN	NaN	NaN	NaN	NaN
235	-2.118e-22	3.749e-06	2.01e-05	4.807e-05	8.445e-05	0.0001288	0.0001803	0.0002398	0.0003079	0.000385	0.0004688	0.0005571	0.0006447	0.0007234	0.0007958	0.0008647	0.0009305	0.0009957	0.001058	0.001114	0.001167	0.001217	0.001265	0.001309	0.001351	0.001388	0.00142	0.001444	0.001458	0.001466	0.00147	0.001467	0.001459	0.001445	0.001429	0.001409	0.001387	0.001366	0.001348	0.001336	0.001324	0.001309	0.001297	0.001287	0.00128	0.001275	0.001269	0.001264	0.001257
236	-1.355e-20	0.000193	0.0003914	0.000601	0.0008276	0.001073	0.00135	0.001654	0.001972	0.002306	0.002656	0.003018	0.003391	0.00377	0.004151	0.004528	0.0049	0.00526	NaN	NaN	NaN	NaN	NaN	NaN	NaN	NaN	NaN	NaN	NaN	NaN	NaN	NaN	NaN	NaN	NaN	NaN	NaN	NaN	NaN	NaN	NaN	NaN	NaN	NaN	NaN	NaN	NaN	NaN	NaN
237	-6.776e-21	5.561e-05	0.0001099	0.0001619	0.0002112	0.0002561	0.0002994	0.0003373	0.0003634	0.0003803	0.000388	0.0003869	0.0003799	0.0003671	0.0003502	0.000329	0.0003045	0.0002782	0.0002545	0.0002383	0.0002288	0.0002273	0.0002357	0.0002514	0.0002755	0.0003075	0.0003488	0.0004001	0.0004597	0.000525	0.0005919	0.0006573	0.0007179	0.0007694	0.0008124	0.0008443	0.0008643	0.0008699	0.000859	0.0008324	0.0007936	0.000748	0.0007003	0.0006538	0.0006125	0.0005774	0.0005508	0.0005334	0.0005267
238	3.388e-21	3.695e-05	7.28e-05	0.0001061	0.0001298	0.0001428	0.000145	0.0001364	0.0001175	9.025e-05	5.837e-05	2.266e-05	-1.334e-05	-4.967e-05	-8.352e-05	-0.0001114	-0.0001326	-0.0001459	-0.0001504	-0.0001465	-0.0001349	-0.0001158	-8.855e-05	-5.845e-05	-2.444e-05	1.077e-05	4.789e-05	8.741e-05	0.000127	0.0001647	0.0001998	0.0002314	0.0002602	0.0002842	0.0003085	0.0003312	0.0003536	0.0003736	0.0003889	0.0004018	0.0004144	0.0004273	0.0004416	0.000455	0.0004687	0.0004797	0.0004892	0.0004968	0.0005042
239	-2.711e-20	0.0002127	0.0004285	0.0006515	0.0008859	0.001136	0.001416	0.001721	0.002036	0.00236	0.002696	0.003043	0.003406	0.003783	0.00417	0.004565	0.004959	0.005344	NaN	NaN	NaN	NaN	NaN	NaN	NaN	NaN	NaN	NaN	NaN	NaN	NaN	NaN	NaN	NaN	NaN	NaN	NaN	NaN	NaN	NaN	NaN	NaN	NaN	NaN	NaN	NaN	NaN	NaN	NaN
240	-1.694e-21	2.332e-05	4.925e-05	7.457e-05	0.0001	0.0001277	0.0001582	0.0001921	0.0002278	0.0002606	0.0002906	0.0003183	0.0003447	0.000368	0.0003926	0.0004179	0.0004452	0.0004758	0.0005082	0.0005441	0.0005867	0.0006343	0.0006882	0.0007431	0.0008002	0.0008558	0.00091	0.000961	0.001007	0.001048	0.001084	0.001112	0.001133	0.001145	0.001154	0.001158	0.001159	0.001155	0.001149	0.00114	0.00113	0.001117	0.001105	0.001094	0.001086	0.001077	0.001069	0.001061	0.001056
241	-1.355e-20	9.772e-05	0.0001934	0.000283	0.0003662	0.0004419	0.0005149	0.0005798	0.0006263	0.0006587	0.0006768	0.0006791	0.0006716	0.0006556	0.000642	0.0006314	0.0006217	0.000615	0.0006173	0.0006357	0.0006665	0.0007107	0.0007719	0.0008395	0.0009135	0.0009863	0.001059	0.001138	0.001218	0.001298	0.001372	0.00144	0.0015	0.001548	0.001595	0.001638	0.001675	0.001703	0.001713	0.001709	0.001695	0.001673	0.001648	0.001619	0.00159	0.001554	0.001516	0.001479	0.001445
242	0	0.0001383	0.0002819	0.0004367	0.0006076	0.0007981	0.001016	0.00126	0.001519	0.001794	0.002078	0.002365	0.002652	0.002937	0.003217	0.00349	0.003753	0.004006	0.004247	0.004481	0.004705	0.00492	0.005128	NaN	NaN	NaN	NaN	NaN	NaN	NaN	NaN	NaN	NaN	NaN	NaN	NaN	NaN	NaN	NaN	NaN	NaN	NaN	NaN	NaN	NaN	NaN	NaN	NaN	NaN
243	-2.711e-20	8.599e-05	0.0001738	0.0002656	0.0003632	0.0004628	0.0005623	0.0006624	0.0007647	0.000872	0.000985	0.001103	0.001228	0.001357	0.001491	0.001631	0.001781	0.001946	0.002129	0.002336	0.00257	0.002832	0.003125	0.003449	0.003806	0.004193	0.004605	0.005031	NaN	NaN	NaN	NaN	NaN	NaN	NaN	NaN	NaN	NaN	NaN	NaN	NaN	NaN	NaN	NaN	NaN	NaN	NaN	NaN	NaN
244	2.711e-20	0.0002128	0.0004295	0.0006551	0.0008898	0.001121	0.001351	0.001583	0.001816	0.00206	0.002318	0.00259	0.00288	0.003187	0.00351	0.003849	0.004212	0.004597	0.004998	0.00541	0.005825	NaN	NaN	NaN	NaN	NaN	NaN	NaN	NaN	NaN	NaN	NaN	NaN	NaN	NaN	NaN	NaN	NaN	NaN	NaN	NaN	NaN	NaN	NaN	NaN	NaN	NaN	NaN	NaN
245	6.776e-20	0.0002571	0.0005185	0.0007891	0.001054	0.001313	0.001566	0.001813	0.002055	0.002294	0.002536	0.002783	0.003034	0.003287	0.003538	0.003796	0.004061	0.004337	0.004622	0.004914	0.005207	0.005496	NaN	NaN	NaN	NaN	NaN	NaN	NaN	NaN	NaN	NaN	NaN	NaN	NaN	NaN	NaN	NaN	NaN	NaN	NaN	NaN	NaN	NaN	NaN	NaN	NaN	NaN	NaN
246	1.355e-20	0.0002184	0.0004411	0.0006676	0.0008958	0.001127	0.001361	0.001597	0.001832	0.002064	0.002293	0.002519	0.002741	0.002959	0.003174	0.003393	0.00362	0.003861	0.004123	0.004415	0.004747	0.005121	0.005541	0.006005	0.006509	NaN	NaN	NaN	NaN	NaN	NaN	NaN	NaN	NaN	NaN	NaN	NaN	NaN	NaN	NaN	NaN	NaN	NaN	NaN	NaN	NaN	NaN	NaN	NaN
247	0	6.408e-05	0.0001269	0.0001858	0.0002402	0.0002891	0.0003356	0.0003756	0.0004025	0.0004205	0.0004296	0.0004294	0.0004242	0.0004146	0.0004076	0.0004039	0.0004021	0.0004041	0.0004146	0.000438	0.0004703	0.0005125	0.0005664	0.0006242	0.0006863	0.0007475	0.0008085	0.0008728	0.0009369	0.0009988	0.001055	0.001107	0.001152	0.001188	0.001223	0.001254	0.001281	0.001301	0.001309	0.001308	0.0013	0.001288	0.001274	0.001258	0.001241	0.001219	0.001196	0.001173	0.00115
248	0	0.0004707	0.0009463	0.001431	0.001899	0.002352	0.002788	NaN	NaN	NaN	NaN	NaN	NaN	NaN	NaN	NaN	NaN	NaN	NaN	NaN	NaN	NaN	NaN	NaN	NaN	NaN	NaN	NaN	NaN	NaN	NaN	NaN	NaN	NaN	NaN	NaN	NaN	NaN	NaN	NaN	NaN	NaN	NaN	NaN	NaN	NaN	NaN	NaN	NaN
249	6.776e-21	9.563e-05	0.0001919	0.0002906	0.0003929	0.0004995	0.000616	0.0007392	0.0008596	0.0009769	0.001091	0.001201	0.001307	0.00141	0.001506	0.001594	0.001675	0.001744	0.001806	0.001865	0.001919	0.001968	0.002012	0.002049	0.002078	0.002098	0.002111	0.002118	0.002119	0.002116	0.002109	0.002097	0.002082	0.002062	0.002041	0.002021	0.002002	0.001987	0.001975	0.00197	0.001975	0.001993	0.002028	0.002084	0.002166	0.002272	0.002406	0.002567	0.002754
250	-5.082e-21	2.578e-05	5.144e-05	7.793e-05	0.000106	0.0001354	0.0001681	0.0002036	0.0002401	0.0002786	0.0003193	0.0003621	0.0004091	0.0004612	0.000518	0.0005797	0.000649	0.0007269	0.000816	0.0009196	0.00104	0.00118	0.001341	0.001523	0.00173	0.001961	0.00222	0.002502	0.002804	0.003124	0.003457	0.003799	0.004148	0.004498	0.004846	0.00518	0.005497	0.005792	NaN	NaN	NaN	NaN	NaN	NaN	NaN	NaN	NaN	NaN	NaN
251	1.355e-20	0.0001665	0.0003348	0.0005072	0.0006764	0.000838	0.0009916	0.001137	0.001273	0.0014	0.001523	0.001638	0.001745	0.001842	0.001927	0.002002	0.002072	0.002135	0.002191	0.00224	0.002282	0.002317	0.002345	0.002366	0.002382	0.002397	0.002414	0.002439	0.002478	0.002536	0.002621	0.002736	0.002889	0.003083	0.003322	0.003604	0.00392	0.004261	NaN	NaN	NaN	NaN	NaN	NaN	NaN	NaN	NaN	NaN	NaN
252	2.711e-20	0.0004945	0.0009912	0.001457	0.001883	0.002275	0.002637	0.002965	0.003255	0.00351	0.003736	0.003954	0.004168	0.004376	0.004592	0.004817	0.005047	0.005281	0.00552	0.005766	NaN	NaN	NaN	NaN	NaN	NaN	NaN	NaN	NaN	NaN	NaN	NaN	NaN	NaN	NaN	NaN	NaN	NaN	NaN	NaN	NaN	NaN	NaN	NaN	NaN	NaN	NaN	NaN	NaN
253	1.355e-20	0.0001479	0.0002961	0.0004447	0.000594	0.0007313	0.0008512	0.0009532	0.00104	0.001117	0.001186	0.001243	0.001292	0.00133	0.001361	0.001385	0.001407	0.001432	0.001461	0.001494	0.00153	0.001569	0.001613	0.001656	0.0017	0.001742	0.001781	0.001824	0.00187	0.001922	0.001985	0.002063	0.002163	0.002288	0.002451	0.002656	0.00291	0.003216	0.003568	0.003959	0.004378	NaN	NaN	NaN	NaN	NaN	NaN	NaN	NaN
254	2.711e-20	0.000326	0.0006644	0.001025	0.001416	0.001845	0.002331	0.002865	0.003417	0.003982	0.004555	0.005128	NaN	NaN	NaN	NaN	NaN	NaN	NaN	NaN	NaN	NaN	NaN	NaN	NaN	NaN	NaN	NaN	NaN	NaN	NaN	NaN	NaN	NaN	NaN	NaN	NaN	NaN	NaN	NaN	NaN	NaN	NaN	NaN	NaN	NaN	NaN	NaN	NaN
255	0	0.0001623	0.0003269	0.0004961	0.0006733	0.0008523	0.001023	0.001186	0.001348	0.001514	0.001683	0.001853	0.002024	0.002192	0.002356	0.002509	0.00265	0.002781	0.002902	0.003011	0.003105	0.003187	0.003259	0.003318	0.00337	0.003418	0.003471	0.003537	0.003618	0.003717	0.003834	0.003967	0.004114	NaN	NaN	NaN	NaN	NaN	NaN	NaN	NaN	NaN	NaN	NaN	NaN	NaN	NaN	NaN	NaN
256	-5.421e-20	0.0002244	0.0004515	0.0006838	0.000906	0.001116	0.001315	0.001502	0.001674	0.001832	0.001981	0.002118	0.00224	0.002344	0.002427	0.002498	0.002557	0.002604	0.002641	0.002672	0.002701	0.002731	0.002772	0.002828	0.002906	0.003013	0.003153	0.00333	0.003545	0.003794	0.004071	0.00437	NaN	NaN	NaN	NaN	NaN	NaN	NaN	NaN	NaN	NaN	NaN	NaN	NaN	NaN	NaN	NaN	NaN
257	-2.711e-20	0.000336	0.0006747	0.001007	0.001324	0.001625	0.00191	0.002175	0.002419	0.002638	0.002836	0.003013	0.003167	0.003298	0.003411	0.003513	0.003606	0.003695	0.003786	0.003887	0.004002	0.004139	0.004307	0.004514	0.004758	0.005034	0.005344	0.005686	NaN	NaN	NaN	NaN	NaN	NaN	NaN	NaN	NaN	NaN	NaN	NaN	NaN	NaN	NaN	NaN	NaN	NaN	NaN	NaN	NaN
258	2.711e-20	0.0002285	0.0004598	0.000697	0.0009437	0.001202	0.001448	0.001679	0.001909	0.002138	0.002363	0.002579	0.002786	0.002982	0.003166	0.003334	0.003486	0.003635	0.003783	0.003931	0.004079	0.004229	0.004387	0.004551	0.004721	0.004897	0.005077	0.005258	NaN	NaN	NaN	NaN	NaN	NaN	NaN	NaN	NaN	NaN	NaN	NaN	NaN	NaN	NaN	NaN	NaN	NaN	NaN	NaN	NaN
259	1.355e-20	0.0001231	0.0002507	0.0003874	0.0005373	0.0007035	0.0008939	0.001106	0.001331	0.001569	0.001821	0.002086	0.002364	0.002654	0.002954	0.003263	0.00358	0.003906	0.004243	0.004593	0.004953	0.005316	0.005675	NaN	NaN	NaN	NaN	NaN	NaN	NaN	NaN	NaN	NaN	NaN	NaN	NaN	NaN	NaN	NaN	NaN	NaN	NaN	NaN	NaN	NaN	NaN	NaN	NaN	NaN
260	0	0.0005631	0.001129	0.00156	0.002124	0.002421	0.002716	0.003004	0.003349	0.003688	0.00402	0.004336	0.004748	0.005188	0.005454	0.005698	0.006331	NaN	NaN	NaN	NaN	NaN	NaN	NaN	NaN	NaN	NaN	NaN	NaN	NaN	NaN	NaN	NaN	NaN	NaN	NaN	NaN	NaN	NaN	NaN	NaN	NaN	NaN	NaN	NaN	NaN	NaN	NaN	NaN
261	2.711e-20	0.0001548	0.0003116	0.0004737	0.0006431	0.0008212	0.001002	0.00118	0.001358	0.001532	0.001703	0.001869	0.002027	0.002176	0.002313	0.002435	0.002542	0.002636	0.002723	0.002804	0.002877	0.002943	0.003002	0.003052	0.003096	0.003133	0.003165	0.003194	0.003218	0.00324	0.00326	0.00328	0.003303	0.00333	0.003365	0.003409	0.003464	0.00353	0.003605	0.003688	0.003777	NaN	NaN	NaN	NaN	NaN	NaN	NaN	NaN
262	1.355e-20	0.0001076	0.0002179	0.0003342	0.0004593	0.0005959	0.0007501	0.0009195	0.001095	0.001276	0.00146	0.001647	0.001836	0.002024	0.002208	0.002386	0.002556	0.002716	0.002868	0.003016	0.003161	0.003302	0.003441	0.003579	0.003718	0.003861	0.004011	0.004173	0.004347	0.004534	0.004731	0.004936	0.005143	NaN	NaN	NaN	NaN	NaN	NaN	NaN	NaN	NaN	NaN	NaN	NaN	NaN	NaN	NaN	NaN
263	-6.776e-21	0.0001306	0.0002652	0.0004079	0.0005571	0.0007148	0.0008817	0.001059	0.001246	0.001445	0.001658	0.001884	0.002122	0.002374	0.00264	0.002923	0.003225	0.003547	0.00389	0.004252	0.004632	0.005024	0.005422	0.005815	NaN	NaN	NaN	NaN	NaN	NaN	NaN	NaN	NaN	NaN	NaN	NaN	NaN	NaN	NaN	NaN	NaN	NaN	NaN	NaN	NaN	NaN	NaN	NaN	NaN
264	-2.711e-20	0.0001783	0.0003588	0.000544	0.0007365	0.0009381	0.001158	0.001389	0.001615	0.001835	0.002043	0.002239	0.002421	0.002588	0.002736	0.002868	0.002983	0.003086	0.003186	0.003294	0.003415	0.003554	0.003716	0.003902	0.004116	0.004359	0.004627	0.004913	NaN	NaN	NaN	NaN	NaN	NaN	NaN	NaN	NaN	NaN	NaN	NaN	NaN	NaN	NaN	NaN	NaN	NaN	NaN	NaN	NaN
265	0	0.0001271	0.0002576	0.0003943	0.0005398	0.0006958	0.000869	0.001056	0.001245	0.001433	0.001617	0.001794	0.001961	0.002115	0.002255	0.002379	0.002487	0.002579	0.002659	0.00273	0.002797	0.002857	0.002916	0.002972	0.003029	0.003085	0.003143	0.003204	0.003269	0.00334	0.003416	0.003499	0.00359	0.003689	0.003797	0.003911	0.00403	0.004147	NaN	NaN	NaN	NaN	NaN	NaN	NaN	NaN	NaN	NaN	NaN
266	-6.776e-21	6.977e-05	0.0001402	0.0002127	0.0002883	0.0003678	0.0004549	0.0005472	0.0006377	0.0007253	0.0008096	0.0008899	0.0009663	0.001038	0.001103	0.001159	0.001205	0.001242	0.00127	0.001294	0.001315	0.00133	0.001341	0.001346	0.001345	0.00134	0.00133	0.001318	0.001302	0.001283	0.001261	0.001235	0.001208	0.001179	0.001152	0.001125	0.0011	0.001077	0.001054	0.001035	0.00102	0.001009	0.001001	0.0009961	0.0009944	0.0009928	0.0009929	0.0009939	0.0009951
267	0	0.000364	0.0006984	0.001005	0.00153	0.001929	0.002411	0.003002	0.003622	0.004127	0.004647	0.005117	0.005556	0.00601	0.006403	0.006807	NaN	NaN	NaN	NaN	NaN	NaN	NaN	NaN	NaN	NaN	NaN	NaN	NaN	NaN	NaN	NaN	NaN	NaN	NaN	NaN	NaN	NaN	NaN	NaN	NaN	NaN	NaN	NaN	NaN	NaN	NaN	NaN	NaN
268	-4.066e-20	0.0001608	0.0003251	0.0004969	0.0006781	0.0008717	0.001069	0.001265	0.001466	0.001672	0.001881	0.002089	0.002295	0.002497	0.002693	0.002886	0.003073	0.003264	0.003464	0.003676	0.003901	0.00414	0.004399	0.004675	0.004969	0.005277	0.005591	NaN	NaN	NaN	NaN	NaN	NaN	NaN	NaN	NaN	NaN	NaN	NaN	NaN	NaN	NaN	NaN	NaN	NaN	NaN	NaN	NaN	NaN
269	0	0.0002358	0.0004504	0.00065	0.0009437	0.001114	0.001281	0.001479	0.001698	0.001956	0.002321	0.002719	0.003152	0.003593	0.003964	0.004272	0.004613	0.004996	0.005444	0.005995	NaN	NaN	NaN	NaN	NaN	NaN	NaN	NaN	NaN	NaN	NaN	NaN	NaN	NaN	NaN	NaN	NaN	NaN	NaN	NaN	NaN	NaN	NaN	NaN	NaN	NaN	NaN	NaN	NaN
270	-1.355e-20	0.000157	0.0003168	0.0004827	0.0006471	0.0008102	0.0009736	0.001137	0.0013	0.001461	0.001625	0.001791	0.00196	0.002132	0.002308	0.002497	0.002701	0.002925	0.003173	0.00345	0.00376	0.004104	0.004482	0.004889	0.005316	NaN	NaN	NaN	NaN	NaN	NaN	NaN	NaN	NaN	NaN	NaN	NaN	NaN	NaN	NaN	NaN	NaN	NaN	NaN	NaN	NaN	NaN	NaN	NaN
271	-4.235e-22	-5.333e-06	-1.106e-05	-1.636e-05	-2.156e-05	-2.706e-05	-3.194e-05	-3.627e-05	-4.052e-05	-4.33e-05	-4.341e-05	-4.081e-05	-3.508e-05	-2.597e-05	-1.439e-05	-6.798e-07	1.506e-05	3.239e-05	5.136e-05	7.24e-05	9.488e-05	0.0001171	0.0001384	0.000158	0.0001757	0.0001914	0.0002054	0.0002178	0.0002284	0.0002374	0.0002439	0.0002469	0.0002477	0.0002469	0.0002465	0.0002458	0.0002458	0.0002467	0.000248	0.0002508	0.0002546	0.000259	0.0002659	0.0002746	0.0002848	0.0002937	0.0003022	0.0003102	0.0003169
272	3.388e-21	2.473e-05	4.894e-05	7.283e-05	9.626e-05	0.0001186	0.0001347	0.0001443	0.00015	0.000153	0.0001538	0.0001522	0.0001504	0.000148	0.0001445	0.00014	0.0001353	0.0001337	0.0001359	0.0001425	0.0001529	0.0001664	0.0001839	0.0002023	0.0002224	0.0002442	0.0002676	0.0002917	0.0003149	0.0003365	0.000355	0.0003696	0.0003812	0.0003889	0.000396	0.0004008	0.0004042	0.0004053	0.000405	0.000404	0.0004033	0.0004031	0.0004047	0.0004071	0.0004113	0.0004134	0.0004149	0.0004152	0.0004149
273	-2.033e-20	0.0001212	0.0002455	0.0003773	0.000513	0.0006518	0.0007955	0.0009461	0.001106	0.001279	0.00147	0.001678	0.001908	0.002159	0.002432	0.002731	0.003057	0.003412	0.003795	0.004201	0.004628	0.00507	0.005517	0.005956	NaN	NaN	NaN	NaN	NaN	NaN	NaN	NaN	NaN	NaN	NaN	NaN	NaN	NaN	NaN	NaN	NaN	NaN	NaN	NaN	NaN	NaN	NaN	NaN	NaN
274	0	0.0001727	0.0003484	0.0005308	0.0007222	0.0009251	0.001149	0.001389	0.001627	0.001861	0.002091	0.002315	0.002531	0.002741	0.002943	0.003139	0.00333	0.003519	0.003712	0.003922	0.004151	0.004399	0.004665	0.004942	0.005225	NaN	NaN	NaN	NaN	NaN	NaN	NaN	NaN	NaN	NaN	NaN	NaN	NaN	NaN	NaN	NaN	NaN	NaN	NaN	NaN	NaN	NaN	NaN	NaN
275	2.711e-19	0.0008997	0.001805	0.00272	0.003647	0.004585	NaN	NaN	NaN	NaN	NaN	NaN	NaN	NaN	NaN	NaN	NaN	NaN	NaN	NaN	NaN	NaN	NaN	NaN	NaN	NaN	NaN	NaN	NaN	NaN	NaN	NaN	NaN	NaN	NaN	NaN	NaN	NaN	NaN	NaN	NaN	NaN	NaN	NaN	NaN	NaN	NaN	NaN	NaN
276	2.033e-20	0.0001299	0.0002628	0.0004014	0.0005478	0.0007037	0.0008767	0.001062	0.001247	0.001428	0.001603	0.001767	0.001919	0.002053	0.002168	0.002262	0.002333	0.002379	0.002404	0.002415	0.002412	0.002395	0.002367	0.002329	0.002281	0.002227	0.002167	0.002104	0.00204	0.001975	0.00191	0.001846	0.001783	0.001721	0.001662	0.001609	0.00156	0.001518	0.001478	0.00144	0.001407	0.00138	0.00136	0.001349	0.001353	0.00137	0.001402	0.00145	0.001514
277	0	0.0001944	0.0003923	0.0005978	0.0008135	0.001042	0.001294	0.001564	0.001834	0.002104	0.002374	0.002643	0.002913	0.003184	0.003457	0.003733	0.004016	0.004304	0.004607	0.004929	0.005266	NaN	NaN	NaN	NaN	NaN	NaN	NaN	NaN	NaN	NaN	NaN	NaN	NaN	NaN	NaN	NaN	NaN	NaN	NaN	NaN	NaN	NaN	NaN	NaN	NaN	NaN	NaN	NaN
278	6.776e-21	9.12e-05	0.0001829	0.0002764	0.0003731	0.0004735	0.000578	0.0006798	0.0007778	0.0008729	0.0009641	0.001053	0.001139	0.001223	0.001302	0.001374	0.001439	0.001497	0.001554	0.001613	0.001672	0.001734	0.001801	0.001874	0.001961	0.002067	0.0022	0.002368	0.002574	0.002823	0.003119	0.003463	0.003854	0.004285	0.004741	NaN	NaN	NaN	NaN	NaN	NaN	NaN	NaN	NaN	NaN	NaN	NaN	NaN	NaN
279	1.084e-19	0.001187	0.002378	0.003575	0.004734	0.0058	NaN	NaN	NaN	NaN	NaN	NaN	NaN	NaN	NaN	NaN	NaN	NaN	NaN	NaN	NaN	NaN	NaN	NaN	NaN	NaN	NaN	NaN	NaN	NaN	NaN	NaN	NaN	NaN	NaN	NaN	NaN	NaN	NaN	NaN	NaN	NaN	NaN	NaN	NaN	NaN	NaN	NaN	NaN
280	1.355e-20	0.0001774	0.0003564	0.0005394	0.000727	0.0009204	0.001124	0.001326	0.001518	0.001699	0.001867	0.002022	0.002161	0.002283	0.002383	0.00246	0.002513	0.002542	0.002556	0.00256	0.002555	0.002539	0.002511	0.002472	0.002424	0.002371	0.002313	0.002252	0.00219	0.002126	0.00206	0.001994	0.001931	0.001873	0.001818	0.001767	0.001721	0.001681	0.001646	0.00162	0.001607	0.001611	0.001634	0.001676	0.001743	0.001834	0.001953	0.002097	0.002265
281	-1.355e-20	0.0001327	0.0002674	0.0004081	0.0005568	0.0007069	0.0008561	0.001004	0.001152	0.0013	0.001449	0.001592	0.001729	0.001858	0.001975	0.002077	0.002166	0.002246	0.002314	0.002371	0.002418	0.002453	0.002481	0.002499	0.002509	0.002511	0.002509	0.002503	0.002491	0.002477	0.002463	0.002449	0.002441	0.002439	0.002453	0.002482	0.002533	0.002608	0.00271	0.002845	0.00301	0.003204	0.00342	0.003653	NaN	NaN	NaN	NaN	NaN
282	2.711e-20	0.0001975	0.0003982	0.0006065	0.0008253	0.001049	0.00127	0.001489	0.001705	0.001924	0.002145	0.002369	0.002599	0.002837	0.003084	0.003344	0.003623	0.003931	0.004271	0.004647	0.005053	0.005477	NaN	NaN	NaN	NaN	NaN	NaN	NaN	NaN	NaN	NaN	NaN	NaN	NaN	NaN	NaN	NaN	NaN	NaN	NaN	NaN	NaN	NaN	NaN	NaN	NaN	NaN	NaN
283	2.033e-20	0.0001066	0.0002153	0.0003288	0.0004487	0.0005752	0.0007076	0.0008397	0.0009702	0.001099	0.001223	0.00134	0.001447	0.001542	0.00162	0.001682	0.001727	0.001756	0.001773	0.001779	0.001775	0.001762	0.001741	0.001713	0.001681	0.001648	0.001615	0.001581	0.001547	0.001516	0.001485	0.001457	0.001432	0.001409	0.001391	0.001373	0.001355	0.001337	0.00132	0.001303	0.001287	0.001273	0.00126	0.001246	0.001232	0.001214	0.001198	0.001185	0.001174
284	0	4.284e-05	9.286e-05	0.0001522	0.0002197	0.0002973	0.0003897	0.0004973	0.0006143	0.0007391	0.0008722	0.001011	0.001152	0.001291	0.001425	0.001555	0.001679	0.001795	0.001903	0.002005	0.002101	0.002189	0.002272	0.002349	0.002419	0.002484	0.002543	0.002597	0.002647	0.002693	0.002734	0.002774	0.002816	0.00286	0.002914	0.002982	0.003065	0.00317	0.003299	0.003455	0.003642	0.003859	0.004102	0.004365	0.004641	NaN	NaN	NaN	NaN
285	-5.421e-20	0.0002962	0.0006021	0.0009278	0.001283	0.001661	0.00206	0.002483	0.002932	0.003411	0.003916	0.004437	0.004968	0.005494	NaN	NaN	NaN	NaN	NaN	NaN	NaN	NaN	NaN	NaN	NaN	NaN	NaN	NaN	NaN	NaN	NaN	NaN	NaN	NaN	NaN	NaN	NaN	NaN	NaN	NaN	NaN	NaN	NaN	NaN	NaN	NaN	NaN	NaN	NaN
286	-2.033e-20	0.0001234	0.0002482	0.0003766	0.00051	0.0006492	0.0008008	0.0009606	0.001115	0.001264	0.001405	0.001535	0.001654	0.001759	0.00185	0.001925	0.001984	0.002027	0.002058	0.002084	0.002105	0.002124	0.002141	0.002155	0.002167	0.002179	0.002191	0.002202	0.002213	0.002222	0.002227	0.00223	0.002231	0.002228	0.002224	0.002218	0.002209	0.002198	0.002183	0.002167	0.002152	0.002142	0.002138	0.00214	0.002154	0.002178	0.002217	0.002274	0.002352
287	-6.776e-21	0.0001353	0.0002725	0.0004146	0.0005634	0.0007203	0.0008925	0.001076	0.001256	0.001432	0.001602	0.001762	0.00191	0.002045	0.002164	0.002266	0.002349	0.002412	0.002459	0.002497	0.002526	0.002546	0.002563	0.00258	0.002601	0.002634	0.002685	0.00276	0.002864	0.003003	0.003184	0.003408	0.003679	0.003989	0.004332	NaN	NaN	NaN	NaN	NaN	NaN	NaN	NaN	NaN	NaN	NaN	NaN	NaN	NaN
288	0	7.211e-05	0.0001449	0.0002198	0.000297	0.0003774	0.0004569	0.0005333	0.0006075	0.0006776	0.0007431	0.0008024	0.0008554	0.0009018	0.0009407	0.0009726	0.0009981	0.00102	0.001041	0.001062	0.001085	0.001109	0.001136	0.001166	0.001197	0.00123	0.001263	0.001297	0.001331	0.001363	0.001394	0.001422	0.001447	0.001467	0.001483	0.001497	0.001509	0.001519	0.001525	0.001528	0.00153	0.001529	0.001528	0.001527	0.001528	0.001528	0.001528	0.001529	0.001529
289	4.066e-20	0.000179	0.0003593	0.0005427	0.0007302	0.0009099	0.00107	0.001212	0.00134	0.001462	0.001577	0.00168	0.001774	0.001854	0.001919	0.00197	0.002011	0.002045	0.002072	0.002092	0.002103	0.002105	0.002101	0.002087	0.002066	0.002038	0.002002	0.00196	0.001914	0.001865	0.001811	0.001755	0.001696	0.001635	0.001576	0.001517	0.001461	0.001408	0.001358	0.001311	0.001268	0.001232	0.001205	0.001187	0.001183	0.00119	0.001212	0.001253	0.001311
290	1.355e-20	0.0001394	0.000282	0.0004305	0.000587	0.0007529	0.0009312	0.001114	0.001296	0.001473	0.001644	0.001805	0.001953	0.002083	0.002192	0.002277	0.002339	0.002376	0.002395	0.002398	0.002388	0.002366	0.002333	0.002291	0.002245	0.002196	0.002147	0.002098	0.00205	0.002002	0.001955	0.001909	0.001862	0.001814	0.001767	0.001717	0.001665	0.001611	0.001559	0.001512	0.001474	0.001452	0.001446	0.00146	0.001501	0.001566	0.001661	0.001785	0.001933
291	-2.711e-20	8.617e-05	0.0001723	0.0002591	0.0003474	0.0004371	0.0005326	0.0006302	0.0007213	0.0008058	0.0008827	0.0009518	0.001014	0.001068	0.001112	0.001144	0.001165	0.001174	0.001175	0.00117	0.001159	0.001144	0.001125	0.001102	0.001075	0.001046	0.001016	0.0009863	0.0009566	0.000927	0.0008989	0.0008736	0.0008499	0.0008264	0.0008039	0.0007814	0.0007601	0.0007396	0.0007193	0.0006998	0.0006842	0.0006736	0.0006692	0.0006735	0.000691	0.0007238	0.0007772	0.0008542	0.0009594
292	-5.082e-21	3.166e-05	6.447e-05	9.967e-05	0.0001383	0.0001807	0.0002293	0.0002835	0.0003397	0.0003973	0.0004561	0.0005146	0.0005708	0.0006244	0.0006744	0.0007186	0.0007567	0.0007872	0.0008102	0.000828	0.0008415	0.000851	0.000857	0.0008604	0.0008614	0.0008591	0.0008559	0.0008522	0.0008482	0.0008441	0.0008389	0.000831	0.0008203	0.0008073	0.0007933	0.0007776	0.0007622	0.0007459	0.0007275	0.0007085	0.0006894	0.0006712	0.000655	0.0006408	0.0006283	0.0006144	0.0006009	0.0005871	0.0005729
293	4.066e-20	0.0001231	0.0002488	0.0003815	0.0005229	0.0006706	0.0008244	0.0009831	0.001144	0.001306	0.001467	0.001621	0.001766	0.001898	0.002014	0.002112	0.002192	0.002255	0.002303	0.002336	0.002355	0.002361	0.002358	0.002348	0.00233	0.002306	0.002278	0.002246	0.002211	0.002173	0.002132	0.002087	0.002041	0.001992	0.001941	0.001891	0.001843	0.0018	0.001764	0.001739	0.001731	0.001743	0.001781	0.001845	0.001944	0.002076	0.002243	0.002442	0.002671
294	-6.776e-21	0.0001019	0.0002033	0.0003058	0.0004095	0.0005144	0.0006229	0.000728	0.0008255	0.000915	0.0009962	0.001068	0.001131	0.001186	0.001231	0.001267	0.001291	0.001305	0.001315	0.001323	0.001328	0.001331	0.001333	0.001333	0.001331	0.001327	0.00132	0.001312	0.001305	0.001297	0.001289	0.001283	0.001278	0.001275	0.001274	0.001277	0.001288	0.001309	0.001342	0.00139	0.001459	0.001555	0.001682	0.001843	0.002046	0.00229	0.002577	0.002903	0.003265
295	0	0.0002677	0.0005383	0.0008166	0.001105	0.0014	0.001681	0.001948	0.002206	0.002454	0.002689	0.002905	0.003098	0.003265	0.003403	0.003509	0.003587	0.003651	0.003701	0.003742	0.003779	0.003813	0.003854	0.003904	0.003966	0.004043	0.004136	0.004242	0.004357	NaN	NaN	NaN	NaN	NaN	NaN	NaN	NaN	NaN	NaN	NaN	NaN	NaN	NaN	NaN	NaN	NaN	NaN	NaN	NaN
296	6.776e-21	0.0001216	0.0002443	0.0003692	0.0004978	0.0006306	0.0007742	0.0009237	0.001067	0.001202	0.001327	0.001439	0.00154	0.001626	0.001697	0.001752	0.00179	0.00181	0.001818	0.001822	0.001823	0.001827	0.00184	0.001865	0.001909	0.001978	0.002082	0.002226	0.002417	0.002662	0.00296	0.003311	0.003712	0.004151	NaN	NaN	NaN	NaN	NaN	NaN	NaN	NaN	NaN	NaN	NaN	NaN	NaN	NaN	NaN
297	2.711e-20	0.0002281	0.0004606	0.0007046	0.0009655	0.001249	0.001568	0.001919	0.002283	0.002659	0.003045	0.003437	0.003834	0.004234	0.004627	0.005007	0.005369	NaN	NaN	NaN	NaN	NaN	NaN	NaN	NaN	NaN	NaN	NaN	NaN	NaN	NaN	NaN	NaN	NaN	NaN	NaN	NaN	NaN	NaN	NaN	NaN	NaN	NaN	NaN	NaN	NaN	NaN	NaN	NaN
298	0	0.0001263	0.0002549	0.0003884	0.0005289	0.0006777	0.0008419	0.001018	0.001193	0.001366	0.001535	0.001698	0.001854	0.002001	0.002134	0.00225	0.00235	0.002432	0.002497	0.002551	0.002596	0.002629	0.002653	0.002666	0.002671	0.00267	0.002664	0.002654	0.002641	0.002627	0.00261	0.002592	0.002576	0.002561	0.002552	0.002547	0.002548	0.002557	0.002576	0.002607	0.002654	0.002718	0.0028	0.0029	0.003017	0.003146	0.003283	NaN	NaN
299	-2.711e-20	0.0002876	0.0005798	0.0008842	0.001207	0.001552	0.001939	0.002358	0.002786	0.003221	0.003661	0.0041	0.004534	0.00496	0.005366	0.005746	NaN	NaN	NaN	NaN	NaN	NaN	NaN	NaN	NaN	NaN	NaN	NaN	NaN	NaN	NaN	NaN	NaN	NaN	NaN	NaN	NaN	NaN	NaN	NaN	NaN	NaN	NaN	NaN	NaN	NaN	NaN	NaN	NaN
300	1.626e-19	0.0008435	0.001699	0.002574	0.003472	0.004397	NaN	NaN	NaN	NaN	NaN	NaN	NaN	NaN	NaN	NaN	NaN	NaN	NaN	NaN	NaN	NaN	NaN	NaN	NaN	NaN	NaN	NaN	NaN	NaN	NaN	NaN	NaN	NaN	NaN	NaN	NaN	NaN	NaN	NaN	NaN	NaN	NaN	NaN	NaN	NaN	NaN	NaN	NaN
301	-1.355e-20	0.0001089	0.0002219	0.000344	0.0004788	0.00063	0.0007937	0.0009708	0.001163	0.00137	0.001587	0.001813	0.002045	0.002285	0.002531	0.002785	0.003047	0.003322	0.003611	0.003915	0.004235	0.004572	0.004923	0.005282	0.005641	NaN	NaN	NaN	NaN	NaN	NaN	NaN	NaN	NaN	NaN	NaN	NaN	NaN	NaN	NaN	NaN	NaN	NaN	NaN	NaN	NaN	NaN	NaN	NaN
302	0	0.0001951	0.0003943	0.0006023	0.0008236	0.001063	0.001334	0.001635	0.001954	0.002294	0.002658	0.003048	0.003464	0.003909	0.00438	0.004875	0.005386	0.005902	NaN	NaN	NaN	NaN	NaN	NaN	NaN	NaN	NaN	NaN	NaN	NaN	NaN	NaN	NaN	NaN	NaN	NaN	NaN	NaN	NaN	NaN	NaN	NaN	NaN	NaN	NaN	NaN	NaN	NaN	NaN
303	-5.082e-21	2.913e-05	5.828e-05	8.923e-05	0.0001221	0.0001569	0.0001955	0.0002376	0.0002807	0.0003253	0.0003704	0.0004153	0.0004606	0.0005067	0.0005512	0.000595	0.000638	0.0006793	0.0007182	0.0007562	0.0007936	0.0008314	0.0008684	0.0009029	0.0009339	0.0009626	0.000988	0.00101	0.001027	0.001041	0.001049	0.001051	0.001045	0.001034	0.00102	0.001003	0.000985	0.0009656	0.0009455	0.0009272	0.0009115	0.0009005	0.0008942	0.0008967	0.0009081	0.0009279	0.0009599	0.001006	0.001069
304	2.711e-20	0.000239	0.0004823	0.0007333	0.0009836	0.001234	0.001488	0.00175	0.002023	0.002311	0.00262	0.002954	0.003313	0.003698	0.004109	0.004554	0.005029	0.005527	0.006034	0.006532	NaN	NaN	NaN	NaN	NaN	NaN	NaN	NaN	NaN	NaN	NaN	NaN	NaN	NaN	NaN	NaN	NaN	NaN	NaN	NaN	NaN	NaN	NaN	NaN	NaN	NaN	NaN	NaN	NaN
305	-1.355e-20	0.0001154	0.0002339	0.0003591	0.0004933	0.0006388	0.0008022	0.0009803	0.001163	0.001349	0.001535	0.001717	0.001895	0.002063	0.002221	0.002366	0.002497	0.002612	0.002713	0.002806	0.002888	0.002961	0.003026	0.00308	0.003126	0.003163	0.003192	0.00321	0.003219	0.003217	0.003205	0.003186	0.003161	0.003133	0.003107	0.003085	0.003071	0.003068	0.003082	0.003116	0.003172	0.003252	0.003351	0.003467	NaN	NaN	NaN	NaN	NaN
306	6.776e-21	9.401e-05	0.0001918	0.0002984	0.0004175	0.0005521	0.0007087	0.0008871	0.001079	0.001284	0.001501	0.001724	0.001952	0.002181	0.002407	0.002626	0.002838	0.003041	0.003235	0.003427	0.003618	0.00381	0.004009	0.004217	0.004439	0.004676	0.004928	0.005189	0.005454	NaN	NaN	NaN	NaN	NaN	NaN	NaN	NaN	NaN	NaN	NaN	NaN	NaN	NaN	NaN	NaN	NaN	NaN	NaN	NaN
307	2.711e-20	0.0002624	0.0005283	0.0007878	0.001038	0.00128	0.001516	0.00175	0.001982	0.002216	0.002457	0.002714	0.002988	0.003281	0.0036	0.003949	0.004331	0.004743	0.005179	0.005629	0.00608	NaN	NaN	NaN	NaN	NaN	NaN	NaN	NaN	NaN	NaN	NaN	NaN	NaN	NaN	NaN	NaN	NaN	NaN	NaN	NaN	NaN	NaN	NaN	NaN	NaN	NaN	NaN	NaN
308	4.066e-20	0.0001813	0.0003675	0.000564	0.0007756	0.001006	0.001265	0.001549	0.001842	0.002142	0.002445	0.00275	0.003054	0.003355	0.003651	0.003941	0.004226	0.004505	0.004783	0.005066	0.005354	0.005642	0.005927	NaN	NaN	NaN	NaN	NaN	NaN	NaN	NaN	NaN	NaN	NaN	NaN	NaN	NaN	NaN	NaN	NaN	NaN	NaN	NaN	NaN	NaN	NaN	NaN	NaN	NaN
309	-6.776e-21	0.0001025	0.0002067	0.0003152	0.000429	0.0005487	0.000673	0.0007971	0.0009196	0.001039	0.001155	0.001265	0.001367	0.00146	0.00154	0.001606	0.001659	0.0017	0.001732	0.001758	0.001778	0.00179	0.001797	0.001798	0.001796	0.001791	0.001785	0.001777	0.001767	0.001755	0.00174	0.001724	0.001708	0.001692	0.001676	0.00166	0.001643	0.001626	0.001608	0.001591	0.001577	0.001565	0.001557	0.001551	0.00155	0.001554	0.001568	0.001594	0.001635
310	-5.421e-20	0.0009478	0.001887	0.002809	0.003712	0.004591	0.005483	0.00634	0.007053	0.007597	0.007948	0.008099	0.008053	0.00782	0.007416	0.006862	0.006182	0.005399	0.004572	0.003773	0.003034	0.002376	0.001813	0.001347	0.0009782	0.0006989	0.0004992	0.000367	0.0002897	0.0002575	0.0002565	0.0002734	0.0003003	0.0003316	0.0003648	0.0003945	0.0004199	0.0004402	0.0004556	0.0004677	0.0004762	0.0004814	0.0004838	0.0004831	0.000479	0.0004701	0.00046	0.0004495	0.0004386
311	0	0.0001238	0.0002523	0.0003925	0.0005476	0.0007219	0.0009256	0.001161	0.001413	0.001678	0.001956	0.002242	0.002537	0.002841	0.00315	0.003467	0.003792	0.004126	0.004467	0.00482	0.00518	0.00554	NaN	NaN	NaN	NaN	NaN	NaN	NaN	NaN	NaN	NaN	NaN	NaN	NaN	NaN	NaN	NaN	NaN	NaN	NaN	NaN	NaN	NaN	NaN	NaN	NaN	NaN	NaN
312	-4.066e-20	0.0002253	0.0004557	0.000696	0.0009509	0.001224	0.001527	0.001853	0.002183	0.002514	0.00284	0.003158	0.003465	0.003757	0.004029	0.00428	0.004509	0.004714	0.004902	0.005082	0.005254	0.00542	0.00558	0.005731	0.005871	NaN	NaN	NaN	NaN	NaN	NaN	NaN	NaN	NaN	NaN	NaN	NaN	NaN	NaN	NaN	NaN	NaN	NaN	NaN	NaN	NaN	NaN	NaN	NaN
313	1.355e-20	0.0002556	0.0005125	0.0007748	0.001046	0.001311	0.001557	0.001782	0.001995	0.0022	0.002391	0.002565	0.002721	0.002857	0.002965	0.003041	0.003096	0.003135	0.003158	0.003162	0.003149	0.003127	0.003099	0.003067	0.003034	0.003005	0.002984	0.00297	0.002962	0.002958	NaN	NaN	NaN	NaN	NaN	NaN	NaN	NaN	NaN	NaN	NaN	NaN	NaN	NaN	NaN	NaN	NaN	NaN	NaN
314	0	0.000179	0.0003607	0.0005487	0.0007459	0.000954	0.001182	0.001424	0.001662	0.001894	0.002118	0.002333	0.002538	0.002736	0.002929	0.00312	0.003315	0.003518	0.003742	0.003998	0.00429	0.004616	0.004972	0.00535	NaN	NaN	NaN	NaN	NaN	NaN	NaN	NaN	NaN	NaN	NaN	NaN	NaN	NaN	NaN	NaN	NaN	NaN	NaN	NaN	NaN	NaN	NaN	NaN	NaN
315	0	9.321e-05	0.000187	0.000283	0.0003819	0.0004844	0.0005957	0.0007127	0.000827	0.0009387	0.001048	0.001155	0.001261	0.001366	0.00147	0.001574	0.00168	0.001787	0.001899	0.002021	0.002153	0.002292	0.00244	0.002592	0.002748	0.002904	0.003058	0.003209	0.003353	0.003492	0.003623	0.003747	0.003864	0.003975	0.004084	0.00419	0.004297	0.004404	0.00451	0.004615	NaN	NaN	NaN	NaN	NaN	NaN	NaN	NaN	NaN
316	1.355e-20	0.0001704	0.000344	0.0005285	0.0007273	0.0009431	0.001169	0.001405	0.00165	0.001905	0.002169	0.002438	0.002714	0.002998	0.003286	0.003581	0.003886	0.004208	0.004548	0.004909	0.005285	0.005669	NaN	NaN	NaN	NaN	NaN	NaN	NaN	NaN	NaN	NaN	NaN	NaN	NaN	NaN	NaN	NaN	NaN	NaN	NaN	NaN	NaN	NaN	NaN	NaN	NaN	NaN	NaN
317	-1.355e-20	0.0001449	0.0002915	0.0004397	0.0005827	0.0007211	0.0008562	0.0009884	0.001116	0.00124	0.001362	0.001483	0.001604	0.001722	0.001837	0.001951	0.002065	0.002178	0.00229	0.0024	0.002509	0.002616	0.002724	0.00283	0.002937	0.003049	0.003168	0.003295	0.003431	0.003579	0.003739	0.003914	0.004103	0.004306	0.004519	0.004734	NaN	NaN	NaN	NaN	NaN	NaN	NaN	NaN	NaN	NaN	NaN	NaN	NaN
318	-1.355e-20	0.000186	0.0003768	0.0005772	0.0007916	0.001023	0.001283	0.001567	0.00186	0.00216	0.002466	0.002775	0.003087	0.0034	0.003713	0.004027	0.00434	0.004653	0.004967	0.005286	0.005604	NaN	NaN	NaN	NaN	NaN	NaN	NaN	NaN	NaN	NaN	NaN	NaN	NaN	NaN	NaN	NaN	NaN	NaN	NaN	NaN	NaN	NaN	NaN	NaN	NaN	NaN	NaN	NaN
319	1.355e-20	0.0001027	0.0002086	0.0003216	0.0004451	0.0005812	0.0007358	0.0009072	0.001086	0.00127	0.001459	0.001648	0.001834	0.002016	0.002189	0.00235	0.002496	0.002627	0.002743	0.002849	0.002943	0.003024	0.003094	0.003156	0.003208	0.003253	0.003291	0.003324	0.00335	0.003371	0.003388	0.003404	0.003423	0.003445	0.003473	0.003508	0.003555	0.003614	0.00369	0.003785	0.003897	0.004026	0.004165	NaN	NaN	NaN	NaN	NaN	NaN
320	-1.355e-20	0.0001037	0.0002104	0.000322	0.0004402	0.0005662	0.0006994	0.0008361	0.0009743	0.001112	0.001247	0.001378	0.0015	0.001613	0.001714	0.001803	0.001881	0.001948	0.002006	0.002059	0.002106	0.00215	0.00219	0.002227	0.002265	0.002303	0.002346	0.002395	0.002453	0.002525	0.002614	0.002723	0.002856	0.003018	0.003213	0.00344	0.003698	0.003979	0.004274	NaN	NaN	NaN	NaN	NaN	NaN	NaN	NaN	NaN	NaN
321	2.541e-21	1.296e-05	2.505e-05	3.801e-05	5.273e-05	6.862e-05	8.552e-05	0.0001031	0.000122	0.0001431	0.0001665	0.0001907	0.0002181	0.0002497	0.0002834	0.0003174	0.0003536	0.0003937	0.000438	0.0004828	0.000528	0.0005737	0.0006209	0.0006659	0.0007074	0.0007459	0.0007832	0.0008164	0.0008431	0.000863	0.0008815	0.0008963	0.0009065	0.0009124	0.0009191	0.0009266	0.0009351	0.0009439	0.0009555	0.0009712	0.0009923	0.001014	0.001039	0.00107	0.001105	0.001139	0.001173	0.001211	0.00125
322	6.776e-21	7.932e-05	0.0001571	0.0002341	0.0003083	0.0003798	0.0004542	0.0005289	0.0005907	0.000639	0.0006773	0.0007045	0.0007216	0.0007311	0.000733	0.0007276	0.0007153	0.0006964	0.0006727	0.0006547	0.0006433	0.0006358	0.0006336	0.0006335	0.0006354	0.0006394	0.0006463	0.0006557	0.0006671	0.0006817	0.0006952	0.0007063	0.0007155	0.0007195	0.0007241	0.000726	0.0007231	0.0007153	0.0007024	0.0006846	0.0006607	0.000632	0.0006015	0.0005704	0.0005438	0.0005165	0.0004927	0.0004761	0.0004651
323	0	0.0003432	0.0006918	0.001055	0.001439	0.001849	0.002257	0.002663	0.003074	0.003484	NaN	NaN	NaN	NaN	NaN	NaN	NaN	NaN	NaN	NaN	NaN	NaN	NaN	NaN	NaN	NaN	NaN	NaN	NaN	NaN	NaN	NaN	NaN	NaN	NaN	NaN	NaN	NaN	NaN	NaN	NaN	NaN	NaN	NaN	NaN	NaN	NaN	NaN	NaN
324	1.355e-20	0.0001855	0.0003768	0.0005796	0.0007986	0.001038	0.001308	0.001605	0.001911	0.002225	0.002541	0.002854	0.00316	0.003453	0.00373	0.003989	0.004227	0.00444	0.004633	0.004816	0.004988	0.005152	0.005309	0.005456	0.005594	NaN	NaN	NaN	NaN	NaN	NaN	NaN	NaN	NaN	NaN	NaN	NaN	NaN	NaN	NaN	NaN	NaN	NaN	NaN	NaN	NaN	NaN	NaN	NaN
325	0	0.0001393	0.000281	0.0004297	0.0005878	0.0007574	0.000946	0.001151	0.001358	0.001567	0.001775	0.001977	0.002173	0.002362	0.002536	0.002696	0.002838	0.002964	0.003072	0.003171	0.003262	0.003346	0.003428	0.003506	0.003584	0.003668	0.00376	0.003863	0.003978	0.004107	0.004248	0.004396	NaN	NaN	NaN	NaN	NaN	NaN	NaN	NaN	NaN	NaN	NaN	NaN	NaN	NaN	NaN	NaN	NaN
326	0	-4.912e-05	-8.089e-05	-9.556e-05	-9.638e-05	-8.397e-05	-5.794e-05	-1.967e-05	3.033e-05	9.21e-05	0.0001679	0.0002584	0.0003574	0.0004496	0.0005329	0.0006089	0.0006766	0.0007357	0.0007864	0.0008283	0.0008633	0.0008903	0.0009099	0.0009193	0.0009259	0.000931	0.0009347	0.0009374	0.0009388	0.0009393	0.0009391	0.0009376	0.0009338	0.0009258	0.0009185	0.0009066	0.0008896	0.0008675	0.0008414	0.0008125	0.0007827	0.000752	0.0007193	0.0006881	0.000662	0.0006368	0.0006181	0.0006071	0.0006035
327	-1.355e-20	0.000155	0.0003165	0.0004924	0.0006859	0.0009008	0.001147	0.001421	0.00171	0.00201	0.002326	0.002649	0.002973	0.00329	NaN	NaN	NaN	NaN	NaN	NaN	NaN	NaN	NaN	NaN	NaN	NaN	NaN	NaN	NaN	NaN	NaN	NaN	NaN	NaN	NaN	NaN	NaN	NaN	NaN	NaN	NaN	NaN	NaN	NaN	NaN	NaN	NaN	NaN	NaN
328	3.388e-21	3.287e-05	6.417e-05	9.63e-05	0.0001288	0.0001618	0.0001967	0.0002335	0.0002683	0.0003013	0.000333	0.0003587	0.0003829	0.0004049	0.0004236	0.0004393	0.000453	0.0004653	0.0004747	0.0004832	0.000491	0.0004978	0.0005074	0.0005149	0.0005225	0.0005317	0.0005433	0.0005548	0.0005664	0.0005796	0.000596	0.0006135	0.0006318	0.0006505	0.0006742	0.0006996	0.0007241	0.0007447	0.0007644	0.0007826	0.0007982	0.0008088	0.000818	0.0008263	0.0008332	0.0008329	0.0008273	0.0008202	0.000814
329	-6.776e-21	4.542e-05	9.115e-05	0.0001386	0.0001887	0.0002411	0.0002959	0.0003505	0.0004045	0.0004592	0.0005151	0.0005718	0.0006314	0.0006928	0.0007541	0.0008145	0.0008745	0.0009336	0.0009945	0.001059	0.001125	0.001193	0.001263	0.001333	0.001404	0.001479	0.001558	0.001646	0.001747	0.001864	0.002003	0.002169	0.00237	0.00261	0.002897	0.003232	0.003615	0.004044	0.00451	0.005002	NaN	NaN	NaN	NaN	NaN	NaN	NaN	NaN	NaN
330	0	0.0001721	0.0003462	0.000525	0.0007104	0.0009034	0.001113	0.001333	0.001545	0.001747	0.001937	0.00211	0.002266	0.0024	0.002511	0.002598	0.002658	0.002692	0.002705	0.002707	0.002698	0.00268	0.002655	0.002622	0.002585	0.002546	0.002507	0.002472	0.002443	0.002425	0.002419	0.002431	0.002468	0.002531	0.002629	0.002761	0.00293	0.003131	0.003361	NaN	NaN	NaN	NaN	NaN	NaN	NaN	NaN	NaN	NaN
331	-1.355e-20	0.000109	0.000222	0.0003424	0.0004692	0.0006014	0.0007393	0.0008825	0.00103	0.001183	0.00134	0.0015	0.001659	0.001812	0.001955	0.002088	0.002209	0.00232	0.00242	0.002509	0.002586	0.002651	0.002704	0.002747	0.002784	0.00282	0.002855	0.002891	0.002931	0.002975	0.003027	0.003088	0.003166	0.00326	0.003375	0.003509	0.00366	0.003827	0.004006	NaN	NaN	NaN	NaN	NaN	NaN	NaN	NaN	NaN	NaN
332	-2.711e-20	0.0003803	0.0007723	0.001189	0.00164	0.002135	0.002694	0.003306	0.003937	0.004578	NaN	NaN	NaN	NaN	NaN	NaN	NaN	NaN	NaN	NaN	NaN	NaN	NaN	NaN	NaN	NaN	NaN	NaN	NaN	NaN	NaN	NaN	NaN	NaN	NaN	NaN	NaN	NaN	NaN	NaN	NaN	NaN	NaN	NaN	NaN	NaN	NaN	NaN	NaN
333	6.776e-21	5.027e-05	0.0001007	0.0001525	0.0002062	0.0002613	0.0003152	0.0003659	0.0004146	0.0004615	0.000506	0.0005462	0.0005823	0.0006141	0.000641	0.0006627	0.0006799	0.0006942	0.0007073	0.0007188	0.0007287	0.0007369	0.0007444	0.0007507	0.0007559	0.0007598	0.000763	0.0007654	0.0007665	0.0007668	0.000766	0.0007638	0.0007617	0.0007589	0.0007568	0.000755	0.0007551	0.0007568	0.0007605	0.0007675	0.000779	0.0007971	0.0008237	0.0008599	0.0009106	0.0009789	0.00107	0.001188	0.001338
334	-2.711e-20	0.0001778	0.0003583	0.0005438	0.0007346	0.0009298	0.001141	0.001363	0.001574	0.001778	0.001974	0.002155	0.002319	0.002467	0.002599	0.002715	0.002817	0.0029	0.002968	0.003033	0.003093	0.003151	0.00321	0.003269	NaN	NaN	NaN	NaN	NaN	NaN	NaN	NaN	NaN	NaN	NaN	NaN	NaN	NaN	NaN	NaN	NaN	NaN	NaN	NaN	NaN	NaN	NaN	NaN	NaN
335	0	0.0001155	0.0002323	0.000354	0.0004818	0.000617	0.0007649	0.0009222	0.001078	0.00123	0.001376	0.001513	0.001641	0.001757	0.001859	0.001947	0.00202	0.002081	0.00213	0.002174	0.002213	0.002247	0.00228	0.00231	0.002339	0.002372	0.002412	0.002461	0.002521	0.002599	0.002698	0.002823	0.002977	0.003161	0.003378	0.003623	0.003891	NaN	NaN	NaN	NaN	NaN	NaN	NaN	NaN	NaN	NaN	NaN	NaN
336	-6.776e-21	5.427e-05	0.0001093	0.0001682	0.0002325	0.0003027	0.0003831	0.0004733	0.0005691	0.0006737	0.0007875	0.0009096	0.001042	0.001187	0.001344	0.001517	0.001708	0.001921	0.002162	0.002437	0.002748	0.003097	0.003489	0.003921	0.004394	0.004902	0.005436	0.005983	NaN	NaN	NaN	NaN	NaN	NaN	NaN	NaN	NaN	NaN	NaN	NaN	NaN	NaN	NaN	NaN	NaN	NaN	NaN	NaN	NaN
337	0	7.82e-05	0.0001593	0.0002466	0.0003428	0.0004491	0.0005703	0.0007051	0.0008461	0.0009925	0.001141	0.001289	0.001433	0.00157	0.001698	0.001815	0.001919	0.002009	0.002085	0.002152	0.002208	0.002253	0.00229	0.002319	0.002341	0.002358	0.002369	0.002376	0.002379	0.002382	0.002384	0.002391	0.002408	0.002438	0.002488	0.002564	0.00267	0.002811	0.00299	0.003209	0.003469	0.003764	0.004087	NaN	NaN	NaN	NaN	NaN	NaN
338	-6.776e-21	0.0001106	0.0002233	0.0003403	0.0004639	0.0005948	0.0007395	0.0008945	0.001049	0.001201	0.001351	0.001497	0.001639	0.001775	0.001905	0.002029	0.00215	0.002269	0.002395	0.002537	0.002698	0.00288	0.003084	0.003312	0.003564	0.003843	0.004148	0.004472	0.004808	0.005141	NaN	NaN	NaN	NaN	NaN	NaN	NaN	NaN	NaN	NaN	NaN	NaN	NaN	NaN	NaN	NaN	NaN	NaN	NaN
339	2.033e-20	8.978e-05	0.0001804	0.0002737	0.0003667	0.0004565	0.0005427	0.0006254	0.0007039	0.000779	0.0008518	0.0009206	0.0009857	0.001048	0.001108	0.001167	0.00123	0.0013	0.001377	0.001463	0.001564	0.001685	0.001832	0.002009	0.002217	0.002461	0.002743	0.003065	0.003426	0.003828	0.00427	0.004745	0.005232	0.005715	NaN	NaN	NaN	NaN	NaN	NaN	NaN	NaN	NaN	NaN	NaN	NaN	NaN	NaN	NaN
340	4.066e-20	0.0001553	0.0003148	0.000486	0.0006714	0.0008722	0.001097	0.001343	0.001596	0.001853	0.002109	0.002357	0.002594	0.002816	0.003014	0.003188	0.003343	0.003477	0.003593	0.003694	0.003781	0.003856	0.003925	0.003984	0.004038	0.00409	0.004133	NaN	NaN	NaN	NaN	NaN	NaN	NaN	NaN	NaN	NaN	NaN	NaN	NaN	NaN	NaN	NaN	NaN	NaN	NaN	NaN	NaN	NaN
341	0	0.0006196	0.001251	0.001908	0.0026	0.003334	NaN	NaN	NaN	NaN	NaN	NaN	NaN	NaN	NaN	NaN	NaN	NaN	NaN	NaN	NaN	NaN	NaN	NaN	NaN	NaN	NaN	NaN	NaN	NaN	NaN	NaN	NaN	NaN	NaN	NaN	NaN	NaN	NaN	NaN	NaN	NaN	NaN	NaN	NaN	NaN	NaN	NaN	NaN
342	2.711e-20	0.0001634	0.0003281	0.0004996	0.0006797	0.0008694	0.001077	0.001298	0.001515	0.001725	0.001923	0.002104	0.002269	0.002416	0.002536	0.002633	0.002704	0.002752	0.002781	0.002801	0.002814	0.002825	0.002839	0.002855	0.002875	0.002906	0.002949	0.003006	0.003079	0.003167	0.003268	0.00338	NaN	NaN	NaN	NaN	NaN	NaN	NaN	NaN	NaN	NaN	NaN	NaN	NaN	NaN	NaN	NaN	NaN
343	0	0.0002761	0.0005586	0.00085	0.001148	0.001455	0.001775	0.00211	0.002462	0.002834	0.003229	0.003644	0.004077	0.004526	0.004988	0.005462	0.005938	0.006406	0.006853	0.007261	NaN	NaN	NaN	NaN	NaN	NaN	NaN	NaN	NaN	NaN	NaN	NaN	NaN	NaN	NaN	NaN	NaN	NaN	NaN	NaN	NaN	NaN	NaN	NaN	NaN	NaN	NaN	NaN	NaN
344	6.776e-21	9.358e-05	0.0001882	0.0002856	0.0003859	0.0004899	0.000601	0.0007161	0.0008285	0.0009367	0.001043	0.001142	0.001231	0.001312	0.001386	0.001451	0.001506	0.001554	0.001594	0.00163	0.00166	0.001681	0.001695	0.001703	0.001705	0.001699	0.001686	0.001667	0.001644	0.001617	0.001588	0.001558	0.001532	0.001511	0.0015	0.001499	0.001513	0.001545	0.001598	0.001675	0.00178	0.001919	0.002094	0.002305	0.002552	0.002827	0.00313	0.003448	NaN
345	0	0.0002297	0.0004659	0.0007178	0.0009916	0.001292	0.001607	0.001938	0.002292	0.002666	0.00306	0.003466	0.003884	0.004308	0.004728	0.005139	0.005535	0.005916	NaN	NaN	NaN	NaN	NaN	NaN	NaN	NaN	NaN	NaN	NaN	NaN	NaN	NaN	NaN	NaN	NaN	NaN	NaN	NaN	NaN	NaN	NaN	NaN	NaN	NaN	NaN	NaN	NaN	NaN	NaN
346	0	0.000258	0.0005203	0.0007882	0.001053	0.001313	0.001575	0.001838	0.002101	0.002368	0.002644	0.00293	0.003227	0.003533	0.003848	0.004173	0.004503	0.00483	0.005151	0.00546	NaN	NaN	NaN	NaN	NaN	NaN	NaN	NaN	NaN	NaN	NaN	NaN	NaN	NaN	NaN	NaN	NaN	NaN	NaN	NaN	NaN	NaN	NaN	NaN	NaN	NaN	NaN	NaN	NaN
347	-2.033e-20	0.0001195	0.0002441	0.0003797	0.0005318	0.0007041	0.0009057	0.001137	0.001391	0.001668	0.001969	0.002292	0.002638	0.003004	0.003391	0.003795	0.004216	0.004648	0.005087	0.00553	NaN	NaN	NaN	NaN	NaN	NaN	NaN	NaN	NaN	NaN	NaN	NaN	NaN	NaN	NaN	NaN	NaN	NaN	NaN	NaN	NaN	NaN	NaN	NaN	NaN	NaN	NaN	NaN	NaN
348	-5.421e-20	0.0005579	0.001127	0.001719	0.002347	0.003018	0.00376	0.004554	NaN	NaN	NaN	NaN	NaN	NaN	NaN	NaN	NaN	NaN	NaN	NaN	NaN	NaN	NaN	NaN	NaN	NaN	NaN	NaN	NaN	NaN	NaN	NaN	NaN	NaN	NaN	NaN	NaN	NaN	NaN	NaN	NaN	NaN	NaN	NaN	NaN	NaN	NaN	NaN	NaN
349	0	9.033e-05	0.0001814	0.0002756	0.0003745	0.0004741	0.0005788	0.0006849	0.0007792	0.0008659	0.0009413	0.001005	0.001056	0.001092	0.00111	0.001111	0.0011	0.00108	0.001054	0.001034	0.001015	0.0009977	0.0009789	0.0009602	0.0009437	0.0009328	0.0009272	0.0009243	0.0009231	0.0009223	0.0009183	0.0009124	0.0009077	0.0009096	0.0009188	0.000932	0.0009492	0.0009697	0.0009933	0.00102	0.001049	0.001082	0.001117	0.001151	0.001178	0.001198	0.001211	0.001216	0.001211
350	8.132e-20	0.000385	0.0007825	0.001205	0.001662	0.002165	0.002691	0.003238	0.003811	0.004403	0.005004	0.005601	NaN	NaN	NaN	NaN	NaN	NaN	NaN	NaN	NaN	NaN	NaN	NaN	NaN	NaN	NaN	NaN	NaN	NaN	NaN	NaN	NaN	NaN	NaN	NaN	NaN	NaN	NaN	NaN	NaN	NaN	NaN	NaN	NaN	NaN	NaN	NaN	NaN
351	0	0.0002997	0.0006085	0.000936	0.001292	0.001686	0.002136	0.002636	0.003161	0.003708	0.00427	0.004839	0.005409	NaN	NaN	NaN	NaN	NaN	NaN	NaN	NaN	NaN	NaN	NaN	NaN	NaN	NaN	NaN	NaN	NaN	NaN	NaN	NaN	NaN	NaN	NaN	NaN	NaN	NaN	NaN	NaN	NaN	NaN	NaN	NaN	NaN	NaN	NaN	NaN
352	2.711e-20	0.0004634	0.0009408	0.001446	0.001989	0.00258	0.003232	0.003924	0.004629	NaN	NaN	NaN	NaN	NaN	NaN	NaN	NaN	NaN	NaN	NaN	NaN	NaN	NaN	NaN	NaN	NaN	NaN	NaN	NaN	NaN	NaN	NaN	NaN	NaN	NaN	NaN	NaN	NaN	NaN	NaN	NaN	NaN	NaN	NaN	NaN	NaN	NaN	NaN	NaN
353	5.421e-20	0.0002678	0.0005384	0.0008148	0.001102	0.001369	0.001618	0.001851	0.002066	0.002282	0.002489	0.00269	0.002883	0.003065	0.003228	0.00337	0.003503	0.00362	0.003719	0.003804	0.003876	0.003947	0.004011	0.004067	0.00412	0.004176	0.004237	0.004296	0.004361	NaN	NaN	NaN	NaN	NaN	NaN	NaN	NaN	NaN	NaN	NaN	NaN	NaN	NaN	NaN	NaN	NaN	NaN	NaN	NaN
354	0	0.0002075	0.0004033	0.000589	0.0007636	0.0009244	0.001086	0.00124	0.00136	0.00145	0.001514	0.001556	0.001603	0.001656	0.0017	0.001738	0.001765	0.001778	0.001777	0.001778	0.001773	0.00176	0.001738	0.001686	0.001605	0.001514	0.001414	0.001308	0.001201	0.001104	0.001018	0.0009518	0.0009094	0.000884	0.000886	0.0009068	0.0009366	0.0009764	0.001024	0.001078	0.001136	0.001193	0.001244	0.001283	0.001317	0.001342	0.001362	0.00138	0.001392
355	0	0.0001099	0.0002187	0.0003342	0.000461	0.0006022	0.0007652	0.0009492	0.001142	0.001343	0.001546	0.00175	0.001961	0.00218	0.002395	0.0026	0.002794	0.002978	0.003153	0.003328	0.003504	0.003688	0.003885	0.004087	0.004294	0.004513	0.004746	0.00499	NaN	NaN	NaN	NaN	NaN	NaN	NaN	NaN	NaN	NaN	NaN	NaN	NaN	NaN	NaN	NaN	NaN	NaN	NaN	NaN	NaN
356	-5.082e-21	4.984e-05	0.0001493	0.0002641	0.0003951	0.0005502	0.0007223	0.0009104	0.00112	0.001342	0.001584	0.001848	0.002102	0.002333	0.002579	0.00284	0.003116	0.003429	0.003784	0.004167	0.004574	NaN	NaN	NaN	NaN	NaN	NaN	NaN	NaN	NaN	NaN	NaN	NaN	NaN	NaN	NaN	NaN	NaN	NaN	NaN	NaN	NaN	NaN	NaN	NaN	NaN	NaN	NaN	NaN
357	0	8.296e-05	0.0001667	0.0002613	0.0003678	0.0004903	0.0006358	0.0008063	0.0009905	0.001184	0.001384	0.001586	0.001792	0.002001	0.002201	0.002389	0.00256	0.002712	0.002842	0.002954	0.003047	0.003123	0.003183	0.003223	0.003244	0.003255	0.003263	0.003272	0.003284	0.003302	0.00333	0.003377	0.003448	0.003542	0.003662	0.003802	0.003956	NaN	NaN	NaN	NaN	NaN	NaN	NaN	NaN	NaN	NaN	NaN	NaN
358	-6.776e-20	-0.0001638	-0.0002429	-0.000248	-0.0001825	-4.981e-05	0.0001276	0.000335	0.0005803	0.000865	0.001193	0.001549	0.001881	0.002158	0.002402	0.002612	0.002792	0.002967	0.003165	0.00339	0.00364	0.003905	0.004194	0.004512	NaN	NaN	NaN	NaN	NaN	NaN	NaN	NaN	NaN	NaN	NaN	NaN	NaN	NaN	NaN	NaN	NaN	NaN	NaN	NaN	NaN	NaN	NaN	NaN	NaN
359	-6.776e-21	9.992e-05	0.0002008	0.0003044	0.0004118	0.0005245	0.0006476	0.0007774	0.0009048	0.001029	0.001149	0.001263	0.001374	0.00148	0.00158	0.001675	0.001764	0.001848	0.001931	0.002018	0.002107	0.0022	0.002295	0.002389	0.002482	0.002576	0.002667	0.002756	0.00284	0.00292	0.002997	0.003073	0.00315	0.00323	0.003315	0.003407	0.003504	0.003608	0.003718	0.003832	NaN	NaN	NaN	NaN	NaN	NaN	NaN	NaN	NaN
360	1.355e-20	-2.888e-05	-4.561e-05	-3.408e-05	1.376e-05	9.383e-05	0.0001955	0.0003192	0.0004702	0.0006512	0.0008501	0.001057	0.001271	0.001483	0.001676	0.001845	0.001988	0.002109	0.002207	0.00228	0.002329	0.002359	0.002373	0.002365	0.002337	0.002298	0.002256	0.002212	0.002163	0.00211	0.002057	0.002005	0.00196	0.001921	0.001897	0.001888	0.001897	0.001921	0.00197	0.002054	0.002182	0.002356	0.002573	0.002828	0.003117	0.003429	NaN	NaN	NaN
361	2.033e-20	0.0001153	0.0002335	0.0003589	0.000496	0.0006486	0.0008232	0.001017	0.00122	0.001428	0.001636	0.001839	0.002037	0.002226	0.002398	0.00255	0.002679	0.002784	0.002869	0.002939	0.002996	0.003047	0.003099	0.003155	0.003223	0.003311	0.003426	0.003564	0.003727	0.003908	0.004108	NaN	NaN	NaN	NaN	NaN	NaN	NaN	NaN	NaN	NaN	NaN	NaN	NaN	NaN	NaN	NaN	NaN	NaN
362	0	6.033e-05	0.0001381	0.0002376	0.0003632	0.0005169	0.0007084	0.0009431	0.001221	0.001546	0.001922	0.002348	0.002823	0.003336	0.003883	0.004455	0.005039	0.005615	NaN	NaN	NaN	NaN	NaN	NaN	NaN	NaN	NaN	NaN	NaN	NaN	NaN	NaN	NaN	NaN	NaN	NaN	NaN	NaN	NaN	NaN	NaN	NaN	NaN	NaN	NaN	NaN	NaN	NaN	NaN
363	-1.355e-20	8.761e-05	0.0001712	0.0002521	0.0003331	0.0004151	0.0005032	0.000595	0.0006785	0.0007524	0.0008145	0.0008668	0.0009162	0.0009666	0.001013	0.001051	0.001079	0.001099	0.001112	0.001128	0.001147	0.001172	0.001201	0.00123	0.001259	0.001293	0.001344	0.001414	0.001505	0.001623	0.001774	0.001964	0.002202	0.002493	0.002843	0.003244	0.003688	0.00416	NaN	NaN	NaN	NaN	NaN	NaN	NaN	NaN	NaN	NaN	NaN
364	-4.066e-20	0.000239	0.000482	0.0007337	0.0009958	0.001261	0.001528	0.001795	0.002057	0.002316	0.002566	0.002803	0.003024	0.003222	0.003391	0.003529	0.003638	0.003718	0.003771	0.003801	0.003808	0.003798	0.003774	0.003737	0.003694	0.00365	0.003609	0.003574	0.003548	0.003532	0.003527	0.003535	0.003555	0.003583	0.003618	0.003654	NaN	NaN	NaN	NaN	NaN	NaN	NaN	NaN	NaN	NaN	NaN	NaN	NaN
365	4.288e-21	1.01e-05	3.664e-05	8.358e-05	0.0001466	0.0002246	0.0003174	0.0004248	0.0005473	0.0006864	0.0008366	0.0009916	0.001141	0.001275	0.001391	0.001492	0.001577	0.001647	0.001702	0.001741	0.001763	0.001775	0.00178	0.001782	0.00178	0.001778	0.001776	0.001774	0.001774	0.001773	0.001772	0.001771	0.001767	0.001758	0.001744	0.001724	0.001699	0.001671	0.001641	0.001608	0.001576	0.001545	0.001519	0.001504	0.001505	0.001529	0.001581	0.001661	0.001775
366	-6.776e-21	7.541e-05	0.0001533	0.0002375	0.0003303	0.0004343	0.0005539	0.0006878	0.0008289	0.0009755	0.001124	0.001271	0.001413	0.001548	0.001672	0.001783	0.001879	0.001957	0.00202	0.00207	0.002106	0.002132	0.002151	0.002165	0.002175	0.002182	0.002188	0.002193	0.002201	0.002209	0.00222	0.002237	0.002259	0.002286	0.002321	0.002368	0.002432	0.002518	0.002632	0.002777	0.002957	0.00317	0.003415	0.003688	0.003984	NaN	NaN	NaN	NaN
367	0	0.000209	0.0004204	0.00063	0.0008379	0.001046	0.001256	0.001466	0.001673	0.001875	0.00207	0.00226	0.002444	0.002619	0.002787	0.002951	0.003113	0.003276	0.00345	0.00364	0.003851	0.004092	0.004371	0.004689	0.005051	0.005455	0.005901	NaN	NaN	NaN	NaN	NaN	NaN	NaN	NaN	NaN	NaN	NaN	NaN	NaN	NaN	NaN	NaN	NaN	NaN	NaN	NaN	NaN	NaN
368	0	0.0001314	0.0002646	0.0004036	0.0005514	0.0007101	0.0008865	0.001076	0.001266	0.001453	0.001634	0.001804	0.001964	0.002109	0.002232	0.002332	0.002405	0.002451	0.002475	0.002481	0.002471	0.002448	0.002415	0.002374	0.002333	0.0023	0.002284	0.00229	0.002326	0.002397	0.002512	0.002676	0.002895	0.003169	0.003497	0.00387	0.004274	NaN	NaN	NaN	NaN	NaN	NaN	NaN	NaN	NaN	NaN	NaN	NaN
369	1.355e-20	0.0001633	0.0003309	0.0005089	0.000705	0.0009239	0.001175	0.001456	0.001752	0.002057	0.002362	0.002665	0.002964	0.003252	0.003523	0.003769	0.003988	0.004178	0.004342	0.004489	0.004624	0.004748	0.004863	0.004967	0.005063	0.00515	NaN	NaN	NaN	NaN	NaN	NaN	NaN	NaN	NaN	NaN	NaN	NaN	NaN	NaN	NaN	NaN	NaN	NaN	NaN	NaN	NaN	NaN	NaN
370	-1.355e-20	0.0001673	0.0003399	0.0005247	0.0007257	0.0009465	0.001198	0.001478	0.001763	0.00205	0.002332	0.002605	0.002865	0.003102	0.003307	0.003479	0.003614	0.003713	0.003778	0.003828	0.003867	0.003902	0.003938	0.003981	0.00404	0.004119	0.004216	0.004331	NaN	NaN	NaN	NaN	NaN	NaN	NaN	NaN	NaN	NaN	NaN	NaN	NaN	NaN	NaN	NaN	NaN	NaN	NaN	NaN	NaN
371	0	-2.141e-05	-1.865e-05	1.352e-05	8.522e-05	0.0001959	0.0003288	0.0004842	0.0006719	0.0008929	0.001132	0.001389	0.001655	0.00192	0.00218	0.002438	0.002695	0.002967	0.003256	0.003562	0.003887	0.004235	0.004596	NaN	NaN	NaN	NaN	NaN	NaN	NaN	NaN	NaN	NaN	NaN	NaN	NaN	NaN	NaN	NaN	NaN	NaN	NaN	NaN	NaN	NaN	NaN	NaN	NaN	NaN
372	0	0.0001791	0.000363	0.0005559	0.0007597	0.0009767	0.001218	0.001477	0.001732	0.001981	0.00222	0.002443	0.002646	0.00282	0.00296	0.003064	0.00313	0.003155	0.003146	0.003116	0.003067	0.003004	0.002935	0.002863	0.002802	0.002756	0.002728	0.002724	0.002747	0.002799	0.00288	0.002994	0.003137	0.003302	0.003485	0.003675	NaN	NaN	NaN	NaN	NaN	NaN	NaN	NaN	NaN	NaN	NaN	NaN	NaN
373	4.235e-22	1.111e-05	2.568e-05	5.47e-05	0.0001002	0.0001588	0.0002314	0.000319	0.0004213	0.00054	0.00067	0.0008043	0.0009421	0.001078	0.001204	0.001316	0.001414	0.001496	0.001563	0.001612	0.001647	0.001669	0.00168	0.001679	0.001672	0.00166	0.00165	0.001641	0.001632	0.001621	0.001609	0.001592	0.001575	0.001557	0.001537	0.00151	0.001479	0.001442	0.0014	0.001358	0.00132	0.001286	0.001259	0.001235	0.001217	0.001206	0.001205	0.001215	0.001237
374	0	0.000137	0.0002767	0.0004255	0.0005867	0.0007632	0.0009637	0.001185	0.001415	0.001652	0.001893	0.002135	0.002379	0.002621	0.002853	0.003075	0.003285	0.003482	0.003671	0.003859	0.004048	0.004242	0.004445	0.004655	0.00487	0.005095	0.005325	NaN	NaN	NaN	NaN	NaN	NaN	NaN	NaN	NaN	NaN	NaN	NaN	NaN	NaN	NaN	NaN	NaN	NaN	NaN	NaN	NaN	NaN
375	-2.711e-20	0.0001842	0.000367	0.0005492	0.000716	0.0008552	0.0009708	0.001063	0.001131	0.001183	0.001232	0.001282	0.001336	0.001396	0.001459	0.001532	0.001617	0.001711	0.001816	0.001931	0.002061	0.002203	0.002358	0.002527	0.002711	0.002914	0.00314	0.003397	0.003687	0.004008	0.004362	0.004737	0.005127	NaN	NaN	NaN	NaN	NaN	NaN	NaN	NaN	NaN	NaN	NaN	NaN	NaN	NaN	NaN	NaN
376	0	6.491e-05	0.0001328	0.0002064	0.0002881	0.000383	0.0004944	0.0006223	0.0007616	0.0009034	0.001043	0.001179	0.001309	0.001431	0.001538	0.001631	0.001707	0.001766	0.001806	0.001831	0.001847	0.001854	0.001858	0.001854	0.001846	0.001838	0.001829	0.001819	0.001807	0.001794	0.001779	0.001761	0.001741	0.001718	0.001695	0.001674	0.001658	0.001653	0.001666	0.001703	0.001771	0.001875	0.002021	0.002211	0.002449	0.002733	0.00306	0.003422	NaN
377	-8.132e-20	0.0002962	0.0005922	0.0008891	0.001142	0.00136	0.001545	0.0017	0.001826	0.00192	0.002011	0.002102	0.002196	0.002293	0.002389	0.002502	0.002626	0.002756	0.002887	0.003017	0.003146	0.003273	0.00339	0.003497	0.003594	0.003682	0.003763	0.003842	0.003922	0.004006	0.004099	0.004192	0.004283	0.004376	NaN	NaN	NaN	NaN	NaN	NaN	NaN	NaN	NaN	NaN	NaN	NaN	NaN	NaN	NaN
378	-7.454e-20	0.0001291	0.00026	0.0003953	0.0005398	0.0007006	0.000873	0.001064	0.001286	0.001547	0.001852	0.002208	0.002621	0.003097	0.003637	0.004238	0.004882	0.005554	NaN	NaN	NaN	NaN	NaN	NaN	NaN	NaN	NaN	NaN	NaN	NaN	NaN	NaN	NaN	NaN	NaN	NaN	NaN	NaN	NaN	NaN	NaN	NaN	NaN	NaN	NaN	NaN	NaN	NaN	NaN
379	8.47e-22	7.876e-06	1.774e-05	3.129e-05	4.9e-05	7.157e-05	9.918e-05	0.0001316	0.0001695	0.0002125	0.0002575	0.0003042	0.000352	0.0003986	0.0004415	0.000481	0.0005159	0.0005458	0.0005714	0.0005912	0.0006057	0.0006178	0.0006272	0.0006335	0.0006386	0.0006444	0.0006509	0.0006583	0.0006672	0.0006759	0.0006861	0.0006971	0.0007075	0.000717	0.0007255	0.0007314	0.0007341	0.0007343	0.0007328	0.0007293	0.0007258	0.0007207	0.0007147	0.0007086	0.0007033	0.0006988	0.0006963	0.0006956	0.0006952
380	-6.776e-21	5.026e-05	0.000102	0.0001571	0.0002171	0.0002834	0.0003586	0.0004414	0.0005278	0.0006161	0.0007038	0.0007892	0.0008716	0.0009488	0.001018	0.001078	0.001129	0.001169	0.0012	0.001223	0.001238	0.001248	0.001254	0.001256	0.001255	0.001255	0.001254	0.001253	0.001253	0.001253	0.001253	0.001254	0.001254	0.00125	0.001244	0.001235	0.00122	0.001201	0.001178	0.001151	0.001122	0.00109	0.001057	0.001024	0.0009928	0.0009634	0.0009375	0.0009158	0.0008973
381	1.355e-20	0.0001747	0.0003534	0.0005406	0.0007406	0.0009583	0.001204	0.001474	0.001754	0.00204	0.002332	0.002629	0.00293	0.003235	0.00354	0.003845	0.004147	0.004442	0.004735	0.005028	0.005317	NaN	NaN	NaN	NaN	NaN	NaN	NaN	NaN	NaN	NaN	NaN	NaN	NaN	NaN	NaN	NaN	NaN	NaN	NaN	NaN	NaN	NaN	NaN	NaN	NaN	NaN	NaN	NaN
382	8.47e-22	-1.037e-05	-1.201e-05	6.225e-07	2.651e-05	6.11e-05	0.0001043	0.0001557	0.0002168	0.0002911	0.0003781	0.0004702	0.0005631	0.0006499	0.0007274	0.0007962	0.0008576	0.0009098	0.0009545	0.0009879	0.001008	0.001019	0.001025	0.001024	0.00102	0.001016	0.00101	0.001002	0.0009939	0.0009828	0.0009736	0.0009674	0.0009607	0.0009517	0.0009427	0.0009325	0.00092	0.0009071	0.0008956	0.0008846	0.000877	0.000869	0.0008604	0.0008531	0.0008494	0.000847	0.0008455	0.0008453	0.0008449
383	0	0.0001912	0.0003807	0.0005709	0.0007559	0.0009341	0.001112	0.00127	0.001401	0.001505	0.001595	0.00167	0.001738	0.001791	0.001822	0.001833	0.001826	0.001797	0.001766	0.001736	0.001707	0.001671	0.001631	0.001582	0.001531	0.001489	0.00145	0.001413	0.001376	0.00134	0.001307	0.00128	0.00126	0.001247	0.001243	0.001245	0.001247	0.001257	0.001277	0.001315	0.001372	0.001444	0.00153	0.001627	0.001738	0.001859	0.00199	0.002129	NaN
384	3.388e-21	-4.118e-05	-6.218e-05	-5.968e-05	-3.289e-05	1.357e-05	7.196e-05	0.0001417	0.0002279	0.000334	0.000459	0.0005998	0.0007409	0.0008719	0.0009889	0.00109	0.001177	0.001252	0.001318	0.00137	0.001409	0.001437	0.001455	0.001466	0.001472	0.001476	0.001477	0.001475	0.001473	0.001466	0.001458	0.001448	0.001434	0.001417	0.001398	0.001378	0.001356	0.001334	0.001313	0.001293	0.001276	0.001259	0.001245	0.001235	0.00123	0.001225	0.001221	0.001216	0.00121
385	5.421e-20	-0.0001618	-0.0002572	-0.0002882	-0.0002606	-0.0001772	-6.163e-05	8.308e-05	0.000271	0.0005077	0.0007966	0.00114	0.001493	0.001818	0.002108	0.002367	0.002589	0.002786	0.00296	0.003107	0.003222	0.003306	0.003361	0.003392	0.00341	0.003423	0.00343	0.003434	0.003435	0.00343	NaN	NaN	NaN	NaN	NaN	NaN	NaN	NaN	NaN	NaN	NaN	NaN	NaN	NaN	NaN	NaN	NaN	NaN	NaN
386	-6.776e-21	0.0001246	0.0002693	0.0004419	0.0006476	0.0008882	0.001173	0.001501	0.001866	0.002267	0.002697	0.00315	0.003614	0.004072	0.004515	0.004934	NaN	NaN	NaN	NaN	NaN	NaN	NaN	NaN	NaN	NaN	NaN	NaN	NaN	NaN	NaN	NaN	NaN	NaN	NaN	NaN	NaN	NaN	NaN	NaN	NaN	NaN	NaN	NaN	NaN	NaN	NaN	NaN	NaN
387	6.776e-21	-3.892e-05	-4.842e-05	-2.55e-05	2.988e-05	0.0001101	0.0002112	0.0003329	0.0004788	0.0006587	0.000873	0.001112	0.001359	0.001594	0.001815	0.00202	0.002209	0.002379	0.002533	0.002667	0.002769	0.002842	0.002892	0.002918	0.002931	0.002932	0.002924	0.00291	0.002896	0.002882	0.002872	0.002876	0.00289	0.002911	NaN	NaN	NaN	NaN	NaN	NaN	NaN	NaN	NaN	NaN	NaN	NaN	NaN	NaN	NaN
388	0	0.0001226	0.0002486	0.0003835	0.0005327	0.0006987	0.0008898	0.001102	0.001324	0.001554	0.001783	0.002003	0.002211	0.002401	0.002568	0.002706	0.002811	0.002876	0.002905	0.002903	0.00287	0.002813	0.002739	0.002649	0.00255	0.002447	0.002348	0.002259	0.002189	0.002139	0.00211	0.002105	0.002122	0.00216	0.002219	0.002292	0.002376	NaN	NaN	NaN	NaN	NaN	NaN	NaN	NaN	NaN	NaN	NaN	NaN
389	5.421e-20	0.0003621	0.0007273	0.001092	0.001442	0.001777	0.002097	0.002401	0.002687	0.002951	0.003195	NaN	NaN	NaN	NaN	NaN	NaN	NaN	NaN	NaN	NaN	NaN	NaN	NaN	NaN	NaN	NaN	NaN	NaN	NaN	NaN	NaN	NaN	NaN	NaN	NaN	NaN	NaN	NaN	NaN	NaN	NaN	NaN	NaN	NaN	NaN	NaN	NaN	NaN
390	0	5.244e-05	0.0001069	0.0001651	0.0002283	0.0002977	0.0003767	0.0004639	0.0005549	0.0006481	0.0007416	0.0008331	0.0009212	0.001003	0.001077	0.001143	0.001201	0.001249	0.001288	0.001319	0.001343	0.001363	0.001378	0.00139	0.001402	0.001415	0.001427	0.001438	0.001449	0.001459	0.00147	0.001482	0.001491	0.001498	0.001501	0.0015	0.001493	0.001483	0.00147	0.001454	0.001436	0.001416	0.001394	0.001372	0.001351	0.001331	0.001315	0.001301	0.001288
391	6.776e-21	7.573e-05	0.0001686	0.0002775	0.0004078	0.0005693	0.0007633	0.0009909	0.001254	0.00154	0.001839	0.002149	0.002462	0.002766	0.003059	0.003337	0.003599	0.003842	0.004067	0.00427	0.004457	0.004634	0.004803	0.004962	0.005108	NaN	NaN	NaN	NaN	NaN	NaN	NaN	NaN	NaN	NaN	NaN	NaN	NaN	NaN	NaN	NaN	NaN	NaN	NaN	NaN	NaN	NaN	NaN	NaN
392	4.066e-20	0.0001614	0.0003389	0.0005385	0.0007587	0.001004	0.001278	0.001576	0.001892	0.002222	0.002564	0.002909	0.003245	0.003563	0.003853	0.004117	0.004351	NaN	NaN	NaN	NaN	NaN	NaN	NaN	NaN	NaN	NaN	NaN	NaN	NaN	NaN	NaN	NaN	NaN	NaN	NaN	NaN	NaN	NaN	NaN	NaN	NaN	NaN	NaN	NaN	NaN	NaN	NaN	NaN
393	5.082e-21	5.79e-06	2.007e-05	4.427e-05	7.596e-05	0.0001147	0.0001611	0.0002149	0.0002766	0.0003469	0.0004222	0.0004998	0.0005754	0.000643	0.0007012	0.0007531	0.0007985	0.0008357	0.0008657	0.0008868	0.0008991	0.0009064	0.0009105	0.0009118	0.0009128	0.0009152	0.0009183	0.0009222	0.0009281	0.0009348	0.0009439	0.000955	0.0009671	0.0009792	0.0009912	0.001001	0.001008	0.001013	0.001016	0.001016	0.001017	0.001015	0.001011	0.001005	0.0009997	0.0009937	0.0009887	0.0009847	0.0009804
394	6.776e-21	0.000104	0.0002138	0.0003336	0.0004671	0.0006191	0.0007976	0.001003	0.001223	0.00145	0.001679	0.001906	0.002125	0.00233	0.002514	0.002675	0.002808	0.002909	0.002977	0.003015	0.003029	0.003018	0.002988	0.00294	0.002878	0.002807	0.002728	0.002643	0.002556	0.002468	0.002381	0.002294	0.002208	0.002121	0.002032	0.001941	0.001849	0.001759	0.001672	0.00159	0.001517	0.001456	0.001409	0.001379	0.001374	0.001397	0.001451	0.001539	0.001657
395	0	5.928e-05	0.0001534	0.0002104	0.0004085	0.0006384	0.0008963	0.001215	0.001615	0.001966	0.002453	0.003013	0.003587	0.004238	0.004957	0.00557	0.006187	0.006794	0.007294	0.00761	0.007776	0.007827	NaN	NaN	NaN	NaN	NaN	NaN	NaN	NaN	NaN	NaN	NaN	NaN	NaN	NaN	NaN	NaN	NaN	NaN	NaN	NaN	NaN	NaN	NaN	NaN	NaN	NaN	NaN
396	2.711e-20	0.000303	0.0006219	0.0009714	0.001365	0.001814	0.002336	0.002927	0.003566	0.004247	0.004957	NaN	NaN	NaN	NaN	NaN	NaN	NaN	NaN	NaN	NaN	NaN	NaN	NaN	NaN	NaN	NaN	NaN	NaN	NaN	NaN	NaN	NaN	NaN	NaN	NaN	NaN	NaN	NaN	NaN	NaN	NaN	NaN	NaN	NaN	NaN	NaN	NaN	NaN
397	-3.388e-21	6.707e-05	0.000135	0.0002055	0.0002784	0.0003556	0.0004376	0.0005212	0.0006039	0.0006833	0.00076	0.000832	0.0008993	0.0009597	0.001011	0.001055	0.001088	0.00111	0.001125	0.001134	0.00114	0.001142	0.00114	0.001134	0.001126	0.001116	0.001105	0.001091	0.001076	0.001057	0.001036	0.001011	0.0009831	0.0009508	0.0009163	0.0008792	0.000839	0.0007975	0.0007564	0.0007163	0.0006794	0.0006449	0.0006148	0.000588	0.0005659	0.0005466	0.000532	0.0005247	0.0005272
398	-8.132e-20	0.0003635	0.0007356	0.001127	0.001529	0.001943	0.002374	0.002825	0.003296	0.00379	0.004316	0.004868	0.005441	0.006019	0.006582	NaN	NaN	NaN	NaN	NaN	NaN	NaN	NaN	NaN	NaN	NaN	NaN	NaN	NaN	NaN	NaN	NaN	NaN	NaN	NaN	NaN	NaN	NaN	NaN	NaN	NaN	NaN	NaN	NaN	NaN	NaN	NaN	NaN	NaN
399	-1.355e-20	0.0001605	0.000323	0.0004889	0.0006593	0.0008333	0.001019	0.001212	0.001394	0.001567	0.001729	0.001878	0.002009	0.002121	0.002212	0.002281	0.002333	0.002367	0.002387	0.002403	0.002411	0.002415	0.002417	0.002422	0.002435	0.002458	0.002493	0.002532	0.002577	0.002628	0.002687	0.002758	0.002836	0.002923	0.003014	0.003106	0.003189	NaN	NaN	NaN	NaN	NaN	NaN	NaN	NaN	NaN	NaN	NaN	NaN
400	-2.541e-21	1.708e-05	4.799e-05	9.781e-05	0.0001693	0.0002645	0.0003806	0.0005191	0.0006833	0.0008694	0.001075	0.001296	0.001529	0.001763	0.001994	0.002222	0.002445	0.002667	0.002886	0.003102	0.003317	0.003536	0.003758	0.003986	0.004221	0.004467	0.00472	0.004978	0.005236	0.005484	NaN	NaN	NaN	NaN	NaN	NaN	NaN	NaN	NaN	NaN	NaN	NaN	NaN	NaN	NaN	NaN	NaN	NaN	NaN
401	-3.176e-22	3.108e-06	7.549e-06	1.545e-05	2.693e-05	4.21e-05	6.171e-05	8.554e-05	0.0001143	0.0001485	0.0001873	0.000229	0.0002734	0.0003193	0.0003648	0.0004105	0.0004559	0.0004997	0.0005431	0.0005848	0.0006246	0.0006639	0.0007038	0.0007437	0.0007843	0.0008265	0.000869	0.0009111	0.000953	0.0009922	0.00103	0.001065	0.001096	0.001122	0.001143	0.001157	0.001164	0.001167	0.001165	0.00116	0.001155	0.001147	0.001138	0.001129	0.00112	0.001113	0.001108	0.001105	0.001103
402	1.271e-21	8.021e-06	1.619e-05	2.517e-05	3.538e-05	4.828e-05	6.432e-05	8.335e-05	0.0001057	0.0001297	0.000154	0.0001786	0.0002044	0.0002301	0.0002545	0.0002777	0.0002986	0.0003163	0.000332	0.0003446	0.0003552	0.0003659	0.0003765	0.0003864	0.0003966	0.0004084	0.0004216	0.0004363	0.0004523	0.0004676	0.000483	0.000498	0.0005106	0.0005203	0.0005274	0.0005311	0.0005312	0.0005276	0.0005205	0.000511	0.0005019	0.0004919	0.0004814	0.0004714	0.0004633	0.0004564	0.0004512	0.000447	0.0004439
403	-3.388e-21	4.391e-05	9.819e-05	0.0001671	0.0002519	0.0003518	0.0004725	0.0006157	0.0007759	0.0009543	0.00115	0.001361	0.001582	0.001808	0.002036	0.002263	0.002491	0.002718	0.002943	0.003169	0.003397	0.003628	0.003864	0.004105	0.004353	0.004604	0.004858	0.005113	0.005359	NaN	NaN	NaN	NaN	NaN	NaN	NaN	NaN	NaN	NaN	NaN	NaN	NaN	NaN	NaN	NaN	NaN	NaN	NaN	NaN
404	6.776e-21	7.69e-05	0.0001563	0.0002422	0.0003372	0.0004439	0.0005645	0.000697	0.0008395	0.0009913	0.001151	0.001316	0.001485	0.001655	0.001823	0.001986	0.002143	0.00229	0.002431	0.002566	0.002698	0.002828	0.002961	0.003101	0.003249	0.003415	0.0036	0.003806	0.004038	0.004292	0.004565	0.00485	NaN	NaN	NaN	NaN	NaN	NaN	NaN	NaN	NaN	NaN	NaN	NaN	NaN	NaN	NaN	NaN	NaN
405	0	8.724e-05	0.0001766	0.0002716	0.0003749	0.000489	0.0006158	0.0007515	0.0008941	0.001042	0.001194	0.001347	0.0015	0.001652	0.001796	0.001932	0.002056	0.002166	0.002266	0.002354	0.00243	0.002495	0.002548	0.002587	0.002613	0.002629	0.002633	0.002626	0.002608	0.002578	0.002538	0.00249	0.002435	0.002372	0.002304	0.002232	0.002157	0.002082	0.00201	0.001946	0.001894	0.001856	0.001835	0.001832	0.001853	0.0019	0.001977	0.002084	0.002222
406	-3.388e-21	7.289e-05	0.0001542	0.0002488	0.0003599	0.0004908	0.0006448	0.0008219	0.001021	0.001243	0.001485	0.001748	0.002029	0.002324	0.002631	0.002948	0.003277	0.003616	0.003966	0.004325	0.004693	0.005066	0.005441	0.005812	NaN	NaN	NaN	NaN	NaN	NaN	NaN	NaN	NaN	NaN	NaN	NaN	NaN	NaN	NaN	NaN	NaN	NaN	NaN	NaN	NaN	NaN	NaN	NaN	NaN
407	-1.694e-21	1.993e-05	4.687e-05	8.121e-05	0.0001231	0.0001741	0.0002354	0.0003066	0.0003879	0.0004774	0.0005709	0.000668	0.0007658	0.0008601	0.000949	0.001034	0.001114	0.001188	0.001258	0.001323	0.001383	0.00144	0.001495	0.001546	0.001593	0.001638	0.001682	0.001721	0.001757	0.001788	0.001812	0.00183	0.001842	0.001848	0.001848	0.001843	0.001832	0.001816	0.001798	0.001777	0.001756	0.001736	0.001716	0.001696	0.001678	0.001663	0.001652	0.001646	0.001646
408	-8.132e-20	0.0002772	0.0005597	0.0008461	0.001134	0.001426	0.001721	0.002018	0.002313	0.002604	0.002888	0.003166	0.003435	0.003694	0.003941	0.00418	0.004411	0.004637	0.004862	0.005092	0.005329	0.005576	0.005832	0.006092	0.006353	NaN	NaN	NaN	NaN	NaN	NaN	NaN	NaN	NaN	NaN	NaN	NaN	NaN	NaN	NaN	NaN	NaN	NaN	NaN	NaN	NaN	NaN	NaN	NaN
409	0	-8.365e-08	6.004e-06	2.222e-05	4.848e-05	8.611e-05	0.0001326	0.0001872	0.0002522	0.0003247	0.0004039	0.0004871	0.0005719	0.0006546	0.0007315	0.0008034	0.0008701	0.0009322	0.0009911	0.001047	0.001101	0.001155	0.001209	0.001265	0.001323	0.001388	0.001468	0.001562	0.001675	0.001806	0.001954	0.002121	0.002303	0.002496	0.002701	NaN	NaN	NaN	NaN	NaN	NaN	NaN	NaN	NaN	NaN	NaN	NaN	NaN	NaN
410	0	8.406e-05	0.0001687	0.0002553	0.0003442	0.0004361	0.0005358	0.0006397	0.0007397	0.0008365	0.0009304	0.001022	0.001113	0.001203	0.001288	0.001371	0.00145	0.001528	0.001606	0.00169	0.001777	0.001869	0.001963	0.002058	0.002154	0.002252	0.00235	0.002446	0.002538	0.002627	0.002713	0.002796	0.002876	0.002956	0.003037	0.003118	0.003202	0.003288	0.00338	0.003479	0.003583	0.003688	NaN	NaN	NaN	NaN	NaN	NaN	NaN
411	0	0.000141	0.0002715	0.0003734	0.0005628	0.0008047	0.001192	0.001672	0.002237	0.002785	0.003339	0.003909	NaN	NaN	NaN	NaN	NaN	NaN	NaN	NaN	NaN	NaN	NaN	NaN	NaN	NaN	NaN	NaN	NaN	NaN	NaN	NaN	NaN	NaN	NaN	NaN	NaN	NaN	NaN	NaN	NaN	NaN	NaN	NaN	NaN	NaN	NaN	NaN	NaN
412	5.082e-21	1.951e-05	4.79e-05	8.95e-05	0.0001462	0.0002175	0.0003047	0.0004087	0.0005309	0.0006674	0.0008168	0.0009763	0.001143	0.00131	0.001473	0.001631	0.001784	0.001929	0.002064	0.002187	0.002299	0.002401	0.002491	0.002568	0.00263	0.002681	0.002722	0.002755	0.002785	0.002814	0.002847	0.002891	0.00295	0.003031	0.003139	0.003281	0.00346	0.003676	0.003926	0.004203	0.004498	NaN	NaN	NaN	NaN	NaN	NaN	NaN	NaN
413	1.694e-21	-9.1e-06	-1.37e-05	-1.218e-05	-2.431e-06	1.342e-05	3.215e-05	5.267e-05	7.67e-05	0.0001055	0.0001357	0.0001655	0.0001951	0.000221	0.0002422	0.0002581	0.0002703	0.0002818	0.0002965	0.0003145	0.0003365	0.000366	0.000405	0.000451	0.0005051	0.0005683	0.0006408	0.0007211	0.0008069	0.0008922	0.0009767	0.001059	0.001136	0.001204	0.001266	0.001318	0.001362	0.001396	0.001424	0.001446	0.00147	0.001494	0.00152	0.001547	0.00158	0.001619	0.001663	0.001714	0.001768
414	-1.355e-20	0.0001731	0.0003524	0.0005444	0.0007564	0.0009953	0.001273	0.001589	0.001931	0.002299	0.00269	0.003102	0.003533	0.003975	0.004421	0.00486	NaN	NaN	NaN	NaN	NaN	NaN	NaN	NaN	NaN	NaN	NaN	NaN	NaN	NaN	NaN	NaN	NaN	NaN	NaN	NaN	NaN	NaN	NaN	NaN	NaN	NaN	NaN	NaN	NaN	NaN	NaN	NaN	NaN
415	1.355e-20	0.0001649	0.0003337	0.0005107	0.0007001	0.0009055	0.001137	0.001391	0.001654	0.001924	0.002198	0.002477	0.00276	0.003044	0.003327	0.003606	0.003878	0.004142	0.004398	0.004648	0.004888	NaN	NaN	NaN	NaN	NaN	NaN	NaN	NaN	NaN	NaN	NaN	NaN	NaN	NaN	NaN	NaN	NaN	NaN	NaN	NaN	NaN	NaN	NaN	NaN	NaN	NaN	NaN	NaN
416	-6.776e-21	3.974e-05	8.03e-05	0.0001231	0.000169	0.0002194	0.0002767	0.0003395	0.0004042	0.0004697	0.0005346	0.0005981	0.0006601	0.0007188	0.0007721	0.0008193	0.0008588	0.00089	0.0009147	0.0009339	0.0009485	0.0009599	0.0009688	0.0009755	0.0009816	0.0009886	0.0009975	0.001009	0.001024	0.00104	0.001059	0.001081	0.001103	0.001125	0.001147	0.001167	0.001185	0.001202	0.001216	0.001227	0.001237	0.001246	0.001252	0.001257	0.001262	0.001267	0.00127	0.001273	0.001273
417	6.776e-21	4.261e-05	8.712e-05	0.0001357	0.0001898	0.0002515	0.0003239	0.0004068	0.0004956	0.0005893	0.000686	0.000784	0.0008829	0.0009795	0.001071	0.001158	0.001237	0.001306	0.001367	0.001421	0.001467	0.001507	0.00154	0.001567	0.001589	0.00161	0.001627	0.001644	0.001659	0.001673	0.001685	0.001699	0.001711	0.001722	0.001733	0.001741	0.001746	0.001749	0.001748	0.001744	0.00174	0.001732	0.00172	0.001706	0.00169	0.001672	0.001653	0.001634	0.001613
418	0	7.6e-05	0.0001561	0.000243	0.0003398	0.0004487	0.0005697	0.0007012	0.0008424	0.0009909	0.001143	0.001296	0.001447	0.001591	0.001724	0.001843	0.001947	0.002034	0.002106	0.002162	0.002201	0.002227	0.002239	0.002239	0.002232	0.00222	0.002206	0.002193	0.002186	0.002188	0.002209	0.002253	0.002328	0.002439	0.002591	0.00279	0.003036	0.003334	0.003685	0.004083	0.004524	0.004998	NaN	NaN	NaN	NaN	NaN	NaN	NaN
419	0	0.0001693	0.0003421	0.0005227	0.0007148	0.0009215	0.001131	0.001341	0.001556	0.001772	0.001983	0.002186	0.002377	0.002551	0.002706	0.002839	0.00295	0.003045	0.00313	0.003206	0.003278	0.003354	0.00344	0.003539	0.003659	0.003803	0.003972	0.004165	0.004382	0.004615	NaN	NaN	NaN	NaN	NaN	NaN	NaN	NaN	NaN	NaN	NaN	NaN	NaN	NaN	NaN	NaN	NaN	NaN	NaN
420	6.776e-21	5.884e-05	0.0001197	0.0001846	0.0002548	0.0003318	0.0004187	0.0005138	0.0006119	0.0007108	0.0008082	0.0009018	0.000991	0.001072	0.001142	0.001203	0.001251	0.001288	0.001316	0.001335	0.001348	0.001356	0.001359	0.001358	0.001356	0.001353	0.00135	0.001347	0.001342	0.001335	0.001326	0.001316	0.001305	0.001293	0.001279	0.001264	0.001249	0.001234	0.001219	0.001206	0.001199	0.001197	0.0012	0.001205	0.001216	0.001231	0.00125	0.001271	0.001294
421	-1.016e-20	-4.237e-05	-7.012e-05	-8.233e-05	-8.104e-05	-6.666e-05	-4.215e-05	-9.433e-06	3.38e-05	8.833e-05	0.0001554	0.0002349	0.0003203	0.0003998	0.0004714	0.0005369	0.0005955	0.0006484	0.0006972	0.0007405	0.0007776	0.000808	0.0008323	0.000851	0.000868	0.000884	0.0008977	0.0009099	0.0009193	0.0009258	0.0009305	0.0009344	0.0009376	0.0009384	0.0009364	0.0009305	0.0009217	0.0009107	0.0008974	0.0008843	0.0008732	0.000863	0.0008531	0.000843	0.0008357	0.0008315	0.0008315	0.0008341	0.000839
422	-2.033e-20	0.0001034	0.000213	0.0003347	0.0004739	0.000637	0.0008328	0.001064	0.001329	0.001629	0.001964	0.002337	0.002746	0.003189	0.003665	0.00417	0.004697	0.005238	NaN	NaN	NaN	NaN	NaN	NaN	NaN	NaN	NaN	NaN	NaN	NaN	NaN	NaN	NaN	NaN	NaN	NaN	NaN	NaN	NaN	NaN	NaN	NaN	NaN	NaN	NaN	NaN	NaN	NaN	NaN
423	-6.776e-21	4.877e-05	0.0001011	0.0001584	0.0002231	0.0002974	0.0003839	0.0004858	0.0006078	0.0007524	0.0009202	0.001116	0.00134	0.00159	0.001862	0.00215	0.00245	0.002752	NaN	NaN	NaN	NaN	NaN	NaN	NaN	NaN	NaN	NaN	NaN	NaN	NaN	NaN	NaN	NaN	NaN	NaN	NaN	NaN	NaN	NaN	NaN	NaN	NaN	NaN	NaN	NaN	NaN	NaN	NaN
424	0	5.985e-05	0.0001148	0.0001681	0.0002211	0.0002781	0.0003437	0.0004164	0.000485	0.0005501	0.0006022	0.0006468	0.000705	0.000767	0.000821	0.0008688	0.0008994	0.0009117	0.0009043	0.0008879	0.0008612	0.0008385	0.000813	0.0007679	0.0007099	0.0006456	0.0005748	0.0005077	0.0004482	0.0004013	0.0003613	0.0003282	0.0002915	0.0002555	0.0002251	0.0002042	0.0001971	0.0002028	0.0002155	0.0002289	0.0002408	0.0002548	0.0002724	0.0002958	0.0003246	0.0003552	0.0003811	0.0003946	0.0003973
425	0	9.55e-07	1.502e-06	1.921e-06	2.953e-06	5.195e-06	9.117e-06	1.463e-05	2.276e-05	3.374e-05	4.709e-05	6.439e-05	8.824e-05	0.0001184	0.0001538	0.0001948	0.0002412	0.0002926	0.0003502	0.0004122	0.0004785	0.0005499	0.0006244	0.0006985	0.0007727	0.000848	0.0009224	0.0009948	0.001064	0.001129	0.001189	0.001244	0.001291	0.001331	0.001366	0.001396	0.001418	0.001434	0.001445	0.001453	0.001458	0.00146	0.001459	0.001457	0.001456	0.001451	0.001445	0.00144	0.001433
426	4.066e-20	0.000185	0.0003715	0.0005521	0.0007227	0.000885	0.001039	0.001184	0.001318	0.001439	0.001547	0.001644	0.001731	0.001804	0.001864	0.001916	0.001955	0.001983	0.002	0.002008	0.002008	0.002003	0.001995	0.001983	0.001972	0.001963	0.00196	0.001967	0.001987	0.002024	0.002084	0.002171	0.002289	0.002441	0.002631	0.002862	0.003133	0.003443	0.003782	0.004141	NaN	NaN	NaN	NaN	NaN	NaN	NaN	NaN	NaN
427	-2.711e-20	0.0001081	0.0002158	0.0003248	0.0004361	0.0005502	0.0006728	0.0007984	0.0009167	0.001028	0.001131	0.001224	0.001309	0.001385	0.001448	0.001498	0.001533	0.001553	0.001562	0.001563	0.001558	0.001544	0.001525	0.001499	0.001466	0.00143	0.001389	0.001347	0.001304	0.001261	0.001219	0.001181	0.001145	0.001112	0.001082	0.001054	0.001029	0.001006	0.0009869	0.0009684	0.000951	0.0009324	0.0009129	0.0008925	0.0008712	0.0008483	0.0008247	0.0007995	0.000771
428	3.388e-21	-2.974e-05	-5.579e-05	-7.614e-05	-8.802e-05	-9.1e-05	-8.409e-05	-6.781e-05	-4.132e-05	-3.287e-06	4.416e-05	0.0001007	0.0001656	0.0002378	0.000315	0.0003946	0.0004755	0.0005562	0.0006373	0.0007156	0.0007898	0.0008614	0.0009304	0.0009943	0.001052	0.001104	0.001152	0.001196	0.001236	0.001273	0.001311	0.001349	0.001384	0.001417	0.001449	0.001481	0.001513	0.001547	0.001584	0.001627	0.001675	0.001728	0.001787	0.001861	0.00195	0.002055	0.00218	0.002328	0.002498
429	-1.355e-20	0.0001207	0.0002466	0.000379	0.0005198	0.0006673	0.0008206	0.0009785	0.001141	0.001306	0.001471	0.001633	0.001787	0.00193	0.00206	0.002176	0.002279	0.002367	0.002441	0.002501	0.00255	0.00259	0.002623	0.002651	0.002679	0.002709	0.002747	0.002795	0.002859	0.00294	0.003043	0.00317	0.003321	0.003494	0.003689	0.003903	NaN	NaN	NaN	NaN	NaN	NaN	NaN	NaN	NaN	NaN	NaN	NaN	NaN
430	-2.711e-20	0.0001901	0.0003821	0.0005795	0.0007747	0.0009684	0.00116	0.00135	0.001537	0.001719	0.001902	0.002084	0.002269	0.002457	0.002646	0.002842	0.003043	0.003254	0.003478	0.003709	0.003947	0.004191	0.004437	0.004672	NaN	NaN	NaN	NaN	NaN	NaN	NaN	NaN	NaN	NaN	NaN	NaN	NaN	NaN	NaN	NaN	NaN	NaN	NaN	NaN	NaN	NaN	NaN	NaN	NaN
431	0	0.0001353	0.0002744	0.0004215	0.00058	0.0007553	0.0009383	0.001128	0.001331	0.001544	0.001767	0.001998	0.002238	0.002481	0.002726	0.00297	0.003207	0.003442	0.003677	0.003911	0.004146	0.004381	0.004612	0.004839	0.005058	0.005267	NaN	NaN	NaN	NaN	NaN	NaN	NaN	NaN	NaN	NaN	NaN	NaN	NaN	NaN	NaN	NaN	NaN	NaN	NaN	NaN	NaN	NaN	NaN
432	3.388e-21	4.383e-05	8.763e-05	0.0001327	0.0001802	0.0002308	0.0002871	0.0003469	0.0004067	0.0004656	0.0005224	0.0005753	0.0006255	0.000672	0.0007133	0.0007492	0.000778	0.0007987	0.0008143	0.000826	0.0008345	0.0008405	0.0008461	0.0008501	0.0008539	0.0008577	0.0008612	0.0008661	0.0008735	0.0008813	0.0008895	0.0008977	0.0009059	0.0009125	0.0009175	0.0009192	0.0009194	0.0009188	0.0009161	0.0009112	0.0009057	0.0008997	0.0008934	0.0008861	0.0008788	0.0008711	0.0008645	0.0008575	0.0008481
433	0	0.0001687	0.00034	0.0005171	0.0007018	0.0008975	0.001094	0.001285	0.001477	0.001666	0.001849	0.002025	0.002189	0.00234	0.002472	0.002584	0.002671	0.002737	0.002789	0.002827	0.002855	0.002874	0.00289	0.002907	0.002932	0.002971	0.003029	0.003113	0.003228	0.003374	0.003549	0.003749	0.003972	NaN	NaN	NaN	NaN	NaN	NaN	NaN	NaN	NaN	NaN	NaN	NaN	NaN	NaN	NaN	NaN
434	0	6.568e-05	0.0001429	0.0002272	0.0003212	0.000432	0.0005616	0.00071	0.0008758	0.001047	0.001218	0.001391	0.001556	0.001706	0.001844	0.001968	0.002075	0.002165	0.002238	0.002292	0.002333	0.002364	0.002387	0.002402	0.002411	0.002416	0.002416	0.002412	0.002405	0.002393	0.002378	0.002359	0.002336	0.002309	0.002278	0.002244	0.002209	0.002173	0.00214	0.002112	0.002094	0.002086	0.002092	0.002116	0.002162	0.002233	0.00233	0.002454	0.002602
435	-1.694e-20	6.412e-05	0.0001314	0.0002055	0.0002888	0.000385	0.0004977	0.0006262	0.0007654	0.0009135	0.001069	0.001229	0.001391	0.001552	0.001708	0.001855	0.00199	0.002111	0.002221	0.002321	0.002415	0.002505	0.002596	0.002694	0.002804	0.002933	0.003088	0.003276	0.003499	0.003756	0.004047	0.004366	0.004706	NaN	NaN	NaN	NaN	NaN	NaN	NaN	NaN	NaN	NaN	NaN	NaN	NaN	NaN	NaN	NaN
436	-8.132e-20	0.0002984	0.0006016	0.0009106	0.001212	0.001508	0.001799	0.002085	0.002368	0.002646	0.002924	0.003202	0.003479	0.003751	0.004018	0.004286	0.004556	0.004826	0.005096	0.005364	0.005626	0.005881	0.00612	0.006336	NaN	NaN	NaN	NaN	NaN	NaN	NaN	NaN	NaN	NaN	NaN	NaN	NaN	NaN	NaN	NaN	NaN	NaN	NaN	NaN	NaN	NaN	NaN	NaN	NaN
437	0	4.665e-05	9.512e-05	0.0001479	0.0002074	0.0002755	0.000353	0.0004404	0.0005382	0.0006468	0.0007648	0.000892	0.001029	0.001175	0.001327	0.001486	0.001649	0.001817	0.001992	0.002173	0.002362	0.00256	0.002769	0.002991	0.003227	0.003478	0.003742	0.00402	0.004304	0.004593	0.004881	NaN	NaN	NaN	NaN	NaN	NaN	NaN	NaN	NaN	NaN	NaN	NaN	NaN	NaN	NaN	NaN	NaN	NaN
438	0	0.000127	0.0002557	0.0003876	0.0005213	0.0006526	0.0007826	0.0009104	0.001034	0.001156	0.001273	0.001384	0.001487	0.001582	0.001666	0.00174	0.001805	0.001859	0.001902	0.001933	0.001953	0.001965	0.00197	0.001967	0.001956	0.001939	0.001914	0.001882	0.001846	0.001807	0.001771	0.001741	0.001718	0.001706	0.00171	0.001736	0.001792	0.001886	0.002022	0.002203	0.00243	0.002698	0.003003	0.003337	NaN	NaN	NaN	NaN	NaN
439	-1.355e-20	0.0001391	0.000281	0.0004289	0.0005858	0.0007483	0.0009124	0.001078	0.001249	0.001424	0.001602	0.001781	0.001961	0.002141	0.002322	0.002502	0.002687	0.002882	0.003088	0.003309	0.00355	0.003814	0.004102	0.004411	0.004738	0.005075	NaN	NaN	NaN	NaN	NaN	NaN	NaN	NaN	NaN	NaN	NaN	NaN	NaN	NaN	NaN	NaN	NaN	NaN	NaN	NaN	NaN	NaN	NaN
440	2.711e-20	0.0002765	0.0005568	0.0008427	0.00112	0.001391	0.001654	0.001907	0.002148	0.002374	0.002589	0.002789	0.002972	0.003135	0.003276	0.003403	0.003517	0.00362	0.003717	0.003813	0.003912	0.004021	0.004143	0.00428	0.004433	0.004603	0.004785	0.004975	0.005168	NaN	NaN	NaN	NaN	NaN	NaN	NaN	NaN	NaN	NaN	NaN	NaN	NaN	NaN	NaN	NaN	NaN	NaN	NaN	NaN
441	-1.355e-20	0.0001721	0.0003461	0.0005233	0.000706	0.0008901	0.001062	0.001221	0.001371	0.001514	0.001647	0.001767	0.001875	0.001965	0.002037	0.002087	0.002118	0.002135	0.002139	0.002133	0.002116	0.002091	0.002058	0.002018	0.001973	0.001926	0.001878	0.001829	0.00178	0.001732	0.001685	0.001644	0.001607	0.00158	0.001565	0.001569	0.001595	0.00165	0.00174	0.001871	0.002047	0.002268	0.002533	0.00284	0.003181	NaN	NaN	NaN	NaN
442	6.776e-21	0.0001279	0.0002596	0.0003997	0.0005526	0.0007228	0.0009184	0.001136	0.001367	0.001609	0.001858	0.002114	0.002376	0.002641	0.002904	0.003159	0.003405	0.003639	0.003864	0.004085	0.004303	0.004519	0.004732	0.004937	0.005134	0.005322	NaN	NaN	NaN	NaN	NaN	NaN	NaN	NaN	NaN	NaN	NaN	NaN	NaN	NaN	NaN	NaN	NaN	NaN	NaN	NaN	NaN	NaN	NaN
443	6.776e-21	4.407e-05	9.027e-05	0.0001401	0.000195	0.0002563	0.0003275	0.0004069	0.0004889	0.0005725	0.0006565	0.0007407	0.0008253	0.0009048	0.0009766	0.001039	0.00109	0.001129	0.00116	0.001184	0.001201	0.001215	0.001222	0.001223	0.001222	0.001223	0.001226	0.001232	0.001241	0.00125	0.001261	0.001271	0.00128	0.001289	0.001297	0.001302	0.001305	0.001304	0.001299	0.001291	0.001282	0.001271	0.001259	0.001246	0.001233	0.001219	0.001206	0.001193	0.001176
444	1.355e-20	8.698e-05	0.0001752	0.0002666	0.0003629	0.0004656	0.0005794	0.0007006	0.0008214	0.00094	0.001055	0.001164	0.001269	0.001366	0.001452	0.001526	0.001587	0.001632	0.001666	0.001693	0.001714	0.001731	0.001742	0.00175	0.001753	0.001756	0.001758	0.00176	0.001762	0.001763	0.001761	0.001757	0.001748	0.001735	0.001717	0.001695	0.001667	0.001636	0.0016	0.001561	0.001521	0.001481	0.001441	0.001404	0.00137	0.001339	0.00131	0.001284	0.001259
445	-6.776e-21	9.118e-05	0.0001952	0.0003165	0.0004546	0.0006118	0.0007926	0.0009942	0.001212	0.001445	0.001688	0.001939	0.002191	0.002437	0.002673	0.002901	0.003121	0.003334	0.003546	0.003761	0.003982	0.004215	0.004462	0.004725	0.005002	0.005292	0.005587	NaN	NaN	NaN	NaN	NaN	NaN	NaN	NaN	NaN	NaN	NaN	NaN	NaN	NaN	NaN	NaN	NaN	NaN	NaN	NaN	NaN	NaN
446	-6.776e-21	0.0001158	0.000235	0.0003612	0.0004971	0.0006449	0.0007968	0.0009514	0.001112	0.001277	0.001447	0.001618	0.00179	0.001957	0.002112	0.002252	0.002371	0.002473	0.002558	0.002626	0.002679	0.002716	0.002742	0.00276	0.002779	0.002809	0.002858	0.002933	0.003043	0.003191	0.003384	0.003622	0.003906	0.00423	0.004582	NaN	NaN	NaN	NaN	NaN	NaN	NaN	NaN	NaN	NaN	NaN	NaN	NaN	NaN
447	1.355e-20	0.0001702	0.0003439	0.0005258	0.0007202	0.0009315	0.001149	0.00137	0.001599	0.001832	0.002065	0.002295	0.00252	0.002734	0.002931	0.003106	0.003254	0.00338	0.003487	0.00358	0.003665	0.003747	0.00383	0.003918	0.004016	0.004131	0.004266	0.004422	0.004596	NaN	NaN	NaN	NaN	NaN	NaN	NaN	NaN	NaN	NaN	NaN	NaN	NaN	NaN	NaN	NaN	NaN	NaN	NaN	NaN
448	0	5.042e-05	0.0001069	0.0001745	0.0002563	0.0003571	0.0004826	0.0006367	0.0008243	0.001051	0.001322	0.001643	0.002019	0.002452	0.002943	0.003488	0.004082	0.004715	0.005376	0.006043	NaN	NaN	NaN	NaN	NaN	NaN	NaN	NaN	NaN	NaN	NaN	NaN	NaN	NaN	NaN	NaN	NaN	NaN	NaN	NaN	NaN	NaN	NaN	NaN	NaN	NaN	NaN	NaN	NaN
449	-1.016e-20	-4.322e-05	-6.775e-05	-6.979e-05	-5.039e-05	-1.29e-05	3.383e-05	8.945e-05	0.0001595	0.0002463	0.0003502	0.0004685	0.0005859	0.0006949	0.000791	0.000875	0.0009478	0.001014	0.001074	0.001124	0.001164	0.001195	0.001219	0.001242	0.001264	0.001289	0.001316	0.001352	0.001397	0.001451	0.00152	0.001606	0.001717	0.001854	0.002017	0.002214	0.002446	0.002722	0.003021	0.00335	0.003713	0.004111	0.004547	0.004999	0.005455	NaN	NaN	NaN	NaN
450	-1.355e-20	0.0001682	0.0003406	0.0005197	0.000705	0.0008991	0.001103	0.001317	0.001543	0.001782	0.002035	0.002304	0.002592	0.002898	0.003219	0.00356	0.003918	0.004293	0.004682	0.005077	0.00547	0.005851	NaN	NaN	NaN	NaN	NaN	NaN	NaN	NaN	NaN	NaN	NaN	NaN	NaN	NaN	NaN	NaN	NaN	NaN	NaN	NaN	NaN	NaN	NaN	NaN	NaN	NaN	NaN
451	0	-1.546e-05	-2.028e-05	-1.108e-05	1.242e-05	4.579e-05	8.799e-05	0.0001389	0.0002004	0.0002756	0.0003646	0.0004647	0.000568	0.0006677	0.000761	0.0008478	0.0009294	0.001005	0.001076	0.001138	0.001192	0.001237	0.001272	0.001301	0.001326	0.001347	0.001364	0.001376	0.001385	0.001389	0.001392	0.001395	0.001398	0.001403	0.001412	0.001426	0.001449	0.001486	0.001542	0.001624	0.001739	0.001892	0.002085	0.002326	0.002619	0.002966	0.003366	0.003812	0.004295
452	3.388e-21	4.559e-05	9.229e-05	0.0001414	0.0001937	0.0002502	0.0003115	0.0003763	0.0004439	0.0005142	0.0005853	0.0006567	0.0007279	0.0007975	0.0008638	0.0009265	0.0009834	0.001034	0.001081	0.001122	0.001158	0.001191	0.001219	0.001245	0.001267	0.001288	0.001316	0.001352	0.001398	0.001452	0.001518	0.001595	0.001685	0.001792	0.001925	0.002089	0.002286	0.002494	0.00272	0.002973	0.003264	0.003599	0.003986	0.004435	0.004925	0.00544	0.005965	NaN	NaN
453	6.776e-21	7.844e-05	0.0001572	0.0002369	0.0003183	0.0004023	0.0004936	0.0005883	0.0006786	0.0007644	0.0008455	0.0009221	0.0009957	0.001064	0.001126	0.00118	0.001225	0.001258	0.001286	0.00131	0.001331	0.001348	0.001363	0.001372	0.001378	0.001382	0.001383	0.001383	0.00138	0.001375	0.001368	0.001359	0.001349	0.001335	0.00132	0.001301	0.001279	0.001255	0.00123	0.001204	0.001179	0.001155	0.001129	0.001102	0.001077	0.001052	0.001029	0.001007	0.0009848
454	0	4.038e-05	0.0001034	0.0001815	0.000275	0.0003865	0.0005192	0.0006733	0.0008487	0.00104	0.001234	0.001431	0.001615	0.001775	0.001915	0.002038	0.002145	0.002227	0.002283	0.002314	0.002324	0.002325	0.002321	0.002314	0.002305	0.002295	0.002283	0.002269	0.002258	0.002252	0.002255	0.002264	0.002277	0.002297	0.002327	0.002375	0.002445	0.002544	0.002679	0.002853	0.003063	0.003309	0.00359	0.0039	NaN	NaN	NaN	NaN	NaN
455	-6.776e-21	0.0001144	0.000231	0.0003522	0.0004801	0.0006171	0.0007661	0.0009204	0.001076	0.001232	0.001385	0.001533	0.001675	0.001808	0.001928	0.002034	0.002122	0.002191	0.002246	0.002288	0.002317	0.002335	0.00234	0.002334	0.002318	0.002295	0.002265	0.00223	0.002189	0.002145	0.002097	0.002049	0.001998	0.001946	0.001894	0.001842	0.001791	0.001743	0.001698	0.001657	0.001623	0.001593	0.001567	0.00155	0.001542	0.001543	0.001555	0.001577	0.001611
456	0	5.441e-05	0.0001097	0.0001675	0.0002286	0.0002947	0.0003683	0.0004465	0.0005247	0.0006021	0.0006769	0.0007483	0.0008156	0.0008774	0.0009313	0.0009771	0.001012	0.001036	0.001054	0.001066	0.001074	0.001079	0.001081	0.001083	0.001083	0.001085	0.001087	0.00109	0.001094	0.001096	0.001098	0.001101	0.001102	0.001101	0.001096	0.001088	0.001076	0.001064	0.00105	0.001037	0.001027	0.001017	0.001007	0.0009984	0.0009932	0.0009911	0.0009927	0.0009988	0.001006
457	-6.776e-21	8.764e-05	0.0001777	0.000273	0.0003755	0.0004877	0.0006151	0.0007555	0.0009009	0.00105	0.0012	0.001349	0.001496	0.001638	0.00177	0.001893	0.002002	0.002096	0.002176	0.002244	0.002301	0.002347	0.002383	0.00241	0.002427	0.002438	0.002442	0.002439	0.00243	0.002415	0.002395	0.00237	0.002341	0.002306	0.002266	0.002221	0.002171	0.002117	0.002061	0.002005	0.00195	0.001896	0.001842	0.001789	0.001738	0.00169	0.001645	0.001603	0.001563
458	5.421e-20	0.0001521	0.0003074	0.0004691	0.0006397	0.0008225	0.001025	0.001241	0.001458	0.001672	0.001878	0.002074	0.002257	0.002423	0.002566	0.002687	0.00278	0.002847	0.002893	0.002921	0.002933	0.002932	0.00292	0.0029	0.002876	0.002853	0.002833	0.002819	0.002813	0.002818	0.002841	0.002885	0.00295	0.003036	0.003141	0.003259	NaN	NaN	NaN	NaN	NaN	NaN	NaN	NaN	NaN	NaN	NaN	NaN	NaN
459	2.711e-20	0.0001354	0.0002743	0.0004199	0.0005751	0.0007433	0.000932	0.001137	0.001346	0.001557	0.001767	0.001974	0.002177	0.002369	0.00255	0.002715	0.002861	0.002988	0.003101	0.003204	0.003297	0.003384	0.003466	0.003547	0.003631	0.00372	0.003817	0.003925	0.004043	0.004171	0.004307	0.004451	NaN	NaN	NaN	NaN	NaN	NaN	NaN	NaN	NaN	NaN	NaN	NaN	NaN	NaN	NaN	NaN	NaN
460	0	5.471e-05	0.0001122	0.0001788	0.0002543	0.0003428	0.000449	0.0005748	0.0007249	0.0009018	0.001111	0.001353	0.001635	0.001956	0.002315	0.002718	0.003162	0.003639	0.004141	0.00465	NaN	NaN	NaN	NaN	NaN	NaN	NaN	NaN	NaN	NaN	NaN	NaN	NaN	NaN	NaN	NaN	NaN	NaN	NaN	NaN	NaN	NaN	NaN	NaN	NaN	NaN	NaN	NaN	NaN
461	1.355e-20	0.0001856	0.0003791	0.0005886	0.0008214	0.001084	0.00139	0.001737	0.002111	0.002509	0.002924	0.003348	0.003775	0.004196	NaN	NaN	NaN	NaN	NaN	NaN	NaN	NaN	NaN	NaN	NaN	NaN	NaN	NaN	NaN	NaN	NaN	NaN	NaN	NaN	NaN	NaN	NaN	NaN	NaN	NaN	NaN	NaN	NaN	NaN	NaN	NaN	NaN	NaN	NaN
462	0	0.0003067	0.0006214	0.0009526	0.001308	0.001693	0.002126	0.002595	0.003074	0.003559	0.00404	NaN	NaN	NaN	NaN	NaN	NaN	NaN	NaN	NaN	NaN	NaN	NaN	NaN	NaN	NaN	NaN	NaN	NaN	NaN	NaN	NaN	NaN	NaN	NaN	NaN	NaN	NaN	NaN	NaN	NaN	NaN	NaN	NaN	NaN	NaN	NaN	NaN	NaN
463	-5.421e-20	0.0001807	0.0003571	0.000524	0.0006806	0.0008238	0.0009674	0.001099	0.001194	0.001262	0.001309	0.00134	0.00136	0.001374	0.001385	0.001389	0.001383	0.001363	0.001341	0.001328	0.001318	0.001308	0.001298	0.001287	0.00127	0.001246	0.001218	0.001186	0.001154	0.001121	0.001094	0.001074	0.00106	0.001047	0.001034	0.00102	0.001006	0.0009903	0.0009765	0.0009622	0.0009495	0.0009285	0.0008993	0.0008619	0.0008244	0.0007884	0.0007526	0.0007181	0.0006852
464	-2.711e-20	0.0002196	0.0004406	0.0006628	0.0008889	0.001119	0.001366	0.001619	0.001858	0.002088	0.002309	0.002523	0.002732	0.002934	0.00313	0.003318	0.003496	0.003664	0.003834	0.004011	0.004189	0.004369	0.00455	0.00473	0.004906	0.005068	NaN	NaN	NaN	NaN	NaN	NaN	NaN	NaN	NaN	NaN	NaN	NaN	NaN	NaN	NaN	NaN	NaN	NaN	NaN	NaN	NaN	NaN	NaN
465	2.711e-20	0.0002885	0.0005856	0.0008991	0.001237	0.001606	0.002022	0.002477	0.002948	0.003423	0.003892	0.004348	0.004781	0.005183	0.005547	0.005869	0.006143	0.006364	0.006535	NaN	NaN	NaN	NaN	NaN	NaN	NaN	NaN	NaN	NaN	NaN	NaN	NaN	NaN	NaN	NaN	NaN	NaN	NaN	NaN	NaN	NaN	NaN	NaN	NaN	NaN	NaN	NaN	NaN	NaN
466	-1.271e-21	-6.818e-06	-1.038e-05	-9.917e-06	-7.436e-06	-2.498e-06	6.092e-06	1.848e-05	3.503e-05	5.594e-05	8.166e-05	0.0001117	0.0001454	0.000179	0.0002123	0.0002485	0.000287	0.0003254	0.000363	0.0003988	0.0004322	0.0004638	0.0004948	0.0005257	0.0005573	0.0005893	0.0006194	0.000648	0.0006773	0.0007074	0.0007388	0.0007727	0.0008084	0.000844	0.0008776	0.0009101	0.0009405	0.0009685	0.0009934	0.001013	0.001029	0.001041	0.001047	0.001047	0.001041	0.001033	0.001019	0.001003	0.0009853
467	-4.066e-20	0.0001518	0.0003062	0.0004654	0.0006308	0.0007911	0.0009467	0.001098	0.001247	0.001395	0.001542	0.001687	0.001829	0.001963	0.002087	0.002197	0.002301	0.002393	0.002471	0.002534	0.002581	0.002612	0.002625	0.002622	0.002605	0.002572	0.002528	0.002471	0.002406	0.002335	0.002261	0.002185	0.002112	0.002042	0.001977	0.001918	0.001866	0.001821	0.001782	0.001748	0.001719	0.001697	0.001679	0.001665	0.001652	0.001642	0.001635	0.001631	0.001635
468	-2.711e-20	0.000179	0.0003604	0.0005452	0.0007335	0.0009264	0.001133	0.001347	0.001549	0.001739	0.001915	0.002075	0.002218	0.002342	0.002447	0.002535	0.002606	0.00266	0.002702	0.00274	0.002774	0.002803	0.002827	0.002847	0.002862	0.00287	0.002869	0.002858	0.002837	0.002811	0.002782	0.002754	0.00273	0.002714	0.002706	0.002714	0.002742	0.002792	0.002866	0.002965	0.003084	0.00322	0.003369	NaN	NaN	NaN	NaN	NaN	NaN
469	0	-2.568e-06	-4.421e-06	-6.272e-06	-9.872e-06	-1.48e-05	-1.695e-05	-1.445e-05	-7.899e-06	2.688e-06	1.667e-05	3.396e-05	5.471e-05	7.858e-05	0.0001067	0.0001418	0.0001836	0.0002277	0.0002714	0.0003126	0.000352	0.0003898	0.0004273	0.0004642	0.0005001	0.0005339	0.0005646	0.0005916	0.0006173	0.0006429	0.0006699	0.0006978	0.0007271	0.0007568	0.0007858	0.0008145	0.000842	0.0008675	0.0008925	0.0009151	0.0009343	0.0009505	0.0009633	0.0009744	0.0009858	0.001002	0.001029	0.001073	0.001142
470	-2.711e-20	0.0001995	0.0003992	0.0005997	0.000802	0.001005	0.001222	0.001443	0.001647	0.001837	0.002011	0.00217	0.002314	0.002445	0.002561	0.002663	0.00275	0.002818	0.002875	0.002931	0.002983	0.003034	0.003084	0.003133	0.003183	0.003235	0.003292	0.00336	0.003446	0.003556	0.003694	0.003861	0.004055	0.004272	0.004507	NaN	NaN	NaN	NaN	NaN	NaN	NaN	NaN	NaN	NaN	NaN	NaN	NaN	NaN
471	3.388e-21	4.098e-05	8.358e-05	0.0001292	0.0001794	0.0002346	0.0002952	0.0003623	0.0004367	0.0005168	0.0006004	0.0006865	0.0007742	0.0008626	0.000951	0.00104	0.001128	0.001214	0.001295	0.001371	0.001442	0.001509	0.001571	0.001629	0.001681	0.001728	0.001769	0.001807	0.001845	0.001888	0.00194	0.002007	0.002096	0.002213	0.002364	0.002556	0.002794	0.003079	0.00341	0.003784	0.00419	0.004618	NaN	NaN	NaN	NaN	NaN	NaN	NaN
472	1.355e-20	0.0002092	0.0004204	0.0006343	0.0008525	0.001074	0.001273	0.00145	0.001621	0.001786	0.001947	0.002103	0.002255	0.002401	0.002542	0.002678	0.002811	0.002953	0.003104	0.003265	0.003437	0.003622	0.003821	0.004037	0.00427	0.004519	0.004782	0.005054	0.005332	NaN	NaN	NaN	NaN	NaN	NaN	NaN	NaN	NaN	NaN	NaN	NaN	NaN	NaN	NaN	NaN	NaN	NaN	NaN	NaN
473	-1.694e-21	1.356e-05	2.696e-05	4.073e-05	5.502e-05	7.013e-05	8.738e-05	0.0001072	0.0001296	0.0001545	0.0001813	0.0002102	0.0002422	0.000278	0.0003167	0.0003597	0.0004074	0.0004582	0.0005107	0.0005637	0.0006173	0.0006716	0.0007272	0.0007833	0.0008383	0.0008917	0.000942	0.0009873	0.001028	0.001065	0.001098	0.001129	0.001156	0.00118	0.0012	0.001217	0.001231	0.001243	0.001254	0.001265	0.001275	0.001287	0.001298	0.001309	0.001318	0.001326	0.001332	0.001337	0.00134
474	-2.711e-20	0.0001797	0.0003601	0.000542	0.0007266	0.0009135	0.001114	0.00132	0.001514	0.001696	0.001865	0.002019	0.002159	0.002285	0.002401	0.002508	0.002611	0.002707	0.002806	0.002921	0.003053	0.003209	0.003391	0.003598	0.003832	0.004087	0.004359	0.00464	NaN	NaN	NaN	NaN	NaN	NaN	NaN	NaN	NaN	NaN	NaN	NaN	NaN	NaN	NaN	NaN	NaN	NaN	NaN	NaN	NaN
475	-6.776e-21	0.0001111	0.0002246	0.0003435	0.0004705	0.0006074	0.0007617	0.0009308	0.001107	0.001289	0.001475	0.001665	0.001859	0.002053	0.002248	0.002443	0.00264	0.00284	0.003045	0.003261	0.003489	0.003733	0.003994	0.004275	0.004575	0.004891	0.005215	NaN	NaN	NaN	NaN	NaN	NaN	NaN	NaN	NaN	NaN	NaN	NaN	NaN	NaN	NaN	NaN	NaN	NaN	NaN	NaN	NaN	NaN
476	-5.421e-20	0.000246	0.0004963	0.0007546	0.001025	0.001311	0.001627	0.001968	0.00231	0.002658	0.003008	0.003359	0.003711	0.004063	0.004413	0.00476	0.005101	0.005426	0.005738	NaN	NaN	NaN	NaN	NaN	NaN	NaN	NaN	NaN	NaN	NaN	NaN	NaN	NaN	NaN	NaN	NaN	NaN	NaN	NaN	NaN	NaN	NaN	NaN	NaN	NaN	NaN	NaN	NaN	NaN
477	6.776e-21	0.0001313	0.0002653	0.0004038	0.0005435	0.000682	0.0008219	0.0009628	0.001103	0.001245	0.001389	0.001532	0.001675	0.001814	0.001952	0.002091	0.00223	0.002369	0.002506	0.002641	0.002772	0.002898	0.003018	0.003129	0.00323	0.003318	0.003393	0.003455	0.00351	0.003558	0.003605	0.003652	0.003702	0.003763	0.003839	0.00393	0.004039	0.004163	0.004293	NaN	NaN	NaN	NaN	NaN	NaN	NaN	NaN	NaN	NaN
478	-1.355e-20	0.0001077	0.0002151	0.000323	0.0004329	0.0005446	0.000664	0.0007866	0.000902	0.00101	0.001107	0.001193	0.001269	0.001335	0.001391	0.001435	0.00147	0.001494	0.001511	0.001526	0.001539	0.00155	0.001561	0.001569	0.001576	0.001581	0.001582	0.001579	0.001573	0.001564	0.001552	0.001538	0.00152	0.0015	0.001478	0.001453	0.001427	0.001399	0.001371	0.001342	0.001312	0.001282	0.001253	0.001225	0.001198	0.001173	0.001149	0.001125	0.001101
479	-4.066e-20	0.0001883	0.0003824	0.0005885	0.0008126	0.00106	0.001341	0.001654	0.001983	0.002324	0.002673	0.003024	0.003371	0.00371	0.004035	NaN	NaN	NaN	NaN	NaN	NaN	NaN	NaN	NaN	NaN	NaN	NaN	NaN	NaN	NaN	NaN	NaN	NaN	NaN	NaN	NaN	NaN	NaN	NaN	NaN	NaN	NaN	NaN	NaN	NaN	NaN	NaN	NaN	NaN
480	0	0.0001467	0.0002962	0.0004511	0.000614	0.0007861	0.0009767	0.001182	0.001386	0.001591	0.001791	0.001985	0.00217	0.002342	0.002503	0.002651	0.002785	0.002902	0.003003	0.003095	0.003175	0.003243	0.0033	0.003346	0.00338	0.003401	0.003409	0.003403	0.003385	0.003359	0.003327	0.00329	0.003251	0.003213	0.003178	0.003149	0.003129	0.003121	0.003127	0.00315	0.00319	0.003247	0.003325	0.003423	0.003537	0.003665	0.003803	NaN	NaN
481	0	-9.804e-05	-0.000151	-0.0001489	-8.752e-05	1.583e-05	0.0001378	0.0002764	0.0004457	0.0006542	0.0008955	0.001148	0.001389	0.001593	0.001758	0.001877	0.001963	0.002025	0.002069	0.002087	0.002078	0.002046	0.002005	0.001956	0.001901	0.001844	0.001793	0.001746	0.001705	0.001669	0.001646	0.001642	0.001657	0.001691	0.001749	0.001829	0.001932	0.002054	0.002193	0.002347	0.002514	NaN	NaN	NaN	NaN	NaN	NaN	NaN	NaN
482	-2.711e-20	0.0003467	0.0006989	0.001063	0.001431	0.001787	0.002135	0.002482	0.002828	0.003185	0.003559	0.003946	0.004344	0.004749	0.005154	0.005559	0.005965	NaN	NaN	NaN	NaN	NaN	NaN	NaN	NaN	NaN	NaN	NaN	NaN	NaN	NaN	NaN	NaN	NaN	NaN	NaN	NaN	NaN	NaN	NaN	NaN	NaN	NaN	NaN	NaN	NaN	NaN	NaN	NaN
483	0	0.0002781	0.0005625	0.0008554	0.001149	0.001445	0.001746	0.002054	0.002367	0.002684	0.003007	0.003334	0.003658	0.003974	0.004279	0.004574	NaN	NaN	NaN	NaN	NaN	NaN	NaN	NaN	NaN	NaN	NaN	NaN	NaN	NaN	NaN	NaN	NaN	NaN	NaN	NaN	NaN	NaN	NaN	NaN	NaN	NaN	NaN	NaN	NaN	NaN	NaN	NaN	NaN
484	0	0.0001254	0.0002518	0.0003798	0.0005112	0.0006462	0.0007913	0.0009418	0.001086	0.001222	0.001348	0.001461	0.001562	0.001648	0.001722	0.001782	0.001829	0.001862	0.001884	0.001902	0.001914	0.001924	0.001932	0.001937	0.00194	0.001938	0.001935	0.00193	0.001927	0.001927	0.001932	0.001943	0.001957	0.00198	0.002011	0.002051	0.002101	0.002161	0.002225	0.002288	0.002348	0.002403	0.002455	0.002503	0.002544	0.002575	0.002597	0.00261	0.00261
485	6.776e-21	5.621e-05	0.0001131	0.0001712	0.0002314	0.000294	0.0003595	0.0004246	0.000489	0.0005527	0.0006138	0.0006713	0.000725	0.0007746	0.0008214	0.0008661	0.000909	0.0009483	0.0009874	0.001026	0.001062	0.001098	0.001132	0.001165	0.001195	0.00122	0.001237	0.001247	0.001251	0.001249	0.001244	0.001237	0.001226	0.001215	0.001205	0.001197	0.001193	0.001195	0.001204	0.001219	0.001238	0.001261	0.001288	0.00132	0.001351	0.001381	0.001411	0.001441	0.001467
486	0	9.113e-05	0.0001834	0.0002768	0.0003736	0.0004735	0.0005766	0.0006767	0.0007729	0.0008657	0.0009524	0.001033	0.001107	0.001173	0.001232	0.001284	0.001329	0.001369	0.001409	0.001452	0.001495	0.00154	0.001587	0.001637	0.001691	0.001748	0.00181	0.001875	0.001946	0.002024	0.002109	0.002206	0.002317	0.002446	0.002592	0.002759	0.002947	0.003157	0.003387	0.003635	0.003896	NaN	NaN	NaN	NaN	NaN	NaN	NaN	NaN
487	-2.711e-20	0.0002316	0.000469	0.000718	0.0009841	0.001272	0.001597	0.001956	0.002331	0.002721	0.003122	0.003528	0.003938	0.004346	0.004752	0.00515	0.005535	0.005894	NaN	NaN	NaN	NaN	NaN	NaN	NaN	NaN	NaN	NaN	NaN	NaN	NaN	NaN	NaN	NaN	NaN	NaN	NaN	NaN	NaN	NaN	NaN	NaN	NaN	NaN	NaN	NaN	NaN	NaN	NaN
488	2.711e-20	0.0002177	0.000437	0.0006534	0.0008525	0.001034	0.001201	0.001353	0.00149	0.001612	0.001726	0.001834	0.001934	0.002026	0.002112	0.002199	0.002287	0.002372	0.002453	0.002527	0.002595	0.002657	0.002714	0.002769	0.002824	0.002879	0.002939	0.003006	0.003088	0.003192	0.003324	0.00349	0.003689	0.003925	0.004191	NaN	NaN	NaN	NaN	NaN	NaN	NaN	NaN	NaN	NaN	NaN	NaN	NaN	NaN
489	-6.776e-21	0.0001377	0.0002767	0.0004191	0.0005662	0.0007187	0.0008837	0.001056	0.001223	0.001382	0.001528	0.001659	0.001773	0.001868	0.001944	0.002002	0.002045	0.00207	0.002082	0.002087	0.002087	0.002083	0.002077	0.002069	0.00206	0.002049	0.002033	0.002012	0.001986	0.001955	0.001922	0.001887	0.001849	0.001813	0.001777	0.001741	0.00171	0.001683	0.001662	0.001647	0.001638	0.001634	0.001636	0.001643	0.001651	0.001662	0.001673	0.001684	0.001692
490	2.711e-20	0.0002208	0.0004461	0.0006799	0.0009257	0.001187	0.001476	0.001787	0.002099	0.002409	0.002713	0.003008	0.003287	0.003548	0.003791	0.004014	0.004217	0.004396	0.004557	0.004711	0.004856	0.004994	0.005126	0.005253	0.005373	NaN	NaN	NaN	NaN	NaN	NaN	NaN	NaN	NaN	NaN	NaN	NaN	NaN	NaN	NaN	NaN	NaN	NaN	NaN	NaN	NaN	NaN	NaN	NaN
491	1.355e-20	0.0001432	0.0002882	0.0004365	0.0005896	0.0007445	0.0008908	0.001029	0.001164	0.001297	0.001427	0.001552	0.001672	0.001785	0.00189	0.001989	0.002081	0.002173	0.002264	0.002351	0.002434	0.002514	0.00259	0.002663	0.002733	0.002801	0.002869	0.002937	0.003007	0.003085	0.003172	0.003274	0.003392	0.00353	0.003685	0.003858	0.004045	0.004242	NaN	NaN	NaN	NaN	NaN	NaN	NaN	NaN	NaN	NaN	NaN
492	2.033e-20	0.0001051	0.0002139	0.0003288	0.0004529	0.0005886	0.0007424	0.0009119	0.001089	0.001272	0.001459	0.001648	0.001835	0.002017	0.002193	0.002361	0.00252	0.002665	0.002798	0.002921	0.003031	0.003127	0.003209	0.003279	0.003338	0.003387	0.003427	0.003459	0.003486	0.003513	0.003545	0.003586	0.003643	0.003722	0.003816	0.003927	0.004051	NaN	NaN	NaN	NaN	NaN	NaN	NaN	NaN	NaN	NaN	NaN	NaN
493	-2.033e-20	0.0001282	0.000258	0.0003902	0.0005261	0.0006664	0.0007995	0.0009253	0.001049	0.001167	0.001277	0.001379	0.001471	0.00155	0.001618	0.001674	0.001719	0.001757	0.001789	0.001814	0.001834	0.00185	0.001862	0.001869	0.001873	0.001874	0.001871	0.001862	0.00185	0.001835	0.001821	0.001809	0.0018	0.0018	0.001812	0.00184	0.00189	0.001968	0.002078	0.002225	0.00241	0.002633	0.002894	0.003191	0.003513	NaN	NaN	NaN	NaN
494	-6.776e-21	8.146e-05	0.0001646	0.0002511	0.000343	0.0004415	0.0005513	0.0006704	0.0007916	0.000915	0.001039	0.00116	0.00128	0.001395	0.001505	0.001608	0.001704	0.001791	0.00187	0.001944	0.00201	0.002069	0.002123	0.002171	0.002212	0.002245	0.002271	0.002287	0.002295	0.002294	0.002288	0.002274	0.002255	0.002231	0.002205	0.00218	0.00216	0.002147	0.002148	0.002166	0.002206	0.002269	0.002358	0.002477	0.002622	0.002791	0.002981	0.003185	0.003395
495	-2.711e-20	0.0003321	0.0006704	0.001003	0.00133	0.001656	0.001986	0.002321	0.002665	0.003019	0.003384	0.003768	0.004168	0.004578	0.005004	0.00544	0.005879	0.006305	0.006707	NaN	NaN	NaN	NaN	NaN	NaN	NaN	NaN	NaN	NaN	NaN	NaN	NaN	NaN	NaN	NaN	NaN	NaN	NaN	NaN	NaN	NaN	NaN	NaN	NaN	NaN	NaN	NaN	NaN	NaN
496	2.711e-20	0.0003336	0.0006689	0.0009895	0.001302	0.001608	0.001915	0.002222	0.002526	0.002825	0.003115	0.003403	0.003688	0.003964	0.004241	0.00451	0.004768	0.005006	0.00522	NaN	NaN	NaN	NaN	NaN	NaN	NaN	NaN	NaN	NaN	NaN	NaN	NaN	NaN	NaN	NaN	NaN	NaN	NaN	NaN	NaN	NaN	NaN	NaN	NaN	NaN	NaN	NaN	NaN	NaN
497	6.776e-21	8.15e-05	0.0001651	0.0002526	0.0003449	0.0004433	0.0005528	0.0006714	0.0007924	0.0009153	0.001039	0.001162	0.001281	0.001397	0.001509	0.001618	0.001726	0.001832	0.001937	0.002046	0.002161	0.002287	0.002427	0.002589	0.002775	0.002988	0.003229	0.0035	0.003802	0.00414	0.004514	0.004909	0.005312	NaN	NaN	NaN	NaN	NaN	NaN	NaN	NaN	NaN	NaN	NaN	NaN	NaN	NaN	NaN	NaN
498	1.084e-19	0.0002962	0.0005975	0.0008952	0.001188	0.001481	0.00178	0.002089	0.002413	0.002757	0.003123	0.003517	0.00394	0.004388	0.004863	0.005361	0.005867	0.006365	0.006833	NaN	NaN	NaN	NaN	NaN	NaN	NaN	NaN	NaN	NaN	NaN	NaN	NaN	NaN	NaN	NaN	NaN	NaN	NaN	NaN	NaN	NaN	NaN	NaN	NaN	NaN	NaN	NaN	NaN	NaN
499	0	0.0002319	0.000467	0.0007084	0.000959	0.001221	0.001489	0.001751	0.002011	0.002269	0.00252	0.002763	0.002999	0.003227	0.003449	0.003667	0.003884	0.004103	0.004337	0.004585	0.004848	0.005127	0.005416	NaN	NaN	NaN	NaN	NaN	NaN	NaN	NaN	NaN	NaN	NaN	NaN	NaN	NaN	NaN	NaN	NaN	NaN	NaN	NaN	NaN	NaN	NaN	NaN	NaN	NaN
500	-4.066e-20	0.000154	0.0003088	0.0004645	0.0006113	0.0007474	NaN	NaN	NaN	NaN	NaN	NaN	NaN	NaN	NaN	NaN	NaN	NaN	NaN	NaN	NaN	NaN	NaN	NaN	NaN	NaN	NaN	NaN	NaN	NaN	NaN	NaN	NaN	NaN	NaN	NaN	NaN	NaN	NaN	NaN	NaN	NaN	NaN	NaN	NaN	NaN	NaN	NaN	NaN
501	5.421e-20	0.0003247	0.0006579	0.001008	0.001383	0.001791	0.002251	0.002758	0.003285	0.00383	0.004389	0.004951	0.005513	0.006063	NaN	NaN	NaN	NaN	NaN	NaN	NaN	NaN	NaN	NaN	NaN	NaN	NaN	NaN	NaN	NaN	NaN	NaN	NaN	NaN	NaN	NaN	NaN	NaN	NaN	NaN	NaN	NaN	NaN	NaN	NaN	NaN	NaN	NaN	NaN
502	6.776e-21	7.64e-05	0.0001543	0.0002346	0.0003191	0.0004099	0.000511	0.0006203	0.0007323	0.000845	0.0009559	0.001064	0.001169	0.00127	0.001365	0.001457	0.001541	0.001618	0.001687	0.001751	0.001808	0.001858	0.001901	0.001937	0.001965	0.001982	0.001989	0.001987	0.001978	0.001965	0.001954	0.001949	0.001956	0.001982	0.002031	0.00211	0.002228	0.002389	0.002596	0.002849	0.003143	0.003472	NaN	NaN	NaN	NaN	NaN	NaN	NaN
503	-2.711e-20	0.0003183	0.0006497	0.001006	0.001399	0.001838	0.002342	0.002905	0.003505	0.00414	0.004803	0.005482	NaN	NaN	NaN	NaN	NaN	NaN	NaN	NaN	NaN	NaN	NaN	NaN	NaN	NaN	NaN	NaN	NaN	NaN	NaN	NaN	NaN	NaN	NaN	NaN	NaN	NaN	NaN	NaN	NaN	NaN	NaN	NaN	NaN	NaN	NaN	NaN	NaN
504	4.066e-20	0.000182	0.0003654	0.0005506	0.0007317	0.0009019	0.00106	0.001205	0.001337	0.001456	0.001563	0.001655	0.001731	0.001789	0.00183	0.001859	0.001876	0.001882	0.001878	0.001865	0.001844	0.00182	0.00179	0.001756	0.001721	0.001682	0.001644	0.00161	0.001583	0.001566	0.001562	0.001575	0.00161	0.001678	0.001782	0.001925	0.00211	0.002336	0.002602	0.002907	0.00325	0.003624	0.004022	0.004431	NaN	NaN	NaN	NaN	NaN
505	2.711e-20	0.000193	0.0003865	0.0005699	0.0007446	0.000909	0.001064	0.001209	0.001343	0.001467	0.00158	0.001686	0.001783	0.001872	0.001961	0.00205	0.002142	0.002238	0.002342	0.002457	0.002586	0.002734	0.002907	0.003107	0.003339	0.003599	0.00389	0.004205	0.004539	NaN	NaN	NaN	NaN	NaN	NaN	NaN	NaN	NaN	NaN	NaN	NaN	NaN	NaN	NaN	NaN	NaN	NaN	NaN	NaN
506	1.355e-20	0.0001441	0.0002908	0.0004387	0.0005865	0.0007348	0.0008858	0.00104	0.001197	0.001356	0.001517	0.001679	0.001845	0.002012	0.002187	0.002373	0.002574	0.002793	0.003031	0.003292	0.003579	0.003897	0.004249	0.00463	0.005034	0.00545	NaN	NaN	NaN	NaN	NaN	NaN	NaN	NaN	NaN	NaN	NaN	NaN	NaN	NaN	NaN	NaN	NaN	NaN	NaN	NaN	NaN	NaN	NaN
507	-8.132e-20	0.0003376	0.0006794	0.001015	0.00134	0.001654	0.001959	0.002256	0.002545	0.002825	0.0031	0.003375	0.003649	0.003921	0.004198	0.004484	0.004779	0.005079	0.00538	0.005676	0.005957	NaN	NaN	NaN	NaN	NaN	NaN	NaN	NaN	NaN	NaN	NaN	NaN	NaN	NaN	NaN	NaN	NaN	NaN	NaN	NaN	NaN	NaN	NaN	NaN	NaN	NaN	NaN	NaN
508	-6.776e-21	7.108e-05	0.0001434	0.000217	0.0002934	0.0003736	0.0004506	0.0005246	0.0005997	0.0006744	0.0007477	0.0008191	0.0008878	0.0009531	0.001017	0.001078	0.001137	0.001197	0.001255	0.001313	0.001369	0.001423	0.001473	0.00152	0.001563	0.001598	0.001625	0.001645	0.001657	0.001663	0.00166	0.001648	0.001629	0.001606	0.001577	0.001545	0.001513	0.001479	0.001444	0.001408	0.00137	0.001337	0.001309	0.001286	0.001267	0.001255	0.001253	0.001263	0.001287
509	6.776e-21	8.691e-05	0.0001743	0.0002624	0.0003522	0.0004444	0.0005402	0.0006332	0.0007225	0.0008067	0.0008835	0.0009521	0.001012	0.001064	0.001108	0.001145	0.001175	0.001196	0.001213	0.001227	0.001239	0.001249	0.001257	0.001263	0.001266	0.001264	0.001256	0.001242	0.001225	0.001205	0.001182	0.001158	0.001131	0.001106	0.001079	0.001054	0.001033	0.001017	0.001004	0.0009926	0.0009836	0.0009769	0.0009721	0.0009693	0.0009652	0.0009612	0.0009555	0.0009464	0.0009332
510	6.776e-21	3.835e-05	7.74e-05	0.0001171	0.0001572	0.0001991	0.0002449	0.0002939	0.000343	0.0003914	0.0004397	0.000488	0.0005367	0.0005846	0.0006332	0.0006835	0.0007346	0.0007845	0.0008336	0.0008821	0.000929	0.0009731	0.001013	0.001047	0.001077	0.001099	0.001112	0.001117	0.001115	0.001107	0.001096	0.001082	0.001067	0.001053	0.00104	0.001027	0.00102	0.001017	0.001019	0.001026	0.001037	0.001051	0.001068	0.001088	0.001108	0.001129	0.001151	0.001169	0.001183
511	-6.776e-21	9.137e-05	0.0001853	0.0002834	0.0003853	0.0004923	0.0006099	0.0007362	0.0008633	0.0009902	0.001116	0.001238	0.001353	0.001459	0.001559	0.001654	0.001745	0.001829	0.001907	0.00198	0.002047	0.002111	0.002172	0.002229	0.002284	0.002332	0.002373	0.002406	0.002433	0.002459	0.002487	0.00252	0.002557	0.002605	0.002666	0.002745	0.002844	0.002964	0.003106	0.003269	0.003445	0.003631	NaN	NaN	NaN	NaN	NaN	NaN	NaN
512	1.355e-20	0.0001682	0.0003406	0.0005212	0.0007122	0.0009164	0.001144	0.001388	0.001638	0.001893	0.002153	0.002416	0.002679	0.002941	0.003202	0.003462	0.003722	0.003978	0.004237	0.004502	0.004772	0.005045	0.005316	0.005582	NaN	NaN	NaN	NaN	NaN	NaN	NaN	NaN	NaN	NaN	NaN	NaN	NaN	NaN	NaN	NaN	NaN	NaN	NaN	NaN	NaN	NaN	NaN	NaN	NaN
513	3.388e-21	3.962e-05	7.999e-05	0.0001209	0.0001628	0.0002063	0.0002537	0.0003041	0.0003541	0.0004032	0.0004507	0.0004961	0.00054	0.0005802	0.0006189	0.0006566	0.0006931	0.0007271	0.0007584	0.0007876	0.0008145	0.0008389	0.0008612	0.0008812	0.0009001	0.0009142	0.0009226	0.0009241	0.0009198	0.0009122	0.0009029	0.0008929	0.0008824	0.0008724	0.0008624	0.0008528	0.0008469	0.0008455	0.0008511	0.000864	0.0008818	0.0009036	0.0009287	0.0009574	0.0009876	0.00102	0.001052	0.001083	0.00111
514	0	0.0001691	0.0003417	0.0005199	0.0007067	0.0009054	0.001126	0.001363	0.001601	0.001838	0.002069	0.002293	0.002506	0.002706	0.002889	0.003056	0.003202	0.003325	0.003426	0.003511	0.003583	0.003642	0.003691	0.003733	0.003772	0.003809	0.003849	0.003893	0.003947	0.004016	0.004104	0.004208	0.004327	0.004456	NaN	NaN	NaN	NaN	NaN	NaN	NaN	NaN	NaN	NaN	NaN	NaN	NaN	NaN	NaN
515	-1.355e-20	0.0001835	0.0003708	0.000565	0.0007698	0.0009885	0.001231	0.001493	0.001757	0.002022	0.002282	0.002534	0.002774	0.002999	0.003208	0.003397	0.003564	0.003705	0.003822	0.00392	0.003999	0.004059	0.0041	0.004124	0.004133	0.004125	0.004104	0.00407	0.00403	0.003987	0.003947	0.003914	0.003889	0.003877	0.003873	0.003879	NaN	NaN	NaN	NaN	NaN	NaN	NaN	NaN	NaN	NaN	NaN	NaN	NaN
516	-6.776e-21	4.098e-05	8.924e-05	0.000143	0.0002012	0.0002658	0.0003384	0.0004175	0.0005025	0.0005927	0.0006875	0.0007869	0.0008873	0.0009837	0.001079	0.001173	0.001266	0.001354	0.001439	0.001517	0.001587	0.001648	0.001698	0.001738	0.001768	0.001787	0.001795	0.001798	0.001801	0.00181	0.001833	0.001881	0.001961	0.002082	0.002253	0.002478	0.00276	0.003101	0.003493	0.003929	NaN	NaN	NaN	NaN	NaN	NaN	NaN	NaN	NaN
517	1.355e-20	0.0001309	0.0002663	0.0004091	0.0005635	0.0007323	0.0009136	0.001112	0.001336	0.001592	0.001884	0.002218	0.002597	0.003022	0.003495	0.004017	0.004581	0.005181	0.0058	NaN	NaN	NaN	NaN	NaN	NaN	NaN	NaN	NaN	NaN	NaN	NaN	NaN	NaN	NaN	NaN	NaN	NaN	NaN	NaN	NaN	NaN	NaN	NaN	NaN	NaN	NaN	NaN	NaN	NaN
518	2.033e-20	0.0001302	0.0002621	0.0003961	0.0005333	0.0006749	0.0008278	0.0009872	0.001141	0.001286	0.00142	0.001542	0.00165	0.001741	0.001817	0.001878	0.001924	0.001952	0.001968	0.001975	0.001974	0.001966	0.001952	0.001932	0.001908	0.001878	0.00184	0.001795	0.001745	0.001691	0.001635	0.001579	0.001525	0.001473	0.001424	0.001379	0.001339	0.001306	0.001279	0.001258	0.001244	0.001234	0.001228	0.001224	0.001221	0.001218	0.001214	0.001208	0.001198
519	-2.711e-20	0.0002536	0.0005134	0.0007839	0.00107	0.001377	0.001719	NaN	NaN	NaN	NaN	NaN	NaN	NaN	NaN	NaN	NaN	NaN	NaN	NaN	NaN	NaN	NaN	NaN	NaN	NaN	NaN	NaN	NaN	NaN	NaN	NaN	NaN	NaN	NaN	NaN	NaN	NaN	NaN	NaN	NaN	NaN	NaN	NaN	NaN	NaN	NaN	NaN	NaN
520	0	0.0001468	0.0002953	0.0004465	0.0006027	0.0007668	0.0009237	0.001074	0.001228	0.001381	0.001532	0.00168	0.001825	0.001965	0.0021	0.002227	0.002346	0.002461	0.002569	0.002669	0.002765	0.00286	0.002957	0.003061	0.003175	0.003304	0.00345	0.003618	0.003814	0.004041	0.004299	0.004581	0.004877	NaN	NaN	NaN	NaN	NaN	NaN	NaN	NaN	NaN	NaN	NaN	NaN	NaN	NaN	NaN	NaN
521	1.355e-20	0.0002099	0.0004281	0.0006622	0.0009205	0.001201	0.001507	0.001843	0.002213	0.002624	0.003077	0.00357	0.004099	0.004656	0.005232	0.005812	NaN	NaN	NaN	NaN	NaN	NaN	NaN	NaN	NaN	NaN	NaN	NaN	NaN	NaN	NaN	NaN	NaN	NaN	NaN	NaN	NaN	NaN	NaN	NaN	NaN	NaN	NaN	NaN	NaN	NaN	NaN	NaN	NaN
522	-6.776e-20	0.0001935	0.0003907	0.0005889	0.0007807	0.0009679	0.001152	0.001334	0.001514	0.001691	0.001872	0.002059	0.002252	0.002451	0.002661	0.002889	0.003136	0.003402	0.00369	0.003999	0.004329	0.004678	0.005039	0.005404	NaN	NaN	NaN	NaN	NaN	NaN	NaN	NaN	NaN	NaN	NaN	NaN	NaN	NaN	NaN	NaN	NaN	NaN	NaN	NaN	NaN	NaN	NaN	NaN	NaN
523	6.776e-21	0.0001264	0.000254	0.0003833	0.0005152	0.0006508	0.0007976	0.0009515	0.0011	0.001242	0.001377	0.001504	0.001621	0.001729	0.001828	0.001918	0.001998	0.002065	0.002122	0.002173	0.002218	0.002255	0.002284	0.002305	0.002317	0.002318	0.002309	0.00229	0.002268	0.002246	0.002228	0.002221	0.002228	0.002257	0.002314	0.002403	0.002527	0.002689	0.002887	0.003119	0.003379	0.00366	NaN	NaN	NaN	NaN	NaN	NaN	NaN
524	0	7.282e-05	0.0001474	0.0002232	0.0003015	0.0003831	0.0004729	0.0005685	0.0006626	0.0007544	0.0008433	0.0009294	0.001011	0.001086	0.001156	0.00122	0.001277	0.001326	0.001368	0.001405	0.001436	0.00146	0.001475	0.001484	0.001488	0.001484	0.001474	0.001456	0.00143	0.001398	0.001361	0.001322	0.001283	0.001245	0.001208	0.00117	0.001133	0.001098	0.001065	0.001039	0.001018	0.001004	0.0009946	0.0009894	0.0009857	0.0009845	0.0009863	0.0009903	0.0009951
525	-6.776e-21	8.404e-05	0.0001817	0.0002904	0.0004107	0.0005442	0.000694	0.0008576	0.001033	0.001216	0.001405	0.001597	0.001783	0.001954	0.002113	0.002259	0.002394	0.002513	0.002618	0.002709	0.002783	0.002842	0.002887	0.002919	0.002941	0.002949	0.002945	0.002927	0.002896	0.002854	0.002802	0.002743	0.002679	0.002613	0.002546	0.002476	0.002408	0.00234	0.002277	0.002219	0.002166	0.002121	0.002086	0.002063	0.002052	0.002056	0.002079	0.002121	0.002186
526	6.776e-21	9.473e-05	0.0001917	0.0002927	0.0003997	0.0005135	0.0006392	0.0007742	0.0009098	0.001044	0.001173	0.001294	0.001405	0.001503	0.001588	0.001659	0.001718	0.001764	0.001797	0.001822	0.00184	0.001849	0.001854	0.001854	0.001851	0.001844	0.001832	0.001813	0.001787	0.001756	0.001722	0.001684	0.001645	0.001605	0.001563	0.001522	0.001482	0.001445	0.001411	0.001384	0.001361	0.001341	0.001326	0.001314	0.001304	0.001298	0.001296	0.001298	0.001307
527	1.084e-19	0.0004397	0.0008916	0.001365	0.001857	0.002373	0.002913	0.003476	0.004055	0.004643	0.005232	0.00581	0.006362	0.00687	NaN	NaN	NaN	NaN	NaN	NaN	NaN	NaN	NaN	NaN	NaN	NaN	NaN	NaN	NaN	NaN	NaN	NaN	NaN	NaN	NaN	NaN	NaN	NaN	NaN	NaN	NaN	NaN	NaN	NaN	NaN	NaN	NaN	NaN	NaN
528	-6.776e-21	0.0001233	0.0002482	0.0003761	0.0005087	0.0006488	0.0008028	0.0009673	0.001131	0.001292	0.001446	0.001589	0.001723	0.001844	0.001954	0.002052	0.002137	0.002206	0.002263	0.00231	0.002346	0.002373	0.002393	0.002405	0.00241	0.002406	0.002393	0.002376	0.00236	0.002349	0.00235	0.002373	0.002421	0.002502	0.002618	0.002776	0.002978	0.003224	0.003508	0.00382	NaN	NaN	NaN	NaN	NaN	NaN	NaN	NaN	NaN
529	1.355e-20	0.000132	0.0002656	0.0004015	0.0005415	0.0006879	0.0008479	0.001018	0.001186	0.00135	0.001509	0.001663	0.001811	0.001951	0.002084	0.002211	0.00233	0.002439	0.002543	0.002645	0.002749	0.002857	0.00297	0.003097	0.003238	0.003396	0.003575	0.003777	0.004003	0.004256	0.004534	0.004829	NaN	NaN	NaN	NaN	NaN	NaN	NaN	NaN	NaN	NaN	NaN	NaN	NaN	NaN	NaN	NaN	NaN
530	0	0.0001196	0.000242	0.00037	0.000506	0.000649	0.0007932	0.0009399	0.001093	0.001253	0.00142	0.001589	0.001759	0.001928	0.002097	0.002266	0.002435	0.002607	0.00278	0.002955	0.003133	0.003315	0.003507	0.00371	0.003927	0.004158	0.004401	0.004654	0.004915	0.005181	NaN	NaN	NaN	NaN	NaN	NaN	NaN	NaN	NaN	NaN	NaN	NaN	NaN	NaN	NaN	NaN	NaN	NaN	NaN
531	0	6.808e-05	0.0001391	0.0002144	0.0002963	0.0003856	0.0004864	0.0005974	0.0007127	0.0008298	0.0009465	0.001059	0.001165	0.001262	0.001349	0.001426	0.001495	0.001553	0.001601	0.001642	0.001676	0.001703	0.001726	0.001747	0.001766	0.001781	0.001793	0.001799	0.001798	0.001793	0.001784	0.001771	0.001755	0.001737	0.001716	0.001695	0.001676	0.001658	0.001645	0.001638	0.001636	0.00164	0.001651	0.001668	0.001689	0.001714	0.001738	0.00176	0.001784
532	-6.776e-21	8.127e-05	0.0001648	0.0002526	0.0003469	0.0004485	0.0005625	0.0006867	0.0008145	0.0009447	0.001075	0.001202	0.001323	0.001437	0.001544	0.001641	0.001729	0.001804	0.001869	0.001926	0.001974	0.002013	0.002045	0.002071	0.002091	0.002103	0.002107	0.002104	0.002093	0.002074	0.002049	0.002018	0.001984	0.001947	0.001906	0.001864	0.001825	0.00179	0.00176	0.001741	0.001735	0.001746	0.001776	0.00183	0.00191	0.00202	0.002163	0.00234	0.002549
533	-6.776e-21	0.0001066	0.0002143	0.0003237	0.0004364	0.0005534	0.0006712	0.0007867	0.0009008	0.001011	0.001115	0.001211	0.001298	0.001375	0.001443	0.001501	0.00155	0.001591	0.001624	0.001651	0.00167	0.001682	0.001689	0.001692	0.001689	0.001681	0.001667	0.001645	0.001618	0.00159	0.001562	0.001535	0.001511	0.001491	0.001472	0.001456	0.001444	0.001436	0.001434	0.00144	0.001452	0.001473	0.001507	0.001557	0.001625	0.001718	0.00184	0.001994	0.002183
534	1.355e-20	0.0001636	0.0003328	0.0005119	0.0007062	0.0009202	0.001166	0.001442	0.001739	0.002058	0.0024	0.002766	0.003155	0.003565	0.003994	0.00444	0.004899	0.005361	NaN	NaN	NaN	NaN	NaN	NaN	NaN	NaN	NaN	NaN	NaN	NaN	NaN	NaN	NaN	NaN	NaN	NaN	NaN	NaN	NaN	NaN	NaN	NaN	NaN	NaN	NaN	NaN	NaN	NaN	NaN
535	3.388e-21	4.407e-05	8.976e-05	0.0001365	0.0001845	0.0002341	0.0002885	0.0003467	0.0004046	0.0004619	0.0005176	0.0005718	0.0006249	0.0006744	0.0007218	0.0007687	0.0008152	0.0008582	0.000897	0.0009332	0.0009652	0.0009927	0.001015	0.001029	0.001036	0.001034	0.001022	0.0009983	0.0009676	0.0009323	0.000894	0.0008546	0.0008153	0.0007787	0.0007466	0.0007196	0.0006998	0.0006894	0.0006885	0.0006952	0.0007072	0.0007236	0.0007436	0.0007668	0.0007899	0.0008128	0.0008353	0.0008537	0.0008641
536	9.487e-20	0.000201	0.0004062	0.0006178	0.0008366	0.00105	0.001261	0.001468	0.001672	0.001879	0.002092	0.002311	0.002534	0.002763	0.002998	0.003241	0.003502	0.00378	0.004075	0.004384	0.004703	0.005026	NaN	NaN	NaN	NaN	NaN	NaN	NaN	NaN	NaN	NaN	NaN	NaN	NaN	NaN	NaN	NaN	NaN	NaN	NaN	NaN	NaN	NaN	NaN	NaN	NaN	NaN	NaN
537	0	9.316e-05	0.0001899	0.0002925	0.0004044	0.0005281	0.0006699	0.0008284	0.0009981	0.00118	0.001371	0.001574	0.001789	0.002018	0.002265	0.002532	0.002822	0.003137	0.003479	0.003852	0.004252	0.004679	0.005125	NaN	NaN	NaN	NaN	NaN	NaN	NaN	NaN	NaN	NaN	NaN	NaN	NaN	NaN	NaN	NaN	NaN	NaN	NaN	NaN	NaN	NaN	NaN	NaN	NaN	NaN
538	-4.066e-20	0.0001414	0.0002846	0.0004307	0.0005813	0.0007387	0.0009101	0.001091	0.001271	0.001444	0.001609	0.001763	0.001904	0.00203	0.002141	0.002238	0.002319	0.00238	0.002423	0.00245	0.002463	0.00246	0.002442	0.002415	0.00238	0.002339	0.002296	0.002257	0.002231	0.002228	0.00226	0.002335	0.002462	0.002643	0.002876	0.003159	0.003484	NaN	NaN	NaN	NaN	NaN	NaN	NaN	NaN	NaN	NaN	NaN	NaN
539	-2.033e-20	0.0001239	0.0002492	0.0003756	0.000504	0.0006356	0.0007766	0.0009223	0.00106	0.001187	0.001302	0.001404	0.001492	0.001563	0.001618	0.001658	0.001682	0.001688	0.001682	0.00167	0.001651	0.001627	0.001597	0.001562	0.001527	0.001489	0.00145	0.001411	0.001371	0.001334	0.0013	0.001271	0.001247	0.001232	0.001223	0.001218	0.001217	0.001218	0.001223	0.001229	0.001236	0.001242	0.001246	0.001249	0.001246	0.00124	0.001231	0.00122	0.001206
540	1.355e-20	0.0001427	0.0002879	0.0004367	0.0005907	0.0007513	0.0009047	0.001049	0.001193	0.001334	0.001472	0.001606	0.001734	0.001851	0.001957	0.002051	0.00213	0.002198	0.002256	0.002301	0.002333	0.00235	0.002354	0.002346	0.002329	0.002307	0.002281	0.002256	0.002241	0.002243	0.002269	0.002325	0.002415	0.002547	0.002721	0.002936	0.00319	0.003476	NaN	NaN	NaN	NaN	NaN	NaN	NaN	NaN	NaN	NaN	NaN
541	6.776e-20	0.0001875	0.0003762	0.0005666	0.0007595	0.0009449	0.001118	0.001277	0.001421	0.001554	0.001672	0.001776	0.001861	0.001928	0.001977	0.002009	0.00203	0.00204	0.002041	0.002035	0.00202	0.001997	0.001966	0.00193	0.00189	0.001845	0.001795	0.001739	0.001682	0.001626	0.001573	0.001526	0.001486	0.001455	0.00143	0.001411	0.001398	0.00139	0.001388	0.001391	0.001397	0.001405	0.001417	0.001435	0.001458	0.001492	0.001541	0.00161	0.001701
542	0	-1.669e-05	-1.521e-05	4.163e-06	4.102e-05	8.968e-05	0.0001469	0.000213	0.0002907	0.0003833	0.0004851	0.0005933	0.000697	0.0007874	0.0008666	0.0009387	0.001008	0.001074	0.001135	0.001192	0.001244	0.001292	0.00134	0.001389	0.00144	0.001489	0.001534	0.001574	0.001611	0.001646	0.001678	0.00171	0.001742	0.001774	0.001807	0.001843	0.001887	0.001942	0.002013	0.002101	0.00221	0.002344	0.002506	0.002699	0.002924	0.003181	0.003466	0.003771	NaN
543	5.421e-20	-6.58e-05	-0.000103	-0.000108	-8.18e-05	-3.041e-05	5.002e-05	0.000158	0.0002902	0.0004504	0.0006361	0.0008409	0.001049	0.001247	0.001434	0.001613	0.001787	0.001951	0.002107	0.002254	0.002393	0.002523	0.002649	0.002771	0.002889	0.003002	0.003109	0.003209	0.003308	0.003408	0.003512	0.003622	0.003741	0.00387	0.004009	0.004157	0.004314	0.004478	NaN	NaN	NaN	NaN	NaN	NaN	NaN	NaN	NaN	NaN	NaN
544	0	-0.0001115	-0.0001657	-0.0001675	-0.0001105	-4.15e-06	0.0001505	0.0003475	0.0005849	0.0008657	0.001177	0.001515	0.001849	0.002149	0.00242	0.00266	0.002872	0.00305	0.003198	0.003319	0.00342	0.003504	0.003579	0.003647	0.003715	0.003779	0.00385	0.003935	0.004042	0.004187	0.00437	0.004586	0.004843	0.005134	0.005457	NaN	NaN	NaN	NaN	NaN	NaN	NaN	NaN	NaN	NaN	NaN	NaN	NaN	NaN
545	1.355e-20	0.0001901	0.0003855	0.0005897	0.0008071	0.001042	0.001304	0.001589	0.00188	0.002173	0.002466	0.002754	0.003034	0.003302	0.003556	0.003795	0.004016	0.004219	0.004409	0.004591	0.004768	0.004941	0.00511	0.005273	0.005428	NaN	NaN	NaN	NaN	NaN	NaN	NaN	NaN	NaN	NaN	NaN	NaN	NaN	NaN	NaN	NaN	NaN	NaN	NaN	NaN	NaN	NaN	NaN	NaN
546	5.421e-20	0.0003327	0.0006658	0.001001	0.001339	0.001677	0.002016	0.002356	0.002691	0.003018	0.003334	0.003637	0.003924	0.004198	0.00446	0.004714	0.004964	0.005208	0.005446	0.005677	NaN	NaN	NaN	NaN	NaN	NaN	NaN	NaN	NaN	NaN	NaN	NaN	NaN	NaN	NaN	NaN	NaN	NaN	NaN	NaN	NaN	NaN	NaN	NaN	NaN	NaN	NaN	NaN	NaN
547	5.421e-20	0.0001143	0.0002304	0.0003493	0.0004729	0.000596	0.0007161	0.0008329	0.0009474	0.001061	0.001173	0.001282	0.001386	0.001486	0.001579	0.001667	0.001751	0.001834	0.001913	0.00199	0.002061	0.002128	0.002188	0.002244	0.002293	0.002336	0.002371	0.002397	0.002415	0.002424	0.002427	0.002426	0.002423	0.002419	0.002412	0.002403	0.002394	0.002384	0.002376	0.002372	0.00237	0.00237	0.002372	0.002375	0.002381	0.002392	0.002412	0.002441	0.002482
548	3.388e-21	4.279e-05	8.681e-05	0.0001334	0.0001836	0.0002379	0.0002985	0.0003647	0.0004343	0.0005057	0.0005773	0.0006464	0.0007121	0.0007744	0.0008345	0.0008932	0.0009516	0.001007	0.00106	0.001112	0.001167	0.001223	0.001285	0.00135	0.001419	0.00149	0.001561	0.001631	0.001702	0.001774	0.001846	0.001916	0.001985	0.00205	0.002115	0.00218	0.00225	0.002327	0.002417	0.002521	0.002643	0.002788	0.002959	0.003161	0.003395	0.00366	0.003953	0.004263	NaN
549	-4.066e-20	0.0002146	0.0004344	0.0006635	0.0009058	0.001165	0.001453	0.001763	0.002076	0.00239	0.002701	0.003005	0.003301	0.003585	0.003856	0.004115	0.004361	0.004593	0.004817	0.00504	0.005258	0.005469	NaN	NaN	NaN	NaN	NaN	NaN	NaN	NaN	NaN	NaN	NaN	NaN	NaN	NaN	NaN	NaN	NaN	NaN	NaN	NaN	NaN	NaN	NaN	NaN	NaN	NaN	NaN
550	1.355e-20	0.0001904	0.0003837	0.0005833	0.0007885	0.0009888	0.001188	0.001384	0.001572	0.001755	0.001929	0.002088	0.002228	0.002347	0.002444	0.002519	0.00258	0.002623	0.002647	0.002658	0.002656	0.002644	0.002625	0.002602	0.002574	0.002543	0.002506	0.002466	0.002424	0.002381	0.002335	0.002287	0.002237	0.002186	0.002135	0.002083	0.002033	0.001986	0.001941	0.001902	0.00187	0.001849	0.001843	0.001854	0.001883	0.001936	0.002015	0.002123	0.002261
551	-6.776e-21	7.91e-05	0.0001606	0.0002464	0.0003381	0.0004362	0.0005456	0.0006649	0.0007868	0.0009079	0.001023	0.001128	0.001217	0.00129	0.001348	0.001393	0.001427	0.001445	0.001447	0.00144	0.001425	0.001405	0.001384	0.001364	0.001346	0.001328	0.001306	0.001281	0.001256	0.001231	0.001206	0.00118	0.001154	0.001128	0.001101	0.001074	0.00105	0.00103	0.001014	0.001001	0.0009914	0.000986	0.0009846	0.0009863	0.0009905	0.0009974	0.001006	0.001012	0.001019
552	-2.711e-20	0.0004203	0.0008516	0.001304	0.001788	0.00231	0.002895	0.00353	0.004177	0.004826	0.005466	NaN	NaN	NaN	NaN	NaN	NaN	NaN	NaN	NaN	NaN	NaN	NaN	NaN	NaN	NaN	NaN	NaN	NaN	NaN	NaN	NaN	NaN	NaN	NaN	NaN	NaN	NaN	NaN	NaN	NaN	NaN	NaN	NaN	NaN	NaN	NaN	NaN	NaN
553	-6.776e-21	8.508e-05	0.0001699	0.0002549	0.0003406	0.0004282	0.0005226	0.0006216	0.0007169	0.0008079	0.0008931	0.0009735	0.001049	0.001121	0.001187	0.001249	0.001304	0.001351	0.001388	0.00142	0.001444	0.001461	0.001468	0.001467	0.001458	0.001442	0.001418	0.001389	0.001359	0.001332	0.001311	0.001299	0.001296	0.001304	0.001321	0.001346	0.001378	0.001416	0.001458	0.001506	0.001562	0.001628	0.00171	0.001816	0.001947	0.002111	0.002315	0.002564	0.002863
554	0	0.0002373	0.0004796	0.0007314	0.0009863	0.00124	0.001494	0.00175	0.002009	0.002274	0.002548	0.002828	0.003113	0.003398	0.003683	0.003969	0.004258	0.004547	0.00483	0.005104	0.005366	0.005612	0.00584	NaN	NaN	NaN	NaN	NaN	NaN	NaN	NaN	NaN	NaN	NaN	NaN	NaN	NaN	NaN	NaN	NaN	NaN	NaN	NaN	NaN	NaN	NaN	NaN	NaN	NaN
555	-4.743e-20	0.0001203	0.0002435	0.0003712	0.0005052	0.0006477	0.0008052	0.000974	0.001143	0.00131	0.001472	0.001627	0.001771	0.001901	0.002015	0.002114	0.002195	0.002256	0.0023	0.002331	0.002349	0.002357	0.002357	0.002353	0.002348	0.002342	0.002338	0.002337	0.002344	0.002362	0.002395	0.002444	0.002511	0.002597	0.002699	0.002817	0.002951	0.003099	0.003258	0.003423	0.003589	NaN	NaN	NaN	NaN	NaN	NaN	NaN	NaN
556	1.355e-20	0.0002165	0.0004362	0.0006629	0.0008987	0.001146	0.001394	0.001638	0.001883	0.00213	0.002376	0.002618	0.002856	0.003089	0.003317	0.003543	0.003767	0.003995	0.004231	0.004474	0.004723	0.004976	0.005232	NaN	NaN	NaN	NaN	NaN	NaN	NaN	NaN	NaN	NaN	NaN	NaN	NaN	NaN	NaN	NaN	NaN	NaN	NaN	NaN	NaN	NaN	NaN	NaN	NaN	NaN
557	-4.066e-20	0.0001013	0.0002045	0.0003116	0.0004249	0.0005451	0.000679	0.0008239	0.0009708	0.001119	0.001266	0.001409	0.001547	0.001678	0.001801	0.001916	0.002022	0.002114	0.002193	0.002265	0.002328	0.002383	0.002432	0.002473	0.002507	0.002532	0.002547	0.002552	0.00255	0.002541	0.002525	0.002502	0.002474	0.00244	0.002401	0.002358	0.002315	0.002272	0.002229	0.002186	0.002148	0.002114	0.002089	0.002074	0.002073	0.002088	0.002121	0.002173	0.002247
558	-4.066e-20	0.0001837	0.0003718	0.0005675	0.000769	0.0009748	0.001186	0.001402	0.001623	0.00185	0.002084	0.002324	0.002572	0.002826	0.003087	0.003359	0.003645	0.003945	0.004263	0.004597	0.004944	0.005301	0.005659	NaN	NaN	NaN	NaN	NaN	NaN	NaN	NaN	NaN	NaN	NaN	NaN	NaN	NaN	NaN	NaN	NaN	NaN	NaN	NaN	NaN	NaN	NaN	NaN	NaN	NaN
559	0	0.0001058	0.000214	0.0003269	0.0004467	0.0005759	0.00072	0.0008765	0.001037	0.001199	0.001359	0.001518	0.001675	0.001827	0.001975	0.002122	0.002272	0.002425	0.002585	0.002759	0.00295	0.00316	0.003389	0.00364	0.003912	0.004207	0.004514	0.004819	NaN	NaN	NaN	NaN	NaN	NaN	NaN	NaN	NaN	NaN	NaN	NaN	NaN	NaN	NaN	NaN	NaN	NaN	NaN	NaN	NaN
560	0	0.0001851	0.0003745	0.0005715	0.0007804	0.001005	0.001255	0.001527	0.001806	0.002092	0.002383	0.00268	0.002983	0.003293	0.003611	0.003937	0.004272	0.004613	0.004964	0.005325	0.005689	NaN	NaN	NaN	NaN	NaN	NaN	NaN	NaN	NaN	NaN	NaN	NaN	NaN	NaN	NaN	NaN	NaN	NaN	NaN	NaN	NaN	NaN	NaN	NaN	NaN	NaN	NaN	NaN
561	4.066e-20	0.0002323	0.0004693	0.0007146	0.0009716	0.001244	0.001509	0.001765	0.002022	0.002277	0.002523	0.002756	0.002973	0.003169	0.003343	0.003494	0.003623	0.003743	0.003859	0.003969	0.004077	0.004184	0.004294	0.004406	0.004523	NaN	NaN	NaN	NaN	NaN	NaN	NaN	NaN	NaN	NaN	NaN	NaN	NaN	NaN	NaN	NaN	NaN	NaN	NaN	NaN	NaN	NaN	NaN	NaN
562	1.355e-20	0.0001224	0.0002475	0.0003781	0.0005176	0.000667	0.0008137	0.0009611	0.001118	0.001287	0.001467	0.001655	0.001852	0.002054	0.002264	0.002477	0.002693	0.002911	0.003126	0.003337	0.003541	0.003738	0.003927	0.004108	0.004281	0.004442	0.004594	0.004737	0.004877	0.005016	0.005152	0.005282	0.005405	NaN	NaN	NaN	NaN	NaN	NaN	NaN	NaN	NaN	NaN	NaN	NaN	NaN	NaN	NaN	NaN
563	0	0.0001467	0.000298	0.0004581	0.0006323	0.0008249	0.001045	0.001292	0.001556	0.001838	0.002135	0.002449	0.002781	0.003131	0.003499	0.003885	0.004289	0.004707	0.005133	0.005558	NaN	NaN	NaN	NaN	NaN	NaN	NaN	NaN	NaN	NaN	NaN	NaN	NaN	NaN	NaN	NaN	NaN	NaN	NaN	NaN	NaN	NaN	NaN	NaN	NaN	NaN	NaN	NaN	NaN
564	-1.355e-20	0.0001266	0.0002552	0.0003874	0.0005251	0.00067	0.0008295	0.0009996	0.001169	0.001335	0.001497	0.001652	0.001798	0.001933	0.002057	0.00217	0.002269	0.002354	0.002428	0.002499	0.002568	0.00264	0.002719	0.002812	0.002924	0.003059	0.003222	0.003416	0.003644	0.003906	0.004196	0.004508	NaN	NaN	NaN	NaN	NaN	NaN	NaN	NaN	NaN	NaN	NaN	NaN	NaN	NaN	NaN	NaN	NaN
565	-2.711e-20	0.0002995	0.0006031	0.0008917	0.001154	0.001384	0.001599	0.001804	0.001991	0.002162	0.002317	0.00246	0.002588	0.002699	0.002805	0.002912	0.00302	0.003116	0.003198	0.003273	0.003351	0.003439	0.003547	0.003671	0.00381	NaN	NaN	NaN	NaN	NaN	NaN	NaN	NaN	NaN	NaN	NaN	NaN	NaN	NaN	NaN	NaN	NaN	NaN	NaN	NaN	NaN	NaN	NaN	NaN
566	0	0.0001032	0.0002095	0.0003203	0.0004383	0.0005642	0.0006927	0.000825	0.0009663	0.001118	0.001279	0.001449	0.001628	0.001814	0.002006	0.002204	0.002406	0.002615	0.00283	0.003052	0.003282	0.003522	0.00377	0.004029	0.0043	0.004584	0.004881	0.005185	0.005491	NaN	NaN	NaN	NaN	NaN	NaN	NaN	NaN	NaN	NaN	NaN	NaN	NaN	NaN	NaN	NaN	NaN	NaN	NaN	NaN
567	1.355e-20	9.028e-05	0.0001795	0.0002667	0.0003511	0.0004327	0.000501	0.0005541	0.0005991	0.000637	0.000668	0.0006931	0.0007148	0.0007338	0.0007518	0.0007715	0.000793	0.0008189	0.0008507	0.0008863	0.0009245	0.0009646	0.001007	0.001051	0.001094	0.001135	0.001172	0.001202	0.001228	0.001252	0.001276	0.001298	0.001323	0.001347	0.00137	0.001393	0.001415	0.001439	0.001464	0.00149	0.001517	0.001548	0.001585	0.001632	0.001693	0.001775	0.001883	0.002023	0.002199
568	0	-0.001506	-0.001733	-0.002174	-0.002077	-0.001857	-0.001437	-0.0004751	0.0006049	0.001808	0.003075	0.00444	0.00549	0.006392	0.006851	0.007057	0.00691	0.006279	0.005562	0.005293	NaN	NaN	NaN	NaN	NaN	NaN	NaN	NaN	NaN	NaN	NaN	NaN	NaN	NaN	NaN	NaN	NaN	NaN	NaN	NaN	NaN	NaN	NaN	NaN	NaN	NaN	NaN	NaN	NaN
569	-6.776e-21	0.0001102	0.0002217	0.0003347	0.0004505	0.0005704	0.000698	0.0008277	0.0009532	0.001073	0.001186	0.001289	0.001384	0.001468	0.001541	0.001603	0.001653	0.00169	0.001718	0.00174	0.001756	0.001767	0.001774	0.001777	0.001777	0.001772	0.001763	0.001749	0.001731	0.001711	0.00169	0.001668	0.001644	0.001621	0.001597	0.001574	0.001555	0.001542	0.001537	0.001544	0.001565	0.001604	0.001664	0.001752	0.001871	0.002025	0.002214	0.002439	0.002696
570	2.033e-20	0.0001258	0.0002712	0.0004417	0.0006313	0.0008441	0.001087	0.001358	0.001647	0.001948	0.00226	0.002577	0.002888	0.003182	0.003456	0.003714	0.003954	0.004173	0.00437	0.004549	0.00471	0.004855	0.004979	NaN	NaN	NaN	NaN	NaN	NaN	NaN	NaN	NaN	NaN	NaN	NaN	NaN	NaN	NaN	NaN	NaN	NaN	NaN	NaN	NaN	NaN	NaN	NaN	NaN	NaN
571	1.355e-20	9.735e-05	0.0001964	0.0002983	0.0004048	0.0005181	0.0006439	0.0007795	0.0009178	0.001059	0.001204	0.001355	0.001514	0.001685	0.001874	0.002084	0.002319	0.002583	0.002883	0.003223	0.003603	0.004019	0.004464	NaN	NaN	NaN	NaN	NaN	NaN	NaN	NaN	NaN	NaN	NaN	NaN	NaN	NaN	NaN	NaN	NaN	NaN	NaN	NaN	NaN	NaN	NaN	NaN	NaN	NaN
572	2.711e-20	0.0003943	0.0007995	0.00121	0.001627	0.002057	0.002504	0.002971	0.003457	0.003964	0.004489	0.005031	0.00558	0.006118	0.006636	0.00712	NaN	NaN	NaN	NaN	NaN	NaN	NaN	NaN	NaN	NaN	NaN	NaN	NaN	NaN	NaN	NaN	NaN	NaN	NaN	NaN	NaN	NaN	NaN	NaN	NaN	NaN	NaN	NaN	NaN	NaN	NaN	NaN	NaN
573	-1.355e-20	0.0001468	0.0002966	0.0004525	0.0006161	0.0007903	0.0009824	0.001189	0.001398	0.001602	0.001803	0.001993	0.002172	0.002335	0.002482	0.00261	0.00272	0.002813	0.002888	0.002949	0.002997	0.00303	0.003051	0.003059	0.003057	0.003045	0.003028	0.003004	0.002975	0.002944	0.002918	0.002903	0.002905	0.002928	0.002969	0.00303	0.00311	0.003203	NaN	NaN	NaN	NaN	NaN	NaN	NaN	NaN	NaN	NaN	NaN
574	-1.355e-20	0.0002181	0.0004387	0.0006639	0.0008927	0.001113	0.001323	0.001522	0.001709	0.001888	0.002059	0.002219	0.002368	0.002501	0.002617	0.002716	0.002803	0.002882	0.002948	0.003002	0.003045	0.003074	0.003089	0.003087	0.003071	0.00304	0.002995	0.002937	0.002867	0.002792	0.002716	0.002648	0.002594	0.002564	0.002566	0.002604	0.002686	0.002815	0.00299	0.00321	0.003465	0.003745	NaN	NaN	NaN	NaN	NaN	NaN	NaN
575	2.033e-20	8.723e-05	0.0001755	0.0002644	0.000355	0.000448	0.0005481	0.0006519	0.0007515	0.000847	0.000936	0.001019	0.001094	0.001161	0.001223	0.001278	0.001328	0.001371	0.00141	0.001448	0.001484	0.001516	0.001547	0.001576	0.001603	0.001627	0.001646	0.001659	0.001668	0.001672	0.001672	0.001671	0.00167	0.001668	0.001665	0.001659	0.001653	0.001646	0.001638	0.001631	0.001625	0.00162	0.001614	0.001608	0.001602	0.001597	0.001594	0.00159	0.001586
576	2.033e-20	0.0001394	0.0002827	0.0004318	0.0005896	0.0007596	0.0009485	0.001153	0.001361	0.00157	0.001775	0.001974	0.002162	0.002335	0.002495	0.002641	0.002768	0.002876	0.002966	0.003042	0.003104	0.003151	0.003187	0.003211	0.003226	0.003226	0.003213	0.003188	0.003154	0.003116	0.003077	0.003043	0.003018	0.003008	0.003016	0.003044	0.003102	0.003192	0.003314	0.003463	0.003634	NaN	NaN	NaN	NaN	NaN	NaN	NaN	NaN
577	2.711e-20	0.0001762	0.000356	0.0005426	0.0007395	0.0009496	0.001184	0.00144	0.001703	0.001976	0.002262	0.002561	0.002877	0.00321	0.003565	0.003942	0.004342	0.004762	0.005203	0.005666	0.006136	NaN	NaN	NaN	NaN	NaN	NaN	NaN	NaN	NaN	NaN	NaN	NaN	NaN	NaN	NaN	NaN	NaN	NaN	NaN	NaN	NaN	NaN	NaN	NaN	NaN	NaN	NaN	NaN
578	2.711e-20	0.0001993	0.0004019	0.0006096	0.0008257	0.001052	0.001301	0.001566	0.001828	0.002084	0.002333	0.002572	0.002801	0.003018	0.003228	0.003432	0.003631	0.003826	0.004024	0.00424	0.004475	0.004734	0.005016	0.005318	0.005632	NaN	NaN	NaN	NaN	NaN	NaN	NaN	NaN	NaN	NaN	NaN	NaN	NaN	NaN	NaN	NaN	NaN	NaN	NaN	NaN	NaN	NaN	NaN	NaN
579	-5.421e-20	0.0005483	0.001062	0.001549	0.002014	0.002457	0.002886	0.003305	0.003706	0.00409	0.004452	0.004783	0.005098	0.005411	0.005719	0.006016	0.006297	NaN	NaN	NaN	NaN	NaN	NaN	NaN	NaN	NaN	NaN	NaN	NaN	NaN	NaN	NaN	NaN	NaN	NaN	NaN	NaN	NaN	NaN	NaN	NaN	NaN	NaN	NaN	NaN	NaN	NaN	NaN	NaN
580	3.388e-20	0.0001005	0.0002024	0.0003037	0.0004015	0.0004964	0.0005895	0.0006801	0.0007675	0.0008511	0.0009318	0.00101	0.001085	0.001156	0.001224	0.001292	0.001359	0.001424	0.001486	0.001545	0.001602	0.001655	0.001704	0.00175	0.001793	0.001833	0.001866	0.001895	0.001921	0.001945	0.001966	0.001988	0.002013	0.002044	0.002084	0.002135	0.002202	0.002289	0.0024	0.002539	0.00271	0.002913	0.003149	0.003413	0.003697	NaN	NaN	NaN	NaN
581	-1.355e-20	0.0001127	0.0002276	0.0003463	0.0004708	0.0006038	0.000752	0.0009125	0.001075	0.00124	0.001406	0.001571	0.001736	0.001898	0.002058	0.002214	0.002365	0.002508	0.002644	0.002779	0.002912	0.003044	0.003177	0.003314	0.003455	0.003602	0.003756	0.003919	0.004093	0.004282	0.004484	0.004695	0.004912	NaN	NaN	NaN	NaN	NaN	NaN	NaN	NaN	NaN	NaN	NaN	NaN	NaN	NaN	NaN	NaN
582	8.132e-20	0.0004723	0.0009607	0.001478	0.002006	0.00255	0.003122	0.003729	0.004359	0.005008	0.005675	NaN	NaN	NaN	NaN	NaN	NaN	NaN	NaN	NaN	NaN	NaN	NaN	NaN	NaN	NaN	NaN	NaN	NaN	NaN	NaN	NaN	NaN	NaN	NaN	NaN	NaN	NaN	NaN	NaN	NaN	NaN	NaN	NaN	NaN	NaN	NaN	NaN	NaN
583	1.355e-20	0.0001899	0.0003843	0.0005867	0.000801	0.001031	0.001268	0.00151	0.001763	0.002029	0.002309	0.002604	0.002916	0.003249	0.003606	0.003991	0.004403	0.004852	0.005337	0.00585	NaN	NaN	NaN	NaN	NaN	NaN	NaN	NaN	NaN	NaN	NaN	NaN	NaN	NaN	NaN	NaN	NaN	NaN	NaN	NaN	NaN	NaN	NaN	NaN	NaN	NaN	NaN	NaN	NaN
584	-1.355e-20	0.0001282	0.0002601	0.0003993	0.0005487	0.0007128	0.0008994	0.001106	0.001324	0.00155	0.001783	0.002022	0.002266	0.00251	0.002755	0.002997	0.003234	0.003463	0.003686	0.003906	0.00412	0.004328	0.004529	0.004719	0.004899	0.005065	0.005213	NaN	NaN	NaN	NaN	NaN	NaN	NaN	NaN	NaN	NaN	NaN	NaN	NaN	NaN	NaN	NaN	NaN	NaN	NaN	NaN	NaN	NaN
585	-2.711e-20	0.0001474	0.000313	0.0004946	0.0006954	0.0009185	0.00116	0.001419	0.001697	0.001991	0.002297	0.002608	0.002909	0.003186	0.003441	0.003673	0.003877	0.004057	0.004214	0.004347	0.004453	0.004535	0.004599	0.004655	0.004711	0.00477	0.004836	0.004911	0.004999	0.005094	0.005199	0.005315	NaN	NaN	NaN	NaN	NaN	NaN	NaN	NaN	NaN	NaN	NaN	NaN	NaN	NaN	NaN	NaN	NaN
586	-6.776e-21	9.278e-05	0.0001866	0.0002812	0.0003767	0.0004691	0.0005587	0.0006447	0.0007258	0.0008028	0.0008745	0.0009411	0.001002	0.001057	0.001106	0.001151	0.001194	0.001234	0.00127	0.001303	0.001333	0.00136	0.001383	0.001402	0.001415	0.001421	0.001419	0.001409	0.001393	0.001372	0.001346	0.001317	0.001286	0.001255	0.001224	0.001193	0.001165	0.00114	0.001118	0.001098	0.00108	0.001066	0.001054	0.001046	0.001041	0.001044	0.001062	0.001099	0.001165
587	0	7.082e-05	0.0001434	0.0002191	0.0002993	0.0003857	0.0004831	0.0005899	0.0007001	0.0008142	0.0009321	0.001053	0.001178	0.001304	0.001433	0.001563	0.001693	0.001821	0.001951	0.002085	0.002225	0.002375	0.002537	0.002717	0.002918	0.003142	0.003394	0.003679	0.003997	0.004347	0.004725	0.005121	NaN	NaN	NaN	NaN	NaN	NaN	NaN	NaN	NaN	NaN	NaN	NaN	NaN	NaN	NaN	NaN	NaN
588	0	1.212e-05	3.33e-05	6.848e-05	0.0001222	0.0002014	0.0003139	0.0004686	0.0006744	0.0009415	0.001276	0.001685	0.002172	0.002732	0.003362	0.004053	0.004789	NaN	NaN	NaN	NaN	NaN	NaN	NaN	NaN	NaN	NaN	NaN	NaN	NaN	NaN	NaN	NaN	NaN	NaN	NaN	NaN	NaN	NaN	NaN	NaN	NaN	NaN	NaN	NaN	NaN	NaN	NaN	NaN
589	6.776e-21	8.8e-05	0.0001769	0.0002673	0.0003601	0.0004566	0.0005612	0.0006704	0.0007764	0.0008775	0.0009729	0.001062	0.001142	0.001214	0.001278	0.001334	0.001379	0.001414	0.001441	0.001463	0.00148	0.001493	0.001502	0.001507	0.001508	0.001503	0.001493	0.001478	0.001459	0.001437	0.001412	0.001384	0.001356	0.001327	0.001298	0.00127	0.001245	0.001222	0.001203	0.001186	0.001173	0.001164	0.00116	0.00116	0.001162	0.001168	0.001178	0.001191	0.001211
590	-6.776e-21	9.703e-05	0.0001971	0.0003016	0.0004128	0.000533	0.0006683	0.0008167	0.0009705	0.001127	0.001285	0.001444	0.001604	0.001765	0.001932	0.002111	0.002307	0.002522	0.002765	0.003042	0.003359	0.00372	0.004126	0.004575	0.00506	0.005565	NaN	NaN	NaN	NaN	NaN	NaN	NaN	NaN	NaN	NaN	NaN	NaN	NaN	NaN	NaN	NaN	NaN	NaN	NaN	NaN	NaN	NaN	NaN
591	0	0.0001454	0.0002971	0.0004606	0.0006414	0.0008454	0.001082	0.00135	0.001643	0.001959	0.002296	0.002655	0.003034	0.00343	0.003844	0.004274	0.004716	0.005167	0.00562	0.006072	NaN	NaN	NaN	NaN	NaN	NaN	NaN	NaN	NaN	NaN	NaN	NaN	NaN	NaN	NaN	NaN	NaN	NaN	NaN	NaN	NaN	NaN	NaN	NaN	NaN	NaN	NaN	NaN	NaN
592	6.776e-21	6.148e-05	0.000123	0.0001834	0.0002426	0.0003006	0.0003609	0.0004208	0.0004748	0.0005233	0.0005666	0.0006064	0.0006426	0.0006751	0.000706	0.0007358	0.0007638	0.0007888	0.0008122	0.0008357	0.000858	0.0008779	0.0008928	0.0009028	0.0009078	0.0009051	0.0008948	0.0008781	0.0008567	0.0008319	0.000805	0.0007776	0.0007507	0.0007281	0.0007093	0.000695	0.0006872	0.0006853	0.0006881	0.0006951	0.0007066	0.0007224	0.0007415	0.0007635	0.0007854	0.0008075	0.000829	0.0008478	0.0008639
593	0	9.319e-05	0.000188	0.0002858	0.0003884	0.0004982	0.0006203	0.0007516	0.0008838	0.001015	0.001143	0.001266	0.001383	0.001494	0.001596	0.00169	0.001771	0.001837	0.001891	0.001936	0.001971	0.001997	0.002013	0.00202	0.002017	0.002001	0.001974	0.001939	0.001898	0.001852	0.0018	0.001747	0.001693	0.001639	0.001583	0.001529	0.001479	0.001435	0.001395	0.001359	0.001332	0.001318	0.001318	0.001337	0.00138	0.001458	0.001574	0.001731	0.001934
[truncated: 71 more columns]
