# Supplementary material for: Fractional killing arises from cell-to-cell variability in overcoming a caspase activity threshold
Source: Mol Syst Biol. 2015 May 7;11(5):803. doi: 10.15252/msb.20145584 (PMC4461398; doi:10.15252/msb.20145584)
Supplement: Supplementary file 3 [file msb0011-0803-sd3.zip › All_data/089_Mapatumumab+anti-Fc (10 nM) + Bortezomib (100 nM)_3/raw_deathscore.tsv]

Cell # (0 for discarded)	T=5min	T=10min	T=15min	T=20min	T=25min	T=30min	T=35min	T=40min	T=45min	T=50min	T=55min	T=60min	T=65min	T=70min	T=75min	T=80min	T=85min	T=90min	T=95min	T=100min	T=105min	T=110min	T=115min	T=120min	T=125min	T=130min	T=135min	T=140min	T=145min	T=150min	T=155min	T=160min	T=165min	T=170min	T=175min	T=180min	T=185min	T=190min	T=195min	T=200min	T=205min	T=210min	T=215min	T=220min	T=225min	T=230min	T=235min	T=240min	T=245min
1	0	0	0	0	0	0	0	0	0	0	0	0	0	0	0	0	0	0	0	0	0	0	0	0	0	0	0	0	0	0	0	0	0	0	0	0	0	0	0	0	0	0	0	0	1.255	1.503	1.683	1.644	1.565
0	0	0	0	0	0	0	0	0	0	0	0	0	0	0	0	0	0	0	0	0	0	0	0	0	0	0	0	0	0	0	0	0	0	0	0	0	0	0	0	0	0	0	0	0	0	0	0	0	0.7344
0	NaN	NaN	NaN	NaN	NaN	NaN	NaN	NaN	NaN	NaN	NaN	NaN	NaN	NaN	NaN	NaN	NaN	NaN	NaN	NaN	NaN	NaN	NaN	NaN	NaN	NaN	NaN	NaN	NaN	NaN	NaN	NaN	NaN	NaN	NaN	NaN	NaN	NaN	NaN	NaN	NaN	NaN	NaN	NaN	NaN	NaN	NaN	NaN	NaN
0	NaN	NaN	NaN	NaN	NaN	NaN	NaN	NaN	NaN	NaN	NaN	NaN	NaN	NaN	NaN	NaN	NaN	NaN	NaN	NaN	NaN	NaN	NaN	NaN	NaN	NaN	NaN	NaN	NaN	NaN	NaN	NaN	NaN	NaN	NaN	NaN	NaN	NaN	NaN	NaN	NaN	NaN	NaN	NaN	NaN	NaN	NaN	NaN	NaN
2	0	0	0	0	0	0	0	0	-0	-0	-0	-0	-0	-0	0	0	0	0	0	0	0	0	0	0	0	0	0	0	0	0	0	0	0	0	0	0	0	0	0	0	0	0	0.9084	1.381	1.663	1.692	1.609	1.227	1.449
3	0	0	0	0	0	0	0	0	-0	-0	-0	-0	-0	-0	-0	0	0	0	0	0	0	0	0	0	0	0	0	0	0	0	0	0	0	0	0	0	0	0	0	0	0	0	0	0	0	0	0	0	0
0	0	0	0	0	0	0	0	0	0	0	0	0	0	0	0	0	0	0	0	0	0	0	0	0	0	0	0	0	0	0	0	0	0	0	0	0	0	0	0	0	0	0	0	0.7662	0.8167	1.043	1.002	0.9181	0.8287
0	0	0	0	0	0	0	0	0	0	0	0	0	0	0	0	0	-0	-0	-0	-0	-0	-0	-0	-0	-0	-0	-0	-0	-0	-0	-0	-0	0	0	0	0	0	0	0	0	0	0	0	0	0	0	0	0	0
0	0	0	0	0	0	0	0	0	-0	-0	-0	0	0	0	0	0	0.195	0.3228	0.4522	0.5501	0.6852	0.8054	0.8632	0.8632	0.9053	0.9474	0.9895	0.6316	0.6316	0.6316	0.6316	0.7116	0.7495	0.7374	0.5253	0.5281	0.02105	-0.07105	-0.1632	-0.2	-0.2	-0.2162	-0.2336	-0.2522	-0.272	-0.29	-0.308	-0.326	-0.344
4	0	0	0	0	0	0	0	0	-0	-0	-0	-0	-0	-0	0	0	0	0	0	0	0	0	0	0.7956	0.9203	1.117	1.34	1.431	1.532	1.465	1.391	1.318	1.234	1.102	0.8292	0.5634	0.4135	0.4006	0.4005	0.0003055	0.0002027	0.0001502	0.0001303	0.0001103	9.36e-05	-0.01191	9.363e-05	0.0001088	0.0001251
5	0	0	0	0	0	0	0	0	0	0	0	0	0	0	0	0	0	0	0	0	0	0	0	0	0	0	0	0	0	0	0	1.489	1.656	1.377	1.32	1.241	1.163	1.087	1.312	1.23	1.082	0.8035	0.5986	0.4637	0.4	0.4	0.4	0.4001	0.4003
6	0	0	0	0	0	0	0	0	-0	0	0	0	0	0	0	0	0	0	0.879	0.9446	1.079	1.208	1.225	1.26	1.239	0.8208	0.7287	0.632	0.5545	0.5316	0.5106	0.4897	0.45	0.48	0.56	0.64	0.72	0.4	0.4	0.4	0.4	0.3579	0.3038	0.04968	-0.006221	-0.06333	-0.1216	-0.1811	-0.1368
0	0	0	0	0	0	0	0	0	0	0.6554	0.7769	0.9017	1.314	1.571	1.654	1.647	1.595	1.532	1.462	1.391	1.262	1.084	0.8755	0.7245	0.2381	0.2	0.2	0.2	0.2	0.2	0.2	0.2	0.2	0.2	0.2	0.1954	0.2735	0.3581	0.44	0.52	0.6	0.6	0.6	0.6	0.6	0.6	0.5726	0.5514	0.5384
7	0	0	0	0	0	0	0	0	0	0	0	-0	-0	-0	-0	-0	-0	-0	-0	-0	-0	-0	-0	-0	0	0	0	0	0	0	0	0	0	0	0	0	-0	-0	-0	-0	-0	-0	-0	-0	-0	-0	-0	0	0
8	0	0	0	0	0	0	0	0	0	0	0	0	0.7554	1.108	1.368	1.446	1.553	1.6	1.552	1.461	1.329	1.071	0.7939	0.5813	0.5215	0.551	0.1794	0.188	0.176	0.164	0.152	0.14	0.128	0.116	0.104	0.1843	0.1686	0.1529	0.1409	0.1289	0.1169	0.1049	0.09294	0.08094	0.06894	0.05543	0.02978	0.00347	0.1092
9	0	0	0	0	0	0	0	0	-0	-0	-0	-0	-0	-0	-0	-0	-0	-0	-0	-0	-0	0	0	0	0	0	0	0	0	0	0	0	0	0	0	0	0	0	0	0	0	0	0	0	0	0	0	0	0
10	0	0	0	0	0	0	0	0	0	0	0	0	0	0	0	0	0	0	0	0	0	0	0	0	0	0	0	0	-0	-0	-0	-0	-0	-0	0	0	0	0	0	0	0	0	0	0	0	0	0	0	0
11	0	0	0	0	0	0	0	0	0	0	0	0	0	0	0	0	0	0	0	0	0	1.52	1.599	1.545	1.469	1.393	1.317	1.243	1.162	1.055	0.8864	0.2688	0.1038	-0.1503	-0.2062	-0.2528	-0.269	-0.2864	-0.305	-0.2	-0.2	-0.2	-0.2	-0.2	-0.2	-0.08	0.04	0.16	-0.2
12	0	0	0	0	0	0	0	0	-0	-0	-0	-0	-0	-0	-0	-0	-0	-0	-0	-0	-0	-0	-0	-0	-0	-0	-0	-0	-0	-0	-0	-0	-0	-0	-0	-0	0	0	0	0	0	0	0	0	0	0	0	0	0
13	0	0	0	0	0	0	0	0	0	0	0	0	0	0	0	0	0	0	0	0	1.252	1.373	1.605	1.625	1.556	1.484	1.413	1.346	1.284	1.187	1.016	0.7528	0.4774	0.4041	0.4043	0.4052	0.007131	0.03818	0.1227	0.2092	0.03034	0.0422	0.1361	0.2312	0.08746	0.1247	0.1221	0.1403	0.1584
14	0	0	0	0	0	0	0	0	0	0.5766	0.6944	0.8151	1.101	1.606	1.642	1.613	1.501	1.177	1.01	0.9037	0.7596	0.5385	0.3936	0.353	0.3373	-0.07841	-0.106	-0.1336	-0.161	-0.1883	-0.2153	-0.2421	-0.2688	-0.2916	-0.3029	-0.3145	-0.3144	-0.3149	-0.3156	-0.3165	-0.3173	-0.1978	-0.1979	-0.1172	-0.03516	0.04982	0.1399	0.2373	0.2625
15	0	0	0	0	0	0	0	0	-0	-0	-0	-0	0	0	0	0	0	0	0	0	0	0	0	0	0	0	0	0	0	0	-0	-0	0	0	0	0	0	0	0.657	0.9466	1.193	1.181	1.099	1.099	1.099	1.099	0	0	0
16	0	0	0	0	0	0	0	0	0	0	0	0	0	0	0	0	0	0	0	0	0	0	0	0	0	0	0	0	0	0	0	0	0	0	0	0	0	0	0	0	0	0	0	0	0	0	0	0	0
17	0	0	0	0	0	0	0	0	0	0	0	0	0	0	0	0	0	0	0	0	1.275	1.386	1.437	1.542	1.461	1.287	1.103	0.7614	0.5957	0.5506	0.5379	-0.013	-0.09976	-0.207	-0.2522	-0.272	-0.29	-0.308	-0.326	-0.344	-0.362	0	0	0	0	0	0	0	0
18	0	0	0	0	0	0	0	0	1.322	1.398	1.46	1.205	1.028	0.9714	0.9093	0.8186	0.7279	0.6373	0.5466	0.5059	0.0782	0.0662	0.0542	0.0422	0.0302	0.0182	0.006196	-0.005804	-0.0178	-0.0298	-0.0298	-0.0298	-0.0298	0.1152	0.1402	0.1652	0.1902	0.2152	0.2282	0.2412	0.2542	0.2902	0.2902	0.2902	0.295	0.3329	0.3708	0.4087	0.4216
0	0	0	0	0	0	0	0	0	-0	-0	-0.2	-0.2	0	0	0	0	0	0	0	0	0	0	0	0	0	0	0	0	0	0	0	0	0	0	0	0	0	0	0	0	0	0	0	0	0	0	0	0	0
19	0	0	0	0	0	0	0	0	-0	-0	-0	-0	-0	-0	-0	-0	-0	-0	-0	-0	-0	0	0	0	0	0	0	0	0	0	0	0	0	0	0	0	0	0	0	-0	-0	-0	-0	-0	-0	-0	-0	-0	-0
0	0	0	0	0	0	0	0	0	0	0	0	0	0	0	0	0	0	0	0	0	0	0	0	0	0	0	0	0	0	0.7553	0.9896	1.063	1.091	0.9939	0.9251	0.9434	0.9901	0.9927	0.9675	0.9235	0.8678	0.8086	0	0	0	0	0	0	0
0	0	0	0	0	0	0	0	0	0	0	0	0	0	0	0	0	0	0	0	0	0	0	0	0	0	0	0	0	0	0	0	0	0	0	0	0	0.4078	0.5235	0.7814	1.095	1.194	1.196	1.13	1.039	0.9397	0.8829	0.7847	0.7244	0.6683
20	0	0	0	0	0	0	0	0	0	0	0	0	0	0	0	0	0	0	0	1.314	1.33	1.322	1.237	1.208	1.337	1.299	1.229	1.156	1.067	0.8073	0.6773	0.5646	0.412	0.4117	0.01297	0.01455	0.01643	0.01855	0.005211	-0.007798	-0.03254	-0.05709	-0.0812	-0.1049	-0.1282	-0.151	-0.1569	-0.1616	-0.1649
21	0	0	0	0	0	0	0	0	0	0	0	0	0	0	0	0	0	0	0	0	0	0	0	0	0	0	0	0	0	0	1.332	1.451	1.649	1.628	1.552	1.478	1.405	1.312	1.146	0.927	0.8598	0.7465	0.6167	0.6	0.1149	0.04317	0.00951	-0.01003	-0.02346
22	0	0	0	0	0	0	0	0	-0	-0	-0	-0	-0	-0	-0	-0	-0	-0	-0	-0	-0	-0	-0	-0	-0	-0	-0	-0	-0	-0	-0	-0	-0	-0	-0	-0	-0	-0	-0	-0	-0	-0	-0	-0	-0	-0	-0	-0	-0
0	0	0	0	0	0	0	0	0	-0.2626	-0	-0	-0	-0	-0	-0	-0	-0	-0	-0	-0	-0	-0	-0	-0	-0	-0	-0	-0	-0	0	0	0	0.4404	0.5071	0.5597	0.5975	0.6355	0.6747	0.675	0.6294	0.801	0.8019	0.7535	0.5959	0.4139	0.343	0.3457	0.363	0.3847
0	NaN	NaN	NaN	NaN	NaN	NaN	NaN	NaN	NaN	NaN	NaN	NaN	NaN	NaN	NaN	NaN	NaN	NaN	NaN	NaN	NaN	NaN	NaN	NaN	NaN	NaN	NaN	NaN	NaN	NaN	NaN	NaN	NaN	NaN	NaN	NaN	NaN	NaN	NaN	NaN	NaN	NaN	NaN	NaN	NaN	NaN	NaN	NaN	NaN
0	NaN	NaN	NaN	NaN	NaN	NaN	NaN	NaN	NaN	NaN	NaN	NaN	NaN	NaN	NaN	NaN	NaN	NaN	NaN	NaN	NaN	NaN	NaN	NaN	NaN	NaN	NaN	NaN	NaN	NaN	NaN	NaN	NaN	NaN	NaN	NaN	NaN	NaN	NaN	NaN	NaN	NaN	NaN	NaN	NaN	NaN	NaN	NaN	NaN
0	0	0	0	0	0	0	0	0	-0	0	0	0	0	0	0	0	0	0	0	0	0	0	0	0	0	0	0	0	0	0	0	0	0	0	0	0	0	0	-0	-0	-0	-0	-0	-0	0	0	0.167	0.2374	0.2289
0	0	0	0	0	0	0	0	0	-0	-0	-0	-0	-0	-0	-0	-0	-0	0	0	0.566	0.6807	0.6685	0.6559	0	0	0	0	0	0	0	0	0	0	0	0	0	0	0	0	0	0	0	0	0	0	0	0	0	0
23	0	0	0	0	0	0	0	0	-0	-0	-0	-0	-0	-0	-0	-0	-0	-0	-0	-0	-0	0	0	0	0	0	0	0	0	0	0	0	0	1.088	1.383	1.405	1.322	1.187	0.7458	0.6535	0.7656	0.7642	0.7066	0.6488	0.5812	0.4631	0.3698	0.3844	0.005537
0	0	0	0	0	0	0	0	0	0	0	0	0	0	0	0	0	0	0.7966	0.9785	1.399	1.368	1.288	1.207	1.278	1.014	1.021	0.9403	0.8455	0.7159	0.5283	0.09733	0.06467	0.03697	0.0159	-0.005244	-0.03236	-0.06746	-0.09439	-0.1278	-0.1659	-0.1916	-0.2089	-0.1005	-0.1068	-0.038	0.02554	0.1004	0.1797	0.2609
24	0	0	0	0	0	0	0	0	0	0	0	0	0	0	0	0	0	0	0	0	-0	-0	-0	-0	-0	-0	0	0	0	0	0	-0	-0	-0	-0	-0	-0	-0	-0	-0	-0	-0	-0	-0	-0	-0	-0	-0	-0
0	0	0	0	0	0	0	0	0	0	0	0	0	0	0	0	0	0	0	0	0	0	0	0	0	0	0	0	0	0	0	0	0	0	0	0	0	0	0	0	0	0	0	0	0	0	0	0	0	0
25	0	0	0	0	0	0	0	0	0	0	0	0	0	0	0	0	0	0	0	0	0	0	0	0	0	0	0	0	0	0	0	0	0	0	0	0	0	0	1.253	1.382	1.498	1.458	1.389	1.306	1.19	0.9873	0.1771	-0.07728	-0.1886
0	0	0	0	0	0	0	0	0	0	0	0	0	0	0	0	0	0	0	0	0	0	0	0	0	0	0	0	0	0	0	0	0	0	0	0	0	0	0	0	0	0	0	0	0	0	0	-0.2	-0	-0
26	0	0	0	0	0	0	0	0	-0	-0	-0	-0	-0	-0	-0	-0	-0	-0	-0	-0	-0	-0	-0	-0	-0	-0	0	0	0	0	0	0	0	0	0	0	0	0	0	0	0	0	0	0	0	0	0	0	0
0	0	0	0	0	0	0	0	0	0.5052	0.6256	0.7477	0.8554	1.101	1.345	1.408	1.43	1.504	1.488	1.347	1.097	0.9708	0.8468	0.7211	0.6406	0.1383	0.02899	0.01423	0.01252	0.01186	0.01327	0.01808	0.02606	0.03676	0.04976	0.06352	0.1069	0.1984	0.2886	0.3742	0.4561	0.5038	0.501	0.4984	0.4961	0.4985	0.5035	0.5085	0.515	0.5227
27	0	0	0	0	0	0	0	0	-0	-0	-0	-0	-0	-0	-0	0	0	0	0	0	0	0	0	0	0	0	0	0	0	0	0	0	0	0	0	0	0	0	0	0	0	0	1.407	1.661	1.73	1.687	1.695	1.65	1.601
28	0	0	0	0	0	0	0	0	-0	-0	-0	-0	-0	-0	-0	-0	-0	-0	-0	-0	-0	-0	-0	-0	-0	-0	-0	-0	-0	-0	-0	0	0	0	0	0	0	0	0	0	0	0	0	0	0	0	0	0	0
29	0	0	0	0	0	0	0	0	-0	-0	-0	-0	-0	-0	-0	-0	-0	-0	-0	-0	0	0	0	0	0	0	0	0	0	0	0	0	0	0	0	0	0	0	0	0	0	0	0	0	0	0	0	0	0
30	0	0	0	0	0	0	0	0	0	0	0	0	0	0	0	0	0	0	0	0	0	0	0	0	0	0	0	0	0	0	1.485	1.664	1.738	1.596	1.188	1.098	1.01	0.9405	0.8755	0.8163	0.6757	0.5293	0.3804	0.3683	0.3723	0.3779	0.3852	-0.005703	0.005421
31	0	0	0	0	0	0	0	0	-0	-0	-0	-0	-0	-0	-0	0	0	0	0	0	0	0	0	0	0.9856	1.057	1.275	1.206	1.234	1.322	1.255	1.108	0.8018	0.5001	0.4	0.4	0.4	0.4	0.4	0.4	0.4	0.4	0.4001	0.4002	0.4006	0.4012	0.4018	0.002594	0.003193
32	0	0	0	0	0	0	0	0	0	0	0	0	0	0	0	0	0	0	0	0	0	0	0	0	0	0	0	0	0	0	0	0	0	0	0	0	1.556	1.661	1.689	1.607	1.306	1.031	0.9393	0.8496	0.7637	0.6879	0.5964	0.4997	0.3601
0	0	0	0	0	0	0	0	0	0	0	0	0	0	0	0	0	0	0	0	0	0	0	0	0	0	0	0	0	0	1.247	1.373	1.545	1.625	1.556	1.47	1.011	0.9451	0.888	0.8332	0.8594	0.7247	0.5841	0.49	0.08207	0.07799	0.07451	0.06988	0.05788	0.04588
33	0	0	0	0	0	0	0	0	0	0	0	0	0	0	0	0	0	0	0	0	0	0	0	0	0	0	0	0	0	0	0	0	0	0	0	0	0	0	0	0	0	0	0	0	1.25	1.649	1.745	1.385	1.26
34	0	0	0	0	0	0	0	0	0	0	0	0	0	0	0	-0	-0	0	0	0	0	0	0	0	0	0	0	0	0	0	0	0	0	0	0	0	0	1.145	1.347	1.468	1.483	1.42	1.335	1.255	1.18	1.205	1.205	1.191	1.193
35	0	0	0	0	0	0	0	0	-0	-0	-0	-0	-0	-0	0	0	0	0	0	0	0	0	0	0	0	0	0	0	0	0	0	0	0	0	0	0	1.239	1.365	1.664	1.629	1.576	1.203	1.431	1.363	1.303	1.255	1.272	1.172	0.9719
36	0	0	0	0	0	0	0	0	-0	-0	-0	-0	-0	-0	-0	-0	-0	-0	0	0	0	0	0	0	0	0	0	0	0	0	0	0	0	0	0	0	0	0	0	1.306	1.372	1.676	1.607	1.226	1.148	1.074	1.003	1.235	1.157
0	0	0	0	0	0	0	0	0	0	0	0	0	0	0	0	0	0	0	0.8137	0.9234	0.944	0.8633	0.787	0.9264	0.9254	0.8923	0.8679	0.7371	0.6087	0.4847	0.1076	0.12	0.1133	0.1013	0.08925	0.07725	0.06525	0.05325	0.04125	0.02925	0.01725	0.01725	0.01725	-0.02485	-0.06696	-0.1091	-0.12	-0.12	-0.12
0	NaN	NaN	NaN	NaN	NaN	NaN	NaN	NaN	NaN	NaN	NaN	NaN	NaN	NaN	NaN	NaN	NaN	NaN	NaN	NaN	NaN	NaN	NaN	NaN	NaN	NaN	NaN	NaN	NaN	NaN	NaN	NaN	NaN	NaN	NaN	NaN	NaN	NaN	NaN	NaN	NaN	NaN	NaN	NaN	NaN	NaN	NaN	NaN	NaN
37	0	0	0	0	0	0	0	0	-0	0	0	0	0	0	0	0	0	0	0	0	0	0	0	0	0	1.508	1.655	1.376	1.32	1.209	0.7639	0.6727	0.8828	0.7952	0.679	0.5908	0.4446	0.2902	0.2745	0.2588	0.2431	-0.1725	-0.1882	-0.1998	-0.1993	-0.1981	-0.208	-0.2165	-0.2233
0	0	0	0	0	0	0	0	0	-0	-0	-0	-0	-0	-0	-0	-0	-0	-0	-0	-0	-0	-0	0	0	0	0	0.9535	0.9469	0.8932	0.8173	0.7379	0.6623	0.5873	0.5124	0.438	0.3654	0.3456	-0.04657	-0.04828	-0.04702	-0.04265	-0.03567	-0.02759	0.05112	0.06538	0.06951	0.006514	-0.05907	-0.09747
38	0	0	0	0	0	0	0	0	-0	-0	-0	-0	-0	-0	-0	-0	-0	-0	-0	0	0	0	0	0	0	0	0	0	0	0	0	0	0	0	0	0	0	0	0	0	0.7503	1.244	1.614	1.595	1.174	1.077	0.9794	0.8823	1.085
0	NaN	NaN	NaN	NaN	NaN	NaN	NaN	NaN	NaN	NaN	NaN	NaN	NaN	NaN	NaN	NaN	NaN	NaN	NaN	NaN	NaN	NaN	NaN	NaN	NaN	NaN	NaN	NaN	NaN	NaN	NaN	NaN	NaN	NaN	NaN	NaN	NaN	NaN	NaN	NaN	NaN	NaN	NaN	NaN	NaN	NaN	NaN	NaN	NaN
39	0	0	0	0	0	0	0	0	0	0	0	0	0	0	0	0	0	0	0	0	0	0	0	0	0	0	0	0	0	0	0	0	0	0	0	0	0	0	1.381	1.692	1.687	1.423	1.085	0.9368	0.6733	0.5437	0.4687	0.3943	0.3721
0	0	0	0	0	0	0	0	0	-0	-0	-0	-0	-0	-0	-0	-0	-0	-0	-0	-0	-0	-0	-0	-0	-0	-0	-0	0	0	0	0	0	0	0	0	0	1.317	1.509	1.55	1.5	1.425	1.35	1.275	1.2	1.125	1.049	1.021	0.9733	0.9169
40	0	0	0	0	0	0	0	0	0	0	0	0	0	0	0	0	0	0	0	0	0	0.8087	0.9351	1.246	1.241	1.194	1.12	1.047	0.9787	0.9182	0.8777	0.7385	0.6096	0.4535	0.4511	0.4655	0.482	0.5011	0.5228	0.5474	0.5686	0.1686	0.1686	0.1686	0.1686	0.1686	0.1566	0.1025	0.04842
0	0	0	0	0	0	0	0	0	0	0	0	0	0	0	0	0	0	1.565	1.394	1.425	1.37	1.32	1.546	1.475	1.408	1.346	1.298	1.235	1.096	0.4845	0.3215	0.2161	0.2	0.2	0.2	0.2	0.2	0.2	0.2	0.2	0.2	0.2	0.2759	0.4263	0.7528	0.8774	0.9544	0.9538	0.9586
0	NaN	NaN	NaN	NaN	NaN	NaN	NaN	NaN	NaN	NaN	NaN	NaN	NaN	NaN	NaN	NaN	NaN	NaN	NaN	NaN	NaN	NaN	NaN	NaN	NaN	NaN	NaN	NaN	NaN	NaN	NaN	NaN	NaN	NaN	NaN	NaN	NaN	NaN	NaN	NaN	NaN	NaN	NaN	NaN	NaN	NaN	NaN	NaN	NaN
41	0	0	0	0	0	0	0	0	0	0	0	0	0	0	0	0	0	0	0	0	1.229	1.355	1.55	1.495	1.226	1.155	1.088	1.035	0.9198	0.7814	0.5878	0.478	0.4722	0.09161	0.09797	0.1029	0.1057	0.106	0.1029	0.0961	0.08478	0.0693	0.05089	0.03117	0.02469	0.02122	0.02051	0.02148	0.1443
42	0	0	0	0	0	0	0	0	0	0	0	0	0	0	0	0	0	0	0	0	0	0	0	0	0	0	0	0.9998	1.115	1.135	1.063	1.071	1.081	1.017	1.028	1.034	1.003	0.9522	0.8775	0.7828	0.7676	0	0	0	0	0	0	0	0
43	0	0	0	0	0	0	0	0	0	0	0	0	0	0	0	0	0	0	0	0	0	1.366	1.435	1.376	1.294	1.215	1.138	1.061	0.9856	1.211	1.137	1.109	0.9805	0.765	0.4589	0.4072	0.4075	0.4071	0.005974	0.004569	0.003242	0.002083	0.001258	0.0006905	0.0004047	0.0003081	0.0002308	0.0001896	0.0002205
44	0	0	0	0	0	0	0	0	0	0	0	0	0	0	0	0	1.238	1.352	1.539	1.611	1.542	1.158	1.222	0.926	0.8489	0.7277	0.6088	0.4296	-0.04601	-0.06099	-0.07562	-0.07402	-0.07162	-0.06821	-0.06348	-0.05727	-0.04929	-0.03933	-0.02744	-0.01381	-0.01056	-0.005808	0.000246	0.007293	0.0154	0.02369	0.03209	0.02557	0.01357
45	0	0	0	0	0	0	0	0	0	0	0	0.6888	0.8487	1.241	1.614	1.661	1.533	1.191	1.094	1.034	0.9108	0.7227	0.4884	0.3852	0.3465	0.3331	0.3196	-0.09333	-0.1053	-0.1161	-0.1255	-0.1336	-0.1402	-0.1536	-0.1542	-0.1538	-0.1528	-0.151	-0.1488	-0.1464	-0.1437	-0.1405	-0.1366	-0.12	-0.12	-0.12	-0.12	-0.12	-0.12
0	NaN	NaN	NaN	NaN	NaN	NaN	NaN	NaN	NaN	NaN	NaN	NaN	NaN	NaN	NaN	NaN	NaN	NaN	NaN	NaN	NaN	NaN	NaN	NaN	NaN	NaN	NaN	NaN	NaN	NaN	NaN	NaN	NaN	NaN	NaN	NaN	NaN	NaN	NaN	NaN	NaN	NaN	NaN	NaN	NaN	NaN	NaN	NaN	NaN
0	0	0	0	0	0	0	0	0	-0	-0	-0	-0	-0	-0	-0	-0	-0	-0	0	0	0	0	0	0	0	0	0	0	0	1.139	1.157	1.085	0.9881	0.891	0.7939	0.9186	1.045	1.078	1.057	0.9974	0.8835	0.7891	0.7785	0	0	0	0	0	0
46	0	0	0	0	0	0	0	0	0	0	0	0	0	0	0	0	0	0	0	0	0	0	0	0	0	0	0	0	0	0	0	0	0	0	0	0	0	0	0	0	0	1.348	1.591	1.666	1.386	1.303	1.221	1.142	1.066
0	0	0	0	0	0	0	0	0	-0.2221	-0	-0	-0	-0	-0	-0	-0	-0	-0	-0	-0	-0	-0	-0	-0	0	0	0	0	0	0	0	0	0	0	0	0.5884	0.6929	0.8156	0.9249	0.9444	0.8608	1.03	0.9972	0.9293	0.8606	0.7957	0.6535	0.5277	0.3723
0	0	0	0	0	0	0	0	0	-0	-0	0	0	0	0	0	0	0	0	0	0	0	0	0	0	0	0	0	0	0	0	0	0	0.6458	0.7717	0.8844	0.9062	0.8789	0.9851	0.9545	0.8964	0.8355	0.7803	0.7331	0.7061	0.6234	0.4904	0.4902	0.4902	0.4902
0	0	0	0	0	0	0	0	0	-0	-0	-0	0	0	0	0	0	0	0	0	0	0	0	0	0	0	0	0	0	0	0	0	0	0	-0	-0.2	-0.2	-0.2	-0.2	-0.2	-0.2	-0.2	-0.2	-0.2	-0.09531	0.01233	0	0	0	0
47	0	0	0	0	0	0	0	0	-0	-0	-0	-0	-0	-0	-0	-0	-0	-0	-0	-0	-0	-0	-0	-0	-0	-0	-0	-0	-0	-0	-0	-0	-0	-0	0	0	0	0	0	0	0	0	0	0	0	0	0	0	0
0	NaN	NaN	NaN	NaN	NaN	NaN	NaN	NaN	NaN	NaN	NaN	NaN	NaN	NaN	NaN	NaN	NaN	NaN	NaN	NaN	NaN	NaN	NaN	NaN	NaN	NaN	NaN	NaN	NaN	NaN	NaN	NaN	NaN	NaN	NaN	NaN	NaN	NaN	NaN	NaN	NaN	NaN	NaN	NaN	NaN	NaN	NaN	NaN	NaN
0	0	0	0	0	0	0	0	0	-0	-0	0	0	0	0	0	0	0.6067	0.7267	0.7376	0.7405	0.8	0.8	0.7999	1.099	0	0	0	0	0	0	0	0	0	0	0	0	0	0	0	0	0	0	0	0	0	0	0	0	0
48	0	0	0	0	0	0	0	0	0	0	0	0	0	0	0	0	0	0	1.37	1.5	1.664	1.598	1.22	1.145	1.072	1.301	1.22	1.013	0.7454	0.5033	0.4107	0.4173	0.02515	0.03444	0.04512	0.04481	0.04503	0.04537	0.04573	0.04634	0.04706	0.04805	0.04948	0.05076	0.05227	0.06629	0.08	0.08	0.08
49	0	0	0	0	0	0	0	0	0	0	0	0	0	0	0	0	0	1.368	1.436	1.655	1.596	1.218	1.142	1.067	0.9926	1.195	1.038	0.8185	0.4912	0.4019	0.4075	0.4193	0.4383	0.4626	0.4903	0.5196	0.1486	0.1636	0.176	0.164	0.152	0.14	0.128	0.116	0.104	0.092	0.08	0.08	0.08
0	NaN	NaN	NaN	NaN	NaN	NaN	NaN	NaN	NaN	NaN	NaN	NaN	NaN	NaN	NaN	NaN	NaN	NaN	NaN	NaN	NaN	NaN	NaN	NaN	NaN	NaN	NaN	NaN	NaN	NaN	NaN	NaN	NaN	NaN	NaN	NaN	NaN	NaN	NaN	NaN	NaN	NaN	NaN	NaN	NaN	NaN	NaN	NaN	NaN
50	0	0	0	0	0	0	0	0	-0	-0	-0	-0	-0	-0	0	0	0	0	0	0	0	0	0	0	0	0	0	0	0	0.8827	1.358	1.715	1.679	1.631	1.564	1.501	1.44	1.367	1.266	1.106	0.9771	0.8504	0.856	0.8408	0.7924	0.7597	0.7302	0.707	0.6863
0	0	0	0	0	0	0	0	0	-0	-0	-0	-0	-0	-0	-0	-0	-0	-0	0	0	0	0	0.9039	0.9681	0.9393	0.9487	0.8396	0.1085	0.008049	0	0	0	0	0	0	0	0	0	0	0	0	0	0	0	0	0	0	0	0
51	0	0	0	0	0	0	0	0	0	0	0	0	0	0	0	0	1.243	1.372	1.651	1.631	1.511	1.095	1.249	1.151	1.052	0.9504	0.9468	0.9044	0.8034	0.6351	-0.1202	-0.2	-0.2	-0.218	-0.236	-0.254	-0.272	-0.29	0	0	0	0	0	0	0	0	0	0	0
52	0	0	0	0	0	0	0	0	0	0	0	0	0	0	0	0	0	0	0	0	0	0	0	1.298	1.366	1.386	1.303	1.481	1.447	1.375	1.298	1.142	0.7346	0.6449	0.5303	0.406	0.4106	0.4174	0.4111	0.4079	0.4078	0.4263	0.4469	0.4689	0.4915	0.1141	0.1368	0.1409	0.1289
53	0	0	0	0	0	0	0	0	0	0	0	0	0	0	0	0	1.183	1.38	1.398	1.4	1.514	1.451	1.368	0.9811	0.8415	0.7894	0.7099	0.618	0.4831	0.3828	0.4004	0.02013	0.02935	0.03933	0.0487	0.05748	0.06484	0.06525	0.05325	0.04125	0.02925	0.01725	0.01725	0.01725	0.01725	0.01725	0.01725	0.01725	0.1373
54	0	0	0	0	0	0	0	0	-0	0	0	0	0	0	0	0	0	0	0	0	0	1.224	1.273	1.202	1.129	1.032	1.141	1.107	1.014	0.9568	0.8395	0.05599	-0.1045	-0.218	-0.2	-0.218	-0.2	-0.2	0	0	0	0	0	0	0	0	0	0	0
55	0	0	0	0	0	0	0	0	0	0	0	0	0	0	0	0	0	0	0	1.231	1.391	1.39	1.355	1.51	1.451	1.075	0.9716	1.06	0.7596	0.7022	0.6333	0.5163	0.001108	-0.01017	-0.02028	-0.02875	-0.05121	-0.07222	-0.09254	-0.09719	-0.1024	-0.1086	-0.1167	-0.1145	-0.1132	-0.113	-0.1135	-0.1138	-0.1132
56	0	0	0	0	0	0	0	0	0	0	0	0	0	0	0	0	0.8585	1.362	1.446	1.386	1.304	1.315	1.42	1.373	1.308	1.255	1.143	1.018	0.815	0.558	0.4745	0.4932	0.5114	0.528	0.5434	0.5532	0.563	0.5745	0.5833	0.5902	0.1929	0.1811	0.1695	0.1567	0.1411	0.1231	0.104	0.08778	0.07462
57	0	0	0	0	0	0	0	0	0	0	0	0	0	0	0	0	0	0	0	0	0	0	0	0	0	0	0	0	0	0	0	0	0	1.246	1.586	1.742	1.7	1.65	1.573	1.494	1.41	1.325	1.251	1.176	1.127	1.014	0.4744	0.3292	0.1932
58	0	0	0	0	0	0	0	0	-0	0	0	0	0	0	0	0	0	0	0	0	0	0	0	0	0	0	0	0	1.015	1.321	1.44	1.543	1.622	1.554	1.481	1.411	1.337	1.1	0.8268	0.7361	0.5398	0.4154	0.4093	0.4045	0.4008	0.3979	0.3957	0.3942	0.3935
0	0	0	0	0	0	0	0	0	-0	0	0	0	0	0	0	0	0	0	0	0	0	0	0	0	0	0	0	0	0	0	0	0	0	0	0	0	0	0	0	0	0	0	0	0	0	0	0	0	0
59	0	0	0	0	0	0	0	0	-0	-0	-0	-0	0	0	0	0	0	0	0	0	0	0	0	0	0	0	0	0	0	0	0	0	0	0	0	0	0	0	0	0	0	0	0	0	0	0	0	0	0
60	0	0	0	0	0	0	0	0	-0	-0	-0	-0	-0	-0	0	0	0	0	0	0	0	0	0	0	0	0	0	0	0	0	0	0	1.258	1.37	1.389	1.533	1.522	1.144	1.069	0.9944	1.222	1.143	1.045	0.7354	0.5639	0.4185	0.4013	0.4017	0.4021
61	0	0	0	0	0	0	0	0	-0	-0	-0	-0	-0	-0	0	0	0	0	0	0	0	0	0	0	0	0	0	0	0	0	0	0	0	-0	0	0	0	0	0	0	0	0	0	0	0	0	0	0	0
62	0	0	0	0	0	0	0	0	0	0	0	0	0	0	0	0	0	0	0	0	0	0	0	0	0	0	0	1.266	1.377	1.665	1.638	1.561	1.487	1.415	1.345	1.275	1.18	0.9774	0.6028	0.4533	0.4139	0.4142	0.4164	0.4197	0.408	0.3966	0.3852	-0.02607	-0.03721
63	0	0	0	0	0	0	0	0	-0	-0	-0	-0	-0	-0	-0	-0	0	0	0	0	0	0	0	0	0	0	0	0	0	0	0	0	0	0	0	0	0	0	0	0	0	0	0	0	0	0	0	0	-0
64	0	0	0	0	0	0	0	0	-0	-0	-0	-0	-0	-0	-0	-0	-0	-0	-0	-0	-0	-0	-0	-0	-0	-0	-0	-0	-0	-0	-0	0	0	0	0	0	0	0	0	0	0	0	0	0	0	0	0	0	0
65	0	0	0	0	0	0	0	0	0	0	0	0	0	0	0	0	0	0	0	0	0	0	0	0	0	0	0	0	0	-0	-0	-0	-0	-0	-0	-0	-0	0	0	0	0	0	0	0	0	0	0	0	0
0	0	0	0	0	0	0	0	0	0	0	0	0	0	0	0	0	0	0	0	0	0	0	0	0	0	0	0	0	0	0	0	0	0	1.216	1.484	1.643	1.639	1.591	1.528	1.465	1.398	1.327	1.263	1.137	0.9875	0.9335	0.8879	0.8104	0.2742
66	0	0	0	0	0	0	0	0	-0	-0	-0	-0	-0	-0	-0	-0	-0	-0	-0	-0	-0	-0	-0	-0	-0	-0	-0	-0	-0	0	0	0	0	0	0	0	0	0	0	0	0	0	0	0	0	0	0	0	0
0	NaN	NaN	NaN	NaN	NaN	NaN	NaN	NaN	NaN	NaN	NaN	NaN	NaN	NaN	NaN	NaN	NaN	NaN	NaN	NaN	NaN	NaN	NaN	NaN	NaN	NaN	NaN	NaN	NaN	NaN	NaN	NaN	NaN	NaN	NaN	NaN	NaN	NaN	NaN	NaN	NaN	NaN	NaN	NaN	NaN	NaN	NaN	NaN	NaN
67	0	0	0	0	0	0	0	0	-0	-0	-0	-0	-0	-0	-0	-0	-0	-0	-0	-0	-0	-0	-0	-0	-0	-0	-0	-0	-0	-0	-0	-0	-0	-0	-0	-0	-0	-0	-0	-0	-0	-0	-0	-0	-0	-0	-0	-0	-0
0	0	0	0	0	0	0	0	0	0	0	0	0	0	0	0	0	0	0	0	0	0	0	-0.2	-0.2	-0	-0	-0	-0	-0	-0	-0	-0	-0	-0	-0	-0	-0	-0	0	0	0	0	0	0	0	0	0	0	0
68	0	0	0	0	0	0	0	0	-0	-0	0	0	0	0	0	0	0	0	0	0	0	0	0	0	0.8146	1.19	1.185	1.119	1.141	1.107	1.025	0.9418	0.8892	0.7172	0.004762	-0.1242	-0.218	-0.236	0	0	0	0	0	0	0	0	0	0	0
69	0	0	0	0	0	0	0	0	0	0	0	0	0	0	0	0	0	0	0	0	0	0	0	0	0	0	0	0	0	0	0	0	0	0	0	0	0	0	0	0	0	0	0	0	1.562	1.735	1.738	1.692	1.646
70	0	0	0	0	0	0	0	0	-0.2564	-0	-0	-0	-0	-0	-0	-0	-0	-0	-0	-0	-0	0	0	0	0	0	0	0	0	0	0	0	0	0	0	0	0	0	0	0	0	0	0	0	0	0	0.2535	0.3112	0.3603
71	0	0	0	0	0	0	0	0	-0	-0	0	0	0	0	0	0	0	0	0	0	0	0	1.352	1.423	1.365	1.554	1.507	1.13	1.054	0.9774	1.201	1.122	1.066	0.9575	0.736	0.4985	0.4487	0.4756	0.502	0.5034	0.4839	0.4561	0.02175	0.00249	-0.01198	-0.02399	-0.03599	-0.04799	-0.05999
72	0	0	0	0	0	0	0	0	-0	-0	-0	-0	-0	-0	-0	-0	-0	-0	-0	-0	-0	-0	-0	-0	-0	-0	0	0	0	0	0	0	0	0	0	0	0	0	0	0	0	0	0	1.35	1.372	1.315	1.235	1.157	1.08
73	0	0	0	0	0	0	0	0	-0	-0	-0	-0	-0	-0	-0	-0	-0	-0	-0	-0	-0	0	0	0	-0	-0	-0	-0	-0	-0	-0	-0	0	0	0	0	0	0	0	0	0	0	0	0	0	0	0	0	1.358
74	0	0	0	0	0	0	0	0	-0	-0	0	0	0	0	0	0	0	0	0	0	0	0	0.7827	0.9169	1.245	1.673	1.773	1.734	1.654	1.425	1.083	0.8637	0.7712	0.7078	0.2506	0.199	0.1395	-0.1263	-0.1684	-0.2	-0.2	-0.2	-0.2	-0.2	-0.2	-0.2	-0.2174	-0.236	-0.254
75	0	0	0	0	0	0	0	0	0	0	0	0	0	0	0	0	0	0	0	1.075	1.29	1.396	1.633	1.695	1.644	1.54	0.9955	0.8118	0.6241	0.4938	0.45	0.4	0.4	0.4	0.4	0.4	0.4	0.4	0.4	0.4	0.4	0.4	0.4	0.4237	0.5037	0.5837	0.7753	0.8819	0.9593
76	0	0	0	0	0	0	0	0	0	0	0	0	0	0	0	0	0	0	0	0	0	0	0	0	1.157	1.452	1.4	1.323	1.254	1.292	1.384	1.404	1.355	1.19	0.9784	0.7867	0.637	0.2	0.1579	0.1158	-0.1383	-0.1936	-0.2396	-0.2552	-0.272	-0.29	-0.3092	-0.3296	-0.3512
77	0	0	0	0	0	0	0	0	0	0	0	0	0	0	0	0	0	0	0	0	0	1.238	1.479	1.485	1.441	1.396	1.406	1.443	1.412	1.345	1.177	0.8898	0.7661	0.2471	0.2445	0.2769	0.3453	0.4375	0.5387	0.5098	0.5171	0.5236	0.5291	0.5335	0.5373	0.5408	0.5439	0.5485	0.1557
78	0	0	0	0	0	0	0	0	0	0	0	0	0	0	0	0	0	0	0	0	0	1.293	1.518	1.55	1.5	1.425	1.35	1.275	1.2	1.124	1.045	1.01	0.9694	0.9471	0.922	0.8908	0.8571	0.8351	0.8253	0.7541	0.6421	0.6	0.6	0.6	0.6	0.2	0.2	0.188	0.176
0	0	0	0	0	0	0	0	0	-0	-0	-0	-0	-0	-0	-0	-0	-0	0	0	0	0	0	0	0	0	0.8516	0.7795	0.8424	1.098	1.058	0.8826	0.34	0.6597	0.6786	0.07639	0.04847	0.01235	-0.03218	-0.08125	-0.1292	0	0	0	0	0	0	0	0	0
79	0	0	0	0	0	0	0	0	-0	-0	-0	-0	-0	0	0	0	0	0	0	0	0	0	0	0	0	0	0	0	0	-0	-0	-0	-0	-0	-0	-0	-0	-0	-0	-0	-0	-0	-0	-0	-0	-0	-0	-0	-0
80	0	0	0	0	0	0	0	0	-0	-0	-0	-0	-0	-0	-0	-0	-0	-0	-0	-0	-0	-0	-0	-0	-0	-0	-0	-0	-0	-0	-0	-0	0	0	0	0	0	0	0	0	0	0	0	0	0	-0	-0	-0	-0
81	0	0	0	0	0	0	0	0	-0	-0	-0	-0	0	0	0	0	0	0	0	0	0	0	0	0	0	0	0	0	0	0	0	0	0	0	0	1.085	1.538	1.656	1.38	1.299	1.22	1.445	1.372	1.3	1.229	1.155	1.116	1.065	0.8013
82	0	0	0	0	0	0	0	0	0	0	0	0	0	0	0	0	0	0	0	0	0	0	0	0	0	0	0	0	0	0	0	0	0	0	0	0	0	0	0	0	0	0	0	0	0	0	0	0	0
83	0	0	0	0	0	0	0	0	0	0	0	0	0	0	0	0	0	0	0	0	0	0	0	0	0	0	0	0	0	0	0.9771	1.278	1.655	1.686	1.328	1.247	1.168	1.092	1.316	1.23	1.097	0.9357	0.659	0.5692	0.4339	0.4	0.4	0.4	8.012e-05
0	0	0	0	0	0	0	0	0	-0	-0	-0	-0	-0	-0	-0	-0	-0	-0	-0	-0	-0	-0	-0	-0	-0	-0	-0	-0	-0	-0	-0	-0	-0	-0	-0	-0	-0	-0	-0	-0	-0	-0	-0	-0	-0	-0	-0	-0	0
0	0	0	0	0	0	0	0	0	-0	-0	-0	-0	-0	-0	-0	-0	-0	-0	-0	-0	-0	-0	-0	-0	-0	0	0	0	-0	-0	-0	-0	-0	-0	0	0	0	0	0	0	0	0	0	0	0	0	0	0	0
84	0	0	0	0	0	0	0	0	0	0	0	0	0	0	0	0	0	0	0	0	1.112	1.339	1.571	1.651	1.65	1.624	1.566	1.495	1.408	1.306	1.191	1.12	1.034	0.9357	0.8171	0.6593	0.5051	0.4229	0.4057	0.4006	0.4	0.4	0.4	0.4	0.4	0.4	0.4	0.4	0.4
85	0	0	0	0	0	0	0	0	-0	-0	-0	-0	-0	-0	-0	0	0	0	0	0	0	0	0	0	0	0	0	0	1.279	1.429	1.372	1.58	1.542	1.167	1.393	1.321	1.249	1.176	1.057	0.8433	0.5924	0.4397	0.4127	0.4161	0.4209	0.4261	0.4318	0.03882	0.0476
86	0	0	0	0	0	0	0	0	-0	-0	-0	-0	-0	-0	-0	-0	-0	-0	-0	-0	-0	-0	-0	-0	-0	-0	-0	-0	-0	-0	-0	-0	-0	-0	-0	-0	-0	-0	-0	-0	-0	-0	-0	-0	-0	-0	-0	-0	-0
87	0	0	0	0	0	0	0	0	-0	0	0	0	0	0	0	0	0	0	0	0	0	0	0	0	0	0	0	0	0	0	0	0	0	0	0	0	0	0	0	0	0	0	0	0	0	0	0	0	0
88	0	0	0	0	0	0	0	0	-0	0	0	0	0	0	0	0	0	0	0	0	0	0	0	0	0	0	0	0	0	0	0	0	1.117	1.472	1.71	1.69	1.649	1.557	1.262	0.9104	0.6787	0.5428	0.4732	0.4542	0.4351	0.04046	0.04582	0.05136	0.05756
89	0	0	0	0	0	0	0	0	0	0	0	0	0	0	0	0	0	0	0	0	0	0	0	0	1.258	1.403	1.473	1.415	1.361	1.519	1.499	1.439	1.373	1.302	1.221	1.152	0.9108	0.7049	0.5066	0.4067	0.4037	0.4025	0.4022	0.402	0.4018	0.4017	0.4018	0.4018	0.4016
90	0	0	0	0	0	0	0	0	0	0	0	0	0	0	0	0	0	0	0	0	0	0	0	0	0	0	0	0	0.8506	1.302	1.637	1.673	1.597	1.222	1.148	1.376	1.308	1.249	1.211	1.059	0.8702	0.6629	0.5195	0.4567	0.4567	0.4554	0.454	0.4529	0.4523
91	0	0	0	0	0	0	0	0	-0.2116	-0	-0	-0	-0	-0	-0	-0	-0	-0	-0	-0	-0	-0	-0	-0	-0	-0	-0	0	0	0	0	0	0	0	0	0	0.4521	0.5709	0.6936	0.8195	0.9488	1.535	1.339	1.259	1.089	0.8653	0.727	0.9475	0.8447
92	0	0	0	0	0	0	0	0	0	0	0	0	0	0	0	0	0	0	0	0	0	1.62	1.715	1.668	1.621	1.574	1.529	1.427	1.224	0.9295	0.2069	0.1278	0.1029	0.07786	0.05264	0.02725	0.001833	0.001596	0.001963	0.004096	0.01079	0.02612	0.05002	0.07874	0.1102	0.1421	0.1728	0.2	0.2
93	0	0	0	0	0	0	0	0	-0	-0	-0	-0	-0	-0	-0	-0	-0	-0	-0	-0	-0	-0	-0	-0	-0	-0	-0	-0	-0	-0	0	0	0	0	0	0	0	0	0	0	0	1.135	1.363	1.38	1.321	1.388	1.457	0.9859	0.6079
0	NaN	NaN	NaN	NaN	NaN	NaN	NaN	NaN	NaN	NaN	NaN	NaN	NaN	NaN	NaN	NaN	NaN	NaN	NaN	NaN	NaN	NaN	NaN	NaN	NaN	NaN	NaN	NaN	NaN	NaN	NaN	NaN	NaN	NaN	NaN	NaN	NaN	NaN	NaN	NaN	NaN	NaN	NaN	NaN	NaN	NaN	NaN	NaN	NaN
0	0	0	0	0	0	0	0	0	-0	-0	-0	-0	-0	0	0	0	0	0	0	0	0	0	0	0	0	0	0	0	0	0	0	-0	-0	-0	-0	0	0.2103	-0.02709	-0.02162	-0.07387	-0.06991	-0.0796	-0.1531	-0.178	-0.1893	-0.199	-0.06358	0	0
0	NaN	NaN	NaN	NaN	NaN	NaN	NaN	NaN	NaN	NaN	NaN	NaN	NaN	NaN	NaN	NaN	NaN	NaN	NaN	NaN	NaN	NaN	NaN	NaN	NaN	NaN	NaN	NaN	NaN	NaN	NaN	NaN	NaN	NaN	NaN	NaN	NaN	NaN	NaN	NaN	NaN	NaN	NaN	NaN	NaN	NaN	NaN	NaN	NaN
94	0	0	0	0	0	0	0	0	-0	-0	-0	0	0	0	0	0	0	0	0	0	0	0	0	0	0	0	0	0	0	0	0	0	0	-0	-0	0	0	0	0	0	0	0	0	0	0	0	0	0	1.45
95	0	0	0	0	0	0	0	0	-0	-0	-0	-0	-0	-0	-0	-0	-0	-0	-0	-0	-0	-0	-0	-0	0	0	0	0	0	0	0	0	0	0	0	0	0	0	0	0	0	0	0	0	0	0	0	0	0
96	0	0	0	0	0	0	0	0	-0	-0	-0	-0	-0	-0	-0	0	0	0	0	0	0	0	0	0	0	0	0	0	0	1.095	1.353	1.706	1.37	1.29	1.213	1.137	1.061	1.286	1.187	0.9795	0.6852	0.5191	0.4	0.4	0.4	0.4	0.4	0.4001	0.0003835
97	0	0	0	0	0	0	0	0	0	0	0	0	0	0	0	0	0	0	0	0	0	0	0	0	0	1.025	1.293	1.357	1.287	1.197	1.058	0.3024	0.146	-0.0556	-0.1919	0	0	0	0	0	0	0	0	0	0	0	0	0	0
0	0	0	0	0	0	0	0	0	0	0	0	0	0	0	0	0	0	0	0.8768	0.8715	0.8928	0.4449	0.2544	0.1043	0.1205	0	0	-0	-0	-0	-0	-0	-0	-0	-0	-0	-0	-0	0	0	0	-0	0.02815	-0.07162	-0.1148	-0.1148	-0.116	-0	-0
0	0	0	0	0	0	0	0	0	-0.2	-0.2	-0.2	-0.2	0	0	0	0	0	0	0	0	0	0	0	0	0	0	0	0	0	0	0	0	0	0	0	0	0	0	0	0	0	0	0	0	0	0	0	0	0
98	0	0	0	0	0	0	0	0	-0	-0	-0	-0	-0	-0	-0	-0	-0	-0	-0	-0	-0	-0	-0	-0	-0	-0	-0	0	0	0	0	0	0	0	0	0	0	0	0	0	0	0	0	0	0	0	0	0	0
0	0	0	0	0	0	0	0	0	0	0	0	0	0	0	0	0	0	0	0.3374	0	0	0	0	0	0	0	0	0	0	0	0	0	0	0	0	0	0	0.9052	1.14	1.326	1.39	1.421	1.394	1.397	0.9432	0.8697	0.75	0.7	0.65
99	0	0	0	0	0	0	0	0	0	-0	-0	-0	-0	-0	0	-0	-0	-0	-0	-0	-0	-0	-0	-0	-0	-0	-0	-0	-0	-0	-0	-0	-0	-0	-0	-0	-0	-0	-0	-0	-0	-0	-0	-0	-0	-0	-0	-0	-0
100	0	0	0	0	0	0	0	0	0	0	0	0	0	0	0	0	0	0	1.096	1.367	1.386	1.348	1.502	1.442	1.067	0.9925	1.222	1.158	1.161	1.187	0.9823	0.7071	0.498	0.08982	0.08194	0.07645	0.05993	0.07202	0.07417	0.0774	0.0794	0.08276	0.07707	0.07035	0.06104	0.1001	0.09032	0.1039	0.09292
101	0	0	0	0	0	0	0	0	0	0	0	0	0.715	0.838	1.227	1.267	0.8848	0.8049	0.7284	0.9539	0.8817	0.8138	0.7578	0.7954	0.8311	0.7462	0.618	0.5843	0.1843	0.1723	0.1603	0.1483	0.1363	0.1243	0.07021	0.0161	-0.038	-0.09211	-0.32	-0.326	-0.332	-0.338	-0.344	-0.35	-0.356	-0.362	-0.368	-0.374	-0.38
0	0	0	0	0	0	0	0	0	-0	-0	-0	0	0	0	0	0	0	0	0	0	0	0	0	0	0.7989	0.8933	0.8984	1.058	1.006	0.614	0.5233	0.4344	0.6495	0.5632	0.476	0.3977	0.2643	0.2016	-0.197	-0.1945	-0.1902	-0.1032	-0.01281	0.0815	-0.1396	-0.1162	-0.08813	-0.06896	-0.0504
102	0	0	0	0	0	0	0	0	-0	-0	-0	-0	-0	-0	-0	-0	-0	-0	-0	-0	0	0	0	0	0	0	0	0	0	0	0	0	0	0	0	0	0	0	0	0	0	0	1.2	1.366	1.598	1.619	1.155	1.067	0.9978
103	0	0	0	0	0	0	0	0	0	0	0	0	0	0	0	0	0	0.8245	1.074	1.248	1.17	0.7902	0.7141	0.6391	0.5663	0.7971	0.7364	0.7485	0.708	0.6046	0.485	0.4814	0.5058	0.1332	0.1631	0.1686	0.1686	0.1686	0.1686	0.1686	0.1686	0.1145	0.06042	0.006312	-0.04779	-0.26	-0.2756	-0.2924	-0.3104
104	0	0	0	0	0	0	0	0	-0	-0	-0	-0	-0	-0	-0	-0	-0	0	0	0	0	0	0	0	0	0	0	0	0	0	0	0	0	0	0	0	0	0	0	0	1.363	1.723	1.375	1.32	1.242	1.117	1.165	0.9449	0.8437
105	0	0	0	0	0	0	0	0	-0	-0	-0	-0	-0	-0	-0	-0	-0	-0	-0	-0	-0	-0	0	0	0	0	0	0	0	0	0	0	0	0	0	0	0	0	0	0	0	0	0	0	0	0	0	0	0
0	NaN	NaN	NaN	NaN	NaN	NaN	NaN	NaN	NaN	NaN	NaN	NaN	NaN	NaN	NaN	NaN	NaN	NaN	NaN	NaN	NaN	NaN	NaN	NaN	NaN	NaN	NaN	NaN	NaN	NaN	NaN	NaN	NaN	NaN	NaN	NaN	NaN	NaN	NaN	NaN	NaN	NaN	NaN	NaN	NaN	NaN	NaN	NaN	NaN
106	0	0	0	0	0	0	0	0	-0	-0	-0	-0	-0	-0	-0	-0	-0	-0	-0	-0	-0	-0	0	0	0	0	0	0	0	0	0	0	0	0	0	0	0	0	0	0	0	0	0	0	0	0	0	0	0
107	0	0	0	0	0	0	0	0	-0	-0	-0	-0	-0	-0	-0	-0	-0	-0	-0	-0	-0	-0	-0	-0	-0	-0	-0	-0	-0	-0	-0	-0	-0	-0	-0	-0	0	0	0	0	0	0	0	0	0	0	0	0	0
108	0	0	0	0	0	0	0	0	-0	-0	-0	-0	-0	-0	-0	-0	-0	-0	-0	-0	-0	-0	0	0	0	0	0	0	0	0	0	0	0	0	0	0	0	0	0	0	0	0	0	0	0	0	0	0	0
109	0	0	0	0	0	0	0	0	-0	-0	-0	-0	0	0	0	0	0	0	0	0	0	0	0	0	0	0	0	0	0	0	0	0	0	0	0	1.606	1.424	1.37	1.319	1.27	1.497	1.428	1.333	1.145	0.8698	0.545	0.429	0.4062	0.4089
110	0	0	0	0	0	0	0	0	0	0	0	0	0	0	0	0	0	0	0	0	0	0	0	0	0	1.383	1.494	1.435	1.387	1.51	1.496	1.446	1.389	1.329	1.256	1.164	0.9939	0.9507	0.9067	0.834	0.7443	0.643	0.5563	0.5562	0.5559	0.5486	0.5369	0.5216	0.5065
0	NaN	NaN	NaN	NaN	NaN	NaN	NaN	NaN	NaN	NaN	NaN	NaN	NaN	NaN	NaN	NaN	NaN	NaN	NaN	NaN	NaN	NaN	NaN	NaN	NaN	NaN	NaN	NaN	NaN	NaN	NaN	NaN	NaN	NaN	NaN	NaN	NaN	NaN	NaN	NaN	NaN	NaN	NaN	NaN	NaN	NaN	NaN	NaN	NaN
111	0	0	0	0	0	0	0	0	-0	-0	-0	-0	-0	-0	-0	-0	-0	-0	-0	-0	-0	-0	-0	-0	-0	-0	-0	-0	-0	-0	-0	-0	-0	0	0	0	0	0	0	0	0	0	0	0	0	0	0	0	0
112	0	0	0	0	0	0	0	0	-0	-0	-0	-0	-0	-0	-0	-0	0	0	0	0	0	0	0	0	0	0	0	0	0	0	0	0	0	0	0	0	0	0	0	0	0.9954	1.514	1.722	1.729	1.674	1.617	1.54	1.43	1.343
113	0	0	0	0	0	0	0	0	-0	-0	-0	-0	-0	-0	-0	0	0	0	0	0	0	0	0	0	0	0	0	0	0	0	0	0	0	0	0	0	0	0	0	0	0	0	1.331	1.69	1.69	1.618	1.528	1.301	1.119
114	0	0	0	0	0	0	0	0	0	0	0	0	0	0	0	0	0	1.371	1.471	1.437	1.444	1.532	1.492	1.325	1.217	1.127	1.019	0.926	0.4085	0.2725	0.2	0.1982	0.17	0.1408	0.1121	0.09086	0.09572	0.1014	0.1154	0.1421	0.1811	0.2772	0.3769	0.4319	0.6125	0.8214	0.8919	0.646	0.1822
0	0	0	0	0	0	0	0	0	0	0	0	0	0	0	0	0	0	-0	-0	-0	-0	-0	-0	-0	-0	-0	-0	0	0	0	0	0	0	0	0	0	0	0	0	0	0	0	0	0	0	0	-0	-0	-0
115	0	0	0	0	0	0	0	0	0	0	0	0	0	0	1.109	1.476	1.715	1.734	1.696	1.651	1.575	1.41	1.056	0.7993	0.6064	0.1314	0.1111	0.09239	0.0771	0.08913	0.1031	0.1977	0.2926	0.3873	0.4809	0.5726	0.5816	0.5885	0.5935	0.1968	0.1983	0.186	0.172	0.1574	0.1438	0.1314	0.1194	0.1071	0.09376
0	0	0	0	0	0	0	0	0	-0	0	0	0	0	0	0	0	0	0	0	0	0	0	0	0	0	0	0	-0	-0	-0	-0	-0	-0	-0	-0	-0	-0	-0	-0	-0	-0	-0	-0	-0	-0	-0	-0	-0	-0
116	0	0	0	0	0	0	0	0	0	0	0	0	0	0	0	0	0	0	0	0	0	0	0	0	0	0	0	1.113	1.506	1.246	1.176	1.104	1.03	1.25	1.122	0.4167	0.3232	0.316	0.2967	0.3027	0.4057	0.4928	0.5407	0.6189	0	0	0	0	0
117	0	0	0	0	0	0	0	0	0	0	0	0	0	0	0	0	0	0	0	1.324	1.436	1.636	1.616	1.475	1.228	0.7609	0.6	0.5251	0.4505	0.4273	0.007496	0.01749	0.0329	0.05325	0.07692	0.1028	0.13	0.1453	0.1599	0.164	0.152	0.14	0.128	0.116	0.104	0.092	0.08	0.08	0.08
118	0	0	0	0	0	0	0	0	0	0	0	0	0	0	0	0	0	0	0	0	0	0	0	0	0	0	0	0	0	0	0	0	0	0	0	0	0	0	0	0	0	0	0	1.618	1.736	1.681	1.68	1.633	1.563
119	0	0	0	0	0	0	0	0	0	0	0	0	0	0	0	0	0	1.364	1.47	1.628	1.684	1.672	1.633	1.614	1.495	1.278	0.9518	0.7092	0.2987	-0.1684	-0.2	-0.2	-0.2144	-0.23	-0.2468	-0.2648	-0.284	-0.3044	-0.326	-0.2	-0.2	-0.1565	-0.03651	0.08349	0	0	0	0	0
120	0	0	0	0	0	0	0	0	0	0	0	0	0	0	0	0.7974	0.9088	1.169	1.377	1.382	1.349	1.424	1.438	1.428	1.348	1.196	0.8873	0.6584	0.155	0.1279	0.1017	0.08074	0.06175	0.04758	0.03787	0.03154	0.02793	0.0275	0.02839	0.03005	0.03247	0.03566	0.03829	0.04065	0.04239	0.04433	0.0462	0.04708	0.04934
121	0	0	0	0	0	0	0	0	-0	-0	-0	-0	-0	-0	-0	-0	-0	-0	-0	-0	-0	-0	0	0	0	0	0	0	0	0	0	0	0	0	0	0	0	0	0	0	0	0	0	0	0	0	-0	-0	-0
122	0	0	0	0	0	0	0	0	-0	-0	-0	-0	-0	-0	-0	-0	-0	-0	-0	-0	-0	-0	-0	-0	-0	-0	-0	-0	-0	-0	-0	-0	-0	-0	-0	-0	-0	-0	-0	0	0	0	0	0	0	0	0	0	0
123	0	0	0	0	0	0	0	0	0	0	0	0	0	0	0	0.8302	1.134	1.459	1.449	1.471	1.453	1.423	1.356	1.276	1.176	1.074	0.9523	0.4539	0.3398	0.245	0.2	0.2	0.2	0.2	0.2	0.2	0.2	0.2	0.2	0.1579	0.1158	-0.1263	-0.1684	-0.2	-0.2	-0.104	0.05912	0.3133	0.5222
124	0	0	0	0	0	0	0	0	0	0	0	0	0	0	0	0	-0	-0	-0	-0	-0	-0	-0	-0	0	0	0	0	0	0	0	0	0	0	0	0	1.403	1.623	1.679	1.628	1.548	1.47	1.394	1.315	1.133	0.6433	0.425	0.4	0.4
125	0	0	0	0	0	0	0	0	0	0	-0	-0	-0	-0	-0	-0	-0	-0	-0	-0	-0	0	0	0	0	0	0	0	0	0	0	0	0	0	0	0	1.198	1.481	1.693	1.376	1.294	1.215	1.137	1.035	0.8227	0.8131	0.74	0.6992	0.6345
126	0	0	0	0	0	0	0	0	-0	-0	-0	-0	-0	-0	-0	-0	-0	-0	-0	-0	-0	-0	-0	-0	-0	-0	-0	-0	0	0	0	0	0	0	0	0	0	0	0	0	0	0	0	0	0	0	-0	-0	-0
127	0	0	0	0	0	0	0	0	0	0	0	0	0	0	0	0	0	0	0	0	0	0	0	0	0	0	0	0	0	0	0	0	0	0	0	0	0	0	0	0	0	0	0	0	0	0	0	0	0
128	0	0	0	0	0	0	0	0	0	0	0	0	0	0	0	0	0	0	0	0	0	1.247	1.607	1.715	1.7	1.671	1.612	1.378	0.9977	0.6378	0.158	0.08116	0.0558	0.01896	-0.01795	0.006085	0.006281	0.006658	0.007303	0.008043	0.00854	0.008697	0.008942	0.00975	0.01127	0.01358	0.01649	0.01993	0.02418
129	0	0	0	0	0	0	0	0	0	0	0	0	0	0	0	0	0	0	0	0	0	0	0	0	0.9013	1.408	1.179	1.112	1.04	1.266	1.164	1.056	1.039	0.9756	0.8781	0.7406	0.5846	0.5294	0	0	0	0	0	0	0	0	0	0	0
130	0	0	0	0	0	0	0	0	0	0	0	0	0	0	0	0	0	0	0	0	0	0	0	0	0	0	0	0	0	0	0	0	0	0	0	0	0	0	0	0	0	0	0	0	0	0	0	0	0
0	0	0	0	0	0	0	0	0	-0	-0	0	0	0	0	0	0	0	0	0	0	0	0	0	0	0	0	0	0	0	0	0	0	0	0	0	0	0	0	0	0	0	0	0	0	0	0	0	0	0
131	0	0	0	0	0	0	0	0	0	0	0	0	0	0	0	0	0	0	0	0	0	0	0	0	0	1.616	1.732	1.676	1.623	1.575	1.503	1.433	1.36	1.271	1.146	0.625	0.4434	0.2007	0.2	0.2	0.2	0.28	0.2	0.28	0.36	0.44	0.4776	0.2	0.2
0	NaN	NaN	NaN	NaN	NaN	NaN	NaN	NaN	NaN	NaN	NaN	NaN	NaN	NaN	NaN	NaN	NaN	NaN	NaN	NaN	NaN	NaN	NaN	NaN	NaN	NaN	NaN	NaN	NaN	NaN	NaN	NaN	NaN	NaN	NaN	NaN	NaN	NaN	NaN	NaN	NaN	NaN	NaN	NaN	NaN	NaN	NaN	NaN	NaN
0	0	0	0	0	0	0	0	0	0	0	0	0	0	0	0	0	0	0	0	0	0	0	0	0	0	0	0	0	0	0	0	0	0	0	0	0	0	0	0	0	0	0	0	0	0	0	0	0	0
0	0	0	0	0	0	0	0	0	0	0	0	0	0	0	0	0	0	0	0	0	0	0	0	0	0	0	0	0	0	0	0	0	0	0	0	0	0	0	0	0	0	0	0	0	0	0	0	0	0
132	0	0	0	0	0	0	0	0	-0	-0	-0	-0	-0	-0	-0	0	0	0	0	0	0	0	0	0	0	0	0	0	0	0	0	0	0	0	0	0	0	0	0	1.384	1.452	1.661	1.608	1.531	1.456	1.384	1.315	1.249	1.188
133	0	0	0	0	0	0	0	0	-0	-0	-0	-0	-0	-0	-0	-0	-0	-0	-0	-0	-0	-0	-0	-0	-0	-0	-0	-0	-0	-0	-0	-0	-0	-0	0	0	0	0	0	0	0	0	0	0	0	0	0	1.133	1.193
134	0	0	0	0	0	0	0	0	0	0	0	0	0	0	0	0	0	0	0	0	0	0	0	0	0	0	0	0	0.8663	1.011	1.097	1.259	1.218	1.108	1.099	1.099	1.098	1.097	0	0	0	0	0	0	0	0	0	0	0
135	0	0	0	0	0	0	0	0	0	0	0	0	0	0	0	0	0	0	0	0	0	0	0	1.413	1.614	1.681	1.613	1.544	1.482	1.431	1.401	1.357	1.231	1.098	0.9951	0.9723	0.9152	0.8156	0.6747	0.6	0.6	0.6	0.6	0.6	0.6	0.6	0.2	0.2	0.2
136	0	0	0	0	0	0	0	0	-0	-0	-0	-0	-0	-0	-0	-0	-0	-0	-0	-0	-0	-0	-0	-0	-0	0	0	0	0	0	0	0	0	0	0	0	0	0	0	0	0	0	0	-0	-0	-0	-0	-0	-0
137	0	0	0	0	0	0	0	0	0	0	0	0	0	0	0	0	0	0	0	0	0	0	0	0	1.339	1.655	1.693	1.638	1.559	1.484	1.411	1.339	1.268	1.197	1.172	1.136	1.092	0.9837	0.7692	0.6144	0.6	0.6	0.6	0.6	0.6	0.2	0.2	0.188	0.176
138	0	0	0	0	0	0	0	0	-0	-0	-0	-0	-0	-0	-0	-0	-0	-0	-0	-0	-0	-0	-0	-0	-0	-0	-0	-0	-0	-0	-0	-0	-0	0	0	0	0	0	0	0	0	0	0	0	0	0	0	0	0
139	0	0	0	0	0	0	0	0	-0	-0	-0	-0	-0	-0	-0	-0	-0	-0	-0	-0	-0	-0	0	0	0	0	0	0	0	0	0	0	0	0	0	0	0	0	0	0	0	0	0	0	0	0	0	0	0.6181
140	0	0	0	0	0	0	0	0	0	0	0	0	0	0	0	0	0	0	0	0	0	0	0	0	0	0	0	0	0	0	0	0	0	0.6904	1.319	1.485	1.501	1.404	1.307	1.21	1.113	1.018	1.031	1.02	0.9521	0.814	-0.0001505	-0.1302	-0.236
141	0	0	0	0	0	0	0	0	0	0	0	0	0	0	0	0	0	0	0	0	0	0	0	0	0	0	1.188	1.349	1.606	1.609	1.226	1.146	1.07	0.9968	1.228	1.17	1.167	1.049	0.7695	0.6613	0.5835	0.5909	0.195	0.1968	0.2769	0.1955	0.1938	0.1764	0.1586
0	0	0	0	0	0	0	0	0	0	0	0	0	0	0	0	0	0	0	0	0	0	0	0	0	0	0	0	0	0	0	0	0	0	0	0	0	0	0	0	0	0	0	0	0	0	0	0	0	0
142	0	0	0	0	0	0	0	0	-0	-0	-0	-0	-0	-0	-0	-0	-0	-0	-0	-0	-0	-0	-0	-0	-0	-0	0	0	0	0	0	0	0	0	0	0	0	0	0	0	0	0	0	0	0	0	0	0	0
143	0	0	0	0	0	0	0	0	0	0	0	0	0	0	0	0	0	0	0	0	0	0	0	0	0	0	0	0	0	0	0	0	0	0	0	0	0	0	0	0	0	0	0	0	0	1.507	1.665	1.385	1.301
144	0	0	0	0	0	0	0	0	0	0	0	0	0	0	0	0	0	0	0	0	0	0	0	0	1.192	1.365	1.385	1.608	1.545	1.167	1.093	1.021	1.254	1.202	1.25	1.251	1.163	1.015	0.8512	0.7531	0.4496	0.3459	-0.1962	-0.2	-0.2	-0.2	-0.2	-0.2	-0.2
0	0	0	0	0	0	0	0	0	-0	-0	-0	-0	-0	-0	0	0	0	0	0	0	0	0	0	0	0	0	0	0	0	0	0	0	0	0	0	0	0	0	0	0	0	0	0	0	0	0	0	0	0
145	0	0	0	0	0	0	0	0	-0	-0	-0	-0	-0	0	0	0	0	0	0	0	0	0	0	0	0	0	-0	-0	-0	-0	-0	-0	-0	-0	-0	-0	0	0	0	0	0	0	0	0	0	0	0	1.526	1.547
0	NaN	NaN	NaN	NaN	NaN	NaN	NaN	NaN	NaN	NaN	NaN	NaN	NaN	NaN	NaN	NaN	NaN	NaN	NaN	NaN	NaN	NaN	NaN	NaN	NaN	NaN	NaN	NaN	NaN	NaN	NaN	NaN	NaN	NaN	NaN	NaN	NaN	NaN	NaN	NaN	NaN	NaN	NaN	NaN	NaN	NaN	NaN	NaN	NaN
146	0	0	0	0	0	0	0	0	0	0	0	0	0	0	0	0	0	0	0	0	0	0	0	0	0	0	0	0	0	0	0	0	0	0	0	0	1.434	1.666	1.69	1.306	1.224	1.145	1.069	0.977	0.9776	0.7481	0.682	0.6124	0.4833
0	0	0	0	0	0	0	0	0	-0	-0	-0	-0	-0	-0	-0	-0	-0	0	0	0	0	0	0	0	0	0	0	0	0	0	0	0	0	-0	-0	-0	-0	-0	-0	-0	-0	-0.2	-0.2	-0.2	-0.2	-0.2	-0.2	-0.2	-0.2
0	0	0	0	0	0	0	0	0	0	0	0	0	0	0	0	-0	0	0	0	0	0	0	0	0	0	0	0	0	0	0	0	0	0	0	0.3727	0.4582	0.565	0.6783	0.7813	0.7148	0.624	0.5333	0.4427	0.352	0.2613	0.2	0.2	0.2	0.2
0	NaN	NaN	NaN	NaN	NaN	NaN	NaN	NaN	NaN	NaN	NaN	NaN	NaN	NaN	NaN	NaN	NaN	NaN	NaN	NaN	NaN	NaN	NaN	NaN	NaN	NaN	NaN	NaN	NaN	NaN	NaN	NaN	NaN	NaN	NaN	NaN	NaN	NaN	NaN	NaN	NaN	NaN	NaN	NaN	NaN	NaN	NaN	NaN	NaN
147	0	0	0	0	0	0	0	0	0	0	0	0	0	0	0	0	0	0	0	0	0	0	0	0	0	0	0	0	0	0	0	0	0	0	0	0	0	0	0	1.527	1.656	1.685	1.604	1.525	1.45	1.378	1.292	1.006	0.7298
148	0	0	0	0	0	0	0	0	-0	-0	-0	-0	-0	-0	-0	-0	-0	0	0	0	0	0	0	0	0	0	0	0	0	0	0	0	0	0	0	1.257	1.367	1.643	1.601	1.22	1.141	1.066	0.9931	1.226	1.145	0.9396	0.6019	0.4339	0.4028
0	0	0	0	0	0	0	0	0	-0	-0	-0	-0	-0	-0	-0	-0	-0	-0	-0	-0	-0	-0	-0	-0	-0	-0	-0	-0	-0	0	0	0	0	0	0	0	0	0	0	0	0	0	0	0	0	-0	-0	-0	0
149	0	0	0	0	0	0	0	0	0.9458	0.8736	0.7353	0.6347	0.5135	0.4	0.4	0.4	0	-0.012	-0.024	-0.036	-0.048	-0	-0	-0	-0	0	0	0	0	0	0	0	0	0	1.145	1.2	1.162	1.076	0.973	0.8779	0.7921	0.7166	0.649	0.5866	0.5272	0.5193	0.5372	0.555	0.572
0	0	0	0	0	0	0	0	0	-0	-0	-0	-0	-0	-0	-0	-0	-0	-0	-0	-0	0	0	0	0	0	0	0	0	0	0	0	0	0	0	0	0	0	0	0	0	0	0	0	0	0	0	0	0	0
150	0	0	0	0	0	0	0	0	-0	-0	-0	-0	-0	-0	-0	-0	-0	0	0	0	0	0	0	0	0	0	0	0	0	0	0	0	0	0	0	0	0	0	0	0	0	1.529	1.733	1.683	1.628	1.551	1.479	1.408	1.341
151	0	0	0	0	0	0	0	0	-0	-0	-0	-0	-0	-0	-0	-0	-0	-0	-0	-0	-0	-0	-0	-0	-0	-0	-0	0	0	0	0	0	0	0	0	0	0	0	0	0	0	0	0	0	0	0	0	0	0
152	0	0	0	0	0	0	0	0	0	0	0	0	0	0	0	0	0	0	0	0	0	0	0	0	0	0	0	0	0	0	0	1.322	1.719	1.676	1.32	1.242	1.167	1.092	1.321	1.254	1.202	1.175	0.9918	0.7799	0.5905	0.06451	0.05755	0.04941	0.04303
153	0	0	0	0	0	0	0	0	-0	-0	0	0	0	0	0	0	0	0	0	0	0	0	0	0	0	0	0	0	0	0.4966	0.616	0.7387	0.8654	0.9968	1.162	1.496	1.609	1.58	1.523	1.441	1.293	1.058	0.9023	0.775	0.7	0.675	0.65	0.625	0.589
154	0	0	0	0	0	0	0	0	0	0	0	0	0	0	0	0	0	0	0	0	0	0	0	0	0	1.411	1.73	1.378	1.324	1.25	1.177	1.407	1.341	1.277	1.2	1.116	0.9391	0.6808	0.5498	0.1281	0.05782	0.01694	0.002507	0.0001293	1e-05	1e-05	1e-05	1e-05	1e-05
155	0	0	0	0	0	0	0	0	0	0	0	0	0	0	0	0	0	0	0	0	0	0	0	0	0	0	0	0	0	0	0	0	0	0	0	0	0.9313	1.311	1.497	1.624	1.561	1.487	1.416	1.346	1.256	1.09	0.8692	0.7946	0.7826
0	0	0	0	0	0	0	0	0	-0	-0	-0	-0	-0	-0	-0	-0	-0	-0	-0	-0	-0	0	-0	-0	-0	0	0	0	0	0	0	0	0	0	0	0	0	0	0	1.328	1.395	1.671	1.291	1.211	1.133	1.055	0.9785	0.8468	0.7262
156	0	0	0	0	0	0	0	0	0	0	0	0	0	0	0	0	0	0	0	0	0	0	0	0	0	0	1.363	1.482	1.462	1.39	1.315	1.233	1.134	0.9914	0.2695	0.107	-0.08584	-0.1791	-0.218	0	0	0	0	0	0	0	0	0	0
157	0	0	0	0	0	0	0	0	0	0	0	0	0	0	0	0	0	0	0	0	0	0	0	0	1.232	1.404	1.597	1.684	1.663	1.629	1.565	1.487	1.394	1.238	1.036	0.8761	0.3754	0.2774	0.2115	0.2	0.2672	0.2	0.2214	0.2525	0.2	0.2	0.2	0.2	0.2
158	0	0	0	0	0	0	0	0	-0	-0	-0	-0	0	0	0	0	0	0	0	0	0	0	0	0	0	0	0	0	0	0	0	0	0	0	0	0	0	1.217	1.643	1.737	1.379	1.298	1.219	1.145	1.371	1.294	1.158	0.8561	0.6929
159	0	0	0	0	0	0	0	0	0	0	0	0	0	0	0	0	0	0	0	0	0	0	0	0	0	0	0	0	0	0	0	0	0	0	0	0	0	0	0	0	0	0	0	0	0	0	0	0	0
160	0	0	0	0	0	0	0	0	-0	-0	-0	-0	-0	-0	0	0	0	0	0	0	0	0	0	0	0	0	0	0	0	0	0	0	0	1.321	1.603	1.672	1.624	1.249	1.176	1.405	1.337	1.273	1.217	1.23	1.125	0.9734	0.884	0.8242	0.3508
161	0	0	0	0	0	0	0	0	0	0	0	0	0	0	0	0	0	0	0	0	0	0	0	0	0	0	0	0	0	0	0	0	0	0	0	0	0	0	0	0	0	0	1.543	1.66	1.382	1.326	1.247	1.173	1.402
162	0	0	0	0	0	0	0	0	0	0	0	0	0	0	0	0	0	0	0	0	0	0	0	0	0	0	0	0	1.541	1.361	1.383	1.327	1.248	1.174	1.102	1.332	1.257	1.143	1.004	0.7852	0.7	0.6301	0.513	0.5029	0.4976	0.4992	0.5119	0.5297	0.5546
163	0	0	0	0	0	0	0	0	-0	-0	-0	-0	-0	-0	-0	-0	-0	-0	-0	-0	0	0	0	0	0	0	0	0	0	0	0	0	0	0	0	0	0	0	0	0	0	0	0	0	0	0	0	0	0
0	0	0	0	0	0	0	0	0	0	0	0	0	0	0	0	0	0	0	0	0	0	0	0	0	0	0	0	0	0	0	0	0	0	0	0	0	0	0	0	0	0	0	0	0	0	0	0	0	0
164	0	0	0	0	0	0	0	0	0	0	0	0	0	0	0	0	0	0	0	0	0	0	0	0	1.428	1.633	1.518	1.45	1.353	1.256	1.156	1.051	0.9879	0.9594	0.8839	0.7532	-0.02901	-0.1722	-0.218	-0.236	-0.254	-0.272	0	0	0	0	0	0	0
165	0	0	0	0	0	0	0	0	-0	-0	-0	-0	-0	-0	-0	-0	-0	-0	-0	-0	-0	-0	-0	-0	0	0	0	0	0	0	0	0	0	0	0	0	0	0	0	0	0	0	0	0	0	0	0	0	0
166	0	0	0	0	0	0	0	0	-0	-0	-0	-0	-0	-0	-0	-0	-0	-0	-0	-0	-0	-0	-0	-0	-0	-0	-0	-0	-0	-0	-0	-0	-0	-0	-0	-0	0	0	0	0	0	0	0	0	0	0	0	0	0
167	0	0	0	0	0	0	0	0	-0	-0	-0	-0	-0	-0	-0	-0	-0	-0	-0	-0	-0	-0	-0	0	0	0	0	0	0	0	0	0	0	0	0	0	0	0	0	0	0	0	0	0	0	0	0	0	0
168	0	0	0	0	0	0	0	0	-0	-0	0	0	0	0	0	0	0	0	0	0	0	0	0	0	0	0	0	0	0	0	0	0	1.202	1.435	1.682	1.327	1.245	1.166	1.09	1.015	1.241	1.165	1.116	0.9589	0.7297	0.4812	0.4001	0.4002	0.4005
0	0	0	0	0	0	0	0	0	-0	-0	-0	-0	-0	-0	-0	-0	-0	-0	-0	-0	-0	-0	-0	-0	-0	-0	0	0	0	0	0	0	0	0	0	0	0	0	0	0	0	0	0	0	0	0	0	0	0
169	0	0	0	0	0	0	0	0	0	0	0	0	0	0	0.826	1.263	1.455	1.399	1.345	1.275	1.409	1.419	1.346	1.165	0.9457	0.8443	0.7554	0.6575	0.1348	0.1195	0.1292	0.1249	0.1182	0.1454	0.1347	0.1224	0.1084	0.09301	0.07736	0.06235	0.04964	0.1374	0.1445	0.2333	0.3227	0.4123	0.5023	0.5929	0.5839
170	0	0	0	0	0	0	0	0	-0	0	0	0	0	0	0	0	0	0	0	0	0	0	0	0	0	0	0	0	0	0	0	1.62	1.429	1.372	1.316	1.238	1.162	1.087	1.314	1.242	1.17	1.148	1.125	1.044	0.4635	0.3144	0.2064	0.1674	0.2354
171	0	0	0	0	0	0	0	0	0	0	0	0	0	0	0	0	0	0	0	-0	-0	-0	-0	-0	-0	-0	-0	-0	-0	0	0	0	0	0	0	0	0	0	1.241	1.416	1.547	1.595	1.546	1.496	1.444	1.385	1.31	1.187	1.065
172	0	0	0	0	0	0	0	0	0	0	0	0	0	0	0	0	0	0	0	0	0	0	0	0	0	0	0	0	0	0	0	0	0	0	0	0	0	0	0	0	0	0	0	0	0	0	0	0	0
173	0	0	0	0	0	0	0	0	0	0	0	0.7034	0.9261	1.48	1.701	1.674	1.631	1.562	1.493	1.423	1.36	1.313	1.083	0.8748	0.7404	0.6077	0.6	0.6	0.6	0.2	0.2	0.2	0.2	0.2	0.2	0.188	0.176	0.164	0.152	0.14	0.128	0.116	0.104	0.092	0.08	0.08	0.2	0.2	0.2
0	NaN	NaN	NaN	NaN	NaN	NaN	NaN	NaN	NaN	NaN	NaN	NaN	NaN	NaN	NaN	NaN	NaN	NaN	NaN	NaN	NaN	NaN	NaN	NaN	NaN	NaN	NaN	NaN	NaN	NaN	NaN	NaN	NaN	NaN	NaN	NaN	NaN	NaN	NaN	NaN	NaN	NaN	NaN	NaN	NaN	NaN	NaN	NaN	NaN
174	0	0	0	0	0	0	0	0	0	0	0	0	0	0	0	0	0	0	0	0	0	0	0	0	0	0	0	0	0	0	0	0	0	0	0	0	0	1.31	1.577	1.668	1.606	1.533	1.462	1.401	1.314	1.156	0.7841	0.402	0.4015
0	0	0	0	0	0	0	0	0	-0	-0	-0	-0	-0	-0	-0	-0	-0	-0	-0	-0	-0	-0	-0	-0	-0	-0	-0	-0	-0	-0	-0	-0	-0	-0	-0	-0	-0	0	0	0	0	0	0	0	0	0	0	0	0
175	0	0	0	0	0	0	0	0	-0	-0	-0	-0	-0	-0	-0	-0	-0	-0	-0	-0	-0	-0	-0	-0	-0	-0	-0	-0	-0	-0	-0	-0	-0	-0	-0	-0	-0	-0	-0	-0	-0	-0	-0	0	0	0	0	0	0
176	0	0	0	0	0	0	0	0	0	0	0	0	0	0	0	0.9582	1.313	1.438	1.381	1.51	1.541	1.483	1.422	1.373	1.359	1.297	1.163	0.5462	0.3472	0.2192	0.176	0.2	0.2	0.2	0.2	0.2	0.2	0.28	0.36	0.44	0.2	0.2	0.2	0.2	0.2	0.2	0.2	0.2	0.2
177	0	0	0	0	0	0	0	0	0	0	0	0	0	0	0	0	0	0	0	0	0	0.8583	1.306	1.449	1.39	1.335	1.516	1.483	1.418	1.355	1.302	1.263	1.27	1.181	1.052	0.9171	0.864	0.8019	0.7347	0.666	0.6	0.6	0.6	0.6	0.6	0.6	0.6	0.2	0.2
178	0	0	0	0	0	0	0	0	-0	-0	-0	-0	-0	-0	-0	-0	-0	-0	-0	-0	-0	-0	-0	-0	-0	0	0	0	0	0	0	0	0	0	0	0	0	0	0	0	0	0	0	0	0	0	0	0	0
179	0	0	0	0	0	0	0	0	0	0	0	0	0	0	0	0	0	0	0	0	0	0	0	0	0	0	0	0	0	0	0	0	0	0	0	0	1.531	1.356	1.379	1.323	1.244	1.467	1.39	1.283	1.088	0.7973	0.8555	0.797	0.6938
0	0	0	0	0	0	0	0	0	0	0	0	0	0	0	0	0	0	0	0	0	0	0	0	0	0	0	0	0	0	0	0	0	-0	-0	-0	-0	-0	-0	-0	-0	-0	-0	-0	-0	-0	-0	-0	-0	-0
180	0	0	0	0	0	0	0	0	-0	-0	-0	-0	-0	-0	-0	-0	-0	-0	0	0	0	0	0	0	0	0	0	0	0	0	0	0	0	0	0	0	0	0	0	0	0	0	0	0	0	0	0	1.417	1.667
181	0	0	0	0	0	0	0	0	-0	-0	-0	-0	-0	-0	-0	-0	-0	-0	-0	-0	-0	-0	-0	-0	0	0	0	0	0	0	0	0	0	0	-0	-0	-0	-0	0	0	0	0	0	0	0	0	0	0	0
182	0	0	0	0	0	0	0	0	0	0	0	0	0	0	1.281	1.42	1.445	1.614	1.628	1.58	1.536	1.509	1.462	1.342	1.145	0.9199	0.5677	0.5002	0.4373	0.4179	0.415	0.4265	0.439	0.3974	0.36	-0.2	-0.2	-0.2	-0.218	-0.236	-0.254	-0.272	0	0	0	0	0	0	0
0	NaN	NaN	NaN	NaN	NaN	NaN	NaN	NaN	NaN	NaN	NaN	NaN	NaN	NaN	NaN	NaN	NaN	NaN	NaN	NaN	NaN	NaN	NaN	NaN	NaN	NaN	NaN	NaN	NaN	NaN	NaN	NaN	NaN	NaN	NaN	NaN	NaN	NaN	NaN	NaN	NaN	NaN	NaN	NaN	NaN	NaN	NaN	NaN	NaN
183	0	0	0	0	0	0	0	0	0	0	0	0	0	0	0	0	0	0	0	0	0	1.027	1.374	1.394	1.335	1.475	1.47	1.4	1.326	1.232	1.052	0.82	0.7873	0.831	0.7437	0.6039	0.5912	0.6	0.6	0.6	0.6	0.6	0.6	0.6	0.2	0.188	0.176	0.164	0.152
184	0	0	0	0	0	0	0	0	-0	-0	-0	-0	-0	-0	-0	-0	-0	-0	-0	-0	-0	-0	-0	0	0	0	0	0	0	0	0	0	0	0	0	0	0	0	0	0	0	0	0	0	0	0	0	0	0
185	0	0	0	0	0	0	0	0	0	0	0	0	1.179	1.367	1.412	1.647	1.722	1.572	1.296	1.101	0.8883	0.7523	0.7024	0.6561	0.6111	0.616	0.6042	0.5686	0.5529	0.1373	0.1216	0.1216	0.1216	0.1096	0.09757	0.08557	0.07357	0.06157	0.04957	0.03757	0.02557	0.01357	0.001569	0.001569	0.02657	0.05157	0.1966	0.2216	0.2466
0	0	0	0	0	0	0	0	0	0	0	0	0	0	0	-0	-0	-0	-0	-0	-0	-0	-0	-0	-0	-0	-0	-0	-0	-0	-0	0	0	0	0	0	0	0	0	0	0	0	0	0	0	0	0	0	0	0
186	0	0	0	0	0	0	0	0	0	0	0	0	0	0	0	0	0	0	0	0	0	0	0	0	0	0.9602	1.096	1.31	1.42	1.362	1.291	1.193	1.095	1.075	1.086	1.07	1.041	0.9985	0.938	0.8508	0	0	0	0	0	0	0	0	0
0	0	0	0	0	0	0	0	0	-0	-0	-0	-0	-0	-0	-0	0	0	0.7534	0.8905	1.128	1.088	1.005	0.9854	0	0	0	0	0	0	0	0	0	0	0	0	0	0	0	0	0	0	0	0	0	0	0	0	0	0
187	0	0	0	0	0	0	0	0	-0	-0	-0	-0	-0	-0	-0	-0	-0	0	0	0	0	0	0	0	0	0	1.518	1.599	1.55	1.5	1.45	1.373	1.293	1.204	1.108	1.011	0.9641	0.9281	0.8925	0.8158	0.7136	0.5991	0.579	0.5522	0.531	0.5116	0.4936	0.4875	0.4789
0	0	0	0	0	0	0	0	0	0	0	0	0	0	0	0	0	0	0	0	0.943	1.228	1.36	1.3	1.209	1.099	1.099	1.097	1.092	0	0	0	0	0	0	0	0	0	0	0	0	0	0	0	0	0	0	0	0	0
0	0	0	0	0	0	0	0	0	-0	-0	-0	-0	-0	-0	-0	-0	-0	-0	-0	-0	-0	-0	0	0	0	0.7947	1.046	1.01	0.9184	0.8013	0.8	0.7999	0	0	0	0	0	0	0	0	0	0	0	0	0	0	0	0	0
188	0	0	0	0	0	0	0	0	-0	-0	-0	-0	-0	0	0	-0	0	0	0	0	0	0	0	0	0	0	0	0	0	0	0	0	1.353	1.64	1.669	1.318	1.227	0.7764	0.9826	0.8676	0.7339	0.5569	0.378	0.353	0.353	0.353	-0.04705	-0.04705	0.03295
189	0	0	0	0	0	0	0	0	-0	-0	-0	-0	-0	-0	-0	-0	-0	-0	-0	-0	-0	-0	0	0	0	0	0	0	0	0	0	0	0	0	0	0	0	0.7425	0.8637	1.306	1.388	1.459	1.544	1.476	1.101	1.329	1.259	1.194	1.111
190	0	0	0	0	0	0	0	0	0	0	0	0	0	0	0	0	0	0	0	0	1.203	1.362	1.616	1.621	1.546	1.17	1.096	1.322	1.209	0.9523	0.8461	0.7408	0.6504	0.5664	0.5957	0.2	0.188	0.176	0.164	0.152	0.14	0.128	0.116	0.08831	0.06063	0.03294	0.01725	0.01725	0.01725
191	0	0	0	0	0	0	0	0	-0	-0	-0	0	0	0	0	0	0	0	0	0	0	0	0	0	0	0	0	0	0	0	0	0	0	0	1.437	1.709	1.683	1.328	1.549	1.478	1.411	1.364	1.332	1.175	0.7167	0.3452	0.24	-0.2	-0.2144
192	0	0	0	0	0	0	0	0	-0	-0	-0	-0	-0	-0	-0	-0	-0	-0	0	0	0	0	0	0	0	0	0	0	0	0	0	1.313	1.427	1.46	1.611	1.242	1.169	1.099	1.335	1.278	1.176	1.103	0.813	0.6542	0.4784	-0.03397	-0.109	-0.1806	-0.2
193	0	0	0	0	0	0	0	0	0	0	0	0	0	0	0	0	0	0	0	0	0	0	0	1.289	1.542	1.717	1.674	1.327	1.556	1.487	1.414	1.3	0.9883	0.5523	0.4273	0.4014	0.4036	0.4084	0.4163	0.4263	0.4366	0.4454	0.4507	0.05148	0.04776	0.04045	0.03254	0.02643	0.0236
194	0	0	0	0	0	0	0	0	0	0	0	0	0	0	0	0	0	0	0	0	0	0	0	0	0	0	0	0	0	0	1.511	1.727	1.683	1.631	1.559	1.488	1.421	1.359	1.286	1.046	0.6303	0.4979	0.5122	0.5277	0.1424	0.1556	0.1669	0.1596	0.1494
0	0	0	0	0	0	0	0	0	-0	-0	-0	-0	-0	-0	-0	-0	-0	-0	-0	-0	-0	-0	-0	-0	-0	-0	-0	-0	-0	-0	-0	-0	-0	-0	-0	-0	-0	-0	-0	-0	-0	-0	-0	-0	-0	-0	0	0	0
0	0	0	0	0	0	0	0	0	-0	-0	0	0	0	0	0	0	0	0	0	0	0	0	0	0	0	0	0	0	0	0	0	0	0	0	0	0	0	0	0	0	0	0	0	0	0	0	0	0	0
195	0	0	0	0	0	0	0	0	0	0	0	0	0	0	0	0	0	0	0	0	0	0	0	0	0	0	0	0	0	0	0	0	0	0	0	0	0	0	0	0	0	0	0	0	0.7476	1.072	1.277	1.336	1.27
196	0	0	0	0	0	0	0	0	0	0	0	0	0	0	0	0	0	0	0.7745	1.287	1.364	1.553	1.594	1.521	1.146	1.072	1.296	1.175	0.9357	0.6803	0.5889	0.4486	0.4139	0.01681	0.007567	-0.001928	-0.01171	-0.02178	-0.03207	-0.04253	-0.05329	-0.06414	-0.07518	-0.08632	-0.0854	-0.08427	-0.08301	-0.08128	0.04123
0	0	0	0	0	0	0	0	0	0	0	0	0	0	0	0	0	0	0	0	0	0	0	0	0	0	0	0	0	0	0	0	0	-0	-0	-0	-0	-0	-0	-0	-0	-0	-0	-0	-0	-0	-0	-0	-0	0
197	0	0	0	0	0	0	0	0	0	0	0	0	0	0	0	0	0	0	0	0	0	1.414	1.482	1.426	1.377	1.317	1.449	1.468	1.399	1.156	0.7573	0.625	0.6	0.2	0.2	0.188	0.176	0.164	0.152	0.14	0.128	0.116	0.104	0.2	0.2	0.2	0.2	0.2	0.2
0	0	0	0	0	0	0	0	0	0	0	0	0	0	0	0	0	0	0	0	0	0	0	0	0	-0.2	-0.2	-0.2	-0.2	-0.2	-0.2	-0.2	-0.2	-0.2	-0.2	-0.2	-0.2	-0.2	-0.2	-0.2	-0.2	0	0	0	0	0	0	0	0	0
198	0	0	0	0	0	0	0	0	-0	-0	-0	-0	-0	-0	-0	-0	-0	-0	-0	-0	-0	-0	-0	-0	-0	-0	-0	-0	-0	-0	-0	-0	-0	-0	-0	-0	-0	0	0	0	0	0	0	0	0	0	0	0	0
0	0	0	0	0	0	0	0	0	-0	-0	-0	-0	-0	-0	-0	-0	-0	-0	-0	-0	-0	-0	-0	-0	-0	-0	-0	-0	-0	-0	-0	-0	-0	-0	-0	-0	-0	-0	-0	-0	-0	-0	-0	-0	-0	0	0	0	0
199	0	0	0	0	0	0	0	0	-0	-0	-0	-0	-0	-0	-0	-0	-0	-0	-0	-0	-0	-0	-0	-0	-0	-0	-0	-0	-0	-0	-0	-0	-0	-0	-0	-0	-0	-0	-0	-0	-0	-0	-0	-0	-0	-0	-0	-0	-0
200	0	0	0	0	0	0	0	0	0	0	0	0	0	0	1.26	1.401	1.492	1.613	1.559	1.489	1.42	1.355	1.294	1.239	1.245	1.183	0.99	0.7814	0.639	0.5532	0.5517	0.5511	0.5502	0.5483	0.1483	0.1485	0.1367	0.127	0.1175	0.1084	0.1001	0.165	0.1711	0.178	0.1851	0.1879	0.1893	0.1913	0.2442
0	0	0	0	0	0	0	0	0	0	-0	-0	-0	-0	-0	-0	-0	-0	-0	-0	-0	-0	-0	-0	-0	0	0	0	0	0	0	0	0	0.9134	0.9191	0.8471	0.7523	0.738	0.8556	0.7924	0.7226	0.6443	0.6048	0.5237	0.4002	0.3147	-0.08268	-0.0942	-0.1065	-0.1181
0	NaN	NaN	NaN	NaN	NaN	NaN	NaN	NaN	NaN	NaN	NaN	NaN	NaN	NaN	NaN	NaN	NaN	NaN	NaN	NaN	NaN	NaN	NaN	NaN	NaN	NaN	NaN	NaN	NaN	NaN	NaN	NaN	NaN	NaN	NaN	NaN	NaN	NaN	NaN	NaN	NaN	NaN	NaN	NaN	NaN	NaN	NaN	NaN	NaN
201	0	0	0	0	0	0	0	0	0	0	0	0	0	0	0	0	0	0	0	0	1.366	1.474	1.662	1.598	1.222	1.147	1.374	1.304	1.24	1.187	1.16	1.013	0.8206	0.6901	0.5785	0.4467	0.4349	0.438	0.4415	0.4456	0.4499	0.455	0.4608	0.4655	0.07104	0.0766	0.07118	0.06648	0.06217
0	0	0	0	0	0	0	0	0	0	0	0	0	0	0	0	0	0	1.297	1.431	1.576	1.635	1.471	1.3	1.221	1.118	0.9396	0.7	0.625	0.6	0.2	0.188	0.176	0.164	0.152	0.14	0.128	0.116	0.104	0.08986	0.08201	0.218	0.3229	0.4002	0.4623	0.5108	0.5687	0.532	0.5022	0.4757
0	NaN	NaN	NaN	NaN	NaN	NaN	NaN	NaN	NaN	NaN	NaN	NaN	NaN	NaN	NaN	NaN	NaN	NaN	NaN	NaN	NaN	NaN	NaN	NaN	NaN	NaN	NaN	NaN	NaN	NaN	NaN	NaN	NaN	NaN	NaN	NaN	NaN	NaN	NaN	NaN	NaN	NaN	NaN	NaN	NaN	NaN	NaN	NaN	NaN
0	0	0	0	0	0	0	0	0	-0	-0	-0	-0	-0	-0	-0	-0	-0	-0	-0	-0	-0	-0	-0	-0	-0	-0	0	0	0	0	0	0	0	0	0	0	0	0	0	0	0	0	0	0	0	0	0	0	0
202	0	0	0	0	0	0	0	0	-0	-0	-0	-0	-0	-0	-0	-0	-0	-0	-0	-0	-0	0	0	0	0	0	0	0	0	0	0	0	0	0	0	0	0	0	0	0	0.5235	0.8591	1.158	1.377	1.294	0.8968	0.7997	0.8	1.099
0	0	0	0	0	0	0	0	0	-0	-0	-0	-0	-0	-0	-0	-0	-0	-0	-0	-0	-0	-0	-0	-0	-0	-0	0	0	0	0	0	0	0	0	0	0.8086	0.8886	0.9186	0.8436	0.7686	0.6936	0.6186	0.5436	0.4686	0.3936	0.3686	0.3686	0.3686	-0.03136
203	0	0	0	0	0	0	0	0	0	0	0	0	0	0	0	0	0	0	0	0	0	0	0	0	0	0	0	0	0	0	0	0	0	0	1.047	1.207	1.374	1.318	1.222	0.8247	1.1	1.099	1.096	1.083	1.057	1.018	0	0	0
0	0	0	0	0	0	0	0	0	0	0	0	0	0	0	0	0	0	0	0	0	0	0	-0	-0	-0	-0	-0	-0	-0	-0	-0	-0	-0	-0	-0	-0	-0	-0	0	0	0	0	0	0	0	0	0	0	0
0	0	0	0	0	0	0	0	0	-0	-0	-0	-0	-0	-0	-0	-0	-0	-0	-0	0	0	0	0	0	0	0	0.63	0.7527	0.8573	0.8337	0.752	0.6607	0.5382	0.2926	0.22	-0.2	-0.2	-0.2144	-0.23	-0.2468	-0.2648	-0.284	-0.3044	-0.326	-0.344	-0	-0	-0	-0
204	0	0	0	0	0	0	0	0	-0	-0	-0	-0	-0	-0	-0	0	0	0	0	0	0	0	0	0	0	0	0	0	0	0	0	-0	-0	-0	-0	0	0	0	0	-0	-0	-0	-0	-0	-0	-0	-0	-0	-0
205	0	0	0	0	0	0	0	0	-0	-0	-0	0	0	0	0	0	0	0	0	0	0	0	0	0	0	0	0	0	0	0	0	0	0	0	0	0	0	0	1.324	1.585	1.402	1.368	1.316	1.249	1.202	1.425	1.339	1.163	0.8803
206	0	0	0	0	0	0	0	0	-0	0	0	0	0	0	0	0	0	0	1.227	1.369	1.287	1.232	0.9904	0.6625	0.76	0.7676	0.7121	0.7379	0.8165	0.7801	0.2924	0.1437	0.03977	0.002841	0.0126	-0.00715	0.0582	0.1281	0.202	0.278	0.3531	0.353	0.353	0.353	0.353	0.353	0.353	0.3536	0.3561
207	0	0	0	0	0	0	0	0	0	0	0	0	0	0	0	0	0	0	0	0	0	0	0	0	0	0	0	0	0	0	0	0	0	0	1.246	1.609	1.689	1.633	1.552	1.176	1.404	1.336	1.276	1.229	1.248	1.221	1.084	0.819	0.6
208	0	0	0	0	0	0	0	0	-0	-0	-0	-0	-0	-0	-0	-0	0	0	0	0	0	0	0	0	0	0	0	0	0	0	0	0	0	0	0	0	0	0	0	0	0	0	0	0	0	0	0	0	0.9197
0	0	0	0	0	0	0	0	0	0	0	0	0	0	0	0	0	0	0	0	0	0	0	0.7934	0.917	1.062	1.117	1.084	1.031	0.8572	0.6532	0.5369	0.4828	0.4211	0.4	0.4	0	0	0	0	0	-0.012	-0.024	-0.036	-0.048	-0.06	-0.072	-0.084	-0.096	-0.108
0	0	0	0	0	0	0	0	0	0	0	0	0	0	0	0	0	0	0	0	0	0	0	0	-0	-0	-0	-0	-0	-0	-0	-0	-0	0	0	0	0.9522	0.9933	0.9082	0.9309	0	0	0	0	0	0	0	0	0	0
209	0	0	0	0	0	0	0	0	-0	-0	-0	-0	-0	-0	-0	-0	-0	-0	-0	-0	-0	-0	-0	-0	-0	-0	-0	-0	-0	-0	-0	-0	-0	0	0	0	0	0	0	0	0	0	0	0	0	0	0	0	0
210	0	0	0	0	0	0	0	0	0	0	0.6693	0.7902	0.8988	1.251	1.528	1.625	1.627	1.569	1.505	1.44	1.381	1.279	1.104	0.9327	0.8281	0.7009	0.6	0.6	0.5992	0.1899	0.1796	0.2489	0.3197	0.1509	0.1443	0.1393	0.1338	0.1173	0.1273	0.1271	0.1167	0.1307	0.1352	0.1392	0.1438	0.1508	0.2407	0.1721	0.1843
0	0	0	0	0	0	0	0	0	0	0	0	0	0	0	0	0	0	0	0	0	0	0	0	0	0	0	0	0	0	0	0	0	0	0	0	0	0	0	0	0	0	-0.01114	-0.02225	-0.02896	-0.03056	-0.0257	-0.01735	-0.00183	-0.2
211	0	0	0	0	0	0	0	0	0	0	0	0	0	0	0	0	0	0	0	0	0	0	-0	-0	-0	-0	-0	-0	-0	-0	-0	-0	-0	0	0	0	0	0	0	0	0	0	0	-0	-0	-0	-0	-0	-0
212	0	0	0	0	0	0	0	0	-0	-0	-0	-0	-0	-0	-0	-0	-0	-0	-0	-0	-0	-0	-0	-0	-0	-0	0	0	0	0	0	0	0	0	0	0	0	0	0	0	0	0	0	0	0	0	0	0	0
213	0	0	0	0	0	0	0	0	0	0	0	0	0	1.071	1.37	1.494	1.44	1.395	1.482	1.482	1.442	1.389	1.28	1.152	1.035	0.8846	0.7671	0.619	0.2	0.2	0.2	0.2	0.2	0.2	0.2	0.2	0.2608	0.3408	0.4208	0.2	0.2	0.2	0.2	0.2	0.2	0.2	0.2	0.2	0.28
214	0	0	0	0	0	0	0	0	-0	-0	-0	-0	-0	-0	-0	0	0	0	0	0	0	0	0	0	0	0	0	0.9869	1.353	1.379	1.17	1.076	1.012	0.9237	0.8376	0.7559	0.6674	0.5837	0.4813	0.3266	0.3224	-0.07796	-0.09004	-0.1019	-0.1131	-0.1232	-0.1307	-0.1348	-0.1352
215	0	0	0	0	0	0	0	0	-0	-0	-0	-0	-0	-0	-0	-0	0	0	0	0	0	0	0	0	0	0	0	0	0	0	0	0	0	0	0	0	0	0	0	0	0	0	0	0	0	0	0	0	0
0	0	0	0	0	0	0	0	0	-0	-0	-0	-0	-0	-0	-0	-0	-0	0	0	0	0	0	0	0	0	0.741	1.045	1.093	1.024	0.9523	0.8601	0.7988	0.7968	0.7937	0.79	0	0	0	0	0	0	0	0	0	0	0	0	0	0
216	0	0	0	0	0	0	0	0	0	0	0	0	0	0	0	0	0	0	0	0	0	0	0	0	0	0	0	0	0	0	0	1.402	1.472	1.697	1.75	1.764	1.62	1.005	0.8137	0.7007	0.5688	0.4195	0.3427	0.338	0.3304	0.3198	0.3081	0.2973	0.289
217	0	0	0	0	0	0	0	0	-0	-0	-0	-0	-0	-0	-0	0	0	0	0	0	0	0	0	0	0	0	0	0	0	0	0	0	0	0	0	0	0	0	1.39	1.541	1.599	1.548	1.545	1.487	1.421	1.343	1.257	0.7546	0.6175
218	0	0	0	0	0	0	0	0	-0	-0	-0	-0	0	0	0	0	0	0	0	0	0	0	0	0	0	-0	-0	-0	-0	-0	-0	0	0	0	0	0	0	0	0	0	0	0	0	0	0	1.455	1.608	1.73	1.729
0	0	0	0	0	0	0	0	0	-0	-0	-0	-0	-0	-0	-0	-0	-0	-0	-0	-0	-0	-0	-0	-0	-0	-0	-0	-0	-0	-0	-0	-0	-0	-0	-0	-0	-0	-0	-0	-0	-0	-0	-0	-0	-0	-0	-0	0	0
0	NaN	NaN	NaN	NaN	NaN	NaN	NaN	NaN	NaN	NaN	NaN	NaN	NaN	NaN	NaN	NaN	NaN	NaN	NaN	NaN	NaN	NaN	NaN	NaN	NaN	NaN	NaN	NaN	NaN	NaN	NaN	NaN	NaN	NaN	NaN	NaN	NaN	NaN	NaN	NaN	NaN	NaN	NaN	NaN	NaN	NaN	NaN	NaN	NaN
219	0	0	0	0	0	0	0	0	0	0	0	0	0	0	0	1.361	1.653	1.732	1.705	1.685	1.694	1.626	1.482	1.275	1.06	0.8937	0.3483	0.225	0.2	0.2	0.2	0.2	0.2	0.2	0.2	0.2	0.2	0.2	0.1579	0.09467	-0.1263	-0.1684	-0.2	-0.2	-0.104	8.327e-17	0.112	0.3119	0.5098
220	0	0	0	0	0	0	0	0	-0	-0	-0	-0	-0	-0	0	0	0	0	0	0	0	0	0	0	0	0	0	0	0	0	0	0	0	0	0	0	0	0	0	1.248	1.634	1.726	1.745	1.706	1.66	1.604	1.532	1.431	1.272
221	0	0	0	0	0	0	0	0	-0	-0	-0	-0	-0	-0	-0	-0	-0	-0	-0	-0	0	0	0	0	0	0	0	0	0	0	0	0	0	0	0	0	0	0	-0	-0	-0	-0	-0	-0	-0	-0	-0	-0	-0
222	0	0	0	0	0	0	0	0	-0	-0	-0	-0	-0	-0	-0	-0	-0	0	0	0	0	0	0	0	0	0	0	0	0	0	0	0	0	0	1.336	1.483	1.425	1.346	1.48	1.022	0.8484	0.567	0.4594	0.3647	0.338	0.3374	0.3373	0.3373	-0.06274
0	NaN	NaN	NaN	NaN	NaN	NaN	NaN	NaN	NaN	NaN	NaN	NaN	NaN	NaN	NaN	NaN	NaN	NaN	NaN	NaN	NaN	NaN	NaN	NaN	NaN	NaN	NaN	NaN	NaN	NaN	NaN	NaN	NaN	NaN	NaN	NaN	NaN	NaN	NaN	NaN	NaN	NaN	NaN	NaN	NaN	NaN	NaN	NaN	NaN
223	0	0	0	0	0	0	0	0	-0	-0	-0	-0	-0	-0	-0	-0	-0	-0	-0	0	0	0	0	0	0	0	0	0	0	0	0	0	0	0	0	0	0	0	0	0	0	0	0	0	0	1.201	1.386	1.463	1.576
224	0	0	0	0	0	0	0	0	-0	-0	-0	-0	-0	-0	-0	-0	-0	-0	-0	0	0	0	0	0	0	0	0	0	0	0	0	0	0	0	0	0	0	0	0	0	0	0	-0	-0	-0	-0	-0	-0	-0
225	0	0	0	0	0	0	0	0	0	0	0	0	0	0	0	0	0	0	0	0	0	0	0	0.8817	1.3	1.621	1.674	1.663	1.608	1.439	1.21	0.9833	0.8301	0.6373	0.4668	0.01593	0.02447	0.03883	0.05945	0.1075	0.2171	0.3283	0.4395	0.5419	0.6	0.6	0.6	0.2	0.2
226	0	0	0	0	0	0	0	0	0	0	0	0	0	0	0	0	0	0	0	0	0	0	0	0	0	0	0	0	0	1.275	1.387	1.58	1.734	1.697	1.602	1.041	0.8178	0.6854	0.5	0.45	0.388	0.4	0.4	0.4	0.4	0.4	0.4	0.4443	0.5243
227	0	0	0	0	0	0	0	0	0	-0	-0	-0	-0	0	-0	0	0	0	0	0	0	0	0	0	0	0	0	0	0	0	0	0	0	0	1.253	1.395	1.411	1.348	1.076	1.046	0.9788	0.8937	0.8113	0.7362	0.7249	0.5993	0.4633	0.2897	0.2679
228	0	0	0	0	0	0	0	0	0	0	0	0	0	0	0	0	0	0	0	0	0	0	0	0	0	0	0	0	1.075	1.131	1.326	1.285	0.5688	0.4024	0.2586	0.09058	-0.04127	0	0	0	0	0	0	0	0	0	0	0	0
229	0	0	0	0	0	0	0	0	-0	-0	-0	-0	-0	-0	-0	-0	-0	-0	-0	0	0	0	0	0	0	0	0	0	0	0	0	0	0	0	0	0	0	0	0	0	0	0	1.433	1.607	1.423	1.369	1.317	1.544	1.473
0	0	0	0	0	0	0	0	0	0	0	0	0	0	0	0	0	0	0	0	0	0	0	0	0	0	0	0	0	0	0	0	0	0	0	0	0	0	0	0	0	0	0	0	0	0	0	0	0	0
230	0	0	0	0	0	0	0	0	-0	-0	-0	-0	-0	-0	-0	-0	-0	-0	-0	-0	-0	-0	-0	-0	-0	-0	-0	-0	0	0	0	0	0	0	0	0	0	0	0	0	0	0	0	0	0	0	0	0	0
231	0	0	0	0	0	0	0	0	-0	-0	-0	-0	-0	-0	-0	0	0	0	0	0	0	0	0	0	0	0	0	0	0	0	0	0	0	0	0	0	0	0	0	0	0	0	0	0	0	0	0	0	0
232	0	0	0	0	0	0	0	0	0	0	0	0	0	0	0	0	0	0	1.332	1.407	1.354	1.303	1.526	1.449	1.362	1.238	1.053	0.8448	0.8083	0.7598	0.7192	0.6658	0.6103	0.5646	0.5286	0.5139	0.5221	0.5568	0.6193	0.6942	0.7601	0.7751	0.7776	0.7555	0.6944	0.5783	0.5899	0.5933	0.1871
233	0	0	0	0	0	0	0	0	-0	-0	-0	-0	-0	-0	-0	-0	-0	-0	-0	0	0	0	0	0	0	0	0	0	0	0	0	0	1.314	1.428	1.612	1.616	1.267	1.192	1.119	1.345	1.255	1.133	0.9061	0.6146	0.05003	0.06938	0.09391	0.121	0.1494
234	0	0	0	0	0	0	0	0	0	0	0	0	0.796	1.022	1.322	1.452	1.573	1.58	1.501	1.39	1.258	1.108	0.7523	0.616	0.479	0.3688	0.3008	-0.2	-0.2	-0.2	-0.2	-0.2	-0.2	-0.2	-0.2	-0.2	-0.2	-0.2	0	0	0	0	0	0	0	0	0	0	0
235	0	0	0	0	0	0	0	0	0	0	0	0	0	0	0	0	0	0	0	0	0	0	0	0	0	0	0	0	0	0	0	0	0	0	0	0	0	0	0	-0	-0	-0	-0	0	0	0	0	0	0
0	0	0	0	0	0	0	0	0	-0	0	0	0	0	0	0	0	0	0	0	0	0	0	0	0	0	0	0	0	0	0	0	0	0	0	0	0	0	0	0	0	0	0	0	0	0	0	0	0	0
0	0	0	0	0	0	0	0	0	-0.2	-0.2	-0.2	-0.2	-0.2	-0.2	-0	-0.2	-0.2	-0.2	-0.2	0	0	0	0	0	0	0	0	0	0	0	0	0	0	0	0	0	0	0	0	0	0	0	0	0	0	0	0	0	0
0	0	0	0	0	0	0	0	0	0	0	0	0	0	0	0	0	0	0	0	0	0	0	0	0	0	0	0	-0	-0	-0	-0	-0	-0.2	-0.2	-0.2	-0.2	-0.2	-0.2	-0.2	-0.1218	-0.005488	0	0	0	0	0	0	0	0
236	0	0	0	0	0	0	0	0	-0	-0	0	0	0	0	0	0	0	0	0	0	0	0	1.264	1.425	1.371	1.533	1.538	1.466	1.379	1.206	0.9184	0.6803	0.5209	0.4494	0.06693	0.08454	0.1025	0.1083	0.1141	0.1201	0.126	0.1329	0.128	0.116	0.104	0.092	0.08	0.08	0.08
237	0	0	0	0	0	0	0	0	0.8805	0.8334	0.8221	0.7924	0.7151	0.6135	0.5034	0.349	0.2467	0.2397	0.2409	-0.1497	-0.1339	-0.1256	-0.1146	-0.103	-0.09222	-0.08332	-0.07704	-0.084	-0.096	-0.108	-0.12	-0.12	-0.12	-0.12	-0.12	-0.12	-0.12	-0.12	-0.12	-0.12	-0.12	-0.12	-0.12	0	0	-0	0	-0	0
238	0	0	0	0	0	0	0	0	-0	-0	-0	-0	-0	-0	-0	-0	-0	-0	-0	-0	-0	-0	-0	-0	-0	-0	-0	-0	-0	-0	-0	-0	-0	-0	0	0	-0	-0	-0	0	0	0	0	0	0	0	0	0	0
239	0	0	0	0	0	0	0	0	0	0	0	0	0	0	0	0	0	0	1.322	1.635	1.677	1.597	1.219	1.146	1.08	1.3	1.193	1.04	0.8138	0.6611	0.475	0.4006	0.4002	0.4	0.4	0.4	0.4	0.4	0.4	0.4	0.4	1e-05	1e-05	-0.01199	-0.02399	-0.03599	-0.04799	-0.05999	-0.08768
0	0	0	0	0	0	0	0	0	-0	-0	-0	0	0	0	0	0	0	0	0	0	0	0	0	0	0	0	0	0	0	0	0	0	0	0	0	0	0	0	0	0	0	0	0	0	0	0	0	0	0
240	0	0	0	0	0	0	0	0	-0	-0	-0	-0	-0	-0	-0	-0	-0	-0	-0	-0	-0	0	0	0	0	0	0	0	0	0	0	0	0	0	0	0	0	0	0	0	0	0	0	0	0	0	0	0	0
241	0	0	0	0	0	0	0	0	-0	-0	-0	-0	-0	-0	-0	-0	-0	-0	-0	-0	-0	-0	-0	-0	-0	-0	-0	-0	-0	-0	-0	-0	-0	-0	-0	-0	-0	-0	-0	-0	-0	-0	-0	0	0	0	0	0	0
242	0	0	0	0	0	0	0	0	-0	-0	-0	-0	-0	-0	0	0	0	0	0	0	0	0	0	0	0	0	0	1.315	1.428	1.552	1.613	1.24	1.164	1.091	1.321	1.251	1.158	1.039	0.807	0.3088	0.2	0.2	0.2	0.2	0.174	0.1487	0.1265	0.1071	0.09252
243	0	0	0	0	0	0	0	0	-0	-0	-0	0	0	0	0	0	0	0	0	0	0	0	0	0	0	0	0	0	1.248	1.357	1.377	1.482	1.516	1.143	1.348	1.215	0.9091	0.4258	0.4014	0.002141	0.003019	-0.007418	-0.01597	-0.01989	-0.01582	-0.00323	0.08713	0.1183	0.1485
0	0	0	0	0	0	0	0	0	-0	-0	-0	-0	-0	-0	-0	-0	-0	-0	-0	-0	-0	-0	-0	-0	0	0	0	0	0	0	0	0	0	0	1.335	1.43	1.4	1.37	1.279	1.056	0.8142	0.7603	0.7043	0.6452	0.625	0.2	0.2	0.1912	0.1597
0	0	0	0	0	0	0	0	0	-0	-0	-0	-0	-0	-0	-0	-0	-0	-0	-0	-0	-0	-0	-0	-0	-0	-0	0	0	0	0	0	0	0	0	0	0	0	0	0	0	0	0	0	0	0	0	0	0	0
244	0	0	0	0	0	0	0	0	0	0	0	0	0	0	0	0	0	0	0	0	0	0.9439	1.613	1.73	1.374	1.318	1.241	1.168	1.401	1.343	1.296	1.248	1.205	1.077	0.9076	0.314	0.1946	0.1898	0.2456	0.3089	0.3762	0.4506	0.5522	0.5265	0.4983	0.4781	0.4915	0.5408	0.6056
245	0	0	0	0	0	0	0	0	0	0	0	0	0	0	0	0	0	0	0	0	0	0	0	1.386	1.454	1.395	1.314	1.388	1.449	1.4	1.316	1.045	0.7253	0.5812	0.4307	0.4252	0.4208	0.4007	0.3806	0.3609	0.3419	0.3396	0.3383	0.3376	0.3373	0.3373	-0.06274	-0.06274	-0.07474
246	0	0	0	0	0	0	0	0	0	0	0	0	0	0	0	0	0	0	0	0	0	0	0	0	0	0.875	1.166	1.388	1.324	1.253	1.135	1.1	1.099	1.096	1.088	0	0	0	0	0	0	0	0	0	0	0	0	0	0
247	0	0	0	0	0	0	0	0	-0	-0	-0	-0	-0	-0	-0	-0	-0	-0	-0	-0	-0	-0	-0	-0	-0	-0	-0	-0	-0	-0	0	0	0	0	0	0	0	0	0	0	0	0	0	0	0	0	0	0	0
248	0	0	0	0	0	0	0	0	0	0	0	0	0	0	0	0	0	0	0	0	0	0	0	0	0	1.43	1.639	1.725	1.674	1.622	1.557	1.495	1.158	1.012	0.8316	0.6186	0.5779	0.5373	0.5373	0.5373	0.5373	0.1373	0.1373	0.1373	0.1373	0.1373	0.1373	0.1373	0.1373
249	0	0	0	0	0	0	0	0	-0	-0	-0	-0	-0	0	0	0	0	0	0	0	0	0	0	0	0	-0	-0	-0	-0	-0	-0	-0	-0	-0	-0	0	0	0	0	0	0	0	0	0	0	0	0	0	0
250	0	0	0	0	0	0	0	0	-0	-0	-0	-0	-0	-0	-0	-0	-0	-0	-0	-0	-0	-0	-0	-0	0	0	0	0	0	0	0	0	0	1.078	1.359	1.494	1.538	1.47	1.395	1.321	1.225	1.128	1.033	0.9401	0.8487	0.8405	1.033	1.03	1.031
251	0	0	0	0	0	0	0	0	0	0	0	0	0	0	0	0	0	0	0	0	0	-0	-0	-0	0	0	0	0	0	0	0	0	0	0	0	0	0	1.421	1.583	1.643	1.585	1.513	1.042	0.9541	0.8685	0.793	0.7011	0.6168	0.5192
252	0	0	0	0	0	0	0	0	0	0	0	0	0	0	0	0	0	0	0	0	0	0	0	0.9606	1.136	1.304	1.327	1.268	1.195	1.094	1.056	0.3952	0.2972	0.178	0	0	0	0	0	0	0	0	0	0	0	0	0	0	0
0	NaN	NaN	NaN	NaN	NaN	NaN	NaN	NaN	NaN	NaN	NaN	NaN	NaN	NaN	NaN	NaN	NaN	NaN	NaN	NaN	NaN	NaN	NaN	NaN	NaN	NaN	NaN	NaN	NaN	NaN	NaN	NaN	NaN	NaN	NaN	NaN	NaN	NaN	NaN	NaN	NaN	NaN	NaN	NaN	NaN	NaN	NaN	NaN	NaN
253	0	0	0	0	0	0	0	0	-0	-0	-0	-0	-0	-0	-0	-0	-0	-0	-0	0	0	0	0	0	0	0	0	0	0	0	0	0	0	0	0	0	0	0	0	0	0	1.007	1.398	1.416	1.332	1.252	1.43	1.401	1.35
0	0	0	0	0	0	0	0	0	-0.08256	-0	-0	-0	-0	-0	-0	-0	-0	-0	-0	-0	-0	0	0	0	0	-0.2	-0.2	-0.2	-0	-0	-0	-0	-0	-0	-0	-0	-0	-0	-0	-0	-0.2	0	0	0	0	0	0	0	0
254	0	0	0	0	0	0	0	0	0	0	0	0	0	0	0	0	0	0	1.416	1.595	1.731	1.731	1.722	1.696	1.588	1.438	1.192	0.6141	0.4289	0.2845	0.225	0.2	0.2	0.2	0.2	0.2	0.2	0.2	0.2	0.2	0.2	0.2	0.2	0.2	0.2	0.2	0.2	0.2	0.2
255	0	0	0	0	0	0	0	0	-0	-0	-0	-0	-0	0	0	0	0	0	0	0	0	0	0	0	0	0	0	0	0	0	0	0	0	1.161	1.313	1.431	1.651	1.625	1.578	1.507	1.419	1.232	0.9508	0.5474	0.4503	0.02534	0.0003993	0.0004109	0.0004125
0	0	0	0	0	0	0	0	0	-0	-0	-0	-0	-0	0	0	0	0	0	0	0	0	0	0	0	0	0	0	0	0	0	-0.2	-0	-0	-0	-0	-0	-0	-0	-0	-0	-0	-0	-0	-0	-0	-0	0	0	0
256	0	0	0	0	0	0	0	0	-0	-0	0	0	0	0	0	0	0	0	0	0	0	0	0	0	0	0	0	0	0	0	0	0	1.31	1.403	1.553	1.47	1.376	1.278	1.168	0.9954	0.7096	0.7042	0.6992	0.6762	0.6337	0.5824	0.5116	0.4672	0.4635
257	0	0	0	0	0	0	0	0	0	0	0	0	0	0	0	0	0	0	0	0	0	0	0	0	0	0	0	1.096	1.335	1.119	1.047	1.275	1.177	1.095	1.079	1.034	0.9338	0.7976	0	0	0	0	0	0	0	0	0	0	0
258	0	0	0	0	0	0	0	0	-0	-0	-0	-0	-0	-0	-0	0	0	0	0	0	0	0	0	0	0	0	0	0	1.338	1.407	1.635	1.621	1.242	1.165	1.051	0.6138	0.8405	0.7534	0.6752	0.5675	0.4332	0.3216	0.3216	0.3216	0.3216	0.3217	-0.07821	-0.07804	-0.02154
259	0	0	0	0	0	0	0	0	-0	-0	-0	0	0	0	0	0	0	0	0	0	0	0	0	1.248	1.363	1.383	1.512	1.517	1.139	1.063	0.9873	0.9129	1.14	1.12	1.085	0.9956	0.8561	0.7167	0.65	0.5683	0.4765	0.444	0.4589	0.4747	0.4913	0.5079	0.1237	0.1262	0.1275
260	0	0	0	0	0	0	0	0	0	0	0	0	0	0	0	0	0	1.451	1.529	1.457	1.085	0.9881	0.891	1.094	1.06	1.078	1.089	1.066	1.018	0.9334	0.8069	0.6482	0	0	0	0	0	0	0	0	0	0	0	0	0	0	0	0	0
261	0	0	0	0	0	0	0	0	-0	-0	-0	-0	-0	-0	0	0	0	0	0	0	0	0	0	0	0	0	0	0	0	0	0	0	0	0	0	0	0	0	0	0	1.103	1.511	1.656	1.685	1.603	1.523	1.444	1.37	1.297
0	0	0	0	0	0	0	0	0	0	0	0	-0	-0	-0	-0	-0	-0	-0	-0	-0	-0	-0	-0	-0	-0	-0	-0	-0	-0	-0	-0	-0	-0	-0	-0	-0	0	0	0	0	0	0	0	0	0	0	0	0	0
0	NaN	NaN	NaN	NaN	NaN	NaN	NaN	NaN	NaN	NaN	NaN	NaN	NaN	NaN	NaN	NaN	NaN	NaN	NaN	NaN	NaN	NaN	NaN	NaN	NaN	NaN	NaN	NaN	NaN	NaN	NaN	NaN	NaN	NaN	NaN	NaN	NaN	NaN	NaN	NaN	NaN	NaN	NaN	NaN	NaN	NaN	NaN	NaN	NaN
262	0	0	0	0	0	0	0	0	0	0	0	0	0	0	0	0	0	0	0	0	0	0	0	0	0	0	0	0	0	0	0	0	1.34	1.653	1.734	1.686	1.605	1.526	1.453	1.381	1.311	1.244	1.177	1.155	1.145	1.062	0.8735	0.809	0.7506
263	0	0	0	0	0	0	0	0	-0	-0	-0	-0	-0	-0	-0	0	0	0	0	0	0	0	0	0	0	0	1.114	1.4	1.421	1.466	1.364	1.26	1.132	0.947	0.6914	0.673	0.6532	0.6148	0.004966	0.05394	0.1383	0.2427	0.3765	0.5315	0.5832	0.6377	0	0	0
264	0	0	0	0	0	0	0	0	-0.096	-0	-0	-0	-0	-0	-0	-0	0	0	0	0	0	0	0	0	0	0	0	0.5646	0.7024	0.8402	0.978	1.116	1.263	1.465	1.458	1.415	1.324	1.213	1.04	0.8464	0.725	0.65	0.225	0.2	0.2	0.2	0.2	0.2	0.2
0	0	0	0	0	0	0	0	0	0	0	0	0	0	0	0	0.6748	1.309	1.047	0.9497	0.8526	0.8	1.099	1.092	1.07	1.036	0	0	0	0	0	0	0	0	0	0	0	0	0	0	0	0	0	0	0	0	0	0	0	0
265	0	0	0	0	0	0	0	0	-0	-0	-0	-0	-0	-0	-0	-0	0	0	0	0	0	0	0	0	0	0	0	0	0	0	0	0	0	0	0	0	0	0	1.203	1.653	1.431	1.373	1.292	1.214	1.138	1.062	1.288	1.216	1.145
0	NaN	NaN	NaN	NaN	NaN	NaN	NaN	NaN	NaN	NaN	NaN	NaN	NaN	NaN	NaN	NaN	NaN	NaN	NaN	NaN	NaN	NaN	NaN	NaN	NaN	NaN	NaN	NaN	NaN	NaN	NaN	NaN	NaN	NaN	NaN	NaN	NaN	NaN	NaN	NaN	NaN	NaN	NaN	NaN	NaN	NaN	NaN	NaN	NaN
266	0	0	0	0	0	0	0	0	-0	-0	-0	-0	-0	-0	-0	-0	-0	-0	-0	-0	0	0	0	0	0	0	0	0	0	0	0	0	0	0	0	0	0	0	0	0	0	0	0	-0	-0	-0	0	0	0
267	0	0	0	0	0	0	0	0	0	0	0	0	0	0	0	0	1.362	1.207	1.135	1.363	1.266	1.165	1.041	0.9666	0.8261	0.7521	0.6718	-0.04136	-0.191	-0.236	0	0	0	0	0	0	0	0	0	0	0	0	0	0	0	0	0	0	0
268	0	0	0	0	0	0	0	0	0	0	0	0	0	0	0	0	0	0	0	0	0	0	0	0	0	0	0	1.357	1.585	1.677	1.609	1.528	1.447	1.373	1.301	1.226	1.101	0.8976	0.6918	0.5841	0.4736	0.4813	0.4806	0.4756	0.47	0.4655	0.4619	0.05949	0.05994
269	0	0	0	0	0	0	0	0	0	0	0	0	0	0	0	0	0	0	0	0	0.9836	1.141	1.069	0.9968	0.8997	0.8026	0.7999	0.7991	0.9468	1.015	1.007	0	0	0	0	0	0	0	0	0	0	0	0	0	0	0	0	0	0
270	0	0	0	0	0	0	0	0	0	-0	0	-0	-0	-0	0	0	0	0	0	0	0	0	0	0	0	0.8468	1.223	1.441	1.385	1.398	1.503	1.451	1.384	1.291	0.9695	0.6956	0.5623	0.4203	0.4258	0.01605	-0.0063	-0.01301	-0.01989	-0.02691	-0.03385	-0.04092	-0.04867	-0.0571	0.04209
271	0	0	0	0	0	0	0	0	-0	-0	-0	-0	-0	-0	-0	-0	-0	-0	-0	-0	-0	-0	-0	-0	-0	-0	-0	-0	-0	-0	-0	-0	-0	-0	-0	-0	-0	-0	-0	-0	-0	-0	-0	-0	-0	-0	-0	-0	-0
272	0	0	0	0	0	0	0	0	0	0	0	0	0	0	0	0	0	0	0	0	0	0	0	0	0	0	0	0	0	0	0	0	0	0	0	0	0	0	0	0	0	0	0	0	0	0	0	0	0
0	NaN	NaN	NaN	NaN	NaN	NaN	NaN	NaN	NaN	NaN	NaN	NaN	NaN	NaN	NaN	NaN	NaN	NaN	NaN	NaN	NaN	NaN	NaN	NaN	NaN	NaN	NaN	NaN	NaN	NaN	NaN	NaN	NaN	NaN	NaN	NaN	NaN	NaN	NaN	NaN	NaN	NaN	NaN	NaN	NaN	NaN	NaN	NaN	NaN
273	0	0	0	0	0	0	0	0	-0	-0	-0	-0	-0	-0	-0	-0	-0	-0	-0	0	0	0	0	0	0	0	0	1.02	1.158	1.2	1.449	1.48	1.397	1.283	1.114	0.885	0.6829	0.1658	-0.1013	-0.181	-0.2264	-0.2414	-0.2576	-0.275	-0.2936	-0.3134	-0.3344	-0.3566	-0.2
274	0	0	0	0	0	0	0	0	0	0	0	0	0	0	0	0	0	0	0	0	0	0	0	0	1.099	1.3	1.316	1.457	1.523	1.144	1.067	0.9917	0.9142	1.079	0.8529	0.551	0.4	0.4	0.4	2.854e-05	-0.01189	-0.02374	-0.03548	-0.0472	-0.05872	-0.07021	-0.08175	-0.0936	-0.1059
0	0	0	0	0	0	0	0	0	0	0	0	0	0	0	0	0	0	1.539	1.656	1.678	1.322	1.243	1.467	1.393	1.321	1.253	1.189	1.181	1.163	1.086	0.9298	0.3809	0.2902	0.2612	0.314	0.3766	0.4443	0.5566	0.58	0.5236	0.4758	0.4792	0.4966	0.5229	0.5524	0.5817	0.6	0.6	0.6
275	0	0	0	0	0	0	0	0	1.152	1.321	1.381	1.462	1.439	1.389	1.311	1.194	1.062	0.9221	0.7771	0.6374	0.6	0.6	0.6	0.6	0.6	0.6	0.6	0.6	0.6	0.6	0.6	0.6	0.2	0.188	0.176	0.164	0.152	0.14	0.128	0.116	0.104	0.2	0.28	0.36	0.44	0.52	0.6	0.6	0.6
276	0	0	0	0	0	0	0	0	0	0	0	0	0	0	0	0	0	0	0	0	0	0	0	0	0	0	0	0	0	0	0	0	0	0	0	0	0	0	0	0	0	0	0	0	0	0	0	0	0
277	0	0	0	0	0	0	0	0	0	0	0	0	0	0	0	0	0	0	0	0	0	0.7628	1.2	1.387	1.405	1.319	1.312	1.438	1.395	1.351	1.326	1.186	0.9952	0.6875	0.5734	0.5976	0.188	0.176	0.164	0.152	0.14	0.128	0.116	0.104	0.092	0.08	0.08	0.08	0.08
278	0	0	0	0	0	0	0	0	-0	-0	-0	-0	-0	-0	-0	-0	-0	-0	-0	-0	-0	-0	0	0	0	0	0	0	0	0	0	0	0	0	0	0.8396	1.188	0.9003	0.8043	0.7103	0.6182	0.5252	0.7337	0.6347	0.4753	0.2487	0.2	0.2	-0.2
0	NaN	NaN	NaN	NaN	NaN	NaN	NaN	NaN	NaN	NaN	NaN	NaN	NaN	NaN	NaN	NaN	NaN	NaN	NaN	NaN	NaN	NaN	NaN	NaN	NaN	NaN	NaN	NaN	NaN	NaN	NaN	NaN	NaN	NaN	NaN	NaN	NaN	NaN	NaN	NaN	NaN	NaN	NaN	NaN	NaN	NaN	NaN	NaN	NaN
279	0	0	0	0	0	0	0	0	1.114	1.346	1.414	1.498	1.414	1.185	1.075	1	0.925	0.85	0.375	0.3	0.225	0.2	0.2	0.2	0.2	0.2	0.2	0.2	0.188	0.176	0.164	0.152	0.14	0.153	0.166	0.179	0.192	0.205	0.35	0.375	0.48	0.5179	0.5558	0.3937	0.4516	0.4045	0.3574	0.3103	0.3
280	0	0	0	0	0	0	0	0	0	0	0	0	0	0	0	0	0	0	0	0	0	0	0	0	0	0	0	0	0	0	0	-0	-0	-0	-0	-0	-0	-0	0	0	0	0	0	0	0	0	0	0	0
281	0	0	0	0	0	0	0	0	-0	-0	-0	-0	0	0	0	0	0	0	0	0	0	0	0	0	0	0	0	0	0	0	0	0	0	0	0	0	0	0	0	0	0	0	0	1.245	1.356	1.377	1.32	1.24	1.164
0	0	0	0	0	0	0	0	0	-0	-0	-0	-0	-0	-0	-0	-0	-0	-0	-0	-0	-0	-0	-0	-0	-0	-0	-0	-0	-0	-0	-0	-0	-0	-0	-0	-0	-0	-0	-0	-0	-0	-0	-0	-0	-0	-0	-0	-0	-0
282	0	0	0	0	0	0	0	0	0	0	0	0	0	0	0	0	0	0	0	0	0	0	1.265	1.373	1.396	1.585	1.526	1.449	1.078	1.316	1.248	1.115	0.9324	0.5996	0.4248	0.4298	0.03365	0.02479	0.01809	0.01334	0.05831	0.1411	0.2338	0.3276	0.4216	0.5151	0.5364	0.5476	0.5432
283	0	0	0	0	0	0	0	0	-0	-0	-0	-0	-0	-0	-0	-0	-0	-0	-0	-0	-0	-0	-0	-0	-0	-0	-0	0	0	0	0	0	0	0	0	0	0	0	0	0	0	0	0	-0	-0	-0	-0	-0	-0
284	0	0	0	0	0	0	0	0	-0	-0	-0	-0	-0	-0	-0	-0	-0	-0	-0	-0	-0	-0	0	0	0	0	0	0	0	0	0	0	0	0	0	0	0	0	0	0	0	0	0	0	0.7871	1.134	1.233	0.8776	0.7981
285	0	0	0	0	0	0	0	0	-0	-0	-0	0	0	0	0	0	0	0	0	0.8958	1.131	1.181	0.7881	0.6953	0.6029	0.5266	0.7494	0.6683	0.5495	0.4061	0.2745	0.2745	0.2745	0.2745	0.2745	-0.1255	-0.1254	-0.1372	-0.1486	-0.1595	-0.1697	-0.1788	-0.1865	-0.1919	-0.1937	-0.1909	-0.1845	-0.1668	-0.1543
286	0	0	0	0	0	0	0	0	0	-0	-0	-0	-0	-0	-0	-0	-0	0	0	0	0	0	0	0	0	0	0	0	0	0	0	0	0	0	0	0	0	0	0	0	0	0	0	0	0	0	0	0	0
0	0	0	0	0	0	0	0	0	-0	0	0	0	0	0	0	-0	-0	-0	-0	-0	-0	-0	-0	-0	-0	-0	-0	-0	-0.2	-0.2	-0.2	0	0	0	0	0	0	0	0	0	0	0	0	0	0	0	0	0	0
287	0	0	0	0	0	0	0	0	0	0	0	0	0	0	0	0	0	0	0	0	0	0	0	0	0	0	0	0	0	0	0	0	0	0	0	1.482	1.66	1.69	1.633	1.552	1.473	1.399	1.328	1.262	1.137	0.8902	0.5601	0.4116	0.4115
288	0	0	0	0	0	0	0	0	-0	-0	-0	-0	-0	-0	-0	-0	-0	-0	-0	-0	-0	-0	-0	-0	-0	-0	-0	-0	-0	-0	-0	-0	0	0	0	0	0	0	0	0	0	0	0	0	0	0	0	0	0
289	0	0	0	0	0	0	0	0	-0	-0	-0	-0	-0	-0	-0	-0	-0	-0	-0	0	0	0	0	0	0	0	0	0	0	0	0	0	0	0	0	0	0	0	0	0	0	0	0	0	0	0	0	0	0
290	0	0	0	0	0	0	0	0	-0	-0	-0	-0	-0	0	0	0	0	0	0	0	0	0	0	0	0	0	0	0	0	0	0	0	0	0	0	0	0	0	0	0	0	0	0	0	0	0	0	0	0
0	NaN	NaN	NaN	NaN	NaN	NaN	NaN	NaN	NaN	NaN	NaN	NaN	NaN	NaN	NaN	NaN	NaN	NaN	NaN	NaN	NaN	NaN	NaN	NaN	NaN	NaN	NaN	NaN	NaN	NaN	NaN	NaN	NaN	NaN	NaN	NaN	NaN	NaN	NaN	NaN	NaN	NaN	NaN	NaN	NaN	NaN	NaN	NaN	NaN
291	0	0	0	0	0	0	0	0	-0	-0	-0	-0	-0	-0	-0	-0	-0	-0	-0	-0	-0	-0	-0	-0	0	0	0	0	0	0	0	0	0	0	0	0	0	0	0	0	0	0	0	0	0	0	0	0	0
292	0	0	0	0	0	0	0	0	-0	-0	-0	-0	-0	-0	-0	-0	-0	-0	-0	-0	-0	-0	-0	-0	-0	-0	-0	-0	-0	-0	-0	-0	-0	-0	-0	-0	-0	-0	-0	-0	-0	-0	-0	-0	-0	-0	-0	-0	-0
0	0	0	0	0	0	0	0	0	0	0	0	0	0	0	0	0	0	0	0	0	0	0	0	0	0	0	0	0	0	0	0	0	0	0	0	0	0	0	0	0	0	0	0	0	0	0	0	0	0
293	0	0	0	0	0	0	0	0	-0	-0	-0	-0	-0	-0	-0	-0	-0	-0	0	0	0	0	0	0	0	0	0	0	0	0	0	0	0	0	0	0	0	0	0	0	0	0	0	0	0	0	0	0	0
0	0	0	0	0	0	0	0	0	-0	-0	-0	-0	-0	-0	-0	-0	-0	-0	-0	-0	-0	-0	-0	-0	-0	-0	0	0	0	0	0	0	0	0	0	0	0	0	0	0	0	0	0	0	0	0	0	0	0
0	0	0	0	0	0	0	0	0	0	0	0	0	0	0	0	0	0	0	0	0	0	0	0	0	0	0	0	0	0	0	0	0	0	0	0	0	0	0	0	0	0	0	0	0	0	0	0	0	0
294	0	0	0	0	0	0	0	0	-0	-0	-0	-0	-0	0	0	0	0	0	0	0	0	0	0	0	0	0	0	0	0	0	0	0	0	0	0	0	0	0	0	0	0	0	0	0	0	0	0	0	0
295	0	0	0	0	0	0	0	0	0	0	0	0	0	0	0	0	0	0	0	0	0	0	0	0	0	0	0	0	0	1.236	1.609	1.686	1.33	1.25	1.164	0.6991	0.9268	0.8556	0.7845	0.7597	0.7262	0.6683	0.538	0.421	0.4105	0.4042	0.4012	0.4003	0.4001
296	0	0	0	0	0	0	0	0	-0	-0	-0	-0	-0	-0	-0	0	0	0	0	0	0	0	0	0	0	0	0	0	0	0	0	0	0	0	1.098	1.353	1.688	1.673	1.295	1.22	1.147	1.375	1.304	1.234	1.159	1.115	0.9495	0.731	0.6264
0	0	0	0	0	0	0	0	0	0	0	0	0	0	0	0	0	0	0	0	0	0	0	0	0	0	0	0	0	0	0	0	0	0	0	0	-0.2	-0.2	-0.2	-0.2	-0.2	-0.2	-0.2	-0.2	-0.2	-0.2	-0.2	-0.2	-0.2	-0.2
297	0	0	0	0	0	0	0	0	0	0	0	0	0	0	0	0	0	0	0	0	0	0	1.531	1.73	1.677	1.325	1.252	1.182	1.415	1.353	1.288	1.206	1.142	1.025	0.8753	0.3015	0.2047	0.159	0.209	0.2897	0.3828	0.4814	0.5494	0.5914	0.6	0.2	0.2	0.2	0.188
298	0	0	0	0	0	0	0	0	-0	-0	-0	-0	-0	-0	-0	-0	-0	-0	-0	0	0	0	0	0	0	0	0	0	0	0	0	0	0	0	0	0	0	0	0	0	0	0	0	0	0	0	0	1.511	1.359
299	0	0	0	0	0	0	0	0	0	0	0	0	0	0	0	0	0	0	0	0	0	1.366	1.585	1.674	1.601	1.227	1.154	1.083	1.314	1.245	1.167	1.116	1.039	0.5027	0.303	0.1449	0.1035	0.1257	0.088	0.05587	0.03544	0.02539	0.02334	0.02506	0.02747	0.02954	0.03152	0.0342	0.03802
300	0	0	0	0	0	0	0	0	1.326	1.418	1.256	1.045	1.101	1.088	0.942	0.85	0.775	0.3	0.213	0.176	0.164	0.152	0.14	0.128	0.116	0.104	0.092	0.105	0.13	0.275	0.3417	0.4467	0.5517	0.5896	0.6275	0.5987	0.5316	0.06447	0	0	-0.012	-0.024	-0.036	-0.048	-0.06	-0.072	-0.084	-0.096	-0.108
301	0	0	0	0	0	0	0	0	0	0	0	0	0	0	0	0	0	0	0	0	0	0	0	0	0	1.6	1.711	1.377	1.321	1.243	1.168	1.378	1.068	0.8497	0.7841	0.6726	0.5308	0.3815	-0.06181	-0.07748	-0.07732	-0.07692	-0.07618	-0.07484	-0.0846	-0.09278	-0.09819	-0.1011	-0.1024
302	0	0	0	0	0	0	0	0	-0	-0	-0	-0	-0	0	0	0	0	0	0	0	0	1.166	1.353	1.399	1.35	1.3	1.224	1.148	1.067	0.9814	0.8775	0.7388	0.2202	0.08042	1e-05	1.839e-05	0.0003794	0.002709	0.009877	0.02381	0.04411	0.06897	0.09618	0.1236	0.1498	0.1617	0.1953	0.2	0.2
303	0	0	0	0	0	0	0	0	0	0	0	0	0	0	0	-0	-0	-0	-0	-0	-0	0	0	0	0	0	0	0	0	0	0	0	0	0	0	0	0	0	0	0	0	0	0	0	0	0	0	0	0
304	0	0	0	0	0	0	0	0	0	0	0	0	0	0	0	0	0	0	0	0	0	0.8387	1.163	1.283	1.191	1.017	0.9485	1.014	1.044	0.9271	0.7722	0.5855	0.2566	0.22	-0.2	-0.2138	-0.2288	-0.245	-0.2624	-0.281	-0.3008	-0.3218	-0.344	-0.362	-0.38	-0.38	-0.38	-0.38	0
305	0	0	0	0	0	0	0	0	-0	0	0	0	0	0	0	0	0	0	0	0	0	-0	-0	-0	-0	-0	-0	-0	-0	-0	-0	0	0	0	0	0	0	0	0	0	0	0	0	1.434	1.617	1.714	1.668	1.591	1.515
306	0	0	0	0	0	0	0	0	-0	-0	-0	-0	-0	-0	-0	-0	-0	-0	-0	-0	-0	0	0	0	0	0	0	0	0	0	0	1.337	1.362	1.308	1.484	1.453	1.375	1.298	1.193	0.9778	0.64	0.4206	0.4	1e-05	4.101e-05	0.000786	0.00416	0.01188	0.01234
307	0	0	0	0	0	0	0	0	0	0	0	0	0	0	0	0	0	0	0	0	0	1.133	0.9278	1.273	1.235	1.182	1.105	1.031	0.9624	0.9068	0.8949	0.8222	0.736	0.6063	0.5529	0.5529	0.1529	0.1529	0.1529	0.1409	0.1289	0.1169	0.1049	0.09294	0.08094	0.06894	0.05694	0.04494	0.1529
308	0	0	0	0	0	0	0	0	0	0	0	0	0	0	0	0	0	0	0	0	0	0	0	0	1.307	1.634	1.715	1.687	1.649	1.509	1.301	0.964	0.7057	0.5251	0.45	0.425	0.4	0.4	0.4	0.4	0.4	0.4	0.4	0.4	0.4	0.4001	0.0004353	0.001152	0.0025
309	0	0	0	0	0	0	0	0	-0	-0	-0	-0	-0	-0	-0	-0	-0	-0	-0	-0	-0	-0	-0	0	0	0	0	0	0	0	0	0	0	0	0	0	0	0	0	0	0	0	0	0	0	0	0	0	0
310	0	0	0	0	0	0	0	0	0.4087	0.3405	0.3064	0.2997	0.3061	0.3182	0.3321	-0.05434	-0.05405	-0.05547	-0.05845	-0.06244	-0.06696	-0.072	-0.084	-0.096	-0.108	-0.12	-0.12	-0.12	-0.12	-0.12	-0.12	-0	-0	-0	-0	0	0	0	0	0	0	0	0	0	0	0	0	0	0
311	0	0	0	0	0	0	0	0	-0	0	0	0	0	0	0	0	0	0	0	0	0	0	0	1.214	1.352	1.71	1.368	1.314	1.238	1.162	1.087	1.313	1.238	1.13	0.9602	0.7081	0.4176	0.4062	0.409	0.4121	0.01628	0.02009	0.0226	0.0263	0.03009	0.02245	0.01261	0.001249	0.03952
312	0	0	0	0	0	0	0	0	0	0	0	0	0	0	0	0	0	0	0	0	0	0	0	0	0	0	1.203	1.435	1.572	1.529	1.493	1.449	1.374	1.296	1.214	1.122	1.017	0.9438	0.4522	0.3436	0.249	0.2	0.2281	0.2549	0.3349	0.4149	0.4949	0.619	0.7739
313	0	0	0	0	0	0	0	0	-0	-0	-0	-0	0	0	0	0	0	0	0	0	0	0	0	0	0	0	0	0	0	0	0	1.178	1.469	1.708	1.723	1.677	1.633	1.594	1.552	1.311	0.9074	0.6155	0.5368	0.5082	0.4633	0.418	0.3725	0.352	0.3478
314	0	0	0	0	0	0	0	0	-0	-0	-0	0	0	0	0	0	0	0	0	0	0	0	0	0	1.34	1.45	1.389	1.33	1.456	1.473	1.407	1.335	1.195	0.9305	0.5943	0.4003	0.4003	0.4006	0.001222	0.002154	0.003376	0.004756	0.006192	0.007772	0.009755	-0.0001456	-0.01062	-0.02214	-0.03488
315	0	0	0	0	0	0	0	0	0	-0	-0	-0	-0	-0	-0	-0	-0	-0	-0	-0	-0	-0	-0	-0	-0	-0	-0	-0	-0	0	0	0	0	0	0	0	0	0	0	0	0	0	1.184	1.364	1.598	1.232	1.155	1.079	1.003
316	0	0	0	0	0	0	0	0	0	0	0	0	0	0	0	0	0	0	0	0	0	0	0	0	1.253	1.415	1.44	1.628	1.63	1.563	1.499	1.419	1.18	0.8689	0.6984	0.5676	0.1698	0.1974	0.188	0.1484	0.06812	0.06778	0.06461	0.1297	0.1301	0.1261	0.1197	0.1965	0.2799
317	0	0	0	0	0	0	0	0	-0	-0	-0	-0	-0	-0	-0	-0	-0	-0	-0	0	0	0	0	0	0	0	0	0	0	0	0	0	0	0	0	0	0	1.252	1.362	1.382	1.556	1.544	1.17	1.09	1.264	0.9965	0.6052	0.425	0.4
318	0	0	0	0	0	0	0	0	-0	0	0	0	0	0	0	0	0	0	0	0	0	0	1.005	1.407	1.379	1.325	1.412	1.465	1.41	1.352	1.302	1.252	1.051	0.3125	0.06282	-0.002212	-0.01959	-0.03414	-0.0474	0.0001455	5.128e-05	1.976e-05	0.08001	0.16	0.24	0.32	0.4	0.4	0.4
319	0	0	0	0	0	0	0	0	0	0	0	0	0	0	0	0	0	0	0	0	0	0	0	-0	-0	-0	-0	-0	-0	-0	0	0	0	0	0	0	0	0	0	0	0	0	0	0	1.321	1.487	1.57	1.563	1.517
0	NaN	NaN	NaN	NaN	NaN	NaN	NaN	NaN	NaN	NaN	NaN	NaN	NaN	NaN	NaN	NaN	NaN	NaN	NaN	NaN	NaN	NaN	NaN	NaN	NaN	NaN	NaN	NaN	NaN	NaN	NaN	NaN	NaN	NaN	NaN	NaN	NaN	NaN	NaN	NaN	NaN	NaN	NaN	NaN	NaN	NaN	NaN	NaN	NaN
320	0	0	0	0	0	0	0	0	-0	-0	-0	-0	-0	-0	0	0	0	0	0	0	0	0	0	0	0	0	0	0	0	0	0	0	0	0	0	0	0	0	0.8082	1.298	1.531	1.676	1.627	1.249	1.174	1.377	1.13	0.8068	0.6545
321	0	0	0	0	0	0	0	0	-0	-0	-0	-0	-0	-0	-0	-0	-0	-0	-0	-0	-0	-0	-0	-0	-0	-0	-0	-0	-0	-0	-0	-0	-0	-0	-0	-0	-0	-0	-0	-0	-0	0	0	0	0	0	0	0	0
322	0	0	0	0	0	0	0	0	-0	-0	-0	-0	-0	-0	-0	-0	-0	-0	-0	-0	-0	-0	-0	-0	-0	0	0	0	0	0	0	0	0	0	0	0	0	0	0	0	0	0	0	0	0	0	0	0	0
323	0	0	0	0	0	0	0	0	0	0	0	0	0	0	0	0	0	0	0	0	1.443	1.557	1.599	1.597	1.543	1.419	1.082	1	0.5343	0.4686	0.4029	0.3373	0.4016	0.4659	0.5052	0.5445	0.5838	0.5431	0.5025	0.4618	0.4211	0	0	0	0	0	0	0	0
324	0	0	0	0	0	0	0	0	0	0	0	0	0	0	0	0	0	0	0	0	0	0	0	0	0	0	0	0	1.563	1.715	1.675	1.628	1.56	1.498	1.446	1.401	1.352	1.217	1.068	0.4653	0.3789	0.2802	0.1844	0.1673	0.1545	0.2089	0.2956	0.3949	0.5012
325	0	0	0	0	0	0	0	0	-0	-0	-0	-0	-0	-0	0	0	0	0	0	0	0	0	0	0	0	0	0	0	0	0	0	0	0	1.363	1.433	1.664	1.293	1.213	1.137	1.062	0.9875	1.215	1.139	1.087	0.8969	0.6463	0.4214	0.01879	0.01603
326	0	0	0	0	0	0	0	0	-0	-0	-0	-0	-0	-0	-0	0	0	0	0	0	0	0	0	0	0	0	0	0	0	0	0	0	0	0	0	0	0	0	0	0	0	0	0	-0	-0	-0	-0	-0	0
327	0	0	0	0	0	0	0	0	0	0	0	0	0	0	0	0	0	0	0	0	0	0	1.202	1.399	1.465	1.55	1.648	1.659	1.595	1.452	0.8266	0.6867	0.5635	0.4402	0.3862	0.3773	0.3758	0.3776	0.3821	0.3878	0.3685	0.3492	0.325	0.3	0.275	0.25	0.225	0.2	0.2
328	0	0	0	0	0	0	0	0	-0	-0	-0	-0	-0	-0	-0	-0	-0	-0	-0	-0	-0	-0	-0	-0	-0	-0	-0	-0	-0	-0	-0	-0	0	0	0	0	0	0	0	0	0	0	0	0	0	0	0	0	0
329	0	0	0	0	0	0	0	0	-0	-0	-0	-0	-0	-0	-0	-0	-0	-0	-0	-0	-0	-0	-0	-0	-0	-0	0	0	0	0	0	0	0	0	0	0	0	0	0	1.17	1.313	1.655	1.669	1.316	1.239	1.111	0.7056	0.919	0.816
330	0	0	0	0	0	0	0	0	-0	0	0	0	0	0	0	0	0	0	0	0	0	0	0	0	0	0	0	0	0	0	0	0	0	0	0	0	0	0	0	0	1.617	1.431	1.376	1.323	1.247	1.473	1.401	1.332	1.267
331	0	0	0	0	0	0	0	0	-0	-0	-0	-0	-0	-0	-0	-0	-0	-0	-0	-0	-0	-0	-0	-0	-0	-0	-0	-0	-0	-0	0	0	0	0	0	0	0	0	0	0	0	0	0	1.462	1.391	1.318	1.293	1.211	1.118
332	0	0	0	0	0	0	0	0	0	0	0	0	0	0	0	0	1.304	1.68	1.67	1.316	1.24	1.164	1.089	1.298	1.155	0.9048	0.5706	0.4001	0.4008	0.403	0.4083	0.4178	0.4321	0.4511	0.4741	0.09943	0.1138	0.1285	0.1427	0.152	0.14	0.128	0.116	0.104	0.092	0.08	0.08	0.06797	0.04897
0	NaN	NaN	NaN	NaN	NaN	NaN	NaN	NaN	NaN	NaN	NaN	NaN	NaN	NaN	NaN	NaN	NaN	NaN	NaN	NaN	NaN	NaN	NaN	NaN	NaN	NaN	NaN	NaN	NaN	NaN	NaN	NaN	NaN	NaN	NaN	NaN	NaN	NaN	NaN	NaN	NaN	NaN	NaN	NaN	NaN	NaN	NaN	NaN	NaN
333	0	0	0	0	0	0	0	0	-0	-0	-0	-0	-0	-0	0	0	0	0	0	0	0	0	0	0	0	0	0	0	0	0	0	0	0	-0	-0	-0	-0	-0	-0	-0	-0	0	0	0	0	0	0	0	0
334	0	0	0	0	0	0	0	0	-0	0	0	0	0	0	0	0	0	0	0	0	0	0	0	0	0	0	0	0	1.198	1.388	1.442	1.529	1.631	1.635	1.574	1.315	0.9406	0.7098	0.2457	0.2297	0.2175	0.2048	0.1906	0.1992	0.188	0.176	0.2	0.188	0.176
0	0	0	0	0	0	0	0	0	0	0	0	0	0	1.108	1.292	1.102	0.7707	0.4644	0.4	0	0	0	0	0	0	0	0	0	0	0	0	0	0	-0	-0	-0	-0	-0	-0	-0	-0	-0	-0	-0	-0	-0	-0	-0	-0
335	0	0	0	0	0	0	0	0	-0	-0	-0	-0	-0	-0	-0	-0	-0	-0	-0	-0	-0	-0	0	0	0	0	0	0	0	0	0	0	0	0	0	0	1.257	1.365	1.539	1.623	1.243	1.164	1.088	1.013	0.9401	1.17	1.151	1.124	0.9406
336	0	0	0	0	0	0	0	0	0	0	0	0	0	0	0	0	0	0	0	0	0	0	0	0	0	0	0	0	0	1.198	1.548	1.727	1.371	1.318	1.242	1.168	1.394	1.321	1.206	1.012	0.7827	0.4642	0.4047	0.4072	0.4099	0.4124	0.4145	0.4159	0.01667
337	0	0	0	0	0	0	0	0	0	0	0	0	0	0	0	0	0	0	0	0	0	0	0	0	0	0	0	0	0	0	0	0	0	0	0	0	0	0	0	0	0	0	1.538	1.667	1.738	1.681	1.601	1.524	1.45
338	0	0	0	0	0	0	0	0	-0	-0	-0	-0	-0	-0	-0	-0	-0	-0	-0	0	0	0	0	0	0	0	0	0	0	0	1.297	1.417	1.472	1.402	1.338	1.253	1.433	1.392	1.014	0.9385	0.8622	0.8234	1.061	0.9863	0.7941	0.5808	0.4391	0.4122	0.4157
339	0	0	0	0	0	0	0	0	-0	-0	-0	-0	-0	-0	-0	-0	-0	-0	0	0	0	0	0	0	0	0	0	0	1.415	1.59	1.541	1.486	1.397	1.304	1.211	1.128	1.061	0.9924	0.9061	0.7698	0.4065	0.2516	0.24	0.26	0.28	0.3	-0.2	-0.2162	-0.2336
0	NaN	NaN	NaN	NaN	NaN	NaN	NaN	NaN	NaN	NaN	NaN	NaN	NaN	NaN	NaN	NaN	NaN	NaN	NaN	NaN	NaN	NaN	NaN	NaN	NaN	NaN	NaN	NaN	NaN	NaN	NaN	NaN	NaN	NaN	NaN	NaN	NaN	NaN	NaN	NaN	NaN	NaN	NaN	NaN	NaN	NaN	NaN	NaN	NaN
340	0	0	0	0	0	0	0	0	-0	0	0	0	0	0	0	0	0	0	0	0	0	0	0	0	0	0	0	0	0	0	1.174	1.648	1.721	1.723	1.674	1.628	1.585	1.555	1.489	1.267	0.9989	0.8009	0.675	0.25	0.225	0.2	0.2	0.2	0.2
341	0	0	0	0	0	0	0	0	0	0.6106	0.6845	0.8043	0.9273	1.257	1.403	1.559	1.605	1.559	1.496	1.425	1.353	1.268	1.072	0.8673	0.7272	0.5816	0.5851	0.594	0.6	0.6	0.6	0.6	0.6	0.2	0.188	0.176	0.164	0.152	0.14	0.128	0.116	0.104	0.092	0.08	0.08	0.08	0.08	0.08	0.08
0	0	0	0	0	0	0	0	0	0	0	0	0	0	-0	-0	-0	0	0	0	0	0	1.102	1.327	1.352	0.9604	0.8679	0.7982	1.094	1.084	0	0	0	0	0	0	0	0	0	0	0	0	0	0	0	0	0	0	0	0
0	0	0	0	0	0	0	0	0	0	0	0	0	0	0	0	0	0	0	0	0.5633	1.008	1.108	1.045	0.9744	1.115	1.092	1.093	1.082	1.06	1.03	0	0	0	0	0	0	0	0	0	0	0	0	0	0	0	0	0	0	0
342	0	0	0	0	0	0	0	0	-0	-0	-0	-0	-0	-0	-0	-0	0	0	0	0	0	0	0	0	0	0	0	0	0	0	0	0	0	0	1.341	1.426	1.643	1.621	1.275	1.51	1.462	1.43	1.218	0.924	0.6457	0.1886	0.1699	0.1746	0.1787
0	0	0	0	0	0	0	0	0	-0	-0	-0	-0	-0	-0	-0	-0	-0	-0	-0	-0	-0	-0	-0	-0	-0	-0	-0	-0	-0	-0	-0	-0	0	0	0	0	0	0	0	0	0	0	0	0	0.7994	0.9104	0.9164	0.8444	1.03
343	0	0	0	0	0	0	0	0	-0	0	0	0	0	0	0	0	0	0	0	0	0.9658	1.184	1.409	1.43	1.219	1.148	1.073	0.9681	0.8586	0.769	0.7083	0.6837	0.6501	0.6611	0.681	0.6868	0.6955	0.7068	0.72	0.7322	0	0	0	0	0	0	0	0	0
344	0	0	0	0	0	0	0	0	-0	-0	-0	-0	-0	-0	-0	-0	-0	-0	-0	-0	-0	-0	-0	-0	-0	-0	-0	-0	0	0	0	0	0	0	0	0	0	0	0	0	0	0	0	0	0	0	0	0	1.291
345	0	0	0	0	0	0	0	0	-0	-0	-0	-0	0	0	0	0	0	0	0	0.3403	0.4704	0.6153	0.7819	0.9199	1.017	1.084	1.257	1.296	1.06	1.01	0.9481	0.8888	0.8305	0.7451	0.6554	0.5595	0.5067	0.4475	0.3823	0.3144	0.2724	0.2627	0.2592	0.2639	0.2883	0.3758	0.3726	0.3928	0.4194
0	0	0	0	0	0	0	0	0	-0	-0	-0	-0	-0	-0	-0	0	0	0	0	-0	-0	-0	-0	-0	-0	-0	-0	-0	-0	-0	-0	-0	-0	-0.2	-0.2	0	0	0	0	0	0	0	0	0	0	0	0	0	0
346	0	0	0	0	0	0	0	0	-0	-0	-0	-0	-0	-0	-0	0	0	0	0	0	0	0	0	1.09	1.279	1.408	1.332	1.267	1.124	1.026	0.928	0.8258	0.7138	0.6495	0.6108	0.5445	-0.09916	-0.2	-0.2	-0.2	-0.2	-0.2	-0.2	-0.2	0	0	0	0	0
347	0	0	0	0	0	0	0	0	0	0	0	0	0	0	0	0	0	0	0	0	0	0	1.281	1.425	1.464	1.423	1.417	1.593	1.624	1.542	1.426	1.229	1.012	0.9422	0.4521	0.3504	0.2742	0.2499	0.3199	0.3882	0.4682	0.5482	0.6	0.6	0.6	0.6	0.6305	0.2544	0.3311
348	0	0	0	0	0	0	0	0	0	0	0	0	0	1.024	1.345	1.462	1.488	1.451	1.424	1.355	1.209	1.012	0.5355	0.4307	0.3155	0.275	0.238	0.225	0.2	0.2	0.2	0.2	0.2	0.2	0.2	0.188	0.176	0.189	0.202	0.215	0.3	0.325	0.43	0.535	0.64	0.695	0.75	0.725	0.7
0	0	0	0	0	0	0	0	0	0	0	0	0	0	0	0	0	0	0	-0	-0	-0	-0	-0	-0	-0	-0	-0	-0	-0.2	-0.2	-0.2	-0.2	-0.2	-0.2	0	0	0	0	0	0	0	0	0	0	0	0	0	0	0
0	0	0	0	0	0	0	0	0	-0	-0	-0	-0	-0	-0	-0	-0	-0	-0	-0	-0	-0	-0	-0	-0	-0	-0	-0	-0	-0	-0	-0	-0	-0	-0	-0	-0	-0	-0	-0	0	0	0	0	0	0	0	0	0	0
349	0	0	0	0	0	0	0	0	-0	-0	-0	0	0	0	0	0	0	0	0	0	0	0	0	0	0	0	0	0	0	0	0	0	0	0	0	-0	-0	-0	-0	-0	-0	-0	-0	-0	-0	-0	-0	-0	-0
0	0	0	0	0	0	0	0	0	0	0	0	0	0	0	0	0	0	0	0	0	0	0	-0	-0	-0.2	-0.2	-0.2	-0	-0	-0	-0	-0	-0	-0	-0	-0	-0	-0	0	0	0	0	0	0	0	0	0	0	0
0	NaN	NaN	NaN	NaN	NaN	NaN	NaN	NaN	NaN	NaN	NaN	NaN	NaN	NaN	NaN	NaN	NaN	NaN	NaN	NaN	NaN	NaN	NaN	NaN	NaN	NaN	NaN	NaN	NaN	NaN	NaN	NaN	NaN	NaN	NaN	NaN	NaN	NaN	NaN	NaN	NaN	NaN	NaN	NaN	NaN	NaN	NaN	NaN	NaN
0	NaN	NaN	NaN	NaN	NaN	NaN	NaN	NaN	NaN	NaN	NaN	NaN	NaN	NaN	NaN	NaN	NaN	NaN	NaN	NaN	NaN	NaN	NaN	NaN	NaN	NaN	NaN	NaN	NaN	NaN	NaN	NaN	NaN	NaN	NaN	NaN	NaN	NaN	NaN	NaN	NaN	NaN	NaN	NaN	NaN	NaN	NaN	NaN	NaN
0	NaN	NaN	NaN	NaN	NaN	NaN	NaN	NaN	NaN	NaN	NaN	NaN	NaN	NaN	NaN	NaN	NaN	NaN	NaN	NaN	NaN	NaN	NaN	NaN	NaN	NaN	NaN	NaN	NaN	NaN	NaN	NaN	NaN	NaN	NaN	NaN	NaN	NaN	NaN	NaN	NaN	NaN	NaN	NaN	NaN	NaN	NaN	NaN	NaN
0	NaN	NaN	NaN	NaN	NaN	NaN	NaN	NaN	NaN	NaN	NaN	NaN	NaN	NaN	NaN	NaN	NaN	NaN	NaN	NaN	NaN	NaN	NaN	NaN	NaN	NaN	NaN	NaN	NaN	NaN	NaN	NaN	NaN	NaN	NaN	NaN	NaN	NaN	NaN	NaN	NaN	NaN	NaN	NaN	NaN	NaN	NaN	NaN	NaN
0	NaN	NaN	NaN	NaN	NaN	NaN	NaN	NaN	NaN	NaN	NaN	NaN	NaN	NaN	NaN	NaN	NaN	NaN	NaN	NaN	NaN	NaN	NaN	NaN	NaN	NaN	NaN	NaN	NaN	NaN	NaN	NaN	NaN	NaN	NaN	NaN	NaN	NaN	NaN	NaN	NaN	NaN	NaN	NaN	NaN	NaN	NaN	NaN	NaN
350	0	0	0	0	0	0	0	0	0	0	0	0	0	0	0	1.296	1.368	1.648	1.61	1.55	1.293	1.036	0.9238	0.7273	0.5532	0.5392	0.5373	0.5216	0.5059	0.0782	0.05051	0.02282	-0.004863	-0.03255	-0.06024	-0.084	-0.096	-0.108	-0.12	-0.12	-0.12	-0.12	-0.12	-0.12	-0.12	-0.12	-0.12	-0.12	-0.12
351	0	0	0	0	0	0	0	0	0	0	0	0	0	0	0	1.283	1.388	1.405	1.321	1.242	1.169	1.11	1.191	1.276	1.113	0.9755	0.7458	0.6	0.6	0.2	0.188	0.176	0.164	0.152	0.14	0.1229	0.1039	0.08531	0.07054	0.05737	0.1735	0.1676	0.1619	0.1677	0.1735	0.1722	0.175	0.1721	0.1697
0	NaN	NaN	NaN	NaN	NaN	NaN	NaN	NaN	NaN	NaN	NaN	NaN	NaN	NaN	NaN	NaN	NaN	NaN	NaN	NaN	NaN	NaN	NaN	NaN	NaN	NaN	NaN	NaN	NaN	NaN	NaN	NaN	NaN	NaN	NaN	NaN	NaN	NaN	NaN	NaN	NaN	NaN	NaN	NaN	NaN	NaN	NaN	NaN	NaN
0	0	0	0	0	0	0	0	0	-0	-0	-0	-0	-0.2	-0.2	-0.2	-0.2	-0.2	-0.2	-0.2	-0.2	-0.2	-0	0	0	0	0	0	0	0	0	0	0	0	0	0	0	0	0	0	0	0	0	0	0	0	0	0	0	0
0	NaN	NaN	NaN	NaN	NaN	NaN	NaN	NaN	NaN	NaN	NaN	NaN	NaN	NaN	NaN	NaN	NaN	NaN	NaN	NaN	NaN	NaN	NaN	NaN	NaN	NaN	NaN	NaN	NaN	NaN	NaN	NaN	NaN	NaN	NaN	NaN	NaN	NaN	NaN	NaN	NaN	NaN	NaN	NaN	NaN	NaN	NaN	NaN	NaN
0	NaN	NaN	NaN	NaN	NaN	NaN	NaN	NaN	NaN	NaN	NaN	NaN	NaN	NaN	NaN	NaN	NaN	NaN	NaN	NaN	NaN	NaN	NaN	NaN	NaN	NaN	NaN	NaN	NaN	NaN	NaN	NaN	NaN	NaN	NaN	NaN	NaN	NaN	NaN	NaN	NaN	NaN	NaN	NaN	NaN	NaN	NaN	NaN	NaN
0	NaN	NaN	NaN	NaN	NaN	NaN	NaN	NaN	NaN	NaN	NaN	NaN	NaN	NaN	NaN	NaN	NaN	NaN	NaN	NaN	NaN	NaN	NaN	NaN	NaN	NaN	NaN	NaN	NaN	NaN	NaN	NaN	NaN	NaN	NaN	NaN	NaN	NaN	NaN	NaN	NaN	NaN	NaN	NaN	NaN	NaN	NaN	NaN	NaN
352	0	0	0	0	0	0	0	0	0	0	0	0	0	0.8536	1.312	1.443	1.617	1.599	1.526	1.457	1.402	1.389	1.366	1.178	0.9348	0.6554	0.6	0.188	0.176	0.164	0.152	0.14	0.128	0.116	0.104	0.092	0.07963	0.05286	0.02625	0.008355	-0.003505	-0.006598	-0.03517	0.05576	0.03652	0.02747	0.02505	0.02495	0.105
353	0	0	0	0	0	0	0	0	0	0	0	0	0	0	0	0	0	0	0	0	0	0	0	0	0	0	0	0	0	0	0	1.344	1.631	1.734	1.686	1.64	1.597	1.527	1.431	1.281	0.9332	0.644	0.5043	0.09241	0.0879	0.1133	0.1423	0.1729	0.2
354	0	0	0	0	0	0	0	0	-0	-0	0	0	0	0	0	0	0	0	0	0	0	0	0	0	0	0	0	0	0	0	0	0	0	0	0	0	0	0	0	0	0	0	0	0	0	0	0	0	0
0	NaN	NaN	NaN	NaN	NaN	NaN	NaN	NaN	NaN	NaN	NaN	NaN	NaN	NaN	NaN	NaN	NaN	NaN	NaN	NaN	NaN	NaN	NaN	NaN	NaN	NaN	NaN	NaN	NaN	NaN	NaN	NaN	NaN	NaN	NaN	NaN	NaN	NaN	NaN	NaN	NaN	NaN	NaN	NaN	NaN	NaN	NaN	NaN	NaN
355	0	0	0	0	0	0	0	0	-0	-0	0	0	0	0	0	0	0	0	0	0	0	0	0	0	0	0	0	0	1.23	1.475	1.725	1.373	1.294	1.219	1.145	1.068	1.259	1.084	0.8474	0.8487	0.7893	0.6881	0.2	0.1974	0.1699	0.1338	0.1003	0.0699	0.04257
356	0	0	0	0	0	0	0	0	0	0	0	0	0	0	0	0	0	0	0	0	0	0	0	0	1.359	1.496	1.605	1.633	1.619	1.569	1.48	1.356	1.2	1.011	0.9005	0.7511	0.6	0.6	0.6	0.2	0.2	0.2	0.2	0.2	0.188	0.176	0.164	0.152	0.14
0	NaN	NaN	NaN	NaN	NaN	NaN	NaN	NaN	NaN	NaN	NaN	NaN	NaN	NaN	NaN	NaN	NaN	NaN	NaN	NaN	NaN	NaN	NaN	NaN	NaN	NaN	NaN	NaN	NaN	NaN	NaN	NaN	NaN	NaN	NaN	NaN	NaN	NaN	NaN	NaN	NaN	NaN	NaN	NaN	NaN	NaN	NaN	NaN	NaN
0	NaN	NaN	NaN	NaN	NaN	NaN	NaN	NaN	NaN	NaN	NaN	NaN	NaN	NaN	NaN	NaN	NaN	NaN	NaN	NaN	NaN	NaN	NaN	NaN	NaN	NaN	NaN	NaN	NaN	NaN	NaN	NaN	NaN	NaN	NaN	NaN	NaN	NaN	NaN	NaN	NaN	NaN	NaN	NaN	NaN	NaN	NaN	NaN	NaN
0	NaN	NaN	NaN	NaN	NaN	NaN	NaN	NaN	NaN	NaN	NaN	NaN	NaN	NaN	NaN	NaN	NaN	NaN	NaN	NaN	NaN	NaN	NaN	NaN	NaN	NaN	NaN	NaN	NaN	NaN	NaN	NaN	NaN	NaN	NaN	NaN	NaN	NaN	NaN	NaN	NaN	NaN	NaN	NaN	NaN	NaN	NaN	NaN	NaN
357	0	0	0	0	0	0	0	0	0	0	0	0	0	0	0	0	0	0	0	0	0	0	0	0	0	0	0	0	0	0	0	0	0	0	0	0	0	0	1.606	1.743	1.687	1.631	1.552	1.477	1.403	1.327	1.184	0.9126	0.5639
0	0	0	0	0	0	0	0	0	-0	-0	-0	-0	-0	-0	-0	-0	-0	-0	-0	-0	-0	-0	-0	-0	-0	-0	-0	0	0	0	0	0	0	0	0	0	0	0	0	0	0	0	0	0	0	0	0	1.403	1.402
358	0	0	0	0	0	0	0	0	0	0	0	0	0	0	0	0	0	0	0	0	0	0	0	0	0	0	0	0	1.521	1.55	1.53	1.243	1.152	1.072	0.9662	0.7911	0.5712	-0.1983	-0.2	-0.2	-0.2	-0.2	-0.2	-0.218	-0.236	-0.254	-0.272	0	0
0	0	0	0	0	0	0	0	0	-0	-0	-0	-0	-0	-0	-0	-0	-0	-0	-0	-0	-0	-0	-0	-0	-0	-0	-0	-0	-0	-0	-0	-0	-0	0	0	-0	0	0	0	0	0	0	0	0	0	0	0	0	0
0	NaN	NaN	NaN	NaN	NaN	NaN	NaN	NaN	NaN	NaN	NaN	NaN	NaN	NaN	NaN	NaN	NaN	NaN	NaN	NaN	NaN	NaN	NaN	NaN	NaN	NaN	NaN	NaN	NaN	NaN	NaN	NaN	NaN	NaN	NaN	NaN	NaN	NaN	NaN	NaN	NaN	NaN	NaN	NaN	NaN	NaN	NaN	NaN	NaN
359	0	0	0	0	0	0	0	0	0.2136	0.2183	0.23	-0.1525	-0.1431	-0	-0	-0	-0	-0	-0	-0	-0	-0	-0	-0	-0	-0	-0	-0	-0	0	0	0	0	0	0	0	0	0	0.7185	0.8399	0.9651	1.078	1.371	1.346	1.348	1.454	1.438	1.399	1.266
360	0	0	0	0	0	0	0	0	-0	-0	-0	0	0	0	0	0	0	0	0	0	0	0	0	0	0	0	0	0	0	0	0	0	0	0	0	0	0	0	0	0	0	0	0	0	0	0	0	1.605	1.436
361	0	0	0	0	0	0	0	0	-0	-0	-0	-0	-0	-0	-0	-0	-0	-0	-0	-0	-0	-0	-0	0	0	0	0	0	0	0	0	0	1.402	1.507	1.444	1.377	1.28	1.181	1.091	1.008	0.9038	0.7069	0.4309	0.4029	0.404	0.4069	0.4096	0.4103	0.4077
0	0	0	0	0	0	0	0	0	0	0	0	0	0	0	0	0	0	1.523	1.675	1.72	1.675	1.631	1.593	1.565	1.543	1.422	1.204	0.513	0.3312	0.25	0.225	0.2	0.2	0.2	0.2	0.2	0.1838	0.1602	0.136	0.1156	0.09889	0.08428	0.0717	0.06159	0.3773	0.4952	0.5649	0.6392	0.7181
362	0	0	0	0	0	0	0	0	0	0	0	0	0	0	0	0	0	0	0.9056	1.263	1.487	1.451	1.414	1.358	1.306	1.254	1.194	1.062	0.919	0.6197	0.532	0.4634	0.4158	0.3801	0.3791	0.3957	0.4169	0.4371	0.4417	0.4201	0.4	-0.2	-0.2	-0.218	-0.236	0	0	0	0
363	0	0	0	0	0	0	0	0	-0	-0	-0	-0	-0	-0	-0	-0	-0	-0	-0	-0	-0	-0	-0	0	0	0	0	0	0	0	0	0	0	0	0	0	0	0	0	1.285	1.411	1.442	1.386	1.333	1.513	1.506	1.371	1.172	0.8447
364	0	0	0	0	0	0	0	0	0	0	0	0	0	0	0	0	0	0	0	0	0	0	0	0	0	0	0	0	0	0	0	0	0	0	0	1.546	1.665	1.385	1.327	1.246	1.168	1.092	1.318	1.245	1.16	1.03	0.6494	0.5472	0.4076
0	0	0	0	0	0	0	0	0	-0	-0	-0	-0	-0	-0	-0	-0	-0	0	0	0	0.6202	0.7202	0.7234	0.8	0.9455	1.092	0	0	0	0	0	0	0	0	0	0	0	0	0	0	0	0	0	0	0	0	0	0	0
365	0	0	0	0	0	0	0	0	-0	-0	-0	-0	-0	-0	-0	-0	-0	-0	-0	-0	-0	-0	-0	-0	-0	-0	-0	-0	-0	-0	-0	-0	-0	-0	-0	-0	-0	-0	-0	-0	-0	-0	0	0	0	0	0	0	0
366	0	0	0	0	0	0	0	0	-0	-0	-0	-0	-0	-0	-0	-0	-0	-0	-0	-0	-0	-0	-0	-0	-0	-0	-0	-0	-0	-0	-0	0	0	0	0	0	0	0	0	0	0	0	0	0	1.28	1.63	1.371	1.289	1.21
367	0	0	0	0	0	0	0	0	0	0	0	0	0	0	0	0	0	0	0	-0	-0	0	0	0	0	0	0.7599	0.9203	1.054	1.188	1.256	1.168	0.8	0.8	0.8	0	0	0	0	0	0	0	0	0	0	0	0	0	0
0	0	0	0	0	0	0	0	0	-0	-0	-0	-0	-0	-0	-0	-0	-0	-0	-0	-0	0	0	0.7701	0.8905	0.9184	0.8263	0.8	0.8	0	0	0	0	0	0	0	0	0	0	0	0	0	0	0	0	0	0	0	0	0
368	0	0	0	0	0	0	0	0	0	0	0	0	0	0	0	0	0	0	0	0	0	0	0	0	0	0	0	0	0	0	0	0	0	0	0	0	1.473	1.67	1.389	0.8892	0.7913	0.6954	0.6031	0.5119	0.7221	0.6345	0.5661	0.501	0.3772
369	0	0	0	0	0	0	0	0	0	0	0	0	0	0	0	0	0	0	0	0	0	0	0	0	0	0	1.303	1.701	1.728	1.676	1.326	1.554	1.487	1.433	1.41	1.382	1.232	1.054	0.8674	0.7653	0.2421	0.2	0.2	0.2	0.188	0.176	0.164	0.152	0.2
370	0	0	0	0	0	0	0	0	0	0	0	0	0	0	0	0	0	0	0	0	0	0	0	0	0	0	0	0	0	1.393	1.65	1.688	1.636	1.562	1.493	1.427	1.356	1.218	0.883	0.5633	0.437	0.4444	0.4538	0.06406	0.07555	0.07609	0.07778	0.08074	0.08492
371	0	0	0	0	0	0	0	0	0	0	0	0	0	0	0	0	0	0	0	0	0	0	0	0	1.285	1.439	1.415	1.094	1.19	1.121	0.7556	1.006	0.9585	0.819	0.6527	0.479	0.01527	0.01119	-0.004906	-0.01851	-0.027	-0.03052	0.02856	0.04177	0.05634	0.07209	0.0881	0.1843	0.2809
372	0	0	0	0	0	0	0	0	0	0	0	0	0	0	0	0	0	0	0	0	0	0	0	0	0	0	0	0	0	0	0	0	0	0	0	0	1.267	1.407	1.635	1.649	1.626	1.569	1.515	1.458	1.37	1.149	0.8412	0.7149	0.6
373	0	0	0	0	0	0	0	0	-0	-0	-0	-0	-0	-0	-0	-0	-0	-0	-0	0	0	0	0	0	0	0	0	0	0	0	0	0	0	0	0	0	0	0	0	0	0	0	0	0	0	0	0	0	0
0	0	0	0	0	0	0	0	0	0	0	0	0	0	0	0	0	0	0	0	0	0	0	0	0	0	0	0	0	0	0	0	0	0	0	-0	-0	-0.2	-0.2	-0	-0	-0	-0	-0	-0.2	-0.2	-0.2	-0.1992	-0.1563	-0.03299
0	0	0	0	0	0	0	0	0	-0	-0	-0	-0	-0	-0	-0	-0	-0	-0	-0	-0	-0	-0	-0	-0	0	0	0	0	0	0	0	0.6568	0.7945	0.8745	0.8245	0.7497	0.6759	0.5636	0.4579	0.3591	0.2659	0.2872	0.3152	-0.05933	-0.05041	-0.04741	-0.05167	-0.06444	-0.08449
374	0	0	0	0	0	0	0	0	0	0	0	0	0	0	0	0	0	0	0	0	0	0	0	0	0	0	1.528	1.664	1.386	1.329	1.25	1.175	1.402	1.33	1.261	1.193	1.181	1.177	1.027	0.8411	0.7527	0.6611	0.5616	0.4891	0.5019	0.5184	0.5379	0.5601	0.5846
375	0	0	0	0	0	0	0	0	-0	-0	-0	-0	0	0	0	0	0	0	0	0	0	0	0	0	0	0	0	0	0	0	0	0	0	0	0	1.687	1.429	1.376	1.326	1.274	1.476	1.311	1.066	0.9251	0.8213	0.7418	0.4397	0.2935	0.24
376	0	0	0	0	0	0	0	0	0	0	0	0	0	0	0	0	0	0	0	0	0	0	0	0	0	0	0	0	0	0	0	0	0	0	0	0	0	0	0	0	0	0	0	0	0	0	0	1.434	1.657
0	0	0	0	0	0	0	0	0	-0	-0	-0	0	0	0	0	0	0	0	0	0	0	0	0	0	0	0	0	0	0	0	0	0	0	0.7652	1.033	0.7398	0.7187	0.6197	0.5228	0.4283	0.3367	0.246	0.5139	0.5175	0.5282	0.5786	0.6253	0.5318	0.001322
377	0	0	0	0	0	0	0	0	-0	-0	-0	0	0	0	0	0	0	0	0	0	0	0	0	0	0	0	0	0	0	0	0	0	0	0	0	0	0	1.351	1.484	1.413	1.341	1.268	1.166	1.059	1.039	0.936	0.7592	0.03485	-0.06826
0	0	0	0	0	0	0	0	0	-0	-0	-0	-0	-0	-0	-0	-0	-0	-0	-0	-0	-0	-0	-0	-0	-0	-0	-0	-0	-0	-0	-0	-0	-0	-0	-0	-0	-0	0	0	0	0	0	0	0	0	0	1.429	1.571	1.6
0	0	0	0	0	0	0	0	0	-0	-0	-0	-0	-0	-0	-0	-0	-0	-0	-0	-0	-0	0	0	0	0	0	0	0	0	0	0	0	0	0	0	0	0	0	0	0	0	0	0	0	-0	-0	-0	0	0
0	0	0	0	0	0	0	0	0	-0	-0	-0	-0	-0	-0	-0	-0	-0	-0	-0	-0	-0	-0	-0	-0	-0	-0	-0	-0	-0	-0	-0	-0	-0	-0	-0	-0	-0	-0	-0	-0	-0	-0	-0	-0	-0	-0	-0	-0	-0
378	0	0	0	0	0	0	0	0	0	0	0	0	0	0	0	0	0	1.097	1.386	1.57	1.631	1.557	1.325	1.003	0.9169	0.8367	0.7725	0.736	0.6246	0.505	0.3753	0.3735	-0.03006	-0.04744	-0.06604	-0.08596	-0.1031	-0.11	-0.1182	-0.1273	-0.1372	-0.1473	-0.1556	-0.1486	-0.1366	-0.12	-0.12	-0.12	-0.12
0	0	0	0	0	0	0	0	0	0	0	0	0	0	0	0	0	0	0	0	0	0	0	0	0	0	0	-0	-0	-0	-0	-0	-0	-0	-0	-0	-0	-0	-0	-0	-0	-0.2	-0.2	0	0	0	0	0	0	0
379	0	0	0	0	0	0	0	0	-0	0	0	0	0	0	0	0	0	0	0	0	0.4677	0.4651	0.4629	0.4849	0.4658	0.4322	0.3728	0.3713	0.3732	0.3642	0.3717	0.4392	0.4564	0.4774	0.505	0.5247	0.5459	0.5627	0.5729	0.5758	0.5628	0.5593	0.5417	0.5292	0.5144	0.505	0.4847	0.4733	0.4701
380	0	0	0	0	0	0	0	0	0	0	-0	-0	-0	-0	-0	-0	-0	-0	-0	-0	-0	0	0	0	-0	-0	-0	-0	-0	-0	-0	-0	-0	-0	-0	-0	-0	-0	-0	-0	-0	-0	-0	-0	-0	-0	-0	-0	-0
381	0	0	0	0	0	0	0	0	0	0	0	0	0	0	0	0	0	0	0	0	0	1.295	1.426	1.451	1.403	1.438	1.445	1.35	1.11	1.017	0.9312	0.8966	0.8587	0.8413	0.8144	0.7731	0.7099	0.6074	0.4711	0.001618	0.0006559	0.0002828	0.0001224	4.912e-05	1.977e-05	1e-05	1e-05	1e-05	0.06187
382	0	0	0	0	0	0	0	0	-0	-0	-0	-0	-0	-0	-0	-0	-0	-0	-0	-0	0	0	0	0	0	0	0	0	0	0	0	0	0	0	0	0	-0	-0	-0	-0	-0	-0	-0	-0	0	0	0	0	0
0	0	0	0	0	0	0	0	0	0	0	0	0	0	0	0	0	0	0	0	0.8906	1.36	1.719	1.684	1.302	1.223	1.148	1.074	1.283	1.073	0.7883	0.8205	0.7463	0.6295	0.5233	0.5296	0.5357	0.5419	0.1491	0.1417	0.1239	0.1075	0.09202	0.07357	0.04588	0.0182	-0.00949	-0.03718	-0.06486	-0.09255
0	NaN	NaN	NaN	NaN	NaN	NaN	NaN	NaN	NaN	NaN	NaN	NaN	NaN	NaN	NaN	NaN	NaN	NaN	NaN	NaN	NaN	NaN	NaN	NaN	NaN	NaN	NaN	NaN	NaN	NaN	NaN	NaN	NaN	NaN	NaN	NaN	NaN	NaN	NaN	NaN	NaN	NaN	NaN	NaN	NaN	NaN	NaN	NaN	NaN
383	0	0	0	0	0	0	0	0	-0	-0	-0	-0	-0	-0	-0	-0	-0	-0	-0	-0	-0	-0	0	0	0	0	0	0	0	0	0	0	0	0	0	0	0	0	0	0	0	0	0	0	0	0	0	0	0
384	0	0	0	0	0	0	0	0	-0	-0	-0	-0	-0	-0	-0	-0	-0	-0	-0	-0	-0	-0	-0	-0	-0	-0	-0	-0	-0	-0	-0	-0	-0	-0	-0	0	0	0	-0	-0	-0	-0	0	-0	-0	-0	-0	-0	-0
385	0	0	0	0	0	0	0	0	-0	-0	-0	-0	-0	-0	0	0	0	0	0	0	0	0	0	0	0	0	0	0	0	0	0	0	0	0	1.23	1.64	1.716	1.72	1.672	1.627	1.59	1.434	1.25	0.986	0.7823	0.1955	0.1416	0.1194	0.09914
386	0	0	0	0	0	0	0	0	0	0	0	0	0	0	0	0	0	0	0	0	0	0	1.326	1.441	1.542	1.623	1.581	1.509	1.44	1.375	1.309	1.219	1.004	0.6158	0.4357	0.4291	0.4252	0.4214	0.4186	0.4163	0.01425	0.01361	0.01297	0.01255	0.01203	0.01177	0.01363	0.01667	0.02159
387	0	0	0	0	0	0	0	0	0	0	0	0	0	0	0	0	0	0	0	0	0	0	0	0	-0	-0	-0	-0	0	0	0	0	0	0	0	0	0	0	1.648	1.718	1.768	1.711	1.615	1.47	1.381	1.287	1.151	0.9538	0.7347
0	0	0	0	0	0	0	0	0	-0	-0	0	0	0	0	0	0	0	0	0	0	0	0	0	0	0	0	0	0	0	0	0	0	0	0	0	0	0	0	0	0	0	0	0	0	0	0	0	0	0
388	0	0	0	0	0	0	0	0	-0	-0	-0	-0	-0	-0	-0	-0	0	0	0	0	0	0	0	0	0	0	0	0	0	0	0	0	0	0	0	0	0	1.147	1.301	1.695	1.664	1.312	1.244	1.404	1.185	0.9747	0.8452	0.6874	0.1372
0	0	0	0	0	0	0	0	0	0	-0	-0	-0	-0	-0	-0	-0	-0	-0	-0	-0	-0	-0	-0	0	0	0	0	0	0.5684	0.7265	0.7186	0.8467	0	0	0	0	0	0	0	0	0	0	0	0	0	0	0	0	0
389	0	0	0	0	0	0	0	0	-0	-0	-0	-0	-0	-0	-0	-0	-0	-0	-0	-0	0	0	0	0	0	0	0	0	0	0	0.9953	1.153	1.184	1.113	1.041	0.9436	0.8461	0.7785	0.7973	0.7954	0.7928	0.7881	0.783	0.8346	0	0	0	0	0
390	0	0	0	0	0	0	0	0	0	0	0	0	0	0	0	0	0	0	0	0	0	0	0	0	0	0	0	0	0	0	0	0	0	0	0	0	0	0	0	0	0	0	0	0	0	0	0	0	0
391	0	0	0	0	0	0	0	0	0	0	0	0	0	0	0	0	0	0	0	0	0	0	0	0	0	0	1.249	1.586	1.678	1.322	1.243	1.169	1.098	1.332	1.274	1.235	1.07	0.803	0.2107	0.1771	0.1689	0.1595	0.1486	0.1366	0.1237	0.1823	0.181	0.1798	0.1794
0	NaN	NaN	NaN	NaN	NaN	NaN	NaN	NaN	NaN	NaN	NaN	NaN	NaN	NaN	NaN	NaN	NaN	NaN	NaN	NaN	NaN	NaN	NaN	NaN	NaN	NaN	NaN	NaN	NaN	NaN	NaN	NaN	NaN	NaN	NaN	NaN	NaN	NaN	NaN	NaN	NaN	NaN	NaN	NaN	NaN	NaN	NaN	NaN	NaN
392	0	0	0	0	0	0	0	0	0	0	0	0	0	0	0	0	0	0	0	0	0	0	0	1.266	1.373	1.444	1.565	1.69	1.436	1.325	1.148	0.4419	0.2114	0.03203	-0.1643	-0.2	-0.2	-0.2	-0.2	-0.2	-0.2	-0.2	-0.2	-0.1596	0	0	0	0	0
0	0	0	0	0	0	0	0	0	-0.2	-0.2	-0.2	-0	-0	-0	-0	-0	-0	-0	-0	-0	-0	-0	-0	-0.2	0	0	0	0	0	0	0	0	0	0	0	0	0	0	0	0	0	0	0	0	0	0	0	0	0
393	0	0	0	0	0	0	0	0	0	0	0	0	0	0	0	0	0	0	0	0	0	0	0	0	0	0	0	0	0	0	0	0	0	0	0	0	0	0	-0	-0	-0	-0	-0	-0	-0	-0	-0	-0	-0
394	0	0	0	0	0	0	0	0	-0	-0	-0	-0	-0	-0	-0	-0	-0	-0	0	0	0	0	0	0	0	0	0	0	0	0	0	0	0	0	0	0	0	0	0	0	0	0	0	0	0	0	0	0	0
395	0	0	0	0	0	0	0	0	0	0	0	0	0	0	0	0	0	0	0	0	0	0	0	0.7685	0.9671	1.097	1.295	1.252	0.8355	0.8	0.8	0.8	1.1	0	0	0	0	0	0	0	0	0	0	0	0	0	0	0	0
396	0	0	0	0	0	0	0	0	0	0	0	0	0	0	1.306	1.442	1.519	1.659	1.629	1.556	1.481	1.393	1.247	1.006	0.7109	0.4413	0.4241	0.04861	0.1062	0.2043	0.2603	0.1741	0.1965	0.2	0.2	0.188	0.176	0.164	0.152	0.14	0.128	0.116	0.104	0.092	0.07184	0.0476	0.1386	0.1157	0.1063
397	0	0	0	0	0	0	0	0	0	0	0	0	0	0	0	0	-0	-0	-0	-0	-0	-0	-0	-0	0	0	-0	-0	-0	-0	-0	-0	-0	-0	-0	-0	-0	-0	-0	0	0	0	0	0	0	0	0	0	0
398	0	0	0	0	0	0	0	0	0	0	0	0	0	0	0	0	1.53	1.376	1.421	1.368	1.617	1.545	1.476	1.415	1.31	1.028	0.7497	0.6237	0.6	0.2	0.2	0.2	0.2	0.2	0.2	0.188	0.176	0.1611	0.0892	0.01424	-0.1983	-0.2566	-0.3056	-0.3242	-0.344	-0.35	-0.356	-0.1806	0.03525
0	0	0	0	0	0	0	0	0	-0	-0	-0	-0	-0	-0	-0	-0	-0	-0	-0	-0	-0	-0	-0	-0	-0	-0	-0	-0	-0	-0	-0	-0	-0	-0	-0	-0	-0	-0	-0	-0	-0	-0	-0	-0	-0	-0	-0	0	0
399	0	0	0	0	0	0	0	0	0	0	0	0	0	0	0	0	0	0	0	0	0	0	0	0	0	0	0	0	0	0	0	0	0	0	0	0	0	0	0	0	0	1.39	1.503	1.602	1.675	1.678	1.603	1.38	1.001
400	0	0	0	0	0	0	0	0	0	0	0	0	0	0	0	0	0	0	0	0	0	0	0	0	0	0	0	0	0	0	1.314	1.383	1.369	1.313	1.234	1.158	1.083	1.31	1.206	1.162	0.9121	0.7114	0.02307	-0.2	-0.2144	-0.23	-0.2468	-0.2648	-0.284
401	0	0	0	0	0	0	0	0	-0	0	0	0	0	0	0	0	0	0	0	0	0	0	0	0	0	-0	-0	-0	-0	-0	-0	-0	-0	-0	-0	-0	-0	-0	0	0	0	0	0	0	0	0	0	0	0
0	NaN	NaN	NaN	NaN	NaN	NaN	NaN	NaN	NaN	NaN	NaN	NaN	NaN	NaN	NaN	NaN	NaN	NaN	NaN	NaN	NaN	NaN	NaN	NaN	NaN	NaN	NaN	NaN	NaN	NaN	NaN	NaN	NaN	NaN	NaN	NaN	NaN	NaN	NaN	NaN	NaN	NaN	NaN	NaN	NaN	NaN	NaN	NaN	NaN
402	0	0	0	0	0	0	0	0	-0	-0	0	0	0	0	0	0	0	0	0	0	0	0	0	0	0	0	0	0	0	0	0	0	0	0	0	0	0	0	0	0	0	0	0	0	0	0	0	0	0
403	0	0	0	0	0	0	0	0	-0	-0	0	0	0	-0	-0	0	0	0	0	0	0	0	0	0	0	0	0	0	0	0	0	1.222	1.487	1.568	1.486	1.243	1.15	1.075	0.9999	0.9238	0.8369	0.7694	0.2633	0.1514	-0.02974	-0.09792	-0.1623	-0.1684	-0.2
404	0	0	0	0	0	0	0	0	-0	0	0	0	0	0	0	0	0	0	0	0	0	0	0	0	0	0	0	0	0	0	0	0.7348	1.212	1.367	1.641	1.605	1.217	1.022	0.6802	0.9121	0.851	0.7356	0.6278	0.4934	0.3514	0.3328	0.3143	-0.1042	-0.1343
405	0	0	0	0	0	0	0	0	0	0	0	0	0	0	0	0	0	0	0	0	0	0	0	0	0	0	0	0	0	0	0	0	0	0	-0	-0	-0	-0	-0	0	0	0	0	0	0	0	0	0	0
406	0	0	0	0	0	0	0	0	0	0	0	0	0	0	0	0	0	0	0	0	0	0	0	0	0.9435	1.073	1.185	1.113	1.045	1.085	0.9456	0.7793	0.7967	0.7885	0.7714	0.7427	0.7027	0.6535	0	0	0	0	0	0	0	0	0	0	0
0	0	0	0	0	0	0	0	0	0	0	0	0	0	0	0	0	0	-0	-0	0	0	0	0	0	0	1.054	1.312	1.326	1.237	1.133	1.045	1.019	0.9898	0	0	0	0	0	0	0	0	0	0	0	0	0	0	0	0
407	0	0	0	0	0	0	0	0	0	0	0	0	0	0	0	0	0	0	0	0	0	0	0	0	0	0	0	-0	-0	-0	-0	-0	-0	-0	-0	-0	0	0	0	0	0	0	0	0	0	0	0	0	0
408	0	0	0	0	0	0	0	0	0	0	0	0	0	0	0	0	0	0	0	0	0	0	0	1.31	1.444	1.51	1.457	1.36	1.263	1.166	1.068	1.058	1.074	1.082	1.055	1.005	0.9268	0.8052	0.7122	0	0	0	0	0	0	0	0	0	0
409	0	0	0	0	0	0	0	0	-0	-0	-0	-0	-0	-0	-0	-0	-0	-0	-0	-0	-0	-0	-0	-0	-0	-0	-0	0	0	0	0	0	0	0	0	0	0	0	0.971	1.113	1.141	1.069	0.9965	0.9241	0.8504	0.7921	0.9849	0.4246	0.3705
410	0	0	0	0	0	0	0	0	0.2244	0.229	-0	-0	-0	-0	-0	-0	-0	-0	-0	-0	-0	-0	-0	-0	-0	-0	-0	-0	-0	0	0	0	0	0	0	0	0	0	0	0	0.865	0.9911	1.285	1.441	1.41	1.352	1.353	1.405	1.352
0	0	0	0	0	0	0	0	0	-0.2	-0	-0.2	-0.2	-0.2	-0.2	0	0	0	0	0	0	0	0	0	0	0	0	0	0	0	0	0	0	0	0	0	0	0	0	0	0	0	0	0	0	0	0	0	0	0
411	0	0	0	0	0	0	0	0	0	0	0	0	0	0	0	0.8557	1.044	1.33	1.353	1.307	1.217	1.122	1.096	1.092	1.081	1.049	0.992	0.9098	0	0	0	0	0	0	0	0	0	0	0	0	0	0	0	0	0	0	0	0	0
412	0	0	0	0	0	0	0	0	-0	-0	-0	-0	0	0	0	0	0	0	0	0	0	0	0	0	0	0	0	0	0	0	0	0	0	0	0	0	0	0	0	0	1.196	1.378	1.717	1.687	1.306	1.228	1.155	1.084	1.314
413	0	0	0	0	0	0	0	0	0.2823	0.2534	0.2333	0.2211	0.2156	0.2152	0.2186	-0.1754	-0.1676	-0.1703	-0	-0	-0	-0	-0	-0	-0	-0	-0	-0	-0	-0	-0	-0	-0	-0	0	0	0	0	0	0	0	0	0	0	0	0	0	0	0
414	0	0	0	0	0	0	0	0	0	0	0	0	0	0	0	0	0	0	0	0.9113	1.322	1.427	1.379	1.573	1.547	1.485	1.42	1.339	1.181	0.9551	0.6934	0.5578	0.4199	0.4002	0.4002	0.4003	0.4006	0.4013	0.4027	0.4049	0.4082	0.4125	0.4177	0.02374	0.01829	0.01329	0.008639	0.004074	-0.0002871
415	0	0	0	0	0	0	0	0	-0	-0	-0	0	0	0	0	0	0	0	0	0	0	0.7144	0.8422	0.9776	1.296	1.62	1.603	1.229	1.154	1.379	1.306	1.246	1.198	1.134	0.946	0.3285	0.2003	0.1218	0.09407	0.1511	0.2151	0.2831	0.3569	0.4368	0.444	0.467	0.5074	0.5619	0.1526
0	NaN	NaN	NaN	NaN	NaN	NaN	NaN	NaN	NaN	NaN	NaN	NaN	NaN	NaN	NaN	NaN	NaN	NaN	NaN	NaN	NaN	NaN	NaN	NaN	NaN	NaN	NaN	NaN	NaN	NaN	NaN	NaN	NaN	NaN	NaN	NaN	NaN	NaN	NaN	NaN	NaN	NaN	NaN	NaN	NaN	NaN	NaN	NaN	NaN
0	0	0	0	0	0	0	0	0	0.3403	0.3661	0.4	0.4	0.4	0	0	0	-0.012	-0	-0	-0	-0	-0	-0	-0	-0	-0	-0	-0	-0	0	0	0	0	0	0	0	0.6432	0.5389	0.6539	0.7032	0.7232	0.7432	0.6711	0.5989	0.5268	0.4297	0.38	-0.2	-0.218
0	0	0	0	0	0	0	0	0	0	0	0	0	0	0	0	0	0	0	0	0	0	0	0	0	0	0	0	0	0	0	0	0	0	0	0	0	0	0	0	-0	-0	-0	-0	-0.2	-0.2	-0.2	-0.2	-0.2	-0.2
0	0	0	0	0	0	0	0	0	-0	-0	-0	-0	-0	-0	-0	-0	-0	0	0	0	0	0	0	0	0	0	0	0	0	0	0	0	0	0	0	0	0	0	0	0	0	0	0	0	0	0	0	0	0
416	0	0	0	0	0	0	0	0	-0	-0	-0	-0	0	0	0	0	0	0	0	0	0	0	0	0	0	0	0	0	0	0	0	0	0	-0	-0	-0	-0	-0	-0	-0	-0	-0	-0	-0	-0	-0	-0	-0	-0
417	0	0	0	0	0	0	0	0	0	0	0	0	0	0	0	0	0	0	0	0	0	0	0	0	0	-0	-0	-0	-0	-0	-0	-0	-0	-0	-0	-0	-0	-0	-0	-0	-0	-0	-0	-0	-0	-0	-0	-0	-0
418	0	0	0	0	0	0	0	0	-0.2789	-0	-0	-0	-0	-0	-0	-0	-0	-0	-0	-0	-0	0	0	0	0	0	0	0	0	0	0	0	0	0	0	0	0	0	0	0.4958	0.6155	0.7432	0.9863	1.086	1.144	1.224	1.149	1.031	0.9766
0	0	0	0	0	0	0	0	0	-0	-0	-0	-0	-0	-0	-0	-0	-0	-0	-0	-0	-0	-0	-0	-0	-0	-0	-0	-0	-0	-0	-0	0	0	0	0.8126	0.8905	0.9184	0.8013	0.8	0.8	0	0	0	0	0	0	0	0	0
419	0	0	0	0	0	0	0	0	-0	-0	-0	0	0	0	0	0	0	0	0	0	0	0	0	0	0	0	0	0	0	0	1.294	1.45	1.392	1.312	1.498	1.461	1.397	1.153	0.859	0.6826	0.5167	0.3883	0.3893	0.39	0.3898	0.3888	0.3873	-0.01422	-0.01586
420	0	0	0	0	0	0	0	0	-0	-0	-0	-0	-0	-0	-0	-0	-0	-0	-0	-0	-0	-0	-0	-0	-0	-0	-0	-0	-0	-0	-0	-0	-0	-0	-0	-0	-0	0	0	0	0	0	0	0	0	0	0	0	0
0	NaN	NaN	NaN	NaN	NaN	NaN	NaN	NaN	NaN	NaN	NaN	NaN	NaN	NaN	NaN	NaN	NaN	NaN	NaN	NaN	NaN	NaN	NaN	NaN	NaN	NaN	NaN	NaN	NaN	NaN	NaN	NaN	NaN	NaN	NaN	NaN	NaN	NaN	NaN	NaN	NaN	NaN	NaN	NaN	NaN	NaN	NaN	NaN	NaN
421	0	0	0	0	0	0	0	0	0	0	0	0	0	0	0	0	0	0	0	0	0	0	0	0	0	0	0	0	0	0	0	0	0	0	0	0	0	0	0	0	0	0	0	0	0	0	0	0	0
0	0	0	0	0	0	0	0	0	-0.03974	0.05955	-0.2	-0.215	-0	-0	-0	-0	-0	-0	-0	-0	-0	-0	0	0	0	0	0	0	0	0	0	0	0	0	0	0	0	0	0	0	0	0	0	0	0	0	0	0	0
422	0	0	0	0	0	0	0	0	0	0	0	0	0	0	0	0	0	0	0	1.02	1.635	1.719	1.037	0.8655	0.7704	0.679	0.5897	0.805	0.6899	0.5601	0.4186	0.2436	0.2284	0.2133	-0.1981	-0.2097	-0.2213	-0.2327	-0.2439	-0.2546	-0.2645	-0.2733	-0.2808	-0.2845	-0.2833	-0.2645	-0.2402	-0.2114	-0.1804
423	0	0	0	0	0	0	0	0	-0	-0	0	0	0	0	0	0	0	0	0	1.394	1.274	1.202	1.129	1.032	0.9352	0.838	0.7396	0.7328	0.7259	0.6862	0.01409	-0.1049	-0.218	-0.236	-0.254	-0.272	0	0	0	0	0	0	0	0	0	0	0	0	0
424	0	0	0	0	0	0	0	0	-0	-0	-0	-0	-0	-0	-0	-0	-0	-0	-0	-0	-0	-0	-0	-0	-0	-0	-0	-0	-0	-0	-0	-0	0	0	0	0	0	0	0	0	0	0	0	0	0	0	0	0	0
425	0	0	0	0	0	0	0	0	0	-0	-0	-0	-0	-0	-0	-0	-0	-0	-0	-0	-0	-0	-0	-0	-0	-0	-0	-0	-0	-0	-0	-0	-0	-0	-0	-0	-0	-0	-0	-0	-0	-0	-0	-0	-0	-0	-0	-0	-0
426	0	0	0	0	0	0	0	0	-0	-0	-0	-0	-0	-0	-0	0	0	0	0	0	0	0	0	0	0	0	0	0	0	0	0	0	0	0	0	0	0	0	0	1.253	1.627	1.683	1.3	0.8197	0.7257	0.6341	0.844	0.7721	0.6821
0	0	0	0	0	0	0	0	0	-0	-0	-0	-0	-0	-0	-0	-0	-0	-0	-0	-0	-0	-0	-0	0	0	0	0	0	0	0	0	0	0	0	0	0	0	0	0	0	0	0	0	0	0	0	0	0	0
427	0	0	0	0	0	0	0	0	-0	-0	-0	-0	-0	-0	-0	-0	-0	-0	-0	-0	-0	-0	-0	-0	-0	-0	-0	-0	0	0	0	0	0	0	0	0	0	0	0	0	0	0	0	0	0	0	-0	-0	-0
0	0	0	0	0	0	0	0	0	-0	-0	-0	-0	-0	-0	-0	-0	-0	-0	-0	-0	-0	-0	-0	-0	-0	-0	-0	-0	-0	-0	-0	0	0	0	0	0	0	0	0	0	0	0	0.6525	0.7677	0.7759	0.6112	0.5391	0.4669	0.4
0	0	0	0	0	0	0	0	0	0	0	0	-0	-0	-0.2	-0.2	-0.2	-0.2	-0	-0	-0.2	-0.2	-0.2	-0.2	-0.2	-0.2	-0.2	-0.2	0	0	0	0	0	0	0	0	0	0	0	0	0	0	0	0	0	0	0	0	0	0
428	0	0	0	0	0	0	0	0	-0	-0	-0	-0	-0	-0	-0	-0	-0	-0	-0	-0	-0	-0	-0	-0	-0	-0	-0	-0	-0	-0	-0	-0	-0	-0	-0	-0	-0	-0	-0	-0	-0	-0	-0	-0	-0	0	0	0	0
429	0	0	0	0	0	0	0	0	0	0	0	0	0	0	0	0	0	0	0	0	0	0	0	0	0	0	0	0	0	0	0	0	0	0.799	1.122	1.34	1.388	1.293	1.196	1.099	1.1	1.099	1.095	1.085	1.066	1.037	0	0	0
0	0	0	0	0	0	0	0	0	0	-0	-0	-0	-0	-0	-0	-0	-0	-0	-0	-0	-0.2	-0.2	-0	-0	-0	0	0	0	0	0	0	0	0	0	0	0	0	0	0	0	0	0	0	0	0	0	0	0	0
430	0	0	0	0	0	0	0	0	0	0	0	0	0	0	0	0	0	0	0	0	0	0	0	0.8175	1.218	1.452	1.491	1.457	1.419	1.35	1.275	1.199	1.12	1.034	0.9425	0.8356	0.5409	0.4553	-0.07467	-0.1718	-0.104	8.327e-17	0.112	0.232	0.36	-0.2	-0.2	-0.2	-0.218
431	0	0	0	0	0	0	0	0	0	0	0	0	0	0	0	0	0	0	0	0	0	0	0	0	0	0	1.554	1.737	1.686	1.634	1.561	1.49	1.423	1.342	1.183	0.8934	0.831	0.7358	0.6369	0.6	0.6	0.6	0.5792	0.5596	0.1415	0.1264	0.1138	0.1048	0.1012
0	0	0	0	0	0	0	0	0	-0	-0	-0	-0	-0	-0	0	0	0	0	0	0	-0	-0	-0	-0	-0	-0	-0	-0	-0	0	-0	-0	-0	-0	-0	-0	0	0	0	0	0	0	0	0	0	0	0	0	0
432	0	0	0	0	0	0	0	0	0	0	0	0	0	0	0	0	0	0	0	0	0	0	0	0	0	0	0	0	0	0	0	0	0	0	0	0	0	0	0	0	0	0	0	0	0	0	0	0	0
433	0	0	0	0	0	0	0	0	0	0	0	0	0	0	0	0	0	0	0	0	0	0	0	0	0	0	0	0	0	0	0	0	0	1.634	1.738	1.686	1.607	1.531	1.459	1.389	1.324	1.259	1.148	0.9409	0.7399	0.6106	0.6	0.2	0.2
0	0	0	0	0	0	0	0	0	0	0	0	0	0	0	0	0	0	0	0	0	0	0	0	0	0	0	0	0	0	0	-0	-0	-0	-0	-0	-0	-0	-0.2	-0	-0	-0	-0	-0	-0	-0	-0	0	0	0
434	0	0	0	0	0	0	0	0	-0	-0	-0	-0	-0	-0	-0	-0	-0	-0	-0	-0	-0	-0	-0	-0	-0	-0	-0	-0	-0	-0	-0	0	0	0	0	0	0	0	0	0	0	0	0	0	0	0	0	0	0
435	0	0	0	0	0	0	0	0	-0	-0	-0	0	0	0	0	0	0	0	0	0	0	0	0	0	0	0	0	0	0	0	0	0	0	1.339	1.451	1.557	1.623	1.563	1.496	1.432	1.376	1.323	1.197	0.886	0.5005	0.0665	0.06711	0.05881	0.07812
436	0	0	0	0	0	0	0	0	0	0	0	0	0	0	0	0	0	0	0	0	0	0	0	0	0	1.242	1.67	1.679	1.589	1.198	1.348	1.241	1.098	0.8882	0.6286	0.5175	-0.04833	-0.1353	-0.2	-0.2174	-0.236	-0.254	-0.272	-0.29	-0.308	-0.326	0	0	0
437	0	0	0	0	0	0	0	0	0	0	0	0	0	0	0	0	0	0	0	0	0	0	0	0	0	0	0	0	0	0	1.373	1.663	1.682	1.632	1.259	1.487	1.417	1.35	1.285	1.21	1.096	0.8289	0.5542	0.4178	0.4119	0.4088	0.4076	0.4076	0.4084
0	0	0	0	0	0	0	0	0	-0	-0	-0	-0	-0	-0	-0	-0	-0	-0	-0	-0	-0	-0	-0	-0	-0	-0	0	0	0	0	0	0	0	0	0	0.718	0.8842	0.9404	0.9636	0.9065	0.8004	0.6864	0.565	0.438	0.3462	-0.05847	-0.05569	-0.05039	-0.06319
438	0	0	0	0	0	0	0	0	-0	-0	-0	-0	-0	-0	-0	-0	-0	-0	-0	-0	-0	-0	-0	-0	-0	-0	-0	-0	-0	0	0	0	0	0	0	0	0	0	0	0	0	0	1.226	1.403	1.379	1.563	1.542	1.166	0.8004
439	0	0	0	0	0	0	0	0	0	0	0	0	0	0	0	0	0	0	0	0	0	0	0	0	0	0	0	1.238	1.549	1.72	1.683	1.646	1.621	1.579	1.438	1.132	0.8808	0.275	0.25	0.225	0.2	0.2	0.2	0.2	0.2	0.2	0.2	0.2	0.27
0	0	0	0	0	0	0	0	0	0	0	0	0	0	0	0	0	0.821	0.933	0.9609	0.9718	0.8747	0.7999	0.7994	1.097	1.089	1.064	1.017	0	0	0	0	0	0	0	0	0	0	0	0	0	0	0	0	0	0	0	0	0	0
440	0	0	0	0	0	0	0	0	0	0	0	0	0	0	0	0	0	0	0	0	0	0	0	0	1.225	1.609	1.745	1.689	1.633	1.556	1.441	1.328	1.172	1.065	0.9265	0.802	0.645	0.4606	-0.1162	-0.2162	-0.2336	-0.2522	-0.272	-0.29	-0.308	-0.326	-0.344	-0.362	0
441	0	0	0	0	0	0	0	0	0	0	0	0	0	0	0	0	0	0	0	0	0	0	0	0	0	0	0	0	0	0	0	0	0	0	0	0	0	0	0	0	0	0	0	1.034	1.259	1.616	1.634	1.217	1.122
442	0	0	0	0	0	0	0	0	-0	-0	-0	-0	-0	0	0	0	0	0	0	0	0	0	0	0	0	0	0.9373	1.307	1.429	1.642	1.617	1.241	1.165	1.09	1.318	1.249	1.189	1.207	1.137	0.9537	0.3173	0.188	0.176	0.164	0.152	0.14	0.128	0.116	0.2
443	0	0	0	0	0	0	0	0	-0	-0	-0	-0	-0	-0	-0	-0	-0	-0	-0	-0	-0	-0	-0	-0	-0	-0	-0	-0	-0	-0	-0	-0	-0	-0	-0	-0	-0	-0	-0	-0	-0	-0	-0	-0	0	0	0	0	0
444	0	0	0	0	0	0	0	0	0	0	0	0	0	0	0	0	0	0	0	0	0	0	0	0	0	0	0	0	0	-0	-0	-0	-0	-0	-0	-0	-0	-0	0	0	0	0	0	0	0	0	0	0	0
445	0	0	0	0	0	0	0	0	0	0	0	0	0	0	0	0	0	0	0	0	0	0	0	0	0	0	1.262	1.372	1.654	1.633	1.555	1.479	1.411	1.349	1.302	1.28	1.288	1.21	1.045	0.8258	0.496	-0.06981	-0.2264	-0.2414	-0.2576	-0.275	-0.2936	-0.2	-0.2
0	0	0	0	0	0	0	0	0	0	0	0	0	0	0	0	-0	-0	-0	-0	-0	-0	-0	-0	-0	-0	-0	-0	-0	-0	-0	-0	0	0	0	0	0	0	0	0	0	0	0	0	0	0	0	0	0	0
446	0	0	0	0	0	0	0	0	0	0	0	0	0	0	0	0	0	0	0	0	0	0	0	0	0	0	0	0	0	0	0	0	0	0	0	0	1.389	1.624	1.241	1.193	1.131	1.07	1.022	0.9948	0.8439	0.6479	0.5004	0.4839	0.4922
447	0	0	0	0	0	0	0	0	-0	-0	-0	-0	-0	-0	-0	0	0	0	0	0	0	0	0	0	0	0	0	0	0	1.241	1.357	1.453	1.614	1.242	1.165	1.061	0.7079	0.8474	0.7841	0.7245	0.602	0.4678	-0.04519	-0.04397	-0.05401	-0.06292	-0.07026	-0.07569	-0.07893
0	0	0	0	0	0	0	0	0	-0	-0	-0	-0	-0	-0	-0	-0	-0	0	0	0	0	0	0	0	0	0	0	0	0	0	0	0	0	0	0	0	0	0	0	0	0	0	0	0	0	0	0	0	0
0	NaN	NaN	NaN	NaN	NaN	NaN	NaN	NaN	NaN	NaN	NaN	NaN	NaN	NaN	NaN	NaN	NaN	NaN	NaN	NaN	NaN	NaN	NaN	NaN	NaN	NaN	NaN	NaN	NaN	NaN	NaN	NaN	NaN	NaN	NaN	NaN	NaN	NaN	NaN	NaN	NaN	NaN	NaN	NaN	NaN	NaN	NaN	NaN	NaN
448	0	0	0	0	0	0	0	0	0	0	0	0	0	0	0	0	0	0	0	0	0	0	0	1.477	1.622	1.571	1.5	1.427	1.35	1.239	1.093	0.887	0.6909	0.6759	0.6461	0.6083	-0.05673	-0.1351	-0.2	-0.2	-0.2	0	0	0	0	0	0	0	0
0	0	0	0	0	0	0	0	0	0	0	0	0	0	0	0	0	0	-0	-0	-0	-0	-0	-0	-0	0	0	0	0.8533	1.262	1.218	0.8263	0.8	0.8	0	0	0	0	0	0	0	0	0	0	0	0	0	0	0	0
0	NaN	NaN	NaN	NaN	NaN	NaN	NaN	NaN	NaN	NaN	NaN	NaN	NaN	NaN	NaN	NaN	NaN	NaN	NaN	NaN	NaN	NaN	NaN	NaN	NaN	NaN	NaN	NaN	NaN	NaN	NaN	NaN	NaN	NaN	NaN	NaN	NaN	NaN	NaN	NaN	NaN	NaN	NaN	NaN	NaN	NaN	NaN	NaN	NaN
0	0	0	0	0	0	0	0	0	0	0	0	0	0	0	0	0	0	0	0	0	0	0	0	0	0	0	0	0	-0	-0	-0	-0	-0	-0	-0	0	0	0	0	-0	-0	-0	-0	-0	-0	-0	-0	-0	-0
0	0	0	0	0	0	0	0	0	0	0	0	0	0	0	0	0	0	0	0	0	0	0	0	0	0	0	0	0	0	0	0	0	0	0	0	1.431	1.632	1.706	1.771	1.728	1.456	1.072	0.8999	0.4308	0.373	0.3199	0.2545	0.1904	0.1767
0	NaN	NaN	NaN	NaN	NaN	NaN	NaN	NaN	NaN	NaN	NaN	NaN	NaN	NaN	NaN	NaN	NaN	NaN	NaN	NaN	NaN	NaN	NaN	NaN	NaN	NaN	NaN	NaN	NaN	NaN	NaN	NaN	NaN	NaN	NaN	NaN	NaN	NaN	NaN	NaN	NaN	NaN	NaN	NaN	NaN	NaN	NaN	NaN	NaN
449	0	0	0	0	0	0	0	0	-0	-0	-0	-0	-0	-0	-0	-0	-0	-0	-0	-0	-0	-0	-0	-0	-0	-0	-0	-0	-0	0	0	0	0	0	0	0	0	0	0	1.459	1.597	1.591	1.53	1.462	1.364	1.263	1.16	1.063	0.9568
450	0	0	0	0	0	0	0	0	0	0	0	0	0	0	0	0	0	0	0	0	0	1.444	1.349	1.429	1.371	1.317	1.198	1.081	1.248	1.149	1.042	0.9238	0.8978	0.8381	0.7254	0.6138	0.6021	0.6015	0.6101	0.6026	0.5968	0.5934	0.5965	0.6058	0	0	0	0	0
451	0	0	0	0	0	0	0	0	0	0	0	0	0	0	0	0	0	0	0	0	0	0	0	0	0	0	0	0	0	0	0	0	0	0	0	0	0	0	0	0	0	0	0	0	0	0	0	0	0
452	0	0	0	0	0	0	0	0	-0	-0	-0	-0	-0	-0	-0	-0	-0	-0	-0	-0	-0	-0	-0	-0	-0	-0	-0	-0	-0	-0	0	0	0	0	0	0	0	0	0	0	1.054	1.168	1.229	1.157	1.06	0.9631	0.866	0.7689	0.7594
453	0	0	0	0	0	0	0	0	0	0	0	0	0	0	0	0	0	0	0	0	0	0	0	0	0	0	0	0	0	0	0	0	0	0	0	0	0	0	0	0	0	0	0	0	0	0	0	0	0
454	0	0	0	0	0	0	0	0	0	0	0	0	0	0	0	0	0	0	0	0	0	0	0	0	0	0	0	0	0	0	0	0	0	0	0	0	0	0	0	0	0	0	0	0	1.237	1.426	1.599	1.61	1.614
455	0	0	0	0	0	0	0	0	-0	-0	-0	-0	-0	-0	-0	-0	-0	0	0	0	0	0	0	0	0	0	0	0	0	0	0	0	0	0	0	0	0	0	0	0	0	0	0	0	0	0	0	0	0
456	0	0	0	0	0	0	0	0	0	0	0	0	0	-0	-0	-0	-0	-0	-0	-0	-0	-0	-0	0	0	0	0	0	0	0	0	0	0	-0	-0	-0	-0	-0	-0	-0	-0	-0	-0	-0	0	0	0	0	0
457	0	0	0	0	0	0	0	0	-0	-0	-0	-0	-0	-0	-0	-0	-0	0	0	0	0	0	0	0	0	0	0	0	0	0	0	0	0	0	0	0	0	0	0	0	0	0	0	0	0	0	0	0	0
458	0	0	0	0	0	0	0	0	-0	-0	-0	-0	-0	-0	-0	0	0	0	0	0	0	0	0	0	0	0	0	0	0	0	0	0	0	0	0	0	0	1.534	1.733	1.38	1.325	1.248	1.474	1.402	1.332	1.259	1.159	0.9306	0.5323
459	0	0	0	0	0	0	0	0	-0	-0	-0	-0	-0	0	0	0	0	0	0	0	0	0	0	0	0	0	0	0	0	0	0	0	0	1.234	1.644	1.381	1.324	1.245	1.168	1.093	1.019	1.245	1.16	1.043	0.7746	0.5165	0.4013	0.4016	0.4018
0	0	0	0	0	0	0	0	0	-0	-0	-0	-0	-0	-0	-0	-0	-0	-0	-0	-0	-0	-0	-0	-0	-0	-0	-0	-0	-0	-0	0	0	0	0	0	0	0	0	0	0	0	0	0	0	0	-0	-0	-0	-0
460	0	0	0	0	0	0	0	0	0	0	0	0	0	0	0	0	0	0	0	0	0	0.7623	0.8875	0.9578	1.114	1.118	1.047	0.9755	0.9083	0.8507	0.8123	0.8188	0.7539	0.6713	0.5439	0.1216	0.1216	0.1096	0.09757	0.08557	0.07357	0.06157	0.04957	0.1216	0.07946	0.03736	0	0	0
461	0	0	0	0	0	0	0	0	0	0	0	0	0	0	0	0	0	0	0	0	1.251	1.387	1.691	1.67	1.621	1.573	1.502	1.434	1.369	1.309	1.102	0.8949	0.7036	0.5802	0.4661	0.4219	0.4261	0.4304	0.4341	0.4377	0.04387	0.05153	0.06024	0.06895	0.07732	0.08491	0.09103	0.09531	0.09731
462	0	0	0	0	0	0	0	0	0	0	0	0	0	0	0	0	0	0	1.317	1.434	1.595	1.67	1.631	1.562	1.5	1.451	1.42	1.275	1.051	0.872	0.8048	0.7347	0.6483	0.552	0.1534	0.2023	0.2913	0.3789	0.1864	0.193	0.2	0.2	0.2	0.2	0.2	0.2	0.2	0.2	0.2
0	0	0	0	0	0	0	0	0	0.3952	0.4	0.4	0.3995	-0.01624	-0	-0	-0	-0	-0	-0	-0	-0	-0	-0	-0	-0	-0	0	0	0	0	-0	-0	-0	-0	-0	-0	-0	-0	-0	-0	-0	-0	-0	-0	0	0	0	0	0
463	0	0	0	0	0	0	0	0	0	0	0	0	0	0	0	0	0	0	0	0	0	0	0	0	0	0	0	0	0	0	0	0	0	0	0	0	0	0	0	0	0	0	0	0	0	0	0	0	0
0	0	0	0	0	0	0	0	0	0	0	0	0	0	0	0	-0	-0	-0	-0	-0	-0	-0	-0	-0	-0	-0	-0	-0	-0	-0.2	-0.2	0	0	0	0	0	0	0	0	0	0	0	0	0	0	0	0	0	0
0	NaN	NaN	NaN	NaN	NaN	NaN	NaN	NaN	NaN	NaN	NaN	NaN	NaN	NaN	NaN	NaN	NaN	NaN	NaN	NaN	NaN	NaN	NaN	NaN	NaN	NaN	NaN	NaN	NaN	NaN	NaN	NaN	NaN	NaN	NaN	NaN	NaN	NaN	NaN	NaN	NaN	NaN	NaN	NaN	NaN	NaN	NaN	NaN	NaN
0	NaN	NaN	NaN	NaN	NaN	NaN	NaN	NaN	NaN	NaN	NaN	NaN	NaN	NaN	NaN	NaN	NaN	NaN	NaN	NaN	NaN	NaN	NaN	NaN	NaN	NaN	NaN	NaN	NaN	NaN	NaN	NaN	NaN	NaN	NaN	NaN	NaN	NaN	NaN	NaN	NaN	NaN	NaN	NaN	NaN	NaN	NaN	NaN	NaN
0	0	0	0	0	0	0	0	0	-0	0	0	0	0	0	0	0	0	0	0	0	0	0	0	0	0	0	0	0	0	0	0	0	0	0	0	0	0	0	0	0	0	0	0	0	0	0	0	0	0
0	0	0	0	0	0	0	0	0	-0	-0	-0	-0	-0	-0	-0	-0	-0	-0	-0	-0	-0	-0	-0	-0	-0	-0	-0	-0	-0	-0	0	0	0	0	0	0	0	0	0	0	0	1.702	1.634	1.478	1.25	1.175	1.1	1.023	0.4856
0	NaN	NaN	NaN	NaN	NaN	NaN	NaN	NaN	NaN	NaN	NaN	NaN	NaN	NaN	NaN	NaN	NaN	NaN	NaN	NaN	NaN	NaN	NaN	NaN	NaN	NaN	NaN	NaN	NaN	NaN	NaN	NaN	NaN	NaN	NaN	NaN	NaN	NaN	NaN	NaN	NaN	NaN	NaN	NaN	NaN	NaN	NaN	NaN	NaN
464	0	0	0	0	0	0	0	0	0	0	0	0	0	0	0	0	0	0	0	0	0	0	0	0	0	0	0	0	0	1.361	1.708	1.676	1.626	1.253	1.484	1.421	1.373	1.338	1.153	0.881	0.6087	0.2	0.188	0.176	0.164	0.152	0.14	0.128	0.116
0	0	0	0	0	0	0	0	0	-0	-0	-0.08839	-0.0683	-0.04642	-0.02329	0	0	0	0	0	0	0	0	0	0	0	0	0	0	0	0	0	0	0	-0	-0	-0	-0	-0	-0	-0	-0	-0	-0	-0	-0	-0	-0	-0	-0
0	0	0	0	0	0	0	0	0	-0	-0	-0	-0	-0	-0	-0	-0	-0	-0	-0	-0	-0	-0	-0	-0	-0	-0	-0	-0	-0	-0	-0	-0	-0	-0	-0	-0	-0	-0	-0	-0	0	0	0	0	0	0	0	0	0
0	NaN	NaN	NaN	NaN	NaN	NaN	NaN	NaN	NaN	NaN	NaN	NaN	NaN	NaN	NaN	NaN	NaN	NaN	NaN	NaN	NaN	NaN	NaN	NaN	NaN	NaN	NaN	NaN	NaN	NaN	NaN	NaN	NaN	NaN	NaN	NaN	NaN	NaN	NaN	NaN	NaN	NaN	NaN	NaN	NaN	NaN	NaN	NaN	NaN
0	0	0	0	0	0	0	0	0	0	0	0	0	0	0	0	0	0	0	-0.2	-0.2	-0.2	-0.2	-0.2	-0.2	-0.2	-0.2	-0.2	-0.2	-0.2	-0.2	-0.2	-0.2	-0	-0	0	0	0	0	0	0	0	0	0	0	0	0	0	0	0
0	0	0	0	0	0	0	0	0	0	0	0	0	0	0	0	0	0	0	0	0	0	0	0	0	0	0	0	0	0	0	0	0	0	0	0	1.607	1.42	1.379	1.323	1.244	1.122	0.9941	0.9216	0.8363	0.7245	0.6172	0.4719	-0.07757	-0.09258
0	NaN	NaN	NaN	NaN	NaN	NaN	NaN	NaN	NaN	NaN	NaN	NaN	NaN	NaN	NaN	NaN	NaN	NaN	NaN	NaN	NaN	NaN	NaN	NaN	NaN	NaN	NaN	NaN	NaN	NaN	NaN	NaN	NaN	NaN	NaN	NaN	NaN	NaN	NaN	NaN	NaN	NaN	NaN	NaN	NaN	NaN	NaN	NaN	NaN
465	0	0	0	0	0	0	0	0	0	0	0	0	0	0	0	0	0	0	0	0	0	0	1.332	1.692	1.681	1.628	1.249	1.175	1.401	1.326	1.178	0.7266	0.6078	0.4214	0.4	0.4	0.4	0.4	0.4	1e-05	1e-05	1e-05	1e-05	1e-05	-0.01199	-0.02399	-0.03599	-0.04799	1e-05
466	0	0	0	0	0	0	0	0	-0	-0	-0	0	0	0	0	0	0	0	0	0	0	0	0	0	0	0	0	0	0	0	0	0	0	0	0	0	0	0	0	0	0	0	0	0	0	0	0	0	0
467	0	0	0	0	0	0	0	0	0	0	0	0	0	0	0	0	0	0	0	0	0	0	-0	-0	-0	-0	-0	-0	-0	-0	0	0	0	0	0	0	0	0	0	0	0	0	0	0	0	0	0	0	0
468	0	0	0	0	0	0	0	0	-0	-0	-0	-0	-0	-0	-0	-0	-0	0	0	0	0	0	0	0	0	0	0	0	0	0	0	0	0	0	0	0	0	0	0	0	0	1.189	1.605	1.735	1.378	1.297	1.219	1.143	1.068
0	NaN	NaN	NaN	NaN	NaN	NaN	NaN	NaN	NaN	NaN	NaN	NaN	NaN	NaN	NaN	NaN	NaN	NaN	NaN	NaN	NaN	NaN	NaN	NaN	NaN	NaN	NaN	NaN	NaN	NaN	NaN	NaN	NaN	NaN	NaN	NaN	NaN	NaN	NaN	NaN	NaN	NaN	NaN	NaN	NaN	NaN	NaN	NaN	NaN
469	0	0	0	0	0	0	0	0	-0	-0	-0	-0	-0	-0	-0	-0	-0	-0	-0	-0	-0	-0	-0	-0	-0	-0	-0	-0	0	0	0	0	0	0	0	0	0	0	0	0	0	0	0	0	0	0	0	0	0
470	0	0	0	0	0	0	0	0	-0	-0	-0	-0	-0	-0	-0	-0	-0	0	0	0	0	0	0	0	0	0	0	0	0	0	0	0	0	0	1.331	1.402	1.364	1.284	1.206	1.13	1.054	1.28	1.2	1.061	0.8618	0.5693	0.4202	0.001131	0.0008004
471	0	0	0	0	0	0	0	0	-0	-0	-0	0	0	0	0	0	0	0	0	0	0	0	0	0	0	0	0	0	0	0	0	0	0	0	0	0	0	0	0	0	0	1.262	1.604	1.688	1.608	1.528	1.451	1.38	1.316
472	0	0	0	0	0	0	0	0	0	0	0	0	0	0	0	0	0	0	0	0	0	0	0	0	0	0	0	0	0	1.236	1.46	1.678	1.326	1.245	1.167	1.092	1.018	1.247	1.179	1.157	1.026	0.8621	0.6172	0.4797	0.4006	0.4012	0.4024	0.005062	0.01025
473	0	0	0	0	0	0	0	0	-0	-0	-0	0	0	0	0	0	0	0	0	0	0	0	0	0	0	0	0	0	0	0	0	0	0	0	0	0	0	0	0	0	0	0	0	0	0	0	0	0	0
474	0	0	0	0	0	0	0	0	-0	-0	-0	-0	-0	-0	-0	0	0	0	0	0	0	0	0	0	0	0	0	0	1.059	1.304	1.678	1.364	1.31	1.233	1.156	1.08	1.303	1.221	1.114	0.9811	0.7681	0.5012	0.4006	0.002807	0.008535	0.01979	0.03733	0.06026	0.08769
475	0	0	0	0	0	0	0	0	0	0	0	0	0	0	0	0	0	0	0	0	0	0	0	0	0	0	0	1.217	1.595	1.721	1.682	1.625	1.547	1.472	1.399	1.329	1.265	1.219	1.268	1.163	1.019	0.88	0.7721	0.64	0.6	0.6	0.6	0.6	0.6
476	0	0	0	0	0	0	0	0	0	0	0	0	0	0	0	0	0	0	0	0	0	0	1.361	1.614	1.669	1.62	1.244	1.169	1.395	1.307	1.161	0.871	0.6472	0.505	0.4306	0.445	0.4618	0.4807	0.5014	0.5236	0.1478	0.1725	0.1862	0.176	0.164	0.152	0.14	0.128	0.116
477	0	0	0	0	0	0	0	0	-0	-0	-0	-0	-0	-0	-0	-0	-0	-0	-0	-0	-0	-0	0	0	0	0	0	0	0	0	0	0	0	0	0	0	0	0	0	0.8044	0.9292	0.9493	1.136	1.111	0.7365	0.6628	0.5927	0.8328	0.8036
478	0	0	0	0	0	0	0	0	0	0	0	0	0	0	0	0	0	0	0	0	0	0	0	0	0	-0	0	0	0	0	0	0	0	0	0	0	-0	-0	-0	-0	-0	-0	-0	-0	0	0	0	0	0
479	0	0	0	0	0	0	0	0	0	0	0	0	0	0	0	0	0	0	0	0	0	0	0	0	0	0	0	0	0	0	0	0	0	0	0	1.049	1.547	1.703	1.393	1.39	1.637	1.563	1.491	1.419	1.345	1.26	1.16	1.096	1.02
480	0	0	0	0	0	0	0	0	-0	0	0	0	0	0	0	0	0	0	0	0	0	0	0	0	0	0	-0	-0	-0	-0	-0	-0	-0	-0	0	0	0	0	0	0	0	0	0	0	0	0	0	1.453	1.643
481	0	0	0	0	0	0	0	0	0	0	0	0	0	0	0	0	0	0	0	0	0	0	0	0	0	0	0	0	0	0	0	0	0	0	0	0	0	0	0	0	0	0	1.61	1.738	1.686	1.637	1.591	1.522	1.457
0	0	0	0	0	0	0	0	0	0	0	0	0	0	0	0	0	0	0	0	0	0	0	0	0	0	0	0	0	0	0	0	0	0	0	0	-0	-0	-0	-0.2	-0.2	-0.2	-0.2	-0.2	-0.2	-0.2	-0.2	-0.2	-0.2	-0
0	0	0	0	0	0	0	0	0	-0	-0	-0	-0	-0	-0	-0	-0	-0	-0	-0	-0	-0	-0	-0	-0	-0	-0	-0	-0	-0	-0	-0	-0	-0	0	0	0	0	0	0	0	0	0	0	0	0	0	0	0	0
482	0	0	0	0	0	0	0	0	0	0	0	0	0	0	0	0	0	0	0	0	0.8562	1.319	1.421	1.567	1.607	1.556	1.5	1.458	1.437	1.247	0.9585	0.6643	0.2	0.2	0.2	0.2	0.2	0.2	0.2	0.2	0.2	0.2	0.2	0.1886	0.1285	0.06516	-0.1263	-0.1684	-0.2
483	0	0	0	0	0	0	0	0	-0	-0	-0	-0	0	0	0	0	0	0	0	0	0	0	0	0	0	0	0	0	0	0	0.7784	0.9944	1.299	1.461	1.465	1.397	1.325	1.235	1.075	0.8468	0.7644	0.7536	0.7441	0.7355	0.7248	0.7129	0	0	0
484	0	0	0	0	0	0	0	0	-0	-0	-0	-0	-0	-0	0	0	0	0	0	0	0	0	0	0	0	0	0	-0	-0	-0	-0	-0	-0	-0	-0	-0	-0	-0	-0	-0	0	0	0	0	0.3035	0.3056	0.3108	0.3157	-0.08431
485	0	0	0	0	0	0	0	0	-0	-0	-0	-0	-0	-0	-0	-0	-0	-0	-0	-0	-0	-0	-0	-0	0	0	0	0	0	0	0	0	0	0	0	0	0	0	0	0	0	0	-0	-0	-0	-0	-0	-0	-0
486	0	0	0	0	0	0	0	0	0.6641	0.6366	0.542	0.4652	0.4	0.4	0.4	0.4	0	0	0	-0.012	-0.024	-0.036	-0.048	-0.06	-0	-0	-0	-0	-0	-0	-0	-0	-0	0	0	0	0	0	0	0	0.7024	0.8402	0.978	1.116	1.158	1.2	1.379	1.45	1.428
487	0	0	0	0	0	0	0	0	0	0	0	0	0	0	0	0	0	0	0	0	0	1.313	1.564	1.661	1.624	1.551	1.48	1.415	1.36	1.324	1.122	0.8779	0.5815	0.05645	0.0577	0.0593	0.06078	0.06204	0.06374	0.06396	0.06505	0.06539	0.0658	0.06621	0.06674	0.0682	0.06973	0.07071	0.07349
0	0	0	0	0	0	0	0	0	-0.2	-0.2	-0.2	0	0	0	0	0	0	0	0	0	0	0	0	0	0	0	0	0	0	0	0	0	0	0	0	0	0	0	0	0	0	0	0	0	0	0	0	0	0
0	0	0	0	0	0	0	0	0	-0	-0	-0	-0	-0	-0	-0	-0	-0	-0	-0	-0	-0	-0	-0	-0	-0	-0	-0	-0	-0	-0	-0	-0	0	0	0	0	0	0	0	0	0	1.359	1.596	1.55	1.5	1.425	1.35	1.275	1.199
0	0	0	0	0	0	0	0	0	0	0	0	0	0	0	0.4246	0.4244	0	0	0	0	0	0	0	0	0	0	0	0	0	0	0	0	0	0	0	0	0	0	0	0	0	0	0	0	0	0	0	0	0
488	0	0	0	0	0	0	0	0	0	0	0	0	0	0	0	0	0	0	0	0	0	0	0	0	0	0	0	0	0	0	0	0	0	0.8628	1.251	1.337	1.069	0.9718	0.8747	0.8	1.1	1.1	1.099	1.096	1.089	0	0	0	0
489	0	0	0	0	0	0	0	0	0.9003	1.131	1.156	1.173	1.168	1.141	1.084	1.008	0.9164	0.7355	0.5522	0.454	0.3625	-0.07377	-0.08106	-0.08516	-0.09741	-0.08166	-0.07411	-0.06336	-0.05037	-0.07806	-0.1049	-0.09525	-0.0916	-0.08798	-0.08422	-0.07993	-0.07471	-0.072	-0.084	-0.096	-0.108	-0.12	-0.12	-0.12	-0.12	-0.12	-0.12	-0.12	0
490	0	0	0	0	0	0	0	0	-0	-0	-0	0	0	0	0	0	0	0	0	0	0	0	0.8287	0.7632	0.903	1.131	1.412	1.59	1.662	1.624	1.549	1.472	1.397	1.323	1.25	1.151	0.8747	0.7319	0.7224	0.6047	0.4638	0.4034	0.3797	0.3595	0.3417	0.3258	0.3113	0.2982	0.2863
491	0	0	0	0	0	0	0	0	-0	-0	-0	-0	-0	-0	-0	-0	-0	-0	-0	-0	-0	-0	-0	-0	-0	-0	0	0	0	0	0	0	0	0	0	0	0	1.334	1.424	1.469	1.585	1.208	1.131	1.054	0.978	1.197	1.026	0.6921	0.6703
0	0	0	0	0	0	0	0	0	-0	-0	-0	-0	-0	-0	-0	0	0	0	0	0	0	-0	-0	-0	-0	-0	-0	-0	-0	-0	-0	-0	0	0	0	0	0	-0	-0	-0	-0	-0	-0	-0	-0	-0	-0	-0	-0
492	0	0	0	0	0	0	0	0	-0	-0	-0	-0	-0	-0	-0	-0	-0	-0	-0	-0	-0	-0	-0	-0	-0	-0	-0	0	0	0	0	0	0	0	0	0	0	1.074	1.397	1.38	1.545	1.162	1.084	1.007	0.9297	0.8529	0.8253	1.071	0.9339
493	0	0	0	0	0	0	0	0	-0.2565	-0.2519	-0	-0	-0	-0	-0	-0	-0	-0	-0	-0	-0	-0	-0	-0	-0	-0	-0	-0	-0.08357	-0.09624	-0.1025	-0.0802	-0.01741	0.04798	0.1133	0.1752	0.2334	0.2875	0.338	0.4494	0.6583	0.7408	0.8745	1.003	1.25	1.567	1.648	1.578	1.469
494	0	0	0	0	0	0	0	0	-0	-0	-0	-0	-0	-0	-0	-0	0	0	0	0	0	0	0	0	0	0	0	0	0	0	0	0	0	0	-0	-0	-0	-0	-0	-0	-0	-0	-0	-0	-0	0	0	0	0
0	0	0	0	0	0	0	0	0	-0	-0	-0	-0	-0	-0	-0	-0	0	0	0	-0	-0	-0	-0	-0	-0	-0	-0	-0	-0	-0	0	0	0	-0	0	0	0	0	0	0	0	0	0	0	0	0	0	0	0
495	0	0	0	0	0	0	0	0	0	0	0	0	0	0	0	0	0	0	1.047	1.166	1.229	1.22	1.312	1.254	1.163	1.066	1.055	1.064	1.057	1.001	0.8861	0.7806	0.7685	0.7496	0	0	0	0	0	0	0	0	0	0	0	0	0	0	0
0	0	0	0	0	0	0	0	0	0	0	0	0	0	0	0	0	0	0	0	0	0	0	0	0	-0.2	-0.2	-0.2	-0.2	-0.2	-0.2	-0.2	-0.2	-0.2	-0.2	-0.2	-0.2	-0.2	-0.2	-0.2	-0.2	0	0	0	0	0	0	0	0	0
496	0	0	0	0	0	0	0	0	0	0	0	0	0	0	0	0	0	0	0	0	0	0	0	0	0	1.265	1.398	1.454	1.647	1.639	1.534	1.137	1.121	1.044	0.8519	0.6242	0.5351	0.509	0.5056	0.5045	0.5056	0.1072	0.107	0.1044	0.08851	0.07317	0.06051	0.09951	0.1077
497	0	0	0	0	0	0	0	0	0	0	0	0	0	0	0	0	0	0	0	0	0	0	0	0	0	0	0	0	0	1.376	1.52	1.538	1.462	1.36	1.258	1.155	1.059	0.9679	1.174	0.8398	0.776	0.704	0.605	0.4891	0.7373	0.7723	0.7478	0.6991	0.5889
0	0	0	0	0	0	0	0	0	0	-0	-0	-0	-0	-0	-0	-0	-0	-0	-0	-0	-0	-0	-0	-0	-0	-0	-0	0	0	0	0	0	0	0	0	0.9974	1.183	1.314	1.399	1.346	1.265	1.144	0.9235	0.7372	0.6845	0.6368	0.191	0.1835	0.1753
0	0	0	0	0	0	0	0	0	-0	-0	-0	-0	-0	-0	-0	-0	-0	0	0	0	0	0	0	0	0	0	0	0	0	-0	-0	-0	-0	-0	-0	-0	-0	-0	0	0	0.4896	0.2195	0.1226	0.1315	0.1552	0.2153	0.2611	0	0
498	0	0	0	0	0	0	0	0	0	0	0	0	0	0	0	0	0	0	1.275	1.274	1.484	1.404	1.007	0.9102	0.8131	0.72	1.039	1.046	1.013	0.914	0.7518	0.7175	0.6677	0.6204	0.5786	0	0	0	0	0	0	0	0	0	0	0	0	0	0
499	0	0	0	0	0	0	0	0	-0	-0	-0	0	0	0	0	0	0	0	0	0	0	0	0	0	0.7465	1.222	1.383	1.575	1.617	1.24	1.164	1.089	1.316	1.245	1.182	1.206	1.104	0.9678	0.7965	0.3187	0.2301	0.1697	0.1846	0.1983	0.2	0.2	0.2	0.28	0.36
500	0	0	0	0	0	0	0	0	0	0	0.7086	0.8317	1.035	1.299	1.38	1.271	1.129	1.128	1.072	0.975	0.9	0.825	0.35	0.275	0.2079	0.1408	0.07368	0.03158	0	0	-0.012	-0.024	-0.036	-0.048	-0.06	-0.272	-0.2882	-0.3056	-0.3242	-0.344	-0.35	-0.2	-0.2	-0.2	-0.2	-0.2	-0.2	-0.2	-0.2
501	0	0	0	0	0	0	0	0	0	0	0	0	0	0	0	0	1.213	1.358	1.48	1.615	1.24	1.164	1.088	1.013	1.239	1.167	1.12	1.026	0.8755	0.6451	0.5286	0.4002	0.4003	0.4004	0.4006	0.4006	0.4005	0.0004628	0.0003448	-0.01177	-0.02385	-0.0359	-0.04791	-0.05987	-0.07178	-0.0836	-0.0953	-0.1068	0.001796
0	0	0	0	0	0	0	0	0	-0	-0	-0	-0	-0	-0	-0	0	0	0	0	0	0	0	0	0	0	0	0	0	0	0	0	0	0	0	0	0	0	0	0	0	0	0	0	0	0	0	0	0	0
502	0	0	0	0	0	0	0	0	0	0	0	0	0	0	0	0	0	0	0	0	0	0	0	0	0	0	0	0	0	0	0	0	0	0	0	0	0	0	0	0	0	0	1.508	1.435	1.253	0.8795	0.7835	0.6903	0.5999
503	0	0	0	0	0	0	0	0	0	0	0	0	0	0	1.139	1.382	1.454	1.622	1.608	1.544	1.475	1.41	1.351	1.301	1.265	1.152	0.9841	0.8478	0.7615	0.6355	0.6	0.6	0.6	0.6	0.6	0.2	0.2	0.188	0.176	0.164	0.152	0.14	0.128	0.116	0.104	0.092	0.2	0.2	0.28
504	0	0	0	0	0	0	0	0	-0	-0	-0	-0	-0	-0	-0	-0	-0	-0	-0	-0	-0	-0	-0	-0	-0	-0	-0	-0	-0	-0	-0	-0	-0	0	0	0	0	0	0	0	0	0	0	0	0.9451	1.084	1.199	1.18	1.109
505	0	0	0	0	0	0	0	0	0	0	0	0	0	0	0	0	0	0	0	0	0	0	0	0	0	0	0	0	0	0	1.248	1.405	1.662	1.207	0.8125	0.7221	0.6349	0.8311	0.7165	0.5713	0.3938	0.3089	0.3123	-0.08309	-0.07737	-0.08252	-0.08694	-0.09115	-0.09563
506	0	0	0	0	0	0	0	0	-0	-0	-0	-0	-0	0	0	0	0	0	0	0	0	0	0	0	0	0	0.9362	1.345	1.433	1.377	1.546	1.522	1.446	1.331	1.122	0.8459	0.7102	0.5825	0.4279	0.4045	0.002291	0.001057	-0.02713	-0.05488	-0.0821	-0.1079	-0.1301	-0.1463	-0.1562
0	0	0	0	0	0	0	0	0	-0	-0	-0	-0	-0.2	-0.2	-0.2	-0.2	0	0	0	0	0	0	0	0	0	0	0	0	0	0	0	0	0	0	0	0	0	0	0	0	0	0	0	0	0	0	0	0	0
507	0	0	0	0	0	0	0	0	0	0	0	0	0	0	0	0	0	0	0	0	0	0	0	1.196	1.503	1.456	1.385	1.313	1.216	1.117	1.052	1.049	1.013	0.8886	0.6894	-0.02977	-0.1341	-0.2	0	0	0	0	0	0	0	0	0	0	0
508	0	0	0	0	0	0	0	0	-0	-0	-0	-0	-0	-0	0	0	0	0	0	0	0	0	0	0	0	0	0	0	-0	-0	-0	-0	-0	-0	-0	-0	-0	-0	-0	0	0	0	0	0	0	0	0	0	0
0	NaN	NaN	NaN	NaN	NaN	NaN	NaN	NaN	NaN	NaN	NaN	NaN	NaN	NaN	NaN	NaN	NaN	NaN	NaN	NaN	NaN	NaN	NaN	NaN	NaN	NaN	NaN	NaN	NaN	NaN	NaN	NaN	NaN	NaN	NaN	NaN	NaN	NaN	NaN	NaN	NaN	NaN	NaN	NaN	NaN	NaN	NaN	NaN	NaN
0	0	0	0	0	0	0	0	0	0	0	0	0	0	0	0	0	0	0	0	0	0	0	0	0	0	0	0	0	0	0	0	0	0	0	1.304	1.545	1.653	1.657	1.577	1.117	1.028	0.9412	0.8589	0.7823	0.7193	0.6044	0.4567	0.3785	0.3722
509	0	0	0	0	0	0	0	0	-0	-0	-0	-0	-0	-0	-0	-0	-0	-0	-0	-0	-0	-0	-0	-0	-0	0	0	0	0	0	0	0	0	0	0	0	0	0	0	0	0	0	0	0	0	0	0	0	0
510	0	0	0	0	0	0	0	0	0	0	0	0	0	0	0	0	0	0	0	0	0	0	0	0	0	0	0	0	0	0	-0	-0	-0	-0	-0	-0	-0	-0	0	0	0	0	0	0	0	0	0	0	0
511	0	0	0	0	0	0	0	0	-0	-0	-0	-0	-0	-0	0	0	0	0	0	0	0	0	0	0	0	0	0	0	0	0	0	0	0	0	0	0	0	0	0	1.235	1.642	1.731	1.374	1.319	1.243	1.168	1.394	1.322	1.25
512	0	0	0	0	0	0	0	0	0	0	0	0	0	0	0	0	0	0	0	0	0	0	0	0	0	1.381	1.655	1.378	1.322	1.243	1.167	1.093	1.32	1.25	1.18	1.156	1.109	0.8965	0.6491	0.172	0.191	0.2	0.2	0.2	0.2	0.165	0.1218	0.08004	0.04752
513	0	0	0	0	0	0	0	0	-0	-0	-0	-0	-0	-0	-0	-0	-0	0	0	0	0	0	0	0	0	0	0	0	0	0	0	0	-0	-0	-0	-0	-0	-0	-0	-0	-0	-0	-0	-0	-0	-0	-0	0	0
0	NaN	NaN	NaN	NaN	NaN	NaN	NaN	NaN	NaN	NaN	NaN	NaN	NaN	NaN	NaN	NaN	NaN	NaN	NaN	NaN	NaN	NaN	NaN	NaN	NaN	NaN	NaN	NaN	NaN	NaN	NaN	NaN	NaN	NaN	NaN	NaN	NaN	NaN	NaN	NaN	NaN	NaN	NaN	NaN	NaN	NaN	NaN	NaN	NaN
0	0	0	0	0	0	0	0	0	-0	-0	-0	-0	-0	-0	-0	-0	-0	-0	0	0	0	0	0	0	0	0	0	0	0	0	0	0	0	0	0	0	0	0	0	0	0	0	0	0	-0	-0	-0	-0	-0
514	0	0	0	0	0	0	0	0	0	0	0	0	0	0	0	0	0	0	0	0	0	0	0	0	0	0	0	0	0	0	0	0	0	1.464	1.656	1.684	1.627	1.247	1.172	1.399	1.332	1.282	1.278	1.209	0.9653	0.672	0.2	0.188	0.176
515	0	0	0	0	0	0	0	0	-0	-0	0	0	0	0	0	0	0	0	0	0	0	0	0	0	0	0	0	0	0	0	0	0	0	0	0	0	1.199	1.656	1.386	1.328	1.246	1.167	1.092	1.312	1.198	0.9978	0.7107	0.6176	0.4976
516	0	0	0	0	0	0	0	0	-0	-0	-0	-0	-0	-0	-0	-0	-0	-0	-0	-0	0	0	0	0	0	0	0	0	0	0	0	0	0	0	0	0	0	0.7049	0.8266	0.9352	1.158	1.194	0.8133	0.7343	0.6588	0.5845	0.813	0.7482	0.7045
517	0	0	0	0	0	0	0	0	0	0	0	0	0	0	0	0	0	0	0	1.226	1.37	1.389	1.305	1.347	1.404	1.007	0.9148	0.8678	0.7358	0.6307	0.4962	0.3753	0.3675	0.3585	-0.05067	-0.04433	-0.0504	-0.0564	-0.06188	-0.06672	-0.07092	-0.0745	-0.07715	-0.07906	-0.07946	-0.07774	-0.06324	-0.048	-0.03212
518	0	0	0	0	0	0	0	0	-0	-0	-0	-0	-0	-0	-0	-0	-0	0	0	0	0	0	0	0	0	0	0	0	0	0	0	0	0	0	0	0	0	0	0	0	0	0	0	0	0	0	0	0	0
519	0	0	0	0	0	0	0	0	0	0	0	0	0	0	0	0	0	0	0	0	0	0	0	0	0	0	0	0	0	0	0	0	0	0	0	1.458	1.593	1.726	1.679	1.63	1.583	1.51	1.437	1.364	1.293	1.227	1.219	1.151	1.032
0	NaN	NaN	NaN	NaN	NaN	NaN	NaN	NaN	NaN	NaN	NaN	NaN	NaN	NaN	NaN	NaN	NaN	NaN	NaN	NaN	NaN	NaN	NaN	NaN	NaN	NaN	NaN	NaN	NaN	NaN	NaN	NaN	NaN	NaN	NaN	NaN	NaN	NaN	NaN	NaN	NaN	NaN	NaN	NaN	NaN	NaN	NaN	NaN	NaN
0	0	0	0	0	0	0	0	0	0	0	0	-0	-0	-0	-0	-0	-0	-0	-0	-0	-0	-0	-0	-0	-0	-0	-0	0	0	0	0	0	0	0	0	0	0	0	0	0	0	0	0	0	0	0	0	0	0
520	0	0	0	0	0	0	0	0	-0	-0	-0	0	0	0	0	0	0	0	0	0	0	0	0	0	0	0	0	0	0	0	0	0	0	1.314	1.722	1.678	1.322	1.244	1.166	1.059	1.177	0.9094	0.8592	0.8701	0.4185	0.3352	0.1968	0.1535	0.1122
521	0	0	0	0	0	0	0	0	0	0	0	0	0	0	0	0	0	1.279	1.297	1.448	1.154	0.7602	0.6673	0.5749	0.4829	0.407	0.631	0.5984	0.558	0.4587	0.3059	-0.09411	-0.09411	-0.09411	-0.09411	-0.09411	-0.0141	0.06599	0.1464	0.2276	0.3103	0.3151	0.3229	-0.06478	-0.0469	-0.03778	-0.03068	-0.03259	-0.04776
522	0	0	0	0	0	0	0	0	0	0	0	0	0	0	0	0	0	0	0	0	0	0	0	0	1.172	1.365	1.411	1.584	1.525	1.44	0.9794	0.8955	0.8175	0.7658	0.7634	0.6432	0.5063	0.4379	0.4408	0.443	0.4449	0.04667	0.04862	0.03906	0.03092	0.0248	0.02099	0.01912	0.01902
523	0	0	0	0	0	0	0	0	0	0	0	0	0	0	0	0	0	0	0	0	0	0	0	0	0	0	0	0	0	0	0	0	0	0	0	0	0	1.02	1.462	1.667	1.389	1.33	1.248	1.169	1.094	1.019	1.246	1.174	1.152
0	0	0	0	0	0	0	0	0	-0	-0	-0	-0	-0	-0	-0	-0	-0	-0	-0	-0	-0	0	0	0	0	0	0	0	0	0	0	0	0	0	0	0	0	0	0	0	0	0	0	0	0	0	0	0	0
524	0	0	0	0	0	0	0	0	-0	-0	-0	-0	-0	-0	-0	-0	-0	-0	-0	-0	0	0	0	0	0	0	0	0	0	0	0	0	0	0	0	0	0	0	0	0	0	0	0	0	0	0	0	0	0
525	0	0	0	0	0	0	0	0	0	0	0	0	0	0	0	0	-0	-0	-0	-0	-0	-0	-0	-0	0	0	0	0	0	0	0	0	0	0	0	0	-0	-0	-0	-0	-0	0	0	0	0	0	0	0	0
526	0	0	0	0	0	0	0	0	-0	-0	-0	-0	-0	-0	-0	-0	-0	0	0	0	0	0	0	0	0	0	0	0	0	0	0	0	0	0	0	0	0	0	0	0	0	0	0	0	0	0	0	0	0
527	0	0	0	0	0	0	0	0	0	0	0	0	0	0	0	0	0	0	0	1.294	1.446	1.444	1.556	1.633	1.597	1.565	1.556	1.453	1.296	1.027	0.8087	0.05187	-0.09559	-0.2	-0.2	-0.2	-0.2	-0.2	-0.2	-0.088	0.032	0.16	0.28	0.5571	0.737	0.818	1.027	0	0
528	0	0	0	0	0	0	0	0	-0	-0	-0	0	0	0	0	0	0	0	0	0	0	0	0	-0	-0	-0	-0	-0	-0	0	0	0	0	0	0	0	0	0	0	1.341	1.587	1.711	1.599	1.454	1.261	1.175	1.098	1	0.8406
529	0	0	0	0	0	0	0	0	-0	-0	-0	-0	-0	-0	-0	-0	0	0	0	0	0	0	0	0	0	0	0	0	0	0	0	0	0	1.169	1.386	1.621	1.668	1.622	1.248	1.47	1.344	1.122	0.8004	0.5246	0.02512	5.651e-05	-0.01197	-0.02398	1.89e-05
530	0	0	0	0	0	0	0	0	0	0	0	0	0	0	0	0	0	0	0	0	0	0	0	0	0	0	0	0	1.246	1.587	1.359	1.38	1.298	1.218	1.14	1.065	1.29	1.216	1.14	1.1	1.051	0.9549	0.8073	0.6271	0.5857	0.5939	0.6	0.6	0.6
531	0	0	0	0	0	0	0	0	-0	-0	-0	-0	-0	-0	-0	0	0	0	0	0	0	0	0	0	0	0	0	0	0	0	0	-0	-0	-0	0	0	0	0	0	0	0	0	0	0	-0	-0	-0	-0	-0
532	0	0	0	0	0	0	0	0	-0	-0	-0	-0	-0	-0	-0	-0	-0	-0	-0	-0	0	0	0	0	0	0	0	0	0	0	0	0	0	0	0	0	0	0	0	0	0	0	0	0	0	0	0	0	0
0	0	0	0	0	0	0	0	0	-0	-0	-0	0	0	0	0	0	0	0	0	0	0	0	0	0	0	0	0	0	0	0	0	0	0	0	0	0	0	0	0	0	0	0	0	0	0	0	0	0	0
533	0	0	0	0	0	0	0	0	0	0	0	0	0	0	0	0	0	0	0	0	0	0	0	0	0	0	0	0	0	0	0	0	-0	-0	-0	-0	-0	-0	-0	-0	0	0	0	0	0	0	0	0	0
0	0	0	0	0	0	0	0	0	-0	-0	-0	-0	-0	-0	-0.2	0	0	0	0	0	0	0	0	0	0	0	0	0	0	0	0	0	0	0	0	0	0	0	0	0	0	0	0	0	0	0	0	0	0
534	0	0	0	0	0	0	0	0	0	0	0	0	0	0	0	0	0	0	0	0	1.542	1.359	1.379	1.296	1.216	1.134	0.9887	0.6577	0.5111	0.7266	0.6804	0.6133	0.4781	0.4	0.000507	-0.008518	-0.01206	-0.009138	-0.001551	0.007281	0.01564	0.02248	0.02636	0.02634	0.02153	0.02325	0.01838	0.006632	-0.01083
0	0	0	0	0	0	0	0	0	-0	-0	-0	-0	-0	-0	-0	-0	0	0	0	0	0	0	0	0	0	0	0	0	0	0	-0	-0	-0	-0	-0	-0	-0	-0	-0	-0	0	0	0.7474	0.8905	0.9684	0.8763	0.8	0.8	0
535	0	0	0	0	0	0	0	0	-0	-0	-0	-0	-0	-0	-0	-0	-0	-0	-0	-0	-0	-0	-0	-0	-0	-0	-0	0	0	0	0	0	0	0	0	0	0	0	0	0	0	0	0	0	0	0	0	0	0
536	0	0	0	0	0	0	0	0	0	0	0	0	0	0	0	0	0	0	0	0	0	1.215	1.38	1.398	1.407	1.542	1.477	1.403	1.331	1.261	1.196	1.184	1.158	1.105	0.9265	0.6877	0.6	0.6	0.6	0.2	0.1945	0.1753	0.1585	0.226	0.2969	0.3721	0.4532	0.5445	0.5556
537	0	0	0	0	0	0	0	0	-0	-0	-0	-0	-0	0	0	0	0	0	0	0	0	0	0	0	0	1.053	1.356	1.377	1.294	1.497	1.436	1.059	0.9836	0.9061	1.096	0.9381	0.6858	0.5174	0.4138	0.0299	0.04015	0.05433	0.07019	0.08651	0.1024	0.1172	0.116	0.104	0.092
538	0	0	0	0	0	0	0	0	0	0	0	0	0	0	0	0	0	0	0	0	-0	-0	-0	-0	-0	-0	-0	0	0	0	0	0	0	0	0	0	0	0	0	1.279	1.409	1.43	1.414	1.352	1.291	1.219	1.134	1.042	0.9452
539	0	0	0	0	0	0	0	0	-0	-0	-0	-0	-0	-0	-0	-0	-0	-0	-0	-0	-0	-0	-0	-0	-0	-0	-0	-0	-0	-0	-0	-0	-0	-0	-0	-0	-0	-0	-0	-0	-0	-0	-0	0	0	0	0	0	0
0	NaN	NaN	NaN	NaN	NaN	NaN	NaN	NaN	NaN	NaN	NaN	NaN	NaN	NaN	NaN	NaN	NaN	NaN	NaN	NaN	NaN	NaN	NaN	NaN	NaN	NaN	NaN	NaN	NaN	NaN	NaN	NaN	NaN	NaN	NaN	NaN	NaN	NaN	NaN	NaN	NaN	NaN	NaN	NaN	NaN	NaN	NaN	NaN	NaN
0	0	0	0	0	0	0	0	0	-0	-0	-0	-0	-0	-0	-0	-0	-0	-0	-0	-0	-0	-0	-0	-0	-0	-0	-0	-0	-0	-0	-0	-0	-0	-0	-0	0	0	0	0	0	0	0	0	0	0	0	0	0	0
540	0	0	0	0	0	0	0	0	-0	-0	-0	-0	-0	0	0	0	0	0	0	0	0	0	0	0	0	0	0	0	0	0	0	0	0	0	0	0	0	1.316	1.628	1.26	1.177	1.079	0.9997	0.9227	0.8482	0.7748	0.7029	0.6864	0.6497
541	0	0	0	0	0	0	0	0	0	0	0	0	0	0	0	0	0	0	0	0	0	0	0	0	0	0	0	0	0	0	0	0	0	0	0	0	0	0	0	0	0	0	0	0	0	0	0	0	0
0	NaN	NaN	NaN	NaN	NaN	NaN	NaN	NaN	NaN	NaN	NaN	NaN	NaN	NaN	NaN	NaN	NaN	NaN	NaN	NaN	NaN	NaN	NaN	NaN	NaN	NaN	NaN	NaN	NaN	NaN	NaN	NaN	NaN	NaN	NaN	NaN	NaN	NaN	NaN	NaN	NaN	NaN	NaN	NaN	NaN	NaN	NaN	NaN	NaN
0	0	0	0	0	0	0	0	0	-0	-0	-0	-0	-0	-0	-0	-0	-0	-0	-0	-0	-0	-0	-0	-0	-0	-0	-0	-0	-0	-0	-0	-0	-0	-0	-0	-0	-0	-0	-0	-0	-0	-0	0	0	0	0	0	0	0
542	0	0	0	0	0	0	0	0	-0	-0	-0	-0	-0	-0	-0	-0	-0	-0	-0	-0	-0	-0	-0	-0	-0	-0	0	0	0	0	0	0	0	0	0	0	0	0	0	0	0	0	0	0	0	0	0	0	1.171
543	0	0	0	0	0	0	0	0	-0	-0	-0	-0	-0	-0	-0	-0	-0	-0	-0	0	0	0	0	0	0	0	0	0	0	0	0	0	0	0	0	0	1.258	1.325	1.301	1.463	1.077	0.9794	0.8823	0.7852	0.9998	1.018	1.027	1.016	0.9721
0	NaN	NaN	NaN	NaN	NaN	NaN	NaN	NaN	NaN	NaN	NaN	NaN	NaN	NaN	NaN	NaN	NaN	NaN	NaN	NaN	NaN	NaN	NaN	NaN	NaN	NaN	NaN	NaN	NaN	NaN	NaN	NaN	NaN	NaN	NaN	NaN	NaN	NaN	NaN	NaN	NaN	NaN	NaN	NaN	NaN	NaN	NaN	NaN	NaN
544	0	0	0	0	0	0	0	0	-0	-0	-0	-0	-0	-0	-0	0	0	0	0	0	0	0	0	0	0	0	0	0	0	0	0	-0	-0	-0	-0	-0	-0	0	0	0.7956	1.094	1.237	1.233	1.154	1.057	0.899	0.788	0	0
0	0	0	0	0	0	0	0	0	-0	-0	-0	-0	-0	-0	-0	0	0	0	0	0	0	0	0	0	0	0	0	0	0	0	0	0	0	0	0	0	0	0	0	0	0	0	0	0	0	0	0	0	0
545	0	0	0	0	0	0	0	0	0	0	0	0	0	0	0	0	0	0	0	0	0	0	0	0	0	1.222	1.529	1.678	1.322	1.242	1.165	1.089	1.015	1.24	1.145	1.028	0.7668	0.5383	0.4006	0.001507	0.003194	0.006208	0.01108	0.01837	0.02806	0.04001	0.04117	0.04212	0.04396
546	0	0	0	0	0	0	0	0	0	0	0	0	0	0	0	0	0	0	0	0	0	0.9516	1.382	1.47	1.41	1.353	1.512	1.49	1.426	1.332	1.142	0.8177	0.5119	0.413	0.4212	0.4318	0.443	0.4542	0.4638	0.4708	0.4755	0.4759	0.07292	0.06553	0.05379	0.04069	0.02789	0.01892	0.01329
0	NaN	NaN	NaN	NaN	NaN	NaN	NaN	NaN	NaN	NaN	NaN	NaN	NaN	NaN	NaN	NaN	NaN	NaN	NaN	NaN	NaN	NaN	NaN	NaN	NaN	NaN	NaN	NaN	NaN	NaN	NaN	NaN	NaN	NaN	NaN	NaN	NaN	NaN	NaN	NaN	NaN	NaN	NaN	NaN	NaN	NaN	NaN	NaN	NaN
547	0	0	0	0	0	0	0	0	0	-0	-0	-0	-0	-0	-0	-0	-0	-0	-0	-0	-0	-0	-0	-0	-0	-0	-0	0	0	0	0	0	0	0	0	0	0	0	0	0	0	0	0	0	0	0	0	0	0
548	0	0	0	0	0	0	0	0	0	0	0	0	0	0	0	0	0	0	0	0	0	0	0	0	0	0	0	0	0	0	0	0	0	0	0	0	0	0	0	0	0	0	0	0	0	0	0	0	1.529
0	0	0	0	0	0	0	0	0	0	0	0	0	0	0	0	0	0	0	0	0	0	0	0	0	0	0	0	0	0	0	0	0	0	0	0	-0.2	-0.2	-0.2	-0.2	-0.2	-0.2	-0.2	-0.2	-0.2	-0.2	-0.2	-0.2	-0.2	-0.2
549	0	0	0	0	0	0	0	0	0	0	0	0	0	0	0	0	0	0	0	0	0	0	1.112	1.33	1.399	1.655	1.594	1.214	1.138	1.062	0.9878	1.215	1.131	1.028	0.807	0.5251	0.404	0.4037	0.003076	0.001829	0.001164	0.001177	0.001862	0.003359	0.0056	-0.003052	0.01281	0.01777	0.02182
550	0	0	0	0	0	0	0	0	0	0	0	0	0	0	0	0	0	0	0	0	0	0	0	0	0	0	0	0	0	0	0	0	0	0	0	0	0	0	0	0	0	0	0	0	0	0	0	0	0
551	0	0	0	0	0	0	0	0	0	0	0	0	0	0	0	0	0	0	0	0	0	0	0	0	0	0	0	0	0	0	0	0	-0	-0	-0	-0	-0	-0	0	0	0	0	0	0	0	0	0	0	-0
0	NaN	NaN	NaN	NaN	NaN	NaN	NaN	NaN	NaN	NaN	NaN	NaN	NaN	NaN	NaN	NaN	NaN	NaN	NaN	NaN	NaN	NaN	NaN	NaN	NaN	NaN	NaN	NaN	NaN	NaN	NaN	NaN	NaN	NaN	NaN	NaN	NaN	NaN	NaN	NaN	NaN	NaN	NaN	NaN	NaN	NaN	NaN	NaN	NaN
0	0	0	0	0	0	0	0	0	-0	-0	-0	-0	-0	-0.2	-0.2	0	0	0	0	0	0	0	0	0	0	0	0	0	0	0	0	0	0	0	0	0	0	0	0	0	0	0	0	0	0	0	0	0	0
0	NaN	NaN	NaN	NaN	NaN	NaN	NaN	NaN	NaN	NaN	NaN	NaN	NaN	NaN	NaN	NaN	NaN	NaN	NaN	NaN	NaN	NaN	NaN	NaN	NaN	NaN	NaN	NaN	NaN	NaN	NaN	NaN	NaN	NaN	NaN	NaN	NaN	NaN	NaN	NaN	NaN	NaN	NaN	NaN	NaN	NaN	NaN	NaN	NaN
552	0	0	0	0	0	0	0	0	1.24	1.288	1.274	1.273	1.23	1.201	1.157	1.118	1.142	1.127	1.066	1.01	0.9624	0.9202	0.4816	0.446	0.4125	0.3797	0.3968	0.48	0.56	0.615	0.67	0.725	0.7	0.675	0.65	0.625	0.6	0.6	0.6	0.6	0.6	0.6	0.6	0.6	0.6	0.6	0.2	0.2	0.2
0	NaN	NaN	NaN	NaN	NaN	NaN	NaN	NaN	NaN	NaN	NaN	NaN	NaN	NaN	NaN	NaN	NaN	NaN	NaN	NaN	NaN	NaN	NaN	NaN	NaN	NaN	NaN	NaN	NaN	NaN	NaN	NaN	NaN	NaN	NaN	NaN	NaN	NaN	NaN	NaN	NaN	NaN	NaN	NaN	NaN	NaN	NaN	NaN	NaN
553	0	0	0	0	0	0	0	0	-0	-0	-0	-0	-0	-0	-0	-0	-0	-0	0	0	0	0	0	0	0	0	0	0	0	0	0	0	0	0	0	0	-0	-0	-0	-0	-0	0	0	0	0	0	0	0	0
0	0	0	0	0	0	0	0	0	-0	-0	-0	-0	-0	-0	0	0	0	0	0	0	0	0	0	0	0	0	0	0	0	0	0	0	0	0	0	0	0	0	0	0	0	0	0	0	0	0	1.036	1.23	1.242
0	0	0	0	0	0	0	0	0	0	0	0	0	0	0	0	0	-0	-0	-0	-0	-0	0	0	0	0	0.3809	-0.1257	-0.1311	-0.1332	-0.1335	-0.1337	-0.1354	-0	-0	-0	-0	-0	-0	-0	-0	-0	-0	-0	-0	-0	-0	-0	-0	-0
554	0	0	0	0	0	0	0	0	0	0	0	0	0	0	0	0	0	0	0	0	0	0	0	0	0	0	0	0.9531	1.383	1.43	1.169	0.96	0.9173	0.858	0.804	0.7527	0.3024	0.21	0.1045	0.04812	-0.02011	-0.048	-0.26	-0.2756	-0.2924	-0.3104	-0.2	-0.2	-0.2
0	NaN	NaN	NaN	NaN	NaN	NaN	NaN	NaN	NaN	NaN	NaN	NaN	NaN	NaN	NaN	NaN	NaN	NaN	NaN	NaN	NaN	NaN	NaN	NaN	NaN	NaN	NaN	NaN	NaN	NaN	NaN	NaN	NaN	NaN	NaN	NaN	NaN	NaN	NaN	NaN	NaN	NaN	NaN	NaN	NaN	NaN	NaN	NaN	NaN
0	0	0	0	0	0	0	0	0	0	0	0	0	0	-0	-0	0	0	0	0	0	0	0.9184	1.074	1.18	1.201	1.1	0.8	0.8	1.1	0	0	0	0	0	0	0	0	0	0	0	0	0	0	0	0	0	0	0	0
0	0	0	0	0	0	0	0	0	-0	-0	-0	-0.2	-0.2	-0.2	0	0	0	0	0	0	0	0	0	0	0	0	0	0	0	0	0	0	0	0	0	0	0	0	0	0	0	0	0	0	0	0	0	0	0
555	0	0	0	0	0	0	0	0	0	0	0	0	0	0	0	0	0	0	0	0	0	0	0	0	0	0	0	0	0	0	0	0	0	0	0	1.455	1.663	1.432	1.379	1.329	1.557	1.486	1.417	1.348	1.278	1.199	1.143	1.046	0.9258
0	0	0	0	0	0	0	0	0	-0	0	0	0	0	0	0	0	0	0	0	0	0	0	0	0	0	0	0	0	0	1.006	1.211	1.308	1.297	1.154	0.2755	0	0	0	0	0	-0	-0	-0	-0	-0	-0	-0	-0	-0
556	0	0	0	0	0	0	0	0	0	0	0	0	0	0	0	0	0	0	0	0	0	0	0	0	0	1.158	1.517	1.716	1.368	1.292	1.218	1.146	1.378	1.318	1.26	1.138	0.848	0.693	0.2	0.2	0.2	0.2614	0.3292	0.3846	0.4455	0.5145	0.4688	0.4205	0.3933
557	0	0	0	0	0	0	0	0	-0	-0	-0	-0	-0	-0	-0	-0	-0	-0	-0	-0	-0	-0	-0	-0	-0	-0	-0	-0	0	0	0	0	0	0	0	0	0	0	0	0	0	0	0	0	0	0	0	0	0
558	0	0	0	0	0	0	0	0	-0.096	-0	-0	-0	-0	-0	-0	-0	0	0	0	0	0	0	0	0.6381	0.7623	0.8882	1.001	1.204	1.171	0.9804	0.8007	0.7251	0.65	0.575	0.5001	0.4252	0.0005544	-0.01094	-0.02238	-0.03394	-0.01345	-0.02924	-0.04528	-0.06151	-0.07773	-0.06401	-0.1097	-0.1098	-0.1098
559	0	0	0	0	0	0	0	0	-0	-0	-0	-0	-0	-0	-0	0	0	0	0	0	0	0	0	0	0	1.028	1.441	1.55	1.474	1.397	1.296	1.201	1.111	1.023	0.9201	1.059	0.6228	0.4267	0.4115	0.4276	0.7319	0.712	0.6557	0.5293	0.05711	0.06345	0.06811	0.07246	0.07562
560	0	0	0	0	0	0	0	0	0	0	0	0	0	0	0	0	0	0	0	0	0	0	0	1.311	1.542	1.673	1.593	1.503	1.41	1.23	0.9747	0.8934	0.7858	0.6826	0.559	0.4038	0.4	0.4005	0.4031	0.4103	0.4238	0.4436	0.4675	0.494	0.1208	0.1339	0.1448	0.1528	0.152
0	0	0	0	0	0	0	0	0	0	0	0	0	0	0	0	0	0	0	0	0	0	0	-0	-0	-0	-0	-0	-0	-0	-0	-0	-0	-0	-0	-0	-0	-0	-0	0	0	0	0	0	0	0	0	0	0	0
0	0	0	0	0	0	0	0	0	-0	-0	-0	-0	-0	-0	-0	-0	-0	-0	-0	-0	-0	-0	-0	-0	-0	-0	-0	-0	-0	-0	-0	-0	-0	-0	-0	0	0	0	0	0	0	0	0	0	0	0	0	0	-0
561	0	0	0	0	0	0	0	0	0	0	0	0	0	0	0	0	0	0	0	0	0	0	0	0	0	0	0	1.283	1.415	1.514	1.662	1.627	1.556	1.486	1.35	1.014	0.9044	0.734	0.5636	0.4972	0.505	0.1116	0.117	0.1211	0.1238	0.1257	0.1268	0.1277	0.1284
562	0	0	0	0	0	0	0	0	0	0	0	0	0	0	0	0	0	0	0	0	0	0	0	0	0	0	0	0	0	0	0	0	0	0	0	1.282	1.406	1.425	1.492	1.534	1.497	1.435	1.359	1.221	0.9715	0.8419	0.7837	0.7144	0.6203
563	0	0	0	0	0	0	0	0	-0	-0	-0	-0	-0	-0	-0	-0	0	0	0	0	0	0	0	0	0	0	1.394	1.379	1.351	1.327	1.302	1.258	1.133	0.5473	0.3184	0.2952	0.275	0.2487	0.21	0.1545	0.1078	0.05992	0.03931	0.04386	0.0522	0.05688	0.06127	0.09222	0.1467
564	0	0	0	0	0	0	0	0	0	0	0	0	0	0	0	0	0	0	0	0	0	0	0	0	0	0	0	0	0	0	0	1.51	1.344	1.37	1.369	1.299	1.556	1.601	1.541	1.424	1.242	0.9757	0.4771	0.3735	0.2529	0.188	0.176	0.164	0.2
0	0	0	0	0	0	0	0	0	-0	-0	-0	-0	0	0	0	0	0	0	0	0	0	0	0	0	0	0	0	0	0	0	0	0	0	0	0	0	0	0	0	0	0	0	0	0	0	0	0	0	0
565	0	0	0	0	0	0	0	0	0	0	0	0	0	0	0	0	0	0	0	0	0	0	-0	-0	-0	-0	-0	-0	0	0	0	0.842	1.002	1.071	1.214	1.188	1.134	1.033	0	0	0	0	0	0	0	0	0	0	0
566	0	0	0	0	0	0	0	0	-0	-0	-0	-0	-0	-0	-0	-0	-0	-0	-0	-0	-0	0	0	0	0	0	0	0	0	0	1.378	1.52	1.55	1.475	1.394	1.229	0.8675	0.775	0.7	0.625	0.6	0.6	0.6	0.2	0.188	0.176	0.164	0.152	0.2
567	0	0	0	0	0	0	0	0	-0	-0	-0	-0	-0	-0	-0	-0	-0	-0	-0	-0	-0	-0	-0	-0	-0	-0	0	0	0	0	0	0	0	0	0	0	0	0	0	0	0	0	0	0	0	0	0	0	0
0	NaN	NaN	NaN	NaN	NaN	NaN	NaN	NaN	NaN	NaN	NaN	NaN	NaN	NaN	NaN	NaN	NaN	NaN	NaN	NaN	NaN	NaN	NaN	NaN	NaN	NaN	NaN	NaN	NaN	NaN	NaN	NaN	NaN	NaN	NaN	NaN	NaN	NaN	NaN	NaN	NaN	NaN	NaN	NaN	NaN	NaN	NaN	NaN	NaN
568	0	0	0	0	0	0	0	0	0	0	0	0	0	0	0	0	0	0	0	0	0	0	1.095	1.353	1.361	1.299	1.205	1.105	1.067	1.034	0.9894	0	0	0	0	0	0	0	0	0	0	0	0	0	0	0	0	0	0
569	0	0	0	0	0	0	0	0	-0	-0	-0	-0	-0	-0	-0	-0	-0	-0	-0	-0	-0	-0	-0	-0	-0	-0	-0	-0	-0	0	0	0	0	0	0	0	0	0	0	0	0	0	0	0	0	0	0	0	0
570	0	0	0	0	0	0	0	0	0	0	0	0	0	0	0	0	0	0	0	0	0	0	0	0	0	0	1.224	1.402	1.641	1.689	1.654	1.618	1.559	1.498	1.419	1.308	1.149	0.9817	0.4561	0.3503	0.258	0.1682	0.168	0.1348	0.1134	-0.1263	-0.1684	-0.2	-0.2
571	0	0	0	0	0	0	0	0	0	0	0	0	0	0	0	0	0	0	0	0	0	0	0	1.015	1.361	1.391	1.515	1.549	1.175	1.101	1.028	1.253	1.153	1.025	0.7689	0.5553	0.4101	0.415	0.4226	0.4321	0.4433	0.4561	0.0701	0.07259	0.07497	0.07759	0.07991	0.08144	0.08201
572	0	0	0	0	0	0	0	0	0	0	0	0	0	0	0	1.225	1.406	1.436	1.338	1.174	1.087	1.164	1.119	1.029	0.9301	0.911	0.8614	0.7903	0.7066	0.6777	0.6791	0.6943	0.7175	0.7398	0.7602	0	0	0	0	0	0	0	0	0	0	0	0	0	0
0	0	0	0	0	0	0	0	0	0	0	0	0	0	0	0	0	0	0	0	0	0	0	0	0	0	0	0	0	0	0	0	0	0	0	0	0	0	0	0	0	0	0	0	0	0	0	0	0	-0.2
573	0	0	0	0	0	0	0	0	0	0	0	0	0	0	0	0	0	0	0	0	0	0	0	0	0	0	0	0	0	0	0	0	0	0	0	0	0	0	0	0	1.578	1.734	1.742	1.698	1.656	1.615	1.572	1.494	1.339
0	0	0	0	0	0	0	0	0	0	0	0	0	0	-0	-0	-0	-0	-0	-0	-0	-0	-0	0	0	0	0.7138	0.8181	0.7644	0.5717	0.473	0.4	0.3929	0.3813	-0.03517	-0.06837	-0.1063	-0.1474	-0.1838	-0.2094	-0.2334	-0.2483	-0	-0	-0	-0	-0	-0	-0	-0
574	0	0	0	0	0	0	0	0	-0	-0	-0	-0	-0	-0	-0	-0	-0	-0	0	0	0	0	0	0	0	0	0	0	0	0	0	0	0	0	0	0	0	0	0	0	0	0.8914	1.271	1.509	1.71	1.681	1.634	1.56	1.447
575	0	0	0	0	0	0	0	0	-0	-0	-0	-0	-0	-0	-0	-0	-0	-0	-0	-0	-0	-0	-0	-0	-0	0	0	0	0	0	0	0	0	0	0	0	0	0	0	0	0	0	0	0	0	0	0	0	0
576	0	0	0	0	0	0	0	0	-0	-0	-0	-0	-0	-0	-0	-0	0	0	0	0	0	0	0	0	0	0	0	0	0	0	0	0	0	0	0	0	0	0	0	0	0	0	1.239	1.364	1.405	1.351	1.3	1.225	1.15
577	0	0	0	0	0	0	0	0	0	0	0	0	0	0	0	0	0	0	0	0	0	0.9317	1.39	1.523	1.468	1.393	1.326	1.274	1.321	1.296	1.179	0.994	0.7757	0.6	0.6	0.6	0.188	0.176	0.164	0.152	0.14	0.128	0.116	0.104	0.092	0.2	0.2	0.2	0.2
578	0	0	0	0	0	0	0	0	-0	-0	-0	0	0	0	0	0	0	0	0	0	0	0	0	0	0	0.8444	1.333	1.442	1.634	1.606	1.231	1.158	1.388	1.315	1.213	1.036	0.8173	0.6956	0.6491	0.1185	0.0141	-0.005356	-0.01488	-0.01457	-0.004718	0.0114	0.03012	0.04871	0.06582
0	0	0	0	0	0	0	0	0	-0	-0	-0	-0	-0	-0	-0	0	0	0	0	0	0	0	0.4934	0.4836	0.6033	0.6389	0.6769	0.7707	0.7986	0.7524	0.1368	0.09474	0.05263	0.01053	-0.03158	-0.07368	-0.1158	-0.1579	0	0	0	0	0	0	0	0	0	0	0
0	NaN	NaN	NaN	NaN	NaN	NaN	NaN	NaN	NaN	NaN	NaN	NaN	NaN	NaN	NaN	NaN	NaN	NaN	NaN	NaN	NaN	NaN	NaN	NaN	NaN	NaN	NaN	NaN	NaN	NaN	NaN	NaN	NaN	NaN	NaN	NaN	NaN	NaN	NaN	NaN	NaN	NaN	NaN	NaN	NaN	NaN	NaN	NaN	NaN
0	0	0	0	0	0	0	0	0	0	0	0	0	0	0	0	0	0	0	0	0	0	0	0	-0	-0	-0	-0	-0	0	0	0	0.689	0.895	0.984	0.9888	0.9433	0.8435	0.7568	0.7463	0	0	0	0	0	0	0	0	0	0
579	0	0	0	0	0	0	0	0	0	0	0	0	0	0	0	0	0	0	0	0	1.234	1.419	1.658	1.625	1.548	1.173	1.4	1.331	1.259	1.063	0.7683	0.4662	0.4	0.4	1.872e-05	1.632e-05	1.599e-05	1.837e-05	-0.01198	-0.02397	-0.03595	-0.0636	-0.03121	-0.04675	-0.06215	-0.07733	-0.09211	-0.1062	-0.1193
0	0	0	0	0	0	0	0	0	0	0	0	0	0	0	0	0	0	-0	-0	-0	-0	-0	-0	-0	-0	-0	-0	-0.2	-0.2	-0.2	-0.2	-0.2	-0.2	0	0	0	0	0	0	0	0	0	0	0	0	0	0	0	0
580	0	0	0	0	0	0	0	0	-0	-0	-0	-0	-0	-0	-0	-0	-0	-0	-0	-0	-0	-0	0	0	0	0	0	0	0	0	0	0	0	0	0	0	0	0	0	0	0	0	0	0	0	1.156	1.604	1.427	1.37
581	0	0	0	0	0	0	0	0	0	0	0	0	0	0	0	0	0	0	0	0	0	0	0	0	0	0	0	0	0	0	0	0	0	0	0	0	1.624	1.746	1.695	1.643	1.563	1.482	1.404	1.337	1.269	1.126	0.9714	0.7791	0.6702
582	0	0	0	0	0	0	0	0	0	0	0	0	0	0	1.209	1.368	1.508	1.653	1.6	1.528	1.458	1.386	1.277	1.076	0.8327	0.6973	0.5669	0.1173	0.1111	0.1041	0.09693	0.08945	0.08177	0.05814	0.03449	0.0108	-0.01286	-0.03598	0.07398	0.06437	0.05521	0.04607	0.0372	0.02745	0.01176	0	0	-0.012	0
0	NaN	NaN	NaN	NaN	NaN	NaN	NaN	NaN	NaN	NaN	NaN	NaN	NaN	NaN	NaN	NaN	NaN	NaN	NaN	NaN	NaN	NaN	NaN	NaN	NaN	NaN	NaN	NaN	NaN	NaN	NaN	NaN	NaN	NaN	NaN	NaN	NaN	NaN	NaN	NaN	NaN	NaN	NaN	NaN	NaN	NaN	NaN	NaN	NaN
0	NaN	NaN	NaN	NaN	NaN	NaN	NaN	NaN	NaN	NaN	NaN	NaN	NaN	NaN	NaN	NaN	NaN	NaN	NaN	NaN	NaN	NaN	NaN	NaN	NaN	NaN	NaN	NaN	NaN	NaN	NaN	NaN	NaN	NaN	NaN	NaN	NaN	NaN	NaN	NaN	NaN	NaN	NaN	NaN	NaN	NaN	NaN	NaN	NaN
583	0	0	0	0	0	0	0	0	0	0	0	0	0	0	0	0	0	0	0	0	0	0	0	1.601	1.734	1.681	1.61	1.521	1.346	1.1	1.025	0.9463	0.8513	0.7747	0.6619	0.519	0.4831	0.5127	0.1404	0.164	0.1822	0.1937	0.1976	0.1824	0.1644	0.1511	0.1448	0.1395	0.128
584	0	0	0	0	0	0	0	0	-0	0	0	0	0	0	0	0	0	0	0	0	0	0	0	0	0	0	0	0	0	0	0	1.313	1.438	1.632	1.626	1.58	1.51	1.441	1.316	1.138	0.8495	0.6062	0.4253	0.4006	0.00163	0.003848	0.008214	0.01563	0.02637
585	0	0	0	0	0	0	0	0	0	0	0	0	0	0	0	0	0	0	0	0	0	0	0	0	0	0	-0	-0	-0	-0	0	0	0	0	1.24	1.305	1.277	1.259	0.5808	0.4378	0.2863	0.2005	0	0	0	0	0	0	0
0	0	0	0	0	0	0	0	0	0	0	0	0	0	0	0	0	0	0	0	0	0	0	0	0	0	0	0	0	0	0	0	0	0	0	0	0	0	0	0	0	0	0	0	0	0	0	0	0	0
0	0	0	0	0	0	0	0	0	-0	-0	-0	-0	-0	-0	-0	-0	-0	-0	-0	-0	-0	-0	-0	0	0	0	0.4849	0.6326	0.8703	0.941	0.867	0.9635	1.074	1.092	0	0	0	0	0	0	0	0	0	0	0	0	0	0	0
586	0	0	0	0	0	0	0	0	-0	-0	-0	-0	-0	-0	-0	-0	0	0	0	0	0	0	0	0	0	0	0	0	0	0	0	0	0	0	0	0	0	0	0	0	0	0	0	0	0	0	0	0	0
587	0	0	0	0	0	0	0	0	0	0	0	0	0	0	0	0	0	0	0	0	0	0	0	0	0	0	0	0	0	0	0	1.28	1.369	1.356	1.348	1.166	0.8001	0.7251	0.6503	0.5598	0.4852	0.4106	0.3858	0.3858	0.386	0.3867	0.3883	0.3918	0.3981
588	0	0	0	0	0	0	0	0	0	0	0	0	0	0	0	1.245	1.368	1.545	1.625	1.245	1.165	1.089	1.013	0.9391	1.16	1.105	1.02	0.8238	0.2395	0.1329	0.1323	0.1757	0.2	0.2	0.2	0.2	0.2	0.2	0.1843	0.1566	0.1289	0.1013	0.07357	0.04588	0.0182	-0.00949	-0.03718	0.04314	0.02745
0	NaN	NaN	NaN	NaN	NaN	NaN	NaN	NaN	NaN	NaN	NaN	NaN	NaN	NaN	NaN	NaN	NaN	NaN	NaN	NaN	NaN	NaN	NaN	NaN	NaN	NaN	NaN	NaN	NaN	NaN	NaN	NaN	NaN	NaN	NaN	NaN	NaN	NaN	NaN	NaN	NaN	NaN	NaN	NaN	NaN	NaN	NaN	NaN	NaN
0	0	0	0	0	0	0	0	0	-0	-0	-0	-0	-0	-0	-0	-0	-0	-0	-0	-0	-0	-0	-0	-0	-0	-0	-0	-0	-0	-0	-0	-0	-0	-0	-0	-0	-0	-0	-0	-0	-0	-0	-0	-0	-0	-0	-0	-0	-0
589	0	0	0	0	0	0	0	0	-0	-0	-0	-0	-0	-0	-0	-0	-0	-0	-0	-0	-0	-0	-0	-0	-0	0	0	0	0	0	0	0	0	0	0	0	0	0	0	0	0	0	0	0	0	0	0	0	0
590	0	0	0	0	0	0	0	0	0	0	0	0	0	0	0	0	0	0	0	0	0	0	0	0	0	0	1.191	1.353	1.652	1.619	1.24	1.164	1.089	1.016	1.241	1.15	0.9872	0.7375	0.5044	0.4458	0.05887	0.07458	0.09215	0.1101	0.1294	0.139	0.1754	0.188	0.2
591	0	0	0	0	0	0	0	0	0	0	0	0	0	0	0	0	0	0	0	0	0	0	1.605	1.739	1.686	1.634	1.563	1.494	1.429	1.365	1.291	1.182	1.019	0.7226	0.5954	0.5931	0.5935	0.5973	0.6	0.6	0.6	0.2	0.2	0.2	0.2	0.2	0.188	0.176	0.164
0	0	0	0	0	0	0	0	0	-0	-0	-0	-0	-0	-0	-0	-0	-0.2	-0.2	0	0	0	0	0	0	0	0	0	0	0	0	0	0	0	0	0	0	0	0	0	0	0	0	0	0	0	0	0	0	0
0	0	0	0	0	0	0	0	0	0	0	0	0	0	0	0	0	0	0	0	1.244	1.542	1.713	1.722	1.672	1.622	1.551	1.483	1.421	1.379	1.296	1.092	0.8925	0.7613	0.272	0.1888	0.2	0.2	0.2	0.2	0.2	0.2	0.2	0.2	0.2	0.2	0.2	0.2	0.2	0.2
0	0	0	0	0	0	0	0	0	-0	-0	-0.2	-0.2	-0.2	-0.2	-0.2	-0.2	-0.2	-0.2	0	0	0	0	0	0	0	0	0	0	0	0	0	0	0	0	0	0	0	0	0	0	0	0	0	0	0	0	0	0	0
0	0	0	0	0	0	0	0	0	-0	-0	-0	-0	-0	-0	-0	-0	-0	-0	-0	-0	-0	-0	-0	-0	-0	-0	-0	-0	-0	-0	-0	-0	-0	-0	-0	0	0	0	0	0	0	0	0	0	0	0	0	0	0
592	0	0	0	0	0	0	0	0	-0	-0	-0	-0	-0	-0	-0	-0	-0	-0	-0	-0	-0	-0	-0	-0	-0	-0	-0	-0	-0	-0	-0	-0	-0	-0	-0	-0	-0	-0	-0	-0	-0	-0	-0	-0	-0	-0	-0	0	0
593	0	0	0	0	0	0	0	0	-0	-0	-0	-0	-0	-0	0	0	0	0	0	0	0	0	0	0	0	0	0	0	0	0	0	-0	-0	-0	-0	-0	-0	-0	-0	0	0	0	0	0	0	0	0	0	0
0	0	0	0	0	0	0	0	0	-0	-0	-0	-0	-0	-0	-0	-0	-0	-0	-0	-0	-0	-0	-0	-0	-0	-0	-0	-0	-0	0	0	0	0	0	0	0	0	0	0	0	0	0	0	0	0	0	0	0	0
0	0	0	0	0	0	0	0	0	-0	-0	-0	-0	-0	-0	-0	-0	0	0	0	0	0	0	0	0	0	0	0	0	0	0	0	0	0	0	0	0	0	0	0	0	0	0	0	0	0	0	0	0	0
0	NaN	NaN	NaN	NaN	NaN	NaN	NaN	NaN	NaN	NaN	NaN	NaN	NaN	NaN	NaN	NaN	NaN	NaN	NaN	NaN	NaN	NaN	NaN	NaN	NaN	NaN	NaN	NaN	NaN	NaN	NaN	NaN	NaN	NaN	NaN	NaN	NaN	NaN	NaN	NaN	NaN	NaN	NaN	NaN	NaN	NaN	NaN	NaN	NaN
[truncated: 175 more columns]
