# Supplementary material for: Fractional killing arises from cell-to-cell variability in overcoming a caspase activity threshold
Source: Mol Syst Biol. 2015 May 7;11(5):803. doi: 10.15252/msb.20145584 (PMC4461398; doi:10.15252/msb.20145584)
Supplement: Supplementary file 3 [file msb0011-0803-sd3.zip › All_data/089_Mapatumumab+anti-Fc (10 nM) + Bortezomib (100 nM)_3/FRET_ratios.tsv]

Cell #	T=5min	T=10min	T=15min	T=20min	T=25min	T=30min	T=35min	T=40min	T=45min	T=50min	T=55min	T=60min	T=65min	T=70min	T=75min	T=80min	T=85min	T=90min	T=95min	T=100min	T=105min	T=110min	T=115min	T=120min	T=125min	T=130min	T=135min	T=140min	T=145min	T=150min	T=155min	T=160min	T=165min	T=170min	T=175min	T=180min	T=185min	T=190min	T=195min	T=200min	T=205min	T=210min	T=215min	T=220min	T=225min	T=230min	T=235min	T=240min	T=245min
1	1e-05	1e-05	1e-05	1e-05	1e-05	1e-05	0.0056383	0.016889	0.027759	0.039073	0.050549	0.062128	0.073598	0.08639	0.099296	0.11169	0.12469	0.13695	0.14948	0.16242	0.17521	0.18779	0.19961	0.21148	0.22266	0.23399	0.24497	0.25585	0.26682	0.27778	0.288	0.29835	0.30866	0.31927	0.32957	0.34006	0.35063	0.36177	0.37241	0.38346	0.39471	0.40738	0.42094	0.43571	NaN	NaN	NaN	NaN	NaN
2	1e-05	1e-05	1e-05	1e-05	1e-05	1e-05	0.0068913	0.018792	0.030026	0.040787	0.050582	0.059739	0.067729	0.075216	0.082362	0.089245	0.096255	0.10379	0.11214	0.12075	0.12896	0.13781	0.1468	0.15656	0.16677	0.17767	0.18928	0.20133	0.21357	0.22576	0.23829	0.25174	0.26533	0.27945	0.29372	0.30872	0.32375	0.33896	0.35443	0.37079	0.38827	0.4069	0.42652	NaN	NaN	NaN	NaN	NaN	NaN
3	1e-05	1e-05	1e-05	1e-05	1e-05	1e-05	0.0039613	0.012011	0.019641	0.028052	0.036979	0.046113	0.055098	0.06504	0.075045	0.084812	0.095505	0.10564	0.11611	0.12722	0.1381	0.14909	0.16009	0.17165	0.18293	0.19465	0.20649	0.21825	0.23047	0.24312	0.25554	0.26821	0.28103	0.29393	0.30657	0.31943	0.33244	0.34552	0.35826	0.37122	0.38362	0.39613	0.40855	0.42048	0.43248	0.4446	0.45639	0.46807	0.4805
4	1e-05	1e-05	1e-05	1e-05	1e-05	1e-05	0.0037196	0.011522	0.019575	0.029319	0.040306	0.053003	0.067076	0.083004	0.10066	0.12011	0.14156	0.16471	0.19016	0.218	0.24751	0.27918	NaN	NaN	NaN	NaN	NaN	NaN	NaN	NaN	NaN	NaN	NaN	NaN	NaN	NaN	NaN	NaN	NaN	NaN	NaN	NaN	NaN	NaN	NaN	NaN	NaN	NaN	NaN
5	0.045214	0.039872	0.035902	0.033964	0.034461	0.036264	0.039496	0.044436	0.051576	0.061267	0.073391	0.087395	0.10327	0.12019	0.13779	0.15561	0.17497	0.1952	0.21629	0.23792	0.25991	0.28234	0.30502	0.32786	0.35057	0.37319	0.39584	0.4181	0.44056	0.46304	0.48567	NaN	NaN	NaN	NaN	NaN	NaN	NaN	NaN	NaN	NaN	NaN	NaN	NaN	NaN	NaN	NaN	NaN	NaN
6	1e-05	1e-05	1e-05	0.0020948	0.0079422	0.014175	0.022785	0.03408	0.04667	0.062353	0.080031	0.099763	0.12259	0.14948	0.17809	NaN	NaN	NaN	NaN	NaN	NaN	NaN	NaN	NaN	NaN	NaN	NaN	NaN	NaN	NaN	NaN	NaN	NaN	NaN	NaN	NaN	NaN	NaN	NaN	NaN	NaN	NaN	NaN	NaN	NaN	NaN	NaN	NaN	NaN
7	1e-05	1e-05	1e-05	1e-05	1e-05	1e-05	0.00089194	0.0030654	0.0059487	0.0095597	0.014619	0.020505	0.026904	0.034148	0.041629	0.049121	0.057085	0.06551	0.073981	0.082342	0.090603	0.098618	0.1067	0.11498	0.12255	0.13014	0.13794	0.1459	0.15396	0.16251	0.17138	0.18039	0.18909	0.19743	0.20542	0.21404	0.22256	0.2308	0.2387	0.24626	0.25385	0.26101	0.268	0.27514	0.28263	0.29034	0.29732	0.30372	0.31047
8	1e-05	1e-05	1e-05	1e-05	0.00049337	0.0059113	0.012541	0.020394	0.030277	0.044285	0.063038	0.086844	NaN	NaN	NaN	NaN	NaN	NaN	NaN	NaN	NaN	NaN	NaN	NaN	NaN	NaN	NaN	NaN	NaN	NaN	NaN	NaN	NaN	NaN	NaN	NaN	NaN	NaN	NaN	NaN	NaN	NaN	NaN	NaN	NaN	NaN	NaN	NaN	NaN
9	1e-05	1e-05	1e-05	1e-05	1e-05	1e-05	0.0014563	0.0046231	0.0075506	0.011221	0.015327	0.019232	0.023107	0.027652	0.032291	0.036591	0.041045	0.045131	0.049265	0.053613	0.057449	0.061051	0.064595	0.068206	0.071609	0.075136	0.078687	0.082314	0.086091	0.090088	0.094094	0.09852	0.10346	0.10875	0.11412	0.11967	0.12533	0.13127	0.13726	0.14359	0.14976	0.15609	0.16259	0.16859	0.17461	0.18083	0.18682	0.19277	0.19887
10	1e-05	1e-05	1e-05	1e-05	1e-05	0.0018459	0.0044158	0.007161	0.0093399	0.012111	0.015422	0.018879	0.022168	0.026131	0.029958	0.033839	0.038246	0.042883	0.047541	0.052446	0.056836	0.061133	0.065297	0.069922	0.074312	0.079143	0.083851	0.088734	0.093634	0.098726	0.10388	0.10937	0.11526	0.12165	0.12784	0.13433	0.1409	0.14804	0.15537	0.16304	0.17067	0.17841	0.18623	0.19353	0.20065	0.20787	0.21478	0.22147	0.22798
11	1e-05	1e-05	0.00072542	0.015649	0.03144	0.046674	0.062692	0.079782	0.097416	0.11747	0.13953	0.16386	0.18953	0.21673	0.24581	0.27706	0.31107	0.34736	NaN	NaN	NaN	NaN	NaN	NaN	NaN	NaN	NaN	NaN	NaN	NaN	NaN	NaN	NaN	NaN	NaN	NaN	NaN	NaN	NaN	NaN	NaN	NaN	NaN	NaN	NaN	NaN	NaN	NaN	NaN
12	1e-05	1e-05	1e-05	1e-05	1e-05	1e-05	0.00018464	0.0011008	0.0023184	0.0041473	0.0067378	0.009714	0.012922	0.016385	0.020112	0.023617	0.027278	0.031063	0.034807	0.038541	0.042085	0.045457	0.048796	0.05235	0.055642	0.059079	0.062759	0.066642	0.070601	0.074796	0.079115	0.083598	0.088021	0.092432	0.09659	0.1013	0.10593	0.11056	0.11493	0.1193	0.12385	0.12827	0.1327	0.13704	0.14143	0.14607	0.15016	0.15399	0.15778
13	1e-05	1e-05	1e-05	1e-05	1e-05	1e-05	0.0065276	0.020485	0.035436	0.052736	0.072035	0.093254	0.11602	0.1406	0.16667	0.19435	0.22414	0.25604	NaN	NaN	NaN	NaN	NaN	NaN	NaN	NaN	NaN	NaN	NaN	NaN	NaN	NaN	NaN	NaN	NaN	NaN	NaN	NaN	NaN	NaN	NaN	NaN	NaN	NaN	NaN	NaN	NaN	NaN	NaN
14	1e-05	0.0070922	0.015253	0.02452	0.035989	0.04936	0.065409	0.085032	NaN	NaN	NaN	NaN	NaN	NaN	NaN	NaN	NaN	NaN	NaN	NaN	NaN	NaN	NaN	NaN	NaN	NaN	NaN	NaN	NaN	NaN	NaN	NaN	NaN	NaN	NaN	NaN	NaN	NaN	NaN	NaN	NaN	NaN	NaN	NaN	NaN	NaN	NaN	NaN	NaN
15	1e-05	1e-05	0.0017757	0.012009	0.021081	0.027796	0.032533	0.036712	0.040064	0.043604	0.047772	0.052291	0.056989	0.062567	0.066354	0.069711	0.074361	0.0804	0.086101	0.091673	0.095518	0.099301	0.10295	0.10682	0.1101	0.11434	0.11897	0.12369	0.12813	0.1328	0.1375	0.14303	0.14855	0.15431	0.1616	0.17458	0.19654	0.22972	NaN	NaN	NaN	NaN	NaN	NaN	NaN	NaN	NaN	NaN	NaN
16	1e-05	1e-05	1e-05	1e-05	1e-05	1e-05	0.002438	0.0059414	0.0080743	0.010113	0.012586	0.0151	0.017784	0.021212	0.022876	0.024122	0.026987	0.031615	0.036052	0.040677	0.043614	0.046729	0.050022	0.0535	0.056797	0.061201	0.066209	0.071609	0.07679	0.082205	0.087561	0.093731	0.099853	0.10586	0.11142	0.11704	0.12256	0.1286	0.13433	0.14044	0.14635	0.15236	0.15851	0.16447	0.17048	0.17691	0.18329	0.18965	0.19598
17	0.0069613	0.0035329	0.00082178	1e-05	1e-05	0.00053122	0.0022505	0.0046938	0.0088247	0.015476	0.024427	0.035097	0.047906	0.062303	0.078472	0.095778	0.11596	0.13976	0.1679	0.20007	NaN	NaN	NaN	NaN	NaN	NaN	NaN	NaN	NaN	NaN	NaN	NaN	NaN	NaN	NaN	NaN	NaN	NaN	NaN	NaN	NaN	NaN	NaN	NaN	NaN	NaN	NaN	NaN	NaN
18	1e-05	1e-05	0.010261	0.025185	0.045315	0.070361	NaN	NaN	NaN	NaN	NaN	NaN	NaN	NaN	NaN	NaN	NaN	NaN	NaN	NaN	NaN	NaN	NaN	NaN	NaN	NaN	NaN	NaN	NaN	NaN	NaN	NaN	NaN	NaN	NaN	NaN	NaN	NaN	NaN	NaN	NaN	NaN	NaN	NaN	NaN	NaN	NaN	NaN	NaN
19	1e-05	1e-05	1e-05	1e-05	1e-05	0.0066176	0.014489	0.022051	0.030327	0.039328	0.048166	0.057524	0.067212	0.077045	0.087978	0.098675	0.10908	0.11979	0.12997	0.14004	0.14988	0.15895	0.16749	0.1762	0.1847	0.19325	0.20141	0.20983	0.21804	0.22662	0.23496	0.24304	0.25141	0.25958	0.26699	0.27468	0.282	0.28981	0.29689	0.30431	0.31126	0.31782	0.3244	0.33051	0.33638	0.34236	0.34775	0.353	0.35794
20	1e-05	0.0010241	0.0027437	0.0053806	0.0096805	0.014553	0.020059	0.026429	0.034157	0.044285	0.056132	0.069377	0.084698	0.10179	0.12046	0.1408	0.16387	0.18984	NaN	NaN	NaN	NaN	NaN	NaN	NaN	NaN	NaN	NaN	NaN	NaN	NaN	NaN	NaN	NaN	NaN	NaN	NaN	NaN	NaN	NaN	NaN	NaN	NaN	NaN	NaN	NaN	NaN	NaN	NaN
21	1e-05	1e-05	1e-05	1e-05	1e-05	1e-05	0.0040609	0.013509	0.023963	0.036193	0.049919	0.064988	0.081405	0.098825	0.11762	0.13707	0.15697	0.17732	0.19761	0.21835	0.23868	0.25858	0.27803	0.29742	0.31656	0.33592	0.35606	0.37778	0.40126	NaN	NaN	NaN	NaN	NaN	NaN	NaN	NaN	NaN	NaN	NaN	NaN	NaN	NaN	NaN	NaN	NaN	NaN	NaN	NaN
22	1e-05	1e-05	1e-05	1e-05	1e-05	1e-05	0.0025578	0.0059907	0.0069786	0.0083518	0.010558	0.013095	0.016125	0.020318	0.021553	0.022373	0.025909	0.032222	0.037921	0.044071	0.047119	0.050426	0.054053	0.057873	0.061222	0.065614	0.070532	0.075784	0.080988	0.086645	0.091767	0.097865	0.10386	0.1095	0.1142	0.11852	0.12322	0.1283	0.13291	0.13761	0.1418	0.14608	0.15074	0.15497	0.15919	0.16398	0.16873	0.1731	0.1773
23	1e-05	1e-05	1e-05	1e-05	0.0044393	0.0094893	0.015087	0.021299	0.028246	0.036829	0.046337	0.05647	0.067745	0.079648	0.092546	0.10571	0.1199	0.13486	0.15063	0.1671	0.18373	0.20104	0.21889	0.23697	0.25538	0.27379	0.29216	0.30994	0.32737	0.34475	0.36228	0.38066	0.39968	0.41991	NaN	NaN	NaN	NaN	NaN	NaN	NaN	NaN	NaN	NaN	NaN	NaN	NaN	NaN	NaN
24	1e-05	1e-05	1e-05	1e-05	1e-05	1e-05	0.0025218	0.0076071	0.012497	0.018661	0.025711	0.033537	0.041848	0.050944	0.059168	0.066791	0.075351	0.084856	0.094099	0.10344	0.11126	0.11907	0.12663	0.1342	0.14135	0.14885	0.15654	0.16412	0.17146	0.17893	0.18617	0.19387	0.20155	0.20925	0.21641	0.22353	0.23071	0.23814	0.24553	0.2532	0.26078	0.26833	0.27591	0.28307	0.29013	0.29761	0.30512	0.31248	0.3199
25	1e-05	1e-05	1e-05	0.0068861	0.015916	0.022846	0.026869	0.030687	0.034468	0.040174	0.047623	0.056335	0.066472	0.077847	0.087638	0.097516	0.10985	0.12512	0.14016	0.15545	0.16819	0.18082	0.19328	0.20551	0.21746	0.23006	0.2423	0.2538	0.26464	0.27556	0.28626	0.29812	0.31066	0.32417	0.33778	NaN	NaN	NaN	NaN	NaN	NaN	NaN	NaN	NaN	NaN	NaN	NaN	NaN	NaN
26	0.017907	0.012704	0.0073323	0.0031407	0.0010067	1e-05	1e-05	1e-05	1e-05	1e-05	0.0029471	0.0064076	0.011053	0.016611	0.022849	0.02931	0.037252	0.04529	0.054181	0.064346	0.074277	0.084263	0.094316	0.10507	0.11591	0.12708	0.13786	0.14766	0.15778	0.16807	0.17826	0.18925	0.20075	0.21314	0.22441	0.23592	0.24596	0.25586	0.26619	0.2758	0.28518	0.29392	0.3023	0.30991	0.31767	0.32625	0.33469	0.34435	0.3551
27	1e-05	1e-05	1e-05	1e-05	1e-05	1e-05	0.0022994	0.0068759	0.011637	0.018744	0.027066	0.036643	0.047477	0.059891	0.072707	0.086051	0.10043	0.11608	0.13302	0.15058	0.16676	0.1832	0.19915	0.21554	0.23108	0.24645	0.26147	0.27678	0.29158	0.30549	0.31933	0.33359	0.34815	0.36312	0.37684	0.39099	0.40512	0.41946	0.43343	0.44795	NaN	NaN	NaN	NaN	NaN	NaN	NaN	NaN	NaN
28	0.023958	0.017335	0.01145	0.0060228	0.001736	1e-05	1e-05	1e-05	1e-05	1e-05	1e-05	0.0032569	0.009221	0.01642	0.025224	0.035021	0.04628	0.057401	0.06922	0.081475	0.092755	0.10336	0.11307	0.1233	0.1332	0.14208	0.15002	0.15682	0.16395	0.17145	0.17854	0.18587	0.19407	0.20306	0.21086	0.21824	0.22592	0.23382	0.24226	0.25015	0.25761	0.26517	0.27297	0.28051	0.28808	0.29659	0.30544	0.31373	0.32194
29	1e-05	1e-05	1e-05	1e-05	1e-05	0.0031921	0.0071411	0.011123	0.015233	0.020447	0.025801	0.031749	0.037946	0.044466	0.051406	0.058327	0.06555	0.073211	0.081001	0.089201	0.096888	0.10513	0.11322	0.12178	0.13	0.13833	0.1468	0.1555	0.16435	0.17312	0.18145	0.18986	0.19784	0.20597	0.21365	0.2217	0.22951	0.23725	0.24459	0.25164	0.25862	0.26591	0.27333	0.28063	0.28753	0.29444	0.30109	0.30817	0.31622
30	1e-05	1e-05	1e-05	1e-05	0.001583	0.012787	0.02221	0.031438	0.041045	0.051062	0.060886	0.070309	0.080453	0.091058	0.1028	0.11526	0.12743	0.14075	0.15398	0.16766	0.18113	0.19505	0.20925	0.22315	0.23738	0.25162	0.26592	0.28133	0.29809	0.31603	0.33528	0.35672	NaN	NaN	NaN	NaN	NaN	NaN	NaN	NaN	NaN	NaN	NaN	NaN	NaN	NaN	NaN	NaN	NaN
31	1e-05	1e-05	1e-05	1e-05	1e-05	1e-05	0.0025458	0.008745	0.016051	0.025008	0.035177	0.046663	0.059762	0.074771	0.091616	0.10988	0.13005	0.15238	0.1774	0.20509	0.23537	NaN	NaN	NaN	NaN	NaN	NaN	NaN	NaN	NaN	NaN	NaN	NaN	NaN	NaN	NaN	NaN	NaN	NaN	NaN	NaN	NaN	NaN	NaN	NaN	NaN	NaN	NaN	NaN
32	1e-05	1e-05	1e-05	1e-05	1e-05	1e-05	0.004194	0.012625	0.021164	0.030078	0.03893	0.047728	0.056445	0.065818	0.075539	0.085486	0.095311	0.1052	0.11527	0.12541	0.1356	0.14634	0.15698	0.168	0.17875	0.18962	0.20015	0.2112	0.2219	0.23259	0.24326	0.25393	0.26457	0.27614	0.28829	0.30205	0.31741	0.33516	NaN	NaN	NaN	NaN	NaN	NaN	NaN	NaN	NaN	NaN	NaN
33	0.019963	0.014539	0.0093808	0.0052553	0.0028164	0.00090836	1e-05	1e-05	1e-05	0.00014149	0.0030022	0.0067483	0.011377	0.017014	0.02307	0.028913	0.035014	0.041632	0.048673	0.056489	0.064107	0.072296	0.080814	0.089696	0.098405	0.10738	0.11694	0.12716	0.13784	0.14879	0.15975	0.17107	0.18239	0.19406	0.20549	0.21754	0.22961	0.24146	0.25295	0.26441	0.27631	0.28949	0.30456	0.32173	0.34152	NaN	NaN	NaN	NaN
34	1e-05	1e-05	1e-05	1e-05	1e-05	1e-05	0.0052505	0.015591	0.026113	0.037007	0.047942	0.058746	0.069609	0.081285	0.093084	0.10557	0.11778	0.13015	0.14298	0.15608	0.16917	0.18282	0.19637	0.21002	0.22333	0.2368	0.24952	0.2626	0.27518	0.28732	0.29914	0.31079	0.32171	0.33263	0.34336	0.35471	0.36641	0.37908	0.39241	0.40735	NaN	NaN	NaN	NaN	NaN	NaN	NaN	NaN	NaN
35	0.039491	0.03022	0.021873	0.014044	0.0089658	0.004228	0.00023555	1e-05	1e-05	1e-05	1e-05	1e-05	1e-05	0.0027473	0.0062118	0.0093196	0.012522	0.016067	0.019253	0.022545	0.025596	0.029216	0.033028	0.0369	0.040637	0.045329	0.050148	0.055746	0.061422	0.067734	0.074746	0.083264	0.093785	0.10739	0.12533	0.14899	NaN	NaN	NaN	NaN	NaN	NaN	NaN	NaN	NaN	NaN	NaN	NaN	NaN
36	0.0025613	0.0011888	1e-05	1e-05	1e-05	1e-05	0.00043959	0.0020248	0.0037924	0.0071548	0.011018	0.01549	0.020619	0.026651	0.033344	0.039843	0.046787	0.054107	0.061823	0.070128	0.078082	0.0866	0.095276	0.1042	0.11274	0.12131	0.13008	0.13902	0.14793	0.1568	0.16564	0.17475	0.18361	0.19272	0.2015	0.21194	0.22456	0.24038	0.25978	NaN	NaN	NaN	NaN	NaN	NaN	NaN	NaN	NaN	NaN
37	1e-05	1e-05	1e-05	1e-05	0.0053476	0.015034	0.024861	0.03548	0.046914	0.059383	0.072815	0.086558	0.10143	0.11731	0.1339	0.15106	0.16863	0.18703	0.20571	0.22496	0.24466	0.26545	0.28731	0.31011	NaN	NaN	NaN	NaN	NaN	NaN	NaN	NaN	NaN	NaN	NaN	NaN	NaN	NaN	NaN	NaN	NaN	NaN	NaN	NaN	NaN	NaN	NaN	NaN	NaN
38	1e-05	1e-05	1e-05	0.0010157	0.0043473	0.0081969	0.012731	0.01819	0.024531	0.032779	0.042444	0.053133	0.065138	0.078291	0.092341	0.10715	0.12264	0.13913	0.15599	0.17311	0.19011	0.20717	0.22386	0.24058	0.25674	0.27299	0.28878	0.30449	0.31943	0.33399	0.34831	0.3625	0.37619	0.39028	0.40361	0.41735	0.43091	0.44491	0.45936	0.47482	0.49184	NaN	NaN	NaN	NaN	NaN	NaN	NaN	NaN
39	1e-05	1e-05	0.0030268	0.0069027	0.011078	0.015964	0.021187	0.026931	0.033328	0.040604	0.048544	0.056901	0.066368	0.077071	0.088648	0.10096	0.11361	0.12693	0.14085	0.15506	0.16914	0.1836	0.1978	0.21178	0.22533	0.23903	0.25228	0.26524	0.27763	0.28938	0.30089	0.31241	0.32375	0.33599	0.34876	0.36311	0.37901	NaN	NaN	NaN	NaN	NaN	NaN	NaN	NaN	NaN	NaN	NaN	NaN
40	1e-05	1e-05	0.00052655	0.0041219	0.0080156	0.013109	0.018803	0.02569	0.034266	0.044415	0.055971	0.069044	0.084367	0.1021	0.12256	0.14544	0.17016	0.19788	NaN	NaN	NaN	NaN	NaN	NaN	NaN	NaN	NaN	NaN	NaN	NaN	NaN	NaN	NaN	NaN	NaN	NaN	NaN	NaN	NaN	NaN	NaN	NaN	NaN	NaN	NaN	NaN	NaN	NaN	NaN
41	1e-05	1e-05	1e-05	0.0005379	0.0070619	0.01464	0.023876	0.035956	0.04968	0.065967	0.084619	0.10506	0.12795	0.15358	0.18135	0.21139	0.24383	NaN	NaN	NaN	NaN	NaN	NaN	NaN	NaN	NaN	NaN	NaN	NaN	NaN	NaN	NaN	NaN	NaN	NaN	NaN	NaN	NaN	NaN	NaN	NaN	NaN	NaN	NaN	NaN	NaN	NaN	NaN	NaN
42	9.35e-05	1e-05	1e-05	0.00068762	0.0023734	0.0046667	0.0079085	0.012238	0.017353	0.023919	0.031916	0.041027	0.05148	0.063084	0.075705	0.088917	0.10298	0.1177	0.13313	0.1494	0.166	0.18313	0.20063	0.21893	0.23804	0.25861	0.28136	0.30629	NaN	NaN	NaN	NaN	NaN	NaN	NaN	NaN	NaN	NaN	NaN	NaN	NaN	NaN	NaN	NaN	NaN	NaN	NaN	NaN	NaN
43	1e-05	1e-05	1e-05	1e-05	1e-05	1e-05	0.0028701	0.0094721	0.016574	0.025293	0.035299	0.046888	0.060348	0.076177	0.094192	0.11431	0.13722	0.1627	0.19142	NaN	NaN	NaN	NaN	NaN	NaN	NaN	NaN	NaN	NaN	NaN	NaN	NaN	NaN	NaN	NaN	NaN	NaN	NaN	NaN	NaN	NaN	NaN	NaN	NaN	NaN	NaN	NaN	NaN	NaN
44	1e-05	1e-05	0.0041922	0.013818	0.025517	0.038855	0.054142	0.071679	0.09167	0.11504	0.14046	0.16835	0.1998	NaN	NaN	NaN	NaN	NaN	NaN	NaN	NaN	NaN	NaN	NaN	NaN	NaN	NaN	NaN	NaN	NaN	NaN	NaN	NaN	NaN	NaN	NaN	NaN	NaN	NaN	NaN	NaN	NaN	NaN	NaN	NaN	NaN	NaN	NaN	NaN
45	1e-05	1e-05	1e-05	1e-05	1e-05	1e-05	0.0090526	0.031309	NaN	NaN	NaN	NaN	NaN	NaN	NaN	NaN	NaN	NaN	NaN	NaN	NaN	NaN	NaN	NaN	NaN	NaN	NaN	NaN	NaN	NaN	NaN	NaN	NaN	NaN	NaN	NaN	NaN	NaN	NaN	NaN	NaN	NaN	NaN	NaN	NaN	NaN	NaN	NaN	NaN
46	1e-05	1e-05	1e-05	1e-05	1e-05	1e-05	0.002699	0.0083614	0.013411	0.018877	0.024207	0.029616	0.035209	0.041485	0.048045	0.054446	0.061159	0.067639	0.074422	0.081825	0.0894	0.097433	0.10555	0.11423	0.12302	0.13244	0.14233	0.15267	0.16349	0.17446	0.1856	0.19684	0.20819	0.21983	0.23109	0.24291	0.25495	0.26733	0.28011	0.29351	0.3078	0.32315	0.34013	0.35824	NaN	NaN	NaN	NaN	NaN
47	0.002143	0.0011124	1e-05	1e-05	1e-05	1e-05	1e-05	4.9615e-05	0.0026697	0.0058135	0.0095826	0.013459	0.018188	0.023815	0.030475	0.037322	0.044506	0.052012	0.059454	0.067016	0.075084	0.083752	0.092708	0.10162	0.11015	0.11827	0.12663	0.13482	0.14248	0.14985	0.15723	0.16409	0.17021	0.17656	0.18243	0.18811	0.19396	0.19959	0.20533	0.21161	0.21827	0.22483	0.23144	0.23781	0.24362	0.25039	0.25717	0.26408	0.27096
48	1e-05	1e-05	1e-05	1e-05	1e-05	1e-05	0.0038246	0.012853	0.022802	0.034736	0.04863	0.064748	0.083441	0.10536	0.13068	0.15969	NaN	NaN	NaN	NaN	NaN	NaN	NaN	NaN	NaN	NaN	NaN	NaN	NaN	NaN	NaN	NaN	NaN	NaN	NaN	NaN	NaN	NaN	NaN	NaN	NaN	NaN	NaN	NaN	NaN	NaN	NaN	NaN	NaN
49	1e-05	1e-05	1e-05	1e-05	1e-05	1e-05	0.0059624	0.019707	0.034489	0.051285	0.069335	0.089456	0.11249	0.13918	0.16964	NaN	NaN	NaN	NaN	NaN	NaN	NaN	NaN	NaN	NaN	NaN	NaN	NaN	NaN	NaN	NaN	NaN	NaN	NaN	NaN	NaN	NaN	NaN	NaN	NaN	NaN	NaN	NaN	NaN	NaN	NaN	NaN	NaN	NaN
50	1e-05	1e-05	1e-05	1e-05	1e-05	1e-05	0.0031865	0.010009	0.017369	0.025809	0.034448	0.043833	0.053743	0.064186	0.07499	0.085828	0.096936	0.10823	0.11988	0.13137	0.14253	0.15435	0.16558	0.17706	0.18855	0.20097	0.21447	0.22963	0.24661	0.26658	NaN	NaN	NaN	NaN	NaN	NaN	NaN	NaN	NaN	NaN	NaN	NaN	NaN	NaN	NaN	NaN	NaN	NaN	NaN
51	1e-05	1e-05	0.0044588	0.012021	0.020595	0.030132	0.040984	0.053047	0.066322	0.081618	0.098213	0.11664	0.13753	0.16163	0.18913	0.21986	0.25419	NaN	NaN	NaN	NaN	NaN	NaN	NaN	NaN	NaN	NaN	NaN	NaN	NaN	NaN	NaN	NaN	NaN	NaN	NaN	NaN	NaN	NaN	NaN	NaN	NaN	NaN	NaN	NaN	NaN	NaN	NaN	NaN
52	1e-05	1e-05	1e-05	1e-05	0.0054167	0.011437	0.018278	0.025669	0.033273	0.04162	0.050481	0.059833	0.069869	0.080709	0.092012	0.10353	0.11535	0.12716	0.13961	0.1533	0.16819	0.18524	0.20453	0.22681	NaN	NaN	NaN	NaN	NaN	NaN	NaN	NaN	NaN	NaN	NaN	NaN	NaN	NaN	NaN	NaN	NaN	NaN	NaN	NaN	NaN	NaN	NaN	NaN	NaN
53	1e-05	1e-05	0.0017367	0.0055928	0.010394	0.016057	0.022907	0.030956	0.040142	0.05107	0.063283	0.076927	0.092775	0.11152	0.13288	0.15725	0.18498	NaN	NaN	NaN	NaN	NaN	NaN	NaN	NaN	NaN	NaN	NaN	NaN	NaN	NaN	NaN	NaN	NaN	NaN	NaN	NaN	NaN	NaN	NaN	NaN	NaN	NaN	NaN	NaN	NaN	NaN	NaN	NaN
54	1e-05	1e-05	0.0036396	0.0095623	0.015926	0.02231	0.028761	0.035374	0.042343	0.050485	0.059429	0.069336	0.080638	0.094168	0.1097	0.12735	0.14786	0.1717	0.19912	0.23052	0.26569	NaN	NaN	NaN	NaN	NaN	NaN	NaN	NaN	NaN	NaN	NaN	NaN	NaN	NaN	NaN	NaN	NaN	NaN	NaN	NaN	NaN	NaN	NaN	NaN	NaN	NaN	NaN	NaN
55	1e-05	1e-05	0.00013206	0.0028732	0.0063415	0.01024	0.015061	0.020827	0.027228	0.035285	0.044515	0.055134	0.067477	0.081635	0.097939	0.11679	0.13901	0.16543	NaN	NaN	NaN	NaN	NaN	NaN	NaN	NaN	NaN	NaN	NaN	NaN	NaN	NaN	NaN	NaN	NaN	NaN	NaN	NaN	NaN	NaN	NaN	NaN	NaN	NaN	NaN	NaN	NaN	NaN	NaN
56	1e-05	1e-05	1e-05	1e-05	1e-05	1e-05	0.0026591	0.0089004	0.015991	0.024928	0.03531	0.047588	0.062271	0.079949	0.101	0.12552	NaN	NaN	NaN	NaN	NaN	NaN	NaN	NaN	NaN	NaN	NaN	NaN	NaN	NaN	NaN	NaN	NaN	NaN	NaN	NaN	NaN	NaN	NaN	NaN	NaN	NaN	NaN	NaN	NaN	NaN	NaN	NaN	NaN
57	1e-05	1e-05	1e-05	1e-05	1e-05	1e-05	0.0020635	0.006319	0.010858	0.016061	0.021503	0.027134	0.032943	0.039263	0.046066	0.053067	0.060293	0.067867	0.075957	0.084434	0.092854	0.10187	0.11105	0.12055	0.12991	0.13959	0.14926	0.15893	0.16833	0.17941	0.1924	0.20841	0.2257	0.24524	NaN	NaN	NaN	NaN	NaN	NaN	NaN	NaN	NaN	NaN	NaN	NaN	NaN	NaN	NaN
58	1e-05	1e-05	1e-05	1e-05	1e-05	0.0039137	0.0086944	0.014299	0.020064	0.026661	0.033664	0.041511	0.050485	0.060922	0.072818	0.085923	0.099935	0.11514	0.13133	0.14882	0.16695	0.18627	0.20576	0.22615	0.24742	0.27016	0.29421	0.32003	NaN	NaN	NaN	NaN	NaN	NaN	NaN	NaN	NaN	NaN	NaN	NaN	NaN	NaN	NaN	NaN	NaN	NaN	NaN	NaN	NaN
59	1e-05	1e-05	1e-05	1e-05	1e-05	1e-05	0.0025483	0.0059131	0.0097599	0.014395	0.019485	0.025382	0.031569	0.037763	0.044052	0.050373	0.055558	0.060907	0.066256	0.071814	0.076889	0.082289	0.087712	0.093588	0.099554	0.10578	0.11217	0.11897	0.12588	0.1331	0.1407	0.14899	0.1573	0.16578	0.17375	0.18218	0.19083	0.19952	0.20841	0.2177	0.22661	0.23497	0.24306	0.25058	0.25774	0.26505	0.27178	0.27783	0.28374
60	1e-05	1e-05	1e-05	1e-05	1e-05	1e-05	0.001823	0.0049378	0.0087262	0.013621	0.019053	0.02515	0.032179	0.04037	0.049142	0.058457	0.06823	0.078454	0.089313	0.10073	0.11216	0.12433	0.13667	0.14916	0.16153	0.17484	0.18842	0.20266	0.21785	0.23382	0.25117	0.27092	0.29292	NaN	NaN	NaN	NaN	NaN	NaN	NaN	NaN	NaN	NaN	NaN	NaN	NaN	NaN	NaN	NaN
61	1e-05	1e-05	1e-05	1e-05	1e-05	1e-05	0.0049527	0.010518	0.016369	0.022606	0.028711	0.034854	0.041246	0.048015	0.055063	0.061914	0.067787	0.073429	0.079358	0.085304	0.090951	0.097075	0.10328	0.10954	0.1154	0.12152	0.12791	0.13485	0.14212	0.14938	0.15679	0.16454	0.172	0.17937	0.18642	0.19413	0.20175	0.20912	0.21646	0.22373	0.23088	0.23771	0.24432	0.25044	0.25637	0.26222	0.26736	0.27211	0.27689
62	0.0018096	0.0010837	0.00016972	1e-05	0.00017455	0.0011198	0.0027971	0.005311	0.008876	0.013913	0.020515	0.028598	0.038021	0.049205	0.061674	0.075436	0.090494	0.10679	0.12445	0.14298	0.16222	0.18237	0.2031	0.22547	0.24911	0.27489	0.30272	NaN	NaN	NaN	NaN	NaN	NaN	NaN	NaN	NaN	NaN	NaN	NaN	NaN	NaN	NaN	NaN	NaN	NaN	NaN	NaN	NaN	NaN
63	1e-05	1e-05	1e-05	1e-05	1e-05	1e-05	0.0020175	0.006395	0.010665	0.015237	0.019709	0.024065	0.028417	0.033145	0.038233	0.043042	0.047944	0.052663	0.057343	0.062161	0.066973	0.072046	0.076894	0.081706	0.08641	0.091225	0.096004	0.1008	0.10551	0.10995	0.11419	0.11845	0.12234	0.12628	0.13001	0.13399	0.13767	0.1414	0.14499	0.14877	0.15275	0.15673	0.16062	0.16443	0.1682	0.17222	0.17583	0.17937	0.18288
64	1e-05	1e-05	1e-05	1e-05	1e-05	1e-05	0.00099381	0.0034061	0.0062438	0.0095564	0.01331	0.017308	0.021713	0.026788	0.032255	0.037748	0.04358	0.049755	0.056134	0.0626	0.069325	0.076267	0.083138	0.090287	0.097554	0.10529	0.11336	0.12157	0.12957	0.13776	0.1462	0.15461	0.16323	0.17238	0.18133	0.19075	0.19979	0.20906	0.21836	0.22808	0.23783	0.24756	0.25734	0.26672	0.27574	0.28479	0.29326	0.30202	0.31087
65	1e-05	1e-05	1e-05	1e-05	1e-05	1e-05	0.0021967	0.0066219	0.010655	0.014656	0.018345	0.021689	0.024874	0.028423	0.032102	0.035606	0.039138	0.042621	0.046151	0.049878	0.053644	0.057679	0.061579	0.065548	0.069293	0.073226	0.077188	0.08124	0.085326	0.089242	0.093144	0.09712	0.10102	0.10518	0.10934	0.11397	0.11855	0.12349	0.12839	0.13344	0.1389	0.14458	0.15034	0.15604	0.16166	0.16745	0.17296	0.17831	0.18369
66	1e-05	1e-05	1e-05	1e-05	1e-05	1e-05	0.0017306	0.0050955	0.0083381	0.011864	0.015426	0.019147	0.022998	0.027352	0.031908	0.036406	0.041041	0.045398	0.049985	0.054668	0.059222	0.064094	0.068591	0.073178	0.077479	0.081939	0.086555	0.091145	0.095792	0.10037	0.10507	0.10979	0.11401	0.11839	0.12254	0.12697	0.13126	0.13551	0.13961	0.14391	0.1483	0.15234	0.15628	0.16024	0.16417	0.1681	0.17179	0.17534	0.17884
67	1e-05	1e-05	1e-05	1e-05	1e-05	1e-05	0.0017882	0.0056774	0.0093479	0.012953	0.016225	0.019439	0.022433	0.025799	0.029242	0.032602	0.03596	0.038975	0.041788	0.044666	0.04737	0.050557	0.05336	0.056286	0.05872	0.061504	0.064519	0.067525	0.070351	0.072926	0.075548	0.078393	0.080654	0.082958	0.084997	0.087484	0.089382	0.091242	0.092793	0.094924	0.097419	0.099731	0.10217	0.10479	0.10746	0.11049	0.11321	0.1163	0.11917
68	1e-05	1e-05	0.0014302	0.004291	0.0078488	0.013411	0.019984	0.027784	0.037384	0.048913	0.062085	0.077288	0.09429	0.11302	0.13343	0.15543	0.17777	0.20148	0.22649	0.25312	0.28085	0.31081	0.34252	NaN	NaN	NaN	NaN	NaN	NaN	NaN	NaN	NaN	NaN	NaN	NaN	NaN	NaN	NaN	NaN	NaN	NaN	NaN	NaN	NaN	NaN	NaN	NaN	NaN	NaN
69	1e-05	1e-05	1e-05	1e-05	1e-05	1e-05	0.0026969	0.0079935	0.012976	0.01887	0.024083	0.03024	0.036262	0.042746	0.049307	0.055959	0.063546	0.070721	0.07833	0.086108	0.093741	0.10272	0.11153	0.12008	0.1283	0.13751	0.14697	0.15591	0.16496	0.17416	0.18316	0.19254	0.20045	0.20849	0.21724	0.22594	0.23387	0.24241	0.25226	0.26332	0.27552	0.28999	NaN	NaN	NaN	NaN	NaN	NaN	NaN
70	1e-05	1e-05	1e-05	1e-05	0.0018028	0.0046708	0.0078342	0.011125	0.014526	0.018417	0.02264	0.027214	0.032267	0.038223	0.044402	0.050321	0.056532	0.062908	0.069865	0.0771	0.084378	0.091959	0.099074	0.10613	0.11228	0.11881	0.12559	0.13226	0.13889	0.1453	0.1516	0.15775	0.16373	0.17035	0.17708	0.18443	0.19161	0.19921	0.20703	0.21501	0.22295	0.23105	0.23986	0.24841	0.25677	0.26514	0.27358	0.28171	0.28969
71	1e-05	1e-05	1e-05	1e-05	1e-05	0.0035909	0.011727	0.021548	0.033199	0.04701	0.062561	0.080025	0.099092	0.11976	0.14173	0.16475	0.18855	0.21403	0.2416	0.27188	NaN	NaN	NaN	NaN	NaN	NaN	NaN	NaN	NaN	NaN	NaN	NaN	NaN	NaN	NaN	NaN	NaN	NaN	NaN	NaN	NaN	NaN	NaN	NaN	NaN	NaN	NaN	NaN	NaN
72	1e-05	1e-05	1e-05	1e-05	1e-05	1e-05	0.0025939	0.0088578	0.015516	0.023346	0.032159	0.041977	0.052649	0.064077	0.075462	0.086829	0.098594	0.11018	0.12189	0.13401	0.14573	0.15747	0.16908	0.18067	0.19178	0.20356	0.21558	0.22768	0.23978	0.25155	0.26285	0.27454	0.28615	0.29752	0.3087	0.32023	0.33145	0.34326	0.35602	0.37057	0.3873	0.40686	NaN	NaN	NaN	NaN	NaN	NaN	NaN
73	1e-05	1e-05	1e-05	1e-05	0.0028356	0.0058906	0.0095772	0.013628	0.017839	0.022281	0.026842	0.032013	0.037425	0.043134	0.048725	0.053912	0.059663	0.065118	0.070942	0.076986	0.083089	0.089819	0.096132	0.10255	0.10888	0.11593	0.1235	0.13096	0.13874	0.14628	0.15368	0.1613	0.16876	0.17698	0.18544	0.19425	0.20311	0.21215	0.22147	0.23118	0.24144	0.25238	0.264	0.27646	0.29005	0.30579	0.32436	NaN	NaN
74	1e-05	1e-05	1e-05	0.0069804	0.01599	0.025416	0.035827	0.047289	0.059553	0.07301	0.087311	0.10276	0.11922	0.13693	0.15575	0.17509	0.19562	0.21752	0.2413	0.26736	0.296	NaN	NaN	NaN	NaN	NaN	NaN	NaN	NaN	NaN	NaN	NaN	NaN	NaN	NaN	NaN	NaN	NaN	NaN	NaN	NaN	NaN	NaN	NaN	NaN	NaN	NaN	NaN	NaN
75	1e-05	1e-05	1e-05	1e-05	0.0090663	0.019211	0.030336	0.041772	0.054216	0.068435	0.084011	0.10119	0.12056	0.14277	0.1683	NaN	NaN	NaN	NaN	NaN	NaN	NaN	NaN	NaN	NaN	NaN	NaN	NaN	NaN	NaN	NaN	NaN	NaN	NaN	NaN	NaN	NaN	NaN	NaN	NaN	NaN	NaN	NaN	NaN	NaN	NaN	NaN	NaN	NaN
76	1e-05	1e-05	1e-05	0.0048358	0.012376	0.020455	0.029424	0.039163	0.049843	0.061645	0.074193	0.087419	0.1016	0.11685	0.13257	0.14871	0.16553	0.18278	0.20103	0.22005	0.23993	0.26132	0.28406	0.30865	0.33505	NaN	NaN	NaN	NaN	NaN	NaN	NaN	NaN	NaN	NaN	NaN	NaN	NaN	NaN	NaN	NaN	NaN	NaN	NaN	NaN	NaN	NaN	NaN	NaN
77	1e-05	1e-05	1e-05	1e-05	1e-05	1e-05	0.0047128	0.014829	0.025699	0.037673	0.051027	0.065283	0.081048	0.098614	0.1178	0.13861	0.16128	0.18592	0.21337	NaN	NaN	NaN	NaN	NaN	NaN	NaN	NaN	NaN	NaN	NaN	NaN	NaN	NaN	NaN	NaN	NaN	NaN	NaN	NaN	NaN	NaN	NaN	NaN	NaN	NaN	NaN	NaN	NaN	NaN
78	1e-05	1e-05	1e-05	1e-05	1e-05	1e-05	0.0028391	0.010204	0.020537	0.034053	0.050877	0.071296	0.093365	0.11719	0.14212	0.1687	0.19497	0.22322	0.25354	0.28595	0.32	NaN	NaN	NaN	NaN	NaN	NaN	NaN	NaN	NaN	NaN	NaN	NaN	NaN	NaN	NaN	NaN	NaN	NaN	NaN	NaN	NaN	NaN	NaN	NaN	NaN	NaN	NaN	NaN
79	1e-05	1e-05	1e-05	1e-05	1e-05	1e-05	0.0025403	0.0076526	0.012872	0.018404	0.023948	0.029835	0.035666	0.041437	0.04725	0.052837	0.058388	0.063666	0.068916	0.074152	0.079355	0.084742	0.089834	0.094994	0.10009	0.10533	0.11073	0.11588	0.12107	0.12634	0.13167	0.13691	0.14176	0.14658	0.15119	0.15601	0.16066	0.16521	0.16994	0.17493	0.17991	0.18473	0.18947	0.19425	0.19921	0.20436	0.20925	0.21409	0.21903
80	1e-05	1e-05	1e-05	1e-05	1e-05	1e-05	0.001107	0.0034597	0.0058467	0.008638	0.011607	0.014757	0.01811	0.021963	0.025973	0.029811	0.033695	0.037548	0.041493	0.045605	0.049676	0.054039	0.058179	0.062434	0.066469	0.070793	0.075218	0.079803	0.084355	0.088845	0.093323	0.097864	0.10219	0.10686	0.1113	0.11616	0.12085	0.12572	0.13061	0.13564	0.14091	0.14615	0.15141	0.15645	0.16123	0.16623	0.17072	0.175	0.17901
81	1e-05	1e-05	1e-05	1e-05	1e-05	1e-05	0.0034395	0.011341	0.020227	0.03045	0.041911	0.054602	0.068403	0.083384	0.099174	0.11503	0.13142	0.14796	0.16482	0.18181	0.19871	0.21573	0.23213	0.24843	0.26408	0.27978	0.29547	0.31095	0.326	0.34054	0.35465	0.36864	0.3825	0.39728	0.41244	0.42909	NaN	NaN	NaN	NaN	NaN	NaN	NaN	NaN	NaN	NaN	NaN	NaN	NaN
82	1e-05	1e-05	1e-05	1e-05	0.0034277	0.0065535	0.00983	0.013235	0.016425	0.019921	0.023551	0.027431	0.031296	0.035579	0.039899	0.044045	0.048549	0.053051	0.057644	0.062559	0.067484	0.072672	0.077514	0.082565	0.087417	0.092447	0.097648	0.10285	0.108	0.11294	0.11771	0.12251	0.12701	0.13182	0.1363	0.14109	0.14577	0.15029	0.15468	0.15918	0.16389	0.1687	0.17334	0.17785	0.18211	0.18671	0.19096	0.195	0.19909
83	1e-05	1e-05	1e-05	1e-05	1e-05	1e-05	0.0037227	0.012524	0.022324	0.03365	0.046459	0.060545	0.075861	0.092704	0.11059	0.12885	0.14779	0.16707	0.18679	0.20702	0.22746	0.2481	0.26844	0.28889	0.30878	0.32867	0.34848	0.36834	0.38813	0.40811	0.42848	0.44947	NaN	NaN	NaN	NaN	NaN	NaN	NaN	NaN	NaN	NaN	NaN	NaN	NaN	NaN	NaN	NaN	NaN
84	1e-05	1e-05	1e-05	1e-05	1e-05	1e-05	0.004419	0.014937	0.027204	0.041762	0.058332	0.076825	0.097411	0.12008	0.14411	0.1695	0.19686	0.22661	NaN	NaN	NaN	NaN	NaN	NaN	NaN	NaN	NaN	NaN	NaN	NaN	NaN	NaN	NaN	NaN	NaN	NaN	NaN	NaN	NaN	NaN	NaN	NaN	NaN	NaN	NaN	NaN	NaN	NaN	NaN
85	1e-05	1e-05	1e-05	1e-05	1e-05	1e-05	0.0033249	0.010885	0.019722	0.029857	0.04163	0.054612	0.069312	0.08478	0.10015	0.1153	0.13029	0.1452	0.16029	0.17537	0.18997	0.20455	0.21918	0.23347	0.24742	0.26273	0.28003	NaN	NaN	NaN	NaN	NaN	NaN	NaN	NaN	NaN	NaN	NaN	NaN	NaN	NaN	NaN	NaN	NaN	NaN	NaN	NaN	NaN	NaN
86	1e-05	1e-05	1e-05	1e-05	1e-05	1e-05	0.00019479	0.0010646	0.0021258	0.0037568	0.0058365	0.0083703	0.011159	0.01457	0.018216	0.021879	0.025747	0.029693	0.034137	0.038673	0.04327	0.048191	0.052899	0.057684	0.062061	0.066657	0.071415	0.076376	0.081339	0.085993	0.090732	0.095406	0.09984	0.10462	0.10932	0.11453	0.11956	0.12459	0.1294	0.13442	0.13954	0.14461	0.14966	0.15443	0.15887	0.16332	0.16738	0.17124	0.17509
87	1e-05	1e-05	1e-05	1e-05	1e-05	1e-05	0.0009099	0.0029956	0.0055114	0.0086349	0.012287	0.016343	0.020737	0.025751	0.030788	0.035323	0.040061	0.044758	0.049853	0.055204	0.060783	0.066518	0.072226	0.077999	0.083573	0.089454	0.095734	0.10218	0.10866	0.11492	0.12108	0.12723	0.13333	0.1397	0.14571	0.15202	0.15821	0.16429	0.17027	0.17639	0.18261	0.18891	0.19528	0.20143	0.20739	0.21404	0.22054	0.22691	0.23352
88	1e-05	1e-05	1e-05	1e-05	1e-05	0.0021208	0.0078952	0.014752	0.022931	0.032532	0.043167	0.054536	0.066865	0.080089	0.093346	0.10674	0.12062	0.13468	0.149	0.16292	0.1768	0.19105	0.20472	0.21791	0.23026	0.24305	0.25621	0.27004	0.2849	0.30095	NaN	NaN	NaN	NaN	NaN	NaN	NaN	NaN	NaN	NaN	NaN	NaN	NaN	NaN	NaN	NaN	NaN	NaN	NaN
89	1e-05	1e-05	1e-05	1e-05	1e-05	1e-05	0.0039156	0.013056	0.02337	0.034991	0.047861	0.061821	0.077091	0.093414	0.11011	0.12689	0.14404	0.16134	0.17902	0.19695	0.21546	0.23506	0.25536	0.27678	0.2994	NaN	NaN	NaN	NaN	NaN	NaN	NaN	NaN	NaN	NaN	NaN	NaN	NaN	NaN	NaN	NaN	NaN	NaN	NaN	NaN	NaN	NaN	NaN	NaN
90	1e-05	1e-05	1e-05	1e-05	1e-05	1e-05	0.0036211	0.01243	0.022977	0.035292	0.049526	0.065494	0.083454	0.10301	0.12358	0.14474	0.16674	0.18932	0.21277	0.23661	0.26082	0.28544	0.30997	0.33439	0.35879	0.38375	0.40946	NaN	NaN	NaN	NaN	NaN	NaN	NaN	NaN	NaN	NaN	NaN	NaN	NaN	NaN	NaN	NaN	NaN	NaN	NaN	NaN	NaN	NaN
91	1e-05	1e-05	1e-05	1e-05	1e-05	1e-05	0.00064166	0.0019795	0.0038386	0.0064628	0.0095262	0.013108	0.017371	0.022652	0.028815	0.035418	0.042843	0.051	0.060151	0.069951	0.080214	0.091326	0.1025	0.11405	0.12542	0.13694	0.149	0.16113	0.17323	0.1853	0.19732	0.20962	0.22239	0.23652	0.25142	0.26787	0.28591	NaN	NaN	NaN	NaN	NaN	NaN	NaN	NaN	NaN	NaN	NaN	NaN
92	1e-05	1e-05	1e-05	1e-05	1e-05	1e-05	0.0049317	0.016225	0.028601	0.042817	0.059258	0.077533	0.098197	NaN	NaN	NaN	NaN	NaN	NaN	NaN	NaN	NaN	NaN	NaN	NaN	NaN	NaN	NaN	NaN	NaN	NaN	NaN	NaN	NaN	NaN	NaN	NaN	NaN	NaN	NaN	NaN	NaN	NaN	NaN	NaN	NaN	NaN	NaN	NaN
93	1e-05	1e-05	1e-05	1e-05	1e-05	0.0014334	0.0052193	0.0092604	0.013477	0.017919	0.022554	0.027109	0.031934	0.037276	0.042722	0.047998	0.053433	0.059104	0.064881	0.070919	0.077037	0.083607	0.090295	0.097056	0.10378	0.11084	0.11823	0.12592	0.13345	0.14088	0.14811	0.15543	0.16254	0.16983	0.17676	0.1841	0.19155	0.19948	0.20881	0.2208	0.23642	0.2561	NaN	NaN	NaN	NaN	NaN	NaN	NaN
94	1e-05	1e-05	1e-05	1e-05	1e-05	1e-05	0.0015375	0.0048578	0.0085452	0.012821	0.017515	0.022548	0.028107	0.034376	0.04077	0.047134	0.053594	0.060127	0.066977	0.073923	0.080797	0.088083	0.095256	0.10242	0.10947	0.1167	0.12401	0.13145	0.13869	0.14566	0.15247	0.15929	0.1656	0.17196	0.17782	0.18379	0.18944	0.19494	0.20031	0.20586	0.21148	0.21709	0.22267	0.22828	0.23409	0.24094	0.24828	0.25669	0.26655
95	1e-05	1e-05	1e-05	1e-05	1e-05	1e-05	0.0020567	0.0065432	0.011357	0.016609	0.022299	0.028188	0.034425	0.041189	0.047955	0.054568	0.061405	0.068093	0.074773	0.081349	0.087866	0.094594	0.10115	0.10762	0.11362	0.11969	0.12573	0.13166	0.13758	0.14346	0.14928	0.15505	0.16061	0.16631	0.17181	0.17783	0.18374	0.18972	0.19573	0.20176	0.20779	0.21393	0.22007	0.22578	0.23134	0.23707	0.24238	0.24752	0.25272
96	1e-05	1e-05	1e-05	1e-05	1e-05	1e-05	0.002826	0.0093426	0.016853	0.025477	0.035424	0.046598	0.059055	0.073127	0.088273	0.10437	0.12148	0.13957	0.15878	0.17913	0.20038	0.22269	0.24534	0.26867	0.29254	0.31743	0.34366	0.37113	NaN	NaN	NaN	NaN	NaN	NaN	NaN	NaN	NaN	NaN	NaN	NaN	NaN	NaN	NaN	NaN	NaN	NaN	NaN	NaN	NaN
97	1e-05	1e-05	0.00082585	0.0025446	0.0049174	0.0085667	0.014203	0.021104	0.028965	0.038536	0.049798	0.063353	0.078741	0.095683	0.11423	0.13384	0.1537	0.17391	NaN	NaN	NaN	NaN	NaN	NaN	NaN	NaN	NaN	NaN	NaN	NaN	NaN	NaN	NaN	NaN	NaN	NaN	NaN	NaN	NaN	NaN	NaN	NaN	NaN	NaN	NaN	NaN	NaN	NaN	NaN
98	1e-05	1e-05	1e-05	1e-05	0.0018767	0.0050119	0.0086312	0.012672	0.017359	0.023173	0.029931	0.037582	0.046061	0.055079	0.064808	0.074405	0.084242	0.094332	0.10485	0.11545	0.1259	0.1366	0.14697	0.15719	0.16714	0.17687	0.18659	0.19625	0.20556	0.21442	0.22321	0.23185	0.2398	0.24779	0.25521	0.26288	0.27044	0.27786	0.28521	0.29267	0.30015	0.30736	0.31453	0.32154	0.32853	0.33595	0.34302	0.34968	0.35633
99	1e-05	1e-05	1e-05	1e-05	1e-05	1e-05	0.0004057	0.0011537	0.002056	0.0035534	0.0053177	0.0072195	0.0093132	0.011686	0.014052	0.01576	0.017589	0.019645	0.021967	0.024365	0.026547	0.029128	0.031836	0.034627	0.037308	0.040358	0.043928	0.047519	0.051031	0.054441	0.057958	0.061822	0.065269	0.068727	0.071867	0.075442	0.078859	0.082071	0.085394	0.088889	0.092499	0.096111	0.099546	0.10294	0.10632	0.11024	0.11377	0.11709	0.12043
100	1e-05	1e-05	1e-05	1e-05	1e-05	1e-05	0.0046194	0.01543	0.028379	0.043825	0.061732	0.082145	0.10505	0.13095	0.15964	NaN	NaN	NaN	NaN	NaN	NaN	NaN	NaN	NaN	NaN	NaN	NaN	NaN	NaN	NaN	NaN	NaN	NaN	NaN	NaN	NaN	NaN	NaN	NaN	NaN	NaN	NaN	NaN	NaN	NaN	NaN	NaN	NaN	NaN
101	1e-05	1e-05	0.0052795	0.013112	0.022819	0.034998	0.050066	0.068245	0.090045	0.11639	0.14736	NaN	NaN	NaN	NaN	NaN	NaN	NaN	NaN	NaN	NaN	NaN	NaN	NaN	NaN	NaN	NaN	NaN	NaN	NaN	NaN	NaN	NaN	NaN	NaN	NaN	NaN	NaN	NaN	NaN	NaN	NaN	NaN	NaN	NaN	NaN	NaN	NaN	NaN
102	1e-05	1e-05	1e-05	1e-05	0.0022654	0.0059957	0.01041	0.015656	0.020908	0.026949	0.033766	0.040931	0.048448	0.056602	0.065125	0.073417	0.082163	0.090927	0.099628	0.10883	0.11754	0.12612	0.13471	0.14359	0.15205	0.16029	0.16871	0.17684	0.18469	0.1923	0.19937	0.20666	0.21397	0.22123	0.22789	0.23519	0.24288	0.25094	0.25995	0.27043	0.28251	0.29658	0.31252	NaN	NaN	NaN	NaN	NaN	NaN
103	1e-05	1e-05	0.003018	0.010452	0.019419	0.030043	0.042684	0.057431	0.074584	0.094526	0.11723	0.14266	0.17094	0.20211	0.23599	NaN	NaN	NaN	NaN	NaN	NaN	NaN	NaN	NaN	NaN	NaN	NaN	NaN	NaN	NaN	NaN	NaN	NaN	NaN	NaN	NaN	NaN	NaN	NaN	NaN	NaN	NaN	NaN	NaN	NaN	NaN	NaN	NaN	NaN
104	1e-05	1e-05	1e-05	1e-05	1e-05	0.0032659	0.0076264	0.012578	0.01772	0.023339	0.02954	0.036321	0.043553	0.051606	0.060394	0.069074	0.07817	0.087525	0.097231	0.10748	0.11764	0.12805	0.13856	0.1493	0.15979	0.17006	0.18065	0.191	0.20142	0.21153	0.22134	0.23125	0.24109	0.25087	0.26103	0.27277	0.28617	0.30131	NaN	NaN	NaN	NaN	NaN	NaN	NaN	NaN	NaN	NaN	NaN
105	1e-05	1e-05	1e-05	1e-05	0.0022343	0.0054165	0.0084416	0.011641	0.014988	0.019131	0.024068	0.030082	0.03668	0.04325	0.050526	0.057843	0.065198	0.073371	0.081922	0.090807	0.099384	0.10834	0.11698	0.12608	0.13536	0.14443	0.15359	0.16307	0.17208	0.1808	0.18965	0.19903	0.20809	0.21763	0.22642	0.23525	0.2439	0.25246	0.26076	0.26958	0.27845	0.28672	0.2944	0.30171	0.30864	0.31602	0.32325	0.3302	0.33725
106	1e-05	1e-05	1e-05	1e-05	1e-05	1e-05	0.0011992	0.0040401	0.0067077	0.0099253	0.013481	0.017624	0.022025	0.02703	0.032565	0.038131	0.043752	0.049606	0.055703	0.062411	0.069007	0.076116	0.082976	0.090351	0.097554	0.10464	0.11199	0.11953	0.12691	0.1339	0.14065	0.14757	0.15405	0.16083	0.16707	0.17341	0.1796	0.18584	0.19187	0.19816	0.20466	0.21085	0.2168	0.22262	0.22816	0.23384	0.23947	0.2449	0.2502
107	1e-05	1e-05	1e-05	1e-05	1e-05	1e-05	0.0037417	0.011835	0.020715	0.030568	0.04112	0.052334	0.064198	0.076848	0.090234	0.10396	0.11784	0.13178	0.14595	0.16019	0.1741	0.18771	0.20084	0.21381	0.22614	0.23808	0.24937	0.26048	0.27136	0.28168	0.29152	0.30138	0.31103	0.32064	0.32966	0.33881	0.34784	0.35718	0.36601	0.37478	0.38355	0.39197	0.40003	0.40759	0.41507	0.42284	0.43023	0.43716	0.4438
108	1e-05	1e-05	1e-05	1e-05	1e-05	1e-05	0.0035783	0.011253	0.019494	0.02864	0.038631	0.049236	0.060519	0.072917	0.085906	0.099105	0.11259	0.1261	0.14019	0.1546	0.16862	0.18226	0.19536	0.20815	0.22013	0.23199	0.24337	0.25446	0.26534	0.27542	0.28483	0.29441	0.30388	0.31371	0.32345	0.33339	0.34332	0.3536	0.36372	0.37391	0.38422	0.39471	0.40491	0.41471	0.4242	0.43351	0.4426	0.45109	0.45943
109	1e-05	1e-05	1e-05	1e-05	1e-05	1e-05	0.0025489	0.0086729	0.016047	0.025156	0.035713	0.047621	0.060548	0.075327	0.091218	0.10778	0.12516	0.14344	0.16279	0.1829	0.20251	0.22186	0.24052	0.25912	0.27682	0.29472	0.31233	0.32973	0.34701	0.36363	0.38004	0.39803	0.41681	NaN	NaN	NaN	NaN	NaN	NaN	NaN	NaN	NaN	NaN	NaN	NaN	NaN	NaN	NaN	NaN
110	0.0018265	0.0010017	0.00028137	1e-05	0.0012393	0.0035595	0.0074565	0.012913	0.019641	0.029223	0.040445	0.053461	0.068271	0.084859	0.10344	0.12325	0.14484	0.16776	0.19232	0.2187	0.24596	0.27571	NaN	NaN	NaN	NaN	NaN	NaN	NaN	NaN	NaN	NaN	NaN	NaN	NaN	NaN	NaN	NaN	NaN	NaN	NaN	NaN	NaN	NaN	NaN	NaN	NaN	NaN	NaN
111	0.0099038	0.0054717	0.00098618	1e-05	1e-05	1e-05	1e-05	1e-05	1e-05	0.0036174	0.0097835	0.016616	0.024042	0.032155	0.040746	0.049336	0.058107	0.067139	0.076797	0.086779	0.095919	0.10465	0.11287	0.12118	0.12902	0.13675	0.14393	0.15068	0.1569	0.16205	0.16674	0.1719	0.17695	0.18243	0.18771	0.19315	0.19838	0.20373	0.20926	0.21486	0.22088	0.22678	0.23231	0.2374	0.24211	0.24671	0.25147	0.25607	0.261
112	1e-05	1e-05	1e-05	0.00063006	0.0038873	0.0075283	0.011677	0.016168	0.021185	0.026995	0.033473	0.040539	0.048358	0.056993	0.066157	0.075479	0.085049	0.094913	0.10505	0.11538	0.12571	0.13627	0.14673	0.15714	0.16716	0.17741	0.18747	0.19744	0.20698	0.21622	0.22524	0.23419	0.24269	0.25128	0.25945	0.26902	0.27982	0.29508	0.31481	0.33889	NaN	NaN	NaN	NaN	NaN	NaN	NaN	NaN	NaN
113	1e-05	1e-05	1e-05	0.00097889	0.0037897	0.0061694	0.0083701	0.010561	0.01251	0.014503	0.016605	0.018699	0.021273	0.024564	0.028213	0.032038	0.036457	0.041544	0.047141	0.053354	0.060149	0.067379	0.07517	0.083371	0.09174	0.10096	0.111	0.12165	0.13274	0.14407	0.15585	0.16805	0.18067	0.19352	0.20633	0.21999	0.23365	0.24792	0.26282	0.27871	0.29625	0.31515	0.33597	0.35889	NaN	NaN	NaN	NaN	NaN
114	1e-05	1e-05	1e-05	0.0021891	0.0094406	0.017569	0.027449	0.039366	0.053341	0.06957	0.088749	0.11221	0.14056	NaN	NaN	NaN	NaN	NaN	NaN	NaN	NaN	NaN	NaN	NaN	NaN	NaN	NaN	NaN	NaN	NaN	NaN	NaN	NaN	NaN	NaN	NaN	NaN	NaN	NaN	NaN	NaN	NaN	NaN	NaN	NaN	NaN	NaN	NaN	NaN
115	1e-05	1e-05	1e-05	1e-05	1e-05	1e-05	0.0060887	0.021563	0.041578	NaN	NaN	NaN	NaN	NaN	NaN	NaN	NaN	NaN	NaN	NaN	NaN	NaN	NaN	NaN	NaN	NaN	NaN	NaN	NaN	NaN	NaN	NaN	NaN	NaN	NaN	NaN	NaN	NaN	NaN	NaN	NaN	NaN	NaN	NaN	NaN	NaN	NaN	NaN	NaN
116	1e-05	1e-05	0.00016236	0.0011804	0.003017	0.0051681	0.0083862	0.012817	0.017976	0.024563	0.032021	0.040794	0.050804	0.062616	0.075333	0.088894	0.10356	0.11908	0.13519	0.15203	0.16934	0.18796	0.20733	0.22844	0.25074	0.2757	0.30323	NaN	NaN	NaN	NaN	NaN	NaN	NaN	NaN	NaN	NaN	NaN	NaN	NaN	NaN	NaN	NaN	NaN	NaN	NaN	NaN	NaN	NaN
117	1e-05	1e-05	1e-05	1e-05	1e-05	1e-05	0.0056138	0.018149	0.031752	0.047053	0.06403	0.082631	0.10322	0.12672	0.15313	0.18257	NaN	NaN	NaN	NaN	NaN	NaN	NaN	NaN	NaN	NaN	NaN	NaN	NaN	NaN	NaN	NaN	NaN	NaN	NaN	NaN	NaN	NaN	NaN	NaN	NaN	NaN	NaN	NaN	NaN	NaN	NaN	NaN	NaN
118	0.019346	0.01073	0.002684	1e-05	1e-05	1e-05	1e-05	1e-05	1e-05	0.0056164	0.01604	0.028346	0.04172	0.056192	0.071575	0.086791	0.10243	0.11851	0.13509	0.15155	0.16669	0.18178	0.19599	0.21045	0.22435	0.23781	0.25075	0.26322	0.2749	0.28578	0.29619	0.307	0.31725	0.32793	0.33809	0.3484	0.35869	0.36971	0.38152	0.39466	0.40899	NaN	NaN	NaN	NaN	NaN	NaN	NaN	NaN
119	1e-05	1e-05	0.0016929	0.0077157	0.014788	0.022952	0.032501	0.043707	0.057178	0.07372	0.093913	0.11872	0.14877	0.18491	NaN	NaN	NaN	NaN	NaN	NaN	NaN	NaN	NaN	NaN	NaN	NaN	NaN	NaN	NaN	NaN	NaN	NaN	NaN	NaN	NaN	NaN	NaN	NaN	NaN	NaN	NaN	NaN	NaN	NaN	NaN	NaN	NaN	NaN	NaN
120	1e-05	1e-05	1e-05	1e-05	1e-05	1e-05	0.0069845	0.021852	0.039019	0.058703	0.080601	0.10501	NaN	NaN	NaN	NaN	NaN	NaN	NaN	NaN	NaN	NaN	NaN	NaN	NaN	NaN	NaN	NaN	NaN	NaN	NaN	NaN	NaN	NaN	NaN	NaN	NaN	NaN	NaN	NaN	NaN	NaN	NaN	NaN	NaN	NaN	NaN	NaN	NaN
121	1e-05	1e-05	1e-05	1e-05	1e-05	0.001196	0.0030297	0.0051662	0.0075945	0.011039	0.014756	0.019078	0.023952	0.029452	0.035312	0.041022	0.046986	0.053037	0.059327	0.065764	0.071883	0.078395	0.08466	0.090704	0.096577	0.10254	0.1088	0.11514	0.12162	0.12798	0.13426	0.14049	0.14637	0.15234	0.15816	0.16429	0.17033	0.17594	0.18153	0.18698	0.19252	0.19789	0.20344	0.20887	0.21419	0.21983	0.22495	0.22973	0.23466
122	1e-05	1e-05	1e-05	1e-05	1e-05	1e-05	0.0021715	0.0068965	0.011935	0.017766	0.024207	0.031143	0.038622	0.046807	0.055433	0.064128	0.073175	0.082455	0.092064	0.10189	0.11158	0.1214	0.13104	0.14066	0.14996	0.15926	0.16849	0.1779	0.18721	0.19643	0.20548	0.21472	0.22432	0.23472	0.24564	0.25843	0.2729	0.28781	0.30275	0.31788	0.33308	0.3485	0.36384	0.37794	0.39097	0.40308	0.41316	0.42098	0.42987
123	1e-05	1e-05	1e-05	0.0062796	0.017577	0.030165	0.04442	0.060607	0.079062	0.099909	0.1234	0.14964	0.17834	NaN	NaN	NaN	NaN	NaN	NaN	NaN	NaN	NaN	NaN	NaN	NaN	NaN	NaN	NaN	NaN	NaN	NaN	NaN	NaN	NaN	NaN	NaN	NaN	NaN	NaN	NaN	NaN	NaN	NaN	NaN	NaN	NaN	NaN	NaN	NaN
124	1e-05	1e-05	1e-05	1e-05	1e-05	1e-05	0.0017401	0.005706	0.010056	0.015517	0.021504	0.028155	0.035576	0.043701	0.052236	0.060867	0.069976	0.079378	0.089184	0.099442	0.1098	0.12072	0.13187	0.14313	0.15444	0.16633	0.17859	0.19129	0.20413	0.21722	0.23041	0.24383	0.25766	0.2723	0.28775	0.3045	0.32246	0.34196	NaN	NaN	NaN	NaN	NaN	NaN	NaN	NaN	NaN	NaN	NaN
125	1e-05	1e-05	1e-05	1e-05	1e-05	0.0020835	0.0049991	0.0081815	0.01155	0.01576	0.02034	0.025571	0.031545	0.038301	0.045476	0.052898	0.061139	0.069939	0.079414	0.089641	0.1002	0.11161	0.12318	0.13508	0.14702	0.15954	0.17251	0.18555	0.19859	0.21167	0.22471	0.23781	0.2509	0.26487	0.27951	0.29575	0.3134	0.3328	NaN	NaN	NaN	NaN	NaN	NaN	NaN	NaN	NaN	NaN	NaN
126	1e-05	1e-05	1e-05	1e-05	1e-05	1e-05	0.00085788	0.0029774	0.0052253	0.008333	0.011748	0.015655	0.020246	0.025499	0.031213	0.036893	0.042554	0.048378	0.05437	0.060735	0.066869	0.073278	0.079628	0.085499	0.090914	0.096386	0.10197	0.10766	0.11336	0.1189	0.12426	0.12983	0.13528	0.14077	0.14638	0.15237	0.15813	0.16377	0.16939	0.17497	0.18089	0.18684	0.19289	0.19872	0.20442	0.21032	0.21591	0.22141	0.22711
127	0.018561	0.010837	0.0036393	1e-05	1e-05	1e-05	1e-05	1e-05	1e-05	0.0022267	0.010102	0.019399	0.029772	0.04094	0.052588	0.064155	0.075729	0.087277	0.098915	0.11072	0.12144	0.13169	0.14134	0.1507	0.15964	0.16809	0.17607	0.18419	0.19188	0.19899	0.20549	0.2125	0.21927	0.22637	0.2335	0.24079	0.24809	0.2556	0.2627	0.26995	0.27737	0.28477	0.29178	0.29835	0.30443	0.3103	0.31585	0.32119	0.32645
128	1e-05	1e-05	1e-05	1e-05	1e-05	1e-05	0.0060054	0.01927	0.034585	0.052612	0.072574	0.093709	0.11707	0.1409	0.16609	0.19223	0.21824	0.24569	0.2739	NaN	NaN	NaN	NaN	NaN	NaN	NaN	NaN	NaN	NaN	NaN	NaN	NaN	NaN	NaN	NaN	NaN	NaN	NaN	NaN	NaN	NaN	NaN	NaN	NaN	NaN	NaN	NaN	NaN	NaN
129	1e-05	1e-05	0.0019978	0.00564	0.010015	0.015097	0.020894	0.027492	0.035052	0.044201	0.054787	0.066991	0.080597	0.095957	0.11297	0.13139	0.15102	0.17252	0.19647	0.22353	0.25378	0.28736	NaN	NaN	NaN	NaN	NaN	NaN	NaN	NaN	NaN	NaN	NaN	NaN	NaN	NaN	NaN	NaN	NaN	NaN	NaN	NaN	NaN	NaN	NaN	NaN	NaN	NaN	NaN
130	1e-05	1e-05	1e-05	1e-05	1e-05	1e-05	0.022323	0.060418	0.092486	0.11806	0.13674	0.1486	0.15711	0.16574	0.17473	0.18369	0.1932	0.20276	0.21225	0.22096	0.2299	0.23887	0.24773	0.25633	0.26445	0.27245	0.27964	0.28489	0.2894	0.29363	0.29844	0.3031	0.30784	0.31254	0.31732	0.32215	0.32671	0.33175	0.33787	0.34481	0.35189	0.35953	0.36616	0.37224	0.37837	0.3844	0.39035	0.39554	0.40083
131	1e-05	1e-05	1e-05	1e-05	1e-05	1e-05	0.0056845	0.018658	0.032668	0.047825	0.063855	0.080953	0.098974	0.11813	0.13781	0.15777	0.17814	0.19925	0.22046	0.24205	0.26421	0.28797	0.31305	NaN	NaN	NaN	NaN	NaN	NaN	NaN	NaN	NaN	NaN	NaN	NaN	NaN	NaN	NaN	NaN	NaN	NaN	NaN	NaN	NaN	NaN	NaN	NaN	NaN	NaN
132	1e-05	1e-05	1e-05	1e-05	1e-05	1e-05	0.0040873	0.012548	0.021163	0.029748	0.037999	0.046385	0.054903	0.063828	0.072748	0.081528	0.09031	0.099531	0.10874	0.11789	0.12716	0.137	0.14736	0.15791	0.16856	0.17964	0.19103	0.20262	0.21392	0.22587	0.2379	0.24984	0.26201	0.27382	0.28661	0.30021	0.31522	0.33281	0.35291	NaN	NaN	NaN	NaN	NaN	NaN	NaN	NaN	NaN	NaN
133	1e-05	1e-05	1e-05	0.0016715	0.005772	0.0096729	0.013943	0.018706	0.023516	0.028224	0.032913	0.037998	0.043317	0.049125	0.055323	0.061378	0.067779	0.074396	0.080805	0.08709	0.093419	0.09967	0.10599	0.11237	0.11874	0.12518	0.13155	0.13787	0.14395	0.1504	0.15695	0.1635	0.17033	0.17689	0.18372	0.1903	0.19688	0.20419	0.21142	0.21893	0.22638	0.23433	0.24315	0.25325	0.26567	0.27999	0.29738	NaN	NaN
134	1e-05	1e-05	0.0018957	0.0053198	0.0089349	0.012126	0.017771	0.025037	0.032358	0.040155	0.048415	0.054887	0.061719	0.071018	0.080198	0.089712	0.10031	0.11052	0.12087	0.13149	0.14246	0.15362	0.16562	0.17831	0.19234	0.20868	0.22737	0.24852	0.27299	NaN	NaN	NaN	NaN	NaN	NaN	NaN	NaN	NaN	NaN	NaN	NaN	NaN	NaN	NaN	NaN	NaN	NaN	NaN	NaN
135	1e-05	1e-05	1e-05	1e-05	1e-05	1e-05	0.014175	0.040377	0.065381	0.088145	0.10899	0.12757	0.14603	0.16648	0.18877	0.21248	0.23815	0.26524	0.29354	NaN	NaN	NaN	NaN	NaN	NaN	NaN	NaN	NaN	NaN	NaN	NaN	NaN	NaN	NaN	NaN	NaN	NaN	NaN	NaN	NaN	NaN	NaN	NaN	NaN	NaN	NaN	NaN	NaN	NaN
136	1e-05	1e-05	1e-05	1e-05	1e-05	1e-05	0.0027335	0.0083109	0.013592	0.01853	0.022931	0.027351	0.031707	0.036194	0.040578	0.044548	0.048505	0.052906	0.057068	0.061258	0.065701	0.070636	0.075659	0.080718	0.08601	0.091594	0.097463	0.10338	0.10883	0.11476	0.12052	0.12585	0.13097	0.13588	0.14106	0.14575	0.15024	0.15495	0.1594	0.16413	0.16851	0.17313	0.17806	0.18302	0.18814	0.19281	0.19761	0.20218	0.20653
137	1e-05	1e-05	1e-05	0.0044533	0.045254	0.083013	0.11715	0.14797	0.17613	0.20128	0.2236	0.24268	0.26083	0.28014	0.3005	0.32205	0.34474	0.36839	0.39263	0.41719	0.44263	0.46889	0.49622	NaN	NaN	NaN	NaN	NaN	NaN	NaN	NaN	NaN	NaN	NaN	NaN	NaN	NaN	NaN	NaN	NaN	NaN	NaN	NaN	NaN	NaN	NaN	NaN	NaN	NaN
138	1e-05	1e-05	1e-05	1e-05	1e-05	1e-05	0.0024633	0.0053463	0.008377	0.011144	0.014088	0.017028	0.020272	0.023882	0.027585	0.031138	0.034907	0.039285	0.043668	0.048227	0.053085	0.05815	0.063899	0.069924	0.076163	0.082708	0.089504	0.096235	0.10271	0.10953	0.11631	0.12283	0.1293	0.13518	0.14102	0.14636	0.15159	0.15707	0.16244	0.16793	0.17307	0.17839	0.18403	0.18981	0.19603	0.20196	0.20815	0.21414	0.21999
139	1e-05	1e-05	1e-05	1e-05	0.0016098	0.0063196	0.011522	0.017352	0.023242	0.029494	0.036253	0.043372	0.050987	0.059074	0.067293	0.075534	0.08392	0.092585	0.10128	0.11021	0.11915	0.12802	0.13717	0.14619	0.1553	0.16462	0.17388	0.18322	0.19244	0.20176	0.21091	0.2198	0.22869	0.23695	0.24538	0.25332	0.26088	0.26853	0.27578	0.28273	0.28941	0.29612	0.30301	0.30993	0.31721	0.32407	0.33136	0.33941	0.34837
140	6.1549e-05	0.00098506	1e-05	1e-05	1e-05	0.00031901	0.0028109	0.0072023	0.012255	0.0183	0.025448	0.032183	0.039698	0.049178	0.058869	0.069023	0.080459	0.091952	0.10346	0.11536	0.12766	0.13985	0.15269	0.16565	0.1789	0.19264	0.20682	0.22108	0.23555	0.251	0.26742	0.28496	0.30481	0.32624	0.35017	NaN	NaN	NaN	NaN	NaN	NaN	NaN	NaN	NaN	NaN	NaN	NaN	NaN	NaN
141	1e-05	1e-05	1e-05	1e-05	1e-05	1e-05	0.0047587	0.011603	0.019457	0.02757	0.036761	0.046616	0.057536	0.069535	0.082352	0.095565	0.10963	0.12434	0.13938	0.1547	0.17064	0.18691	0.20405	0.22217	0.24199	0.26389	NaN	NaN	NaN	NaN	NaN	NaN	NaN	NaN	NaN	NaN	NaN	NaN	NaN	NaN	NaN	NaN	NaN	NaN	NaN	NaN	NaN	NaN	NaN
142	0.0014609	0.0015286	1e-05	1e-05	1e-05	1e-05	1e-05	1e-05	0.0032588	0.00939	0.01714	0.02281	0.029209	0.038527	0.047785	0.056851	0.066198	0.074718	0.083093	0.092034	0.10101	0.10954	0.1185	0.12692	0.1352	0.14348	0.1521	0.16056	0.1694	0.17815	0.18712	0.19592	0.20499	0.21341	0.2223	0.23063	0.23898	0.24684	0.25412	0.26084	0.26786	0.27385	0.27948	0.28474	0.29083	0.29689	0.30322	0.30945	0.31581
143	1e-05	1e-05	1e-05	1e-05	1e-05	1e-05	0.0022321	0.0072248	0.012248	0.017526	0.022742	0.028272	0.034227	0.040752	0.047536	0.054291	0.061232	0.068743	0.076226	0.084021	0.092027	0.10047	0.10925	0.1183	0.12756	0.13718	0.14723	0.1575	0.16779	0.17848	0.18921	0.19985	0.2106	0.22098	0.2315	0.24169	0.25175	0.26177	0.27162	0.28135	0.29096	0.30095	0.31189	0.32397	0.33831	0.35444	NaN	NaN	NaN
144	1e-05	1e-05	1e-05	0.0012542	0.0033747	0.0059783	0.0091253	0.013098	0.017566	0.022816	0.028971	0.035891	0.043908	0.053083	0.063106	0.073807	0.085222	0.09771	0.11092	0.12526	0.1409	0.15823	0.17824	0.20105	0.22709	NaN	NaN	NaN	NaN	NaN	NaN	NaN	NaN	NaN	NaN	NaN	NaN	NaN	NaN	NaN	NaN	NaN	NaN	NaN	NaN	NaN	NaN	NaN	NaN
145	1e-05	1e-05	1e-05	1e-05	1e-05	1e-05	0.00084864	0.0034613	0.0064828	0.0099003	0.013809	0.017973	0.022323	0.027056	0.031906	0.036655	0.041466	0.046439	0.051177	0.055846	0.060578	0.065363	0.070574	0.075952	0.081425	0.086982	0.092795	0.098704	0.10475	0.11112	0.1177	0.12411	0.13047	0.13626	0.14208	0.14755	0.15279	0.15782	0.16247	0.16665	0.17051	0.17432	0.17838	0.18296	0.18889	0.19634	0.2062	0.2192	0.23591
146	1e-05	1e-05	1e-05	1e-05	1e-05	1e-05	0.001471	0.0055042	0.010949	0.016914	0.023862	0.031499	0.039894	0.048921	0.058061	0.067192	0.076581	0.086161	0.095847	0.10553	0.11558	0.12602	0.13681	0.14786	0.15917	0.17074	0.18258	0.19446	0.20638	0.21851	0.23072	0.2429	0.25514	0.26784	0.28152	0.29612	0.31265	0.33166	NaN	NaN	NaN	NaN	NaN	NaN	NaN	NaN	NaN	NaN	NaN
147	1e-05	1e-05	1e-05	1e-05	1e-05	0.00052346	0.0027275	0.0056866	0.0087966	0.012745	0.017369	0.022592	0.02787	0.033697	0.039412	0.045269	0.051227	0.057815	0.064731	0.072091	0.079734	0.087545	0.095768	0.10467	0.1137	0.123	0.13259	0.14253	0.15265	0.16268	0.17307	0.18333	0.1942	0.20508	0.21632	0.2282	0.24101	0.25506	0.27	0.28595	0.30376	NaN	NaN	NaN	NaN	NaN	NaN	NaN	NaN
148	1e-05	1e-05	1e-05	1e-05	1e-05	1e-05	0.0010412	0.0037106	0.0066693	0.010455	0.014941	0.020188	0.025806	0.032067	0.038557	0.045332	0.052629	0.060582	0.069206	0.078311	0.087816	0.097734	0.10809	0.11909	0.13049	0.14227	0.15464	0.16731	0.18017	0.19297	0.20654	0.22107	0.2376	0.25625	0.27793	NaN	NaN	NaN	NaN	NaN	NaN	NaN	NaN	NaN	NaN	NaN	NaN	NaN	NaN
149	1e-05	1e-05	1e-05	1e-05	1e-05	1e-05	0.0048846	0.015872	0.028042	0.041662	0.056576	0.072544	0.089496	0.10726	0.1256	0.14432	0.16367	0.1838	0.20441	0.2257	0.24743	0.26944	0.29212	0.31511	0.33858	0.36263	0.38735	NaN	NaN	NaN	NaN	NaN	NaN	NaN	NaN	NaN	NaN	NaN	NaN	NaN	NaN	NaN	NaN	NaN	NaN	NaN	NaN	NaN	NaN
150	1e-05	1e-05	1e-05	1e-05	1e-05	1e-05	0.00070505	0.002391	0.0050333	0.0083797	0.012829	0.01757	0.022883	0.028716	0.034587	0.041073	0.047892	0.055394	0.062871	0.07058	0.078768	0.086938	0.095576	0.10495	0.11515	0.12633	0.1376	0.14907	0.16051	0.17297	0.18572	0.19796	0.21042	0.22252	0.23463	0.24613	0.258	0.27086	0.28489	0.30088	NaN	NaN	NaN	NaN	NaN	NaN	NaN	NaN	NaN
151	1e-05	1e-05	1e-05	1e-05	1e-05	0.0012408	0.0037301	0.0067458	0.0098352	0.013524	0.017602	0.021956	0.026395	0.031076	0.035679	0.040175	0.044705	0.049448	0.054441	0.05956	0.064728	0.06986	0.07537	0.081256	0.087249	0.093439	0.09997	0.10676	0.11376	0.12055	0.12768	0.13463	0.14197	0.14915	0.15656	0.16383	0.17121	0.17858	0.18562	0.1921	0.19865	0.20513	0.21181	0.21818	0.22472	0.23061	0.23635	0.24178	0.24708
152	1e-05	1e-05	1e-05	1e-05	1e-05	1e-05	0.0022233	0.0068584	0.012346	0.018021	0.024161	0.030441	0.037582	0.045849	0.055228	0.065469	0.076319	0.088057	0.10043	0.11323	0.12689	0.14121	0.15669	0.17292	0.18949	0.20677	0.2249	0.24382	0.26399	NaN	NaN	NaN	NaN	NaN	NaN	NaN	NaN	NaN	NaN	NaN	NaN	NaN	NaN	NaN	NaN	NaN	NaN	NaN	NaN
153	1e-05	1e-05	1e-05	1e-05	1e-05	1e-05	0.0058163	0.01774	0.030059	0.042335	0.053946	0.065568	0.07747	0.089423	0.10103	0.11261	0.12496	0.13723	0.15022	0.16199	0.17367	0.18557	0.19788	0.2098	0.22244	0.23586	0.24982	0.2639	0.27885	0.2947	NaN	NaN	NaN	NaN	NaN	NaN	NaN	NaN	NaN	NaN	NaN	NaN	NaN	NaN	NaN	NaN	NaN	NaN	NaN
154	1e-05	1e-05	2.914e-05	0.001452	0.0038253	0.007482	0.011882	0.017318	0.024637	0.032944	0.042898	0.053611	0.06547	0.078846	0.092952	0.10719	0.12219	0.13826	0.15491	0.1723	0.1919	0.21404	0.23986	0.26963	NaN	NaN	NaN	NaN	NaN	NaN	NaN	NaN	NaN	NaN	NaN	NaN	NaN	NaN	NaN	NaN	NaN	NaN	NaN	NaN	NaN	NaN	NaN	NaN	NaN
155	1e-05	1e-05	1e-05	1e-05	0.0011649	0.0047049	0.0086519	0.013318	0.018164	0.023576	0.029354	0.035404	0.041922	0.049204	0.056775	0.064533	0.072488	0.081012	0.089565	0.098441	0.10758	0.11711	0.12727	0.13785	0.14897	0.16045	0.17238	0.18487	0.19747	0.21042	0.22385	0.23759	0.25196	0.26686	0.28334	0.30105	0.32085	NaN	NaN	NaN	NaN	NaN	NaN	NaN	NaN	NaN	NaN	NaN	NaN
156	0.010474	0.0063078	0.0028147	2.2185e-05	1e-05	1e-05	0.0022946	0.0073595	0.014358	0.024492	0.035805	0.048993	0.063681	0.079755	0.096689	0.11355	0.13199	0.15109	0.16985	0.18869	0.20793	0.2284	0.24979	0.27159	NaN	NaN	NaN	NaN	NaN	NaN	NaN	NaN	NaN	NaN	NaN	NaN	NaN	NaN	NaN	NaN	NaN	NaN	NaN	NaN	NaN	NaN	NaN	NaN	NaN
157	1e-05	1e-05	1e-05	1e-05	1e-05	1e-05	0.0034534	0.012346	0.022194	0.033947	0.045934	0.058817	0.072674	0.087377	0.10262	0.11731	0.1319	0.14646	0.1611	0.17591	0.19144	0.20826	0.22691	NaN	NaN	NaN	NaN	NaN	NaN	NaN	NaN	NaN	NaN	NaN	NaN	NaN	NaN	NaN	NaN	NaN	NaN	NaN	NaN	NaN	NaN	NaN	NaN	NaN	NaN
158	1e-05	1e-05	1e-05	1e-05	1e-05	0.0017136	0.012958	0.024301	0.035268	0.046019	0.056022	0.064899	0.073759	0.083468	0.093352	0.103	0.11321	0.12365	0.13362	0.14352	0.15325	0.16332	0.17368	0.18412	0.19497	0.206	0.21718	0.22857	0.23967	0.25127	0.26266	0.2739	0.28524	0.29647	0.30861	0.32123	0.33538	0.35175	NaN	NaN	NaN	NaN	NaN	NaN	NaN	NaN	NaN	NaN	NaN
159	1e-05	1e-05	1e-05	1e-05	1e-05	1e-05	0.0035956	0.0091383	0.0146	0.020492	0.027038	0.033763	0.040794	0.04809	0.05548	0.062747	0.069846	0.077122	0.084292	0.091575	0.098655	0.10532	0.11219	0.11902	0.12588	0.13257	0.13931	0.14623	0.15309	0.15992	0.16666	0.17339	0.18041	0.18713	0.19394	0.20026	0.2067	0.21319	0.21927	0.22511	0.23102	0.23699	0.24284	0.24837	0.25408	0.25937	0.26475	0.26991	0.27517
160	1e-05	1e-05	1e-05	1e-05	1e-05	1e-05	0.0049316	0.015419	0.025389	0.035877	0.045789	0.0548	0.063589	0.073748	0.084178	0.094905	0.10638	0.11828	0.12981	0.14184	0.15394	0.16653	0.18002	0.19449	0.20912	0.22447	0.24012	0.25662	0.27421	0.29401	0.31555	NaN	NaN	NaN	NaN	NaN	NaN	NaN	NaN	NaN	NaN	NaN	NaN	NaN	NaN	NaN	NaN	NaN	NaN
161	1e-05	1e-05	1e-05	1e-05	1e-05	1e-05	0.003656	0.011883	0.020656	0.030419	0.041228	0.052955	0.06493	0.077266	0.089424	0.10142	0.11363	0.12588	0.13791	0.15004	0.16199	0.17341	0.18463	0.19588	0.20738	0.21909	0.23084	0.24248	0.25432	0.26611	0.2781	0.28989	0.30208	0.31399	0.32602	0.33746	0.34863	0.36025	0.37246	0.38534	0.39974	0.41571	NaN	NaN	NaN	NaN	NaN	NaN	NaN
162	1e-05	1e-05	1e-05	1e-05	0.0011985	0.0047635	0.0085789	0.013061	0.018476	0.024265	0.031639	0.03913	0.047483	0.056863	0.066709	0.07689	0.087357	0.098799	0.11061	0.12272	0.13538	0.14856	0.16278	0.17829	0.1961	0.21656	0.24038	0.26856	NaN	NaN	NaN	NaN	NaN	NaN	NaN	NaN	NaN	NaN	NaN	NaN	NaN	NaN	NaN	NaN	NaN	NaN	NaN	NaN	NaN
163	0.0064162	0.0027995	1e-05	1e-05	1e-05	1e-05	1e-05	1e-05	0.00058359	0.0053057	0.010663	0.016682	0.023178	0.030677	0.038583	0.046607	0.05431	0.062188	0.070333	0.078372	0.085662	0.093472	0.10184	0.11073	0.11949	0.12836	0.13778	0.14699	0.15667	0.16649	0.1766	0.18696	0.1975	0.20744	0.21718	0.22659	0.23558	0.24393	0.25245	0.25988	0.26689	0.27355	0.28017	0.28605	0.29245	0.29832	0.30449	0.3107	0.31703
164	1e-05	1e-05	0.00052985	0.0023635	0.0048778	0.0073812	0.010588	0.014294	0.018226	0.023328	0.029103	0.035691	0.042955	0.051052	0.05957	0.068741	0.078893	0.08995	0.10251	0.11648	0.13195	0.14922	0.16885	0.19106	0.21607	NaN	NaN	NaN	NaN	NaN	NaN	NaN	NaN	NaN	NaN	NaN	NaN	NaN	NaN	NaN	NaN	NaN	NaN	NaN	NaN	NaN	NaN	NaN	NaN
165	1e-05	1e-05	1e-05	1e-05	0.00087776	0.0030238	0.0056897	0.0089324	0.012736	0.017272	0.02275	0.02861	0.035084	0.042217	0.049513	0.056885	0.064278	0.071812	0.079489	0.087034	0.094842	0.10247	0.11038	0.11837	0.12634	0.13446	0.14263	0.15117	0.1598	0.16846	0.17724	0.18574	0.19435	0.20266	0.21114	0.21918	0.2269	0.23456	0.24172	0.24861	0.25519	0.26157	0.26774	0.27368	0.28	0.28557	0.29155	0.29863	0.30736
166	0.0015752	1e-05	1e-05	1e-05	1e-05	1e-05	1e-05	0.000179	0.0019898	0.0044056	0.0076574	0.011617	0.016002	0.020497	0.025345	0.029968	0.034324	0.038812	0.043229	0.047408	0.051305	0.055025	0.058997	0.062836	0.066853	0.070704	0.075044	0.079655	0.084511	0.08971	0.095328	0.1013	0.10764	0.11364	0.12025	0.12687	0.134	0.14111	0.14826	0.15546	0.16247	0.16956	0.1764	0.18322	0.19074	0.19763	0.20438	0.21089	0.21772
167	1e-05	1e-05	1e-05	1e-05	1e-05	1e-05	0.0018233	0.0062866	0.011528	0.017374	0.024197	0.031894	0.040472	0.049618	0.059117	0.068874	0.078819	0.089132	0.099349	0.10988	0.12075	0.13156	0.1427	0.15374	0.16498	0.1765	0.18823	0.20027	0.21264	0.22519	0.23781	0.25026	0.26267	0.27463	0.28687	0.29873	0.31042	0.32201	0.33337	0.3442	0.35509	0.36573	0.37634	0.38714	0.39821	0.40846	0.41848	0.42835	0.43829
168	1e-05	1e-05	1e-05	1e-05	1e-05	1e-05	0.0046577	0.014218	0.023824	0.033794	0.044041	0.053848	0.064347	0.076421	0.089251	0.10282	0.11744	0.13255	0.14827	0.16456	0.18138	0.19856	0.21656	0.23507	0.25416	0.27364	0.29333	0.3133	0.33362	0.35452	0.37612	0.39839	0.42216	NaN	NaN	NaN	NaN	NaN	NaN	NaN	NaN	NaN	NaN	NaN	NaN	NaN	NaN	NaN	NaN
169	1e-05	1e-05	1e-05	1e-05	1e-05	1e-05	0.0055237	0.018616	0.033514	0.0511	0.071508	0.095083	0.12207	NaN	NaN	NaN	NaN	NaN	NaN	NaN	NaN	NaN	NaN	NaN	NaN	NaN	NaN	NaN	NaN	NaN	NaN	NaN	NaN	NaN	NaN	NaN	NaN	NaN	NaN	NaN	NaN	NaN	NaN	NaN	NaN	NaN	NaN	NaN	NaN
170	1e-05	1e-05	1e-05	1e-05	1e-05	1e-05	0.0022951	0.0078576	0.014937	0.023163	0.032603	0.042979	0.054029	0.065269	0.077076	0.088637	0.10016	0.1117	0.1235	0.13508	0.14717	0.15905	0.17104	0.18327	0.19605	0.20925	0.22335	0.23854	0.255	0.2728	0.29247	0.3132	NaN	NaN	NaN	NaN	NaN	NaN	NaN	NaN	NaN	NaN	NaN	NaN	NaN	NaN	NaN	NaN	NaN
171	1e-05	1e-05	1e-05	1e-05	1e-05	1e-05	0.0011056	0.0039711	0.0073288	0.011627	0.0166	0.022369	0.028483	0.03478	0.041133	0.047296	0.053275	0.059613	0.066302	0.073076	0.079876	0.086915	0.094442	0.10236	0.11077	0.11936	0.12842	0.13813	0.14804	0.15804	0.16859	0.17948	0.19127	0.20391	0.21819	0.23321	NaN	NaN	NaN	NaN	NaN	NaN	NaN	NaN	NaN	NaN	NaN	NaN	NaN
172	1e-05	1e-05	1e-05	1e-05	1e-05	1e-05	0.0024057	0.0072299	0.012206	0.017444	0.02337	0.029164	0.035521	0.04265	0.050106	0.057587	0.06527	0.073352	0.081343	0.0894	0.097514	0.1054	0.11351	0.12148	0.12939	0.13711	0.14468	0.15231	0.15996	0.16777	0.17543	0.18285	0.19047	0.19767	0.2049	0.21164	0.21842	0.22535	0.23176	0.23802	0.24399	0.25001	0.25602	0.26172	0.26765	0.27313	0.27878	0.28421	0.28946
173	1e-05	1e-05	1e-05	1e-05	1e-05	1e-05	0.00835	0.028142	0.051307	NaN	NaN	NaN	NaN	NaN	NaN	NaN	NaN	NaN	NaN	NaN	NaN	NaN	NaN	NaN	NaN	NaN	NaN	NaN	NaN	NaN	NaN	NaN	NaN	NaN	NaN	NaN	NaN	NaN	NaN	NaN	NaN	NaN	NaN	NaN	NaN	NaN	NaN	NaN	NaN
174	1e-05	1e-05	1e-05	1e-05	1e-05	1e-05	0.0016387	0.0058694	0.011233	0.017773	0.025505	0.034111	0.043624	0.053745	0.064321	0.074999	0.086084	0.097532	0.10914	0.12076	0.13273	0.14454	0.15645	0.1685	0.18077	0.19319	0.20577	0.21836	0.231	0.24346	0.25598	0.26789	0.28007	0.29228	0.30476	0.31745	0.33071	0.34521	0.36078	NaN	NaN	NaN	NaN	NaN	NaN	NaN	NaN	NaN	NaN
175	1e-05	1e-05	1e-05	1e-05	1e-05	1e-05	0.0019094	0.0060869	0.010489	0.015318	0.020684	0.026347	0.032563	0.039117	0.045651	0.052378	0.059041	0.066173	0.07366	0.08126	0.088681	0.095959	0.10368	0.11141	0.11942	0.12782	0.13634	0.1453	0.1542	0.163	0.17192	0.18093	0.1901	0.19879	0.20781	0.21631	0.22472	0.23315	0.24128	0.2492	0.2571	0.26495	0.27274	0.28039	0.28874	0.29628	0.30382	0.31118	0.31846
176	1e-05	1e-05	1e-05	1e-05	1e-05	1e-05	0.0064685	0.021032	0.036766	0.05398	0.072937	0.094285	0.11852	0.14625	NaN	NaN	NaN	NaN	NaN	NaN	NaN	NaN	NaN	NaN	NaN	NaN	NaN	NaN	NaN	NaN	NaN	NaN	NaN	NaN	NaN	NaN	NaN	NaN	NaN	NaN	NaN	NaN	NaN	NaN	NaN	NaN	NaN	NaN	NaN
177	1e-05	1e-05	1e-05	1e-05	1e-05	1e-05	0.0032725	0.011052	0.019784	0.03041	0.04258	0.056477	0.07224	0.090331	0.1107	0.13286	0.15728	0.18429	0.21385	NaN	NaN	NaN	NaN	NaN	NaN	NaN	NaN	NaN	NaN	NaN	NaN	NaN	NaN	NaN	NaN	NaN	NaN	NaN	NaN	NaN	NaN	NaN	NaN	NaN	NaN	NaN	NaN	NaN	NaN
178	0.022894	0.017949	0.013843	0.0099205	0.0061528	0.0033571	0.0012239	1e-05	1e-05	1e-05	1e-05	1e-05	1e-05	0.00031011	0.0018391	0.0036919	0.0051074	0.0068938	0.0089386	0.011252	0.014087	0.017179	0.020578	0.024214	0.02822	0.032525	0.036953	0.042076	0.047158	0.052672	0.058622	0.064634	0.071152	0.077599	0.084399	0.091294	0.098581	0.10627	0.11403	0.12206	0.12987	0.13736	0.14477	0.15166	0.159	0.16601	0.17261	0.17869	0.18452
179	1e-05	1e-05	1e-05	1e-05	0.0023272	0.0089145	0.016213	0.024357	0.033623	0.043733	0.055162	0.067757	0.08106	0.095245	0.11027	0.12552	0.14121	0.15747	0.17414	0.19096	0.2083	0.22544	0.24292	0.26078	0.27898	0.29775	0.317	0.33657	0.35642	0.37625	0.3963	0.4162	0.43678	0.45731	0.47856	NaN	NaN	NaN	NaN	NaN	NaN	NaN	NaN	NaN	NaN	NaN	NaN	NaN	NaN
180	1e-05	1e-05	1e-05	1e-05	1e-05	1e-05	0.003058	0.0090781	0.015259	0.021872	0.029313	0.036842	0.044898	0.053784	0.063202	0.072761	0.082591	0.092964	0.10334	0.11414	0.12519	0.13617	0.14746	0.15874	0.17013	0.18141	0.19269	0.20405	0.21541	0.22713	0.23874	0.24991	0.26123	0.27206	0.28289	0.29317	0.30342	0.3136	0.32318	0.3325	0.34123	0.34985	0.35862	0.36753	0.37768	0.38883	0.40191	0.41688	NaN
181	1e-05	1e-05	1e-05	1e-05	1e-05	1e-05	0.0027486	0.0083595	0.013853	0.01962	0.025648	0.030721	0.035907	0.0423	0.049077	0.056321	0.064182	0.072099	0.080284	0.088752	0.097216	0.10581	0.11501	0.1248	0.13514	0.14566	0.1563	0.16731	0.1786	0.18994	0.20121	0.21246	0.2238	0.23435	0.24454	0.25384	0.26311	0.27225	0.28068	0.28861	0.29623	0.30364	0.31076	0.3178	0.32542	0.33318	0.34216	0.35181	0.36291
182	1e-05	1e-05	0.0037043	0.013854	0.024931	0.036857	0.051155	0.067584	0.086574	0.10922	0.13563	0.16518	0.19917	NaN	NaN	NaN	NaN	NaN	NaN	NaN	NaN	NaN	NaN	NaN	NaN	NaN	NaN	NaN	NaN	NaN	NaN	NaN	NaN	NaN	NaN	NaN	NaN	NaN	NaN	NaN	NaN	NaN	NaN	NaN	NaN	NaN	NaN	NaN	NaN
183	1e-05	1e-05	1e-05	1e-05	0.0061319	0.01276	0.019674	0.027426	0.035826	0.04473	0.05503	0.065352	0.076813	0.089669	0.10335	0.11754	0.1326	0.14902	0.16634	0.18481	0.2051	0.22708	0.25178	NaN	NaN	NaN	NaN	NaN	NaN	NaN	NaN	NaN	NaN	NaN	NaN	NaN	NaN	NaN	NaN	NaN	NaN	NaN	NaN	NaN	NaN	NaN	NaN	NaN	NaN
184	1e-05	1e-05	1e-05	1e-05	1e-05	1e-05	0.0019751	0.0067688	0.012506	0.018729	0.025976	0.033791	0.04236	0.051389	0.060476	0.069843	0.078975	0.088343	0.097897	0.10708	0.11634	0.12508	0.1339	0.14235	0.15068	0.15927	0.16757	0.17604	0.18427	0.19236	0.20065	0.20858	0.21672	0.22434	0.23237	0.24018	0.24769	0.25537	0.26273	0.26992	0.27676	0.28348	0.29043	0.29723	0.30456	0.31111	0.31742	0.32341	0.32919
185	1e-05	1e-05	0.0041157	0.014606	0.027025	0.042344	0.06155	0.085939	NaN	NaN	NaN	NaN	NaN	NaN	NaN	NaN	NaN	NaN	NaN	NaN	NaN	NaN	NaN	NaN	NaN	NaN	NaN	NaN	NaN	NaN	NaN	NaN	NaN	NaN	NaN	NaN	NaN	NaN	NaN	NaN	NaN	NaN	NaN	NaN	NaN	NaN	NaN	NaN	NaN
186	1e-05	1e-05	0.0010955	0.0033982	0.0064654	0.0095637	0.013364	0.017604	0.022391	0.028671	0.035681	0.042707	0.050386	0.060085	0.071081	0.083404	0.097055	0.11193	0.12874	0.14668	0.16592	0.18712	0.21138	0.23892	0.26986	NaN	NaN	NaN	NaN	NaN	NaN	NaN	NaN	NaN	NaN	NaN	NaN	NaN	NaN	NaN	NaN	NaN	NaN	NaN	NaN	NaN	NaN	NaN	NaN
187	1e-05	1e-05	1e-05	1e-05	1e-05	1e-05	0.001716	0.0061887	0.011476	0.017693	0.024948	0.032281	0.040436	0.050766	0.062447	0.075708	0.090564	0.10668	0.1244	NaN	NaN	NaN	NaN	NaN	NaN	NaN	NaN	NaN	NaN	NaN	NaN	NaN	NaN	NaN	NaN	NaN	NaN	NaN	NaN	NaN	NaN	NaN	NaN	NaN	NaN	NaN	NaN	NaN	NaN
188	1e-05	1e-05	1e-05	1e-05	0.0036273	0.0084568	0.014207	0.021124	0.029189	0.038597	0.049199	0.060986	0.073631	0.086388	0.099852	0.11358	0.12772	0.14216	0.15683	0.17173	0.18729	0.20267	0.21862	0.23517	0.25274	0.2712	0.29118	0.3126	NaN	NaN	NaN	NaN	NaN	NaN	NaN	NaN	NaN	NaN	NaN	NaN	NaN	NaN	NaN	NaN	NaN	NaN	NaN	NaN	NaN
189	1e-05	1e-05	1e-05	1e-05	1e-05	1e-05	0.0029634	0.0094542	0.01629	0.023598	0.031886	0.040383	0.04967	0.059845	0.070538	0.081526	0.092946	0.10513	0.11748	0.12998	0.14258	0.15502	0.1676	0.18003	0.19289	0.20552	0.21819	0.2308	0.24321	0.25553	0.26785	0.28002	0.29243	0.30475	0.31765	0.33047	0.34425	0.35924	0.37547	0.39324	NaN	NaN	NaN	NaN	NaN	NaN	NaN	NaN	NaN
190	0.0029461	0.0014526	1e-05	1e-05	1e-05	0.00011703	0.0014194	0.0035244	0.0068019	0.011743	0.018294	0.026501	0.036592	0.049204	0.063705	0.080768	0.10098	0.12493	NaN	NaN	NaN	NaN	NaN	NaN	NaN	NaN	NaN	NaN	NaN	NaN	NaN	NaN	NaN	NaN	NaN	NaN	NaN	NaN	NaN	NaN	NaN	NaN	NaN	NaN	NaN	NaN	NaN	NaN	NaN
191	1e-05	1e-05	1e-05	0.0038226	0.011595	0.019349	0.027698	0.036701	0.045901	0.056119	0.066822	0.076938	0.087458	0.099174	0.11145	0.12419	0.13691	0.14956	0.16217	0.17469	0.18676	0.19863	0.21068	0.22298	0.23568	0.24792	0.26058	0.27394	0.28843	0.30375	0.32163	0.34206	0.36525	NaN	NaN	NaN	NaN	NaN	NaN	NaN	NaN	NaN	NaN	NaN	NaN	NaN	NaN	NaN	NaN
192	1e-05	1e-05	1e-05	0.0017778	0.0055867	0.010638	0.016433	0.023304	0.03191	0.041839	0.053019	0.065199	0.078393	0.092477	0.10691	0.12192	0.13728	0.15348	0.17024	0.18659	0.2032	0.21955	0.23614	0.25256	0.26969	0.28785	0.30703	0.32828	0.35161	NaN	NaN	NaN	NaN	NaN	NaN	NaN	NaN	NaN	NaN	NaN	NaN	NaN	NaN	NaN	NaN	NaN	NaN	NaN	NaN
193	1e-05	1e-05	1e-05	1e-05	0.0018569	0.012684	0.025179	0.039843	0.056833	0.0762	0.09758	0.12081	0.14583	0.17219	0.19951	0.22754	0.25611	0.28517	0.3145	0.34379	0.37349	0.40343	NaN	NaN	NaN	NaN	NaN	NaN	NaN	NaN	NaN	NaN	NaN	NaN	NaN	NaN	NaN	NaN	NaN	NaN	NaN	NaN	NaN	NaN	NaN	NaN	NaN	NaN	NaN
194	1e-05	1e-05	1e-05	0.0027513	0.0082304	0.014023	0.019981	0.026259	0.033273	0.041166	0.049492	0.0579	0.06691	0.07825	0.091151	0.10527	0.12065	0.13758	0.15574	0.17485	0.19469	0.21525	0.23666	0.25929	0.283	0.30787	0.33419	NaN	NaN	NaN	NaN	NaN	NaN	NaN	NaN	NaN	NaN	NaN	NaN	NaN	NaN	NaN	NaN	NaN	NaN	NaN	NaN	NaN	NaN
195	1e-05	1e-05	1e-05	0.0012286	0.0030486	0.0054363	0.0084515	0.012158	0.016411	0.021419	0.027067	0.033074	0.039613	0.046949	0.054678	0.062959	0.071401	0.08014	0.089158	0.098442	0.10791	0.1174	0.12739	0.13779	0.14858	0.15963	0.1709	0.18252	0.19453	0.20687	0.2194	0.23185	0.24469	0.25711	0.26955	0.28156	0.29354	0.30547	0.31708	0.32827	0.33922	0.35047	0.36246	0.37506	0.3895	NaN	NaN	NaN	NaN
196	1e-05	1e-05	1e-05	1e-05	1e-05	1e-05	0.0038953	0.013578	0.025212	0.039273	0.055502	0.074348	0.095267	0.11809	0.1429	0.16962	0.19869	0.23056	NaN	NaN	NaN	NaN	NaN	NaN	NaN	NaN	NaN	NaN	NaN	NaN	NaN	NaN	NaN	NaN	NaN	NaN	NaN	NaN	NaN	NaN	NaN	NaN	NaN	NaN	NaN	NaN	NaN	NaN	NaN
197	1e-05	1e-05	1e-05	1e-05	1e-05	1e-05	0.0051365	0.016481	0.028252	0.040963	0.054449	0.068714	0.083192	0.098247	0.11381	0.13063	0.14903	0.16958	0.19277	NaN	NaN	NaN	NaN	NaN	NaN	NaN	NaN	NaN	NaN	NaN	NaN	NaN	NaN	NaN	NaN	NaN	NaN	NaN	NaN	NaN	NaN	NaN	NaN	NaN	NaN	NaN	NaN	NaN	NaN
198	1e-05	1e-05	1e-05	1e-05	1e-05	1e-05	0.00038008	0.0014957	0.0027254	0.0042385	0.0061388	0.0081766	0.010515	0.013225	0.016215	0.018947	0.021712	0.024676	0.027582	0.030602	0.03367	0.036662	0.039878	0.043056	0.046302	0.049589	0.053036	0.056676	0.060379	0.064259	0.068249	0.071966	0.075798	0.07935	0.083164	0.086791	0.09035	0.094253	0.097989	0.10157	0.10517	0.10873	0.11261	0.11643	0.12062	0.12438	0.12813	0.13193	0.13543
199	1e-05	1e-05	1e-05	1e-05	1e-05	1e-05	0.0011734	0.0042003	0.0080538	0.012348	0.017178	0.02261	0.028703	0.035618	0.042994	0.049956	0.05711	0.064162	0.071015	0.077591	0.084275	0.091108	0.097774	0.10437	0.11059	0.11656	0.12282	0.12905	0.13537	0.14198	0.14869	0.15499	0.1612	0.16687	0.17236	0.17798	0.18348	0.18903	0.19419	0.19922	0.20391	0.20853	0.21316	0.21754	0.22239	0.22703	0.23117	0.23522	0.23902
200	1e-05	1e-05	1e-05	1e-05	1e-05	1e-05	0.0063463	0.022896	0.04358	0.068919	NaN	NaN	NaN	NaN	NaN	NaN	NaN	NaN	NaN	NaN	NaN	NaN	NaN	NaN	NaN	NaN	NaN	NaN	NaN	NaN	NaN	NaN	NaN	NaN	NaN	NaN	NaN	NaN	NaN	NaN	NaN	NaN	NaN	NaN	NaN	NaN	NaN	NaN	NaN
201	1e-05	1e-05	1e-05	1e-05	1e-05	1e-05	0.0049675	0.017092	0.031241	0.047324	0.065648	0.085376	0.10683	0.13054	0.15608	0.18304	0.21082	0.23999	NaN	NaN	NaN	NaN	NaN	NaN	NaN	NaN	NaN	NaN	NaN	NaN	NaN	NaN	NaN	NaN	NaN	NaN	NaN	NaN	NaN	NaN	NaN	NaN	NaN	NaN	NaN	NaN	NaN	NaN	NaN
202	1e-05	1e-05	1e-05	0.00026627	0.00079544	0.0015697	0.0028886	0.005003	0.0076342	0.010722	0.014586	0.019035	0.024044	0.029823	0.036011	0.04286	0.050295	0.058268	0.066544	0.075028	0.084117	0.093444	0.10334	0.11371	0.1247	0.13628	0.1482	0.16082	0.17369	0.18684	0.2006	0.21441	0.22846	0.24218	0.25615	0.27007	0.28478	0.30041	0.31641	0.33475	0.35546	0.37841	NaN	NaN	NaN	NaN	NaN	NaN	NaN
203	1e-05	1e-05	0.00013626	0.0014581	0.0030421	0.0051435	0.0076693	0.010798	0.014666	0.019138	0.024712	0.03117	0.038243	0.046645	0.055624	0.065331	0.075847	0.087284	0.099284	0.11173	0.1249	0.13811	0.15192	0.16624	0.18072	0.19521	0.20987	0.22453	0.23906	0.25424	0.27021	0.28692	0.30551	0.32535	0.34748	0.37189	NaN	NaN	NaN	NaN	NaN	NaN	NaN	NaN	NaN	NaN	NaN	NaN	NaN
204	1e-05	1e-05	1e-05	1e-05	1e-05	1e-05	0.0030239	0.010526	0.019031	0.02884	0.0399	0.052089	0.065186	0.078911	0.092872	0.10663	0.12047	0.13431	0.14762	0.16073	0.17366	0.18597	0.19819	0.21009	0.22176	0.23327	0.24456	0.25567	0.2665	0.27731	0.28793	0.29819	0.30855	0.31794	0.32726	0.33632	0.34535	0.35434	0.36289	0.37133	0.37941	0.38731	0.39479	0.4022	0.41026	0.41771	0.42481	0.43147	0.43766
205	1e-05	1e-05	1e-05	1e-05	0.0034506	0.0070854	0.010931	0.015458	0.020182	0.025315	0.030813	0.036936	0.043345	0.050489	0.057766	0.065707	0.074147	0.083256	0.092418	0.10192	0.11208	0.1226	0.13357	0.14513	0.15714	0.16978	0.18242	0.19535	0.20848	0.22195	0.23593	0.25002	0.26469	0.27911	0.2943	0.31003	0.32693	0.34531	0.36487	0.38601	NaN	NaN	NaN	NaN	NaN	NaN	NaN	NaN	NaN
206	1e-05	1e-05	0.0061337	0.016077	0.027419	0.04014	0.054786	0.071656	0.090553	0.11217	0.13643	0.16314	0.19241	NaN	NaN	NaN	NaN	NaN	NaN	NaN	NaN	NaN	NaN	NaN	NaN	NaN	NaN	NaN	NaN	NaN	NaN	NaN	NaN	NaN	NaN	NaN	NaN	NaN	NaN	NaN	NaN	NaN	NaN	NaN	NaN	NaN	NaN	NaN	NaN
207	1e-05	1e-05	1e-05	1e-05	1e-05	1e-05	0.0017184	0.00591	0.010545	0.015741	0.021716	0.028426	0.035761	0.043839	0.052106	0.0607	0.069708	0.079048	0.088461	0.098176	0.10826	0.11831	0.12871	0.13943	0.15043	0.16165	0.17303	0.18461	0.1962	0.20828	0.22134	0.23563	0.25243	0.27119	0.29296	NaN	NaN	NaN	NaN	NaN	NaN	NaN	NaN	NaN	NaN	NaN	NaN	NaN	NaN
208	1e-05	1e-05	1e-05	1e-05	1e-05	1e-05	0.0027219	0.0088207	0.015173	0.022127	0.029548	0.037239	0.04538	0.054044	0.06294	0.072008	0.081412	0.091168	0.10093	0.11075	0.1207	0.13059	0.14073	0.15093	0.16135	0.17189	0.18236	0.19315	0.20387	0.21489	0.22619	0.23722	0.24869	0.25986	0.27129	0.28247	0.29377	0.3053	0.31646	0.32772	0.33881	0.35016	0.36206	0.37398	0.38666	0.39913	0.41207	0.42553	0.43978
209	1e-05	1e-05	1e-05	1e-05	1e-05	1e-05	0.0025953	0.0082597	0.013899	0.019851	0.025997	0.032452	0.03924	0.046172	0.052882	0.059835	0.067238	0.074899	0.082427	0.090033	0.097726	0.10548	0.11346	0.12145	0.12988	0.13876	0.1476	0.15676	0.1657	0.17484	0.18418	0.19325	0.20253	0.21137	0.2203	0.22884	0.2371	0.24544	0.25302	0.26073	0.26809	0.2755	0.2832	0.29096	0.29942	0.30797	0.31637	0.32492	0.33368
210	1e-05	1e-05	1e-05	1e-05	1e-05	1e-05	NaN	NaN	NaN	NaN	NaN	NaN	NaN	NaN	NaN	NaN	NaN	NaN	NaN	NaN	NaN	NaN	NaN	NaN	NaN	NaN	NaN	NaN	NaN	NaN	NaN	NaN	NaN	NaN	NaN	NaN	NaN	NaN	NaN	NaN	NaN	NaN	NaN	NaN	NaN	NaN	NaN	NaN	NaN
211	1e-05	1e-05	1e-05	1e-05	1e-05	1e-05	0.0027795	0.0091991	0.015894	0.02313	0.030901	0.038788	0.047198	0.056402	0.065633	0.074808	0.084278	0.093973	0.10329	0.11256	0.12206	0.13145	0.1412	0.15106	0.1608	0.17079	0.18073	0.19064	0.2006	0.21099	0.22177	0.23233	0.24323	0.25382	0.26446	0.275	0.2857	0.29662	0.30755	0.31814	0.32836	0.33829	0.3481	0.35774	0.36772	0.37729	0.38668	0.39565	0.40437
212	1e-05	1e-05	1e-05	1e-05	1e-05	0.00055783	0.0065256	0.013201	0.020222	0.027853	0.035991	0.044525	0.053735	0.063437	0.073466	0.083712	0.094132	0.10491	0.11556	0.12613	0.13679	0.14733	0.15815	0.16882	0.17953	0.19012	0.20064	0.21123	0.22163	0.23216	0.24291	0.25321	0.26367	0.27345	0.28321	0.29245	0.30153	0.31056	0.31915	0.32753	0.33551	0.34326	0.35113	0.35868	0.36681	0.37454	0.38222	0.38973	0.39703
213	1e-05	1e-05	1e-05	1e-05	1e-05	0.0062547	0.021777	0.040714	NaN	NaN	NaN	NaN	NaN	NaN	NaN	NaN	NaN	NaN	NaN	NaN	NaN	NaN	NaN	NaN	NaN	NaN	NaN	NaN	NaN	NaN	NaN	NaN	NaN	NaN	NaN	NaN	NaN	NaN	NaN	NaN	NaN	NaN	NaN	NaN	NaN	NaN	NaN	NaN	NaN
214	1e-05	1e-05	1e-05	1e-05	0.00072111	0.0043388	0.008083	0.012255	0.01662	0.021451	0.026993	0.033067	0.040277	0.049208	0.05942	0.071061	0.084199	0.099086	0.11542	0.13334	0.15271	0.17339	0.19618	0.22083	0.24771	0.27722	NaN	NaN	NaN	NaN	NaN	NaN	NaN	NaN	NaN	NaN	NaN	NaN	NaN	NaN	NaN	NaN	NaN	NaN	NaN	NaN	NaN	NaN	NaN
215	1e-05	1e-05	1e-05	1e-05	1e-05	0.0017141	0.0062602	0.011401	0.016457	0.021723	0.027216	0.032761	0.038619	0.044924	0.051554	0.058229	0.065216	0.072676	0.080058	0.087572	0.095397	0.10315	0.11131	0.1196	0.12838	0.13714	0.14602	0.15535	0.16448	0.17373	0.18314	0.19229	0.20169	0.2105	0.21946	0.22784	0.23643	0.24503	0.25294	0.26069	0.26825	0.27575	0.28331	0.29099	0.29937	0.30735	0.31548	0.3233	0.33111
216	1e-05	1e-05	1e-05	1e-05	1e-05	0.007632	0.016543	0.02578	0.036956	0.048589	0.061883	0.075526	0.090285	0.10363	0.11665	0.12917	0.14236	0.15611	0.17053	0.18424	0.19845	0.21174	0.22534	0.23825	0.25319	0.2692	NaN	NaN	NaN	NaN	NaN	NaN	NaN	NaN	NaN	NaN	NaN	NaN	NaN	NaN	NaN	NaN	NaN	NaN	NaN	NaN	NaN	NaN	NaN
217	1e-05	1e-05	1e-05	1e-05	0.001141	0.013493	0.025751	0.037948	0.050936	0.063536	0.0772	0.09008	0.10264	0.11182	0.12038	0.12797	0.13506	0.14205	0.14911	0.15518	0.16159	0.16743	0.17511	0.18298	0.19287	0.20295	0.21275	0.22371	0.23577	0.24888	0.26403	0.28029	0.29749	NaN	NaN	NaN	NaN	NaN	NaN	NaN	NaN	NaN	NaN	NaN	NaN	NaN	NaN	NaN	NaN
218	1e-05	1e-05	1e-05	1e-05	0.0030143	0.0067803	0.011235	0.016514	0.022697	0.029714	0.037119	0.045457	0.054532	0.064786	0.075306	0.086096	0.09731	0.10848	0.11955	0.13053	0.14174	0.15319	0.16435	0.17559	0.18652	0.19734	0.20747	0.21724	0.22708	0.23722	0.24741	0.25719	0.26751	0.2779	0.28838	0.29861	0.30919	0.32028	0.33155	0.34318	0.35492	0.36713	0.3801	0.39313	0.4076	NaN	NaN	NaN	NaN
219	1e-05	1e-05	1e-05	0.006431	0.01751	0.031436	0.047805	0.067547	0.090408	0.11755	NaN	NaN	NaN	NaN	NaN	NaN	NaN	NaN	NaN	NaN	NaN	NaN	NaN	NaN	NaN	NaN	NaN	NaN	NaN	NaN	NaN	NaN	NaN	NaN	NaN	NaN	NaN	NaN	NaN	NaN	NaN	NaN	NaN	NaN	NaN	NaN	NaN	NaN	NaN
220	1e-05	1e-05	1e-05	0.00035918	0.0047542	0.010337	0.01707	0.024954	0.033632	0.043565	0.05506	0.067793	0.081516	0.094586	0.10877	0.1211	0.13323	0.14628	0.1596	0.17357	0.18699	0.20004	0.21403	0.22739	0.24184	0.25484	0.26897	0.28469	0.29956	0.31466	0.32977	0.34653	0.36351	0.37973	0.39684	0.41427	NaN	NaN	NaN	NaN	NaN	NaN	NaN	NaN	NaN	NaN	NaN	NaN	NaN
221	1e-05	1e-05	1e-05	1e-05	1e-05	1e-05	0.0016048	0.0049613	0.0080292	0.011241	0.014225	0.016689	0.01927	0.019851	0.020293	0.020318	0.020062	0.019514	0.018935	0.018575	0.017909	0.016819	0.017146	0.017236	0.018273	0.019359	0.020797	0.023093	0.026074	0.029854	0.033929	0.038609	0.04418	0.048115	0.052661	0.057555	0.063055	0.06901	0.074186	0.07911	0.083561	0.087886	0.092249	0.09637	0.10127	0.10589	0.11059	0.1146	0.11841
222	1e-05	1e-05	1e-05	0.0029857	0.0069239	0.011066	0.015659	0.020848	0.026138	0.031897	0.038115	0.044685	0.051986	0.060312	0.069097	0.078275	0.087873	0.097985	0.10843	0.11968	0.13127	0.14331	0.15601	0.16891	0.18192	0.19523	0.20877	0.22267	0.23695	0.25266	0.26999	0.28944	0.31152	NaN	NaN	NaN	NaN	NaN	NaN	NaN	NaN	NaN	NaN	NaN	NaN	NaN	NaN	NaN	NaN
223	1e-05	1e-05	1e-05	1e-05	0.0017598	0.0043	0.0073922	0.011219	0.015576	0.020386	0.026199	0.031945	0.038332	0.044087	0.049974	0.055914	0.061935	0.068354	0.074778	0.081561	0.088815	0.095999	0.10436	0.11273	0.12188	0.13111	0.14045	0.15006	0.1598	0.16995	0.18045	0.19082	0.20144	0.21077	0.22032	0.22959	0.23888	0.2485	0.25765	0.26665	0.27587	0.28551	0.29637	0.309	0.3251	0.34363	NaN	NaN	NaN
224	1e-05	1e-05	1e-05	1e-05	1e-05	1e-05	0.0029604	0.0086297	0.013108	0.017512	0.02212	0.025186	0.027784	0.026093	0.024395	0.022725	0.020512	0.018302	0.016163	0.015066	0.013547	0.011309	0.011805	0.012579	0.015528	0.018393	0.020799	0.024407	0.029088	0.03481	0.040684	0.04779	0.056054	0.06136	0.06746	0.074105	0.08162	0.090946	0.099408	0.10689	0.11381	0.1203	0.1262	0.13155	0.13809	0.14381	0.14945	0.15453	0.15847
225	1e-05	1e-05	1e-05	1e-05	1e-05	1e-05	0.0037918	0.012258	0.021207	0.031628	0.044033	0.056966	0.070974	0.084262	0.0984	0.11415	0.13129	0.15044	0.17219	0.19719	NaN	NaN	NaN	NaN	NaN	NaN	NaN	NaN	NaN	NaN	NaN	NaN	NaN	NaN	NaN	NaN	NaN	NaN	NaN	NaN	NaN	NaN	NaN	NaN	NaN	NaN	NaN	NaN	NaN
226	1e-05	1e-05	1e-05	1e-05	0.0029817	0.0062375	0.010736	0.016431	0.022752	0.030243	0.038324	0.046662	0.056003	0.066484	0.078	0.090405	0.10423	0.11795	0.13183	0.14621	0.16076	0.17585	0.19278	0.21019	0.22861	0.24843	NaN	NaN	NaN	NaN	NaN	NaN	NaN	NaN	NaN	NaN	NaN	NaN	NaN	NaN	NaN	NaN	NaN	NaN	NaN	NaN	NaN	NaN	NaN
227	1e-05	0.00041687	0.0027433	0.0058285	0.009322	0.013562	0.018586	0.02448	0.030974	0.038336	0.046957	0.055866	0.065472	0.074532	0.084218	0.094605	0.10538	0.11681	0.12859	0.14096	0.15364	0.16612	0.17974	0.19345	0.20793	0.22217	0.23598	0.24998	0.26393	0.27831	0.29327	0.30906	0.32675	0.34504	NaN	NaN	NaN	NaN	NaN	NaN	NaN	NaN	NaN	NaN	NaN	NaN	NaN	NaN	NaN
228	1e-05	1e-05	0.010051	0.025152	0.039776	0.0541	0.067999	0.081791	0.094786	0.1078	0.12092	0.13303	0.14542	0.15757	0.1699	0.18274	0.19545	0.20928	0.22304	0.23814	0.25434	0.27034	0.28884	0.3091	NaN	NaN	NaN	NaN	NaN	NaN	NaN	NaN	NaN	NaN	NaN	NaN	NaN	NaN	NaN	NaN	NaN	NaN	NaN	NaN	NaN	NaN	NaN	NaN	NaN
229	1e-05	1e-05	1e-05	1e-05	1e-05	1e-05	0.0029651	0.0096743	0.01657	0.024807	0.034367	0.044584	0.055454	0.06761	0.08021	0.092903	0.10565	0.11868	0.13215	0.14674	0.1607	0.17439	0.18868	0.2033	0.21798	0.23249	0.24726	0.26269	0.27855	0.29445	0.30986	0.32587	0.34239	0.3584	0.37456	0.38983	0.40517	0.42066	0.43581	0.45098	0.4664	0.48243	NaN	NaN	NaN	NaN	NaN	NaN	NaN
230	1e-05	1e-05	1e-05	1e-05	1e-05	0.0035234	0.0097781	0.015424	0.021256	0.026098	0.029244	0.031901	0.03427	0.037094	0.040168	0.043984	0.048876	0.054679	0.060805	0.065564	0.070379	0.075799	0.081358	0.087158	0.092817	0.098234	0.10257	0.10624	0.10868	0.11064	0.11359	0.11613	0.11926	0.12177	0.1244	0.12687	0.12989	0.13382	0.13841	0.14345	0.14842	0.15291	0.1577	0.16159	0.16584	0.16964	0.17368	0.17729	0.1807
231	1e-05	1e-05	1e-05	1e-05	1e-05	1e-05	0.0012363	0.0039284	0.0065738	0.0090369	0.011532	0.013836	0.016367	0.019287	0.022321	0.025404	0.028538	0.03199	0.035439	0.038766	0.042388	0.045773	0.049559	0.053307	0.057056	0.060725	0.064388	0.068296	0.071868	0.075367	0.079192	0.082663	0.086561	0.089941	0.093352	0.096479	0.099626	0.10294	0.10586	0.10886	0.11173	0.11439	0.11719	0.11978	0.12299	0.12605	0.12927	0.13254	0.13571
232	1e-05	1e-05	1e-05	1e-05	1e-05	1e-05	0.0056615	0.018269	0.032134	0.047978	0.065671	0.084685	0.10525	0.12636	0.14919	0.17354	0.1993	NaN	NaN	NaN	NaN	NaN	NaN	NaN	NaN	NaN	NaN	NaN	NaN	NaN	NaN	NaN	NaN	NaN	NaN	NaN	NaN	NaN	NaN	NaN	NaN	NaN	NaN	NaN	NaN	NaN	NaN	NaN	NaN
233	1e-05	1e-05	1e-05	1e-05	1e-05	1e-05	0.0022625	0.0080925	0.01473	0.023033	0.032463	0.042712	0.054567	0.068338	0.083678	0.09929	0.11577	0.13301	0.15114	0.1706	0.19006	0.21015	0.2317	0.25299	0.2742	0.29459	0.31552	0.33672	0.35852	0.38112	NaN	NaN	NaN	NaN	NaN	NaN	NaN	NaN	NaN	NaN	NaN	NaN	NaN	NaN	NaN	NaN	NaN	NaN	NaN
234	1e-05	1e-05	0.0052338	0.016729	0.032263	0.050993	0.073201	NaN	NaN	NaN	NaN	NaN	NaN	NaN	NaN	NaN	NaN	NaN	NaN	NaN	NaN	NaN	NaN	NaN	NaN	NaN	NaN	NaN	NaN	NaN	NaN	NaN	NaN	NaN	NaN	NaN	NaN	NaN	NaN	NaN	NaN	NaN	NaN	NaN	NaN	NaN	NaN	NaN	NaN
235	0.0060217	0.0027763	0.000281	1e-05	1e-05	1e-05	1e-05	1e-05	1e-05	0.0021442	0.0053819	0.0089295	0.013302	0.01747	0.022024	0.026863	0.03117	0.035983	0.041192	0.0464	0.052231	0.058157	0.064843	0.071392	0.078477	0.08576	0.093519	0.10178	0.10941	0.11658	0.12476	0.1324	0.14013	0.14738	0.15485	0.16195	0.16859	0.17485	0.18084	0.18757	0.19485	0.20131	0.20763	0.21351	0.21995	0.22615	0.23225	0.23876	0.24546
236	1e-05	1e-05	1e-05	1e-05	1e-05	1e-05	0.0044182	0.014422	0.024807	0.036962	0.050824	0.065949	0.083073	0.10202	0.1227	0.14426	0.16734	0.19295	NaN	NaN	NaN	NaN	NaN	NaN	NaN	NaN	NaN	NaN	NaN	NaN	NaN	NaN	NaN	NaN	NaN	NaN	NaN	NaN	NaN	NaN	NaN	NaN	NaN	NaN	NaN	NaN	NaN	NaN	NaN
237	1e-05	1e-05	1e-05	1e-05	1e-05	1e-05	0.0021065	0.0061419	0.0094372	0.012653	0.015648	0.018015	0.020227	0.02201	0.023717	0.025086	0.026183	0.027158	0.028043	0.029078	0.029981	0.030644	0.031759	0.032715	0.03377	0.034586	0.035349	0.036428	0.0379	0.040119	0.042961	0.046444	0.050731	0.054988	0.059803	0.06487	0.070462	0.076637	0.082705	0.088145	0.092701	0.096424	0.099548	0.10199	0.10423	0.10615	0.10806	0.10977	0.11129
238	1e-05	1e-05	1e-05	0.0020218	0.0039434	0.0056747	0.0074027	0.0089199	0.0098924	0.010703	0.011232	0.011144	0.011002	0.010252	0.0094569	0.0083844	0.0070186	0.0056312	0.0044106	0.0032691	0.0021109	0.00084715	0.00050286	1.4698e-05	1e-05	1e-05	1e-05	0.00032753	0.001158	0.0022574	0.003646	0.0050486	0.006971	0.008071	0.0096043	0.011068	0.013023	0.015544	0.017604	0.019476	0.021322	0.023148	0.025435	0.027603	0.030335	0.032918	0.035687	0.038128	0.040321
239	1e-05	1e-05	1e-05	1e-05	1e-05	1e-05	0.0050373	0.016387	0.028835	0.042355	0.056817	0.07191	0.088218	0.10611	0.12542	0.14633	0.16927	0.19485	NaN	NaN	NaN	NaN	NaN	NaN	NaN	NaN	NaN	NaN	NaN	NaN	NaN	NaN	NaN	NaN	NaN	NaN	NaN	NaN	NaN	NaN	NaN	NaN	NaN	NaN	NaN	NaN	NaN	NaN	NaN
240	0.00083411	1e-05	1e-05	1e-05	1e-05	1e-05	1e-05	0.00041368	0.002327	0.0044384	0.0068232	0.0089512	0.011273	0.013008	0.014991	0.016797	0.018449	0.020487	0.022452	0.024481	0.027018	0.029531	0.033085	0.036624	0.040874	0.045265	0.050116	0.055409	0.06059	0.066165	0.072401	0.078424	0.084827	0.090429	0.096534	0.10238	0.10832	0.11432	0.12	0.12583	0.13168	0.13709	0.14247	0.14758	0.15335	0.15875	0.16418	0.16937	0.17434
241	1e-05	1e-05	1e-05	1e-05	1e-05	1e-05	0.0034587	0.010037	0.015648	0.021301	0.027121	0.032017	0.036606	0.038579	0.04031	0.042356	0.044186	0.046193	0.048162	0.05088	0.053547	0.055635	0.059487	0.063553	0.068927	0.074197	0.078821	0.084297	0.090288	0.097418	0.10475	0.11253	0.12122	0.12784	0.1353	0.14329	0.15232	0.16293	0.17295	0.18252	0.19126	0.19967	0.20801	0.21594	0.22478	0.23265	0.24033	0.24723	0.25325
242	1e-05	1e-05	1e-05	1e-05	1e-05	1e-05	0.0025768	0.0087444	0.015755	0.02457	0.03557	0.04815	0.062315	0.077905	0.094681	0.11271	0.13192	0.1527	0.17437	0.1974	0.22093	0.24494	0.27026	NaN	NaN	NaN	NaN	NaN	NaN	NaN	NaN	NaN	NaN	NaN	NaN	NaN	NaN	NaN	NaN	NaN	NaN	NaN	NaN	NaN	NaN	NaN	NaN	NaN	NaN
243	1e-05	1e-05	1e-05	1e-05	0.0013969	0.0041855	0.0073094	0.010947	0.01481	0.01896	0.023559	0.028485	0.034185	0.040778	0.048083	0.055773	0.064337	0.073797	0.083813	0.094483	0.10628	0.11878	0.1323	0.1467	0.16262	0.18046	0.20082	0.22428	NaN	NaN	NaN	NaN	NaN	NaN	NaN	NaN	NaN	NaN	NaN	NaN	NaN	NaN	NaN	NaN	NaN	NaN	NaN	NaN	NaN
244	1e-05	1e-05	1e-05	0.0010746	0.0069974	0.013214	0.020321	0.028607	0.03747	0.047327	0.058422	0.070368	0.083799	0.098992	0.11554	0.13328	0.15263	0.17388	0.19698	0.22253	0.25081	NaN	NaN	NaN	NaN	NaN	NaN	NaN	NaN	NaN	NaN	NaN	NaN	NaN	NaN	NaN	NaN	NaN	NaN	NaN	NaN	NaN	NaN	NaN	NaN	NaN	NaN	NaN	NaN
245	1e-05	1e-05	1e-05	0.0057337	0.012544	0.019919	0.028169	0.037386	0.047368	0.058668	0.071078	0.084473	0.099537	0.11632	0.13451	0.1533	0.1729	0.19352	0.21551	0.23897	0.26412	0.29123	NaN	NaN	NaN	NaN	NaN	NaN	NaN	NaN	NaN	NaN	NaN	NaN	NaN	NaN	NaN	NaN	NaN	NaN	NaN	NaN	NaN	NaN	NaN	NaN	NaN	NaN	NaN
246	1e-05	1e-05	0.0014922	0.0046089	0.0085169	0.013479	0.01968	0.027561	0.03687	0.047363	0.059378	0.072778	0.087361	0.10318	0.11974	0.13698	0.15499	0.17383	0.19292	0.21245	0.23329	0.25562	0.27976	0.30636	0.33531	NaN	NaN	NaN	NaN	NaN	NaN	NaN	NaN	NaN	NaN	NaN	NaN	NaN	NaN	NaN	NaN	NaN	NaN	NaN	NaN	NaN	NaN	NaN	NaN
247	1e-05	1e-05	1e-05	1e-05	1e-05	1e-05	0.0024892	0.0070501	0.010702	0.014316	0.017909	0.02088	0.023698	0.024942	0.025919	0.027117	0.028136	0.029161	0.030369	0.032265	0.034114	0.035692	0.038597	0.041635	0.045601	0.049574	0.053154	0.057469	0.062218	0.06779	0.073409	0.079429	0.086098	0.091246	0.097162	0.10331	0.11015	0.11808	0.12554	0.13276	0.13926	0.14568	0.15213	0.15829	0.16521	0.17133	0.17737	0.18301	0.18792
248	1e-05	1e-05	0.0008504	0.010518	0.021556	0.034334	0.049052	NaN	NaN	NaN	NaN	NaN	NaN	NaN	NaN	NaN	NaN	NaN	NaN	NaN	NaN	NaN	NaN	NaN	NaN	NaN	NaN	NaN	NaN	NaN	NaN	NaN	NaN	NaN	NaN	NaN	NaN	NaN	NaN	NaN	NaN	NaN	NaN	NaN	NaN	NaN	NaN	NaN	NaN
249	1e-05	1e-05	1e-05	1e-05	1e-05	1e-05	0.0025054	0.0079279	0.013563	0.019407	0.025729	0.032146	0.03887	0.046179	0.05395	0.062016	0.07052	0.079505	0.088673	0.098078	0.10801	0.11802	0.12854	0.1395	0.15055	0.16155	0.17248	0.18332	0.19402	0.20468	0.21556	0.22617	0.23696	0.2473	0.25735	0.26718	0.27703	0.28708	0.29693	0.3067	0.31646	0.32582	0.33501	0.34399	0.35339	0.36277	0.37265	0.38316	0.39462
250	1e-05	1e-05	1e-05	1e-05	1e-05	1e-05	0.00088079	0.0024395	0.0038393	0.0053597	0.0070422	0.008576	0.010184	0.012207	0.014554	0.016936	0.019781	0.023215	0.02697	0.03096	0.035325	0.039998	0.045553	0.051858	0.058821	0.066407	0.075765	0.0867	0.099442	0.11418	0.1311	0.14963	0.17043	0.193	0.21848	0.24546	0.27463	0.30519	NaN	NaN	NaN	NaN	NaN	NaN	NaN	NaN	NaN	NaN	NaN
251	1e-05	1e-05	1e-05	0.002642	0.0069794	0.011894	0.017412	0.023687	0.030573	0.03795	0.046074	0.054708	0.063856	0.07375	0.083976	0.094291	0.10484	0.11585	0.12701	0.13823	0.15	0.16173	0.17399	0.18639	0.19876	0.21128	0.22372	0.236	0.24797	0.25982	0.27167	0.28297	0.29454	0.30598	0.31853	0.33265	0.34903	0.36827	NaN	NaN	NaN	NaN	NaN	NaN	NaN	NaN	NaN	NaN	NaN
252	1e-05	1e-05	0.0113	0.025587	0.039162	0.053058	0.068715	0.086008	0.10367	0.12174	0.14021	0.15898	0.1788	0.20047	0.22297	0.24705	0.27177	0.29668	0.32236	0.35005	NaN	NaN	NaN	NaN	NaN	NaN	NaN	NaN	NaN	NaN	NaN	NaN	NaN	NaN	NaN	NaN	NaN	NaN	NaN	NaN	NaN	NaN	NaN	NaN	NaN	NaN	NaN	NaN	NaN
253	1e-05	1e-05	1e-05	1e-05	0.0039472	0.0095266	0.015457	0.021662	0.027874	0.034321	0.041327	0.048192	0.055338	0.062032	0.068717	0.0755	0.082032	0.088721	0.095535	0.10271	0.11018	0.11738	0.12557	0.13403	0.14286	0.15176	0.16047	0.16981	0.17929	0.18928	0.19945	0.20949	0.21999	0.22943	0.23912	0.2488	0.25887	0.27116	0.28524	0.30181	0.32096	NaN	NaN	NaN	NaN	NaN	NaN	NaN	NaN
254	1e-05	1e-05	1e-05	1e-05	1e-05	1e-05	0.006981	0.023541	0.042268	0.062626	0.085437	0.11179	NaN	NaN	NaN	NaN	NaN	NaN	NaN	NaN	NaN	NaN	NaN	NaN	NaN	NaN	NaN	NaN	NaN	NaN	NaN	NaN	NaN	NaN	NaN	NaN	NaN	NaN	NaN	NaN	NaN	NaN	NaN	NaN	NaN	NaN	NaN	NaN	NaN
255	1e-05	1e-05	1e-05	1e-05	0.0025368	0.0086648	0.015352	0.022297	0.029196	0.036642	0.044811	0.053425	0.062959	0.073185	0.084885	0.098051	0.11213	0.12681	0.1424	0.1588	0.17558	0.19241	0.21012	0.22783	0.24549	0.26246	0.2786	0.29491	0.31142	0.32836	0.34575	0.3639	0.38322	NaN	NaN	NaN	NaN	NaN	NaN	NaN	NaN	NaN	NaN	NaN	NaN	NaN	NaN	NaN	NaN
256	1e-05	1e-05	1e-05	0.0052557	0.011406	0.017929	0.025189	0.033413	0.042218	0.051728	0.062239	0.073559	0.085655	0.098357	0.11152	0.12466	0.13823	0.15214	0.16595	0.17977	0.19376	0.20735	0.22079	0.23405	0.24731	0.26038	0.27354	0.28714	0.30147	0.31714	0.33483	0.35431	NaN	NaN	NaN	NaN	NaN	NaN	NaN	NaN	NaN	NaN	NaN	NaN	NaN	NaN	NaN	NaN	NaN
257	1e-05	1e-05	0.0039096	0.011315	0.019651	0.028862	0.039355	0.051216	0.064112	0.07818	0.09358	0.1097	0.12676	0.14489	0.16334	0.18202	0.20085	0.21972	0.23848	0.2572	0.27584	0.29418	0.31262	0.33265	0.35428	0.37695	0.40071	0.42659	NaN	NaN	NaN	NaN	NaN	NaN	NaN	NaN	NaN	NaN	NaN	NaN	NaN	NaN	NaN	NaN	NaN	NaN	NaN	NaN	NaN
258	1e-05	1e-05	1e-05	1e-05	1e-05	0.0079322	0.017494	0.027518	0.037917	0.049563	0.062415	0.075847	0.090374	0.10561	0.12181	0.13884	0.15654	0.17487	0.19417	0.21443	0.23501	0.25557	0.27723	0.29935	0.32212	0.34548	0.36972	0.39504	NaN	NaN	NaN	NaN	NaN	NaN	NaN	NaN	NaN	NaN	NaN	NaN	NaN	NaN	NaN	NaN	NaN	NaN	NaN	NaN	NaN
259	1e-05	1e-05	1e-05	1e-05	1e-05	1e-05	0.0025926	0.0087604	0.015559	0.023348	0.032233	0.042287	0.053834	0.067152	0.081972	0.097989	0.11516	0.13372	0.15358	0.1752	0.1989	0.22452	0.25278	NaN	NaN	NaN	NaN	NaN	NaN	NaN	NaN	NaN	NaN	NaN	NaN	NaN	NaN	NaN	NaN	NaN	NaN	NaN	NaN	NaN	NaN	NaN	NaN	NaN	NaN
260	1e-05	1e-05	0.0084569	0.018164	0.028231	0.038998	0.053103	0.068977	0.086062	0.10333	0.12273	0.14529	0.16947	0.19446	0.22203	0.25244	0.28165	NaN	NaN	NaN	NaN	NaN	NaN	NaN	NaN	NaN	NaN	NaN	NaN	NaN	NaN	NaN	NaN	NaN	NaN	NaN	NaN	NaN	NaN	NaN	NaN	NaN	NaN	NaN	NaN	NaN	NaN	NaN	NaN
261	1e-05	1e-05	1e-05	1e-05	1e-05	0.0023728	0.0089352	0.016178	0.02406	0.032585	0.041897	0.051755	0.062342	0.074021	0.086311	0.098859	0.11198	0.12558	0.13955	0.15378	0.16862	0.18375	0.19927	0.21501	0.2307	0.24655	0.26244	0.27864	0.29488	0.31143	0.32807	0.34456	0.36103	0.37743	0.39381	0.41005	0.42631	0.4432	0.46012	0.47756	0.49548	NaN	NaN	NaN	NaN	NaN	NaN	NaN	NaN
262	1e-05	1e-05	1e-05	1e-05	1e-05	1e-05	0.0022957	0.0076735	0.013673	0.020618	0.028353	0.036747	0.046164	0.056697	0.068049	0.080337	0.093315	0.10705	0.1215	0.13674	0.15288	0.1698	0.18756	0.20593	0.22478	0.24407	0.26338	0.28327	0.30372	0.32497	0.34736	0.37061	0.39543	NaN	NaN	NaN	NaN	NaN	NaN	NaN	NaN	NaN	NaN	NaN	NaN	NaN	NaN	NaN	NaN
263	1e-05	1e-05	0.00014954	0.0017939	0.0039514	0.0068196	0.010545	0.015132	0.020511	0.026977	0.034988	0.044071	0.054468	0.066084	0.078769	0.092749	0.10779	0.12414	0.14196	0.16139	0.18287	0.2062	0.23233	0.26117	NaN	NaN	NaN	NaN	NaN	NaN	NaN	NaN	NaN	NaN	NaN	NaN	NaN	NaN	NaN	NaN	NaN	NaN	NaN	NaN	NaN	NaN	NaN	NaN	NaN
264	1e-05	1e-05	1e-05	1e-05	1e-05	1e-05	0.0043388	0.013757	0.024013	0.035589	0.04771	0.060195	0.073627	0.088026	0.10275	0.11766	0.13298	0.14852	0.16447	0.18067	0.19714	0.21376	0.23086	0.24804	0.26589	0.28493	0.30538	0.32807	NaN	NaN	NaN	NaN	NaN	NaN	NaN	NaN	NaN	NaN	NaN	NaN	NaN	NaN	NaN	NaN	NaN	NaN	NaN	NaN	NaN
265	1e-05	1e-05	1e-05	1e-05	1e-05	1e-05	0.0025482	0.0087196	0.015822	0.023955	0.033303	0.04364	0.054988	0.066891	0.079366	0.091832	0.10478	0.11809	0.13167	0.14539	0.15956	0.17376	0.18828	0.20306	0.2183	0.23363	0.24935	0.26535	0.28152	0.298	0.31502	0.33201	0.34955	0.36714	0.38526	0.40372	0.42319	0.4438	NaN	NaN	NaN	NaN	NaN	NaN	NaN	NaN	NaN	NaN	NaN
266	1e-05	1e-05	1e-05	1e-05	1e-05	1e-05	0.0017631	0.0056173	0.0097628	0.014119	0.018749	0.023481	0.028506	0.034134	0.040151	0.04636	0.052704	0.059318	0.065983	0.072529	0.079236	0.086057	0.093199	0.10031	0.10733	0.11418	0.12082	0.12762	0.13427	0.14082	0.14747	0.15385	0.16014	0.16582	0.17164	0.17712	0.18245	0.18795	0.19282	0.1975	0.20231	0.20705	0.21196	0.21668	0.22197	0.22683	0.23177	0.23668	0.24141
267	1e-05	1e-05	0.00547	0.011283	0.017469	0.025124	0.038254	0.053689	0.071567	0.092508	0.11567	0.14143	0.16986	0.19949	0.2314	0.26593	NaN	NaN	NaN	NaN	NaN	NaN	NaN	NaN	NaN	NaN	NaN	NaN	NaN	NaN	NaN	NaN	NaN	NaN	NaN	NaN	NaN	NaN	NaN	NaN	NaN	NaN	NaN	NaN	NaN	NaN	NaN	NaN	NaN
268	1e-05	1e-05	1e-05	1e-05	1e-05	0.003561	0.0099443	0.017098	0.024777	0.033329	0.043192	0.054085	0.06615	0.079127	0.092572	0.10721	0.12263	0.13879	0.15586	0.17403	0.19303	0.21229	0.23297	0.25432	0.277	0.30157	0.32799	NaN	NaN	NaN	NaN	NaN	NaN	NaN	NaN	NaN	NaN	NaN	NaN	NaN	NaN	NaN	NaN	NaN	NaN	NaN	NaN	NaN	NaN
269	1e-05	1e-05	0.0035463	0.0074195	0.01127	0.01626	0.023602	0.031385	0.039456	0.04825	0.058722	0.072505	0.089402	0.10743	0.12704	0.14854	0.17161	0.19621	0.22276	0.25195	NaN	NaN	NaN	NaN	NaN	NaN	NaN	NaN	NaN	NaN	NaN	NaN	NaN	NaN	NaN	NaN	NaN	NaN	NaN	NaN	NaN	NaN	NaN	NaN	NaN	NaN	NaN	NaN	NaN
270	1e-05	1e-05	1e-05	0.0031347	0.0068724	0.010995	0.015849	0.021645	0.028045	0.035193	0.043162	0.051841	0.061493	0.072339	0.084085	0.096598	0.10986	0.12395	0.13845	0.15349	0.16966	0.1868	0.20578	0.2271	0.25134	NaN	NaN	NaN	NaN	NaN	NaN	NaN	NaN	NaN	NaN	NaN	NaN	NaN	NaN	NaN	NaN	NaN	NaN	NaN	NaN	NaN	NaN	NaN	NaN
271	0.0025174	0.002656	0.0027437	0.0029678	0.0030982	0.0029654	0.0028625	0.0027754	0.0022719	0.0016814	0.0011584	0.0006497	0.00016695	1e-05	1e-05	1e-05	1e-05	1e-05	1e-05	0.00012149	0.000639	0.0013697	0.0022488	0.0031906	0.0042797	0.0053494	0.0064458	0.0075368	0.008637	0.0099714	0.01157	0.013053	0.014481	0.015655	0.016956	0.018056	0.019139	0.020403	0.021477	0.022669	0.0239	0.024824	0.025941	0.027107	0.028811	0.030295	0.031839	0.033487	0.035167
272	1e-05	1e-05	1e-05	1e-05	1e-05	0.0013762	0.0028715	0.004264	0.0053315	0.0063002	0.0072237	0.0077557	0.0083702	0.0091392	0.0099348	0.010635	0.01112	0.011577	0.011952	0.012487	0.013056	0.013492	0.014387	0.015261	0.016157	0.017161	0.018404	0.019903	0.021599	0.023644	0.025912	0.027997	0.030327	0.032166	0.034343	0.036359	0.038559	0.040699	0.042752	0.04469	0.046518	0.048145	0.050012	0.051793	0.054241	0.056342	0.058597	0.060648	0.062771
273	1e-05	1e-05	1e-05	0.0022537	0.0054815	0.0088864	0.012716	0.0169	0.021301	0.0266	0.033022	0.040317	0.04861	0.058472	0.069723	0.082227	0.095788	0.11109	0.12832	0.1473	0.16844	0.1923	0.21933	0.24931	NaN	NaN	NaN	NaN	NaN	NaN	NaN	NaN	NaN	NaN	NaN	NaN	NaN	NaN	NaN	NaN	NaN	NaN	NaN	NaN	NaN	NaN	NaN	NaN	NaN
274	1e-05	1e-05	1e-05	1e-05	1e-05	1e-05	0.0039899	0.013181	0.023293	0.034052	0.045914	0.05858	0.072294	0.087076	0.10261	0.11882	0.13561	0.15285	0.17043	0.18834	0.2072	0.22701	0.24835	0.27137	0.29655	NaN	NaN	NaN	NaN	NaN	NaN	NaN	NaN	NaN	NaN	NaN	NaN	NaN	NaN	NaN	NaN	NaN	NaN	NaN	NaN	NaN	NaN	NaN	NaN
275	1e-05	1e-05	1e-05	1e-05	1e-05	1e-05	NaN	NaN	NaN	NaN	NaN	NaN	NaN	NaN	NaN	NaN	NaN	NaN	NaN	NaN	NaN	NaN	NaN	NaN	NaN	NaN	NaN	NaN	NaN	NaN	NaN	NaN	NaN	NaN	NaN	NaN	NaN	NaN	NaN	NaN	NaN	NaN	NaN	NaN	NaN	NaN	NaN	NaN	NaN
276	1e-05	1e-05	1e-05	1e-05	1e-05	1e-05	0.0024947	0.0090814	0.016524	0.024871	0.034189	0.044396	0.055551	0.067392	0.079475	0.091873	0.10464	0.11735	0.12987	0.14259	0.15528	0.16797	0.18036	0.19253	0.20426	0.21585	0.22668	0.23727	0.24738	0.2573	0.26657	0.2757	0.28452	0.2931	0.30089	0.3084	0.31567	0.32354	0.33109	0.33831	0.34498	0.35182	0.35812	0.36397	0.37011	0.37665	0.38324	0.3899	0.39618
277	1e-05	1e-05	1e-05	1e-05	1e-05	1e-05	0.0044533	0.01458	0.025634	0.03791	0.051544	0.066082	0.081864	0.098666	0.11596	0.13402	0.15254	0.1719	0.19239	0.21458	0.2391	NaN	NaN	NaN	NaN	NaN	NaN	NaN	NaN	NaN	NaN	NaN	NaN	NaN	NaN	NaN	NaN	NaN	NaN	NaN	NaN	NaN	NaN	NaN	NaN	NaN	NaN	NaN	NaN
278	1e-05	1e-05	1e-05	1e-05	1e-05	0.00020152	0.0046553	0.0095689	0.014472	0.019714	0.024929	0.03027	0.035773	0.042099	0.048957	0.056143	0.063414	0.07089	0.078444	0.08641	0.094644	0.1034	0.11263	0.12235	0.13198	0.14172	0.15141	0.16152	0.17189	0.18289	0.19445	0.20708	0.2219	0.2396	0.26106	NaN	NaN	NaN	NaN	NaN	NaN	NaN	NaN	NaN	NaN	NaN	NaN	NaN	NaN
279	1e-05	1e-05	1e-05	0.013069	0.041992	0.076271	NaN	NaN	NaN	NaN	NaN	NaN	NaN	NaN	NaN	NaN	NaN	NaN	NaN	NaN	NaN	NaN	NaN	NaN	NaN	NaN	NaN	NaN	NaN	NaN	NaN	NaN	NaN	NaN	NaN	NaN	NaN	NaN	NaN	NaN	NaN	NaN	NaN	NaN	NaN	NaN	NaN	NaN	NaN
280	1e-05	1e-05	1e-05	1e-05	1e-05	1e-05	0.0070678	0.016663	0.026732	0.037193	0.048106	0.059268	0.071103	0.083969	0.096882	0.10998	0.12323	0.13645	0.1496	0.16278	0.17603	0.18963	0.20298	0.21592	0.22838	0.24049	0.25208	0.26347	0.27452	0.28528	0.29552	0.30506	0.31409	0.32311	0.3321	0.34055	0.34887	0.35758	0.36587	0.37382	0.38122	0.38846	0.39607	0.40315	0.4103	0.41735	0.42493	0.43308	0.44194
281	1e-05	1e-05	1e-05	0.00032495	0.003204	0.0069907	0.0113	0.01616	0.021713	0.028219	0.035986	0.044322	0.05328	0.063439	0.074456	0.085917	0.097238	0.10905	0.12114	0.13345	0.14613	0.1586	0.17152	0.18464	0.19762	0.21026	0.22277	0.23562	0.24813	0.26063	0.2733	0.28559	0.29805	0.30976	0.32173	0.33325	0.34462	0.35598	0.36702	0.37871	0.39132	0.40485	0.41992	0.43667	NaN	NaN	NaN	NaN	NaN
282	1e-05	1e-05	1e-05	1e-05	0.0023909	0.0079117	0.014584	0.022671	0.031691	0.041845	0.053478	0.066009	0.079592	0.094387	0.1097	0.12556	0.14186	0.15874	0.17628	0.19564	0.21765	0.24264	NaN	NaN	NaN	NaN	NaN	NaN	NaN	NaN	NaN	NaN	NaN	NaN	NaN	NaN	NaN	NaN	NaN	NaN	NaN	NaN	NaN	NaN	NaN	NaN	NaN	NaN	NaN
283	1e-05	1e-05	1e-05	1e-05	1e-05	0.00057223	0.0050686	0.01026	0.015511	0.021681	0.028629	0.035915	0.044097	0.053169	0.062265	0.071517	0.08064	0.090079	0.099419	0.10903	0.11842	0.12764	0.13684	0.14559	0.15383	0.16207	0.17017	0.17798	0.18523	0.19267	0.19997	0.20698	0.21403	0.22072	0.22777	0.23474	0.24164	0.24825	0.25491	0.26143	0.26757	0.27388	0.28041	0.28667	0.2934	0.29932	0.30487	0.31031	0.31594
284	0.0024904	0.0011139	1e-05	1e-05	1e-05	1e-05	1.246e-05	0.0021057	0.0048503	0.0083806	0.012847	0.01805	0.024112	0.031071	0.038755	0.046965	0.055885	0.065153	0.074953	0.085231	0.096114	0.10719	0.11889	0.13097	0.14328	0.15606	0.16902	0.18221	0.19566	0.20949	0.22346	0.23739	0.25181	0.26604	0.28032	0.29471	0.30916	0.32387	0.33868	0.3537	0.36914	0.38584	0.40386	0.42351	0.44579	NaN	NaN	NaN	NaN
285	1e-05	1e-05	1e-05	1e-05	0.0043541	0.011721	0.020925	0.032132	0.045263	0.060865	0.079131	0.1001	0.1242	0.15182	NaN	NaN	NaN	NaN	NaN	NaN	NaN	NaN	NaN	NaN	NaN	NaN	NaN	NaN	NaN	NaN	NaN	NaN	NaN	NaN	NaN	NaN	NaN	NaN	NaN	NaN	NaN	NaN	NaN	NaN	NaN	NaN	NaN	NaN	NaN
286	1e-05	1e-05	1e-05	1e-05	1e-05	1e-05	0.0028601	0.0096123	0.016712	0.024466	0.032968	0.041709	0.051041	0.061004	0.071109	0.081382	0.091756	0.10238	0.11285	0.12348	0.13409	0.14445	0.15523	0.1661	0.17686	0.18755	0.19835	0.20944	0.22054	0.23195	0.2434	0.25465	0.2663	0.27747	0.28868	0.29975	0.31102	0.32232	0.33334	0.34407	0.35456	0.36506	0.37587	0.38631	0.3971	0.40738	0.41759	0.42754	0.43731
287	1e-05	1e-05	1e-05	1e-05	1e-05	1e-05	0.0030633	0.010183	0.017888	0.026376	0.035909	0.045983	0.056635	0.068089	0.079857	0.091901	0.10419	0.11685	0.12955	0.14246	0.15549	0.1685	0.18173	0.19495	0.20809	0.2211	0.23397	0.24671	0.25924	0.27174	0.28426	0.29709	0.31135	0.32745	0.34643	NaN	NaN	NaN	NaN	NaN	NaN	NaN	NaN	NaN	NaN	NaN	NaN	NaN	NaN
288	1e-05	1e-05	1e-05	1e-05	1e-05	0.0014212	0.0041662	0.0073778	0.011125	0.015104	0.01952	0.024128	0.028973	0.034163	0.039389	0.044508	0.049491	0.05452	0.059685	0.06463	0.069845	0.074908	0.08031	0.085993	0.091853	0.098071	0.10439	0.11092	0.11767	0.12457	0.13188	0.13914	0.14684	0.15442	0.16196	0.1694	0.17691	0.18476	0.19264	0.20046	0.20813	0.21581	0.22352	0.2309	0.23868	0.24633	0.254	0.26161	0.26906
289	1e-05	1e-05	1e-05	1e-05	0.0037305	0.011238	0.018517	0.025984	0.033277	0.041281	0.049806	0.058495	0.067831	0.077703	0.087461	0.097661	0.10814	0.11903	0.12951	0.14064	0.15158	0.16244	0.17352	0.18423	0.19495	0.20571	0.21603	0.22594	0.23548	0.2453	0.25455	0.26347	0.27219	0.28018	0.28797	0.29528	0.3022	0.30917	0.31588	0.32243	0.32843	0.3343	0.33986	0.34506	0.35075	0.35622	0.36141	0.36673	0.37205
290	1e-05	1e-05	1e-05	1e-05	1e-05	1e-05	0.0052016	0.011982	0.019577	0.027895	0.037068	0.047279	0.058388	0.070312	0.082708	0.095187	0.10787	0.121	0.13385	0.14653	0.15913	0.17156	0.18385	0.1955	0.20657	0.21721	0.22779	0.2381	0.24807	0.25787	0.26743	0.27684	0.28624	0.29508	0.30427	0.31336	0.32224	0.33077	0.33895	0.34649	0.35337	0.36014	0.36634	0.37194	0.37772	0.38304	0.38854	0.39489	0.40228
291	1e-05	1e-05	1e-05	1e-05	1e-05	1e-05	0.0024663	0.0076476	0.01282	0.018191	0.02353	0.028625	0.033908	0.039717	0.04584	0.051774	0.057837	0.063958	0.070377	0.076787	0.082889	0.088813	0.09477	0.1005	0.10602	0.11129	0.11627	0.12115	0.12587	0.13018	0.13419	0.13831	0.1426	0.14678	0.15098	0.15482	0.15868	0.16265	0.16651	0.16984	0.17301	0.17625	0.17939	0.1822	0.18517	0.18782	0.19075	0.19368	0.19678
292	1e-05	1e-05	1e-05	1e-05	1e-05	1e-05	0.00061271	0.0022581	0.0039964	0.0058851	0.0081928	0.010983	0.013983	0.017322	0.021132	0.025048	0.029442	0.033983	0.03849	0.042883	0.047316	0.051737	0.055995	0.060356	0.064883	0.068999	0.073157	0.077303	0.081291	0.085459	0.089976	0.094482	0.098912	0.10307	0.1073	0.11105	0.11496	0.11903	0.1227	0.12614	0.12931	0.13225	0.13521	0.13819	0.14165	0.14476	0.14793	0.15104	0.1538
293	1e-05	1e-05	1e-05	0.00028689	0.0018564	0.00419	0.0076823	0.012498	0.018022	0.024648	0.032772	0.04171	0.051434	0.062266	0.073618	0.085423	0.097241	0.1095	0.12188	0.13432	0.1468	0.15867	0.17069	0.18283	0.19464	0.20617	0.21747	0.22889	0.24003	0.25106	0.26214	0.27253	0.28328	0.29341	0.30312	0.31248	0.32166	0.3307	0.33927	0.34747	0.35534	0.36281	0.37061	0.37774	0.38535	0.39318	0.40163	0.4111	0.42196
294	1e-05	1e-05	1e-05	1e-05	1e-05	1e-05	0.004474	0.010106	0.015872	0.021781	0.027923	0.033724	0.039628	0.046155	0.052613	0.059049	0.065667	0.072487	0.079176	0.085884	0.092729	0.099219	0.10585	0.11256	0.11944	0.12649	0.1332	0.13977	0.14629	0.15278	0.15917	0.16527	0.17171	0.17807	0.18432	0.19017	0.19638	0.20275	0.20917	0.21547	0.22186	0.2283	0.23513	0.24211	0.24973	0.25808	0.26779	0.27871	0.29201
295	1e-05	1e-05	1e-05	1e-05	0.0015488	0.010062	0.020015	0.031572	0.044075	0.057761	0.072957	0.089044	0.10596	0.12431	0.1429	0.16158	0.18036	0.19972	0.21902	0.23845	0.25769	0.27635	0.2948	0.31339	0.3316	0.35002	0.36905	0.38914	0.40972	NaN	NaN	NaN	NaN	NaN	NaN	NaN	NaN	NaN	NaN	NaN	NaN	NaN	NaN	NaN	NaN	NaN	NaN	NaN	NaN
296	1e-05	1e-05	1e-05	1e-05	1e-05	1e-05	0.0030987	0.0098577	0.016959	0.024555	0.032682	0.040927	0.049651	0.058666	0.067948	0.077292	0.086869	0.096619	0.10616	0.11556	0.12473	0.13356	0.14254	0.15136	0.1604	0.16905	0.17764	0.1862	0.19496	0.20443	0.21519	0.2274	0.24202	0.25913	NaN	NaN	NaN	NaN	NaN	NaN	NaN	NaN	NaN	NaN	NaN	NaN	NaN	NaN	NaN
297	1e-05	1e-05	1e-05	1e-05	1e-05	1e-05	0.0051535	0.016672	0.029688	0.044131	0.060333	0.077711	0.096548	0.11792	0.14121	0.16624	0.19314	NaN	NaN	NaN	NaN	NaN	NaN	NaN	NaN	NaN	NaN	NaN	NaN	NaN	NaN	NaN	NaN	NaN	NaN	NaN	NaN	NaN	NaN	NaN	NaN	NaN	NaN	NaN	NaN	NaN	NaN	NaN	NaN
298	1e-05	1e-05	1e-05	1e-05	1e-05	1e-05	0.0029619	0.0097759	0.017159	0.025087	0.033673	0.042787	0.052709	0.063646	0.075244	0.08707	0.099355	0.11235	0.12548	0.13883	0.15247	0.16617	0.18013	0.19399	0.20762	0.22104	0.23454	0.24797	0.26111	0.27433	0.28736	0.30008	0.31299	0.3255	0.3382	0.35075	0.36349	0.37613	0.38865	0.40091	0.41298	0.42531	0.43802	0.4509	0.46498	0.47937	0.49487	NaN	NaN
299	1e-05	1e-05	1e-05	1e-05	1e-05	1e-05	0.0068768	0.021907	0.038417	0.056451	0.076415	0.097627	0.12034	0.14577	0.17315	0.20234	NaN	NaN	NaN	NaN	NaN	NaN	NaN	NaN	NaN	NaN	NaN	NaN	NaN	NaN	NaN	NaN	NaN	NaN	NaN	NaN	NaN	NaN	NaN	NaN	NaN	NaN	NaN	NaN	NaN	NaN	NaN	NaN	NaN
300	1e-05	1e-05	1e-05	1e-05	1e-05	1e-05	NaN	NaN	NaN	NaN	NaN	NaN	NaN	NaN	NaN	NaN	NaN	NaN	NaN	NaN	NaN	NaN	NaN	NaN	NaN	NaN	NaN	NaN	NaN	NaN	NaN	NaN	NaN	NaN	NaN	NaN	NaN	NaN	NaN	NaN	NaN	NaN	NaN	NaN	NaN	NaN	NaN	NaN	NaN
301	1e-05	1e-05	1e-05	1e-05	1e-05	0.0022068	0.005162	0.0090584	0.014034	0.02029	0.028333	0.037599	0.048061	0.059848	0.072539	0.086355	0.10123	0.11743	0.13467	0.15285	0.17226	0.19298	0.21596	0.241	0.26852	NaN	NaN	NaN	NaN	NaN	NaN	NaN	NaN	NaN	NaN	NaN	NaN	NaN	NaN	NaN	NaN	NaN	NaN	NaN	NaN	NaN	NaN	NaN	NaN
302	1e-05	1e-05	1e-05	1e-05	1e-05	1e-05	0.0046011	0.014783	0.026023	0.038207	0.051716	0.066339	0.082316	0.099864	0.1191	0.14023	0.16409	0.19134	NaN	NaN	NaN	NaN	NaN	NaN	NaN	NaN	NaN	NaN	NaN	NaN	NaN	NaN	NaN	NaN	NaN	NaN	NaN	NaN	NaN	NaN	NaN	NaN	NaN	NaN	NaN	NaN	NaN	NaN	NaN
303	1e-05	1e-05	1e-05	1e-05	1e-05	1e-05	0.00082825	0.0024055	0.0038737	0.0056269	0.0077616	0.0098846	0.012027	0.014872	0.017506	0.020242	0.023357	0.027091	0.0309	0.034706	0.038521	0.042691	0.047185	0.051958	0.056643	0.0615	0.066472	0.071706	0.076884	0.082359	0.088206	0.094277	0.099988	0.10534	0.11066	0.11577	0.12087	0.12594	0.1305	0.13481	0.13877	0.14291	0.14661	0.15056	0.155	0.15927	0.16382	0.16849	0.1733
304	1e-05	1e-05	0.00034995	0.0045488	0.0098473	0.016051	0.023215	0.031639	0.041387	0.052638	0.065344	0.079282	0.09458	0.11115	0.12888	0.14811	0.16986	0.19496	0.22378	0.25638	NaN	NaN	NaN	NaN	NaN	NaN	NaN	NaN	NaN	NaN	NaN	NaN	NaN	NaN	NaN	NaN	NaN	NaN	NaN	NaN	NaN	NaN	NaN	NaN	NaN	NaN	NaN	NaN	NaN
305	1e-05	1e-05	1e-05	1e-05	1e-05	1e-05	0.0023261	0.0079156	0.014308	0.021666	0.030183	0.039633	0.050065	0.061467	0.073282	0.085736	0.098834	0.1124	0.12639	0.14089	0.15578	0.1709	0.18655	0.20219	0.21804	0.2343	0.25071	0.26724	0.28394	0.30084	0.3176	0.33404	0.35049	0.3662	0.38207	0.39742	0.41241	0.4269	0.44075	0.45452	0.4682	0.48235	0.49735	0.51308	NaN	NaN	NaN	NaN	NaN
306	1e-05	1e-05	1e-05	1e-05	1e-05	1e-05	0.0015831	0.0058955	0.010898	0.016865	0.024263	0.032631	0.042301	0.053604	0.066184	0.079887	0.09479	0.11104	0.128	0.14593	0.16465	0.18362	0.20333	0.22318	0.24368	0.26513	0.288	0.31214	0.33797	NaN	NaN	NaN	NaN	NaN	NaN	NaN	NaN	NaN	NaN	NaN	NaN	NaN	NaN	NaN	NaN	NaN	NaN	NaN	NaN
307	1e-05	1e-05	0.0043199	0.010623	0.017419	0.024593	0.032304	0.040905	0.050403	0.061097	0.072931	0.085859	0.099793	0.11525	0.1315	0.14883	0.16761	0.18853	0.21185	0.23821	0.26792	NaN	NaN	NaN	NaN	NaN	NaN	NaN	NaN	NaN	NaN	NaN	NaN	NaN	NaN	NaN	NaN	NaN	NaN	NaN	NaN	NaN	NaN	NaN	NaN	NaN	NaN	NaN	NaN
308	1e-05	1e-05	1e-05	1e-05	1e-05	1e-05	0.0036454	0.01243	0.022547	0.03421	0.047509	0.062214	0.078431	0.096358	0.11559	0.13563	0.15673	0.17899	0.20216	0.22651	0.2523	0.27937	0.30818	NaN	NaN	NaN	NaN	NaN	NaN	NaN	NaN	NaN	NaN	NaN	NaN	NaN	NaN	NaN	NaN	NaN	NaN	NaN	NaN	NaN	NaN	NaN	NaN	NaN	NaN
309	1e-05	1e-05	1e-05	1e-05	1e-05	0.00089732	0.0050045	0.0099465	0.015361	0.021194	0.027594	0.034419	0.041908	0.050265	0.05894	0.067461	0.076065	0.085084	0.094016	0.10308	0.11233	0.12156	0.1309	0.14006	0.14899	0.15783	0.16685	0.17592	0.18483	0.19382	0.20261	0.21102	0.21967	0.22805	0.23662	0.24485	0.25321	0.26146	0.26946	0.27718	0.28471	0.29235	0.3003	0.30786	0.31577	0.32317	0.33077	0.33808	0.34537
310	1e-05	1e-05	1e-05	1e-05	1e-05	1e-05	0.023248	0.075553	0.13294	0.19426	0.25649	0.31695	0.37372	0.4253	0.47044	0.5086	0.53985	0.5648	0.58282	0.59453	0.60108	0.6046	0.6061	0.60627	0.60608	0.60579	0.60577	0.60593	0.60603	0.60685	0.60857	0.61018	0.61186	0.61344	0.61567	0.61791	0.62034	0.62292	0.62529	0.62776	0.63031	0.63283	0.6355	0.6381	0.64089	0.64303	0.64506	0.6472	0.64934
311	1e-05	1e-05	1e-05	1e-05	1e-05	1e-05	1e-05	0.0053064	0.012321	0.020638	0.031325	0.043591	0.05715	0.0725	0.088528	0.1055	0.12326	0.14237	0.16285	0.18499	0.20947	0.23612	NaN	NaN	NaN	NaN	NaN	NaN	NaN	NaN	NaN	NaN	NaN	NaN	NaN	NaN	NaN	NaN	NaN	NaN	NaN	NaN	NaN	NaN	NaN	NaN	NaN	NaN	NaN
312	1e-05	1e-05	1e-05	1e-05	1e-05	1e-05	0.0050416	0.0165	0.029241	0.043654	0.059495	0.076814	0.095761	0.11618	0.13773	0.16004	0.18324	0.20764	0.23277	0.25841	0.28465	0.31156	0.3393	0.36781	0.39698	NaN	NaN	NaN	NaN	NaN	NaN	NaN	NaN	NaN	NaN	NaN	NaN	NaN	NaN	NaN	NaN	NaN	NaN	NaN	NaN	NaN	NaN	NaN	NaN
313	1e-05	1e-05	1e-05	1e-05	0.0051256	0.014204	0.024044	0.034173	0.045265	0.057616	0.070509	0.08414	0.09784	0.11342	0.13018	0.14638	0.16288	0.17939	0.19704	0.21431	0.2307	0.2466	0.26237	0.2779	0.29234	0.30661	0.32086	0.33471	0.34882	0.36232	NaN	NaN	NaN	NaN	NaN	NaN	NaN	NaN	NaN	NaN	NaN	NaN	NaN	NaN	NaN	NaN	NaN	NaN	NaN
314	1e-05	1e-05	1e-05	1e-05	1e-05	1e-05	0.0038501	0.013026	0.023215	0.034594	0.047328	0.06097	0.075349	0.090593	0.10629	0.12208	0.13795	0.15391	0.17008	0.18691	0.20492	0.22441	0.2462	0.27055	NaN	NaN	NaN	NaN	NaN	NaN	NaN	NaN	NaN	NaN	NaN	NaN	NaN	NaN	NaN	NaN	NaN	NaN	NaN	NaN	NaN	NaN	NaN	NaN	NaN
315	1e-05	1e-05	1e-05	1e-05	1e-05	1e-05	0.0024298	0.0076962	0.013193	0.018917	0.025058	0.031356	0.037865	0.044879	0.05216	0.059606	0.067332	0.075664	0.08454	0.09393	0.10406	0.11477	0.12655	0.13927	0.15289	0.16742	0.183	0.19959	0.2169	0.23509	0.25415	0.27358	0.29384	0.314	0.33465	0.35523	0.37613	0.39749	0.41926	0.44188	NaN	NaN	NaN	NaN	NaN	NaN	NaN	NaN	NaN
316	1e-05	1e-05	1e-05	1e-05	1e-05	0.003381	0.0085963	0.01569	0.023866	0.033393	0.045206	0.057907	0.071655	0.087782	0.10458	0.12202	0.14023	0.15956	0.17987	0.20221	0.22649	0.25299	NaN	NaN	NaN	NaN	NaN	NaN	NaN	NaN	NaN	NaN	NaN	NaN	NaN	NaN	NaN	NaN	NaN	NaN	NaN	NaN	NaN	NaN	NaN	NaN	NaN	NaN	NaN
317	1e-05	1e-05	0.00080316	0.0042626	0.0079007	0.011834	0.016311	0.021612	0.027278	0.033486	0.040255	0.047415	0.055232	0.064013	0.073424	0.083226	0.093554	0.1047	0.11633	0.12844	0.14086	0.15394	0.1678	0.18211	0.19657	0.21169	0.2275	0.2438	0.26053	0.2777	0.29535	0.31343	0.33244	0.35237	0.37389	0.39708	NaN	NaN	NaN	NaN	NaN	NaN	NaN	NaN	NaN	NaN	NaN	NaN	NaN
318	1e-05	1e-05	1e-05	1e-05	1e-05	1e-05	0.0038022	0.012912	0.023373	0.035375	0.048843	0.063706	0.080087	0.097905	0.11679	0.13651	0.15731	0.17938	0.20297	0.22833	0.2556	NaN	NaN	NaN	NaN	NaN	NaN	NaN	NaN	NaN	NaN	NaN	NaN	NaN	NaN	NaN	NaN	NaN	NaN	NaN	NaN	NaN	NaN	NaN	NaN	NaN	NaN	NaN	NaN
319	1e-05	1e-05	1e-05	1e-05	1e-05	1e-05	0.0019242	0.0069275	0.01259	0.019065	0.02671	0.035466	0.044998	0.055813	0.067824	0.080435	0.093525	0.10752	0.12179	0.13668	0.15235	0.16791	0.18364	0.20003	0.21633	0.23267	0.24938	0.26634	0.28334	0.30054	0.31777	0.33445	0.35185	0.36929	0.38657	0.40375	0.42096	0.43792	0.45479	0.47196	0.48975	0.50838	0.52839	NaN	NaN	NaN	NaN	NaN	NaN
320	1e-05	1e-05	1e-05	1e-05	1e-05	0.00075692	0.0044724	0.0091945	0.014507	0.020595	0.027445	0.035341	0.043975	0.053001	0.062333	0.071764	0.081367	0.091639	0.10196	0.11245	0.12301	0.13376	0.14482	0.1559	0.16725	0.17869	0.19046	0.20234	0.21425	0.2266	0.23917	0.25162	0.26448	0.27693	0.29049	0.30475	0.32077	0.3386	0.35855	NaN	NaN	NaN	NaN	NaN	NaN	NaN	NaN	NaN	NaN
321	1e-05	1e-05	1e-05	1e-05	1e-05	1e-05	0.00055909	0.0012801	0.0019117	0.002543	0.003601	0.0042576	0.0047909	0.0059543	0.0076439	0.0090743	0.010236	0.011725	0.013996	0.016562	0.019245	0.021844	0.025093	0.028663	0.032322	0.035854	0.04001	0.044744	0.049654	0.053809	0.058568	0.063604	0.068681	0.073114	0.077626	0.082005	0.086618	0.091026	0.095407	0.099663	0.10478	0.10952	0.11418	0.11907	0.12518	0.13116	0.13681	0.14271	0.14903
322	1e-05	1e-05	1e-05	1e-05	1e-05	1e-05	0.0019104	0.007138	0.012509	0.016924	0.021713	0.026298	0.030165	0.034084	0.037779	0.041356	0.045041	0.048973	0.051656	0.054217	0.057048	0.059847	0.062963	0.066064	0.069301	0.072252	0.075309	0.078601	0.081678	0.085335	0.089032	0.092631	0.09664	0.099572	0.10309	0.10694	0.11087	0.11497	0.11904	0.12321	0.12719	0.13057	0.13379	0.13588	0.13894	0.14127	0.14284	0.14478	0.14679
323	1e-05	1e-05	1e-05	1e-05	1e-05	0.010712	0.022816	0.037243	0.053646	0.071981	NaN	NaN	NaN	NaN	NaN	NaN	NaN	NaN	NaN	NaN	NaN	NaN	NaN	NaN	NaN	NaN	NaN	NaN	NaN	NaN	NaN	NaN	NaN	NaN	NaN	NaN	NaN	NaN	NaN	NaN	NaN	NaN	NaN	NaN	NaN	NaN	NaN	NaN	NaN
324	1e-05	1e-05	1e-05	1e-05	1e-05	1e-05	0.0037308	0.012676	0.022813	0.03459	0.048439	0.063804	0.081148	0.099931	0.11981	0.14101	0.16356	0.18682	0.21074	0.23533	0.2605	0.28607	0.31281	0.33978	0.36766	NaN	NaN	NaN	NaN	NaN	NaN	NaN	NaN	NaN	NaN	NaN	NaN	NaN	NaN	NaN	NaN	NaN	NaN	NaN	NaN	NaN	NaN	NaN	NaN
325	1e-05	1e-05	1e-05	1e-05	1e-05	1e-05	0.0029666	0.0099909	0.017884	0.026723	0.036864	0.04743	0.05903	0.072113	0.085659	0.099663	0.11414	0.1297	0.14566	0.16207	0.17891	0.19598	0.21394	0.23196	0.24975	0.26769	0.28575	0.30403	0.32226	0.34118	0.36118	0.38214	NaN	NaN	NaN	NaN	NaN	NaN	NaN	NaN	NaN	NaN	NaN	NaN	NaN	NaN	NaN	NaN	NaN
326	0.014869	0.010756	0.0071138	0.004514	0.0023265	0.00037103	1e-05	1e-05	1e-05	1e-05	1e-05	1e-05	0.0022812	0.0053456	0.0085169	0.012155	0.01612	0.020846	0.025756	0.030274	0.035122	0.039898	0.045073	0.04956	0.053988	0.058474	0.062967	0.067639	0.07231	0.076888	0.081682	0.086566	0.091678	0.095838	0.1008	0.10571	0.11068	0.11543	0.12001	0.12404	0.12794	0.13216	0.13571	0.1386	0.14221	0.14481	0.14715	0.14954	0.1521
327	1e-05	1e-05	1e-05	1e-05	1e-05	1e-05	0.0031728	0.010947	0.020056	0.02917	0.040429	0.053345	0.06855	0.086416	NaN	NaN	NaN	NaN	NaN	NaN	NaN	NaN	NaN	NaN	NaN	NaN	NaN	NaN	NaN	NaN	NaN	NaN	NaN	NaN	NaN	NaN	NaN	NaN	NaN	NaN	NaN	NaN	NaN	NaN	NaN	NaN	NaN	NaN	NaN
328	1e-05	1e-05	1e-05	1e-05	1e-05	1e-05	0.00069536	0.0025682	0.004444	0.0061803	0.0089868	0.010918	0.012778	0.015012	0.017145	0.019233	0.021127	0.023692	0.026172	0.028836	0.031505	0.033555	0.036427	0.038887	0.041321	0.043776	0.046745	0.049667	0.052415	0.05492	0.05789	0.060964	0.063956	0.066446	0.069612	0.073189	0.077413	0.081247	0.08519	0.089161	0.093584	0.097505	0.1015	0.10567	0.11081	0.1157	0.11986	0.12353	0.12768
329	1e-05	1e-05	1e-05	1e-05	1e-05	0.00039101	0.0026217	0.0052474	0.007607	0.010031	0.012596	0.014906	0.017653	0.021122	0.025094	0.029065	0.033549	0.0383	0.043117	0.048327	0.053847	0.059512	0.06586	0.072411	0.079356	0.086713	0.09444	0.10244	0.11082	0.11978	0.12911	0.13865	0.14882	0.1591	0.17044	0.18268	0.19665	0.21295	0.232	0.25429	NaN	NaN	NaN	NaN	NaN	NaN	NaN	NaN	NaN
330	1e-05	1e-05	1e-05	1e-05	1e-05	1e-05	0.0041846	0.013581	0.023541	0.034241	0.045894	0.058225	0.071118	0.08468	0.098583	0.11259	0.12691	0.14126	0.15537	0.16939	0.18327	0.19692	0.21045	0.22363	0.23657	0.24925	0.26172	0.27409	0.28623	0.29836	0.31015	0.32141	0.33252	0.343	0.35378	0.36471	0.37649	0.38948	0.40387	NaN	NaN	NaN	NaN	NaN	NaN	NaN	NaN	NaN	NaN
331	1e-05	1e-05	1e-05	0.0011467	0.0030999	0.005591	0.0088661	0.013026	0.017612	0.023091	0.029225	0.036715	0.045313	0.055263	0.065963	0.07732	0.089001	0.10132	0.11419	0.12743	0.14139	0.15538	0.1695	0.18341	0.19685	0.21093	0.22515	0.23951	0.25422	0.26896	0.28427	0.29865	0.31373	0.32848	0.34393	0.36022	0.37697	0.39474	0.41382	NaN	NaN	NaN	NaN	NaN	NaN	NaN	NaN	NaN	NaN
332	1e-05	1e-05	1e-05	1e-05	1e-05	1e-05	0.0076724	0.025838	0.046866	0.071176	NaN	NaN	NaN	NaN	NaN	NaN	NaN	NaN	NaN	NaN	NaN	NaN	NaN	NaN	NaN	NaN	NaN	NaN	NaN	NaN	NaN	NaN	NaN	NaN	NaN	NaN	NaN	NaN	NaN	NaN	NaN	NaN	NaN	NaN	NaN	NaN	NaN	NaN	NaN
333	1e-05	1e-05	1e-05	1e-05	1e-05	0.00088894	0.0031351	0.005532	0.0079019	0.010514	0.013634	0.016802	0.020007	0.023467	0.026947	0.030255	0.033496	0.036909	0.040531	0.044199	0.047909	0.051606	0.05542	0.059252	0.063179	0.067035	0.070894	0.074763	0.07858	0.082478	0.086486	0.090267	0.094161	0.097814	0.10165	0.10527	0.10908	0.11295	0.11673	0.12042	0.12393	0.12746	0.13135	0.13499	0.13895	0.14293	0.14744	0.15218	0.15723
334	1e-05	1e-05	1e-05	1e-05	1e-05	1e-05	0.0048943	0.015464	0.025627	0.035834	0.047372	0.060227	0.073357	0.086647	0.099973	0.11326	0.12799	0.14361	0.15906	0.17458	0.18979	0.20455	0.2197	0.23606	NaN	NaN	NaN	NaN	NaN	NaN	NaN	NaN	NaN	NaN	NaN	NaN	NaN	NaN	NaN	NaN	NaN	NaN	NaN	NaN	NaN	NaN	NaN	NaN	NaN
335	1e-05	1e-05	1e-05	1e-05	1e-05	1e-05	0.0024594	0.0083332	0.014885	0.022203	0.03067	0.039257	0.048461	0.058772	0.069009	0.079334	0.089467	0.1001	0.1108	0.1218	0.13296	0.14403	0.15577	0.16751	0.17911	0.19104	0.20303	0.21547	0.22766	0.23992	0.25224	0.26453	0.27737	0.29018	0.30417	0.31951	0.33685	NaN	NaN	NaN	NaN	NaN	NaN	NaN	NaN	NaN	NaN	NaN	NaN
336	1e-05	1e-05	1e-05	1e-05	1e-05	1e-05	0.0013347	0.0043715	0.0071566	0.010337	0.014349	0.018505	0.023004	0.028454	0.034541	0.041172	0.048667	0.057219	0.066722	0.077551	0.089508	0.10259	0.11718	0.13355	0.15211	0.1734	0.19804	0.22638	NaN	NaN	NaN	NaN	NaN	NaN	NaN	NaN	NaN	NaN	NaN	NaN	NaN	NaN	NaN	NaN	NaN	NaN	NaN	NaN	NaN
337	1e-05	1e-05	1e-05	1e-05	1e-05	1e-05	0.0013027	0.0049432	0.0089781	0.01401	0.020148	0.027183	0.035086	0.043877	0.053253	0.063024	0.073348	0.084166	0.095166	0.10648	0.11811	0.12961	0.14138	0.15328	0.16511	0.17703	0.18899	0.20115	0.21326	0.22561	0.23784	0.24961	0.26166	0.27324	0.28478	0.29613	0.30752	0.31922	0.33114	0.34378	0.35752	0.37318	0.39137	NaN	NaN	NaN	NaN	NaN	NaN
338	1e-05	1e-05	1e-05	1e-05	1e-05	1e-05	0.0024174	0.0082693	0.014537	0.021561	0.029277	0.037632	0.046661	0.056288	0.066521	0.076804	0.087554	0.098575	0.10983	0.12143	0.13381	0.14695	0.16094	0.17571	0.19138	0.20792	0.22659	0.24739	0.27083	0.29723	NaN	NaN	NaN	NaN	NaN	NaN	NaN	NaN	NaN	NaN	NaN	NaN	NaN	NaN	NaN	NaN	NaN	NaN	NaN
339	1e-05	1e-05	1e-05	0.0011981	0.0033602	0.0058854	0.0087897	0.012165	0.015815	0.019845	0.024621	0.029718	0.035006	0.040623	0.046498	0.052272	0.058031	0.064252	0.070631	0.077056	0.083735	0.090833	0.098821	0.10768	0.11736	0.12781	0.13942	0.15228	0.16621	0.18152	0.19911	0.22083	0.24623	0.27455	NaN	NaN	NaN	NaN	NaN	NaN	NaN	NaN	NaN	NaN	NaN	NaN	NaN	NaN	NaN
340	1e-05	1e-05	1e-05	1e-05	1e-05	1e-05	0.0025966	0.0098458	0.01835	0.028315	0.040473	0.053512	0.068223	0.085202	0.10233	0.11895	0.13597	0.15388	0.17266	0.19213	0.21155	0.23098	0.2509	0.27066	0.28986	0.3101	0.33143	NaN	NaN	NaN	NaN	NaN	NaN	NaN	NaN	NaN	NaN	NaN	NaN	NaN	NaN	NaN	NaN	NaN	NaN	NaN	NaN	NaN	NaN
341	1e-05	1e-05	1e-05	1e-05	1e-05	1e-05	NaN	NaN	NaN	NaN	NaN	NaN	NaN	NaN	NaN	NaN	NaN	NaN	NaN	NaN	NaN	NaN	NaN	NaN	NaN	NaN	NaN	NaN	NaN	NaN	NaN	NaN	NaN	NaN	NaN	NaN	NaN	NaN	NaN	NaN	NaN	NaN	NaN	NaN	NaN	NaN	NaN	NaN	NaN
342	1e-05	1e-05	1e-05	1e-05	1e-05	1e-05	0.003262	0.011626	0.020787	0.031378	0.0433	0.055556	0.068329	0.082991	0.097306	0.11158	0.12581	0.14018	0.15431	0.1687	0.18248	0.19631	0.21081	0.22524	0.23892	0.25294	0.26664	0.28063	0.2946	0.30909	0.32408	0.34039	NaN	NaN	NaN	NaN	NaN	NaN	NaN	NaN	NaN	NaN	NaN	NaN	NaN	NaN	NaN	NaN	NaN
343	1e-05	1e-05	0.0014517	0.0056233	0.010864	0.017227	0.02521	0.034927	0.046037	0.059182	0.074731	0.092326	0.11176	0.13319	0.1566	0.18241	0.21077	0.2423	0.27728	0.31566	NaN	NaN	NaN	NaN	NaN	NaN	NaN	NaN	NaN	NaN	NaN	NaN	NaN	NaN	NaN	NaN	NaN	NaN	NaN	NaN	NaN	NaN	NaN	NaN	NaN	NaN	NaN	NaN	NaN
344	1e-05	1e-05	1e-05	1e-05	1e-05	1e-05	0.0025373	0.0074319	0.012891	0.018139	0.024695	0.03194	0.039137	0.046057	0.053275	0.060369	0.067228	0.074692	0.082902	0.091212	0.10029	0.10931	0.11821	0.12727	0.13658	0.14567	0.15446	0.16302	0.17159	0.17971	0.18786	0.1951	0.20238	0.20931	0.21654	0.22338	0.23015	0.23745	0.24482	0.25185	0.25906	0.26622	0.27439	0.28304	0.29352	0.30502	0.31864	0.33447	NaN
345	1e-05	1e-05	1e-05	1e-05	1e-05	0.0054101	0.012633	0.021876	0.032621	0.045417	0.060918	0.078065	0.09748	0.11986	0.14373	0.16911	0.19611	0.22561	NaN	NaN	NaN	NaN	NaN	NaN	NaN	NaN	NaN	NaN	NaN	NaN	NaN	NaN	NaN	NaN	NaN	NaN	NaN	NaN	NaN	NaN	NaN	NaN	NaN	NaN	NaN	NaN	NaN	NaN	NaN
346	1e-05	1e-05	0.0014205	0.0069278	0.013278	0.019816	0.027795	0.037056	0.04693	0.058105	0.071062	0.085042	0.10059	0.118	0.13671	0.15666	0.1783	0.20141	0.22635	0.25346	NaN	NaN	NaN	NaN	NaN	NaN	NaN	NaN	NaN	NaN	NaN	NaN	NaN	NaN	NaN	NaN	NaN	NaN	NaN	NaN	NaN	NaN	NaN	NaN	NaN	NaN	NaN	NaN	NaN
347	1e-05	1e-05	1e-05	1e-05	1e-05	1e-05	0.0019803	0.0071394	0.013427	0.021175	0.030784	0.041559	0.054188	0.06865	0.084876	0.10231	0.12197	0.14371	0.16799	0.19471	NaN	NaN	NaN	NaN	NaN	NaN	NaN	NaN	NaN	NaN	NaN	NaN	NaN	NaN	NaN	NaN	NaN	NaN	NaN	NaN	NaN	NaN	NaN	NaN	NaN	NaN	NaN	NaN	NaN
348	1e-05	1e-05	1e-05	1e-05	1e-05	1e-05	0.011365	0.038203	NaN	NaN	NaN	NaN	NaN	NaN	NaN	NaN	NaN	NaN	NaN	NaN	NaN	NaN	NaN	NaN	NaN	NaN	NaN	NaN	NaN	NaN	NaN	NaN	NaN	NaN	NaN	NaN	NaN	NaN	NaN	NaN	NaN	NaN	NaN	NaN	NaN	NaN	NaN	NaN	NaN
349	1e-05	1e-05	1e-05	1e-05	1e-05	1e-05	0.0019531	0.0074008	0.011986	0.01775	0.024072	0.0306	0.037346	0.045014	0.052468	0.058312	0.063381	0.068105	0.07182	0.076402	0.081133	0.086723	0.091853	0.096718	0.10107	0.10541	0.10985	0.1143	0.11886	0.12407	0.12934	0.13407	0.13799	0.14179	0.14613	0.15048	0.15497	0.15969	0.16448	0.16911	0.17391	0.17869	0.18415	0.19044	0.19728	0.20355	0.21027	0.21697	0.22376
350	1e-05	1e-05	1e-05	1e-05	1e-05	0.0091643	0.021909	0.037643	0.056142	0.077688	0.10243	0.13051	NaN	NaN	NaN	NaN	NaN	NaN	NaN	NaN	NaN	NaN	NaN	NaN	NaN	NaN	NaN	NaN	NaN	NaN	NaN	NaN	NaN	NaN	NaN	NaN	NaN	NaN	NaN	NaN	NaN	NaN	NaN	NaN	NaN	NaN	NaN	NaN	NaN
351	1e-05	1e-05	1e-05	1e-05	1e-05	1e-05	0.006538	0.021377	0.038198	0.057304	0.078819	0.10254	0.12949	NaN	NaN	NaN	NaN	NaN	NaN	NaN	NaN	NaN	NaN	NaN	NaN	NaN	NaN	NaN	NaN	NaN	NaN	NaN	NaN	NaN	NaN	NaN	NaN	NaN	NaN	NaN	NaN	NaN	NaN	NaN	NaN	NaN	NaN	NaN	NaN
352	1e-05	1e-05	1e-05	1e-05	1e-05	1e-05	0.013805	0.035235	0.059981	NaN	NaN	NaN	NaN	NaN	NaN	NaN	NaN	NaN	NaN	NaN	NaN	NaN	NaN	NaN	NaN	NaN	NaN	NaN	NaN	NaN	NaN	NaN	NaN	NaN	NaN	NaN	NaN	NaN	NaN	NaN	NaN	NaN	NaN	NaN	NaN	NaN	NaN	NaN	NaN
353	1e-05	1e-05	1e-05	1e-05	0.0093995	0.019587	0.029962	0.040549	0.050683	0.062493	0.074679	0.087359	0.10122	0.11658	0.1331	0.15053	0.17048	0.19103	0.21142	0.23168	0.25049	0.27069	0.29173	0.31245	0.33205	0.35177	0.37248	0.39205	0.412	NaN	NaN	NaN	NaN	NaN	NaN	NaN	NaN	NaN	NaN	NaN	NaN	NaN	NaN	NaN	NaN	NaN	NaN	NaN	NaN
354	1e-05	1e-05	1e-05	1e-05	1e-05	1e-05	0.0073893	0.0224	0.035743	0.048932	0.060052	0.065492	0.069561	0.076627	0.083264	0.08988	0.0981	0.10789	0.11689	0.12632	0.13628	0.14593	0.15888	0.17131	0.18027	0.18908	0.1965	0.20353	0.20808	0.21189	0.21421	0.21566	0.21859	0.22048	0.22409	0.22902	0.23417	0.23925	0.24409	0.24941	0.25504	0.26201	0.26941	0.27586	0.28328	0.28948	0.29582	0.3033	0.31057
355	1e-05	1e-05	1e-05	1e-05	1e-05	1e-05	0.0017642	0.0071291	0.013346	0.020929	0.029509	0.037021	0.044908	0.056523	0.069594	0.083693	0.098655	0.11482	0.13101	0.14798	0.16504	0.18215	0.20169	0.22257	0.24273	0.26349	0.28496	0.30855	NaN	NaN	NaN	NaN	NaN	NaN	NaN	NaN	NaN	NaN	NaN	NaN	NaN	NaN	NaN	NaN	NaN	NaN	NaN	NaN	NaN
356	0.0129	0.0010256	1e-05	1e-05	1e-05	1e-05	1e-05	1e-05	0.0043753	0.009549	0.020224	0.035731	0.052665	0.065108	0.079246	0.093865	0.1041	0.11384	0.12712	0.14286	0.16454	NaN	NaN	NaN	NaN	NaN	NaN	NaN	NaN	NaN	NaN	NaN	NaN	NaN	NaN	NaN	NaN	NaN	NaN	NaN	NaN	NaN	NaN	NaN	NaN	NaN	NaN	NaN	NaN
357	0.0012902	0.0011622	1e-05	1e-05	1e-05	1e-05	1e-05	0.0034614	0.0083756	0.015023	0.022707	0.030062	0.037971	0.048846	0.061039	0.074103	0.088045	0.10315	0.11836	0.13398	0.14997	0.166	0.18355	0.20147	0.2187	0.23529	0.25164	0.26828	0.28484	0.30087	0.31617	0.33073	0.34595	0.36115	0.37777	0.39522	0.41442	NaN	NaN	NaN	NaN	NaN	NaN	NaN	NaN	NaN	NaN	NaN	NaN
358	0.072807	0.050253	0.032856	0.019114	0.0072437	0.00030528	1e-05	1e-05	0.0010436	0.0049126	0.01533	0.031164	0.04774	0.061609	0.077857	0.094734	0.10762	0.11826	0.12934	0.14148	0.15782	0.17369	0.19025	0.21249	NaN	NaN	NaN	NaN	NaN	NaN	NaN	NaN	NaN	NaN	NaN	NaN	NaN	NaN	NaN	NaN	NaN	NaN	NaN	NaN	NaN	NaN	NaN	NaN	NaN
359	1e-05	1e-05	1e-05	1e-05	1e-05	1e-05	0.0023769	0.0077324	0.01356	0.019958	0.026779	0.033694	0.041092	0.049117	0.057288	0.065828	0.074503	0.083244	0.092529	0.10226	0.11224	0.12291	0.13444	0.14646	0.1587	0.17175	0.18549	0.19975	0.21462	0.2297	0.24501	0.26066	0.2764	0.29224	0.30836	0.32489	0.34156	0.3585	0.37617	0.39428	NaN	NaN	NaN	NaN	NaN	NaN	NaN	NaN	NaN
360	0.020221	0.016551	0.0106	0.0047731	0.00065544	1e-05	1e-05	1e-05	1e-05	0.0036584	0.0090789	0.013893	0.019319	0.028163	0.038483	0.049744	0.061501	0.074228	0.086608	0.098924	0.1111	0.12334	0.13666	0.15034	0.16288	0.1742	0.18515	0.19659	0.20735	0.21762	0.2274	0.23654	0.24607	0.25505	0.26441	0.27401	0.28445	0.29383	0.30175	0.30879	0.31624	0.32455	0.33449	0.34554	0.35863	0.37349	NaN	NaN	NaN
361	1e-05	1e-05	1e-05	1e-05	1e-05	1e-05	0.002056	0.0071724	0.013538	0.021318	0.030326	0.039475	0.050168	0.06238	0.075787	0.090254	0.10564	0.12125	0.13733	0.15303	0.16822	0.18336	0.19912	0.21425	0.22897	0.24337	0.2589	0.27476	0.2918	0.30963	0.32733	NaN	NaN	NaN	NaN	NaN	NaN	NaN	NaN	NaN	NaN	NaN	NaN	NaN	NaN	NaN	NaN	NaN	NaN
362	0.0095549	0.0057674	0.0025593	0.00030253	1e-05	1e-05	0.00079427	0.0040531	0.0087526	0.015213	0.023196	0.032415	0.043349	0.056572	0.072543	0.092249	0.11586	0.14357	NaN	NaN	NaN	NaN	NaN	NaN	NaN	NaN	NaN	NaN	NaN	NaN	NaN	NaN	NaN	NaN	NaN	NaN	NaN	NaN	NaN	NaN	NaN	NaN	NaN	NaN	NaN	NaN	NaN	NaN	NaN
363	1e-05	1e-05	1e-05	1e-05	1e-05	1e-05	0.0022731	0.0076495	0.013207	0.01917	0.024604	0.028423	0.031405	0.035756	0.041367	0.047376	0.053319	0.06007	0.065784	0.071112	0.075898	0.08087	0.086737	0.093286	0.099862	0.10538	0.1117	0.11872	0.12596	0.1333	0.14046	0.14771	0.15495	0.16252	0.17246	0.18464	0.20022	0.21828	NaN	NaN	NaN	NaN	NaN	NaN	NaN	NaN	NaN	NaN	NaN
364	1e-05	1e-05	1e-05	0.00093217	0.0053654	0.01108	0.018568	0.027755	0.038578	0.051044	0.064941	0.079684	0.095974	0.11373	0.13267	0.15258	0.17284	0.19296	0.21334	0.23362	0.25346	0.27315	0.29286	0.31182	0.33011	0.34794	0.36552	0.38269	0.39991	0.41669	0.43316	0.44987	0.46668	0.48374	0.50149	0.5197	NaN	NaN	NaN	NaN	NaN	NaN	NaN	NaN	NaN	NaN	NaN	NaN	NaN
365	0.0084833	0.0044147	0.00064575	1e-05	1e-05	1e-05	1e-05	1e-05	1e-05	0.003179	0.0083774	0.0147	0.021709	0.029677	0.038156	0.047184	0.056144	0.064981	0.074108	0.08353	0.092832	0.10204	0.11104	0.12016	0.1289	0.13748	0.14615	0.15455	0.16311	0.17175	0.18042	0.18954	0.19887	0.20835	0.21763	0.22674	0.23563	0.24415	0.25274	0.26092	0.26887	0.27659	0.2838	0.29039	0.29674	0.30305	0.3098	0.3169	0.32391
366	1e-05	1e-05	1e-05	1e-05	1e-05	1e-05	0.0010014	0.0042877	0.0082946	0.013276	0.019371	0.026272	0.033897	0.042622	0.051879	0.061955	0.072383	0.082989	0.093952	0.10527	0.11643	0.12742	0.13839	0.14943	0.1603	0.17107	0.18186	0.19237	0.20307	0.21361	0.22419	0.23534	0.24705	0.25889	0.2707	0.28227	0.29386	0.30517	0.31667	0.32803	0.34024	0.35343	0.36761	0.38295	0.4004	NaN	NaN	NaN	NaN
367	1e-05	1e-05	0.002682	0.0064216	0.010596	0.015312	0.021464	0.028929	0.037391	0.046923	0.057676	0.068762	0.081006	0.094802	0.10971	0.12563	0.14239	0.15921	0.17666	0.19435	0.21218	0.23001	0.24863	0.26796	0.28875	0.31209	0.33859	NaN	NaN	NaN	NaN	NaN	NaN	NaN	NaN	NaN	NaN	NaN	NaN	NaN	NaN	NaN	NaN	NaN	NaN	NaN	NaN	NaN	NaN
368	1e-05	1e-05	1e-05	1e-05	1e-05	1e-05	0.0027624	0.0094308	0.016935	0.025453	0.03493	0.044566	0.055152	0.067224	0.079963	0.093278	0.10676	0.12009	0.13367	0.14717	0.16027	0.17304	0.1858	0.19787	0.20921	0.22017	0.23094	0.24136	0.25182	0.26166	0.27123	0.28091	0.29113	0.30234	0.31569	0.33152	0.35041	NaN	NaN	NaN	NaN	NaN	NaN	NaN	NaN	NaN	NaN	NaN	NaN
369	1e-05	1e-05	1e-05	1e-05	1e-05	1e-05	0.0024723	0.009539	0.018547	0.02999	0.042699	0.056128	0.071433	0.089176	0.10908	0.12998	0.15198	0.17503	0.19815	0.22119	0.24465	0.26881	0.29304	0.31731	0.34216	0.36682	NaN	NaN	NaN	NaN	NaN	NaN	NaN	NaN	NaN	NaN	NaN	NaN	NaN	NaN	NaN	NaN	NaN	NaN	NaN	NaN	NaN	NaN	NaN
370	1e-05	1e-05	1e-05	1e-05	1e-05	1e-05	0.0022474	0.010488	0.019832	0.031179	0.043839	0.05742	0.073251	0.091982	0.11113	0.13137	0.1523	0.17362	0.19365	0.21328	0.23313	0.25282	0.27188	0.28995	0.3078	0.32633	0.34468	0.364	NaN	NaN	NaN	NaN	NaN	NaN	NaN	NaN	NaN	NaN	NaN	NaN	NaN	NaN	NaN	NaN	NaN	NaN	NaN	NaN	NaN
371	0.022487	0.016527	0.010688	0.0049878	1e-05	1e-05	1e-05	1e-05	5.7333e-05	0.0053587	0.012055	0.019968	0.029361	0.040784	0.053343	0.06698	0.080388	0.09405	0.10857	0.12317	0.13883	0.15699	0.17838	NaN	NaN	NaN	NaN	NaN	NaN	NaN	NaN	NaN	NaN	NaN	NaN	NaN	NaN	NaN	NaN	NaN	NaN	NaN	NaN	NaN	NaN	NaN	NaN	NaN	NaN
372	1e-05	1e-05	1e-05	1e-05	1e-05	1e-05	0.0036051	0.013524	0.023855	0.035122	0.047528	0.060856	0.076135	0.092858	0.1098	0.12773	0.146	0.16411	0.18125	0.19822	0.21456	0.2299	0.24457	0.25766	0.27029	0.2829	0.2952	0.30707	0.31917	0.33103	0.34296	0.3559	0.37015	0.38515	0.40185	0.41986	NaN	NaN	NaN	NaN	NaN	NaN	NaN	NaN	NaN	NaN	NaN	NaN	NaN
373	0.0043531	0.0036568	0.0012443	1e-05	1e-05	1e-05	1e-05	1e-05	1e-05	0.0022795	0.0059663	0.0094607	0.013849	0.020034	0.027515	0.035475	0.043944	0.052984	0.061916	0.070612	0.079529	0.088833	0.097939	0.10647	0.11486	0.12267	0.13016	0.1379	0.14597	0.15398	0.16235	0.17006	0.17791	0.18602	0.19466	0.20295	0.21135	0.2193	0.22656	0.2325	0.23847	0.24416	0.25035	0.25608	0.26166	0.26685	0.27222	0.27764	0.28325
374	1e-05	1e-05	1e-05	1e-05	1e-05	1e-05	0.0028526	0.0099296	0.017492	0.026311	0.036313	0.046583	0.058208	0.072552	0.087651	0.10393	0.1213	0.13966	0.15869	0.17852	0.19856	0.219	0.24058	0.26291	0.28557	0.30971	0.33498	NaN	NaN	NaN	NaN	NaN	NaN	NaN	NaN	NaN	NaN	NaN	NaN	NaN	NaN	NaN	NaN	NaN	NaN	NaN	NaN	NaN	NaN
375	1e-05	1e-05	1e-05	0.0041255	0.01251	0.019971	0.027647	0.035111	0.042302	0.048124	0.053377	0.058074	0.062477	0.067978	0.074024	0.081636	0.089904	0.098301	0.10733	0.1162	0.12608	0.13688	0.14852	0.16126	0.17441	0.1882	0.20192	0.21663	0.23234	0.24919	0.26863	0.2902	0.31439	NaN	NaN	NaN	NaN	NaN	NaN	NaN	NaN	NaN	NaN	NaN	NaN	NaN	NaN	NaN	NaN
376	0.00054032	1e-05	1e-05	1e-05	1e-05	1e-05	1e-05	0.0013881	0.0054337	0.010673	0.017012	0.02334	0.030422	0.039087	0.048071	0.057461	0.067388	0.077401	0.087021	0.096662	0.10606	0.11529	0.12499	0.13445	0.14321	0.15205	0.16122	0.17016	0.17924	0.18802	0.19703	0.20618	0.21545	0.22447	0.23358	0.24246	0.25081	0.25856	0.26603	0.27296	0.27992	0.28672	0.29398	0.30167	0.31028	0.32001	0.33186	0.34666	NaN
377	1e-05	1e-05	1e-05	0.013557	0.025468	0.036637	0.047471	0.057731	0.067897	0.077078	0.085506	0.093733	0.10202	0.11172	0.12267	0.13519	0.14863	0.16289	0.17809	0.19314	0.209	0.22623	0.24415	0.26264	0.28128	0.30056	0.3197	0.33912	0.35802	0.37665	0.39673	0.4176	0.43798	0.45925	NaN	NaN	NaN	NaN	NaN	NaN	NaN	NaN	NaN	NaN	NaN	NaN	NaN	NaN	NaN
378	1e-05	1e-05	1e-05	1e-05	1e-05	0.0040653	0.009063	0.014738	0.020932	0.027789	0.035181	0.04295	0.051425	0.060953	0.072684	0.08822	0.10841	0.13354	NaN	NaN	NaN	NaN	NaN	NaN	NaN	NaN	NaN	NaN	NaN	NaN	NaN	NaN	NaN	NaN	NaN	NaN	NaN	NaN	NaN	NaN	NaN	NaN	NaN	NaN	NaN	NaN	NaN	NaN	NaN
379	0.00095282	0.00057457	1e-05	1e-05	1e-05	1e-05	1e-05	1e-05	5.6982e-05	0.0013003	0.0026527	0.0040181	0.0058176	0.0081571	0.010727	0.013665	0.016715	0.019636	0.022916	0.02614	0.029253	0.032578	0.036	0.03927	0.042264	0.045327	0.048456	0.05148	0.054749	0.05779	0.061027	0.064547	0.068143	0.071842	0.075786	0.079868	0.083893	0.087727	0.091577	0.095127	0.098863	0.10257	0.10613	0.10946	0.1128	0.11591	0.1191	0.12258	0.12605
380	1e-05	1e-05	1e-05	1e-05	1e-05	1e-05	0.00085646	0.0030722	0.0057973	0.0091837	0.013104	0.017322	0.022115	0.027592	0.033248	0.039278	0.045504	0.051779	0.058411	0.064996	0.071429	0.077884	0.084454	0.090923	0.096946	0.10307	0.10931	0.11534	0.12148	0.12736	0.13344	0.13981	0.14629	0.15271	0.15922	0.16591	0.17247	0.17882	0.18509	0.19093	0.19683	0.20246	0.20771	0.21258	0.21735	0.22172	0.22594	0.2303	0.23437
381	1e-05	1e-05	1e-05	1e-05	1e-05	1e-05	0.0034376	0.011956	0.022025	0.033401	0.046023	0.059719	0.07468	0.091279	0.10908	0.12827	0.14882	0.17011	0.19301	0.21734	0.24343	NaN	NaN	NaN	NaN	NaN	NaN	NaN	NaN	NaN	NaN	NaN	NaN	NaN	NaN	NaN	NaN	NaN	NaN	NaN	NaN	NaN	NaN	NaN	NaN	NaN	NaN	NaN	NaN
382	0.0065382	0.004506	0.0021996	0.00027699	1e-05	1e-05	1e-05	1e-05	1e-05	1e-05	0.0021437	0.0046577	0.0080093	0.012034	0.016206	0.020939	0.026147	0.031102	0.036722	0.042749	0.048178	0.053436	0.058974	0.064044	0.068762	0.073768	0.079019	0.083876	0.089185	0.093638	0.097932	0.10287	0.10806	0.11287	0.11784	0.12298	0.12779	0.13214	0.13661	0.14054	0.145	0.14938	0.1535	0.15723	0.16133	0.16547	0.16962	0.17401	0.17831
383	1e-05	1e-05	1e-05	1e-05	1e-05	1e-05	0.010585	0.023709	0.036332	0.04553	0.054479	0.06121	0.069129	0.078796	0.088204	0.097241	0.10737	0.11703	0.1267	0.13574	0.14559	0.15428	0.16302	0.17053	0.17639	0.18292	0.19029	0.19752	0.20478	0.21131	0.21768	0.2237	0.22969	0.23529	0.24138	0.24834	0.25437	0.26045	0.26551	0.2705	0.27637	0.28305	0.28999	0.2973	0.305	0.31312	0.32177	0.3318	NaN
384	0.015345	0.01105	0.0067381	0.0025244	1e-05	1e-05	1e-05	1e-05	1e-05	1e-05	0.001044	0.0047331	0.0093836	0.014977	0.021248	0.028115	0.035341	0.042172	0.049656	0.057473	0.064607	0.071949	0.079484	0.086941	0.094048	0.10132	0.10882	0.11606	0.12394	0.13115	0.13837	0.1462	0.1538	0.16099	0.16802	0.17519	0.18211	0.18863	0.19525	0.20133	0.20775	0.21361	0.21935	0.22495	0.23101	0.23718	0.24326	0.24959	0.25581
385	0.051993	0.037041	0.023444	0.011954	0.0022045	1e-05	1e-05	1e-05	1e-05	1e-05	1e-05	0.0060742	0.016344	0.028144	0.040603	0.054872	0.069913	0.085366	0.10175	0.11976	0.13779	0.15553	0.17397	0.19203	0.2087	0.22558	0.2422	0.25889	0.27565	0.29255	NaN	NaN	NaN	NaN	NaN	NaN	NaN	NaN	NaN	NaN	NaN	NaN	NaN	NaN	NaN	NaN	NaN	NaN	NaN
386	0.0081772	0.0048507	0.0018259	1e-05	1e-05	1e-05	0.0019166	0.0073595	0.014783	0.025177	0.038115	0.05362	0.072059	0.09332	0.1171	0.14368	NaN	NaN	NaN	NaN	NaN	NaN	NaN	NaN	NaN	NaN	NaN	NaN	NaN	NaN	NaN	NaN	NaN	NaN	NaN	NaN	NaN	NaN	NaN	NaN	NaN	NaN	NaN	NaN	NaN	NaN	NaN	NaN	NaN
387	0.017888	0.011593	0.006304	0.0016463	1e-05	1e-05	1e-05	1e-05	1e-05	1e-05	0.0032328	0.0089942	0.017433	0.02646	0.036788	0.048539	0.061174	0.073623	0.086691	0.10253	0.11806	0.13321	0.14973	0.16496	0.18046	0.19588	0.21136	0.22569	0.2403	0.25434	0.26687	0.27998	0.29343	0.30632	NaN	NaN	NaN	NaN	NaN	NaN	NaN	NaN	NaN	NaN	NaN	NaN	NaN	NaN	NaN
388	1e-05	1e-05	1e-05	1e-05	1e-05	1e-05	0.0017536	0.0071954	0.013247	0.021378	0.031578	0.042605	0.05489	0.068366	0.083099	0.098702	0.1156	0.13208	0.1486	0.16551	0.18139	0.19621	0.21084	0.22488	0.23802	0.24967	0.26072	0.27037	0.27977	0.28893	0.29782	0.30683	0.31601	0.32514	0.33486	0.34513	0.35653	NaN	NaN	NaN	NaN	NaN	NaN	NaN	NaN	NaN	NaN	NaN	NaN
389	1e-05	1e-05	0.0024284	0.01082	0.019876	0.030004	0.041374	0.054088	0.068197	0.083919	0.10079	NaN	NaN	NaN	NaN	NaN	NaN	NaN	NaN	NaN	NaN	NaN	NaN	NaN	NaN	NaN	NaN	NaN	NaN	NaN	NaN	NaN	NaN	NaN	NaN	NaN	NaN	NaN	NaN	NaN	NaN	NaN	NaN	NaN	NaN	NaN	NaN	NaN	NaN
390	1e-05	1e-05	1e-05	1e-05	1e-05	1e-05	0.00081964	0.0031584	0.0060334	0.0094818	0.01358	0.018164	0.0235	0.029213	0.035062	0.041225	0.047759	0.054398	0.061357	0.068472	0.075474	0.08253	0.089638	0.096446	0.10321	0.11018	0.11734	0.12437	0.13154	0.13853	0.14564	0.15312	0.1608	0.1686	0.17666	0.18468	0.19248	0.20014	0.20774	0.21502	0.22244	0.2296	0.2366	0.24316	0.24961	0.25582	0.26207	0.26863	0.275
391	0.004165	0.00093236	1e-05	1e-05	1e-05	1e-05	1e-05	1e-05	0.0043989	0.011974	0.021448	0.032696	0.046053	0.061542	0.078844	0.097722	0.11736	0.1377	0.1593	0.18164	0.20379	0.22669	0.25048	0.27506	0.30017	NaN	NaN	NaN	NaN	NaN	NaN	NaN	NaN	NaN	NaN	NaN	NaN	NaN	NaN	NaN	NaN	NaN	NaN	NaN	NaN	NaN	NaN	NaN	NaN
392	0.005954	0.002964	0.00037013	1e-05	1e-05	0.00090156	0.0051556	0.012138	0.021109	0.032694	0.046807	0.062757	0.080594	0.1004	0.12108	0.14328	0.16648	NaN	NaN	NaN	NaN	NaN	NaN	NaN	NaN	NaN	NaN	NaN	NaN	NaN	NaN	NaN	NaN	NaN	NaN	NaN	NaN	NaN	NaN	NaN	NaN	NaN	NaN	NaN	NaN	NaN	NaN	NaN	NaN
393	0.0042654	0.0021727	0.00028413	1e-05	1e-05	1e-05	1e-05	1e-05	1e-05	0.0018156	0.0045098	0.0075241	0.011171	0.015197	0.019182	0.023459	0.028074	0.032551	0.03737	0.042245	0.046983	0.051711	0.056533	0.06105	0.065331	0.069783	0.074341	0.078686	0.083213	0.087506	0.091937	0.096564	0.10139	0.1063	0.11153	0.11691	0.12229	0.12758	0.13289	0.1379	0.14314	0.14835	0.15349	0.15838	0.1633	0.168	0.17272	0.17769	0.18255
394	0.00035992	1e-05	1e-05	1e-05	1e-05	1e-05	1e-05	0.0041048	0.010112	0.01747	0.026583	0.037057	0.048953	0.0624	0.076726	0.091939	0.108	0.12431	0.14103	0.15749	0.17393	0.19022	0.20612	0.2216	0.23639	0.25049	0.26433	0.27724	0.28971	0.30132	0.3129	0.3242	0.3353	0.34627	0.35704	0.36699	0.37659	0.38546	0.39401	0.4015	0.40882	0.41576	0.42234	0.4278	0.43277	0.43741	0.44227	0.44785	0.45396
395	1e-05	1e-05	0.00089921	0.0022915	0.003844	0.0052698	0.010223	0.01686	0.024699	0.034229	0.045648	0.059368	0.078175	0.10003	0.1239	0.15159	0.18329	0.21742	0.25471	0.29375	0.33394	0.37353	NaN	NaN	NaN	NaN	NaN	NaN	NaN	NaN	NaN	NaN	NaN	NaN	NaN	NaN	NaN	NaN	NaN	NaN	NaN	NaN	NaN	NaN	NaN	NaN	NaN	NaN	NaN
396	1e-05	1e-05	1e-05	1e-05	1e-05	1e-05	0.0056797	0.019338	0.035507	0.055007	0.077934	NaN	NaN	NaN	NaN	NaN	NaN	NaN	NaN	NaN	NaN	NaN	NaN	NaN	NaN	NaN	NaN	NaN	NaN	NaN	NaN	NaN	NaN	NaN	NaN	NaN	NaN	NaN	NaN	NaN	NaN	NaN	NaN	NaN	NaN	NaN	NaN	NaN	NaN
397	1e-05	1e-05	1e-05	1e-05	1e-05	0.00050819	0.0028537	0.0061275	0.010036	0.013786	0.018114	0.022484	0.027357	0.032605	0.038005	0.04388	0.050123	0.056259	0.062305	0.068047	0.074007	0.079789	0.085624	0.091266	0.096529	0.10206	0.10778	0.11327	0.11881	0.12413	0.12968	0.135	0.1403	0.14524	0.15007	0.15491	0.15935	0.1633	0.16702	0.17018	0.17334	0.17611	0.17888	0.18128	0.18398	0.18648	0.18897	0.19152	0.19396
398	1e-05	1e-05	1e-05	0.0055299	0.014006	0.023651	0.035337	0.04887	0.063913	0.080735	0.099561	0.12035	0.14445	0.17289	0.20547	NaN	NaN	NaN	NaN	NaN	NaN	NaN	NaN	NaN	NaN	NaN	NaN	NaN	NaN	NaN	NaN	NaN	NaN	NaN	NaN	NaN	NaN	NaN	NaN	NaN	NaN	NaN	NaN	NaN	NaN	NaN	NaN	NaN	NaN
399	1e-05	1e-05	1e-05	1e-05	1e-05	1e-05	0.004393	0.013704	0.023254	0.032807	0.043036	0.054105	0.06548	0.077159	0.089382	0.10094	0.11257	0.12522	0.13779	0.15083	0.16364	0.1761	0.18759	0.19879	0.20955	0.22056	0.23295	0.24568	0.25851	0.27115	0.28363	0.29682	0.31025	0.3244	0.33952	0.35611	0.37253	NaN	NaN	NaN	NaN	NaN	NaN	NaN	NaN	NaN	NaN	NaN	NaN
400	0.010294	0.0073337	0.0042386	0.0015894	1e-05	1e-05	1e-05	0.00047852	0.0030612	0.0071258	0.012374	0.018548	0.026243	0.035558	0.045977	0.057571	0.070274	0.083791	0.098685	0.11446	0.13107	0.14868	0.16742	0.18678	0.20675	0.22797	0.25055	0.27453	0.30032	0.32735	NaN	NaN	NaN	NaN	NaN	NaN	NaN	NaN	NaN	NaN	NaN	NaN	NaN	NaN	NaN	NaN	NaN	NaN	NaN
401	0.00076448	0.00054314	0.00016174	1e-05	1e-05	1e-05	1e-05	1e-05	1e-05	0.00036698	0.0012558	0.0021537	0.0034057	0.0050947	0.006953	0.0091908	0.011875	0.014423	0.017402	0.020554	0.023681	0.02694	0.030422	0.034016	0.037581	0.041546	0.045833	0.05024	0.055122	0.059977	0.065189	0.070789	0.076734	0.082835	0.089181	0.095628	0.10183	0.10797	0.11394	0.11957	0.12543	0.13109	0.13676	0.14214	0.14763	0.15285	0.15813	0.16374	0.16915
402	1e-05	1e-05	1e-05	1e-05	1e-05	1e-05	1e-05	1.3864e-05	0.00052246	0.0012845	0.0021166	0.0027561	0.0036796	0.0049289	0.0061858	0.0078125	0.0097148	0.011524	0.013535	0.015549	0.017285	0.019113	0.021092	0.022919	0.024592	0.026375	0.028248	0.030183	0.032494	0.034681	0.037015	0.039723	0.042539	0.045392	0.048376	0.051384	0.05453	0.057562	0.06037	0.062687	0.065154	0.067562	0.069806	0.071837	0.073988	0.076047	0.078265	0.080477	0.082561
403	0.0053753	0.0033214	0.0012868	1e-05	1e-05	1e-05	1.9404e-05	0.0022798	0.0054137	0.009755	0.01537	0.021945	0.02973	0.038855	0.049026	0.060449	0.073031	0.086681	0.10144	0.1175	0.13463	0.15298	0.17245	0.19288	0.21394	0.23579	0.25873	0.28322	0.3095	NaN	NaN	NaN	NaN	NaN	NaN	NaN	NaN	NaN	NaN	NaN	NaN	NaN	NaN	NaN	NaN	NaN	NaN	NaN	NaN
404	1e-05	1e-05	1e-05	1e-05	1e-05	0.00045362	0.0025461	0.0058255	0.0096844	0.014331	0.020096	0.026449	0.033728	0.042287	0.051712	0.062017	0.073385	0.085242	0.097847	0.11123	0.1253	0.13986	0.15503	0.17067	0.18626	0.2021	0.21856	0.23532	0.25311	0.27181	0.29245	0.31516	NaN	NaN	NaN	NaN	NaN	NaN	NaN	NaN	NaN	NaN	NaN	NaN	NaN	NaN	NaN	NaN	NaN
405	1e-05	1e-05	1e-05	1e-05	1e-05	0.00029168	0.0032169	0.007126	0.011602	0.017032	0.023192	0.029609	0.037073	0.045871	0.055382	0.065868	0.077006	0.088499	0.10051	0.11297	0.12565	0.13872	0.15223	0.16572	0.1791	0.19285	0.20666	0.22038	0.23414	0.24744	0.26058	0.27349	0.28615	0.29835	0.31027	0.32185	0.33283	0.34306	0.35273	0.36166	0.37051	0.37913	0.38768	0.3957	0.40362	0.41125	0.41894	0.42722	0.43618
406	0.0024327	0.0014529	0.00052666	1e-05	1e-05	0.0002476	0.0018749	0.0046233	0.0086239	0.013964	0.0205	0.028463	0.038122	0.049651	0.062655	0.0773	0.093435	0.11087	0.12994	0.15061	0.17306	0.19771	0.22448	0.25335	NaN	NaN	NaN	NaN	NaN	NaN	NaN	NaN	NaN	NaN	NaN	NaN	NaN	NaN	NaN	NaN	NaN	NaN	NaN	NaN	NaN	NaN	NaN	NaN	NaN
407	0.0028614	0.0011176	1e-05	1e-05	1e-05	1e-05	1e-05	1e-05	0.000815	0.0036056	0.0070561	0.010723	0.014927	0.019982	0.02534	0.030906	0.037058	0.043113	0.049204	0.055761	0.062665	0.06999	0.077736	0.085799	0.09375	0.10187	0.11046	0.11908	0.12824	0.13756	0.14697	0.15643	0.16602	0.17569	0.1853	0.19496	0.2046	0.21385	0.22309	0.23174	0.2404	0.24896	0.25755	0.2657	0.27383	0.28175	0.28963	0.29777	0.30601
408	1e-05	1e-05	0.0021555	0.0065152	0.011564	0.01787	0.025928	0.035933	0.047466	0.060748	0.075608	0.092131	0.11019	0.13012	0.15133	0.1736	0.19666	0.22006	0.24385	0.26832	0.29335	0.31961	0.3473	0.37675	0.4077	NaN	NaN	NaN	NaN	NaN	NaN	NaN	NaN	NaN	NaN	NaN	NaN	NaN	NaN	NaN	NaN	NaN	NaN	NaN	NaN	NaN	NaN	NaN	NaN
409	0.0065709	0.0050017	0.0030369	0.0014669	0.00024558	1e-05	1e-05	1e-05	0.0011736	0.0028669	0.0052722	0.007819	0.01082	0.014712	0.018811	0.023243	0.028122	0.032853	0.037822	0.043194	0.048637	0.054317	0.060386	0.066664	0.072906	0.079658	0.086606	0.093819	0.10132	0.10939	0.11797	0.12677	0.13641	0.14664	0.15744	NaN	NaN	NaN	NaN	NaN	NaN	NaN	NaN	NaN	NaN	NaN	NaN	NaN	NaN
410	1e-05	1e-05	1e-05	1e-05	1e-05	1e-05	0.0023654	0.0074253	0.012486	0.017646	0.022845	0.028028	0.033601	0.039888	0.046411	0.053262	0.0603	0.067596	0.075334	0.083499	0.092122	0.10138	0.11104	0.12121	0.13163	0.14271	0.15468	0.16739	0.18034	0.19364	0.20756	0.222	0.23657	0.25161	0.26694	0.28259	0.29845	0.31428	0.33025	0.34668	0.36406	0.3819	NaN	NaN	NaN	NaN	NaN	NaN	NaN
411	1e-05	0.00018557	0.0021247	0.0042951	0.0067977	0.0093441	0.014255	0.022242	0.034099	0.048594	0.065277	0.083879	NaN	NaN	NaN	NaN	NaN	NaN	NaN	NaN	NaN	NaN	NaN	NaN	NaN	NaN	NaN	NaN	NaN	NaN	NaN	NaN	NaN	NaN	NaN	NaN	NaN	NaN	NaN	NaN	NaN	NaN	NaN	NaN	NaN	NaN	NaN	NaN	NaN
412	0.0061656	0.0042082	0.0020473	0.00019982	1e-05	1e-05	1e-05	1e-05	0.0023082	0.0055168	0.0097369	0.0144	0.020076	0.02695	0.034666	0.043177	0.052789	0.062915	0.073744	0.085142	0.09719	0.10984	0.12323	0.13696	0.15071	0.16469	0.17889	0.1931	0.20756	0.22192	0.23617	0.2504	0.26445	0.27831	0.29177	0.30527	0.31947	0.3347	0.35134	0.3696	0.39031	NaN	NaN	NaN	NaN	NaN	NaN	NaN	NaN
413	0.005342	0.0039822	0.0025015	0.00092149	1e-05	1e-05	1e-05	1e-05	1e-05	0.00081977	0.002122	0.0030565	0.0043593	0.0059135	0.0077323	0.0095989	0.011341	0.012425	0.013639	0.014927	0.015924	0.016943	0.018675	0.020408	0.022189	0.024144	0.026574	0.029587	0.033745	0.038168	0.043164	0.048862	0.055363	0.062104	0.069204	0.076688	0.084434	0.092138	0.09976	0.10665	0.11379	0.12097	0.12844	0.13542	0.14245	0.14988	0.1574	0.16561	0.17433
414	1e-05	1e-05	1e-05	1e-05	1e-05	1e-05	0.0032069	0.011172	0.020731	0.032146	0.045091	0.059626	0.076351	0.095475	0.11714	0.1413	NaN	NaN	NaN	NaN	NaN	NaN	NaN	NaN	NaN	NaN	NaN	NaN	NaN	NaN	NaN	NaN	NaN	NaN	NaN	NaN	NaN	NaN	NaN	NaN	NaN	NaN	NaN	NaN	NaN	NaN	NaN	NaN	NaN
415	1e-05	1e-05	1e-05	1e-05	1e-05	1e-05	0.003513	0.011842	0.021158	0.031835	0.043532	0.056248	0.070325	0.085939	0.10278	0.12077	0.14016	0.16054	0.18252	0.20566	0.22982	NaN	NaN	NaN	NaN	NaN	NaN	NaN	NaN	NaN	NaN	NaN	NaN	NaN	NaN	NaN	NaN	NaN	NaN	NaN	NaN	NaN	NaN	NaN	NaN	NaN	NaN	NaN	NaN
416	1e-05	1e-05	1e-05	1e-05	1e-05	1e-05	0.00071377	0.0026501	0.0049744	0.0075913	0.01055	0.013512	0.016965	0.020934	0.02516	0.029812	0.034633	0.039437	0.044456	0.049513	0.05447	0.059478	0.064529	0.069425	0.074147	0.078828	0.08351	0.088169	0.093062	0.097875	0.10292	0.10823	0.11381	0.11958	0.12557	0.13162	0.13787	0.1442	0.1506	0.15661	0.16289	0.16917	0.17549	0.18151	0.1877	0.19384	0.20028	0.20692	0.21332
417	1e-05	1e-05	1e-05	1e-05	1e-05	1e-05	0.00030514	0.0021687	0.0044994	0.0074076	0.010974	0.014827	0.019537	0.024939	0.030582	0.037031	0.043829	0.05075	0.058053	0.06567	0.073287	0.081239	0.089465	0.097502	0.1054	0.11355	0.12165	0.12978	0.1382	0.14644	0.15464	0.16318	0.17174	0.18028	0.18913	0.1981	0.20708	0.21616	0.22516	0.23375	0.24265	0.25168	0.26048	0.26895	0.2775	0.28572	0.29396	0.30231	0.31022
418	0.00017286	1e-05	1e-05	1e-05	0.00010668	0.0010443	0.0029221	0.0057508	0.0094134	0.014161	0.019909	0.026417	0.034326	0.043178	0.052829	0.063182	0.074213	0.085348	0.096893	0.10867	0.12042	0.13227	0.14412	0.15552	0.16667	0.17782	0.1892	0.20016	0.21121	0.2217	0.23193	0.24198	0.25203	0.26194	0.27213	0.28302	0.29455	0.30711	0.3218	0.33871	0.35883	0.38216	NaN	NaN	NaN	NaN	NaN	NaN	NaN
419	1e-05	1e-05	1e-05	1e-05	1e-05	0.0043222	0.010092	0.016799	0.024731	0.034381	0.045318	0.057129	0.070203	0.084508	0.099482	0.11496	0.13109	0.14712	0.16366	0.18026	0.19661	0.21309	0.22965	0.24608	0.26252	0.27952	0.29719	0.31539	0.33525	0.35644	NaN	NaN	NaN	NaN	NaN	NaN	NaN	NaN	NaN	NaN	NaN	NaN	NaN	NaN	NaN	NaN	NaN	NaN	NaN
420	1e-05	1e-05	1e-05	1e-05	1e-05	1e-05	0.00098695	0.0035959	0.0068783	0.010772	0.01537	0.020246	0.026058	0.032431	0.038873	0.045614	0.052622	0.059482	0.066551	0.073542	0.080469	0.087361	0.094434	0.10106	0.10752	0.11417	0.12078	0.12746	0.13452	0.14133	0.14805	0.15469	0.16135	0.16799	0.17471	0.18119	0.18755	0.19379	0.19984	0.20521	0.21071	0.21635	0.22225	0.22787	0.23352	0.23927	0.24541	0.25165	0.258
421	0.013046	0.0097323	0.0064458	0.0037533	0.0013647	1e-05	1e-05	1e-05	1e-05	1e-05	1e-05	0.0004471	0.0026654	0.0054957	0.0082757	0.011422	0.014835	0.018451	0.022421	0.026569	0.030834	0.035109	0.039488	0.0437	0.047894	0.05242	0.056911	0.061662	0.066426	0.071044	0.075534	0.080071	0.084907	0.089877	0.095005	0.099944	0.10486	0.10978	0.1142	0.11829	0.12251	0.12686	0.13128	0.1352	0.13903	0.14272	0.14668	0.15067	0.15461
422	1e-05	1e-05	1e-05	1e-05	1e-05	1e-05	0.001367	0.0053571	0.010745	0.017709	0.026173	0.036381	0.04862	0.062918	0.078866	0.097341	0.11845	0.14274	NaN	NaN	NaN	NaN	NaN	NaN	NaN	NaN	NaN	NaN	NaN	NaN	NaN	NaN	NaN	NaN	NaN	NaN	NaN	NaN	NaN	NaN	NaN	NaN	NaN	NaN	NaN	NaN	NaN	NaN	NaN
423	1e-05	1e-05	0.00040164	0.0011763	0.0022128	0.0035048	0.0049564	0.0064301	0.0082013	0.010649	0.013137	0.016389	0.021007	0.027317	0.035051	0.044388	0.055852	0.06935	NaN	NaN	NaN	NaN	NaN	NaN	NaN	NaN	NaN	NaN	NaN	NaN	NaN	NaN	NaN	NaN	NaN	NaN	NaN	NaN	NaN	NaN	NaN	NaN	NaN	NaN	NaN	NaN	NaN	NaN	NaN
424	1e-05	1e-05	1e-05	1e-05	1e-05	1e-05	0.001195	0.0050669	0.0089036	0.014293	0.018567	0.017659	0.01898	0.023329	0.02705	0.033322	0.03968	0.046392	0.051603	0.057204	0.060088	0.064076	0.070517	0.075455	0.07933	0.083029	0.085163	0.086769	0.087107	0.088195	0.089351	0.09217	0.094174	0.096106	0.096819	0.096432	0.09614	0.096463	0.097804	0.099452	0.10064	0.10144	0.10205	0.1025	0.10332	0.10552	0.10922	0.11269	0.11548
425	1e-05	1e-05	7.5863e-05	3.18e-05	1e-05	1e-05	1e-05	1e-05	0.00010537	0.000341	0.00044627	0.00015149	1e-05	0.00029985	0.00067781	0.0013662	0.0023829	0.0033463	0.0049063	0.0067765	0.0087521	0.011345	0.014726	0.018277	0.021899	0.026125	0.03081	0.035852	0.041539	0.047287	0.053566	0.060391	0.067319	0.074121	0.081407	0.089082	0.096591	0.10404	0.11147	0.11863	0.12615	0.13342	0.14052	0.1475	0.15509	0.16237	0.16946	0.17686	0.18423
426	1e-05	1e-05	0.0028239	0.0072387	0.011796	0.016757	0.022449	0.028848	0.035937	0.043671	0.051775	0.060164	0.069217	0.078934	0.088869	0.099337	0.11006	0.12072	0.13157	0.14215	0.15243	0.16257	0.17268	0.18246	0.19194	0.20145	0.21076	0.22008	0.22966	0.239	0.24852	0.25818	0.26817	0.27829	0.28875	0.29983	0.31208	0.32624	0.34248	0.36094	NaN	NaN	NaN	NaN	NaN	NaN	NaN	NaN	NaN
427	1e-05	1e-05	1e-05	1e-05	1e-05	1e-05	0.0030353	0.0093844	0.015674	0.022311	0.029424	0.035994	0.042843	0.050347	0.057959	0.065984	0.07417	0.082055	0.090331	0.098684	0.10712	0.11511	0.12332	0.13132	0.13887	0.14625	0.15337	0.16	0.16651	0.17239	0.17823	0.18381	0.18937	0.19471	0.19999	0.20517	0.21024	0.21498	0.21995	0.22468	0.22959	0.23434	0.23891	0.2434	0.24788	0.25198	0.25621	0.26064	0.26487
428	0.0090054	0.0078912	0.006566	0.0050755	0.0036677	0.0023271	0.0014691	0.00082934	0.00010477	1e-05	1e-05	1e-05	1e-05	0.00071756	0.0021333	0.0040639	0.0065068	0.0091165	0.012615	0.016651	0.020835	0.025192	0.030323	0.035818	0.041543	0.047356	0.053399	0.059509	0.065868	0.071771	0.078063	0.084943	0.09215	0.099279	0.1066	0.11397	0.12157	0.12922	0.13694	0.14488	0.15364	0.16234	0.17057	0.17892	0.1878	0.19661	0.20579	0.21617	0.22764
429	0.00061865	1e-05	1e-05	0.00010159	0.0016733	0.0042104	0.0078087	0.012149	0.017783	0.024542	0.032554	0.04168	0.051684	0.062341	0.073218	0.084758	0.097006	0.10945	0.12247	0.1356	0.14874	0.16233	0.17608	0.18984	0.20333	0.21662	0.2299	0.24299	0.25618	0.26928	0.2828	0.29712	0.31201	0.32775	0.34452	0.36273	NaN	NaN	NaN	NaN	NaN	NaN	NaN	NaN	NaN	NaN	NaN	NaN	NaN
430	1e-05	1e-05	1e-05	0.0032577	0.0073529	0.012297	0.018335	0.025317	0.033355	0.042448	0.052429	0.062632	0.073712	0.086083	0.09927	0.11355	0.12854	0.14402	0.16025	0.17723	0.19541	0.2149	0.23701	0.26139	NaN	NaN	NaN	NaN	NaN	NaN	NaN	NaN	NaN	NaN	NaN	NaN	NaN	NaN	NaN	NaN	NaN	NaN	NaN	NaN	NaN	NaN	NaN	NaN	NaN
431	1e-05	1e-05	1e-05	1e-05	1e-05	0.0037223	0.0084317	0.013991	0.020605	0.02795	0.036293	0.045566	0.056215	0.068461	0.08192	0.097621	0.11442	0.1319	0.15053	0.17009	0.19074	0.21262	0.23582	0.25996	0.28509	0.31144	NaN	NaN	NaN	NaN	NaN	NaN	NaN	NaN	NaN	NaN	NaN	NaN	NaN	NaN	NaN	NaN	NaN	NaN	NaN	NaN	NaN	NaN	NaN
432	1e-05	1e-05	1e-05	1e-05	1e-05	1e-05	0.00098446	0.0032121	0.0056616	0.008522	0.011768	0.014767	0.017996	0.021658	0.025491	0.029661	0.034066	0.038167	0.042563	0.046991	0.051397	0.055517	0.059881	0.064097	0.068343	0.072659	0.076761	0.080606	0.08479	0.089027	0.093462	0.097899	0.10261	0.10743	0.11252	0.1173	0.12196	0.12681	0.13166	0.13609	0.14048	0.14488	0.14937	0.15371	0.158	0.16201	0.16634	0.17093	0.17523
433	1e-05	1e-05	1e-05	1e-05	1e-05	0.0037207	0.010648	0.018251	0.026548	0.035688	0.045697	0.056374	0.067958	0.080663	0.093511	0.10774	0.12247	0.13721	0.15218	0.16742	0.18249	0.19745	0.2125	0.22698	0.24092	0.25495	0.26832	0.28128	0.29498	0.30935	0.32467	0.34101	0.35916	NaN	NaN	NaN	NaN	NaN	NaN	NaN	NaN	NaN	NaN	NaN	NaN	NaN	NaN	NaN	NaN
434	0.0023885	1e-05	1e-05	1e-05	1e-05	1e-05	1e-05	0.00076809	0.005201	0.010992	0.0181	0.026414	0.035747	0.045818	0.056134	0.067013	0.078444	0.089788	0.10181	0.11385	0.12573	0.13804	0.1503	0.16274	0.17489	0.18695	0.1992	0.21122	0.22348	0.23545	0.24744	0.25963	0.27157	0.28356	0.29512	0.30669	0.31807	0.32898	0.3396	0.34972	0.35995	0.36982	0.37951	0.38886	0.39798	0.40721	0.41689	0.4275	0.4388
435	1e-05	1e-05	1e-05	1e-05	1e-05	1e-05	0.00090898	0.0036232	0.0070713	0.011257	0.016463	0.022348	0.029494	0.037725	0.046846	0.057279	0.068201	0.079564	0.091435	0.10376	0.11658	0.12956	0.14298	0.15628	0.16961	0.18294	0.19603	0.20975	0.22445	0.24012	0.25726	0.27627	0.29799	NaN	NaN	NaN	NaN	NaN	NaN	NaN	NaN	NaN	NaN	NaN	NaN	NaN	NaN	NaN	NaN
436	1e-05	1e-05	0.0013277	0.0083291	0.015992	0.024256	0.033522	0.043447	0.054621	0.067741	0.082356	0.098185	0.11571	0.13501	0.15556	0.17736	0.20052	0.22434	0.24967	0.27619	0.30361	0.33286	0.36376	0.39615	NaN	NaN	NaN	NaN	NaN	NaN	NaN	NaN	NaN	NaN	NaN	NaN	NaN	NaN	NaN	NaN	NaN	NaN	NaN	NaN	NaN	NaN	NaN	NaN	NaN
437	1e-05	1e-05	1e-05	7.9101e-05	0.00042304	0.001085	0.0023122	0.003976	0.0061125	0.008977	0.012348	0.015897	0.020363	0.025836	0.032201	0.039692	0.048007	0.057044	0.067096	0.077871	0.089359	0.10164	0.11487	0.12882	0.14388	0.16014	0.17765	0.19686	0.21755	0.2397	0.26364	NaN	NaN	NaN	NaN	NaN	NaN	NaN	NaN	NaN	NaN	NaN	NaN	NaN	NaN	NaN	NaN	NaN	NaN
438	1e-05	1e-05	1e-05	0.0011533	0.0040412	0.0073198	0.011359	0.016294	0.021691	0.028018	0.034829	0.042047	0.049816	0.058145	0.066894	0.07617	0.085951	0.09604	0.10632	0.11681	0.12679	0.13679	0.14694	0.15705	0.16711	0.17734	0.18748	0.19722	0.2066	0.21545	0.22404	0.23281	0.24154	0.24992	0.25806	0.26555	0.27259	0.27943	0.28645	0.29392	0.30278	0.31304	0.32497	0.33878	NaN	NaN	NaN	NaN	NaN
439	1e-05	1e-05	1e-05	1e-05	0.0022218	0.0062033	0.010813	0.015987	0.022393	0.029539	0.037745	0.046433	0.056321	0.067134	0.078944	0.091908	0.10549	0.11984	0.13519	0.15064	0.16677	0.18368	0.20197	0.22164	0.24333	0.26726	NaN	NaN	NaN	NaN	NaN	NaN	NaN	NaN	NaN	NaN	NaN	NaN	NaN	NaN	NaN	NaN	NaN	NaN	NaN	NaN	NaN	NaN	NaN
440	1e-05	1e-05	0.00051133	0.0062119	0.012661	0.020031	0.028719	0.038609	0.049792	0.062401	0.076194	0.091122	0.10716	0.12421	0.14186	0.16018	0.17904	0.19788	0.21697	0.23598	0.25462	0.27368	0.29301	0.31283	0.33299	0.35425	0.37669	0.40035	0.42593	NaN	NaN	NaN	NaN	NaN	NaN	NaN	NaN	NaN	NaN	NaN	NaN	NaN	NaN	NaN	NaN	NaN	NaN	NaN	NaN
441	1e-05	1e-05	1e-05	1e-05	0.0014126	0.0073386	0.014155	0.021825	0.029727	0.038384	0.047382	0.056762	0.066878	0.077551	0.088683	0.10004	0.11164	0.12304	0.1344	0.1459	0.15687	0.16773	0.17842	0.18864	0.19842	0.2078	0.21713	0.22607	0.23489	0.24335	0.25159	0.25994	0.26807	0.27589	0.28351	0.29081	0.298	0.30459	0.31092	0.3173	0.32433	0.33201	0.34101	0.35159	0.3647	NaN	NaN	NaN	NaN
442	1e-05	1e-05	1e-05	1e-05	1e-05	1e-05	0.0027336	0.0089213	0.016158	0.024514	0.033696	0.043707	0.055174	0.068605	0.083603	0.10028	0.11833	0.13738	0.15754	0.17838	0.19983	0.22229	0.246	0.2707	0.29586	0.32197	NaN	NaN	NaN	NaN	NaN	NaN	NaN	NaN	NaN	NaN	NaN	NaN	NaN	NaN	NaN	NaN	NaN	NaN	NaN	NaN	NaN	NaN	NaN
443	1e-05	1e-05	1e-05	1e-05	1e-05	1e-05	0.00050289	0.0027909	0.0054098	0.008414	0.011692	0.01499	0.019556	0.024747	0.030461	0.036608	0.043052	0.049081	0.055156	0.061384	0.067623	0.074335	0.081136	0.08719	0.092943	0.098583	0.10422	0.10979	0.11598	0.12201	0.12824	0.13485	0.14131	0.14781	0.15461	0.16154	0.16841	0.17538	0.18218	0.18848	0.19504	0.20148	0.20757	0.21343	0.21944	0.22537	0.23143	0.23782	0.24374
444	1e-05	1e-05	1e-05	1e-05	1e-05	1e-05	0.0021249	0.0066957	0.011776	0.017359	0.023284	0.029358	0.036034	0.043551	0.051564	0.060061	0.068849	0.077544	0.086465	0.095307	0.10401	0.11295	0.12191	0.13075	0.13938	0.14795	0.15654	0.16507	0.17389	0.18258	0.19145	0.20061	0.20972	0.2188	0.22782	0.23681	0.24559	0.25429	0.26259	0.27029	0.27781	0.28508	0.29199	0.29845	0.30497	0.31136	0.31759	0.32414	0.33023
445	0.0053209	0.00289	0.0006656	1e-05	1e-05	1e-05	0.0022499	0.0062221	0.011751	0.019046	0.027839	0.037967	0.049643	0.062982	0.077337	0.092899	0.10942	0.12641	0.14445	0.16328	0.18244	0.20236	0.22321	0.24513	0.26796	0.29253	0.31904	NaN	NaN	NaN	NaN	NaN	NaN	NaN	NaN	NaN	NaN	NaN	NaN	NaN	NaN	NaN	NaN	NaN	NaN	NaN	NaN	NaN	NaN
446	1e-05	1e-05	1e-05	1e-05	1e-05	0.0033808	0.0076986	0.012899	0.018512	0.024626	0.031416	0.038687	0.047472	0.057899	0.069291	0.081758	0.095283	0.10894	0.12287	0.13709	0.15174	0.16656	0.18152	0.19581	0.2096	0.22294	0.23597	0.24863	0.26142	0.27416	0.2875	0.30154	0.31724	0.3352	0.356	NaN	NaN	NaN	NaN	NaN	NaN	NaN	NaN	NaN	NaN	NaN	NaN	NaN	NaN
447	1e-05	1e-05	1e-05	1e-05	1e-05	0.0043282	0.010442	0.017697	0.026007	0.035483	0.045936	0.057044	0.069608	0.084082	0.099948	0.11741	0.13589	0.15483	0.17392	0.19292	0.2119	0.23084	0.25003	0.26896	0.28732	0.3056	0.3243	0.34354	0.36418	NaN	NaN	NaN	NaN	NaN	NaN	NaN	NaN	NaN	NaN	NaN	NaN	NaN	NaN	NaN	NaN	NaN	NaN	NaN	NaN
448	0.0023704	0.001708	0.00081794	0.00022532	1e-05	1e-05	0.00086071	0.0027962	0.0058632	0.0096825	0.014641	0.020606	0.027874	0.036671	0.047164	0.060176	0.075883	0.094983	0.11887	0.1478	NaN	NaN	NaN	NaN	NaN	NaN	NaN	NaN	NaN	NaN	NaN	NaN	NaN	NaN	NaN	NaN	NaN	NaN	NaN	NaN	NaN	NaN	NaN	NaN	NaN	NaN	NaN	NaN	NaN
449	0.015405	0.011206	0.0067833	0.0027557	1e-05	1e-05	1e-05	1e-05	1e-05	1e-05	0.00073229	0.0039305	0.0075628	0.01232	0.017238	0.022694	0.028282	0.033656	0.039627	0.045775	0.051684	0.057628	0.063483	0.06988	0.075984	0.082548	0.089416	0.096416	0.10348	0.10984	0.11585	0.12192	0.12912	0.13711	0.14554	0.15473	0.16414	0.17773	0.19166	0.20612	0.2216	0.23819	0.25942	0.28319	0.30971	NaN	NaN	NaN	NaN
450	1e-05	1e-05	0.00052061	0.0025462	0.0052121	0.0088503	0.013744	0.019722	0.027011	0.035843	0.045525	0.056241	0.068473	0.082431	0.097466	0.11407	0.13216	0.15186	0.17382	0.19799	0.22447	0.25421	NaN	NaN	NaN	NaN	NaN	NaN	NaN	NaN	NaN	NaN	NaN	NaN	NaN	NaN	NaN	NaN	NaN	NaN	NaN	NaN	NaN	NaN	NaN	NaN	NaN	NaN	NaN
451	0.0070065	0.0048569	0.0026628	0.00053642	1e-05	1e-05	1e-05	1e-05	1e-05	1e-05	0.0011712	0.0034911	0.0067837	0.010883	0.015279	0.020198	0.02554	0.030821	0.036685	0.042828	0.049049	0.055863	0.062486	0.069004	0.075564	0.082559	0.089732	0.096869	0.10424	0.11128	0.11817	0.12521	0.13207	0.13906	0.14622	0.15309	0.1599	0.16663	0.17352	0.18025	0.18734	0.19522	0.20323	0.21173	0.22104	0.23171	0.24439	0.25965	0.27776
452	1e-05	1e-05	1e-05	0.00015521	0.00048312	0.0010528	0.0024124	0.0043059	0.0064511	0.0091679	0.012201	0.015402	0.019106	0.023251	0.027672	0.032759	0.03813	0.043516	0.049367	0.055438	0.061344	0.067571	0.073881	0.080275	0.086622	0.09311	0.099477	0.10595	0.11278	0.11941	0.12617	0.13325	0.14035	0.1476	0.15492	0.16291	0.17516	0.18813	0.20154	0.21487	0.22917	0.24392	0.25921	0.27823	0.3017	0.32885	0.35827	NaN	NaN
453	1e-05	1e-05	1e-05	1e-05	1e-05	1e-05	0.002265	0.0069955	0.01181	0.016677	0.021487	0.025987	0.031013	0.036429	0.042248	0.048561	0.055278	0.061781	0.06863	0.075543	0.082403	0.089269	0.096497	0.10343	0.11018	0.11714	0.12417	0.13101	0.13811	0.14494	0.15171	0.15859	0.16568	0.17252	0.1795	0.1864	0.19298	0.19931	0.20542	0.21112	0.21691	0.22279	0.22856	0.23385	0.23914	0.24408	0.2492	0.2544	0.25932
454	0.0077807	0.0022073	1e-05	1e-05	1e-05	1e-05	1e-05	1e-05	0.0015477	0.0073551	0.015279	0.024713	0.035186	0.04575	0.056545	0.067473	0.080304	0.093225	0.10613	0.11863	0.13009	0.14173	0.15329	0.16489	0.1763	0.18759	0.19928	0.2101	0.22063	0.23089	0.24185	0.25365	0.26553	0.27767	0.28916	0.30062	0.31178	0.32223	0.33311	0.34458	0.3572	0.3707	0.38531	0.40158	NaN	NaN	NaN	NaN	NaN
455	1e-05	1e-05	1e-05	1e-05	1e-05	1e-05	0.0042984	0.0098273	0.016096	0.023039	0.030621	0.038639	0.047489	0.057246	0.067558	0.078637	0.090153	0.10191	0.11396	0.12625	0.13858	0.15098	0.16334	0.17539	0.18718	0.19901	0.21053	0.2218	0.23294	0.24368	0.2541	0.26453	0.27456	0.28428	0.294	0.30324	0.31212	0.32089	0.32915	0.33691	0.34476	0.35252	0.35966	0.36675	0.37401	0.38109	0.38859	0.39626	0.40379
456	1e-05	1e-05	1e-05	1e-05	1e-05	1e-05	0.0013087	0.0041844	0.0072738	0.010767	0.014517	0.01842	0.02273	0.027703	0.032766	0.038704	0.044532	0.049971	0.055666	0.06134	0.066759	0.072225	0.077535	0.08289	0.087973	0.093248	0.098442	0.10372	0.10937	0.11463	0.12002	0.12572	0.13153	0.13747	0.14337	0.14928	0.15483	0.16009	0.16525	0.16997	0.17514	0.18032	0.18527	0.18994	0.19462	0.19912	0.20351	0.20865	0.21367
457	1e-05	1e-05	1e-05	1e-05	1e-05	1e-05	0.0017572	0.0060795	0.01106	0.016668	0.023074	0.029966	0.037847	0.04661	0.055957	0.066128	0.07709	0.088432	0.10012	0.11211	0.12423	0.1364	0.14884	0.16128	0.17355	0.18599	0.19853	0.21087	0.22322	0.23544	0.24753	0.25961	0.27179	0.28372	0.29554	0.30714	0.31835	0.32906	0.33934	0.34896	0.35852	0.36794	0.37718	0.3859	0.39448	0.40246	0.41038	0.41827	0.42594
458	1e-05	1e-05	1e-05	1e-05	1e-05	1e-05	0.0032764	0.010956	0.019687	0.029602	0.040325	0.051724	0.064392	0.07814	0.092289	0.10732	0.1225	0.13748	0.15315	0.16871	0.18392	0.19917	0.21429	0.22885	0.24304	0.25733	0.27142	0.28535	0.29935	0.31217	0.32494	0.33786	0.35091	0.36448	0.37899	0.39413	NaN	NaN	NaN	NaN	NaN	NaN	NaN	NaN	NaN	NaN	NaN	NaN	NaN
459	1e-05	1e-05	1e-05	1e-05	1e-05	1e-05	0.0029373	0.0097486	0.017499	0.026224	0.035755	0.046203	0.057807	0.0706	0.084172	0.098875	0.11416	0.12966	0.14591	0.16271	0.17959	0.1971	0.21464	0.23231	0.25013	0.26816	0.2865	0.30521	0.32457	0.34416	0.3643	0.38575	NaN	NaN	NaN	NaN	NaN	NaN	NaN	NaN	NaN	NaN	NaN	NaN	NaN	NaN	NaN	NaN	NaN
460	0.00091173	0.00075925	1e-05	1e-05	1e-05	1.2231e-05	0.0014821	0.0034595	0.0064628	0.010185	0.014967	0.019959	0.026124	0.033843	0.042214	0.052121	0.06425	0.079036	0.097745	0.11996	NaN	NaN	NaN	NaN	NaN	NaN	NaN	NaN	NaN	NaN	NaN	NaN	NaN	NaN	NaN	NaN	NaN	NaN	NaN	NaN	NaN	NaN	NaN	NaN	NaN	NaN	NaN	NaN	NaN
461	1e-05	1e-05	1e-05	1e-05	1e-05	1e-05	0.0030796	0.011041	0.020867	0.033121	0.047833	0.06445	0.083994	0.1059	NaN	NaN	NaN	NaN	NaN	NaN	NaN	NaN	NaN	NaN	NaN	NaN	NaN	NaN	NaN	NaN	NaN	NaN	NaN	NaN	NaN	NaN	NaN	NaN	NaN	NaN	NaN	NaN	NaN	NaN	NaN	NaN	NaN	NaN	NaN
462	1e-05	1e-05	1e-05	1e-05	1e-05	1e-05	0.0072898	0.022963	0.040145	0.05957	0.081045	NaN	NaN	NaN	NaN	NaN	NaN	NaN	NaN	NaN	NaN	NaN	NaN	NaN	NaN	NaN	NaN	NaN	NaN	NaN	NaN	NaN	NaN	NaN	NaN	NaN	NaN	NaN	NaN	NaN	NaN	NaN	NaN	NaN	NaN	NaN	NaN	NaN	NaN
463	1e-05	1e-05	1e-05	1e-05	1e-05	1e-05	0.0072521	0.02158	0.033151	0.043225	0.05129	0.058027	0.063552	0.067806	0.073213	0.079392	0.08688	0.093892	0.10075	0.10773	0.11478	0.12149	0.12818	0.13498	0.14229	0.14888	0.1555	0.16154	0.16731	0.17185	0.17629	0.18055	0.18572	0.19122	0.19656	0.20187	0.2076	0.21212	0.21687	0.22104	0.2268	0.23246	0.23807	0.24218	0.24591	0.2498	0.25324	0.25664	0.26044
464	1e-05	1e-05	1e-05	1e-05	1e-05	1e-05	0.0069373	0.020948	0.034122	0.047426	0.060072	0.072814	0.086279	0.10037	0.11585	0.13225	0.14944	0.16704	0.18644	0.20741	0.22854	0.24984	0.27189	0.29481	0.31942	0.34533	NaN	NaN	NaN	NaN	NaN	NaN	NaN	NaN	NaN	NaN	NaN	NaN	NaN	NaN	NaN	NaN	NaN	NaN	NaN	NaN	NaN	NaN	NaN
465	1e-05	1e-05	1e-05	1e-05	1e-05	1e-05	0.00474	0.017293	0.033341	0.052808	0.074934	0.099633	0.12696	0.15631	0.18704	0.21875	0.25159	0.28499	0.31918	NaN	NaN	NaN	NaN	NaN	NaN	NaN	NaN	NaN	NaN	NaN	NaN	NaN	NaN	NaN	NaN	NaN	NaN	NaN	NaN	NaN	NaN	NaN	NaN	NaN	NaN	NaN	NaN	NaN	NaN
466	0.0020896	0.0016029	0.00096409	0.00067781	0.00038552	1e-05	1e-05	1e-05	1e-05	1e-05	1e-05	4.4323e-05	0.0010429	0.0021959	0.0028471	0.0037484	0.0052069	0.0071318	0.0093516	0.01171	0.013973	0.016107	0.018397	0.020806	0.02359	0.026925	0.030378	0.033622	0.037013	0.040372	0.043606	0.047027	0.050992	0.055428	0.059714	0.064342	0.069218	0.074301	0.079748	0.085072	0.090414	0.095996	0.10173	0.10739	0.11277	0.11832	0.12347	0.12844	0.13332
467	1e-05	1e-05	1e-05	0.0002105	0.0045634	0.0094763	0.014704	0.020386	0.027132	0.034397	0.041982	0.049902	0.058995	0.069197	0.080108	0.09142	0.10365	0.11665	0.13017	0.14383	0.15775	0.17172	0.18559	0.19928	0.21324	0.22695	0.24073	0.25363	0.26593	0.27786	0.28909	0.2997	0.30965	0.31955	0.32884	0.33775	0.34678	0.35553	0.36424	0.37262	0.38055	0.38877	0.39704	0.40566	0.41405	0.4226	0.43096	0.43905	0.44674
468	1e-05	1e-05	1e-05	1e-05	1e-05	1e-05	0.0046488	0.014668	0.025363	0.036424	0.048066	0.060279	0.073328	0.086463	0.099257	0.1121	0.12512	0.13838	0.15174	0.16546	0.17926	0.19328	0.20728	0.22162	0.23647	0.25158	0.26717	0.28252	0.29757	0.31211	0.326	0.33986	0.35298	0.36647	0.37889	0.39103	0.40337	0.41543	0.42775	0.44084	0.45481	0.46975	0.48554	NaN	NaN	NaN	NaN	NaN	NaN
469	0.0007867	0.00059563	0.00070991	0.0014878	0.0022164	0.002045	0.0014397	0.00078755	6.2027e-05	1e-05	1e-05	1e-05	5.9841e-05	0.00023823	1e-05	1e-05	0.00074621	0.0021741	0.0040514	0.0058195	0.0078852	0.0096941	0.011782	0.013966	0.016759	0.019778	0.023075	0.026162	0.029317	0.032278	0.035415	0.038589	0.042075	0.045871	0.049635	0.053692	0.058157	0.062471	0.06711	0.071969	0.07682	0.081886	0.087021	0.092419	0.097525	0.10264	0.1073	0.11196	0.11698
470	1e-05	1e-05	1e-05	1e-05	1e-05	1e-05	0.0057933	0.018069	0.029879	0.042003	0.054374	0.066349	0.078818	0.09148	0.10432	0.11721	0.1311	0.14528	0.15956	0.17456	0.18947	0.20458	0.22038	0.23639	0.2532	0.27023	0.28708	0.30325	0.31935	0.33491	0.35091	0.36772	0.38532	0.40405	0.42421	NaN	NaN	NaN	NaN	NaN	NaN	NaN	NaN	NaN	NaN	NaN	NaN	NaN	NaN
471	1e-05	1e-05	1e-05	1e-05	0.00041114	0.0013092	0.002148	0.0032743	0.0050478	0.0076112	0.010663	0.01415	0.018179	0.022604	0.027075	0.0321	0.037959	0.044497	0.051501	0.058549	0.065829	0.073379	0.081356	0.089843	0.09869	0.10782	0.11717	0.12652	0.13601	0.14549	0.15512	0.16452	0.17395	0.18364	0.193	0.20282	0.21345	0.22505	0.23817	0.25342	0.27128	0.29231	NaN	NaN	NaN	NaN	NaN	NaN	NaN
472	1e-05	1e-05	1e-05	1e-05	0.00047283	0.0096095	0.01882	0.028494	0.038052	0.047929	0.058072	0.068522	0.079862	0.09135	0.10354	0.11611	0.12994	0.14463	0.15997	0.17641	0.19319	0.21052	0.2288	0.24778	0.26799	0.28934	0.31218	0.33617	0.36183	NaN	NaN	NaN	NaN	NaN	NaN	NaN	NaN	NaN	NaN	NaN	NaN	NaN	NaN	NaN	NaN	NaN	NaN	NaN	NaN
473	1e-05	1e-05	1e-05	1e-05	1e-05	1e-05	0.00046375	0.001133	0.0019071	0.0028925	0.0037402	0.0044836	0.0052325	0.0064455	0.0075305	0.0086973	0.010447	0.012906	0.015832	0.018856	0.021952	0.024987	0.028318	0.032102	0.03631	0.041032	0.04625	0.051644	0.057092	0.062638	0.068226	0.073865	0.079843	0.0861	0.092236	0.098498	0.10495	0.11121	0.11737	0.12368	0.12972	0.13597	0.14248	0.14919	0.15575	0.16251	0.16926	0.17594	0.1829
474	1e-05	1e-05	1e-05	1e-05	1e-05	1e-05	0.0048684	0.015369	0.02583	0.036932	0.048608	0.060126	0.072244	0.084231	0.096313	0.10822	0.12111	0.13452	0.14809	0.16208	0.1759	0.19005	0.20512	0.22098	0.23855	0.2575	0.2783	0.30035	NaN	NaN	NaN	NaN	NaN	NaN	NaN	NaN	NaN	NaN	NaN	NaN	NaN	NaN	NaN	NaN	NaN	NaN	NaN	NaN	NaN
475	1e-05	1e-05	1e-05	1e-05	1e-05	1e-05	0.0026456	0.0083221	0.014666	0.021903	0.029635	0.037616	0.046794	0.057284	0.068523	0.080199	0.093357	0.10758	0.123	0.13956	0.15655	0.17409	0.19234	0.21149	0.23213	0.25486	0.28009	NaN	NaN	NaN	NaN	NaN	NaN	NaN	NaN	NaN	NaN	NaN	NaN	NaN	NaN	NaN	NaN	NaN	NaN	NaN	NaN	NaN	NaN
476	1e-05	1e-05	1e-05	1e-05	1e-05	1e-05	0.0060698	0.01949	0.033444	0.048797	0.065545	0.083314	0.10263	0.12286	0.14427	0.16663	0.19151	0.21804	0.24637	NaN	NaN	NaN	NaN	NaN	NaN	NaN	NaN	NaN	NaN	NaN	NaN	NaN	NaN	NaN	NaN	NaN	NaN	NaN	NaN	NaN	NaN	NaN	NaN	NaN	NaN	NaN	NaN	NaN	NaN
477	1e-05	1e-05	1e-05	0.0020118	0.0050921	0.0082344	0.012195	0.017044	0.022139	0.028545	0.035853	0.043622	0.05253	0.061658	0.071538	0.081759	0.092859	0.10454	0.11694	0.13022	0.14387	0.15831	0.17367	0.18964	0.20681	0.22466	0.24303	0.26137	0.27999	0.29844	0.31714	0.3356	0.35327	0.37071	0.38794	0.40521	0.42311	0.44222	0.46276	NaN	NaN	NaN	NaN	NaN	NaN	NaN	NaN	NaN	NaN
478	1e-05	1e-05	1e-05	1e-05	1e-05	1e-05	0.0027625	0.0087307	0.015042	0.022112	0.029228	0.035971	0.042869	0.050274	0.057785	0.06479	0.072236	0.079688	0.087285	0.095209	0.10285	0.11046	0.11815	0.12596	0.13407	0.14225	0.1508	0.15895	0.16706	0.17503	0.18269	0.19048	0.19811	0.20574	0.21322	0.22045	0.22778	0.23496	0.24199	0.24876	0.25533	0.26167	0.26768	0.27372	0.27961	0.2853	0.29108	0.29673	0.30201
479	1e-05	1e-05	1e-05	1e-05	1e-05	1e-05	0.003618	0.012392	0.022634	0.034825	0.049037	0.064914	0.082619	0.10205	0.12321	NaN	NaN	NaN	NaN	NaN	NaN	NaN	NaN	NaN	NaN	NaN	NaN	NaN	NaN	NaN	NaN	NaN	NaN	NaN	NaN	NaN	NaN	NaN	NaN	NaN	NaN	NaN	NaN	NaN	NaN	NaN	NaN	NaN	NaN
480	1e-05	1e-05	1e-05	1e-05	1e-05	1e-05	0.0032224	0.010867	0.018997	0.028343	0.038798	0.049959	0.062169	0.074686	0.087711	0.10096	0.11528	0.13038	0.14571	0.16168	0.17802	0.19468	0.21162	0.22882	0.2467	0.26477	0.28325	0.30115	0.31872	0.3358	0.35279	0.36917	0.3851	0.40093	0.41634	0.43145	0.44664	0.46148	0.47636	0.49129	0.50659	0.52139	0.53666	0.5527	0.56907	0.58612	0.60427	NaN	NaN
481	0.043746	0.031003	0.018925	0.0072097	1e-05	1e-05	1e-05	1e-05	1e-05	0.0015969	0.0096449	0.018531	0.028392	0.039098	0.051534	0.062539	0.073776	0.083911	0.095188	0.10725	0.11821	0.12849	0.13901	0.14916	0.15904	0.16787	0.17683	0.1854	0.19412	0.20169	0.20854	0.21565	0.22261	0.22959	0.23698	0.24453	0.25335	0.26249	0.27213	0.28258	0.29452	NaN	NaN	NaN	NaN	NaN	NaN	NaN	NaN
482	1e-05	1e-05	1e-05	0.0041151	0.014992	0.026051	0.037492	0.049941	0.063494	0.078423	0.095711	0.11408	0.13466	0.15693	0.18107	0.20732	0.23699	NaN	NaN	NaN	NaN	NaN	NaN	NaN	NaN	NaN	NaN	NaN	NaN	NaN	NaN	NaN	NaN	NaN	NaN	NaN	NaN	NaN	NaN	NaN	NaN	NaN	NaN	NaN	NaN	NaN	NaN	NaN	NaN
483	1e-05	1e-05	0.00093984	0.0060401	0.012191	0.018995	0.027101	0.036884	0.047987	0.06101	0.075867	0.092423	0.11106	0.13108	0.15288	0.17606	NaN	NaN	NaN	NaN	NaN	NaN	NaN	NaN	NaN	NaN	NaN	NaN	NaN	NaN	NaN	NaN	NaN	NaN	NaN	NaN	NaN	NaN	NaN	NaN	NaN	NaN	NaN	NaN	NaN	NaN	NaN	NaN	NaN
484	1e-05	1e-05	1e-05	1e-05	1e-05	1e-05	0.00312	0.009965	0.017086	0.025019	0.033599	0.042312	0.05142	0.060384	0.069585	0.078585	0.087769	0.097278	0.10691	0.11667	0.12622	0.13573	0.14542	0.15522	0.16543	0.17539	0.18555	0.1954	0.20504	0.21432	0.22389	0.23346	0.2426	0.25164	0.26061	0.26966	0.27913	0.28957	0.30101	0.31273	0.32515	0.33728	0.34976	0.36301	0.37663	0.39032	0.40431	0.41895	0.43232
485	1e-05	1e-05	1e-05	1e-05	1e-05	0.0003282	0.002563	0.0052212	0.0080332	0.011378	0.015085	0.018941	0.023078	0.027139	0.031221	0.0353	0.03995	0.044522	0.049402	0.054605	0.059701	0.06493	0.070367	0.076127	0.082611	0.089471	0.09656	0.10333	0.11016	0.11667	0.12318	0.1297	0.13571	0.14163	0.14737	0.15294	0.15825	0.16356	0.1691	0.17489	0.18106	0.187	0.1931	0.19999	0.20694	0.21385	0.22073	0.22842	0.236
486	1e-05	1e-05	1e-05	1e-05	1e-05	0.00042063	0.0042792	0.0087462	0.013422	0.018996	0.024633	0.030518	0.036828	0.043119	0.049851	0.056199	0.062756	0.06913	0.075704	0.082976	0.090412	0.098021	0.10579	0.11365	0.12202	0.13078	0.13992	0.14907	0.1586	0.16855	0.17863	0.18908	0.19969	0.21107	0.22311	0.23566	0.24896	0.26319	0.27839	0.29494	0.31311	NaN	NaN	NaN	NaN	NaN	NaN	NaN	NaN
487	1e-05	1e-05	1e-05	1e-05	1e-05	1e-05	0.0048671	0.016227	0.028832	0.043579	0.060755	0.079412	0.10006	0.12179	0.14482	0.16938	0.19681	0.22697	NaN	NaN	NaN	NaN	NaN	NaN	NaN	NaN	NaN	NaN	NaN	NaN	NaN	NaN	NaN	NaN	NaN	NaN	NaN	NaN	NaN	NaN	NaN	NaN	NaN	NaN	NaN	NaN	NaN	NaN	NaN
488	1e-05	1e-05	0.001669	0.0081954	0.015099	0.021978	0.029123	0.036471	0.04426	0.052608	0.061345	0.070373	0.08007	0.090023	0.10041	0.11115	0.12277	0.13489	0.14763	0.1608	0.17425	0.18787	0.20163	0.21563	0.2303	0.24523	0.26025	0.27501	0.28961	0.30402	0.31844	0.33338	0.34892	0.36599	0.38438	NaN	NaN	NaN	NaN	NaN	NaN	NaN	NaN	NaN	NaN	NaN	NaN	NaN	NaN
489	1e-05	1e-05	1e-05	1e-05	1e-05	1e-05	0.0030106	0.010062	0.01781	0.026749	0.036617	0.046686	0.057401	0.068332	0.07896	0.089259	0.099841	0.11053	0.12113	0.13166	0.14199	0.15215	0.16219	0.17219	0.18268	0.19339	0.20426	0.21493	0.22533	0.23541	0.24529	0.25487	0.26386	0.27302	0.28177	0.29009	0.29834	0.30628	0.31409	0.32194	0.32969	0.33737	0.34519	0.35361	0.36168	0.36995	0.37845	0.38711	0.39573
490	1e-05	1e-05	1e-05	1e-05	1e-05	1e-05	0.0050155	0.016162	0.02868	0.042667	0.058269	0.07531	0.093695	0.11279	0.13256	0.15323	0.17499	0.1977	0.22097	0.24513	0.26961	0.29445	0.31964	0.34547	0.37239	NaN	NaN	NaN	NaN	NaN	NaN	NaN	NaN	NaN	NaN	NaN	NaN	NaN	NaN	NaN	NaN	NaN	NaN	NaN	NaN	NaN	NaN	NaN	NaN
491	1e-05	1e-05	1e-05	1e-05	0.001502	0.0064904	0.011896	0.017686	0.024283	0.031504	0.03925	0.047382	0.056284	0.065466	0.074958	0.084796	0.095002	0.10576	0.11715	0.12909	0.14147	0.15413	0.16738	0.18088	0.19486	0.20925	0.2242	0.23918	0.25425	0.26941	0.2845	0.29967	0.31511	0.33123	0.34789	0.36557	0.38456	0.40452	NaN	NaN	NaN	NaN	NaN	NaN	NaN	NaN	NaN	NaN	NaN
492	1e-05	1e-05	1e-05	1e-05	1e-05	1e-05	0.002144	0.0071882	0.012999	0.019854	0.027522	0.036112	0.045955	0.056553	0.06788	0.079993	0.093033	0.10687	0.1215	0.13692	0.15276	0.169	0.18548	0.2022	0.21964	0.23748	0.25565	0.274	0.29217	0.31	0.32732	0.34384	0.3601	0.37723	0.39447	0.41217	0.43103	NaN	NaN	NaN	NaN	NaN	NaN	NaN	NaN	NaN	NaN	NaN	NaN
493	1e-05	1e-05	1e-05	1e-05	0.00034349	0.004545	0.0092234	0.01444	0.020578	0.027576	0.034926	0.042638	0.051013	0.059414	0.067778	0.076341	0.085099	0.09417	0.10344	0.11277	0.12204	0.13134	0.14076	0.15018	0.15965	0.16946	0.17933	0.18899	0.19846	0.20776	0.21698	0.22601	0.23471	0.24344	0.25194	0.26046	0.26891	0.27705	0.28539	0.29414	0.30358	0.31354	0.32478	0.33802	0.35327	NaN	NaN	NaN	NaN
494	1e-05	1e-05	1e-05	1e-05	1e-05	1e-05	0.0018955	0.0061136	0.010597	0.015794	0.021587	0.027718	0.034524	0.041729	0.049559	0.057714	0.066424	0.075798	0.085562	0.095875	0.10636	0.11686	0.12753	0.13854	0.15012	0.16156	0.17361	0.18564	0.1975	0.20924	0.22115	0.23299	0.24469	0.25633	0.26754	0.27829	0.28919	0.29942	0.30935	0.319	0.32884	0.33827	0.34792	0.35835	0.36939	0.38118	0.39446	0.40914	0.42573
495	1e-05	1e-05	0.0053008	0.012351	0.020051	0.028535	0.038211	0.049204	0.061712	0.075775	0.091678	0.10927	0.1289	0.15015	0.1734	0.19912	0.22786	0.25947	0.29417	NaN	NaN	NaN	NaN	NaN	NaN	NaN	NaN	NaN	NaN	NaN	NaN	NaN	NaN	NaN	NaN	NaN	NaN	NaN	NaN	NaN	NaN	NaN	NaN	NaN	NaN	NaN	NaN	NaN	NaN
496	1e-05	0.0011309	0.008524	0.015759	0.023407	0.03122	0.040587	0.051685	0.063982	0.077715	0.092765	0.10908	0.12743	0.14703	0.16858	0.19157	0.21689	0.24359	0.27149	NaN	NaN	NaN	NaN	NaN	NaN	NaN	NaN	NaN	NaN	NaN	NaN	NaN	NaN	NaN	NaN	NaN	NaN	NaN	NaN	NaN	NaN	NaN	NaN	NaN	NaN	NaN	NaN	NaN	NaN
497	1e-05	1e-05	1e-05	1e-05	1e-05	1e-05	0.0017852	0.0058904	0.010472	0.015536	0.021397	0.02793	0.035064	0.042472	0.049953	0.057789	0.066291	0.075291	0.085001	0.095272	0.10596	0.11701	0.12819	0.13992	0.15255	0.16632	0.18103	0.19646	0.21251	0.22954	0.24964	0.27265	0.29769	NaN	NaN	NaN	NaN	NaN	NaN	NaN	NaN	NaN	NaN	NaN	NaN	NaN	NaN	NaN	NaN
498	1e-05	1e-05	0.0045957	0.011233	0.018631	0.026678	0.035258	0.044782	0.055509	0.067842	0.081942	0.09726	0.1145	0.1338	0.15509	0.17926	0.20704	0.23888	0.27466	NaN	NaN	NaN	NaN	NaN	NaN	NaN	NaN	NaN	NaN	NaN	NaN	NaN	NaN	NaN	NaN	NaN	NaN	NaN	NaN	NaN	NaN	NaN	NaN	NaN	NaN	NaN	NaN	NaN	NaN
499	1e-05	1e-05	1e-05	1e-05	1e-05	0.0028735	0.012958	0.023763	0.035444	0.048521	0.062682	0.077643	0.093752	0.11063	0.12787	0.14578	0.16462	0.18442	0.20503	0.22673	0.24897	0.27255	0.2981	NaN	NaN	NaN	NaN	NaN	NaN	NaN	NaN	NaN	NaN	NaN	NaN	NaN	NaN	NaN	NaN	NaN	NaN	NaN	NaN	NaN	NaN	NaN	NaN	NaN	NaN
500	1e-05	1e-05	1e-05	0.0032652	0.0072667	0.011623	NaN	NaN	NaN	NaN	NaN	NaN	NaN	NaN	NaN	NaN	NaN	NaN	NaN	NaN	NaN	NaN	NaN	NaN	NaN	NaN	NaN	NaN	NaN	NaN	NaN	NaN	NaN	NaN	NaN	NaN	NaN	NaN	NaN	NaN	NaN	NaN	NaN	NaN	NaN	NaN	NaN	NaN	NaN
501	1e-05	1e-05	1e-05	1e-05	1e-05	1e-05	0.0072944	0.023697	0.041884	0.062344	0.08562	0.11087	0.13924	0.17017	NaN	NaN	NaN	NaN	NaN	NaN	NaN	NaN	NaN	NaN	NaN	NaN	NaN	NaN	NaN	NaN	NaN	NaN	NaN	NaN	NaN	NaN	NaN	NaN	NaN	NaN	NaN	NaN	NaN	NaN	NaN	NaN	NaN	NaN	NaN
502	1e-05	1e-05	1e-05	1e-05	1e-05	1e-05	0.0015935	0.0051097	0.0094477	0.014646	0.020249	0.025992	0.032522	0.039158	0.046009	0.053368	0.061172	0.069286	0.077993	0.087075	0.096356	0.10586	0.11568	0.12575	0.13627	0.14714	0.15798	0.16858	0.17907	0.18926	0.19913	0.20862	0.21767	0.22692	0.23565	0.24402	0.25242	0.26112	0.2706	0.28139	0.29384	0.30824	NaN	NaN	NaN	NaN	NaN	NaN	NaN
503	1e-05	1e-05	1e-05	1e-05	1e-05	1e-05	0.0073318	0.022995	0.040188	0.059947	0.083003	0.10958	NaN	NaN	NaN	NaN	NaN	NaN	NaN	NaN	NaN	NaN	NaN	NaN	NaN	NaN	NaN	NaN	NaN	NaN	NaN	NaN	NaN	NaN	NaN	NaN	NaN	NaN	NaN	NaN	NaN	NaN	NaN	NaN	NaN	NaN	NaN	NaN	NaN
504	1e-05	1e-05	1e-05	0.0024484	0.0075512	0.013209	0.019231	0.02574	0.033032	0.041504	0.050425	0.059685	0.069497	0.07903	0.088745	0.098826	0.10885	0.11885	0.1287	0.13827	0.14735	0.15647	0.16523	0.17408	0.18329	0.19218	0.20041	0.2083	0.21607	0.22374	0.23116	0.23814	0.24436	0.25065	0.25716	0.26429	0.2723	0.28138	0.29158	0.30298	0.3163	0.33187	0.35048	0.37299	NaN	NaN	NaN	NaN	NaN
505	1e-05	0.00019708	0.0041481	0.0083669	0.013306	0.018393	0.024423	0.03095	0.03772	0.045402	0.053938	0.062826	0.072095	0.081538	0.091462	0.10165	0.11221	0.12302	0.13455	0.14669	0.15907	0.17158	0.18455	0.19809	0.21277	0.22835	0.2453	0.26411	0.28475	NaN	NaN	NaN	NaN	NaN	NaN	NaN	NaN	NaN	NaN	NaN	NaN	NaN	NaN	NaN	NaN	NaN	NaN	NaN	NaN
506	1e-05	1e-05	0.0013502	0.0040213	0.0072391	0.010637	0.014783	0.019653	0.025198	0.031865	0.039543	0.047672	0.056889	0.066965	0.077829	0.089398	0.10201	0.11565	0.13016	0.14542	0.16097	0.17734	0.19533	0.21531	0.23817	0.26396	NaN	NaN	NaN	NaN	NaN	NaN	NaN	NaN	NaN	NaN	NaN	NaN	NaN	NaN	NaN	NaN	NaN	NaN	NaN	NaN	NaN	NaN	NaN
507	1e-05	1e-05	0.0043695	0.011809	0.020176	0.029217	0.039411	0.050801	0.063422	0.07783	0.093636	0.11062	0.12902	0.14852	0.16922	0.19086	0.21389	0.2383	0.26436	0.29236	0.32199	NaN	NaN	NaN	NaN	NaN	NaN	NaN	NaN	NaN	NaN	NaN	NaN	NaN	NaN	NaN	NaN	NaN	NaN	NaN	NaN	NaN	NaN	NaN	NaN	NaN	NaN	NaN	NaN
508	1e-05	1e-05	1e-05	1e-05	1e-05	0.0023208	0.0049895	0.0078206	0.011177	0.015115	0.019269	0.023755	0.028673	0.033362	0.038391	0.043553	0.048921	0.054774	0.061018	0.067585	0.074554	0.081741	0.089031	0.096842	0.10533	0.11399	0.12272	0.13139	0.13989	0.14908	0.15803	0.16654	0.17459	0.18298	0.19084	0.19839	0.20605	0.21364	0.22122	0.22896	0.2351	0.24107	0.24714	0.2536	0.25957	0.26558	0.27163	0.27768	0.2837
509	1e-05	1e-05	1e-05	1e-05	1e-05	1e-05	0.0038735	0.0081034	0.01277	0.018044	0.023534	0.029069	0.034865	0.04052	0.046244	0.051957	0.057929	0.064037	0.070233	0.076461	0.082543	0.088546	0.094596	0.10097	0.10788	0.11488	0.1218	0.12829	0.13472	0.14108	0.14711	0.15297	0.15836	0.164	0.16905	0.17377	0.1786	0.18337	0.18842	0.19333	0.19811	0.20281	0.20744	0.21258	0.21728	0.22215	0.22714	0.23213	0.23717
510	1e-05	1e-05	1e-05	1e-05	1e-05	1e-05	0.00094415	0.0029227	0.0053345	0.0077603	0.010312	0.012911	0.015884	0.018704	0.021371	0.02439	0.027771	0.031492	0.035529	0.039959	0.044717	0.049855	0.05524	0.060746	0.066802	0.073208	0.079641	0.085767	0.091712	0.097498	0.10297	0.10835	0.11327	0.11845	0.12351	0.12822	0.13302	0.13779	0.14254	0.14747	0.15259	0.15764	0.16274	0.16829	0.17353	0.179	0.18503	0.19107	0.19722
511	1e-05	1e-05	1e-05	1e-05	1e-05	1e-05	0.0020442	0.0067632	0.011957	0.017423	0.023933	0.031365	0.039439	0.047395	0.054901	0.062696	0.071189	0.080508	0.09036	0.10068	0.11099	0.12151	0.13221	0.14329	0.15504	0.16752	0.1804	0.19331	0.20585	0.21804	0.2304	0.24328	0.25553	0.26791	0.27999	0.29222	0.30495	0.31807	0.33178	0.34678	0.36285	0.37974	NaN	NaN	NaN	NaN	NaN	NaN	NaN
512	1e-05	1e-05	1e-05	1e-05	1e-05	1e-05	0.0044283	0.013373	0.022876	0.03299	0.044548	0.057232	0.071329	0.086424	0.10218	0.11914	0.13747	0.15689	0.17792	0.2001	0.22328	0.24779	0.27369	0.30114	NaN	NaN	NaN	NaN	NaN	NaN	NaN	NaN	NaN	NaN	NaN	NaN	NaN	NaN	NaN	NaN	NaN	NaN	NaN	NaN	NaN	NaN	NaN	NaN	NaN
513	1e-05	1e-05	1e-05	1e-05	1e-05	1e-05	0.00098311	0.0030796	0.0054024	0.0079919	0.010688	0.013302	0.01645	0.019378	0.022274	0.025336	0.028719	0.032421	0.036398	0.040504	0.044712	0.048864	0.053127	0.05725	0.06215	0.067339	0.072755	0.077981	0.082805	0.087391	0.091836	0.09622	0.10053	0.10504	0.10946	0.1135	0.1175	0.12108	0.12463	0.12859	0.13278	0.13706	0.14139	0.14617	0.15087	0.1559	0.16126	0.16683	0.17279
514	1e-05	1e-05	1e-05	1e-05	1e-05	1e-05	0.0037214	0.01235	0.022154	0.033082	0.044759	0.057549	0.071358	0.085668	0.10072	0.11651	0.13324	0.15085	0.1689	0.18738	0.20614	0.22514	0.24412	0.26317	0.2826	0.302	0.32154	0.34067	0.35907	0.37738	0.39593	0.41507	0.43488	0.45611	NaN	NaN	NaN	NaN	NaN	NaN	NaN	NaN	NaN	NaN	NaN	NaN	NaN	NaN	NaN
515	1e-05	1e-05	1e-05	1e-05	1e-05	1e-05	0.0040385	0.013172	0.023527	0.035391	0.048494	0.062562	0.077925	0.093987	0.11076	0.1283	0.14687	0.1663	0.18641	0.20716	0.22816	0.24925	0.27057	0.29202	0.31392	0.33595	0.35776	0.37889	0.39939	0.41929	0.43845	0.45695	0.47496	0.49327	0.51134	0.52936	NaN	NaN	NaN	NaN	NaN	NaN	NaN	NaN	NaN	NaN	NaN	NaN	NaN
516	0.0022606	0.00074531	1e-05	1e-05	1e-05	4.0137e-05	0.0013162	0.0031709	0.00559	0.0087403	0.01248	0.016834	0.021947	0.026969	0.032076	0.037778	0.043918	0.050497	0.057761	0.065741	0.074072	0.082879	0.092131	0.10147	0.1113	0.1215	0.13151	0.1413	0.15084	0.15974	0.16813	0.17632	0.1838	0.19128	0.19895	0.2071	0.21622	0.22716	0.24032	0.25632	NaN	NaN	NaN	NaN	NaN	NaN	NaN	NaN	NaN
517	1e-05	1e-05	1e-05	1e-05	0.00076928	0.0042027	0.0085784	0.013905	0.020039	0.027118	0.035143	0.044095	0.054786	0.066413	0.079502	0.095065	0.11391	0.1364	0.16331	NaN	NaN	NaN	NaN	NaN	NaN	NaN	NaN	NaN	NaN	NaN	NaN	NaN	NaN	NaN	NaN	NaN	NaN	NaN	NaN	NaN	NaN	NaN	NaN	NaN	NaN	NaN	NaN	NaN	NaN
518	1e-05	1e-05	1e-05	1e-05	1e-05	1e-05	0.0031078	0.010008	0.017642	0.026021	0.034835	0.043976	0.053774	0.063473	0.072977	0.082591	0.092505	0.10268	0.11289	0.12314	0.13333	0.14324	0.15312	0.16274	0.17271	0.18289	0.19289	0.20247	0.21151	0.22008	0.22818	0.23584	0.2431	0.25031	0.25715	0.2636	0.26989	0.27601	0.28189	0.28773	0.29366	0.29957	0.30543	0.31174	0.31785	0.32403	0.33032	0.33665	0.34284
519	1e-05	1e-05	1e-05	1e-05	1e-05	1e-05	0.0052265	NaN	NaN	NaN	NaN	NaN	NaN	NaN	NaN	NaN	NaN	NaN	NaN	NaN	NaN	NaN	NaN	NaN	NaN	NaN	NaN	NaN	NaN	NaN	NaN	NaN	NaN	NaN	NaN	NaN	NaN	NaN	NaN	NaN	NaN	NaN	NaN	NaN	NaN	NaN	NaN	NaN	NaN
520	1e-05	1e-05	1e-05	1e-05	1e-05	0.0052258	0.010995	0.016992	0.024117	0.032051	0.040144	0.048702	0.057828	0.067327	0.077563	0.088315	0.10011	0.11309	0.12688	0.1409	0.15529	0.17022	0.18502	0.20025	0.21604	0.23229	0.24848	0.26446	0.28053	0.29741	0.31577	0.33606	0.35861	NaN	NaN	NaN	NaN	NaN	NaN	NaN	NaN	NaN	NaN	NaN	NaN	NaN	NaN	NaN	NaN
521	1e-05	1e-05	1e-05	1e-05	0.0029955	0.0080314	0.014519	0.022431	0.031876	0.042954	0.05594	0.071088	0.089047	0.10979	0.13383	0.16142	NaN	NaN	NaN	NaN	NaN	NaN	NaN	NaN	NaN	NaN	NaN	NaN	NaN	NaN	NaN	NaN	NaN	NaN	NaN	NaN	NaN	NaN	NaN	NaN	NaN	NaN	NaN	NaN	NaN	NaN	NaN	NaN	NaN
522	1e-05	1e-05	0.0015201	0.0060015	0.010826	0.016092	0.022163	0.028923	0.036388	0.044654	0.053663	0.063396	0.074725	0.086533	0.099124	0.11277	0.12764	0.1435	0.16046	0.17874	0.19854	0.22024	0.24412	0.26984	NaN	NaN	NaN	NaN	NaN	NaN	NaN	NaN	NaN	NaN	NaN	NaN	NaN	NaN	NaN	NaN	NaN	NaN	NaN	NaN	NaN	NaN	NaN	NaN	NaN
523	1e-05	1e-05	1e-05	1e-05	1e-05	1e-05	0.003194	0.010245	0.017702	0.025603	0.033872	0.042618	0.051601	0.06054	0.069608	0.078858	0.088838	0.099462	0.11023	0.12147	0.13287	0.14454	0.15621	0.16822	0.1809	0.19359	0.20622	0.21835	0.23	0.24129	0.25212	0.2628	0.27272	0.28252	0.29216	0.30177	0.3119	0.32255	0.33418	0.34715	0.36182	0.3783	NaN	NaN	NaN	NaN	NaN	NaN	NaN
524	1e-05	1e-05	1e-05	1e-05	1e-05	1e-05	0.0016356	0.0055431	0.0099858	0.014708	0.01948	0.024596	0.030407	0.03593	0.041827	0.047784	0.054338	0.061054	0.068028	0.075485	0.083237	0.091011	0.098681	0.10614	0.11408	0.12211	0.13028	0.1382	0.14586	0.15309	0.15976	0.16602	0.17189	0.17805	0.18424	0.19024	0.19612	0.20165	0.20656	0.21123	0.21591	0.22043	0.22504	0.23012	0.23488	0.23947	0.24403	0.24866	0.25341
525	0.0037951	0.001016	1e-05	1e-05	1e-05	0.0002348	0.0025107	0.0058414	0.010381	0.016752	0.024621	0.033815	0.04439	0.055386	0.066944	0.078313	0.090863	0.10395	0.11759	0.13191	0.14666	0.16142	0.17649	0.19139	0.20685	0.22218	0.23806	0.2537	0.26905	0.28408	0.29858	0.3123	0.32549	0.33839	0.35123	0.36332	0.37538	0.38677	0.39776	0.40866	0.41926	0.42938	0.43938	0.44963	0.45939	0.46898	0.47856	0.48777	0.49698
526	1e-05	1e-05	1e-05	1e-05	1e-05	1e-05	0.0018365	0.00628	0.011455	0.017694	0.024813	0.03252	0.041002	0.049634	0.058488	0.067058	0.076064	0.085299	0.094607	0.10404	0.1136	0.12291	0.132	0.14116	0.15067	0.16	0.16985	0.17967	0.18906	0.1982	0.20707	0.21541	0.22353	0.23181	0.23966	0.24704	0.25436	0.2612	0.26759	0.2742	0.28088	0.28723	0.29355	0.30014	0.3065	0.31291	0.3195	0.32597	0.33232
527	1e-05	1e-05	0.00045276	0.0049024	0.011321	0.020499	0.032657	0.048255	0.067838	0.091056	0.11786	0.14818	0.18234	0.21954	NaN	NaN	NaN	NaN	NaN	NaN	NaN	NaN	NaN	NaN	NaN	NaN	NaN	NaN	NaN	NaN	NaN	NaN	NaN	NaN	NaN	NaN	NaN	NaN	NaN	NaN	NaN	NaN	NaN	NaN	NaN	NaN	NaN	NaN	NaN
528	1e-05	1e-05	1e-05	1e-05	1e-05	1e-05	0.0025422	0.0085194	0.015579	0.023887	0.032799	0.041826	0.051704	0.061782	0.071765	0.082209	0.093219	0.10455	0.11631	0.12845	0.14061	0.15246	0.16463	0.1768	0.18973	0.20291	0.21583	0.22845	0.24079	0.25238	0.26335	0.27381	0.28416	0.29452	0.30486	0.3152	0.32656	0.33917	0.3537	0.37019	NaN	NaN	NaN	NaN	NaN	NaN	NaN	NaN	NaN
529	1e-05	1e-05	1e-05	1e-05	1e-05	1e-05	0.0031641	0.010143	0.018012	0.026535	0.035269	0.044603	0.054339	0.064205	0.074607	0.08539	0.096849	0.10902	0.12186	0.13536	0.14939	0.16387	0.17833	0.19336	0.20933	0.22577	0.2427	0.25988	0.27735	0.29572	0.31561	0.33732	NaN	NaN	NaN	NaN	NaN	NaN	NaN	NaN	NaN	NaN	NaN	NaN	NaN	NaN	NaN	NaN	NaN
530	1e-05	1e-05	1e-05	1e-05	0.00099564	0.0046159	0.0086702	0.013338	0.018627	0.024729	0.032049	0.040311	0.049347	0.058865	0.068956	0.079801	0.091882	0.10508	0.11923	0.13436	0.15024	0.16654	0.18345	0.20103	0.21995	0.23986	0.26097	0.28297	0.30625	0.331	NaN	NaN	NaN	NaN	NaN	NaN	NaN	NaN	NaN	NaN	NaN	NaN	NaN	NaN	NaN	NaN	NaN	NaN	NaN
531	1e-05	1e-05	1e-05	1e-05	1e-05	1e-05	0.001026	0.0039037	0.0076025	0.012158	0.017486	0.023722	0.030839	0.037958	0.045672	0.05302	0.060975	0.06919	0.077553	0.086098	0.09485	0.10324	0.11154	0.12001	0.12899	0.13791	0.14753	0.15715	0.16652	0.17584	0.18503	0.19397	0.20297	0.21207	0.22072	0.22903	0.23744	0.24527	0.25294	0.26086	0.26863	0.27617	0.28368	0.29173	0.29976	0.30851	0.3175	0.32619	0.33527
532	1e-05	1e-05	1e-05	1e-05	1e-05	1e-05	0.0017192	0.0055938	0.0099227	0.015157	0.021215	0.027975	0.035387	0.043225	0.051466	0.059779	0.068995	0.078565	0.088465	0.098631	0.10899	0.11923	0.12946	0.13984	0.15079	0.16163	0.17265	0.18371	0.1948	0.20569	0.21632	0.22659	0.23666	0.24667	0.25638	0.26536	0.27444	0.28334	0.29169	0.29963	0.30773	0.31557	0.32343	0.33157	0.33944	0.3476	0.35645	0.36577	0.37602
533	1e-05	1e-05	1e-05	1e-05	1e-05	0.0017875	0.0056997	0.010347	0.015769	0.022032	0.028713	0.035798	0.043127	0.05045	0.05786	0.065126	0.073017	0.08132	0.089678	0.09829	0.10701	0.11562	0.12407	0.13277	0.14174	0.1509	0.16017	0.16892	0.17704	0.18493	0.19241	0.19959	0.20658	0.21391	0.22111	0.22818	0.23518	0.24202	0.24872	0.25578	0.26308	0.27032	0.27754	0.28524	0.2925	0.29972	0.30718	0.31479	0.32271
534	1e-05	1e-05	1e-05	1e-05	1e-05	1e-05	0.003317	0.011121	0.020308	0.030962	0.042801	0.056169	0.071452	0.088087	0.1064	0.12621	0.14848	0.17363	NaN	NaN	NaN	NaN	NaN	NaN	NaN	NaN	NaN	NaN	NaN	NaN	NaN	NaN	NaN	NaN	NaN	NaN	NaN	NaN	NaN	NaN	NaN	NaN	NaN	NaN	NaN	NaN	NaN	NaN	NaN
535	1e-05	1e-05	1e-05	1e-05	1e-05	1e-05	0.00099463	0.003311	0.0058785	0.0088037	0.011747	0.014935	0.018858	0.022439	0.025748	0.029003	0.032913	0.03723	0.04164	0.046411	0.051282	0.056286	0.061989	0.067623	0.073586	0.079828	0.086146	0.091808	0.096979	0.10185	0.10629	0.11043	0.11414	0.11754	0.12072	0.12365	0.1264	0.12913	0.13209	0.13541	0.1389	0.14231	0.14581	0.14985	0.15364	0.15745	0.16175	0.16669	0.17158
536	1e-05	1e-05	1e-05	0.00070608	0.0059376	0.011787	0.018568	0.026325	0.035018	0.044657	0.055056	0.06659	0.079482	0.093031	0.10746	0.12267	0.13905	0.15647	0.17523	0.19572	0.21798	0.24228	NaN	NaN	NaN	NaN	NaN	NaN	NaN	NaN	NaN	NaN	NaN	NaN	NaN	NaN	NaN	NaN	NaN	NaN	NaN	NaN	NaN	NaN	NaN	NaN	NaN	NaN	NaN
537	1e-05	1e-05	1e-05	1e-05	1e-05	1e-05	0.0018352	0.0060973	0.011059	0.017299	0.024217	0.032167	0.041218	0.05104	0.061627	0.073066	0.085746	0.099607	0.11485	0.13186	0.15033	0.17108	0.1945	NaN	NaN	NaN	NaN	NaN	NaN	NaN	NaN	NaN	NaN	NaN	NaN	NaN	NaN	NaN	NaN	NaN	NaN	NaN	NaN	NaN	NaN	NaN	NaN	NaN	NaN
538	1e-05	1e-05	1e-05	1e-05	1e-05	1e-05	0.0032347	0.010282	0.018609	0.027771	0.037543	0.048035	0.058883	0.069802	0.08086	0.09199	0.10373	0.11609	0.12895	0.14194	0.15532	0.16846	0.18126	0.19413	0.20706	0.22016	0.23283	0.2444	0.25485	0.26432	0.27291	0.28086	0.28884	0.29794	0.308	0.31978	0.33362	NaN	NaN	NaN	NaN	NaN	NaN	NaN	NaN	NaN	NaN	NaN	NaN
539	1e-05	1e-05	1e-05	1e-05	1e-05	1e-05	0.0030088	0.009724	0.017249	0.025248	0.033275	0.041685	0.050574	0.059288	0.067979	0.076582	0.085348	0.094155	0.10278	0.11139	0.11986	0.12833	0.13647	0.14422	0.15214	0.1599	0.16748	0.17479	0.18165	0.18815	0.19418	0.19984	0.20507	0.21059	0.21643	0.22222	0.22827	0.23432	0.24033	0.2465	0.25294	0.25935	0.2658	0.27264	0.27923	0.28534	0.29157	0.29766	0.30378
540	1e-05	1e-05	1e-05	1e-05	1e-05	0.0048567	0.010858	0.017336	0.024199	0.031498	0.039143	0.047235	0.05633	0.065855	0.075874	0.086336	0.097631	0.10923	0.12135	0.13391	0.14659	0.15917	0.17169	0.1838	0.19597	0.20824	0.22043	0.23168	0.24255	0.25279	0.26273	0.27232	0.28154	0.2911	0.30126	0.31236	0.32495	0.33958	NaN	NaN	NaN	NaN	NaN	NaN	NaN	NaN	NaN	NaN	NaN
541	1e-05	1e-05	1e-05	1e-05	0.0032633	0.0088476	0.01557	0.023487	0.03218	0.041671	0.051482	0.061962	0.072516	0.083063	0.093228	0.10309	0.11345	0.12393	0.13422	0.14468	0.15526	0.16565	0.17555	0.18557	0.19553	0.20564	0.21554	0.22463	0.2329	0.24079	0.24813	0.25484	0.26109	0.26772	0.27432	0.28095	0.28765	0.29424	0.30098	0.30817	0.31553	0.3228	0.33011	0.33781	0.34502	0.35178	0.35844	0.3649	0.37168
542	0.013175	0.0084057	0.0043535	0.0013829	1e-05	1e-05	1e-05	1e-05	1e-05	0.0023427	0.0058465	0.010405	0.015367	0.020415	0.025056	0.029448	0.034619	0.040024	0.045658	0.051637	0.05792	0.063967	0.070332	0.077036	0.084381	0.092384	0.10074	0.10897	0.11737	0.12589	0.13428	0.14261	0.15125	0.16015	0.16919	0.17802	0.1871	0.19631	0.20577	0.21556	0.22562	0.23595	0.24674	0.25806	0.26991	0.28311	0.29836	0.31531	NaN
543	0.028659	0.021111	0.014133	0.008537	0.0048219	0.0015548	1e-05	1e-05	1e-05	0.001765	0.005974	0.011537	0.017976	0.025201	0.032915	0.040727	0.050212	0.060507	0.071477	0.082826	0.094784	0.10718	0.12044	0.13453	0.14954	0.16535	0.18192	0.19842	0.21503	0.23208	0.24937	0.26682	0.28469	0.30319	0.32243	0.34213	0.36245	0.38374	NaN	NaN	NaN	NaN	NaN	NaN	NaN	NaN	NaN	NaN	NaN
544	0.05342	0.038231	0.025726	0.014809	0.0071405	0.0015163	1e-05	1e-05	0.00027761	0.0061164	0.014314	0.02508	0.037545	0.050083	0.064101	0.078605	0.095068	0.11207	0.12883	0.14476	0.16229	0.17978	0.1988	0.2182	0.23868	0.25845	0.27804	0.29662	0.31339	0.33091	0.35028	0.36939	0.39074	0.41382	0.43959	NaN	NaN	NaN	NaN	NaN	NaN	NaN	NaN	NaN	NaN	NaN	NaN	NaN	NaN
545	1e-05	1e-05	1e-05	1e-05	1e-05	1e-05	0.0041183	0.013561	0.02447	0.036733	0.050106	0.064942	0.081486	0.099116	0.11796	0.13776	0.15867	0.18051	0.20322	0.2266	0.25027	0.27458	0.29944	0.32509	0.35204	NaN	NaN	NaN	NaN	NaN	NaN	NaN	NaN	NaN	NaN	NaN	NaN	NaN	NaN	NaN	NaN	NaN	NaN	NaN	NaN	NaN	NaN	NaN	NaN
546	0.082255	0.083818	0.0862	0.090072	0.096027	0.10315	0.11246	0.12402	0.13791	0.15431	0.17276	0.19301	0.2149	0.23745	0.26052	0.28387	0.30866	0.33421	0.36062	0.38773	NaN	NaN	NaN	NaN	NaN	NaN	NaN	NaN	NaN	NaN	NaN	NaN	NaN	NaN	NaN	NaN	NaN	NaN	NaN	NaN	NaN	NaN	NaN	NaN	NaN	NaN	NaN	NaN	NaN
547	1e-05	1e-05	1e-05	1e-05	0.0020189	0.0053178	0.0092158	0.013691	0.018955	0.024942	0.031216	0.037968	0.045306	0.053017	0.061097	0.069279	0.077969	0.087088	0.096674	0.10682	0.11737	0.12818	0.13928	0.15072	0.16268	0.17497	0.18775	0.2005	0.21324	0.2258	0.23795	0.24995	0.26186	0.27401	0.28616	0.29815	0.31027	0.32201	0.33352	0.34497	0.35677	0.36869	0.38064	0.39285	0.40461	0.41628	0.428	0.43973	0.45159
548	1.9824e-05	1e-05	1e-05	1e-05	1e-05	0.00018092	0.0011204	0.0027072	0.0048005	0.0074857	0.010971	0.014957	0.019168	0.023415	0.027654	0.031777	0.036857	0.042241	0.047537	0.052798	0.058243	0.063737	0.069657	0.076035	0.083165	0.09084	0.098857	0.10694	0.1153	0.12424	0.13362	0.14341	0.15358	0.16399	0.17473	0.1856	0.19675	0.20827	0.21998	0.23215	0.24457	0.25701	0.26983	0.28316	0.29732	0.31277	0.33027	0.34982	NaN
549	1e-05	1e-05	1e-05	1e-05	1e-05	1e-05	0.0046091	0.015292	0.027496	0.041308	0.056566	0.073304	0.091703	0.11109	0.13134	0.15231	0.17415	0.19665	0.22017	0.24484	0.27052	0.29737	NaN	NaN	NaN	NaN	NaN	NaN	NaN	NaN	NaN	NaN	NaN	NaN	NaN	NaN	NaN	NaN	NaN	NaN	NaN	NaN	NaN	NaN	NaN	NaN	NaN	NaN	NaN
550	1e-05	1e-05	1e-05	0.00088899	0.0054363	0.010149	0.015742	0.022781	0.030884	0.040396	0.051539	0.06369	0.076575	0.089849	0.10318	0.11632	0.1304	0.14477	0.15865	0.17233	0.18604	0.19917	0.21223	0.22513	0.23815	0.25122	0.26404	0.27648	0.28864	0.30083	0.3128	0.32433	0.33546	0.34643	0.35708	0.36731	0.3774	0.38744	0.3971	0.40639	0.41537	0.42391	0.43238	0.44116	0.44943	0.45779	0.46634	0.47497	0.48397
551	1e-05	1e-05	1e-05	1e-05	1e-05	1e-05	0.001137	0.0042618	0.0081664	0.013467	0.020089	0.027787	0.035844	0.043755	0.051265	0.058199	0.066255	0.074403	0.082243	0.0896	0.096745	0.10334	0.10964	0.11596	0.12271	0.12969	0.13671	0.14314	0.14942	0.15575	0.162	0.16796	0.17385	0.17963	0.18517	0.1902	0.19519	0.20006	0.20477	0.20955	0.21418	0.21871	0.22347	0.22833	0.23308	0.23804	0.24341	0.24849	0.25355
552	1e-05	1e-05	1e-05	1e-05	1e-05	1e-05	0.0088859	0.029641	0.053271	0.079994	0.11031	NaN	NaN	NaN	NaN	NaN	NaN	NaN	NaN	NaN	NaN	NaN	NaN	NaN	NaN	NaN	NaN	NaN	NaN	NaN	NaN	NaN	NaN	NaN	NaN	NaN	NaN	NaN	NaN	NaN	NaN	NaN	NaN	NaN	NaN	NaN	NaN	NaN	NaN
553	1e-05	1e-05	1e-05	1e-05	1e-05	1e-05	0.0021382	0.0067968	0.01198	0.017626	0.023062	0.028432	0.033682	0.039482	0.045084	0.05086	0.057147	0.064167	0.071256	0.078966	0.086793	0.094763	0.10276	0.11095	0.11884	0.12717	0.13514	0.14254	0.1489	0.15497	0.16058	0.16602	0.171	0.17655	0.18233	0.18855	0.19513	0.20199	0.20924	0.21746	0.22624	0.2348	0.24316	0.25215	0.26059	0.26901	0.27761	0.28584	0.29437
554	1e-05	1e-05	1e-05	0.0032551	0.0092596	0.01596	0.023512	0.032034	0.041705	0.052699	0.064934	0.078638	0.093936	0.11066	0.12867	0.14825	0.16966	0.19275	0.21744	0.24372	0.27119	0.29966	0.32941	NaN	NaN	NaN	NaN	NaN	NaN	NaN	NaN	NaN	NaN	NaN	NaN	NaN	NaN	NaN	NaN	NaN	NaN	NaN	NaN	NaN	NaN	NaN	NaN	NaN	NaN
555	1e-05	1e-05	1e-05	1e-05	1e-05	1e-05	0.0026501	0.0087547	0.015691	0.023488	0.031879	0.040936	0.05104	0.061577	0.072382	0.083569	0.0953	0.1074	0.11985	0.13244	0.14497	0.15711	0.16904	0.18065	0.19242	0.20435	0.21625	0.22768	0.2388	0.24954	0.26034	0.27127	0.28246	0.2945	0.30703	0.32001	0.33384	0.34843	0.36412	0.3809	0.39907	NaN	NaN	NaN	NaN	NaN	NaN	NaN	NaN
556	1e-05	1e-05	1e-05	1e-05	1e-05	0.0048684	0.013633	0.023387	0.034014	0.045683	0.058618	0.072355	0.087281	0.10315	0.11927	0.13633	0.15487	0.17455	0.19525	0.21719	0.24006	0.26357	0.28872	NaN	NaN	NaN	NaN	NaN	NaN	NaN	NaN	NaN	NaN	NaN	NaN	NaN	NaN	NaN	NaN	NaN	NaN	NaN	NaN	NaN	NaN	NaN	NaN	NaN	NaN
557	1e-05	1e-05	1e-05	1e-05	1e-05	1e-05	0.0024628	0.0076736	0.013159	0.019483	0.026761	0.034552	0.042968	0.05168	0.060886	0.070254	0.081009	0.092614	0.10421	0.116	0.12812	0.14003	0.15234	0.16489	0.17797	0.19122	0.20456	0.21763	0.2308	0.24409	0.25724	0.27003	0.28275	0.29533	0.30741	0.31908	0.33062	0.34194	0.35301	0.36376	0.37436	0.38458	0.39475	0.4049	0.41447	0.42429	0.43422	0.44372	0.45315
558	1e-05	1e-05	1e-05	0.001807	0.0053251	0.0097209	0.015261	0.021944	0.02997	0.039413	0.049744	0.061422	0.074423	0.088442	0.10356	0.11991	0.13751	0.15601	0.17574	0.1971	0.22021	0.24518	0.27253	NaN	NaN	NaN	NaN	NaN	NaN	NaN	NaN	NaN	NaN	NaN	NaN	NaN	NaN	NaN	NaN	NaN	NaN	NaN	NaN	NaN	NaN	NaN	NaN	NaN	NaN
559	1e-05	1e-05	1e-05	1e-05	1e-05	1e-05	0.0020308	0.006916	0.01295	0.019935	0.027816	0.036196	0.045537	0.055391	0.065617	0.076122	0.087191	0.098737	0.11093	0.12362	0.13719	0.15168	0.1671	0.18325	0.20044	0.22016	0.24283	0.26677	NaN	NaN	NaN	NaN	NaN	NaN	NaN	NaN	NaN	NaN	NaN	NaN	NaN	NaN	NaN	NaN	NaN	NaN	NaN	NaN	NaN
560	1e-05	1e-05	1e-05	1e-05	1e-05	1e-05	0.0040416	0.01316	0.023639	0.035655	0.048843	0.063157	0.078934	0.095591	0.11323	0.13163	0.15146	0.17253	0.19537	0.22028	0.24748	NaN	NaN	NaN	NaN	NaN	NaN	NaN	NaN	NaN	NaN	NaN	NaN	NaN	NaN	NaN	NaN	NaN	NaN	NaN	NaN	NaN	NaN	NaN	NaN	NaN	NaN	NaN	NaN
561	1e-05	1e-05	1e-05	1e-05	1e-05	0.0073349	0.015833	0.025181	0.036271	0.048713	0.062691	0.077892	0.094652	0.11217	0.13033	0.14902	0.16768	0.18649	0.20613	0.22623	0.24638	0.26658	0.287	0.30782	0.32959	NaN	NaN	NaN	NaN	NaN	NaN	NaN	NaN	NaN	NaN	NaN	NaN	NaN	NaN	NaN	NaN	NaN	NaN	NaN	NaN	NaN	NaN	NaN	NaN
562	1e-05	1e-05	1e-05	1e-05	1e-05	0.0052634	0.010183	0.015347	0.020314	0.026264	0.033199	0.04086	0.049473	0.058718	0.069024	0.080243	0.094011	0.10956	0.12565	0.14286	0.16127	0.18036	0.20054	0.2216	0.24405	0.26726	0.29093	0.31467	0.33875	0.3637	0.38928	0.41533	0.44204	NaN	NaN	NaN	NaN	NaN	NaN	NaN	NaN	NaN	NaN	NaN	NaN	NaN	NaN	NaN	NaN
563	1e-05	1e-05	1e-05	1e-05	1e-05	1e-05	0.0027023	0.0093986	0.017256	0.02707	0.03821	0.050576	0.064488	0.079622	0.096015	0.11384	0.13334	0.15472	0.17842	0.20495	NaN	NaN	NaN	NaN	NaN	NaN	NaN	NaN	NaN	NaN	NaN	NaN	NaN	NaN	NaN	NaN	NaN	NaN	NaN	NaN	NaN	NaN	NaN	NaN	NaN	NaN	NaN	NaN	NaN
564	1e-05	1e-05	1e-05	1e-05	1e-05	1e-05	0.0029002	0.0094854	0.016757	0.024879	0.033633	0.042951	0.053002	0.063222	0.073811	0.084824	0.096489	0.10872	0.1212	0.13433	0.14764	0.1609	0.17436	0.18775	0.20152	0.21555	0.22979	0.2443	0.25937	0.27588	0.29384	0.31378	NaN	NaN	NaN	NaN	NaN	NaN	NaN	NaN	NaN	NaN	NaN	NaN	NaN	NaN	NaN	NaN	NaN
565	1e-05	1e-05	0.0067929	0.018382	0.031802	0.041834	0.049268	0.056724	0.064132	0.073427	0.084472	0.096739	0.11025	0.1241	0.13863	0.15381	0.17166	0.1907	0.20855	0.22468	0.24057	0.25521	0.27109	0.28785	0.30556	NaN	NaN	NaN	NaN	NaN	NaN	NaN	NaN	NaN	NaN	NaN	NaN	NaN	NaN	NaN	NaN	NaN	NaN	NaN	NaN	NaN	NaN	NaN	NaN
566	1e-05	1e-05	1e-05	1e-05	0.00085729	0.0042763	0.0080545	0.01204	0.016611	0.022114	0.027918	0.034522	0.042239	0.050445	0.059338	0.069861	0.082	0.095286	0.10955	0.12503	0.14142	0.15901	0.17746	0.19678	0.21698	0.23852	0.2612	0.28593	0.31246	NaN	NaN	NaN	NaN	NaN	NaN	NaN	NaN	NaN	NaN	NaN	NaN	NaN	NaN	NaN	NaN	NaN	NaN	NaN	NaN
567	1e-05	1e-05	1e-05	1e-05	1e-05	0.0034339	0.0082313	0.012811	0.017204	0.021584	0.025587	0.029053	0.032433	0.035546	0.038296	0.041132	0.04475	0.048588	0.052812	0.057332	0.061906	0.066374	0.07121	0.076345	0.082025	0.0885	0.09525	0.10171	0.10816	0.11438	0.12058	0.1265	0.13291	0.1397	0.14653	0.15352	0.16052	0.16753	0.17487	0.18229	0.19006	0.1976	0.20584	0.21411	0.22216	0.23037	0.23862	0.24685	0.25508
568	0.069012	0.057468	0.046425	0.035929	0.025683	0.014669	0.0055359	1e-05	1e-05	0.013805	0.029791	0.05074	0.076893	0.111	0.15106	0.1896	0.22202	0.25332	0.28375	0.30804	NaN	NaN	NaN	NaN	NaN	NaN	NaN	NaN	NaN	NaN	NaN	NaN	NaN	NaN	NaN	NaN	NaN	NaN	NaN	NaN	NaN	NaN	NaN	NaN	NaN	NaN	NaN	NaN	NaN
569	1e-05	1e-05	1e-05	1e-05	1e-05	1e-05	0.0039238	0.0096299	0.015923	0.022755	0.029749	0.036915	0.044722	0.052515	0.060424	0.06861	0.077219	0.086312	0.095208	0.10445	0.11344	0.12225	0.13126	0.14002	0.14914	0.15842	0.16775	0.17679	0.18548	0.19426	0.20256	0.21086	0.21903	0.22717	0.23519	0.24298	0.25074	0.25835	0.26562	0.2729	0.28017	0.28724	0.29419	0.30147	0.30874	0.31661	0.32532	0.3351	0.34599
570	0.0088472	0.004696	0.00076346	1e-05	1e-05	1e-05	0.0024479	0.0081401	0.016382	0.026752	0.039648	0.054173	0.070589	0.088282	0.10663	0.1263	0.14695	0.16866	0.19114	0.21421	0.23773	0.26237	0.28762	NaN	NaN	NaN	NaN	NaN	NaN	NaN	NaN	NaN	NaN	NaN	NaN	NaN	NaN	NaN	NaN	NaN	NaN	NaN	NaN	NaN	NaN	NaN	NaN	NaN	NaN
571	1e-05	1e-05	1e-05	1e-05	1e-05	1e-05	0.002255	0.0072439	0.01296	0.019195	0.025919	0.033	0.04073	0.0487	0.057237	0.066327	0.076081	0.086535	0.098179	0.11131	0.12608	0.14301	0.16248	NaN	NaN	NaN	NaN	NaN	NaN	NaN	NaN	NaN	NaN	NaN	NaN	NaN	NaN	NaN	NaN	NaN	NaN	NaN	NaN	NaN	NaN	NaN	NaN	NaN	NaN
572	1e-05	1e-05	0.0047957	0.011766	0.020095	0.029737	0.041111	0.054413	0.069661	0.08735	0.10763	0.13096	0.15782	0.18798	0.22174	0.25909	NaN	NaN	NaN	NaN	NaN	NaN	NaN	NaN	NaN	NaN	NaN	NaN	NaN	NaN	NaN	NaN	NaN	NaN	NaN	NaN	NaN	NaN	NaN	NaN	NaN	NaN	NaN	NaN	NaN	NaN	NaN	NaN	NaN
573	1e-05	1e-05	1e-05	1e-05	1e-05	1e-05	0.0028913	0.0098683	0.0186	0.027935	0.038778	0.050054	0.062728	0.07572	0.089121	0.10255	0.11621	0.13072	0.14596	0.16113	0.17691	0.1925	0.20844	0.2243	0.24038	0.25569	0.27184	0.2882	0.30391	0.31897	0.33295	0.34601	0.35874	0.3717	0.38469	0.39762	0.41188	0.42697	NaN	NaN	NaN	NaN	NaN	NaN	NaN	NaN	NaN	NaN	NaN
574	1e-05	1e-05	1e-05	0.00097744	0.0063807	0.013039	0.020377	0.028789	0.038487	0.048958	0.060164	0.071798	0.084513	0.097806	0.1116	0.12569	0.13988	0.15487	0.16994	0.18538	0.20117	0.21716	0.23354	0.2495	0.26581	0.28193	0.29805	0.31408	0.32927	0.34409	0.35803	0.3711	0.38311	0.39426	0.40498	0.41494	0.42483	0.43519	0.44593	0.4583	0.47277	0.48923	NaN	NaN	NaN	NaN	NaN	NaN	NaN
575	1e-05	1e-05	1e-05	1e-05	1e-05	1e-05	0.0021888	0.006901	0.011907	0.017638	0.023348	0.029449	0.035776	0.041883	0.047941	0.05409	0.060575	0.067204	0.074042	0.081557	0.089127	0.096685	0.10444	0.11239	0.12068	0.12942	0.13829	0.14714	0.15582	0.16445	0.1726	0.1805	0.18864	0.19698	0.20541	0.21378	0.22224	0.23065	0.23882	0.24691	0.25499	0.26313	0.27128	0.27948	0.28729	0.29494	0.30307	0.31091	0.31847
576	1e-05	1e-05	1e-05	1e-05	1e-05	1e-05	0.0028378	0.0095038	0.01729	0.02634	0.036481	0.047877	0.060373	0.072926	0.086018	0.10001	0.11431	0.1293	0.14476	0.16097	0.17706	0.19317	0.2094	0.22561	0.2427	0.25996	0.27709	0.2939	0.31011	0.32629	0.34169	0.35672	0.37129	0.38567	0.39975	0.4128	0.42572	0.43902	0.4529	0.46809	0.48416	NaN	NaN	NaN	NaN	NaN	NaN	NaN	NaN
577	1e-05	1e-05	1e-05	1e-05	1e-05	1e-05	0.0042223	0.013568	0.023514	0.03458	0.046729	0.059877	0.074248	0.089393	0.10558	0.12291	0.14203	0.16325	0.18622	0.2123	0.24176	NaN	NaN	NaN	NaN	NaN	NaN	NaN	NaN	NaN	NaN	NaN	NaN	NaN	NaN	NaN	NaN	NaN	NaN	NaN	NaN	NaN	NaN	NaN	NaN	NaN	NaN	NaN	NaN
578	1e-05	1e-05	1e-05	1e-05	1e-05	1e-05	0.0049681	0.015767	0.027217	0.039818	0.053172	0.067443	0.082748	0.098472	0.11496	0.13221	0.15071	0.17011	0.18964	0.2096	0.22996	0.25106	0.27328	0.29723	0.32401	NaN	NaN	NaN	NaN	NaN	NaN	NaN	NaN	NaN	NaN	NaN	NaN	NaN	NaN	NaN	NaN	NaN	NaN	NaN	NaN	NaN	NaN	NaN	NaN
579	0.0039533	0.0161	0.028198	0.040409	0.054294	0.067795	0.081831	0.098104	0.11558	0.13548	0.15777	0.18185	0.20774	0.23517	0.26425	0.29456	0.32745	NaN	NaN	NaN	NaN	NaN	NaN	NaN	NaN	NaN	NaN	NaN	NaN	NaN	NaN	NaN	NaN	NaN	NaN	NaN	NaN	NaN	NaN	NaN	NaN	NaN	NaN	NaN	NaN	NaN	NaN	NaN	NaN
580	1e-05	1e-05	0.00087735	0.0028188	0.0050258	0.0074751	0.010597	0.014168	0.01827	0.022841	0.027757	0.033075	0.038845	0.044764	0.050594	0.056897	0.063826	0.07098	0.078385	0.086227	0.094466	0.10293	0.1116	0.12044	0.12971	0.13957	0.14942	0.15919	0.16886	0.17872	0.18856	0.1982	0.2078	0.21786	0.22816	0.23843	0.24893	0.25955	0.2702	0.28094	0.29219	0.30387	0.31691	0.3318	0.34816	NaN	NaN	NaN	NaN
581	1e-05	1e-05	1e-05	1e-05	1e-05	1e-05	0.002703	0.0086345	0.015161	0.022402	0.029984	0.038213	0.047158	0.056651	0.066739	0.077729	0.089702	0.10248	0.11583	0.13007	0.14487	0.16017	0.17604	0.19256	0.20992	0.22807	0.24672	0.26553	0.28462	0.3046	0.32548	0.34746	0.37095	NaN	NaN	NaN	NaN	NaN	NaN	NaN	NaN	NaN	NaN	NaN	NaN	NaN	NaN	NaN	NaN
582	1e-05	1e-05	0.0011297	0.011619	0.023856	0.035423	0.047219	0.062046	0.078875	0.10013	0.12698	NaN	NaN	NaN	NaN	NaN	NaN	NaN	NaN	NaN	NaN	NaN	NaN	NaN	NaN	NaN	NaN	NaN	NaN	NaN	NaN	NaN	NaN	NaN	NaN	NaN	NaN	NaN	NaN	NaN	NaN	NaN	NaN	NaN	NaN	NaN	NaN	NaN	NaN
583	1e-05	1e-05	1e-05	1e-05	1e-05	0.0040925	0.0107	0.018565	0.027769	0.038526	0.050694	0.064194	0.079156	0.094679	0.11111	0.12876	0.14735	0.16761	0.19028	0.21639	NaN	NaN	NaN	NaN	NaN	NaN	NaN	NaN	NaN	NaN	NaN	NaN	NaN	NaN	NaN	NaN	NaN	NaN	NaN	NaN	NaN	NaN	NaN	NaN	NaN	NaN	NaN	NaN	NaN
584	1e-05	1e-05	1e-05	1e-05	1e-05	1e-05	0.0026001	0.0086762	0.0161	0.024381	0.033771	0.043816	0.055434	0.068151	0.081725	0.096684	0.11288	0.13025	0.14899	0.16899	0.18999	0.21194	0.23506	0.25894	0.28415	0.31013	0.33684	NaN	NaN	NaN	NaN	NaN	NaN	NaN	NaN	NaN	NaN	NaN	NaN	NaN	NaN	NaN	NaN	NaN	NaN	NaN	NaN	NaN	NaN
585	0.0033853	0.00048723	1e-05	1e-05	0.00049636	0.0030734	0.0073228	0.012686	0.019665	0.028671	0.040576	0.055381	0.072497	0.090237	0.10877	0.12864	0.1495	0.17056	0.19336	0.21735	0.24198	0.2661	0.28941	0.3121	0.33477	0.35751	0.38073	0.40436	0.42923	0.45416	0.47926	0.50478	NaN	NaN	NaN	NaN	NaN	NaN	NaN	NaN	NaN	NaN	NaN	NaN	NaN	NaN	NaN	NaN	NaN
586	1e-05	1e-05	1e-05	0.00022565	0.0021033	0.0044443	0.0074867	0.011159	0.015577	0.020485	0.025455	0.030699	0.036275	0.041682	0.047075	0.052604	0.058675	0.064891	0.071183	0.077724	0.084353	0.091186	0.098262	0.10552	0.11324	0.12124	0.12924	0.13676	0.14406	0.15131	0.15816	0.16468	0.17078	0.17688	0.18284	0.18855	0.19423	0.1998	0.20528	0.21057	0.21574	0.22078	0.22602	0.23156	0.23676	0.24173	0.24699	0.25202	0.25686
587	1e-05	1e-05	1e-05	1e-05	1e-05	1e-05	0.0016974	0.0054979	0.0096311	0.014023	0.018828	0.02404	0.029928	0.036165	0.04303	0.050627	0.058947	0.067967	0.077682	0.088237	0.099411	0.11102	0.12327	0.13627	0.1503	0.16485	0.17982	0.19557	0.21246	0.23107	0.25177	0.27511	NaN	NaN	NaN	NaN	NaN	NaN	NaN	NaN	NaN	NaN	NaN	NaN	NaN	NaN	NaN	NaN	NaN
588	0.001945	0.00095726	1e-05	1e-05	1e-05	1e-05	1e-05	1e-05	2.7122e-05	0.0016299	0.0039356	0.0072873	0.013098	0.021279	0.032481	0.047929	0.068119	NaN	NaN	NaN	NaN	NaN	NaN	NaN	NaN	NaN	NaN	NaN	NaN	NaN	NaN	NaN	NaN	NaN	NaN	NaN	NaN	NaN	NaN	NaN	NaN	NaN	NaN	NaN	NaN	NaN	NaN	NaN	NaN
589	1e-05	1e-05	1e-05	1e-05	1e-05	1e-05	0.0022342	0.0068971	0.012154	0.017719	0.023535	0.029724	0.036081	0.042581	0.049256	0.056153	0.063304	0.070498	0.077944	0.085459	0.093173	0.10068	0.10822	0.11588	0.12382	0.1319	0.13981	0.14756	0.15496	0.16236	0.16954	0.17643	0.18303	0.18974	0.19616	0.20221	0.20834	0.21442	0.22029	0.22614	0.23167	0.23694	0.24235	0.24821	0.25363	0.25929	0.26545	0.27129	0.27712
590	1e-05	1e-05	1e-05	1e-05	1e-05	1e-05	0.0017933	0.0062665	0.011808	0.018288	0.025383	0.033338	0.042271	0.051437	0.06102	0.070975	0.081843	0.093371	0.10554	0.11859	0.13217	0.14684	0.16321	0.18193	0.20425	0.23025	NaN	NaN	NaN	NaN	NaN	NaN	NaN	NaN	NaN	NaN	NaN	NaN	NaN	NaN	NaN	NaN	NaN	NaN	NaN	NaN	NaN	NaN	NaN
591	1e-05	1e-05	1e-05	1e-05	1e-05	1e-05	0.0023468	0.0084674	0.016312	0.026012	0.037469	0.050489	0.065791	0.082665	0.10095	0.12107	0.14295	0.16721	0.19404	0.2237	NaN	NaN	NaN	NaN	NaN	NaN	NaN	NaN	NaN	NaN	NaN	NaN	NaN	NaN	NaN	NaN	NaN	NaN	NaN	NaN	NaN	NaN	NaN	NaN	NaN	NaN	NaN	NaN	NaN
592	1e-05	1e-05	1e-05	1e-05	1e-05	1e-05	0.0019744	0.0057707	0.0095495	0.013373	0.016855	0.020361	0.023888	0.027016	0.030061	0.033125	0.03647	0.040186	0.044179	0.04845	0.052942	0.05779	0.062604	0.067414	0.072738	0.078109	0.083216	0.088044	0.092557	0.096816	0.1008	0.10459	0.10771	0.1109	0.11395	0.11684	0.11992	0.12325	0.12664	0.12991	0.13322	0.13653	0.14	0.14396	0.1478	0.15184	0.1562	0.16059	0.16497
593	1e-05	1e-05	1e-05	1e-05	1e-05	1e-05	0.0020417	0.0066622	0.01201	0.018157	0.024768	0.031634	0.039197	0.0472	0.055427	0.06442	0.073878	0.08349	0.093312	0.10352	0.1136	0.1239	0.13439	0.14508	0.15635	0.16746	0.17782	0.18771	0.1976	0.20727	0.2161	0.22482	0.23297	0.24134	0.24907	0.25596	0.26286	0.26995	0.27701	0.28365	0.29004	0.29659	0.30306	0.30943	0.31471	0.32011	0.32576	0.33155	0.3377
[truncated: 71 more columns]
