# Supplementary material for: Fractional killing arises from cell-to-cell variability in overcoming a caspase activity threshold
Source: Mol Syst Biol. 2015 May 7;11(5):803. doi: 10.15252/msb.20145584 (PMC4461398; doi:10.15252/msb.20145584)
Supplement: Supplementary file 3 [file msb0011-0803-sd3.zip › All_data/143_TRAIL (250 ngml) + Bortezomib (100 nM) + FLIP-S overexpression_3/cell_parameters.tsv]

TRAIL 250ng/ml + Bortezomib 100nM + FlipS
Cell #	Surviving	Time pre-MOMP	Max C8 activity pre-MOMP	Time of Max C8 activity (tau)	k	t0	r2 of fit	RFP at t=0
1	1	Inf	0.0003667	200	4.1087e-06	136.5139	0.87218	589.7324
2	1	Inf	0.00034122	70	1.4536e-05	38.4445	0.98697	1447.4109
3	0	465	0.0030364	465	1.0845e-06	-29.9999	0.93078	80.0317
4	1	Inf	0.00027708	270	5.6313e-06	49.2073	0.47366	1386.479
5	1	Inf	0.00036478	280	0	0	0	203.8264
6	1	Inf	0.00074284	275	2.096e-06	81.7601	0.99357	36.7866
7	1	Inf	0.00035388	110	0	0	0	187.5723
8	1	Inf	0.00096163	410	1.2297e-06	54.4358	0.99063	NaN
9	1	Inf	0.0002611	110	0	0	0	231.5405
10	1	Inf	0.0007257	560	6.5099e-07	-11.8091	0.98486	NaN
11	0	265	0.0031706	265	3.6756e-06	-29.9631	0.98348	57.9408
12	0	100	0.0059109	100	5.4061e-05	33.6512	0.99852	42.9523
13	1	Inf	0.0002129	80	5.9683e-06	38.7144	0.98741	576.757
14	1	Inf	0.0002141	420	2.2489e-07	33.3576	0.75569	251.6754
15	1	Inf	0.00048651	275	1.5807e-06	95.829	0.99783	92.0142
16	1	Inf	0.00019965	240	0	0	0	254.7621
17	1	Inf	0.00067435	155	2.8056e-06	-20.4302	0.97779	60.814
18	1	Inf	0.00018325	590	1.5599e-07	-29.8501	0.97486	266.7603
19	1	Inf	0.00013895	590	5.0171e-08	-29.9923	0.73189	1018.3632
20	1	Inf	0.00021668	65	4.1768e-06	12.0356	0.93957	48.9155
21	1	Inf	0.00011499	35	0	0	0	2759.1235
22	1	Inf	0.00040295	425	5.2729e-07	-29.9983	0.98588	65.2094
23	1	Inf	0.00022241	420	2.2745e-07	-29.9992	0.88279	71.709
24	1	Inf	0.00055353	200	2.2133e-06	32.4825	0.99615	58.7542
25	1	Inf	0.00047698	225	1.6742e-06	44.0679	0.99253	65.5217
26	0	425	0.0026633	425	2.7236e-06	-30	0.85708	55.2023
27	1	Inf	0.0005618	285	5.7804e-06	219.3064	0.12655	25.2218
28	0	465	0.0024153	465	2.2611e-06	-30	0.84738	53.4107
29	1	Inf	0.00023484	245	6.0382e-07	77.1063	0.75112	276.0141
30	1	Inf	0.00065536	410	7.1315e-07	57.3795	0.83036	50.1727
31	1	Inf	0.00023141	430	2.9559e-07	50.1773	0.95004	174.3745
32	1	Inf	0.0013295	590	8.9329e-07	-30	0.97058	88.4093
33	1	Inf	0.00050055	420	7.9898e-07	24.5773	0.99006	48.3439
34	0	480	0.0028078	480	1.3411e-06	-30	0.97631	64.5825
35	1	Inf	0.00053559	185	1.7278e-06	19.4415	0.99576	73.4224
36	0	455	0.0024526	455	2.3537e-06	-30	0.90145	56.4635
37	1	Inf	0.00025564	190	1.0674e-06	44.6854	0.99944	75.5807
38	0	435	0.0020866	435	2.1086e-06	-30	0.90846	42.5841
39	1	Inf	0.00031157	200	1.0163e-06	0.56904	0.99091	75.2964
40	0	445	0.0024945	445	1.9167e-06	-30	0.97183	67.4887
41	1	Inf	0.00059928	230	1.0418e-06	0.24396	0.96252	76.5135
42	0	400	0.0022709	400	3.0015e-06	-30	0.94835	43.6779
43	1	Inf	0.00050282	425	7.1182e-07	73.91	0.99158	104.2459
44	1	Inf	0.00022932	280	3.1882e-07	28.4866	0.67263	815.5917
45	1	Inf	0.00026256	425	1.1588e-07	-29.9922	0.54662	1024.4102
46	1	Inf	0.00062194	285	1.2491e-06	12.3846	0.99871	63.4153
47	1	Inf	0.0004501	435	7.062e-07	81.7806	0.98472	97.0379
48	1	Inf	0.00017308	285	0	0	0	702.1339
49	1	Inf	0.0009871	590	8.6773e-07	-30	0.84548	81.0631
50	1	Inf	0.00024374	60	6.0749e-06	17.1538	0.97248	669.6957
51	0	340	0.0020339	340	4.4307e-06	-30	0.87699	53.04
52	1	Inf	0.00025616	280	8.0099e-07	112.6318	0.91165	157.7557
53	1	Inf	0.00045099	420	5.7076e-07	-29.9987	0.98559	68.609
54	0	80	0.0050735	80	3.3614e-05	7.1765	0.99961	52.0058
55	1	Inf	0.00025528	590	2.2996e-07	-29.999	0.97063	172.4751
56	0	115	0.0040213	115	1.8204e-05	-1.2333	0.99976	41.0809
57	0	195	0.0034755	195	0	0	0	334.2118
58	1	Inf	0.00028402	420	3.8686e-07	136.1869	0.91771	190.8649
59	1	Inf	0.00098296	200	2.8504e-06	-27.7107	0.99064	46.9777
60	1	Inf	0.00020899	430	6.8357e-08	-29.9961	0.3206	1035.5566
61	1	Inf	0.00023821	425	1.1921e-07	-13.4135	0.89313	1359.4351
62	1	Inf	0.00071884	590	8.572e-07	-30	0.88547	53.9365
63	1	Inf	8.7162e-05	590	0	0	0	1090.5781
64	1	Inf	0.00057898	280	1.0335e-06	-8.2841	0.99294	117.0706
65	1	Inf	0.00030792	590	2.1084e-07	-29.9997	0.98001	126.6121
66	0	455	0.0024052	455	2.5821e-06	-30	0.82366	57.312
67	1	Inf	0.0023262	45	9.2564e-05	15	0.89871	96.5709
68	0	405	0.0025393	405	2.9308e-06	-30	0.77616	57.3233
69	1	Inf	0.00012773	590	0	0	0	1644.2002
70	1	Inf	8.6766e-05	420	0	0	0	1469.3065
71	1	Inf	0.00049715	60	7.8153e-06	6.4307	0.92717	101.6419
72	1	Inf	0.000588	455	8.1831e-07	-30	0.8323	NaN
73	1	Inf	0.00050854	255	1.2577e-06	40.0544	0.91178	104.6615
74	1	Inf	0.00070615	205	2.2384e-06	26.347	0.9614	111.4369
75	1	Inf	0.00026471	420	0	0	0	301.3567
76	1	Inf	0.00036987	300	3.9095e-07	-29.9995	0.94362	70.5977
77	1	Inf	0.00025924	430	0	0	0	229.6649
78	1	Inf	0.00011517	435	0	0	0	1297.9902
79	1	Inf	0.00069427	305	9.1991e-07	71.646	0.77017	82.4801
80	1	Inf	0.00084036	205	2.9424e-06	35.6708	0.99886	64.0723
81	1	Inf	0.00057516	275	1.3343e-06	24.789	0.99794	92.9577
82	1	Inf	0.00045777	570	4.4748e-07	49.6234	0.9734	55.5392
83	1	Inf	0.00065828	280	1.8286e-06	59.7013	0.94325	NaN
84	0	60	0.0051376	60	7.8458e-05	27.6548	0.99971	25.5178
85	0	185	0.0047412	185	8.1166e-06	2.7734	0.98988	13.7701
86	1	Inf	0.0008014	340	9.9169e-06	45.5154	0.98704	60.7866
87	1	Inf	0.0010907	590	6.1904e-07	-29.9999	0.96466	23.0405
88	1	Inf	0.00024772	335	0	0	0	110.6976
89	1	Inf	0.0012896	340	1.5237e-06	-29.9999	0.71819	47.2785
90	1	Inf	0.0003388	335	5.1549e-07	-29.9997	0.77204	139.444
91	1	Inf	0.00029996	295	1.5329e-07	-29.9926	0.11111	153.3507
92	1	Inf	0.00041579	105	6.2815e-06	49.6254	0.89317	119.1707
93	1	Inf	0.00047333	270	3.1687e-06	179.7621	0.46285	182.1785
94	0	200	0.0042508	200	1.0334e-05	14.8896	0.99676	48.4377
95	0	175	0.0048813	175	1.4467e-05	26.6784	0.9995	41.0879
96	1	Inf	0.00025928	60	8.0631e-06	20.9028	0.9812	1272.9032
97	1	Inf	0.00032979	555	1.5617e-07	17.42	0.90292	148.7126
98	1	Inf	0.00046312	315	8.0583e-07	92.0817	0.8596	147.0793
99	0	340	0.0027626	340	2.5845e-06	-30	0.96298	60.9887
100	1	Inf	0.00015166	535	2.5523e-06	30.2135	0.95041	1248.1976
101	1	Inf	0.00017793	70	3.5693e-06	22.199	0.97925	1173.4576
102	1	Inf	0.00018094	530	6.589e-08	-28.7524	0.87429	1044.7896
103	0	425	0.0017843	140	2.9569e-06	-30	0.76284	50.3023
104	0	130	0.00026885	130	0	0	0	118.3889
105	0	495	0.0019193	495	1.7531e-06	-30	0.78592	57.9851
106	1	Inf	0.00067213	295	1.4909e-06	4.4315	0.9958	77.9722
107	1	Inf	0.00021987	570	9.5697e-08	-29.7335	0.67403	777.678
108	1	Inf	0.0001112	560	6.9532e-08	-28.5792	0.7836	1759.9678
109	1	Inf	0.00018393	515	1.3166e-07	-29.9996	0.85272	294.5107
110	1	Inf	0.00032232	545	3.0765e-07	-29.9957	0.98635	211.0744
111	1	Inf	0.00023237	530	0	0	0	394.9961
112	1	Inf	0.00061143	310	9.3701e-07	-29.9995	0.99473	103.8278
113	1	Inf	0.00065049	590	5.0429e-07	27.7891	0.98628	50.6351
114	1	Inf	0.0001947	520	0	0	0	613.987
115	1	Inf	0.00010541	590	6.2812e-08	-29.9519	0.78238	NaN
116	1	Inf	0.00036935	570	2.9911e-07	-29.9998	0.65591	297.2477
117	1	Inf	0.00055537	325	1.2603e-06	81.8029	0.96048	112.4346
118	1	Inf	0.00045319	520	4.1337e-07	93.4014	0.96329	348.4394
119	1	Inf	0.00018331	520	8.2273e-08	-29.7841	0.82556	5030.104
120	1	Inf	0.00017886	515	7.6866e-08	39.1747	0.89268	4180.9658
121	1	Inf	0.00037849	310	7.649e-07	23.0789	0.98512	98.4314
122	1	Inf	0.00076683	210	2.074e-06	2.3907	0.99937	57.1763
123	1	Inf	0.00055192	200	1.2522e-06	-14.6964	0.99551	90.0768
124	1	Inf	0.00073483	210	2.0327e-06	23.0212	0.99442	60.2983
125	1	Inf	0.00022458	560	1.5896e-07	15.2777	0.96502	541.2355
126	1	Inf	0.00081556	200	1.8852e-06	13.4183	0.9881	58.5925
127	1	Inf	0.0002045	550	0	0	0	533.2457
128	1	Inf	9.9877e-05	185	0	0	0	614.7989
129	1	Inf	0.00016007	565	0	0	0	724.0226
130	1	Inf	0.00018727	210	0	0	0	1728.688
131	1	Inf	0.0012229	195	3.4332e-06	-3.5905	0.99873	46.0021
132	1	Inf	0.0001881	520	1.5537e-07	2.5373	0.97421	161.4706
133	1	Inf	0.00013794	200	0	0	0	766.708
134	1	Inf	0.00041233	405	4.1283e-07	-29.9586	0.96077	115.8991
135	1	Inf	0.00019641	520	5.5738e-08	-28.8362	0.88321	1069.6287
136	1	Inf	0.00010094	190	0	0	0	422.3725
137	1	Inf	0.00018075	525	0	0	0	1765.4238
138	1	Inf	0.00013973	55	5.932e-06	24.9892	0.98901	434.6311
139	1	Inf	0.00027114	410	1.5842e-07	20.3307	0.82687	234.6096
140	1	Inf	0.0004779	385	6.8422e-07	-29.9997	0.99318	226.3687
141	1	Inf	0.00082547	215	1.6126e-06	5.93	0.97459	97.7358
142	1	Inf	0.00011064	525	0	0	0	1296.0144
143	1	Inf	0.00036743	210	5.5703e-07	-29.9985	0.89663	77.9719
144	1	Inf	7.8368e-05	530	0	0	0	1122.9622
145	1	Inf	0.00093287	175	3.525e-06	4.3762	0.99616	53.6566
146	1	Inf	0.00019259	535	1.44e-07	-29.9959	0.94879	369.886
147	1	Inf	0.00065768	305	1.3643e-06	8.9599	0.99669	89.4621
148	1	Inf	0.00047424	300	8.584e-07	-20.4656	0.99376	89.5517
149	1	Inf	0.0002025	70	7.6338e-06	35.1769	0.98639	304.1519
150	1	Inf	0.00049351	340	1.0832e-06	88.8566	0.90799	181.4442
151	1	Inf	0.00030938	210	6.3286e-07	-29.9996	0.82553	124.2753
152	1	Inf	0.00018585	460	1.4342e-07	-11.8703	0.94523	51.8732
153	1	Inf	0.00019524	480	8.2794e-08	-29.986	0.62248	292.6913
154	1	Inf	0.00045734	105	4.3444e-06	26.5426	0.99124	62.4057
155	0	445	0.0019065	180	2.9553e-06	-30	0.87785	39.0064
156	0	355	0.0025442	355	3.333e-06	-30	0.86891	38.547
157	1	Inf	0.00080483	510	1.04e-06	86.3517	0.99119	207.4697
158	1	Inf	0.00064519	515	7.8733e-07	13.9857	0.98416	98.7429
159	1	Inf	0.0011966	590	3.8355e-07	-29.9843	0.95994	85.131
160	0	510	0.0026902	510	5.2604e-07	-29.9999	0.97188	141.9134
161	1	Inf	0.00040613	190	6.211e-07	-29.9982	0.14968	521.2524
162	1	Inf	9.1147e-05	495	0	0	0	1580.3618
163	1	Inf	0.00076258	415	1.2313e-06	84.78	0.8562	77.1688
164	1	Inf	0.00024003	525	1.0279e-07	-29.9977	0.8106	584.0267
165	1	Inf	0.00055329	400	9.0287e-07	46.478	0.98261	166.9087
166	1	Inf	0.00018945	215	0	0	0	80.5818
167	0	485	0.004101	485	1.255e-06	89.0039	0.98631	NaN
168	1	Inf	0.0011682	30	6.3044e-05	-11.9546	0.99967	183.5344
169	1	Inf	0.00054505	400	1.2035e-06	137.0352	0.82649	82.2541
170	1	Inf	0.0013142	375	0	0	0	78.4916
171	1	Inf	0.0012095	375	0	0	0	110.4752
172	1	Inf	0.001033	375	0	0	0	124.7079
173	1	Inf	0.00025721	560	3.4633e-07	128.2961	0.93826	207.47
174	1	Inf	0.00014419	395	0	0	0	4279.1206
175	1	Inf	0.00016084	395	0	0	0	4666.2578
176	1	Inf	0.00052186	590	3.274e-07	68.2508	0.92251	191.2785
177	1	Inf	0.00018904	390	0	0	0	194.78
178	1	Inf	0.00022223	365	0	0	0	728.8812
179	1	Inf	0.00034434	395	1.2062e-06	195.8624	0.9184	172.4545
180	1	Inf	0.00016924	290	0	0	0	482.021
181	1	Inf	9.2957e-05	585	0	0	0	610.9681
182	1	Inf	0.00066123	375	8.8245e-07	-29.9996	0.86345	36.3145
183	1	Inf	0.00015404	425	0	0	0	642.7011
184	1	Inf	0.00023307	40	0	0	0	551.0251
185	1	Inf	0.00042354	350	8.3833e-07	134.7112	0.8465	51.3864
186	1	Inf	0.00021484	560	1.9128e-07	-29.906	0.98855	245.1973
187	1	Inf	0.00067432	360	1.1523e-06	32.4266	0.995	92.1439
188	0	485	0.0019646	485	1.4723e-06	-30	0.95565	49.7538
189	1	Inf	0.00038537	265	6.3438e-07	-30	0.60717	55.9933
190	0	450	0.0027167	450	1.8265e-06	-30	0.9636	61.2155
191	1	Inf	0.0007026	350	9.0162e-07	-29.585	0.97256	52.4851
192	1	Inf	0.00030089	385	7.8228e-07	189.6433	0.30172	132.1448
193	1	Inf	0.00013299	580	0	0	0	488.2141
194	1	Inf	0.00017911	400	0	0	0	305.7401
195	1	Inf	0.0002223	130	1.5002e-06	38.1242	0.55452	341.3681
196	1	Inf	0.00050984	505	3.4818e-07	137.455	0.97145	516.8823
197	1	Inf	0.00060372	285	1.1147e-06	-29.9999	0.97484	51.7372
198	1	Inf	0.0006356	395	8.9548e-07	-18.8984	0.99282	59.5743
199	1	Inf	0.00017259	550	1.6847e-07	186.566	0.89478	1009.4896
200	1	Inf	0.00042034	390	3.0382e-07	-29.9983	0.88261	295.7398
201	0	510	0.0017085	510	1.0697e-06	-29.9999	0.92201	88.6861
202	0	95	0.0056306	95	4.3227e-05	17.4347	0.99703	53.179
203	1	Inf	0.00012306	560	0	0	0	2241.4756
204	1	Inf	0.00026145	290	4.3792e-07	38.5431	0.95953	160.22
205	1	Inf	0.00015169	415	0	0	0	1893.3264
206	1	Inf	0.00013221	590	0	0	0	1439.519
207	1	Inf	0.00013952	420	4.9028e-08	-29.4752	0.20116	1317.9708
208	1	Inf	0.0008968	115	1.8917e-05	66.7362	0.94139	45.2719
209	1	Inf	0.00015029	575	0	0	0	2112.9165
210	1	Inf	0.00012484	575	0	0	0	2181.6155
211	0	360	0.0033095	360	1.6509e-06	-24.8693	0.97733	70.2599
212	1	Inf	0.00059732	410	8.3668e-07	23.0897	0.99346	146.5899
213	1	Inf	0.00030255	395	3.8048e-07	-13.5143	0.95324	60.6753
214	1	Inf	0.00062674	270	1.7972e-06	47.0629	0.98515	60.2902
215	0	340	0.0026466	340	3.5177e-06	-30	0.97271	53.8956
216	0	320	0.0028046	320	4.6163e-06	-30	0.85203	46.9377
217	1	Inf	0.00012312	280	0	0	0	964.0057
218	0	405	0.0022943	405	2.5858e-06	-30	0.91648	49.8548
219	1	Inf	0.00011413	560	6.3989e-08	83.28	0.78539	912.812
220	1	Inf	0.0007134	295	1.3402e-06	-29.9959	0.9911	54.0019
221	1	Inf	0.00029498	375	0	0	0	246.0945
222	1	Inf	0.00047879	295	6.215e-07	-13.7852	0.97862	108.5634
223	1	Inf	0.00051319	300	5.6761e-07	11.4047	0.95966	101.1108
224	1	Inf	0.00010791	590	0	0	0	2400.562
225	1	Inf	0.00018647	550	1.026e-07	-29.8424	0.88406	1474.9849
226	1	Inf	0.00031064	550	2.9204e-07	91.5593	0.99132	164.7436
227	1	Inf	0.00045929	405	4.9684e-07	38.0135	0.98667	247.8795
228	1	Inf	0.00028141	395	3.0149e-07	59.9708	0.93907	153.9293
229	1	Inf	0.00014437	590	6.5377e-08	-29.9862	0.57787	2830.4263
230	1	Inf	0.00068809	435	9.5782e-07	69.5554	0.97871	120.1009
231	1	Inf	0.00044873	290	6.7854e-07	37.8207	0.8538	116.2461
232	1	Inf	0.00017881	530	1.0046e-07	33.4338	0.93397	48.4346
233	1	Inf	0.00067931	390	1.0726e-06	6.1888	0.98303	47.581
234	1	Inf	0.00018459	400	2.9079e-07	159.0498	0.72319	1483.29
235	1	Inf	0.00010535	295	0	0	0	2299.6719
236	0	510	0.0023884	510	1.0091e-06	-29.9999	0.87435	72.6693
237	0	415	0.0019657	415	2.6405e-06	-30	0.94483	50.2591
238	1	Inf	0.00047361	590	5.1852e-07	7.2512	0.99308	173.1228
239	1	Inf	0.00026754	395	4.8005e-07	140.2426	0.74489	NaN
240	1	Inf	0.0003876	280	0	0	0	NaN
241	1	Inf	0.00047511	505	5.7832e-07	64.5676	0.98121	107.3579
242	1	Inf	0.00016645	590	0	0	0	149.8676
243	1	Inf	0.00029814	355	0	0	0	48.7775
244	1	Inf	0.00022276	500	0	0	0	918.6343
245	1	Inf	0.00065425	270	1.1852e-06	-29.9998	0.86115	96.8211
246	1	Inf	0.00024597	325	0	0	0	600.1995
247	1	Inf	0.00016208	320	0	0	0	893.5472
248	1	Inf	0.00045884	285	6.8064e-07	-29.9993	0.6229	84.3791
249	0	445	0.0036946	445	1.153e-06	-29.9999	0.99262	109.9782
250	0	405	0.0036339	405	1.9344e-06	37.3636	0.99408	121.4719
251	0	380	0.0035087	380	2.2918e-06	-30	0.96995	105.9414
252	0	415	0.0034301	415	5.2383e-06	210.2432	0.9787	1878.5981
253	1	Inf	0.0001691	505	0	0	0	178.4351
254	1	Inf	0.00071119	220	1.3939e-06	-30	0.9486	80.1333
255	0	440	0.0037112	440	1.5383e-06	6.7883	0.99331	107.6707
256	1	Inf	0.00076123	210	1.1411e-06	-27.9303	0.95042	93.9874
257	1	Inf	0.00017066	305	0	0	0	778.2264
258	0	420	0.0027399	420	2.2477e-06	-30	0.8758	46.4729
259	1	Inf	0.00073771	285	1.1568e-06	-29.9986	0.98811	55.1562
260	1	Inf	0.00032797	450	2.9296e-07	48.2493	0.97731	214.0968
261	0	390	0.0025825	390	2.3885e-06	-30	0.90619	55.9365
262	1	Inf	0.00048399	75	1.046e-05	31.7773	0.99473	93.4515
263	0	400	0.0028005	400	2.372e-06	-30	0.9663	91.8638
264	0	215	0.0044619	215	1.3998e-05	16.3698	0.99909	38.2028
265	0	470	0.0028449	470	1.6253e-06	-30	0.85433	86.309
266	1	Inf	0.00078635	470	9.4369e-07	8.8482	0.99616	88.2637
267	1	Inf	0.0003514	320	5.4676e-07	6.4194	0.97906	147.912
268	1	Inf	0.00075207	315	1.0582e-06	0.41645	0.99367	63.9675
269	1	Inf	0.00085126	65	1.609e-05	13.0066	0.95444	85.2329
270	1	Inf	0.00018069	325	0	0	0	514.0194
271	1	Inf	0.00012351	185	0	0	0	563.6379
272	1	Inf	0.00042375	65	1.1054e-05	29.1479	0.99778	312.8381
273	1	Inf	0.00052317	320	8.0244e-07	-8.4823	0.99581	117.5752
274	1	Inf	0.00084642	185	2.359e-06	-29.9999	0.94124	62.3159
275	1	Inf	0.00038268	60	1.0781e-05	23.6191	0.99243	239.4837
276	0	450	0.0028706	450	2.2271e-06	-30	0.88797	69.1168
277	0	380	0.0022803	175	4.0394e-06	-30	0.89588	66.0762
278	1	Inf	0.00016778	495	0	0	0	814.3948
279	1	Inf	0.00082786	190	2.3435e-06	-5.0849	0.98958	48.0111
280	1	Inf	0.00021978	470	1.1112e-07	-29.9974	0.65068	865.0745
281	1	Inf	0.00043775	515	4.5055e-07	34.6755	0.99446	270.6691
282	0	355	0.0022777	355	2.099e-06	-30	0.92969	62.709
283	0	495	0.0017878	495	1.9861e-06	-30	0.75509	24.6432
284	1	Inf	0.0014108	250	2.8783e-06	-0.041476	0.99804	57.2114
285	1	Inf	0.00091314	165	3.3319e-06	-29.9916	0.97607	56.2667
286	0	120	0.0055854	120	3.1303e-05	15.5003	0.99868	55.9864
287	1	Inf	0.00043881	510	3.8197e-07	-11.7502	0.99617	234.4691
288	0	75	0.0058292	75	4.3813e-05	6.631	0.99969	43.7296
289	1	Inf	0.00078542	80	8.8791e-06	9.1597	0.97521	54.4419
290	1	Inf	0.00082809	590	9.7553e-07	-30	0.91695	76.6828
291	0	70	0.0063464	70	4.6931e-05	7.4981	0.99814	50.6289
292	1	Inf	0.00091699	200	2.8838e-06	29.7993	0.97286	76.3662
293	0	320	0.0023513	320	5.0241e-06	-30	0.86412	50.1247
294	0	75	0.0050776	75	3.2409e-05	0.11658	0.99928	54.1309
295	1	Inf	9.7626e-05	590	0	0	0	274.7312
296	1	Inf	0.0002129	365	0	0	0	421.1856
297	1	Inf	0.00021102	505	3.0048e-07	202.5884	0.77028	220.8783
298	0	65	0.0053222	65	7.5288e-05	21.748	0.99704	61.9344
299	1	Inf	0.00018513	55	6.3168e-06	20.0348	0.97166	773.6159
300	1	Inf	0.00014196	590	1.9423e-07	241.7992	0.93305	1168.9613
301	1	Inf	0.00067761	520	7.0311e-07	-29.9983	0.99668	142.7811
302	1	Inf	0.00012342	590	5.6767e-08	26.4833	0.84413	1113.853
303	0	75	0.0065191	75	4.7794e-05	6.8212	0.99918	52.8051
304	1	Inf	0.00042883	325	7.5401e-07	-29.9932	0.99104	108.1382
305	1	Inf	0.00051127	590	6.0011e-07	-30	0.94283	91.14
306	1	Inf	0.00041244	330	6.5164e-07	23.3396	0.99135	112.2935
307	1	Inf	0.00039153	420	4.2563e-07	62.2095	0.96122	855.1869
308	1	Inf	0.00066885	320	1.3465e-06	0.28792	0.99439	83.3609
309	1	Inf	0.00067126	180	1.5194e-06	-16.4666	0.97972	96.214
310	1	Inf	0.00017515	590	5.207e-08	-29.9875	0.79595	1658.3881
311	1	Inf	0.00035862	515	3.858e-07	-3.6339	0.98539	138.0196
312	1	Inf	0.00074855	590	5.937e-07	-29.9997	0.98395	97.1147
313	1	Inf	0.0001491	510	0	0	0	406.8342
314	1	Inf	0.00044514	255	8.088e-07	-28.0833	0.98917	111.8355
315	1	Inf	0.00057414	200	1.621e-06	-0.60764	0.98257	106.4281
316	0	235	0.0031019	235	7.6896e-06	-30	0.98359	53.5964
317	0	245	0.0033083	245	8.6427e-06	-7.8616	0.99455	54.4823
318	1	Inf	0.00019197	510	1.1439e-07	-29.8597	0.96802	437.4794
319	1	Inf	0.0004815	490	6.3494e-07	12.4434	0.99572	243.5864
320	1	Inf	0.00010703	50	1.5006e-06	-12.9487	0.66952	3358.1711
321	1	Inf	0.00023262	510	0	0	0	133.7002
322	1	Inf	0.00048409	345	9.0301e-07	56.1468	0.98694	224.5538
323	1	Inf	0.00012426	505	0	0	0	3352.8735
324	0	355	0.0026023	355	3.7848e-06	-30	0.97346	53.099
325	1	Inf	0.00036613	590	0	0	0	238.4132
326	0	395	0.0021958	395	3.6018e-06	-30	0.89144	55.0154
327	1	Inf	0.00033428	425	5.1587e-07	85.9045	0.88072	127.7919
328	1	Inf	0.00042859	425	7.2263e-07	61.7592	0.98565	120.2998
329	1	Inf	0.00022779	315	2.6161e-07	-29.9986	0.91818	115.7274
330	0	400	0.0019867	135	3.5606e-06	-30	0.78363	55.279
331	1	Inf	0.00023733	460	1.8086e-07	-29.9927	0.9634	129.3936
332	1	Inf	0.00017348	500	1.7802e-07	91.5994	0.87265	469.2311
333	1	Inf	0.00045914	505	5.5246e-07	88.5523	0.99414	279.5333
334	1	Inf	0.00029872	315	2.2281e-07	-8.4241	0.9064	374.8224
335	1	Inf	0.00071205	175	2.5699e-06	-12.2513	0.98342	71.3065
336	1	Inf	0.0002363	330	2.2665e-07	19.1286	0.95717	124.6795
337	1	Inf	0.00037583	315	6.8517e-07	-13.1387	0.99728	103.8075
338	1	Inf	0.00029945	315	5.7371e-07	8.3794	0.99139	112.1284
339	1	Inf	0.00012557	315	1.0488e-06	31.3346	0.78588	1148.7014
340	1	Inf	0.00015188	485	1.5456e-07	-29.9975	0.96057	307.0484
341	1	Inf	0.00023697	495	2.1197e-07	-29.9984	0.98201	237.5629
342	1	Inf	0.00010771	475	3.4833e-06	39.2736	0.97033	1691.6871
343	1	Inf	0.00040393	350	4.0526e-07	-29.9958	0.95447	128.997
344	1	Inf	0.00049801	515	6.0418e-07	2.4402	0.99568	126.6026
345	1	Inf	0.00039644	500	2.8583e-07	30.6234	0.9808	276.5873
346	1	Inf	0.00010486	500	4.6739e-08	-29.9838	0.65369	2457.6028
347	1	Inf	0.00072784	270	0	0	0	67.0979
348	1	Inf	0.000107	505	0	0	0	2892.981
349	1	Inf	0.00048702	335	6.9225e-07	7.1073	0.99102	102.1226
350	1	Inf	0.00050151	320	8.5918e-07	-4.0744	0.9904	119.9136
351	1	Inf	0.00059275	320	8.5489e-07	-19.8192	0.99623	133.9726
352	1	Inf	0.00099787	185	3.4543e-06	-14.9493	0.98498	45.3314
353	1	Inf	0.00024344	590	1.7911e-07	-29.9975	0.99222	438.1049
354	1	Inf	0.00034385	455	4.2092e-07	69.6699	0.97302	142.5639
355	1	Inf	0.00049794	325	8.2458e-07	-29.4314	0.99384	52.9324
356	0	510	0.0024728	510	1.0327e-06	-30	0.94096	80.8256
357	1	Inf	0.00036399	520	2.5067e-07	-29.9988	0.98712	87.1768
358	1	Inf	0.00013907	85	3.8701e-06	49.0779	0.79845	2154.6042
359	1	Inf	0.0012136	590	6.2946e-07	4.7629	0.98764	97.7664
360	1	Inf	0.00055579	295	1.3124e-06	28.3468	0.99476	97.5017
361	1	Inf	0.00030777	520	2.5918e-07	48.0729	0.98975	130.2168
362	1	Inf	0.00045072	190	1.1163e-06	-8.9404	0.98768	103.5863
363	1	Inf	0.0010607	320	1.763e-06	51.8102	0.97978	29.0285
364	1	Inf	0.00018078	515	1.363e-07	143.711	0.53905	1213.5348
365	1	Inf	0.00099786	195	2.9105e-06	36.8019	0.98411	78.6664
366	1	Inf	0.00021956	505	1.8653e-07	181.6202	0.77164	1095.7539
367	1	Inf	0.00017949	520	1.083e-07	46.4452	0.65776	1608.2561
368	1	Inf	0.00033453	415	0	0	0	NaN
