# Supplementary material for: Fractional killing arises from cell-to-cell variability in overcoming a caspase activity threshold
Source: Mol Syst Biol. 2015 May 7;11(5):803. doi: 10.15252/msb.20145584 (PMC4461398; doi:10.15252/msb.20145584)
Supplement: Supplementary file 3 [file msb0011-0803-sd3.zip › All_data/143_TRAIL (250 ngml) + Bortezomib (100 nM) + FLIP-S overexpression_3/raw_area.tsv]

Cell # (0 for discarded)	T=5min	T=10min	T=15min	T=20min	T=25min	T=30min	T=35min	T=40min	T=45min	T=50min	T=55min	T=60min	T=65min	T=70min	T=75min	T=80min	T=85min	T=90min	T=95min	T=100min	T=105min	T=110min	T=115min	T=120min	T=125min	T=130min	T=135min	T=140min	T=145min	T=150min	T=155min	T=160min	T=165min	T=170min	T=175min	T=180min	T=185min	T=190min	T=195min	T=200min	T=205min	T=210min	T=215min	T=220min	T=225min	T=230min	T=235min	T=240min	T=245min
1	1330	1234	1173	979	934	928	801	889	853	917	950	940	824	709	807	923	726	902	744	844	801	729	731	772	670	707	640	722	792	787	900	804	755	809	690	691	715	698	574	650	625	583	651	625	720	588	769	641	652
0	611	548	518	477	453	458	399	465	496	534	487	530	494	383	420	510	368	532	392	425	428	394	406	446	379	397	362	411	437	435	534	415	407	451	307	331	376	337	232	262	234	265	261	276	307	253	383	263	278
2	1401	1377	1365	1316	1426	1346	1316	1424	1503	1337	1448	1530	1423	1324	1385	1481	1382	1528	1472	1397	1470	1439	1486	1564	1528	1472	1425	1480	1572	1528	1627	1544	1638	1607	1591	1613	1603	1675	1567	1601	1573	1574	1577	1593	1696	1561	1669	1633	1642
3	1579	1398	1437	1335	1583	1427	1576	1437	1505	1452	1540	1499	1512	1546	1602	1723	1559	1587	1603	1695	1574	1839	1643	1708	1802	1710	1708	1731	1714	1721	1779	1786	1790	1825	1756	1797	1775	1799	1805	1844	1775	1826	1865	1842	1844	1940	1942	1897	1937
4	1344	1345	1342	1340	1450	1427	1428	1513	1512	1458	1521	1664	1591	1643	1676	1730	1755	1698	1881	1759	1776	1857	1866	1904	2058	2014	1983	2001	2093	1977	1982	1991	1960	1972	2035	2158	1973	2095	1878	2008	1891	1910	1974	1961	2074	2180	2162	1992	2132
0	2912	2839	2800	2726	2774	2792	2774	2823	2797	2813	2766	2715	2689	2787	2753	2785	2823	2826	2679	2651	2785	2705	2655	2602	2706	2680	2643	2676	2841	2744	2792	2681	2717	2708	2620	2634	2735	2667	2631	2665	2620	2595	2630	2583	2624	2539	2643	2594	2539
0	1369	1210	1451	1198	1543	1406	1614	1453	1584	1487	1608	1474	1681	1631	1654	1832	1699	1686	1783	1892	1702	2165	1876	1862	2019	1943	1907	2085	2017	1938	2039	2164	2126	2118	2118	2118	2121	2215	2103	2113	2079	2084	2168	2191	2172	2363	2294	2226	2249
5	796	777	766	833	895	886	903	989	1025	1007	1035	1071	1111	1116	1062	1172	1192	1201	1161	1176	1203	1186	1260	1215	1297	1293	1258	1307	1348	1317	1317	1358	1315	1409	1417	1407	1429	1449	1436	1464	1513	1520	1520	1539	1485	1523	1545	1514	1528
6	720	651	742	745	808	881	834	887	932	968	982	976	991	1057	1025	1069	1121	1133	1084	1106	1127	1119	1133	1156	1218	1228	1191	1209	1269	1233	1250	1250	1190	1194	1268	1238	1226	1256	1247	1305	1294	1254	1211	1231	1246	1241	1221	1195	1255
7	1037	1014	1061	1025	1080	1113	1154	1173	1199	1210	1210	1267	1316	1291	1328	1350	1335	1406	1356	1402	1428	1389	1432	1410	1469	1434	1481	1485	1569	1461	1490	1470	1478	684	1454	1436	1482	799	1467	1447	1454	1478	1462	1479	1438	1447	711	1444	1494
0	556	506	536	554	520	567	554	578	578	581	605	616	620	648	615	661	700	659	673	657	653	674	681	669	658	673	682	715	696	685	671	708	661	667	676	666	707	703	725	700	725	709	711	715	702	696	702	697	726
8	143	158	179	255	345	392	430	437	489	477	505	483	509	496	510	506	512	555	563	578	631	635	636	652	720	707	669	705	740	752	765	770	789	804	779	841	782	845	831	823	870	839	913	833	922	956	939	947	963
9	1170	1140	1099	1125	1178	1232	1219	1224	1280	1296	1333	1371	1389	1378	1363	1434	1359	1383	1353	1441	1449	1443	1445	1509	1562	1542	1535	1539	1614	1601	1579	1595	1627	1608	1625	1642	1633	1658	1630	1652	1629	1666	1632	1719	1677	1692	1689	1693	1684
10	183	196	247	350	421	419	463	511	555	610	612	605	626	616	635	665	665	752	756	766	790	811	859	846	889	899	472	927	931	957	966	950	987	959	947	1002	975	1008	1021	1028	1008	1041	1083	1005	1042	1106	1147	1114	1125
11	361	357	376	432	393	420	409	430	440	446	458	453	464	475	483	520	524	517	499	509	492	494	483	509	470	491	500	519	542	498	507	527	519	516	521	491	503	499	514	504	503	519	509	515	541	550	556	575	559
12	1087	1096	1127	1122	1225	1323	1307	1326	1441	1433	1472	1578	1572	1491	1584	1611	1620	1628	1613	1701	1684	1639	1648	1655	1657	735	1617	1603	1515	1171	425	425	391	344	345	349	354	371	386	389	374	409	413	440	429	465	446	485	505
13	1597	1639	1613	1726	1734	1701	1741	1758	1833	1778	1773	1915	1811	510	521	484	503	507	493	501	515	522	518	547	530	527	507	551	567	582	247	260	247	254	252	240	258	308	404	456	575	665	694	676	652	681	685	722	759
0	503	500	496	520	564	564	562	590	594	621	597	591	602	581	605	584	581	596	593	620	609	622	602	619	601	598	600	625	633	625	639	667	654	638	630	639	609	632	598	623	362	601	277	605	602	587	582	590	591
14	609	592	624	611	681	670	675	699	710	702	749	760	791	795	811	777	829	853	817	846	844	851	813	818	796	807	841	875	846	904	907	930	926	875	897	892	916	922	906	933	918	888	894	900	912	930	962	985	961
15	1089	1033	1051	1054	1083	1108	1174	1211	1089	1209	1268	1270	1276	1290	1268	1385	1360	1483	1419	1538	1577	1488	1480	1575	1506	1652	1594	1688	1696	1756	1704	1714	1755	1777	1745	1791	1795	1768	1734	1753	1729	1723	1751	1692	1700	1633	1681	1610	1625
16	507	506	515	503	585	629	610	616	705	680	689	748	733	776	725	750	789	807	776	818	810	818	821	862	839	893	872	919	877	892	860	857	888	913	931	910	892	889	903	923	920	926	912	926	944	944	936	895	911
0	536	519	564	542	594	612	642	647	660	688	697	736	725	721	761	779	785	756	728	771	786	786	809	818	799	827	800	818	831	828	819	831	826	814	824	852	828	853	863	442	906	916	474	434	927	912	916	926	958
17	925	916	859	944	931	964	939	953	991	967	1019	1008	999	1040	1008	1027	1056	1043	1063	1077	1064	1076	1101	1102	1105	1108	1128	1121	1130	1149	1121	1138	1138	1165	1145	1135	1148	1194	1160	1165	1165	1153	1166	1166	1154	1160	1182	1174	1198
0	181	206	259	269	275	254	251	226	288	213	231	235	244	263	242	195	215	187	237	208	143	225	185	205	208	198	257	180	155	146	143	129	151	140	207	179	123	160	210	171	184	206	150	168	150	233	173	232	237
0	630	626	629	639	660	634	653	682	688	674	673	688	680	707	722	650	675	670	666	673	667	673	656	689	644	632	628	645	648	639	645	637	608	640	638	635	620	613	639	621	603	625	616	619	618	607	631	614	593
18	680	669	662	709	735	723	737	784	821	814	835	820	798	804	837	827	793	838	788	815	840	824	816	865	852	869	835	887	848	845	861	851	880	868	877	875	878	865	902	907	909	913	892	923	905	887	904	875	885
19	1393	1417	1380	1328	1374	1522	1513	1471	1560	1541	1503	1577	1598	1625	1596	1558	1595	1739	1658	1758	1690	1601	1686	1658	1687	1713	1746	1710	1624	1733	1732	1702	1693	1699	1748	1700	1670	1694	1713	1762	1707	1734	1722	1732	1790	1730	1747	1692	1726
20	788	776	795	790	820	854	854	867	869	871	889	900	914	927	906	924	930	932	919	952	943	939	936	956	919	919	952	947	957	946	944	928	944	909	936	930	933	906	946	941	892	921	932	940	907	892	914	925	922
21	784	773	794	792	806	779	821	819	862	853	877	869	863	852	865	844	842	864	843	868	864	878	888	909	901	932	927	930	903	908	928	872	880	867	856	891	957	908	930	936	922	948	938	952	960	977	955	948	952
22	471	472	499	478	493	514	493	516	511	503	519	514	516	508	512	505	496	509	511	502	517	505	522	523	516	515	521	529	518	523	542	519	531	515	529	541	518	528	533	548	534	530	530	543	539	534	531	514	542
23	570	555	552	550	547	588	595	592	600	636	592	642	626	602	633	614	671	664	626	667	676	654	648	670	666	651	646	644	682	650	668	638	652	636	633	642	665	668	665	677	663	675	632	643	646	649	638	648	653
24	1427	1413	1393	1449	1424	1449	1501	1527	1529	1570	1574	1638	1622	1570	1509	1621	1568	1545	1589	1615	1575	1614	1613	1627	1650	1694	1661	1656	1678	1672	1736	1712	1708	1722	1735	1773	1730	1733	1756	1762	1765	1776	1774	1770	1800	1776	1816	1776	1812
25	1768	1694	1853	1772	1769	1872	1913	1893	1954	1934	1980	2020	1942	2003	1978	2010	1951	2076	2036	2055	2025	2050	2074	2023	2043	2119	2177	2116	2145	2153	2202	2200	2235	2281	2309	2316	2373	2380	2402	2457	2472	2544	2501	2533	2583	2590	2607	2633	2657
26	962	939	988	950	960	966	979	960	1023	994	1041	1019	1030	1043	1002	982	996	1004	1026	1036	1048	1023	1046	1038	996	1017	1059	1046	1073	1079	1067	1071	1069	1065	1107	1061	1044	1021	1049	1071	1056	1033	1045	1057	1060	1040	1060	1026	1048
27	58	60	32	37	59	53	55	62	46	107	107	111	93	67	84	127	107	116	90	84	147	91	87	111	110	109	81	114	129	119	125	127	114	121	82	105	138	120	88	103	117	118	140	168	201	162	194	164	154
28	1183	1251	1235	1204	1228	1200	1242	1184	1240	1227	1236	1184	1227	1243	1217	1299	1265	1319	1277	1274	1260	1284	1256	1297	1274	1286	1298	1306	1268	1248	1320	1298	1281	1253	1291	1272	1265	1289	1240	1242	1246	1269	1257	1285	1258	1250	1269	1228	1242
29	570	561	532	494	518	523	542	553	520	532	558	570	538	590	532	538	542	563	524	539	579	569	584	587	548	555	555	567	573	554	564	537	563	570	521	528	554	560	523	536	544	574	539	542	550	558	575	553	550
30	175	187	138	176	177	223	193	209	220	238	221	247	254	224	283	303	287	293	357	353	371	338	337	387	389	421	396	385	486	466	467	484	489	479	486	462	540	483	419	475	502	480	519	538	576	532	594	538	585
31	530	533	548	545	537	530	559	547	556	541	580	563	582	601	592	589	597	607	606	608	620	623	651	632	657	649	645	685	662	666	694	708	659	684	665	703	686	708	690	721	711	721	720	722	703	727	708	725	741
32	1170	1117	1160	1147	1196	1194	1323	1233	1318	1339	1296	1338	1378	1461	1398	1370	1487	1468	1351	1484	1427	1330	1531	1534	1461	1522	1461	1522	1515	1465	1526	1514	1565	1581	1564	1520	1555	1530	1568	1561	1544	1601	1549	1556	1561	1567	1520	1560	1533
0	1221	1173	1223	1207	1256	1270	1264	1263	1297	1343	1308	1341	1321	1337	1344	1313	1429	1369	1371	1356	1370	1366	1402	1391	1354	1433	1414	1406	1461	1425	1449	1440	1435	1419	1429	1447	1428	1415	1407	1459	1425	1393	1460	1398	1400	1412	1463	1424	1433
33	716	728	687	758	760	766	836	784	799	856	838	856	840	866	882	900	929	921	948	935	1022	1041	1024	1084	1099	1084	1118	1112	1189	1186	1206	1230	1206	1188	1217	1223	1187	1244	1232	1274	1205	1262	1232	1208	1235	1212	1193	1232	1201
34	675	691	705	723	745	787	816	770	820	820	835	860	841	846	869	891	916	901	914	921	941	907	967	970	986	986	969	1019	1050	1055	1037	1037	1062	1071	1087	1051	1080	1085	1086	1091	1117	1111	1086	1071	1184	1157	1156	1170	1200
35	674	696	695	704	711	702	708	710	759	804	822	860	871	897	952	960	976	1028	1031	1056	1083	1106	1096	1118	1115	1115	1146	1120	1119	1119	1123	1122	1110	1134	1137	1122	1130	1114	1130	1130	1123	1101	1120	1114	1112	1126	1149	1129	1138
36	1444	1439	1436	1463	1472	1555	1555	1509	1612	1564	1622	1576	1589	1622	1609	1665	1644	1711	1649	1674	1674	1702	1668	1736	1775	1778	1869	1857	1817	1861	1891	1818	1848	1831	1894	1888	1893	1869	1851	1871	1866	1880	1836	1826	1838	1818	1792	1772	1786
37	610	592	557	560	575	609	617	667	734	776	763	788	824	850	907	924	929	946	953	990	1016	1058	1049	1063	1075	1112	1121	1162	1177	1131	1155	1159	1175	1175	1213	1204	1257	1205	1255	1216	1198	1211	1198	1203	1171	1169	1199	1184	1201
38	878	852	838	884	941	979	982	977	1004	974	1048	1006	1000	1053	1062	1092	1053	1166	1189	1148	1214	1210	1191	1220	1241	1252	1245	1236	1301	1272	1272	1306	1324	1320	1285	1337	1362	1314	1290	1382	1326	1334	1409	1353	1423	1404	1416	1370	1389
39	549	534	543	547	559	593	551	551	545	566	582	567	559	577	594	572	571	546	548	562	560	567	553	573	568	575	557	548	557	563	543	566	535	537	550	546	582	599	600	583	609	598	613	622	649	641	655	656	674
40	633	645	645	641	687	672	678	687	718	746	771	788	827	842	830	862	914	913	936	947	950	978	943	952	944	981	984	1041	1048	1064	1004	1008	995	1059	1035	1150	1138	1170	1131	1163	1109	1144	1120	1125	1189	1134	1135	1153	1122
41	584	589	572	570	623	590	633	587	599	612	660	640	644	612	647	632	670	713	667	671	645	647	685	660	669	684	685	677	674	688	687	697	699	745	698	728	671	724	687	702	695	682	662	671	640	684	677	684	689
42	1612	1585	1620	1768	1766	1682	1841	1723	1752	1693	1803	1840	1757	1768	1774	1867	1812	1767	1787	1795	1843	1772	1844	1850	1814	1873	1872	1894	1898	1897	1927	1899	1886	1897	1915	1949	1920	1883	1877	1884	1942	1922	1929	1910	1945	1916	1876	1876	1875
43	1020	1063	1142	1127	1092	1110	1145	1178	1149	1189	1246	1178	1209	1258	1282	1346	1312	1299	1313	1303	1317	1368	1359	1300	1382	1366	1372	1435	1429	1479	1470	1481	1432	1499	1487	1436	1452	1519	1466	1495	1431	1522	1517	1509	1520	1518	1453	1413	1500
44	655	707	627	765	682	789	724	725	707	760	785	835	857	797	852	832	821	815	846	877	844	877	827	886	878	908	882	892	899	960	897	936	885	910	912	918	914	925	967	1004	946	944	928	957	938	926	939	944	924
45	461	524	498	530	524	554	583	567	528	615	568	608	657	649	653	662	658	653	707	684	699	726	694	741	747	709	743	771	739	716	770	761	762	756	785	743	828	796	759	798	781	772	801	830	817	791	801	778	861
0	1	1	NaN	NaN	NaN	NaN	NaN	NaN	NaN	NaN	NaN	NaN	NaN	NaN	NaN	NaN	NaN	NaN	NaN	NaN	NaN	NaN	NaN	NaN	NaN	NaN	NaN	NaN	NaN	NaN	NaN	NaN	NaN	NaN	NaN	NaN	NaN	NaN	NaN	NaN	NaN	NaN	NaN	NaN	NaN	NaN	NaN	NaN	NaN
46	1703	1728	1745	1770	1717	1794	1693	1761	1833	1863	1833	1875	1844	1873	1915	1954	1977	2020	2019	2047	2030	2076	2052	2131	2117	2162	2178	2213	2208	2187	2208	2243	2249	2249	2281	2241	2243	2267	2270	2267	2257	2288	2306	2213	2269	2248	2268	2242	2278
47	1075	1031	1000	1119	1076	1084	1118	1139	1148	1123	1141	1205	1211	1213	1205	1252	1295	1295	1245	1300	1412	1284	1424	1343	1379	1400	1374	1453	1445	1498	1401	1538	1462	1543	1561	1610	1484	1557	1599	1507	1517	1547	1539	1571	1552	1494	1488	1599	1561
48	1024	1211	1148	1225	1206	1278	1300	1231	1310	1339	1331	1374	1358	1410	1387	1406	1372	1329	1387	1318	1372	1357	1359	1429	1462	1453	1434	1452	1404	1457	1535	1516	1500	1530	1537	1543	1622	1537	1606	1597	1538	1555	1578	1555	1564	1565	1594	1632	1577
49	168	179	201	224	246	255	260	238	209	248	284	306	348	370	360	362	372	370	394	395	414	405	407	442	438	446	474	483	448	445	456	469	463	481	484	468	491	513	519	524	504	516	505	540	526	522	533	552	543
50	1080	1178	1082	1198	1216	1272	1338	1224	1255	1360	1352	1404	1404	1362	1431	1373	1473	1392	1439	1428	1398	1433	1361	1429	1456	1469	1511	1480	1481	1514	1503	1522	1550	1565	1531	1528	1552	1557	1569	1583	1564	1540	1618	1576	1608	1570	1576	1586	1571
0	634	665	630	659	685	641	626	693	707	711	721	720	750	786	749	782	755	815	783	825	782	771	800	812	767	816	806	786	756	767	791	811	773	811	789	757	864	796	813	870	856	865	869	907	879	906	857	869	969
51	979	981	1043	1025	1038	1024	1062	1051	1119	1090	1161	1171	1139	1186	1157	1172	1201	1218	1236	1272	1250	1267	1284	1275	1254	1266	1278	1275	1291	1290	1265	1283	1270	1243	1206	1198	1205	1221	1208	1231	1217	1215	1216	1216	1226	1172	1198	1194	1219
0	98	121	124	136	144	164	156	168	225	261	296	336	351	364	388	394	377	373	378	370	345	395	408	391	394	372	402	371	339	342	339	330	334	333	369	342	328	331	356	364	371	391	363	375	374	410	342	378	403
0	600	595	621	656	678	673	699	682	708	708	749	751	770	786	787	810	829	847	829	850	845	835	831	836	841	852	861	850	859	864	875	872	863	890	904	901	894	884	885	869	863	855	851	851	869	866	863	856	854
52	852	1086	1096	1094	1103	1094	1105	1102	1108	1130	1152	1159	1190	1205	1262	1254	1284	1170	1274	1300	1282	1281	1265	1280	1244	1305	1265	1292	1307	1306	1322	1366	1412	1399	1361	1377	1414	1401	1430	1432	1407	1448	1430	1448	1485	1488	1482	1488	1503
53	1682	729	482	513	558	536	514	497	523	533	547	219	247	245	291	324	392	447	516	637	730	807	813	823	836	843	860	914	928	912	922	929	920	954	935	924	963	967	966	1001	983	993	976	997	983	1009	1009	1024	1028
0	977	986	985	1038	1001	1063	1121	1100	1079	1128	1148	1215	1168	1217	1236	1254	1312	1274	1246	1279	1282	1343	1312	1348	1358	1374	1409	1397	1503	1465	1446	1453	1455	1511	1539	1494	1514	1484	1519	1506	1504	1493	1556	1467	1501	1491	1511	1495	1550
54	471	471	486	481	511	503	537	520	561	545	564	558	567	556	594	623	583	595	616	599	622	626	597	603	625	366	228	213	198	202	174	165	172	195	193	188	186	190	191	207	193	198	193	196	198	184	203	212	210
0	616	581	601	650	661	692	674	688	671	708	688	707	712	725	764	737	756	717	766	759	764	799	787	819	820	819	802	846	850	876	823	817	900	863	880	863	852	876	869	870	854	871	885	894	887	861	858	896	876
55	551	560	603	623	601	586	590	604	610	537	556	566	580	620	616	610	618	612	638	644	592	644	632	627	624	621	630	613	610	627	587	578	606	612	648	640	646	641	650	644	639	644	614	632	609	647	639	662	646
0	362	373	397	386	438	405	438	416	459	448	445	434	462	428	443	428	486	454	435	484	468	500	483	517	512	504	511	531	523	494	493	488	494	502	483	479	489	491	483	507	459	492	508	513	502	529	566	567	497
56	461	467	471	451	458	474	469	451	461	455	428	445	446	451	457	434	425	437	408	420	401	408	406	416	418	435	423	417	475	457	472	443	452	308	221	212	252	271	306	358	542	378	NaN	NaN	NaN	NaN	NaN	NaN	NaN
57	468	479	476	477	482	493	499	521	548	544	546	558	550	548	570	610	607	613	628	609	611	589	635	633	631	619	614	631	593	598	585	602	600	579	530	544	567	558	545	457	271	435	408	911	873	390	405	438	347
58	919	1355	1244	1262	1262	1300	1391	1271	1370	1336	1413	1407	1449	1307	1504	1447	1448	1395	1501	1550	1511	1498	1498	1599	1598	1600	1581	1679	1705	1726	1691	1707	1712	1652	1693	1720	1727	1740	1748	1720	1730	1756	1736	1754	1762	1702	1656	1651	1643
59	1156	1330	1382	1459	1428	1471	1508	1543	1524	1638	1662	1669	1653	1650	1730	1769	1743	1870	1920	1883	2001	2035	2019	2046	2129	1991	2055	2098	2213	2267	2195	2214	2298	2230	2214	2141	2266	2275	2357	2368	2415	2346	2430	2483	2418	2469	2422	2411	2516
60	834	839	832	857	838	881	895	870	910	922	894	942	926	1018	979	1006	1082	1061	1068	1051	483	1062	1059	1103	1107	1099	1104	1121	539	1122	1150	1144	1189	1152	1186	1191	1215	1156	1168	1209	1181	1218	1233	1222	1222	1223	1243	1234	1233
61	736	719	749	773	800	805	819	821	840	846	858	847	873	869	897	953	933	970	991	982	1008	1004	1052	1029	1041	1037	1059	1091	1050	1039	1086	1040	1054	1068	1050	1091	1090	1078	1101	1093	1105	1073	1078	1068	1073	1063	1069	1040	1095
0	9067	9645	9645	9641	9594	9571	9564	9601	9606	9518	9576	9492	9618	9492	9588	9549	9607	9494	9573	9551	9574	9559	9539	9612	9598	9613	9553	9724	9596	9581	9620	9598	9642	9637	9559	9506	9545	9530	9651	9540	9550	9551	9583	9571	9517	9568	9530	9495	9512
62	1154	1253	1260	1289	1301	1359	1414	1384	1387	1503	1518	1517	1479	1571	1610	1620	1665	1641	1703	1767	1746	1800	1799	1876	1879	1846	1862	1968	1949	1958	1968	1989	2111	2126	2163	2151	2120	2100	2188	2225	2287	2163	2204	2275	2263	2288	2254	2342	2349
0	1018	1042	1011	1066	1084	1046	1069	1117	1089	1128	1149	1157	1197	1159	1209	1184	1191	1248	1182	1185	1240	1260	1255	1273	1233	1248	1260	1284	1301	1299	1277	1273	1264	1273	1250	1285	647	1296	627	1332	1318	1275	1363	1322	698	1327	1365	1333	1353
63	755	748	768	782	801	826	811	839	850	854	853	882	891	878	891	868	867	895	872	905	881	916	921	893	911	910	939	930	901	908	913	932	958	944	922	922	898	925	927	924	886	915	904	872	924	903	931	912	932
64	727	690	718	696	754	733	797	845	815	838	837	855	882	881	886	906	898	895	896	929	903	911	924	912	944	966	960	969	975	958	939	985	1004	943	975	973	969	955	981	974	1003	992	967	977	961	965	979	993	974
65	823	869	852	889	930	962	939	967	954	998	1014	992	1028	995	1065	1033	1014	1065	1008	1013	1019	1024	1042	1048	1063	1057	1057	1040	1054	1075	1069	1105	1055	1081	1074	1095	1086	1069	1098	1123	1128	1124	1133	1180	1149	1113	1125	1123	1098
66	803	834	838	872	899	919	988	974	997	992	989	981	1003	968	998	994	998	1027	1061	989	1025	985	1048	1033	1001	997	991	1015	1007	972	1000	990	1039	1023	1028	1013	1040	1023	1052	1016	1003	1007	984	939	953	969	932	899	867
67	18	32	42	67	71	82	78	93	102	116	125	110	38	114	128	155	147	145	159	150	179	188	161	197	199	199	231	206	208	204	203	238	241	260	235	224	205	222	240	230	259	234	246	235	235	252	251	252	242
68	860	826	800	846	881	852	874	902	903	893	842	840	856	891	836	822	847	770	849	844	875	871	855	830	832	825	802	853	843	813	809	833	838	840	821	802	825	820	820	782	793	761	779	743	737	738	748	731	689
69	691	698	681	696	750	719	717	753	752	732	762	769	772	785	775	768	758	766	763	772	752	767	757	756	760	757	742	778	784	773	806	801	811	814	819	810	831	847	837	833	839	823	831	837	832	856	863	839	842
70	850	876	889	877	875	842	889	887	901	868	908	894	909	948	956	941	955	978	943	954	978	960	962	995	970	993	973	1024	1035	1029	1031	1057	1024	1059	1051	1021	1020	1054	1054	1060	1041	1033	1068	1038	1039	1029	1041	1012	1053
71	20	46	71	82	89	94	79	71	83	121	125	154	114	140	147	174	142	181	201	180	201	213	178	201	213	214	251	247	242	267	279	253	259	251	257	273	275	281	288	273	302	301	296	281	313	315	289	298	279
72	116	116	123	137	419	178	191	188	185	241	309	350	420	447	475	471	459	483	538	497	477	500	550	460	475	478	505	520	490	524	523	510	479	514	508	529	570	598	587	555	626	616	608	585	612	636	626	667	642
0	NaN	NaN	NaN	NaN	NaN	NaN	NaN	NaN	NaN	NaN	NaN	NaN	NaN	NaN	NaN	NaN	NaN	NaN	NaN	NaN	NaN	NaN	NaN	NaN	NaN	NaN	NaN	NaN	NaN	NaN	NaN	NaN	NaN	NaN	NaN	NaN	NaN	NaN	NaN	NaN	NaN	NaN	NaN	NaN	NaN	NaN	NaN	NaN	NaN
0	135	126	100	NaN	NaN	NaN	NaN	NaN	NaN	NaN	NaN	NaN	NaN	NaN	NaN	NaN	NaN	NaN	NaN	NaN	NaN	NaN	NaN	NaN	NaN	NaN	NaN	NaN	NaN	NaN	NaN	NaN	NaN	NaN	NaN	NaN	NaN	NaN	NaN	NaN	NaN	NaN	NaN	NaN	NaN	NaN	NaN	NaN	NaN
73	747	589	721	687	710	717	725	762	739	713	706	750	778	841	808	792	783	816	805	842	826	839	881	863	844	831	803	842	871	885	904	890	889	942	859	927	920	970	966	953	970	976	981	929	925	958	942	986	966
74	760	591	725	717	669	731	758	769	796	760	753	859	802	895	840	826	858	905	885	891	905	882	908	892	925	968	966	982	956	970	958	1037	1045	1031	1023	1028	988	1042	1081	1050	1020	995	1075	1050	1027	1114	1106	1081	1059
75	355	338	360	377	378	361	383	388	381	366	406	391	403	427	459	439	438	450	443	436	462	465	456	481	489	485	490	482	484	487	493	509	494	495	491	495	489	472	474	482	459	458	460	465	471	478	466	487	456
76	611	577	721	677	793	747	830	833	893	861	807	803	943	927	945	938	1063	1026	1103	1040	1009	1043	1107	1120	1086	1118	1086	1089	1170	1137	1121	1258	1268	1236	1196	1304	1266	1302	1311	1369	1376	1343	1338	1329	1326	1331	1347	1372	1324
77	411	394	363	409	410	413	422	421	419	444	457	454	438	439	439	455	429	431	455	390	413	393	411	435	432	448	453	426	447	493	486	501	521	527	533	537	554	544	547	543	541	557	544	584	582	604	593	625	601
78	1502	1492	1555	1495	1602	1700	1533	1603	1622	1625	1716	1754	1799	1754	1804	1777	1922	1915	1898	1985	1916	1942	1988	1974	2050	2048	2044	2151	2150	2157	2138	2200	2189	2171	2171	2191	2247	2239	2368	2277	2221	2249	2193	2242	2275	2259	2252	2322	2302
79	256	283	285	267	303	336	365	347	340	395	396	367	420	369	453	487	446	494	452	454	521	464	495	485	494	475	480	561	535	564	559	632	574	578	550	606	610	568	562	586	569	530	623	605	578	610	651	575	572
0	1026	1033	1094	1139	1165	1205	1182	1263	1289	1217	1317	1229	1300	1403	1397	1375	1460	1347	1434	1422	1402	1427	1455	1519	1530	1506	1532	1537	1560	1532	1540	1500	1531	1525	1587	1602	1555	1582	1705	1621	1680	1579	1680	1656	1608	1630	1634	1638	1646
0	954	897	905	933	909	895	894	919	906	900	909	930	733	394	374	348	351	351	344	358	381	374	394	161	165	165	167	209	211	203	220	257	312	330	319	339	374	389	395	405	394	401	425	431	427	426	446	448	446
80	1531	1575	1593	1582	1479	1615	1557	1586	1609	1695	1644	1754	1739	1865	1801	1676	1784	1766	1820	1759	1785	1763	1736	1741	1728	1757	1717	1707	1672	1703	1734	1711	1687	989	1715	1001	1684	1725	1725	1700	1740	1700	1711	1706	1727	1682	1721	1713	1698
81	1303	1290	1333	1346	1387	1503	1391	1387	1429	1433	1484	1442	1540	1485	1499	1517	1561	1578	1627	1590	1596	1593	1654	1641	1560	1646	1728	1651	1689	1687	1635	1690	1685	1699	1747	1680	1621	1643	1705	1649	1656	1625	1666	1677	1646	1700	1635	1649	1668
0	1414	1375	1397	1413	1416	1551	1558	1540	1545	1594	1578	1673	1681	1681	1666	1671	1778	1746	1727	1728	1834	1794	1796	1854	1826	2005	1891	2000	1962	2034	1996	2102	2092	2037	2093	2067	2166	2193	2151	2133	2071	2096	2068	2049	2081	2015	2041	2038	2113
82	375	466	529	603	711	670	745	783	760	678	807	724	852	905	863	776	933	758	927	841	804	896	885	824	886	822	851	837	733	738	629	735	755	709	795	763	720	756	865	787	837	771	787	734	634	765	641	754	703
83	124	149	208	251	323	304	395	298	314	251	331	258	391	501	473	357	525	394	534	507	497	612	608	554	626	606	664	668	577	592	473	585	613	576	677	638	649	651	759	706	740	677	697	667	571	714	566	695	667
0	81	128	175	218	312	305	375	345	356	307	361	312	367	435	423	333	417	318	408	365	342	396	383	361	409	383	388	378	300	292	231	288	317	295	354	352	330	327	401	367	392	377	366	344	296	351	284	359	343
0	27	47	145	170	238	196	260	224	238	189	225	186	267	320	302	246	344	239	364	321	310	368	334	328	401	320	359	389	302	294	245	302	317	299	351	377	346	336	438	380	412	378	380	360	303	382	299	401	360
84	264	238	227	187	179	170	228	212	221	169	234	228	212	223	211	189	208	208	205	114	69	69	48	67	55	90	65	87	75	75	79	70	65	79	70	76	52	66	62	84	54	62	54	60	80	72	56	57	57
85	141	122	122	88	70	67	117	91	110	62	136	132	95	121	104	77	89	84	100	143	145	161	127	193	137	190	128	187	144	169	195	152	146	210	189	185	150	157	151	203	131	138	108	44	48	40	7	7	13
86	684	807	846	785	798	784	823	891	876	841	1247	917	914	1283	1193	1162	916	1160	1168	1201	1175	1226	1200	1250	1205	1263	1157	1207	1140	1168	1230	1137	1124	1256	1193	1196	1126	1129	1113	1208	1156	1125	1078	1123	1195	1157	1101	1165	1071
87	631	664	671	617	614	619	694	692	707	607	719	721	678	694	670	640	670	656	687	715	747	318	694	743	726	745	669	714	656	690	674	638	596	650	653	630	601	603	600	654	608	612	593	609	659	635	585	590	590
88	547	616	560	566	531	623	619	628	609	586	690	729	631	755	664	684	641	680	664	700	716	749	716	737	728	741	702	754	669	678	678	687	658	734	680	677	670	668	699	764	664	656	646	631	726	669	610	662	590
89	565	715	760	750	720	776	750	815	808	829	1554	838	891	1601	720	1548	951	1523	1540	1486	1429	1510	1517	1519	1495	1476	1503	1458	1568	1546	1474	1384	1466	1455	1431	1378	1447	1403	1367	1451	1389	1390	1366	1429	1422	1437	1371	1431	1381
90	721	791	848	859	840	831	871	926	910	941	1106	984	999	1146	1159	1099	1010	1137	1202	1175	1154	1194	1243	1258	1196	1201	1248	1260	1228	1250	1286	1255	1184	1282	1250	1237	1257	1264	1312	1284	1257	1283	1240	1257	1248	1194	1227	1245	1217
91	249	214	230	244	244	305	334	336	316	317	280	284	306	318	363	382	401	395	404	419	427	438	436	461	458	445	473	438	423	432	454	446	444	459	480	498	526	547	534	526	528	547	570	571	570	589	593	597	613
92	746	734	810	786	781	799	791	881	839	881	1169	847	938	1180	1185	1207	925	1213	1235	1167	1167	1174	1244	1295	1279	1229	1250	1221	1262	1280	1308	1213	1234	1198	1144	1159	1215	1178	1157	1213	1190	1247	1230	1224	1254	1224	1231	1267	1242
93	281	265	282	305	323	351	342	371	378	424	437	448	458	432	458	452	477	481	518	513	487	521	512	541	525	525	554	588	636	662	699	686	690	698	683	687	687	700	710	682	723	755	753	758	734	780	761	770	749
94	653	684	723	725	732	727	776	799	779	816	821	853	853	817	854	863	873	899	884	868	878	868	883	879	905	895	899	907	909	910	931	903	910	937	933	922	935	923	918	915	906	910	913	903	898	286	270	252	247
95	680	667	750	760	745	799	814	837	836	830	828	892	858	838	904	896	922	916	934	944	923	911	913	912	934	933	961	928	963	942	956	963	953	931	927	950	963	945	948	940	916	897	277	245	240	223	223	221	229
0	505	494	512	542	550	549	502	525	555	520	519	556	553	580	610	635	643	665	686	691	690	700	726	710	696	714	717	690	679	697	744	726	752	759	743	775	795	829	815	823	831	828	815	843	828	838	827	826	822
96	1554	1575	1718	1723	1647	1774	1759	1747	1910	1941	1927	1895	2064	1962	2079	1977	2005	2035	2100	2148	2151	2210	2294	2290	2269	2377	2390	2388	2397	2387	2318	2378	2390	2365	2466	2477	2505	2455	2498	2579	2560	2587	2635	2658	2647	2696	2682	2572	2673
97	417	436	447	436	415	427	400	486	446	484	472	456	482	503	505	528	498	493	518	504	480	496	530	499	468	523	494	500	479	543	512	485	491	489	482	475	481	450	488	478	479	500	477	512	514	476	485	502	464
98	389	395	387	411	374	393	343	407	409	411	411	413	423	437	446	426	428	440	484	454	461	440	455	452	430	431	442	449	461	468	460	445	432	440	463	446	470	427	436	427	430	425	446	454	459	437	467	438	458
99	873	794	760	772	790	821	806	772	830	784	814	811	861	815	847	843	828	845	836	848	852	870	849	905	842	895	859	864	824	879	876	863	895	893	873	869	868	892	867	858	849	880	876	869	865	847	878	896	888
100	1301	1341	1572	1491	1559	1622	1667	1661	1664	1722	1719	1924	1868	1772	1907	1975	2007	1933	2086	2108	2009	1959	2012	1834	1972	1934	1858	1938	1986	2053	2008	2149	2046	2132	2014	2073	1995	2138	2154	2175	1983	2159	2148	2200	2197	2295	2354	2288	2294
101	467	462	477	479	468	483	510	574	641	696	762	809	825	752	741	696	650	626	654	683	674	678	709	789	790	792	860	855	870	894	891	896	975	1005	1021	1025	1022	1016	1030	1042	1029	1059	1070	1103	1111	1154	1160	1154	1187
102	519	537	579	640	651	682	739	758	808	815	843	886	906	863	932	951	1012	1040	1057	1079	1056	1132	1095	1085	1052	1045	1099	1066	1145	1109	1064	1101	1139	1185	1162	1191	1186	1225	1244	1258	1217	1220	1248	1280	1255	1261	1253	1278	1261
103	1091	1008	1096	1066	980	1071	1039	1083	1096	1127	1136	1156	1170	1157	1220	1171	1189	1185	1182	1201	1196	1195	596	1201	1209	1226	1190	1194	1218	1225	1254	1187	1202	1178	1157	1142	1176	1121	1157	1173	1172	1133	1197	1197	1180	1156	1183	1148	1142
104	1134	1126	969	1064	1127	1147	1049	1076	1157	1065	1069	1104	1105	1045	1070	1097	994	1017	1055	1060	1060	1083	1043	1008	986	977	945	928	854	395	333	329	326	344	331	335	348	334	347	337	324	346	319	325	331	349	340	331	330
0	1100	1146	550	1232	1178	1206	1228	1236	1227	1323	1367	1295	1351	1362	1352	1366	NaN	NaN	NaN	NaN	NaN	NaN	NaN	NaN	NaN	NaN	NaN	NaN	NaN	NaN	NaN	NaN	NaN	NaN	NaN	NaN	NaN	NaN	NaN	NaN	NaN	NaN	NaN	NaN	NaN	NaN	NaN	NaN	NaN
105	1074	1097	1143	1181	1159	1212	1143	1270	1196	1294	1295	1374	1294	1331	1309	1264	1278	1312	1262	1261	1261	1268	1311	1289	1304	1304	1279	1289	1270	1303	1271	1281	1284	1288	1258	1262	1265	1243	1261	1277	1268	1251	1286	1244	1293	1216	1232	1277	1246
0	816	762	734	760	747	735	800	800	788	806	810	844	795	815	826	811	820	814	809	843	860	743	846	869	856	880	871	759	877	852	871	907	867	892	878	867	891	896	893	813	885	872	884	863	888	897	877	882	863
106	1224	1185	1318	1343	1305	1336	1428	1405	1427	1323	1448	1460	1538	1534	1531	1584	1574	1647	1586	1659	1638	1745	1653	1739	1736	1767	1763	1778	1783	1814	1888	1864	1883	1905	1963	1884	1877	1934	1919	1934	1962	1886	2011	1942	1981	1946	1932	1972	1961
107	765	752	764	745	720	728	742	760	758	755	762	328	792	762	761	766	757	755	770	771	367	755	787	755	765	783	783	775	798	782	785	789	359	788	790	835	816	386	802	810	816	829	823	807	812	802	804	782	788
0	1971	1949	2039	2026	1971	1986	2054	2137	2069	2096	2119	2093	1988	2144	2045	2240	2138	2149	2163	2207	2183	2168	2150	2221	2127	2123	2110	2164	2113	2142	2146	2244	2165	2279	2265	2298	2218	2305	2251	2217	2211	2202	2182	2190	2301	2198	2183	2224	2113
0	2161	2201	2230	2208	2190	2161	2139	2144	2102	2097	2032	2062	2042	2080	2088	2087	2055	2037	2044	2059	2022	1045	2101	1030	1080	1095	1075	1093	1106	1093	2109	2102	1126	1066	1068	1040	1147	1099	1134	1203	2167	2175	2170	1128	2197	1130	2198	2210	2200
0	1523	1618	1633	1673	1558	1568	1640	1654	1649	1672	1704	1724	1702	1649	1631	1697	1694	1736	1777	1779	1793	1818	1781	1810	1822	1870	1870	1860	1894	1874	1878	1897	1886	1848	1899	1876	1864	1930	1924	1934	1891	1898	1929	1938	1959	1942	1969	1949	1948
108	1096	1102	1072	1163	1103	1144	1158	1174	1161	1125	1199	1200	1250	1225	1176	1256	1231	1227	1215	1226	1231	1281	1237	1227	1256	1296	1255	1309	1304	1305	1333	1354	1306	1307	1356	1340	538	1378	1317	1352	1370	1397	1361	1376	1411	1367	1393	1371	1397
109	1374	1372	1430	1449	1493	1505	1619	1667	1633	1684	1687	1690	1705	1736	1749	1768	1568	1622	1033	1719	1690	1694	1746	1743	1095	1100	1828	1825	1043	1091	874	1094	866	926	932	824	1102	919	940	921	976	1146	976	936	994	951	980	1181	1161
110	1228	1256	1292	1250	1289	1258	1288	1343	1293	1390	1420	1366	1473	1453	1508	1483	1472	1486	1587	1546	1533	1563	1562	1638	1609	1706	1625	1653	1674	1754	1726	1750	1790	1713	1758	1760	1733	1760	1803	1745	1755	1756	1757	1772	1788	1811	1738	1841	1723
111	138	161	178	160	213	169	129	189	214	196	196	156	198	171	179	213	176	197	179	174	164	142	173	182	180	164	193	188	186	224	191	173	197	186	200	214	194	205	179	163	200	215	200	205	180	181	209	203	225
0	2010	2011	1974	1367	493	493	514	537	531	553	527	517	552	251	262	256	324	359	399	445	522	552	611	636	685	688	714	719	748	736	770	780	784	808	855	867	874	871	899	925	908	917	928	943	964	943	969	952	950
112	979	1022	1037	1005	1024	1074	1114	1066	1112	1143	1169	1199	1178	1209	1208	1266	1259	1281	1262	1352	1336	1348	1339	1345	1358	1371	1408	1312	1400	1410	1402	1415	1401	1489	1478	1536	1534	1572	1545	1530	1502	1516	1517	1526	1498	1521	1536	1552	1503
113	485	506	461	516	445	525	539	521	488	515	535	610	536	500	538	517	560	576	572	608	572	610	529	528	536	617	625	622	616	538	581	641	588	615	569	581	608	623	631	671	642	615	611	592	656	629	607	633	616
0	961	953	986	896	986	1026	1010	1052	1131	1097	1173	1207	1245	1295	1302	1285	1373	1382	1378	1459	1412	1537	1431	1485	1544	1459	1585	1534	1486	1533	1502	1498	1505	1602	1613	1553	1659	1574	1620	1641	1663	1622	1677	1746	1685	1769	1721	1834	1746
114	1500	1472	1493	1511	1486	1550	1610	1617	1529	1604	1649	1645	1733	1731	1790	1764	1754	1777	1778	1816	1784	1830	1790	1732	1798	1820	1856	1790	1857	1862	1817	1843	1843	1891	1906	1921	1880	1891	1844	1878	1861	1861	1925	1880	1919	1851	1905	1891	1851
0	NaN	NaN	NaN	NaN	NaN	NaN	NaN	NaN	NaN	NaN	NaN	NaN	NaN	NaN	NaN	NaN	NaN	NaN	NaN	NaN	NaN	NaN	NaN	NaN	NaN	NaN	NaN	NaN	NaN	NaN	NaN	NaN	NaN	NaN	NaN	NaN	NaN	NaN	NaN	NaN	NaN	NaN	NaN	NaN	NaN	NaN	NaN	NaN	NaN
0	934	1062	1152	1077	1162	1253	1288	1318	1360	1267	1370	1357	1436	1451	1447	1536	1573	1580	1611	1624	1616	1519	410	404	383	408	426	430	417	409	418	436	423	425	419	423	418	425	433	425	428	424	424	421	412	433	427	423	425
115	152	461	431	441	486	586	668	790	797	922	1050	530	598	632	657	689	662	661	707	753	736	757	779	812	820	891	872	902	858	863	912	868	910	921	930	939	934	962	903	928	934	867	853	878	871	876	800	829	850
0	648	720	690	697	664	724	715	684	765	761	747	748	792	786	836	775	782	777	771	745	765	780	781	762	772	750	682	285	228	222	220	229	227	230	231	224	229	238	240	235	238	241	232	229	230	231	249	238	81
0	1063	1027	1089	1078	1103	1192	1144	1227	1194	1201	1177	1126	1213	1279	1285	1231	1249	1248	1289	1316	1322	1321	1287	1343	1319	1303	1389	1351	1376	1316	1401	1385	1349	1427	1447	1472	1456	1485	1462	1542	1530	1480	1521	1573	1536	1551	1538	1538	1579
116	83	90	37	54	34	91	123	127	102	90	124	206	158	128	105	111	139	147	181	189	210	294	208	263	208	339	281	273	315	360	291	408	330	373	376	338	422	360	453	475	397	391	395	303	430	350	357	383	298
0	671	737	693	815	713	867	854	864	909	890	879	1142	1053	1029	1029	1013	1100	1136	1156	1232	1132	1483	1255	1234	1272	1461	1358	1459	1448	1562	1613	1644	1596	1545	1536	1550	1600	1590	1664	1648	1715	1691	1701	1754	1728	1775	1680	1738	1792
117	1041	1094	1172	1119	1199	1186	1125	1206	1253	1244	1264	1232	1343	1284	1332	1326	1253	1322	1359	1352	1336	1367	1345	1395	1401	1359	1395	1387	1501	1480	1486	1427	1482	1469	1512	1479	1468	1511	1463	1503	1485	1515	1494	1478	1478	1529	1575	1571	1578
118	523	514	521	536	536	557	543	549	551	564	554	199	240	251	264	251	259	306	359	429	544	608	622	663	674	698	705	717	732	782	798	820	908	906	938	955	978	998	995	964	969	916	922	940	951	965	977	954	901
119	1383	1381	1454	1394	1413	1480	1451	1452	1483	1504	1417	1498	1460	1476	1507	1458	1539	1514	1506	1507	1547	1480	1494	1537	1521	1531	1557	1567	1649	1574	1645	1645	1642	1651	1713	1684	1717	1699	1721	1698	1760	1748	1748	1758	1773	1782	1750	1778	1769
0	673	686	665	673	654	670	702	711	715	741	698	727	712	749	730	751	736	701	688	670	638	670	708	716	725	735	751	735	737	758	731	773	768	753	753	788	785	777	830	806	821	827	832	827	845	821	875	840	899
120	1315	1353	1383	1381	1374	1474	1516	1505	1543	1518	1518	1741	1644	1591	1701	1650	1683	1524	1648	1668	1713	1707	1731	1707	1716	1728	1870	1791	1831	1812	1897	1826	1714	1707	1723	1712	1723	1666	1687	1642	1660	1691	1641	1619	1535	1572	1555	1587	1510
121	1072	1104	1048	1091	1089	1084	1143	1121	1115	1084	1130	1153	1148	1141	1141	1132	1160	1160	1153	1150	1148	1154	1139	1144	1151	1179	1160	1174	1221	1200	1169	1206	1208	1176	1194	1161	1176	1160	1171	1168	1167	1179	1166	1151	1147	1142	1151	1145	1136
122	664	694	650	674	699	739	756	731	752	774	774	796	800	808	826	880	854	873	850	851	886	914	930	906	897	902	964	980	994	968	976	972	1002	989	960	1017	1036	1012	1014	1056	1040	1041	1066	1084	1083	1122	1095	1063	1109
123	1193	1227	1165	1193	1184	1232	1267	1250	1251	1266	1274	1273	1271	1282	1297	1300	1302	1265	1248	1268	1258	1271	1234	1223	1238	1244	1242	1232	1241	1237	1240	1226	1225	1248	1214	1220	1220	1237	1211	1233	1228	1234	1250	1255	1224	1268	1279	1278	1284
124	1293	1329	1340	1291	1283	1327	1348	1370	1367	1408	1406	1377	1423	1460	1432	1441	1515	1424	1486	1510	1489	1518	1591	1532	1534	1555	1597	1608	1604	1569	1580	1600	1584	1574	1614	1592	1590	1549	1583	1581	1581	1603	1588	1548	1580	1597	1563	1581	1541
125	813	862	849	883	868	865	851	897	885	891	896	934	967	980	988	1023	1014	1017	1050	1050	1058	1072	1065	1094	1073	1093	1103	1127	1091	1103	1128	1118	1098	1100	1129	1144	1184	1191	1189	1175	1182	1176	1177	1153	1161	1160	1150	1146	1153
0	154	138	111	137	124	173	180	165	139	157	185	265	175	213	214	211	207	199	219	219	220	243	198	228	230	236	230	255	226	202	224	261	226	258	240	236	269	260	277	309	260	235	246	229	280	260	254	273	239
0	795	793	815	844	815	843	853	853	875	863	882	887	914	886	882	929	921	933	916	946	967	979	961	969	963	955	982	995	987	967	967	951	943	944	955	953	939	937	930	930	940	945	971	947	941	968	949	934	932
0	912	916	931	921	924	922	953	948	953	930	962	943	937	951	953	974	937	945	962	990	1009	997	974	968	970	973	995	1010	992	982	996	980	1009	1015	1031	1027	1022	1025	1015	1004	1004	1021	1001	1004	998	998	979	988	973
126	1491	1440	1469	1469	1501	1458	1492	1563	1588	1543	1542	1562	1612	1644	1696	1680	1666	1703	1713	1711	1678	1699	1711	1717	1743	1725	1748	1740	1707	1691	1745	1822	1719	1746	1729	1821	1804	1844	1799	1805	1811	1769	1780	1813	1778	1817	1822	1804	1764
127	826	833	838	834	888	935	925	1000	980	972	996	1049	1022	1095	1099	1109	1163	1126	1156	1213	1185	1163	1175	1237	1228	1215	1217	1238	1229	1210	1238	1229	1193	1243	1240	1213	1205	1197	1210	1198	1192	1179	1179	1207	1197	1203	1220	1203	1237
128	845	876	868	848	859	858	847	859	869	853	849	850	856	866	861	878	857	846	832	815	810	802	809	821	829	838	844	830	831	845	851	820	835	832	827	856	840	841	886	880	825	858	857	835	867	838	875	868	884
0	563	615	579	581	584	582	563	584	576	598	597	606	602	607	620	601	600	620	616	627	641	625	650	646	639	642	633	635	629	644	657	649	635	658	673	659	660	664	663	658	690	689	676	685	690	686	682	710	698
0	1020	1062	1045	1114	1093	1114	1104	1179	1210	1251	1287	1307	1387	1376	1424	1435	1453	1448	1406	1444	1450	1455	1513	1497	1498	1504	1510	1513	1502	1557	1521	1553	1535	1574	1578	1580	1605	1615	1622	1620	1623	1617	1638	1610	1587	1638	1648	1615	1595
129	663	710	712	704	720	729	735	758	760	762	759	754	767	762	756	754	751	774	782	768	800	816	863	840	870	883	874	912	896	962	952	933	958	960	940	985	969	897	989	978	991	963	1032	956	979	952	969	973	970
130	786	803	867	881	920	866	894	949	956	955	943	893	979	961	1035	1000	1022	1041	1064	1058	1101	1071	1103	1131	1138	1123	1158	1176	1213	1262	1274	1189	1296	1303	1303	1331	1331	1327	1345	1301	1349	1351	1360	1353	1305	1359	1340	1357	1328
131	1024	1084	1120	1113	1079	1117	1152	1197	1195	1184	1251	1193	1245	1264	1292	1228	1266	1248	1328	1367	1340	1335	1370	1361	1365	1487	1452	1434	1426	1483	1576	1521	1522	1543	1524	1585	1557	1586	1644	1662	1616	1601	1629	1643	1654	1681	1640	1615	1696
132	1158	1115	1184	1217	1170	1212	1228	1253	1298	1291	1222	1266	1307	1279	1294	1304	1337	1277	1315	1343	1277	1367	1331	1332	1348	1358	1404	1384	1491	1428	1485	1448	1519	1514	1417	1499	1469	1482	1490	1483	1563	1624	1516	1552	1613	1610	1690	1666	1647
133	589	633	645	641	632	609	604	662	631	595	606	579	599	647	610	629	616	613	611	618	622	639	639	654	632	649	648	675	693	695	673	641	659	643	656	653	654	668	669	655	651	631	656	645	649	651	638	634	622
134	147	134	106	111	99	159	160	148	139	156	169	225	183	192	175	172	178	158	149	178	173	193	163	164	171	185	196	198	181	187	198	210	188	203	197	197	223	205	237	252	212	218	219	214	251	235	249	253	228
0	1226	1259	1259	1281	1221	1291	1252	1285	1339	1308	1337	1323	1351	1338	1420	1359	1326	1412	1433	1390	1380	1419	1380	1497	1491	1490	1557	1506	1534	1508	1612	1605	1598	1670	1678	1716	1663	1686	1766	1781	1776	NaN	NaN	NaN	NaN	NaN	NaN	NaN	NaN
0	NaN	NaN	NaN	NaN	NaN	NaN	NaN	NaN	NaN	NaN	NaN	NaN	NaN	NaN	NaN	NaN	NaN	NaN	NaN	NaN	NaN	NaN	NaN	NaN	NaN	NaN	NaN	NaN	NaN	NaN	NaN	NaN	NaN	NaN	NaN	NaN	NaN	NaN	NaN	NaN	NaN	NaN	NaN	NaN	NaN	NaN	NaN	NaN	NaN
135	2260	2249	2306	2308	2257	2331	2339	2374	2375	2362	2392	2392	2385	2388	2361	2402	2433	2449	2448	2454	2515	2492	2480	2472	2495	2499	2512	2515	2480	2486	2450	2479	2529	2496	2493	2541	2567	2532	2528	2538	2503	2521	2510	2511	2484	2485	2473	2402	2466
0	1525	1538	1358	1419	1476	1523	1430	1554	1526	1697	1615	1605	1587	1564	1585	1553	1699	1648	1593	1660	1636	1763	1552	1614	1617	1677	1586	1717	1648	1603	1650	1594	1544	1634	1520	1511	NaN	NaN	NaN	NaN	NaN	NaN	NaN	NaN	NaN	NaN	NaN	NaN	NaN
0	1431	1414	1409	1434	1469	1432	1449	1444	1478	1486	1524	1540	1573	1529	1560	1546	1585	1620	1600	1644	1636	1652	1651	1677	1696	1707	1756	1719	1731	1704	1779	1793	1797	1823	1802	1834	1851	1856	1832	1854	1826	1828	1825	1805	1794	1824	1787	1793	1763
136	985	1067	1036	1071	1025	1120	1082	1103	1129	1211	1154	1156	1233	1218	1184	1207	1270	1198	1342	1309	1337	1346	1386	1347	1351	1385	1320	1351	1386	1367	1431	1388	1376	1411	1422	1450	1354	1420	1403	1427	1427	1398	1478	1445	1387	1404	1431	1435	1406
137	943	924	1001	1002	987	999	996	1032	1075	1098	1124	1082	1149	1170	1170	1192	1188	1205	1226	1191	1178	1165	1191	1256	1278	1221	1283	1261	1279	1347	1358	1346	1396	1316	1302	1363	1273	1306	1260	1242	1262	1330	1292	1282	1239	1317	1334	1299	1314
138	917	952	937	952	959	1045	989	1067	1140	1077	1072	1066	1072	1128	1095	1143	1170	1101	1156	1150	1154	1129	1168	1181	1183	1137	1137	1185	1191	1177	1242	1184	1176	1183	1204	1168	1173	1228	1210	1194	1255	1203	1242	1220	1251	1284	1291	1270	1298
139	1040	1040	1073	1141	1106	1079	1124	1210	1254	1238	1159	1272	1236	1247	1285	1358	1337	1331	1323	1371	1405	1430	1389	1385	1446	1434	1475	1467	1451	1542	1535	1506	1531	1559	1579	1534	1604	1628	1649	1639	1614	1588	1649	1650	1646	1683	1639	1682	1608
0	5063	4894	4894	5005	4862	4854	4833	5012	4938	4882	5049	4940	5125	5166	5089	5143	5164	5181	5265	5133	5305	5252	5207	5421	5379	5327	5472	5373	5474	5413	2703	5590	5470	5421	5482	5441	5387	5386	5406	5384	5446	5472	2570	5425	5430	5420	5637	5410	5536
140	959	1027	1027	1002	1035	1088	1059	1094	1099	1138	1134	1178	1230	1244	1248	1267	1269	1248	1250	1282	1258	1275	1282	1310	1272	1299	1299	1310	1314	1283	1327	1299	1314	1346	1331	1310	1307	1299	1342	1312	1289	1279	1299	1265	1272	1291	1264	1233	1275
0	1691	1709	1671	1736	1650	1714	1775	1730	1769	1774	1784	1727	1801	1850	1894	1852	1948	1989	1991	1993	1973	1997	1905	1943	1975	1936	2063	2042	2029	2027	2053	2135	2100	2038	2078	2084	2135	2122	2139	2102	2080	2070	2072	2107	2084	2060	2089	2046	2080
141	1056	1056	1083	1068	1061	1112	1105	1095	1073	1093	1111	1162	1177	1168	1161	1174	1163	1151	1157	1194	1212	1276	1321	1333	1271	1302	1363	1326	1328	1383	1360	1373	1401	1393	1332	1402	1306	1367	1389	1341	1374	1367	1346	1279	1318	1305	1373	1376	1380
142	1002	1061	1055	1055	1039	1083	1050	1080	1090	1141	1109	1112	1113	1111	1129	1160	1145	1163	1138	1133	1136	1132	1150	1173	1198	1175	1194	1203	1239	1192	1225	1208	1190	1197	1169	1205	1194	1170	1162	1193	1220	1227	1217	1161	1252	1188	1241	1262	1223
143	991	1027	1034	978	1018	1016	991	1060	1063	1067	1047	1091	1053	1037	1124	1079	1166	1162	1135	1166	1151	1129	1145	1119	1110	1120	1145	1146	1155	1148	1167	1147	1164	1176	1145	1169	1180	1158	1235	1159	1223	1255	1232	1182	1203	1229	1152	1169	1163
144	1344	1351	1362	1355	1323	1355	1407	1425	1456	1469	1462	1441	1472	1443	1433	1380	1435	1456	1447	1496	1478	1517	1455	1478	1522	1519	1512	1525	1515	1517	1485	1536	1573	1553	1519	1553	1517	1564	1558	1544	1562	1575	1572	1560	1568	1576	1566	1578	1548
145	1530	1540	1536	1595	1587	1618	1607	1671	1674	1682	1725	1688	1657	1692	1685	1705	1698	1788	1794	1844	1762	1859	1804	1793	1853	1868	1869	1807	1880	1868	1849	1969	1911	1929	1948	1995	1934	1993	1988	2003	1965	2022	2072	1987	2027	2039	2013	1976	2014
0	929	1087	950	1047	975	1085	1021	1039	998	1089	1102	1219	1181	1139	1188	1134	1170	1112	1138	1190	1171	1218	1123	1196	1179	1232	1157	1222	1205	1149	1160	1217	1194	1224	1190	1157	1230	1202	1238	NaN	NaN	NaN	NaN	NaN	NaN	NaN	NaN	NaN	NaN
146	1250	1254	1259	1173	1200	1197	1229	1252	1263	1231	1251	1219	1199	1237	1226	1307	1309	1299	1269	1297	1282	1258	1288	1270	1257	1227	1277	1286	1269	1231	1204	1272	1205	1266	1238	1236	1221	1260	1244	1222	1259	1253	1282	1240	1237	1237	1276	1195	1216
147	1044	1119	1087	1105	1111	1149	1117	1149	1145	1189	1102	1110	1201	1189	1241	1255	1266	1238	1281	1298	1310	1313	1311	1356	1317	1355	1362	1364	1402	1412	1413	1438	1465	1480	1449	1466	1437	1439	1434	1471	1483	1444	1456	1460	1485	1478	1475	1465	1450
148	1274	1527	1436	1431	1444	1464	1339	1393	1406	1472	1403	1406	1480	1459	1537	1551	1644	1606	1621	1555	1641	1593	1578	1687	1670	1693	1755	1706	1778	1737	1741	1745	1827	1837	1778	1817	1810	1790	1800	1860	1841	1802	1835	1897	1842	1877	1891	1906	1996
149	421	433	453	443	434	483	470	497	477	513	519	489	505	530	548	550	559	525	559	551	573	544	574	591	537	548	557	574	570	563	599	609	561	582	582	621	572	601	585	568	587	580	588	616	598	613	611	596	605
0	1392	1448	1444	1577	1527	1543	1507	1545	1586	1614	1659	1703	1688	1713	1759	1769	1828	1849	1893	1886	1874	1900	1858	1910	1901	1911	1966	1967	1970	1966	1873	1988	1947	1894	1980	1968	1937	1955	1997	922	1967	1978	2008	1992	1966	2003	2003	2009	1990
150	798	889	902	927	919	950	961	999	1053	1053	1042	1030	1099	1115	1069	1141	1173	1179	1224	1244	1290	1332	1331	1364	1344	1361	1337	1347	1337	1417	1351	1349	1407	1372	1407	1382	1374	1398	1413	1487	1482	1472	1465	1451	1465	1449	1475	1463	1442
151	470	438	446	453	474	471	484	451	511	517	539	498	511	554	539	532	524	538	544	541	529	519	547	509	536	515	516	523	529	519	511	532	531	557	528	540	554	553	525	579	548	582	581	552	544	568	583	546	567
0	239	263	272	304	322	309	315	344	346	357	368	377	389	409	405	405	430	427	444	428	425	397	404	403	394	398	406	387	405	418	403	415	428	421	422	405	422	431	423	426	442	418	429	419	407	432	411	404	422
152	1359	1387	1378	695	1455	1411	1448	1468	1509	1448	1508	1499	1590	1495	1519	1622	1592	1618	1569	1657	1644	1633	1647	1707	1650	1764	1696	1800	1807	1754	1822	1804	1841	1829	1823	1795	1809	1871	1835	844	1865	1863	1916	1915	1888	1996	1954	2000	2017
0	329	319	331	335	439	1017	1064	1077	1075	1120	541	461	544	581	593	613	546	657	673	647	721	707	753	756	764	810	792	796	796	828	886	878	896	841	893	874	848	874	867	969	955	942	938	972	992	913	900	939	945
153	792	795	790	801	816	809	817	836	830	839	858	856	865	882	897	911	887	927	912	921	919	918	915	921	923	916	919	923	919	890	890	870	871	893	890	906	927	878	875	895	890	876	899	911	867	912	934	904	919
154	622	643	590	591	616	641	649	693	726	730	790	779	848	827	847	884	876	943	904	973	961	974	977	956	973	972	1023	1006	970	999	1016	999	1002	1031	1044	1044	1077	1067	1099	1085	1077	1098	1126	1110	1098	1117	1126	1139	1124
0	688	726	678	701	704	726	757	803	788	822	826	823	814	832	884	886	887	862	885	885	931	908	938	919	932	937	985	965	990	1012	1013	1019	1004	1075	1061	1021	1067	1108	1088	1098	1131	1124	1122	1167	1155	1160	1175	1197	1185
155	450	533	521	572	534	543	511	553	593	610	627	606	698	655	675	727	769	711	778	725	787	746	762	778	769	798	847	817	819	799	840	862	874	842	917	901	848	854	844	856	840	854	857	866	870	872	878	857	865
0	963	912	952	960	953	939	989	954	993	993	1028	1001	980	1035	1069	1036	1022	1058	1032	1074	1072	1068	1100	1056	1077	1055	1088	1056	1090	1070	1051	1068	1084	1100	1080	1067	1106	1094	1104	1101	1113	1075	1074	1086	1065	1131	1102	1122	1092
0	301	321	325	NaN	NaN	NaN	NaN	NaN	NaN	NaN	NaN	NaN	NaN	NaN	NaN	NaN	NaN	NaN	NaN	NaN	NaN	NaN	NaN	NaN	NaN	NaN	NaN	NaN	NaN	NaN	NaN	NaN	NaN	NaN	NaN	NaN	NaN	NaN	NaN	NaN	NaN	NaN	NaN	NaN	NaN	NaN	NaN	NaN	NaN
0	295	362	369	383	NaN	NaN	NaN	NaN	NaN	NaN	NaN	NaN	NaN	NaN	NaN	NaN	NaN	NaN	NaN	NaN	NaN	NaN	NaN	NaN	NaN	NaN	NaN	NaN	NaN	NaN	NaN	NaN	NaN	NaN	NaN	NaN	NaN	NaN	NaN	NaN	NaN	NaN	NaN	NaN	NaN	NaN	NaN	NaN	NaN
156	400	416	449	421	433	449	431	435	446	485	457	494	485	461	483	468	498	490	471	481	479	485	509	499	515	507	537	521	555	554	540	559	555	577	587	597	594	579	580	594	584	606	578	591	591	615	617	601	583
0	44	218	202	211	256	195	235	324	243	352	303	313	307	348	382	330	381	397	438	413	431	442	477	473	478	483	487	491	500	532	495	522	221	166	198	NaN	NaN	NaN	NaN	NaN	NaN	NaN	NaN	NaN	NaN	NaN	NaN	NaN	NaN
0	NaN	NaN	NaN	NaN	NaN	NaN	NaN	NaN	NaN	NaN	NaN	NaN	NaN	NaN	NaN	NaN	NaN	NaN	NaN	NaN	NaN	NaN	NaN	NaN	NaN	NaN	NaN	NaN	NaN	NaN	NaN	NaN	NaN	NaN	NaN	NaN	NaN	NaN	NaN	NaN	NaN	NaN	NaN	NaN	NaN	NaN	NaN	NaN	NaN
157	1098	1157	1139	1172	1167	1226	1227	1173	1211	1246	1253	1317	1312	1329	1336	1325	1387	1313	1329	1363	1410	1438	1414	1453	1424	1457	1428	1468	1437	1378	1421	1469	1431	1438	1451	1427	1439	1418	1450	1478	1456	1397	1447	1409	1475	1448	1404	1456	1386
158	660	702	750	746	732	770	781	822	836	860	866	883	900	955	952	966	1022	1001	1026	1021	1060	1026	1082	1138	1098	1098	1151	1155	1125	1111	1112	1179	1192	1203	1151	1184	1232	1197	1218	1208	1272	1234	1260	1319	1274	1231	1245	1280	1267
159	830	805	829	817	851	837	873	879	883	906	899	940	955	967	960	988	1012	1006	979	990	1032	1055	1057	1048	1051	1043	1063	1088	1057	1093	1054	1111	1082	1091	1120	1094	1119	1050	1079	1109	1109	1074	1092	1053	1082	1024	1068	1093	1071
0	288	305	334	313	334	367	400	456	418	485	441	483	465	NaN	NaN	NaN	NaN	NaN	NaN	NaN	NaN	NaN	NaN	NaN	NaN	NaN	NaN	NaN	NaN	NaN	NaN	NaN	NaN	NaN	NaN	NaN	NaN	NaN	NaN	NaN	NaN	NaN	NaN	NaN	NaN	NaN	NaN	NaN	NaN
160	363	373	373	381	424	411	428	428	455	457	468	472	492	511	497	518	532	539	540	557	563	576	573	576	612	621	659	642	647	628	633	649	656	648	633	635	658	667	672	667	659	666	676	687	684	691	662	678	682
161	149	164	203	209	229	240	247	282	270	324	315	322	310	306	350	317	391	413	380	472	471	471	455	456	453	460	230	505	578	596	583	645	628	653	289	649	276	677	680	648	306	303	637	318	683	301	702	701	657
162	582	603	640	672	714	753	680	747	736	829	713	743	795	839	835	908	872	918	859	890	872	871	918	847	928	883	1000	970	989	987	946	1003	1013	978	965	970	1013	992	1026	952	1062	995	1020	1025	936	973	1071	1022	1036
163	265	277	301	372	383	427	357	388	395	483	403	397	463	434	482	556	547	535	561	538	568	516	631	535	588	560	682	635	702	692	664	700	717	669	637	677	701	718	704	645	739	714	758	727	661	665	769	773	737
164	164	198	248	292	321	363	268	340	296	400	315	358	392	368	388	464	441	472	459	443	400	410	458	392	463	413	497	436	479	511	426	510	530	462	471	454	513	516	478	451	531	458	522	518	428	475	533	505	519
165	389	428	465	572	597	620	550	610	578	703	564	576	685	642	672	777	773	781	770	749	769	773	864	786	893	828	969	915	975	952	909	968	997	883	894	929	961	953	973	888	969	946	965	968	872	907	990	1014	1022
0	278	308	327	380	427	439	420	477	444	502	438	451	482	455	503	513	532	515	527	527	515	502	541	521	562	508	566	507	563	548	518	553	576	503	505	479	502	480	485	428	479	469	497	490	437	467	522	499	511
166	109	124	169	224	278	288	188	261	229	363	254	238	315	295	340	375	382	412	386	379	388	379	424	355	425	375	470	413	484	462	403	485	475	414	417	429	457	457	444	397	468	439	488	476	387	419	511	485	498
167	20	36	33	77	85	90	52	73	66	112	63	61	98	82	95	124	122	118	110	102	97	81	134	85	128	93	155	134	166	174	155	177	178	134	141	150	186	182	181	131	190	164	191	190	137	175	226	186	185
168	920	369	363	684	709	367	605	353	320	687	662	274	569	567	567	593	579	509	612	551	611	613	607	580	581	636	516	568	548	562	576	477	575	594	539	543	502	618	576	611	485	512	507	571	579	498	604	614	541
0	111	46	43	24	35	10	2	18	2	16	NaN	NaN	NaN	NaN	NaN	NaN	NaN	NaN	NaN	NaN	NaN	NaN	NaN	NaN	NaN	NaN	NaN	NaN	NaN	NaN	NaN	NaN	NaN	NaN	NaN	NaN	NaN	NaN	NaN	NaN	NaN	NaN	NaN	NaN	NaN	NaN	NaN	NaN	NaN
169	433	365	332	321	349	302	306	350	299	372	369	253	335	322	327	351	348	335	398	364	413	398	423	443	412	461	390	438	424	472	514	397	528	519	494	496	468	545	498	536	482	495	540	574	592	474	578	570	517
170	257	225	238	209	221	194	191	224	183	236	247	159	247	243	235	263	278	256	314	285	314	336	407	346	399	484	454	443	422	494	524	348	515	569	526	566	599	696	639	682	620	647	712	770	766	594	819	809	680
171	261	198	199	163	175	117	128	142	117	169	148	57	104	76	85	103	104	87	114	99	134	120	194	126	192	205	158	138	126	149	204	41	145	190	146	164	137	196	153	182	140	158	128	203	228	108	228	226	120
0	1666	1663	1648	1661	1772	1712	1749	1805	1763	1805	1920	1817	1974	926	1940	2007	2004	1973	2091	2048	1452	2057	2749	1593	1586	1660	1745	1718	1712	1673	1705	1204	1537	1695	1805	1750	2210	2707	1660	1657	2460	3719	3685	3844	3899	3084	3797	3871	3196
0	682	660	658	631	633	569	585	606	549	595	571	465	568	494	590	598	605	588	661	612	654	663	715	661	738	773	744	749	738	765	798	646	775	803	785	751	763	839	782	881	NaN	NaN	NaN	NaN	NaN	NaN	NaN	NaN	NaN
172	490	493	505	489	521	491	488	533	511	510	519	477	514	520	512	525	527	521	517	527	522	552	786	546	807	819	801	790	783	810	838	600	841	862	827	846	865	845	854	848	896	810	843	855	823	639	865	841	636
0	255	299	308	338	323	324	295	348	333	360	378	388	389	466	464	488	499	506	542	514	527	583	618	596	616	683	673	740	721	747	737	734	719	778	785	801	720	798	772	778	791	762	802	777	812	753	794	791	760
0	372	313	330	364	369	325	367	339	141	184	176	160	156	142	NaN	NaN	NaN	NaN	NaN	NaN	NaN	NaN	NaN	NaN	NaN	NaN	NaN	NaN	NaN	NaN	NaN	NaN	NaN	NaN	NaN	NaN	NaN	NaN	NaN	NaN	NaN	NaN	NaN	NaN	NaN	NaN	NaN	NaN	NaN
0	169	126	187	60	181	137	99	187	124	169	259	163	276	233	241	307	350	285	328	354	376	319	703	350	645	682	725	712	739	667	802	409	737	766	757	733	804	396	797	840	867	356	845	358	790	577	848	NaN	NaN
173	2153	2218	2263	2227	2233	2218	2244	2319	2283	2274	2275	2337	2314	2288	2349	2422	2320	2361	2363	2448	2430	2400	2393	2394	2312	2370	2418	2418	2411	2425	2446	2406	2367	2430	2420	2451	2352	2413	2361	2434	2386	2392	2401	2351	2374	2370	2423	2347	2398
0	NaN	NaN	NaN	NaN	NaN	NaN	NaN	NaN	NaN	NaN	NaN	NaN	NaN	NaN	NaN	NaN	NaN	NaN	NaN	NaN	NaN	NaN	NaN	NaN	NaN	NaN	NaN	NaN	NaN	NaN	NaN	NaN	NaN	NaN	NaN	NaN	NaN	NaN	NaN	NaN	NaN	NaN	NaN	NaN	NaN	NaN	NaN	NaN	NaN
174	386	328	312	350	346	329	389	351	355	420	409	379	455	469	459	458	452	449	440	453	471	463	453	456	461	497	467	485	494	493	503	554	519	511	523	539	532	540	547	544	548	541	557	525	553	551	535	554	567
175	362	364	405	471	481	433	468	407	407	451	445	423	446	452	477	475	475	478	474	478	478	469	487	499	516	513	524	511	527	508	520	509	512	496	495	503	492	496	523	492	484	492	479	489	484	488	475	468	471
176	1267	1278	1312	1077	1307	1271	1299	1347	1217	1312	1387	1260	1396	1364	1326	1399	1451	1399	1412	1462	1476	1434	1650	1536	1610	1616	1681	1697	1730	1757	1832	1546	1742	1879	1818	1848	1871	1860	1923	1905	1955	1953	1912	1963	2036	1837	1959	2005	1811
177	549	558	639	569	601	549	594	592	582	578	593	601	628	643	626	618	645	647	658	668	632	599	651	645	672	671	705	660	696	696	698	670	687	723	693	692	674	633	665	655	696	723	730	758	755	760	736	730	721
178	980	966	979	972	1034	1053	1038	1121	1037	1117	1142	1111	1208	1260	1189	1217	1223	1293	1250	1358	1343	1366	1489	1498	1606	1607	1586	1679	1658	1730	1734	1658	1775	1779	1773	1818	1796	1749	1782	1758	1853	1826	1814	1794	1815	1824	1799	1771	1711
179	1426	1523	1522	1602	1630	1499	1623	1615	1574	1669	1656	1706	1682	1783	1748	1759	1756	1756	1754	1714	1814	1796	1749	1817	1787	1802	1762	1866	1778	1826	1802	1751	1761	1802	1845	1777	1757	1835	1763	1729	1792	1725	1807	1755	1786	1722	1805	1707	1728
0	NaN	NaN	NaN	NaN	NaN	NaN	NaN	NaN	NaN	NaN	NaN	NaN	NaN	NaN	NaN	NaN	NaN	NaN	NaN	NaN	NaN	NaN	NaN	NaN	NaN	NaN	NaN	NaN	NaN	NaN	NaN	NaN	NaN	NaN	NaN	NaN	NaN	NaN	NaN	NaN	NaN	NaN	NaN	NaN	NaN	NaN	NaN	NaN	NaN
180	938	939	871	503	319	302	285	308	292	317	320	111	132	157	157	166	196	191	243	332	324	355	357	385	400	414	465	421	442	460	471	463	470	482	504	512	517	528	532	550	545	561	539	540	531	564	542	541	562
181	794	812	854	741	815	808	810	818	763	813	853	799	874	877	861	890	895	870	860	897	866	881	919	882	880	881	883	872	881	892	916	891	911	911	900	926	890	911	956	931	904	889	952	969	955	977	978	996	966
182	945	927	919	415	883	833	823	903	484	852	917	502	940	839	695	935	1007	836	973	1036	998	924	1129	956	989	1029	1080	1007	1002	1044	1031	941	1011	1080	1039	1078	1065	461	446	1145	1124	1080	1072	1075	1068	1001	1031	1120	1009
183	306	343	409	357	406	356	384	398	411	383	377	384	406	421	402	420	426	456	451	446	420	420	435	414	435	413	441	403	457	480	496	466	482	481	495	489	495	466	475	478	516	509	497	527	508	510	474	468	511
184	763	737	754	792	780	784	824	789	775	862	829	794	821	850	872	910	934	958	862	938	1000	965	1018	1046	1016	1059	1073	1074	1044	1051	1095	1112	1115	1083	1146	1124	1130	1134	1143	1154	1128	1161	1177	1158	1178	1176	1184	1222	1220
185	468	442	473	363	435	430	452	444	392	469	454	400	484	476	452	477	506	494	536	541	502	479	479	512	490	560	530	527	519	541	564	512	540	588	540	528	540	531	559	557	596	588	658	646	632	656	647	643	683
0	592	595	588	373	559	568	542	527	384	495	559	414	567	539	522	629	641	587	NaN	NaN	NaN	NaN	NaN	NaN	NaN	NaN	NaN	NaN	NaN	NaN	NaN	NaN	NaN	NaN	NaN	NaN	NaN	NaN	NaN	NaN	NaN	NaN	NaN	NaN	NaN	NaN	NaN	NaN	NaN
0	1768	1726	1780	1759	1724	1735	1698	1702	1707	1722	1735	1756	1708	1722	1728	1729	1770	1723	1715	1698	1708	1716	1650	1691	1711	1670	1723	1679	1691	1688	1694	1660	1665	1643	1675	1637	1651	1630	1632	1620	1635	1601	1570	1595	1590	1584	1578	1588	1609
186	1547	1541	1590	1547	1605	1568	1579	1577	1592	1650	1612	1629	1639	1667	1586	1643	1675	1586	1602	1633	1633	1661	1633	1652	1663	1712	1718	1749	1721	1716	1770	1746	1782	1771	1783	1766	1779	1784	1827	1813	1874	1854	1844	1817	1829	1811	1843	1795	1826
187	855	813	793	807	791	795	807	808	802	822	806	832	857	890	897	881	878	911	935	874	904	959	954	929	957	976	969	976	989	980	945	985	1009	996	1040	1081	1040	1044	1051	1098	1094	1076	1113	1106	1100	1100	1091	1071	1087
188	616	614	632	612	653	649	674	697	614	703	688	666	690	729	724	751	754	767	792	824	799	844	814	825	838	812	800	804	821	808	815	819	871	897	869	900	899	923	932	959	972	943	940	945	895	945	967	946	941
189	1182	1263	1152	737	1373	1133	1162	1179	793	1118	1213	869	1226	1149	1006	1217	1322	1172	1197	1312	1267	1165	1300	1268	1168	1271	1279	1215	1220	1238	1309	1167	1254	1431	1269	1260	1277	1310	1365	1372	1416	1394	1364	1361	1439	1431	1418	1490	1398
190	633	641	595	567	648	656	653	668	578	686	721	622	714	713	699	747	721	741	810	780	784	821	880	843	875	897	912	864	885	891	906	895	916	982	902	965	940	963	986	1030	1063	1037	1034	1032	1073	994	1040	1050	1164
191	755	724	711	798	793	846	797	841	877	911	988	984	1025	1139	1077	1072	1133	1209	1189	1187	1205	1306	1262	1321	1307	1362	1322	1308	1319	1359	1343	1367	1351	1328	1353	1354	1361	1366	1397	1371	1384	1369	1353	1392	1396	1360	1383	1337	1358
0	2261	2302	2411	2399	2299	2295	2195	2438	2302	2287	2301	675	598	585	607	605	596	618	600	636	608	275	331	317	304	323	402	523	660	796	865	948	940	1037	1126	1158	1167	1180	1142	1078	1086	1092	1120	1156	1150	1159	1149	1211	1177
0	763	782	797	815	822	785	750	805	786	862	891	858	816	820	921	856	906	927	890	954	979	992	1000	1004	993	1079	1068	1087	1063	1079	1095	1066	1128	1115	1089	1037	1065	1138	1157	1118	1150	1117	1152	1125	1158	1138	1088	1120	1136
192	828	876	893	930	879	921	927	927	856	932	927	943	947	950	935	977	1004	1055	962	1020	1042	1048	1053	1073	1032	1070	1088	1066	1068	1063	1057	1066	1079	1091	1069	1077	1084	1069	1128	1071	1074	1112	1130	1116	1134	1150	1127	1163	1149
193	346	296	261	271	294	310	303	285	304	332	343	330	327	325	339	328	345	355	346	347	385	382	386	402	398	404	422	427	389	405	412	429	434	419	395	369	408	460	451	433	462	453	483	488	478	424	492	517	510
194	670	625	682	658	685	664	703	789	703	680	735	849	842	822	888	878	900	876	929	937	879	1005	923	955	960	988	1004	1037	983	1036	1022	1055	1066	1046	1045	1062	1020	1061	1034	1027	1040	1049	1029	1042	1067	1006	1040	1038	1058
195	655	627	646	634	692	668	691	731	719	709	753	739	799	813	831	834	856	810	865	846	879	936	917	998	968	1007	1045	988	948	994	947	998	965	950	936	935	926	923	965	959	963	1067	981	1070	1047	988	1039	1086	1090
196	848	903	839	838	805	844	831	821	794	902	875	944	969	979	957	977	967	1002	1011	1028	1017	1021	1012	1051	1092	1101	1125	1141	1150	1135	1150	1169	1130	1139	1160	1163	1174	1170	1212	1203	1196	1233	1263	1252	1248	1278	1282	1307	1225
0	327	409	451	489	457	383	444	456	445	421	389	440	443	492	418	447	459	488	491	493	475	475	473	474	506	514	534	457	498	549	554	495	501	507	496	520	501	455	491	493	505	557	549	525	526	537	519	491	546
197	727	678	699	714	726	749	738	789	806	818	847	876	885	836	921	838	856	901	899	973	940	953	942	994	1015	957	972	990	1023	1053	414	1029	1011	1010	1033	1027	1035	1053	1050	1080	1086	1119	1118	1096	1141	1126	1088	1135	1138
0	303	349	412	419	459	445	465	482	494	492	495	504	474	444	441	454	451	494	527	498	504	488	511	508	499	491	451	468	468	472	472	470	458	446	481	433	469	473	461	454	445	425	430	424	399	396	398	410	409
198	858	835	855	918	896	844	900	894	858	893	881	966	915	896	928	973	930	911	929	944	978	1008	986	1020	1030	990	1061	1023	1066	1039	1006	980	982	1000	1002	986	1006	992	1020	997	1008	1004	1004	994	991	1027	1020	1071	1042
0	110	163	198	181	200	150	173	163	164	138	125	137	149	171	146	151	155	172	172	165	142	140	121	110	117	113	134	97	117	130	144	104	106	104	100	98	98	77	81	69	84	85	67	80	73	71	61	45	67
199	662	708	711	666	663	659	693	695	672	719	722	737	749	700	717	708	711	727	725	722	747	756	750	774	777	765	752	769	726	774	775	741	771	815	815	817	771	803	799	794	825	865	796	805	839	841	826	845	844
200	397	430	406	402	435	476	477	470	450	515	470	527	504	539	508	561	567	582	561	571	589	586	616	599	609	624	635	679	682	674	674	716	727	713	713	755	718	737	698	702	675	689	712	657	671	746	715	693	730
201	736	737	752	831	815	862	849	846	901	940	898	933	984	1007	981	966	977	1044	955	1008	1017	1014	1034	1097	1056	1025	1073	1093	1147	1162	1117	1123	1126	1230	1159	1190	1208	1160	1173	1164	1238	1213	1228	1251	1204	1262	1250	1263	1266
202	1058	1122	1097	1122	1085	1069	1084	1059	1023	991	981	982	957	959	981	955	978	970	954	978	955	980	974	947	924	909	298	314	302	311	322	314	350	289	316	312	291	295	289	307	302	297	292	282	256	259	262	255	258
203	618	646	666	662	707	688	715	715	732	734	763	772	772	819	814	842	851	833	842	854	847	963	933	922	921	918	946	973	963	1012	982	992	969	1004	1067	1004	1018	1003	1035	998	1041	1050	1039	1049	1072	994	1011	1031	1029
0	754	714	760	867	833	847	882	868	858	928	918	956	945	1010	1018	1027	1032	1054	1034	1087	1107	1115	1098	1167	1218	1195	1186	1150	1177	1236	1266	1242	1197	1218	1247	1221	1287	1303	1315	1244	1332	1327	1335	1334	1265	1351	1332	1311	1414
204	299	300	296	310	314	311	312	312	303	303	325	330	330	329	326	338	338	351	315	342	328	349	351	332	344	363	366	367	385	373	386	381	367	371	374	372	368	363	374	363	365	364	371	383	368	377	372	367	378
0	378	421	378	415	390	443	477	462	482	491	508	553	556	579	610	654	671	724	741	737	769	804	826	312	912	930	887	925	959	939	950	961	1034	616	996	1088	1059	1109	1041	1108	1086	1132	1059	1102	1143	1116	1090	1100	1116
205	809	822	882	869	869	857	838	860	888	865	908	871	902	915	958	925	973	954	994	1021	998	1021	1021	1029	1038	1022	1061	1072	1047	1057	1052	1038	1051	1047	1078	1080	1038	1072	1079	1071	1104	1115	1115	1158	1151	1162	1145	1138	1185
206	641	653	633	652	664	667	659	647	641	653	645	640	643	647	654	655	654	681	670	681	673	654	661	657	664	671	666	641	658	660	650	656	665	648	670	643	657	637	633	642	655	647	670	682	665	681	686	681	672
207	703	675	693	694	700	682	676	691	688	694	735	680	707	734	727	739	767	757	762	750	773	754	755	754	756	762	764	759	785	768	777	774	765	750	750	745	776	762	759	751	730	736	730	717	730	754	769	802	776
208	136	88	58	103	76	111	83	98	64	75	106	99	93	100	133	163	155	152	191	240	286	301	324	287	323	391	323	376	346	335	344	403	348	359	367	372	340	421	388	416	403	414	427	404	421	438	469	490	454
209	711	667	694	695	700	718	696	751	741	808	804	794	831	817	859	808	867	919	849	875	836	888	870	972	876	884	937	914	923	1001	935	944	957	983	1013	1039	1016	1016	1002	1033	1029	1017	1040	1014	1086	991	1037	1034	1051
210	707	725	729	726	714	716	728	727	712	745	757	774	776	761	817	789	822	841	869	877	851	885	916	930	934	959	957	914	970	908	897	1001	933	932	922	959	969	959	986	1040	1053	1010	1021	985	1044	1053	1049	1026	1078
211	503	480	413	437	447	460	483	467	517	538	564	509	552	533	566	527	538	598	546	601	538	582	571	618	593	626	651	636	640	620	603	657	616	647	653	636	625	693	653	678	712	682	644	695	663	677	663	654	634
0	1572	1542	1569	1620	1663	1632	1644	1639	1670	1686	1732	1702	1755	1834	1831	1745	1760	1782	1865	1778	1904	1834	1931	1955	1971	1972	1885	1992	2036	2072	2032	2018	2155	2108	2049	1214	2111	2088	1010	2190	2200	1212	2161	2265	2216	2188	2209	2203	1083
212	1387	1436	1545	1568	1516	1567	1606	1612	1632	1649	1650	1813	1790	1778	1829	1970	1985	2002	1883	1906	2016	2061	2235	2308	2249	2374	2191	2247	2270	2071	2241	2216	2232	2219	2216	2329	2187	2279	2279	2298	2346	2482	2310	2318	2367	2371	2286	2290	2318
0	457	469	418	402	479	488	441	446	474	490	531	496	523	520	533	500	509	530	537	553	541	582	607	558	589	600	586	617	623	617	597	592	622	655	603	602	580	591	584	513	597	524	536	539	554	537	537	562	577
213	876	878	873	835	882	868	856	955	864	1016	891	919	870	957	1000	992	974	1009	1014	1080	1042	990	1073	1065	1114	1139	1090	1092	1112	1110	1122	1108	1088	1153	1215	1188	1130	1193	1202	1242	1200	1207	1189	1212	1256	1199	1188	1220	1205
214	785	820	864	819	862	855	884	923	873	923	938	856	866	967	1017	1009	970	1071	973	999	1107	1079	1122	1102	1062	1157	1116	1132	1139	1117	1194	1219	1226	1169	1275	1190	1261	1215	1247	1319	1215	1259	1315	1260	1283	1272	1321	1294	1290
215	1158	1143	1181	1157	1150	1154	1165	1186	1162	1157	1137	1162	1290	1580	1899	2172	2378	2624	2860	3135	3317	2804	1584	1535	1552	806	788	781	737	791	767	786	783	807	875	883	866	900	908	877	918	2046	3851	3686	3820	3799	3756	3829	3866
0	1872	1877	1882	1841	1776	1764	1808	1785	1729	1760	1721	1866	1890	1997	2116	2094	2159	2158	2148	2179	2153	2153	2110	2140	2162	2164	2160	2136	2104	2126	2134	2076	2043	2090	2087	2148	2092	2081	2013	2031	2012	1994	2051	2066	1996	2064	2066	2016	1957
0	254	217	NaN	NaN	NaN	NaN	NaN	NaN	NaN	NaN	NaN	NaN	NaN	NaN	NaN	NaN	NaN	NaN	NaN	NaN	NaN	NaN	NaN	NaN	NaN	NaN	NaN	NaN	NaN	NaN	NaN	NaN	NaN	NaN	NaN	NaN	NaN	NaN	NaN	NaN	NaN	NaN	NaN	NaN	NaN	NaN	NaN	NaN	NaN
0	175	174	168	146	142	97	109	176	192	159	206	189	139	68	257	274	NaN	NaN	NaN	NaN	NaN	NaN	NaN	NaN	NaN	NaN	NaN	NaN	NaN	NaN	NaN	NaN	NaN	NaN	NaN	NaN	NaN	NaN	NaN	NaN	NaN	NaN	NaN	NaN	NaN	NaN	NaN	NaN	NaN
216	1265	1325	1322	1405	1362	1335	1360	1321	1311	1327	1290	1325	1448	1345	1428	1414	1449	1474	1413	1467	1479	1473	1477	1617	1583	1538	1672	1569	1621	1604	1714	1718	1639	1709	1706	1703	1637	1635	1741	1730	1759	1812	1788	1765	1717	1711	1753	1749	1759
217	521	522	515	504	539	610	623	637	662	712	714	734	740	758	770	767	763	796	784	812	806	829	816	819	865	886	914	893	928	952	961	950	995	934	988	986	934	955	953	939	956	944	977	957	960	965	958	963	968
218	1518	1637	1650	1550	1559	1537	1595	1620	1608	1639	1534	1663	1642	1698	1736	1665	1666	1744	1726	1780	1734	1781	1744	1741	1778	1775	1803	1747	1754	1825	1797	1815	1795	1811	1849	1803	1882	1849	1898	1871	1869	1927	1887	1931	1899	1915	1895	1918	1940
219	559	614	599	656	631	616	643	687	727	713	711	739	771	785	775	792	827	797	841	860	842	791	805	843	869	868	838	859	871	857	872	846	894	842	848	834	823	827	818	822	824	840	857	851	865	871	868	869	821
220	1319	1318	1394	1393	1460	1478	1417	1465	1443	1482	1333	1423	1476	1511	1562	1504	1623	1626	1551	1632	1637	1670	1651	1755	1721	1764	1834	1821	1812	1790	1783	1789	1778	1785	1762	1808	1801	1852	1789	1833	1816	1835	1840	1886	1818	1838	1826	1756	1771
221	137	252	281	246	275	222	251	270	291	248	247	208	272	281	316	265	293	289	288	276	261	281	272	299	340	278	340	339	361	392	433	379	424	398	403	379	393	349	337	395	401	365	374	351	369	367	347	348	360
0	NaN	NaN	NaN	NaN	NaN	NaN	NaN	NaN	NaN	NaN	NaN	NaN	NaN	NaN	NaN	NaN	NaN	NaN	NaN	NaN	NaN	NaN	NaN	NaN	NaN	NaN	NaN	NaN	NaN	NaN	NaN	NaN	NaN	NaN	NaN	NaN	NaN	NaN	NaN	NaN	NaN	NaN	NaN	NaN	NaN	NaN	NaN	NaN	NaN
222	938	1029	1005	1095	1054	960	1042	1097	1026	1038	1117	1042	1086	1127	1109	1085	1151	1212	1194	1248	1173	1265	1236	1239	1220	1210	1262	1220	1261	1292	1336	1296	1303	1301	1278	1304	1292	1387	1311	1324	1333	1337	1347	1342	1330	1272	1337	1364	1325
0	NaN	NaN	NaN	NaN	NaN	NaN	NaN	NaN	NaN	NaN	NaN	NaN	NaN	NaN	NaN	NaN	NaN	NaN	NaN	NaN	NaN	NaN	NaN	NaN	NaN	NaN	NaN	NaN	NaN	NaN	NaN	NaN	NaN	NaN	NaN	NaN	NaN	NaN	NaN	NaN	NaN	NaN	NaN	NaN	NaN	NaN	NaN	NaN	NaN
223	850	881	897	881	887	870	902	893	899	884	927	918	997	943	954	940	1021	1046	1021	1078	1117	1101	1053	1105	1117	1174	1138	1135	1168	1194	1190	1190	1211	1232	1216	1208	1215	1216	1225	1246	1258	1273	1235	1296	1292	1262	1280	1273	1294
224	1480	1545	1495	1504	1468	1520	1471	1569	1458	1441	1517	1522	1539	1461	1505	1563	1556	1559	1539	1575	1582	1620	1600	1622	1573	1590	1516	1560	1591	1566	1592	1582	1547	1574	1553	1567	1554	1547	1564	1518	1518	1531	1537	1515	1528	1505	1502	1496	1493
225	904	906	926	906	944	922	910	894	945	968	944	955	964	979	1019	991	977	1049	1040	1092	1097	1077	1094	1096	1072	1143	1144	1113	1118	1118	1106	1112	1113	1080	1061	1122	1104	1091	1116	1088	1112	1114	1092	1110	1125	1154	1165	1168	1151
226	775	776	794	771	781	788	773	773	783	794	803	810	815	798	820	833	824	827	875	845	866	929	935	918	913	955	951	977	973	953	1017	1029	1032	1021	958	983	970	1005	988	986	965	993	1006	1037	1019	1045	1036	1026	1039
227	1471	1469	1532	1476	1505	1554	1461	1466	1424	1532	1491	1543	1554	1496	1655	1652	1646	1667	1674	1746	1764	1707	1724	1726	1714	1736	1769	1747	1802	1748	1738	1732	1760	1755	1761	1774	1723	1809	1756	1797	1775	1791	1786	1795	1793	1797	1806	1838	1887
228	804	794	805	797	805	786	791	808	803	810	824	850	860	898	942	903	894	910	896	919	899	922	889	933	960	941	952	941	919	898	904	930	914	964	971	956	980	989	1005	995	1039	1010	984	1017	991	1017	1021	977	1006
229	1219	1202	1272	1198	1171	1255	1270	1258	1215	1220	1297	1211	1262	1205	1191	1188	1232	1187	1261	1228	1329	1315	1348	1325	1366	1369	1375	1462	1426	1385	1404	1418	1412	1420	1466	1429	1413	1409	1440	1442	1419	1432	1470	1448	1495	1425	1459	1414	1388
230	390	526	467	503	439	479	525	490	527	520	530	530	563	571	573	579	612	624	636	675	620	634	664	687	696	699	713	707	722	755	716	750	756	822	761	733	793	734	771	776	761	748	783	849	800	805	851	869	818
231	359	451	420	421	467	444	414	485	467	498	491	502	530	509	572	562	595	608	610	613	598	577	615	654	661	634	625	651	580	677	644	659	675	713	679	683	703	700	733	698	689	709	705	740	757	730	703	759	779
232	917	937	956	968	949	935	970	980	917	932	953	966	1010	1035	1016	1025	990	1006	1003	1039	985	1024	1016	995	1018	1002	1021	1022	1029	1014	1036	1040	1027	1021	1024	1036	1040	1014	1027	1024	1037	1016	998	1008	1024	1025	1027	1021	1021
233	354	434	465	438	462	461	485	453	441	434	452	502	499	546	519	491	546	550	529	530	538	561	568	534	589	576	579	583	596	599	624	567	576	567	599	608	593	561	576	571	561	585	557	577	568	559	518	514	572
0	1039	1064	1088	1106	1134	1103	1099	1146	1149	1139	1147	1178	1172	1139	1165	1168	1195	1190	1222	1198	1254	1278	1269	1260	1262	1299	1263	1280	1326	1290	1290	1318	1307	1319	1294	1310	1319	1252	1275	1268	1304	1307	1299	1277	1279	1304	1314	1301	1322
0	754	792	793	789	847	809	819	860	802	792	816	833	780	802	822	818	805	783	813	838	813	838	817	788	781	799	798	791	776	768	742	763	731	743	723	729	729	696	701	707	704	715	708	690	713	714	724	699	696
0	570	656	703	680	661	673	693	682	703	698	668	725	761	744	752	737	748	769	819	790	773	806	803	763	823	817	811	768	842	850	839	829	852	791	835	871	844	802	836	813	848	833	817	823	812	804	792	788	818
234	1769	1772	1772	1747	1783	1711	1700	1777	1808	1797	1786	1849	1856	1829	1812	1879	1861	1825	1886	1932	1910	1961	1968	1973	2023	2055	2052	2012	2027	2017	2017	1970	1949	2009	1990	2014	1938	1908	1946	1890	1903	1855	1837	1891	1851	1829	1827	1828	1779
235	1423	1404	1367	1424	1462	1445	1434	1453	1450	1449	1452	1461	1485	1511	1550	1520	1530	1539	1562	1587	1567	1579	1568	1602	1636	1650	1670	810	1635	1615	1618	1653	1621	1610	1598	1586	1565	1586	1594	1571	1525	1548	1545	1556	1549	1539	1529	1535	1507
0	362	364	347	364	373	366	330	311	317	328	330	344	339	320	319	358	390	383	406	394	389	423	428	448	452	439	457	436	408	435	431	457	478	425	467	462	456	483	497	476	476	501	489	504	508	497	487	462	486
0	1497	1421	1423	1485	1467	1429	1504	1501	1435	1579	1526	1522	1544	1566	1767	1659	1693	1655	1679	1759	1714	1713	1733	1741	1735	1832	1863	1908	1868	1865	1890	1973	1949	1937	1943	1916	1981	1969	1981	1958	1919	2008	1947	1929	1882	1920	1856	1846	1781
236	286	268	261	275	290	324	340	350	371	370	401	399	397	395	445	415	429	441	476	468	443	400	431	420	421	405	407	392	408	419	419	434	459	430	419	432	443	448	442	454	460	486	452	446	448	460	441	460	464
237	2129	2073	2134	2054	2164	2122	2061	2210	2115	2085	2124	2193	2225	2186	2214	2241	2287	2310	2424	2330	2415	2323	2373	2363	2344	2420	2387	2472	2493	2347	2422	2401	2437	2376	2461	2460	2445	2435	2421	2440	2424	2508	2546	2520	2466	2442	2457	2471	2504
238	1225	1189	1170	1190	1139	1118	1107	1119	1199	1205	1126	1236	1146	1134	1176	1160	1143	1118	1167	1178	1144	1146	1196	1163	1185	1214	1259	1258	1258	1245	1257	1284	1310	1278	1252	1207	1219	1223	1172	1203	1203	1280	1225	1248	1250	1270	1224	1223	1188
239	77	74	86	141	204	166	184	193	208	219	236	242	261	247	276	296	274	276	310	313	302	308	293	312	292	275	317	297	305	310	317	329	345	308	325	306	336	313	315	318	323	321	345	337	329	323	336	384	381
240	89	82	64	84	138	190	212	239	253	258	269	281	298	305	290	293	318	336	310	300	348	325	338	362	350	349	349	322	337	327	354	344	367	338	378	363	340	341	333	349	379	372	368	395	368	404	403	403	391
241	803	827	818	871	808	855	941	884	888	965	919	1009	972	987	1037	1057	1038	1141	1053	1064	1116	1092	1097	1107	1162	1176	1181	1228	1196	1264	1321	1254	1317	1286	1235	1299	1339	1301	1163	1350	1309	1274	1406	1292	1275	1372	1384	1317	1316
0	32	12	6	NaN	NaN	NaN	NaN	NaN	NaN	NaN	NaN	NaN	NaN	NaN	NaN	NaN	NaN	NaN	NaN	NaN	NaN	NaN	NaN	NaN	NaN	NaN	NaN	NaN	NaN	NaN	NaN	NaN	NaN	NaN	NaN	NaN	NaN	NaN	NaN	NaN	NaN	NaN	NaN	NaN	NaN	NaN	NaN	NaN	NaN
242	508	525	511	553	533	560	569	541	545	570	547	592	586	573	607	635	604	606	578	568	604	606	612	630	674	666	658	645	641	666	703	686	686	700	646	686	662	652	663	674	680	660	687	638	651	679	642	655	642
243	476	473	433	480	458	466	520	452	435	480	448	492	481	522	545	581	529	561	531	505	535	489	485	481	506	535	502	510	487	518	512	486	507	500	463	544	520	514	488	546	560	571	644	573	578	605	602	593	554
0	325	327	295	342	290	328	387	318	308	371	369	398	367	394	368	428	347	384	359	353	401	379	399	401	426	431	404	438	407	450	476	435	456	458	400	447	433	415	389	441	441	421	492	395	435	443	452	426	394
244	691	705	760	771	754	786	848	820	840	859	823	928	877	923	934	953	922	944	934	939	1004	950	946	966	1039	1062	1011	1058	1048	1093	1084	1070	1068	1105	1057	1081	1139	1072	1119	1149	1164	1144	1191	1168	1159	1162	1208	1218	1163
245	1045	946	1090	1085	1027	874	970	1000	1005	995	936	1093	921	821	890	959	987	972	1194	1043	1166	1153	1185	1082	1032	832	1105	1031	1059	1140	1227	1253	1207	1265	1215	1286	1216	1313	1330	1301	1241	1307	1365	1337	1296	1531	1198	1545	1474
246	784	805	835	850	910	861	925	917	990	982	965	1020	1042	1071	1107	1046	1160	1133	1119	1172	1143	1172	1107	1164	1127	1159	1170	1170	1157	1177	1136	1138	1113	1115	1127	1126	1136	1136	1133	1081	1121	1086	1137	1132	1147	1138	1143	1143	1133
247	891	926	944	1031	1074	1080	1116	1131	1093	1066	1163	1174	1118	1128	1076	1142	1179	1203	1219	1253	1208	1231	1298	1297	1292	1245	1237	1237	1200	1259	1264	1291	1200	1264	1320	1240	1300	1291	1318	1265	1287	1210	1237	1142	1196	1154	1163	1267	1255
248	1133	986	1109	1214	998	1161	1081	1071	1141	1164	1219	1205	1187	1163	1255	1263	1232	1156	1326	1253	1213	1230	1270	1320	1412	1125	1349	1213	1198	1228	1325	1372	1291	1284	1291	1344	1257	1328	1451	1404	1360	1262	1268	1203	1318	1346	1106	1302	1279
0	937	968	1005	1051	1066	1105	1100	1155	1105	1142	1145	1161	1195	1182	1225	1238	1241	1252	1293	1285	1319	1337	1344	1376	1410	1394	1409	1400	1426	1417	1446	1436	1473	1481	1464	1493	754	1563	1559	1574	1529	1577	1589	1583	1586	763	1611	1607	1656
249	295	304	294	292	307	317	320	340	358	344	353	362	374	353	354	348	367	371	410	405	402	390	394	404	392	393	385	404	415	410	429	429	417	442	422	427	431	419	445	442	439	445	450	452	437	436	443	435	430
250	378	392	414	460	469	456	477	509	547	543	592	624	635	623	643	648	629	634	644	628	633	619	584	644	652	628	647	659	657	639	665	682	684	705	717	706	687	704	732	741	738	733	754	721	723	722	730	715	725
251	191	219	241	252	231	223	216	222	230	229	247	279	278	294	301	281	294	291	288	292	301	327	326	330	332	355	350	354	354	355	366	377	354	372	362	357	375	364	367	379	370	366	363	374	354	356	352	352	355
0	1018	1099	1132	1162	1198	1224	1223	1253	1272	1280	1315	1347	1338	1353	1383	1421	1430	1440	1444	1446	1459	1433	1493	1492	1509	1523	1560	1560	1553	1555	1560	1582	1558	711	1563	1513	1544	1540	636	715	1545	NaN	NaN	NaN	NaN	NaN	NaN	NaN	NaN
252	1930	2004	1949	2085	2149	2179	2201	2288	2356	2255	2312	2244	2345	2324	2332	2362	2496	2399	2420	2452	2437	2390	2361	2374	2327	2315	2328	2297	2348	2224	2336	2285	2242	2283	2281	2261	2193	2205	2283	2244	2237	2204	2199	2262	2185	2205	2216	2175	2233
253	768	834	848	923	958	982	1008	1029	1049	1068	552	1119	588	1161	1180	1174	1176	1184	1212	1221	1220	1279	1293	1329	1351	1336	1292	1320	1347	1364	1387	1377	1359	1379	1352	1346	1377	1362	1353	1351	1363	1351	1382	1393	1401	1383	1360	1395	1400
254	1179	1171	1207	1155	1145	1163	1164	1104	1157	1162	1128	1146	1190	1139	1170	1105	1127	1134	1146	1154	1139	1193	1116	1137	1166	1198	514	1213	1166	1152	1128	1142	1135	1151	1139	1169	1185	1112	1137	1126	1139	1162	1155	1124	1172	1169	1155	1176	1206
255	465	480	495	511	520	536	542	569	580	585	614	629	611	594	620	602	626	632	670	643	652	683	725	732	724	726	744	735	777	732	762	774	765	779	803	801	805	827	837	811	824	833	838	860	859	852	866	840	809
256	563	609	580	591	612	635	574	563	653	647	663	672	731	678	737	649	765	746	765	751	767	812	704	812	809	823	798	870	813	899	880	859	916	904	915	958	978	923	991	952	1044	1034	1036	1074	1108	1089	1090	1072	1064
257	732	788	844	851	883	852	866	930	915	922	947	939	960	944	794	802	868	897	977	973	1021	1049	1067	1100	1152	1152	1205	1242	1276	1293	1332	1297	1325	1305	1298	1307	1353	1365	1366	1372	1384	1409	1442	1435	1437	1421	1414	1499	1486
0	684	774	790	806	829	829	801	814	924	919	944	949	1135	1003	1129	931	1198	1167	1263	1176	1257	1324	1086	1251	1301	1322	1245	1285	1174	1212	1141	1133	1176	1093	1107	1244	1235	1077	1302	1153	1323	1368	1302	1332	1323	1325	1359	1294	1328
258	502	518	541	558	589	589	601	605	623	651	675	677	695	658	688	724	696	702	680	697	674	701	706	706	718	714	734	733	723	723	722	754	726	742	732	755	760	757	778	745	788	781	804	798	825	802	808	847	823
259	352	411	387	429	470	490	461	508	502	496	485	445	449	473	475	496	472	538	540	493	516	539	570	556	581	562	574	594	553	587	610	600	648	650	644	623	658	629	660	610	661	597	658	646	631	632	589	633	664
260	1365	1388	1397	1479	1485	1525	1518	1573	1610	1599	1653	1694	1734	1731	1735	1790	1824	1806	1898	1844	1873	1921	1943	1936	1982	1996	2047	2075	1998	2017	2107	2060	2064	2050	2058	2078	2110	2140	2178	2104	2169	2113	2137	2162	2138	2110	2128	2091	2082
261	545	548	575	586	620	631	638	658	698	719	759	768	744	798	794	828	848	852	871	864	861	853	903	863	890	902	891	891	901	915	920	945	955	977	988	947	943	985	973	940	1009	983	977	979	971	965	982	1017	991
262	1489	1538	1607	1553	1592	1653	1601	1564	1657	1644	1652	1682	1870	1707	1868	1674	1976	1872	1999	1931	2001	2055	1784	1906	2069	1972	1862	1955	1899	1904	1862	1790	1898	1824	1772	1946	1990	1803	2048	1840	1981	2075	2001	2034	2026	2052	2072	2122	2156
263	273	296	310	305	300	311	316	328	349	370	361	369	384	360	361	342	401	388	454	459	453	425	385	431	445	433	412	416	410	382	383	365	380	341	385	450	462	390	477	418	433	464	428	419	428	458	430	421	440
264	497	447	442	467	482	521	529	536	543	538	192	190	205	220	273	310	320	326	399	438	507	564	633	645	690	699	594	547	506	542	545	552	561	589	593	652	638	641	635	629	600	567	627	582	589	594	552	583	572
265	385	412	414	405	422	437	425	424	445	440	445	455	459	486	489	476	480	480	496	501	526	537	495	539	511	525	526	518	512	505	498	478	486	500	501	529	501	489	526	494	505	505	502	503	509	499	488	492	503
266	248	267	279	298	303	323	315	337	343	329	347	339	348	352	362	357	356	395	359	358	366	357	356	376	375	376	408	408	461	460	423	435	439	430	439	441	452	499	478	487	511	501	509	508	515	540	536	542	564
267	1522	1577	1578	1670	1727	1714	1704	1825	1784	1883	1855	1867	1856	1870	1832	1857	1856	1854	1909	1916	1914	1963	1891	1996	1988	1991	2010	1976	1934	1963	1938	1886	1862	1863	1888	1918	1874	1855	1855	1849	1822	1836	1802	1787	1831	1868	1869	1873	1855
268	392	439	413	450	462	458	511	535	530	507	510	503	520	555	501	561	573	610	588	563	600	581	599	581	622	593	594	581	615	593	603	626	641	674	649	641	674	715	705	738	765	751	763	734	770	803	796	793	851
269	277	319	368	356	449	356	400	491	445	495	500	458	452	569	565	581	543	632	627	652	610	671	654	685	674	724	664	699	700	635	724	660	730	725	751	744	778	771	780	783	784	748	748	755	772	721	742	765	737
270	275	283	314	322	331	344	349	367	372	397	396	408	411	394	420	411	416	404	437	408	422	427	416	419	406	413	418	415	408	421	412	434	422	440	422	453	463	454	447	418	450	431	435	426	456	422	446	434	440
271	288	314	324	320	336	362	367	378	384	374	380	397	408	408	410	450	427	466	471	482	469	432	497	459	479	455	455	496	489	500	485	501	461	471	479	472	505	480	463	505	542	469	469	446	450	492	473	478	473
0	377	370	356	365	453	439	424	473	514	476	496	498	430	583	563	566	581	670	605	611	635	665	639	608	626	681	681	701	700	633	706	697	671	740	691	795	745	759	786	750	784	757	756	781	741	760	752	752	771
272	2267	2358	2357	2332	2569	2596	2515	2638	2749	2797	2701	2733	3309	2840	3048	1971	3376	3184	2445	2404	3342	3619	2026	2315	2405	2377	2194	2279	2013	2018	1968	1804	1950	1845	1726	2046	2018	1818	2292	1856	2289	2231	2255	2325	3170	2315	2275	2427	2437
273	284	317	297	315	330	370	381	418	426	445	447	478	465	490	495	508	506	514	519	489	504	491	521	481	498	507	520	516	531	506	514	520	501	509	496	482	501	487	496	490	499	490	516	531	549	546	537	545	577
274	1295	1281	1307	1410	1390	1409	1446	1387	1541	1525	1598	1593	1672	1704	1762	672	702	756	1845	1815	1819	1877	1824	881	1886	1944	1950	1916	1915	1881	1906	1900	1901	1901	1941	1952	1953	1872	1954	1867	871	810	1834	1841	1819	1921	1912	1898	1869
0	667	668	695	684	710	714	710	729	793	777	773	797	856	799	886	833	892	891	972	957	963	1011	901	1016	1064	1051	1022	1076	1045	996	991	992	1036	985	981	1065	1091	1053	1107	1096	1066	1156	1113	1084	1089	1142	1157	1127	1134
0	825	950	987	989	1037	1022	1066	1159	1115	1122	1175	1180	1158	1177	1158	1214	1234	1227	1256	1294	1277	1244	1347	1264	1301	1312	1350	1359	1336	1301	1373	1307	1371	1360	1393	1338	1376	1421	1395	1365	1352	1345	1393	1378	1406	1400	1410	1411	1408
0	454	453	494	523	521	528	525	544	566	563	580	593	612	611	648	648	642	667	638	642	642	663	719	703	682	686	701	697	698	690	702	708	699	727	712	707	699	715	714	691	688	659	684	687	690	674	688	682	669
0	442	441	436	478	488	529	551	581	623	601	616	637	653	661	634	597	619	626	647	666	702	694	742	720	757	689	735	691	703	755	771	750	748	723	762	756	789	805	821	822	813	805	791	809	788	790	795	800	781
275	733	752	734	755	819	792	810	756	780	830	837	851	945	862	909	921	971	948	1032	1052	1047	1083	952	1057	1064	1069	1055	1094	1067	1066	1064	1095	1117	1093	1032	1181	1165	1076	1162	1106	1179	1204	1176	1151	1145	1178	1176	1187	1158
0	706	768	824	831	883	821	866	906	958	986	1065	1042	1033	1093	1128	1101	1147	1148	1187	1177	1182	1171	1227	1224	1250	1306	1291	1269	1289	1298	1285	1355	1339	1361	1309	1335	1319	1325	1352	1329	1336	1336	1316	1343	1367	1350	1344	1344	1384
0	NaN	NaN	NaN	NaN	NaN	NaN	NaN	NaN	NaN	NaN	NaN	NaN	NaN	NaN	NaN	NaN	NaN	NaN	NaN	NaN	NaN	NaN	NaN	NaN	NaN	NaN	NaN	NaN	NaN	NaN	NaN	NaN	NaN	NaN	NaN	NaN	NaN	NaN	NaN	NaN	NaN	NaN	NaN	NaN	NaN	NaN	NaN	NaN	NaN
276	577	611	626	580	587	676	705	680	676	721	701	646	688	729	703	691	706	740	743	726	713	700	681	700	727	707	709	704	727	697	681	677	716	722	693	746	759	722	730	738	740	754	696	708	698	756	732	736	740
0	NaN	NaN	NaN	NaN	NaN	NaN	NaN	NaN	NaN	NaN	NaN	NaN	NaN	NaN	NaN	NaN	NaN	NaN	NaN	NaN	NaN	NaN	NaN	NaN	NaN	NaN	NaN	NaN	NaN	NaN	NaN	NaN	NaN	NaN	NaN	NaN	NaN	NaN	NaN	NaN	NaN	NaN	NaN	NaN	NaN	NaN	NaN	NaN	NaN
277	472	431	486	487	470	486	487	546	528	515	547	544	555	572	553	560	538	529	546	571	573	578	596	589	574	583	585	617	601	588	598	614	596	619	619	606	590	587	592	581	590	571	579	561	559	570	575	588	581
278	402	466	535	518	566	599	584	642	624	647	672	742	679	728	767	832	830	881	833	916	924	859	909	918	944	959	961	973	1008	984	993	1027	1009	1003	1005	1054	1064	1036	1020	1017	1019	1049	1073	1031	1068	1056	1064	1042	1074
0	113	120	126	189	205	230	238	274	200	187	227	254	242	280	295	298	339	323	287	302	330	361	349	306	338	347	309	383	383	375	415	381	404	NaN	NaN	NaN	NaN	NaN	NaN	NaN	NaN	NaN	NaN	NaN	NaN	NaN	NaN	NaN	NaN
279	1162	1156	1185	1131	1199	1190	1248	1231	1221	1231	1232	1262	1233	1256	1262	1264	1258	1362	1274	1273	1304	1339	1294	1289	1259	1291	1274	1294	1293	1329	1320	1289	1278	1317	1327	1336	1328	1363	1397	1344	1376	1345	1372	1378	1451	1432	1440	1403	1452
280	381	418	390	499	523	509	597	577	602	559	634	696	696	662	678	711	710	750	785	809	787	773	831	774	775	823	850	851	841	851	888	869	860	870	886	893	916	946	941	919	913	931	970	962	966	967	953	924	888
0	NaN	NaN	NaN	NaN	NaN	NaN	NaN	NaN	NaN	NaN	NaN	NaN	NaN	NaN	NaN	NaN	NaN	NaN	NaN	NaN	NaN	NaN	NaN	NaN	NaN	NaN	NaN	NaN	NaN	NaN	NaN	NaN	NaN	NaN	NaN	NaN	NaN	NaN	NaN	NaN	NaN	NaN	NaN	NaN	NaN	NaN	NaN	NaN	NaN
281	483	588	630	680	711	732	732	781	798	779	818	802	808	847	834	832	826	822	845	875	910	902	948	943	998	973	1041	1008	1036	1060	1017	1058	1025	1031	1028	1000	1049	1023	1047	1024	1035	1001	1014	1041	1007	1022	1047	1055	1052
282	168	193	220	259	261	318	293	365	357	335	364	348	413	399	356	442	391	409	409	515	460	459	466	434	458	483	557	439	518	575	510	537	562	557	621	525	493	639	590	620	639	621	622	585	638	580	740	677	663
283	349	389	477	427	474	417	398	436	497	424	492	448	469	472	480	454	537	472	485	497	470	499	529	498	476	469	494	503	514	480	492	469	494	488	567	487	496	497	568	502	519	579	506	507	489	495	485	509	532
284	935	889	905	902	953	976	1010	1057	1045	1030	1069	1057	1076	1055	1058	1072	1072	1081	1104	1111	1109	1060	1135	1109	1092	1064	1058	963	1037	1018	976	982	949	952	932	935	944	913	923	846	882	874	825	803	740	717	704	683	1439
285	941	1022	1058	1097	1108	1072	1070	1175	1094	1086	1123	1211	1199	1209	1250	1255	1229	1166	1219	1197	1230	1156	1179	1229	1159	1230	1209	1203	1224	1195	1165	1237	1187	1209	1227	1251	1250	1205	1204	1177	1275	1259	1239	1218	1230	1251	1269	1256	1329
286	719	803	867	890	989	952	1003	1081	972	1009	1032	1067	1058	1064	1078	1087	1123	1136	1103	1125	1131	1146	1166	1235	1233	1137	1216	1163	1149	1177	1174	267	235	237	223	218	221	226	233	226	218	214	229	239	215	228	228	235	237
287	594	601	633	643	631	613	637	638	646	648	670	696	706	750	788	800	843	857	863	870	858	861	902	896	904	928	904	923	951	921	971	981	961	959	973	987	1004	1030	1028	1029	1031	1051	1040	1012	1022	1047	1008	1071	1073
0	1263	1350	1337	1313	1292	1329	1343	1369	1393	1368	1385	1416	1442	1405	1420	1376	1461	1474	1471	1409	1435	1452	1431	1452	1476	1500	1489	1478	1449	1467	1453	1468	1426	1450	1460	1424	1408	1457	1473	1458	1410	1435	1471	1490	1481	1474	1453	1400	1430
288	449	463	436	451	454	460	477	500	475	456	469	496	470	480	486	444	471	461	480	457	458	475	492	309	156	172	196	172	165	198	200	196	192	184	161	153	186	163	179	177	162	146	150	154	149	146	156	155	189
289	916	953	967	994	1019	1009	1030	1077	1071	1059	1117	1091	1119	1057	1109	1103	1094	1128	1154	1164	1104	1102	1138	1192	1178	1200	1186	1230	1151	1156	1216	1244	1269	1236	1301	1275	1276	1355	1315	1368	1314	1337	1316	1315	1407	1328	1320	1302	1305
290	765	805	811	817	901	850	868	912	957	897	933	977	958	1049	962	1024	1001	1045	1059	1144	1115	1146	1114	1162	1170	1187	1214	1190	1200	1223	1277	1245	1285	1322	1282	1282	1352	1325	1285	1334	1347	1332	1373	1378	1383	1376	1312	1393	1402
0	584	588	674	666	706	702	696	761	765	736	810	812	830	814	863	862	897	865	890	919	917	922	920	942	932	955	958	415	428	920	960	955	989	1053	411	1015	NaN	NaN	NaN	NaN	NaN	NaN	NaN	NaN	NaN	NaN	NaN	NaN	NaN
291	425	408	392	409	445	422	431	435	426	433	438	465	430	435	452	466	449	456	449	418	418	246	203	236	217	236	251	253	244	247	251	234	252	220	219	219	212	237	222	234	219	229	240	336	372	362	391	NaN	NaN
292	758	705	703	737	791	809	800	891	910	933	930	937	966	1001	974	1028	989	951	1083	1100	1073	1089	1124	1100	1130	1143	1139	1118	1106	1113	1155	1181	1127	1249	1182	1223	1229	1238	1240	1218	1268	1206	1238	1305	1179	1272	1307	1284	1323
293	1199	1201	1220	1216	1281	1248	1260	1297	1289	1315	1290	1316	1294	1364	1355	1346	1392	1376	1400	1365	1372	1315	1356	1390	1379	1388	1397	1391	1365	1402	1408	1451	1466	1465	1482	1492	1474	1506	1496	1527	1495	1485	1469	1500	1516	1488	1496	1448	1462
294	763	775	853	891	967	978	965	1010	1035	1046	1064	1018	1120	1135	1114	1083	1182	1155	1127	1207	1153	1191	1256	1130	1192	1197	324	331	307	273	265	243	230	213	217	210	208	210	231	233	231	220	228	249	250	261	260	274	266
0	305	274	389	362	288	384	348	447	420	457	466	470	463	471	518	454	NaN	NaN	NaN	NaN	NaN	NaN	NaN	NaN	NaN	NaN	NaN	NaN	NaN	NaN	NaN	NaN	NaN	NaN	NaN	NaN	NaN	NaN	NaN	NaN	NaN	NaN	NaN	NaN	NaN	NaN	NaN	NaN	NaN
295	683	723	715	723	722	728	762	705	702	729	692	790	803	830	808	817	824	836	857	852	866	884	874	886	887	908	905	922	928	942	944	964	975	973	992	987	984	963	993	981	1015	999	1005	1002	1002	1000	1025	999	1008
296	442	464	501	485	508	515	494	535	511	469	541	504	542	575	592	561	635	601	606	638	614	623	659	676	672	680	707	735	759	749	772	734	748	771	852	785	805	811	876	815	847	864	857	869	860	868	844	887	896
0	263	264	298	317	347	397	360	372	361	434	448	482	438	NaN	NaN	NaN	NaN	NaN	NaN	NaN	NaN	NaN	NaN	NaN	NaN	NaN	NaN	NaN	NaN	NaN	NaN	NaN	NaN	NaN	NaN	NaN	NaN	NaN	NaN	NaN	NaN	NaN	NaN	NaN	NaN	NaN	NaN	NaN	NaN
0	1947	1953	2089	2056	2160	2171	2121	2220	2236	2114	2214	2139	2305	2241	2155	2256	2197	2232	2260	2355	2283	2291	2368	2352	2425	2430	2471	2507	2584	2527	2543	2602	2569	2502	2468	2580	2530	2364	2449	1053	2525	2524	2458	2493	2420	2445	2419	2417	2434
297	1255	1275	1182	1205	1152	1191	1164	1145	1075	1091	1070	1089	1080	1144	1063	1090	1037	1078	1071	1101	1142	1114	1053	1115	1126	1141	1111	1100	1077	1113	1102	1117	1065	1056	1005	1043	1015	1015	942	996	988	957	1010	984	1010	995	1010	985	958
298	1362	1370	1406	1374	1468	1394	1544	1439	1609	1492	1490	1537	1562	1633	1685	1675	1752	1870	1716	1789	1792	1873	1609	1502	386	305	290	282	295	281	277	295	295	296	276	287	301	309	298	293	285	291	291	303	309	283	287	300	311
299	1024	1020	1060	1025	1055	992	1024	990	1008	996	988	1016	999	1049	1024	1006	1034	1059	1132	1092	1061	1094	1071	1067	1081	1070	1087	1030	1056	1053	1118	1084	1062	1104	1073	1037	1032	1057	1036	1041	999	1028	1023	1029	1030	999	1010	996	988
300	1014	1024	1005	944	945	937	966	1031	1103	1100	1137	1145	1127	1189	1200	1221	1212	1244	1288	1280	1293	1295	1252	1283	1296	1309	1306	1323	1275	1312	1316	1342	1331	1399	1365	1371	1374	1384	1341	1381	1371	1387	1406	1399	1415	1401	1444	1456	1481
301	1324	1347	1348	1389	1445	1473	1443	1498	1540	1480	1564	1603	1647	1571	1599	1647	1673	1691	1692	1699	1645	1672	1693	1695	1659	1713	1686	1669	1697	1722	1685	1724	1695	1694	1695	1703	1704	1723	1680	1708	1690	1704	1741	1738	1704	1715	1735	1716	1703
302	953	967	995	1061	1083	1075	1067	1092	1141	1125	1174	1200	1162	1173	1186	1191	1203	1214	1237	1273	1267	1304	1271	1270	1271	1310	1318	1328	1300	1346	1352	1373	1362	1370	1340	1386	1401	1387	1383	1421	1371	1352	1382	1378	1396	1376	1368	626	1368
303	1352	1437	1477	1459	1497	1463	1546	1559	1569	1577	1632	1627	1581	1623	1681	1670	1699	1696	1703	1762	1686	1751	414	334	300	313	323	324	315	335	333	332	353	356	351	361	373	381	380	377	354	348	366	362	NaN	NaN	NaN	NaN	NaN
0	723	808	313	744	321	738	681	635	783	398	NaN	NaN	NaN	NaN	NaN	NaN	NaN	NaN	NaN	NaN	NaN	NaN	NaN	NaN	NaN	NaN	NaN	NaN	NaN	NaN	NaN	NaN	NaN	NaN	NaN	NaN	NaN	NaN	NaN	NaN	NaN	NaN	NaN	NaN	NaN	NaN	NaN	NaN	NaN
304	1230	1246	1307	1314	1351	1352	1338	1410	1394	1417	1406	1462	1473	1504	1512	1532	1539	1547	1488	1497	1514	1534	1623	1597	1637	1699	1720	1683	1653	1722	1682	1715	1710	1721	1716	1647	1673	1654	1636	1611	1564	1535	1593	1533	1576	1568	1492	1560	1525
305	522	484	499	482	517	491	497	490	475	497	517	519	508	520	520	526	547	527	549	559	565	567	601	593	588	596	592	603	592	602	592	600	608	622	601	602	590	596	585	591	603	598	618	579	582	574	580	581	613
306	1040	990	1079	1062	1112	1103	1118	1120	1111	1140	1151	1165	1210	1183	1156	1241	1236	1235	1226	1215	1186	1205	1200	1226	1213	1269	1254	1264	1258	1272	1276	1283	1256	1256	1265	1275	1274	1283	1242	1257	1260	1240	1251	1289	1281	1295	1254	1288	1295
307	160	168	170	179	184	210	119	102	101	129	175	188	217	213	212	226	230	250	238	209	150	160	134	166	177	178	188	225	220	211	226	212	235	226	214	220	200	220	237	252	227	220	211	226	257	284	280	268	247
0	1443	1378	1562	1468	1686	1214	1553	1711	1690	1990	1968	3004	1876	3251	3350	3191	3311	3306	3452	3508	3666	3684	3619	3710	3706	3709	3789	3876	3928	3824	3787	3815	3747	3672	3669	3730	3668	2244	3568	3511	3476	3490	3429	3329	3306	3319	1438	3231	1406
0	NaN	NaN	NaN	NaN	NaN	NaN	NaN	NaN	NaN	NaN	NaN	NaN	NaN	NaN	NaN	NaN	NaN	NaN	NaN	NaN	NaN	NaN	NaN	NaN	NaN	NaN	NaN	NaN	NaN	NaN	NaN	NaN	NaN	NaN	NaN	NaN	NaN	NaN	NaN	NaN	NaN	NaN	NaN	NaN	NaN	NaN	NaN	NaN	NaN
308	659	668	694	631	652	635	639	666	677	658	676	666	669	677	677	699	681	686	679	689	698	677	694	698	703	686	711	721	729	732	729	719	714	711	747	738	742	742	724	751	732	723	727	728	725	730	736	743	764
309	968	878	928	793	331	306	277	308	289	310	286	317	136	152	148	134	152	165	158	177	179	214	234	238	231	261	283	321	302	304	275	254	237	278	317	355	368	398	409	423	456	470	458	422	441	419	454	446	444
310	745	786	797	780	774	775	785	759	741	775	750	709	726	703	687	686	703	690	664	686	714	708	734	744	722	689	732	733	743	746	748	727	757	748	783	756	788	811	819	817	827	841	809	775	817	808	815	722	756
0	706	729	740	727	743	727	779	747	806	787	798	771	777	768	762	767	793	764	741	763	749	765	749	745	769	758	745	733	710	727	695	723	733	714	708	689	565	311	301	319	312	321	324	333	332	334	346	329	361
311	748	801	809	859	837	939	888	960	911	937	943	954	937	984	996	1006	1000	1019	1033	1035	1014	1028	1063	1061	1065	1090	1077	1138	1121	1125	1082	1141	1145	1127	1174	1112	1109	1139	1172	1180	1187	1232	1213	1197	1192	1167	1213	1231	1249
312	1507	1484	1566	1491	1475	1448	1497	1498	1559	1596	1542	1597	1663	1569	1626	1619	1583	1600	1543	1608	1536	1597	1562	1612	1606	1532	1586	1543	1512	1543	1497	1456	721	1537	1494	1495	1531	1513	1503	1485	1482	1459	1476	1488	1469	1458	1476	1491	1487
0	979	961	972	948	988	981	960	980	947	977	954	952	932	941	947	919	927	946	935	964	944	964	978	946	965	965	971	967	992	1020	998	989	1003	1007	983	975	1020	997	952	1005	989	NaN	NaN	NaN	NaN	NaN	NaN	NaN	NaN
0	294	463	411	430	382	430	480	467	403	551	484	543	495	545	553	605	479	567	517	528	563	527	464	524	524	532	264	514	462	540	566	605	561	294	453	568	530	531	416	516	528	456	544	524	538	512	536	487	453
313	976	1028	1049	1030	1032	1152	1136	1166	1134	1206	1205	1262	1239	1196	1200	1250	1225	1241	1302	1250	1265	1287	1237	1308	1263	1327	1358	1298	1307	1299	1221	1300	1286	1315	1358	1350	1330	1342	1357	1327	1344	1327	1307	1345	1379	1369	1329	1318	1353
0	NaN	NaN	NaN	NaN	NaN	NaN	NaN	NaN	NaN	NaN	NaN	NaN	NaN	NaN	NaN	NaN	NaN	NaN	NaN	NaN	NaN	NaN	NaN	NaN	NaN	NaN	NaN	NaN	NaN	NaN	NaN	NaN	NaN	NaN	NaN	NaN	NaN	NaN	NaN	NaN	NaN	NaN	NaN	NaN	NaN	NaN	NaN	NaN	NaN
0	1144	1149	1218	1221	1224	1143	1167	1199	1212	1230	1222	1212	1238	1232	1237	1269	1251	1251	1248	1238	1255	NaN	NaN	NaN	NaN	NaN	NaN	NaN	NaN	NaN	NaN	NaN	NaN	NaN	NaN	NaN	NaN	NaN	NaN	NaN	NaN	NaN	NaN	NaN	NaN	NaN	NaN	NaN	NaN
314	193	218	215	206	242	231	257	257	260	262	256	267	268	282	295	304	305	306	319	308	293	300	306	296	316	322	316	327	330	340	329	342	336	344	347	358	372	397	387	372	378	367	380	385	379	383	382	382	388
315	290	267	284	277	272	285	290	322	325	347	340	346	356	339	316	336	340	334	355	371	386	393	408	409	400	397	423	424	427	422	433	428	409	414	416	445	435	445	447	444	451	448	480	472	470	487	483	491	487
316	1175	1139	1177	1253	1301	1272	1259	1341	1298	1290	1306	1283	1274	1328	1326	1278	1332	1288	1309	1323	1313	1329	1343	1339	1348	1302	1314	1382	1302	1312	1336	1286	1308	1286	1316	1273	1278	1252	1223	1216	1238	1191	1208	1194	1196	1194	1203	1205	1170
0	NaN	NaN	NaN	NaN	NaN	NaN	NaN	NaN	NaN	NaN	NaN	NaN	NaN	NaN	NaN	NaN	NaN	NaN	NaN	NaN	NaN	NaN	NaN	NaN	NaN	NaN	NaN	NaN	NaN	NaN	NaN	NaN	NaN	NaN	NaN	NaN	NaN	NaN	NaN	NaN	NaN	NaN	NaN	NaN	NaN	NaN	NaN	NaN	NaN
0	2	NaN	NaN	NaN	NaN	NaN	NaN	NaN	NaN	NaN	NaN	NaN	NaN	NaN	NaN	NaN	NaN	NaN	NaN	NaN	NaN	NaN	NaN	NaN	NaN	NaN	NaN	NaN	NaN	NaN	NaN	NaN	NaN	NaN	NaN	NaN	NaN	NaN	NaN	NaN	NaN	NaN	NaN	NaN	NaN	NaN	NaN	NaN	NaN
317	1847	1808	1971	1949	2026	2060	1961	1991	2035	2159	2057	2046	2023	2069	2123	2150	2187	2133	2096	2214	2208	2217	2315	2285	2243	2222	2427	2439	2273	2274	2285	2307	2243	2212	2267	2241	2252	2365	2283	2224	2194	2227	2166	2170	2174	2100	2118	2063	2063
0	473	466	479	511	526	538	551	613	608	619	670	667	676	689	699	721	777	767	779	794	819	813	795	840	794	821	866	833	812	866	816	860	822	847	904	909	894	886	914	898	908	918	884	936	902	915	889	941	929
318	997	1026	1039	1097	1078	1147	1081	1117	1101	1171	1157	1224	1099	1089	1130	1096	1115	1140	1075	1137	1132	1179	1194	1232	1210	1198	1217	1220	1277	1299	1310	1317	1337	1333	1361	1299	1352	1297	1357	1347	1344	1317	1326	1311	1304	1291	1293	1277	1306
0	919	973	927	1000	1079	1068	1087	1051	1071	1172	1175	1200	1180	1162	1174	1230	1259	1243	1269	1287	1301	1297	1318	1376	1375	1395	1418	1417	1365	1369	1394	1405	1416	1440	1412	1384	1410	1378	1424	1399	1425	1406	1455	1392	1443	1430	1418	1443	1434
319	277	291	302	304	315	315	338	363	363	389	371	361	348	362	356	358	354	385	354	362	364	372	375	405	390	383	384	390	402	364	403	378	374	385	383	371	402	429	405	396	398	377	386	405	388	419	432	416	379
320	343	313	345	322	338	352	344	363	364	378	389	419	415	427	418	439	436	468	470	477	462	469	448	471	484	489	505	517	514	512	527	520	516	523	540	530	512	533	545	542	561	583	592	606	596	597	587	573	578
0	479	1086	562	1089	561	567	1094	542	512	1115	534	353	528	528	532	529	1177	1161	523	552	497	524	1158	497	517	462	446	564	1172	514	1183	468	1165	540	1176	1151	1156	1199	1166	1166	489	469	NaN	NaN	NaN	NaN	NaN	NaN	NaN
0	839	825	851	809	879	907	870	926	894	943	966	984	971	962	961	978	992	985	943	990	984	987	1033	986	999	1052	1057	1045	1054	1124	1170	1120	1161	1184	1124	1106	1107	1210	1092	1211	1194	1155	1175	1149	1148	1187	1253	1217	1199
321	565	621	632	628	625	692	730	705	685	718	719	747	727	787	812	840	798	806	837	893	859	862	870	921	910	948	946	884	976	985	952	1000	991	979	999	996	973	1007	996	1007	959	980	973	977	1022	1006	1005	1014	1013
322	296	299	311	338	339	333	349	367	390	411	449	407	417	418	429	458	459	446	429	443	442	461	463	484	461	478	484	454	496	522	538	523	480	487	504	540	576	532	508	543	553	511	538	605	532	533	574	505	493
323	330	347	320	320	294	301	333	328	343	325	341	462	371	386	362	363	364	392	399	393	388	389	388	379	357	364	355	376	367	380	419	442	441	449	460	446	463	437	446	451	465	472	467	453	462	469	456	467	457
324	1059	1089	1131	1139	1147	1123	1154	1147	1211	1217	1172	1206	1169	1227	1201	1155	1236	1206	1226	1295	1234	1200	1265	1268	1267	1268	1260	1286	1307	1323	1343	1296	1314	1348	1365	1354	1363	1396	1393	1377	1392	1387	1359	1358	1348	1364	1379	1361	1349
325	116	135	184	176	196	154	138	169	206	160	183	153	166	169	174	130	203	158	157	157	141	162	175	155	142	140	143	142	148	123	127	118	129	114	151	111	115	124	179	138	139	175	128	143	119	132	124	127	140
326	1126	1100	1080	1095	1125	1155	1136	1102	1137	1144	1152	1185	1150	1179	1157	1150	1164	1146	1188	1215	1140	1141	1149	1123	1132	1111	1237	1197	1178	1222	1211	1227	1259	1258	1227	1263	1227	1267	1255	1245	1248	1257	1218	1236	1215	1241	1200	1187	1181
327	394	370	383	400	437	425	408	410	396	417	406	304	394	444	503	512	516	517	507	525	529	534	535	517	521	524	540	559	537	552	581	577	569	560	562	545	572	610	238	592	572	560	568	546	560	603	576	594	609
328	408	410	420	448	468	452	478	479	508	540	506	534	518	548	508	513	512	529	519	497	547	545	559	581	594	613	602	612	634	615	610	609	572	604	625	589	602	597	582	599	592	588	589	598	606	621	582	593	575
329	434	451	430	434	447	458	450	467	465	464	475	490	491	476	471	485	470	478	466	478	450	470	446	457	459	457	461	474	474	464	461	441	440	466	469	498	502	551	547	568	558	517	511	509	519	515	520	517	518
330	1076	1022	1011	1047	1059	1126	1114	1117	1104	1135	1106	1137	1122	1110	1082	1103	1089	1094	1077	1086	1062	1080	1080	1083	1046	1066	1076	1129	1098	1123	1149	1168	1107	1127	1104	1103	1100	1067	1127	1107	1099	1098	1087	1092	1099	1116	1096	1095	1126
331	249	267	308	301	301	293	293	313	295	307	312	328	345	361	331	337	334	338	318	316	316	312	340	363	335	339	364	357	356	346	356	361	367	356	381	381	394	375	367	368	369	369	383	393	389	399	379	395	411
332	990	948	1030	1109	1154	1168	1181	1174	1236	1262	1302	1367	1361	1387	1401	1345	1387	1410	1394	1415	1374	1387	1432	1446	1459	1476	1538	1542	1516	1549	1619	1603	1585	1634	1675	1659	1709	1772	1692	1696	1705	1729	1725	1721	1822	1792	1815	1803	1769
333	513	499	464	465	461	476	453	461	520	525	511	494	502	451	467	451	456	430	465	480	484	519	482	482	538	515	527	557	564	548	572	581	584	575	592	575	567	609	603	583	595	585	587	573	572	620	589	577	575
334	403	412	381	403	375	436	488	504	534	513	541	529	555	585	571	609	607	616	618	631	590	603	594	599	597	581	609	605	619	612	594	595	588	609	623	620	629	639	647	658	632	635	636	647	646	642	655	634	640
335	751	765	750	771	765	778	787	789	788	784	779	788	803	794	789	809	801	799	804	834	807	816	787	817	805	831	823	816	823	849	817	835	834	850	844	838	860	877	878	881	894	879	897	893	895	896	898	916	910
336	731	706	740	741	797	765	782	765	811	815	838	815	868	829	840	861	854	807	855	865	866	884	892	895	920	963	948	957	960	973	939	988	940	954	950	962	981	975	968	972	983	956	996	987	973	987	982	995	975
337	886	908	875	886	919	906	885	870	884	841	872	899	898	914	917	931	949	949	953	948	968	958	958	953	943	964	958	994	975	1020	1032	1041	1024	1034	1029	1033	1043	1033	1031	1020	1002	1025	1063	1073	1066	1069	1074	1069	1033
0	1031	1020	1069	1191	1158	1179	1209	1176	1187	1303	1246	1307	1294	1337	1307	1356	1442	1448	1464	1414	1497	1467	1495	1473	1468	1568	1498	1520	1560	1563	1612	1592	1610	1687	1715	1728	1769	1712	1701	1803	1742	1733	1804	1774	1809	1866	1814	1832	1861
338	764	789	772	792	801	816	812	786	790	770	764	787	772	798	775	788	796	813	879	873	906	917	921	913	919	922	925	927	912	910	900	912	915	911	905	911	899	902	927	900	901	910	904	901	930	934	942	952	953
339	538	526	520	536	553	557	554	557	584	565	551	577	554	553	556	542	547	549	547	525	543	555	552	548	540	531	548	532	524	524	518	508	506	507	510	507	507	494	491	498	494	514	514	534	533	520	543	562	558
340	784	824	772	846	843	816	833	835	837	852	855	853	867	895	880	888	879	899	868	885	907	919	914	910	939	942	940	965	960	964	962	960	926	919	930	939	913	920	949	917	931	940	951	935	938	944	924	902	898
341	1014	972	929	1003	1042	1054	1048	1118	1161	1167	1164	1184	1226	1232	1177	1164	1190	1204	1240	1248	1275	1270	1300	1259	1291	1251	1267	1309	1307	1281	1333	1342	1345	1332	1302	1312	1294	1291	1276	1256	1266	1253	1272	1263	1274	1255	1208	1235	1278
342	703	704	679	695	722	732	729	768	736	745	795	775	795	790	786	786	769	791	782	833	799	808	805	804	812	802	793	851	843	826	829	832	828	859	843	834	826	856	865	835	842	849	857	874	870	872	810	820	837
343	527	541	596	575	623	613	701	651	663	710	703	704	770	761	734	797	768	825	820	842	852	817	918	894	877	841	877	872	909	897	882	906	884	858	886	902	934	884	918	861	893	910	929	869	927	884	916	890	914
344	619	618	671	637	724	721	683	786	800	777	777	763	850	797	816	839	862	932	861	914	978	922	970	948	997	1001	975	1022	1027	1026	1065	1025	1011	1036	1019	1033	1037	999	996	1029	1022	1018	1005	1036	1016	1007	992	986	1014
345	653	665	661	679	695	681	708	729	775	754	774	788	817	800	806	783	802	794	769	797	757	827	826	839	827	833	847	871	851	862	860	870	883	898	934	919	931	934	973	950	955	991	975	962	963	990	988	982	1020
346	2426	2430	2434	2492	2465	2456	2506	2578	2471	2513	2556	2535	2476	2538	2572	2601	2645	2608	2613	2632	2634	2680	2639	2673	2702	2703	2660	2623	2689	2663	2686	2622	2672	2674	2694	2681	2637	2658	2639	2682	2677	2674	2680	2653	2648	2679	2652	2649	2653
347	99	107	144	140	142	114	73	69	84	56	70	56	63	62	61	62	92	71	80	72	61	73	114	83	68	72	80	94	119	72	86	80	86	77	112	88	96	91	147	98	92	120	98	103	91	81	70	79	97
348	751	803	806	819	850	888	877	913	912	910	952	949	919	949	1019	1010	957	985	992	1021	978	1032	1036	1037	1012	1017	1006	976	985	968	1038	981	1031	1008	1054	1043	1047	1019	1016	1020	1022	1021	1013	1010	1001	1000	1020	995	1024
349	1047	1075	1178	1167	1209	1142	1153	1192	1220	1188	1277	1258	1303	1290	1326	1290	1420	1393	1366	1360	1368	1404	1448	1434	1406	1456	1443	1462	1482	1449	1445	1436	1486	1478	1565	1472	1502	1470	1582	1499	1494	1553	1503	1543	1486	1465	1470	1459	1515
350	1459	1430	1463	1471	1422	1446	1429	1471	1486	1511	1465	1515	1549	1532	1600	1537	1529	1518	1516	1515	1521	1534	1538	1525	1550	1535	1527	1540	1532	1546	1585	1581	1579	1580	1562	1550	1577	1498	1483	1552	1490	1478	1472	1482	1468	1470	1471	1469	1426
351	1362	1401	1355	1321	1374	1327	1378	1462	1429	1406	1446	1475	1498	1487	1529	1535	1586	1583	1548	1577	1602	1586	1553	1550	1546	1580	1538	1579	1586	1606	1610	1583	1577	1576	1547	1544	1551	1551	1538	1549	1498	1544	1512	1537	1504	1454	1485	1500	1491
352	1116	1136	1185	1202	1162	1209	1273	1261	1261	1276	1286	1267	1269	1267	1321	1270	1301	1339	1367	1354	1314	1402	1375	1432	1458	1437	1425	1396	1438	1433	1458	1542	1603	1568	1579	1587	1611	1619	1617	1584	1640	1618	1660	1618	1604	1617	1596	1591	1568
0	87	88	409	417	178	209	473	495	538	567	226	266	636	687	756	680	662	679	658	752	725	699	745	294	719	697	716	769	763	370	794	774	761	295	743	775	793	774	824	323	809	788	777	802	846	316	797	807	837
0	177	NaN	NaN	NaN	NaN	NaN	NaN	NaN	NaN	NaN	NaN	NaN	NaN	NaN	NaN	NaN	NaN	NaN	NaN	NaN	NaN	NaN	NaN	NaN	NaN	NaN	NaN	NaN	NaN	NaN	NaN	NaN	NaN	NaN	NaN	NaN	NaN	NaN	NaN	NaN	NaN	NaN	NaN	NaN	NaN	NaN	NaN	NaN	NaN
353	549	565	664	623	730	758	739	808	790	801	794	809	779	791	798	824	799	790	805	803	807	800	833	817	828	838	828	799	840	837	805	799	801	846	815	791	820	811	813	806	795	782	799	788	774	815	779	785	791
354	803	841	815	806	846	839	884	860	861	871	881	890	886	903	921	938	909	928	965	955	959	1011	969	968	975	975	946	924	948	947	924	938	939	951	960	950	970	969	931	983	919	976	947	1041	1059	987	1015	1093	1000
0	264	345	323	311	341	414	152	NaN	NaN	NaN	NaN	NaN	NaN	NaN	NaN	NaN	NaN	NaN	NaN	NaN	NaN	NaN	NaN	NaN	NaN	NaN	NaN	NaN	NaN	NaN	NaN	NaN	NaN	NaN	NaN	NaN	NaN	NaN	NaN	NaN	NaN	NaN	NaN	NaN	NaN	NaN	NaN	NaN	NaN
355	1074	1078	1079	1089	1090	1116	1128	1157	1152	1176	1210	1214	1204	1169	1184	1205	1213	1255	1224	1251	1255	1248	1244	1254	1222	1273	1282	1267	1267	1272	1252	1279	1277	1259	1305	1284	1249	1243	1252	1215	1234	1252	1232	1231	1237	1225	1224	1221	1254
356	442	453	469	470	467	479	475	488	482	504	497	480	494	505	500	516	510	526	515	521	531	524	531	533	540	543	578	579	582	598	604	612	591	617	611	612	585	586	595	596	614	594	624	632	620	620	606	621	611
357	460	456	468	471	476	485	498	526	541	516	529	513	515	535	518	549	544	562	577	603	604	602	638	629	624	633	617	635	630	583	591	574	562	533	535	522	535	557	547	566	573	584	575	557	562	547	529	540	531
358	1097	1043	1072	1105	1114	1120	1106	1096	1112	1081	1031	1014	977	987	926	947	458	363	363	379	378	358	376	387	358	377	379	373	390	423	177	188	191	182	218	214	224	237	268	298	314	319	300	285	257	256	278	310	320
359	1460	1506	1470	1563	1544	1548	1545	1528	1576	1576	1311	458	471	477	494	496	496	510	500	504	266	280	290	257	263	252	274	308	342	393	454	488	507	531	538	564	576	614	653	664	674	699	737	764	802	802	810	790	807
0	NaN	NaN	NaN	NaN	NaN	NaN	NaN	NaN	NaN	NaN	NaN	NaN	NaN	NaN	NaN	NaN	NaN	NaN	NaN	NaN	NaN	NaN	NaN	NaN	NaN	NaN	NaN	NaN	NaN	NaN	NaN	NaN	NaN	NaN	NaN	NaN	NaN	NaN	NaN	NaN	NaN	NaN	NaN	NaN	NaN	NaN	NaN	NaN	NaN
0	1899	1953	1971	1989	2025	2021	1938	1923	1906	1867	1945	1891	1708	545	559	559	562	563	563	568	571	551	585	590	590	588	282	268	273	292	300	342	414	495	572	673	738	755	730	733	738	735	760	776	799	801	819	802	825
360	1141	1099	1136	1154	1128	1181	1168	1203	1198	1202	1197	1239	1235	1236	1283	1243	1327	1273	1291	1323	1270	1305	1340	1342	1334	1343	1344	1385	1345	1316	1365	1362	1374	1381	1385	1328	1388	1386	1381	1385	1375	1397	1421	1352	1424	1381	1401	1436	1427
361	862	915	946	922	983	963	968	1000	1012	1035	1028	1036	1032	1055	1074	1071	1056	1068	1052	1073	1072	1058	1109	1038	1106	1088	1097	1072	1120	1143	1098	1078	1157	1096	1136	1118	1144	1150	1149	1094	1103	1093	1069	1061	1088	1045	1050	1043	1032
0	1810	1778	1845	1892	1827	1909	1850	1906	1945	1921	1976	1956	1969	1980	1999	1990	2005	2043	2108	2050	2078	2059	2086	2108	2130	1141	2209	2210	2243	2165	2044	2042	2029	2038	1999	2027	1987	1982	1973	1984	1928	1936	1948	1914	1873	1838	1802	1791	1692
362	1159	1134	1125	1101	1125	1121	1137	1170	1154	1192	1125	1145	1206	1204	1181	1227	1228	1268	1227	1212	1259	1240	1287	1275	1287	1265	1243	1193	1215	1165	1189	1211	1213	1239	1232	1276	1273	1271	1281	1249	1267	1274	1268	1250	1238	1237	1225	1232	1227
363	59	46	31	44	45	60	83	70	53	99	78	80	77	75	77	97	63	82	75	91	99	93	88	101	113	124	112	109	107	117	115	115	114	115	84	103	100	96	76	100	97	74	102	91	98	103	92	95	69
364	974	989	992	1004	1057	1020	1050	1042	1055	1102	1067	1043	1108	1061	1051	1008	1039	1117	1092	1147	1089	1135	1179	1169	1200	1231	1218	1268	1222	1271	1249	1299	1264	1311	1322	1345	1306	1295	1345	1307	1318	1303	1323	1301	1335	1294	1321	1343	1300
365	634	664	691	721	723	760	762	823	799	817	797	808	845	881	871	880	876	902	921	949	947	933	937	958	1005	975	984	966	1002	997	1037	999	992	1029	996	1004	980	989	988	1032	1045	1043	1034	1052	1053	1051	1084	1083	1080
366	703	646	800	801	826	829	819	843	913	898	883	881	928	854	912	843	928	941	983	977	942	975	972	991	993	969	974	1019	1067	1010	1032	1033	1060	1042	1105	1057	1089	1105	1196	1104	1090	1093	1038	1130	1129	1110	1084	1127	1177
367	228	218	308	305	335	339	327	379	409	391	403	411	403	423	428	419	459	409	487	484	485	510	518	514	482	491	514	486	524	464	505	537	457	471	513	493	484	539	585	557	529	513	500	568	544	518	477	533	533
368	8	13	62	52	62	80	86	126	122	137	156	151	146	156	161	143	168	177	202	199	199	215	195	215	196	224	224	216	242	234	219	249	215	247	231	244	242	255	227	244	227	203	200	249	240	224	214	222	233
[truncated: 194 more columns]
