# Supplementary material for: Fractional killing arises from cell-to-cell variability in overcoming a caspase activity threshold
Source: Mol Syst Biol. 2015 May 7;11(5):803. doi: 10.15252/msb.20145584 (PMC4461398; doi:10.15252/msb.20145584)
Supplement: Supplementary file 3 [file msb0011-0803-sd3.zip › All_data/143_TRAIL (250 ngml) + Bortezomib (100 nM) + FLIP-S overexpression_3/raw_edge.tsv]

Cell # (0 for discarded)	T=5min	T=10min	T=15min	T=20min	T=25min	T=30min	T=35min	T=40min	T=45min	T=50min	T=55min	T=60min	T=65min	T=70min	T=75min	T=80min	T=85min	T=90min	T=95min	T=100min	T=105min	T=110min	T=115min	T=120min	T=125min	T=130min	T=135min	T=140min	T=145min	T=150min	T=155min	T=160min	T=165min	T=170min	T=175min	T=180min	T=185min	T=190min	T=195min	T=200min	T=205min	T=210min	T=215min	T=220min	T=225min	T=230min	T=235min	T=240min	T=245min
1	192.1	190.8	243	214.7	150.3	150.4	176.4	149.2	201.3	189.2	202.8	196.5	172.9	173.5	166.6	164.2	136.6	187.8	181.6	167.1	184.7	181.1	175.6	187.5	111	170.6	189.7	146.1	195.2	171.5	153.1	131.8	174.5	151.3	136.3	117.5	98.57	133.4	116.3	109.9	108.9	122.6	126.2	123.5	111.9	196	133	123.1	75.2
0	213.4	147.2	232.6	245.2	188.5	191.9	208.6	225.6	175	192.7	170.5	214.7	208.6	196.9	216.3	214.2	211.5	215.5	197.4	230.7	203.6	194	200.3	199.3	209.3	208.5	230.7	172.3	221.8	175.1	210	162.5	189.7	187	189	183.8	156.8	187.6	180	148.3	174.6	202.6	137.1	174.1	182.6	119	161.7	152.6	155.5
2	234.9	153.2	150.4	199.6	208.5	228.8	198.8	189	188.9	221.5	213.5	157.7	147	187.8	190.7	166.9	169.3	152.4	167.4	188.4	177.3	165.8	171.7	176.3	197.2	156.1	184.2	189.3	204.5	185.7	193.3	182.7	144.7	174.3	213	191.5	215.4	225.8	157.1	177.2	169.3	160.3	171.4	202.7	165.3	216.3	152.7	179.3	162.5
3	187.2	167.4	168.4	199.6	146.7	130	152.9	210.2	173	188.6	152.8	151.1	169.5	167.8	166.7	143.4	128.2	127	185.2	167.4	171.3	142.3	201.8	165	109.4	134.2	116.7	129.4	165.7	156.1	144.8	160.7	142.4	136.9	156.6	132.2	164	150.3	154.3	197.2	150.8	158.4	142.9	127.3	163.4	148.5	163	159.2	145
4	228.8	211.2	200.8	214.2	188.1	183.3	153.7	183.9	168.5	153.8	161.4	155.2	164.8	147.9	157.3	175.5	127.2	175.9	150.3	147.7	148.8	115.2	131.6	134.7	170.7	145.9	113	142.1	131.5	171.7	139.6	159.7	136.7	143.8	178.1	129	104.8	151.7	108.3	165.8	150.3	136.1	103.7	140.2	142.1	127.5	140.7	154.4	128.1
0	200.9	188	217.5	212.6	202.3	200	191.3	177.5	179.5	170.5	183.5	187.7	167.9	176.7	151.5	173.7	175.8	216.6	178.1	178.3	192.1	187.9	262.8	187.2	164.9	201.8	191.1	224.6	229.1	180.5	188.4	185.5	175.2	135.2	175.2	215.8	221.5	180.3	235.7	167.8	147	205.4	199.3	213.1	194.8	218.2	190.2	192.7	223.7
0	196	171.2	153.4	193.2	124.4	219.6	199.8	156.6	181	161.1	208.7	171.3	114.1	180.9	140.6	153.3	100.5	110	124.7	98.38	120.4	94.17	127.3	131.4	124.1	147.5	119	137.2	109.5	111.1	132.1	119.3	141.3	134.6	115.7	117	148.7	151.1	150.1	136.6	129.9	133.6	125.6	111.9	139.2	115.6	125.2	131.4	140.3
5	228.5	182.8	209.5	196.2	205.2	150.1	144.4	133.8	158.5	209.6	167.4	161.8	126	152	125.5	133.9	185.6	136.9	172.5	142.9	160.1	118	134.9	127.2	163.7	148.7	154	175	135.3	120	146.7	155.4	92.96	115.5	159	134	123.9	100.9	117.9	137.1	126.8	108.7	120.9	140.9	121	127.4	141.1	130	135.5
6	173.5	164.4	164	155.8	160	187.9	169.5	189.1	143.7	141.2	155.4	122.6	162	139.6	163.1	136.6	150.8	117.3	137.9	131	146.3	139.1	156.2	170.7	121.5	102.3	127.1	174.6	127.3	155.2	178.2	124	133.9	134.6	110.9	130.1	128.5	100.1	137.6	133.9	105.9	134.3	181.5	125.9	137.1	123.8	166.5	132.1	142.9
7	207.7	232	297	238	239.7	228.3	212.9	209.9	193.4	235.2	222.6	265.7	200.4	186.5	219.7	245.7	191.6	191.9	198.4	227.4	187.1	250.9	196.4	190.5	226.3	203.5	183.5	223.9	189.7	185.2	166.9	177.2	190.9	204.9	216.6	192.8	209.6	185.9	206.1	184.2	205.8	226.3	211.3	210.2	293.8	211.3	199.4	197.2	222.9
0	289.1	212.1	224.9	231.3	220.1	224.4	204.7	238.7	248.3	210.8	251.7	191.2	213.6	210	210.1	223.9	211	188.5	218	206.4	235.5	202.5	228	288	204	172.1	200	206	237.6	288.9	244.8	215.8	234.5	251	192.6	237.8	198.6	207.5	223	228.2	231	235.5	241.6	210.2	247.5	231	210.7	234	210.2
8	772.7	774	793.1	467.3	322.1	304.7	308.8	268.3	237.4	243.9	229.4	251.5	196.3	228	269.6	240.6	232.2	198.9	199.9	203.2	185.9	193.2	188.2	178.7	193.1	211.6	183	158.4	169.2	169.7	192.1	196.4	167.2	180.8	164.8	135.7	150	145.2	178.3	143.6	171.2	139.2	162.5	140.8	142.4	142.6	139.6	150	129.2
9	262.7	218.2	251.5	182.9	189.3	253.7	193.5	190	179.7	179.4	202.2	194.7	188.7	195.4	235.5	183.3	207.5	203.9	227.7	211.5	229	215	193.5	212.6	177	182.7	219.7	181.9	191.8	175.1	207.5	206.3	159.3	171.3	211	201.1	154.7	198.1	205.6	185.3	196.5	198.9	153	181.4	219.6	217.3	173.3	204.2	194.3
10	740.2	833.2	588.1	410	321	356.2	345.6	297.6	269.6	246.2	253.1	235	198.6	232.2	238.7	194.6	215	227.5	200.2	200.2	225.6	189.7	176.1	172.8	173	208.5	133.3	205.9	142.7	148.9	169.5	185	138.9	176.1	148.2	162.1	148.5	177	138.4	143.4	176.2	145.8	152.6	147.4	144.1	133.8	139	105.3	122.1
11	297.1	240.5	231.7	232.3	199	175.2	247.2	193.3	229.9	222.8	226.3	206	212.5	213.2	203.9	189.5	197.2	192.6	200.4	215.5	197.5	201	209.5	216.5	211.9	181.5	170	183.9	185.6	184.5	233.2	208.1	206.6	222.2	206.6	193.6	229.2	240	222.4	218.2	209.1	244.9	193	221.1	213.5	213	214.8	195.8	216.2
12	161.4	159.7	206.4	184.9	207	155	160	143.3	172.9	174.6	170.8	161.8	165.6	149.7	165.9	133.3	124.9	152.5	160.1	135.6	155.9	122	133.5	176.5	115.9	177.5	134.5	143.5	179.3	204	893	808.5	1013	1153	1217	1185	1227	1143	939.5	979.5	960.1	893	1054	1029	1027	847.9	756.4	621.1	659.6
13	237.6	185.5	162	213.1	180	184.7	251.2	223.1	157.4	230.3	211.5	199.6	222.7	1213	1058	1150	1252	1059	1199	1215	1026	1121	1089	915.8	1045	1161	1234	954.3	907.2	941.2	1046	1035	1105	1143	1149	1085	1060	810.3	587	425.3	392	340.6	340	367.7	328.3	333.8	315	317	328.5
0	295.2	266.4	351	312.7	280	264	281	346.1	326.3	264.5	238.2	301.7	302.3	253	288.3	262.6	261.1	268.2	238.6	257.1	252.7	330.2	259.4	266.2	247.7	243	221.9	303.5	301	240	268	315.1	282	293.5	305.1	319.4	275.5	302.6	266.5	230.1	287	240.5	162.9	306.6	319.5	260.5	227.8	294.5	295.2
14	199.3	240.3	197.5	186.8	224.8	178.2	160.9	163.9	160.7	200.6	166.2	205.2	132.2	223	165.7	148.2	180.9	164.3	140.7	130.2	145.3	174.6	155.8	217.6	206.8	160.7	170.6	170.2	125.6	193.2	183.7	164.4	164.8	174.6	174.1	164.3	164.3	150.7	145.7	167	188	191.8	163.8	164.1	173.4	179	162.1	124.5	156.3
15	216.8	207.2	208.3	241.3	198	276.5	183.4	271.8	280.3	202.5	202.1	229.9	227.1	189.3	236.9	175.1	155	137.4	166.8	139.8	154.7	182.7	179.8	214	184.2	154.5	162.2	183.4	162.3	138.3	214.1	181.1	138	132.2	157.3	144.1	181.2	166.9	201.2	163.2	163.8	190.3	221	197.1	206.3	205.4	191.7	200.5	190.3
16	258.4	189.6	236.2	214.3	221	176	185.8	175.1	174.3	184	208.1	170.5	183.3	200.5	146.8	166.3	175.2	178.3	142.2	157.1	143.3	142.4	163	138.5	153	112.5	161	130.9	161.3	133.4	125.7	176.7	159.5	169.4	158.9	166.9	133	177.6	144.8	133.4	148.7	184.2	159.5	141.6	146.1	145.3	148.4	160.4	148.7
0	297.5	297.7	321	328	366.4	248.4	323.3	297.5	297.8	272.1	303.5	252.5	254	291.2	257.2	223	262.2	302.1	321.6	244.8	264	277.3	319.4	288.7	269.2	319.2	289	268.6	298.6	271.7	322.1	229.1	236.6	265.5	307.6	276.2	276.2	251.6	287.3	200.2	218.7	243.7	162.9	198.5	244.5	307.9	241.7	271	276.8
17	335.8	293.9	373.6	322.1	291.3	272	300.3	327.3	268.5	289.4	276.7	304.4	297.9	273.5	281.9	271.3	259.9	276.4	271	279.5	265.6	240.1	283.4	282.7	289.9	249	281.6	276.7	247.1	277.2	276.9	266	281.5	337.2	287.3	290.6	299	315.8	300	302.2	311.4	294.2	285.4	284.5	312.6	275.7	299.5	294.9	277.9
0	214.8	295.7	211.4	227	235.8	203	217.1	286.9	243.5	232.2	206.8	220.5	237.3	240.2	286.6	229.3	254.9	196.4	180.6	217.8	236.7	116.8	182.9	170	151.7	165.7	148.5	138.4	134.7	217.5	200.5	207.2	174.4	108.4	141.3	130.9	182.2	172.4	196.8	160.3	85.84	145.3	162.8	180.7	173.4	178.3	163.3	111.5	97.25
0	259.4	319.9	427.5	326.8	266.9	298.4	356.3	309.8	272.6	286.6	283	321.5	334.5	338.5	270.7	334.8	321.3	343	268.7	313.4	311.2	318.5	348.6	323.6	330.5	344.9	358.1	333.5	347.6	325.9	380	369.7	359.2	362.2	327.2	324.6	295.3	310.8	271.3	351.7	315	298.8	299.3	310.3	267.8	319.9	333.4	345.6	323.4
18	302.3	257.3	336.6	297.5	289.2	299.3	238.1	258.9	269.9	254.5	278	266.9	257.8	272	243.6	276.4	280.8	243.2	269.6	240	282.3	267.6	279.1	258.2	262.5	295	295.5	278	288.3	314.4	291.5	218.1	278.4	310.1	266.5	251	296	220.4	264.8	283.2	299.9	252.8	265.4	297.7	239.2	277.3	309.4	324.2	304.5
19	161.4	247	203.7	203.2	134	196.2	231.1	184.2	155.2	171.9	213.8	161.5	205.8	158.4	124.9	123.3	142.9	143	169.3	83.66	150.9	193	129.1	154.5	130.7	144.2	216	141.5	155.3	134.9	123.7	198.5	163	155.3	147.6	162.6	162	198.9	168.5	130.5	181	197	152.6	161.6	176.6	158.6	147.8	172.9	165.2
20	329	301.6	330.5	287.3	275.1	336.5	272	305	278.1	297.5	242.5	251.1	227.2	303.1	296.8	241.8	272.2	267	271.6	260.3	242	229.3	230.3	279.6	260.7	212.1	234.5	275	246.1	226.6	218.6	235.9	242.8	226.4	250.6	261.8	284.7	268.2	279	231.7	267.5	338	252.7	266.2	255.1	290.1	316.8	254.4	259.2
21	319.6	291.8	324.9	368.2	321.5	283.7	338.5	241	300.9	266.1	271.4	310.1	276	270.4	347.4	307	299.8	307.4	332.9	343.5	344.3	301.8	261	327.7	290.6	320.2	339.5	335.2	324.1	277.8	364.1	377.5	350	342.7	321.1	351.2	297	308.4	340.6	292.2	307.8	343.1	307.4	329	279.8	279	288.9	291	347.3
22	345.3	284.1	338	311.9	273	304.8	323.2	241.2	294.4	273	279	258.1	267.6	337	296.3	301.6	254.1	290	292.2	312.4	287.6	303	291.5	317.7	281.3	308.3	299.5	365.5	330	319	404.5	373.1	316.3	336.5	265.1	314.1	364	272.5	294.5	327	283.5	295.5	312.6	356.8	384.4	397.2	335.4	353.9	329
23	225.6	311.4	266.8	281.6	292.4	285	261.2	240.9	283.9	237.2	263.5	270.9	231.1	318.9	265.1	288.2	218.2	245.3	286.2	231.8	217.6	228.4	205.7	294.4	216.7	231.5	298.4	296.4	274.8	286.6	297.6	299.8	248.8	249.3	316.3	299.1	354.5	236.5	362	292.7	324.3	288.6	347	289.8	406.5	340.1	280.1	261	239.8
24	299.7	274.7	290	314	278.8	249.7	321.9	270.5	240	212.4	209.9	234	278.1	234	264	217.1	245.5	224	276.5	240.3	225.9	245.5	366	222.5	275.5	255.5	222.9	253.5	232.2	285.5	246.7	235.8	279.6	271.6	243	241	316.2	215.5	235.4	186	220.4	258	223	223.3	234	247.7	292	216.3	308.6
25	189.4	248.6	187.8	227.4	216	197.3	258.9	262.5	275.9	206.3	163.3	233.9	213.8	215.3	188.9	151.1	213	198.6	140.9	132.3	192.9	138.4	130.5	181.2	134.7	125.7	132.8	158	151	147.8	127.6	90.57	184.6	173.9	135.7	208.9	199.4	229.2	147.4	159.6	167.4	172	117.8	174.4	102.9	217.3	182.6	170.5	112.4
26	283.2	353.9	251.6	220.4	248.7	263.9	281.6	222.3	257.5	258	238.1	226	258.8	290	280.9	219	272.3	214.5	265.4	230.3	230.3	239.1	271.9	276.6	228.3	249.1	228.3	249.3	199.3	211.8	290	210.5	299.8	214.4	239.5	221.3	273.7	260	246.1	260.5	269.8	296.3	236.1	250.5	300	256.2	288.8	280.3	263.4
27	192	132.2	144.8	152.9	140.3	156.2	167.7	162.8	196.1	202	175.2	150.8	157.7	177.3	196.8	207.2	155.6	176.2	171.6	148.4	159.2	177.7	140.4	189.6	138.1	143	162.5	167.5	166.6	165	139.7	154.3	132.6	146.1	123.1	135.5	115.1	136.6	125.5	123.3	133.5	153.5	132.7	126.8	119.6	129.1	157.9	124.4	146.1
28	208.5	261.5	218.3	195.4	187.5	250.5	306.1	235.9	280.5	210.1	233.6	212.4	203.9	254.5	218.5	191.2	221.1	228.1	181.3	207.1	199.5	172.3	249.6	173.3	172.9	192.8	212.7	171.5	196.3	162.3	200.5	157.4	218	211.3	216.5	196.5	221	199.4	225.8	195	283.1	201.1	276.5	223	195.8	217.2	211	242.3	248.6
29	221.1	242.8	263.6	206.6	253.2	236.4	277.8	186.7	246.5	211.7	198.9	197.5	183.7	281.1	216.2	203.4	172.1	180.9	201.5	214	175.3	198.8	206.3	231.7	163.6	205.8	209.3	189	203.6	203.1	226.4	240.3	192.8	216.1	200.1	247.5	174.8	186.1	234.6	231	231.3	204.6	255.8	220.1	218.6	216.9	228.6	180.1	238.2
30	188.4	263.7	138.3	217.4	144.3	178	161	168.3	153.3	150.2	158.5	151.5	148.7	99.09	114.8	164	139.5	146.8	101.9	121.2	150.9	143.7	114.8	100.4	100.3	107.5	162.8	105	93.12	130	106.5	133.9	132.5	127.8	112.9	114	122	109	129.6	146	127	114.6	123	139	170.1	130.6	97.39	117.9	143.4
31	311.9	292.7	246.7	226.3	299.2	219.5	212.5	298.9	237.5	230	232	284.3	257.2	228.5	235.9	263.7	233.5	226	217.9	192.1	268.3	222.5	233.3	227.8	217.2	255.6	223.5	187.2	218.8	211.7	198.6	208.9	238.5	223.3	269.5	229.6	243.1	199.3	219.6	235.1	228.4	208.8	210.1	205.8	225.8	182.6	215.3	217.2	216.5
32	184.8	264.1	179.4	248.4	239.9	286.7	236.5	248	175.8	164.4	247.9	174.1	135.6	225	151.9	190.4	184.5	271	213.2	135.7	175.4	135.3	162.4	203.9	213.2	223.3	182.6	157.6	122.7	169.2	144.1	165.3	196.6	147.8	171.4	239.8	191.6	183.4	164.1	177.9	122.1	130.2	168	124.4	134.3	143.8	169.7	163.9	133.9
0	280.7	271.7	254.5	263.2	283.7	241.6	277.5	223.5	246.9	234.4	280	252	225.8	236.7	261.2	305.2	222.7	248.4	219.6	303	253.2	238.6	324.5	257.7	245.3	140.9	277.8	289.9	242.3	230.8	304.9	281.1	234.4	246.3	235.2	216	252.5	236	261.3	283.3	272.8	189	188.5	211.2	236	295.5	234.8	263.8	274.3
33	207.6	196.4	217.3	197.1	191.6	243.2	171.9	221	216.5	207.5	231.8	194.9	205.6	196.5	192.3	233.5	153.6	180.9	194.6	148.8	166.6	167	165.5	141.9	148.9	184.6	135.9	172.9	137.8	152.8	159.2	187.1	146.2	167.2	182.9	189.8	139.1	153.1	137.1	167.9	199.6	178.3	189.7	183.9	159.9	202.3	193.8	165.9	167.5
34	227	200.3	252	191.2	214.5	217.2	221.8	213.8	177.4	213.8	188.8	188	181.9	139	166.1	172.6	249.2	181.2	183.3	196	204.8	152.2	225	159.2	224.3	187.8	183.4	141.7	164.4	180.3	171.2	174	151.5	140.9	134.6	164.2	179.8	160.3	162.8	151.3	182.5	137.4	159.1	196.4	158.9	143.3	122.2	149.6	149.8
35	380.5	375.8	438	433.7	409.3	463.7	433	403	412.5	363.4	384.6	362.7	319.6	285.7	272.2	306.5	313.5	269.7	280.2	266.6	272.1	289.3	317.1	240.3	256.1	228.4	255.1	257	221.9	296.4	304.1	237.4	279.4	263.1	227.5	250.4	248	275.7	259.8	291.4	242.8	271.3	252.8	280.3	275.8	260.9	276.4	279.7	289.7
36	213.1	165.8	185.4	175.3	154.9	133.2	171.8	221.6	220.9	177.3	159.1	152.4	160.9	176.6	163.7	163.8	234.7	185.9	134.7	143.7	138.9	146.3	195.3	177.7	150.9	136	142.8	148.5	143.1	163.3	125	175.5	156.5	123.6	118.7	131.9	142.8	162.6	172.2	146.4	139.5	140.5	135.5	172.3	176.2	144.5	148	165.6	195
37	521	529.9	631.5	591.6	533.7	526	552	454	392.3	424.4	434.5	448.8	369.8	311.8	279.7	330.5	302.5	378.6	295	286.2	271.7	252.7	280.9	271.5	287.3	238.5	278.9	241.9	275.7	300.9	233.9	244.5	182.9	215.8	186.8	244.5	204.9	211.5	220.8	220.3	217.9	221.1	244.8	290.7	223.6	233.7	242.1	236.3	249.5
38	244.1	219.7	192.2	189.1	175.6	159.6	157.1	213.2	138.3	158.4	149	183.9	156.5	153.5	153.6	142.8	163.1	186.3	176.9	161.4	217.6	142.3	150.7	173.2	172.3	158.7	179.2	145.2	135.3	152.7	165	144.7	137.6	170.5	114	134	145.1	147.3	204.2	152.4	186.3	137.6	142.6	127.8	127.8	154.3	148.2	173.9	142.6
39	280	261.5	285.1	253.3	286.5	233.2	267.8	275.2	289.6	262.4	238.4	248.8	249.5	242.7	268.7	302.2	225.5	291.9	245.2	248.2	278.1	270.8	245.2	256.8	289.6	229.7	290.8	275.3	289.7	268.3	264.7	283.5	329.7	296.8	282.9	287.7	290	255.3	299.6	334.2	321.3	279.7	295.6	284.6	274.5	270.3	269.7	293.1	316.5
40	311.5	297.3	274.5	307.1	210.4	256.5	202.5	254	191	200.4	172.2	220.6	197	213.1	232.8	175.7	189.3	191.8	201.4	180.5	204.5	184.1	128.9	168.2	186	158.9	173.8	165.9	196.6	160	197.2	189.3	191.8	152.4	153.8	122.3	167.9	160.2	139.3	176.7	123.9	145.8	156	162.5	130.9	125.4	126.1	149	138.4
41	229.5	224.7	273.1	236	222.4	257	253.2	258.7	232.8	238.5	245.4	227.3	262.4	217.4	219.5	217.7	233.7	207.3	221.5	266.1	284.1	247.2	199.5	267.4	241.2	259.4	225	191.8	217.5	237.7	248.2	266.1	245.4	195.6	238.3	229	199.5	223	252.1	210.3	204.8	253.4	263.3	214.6	251.2	233.1	220	248.4	237
42	230.4	224.4	189.4	262.1	204.7	171.3	230.8	218	258.8	202.3	247.5	233.2	216.6	206.8	171.4	203.1	217.1	182	186.7	206.2	166.3	139.9	185.4	165.9	165	165.9	217.5	163.1	213.6	211	247.1	172.9	237.2	186	231.2	192.8	210.6	216.6	147.9	186.2	172.3	190.4	197.1	208.8	232.8	175.6	240.5	202.7	160.1
43	232.2	189.3	157.7	148	180	193.9	228.6	223.6	173.5	169.8	150.3	174.3	165.5	181.8	155.8	159.4	163.3	147.4	154.6	170.1	171.2	153.9	180.8	205.3	167.7	188.1	154	152.3	121.7	121.1	139.5	140.3	155.4	184.2	179.8	158.3	153.8	138.8	122.9	128.5	127.2	118.1	137.7	170.4	109.6	136.9	128.8	170.5	155.4
44	219.7	215	200.2	172.9	184.9	150.1	178.4	165.6	174.8	125.5	169.1	136.2	130.4	135.4	158	134.9	159.5	153	128	167	181.9	131.9	169.5	164.6	152.3	152.2	177	132.7	130.7	177	97.77	143.3	162.5	127.7	140.8	134.8	140.7	132.7	110	114.5	131.5	123.2	132.5	153.9	133.5	105.1	120.4	146	158.1
45	236	192.1	257.7	172.3	181.9	194.5	224.9	179.4	191.9	124.7	194.5	170.8	180	142.1	222.4	167.4	159.6	156.9	175.4	162.6	148.2	171.5	175.8	134.7	129.7	177.8	140.3	154.9	159.3	158.7	143.4	191.7	146.7	142.2	160.8	119.3	119.8	115.8	143.7	140.6	150	136.6	164.5	154.5	147.2	153	136.9	138.1	138.9
0	133	88.12	NaN	NaN	NaN	NaN	NaN	NaN	NaN	NaN	NaN	NaN	NaN	NaN	NaN	NaN	NaN	NaN	NaN	NaN	NaN	NaN	NaN	NaN	NaN	NaN	NaN	NaN	NaN	NaN	NaN	NaN	NaN	NaN	NaN	NaN	NaN	NaN	NaN	NaN	NaN	NaN	NaN	NaN	NaN	NaN	NaN	NaN	NaN
46	313.1	233	286	230	227.2	223.3	242.8	214.5	191.2	190.2	170.3	187.8	276	174.1	169.8	188.9	195.8	203.5	214	164.8	198.9	197	211.5	174.5	183.6	195.4	177.1	210	185.5	186.3	182.8	174.8	185.1	146.9	133	201.3	172.5	187.6	173.9	200.4	149.8	156.6	174.4	229.4	194.3	198.8	211.8	179.9	152.7
47	219.5	196	245.6	197.5	223	211.1	211.9	189.6	173.9	228.8	183.9	221.3	175.2	141.2	165.2	161.6	162.5	164.7	146.5	167.9	163.6	180.6	168.8	230.1	168.4	154.8	161.7	163.6	150.1	138.5	143.2	183.6	148.7	167.7	114.9	120.1	170.9	138	168.6	165.3	121.8	170.8	106.8	144.8	145.4	134.1	146.3	170.5	132.5
48	266.3	192.5	270.7	270.5	217.5	197.1	220.5	182.4	195.6	176.8	226.6	209.2	192.1	215	187.5	175.5	135.5	179.9	180.6	187.5	171.5	172.6	179	203.4	174.2	183.9	170.9	177.6	185.6	152.5	159.5	163.6	166.5	165.5	165.5	162.9	189.7	161.5	158.1	136.7	156.5	159.9	147	136.7	169.5	154.8	154.1	162	205.2
49	464.1	440.5	420.1	487.4	387.5	412.9	446.5	480.9	482	431.9	364.8	357.4	302	294	292.5	258.9	252.7	287.2	280.3	245.5	273.2	234.3	283.5	225.2	273.3	220.8	199.8	227.1	233.4	213.1	222.2	243.4	245.9	214.3	201.7	237.2	198.1	223.3	242	223	198.3	232.4	221.7	218.4	231.3	204.5	223.1	247.3	219.8
50	303.7	239.6	263.6	241	239.6	236.3	196.1	282.5	232.4	249	245.5	165.5	222	223.3	209.5	196.5	142.1	224.5	203.1	173	171.3	168.1	175.7	195.4	156.6	194.8	173.2	188.2	185.7	159.3	175.8	170.4	193.3	211.5	200.5	175.5	127.7	199.5	159.9	157.2	197.8	207	159.5	152.3	188.5	188.5	178.5	187.3	208.3
0	225.3	214.8	292.8	247.7	202.7	248.3	346.2	265.8	246	264	241.6	243.3	212.5	248.9	218.5	205.5	195.3	154.2	223.2	240.8	190.5	206.7	208.9	287	256.9	266.2	233.7	252.9	200.4	231.7	285.1	213.8	194.9	247.3	265.5	237.2	210.8	273.6	195.5	236.9	229	207.9	223.5	210.4	273.5	232.4	202.4	183.6	195.3
51	218.5	196.5	246.5	210.5	208.8	220.6	253.4	177	212	155.3	192.6	217	182.2	186.2	176	223.8	194.1	177	179.1	204.2	176	151.7	176.6	215	167.8	165.3	181.2	221.1	151.3	183.5	158.9	174.6	172	173.3	195	198.8	161.2	208.3	175.8	227.2	180.6	175.7	177.3	213.3	164.7	143	184.2	182.6	192.2
0	465	316.5	267.5	281.5	241	209.7	213.6	256.5	298	282.1	312.1	243.4	256.2	270.2	270.6	303	262	252.4	236.2	222.5	218.6	186	226.2	212	226	228.2	209.3	202.6	248	208.7	188.2	236.7	191.1	147.9	192	223.4	193	192.2	178	196.3	165.3	204	218.4	167.4	187.5	169.9	220.8	170.3	198
0	389.5	445	371.3	357.1	419	358.7	390.5	358.8	395	372.4	336.6	305.9	312.6	345.4	305.6	328.5	359.8	328.7	253	304.8	278.1	318.7	290.5	328	297.2	268.9	287.7	345	294.8	328.4	263.7	300	318.5	243.6	322.6	306.4	288.8	248.6	298.6	283.8	294	277.8	309.6	274.5	273	348	307.8	330.4	344
52	230.2	174.8	255.2	212.6	240.1	199.4	256.5	256.9	264.8	216.8	216.3	255.5	207.2	220	157.6	189.8	186.4	186.7	184.9	156.2	161.6	184.4	186.9	150.6	170.7	159.7	242.7	174.1	211.5	162.1	162	178.5	191.4	159.1	168	231.5	166.8	192.6	237.5	181.9	212	189.5	157.9	146.2	185.8	206.3	197	178.6	193
53	282.5	897	1490	1354	1213	1350	1411	1559	1379	1373	1235	1337	1315	1310	1079	1322	1259	766	682.9	456	352.7	379.5	434.5	396	327	369.4	321.1	300.8	304.7	340.3	326.3	307.5	294.7	283	337.3	264.5	291.3	341.7	334.2	371	293.2	271.2	290	280.8	313	292.3	309	279.8	301.6
0	252	214.6	236.4	146.6	168.6	182	209.2	182.7	206.6	154.5	191.2	173.1	203.4	169.1	131.1	152.8	184	158.1	171.5	162.2	153	151.1	162.6	147.9	167	144.8	169.7	140.5	149.3	151.3	149.3	154.4	144.7	162.1	180.7	130.6	148.3	137.9	165.6	183.7	167.5	159.3	142.5	152.7	175.3	149.9	169.3	166	149.5
54	288.7	293.9	334.9	265.1	229.6	286.5	289.7	239.4	267.4	251.5	229	249.9	236.2	228	185	237.2	247.5	242.3	252.1	217.7	217	233	251.2	260.9	223.8	552.8	770	1111	1056	1037	1240	1208	1273	1321	1246	1216	1188	1295	995.8	972.7	1188	1252	1243	1144	1207	1265	1099	943.7	1344
0	361.7	305.5	279.3	281	302.3	254.8	252.3	247.6	261.7	279.8	318.3	304.2	301	257.5	268.7	311.9	204.7	259.2	230	199.7	243.1	257.8	232.1	229.8	232.2	197.2	235	221.3	209.1	194	258.1	229.1	203.5	183.5	185.7	218.2	178.7	189.5	210.7	236.3	214.2	230.2	186.3	199	186.3	210.2	254.7	208.4	197.8
55	307	296.5	296.5	262.4	313.1	270.9	285.7	270.8	338	292.5	319.6	274	265.7	328.5	276.1	269.7	302	315.6	286.2	264.5	265.6	248.5	261.3	272.9	243.3	286.4	285	295.7	294.3	284.1	294.8	283.6	286.2	261.1	287.3	295.5	289.2	300.2	275.6	316.9	269.6	280	300.9	250.9	298	298.8	297.9	275.3	340.2
0	374	454.5	430.7	451	496.4	374.2	386.9	406.7	314.9	339.5	320.2	414.3	352	395.3	364.5	408.3	312.9	360.5	343.5	341.7	352.6	346.5	371.9	313.1	317.4	347	339.6	274	319.6	312	366.1	388.3	379.5	340.1	272	279.1	333.5	274.3	311.9	308.9	282.9	252.4	308.5	285.8	253	267	270.9	276.7	312
56	261	318.3	303.9	271.2	306	290.3	286.7	286.8	271.7	277.5	261.4	327.6	235.9	250.3	256.9	307.4	280.8	277.1	270.5	242.9	240	262.4	243	246.1	244.5	266.6	282.6	246.2	268.7	247.2	280.1	276.3	231.4	449.2	886.6	1060	909.9	690.1	695.2	512.7	408.9	639.2	NaN	NaN	NaN	NaN	NaN	NaN	NaN
57	547.1	430	429.1	445	453.3	345.4	449.1	458.8	374.7	449.3	446.7	465.3	382	492.7	389.6	393	356.9	348	405.5	386.5	461.6	417.9	357.1	335.7	436.7	382.8	399.9	375.4	349.4	380.8	438.9	348.5	345.7	387	382.4	363	349.8	373.9	350	363.7	403.8	336.5	326.9	847.1	605.2	635.5	550.8	588.3	673.6
58	209.2	201.5	196.1	173.5	211.8	181	209.8	221.5	180.6	183.9	225.9	146.9	156.7	179.2	160.2	175.3	199.4	180.4	154	136.6	163.8	121.1	145.5	162.4	159.9	166.1	174.5	136.8	104.6	128.9	104.9	141.7	115.9	144.2	125.9	148.9	121.3	115.6	90.52	159.4	174.4	115.1	153	123.4	124.2	120.9	116.1	191.9	185.9
59	263.9	209.1	213.8	184.5	211.1	183.5	195.7	180.3	216.5	167.6	143	167.6	174.8	155.4	174.7	188.4	141	147.5	135.7	123.2	132	113.8	149.3	122.2	130.7	140.6	146.3	152.2	168.8	151.7	147.3	168.2	130.2	118.6	131.4	137.6	134.1	115.3	118.3	139.3	97.43	121.5	124.2	172.3	107.7	110	122.9	125.4	93.78
60	279	215.5	275.2	245.5	202.5	177.8	172.5	156.3	245.8	228	181.5	220.2	247.4	226.5	219.3	222.5	230.6	182.5	281.6	240.8	210.6	207.4	164.3	203.4	189.8	180.7	235.7	179.9	136	189.7	157.8	161.4	171.5	191	185.8	161	210.2	209.5	166.5	169.6	193.5	215.5	182.9	221.6	185	189.7	201.3	196.8	166.8
61	440.1	422.3	329.3	331	313	332.5	260	240.5	307.2	310.9	281.1	291.7	273.1	280.2	256.8	263.7	273.2	240.6	262.1	284	281.1	258.1	299.8	269.3	275	273.6	259.9	313.1	254.3	268.2	289.3	306	277	279.9	259.5	312.9	268.5	316	288.9	266.4	324.9	308	287	306.4	256.8	216	279.9	266.1	291.4
0	168.2	151.1	103.9	155.2	137.4	142.6	111.6	152	114.5	142.9	130.3	125.3	165.4	126.2	103.4	131	150.9	117.7	120.4	130.3	133.4	139.3	150.5	126.9	130.1	120.7	90.78	117.4	144.4	131.3	104.9	145	141.3	124.1	117	101.9	112.2	104.3	122.8	93.81	103.3	109.7	111.7	87.98	141	91.03	112.4	140.4	104.2
62	223.6	246.4	263	232.9	228	235.1	182.9	157.2	145.5	197.8	155	244.5	231.5	184.1	210.7	170.5	191.9	194.4	204.4	214.6	212.8	222	159.1	168.4	133.2	141.8	191.6	189	166.5	155.5	132.9	163.8	147.9	133	130.1	126.3	125.9	128.8	123.6	140.6	159.4	117.2	157.7	168.4	162.5	149.7	149.4	166.1	122.4
0	327.9	294.6	256.7	262.7	234.1	172.3	150.3	255.6	269.5	177.8	231.7	248.8	233.7	192	285.3	256.2	239.2	243.7	217.1	241.5	238.6	241.5	203.9	200.7	209.8	163.2	223.2	128.6	223.5	249.1	241.6	220.6	208.4	228.9	231.6	201.4	205.4	251	252.4	194.4	196.5	206.4	186	166.9	187.6	209.6	250.5	179.5	158.6
63	274	288.2	314.7	297.4	261.8	263.4	321.5	357.1	378.6	371	284.6	320.5	315	315	340.3	305.2	301.6	330.9	266.3	283.7	276.5	254.5	260.9	282.5	259	248.5	258.4	242.5	278.6	297.8	249.3	293.2	295.8	284.8	308.5	280.5	250.5	270.3	262.4	289.5	303	295.9	273.6	236.5	252.3	317.2	318.2	299.5	298.3
64	243.7	291.4	230.2	297.1	211.3	301.1	267.5	241.4	242.6	234.7	254.4	267.2	209.9	272.9	246.2	224.7	218.2	195.5	193.5	261.8	227.9	280.2	220.2	220.5	183.5	219.6	215	193.8	190.9	194	207.2	232.2	181.6	220	207.6	207.3	219	227.5	201.9	206.3	200.9	223.6	214.3	211.5	240.4	207.6	224.5	225.6	219
65	249	224.2	183.8	194.7	289.7	204.3	207.3	256.2	222	218.1	228.3	188	173.6	199.4	228.1	176	218	175.8	192.6	212	235.6	185.3	187.6	229.7	173.5	161.5	196.2	158.5	177.8	187.6	179	204.3	186	180.6	136.6	174.5	175.8	166.7	171	160.1	135.4	153.8	139.9	158	143.8	141	165.6	161.1	176.4
66	317.5	334.1	338.2	310.1	303.5	285.9	293.1	307.6	287.4	281	310.1	286.5	300.1	321	265.2	253.3	243.2	232.2	262	295.6	229.7	282	297	355.3	288.6	263.9	320.1	268.4	250.3	290.6	313.4	310.4	232.1	193	333.4	299.4	255.5	343.5	323.4	347.7	308.4	338.6	385.5	375.5	390.1	323	389.9	427.6	353.2
67	152.4	160	218.8	167.6	189.9	111.7	168	167.5	94.11	187.5	140.8	130.5	200.2	130.2	135.8	95.65	125	124	155.9	137	147	113.5	116.8	140.7	155.2	156.5	153.5	108.1	164	120.3	145.5	162.5	114.6	104.2	127.1	143.2	133.1	130.5	130	138.4	151.9	123.8	131.6	117	156.3	146	118	139.2	146
68	313.3	286	337.2	316.7	299	298.6	351	363.8	292.6	376	306.1	274.9	332.7	292.1	353	366	369.5	350.6	345	339.7	260.5	299.4	297.2	334.1	298.3	409.1	360.2	315.9	316.6	399.6	329.1	312.8	350.8	354.2	374.1	333.5	292.7	372.4	380.5	370	362	359.5	396.2	386.4	431	380.1	405.1	400.9	453.5
69	328.5	315.6	313	275.1	253.9	289.3	239.8	252.8	232	292.9	261.1	329.9	236	324.3	321.4	292.6	317	301.4	276.3	294.4	282.1	294.2	343.5	315.4	299.2	356.5	352.6	330.3	253.9	307.4	247.2	314.1	331.9	256.2	273.6	303.4	256.4	282.6	293.7	311.9	235.6	290.9	265.7	265.2	321.4	284.9	228.7	271.6	285.2
70	250.3	304.3	289.3	293	254.1	287.7	266.2	277.9	316.3	296.3	206.5	270.7	240	293.9	187.2	290.2	261	214.6	280.4	258.8	308.4	281.3	240.5	227.7	269.4	225	222.1	241.3	233	200.1	254.7	239.1	236	224	264.7	254.9	191.3	263	187.7	281.7	248.1	271.6	293	244.6	237.5	187.3	263.3	276.4	246.5
71	136.9	184.7	167.2	176.7	194.5	178.7	136.2	155.2	165.5	139.5	171.7	122.7	120.4	133	108.7	152	117.4	111.3	139.7	142	129	133.6	111.6	134.5	119.9	117.4	105.5	122.8	107.5	103.9	166.6	114.4	127.4	108.1	150.9	105.7	99.85	116.2	98.96	121.7	115.8	123.4	132.4	122.4	124.9	108.4	114.2	145	125.1
72	309.4	368.4	379	398.1	354.8	290.3	348.2	404.8	345.7	283	212.6	145	177.5	135.2	155.7	132.5	151.8	153.4	154.4	128.3	145.2	148.3	134.8	115.3	153.5	157.5	167.8	171.7	152	183.4	166.2	159.4	154.4	158.1	138	136.4	137.5	125	126	118.6	112.6	138.5	137.1	167	141	127.9	97.44	127.5	113.9
0	NaN	NaN	NaN	NaN	NaN	NaN	NaN	NaN	NaN	NaN	NaN	NaN	NaN	NaN	NaN	NaN	NaN	NaN	NaN	NaN	NaN	NaN	NaN	NaN	NaN	NaN	NaN	NaN	NaN	NaN	NaN	NaN	NaN	NaN	NaN	NaN	NaN	NaN	NaN	NaN	NaN	NaN	NaN	NaN	NaN	NaN	NaN	NaN	NaN
0	312.5	389.9	341.5	NaN	NaN	NaN	NaN	NaN	NaN	NaN	NaN	NaN	NaN	NaN	NaN	NaN	NaN	NaN	NaN	NaN	NaN	NaN	NaN	NaN	NaN	NaN	NaN	NaN	NaN	NaN	NaN	NaN	NaN	NaN	NaN	NaN	NaN	NaN	NaN	NaN	NaN	NaN	NaN	NaN	NaN	NaN	NaN	NaN	NaN
73	187.3	178.1	145.4	134	178.3	144.5	169.3	156.4	147.5	194.4	156.2	178.1	158	153.9	125.5	147	136	111.8	147	143.4	139.8	131.5	120.4	125.3	109	119.2	134	126.5	132.5	113	142.4	132.4	138	115.1	98.07	151.5	150.6	107.5	134.9	134.4	132.9	113	112.4	135.5	112	128.1	89.94	110.1	141.5
74	197	127.7	203.6	187.8	174.5	200.6	162	168.7	151.6	180.5	187.1	207.5	141	161.6	136.9	138.5	147.7	167.2	126	136.9	139.4	121.5	176.2	154.6	147.6	148.1	164.5	172.1	111	120	131.6	126.3	150.9	133.6	134.5	108	139	139.9	135.6	166.6	115.3	149	126.1	132	126.5	107	118.5	144.5	169
75	227.5	271.4	263.5	230.8	228.4	232.8	242	218.8	221.3	265.3	248	250.1	223.6	168.5	218.5	195.3	244.6	205.1	186.6	208.9	175.6	224.6	197	183.6	167.4	230.7	170.7	202.5	181.7	199.2	211.3	178.1	167.2	211	167.6	167.8	185.7	153.5	163.3	194.4	169	203.3	191.1	208	195.4	198.8	228	169.9	201.7
76	205.5	175.2	180.3	95	171.1	173.1	169.6	191.7	145.9	140.6	172.3	146.3	162.2	152.1	144.1	91.64	121.5	136.3	117.9	125.1	139.6	136.8	116.6	124.1	157.4	116	122.7	131	152	145.4	135	146.7	130.5	129.1	119	102	99.51	121.5	118.9	115	109.5	103.5	106	101	129.5	122.5	116.4	105.5	122
77	223.7	197.2	207.3	244.2	245.1	235.3	235.6	242.1	179.4	197.5	202.2	231.6	184.3	198.1	222.1	194.8	231.7	225	223.4	214.8	249.5	211.2	227.6	245.4	185.9	208.8	206.1	230.3	206.7	200.4	204.4	202.1	179.2	179.9	175.4	165.9	196.3	188.3	155.8	195.8	206.3	180	168.1	203.8	231.9	214.3	177.4	166	223.3
78	167.8	240.3	220.9	224.6	203	173.7	206.2	172.3	147.1	130.8	222	155.7	193.8	171.9	137.3	142.8	166.5	179.7	184.4	164.8	183.3	155.3	173.5	150.9	163.3	137.8	144.5	199.9	158.9	150.5	144.9	153.2	177.7	138.9	127	123.5	134.9	115.5	137.8	124.6	140.8	150	133.8	130.7	131.7	207.3	141.3	153.6	141
79	227	213	217.8	189.9	157.4	170.5	124.1	228.4	147.3	190.1	151.8	167.4	167.3	174.9	162.2	125.6	164	154.7	180.3	147.7	146.5	128.2	150.2	135	98.62	167	133.4	140.5	126.5	184.9	171.5	139.2	145.6	136.9	126	119.6	135	122.5	169.5	136.9	119.3	133	139.5	152.5	152.5	130.5	138	119.5	133
0	299	236.1	216	234.8	229.2	184.2	208.8	164	174.5	163.9	214.1	183.7	218.5	193	226	182.6	221.1	177.4	195.9	215.6	196.9	234.2	184	174.2	164.6	198	199.1	194.1	216.8	249.9	161.9	219	176.6	199.8	218.9	193.6	195.5	175.1	199	187	158.6	159.5	161	158	166	198.9	143.4	183.5	185.1
0	287.2	287.2	340.4	268.7	318.5	321.4	320	321.7	286.5	361	349.3	303.2	429.5	844.7	1008	1070	1172	1081	1123	1010	952	941.9	931.6	934.5	882.8	996	1125	1011	837.5	942.4	940	651.7	490.5	460.6	467.3	428	433	445.2	380.3	397.6	382.6	388.6	379	390.6	356.6	410.8	345.3	406	407.3
80	235.6	215.7	232.7	230.7	209.9	240.1	201.5	221.1	266.1	172.2	223	183.2	204.7	227.6	212.3	214.4	179	248.9	227.8	268.6	262.9	249.6	248.2	220.8	188.3	236.2	233.5	214.5	240.6	282.2	266.4	250.6	233.4	144.3	231.1	164.8	241.4	263.6	278	270.1	242.6	205.2	260	213.6	292.2	267.4	258.6	257.1	239.6
81	208.1	203.6	174.3	194	162.9	123.3	149.1	218.9	169	191.1	154.7	148.1	152.2	167	174.8	156.8	174.6	190.9	157.1	129.6	167.8	173.1	141	165.9	152.4	131.1	132.4	158.5	132.9	160.4	180	153.3	191.5	147.5	129	167.4	199.6	164.9	140.9	136.5	144	150	120.4	162.9	141.6	143.6	140.6	126	160
0	240	236.3	232.1	233.7	243.5	265.4	196.3	193.1	215.5	207.5	237.3	198.8	173.3	178.5	169.9	164.1	162.5	161.3	155.5	178.4	170.6	186.2	181.4	171.5	172.3	135.5	185	132.4	172.9	144.2	160	154.3	134.9	160.9	134.3	130.8	126.5	158.5	153.6	152.8	164.7	173.4	142.3	174	154.4	175.4	188.8	174	167.6
82	153.6	93.81	122.8	178.8	192.5	146.3	188	182.6	147.3	167.8	163.5	202.6	136	188.2	125.1	160	158.1	196.6	179.4	169.2	169.9	208.9	195.5	144.1	198	162.7	206.6	166.7	173.4	172.5	182.5	271	178.4	208.1	220	152.1	171.9	201.6	173.8	178.5	116.9	243.1	153.6	223	164.2	203.1	172.2	196.1	208.5
83	172.9	163.1	161.1	256.5	184	99	149.9	126.7	125	187.9	127.2	190.5	137.6	114.5	118.1	219.3	144.7	109.2	187.8	105.3	172.2	171.5	187.9	216.6	123.3	164.2	144.9	144.9	130.9	172.5	150.9	170.4	188.4	200.4	235.8	258.4	218	207.5	187.1	160.9	227.6	225.1	211.1	229.4	208.5	193	273.8	238.3	225.6
0	251.5	245.6	224.3	251	371.8	314.9	294.3	257.4	262.2	288.8	294.9	283.5	333.5	397.4	351.5	340	404.6	330.5	352.5	349.4	395.5	341.2	329.4	363	401.7	470.8	354.5	397.5	354.4	352.4	352.5	399.5	381.5	375	420.3	430.3	447.5	375	424.3	447.3	595.5	568	492.5	466.6	432.5	560.9	406	497.8	495.8
0	153	173	178.1	190.7	182.5	185.2	188.1	199.8	244.1	212	173	186.6	205	147.5	170	218.4	132.3	189.8	148.5	142.3	149.6	160.6	227.4	181	135.6	149.5	173	141	104.5	184.4	154.5	153.5	164	138	181.5	161	138.9	154.4	123.5	135.5	165.5	161.5	128	151	129.5	167	165.9	143.5	155.4
84	285.8	303.1	269.9	303.7	255.1	230.3	263.5	195.2	229.5	244.5	272.5	240.9	241.4	235.9	257.7	233	257.7	249.7	256.2	1033	1072	1126	1221	1299	1250	1195	1481	1327	1321	1333	1322	1425	1500	1456	1462	1528	1449	1391	1364	1422	1793	1721	1807	2094	2010	2077	2207	2145	2317
85	266.1	266.2	237.7	248.1	231.2	187.7	207.4	194.3	231.9	205.8	225.3	189.7	161.9	189	206	192.3	175.8	164.8	233.6	195.9	188	217.7	194.7	195.8	194.8	215	206	165.4	222.9	180.2	223.1	180.6	176	301.7	199.3	190.8	161.1	172	151.5	177.8	181.2	165.5	180.5	1148	1387	1394	564.5	764.5	856
86	206.6	161.7	194.9	185.6	216.7	201.9	162.2	161	137.3	137.8	113	152.5	154.5	115.9	144.9	157.3	111.6	149.8	141.8	113.5	140	188.1	122.4	116	157.7	128.7	99.06	100.4	116.1	107.1	124	102.4	119.2	121.1	138.9	149.6	136.6	166.2	128.1	128.2	141.2	126.1	128.7	137.3	149.4	127.1	147.3	128.2	141.5
87	216.7	202.8	217	205.9	194.9	186.5	195.3	199.7	206.3	184.8	175.7	189.1	184.7	199.4	164.3	194.2	178.8	195	162.8	199.8	183.5	174.3	211.4	202.7	186.7	213.2	216.1	188.4	205.9	210.8	187.3	214.3	231.8	240.6	217.6	214.6	193.6	225.4	245	225.3	216.6	211.7	245.9	245.9	252.4	248.9	248.3	242	205.5
88	238	220.2	158.5	280.3	167.2	166.4	183.6	192.5	159.2	190.9	151.5	211.9	122.3	116.3	155.4	129.2	147.5	179.2	154.7	164.2	154.5	171.9	152.9	121.5	129.5	128.1	124.6	130.6	185.6	105.6	113.6	144.9	196.5	140.4	143.2	156.4	173	151.4	141.2	159.5	109.2	126.3	172.3	246.3	112.5	134	117	141.1	200.2
89	176.9	206.7	164.1	135.3	170.7	218	148.6	126.3	155.1	138.4	140.9	144.5	147.5	128.4	113.1	128.8	126.7	134.5	136.1	115.2	143.4	139.6	138.8	110.8	139.1	90.48	109.9	125.4	107.1	120.2	126.6	129.2	109.9	101	148	110.4	130.7	141.5	140.1	106.6	139.7	133	111	155.3	137.3	105.4	147.5	109.7	136.7
90	194.7	176.8	183.8	140.2	154.5	159.4	158.1	151.5	144.4	149.3	126.1	134.9	136.4	142.1	138.1	110	122	141	131.5	126.3	141.5	139.5	121.3	115.9	136.5	108.7	116.4	140.7	146.5	173.3	136.9	132	130	151.4	138.2	123	121.8	132.5	138.4	130.4	140.1	165.6	115.6	120.3	117.9	122.9	105.7	125.3	153.5
91	274.1	398	345.9	346.2	361.8	282.5	247	280.4	303.9	237.1	301.2	336.3	359.2	319	287.5	248.2	233.2	229.4	211.5	226.8	226	200.8	218.9	196.7	233.9	230.8	288.7	244.6	252	260.8	229.6	232.6	233.4	219.5	223.2	190.6	222.2	193	202.8	208.8	197.5	230.8	196.4	230	216.7	176	197.8	215	210
92	163.7	167.2	172.9	200.7	154.6	165.2	181.4	214.2	168.6	176.2	146.4	167.8	161.6	136.1	136.5	144.3	128.9	195.6	123.2	156.5	128.1	173.5	136.1	105.5	133.5	114.8	129.2	121.9	162.9	104.4	121.1	140.1	121.9	112.1	117	116	151.6	118.6	142	125.9	151.2	129.9	138.4	130.1	151.9	141.4	147.2	137.1	128.7
93	343.2	382.1	377.1	338.6	341.1	313.7	350.8	273.1	278.7	294.1	253.7	242.3	239.9	228	252.8	241	276.7	267.6	233.3	223.5	220.5	262.4	237.8	261.7	262.3	245.5	221.5	205.3	159.4	234.1	210.8	190.1	194.5	171.4	179.5	172.4	168.3	197.4	171.7	194.5	184.4	183.2	170	163.5	193.7	159.8	150.7	141.8	194.8
94	242.7	208.2	215.5	239.2	226.7	210.9	208.2	203.6	166.8	189.7	183.1	163.2	170.8	174.3	177.5	173	223.8	199.8	224.7	171.4	223.6	176.8	175.2	150.6	180	201.9	181.4	210.6	182.5	177.1	172.1	173.5	178	202.2	184.8	167.6	199	215.5	196.8	212.8	187.5	184.5	169.3	189.3	201.3	999.9	958.9	1076	1039
95	192.4	185.2	190.1	178.7	184.8	172.1	188.8	187.5	145.9	168.5	156.5	165.5	152.9	166.2	145.3	177.9	126.8	147	186.3	128.2	153.8	160.9	114	160.5	125.1	190	138.6	163.5	135.7	146.8	197.7	176.3	187	145.5	187.2	178.2	144.6	193.6	153.1	150.1	151.3	177.4	790.7	834	969.1	892.5	942.6	1044	949
0	520.2	542.6	446.4	390	401.3	364	403.2	451.3	411.2	391.8	351.7	401.1	372.5	332.8	331.6	319.5	342.9	270	333	260.5	333	320.5	271.4	318.4	303.9	294	315	299.4	333.4	319	344.9	344.1	306.8	315.4	315.5	348.6	228	323	283.5	330.5	322.6	415.6	339.5	366	316.6	353.7	286.6	324.5	271.6
96	190.3	256.6	187.7	175.3	199.1	187.9	184.8	210.5	135.4	163.3	167.5	126.8	169.4	156.8	151	167.6	110.1	185.6	170.7	161.8	129.5	155.8	128.5	111.4	95.88	117.8	87.7	119.2	144.4	111.5	133.1	132.7	117.2	111.2	116.9	120	112.2	105	120.1	79.28	136.6	104.7	126.8	106.1	127.3	116.3	103.7	108.7	100.1
97	218.1	220.5	190.8	201.9	216.3	166.7	179.6	210.1	204.9	187.1	166.6	166.8	185.8	180	163.5	200.9	190.7	234.6	185	172	182.1	156.8	182	158.9	189.8	169.4	162.8	155.4	197.7	168.4	211.4	172.1	219.9	172.1	203.7	194.7	162.2	195.4	214.5	164.9	200.1	202.7	227.5	201.6	190.2	218.9	158	195	216.5
98	245.4	250.6	202.5	198.6	212	194	204.4	217.7	200.9	186.4	201.7	195.4	196.5	170.2	177.1	207.4	244.6	194.2	186.5	204.9	187.3	193.5	173.9	174.5	168.1	187.4	184.5	158.7	158.8	205.4	157.4	152.3	192.2	191	194.5	210	171	219	216.5	193	220.1	194.9	204.5	202.4	173.2	185.5	178.8	168.9	197.9
99	331.2	334.6	376.3	301.7	330	245.5	347.9	270.9	288	314.8	291.1	352.5	260.4	277.1	284.7	311.3	277.6	320.2	334.2	300.3	314.6	323.3	261.2	272.2	282	300	339.9	284.5	304.9	282	344.3	311.5	353.6	301.5	342	365	305.9	342.5	324.1	319	317	336	338.5	351	321	266	311	337.5	340.5
100	214.9	196.5	221.2	177.9	163.7	145.5	187.2	180.9	195.2	175	176.1	146.5	193.2	153.9	164.2	169.7	153.5	164.2	167.7	151.1	137.2	134.4	175.3	177.8	133.6	139.6	159.3	151.3	134.8	198.4	145.8	152.3	131.3	100.8	158.2	142	180.5	105.1	263.9	102.2	180.4	206.5	135.3	126.8	153.3	135.3	147.5	162.3	120.2
101	398	419	390.2	449.3	383.1	395	411.9	336.9	371.5	268	251.6	260.2	224.5	242.4	277.4	229.1	335.4	353.9	323.2	244.4	337.4	268.1	306.5	304.6	247.4	239.8	207.2	211.3	237	213.4	176.7	214.8	186.2	237.3	166.4	175.3	207.8	194.1	219.7	179.4	174.4	166.2	216.2	188.9	201.9	171.8	156.6	185.5	168.8
102	415.3	364.5	328	309	348.8	243	314.1	242.6	280.9	233.6	240	210.9	212.2	213.7	198.4	209.9	210.1	168	243.6	192.4	187.9	154.8	218.3	226.4	170.3	204.6	161	232.3	220.8	184	198.9	196.6	177	165.1	171.3	222.6	180.5	174.5	165.5	168.6	166.6	176.9	177.2	173.6	182.9	172.5	184.2	159.9	140.9
103	129.5	155.3	185.2	193.6	173.8	206.8	232.8	164	185.3	164	169	143.2	94	132.2	141.1	123.6	126.4	118.2	127.6	112.5	130.1	146.4	127	141	150.8	109.1	131.2	159.6	158.3	97.98	123.5	132	156.1	123.5	122.5	102.4	174	160	152.7	146.9	154.4	170	140.7	130.1	114.7	149.8	140.9	120.6	149.2
104	200.3	338.4	311.1	331.2	292	270.6	297.7	270	360.4	199.3	249.6	279	177.7	289.3	229.5	260.9	230.8	205.1	225.3	284.5	292.7	245.2	216.9	283.2	326.8	455.9	343.4	316.7	385.6	1006	1616	1335	1499	1340	1421	1401	1413	1295	1282	1280	1351	1373	1396	1511	1375	1407	1503	1476	1452
0	159.2	163.2	157.6	184.9	145.7	147.1	134.6	162.8	121.8	105.6	113.9	109.2	127.8	100.6	117.2	121.2	NaN	NaN	NaN	NaN	NaN	NaN	NaN	NaN	NaN	NaN	NaN	NaN	NaN	NaN	NaN	NaN	NaN	NaN	NaN	NaN	NaN	NaN	NaN	NaN	NaN	NaN	NaN	NaN	NaN	NaN	NaN	NaN	NaN
105	168.3	179.2	150.3	146.7	167.6	186.6	137.8	138.9	161.6	138.9	179	114.2	131.4	205	145.7	146.8	150.8	136.6	186.1	146.5	153	154.1	168.1	205.9	146.4	139	130.9	156.5	139.6	192.1	170.7	149.3	158.2	173.2	197	150.2	185.1	151.9	183.7	180.7	148.2	111.3	168.2	133.6	165.2	130	200.5	141.7	158.5
0	251.5	300.1	313.5	317.9	331.5	329.2	249.9	281.4	308.3	285.1	257	306.8	255.9	289.3	250.7	342.4	272.8	297	276.9	289.4	248	332.3	260.5	265	265.4	304	246.8	269.5	252.5	248.8	243.1	254.5	276.5	216	292.4	270.9	287.5	260.9	246.9	266.5	257.1	267.4	287.5	186.1	257.8	294.9	341	355.6	273.5
106	234.7	178.6	242.3	164	198.7	166.2	166.4	140.7	199.2	186.2	162.8	171.7	146.4	152	148.9	120.8	202.2	111.9	190.2	146.3	146.6	182.6	120.6	150.5	164.4	150.4	119.3	170.7	116.8	146.9	127.5	149.5	139.7	123.1	132.5	138.5	119.1	107.9	131.4	147.6	120.5	116.4	132.5	133.4	141	88.31	123.6	129.5	167.4
107	301	298.6	279.1	268	297.8	318.8	306	326.5	266.1	277.9	303.5	268.7	240.9	320.1	280.4	267.4	348.2	301.3	265.5	282.2	281.9	305.5	277.7	301.4	305.5	314	249.5	283.9	271	277.3	253.9	283.9	270.6	273.4	260.6	290.1	236.3	293.5	310.6	260.6	266.6	329.4	276.4	282	294.4	371	271	390.3	300.2
0	174.9	165.5	103.6	186	138.1	147	146.1	142.7	137.5	143.9	182.1	125.6	141.4	141.3	120.6	156.3	113.6	153.6	140.6	128.9	136.3	133.7	127.4	134.6	115.1	139.7	124.4	174.7	135.8	171.4	141.1	100.5	135.9	127	111	84.74	159.3	116.4	168.9	129.9	132	120.6	123.8	146.2	119.3	131.9	151.4	168.5	131.9
0	217.7	161.3	192.2	151.4	162.5	165.5	210.5	242.9	176.6	201.2	239.6	215.3	256.5	239	215	317.9	218.9	197.5	247.5	174.5	226.4	222.3	183.6	274.7	218.1	241.5	266.3	194.7	250.5	256.1	212.5	256.5	285.4	262.5	210.8	292.7	251.6	245.4	242	216	197.2	222.2	231.4	258.8	197.2	249	219.7	218.6	187.9
0	239.4	161.5	204.5	215.5	184	181.5	184.8	155.6	185.4	176.5	173.3	177	160.4	151	171.9	150.2	138.9	139.9	169.5	164	151.8	117.5	143.1	138.5	160.9	151.5	148	147	125	145.6	147.8	153.5	195.4	142.5	170.8	147.5	209.1	122.6	164.1	149.9	161	149.8	139.1	129.9	170.4	138.4	178.5	127.9	114.8
108	174.3	241	219.6	190.5	222.2	183.9	172.5	190.6	178.5	227	192.6	225.6	175.6	242.6	162.1	208.1	173.7	196.6	180.2	187.2	193.3	149.1	154.3	161.2	181.3	179.8	170.1	144.2	179.2	128.3	183	142.3	180.5	185.2	195.3	165.7	156.1	156	191.7	159	175.3	127.2	174.7	136.2	159.4	151.1	176.6	233.9	142.4
109	231.3	210.6	189	246.4	168	186.3	159.2	176.7	197.8	177.6	149.9	241.9	143.7	143	174.4	158.9	197.9	201.8	163	210	171	158.7	188.7	201.2	159.8	157	181.2	178.7	147.5	123.4	164.7	175.3	193.7	166	161.8	136.5	154.9	181.5	124.3	175.4	169.5	161.7	196.2	179.9	170.7	161.7	153.7	150.5	138.3
110	188.6	162	198.8	170	193.6	198.5	187.7	161.3	197.4	140.8	167.7	151.8	177.1	149.6	155.6	124.1	144.2	113.5	155.2	176.7	144.1	163.2	137.4	116.7	149.7	133.8	137.4	118.3	112.9	127.3	146.1	148.1	159.4	141.4	125.8	132.1	169.5	137.1	144.4	140.6	111.9	105.1	151.7	102.2	108.4	123.9	119.4	161.5	128.8
111	182.9	198.2	186.5	140	188.1	150.6	160.9	161.5	115.3	142.4	132	157.7	103.9	95.04	147.9	202.1	169	152.4	140.5	88.5	104.6	97.85	119.2	110.8	136.9	153.2	115.4	128.6	115.8	93.71	138.6	150.3	181.2	160.9	104.5	112.7	122.4	155.2	160.7	146.9	146.4	121.5	117.9	120.7	151.2	104.2	149.4	133.7	180.5
0	252.3	243.2	259.4	392.1	1793	1673	1663	1450	1545	1633	1676	1639	1456	1457	1679	1569	1512	1675	1106	862.2	738	568.8	449	358.7	348.2	397.2	351.3	344.7	279.8	319.7	343.2	375.8	342.9	326	337.8	364.5	371.3	365	350.2	354.2	346.7	372.3	367	380.5	364.3	371.7	323.4	314.7	344.5
112	207.1	240.3	226.8	223	231.1	183	227.4	233.9	201.5	210.3	189.4	185	182.6	213.6	212.4	155	160.6	156.9	192.5	134.3	181.9	163.9	157.6	150	155.8	141.2	161.8	161.2	178	131.8	133	151.3	141.4	124.5	152.2	152.3	168	159.1	188.5	192.1	137.8	155.4	184.8	137.1	184.4	136.9	146.2	207.9	157.9
113	300	243.2	256.5	264.5	281.8	318.1	226.7	307	273	243.1	245.6	264.5	242.8	289.5	239.6	250.3	249.1	329	318.5	245.7	280.2	242.7	306.7	257	211.4	278.2	213.2	243.1	298.9	273.2	324.7	257.2	253.3	207.7	223.8	218.7	237.7	194.1	220	240.8	214.5	226.8	244.3	166.8	241.8	247.1	283.9	244.5	143.8
0	226.7	180.6	168.2	188.3	183.2	154.8	151.8	113.5	109.9	150	156	143.1	109.9	104.4	150	113.4	131	122	120.8	104.8	132.2	119.9	91.21	130.8	109.3	115.4	106.1	151.2	115.1	97.38	113.5	136.9	165.6	149	96.32	116.8	132.3	117.8	109	96.99	86.12	103.1	131	122.7	133.2	117.9	97.77	127.6	120.4
114	273.4	217.6	221.6	214.3	206.4	207.8	183.4	212	221.9	165.3	160.5	149.5	177.7	167.8	207	208.7	198.7	142.4	151	197.5	193	187.9	212	188.3	175.1	156.1	144.9	165	170.3	183	215.5	185.4	161.4	148.5	187.9	181	194.2	176.3	161.9	183.4	188.4	220	177.5	216.4	174.3	186.7	180.8	160	187.1
0	NaN	NaN	NaN	NaN	NaN	NaN	NaN	NaN	NaN	NaN	NaN	NaN	NaN	NaN	NaN	NaN	NaN	NaN	NaN	NaN	NaN	NaN	NaN	NaN	NaN	NaN	NaN	NaN	NaN	NaN	NaN	NaN	NaN	NaN	NaN	NaN	NaN	NaN	NaN	NaN	NaN	NaN	NaN	NaN	NaN	NaN	NaN	NaN	NaN
0	190.4	204.2	131.4	190.5	149.3	139.5	123	134.5	156.6	160.6	144.2	143.3	181.8	166.7	145.5	133	132.9	126.3	108.1	146.1	123.6	147.1	709.5	732.7	668.6	694.7	648.1	642.7	651	636.7	686.3	614.8	759.4	664.3	702.2	684.2	654	703.7	655.9	625	684.9	624.9	636.2	701.4	713.6	670.8	627.9	726.5	675.8
115	840.3	709.1	678.6	771.5	655.7	476.6	545.8	699.5	713.3	611.7	478.7	188.8	209.7	170	247.1	204.6	191.7	219.2	256.1	207.2	223.8	220.6	185.5	202.5	119.3	204.6	174.5	153	164.6	167.5	145	195.6	175.5	167.9	177.6	166.6	156.2	159.2	151.4	163.7	157.4	186.4	173.5	162.1	202.1	192.5	155.4	251.6	245.2
0	188.7	193.1	227.6	198.4	212.4	205.1	182	191.9	196.8	211.6	212.3	223.1	195.9	202.6	177.1	225.3	253.3	215.1	208.4	243.6	234.8	162.9	223.7	223.7	221.7	222.3	225.3	605.2	975.8	946.8	998.7	857.2	852.4	850.3	852.8	907.7	889.5	867.8	849.8	900	873.5	894.5	873.4	909	896.8	826.3	935	823.4	701
0	200.9	169.4	168	180.8	210.8	176.7	153.6	162.6	202.6	151.8	138.8	199.4	158.4	156	162	131.5	135.9	172.6	154.4	121.6	153.8	127.4	142.3	122.2	141.8	151.9	151.7	130.8	143.3	134.9	173	121.5	145.7	120.6	171.3	142.5	140.4	113.8	145.1	141.7	143	118.1	114.6	104.3	142.4	166.5	119.6	144.3	139.3
116	136.9	189.5	157.5	184.2	96.5	99.56	128.2	115.9	101	129	155.3	112.5	106.6	170	118.3	120.2	118.5	115.6	96.17	91	72.73	142	118.4	96.6	146.7	73.92	59.57	101.7	99.55	96.55	50.39	89	59.68	71.34	83.32	83.86	104.8	77.28	53.83	87.55	78.67	87.66	86.4	120.9	53.16	96.7	109.7	65.4	80.9
0	290.9	238.1	229.7	263.1	226	196.3	177	236.8	212.8	161.8	250.7	238.3	178.8	296.5	183	195.5	203.5	178.3	206.5	226	209.8	135.5	198.2	182	190.5	185.1	148.1	150.6	183.3	158.1	156	160.3	236.6	174.4	217.3	159.9	157.2	152.8	181.7	160.3	173.5	161.4	151.3	144	150.3	178	198.4	205.8	185.4
117	228	183.1	176.7	217	200.9	159.9	164.9	143.5	178.5	173.1	175.9	170.4	130.8	163.7	166.9	142.9	132.6	178.4	159.4	183.4	160	180.7	116.8	141.3	104.8	107.6	154.1	143.8	173.9	152.2	151.2	162.1	121.3	124.8	167.5	122.7	121.8	142.8	127.5	158.1	114.4	135.5	111	180.5	119.3	135.2	130.7	145.5	127.3
118	1401	1559	1639	1279	1193	1243	1200	1446	1307	1242	1274	931.4	1114	1210	1117	1194	1060	940.4	768.4	554.3	524.3	410.5	379.1	525.4	385.3	502.5	431.8	347.2	485.3	468.3	340.7	356	289.3	268.5	224.5	236.5	289.5	332	279.1	280	247.6	312.5	303	322.1	253.2	292.6	221.5	255.9	239.8
119	240.4	277.6	199.9	263.7	265	194.6	265.4	223	238.9	273.7	206.5	184.4	182.8	191.1	206.5	277	222.1	195.2	244	262.2	262.5	252.4	259	314	263.5	221.7	231.9	235.2	306	226.2	247.4	269.7	244.9	219.3	233.5	205.5	230.5	240.2	225	237	157	203.7	216.7	215	203.7	211.8	185	208.2	206.8
0	332	287.1	311.1	313.8	356.2	263.1	265.5	257.4	272.1	308.2	318	248.7	231.5	251.2	246.3	252.9	317.2	314	307.9	354.9	321.5	351.2	351.1	312.3	326	326.5	307.6	316.8	352.3	290.5	276.1	375.4	322.4	361.5	331.8	315.8	302.6	293	342.9	269.8	300.6	288.5	304.8	312	275	304.2	256	248.3	292.2
120	233.8	254.1	292	243.5	251	259.9	263.6	275.1	238.4	229.5	207.2	168.9	192.4	236.2	182.8	196.9	233.2	175.7	205.2	261.7	171.3	287.7	201.9	245.2	206.3	248.8	182.2	246.4	213.3	252.4	218	233	249.8	286.8	202.8	227.2	230.3	250.2	223.4	202	228.6	196.4	275.9	282	240.1	295.4	236.2	182.7	238.1
121	287	272.1	272.4	305.5	289.3	299.4	271.9	270.6	284	302.7	239.7	270.5	280.4	295.9	341	272.8	276.7	295.5	315	305.4	315	298.6	309.8	290.3	333.5	314.7	374.3	327.8	383.6	363	340.5	306.5	322.8	329.9	302	361.8	315	326	384	323.8	333	346.3	377.3	367.5	388.8	338.8	347.8	438.3	432.6
122	364.8	372.5	341.7	343	280.7	236	289.4	271.3	238.5	272.9	253	255.7	237.3	225.3	259	257	170.9	269.3	243	241.4	252.3	197.5	253	240	251.9	189.9	230.7	215.3	218.1	164.9	236.7	168.5	232.1	189.2	148.7	165.1	178.2	209.1	158.1	152.1	224.7	183.3	157.6	226.8	156.5	167	170	184.6	170.9
123	187.8	265.9	254.9	294.1	235	326	245.6	213.8	225.7	239.3	210.3	251.7	228.9	228.9	213.2	221.2	273.2	211.2	238.5	234.4	243.2	240.2	288.8	246	255.4	286.8	297.2	278.9	294.1	227.2	270.6	309.4	264	245.2	265.6	251.4	280.3	276.3	301.6	311.6	227.6	300.3	294.3	308.8	279.1	272.4	293.3	269.3	307.9
124	228.8	186.3	227.7	210.1	174	169.3	199.7	184.7	146	164.9	215.9	160.9	154.9	151.1	153.3	175.6	208.6	180.6	159.7	151.3	181	162.5	170	152.6	154.7	155.7	154.2	133.3	167	160.5	130	156.7	170.7	190.7	170.4	154.4	160.9	182.5	164.7	168.1	165.9	152.1	185.5	207.1	143.4	173.5	166.6	154.8	184.1
125	365.3	349	400.9	310.8	302.5	318.2	324.8	334.7	318.7	336.3	328.9	286.3	268.9	256	330.5	272.7	237.9	254.5	278.6	283.3	310.2	284.3	243.9	277.3	237.6	231.9	274.9	255.4	233.3	229.3	243.7	282.9	280.5	222	230.7	248.9	241	245.4	254.2	210	204.9	220.7	257.2	292.5	240.5	265.5	232.4	252.7	247.8
0	197.1	230.7	191.6	211.8	152.2	189	219.5	148.6	207.1	214	170	171	241	204.6	186.5	146.4	181.5	225.5	197	192.5	139	239.9	190.5	204.7	184.6	222	235.4	190.5	197	169.5	212.3	203.9	132.9	172.3	181.2	195.6	237	119.6	192.5	170.6	195.2	233	227	214.5	180.6	167.3	218	185	181.6
0	431.2	369.8	378.7	338	355	355.7	298.2	292	295.3	336.4	292.5	313.2	260.3	281.7	276.3	298.3	237.1	341	268.2	245.1	320.3	281.2	232.9	217.1	272	253.2	200.5	252.8	299.7	270.1	284.3	238.7	272.9	288.3	268.5	276.3	304.2	282.6	272.6	263.8	290.4	289.3	257.7	291.2	279	268.9	282.1	311.5	327.2
0	382.9	358	325.3	381.3	326	339.1	308	317.5	349.8	331	327.7	316.9	307.2	334.5	388	311.3	333.3	344.2	325.5	322.3	354	338.2	319.3	341.8	332.3	286.2	301.6	301.8	296	275.6	282.8	354.6	306	316	305.1	378.7	295.3	272.2	289.6	271.3	313.2	306.1	290	326.4	315.6	314.3	330.5	306.5	321.5
126	197.3	224.3	191.5	227.8	205.6	139.6	183.3	143.8	109.5	153.9	134.6	132.7	133.8	201.7	157.3	180.8	161.8	160	153.2	141.6	154	126	153.8	143.8	149.3	156.9	123.2	132.7	117.3	130	156.6	121.6	157.9	184	161.1	149.8	111.9	146.9	169.3	143	178.1	190.5	151	128.7	105.7	149.6	163.5	138.4	149.1
127	374.9	387.7	397.4	397.9	340.8	311.4	281.2	301.5	250	329.9	296.2	276.7	254	267	225.5	243.5	229	226.7	222.6	230	276.4	212.2	217.4	218.1	231.9	206.2	215.6	237.3	221.1	229.7	216.6	214.9	212.2	238.2	218.9	220.8	190.5	202.1	247.5	235.1	250.6	253.3	218.1	271	216	248.6	244.5	208.5	265.5
128	375.2	472.4	391.6	377.2	433.6	445.3	358.2	377.2	401.3	430.5	379.2	463.5	354.8	320.1	423.8	360	306.3	329.9	431.6	403.6	436.7	562.2	466.2	434.1	289.3	303.9	367.9	331.8	391.2	371	334.9	409.2	340.5	435	370	468.6	426.4	513	408.2	462.9	500.6	468.2	380.6	443.6	499.5	446.1	472.5	394.6	456.1
0	497	466	477.3	499.6	427.4	555.4	457.1	462.4	431.5	439.2	480.3	433.2	446.1	485.5	483.9	454.7	511.1	433.1	429	407	400	404.4	425.2	426.3	421.4	458.8	497.8	474.1	431.2	413.8	411.1	422.8	420.7	443.8	413.2	427	466.7	486.3	408	448.7	458.8	397	414.2	412.9	437.4	529.5	542.7	445.8	504.9
0	366.5	422.5	401.1	314	276.5	340.4	294.4	303	309	208.7	260.5	280.7	259	186	237.6	247	237.3	190	199.6	212	195.6	233.7	241.4	226.6	280.7	252	308.6	267.3	301.7	213.6	300.3	301.1	288.5	276.8	305.2	342.6	290	286.3	252.6	295	307.2	233.5	315.8	305.8	317.3	280.6	267.5	295.4	333.8
129	304.5	336.3	269.5	281	336.8	314	333.9	329.2	287	320.3	319.1	277.9	300.7	262	236	239.5	230.6	271.1	259	277	286.1	257.3	209.2	267.2	251.3	257.7	272.3	270.4	266.7	187.8	228.6	184.7	209.8	248.7	222.4	254	281	271.6	292.5	253.2	286.5	265	262.9	316.9	287.5	308.9	293.9	300.4	234.9
130	221.9	312.2	232.9	204.5	176.2	235	180.7	144.4	169.4	164.6	223.8	189.5	176	214.2	166.3	197.2	197.4	171.2	201.9	175	214	165.1	169.7	165.5	198.9	165.3	160.2	141.3	139.3	144.6	166.8	176.7	134.2	142.3	176.1	122.3	119.4	150.1	129.4	140.5	140.7	161.1	167	152.9	106.1	108.9	153.9	166	142.7
131	166.3	203.4	223.6	172	182.5	204	159.2	240	170.6	161	136.7	209.5	152.5	137.4	164.5	198.8	138.8	164.6	131.8	138.6	171.5	152	143.8	178	125	115.1	120	162.1	140.6	134.7	123.3	153.5	97.63	147.2	146.1	147.4	150.6	134.1	136.4	123.7	120.7	143.8	123.3	147.4	151.3	155.2	135.6	155.2	149.3
132	216.4	246.1	222.4	179	201.5	199.3	189.5	212.7	230.2	249.2	219.5	157.8	205.7	205.8	202	187.1	172.3	160	167.5	216.9	187.3	196.6	197.5	193.3	232	226.2	162.5	228	169.8	208.6	172.2	184.2	165.1	218.5	222.2	189.2	200.4	201	172.2	297.5	222.1	212.6	154.2	195.9	199.8	171	183.1	125.7	172.9
133	341.3	296.7	300.3	283.1	342	342.6	312.4	304.3	314	315.7	314.8	310.5	281.2	329.6	290.7	304	318.2	340.4	257.9	274.7	298.8	252.4	251.5	257.6	264.2	278.2	287.8	325.2	289.6	229.5	287.9	313.9	347	288.3	286	309.7	306.3	298.1	327	285.8	339	292	340.3	310.2	286.8	351.3	320.3	319.6	290.8
134	214.7	229.8	254.2	262.2	221.1	231.5	230.6	195.4	300.9	236.3	258.2	286.1	266.9	273.9	242.5	239.6	231.3	276.1	267.1	227	271.5	266	247.4	319.5	246.4	258.4	261.7	296.9	258	242.5	301.3	287.8	258.5	270.6	255.6	288.1	242.8	267.3	251.6	240.8	262.1	254.1	287	162.3	254.4	239.9	309.8	252.8	255.5
0	256.3	191.9	243.3	194.6	262.5	237.1	258.9	243.3	187.3	213.4	222.7	196.9	236.5	254.7	206.9	190.9	224.3	194.9	164.1	163.3	165.8	159.6	211.7	214.2	185	239.9	204.2	191.7	181.1	185.2	203.7	208.1	192.9	169.1	204.7	185.1	186.5	118.7	180.9	149.7	203.1	NaN	NaN	NaN	NaN	NaN	NaN	NaN	NaN
0	NaN	NaN	NaN	NaN	NaN	NaN	NaN	NaN	NaN	NaN	NaN	NaN	NaN	NaN	NaN	NaN	NaN	NaN	NaN	NaN	NaN	NaN	NaN	NaN	NaN	NaN	NaN	NaN	NaN	NaN	NaN	NaN	NaN	NaN	NaN	NaN	NaN	NaN	NaN	NaN	NaN	NaN	NaN	NaN	NaN	NaN	NaN	NaN	NaN
135	253.7	230.6	234	312	190.4	186.8	274.5	246.2	247.4	221.1	222.4	229.6	202.7	285.2	194.4	203.1	228	235.3	185.7	181.7	224.4	213.6	207.9	217.3	201.7	181.5	259.4	208.5	200.3	215	206.8	190.7	144.7	133.2	204.1	158.7	177.8	209.4	181.1	192.2	189.8	179.9	204.4	208.5	202.4	215.2	135.3	184.1	151.4
0	249.3	190	191	166.4	151.4	122.1	186.7	153.5	180.7	179.1	175.3	213.5	128	144.5	115.6	156.6	192.6	155.5	203	122.5	175	204	126.7	168	146.5	114	180	150.1	128.9	175	158.4	169.1	144.4	175.6	158.8	188.1	NaN	NaN	NaN	NaN	NaN	NaN	NaN	NaN	NaN	NaN	NaN	NaN	NaN
0	261.6	292.3	289.1	241.6	223.4	258.4	227.6	223.8	247.4	265.9	246.5	212.5	232.7	238.3	233	226.5	231.5	221.7	196.6	210.8	235.7	201.3	242.2	193.5	215.5	223.8	213.8	225.5	205.6	229.5	212.1	162.6	223	232.6	214.5	216.3	210.3	210.1	151.5	202.7	152	187	231	227.5	229.5	221.8	219.5	240.3	214.5
136	262.2	229.5	271.6	242	258.5	180.9	202.4	267.5	235.8	262.5	191.1	269.7	212.4	252.9	209.6	260.1	197.2	194	179.2	166.7	171	210.5	161.5	195.9	193.3	187.4	220.4	183.5	221.3	161.5	148.5	212.8	161.9	230.4	182.1	211.9	189.6	172.5	200.2	240.5	178.2	211.7	224.4	189.5	285.1	176.4	177.7	160.2	195.7
137	325.1	224.5	294.7	253.9	234.4	223.2	270.7	278	190.2	161.8	237.4	215.2	163	208.5	202.8	200.3	219.8	185	178.8	187.7	192	208.8	219.5	228.3	200.6	184.8	148.7	189.8	218.9	165	185.5	158.5	177.1	137.2	184.4	162.7	211.1	236.9	200	150.5	216	187.1	166.3	187	172.3	217.5	203.9	172.4	176.1
138	302.9	291.7	283	216.1	258	354.5	238.6	237.9	205.1	273.8	238.9	249.6	255.4	171.9	203.2	197	190	201.8	189.2	157.9	165	179.7	167	201.2	187	203.4	193.8	137.5	198.9	194	180.9	213.5	182.5	189.5	203.8	223.2	225.1	217.2	229.5	219.1	204.8	237.2	266.2	241.8	211	198.7	220.8	226.3	215.5
139	239	161	170.8	234.6	156.5	169.2	213.8	170.9	156.1	156.4	168.2	145.4	190.9	181.1	151.2	151.2	148.8	146.6	135.3	147	155.1	178.8	170.8	164.1	152.1	135.5	152.3	151.8	164.6	155.3	121.1	129.6	142.7	164.8	152.2	130.6	162.8	154.8	138.2	162.2	141.2	147.7	142.1	130.8	140.1	175.3	133.2	127.3	129.3
0	246.8	174.9	193	222.4	136.5	174.9	179.5	177.5	173.5	177.7	161	123.8	152.8	113.2	136	105.7	154.4	97.31	151.7	134.5	171.3	116.4	145.8	105.5	190.6	125.3	155.3	143.5	152.6	110.5	178.4	134	137	111.8	107.8	141.3	125.3	114	127.4	103.1	154	139.8	145.6	110.1	157.1	102.3	112	125	152.8
140	314	334	343.9	332.9	336.8	280.5	255.1	262.5	299.8	265.1	271.7	256.7	209.3	250.1	219.4	198	187.9	211.1	250.2	250.5	199.7	198.2	216.6	210.1	255	237.9	208.5	256	204.5	229.4	275.4	243.7	280.2	195.8	257.3	223.5	214.6	192	296.5	222	240.6	233.5	254.7	290.6	249.6	279.2	251.4	251.3	250.2
0	260.8	278	249.2	270.2	254.8	210.6	226.8	200.9	266.3	261.5	221.9	252	230.7	254.3	239.6	242	193.3	210	237	234.4	237	176.5	217.9	223	228.4	256.4	198	195.4	252.9	177.5	225.9	181	188.6	185.4	177	210.4	174.9	224.4	191.5	210	222.9	186.3	185.5	213.5	194.5	218.5	245.9	195.9	193.9
141	168.5	157.2	189.7	244.9	196.6	172.4	159.2	181.9	206.9	159.1	152.4	183	217.9	206.1	151.1	169.5	202.8	144.2	155.4	183.5	175.3	210	152.2	145.7	136.8	170.8	155	149.5	163.8	164.8	168.4	190.2	134.9	181.6	166.3	191.6	153.2	136.7	176	175.4	152	187.1	152.1	165	202.6	174.5	195.4	161.2	169
142	251.3	271.9	249.5	262.9	235.8	239.7	285.1	249.5	289.2	215	254.1	264.2	267.7	218.6	247.8	233.9	207.9	195.4	225.8	241.3	211.4	203.3	212.7	199.7	192.3	215.3	232.6	220.8	264.9	224.6	212.3	242.8	229.6	245.8	271.5	211.6	229	221.9	253.1	256.3	219	247.7	186.3	205.6	195.4	213.3	224	191.1	260.3
143	243.5	235	218.5	263.2	239.5	224.1	234.2	210.6	193.5	203	216	219	238	210	188.9	181	197.9	230	189.5	209.5	212.7	232.9	193.9	222.9	212	192.2	207	164.1	200.8	207.9	156.8	196.3	142.9	207.8	183.9	189.6	182.3	168.3	172	172.4	186	171.7	135.3	176.5	176.3	123	245.5	171.8	192.3
144	195.1	195.6	287.3	233.5	295.9	179.9	154.5	213	239.5	268.4	208.1	205	186	188.1	197	207.4	164.5	189	229.5	192.6	191.5	151.7	192.8	191.5	162.7	202	186.2	190.5	152.1	199.2	224	186.4	168.8	144.2	207.8	199.7	246	173.5	179.4	168.8	172	213.5	174.8	174.5	139.5	212.8	179.5	158.2	229.5
145	262.3	223	241.7	255.2	195	214.2	220.4	229.8	214.9	213	239.8	176.8	201	191.5	172.5	200	216	207.3	225	245.2	181.8	184.9	185.5	187	172.7	193.1	194.8	162	229.8	193.5	223.7	128.6	169.5	168	172.1	171	206	177.4	165.1	188.5	194.8	146	174.3	169.7	155.9	169	151.5	172.5	167.6
0	227.9	182.5	189	155.5	211.6	199	220.3	256.8	274.1	155.7	290.6	209.4	172.4	204.7	165.7	215.9	201.4	155	210	213.1	193.6	198.6	189.9	174	154.5	241.5	169	221.4	246.6	199.8	192.4	185.4	210.6	174	170.7	158.4	160.9	171.7	191.1	NaN	NaN	NaN	NaN	NaN	NaN	NaN	NaN	NaN	NaN
146	218.5	176.6	238	233.1	241.1	220	237.5	215.3	266.1	258.7	196.8	226.5	221	228.5	172.2	237.7	215.5	197.5	196.7	209	277.3	216.9	226.3	197.5	277.8	262.3	210.8	249.5	230.3	279.5	239.8	251.1	226.2	192.5	255	226.2	270	195.5	245.7	223.2	230.8	187.7	254.6	292.8	203.3	281.8	231	206.3	246.5
147	251.5	245.7	223.5	263.9	251.4	211.2	251.5	251.7	241.5	190.1	259	256.1	211.7	224.5	257.4	237.9	235.4	224.5	180	178.5	222.5	219.1	200.7	218	208.9	221.1	196.5	226.6	222.5	208.8	234.9	161.5	216.9	198	206.2	213	200	243.8	201.3	222.9	193.1	243	230	212.1	191.9	225.3	221	167.6	202.5
148	200.8	216	211.8	202.8	253.8	215.5	225.7	195.3	180.3	195.4	212.3	188.1	159	209.7	190.1	164.9	139.6	162.2	180.3	168.8	169.6	195.9	184.1	144.1	150.5	160	159.5	147.8	145.4	141.9	123	143.6	144.5	143.6	125.5	151.5	158.8	132.4	138.6	160.2	144.7	166	162.9	166.5	150.6	135.6	157.9	146.9	165.9
149	208.2	225.4	196	205.4	222.8	205.2	194.5	236.8	200.4	199.5	187.4	179.6	219.2	171.6	153.3	156.9	181.9	215.7	194.4	178.3	165.6	150.3	204.3	165	163.7	169.4	242.9	142.4	184	198.9	161	163.3	176.2	147	194.3	174.6	144	209.2	167.9	197.6	194.8	163.9	171.1	167.8	170.9	172.6	199.5	210.5	190.1
0	228.5	167.6	180.8	184	179.6	176.1	152.9	146.9	200.6	140.7	181	195	176.1	139.3	125.2	180.5	172.2	147.9	192.7	159.2	173.2	145.7	163.7	156.7	170.2	155.7	138.9	111	146.5	163.6	171.9	132.9	143.6	155	136.4	192.4	145.5	148.5	174.5	181	191.5	174.5	141.8	131	144.5	163.6	135.6	160.5	145.2
150	214.4	227.5	173.6	195.8	181.2	210.6	144.3	191.9	183.3	138.4	176.1	174.4	151.4	137.1	198.4	146.1	135.1	124.6	129.6	185.1	178.1	146.4	174.1	161.4	121.5	100.8	161.9	127.2	136.7	126.7	128.8	132.2	127.2	136.7	184	163.2	149.5	139.3	126.7	136.1	172.2	158.7	129.3	173.7	127.8	132.1	153.2	129.7	154.1
151	163	192.7	163.1	184.3	160.8	174.8	166.2	194.5	187.5	139.8	172.1	201.2	167.5	130.2	191.2	212.1	153.9	163.4	161.1	180.1	141.5	151.8	175.6	181.6	159.9	161.6	168.7	162	160.7	168.1	170.7	161.5	183.7	128.9	162.7	168.1	156	151	187.4	166.3	165.1	148.9	165.5	171.5	173.3	164.3	145.3	198.5	164
0	477	439.7	478.2	464.4	459.3	364.5	425.4	362.3	343	364.2	333.6	309.5	364.3	307.2	366.8	338.5	313.4	340.4	273.8	299.7	294.8	350	326.6	308.5	323.9	324.5	283.8	277.8	277.4	318.6	335.9	347	322.5	293.7	322.6	322.2	318.5	319.3	287.3	296.2	287.3	313.7	364.8	363.6	357	401.3	371.4	343.2	335.7
152	182.8	194.8	175	242.6	205.3	189.9	137.1	196.5	153.1	171.9	143.5	207.6	162	190.4	139.4	157.7	178.3	155	152.1	153.4	170.7	161.4	179.8	135.2	183.8	156.4	147.2	174.9	161	144.3	189.1	174.9	167	150.8	185.1	147.3	168.1	145	144.2	162	124.8	142.9	150.3	118.7	144	129.7	202	136.8	146.9
0	405.4	413.1	376	301.6	279	242.5	288.2	257.1	272.5	235.8	118.8	153.1	143.4	178.6	178.6	136	224.7	173.7	146.7	151.8	141.6	137.9	165.9	143.9	103.5	123.4	149.6	131.9	166.9	153.1	125.8	164.3	140.2	145	128.5	116.6	161.6	139.4	140.7	172.5	144.9	131	142.4	172.8	132.9	135.4	138.5	141.4	131
153	281.2	225.1	193	187.4	209	213	216.9	162	191.7	201.4	166.2	234.5	243.4	187.9	174	169.3	205.9	176.7	213	173.6	159.1	178.9	204.6	177.9	161.4	162.9	190.1	199.5	219.6	258.7	197.6	224	177.8	230.8	165	182.1	199.3	244.5	193.7	215.1	222.2	194.4	191.5	197.8	183.8	215.2	246.5	166.4	176.4
154	264.3	244.9	253.7	354.1	307.8	234	241.8	267.8	204.6	222.4	253.4	168	223.4	162.5	177.8	138.4	177.9	199.5	244.4	202.9	180.5	161.6	155.7	165.2	165.1	152.6	147.2	174.1	203.5	152.6	144.7	191.1	190.1	180.1	149.6	159.6	163	139.5	141.7	158.9	195.1	160.3	165.3	150.8	148.5	149.6	183.1	145.4	155.3
0	244	242.9	251	208.4	225	190.4	167.1	236.9	218.6	199.5	171.1	206.4	212.6	217.6	183.9	163	200	199.3	219.9	174.9	183.3	214.4	161.7	158.5	164	218.9	188.5	192.2	163.1	155.5	188.1	174.5	186.8	171.3	183.9	144.9	177.3	211.5	146.3	208.8	159.3	190.4	163	169.5	195	134.2	190.6	155.2	177.4
155	211.5	217.2	199.2	179	169	150.7	175.4	137	168.2	156.5	175.5	183.7	153.6	159.6	170.1	137.5	163.4	131.3	120.1	150.1	160.4	173.7	166.5	120.1	129.8	141.9	135.8	146.8	151.4	141	110	177.6	131.6	128	136.8	119	94.51	150.2	123.8	119.6	132.8	136.2	109	144.5	117.6	105.9	112.5	143.7	115.9
0	248	212.5	231.6	194.4	181.3	223.4	177.4	198.7	207.5	183	142.8	164.8	178.5	180.8	191.5	181.5	192.8	190.3	158.3	197.2	228.8	186	180.8	155.8	174	194.1	186.5	166.4	168.2	174.2	187.3	209.1	164.5	182.3	184.3	158	209.3	187.3	185.2	219.4	177.8	198	202.9	193.6	184	194.1	193	154.3	188.3
0	255.1	240.8	246.6	NaN	NaN	NaN	NaN	NaN	NaN	NaN	NaN	NaN	NaN	NaN	NaN	NaN	NaN	NaN	NaN	NaN	NaN	NaN	NaN	NaN	NaN	NaN	NaN	NaN	NaN	NaN	NaN	NaN	NaN	NaN	NaN	NaN	NaN	NaN	NaN	NaN	NaN	NaN	NaN	NaN	NaN	NaN	NaN	NaN	NaN
0	201.3	223.1	171.4	208.6	NaN	NaN	NaN	NaN	NaN	NaN	NaN	NaN	NaN	NaN	NaN	NaN	NaN	NaN	NaN	NaN	NaN	NaN	NaN	NaN	NaN	NaN	NaN	NaN	NaN	NaN	NaN	NaN	NaN	NaN	NaN	NaN	NaN	NaN	NaN	NaN	NaN	NaN	NaN	NaN	NaN	NaN	NaN	NaN	NaN
156	303.8	253	237.3	254.9	214.1	206.8	253.4	225.2	222.8	248.3	248.8	289	227	213	216.8	259	185.3	210.3	246.1	201.5	220.5	185.4	198.2	184.8	216.9	201.2	243.7	157	208	151.1	195.9	248.7	201.8	148	176.2	210.8	205.4	159.5	188.9	190.6	209.2	177.4	160.4	167.8	133	217.2	148.3	171.6	195
0	120.4	138.1	132.2	150.3	174.7	117.6	159	163	152.4	156.5	149.8	120.3	180	139.1	124.3	158.4	150.3	107.8	124	147.3	126.3	104.6	94.27	124	84.49	118.5	110.3	121.3	99.96	108.8	127	122.9	119.1	104.7	118.8	NaN	NaN	NaN	NaN	NaN	NaN	NaN	NaN	NaN	NaN	NaN	NaN	NaN	NaN
0	NaN	NaN	NaN	NaN	NaN	NaN	NaN	NaN	NaN	NaN	NaN	NaN	NaN	NaN	NaN	NaN	NaN	NaN	NaN	NaN	NaN	NaN	NaN	NaN	NaN	NaN	NaN	NaN	NaN	NaN	NaN	NaN	NaN	NaN	NaN	NaN	NaN	NaN	NaN	NaN	NaN	NaN	NaN	NaN	NaN	NaN	NaN	NaN	NaN
157	290	245	243.6	261.4	251.1	244.3	213.1	244	239.3	237.1	210.9	216.3	235.3	235.7	207.7	241.3	250.2	234.4	213.9	219.8	221.2	223.5	246.9	172.5	190.8	193	225.7	227.8	211.6	202.7	207.4	189.7	224.8	231.9	216.3	238.6	273.2	200.7	241.7	212.5	209.1	214.7	247.3	221.2	255	258.3	225.1	228.3	238.3
158	197.9	216.1	181.3	195.5	156.5	131.1	188	207.3	168.9	154.4	158	166	139.4	135.4	173.6	125.1	121.1	84.71	175	111.6	166.5	129.5	118.5	112.4	132.3	115.3	131.5	133.8	136.8	122.4	121.5	151.9	107	141.3	128.9	129.7	116.1	122.4	112.9	105.4	128.4	107	151.9	159.8	122.1	121	107	118.8	141.8
159	235	235	227.9	250.9	241.3	208.9	277.8	192.4	204.2	227.8	188.6	199.5	215.1	218.4	200.2	166.3	223.5	191.4	189.9	161	213.6	169.8	191.8	150.2	179.1	199.5	210.2	210.3	150.4	215.5	206	165.3	141.9	181.8	209.9	176.7	177.1	169.8	162.8	193.7	182.6	175.4	206.7	192.2	192.2	186.1	192.7	162.3	188.4
0	211.7	153.8	156.5	150.8	166.4	197.8	232.6	149.6	133.2	133.2	169.4	147.9	124.9	NaN	NaN	NaN	NaN	NaN	NaN	NaN	NaN	NaN	NaN	NaN	NaN	NaN	NaN	NaN	NaN	NaN	NaN	NaN	NaN	NaN	NaN	NaN	NaN	NaN	NaN	NaN	NaN	NaN	NaN	NaN	NaN	NaN	NaN	NaN	NaN
160	485.7	499.5	511.1	389.4	439	392	374.7	399.8	307.5	396.2	351.8	333.5	380.5	310.5	377.5	334.3	339.2	268	343	329.1	304.4	345	306	339.7	363.5	313.9	289.5	280.9	277.4	316.7	271.1	262.4	299.6	272.4	284.4	297	302.5	228.2	270.4	344.9	285.8	262.6	259.5	274.7	261.1	294.1	280.5	323.2	325.8
161	253.5	178.5	173.6	178.8	155.2	114.9	152.1	174.5	123.6	119.2	130.1	165.2	127.2	111.9	120.7	113.7	138	123	118.3	139.3	112.2	111.1	118.3	107.7	133.2	100.2	135.5	97.27	155.9	85.75	124.5	107.6	90.37	142.1	161.8	116.5	88.75	97.68	107.6	112.5	105.8	102.9	120.8	88.91	125.2	106.9	112.6	101.2	104.6
162	228	255.5	244.1	226.9	198.6	186.5	192.4	199.4	228.5	199.1	192.2	231.9	237.4	188.2	239.1	172.9	177.1	181	196.9	143.5	182	197.4	200.5	191.5	196.1	187.9	141.5	181.1	193.6	154	165.5	181.2	187.4	165.6	181.5	177.5	163.6	188	170.6	180.6	196	188.3	184.9	170	200.7	162.9	179.7	162.6	191.2
163	212.1	262.1	199.9	230.8	205.3	179.2	132	233.6	147.4	180.4	189	187.3	159.4	153.8	186.5	192.6	139.4	148.8	120.6	175.4	171.1	144	123.3	116.1	194.6	135.2	132.1	132	147.7	129.5	151.3	169.5	140.8	167.9	148.5	157	155.9	134.2	152.3	140	184.1	166.7	143.7	121.4	132.3	211.4	154.6	165.5	163.1
164	232.5	204	176.7	213.8	183	306.1	161.7	162.8	254.2	162.5	225.6	188.1	167.4	170.1	195	211.1	165.5	170.9	175.9	157.5	179	141.6	177.1	239.1	130.5	182.5	190.1	146.6	181	195.9	178.4	170	165.7	161.5	192.5	170.8	195.9	181.8	200.4	185.6	173.1	179.2	189.9	157	157.5	166	151.5	176	214.6
165	194.2	250.5	237.1	206.1	185.1	200.8	219.8	197.6	148	201.2	164.9	185.6	156.7	213.5	164	161.6	160.7	175.5	185.8	228.6	170	175.1	164	157.8	151.9	207.5	171.1	156.5	194.4	156.3	193.4	209.8	169.3	178.6	179.4	180.2	216.7	227.9	197.9	215.5	225.5	229.4	232.4	202.1	242.7	236.9	242.8	210.6	192.5
0	366.4	394.9	358.5	444.2	405.2	336.1	322.2	369.6	276.3	325	314.9	237.9	272.5	254.7	272.5	347	285.5	315	262.5	248.5	296.5	308.3	303.5	269.3	258	283	304.4	316.1	303.3	273.4	280.1	305	279.4	281.5	280.6	272	289.9	295.4	284.5	283.1	297	291.1	289	267.6	250.4	248.5	260	272.5	268.5
166	229.4	250	171	241.5	199.6	152.7	154.9	315.1	230.3	199.9	142.1	172.8	180.1	162.4	231.2	201.8	167.9	221.5	183.1	159	156.8	131.6	151.1	198.4	142.9	191.8	172.8	150.5	141.3	104.7	172.6	143.4	170.4	163.9	159.4	146.6	207	205.7	159.7	167.2	181	152	138.5	138.7	145.5	162	188.5	186.5	161.6
167	453.1	451.6	474.8	571.1	422.7	347.7	380.2	406.7	447.3	433.2	372.8	344.3	360.7	374.8	336.7	393.1	347.8	384.6	238.2	281.8	277.3	303.3	306.3	300.3	296.3	277.1	270.3	321.3	286	316.1	359.3	308.4	330.1	299.3	300.6	366.8	256.3	259.3	280.4	279.8	307.1	329.4	326.3	305.1	291.3	293.3	292.3	329.8	327.8
168	138.6	136.4	113.5	120.7	147.4	138.2	170.6	174.8	159.7	127.7	142.5	158.3	140.4	126.5	179	122.5	123.3	104.2	90.89	190.6	166	186.4	161.5	133.1	109.4	151.5	134.2	171.6	149	143.9	164.6	161	127.9	137.8	147.5	135.4	162	135.5	178.1	168.1	183.7	148.3	177	170.9	151.2	146.8	163.8	151.5	164.8
0	132.3	134.8	131.5	138.2	162	157.5	80.48	104.2	83	76.86	NaN	NaN	NaN	NaN	NaN	NaN	NaN	NaN	NaN	NaN	NaN	NaN	NaN	NaN	NaN	NaN	NaN	NaN	NaN	NaN	NaN	NaN	NaN	NaN	NaN	NaN	NaN	NaN	NaN	NaN	NaN	NaN	NaN	NaN	NaN	NaN	NaN	NaN	NaN
169	259.7	188.9	170.2	200.2	159.2	135.5	158.8	164.4	156.3	189	174	150	161.7	159.8	147.4	76.24	132.7	99.17	120.3	96.43	118.3	135	115.7	125.7	113.5	131.1	146.5	139.9	110.6	134.4	124.7	86.01	153.1	155	139.7	127.3	130.9	138.5	122.1	153.9	78.93	167.9	128.8	148.5	140.5	164.5	196.6	135.5	114.2
170	189.8	195.4	176.2	187	156.2	165.7	165	200.3	182.4	207.9	157.4	133.7	142.6	140.2	140	148.3	124.6	152.1	154	146.9	144.2	151.8	202.5	153	189.5	114.2	146.7	131.3	169.6	228.7	109.7	134.8	150.6	102.2	136.1	139	148	93.74	164.1	111	96.26	116.7	147.6	115.2	141.4	117.9	161.9	129.5	120.9
171	338.4	303.8	343.2	342.2	312.1	256.7	274.6	276.4	270.3	313.5	240	214.7	287.3	246.2	222	288.5	276.3	249.2	271.8	235.3	233.3	284.6	270	257.7	225.4	261	240	299.9	196.9	235.8	216.9	242.5	309.9	217	204.5	254.4	231.4	257.6	247.3	266.5	199.5	266.7	253.6	207.6	254.2	240.1	220.5	197.6	230
0	198	166.4	186.5	251.5	171.6	138.2	194.8	168.1	192.5	175.3	158.5	208.1	186.6	203.8	151.6	177	207.9	173.2	169.2	144.6	159.6	179.9	107.7	120.5	134.3	112	132.5	167.6	95.65	130.6	106.9	151.3	122	119.5	148.3	144.8	101.6	112.5	126.4	120.2	127.5	109.8	142.7	159.9	110.1	115.5	82.72	109.2	162.6
0	251.6	207.2	229	187	226.6	172.4	200.9	192.3	190	150.6	104.5	166	150.1	203.9	208.7	139.6	182.7	208.6	161	170.8	174	146	162.7	134.9	179	161.2	119.2	133.9	237.9	185.1	156.3	189.7	136.9	127.6	181.8	137.6	179.1	143.2	146	151.7	NaN	NaN	NaN	NaN	NaN	NaN	NaN	NaN	NaN
172	301.1	267.3	279.9	263.9	306.9	284.3	262.2	261	296.8	296.3	336.9	304.7	325.8	296.7	341.3	346	354.3	321.4	296.2	334.4	308	286.7	281.5	312.4	253.3	177.4	274.9	210.8	198.4	267.7	232.5	318.7	242.1	198.5	219.7	294.4	207.4	248.3	242.5	189.7	190.4	275.8	221.9	229	208.8	296.3	243.4	253.6	359.9
0	155.2	192.5	147.9	157.4	144	165.8	154.9	161	190	179.9	163.3	153.6	150	177.4	107.6	144.5	148.6	125.2	105.4	128.8	121.2	140	120.8	92.11	125.2	126	118	143	164.1	124.9	145.7	114.1	137	115.5	146	103.3	105.2	122.8	134.8	126.3	102.9	171.8	105.3	150.3	131.8	124.5	141.7	134.2	132.4
0	1597	1597	1508	1559	1527	1580	1678	1539	1204	1424	1482	1322	1108	1331	NaN	NaN	NaN	NaN	NaN	NaN	NaN	NaN	NaN	NaN	NaN	NaN	NaN	NaN	NaN	NaN	NaN	NaN	NaN	NaN	NaN	NaN	NaN	NaN	NaN	NaN	NaN	NaN	NaN	NaN	NaN	NaN	NaN	NaN	NaN
0	108.6	147.9	102.8	115	143.3	154.3	114	139.1	109.3	171.4	128.5	149.8	154.4	139.5	135.9	88.81	124.1	157.3	113.5	131.5	100.2	128.4	119.6	113.6	74.06	133.2	121.7	106.4	86.25	122.3	93.54	140.2	98.09	118.6	94.81	127.7	86.22	105.6	88.83	120.3	103.1	121.2	89.5	89.28	113	103.3	115.7	NaN	NaN
173	229.8	177.1	203.3	203.5	196.7	204.9	189.2	284.1	135.8	181.9	259	168.1	251.1	164.1	177.2	191.3	201.7	181.8	208.8	161.5	211	185	182.3	212.1	176.1	168.6	217.6	185.2	185.2	161.1	170.6	180.4	192.2	231.8	163	217.3	168.8	172.3	180.2	171.9	186.9	260.1	196.9	171.9	210.5	223.6	164	174.9	219.4
0	NaN	NaN	NaN	NaN	NaN	NaN	NaN	NaN	NaN	NaN	NaN	NaN	NaN	NaN	NaN	NaN	NaN	NaN	NaN	NaN	NaN	NaN	NaN	NaN	NaN	NaN	NaN	NaN	NaN	NaN	NaN	NaN	NaN	NaN	NaN	NaN	NaN	NaN	NaN	NaN	NaN	NaN	NaN	NaN	NaN	NaN	NaN	NaN	NaN
174	427.1	428.9	571	591.3	619.7	510.4	514.5	464.5	465	467.7	455.9	443.7	378.6	464.6	492.3	454.7	486.1	505.7	516.7	521.5	441.1	428.1	569.4	448.5	448.8	375.5	477.9	457.6	418.4	489.7	411.4	384.6	385.4	392.1	441.9	366.5	372.8	431.5	323.3	282.6	377.7	362.1	397.8	417.5	387.4	354.6	367.1	412.1	347
175	557.3	465	388.6	373.4	340.5	418.3	368.7	467.5	501.2	476.5	429.2	486.8	440.9	455.2	449.4	391.5	483.4	411	514.2	493.6	498.8	452.5	461.8	433.1	397.3	377	372.7	410.2	400.2	368.7	398.7	487	461.2	475.5	480.4	389.9	384.8	380.6	401.5	460	490.4	533.9	521.9	482.4	440.2	517.8	496	492.1	488.5
176	235.5	219.3	207.8	255.2	238.9	177	223	196.3	191.4	222.2	209.6	208	235	196.8	224.3	160.2	209.8	243.4	178	197.5	198.5	186	207.3	193.2	176.3	170.2	218.1	151.1	200.3	188.9	167.7	157.2	144.4	143.7	186.6	140.3	171.1	184.1	202.3	137.1	142.9	141.1	159.6	157.2	182.6	158.4	171	136.9	187
177	365	365.3	350.2	442.8	432.6	374.3	405.1	323.4	363.9	402.4	314.4	387	433.5	404.3	362.9	376.7	331.2	353.2	414.2	430.2	415.5	339.8	415.9	356.9	288.1	331.1	338.9	330.8	280	320	320.4	332.6	313.2	346.7	324	349.8	349.8	374.4	345.1	275	313.4	373.1	422.6	396	375.1	345.6	358.6	368.2	397.9
178	254.6	224.2	214.9	275.4	279.8	205.4	210.8	194	228	241.5	224.3	218.8	218	170.3	183.3	200.2	215.3	146.5	177.3	219.8	160.7	198.5	168.9	170.9	130.7	171.1	202.9	180.5	136.9	143.3	146.9	197.9	144.3	195	139.6	155.5	146.3	154.2	183.4	140.9	141.2	144.7	147.7	146.6	175.9	139.9	125.8	147.3	117.1
179	169.1	147.1	141.2	198	155.3	144.7	132.4	191.5	203.6	192.4	165.2	184.8	174.7	165	184.5	196.7	189.3	159.5	190.4	226	156.2	190	134.4	185.6	177.9	173.4	173	156.1	187.4	178.4	160.5	145.4	208.2	159.5	173.2	153.7	137.4	118.7	128.5	203.8	126.2	146.3	136	189	162.1	167.5	129.2	180.4	157
0	NaN	NaN	NaN	NaN	NaN	NaN	NaN	NaN	NaN	NaN	NaN	NaN	NaN	NaN	NaN	NaN	NaN	NaN	NaN	NaN	NaN	NaN	NaN	NaN	NaN	NaN	NaN	NaN	NaN	NaN	NaN	NaN	NaN	NaN	NaN	NaN	NaN	NaN	NaN	NaN	NaN	NaN	NaN	NaN	NaN	NaN	NaN	NaN	NaN
180	295.2	319.1	298.3	541.1	1284	1326	1221	1236	1230	1261	1180	759.8	1047	994.4	955	779.3	634	434.6	333.4	329.2	326.1	338.2	306.5	340.6	327	288.4	312.5	341.6	302.2	360.6	311.1	290.2	325	289.3	305.5	272	280.2	268.4	234.9	257.6	297.2	257.5	288.1	287.9	263.4	284.9	257.9	291	297.6
181	376	328.2	417.8	353.4	370.6	289	449.4	353.3	369.4	345.7	307.8	436.6	399.2	376.3	367.5	353	320.9	314.4	324.2	321	408.3	331.4	355.9	347.8	315.6	333.7	386.7	333.3	365.7	336.2	342	272.1	361.3	312.8	309.6	289.4	324.9	315	336.8	311.9	337.2	343.9	409.8	349.3	335.2	313.6	316.8	326.7	383.3
182	179.2	159.5	136.5	185.3	129.5	154.4	136.3	175.3	176	181.5	233.8	205.6	134.3	116.6	125	138.8	139.8	128.9	157.9	151.1	133.3	162.1	105.8	136.8	170.9	165.6	137.9	145.3	139	121.9	134.7	129.3	123.9	112.2	129.9	146.5	131.8	130.2	93.36	117.8	132.8	155.3	135.6	121.8	117.7	109.8	119.1	123.9	136.6
183	341.1	331	410.4	355.8	323.4	372.9	352.8	311.2	363.5	380.4	339.5	347.5	329.9	366.6	339.6	383	312.6	339.8	302.7	376.1	383.8	393.6	436.3	430.3	445.4	453.2	407.4	428.7	436.9	502.3	368	471.9	402.3	324.6	508.2	431.4	501.2	453.9	410.6	409.9	387.4	372.4	452.8	426	390.4	381.1	383.1	365.4	430.4
184	135.6	219.5	162.5	176.2	166.2	172.3	157.3	152.6	161.1	158.7	184.7	168.9	163.5	114.1	209.5	138	167	131.6	181.9	151.1	188.6	179.9	140.5	194.4	156.5	124.3	126.4	131	117.2	145.1	144.9	147.6	133.6	154.7	127.7	151.4	169.7	133.6	132.3	136.2	164.9	154.7	126.2	147.4	131	144.4	151.7	135.3	127.8
185	215.7	227.1	180.2	233.7	231.2	206.5	215.3	197.8	184	230.8	155.1	168.3	205.9	198.5	153.9	163.5	188.7	158.3	187.5	186	182.7	187.5	175	190	173.8	195.4	173.4	198.1	187.4	158.3	118.1	184	159.9	147.7	146	194.2	161.4	145.9	146.1	148.2	149.4	151.1	173.2	133.6	171.3	184.2	152.1	199.4	150.7
0	193.5	180.3	227.2	223.9	217.2	202.3	226.2	184.5	203.9	250	223	205.8	197.6	194.4	184.3	158.7	247.2	174.7	NaN	NaN	NaN	NaN	NaN	NaN	NaN	NaN	NaN	NaN	NaN	NaN	NaN	NaN	NaN	NaN	NaN	NaN	NaN	NaN	NaN	NaN	NaN	NaN	NaN	NaN	NaN	NaN	NaN	NaN	NaN
0	260.3	255.7	229.6	260	250.9	292.4	280.5	257.7	266.8	319.9	289.3	259.4	297.4	296.9	307.7	277.8	324.1	309.5	238.4	350	298.3	232.3	280	255.9	305.3	291	228.7	289.8	264.5	305.5	341.3	294.3	312.7	262.3	246.9	283.8	302.2	301.2	277.4	309.2	243.5	299.8	377.7	323	332.6	329.2	296.9	285.9	278.9
186	288.2	279.9	219	281.8	238.3	244.5	249	252.2	236	228	223.4	261.5	266.6	236.8	257.5	243.7	231.7	248.7	241.2	264.3	283.1	266.3	250	266.6	211.9	247.6	286.9	228.8	260.4	205.9	241.2	162.3	216.1	173	168.6	141.1	148	195.4	122.7	167.9	165.6	142	206	196.9	181.5	186.5	149.6	256.9	174.9
187	330	328.6	291.3	294.2	355.5	331.3	313	295.5	284.5	311.7	257.8	393.5	294	250.3	289.3	277.3	312.2	258.6	289.5	272	304	291.9	287.9	303.7	291	318.2	283.2	304.6	293.1	313.1	314.8	335.4	255.6	260.5	257.9	233.4	268.7	256.2	251.5	269.2	267.4	240.5	225.9	253.1	289.8	263.1	230.4	248.4	258
188	228.4	192.9	216.4	280.9	196.6	188.2	229.9	155.7	198.5	249.1	239.8	220.3	245.8	224.2	199.8	238.7	230.8	223.4	207.7	160.5	170.8	179.6	191.4	188.1	185.3	179.6	164	173.9	208.4	207.4	250.5	205.8	196.2	182	227.3	161.8	177.7	155.4	178.6	167.7	211.4	158.5	199.9	171.1	193.9	199.1	170	180	193.4
189	139.3	150.2	146.2	146.7	135.2	163.7	123.2	186.4	149.2	135.8	144.7	210.1	130.7	127.9	156.8	135	126.1	144.2	163.4	155.7	178.6	201.3	129.7	164.6	135.8	144.3	145.6	141.4	146.1	108.9	171.9	153.2	130.5	127.7	110.3	143.6	163	132.1	121.8	164.8	142.9	119.8	170.2	117.5	117.4	112.7	149.6	118.5	129.6
190	228.8	219.1	178.5	263.9	241.1	214.2	239.3	241.7	183.8	222.8	207	199.8	211.9	232	202.7	210.2	202.9	215.5	174.6	195.9	180.1	157.6	190.2	164.9	161	157	144.9	170.2	161.8	167.9	196	171.5	175.6	180.4	153.5	190.6	162.9	153	146.3	141.7	173	163.6	154.6	176.3	161.7	158	168.1	141.4	157.8
191	181	125	171	149.9	153.9	185.6	173.9	156.2	136.3	187.4	139.5	134.2	172.6	133.9	109.5	159.9	133.1	144.4	155.8	104.5	118.6	149.6	77.63	121.5	128.6	106	117.1	117.5	132.4	135.1	145.4	113.4	135.4	125	101.3	145.5	137.6	124.4	114.5	117.4	122.9	114.5	118.3	127.2	148.1	141.6	162.9	114.5	124
0	196.9	164.4	204.7	152.5	247	161.1	229.2	207.2	286.5	178.3	202.9	1265	1358	1366	1284	1390	1425	1173	1285	1331	1400	1120	1046	1322	1157	1294	996.5	651.8	533.5	431.9	359.1	388.9	304	314.5	324.3	320.9	300.9	321.5	342.8	338.4	318.5	359.5	336	274.5	256.9	267.5	277.3	287	241
0	208.8	177.3	216	158	158.4	177	159.9	142.3	163.3	192.8	158.3	106.6	131.6	155.6	156	147.7	184	177.6	178.5	178.6	147.3	149.2	141.6	163.4	135.4	121.5	88.01	122.5	126.5	122.3	129.5	144.5	115.9	146.5	150.6	109.9	110.5	137	137.7	140.5	125.4	146.2	157.4	141.5	133.7	127.3	108	149.8	167.4
192	204.5	161.4	184.8	168.3	223.1	153.5	177.4	188.6	166.6	161.3	182.7	173.1	139	165.2	157.9	128.5	193.6	145	161.1	123.7	172.9	161.8	134.1	135.9	131.9	141.8	134.5	191.1	177.1	140.9	165.6	198.6	133	164.6	155.6	203.1	140.4	167.1	153	162	117	159	181	161	144.1	138	148.5	140	137.5
193	264.4	281.2	283.9	295.4	255.3	257.8	299.7	250.5	228.4	236.8	266.3	257.6	247	217.3	233.4	256.6	276	260.6	215.2	256.7	249.1	230.8	247	252.5	239.9	182.9	174.7	245	251.4	229.7	201.3	201.8	230.2	241.7	240	209.9	218.7	255.4	210	234.1	177.3	207	135.1	166	169	208.1	290.6	202.7	216.9
194	217.7	168.3	149.2	184.7	169	196.2	212.6	174.1	148.8	204.9	189.9	153.9	171	121.5	131.8	181.5	160.6	173.7	180.7	140.1	110.6	148.4	140.8	136.1	158.2	154.2	158.5	141.8	151.2	144.5	110.3	145.2	131.2	160	125.4	125	119	108.2	149.6	139.1	147.1	127.2	161.1	164.1	124.5	148.3	156	145.7	129.9
195	222	244.8	212.8	195.5	164.5	220.3	173.5	188.7	238.2	146.2	185.9	146.1	193.8	159.9	165.3	183.4	165	206.2	141.3	163.5	144.9	215.5	186	149.1	165.1	166	130.1	141.3	146.2	151.9	201.2	154.7	183.4	130.8	140.1	166.5	205	179.4	170.8	155.6	165.7	152.5	168	154.3	141.2	144.2	136.4	151	145.5
196	274	304.3	375	472.2	438.2	356.4	417.1	325.4	381.9	349.9	394.5	339.7	329.5	385	336.4	365.7	357.5	296.8	337.6	244.4	329.1	263.9	293.6	322	234.6	243.8	251.4	282.4	247.9	312.6	281	261.2	242	272	214.9	259.4	273.3	295	266.1	238.6	257.3	218.9	276	216.8	161.5	187	181.9	234.2	168
0	192.6	184.5	177.2	121.9	200.7	155.1	131.1	139.6	161.6	125.9	141.1	133.8	209.7	125.1	181.6	189.3	146.1	172.8	168.9	172.5	189	163.4	132.4	163.8	193.4	134.7	178.2	183.4	186.9	169.9	201.2	185.4	181.3	148.5	191.5	124.5	169.9	199.4	118.3	179.5	232.8	122.8	144	129	186.6	152	187	134.8	165.7
197	321.7	262.9	239.2	269.5	241.7	229.5	278.3	245.8	244.7	227.8	237.7	221	237.1	267.5	238.2	220.3	245.7	230.2	239.8	241.5	223.1	178.4	217.4	239.5	242	239.1	194.1	167.6	209.2	174.8	190.9	211.4	163.6	184.6	225.5	208.1	185.2	162	195.5	189.7	201.4	230.2	169.6	174.2	150.6	144	192.3	164.6	196.3
0	142.6	170.4	183.7	166.3	191.7	184.9	146	183.3	154	115.5	172.4	159.1	171.4	160.7	151.5	168.5	171.2	175	141	148.2	155.4	152.7	160	166	166.3	169.9	181.3	187.4	140.3	176.3	145.1	172.2	160.5	156.1	206.8	195.3	198.6	141.1	162	172.5	166.7	145.6	165.2	152.7	125.9	131.5	133.9	141.8	142.3
198	223.9	211.9	231.6	219.6	237.1	230.9	238.2	269.9	256.3	195.2	236.1	211.5	220.2	220.5	204.4	185.8	232.9	224.8	224.1	184.2	235.8	194.6	272.2	207.6	171.8	208.3	186.3	183	185.3	184.8	221.9	216.2	194.5	180	196.6	229.3	225.1	174	235.8	193.9	173.9	198.1	160.3	214.1	192.9	223.7	209.3	173.2	203.5
0	189.5	125.6	134.2	151	143.1	137.7	104	137.6	123.4	106.3	147	140	166.8	139.4	146.5	117	165.1	207.8	175	180.9	171.5	183.4	231.5	189.4	187.5	189.6	179.9	202.8	122	150.4	177.5	175.4	202.7	207.8	182.4	150.4	218.3	206.2	209.8	212.1	137.9	174.5	198.8	184.9	153.3	182.9	163.1	174.9	142.6
199	209.5	243.4	207.7	326.1	288.6	239.5	258.2	210.5	240.1	267.1	249.6	297.8	263.8	241.9	265	286.5	270.1	259.3	234.5	318.5	232	273.5	249.5	285.9	228.8	200	234.3	233.2	234.2	229.8	284.9	217.5	214.4	202.6	235.8	195.7	236.1	242	244.5	250.5	251	231.1	273.3	206.4	239.4	179.4	272.9	229.2	189.7
200	175.9	222	208.9	160.9	176.9	167.5	208.6	216.1	156.5	152.2	182	132.2	147	163.5	168.7	139.2	171.7	159	137.5	183.5	146.8	150.9	168.8	143.7	136.4	169.4	136.8	160	158.8	123.2	131.3	117.5	141.6	133.6	142.1	155	111.9	145	151.3	132.9	197.5	129.9	137.7	168.2	143	120.6	128.5	142.6	135.7
201	326.5	296.4	317.4	263.1	226	274	196.9	250	188.9	252	215.4	232	229.5	239.3	271.4	195.1	197.7	212.5	272.2	254.5	226.9	245	249.1	220.1	206.4	197.9	189.7	185	208.9	261.7	244.7	202.5	203.6	174.5	153.7	167	193.8	192.3	200.8	179.5	172.5	147.4	208.6	192.4	192.5	157.4	199.8	196.4	169.6
202	275	259.6	243.3	265.2	311.5	281	282.5	313.2	291.4	306.2	304.4	277.3	297.7	351.2	324.5	334	377.5	312	333.5	295.2	276.1	345.4	382.1	370.2	283	320.2	1723	1719	1889	1969	1649	1859	1610	2073	1694	1865	2128	2084	2167	2050	2255	1606	2469	2375	2802	2680	3023	2875	3332
203	289.1	288.3	280.7	293	267.8	244.5	305.5	289.7	297.1	253.1	246.6	271.5	256.2	322.2	226.1	246.3	266	255.4	234.5	255.9	183.3	188.1	220.3	220.1	201.3	211.6	206.5	241.7	192.6	197	179.5	227.6	219.8	252.6	227.2	178.9	171.2	207.9	202	160.5	198.9	200.4	166.7	193.7	192.3	199.5	199.7	194.7	187.9
0	373.9	269.8	245.8	240.9	256.4	259.5	275.5	296.8	239.4	241.1	227.7	208.3	248.9	293	242.2	265.8	203.2	219.9	242	220.4	238.3	181.3	177	216.9	193.8	173.5	190.4	215.2	174.8	182.4	183.8	187	188.8	174	164.5	179.2	174.5	175.4	159.5	183.3	163.4	147	206.5	183.7	173.9	177.4	157.9	154.6	153.2
204	541	569.4	558.6	552.4	472.7	520.9	547.4	557.6	519.7	552.9	485.2	498.7	484.6	536	589.5	501.4	532.3	475.4	524.6	511.5	462.2	573.5	473.2	510.9	480.1	443	485.7	489	514.4	452.8	487.7	526.6	496.4	500.9	429.7	481.5	485.9	485	474.2	479.7	498.3	586.4	559.9	522.7	471.4	482.4	553.6	534.7	537.2
0	181.6	201.1	173.9	213.5	158.3	175.1	168.4	152.9	166.1	168.4	177.5	162.2	151.8	181.5	152.3	183	123.6	122.6	135.4	141.6	119.8	139.7	139.3	142.9	125.8	135.5	129.5	116.6	113.3	109.6	133.8	112.2	126	131.2	98.93	94.73	127.7	102.3	111.2	99.25	114.2	147	128.7	91.39	128.2	99.85	119	130.7	123.1
205	277	285.1	225.1	246.3	230	262.3	253.6	227.1	233.9	234.5	210.5	184.9	249.2	212.8	197.5	241.6	178.7	247	210.5	207.7	204.7	198	184.4	205.5	180	246.4	202.1	199.5	196.7	171.6	225.5	240.8	181.4	179.8	166.4	229.1	236.5	204.4	188.9	203.8	183.5	171.4	204.9	191.6	213.9	193.3	221.3	194.4	181.9
206	292.8	335.2	303.3	338.2	332.3	297.6	350	318.5	334.3	362.8	306.6	309.1	363	282.4	308.7	291.9	304	353.6	327.9	317.6	316.6	287.3	317.8	342.9	329.6	314.8	316.9	344.7	329.8	348.9	315.3	355.2	344.5	321.5	319.5	331.7	348.5	368.7	399.3	301.6	337.9	340.5	315.1	310.2	350	362	324	337.6	334.7
207	308.2	325.1	311.6	275.3	332.8	284.1	329.7	290.5	314.9	326.1	352.1	300.3	278.7	276.5	242.5	259.7	296.3	288.3	262.6	278.7	263.9	300.9	269.7	265	302.3	284.3	294	290.1	268	297.1	302.5	290.1	289.5	297.6	319.7	242.7	252.2	306.2	282.7	279.6	319.3	267	293.3	356	282.5	263.3	313	297.8	310.9
208	215	133.8	183.1	155.9	148.5	139.1	131.5	182.3	203	154	188.5	155.2	222.5	125.5	140.7	119	114.6	123.3	128.6	133.8	128.8	117.8	114.2	120.2	107.1	145.5	148	131	119.7	159.9	124.8	118.5	106.7	98.37	142.3	114.1	90.31	105.9	114.8	126.5	136.9	93.64	123.5	136.6	121.9	120.7	108.7	96.19	107.5
209	314.1	333.4	319.6	280	266.5	202.6	311.6	294.1	242.5	249.1	274.1	234	212.1	210.2	206.8	237	216.3	187.4	211.5	235.3	230.8	177.2	210	190.7	207.5	170.1	213.4	199.7	219.5	178.8	173.9	191.6	213	192.4	215.5	220	209	200.5	182.1	191.3	205.5	204.9	204.1	226.8	191.2	157.9	223.4	201	225.7
210	291.1	262.4	294.2	298.9	281	279.6	295	256	322.3	305.6	279.6	292.1	281.1	277.5	242	275	239.5	258	215.8	202.2	205.2	256.9	227.5	188.2	173.9	249.5	182.9	208.8	212.4	218.9	223	253.6	244	224.6	204.7	197	169.8	186.3	175.5	212.8	196.4	227.5	237.7	173.5	189.8	220.2	176.3	222.5	180.5
211	274.8	220.1	250.5	222.5	255.6	247.6	201.6	241.6	225.7	216.5	215.9	194.8	206	251.2	220.9	236.5	222.5	155.8	223.2	208	187.1	195.1	239.5	163.5	184.4	162.6	187.9	211.2	148.3	186.7	220	177.7	184.1	186.2	197.4	195.3	191.1	191.7	186.3	199.3	215.8	190.2	211.6	194.1	137.8	178.1	180.4	176.8	196.7
0	166.3	245	180.5	266.3	232.5	202.8	172.7	153.3	281.5	211.2	193.5	226.8	209.5	157.1	181.8	220.7	214.4	195.7	181.2	182.5	165.5	210.5	158.8	172.3	156.5	204.9	193.1	197.3	155.5	180.4	167	157.9	169.5	131.4	179.4	177	141.8	147.8	162	178.9	160.5	126.8	175.2	147.8	177	156.4	163.4	187.3	166.4
212	199.5	225.9	195.2	165.6	225.6	215.2	300.4	172.9	182.4	178.7	175.1	169.1	167	181.3	133.8	168.5	174.7	205.3	152.6	176.6	195.8	184.9	136.9	142.9	163.9	157.5	192.9	166.1	122.3	163.9	164.9	144.4	177.3	187.3	189.8	144.3	117.9	150.5	151.3	148.9	129.2	124.5	128.9	114.4	152.7	168	161.5	141.5	161.9
0	249.2	231.5	232.5	251.6	249.9	211	276	258.6	239	232.9	203.9	171.7	281	202.8	209.5	229.7	210	180.7	148.8	208.5	215.7	184.4	211.8	184.5	159.8	170.5	200.7	184.8	166.9	150	164.7	165.9	192.4	163.4	180.2	212.3	220.9	247.9	215.9	187	214.7	203.7	217.3	190.2	206.3	186	194	191.5	180.7
213	193.8	194.7	166	176.2	221.1	182.1	201.4	210.7	212.2	202.3	175.6	171.8	198.3	146	165.1	152	126.4	155.4	204.9	200.6	176.3	137.9	152.4	179	141.3	145.8	116	155.5	167.1	165.1	160.1	170.7	159.6	194	120.9	161.9	163	170.5	179	153.3	187.8	171.6	146.8	188.8	121.3	119	171.1	161.8	162.1
214	199.4	179.8	159.2	168.8	212.5	179.2	194.9	117.2	153.5	228.4	170.6	161.4	169.6	172.3	174.3	187.5	183.8	121.6	151.3	155.1	185.3	192.6	166	157.8	173.6	149.7	140.4	154	160	118.1	120.4	198.6	131.3	123.4	140.2	117.6	144.9	155.1	102.2	142.3	156.6	117.4	144.3	139.5	142.8	123.4	136.8	165.1	111.3
215	1220	998.5	978	1029	966.6	859.9	953.8	827	924.5	968.6	1141	1143	747.5	660.3	414.2	313.2	278.3	308.8	300.3	274.2	281.8	246	221.4	256.5	200.9	533	597.6	669.5	516.7	492.2	538.5	411.7	391.1	372.8	325.5	333.5	366.7	292.3	265.5	262.3	250.6	203.8	203.7	167.9	238.4	153.8	192.4	208.8	172.4
0	398.9	388.3	328.3	259.8	309.5	504.4	348	457.9	595	599.1	774.7	767.7	619.1	461.2	373.4	436.2	493	441.5	411.7	483.9	327.9	404.4	394.4	452.2	456.1	373.4	506.4	551.3	550.2	547.9	541.4	540.3	751.2	596.5	570.5	460.7	431.9	521.1	475.5	600.9	412.5	533.1	471.2	268.5	362.4	437.1	374.3	451.4	559.2
0	179.5	166.7	NaN	NaN	NaN	NaN	NaN	NaN	NaN	NaN	NaN	NaN	NaN	NaN	NaN	NaN	NaN	NaN	NaN	NaN	NaN	NaN	NaN	NaN	NaN	NaN	NaN	NaN	NaN	NaN	NaN	NaN	NaN	NaN	NaN	NaN	NaN	NaN	NaN	NaN	NaN	NaN	NaN	NaN	NaN	NaN	NaN	NaN	NaN
0	193.9	159	135	153.1	174.6	160.5	163.4	128	165.9	119.5	132.2	138.9	147	96.53	119.6	64.5	NaN	NaN	NaN	NaN	NaN	NaN	NaN	NaN	NaN	NaN	NaN	NaN	NaN	NaN	NaN	NaN	NaN	NaN	NaN	NaN	NaN	NaN	NaN	NaN	NaN	NaN	NaN	NaN	NaN	NaN	NaN	NaN	NaN
216	200.8	210.8	218.6	211.1	130.6	202.1	210.9	205.1	181.7	234	204.2	234.5	201	256	212.6	201.9	198.6	172.9	173.4	157.9	177.9	178.8	147	179.5	158.1	156.2	146.3	149.5	191.6	175.6	148.7	157.5	143.4	176.4	165.2	197.7	166.5	197.8	174.7	205.7	168.2	151.8	133.7	201.1	208.3	179.5	177.3	167.4	167.5
217	474.2	452.5	455.2	445	422.7	348	364.6	303.5	323.1	257.5	293.8	263	259.6	314.6	309.6	335.5	340	246.2	270.1	316.2	326.1	319.9	299.9	292.7	236.6	271.5	231.4	263.4	281	200.3	217.2	218	228.6	290.5	290.4	195.9	276.9	177	233	218.4	259.2	270.4	229.9	247.9	271.8	263.9	232.9	262.7	235.9
218	146.8	167.5	158	228.5	145.5	177.2	130.5	155.5	126.3	152	197.2	159.8	163.8	143.7	182	186	162.1	191	135.8	166.5	161.9	161.1	139.8	137.8	168	190.4	192	166.4	167.5	194.5	171.1	167	132.5	158.5	142.6	157.5	165.5	169.2	175.6	152.5	128.9	168.7	125.7	148	158.4	134.2	153.4	138.5	149
219	417.5	387.2	347.8	405.7	366.5	337.6	361	334	307.2	292.4	293.7	341.5	289.9	311.5	330.9	325.9	306.7	295.3	293.7	306.8	248.7	324.5	273.7	291.4	208.2	256.8	244.6	277.1	287	261.2	283	268.5	265.5	290.6	285.1	303.2	307.9	293.8	297.1	319.1	290.1	300.3	350.2	309.4	287.3	313	331	327.5	319.5
220	219.9	239.3	195.8	172	182.5	201.5	200.8	148.6	189.2	154.4	168.8	151.1	169.2	130.2	159.7	175.8	147.8	144.3	177	149	167.1	161.8	168.3	120.9	154	136.9	122.9	138.4	159.8	137.9	147.4	149	121.2	178.9	207.4	175.4	176.6	173	164	139.8	168.3	175.4	123.1	160.5	179.4	178.4	172.4	156.5	88
221	154.3	137.3	181.3	132.2	122.2	125.6	141.8	149.3	105.7	98.62	144.1	156.7	120.2	119	107.6	131.4	175.5	149.9	98	143.4	143.9	95.87	163.9	115.8	164.2	134.9	104.1	139.5	122.8	145.2	167	108.4	141.2	131.6	136.6	123.8	124.6	119.2	116.3	103.5	140.6	137.2	108	139	132.4	95.87	105.9	110	126.5
0	NaN	NaN	NaN	NaN	NaN	NaN	NaN	NaN	NaN	NaN	NaN	NaN	NaN	NaN	NaN	NaN	NaN	NaN	NaN	NaN	NaN	NaN	NaN	NaN	NaN	NaN	NaN	NaN	NaN	NaN	NaN	NaN	NaN	NaN	NaN	NaN	NaN	NaN	NaN	NaN	NaN	NaN	NaN	NaN	NaN	NaN	NaN	NaN	NaN
222	208.1	165	199.5	206	170.5	151.5	157.5	179.3	162.6	201.3	169	132.9	181.6	166.2	158.3	140.3	122.5	108.5	98.04	148.5	149.3	142.8	154.1	142.7	148.6	156.8	144.8	140.3	173.7	157	147.9	151.1	145.8	166.6	142.6	113	161.5	131.6	161.5	136.8	151.9	163.9	158.6	147.8	171.6	175.7	143.4	137.5	169
0	NaN	NaN	NaN	NaN	NaN	NaN	NaN	NaN	NaN	NaN	NaN	NaN	NaN	NaN	NaN	NaN	NaN	NaN	NaN	NaN	NaN	NaN	NaN	NaN	NaN	NaN	NaN	NaN	NaN	NaN	NaN	NaN	NaN	NaN	NaN	NaN	NaN	NaN	NaN	NaN	NaN	NaN	NaN	NaN	NaN	NaN	NaN	NaN	NaN
223	188.7	212.1	189.3	174.7	206.2	176.3	183.8	167.6	185	177.8	148.4	187.7	174.4	171.7	171.5	150.6	153.7	162.8	179.5	128.5	160.6	142.6	179.4	162	138	173.3	193.9	147.1	176.8	151.5	137.5	158.9	164.3	163.2	190.8	144.7	172.2	148.8	167.6	181.1	167.3	144.7	159	182	146.1	140.3	148.3	152.3	129
224	210.8	184.7	172.4	207	182.5	180.9	174.1	194.9	231.2	216.8	194.5	177.9	157.4	219.8	172.5	179	170.6	199	159.1	169	183.3	200	160.2	168.5	197	163	212.7	170.9	188.1	182.2	153.1	173.4	163.1	199.5	202.5	174	200.5	180	200.1	212.5	175.6	154.5	185	194	157	223.6	215.6	192.1	231.1
225	174	227.7	200.7	144.6	251	199.6	219.3	155.8	230.1	178.7	179	198.8	146.9	204	145.8	166.1	175.7	202.6	192	185.9	170.7	165	191.8	156.5	168.2	221.7	185.3	156.5	175.1	161.8	202.9	196.3	163	200.7	164.8	219.4	211.3	193.6	168.5	172.1	186	212.7	186	204	189.8	203.7	183.5	202.9	202.2
226	310.7	264.1	322.6	322.1	322.3	316.7	288	326.5	340.1	355.8	282.7	280.1	290.4	272.5	305.7	309.8	300.6	277.2	296.8	329.5	277.6	325.1	290.9	266.2	230.6	240.5	294.1	290.6	258.2	263.6	216.1	222.7	219.2	285.7	272.3	286.4	315.9	266.5	229.9	272	243.5	304.4	255.7	222.9	268.5	264.8	249	281	281.3
227	216.8	135.9	174.6	189.3	127	187.6	214.9	161.9	154.9	129.5	171.3	165.9	176.6	166.5	165.6	139	115.4	154.1	164	216.8	139.5	165.4	181.6	150.4	159	163.8	165.8	172.6	137.6	206.3	152.1	152.8	142.5	137	141.6	148	158.9	170.3	137.9	172.7	164.1	215.2	119.1	144.5	136.1	133	166.7	151.4	183.4
228	310.3	255.5	287.7	347.2	322.8	282.2	320.6	376.3	330.5	320.7	292	273.2	331.5	294.2	301.5	270.8	305.3	310.4	300.3	267.4	305.4	285	308.4	267.1	298.4	352.5	284.5	306.2	257.2	337.8	240.1	319	301.8	291.8	241.5	274.5	235.6	297	234.8	274.7	224.5	260.8	261.5	271.5	293.7	275.1	251.5	318	280.5
229	156.1	262.2	210.5	221.6	201.2	146.2	173.8	194.8	141.5	180.4	201.9	171.3	195.7	204.6	236	188.1	154.7	201.6	150.1	209.4	169.6	192.8	194	165.1	231.2	145.2	154.5	154.2	180.8	162.7	156.4	149.4	178	156	160.4	147.8	165.9	193.4	157	122.7	141.1	173.5	159	175	164.5	138.8	183.4	186.3	155
230	158.9	178.9	161.5	178.1	211.4	196.9	121.1	205.6	140	161.1	136.6	154.7	200.4	169.3	131.4	155.1	150.6	144.6	149.3	97	124	126.6	136.2	160.7	117.8	133.7	176.3	145.8	135.4	130.6	135.6	173.7	103.5	135.6	141.4	111.7	135.9	158	143.2	112.5	145.2	142.5	151.6	121.6	118.8	127.7	103.9	125.2	125.9
231	189.8	174.5	183	206.9	179.5	152	212.6	158.6	177.7	151.3	197.8	197.5	181.5	112.8	117.6	143	163.5	142.5	130.2	148	144.6	145.7	133.6	112.8	183.5	142.1	136.6	145.2	127.3	118	118.7	118.1	110.8	99.24	134.9	104.3	146.6	117.3	127.9	134	157.1	122.9	123.2	132.2	157	93	124	113.1	123
232	274.9	344	395.1	360	271.8	329.9	345.6	343	381.6	315.6	363.7	244.1	321.9	316.9	329.8	294.3	291.4	305.2	288.9	308.2	323.3	274.3	298.4	316.1	312.3	356.4	338.3	285.4	342.1	269.9	297.5	293.5	274.4	335.1	259.2	327.6	282.5	280.8	294.5	288.2	318	301.1	283.8	248.3	306.6	306.8	322.1	310.9	302.5
233	181	206.6	199.1	182	182.5	184.5	186.4	176.4	138.8	166.1	180	141.2	171.7	147.2	172	121	167.4	158	172.5	192.2	183.5	188.2	175	185.7	203.4	175.1	172	160.2	173.8	217.4	154.8	169.5	136.2	124.4	167.3	144.6	160.9	190.1	148.6	187.5	147.6	121.6	140.2	183.2	188.9	201.3	186.3	128.7	165
0	245	170.2	217.3	244	210.1	216.4	236.5	184.5	211.9	180.3	239.9	187.8	246.9	212.8	158.2	196.6	187.9	254.7	185.7	216.8	210.5	206.2	152	226.3	205.2	213.8	231.6	150.2	217.2	236	180.9	206.4	171.7	190.1	188.9	155.1	216.3	198.9	199.2	195.2	221.4	207.7	187.9	197.6	206.2	183.4	170.5	228.9	232.5
0	336.6	349.9	273.3	301.6	362.9	301	346.6	266.6	288.9	283.1	338.6	306.4	363.1	312.6	355.6	344.7	344.7	369.2	306.6	325.4	410.9	358.2	373.6	372.7	378.2	400.8	385.5	347.5	416.2	368.3	363.8	413.9	369.3	409.5	459.7	433.4	505.6	451.1	432.4	430.3	444.7	419.6	422.9	427.1	466.3	405.3	427.8	423.4	419.7
0	242.1	200.6	237.4	219.4	251.4	224.9	205.2	223.8	209.2	161.3	175.3	152.3	189.2	232	212.3	200.3	210.5	180.7	212.5	251	175.3	175.8	220.7	197.4	150.8	218.4	197.3	152	229.3	229.9	149.3	173	190.5	199	181	188.1	135	190.1	203.4	188.5	158.6	159.4	172.9	184.4	233.5	209	243.1	167.5	178.2
234	207.9	180.9	220.9	215.2	281.5	131.5	173.5	251.6	200.5	238.9	166.9	193.5	173.8	206.6	223	187.6	169.2	198.1	211	193.7	195	141.7	188.9	201.2	209.1	201.8	178.7	199.4	160.9	205.4	182.7	196.8	188.1	230.4	203.7	228.6	202	203.2	215.5	207.1	205.9	255	230.9	240.9	201.7	250.3	232.1	209	246.6
235	248.6	260.6	262.3	292.2	259.9	214.6	265.9	234.8	272.9	284.4	272.1	271.8	245	284.9	305.7	194.2	295.1	236.6	226.2	216.1	262.3	204.4	215.6	204.8	210	233.3	214.1	215	237.3	251.8	276.1	265.1	174.4	234.7	219.4	293.6	290.8	236.3	248	268.9	269.5	311.4	231.3	283.4	275.8	303.7	230.9	241.6	269.1
0	530.2	547.7	652.4	619.6	512.7	555.9	551.3	595.5	559.4	514.3	515.7	464.7	408.6	471.8	406.3	418.2	345.7	382.7	381.3	401.4	363.5	407.7	390.7	382.2	413.3	398.9	399.3	365.5	397.7	514.1	418.2	341.2	465.3	400.4	338.7	372.1	444.7	462.4	388.3	444.5	390	350	381	405.3	371.3	441.8	413.2	473.2	486.2
0	232.2	282.5	242.5	186.2	244.1	234.7	260.1	219.2	217.1	159.5	171.8	175	254.6	191	172.1	184.6	160.7	152.8	217.2	187.5	206	213.5	148.5	176.2	167.5	164.3	150	146	158	151.3	158.7	191.4	186.1	163.8	182.3	186.8	157.3	151.5	156.5	143.6	182.6	160	119.2	154	150.8	162	182.5	170.8	204.9
236	701.4	692.2	712.2	866	722.4	604.8	555	603.5	639.9	562.3	514.5	533.5	521.2	546.6	444.3	490.7	520.2	495.2	410.2	494	475.3	524.3	459.8	429.7	490.3	520	571.3	549.9	487.7	531.2	487.9	382	367.7	459.1	501.1	464.8	533	482.2	533.3	507.5	511.5	491.7	497.7	446	472.7	510	470.7	430.5	461.5
237	201.3	175	192.1	216.3	173.2	210.9	193.7	130	214.3	186	130.8	145.9	173.8	192	141.3	148.2	153	125.2	146.2	130.9	122.2	113	151.5	183	148.8	183	141.5	146.5	158.5	166.4	147.1	146.8	182.8	127.2	169	146.6	161.4	141.3	165.2	167.8	126.5	142.2	135	110.7	143.5	132.8	148.3	138.2	154
238	271.2	261	241.3	259.6	238.3	274.1	241.3	223.3	260.4	252.5	218.5	227.1	276.3	286.7	218.9	247.3	227.4	238.2	271.5	267.8	196.2	251.1	245.1	241	135.7	214.5	181	169.2	222.7	155.1	225	138	178.9	154.8	180.5	240.6	176.3	215	222.2	250.3	161	191	195.5	168.5	215.7	113.7	147.4	214.2	202.3
239	561.9	620.9	669.3	497.7	338.7	347.9	269.7	272.2	248.8	229.3	201.4	198	217.5	228	221	204.7	254.8	249.9	221.4	176.3	167.5	189	191	196.7	212.2	192	255.3	199.7	196.7	210.8	192.7	211	172.4	199	206.1	203.5	196.6	189	268.8	191.8	238.6	228.2	236.3	218.3	223.5	219	206.5	235.6	194.9
240	621.7	692.1	451.3	278.6	210.3	224.5	209.3	246	259.2	184.7	190.3	203.4	187.2	195.4	232.2	232.5	208.7	170.3	192.1	216	184.9	206.1	198	200.8	211.1	217.1	190.1	209.5	160	182.7	184.3	191.5	149	163.8	192.3	188.4	195	139.8	190.1	166.1	155.3	183.3	168.5	191.4	211.1	187.3	188.1	199.9	205.2
241	229.4	240.6	195	254.4	264.9	238.6	205.2	209.5	158.3	193.5	177.5	189.8	223.1	176.5	190.6	169.1	187	175.7	183.2	151.8	184.8	220.2	206.2	207	198.6	185.1	143.6	176.4	159.3	159.9	151.2	154.1	169.3	153.1	148	155.6	178.5	166.9	160.6	170.9	140.1	168.2	127.5	143.9	150.3	136.6	158.1	162.4	166.4
0	130.7	145.7	126.2	NaN	NaN	NaN	NaN	NaN	NaN	NaN	NaN	NaN	NaN	NaN	NaN	NaN	NaN	NaN	NaN	NaN	NaN	NaN	NaN	NaN	NaN	NaN	NaN	NaN	NaN	NaN	NaN	NaN	NaN	NaN	NaN	NaN	NaN	NaN	NaN	NaN	NaN	NaN	NaN	NaN	NaN	NaN	NaN	NaN	NaN
242	227.6	182.2	201.9	171.6	207.2	206.3	207.2	188.7	174.9	209.2	229.1	160.1	233.4	155.1	160.7	141.5	162.5	191.9	205.3	222.8	192.5	215.4	197.4	166.2	208.5	166.2	197.3	148.9	181.1	164.7	177.5	212.1	168	188	150.5	201.8	176.4	187	188.4	187	218	221.4	160.4	225.1	178.4	192.3	191.8	201.5	188.4
243	226	217.1	211.6	191.2	238.3	167	221	204.5	155.5	199.2	156	156.6	183	167.3	168.2	180.3	178.6	171.5	165.4	148.2	136.6	153.3	140.9	143.4	153.1	140.9	132.3	156.3	143.8	143.9	163.1	138.7	138.6	135.7	129	153	146.6	135.6	140.8	128.5	151.7	161.2	133.3	159	158	118	152.9	126.5	128.3
0	165.5	175.6	140.8	203.1	163.7	177.3	180.6	141	179.5	161.5	147.6	152.9	139.9	143.5	160.2	136.5	126.9	132.3	132.3	133	101	115.1	131.3	116.9	153	123.8	112.6	137.2	144.7	109.8	149.8	124.5	108.6	117	92.6	111.8	121.1	101.2	109.2	121.1	127.2	113.4	95.75	88.84	111.5	114.5	113.8	101.3	112.2
244	233.9	192.5	198.5	247.7	270.7	205.1	198.2	220.3	223.6	206.3	217.1	198.5	221.5	160.4	177.2	182.2	190.7	204.9	174.7	199.3	167.3	155.8	185	162.2	176.7	175.5	178.6	155.5	193.7	218.7	177.1	183.3	150.6	159.4	165.8	156.5	158.2	130.9	155.6	172.7	178.4	200	191.6	160.2	173.1	141	190.9	198.5	174.4
245	181.6	173.8	178.2	202.3	196.5	140.2	164.2	195.2	172.9	174	206.3	168.4	226.3	157.2	161.3	180.7	138.6	127.3	139.5	155.1	87.27	108	124	131.2	138.7	178.6	118	147.5	126.3	103.3	105.5	98.03	91.94	126.1	139.1	133.1	131.8	93.5	108.1	104.6	112.5	64.71	63.82	97.26	111.5	95.2	133.2	91.16	92.71
246	196.8	193.3	186.4	216.8	147.1	217.7	179	194.2	187.6	170.8	215	189.3	154.3	217.5	157.6	226.2	166.5	211.8	175.3	194.1	176.1	184.6	229	157	182.3	169	198.7	221.7	158.9	136	184	158	176.8	179.1	174.3	169.1	169.9	162.4	203.7	207	201.3	205.6	155.9	187.4	203.9	201.8	180.9	189.4	177.9
247	215	242.7	232.2	166.6	178	210.2	181.6	186.1	209.1	220.2	206.3	207.9	181.1	178.5	177.7	229.6	223.1	184.9	196.6	195.9	157.9	174.7	182.6	145.3	152.7	160.1	199.4	194.7	172.3	137.1	179.9	224.8	180.2	130.6	188.1	135.5	110.7	164.6	147.6	137.7	159	122.6	156.5	152.7	200.4	234.7	150.4	165.9	172.2
248	168.7	149.5	143.5	116.7	174.8	148.2	141.8	146.1	140	111.8	151.9	129.1	150.3	117.1	126.3	142	129.9	112.8	118.6	124.1	152.7	145.9	125.7	150	129.2	117.1	107.7	123.1	138.1	147.8	100.1	102.7	105.5	141.2	88.49	111.7	123.6	118.6	95.32	114.9	127.4	120.5	99.97	120.4	87.01	135.1	151.9	125.7	108.4
0	296.1	256.3	298.8	325.2	264.2	251	258.3	231.4	271.5	231.5	260.6	257.7	262.3	251.4	233	291	206.2	218.7	182.3	251.4	217.1	234.3	242.7	221.1	235.9	214	200.9	242.6	203.5	223.8	224.4	229.4	238.6	213.7	244.6	211.9	183.5	221.7	195.3	210.2	203	203.1	181.5	211.6	214.4	211.5	175.9	178.5	205
249	290.1	243.5	276.9	251	254.4	251	240.8	273.8	279.8	237.5	220	244.2	243.5	237.1	220.4	327	257.9	268.5	271.7	276.7	256.7	241	294.1	275.5	220.4	295	263.7	264.2	279.1	252.1	235	208.3	241.8	244.1	257.9	300.6	216.5	236.8	225.1	261.3	245.1	269.8	266.9	224.3	214.6	318	276.5	265.4	298.4
250	508.3	497.5	407.5	499.2	465.9	404.6	409.8	359.1	314.1	345	352.5	319.5	343.1	303.4	323.7	335	335.7	380.5	322.8	387	357	377.5	361.6	350.6	350.6	391.5	402.9	382	351.1	370.9	362	332.5	366.3	304.4	320.5	293.4	321.6	320.9	327	326	342.6	306.6	295.3	290.6	317.1	352.2	317.4	354.6	359.9
251	265.8	313.2	268.7	277.3	301.1	332	298	255.7	258.6	222.9	334	300.1	243.9	289.2	258.9	320.9	280.5	239.2	244.4	265	258.9	276.5	225.5	230.6	301.4	266.2	273.5	263.5	238.6	261.9	252.1	278.6	257.7	256.2	280	257.4	297.7	259.8	308.1	285.3	245.5	280.5	268.6	255.3	294.8	282.6	333	301.1	330.9
0	366	305.3	298.5	296.5	287.5	263.3	261.7	265.5	262.5	288.5	233.4	199.3	207.4	220	188.1	255	195.5	225.7	196	192	209.2	209.5	279.7	161.7	222	204.6	219.4	201.2	184.1	232.2	200.9	208.5	192.1	160.2	198.7	202.3	192.7	232.8	173.9	218.3	186.4	NaN	NaN	NaN	NaN	NaN	NaN	NaN	NaN
252	188.5	149	185	197.2	116	182.3	145.4	180.5	187.1	200.3	186.3	206.5	173	172.5	164.9	170	179	159.4	223.2	132.1	191.2	165	188.9	153.6	204.8	159.3	185.7	133.3	188.8	229.5	197.8	202.1	221.6	243.6	210.7	230.6	180	199.6	288.7	256.1	246.7	196.2	154	226.3	189.7	228.4	255.5	206.5	224.8
253	221.7	213	245.9	182.3	196.6	160.5	216.7	176.8	192.8	190.7	157.1	185.1	167.5	190.2	184.9	171.5	180.2	151.2	150.5	146.6	135.5	160.8	138.4	146.3	176.3	131.6	175	151.7	170.6	159.7	160.2	172.7	173.2	161.6	161.6	165.4	167.6	163.4	162.2	153.3	129.3	173.6	127.9	180	206.4	201.9	143.6	159.7	162
254	176.8	209.8	257.9	254.7	176	182.9	206.1	198.9	193.4	207.1	204.4	149.3	182.5	208.2	194.7	175.2	176.1	204.4	205.3	192.8	166.7	232.7	232.8	172.4	177.4	174.9	184	215.3	174.3	258.5	217.5	239.3	221.6	188.9	168.8	196.5	222.5	185.7	216.9	258.6	183.6	190.6	174.5	166	172	228.8	165.6	207.5	189
255	375.4	352.2	369.9	408.4	419.8	427.7	343.6	367.2	350.5	383.6	361.9	364.6	372	307.5	347.8	359.9	454.4	352.2	343.2	375.2	331.1	292.4	333.3	217.7	254.6	258.4	278.6	301.7	332.7	266.4	269.4	233.8	298.9	241.2	275.7	328.4	298.5	281.3	263.5	292.3	239	271.3	223.8	227.2	224.9	214	229.2	192.8	218.2
256	396.4	340.8	383.8	378.8	388.7	339.5	358.9	330.4	285.5	317	301	285.3	250.7	276.9	225.5	257.3	302	339.2	315.9	261.3	232.3	246.7	288.4	288.8	290	252	253.4	234.9	261.7	318.8	318.7	246.8	268.2	233.5	280	305.4	236.8	234.2	297.2	277.2	309.4	385	288.3	290.9	326.9	359.5	237.9	336	236.5
257	226.6	212.3	258.1	190.4	175.3	203.5	159.8	178.6	204.3	158.5	182	183.8	172.3	212.2	176.6	159.7	194.4	118.6	190.3	175.2	166.8	160.1	141.4	147.6	126.5	134.2	161.6	164.5	112.7	160.4	141.9	172.7	159.9	145.5	133.4	132.6	142.9	151.3	146.9	160	130.6	159	123.5	147.8	147.9	140	127	131.5	127
0	259.2	224.4	214.6	250.2	308.7	225.6	277.3	230.7	222.9	214.8	233	201.4	165.2	194.7	161.8	175.2	184.9	155	179.4	193.8	177.9	143	150.8	144.8	175.8	143.8	140	171	160.4	172	178.6	157.1	162.9	149.3	161.8	164.9	151.7	161.6	200.7	170.8	162.5	141	163.6	125.8	157.7	149.3	161.2	206.8	191
258	343.9	338.6	296	328	305.3	266.6	333.3	347.5	303.5	270.3	237.3	270.9	274.5	296.9	307.1	288.9	254.9	315.5	290.8	286.9	247.8	290	258	296.8	280.6	244.9	270.2	272.9	294.8	275.2	325.6	274.5	282.5	276.3	289.7	304.7	294.9	239.8	249.3	282.6	249.7	243.8	287.6	254.9	253.6	297.1	246.1	250.5	257.3
259	285.5	268.9	245.9	287	214.8	226.3	207.3	208.1	217	219.4	197.7	242.1	241.7	192.3	240	229.1	219.6	176	207.5	211.4	220.4	211	213.1	182.3	185	190.6	218.7	192	198	171.8	175	180.5	143.4	157.5	207.6	185	161.7	143.4	192.2	164.3	177.1	184.7	162	161.7	175.6	183.1	192.7	185.3	180
260	216.2	266.2	229.4	246.5	272.1	320.2	253.5	263	220.3	243.9	206.5	193.6	196.6	211.4	180.1	193.4	150.5	203.7	176.1	191.4	210.1	199.9	146.5	149.4	198.5	135.6	140.5	199	180	187.9	160.7	153.3	194.4	175.1	213.6	191.8	199.3	206.2	182.9	176.4	199.9	160.1	186	214.4	177.5	233.9	216.7	235.9	216.7
261	397.5	371.6	288.1	351.2	275.3	315.1	309.2	296.8	337	248.7	236.4	228.2	264	271.3	257.1	250.9	225.4	198.6	202.6	225.4	211.8	268.7	238.7	237.1	204.6	186.6	231.5	258.1	182.9	226	228.2	202.3	206.1	193.1	207	197.4	219.5	236.1	197.6	188.9	199.4	203.3	223.7	170.1	186.4	212.8	209.5	217.4	221.5
262	171.2	214	240.5	195.8	188.2	176.2	160.8	212.6	159.6	169	159.1	147.5	175.7	150.7	175.9	151.5	153.1	196.9	116.9	159.1	133.3	132	153	153.3	125.2	147.4	154.1	149.1	156.1	143.2	139.4	152.2	143.1	158.9	135	118.5	145.2	134.9	154.9	143.8	124.4	140	154.1	137.6	124.4	141.5	166.5	135.4	150.5
263	312.5	286.6	285.3	309.4	285.4	256	253.8	247.9	237.6	233.2	236.2	285	269.4	279	334.2	271.6	249.7	286	247.6	225.2	226.8	253.4	242.5	266.4	237.2	236.1	299.6	292.9	236.7	269	292.5	287.9	268.3	327.4	284.4	265.6	245.8	274.3	245.2	242.6	247.8	265	271.2	285.6	331.7	269.4	295.1	291.7	283.6
264	1006	1196	1153	1141	1108	1047	1091	1024	960.7	1058	853.2	943.7	985.1	1004	889.8	1048	1021	897.9	746.2	614.4	439	388.5	349.9	423.9	345.9	334.7	361.2	510.8	476.4	423.9	443.7	436.2	467.1	415.7	409	429.2	405.4	432.7	425.9	457.1	432.1	430	347.8	421	404.5	409	442.6	425.9	421.4
265	317.2	287.6	297.2	296	327.5	281.2	312.8	276.6	283.1	257.6	259.6	276.4	309.8	280.7	264.5	246.4	316.4	292.9	298	276.5	259.4	252.1	287	286.7	235	297.1	267.2	263.3	256.4	264.8	272.6	251.5	272.8	247.5	287.5	270.4	243.7	277.6	272.4	281	287.5	280.2	262.8	254.8	249	237.7	313	286.5	276.2
266	559.1	494.9	520.8	582.1	610.1	458.8	400.8	462.2	546.7	596.4	595	569.3	600.6	703.7	630.9	670.5	539.9	591.7	634.7	652.1	596.7	628	604.5	610.8	593.5	624.4	477	491	436.5	400.2	539.9	503.6	492.6	602.8	450.1	469	552.4	590	560.7	543.7	557.3	541.2	573.3	551.3	576.2	584.7	511.3	516.8	500.8
267	232.9	294	307.6	327.7	275.3	268.6	224.5	308.9	196.7	239.2	366.6	230	202.6	279.6	243.1	285.7	278.7	235.3	286.9	233.1	294.6	223.3	204.4	270.9	311.4	290.7	256.8	257.5	250.7	266.3	276.7	258.3	292.1	266.5	308.4	311.9	314.8	290.3	294	290.9	345.4	346.7	285.9	279.5	257.8	282.5	297.8	225.3	299.7
268	239.9	227.8	216.2	261.6	238.4	214.9	197.2	216	199.3	251.1	167.8	221.3	195.9	197.6	179.1	228	184.1	199.4	204.2	193.1	183.9	197.4	193.9	170	149.9	176.9	218	202.6	238.2	181.9	222.1	232.6	185.6	157.7	176.5	203.6	157.5	189.3	173	146.6	195.1	145	164.2	185	173.4	118.3	170	180	123.5
269	155.5	153	166.7	171.5	177.5	156.9	153.3	151	122.6	115	165.3	156.2	151.6	138.9	124.5	141.1	102.3	125.7	98.13	150.1	89.68	119.3	129.8	111.8	110.4	93.03	100.5	122	95.29	117	99.24	97.79	113.7	136	100.5	138.5	101.7	84.11	109	73.54	119.4	82.41	113.2	121.2	114.8	107.5	113.7	137.5	116.5
270	259.4	219.5	211.7	250.8	208.1	245.9	248.3	202	241.5	219.4	258.9	183.7	167.8	194.1	190.5	184.6	211.1	201.9	216.6	201.7	213.6	203.1	236.1	228.1	204.1	221.3	220.3	213.2	208.9	267.4	190	215	206.9	257.4	224	216.1	226.1	194.4	214.5	230.2	241.9	224.2	216.8	230.5	222.8	222.4	227.2	182.5	192.5
271	228	250.1	254.6	264.2	269	241.4	205.2	230.9	220.3	231.8	246	224.5	198.5	205.2	207.8	210.6	207.4	207.4	212.4	244.8	194.6	200.3	216.7	215.5	181.7	177.7	233.9	217.6	232.1	207.6	180	195.1	194.2	214.5	208.3	233	182.2	209.2	229.1	190.9	210.4	239.9	213.5	236.5	212.4	236.5	229.9	228.6	227.2
0	131.1	180.8	171	130.1	135.1	196.5	148.3	138.8	163.2	158.2	142.6	156.6	169.8	146.3	148.2	128.8	124.3	153.1	154.9	136.5	113.6	173.5	139.6	122.1	113.7	113.1	123.6	120.2	98.52	111.1	137.7	130.8	147.3	98.18	152.5	99.73	91.72	137.3	119.8	133.8	93.97	80.52	95.59	120.4	127.5	134.1	116.8	153.6	113.5
272	131.8	107.2	164.7	124.1	136.1	161.1	147.8	119.9	131.2	143.5	140.3	131.3	94.35	114.8	113.3	127	133.5	104.6	136.1	97.56	119	76.34	149.7	128.5	116.4	119.8	151.3	130.5	83.51	88.86	123.5	145.4	120.7	131.3	137.9	119.4	106.7	115.8	82.81	172.9	124.1	91.18	87.04	107.5	92.42	128.7	91.77	90.35	85.27
273	637.2	702.2	833.9	717	738.6	659.9	644.7	703	640.9	603.1	626.6	650.6	559.3	579.9	563	600.3	570.5	602	569.5	639.1	643.9	605.6	587.7	658.5	797.5	708.4	667.6	669.3	505.7	556	722.5	576	707.6	634.6	552.9	772	862.9	766.1	738	718.5	762.8	751.5	621.7	658	677	735.5	599.2	649.1	613
274	157.5	142.4	158.4	107.2	164	168.9	149.4	160.6	116.7	163.2	111.7	99.3	144.8	142.5	123.8	160.4	188.8	105.7	140.8	131.3	147.9	102.5	148.9	161.8	124.1	143	130.6	108.7	135.1	121.7	125.7	127.5	118.3	129.6	115.8	139.9	132.7	178.6	132.2	145	172.6	114.2	145.7	135.1	149	169.4	130.6	117.2	137.7
0	213.2	220.6	189.1	197.1	205.9	194.7	160.4	162.6	157.8	168.7	196.9	163.2	117.4	196.3	154.7	136.6	131.5	122.3	144.6	121.6	164.8	133.5	133.5	183.1	108.7	166.6	116.1	109	121.1	139.2	150.2	132.9	99.71	147.2	117	118.6	105.5	123.1	139	142	129.5	145	104.4	132.5	107.6	156.4	122.9	128.5	138.5
0	162.7	223.9	177.9	190.2	185.1	162.9	192.8	177.2	187.9	199.6	169.2	194.7	166.8	171	189.1	170.6	145.1	163.7	156.8	186.9	158.5	135	138	127.5	169.2	132.7	133.7	156	147.6	143.3	140.3	137.5	160.9	187.8	132.3	126.8	122.1	148.5	131.4	158.2	145.8	141.3	130.3	144.6	180.2	166.2	147.8	160.4	124.7
0	327.9	440.6	369.9	333.3	348.1	317.9	333.4	336.7	336.8	298.5	278.4	327.3	310.5	316.8	281.9	258.2	241.2	337.5	338.8	308.2	304	292	294.7	266.5	266.1	304.4	349.1	345	295.2	304.5	294.5	300.5	253.9	261.5	286.5	312.7	267	305.8	281.5	315	299.7	320.5	337.7	356.7	302.5	383.7	317.4	319.5	310.9
0	315.3	365.9	370.2	355	412.4	304.4	338.7	310.2	320.8	298.3	314.7	274.6	269.9	268.2	292.2	288.5	268.2	279.1	246.2	279.2	239.5	238.2	210.3	222.6	187.5	238.1	225.3	213	186	193.2	229.7	229.4	221.9	195	231.5	208.4	227.9	243.8	191.1	218.3	180.1	224.1	217.6	243.4	230.1	209	217.1	184.8	238.3
275	167.1	174	217.1	172.7	200.9	191.1	165.9	169.5	170.6	190.5	161.6	147.6	152.8	152.3	118.4	163.8	161.9	144.8	129.3	142.5	110.6	142.5	145.3	128.4	189.5	110.9	130	123.9	137.9	154.5	110	145.4	152.9	143.4	146.4	115.5	106.8	138.6	110	174.3	139.4	115.5	130	147.8	145.9	119	111.6	127.5	138.6
0	272.4	202.5	163.2	170.5	156.5	157.3	138.2	177.1	162.8	161.3	183.3	168	145.1	135.7	127.7	135.5	159.3	118	118.5	110.7	134.1	130	166.6	115.1	161.9	127.7	98.66	172	147	147.2	109.1	114.5	117	130.6	161.6	142.4	129.9	153.8	113.2	131.4	151.2	129.7	148.6	151.6	130.8	154.2	143.2	138.1	156.5
0	NaN	NaN	NaN	NaN	NaN	NaN	NaN	NaN	NaN	NaN	NaN	NaN	NaN	NaN	NaN	NaN	NaN	NaN	NaN	NaN	NaN	NaN	NaN	NaN	NaN	NaN	NaN	NaN	NaN	NaN	NaN	NaN	NaN	NaN	NaN	NaN	NaN	NaN	NaN	NaN	NaN	NaN	NaN	NaN	NaN	NaN	NaN	NaN	NaN
276	293	274.3	243.2	299.5	326.7	301.4	292.8	272.7	266.9	247.8	320.8	280.5	288.1	234.7	283	277.5	274.6	208.6	221.6	205.3	217.2	296.8	253.5	249.4	285	267.4	235.1	260.8	216.3	213.9	223.2	266.9	234.9	282.3	207.5	221.9	257.6	239.8	227.3	256.8	251.9	224.5	246.5	275.5	245.3	294.9	246.2	244.7	282.5
0	NaN	NaN	NaN	NaN	NaN	NaN	NaN	NaN	NaN	NaN	NaN	NaN	NaN	NaN	NaN	NaN	NaN	NaN	NaN	NaN	NaN	NaN	NaN	NaN	NaN	NaN	NaN	NaN	NaN	NaN	NaN	NaN	NaN	NaN	NaN	NaN	NaN	NaN	NaN	NaN	NaN	NaN	NaN	NaN	NaN	NaN	NaN	NaN	NaN
277	275.4	305.4	316.8	318.6	281.8	308.9	261.8	288.8	305.9	328.4	283.9	261.1	288.6	304.3	294.8	256	273.9	323.3	266	159.1	241.8	228.3	238.4	259.5	273.3	287	272.9	292.5	269.5	251.3	263.2	206.4	237.7	240	243	239	220	264.6	263.4	283.9	225.8	269.6	285.5	270.7	280	253.1	272.3	270.6	255.9
278	212	208.2	228.2	193.7	153.6	156.2	166.9	202.4	198.4	189.2	153.4	166.1	195.2	170.1	158.2	162.1	127.4	152.6	155.8	171.7	125.6	181.6	152	142.3	127	118.7	113.2	151.7	125.3	135.1	133.7	125.2	113.3	155.6	168.7	147.7	131.5	137	149.4	133.2	164	151.3	156.4	150.9	134.1	158.7	139.3	125.2	131.9
0	207.1	171.9	143.2	169.5	163.6	202.5	159.5	184.4	166.7	166	165.8	140.2	146.8	122.2	127.4	159.9	138.8	142.1	112	156	119	121	145.4	111.1	124.7	147.1	132.2	122.3	116	129.5	104.9	127.5	122	NaN	NaN	NaN	NaN	NaN	NaN	NaN	NaN	NaN	NaN	NaN	NaN	NaN	NaN	NaN	NaN
279	224.8	199.3	298.2	309.8	246.1	197.2	222.4	233.5	195	169.9	198.5	218	214.9	147.1	196.4	188.1	160.9	214.2	197.5	216.1	215.5	216.3	215.5	203.2	223.6	192.1	196.9	190	171.5	179.3	202.1	196.5	233.4	207	187.7	205.2	181.2	207.9	188.8	244.2	162	190.2	229.8	198.7	231	184.9	180.6	158.1	151.3
280	198	189.4	209	214.8	184.9	180.8	150	155	171.7	145	194.9	198.5	139.5	139.5	142.1	145	133.1	175.9	162.8	165	171.4	115.5	127.6	123.6	176.3	93.7	122.3	102.9	123.4	141.3	157	142.3	137	128.7	117.1	110.2	125.7	158	120.4	137.2	146.5	126.2	101.8	129.2	147.1	147.1	173	148.6	186.6
0	NaN	NaN	NaN	NaN	NaN	NaN	NaN	NaN	NaN	NaN	NaN	NaN	NaN	NaN	NaN	NaN	NaN	NaN	NaN	NaN	NaN	NaN	NaN	NaN	NaN	NaN	NaN	NaN	NaN	NaN	NaN	NaN	NaN	NaN	NaN	NaN	NaN	NaN	NaN	NaN	NaN	NaN	NaN	NaN	NaN	NaN	NaN	NaN	NaN
281	445.8	434.5	332.9	274.2	305.4	329.2	296.8	365	319.9	295.6	249	276.7	297.6	340.4	294.8	276.1	327.9	291.6	254.5	283.5	266.4	270.8	286.3	215.2	245.1	259.3	251	256.4	259	234	266.2	201.8	255.2	272.6	241.1	262.1	240.9	210	216.9	252.4	211.4	248.8	273.4	235.1	231.9	231.4	286.6	229.3	224.7
282	241.6	173.1	141.4	212.3	198.2	145	174.4	153.2	133.7	140	120.8	181.7	120.5	137.5	175.5	158.3	116.8	179.6	151.1	100.7	98.74	148.1	107.9	148	124.1	131.2	88.74	152.6	124.5	111.5	92.48	126.3	102	112.1	124	141.3	112.7	123.8	109	136.5	101	103.6	92.9	106.3	128.1	85.68	86.38	97.46	124.7
283	236.1	238.8	235.2	193.4	255.2	174.1	170.5	132.7	191.2	169.6	189.2	163.8	169	207.3	184.8	169.6	211.5	152	158.7	177	157.3	161.6	210.6	160.9	174.4	204.9	171.4	124.5	199.4	177.8	101.2	188	151.6	168.4	131.3	136.9	161.8	151.1	142	188	157	130.2	179.4	197.9	174.9	183.6	133.6	202	174.1
284	309.4	296.2	253.1	270.4	287	260.9	275.8	266.3	283	223.5	235.9	228.5	281.1	305.2	301.5	269	244.5	270.3	240.7	220.8	255.5	224	285.7	240.3	210.5	225.9	287.6	269.8	244.1	239.2	262.7	191.5	210	208.8	229.1	208.9	233.6	220.1	231.3	180	206.4	184.5	146	179.7	159.3	183.1	206.8	172.9	280.1
285	251.7	191.8	201	223	167.4	191.9	206.2	177.8	175.5	221.4	187.1	154.7	218.6	170.1	188.5	163.6	182.6	176	206.7	208.8	205.4	134.7	168.8	204.5	182.4	162.8	190.7	184.5	194.3	184.5	200.6	201.9	207.1	199.1	210.1	186.5	174.8	189	121	183.6	142.1	157.3	176.4	201.2	120.2	145.8	161.5	204.2	179.5
286	172.1	194.7	192.5	210.8	178.8	177.3	161.8	170.1	168	153.2	180.1	160	140.2	175.4	173.3	148.2	162.3	136.2	166.7	143.3	152.4	140.6	104.5	152.9	151.5	143	128.5	164.2	108	126.5	124.4	850.8	993.8	1001	1383	1175	1135	1204	1242	1197	1327	1311	1264	1198	1155	1310	1080	1276	1120
287	373.4	371	398.6	380.1	443.6	475	390.5	402	447.6	338.4	332.1	301.1	338.2	332.4	311.9	361.2	278.5	322.9	295.2	299.9	282.9	281.5	251.3	319.1	272.3	248.4	285	314.7	202.9	227.6	197.1	221	251.5	230.5	218.7	232.5	214.8	206.6	186.5	203.5	211.5	187.2	257.7	238.6	183.2	256.1	237.5	218.9	180.1
0	218	184.3	262.9	194.2	182.6	170.7	176.9	168.5	162	217.4	181.6	138.3	164.6	196.7	192.7	183.5	174.2	195.2	215.6	172.8	182.7	198.9	180.5	210.6	172.5	171	169.1	168.8	176	190.7	192.1	198.7	162.6	212.4	199.8	208.5	196.5	257	218.3	194.4	195.4	182.5	175.6	208.6	193.5	199.3	187	210.2	164.7
288	269.5	230.5	183.4	196	183.1	226.1	230.1	154.9	216.5	244.5	226.7	187.8	223.5	225.1	185	167.5	187.8	182.5	205.7	235.8	226.5	212.3	194.2	328	859.6	677.8	700.4	631.9	704.8	645.4	630.8	686.5	749.1	711.4	840.7	826.1	808	874.6	899.7	829.1	936.6	946.5	972.9	1072	1118	983.4	957.9	1050	861.7
289	222.3	273.3	217.5	204.6	180.2	210	180	184.7	202.3	155.1	211.1	210.7	219.5	187	201	190.5	203.5	194.5	191.5	169.6	184	192.5	171.9	193.5	155.2	155.2	182.7	184.1	154.5	201.1	194.1	184.1	161.8	182.1	125.9	132.8	166.5	151.4	143.4	173.6	147	128.6	202.4	151.7	155	147.5	146.5	157.5	158.2
290	196.4	173.6	239.6	165.9	153.7	187.1	176.6	172.6	165	181	165.3	158.9	186.7	165	145.4	162.8	129	153.6	161.2	162.9	157.7	109.3	145.7	146.9	126.8	168.1	178	149.3	169	126.7	142.4	165.1	141.4	150.8	153.6	103.8	122.3	137	134.7	121.6	123.5	126.5	150	149.3	122.5	127.6	147.9	158	135.2
0	212.5	236.9	230.8	233	202.5	193.2	162.9	236.4	179.7	171.7	180.3	160.9	158.5	186	136	173.7	143.8	155.3	184.5	163.4	171	160.9	134	149.7	157.4	121.3	160	130	119.1	135.8	162.9	172.9	165.1	132	148.2	154.6	NaN	NaN	NaN	NaN	NaN	NaN	NaN	NaN	NaN	NaN	NaN	NaN	NaN
291	259.1	209.6	254.4	187.5	206	211.3	195.2	180.6	193.7	206.9	250.5	202.6	244	229.9	208.4	195.8	245.7	205.5	223.7	211.9	223.4	612.7	595.4	506.9	603	514.3	530	605.2	608	693.9	653.1	639.4	764.5	707.9	815.8	722.4	714.5	639.7	642.2	635.2	670.9	690.2	677	661	757.9	493.9	504.2	NaN	NaN
292	142.2	142	179.5	180	181.4	185.8	158.7	163.4	160.4	153.9	138.6	161.5	155	152	149.5	123	157.6	162.7	108.6	147.6	139.6	125.6	108	117.9	149	127.2	135.3	129.5	163.5	164	136.5	163.6	118	124	136.1	118	128.4	120	128.9	143.1	120.8	159.9	102.8	101.8	92.54	134.1	129	112.8	127.9
293	207.1	190.3	206.9	167	223	185	173.7	169.1	161.8	150.5	175.1	182.8	184	184.8	170.2	168.2	190.5	160	170.9	185.2	181.3	162.1	164.6	183	155.7	168.4	198.8	171.3	203	165.1	135.6	175.8	153	160.4	179.3	158.1	115.9	175.5	180	138.4	134.1	160.5	169.4	155	148.3	161.4	153.4	161.5	156.2
294	228.3	184.5	149	174.7	179.9	177	117.8	152.5	156	147	121.5	160.5	159.2	151.8	126.1	137.1	109.7	169.2	131.4	121.5	129	133.5	121.1	140.8	130.5	162	804.9	814.6	870.4	1033	1115	1010	1148	1313	1119	1634	1430	1132	1055	1194	1058	1177	1070	1123	1127	1092	990.7	850.5	873.7
0	157.2	120.2	180.4	138.7	173.4	192.6	156.2	157.4	169.3	113.5	186.7	140.6	98.55	137.3	128.7	124	NaN	NaN	NaN	NaN	NaN	NaN	NaN	NaN	NaN	NaN	NaN	NaN	NaN	NaN	NaN	NaN	NaN	NaN	NaN	NaN	NaN	NaN	NaN	NaN	NaN	NaN	NaN	NaN	NaN	NaN	NaN	NaN	NaN
295	309.4	292.5	255	310	341.2	233.4	257	324.3	335.6	332.2	248.7	254.4	264.9	217.9	258.9	274.4	249	229.7	213	205.2	268.2	261	224.8	219.5	238.3	194.8	234.6	203.1	246.9	201.5	186.6	210.5	196.3	191.6	191.2	201	185.8	186.9	201.8	157.8	175.9	215.5	235.7	184.5	219.8	178.2	166	217.8	152.3
296	235.5	213.9	249.8	233.7	182.3	195.7	241.1	207.6	203.2	206	222.9	212.2	236.1	225.3	176.4	219	190	201.2	170.2	159.4	224.9	173.3	189.8	207	182.3	192	191.3	208.7	183.4	162	186.1	197.9	156	155.8	176	182.7	167.2	158.1	168	136.1	183.5	176.7	160.8	184.8	139	174.3	169.4	142.4	197
0	134.6	193.1	166	142.5	200.8	144.7	143	159	124.8	152.4	166.9	139.4	119.2	NaN	NaN	NaN	NaN	NaN	NaN	NaN	NaN	NaN	NaN	NaN	NaN	NaN	NaN	NaN	NaN	NaN	NaN	NaN	NaN	NaN	NaN	NaN	NaN	NaN	NaN	NaN	NaN	NaN	NaN	NaN	NaN	NaN	NaN	NaN	NaN
0	235.5	189.9	238.9	256.7	152.8	163.7	194.5	159.3	161.4	184.5	158.5	150	141	166.9	226.6	116.9	184.8	141.4	159.7	162	163.3	151.2	127.6	128	168.7	157.3	94.1	146.8	154.1	125.1	123.6	119.3	162.1	152	121	137.3	149.7	183.6	202.3	191.2	158.9	143	172.9	155.1	196.1	176.6	173.9	156.8	165.4
297	252.8	242.5	238.9	239.4	294.6	241.7	285.4	241.8	290.7	266.8	230.7	282.7	253.3	283	254.6	256.7	281.6	280.7	288.4	318.9	293.3	274.8	291.7	268	259.5	298.5	336.1	331.3	256.8	396.7	369.5	273.3	265.4	310.5	312.5	298.7	354.9	326.9	311.4	314.2	247.9	346.6	300.7	311.4	342.6	306.5	352.1	307.7	335.2
298	210.2	261.6	215	198.9	184.5	199.5	215.5	208.3	181	229.5	148.7	229.2	140.3	160.4	191.3	146.1	149.4	169.1	150.8	168.2	189.2	178.8	185.8	182.7	1615	1956	1906	2464	1795	2353	2444	2152	2324	2165	2480	2036	2829	2286	2156	2154	2598	2320	2477	2143	2069	2319	2571	2495	2027
299	348	366.8	310.9	395	239.8	278.4	291.4	344.5	326.7	334.5	299.3	291.8	315.5	285.3	265.8	279	256.6	225.3	195.1	307.4	319.6	261	334.8	308.2	326.8	358.8	265.5	329.7	280.8	321.5	306.5	272.5	355.7	298	375.4	344.8	386.3	288.1	324.1	388.6	377.4	352.5	378.1	366.1	454	430.9	439.3	458	438.2
300	240.2	325.5	277.7	317.5	273	286	270.5	286.5	239.4	209.4	213	238.3	242.3	255.9	259	216.7	217.8	201	209	189.1	229.6	223	174.1	238.4	255.2	186.5	203.6	208.3	206.8	256.5	193	170.8	173.1	211.3	197.2	195.7	221.7	193	178.7	207.5	200	230.5	179.7	193.8	205.8	209.8	198.5	199	186
301	233.3	204.8	208.1	207.9	137	208	193	161.6	139.1	189	181.9	174.2	142.1	154.2	158.5	156.8	155.6	175.1	144.5	165.3	182	174.1	209.5	130.3	205	145.7	203.2	168.7	178.8	171.3	184.2	174.8	124.7	158	191.7	124.5	161	149.5	132.3	176.8	141.7	141	158.2	199	202	166.2	165.3	152.5	198.3
302	309.9	252.9	211.7	212	225.5	215	247	241	255.5	223.5	192.3	198	206.4	219.6	181.6	201.6	231.1	235.3	208.3	189.3	187.8	194.9	230.3	199.7	230	208.7	175.3	172.4	199.6	172.8	148.5	169	183.2	187.6	177.3	161.5	158.2	210.3	202	182.7	157.2	199.7	202.3	190.8	194.2	172.7	163	176.5	144
303	250.1	255.9	246	284.2	282.7	229.5	219.7	237.7	201	206	186.4	236.5	235.8	238.2	182.7	200.1	190	201	182.2	197.2	133	201.7	1185	1591	1947	2041	2089	1562	1472	1879	1933	1694	1640	1480	1487	1379	1344	1300	1295	1721	1566	1533	1734	1476	NaN	NaN	NaN	NaN	NaN
0	162.3	119.7	135.2	156.3	120	123.1	119.6	100.5	97.5	89.89	NaN	NaN	NaN	NaN	NaN	NaN	NaN	NaN	NaN	NaN	NaN	NaN	NaN	NaN	NaN	NaN	NaN	NaN	NaN	NaN	NaN	NaN	NaN	NaN	NaN	NaN	NaN	NaN	NaN	NaN	NaN	NaN	NaN	NaN	NaN	NaN	NaN	NaN	NaN
304	249.9	293.2	226.7	198.4	227.9	214.9	194.2	171	197	218	182.6	177.3	186.3	145.7	156.9	137.5	170	202	189.8	162.5	146	198.4	159.9	140.8	189.8	132.3	150.8	207.4	164.4	148.5	184	192.5	150	198.3	141.7	165.6	201	211.6	167.3	132.2	194.7	200.1	172	184.5	253.8	163.6	192	212.4	206.5
305	518.6	580.3	564.5	442.5	606.7	584.8	515.6	477	548.5	449	475.2	421.4	459.3	390	442.9	430.1	399.8	401.7	487.7	396.2	398.7	448.1	400	426.6	443.4	382	404.8	383.7	372.6	408.1	423.9	422.8	358.4	376.8	398.4	399.2	421.5	371	400.5	404.7	406.2	418	377.2	432.7	462.3	437.9	414.7	402.2	358.2
306	209.5	291.5	311.5	209	238.1	233.5	223.6	204.5	212.6	196.5	191.4	153.9	155.5	196.7	170.3	165	188.3	188.8	140.9	149.3	203.1	164.2	216.5	182.3	224.4	199.2	222.8	206.4	178	206.9	163.3	189.8	156.3	155.7	215.3	176.7	179.7	153.2	176.7	175.5	167.3	188.8	171.2	206	213	188.5	197.5	202	209.2
307	792.3	842	812.2	788.8	637.8	644	640	665.8	756.8	547.6	345.9	427.5	308.8	424.8	227.2	296.6	268	239.4	333	308.6	286.9	326.4	264.4	261	321.6	204.1	208.4	236.5	269.5	189.9	244	245.3	220.6	199	190.4	237.4	253.7	248.8	204.1	228.5	232.9	203.8	186.5	229.1	222.8	192.5	235.8	215.6	209.3
0	165	121.9	150.7	130.2	131.4	167.1	159.9	119.5	83	107.9	91.07	105.2	135.3	106.1	99.91	70.84	94.78	104	102.5	91.46	96.64	135.7	103.6	96.27	89.97	102	100.6	83.12	97.5	122.1	102.6	83.53	119.4	114.2	110.2	112	141.2	108.2	90.15	114.5	125	140	110.3	107.1	109.5	126.6	103.8	108	106.3
0	NaN	NaN	NaN	NaN	NaN	NaN	NaN	NaN	NaN	NaN	NaN	NaN	NaN	NaN	NaN	NaN	NaN	NaN	NaN	NaN	NaN	NaN	NaN	NaN	NaN	NaN	NaN	NaN	NaN	NaN	NaN	NaN	NaN	NaN	NaN	NaN	NaN	NaN	NaN	NaN	NaN	NaN	NaN	NaN	NaN	NaN	NaN	NaN	NaN
308	445.3	393.5	376.6	391.4	311.6	373.9	387.7	397	358.8	388.7	376.9	395.5	437.1	409.3	382.3	326.9	367.4	398.9	367.3	405.7	329.5	378.4	470.8	481.4	407.6	417.5	418.7	332.1	482.6	385.1	403.1	444.5	422.8	430.2	402.8	398.2	351.1	376.4	459.1	360.5	338.2	438.8	343.6	348	405.3	398.5	398.8	380.9	385.7
309	303.5	240.1	258.5	346.7	1023	1043	1209	1052	1090	1137	1190	1020	893.8	1078	973.7	1077	1010	1107	1013	1044	747.1	630	582.3	485.2	596.5	582.9	453.4	428.5	482	469.3	402.2	381	440.4	484	370.5	339.1	319.9	313	332.9	303.4	295.8	304	243.7	271.1	281.7	291.5	309.8	314.7	251.2
310	219.4	208.5	290.5	278.8	282.4	258.1	288.9	265.5	256	260.6	321.8	282	276.3	331.8	289	353.7	324.2	288.5	347.2	259.8	316.8	293.2	258.7	305.1	314	294.8	324	332.2	328.5	317.2	253.8	272.3	253.5	289.2	257	241	262.8	256	268.7	247.5	216.8	254.6	246.8	277	233.3	314.5	301.1	314.2	194
0	329.7	346.9	234.7	235.7	230	260.3	230	288.3	249.2	303.1	249.7	273.5	202.3	229.1	247.9	226.8	231.2	227.7	257.3	247.1	294.3	277.3	221.4	317.7	286.4	278.2	292.9	277	263.9	272.2	270.1	287.6	269.5	284.9	261.3	324.7	386.1	849.4	853.8	831.5	875.4	857.9	838.8	779.9	922.9	940.4	871.4	832.4	863.5
311	196.5	203.9	223	198.8	151.2	208	160.9	171.1	156.3	139.2	169.5	207.1	169.2	228.6	215.2	149.9	182.5	187.9	191	187.5	167.6	185.3	169.5	186.1	180.8	187.8	162.3	161.4	199.6	208.2	147.9	175.6	137.3	145.5	148.7	149.9	132.2	133.9	154	160.3	162.8	142.1	168.5	168.6	129.6	178.2	177.4	184.6	151
312	260.2	246.5	262.9	249.6	231.9	232.9	207.4	229.8	223.3	217.1	234.9	242	195.1	193.4	234.4	229.6	184.7	196.9	166.1	163.6	226.2	177.1	178.6	170.9	202.9	256.2	178.2	178	227.7	169.4	217.9	207.2	215.5	214.1	210.9	225	215.1	175.5	253.7	176.8	269	190.1	280.5	216.6	175.3	191.5	174.5	180.9	203.9
0	277.1	262	163.9	225.5	197	224.7	247.4	242.1	206.9	251.8	223	236.3	224.6	225.8	240	289.7	233.9	211.5	197.6	181.7	200	210.6	229.8	213.1	252.7	245.2	254.2	276.6	241.9	269.2	213.2	237.7	245.6	229.5	261.3	237	259.5	224.3	251.4	210	203	NaN	NaN	NaN	NaN	NaN	NaN	NaN	NaN
0	319.3	293.5	186	215.5	283.6	196.3	211.9	189.2	152.6	266.3	176.1	224.6	216.3	206.4	196.8	217.8	198.8	201.3	192	272.3	276.6	171.5	201	147	217.3	248.1	209.4	140.6	212.4	212.7	224	164.3	209.6	184.4	176.6	195	184	177.1	240.1	248.4	278.6	219.3	159	270.4	209.3	213.8	186.9	223.7	233.8
313	257.4	170.5	213.1	250.4	200	184.5	178.3	196.5	178.6	181	251.9	184.1	162.6	174.7	170.4	195.7	147.8	164.3	170	186.7	171.1	169.2	184	171.9	181.8	183.3	179	158.8	204.9	214.4	148.3	200.5	193.8	175	156.6	173	160	199.2	152.9	226.2	185.8	203.5	177.5	170.3	168.2	172.5	179	180.5	178.3
0	NaN	NaN	NaN	NaN	NaN	NaN	NaN	NaN	NaN	NaN	NaN	NaN	NaN	NaN	NaN	NaN	NaN	NaN	NaN	NaN	NaN	NaN	NaN	NaN	NaN	NaN	NaN	NaN	NaN	NaN	NaN	NaN	NaN	NaN	NaN	NaN	NaN	NaN	NaN	NaN	NaN	NaN	NaN	NaN	NaN	NaN	NaN	NaN	NaN
0	254.8	257.5	290.1	277.1	288.7	260.5	223.1	225.1	235.5	224.9	264.7	272.3	274.9	240.2	208	260.2	220.4	204.7	283.2	204.5	255.8	NaN	NaN	NaN	NaN	NaN	NaN	NaN	NaN	NaN	NaN	NaN	NaN	NaN	NaN	NaN	NaN	NaN	NaN	NaN	NaN	NaN	NaN	NaN	NaN	NaN	NaN	NaN	NaN
314	498.3	442.7	420	424.2	397	498.3	407.7	404.9	396.8	439	417.4	381	393.9	366.1	349.9	323.8	320.9	369.8	376.9	320.9	332.6	356	315	353.9	284.2	314	315.5	283.7	290.8	299.3	334.3	352.8	302.7	308.2	339.2	317.9	319.7	365.9	325.9	291.5	268.4	329.7	246.4	290.1	330.3	282.7	261.9	304.9	269.6
315	382.2	331	370.2	361.9	400.6	413.2	392.5	329.5	381	310.9	320.5	356.9	293.5	382.2	357.7	359.2	374.1	342.8	322.6	305.4	302.3	328	317.6	282.5	303.8	296.8	312.7	282.9	269.2	301.6	295.6	267.2	285.3	275.8	267.2	266.7	283	252.6	316	291.8	307.2	285.3	267	264.7	276.8	271.1	279.7	286.3	307.8
316	143.5	180.8	188.2	212	219.1	209.4	211.6	200.4	239.6	237.8	193	208.2	200.3	178.7	173.9	219.5	241.6	196.4	216	209.9	232.7	200.9	214.3	199.7	201.2	188.5	244.8	186.3	208.5	221.5	196.6	186.7	248.3	201.2	192.2	243.3	214.3	312.8	221.3	239	274.2	254.1	227.6	230.8	248.9	240.5	258.7	230.6	235.3
0	NaN	NaN	NaN	NaN	NaN	NaN	NaN	NaN	NaN	NaN	NaN	NaN	NaN	NaN	NaN	NaN	NaN	NaN	NaN	NaN	NaN	NaN	NaN	NaN	NaN	NaN	NaN	NaN	NaN	NaN	NaN	NaN	NaN	NaN	NaN	NaN	NaN	NaN	NaN	NaN	NaN	NaN	NaN	NaN	NaN	NaN	NaN	NaN	NaN
0	36.96	NaN	NaN	NaN	NaN	NaN	NaN	NaN	NaN	NaN	NaN	NaN	NaN	NaN	NaN	NaN	NaN	NaN	NaN	NaN	NaN	NaN	NaN	NaN	NaN	NaN	NaN	NaN	NaN	NaN	NaN	NaN	NaN	NaN	NaN	NaN	NaN	NaN	NaN	NaN	NaN	NaN	NaN	NaN	NaN	NaN	NaN	NaN	NaN
317	220.1	173.1	217.1	186.8	236.2	186.6	225.2	205.2	197.1	167	196.5	165.3	211.7	207.7	205.6	155	148.3	204.7	187.6	158.2	97.27	204.2	142.7	162.5	169.2	136.6	148.2	140.5	208.5	151.5	149.2	160.9	147	134	130.5	138.5	181.7	169.5	134.5	119.5	201.3	161.4	140.7	205.9	191.3	171.7	193.8	217.6	153.2
0	226.4	229.1	228	176.2	203.3	222.5	212.5	165.3	227.1	198.2	176	156.6	192.8	152	154.7	140.8	146.1	159.5	128.7	191.5	129.5	166	157.3	146.5	161.3	123.8	158.3	159.2	140.1	129	187.3	191	108.6	153.3	121.9	124.7	130.4	117.8	134.9	112.2	120.2	146.7	134.3	145.6	132.4	124	118	132.1	121.5
318	286	218.3	206.2	204.5	193.5	185.7	248	184.5	229.7	206.3	168.3	166	170.5	179.3	154.5	182.7	199.7	205.5	208	190	165.3	179	209	194.6	164.8	184.2	181.5	174.7	187.8	204.8	182.6	181	158.2	151.5	179.6	186.5	188	151.2	202.5	186	173.9	149.3	161	189.5	170	157	208.2	217	182.8
0	167.5	181.6	154.8	195.2	188.7	163.5	126	205	188.3	182.2	149.7	133.5	163.4	150.5	190.1	148.5	160.2	157.2	186.8	134.8	171.6	155.8	184.2	138.7	173	160.6	165.1	134.5	163.2	165	169.5	170.6	156	140.4	150.1	153.2	139.3	153.5	156.7	157.1	139.9	147.4	156	165.7	149.2	128.5	134.3	167.6	171
319	305.6	392.8	303.4	303.6	291.5	271	272	232.1	227.5	284.5	255	267.9	308.5	308.5	252.2	268.6	224.7	268.3	266.8	241.9	320.5	213.7	198.2	242.1	267.7	244.9	250.1	255	264.5	307.5	306	262	251.4	271.2	259.1	248.8	264.6	209.2	215	250.3	294.4	278	258.6	244.6	279.7	235.2	249.8	252.3	248.8
320	342	372.2	351.8	317.9	356.9	377	382	407.4	298.5	299.2	275	301.3	330.7	303.5	329	293.8	308.4	355.8	346.2	299	321.9	332	299.5	300.4	289.2	307.3	289.7	297	298	318.7	288.4	312.8	376.6	343.9	318	298.2	376.2	309.3	311.5	303.7	318.1	266.6	251.1	282.9	279	295	338.9	272	312.4
0	234.5	204.4	220.3	255.9	225.5	186.2	241.1	199.6	194.1	243.4	184.3	196.5	174.4	190.9	219.7	185.7	210.9	199	202.2	189.1	155.5	205	223.8	169.5	232.5	197.8	193.6	203.3	220.7	224.8	221.9	243	286.1	184.3	222.5	217.5	236.5	230.7	214.4	214.7	216	237.5	NaN	NaN	NaN	NaN	NaN	NaN	NaN
0	218	218.4	260.8	244.7	188.6	234.2	156.9	203.3	178.5	198.3	166.8	191.1	174.7	204	198.6	200.9	179.1	192.4	165.7	154.3	207.2	212	164.8	209	216.7	168.2	177.9	165.2	183.1	170.1	124.6	150	158	141.1	188.8	130	207	167	196.4	156.2	162.8	188	136	168.7	154.8	167	157.2	146.5	178.5
321	176.3	209.8	197.2	182.6	169.5	157.3	173.3	192.8	198.1	171.5	174.1	137.9	182.5	184.4	160.2	120	159.3	162.7	193.2	157.5	158.5	111.2	129.5	134.3	136	168.9	129.2	119.5	152.7	139.9	164	136.5	142.5	131.7	154.8	119.1	115	142.4	99.2	130.7	177.4	108.8	136.2	127.2	134	144.1	152.6	139.5	147.2
322	302	341	232.5	310	297	255.9	262.7	279.8	243.7	320.8	276.9	274.5	304	270.5	306.7	337.9	257.5	308.4	261.2	275.2	258.9	216.7	259.5	258	240.4	265.1	257.5	249.9	247.8	175.4	164.8	204.9	199.2	248	216.4	155.7	246.8	214.5	275.9	178.1	245.8	209.9	240	205.7	273	227.4	192.9	253.5	250.8
323	369.7	345.9	399.2	366.5	376.4	340.7	301.8	352.2	422.6	357.1	333.8	299.4	371.9	329.9	300.4	310.8	339.6	301.3	326	388.5	323.8	311	280.5	323	278.7	315.3	316.7	301.5	312.5	395.2	321.7	303.7	311.7	386.8	285.1	293.1	314.3	339	296.5	336.9	344	326.1	333.4	348	319.2	373.5	325	278.2	250.2
324	231	216.1	217	217.9	235.2	254.2	219.6	224.9	202.8	225.5	234.6	204	233.7	217.3	241.1	224.5	210.8	221.1	235.3	238.1	225.2	220.5	219.1	234.8	221.3	212.2	271.7	196.1	219.4	200.6	248.6	228.9	190.7	179.2	199.9	172.9	207.1	211.9	183.5	177.2	165	199.3	185.7	192.1	209.7	189.9	173	192.4	209.4
325	276.5	246.1	214	234.1	209.5	216.5	206.5	176	252.5	180	198.5	228.2	207.2	222.8	232.3	257.8	211.5	187.5	212	182.5	208.1	183	228.5	190.7	174.3	193.5	195.5	165	166.9	193.3	170	195.5	162.8	203.9	169.9	207.5	154	159	151.5	174.2	205.2	189.8	202.3	184.5	177	157.6	130	177.7	185.2
326	327	257.1	330.8	338.8	308.2	356.7	282.6	298.6	288.7	258.5	228.4	304.7	318.4	253.1	250.9	337.9	277.8	297	318	296.5	243.2	269.8	264	315	329.6	309.5	303.1	310.6	282.6	244.9	250.3	243.7	244.5	247.9	228.7	240	295.8	260.9	241.1	237.1	212	271.6	334.5	301.4	270.4	278.6	271.3	278.8	267.5
327	276.5	300.7	265.1	251.9	219.3	305.1	258.9	258.6	251	233.1	218.1	194.6	211.2	192.2	179	224.2	201.5	206.5	183.4	198.2	202.6	220	207.1	199.1	220.9	173.3	211	219.1	193.1	220.2	188	221.5	225.1	226.6	203.1	213.7	216	190.4	158.4	225.8	199.2	225.2	167.7	195	195.1	180.6	159.6	192.1	176.9
328	267.5	298.5	294	249.5	263.6	264.5	240.9	261.3	238	279.5	251.3	235.6	218.8	207.1	264.7	223.2	222.3	245.7	236.1	213.2	231.6	209.7	190.8	186.3	201.7	230	205.7	229	182.6	249.4	215	229.7	207.3	209.6	249.5	200.9	233.7	254.8	277.7	210.2	237.3	187.2	290	221.9	214.2	208.3	194	222.8	232.5
329	318.9	193.3	258.2	282.7	243.3	288.8	249.1	195.8	244.6	222	264.5	241.9	186.8	194.6	226.3	243.8	248.7	155	256.6	191	242.3	213.8	234	240.1	203.5	209.5	233.7	195.1	221.4	235.4	227.4	232	188.5	216.3	234.5	234.3	214	243.4	226.4	237.3	186.7	248.4	258.6	248.5	204.6	228.1	196.5	226.9	196.4
330	280.2	336.6	344.1	303.7	275.8	270.5	279.6	306.2	231.1	277.4	273.6	306.4	313	300.1	243.1	320	284.5	299.8	250.5	303.4	248.3	308.5	309	267	258.5	311	289.5	317.9	307	272.6	269.4	242.4	296.5	285.9	225.9	242.5	258.4	283.9	232.5	291.6	255.5	249.7	268	347.9	268.3	286.8	356.4	306.9	264.9
331	265.2	280	213.2	306	225.4	242.4	254.6	265.3	243	255.3	223.6	255.6	220.6	238.1	245	242.9	235.9	218.3	226.3	239.6	267.9	241.3	243.8	256.6	240.4	220.2	255.8	268.5	251.9	259.8	262.4	247.5	225.1	290.2	239	261.3	260.4	268.9	243.4	239.3	249.6	257.7	216.8	240.1	237.6	266.1	193.8	251.6	280.3
332	212	159.3	218.5	200.9	177.6	213	204.8	187.2	210.2	142.1	155.4	165	225	146.1	119.5	145	162.4	179.7	164.6	203	141.5	185.2	146.7	178.4	169.5	168.2	168.5	153.2	168.9	138.3	144	146.2	179.2	135.7	145.8	161.1	129.8	158	164.6	137.1	151.8	136	172.7	162.6	120.7	154.1	190.9	122.2	121
333	313.5	348.9	352.2	412.7	383.5	289.7	241	313.5	236.5	263.1	260.8	323.8	324.6	311.6	359.6	274	311.1	284.7	266.7	234.5	251.7	236.1	245.3	200	206.1	195.8	236.2	246.1	267.2	260.6	246.7	278.1	255	252.1	218.6	260	237.1	287.1	218.7	262.1	284.7	266.5	250.6	264.7	218.4	252.8	267.1	229.8	241.8
334	441.3	417.9	415.5	441.5	442	370.4	348.9	319.5	385	326.1	337.5	401.4	357.9	377	386	318.5	279	299.7	274.5	303.2	265.7	283.5	308	386	296.3	343.3	352.7	359.5	268.7	301.8	346.5	344.5	284.5	304.5	325.5	305.2	336.5	359.7	264	309.8	330.2	334.2	296.7	375.5	278.3	300.3	319.5	306.5	258.5
335	331.3	224.1	260.5	279.5	270.5	297	237.4	221.8	308.2	283.9	207	252.5	215	245.5	246.2	287	266.2	239.3	245.8	210.9	267.6	259	263.7	265.5	240.1	281.4	256.4	241.5	277	219.5	248	224.4	225.5	240.1	253.6	249.8	229.5	216.1	211.1	272.1	231.5	287.5	250.4	253.4	240.5	241.5	245.4	263.1	257.5
336	362.6	474.4	392.6	356.9	330.1	290.7	319.5	337.6	321.1	264.4	268.4	290.5	243.4	357.1	285	251.4	294.1	333	309	271	316	290.4	346	335	270	250.4	236	241	227.5	228.9	284.5	266	273.5	277	244	269.5	303	243	344.4	294	285.4	297.9	240.5	229.5	305	274.4	289	234.5	333.4
337	316.3	255.1	345.1	262.2	294.2	243.8	331.7	244.3	262.5	269.2	267.4	236.1	276.2	265.2	260.2	251.4	281.3	253.2	254.2	246.7	240.8	241.6	243.8	252.7	254.2	244	255.7	269.7	211.2	209.6	223.8	228.4	220.3	245.7	225.6	172.9	221.8	239.4	234.7	223.8	295.2	206.6	195.9	218.4	252.3	206.8	201.6	218.6	221.3
0	194.7	144	174.6	158.8	215.5	186	220.5	148.7	167.3	192.8	143.9	158.8	165.6	156.2	168.1	143.5	138.7	135.5	153.1	138.8	147.3	152.7	141.1	170.1	196.8	173	167.3	126.5	111.8	196.3	150.8	157.3	144.5	133.1	137.3	111.1	152.7	135.9	121	170.1	172.3	148.3	114.9	145.6	129.4	173.3	149.2	142.5	163.1
338	312.1	332	400.8	277	289.5	313.7	366.6	310.6	249	357	328.6	273.5	362.5	288.6	311.4	329	327.9	320.5	252.5	399.1	301.1	303	249	282.1	232.5	249.6	247.5	197	280.5	328.5	251.5	257.6	328.6	232	327	278	254	280	240.5	264.5	237	246	231.5	200.5	208.5	248.5	223.5	291	259.5
339	353.4	355	341	302.5	331.7	311.7	358.1	307.8	289.3	292	298.8	316.5	287.2	278.4	274.8	335.3	305.4	334.8	341.3	327	302.6	285.6	279.9	283.2	297	303.7	273.7	305	318.4	349.4	293.8	290.4	272.5	334.8	308.8	355.9	290.3	303.4	289.5	302.5	301.9	311.8	248.9	303.4	350.5	311.8	299.5	295.8	338.5
340	288	351.4	363.1	299.5	305.2	393.1	349.4	321.4	357.4	314.4	259.5	321.5	277	250.8	283	275.7	320.4	229.5	270	299.1	260.6	272	271	276.8	292	336.5	261.5	309.5	272	289	312	304.4	288.4	292	283.9	279.9	296	248.9	238.9	319.6	269.9	264.4	246.9	299.6	268	291	273	286	242
341	315.5	341.5	283.1	256.5	280.4	253.1	227.9	317.1	290.1	243.5	272	246	206.5	206	246.1	235	237	232.5	207.5	285.5	200	195.5	166.5	192	246	233.6	245.5	234	194.5	201.9	179.5	174	238	215	198	225.5	197.5	188	211	248	254	239	234.5	209.9	196	260.5	221.1	219	259.5
342	367.5	382.4	346.5	275	327.9	279.4	323.5	341.1	272.3	304.6	275.5	237.4	254.5	241.4	283.2	314.5	261.1	323.3	304.3	293.1	292.2	269.8	294.4	286	285.9	304.6	315.6	295.5	270.1	310.8	274	286.8	285.7	273	294.5	353.8	339	308.3	375.5	251	359	294.5	317.3	274.4	339.4	320.8	327.5	324	311
343	199.4	236.9	205.1	206.9	182.1	197.8	240.2	123.2	190.8	240	209.4	178	159	229.8	138.2	177.7	173.5	134.3	170.2	142.5	172.8	211	175.5	143.3	138.2	187.6	155.9	156.7	164.7	147.5	154.5	175	165.3	132.3	129	160.8	173.2	201.2	149.2	152.4	152	142.8	167.5	122	156.8	166.4	121.8	144.3	173.7
344	234.9	234.5	175.5	190.5	188	207.7	132.3	203.7	174.2	170.5	188.6	230.3	145.2	173.5	170.5	190.3	148.5	152	153.2	152.6	127.3	156.6	165.6	124.8	149.5	130.9	166.7	176.8	148.2	167.9	177.3	167.5	166	163.8	118.1	187.1	147.5	192.7	147.2	167	187.9	115.2	199.5	160.5	149.2	167.7	167.7	192	207.7
345	332.7	266.8	279.4	393.9	393.6	326.1	316.5	306.9	322.6	282.7	306.1	293.9	310.5	280	314	288.8	317.6	279.2	293.4	293.5	296.7	309.7	287.3	259	291	251.7	283.8	324.8	310	324	312.3	238.1	276.5	255.7	240	255	271.7	256	219.5	282.5	254.8	308.5	259.5	245.8	255.5	228.8	286.7	285.7	290
346	209.5	244.9	226	205.4	221.6	226.6	203.8	168	212.4	172	162.7	169.7	240.2	193.5	168.1	174.4	234.8	205.1	193.7	151.2	215.7	183.7	220.4	250	185	245.9	231.7	234	219.5	197.1	210.5	221.4	220.2	204.7	226.9	249.7	232.9	226.5	224.7	208.4	223	231	248.4	251.1	235.5	270	246	245.9	243
347	150.3	190.7	185	119.5	175.4	118.3	144	120.9	122.7	102.4	102.5	126.9	115.3	91.06	177.9	149.8	117	127.3	97.85	89.23	122.5	98.57	118.3	93.97	112.7	84.7	124.5	85.71	113.3	121.6	172.3	123	88.73	121.2	121	124	84.03	134.4	101.3	133.1	107.5	65.81	123.3	149	110.9	119.2	115.7	125.3	124.7
348	356.9	378.9	344.4	354.4	312.4	307.5	336.3	300	316.5	349.5	310.7	325.3	330	329.1	266	254.6	265	261	273.5	275.7	299.2	295	329.9	265.2	293.2	315.5	320.3	313.5	289.7	308	287	340.8	329	308	300.5	327.5	345.2	300.3	345.3	273	347.3	309.5	301.7	299.8	285.8	362.5	295.3	333.5	289.4
349	237.8	272.3	276.8	221	217.4	239.6	245.9	225.9	203.7	190.9	220.9	224.6	185.1	233	192.4	203.1	187.5	177.7	215.1	161.1	228.1	228.5	182.9	181.3	220.1	215.5	199.9	195.3	197.4	162.7	187.2	176.1	190.2	208.4	188	208.6	177.2	174.3	148	184.4	176.8	170.7	161.5	165.1	214.2	224.2	217.4	233.7	240
350	199.3	168	233.2	214.2	203.6	249.3	243.1	213.9	202.5	190.4	238.7	186.4	201.9	185.1	184.4	231	218.6	252.1	203.9	197.3	172.2	196.1	218.7	197.9	156.2	196	200.8	230.2	213.7	198.9	177.6	246.3	203	181.4	216.8	240.8	257	200.3	210.1	233.1	236.7	225.4	275.3	268.1	271.8	265.5	252.9	266.2	242.3
351	208.7	261.1	227.6	240.1	260.5	245.2	181.2	257.2	224.8	229	200.8	172.6	187.4	196.7	206.8	221.5	161.3	175.9	188.5	170.7	233.6	199.6	227.2	188.6	207.4	196.8	221.5	182.1	192.2	186.9	188.3	152.7	200.5	191.4	251.1	225.9	164.5	158.6	201.9	201.9	212.6	184.8	196.6	239.1	196.6	209	206.4	253.3	235.5
352	247.5	218.1	161.8	203.9	188.3	140.4	184	150.2	154	151.1	165.7	168	171.2	198.4	191.6	216.5	183.7	156.2	213.9	202.1	178.2	174.9	182.5	162.9	192.2	145	129.9	171.8	157.7	136.5	138.5	162.6	190.6	143.7	130.5	176	178.1	149.1	192.4	166.1	121.1	137.1	149.7	167.5	120.9	165.9	153.5	158.7	167
0	231.8	201.5	136.3	185	182.3	180.1	114.6	160.4	192.1	138.3	147.2	104.6	173.5	149.5	129.1	114.5	111	151.6	145.6	99.75	111.5	146	130.5	103.4	127.6	114	111	152.5	113.9	122.7	138.7	125.7	139.4	148.5	108.9	155.2	143.6	123.8	130.2	112.7	124.5	119.8	134.8	149.8	120.5	137.9	115.5	117.9	116
0	231.3	NaN	NaN	NaN	NaN	NaN	NaN	NaN	NaN	NaN	NaN	NaN	NaN	NaN	NaN	NaN	NaN	NaN	NaN	NaN	NaN	NaN	NaN	NaN	NaN	NaN	NaN	NaN	NaN	NaN	NaN	NaN	NaN	NaN	NaN	NaN	NaN	NaN	NaN	NaN	NaN	NaN	NaN	NaN	NaN	NaN	NaN	NaN	NaN
353	175.5	197.7	184.3	185.5	161.5	155.6	194.7	162	193	152.6	143.4	173.5	158.4	143.5	151.1	127.8	150.8	183.8	155.5	178	176.7	159.5	171.5	167.6	180	157	184.7	159.1	171	166.5	221.9	187.1	177	175.1	168.4	155.1	198.1	208.6	193.6	212	230.9	196	184.1	212.9	267	222	189.5	202	201.1
354	280.3	231.9	228.9	224	218.4	223.4	242	186.1	216.6	207.9	200.9	196.9	200.7	213.5	189.4	198.6	213.5	212.7	198.1	199.2	191	209.6	214.7	247.5	222	208.5	228.5	220.4	251.8	205.2	226.5	231.3	244.6	239.1	223.2	239	226.9	221	173.2	287.4	247.9	264.4	210.4	270.5	243.4	273.4	199.7	221.1	185.9
0	195.7	195.1	229.3	187	184	127.7	165	NaN	NaN	NaN	NaN	NaN	NaN	NaN	NaN	NaN	NaN	NaN	NaN	NaN	NaN	NaN	NaN	NaN	NaN	NaN	NaN	NaN	NaN	NaN	NaN	NaN	NaN	NaN	NaN	NaN	NaN	NaN	NaN	NaN	NaN	NaN	NaN	NaN	NaN	NaN	NaN	NaN	NaN
355	213.9	196.9	197.8	179	206.5	187.6	223.6	185.6	188.7	164.1	169.5	189.2	183.6	191.7	161.2	197	199.7	178.1	186.8	157.9	163.9	181.7	208.7	161.4	196.4	177.1	215.2	184.1	186.5	169.6	217.4	189.8	171.8	220.8	181.1	165.5	217	172	170.5	205.1	206.9	197.3	222.7	210.8	198.7	241.7	212.9	202.3	238.6
356	355.1	411.1	405.6	355.7	385.8	359.2	389.8	374.1	443.3	356.7	371.2	332	346.3	337	325	342	386.7	345.4	361.4	347.2	336	311.7	304.8	355.9	342.6	344.8	324.8	287.5	304.3	295	278	244.6	309	343.2	338.4	314.6	285.6	286.1	247	260.8	281.3	296.4	305.8	304.3	285.7	309.8	270.8	286.5	335
357	341.4	365.2	365.8	313.6	357.7	281.2	310.7	280.2	299	326.9	304.4	265.8	345.7	309.8	324.3	277	302.6	305.1	299.6	223	262.6	328.7	273.3	325.3	309.8	273	268.7	303	290.3	313.8	239.3	276.2	283.5	264.1	337.6	331.1	310.7	299.5	339.8	312.9	235.8	257.7	283.9	227.9	322.1	354.6	335.1	308.5	379
358	230.6	285.2	280.3	253.5	263.2	266	208.2	284.9	257.9	294.5	292.7	302.4	351	294.4	330.9	396.4	849.3	1028	1096	1147	1093	1154	1159	1109	1087	1130	1107	1133	992.5	1017	996.1	1150	1177	1097	1001	1070	910.5	884.9	703.6	626.9	568.9	488	442.1	602.8	681.5	634.6	614.4	522.9	422.4
359	223.5	233.5	200.3	179.3	159.5	224.3	206.1	155.1	185.8	198.9	227.6	884.8	864	845.8	784	750.7	887.2	752.3	794.5	639.5	713.5	804	797.5	859.5	778	742.5	776.7	755.5	677	509	431	393.1	390.4	380	341.3	313.4	342.3	279.8	293.1	269	244.5	314	266.4	255.4	252.5	227.7	250.6	203.6	213
0	NaN	NaN	NaN	NaN	NaN	NaN	NaN	NaN	NaN	NaN	NaN	NaN	NaN	NaN	NaN	NaN	NaN	NaN	NaN	NaN	NaN	NaN	NaN	NaN	NaN	NaN	NaN	NaN	NaN	NaN	NaN	NaN	NaN	NaN	NaN	NaN	NaN	NaN	NaN	NaN	NaN	NaN	NaN	NaN	NaN	NaN	NaN	NaN	NaN
0	291.2	229.1	226.6	244.5	207.5	211.1	202.9	257.8	254.1	220.6	231	227.7	293.7	1399	1263	1112	1024	1121	1360	1083	1147	1279	1040	1209	1222	1072	1014	1178	1081	1170	1197	1059	861.6	599	434.6	381.3	331	307.6	313.4	272.8	318.9	320.8	274.4	273.8	287.9	309.2	302.8	302	256.1
360	204	213.8	252.4	255.8	281.8	228	243.3	265.5	242.5	189.7	205.5	183.4	210.4	223.3	198	176.6	158.2	227.9	179.5	197.5	200	190.9	220.6	202.7	216.9	229.3	219.4	236.6	225.9	180	164.2	185.9	189.5	214.9	211.9	190	205.6	229	202.9	184.5	218	214.5	227.3	188.1	188.5	225.1	209.4	206.6	177.9
361	252.6	161	223.3	206.2	186.4	198.9	185.5	214.8	206.8	196.8	142.1	186.2	190.9	167.8	198	195.1	165.4	190	155.2	165.2	154.5	180.7	170.3	204.5	198.7	177.5	189.9	196	166.2	175.9	156.8	214.9	151	165.4	175.7	176.6	178.1	177.8	216.7	180.3	174.3	189	176.8	195.5	192.9	191.3	154	221.3	232.5
0	265	258.8	191.4	168	208	237.3	180.6	264.1	196.6	185.2	211.3	192.2	253	213.7	211	237	188.4	167.3	186.9	210.8	206.3	196.1	228	207.7	220.5	289.2	200.9	183.2	228.3	201.4	179.8	260.9	194.6	206.5	220.3	247.9	191.3	251.5	220.7	221.4	197.9	264	207.9	202.6	273.8	294.7	263.3	322.6	350.6
362	252.9	245.7	212.1	265.2	253	206.8	234.3	191.4	225	239.8	211.5	188.9	237.5	258.2	255.6	206.5	222.4	205.1	197.6	185.1	240	211.9	214.6	185.1	174.4	148.9	200.2	203.6	181	213.2	215.3	199.3	209.9	230.9	201.9	209.8	224.6	187.5	178.5	181	220.6	156.5	189.5	190.1	182.3	185.1	205.1	207.5	206
363	214.9	219.8	161.9	188.5	194.6	243.2	152.8	220.3	202.9	231.8	164.4	230.6	172.6	163.5	177.5	218.4	155.2	224.4	132.6	180.7	151.5	134.5	164.5	185.5	159.9	143.2	169.5	197.9	138.1	194.5	216	156.1	166.1	151.5	150.5	180.5	175.5	212.6	185.4	149.5	156.5	168	165	177.6	174.4	128	193	191.5	188.5
364	228.6	284.1	277.5	241.6	272.9	243.1	224	275.3	201.3	218	237	224.6	243.8	251.2	244.4	178.1	257.4	253.5	275.9	259.9	217.4	196.7	202.6	205	213.5	182.6	225.5	185.9	216.6	207	220.5	186.4	183.4	191	213.3	180	235.6	210	205.9	189.5	221.9	178.6	201.4	217.6	219.5	213.1	162.9	218.7	209.4
365	320.5	262.8	283.5	304.2	288.1	297.6	240.5	296	288	272	243.6	251	314.5	280.8	245.9	279.9	286.1	254.9	276	267.4	284	218.1	271.2	240	255.5	273.5	264	241.9	265.4	238	322.5	224.5	314.5	263	227.5	236.5	198.6	228	221.9	208.4	248.5	209	253.4	243	177.9	228	285.5	261	265.4
366	200.3	225.4	251.5	276.6	245.3	256.2	195.3	275.6	249.6	194.3	252.3	197.4	254.2	233.9	233.1	228.9	202	200.6	226.6	181.7	209.3	205.6	212.6	197.8	190.5	185.3	228.4	227.4	185	243.5	197.5	203.3	213.5	219.9	198.5	199.9	213.5	205.2	188.9	189.5	216.9	194.5	161	188.1	149.7	201.5	216.5	182.3	159.5
367	214.5	230.5	259.8	271.7	265.9	279.8	216.8	268	240.8	259	232.4	244.9	251.8	182.5	223.9	233.8	239.1	234.8	203.8	220.5	225	223.1	176.8	231	182	194	230.6	225.1	218	189.5	225.2	211.5	235.9	230.1	194.6	212.4	247.4	246.1	217.3	218.6	188.3	217.9	185.8	237	231.2	205	239.5	186.2	204.9
368	151.2	104.4	150.7	124.5	189	166.5	121.9	172.6	143.1	194	151.5	122	159	158.2	153.8	106.1	181.7	146.7	149.5	98.94	123	181.6	95	94.59	135.4	105.4	163.4	136.5	130.9	119.5	136.9	109.1	120.5	129	111.9	145	170.5	119.1	111.6	140.1	142.5	157	109.4	117	152	131	167.3	147.4	194.5
[truncated: 194 more columns]
