# Supplementary material for: Fractional killing arises from cell-to-cell variability in overcoming a caspase activity threshold
Source: Mol Syst Biol. 2015 May 7;11(5):803. doi: 10.15252/msb.20145584 (PMC4461398; doi:10.15252/msb.20145584)
Supplement: Supplementary file 3 [file msb0011-0803-sd3.zip › All_data/143_TRAIL (250 ngml) + Bortezomib (100 nM) + FLIP-S overexpression_3/raw_fret.tsv]

Cell # (0 for discarded)	T=5min	T=10min	T=15min	T=20min	T=25min	T=30min	T=35min	T=40min	T=45min	T=50min	T=55min	T=60min	T=65min	T=70min	T=75min	T=80min	T=85min	T=90min	T=95min	T=100min	T=105min	T=110min	T=115min	T=120min	T=125min	T=130min	T=135min	T=140min	T=145min	T=150min	T=155min	T=160min	T=165min	T=170min	T=175min	T=180min	T=185min	T=190min	T=195min	T=200min	T=205min	T=210min	T=215min	T=220min	T=225min	T=230min	T=235min	T=240min	T=245min
1	1.467	1.383	1.434	1.422	1.437	1.395	1.47	1.462	1.434	1.431	1.446	1.435	1.432	1.457	1.443	1.45	1.439	1.4	1.447	1.462	1.418	1.453	1.451	1.434	1.445	1.437	1.461	1.448	1.449	1.429	1.427	1.455	1.433	1.444	1.427	1.468	1.438	1.437	1.45	1.467	1.502	1.456	1.487	1.437	1.46	1.491	1.458	1.457	1.484
0	1.502	1.426	1.5	1.452	1.451	1.458	1.462	1.454	1.446	1.439	1.428	1.442	1.442	1.449	1.438	1.472	1.447	1.416	1.463	1.476	1.429	1.465	1.475	1.465	1.465	1.464	1.48	1.49	1.475	1.472	1.459	1.501	1.476	1.494	1.483	1.49	1.518	1.493	1.514	1.515	1.568	1.563	1.558	1.544	1.537	1.587	1.556	1.538	1.58
2	1.441	1.398	1.415	1.416	1.421	1.378	1.392	1.429	1.435	1.445	1.384	1.467	1.462	1.445	1.43	1.467	1.449	1.528	1.433	1.455	1.451	1.409	1.439	1.45	1.471	1.46	1.456	1.473	1.491	1.437	1.441	1.452	1.47	1.43	1.468	1.46	1.454	1.473	1.447	1.469	1.482	1.417	1.471	1.453	1.501	1.446	1.467	1.419	1.471
3	1.497	1.396	1.493	1.425	1.486	1.421	1.496	1.481	1.464	1.441	1.457	1.452	1.464	1.455	1.434	1.494	1.438	1.406	1.449	1.505	1.416	1.495	1.469	1.469	1.462	1.492	1.477	1.491	1.499	1.475	1.494	1.519	1.495	1.515	1.492	1.53	1.508	1.522	1.515	1.529	1.567	1.543	1.559	1.525	1.553	1.57	1.56	1.549	1.591
4	1.465	1.401	1.445	1.446	1.444	1.382	1.394	1.434	1.421	1.456	1.387	1.444	1.442	1.447	1.412	1.465	1.428	1.497	1.433	1.453	1.443	1.389	1.448	1.406	1.461	1.474	1.456	1.453	1.475	1.417	1.413	1.429	1.445	1.401	1.443	1.435	1.418	1.451	1.415	1.446	1.46	1.41	1.447	1.43	1.473	1.423	1.438	1.418	1.462
0	1.389	1.354	1.426	1.406	1.393	1.396	1.417	1.404	1.418	1.446	1.376	1.413	1.405	1.418	1.401	1.407	1.416	1.412	1.388	1.405	1.413	1.392	1.405	1.411	1.404	1.414	1.415	1.421	1.409	1.409	1.414	1.42	1.413	1.404	1.405	1.408	1.418	1.403	1.418	1.428	1.432	1.41	1.428	1.396	1.424	1.421	1.426	1.413	1.443
0	1.508	1.398	1.502	1.4	1.509	1.454	1.489	1.489	1.492	1.427	1.44	1.43	1.452	1.455	1.408	1.514	1.427	1.371	1.456	1.527	1.4	1.493	1.446	1.458	1.441	1.47	1.439	1.474	1.465	1.425	1.451	1.504	1.45	1.474	1.464	1.478	1.467	1.482	1.463	1.496	1.51	1.508	1.507	1.497	1.502	1.533	1.501	1.491	1.534
5	1.475	1.424	1.507	1.458	1.437	1.402	1.413	1.415	1.353	1.44	1.384	1.416	1.395	1.423	1.386	1.457	1.383	1.463	1.407	1.421	1.427	1.391	1.421	1.391	1.431	1.412	1.423	1.416	1.454	1.411	1.409	1.417	1.417	1.392	1.415	1.403	1.404	1.422	1.395	1.429	1.432	1.4	1.424	1.406	1.425	1.407	1.417	1.399	1.454
6	1.455	1.461	1.538	1.488	1.463	1.454	1.406	1.431	1.397	1.445	1.4	1.433	1.415	1.456	1.388	1.466	1.431	1.498	1.439	1.443	1.459	1.405	1.427	1.395	1.454	1.436	1.445	1.434	1.486	1.435	1.44	1.439	1.473	1.446	1.46	1.453	1.445	1.48	1.454	1.465	1.49	1.449	1.485	1.45	1.483	1.475	1.502	1.493	1.53
7	1.466	1.395	1.455	1.42	1.436	1.363	1.436	1.411	1.317	1.417	1.373	1.408	1.381	1.41	1.38	1.429	1.335	1.417	1.389	1.419	1.447	1.386	1.431	1.426	1.425	1.401	1.427	1.436	1.451	1.423	1.416	1.449	1.42	1.416	1.435	1.417	1.432	1.417	1.421	1.444	1.441	1.432	1.435	1.419	1.432	1.444	1.432	1.421	1.462
0	1.518	1.472	1.5	1.509	1.411	1.454	1.436	1.458	1.465	1.452	1.439	1.453	1.478	1.509	1.457	1.513	1.502	1.488	1.482	1.506	1.468	1.482	1.495	1.492	1.505	1.488	1.515	1.517	1.518	1.542	1.526	1.535	1.529	1.527	1.537	1.515	1.556	1.533	1.566	1.561	1.572	1.526	1.58	1.559	1.58	1.579	1.6	1.569	1.623
8	1.448	1.465	1.447	1.473	1.483	1.416	1.432	1.428	1.513	1.524	1.424	1.47	1.486	1.434	1.414	1.445	1.457	1.472	1.426	1.438	1.474	1.431	1.483	1.447	1.466	1.523	1.461	1.471	1.484	1.52	1.495	1.437	1.483	1.487	1.478	1.465	1.452	1.467	1.504	1.495	1.488	1.461	1.525	1.416	1.48	1.463	1.503	1.519	1.498
9	1.448	1.419	1.483	1.425	1.43	1.392	1.417	1.405	1.352	1.427	1.376	1.411	1.383	1.419	1.391	1.441	1.365	1.432	1.402	1.412	1.446	1.398	1.428	1.425	1.43	1.412	1.431	1.433	1.443	1.428	1.424	1.444	1.43	1.42	1.427	1.41	1.442	1.431	1.43	1.435	1.438	1.42	1.441	1.419	1.427	1.443	1.444	1.43	1.468
10	1.455	1.459	1.45	1.469	1.491	1.429	1.442	1.419	1.491	1.516	1.421	1.461	1.492	1.437	1.425	1.451	1.455	1.479	1.442	1.432	1.465	1.416	1.472	1.459	1.466	1.506	1.473	1.474	1.486	1.501	1.474	1.465	1.478	1.474	1.457	1.46	1.449	1.475	1.492	1.498	1.477	1.454	1.517	1.424	1.488	1.476	1.507	1.513	1.481
11	1.543	1.486	1.525	1.523	1.424	1.505	1.486	1.536	1.495	1.486	1.482	1.488	1.541	1.566	1.502	1.564	1.566	1.609	1.571	1.585	1.554	1.581	1.572	1.584	1.605	1.606	1.605	1.635	1.65	1.677	1.663	1.659	1.664	1.669	1.688	1.669	1.713	1.709	1.731	1.718	1.73	1.712	1.759	1.716	1.751	1.737	1.785	1.772	1.797
12	1.503	1.423	1.49	1.444	1.458	1.434	1.444	1.446	1.389	1.521	1.477	1.534	1.501	1.554	1.548	1.633	1.562	1.632	1.648	1.726	1.749	1.757	1.835	1.869	1.885	1.911	1.957	2.008	2.052	2.084	2.131	2.19	2.214	2.263	2.296	2.293	2.325	2.314	2.324	2.32	2.334	2.306	2.314	2.302	2.332	2.326	2.354	2.319	2.367
13	1.43	1.413	1.402	1.452	1.411	1.408	1.404	1.419	1.443	1.434	1.397	1.421	1.42	1.447	1.434	1.447	1.446	1.436	1.43	1.446	1.446	1.425	1.438	1.445	1.44	1.441	1.444	1.448	1.431	1.45	1.454	1.462	1.446	1.446	1.438	1.445	1.443	1.43	1.445	1.444	1.444	1.418	1.441	1.414	1.427	1.426	1.431	1.417	1.443
0	1.409	1.39	1.382	1.402	1.398	1.376	1.388	1.363	1.383	1.434	1.379	1.405	1.405	1.395	1.39	1.417	1.41	1.419	1.375	1.417	1.422	1.406	1.407	1.424	1.409	1.427	1.413	1.44	1.427	1.434	1.44	1.464	1.438	1.43	1.439	1.447	1.44	1.445	1.467	1.464	1.455	1.452	1.45	1.472	1.47	1.483	1.496	1.484	1.516
14	1.474	1.518	1.553	1.49	1.583	1.541	1.513	1.482	1.532	1.476	1.459	1.495	1.501	1.514	1.473	1.497	1.513	1.534	1.498	1.515	1.479	1.467	1.504	1.516	1.516	1.486	1.499	1.483	1.496	1.499	1.499	1.506	1.494	1.459	1.492	1.49	1.501	1.484	1.494	1.509	1.506	1.484	1.509	1.476	1.495	1.523	1.5	1.491	1.529
15	1.435	1.418	1.406	1.423	1.417	1.412	1.432	1.441	1.423	1.432	1.399	1.414	1.425	1.456	1.421	1.419	1.405	1.445	1.413	1.426	1.406	1.401	1.428	1.446	1.421	1.432	1.421	1.448	1.419	1.431	1.423	1.428	1.427	1.423	1.425	1.445	1.446	1.431	1.446	1.458	1.445	1.431	1.447	1.428	1.453	1.458	1.453	1.449	1.481
16	1.467	1.517	1.569	1.481	1.534	1.534	1.494	1.472	1.506	1.508	1.437	1.479	1.499	1.498	1.485	1.497	1.483	1.515	1.506	1.503	1.496	1.462	1.507	1.515	1.523	1.483	1.488	1.491	1.496	1.495	1.507	1.522	1.493	1.468	1.489	1.491	1.492	1.483	1.47	1.5	1.515	1.49	1.497	1.469	1.506	1.517	1.505	1.504	1.522
0	1.396	1.394	1.391	1.403	1.423	1.385	1.391	1.37	1.382	1.426	1.368	1.376	1.395	1.396	1.393	1.414	1.409	1.428	1.392	1.424	1.416	1.411	1.419	1.424	1.415	1.428	1.43	1.44	1.433	1.43	1.435	1.472	1.455	1.443	1.45	1.456	1.456	1.44	1.47	1.498	1.504	1.482	1.487	1.474	1.487	1.501	1.5	1.505	1.541
17	1.411	1.415	1.391	1.416	1.434	1.412	1.42	1.415	1.443	1.448	1.412	1.439	1.439	1.454	1.438	1.463	1.465	1.455	1.465	1.488	1.462	1.462	1.469	1.494	1.468	1.486	1.486	1.516	1.486	1.492	1.518	1.523	1.509	1.513	1.523	1.513	1.521	1.517	1.539	1.548	1.545	1.526	1.547	1.527	1.558	1.556	1.563	1.548	1.593
0	1.433	1.42	1.411	1.43	1.431	1.4	1.457	1.455	1.422	1.461	1.422	1.435	1.437	1.481	1.432	1.44	1.403	1.432	1.435	1.426	1.441	1.403	1.431	1.452	1.428	1.449	1.437	1.454	1.427	1.449	1.424	1.449	1.431	1.437	1.446	1.442	1.467	1.456	1.463	1.453	1.476	1.459	1.457	1.453	1.479	1.492	1.435	1.452	1.502
0	1.388	1.388	1.393	1.409	1.404	1.399	1.404	1.393	1.423	1.417	1.385	1.409	1.426	1.41	1.411	1.42	1.423	1.425	1.404	1.44	1.432	1.407	1.424	1.448	1.432	1.433	1.436	1.468	1.448	1.455	1.469	1.47	1.471	1.468	1.476	1.472	1.482	1.474	1.502	1.508	1.511	1.499	1.511	1.488	1.511	1.518	1.529	1.514	1.555
18	1.453	1.458	1.455	1.446	1.479	1.446	1.479	1.453	1.466	1.451	1.44	1.449	1.444	1.466	1.448	1.44	1.455	1.473	1.443	1.457	1.455	1.431	1.464	1.475	1.455	1.45	1.457	1.463	1.436	1.445	1.453	1.465	1.442	1.45	1.45	1.454	1.463	1.446	1.464	1.47	1.467	1.454	1.462	1.444	1.464	1.468	1.467	1.457	1.493
19	1.453	1.461	1.516	1.443	1.477	1.479	1.452	1.438	1.477	1.47	1.425	1.446	1.457	1.46	1.438	1.464	1.462	1.456	1.448	1.47	1.458	1.43	1.463	1.468	1.453	1.454	1.462	1.453	1.445	1.454	1.46	1.461	1.459	1.441	1.451	1.442	1.444	1.431	1.452	1.467	1.463	1.438	1.46	1.433	1.464	1.476	1.468	1.44	1.475
20	1.382	1.388	1.414	1.402	1.411	1.4	1.396	1.393	1.414	1.417	1.395	1.404	1.4	1.419	1.411	1.408	1.417	1.405	1.408	1.43	1.419	1.402	1.42	1.431	1.405	1.416	1.414	1.443	1.422	1.426	1.437	1.442	1.426	1.414	1.431	1.429	1.43	1.423	1.437	1.448	1.438	1.426	1.433	1.42	1.439	1.44	1.441	1.425	1.467
21	1.442	1.447	1.468	1.455	1.46	1.43	1.468	1.455	1.466	1.462	1.438	1.438	1.438	1.48	1.439	1.451	1.438	1.471	1.45	1.468	1.465	1.434	1.439	1.455	1.448	1.446	1.455	1.461	1.439	1.451	1.451	1.462	1.437	1.442	1.446	1.444	1.447	1.432	1.454	1.464	1.454	1.438	1.451	1.439	1.447	1.456	1.452	1.439	1.469
22	1.399	1.412	1.421	1.409	1.43	1.417	1.422	1.41	1.437	1.425	1.424	1.427	1.42	1.421	1.404	1.407	1.419	1.433	1.397	1.442	1.43	1.413	1.424	1.44	1.428	1.429	1.438	1.439	1.436	1.441	1.441	1.437	1.441	1.424	1.438	1.44	1.441	1.431	1.453	1.455	1.451	1.436	1.448	1.433	1.444	1.455	1.471	1.448	1.481
23	1.409	1.413	1.425	1.419	1.414	1.406	1.436	1.397	1.45	1.437	1.412	1.422	1.421	1.433	1.409	1.424	1.429	1.426	1.41	1.436	1.428	1.411	1.424	1.438	1.435	1.426	1.428	1.441	1.425	1.433	1.414	1.43	1.433	1.419	1.422	1.425	1.436	1.429	1.434	1.43	1.447	1.413	1.439	1.416	1.428	1.444	1.459	1.426	1.46
24	1.415	1.406	1.408	1.392	1.412	1.371	1.409	1.393	1.407	1.417	1.392	1.404	1.406	1.412	1.398	1.405	1.405	1.416	1.389	1.417	1.426	1.402	1.413	1.435	1.413	1.43	1.426	1.444	1.43	1.44	1.442	1.453	1.44	1.445	1.444	1.451	1.461	1.447	1.464	1.48	1.477	1.461	1.472	1.456	1.479	1.486	1.494	1.477	1.515
25	1.424	1.403	1.412	1.399	1.405	1.373	1.405	1.384	1.396	1.412	1.386	1.396	1.403	1.412	1.394	1.403	1.394	1.412	1.381	1.408	1.414	1.389	1.404	1.421	1.41	1.41	1.417	1.422	1.416	1.429	1.421	1.428	1.423	1.431	1.43	1.428	1.435	1.421	1.443	1.449	1.461	1.439	1.447	1.431	1.458	1.465	1.47	1.451	1.488
26	1.426	1.407	1.431	1.428	1.432	1.414	1.419	1.394	1.434	1.441	1.422	1.425	1.436	1.457	1.44	1.459	1.47	1.476	1.461	1.483	1.499	1.486	1.504	1.524	1.523	1.538	1.543	1.563	1.55	1.56	1.567	1.59	1.592	1.588	1.609	1.62	1.632	1.606	1.644	1.654	1.676	1.659	1.659	1.66	1.69	1.698	1.714	1.69	1.734
27	1.463	1.536	1.424	1.537	1.358	1.402	1.473	1.578	1.547	1.523	1.456	1.45	1.492	1.376	1.472	1.426	1.514	1.43	1.398	1.473	1.478	1.48	1.454	1.482	1.4	1.45	1.483	1.499	1.427	1.48	1.456	1.492	1.435	1.455	1.442	1.471	1.483	1.487	1.408	1.452	1.44	1.49	1.472	1.471	1.486	1.408	1.458	1.419	1.461
28	1.429	1.403	1.432	1.421	1.424	1.393	1.43	1.391	1.433	1.438	1.426	1.435	1.434	1.45	1.446	1.453	1.465	1.478	1.464	1.496	1.488	1.473	1.502	1.51	1.498	1.524	1.53	1.549	1.534	1.542	1.557	1.577	1.556	1.566	1.589	1.578	1.586	1.58	1.629	1.628	1.648	1.625	1.639	1.625	1.659	1.663	1.677	1.659	1.698
29	1.508	1.462	1.499	1.477	1.469	1.456	1.466	1.47	1.444	1.482	1.476	1.474	1.469	1.502	1.455	1.483	1.473	1.476	1.439	1.48	1.484	1.451	1.471	1.466	1.472	1.467	1.483	1.491	1.479	1.484	1.474	1.492	1.467	1.49	1.476	1.477	1.481	1.46	1.479	1.472	1.5	1.469	1.491	1.457	1.496	1.511	1.492	1.468	1.515
30	1.511	1.44	1.455	1.428	1.351	1.474	1.418	1.461	1.563	1.509	1.43	1.436	1.409	1.405	1.467	1.424	1.533	1.444	1.477	1.461	1.426	1.468	1.403	1.493	1.428	1.432	1.44	1.413	1.387	1.441	1.414	1.462	1.437	1.408	1.478	1.445	1.438	1.448	1.445	1.465	1.46	1.453	1.46	1.448	1.482	1.469	1.448	1.421	1.448
31	1.468	1.423	1.486	1.442	1.472	1.443	1.47	1.444	1.437	1.452	1.446	1.444	1.447	1.447	1.446	1.455	1.445	1.447	1.427	1.453	1.462	1.436	1.448	1.446	1.441	1.44	1.448	1.464	1.436	1.462	1.448	1.461	1.446	1.459	1.444	1.446	1.449	1.43	1.453	1.443	1.476	1.432	1.461	1.451	1.454	1.452	1.478	1.449	1.487
32	1.41	1.397	1.421	1.41	1.409	1.389	1.415	1.386	1.421	1.433	1.41	1.407	1.413	1.428	1.396	1.427	1.425	1.435	1.411	1.428	1.428	1.421	1.434	1.447	1.415	1.428	1.442	1.454	1.439	1.438	1.435	1.465	1.454	1.438	1.449	1.454	1.46	1.449	1.475	1.487	1.49	1.452	1.485	1.461	1.477	1.484	1.496	1.484	1.519
0	1.419	1.409	1.417	1.4	1.422	1.4	1.415	1.4	1.422	1.436	1.411	1.416	1.416	1.434	1.406	1.42	1.427	1.441	1.419	1.434	1.427	1.429	1.437	1.444	1.441	1.454	1.461	1.474	1.453	1.471	1.457	1.48	1.485	1.475	1.472	1.491	1.494	1.483	1.495	1.518	1.521	1.489	1.521	1.508	1.532	1.53	1.533	1.537	1.563
33	1.479	1.518	1.469	1.455	1.476	1.437	1.48	1.468	1.476	1.499	1.458	1.481	1.452	1.481	1.452	1.463	1.455	1.47	1.46	1.477	1.477	1.46	1.466	1.485	1.471	1.483	1.478	1.509	1.482	1.474	1.484	1.469	1.47	1.475	1.472	1.486	1.493	1.477	1.486	1.505	1.5	1.494	1.507	1.472	1.508	1.503	1.518	1.495	1.533
34	1.501	1.482	1.476	1.49	1.47	1.46	1.476	1.477	1.505	1.504	1.476	1.48	1.472	1.495	1.461	1.473	1.494	1.5	1.502	1.499	1.515	1.49	1.512	1.522	1.494	1.523	1.519	1.556	1.539	1.544	1.52	1.526	1.541	1.537	1.539	1.55	1.572	1.545	1.569	1.59	1.579	1.574	1.579	1.548	1.583	1.596	1.594	1.597	1.636
35	1.402	1.383	1.404	1.404	1.418	1.398	1.4	1.396	1.409	1.439	1.389	1.406	1.411	1.404	1.411	1.413	1.423	1.403	1.398	1.416	1.431	1.401	1.417	1.432	1.416	1.417	1.435	1.434	1.421	1.432	1.441	1.445	1.442	1.44	1.438	1.455	1.459	1.447	1.47	1.473	1.473	1.456	1.475	1.456	1.47	1.48	1.49	1.468	1.519
36	1.457	1.454	1.451	1.448	1.436	1.437	1.459	1.444	1.476	1.484	1.448	1.469	1.455	1.49	1.447	1.475	1.488	1.497	1.489	1.501	1.523	1.499	1.53	1.533	1.541	1.551	1.553	1.592	1.578	1.597	1.585	1.599	1.608	1.597	1.609	1.602	1.635	1.626	1.645	1.647	1.659	1.664	1.678	1.649	1.68	1.683	1.687	1.682	1.715
37	1.403	1.378	1.396	1.394	1.403	1.397	1.398	1.383	1.406	1.43	1.379	1.401	1.401	1.396	1.389	1.398	1.413	1.39	1.389	1.409	1.413	1.396	1.401	1.415	1.395	1.403	1.419	1.418	1.405	1.414	1.413	1.412	1.412	1.423	1.416	1.417	1.425	1.404	1.437	1.435	1.432	1.416	1.429	1.416	1.43	1.446	1.444	1.427	1.468
38	1.485	1.513	1.475	1.489	1.456	1.427	1.47	1.471	1.495	1.511	1.466	1.514	1.464	1.512	1.463	1.516	1.507	1.513	1.53	1.511	1.53	1.529	1.546	1.574	1.523	1.559	1.577	1.585	1.587	1.577	1.572	1.585	1.584	1.58	1.597	1.615	1.616	1.626	1.644	1.647	1.659	1.638	1.669	1.623	1.664	1.689	1.676	1.655	1.721
39	1.456	1.438	1.474	1.438	1.456	1.423	1.451	1.438	1.443	1.458	1.449	1.449	1.448	1.462	1.446	1.455	1.461	1.476	1.456	1.459	1.468	1.446	1.456	1.47	1.459	1.465	1.477	1.493	1.467	1.479	1.491	1.486	1.463	1.474	1.474	1.48	1.492	1.467	1.496	1.504	1.502	1.489	1.497	1.487	1.497	1.506	1.505	1.475	1.532
40	1.483	1.495	1.482	1.497	1.483	1.461	1.48	1.446	1.488	1.503	1.468	1.494	1.46	1.494	1.462	1.476	1.495	1.495	1.502	1.478	1.504	1.484	1.5	1.536	1.511	1.534	1.541	1.564	1.549	1.547	1.543	1.539	1.568	1.569	1.56	1.565	1.575	1.583	1.605	1.595	1.626	1.621	1.634	1.586	1.637	1.638	1.631	1.625	1.676
41	1.438	1.453	1.443	1.427	1.458	1.435	1.433	1.44	1.441	1.472	1.434	1.428	1.453	1.455	1.456	1.451	1.458	1.463	1.45	1.456	1.466	1.433	1.453	1.457	1.458	1.456	1.459	1.477	1.45	1.458	1.463	1.469	1.45	1.463	1.459	1.477	1.475	1.463	1.49	1.491	1.513	1.479	1.5	1.472	1.49	1.503	1.515	1.497	1.546
42	1.409	1.424	1.415	1.423	1.426	1.407	1.425	1.416	1.443	1.467	1.413	1.451	1.426	1.455	1.434	1.456	1.475	1.479	1.488	1.492	1.5	1.482	1.495	1.528	1.504	1.529	1.53	1.564	1.553	1.549	1.551	1.568	1.583	1.577	1.582	1.586	1.605	1.604	1.629	1.644	1.656	1.644	1.667	1.629	1.674	1.684	1.685	1.67	1.727
43	1.456	1.407	1.433	1.444	1.437	1.406	1.451	1.462	1.44	1.44	1.421	1.437	1.42	1.446	1.427	1.441	1.436	1.424	1.433	1.444	1.447	1.427	1.438	1.432	1.439	1.424	1.44	1.46	1.432	1.448	1.439	1.433	1.436	1.449	1.433	1.429	1.439	1.429	1.447	1.446	1.461	1.443	1.452	1.434	1.45	1.461	1.47	1.44	1.488
44	1.515	1.421	1.373	1.44	1.417	1.524	1.476	1.433	1.439	1.531	1.439	1.49	1.469	1.454	1.456	1.456	1.519	1.44	1.503	1.487	1.456	1.504	1.449	1.494	1.478	1.502	1.496	1.466	1.468	1.458	1.45	1.475	1.467	1.46	1.471	1.479	1.474	1.444	1.504	1.494	1.468	1.477	1.475	1.486	1.499	1.505	1.481	1.478	1.526
45	1.514	1.484	1.448	1.453	1.477	1.485	1.495	1.49	1.45	1.558	1.447	1.507	1.514	1.493	1.471	1.499	1.528	1.472	1.487	1.491	1.514	1.53	1.48	1.51	1.505	1.522	1.507	1.487	1.482	1.503	1.498	1.491	1.473	1.478	1.479	1.488	1.474	1.476	1.508	1.512	1.506	1.474	1.507	1.507	1.499	1.492	1.483	1.5	1.55
0	1.539	0.9703	NaN	NaN	NaN	NaN	NaN	NaN	NaN	NaN	NaN	NaN	NaN	NaN	NaN	NaN	NaN	NaN	NaN	NaN	NaN	NaN	NaN	NaN	NaN	NaN	NaN	NaN	NaN	NaN	NaN	NaN	NaN	NaN	NaN	NaN	NaN	NaN	NaN	NaN	NaN	NaN	NaN	NaN	NaN	NaN	NaN	NaN	NaN
46	1.411	1.413	1.415	1.43	1.42	1.405	1.427	1.403	1.426	1.442	1.405	1.427	1.413	1.422	1.398	1.421	1.436	1.424	1.417	1.43	1.434	1.412	1.418	1.445	1.416	1.436	1.436	1.454	1.44	1.435	1.437	1.447	1.449	1.438	1.438	1.444	1.453	1.441	1.465	1.475	1.485	1.467	1.486	1.441	1.476	1.484	1.483	1.468	1.505
47	1.451	1.425	1.422	1.45	1.441	1.426	1.438	1.429	1.437	1.449	1.423	1.443	1.431	1.421	1.417	1.435	1.436	1.435	1.427	1.448	1.448	1.405	1.426	1.434	1.424	1.443	1.432	1.443	1.439	1.429	1.432	1.443	1.425	1.43	1.429	1.425	1.428	1.417	1.442	1.449	1.462	1.441	1.467	1.436	1.445	1.438	1.447	1.439	1.478
48	1.393	1.392	1.369	1.398	1.39	1.42	1.429	1.404	1.408	1.449	1.382	1.416	1.417	1.405	1.409	1.421	1.428	1.398	1.409	1.423	1.41	1.411	1.403	1.427	1.407	1.424	1.416	1.407	1.398	1.402	1.415	1.418	1.415	1.408	1.398	1.407	1.415	1.397	1.424	1.424	1.411	1.408	1.425	1.399	1.415	1.421	1.415	1.413	1.438
49	1.436	1.483	1.479	1.479	1.441	1.46	1.47	1.454	1.479	1.468	1.447	1.445	1.446	1.476	1.466	1.481	1.472	1.488	1.463	1.471	1.482	1.466	1.478	1.484	1.475	1.507	1.503	1.505	1.49	1.501	1.497	1.497	1.514	1.527	1.504	1.523	1.517	1.519	1.516	1.553	1.537	1.527	1.536	1.547	1.557	1.556	1.601	1.57	1.573
50	1.376	1.362	1.347	1.416	1.398	1.416	1.432	1.37	1.404	1.435	1.379	1.421	1.401	1.395	1.396	1.393	1.44	1.403	1.417	1.439	1.408	1.418	1.405	1.434	1.405	1.426	1.424	1.411	1.404	1.412	1.422	1.421	1.399	1.403	1.41	1.399	1.42	1.397	1.432	1.432	1.425	1.391	1.415	1.406	1.429	1.428	1.435	1.416	1.44
0	1.445	1.452	1.447	1.472	1.454	1.432	1.445	1.442	1.45	1.472	1.444	1.437	1.457	1.456	1.449	1.474	1.464	1.483	1.479	1.484	1.475	1.451	1.483	1.503	1.494	1.515	1.5	1.529	1.501	1.515	1.521	1.513	1.538	1.524	1.538	1.542	1.548	1.531	1.558	1.568	1.571	1.561	1.585	1.581	1.595	1.601	1.597	1.599	1.628
51	1.454	1.443	1.478	1.484	1.493	1.46	1.489	1.469	1.488	1.491	1.487	1.516	1.515	1.536	1.534	1.565	1.569	1.582	1.59	1.589	1.614	1.59	1.642	1.636	1.649	1.645	1.682	1.699	1.685	1.708	1.686	1.734	1.718	1.732	1.739	1.735	1.767	1.756	1.777	1.803	1.817	1.795	1.825	1.791	1.831	1.833	1.854	1.842	1.9
0	1.436	1.488	1.448	1.435	1.456	1.468	1.449	1.459	1.489	1.494	1.46	1.47	1.458	1.48	1.466	1.487	1.471	1.493	1.461	1.495	1.509	1.491	1.491	1.492	1.492	1.495	1.502	1.527	1.505	1.514	1.497	1.492	1.515	1.511	1.5	1.512	1.527	1.522	1.529	1.54	1.537	1.533	1.537	1.535	1.562	1.549	1.582	1.571	1.602
0	1.414	1.409	1.418	1.415	1.425	1.403	1.419	1.416	1.419	1.438	1.399	1.404	1.409	1.414	1.406	1.412	1.415	1.412	1.389	1.414	1.417	1.395	1.407	1.423	1.402	1.418	1.417	1.423	1.401	1.41	1.398	1.422	1.409	1.413	1.398	1.407	1.41	1.391	1.408	1.415	1.419	1.408	1.41	1.391	1.42	1.412	1.425	1.412	1.433
52	1.433	1.436	1.412	1.427	1.427	1.419	1.432	1.424	1.441	1.462	1.416	1.423	1.439	1.405	1.439	1.447	1.444	1.4	1.404	1.424	1.435	1.416	1.419	1.43	1.425	1.437	1.432	1.435	1.424	1.416	1.433	1.439	1.43	1.441	1.416	1.418	1.433	1.417	1.447	1.438	1.43	1.42	1.449	1.424	1.455	1.443	1.438	1.438	1.46
53	1.383	1.394	1.409	1.418	1.417	1.402	1.42	1.4	1.421	1.432	1.396	1.419	1.417	1.415	1.397	1.413	1.416	1.403	1.393	1.422	1.413	1.405	1.4	1.416	1.408	1.426	1.423	1.422	1.412	1.417	1.424	1.436	1.419	1.427	1.422	1.421	1.425	1.417	1.447	1.44	1.447	1.422	1.452	1.428	1.445	1.452	1.45	1.45	1.47
0	1.461	1.454	1.453	1.472	1.464	1.437	1.491	1.453	1.489	1.502	1.481	1.494	1.474	1.496	1.477	1.502	1.519	1.523	1.5	1.529	1.537	1.519	1.542	1.544	1.546	1.552	1.569	1.579	1.564	1.599	1.563	1.603	1.593	1.588	1.599	1.594	1.625	1.604	1.632	1.645	1.677	1.643	1.673	1.622	1.667	1.658	1.684	1.686	1.73
54	1.459	1.437	1.449	1.482	1.478	1.457	1.485	1.462	1.499	1.515	1.502	1.545	1.549	1.606	1.577	1.61	1.656	1.688	1.695	1.738	1.798	1.808	1.851	1.924	1.937	2.003	2.082	2.149	2.161	2.225	2.238	2.26	2.245	2.219	2.221	2.224	2.251	2.232	2.242	2.263	2.285	2.247	2.3	2.247	2.298	2.279	2.311	2.263	2.304
0	1.446	1.439	1.445	1.458	1.447	1.442	1.457	1.456	1.45	1.467	1.455	1.468	1.463	1.465	1.469	1.487	1.481	1.481	1.49	1.514	1.513	1.492	1.517	1.524	1.52	1.537	1.54	1.566	1.542	1.565	1.556	1.556	1.573	1.57	1.569	1.575	1.601	1.571	1.604	1.618	1.635	1.619	1.638	1.618	1.646	1.652	1.66	1.644	1.697
55	1.402	1.408	1.417	1.434	1.429	1.394	1.436	1.413	1.429	1.434	1.418	1.411	1.411	1.425	1.42	1.437	1.427	1.42	1.403	1.433	1.428	1.404	1.421	1.432	1.416	1.422	1.432	1.445	1.419	1.424	1.425	1.438	1.426	1.423	1.409	1.418	1.431	1.414	1.419	1.44	1.432	1.426	1.436	1.41	1.446	1.435	1.444	1.429	1.46
0	1.406	1.403	1.419	1.418	1.421	1.398	1.414	1.405	1.432	1.429	1.406	1.421	1.413	1.437	1.397	1.416	1.421	1.411	1.391	1.423	1.422	1.395	1.409	1.424	1.4	1.412	1.429	1.426	1.419	1.428	1.417	1.432	1.422	1.416	1.427	1.419	1.429	1.42	1.435	1.443	1.445	1.419	1.446	1.417	1.444	1.445	1.456	1.449	1.483
56	1.441	1.451	1.475	1.475	1.484	1.442	1.487	1.442	1.47	1.506	1.477	1.508	1.507	1.548	1.52	1.582	1.58	1.581	1.579	1.626	1.657	1.663	1.672	1.743	1.733	1.767	1.763	1.814	1.831	1.877	1.875	1.895	1.908	1.932	1.981	2.043	2.097	2.078	2.149	2.013	1.79	2.051	NaN	NaN	NaN	NaN	NaN	NaN	NaN
57	1.402	1.404	1.423	1.418	1.421	1.391	1.429	1.401	1.414	1.436	1.397	1.409	1.416	1.423	1.404	1.409	1.421	1.413	1.403	1.422	1.423	1.407	1.414	1.422	1.411	1.416	1.415	1.427	1.409	1.427	1.412	1.422	1.41	1.409	1.413	1.41	1.419	1.402	1.426	1.433	1.441	1.414	1.447	1.452	1.48	2.004	1.795	1.686	2.016
58	1.43	1.465	1.416	1.437	1.446	1.428	1.46	1.422	1.445	1.473	1.42	1.434	1.452	1.401	1.437	1.469	1.443	1.405	1.431	1.436	1.442	1.435	1.419	1.446	1.419	1.466	1.428	1.43	1.424	1.417	1.431	1.475	1.437	1.452	1.434	1.414	1.43	1.427	1.451	1.445	1.432	1.42	1.453	1.42	1.451	1.438	1.427	1.429	1.45
59	1.416	1.417	1.416	1.452	1.43	1.411	1.433	1.432	1.439	1.455	1.453	1.436	1.463	1.449	1.458	1.475	1.47	1.475	1.471	1.494	1.479	1.467	1.508	1.491	1.494	1.509	1.516	1.514	1.525	1.537	1.512	1.559	1.539	1.546	1.554	1.532	1.554	1.55	1.581	1.582	1.598	1.571	1.604	1.566	1.614	1.59	1.604	1.609	1.659
60	1.447	1.458	1.448	1.467	1.478	1.438	1.478	1.436	1.479	1.481	1.449	1.456	1.458	1.469	1.443	1.464	1.471	1.454	1.427	1.467	1.473	1.433	1.454	1.477	1.453	1.462	1.463	1.477	1.457	1.465	1.452	1.462	1.46	1.434	1.445	1.451	1.459	1.443	1.455	1.469	1.476	1.442	1.474	1.429	1.459	1.45	1.476	1.462	1.492
61	1.447	1.433	1.465	1.468	1.459	1.443	1.476	1.46	1.476	1.481	1.439	1.473	1.456	1.477	1.443	1.461	1.479	1.461	1.443	1.467	1.459	1.44	1.465	1.474	1.455	1.466	1.467	1.472	1.454	1.459	1.466	1.473	1.457	1.458	1.455	1.458	1.455	1.448	1.463	1.473	1.479	1.453	1.473	1.442	1.457	1.461	1.475	1.461	1.496
0	1.389	1.402	1.398	1.408	1.409	1.393	1.41	1.395	1.417	1.425	1.389	1.406	1.412	1.402	1.401	1.413	1.408	1.396	1.393	1.409	1.412	1.389	1.403	1.409	1.392	1.412	1.403	1.415	1.399	1.405	1.403	1.424	1.404	1.404	1.395	1.399	1.405	1.394	1.413	1.414	1.415	1.401	1.415	1.39	1.411	1.409	1.407	1.395	1.426
62	1.411	1.419	1.413	1.436	1.419	1.422	1.427	1.425	1.433	1.445	1.426	1.417	1.427	1.426	1.422	1.444	1.446	1.451	1.431	1.458	1.456	1.424	1.456	1.452	1.456	1.456	1.467	1.463	1.457	1.474	1.447	1.486	1.469	1.48	1.47	1.457	1.475	1.461	1.495	1.502	1.51	1.488	1.505	1.479	1.511	1.512	1.503	1.503	1.546
0	1.38	1.388	1.399	1.408	1.405	1.376	1.424	1.393	1.413	1.412	1.397	1.399	1.394	1.406	1.384	1.411	1.426	1.404	1.392	1.416	1.412	1.383	1.4	1.408	1.397	1.399	1.411	1.418	1.393	1.409	1.402	1.415	1.407	1.39	1.394	1.388	1.393	1.387	1.417	1.41	1.421	1.404	1.416	1.389	1.406	1.393	1.425	1.409	1.431
63	1.405	1.385	1.406	1.421	1.412	1.383	1.409	1.394	1.418	1.427	1.395	1.395	1.401	1.405	1.386	1.409	1.416	1.406	1.384	1.412	1.414	1.388	1.409	1.407	1.399	1.397	1.408	1.416	1.402	1.404	1.403	1.414	1.403	1.398	1.39	1.401	1.407	1.389	1.404	1.414	1.42	1.403	1.413	1.38	1.407	1.4	1.415	1.4	1.431
64	1.417	1.44	1.43	1.434	1.452	1.399	1.441	1.42	1.443	1.44	1.426	1.428	1.433	1.439	1.431	1.442	1.449	1.434	1.427	1.448	1.451	1.43	1.445	1.446	1.452	1.451	1.452	1.455	1.437	1.466	1.458	1.473	1.454	1.453	1.435	1.456	1.466	1.445	1.479	1.474	1.491	1.469	1.486	1.451	1.486	1.485	1.503	1.496	1.52
65	1.417	1.404	1.463	1.435	1.438	1.394	1.434	1.418	1.439	1.453	1.416	1.424	1.431	1.433	1.428	1.43	1.441	1.433	1.421	1.429	1.441	1.427	1.433	1.437	1.436	1.433	1.437	1.447	1.42	1.451	1.427	1.438	1.441	1.416	1.412	1.425	1.449	1.425	1.445	1.442	1.452	1.435	1.457	1.42	1.445	1.429	1.45	1.436	1.473
66	1.403	1.405	1.416	1.423	1.426	1.412	1.433	1.416	1.435	1.442	1.433	1.445	1.457	1.462	1.457	1.467	1.478	1.486	1.484	1.504	1.513	1.492	1.522	1.53	1.534	1.548	1.549	1.577	1.569	1.585	1.586	1.609	1.601	1.608	1.609	1.618	1.632	1.622	1.649	1.658	1.678	1.655	1.673	1.645	1.678	1.687	1.7	1.687	1.731
67	1.36	1.428	1.558	1.743	1.723	1.779	1.742	1.898	1.748	1.658	1.878	1.714	1.919	1.757	1.772	1.817	1.789	1.81	1.716	1.913	1.824	1.793	1.795	1.807	1.727	1.775	1.89	1.771	1.769	1.773	1.746	1.779	1.751	1.717	1.67	1.708	1.752	1.809	1.786	1.785	1.79	1.8	1.745	1.742	1.73	1.734	1.786	1.764	1.853
68	1.399	1.388	1.418	1.44	1.428	1.405	1.424	1.415	1.428	1.447	1.428	1.447	1.465	1.469	1.45	1.477	1.492	1.486	1.491	1.511	1.537	1.5	1.545	1.545	1.534	1.56	1.559	1.596	1.575	1.6	1.605	1.628	1.618	1.621	1.622	1.646	1.655	1.635	1.672	1.688	1.695	1.686	1.698	1.676	1.697	1.717	1.721	1.703	1.749
69	1.414	1.405	1.424	1.437	1.422	1.404	1.439	1.406	1.429	1.432	1.397	1.428	1.407	1.417	1.418	1.431	1.421	1.423	1.41	1.412	1.42	1.411	1.418	1.425	1.408	1.413	1.42	1.436	1.417	1.423	1.424	1.427	1.409	1.408	1.405	1.407	1.419	1.405	1.418	1.412	1.425	1.409	1.422	1.398	1.399	1.406	1.424	1.401	1.435
70	1.414	1.406	1.416	1.429	1.423	1.394	1.412	1.409	1.425	1.426	1.4	1.423	1.405	1.426	1.412	1.418	1.417	1.409	1.404	1.412	1.418	1.403	1.402	1.42	1.403	1.411	1.421	1.423	1.402	1.414	1.404	1.411	1.412	1.396	1.398	1.396	1.412	1.4	1.405	1.412	1.422	1.396	1.422	1.394	1.409	1.409	1.413	1.4	1.427
71	1.704	1.474	1.76	1.783	1.719	1.698	1.963	1.823	1.658	1.803	1.77	1.671	1.791	1.81	1.651	1.721	1.877	1.763	1.769	1.843	1.902	1.775	1.761	1.724	1.75	1.781	1.875	1.765	1.757	1.779	1.769	1.831	1.699	1.634	1.741	1.687	1.719	1.744	1.778	1.754	1.797	1.809	1.761	1.702	1.77	1.726	1.858	1.723	1.763
72	1.512	1.552	1.565	1.582	1.546	1.526	1.528	1.549	1.55	1.585	1.589	1.588	1.573	1.557	1.572	1.569	1.582	1.563	1.534	1.584	1.583	1.569	1.615	1.578	1.557	1.599	1.59	1.614	1.585	1.581	1.619	1.611	1.598	1.637	1.573	1.619	1.594	1.613	1.577	1.629	1.627	1.602	1.639	1.585	1.608	1.658	1.587	1.613	1.663
0	NaN	NaN	NaN	NaN	NaN	NaN	NaN	NaN	NaN	NaN	NaN	NaN	NaN	NaN	NaN	NaN	NaN	NaN	NaN	NaN	NaN	NaN	NaN	NaN	NaN	NaN	NaN	NaN	NaN	NaN	NaN	NaN	NaN	NaN	NaN	NaN	NaN	NaN	NaN	NaN	NaN	NaN	NaN	NaN	NaN	NaN	NaN	NaN	NaN
0	1.494	1.498	1.486	NaN	NaN	NaN	NaN	NaN	NaN	NaN	NaN	NaN	NaN	NaN	NaN	NaN	NaN	NaN	NaN	NaN	NaN	NaN	NaN	NaN	NaN	NaN	NaN	NaN	NaN	NaN	NaN	NaN	NaN	NaN	NaN	NaN	NaN	NaN	NaN	NaN	NaN	NaN	NaN	NaN	NaN	NaN	NaN	NaN	NaN
73	1.541	1.425	1.472	1.577	1.465	1.446	1.458	1.455	1.495	1.477	1.448	1.481	1.475	1.475	1.471	1.451	1.486	1.469	1.453	1.507	1.502	1.433	1.521	1.482	1.448	1.499	1.458	1.52	1.484	1.502	1.511	1.513	1.479	1.497	1.464	1.516	1.486	1.499	1.516	1.526	1.511	1.499	1.542	1.49	1.491	1.53	1.528	1.512	1.555
74	1.492	1.395	1.447	1.582	1.489	1.448	1.461	1.484	1.444	1.471	1.404	1.442	1.488	1.468	1.451	1.428	1.441	1.461	1.464	1.495	1.511	1.457	1.524	1.498	1.454	1.486	1.482	1.531	1.488	1.492	1.499	1.519	1.498	1.48	1.496	1.537	1.492	1.49	1.526	1.565	1.541	1.551	1.584	1.526	1.538	1.564	1.554	1.513	1.579
75	1.452	1.422	1.44	1.461	1.494	1.45	1.484	1.44	1.458	1.473	1.46	1.46	1.432	1.47	1.453	1.46	1.467	1.456	1.464	1.454	1.472	1.436	1.441	1.464	1.457	1.456	1.46	1.482	1.442	1.478	1.47	1.46	1.453	1.464	1.451	1.448	1.448	1.429	1.461	1.458	1.475	1.439	1.456	1.435	1.467	1.447	1.469	1.438	1.475
76	1.45	1.397	1.468	1.476	1.48	1.527	1.537	1.5	1.52	1.487	1.426	1.407	1.497	1.513	1.45	1.507	1.517	1.487	1.491	1.502	1.494	1.47	1.491	1.504	1.473	1.503	1.477	1.504	1.467	1.472	1.489	1.533	1.51	1.518	1.477	1.496	1.493	1.505	1.497	1.512	1.546	1.491	1.484	1.49	1.491	1.521	1.527	1.481	1.53
77	1.467	1.456	1.454	1.445	1.474	1.447	1.476	1.472	1.482	1.486	1.466	1.495	1.454	1.439	1.457	1.47	1.468	1.451	1.442	1.452	1.457	1.441	1.431	1.459	1.448	1.454	1.458	1.475	1.435	1.47	1.466	1.457	1.452	1.47	1.447	1.453	1.46	1.442	1.465	1.459	1.466	1.436	1.474	1.447	1.457	1.449	1.464	1.437	1.477
78	1.435	1.401	1.433	1.414	1.422	1.418	1.428	1.418	1.432	1.445	1.401	1.426	1.413	1.416	1.42	1.432	1.432	1.422	1.407	1.423	1.433	1.422	1.42	1.435	1.413	1.42	1.414	1.455	1.412	1.434	1.41	1.444	1.412	1.41	1.406	1.403	1.431	1.404	1.424	1.434	1.429	1.407	1.415	1.422	1.413	1.419	1.422	1.42	1.448
79	1.576	1.402	1.524	1.491	1.534	1.589	1.61	1.554	1.564	1.554	1.489	1.428	1.513	1.589	1.484	1.555	1.586	1.552	1.545	1.56	1.505	1.522	1.507	1.549	1.528	1.511	1.498	1.544	1.493	1.497	1.538	1.582	1.548	1.548	1.533	1.555	1.531	1.556	1.532	1.518	1.608	1.562	1.53	1.54	1.553	1.572	1.554	1.546	1.565
0	1.464	1.452	1.453	1.446	1.468	1.437	1.453	1.439	1.456	1.474	1.424	1.445	1.447	1.449	1.436	1.455	1.456	1.45	1.435	1.459	1.472	1.446	1.45	1.476	1.455	1.47	1.474	1.485	1.473	1.48	1.477	1.489	1.47	1.485	1.471	1.493	1.49	1.484	1.495	1.505	1.519	1.488	1.513	1.505	1.519	1.52	1.53	1.523	1.544
0	1.412	1.4	1.401	1.425	1.422	1.393	1.413	1.396	1.424	1.434	1.396	1.423	1.409	1.429	1.422	1.435	1.432	1.433	1.409	1.428	1.443	1.412	1.429	1.431	1.42	1.428	1.433	1.453	1.42	1.445	1.442	1.445	1.436	1.435	1.436	1.448	1.454	1.449	1.453	1.463	1.471	1.448	1.461	1.444	1.472	1.464	1.477	1.462	1.503
80	1.405	1.389	1.412	1.424	1.406	1.376	1.395	1.377	1.422	1.417	1.398	1.399	1.394	1.408	1.386	1.399	1.408	1.413	1.397	1.428	1.41	1.398	1.434	1.431	1.422	1.423	1.44	1.442	1.432	1.441	1.449	1.452	1.449	1.451	1.457	1.452	1.47	1.462	1.481	1.484	1.506	1.479	1.503	1.477	1.507	1.511	1.519	1.515	1.545
81	1.455	1.453	1.46	1.451	1.456	1.453	1.447	1.437	1.44	1.493	1.412	1.44	1.434	1.451	1.441	1.452	1.464	1.453	1.434	1.461	1.474	1.452	1.44	1.487	1.458	1.465	1.459	1.473	1.473	1.483	1.467	1.492	1.468	1.478	1.475	1.474	1.497	1.473	1.468	1.498	1.504	1.474	1.502	1.502	1.501	1.509	1.515	1.503	1.539
0	1.422	1.399	1.412	1.416	1.428	1.396	1.419	1.401	1.428	1.442	1.408	1.428	1.406	1.412	1.413	1.433	1.431	1.407	1.398	1.413	1.424	1.401	1.411	1.425	1.401	1.414	1.416	1.443	1.406	1.43	1.414	1.423	1.405	1.412	1.408	1.407	1.416	1.406	1.417	1.418	1.436	1.398	1.413	1.402	1.417	1.417	1.426	1.404	1.443
82	1.468	1.438	1.445	1.455	1.455	1.405	1.456	1.425	1.456	1.461	1.439	1.426	1.422	1.433	1.423	1.434	1.431	1.43	1.415	1.436	1.44	1.402	1.429	1.43	1.412	1.431	1.416	1.437	1.424	1.441	1.436	1.421	1.42	1.425	1.414	1.429	1.425	1.422	1.435	1.435	1.458	1.421	1.442	1.427	1.441	1.437	1.461	1.432	1.46
83	1.469	1.41	1.431	1.438	1.413	1.383	1.384	1.373	1.406	1.404	1.38	1.372	1.402	1.402	1.379	1.38	1.391	1.406	1.364	1.426	1.405	1.376	1.41	1.417	1.394	1.408	1.399	1.406	1.402	1.405	1.408	1.427	1.398	1.411	1.406	1.415	1.429	1.425	1.431	1.443	1.452	1.428	1.459	1.428	1.454	1.445	1.453	1.448	1.476
0	1.466	1.44	1.407	1.445	1.438	1.412	1.425	1.408	1.433	1.445	1.408	1.424	1.417	1.419	1.414	1.434	1.437	1.434	1.42	1.452	1.452	1.43	1.45	1.459	1.448	1.463	1.467	1.486	1.46	1.489	1.494	1.495	1.485	1.485	1.491	1.487	1.513	1.505	1.517	1.526	1.543	1.505	1.533	1.515	1.543	1.547	1.561	1.541	1.568
0	1.483	1.384	1.47	1.437	1.44	1.411	1.431	1.435	1.426	1.449	1.388	1.364	1.375	1.402	1.383	1.423	1.426	1.439	1.414	1.445	1.395	1.418	1.417	1.425	1.427	1.407	1.419	1.446	1.431	1.422	1.468	1.482	1.466	1.474	1.475	1.465	1.465	1.491	1.492	1.494	1.51	1.469	1.514	1.497	1.517	1.527	1.535	1.487	1.54
84	1.467	1.479	1.435	1.46	1.456	1.446	1.452	1.459	1.479	1.503	1.532	1.52	1.499	1.568	1.603	1.613	1.647	1.761	1.782	1.867	2.006	2.126	2.205	2.274	2.308	2.3	2.302	2.312	2.337	2.319	2.295	2.299	2.291	2.295	2.302	2.314	2.342	2.352	2.32	2.289	2.439	2.386	2.378	2.32	2.309	2.289	2.47	2.354	2.335
85	1.46	1.517	1.428	1.475	1.444	1.422	1.422	1.426	1.51	1.419	1.506	1.453	1.404	1.499	1.494	1.473	1.494	1.523	1.522	1.532	1.583	1.556	1.572	1.591	1.637	1.582	1.615	1.598	1.631	1.651	1.586	1.627	1.586	1.727	1.675	1.732	1.709	1.758	1.739	1.69	1.745	1.739	1.833	1.946	2.022	2.095	2.276	2.291	2.319
86	1.4	1.108	1.539	1.388	1.445	1.419	1.153	1.174	1.414	1.439	1.768	1.189	1.227	1.442	1.432	1.422	1.254	1.412	1.412	1.427	1.424	1.422	1.406	1.434	1.444	1.459	1.433	1.43	1.446	1.432	1.466	1.421	1.446	1.467	1.445	1.472	1.419	1.45	1.437	1.463	1.461	1.462	1.464	1.484	1.454	1.477	1.484	1.484	1.456
87	1.483	1.498	1.482	1.493	1.452	1.447	1.451	1.444	1.452	1.44	1.449	1.443	1.447	1.412	1.404	1.425	1.44	1.432	1.443	1.422	1.442	1.415	1.418	1.428	1.451	1.407	1.444	1.412	1.443	1.422	1.442	1.424	1.428	1.426	1.437	1.446	1.433	1.464	1.45	1.41	1.469	1.442	1.474	1.471	1.456	1.456	1.495	1.489	1.492
88	1.366	1.372	1.542	1.418	1.429	1.427	1.365	1.38	1.406	1.468	1.48	1.376	1.415	1.462	1.424	1.401	1.42	1.405	1.424	1.409	1.411	1.407	1.402	1.421	1.425	1.469	1.423	1.419	1.414	1.406	1.458	1.392	1.398	1.459	1.423	1.427	1.397	1.422	1.419	1.429	1.429	1.414	1.448	1.45	1.422	1.423	1.432	1.437	1.414
89	1.444	1.018	1.514	1.381	1.437	1.42	1.071	1.087	1.413	1.449	2.052	1.11	1.131	1.416	1.436	1.423	1.159	1.418	1.437	1.44	1.434	1.435	1.44	1.443	1.448	1.43	1.434	1.452	1.489	1.436	1.484	1.431	1.491	1.489	1.461	1.496	1.452	1.495	1.469	1.493	1.502	1.499	1.497	1.539	1.522	1.543	1.563	1.545	1.513
90	1.434	1.353	1.526	1.425	1.465	1.441	1.382	1.376	1.458	1.505	1.59	1.38	1.436	1.487	1.49	1.431	1.415	1.424	1.476	1.48	1.45	1.438	1.453	1.478	1.48	1.5	1.459	1.446	1.466	1.453	1.509	1.444	1.464	1.492	1.451	1.489	1.449	1.469	1.478	1.482	1.49	1.473	1.497	1.506	1.46	1.498	1.502	1.499	1.48
91	1.422	1.473	1.448	1.484	1.42	1.418	1.429	1.446	1.453	1.411	1.46	1.451	1.454	1.426	1.457	1.433	1.447	1.453	1.458	1.436	1.417	1.431	1.4	1.453	1.397	1.407	1.426	1.441	1.467	1.442	1.459	1.411	1.421	1.44	1.426	1.447	1.408	1.438	1.463	1.424	1.434	1.412	1.445	1.434	1.456	1.443	1.452	1.447	1.431
92	1.477	1.253	1.535	1.43	1.444	1.451	1.29	1.301	1.469	1.498	1.739	1.289	1.341	1.454	1.484	1.453	1.349	1.45	1.472	1.465	1.456	1.447	1.474	1.489	1.464	1.477	1.47	1.468	1.493	1.474	1.508	1.448	1.48	1.482	1.44	1.486	1.453	1.461	1.474	1.481	1.484	1.485	1.489	1.519	1.482	1.515	1.52	1.504	1.495
93	1.43	1.463	1.435	1.442	1.416	1.442	1.432	1.46	1.441	1.426	1.449	1.457	1.44	1.416	1.465	1.423	1.436	1.425	1.471	1.44	1.42	1.43	1.412	1.453	1.401	1.405	1.429	1.421	1.474	1.451	1.46	1.404	1.409	1.449	1.414	1.451	1.404	1.443	1.455	1.411	1.432	1.416	1.439	1.438	1.445	1.447	1.428	1.456	1.416
94	1.509	1.485	1.461	1.512	1.453	1.437	1.432	1.472	1.453	1.471	1.477	1.52	1.482	1.463	1.521	1.517	1.544	1.557	1.585	1.564	1.566	1.564	1.582	1.623	1.602	1.604	1.634	1.636	1.681	1.691	1.735	1.673	1.714	1.742	1.739	1.77	1.733	1.809	1.832	1.81	1.855	1.833	1.883	1.888	1.91	1.96	2.02	2.063	2.111
95	1.488	1.471	1.437	1.493	1.428	1.424	1.437	1.491	1.462	1.463	1.492	1.512	1.493	1.431	1.531	1.494	1.526	1.559	1.565	1.531	1.534	1.573	1.57	1.636	1.589	1.615	1.649	1.625	1.71	1.707	1.746	1.69	1.728	1.779	1.774	1.825	1.792	1.85	1.905	1.867	1.928	1.94	2.046	2.113	2.178	2.236	2.297	2.295	2.304
0	1.43	1.44	1.397	1.412	1.421	1.444	1.404	1.397	1.442	1.403	1.435	1.421	1.43	1.422	1.438	1.429	1.429	1.443	1.45	1.442	1.439	1.454	1.427	1.46	1.451	1.446	1.473	1.46	1.482	1.454	1.48	1.461	1.463	1.486	1.463	1.489	1.473	1.509	1.512	1.48	1.519	1.511	1.524	1.518	1.512	1.513	1.554	1.536	1.536
96	1.403	1.393	1.388	1.428	1.403	1.443	1.393	1.389	1.425	1.415	1.448	1.427	1.449	1.395	1.438	1.421	1.423	1.447	1.435	1.437	1.427	1.426	1.424	1.425	1.44	1.435	1.46	1.433	1.456	1.427	1.451	1.425	1.422	1.432	1.409	1.462	1.411	1.445	1.461	1.415	1.45	1.429	1.451	1.445	1.437	1.435	1.461	1.44	1.444
97	1.502	1.482	1.462	1.406	1.372	1.42	1.414	1.496	1.459	1.499	1.519	1.442	1.475	1.461	1.46	1.412	1.45	1.465	1.47	1.467	1.456	1.427	1.448	1.48	1.41	1.453	1.448	1.451	1.48	1.475	1.505	1.45	1.449	1.45	1.41	1.444	1.426	1.45	1.476	1.45	1.462	1.438	1.488	1.503	1.48	1.469	1.492	1.448	1.453
98	1.498	1.478	1.488	1.41	1.395	1.415	1.403	1.474	1.458	1.467	1.537	1.441	1.498	1.449	1.492	1.435	1.429	1.438	1.489	1.469	1.426	1.431	1.429	1.476	1.436	1.444	1.453	1.462	1.494	1.468	1.5	1.446	1.462	1.44	1.393	1.446	1.454	1.455	1.463	1.463	1.471	1.456	1.484	1.504	1.488	1.467	1.498	1.474	1.478
99	1.466	1.436	1.377	1.404	1.405	1.472	1.407	1.401	1.449	1.413	1.446	1.432	1.451	1.432	1.473	1.462	1.452	1.473	1.489	1.495	1.486	1.501	1.488	1.517	1.509	1.516	1.541	1.521	1.561	1.531	1.577	1.542	1.556	1.579	1.556	1.584	1.573	1.6	1.615	1.582	1.626	1.623	1.627	1.636	1.632	1.634	1.67	1.648	1.647
100	1.42	1.402	1.388	1.432	1.411	1.416	1.368	1.382	1.406	1.414	1.421	1.44	1.432	1.375	1.433	1.412	1.42	1.439	1.433	1.42	1.42	1.403	1.406	1.416	1.42	1.42	1.429	1.413	1.433	1.414	1.43	1.413	1.418	1.426	1.408	1.427	1.399	1.438	1.444	1.401	1.425	1.416	1.423	1.419	1.411	1.421	1.436	1.427	1.426
101	1.421	1.426	1.398	1.424	1.403	1.406	1.406	1.432	1.424	1.426	1.437	1.439	1.426	1.399	1.434	1.417	1.425	1.434	1.457	1.424	1.427	1.454	1.424	1.439	1.434	1.414	1.456	1.419	1.463	1.428	1.46	1.404	1.418	1.429	1.413	1.442	1.406	1.441	1.448	1.41	1.442	1.436	1.432	1.444	1.421	1.436	1.448	1.434	1.412
102	1.438	1.427	1.411	1.429	1.427	1.402	1.389	1.42	1.42	1.425	1.436	1.443	1.424	1.394	1.424	1.413	1.431	1.445	1.45	1.422	1.422	1.437	1.423	1.432	1.427	1.414	1.434	1.403	1.454	1.405	1.448	1.401	1.417	1.434	1.414	1.438	1.395	1.436	1.443	1.412	1.428	1.419	1.42	1.433	1.42	1.439	1.441	1.433	1.421
103	1.492	1.472	1.493	1.442	1.427	1.459	1.469	1.542	1.497	1.535	1.569	1.525	1.542	1.528	1.547	1.52	1.545	1.558	1.58	1.582	1.569	1.564	1.582	1.657	1.622	1.622	1.629	1.66	1.692	1.693	1.733	1.683	1.679	1.721	1.67	1.708	1.714	1.734	1.752	1.762	1.778	1.752	1.794	1.834	1.798	1.823	1.857	1.825	1.807
104	1.459	1.438	1.398	1.402	1.423	1.466	1.411	1.398	1.436	1.406	1.424	1.413	1.422	1.408	1.423	1.426	1.414	1.413	1.423	1.434	1.429	1.426	1.41	1.428	1.408	1.411	1.424	1.42	1.43	1.423	1.457	1.435	1.441	1.444	1.441	1.465	1.446	1.468	1.472	1.447	1.478	1.47	1.468	1.478	1.473	1.47	1.494	1.486	1.481
0	1.512	1.501	1.554	1.553	1.525	1.575	1.485	1.503	1.523	1.545	1.585	1.593	1.599	1.523	1.597	1.573	NaN	NaN	NaN	NaN	NaN	NaN	NaN	NaN	NaN	NaN	NaN	NaN	NaN	NaN	NaN	NaN	NaN	NaN	NaN	NaN	NaN	NaN	NaN	NaN	NaN	NaN	NaN	NaN	NaN	NaN	NaN	NaN	NaN
105	1.48	1.454	1.48	1.437	1.416	1.465	1.451	1.488	1.472	1.491	1.535	1.508	1.487	1.492	1.503	1.481	1.519	1.508	1.522	1.525	1.517	1.516	1.524	1.547	1.533	1.542	1.563	1.581	1.61	1.592	1.624	1.574	1.589	1.604	1.603	1.611	1.621	1.625	1.625	1.635	1.652	1.636	1.672	1.71	1.681	1.681	1.711	1.693	1.687
0	1.416	1.383	1.377	1.394	1.357	1.384	1.402	1.395	1.401	1.415	1.425	1.384	1.402	1.384	1.406	1.402	1.392	1.393	1.393	1.406	1.39	1.392	1.384	1.399	1.395	1.394	1.408	1.38	1.411	1.384	1.414	1.395	1.393	1.403	1.387	1.419	1.397	1.416	1.425	1.408	1.418	1.407	1.425	1.44	1.412	1.437	1.444	1.443	1.431
106	1.453	1.456	1.415	1.449	1.431	1.407	1.387	1.416	1.407	1.412	1.451	1.43	1.439	1.409	1.43	1.429	1.417	1.449	1.443	1.463	1.436	1.454	1.437	1.446	1.425	1.439	1.472	1.455	1.477	1.438	1.49	1.444	1.446	1.485	1.456	1.495	1.454	1.492	1.501	1.479	1.493	1.479	1.497	1.512	1.499	1.497	1.539	1.51	1.505
107	1.422	1.394	1.38	1.398	1.368	1.395	1.397	1.403	1.396	1.408	1.42	1.373	1.403	1.386	1.405	1.396	1.402	1.391	1.397	1.406	1.364	1.393	1.381	1.385	1.385	1.377	1.395	1.381	1.403	1.38	1.405	1.381	1.355	1.395	1.375	1.394	1.376	1.372	1.399	1.375	1.395	1.378	1.399	1.391	1.387	1.389	1.41	1.398	1.386
0	1.396	1.407	1.428	1.408	1.428	1.425	1.438	1.404	1.429	1.434	1.439	1.421	1.438	1.419	1.441	1.469	1.431	1.434	1.459	1.463	1.463	1.474	1.458	1.454	1.435	1.441	1.451	1.478	1.472	1.425	1.491	1.458	1.469	1.517	1.486	1.51	1.476	1.499	1.481	1.468	1.508	1.49	1.508	1.509	1.51	1.522	1.546	1.526	1.516
0	1.455	1.47	1.452	1.459	1.47	1.448	1.45	1.433	1.461	1.474	1.473	1.441	1.457	1.453	1.468	1.457	1.453	1.454	1.463	1.475	1.457	1.463	1.442	1.452	1.446	1.444	1.458	1.451	1.462	1.441	1.461	1.44	1.448	1.458	1.435	1.466	1.438	1.46	1.457	1.444	1.463	1.45	1.459	1.455	1.453	1.452	1.471	1.464	1.449
0	1.415	1.413	1.42	1.413	1.426	1.413	1.429	1.397	1.422	1.444	1.429	1.413	1.434	1.418	1.434	1.439	1.429	1.426	1.441	1.445	1.437	1.446	1.425	1.433	1.424	1.41	1.433	1.439	1.447	1.41	1.451	1.427	1.436	1.461	1.432	1.468	1.44	1.463	1.457	1.433	1.465	1.459	1.471	1.472	1.46	1.476	1.484	1.483	1.469
108	1.461	1.483	1.454	1.469	1.444	1.437	1.429	1.448	1.446	1.441	1.46	1.444	1.464	1.434	1.43	1.446	1.431	1.459	1.441	1.456	1.445	1.461	1.431	1.456	1.431	1.44	1.465	1.449	1.467	1.427	1.459	1.42	1.418	1.438	1.426	1.456	1.425	1.453	1.45	1.43	1.462	1.44	1.444	1.45	1.447	1.439	1.481	1.448	1.445
109	1.442	1.445	1.436	1.457	1.454	1.423	1.436	1.442	1.435	1.469	1.459	1.437	1.449	1.42	1.461	1.452	1.427	1.441	1.45	1.465	1.459	1.475	1.44	1.448	1.454	1.438	1.455	1.451	1.468	1.443	1.468	1.426	1.456	1.457	1.441	1.471	1.437	1.458	1.458	1.436	1.472	1.45	1.472	1.473	1.439	1.455	1.486	1.459	1.458
110	1.428	1.471	1.453	1.451	1.454	1.423	1.439	1.406	1.448	1.453	1.461	1.43	1.433	1.442	1.451	1.441	1.442	1.43	1.462	1.465	1.452	1.457	1.431	1.435	1.451	1.417	1.459	1.448	1.459	1.44	1.455	1.437	1.438	1.453	1.451	1.47	1.44	1.465	1.458	1.44	1.472	1.459	1.453	1.461	1.447	1.473	1.477	1.481	1.453
111	1.663	1.568	1.566	1.464	1.501	1.516	1.463	1.451	1.587	1.498	1.516	1.59	1.512	1.575	1.541	1.505	1.533	1.523	1.512	1.57	1.54	1.525	1.5	1.493	1.547	1.559	1.553	1.518	1.545	1.489	1.505	1.456	1.473	1.507	1.493	1.542	1.502	1.544	1.527	1.543	1.541	1.481	1.509	1.527	1.478	1.472	1.522	1.48	1.502
0	1.423	1.423	1.406	1.415	1.423	1.414	1.412	1.422	1.426	1.434	1.44	1.416	1.426	1.418	1.441	1.428	1.425	1.425	1.423	1.421	1.421	1.43	1.405	1.42	1.414	1.407	1.426	1.41	1.429	1.405	1.433	1.396	1.41	1.408	1.405	1.425	1.407	1.417	1.427	1.408	1.425	1.417	1.423	1.421	1.411	1.408	1.436	1.419	1.415
112	1.412	1.441	1.454	1.444	1.449	1.435	1.433	1.418	1.441	1.447	1.445	1.423	1.439	1.436	1.446	1.448	1.439	1.432	1.467	1.468	1.463	1.466	1.442	1.445	1.451	1.436	1.462	1.446	1.47	1.452	1.485	1.448	1.463	1.474	1.456	1.486	1.456	1.49	1.463	1.475	1.493	1.489	1.5	1.495	1.493	1.496	1.519	1.514	1.494
113	1.431	1.412	1.361	1.418	1.389	1.41	1.378	1.408	1.406	1.397	1.393	1.389	1.367	1.376	1.377	1.373	1.375	1.383	1.384	1.376	1.369	1.396	1.371	1.376	1.367	1.394	1.398	1.365	1.386	1.388	1.4	1.381	1.375	1.385	1.366	1.408	1.375	1.396	1.412	1.396	1.402	1.4	1.392	1.417	1.409	1.414	1.413	1.408	1.399
0	1.498	1.504	1.47	1.491	1.447	1.494	1.473	1.48	1.478	1.493	1.49	1.482	1.517	1.506	1.514	1.501	1.5	1.533	1.539	1.519	1.514	1.555	1.498	1.545	1.522	1.536	1.576	1.548	1.597	1.557	1.561	1.528	1.541	1.538	1.563	1.568	1.596	1.617	1.605	1.606	1.648	1.586	1.627	1.641	1.632	1.609	1.648	1.643	1.634
114	1.446	1.453	1.42	1.435	1.437	1.404	1.422	1.43	1.421	1.442	1.423	1.414	1.416	1.402	1.442	1.409	1.404	1.419	1.419	1.434	1.428	1.442	1.408	1.426	1.417	1.413	1.428	1.409	1.42	1.398	1.435	1.402	1.409	1.405	1.405	1.428	1.408	1.428	1.427	1.403	1.426	1.412	1.422	1.428	1.415	1.404	1.431	1.417	1.41
0	NaN	NaN	NaN	NaN	NaN	NaN	NaN	NaN	NaN	NaN	NaN	NaN	NaN	NaN	NaN	NaN	NaN	NaN	NaN	NaN	NaN	NaN	NaN	NaN	NaN	NaN	NaN	NaN	NaN	NaN	NaN	NaN	NaN	NaN	NaN	NaN	NaN	NaN	NaN	NaN	NaN	NaN	NaN	NaN	NaN	NaN	NaN	NaN	NaN
0	1.463	1.481	1.494	1.507	1.475	1.488	1.486	1.473	1.477	1.474	1.498	1.467	1.466	1.49	1.488	1.487	1.499	1.476	1.506	1.509	1.493	1.489	1.483	1.496	1.495	1.489	1.514	1.503	1.516	1.488	1.515	1.484	1.504	1.508	1.498	1.524	1.495	1.522	1.52	1.499	1.532	1.523	1.519	1.522	1.519	1.53	1.533	1.532	1.523
115	1.458	1.482	1.469	1.48	1.465	1.457	1.458	1.446	1.456	1.469	1.462	1.417	1.443	1.422	1.478	1.451	1.441	1.468	1.456	1.463	1.474	1.487	1.457	1.468	1.453	1.44	1.457	1.446	1.465	1.47	1.486	1.439	1.446	1.456	1.458	1.48	1.48	1.469	1.485	1.456	1.485	1.446	1.439	1.455	1.462	1.467	1.467	1.462	1.452
0	1.39	1.446	1.449	1.443	1.423	1.423	1.431	1.405	1.421	1.414	1.443	1.399	1.415	1.407	1.434	1.432	1.433	1.416	1.453	1.446	1.429	1.429	1.417	1.431	1.435	1.428	1.453	1.436	1.459	1.432	1.46	1.438	1.445	1.444	1.445	1.466	1.45	1.465	1.471	1.447	1.47	1.469	1.457	1.46	1.461	1.466	1.484	1.478	1.465
0	1.517	1.503	1.487	1.49	1.478	1.499	1.468	1.497	1.523	1.499	1.5	1.464	1.527	1.497	1.498	1.498	1.49	1.513	1.532	1.515	1.496	1.544	1.488	1.518	1.5	1.524	1.53	1.511	1.559	1.508	1.516	1.475	1.494	1.477	1.511	1.519	1.534	1.54	1.537	1.536	1.561	1.537	1.533	1.565	1.538	1.537	1.574	1.572	1.545
116	1.516	1.581	1.328	1.394	1.435	1.492	1.303	1.484	1.476	1.41	1.406	1.413	1.279	1.369	1.289	1.301	1.36	1.409	1.378	1.26	1.321	1.454	1.324	1.321	1.352	1.443	1.366	1.336	1.362	1.417	1.38	1.385	1.304	1.323	1.298	1.408	1.315	1.382	1.413	1.38	1.402	1.41	1.339	1.353	1.402	1.365	1.371	1.384	1.367
0	1.457	1.455	1.376	1.425	1.451	1.463	1.414	1.435	1.452	1.453	1.433	1.434	1.383	1.4	1.387	1.398	1.409	1.422	1.426	1.396	1.397	1.435	1.394	1.427	1.395	1.432	1.437	1.4	1.411	1.42	1.415	1.405	1.385	1.402	1.387	1.44	1.389	1.416	1.435	1.416	1.433	1.419	1.415	1.427	1.414	1.414	1.423	1.418	1.422
117	1.526	1.516	1.492	1.504	1.495	1.495	1.489	1.503	1.519	1.507	1.513	1.505	1.525	1.49	1.535	1.498	1.487	1.495	1.542	1.508	1.495	1.535	1.479	1.51	1.491	1.496	1.523	1.484	1.539	1.48	1.521	1.472	1.489	1.494	1.505	1.517	1.509	1.51	1.541	1.519	1.549	1.534	1.533	1.535	1.533	1.53	1.537	1.553	1.53
118	1.433	1.444	1.433	1.436	1.433	1.436	1.426	1.428	1.438	1.442	1.454	1.444	1.451	1.436	1.459	1.445	1.436	1.437	1.426	1.436	1.436	1.442	1.412	1.432	1.43	1.423	1.444	1.426	1.442	1.417	1.452	1.421	1.417	1.416	1.421	1.453	1.42	1.439	1.451	1.426	1.449	1.434	1.44	1.446	1.433	1.425	1.451	1.447	1.441
119	1.478	1.488	1.47	1.477	1.469	1.462	1.475	1.474	1.488	1.492	1.486	1.471	1.49	1.462	1.482	1.481	1.471	1.475	1.48	1.483	1.477	1.477	1.456	1.48	1.464	1.468	1.494	1.477	1.491	1.453	1.49	1.457	1.456	1.469	1.471	1.485	1.474	1.478	1.49	1.472	1.495	1.475	1.488	1.484	1.471	1.477	1.493	1.49	1.481
0	1.428	1.444	1.453	1.455	1.469	1.461	1.432	1.458	1.457	1.465	1.469	1.438	1.467	1.44	1.477	1.459	1.453	1.477	1.46	1.48	1.474	1.471	1.458	1.47	1.477	1.462	1.49	1.49	1.491	1.473	1.507	1.483	1.489	1.479	1.476	1.522	1.483	1.505	1.526	1.498	1.531	1.513	1.526	1.537	1.524	1.547	1.548	1.544	1.515
120	1.459	1.466	1.458	1.464	1.464	1.452	1.456	1.447	1.474	1.469	1.469	1.465	1.472	1.432	1.465	1.456	1.457	1.459	1.459	1.462	1.458	1.457	1.438	1.454	1.449	1.447	1.475	1.474	1.474	1.457	1.467	1.441	1.443	1.456	1.45	1.469	1.452	1.464	1.463	1.443	1.467	1.459	1.467	1.472	1.454	1.452	1.476	1.465	1.461
121	1.421	1.449	1.432	1.439	1.412	1.431	1.432	1.423	1.427	1.434	1.448	1.416	1.428	1.426	1.442	1.431	1.427	1.429	1.44	1.44	1.434	1.432	1.422	1.433	1.434	1.435	1.442	1.429	1.447	1.432	1.448	1.428	1.429	1.44	1.428	1.451	1.442	1.451	1.451	1.439	1.461	1.446	1.465	1.469	1.457	1.464	1.485	1.472	1.454
122	1.446	1.446	1.445	1.447	1.432	1.449	1.445	1.458	1.457	1.453	1.461	1.446	1.469	1.453	1.471	1.452	1.446	1.454	1.462	1.485	1.466	1.479	1.465	1.474	1.481	1.473	1.5	1.497	1.503	1.489	1.514	1.506	1.499	1.496	1.484	1.543	1.505	1.518	1.54	1.521	1.547	1.524	1.551	1.546	1.543	1.559	1.581	1.567	1.547
123	1.416	1.446	1.431	1.431	1.405	1.432	1.433	1.422	1.441	1.433	1.452	1.422	1.44	1.43	1.451	1.433	1.433	1.436	1.445	1.447	1.453	1.434	1.433	1.452	1.451	1.449	1.465	1.458	1.476	1.456	1.476	1.452	1.456	1.474	1.458	1.48	1.466	1.485	1.491	1.481	1.5	1.493	1.5	1.51	1.493	1.502	1.522	1.512	1.494
124	1.452	1.464	1.484	1.477	1.464	1.472	1.459	1.457	1.48	1.47	1.474	1.471	1.479	1.446	1.477	1.466	1.484	1.467	1.471	1.482	1.469	1.474	1.467	1.47	1.478	1.482	1.522	1.499	1.503	1.485	1.51	1.49	1.489	1.515	1.496	1.522	1.507	1.525	1.543	1.512	1.544	1.539	1.54	1.559	1.541	1.533	1.575	1.572	1.568
125	1.392	1.413	1.397	1.402	1.401	1.41	1.385	1.403	1.412	1.411	1.416	1.401	1.409	1.405	1.415	1.404	1.406	1.409	1.418	1.405	1.414	1.403	1.392	1.413	1.4	1.402	1.418	1.409	1.419	1.392	1.423	1.384	1.387	1.398	1.391	1.424	1.399	1.416	1.41	1.399	1.413	1.402	1.416	1.419	1.404	1.406	1.424	1.419	1.406
0	1.399	1.351	1.346	1.376	1.361	1.412	1.372	1.406	1.377	1.387	1.42	1.398	1.398	1.359	1.402	1.375	1.37	1.369	1.407	1.397	1.397	1.36	1.36	1.408	1.369	1.375	1.37	1.393	1.382	1.367	1.378	1.381	1.374	1.392	1.38	1.394	1.407	1.411	1.422	1.385	1.42	1.4	1.409	1.39	1.393	1.4	1.41	1.406	1.418
0	1.43	1.426	1.419	1.433	1.425	1.412	1.417	1.409	1.433	1.438	1.443	1.428	1.431	1.408	1.429	1.44	1.438	1.445	1.45	1.449	1.457	1.454	1.437	1.463	1.463	1.457	1.482	1.478	1.503	1.464	1.495	1.484	1.486	1.499	1.496	1.527	1.496	1.524	1.541	1.524	1.54	1.548	1.552	1.557	1.552	1.561	1.582	1.579	1.573
0	1.419	1.428	1.411	1.424	1.405	1.399	1.396	1.412	1.424	1.414	1.427	1.412	1.428	1.398	1.417	1.425	1.423	1.421	1.422	1.429	1.429	1.43	1.414	1.437	1.428	1.433	1.447	1.439	1.453	1.432	1.47	1.437	1.445	1.446	1.45	1.481	1.455	1.473	1.49	1.464	1.488	1.479	1.488	1.493	1.491	1.486	1.518	1.514	1.503
126	1.464	1.465	1.48	1.488	1.468	1.473	1.452	1.469	1.483	1.47	1.474	1.461	1.478	1.453	1.499	1.475	1.488	1.483	1.492	1.493	1.48	1.48	1.471	1.489	1.48	1.493	1.509	1.492	1.517	1.491	1.516	1.497	1.498	1.513	1.497	1.531	1.513	1.544	1.543	1.523	1.556	1.552	1.555	1.574	1.56	1.546	1.59	1.585	1.577
127	1.389	1.403	1.392	1.404	1.4	1.416	1.373	1.406	1.411	1.418	1.427	1.4	1.405	1.406	1.417	1.406	1.414	1.403	1.415	1.418	1.411	1.409	1.399	1.408	1.404	1.392	1.418	1.408	1.419	1.398	1.421	1.393	1.399	1.396	1.397	1.424	1.402	1.419	1.423	1.399	1.42	1.409	1.417	1.408	1.404	1.4	1.43	1.422	1.41
128	1.405	1.417	1.397	1.404	1.4	1.409	1.39	1.41	1.415	1.412	1.425	1.395	1.412	1.402	1.42	1.401	1.403	1.404	1.41	1.418	1.418	1.413	1.397	1.403	1.397	1.4	1.416	1.405	1.421	1.398	1.423	1.393	1.399	1.404	1.395	1.427	1.4	1.423	1.425	1.404	1.424	1.404	1.419	1.419	1.405	1.405	1.422	1.421	1.411
0	1.416	1.421	1.404	1.415	1.416	1.408	1.399	1.405	1.419	1.422	1.42	1.399	1.41	1.397	1.417	1.408	1.394	1.403	1.409	1.411	1.408	1.407	1.391	1.404	1.393	1.396	1.415	1.398	1.413	1.393	1.417	1.39	1.388	1.401	1.392	1.423	1.393	1.414	1.417	1.389	1.412	1.402	1.42	1.42	1.398	1.41	1.43	1.421	1.409
0	1.409	1.424	1.412	1.408	1.425	1.412	1.402	1.413	1.427	1.419	1.43	1.417	1.423	1.418	1.436	1.419	1.429	1.426	1.441	1.441	1.452	1.453	1.442	1.463	1.454	1.45	1.477	1.476	1.485	1.469	1.5	1.471	1.482	1.487	1.488	1.523	1.504	1.52	1.537	1.525	1.55	1.535	1.554	1.565	1.544	1.56	1.587	1.593	1.573
129	1.398	1.414	1.403	1.429	1.42	1.412	1.414	1.413	1.424	1.421	1.44	1.415	1.413	1.401	1.422	1.408	1.412	1.41	1.411	1.415	1.421	1.43	1.405	1.417	1.406	1.404	1.428	1.417	1.423	1.41	1.435	1.395	1.398	1.401	1.388	1.432	1.396	1.404	1.426	1.408	1.429	1.404	1.426	1.415	1.398	1.414	1.428	1.421	1.403
130	1.485	1.454	1.463	1.468	1.457	1.443	1.44	1.466	1.477	1.447	1.479	1.441	1.446	1.434	1.462	1.457	1.436	1.464	1.471	1.47	1.457	1.446	1.445	1.461	1.454	1.454	1.469	1.457	1.457	1.425	1.458	1.442	1.45	1.441	1.436	1.462	1.436	1.469	1.463	1.433	1.458	1.458	1.46	1.46	1.453	1.455	1.486	1.481	1.468
131	1.458	1.496	1.479	1.489	1.483	1.488	1.472	1.497	1.505	1.491	1.533	1.495	1.501	1.489	1.495	1.512	1.492	1.504	1.531	1.513	1.515	1.54	1.512	1.533	1.528	1.54	1.573	1.553	1.569	1.557	1.591	1.567	1.57	1.587	1.575	1.615	1.588	1.603	1.651	1.616	1.635	1.639	1.655	1.666	1.648	1.674	1.672	1.672	1.671
132	1.45	1.442	1.449	1.456	1.427	1.434	1.418	1.446	1.456	1.448	1.461	1.439	1.438	1.435	1.445	1.445	1.454	1.44	1.444	1.458	1.455	1.451	1.429	1.441	1.428	1.448	1.461	1.44	1.467	1.436	1.455	1.422	1.429	1.443	1.422	1.455	1.437	1.445	1.455	1.439	1.45	1.448	1.457	1.467	1.451	1.441	1.47	1.456	1.444
133	1.408	1.419	1.406	1.411	1.43	1.41	1.404	1.414	1.434	1.421	1.418	1.418	1.428	1.406	1.427	1.413	1.419	1.415	1.417	1.417	1.427	1.404	1.409	1.424	1.409	1.403	1.434	1.419	1.44	1.394	1.43	1.398	1.399	1.41	1.394	1.425	1.406	1.419	1.426	1.421	1.434	1.406	1.437	1.421	1.409	1.418	1.444	1.442	1.418
134	1.387	1.39	1.388	1.391	1.397	1.454	1.351	1.436	1.44	1.415	1.42	1.396	1.415	1.424	1.411	1.417	1.427	1.396	1.43	1.428	1.404	1.408	1.397	1.402	1.397	1.396	1.417	1.414	1.424	1.401	1.431	1.396	1.387	1.403	1.421	1.445	1.4	1.436	1.436	1.424	1.442	1.427	1.446	1.431	1.441	1.426	1.456	1.466	1.432
0	1.467	1.438	1.451	1.466	1.429	1.424	1.428	1.441	1.452	1.435	1.442	1.434	1.448	1.436	1.437	1.429	1.444	1.444	1.447	1.449	1.454	1.446	1.423	1.44	1.426	1.442	1.463	1.426	1.459	1.425	1.443	1.435	1.432	1.439	1.419	1.445	1.434	1.443	1.431	1.45	1.452	NaN	NaN	NaN	NaN	NaN	NaN	NaN	NaN
0	NaN	NaN	NaN	NaN	NaN	NaN	NaN	NaN	NaN	NaN	NaN	NaN	NaN	NaN	NaN	NaN	NaN	NaN	NaN	NaN	NaN	NaN	NaN	NaN	NaN	NaN	NaN	NaN	NaN	NaN	NaN	NaN	NaN	NaN	NaN	NaN	NaN	NaN	NaN	NaN	NaN	NaN	NaN	NaN	NaN	NaN	NaN	NaN	NaN
135	1.434	1.434	1.425	1.439	1.41	1.42	1.416	1.419	1.433	1.428	1.447	1.412	1.421	1.424	1.434	1.428	1.415	1.43	1.427	1.43	1.432	1.423	1.412	1.425	1.419	1.418	1.438	1.421	1.443	1.413	1.442	1.414	1.418	1.42	1.406	1.433	1.423	1.437	1.436	1.423	1.433	1.436	1.43	1.444	1.419	1.424	1.443	1.432	1.429
0	1.413	1.434	1.424	1.412	1.401	1.487	1.369	1.447	1.441	1.46	1.476	1.416	1.442	1.442	1.462	1.421	1.443	1.433	1.448	1.459	1.442	1.437	1.423	1.45	1.436	1.419	1.445	1.432	1.452	1.44	1.476	1.434	1.416	1.427	1.433	1.458	NaN	NaN	NaN	NaN	NaN	NaN	NaN	NaN	NaN	NaN	NaN	NaN	NaN
0	1.401	1.42	1.412	1.411	1.433	1.416	1.403	1.417	1.434	1.424	1.442	1.416	1.432	1.409	1.436	1.435	1.438	1.439	1.453	1.45	1.464	1.463	1.455	1.473	1.457	1.46	1.499	1.484	1.501	1.488	1.52	1.483	1.5	1.509	1.505	1.536	1.516	1.541	1.556	1.541	1.563	1.557	1.574	1.573	1.56	1.578	1.589	1.595	1.583
136	1.433	1.442	1.423	1.425	1.427	1.441	1.423	1.423	1.461	1.462	1.456	1.408	1.437	1.427	1.433	1.433	1.428	1.423	1.427	1.453	1.449	1.441	1.412	1.435	1.428	1.411	1.432	1.423	1.442	1.411	1.449	1.413	1.42	1.429	1.418	1.445	1.42	1.44	1.445	1.412	1.454	1.416	1.46	1.435	1.427	1.417	1.449	1.446	1.431
137	1.485	1.468	1.454	1.473	1.449	1.453	1.433	1.467	1.463	1.451	1.468	1.438	1.454	1.423	1.454	1.454	1.443	1.446	1.457	1.454	1.448	1.448	1.428	1.463	1.448	1.443	1.464	1.451	1.461	1.429	1.453	1.438	1.445	1.439	1.439	1.458	1.436	1.455	1.456	1.429	1.463	1.455	1.455	1.459	1.444	1.457	1.476	1.463	1.459
138	1.434	1.433	1.431	1.427	1.433	1.446	1.395	1.421	1.453	1.45	1.471	1.417	1.439	1.429	1.454	1.437	1.445	1.425	1.448	1.476	1.441	1.447	1.423	1.446	1.443	1.439	1.45	1.438	1.456	1.427	1.46	1.422	1.425	1.436	1.426	1.459	1.433	1.449	1.457	1.433	1.46	1.435	1.453	1.444	1.441	1.441	1.461	1.46	1.434
139	1.467	1.473	1.482	1.482	1.501	1.472	1.437	1.481	1.493	1.478	1.515	1.473	1.504	1.45	1.462	1.495	1.466	1.484	1.488	1.481	1.492	1.475	1.46	1.479	1.458	1.456	1.508	1.478	1.472	1.476	1.494	1.453	1.467	1.471	1.475	1.483	1.464	1.482	1.505	1.466	1.506	1.476	1.488	1.502	1.473	1.475	1.477	1.479	1.476
0	1.44	1.443	1.434	1.45	1.426	1.424	1.421	1.433	1.438	1.439	1.453	1.417	1.427	1.425	1.434	1.431	1.437	1.43	1.442	1.444	1.44	1.435	1.418	1.426	1.421	1.428	1.453	1.427	1.455	1.418	1.432	1.422	1.426	1.426	1.419	1.445	1.425	1.442	1.441	1.432	1.439	1.437	1.435	1.449	1.433	1.433	1.461	1.445	1.434
140	1.424	1.457	1.43	1.441	1.431	1.449	1.406	1.434	1.441	1.451	1.454	1.418	1.45	1.423	1.465	1.437	1.446	1.447	1.444	1.461	1.45	1.448	1.434	1.467	1.444	1.441	1.457	1.449	1.476	1.445	1.476	1.446	1.454	1.454	1.451	1.483	1.458	1.472	1.482	1.464	1.485	1.472	1.486	1.476	1.473	1.469	1.507	1.495	1.482
0	1.429	1.44	1.426	1.437	1.423	1.427	1.425	1.42	1.436	1.445	1.458	1.419	1.427	1.421	1.434	1.445	1.425	1.433	1.449	1.443	1.438	1.435	1.43	1.438	1.44	1.442	1.463	1.437	1.462	1.433	1.466	1.432	1.437	1.443	1.433	1.463	1.449	1.461	1.469	1.445	1.457	1.457	1.459	1.468	1.447	1.459	1.479	1.467	1.464
141	1.433	1.465	1.453	1.438	1.473	1.467	1.44	1.44	1.444	1.47	1.489	1.465	1.453	1.461	1.482	1.465	1.449	1.458	1.456	1.455	1.456	1.479	1.467	1.49	1.462	1.462	1.496	1.465	1.484	1.471	1.506	1.471	1.477	1.497	1.475	1.497	1.508	1.514	1.513	1.5	1.524	1.521	1.525	1.544	1.524	1.53	1.571	1.573	1.558
142	1.447	1.445	1.437	1.448	1.431	1.422	1.434	1.418	1.44	1.434	1.45	1.432	1.442	1.423	1.444	1.436	1.431	1.429	1.439	1.449	1.436	1.448	1.417	1.438	1.427	1.423	1.461	1.431	1.448	1.417	1.448	1.421	1.429	1.428	1.418	1.45	1.423	1.445	1.445	1.43	1.441	1.441	1.447	1.448	1.433	1.434	1.467	1.441	1.435
143	1.425	1.458	1.452	1.443	1.485	1.464	1.44	1.453	1.481	1.459	1.48	1.437	1.458	1.449	1.464	1.455	1.447	1.471	1.452	1.469	1.453	1.477	1.464	1.466	1.455	1.452	1.483	1.481	1.483	1.457	1.49	1.445	1.457	1.46	1.441	1.491	1.481	1.483	1.483	1.475	1.486	1.477	1.493	1.492	1.482	1.491	1.509	1.513	1.499
144	1.448	1.438	1.435	1.463	1.434	1.424	1.423	1.428	1.442	1.437	1.439	1.428	1.434	1.416	1.434	1.434	1.43	1.433	1.437	1.446	1.435	1.439	1.423	1.43	1.417	1.432	1.449	1.423	1.441	1.422	1.439	1.42	1.429	1.423	1.42	1.447	1.414	1.443	1.435	1.425	1.448	1.428	1.438	1.44	1.429	1.431	1.454	1.444	1.43
145	1.452	1.459	1.438	1.453	1.443	1.43	1.439	1.439	1.456	1.457	1.485	1.443	1.459	1.447	1.468	1.464	1.474	1.475	1.478	1.493	1.491	1.495	1.476	1.493	1.49	1.501	1.539	1.508	1.545	1.514	1.548	1.523	1.537	1.54	1.536	1.566	1.555	1.569	1.576	1.566	1.586	1.582	1.596	1.598	1.587	1.589	1.62	1.613	1.61
0	1.434	1.505	1.423	1.444	1.449	1.467	1.408	1.416	1.433	1.449	1.441	1.422	1.436	1.409	1.458	1.425	1.448	1.449	1.439	1.452	1.452	1.443	1.415	1.458	1.441	1.425	1.461	1.439	1.458	1.421	1.463	1.426	1.432	1.439	1.43	1.463	1.429	1.44	1.448	NaN	NaN	NaN	NaN	NaN	NaN	NaN	NaN	NaN	NaN
146	1.409	1.417	1.423	1.405	1.427	1.404	1.397	1.401	1.428	1.427	1.436	1.401	1.422	1.405	1.423	1.416	1.413	1.421	1.423	1.423	1.42	1.426	1.414	1.423	1.411	1.408	1.441	1.429	1.43	1.404	1.438	1.402	1.4	1.411	1.403	1.435	1.408	1.427	1.425	1.406	1.43	1.423	1.424	1.432	1.418	1.419	1.44	1.437	1.424
147	1.42	1.456	1.389	1.423	1.409	1.409	1.39	1.391	1.416	1.414	1.421	1.38	1.423	1.402	1.42	1.399	1.423	1.419	1.424	1.435	1.441	1.428	1.411	1.437	1.422	1.422	1.435	1.422	1.454	1.427	1.457	1.419	1.44	1.448	1.433	1.466	1.429	1.458	1.463	1.455	1.482	1.468	1.473	1.491	1.466	1.475	1.494	1.495	1.488
148	1.421	1.484	1.391	1.429	1.426	1.418	1.391	1.378	1.41	1.413	1.411	1.387	1.424	1.392	1.428	1.404	1.439	1.432	1.418	1.437	1.44	1.428	1.407	1.44	1.437	1.424	1.442	1.428	1.458	1.42	1.453	1.417	1.446	1.458	1.421	1.471	1.437	1.447	1.463	1.444	1.477	1.455	1.455	1.478	1.442	1.461	1.486	1.474	1.485
149	1.539	1.535	1.532	1.527	1.536	1.522	1.478	1.476	1.564	1.546	1.58	1.512	1.539	1.537	1.546	1.539	1.546	1.544	1.562	1.579	1.563	1.54	1.521	1.556	1.528	1.526	1.567	1.541	1.55	1.51	1.566	1.526	1.488	1.53	1.527	1.557	1.544	1.536	1.543	1.526	1.548	1.526	1.529	1.572	1.518	1.531	1.576	1.536	1.536
0	1.479	1.494	1.467	1.496	1.467	1.476	1.471	1.457	1.482	1.481	1.497	1.462	1.476	1.462	1.483	1.481	1.476	1.476	1.482	1.495	1.5	1.502	1.488	1.501	1.497	1.503	1.526	1.52	1.528	1.505	1.538	1.52	1.524	1.525	1.53	1.563	1.526	1.548	1.57	1.543	1.58	1.567	1.571	1.58	1.557	1.568	1.587	1.588	1.581
150	1.561	1.532	1.501	1.521	1.473	1.458	1.487	1.499	1.515	1.476	1.528	1.45	1.486	1.504	1.499	1.482	1.492	1.486	1.5	1.537	1.5	1.497	1.489	1.494	1.471	1.503	1.478	1.46	1.504	1.473	1.496	1.501	1.503	1.5	1.485	1.503	1.457	1.484	1.502	1.513	1.533	1.514	1.503	1.54	1.486	1.508	1.529	1.53	1.52
151	1.547	1.543	1.518	1.504	1.574	1.511	1.518	1.513	1.581	1.595	1.536	1.541	1.577	1.538	1.558	1.574	1.546	1.565	1.562	1.579	1.542	1.545	1.566	1.586	1.546	1.551	1.579	1.595	1.589	1.55	1.574	1.553	1.548	1.554	1.557	1.585	1.559	1.566	1.602	1.568	1.575	1.573	1.582	1.617	1.561	1.595	1.617	1.585	1.583
0	1.44	1.464	1.432	1.429	1.414	1.428	1.417	1.424	1.434	1.451	1.45	1.412	1.426	1.422	1.451	1.438	1.448	1.446	1.434	1.461	1.449	1.449	1.439	1.467	1.454	1.459	1.473	1.454	1.484	1.456	1.488	1.455	1.49	1.477	1.468	1.498	1.464	1.48	1.492	1.483	1.512	1.501	1.508	1.514	1.501	1.504	1.513	1.515	1.513
152	1.501	1.506	1.494	1.511	1.505	1.495	1.501	1.506	1.509	1.521	1.51	1.503	1.506	1.476	1.514	1.498	1.485	1.494	1.5	1.518	1.488	1.523	1.493	1.507	1.492	1.486	1.525	1.503	1.501	1.505	1.517	1.49	1.5	1.489	1.49	1.528	1.494	1.51	1.518	1.495	1.524	1.51	1.515	1.508	1.498	1.517	1.526	1.517	1.523
0	1.439	1.452	1.423	1.427	1.427	1.433	1.455	1.441	1.475	1.456	1.515	1.427	1.481	1.513	1.519	1.514	1.509	1.501	1.527	1.555	1.53	1.506	1.546	1.534	1.474	1.516	1.518	1.512	1.589	1.532	1.546	1.545	1.566	1.582	1.562	1.566	1.538	1.58	1.599	1.61	1.648	1.605	1.635	1.667	1.57	1.598	1.651	1.652	1.624
153	1.499	1.483	1.464	1.507	1.487	1.482	1.475	1.46	1.506	1.483	1.498	1.478	1.469	1.465	1.492	1.482	1.464	1.464	1.463	1.471	1.477	1.49	1.459	1.484	1.471	1.466	1.495	1.475	1.503	1.461	1.488	1.463	1.468	1.457	1.459	1.484	1.458	1.49	1.481	1.458	1.487	1.474	1.484	1.475	1.459	1.481	1.494	1.481	1.481
154	1.484	1.454	1.484	1.459	1.476	1.46	1.457	1.454	1.483	1.497	1.517	1.46	1.495	1.469	1.488	1.495	1.489	1.483	1.507	1.493	1.528	1.511	1.499	1.52	1.503	1.497	1.536	1.52	1.542	1.518	1.547	1.529	1.509	1.535	1.522	1.554	1.523	1.55	1.564	1.523	1.56	1.548	1.562	1.559	1.533	1.559	1.594	1.556	1.55
0	1.459	1.472	1.468	1.472	1.49	1.459	1.454	1.456	1.477	1.489	1.494	1.459	1.484	1.459	1.49	1.485	1.483	1.498	1.492	1.501	1.51	1.506	1.497	1.514	1.503	1.494	1.511	1.51	1.547	1.51	1.542	1.512	1.511	1.533	1.526	1.548	1.539	1.552	1.568	1.542	1.554	1.573	1.579	1.581	1.56	1.556	1.597	1.582	1.578
155	1.548	1.566	1.496	1.56	1.507	1.494	1.476	1.468	1.53	1.52	1.539	1.494	1.541	1.521	1.549	1.543	1.581	1.586	1.555	1.6	1.611	1.603	1.612	1.625	1.611	1.645	1.66	1.652	1.676	1.619	1.678	1.67	1.721	1.708	1.69	1.729	1.713	1.763	1.764	1.756	1.825	1.807	1.79	1.839	1.805	1.778	1.823	1.838	1.84
0	1.482	1.468	1.484	1.502	1.501	1.493	1.483	1.48	1.503	1.476	1.512	1.469	1.484	1.463	1.49	1.481	1.468	1.473	1.468	1.478	1.485	1.5	1.475	1.469	1.473	1.473	1.5	1.473	1.507	1.456	1.487	1.463	1.469	1.458	1.47	1.48	1.464	1.484	1.488	1.464	1.483	1.464	1.479	1.471	1.463	1.468	1.492	1.48	1.484
0	1.459	1.5	1.491	NaN	NaN	NaN	NaN	NaN	NaN	NaN	NaN	NaN	NaN	NaN	NaN	NaN	NaN	NaN	NaN	NaN	NaN	NaN	NaN	NaN	NaN	NaN	NaN	NaN	NaN	NaN	NaN	NaN	NaN	NaN	NaN	NaN	NaN	NaN	NaN	NaN	NaN	NaN	NaN	NaN	NaN	NaN	NaN	NaN	NaN
0	1.574	1.532	1.493	1.532	NaN	NaN	NaN	NaN	NaN	NaN	NaN	NaN	NaN	NaN	NaN	NaN	NaN	NaN	NaN	NaN	NaN	NaN	NaN	NaN	NaN	NaN	NaN	NaN	NaN	NaN	NaN	NaN	NaN	NaN	NaN	NaN	NaN	NaN	NaN	NaN	NaN	NaN	NaN	NaN	NaN	NaN	NaN	NaN	NaN
156	1.479	1.484	1.481	1.473	1.499	1.452	1.458	1.488	1.471	1.515	1.502	1.493	1.516	1.509	1.545	1.536	1.543	1.558	1.565	1.575	1.591	1.575	1.595	1.628	1.591	1.592	1.65	1.65	1.671	1.649	1.675	1.645	1.656	1.667	1.683	1.712	1.709	1.729	1.713	1.717	1.728	1.766	1.764	1.777	1.742	1.763	1.79	1.789	1.757
0	1.544	1.657	1.61	1.58	1.607	1.631	1.611	1.576	1.649	1.614	1.69	1.643	1.571	1.668	1.677	1.672	1.62	1.62	1.65	1.618	1.668	1.642	1.63	1.67	1.655	1.639	1.669	1.584	1.615	1.65	1.632	1.597	1.616	1.722	1.582	NaN	NaN	NaN	NaN	NaN	NaN	NaN	NaN	NaN	NaN	NaN	NaN	NaN	NaN
0	NaN	NaN	NaN	NaN	NaN	NaN	NaN	NaN	NaN	NaN	NaN	NaN	NaN	NaN	NaN	NaN	NaN	NaN	NaN	NaN	NaN	NaN	NaN	NaN	NaN	NaN	NaN	NaN	NaN	NaN	NaN	NaN	NaN	NaN	NaN	NaN	NaN	NaN	NaN	NaN	NaN	NaN	NaN	NaN	NaN	NaN	NaN	NaN	NaN
157	1.433	1.448	1.416	1.433	1.432	1.426	1.398	1.401	1.421	1.42	1.432	1.402	1.426	1.396	1.424	1.401	1.408	1.409	1.406	1.41	1.405	1.406	1.396	1.408	1.396	1.397	1.425	1.406	1.418	1.39	1.409	1.387	1.41	1.403	1.399	1.424	1.405	1.412	1.425	1.402	1.429	1.413	1.433	1.426	1.432	1.404	1.438	1.433	1.432
158	1.549	1.532	1.533	1.504	1.467	1.476	1.487	1.473	1.512	1.477	1.547	1.47	1.478	1.491	1.507	1.511	1.494	1.508	1.516	1.523	1.484	1.501	1.479	1.513	1.447	1.481	1.511	1.497	1.519	1.48	1.504	1.466	1.512	1.5	1.477	1.504	1.472	1.511	1.519	1.519	1.54	1.519	1.539	1.561	1.522	1.497	1.534	1.555	1.52
159	1.472	1.49	1.47	1.462	1.495	1.452	1.46	1.479	1.469	1.472	1.484	1.456	1.479	1.446	1.467	1.471	1.459	1.469	1.468	1.478	1.489	1.487	1.457	1.476	1.455	1.457	1.474	1.468	1.479	1.466	1.501	1.462	1.461	1.455	1.471	1.488	1.465	1.48	1.495	1.472	1.477	1.483	1.494	1.49	1.476	1.473	1.513	1.506	1.478
0	1.631	1.537	1.56	1.572	1.509	1.513	1.518	1.476	1.583	1.585	1.598	1.509	1.542	NaN	NaN	NaN	NaN	NaN	NaN	NaN	NaN	NaN	NaN	NaN	NaN	NaN	NaN	NaN	NaN	NaN	NaN	NaN	NaN	NaN	NaN	NaN	NaN	NaN	NaN	NaN	NaN	NaN	NaN	NaN	NaN	NaN	NaN	NaN	NaN
160	1.426	1.442	1.421	1.426	1.425	1.413	1.423	1.417	1.429	1.422	1.462	1.411	1.425	1.42	1.434	1.432	1.426	1.431	1.428	1.433	1.43	1.429	1.425	1.437	1.429	1.416	1.458	1.423	1.444	1.419	1.448	1.423	1.432	1.426	1.44	1.444	1.443	1.455	1.468	1.438	1.469	1.452	1.464	1.462	1.456	1.463	1.488	1.473	1.479
161	1.546	1.604	1.598	1.705	1.639	1.675	1.578	1.559	1.596	1.658	1.685	1.638	1.547	1.548	1.631	1.673	1.574	1.642	1.585	1.614	1.677	1.629	1.617	1.631	1.598	1.598	1.635	1.593	1.64	1.606	1.607	1.6	1.646	1.588	1.589	1.604	1.649	1.722	1.668	1.641	1.737	1.545	1.621	1.596	1.612	1.634	1.725	1.665	1.694
162	1.547	1.532	1.497	1.514	1.542	1.489	1.489	1.461	1.536	1.544	1.546	1.509	1.493	1.522	1.537	1.558	1.518	1.536	1.527	1.523	1.527	1.535	1.501	1.536	1.495	1.518	1.536	1.509	1.522	1.512	1.517	1.502	1.509	1.501	1.498	1.518	1.522	1.525	1.527	1.52	1.531	1.514	1.514	1.531	1.499	1.506	1.535	1.531	1.513
163	1.561	1.57	1.576	1.508	1.548	1.505	1.483	1.477	1.55	1.523	1.564	1.497	1.484	1.518	1.523	1.524	1.504	1.49	1.494	1.512	1.489	1.512	1.484	1.495	1.455	1.462	1.511	1.494	1.513	1.465	1.465	1.478	1.499	1.486	1.461	1.52	1.488	1.503	1.486	1.48	1.517	1.499	1.522	1.524	1.517	1.467	1.509	1.516	1.524
164	1.532	1.534	1.534	1.525	1.532	1.484	1.454	1.484	1.515	1.552	1.59	1.504	1.501	1.472	1.526	1.538	1.495	1.529	1.525	1.554	1.51	1.523	1.499	1.521	1.49	1.497	1.553	1.507	1.519	1.504	1.512	1.5	1.508	1.498	1.492	1.508	1.48	1.525	1.525	1.521	1.546	1.516	1.521	1.538	1.486	1.515	1.529	1.526	1.512
165	1.474	1.466	1.426	1.443	1.446	1.422	1.425	1.422	1.435	1.422	1.457	1.422	1.434	1.412	1.445	1.416	1.437	1.43	1.435	1.438	1.432	1.434	1.434	1.432	1.436	1.421	1.474	1.422	1.447	1.422	1.465	1.418	1.433	1.426	1.426	1.447	1.429	1.451	1.466	1.45	1.459	1.442	1.478	1.471	1.454	1.457	1.489	1.481	1.48
0	1.423	1.432	1.402	1.424	1.428	1.415	1.421	1.417	1.434	1.43	1.454	1.417	1.425	1.414	1.437	1.424	1.417	1.422	1.426	1.428	1.419	1.431	1.41	1.429	1.418	1.407	1.451	1.416	1.438	1.416	1.446	1.401	1.424	1.422	1.412	1.444	1.418	1.43	1.438	1.427	1.44	1.427	1.439	1.437	1.416	1.433	1.47	1.448	1.457
166	1.518	1.474	1.451	1.448	1.453	1.435	1.449	1.43	1.467	1.431	1.458	1.43	1.431	1.434	1.473	1.434	1.443	1.424	1.427	1.434	1.444	1.484	1.436	1.438	1.439	1.438	1.45	1.461	1.46	1.44	1.454	1.414	1.438	1.425	1.416	1.445	1.434	1.456	1.471	1.417	1.467	1.442	1.451	1.458	1.443	1.463	1.469	1.455	1.449
167	1.52	1.426	1.416	1.431	1.427	1.422	1.41	1.407	1.44	1.419	1.47	1.405	1.42	1.406	1.428	1.408	1.439	1.442	1.432	1.421	1.411	1.429	1.407	1.427	1.419	1.405	1.431	1.42	1.439	1.425	1.44	1.41	1.424	1.41	1.425	1.429	1.413	1.463	1.447	1.447	1.451	1.425	1.437	1.463	1.444	1.429	1.471	1.464	1.453
168	1.413	1.446	1.011	2.21	1.371	1.37	2.435	1.375	1.452	1.437	2.097	1.358	1.361	1.409	1.802	1.411	1.374	1.387	1.695	1.38	1.377	1.466	1.43	1.413	1.569	1.433	1.467	1.467	1.539	1.447	1.469	1.432	1.477	1.469	1.441	1.402	1.442	1.436	1.46	1.401	1.448	1.452	1.45	1.483	1.427	1.437	1.431	1.433	1.463
0	1.472	1.556	1.392	1.39	1.532	1.635	1.63	1.552	1.51	1.542	NaN	NaN	NaN	NaN	NaN	NaN	NaN	NaN	NaN	NaN	NaN	NaN	NaN	NaN	NaN	NaN	NaN	NaN	NaN	NaN	NaN	NaN	NaN	NaN	NaN	NaN	NaN	NaN	NaN	NaN	NaN	NaN	NaN	NaN	NaN	NaN	NaN	NaN	NaN
169	1.53	1.492	1.464	1.515	1.538	1.469	1.426	1.51	1.496	1.505	1.442	1.491	1.429	1.468	1.502	1.509	1.436	1.487	1.468	1.471	1.468	1.51	1.435	1.478	1.403	1.472	1.455	1.511	1.457	1.465	1.441	1.494	1.43	1.437	1.481	1.471	1.462	1.473	1.489	1.449	1.48	1.48	1.445	1.465	1.456	1.438	1.475	1.474	1.472
170	1.623	1.746	1.751	1.782	1.833	1.761	1.734	1.774	1.75	1.607	1.714	1.741	1.742	1.765	1.752	1.754	1.723	1.788	1.671	1.711	1.563	1.596	1.667	1.56	1.636	1.701	1.662	1.728	1.609	1.687	1.657	1.578	1.652	1.631	1.672	1.671	1.68	1.673	1.697	1.607	1.719	1.694	1.676	1.686	1.671	1.486	1.691	1.652	1.523
171	1.116	1.396	1.399	1.381	1.424	1.353	1.413	1.395	1.372	1.144	1.385	1.39	1.393	1.399	1.404	1.406	1.381	1.383	1.371	1.386	1.197	1.189	1.398	1.216	1.371	1.422	1.379	1.416	1.414	1.37	1.421	1.222	1.388	1.407	1.414	1.421	1.411	1.405	1.424	1.412	1.434	1.415	1.423	1.422	1.412	1.261	1.423	1.406	1.298
0	1.22	1.449	1.435	1.429	1.447	1.422	1.453	1.44	1.418	1.225	1.421	1.424	1.423	1.429	1.448	1.45	1.434	1.421	1.421	1.428	1.301	1.303	1.443	1.306	1.42	1.45	1.445	1.456	1.451	1.435	1.45	1.324	1.431	1.457	1.444	1.443	1.451	1.464	1.455	1.426	1.477	1.447	1.465	1.457	1.459	1.375	1.446	1.447	1.375
0	1.305	1.459	1.442	1.421	1.447	1.393	1.449	1.437	1.395	1.335	1.413	1.425	1.423	1.439	1.439	1.447	1.419	1.399	1.42	1.418	1.344	1.347	1.434	1.357	1.414	1.423	1.413	1.441	1.439	1.416	1.425	1.368	1.417	1.437	1.434	1.451	1.454	1.459	1.456	1.434	NaN	NaN	NaN	NaN	NaN	NaN	NaN	NaN	NaN
172	1.122	1.402	1.415	1.404	1.426	1.409	1.434	1.42	1.403	1.145	1.395	1.383	1.403	1.416	1.42	1.412	1.405	1.399	1.389	1.393	1.235	1.237	1.4	1.237	1.395	1.421	1.389	1.421	1.41	1.391	1.434	1.261	1.4	1.425	1.417	1.422	1.418	1.426	1.435	1.403	1.44	1.412	1.426	1.429	1.43	1.3	1.429	1.423	1.311
0	1.791	1.714	1.758	1.757	1.787	1.785	1.718	1.773	1.719	1.699	1.705	1.658	1.699	1.732	1.74	1.78	1.731	1.689	1.664	1.696	1.712	1.692	1.645	1.662	1.613	1.731	1.666	1.7	1.649	1.685	1.617	1.697	1.65	1.57	1.606	1.637	1.645	1.646	1.696	1.605	1.675	1.658	1.66	1.623	1.649	1.625	1.651	1.624	1.593
0	1.411	1.4	1.392	1.421	1.402	1.383	1.412	1.402	1.398	1.409	1.419	1.402	1.412	1.41	NaN	NaN	NaN	NaN	NaN	NaN	NaN	NaN	NaN	NaN	NaN	NaN	NaN	NaN	NaN	NaN	NaN	NaN	NaN	NaN	NaN	NaN	NaN	NaN	NaN	NaN	NaN	NaN	NaN	NaN	NaN	NaN	NaN	NaN	NaN
0	1.173	1.662	1.732	2.015	1.864	1.989	1.748	1.994	1.73	1.153	1.675	1.711	1.795	1.831	1.837	2.001	1.817	1.822	1.757	1.769	1.335	1.4	1.658	1.344	1.652	1.778	1.704	1.744	1.656	1.664	1.712	1.336	1.676	1.722	1.66	1.737	1.69	1.74	1.729	1.687	1.753	1.682	1.674	1.715	1.753	1.414	1.698	NaN	NaN
173	1.439	1.423	1.434	1.438	1.423	1.403	1.41	1.426	1.425	1.418	1.418	1.431	1.413	1.434	1.434	1.421	1.412	1.391	1.401	1.415	1.406	1.422	1.408	1.414	1.404	1.416	1.393	1.428	1.418	1.41	1.428	1.433	1.406	1.401	1.404	1.42	1.406	1.423	1.416	1.395	1.42	1.413	1.421	1.406	1.403	1.417	1.413	1.406	1.415
0	NaN	NaN	NaN	NaN	NaN	NaN	NaN	NaN	NaN	NaN	NaN	NaN	NaN	NaN	NaN	NaN	NaN	NaN	NaN	NaN	NaN	NaN	NaN	NaN	NaN	NaN	NaN	NaN	NaN	NaN	NaN	NaN	NaN	NaN	NaN	NaN	NaN	NaN	NaN	NaN	NaN	NaN	NaN	NaN	NaN	NaN	NaN	NaN	NaN
174	1.392	1.401	1.341	1.447	1.383	1.384	1.454	1.404	1.393	1.407	1.444	1.392	1.394	1.398	1.472	1.4	1.392	1.384	1.41	1.399	1.395	1.4	1.408	1.393	1.414	1.403	1.395	1.422	1.42	1.398	1.426	1.402	1.4	1.408	1.394	1.404	1.403	1.399	1.411	1.377	1.428	1.404	1.412	1.405	1.4	1.407	1.398	1.393	1.406
175	1.403	1.401	1.353	1.447	1.378	1.382	1.441	1.393	1.398	1.405	1.431	1.392	1.393	1.411	1.452	1.407	1.403	1.393	1.409	1.401	1.401	1.4	1.411	1.399	1.399	1.406	1.382	1.408	1.41	1.403	1.43	1.403	1.401	1.399	1.39	1.395	1.402	1.396	1.409	1.38	1.415	1.393	1.398	1.397	1.394	1.398	1.387	1.384	1.404
176	1.387	1.426	1.424	1.438	1.434	1.469	1.437	1.463	1.431	1.374	1.425	1.415	1.449	1.438	1.453	1.467	1.455	1.44	1.418	1.442	1.404	1.401	1.416	1.38	1.419	1.459	1.434	1.446	1.438	1.423	1.468	1.383	1.421	1.443	1.424	1.448	1.43	1.457	1.445	1.417	1.47	1.426	1.44	1.439	1.453	1.404	1.444	1.438	1.406
177	1.398	1.399	1.405	1.402	1.417	1.383	1.393	1.412	1.386	1.397	1.381	1.397	1.388	1.398	1.408	1.393	1.392	1.379	1.368	1.375	1.372	1.378	1.391	1.382	1.372	1.385	1.38	1.385	1.388	1.383	1.387	1.386	1.379	1.38	1.38	1.388	1.39	1.391	1.39	1.372	1.399	1.381	1.393	1.384	1.378	1.384	1.379	1.375	1.382
178	1.439	1.44	1.439	1.436	1.424	1.436	1.438	1.454	1.411	1.396	1.421	1.422	1.429	1.437	1.454	1.443	1.43	1.412	1.415	1.418	1.404	1.411	1.402	1.402	1.41	1.436	1.407	1.427	1.432	1.417	1.417	1.413	1.412	1.414	1.392	1.43	1.408	1.429	1.43	1.402	1.452	1.405	1.409	1.417	1.414	1.41	1.416	1.404	1.409
179	1.456	1.43	1.4	1.454	1.456	1.41	1.391	1.431	1.411	1.415	1.409	1.409	1.407	1.427	1.428	1.42	1.41	1.401	1.404	1.4	1.45	1.436	1.405	1.403	1.4	1.429	1.404	1.432	1.418	1.411	1.418	1.404	1.417	1.405	1.416	1.422	1.416	1.427	1.426	1.411	1.433	1.416	1.411	1.408	1.402	1.422	1.419	1.415	1.413
0	NaN	NaN	NaN	NaN	NaN	NaN	NaN	NaN	NaN	NaN	NaN	NaN	NaN	NaN	NaN	NaN	NaN	NaN	NaN	NaN	NaN	NaN	NaN	NaN	NaN	NaN	NaN	NaN	NaN	NaN	NaN	NaN	NaN	NaN	NaN	NaN	NaN	NaN	NaN	NaN	NaN	NaN	NaN	NaN	NaN	NaN	NaN	NaN	NaN
180	1.416	1.398	1.414	1.431	1.425	1.404	1.422	1.429	1.415	1.431	1.421	1.408	1.426	1.426	1.429	1.42	1.409	1.397	1.395	1.399	1.396	1.414	1.406	1.412	1.394	1.426	1.407	1.412	1.418	1.411	1.433	1.437	1.416	1.398	1.407	1.413	1.401	1.426	1.419	1.395	1.423	1.421	1.408	1.405	1.41	1.416	1.403	1.401	1.408
181	1.407	1.4	1.404	1.41	1.415	1.404	1.402	1.421	1.404	1.403	1.39	1.397	1.4	1.412	1.415	1.409	1.398	1.396	1.377	1.389	1.393	1.393	1.403	1.387	1.38	1.404	1.391	1.4	1.392	1.389	1.406	1.385	1.387	1.391	1.384	1.402	1.39	1.407	1.397	1.377	1.402	1.395	1.395	1.393	1.395	1.383	1.386	1.389	1.395
182	1.453	1.448	1.486	1.533	1.485	1.899	1.549	1.701	1.579	1.463	1.523	1.52	1.593	1.455	1.552	1.72	1.721	1.71	1.569	1.598	1.611	1.579	1.54	1.504	1.551	1.663	1.648	1.599	1.572	1.505	1.691	1.46	1.565	1.611	1.522	1.601	1.598	1.634	1.592	1.568	1.638	1.583	1.549	1.643	1.671	1.583	1.627	1.675	1.575
183	1.417	1.394	1.408	1.408	1.416	1.386	1.4	1.411	1.399	1.382	1.396	1.397	1.379	1.41	1.414	1.396	1.396	1.376	1.363	1.379	1.381	1.394	1.392	1.38	1.38	1.388	1.377	1.387	1.394	1.385	1.405	1.401	1.385	1.384	1.393	1.393	1.388	1.408	1.399	1.371	1.395	1.384	1.396	1.39	1.389	1.393	1.382	1.381	1.395
184	1.401	1.473	1.414	1.472	1.398	1.48	1.445	1.45	1.437	1.47	1.46	1.461	1.426	1.45	1.531	1.43	1.437	1.449	1.405	1.449	1.462	1.428	1.474	1.454	1.451	1.457	1.439	1.46	1.439	1.42	1.492	1.439	1.442	1.432	1.438	1.443	1.456	1.429	1.454	1.429	1.455	1.453	1.458	1.452	1.472	1.446	1.448	1.454	1.463
185	1.458	1.409	1.444	1.426	1.449	1.539	1.46	1.486	1.44	1.427	1.419	1.437	1.47	1.429	1.464	1.519	1.479	1.464	1.452	1.455	1.471	1.446	1.423	1.431	1.425	1.479	1.452	1.419	1.466	1.413	1.489	1.403	1.433	1.441	1.389	1.454	1.449	1.464	1.449	1.431	1.484	1.43	1.449	1.449	1.455	1.442	1.444	1.45	1.453
0	1.426	1.429	1.428	1.452	1.428	1.613	1.435	1.515	1.434	1.408	1.423	1.413	1.469	1.415	1.462	1.522	1.528	1.483	NaN	NaN	NaN	NaN	NaN	NaN	NaN	NaN	NaN	NaN	NaN	NaN	NaN	NaN	NaN	NaN	NaN	NaN	NaN	NaN	NaN	NaN	NaN	NaN	NaN	NaN	NaN	NaN	NaN	NaN	NaN
0	1.407	1.38	1.398	1.409	1.395	1.373	1.406	1.394	1.377	1.401	1.387	1.39	1.388	1.401	1.425	1.41	1.397	1.392	1.376	1.392	1.397	1.407	1.398	1.403	1.384	1.401	1.389	1.407	1.403	1.402	1.422	1.415	1.396	1.404	1.393	1.404	1.391	1.411	1.409	1.39	1.415	1.408	1.405	1.401	1.405	1.41	1.403	1.394	1.415
186	1.415	1.398	1.407	1.415	1.4	1.378	1.406	1.405	1.389	1.406	1.396	1.404	1.401	1.409	1.43	1.418	1.411	1.392	1.386	1.407	1.405	1.414	1.405	1.414	1.39	1.409	1.403	1.425	1.413	1.409	1.433	1.427	1.409	1.41	1.41	1.413	1.405	1.427	1.426	1.402	1.427	1.42	1.417	1.413	1.418	1.425	1.422	1.41	1.42
187	1.459	1.436	1.422	1.438	1.436	1.407	1.427	1.435	1.423	1.422	1.42	1.423	1.436	1.451	1.436	1.435	1.428	1.414	1.408	1.416	1.444	1.45	1.428	1.425	1.426	1.458	1.432	1.449	1.458	1.451	1.459	1.461	1.455	1.449	1.455	1.468	1.451	1.468	1.474	1.445	1.481	1.462	1.475	1.468	1.466	1.485	1.474	1.472	1.476
188	1.493	1.464	1.478	1.476	1.457	1.509	1.466	1.521	1.478	1.462	1.465	1.475	1.501	1.466	1.509	1.516	1.495	1.489	1.482	1.479	1.502	1.515	1.481	1.488	1.508	1.535	1.547	1.532	1.556	1.547	1.563	1.558	1.556	1.574	1.547	1.571	1.582	1.587	1.579	1.584	1.638	1.588	1.605	1.601	1.623	1.619	1.612	1.626	1.631
189	1.505	1.465	1.48	1.546	1.503	1.716	1.523	1.614	1.534	1.533	1.514	1.528	1.57	1.479	1.561	1.629	1.636	1.611	1.531	1.563	1.582	1.559	1.553	1.527	1.538	1.624	1.595	1.573	1.562	1.533	1.624	1.52	1.543	1.587	1.523	1.559	1.569	1.597	1.568	1.563	1.602	1.558	1.567	1.591	1.602	1.585	1.579	1.608	1.584
190	1.468	1.445	1.456	1.486	1.467	1.528	1.477	1.518	1.476	1.482	1.457	1.478	1.497	1.465	1.517	1.546	1.518	1.505	1.489	1.502	1.518	1.533	1.501	1.518	1.507	1.562	1.558	1.537	1.563	1.549	1.602	1.542	1.553	1.606	1.554	1.598	1.601	1.625	1.615	1.578	1.645	1.598	1.617	1.625	1.645	1.64	1.64	1.67	1.646
191	1.561	1.474	1.444	1.484	1.51	1.457	1.45	1.465	1.491	1.458	1.478	1.455	1.478	1.5	1.466	1.489	1.481	1.467	1.48	1.461	1.526	1.508	1.496	1.471	1.459	1.535	1.518	1.51	1.525	1.523	1.514	1.517	1.531	1.528	1.526	1.512	1.529	1.532	1.552	1.522	1.557	1.546	1.527	1.529	1.54	1.544	1.533	1.534	1.538
0	1.473	1.471	1.484	1.466	1.464	1.439	1.443	1.476	1.444	1.452	1.451	1.471	1.471	1.485	1.497	1.482	1.471	1.467	1.456	1.468	1.471	1.494	1.48	1.474	1.463	1.477	1.456	1.483	1.472	1.471	1.49	1.488	1.464	1.47	1.464	1.481	1.471	1.479	1.477	1.465	1.486	1.479	1.473	1.473	1.48	1.475	1.469	1.47	1.479
0	1.464	1.456	1.48	1.532	1.487	1.47	1.463	1.498	1.453	1.492	1.463	1.462	1.46	1.471	1.505	1.499	1.473	1.488	1.473	1.478	1.476	1.481	1.487	1.514	1.48	1.479	1.491	1.487	1.482	1.468	1.525	1.511	1.483	1.489	1.49	1.469	1.471	1.474	1.486	1.449	1.491	1.484	1.46	1.488	1.488	1.484	1.472	1.47	1.487
192	1.511	1.463	1.516	1.537	1.51	1.489	1.464	1.484	1.469	1.511	1.491	1.472	1.446	1.476	1.51	1.478	1.458	1.49	1.465	1.498	1.489	1.495	1.489	1.539	1.477	1.467	1.497	1.493	1.493	1.481	1.528	1.511	1.502	1.5	1.483	1.486	1.475	1.485	1.496	1.46	1.496	1.487	1.496	1.474	1.488	1.467	1.466	1.478	1.486
193	1.433	1.403	1.451	1.417	1.445	1.389	1.438	1.445	1.397	1.426	1.398	1.405	1.439	1.439	1.445	1.427	1.401	1.398	1.387	1.411	1.408	1.408	1.408	1.447	1.4	1.419	1.407	1.402	1.418	1.417	1.409	1.427	1.394	1.43	1.428	1.414	1.398	1.435	1.43	1.403	1.422	1.401	1.42	1.389	1.411	1.403	1.383	1.395	1.427
194	1.541	1.472	1.465	1.447	1.512	1.465	1.46	1.471	1.489	1.478	1.48	1.487	1.502	1.506	1.487	1.491	1.515	1.493	1.473	1.514	1.484	1.51	1.47	1.524	1.441	1.503	1.467	1.499	1.499	1.506	1.521	1.521	1.484	1.504	1.483	1.472	1.498	1.492	1.493	1.439	1.51	1.502	1.485	1.499	1.504	1.473	1.466	1.466	1.508
195	1.52	1.485	1.473	1.454	1.5	1.464	1.457	1.462	1.494	1.445	1.467	1.444	1.468	1.512	1.496	1.477	1.497	1.487	1.488	1.472	1.482	1.485	1.477	1.499	1.454	1.502	1.46	1.516	1.511	1.503	1.531	1.504	1.49	1.517	1.489	1.506	1.501	1.489	1.504	1.443	1.52	1.518	1.513	1.499	1.52	1.475	1.463	1.459	1.504
196	1.422	1.419	1.409	1.434	1.425	1.383	1.41	1.403	1.408	1.423	1.415	1.411	1.434	1.41	1.432	1.434	1.404	1.417	1.401	1.406	1.412	1.426	1.41	1.41	1.398	1.441	1.395	1.427	1.419	1.418	1.437	1.434	1.421	1.417	1.414	1.42	1.421	1.432	1.43	1.402	1.426	1.419	1.434	1.403	1.418	1.41	1.417	1.412	1.419
0	1.448	1.417	1.422	1.442	1.447	1.432	1.423	1.428	1.468	1.445	1.431	1.427	1.447	1.429	1.46	1.437	1.397	1.416	1.421	1.429	1.413	1.418	1.461	1.42	1.422	1.449	1.431	1.438	1.451	1.424	1.416	1.447	1.418	1.422	1.435	1.42	1.417	1.425	1.42	1.421	1.431	1.443	1.429	1.42	1.432	1.428	1.414	1.418	1.425
197	1.459	1.403	1.445	1.449	1.45	1.424	1.443	1.454	1.427	1.439	1.447	1.466	1.445	1.457	1.469	1.468	1.453	1.473	1.444	1.471	1.466	1.462	1.465	1.482	1.457	1.484	1.455	1.483	1.492	1.491	1.535	1.507	1.489	1.503	1.489	1.501	1.512	1.531	1.538	1.491	1.539	1.537	1.515	1.501	1.527	1.521	1.514	1.507	1.541
0	1.496	1.587	1.532	1.582	1.548	1.53	1.504	1.503	1.505	1.518	1.521	1.546	1.575	1.546	1.536	1.546	1.532	1.54	1.491	1.531	1.557	1.553	1.524	1.512	1.51	1.549	1.525	1.543	1.53	1.541	1.574	1.564	1.513	1.554	1.526	1.557	1.542	1.564	1.538	1.509	1.53	1.537	1.53	1.506	1.516	1.538	1.526	1.55	1.524
198	1.451	1.392	1.453	1.46	1.437	1.427	1.437	1.444	1.422	1.443	1.44	1.452	1.432	1.436	1.47	1.467	1.45	1.441	1.435	1.461	1.455	1.462	1.453	1.457	1.416	1.468	1.442	1.459	1.471	1.474	1.483	1.47	1.467	1.472	1.473	1.483	1.482	1.499	1.503	1.479	1.499	1.51	1.493	1.487	1.502	1.494	1.496	1.495	1.515
0	1.445	1.368	1.429	1.404	1.449	1.404	1.406	1.401	1.403	1.393	1.422	1.408	1.392	1.395	1.406	1.39	1.367	1.405	1.388	1.431	1.385	1.392	1.404	1.391	1.393	1.408	1.391	1.407	1.409	1.383	1.413	1.414	1.395	1.379	1.396	1.371	1.419	1.397	1.385	1.399	1.402	1.38	1.372	1.386	1.403	1.403	1.326	1.322	1.404
199	1.433	1.437	1.438	1.45	1.427	1.418	1.415	1.424	1.419	1.438	1.422	1.431	1.421	1.43	1.45	1.44	1.429	1.421	1.4	1.418	1.417	1.441	1.439	1.43	1.42	1.439	1.423	1.433	1.439	1.426	1.432	1.435	1.422	1.425	1.428	1.427	1.425	1.447	1.436	1.412	1.451	1.426	1.441	1.413	1.418	1.427	1.414	1.412	1.426
200	1.504	1.559	1.519	1.598	1.535	1.535	1.516	1.479	1.52	1.544	1.48	1.532	1.547	1.516	1.55	1.52	1.503	1.51	1.514	1.515	1.539	1.547	1.531	1.533	1.523	1.553	1.504	1.539	1.554	1.527	1.564	1.564	1.536	1.544	1.538	1.545	1.548	1.562	1.567	1.515	1.533	1.538	1.564	1.51	1.535	1.52	1.537	1.538	1.548
201	1.454	1.421	1.443	1.445	1.444	1.43	1.43	1.449	1.439	1.455	1.431	1.455	1.428	1.462	1.48	1.456	1.437	1.465	1.448	1.464	1.472	1.474	1.468	1.473	1.46	1.5	1.477	1.489	1.514	1.491	1.51	1.519	1.502	1.505	1.5	1.519	1.515	1.535	1.54	1.501	1.546	1.531	1.547	1.543	1.537	1.555	1.542	1.549	1.557
202	1.438	1.39	1.438	1.447	1.431	1.429	1.444	1.478	1.462	1.5	1.517	1.527	1.546	1.583	1.642	1.621	1.661	1.668	1.715	1.727	1.771	1.803	1.85	1.868	1.894	1.94	1.944	2.051	2.112	2.141	2.213	2.226	2.208	2.233	2.216	2.228	2.222	2.237	2.236	2.212	2.242	2.229	2.238	2.204	2.217	2.222	2.213	2.224	2.235
203	1.467	1.461	1.447	1.439	1.464	1.427	1.476	1.448	1.438	1.431	1.425	1.433	1.446	1.459	1.451	1.458	1.438	1.427	1.429	1.426	1.427	1.441	1.442	1.436	1.414	1.441	1.434	1.443	1.444	1.44	1.468	1.446	1.452	1.451	1.434	1.441	1.443	1.455	1.454	1.421	1.456	1.427	1.445	1.434	1.441	1.423	1.445	1.426	1.447
0	1.459	1.413	1.425	1.444	1.418	1.44	1.437	1.439	1.439	1.464	1.43	1.447	1.435	1.467	1.484	1.441	1.441	1.46	1.442	1.456	1.462	1.464	1.465	1.48	1.466	1.504	1.458	1.489	1.493	1.476	1.52	1.509	1.501	1.512	1.502	1.522	1.52	1.544	1.542	1.519	1.563	1.552	1.567	1.56	1.552	1.58	1.552	1.569	1.594
204	1.412	1.407	1.404	1.422	1.41	1.398	1.422	1.415	1.407	1.422	1.405	1.408	1.405	1.428	1.441	1.426	1.408	1.407	1.387	1.41	1.409	1.41	1.416	1.406	1.402	1.427	1.407	1.431	1.41	1.407	1.43	1.428	1.41	1.422	1.412	1.43	1.426	1.43	1.429	1.418	1.442	1.427	1.428	1.429	1.423	1.433	1.427	1.426	1.438
0	1.665	1.647	1.722	1.688	1.65	1.667	1.605	1.67	1.617	1.597	1.688	1.652	1.662	1.573	1.659	1.574	1.674	1.549	1.675	1.587	1.63	1.597	1.708	1.551	1.706	1.63	1.619	1.63	1.679	1.631	1.652	1.589	1.597	1.609	1.606	1.61	1.583	1.598	1.608	1.63	1.664	1.665	1.612	1.611	1.606	1.652	1.654	1.63	1.608
205	1.461	1.438	1.452	1.441	1.459	1.431	1.465	1.467	1.428	1.431	1.422	1.437	1.451	1.454	1.456	1.464	1.427	1.417	1.427	1.435	1.425	1.455	1.429	1.425	1.43	1.439	1.421	1.441	1.446	1.427	1.465	1.439	1.445	1.435	1.438	1.455	1.445	1.449	1.458	1.428	1.461	1.442	1.445	1.422	1.438	1.431	1.44	1.423	1.444
206	1.419	1.387	1.42	1.415	1.426	1.383	1.413	1.43	1.399	1.402	1.406	1.404	1.408	1.41	1.42	1.417	1.406	1.402	1.396	1.392	1.404	1.424	1.406	1.406	1.384	1.419	1.384	1.42	1.408	1.4	1.417	1.406	1.404	1.394	1.399	1.416	1.405	1.415	1.416	1.388	1.419	1.4	1.411	1.392	1.403	1.401	1.392	1.393	1.396
207	1.42	1.405	1.423	1.412	1.433	1.393	1.416	1.423	1.393	1.397	1.397	1.401	1.409	1.413	1.418	1.416	1.395	1.399	1.393	1.403	1.413	1.419	1.408	1.418	1.381	1.412	1.379	1.417	1.402	1.407	1.423	1.401	1.41	1.399	1.409	1.41	1.416	1.415	1.421	1.395	1.429	1.416	1.417	1.394	1.402	1.402	1.395	1.401	1.406
208	1.722	1.641	1.843	1.789	1.602	1.769	1.558	1.725	1.872	1.48	1.773	1.806	1.674	1.604	1.662	1.667	1.783	1.592	1.683	1.645	1.822	1.706	1.952	1.724	1.742	1.738	1.728	1.69	1.798	1.784	1.792	1.807	1.761	1.776	1.77	1.81	1.732	1.775	1.748	1.802	1.823	1.814	1.786	1.801	1.808	1.808	1.821	1.783	1.827
209	1.464	1.439	1.455	1.466	1.447	1.415	1.454	1.446	1.445	1.454	1.465	1.458	1.437	1.458	1.465	1.462	1.429	1.467	1.419	1.442	1.455	1.436	1.453	1.443	1.442	1.451	1.431	1.449	1.466	1.443	1.461	1.451	1.423	1.452	1.447	1.466	1.469	1.46	1.472	1.437	1.469	1.446	1.467	1.46	1.449	1.452	1.446	1.436	1.445
210	1.467	1.448	1.461	1.458	1.464	1.433	1.449	1.436	1.439	1.47	1.458	1.456	1.435	1.453	1.465	1.437	1.444	1.473	1.431	1.436	1.443	1.434	1.446	1.446	1.446	1.46	1.429	1.452	1.457	1.443	1.443	1.441	1.443	1.454	1.445	1.452	1.452	1.452	1.456	1.44	1.462	1.446	1.447	1.44	1.45	1.449	1.446	1.428	1.438
211	1.512	1.453	1.429	1.451	1.429	1.428	1.499	1.414	1.455	1.463	1.453	1.452	1.499	1.495	1.504	1.495	1.453	1.486	1.446	1.473	1.463	1.466	1.498	1.479	1.47	1.479	1.5	1.525	1.553	1.504	1.524	1.53	1.513	1.547	1.536	1.527	1.545	1.545	1.579	1.539	1.58	1.583	1.605	1.579	1.598	1.581	1.603	1.566	1.615
0	1.454	1.423	1.44	1.443	1.447	1.398	1.432	1.435	1.429	1.446	1.437	1.43	1.425	1.437	1.455	1.456	1.451	1.431	1.412	1.434	1.455	1.442	1.44	1.448	1.448	1.47	1.435	1.479	1.501	1.462	1.488	1.489	1.472	1.474	1.471	1.486	1.506	1.513	1.512	1.486	1.538	1.56	1.51	1.499	1.525	1.518	1.528	1.532	1.527
212	1.466	1.422	1.45	1.454	1.446	1.415	1.425	1.451	1.428	1.447	1.448	1.431	1.435	1.431	1.456	1.462	1.447	1.426	1.404	1.428	1.435	1.431	1.45	1.446	1.44	1.469	1.421	1.464	1.463	1.436	1.465	1.486	1.458	1.448	1.443	1.459	1.476	1.478	1.454	1.442	1.497	1.499	1.468	1.457	1.477	1.464	1.474	1.484	1.471
0	1.482	1.462	1.412	1.447	1.438	1.426	1.486	1.418	1.466	1.483	1.474	1.437	1.49	1.495	1.519	1.466	1.455	1.474	1.437	1.474	1.457	1.452	1.476	1.469	1.461	1.475	1.48	1.502	1.512	1.471	1.512	1.492	1.525	1.532	1.516	1.496	1.505	1.51	1.549	1.5	1.54	1.54	1.555	1.556	1.546	1.531	1.532	1.506	1.546
213	1.504	1.498	1.493	1.482	1.499	1.445	1.47	1.449	1.474	1.494	1.454	1.508	1.489	1.466	1.507	1.452	1.472	1.505	1.455	1.466	1.477	1.472	1.498	1.458	1.471	1.483	1.477	1.489	1.5	1.476	1.492	1.472	1.49	1.478	1.492	1.486	1.467	1.507	1.535	1.481	1.514	1.506	1.514	1.513	1.498	1.492	1.496	1.505	1.515
214	1.513	1.487	1.493	1.511	1.506	1.452	1.47	1.465	1.479	1.474	1.489	1.517	1.489	1.47	1.511	1.487	1.49	1.486	1.45	1.471	1.496	1.478	1.488	1.482	1.485	1.493	1.499	1.504	1.523	1.492	1.505	1.529	1.515	1.514	1.517	1.515	1.523	1.529	1.547	1.519	1.556	1.53	1.542	1.541	1.526	1.53	1.568	1.546	1.551
215	1.468	1.446	1.464	1.461	1.461	1.438	1.465	1.462	1.46	1.47	1.466	1.462	1.471	1.484	1.494	1.491	1.482	1.474	1.481	1.509	1.498	1.525	1.53	1.537	1.524	1.566	1.547	1.586	1.585	1.597	1.619	1.629	1.618	1.621	1.633	1.659	1.657	1.681	1.69	1.671	1.715	1.708	1.73	1.71	1.717	1.738	1.725	1.743	1.767
0	1.404	1.387	1.404	1.403	1.395	1.372	1.399	1.397	1.39	1.403	1.386	1.389	1.393	1.401	1.409	1.394	1.387	1.38	1.374	1.385	1.379	1.392	1.388	1.382	1.372	1.396	1.366	1.396	1.395	1.386	1.406	1.396	1.381	1.384	1.377	1.393	1.389	1.398	1.394	1.375	1.402	1.388	1.397	1.384	1.387	1.387	1.381	1.376	1.388
0	1.61	1.619	NaN	NaN	NaN	NaN	NaN	NaN	NaN	NaN	NaN	NaN	NaN	NaN	NaN	NaN	NaN	NaN	NaN	NaN	NaN	NaN	NaN	NaN	NaN	NaN	NaN	NaN	NaN	NaN	NaN	NaN	NaN	NaN	NaN	NaN	NaN	NaN	NaN	NaN	NaN	NaN	NaN	NaN	NaN	NaN	NaN	NaN	NaN
0	1.706	1.72	1.61	1.599	1.607	1.534	1.441	1.613	1.73	1.448	1.698	1.777	1.551	1.619	1.647	1.867	NaN	NaN	NaN	NaN	NaN	NaN	NaN	NaN	NaN	NaN	NaN	NaN	NaN	NaN	NaN	NaN	NaN	NaN	NaN	NaN	NaN	NaN	NaN	NaN	NaN	NaN	NaN	NaN	NaN	NaN	NaN	NaN	NaN
216	1.428	1.427	1.424	1.436	1.454	1.4	1.436	1.418	1.45	1.463	1.455	1.435	1.492	1.518	1.539	1.519	1.531	1.537	1.54	1.571	1.554	1.581	1.603	1.612	1.58	1.644	1.644	1.656	1.677	1.669	1.708	1.686	1.69	1.705	1.718	1.733	1.734	1.749	1.764	1.753	1.762	1.764	1.789	1.792	1.787	1.79	1.783	1.792	1.807
217	1.431	1.4	1.403	1.416	1.41	1.392	1.391	1.405	1.39	1.408	1.399	1.394	1.397	1.404	1.423	1.411	1.403	1.397	1.397	1.399	1.398	1.414	1.411	1.408	1.393	1.426	1.385	1.414	1.403	1.41	1.428	1.418	1.405	1.408	1.406	1.414	1.408	1.409	1.418	1.396	1.424	1.411	1.407	1.4	1.403	1.399	1.401	1.395	1.407
218	1.466	1.427	1.481	1.469	1.429	1.422	1.442	1.441	1.469	1.471	1.459	1.475	1.471	1.485	1.519	1.486	1.49	1.496	1.486	1.52	1.499	1.531	1.549	1.541	1.527	1.559	1.532	1.573	1.584	1.589	1.615	1.603	1.593	1.616	1.618	1.635	1.64	1.647	1.664	1.655	1.665	1.663	1.693	1.673	1.678	1.682	1.688	1.692	1.711
219	1.425	1.412	1.412	1.41	1.412	1.391	1.405	1.413	1.401	1.405	1.409	1.405	1.406	1.395	1.425	1.421	1.396	1.394	1.388	1.403	1.401	1.417	1.399	1.402	1.393	1.419	1.386	1.419	1.416	1.413	1.417	1.417	1.387	1.395	1.408	1.415	1.405	1.414	1.418	1.396	1.42	1.415	1.407	1.397	1.406	1.41	1.4	1.402	1.412
220	1.419	1.429	1.425	1.436	1.464	1.396	1.425	1.412	1.411	1.417	1.42	1.382	1.442	1.446	1.474	1.437	1.444	1.433	1.421	1.456	1.429	1.435	1.441	1.456	1.423	1.46	1.454	1.472	1.466	1.46	1.491	1.477	1.479	1.48	1.486	1.489	1.496	1.492	1.506	1.477	1.508	1.498	1.521	1.522	1.511	1.519	1.507	1.507	1.511
221	1.585	1.563	1.508	1.562	1.566	1.453	1.545	1.653	1.634	1.653	1.547	1.528	1.553	1.547	1.622	1.572	1.552	1.528	1.498	1.525	1.491	1.588	1.51	1.542	1.521	1.51	1.487	1.553	1.527	1.533	1.57	1.521	1.534	1.551	1.541	1.521	1.53	1.523	1.547	1.532	1.528	1.544	1.493	1.498	1.528	1.532	1.498	1.466	1.521
0	NaN	NaN	NaN	NaN	NaN	NaN	NaN	NaN	NaN	NaN	NaN	NaN	NaN	NaN	NaN	NaN	NaN	NaN	NaN	NaN	NaN	NaN	NaN	NaN	NaN	NaN	NaN	NaN	NaN	NaN	NaN	NaN	NaN	NaN	NaN	NaN	NaN	NaN	NaN	NaN	NaN	NaN	NaN	NaN	NaN	NaN	NaN	NaN	NaN
222	1.457	1.471	1.456	1.445	1.517	1.437	1.433	1.448	1.44	1.433	1.442	1.43	1.452	1.44	1.486	1.468	1.45	1.452	1.445	1.478	1.441	1.468	1.439	1.479	1.43	1.475	1.449	1.468	1.463	1.481	1.511	1.481	1.472	1.475	1.468	1.488	1.481	1.482	1.492	1.48	1.478	1.477	1.491	1.487	1.479	1.48	1.467	1.488	1.492
0	NaN	NaN	NaN	NaN	NaN	NaN	NaN	NaN	NaN	NaN	NaN	NaN	NaN	NaN	NaN	NaN	NaN	NaN	NaN	NaN	NaN	NaN	NaN	NaN	NaN	NaN	NaN	NaN	NaN	NaN	NaN	NaN	NaN	NaN	NaN	NaN	NaN	NaN	NaN	NaN	NaN	NaN	NaN	NaN	NaN	NaN	NaN	NaN	NaN
223	1.484	1.482	1.446	1.47	1.485	1.434	1.443	1.445	1.449	1.462	1.442	1.449	1.452	1.439	1.491	1.462	1.439	1.447	1.438	1.485	1.463	1.476	1.449	1.485	1.431	1.503	1.456	1.453	1.475	1.482	1.492	1.467	1.466	1.458	1.471	1.471	1.46	1.478	1.5	1.485	1.478	1.474	1.49	1.457	1.468	1.473	1.474	1.483	1.481
224	1.478	1.463	1.465	1.466	1.474	1.461	1.455	1.494	1.458	1.469	1.463	1.457	1.456	1.47	1.482	1.448	1.474	1.44	1.445	1.455	1.455	1.474	1.461	1.454	1.446	1.465	1.433	1.468	1.477	1.462	1.478	1.469	1.469	1.459	1.447	1.467	1.458	1.466	1.474	1.441	1.479	1.471	1.474	1.455	1.455	1.459	1.453	1.445	1.448
225	1.476	1.448	1.495	1.487	1.454	1.448	1.465	1.456	1.462	1.472	1.465	1.475	1.476	1.496	1.477	1.457	1.471	1.454	1.438	1.464	1.445	1.466	1.461	1.464	1.433	1.477	1.437	1.469	1.471	1.47	1.472	1.471	1.464	1.465	1.454	1.472	1.474	1.48	1.474	1.445	1.489	1.481	1.48	1.478	1.469	1.461	1.463	1.465	1.47
226	1.434	1.42	1.434	1.437	1.422	1.402	1.42	1.43	1.428	1.445	1.426	1.43	1.436	1.442	1.456	1.433	1.427	1.421	1.415	1.424	1.428	1.437	1.447	1.428	1.406	1.439	1.406	1.44	1.431	1.436	1.446	1.43	1.419	1.428	1.425	1.434	1.439	1.438	1.441	1.429	1.445	1.446	1.443	1.43	1.435	1.434	1.428	1.416	1.436
227	1.469	1.441	1.452	1.469	1.463	1.453	1.451	1.457	1.465	1.468	1.461	1.451	1.46	1.48	1.476	1.454	1.447	1.446	1.44	1.463	1.454	1.464	1.459	1.449	1.444	1.483	1.439	1.477	1.474	1.468	1.485	1.471	1.458	1.466	1.462	1.482	1.484	1.476	1.487	1.45	1.496	1.488	1.486	1.474	1.472	1.466	1.468	1.478	1.474
228	1.432	1.424	1.432	1.447	1.437	1.4	1.426	1.429	1.427	1.453	1.431	1.43	1.441	1.45	1.458	1.43	1.429	1.419	1.411	1.418	1.427	1.442	1.441	1.424	1.415	1.43	1.412	1.449	1.435	1.428	1.455	1.438	1.424	1.432	1.425	1.442	1.443	1.448	1.446	1.434	1.456	1.438	1.452	1.434	1.439	1.431	1.426	1.421	1.442
229	1.498	1.471	1.478	1.514	1.498	1.489	1.477	1.53	1.47	1.471	1.485	1.48	1.472	1.483	1.503	1.483	1.479	1.457	1.46	1.477	1.49	1.492	1.492	1.475	1.465	1.504	1.467	1.496	1.494	1.485	1.498	1.498	1.484	1.473	1.466	1.491	1.482	1.499	1.505	1.463	1.505	1.483	1.491	1.493	1.491	1.484	1.476	1.46	1.471
230	1.49	1.503	1.478	1.471	1.51	1.456	1.462	1.485	1.506	1.477	1.492	1.462	1.502	1.454	1.5	1.486	1.443	1.472	1.465	1.504	1.498	1.493	1.493	1.531	1.48	1.516	1.484	1.482	1.509	1.482	1.524	1.494	1.503	1.471	1.495	1.475	1.52	1.475	1.503	1.497	1.498	1.483	1.514	1.484	1.485	1.502	1.489	1.478	1.515
231	1.545	1.49	1.429	1.509	1.523	1.457	1.475	1.482	1.492	1.453	1.485	1.481	1.458	1.475	1.512	1.472	1.472	1.472	1.482	1.522	1.479	1.498	1.493	1.507	1.477	1.494	1.503	1.502	1.502	1.468	1.493	1.501	1.503	1.48	1.512	1.512	1.479	1.486	1.515	1.473	1.495	1.5	1.521	1.488	1.513	1.489	1.506	1.493	1.522
232	1.413	1.396	1.392	1.401	1.411	1.373	1.404	1.4	1.41	1.399	1.41	1.407	1.408	1.389	1.424	1.413	1.401	1.395	1.389	1.401	1.394	1.414	1.409	1.396	1.395	1.435	1.392	1.411	1.411	1.405	1.418	1.422	1.411	1.404	1.395	1.416	1.409	1.408	1.418	1.4	1.418	1.4	1.413	1.39	1.406	1.404	1.404	1.393	1.406
233	1.527	1.494	1.521	1.544	1.519	1.495	1.537	1.534	1.505	1.547	1.531	1.504	1.557	1.549	1.546	1.512	1.514	1.517	1.494	1.505	1.532	1.538	1.555	1.51	1.516	1.515	1.495	1.545	1.548	1.539	1.557	1.555	1.536	1.554	1.546	1.558	1.591	1.581	1.58	1.556	1.599	1.567	1.572	1.565	1.579	1.578	1.599	1.579	1.611
0	1.429	1.406	1.415	1.399	1.413	1.381	1.416	1.421	1.415	1.401	1.423	1.417	1.42	1.419	1.448	1.422	1.414	1.414	1.415	1.428	1.432	1.438	1.447	1.428	1.437	1.46	1.447	1.452	1.459	1.438	1.467	1.477	1.452	1.451	1.459	1.465	1.473	1.47	1.473	1.459	1.499	1.479	1.488	1.47	1.491	1.483	1.487	1.471	1.504
0	1.421	1.407	1.407	1.427	1.416	1.38	1.424	1.413	1.417	1.402	1.4	1.417	1.41	1.411	1.449	1.424	1.416	1.407	1.412	1.417	1.414	1.429	1.432	1.416	1.421	1.456	1.421	1.445	1.45	1.435	1.451	1.463	1.441	1.444	1.433	1.453	1.462	1.464	1.469	1.449	1.476	1.475	1.482	1.463	1.477	1.479	1.486	1.475	1.502
0	1.504	1.476	1.502	1.503	1.498	1.48	1.51	1.513	1.496	1.509	1.492	1.493	1.533	1.541	1.519	1.511	1.521	1.508	1.489	1.492	1.544	1.55	1.576	1.528	1.531	1.542	1.542	1.575	1.575	1.558	1.59	1.604	1.575	1.582	1.575	1.6	1.62	1.632	1.621	1.6	1.657	1.624	1.63	1.609	1.623	1.651	1.64	1.641	1.656
234	1.43	1.423	1.433	1.43	1.447	1.403	1.428	1.429	1.42	1.431	1.423	1.433	1.434	1.441	1.438	1.438	1.426	1.418	1.403	1.419	1.423	1.441	1.445	1.419	1.413	1.43	1.405	1.433	1.431	1.419	1.432	1.435	1.414	1.427	1.421	1.43	1.431	1.436	1.431	1.405	1.44	1.436	1.435	1.419	1.424	1.425	1.424	1.419	1.433
235	1.421	1.423	1.422	1.425	1.431	1.402	1.421	1.428	1.412	1.43	1.421	1.425	1.422	1.428	1.435	1.422	1.416	1.413	1.401	1.417	1.416	1.428	1.425	1.414	1.404	1.436	1.404	1.432	1.426	1.413	1.425	1.429	1.416	1.41	1.408	1.423	1.423	1.428	1.422	1.4	1.431	1.431	1.428	1.418	1.42	1.416	1.415	1.41	1.423
0	1.418	1.416	1.401	1.42	1.424	1.396	1.407	1.427	1.399	1.42	1.424	1.402	1.42	1.431	1.433	1.416	1.436	1.411	1.409	1.418	1.418	1.427	1.434	1.421	1.418	1.449	1.421	1.46	1.459	1.462	1.468	1.477	1.465	1.478	1.479	1.491	1.496	1.5	1.511	1.48	1.52	1.517	1.524	1.518	1.517	1.519	1.524	1.521	1.537
0	1.434	1.421	1.412	1.431	1.434	1.397	1.409	1.435	1.414	1.42	1.433	1.42	1.426	1.444	1.467	1.449	1.45	1.434	1.443	1.454	1.458	1.474	1.479	1.467	1.47	1.496	1.469	1.508	1.515	1.527	1.537	1.542	1.53	1.544	1.554	1.575	1.574	1.576	1.6	1.574	1.613	1.606	1.61	1.615	1.616	1.621	1.618	1.62	1.649
236	1.428	1.404	1.416	1.424	1.417	1.386	1.396	1.426	1.399	1.417	1.394	1.411	1.422	1.43	1.432	1.428	1.411	1.404	1.404	1.408	1.419	1.442	1.429	1.429	1.425	1.457	1.435	1.458	1.466	1.453	1.48	1.479	1.469	1.473	1.482	1.49	1.492	1.496	1.517	1.471	1.521	1.511	1.511	1.515	1.519	1.513	1.527	1.517	1.527
237	1.411	1.414	1.412	1.415	1.431	1.386	1.423	1.432	1.421	1.43	1.424	1.419	1.444	1.447	1.456	1.444	1.446	1.445	1.439	1.451	1.467	1.474	1.479	1.481	1.472	1.507	1.479	1.522	1.529	1.527	1.546	1.562	1.546	1.562	1.574	1.589	1.585	1.59	1.622	1.596	1.618	1.628	1.625	1.637	1.638	1.639	1.645	1.643	1.675
238	1.422	1.408	1.422	1.416	1.432	1.389	1.408	1.421	1.402	1.413	1.419	1.409	1.412	1.422	1.423	1.411	1.407	1.403	1.387	1.402	1.409	1.422	1.421	1.409	1.404	1.421	1.396	1.421	1.417	1.409	1.42	1.427	1.43	1.419	1.411	1.425	1.42	1.436	1.429	1.408	1.443	1.436	1.449	1.431	1.428	1.431	1.427	1.43	1.436
239	1.48	1.459	1.459	1.478	1.486	1.435	1.458	1.513	1.491	1.477	1.434	1.425	1.478	1.45	1.487	1.448	1.457	1.454	1.432	1.429	1.459	1.459	1.46	1.469	1.447	1.478	1.454	1.455	1.474	1.452	1.506	1.456	1.474	1.428	1.445	1.509	1.438	1.442	1.46	1.463	1.47	1.48	1.446	1.462	1.45	1.47	1.438	1.445	1.468
240	1.504	1.497	1.51	1.478	1.5	1.466	1.442	1.549	1.473	1.5	1.441	1.426	1.516	1.432	1.485	1.44	1.477	1.495	1.463	1.417	1.481	1.438	1.418	1.472	1.44	1.475	1.498	1.495	1.5	1.446	1.482	1.445	1.47	1.459	1.417	1.453	1.415	1.452	1.481	1.46	1.484	1.48	1.485	1.459	1.412	1.445	1.448	1.462	1.467
241	1.438	1.412	1.416	1.43	1.403	1.381	1.394	1.422	1.387	1.379	1.401	1.403	1.376	1.392	1.398	1.404	1.4	1.382	1.41	1.389	1.38	1.428	1.405	1.407	1.389	1.382	1.404	1.401	1.389	1.407	1.39	1.385	1.38	1.388	1.412	1.407	1.409	1.425	1.4	1.404	1.429	1.389	1.417	1.396	1.407	1.439	1.394	1.421	1.406
0	1.396	1.227	1.136	NaN	NaN	NaN	NaN	NaN	NaN	NaN	NaN	NaN	NaN	NaN	NaN	NaN	NaN	NaN	NaN	NaN	NaN	NaN	NaN	NaN	NaN	NaN	NaN	NaN	NaN	NaN	NaN	NaN	NaN	NaN	NaN	NaN	NaN	NaN	NaN	NaN	NaN	NaN	NaN	NaN	NaN	NaN	NaN	NaN	NaN
242	1.571	1.524	1.545	1.48	1.536	1.498	1.454	1.481	1.479	1.469	1.505	1.469	1.465	1.461	1.497	1.49	1.483	1.455	1.5	1.473	1.458	1.496	1.485	1.487	1.479	1.444	1.464	1.442	1.441	1.483	1.47	1.468	1.463	1.45	1.458	1.478	1.475	1.469	1.478	1.46	1.476	1.468	1.453	1.455	1.471	1.485	1.467	1.48	1.474
243	1.558	1.556	1.542	1.506	1.542	1.505	1.511	1.479	1.501	1.47	1.493	1.469	1.468	1.5	1.505	1.484	1.51	1.471	1.508	1.46	1.448	1.503	1.461	1.495	1.494	1.463	1.48	1.437	1.445	1.483	1.49	1.48	1.47	1.464	1.478	1.489	1.489	1.482	1.485	1.462	1.489	1.482	1.449	1.463	1.492	1.47	1.487	1.49	1.478
0	1.715	1.636	1.658	1.601	1.58	1.615	1.614	1.572	1.566	1.547	1.552	1.626	1.629	1.597	1.601	1.594	1.618	1.634	1.667	1.579	1.562	1.641	1.629	1.644	1.647	1.635	1.675	1.656	1.655	1.669	1.673	1.694	1.678	1.749	1.683	1.723	1.715	1.734	1.759	1.726	1.772	1.763	1.721	1.767	1.774	1.778	1.762	1.822	1.817
244	1.451	1.439	1.453	1.444	1.395	1.396	1.406	1.43	1.423	1.412	1.422	1.42	1.418	1.423	1.425	1.419	1.413	1.385	1.414	1.399	1.403	1.448	1.425	1.425	1.405	1.394	1.408	1.415	1.401	1.412	1.394	1.404	1.371	1.387	1.411	1.402	1.418	1.415	1.414	1.408	1.418	1.387	1.401	1.412	1.397	1.437	1.397	1.397	1.408
245	1.418	1.398	1.407	1.459	1.377	1.409	1.409	1.415	1.482	1.441	1.436	1.487	1.412	1.409	1.468	1.498	1.462	1.414	1.576	1.394	1.47	1.511	1.437	1.482	1.499	1.411	1.502	1.413	1.444	1.458	1.47	1.505	1.516	1.472	1.427	1.507	1.494	1.512	1.494	1.495	1.522	1.456	1.5	1.447	1.469	1.607	1.441	1.55	1.493
246	1.401	1.42	1.443	1.402	1.396	1.397	1.402	1.41	1.432	1.431	1.391	1.431	1.456	1.447	1.432	1.399	1.427	1.406	1.437	1.394	1.435	1.475	1.413	1.426	1.409	1.403	1.43	1.426	1.412	1.43	1.391	1.399	1.396	1.405	1.421	1.413	1.437	1.421	1.448	1.407	1.441	1.403	1.418	1.417	1.421	1.454	1.417	1.433	1.413
247	1.905	1.865	1.851	1.868	1.827	1.849	1.804	1.813	1.787	1.823	1.799	1.806	1.787	1.798	1.772	1.797	1.784	1.759	1.825	1.731	1.748	1.804	1.758	1.751	1.762	1.743	1.764	1.759	1.724	1.763	1.742	1.75	1.722	1.76	1.744	1.738	1.773	1.756	1.742	1.765	1.766	1.748	1.739	1.718	1.741	1.773	1.742	1.755	1.731
248	1.431	1.394	1.418	1.461	1.383	1.394	1.412	1.421	1.469	1.441	1.42	1.483	1.401	1.42	1.452	1.505	1.456	1.421	1.548	1.399	1.45	1.506	1.45	1.457	1.5	1.42	1.482	1.393	1.43	1.452	1.466	1.49	1.495	1.477	1.446	1.484	1.474	1.478	1.464	1.467	1.481	1.438	1.481	1.426	1.448	1.556	1.431	1.51	1.462
0	1.437	1.431	1.423	1.432	1.426	1.431	1.385	1.425	1.403	1.419	1.414	1.419	1.419	1.428	1.422	1.425	1.425	1.418	1.46	1.416	1.429	1.467	1.458	1.447	1.447	1.44	1.461	1.463	1.439	1.479	1.472	1.48	1.473	1.478	1.502	1.495	1.516	1.52	1.513	1.514	1.537	1.514	1.522	1.52	1.54	1.542	1.534	1.561	1.546
249	1.372	1.428	1.415	1.422	1.415	1.399	1.406	1.429	1.409	1.431	1.414	1.419	1.414	1.453	1.45	1.413	1.416	1.422	1.466	1.425	1.432	1.456	1.441	1.437	1.441	1.42	1.435	1.453	1.439	1.46	1.427	1.424	1.433	1.435	1.456	1.463	1.483	1.449	1.48	1.469	1.5	1.46	1.473	1.479	1.49	1.524	1.48	1.504	1.486
250	1.404	1.415	1.404	1.426	1.401	1.415	1.387	1.414	1.384	1.41	1.406	1.39	1.4	1.41	1.407	1.4	1.405	1.39	1.426	1.394	1.4	1.422	1.416	1.413	1.413	1.4	1.421	1.406	1.393	1.414	1.415	1.42	1.407	1.433	1.445	1.427	1.449	1.451	1.45	1.46	1.482	1.461	1.465	1.45	1.471	1.51	1.477	1.497	1.492
251	1.39	1.414	1.421	1.437	1.397	1.394	1.394	1.427	1.414	1.417	1.405	1.407	1.416	1.449	1.444	1.44	1.419	1.413	1.469	1.446	1.432	1.485	1.459	1.471	1.484	1.466	1.475	1.492	1.475	1.509	1.485	1.474	1.469	1.495	1.517	1.512	1.552	1.524	1.559	1.561	1.585	1.566	1.565	1.569	1.582	1.628	1.583	1.61	1.597
0	1.441	1.435	1.417	1.422	1.415	1.412	1.391	1.433	1.398	1.419	1.414	1.416	1.413	1.422	1.42	1.418	1.426	1.405	1.447	1.411	1.419	1.452	1.444	1.429	1.437	1.42	1.446	1.442	1.422	1.46	1.45	1.465	1.446	1.468	1.485	1.481	1.497	1.492	1.489	1.494	1.521	NaN	NaN	NaN	NaN	NaN	NaN	NaN	NaN
252	1.423	1.424	1.41	1.429	1.415	1.424	1.386	1.428	1.408	1.413	1.413	1.403	1.418	1.423	1.424	1.422	1.426	1.401	1.446	1.419	1.414	1.435	1.432	1.413	1.423	1.405	1.428	1.412	1.405	1.428	1.42	1.428	1.419	1.414	1.438	1.429	1.439	1.431	1.435	1.442	1.446	1.421	1.423	1.427	1.44	1.454	1.432	1.444	1.433
253	1.525	1.495	1.506	1.476	1.487	1.48	1.461	1.48	1.447	1.467	1.442	1.445	1.464	1.455	1.447	1.456	1.459	1.437	1.463	1.422	1.437	1.48	1.464	1.436	1.436	1.433	1.438	1.424	1.424	1.456	1.446	1.456	1.431	1.441	1.455	1.437	1.476	1.451	1.436	1.452	1.474	1.444	1.456	1.462	1.468	1.458	1.448	1.469	1.457
254	1.358	1.376	1.36	1.364	1.379	1.382	1.349	1.361	1.38	1.383	1.373	1.386	1.391	1.401	1.408	1.359	1.4	1.377	1.414	1.391	1.412	1.462	1.408	1.385	1.416	1.392	1.414	1.423	1.423	1.428	1.413	1.403	1.409	1.41	1.407	1.444	1.45	1.411	1.444	1.428	1.454	1.441	1.448	1.452	1.468	1.49	1.47	1.485	1.482
255	1.41	1.421	1.394	1.42	1.4	1.412	1.38	1.415	1.404	1.4	1.404	1.399	1.402	1.407	1.404	1.407	1.406	1.391	1.434	1.411	1.403	1.435	1.42	1.415	1.414	1.4	1.426	1.415	1.399	1.437	1.423	1.428	1.429	1.442	1.451	1.445	1.464	1.47	1.458	1.465	1.491	1.462	1.466	1.472	1.476	1.504	1.476	1.498	1.5
256	1.367	1.392	1.374	1.361	1.392	1.375	1.343	1.36	1.38	1.389	1.365	1.377	1.405	1.394	1.383	1.342	1.402	1.373	1.413	1.375	1.416	1.456	1.393	1.375	1.402	1.392	1.405	1.419	1.398	1.419	1.384	1.385	1.388	1.389	1.391	1.437	1.453	1.401	1.467	1.42	1.456	1.442	1.43	1.448	1.466	1.477	1.468	1.479	1.463
257	1.496	1.481	1.503	1.48	1.483	1.479	1.445	1.482	1.434	1.492	1.451	1.448	1.455	1.455	1.469	1.47	1.465	1.429	1.477	1.439	1.447	1.471	1.466	1.454	1.466	1.448	1.436	1.442	1.413	1.463	1.448	1.451	1.469	1.43	1.456	1.449	1.488	1.456	1.44	1.444	1.482	1.434	1.466	1.439	1.477	1.458	1.444	1.47	1.453
0	1.432	1.482	1.427	1.415	1.475	1.435	1.388	1.377	1.459	1.459	1.392	1.439	1.517	1.478	1.424	1.339	1.54	1.479	1.572	1.442	1.607	1.637	1.45	1.489	1.503	1.512	1.521	1.561	1.552	1.531	1.458	1.46	1.542	1.51	1.487	1.629	1.634	1.503	1.692	1.554	1.619	1.613	1.577	1.587	1.615	1.679	1.642	1.651	1.641
258	1.438	1.462	1.442	1.442	1.444	1.447	1.419	1.452	1.429	1.457	1.443	1.443	1.457	1.468	1.476	1.479	1.47	1.467	1.499	1.478	1.501	1.533	1.54	1.519	1.521	1.525	1.546	1.546	1.534	1.571	1.562	1.585	1.557	1.584	1.614	1.604	1.627	1.618	1.616	1.623	1.651	1.618	1.646	1.653	1.663	1.683	1.655	1.688	1.656
259	1.431	1.382	1.431	1.423	1.43	1.402	1.404	1.466	1.402	1.407	1.424	1.428	1.42	1.446	1.454	1.439	1.455	1.448	1.489	1.426	1.446	1.446	1.462	1.457	1.47	1.443	1.467	1.453	1.475	1.486	1.467	1.458	1.474	1.48	1.489	1.453	1.458	1.485	1.459	1.469	1.519	1.475	1.501	1.472	1.522	1.527	1.492	1.517	1.52
260	1.417	1.425	1.403	1.428	1.422	1.406	1.371	1.414	1.41	1.404	1.4	1.394	1.4	1.407	1.428	1.414	1.41	1.392	1.43	1.403	1.401	1.412	1.42	1.393	1.407	1.399	1.411	1.394	1.386	1.407	1.406	1.415	1.401	1.395	1.428	1.415	1.423	1.424	1.421	1.413	1.426	1.4	1.413	1.405	1.42	1.439	1.418	1.423	1.417
261	1.45	1.441	1.424	1.438	1.443	1.44	1.412	1.45	1.438	1.452	1.439	1.446	1.441	1.471	1.479	1.473	1.479	1.458	1.517	1.485	1.488	1.536	1.526	1.518	1.52	1.503	1.539	1.541	1.522	1.572	1.555	1.583	1.558	1.584	1.615	1.594	1.629	1.644	1.632	1.63	1.662	1.612	1.627	1.641	1.651	1.676	1.661	1.686	1.67
262	1.411	1.446	1.404	1.403	1.45	1.403	1.357	1.379	1.429	1.424	1.388	1.405	1.455	1.427	1.428	1.347	1.469	1.423	1.491	1.407	1.495	1.539	1.424	1.42	1.447	1.426	1.438	1.455	1.455	1.439	1.393	1.38	1.428	1.408	1.382	1.469	1.48	1.383	1.489	1.414	1.459	1.452	1.431	1.43	1.455	1.495	1.464	1.464	1.455
263	1.384	1.412	1.403	1.387	1.426	1.408	1.382	1.409	1.423	1.421	1.412	1.4	1.438	1.432	1.437	1.389	1.471	1.451	1.517	1.444	1.486	1.529	1.438	1.46	1.49	1.473	1.479	1.503	1.5	1.499	1.464	1.463	1.509	1.5	1.486	1.56	1.571	1.523	1.608	1.542	1.591	1.574	1.558	1.568	1.588	1.636	1.593	1.628	1.593
264	1.431	1.437	1.44	1.442	1.445	1.438	1.421	1.453	1.438	1.451	1.459	1.445	1.467	1.489	1.489	1.487	1.504	1.486	1.53	1.509	1.533	1.57	1.581	1.581	1.605	1.594	1.64	1.645	1.667	1.708	1.708	1.739	1.746	1.761	1.823	1.818	1.871	1.87	1.885	1.912	1.969	1.95	1.97	2.004	2.029	2.059	2.038	2.077	2.093
265	1.365	1.398	1.394	1.392	1.422	1.397	1.407	1.422	1.408	1.412	1.423	1.403	1.417	1.457	1.448	1.41	1.444	1.425	1.493	1.451	1.448	1.486	1.457	1.439	1.469	1.456	1.466	1.496	1.487	1.5	1.478	1.477	1.5	1.494	1.502	1.531	1.543	1.519	1.566	1.546	1.575	1.541	1.537	1.544	1.571	1.601	1.575	1.576	1.576
266	1.39	1.373	1.39	1.393	1.408	1.39	1.369	1.395	1.365	1.38	1.389	1.37	1.385	1.389	1.391	1.395	1.395	1.387	1.416	1.381	1.397	1.407	1.417	1.399	1.41	1.386	1.401	1.396	1.386	1.411	1.409	1.404	1.402	1.407	1.429	1.404	1.421	1.42	1.408	1.416	1.437	1.415	1.422	1.414	1.43	1.449	1.428	1.447	1.437
267	1.416	1.423	1.403	1.414	1.407	1.415	1.373	1.425	1.405	1.404	1.403	1.394	1.394	1.412	1.42	1.411	1.412	1.394	1.434	1.406	1.402	1.426	1.425	1.405	1.409	1.396	1.432	1.404	1.393	1.419	1.417	1.417	1.41	1.415	1.44	1.43	1.44	1.441	1.433	1.438	1.447	1.42	1.426	1.426	1.441	1.462	1.435	1.448	1.438
268	1.44	1.412	1.41	1.424	1.462	1.392	1.413	1.458	1.398	1.417	1.417	1.402	1.43	1.436	1.421	1.435	1.46	1.446	1.479	1.434	1.454	1.433	1.442	1.436	1.457	1.431	1.44	1.432	1.454	1.464	1.47	1.44	1.452	1.464	1.477	1.45	1.449	1.486	1.455	1.461	1.498	1.449	1.469	1.461	1.477	1.509	1.471	1.493	1.495
269	1.458	1.461	1.528	1.467	1.551	1.469	1.551	1.62	1.536	1.556	1.561	1.526	1.523	1.591	1.562	1.538	1.548	1.577	1.659	1.594	1.551	1.61	1.592	1.593	1.622	1.602	1.573	1.58	1.602	1.651	1.611	1.609	1.606	1.613	1.642	1.624	1.619	1.62	1.647	1.624	1.727	1.607	1.629	1.613	1.632	1.675	1.622	1.672	1.645
270	1.528	1.497	1.49	1.503	1.483	1.489	1.447	1.486	1.459	1.477	1.469	1.453	1.467	1.47	1.488	1.471	1.48	1.447	1.472	1.447	1.457	1.49	1.469	1.459	1.453	1.456	1.467	1.438	1.464	1.465	1.455	1.479	1.434	1.44	1.478	1.455	1.484	1.475	1.455	1.469	1.486	1.438	1.461	1.451	1.492	1.483	1.458	1.487	1.447
271	1.479	1.477	1.49	1.487	1.491	1.483	1.456	1.485	1.464	1.49	1.473	1.446	1.48	1.45	1.479	1.46	1.469	1.448	1.49	1.448	1.469	1.482	1.488	1.45	1.465	1.443	1.465	1.457	1.437	1.472	1.458	1.442	1.447	1.459	1.47	1.469	1.483	1.474	1.455	1.464	1.487	1.452	1.464	1.47	1.476	1.487	1.466	1.475	1.461
0	1.402	1.465	1.478	1.487	1.531	1.483	1.559	1.596	1.576	1.544	1.573	1.559	1.533	1.61	1.623	1.521	1.523	1.6	1.663	1.613	1.514	1.613	1.562	1.556	1.61	1.575	1.561	1.618	1.611	1.581	1.587	1.564	1.616	1.628	1.613	1.635	1.648	1.622	1.69	1.669	1.749	1.625	1.627	1.632	1.633	1.673	1.652	1.673	1.663
272	1.397	1.43	1.387	1.395	1.433	1.398	1.351	1.373	1.411	1.407	1.385	1.392	1.452	1.414	1.401	1.34	1.462	1.404	1.494	1.391	1.478	1.525	1.386	1.413	1.412	1.405	1.418	1.434	1.422	1.421	1.368	1.373	1.397	1.384	1.371	1.45	1.446	1.375	1.479	1.392	1.449	1.42	1.397	1.404	1.422	1.461	1.415	1.438	1.422
273	1.402	1.38	1.382	1.396	1.401	1.385	1.361	1.41	1.363	1.379	1.38	1.365	1.392	1.391	1.392	1.39	1.39	1.385	1.412	1.388	1.398	1.407	1.416	1.402	1.406	1.382	1.415	1.39	1.4	1.425	1.405	1.41	1.397	1.406	1.435	1.414	1.423	1.428	1.417	1.426	1.449	1.417	1.423	1.422	1.437	1.453	1.426	1.449	1.448
274	1.414	1.43	1.446	1.441	1.462	1.436	1.434	1.457	1.467	1.453	1.467	1.456	1.469	1.511	1.483	1.45	1.477	1.484	1.536	1.487	1.49	1.545	1.495	1.476	1.511	1.483	1.515	1.517	1.513	1.535	1.499	1.507	1.522	1.512	1.53	1.571	1.567	1.55	1.578	1.56	1.583	1.557	1.559	1.564	1.58	1.614	1.583	1.612	1.585
0	1.43	1.464	1.412	1.411	1.466	1.437	1.423	1.425	1.439	1.44	1.445	1.463	1.474	1.468	1.456	1.407	1.492	1.451	1.523	1.426	1.512	1.563	1.435	1.44	1.467	1.433	1.467	1.478	1.472	1.45	1.423	1.413	1.45	1.437	1.401	1.494	1.496	1.419	1.498	1.447	1.485	1.463	1.454	1.461	1.47	1.515	1.466	1.46	1.461
0	1.503	1.482	1.467	1.493	1.48	1.473	1.437	1.477	1.46	1.447	1.452	1.47	1.463	1.471	1.477	1.472	1.483	1.476	1.514	1.488	1.48	1.5	1.482	1.462	1.478	1.463	1.502	1.459	1.461	1.482	1.474	1.464	1.457	1.465	1.501	1.477	1.492	1.503	1.496	1.487	1.483	1.46	1.465	1.464	1.497	1.506	1.478	1.482	1.484
0	1.414	1.41	1.414	1.418	1.42	1.41	1.384	1.42	1.39	1.391	1.415	1.397	1.426	1.419	1.413	1.41	1.421	1.392	1.447	1.413	1.433	1.439	1.437	1.423	1.436	1.411	1.429	1.42	1.421	1.431	1.425	1.435	1.433	1.427	1.454	1.435	1.45	1.445	1.446	1.453	1.477	1.445	1.441	1.438	1.47	1.473	1.448	1.469	1.45
0	1.42	1.404	1.397	1.42	1.425	1.407	1.386	1.428	1.382	1.41	1.409	1.39	1.421	1.403	1.412	1.405	1.415	1.419	1.445	1.414	1.423	1.414	1.437	1.429	1.439	1.416	1.436	1.415	1.413	1.443	1.425	1.436	1.432	1.433	1.467	1.438	1.459	1.464	1.446	1.474	1.49	1.46	1.451	1.455	1.469	1.488	1.468	1.483	1.465
275	1.453	1.473	1.457	1.474	1.463	1.467	1.41	1.446	1.466	1.457	1.445	1.452	1.504	1.5	1.475	1.451	1.513	1.475	1.529	1.451	1.507	1.534	1.435	1.482	1.483	1.449	1.481	1.475	1.48	1.485	1.424	1.432	1.439	1.425	1.44	1.507	1.49	1.441	1.509	1.461	1.51	1.467	1.484	1.461	1.476	1.532	1.492	1.48	1.468
0	1.479	1.492	1.495	1.466	1.502	1.484	1.438	1.47	1.48	1.452	1.468	1.462	1.466	1.479	1.48	1.461	1.481	1.466	1.506	1.48	1.467	1.485	1.486	1.471	1.477	1.445	1.507	1.461	1.449	1.466	1.459	1.477	1.476	1.465	1.487	1.492	1.498	1.492	1.482	1.483	1.5	1.467	1.47	1.468	1.489	1.516	1.481	1.497	1.486
0	NaN	NaN	NaN	NaN	NaN	NaN	NaN	NaN	NaN	NaN	NaN	NaN	NaN	NaN	NaN	NaN	NaN	NaN	NaN	NaN	NaN	NaN	NaN	NaN	NaN	NaN	NaN	NaN	NaN	NaN	NaN	NaN	NaN	NaN	NaN	NaN	NaN	NaN	NaN	NaN	NaN	NaN	NaN	NaN	NaN	NaN	NaN	NaN	NaN
276	1.418	1.408	1.408	1.432	1.424	1.418	1.403	1.422	1.428	1.41	1.44	1.419	1.447	1.456	1.458	1.447	1.456	1.46	1.501	1.469	1.482	1.505	1.501	1.488	1.51	1.479	1.505	1.51	1.514	1.527	1.517	1.536	1.54	1.544	1.569	1.585	1.607	1.597	1.601	1.602	1.633	1.612	1.602	1.62	1.63	1.655	1.649	1.676	1.654
0	NaN	NaN	NaN	NaN	NaN	NaN	NaN	NaN	NaN	NaN	NaN	NaN	NaN	NaN	NaN	NaN	NaN	NaN	NaN	NaN	NaN	NaN	NaN	NaN	NaN	NaN	NaN	NaN	NaN	NaN	NaN	NaN	NaN	NaN	NaN	NaN	NaN	NaN	NaN	NaN	NaN	NaN	NaN	NaN	NaN	NaN	NaN	NaN	NaN
277	1.421	1.428	1.427	1.433	1.438	1.434	1.399	1.432	1.433	1.429	1.461	1.439	1.426	1.477	1.474	1.491	1.493	1.49	1.545	1.505	1.514	1.559	1.549	1.543	1.561	1.539	1.586	1.582	1.594	1.639	1.613	1.63	1.638	1.659	1.655	1.677	1.716	1.728	1.717	1.729	1.782	1.756	1.748	1.766	1.774	1.811	1.809	1.825	1.805
278	1.563	1.443	1.472	1.456	1.527	1.488	1.468	1.504	1.487	1.472	1.498	1.497	1.472	1.468	1.479	1.429	1.45	1.435	1.513	1.505	1.481	1.485	1.462	1.48	1.499	1.517	1.469	1.457	1.457	1.469	1.445	1.481	1.44	1.458	1.504	1.475	1.472	1.481	1.454	1.483	1.526	1.504	1.474	1.48	1.484	1.48	1.481	1.505	1.438
0	1.707	1.576	1.602	1.784	1.724	1.558	1.687	1.656	1.562	1.64	1.691	1.531	1.733	1.743	1.672	1.636	1.661	1.714	1.752	1.655	1.686	1.703	1.728	1.712	1.725	1.751	1.676	1.723	1.733	1.756	1.756	1.725	1.713	NaN	NaN	NaN	NaN	NaN	NaN	NaN	NaN	NaN	NaN	NaN	NaN	NaN	NaN	NaN	NaN
279	1.417	1.423	1.411	1.4	1.41	1.414	1.393	1.427	1.406	1.389	1.422	1.416	1.414	1.439	1.433	1.433	1.434	1.419	1.456	1.436	1.448	1.446	1.464	1.456	1.468	1.446	1.48	1.441	1.442	1.48	1.488	1.475	1.465	1.465	1.495	1.482	1.498	1.526	1.532	1.525	1.521	1.508	1.498	1.511	1.548	1.556	1.547	1.551	1.536
280	1.501	1.505	1.471	1.457	1.555	1.48	1.461	1.54	1.449	1.486	1.497	1.478	1.507	1.496	1.468	1.459	1.477	1.463	1.542	1.497	1.486	1.497	1.498	1.482	1.5	1.514	1.475	1.487	1.459	1.517	1.478	1.494	1.459	1.475	1.541	1.49	1.508	1.505	1.472	1.497	1.536	1.508	1.5	1.495	1.491	1.517	1.492	1.545	1.464
0	NaN	NaN	NaN	NaN	NaN	NaN	NaN	NaN	NaN	NaN	NaN	NaN	NaN	NaN	NaN	NaN	NaN	NaN	NaN	NaN	NaN	NaN	NaN	NaN	NaN	NaN	NaN	NaN	NaN	NaN	NaN	NaN	NaN	NaN	NaN	NaN	NaN	NaN	NaN	NaN	NaN	NaN	NaN	NaN	NaN	NaN	NaN	NaN	NaN
281	1.407	1.395	1.397	1.432	1.431	1.413	1.404	1.411	1.396	1.401	1.424	1.393	1.421	1.425	1.41	1.409	1.413	1.403	1.44	1.405	1.413	1.436	1.429	1.411	1.425	1.399	1.424	1.402	1.413	1.429	1.414	1.416	1.403	1.415	1.43	1.41	1.434	1.43	1.42	1.434	1.44	1.417	1.413	1.419	1.429	1.441	1.427	1.443	1.428
282	1.556	1.586	1.588	1.538	1.722	1.586	1.632	1.591	1.549	1.57	1.559	1.6	1.66	1.635	1.58	1.607	1.584	1.658	1.692	1.647	1.625	1.64	1.698	1.651	1.678	1.709	1.677	1.669	1.635	1.683	1.627	1.683	1.63	1.637	1.734	1.7	1.716	1.734	1.681	1.746	1.77	1.688	1.741	1.747	1.788	1.778	1.76	1.863	1.787
283	1.462	1.449	1.447	1.434	1.463	1.444	1.42	1.428	1.445	1.436	1.454	1.457	1.478	1.486	1.49	1.464	1.497	1.485	1.537	1.516	1.508	1.54	1.541	1.535	1.531	1.533	1.575	1.558	1.546	1.576	1.559	1.568	1.595	1.607	1.617	1.618	1.666	1.638	1.654	1.658	1.658	1.66	1.644	1.656	1.709	1.727	1.688	1.702	1.698
284	1.42	1.419	1.415	1.411	1.412	1.416	1.405	1.426	1.411	1.405	1.418	1.408	1.426	1.44	1.434	1.437	1.439	1.424	1.463	1.44	1.457	1.48	1.461	1.464	1.47	1.451	1.488	1.461	1.447	1.485	1.49	1.499	1.475	1.479	1.506	1.507	1.537	1.533	1.538	1.559	1.549	1.523	1.526	1.538	1.568	1.579	1.557	1.572	1.596
285	1.386	1.42	1.405	1.448	1.44	1.423	1.418	1.449	1.416	1.407	1.45	1.44	1.468	1.465	1.458	1.484	1.472	1.448	1.51	1.467	1.481	1.505	1.494	1.496	1.519	1.493	1.538	1.501	1.509	1.528	1.543	1.552	1.533	1.532	1.563	1.546	1.571	1.579	1.563	1.569	1.595	1.571	1.58	1.598	1.592	1.626	1.591	1.609	1.599
286	1.45	1.451	1.435	1.503	1.539	1.491	1.467	1.529	1.463	1.491	1.53	1.528	1.568	1.585	1.58	1.591	1.637	1.636	1.715	1.71	1.725	1.764	1.82	1.834	1.879	1.863	1.918	1.907	1.944	2.027	2.02	2.06	2.092	2.166	2.257	2.265	2.3	2.31	2.309	2.338	2.324	2.305	2.285	2.299	2.319	2.348	2.314	2.321	2.3
287	1.396	1.405	1.408	1.42	1.415	1.432	1.409	1.416	1.408	1.411	1.417	1.401	1.418	1.425	1.417	1.407	1.407	1.395	1.436	1.416	1.403	1.438	1.431	1.412	1.429	1.404	1.422	1.405	1.409	1.421	1.405	1.432	1.418	1.415	1.432	1.429	1.439	1.435	1.42	1.432	1.435	1.428	1.415	1.424	1.437	1.45	1.433	1.452	1.431
0	1.457	1.462	1.473	1.455	1.467	1.47	1.457	1.477	1.468	1.476	1.495	1.484	1.503	1.54	1.533	1.535	1.55	1.549	1.606	1.575	1.591	1.63	1.631	1.626	1.646	1.642	1.692	1.67	1.67	1.7	1.717	1.725	1.739	1.753	1.794	1.79	1.83	1.837	1.847	1.875	1.877	1.848	1.872	1.886	1.924	1.941	1.916	1.966	1.939
288	1.421	1.422	1.429	1.426	1.449	1.439	1.449	1.488	1.493	1.478	1.535	1.524	1.579	1.627	1.622	1.651	1.676	1.701	1.785	1.758	1.844	1.88	1.954	1.974	2.096	2.106	2.216	2.243	2.263	2.354	2.373	2.347	2.352	2.325	2.364	2.385	2.409	2.431	2.389	2.384	2.43	2.392	2.362	2.404	2.417	2.415	2.375	2.406	2.375
289	1.382	1.409	1.402	1.449	1.425	1.424	1.406	1.444	1.424	1.41	1.433	1.429	1.45	1.464	1.458	1.451	1.461	1.44	1.502	1.464	1.475	1.5	1.496	1.483	1.506	1.475	1.509	1.481	1.482	1.515	1.505	1.512	1.516	1.511	1.54	1.533	1.544	1.565	1.536	1.55	1.57	1.539	1.532	1.554	1.553	1.591	1.549	1.584	1.559
290	1.51	1.408	1.505	1.454	1.465	1.51	1.466	1.465	1.49	1.479	1.484	1.451	1.518	1.526	1.502	1.506	1.443	1.468	1.511	1.477	1.495	1.536	1.527	1.508	1.551	1.488	1.547	1.521	1.523	1.513	1.524	1.521	1.528	1.544	1.54	1.532	1.563	1.567	1.595	1.546	1.603	1.558	1.568	1.569	1.596	1.589	1.593	1.605	1.579
0	1.493	1.503	1.509	1.461	1.505	1.492	1.462	1.503	1.481	1.474	1.508	1.49	1.501	1.529	1.518	1.467	1.494	1.517	1.54	1.507	1.495	1.521	1.517	1.516	1.499	1.494	1.502	1.504	1.499	1.506	1.515	1.5	1.5	1.498	1.546	1.527	NaN	NaN	NaN	NaN	NaN	NaN	NaN	NaN	NaN	NaN	NaN	NaN	NaN
291	1.426	1.445	1.442	1.438	1.446	1.469	1.457	1.476	1.476	1.445	1.5	1.524	1.548	1.589	1.608	1.671	1.693	1.744	1.815	1.819	1.912	1.992	2.104	2.172	2.251	2.305	2.352	2.244	2.278	2.293	2.253	2.243	2.201	2.239	2.253	2.205	2.293	2.292	2.252	2.262	2.27	2.227	2.202	2.068	1.898	1.91	1.894	NaN	NaN
292	1.571	1.478	1.524	1.474	1.502	1.522	1.482	1.482	1.513	1.513	1.507	1.479	1.518	1.538	1.523	1.52	1.45	1.5	1.545	1.524	1.508	1.549	1.568	1.544	1.576	1.511	1.572	1.534	1.542	1.541	1.559	1.563	1.544	1.544	1.559	1.568	1.597	1.597	1.606	1.571	1.651	1.589	1.603	1.613	1.626	1.625	1.638	1.657	1.623
293	1.46	1.485	1.458	1.467	1.47	1.475	1.47	1.496	1.479	1.466	1.505	1.498	1.509	1.542	1.553	1.555	1.575	1.557	1.613	1.584	1.612	1.641	1.646	1.646	1.667	1.652	1.696	1.679	1.68	1.717	1.712	1.733	1.724	1.741	1.768	1.779	1.808	1.811	1.812	1.842	1.837	1.808	1.819	1.848	1.851	1.89	1.866	1.885	1.857
294	1.454	1.465	1.472	1.493	1.516	1.506	1.481	1.51	1.513	1.512	1.537	1.539	1.583	1.613	1.623	1.639	1.69	1.693	1.783	1.772	1.84	1.893	1.962	1.963	2.029	2.038	2.078	2.134	2.174	2.242	2.265	2.285	2.275	2.273	2.32	2.294	2.33	2.304	2.286	2.32	2.339	2.296	2.316	2.303	2.336	2.353	2.328	2.353	2.326
0	1.611	1.605	1.609	1.572	1.473	1.591	1.57	1.51	1.621	1.549	1.599	1.514	1.601	1.66	1.559	1.587	NaN	NaN	NaN	NaN	NaN	NaN	NaN	NaN	NaN	NaN	NaN	NaN	NaN	NaN	NaN	NaN	NaN	NaN	NaN	NaN	NaN	NaN	NaN	NaN	NaN	NaN	NaN	NaN	NaN	NaN	NaN	NaN	NaN
295	1.424	1.411	1.414	1.403	1.424	1.422	1.386	1.428	1.398	1.409	1.411	1.403	1.412	1.423	1.417	1.422	1.411	1.393	1.437	1.408	1.415	1.423	1.425	1.423	1.43	1.408	1.416	1.402	1.39	1.421	1.4	1.422	1.394	1.399	1.429	1.415	1.432	1.429	1.405	1.411	1.437	1.409	1.396	1.406	1.422	1.429	1.424	1.428	1.411
296	1.502	1.53	1.515	1.495	1.501	1.508	1.498	1.535	1.493	1.489	1.51	1.475	1.494	1.539	1.515	1.473	1.514	1.497	1.541	1.506	1.478	1.51	1.501	1.5	1.5	1.489	1.507	1.494	1.485	1.476	1.489	1.49	1.473	1.49	1.509	1.507	1.535	1.524	1.491	1.509	1.496	1.495	1.491	1.5	1.498	1.518	1.482	1.514	1.472
0	1.572	1.572	1.592	1.546	1.582	1.563	1.605	1.521	1.62	1.586	1.583	1.558	1.629	NaN	NaN	NaN	NaN	NaN	NaN	NaN	NaN	NaN	NaN	NaN	NaN	NaN	NaN	NaN	NaN	NaN	NaN	NaN	NaN	NaN	NaN	NaN	NaN	NaN	NaN	NaN	NaN	NaN	NaN	NaN	NaN	NaN	NaN	NaN	NaN
0	1.371	1.387	1.411	1.397	1.409	1.418	1.379	1.408	1.4	1.397	1.397	1.394	1.404	1.407	1.409	1.406	1.413	1.386	1.426	1.412	1.405	1.436	1.438	1.434	1.433	1.423	1.436	1.428	1.427	1.461	1.443	1.455	1.445	1.445	1.479	1.476	1.485	1.483	1.471	1.492	1.498	1.494	1.48	1.495	1.511	1.526	1.511	1.532	1.518
297	1.397	1.399	1.401	1.412	1.42	1.437	1.392	1.411	1.401	1.394	1.422	1.398	1.391	1.44	1.411	1.405	1.414	1.392	1.435	1.412	1.412	1.438	1.416	1.404	1.417	1.398	1.415	1.399	1.395	1.411	1.399	1.412	1.397	1.395	1.418	1.41	1.424	1.426	1.411	1.412	1.418	1.399	1.403	1.405	1.411	1.421	1.4	1.424	1.405
298	1.403	1.411	1.44	1.411	1.437	1.429	1.427	1.458	1.466	1.487	1.503	1.511	1.569	1.605	1.629	1.665	1.694	1.732	1.822	1.817	1.88	1.977	1.991	2.018	2.096	2.124	2.214	2.23	2.249	2.288	2.27	2.274	2.251	2.248	2.289	2.26	2.291	2.297	2.269	2.268	2.297	2.25	2.256	2.258	2.279	2.295	2.262	2.287	2.25
299	1.385	1.395	1.407	1.408	1.421	1.417	1.383	1.409	1.396	1.401	1.417	1.395	1.403	1.426	1.415	1.399	1.411	1.401	1.436	1.412	1.408	1.428	1.431	1.411	1.421	1.395	1.417	1.405	1.393	1.413	1.396	1.411	1.401	1.4	1.418	1.405	1.423	1.42	1.414	1.411	1.425	1.404	1.4	1.407	1.413	1.433	1.401	1.429	1.403
300	1.43	1.42	1.433	1.432	1.426	1.437	1.42	1.436	1.41	1.406	1.417	1.414	1.422	1.44	1.435	1.429	1.429	1.411	1.453	1.397	1.421	1.447	1.426	1.431	1.427	1.413	1.432	1.426	1.412	1.436	1.42	1.423	1.421	1.411	1.429	1.424	1.45	1.434	1.418	1.44	1.438	1.42	1.411	1.429	1.437	1.454	1.421	1.439	1.408
301	1.431	1.458	1.456	1.434	1.461	1.441	1.421	1.442	1.423	1.451	1.447	1.418	1.454	1.459	1.456	1.447	1.447	1.427	1.48	1.444	1.442	1.463	1.476	1.455	1.464	1.427	1.461	1.452	1.436	1.465	1.454	1.46	1.447	1.448	1.468	1.462	1.484	1.483	1.471	1.474	1.502	1.475	1.472	1.479	1.491	1.504	1.486	1.501	1.496
302	1.42	1.439	1.439	1.427	1.438	1.439	1.417	1.437	1.414	1.432	1.432	1.418	1.411	1.445	1.42	1.421	1.427	1.419	1.447	1.405	1.416	1.445	1.432	1.428	1.42	1.417	1.429	1.425	1.413	1.432	1.42	1.431	1.415	1.413	1.436	1.439	1.452	1.429	1.425	1.443	1.434	1.414	1.425	1.427	1.444	1.463	1.42	1.435	1.418
303	1.415	1.418	1.423	1.417	1.439	1.438	1.43	1.462	1.46	1.479	1.502	1.499	1.559	1.6	1.617	1.65	1.699	1.715	1.798	1.802	1.87	1.965	2.031	2.086	2.165	2.196	2.281	2.257	2.26	2.292	2.282	2.299	2.268	2.281	2.309	2.29	2.333	2.308	2.303	2.306	2.317	2.287	2.28	2.277	NaN	NaN	NaN	NaN	NaN
0	1.738	1.721	1.937	1.821	1.752	1.892	1.832	1.867	1.829	1.751	NaN	NaN	NaN	NaN	NaN	NaN	NaN	NaN	NaN	NaN	NaN	NaN	NaN	NaN	NaN	NaN	NaN	NaN	NaN	NaN	NaN	NaN	NaN	NaN	NaN	NaN	NaN	NaN	NaN	NaN	NaN	NaN	NaN	NaN	NaN	NaN	NaN	NaN	NaN
304	1.425	1.442	1.453	1.446	1.451	1.441	1.416	1.438	1.423	1.435	1.426	1.42	1.424	1.435	1.44	1.451	1.44	1.429	1.462	1.423	1.436	1.47	1.448	1.46	1.456	1.447	1.469	1.451	1.44	1.464	1.447	1.457	1.446	1.435	1.467	1.47	1.496	1.487	1.466	1.485	1.477	1.463	1.469	1.488	1.498	1.505	1.478	1.496	1.487
305	1.389	1.388	1.399	1.406	1.403	1.408	1.375	1.413	1.395	1.401	1.402	1.392	1.393	1.409	1.408	1.396	1.402	1.384	1.422	1.402	1.396	1.438	1.424	1.419	1.416	1.4	1.429	1.408	1.408	1.429	1.421	1.423	1.412	1.408	1.445	1.444	1.441	1.45	1.439	1.451	1.459	1.442	1.44	1.44	1.462	1.472	1.455	1.469	1.456
306	1.451	1.451	1.46	1.464	1.466	1.463	1.439	1.479	1.447	1.451	1.452	1.446	1.445	1.465	1.457	1.455	1.47	1.435	1.471	1.441	1.445	1.489	1.468	1.476	1.448	1.449	1.46	1.455	1.445	1.482	1.453	1.463	1.455	1.451	1.486	1.474	1.493	1.493	1.463	1.49	1.478	1.467	1.467	1.484	1.49	1.504	1.489	1.49	1.483
307	1.463	1.484	1.486	1.489	1.489	1.485	1.464	1.488	1.454	1.475	1.473	1.453	1.487	1.499	1.454	1.488	1.478	1.448	1.5	1.466	1.468	1.517	1.495	1.497	1.479	1.462	1.471	1.482	1.464	1.48	1.456	1.486	1.454	1.46	1.498	1.498	1.484	1.482	1.467	1.501	1.478	1.483	1.472	1.475	1.509	1.503	1.49	1.507	1.495
0	1.97	1.913	1.948	1.937	1.984	1.943	1.924	1.974	1.949	1.949	1.926	1.931	2.002	1.994	2.003	1.942	1.918	1.939	1.989	1.977	1.952	1.992	1.961	1.932	1.987	1.882	1.936	1.911	1.903	1.925	1.93	1.978	1.945	1.924	1.956	1.932	1.979	1.966	1.969	1.94	1.977	1.942	1.926	1.956	1.937	1.985	1.919	1.97	1.95
0	NaN	NaN	NaN	NaN	NaN	NaN	NaN	NaN	NaN	NaN	NaN	NaN	NaN	NaN	NaN	NaN	NaN	NaN	NaN	NaN	NaN	NaN	NaN	NaN	NaN	NaN	NaN	NaN	NaN	NaN	NaN	NaN	NaN	NaN	NaN	NaN	NaN	NaN	NaN	NaN	NaN	NaN	NaN	NaN	NaN	NaN	NaN	NaN	NaN
308	1.384	1.393	1.403	1.398	1.411	1.41	1.374	1.41	1.392	1.392	1.403	1.382	1.384	1.407	1.399	1.403	1.405	1.384	1.415	1.394	1.402	1.433	1.416	1.422	1.412	1.391	1.424	1.408	1.403	1.426	1.425	1.424	1.409	1.418	1.442	1.447	1.441	1.444	1.442	1.463	1.465	1.45	1.451	1.463	1.471	1.486	1.467	1.486	1.476
309	1.419	1.387	1.42	1.388	1.432	1.436	1.397	1.432	1.412	1.431	1.426	1.421	1.441	1.448	1.449	1.423	1.436	1.417	1.462	1.451	1.442	1.459	1.455	1.453	1.448	1.428	1.462	1.445	1.428	1.461	1.461	1.487	1.468	1.474	1.49	1.484	1.497	1.494	1.491	1.489	1.528	1.491	1.495	1.504	1.505	1.544	1.508	1.534	1.518
310	1.439	1.465	1.441	1.44	1.438	1.455	1.417	1.439	1.426	1.439	1.471	1.428	1.447	1.437	1.451	1.441	1.446	1.416	1.451	1.432	1.428	1.45	1.452	1.436	1.436	1.426	1.448	1.44	1.416	1.447	1.434	1.44	1.429	1.429	1.44	1.431	1.443	1.452	1.438	1.453	1.464	1.437	1.434	1.429	1.447	1.466	1.435	1.454	1.448
0	1.437	1.455	1.442	1.418	1.446	1.443	1.422	1.433	1.428	1.434	1.464	1.426	1.438	1.45	1.457	1.452	1.45	1.424	1.454	1.438	1.437	1.469	1.46	1.439	1.459	1.424	1.454	1.447	1.424	1.446	1.44	1.447	1.449	1.44	1.459	1.45	1.471	1.478	1.463	1.479	1.492	1.467	1.459	1.466	1.485	1.497	1.473	1.494	1.483
311	1.457	1.496	1.469	1.496	1.502	1.453	1.454	1.483	1.461	1.496	1.463	1.485	1.449	1.477	1.465	1.49	1.464	1.447	1.499	1.451	1.454	1.476	1.489	1.471	1.468	1.466	1.463	1.473	1.451	1.49	1.475	1.454	1.455	1.455	1.495	1.467	1.503	1.486	1.473	1.492	1.492	1.477	1.493	1.472	1.511	1.505	1.481	1.492	1.495
312	1.381	1.378	1.392	1.382	1.395	1.387	1.356	1.398	1.372	1.387	1.382	1.385	1.384	1.394	1.412	1.392	1.393	1.373	1.415	1.403	1.387	1.407	1.398	1.399	1.405	1.365	1.399	1.386	1.373	1.408	1.391	1.409	1.403	1.4	1.42	1.41	1.427	1.423	1.413	1.425	1.447	1.427	1.417	1.415	1.434	1.45	1.424	1.455	1.432
0	1.367	1.363	1.394	1.357	1.387	1.395	1.345	1.39	1.375	1.383	1.379	1.38	1.387	1.408	1.406	1.39	1.386	1.375	1.43	1.393	1.389	1.414	1.411	1.401	1.402	1.37	1.404	1.399	1.382	1.408	1.396	1.411	1.399	1.397	1.412	1.412	1.431	1.422	1.417	1.433	1.444	NaN	NaN	NaN	NaN	NaN	NaN	NaN	NaN
0	1.386	1.356	1.387	1.358	1.393	1.4	1.355	1.388	1.373	1.39	1.386	1.374	1.39	1.412	1.407	1.399	1.403	1.366	1.419	1.387	1.404	1.405	1.417	1.412	1.388	1.382	1.415	1.388	1.391	1.408	1.404	1.409	1.399	1.402	1.433	1.413	1.425	1.427	1.427	1.418	1.454	1.419	1.431	1.431	1.448	1.463	1.436	1.473	1.446
313	1.424	1.433	1.437	1.448	1.447	1.441	1.421	1.457	1.414	1.439	1.433	1.432	1.427	1.447	1.439	1.444	1.439	1.412	1.461	1.422	1.423	1.451	1.435	1.423	1.42	1.428	1.427	1.421	1.414	1.452	1.412	1.418	1.412	1.411	1.447	1.439	1.449	1.442	1.422	1.433	1.441	1.421	1.422	1.416	1.44	1.451	1.422	1.443	1.424
0	NaN	NaN	NaN	NaN	NaN	NaN	NaN	NaN	NaN	NaN	NaN	NaN	NaN	NaN	NaN	NaN	NaN	NaN	NaN	NaN	NaN	NaN	NaN	NaN	NaN	NaN	NaN	NaN	NaN	NaN	NaN	NaN	NaN	NaN	NaN	NaN	NaN	NaN	NaN	NaN	NaN	NaN	NaN	NaN	NaN	NaN	NaN	NaN	NaN
0	1.4	1.407	1.432	1.42	1.428	1.434	1.389	1.429	1.406	1.417	1.419	1.413	1.43	1.445	1.449	1.44	1.443	1.421	1.478	1.438	1.427	NaN	NaN	NaN	NaN	NaN	NaN	NaN	NaN	NaN	NaN	NaN	NaN	NaN	NaN	NaN	NaN	NaN	NaN	NaN	NaN	NaN	NaN	NaN	NaN	NaN	NaN	NaN	NaN
314	1.425	1.44	1.442	1.424	1.441	1.431	1.385	1.457	1.406	1.43	1.414	1.414	1.438	1.441	1.435	1.43	1.45	1.41	1.465	1.446	1.435	1.468	1.45	1.456	1.444	1.423	1.445	1.448	1.434	1.46	1.44	1.459	1.443	1.45	1.461	1.461	1.473	1.485	1.461	1.467	1.469	1.458	1.472	1.465	1.473	1.509	1.488	1.498	1.473
315	1.445	1.42	1.433	1.426	1.442	1.44	1.403	1.433	1.407	1.431	1.414	1.42	1.434	1.445	1.448	1.436	1.441	1.421	1.469	1.45	1.444	1.479	1.474	1.475	1.46	1.433	1.469	1.459	1.451	1.483	1.475	1.476	1.455	1.459	1.499	1.475	1.503	1.507	1.484	1.496	1.51	1.487	1.497	1.499	1.521	1.532	1.515	1.542	1.514
316	1.443	1.441	1.463	1.445	1.457	1.44	1.432	1.476	1.445	1.468	1.472	1.472	1.499	1.52	1.532	1.526	1.55	1.534	1.607	1.595	1.592	1.638	1.647	1.645	1.657	1.661	1.701	1.703	1.706	1.747	1.749	1.755	1.76	1.777	1.803	1.811	1.844	1.859	1.853	1.877	1.898	1.882	1.899	1.898	1.928	1.964	1.952	1.987	1.964
0	NaN	NaN	NaN	NaN	NaN	NaN	NaN	NaN	NaN	NaN	NaN	NaN	NaN	NaN	NaN	NaN	NaN	NaN	NaN	NaN	NaN	NaN	NaN	NaN	NaN	NaN	NaN	NaN	NaN	NaN	NaN	NaN	NaN	NaN	NaN	NaN	NaN	NaN	NaN	NaN	NaN	NaN	NaN	NaN	NaN	NaN	NaN	NaN	NaN
0	0.922	NaN	NaN	NaN	NaN	NaN	NaN	NaN	NaN	NaN	NaN	NaN	NaN	NaN	NaN	NaN	NaN	NaN	NaN	NaN	NaN	NaN	NaN	NaN	NaN	NaN	NaN	NaN	NaN	NaN	NaN	NaN	NaN	NaN	NaN	NaN	NaN	NaN	NaN	NaN	NaN	NaN	NaN	NaN	NaN	NaN	NaN	NaN	NaN
317	1.425	1.428	1.425	1.419	1.433	1.436	1.403	1.419	1.414	1.438	1.448	1.429	1.455	1.482	1.481	1.478	1.49	1.485	1.518	1.505	1.529	1.56	1.566	1.563	1.576	1.591	1.627	1.619	1.617	1.662	1.661	1.692	1.693	1.714	1.745	1.74	1.776	1.794	1.788	1.825	1.846	1.842	1.846	1.871	1.915	1.927	1.919	1.957	1.927
0	1.511	1.529	1.54	1.498	1.525	1.505	1.504	1.541	1.518	1.52	1.513	1.498	1.515	1.513	1.551	1.535	1.525	1.475	1.549	1.519	1.496	1.518	1.529	1.547	1.513	1.508	1.536	1.541	1.514	1.548	1.492	1.54	1.496	1.499	1.556	1.546	1.558	1.539	1.544	1.553	1.567	1.519	1.52	1.542	1.567	1.566	1.534	1.548	1.543
318	1.417	1.438	1.435	1.429	1.452	1.431	1.429	1.44	1.415	1.446	1.427	1.416	1.421	1.429	1.43	1.423	1.438	1.409	1.459	1.419	1.425	1.45	1.446	1.417	1.417	1.413	1.437	1.429	1.41	1.439	1.425	1.425	1.419	1.42	1.448	1.433	1.441	1.447	1.434	1.446	1.443	1.43	1.418	1.424	1.441	1.456	1.436	1.446	1.434
0	1.51	1.525	1.517	1.511	1.514	1.527	1.492	1.506	1.497	1.499	1.53	1.491	1.509	1.523	1.517	1.498	1.509	1.497	1.542	1.513	1.52	1.547	1.517	1.508	1.495	1.522	1.532	1.497	1.494	1.527	1.51	1.502	1.5	1.504	1.518	1.505	1.534	1.519	1.503	1.523	1.528	1.509	1.5	1.512	1.521	1.527	1.504	1.505	1.502
319	1.428	1.411	1.433	1.445	1.435	1.443	1.406	1.443	1.436	1.423	1.444	1.422	1.44	1.441	1.438	1.44	1.451	1.414	1.443	1.442	1.409	1.454	1.449	1.438	1.443	1.426	1.449	1.425	1.429	1.453	1.438	1.447	1.422	1.431	1.453	1.458	1.461	1.445	1.421	1.478	1.493	1.432	1.441	1.453	1.464	1.48	1.455	1.471	1.462
320	1.42	1.412	1.436	1.428	1.448	1.432	1.406	1.435	1.41	1.423	1.428	1.41	1.423	1.439	1.44	1.424	1.43	1.404	1.441	1.435	1.425	1.454	1.445	1.427	1.427	1.408	1.424	1.422	1.415	1.426	1.419	1.417	1.409	1.412	1.43	1.418	1.427	1.439	1.41	1.44	1.425	1.412	1.417	1.417	1.43	1.443	1.424	1.428	1.416
0	1.393	1.404	1.455	1.415	1.441	1.443	1.392	1.414	1.412	1.419	1.42	1.422	1.425	1.452	1.454	1.436	1.446	1.42	1.478	1.444	1.436	1.461	1.465	1.453	1.451	1.424	1.482	1.448	1.444	1.461	1.447	1.47	1.444	1.452	1.469	1.459	1.479	1.479	1.473	1.477	1.495	1.464	NaN	NaN	NaN	NaN	NaN	NaN	NaN
0	1.484	1.486	1.487	1.498	1.518	1.515	1.476	1.495	1.494	1.485	1.502	1.485	1.502	1.505	1.523	1.5	1.468	1.484	1.512	1.502	1.51	1.525	1.499	1.505	1.5	1.493	1.511	1.497	1.489	1.513	1.507	1.514	1.498	1.506	1.497	1.499	1.517	1.516	1.504	1.504	1.503	1.496	1.498	1.502	1.517	1.526	1.492	1.507	1.476
321	1.524	1.52	1.51	1.5	1.516	1.491	1.476	1.51	1.511	1.507	1.551	1.502	1.541	1.519	1.525	1.524	1.525	1.491	1.549	1.499	1.509	1.526	1.526	1.512	1.499	1.516	1.527	1.52	1.519	1.525	1.49	1.489	1.48	1.482	1.518	1.494	1.509	1.552	1.497	1.506	1.527	1.499	1.485	1.502	1.52	1.536	1.496	1.512	1.496
322	1.425	1.412	1.446	1.448	1.429	1.453	1.412	1.465	1.433	1.429	1.435	1.435	1.442	1.452	1.42	1.439	1.444	1.41	1.461	1.449	1.413	1.468	1.459	1.445	1.451	1.411	1.462	1.433	1.432	1.446	1.435	1.44	1.427	1.428	1.46	1.459	1.444	1.452	1.437	1.463	1.468	1.456	1.447	1.433	1.458	1.484	1.461	1.465	1.467
323	1.448	1.427	1.429	1.434	1.442	1.426	1.424	1.448	1.416	1.433	1.421	1.412	1.422	1.438	1.439	1.424	1.43	1.416	1.465	1.42	1.419	1.456	1.438	1.437	1.417	1.398	1.426	1.417	1.417	1.422	1.424	1.418	1.406	1.414	1.43	1.426	1.434	1.45	1.422	1.434	1.441	1.421	1.412	1.419	1.43	1.452	1.427	1.434	1.415
324	1.446	1.445	1.457	1.452	1.455	1.434	1.428	1.475	1.432	1.45	1.456	1.454	1.478	1.498	1.495	1.485	1.502	1.477	1.54	1.527	1.521	1.553	1.563	1.563	1.562	1.544	1.591	1.581	1.58	1.605	1.614	1.609	1.621	1.634	1.644	1.651	1.671	1.693	1.675	1.692	1.708	1.693	1.702	1.71	1.739	1.752	1.739	1.761	1.751
325	1.484	1.488	1.442	1.485	1.483	1.473	1.446	1.429	1.435	1.467	1.44	1.445	1.448	1.455	1.461	1.464	1.442	1.409	1.469	1.432	1.464	1.466	1.466	1.424	1.452	1.383	1.453	1.48	1.44	1.443	1.444	1.393	1.428	1.457	1.468	1.434	1.435	1.453	1.452	1.489	1.481	1.46	1.413	1.442	1.474	1.45	1.458	1.476	1.468
326	1.425	1.42	1.421	1.433	1.434	1.429	1.414	1.438	1.428	1.438	1.454	1.45	1.472	1.485	1.487	1.48	1.505	1.479	1.543	1.518	1.521	1.567	1.555	1.558	1.56	1.566	1.603	1.598	1.595	1.624	1.619	1.627	1.637	1.642	1.673	1.67	1.698	1.685	1.693	1.716	1.735	1.723	1.717	1.728	1.752	1.771	1.765	1.781	1.774
327	1.474	1.437	1.448	1.458	1.448	1.444	1.428	1.462	1.406	1.452	1.381	1.42	1.432	1.45	1.452	1.426	1.438	1.432	1.457	1.427	1.429	1.462	1.454	1.439	1.43	1.409	1.437	1.421	1.418	1.436	1.421	1.417	1.417	1.431	1.434	1.421	1.44	1.443	1.441	1.437	1.438	1.425	1.42	1.419	1.441	1.456	1.434	1.449	1.426
328	1.468	1.452	1.467	1.446	1.452	1.419	1.417	1.469	1.418	1.442	1.425	1.416	1.438	1.458	1.43	1.417	1.425	1.42	1.455	1.431	1.427	1.47	1.443	1.436	1.438	1.403	1.426	1.425	1.437	1.451	1.443	1.422	1.422	1.426	1.463	1.437	1.45	1.475	1.438	1.462	1.446	1.438	1.434	1.446	1.447	1.475	1.454	1.476	1.443
329	1.441	1.459	1.469	1.431	1.46	1.444	1.421	1.469	1.467	1.441	1.457	1.433	1.449	1.457	1.453	1.439	1.47	1.437	1.48	1.455	1.443	1.479	1.451	1.456	1.443	1.432	1.476	1.442	1.447	1.47	1.453	1.46	1.444	1.431	1.462	1.462	1.461	1.504	1.461	1.469	1.493	1.46	1.437	1.459	1.474	1.495	1.445	1.481	1.455
330	1.416	1.408	1.418	1.423	1.43	1.423	1.399	1.434	1.423	1.439	1.452	1.447	1.469	1.476	1.493	1.496	1.503	1.482	1.54	1.531	1.533	1.574	1.572	1.571	1.58	1.585	1.616	1.615	1.62	1.655	1.638	1.655	1.654	1.669	1.691	1.7	1.716	1.722	1.715	1.735	1.761	1.734	1.738	1.745	1.764	1.795	1.768	1.799	1.781
331	1.439	1.47	1.454	1.454	1.466	1.443	1.423	1.469	1.456	1.44	1.478	1.418	1.462	1.461	1.455	1.469	1.445	1.426	1.48	1.446	1.436	1.461	1.468	1.453	1.453	1.439	1.47	1.443	1.448	1.47	1.452	1.461	1.443	1.433	1.461	1.452	1.462	1.49	1.444	1.457	1.488	1.453	1.455	1.462	1.485	1.479	1.442	1.475	1.456
332	1.459	1.444	1.44	1.451	1.459	1.429	1.444	1.467	1.411	1.427	1.427	1.42	1.434	1.459	1.458	1.425	1.431	1.403	1.469	1.431	1.43	1.46	1.442	1.439	1.441	1.406	1.444	1.428	1.434	1.439	1.438	1.423	1.413	1.427	1.446	1.442	1.45	1.455	1.441	1.443	1.441	1.43	1.425	1.426	1.437	1.46	1.433	1.44	1.426
333	1.418	1.437	1.422	1.416	1.424	1.417	1.404	1.439	1.422	1.41	1.429	1.404	1.419	1.432	1.426	1.423	1.426	1.404	1.44	1.416	1.412	1.437	1.434	1.411	1.414	1.416	1.439	1.408	1.409	1.436	1.416	1.424	1.398	1.404	1.421	1.422	1.431	1.451	1.43	1.435	1.445	1.412	1.416	1.426	1.436	1.443	1.419	1.446	1.42
334	1.42	1.436	1.411	1.43	1.423	1.421	1.392	1.433	1.415	1.42	1.435	1.404	1.432	1.418	1.427	1.422	1.429	1.4	1.449	1.431	1.406	1.44	1.434	1.419	1.426	1.407	1.427	1.427	1.405	1.437	1.412	1.423	1.417	1.416	1.438	1.428	1.43	1.447	1.426	1.425	1.453	1.419	1.427	1.429	1.442	1.447	1.425	1.438	1.428
335	1.441	1.421	1.441	1.432	1.443	1.44	1.408	1.446	1.432	1.436	1.457	1.425	1.455	1.469	1.466	1.461	1.459	1.447	1.495	1.479	1.469	1.498	1.49	1.49	1.483	1.478	1.518	1.491	1.496	1.514	1.512	1.519	1.505	1.513	1.538	1.52	1.544	1.551	1.538	1.551	1.566	1.543	1.536	1.544	1.576	1.581	1.553	1.581	1.556
336	1.395	1.386	1.395	1.397	1.407	1.412	1.378	1.392	1.386	1.4	1.388	1.382	1.397	1.414	1.4	1.389	1.389	1.38	1.418	1.395	1.397	1.414	1.401	1.392	1.399	1.377	1.402	1.386	1.386	1.405	1.402	1.406	1.39	1.394	1.406	1.397	1.41	1.405	1.399	1.404	1.416	1.401	1.401	1.403	1.412	1.424	1.398	1.419	1.405
337	1.434	1.437	1.435	1.425	1.439	1.437	1.411	1.445	1.434	1.433	1.448	1.417	1.432	1.43	1.436	1.447	1.435	1.42	1.461	1.441	1.429	1.457	1.46	1.448	1.445	1.433	1.46	1.438	1.442	1.466	1.445	1.464	1.433	1.444	1.467	1.452	1.469	1.474	1.449	1.461	1.483	1.455	1.454	1.465	1.485	1.508	1.472	1.491	1.469
0	1.456	1.423	1.431	1.438	1.44	1.445	1.418	1.453	1.408	1.416	1.415	1.407	1.44	1.453	1.457	1.418	1.424	1.414	1.455	1.436	1.424	1.439	1.448	1.428	1.423	1.403	1.427	1.426	1.433	1.441	1.434	1.401	1.407	1.419	1.42	1.438	1.452	1.452	1.435	1.444	1.443	1.429	1.429	1.436	1.42	1.459	1.43	1.429	1.423
338	1.396	1.394	1.397	1.398	1.417	1.403	1.385	1.412	1.389	1.386	1.395	1.383	1.401	1.421	1.41	1.39	1.404	1.384	1.416	1.393	1.4	1.417	1.408	1.404	1.406	1.39	1.415	1.396	1.395	1.416	1.401	1.417	1.398	1.407	1.426	1.412	1.424	1.419	1.412	1.423	1.438	1.417	1.414	1.423	1.434	1.446	1.426	1.448	1.426
339	1.424	1.418	1.422	1.421	1.42	1.419	1.388	1.426	1.415	1.417	1.428	1.395	1.412	1.435	1.423	1.415	1.419	1.401	1.442	1.413	1.425	1.442	1.429	1.427	1.422	1.405	1.429	1.414	1.419	1.427	1.416	1.433	1.401	1.411	1.433	1.419	1.432	1.44	1.415	1.42	1.441	1.416	1.408	1.408	1.436	1.437	1.412	1.43	1.422
340	1.393	1.394	1.397	1.397	1.4	1.404	1.376	1.401	1.391	1.394	1.391	1.384	1.409	1.415	1.402	1.4	1.397	1.389	1.42	1.389	1.395	1.418	1.406	1.401	1.411	1.387	1.41	1.385	1.386	1.409	1.397	1.408	1.39	1.392	1.406	1.402	1.416	1.403	1.4	1.407	1.421	1.404	1.397	1.407	1.407	1.435	1.406	1.42	1.398
341	1.392	1.395	1.402	1.396	1.411	1.403	1.375	1.407	1.391	1.392	1.392	1.383	1.402	1.407	1.403	1.376	1.393	1.383	1.414	1.391	1.4	1.416	1.41	1.396	1.402	1.383	1.413	1.398	1.38	1.404	1.4	1.408	1.399	1.398	1.411	1.405	1.421	1.404	1.4	1.416	1.419	1.408	1.399	1.406	1.416	1.433	1.409	1.425	1.402
342	1.419	1.409	1.411	1.418	1.427	1.421	1.389	1.427	1.403	1.405	1.422	1.401	1.426	1.421	1.421	1.423	1.423	1.401	1.442	1.413	1.418	1.444	1.43	1.426	1.419	1.407	1.431	1.415	1.408	1.431	1.415	1.417	1.403	1.404	1.423	1.42	1.425	1.423	1.421	1.42	1.439	1.416	1.407	1.412	1.434	1.439	1.415	1.425	1.411
343	1.444	1.473	1.487	1.466	1.476	1.482	1.426	1.499	1.432	1.432	1.463	1.455	1.473	1.47	1.487	1.455	1.482	1.469	1.483	1.473	1.464	1.482	1.481	1.465	1.47	1.457	1.488	1.459	1.438	1.48	1.475	1.48	1.451	1.461	1.501	1.472	1.479	1.494	1.461	1.462	1.494	1.474	1.462	1.462	1.495	1.51	1.49	1.479	1.479
344	1.455	1.481	1.469	1.505	1.461	1.479	1.441	1.505	1.465	1.456	1.469	1.444	1.465	1.458	1.466	1.49	1.455	1.452	1.478	1.466	1.446	1.485	1.493	1.473	1.495	1.441	1.487	1.464	1.469	1.485	1.502	1.476	1.44	1.49	1.48	1.458	1.498	1.486	1.477	1.478	1.51	1.477	1.486	1.489	1.507	1.509	1.485	1.51	1.497
345	1.405	1.422	1.429	1.42	1.427	1.424	1.397	1.42	1.396	1.42	1.416	1.414	1.419	1.426	1.433	1.408	1.413	1.404	1.434	1.407	1.408	1.445	1.432	1.407	1.421	1.405	1.425	1.409	1.409	1.43	1.416	1.411	1.412	1.411	1.429	1.411	1.442	1.421	1.432	1.429	1.442	1.429	1.412	1.411	1.433	1.441	1.43	1.436	1.413
346	1.429	1.431	1.443	1.429	1.431	1.434	1.397	1.431	1.413	1.422	1.425	1.408	1.426	1.432	1.43	1.424	1.419	1.407	1.438	1.422	1.418	1.445	1.441	1.426	1.421	1.405	1.425	1.412	1.416	1.436	1.415	1.423	1.409	1.406	1.43	1.42	1.437	1.435	1.428	1.427	1.444	1.417	1.415	1.417	1.439	1.447	1.42	1.435	1.415
347	1.438	1.538	1.474	1.624	1.544	1.568	1.54	1.525	1.498	1.449	1.398	1.509	1.438	1.521	1.516	1.485	1.512	1.465	1.597	1.493	1.428	1.545	1.552	1.429	1.418	1.371	1.513	1.447	1.423	1.552	1.449	1.531	1.449	1.498	1.542	1.466	1.533	1.448	1.451	1.503	1.532	1.522	1.469	1.42	1.47	1.465	1.492	1.474	1.496
348	1.416	1.435	1.432	1.417	1.422	1.43	1.409	1.434	1.405	1.421	1.414	1.4	1.417	1.425	1.427	1.405	1.414	1.395	1.429	1.405	1.403	1.432	1.428	1.409	1.406	1.402	1.422	1.401	1.407	1.421	1.405	1.401	1.403	1.394	1.415	1.402	1.428	1.411	1.419	1.41	1.425	1.405	1.395	1.397	1.412	1.422	1.409	1.415	1.39
349	1.437	1.462	1.461	1.459	1.456	1.456	1.434	1.438	1.418	1.447	1.44	1.432	1.46	1.449	1.46	1.433	1.439	1.437	1.468	1.427	1.442	1.469	1.462	1.441	1.452	1.444	1.461	1.437	1.441	1.465	1.448	1.455	1.457	1.444	1.463	1.45	1.488	1.48	1.475	1.476	1.495	1.472	1.458	1.466	1.489	1.495	1.488	1.494	1.471
350	1.409	1.435	1.43	1.422	1.421	1.433	1.393	1.433	1.409	1.417	1.427	1.421	1.43	1.429	1.439	1.425	1.423	1.414	1.437	1.422	1.421	1.439	1.438	1.418	1.435	1.412	1.434	1.422	1.423	1.439	1.442	1.44	1.426	1.433	1.455	1.445	1.461	1.458	1.451	1.456	1.469	1.46	1.452	1.454	1.481	1.493	1.468	1.489	1.461
351	1.404	1.432	1.432	1.418	1.421	1.438	1.385	1.44	1.416	1.414	1.425	1.414	1.422	1.426	1.436	1.425	1.426	1.414	1.439	1.426	1.428	1.447	1.438	1.428	1.446	1.416	1.439	1.428	1.425	1.462	1.454	1.434	1.421	1.427	1.459	1.44	1.46	1.456	1.453	1.46	1.473	1.461	1.458	1.464	1.482	1.489	1.473	1.48	1.471
352	1.458	1.49	1.474	1.46	1.496	1.479	1.473	1.487	1.479	1.469	1.485	1.458	1.487	1.486	1.502	1.488	1.505	1.505	1.527	1.513	1.532	1.563	1.557	1.547	1.561	1.519	1.57	1.55	1.557	1.573	1.564	1.594	1.578	1.576	1.601	1.6	1.621	1.605	1.603	1.626	1.648	1.619	1.628	1.628	1.658	1.687	1.646	1.666	1.653
0	1.639	1.753	1.585	1.68	1.588	1.754	1.658	1.718	1.622	1.642	1.634	1.661	1.755	1.675	1.704	1.647	1.639	1.636	1.655	1.696	1.642	1.712	1.691	1.646	1.632	1.646	1.66	1.666	1.659	1.664	1.689	1.69	1.672	1.703	1.687	1.676	1.719	1.697	1.657	1.68	1.712	1.708	1.695	1.689	1.712	1.721	1.702	1.724	1.74
0	1.612	NaN	NaN	NaN	NaN	NaN	NaN	NaN	NaN	NaN	NaN	NaN	NaN	NaN	NaN	NaN	NaN	NaN	NaN	NaN	NaN	NaN	NaN	NaN	NaN	NaN	NaN	NaN	NaN	NaN	NaN	NaN	NaN	NaN	NaN	NaN	NaN	NaN	NaN	NaN	NaN	NaN	NaN	NaN	NaN	NaN	NaN	NaN	NaN
353	1.457	1.45	1.373	1.359	1.47	1.508	1.409	1.483	1.392	1.446	1.442	1.4	1.429	1.451	1.468	1.437	1.43	1.393	1.489	1.429	1.455	1.468	1.425	1.451	1.472	1.435	1.47	1.441	1.442	1.453	1.437	1.43	1.442	1.44	1.471	1.447	1.456	1.444	1.444	1.478	1.475	1.427	1.439	1.451	1.474	1.476	1.448	1.46	1.457
354	1.446	1.412	1.445	1.434	1.435	1.424	1.412	1.449	1.418	1.421	1.423	1.394	1.414	1.426	1.431	1.413	1.43	1.412	1.443	1.43	1.422	1.445	1.424	1.428	1.425	1.41	1.421	1.409	1.416	1.431	1.423	1.432	1.406	1.406	1.428	1.422	1.442	1.441	1.424	1.431	1.443	1.412	1.418	1.427	1.441	1.455	1.425	1.447	1.415
0	1.796	1.786	1.746	1.751	1.771	1.814	1.644	NaN	NaN	NaN	NaN	NaN	NaN	NaN	NaN	NaN	NaN	NaN	NaN	NaN	NaN	NaN	NaN	NaN	NaN	NaN	NaN	NaN	NaN	NaN	NaN	NaN	NaN	NaN	NaN	NaN	NaN	NaN	NaN	NaN	NaN	NaN	NaN	NaN	NaN	NaN	NaN	NaN	NaN
355	1.398	1.434	1.428	1.425	1.422	1.435	1.407	1.416	1.41	1.413	1.424	1.4	1.434	1.426	1.442	1.432	1.417	1.414	1.443	1.414	1.42	1.448	1.455	1.428	1.423	1.424	1.441	1.418	1.426	1.453	1.437	1.433	1.432	1.438	1.453	1.44	1.462	1.462	1.463	1.461	1.481	1.462	1.451	1.452	1.484	1.487	1.481	1.486	1.465
356	1.397	1.411	1.407	1.403	1.402	1.399	1.375	1.42	1.392	1.41	1.407	1.391	1.405	1.399	1.419	1.403	1.413	1.4	1.427	1.408	1.414	1.426	1.434	1.423	1.436	1.409	1.435	1.421	1.423	1.448	1.443	1.448	1.431	1.444	1.466	1.463	1.47	1.466	1.475	1.478	1.496	1.474	1.467	1.48	1.498	1.51	1.489	1.512	1.494
357	1.412	1.404	1.405	1.407	1.407	1.402	1.363	1.404	1.393	1.402	1.409	1.385	1.387	1.404	1.412	1.404	1.406	1.396	1.429	1.4	1.404	1.411	1.428	1.419	1.417	1.397	1.423	1.402	1.401	1.421	1.411	1.407	1.388	1.386	1.418	1.415	1.428	1.425	1.411	1.425	1.427	1.416	1.407	1.42	1.42	1.443	1.416	1.436	1.428
358	1.415	1.393	1.412	1.411	1.412	1.407	1.381	1.41	1.392	1.395	1.408	1.393	1.405	1.402	1.405	1.401	1.403	1.401	1.436	1.407	1.419	1.428	1.425	1.412	1.419	1.398	1.421	1.41	1.393	1.423	1.41	1.434	1.401	1.398	1.429	1.415	1.423	1.411	1.421	1.419	1.42	1.402	1.398	1.41	1.417	1.421	1.408	1.419	1.411
359	1.432	1.44	1.433	1.426	1.448	1.441	1.407	1.434	1.419	1.424	1.432	1.422	1.442	1.451	1.45	1.441	1.435	1.42	1.459	1.432	1.438	1.47	1.449	1.435	1.448	1.418	1.447	1.424	1.424	1.444	1.427	1.438	1.427	1.423	1.439	1.443	1.462	1.435	1.443	1.448	1.47	1.441	1.447	1.448	1.455	1.481	1.454	1.455	1.452
0	NaN	NaN	NaN	NaN	NaN	NaN	NaN	NaN	NaN	NaN	NaN	NaN	NaN	NaN	NaN	NaN	NaN	NaN	NaN	NaN	NaN	NaN	NaN	NaN	NaN	NaN	NaN	NaN	NaN	NaN	NaN	NaN	NaN	NaN	NaN	NaN	NaN	NaN	NaN	NaN	NaN	NaN	NaN	NaN	NaN	NaN	NaN	NaN	NaN
0	1.44	1.428	1.424	1.432	1.437	1.434	1.402	1.439	1.428	1.419	1.43	1.42	1.423	1.444	1.448	1.44	1.439	1.424	1.454	1.434	1.437	1.456	1.447	1.436	1.442	1.422	1.456	1.427	1.423	1.446	1.435	1.428	1.419	1.419	1.45	1.425	1.442	1.436	1.432	1.439	1.445	1.427	1.423	1.427	1.439	1.449	1.429	1.447	1.431
360	1.425	1.414	1.413	1.418	1.432	1.428	1.392	1.422	1.399	1.399	1.413	1.406	1.431	1.423	1.427	1.415	1.418	1.408	1.443	1.417	1.425	1.445	1.447	1.427	1.429	1.399	1.442	1.428	1.42	1.434	1.433	1.454	1.417	1.428	1.446	1.44	1.464	1.459	1.455	1.456	1.472	1.45	1.455	1.458	1.482	1.49	1.475	1.502	1.481
361	1.43	1.43	1.434	1.414	1.43	1.422	1.407	1.44	1.435	1.441	1.414	1.401	1.424	1.421	1.443	1.429	1.411	1.405	1.43	1.411	1.425	1.445	1.452	1.431	1.425	1.4	1.414	1.421	1.41	1.428	1.416	1.432	1.41	1.407	1.436	1.427	1.445	1.435	1.427	1.439	1.452	1.42	1.438	1.42	1.44	1.452	1.425	1.444	1.422
0	1.433	1.429	1.441	1.436	1.436	1.437	1.411	1.444	1.422	1.426	1.439	1.42	1.429	1.436	1.444	1.435	1.436	1.423	1.445	1.431	1.425	1.45	1.451	1.437	1.439	1.424	1.446	1.422	1.426	1.445	1.432	1.428	1.419	1.423	1.445	1.437	1.447	1.446	1.437	1.449	1.453	1.431	1.431	1.438	1.442	1.462	1.434	1.453	1.436
362	1.415	1.42	1.417	1.418	1.425	1.424	1.393	1.427	1.402	1.404	1.419	1.406	1.425	1.427	1.435	1.416	1.419	1.415	1.445	1.416	1.42	1.456	1.456	1.429	1.443	1.418	1.438	1.431	1.425	1.449	1.443	1.458	1.444	1.438	1.45	1.45	1.481	1.462	1.458	1.469	1.478	1.461	1.465	1.464	1.478	1.504	1.475	1.492	1.481
363	1.417	1.405	1.332	1.389	1.401	1.46	1.375	1.425	1.371	1.416	1.381	1.346	1.359	1.389	1.4	1.374	1.388	1.357	1.428	1.403	1.392	1.422	1.363	1.384	1.416	1.397	1.432	1.384	1.355	1.388	1.374	1.411	1.398	1.392	1.456	1.389	1.444	1.427	1.403	1.49	1.458	1.416	1.456	1.422	1.479	1.457	1.503	1.461	1.434
364	1.448	1.442	1.457	1.451	1.468	1.45	1.433	1.46	1.437	1.437	1.449	1.436	1.45	1.452	1.46	1.453	1.451	1.438	1.476	1.439	1.45	1.458	1.463	1.434	1.459	1.429	1.449	1.441	1.424	1.45	1.445	1.45	1.439	1.426	1.447	1.442	1.46	1.443	1.438	1.44	1.464	1.434	1.442	1.439	1.449	1.464	1.443	1.458	1.428
365	1.405	1.39	1.397	1.379	1.393	1.425	1.368	1.406	1.375	1.412	1.4	1.381	1.403	1.417	1.406	1.395	1.413	1.388	1.443	1.417	1.408	1.419	1.43	1.407	1.422	1.411	1.434	1.423	1.412	1.429	1.419	1.43	1.44	1.449	1.464	1.464	1.476	1.466	1.467	1.488	1.513	1.478	1.489	1.499	1.528	1.536	1.5	1.528	1.527
366	1.446	1.439	1.431	1.462	1.474	1.451	1.421	1.454	1.435	1.435	1.443	1.431	1.458	1.458	1.465	1.444	1.434	1.435	1.472	1.449	1.43	1.46	1.475	1.444	1.445	1.432	1.445	1.449	1.416	1.457	1.447	1.452	1.426	1.425	1.452	1.438	1.467	1.452	1.437	1.455	1.459	1.436	1.433	1.431	1.456	1.462	1.45	1.45	1.443
367	1.463	1.417	1.449	1.406	1.434	1.434	1.393	1.424	1.372	1.416	1.448	1.403	1.4	1.447	1.423	1.418	1.418	1.373	1.442	1.412	1.428	1.437	1.395	1.412	1.417	1.386	1.421	1.404	1.409	1.422	1.417	1.433	1.407	1.409	1.433	1.408	1.414	1.418	1.411	1.445	1.436	1.408	1.424	1.41	1.452	1.44	1.41	1.44	1.4
368	1.585	1.662	1.46	1.455	1.508	1.549	1.41	1.456	1.423	1.431	1.399	1.417	1.438	1.443	1.431	1.376	1.424	1.402	1.42	1.429	1.417	1.401	1.418	1.382	1.427	1.398	1.398	1.375	1.382	1.374	1.381	1.409	1.385	1.416	1.415	1.404	1.424	1.387	1.379	1.467	1.428	1.415	1.394	1.409	1.426	1.425	1.401	1.42	1.402
[truncated: 194 more columns]
