# Supplementary material for: Fractional killing arises from cell-to-cell variability in overcoming a caspase activity threshold
Source: Mol Syst Biol. 2015 May 7;11(5):803. doi: 10.15252/msb.20145584 (PMC4461398; doi:10.15252/msb.20145584)
Supplement: Supplementary file 3 [file msb0011-0803-sd3.zip › All_data/143_TRAIL (250 ngml) + Bortezomib (100 nM) + FLIP-S overexpression_3/C8_activity.tsv]

Cell #	T=5min	T=10min	T=15min	T=20min	T=25min	T=30min	T=35min	T=40min	T=45min	T=50min	T=55min	T=60min	T=65min	T=70min	T=75min	T=80min	T=85min	T=90min	T=95min	T=100min	T=105min	T=110min	T=115min	T=120min	T=125min	T=130min	T=135min	T=140min	T=145min	T=150min	T=155min	T=160min	T=165min	T=170min	T=175min	T=180min	T=185min	T=190min	T=195min	T=200min	T=205min	T=210min	T=215min	T=220min	T=225min	T=230min	T=235min	T=240min	T=245min
1	-6.776e-21	-8.09e-05	-0.0001422	-0.0001879	-0.0002192	-0.0002373	-0.0002437	-0.0002402	-0.0002252	-0.0002009	-0.000169	-0.0001267	-8.44e-05	-5.21e-05	-2.825e-05	-1.152e-05	4.528e-07	8.058e-06	1.353e-05	1.433e-05	1.336e-05	1.441e-05	1.62e-05	1.987e-05	2.641e-05	3.722e-05	5.096e-05	6.713e-05	8.74e-05	0.0001119	0.0001427	0.0001763	0.0002096	0.0002423	0.0002733	0.0003018	0.0003243	0.0003432	0.0003584	0.0003667	0.0003666	0.0003558	0.0003374	0.000313	0.0002855	0.0002551	0.0002214	0.0001892	0.0001544
2	-1.694e-21	-1.166e-05	-7.46e-06	9.772e-06	3.658e-05	6.781e-05	0.0001026	0.0001402	0.0001783	0.0002194	0.0002619	0.0003025	0.0003308	0.0003412	0.0003385	0.0003251	0.0003029	0.000274	0.0002392	0.0002037	0.0001681	0.0001354	0.0001087	8.773e-05	7.223e-05	5.97e-05	5.114e-05	4.721e-05	4.579e-05	4.806e-05	5.127e-05	5.303e-05	5.365e-05	5.169e-05	4.981e-05	4.478e-05	3.896e-05	3.172e-05	2.482e-05	1.954e-05	1.372e-05	7.267e-06	3.808e-06	2.073e-06	4.51e-06	1.065e-05	2.409e-05	4.237e-05	6.428e-05
3	4.066e-20	-0.0001247	-0.0002241	-0.000303	-0.0003602	-0.0003988	-0.0004198	-0.000424	-0.0004081	-0.0003698	-0.0003134	-0.0002357	-0.0001539	-7.893e-05	-7.705e-06	6.096e-05	0.0001281	0.0001948	0.0002611	0.0003211	0.0003743	0.0004251	0.0004699	0.0005129	0.000553	0.0005906	0.0006233	0.0006525	0.0006766	0.0006977	0.00072	0.0007416	0.0007599	0.0007779	0.0007945	0.0008102	0.0008231	0.0008358	0.0008478	0.000859	0.0008661	0.000867	0.000864	0.0008582	0.0008495	0.0008384	0.0008243	0.0008103	0.0007926
4	-6.776e-20	-0.0001018	-0.0001765	-0.0002301	-0.0002632	-0.0002756	-0.0002662	-0.0002397	-0.0002038	-0.0001583	-0.0001039	-3.826e-05	2.718e-05	7.383e-05	0.0001074	0.0001276	0.0001307	0.0001189	9.636e-05	7.013e-05	4.162e-05	1.353e-05	-1.359e-05	-4.201e-05	-6.589e-05	-8.915e-05	-0.0001101	-0.0001241	-0.0001314	-0.00013	-0.0001214	-0.0001083	-9.284e-05	-7.639e-05	-5.581e-05	-3.626e-05	-1.412e-05	9.603e-06	3.327e-05	5.651e-05	7.665e-05	9.334e-05	0.0001092	0.0001249	0.0001423	0.0001597	0.0001811	0.0002028	0.0002233
5	-1.355e-20	-0.000197	-0.000362	-0.0004979	-0.0005985	-0.0006631	-0.0006933	-0.00069	-0.0006575	-0.0005974	-0.0005175	-0.0004159	-0.0003109	-0.0002194	-0.0001398	-7.612e-05	-3.044e-05	1.002e-06	1.79e-05	2.441e-05	2.187e-05	1.547e-05	5.321e-06	-7.435e-06	-2.02e-05	-3.353e-05	-4.531e-05	-5.347e-05	-5.983e-05	-6.213e-05	-6.042e-05	-5.569e-05	-4.902e-05	-4.133e-05	-3.116e-05	-2.122e-05	-1.009e-05	2.173e-06	1.597e-05	3.13e-05	4.688e-05	6.224e-05	7.904e-05	9.747e-05	0.0001192	0.0001432	0.0001719	0.0002022	0.0002324
6	-2.033e-20	-5.596e-05	-0.0001072	-0.0001537	-0.0001904	-0.000215	-0.0002251	-0.0002197	-0.0002041	-0.0001801	-0.0001525	-0.0001215	-9.053e-05	-6.094e-05	-3.157e-05	-4.461e-06	1.887e-05	3.805e-05	5.083e-05	6.215e-05	7.367e-05	8.803e-05	0.0001071	0.0001291	0.0001537	0.0001777	0.0002017	0.000227	0.000253	0.0002806	0.000309	0.0003356	0.0003597	0.0003787	0.000397	0.0004142	0.0004333	0.0004532	0.0004725	0.0004912	0.0005094	0.0005263	0.0005446	0.0005635	0.0005848	0.0006052	0.0006258	0.000645	0.0006626
7	0	-0.0002185	-0.000401	-0.0005473	-0.0006536	-0.000723	-0.0007539	-0.0007461	-0.0007011	-0.0006177	-0.0005057	-0.0003723	-0.0002351	-0.0001126	-3.207e-06	9.301e-05	0.0001779	0.0002483	0.0003006	0.0003348	0.00035	0.0003539	0.0003514	0.0003415	0.0003258	0.000305	0.0002799	0.0002499	0.0002178	0.0001885	0.0001635	0.0001432	0.0001254	0.0001097	9.772e-05	8.764e-05	7.939e-05	7.244e-05	6.898e-05	6.691e-05	6.437e-05	6.172e-05	6.012e-05	6.065e-05	6.498e-05	7.171e-05	8.264e-05	9.641e-05	0.0001121
8	0	1.158e-05	2.313e-05	3.206e-05	3.681e-05	3.899e-05	4.033e-05	3.886e-05	3.186e-05	2.107e-05	1.282e-05	1.077e-05	1.522e-05	2.64e-05	4.696e-05	7.502e-05	0.0001045	0.0001338	0.0001657	0.0002023	0.0002392	0.0002694	0.0002927	0.0003064	0.0003103	0.0003012	0.000281	0.0002581	0.0002339	0.0002069	0.0001758	0.0001465	0.0001239	0.0001037	9.111e-05	8.709e-05	9.452e-05	0.0001129	0.0001349	0.0001602	0.0001895	0.0002255	0.0002629	0.0002993	0.000339	0.0003773	0.0004127	0.0004447	0.0004697
9	-5.421e-20	-0.00013	-0.0002402	-0.0003309	-0.0003965	-0.0004375	-0.0004533	-0.0004434	-0.00041	-0.0003529	-0.0002811	-0.0001968	-0.0001098	-3.028e-05	4.202e-05	0.0001057	0.0001599	0.0002036	0.0002342	0.0002532	0.0002606	0.0002611	0.0002569	0.0002471	0.0002327	0.000215	0.0001954	0.0001739	0.0001518	0.0001324	0.000116	0.000103	9.329e-05	8.618e-05	8.346e-05	8.423e-05	8.773e-05	9.217e-05	9.954e-05	0.0001085	0.0001172	0.0001254	0.0001337	0.0001415	0.00015	0.0001573	0.0001641	0.0001699	0.0001748
10	-1.694e-21	5.874e-06	1.207e-05	1.6e-05	1.565e-05	1.393e-05	1.299e-05	1.254e-05	9.694e-06	2.96e-06	-2.321e-06	-2.237e-06	3.504e-06	1.473e-05	3.331e-05	5.676e-05	8.196e-05	0.0001081	0.000135	0.0001642	0.0001942	0.0002199	0.0002392	0.0002492	0.0002503	0.0002412	0.0002251	0.0002073	0.0001882	0.0001682	0.000146	0.0001253	0.0001097	9.769e-05	9.459e-05	0.0001004	0.0001151	0.0001374	0.0001612	0.0001867	0.0002139	0.0002453	0.0002767	0.0003071	0.0003385	0.0003671	0.0003918	0.0004137	0.0004301
11	-6.776e-21	-7.286e-05	-0.0001136	-0.0001216	-9.977e-05	-4.757e-05	2.258e-05	0.0001071	0.0002102	0.0003335	0.0004771	0.0006332	0.0007819	0.0009059	0.001009	0.001093	0.001156	0.001207	0.001249	0.001287	0.001317	0.001339	0.001359	0.00138	0.001402	0.001423	0.001443	0.001463	0.001479	0.001488	0.001491	0.001488	0.001482	0.001471	0.001457	0.001441	0.001424	0.001406	0.00139	0.001378	0.001374	0.001381	0.001402	0.001439	0.001497	0.001582	0.001698	0.001848	0.002038
12	-3.388e-21	4.794e-05	0.000131	0.0002518	0.00041	0.0006079	0.0008474	0.001133	0.001467	0.001854	0.002273	0.002721	0.003177	0.003623	0.004053	0.004473	0.004876	0.005259	0.005612	0.005927	NaN	NaN	NaN	NaN	NaN	NaN	NaN	NaN	NaN	NaN	NaN	NaN	NaN	NaN	NaN	NaN	NaN	NaN	NaN	NaN	NaN	NaN	NaN	NaN	NaN	NaN	NaN	NaN	NaN
13	0	-5.972e-06	-4.426e-06	4.667e-06	1.826e-05	3.464e-05	5.319e-05	7.334e-05	9.453e-05	0.0001178	0.0001438	0.0001706	0.0001929	0.000207	0.0002126	0.0002129	0.0002083	0.0001999	0.0001888	0.0001766	0.0001628	0.0001472	0.0001307	0.0001137	9.66e-05	8.029e-05	6.33e-05	4.55e-05	2.672e-05	6.259e-06	-1.761e-05	-4.431e-05	-7.229e-05	-0.0001008	-0.000128	-0.000153	-0.0001757	-0.0001948	-0.0002086	-0.0002179	-0.0002226	-0.0002206	-0.0002121	-0.0001983	-0.0001787	-0.0001549	-0.0001277	-9.767e-05	-6.712e-05
14	0	3.661e-05	7.269e-05	0.0001076	0.0001401	0.0001534	0.0001531	0.0001408	0.0001152	8.656e-05	5.77e-05	3.099e-05	7.315e-06	-1.366e-05	-3.327e-05	-5.262e-05	-6.448e-05	-7.407e-05	-8.232e-05	-8.783e-05	-9.129e-05	-9.388e-05	-9.749e-05	-0.0001026	-0.0001077	-0.0001112	-0.0001111	-0.0001074	-9.776e-05	-8.374e-05	-6.817e-05	-5.163e-05	-3.379e-05	-1.407e-05	7.657e-06	2.966e-05	5.063e-05	6.875e-05	8.489e-05	9.653e-05	0.0001049	0.0001118	0.0001176	0.0001212	0.000123	0.0001229	0.0001215	0.0001215	0.0001223
15	1.016e-20	-3.255e-05	-5.627e-05	-7.25e-05	-8.425e-05	-9.228e-05	-9.631e-05	-9.63e-05	-9.314e-05	-8.603e-05	-7.458e-05	-5.815e-05	-4.083e-05	-2.792e-05	-1.939e-05	-1.093e-05	-2.346e-06	6.535e-06	1.482e-05	2.398e-05	3.379e-05	4.482e-05	5.689e-05	6.874e-05	8.192e-05	9.834e-05	0.0001149	0.0001313	0.0001477	0.0001658	0.0001833	0.0002001	0.0002164	0.000232	0.0002488	0.0002656	0.0002804	0.0002949	0.0003106	0.0003259	0.0003397	0.0003539	0.0003685	0.0003829	0.0003979	0.000412	0.0004255	0.0004396	0.0004521
16	8.47e-22	1.275e-05	2.57e-05	3.711e-05	4.742e-05	5.595e-05	6.269e-05	6.567e-05	6.491e-05	6.082e-05	5.504e-05	5.233e-05	5.27e-05	5.488e-05	5.751e-05	5.734e-05	5.492e-05	4.973e-05	4.267e-05	3.501e-05	2.805e-05	2.066e-05	9.142e-06	-7.307e-06	-2.564e-05	-4.36e-05	-5.79e-05	-6.917e-05	-7.677e-05	-7.848e-05	-7.589e-05	-7.094e-05	-6.278e-05	-4.934e-05	-2.834e-05	-3.36e-06	2.326e-05	5.005e-05	7.729e-05	0.0001031	0.000125	0.0001444	0.0001624	0.0001781	0.0001903	0.0001965	0.0001992	0.0001996	0.0001966
17	-3.388e-21	5.219e-05	0.0001049	0.0001585	0.0002124	0.0002671	0.0003252	0.0003842	0.0004388	0.0004878	0.0005308	0.0005687	0.0006	0.0006252	0.000643	0.0006555	0.0006617	0.0006624	0.0006596	0.0006568	0.0006555	0.0006561	0.0006569	0.0006582	0.0006597	0.0006624	0.0006647	0.000667	0.0006694	0.0006724	0.0006743	0.0006738	0.0006712	0.0006682	0.0006658	0.0006637	0.000662	0.0006613	0.0006622	0.000663	0.0006626	0.0006628	0.0006641	0.0006661	0.0006684	0.0006703	0.0006723	0.0006734	0.0006722
18	-8.47e-22	6.494e-06	1.277e-05	1.724e-05	1.901e-05	1.769e-05	1.538e-05	1.209e-05	7.104e-06	1.421e-06	-4.354e-06	-9.098e-06	-1.226e-05	-1.448e-05	-1.658e-05	-1.752e-05	-1.706e-05	-1.722e-05	-1.76e-05	-1.756e-05	-1.777e-05	-1.845e-05	-1.945e-05	-2.121e-05	-2.237e-05	-2.025e-05	-1.543e-05	-8.654e-06	1.022e-06	1.298e-05	2.619e-05	4.036e-05	5.566e-05	7.154e-05	8.823e-05	0.0001046	0.0001186	0.0001303	0.000141	0.0001484	0.0001524	0.0001541	0.0001546	0.0001534	0.0001514	0.0001483	0.0001447	0.0001412	0.000137
19	8.47e-21	1.881e-05	3.16e-05	3.682e-05	3.853e-05	3.752e-05	3.414e-05	2.896e-05	2.204e-05	1.296e-05	3.742e-07	-1.271e-05	-2.328e-05	-2.916e-05	-3.079e-05	-3.129e-05	-3.169e-05	-3.271e-05	-3.48e-05	-3.721e-05	-3.954e-05	-4.205e-05	-4.64e-05	-5.248e-05	-5.872e-05	-6.428e-05	-6.853e-05	-7.065e-05	-6.995e-05	-6.557e-05	-5.922e-05	-5.145e-05	-4.163e-05	-2.977e-05	-1.582e-05	-9.655e-07	1.403e-05	2.9e-05	4.402e-05	5.784e-05	6.795e-05	7.615e-05	8.281e-05	8.689e-05	8.899e-05	8.821e-05	8.501e-05	8.044e-05	7.425e-05
20	-1.694e-21	2.975e-05	5.915e-05	8.745e-05	0.0001138	0.0001379	0.0001613	0.0001823	0.0001972	0.0002069	0.0002122	0.0002153	0.0002167	0.0002164	0.0002137	0.0002097	0.0002048	0.0001988	0.0001934	0.0001903	0.0001892	0.0001898	0.0001903	0.0001896	0.0001886	0.0001884	0.0001873	0.0001848	0.000181	0.000177	0.0001721	0.0001662	0.0001596	0.0001534	0.000149	0.000145	0.0001409	0.000138	0.0001377	0.0001384	0.000139	0.0001408	0.0001439	0.0001482	0.0001537	0.0001594	0.000166	0.0001733	0.0001798
21	-1.694e-21	2.72e-05	5.43e-05	8.039e-05	9.842e-05	0.0001096	0.000115	0.0001148	0.0001083	9.572e-05	8.071e-05	6.466e-05	4.791e-05	3.042e-05	1.156e-05	-3.974e-06	-1.746e-05	-2.997e-05	-4.224e-05	-5.247e-05	-6.111e-05	-6.787e-05	-7.316e-05	-7.725e-05	-8.013e-05	-8.061e-05	-8.005e-05	-7.833e-05	-7.394e-05	-6.587e-05	-5.715e-05	-4.816e-05	-3.933e-05	-3.087e-05	-2.262e-05	-1.473e-05	-8.153e-06	-2.633e-06	2.549e-06	4.751e-06	3.008e-06	1.113e-07	-3.242e-06	-6.951e-06	-1.037e-05	-1.334e-05	-1.588e-05	-1.716e-05	-1.782e-05
22	-1.694e-21	1.993e-05	3.866e-05	5.57e-05	7.045e-05	8.252e-05	9.392e-05	0.0001031	0.0001072	0.0001085	0.000108	0.000107	0.0001074	0.0001103	0.0001151	0.0001218	0.0001296	0.0001366	0.0001443	0.0001546	0.000165	0.0001751	0.0001844	0.0001907	0.0001937	0.0001945	0.0001929	0.0001896	0.0001868	0.0001848	0.0001826	0.0001818	0.0001824	0.0001842	0.0001892	0.0001969	0.0002067	0.0002181	0.0002317	0.000245	0.0002574	0.0002698	0.0002821	0.000294	0.0003057	0.0003158	0.0003248	0.0003326	0.0003395
23	3.388e-21	1.707e-05	3.381e-05	4.953e-05	6.32e-05	7.54e-05	8.688e-05	9.612e-05	0.0001014	0.0001022	0.0001003	9.715e-05	9.339e-05	8.932e-05	8.434e-05	7.863e-05	7.153e-05	6.33e-05	5.551e-05	4.912e-05	4.422e-05	4.059e-05	3.743e-05	3.349e-05	2.893e-05	2.521e-05	2.296e-05	2.226e-05	2.33e-05	2.65e-05	3.167e-05	3.878e-05	4.723e-05	5.647e-05	6.817e-05	8.203e-05	9.652e-05	0.0001101	0.000124	0.0001372	0.0001484	0.0001579	0.0001662	0.0001728	0.0001792	0.0001846	0.0001886	0.0001918	0.0001951
24	-3.388e-21	-3.101e-05	-5.33e-05	-6.733e-05	-7.347e-05	-7.239e-05	-6.425e-05	-5.147e-05	-3.387e-05	-1.028e-05	1.962e-05	5.643e-05	9.675e-05	0.0001347	0.0001698	0.0002027	0.0002336	0.000262	0.0002902	0.0003188	0.0003463	0.0003723	0.0003964	0.0004175	0.0004365	0.0004544	0.0004702	0.0004838	0.000496	0.0005074	0.0005161	0.000523	0.0005285	0.0005327	0.0005369	0.0005413	0.0005448	0.0005478	0.0005514	0.0005535	0.0005532	0.0005524	0.0005512	0.0005495	0.000548	0.0005453	0.0005412	0.0005363	0.0005299
25	0	-7.282e-05	-0.0001311	-0.0001766	-0.0002088	-0.0002265	-0.00023	-0.0002205	-0.0001996	-0.0001698	-0.0001318	-8.473e-05	-3.531e-05	9.418e-06	5.013e-05	8.66e-05	0.0001182	0.0001455	0.0001695	0.0001921	0.0002138	0.0002353	0.0002563	0.0002757	0.0002931	0.000309	0.0003234	0.0003367	0.0003498	0.000363	0.0003749	0.0003863	0.0003968	0.0004063	0.0004162	0.0004268	0.0004372	0.0004471	0.0004572	0.0004652	0.0004702	0.0004735	0.0004753	0.0004763	0.000477	0.0004762	0.0004741	0.0004707	0.0004663
26	-6.776e-21	4.21e-05	8.637e-05	0.0001341	0.0001861	0.000245	0.0003134	0.0003908	0.0004733	0.0005588	0.0006467	0.0007365	0.0008264	0.0009144	0.0009991	0.00108	0.001154	0.001221	0.00128	0.001333	0.001381	0.001425	0.001462	0.001494	0.001521	0.001544	0.001562	0.001576	0.001588	0.001599	0.001607	0.001611	0.001612	0.001608	0.001603	0.001595	0.001585	0.001571	0.001557	0.001539	0.001515	0.001488	0.00146	0.001432	0.001404	0.001375	0.001347	0.001319	0.001291
27	3.388e-21	2.935e-05	4.654e-05	5.412e-05	5.177e-05	4.347e-05	2.757e-05	1.755e-08	-3.57e-05	-7.637e-05	-0.0001165	-0.0001559	-0.0001868	-0.0002037	-0.0002095	-0.0002062	-0.0001971	-0.0001817	-0.000155	-0.0001224	-9.013e-05	-6.069e-05	-3.541e-05	-1.463e-05	2.021e-06	1.585e-05	2.519e-05	2.751e-05	2.346e-05	1.542e-05	5.462e-06	-6.851e-07	-5.626e-06	-8.479e-06	-1.23e-05	-1.827e-05	-2.552e-05	-2.966e-05	-2.514e-05	-1.048e-05	8.289e-06	3.068e-05	5.119e-05	7.466e-05	0.000101	0.0001355	0.0001799	0.0002318	0.0002864
28	-3.388e-21	3.196e-05	7.009e-05	0.000111	0.0001561	0.00021	0.0002735	0.0003465	0.0004291	0.0005129	0.000596	0.0006803	0.0007619	0.0008371	0.0009069	0.0009712	0.001028	0.001077	0.001117	0.001149	0.001177	0.001204	0.001227	0.001246	0.001264	0.001281	0.001295	0.001309	0.001324	0.00134	0.001356	0.00137	0.001381	0.001391	0.001401	0.00141	0.001417	0.001423	0.001427	0.001426	0.00142	0.00141	0.001398	0.001384	0.001367	0.001347	0.001325	0.001301	0.001273
29	3.388e-20	-0.0001142	-0.0002063	-0.0002782	-0.0003298	-0.0003619	-0.000376	-0.0003733	-0.0003555	-0.0003227	-0.0002781	-0.0002213	-0.0001645	-0.0001181	-8.037e-05	-4.932e-05	-2.464e-05	-4.797e-06	1.097e-05	2.396e-05	3.447e-05	4.435e-05	5.403e-05	6.384e-05	7.273e-05	8.028e-05	8.504e-05	8.678e-05	8.678e-05	8.64e-05	8.613e-05	8.622e-05	8.663e-05	8.739e-05	8.994e-05	9.507e-05	0.0001022	0.0001119	0.000126	0.0001414	0.0001563	0.0001699	0.0001826	0.0001949	0.0002071	0.0002172	0.0002252	0.0002315	0.0002348
30	-2.711e-20	-0.0001858	-0.0003351	-0.0004501	-0.0005311	-0.000578	-0.0005972	-0.0005937	-0.0005694	-0.0005301	-0.0004732	-0.0003946	-0.0003171	-0.0002579	-0.0002198	-0.0002045	-0.000207	-0.0002198	-0.0002351	-0.0002484	-0.0002551	-0.0002576	-0.0002582	-0.0002508	-0.0002349	-0.0002063	-0.0001642	-0.000114	-6.068e-05	-6.838e-06	4.551e-05	9.553e-05	0.0001434	0.0001884	0.0002258	0.000253	0.0002692	0.0002759	0.0002771	0.0002758	0.0002712	0.0002651	0.0002575	0.0002503	0.0002447	0.000244	0.0002522	0.0002674	0.0002861
31	-1.355e-20	-5.96e-05	-0.0001088	-0.0001504	-0.0001818	-0.0002048	-0.0002195	-0.000226	-0.000224	-0.0002128	-0.000195	-0.0001694	-0.0001423	-0.000119	-9.746e-05	-7.879e-05	-6.157e-05	-4.589e-05	-3.208e-05	-2.049e-05	-1.125e-05	-3.461e-06	3.046e-06	8.971e-06	1.444e-05	1.912e-05	2.319e-05	2.58e-05	2.815e-05	3.135e-05	3.515e-05	3.953e-05	4.509e-05	5.163e-05	5.925e-05	6.857e-05	7.961e-05	9.181e-05	0.0001062	0.0001199	0.0001316	0.0001416	0.0001506	0.0001579	0.0001642	0.0001696	0.0001735	0.0001756	0.000176
32	0	1.791e-05	3.645e-05	5.527e-05	7.393e-05	9.366e-05	0.0001154	0.0001384	0.0001604	0.0001799	0.0001971	0.0002137	0.0002293	0.000243	0.0002539	0.0002634	0.0002705	0.0002755	0.0002791	0.0002836	0.0002901	0.0002988	0.0003081	0.0003171	0.0003275	0.0003406	0.0003547	0.00037	0.0003872	0.0004064	0.0004253	0.0004426	0.0004582	0.0004727	0.0004876	0.0005015	0.0005133	0.000524	0.0005343	0.0005418	0.0005462	0.0005499	0.0005546	0.0005598	0.0005667	0.000574	0.0005823	0.0005916	0.0006006
33	-1.186e-20	-2.542e-05	-4.81e-05	-6.618e-05	-7.931e-05	-8.806e-05	-9.2e-05	-9.194e-05	-8.77e-05	-7.885e-05	-6.608e-05	-4.943e-05	-2.945e-05	-8.605e-06	1.132e-05	3.072e-05	4.969e-05	6.805e-05	8.562e-05	0.000101	0.0001139	0.0001248	0.0001336	0.0001399	0.0001441	0.0001481	0.0001513	0.0001539	0.000157	0.0001634	0.0001731	0.000186	0.0002018	0.0002188	0.0002378	0.0002583	0.0002788	0.0002994	0.0003209	0.000341	0.0003571	0.0003706	0.0003817	0.0003908	0.0004009	0.0004107	0.0004204	0.00043	0.0004394
34	2.372e-20	-4.924e-05	-8.681e-05	-0.000112	-0.0001261	-0.0001276	-0.0001161	-9.363e-05	-6.219e-05	-2.186e-05	2.824e-05	8.853e-05	0.0001541	0.0002177	0.0002759	0.0003309	0.0003799	0.0004225	0.0004598	0.0004933	0.0005226	0.0005476	0.0005691	0.0005854	0.000598	0.0006099	0.0006189	0.0006262	0.0006334	0.0006426	0.0006532	0.0006656	0.0006789	0.0006913	0.0007053	0.0007203	0.0007349	0.0007507	0.0007689	0.0007868	0.0008024	0.0008163	0.0008278	0.0008384	0.0008499	0.0008609	0.0008709	0.0008806	0.0008881
35	-5.082e-21	1.288e-05	2.636e-05	3.962e-05	5.269e-05	6.534e-05	7.874e-05	9.19e-05	0.0001032	0.0001134	0.0001228	0.000133	0.0001434	0.0001539	0.0001646	0.0001758	0.0001881	0.0002009	0.0002158	0.000234	0.0002547	0.0002773	0.0003008	0.0003248	0.000349	0.0003742	0.0003995	0.0004234	0.0004469	0.0004688	0.0004876	0.0005028	0.0005151	0.0005238	0.0005304	0.0005347	0.0005356	0.0005337	0.0005313	0.0005256	0.0005173	0.0005085	0.0005004	0.0004927	0.0004866	0.0004818	0.0004779	0.0004756	0.0004736
36	-6.776e-21	3.505e-05	7.152e-05	0.0001106	0.0001526	0.0002	0.0002549	0.0003171	0.0003836	0.0004532	0.0005262	0.0006027	0.0006818	0.0007624	0.0008424	0.0009219	0.0009979	0.001069	0.001135	0.001197	0.001252	0.0013	0.00134	0.00137	0.001391	0.001405	0.001411	0.00141	0.001403	0.001392	0.001377	0.001361	0.001343	0.001324	0.001306	0.001289	0.001272	0.001256	0.001242	0.001229	0.001216	0.001203	0.001191	0.00118	0.001172	0.001165	0.00116	0.001157	0.001157
37	-8.47e-22	-9.164e-06	-1.46e-05	-1.836e-05	-1.998e-05	-1.93e-05	-1.66e-05	-1.269e-05	-7.037e-06	5.749e-07	9.846e-06	2.19e-05	3.504e-05	4.696e-05	5.873e-05	7.056e-05	8.227e-05	9.311e-05	0.0001044	0.0001159	0.0001272	0.0001383	0.0001493	0.0001601	0.0001704	0.0001808	0.0001906	0.0001992	0.0002088	0.0002183	0.000227	0.0002347	0.0002415	0.0002467	0.0002506	0.000254	0.0002555	0.0002556	0.0002556	0.0002518	0.0002452	0.0002376	0.0002295	0.0002214	0.0002144	0.0002085	0.0002036	0.0002007	0.0001991
38	0	1.927e-05	4.18e-05	6.921e-05	0.0001016	0.000142	0.0001905	0.0002468	0.0003113	0.0003809	0.000452	0.0005253	0.000598	0.0006688	0.0007326	0.0007925	0.0008446	0.0008891	0.0009259	0.0009542	0.0009767	0.0009947	0.001008	0.001017	0.001022	0.00103	0.001036	0.001043	0.001053	0.001063	0.001077	0.00109	0.001104	0.001119	0.001134	0.001148	0.001159	0.001168	0.001177	0.001184	0.001188	0.001191	0.001194	0.001198	0.001204	0.001211	0.001218	0.001227	0.001235
39	2.541e-21	-9.126e-06	-1.319e-05	-1.192e-05	-4.302e-06	5.953e-06	1.849e-05	3.316e-05	4.971e-05	7.005e-05	9.385e-05	0.0001196	0.0001441	0.0001653	0.000183	0.000197	0.0002091	0.0002188	0.000226	0.0002326	0.0002386	0.0002434	0.0002477	0.0002518	0.0002554	0.0002595	0.0002635	0.0002667	0.0002708	0.0002767	0.0002819	0.0002859	0.0002902	0.0002945	0.0002988	0.0003029	0.0003057	0.0003075	0.0003105	0.0003116	0.0003095	0.0003056	0.0003009	0.000294	0.0002855	0.0002764	0.0002669	0.000258	0.0002493
40	1.271e-21	-1.524e-06	-2.314e-06	7.067e-07	7.787e-06	1.889e-05	3.471e-05	5.566e-05	8.232e-05	0.0001152	0.0001551	0.0002008	0.0002522	0.0003101	0.0003704	0.0004334	0.0004968	0.0005585	0.0006174	0.0006724	0.0007247	0.0007723	0.0008161	0.0008536	0.000883	0.0009079	0.0009274	0.0009437	0.0009589	0.0009742	0.0009903	0.001005	0.00102	0.001031	0.001044	0.001057	0.00107	0.001083	0.001095	0.001106	0.001114	0.001119	0.001124	0.001128	0.001136	0.001144	0.001154	0.001168	0.001181
41	5.082e-21	2.053e-05	4.126e-05	6.153e-05	8.148e-05	0.0001004	0.00012	0.0001391	0.0001543	0.0001659	0.000173	0.0001771	0.0001789	0.0001773	0.0001723	0.0001645	0.0001551	0.0001438	0.0001318	0.0001226	0.0001169	0.0001155	0.000118	0.0001238	0.0001341	0.0001494	0.0001693	0.0001926	0.0002204	0.0002529	0.0002876	0.0003224	0.0003573	0.0003911	0.000424	0.0004555	0.0004845	0.0005109	0.0005355	0.0005553	0.0005701	0.0005806	0.0005889	0.0005938	0.0005973	0.0005993	0.0005992	0.0005978	0.0005939
42	6.776e-21	6.134e-05	0.0001233	0.0001868	0.000252	0.0003204	0.0003958	0.000476	0.0005545	0.0006301	0.0007026	0.0007734	0.0008415	0.0009076	0.0009684	0.001024	0.001073	0.001113	0.001147	0.001177	0.001206	0.001234	0.00126	0.001283	0.001303	0.001322	0.00134	0.001358	0.001377	0.001398	0.00142	0.001441	0.001459	0.001474	0.001488	0.0015	0.001509	0.001514	0.001517	0.001515	0.001508	0.001498	0.001487	0.001476	0.001469	0.001462	0.001457	0.001454	0.001454
43	-2.033e-20	-6.2e-05	-0.0001113	-0.0001494	-0.0001775	-0.000196	-0.0002051	-0.0002059	-0.0001989	-0.000183	-0.0001586	-0.0001264	-9.411e-05	-6.745e-05	-4.556e-05	-2.726e-05	-1.236e-05	-5.455e-07	8.831e-06	1.632e-05	2.074e-05	2.274e-05	2.448e-05	2.658e-05	2.864e-05	3.142e-05	3.536e-05	3.977e-05	4.556e-05	5.412e-05	6.499e-05	7.823e-05	9.362e-05	0.0001097	0.0001271	0.0001466	0.0001671	0.0001871	0.0002079	0.0002268	0.0002425	0.0002557	0.0002676	0.0002781	0.0002883	0.0002971	0.0003038	0.0003094	0.0003143
44	-5.421e-20	-0.0001458	-0.0002554	-0.0003322	-0.0003825	-0.0004068	-0.0004085	-0.0003885	-0.0003487	-0.0002961	-0.000229	-0.0001432	-5.818e-05	8.595e-06	5.437e-05	8.312e-05	9.549e-05	9.344e-05	8.009e-05	5.67e-05	3.116e-05	6.857e-06	-1.887e-05	-4.243e-05	-6.482e-05	-8.15e-05	-9.263e-05	-9.558e-05	-8.622e-05	-6.885e-05	-4.335e-05	-1.292e-05	1.889e-05	5.346e-05	8.753e-05	0.0001203	0.0001494	0.0001752	0.0001963	0.0002066	0.00021	0.0002082	0.000202	0.0001938	0.0001847	0.0001767	0.0001716	0.0001706	0.0001716
45	-1.355e-20	-6.988e-05	-0.0001189	-0.0001509	-0.0001668	-0.0001688	-0.0001593	-0.0001406	-0.000112	-7.365e-05	-2.816e-05	2.637e-05	7.375e-05	0.0001056	0.0001243	0.0001313	0.0001266	0.0001114	9.026e-05	6.317e-05	3.075e-05	-4.792e-06	-4.214e-05	-7.436e-05	-0.0001025	-0.0001263	-0.0001455	-0.0001569	-0.0001573	-0.0001503	-0.0001369	-0.0001169	-8.949e-05	-5.886e-05	-2.872e-05	1.037e-06	3.018e-05	5.897e-05	8.57e-05	0.0001034	0.0001146	0.0001219	0.0001258	0.0001252	0.0001239	0.0001241	0.0001265	0.0001307	0.0001347
46	8.47e-22	1.271e-05	2.515e-05	3.707e-05	4.78e-05	5.839e-05	6.969e-05	8.063e-05	8.996e-05	9.733e-05	0.0001036	0.0001103	0.0001176	0.0001266	0.000136	0.0001469	0.0001572	0.0001666	0.0001764	0.0001871	0.0001997	0.0002139	0.0002291	0.000244	0.0002577	0.0002723	0.0002867	0.0003022	0.0003198	0.0003396	0.0003608	0.0003816	0.0004012	0.0004185	0.0004357	0.0004526	0.0004672	0.0004799	0.0004914	0.0004994	0.0005032	0.0005043	0.000505	0.0005062	0.0005103	0.0005154	0.0005221	0.0005313	0.0005417
47	0	-5.247e-05	-9.573e-05	-0.000131	-0.0001589	-0.0001777	-0.0001877	-0.0001898	-0.0001844	-0.0001727	-0.0001554	-0.0001324	-0.0001087	-8.822e-05	-6.997e-05	-5.357e-05	-4.124e-05	-3.231e-05	-2.572e-05	-2.106e-05	-1.789e-05	-1.506e-05	-1.157e-05	-7.589e-06	-3.565e-06	7.377e-07	5.554e-06	1.293e-05	2.338e-05	3.666e-05	5.255e-05	7.04e-05	8.963e-05	0.0001088	0.0001277	0.0001461	0.0001641	0.0001814	0.0001972	0.0002092	0.0002172	0.0002219	0.0002251	0.000228	0.0002327	0.0002397	0.000249	0.0002603	0.0002723
48	-3.388e-21	2.222e-05	4.441e-05	6.53e-05	8.428e-05	0.0001013	0.0001164	0.0001273	0.0001331	0.0001337	0.0001289	0.0001214	0.0001097	9.529e-05	7.801e-05	5.891e-05	3.774e-05	1.55e-05	-4.498e-06	-2.193e-05	-3.608e-05	-4.622e-05	-5.458e-05	-6.012e-05	-6.382e-05	-6.421e-05	-6.171e-05	-5.577e-05	-4.593e-05	-3.42e-05	-2.172e-05	-9.349e-06	2.309e-06	1.33e-05	2.421e-05	3.508e-05	4.396e-05	5.101e-05	5.626e-05	5.746e-05	5.604e-05	5.431e-05	5.264e-05	5.195e-05	5.391e-05	5.763e-05	6.341e-05	7.191e-05	8.187e-05
49	-1.694e-21	2.904e-05	5.777e-05	8.632e-05	0.0001133	0.0001393	0.0001657	0.0001906	0.00021	0.0002249	0.0002381	0.0002514	0.0002663	0.0002826	0.0002979	0.0003131	0.0003265	0.0003385	0.0003508	0.0003665	0.0003848	0.0004037	0.0004227	0.0004405	0.0004564	0.0004725	0.0004876	0.0005038	0.0005211	0.0005412	0.0005614	0.0005818	0.0006031	0.0006241	0.0006456	0.0006683	0.000691	0.0007128	0.0007319	0.0007474	0.0007558	0.0007601	0.0007598	0.0007545	0.0007458	0.0007331	0.0007166	0.0006969	0.0006759
50	-3.388e-21	3.191e-05	6.357e-05	9.403e-05	0.0001222	0.0001492	0.0001762	0.0001999	0.0002192	0.0002325	0.0002399	0.0002437	0.0002417	0.0002359	0.0002258	0.0002124	0.000194	0.000169	0.0001422	0.000114	8.68e-05	6.149e-05	3.602e-05	1.304e-05	-8.354e-06	-2.627e-05	-4.036e-05	-4.913e-05	-4.986e-05	-4.519e-05	-3.643e-05	-2.521e-05	-1.152e-05	5.456e-06	2.429e-05	4.389e-05	6.226e-05	7.793e-05	9.081e-05	9.782e-05	0.0001003	0.0001012	0.0001014	0.0001002	9.822e-05	9.588e-05	9.492e-05	9.619e-05	0.0001001
51	-2.033e-20	0.0001128	0.0002274	0.0003453	0.0004678	0.0005964	0.0007373	0.0008858	0.001031	0.001172	0.001306	0.001432	0.001549	0.001654	0.001746	0.001823	0.001884	0.001927	0.001955	0.001975	0.001987	0.001992	0.001991	0.001984	0.001972	0.001957	0.00194	0.00192	0.001902	0.001885	0.001869	0.001853	0.001836	0.001819	0.001802	0.001786	0.00177	0.001753	0.001736	0.001715	0.00169	0.001662	0.001632	0.001602	0.001571	0.00154	0.001507	0.001473	0.001438
52	8.47e-22	-6.852e-06	-1.194e-05	-1.636e-05	-1.967e-05	-2.249e-05	-2.652e-05	-3.287e-05	-3.982e-05	-4.62e-05	-5.165e-05	-5.496e-05	-5.723e-05	-5.931e-05	-6.048e-05	-6.151e-05	-6.172e-05	-5.948e-05	-5.277e-05	-4.356e-05	-3.355e-05	-2.327e-05	-1.311e-05	-3.163e-06	6.503e-06	1.598e-05	2.578e-05	3.564e-05	4.566e-05	5.427e-05	6.214e-05	6.989e-05	7.827e-05	8.665e-05	9.614e-05	0.0001065	0.0001167	0.0001266	0.0001362	0.0001437	0.0001502	0.0001563	0.0001627	0.0001689	0.0001762	0.000183	0.0001903	0.000199	0.0002078
53	0	2.475e-05	4.845e-05	6.943e-05	8.646e-05	9.936e-05	0.0001098	0.000115	0.0001126	0.0001043	9.21e-05	7.927e-05	6.63e-05	5.543e-05	4.747e-05	4.32e-05	4.104e-05	4.055e-05	4.485e-05	5.52e-05	7.02e-05	8.893e-05	0.0001089	0.0001298	0.0001494	0.0001673	0.000183	0.0001981	0.0002137	0.0002287	0.0002424	0.0002546	0.0002655	0.0002753	0.0002847	0.0002945	0.000304	0.0003137	0.0003225	0.0003284	0.0003324	0.0003356	0.000339	0.0003427	0.0003481	0.0003543	0.0003611	0.0003691	0.0003771
54	-2.711e-20	0.0002779	0.0005626	0.0008578	0.001153	0.001455	0.001767	0.002091	0.002428	0.002775	0.003139	0.003519	0.003907	0.004299	0.004689	0.005077	NaN	NaN	NaN	NaN	NaN	NaN	NaN	NaN	NaN	NaN	NaN	NaN	NaN	NaN	NaN	NaN	NaN	NaN	NaN	NaN	NaN	NaN	NaN	NaN	NaN	NaN	NaN	NaN	NaN	NaN	NaN	NaN	NaN
55	3.388e-21	1.992e-05	3.923e-05	5.737e-05	7.323e-05	8.628e-05	9.754e-05	0.0001049	0.000106	0.0001026	9.588e-05	8.771e-05	7.964e-05	7.166e-05	6.282e-05	5.395e-05	4.49e-05	3.605e-05	2.923e-05	2.581e-05	2.43e-05	2.455e-05	2.529e-05	2.45e-05	2.263e-05	2.164e-05	2.11e-05	2.064e-05	2.105e-05	2.398e-05	2.843e-05	3.498e-05	4.319e-05	5.345e-05	6.792e-05	8.55e-05	0.0001043	0.0001239	0.0001452	0.000166	0.0001832	0.0001981	0.0002103	0.0002198	0.0002268	0.0002295	0.0002291	0.0002264	0.0002213
56	-6.776e-20	0.0002075	0.0004181	0.0006275	0.0008276	0.001023	0.001214	0.0014	0.001583	0.001762	0.001942	0.002125	0.002309	0.002493	0.002675	0.002861	0.003044	0.003226	0.003408	0.003584	0.003746	0.003894	0.004026	NaN	NaN	NaN	NaN	NaN	NaN	NaN	NaN	NaN	NaN	NaN	NaN	NaN	NaN	NaN	NaN	NaN	NaN	NaN	NaN	NaN	NaN	NaN	NaN	NaN	NaN
57	-1.694e-21	2.168e-05	4.342e-05	6.417e-05	8.341e-05	9.759e-05	0.0001063	0.0001089	0.0001063	0.0001011	9.352e-05	8.56e-05	7.693e-05	6.754e-05	5.745e-05	4.732e-05	3.827e-05	2.991e-05	2.322e-05	1.809e-05	1.38e-05	1.084e-05	8.443e-06	7.536e-06	9.314e-06	2.222e-05	5.087e-05	9.931e-05	0.0001765	0.000289	0.0004401	0.0006372	0.0008847	0.001187	0.00155	0.001979	0.002449	0.00295	0.003475	NaN	NaN	NaN	NaN	NaN	NaN	NaN	NaN	NaN	NaN
58	-1.694e-21	1.523e-05	2.999e-05	4.347e-05	5.564e-05	6.325e-05	6.343e-05	5.588e-05	4.422e-05	2.983e-05	1.36e-05	-1.884e-06	-1.65e-05	-2.901e-05	-3.96e-05	-4.936e-05	-5.793e-05	-6.225e-05	-6.153e-05	-5.842e-05	-5.17e-05	-4.183e-05	-3.205e-05	-2.232e-05	-1.469e-05	-8.765e-06	-3.377e-06	3.719e-06	1.036e-05	1.525e-05	1.816e-05	1.773e-05	1.431e-05	9.886e-06	5.269e-06	1.867e-06	-7.399e-07	-2.74e-06	-5.241e-06	-8.317e-06	-1.015e-05	-8.98e-06	-4.199e-06	3.931e-06	1.591e-05	3.065e-05	4.817e-05	6.878e-05	9.098e-05
59	-3.388e-21	5.956e-05	0.0001194	0.000179	0.0002383	0.000298	0.0003613	0.0004251	0.0004827	0.0005344	0.0005798	0.0006201	0.0006568	0.0006882	0.0007153	0.0007379	0.0007548	0.0007662	0.000776	0.0007874	0.0008001	0.0008155	0.0008316	0.0008458	0.0008602	0.000873	0.0008849	0.0008966	0.0009091	0.0009208	0.0009314	0.0009409	0.0009474	0.0009522	0.0009582	0.0009633	0.0009693	0.0009751	0.0009808	0.000983	0.0009827	0.0009804	0.0009765	0.000972	0.000967	0.0009589	0.0009495	0.0009376	0.0009233
60	1.694e-21	2.078e-05	4.093e-05	6.004e-05	7.666e-05	8.801e-05	9.172e-05	8.72e-05	7.692e-05	6.37e-05	4.924e-05	3.471e-05	2.154e-05	9.869e-06	-1.375e-06	-1.087e-05	-1.844e-05	-2.359e-05	-2.561e-05	-2.558e-05	-2.533e-05	-2.548e-05	-2.613e-05	-2.961e-05	-3.503e-05	-4.018e-05	-4.602e-05	-5.15e-05	-5.514e-05	-5.628e-05	-5.525e-05	-5.118e-05	-4.415e-05	-3.556e-05	-2.263e-05	-7.185e-06	9.26e-06	2.667e-05	4.499e-05	6.12e-05	7.386e-05	8.393e-05	9.181e-05	9.733e-05	0.0001027	0.0001062	0.0001089	0.00011	0.0001094
61	0	1.576e-05	3.123e-05	4.524e-05	5.642e-05	6.478e-05	7.136e-05	7.393e-05	7.038e-05	6.225e-05	5.13e-05	4.011e-05	2.838e-05	1.719e-05	6.268e-06	-2.959e-06	-1.21e-05	-2.137e-05	-2.782e-05	-3.001e-05	-2.919e-05	-2.638e-05	-2.368e-05	-2.167e-05	-2.081e-05	-1.99e-05	-2.008e-05	-1.975e-05	-1.754e-05	-1.41e-05	-1.066e-05	-7.493e-06	-4.07e-06	1.368e-07	6.646e-06	1.549e-05	2.581e-05	3.768e-05	5.058e-05	6.168e-05	7.076e-05	7.938e-05	8.871e-05	9.798e-05	0.0001077	0.0001166	0.000124	0.0001296	0.0001327
62	-5.082e-21	2.816e-05	5.635e-05	8.434e-05	0.000112	0.0001396	0.0001688	0.0001977	0.0002227	0.0002447	0.000264	0.0002813	0.0002983	0.0003138	0.0003273	0.0003384	0.0003454	0.0003484	0.0003495	0.0003517	0.0003538	0.0003574	0.0003614	0.0003638	0.0003657	0.0003675	0.0003707	0.0003763	0.000386	0.0003994	0.0004143	0.0004312	0.0004479	0.0004651	0.000485	0.0005073	0.0005312	0.0005554	0.0005802	0.0006018	0.0006201	0.000637	0.0006527	0.000668	0.0006828	0.0006945	0.0007029	0.0007091	0.0007122
63	4.235e-22	1.143e-06	2.617e-06	2.521e-06	8.717e-07	-9.027e-08	-2.346e-07	-7.859e-07	-2.241e-06	-4.979e-06	-8.414e-06	-1.078e-05	-1.222e-05	-1.35e-05	-1.396e-05	-1.352e-05	-1.414e-05	-1.59e-05	-1.718e-05	-1.73e-05	-1.706e-05	-1.656e-05	-1.658e-05	-1.793e-05	-1.938e-05	-2.021e-05	-2.069e-05	-2.065e-05	-1.899e-05	-1.572e-05	-1.186e-05	-7.496e-06	-3.126e-06	1.073e-06	7.058e-06	1.378e-05	2.047e-05	2.708e-05	3.459e-05	4.046e-05	4.38e-05	4.592e-05	4.789e-05	5.027e-05	5.392e-05	5.705e-05	6.019e-05	6.305e-05	6.499e-05
64	-5.082e-21	2.272e-05	4.503e-05	6.677e-05	8.741e-05	0.0001067	0.0001263	0.000144	0.0001569	0.0001663	0.0001734	0.0001789	0.000184	0.0001886	0.0001919	0.0001937	0.0001937	0.0001912	0.0001897	0.0001907	0.0001932	0.0001965	0.0002	0.0002025	0.0002045	0.0002077	0.0002128	0.0002203	0.0002316	0.0002455	0.0002609	0.0002781	0.000297	0.0003181	0.0003429	0.0003704	0.0003986	0.0004263	0.0004534	0.0004767	0.0004962	0.0005129	0.0005275	0.0005401	0.0005509	0.0005586	0.0005635	0.0005667	0.0005682
65	-3.388e-21	1.66e-05	3.35e-05	4.906e-05	6.299e-05	7.511e-05	8.69e-05	9.651e-05	0.000101	0.0001011	9.841e-05	9.55e-05	9.177e-05	8.688e-05	8.112e-05	7.355e-05	6.422e-05	5.267e-05	4.137e-05	3.269e-05	2.552e-05	1.922e-05	1.267e-05	5.728e-06	-2.252e-07	-4.229e-06	-5.138e-06	-3.767e-06	1.16e-06	9.14e-06	1.835e-05	2.961e-05	4.266e-05	5.636e-05	7.221e-05	8.819e-05	0.000103	0.0001155	0.0001274	0.0001365	0.0001424	0.0001472	0.0001508	0.0001534	0.0001568	0.0001594	0.0001625	0.0001664	0.0001711
66	6.776e-21	7.783e-05	0.0001564	0.0002361	0.0003176	0.0004019	0.0004932	0.0005885	0.0006805	0.0007687	0.0008529	0.0009329	0.001009	0.00108	0.001146	0.001206	0.001259	0.001304	0.001344	0.001381	0.001415	0.001446	0.001474	0.001496	0.001512	0.001523	0.001528	0.001527	0.001522	0.001514	0.001502	0.001485	0.001465	0.001442	0.001419	0.001397	0.001376	0.001357	0.00134	0.001324	0.001309	0.001295	0.001283	0.001275	0.00127	0.001266	0.001263	0.001259	0.001254
67	-8.132e-20	0.0004279	0.0008428	0.001232	0.001584	0.001883	0.002134	0.002285	0.002326	0.002291	0.00219	0.00203	0.001831	0.001597	0.001345	0.001082	0.0008068	0.0005195	0.0002718	7.195e-05	-0.0001018	-0.0002454	-0.0003574	-0.0004477	-0.0005144	-0.0005626	-0.0005945	-0.0006095	-0.0006022	-0.0005745	-0.0005301	-0.0004654	-0.0003921	-0.0003128	-0.0002283	-0.0001429	-6.232e-05	1.035e-05	7.358e-05	0.0001202	0.0001514	0.0001685	0.000172	0.0001665	0.0001501	0.0001246	9.04e-05	4.905e-05	1.728e-06
68	-6.776e-21	8.801e-05	0.0001774	0.0002683	0.0003611	0.0004575	0.0005622	0.0006716	0.000777	0.0008782	0.0009747	0.001066	0.001152	0.00123	0.001301	0.001364	0.001418	0.001461	0.001497	0.00153	0.001559	0.001584	0.001606	0.001623	0.001636	0.001645	0.001649	0.001649	0.001646	0.00164	0.001629	0.001615	0.001596	0.001573	0.001548	0.00152	0.00149	0.001457	0.001425	0.00139	0.001354	0.001317	0.001281	0.001246	0.001214	0.001183	0.001154	0.001128	0.001103
69	-1.694e-21	2.336e-05	4.272e-05	5.7e-05	6.636e-05	7.253e-05	7.449e-05	7.208e-05	6.631e-05	5.637e-05	4.364e-05	2.981e-05	1.573e-05	4.192e-06	-5.365e-06	-1.313e-05	-1.993e-05	-2.49e-05	-2.816e-05	-3.015e-05	-3.105e-05	-3.258e-05	-3.586e-05	-3.999e-05	-4.531e-05	-5.032e-05	-5.519e-05	-6.061e-05	-6.64e-05	-7.167e-05	-7.638e-05	-8.023e-05	-8.233e-05	-8.221e-05	-7.994e-05	-7.557e-05	-6.963e-05	-6.226e-05	-5.187e-05	-4.012e-05	-2.803e-05	-1.572e-05	-3.28e-06	9.138e-06	2.182e-05	3.483e-05	4.788e-05	6.007e-05	7.088e-05
70	-4.235e-22	7.187e-06	1.349e-05	1.821e-05	2.039e-05	2.124e-05	2.131e-05	1.965e-05	1.547e-05	8.544e-06	-1.026e-07	-9.575e-06	-2.005e-05	-3.002e-05	-4.001e-05	-4.879e-05	-5.718e-05	-6.568e-05	-7.328e-05	-7.915e-05	-8.36e-05	-8.715e-05	-8.975e-05	-9.117e-05	-9.191e-05	-9.086e-05	-8.907e-05	-8.652e-05	-8.257e-05	-7.671e-05	-6.933e-05	-6.06e-05	-5.04e-05	-3.983e-05	-2.843e-05	-1.693e-05	-5.773e-06	5.45e-06	1.73e-05	2.89e-05	3.908e-05	4.75e-05	5.443e-05	5.963e-05	6.466e-05	6.847e-05	7.139e-05	7.348e-05	7.359e-05
71	-2.372e-20	6.455e-05	0.000133	0.0001992	0.0002637	0.0003274	0.0003814	0.0004127	0.0004387	0.0004654	0.0004852	0.0004972	0.0004958	0.0004748	0.000446	0.0004124	0.0003644	0.0002966	0.0002275	0.0001462	4.844e-05	-5.485e-05	-0.0001597	-0.0002604	-0.0003459	-0.0004236	-0.0004932	-0.0005444	-0.0005657	-0.0005646	-0.0005384	-0.0004874	-0.0004194	-0.0003354	-0.0002384	-0.0001406	-3.988e-05	5.673e-05	0.0001442	0.0002141	0.0002682	0.0003064	0.0003305	0.0003447	0.0003446	0.0003317	0.0003138	0.0002868	0.0002612
72	-6.776e-21	6.657e-05	0.0001305	0.0001898	0.0002435	0.0002908	0.0003362	0.0003747	0.0003974	0.0004073	0.0004066	0.000399	0.0003892	0.0003783	0.0003668	0.0003555	0.000343	0.0003297	0.0003199	0.0003189	0.0003239	0.0003335	0.0003451	0.000355	0.0003619	0.0003671	0.0003676	0.0003647	0.0003586	0.000352	0.0003436	0.0003334	0.0003233	0.0003129	0.0003051	0.0003015	0.0002986	0.0003016	0.0003101	0.0003229	0.0003354	0.0003489	0.0003649	0.0003823	0.0004027	0.0004229	0.0004415	0.0004627	0.0004797
73	-5.421e-20	-0.0002144	-0.0003893	-0.0005274	-0.000632	-0.0006984	-0.0007271	-0.0007206	-0.0006819	-0.0006162	-0.0005223	-0.0004056	-0.0002863	-0.0001847	-9.757e-05	-2.173e-05	4.1e-05	9.153e-05	0.0001311	0.0001627	0.0001869	0.000204	0.0002191	0.0002309	0.0002416	0.0002529	0.0002613	0.0002683	0.0002738	0.0002797	0.0002844	0.0002898	0.0002967	0.000304	0.0003138	0.0003254	0.000336	0.0003489	0.000363	0.0003778	0.0003925	0.0004089	0.000426	0.000442	0.0004584	0.0004739	0.0004863	0.0004975	0.0005049
74	-6.776e-21	-9.39e-05	-0.000171	-0.0002354	-0.0002882	-0.000324	-0.0003374	-0.0003283	-0.000299	-0.000251	-0.000186	-0.0001079	-2.513e-05	5.21e-05	0.0001275	0.0002035	0.0002756	0.0003367	0.0003842	0.0004192	0.0004407	0.0004519	0.0004581	0.0004596	0.0004612	0.0004641	0.0004647	0.0004647	0.0004692	0.0004824	0.000502	0.0005276	0.000557	0.0005868	0.0006173	0.0006437	0.0006637	0.0006812	0.0006965	0.0007057	0.0007062	0.0007013	0.000692	0.0006796	0.0006678	0.0006562	0.0006462	0.0006391	0.0006315
75	-1.694e-20	3.142e-05	5.787e-05	7.855e-05	9.201e-05	9.888e-05	0.0001005	9.707e-05	8.925e-05	7.676e-05	6.068e-05	4.159e-05	2.246e-05	6.937e-06	-5.622e-06	-1.36e-05	-1.758e-05	-1.963e-05	-2.015e-05	-1.966e-05	-1.801e-05	-1.658e-05	-1.495e-05	-1.478e-05	-1.79e-05	-2.281e-05	-2.992e-05	-3.905e-05	-4.803e-05	-5.565e-05	-6.318e-05	-7.065e-05	-7.623e-05	-8.042e-05	-8.147e-05	-7.862e-05	-7.267e-05	-6.438e-05	-5.314e-05	-4.206e-05	-3.311e-05	-2.466e-05	-1.646e-05	-9.058e-06	-2.319e-06	2.784e-06	7.076e-06	1.109e-05	1.456e-05
76	3.388e-21	1.606e-05	3.54e-05	5.604e-05	7.518e-05	9.262e-05	0.0001076	0.000117	0.0001211	0.0001222	0.0001233	0.0001264	0.0001281	0.0001243	0.0001171	0.0001098	9.963e-05	8.909e-05	8.151e-05	7.717e-05	7.658e-05	7.839e-05	7.992e-05	8.213e-05	8.756e-05	9.673e-05	0.0001068	0.0001202	0.0001344	0.0001492	0.0001626	0.00017	0.0001712	0.0001698	0.0001679	0.0001666	0.0001625	0.000156	0.0001472	0.0001371	0.0001246	0.0001126	0.0001063	0.0001062	0.0001094	0.000114	0.0001192	0.0001288	0.0001437
77	1.694e-21	2.898e-06	3.355e-06	6.964e-07	-4.54e-06	-1.37e-05	-2.667e-05	-4.418e-05	-6.61e-05	-9.025e-05	-0.0001153	-0.0001391	-0.0001606	-0.0001767	-0.0001876	-0.000194	-0.0001948	-0.0001896	-0.0001774	-0.0001579	-0.0001336	-0.0001071	-8.099e-05	-5.565e-05	-3.311e-05	-1.315e-05	4.554e-06	1.863e-05	2.875e-05	3.507e-05	3.615e-05	3.36e-05	3.016e-05	2.601e-05	2.15e-05	1.801e-05	1.529e-05	1.345e-05	1.45e-05	1.709e-05	2.078e-05	2.65e-05	3.333e-05	3.912e-05	4.5e-05	5.15e-05	5.843e-05	6.588e-05	7.291e-05
78	-3.388e-21	-3.627e-05	-6.417e-05	-8.606e-05	-0.0001009	-0.0001096	-0.0001132	-0.0001124	-0.0001072	-9.731e-05	-8.345e-05	-6.368e-05	-4.439e-05	-2.927e-05	-1.807e-05	-1.144e-05	-8.46e-06	-7.504e-06	-8.749e-06	-1.119e-05	-1.588e-05	-2.222e-05	-3.159e-05	-4.163e-05	-5.125e-05	-5.898e-05	-6.458e-05	-6.861e-05	-7.184e-05	-7.295e-05	-7.293e-05	-7.048e-05	-6.604e-05	-5.793e-05	-4.747e-05	-3.666e-05	-2.632e-05	-1.637e-05	-6.294e-06	3.233e-06	1.149e-05	1.884e-05	2.473e-05	2.943e-05	3.168e-05	3.292e-05	3.401e-05	3.511e-05	3.509e-05
79	2.711e-20	-0.0001355	-0.0002359	-0.0003122	-0.0003687	-0.0004067	-0.000431	-0.0004416	-0.0004347	-0.0004111	-0.0003716	-0.0003102	-0.0002489	-0.0002084	-0.00018	-0.0001582	-0.0001426	-0.0001297	-0.000119	-0.0001117	-0.0001014	-8.538e-05	-6.851e-05	-4.695e-05	-1.713e-05	1.767e-05	5.518e-05	9.566e-05	0.0001373	0.0001799	0.0002236	0.0002566	0.0002763	0.0002891	0.0002963	0.0002982	0.0002936	0.0002839	0.0002695	0.0002525	0.0002315	0.0002063	0.0001872	0.0001775	0.0001731	0.000173	0.0001779	0.0001929	0.0002168
80	0	-5.883e-06	-9.392e-06	-1.082e-05	-9.33e-06	-2.403e-06	7.635e-06	2.074e-05	3.834e-05	5.991e-05	8.531e-05	0.0001154	0.0001492	0.0001849	0.000222	0.0002599	0.0002961	0.0003308	0.0003641	0.0003967	0.0004282	0.0004587	0.0004872	0.0005122	0.0005354	0.0005578	0.0005796	0.0006011	0.0006242	0.0006486	0.000673	0.0006964	0.0007188	0.00074	0.0007616	0.0007821	0.0008006	0.0008162	0.0008295	0.0008377	0.0008404	0.0008393	0.0008356	0.0008298	0.000823	0.0008144	0.0008049	0.0007949	0.0007849
81	0	-1.668e-05	-3.077e-05	-4.279e-05	-5e-05	-5.173e-05	-4.785e-05	-3.878e-05	-2.507e-05	-7.077e-06	1.422e-05	3.964e-05	6.754e-05	9.713e-05	0.0001276	0.0001556	0.0001809	0.0002035	0.000224	0.0002425	0.000258	0.0002713	0.0002812	0.0002887	0.0002926	0.0002954	0.0002984	0.0003014	0.0003046	0.0003091	0.0003147	0.0003225	0.0003325	0.0003453	0.00036	0.0003779	0.0003968	0.0004166	0.0004385	0.0004608	0.0004807	0.0004989	0.0005155	0.0005299	0.0005422	0.0005537	0.0005626	0.0005694	0.0005734
82	-3.388e-20	-0.0001015	-0.0001879	-0.0002601	-0.0003186	-0.0003622	-0.0003912	-0.0004073	-0.0004112	-0.0004039	-0.000385	-0.000354	-0.000318	-0.0002852	-0.0002555	-0.0002281	-0.000204	-0.0001828	-0.0001622	-0.000142	-0.0001223	-0.0001035	-8.481e-05	-6.763e-05	-5.089e-05	-3.406e-05	-1.765e-05	-1.043e-06	1.609e-05	3.36e-05	5.161e-05	6.967e-05	8.825e-05	0.0001057	0.0001231	0.0001397	0.0001546	0.0001677	0.0001791	0.0001876	0.0001926	0.0001945	0.0001951	0.0001943	0.0001938	0.0001944	0.0001962	0.0001996	0.0002045
83	8.132e-20	-0.0002416	-0.0004405	-0.0005993	-0.0007183	-0.0007966	-0.0008347	-0.0008337	-0.0007974	-0.0007285	-0.0006297	-0.0005015	-0.000371	-0.0002582	-0.0001616	-7.979e-05	-1.225e-05	4.271e-05	8.482e-05	0.0001178	0.0001424	0.0001618	0.0001773	0.0001922	0.0002084	0.0002272	0.0002479	0.0002706	0.0002952	0.000323	0.0003519	0.0003819	0.0004114	0.0004397	0.0004672	0.0004921	0.0005128	0.0005297	0.0005434	0.0005533	0.0005588	0.0005623	0.000565	0.0005675	0.0005715	0.0005766	0.0005836	0.0005929	0.0006028
84	-2.711e-20	0.0002322	0.00048	0.0007605	0.001087	0.001472	0.001933	0.002469	0.003067	0.003718	0.004413	0.005135	NaN	NaN	NaN	NaN	NaN	NaN	NaN	NaN	NaN	NaN	NaN	NaN	NaN	NaN	NaN	NaN	NaN	NaN	NaN	NaN	NaN	NaN	NaN	NaN	NaN	NaN	NaN	NaN	NaN	NaN	NaN	NaN	NaN	NaN	NaN	NaN	NaN
85	1.694e-21	3.147e-05	6.529e-05	0.0001147	0.0001753	0.0002503	0.0003414	0.0004489	0.0005725	0.0007037	0.0008465	0.0009899	0.001134	0.001276	0.001403	0.001515	0.001612	0.001691	0.001753	0.001796	0.001825	0.00184	0.001849	0.001857	0.001867	0.001889	0.001932	0.002002	0.002105	0.002249	0.002442	0.002691	0.002998	0.003363	0.003778	0.004239	0.004736	NaN	NaN	NaN	NaN	NaN	NaN	NaN	NaN	NaN	NaN	NaN	NaN
86	-6.776e-21	-6.245e-05	-0.0001101	-0.0001406	-0.0001452	-0.0001253	-9.937e-05	-6.276e-05	-9.26e-06	5.869e-05	0.0001376	0.0002237	0.0003242	0.0004186	0.0005027	0.0005703	0.0006218	0.000666	0.0006914	0.0007042	0.0007106	0.0007096	0.0007039	0.000679	0.0006441	0.0006058	0.0005644	0.0005226	0.0004804	0.0004478	0.0004216	0.0003979	0.000378	0.0003601	0.0003479	0.000342	0.0003389	0.0003374	0.0003327	0.000324	0.0003057	0.0002784	0.0002422	0.0001974	0.0001449	8.693e-05	2.135e-05	-5.09e-05	-0.0001215
87	2.711e-20	-0.0001299	-0.0002475	-0.0003508	-0.0004378	-0.0005044	-0.0005506	-0.0005775	-0.0005855	-0.0005779	-0.0005542	-0.000516	-0.0004682	-0.0004173	-0.0003647	-0.0003136	-0.0002674	-0.0002264	-0.0001881	-0.000153	-0.0001184	-8.589e-05	-5.38e-05	-2.361e-05	5.14e-06	3.297e-05	6.204e-05	9.393e-05	0.000129	0.0001647	0.0002037	0.0002427	0.0002834	0.0003233	0.0003622	0.0003997	0.000436	0.000469	0.0004976	0.0005216	0.0005417	0.0005547	0.000565	0.0005711	0.0005756	0.0005785	0.0005802	0.000579	0.0005778
88	1.694e-20	5.309e-05	0.0001037	0.0001466	0.0001811	0.0002072	0.0002294	0.0002437	0.0002419	0.000224	0.000193	0.0001587	0.0001273	9.888e-05	7.446e-05	5.356e-05	3.365e-05	1.322e-05	-3.588e-06	-1.182e-05	-9.504e-06	-2.22e-07	1.15e-05	2.215e-05	2.977e-05	3.385e-05	3.379e-05	3.469e-05	3.75e-05	4.245e-05	4.845e-05	5.289e-05	5.934e-05	6.499e-05	6.8e-05	7.185e-05	7.653e-05	8.174e-05	8.212e-05	7.794e-05	6.756e-05	5.162e-05	3.183e-05	6.157e-06	-2.17e-05	-4.889e-05	-7.711e-05	-0.000106	-0.0001323
89	5.421e-20	-0.0002208	-0.0004016	-0.0005348	-0.0006124	-0.0006396	-0.0006198	-0.0005571	-0.0004619	-0.000337	-0.0001845	-8.067e-06	0.0001863	0.0003714	0.0005334	0.000664	0.0007675	0.0008488	0.0009007	0.0009357	0.0009644	0.0009863	0.001003	0.0009942	0.000968	0.0009379	0.0009067	0.0008737	0.0008368	0.0008124	0.0007987	0.000788	0.0007814	0.0007762	0.0007812	0.0007935	0.0008066	0.0008162	0.0008197	0.0008168	0.0007989	0.0007646	0.0007144	0.0006486	0.0005677	0.0004735	0.0003642	0.0002421	0.0001221
90	-6.776e-21	3.849e-05	7.553e-05	0.0001075	0.0001348	0.0001584	0.0001817	0.000204	0.00022	0.0002245	0.0002174	0.0002054	0.0001971	0.0001888	0.0001807	0.0001722	0.0001644	0.0001555	0.0001454	0.0001368	0.0001357	0.0001412	0.00015	0.0001544	0.0001559	0.0001569	0.0001571	0.0001587	0.0001626	0.0001696	0.0001799	0.0001898	0.0002014	0.0002129	0.0002256	0.0002419	0.0002581	0.0002736	0.000284	0.000289	0.0002875	0.0002792	0.0002657	0.0002453	0.0002206	0.0001933	0.0001606	0.0001252	9.075e-05
91	-6.776e-21	4.271e-05	8.265e-05	0.0001199	0.0001508	0.0001708	0.00018	0.0001774	0.0001622	0.0001363	0.0001039	6.542e-05	2.418e-05	-1.626e-05	-5.591e-05	-9.288e-05	-0.0001243	-0.0001492	-0.0001651	-0.0001722	-0.0001694	-0.0001601	-0.0001435	-0.0001213	-9.76e-05	-7.225e-05	-4.742e-05	-2.304e-05	-6.153e-07	1.743e-05	3.311e-05	4.561e-05	5.785e-05	6.783e-05	7.554e-05	8.256e-05	8.81e-05	9.378e-05	9.846e-05	0.0001038	0.0001105	0.0001167	0.0001235	0.0001291	0.0001363	0.0001435	0.0001514	0.0001605	0.0001717
92	6.776e-21	-0.0001218	-0.0002197	-0.0002923	-0.0003336	-0.0003475	-0.000337	-0.0003057	-0.0002576	-0.0001939	-0.0001159	-2.338e-05	7.74e-05	0.0001713	0.0002511	0.0003118	0.0003565	0.0003877	0.0004044	0.0004122	0.0004158	0.0004133	0.000405	0.0003814	0.0003477	0.0003133	0.0002797	0.000247	0.0002166	0.000195	0.0001819	0.0001745	0.0001751	0.0001822	0.000199	0.0002238	0.000249	0.0002728	0.0002922	0.0003044	0.0003054	0.0002942	0.0002705	0.0002342	0.0001861	0.0001285	6.097e-05	-1.172e-05	-8.295e-05
93	0	3.439e-05	6.532e-05	8.948e-05	0.0001071	0.0001168	0.0001186	0.0001125	9.958e-05	7.952e-05	5.297e-05	2.179e-05	-1.136e-05	-4.257e-05	-7.08e-05	-9.573e-05	-0.0001149	-0.0001284	-0.0001348	-0.0001372	-0.0001344	-0.0001281	-0.0001172	-0.0001021	-8.648e-05	-6.92e-05	-5.249e-05	-3.687e-05	-2.309e-05	-1.361e-05	-3.989e-06	5.218e-06	1.667e-05	2.829e-05	3.933e-05	5.212e-05	6.473e-05	8.055e-05	9.782e-05	0.0001191	0.0001456	0.0001735	0.0002038	0.0002341	0.0002659	0.0002976	0.0003283	0.0003588	0.0003869
94	0	-5.377e-05	-7.795e-05	-6.792e-05	-2.429e-05	4.317e-05	0.0001267	0.000226	0.0003452	0.0004896	0.000661	0.0008522	0.00104	0.001214	0.001371	0.001507	0.001628	0.001737	0.001836	0.001925	0.002006	0.002077	0.002141	0.002205	0.002266	0.002329	0.002394	0.002465	0.002542	0.002624	0.002715	0.002814	0.00293	0.00306	0.00321	0.003381	0.003574	0.003787	0.004013	0.004249	NaN	NaN	NaN	NaN	NaN	NaN	NaN	NaN	NaN
95	-3.388e-21	-4.286e-07	1.469e-05	5.078e-05	0.0001059	0.000175	0.0002593	0.0003587	0.0004736	0.0006074	0.0007593	0.0009215	0.001085	0.001245	0.001398	0.001545	0.001689	0.001828	0.001964	0.002098	0.002229	0.002356	0.002484	0.002615	0.00275	0.002893	0.003047	0.003216	0.003402	0.003602	0.00382	0.004057	0.004316	0.004594	0.00488	NaN	NaN	NaN	NaN	NaN	NaN	NaN	NaN	NaN	NaN	NaN	NaN	NaN	NaN
96	-3.388e-21	3.51e-05	6.896e-05	0.0001006	0.00013	0.0001577	0.0001857	0.000213	0.0002352	0.0002499	0.0002581	0.0002593	0.0002553	0.0002472	0.0002372	0.0002243	0.0002085	0.0001888	0.0001663	0.0001436	0.0001235	0.000105	8.943e-05	7.576e-05	6.323e-05	5.107e-05	3.996e-05	3.082e-05	2.538e-05	2.287e-05	2.446e-05	2.727e-05	3.258e-05	3.845e-05	4.377e-05	4.892e-05	5.256e-05	5.488e-05	5.442e-05	5.035e-05	4.363e-05	3.293e-05	2.262e-05	1.157e-05	2.721e-06	-2.311e-06	-3.917e-06	-7.633e-07	7.705e-06
97	-1.355e-20	-0.0001362	-0.000245	-0.0003262	-0.0003796	-0.0004098	-0.0004189	-0.0004099	-0.0003873	-0.0003509	-0.0003039	-0.0002456	-0.0001862	-0.0001413	-0.0001121	-9.551e-05	-8.725e-05	-8.513e-05	-8.5e-05	-8.319e-05	-7.904e-05	-7.202e-05	-6.241e-05	-5.38e-05	-4.555e-05	-3.554e-05	-2.609e-05	-1.612e-05	-4.953e-06	5.801e-06	1.72e-05	2.976e-05	4.647e-05	6.516e-05	8.557e-05	0.0001068	0.0001264	0.000143	0.0001531	0.0001564	0.0001537	0.0001431	0.0001255	9.818e-05	6.381e-05	2.62e-05	-1.099e-05	-4.396e-05	-6.899e-05
98	-1.355e-20	-0.0001215	-0.0002184	-0.0002913	-0.0003379	-0.000364	-0.0003716	-0.0003632	-0.0003421	-0.0003099	-0.0002688	-0.0002181	-0.0001671	-0.00013	-0.0001055	-9.419e-05	-8.863e-05	-8.554e-05	-8.301e-05	-7.966e-05	-7.206e-05	-6.222e-05	-5.14e-05	-4.116e-05	-3.041e-05	-1.76e-05	-1.922e-06	1.306e-05	2.676e-05	4.072e-05	5.787e-05	7.685e-05	0.0001018	0.0001325	0.0001675	0.0002045	0.000238	0.000266	0.0002893	0.0003073	0.0003171	0.0003174	0.0003095	0.0002913	0.0002638	0.000231	0.0001973	0.0001682	0.0001463
99	1.355e-20	-7.522e-05	-0.0001179	-0.0001292	-0.0001141	-7.704e-05	-2.947e-05	2.876e-05	0.0001037	0.0001967	0.0003107	0.0004465	0.0005803	0.0006959	0.0007925	0.0008723	0.0009383	0.0009959	0.001044	0.001081	0.00111	0.001129	0.00114	0.001147	0.001153	0.001158	0.001164	0.001169	0.001174	0.001179	0.001186	0.001191	0.001198	0.001202	0.001205	0.001206	0.001205	0.0012	0.001192	0.00118	0.001166	0.001147	0.001126	0.001104	0.001082	0.001061	0.001041	0.001022	0.001006
100	-3.388e-21	-1.509e-05	-2.267e-05	-2.301e-05	-1.601e-05	-5.756e-06	6.186e-06	1.957e-05	3.414e-05	5.08e-05	6.976e-05	8.81e-05	0.0001008	0.0001065	0.0001072	0.0001015	9.148e-05	7.782e-05	6.154e-05	4.462e-05	2.956e-05	1.628e-05	7.192e-06	2.112e-06	-1.653e-06	-4.746e-06	-5.53e-06	-3.523e-06	1.166e-06	6.7e-06	1.309e-05	1.792e-05	2.191e-05	2.395e-05	2.474e-05	2.643e-05	2.841e-05	2.995e-05	2.963e-05	2.845e-05	2.743e-05	2.547e-05	2.474e-05	2.437e-05	2.593e-05	2.948e-05	3.333e-05	3.836e-05	4.555e-05
101	1.694e-21	1.618e-05	3.198e-05	4.756e-05	6.321e-05	7.929e-05	9.725e-05	0.0001167	0.0001352	0.0001503	0.0001626	0.0001715	0.0001762	0.0001779	0.000176	0.0001693	0.0001589	0.0001438	0.0001251	0.0001032	8.112e-05	5.721e-05	3.316e-05	1.126e-05	-9.726e-06	-2.798e-05	-4.255e-05	-5.392e-05	-6.068e-05	-6.474e-05	-6.329e-05	-5.891e-05	-4.975e-05	-3.818e-05	-2.703e-05	-1.552e-05	-5.879e-06	1.228e-06	4.887e-06	5.709e-06	4.773e-06	-3.747e-07	-7.757e-06	-1.723e-05	-2.66e-05	-3.476e-05	-4.204e-05	-4.662e-05	-4.68e-05
102	-3.388e-21	-4.438e-05	-7.853e-05	-0.0001021	-0.0001151	-0.0001181	-0.0001103	-9.507e-05	-7.533e-05	-5.18e-05	-2.393e-05	7.118e-06	3.449e-05	5.448e-05	6.673e-05	6.996e-05	6.471e-05	5.017e-05	3.185e-05	1.166e-05	-7.248e-06	-2.605e-05	-4.294e-05	-5.644e-05	-6.784e-05	-7.587e-05	-7.946e-05	-7.795e-05	-7.08e-05	-6.136e-05	-4.847e-05	-3.563e-05	-2.095e-05	-6.389e-06	7.567e-06	2.192e-05	3.479e-05	4.592e-05	5.332e-05	5.796e-05	6.165e-05	6.303e-05	6.428e-05	6.427e-05	6.444e-05	6.452e-05	6.342e-05	6.289e-05	6.388e-05
103	-6.776e-21	8.941e-05	0.0001782	0.0002667	0.0003576	0.0004509	0.0005519	0.0006578	0.0007593	0.000856	0.0009451	0.001028	0.001108	0.001187	0.00126	0.001327	0.00139	0.001447	0.001501	0.001554	0.001607	0.001656	0.001699	0.001733	0.001755	0.001771	0.001782	0.001786	0.001785	0.001778	0.001767	0.001753	0.001743	0.001736	0.00173	0.001729	0.001726	0.001716	0.001699	0.001674	0.001643	0.001604	0.001559	0.001503	0.001436	0.001363	0.001286	0.00121	0.00114
104	4.066e-20	-0.0001236	-0.0002251	-0.0003031	-0.0003596	-0.000396	-0.0004142	-0.0004139	-0.0003945	-0.0003585	-0.0003061	-0.0002424	-0.0001783	-0.0001242	-7.962e-05	-4.218e-05	-9.419e-06	2.058e-05	4.778e-05	7.218e-05	9.7e-05	0.0001227	0.000153	0.0001879	0.0002263	0.0002683	NaN	NaN	NaN	NaN	NaN	NaN	NaN	NaN	NaN	NaN	NaN	NaN	NaN	NaN	NaN	NaN	NaN	NaN	NaN	NaN	NaN	NaN	NaN
105	0	3.997e-05	8.217e-05	0.0001239	0.000167	0.0002151	0.0002692	0.0003293	0.0003944	0.0004566	0.0005136	0.000567	0.0006181	0.0006663	0.0007128	0.0007573	0.0008013	0.0008443	0.0008861	0.0009254	0.0009654	0.001005	0.001045	0.001082	0.001114	0.001142	0.001166	0.001184	0.001195	0.001203	0.001208	0.001211	0.001217	0.001223	0.001229	0.001234	0.001238	0.001239	0.001238	0.001234	0.001224	0.001208	0.001187	0.001157	0.001119	0.001077	0.001033	0.0009881	0.0009458
106	2.033e-20	-8.061e-05	-0.0001437	-0.0001874	-0.0002134	-0.0002222	-0.0002121	-0.0001864	-0.0001504	-0.0001039	-4.665e-05	2.097e-05	9.054e-05	0.0001523	0.0002032	0.0002446	0.0002763	0.0002978	0.0003123	0.0003231	0.0003323	0.0003403	0.0003483	0.0003576	0.0003677	0.0003803	0.0003936	0.0004084	0.0004254	0.0004447	0.0004667	0.0004886	0.0005118	0.0005343	0.0005535	0.0005711	0.0005866	0.0006008	0.0006127	0.0006227	0.0006302	0.0006348	0.0006382	0.0006386	0.0006374	0.0006364	0.0006347	0.0006324	0.0006317
107	-6.776e-21	-7.77e-05	-0.0001396	-0.0001871	-0.0002213	-0.0002432	-0.0002556	-0.0002596	-0.0002551	-0.0002433	-0.0002253	-0.0001998	-0.0001747	-0.0001589	-0.0001508	-0.0001492	-0.0001516	-0.0001561	-0.0001602	-0.0001641	-0.000166	-0.0001643	-0.0001603	-0.0001538	-0.0001442	-0.0001321	-0.0001181	-0.0001028	-8.582e-05	-6.896e-05	-5.054e-05	-3.206e-05	-1.389e-05	4.411e-06	2.215e-05	3.969e-05	5.714e-05	7.406e-05	8.924e-05	0.0001015	0.0001116	0.0001179	0.0001218	0.0001222	0.0001201	0.0001168	0.0001116	0.0001045	9.729e-05
108	-3.388e-21	-4.288e-05	-8.07e-05	-0.0001118	-0.000136	-0.0001516	-0.000158	-0.0001558	-0.0001473	-0.0001337	-0.0001156	-9.47e-05	-7.375e-05	-5.518e-05	-4.007e-05	-2.822e-05	-2.15e-05	-2.016e-05	-2.414e-05	-3.201e-05	-4.223e-05	-5.311e-05	-6.335e-05	-7.203e-05	-7.964e-05	-8.552e-05	-9.025e-05	-9.144e-05	-8.821e-05	-7.983e-05	-6.51e-05	-4.674e-05	-2.69e-05	-6.231e-06	1.409e-05	3.431e-05	5.407e-05	7.264e-05	8.711e-05	9.728e-05	0.0001021	0.0001005	9.524e-05	8.693e-05	7.591e-05	6.347e-05	4.99e-05	3.521e-05	2.228e-05
109	-8.47e-22	9.519e-06	1.899e-05	2.786e-05	3.705e-05	4.608e-05	5.57e-05	6.584e-05	7.519e-05	8.363e-05	9.015e-05	9.529e-05	9.879e-05	0.0001007	0.0001012	9.885e-05	9.476e-05	8.907e-05	8.145e-05	7.151e-05	6.025e-05	4.858e-05	3.786e-05	2.95e-05	2.27e-05	1.771e-05	1.551e-05	1.524e-05	1.667e-05	2.055e-05	2.92e-05	4.044e-05	5.449e-05	6.782e-05	7.869e-05	8.87e-05	9.721e-05	0.0001035	0.0001071	0.0001084	0.0001063	9.857e-05	8.835e-05	7.524e-05	6.281e-05	5.167e-05	4.048e-05	2.966e-05	2.099e-05
110	0	1.95e-05	3.783e-05	5.477e-05	7.019e-05	8.427e-05	9.83e-05	0.000111	0.000121	0.0001257	0.0001255	0.0001215	0.0001156	0.0001085	9.91e-05	8.733e-05	7.502e-05	6.131e-05	4.785e-05	3.404e-05	2.368e-05	1.753e-05	1.588e-05	1.861e-05	2.47e-05	3.424e-05	4.691e-05	6.07e-05	7.593e-05	9.223e-05	0.0001118	0.0001313	0.0001496	0.0001655	0.0001773	0.0001864	0.0001927	0.0001964	0.0001973	0.0001968	0.000194	0.0001873	0.0001791	0.00017	0.0001611	0.0001534	0.0001464	0.0001408	0.0001378
111	2.711e-20	-0.0004452	-0.000804	-0.001077	-0.001268	-0.001382	-0.001424	-0.001398	-0.001311	-0.001172	-0.0009844	-0.0007559	-0.0005357	-0.0003636	-0.0002379	-0.0001533	-0.0001043	-8.748e-05	-9.652e-05	-0.0001249	-0.0001632	-0.0002058	-0.0002432	-0.0002689	-0.0002862	-0.0002955	-0.0002983	-0.0002931	-0.0002783	-0.0002557	-0.0002258	-0.0001936	-0.0001603	-0.0001318	-0.0001127	-0.0001	-9.216e-05	-8.858e-05	-9.046e-05	-9.68e-05	-0.0001068	-0.0001185	-0.0001271	-0.000134	-0.0001367	-0.0001331	-0.0001244	-0.0001131	-9.769e-05
112	1.694e-21	3.127e-05	6.202e-05	9.142e-05	0.0001194	0.0001458	0.0001723	0.0001967	0.0002166	0.0002307	0.00024	0.0002455	0.0002481	0.000248	0.000245	0.0002387	0.0002301	0.0002192	0.0002083	0.0001976	0.0001899	0.000185	0.000184	0.0001874	0.0001949	0.0002066	0.0002223	0.0002411	0.0002624	0.0002861	0.0003141	0.0003429	0.0003728	0.0004008	0.0004255	0.0004473	0.0004657	0.0004806	0.000491	0.0004988	0.0005022	0.0005	0.0004952	0.0004876	0.00048	0.000473	0.0004667	0.0004617	0.0004597
113	-1.355e-20	-0.0001362	-0.0002525	-0.0003476	-0.0004248	-0.000483	-0.0005216	-0.0005412	-0.0005426	-0.0005266	-0.0004918	-0.0004399	-0.0003819	-0.0003278	-0.0002787	-0.0002313	-0.0001875	-0.000148	-0.000112	-7.918e-05	-4.971e-05	-2.378e-05	-3.998e-07	2.207e-05	4.403e-05	6.664e-05	8.715e-05	0.0001078	0.0001298	0.0001512	0.0001724	0.0001933	0.0002145	0.0002361	0.0002558	0.0002728	0.0002853	0.000295	0.0003001	0.0003006	0.0002977	0.0002914	0.0002822	0.0002698	0.0002541	0.0002373	0.0002209	0.0002071	0.0001957
114	-3.388e-20	-7.157e-05	-0.000133	-0.0001828	-0.0002203	-0.000247	-0.0002614	-0.0002644	-0.0002577	-0.0002414	-0.0002169	-0.0001849	-0.0001519	-0.000123	-0.0001003	-8.435e-05	-7.31e-05	-6.794e-05	-6.77e-05	-7.172e-05	-7.866e-05	-8.723e-05	-9.635e-05	-0.0001041	-0.0001098	-0.0001117	-0.0001093	-0.000104	-9.491e-05	-8.279e-05	-6.683e-05	-4.944e-05	-3.096e-05	-1.295e-05	3.508e-06	1.755e-05	2.808e-05	3.492e-05	3.809e-05	3.842e-05	3.591e-05	2.957e-05	2.207e-05	1.302e-05	3.766e-06	-5.095e-06	-1.295e-05	-2.024e-05	-2.556e-05
115	2.118e-22	-3.453e-06	-1.019e-05	-1.805e-05	-2.482e-05	-2.883e-05	-2.917e-05	-2.543e-05	-1.825e-05	-8.373e-06	2.89e-06	1.342e-05	2.392e-05	3.548e-05	4.67e-05	5.659e-05	6.429e-05	6.877e-05	6.993e-05	6.841e-05	6.453e-05	5.74e-05	4.899e-05	4.188e-05	3.732e-05	3.648e-05	3.878e-05	4.199e-05	4.583e-05	4.894e-05	5.128e-05	5.188e-05	5.342e-05	5.47e-05	5.337e-05	4.874e-05	3.973e-05	2.735e-05	1.525e-05	5.243e-06	-1.263e-06	-4.624e-06	-2.465e-06	1.925e-06	7.967e-06	1.606e-05	2.618e-05	3.883e-05	5.424e-05
116	1.084e-19	-0.0004294	-0.0008085	-0.001123	-0.001383	-0.001587	-0.001727	-0.001802	-0.00182	-0.001781	-0.00168	-0.001525	-0.001343	-0.001156	-0.0009781	-0.0008014	-0.0006362	-0.0004894	-0.0003639	-0.000254	-0.0001602	-8.441e-05	-2.542e-05	1.997e-05	4.782e-05	6.571e-05	6.946e-05	7.277e-05	7.945e-05	8.849e-05	9.814e-05	0.0001099	0.0001248	0.0001469	0.0001707	0.0001949	0.0002156	0.0002382	0.000253	0.0002608	0.0002644	0.0002634	0.0002574	0.0002495	0.0002367	0.0002223	0.0002131	0.0002102	0.0002074
117	6.776e-21	-5.684e-05	-0.0001009	-0.0001328	-0.0001538	-0.0001653	-0.0001676	-0.0001615	-0.0001479	-0.0001299	-0.0001069	-7.979e-05	-5.684e-05	-4.343e-05	-3.817e-05	-3.967e-05	-4.431e-05	-5.178e-05	-6.124e-05	-7.25e-05	-8.146e-05	-8.814e-05	-8.958e-05	-8.196e-05	-6.621e-05	-4.267e-05	-1.288e-05	2.102e-05	5.967e-05	0.0001024	0.0001501	0.0002004	0.000253	0.0003028	0.0003457	0.0003813	0.0004093	0.0004302	0.0004438	0.0004495	0.0004487	0.0004401	0.0004263	0.0004076	0.0003879	0.0003699	0.0003548	0.000343	0.0003355
118	0	3.22e-05	5.992e-05	8.321e-05	0.0001019	0.0001149	0.0001215	0.0001215	0.0001145	0.0001006	8.013e-05	5.309e-05	2.215e-05	-9.354e-06	-4.081e-05	-7.156e-05	-9.919e-05	-0.0001225	-0.0001407	-0.0001534	-0.0001602	-0.0001617	-0.0001577	-0.0001475	-0.0001323	-0.0001126	-8.969e-05	-6.512e-05	-4.01e-05	-1.538e-05	9.185e-06	3.265e-05	5.544e-05	7.726e-05	9.55e-05	0.0001098	0.0001203	0.0001278	0.0001321	0.0001335	0.0001325	0.0001288	0.0001245	0.0001195	0.0001142	0.00011	0.0001077	0.0001062	0.0001064
119	8.47e-22	6.66e-06	1.235e-05	1.7e-05	2.087e-05	2.4e-05	2.591e-05	2.607e-05	2.445e-05	1.996e-05	1.29e-05	3.553e-06	-7.231e-06	-1.855e-05	-3.017e-05	-4.211e-05	-5.342e-05	-6.369e-05	-7.206e-05	-7.856e-05	-8.19e-05	-8.248e-05	-8.038e-05	-7.459e-05	-6.578e-05	-5.408e-05	-4.025e-05	-2.526e-05	-8.867e-06	8.372e-06	2.696e-05	4.553e-05	6.442e-05	8.293e-05	9.831e-05	0.0001105	0.0001194	0.0001252	0.0001281	0.0001277	0.0001234	0.0001147	0.0001034	8.947e-05	7.437e-05	6.006e-05	4.681e-05	3.456e-05	2.41e-05
120	-3.388e-21	1.111e-05	1.904e-05	2.34e-05	2.529e-05	2.515e-05	2.348e-05	2.011e-05	1.474e-05	6.319e-06	-4.583e-06	-1.762e-05	-3.056e-05	-4.084e-05	-4.787e-05	-5.315e-05	-5.574e-05	-5.657e-05	-5.585e-05	-5.415e-05	-5.036e-05	-4.498e-05	-3.81e-05	-3.027e-05	-2.274e-05	-1.585e-05	-9.396e-06	-4.763e-06	-9.173e-07	3.001e-06	8.842e-06	1.527e-05	2.192e-05	2.826e-05	3.337e-05	3.758e-05	4.098e-05	4.36e-05	4.59e-05	4.732e-05	4.717e-05	4.355e-05	3.822e-05	3.169e-05	2.519e-05	1.994e-05	1.575e-05	1.197e-05	1.004e-05
121	1.694e-21	1.392e-05	2.691e-05	3.893e-05	4.994e-05	6.006e-05	6.97e-05	7.8e-05	8.401e-05	8.672e-05	8.639e-05	8.363e-05	8.067e-05	7.745e-05	7.32e-05	6.777e-05	6.175e-05	5.554e-05	5.031e-05	4.59e-05	4.399e-05	4.453e-05	4.804e-05	5.38e-05	6.158e-05	7.244e-05	8.648e-05	0.0001033	0.0001225	0.0001437	0.0001684	0.0001944	0.000222	0.0002496	0.0002755	0.0002999	0.0003213	0.0003391	0.0003528	0.0003632	0.0003694	0.0003695	0.0003661	0.0003586	0.0003486	0.0003382	0.0003275	0.0003176	0.0003104
122	0	2.049e-05	4.118e-05	6.184e-05	8.283e-05	0.0001039	0.0001263	0.0001498	0.0001729	0.0001958	0.0002179	0.0002396	0.0002608	0.0002814	0.0003019	0.0003225	0.0003443	0.0003664	0.0003883	0.0004096	0.0004306	0.0004512	0.0004709	0.0004902	0.0005092	0.0005283	0.0005463	0.0005622	0.0005773	0.0005925	0.0006095	0.0006269	0.0006457	0.0006654	0.0006852	0.0007047	0.0007218	0.0007371	0.00075	0.0007603	0.0007666	0.0007668	0.0007636	0.0007553	0.0007433	0.0007277	0.0007088	0.0006885	0.0006681
123	5.082e-21	2.74e-05	5.362e-05	7.866e-05	0.0001023	0.0001245	0.0001465	0.0001669	0.0001837	0.000196	0.0002049	0.0002105	0.0002157	0.0002209	0.0002257	0.0002297	0.000234	0.0002385	0.0002445	0.0002519	0.0002622	0.0002741	0.000289	0.000305	0.0003209	0.0003377	0.0003554	0.0003733	0.0003914	0.0004098	0.0004303	0.0004508	0.0004718	0.0004912	0.0005079	0.0005232	0.0005358	0.0005449	0.00055	0.0005519	0.0005495	0.0005414	0.00053	0.0005158	0.0005003	0.0004853	0.0004701	0.0004559	0.0004447
124	-1.694e-21	2.02e-05	3.953e-05	5.69e-05	7.253e-05	8.64e-05	0.0001004	0.0001131	0.0001223	0.000128	0.000132	0.0001359	0.0001409	0.0001485	0.0001598	0.0001734	0.0001894	0.0002058	0.0002247	0.0002463	0.0002713	0.0002987	0.0003275	0.0003577	0.0003872	0.0004148	0.0004411	0.0004659	0.0004916	0.0005173	0.0005444	0.0005708	0.0005967	0.0006215	0.0006432	0.0006634	0.0006829	0.0007007	0.000716	0.0007266	0.0007333	0.0007348	0.0007333	0.0007295	0.0007237	0.0007169	0.0007083	0.0006966	0.0006847
125	8.47e-21	2.108e-05	4.101e-05	5.956e-05	7.595e-05	8.968e-05	0.0001023	0.0001125	0.0001173	0.0001162	0.0001107	0.0001008	8.82e-05	7.365e-05	5.669e-05	3.822e-05	1.921e-05	-6.456e-07	-2.015e-05	-3.774e-05	-5.161e-05	-6.336e-05	-7.144e-05	-7.587e-05	-7.73e-05	-7.451e-05	-6.899e-05	-6.119e-05	-5.092e-05	-3.806e-05	-2.184e-05	-4.85e-06	1.453e-05	3.335e-05	4.953e-05	6.33e-05	7.328e-05	8.052e-05	8.441e-05	8.551e-05	8.312e-05	7.657e-05	6.827e-05	5.702e-05	4.57e-05	3.639e-05	2.922e-05	2.47e-05	2.298e-05
126	5.082e-21	1.883e-05	3.768e-05	5.626e-05	7.485e-05	9.334e-05	0.0001133	0.0001338	0.000152	0.0001674	0.0001808	0.0001928	0.0002037	0.0002137	0.0002229	0.0002303	0.0002368	0.0002419	0.0002477	0.0002551	0.0002661	0.0002803	0.0002979	0.0003193	0.0003438	0.0003719	0.0004039	0.0004391	0.0004778	0.000518	0.0005611	0.0006039	0.0006458	0.0006857	0.000721	0.0007521	0.0007779	0.0007978	0.0008103	0.0008156	0.000814	0.0008043	0.0007896	0.000771	0.0007495	0.0007275	0.0007056	0.0006832	0.000663
127	-1.694e-21	2.669e-05	5.219e-05	7.592e-05	9.719e-05	0.0001152	0.0001317	0.0001451	0.0001515	0.0001509	0.000144	0.0001319	0.0001165	9.815e-05	7.678e-05	5.326e-05	2.927e-05	4.695e-06	-1.832e-05	-3.78e-05	-5.256e-05	-6.294e-05	-6.849e-05	-7.001e-05	-6.748e-05	-6.04e-05	-4.995e-05	-3.768e-05	-2.363e-05	-8.772e-06	7.798e-06	2.365e-05	3.91e-05	5.217e-05	6.21e-05	6.852e-05	7.1e-05	6.995e-05	6.53e-05	5.752e-05	4.69e-05	3.247e-05	1.725e-05	7.851e-07	-1.483e-05	-2.887e-05	-4.082e-05	-5.083e-05	-5.793e-05
128	-2.541e-21	9.451e-06	1.839e-05	2.68e-05	3.442e-05	4.069e-05	4.62e-05	5.043e-05	5.241e-05	5.193e-05	4.909e-05	4.33e-05	3.581e-05	2.64e-05	1.529e-05	3.367e-06	-7.927e-06	-1.888e-05	-2.87e-05	-3.725e-05	-4.349e-05	-4.77e-05	-4.815e-05	-4.491e-05	-3.803e-05	-2.745e-05	-1.493e-05	-1.441e-06	1.289e-05	2.735e-05	4.304e-05	5.788e-05	7.269e-05	8.507e-05	9.366e-05	9.872e-05	9.988e-05	9.862e-05	9.456e-05	8.858e-05	8.081e-05	7.006e-05	5.885e-05	4.62e-05	3.394e-05	2.325e-05	1.406e-05	6.328e-06	-3.94e-08
129	-1.694e-21	2.73e-05	5.323e-05	7.743e-05	9.9e-05	0.0001162	0.000123	0.0001199	0.0001108	9.72e-05	8.13e-05	6.348e-05	4.53e-05	2.766e-05	1.009e-05	-7.14e-06	-2.289e-05	-3.546e-05	-4.512e-05	-5.293e-05	-5.895e-05	-6.542e-05	-7.097e-05	-7.53e-05	-7.897e-05	-8.033e-05	-8.048e-05	-7.967e-05	-7.616e-05	-7.043e-05	-6.137e-05	-5.037e-05	-3.526e-05	-1.897e-05	-3.345e-06	1.181e-05	2.433e-05	3.525e-05	4.37e-05	4.882e-05	5.107e-05	4.935e-05	4.584e-05	3.852e-05	3.025e-05	2.24e-05	1.495e-05	8.854e-06	4.444e-06
130	0	-8.961e-05	-0.0001644	-0.0002239	-0.000268	-0.0002968	-0.0003098	-0.0003078	-0.0002937	-0.0002695	-0.0002352	-0.0001927	-0.0001486	-0.0001114	-8.176e-05	-6.061e-05	-4.763e-05	-4.246e-05	-4.48e-05	-5.202e-05	-6.037e-05	-6.941e-05	-7.743e-05	-8.542e-05	-9.253e-05	-9.724e-05	-9.775e-05	-9.317e-05	-8.329e-05	-6.736e-05	-4.521e-05	-2.127e-05	4.262e-06	3.07e-05	5.846e-05	8.734e-05	0.0001161	0.000142	0.0001626	0.0001779	0.0001869	0.0001873	0.0001819	0.0001714	0.0001565	0.0001369	0.0001131	8.601e-05	5.848e-05
131	-3.388e-21	5.223e-05	0.0001027	0.0001512	0.0001971	0.0002405	0.0002848	0.0003275	0.0003628	0.0003914	0.0004162	0.0004383	0.0004611	0.000486	0.0005124	0.0005404	0.0005692	0.0005977	0.0006283	0.0006631	0.0007028	0.0007443	0.000787	0.0008298	0.0008705	0.0009101	0.0009469	0.0009816	0.001016	0.001049	0.001081	0.00111	0.001138	0.001164	0.001185	0.001202	0.001214	0.001221	0.001223	0.001218	0.001209	0.001193	0.001175	0.001152	0.001127	0.001103	0.00108	0.001059	0.001042
132	0	-1.452e-05	-2.603e-05	-3.414e-05	-3.863e-05	-3.84e-05	-3.378e-05	-2.627e-05	-1.724e-05	-7.841e-06	1.978e-06	1.129e-05	1.871e-05	2.302e-05	2.368e-05	2.096e-05	1.41e-05	3.508e-06	-8.301e-06	-2.02e-05	-3.114e-05	-4.103e-05	-4.86e-05	-5.371e-05	-5.703e-05	-5.699e-05	-5.43e-05	-4.818e-05	-3.78e-05	-2.472e-05	-8.588e-06	9.171e-06	2.851e-05	4.823e-05	6.759e-05	8.682e-05	0.0001038	0.0001178	0.0001282	0.0001344	0.0001367	0.0001341	0.0001285	0.00012	0.0001102	0.0001001	8.999e-05	8.046e-05	7.351e-05
133	-1.694e-21	2.104e-05	4.124e-05	6.029e-05	7.749e-05	9.017e-05	9.733e-05	9.861e-05	9.451e-05	8.616e-05	7.524e-05	6.146e-05	4.599e-05	2.955e-05	1.227e-05	-5.598e-06	-2.158e-05	-3.619e-05	-4.869e-05	-5.961e-05	-6.748e-05	-7.364e-05	-7.699e-05	-7.782e-05	-7.649e-05	-7.186e-05	-6.441e-05	-5.512e-05	-4.254e-05	-2.721e-05	-7.602e-06	1.292e-05	3.508e-05	5.717e-05	7.803e-05	9.758e-05	0.0001139	0.0001267	0.0001349	0.0001379	0.000136	0.0001274	0.000116	0.0001011	8.493e-05	6.882e-05	5.271e-05	3.737e-05	2.454e-05
134	3.388e-21	3.178e-05	6.271e-05	9.16e-05	0.0001166	0.0001363	0.0001526	0.0001637	0.0001644	0.0001561	0.0001409	0.00012	9.468e-05	6.533e-05	3.354e-05	2.165e-06	-2.743e-05	-5.429e-05	-7.598e-05	-8.977e-05	-9.478e-05	-9.235e-05	-8.219e-05	-6.381e-05	-3.707e-05	-3.688e-06	3.275e-05	7.194e-05	0.0001125	0.0001537	0.0001959	0.0002361	0.0002747	0.0003092	0.0003374	0.000358	0.0003723	0.000382	0.0003847	0.0003819	0.0003735	0.0003586	0.0003404	0.0003185	0.0002953	0.000272	0.00025	0.0002286	0.0002086
135	1.694e-21	-2.22e-05	-4.07e-05	-5.437e-05	-6.379e-05	-6.831e-05	-6.904e-05	-6.627e-05	-6.061e-05	-5.383e-05	-4.537e-05	-3.643e-05	-2.769e-05	-2.153e-05	-1.898e-05	-1.936e-05	-2.2e-05	-2.569e-05	-3.02e-05	-3.469e-05	-3.78e-05	-3.991e-05	-4.011e-05	-3.856e-05	-3.528e-05	-2.9e-05	-2.049e-05	-1.061e-05	1.497e-07	1.164e-05	2.413e-05	3.669e-05	4.937e-05	6.155e-05	7.119e-05	7.864e-05	8.261e-05	8.307e-05	8.032e-05	7.495e-05	6.714e-05	5.621e-05	4.383e-05	3.051e-05	1.712e-05	5.913e-06	-3.201e-06	-1.004e-05	-1.328e-05
136	0	1.323e-05	2.356e-05	3.151e-05	3.706e-05	4.032e-05	4.051e-05	3.778e-05	3.256e-05	2.377e-05	1.194e-05	-2.872e-06	-1.815e-05	-3.314e-05	-4.847e-05	-6.395e-05	-7.83e-05	-9.031e-05	-9.993e-05	-0.0001075	-0.0001119	-0.0001137	-0.0001125	-0.0001077	-9.908e-05	-8.621e-05	-6.988e-05	-5.136e-05	-3.213e-05	-1.293e-05	7.244e-06	2.701e-05	4.684e-05	6.532e-05	7.995e-05	9.079e-05	9.766e-05	0.0001009	0.0001005	9.76e-05	9.277e-05	8.388e-05	7.366e-05	6.143e-05	4.985e-05	4.024e-05	3.28e-05	2.676e-05	2.282e-05
137	-1.355e-20	-0.0001035	-0.0001912	-0.0002625	-0.0003171	-0.0003549	-0.000376	-0.0003814	-0.0003729	-0.0003519	-0.0003185	-0.0002741	-0.0002266	-0.000184	-0.0001473	-0.0001175	-9.447e-05	-7.762e-05	-6.624e-05	-5.876e-05	-5.339e-05	-4.993e-05	-4.731e-05	-4.58e-05	-4.559e-05	-4.505e-05	-4.26e-05	-3.799e-05	-3.073e-05	-2.064e-05	-7.298e-06	7.188e-06	2.28e-05	3.915e-05	5.614e-05	7.402e-05	9.114e-05	0.0001056	0.0001164	0.0001229	0.0001249	0.0001204	0.0001115	9.849e-05	8.196e-05	6.237e-05	4.016e-05	1.659e-05	-5.984e-06
138	-1.694e-21	1.808e-05	3.557e-05	5.21e-05	6.798e-05	8.31e-05	9.874e-05	0.0001143	0.0001274	0.0001362	0.0001397	0.0001386	0.0001346	0.0001272	0.0001161	0.0001009	8.328e-05	6.284e-05	4.074e-05	1.762e-05	-3.74e-06	-2.211e-05	-3.674e-05	-4.785e-05	-5.55e-05	-5.858e-05	-5.722e-05	-5.203e-05	-4.294e-05	-3.091e-05	-1.409e-05	4.44e-06	2.453e-05	4.399e-05	6.144e-05	7.718e-05	9.01e-05	0.0001006	0.0001078	0.0001123	0.0001141	0.0001112	0.0001065	9.963e-05	9.252e-05	8.605e-05	8.055e-05	7.589e-05	7.202e-05
139	-6.776e-21	2.43e-05	4.697e-05	6.699e-05	8.411e-05	9.781e-05	0.0001059	0.0001081	0.0001035	9.29e-05	7.805e-05	5.862e-05	3.769e-05	1.619e-05	-3.983e-06	-2.356e-05	-4.25e-05	-5.997e-05	-7.569e-05	-8.657e-05	-9.243e-05	-9.464e-05	-9.08e-05	-8.243e-05	-7.065e-05	-5.68e-05	-4.135e-05	-2.465e-05	-5.346e-06	1.561e-05	3.702e-05	5.714e-05	7.655e-05	9.18e-05	0.0001013	0.0001057	0.0001055	0.0001019	9.503e-05	8.429e-05	7.108e-05	5.47e-05	3.889e-05	2.328e-05	1.043e-05	2.778e-06	3.634e-07	2.201e-06	8.387e-06
140	0	2.522e-05	4.972e-05	7.327e-05	9.598e-05	0.000117	0.0001382	0.0001584	0.0001738	0.0001844	0.0001907	0.0001935	0.000195	0.0001946	0.0001915	0.000185	0.0001774	0.0001684	0.0001597	0.000153	0.0001492	0.0001479	0.0001497	0.0001533	0.0001591	0.0001686	0.0001813	0.0001954	0.0002111	0.0002272	0.000245	0.0002624	0.0002802	0.0002966	0.0003111	0.000324	0.0003343	0.0003426	0.0003487	0.0003534	0.0003569	0.000358	0.000359	0.0003589	0.0003595	0.0003609	0.0003629	0.0003648	0.0003673
141	-6.776e-21	3.262e-05	6.342e-05	9.201e-05	0.0001182	0.0001406	0.0001616	0.0001794	0.0001903	0.0001951	0.0001944	0.0001906	0.0001865	0.0001834	0.0001794	0.0001752	0.0001736	0.0001737	0.0001774	0.0001862	0.0002005	0.0002188	0.0002399	0.0002634	0.0002879	0.0003164	0.0003482	0.0003807	0.0004149	0.0004503	0.0004877	0.0005254	0.0005651	0.0006057	0.0006447	0.0006831	0.0007183	0.0007489	0.000775	0.0007962	0.0008122	0.0008213	0.0008255	0.0008244	0.0008196	0.000813	0.0008036	0.0007923	0.0007821
142	6.776e-21	-3.278e-05	-5.976e-05	-8.053e-05	-9.492e-05	-0.0001024	-0.0001037	-9.96e-05	-9.016e-05	-7.776e-05	-6.283e-05	-4.635e-05	-3.141e-05	-2.054e-05	-1.389e-05	-1.146e-05	-1.225e-05	-1.65e-05	-2.267e-05	-3.052e-05	-3.791e-05	-4.427e-05	-4.876e-05	-5.087e-05	-5.095e-05	-4.779e-05	-4.189e-05	-3.408e-05	-2.313e-05	-1.029e-05	4.63e-06	2.043e-05	3.674e-05	5.272e-05	6.754e-05	8.063e-05	9e-05	9.553e-05	9.702e-05	9.42e-05	8.702e-05	7.463e-05	5.855e-05	3.96e-05	1.923e-05	-1.188e-06	-2.082e-05	-3.899e-05	-5.412e-05
143	0	2.969e-05	5.823e-05	8.474e-05	0.0001081	0.0001265	0.0001431	0.0001558	0.0001598	0.0001576	0.0001519	0.0001446	0.0001379	0.0001312	0.000124	0.0001164	0.0001102	0.0001036	9.753e-05	9.469e-05	9.427e-05	9.391e-05	9.364e-05	9.349e-05	9.479e-05	9.942e-05	0.0001063	0.0001136	0.000123	0.0001362	0.0001539	0.0001747	0.0002002	0.0002282	0.0002564	0.0002837	0.0003072	0.0003274	0.0003447	0.0003584	0.0003664	0.0003674	0.0003635	0.000353	0.0003384	0.0003209	0.0003012	0.0002814	0.0002627
144	1.355e-20	-4.152e-05	-7.664e-05	-0.0001055	-0.000128	-0.0001424	-0.0001485	-0.0001473	-0.00014	-0.0001288	-0.0001136	-9.496e-05	-7.645e-05	-6.133e-05	-4.938e-05	-4.051e-05	-3.603e-05	-3.6e-05	-3.859e-05	-4.261e-05	-4.672e-05	-5.056e-05	-5.345e-05	-5.488e-05	-5.459e-05	-5.182e-05	-4.763e-05	-4.078e-05	-3.086e-05	-1.93e-05	-6.376e-06	6.813e-06	2.01e-05	3.29e-05	4.477e-05	5.525e-05	6.286e-05	6.843e-05	7.012e-05	6.846e-05	6.363e-05	5.537e-05	4.561e-05	3.464e-05	2.352e-05	1.281e-05	2.856e-06	-5.784e-06	-1.246e-05
145	0	2.635e-05	5.3e-05	8.069e-05	0.0001102	0.0001435	0.0001824	0.0002268	0.0002744	0.0003219	0.0003685	0.0004134	0.0004575	0.0005003	0.0005411	0.0005797	0.0006159	0.0006479	0.0006767	0.000702	0.0007265	0.0007498	0.0007732	0.0007958	0.0008169	0.0008369	0.0008549	0.0008703	0.000885	0.0008974	0.0009095	0.0009195	0.0009277	0.0009324	0.0009329	0.00093	0.0009236	0.0009143	0.0009021	0.0008862	0.0008673	0.0008439	0.0008184	0.0007912	0.0007644	0.0007389	0.0007145	0.0006911	0.00067
146	-1.694e-21	1.553e-05	3.061e-05	4.458e-05	5.737e-05	6.86e-05	7.996e-05	9.082e-05	9.835e-05	0.0001017	0.0001018	9.944e-05	9.588e-05	9.038e-05	8.29e-05	7.322e-05	6.263e-05	4.982e-05	3.52e-05	2.021e-05	6.85e-06	-5.951e-06	-1.785e-05	-2.822e-05	-3.626e-05	-4.109e-05	-4.334e-05	-4.375e-05	-4.087e-05	-3.394e-05	-2.184e-05	-7.167e-06	1.119e-05	3.162e-05	5.173e-05	7.101e-05	8.82e-05	0.0001039	0.0001173	0.0001281	0.0001347	0.0001355	0.000133	0.0001267	0.0001179	0.0001085	9.899e-05	8.997e-05	8.216e-05
147	1.694e-21	-2.549e-05	-4.42e-05	-5.362e-05	-5.499e-05	-4.825e-05	-3.506e-05	-1.736e-05	5.966e-06	3.441e-05	6.861e-05	0.0001069	0.0001458	0.0001803	0.0002078	0.0002294	0.0002451	0.0002547	0.0002612	0.0002641	0.0002652	0.0002644	0.0002643	0.0002659	0.0002701	0.0002786	0.0002904	0.0003061	0.0003265	0.0003501	0.0003783	0.0004082	0.0004402	0.0004711	0.0004993	0.0005257	0.0005489	0.0005697	0.0005863	0.0005987	0.0006069	0.0006094	0.000609	0.0006055	0.0006011	0.0005971	0.0005932	0.0005897	0.0005869
148	1.186e-20	-2.448e-05	-4.379e-05	-5.382e-05	-5.504e-05	-4.756e-05	-3.236e-05	-1.186e-05	1.448e-05	4.61e-05	8.328e-05	0.0001238	0.0001648	0.0002026	0.0002334	0.0002562	0.0002716	0.0002786	0.0002808	0.0002784	0.0002734	0.000266	0.0002586	0.000252	0.0002456	0.0002421	0.0002419	0.0002447	0.0002524	0.0002629	0.0002776	0.0002932	0.0003101	0.0003256	0.0003392	0.0003537	0.0003669	0.000379	0.0003898	0.000398	0.0004042	0.0004066	0.0004087	0.0004095	0.0004105	0.0004121	0.0004122	0.0004122	0.000413
149	4.235e-22	-2.411e-06	-2.003e-07	9.201e-06	2.672e-05	4.656e-05	6.898e-05	9.352e-05	0.0001193	0.000147	0.0001722	0.0001907	0.000202	0.0002025	0.0001908	0.0001686	0.0001401	0.0001041	6.169e-05	1.426e-05	-3.295e-05	-7.718e-05	-0.0001148	-0.0001446	-0.0001665	-0.0001786	-0.0001826	-0.0001805	-0.0001703	-0.0001524	-0.0001265	-9.815e-05	-6.649e-05	-3.322e-05	-3.811e-06	2.282e-05	4.524e-05	6.375e-05	8.003e-05	9.278e-05	0.0001007	0.000102	0.0001009	9.555e-05	8.53e-05	7.507e-05	6.328e-05	4.998e-05	3.669e-05
150	2.711e-20	-0.0002192	-0.0003997	-0.0005388	-0.0006398	-0.000702	-0.0007275	-0.0007203	-0.0006829	-0.0006189	-0.0005303	-0.0004216	-0.0003115	-0.0002223	-0.0001556	-0.0001073	-7.649e-05	-6.029e-05	-5.376e-05	-5.485e-05	-6.06e-05	-6.773e-05	-7.16e-05	-7.212e-05	-6.683e-05	-5.42e-05	-3.672e-05	-1.377e-05	1.424e-05	4.616e-05	8.245e-05	0.0001215	0.0001623	0.0002014	0.0002373	0.0002711	0.0003016	0.0003296	0.0003518	0.0003675	0.0003764	0.0003777	0.0003747	0.0003675	0.0003581	0.0003484	0.0003364	0.0003228	0.0003091
151	-1.694e-21	1.997e-05	4.323e-05	6.572e-05	8.729e-05	0.00011	0.0001345	0.0001606	0.0001873	0.0002076	0.0002212	0.0002324	0.0002392	0.0002391	0.0002335	0.0002235	0.0002111	0.0001959	0.0001774	0.0001561	0.0001374	0.0001217	0.0001066	9.354e-05	8.416e-05	7.992e-05	7.958e-05	8.196e-05	8.783e-05	9.821e-05	0.0001143	0.0001335	0.000156	0.0001819	0.0002078	0.0002331	0.0002553	0.0002744	0.0002902	0.0003016	0.0003085	0.0003094	0.0003071	0.0003004	0.0002896	0.0002792	0.0002681	0.0002581	0.0002508
152	0	7.136e-06	1.398e-05	1.912e-05	2.16e-05	2.119e-05	1.867e-05	1.44e-05	8.265e-06	5.29e-07	-8.037e-06	-1.544e-05	-2.199e-05	-2.712e-05	-3.033e-05	-3.186e-05	-3.08e-05	-2.83e-05	-2.494e-05	-2.108e-05	-1.679e-05	-1.199e-05	-7.623e-06	-2.422e-06	3.332e-06	1.006e-05	1.764e-05	2.545e-05	3.448e-05	4.477e-05	5.698e-05	7.012e-05	8.413e-05	9.836e-05	0.0001115	0.0001236	0.0001331	0.0001411	0.000147	0.0001498	0.00015	0.0001469	0.000142	0.0001357	0.0001291	0.0001222	0.0001144	0.0001073	0.0001007
153	-1.355e-20	-5.652e-05	-0.0001052	-0.0001452	-0.0001785	-0.0002039	-0.000222	-0.0002328	-0.000236	-0.0002335	-0.0002226	-0.0002046	-0.0001836	-0.0001635	-0.0001453	-0.0001282	-0.0001119	-9.633e-05	-8.166e-05	-6.984e-05	-5.944e-05	-5.251e-05	-4.728e-05	-4.324e-05	-4.085e-05	-3.871e-05	-3.711e-05	-3.662e-05	-3.637e-05	-3.58e-05	-3.127e-05	-2.442e-05	-1.437e-05	-3.477e-06	7.989e-06	2.072e-05	3.401e-05	4.761e-05	6.1e-05	7.367e-05	8.442e-05	9.029e-05	9.341e-05	9.361e-05	9.319e-05	9.222e-05	8.936e-05	8.486e-05	8.014e-05
154	-2.118e-22	-1.545e-07	5.832e-06	1.81e-05	3.659e-05	5.873e-05	8.477e-05	0.0001147	0.0001488	0.0001877	0.0002298	0.0002724	0.000313	0.0003474	0.0003762	0.0003996	0.0004197	0.0004357	0.0004479	0.0004545	0.0004573	0.0004562	0.0004537	0.0004506	0.000447	0.0004438	0.0004409	0.0004374	0.0004338	0.0004294	0.0004271	0.0004247	0.000424	0.0004234	0.0004208	0.0004178	0.0004129	0.0004058	0.0003967	0.0003862	0.0003748	0.00036	0.0003443	0.0003278	0.0003112	0.0002964	0.0002821	0.0002686	0.0002584
155	-6.776e-21	-5.965e-05	-9.297e-05	-9.616e-05	-7.124e-05	-1.939e-05	4.628e-05	0.0001255	0.0002249	0.0003454	0.0004887	0.0006509	0.0008127	0.0009599	0.001089	0.001199	0.00129	0.001366	0.001427	0.001476	0.001514	0.001542	0.001563	0.001582	0.001601	0.001622	0.001645	0.001674	0.001708	0.001746	0.001788	0.001827	0.00186	0.001885	0.001902	0.00191	0.001908	0.001899	0.001878	0.001847	0.001807	0.001758	0.001706	0.001657	0.001611	0.001571	0.001535	0.001504	0.001476
156	-2.033e-20	7.741e-05	0.0001566	0.0002391	0.0003271	0.0004211	0.0005261	0.0006403	0.000755	0.0008692	0.0009793	0.001084	0.001183	0.001272	0.001349	0.001414	0.001467	0.001507	0.001535	0.001554	0.001564	0.001569	0.001568	0.001565	0.00156	0.001557	0.001554	0.001549	0.001542	0.001536	0.001532	0.001529	0.001528	0.001524	0.001516	0.001502	0.001481	0.001454	0.001422	0.001387	0.001346	0.001299	0.001247	0.001192	0.001138	0.001089	0.001043	0.001003	0.000971
157	0	-5.333e-05	-0.0001012	-0.0001425	-0.0001772	-0.0002051	-0.0002249	-0.0002368	-0.0002423	-0.0002427	-0.0002379	-0.0002287	-0.0002164	-0.0002044	-0.0001928	-0.0001814	-0.0001696	-0.0001587	-0.0001486	-0.0001385	-0.000127	-0.0001137	-9.725e-05	-7.895e-05	-5.849e-05	-3.62e-05	-1.334e-05	9.982e-06	3.488e-05	6.155e-05	9.051e-05	0.0001206	0.0001509	0.000179	0.0002051	0.0002285	0.0002498	0.0002699	0.0002884	0.0003045	0.000318	0.0003274	0.0003347	0.00034	0.0003455	0.0003506	0.0003563	0.0003613	0.0003656
158	0	-0.000166	-0.0003035	-0.0004092	-0.0004831	-0.0005253	-0.0005397	-0.0005287	-0.000494	-0.0004412	-0.0003724	-0.0002912	-0.0002098	-0.0001442	-9.812e-05	-6.896e-05	-5.435e-05	-5.023e-05	-5.398e-05	-6.306e-05	-7.248e-05	-7.86e-05	-7.778e-05	-7.138e-05	-5.856e-05	-3.554e-05	-6.583e-06	2.849e-05	6.906e-05	0.000115	0.0001662	0.0002208	0.0002757	0.0003262	0.0003714	0.0004116	0.0004449	0.0004739	0.000495	0.0005089	0.000515	0.0005139	0.0005073	0.0004961	0.0004847	0.0004742	0.0004649	0.0004562	0.0004478
159	0	-2.118e-06	-5.418e-06	-8.704e-06	-1.102e-05	-1.328e-05	-1.314e-05	-1.12e-05	-9.362e-06	-6.241e-06	-2.611e-06	2.517e-07	2.653e-06	5.044e-06	6.838e-06	8.142e-06	9.192e-06	8.82e-06	7.95e-06	7.049e-06	5.703e-06	3.431e-06	2.347e-06	3.997e-06	8.811e-06	1.688e-05	2.715e-05	3.971e-05	5.439e-05	7.036e-05	8.814e-05	0.0001072	0.000129	0.000151	0.000171	0.0001885	0.0002044	0.0002191	0.0002317	0.0002434	0.0002549	0.0002662	0.0002785	0.0002902	0.0003038	0.0003203	0.0003394	0.0003587	0.000379
160	8.47e-22	8.571e-06	1.597e-05	2.34e-05	3.062e-05	3.772e-05	4.55e-05	5.368e-05	6.101e-05	6.613e-05	6.927e-05	6.947e-05	6.975e-05	6.94e-05	6.73e-05	6.352e-05	5.958e-05	5.482e-05	5.05e-05	4.71e-05	4.669e-05	4.905e-05	5.558e-05	6.456e-05	7.705e-05	9.388e-05	0.0001153	0.0001395	0.0001675	0.0001974	0.0002298	0.0002619	0.0002941	0.0003243	0.0003525	0.0003775	0.000399	0.0004157	0.0004283	0.0004359	0.0004395	0.0004383	0.0004356	0.0004312	0.0004259	0.0004197	0.0004129	0.0004051	0.0003985
161	-3.388e-21	5.392e-05	0.0001028	0.0001464	0.0001835	0.0002135	0.0002388	0.0002562	0.0002577	0.0002454	0.0002241	0.0001965	0.0001705	0.0001491	0.0001269	0.0001009	7.114e-05	4.152e-05	1.453e-05	-4.251e-06	-1.412e-05	-1.751e-05	-1.237e-05	-4.991e-06	4.017e-06	2.106e-05	5.006e-05	8.862e-05	0.0001305	0.0001751	0.0002211	0.000262	0.0003007	0.0003326	0.0003618	0.0003868	0.0004038	0.0004061	0.0003961	0.0003789	0.0003557	0.0003267	0.000302	0.000276	0.000252	0.000226	0.0001977	0.0001667	0.0001423
162	-2.033e-20	-8.269e-05	-0.0001472	-0.0001912	-0.0002173	-0.0002258	-0.0002178	-0.0001961	-0.0001645	-0.0001275	-8.485e-05	-3.789e-05	4.129e-06	3.166e-05	4.11e-05	3.576e-05	1.813e-05	-8.925e-06	-4.179e-05	-7.625e-05	-0.0001073	-0.0001345	-0.0001565	-0.0001722	-0.0001814	-0.0001801	-0.0001708	-0.0001547	-0.0001328	-0.0001069	-7.832e-05	-5.005e-05	-2.232e-05	3.247e-06	2.453e-05	4.184e-05	5.304e-05	5.826e-05	5.762e-05	5.186e-05	4.1e-05	2.592e-05	9.756e-06	-7.404e-06	-2.399e-05	-3.813e-05	-5.006e-05	-5.994e-05	-6.54e-05
163	0	-0.0001427	-0.000268	-0.000372	-0.0004536	-0.0005144	-0.0005543	-0.0005755	-0.0005807	-0.0005726	-0.0005526	-0.0005213	-0.0004853	-0.0004544	-0.0004334	-0.0004205	-0.0004113	-0.0004042	-0.0003968	-0.0003875	-0.0003734	-0.0003537	-0.0003293	-0.0002996	-0.0002641	-0.0002197	-0.0001711	-0.0001221	-7.379e-05	-2.551e-05	2.381e-05	7.295e-05	0.0001216	0.0001699	0.0002134	0.0002515	0.0002837	0.0003144	0.0003446	0.0003747	0.0004019	0.0004245	0.0004436	0.0004592	0.000472	0.000484	0.0004962	0.0005058	0.0005107
164	0	-4.335e-05	-8.173e-05	-0.0001128	-0.0001324	-0.0001405	-0.0001356	-0.0001199	-9.924e-05	-7.662e-05	-5.604e-05	-3.657e-05	-1.724e-05	-1.771e-06	6.553e-06	4.558e-06	-6.303e-06	-2.595e-05	-5.215e-05	-7.809e-05	-0.0001004	-0.0001159	-0.0001264	-0.0001348	-0.0001412	-0.0001423	-0.0001369	-0.000125	-0.0001053	-7.851e-05	-4.917e-05	-2.007e-05	7.728e-06	3.418e-05	5.923e-05	8.364e-05	0.0001045	0.0001203	0.000129	0.0001301	0.0001241	0.0001131	0.0001008	8.669e-05	7.176e-05	5.78e-05	4.312e-05	2.883e-05	1.763e-05
165	-2.711e-20	-0.0001311	-0.0002401	-0.0003251	-0.0003875	-0.0004279	-0.0004461	-0.000443	-0.0004208	-0.0003814	-0.0003255	-0.0002567	-0.0001874	-0.0001283	-7.966e-05	-4.039e-05	-9.09e-06	1.356e-05	2.879e-05	3.785e-05	4.354e-05	4.564e-05	4.759e-05	5.039e-05	5.511e-05	6.231e-05	7.267e-05	8.578e-05	0.0001045	0.0001274	0.000155	0.000185	0.0002196	0.0002556	0.0002917	0.0003269	0.00036	0.0003894	0.0004142	0.0004321	0.0004444	0.000451	0.0004538	0.0004506	0.0004446	0.0004371	0.0004284	0.0004193	0.0004119
166	-2.711e-20	-0.0002411	-0.00044	-0.0005957	-0.0007103	-0.0007867	-0.0008264	-0.0008316	-0.0008031	-0.000743	-0.000651	-0.0005315	-0.0004085	-0.0003043	-0.0002195	-0.0001529	-0.0001001	-6.03e-05	-3.132e-05	-1.396e-05	-5.44e-06	-5.512e-06	-1.07e-05	-1.726e-05	-2.354e-05	-2.816e-05	-2.962e-05	-2.905e-05	-2.61e-05	-2.05e-05	-8.595e-06	6.727e-06	2.567e-05	4.712e-05	6.984e-05	9.375e-05	0.000118	0.0001394	0.0001569	0.0001716	0.0001824	0.0001871	0.0001895	0.0001892	0.0001877	0.0001852	0.0001812	0.0001765	0.0001738
167	-5.421e-20	-0.0003064	-0.0005568	-0.0007521	-0.0008952	-0.0009879	-0.001031	-0.00103	-0.0009866	-0.0009074	-0.0007929	-0.0006463	-0.0004964	-0.0003727	-0.0002736	-0.0001968	-0.0001396	-0.0001004	-7.482e-05	-5.743e-05	-4.348e-05	-3.227e-05	-2.089e-05	-8.278e-06	6.89e-06	2.483e-05	4.62e-05	7.118e-05	9.963e-05	0.0001308	0.0001619	0.000191	0.0002201	0.0002483	0.0002743	0.0002975	0.0003184	0.0003354	0.0003471	0.0003553	0.00036	0.0003629	0.0003655	0.0003658	0.0003644	0.0003631	0.0003629	0.0003624	0.0003639
168	5.421e-20	0.0003871	0.0007518	0.001015	0.001141	0.001168	0.001067	0.0008506	0.0005934	0.0002593	-0.0001141	-0.0004915	-0.0008243	-0.001114	-0.001321	-0.001434	-0.001464	-0.001413	-0.001296	-0.001178	-0.001034	-0.0008833	-0.0007239	-0.0005921	-0.0004865	-0.0004051	-0.0003396	-0.0003001	-0.0002819	-0.000281	-0.0002733	-0.0002737	-0.0002771	-0.0002795	-0.0002725	-0.0002529	-0.0002203	-0.0001837	-0.0001371	-8.644e-05	-3.346e-05	1.821e-05	7.077e-05	0.0001225	0.0001694	0.0002127	0.0002484	0.000277	0.000299
169	2.711e-20	-0.0001653	-0.0003036	-0.0004143	-0.0005008	-0.0005647	-0.0006029	-0.0006158	-0.0006112	-0.0005874	-0.0005437	-0.0004799	-0.0004156	-0.0003619	-0.0003215	-0.0002891	-0.0002632	-0.0002425	-0.0002283	-0.0002146	-0.0002029	-0.0001924	-0.0001843	-0.0001715	-0.0001546	-0.0001315	-0.0001079	-8.479e-05	-6.431e-05	-4.418e-05	-2.508e-05	-6.736e-06	1.027e-05	2.785e-05	4.334e-05	5.502e-05	6.473e-05	7.668e-05	9.111e-05	0.0001096	0.0001314	0.0001544	0.0001789	0.0002059	0.0002328	0.0002601	0.0002889	0.0003163	0.00034
170	0	0.000376	0.0006738	0.0008948	0.001035	0.001097	0.00109	0.001017	0.0008756	0.0006749	0.0004226	0.0001205	-0.0001841	-0.0004501	-0.0006715	-0.0008434	-0.0009688	-0.001052	-0.001098	-0.001101	-0.001069	-0.001006	-0.0009146	-0.0008034	-0.0006755	-0.0005455	-0.0004202	-0.000301	-0.0001935	-9.849e-05	-2.492e-05	2.509e-05	4.621e-05	3.383e-05	-9.721e-06	-8.815e-05	-0.0001842	-0.0002939	-0.0004065	-0.0005159	-0.0006183	-0.0007095	-0.0007831	-0.0008321	-0.0008394	-0.000805	-0.0007197	-0.0006015	-0.000455
171	1.355e-20	0.0002028	0.0003918	0.0005609	0.0007027	0.0008089	0.0008908	0.0009291	0.0009014	0.0008246	0.0007129	0.0005729	0.0004304	0.0002927	0.0001699	6.396e-05	-2.525e-05	-9.652e-05	-0.0001309	-0.0001188	-6.795e-05	1.361e-05	0.0001256	0.0002449	0.0003678	0.0004767	0.0005683	0.0006431	0.0006975	0.0007298	0.0007398	0.0007229	0.0006786	0.0005975	0.0004889	0.0003512	0.0002035	4.87e-05	-0.0001134	-0.0002756	-0.0004294	-0.0005694	-0.0006845	-0.0007705	-0.0008148	-0.0008196	-0.0007784	-0.0007076	-0.0006099
172	-1.355e-20	0.0002023	0.0003914	0.000562	0.0007057	0.0008136	0.0008969	0.0009358	0.0009082	0.0008318	0.0007229	0.000587	0.0004479	0.0003125	0.0001901	8.221e-05	-1.062e-05	-8.709e-05	-0.0001276	-0.0001221	-7.925e-05	-9.08e-06	8.904e-05	0.0001948	0.0003045	0.0004021	0.0004856	0.0005547	0.0006053	0.0006356	0.0006455	0.0006317	0.0005954	0.0005281	0.0004373	0.000322	0.0001985	6.815e-05	-6.885e-05	-0.000204	-0.0003302	-0.0004439	-0.0005369	-0.0006064	-0.0006414	-0.0006429	-0.0006049	-0.0005401	-0.0004503
173	3.388e-21	-5.646e-05	-0.0001036	-0.0001419	-0.0001724	-0.0001955	-0.0002119	-0.0002225	-0.0002278	-0.0002272	-0.0002203	-0.0002065	-0.0001918	-0.00018	-0.000171	-0.000163	-0.0001551	-0.0001453	-0.0001329	-0.0001189	-0.0001039	-8.88e-05	-7.479e-05	-6.049e-05	-4.649e-05	-3.207e-05	-1.935e-05	-8.829e-06	-3.217e-06	-1.8e-06	-2.285e-06	-4.799e-06	-8.451e-06	-1.156e-05	-1.478e-05	-1.814e-05	-2.236e-05	-2.612e-05	-2.94e-05	-3.005e-05	-2.77e-05	-2.417e-05	-1.858e-05	-1.084e-05	-1.743e-06	8.888e-06	2.132e-05	3.639e-05	5.306e-05
174	3.388e-21	2.69e-05	5.247e-05	7.706e-05	9.93e-05	0.0001178	0.000124	0.0001178	0.0001072	9.193e-05	7.372e-05	5.219e-05	3.088e-05	9.272e-06	-1.268e-05	-3.401e-05	-5.1e-05	-5.944e-05	-6.002e-05	-5.819e-05	-5.272e-05	-4.549e-05	-3.654e-05	-2.843e-05	-2.071e-05	-1.325e-05	-6.082e-06	-2.752e-06	-3.982e-06	-8.557e-06	-1.237e-05	-1.76e-05	-2.264e-05	-2.76e-05	-3.214e-05	-3.611e-05	-4.014e-05	-4.413e-05	-4.633e-05	-4.647e-05	-4.479e-05	-4.372e-05	-4.139e-05	-3.838e-05	-3.45e-05	-2.942e-05	-2.359e-05	-1.544e-05	-6.449e-06
175	-1.694e-21	2.026e-05	3.946e-05	5.933e-05	7.546e-05	8.875e-05	9.574e-05	9.611e-05	9.331e-05	8.521e-05	7.461e-05	5.99e-05	4.347e-05	2.443e-05	1.791e-06	-2.084e-05	-4.184e-05	-5.814e-05	-6.911e-05	-7.784e-05	-8.27e-05	-8.567e-05	-8.63e-05	-8.627e-05	-8.423e-05	-7.949e-05	-7.344e-05	-6.828e-05	-6.616e-05	-6.756e-05	-6.988e-05	-7.449e-05	-7.901e-05	-8.335e-05	-8.712e-05	-9.09e-05	-9.463e-05	-9.786e-05	-9.949e-05	-9.861e-05	-9.488e-05	-9.01e-05	-8.304e-05	-7.521e-05	-6.661e-05	-5.662e-05	-4.529e-05	-3.35e-05	-2.25e-05
176	-3.388e-21	4.375e-05	8.568e-05	0.0001245	0.0001587	0.0001856	0.0002041	0.0002079	0.0001974	0.0001776	0.0001513	0.0001174	7.939e-05	3.842e-05	-1.339e-06	-3.821e-05	-7.22e-05	-0.0001006	-0.0001169	-0.0001213	-0.0001166	-0.0001053	-8.464e-05	-5.721e-05	-2.429e-05	8.781e-06	3.965e-05	6.939e-05	9.433e-05	0.0001135	0.0001274	0.0001339	0.0001352	0.0001271	0.0001099	8.36e-05	5.26e-05	1.878e-05	-1.894e-05	-5.613e-05	-9.025e-05	-0.000122	-0.0001465	-0.0001649	-0.0001733	-0.000171	-0.000156	-0.0001317	-9.963e-05
177	0	-9.03e-06	-1.843e-05	-2.869e-05	-3.983e-05	-5.375e-05	-6.868e-05	-8.536e-05	-0.0001046	-0.0001232	-0.0001411	-0.0001569	-0.0001705	-0.0001816	-0.0001902	-0.0001953	-0.0001952	-0.0001905	-0.00018	-0.0001643	-0.0001458	-0.0001254	-0.0001044	-8.279e-05	-6.037e-05	-3.714e-05	-1.504e-05	4.239e-06	1.962e-05	3.009e-05	3.669e-05	3.943e-05	3.881e-05	3.499e-05	2.769e-05	1.661e-05	1.502e-06	-1.567e-05	-3.271e-05	-4.84e-05	-6.196e-05	-7.426e-05	-8.41e-05	-9.131e-05	-9.428e-05	-9.219e-05	-8.482e-05	-7.162e-05	-5.497e-05
178	1.694e-21	-2.88e-05	-5.3e-05	-7.233e-05	-8.777e-05	-0.0001017	-0.0001157	-0.0001299	-0.0001426	-0.0001519	-0.0001581	-0.0001626	-0.0001676	-0.0001749	-0.0001836	-0.0001917	-0.0001975	-0.0001984	-0.0001941	-0.0001868	-0.0001773	-0.0001651	-0.0001495	-0.0001307	-0.0001097	-8.708e-05	-6.505e-05	-4.373e-05	-2.632e-05	-1.356e-05	-3.074e-06	3.604e-06	6.754e-06	6.857e-06	4.261e-06	1.072e-08	-6.369e-06	-1.315e-05	-2.095e-05	-2.76e-05	-3.087e-05	-3.204e-05	-2.825e-05	-2.017e-05	-8.673e-06	5.502e-06	2.238e-05	4.244e-05	6.451e-05
179	-2.711e-20	-0.000126	-0.00023	-0.0003114	-0.000374	-0.000418	-0.0004412	-0.0004449	-0.0004327	-0.0004038	-0.000357	-0.0002964	-0.0002354	-0.0001849	-0.0001443	-0.0001097	-8.156e-05	-6.037e-05	-4.499e-05	-3.389e-05	-2.787e-05	-2.716e-05	-2.718e-05	-2.505e-05	-2.039e-05	-1.4e-05	-8.099e-06	-2.268e-06	3.141e-06	8.194e-06	1.33e-05	1.821e-05	2.321e-05	2.605e-05	2.58e-05	2.273e-05	1.738e-05	1.147e-05	5.176e-06	9.415e-09	-3.382e-06	-5.44e-06	-4.648e-06	-4.985e-07	7.667e-06	1.98e-05	3.597e-05	5.682e-05	8.06e-05
180	3.388e-21	1.474e-05	2.731e-05	3.529e-05	3.765e-05	3.402e-05	2.466e-05	9.284e-06	-1.138e-05	-3.539e-05	-6.125e-05	-8.602e-05	-0.0001086	-0.0001279	-0.000142	-0.000149	-0.0001491	-0.0001419	-0.0001267	-0.0001056	-8.052e-05	-5.376e-05	-2.893e-05	-6.325e-06	1.447e-05	3.273e-05	4.59e-05	5.462e-05	5.712e-05	5.285e-05	4.397e-05	3.064e-05	1.446e-05	-1.393e-06	-1.626e-05	-3.106e-05	-4.524e-05	-5.704e-05	-6.722e-05	-7.412e-05	-7.724e-05	-7.815e-05	-7.526e-05	-6.791e-05	-5.773e-05	-4.507e-05	-2.872e-05	-9.511e-06	1.108e-05
181	4.235e-22	-8.288e-06	-1.528e-05	-2.186e-05	-2.929e-05	-3.888e-05	-5.009e-05	-6.294e-05	-7.799e-05	-9.266e-05	-0.0001059	-0.0001174	-0.0001283	-0.0001395	-0.0001502	-0.0001582	-0.0001628	-0.0001633	-0.0001598	-0.0001523	-0.0001428	-0.0001328	-0.000122	-0.0001095	-9.457e-05	-7.764e-05	-6.15e-05	-4.634e-05	-3.388e-05	-2.43e-05	-1.719e-05	-1.24e-05	-8.988e-06	-7.832e-06	-9.591e-06	-1.506e-05	-2.393e-05	-3.301e-05	-4.251e-05	-5.102e-05	-5.811e-05	-6.447e-05	-6.914e-05	-7.118e-05	-6.967e-05	-6.377e-05	-5.301e-05	-3.753e-05	-2.102e-05
182	6.776e-21	9.843e-05	0.000196	0.000291	0.0003823	0.0004657	0.0005413	0.0006002	0.0006291	0.0006403	0.0006399	0.0006207	0.0005823	0.0005267	0.0004617	0.0003835	0.0002874	0.0001827	7.941e-05	-7.852e-06	-8.361e-05	-0.000155	-0.0002091	-0.0002428	-0.0002582	-0.000261	-0.0002488	-0.0002138	-0.0001626	-9.817e-05	-2.749e-05	4.238e-05	0.0001198	0.0001937	0.000259	0.0003154	0.0003642	0.0004057	0.0004322	0.000448	0.0004577	0.0004599	0.000464	0.0004628	0.0004596	0.00046	0.0004672	0.0004783	0.0004928
183	0	-6.361e-05	-0.0001173	-0.0001611	-0.0001967	-0.0002262	-0.0002488	-0.0002657	-0.0002773	-0.0002811	-0.000276	-0.0002623	-0.0002455	-0.0002305	-0.0002174	-0.0002043	-0.0001899	-0.0001735	-0.0001527	-0.0001284	-0.0001032	-7.879e-05	-5.569e-05	-3.364e-05	-1.231e-05	8.275e-06	2.723e-05	4.389e-05	5.63e-05	6.143e-05	6.138e-05	5.695e-05	5.002e-05	4.154e-05	3.124e-05	1.877e-05	4.43e-06	-1.044e-05	-2.506e-05	-3.738e-05	-4.509e-05	-5.014e-05	-5.199e-05	-5.114e-05	-4.754e-05	-4.043e-05	-2.99e-05	-1.56e-05	1.68e-07
184	-6.776e-21	4.768e-05	9.24e-05	0.0001339	0.0001702	0.0001983	0.0002204	0.0002331	0.0002309	0.0002172	0.0001949	0.0001663	0.0001367	0.0001067	7.359e-05	3.844e-05	6.061e-06	-2.295e-05	-4.643e-05	-6.118e-05	-6.961e-05	-7.487e-05	-7.713e-05	-7.993e-05	-8.13e-05	-7.878e-05	-7.26e-05	-6.684e-05	-6.101e-05	-5.347e-05	-4.438e-05	-3.421e-05	-2.011e-05	-4.076e-06	1.433e-05	3.122e-05	4.497e-05	5.533e-05	6.363e-05	6.814e-05	6.787e-05	6.25e-05	5.318e-05	3.846e-05	2.057e-05	2.508e-07	-1.916e-05	-3.547e-05	-4.901e-05
185	7.412e-22	1.251e-06	8.214e-06	1.664e-05	2.671e-05	3.495e-05	3.693e-05	3.452e-05	3.046e-05	2.727e-05	2.378e-05	1.811e-05	4.531e-06	-1.866e-05	-4.664e-05	-7.87e-05	-0.0001135	-0.0001452	-0.0001744	-0.0002011	-0.0002256	-0.0002473	-0.0002619	-0.0002668	-0.0002629	-0.0002495	-0.0002281	-0.0001974	-0.000162	-0.0001252	-8.803e-05	-5.232e-05	-1.669e-05	1.661e-05	4.672e-05	7.368e-05	9.341e-05	0.0001078	0.0001158	0.0001197	0.0001224	0.0001226	0.0001238	0.0001232	0.0001222	0.0001218	0.0001235	0.00013	0.000139
186	6.776e-21	-3.01e-05	-5.119e-05	-6.416e-05	-6.986e-05	-6.993e-05	-6.616e-05	-6.085e-05	-5.298e-05	-4.149e-05	-2.608e-05	-5.972e-06	1.459e-05	2.933e-05	3.833e-05	4.312e-05	4.566e-05	4.819e-05	5.325e-05	5.968e-05	6.645e-05	7.299e-05	7.834e-05	8.338e-05	8.926e-05	9.678e-05	0.0001042	0.0001103	0.0001132	0.0001123	0.0001093	0.0001043	9.816e-05	9.211e-05	8.551e-05	7.807e-05	6.864e-05	5.857e-05	4.83e-05	3.966e-05	3.339e-05	2.822e-05	2.544e-05	2.483e-05	2.593e-05	2.917e-05	3.53e-05	4.61e-05	6.022e-05
187	0	-9.062e-05	-0.0001633	-0.0002192	-0.000259	-0.0002836	-0.0002934	-0.0002899	-0.0002737	-0.0002438	-0.0002025	-0.00015	-9.579e-05	-4.848e-05	-6.696e-06	3.19e-05	6.753e-05	0.0001013	0.000135	0.0001675	0.0001971	0.0002245	0.0002501	0.0002749	0.0002984	0.0003193	0.0003352	0.0003473	0.000354	0.0003545	0.0003517	0.0003464	0.0003405	0.0003337	0.0003256	0.0003168	0.0003075	0.0003007	0.0002958	0.0002949	0.0002992	0.0003066	0.0003177	0.0003318	0.0003494	0.0003705	0.0003952	0.0004243	0.000455
188	3.388e-21	-2.068e-05	-3.045e-05	-3.258e-05	-2.731e-05	-1.653e-05	-3.147e-06	1.319e-05	3.423e-05	6.218e-05	9.861e-05	0.0001449	0.0001939	0.0002401	0.0002874	0.0003353	0.0003851	0.0004392	0.0004969	0.0005567	0.0006163	0.0006727	0.0007255	0.0007767	0.0008245	0.0008663	0.0009017	0.0009298	0.0009499	0.0009619	0.0009679	0.000967	0.0009625	0.0009545	0.0009429	0.0009297	0.0009152	0.0009008	0.0008875	0.0008758	0.0008664	0.0008571	0.0008514	0.0008472	0.0008442	0.0008418	0.0008408	0.0008423	0.000845
189	-6.776e-21	4.486e-05	9.071e-05	0.000136	0.0001811	0.0002237	0.0002639	0.0002978	0.0003192	0.0003345	0.0003451	0.0003484	0.0003415	0.0003245	0.0003021	0.0002724	0.0002326	0.0001877	0.0001421	0.0001028	6.583e-05	2.818e-05	-4.918e-06	-2.982e-05	-4.7e-05	-5.877e-05	-6.347e-05	-5.613e-05	-4.035e-05	-1.769e-05	8.826e-06	3.749e-05	7.343e-05	0.0001117	0.0001489	0.0001854	0.0002197	0.0002518	0.0002774	0.0002982	0.0003161	0.0003305	0.0003439	0.0003515	0.0003557	0.0003594	0.0003628	0.0003671	0.000371
190	-1.694e-21	3.243e-05	6.643e-05	0.0001019	0.0001393	0.0001776	0.0002174	0.0002569	0.0002933	0.00033	0.0003678	0.0004059	0.0004405	0.0004725	0.0005031	0.0005322	0.0005594	0.0005877	0.0006193	0.0006546	0.0006909	0.0007247	0.0007578	0.0007938	0.0008297	0.0008653	0.0008989	0.0009309	0.0009581	0.0009785	0.0009941	0.001004	0.001013	0.001018	0.001019	0.001016	0.00101	0.001002	0.0009921	0.0009824	0.0009759	0.0009703	0.0009686	0.000967	0.0009662	0.0009676	0.0009707	0.0009759	0.0009814
191	-2.711e-20	-0.0002646	-0.000478	-0.0006444	-0.0007645	-0.0008373	-0.0008625	-0.0008431	-0.0007834	-0.0006857	-0.0005595	-0.0004039	-0.0002447	-0.0001077	1.027e-05	0.0001144	0.0002013	0.000271	0.0003269	0.0003704	0.0004031	0.0004297	0.000453	0.0004727	0.000489	0.0004995	0.0005012	0.000498	0.000491	0.0004788	0.0004634	0.0004452	0.0004249	0.0004011	0.0003746	0.0003461	0.0003177	0.0002924	0.00027	0.0002513	0.0002397	0.0002345	0.0002352	0.0002442	0.0002619	0.0002873	0.0003198	0.0003591	0.0004015
192	2.711e-20	-8.513e-05	-0.0001585	-0.0002205	-0.0002687	-0.000303	-0.0003214	-0.0003236	-0.0003126	-0.0002883	-0.0002526	-0.0002036	-0.0001479	-9.233e-05	-4.1e-05	4.609e-06	4.567e-05	8.047e-05	0.0001075	0.0001284	0.0001425	0.0001495	0.0001475	0.0001369	0.0001183	9.769e-05	7.482e-05	4.781e-05	1.815e-05	-1.275e-05	-4.365e-05	-7.449e-05	-0.0001031	-0.0001271	-0.0001452	-0.000157	-0.0001653	-0.0001692	-0.0001677	-0.0001605	-0.0001471	-0.0001291	-0.0001064	-8.054e-05	-5.303e-05	-2.49e-05	3.641e-06	3.32e-05	6.248e-05
193	0	-3.754e-05	-6.702e-05	-9.196e-05	-0.0001113	-0.000129	-0.0001442	-0.0001578	-0.0001695	-0.000175	-0.0001765	-0.0001713	-0.0001651	-0.0001618	-0.0001595	-0.000157	-0.0001515	-0.0001426	-0.0001287	-0.0001116	-9.52e-05	-7.801e-05	-6.176e-05	-4.461e-05	-2.724e-05	-9.482e-06	6.064e-06	1.855e-05	2.589e-05	2.617e-05	2.117e-05	1.221e-05	-1.063e-06	-1.767e-05	-3.813e-05	-6.105e-05	-8.63e-05	-0.0001109	-0.0001349	-0.0001566	-0.0001731	-0.0001851	-0.000192	-0.0001937	-0.0001901	-0.0001814	-0.0001678	-0.0001487	-0.0001274
194	1.355e-20	-0.0001757	-0.000311	-0.0004087	-0.0004727	-0.0005072	-0.0005118	-0.0004905	-0.0004477	-0.0003833	-0.0002998	-0.0001986	-0.0001036	-3.389e-05	1.217e-05	4.139e-05	5.691e-05	6.081e-05	5.808e-05	5.133e-05	4.089e-05	2.944e-05	1.724e-05	8.58e-06	2.102e-06	-2.384e-07	-3.182e-06	-7.091e-06	-1.378e-05	-2.478e-05	-3.737e-05	-5.064e-05	-6.435e-05	-7.602e-05	-8.792e-05	-9.886e-05	-0.0001104	-0.0001191	-0.0001233	-0.0001222	-0.0001146	-0.0001053	-9.472e-05	-8.304e-05	-7.099e-05	-5.703e-05	-4.006e-05	-1.944e-05	2.484e-07
195	0	-0.0001324	-0.0002363	-0.0003124	-0.0003641	-0.0003926	-0.0003959	-0.0003763	-0.0003401	-0.0002917	-0.0002281	-0.0001485	-6.741e-05	1.127e-06	5.5e-05	9.625e-05	0.0001278	0.0001509	0.000168	0.0001814	0.0001948	0.0002052	0.0002128	0.0002182	0.0002206	0.0002223	0.0002197	0.0002117	0.0001966	0.0001749	0.0001503	0.0001221	9.32e-05	6.284e-05	3.069e-05	-2.671e-06	-3.738e-05	-6.764e-05	-9.1e-05	-0.0001061	-0.0001125	-0.0001154	-0.0001144	-0.0001101	-9.986e-05	-8.333e-05	-5.93e-05	-2.786e-05	5.285e-06
196	-8.47e-22	-1.431e-05	-2.386e-05	-2.986e-05	-3.237e-05	-3.127e-05	-2.906e-05	-2.665e-05	-2.332e-05	-1.888e-05	-1.356e-05	-6.971e-06	-1.844e-06	-5.648e-07	-1.245e-06	-2.761e-06	-5.648e-06	-6.438e-06	-4.372e-06	6.633e-07	8.239e-06	1.708e-05	2.674e-05	3.739e-05	4.902e-05	6.008e-05	6.897e-05	7.656e-05	7.913e-05	7.685e-05	7.068e-05	6.074e-05	4.895e-05	3.579e-05	2.199e-05	7.821e-06	-6.032e-06	-1.792e-05	-2.792e-05	-3.296e-05	-3.252e-05	-2.892e-05	-2.206e-05	-1.254e-05	-1.132e-07	1.409e-05	2.982e-05	4.741e-05	6.519e-05
197	-1.694e-21	-2.125e-05	-2.981e-05	-2.77e-05	-1.642e-05	1.614e-07	1.903e-05	4.015e-05	6.455e-05	9.48e-05	0.0001318	0.000175	0.0002147	0.0002464	0.0002715	0.0002915	0.0003091	0.0003276	0.0003476	0.0003693	0.0003914	0.0004126	0.0004333	0.0004554	0.0004775	0.0005006	0.0005227	0.0005426	0.0005564	0.0005624	0.0005615	0.0005537	0.0005407	0.0005237	0.0005037	0.0004813	0.0004554	0.0004282	0.0004023	0.0003813	0.0003673	0.0003584	0.0003564	0.0003611	0.0003717	0.0003868	0.0004069	0.0004339	0.0004646
198	-3.388e-21	-1.984e-05	-2.958e-05	-3.244e-05	-2.816e-05	-1.785e-05	-6.635e-06	5.203e-06	2.01e-05	3.911e-05	6.178e-05	8.957e-05	0.0001137	0.0001305	0.000142	0.0001494	0.0001538	0.0001602	0.0001697	0.0001815	0.0001943	0.0002087	0.000225	0.0002462	0.0002719	0.000302	0.0003333	0.0003649	0.000393	0.0004159	0.0004346	0.0004498	0.0004608	0.000467	0.0004682	0.0004639	0.000454	0.0004421	0.0004293	0.0004182	0.0004104	0.0004048	0.0004024	0.0004038	0.0004094	0.000419	0.0004337	0.0004541	0.0004766
199	-1.694e-21	-1.218e-05	-2.204e-05	-2.951e-05	-3.428e-05	-3.658e-05	-3.707e-05	-3.655e-05	-3.576e-05	-3.381e-05	-3.063e-05	-2.495e-05	-1.89e-05	-1.394e-05	-1.084e-05	-9.396e-06	-9.23e-06	-8.42e-06	-5.93e-06	-1.832e-06	2.502e-06	6.425e-06	8.411e-06	1.001e-05	1.201e-05	1.489e-05	1.771e-05	2.016e-05	1.991e-05	1.662e-05	1.214e-05	6.406e-06	-1.573e-08	-6.785e-06	-1.374e-05	-2.111e-05	-2.899e-05	-3.646e-05	-4.341e-05	-4.789e-05	-4.874e-05	-4.826e-05	-4.511e-05	-3.932e-05	-2.989e-05	-1.871e-05	-6.27e-06	7.371e-06	2.124e-05
200	-8.47e-22	1.271e-05	2.539e-05	3.708e-05	4.628e-05	5.399e-05	6.079e-05	6.622e-05	6.957e-05	6.974e-05	7.058e-05	7.423e-05	7.872e-05	8.52e-05	9.409e-05	0.0001055	0.000118	0.0001329	0.0001498	0.0001671	0.0001858	0.0002021	0.0002139	0.0002238	0.0002305	0.0002331	0.0002307	0.0002241	0.0002097	0.0001878	0.0001622	0.0001331	0.0001037	7.495e-05	4.671e-05	1.99e-05	-4.063e-06	-2.341e-05	-3.744e-05	-4.248e-05	-3.54e-05	-2.067e-05	-5.637e-07	2.238e-05	4.839e-05	7.575e-05	0.0001045	0.0001331	0.0001593
201	1.694e-21	-1.629e-05	-2.251e-05	-1.9e-05	-6.884e-06	9.759e-06	2.942e-05	5.261e-05	8.024e-05	0.0001148	0.0001568	0.0002058	0.0002535	0.000296	0.0003329	0.0003662	0.0003983	0.0004304	0.0004615	0.0004907	0.0005171	0.00054	0.0005592	0.0005775	0.0005944	0.0006111	0.0006252	0.0006364	0.0006432	0.0006458	0.0006469	0.000646	0.0006442	0.000642	0.0006388	0.0006349	0.0006292	0.0006242	0.0006199	0.0006185	0.0006207	0.0006229	0.0006268	0.0006317	0.0006376	0.0006453	0.0006547	0.0006672	0.00068
202	0	0.000237	0.0004806	0.0007359	0.001008	0.001301	0.001629	0.001984	0.002349	0.002718	0.00309	0.003461	0.003826	0.004179	0.004516	0.004833	0.005128	0.005396	0.005639	NaN	NaN	NaN	NaN	NaN	NaN	NaN	NaN	NaN	NaN	NaN	NaN	NaN	NaN	NaN	NaN	NaN	NaN	NaN	NaN	NaN	NaN	NaN	NaN	NaN	NaN	NaN	NaN	NaN	NaN
203	-2.033e-20	-7.529e-05	-0.0001371	-0.0001854	-0.0002225	-0.0002504	-0.0002703	-0.0002828	-0.0002866	-0.0002804	-0.0002638	-0.0002375	-0.0002093	-0.0001865	-0.0001685	-0.0001517	-0.0001341	-0.0001144	-9.119e-05	-6.696e-05	-4.219e-05	-1.87e-05	3.443e-06	2.485e-05	4.586e-05	6.612e-05	8.24e-05	9.356e-05	9.746e-05	9.31e-05	8.262e-05	6.561e-05	4.526e-05	2.211e-05	-2.921e-06	-2.93e-05	-5.602e-05	-8.046e-05	-0.0001018	-0.0001184	-0.0001291	-0.0001351	-0.0001351	-0.0001295	-0.0001181	-0.0001014	-7.974e-05	-5.438e-05	-2.842e-05
204	-1.271e-21	7.537e-06	1.534e-05	2.316e-05	3.016e-05	3.542e-05	3.817e-05	3.737e-05	3.356e-05	2.815e-05	2.157e-05	1.455e-05	6.73e-06	-2.098e-06	-1.183e-05	-2.018e-05	-2.592e-05	-2.725e-05	-2.351e-05	-1.509e-05	-3.34e-06	1.091e-05	2.671e-05	4.457e-05	6.455e-05	8.667e-05	0.0001081	0.000128	0.000144	0.000157	0.0001669	0.0001731	0.0001764	0.0001775	0.0001754	0.0001703	0.0001619	0.0001524	0.0001424	0.0001333	0.0001248	0.0001172	0.000112	0.0001094	0.0001094	0.0001133	0.0001211	0.0001334	0.000148
205	2.033e-20	-5.348e-05	-9.62e-05	-0.0001303	-0.0001566	-0.000178	-0.0001955	-0.0002093	-0.0002178	-0.0002183	-0.0002117	-0.0001975	-0.0001835	-0.0001739	-0.0001663	-0.0001594	-0.0001506	-0.0001372	-0.000119	-9.896e-05	-7.808e-05	-5.674e-05	-3.51e-05	-1.083e-05	1.46e-05	3.994e-05	6.419e-05	8.527e-05	9.927e-05	0.0001056	0.0001068	0.0001015	9.126e-05	7.641e-05	5.702e-05	3.387e-05	7.846e-06	-1.907e-05	-4.486e-05	-6.718e-05	-8.457e-05	-9.811e-05	-0.0001055	-0.000107	-0.0001022	-9.214e-05	-7.651e-05	-5.556e-05	-3.212e-05
206	0	-2.777e-05	-4.908e-05	-6.584e-05	-7.825e-05	-8.792e-05	-9.409e-05	-9.789e-05	-0.0001004	-9.934e-05	-9.467e-05	-8.595e-05	-7.805e-05	-7.428e-05	-7.309e-05	-7.304e-05	-7.362e-05	-7.343e-05	-7.136e-05	-6.756e-05	-6.336e-05	-5.985e-05	-5.666e-05	-5.178e-05	-4.435e-05	-3.447e-05	-2.489e-05	-1.548e-05	-9.255e-06	-6.28e-06	-5.465e-06	-7.55e-06	-1.115e-05	-1.658e-05	-2.445e-05	-3.579e-05	-4.945e-05	-6.278e-05	-7.59e-05	-8.638e-05	-9.393e-05	-9.955e-05	-0.0001006	-9.68e-05	-8.796e-05	-7.398e-05	-5.399e-05	-3.063e-05	-5.946e-06
207	1.016e-20	-3.904e-05	-7.099e-05	-9.646e-05	-0.0001155	-0.00013	-0.0001393	-0.0001436	-0.0001437	-0.0001371	-0.0001248	-0.0001077	-9.08e-05	-7.791e-05	-6.879e-05	-6.174e-05	-5.564e-05	-4.915e-05	-4.239e-05	-3.556e-05	-3.021e-05	-2.623e-05	-2.186e-05	-1.547e-05	-6.127e-06	6.685e-06	2.027e-05	3.381e-05	4.414e-05	5.15e-05	5.644e-05	5.855e-05	5.835e-05	5.415e-05	4.589e-05	3.294e-05	1.595e-05	-2.306e-06	-2.106e-05	-3.791e-05	-5.24e-05	-6.504e-05	-7.422e-05	-7.92e-05	-7.836e-05	-7.192e-05	-5.943e-05	-4.256e-05	-2.405e-05
208	-6.776e-21	-6.863e-05	-0.0001313	-0.0001863	-0.0002326	-0.0002557	-0.0002553	-0.0002348	-0.0001936	-0.0001365	-5.601e-05	3.734e-05	0.0001422	0.0002512	0.0003651	0.0004814	0.0005862	0.0006757	0.0007569	0.0008245	0.000875	0.0008948	0.0008968	0.0008776	0.0008487	0.0008102	0.000763	0.0007141	0.0006668	0.0006156	0.0005685	0.0005287	0.0005037	0.0004896	0.0004893	0.000493	0.000501	0.0005145	0.0005316	0.0005518	0.000577	0.0006035	0.0006311	0.0006616	0.0006926	0.000721	0.0007495	0.0007772	0.000802
209	-6.776e-21	-3.82e-05	-6.869e-05	-9.175e-05	-0.0001081	-0.0001182	-0.0001232	-0.0001241	-0.0001225	-0.0001177	-0.0001094	-9.805e-05	-8.705e-05	-8.022e-05	-7.743e-05	-7.723e-05	-7.841e-05	-7.803e-05	-7.498e-05	-6.808e-05	-5.841e-05	-4.673e-05	-3.227e-05	-1.483e-05	5.376e-06	2.843e-05	5.225e-05	7.483e-05	9.304e-05	0.000106	0.0001145	0.0001184	0.0001187	0.0001143	0.0001032	8.529e-05	6.035e-05	3.088e-05	-1.736e-07	-3.005e-05	-5.66e-05	-8.116e-05	-0.0001022	-0.0001203	-0.0001341	-0.0001413	-0.0001406	-0.0001306	-0.000114
210	3.049e-20	-5.072e-05	-9.31e-05	-0.0001276	-0.0001537	-0.0001725	-0.0001829	-0.0001859	-0.0001842	-0.0001778	-0.0001675	-0.0001521	-0.0001355	-0.0001216	-0.0001107	-0.0001027	-9.652e-05	-9.188e-05	-8.769e-05	-8.16e-05	-7.343e-05	-6.282e-05	-5.06e-05	-3.777e-05	-2.498e-05	-1.165e-05	1.59e-06	1.42e-05	2.483e-05	3.313e-05	3.872e-05	4.082e-05	3.929e-05	3.392e-05	2.557e-05	1.471e-05	2.21e-06	-1.112e-05	-2.471e-05	-3.693e-05	-4.735e-05	-5.657e-05	-6.263e-05	-6.456e-05	-6.163e-05	-5.397e-05	-4.137e-05	-2.57e-05	-8.586e-06
211	2.711e-20	-0.0001377	-0.0002373	-0.0003012	-0.0003362	-0.0003479	-0.0003404	-0.0003168	-0.0002801	-0.0002276	-0.0001564	-6.324e-05	3.421e-05	0.0001139	0.000175	0.0002242	0.0002672	0.0003097	0.0003544	0.0004016	0.0004513	0.0005028	0.0005544	0.0006055	0.0006582	0.0007122	0.000764	0.0008093	0.0008461	0.0008753	0.000901	0.0009225	0.0009393	0.0009515	0.0009587	0.0009604	0.0009584	0.0009531	0.0009481	0.0009432	0.0009384	0.0009302	0.000919	0.000906	0.0008927	0.0008796	0.000868	0.0008573	0.0008475
212	1.355e-20	-8.368e-05	-0.0001509	-0.0002033	-0.0002406	-0.000264	-0.0002747	-0.0002738	-0.0002632	-0.0002419	-0.0002104	-0.000167	-0.0001199	-7.822e-05	-4.116e-05	-8.666e-06	1.96e-05	4.746e-05	7.539e-05	0.0001039	0.0001333	0.0001632	0.0001902	0.0002134	0.0002345	0.000254	0.0002717	0.0002878	0.0002977	0.0003028	0.0003057	0.000304	0.0002979	0.0002906	0.0002839	0.0002767	0.0002678	0.0002586	0.0002492	0.0002438	0.0002414	0.0002392	0.0002409	0.0002483	0.0002605	0.0002763	0.0002965	0.0003228	0.0003524
213	1.355e-20	-8.07e-05	-0.0001461	-0.0001978	-0.0002345	-0.0002583	-0.0002668	-0.0002618	-0.0002474	-0.0002237	-0.0001921	-0.0001518	-0.0001123	-8.018e-05	-5.342e-05	-3.265e-05	-1.517e-05	-2.529e-06	7.812e-06	1.865e-05	3.027e-05	4.312e-05	5.791e-05	7.573e-05	9.685e-05	0.0001188	0.0001413	0.0001641	0.0001874	0.0002091	0.0002298	0.0002485	0.0002653	0.0002783	0.0002866	0.000289	0.0002877	0.0002839	0.0002765	0.0002665	0.0002568	0.0002452	0.0002329	0.0002208	0.0002108	0.000205	0.0002049	0.000209	0.0002148
214	1.355e-20	-8.719e-05	-0.0001582	-0.0002134	-0.0002531	-0.0002779	-0.0002871	-0.0002827	-0.0002675	-0.0002417	-0.0002049	-0.0001584	-0.0001105	-6.772e-05	-2.87e-05	6.96e-06	4.047e-05	7.267e-05	0.000106	0.0001416	0.0001798	0.0002192	0.0002604	0.0003026	0.0003435	0.0003816	0.000417	0.000448	0.0004738	0.0004934	0.0005084	0.0005177	0.0005222	0.0005226	0.0005201	0.000516	0.0005119	0.0005075	0.0005042	0.0005032	0.0005052	0.0005077	0.000513	0.0005211	0.0005314	0.0005441	0.000558	0.0005731	0.0005884
215	1.694e-21	1.7e-05	4.023e-05	6.657e-05	9.703e-05	0.0001341	0.0001782	0.0002299	0.0002906	0.0003574	0.0004293	0.000509	0.0005925	0.0006763	0.0007617	0.0008496	0.0009394	0.001032	0.001125	0.001217	0.001306	0.001392	0.001473	0.001548	0.001617	0.001682	0.001737	0.001784	0.001819	0.001842	0.001856	0.001861	0.001858	0.001848	0.001831	0.001808	0.001779	0.001747	0.001714	0.001682	0.001652	0.001623	0.001596	0.001572	0.001553	0.001539	0.001529	0.001525	0.001524
216	6.776e-21	0.0001128	0.000229	0.0003502	0.0004771	0.000611	0.0007585	0.0009153	0.001071	0.001222	0.001367	0.001505	0.001632	0.001744	0.001838	0.001918	0.001983	0.002031	0.002066	0.002093	0.002112	0.002122	0.002124	0.002119	0.002111	0.0021	0.002081	0.002056	0.002023	0.001983	0.001937	0.001887	0.001834	0.001779	0.001722	0.001661	0.001598	0.001538	0.001481	0.001428	0.001383	0.001343	0.001307	0.001275	0.001247	0.001224	0.001206	0.001193	0.001182
217	-2.033e-20	-8.948e-05	-0.0001623	-0.0002176	-0.0002562	-0.0002795	-0.0002879	-0.0002828	-0.000266	-0.0002374	-0.0001979	-0.0001491	-9.995e-05	-5.888e-05	-2.708e-05	-2.941e-06	1.437e-05	2.717e-05	3.679e-05	4.444e-05	5.025e-05	5.414e-05	5.647e-05	5.8e-05	5.922e-05	6.121e-05	6.228e-05	6.283e-05	6.049e-05	5.493e-05	4.654e-05	3.488e-05	2.141e-05	7.438e-06	-7.483e-06	-2.353e-05	-3.995e-05	-5.481e-05	-6.842e-05	-7.908e-05	-8.532e-05	-8.778e-05	-8.492e-05	-7.741e-05	-6.6e-05	-5.04e-05	-3.057e-05	-7.689e-06	1.591e-05
218	-1.694e-21	2.494e-05	5.932e-05	9.875e-05	0.0001433	0.0001962	0.0002569	0.0003258	0.0004032	0.0004834	0.000564	0.0006484	0.0007299	0.000803	0.0008697	0.0009312	0.0009885	0.001043	0.001095	0.001143	0.001189	0.001232	0.001272	0.00131	0.001346	0.001381	0.001413	0.00144	0.001458	0.001467	0.001468	0.001461	0.001449	0.001432	0.00141	0.001382	0.00135	0.001316	0.001282	0.001252	0.001227	0.001206	0.00119	0.001178	0.001169	0.001166	0.001168	0.001173	0.001178
219	2.033e-20	-5.677e-05	-0.0001032	-0.0001397	-0.0001658	-0.0001834	-0.0001937	-0.0001972	-0.0001942	-0.0001833	-0.0001655	-0.0001408	-0.0001156	-9.502e-05	-7.845e-05	-6.562e-05	-5.51e-05	-4.413e-05	-3.252e-05	-2.115e-05	-1.117e-05	-2.334e-06	4.811e-06	1.242e-05	2.076e-05	2.941e-05	3.721e-05	4.399e-05	4.67e-05	4.583e-05	4.326e-05	3.947e-05	3.465e-05	2.99e-05	2.332e-05	1.436e-05	3.067e-06	-7.962e-06	-1.892e-05	-2.787e-05	-3.465e-05	-4.031e-05	-4.392e-05	-4.506e-05	-4.454e-05	-4.098e-05	-3.385e-05	-2.198e-05	-9.082e-06
220	0	1.99e-05	4.106e-05	6.35e-05	8.703e-05	0.0001105	0.0001356	0.0001612	0.0001852	0.0002087	0.0002306	0.0002512	0.000271	0.0002872	0.0003	0.000312	0.0003255	0.0003397	0.0003564	0.0003758	0.000397	0.0004206	0.0004458	0.0004716	0.0004999	0.0005301	0.0005583	0.000582	0.0006006	0.0006134	0.0006218	0.0006257	0.0006257	0.0006222	0.0006152	0.0006046	0.0005905	0.0005763	0.0005642	0.0005558	0.0005516	0.0005498	0.0005504	0.000553	0.0005576	0.0005655	0.0005768	0.0005924	0.00061
221	6.776e-21	-5.507e-05	-9.846e-05	-0.0001337	-0.0001648	-0.000198	-0.0002311	-0.0002694	-0.0003176	-0.000367	-0.0004113	-0.000443	-0.000471	-0.0005003	-0.0005301	-0.0005573	-0.000575	-0.0005793	-0.0005637	-0.0005262	-0.0004752	-0.0004176	-0.0003612	-0.0003021	-0.000242	-0.0001816	-0.000123	-7.348e-05	-3.834e-05	-1.952e-05	-1.747e-05	-2.849e-05	-4.837e-05	-7.139e-05	-9.838e-05	-0.0001268	-0.0001559	-0.0001839	-0.0002044	-0.0002145	-0.0002124	-0.0001969	-0.0001698	-0.0001334	-9.351e-05	-5.258e-05	-1.049e-05	3.189e-05	7.069e-05
222	1.694e-21	-1.674e-05	-3.008e-05	-3.815e-05	-4.119e-05	-4.191e-05	-3.653e-05	-2.629e-05	-1.428e-05	9.125e-07	1.929e-05	4.098e-05	6.415e-05	8.688e-05	0.0001057	0.0001217	0.0001376	0.0001523	0.0001671	0.0001834	0.0001998	0.0002158	0.0002302	0.0002439	0.000256	0.0002692	0.0002805	0.0002886	0.0002917	0.0002896	0.0002816	0.0002696	0.0002556	0.0002408	0.0002244	0.0002078	0.00019	0.0001752	0.0001643	0.0001591	0.0001598	0.0001665	0.000178	0.0001927	0.0002099	0.0002308	0.0002548	0.0002826	0.0003104
223	0	-8.902e-05	-0.0001621	-0.0002198	-0.0002606	-0.0002848	-0.0002914	-0.0002817	-0.0002578	-0.0002203	-0.0001732	-0.0001163	-5.814e-05	-6.547e-06	3.805e-05	7.58e-05	0.0001057	0.0001282	0.000145	0.0001568	0.0001627	0.0001656	0.0001657	0.0001642	0.000161	0.0001575	0.0001524	0.0001485	0.0001448	0.0001397	0.0001338	0.0001291	0.0001261	0.0001239	0.0001223	0.0001216	0.000121	0.0001229	0.000125	0.0001291	0.0001369	0.0001489	0.0001635	0.0001802	0.0002007	0.0002239	0.0002493	0.0002777	0.0003066
224	3.388e-21	-4.21e-05	-7.709e-05	-0.0001055	-0.000128	-0.0001474	-0.0001621	-0.0001732	-0.0001814	-0.0001835	-0.0001796	-0.0001692	-0.0001568	-0.0001462	-0.0001372	-0.0001279	-0.0001164	-0.0001028	-8.531e-05	-6.577e-05	-4.665e-05	-2.853e-05	-1.207e-05	3.655e-06	1.904e-05	3.449e-05	4.778e-05	5.788e-05	6.263e-05	6.082e-05	5.556e-05	4.691e-05	3.562e-05	2.19e-05	5.785e-06	-1.265e-05	-3.423e-05	-5.591e-05	-7.653e-05	-9.38e-05	-0.0001067	-0.0001173	-0.0001244	-0.0001271	-0.0001243	-0.0001158	-0.0001018	-8.13e-05	-5.824e-05
225	5.082e-21	-1.935e-05	-3.344e-05	-4.531e-05	-5.538e-05	-6.3e-05	-6.941e-05	-7.59e-05	-8.227e-05	-8.868e-05	-9.538e-05	-9.913e-05	-0.0001031	-0.0001093	-0.0001156	-0.0001205	-0.0001242	-0.0001238	-0.0001172	-0.000105	-8.836e-05	-6.717e-05	-4.443e-05	-2.003e-05	5.78e-06	3.263e-05	5.891e-05	8.457e-05	0.0001054	0.0001197	0.0001296	0.0001351	0.0001358	0.0001326	0.000125	0.0001128	9.588e-05	7.597e-05	5.365e-05	3.239e-05	1.344e-05	-5.298e-06	-2.235e-05	-3.621e-05	-4.561e-05	-4.919e-05	-4.663e-05	-3.763e-05	-2.466e-05
226	2.541e-21	-3.719e-06	-3.268e-06	-4.094e-07	4.296e-06	9.665e-06	1.487e-05	1.905e-05	2.109e-05	2.176e-05	2.137e-05	2.146e-05	1.902e-05	1.183e-05	1.758e-06	-9.966e-06	-2.189e-05	-3.231e-05	-3.992e-05	-4.333e-05	-4.358e-05	-4.152e-05	-3.778e-05	-3.069e-05	-1.968e-05	-6.266e-06	8.401e-06	2.337e-05	3.753e-05	5.008e-05	5.993e-05	6.755e-05	7.343e-05	7.712e-05	7.73e-05	7.308e-05	6.479e-05	5.41e-05	4.259e-05	3.156e-05	2.197e-05	1.406e-05	8.112e-06	4.798e-06	4.954e-06	9.431e-06	1.929e-05	3.496e-05	5.363e-05
227	1.694e-21	-2.452e-05	-4.242e-05	-5.557e-05	-6.613e-05	-7.443e-05	-8.015e-05	-8.274e-05	-8.291e-05	-8.052e-05	-7.497e-05	-6.557e-05	-5.594e-05	-4.931e-05	-4.371e-05	-3.561e-05	-2.483e-05	-1.074e-05	4.953e-06	2.203e-05	4.058e-05	6.04e-05	8.154e-05	0.0001043	0.0001284	0.0001525	0.0001728	0.0001893	0.0001999	0.0002056	0.0002085	0.0002077	0.0002033	0.0001951	0.0001826	0.0001661	0.0001465	0.0001272	0.0001089	9.396e-05	8.341e-05	7.459e-05	6.954e-05	6.874e-05	7.293e-05	8.289e-05	9.869e-05	0.0001198	0.0001431
228	-8.47e-22	1.084e-05	2.232e-05	3.257e-05	4.061e-05	4.554e-05	4.778e-05	4.624e-05	4.016e-05	3.053e-05	1.843e-05	6.036e-06	-7.267e-06	-2.187e-05	-3.641e-05	-4.936e-05	-5.95e-05	-6.469e-05	-6.383e-05	-5.713e-05	-4.546e-05	-3.096e-05	-1.516e-05	2.593e-06	2.263e-05	4.45e-05	6.677e-05	8.831e-05	0.0001047	0.000116	0.0001229	0.0001248	0.0001236	0.0001194	0.0001112	9.848e-05	8.131e-05	6.186e-05	4.189e-05	2.486e-05	1.092e-05	-2.192e-07	-6.713e-06	-9.339e-06	-6.971e-06	1.369e-06	1.619e-05	3.754e-05	6.181e-05
229	-3.388e-21	-4.161e-05	-7.688e-05	-0.0001061	-0.0001309	-0.0001525	-0.0001696	-0.0001823	-0.0001909	-0.0001911	-0.0001828	-0.0001673	-0.0001486	-0.0001306	-0.0001129	-9.323e-05	-7.213e-05	-4.931e-05	-2.509e-05	-1.543e-06	1.751e-05	3.156e-05	4.165e-05	4.908e-05	5.559e-05	6.177e-05	6.539e-05	6.705e-05	6.435e-05	5.717e-05	4.836e-05	3.847e-05	2.859e-05	1.886e-05	8.163e-06	-5.496e-06	-2.331e-05	-4.294e-05	-6.345e-05	-8.146e-05	-9.604e-05	-0.000109	-0.0001189	-0.0001263	-0.0001312	-0.0001319	-0.0001263	-0.0001132	-9.441e-05
230	-1.694e-21	-2.156e-05	-3.988e-05	-5.446e-05	-6.455e-05	-7.042e-05	-6.979e-05	-6.268e-05	-5.129e-05	-3.453e-05	-1.298e-05	1.271e-05	4.104e-05	6.965e-05	9.742e-05	0.0001233	0.0001462	0.000165	0.0001789	0.0001878	0.0001907	0.0001867	0.0001769	0.000161	0.0001406	0.0001182	9.515e-05	7.168e-05	4.873e-05	2.704e-05	8.594e-06	-6.183e-06	-1.445e-05	-1.791e-05	-1.506e-05	-7.545e-06	2.554e-06	1.539e-05	3.338e-05	5.518e-05	8.163e-05	0.0001114	0.0001444	0.0001774	0.0002131	0.0002502	0.0002894	0.0003328	0.0003771
231	-6.776e-20	-0.0002006	-0.0003642	-0.0004913	-0.0005841	-0.0006434	-0.0006663	-0.0006552	-0.0006134	-0.0005424	-0.0004492	-0.0003362	-0.0002218	-0.000125	-4.534e-05	2.127e-05	7.508e-05	0.0001128	0.0001364	0.0001464	0.0001454	0.0001403	0.0001329	0.0001233	0.0001128	0.0001021	8.973e-05	7.63e-05	6.528e-05	5.7e-05	5.437e-05	5.617e-05	6.053e-05	6.726e-05	7.757e-05	8.939e-05	0.0001033	0.0001218	0.0001444	0.0001693	0.0001968	0.0002239	0.0002497	0.000275	0.0003001	0.0003227	0.0003448	0.0003669	0.0003857
232	6.776e-21	-2.673e-05	-4.642e-05	-5.987e-05	-6.779e-05	-7.133e-05	-7.074e-05	-6.74e-05	-6.193e-05	-5.364e-05	-4.189e-05	-2.665e-05	-1.189e-05	-1.209e-06	6.715e-06	1.238e-05	1.625e-05	1.985e-05	2.486e-05	3.101e-05	3.781e-05	4.424e-05	4.947e-05	5.372e-05	5.735e-05	5.978e-05	6.009e-05	5.903e-05	5.483e-05	4.684e-05	3.61e-05	2.255e-05	7.506e-06	-7.709e-06	-2.205e-05	-3.542e-05	-4.787e-05	-5.817e-05	-6.69e-05	-7.29e-05	-7.425e-05	-7.148e-05	-6.387e-05	-5.205e-05	-3.644e-05	-1.869e-05	6.762e-07	2.234e-05	4.49e-05
233	1.694e-21	5.519e-06	1.423e-05	2.238e-05	2.88e-05	3.203e-05	3.205e-05	2.917e-05	2.41e-05	1.81e-05	1.123e-05	5.319e-06	-4.51e-07	-9.622e-06	-1.707e-05	-1.984e-05	-1.513e-05	-1.163e-06	2.1e-05	4.946e-05	8.397e-05	0.0001241	0.0001692	0.0002182	0.000274	0.0003326	0.0003911	0.0004444	0.0004888	0.0005244	0.0005529	0.0005728	0.0005855	0.0005911	0.0005897	0.0005802	0.0005639	0.0005422	0.0005202	0.0005008	0.0004856	0.0004737	0.0004676	0.0004661	0.0004695	0.0004777	0.0004907	0.0005083	0.0005291
234	5.294e-22	1.79e-06	5.011e-06	8.399e-06	1.149e-05	1.296e-05	1.34e-05	1.178e-05	7.413e-06	2.269e-06	-3.691e-06	-9.454e-06	-1.692e-05	-2.714e-05	-3.857e-05	-4.928e-05	-5.851e-05	-6.581e-05	-6.929e-05	-6.951e-05	-6.802e-05	-6.505e-05	-6.146e-05	-5.511e-05	-4.489e-05	-3.205e-05	-1.917e-05	-6.738e-06	4.314e-06	1.247e-05	1.94e-05	2.482e-05	2.865e-05	3.113e-05	3.062e-05	2.639e-05	1.888e-05	1.044e-05	1.526e-06	-6.369e-06	-1.231e-05	-1.837e-05	-2.301e-05	-2.516e-05	-2.404e-05	-1.859e-05	-8.87e-06	5.303e-06	2.11e-05
235	0	7.916e-06	1.482e-05	2.034e-05	2.427e-05	2.536e-05	2.427e-05	2.052e-05	1.364e-05	5.591e-06	-3.951e-06	-1.396e-05	-2.431e-05	-3.454e-05	-4.439e-05	-5.239e-05	-5.805e-05	-6.068e-05	-6.004e-05	-5.686e-05	-5.261e-05	-4.711e-05	-4.158e-05	-3.521e-05	-2.737e-05	-1.809e-05	-9.494e-06	-1.572e-06	3.687e-06	6.794e-06	9.452e-06	1.128e-05	1.168e-05	1.104e-05	8.567e-06	3.192e-06	-5.473e-06	-1.551e-05	-2.62e-05	-3.567e-05	-4.41e-05	-5.311e-05	-6.139e-05	-6.787e-05	-7.146e-05	-7.094e-05	-6.528e-05	-5.402e-05	-3.913e-05
236	0	-4.12e-05	-7.002e-05	-8.818e-05	-9.696e-05	-9.732e-05	-8.958e-05	-7.6e-05	-5.659e-05	-2.986e-05	5.486e-06	5.12e-05	0.0001015	0.0001484	0.0001928	0.0002369	0.0002809	0.0003264	0.0003756	0.000427	0.000479	0.0005297	0.0005771	0.0006222	0.0006658	0.0007067	0.0007421	0.0007718	0.0007934	0.000806	0.0008126	0.0008127	0.000808	0.0007998	0.0007869	0.0007693	0.0007485	0.0007265	0.0007042	0.0006839	0.0006675	0.0006522	0.0006401	0.0006307	0.0006242	0.0006218	0.0006242	0.0006306	0.0006395
237	3.388e-21	4.254e-05	8.615e-05	0.000131	0.0001772	0.0002242	0.0002748	0.0003272	0.0003771	0.0004266	0.0004762	0.0005263	0.0005765	0.0006256	0.0006744	0.0007245	0.0007763	0.0008303	0.0008887	0.0009521	0.001018	0.001085	0.001151	0.001217	0.001281	0.001343	0.001399	0.001447	0.001485	0.001512	0.00153	0.001538	0.001537	0.001529	0.001514	0.001491	0.001463	0.001434	0.001405	0.001378	0.001356	0.001338	0.001324	0.001316	0.001312	0.001314	0.001322	0.001335	0.001349
238	0	-2.587e-05	-4.682e-05	-6.346e-05	-7.594e-05	-8.59e-05	-9.189e-05	-9.417e-05	-9.434e-05	-9.075e-05	-8.397e-05	-7.381e-05	-6.289e-05	-5.373e-05	-4.565e-05	-3.743e-05	-2.822e-05	-1.765e-05	-6.112e-06	6.724e-06	2.047e-05	3.549e-05	5.193e-05	6.991e-05	8.937e-05	0.0001101	0.0001303	0.00015	0.0001667	0.0001811	0.0001943	0.0002052	0.0002136	0.0002187	0.0002206	0.0002195	0.0002149	0.0002088	0.0002015	0.0001955	0.0001912	0.0001873	0.000185	0.0001854	0.0001903	0.0001999	0.0002148	0.0002354	0.000259
239	1.016e-20	-5.229e-05	-9.567e-05	-0.0001328	-0.000165	-0.0001942	-0.0002169	-0.0002331	-0.0002454	-0.0002506	-0.0002464	-0.0002316	-0.0002105	-0.0001894	-0.0001667	-0.0001413	-0.0001129	-8.391e-05	-5.529e-05	-2.692e-05	-4.4e-07	2.179e-05	3.945e-05	5.045e-05	5.853e-05	6.426e-05	6.394e-05	5.86e-05	4.964e-05	3.818e-05	2.507e-05	9.608e-06	-5.358e-06	-1.934e-05	-3.03e-05	-4.048e-05	-5.084e-05	-5.659e-05	-5.758e-05	-5.504e-05	-4.985e-05	-4.158e-05	-2.806e-05	-1.102e-05	9.164e-06	3.313e-05	6.103e-05	9.273e-05	0.0001242
240	-1.355e-20	-9.897e-05	-0.0001845	-0.0002602	-0.0003229	-0.0003761	-0.0004136	-0.000437	-0.0004524	-0.0004548	-0.0004435	-0.0004171	-0.0003826	-0.0003471	-0.0003076	-0.0002674	-0.0002257	-0.0001882	-0.0001538	-0.0001194	-8.78e-05	-6.298e-05	-4.367e-05	-3.042e-05	-2.483e-05	-2.644e-05	-3.318e-05	-4.401e-05	-5.471e-05	-6.455e-05	-7.168e-05	-7.774e-05	-8.021e-05	-8.251e-05	-8.258e-05	-7.669e-05	-6.663e-05	-5.355e-05	-3.802e-05	-2.121e-05	-3.518e-06	1.16e-05	2.772e-05	4.696e-05	7.297e-05	0.0001048	0.0001395	0.0001765	0.0002132
241	0	-0.0001318	-0.000242	-0.0003295	-0.0003947	-0.0004378	-0.0004589	-0.0004601	-0.000443	-0.000408	-0.0003563	-0.0002896	-0.0002213	-0.0001625	-0.000115	-7.721e-05	-4.898e-05	-2.941e-05	-1.622e-05	-8.516e-06	-5.926e-06	-6.789e-06	-9.624e-06	-1.021e-05	-7.017e-06	1.682e-06	1.362e-05	2.815e-05	4.458e-05	6.258e-05	8.226e-05	0.0001032	0.0001242	0.0001441	0.0001599	0.0001704	0.0001744	0.0001744	0.0001714	0.0001673	0.0001621	0.0001562	0.0001506	0.0001454	0.0001426	0.0001435	0.0001481	0.0001582	0.0001712
242	-5.421e-20	-0.0002855	-0.0005256	-0.0007191	-0.0008635	-0.0009632	-0.001018	-0.001029	-0.001003	-0.0009409	-0.0008465	-0.0007221	-0.0005922	-0.0004818	-0.0003929	-0.0003279	-0.0002808	-0.0002506	-0.0002327	-0.0002232	-0.000219	-0.0002176	-0.0002181	-0.0002183	-0.0002153	-0.0002052	-0.0001862	-0.0001623	-0.0001342	-0.0001057	-7.861e-05	-5.35e-05	-3.055e-05	-8.89e-06	1.153e-05	2.969e-05	4.14e-05	4.709e-05	4.85e-05	4.575e-05	4.26e-05	3.896e-05	3.531e-05	3.244e-05	2.829e-05	2.199e-05	1.428e-05	7.458e-06	5.229e-07
243	-1.355e-20	-0.0002105	-0.0003911	-0.0005386	-0.0006533	-0.0007371	-0.0007895	-0.0008131	-0.000809	-0.0007799	-0.0007259	-0.0006487	-0.0005649	-0.0004905	-0.0004293	-0.0003807	-0.0003401	-0.0003083	-0.0002814	-0.0002589	-0.0002375	-0.0002176	-0.0001998	-0.0001814	-0.0001614	-0.000137	-0.0001088	-8.195e-05	-5.595e-05	-3.283e-05	-1.186e-05	5.906e-06	2.059e-05	3.444e-05	4.664e-05	5.598e-05	6.208e-05	6.558e-05	6.925e-05	7.322e-05	7.927e-05	8.494e-05	9.099e-05	9.763e-05	0.0001015	0.0001015	0.0001	9.603e-05	8.917e-05
244	0	-0.0001044	-0.0001916	-0.0002614	-0.0003137	-0.0003484	-0.0003677	-0.0003734	-0.0003659	-0.0003465	-0.0003151	-0.0002721	-0.0002286	-0.0001939	-0.0001689	-0.0001533	-0.0001457	-0.0001434	-0.0001442	-0.0001479	-0.0001529	-0.0001593	-0.0001667	-0.0001715	-0.0001721	-0.0001676	-0.0001572	-0.0001432	-0.000127	-0.000109	-8.871e-05	-6.853e-05	-4.86e-05	-2.875e-05	-1.109e-05	3.799e-06	1.509e-05	2.156e-05	2.505e-05	2.652e-05	2.675e-05	2.555e-05	2.437e-05	2.307e-05	2.147e-05	2.125e-05	2.261e-05	2.686e-05	3.243e-05
245	0	5.786e-05	0.0001151	0.0001725	0.0002286	0.0002853	0.0003435	0.0003995	0.000448	0.0004798	0.0005023	0.0005153	0.0005156	0.0005079	0.0004889	0.0004554	0.0004111	0.0003597	0.0003082	0.000259	0.0002254	0.0001989	0.0001792	0.0001683	0.0001618	0.0001669	0.0001858	0.0002134	0.0002472	0.0002804	0.0003118	0.0003316	0.0003456	0.0003561	0.0003658	0.000378	0.0003814	0.00038	0.0003754	0.0003695	0.0003681	0.0003738	0.0003925	0.0004194	0.0004496	0.000479	0.0005043	0.0005351	0.0005627
246	3.388e-21	3.335e-05	6.697e-05	9.896e-05	0.0001277	0.0001526	0.0001761	0.0001957	0.0002074	0.0002101	0.0002062	0.0001971	0.0001785	0.0001519	0.0001197	8.364e-05	4.645e-05	6.948e-06	-3.167e-05	-6.733e-05	-9.833e-05	-0.0001262	-0.00015	-0.0001629	-0.0001655	-0.000159	-0.0001452	-0.0001275	-0.0001046	-7.851e-05	-4.899e-05	-1.777e-05	1.516e-05	4.732e-05	7.362e-05	9.35e-05	0.0001056	0.000111	0.0001118	0.0001078	0.0001016	9.254e-05	8.239e-05	7.11e-05	6.059e-05	5.256e-05	4.728e-05	4.724e-05	5.045e-05
247	-2.711e-20	-0.0003294	-0.0006124	-0.0008496	-0.001042	-0.001187	-0.001288	-0.001345	-0.001359	-0.001337	-0.001277	-0.001181	-0.001075	-0.0009809	-0.0008996	-0.0008296	-0.000771	-0.0007212	-0.0006798	-0.0006441	-0.0006086	-0.0005737	-0.0005408	-0.0005042	-0.0004651	-0.0004231	-0.0003783	-0.0003322	-0.0002861	-0.00024	-0.0001972	-0.0001614	-0.000132	-0.0001076	-9.156e-05	-8.239e-05	-8.142e-05	-8.903e-05	-0.000103	-0.000122	-0.0001451	-0.0001684	-0.0001883	-0.000204	-0.000216	-0.0002231	-0.0002262	-0.0002232	-0.0002137
248	1.694e-21	3.216e-05	6.657e-05	0.0001023	0.0001386	0.0001797	0.0002244	0.000271	0.0003176	0.0003517	0.000379	0.0004002	0.0004098	0.00041	0.0003996	0.0003751	0.0003387	0.0002945	0.0002482	0.0002012	0.0001662	0.0001364	0.0001107	9.259e-05	7.865e-05	7.295e-05	7.853e-05	9.231e-05	0.0001114	0.0001287	0.0001424	0.0001455	0.0001434	0.0001386	0.0001328	0.0001294	0.000122	0.0001126	0.0001022	9.221e-05	8.808e-05	9.321e-05	0.0001108	0.0001369	0.0001683	0.0002013	0.0002322	0.0002681	0.0003025
249	3.388e-21	5.843e-05	0.0001157	0.0001707	0.0002219	0.0002675	0.0003111	0.0003491	0.0003744	0.0003881	0.0003921	0.000389	0.0003795	0.0003641	0.0003417	0.0003143	0.0002849	0.0002531	0.0002223	0.0001964	0.0001765	0.0001624	0.0001541	0.0001533	0.0001612	0.0001792	0.0002052	0.0002352	0.0002698	0.0003089	0.0003521	0.0003967	0.0004416	0.000485	0.0005239	0.0005563	0.00058	0.0005968	0.0006092	0.0006169	0.0006212	0.000622	0.0006215	0.0006203	0.0006197	0.0006205	0.0006238	0.0006319	0.0006417
250	5.294e-23	4.765e-07	1.421e-06	2.928e-06	4.975e-06	7.801e-06	1.165e-05	1.658e-05	2.254e-05	2.887e-05	3.553e-05	4.343e-05	5.214e-05	6.058e-05	6.83e-05	7.567e-05	8.327e-05	9.082e-05	9.882e-05	0.0001084	0.0001215	0.0001385	0.0001588	0.000184	0.0002151	0.0002524	0.000296	0.0003442	0.000397	0.0004527	0.0005091	0.0005628	0.0006132	0.0006598	0.0007009	0.0007363	0.0007647	0.0007858	0.0008005	0.000809	0.0008131	0.0008148	0.0008164	0.0008187	0.0008224	0.0008276	0.0008339	0.0008431	0.000854
251	1.016e-20	4.721e-05	9.534e-05	0.0001444	0.000194	0.0002442	0.0002975	0.000352	0.0004028	0.0004499	0.0004944	0.0005379	0.0005781	0.0006138	0.0006438	0.0006677	0.0006864	0.0007002	0.0007107	0.0007198	0.0007283	0.0007361	0.0007427	0.0007529	0.0007682	0.0007903	0.00082	0.000855	0.000895	0.00094	0.0009894	0.001042	0.001095	0.001148	0.001196	0.001236	0.001268	0.001289	0.001302	0.001307	0.001304	0.001296	0.001285	0.00127	0.001253	0.001237	0.001222	0.001211	0.0012
252	-1.694e-21	-1.742e-05	-2.873e-05	-3.404e-05	-3.456e-05	-3.068e-05	-2.357e-05	-1.461e-05	-3.488e-06	9.288e-06	2.402e-05	4.089e-05	5.637e-05	6.51e-05	6.757e-05	6.485e-05	5.83e-05	4.868e-05	3.821e-05	2.787e-05	1.941e-05	1.326e-05	8.928e-06	8.214e-06	1.422e-05	2.592e-05	4.28e-05	6.259e-05	8.504e-05	0.0001081	0.0001302	0.0001491	0.0001647	0.0001777	0.0001871	0.0001907	0.0001893	0.0001835	0.0001751	0.0001646	0.0001543	0.0001457	0.0001402	0.0001382	0.0001396	0.000145	0.0001559	0.0001728	0.0001942
253	1.355e-20	-0.00021	-0.0003875	-0.0005342	-0.0006488	-0.0007332	-0.0007874	-0.0008129	-0.0008112	-0.0007827	-0.0007292	-0.0006501	-0.0005653	-0.0004925	-0.0004298	-0.0003758	-0.0003295	-0.0002905	-0.0002569	-0.0002278	-0.0002023	-0.0001793	-0.0001596	-0.0001376	-0.0001104	-7.956e-05	-4.838e-05	-1.744e-05	1.322e-05	4.283e-05	7.135e-05	9.825e-05	0.000122	0.0001437	0.0001594	0.0001662	0.0001655	0.000159	0.0001482	0.0001331	0.0001154	9.502e-05	7.269e-05	4.949e-05	2.548e-05	3.113e-06	-1.438e-05	-2.742e-05	-3.679e-05
254	0	4.167e-05	8.39e-05	0.0001263	0.0001683	0.0002094	0.0002525	0.0002959	0.0003355	0.0003699	0.0003999	0.0004248	0.0004413	0.0004495	0.0004503	0.0004449	0.000436	0.0004209	0.0004015	0.0003792	0.0003556	0.0003305	0.0003058	0.0002873	0.0002763	0.0002723	0.0002746	0.0002799	0.0002914	0.0003091	0.0003347	0.0003674	0.000407	0.0004513	0.0004956	0.0005376	0.0005753	0.0006094	0.0006413	0.0006677	0.0006894	0.0007036	0.0007111	0.0007112	0.0007052	0.0006949	0.0006823	0.0006701	0.0006564
255	1.694e-21	-1.213e-05	-2.072e-05	-2.467e-05	-2.513e-05	-2.145e-05	-1.415e-05	-4.12e-06	8.815e-06	2.409e-05	4.225e-05	6.32e-05	8.5e-05	0.0001044	0.0001205	0.0001346	0.0001471	0.0001585	0.0001703	0.0001835	0.0001994	0.0002184	0.0002402	0.0002667	0.0002991	0.0003372	0.0003804	0.000426	0.0004732	0.0005208	0.0005663	0.0006077	0.0006439	0.0006748	0.0006988	0.0007157	0.0007254	0.0007288	0.0007279	0.0007238	0.0007178	0.0007119	0.0007081	0.0007076	0.0007109	0.0007183	0.0007296	0.0007454	0.0007638
256	3.388e-21	2.644e-05	5.379e-05	8.134e-05	0.0001087	0.000136	0.0001664	0.0001987	0.0002297	0.0002578	0.0002835	0.0003062	0.000322	0.0003304	0.0003333	0.0003316	0.0003265	0.0003142	0.0002964	0.000275	0.0002525	0.0002289	0.000207	0.0001939	0.0001912	0.000198	0.0002133	0.0002348	0.0002665	0.0003064	0.0003548	0.0004098	0.0004696	0.0005313	0.0005887	0.0006387	0.0006794	0.0007116	0.0007368	0.0007523	0.000761	0.0007612	0.0007546	0.0007428	0.0007274	0.0007108	0.0006956	0.0006845	0.0006755
257	-6.776e-21	-0.0001036	-0.0001922	-0.0002673	-0.0003253	-0.0003682	-0.0003958	-0.0004092	-0.0004097	-0.0003972	-0.0003744	-0.000339	-0.0003	-0.0002661	-0.0002376	-0.000217	-0.0002008	-0.000188	-0.0001774	-0.0001681	-0.0001596	-0.0001506	-0.0001425	-0.0001338	-0.0001209	-0.0001038	-8.1e-05	-5.781e-05	-3.528e-05	-1.394e-05	6.121e-06	2.416e-05	4.05e-05	5.396e-05	6.52e-05	7.022e-05	6.926e-05	6.233e-05	5.344e-05	4.36e-05	3.435e-05	2.527e-05	1.781e-05	1.132e-05	7.66e-06	5.503e-06	8.55e-06	1.642e-05	2.768e-05
258	6.776e-21	4.226e-05	8.652e-05	0.0001339	0.0001853	0.0002414	0.0003046	0.0003743	0.0004462	0.0005199	0.0005945	0.0006701	0.000744	0.0008132	0.0008765	0.0009336	0.000985	0.00103	0.001069	0.001104	0.001134	0.00116	0.001181	0.001199	0.001219	0.001239	0.001259	0.001277	0.001291	0.001303	0.001311	0.001315	0.001316	0.001314	0.001306	0.00129	0.001267	0.001237	0.001203	0.001166	0.001127	0.001087	0.001047	0.001008	0.0009695	0.000934	0.0009032	0.0008778	0.000856
259	8.537e-22	4.179e-06	1.689e-05	3.629e-05	6.042e-05	8.868e-05	0.0001212	0.0001573	0.0001965	0.0002384	0.0002807	0.0003224	0.0003581	0.0003832	0.000399	0.0004071	0.0004091	0.0004045	0.0003953	0.0003817	0.0003649	0.0003468	0.0003295	0.0003135	0.0003	0.0002892	0.0002828	0.0002801	0.0002815	0.0002861	0.0002951	0.0003069	0.0003228	0.0003414	0.0003643	0.0003903	0.000419	0.0004492	0.00048	0.0005109	0.0005417	0.0005707	0.0005983	0.0006232	0.0006467	0.000666	0.000683	0.000698	0.0007095
260	-6.776e-21	-2.783e-05	-5.033e-05	-6.654e-05	-7.753e-05	-8.343e-05	-8.295e-05	-7.728e-05	-6.908e-05	-5.936e-05	-4.726e-05	-3.336e-05	-2.068e-05	-1.343e-05	-1.076e-05	-1.178e-05	-1.566e-05	-2.25e-05	-3.076e-05	-3.852e-05	-4.292e-05	-4.408e-05	-4.229e-05	-3.644e-05	-2.378e-05	-7.449e-06	1.174e-05	3.296e-05	5.584e-05	7.923e-05	0.0001025	0.0001217	0.0001367	0.0001477	0.0001543	0.000154	0.0001486	0.0001391	0.0001261	0.0001105	9.446e-05	7.824e-05	6.389e-05	5.172e-05	4.2e-05	3.471e-05	3.144e-05	3.267e-05	3.726e-05
261	5.929e-21	1.769e-05	4.405e-05	8.039e-05	0.0001226	0.0001729	0.0002318	0.0002994	0.0003759	0.0004556	0.000539	0.0006256	0.0007083	0.0007814	0.0008436	0.0008978	0.0009464	0.000989	0.001026	0.001057	0.001086	0.001114	0.00114	0.001167	0.001198	0.001232	0.00127	0.001305	0.001337	0.001364	0.001384	0.001394	0.001396	0.001391	0.001376	0.001351	0.001316	0.001273	0.001223	0.001171	0.001119	0.00107	0.001025	0.0009855	0.0009491	0.0009183	0.000894	0.0008762	0.0008632
262	-1.694e-21	2.168e-05	4.682e-05	7.501e-05	0.0001059	0.0001415	0.0001844	0.0002334	0.000288	0.000341	0.0003919	0.0004369	0.0004678	0.000483	0.000484	0.0004714	0.0004469	0.0004035	0.0003441	0.000269	0.0001861	9.694e-05	9.756e-06	-6.478e-05	-0.0001245	-0.0001681	-0.000196	-0.0002115	-0.0002063	-0.0001843	-0.000143	-8.707e-05	-1.947e-05	5.211e-05	0.0001213	0.0001853	0.0002382	0.0002812	0.0003172	0.00034	0.0003536	0.000354	0.000344	0.000326	0.0003036	0.000278	0.0002513	0.0002305	0.0002129
263	6.776e-21	6.562e-05	0.0001323	0.0002	0.0002687	0.0003389	0.0004156	0.0004955	0.0005714	0.0006402	0.0007025	0.000757	0.0008001	0.0008317	0.000852	0.0008606	0.0008588	0.0008428	0.0008175	0.0007869	0.0007569	0.0007285	0.0007061	0.0006951	0.0006957	0.0007092	0.000735	0.0007704	0.0008185	0.0008751	0.0009406	0.001009	0.001077	0.00114	0.001193	0.001237	0.001266	0.001283	0.00129	0.001286	0.001276	0.001258	0.001235	0.001213	0.001191	0.001172	0.001156	0.001149	0.001145
264	-1.355e-20	7.118e-05	0.000145	0.0002232	0.0003075	0.000399	0.0005029	0.0006175	0.0007371	0.0008621	0.0009925	0.001129	0.00127	0.001413	0.001557	0.001703	0.001851	0.001999	0.002149	0.002304	0.002461	0.00262	0.002777	0.002934	0.003091	0.003247	0.003399	0.003542	0.003676	0.003798	0.003909	0.004007	0.004092	0.004168	0.004231	0.004282	0.004322	0.004354	0.004381	0.004405	0.004428	0.004448	0.004464	NaN	NaN	NaN	NaN	NaN	NaN
265	1.355e-20	7.522e-05	0.0001502	0.0002243	0.0002964	0.0003653	0.0004355	0.0005025	0.0005593	0.0006062	0.0006437	0.0006727	0.0006934	0.0007053	0.000709	0.0007066	0.0007008	0.0006898	0.0006784	0.0006695	0.0006652	0.0006664	0.0006733	0.000687	0.000709	0.0007383	0.0007728	0.0008084	0.0008462	0.0008844	0.0009233	0.000959	0.0009898	0.001014	0.001032	0.00104	0.001037	0.001025	0.001007	0.0009829	0.0009552	0.000924	0.0008929	0.000863	0.0008348	0.000808	0.0007843	0.0007668	0.000753
266	8.47e-22	-7.654e-06	-1.054e-05	-9.456e-06	-4.436e-06	3.898e-06	1.551e-05	2.983e-05	4.665e-05	6.582e-05	8.758e-05	0.0001121	0.0001364	0.0001555	0.0001701	0.0001795	0.0001848	0.000186	0.0001839	0.0001798	0.0001749	0.0001687	0.000162	0.0001562	0.0001549	0.0001573	0.0001647	0.0001757	0.0001899	0.0002065	0.0002241	0.0002412	0.0002585	0.0002753	0.0002912	0.0003046	0.0003161	0.0003251	0.0003323	0.0003381	0.0003434	0.000349	0.0003559	0.0003642	0.0003746	0.0003866	0.0004009	0.0004168	0.0004335
267	0	-2.414e-05	-4.32e-05	-5.528e-05	-6.147e-05	-6.274e-05	-5.812e-05	-4.879e-05	-3.688e-05	-2.254e-05	-5.244e-06	1.486e-05	3.485e-05	5.108e-05	6.106e-05	6.602e-05	6.811e-05	6.695e-05	6.445e-05	6.297e-05	6.396e-05	6.722e-05	7.237e-05	8.101e-05	9.508e-05	0.000115	0.0001395	0.0001657	0.0001937	0.0002216	0.0002472	0.0002682	0.000285	0.0002978	0.0003052	0.0003053	0.0002985	0.0002863	0.0002705	0.0002518	0.0002324	0.0002138	0.0001978	0.0001846	0.0001742	0.000167	0.0001645	0.0001672	0.0001733
268	6.776e-21	-3.572e-05	-5.654e-05	-6.455e-05	-6.196e-05	-5.019e-05	-3.04e-05	-6.021e-06	2.328e-05	5.77e-05	9.824e-05	0.0001451	0.00019	0.0002223	0.0002438	0.0002556	0.0002583	0.0002526	0.0002441	0.0002337	0.0002232	0.0002121	0.0002025	0.0001954	0.0001938	0.0001962	0.0002036	0.000216	0.0002321	0.0002488	0.0002659	0.000281	0.0002965	0.0003101	0.0003227	0.0003346	0.0003462	0.0003574	0.0003676	0.0003788	0.0003917	0.0004064	0.000424	0.000442	0.0004618	0.0004828	0.0005039	0.0005266	0.0005482
269	2.033e-20	0.0001094	0.0002179	0.0003233	0.0004245	0.0005178	0.0006102	0.0006936	0.0007549	0.0007995	0.0008275	0.0008444	0.0008513	0.0008475	0.0008327	0.0008075	0.0007735	0.0007295	0.0006852	0.0006471	0.0006148	0.0005889	0.000565	0.0005438	0.0005266	0.0005137	0.0005051	0.000501	0.0005011	0.0005023	0.0005047	0.0005031	0.0004983	0.0004922	0.0004843	0.0004743	0.0004622	0.0004492	0.0004341	0.000418	0.0004054	0.0003954	0.0003941	0.000398	0.0004063	0.0004178	0.0004313	0.0004478	0.0004623
270	0	-0.0001805	-0.0003308	-0.0004514	-0.0005429	-0.0006068	-0.0006436	-0.0006552	-0.0006439	-0.0006104	-0.0005558	-0.0004807	-0.0004027	-0.0003388	-0.0002882	-0.0002497	-0.0002199	-0.0001979	-0.0001809	-0.0001677	-0.0001574	-0.0001492	-0.0001434	-0.0001355	-0.0001219	-0.0001034	-8.056e-05	-5.721e-05	-3.421e-05	-1.263e-05	7.937e-06	2.708e-05	4.529e-05	6.351e-05	7.886e-05	8.699e-05	8.859e-05	8.438e-05	7.62e-05	6.581e-05	5.471e-05	4.177e-05	2.776e-05	1.211e-05	-5.535e-06	-2.363e-05	-3.73e-05	-4.66e-05	-5.282e-05
271	-1.694e-21	-2.063e-05	-4.037e-05	-6.054e-05	-7.89e-05	-9.608e-05	-0.0001101	-0.0001212	-0.0001303	-0.0001374	-0.0001429	-0.0001454	-0.0001458	-0.0001469	-0.0001469	-0.0001482	-0.0001486	-0.0001489	-0.0001488	-0.000148	-0.000146	-0.0001436	-0.000141	-0.0001351	-0.0001224	-0.0001048	-8.147e-05	-5.596e-05	-3.004e-05	-3.869e-06	2.23e-05	4.746e-05	7.209e-05	9.553e-05	0.0001133	0.0001225	0.0001235	0.0001167	0.0001047	8.925e-05	7.1e-05	5.02e-05	2.84e-05	5.473e-06	-1.744e-05	-3.767e-05	-5.267e-05	-6.101e-05	-6.387e-05
272	1.694e-21	2.982e-05	6.114e-05	9.401e-05	0.0001275	0.0001629	0.0002049	0.000252	0.0002997	0.0003422	0.0003804	0.0004098	0.0004238	0.0004224	0.0004074	0.0003804	0.0003421	0.0002863	0.0002166	0.0001356	5.152e-05	-3.47e-05	-0.0001155	-0.00018	-0.0002279	-0.0002582	-0.0002736	-0.000276	-0.0002588	-0.0002271	-0.0001794	-0.0001221	-5.825e-05	5.989e-06	6.327e-05	0.0001122	0.0001475	0.0001731	0.0001904	0.0001947	0.0001916	0.0001783	0.0001586	0.0001352	0.0001104	8.622e-05	6.431e-05	5.03e-05	3.96e-05
273	1.694e-20	-4.409e-05	-7.772e-05	-0.0001003	-0.0001133	-0.0001178	-0.0001108	-9.333e-05	-7.054e-05	-4.174e-05	-6.403e-06	3.607e-05	8.003e-05	0.0001191	0.0001504	0.0001743	0.0001926	0.000204	0.0002104	0.0002146	0.0002166	0.0002168	0.0002156	0.0002145	0.0002158	0.0002208	0.0002296	0.0002402	0.0002533	0.0002675	0.0002822	0.0002966	0.0003108	0.0003244	0.0003361	0.0003436	0.0003478	0.0003492	0.0003489	0.0003464	0.0003434	0.0003399	0.0003374	0.0003356	0.0003347	0.0003356	0.0003391	0.0003455	0.0003526
274	0	7.55e-05	0.000151	0.0002254	0.0002971	0.0003652	0.0004348	0.0005018	0.0005575	0.0006011	0.000634	0.0006569	0.0006684	0.0006682	0.0006581	0.0006408	0.0006188	0.0005899	0.0005585	0.00053	0.0005071	0.0004902	0.0004799	0.0004798	0.0004913	0.0005128	0.0005411	0.0005724	0.0006083	0.0006471	0.000688	0.0007279	0.0007651	0.0007979	0.0008235	0.00084	0.0008464	0.0008461	0.000841	0.000831	0.0008191	0.0008046	0.0007896	0.000775	0.0007615	0.0007494	0.0007395	0.000734	0.0007284
275	-6.776e-21	4.049e-05	8.171e-05	0.0001234	0.000164	0.0002042	0.0002469	0.0002898	0.0003271	0.0003549	0.0003744	0.0003827	0.0003753	0.0003528	0.0003165	0.0002689	0.0002116	0.0001428	6.707e-05	-1.158e-05	-8.749e-05	-0.0001599	-0.000223	-0.000269	-0.0002977	-0.0003074	-0.0003008	-0.0002811	-0.0002449	-0.000197	-0.0001366	-6.894e-05	3.285e-06	7.401e-05	0.0001372	0.0001909	0.0002293	0.0002548	0.0002698	0.0002715	0.0002642	0.0002451	0.0002183	0.0001863	0.0001526	0.0001197	8.955e-05	6.832e-05	5.381e-05
276	0	4.946e-05	0.0001006	0.0001547	0.000212	0.0002732	0.0003412	0.0004147	0.0004888	0.0005608	0.0006303	0.0006947	0.0007522	0.0008002	0.0008392	0.0008695	0.0008929	0.000909	0.0009197	0.000928	0.0009376	0.0009493	0.0009651	0.000987	0.001018	0.001056	0.001102	0.001151	0.001201	0.001252	0.001301	0.001345	0.001381	0.00141	0.00143	0.001438	0.001435	0.001422	0.001402	0.001376	0.001347	0.001316	0.001284	0.001254	0.001227	0.001201	0.001177	0.001157	0.001138
277	0	7.456e-05	0.000151	0.0002317	0.0003179	0.0004109	0.0005149	0.000628	0.0007427	0.0008564	0.0009683	0.001077	0.001181	0.001277	0.001364	0.001439	0.001505	0.00156	0.001608	0.001652	0.001695	0.001737	0.001779	0.001822	0.001868	0.001918	0.001973	0.002028	0.002082	0.002134	0.00218	0.00222	0.002251	0.002273	0.002284	0.002284	0.002271	0.002243	0.002205	0.002159	0.002106	0.002046	0.001985	0.001922	0.001859	0.001796	0.001733	0.001673	0.001617
278	-5.421e-20	-0.0002706	-0.000493	-0.0006708	-0.0008055	-0.0009012	-0.0009542	-0.0009656	-0.0009387	-0.0008742	-0.0007762	-0.0006472	-0.000515	-0.0004028	-0.0003067	-0.000226	-0.0001592	-0.0001104	-7.883e-05	-6.391e-05	-6.125e-05	-6.417e-05	-6.983e-05	-7.38e-05	-7.611e-05	-7.822e-05	-7.789e-05	-7.173e-05	-5.816e-05	-3.627e-05	-5.932e-06	2.765e-05	5.842e-05	8.608e-05	0.000107	0.0001202	0.0001277	0.0001282	0.0001175	9.807e-05	6.882e-05	3.007e-05	-1.294e-05	-5.431e-05	-9.305e-05	-0.0001261	-0.0001519	-0.0001719	-0.000186
279	-8.47e-22	1.201e-05	2.836e-05	4.962e-05	7.51e-05	0.0001053	0.0001405	0.0001804	0.000225	0.0002724	0.0003207	0.0003676	0.0004109	0.0004471	0.0004753	0.0004967	0.0005125	0.0005224	0.0005278	0.0005301	0.0005305	0.0005298	0.0005304	0.0005328	0.0005402	0.0005535	0.0005737	0.0005991	0.0006295	0.000661	0.0006909	0.0007184	0.0007447	0.0007701	0.0007939	0.0008123	0.0008242	0.0008279	0.0008235	0.0008126	0.0007992	0.0007857	0.0007726	0.0007588	0.0007424	0.0007227	0.0007032	0.0006855	0.0006702
280	0	-3.757e-05	-6.922e-05	-9.423e-05	-0.0001125	-0.0001283	-0.0001346	-0.0001316	-0.0001238	-0.0001076	-8.694e-05	-6.322e-05	-3.997e-05	-2.074e-05	-4.336e-06	1.003e-05	2.315e-05	3.092e-05	3.248e-05	2.969e-05	2.278e-05	1.638e-05	1.114e-05	9.181e-06	1.222e-05	1.676e-05	2.322e-05	3.347e-05	4.689e-05	6.545e-05	8.771e-05	0.0001112	0.0001329	0.0001527	0.0001674	0.0001756	0.0001811	0.000184	0.0001812	0.0001763	0.0001667	0.0001521	0.0001354	0.0001187	0.0001028	9.001e-05	8.013e-05	7.043e-05	5.963e-05
281	1.694e-21	7.674e-06	1.602e-05	2.485e-05	3.364e-05	4.248e-05	5.217e-05	6.214e-05	7.173e-05	8.036e-05	8.815e-05	9.43e-05	9.813e-05	9.763e-05	9.427e-05	8.87e-05	8.142e-05	7.15e-05	6.018e-05	4.79e-05	3.62e-05	2.509e-05	1.516e-05	8.362e-06	7.162e-06	1.011e-05	1.753e-05	2.777e-05	4.115e-05	5.618e-05	7.235e-05	8.814e-05	0.0001036	0.0001186	0.0001313	0.0001402	0.0001458	0.0001473	0.000146	0.0001423	0.0001377	0.0001326	0.0001275	0.0001225	0.000118	0.000115	0.0001133	0.0001137	0.0001155
282	1.694e-20	5.461e-05	0.0001105	0.0001667	0.0002245	0.0002839	0.0003494	0.0004189	0.0004873	0.0005559	0.0006195	0.0006782	0.0007293	0.0007694	0.000802	0.0008272	0.0008411	0.0008386	0.0008198	0.0007903	0.0007533	0.0007149	0.0006752	0.000639	0.0006144	0.0005971	0.0005879	0.000593	0.0006149	0.0006576	0.000716	0.0007849	0.0008606	0.0009425	0.001025	0.001098	0.001164	0.001222	0.001264	0.001288	0.001293	0.001278	0.001247	0.0012	0.00114	0.00107	0.0009964	0.0009196	0.0008389
283	-2.118e-21	7.33e-06	2.784e-05	6.319e-05	0.0001103	0.0001668	0.0002342	0.0003123	0.0004012	0.000501	0.0006067	0.0007134	0.0008126	0.0008965	0.0009653	0.001023	0.001073	0.001111	0.001138	0.001155	0.001165	0.001172	0.001182	0.001195	0.001215	0.00124	0.00127	0.001301	0.001335	0.00137	0.001404	0.001434	0.001458	0.001475	0.001484	0.001484	0.001473	0.001452	0.001425	0.001393	0.001358	0.00132	0.001282	0.001244	0.001206	0.001166	0.001128	0.001095	0.001065
284	-1.694e-21	1.54e-05	3.551e-05	5.894e-05	8.621e-05	0.0001188	0.0001568	0.0002004	0.0002494	0.0003005	0.0003524	0.0004043	0.0004523	0.0004926	0.0005259	0.0005524	0.0005734	0.0005884	0.0005983	0.0006044	0.0006095	0.0006136	0.000618	0.0006263	0.0006413	0.0006635	0.0006929	0.0007266	0.000765	0.0008062	0.000847	0.0008859	0.0009244	0.0009638	0.001002	0.001036	0.001066	0.001093	0.00112	0.001146	0.001173	0.001203	0.001237	0.001272	0.001305	0.001334	0.001362	0.001386	0.001403
285	-6.776e-21	8.357e-05	0.0001665	0.0002488	0.00033	0.0004094	0.0004914	0.0005709	0.0006398	0.0006988	0.0007493	0.0007905	0.0008232	0.0008472	0.0008637	0.0008726	0.0008741	0.0008678	0.0008599	0.0008539	0.000851	0.0008496	0.0008498	0.0008523	0.0008577	0.0008646	0.0008736	0.0008832	0.0008934	0.0009021	0.0009095	0.0009127	0.0009131	0.000912	0.0009072	0.0008973	0.0008825	0.0008621	0.0008379	0.0008106	0.0007819	0.0007516	0.000722	0.0006928	0.0006631	0.0006352	0.0006108	0.0005912	0.0005759
286	1.355e-20	0.0001807	0.0003663	0.0005615	0.0007708	0.0009972	0.001253	0.001533	0.001821	0.002118	0.002421	0.002726	0.003028	0.003325	0.003612	0.003889	0.004152	0.004394	0.004621	0.004839	0.005046	0.005241	0.005423	0.005591	NaN	NaN	NaN	NaN	NaN	NaN	NaN	NaN	NaN	NaN	NaN	NaN	NaN	NaN	NaN	NaN	NaN	NaN	NaN	NaN	NaN	NaN	NaN	NaN	NaN
287	8.47e-22	1.509e-05	3.028e-05	4.477e-05	5.789e-05	6.92e-05	7.951e-05	8.766e-05	9.276e-05	9.482e-05	9.431e-05	9.277e-05	8.993e-05	8.46e-05	7.777e-05	6.988e-05	6.203e-05	5.379e-05	4.641e-05	4.003e-05	3.598e-05	3.5e-05	3.507e-05	3.759e-05	4.46e-05	5.502e-05	6.865e-05	8.35e-05	9.943e-05	0.0001158	0.0001326	0.0001482	0.0001608	0.0001726	0.0001824	0.0001886	0.0001911	0.0001904	0.0001874	0.000183	0.0001779	0.0001723	0.0001662	0.0001615	0.0001566	0.0001514	0.0001469	0.000144	0.0001418
288	-1.084e-19	0.0003765	0.0007605	0.001159	0.001573	0.001981	0.002388	0.002796	0.003204	0.003625	0.004062	0.004507	0.004957	0.005402	0.005835	NaN	NaN	NaN	NaN	NaN	NaN	NaN	NaN	NaN	NaN	NaN	NaN	NaN	NaN	NaN	NaN	NaN	NaN	NaN	NaN	NaN	NaN	NaN	NaN	NaN	NaN	NaN	NaN	NaN	NaN	NaN	NaN	NaN	NaN
289	-1.355e-20	7.625e-05	0.0001525	0.0002289	0.000304	0.0003772	0.000453	0.0005266	0.0005899	0.0006436	0.0006897	0.0007273	0.0007561	0.000775	0.0007846	0.0007854	0.0007781	0.0007619	0.0007425	0.0007242	0.0007083	0.0006939	0.0006819	0.0006738	0.0006715	0.0006742	0.0006818	0.0006922	0.0007048	0.0007176	0.0007293	0.0007373	0.0007414	0.0007419	0.0007374	0.0007263	0.0007086	0.0006851	0.0006568	0.0006263	0.0005959	0.0005665	0.0005401	0.0005173	0.0004971	0.0004803	0.0004669	0.0004586	0.0004528
290	6.776e-21	-6.865e-05	-0.0001136	-0.0001407	-0.0001517	-0.0001507	-0.0001397	-0.0001181	-8.697e-05	-4.53e-05	8.42e-06	7.753e-05	0.0001506	0.0002112	0.0002621	0.0003036	0.0003404	0.0003743	0.0004027	0.0004257	0.000446	0.0004619	0.0004736	0.0004833	0.0004958	0.0005105	0.0005297	0.0005493	0.0005696	0.0005913	0.0006167	0.0006408	0.0006646	0.0006875	0.0007076	0.0007227	0.0007328	0.0007354	0.0007324	0.0007243	0.0007146	0.0007004	0.0006876	0.0006767	0.0006679	0.0006613	0.0006588	0.00066	0.000665
291	-5.421e-20	0.0003801	0.0007722	0.001186	0.001611	0.002055	0.002522	0.003015	0.003534	0.004075	0.004641	0.005222	0.005801	0.00636	NaN	NaN	NaN	NaN	NaN	NaN	NaN	NaN	NaN	NaN	NaN	NaN	NaN	NaN	NaN	NaN	NaN	NaN	NaN	NaN	NaN	NaN	NaN	NaN	NaN	NaN	NaN	NaN	NaN	NaN	NaN	NaN	NaN	NaN	NaN
292	1.355e-20	-0.0001934	-0.0003459	-0.0004628	-0.0005434	-0.0005864	-0.0005941	-0.0005653	-0.0005017	-0.0004173	-0.0003101	-0.0001767	-3.816e-05	8.341e-05	0.0001905	0.0002766	0.0003474	0.0004045	0.0004446	0.0004692	0.0004897	0.0005056	0.0005152	0.0005208	0.0005269	0.0005346	0.0005499	0.0005687	0.0005918	0.0006209	0.0006574	0.0006953	0.0007346	0.0007766	0.0008184	0.0008548	0.000884	0.0009035	0.0009146	0.000917	0.0009123	0.0008964	0.0008765	0.0008536	0.0008278	0.0008006	0.0007744	0.0007501	0.0007277
293	4.066e-20	0.0001373	0.000277	0.0004223	0.0005749	0.0007312	0.0008828	0.001029	0.001173	0.001315	0.001453	0.001583	0.001703	0.001809	0.001897	0.001967	0.002022	0.002065	0.002097	0.002119	0.002132	0.002138	0.002138	0.002134	0.002131	0.002131	0.002132	0.002133	0.002134	0.002133	0.002128	0.002117	0.0021	0.002079	0.00205	0.002012	0.001963	0.001905	0.001839	0.001768	0.001695	0.001623	0.001553	0.001488	0.001425	0.001368	0.001317	0.001276	0.001244
294	5.421e-20	0.000347	0.0007022	0.001067	0.001421	0.001771	0.002121	0.002475	0.002832	0.00319	0.003562	0.003945	0.004331	0.004711	0.00508	NaN	NaN	NaN	NaN	NaN	NaN	NaN	NaN	NaN	NaN	NaN	NaN	NaN	NaN	NaN	NaN	NaN	NaN	NaN	NaN	NaN	NaN	NaN	NaN	NaN	NaN	NaN	NaN	NaN	NaN	NaN	NaN	NaN	NaN
295	0	-3.171e-05	-5.556e-05	-7.174e-05	-8.05e-05	-8.377e-05	-8.088e-05	-7.225e-05	-5.945e-05	-4.218e-05	-2.177e-05	1.31e-06	2.215e-05	3.555e-05	4.162e-05	4.075e-05	3.499e-05	2.487e-05	1.105e-05	-5.023e-06	-2.197e-05	-3.813e-05	-5.347e-05	-6.58e-05	-7.255e-05	-7.363e-05	-6.839e-05	-5.864e-05	-4.568e-05	-3.008e-05	-1.301e-05	3.549e-06	1.852e-05	3.31e-05	4.55e-05	5.324e-05	5.635e-05	5.405e-05	4.751e-05	3.823e-05	2.663e-05	1.32e-05	-1.347e-07	-1.266e-05	-2.563e-05	-3.825e-05	-4.867e-05	-5.692e-05	-6.321e-05
296	8.47e-22	1.119e-05	1.975e-05	2.801e-05	3.479e-05	3.81e-05	4.036e-05	4.106e-05	3.922e-05	3.499e-05	2.747e-05	1.628e-05	3.372e-06	-1.175e-05	-3.103e-05	-5.166e-05	-7.026e-05	-8.878e-05	-0.0001063	-0.0001224	-0.0001353	-0.0001438	-0.000148	-0.000146	-0.0001357	-0.0001168	-9.203e-05	-6.609e-05	-4.015e-05	-1.478e-05	9.551e-06	3.166e-05	5.081e-05	6.642e-05	7.459e-05	7.41e-05	6.461e-05	4.867e-05	2.995e-05	1.191e-05	-4.907e-06	-2.008e-05	-3.373e-05	-4.491e-05	-5.338e-05	-5.731e-05	-5.556e-05	-4.704e-05	-3.502e-05
297	3.388e-21	1.675e-05	3.346e-05	5.057e-05	6.703e-05	8.247e-05	9.489e-05	0.0001034	0.0001097	0.0001134	0.0001145	0.0001121	0.000106	9.526e-05	7.945e-05	6.067e-05	3.994e-05	1.769e-05	-4.737e-06	-2.746e-05	-4.871e-05	-6.761e-05	-8.346e-05	-9.419e-05	-9.807e-05	-9.509e-05	-8.677e-05	-7.49e-05	-5.986e-05	-4.304e-05	-2.525e-05	-8.457e-06	6.497e-06	1.95e-05	2.83e-05	3.114e-05	2.817e-05	2.049e-05	9.204e-06	-4.241e-06	-1.789e-05	-3.113e-05	-4.292e-05	-5.285e-05	-6.085e-05	-6.574e-05	-6.65e-05	-6.276e-05	-5.688e-05
298	0	0.0003227	0.0006553	0.001006	0.001382	0.001791	0.002247	0.002737	0.003245	0.003766	0.004293	0.004819	0.005331	NaN	NaN	NaN	NaN	NaN	NaN	NaN	NaN	NaN	NaN	NaN	NaN	NaN	NaN	NaN	NaN	NaN	NaN	NaN	NaN	NaN	NaN	NaN	NaN	NaN	NaN	NaN	NaN	NaN	NaN	NaN	NaN	NaN	NaN	NaN	NaN
299	0	2.532e-05	5.05e-05	7.504e-05	9.829e-05	0.0001194	0.0001403	0.0001594	0.0001732	0.0001817	0.0001851	0.0001841	0.0001792	0.0001687	0.0001527	0.000132	0.0001081	7.99e-05	4.944e-05	1.957e-05	-8.117e-06	-3.25e-05	-5.4e-05	-7.153e-05	-8.238e-05	-8.646e-05	-8.383e-05	-7.676e-05	-6.478e-05	-4.895e-05	-3.079e-05	-1.249e-05	4.511e-06	2.059e-05	3.428e-05	4.338e-05	4.715e-05	4.57e-05	4.011e-05	3.127e-05	2.054e-05	8.555e-06	-3.412e-06	-1.436e-05	-2.463e-05	-3.356e-05	-4.028e-05	-4.335e-05	-4.425e-05
300	-3.388e-21	-1.343e-05	-2.285e-05	-2.839e-05	-3.104e-05	-3.149e-05	-2.99e-05	-2.626e-05	-2.03e-05	-1.268e-05	-2.672e-06	8.922e-06	1.846e-05	2.34e-05	2.384e-05	2.094e-05	1.656e-05	1.102e-05	4.368e-06	-3.627e-06	-1.124e-05	-1.947e-05	-2.762e-05	-3.293e-05	-3.378e-05	-2.957e-05	-2.1e-05	-1.086e-05	-2.735e-08	1.154e-05	2.346e-05	3.401e-05	4.396e-05	5.364e-05	6.095e-05	6.409e-05	6.158e-05	5.396e-05	4.349e-05	3.182e-05	1.846e-05	4.472e-06	-9.141e-06	-2.239e-05	-3.555e-05	-4.745e-05	-5.663e-05	-6.086e-05	-6.125e-05
301	1.694e-21	1.939e-05	3.928e-05	5.894e-05	7.87e-05	9.775e-05	0.0001175	0.0001368	0.0001536	0.0001671	0.0001763	0.000183	0.0001878	0.0001875	0.0001823	0.0001722	0.0001599	0.0001452	0.0001293	0.000114	0.0001015	9.286e-05	8.668e-05	8.41e-05	8.933e-05	0.0001023	0.0001235	0.000149	0.0001785	0.0002111	0.0002457	0.0002792	0.0003109	0.0003411	0.0003681	0.0003884	0.0004014	0.0004065	0.0004062	0.0004008	0.0003919	0.00038	0.0003677	0.0003563	0.0003461	0.0003375	0.0003328	0.0003331	0.0003375
302	8.47e-22	1.012e-05	2.008e-05	2.979e-05	3.863e-05	4.359e-05	4.459e-05	4.208e-05	3.629e-05	2.885e-05	2.034e-05	1.246e-05	5.21e-06	-2.14e-06	-1.086e-05	-1.915e-05	-2.544e-05	-3.017e-05	-3.374e-05	-3.536e-05	-3.428e-05	-3.144e-05	-2.847e-05	-2.387e-05	-1.595e-05	-3.661e-06	1.026e-05	2.458e-05	3.933e-05	5.411e-05	6.704e-05	7.707e-05	8.507e-05	9.184e-05	9.55e-05	9.366e-05	8.486e-05	7.176e-05	5.636e-05	3.915e-05	2.082e-05	3.006e-06	-1.403e-05	-3.06e-05	-4.672e-05	-6.145e-05	-7.266e-05	-7.768e-05	-7.912e-05
303	-1.084e-19	0.0003988	0.0008086	0.001233	0.001662	0.002102	0.002557	0.003028	0.003513	0.004011	0.004522	0.005044	0.005562	0.006062	0.006532	NaN	NaN	NaN	NaN	NaN	NaN	NaN	NaN	NaN	NaN	NaN	NaN	NaN	NaN	NaN	NaN	NaN	NaN	NaN	NaN	NaN	NaN	NaN	NaN	NaN	NaN	NaN	NaN	NaN	NaN	NaN	NaN	NaN	NaN
304	0	9.913e-06	2.055e-05	3.203e-05	4.457e-05	5.805e-05	7.345e-05	9.021e-05	0.0001067	0.0001229	0.0001397	0.0001584	0.0001775	0.0001956	0.0002109	0.0002224	0.0002306	0.000235	0.0002364	0.0002362	0.0002351	0.0002323	0.0002267	0.0002214	0.000219	0.0002213	0.0002288	0.0002396	0.0002535	0.0002704	0.0002887	0.0003078	0.0003283	0.0003507	0.0003717	0.0003882	0.0003983	0.000403	0.0004043	0.0004033	0.0004	0.0003955	0.0003893	0.000381	0.0003704	0.0003597	0.0003513	0.0003469	0.0003443
305	8.47e-22	1.346e-05	2.754e-05	4.212e-05	5.685e-05	7.115e-05	8.646e-05	0.000102	0.0001159	0.000129	0.0001418	0.0001554	0.0001684	0.0001796	0.0001883	0.0001952	0.0002012	0.0002054	0.0002089	0.0002128	0.0002171	0.0002216	0.0002249	0.0002299	0.0002392	0.0002529	0.0002702	0.000289	0.0003099	0.0003317	0.0003535	0.0003744	0.0003942	0.0004136	0.0004303	0.0004412	0.0004461	0.0004462	0.0004426	0.000436	0.0004275	0.0004181	0.0004082	0.0003986	0.0003889	0.0003797	0.0003736	0.0003708	0.0003697
306	2.118e-22	2.581e-06	5.924e-06	1.026e-05	1.502e-05	1.941e-05	2.403e-05	2.806e-05	3.076e-05	3.367e-05	3.745e-05	4.286e-05	4.805e-05	5.183e-05	5.302e-05	5.293e-05	5.251e-05	5.191e-05	5.268e-05	5.558e-05	5.943e-05	6.371e-05	6.745e-05	7.392e-05	8.525e-05	0.0001025	0.0001239	0.0001471	0.0001708	0.0001938	0.000215	0.0002347	0.0002532	0.0002711	0.0002854	0.000294	0.000296	0.0002929	0.0002869	0.0002802	0.0002725	0.0002651	0.0002575	0.0002499	0.0002421	0.000236	0.0002325	0.0002326	0.0002352
307	0	8.99e-06	1.878e-05	2.882e-05	3.851e-05	4.782e-05	5.696e-05	6.503e-05	7.145e-05	7.686e-05	8.103e-05	8.545e-05	8.834e-05	8.734e-05	8.225e-05	7.467e-05	6.38e-05	5.064e-05	3.581e-05	1.937e-05	2.052e-06	-1.49e-05	-3.307e-05	-4.809e-05	-5.611e-05	-5.684e-05	-5.232e-05	-4.26e-05	-2.888e-05	-1.059e-05	1.124e-05	3.575e-05	6.102e-05	8.855e-05	0.0001142	0.0001335	0.0001459	0.0001535	0.0001558	0.0001531	0.000145	0.0001343	0.0001206	0.0001056	8.807e-05	7.015e-05	5.683e-05	4.893e-05	4.43e-05
308	0	1.308e-05	2.658e-05	4.085e-05	5.554e-05	6.977e-05	8.487e-05	9.985e-05	0.0001128	0.000125	0.0001376	0.000151	0.0001646	0.000177	0.0001869	0.0001947	0.0002017	0.0002074	0.0002131	0.0002204	0.0002289	0.0002378	0.0002466	0.000258	0.0002739	0.0002958	0.0003223	0.0003516	0.0003839	0.0004182	0.0004529	0.0004868	0.0005206	0.000554	0.000584	0.0006083	0.000626	0.0006386	0.0006467	0.0006503	0.00065	0.0006471	0.0006423	0.0006357	0.0006274	0.0006191	0.0006123	0.0006075	0.0006028
309	-3.388e-21	2.694e-05	5.504e-05	8.361e-05	0.0001132	0.0001428	0.000174	0.0002062	0.0002366	0.0002646	0.0002878	0.0003066	0.0003194	0.0003249	0.0003249	0.0003207	0.0003161	0.0003097	0.0003031	0.0002986	0.0002982	0.000304	0.0003148	0.0003325	0.000358	0.0003901	0.0004272	0.000465	0.0005039	0.0005425	0.0005786	0.0006091	0.0006329	0.000652	0.0006649	0.0006713	0.0006702	0.0006631	0.000652	0.0006372	0.0006202	0.0006022	0.0005856	0.0005707	0.0005562	0.0005427	0.0005305	0.0005221	0.0005155
310	1.694e-21	1.181e-05	2.037e-05	2.764e-05	3.404e-05	3.855e-05	4.117e-05	4.186e-05	4.042e-05	3.652e-05	2.951e-05	1.899e-05	8.514e-06	-2.156e-06	-1.395e-05	-2.699e-05	-3.871e-05	-4.908e-05	-5.8e-05	-6.525e-05	-7.007e-05	-7.202e-05	-7.143e-05	-6.908e-05	-6.272e-05	-5.244e-05	-3.811e-05	-2.266e-05	-6.258e-06	1.077e-05	2.778e-05	4.384e-05	5.868e-05	7.18e-05	8.29e-05	8.996e-05	9.209e-05	8.943e-05	8.318e-05	7.369e-05	6.181e-05	4.863e-05	3.581e-05	2.43e-05	1.466e-05	6.073e-06	-1.993e-07	-2.659e-06	-2.574e-06
311	-1.694e-21	1.614e-05	3.142e-05	4.542e-05	5.711e-05	6.608e-05	7.05e-05	6.855e-05	6.101e-05	4.905e-05	3.459e-05	2.074e-05	7.97e-06	-3.461e-06	-1.528e-05	-2.679e-05	-3.807e-05	-4.729e-05	-5.247e-05	-5.312e-05	-4.902e-05	-4.197e-05	-3.371e-05	-2.32e-05	-8.584e-06	1.074e-05	3.438e-05	6.069e-05	8.811e-05	0.0001165	0.0001444	0.000171	0.0001974	0.0002223	0.0002444	0.0002598	0.0002689	0.0002719	0.0002712	0.0002678	0.0002617	0.0002537	0.0002444	0.000233	0.0002216	0.0002104	0.0002026	0.000198	0.0001953
312	3.388e-21	1.706e-05	3.45e-05	5.214e-05	7.058e-05	8.854e-05	0.0001072	0.0001257	0.0001416	0.0001548	0.0001636	0.0001689	0.0001695	0.0001652	0.0001559	0.0001414	0.0001255	0.0001082	9.124e-05	7.706e-05	6.702e-05	6.36e-05	6.593e-05	7.539e-05	9.276e-05	0.000118	0.0001515	0.0001885	0.0002283	0.0002691	0.0003087	0.0003445	0.0003742	0.0003984	0.0004164	0.0004271	0.0004299	0.0004251	0.0004147	0.0003997	0.000382	0.0003631	0.0003453	0.0003305	0.0003187	0.0003095	0.0003039	0.0003032	0.0003062
313	0	3.421e-05	6.827e-05	9.734e-05	0.0001182	0.0001307	0.000136	0.0001338	0.0001241	0.0001077	8.582e-05	6.187e-05	3.514e-05	5.444e-06	-2.472e-05	-5.227e-05	-7.687e-05	-9.812e-05	-0.0001153	-0.0001288	-0.0001389	-0.0001448	-0.000147	-0.0001432	-0.0001321	-0.0001147	-9.339e-05	-6.974e-05	-4.588e-05	-2.297e-05	-1.174e-06	1.926e-05	3.754e-05	5.282e-05	6.324e-05	6.65e-05	6.329e-05	5.588e-05	4.55e-05	3.422e-05	2.269e-05	1.128e-05	4.273e-08	-1.051e-05	-1.958e-05	-2.695e-05	-3.102e-05	-3.13e-05	-3.015e-05
314	-8.47e-22	1.375e-05	2.873e-05	4.488e-05	6.299e-05	8.216e-05	0.0001039	0.0001275	0.0001505	0.0001738	0.0001951	0.0002152	0.0002317	0.0002429	0.0002483	0.0002481	0.000244	0.0002357	0.0002245	0.000212	0.0001983	0.0001861	0.0001746	0.000167	0.0001654	0.0001709	0.0001829	0.0001991	0.0002182	0.0002391	0.0002613	0.0002842	0.0003064	0.0003283	0.000348	0.0003645	0.0003761	0.0003832	0.0003873	0.0003911	0.000395	0.0003993	0.0004038	0.0004089	0.0004144	0.0004201	0.0004257	0.0004321	0.0004381
315	3.388e-21	-3.874e-05	-6.262e-05	-7.316e-05	-7.139e-05	-6.002e-05	-3.958e-05	-1.24e-05	2.212e-05	6.469e-05	0.0001155	0.0001757	0.0002379	0.0002886	0.0003278	0.0003561	0.0003769	0.0003899	0.0003974	0.0003996	0.0003974	0.0003912	0.0003806	0.0003693	0.0003637	0.0003648	0.0003728	0.0003841	0.0003985	0.0004156	0.0004352	0.0004562	0.0004787	0.0005033	0.0005271	0.0005461	0.0005599	0.0005682	0.0005725	0.0005741	0.0005734	0.00057	0.0005644	0.0005561	0.0005448	0.0005305	0.0005162	0.0005022	0.0004874
316	-3.388e-20	0.0001115	0.0002269	0.0003482	0.0004785	0.0006194	0.0007777	0.0009502	0.001127	0.001306	0.001483	0.001657	0.001824	0.001978	0.002118	0.002241	0.002349	0.002437	0.002508	0.002566	0.002613	0.00265	0.002676	0.002696	0.002712	0.002726	0.002737	0.002745	0.002749	0.002751	0.00275	0.002746	0.002739	0.002731	0.002721	0.00271	0.002698	0.002688	0.002683	0.002687	0.002702	0.002731	0.002776	0.002837	0.002913	0.003002	0.0031	NaN	NaN
317	-6.776e-21	7.161e-05	0.0001461	0.0002256	0.000312	0.0004071	0.0005155	0.0006363	0.0007636	0.0008951	0.001029	0.001164	0.001298	0.001429	0.001554	0.001673	0.001788	0.001895	0.001995	0.002091	0.002184	0.002275	0.002361	0.002446	0.00253	0.002613	0.002693	0.002768	0.00284	0.002907	0.002967	0.003019	0.003063	0.0031	0.003129	0.003147	0.003157	0.003159	0.003155	0.003148	0.00314	0.003134	0.003133	0.003139	0.003153	0.003177	0.003211	0.003256	0.003307
318	1.694e-21	1.157e-05	2.337e-05	3.459e-05	4.5e-05	5.377e-05	5.865e-05	5.846e-05	5.565e-05	5.069e-05	4.37e-05	3.681e-05	2.958e-05	2.046e-05	9.689e-06	-2.015e-06	-1.338e-05	-2.422e-05	-3.299e-05	-4.002e-05	-4.424e-05	-4.559e-05	-4.554e-05	-4.225e-05	-3.315e-05	-1.942e-05	-2.266e-06	1.626e-05	3.605e-05	5.637e-05	7.551e-05	9.183e-05	0.000105	0.0001157	0.0001221	0.0001219	0.000116	0.0001056	9.218e-05	7.679e-05	6.031e-05	4.472e-05	3.117e-05	2.031e-05	1.16e-05	5.935e-06	4.194e-06	6.637e-06	1.172e-05
319	-8.47e-22	1.165e-05	2.379e-05	3.57e-05	4.697e-05	5.713e-05	6.708e-05	7.561e-05	8.09e-05	8.368e-05	8.432e-05	8.395e-05	8.178e-05	7.643e-05	6.91e-05	6.031e-05	5.104e-05	4.12e-05	3.291e-05	2.754e-05	2.505e-05	2.56e-05	2.708e-05	3.165e-05	4.163e-05	5.62e-05	7.445e-05	9.444e-05	0.0001166	0.0001401	0.0001632	0.0001843	0.0002036	0.0002234	0.0002413	0.0002549	0.000264	0.0002701	0.0002746	0.0002768	0.0002764	0.0002754	0.0002768	0.0002787	0.0002803	0.0002824	0.0002865	0.0002931	0.0003004
320	-8.47e-21	1.92e-05	3.93e-05	5.807e-05	7.401e-05	8.559e-05	9.493e-05	0.0001019	0.0001056	0.000107	0.0001056	0.0001026	9.635e-05	8.483e-05	6.917e-05	5.075e-05	3.182e-05	1.116e-05	-1.095e-05	-3.445e-05	-5.89e-05	-8.197e-05	-0.0001035	-0.0001211	-0.0001324	-0.0001365	-0.0001337	-0.0001262	-0.000115	-0.0001001	-8.236e-05	-6.27e-05	-4.307e-05	-2.384e-05	-5.802e-06	9.847e-06	2.092e-05	2.719e-05	2.999e-05	3.12e-05	3.069e-05	2.993e-05	2.891e-05	2.78e-05	2.692e-05	2.577e-05	2.494e-05	2.619e-05	2.869e-05
321	-3.388e-21	-2.12e-05	-3.437e-05	-3.972e-05	-3.847e-05	-3.203e-05	-2.004e-05	-4.728e-06	1.179e-05	2.773e-05	4.3e-05	5.632e-05	6.473e-05	6.205e-05	5.019e-05	3.092e-05	6.233e-06	-2.284e-05	-5.362e-05	-8.549e-05	-0.0001153	-0.0001424	-0.0001655	-0.0001836	-0.0001931	-0.0001958	-0.0001924	-0.0001838	-0.0001717	-0.0001565	-0.0001367	-0.0001143	-9.023e-05	-6.518e-05	-4.152e-05	-2.32e-05	-1.078e-05	-3.608e-06	-1.991e-06	-2.361e-06	-4.717e-06	-1.042e-05	-1.827e-05	-2.729e-05	-3.77e-05	-4.811e-05	-5.566e-05	-5.757e-05	-5.587e-05
322	-8.47e-22	1.176e-05	2.409e-05	3.602e-05	4.716e-05	5.705e-05	6.667e-05	7.486e-05	8.023e-05	8.388e-05	8.582e-05	8.779e-05	8.783e-05	8.494e-05	8.013e-05	7.384e-05	6.63e-05	5.684e-05	4.699e-05	3.724e-05	2.793e-05	2.025e-05	1.228e-05	7.238e-06	7.588e-06	1.261e-05	2.174e-05	3.368e-05	4.966e-05	6.918e-05	9.213e-05	0.0001168	0.0001416	0.0001676	0.0001931	0.0002154	0.0002346	0.0002518	0.0002682	0.0002825	0.0002949	0.000305	0.0003146	0.0003245	0.0003348	0.0003443	0.0003549	0.0003656	0.0003743
323	-6.776e-21	-5.875e-05	-0.0001054	-0.0001405	-0.0001651	-0.000181	-0.0001871	-0.0001844	-0.000174	-0.0001568	-0.0001335	-0.0001039	-7.654e-05	-5.878e-05	-5.082e-05	-5.066e-05	-5.515e-05	-6.399e-05	-7.536e-05	-8.884e-05	-0.0001024	-0.0001152	-0.0001275	-0.0001349	-0.0001342	-0.0001242	-0.0001066	-8.464e-05	-6.087e-05	-3.671e-05	-1.245e-05	1.072e-05	3.273e-05	5.39e-05	7.17e-05	8.308e-05	8.661e-05	8.334e-05	7.542e-05	6.613e-05	5.619e-05	4.624e-05	3.667e-05	2.778e-05	1.895e-05	1.061e-05	4.105e-06	6.74e-07	-9.191e-07
324	-3.388e-21	5.97e-05	0.0001219	0.0001879	0.0002594	0.0003368	0.0004239	0.0005191	0.0006171	0.0007171	0.0008161	0.0009131	0.001005	0.001089	0.001164	0.001229	0.001286	0.001333	0.001371	0.001402	0.001428	0.00145	0.001469	0.001486	0.001505	0.001527	0.00155	0.001573	0.001596	0.001618	0.001638	0.001657	0.001673	0.001688	0.001699	0.001707	0.00171	0.001709	0.001706	0.001704	0.001702	0.001702	0.001704	0.001707	0.00171	0.001715	0.00172	0.001725	0.00173
325	6.776e-21	-0.0001006	-0.0001855	-0.000254	-0.0003075	-0.0003463	-0.0003709	-0.0003809	-0.0003752	-0.0003572	-0.0003268	-0.0002865	-0.0002458	-0.0002138	-0.0001898	-0.0001724	-0.0001579	-0.0001457	-0.0001374	-0.0001343	-0.0001333	-0.0001342	-0.0001329	-0.0001256	-0.0001103	-8.954e-05	-6.286e-05	-3.51e-05	-6.279e-06	2.467e-05	5.769e-05	9.065e-05	0.0001227	0.00015	0.0001693	0.0001786	0.0001811	0.0001754	0.0001628	0.0001429	0.0001156	8.245e-05	4.661e-05	1.187e-05	-2.013e-05	-4.78e-05	-6.792e-05	-8.318e-05	-9.286e-05
326	0	8.089e-05	0.000164	0.0002507	0.0003421	0.0004397	0.0005481	0.0006649	0.0007832	0.0009002	0.001014	0.001123	0.001224	0.001315	0.001396	0.001466	0.001526	0.001574	0.001611	0.001642	0.001667	0.001689	0.001706	0.001723	0.001741	0.001759	0.001775	0.001789	0.001802	0.001813	0.001822	0.001828	0.001829	0.001828	0.001821	0.001808	0.00179	0.001768	0.001743	0.001715	0.001686	0.001656	0.001626	0.001598	0.001571	0.001545	0.001522	0.001501	0.001482
327	-2.711e-20	-0.000129	-0.0002323	-0.0003129	-0.0003711	-0.0004091	-0.000426	-0.0004228	-0.000402	-0.0003638	-0.0003106	-0.0002412	-0.0001741	-0.0001231	-8.691e-05	-6.394e-05	-5.095e-05	-4.841e-05	-5.38e-05	-6.469e-05	-8.007e-05	-9.77e-05	-0.0001175	-0.000133	-0.0001411	-0.0001403	-0.0001309	-0.0001161	-9.589e-05	-7.296e-05	-4.917e-05	-2.461e-05	4.743e-07	2.652e-05	5.234e-05	7.631e-05	9.584e-05	0.0001107	0.0001226	0.000133	0.0001436	0.0001551	0.000167	0.0001787	0.0001894	0.0001977	0.000204	0.0002097	0.0002148
328	1.355e-20	-0.0001049	-0.0001917	-0.0002613	-0.0003134	-0.0003497	-0.0003676	-0.0003688	-0.0003563	-0.0003292	-0.0002896	-0.0002371	-0.0001836	-0.000139	-0.000102	-7.184e-05	-4.739e-05	-3e-05	-1.79e-05	-9.007e-06	-3.047e-06	1.053e-06	3.489e-06	9.241e-06	1.985e-05	3.333e-05	4.965e-05	6.827e-05	8.855e-05	0.0001103	0.0001317	0.0001521	0.0001724	0.0001922	0.0002085	0.0002204	0.0002296	0.0002358	0.0002394	0.0002439	0.0002492	0.0002566	0.0002657	0.0002759	0.0002864	0.0002977	0.0003098	0.0003216	0.0003326
329	-8.47e-22	1.457e-05	2.926e-05	4.388e-05	5.795e-05	7.032e-05	8.306e-05	9.451e-05	0.0001018	0.0001057	0.0001069	0.0001064	0.0001038	9.799e-05	8.85e-05	7.603e-05	6.261e-05	4.677e-05	3.166e-05	1.917e-05	1.002e-05	3.813e-06	-6.279e-07	-1.209e-06	4.321e-06	1.654e-05	3.381e-05	5.385e-05	7.636e-05	9.862e-05	0.0001199	0.000138	0.0001528	0.0001658	0.000175	0.0001774	0.0001717	0.0001602	0.0001438	0.0001256	0.0001078	9.067e-05	7.622e-05	6.57e-05	5.697e-05	5.086e-05	4.985e-05	5.598e-05	6.6e-05
330	0	9.414e-05	0.0001908	0.0002913	0.0003975	0.0005108	0.0006362	0.0007711	0.0009068	0.001041	0.001173	0.001298	0.001416	0.001523	0.001618	0.0017	0.001769	0.001825	0.001869	0.001904	0.001931	0.001951	0.001965	0.001975	0.001982	0.001987	0.001988	0.001985	0.001977	0.001964	0.001947	0.001926	0.0019	0.001871	0.001837	0.001797	0.001753	0.001705	0.001656	0.001607	0.001559	0.001513	0.001469	0.001428	0.00139	0.001356	0.001325	0.0013	0.001276
331	-1.694e-21	1.576e-05	3.121e-05	4.6e-05	5.928e-05	7.009e-05	7.976e-05	8.7e-05	8.917e-05	8.719e-05	8.244e-05	7.587e-05	6.992e-05	6.157e-05	5.111e-05	3.921e-05	2.708e-05	1.522e-05	5.136e-06	-2.228e-06	-6.346e-06	-8.167e-06	-9.054e-06	-9.625e-06	-5.419e-06	3.19e-06	1.552e-05	2.99e-05	4.478e-05	5.969e-05	7.516e-05	8.949e-05	0.0001027	0.0001162	0.0001287	0.0001356	0.0001364	0.0001322	0.0001235	0.0001128	0.000101	8.724e-05	7.274e-05	5.837e-05	4.318e-05	2.774e-05	1.6e-05	9.879e-06	7.442e-06
332	-6.776e-21	-6.65e-05	-0.0001205	-0.0001621	-0.0001927	-0.000215	-0.0002272	-0.0002299	-0.0002231	-0.0002062	-0.0001806	-0.0001472	-0.0001148	-9.051e-05	-7.43e-05	-6.37e-05	-5.465e-05	-4.9e-05	-4.583e-05	-4.686e-05	-5.116e-05	-5.725e-05	-6.376e-05	-6.658e-05	-6.357e-05	-5.459e-05	-4.101e-05	-2.755e-05	-1.417e-05	-1.429e-06	1.136e-05	2.379e-05	3.589e-05	4.695e-05	5.412e-05	5.621e-05	5.287e-05	4.503e-05	3.599e-05	2.763e-05	2.092e-05	1.632e-05	1.335e-05	1.129e-05	9.966e-06	1.045e-05	1.296e-05	1.802e-05	2.49e-05
333	2.541e-21	8.642e-06	1.751e-05	2.677e-05	3.586e-05	4.319e-05	4.927e-05	5.327e-05	5.468e-05	5.455e-05	5.319e-05	5.057e-05	4.669e-05	3.962e-05	2.942e-05	1.734e-05	4.874e-06	-8.109e-06	-1.997e-05	-3.03e-05	-3.879e-05	-4.564e-05	-5.121e-05	-5.356e-05	-4.968e-05	-3.984e-05	-2.543e-05	-7.598e-06	1.265e-05	3.38e-05	5.514e-05	7.545e-05	9.495e-05	0.0001144	0.000131	0.0001419	0.0001467	0.0001467	0.0001422	0.0001353	0.000127	0.0001184	0.0001105	0.0001035	9.693e-05	9.276e-05	9.293e-05	9.843e-05	0.0001073
334	0	8.694e-06	1.754e-05	2.629e-05	3.5e-05	4.337e-05	5.214e-05	6.088e-05	6.802e-05	7.315e-05	7.55e-05	7.564e-05	7.4e-05	6.879e-05	6.08e-05	5.004e-05	3.78e-05	2.429e-05	1.025e-05	-3.092e-06	-1.442e-05	-2.213e-05	-2.721e-05	-2.876e-05	-2.432e-05	-1.515e-05	-1.283e-06	1.538e-05	3.374e-05	5.319e-05	7.302e-05	9.141e-05	0.000107	0.0001203	0.0001299	0.0001336	0.000132	0.0001258	0.000116	0.0001047	9.285e-05	8.056e-05	6.97e-05	6.112e-05	5.493e-05	5.239e-05	5.475e-05	6.264e-05	7.48e-05
335	1.694e-21	2.735e-05	5.748e-05	8.975e-05	0.0001248	0.0001633	0.0002074	0.0002572	0.0003096	0.0003618	0.000412	0.0004598	0.0005029	0.0005383	0.0005665	0.0005886	0.000606	0.0006175	0.0006232	0.0006247	0.0006245	0.000624	0.0006229	0.0006232	0.0006277	0.0006359	0.0006467	0.0006577	0.0006695	0.0006813	0.0006926	0.0007013	0.0007071	0.0007111	0.000712	0.0007077	0.0006981	0.0006841	0.0006668	0.0006471	0.0006257	0.0006032	0.0005813	0.0005605	0.0005403	0.0005209	0.0005043	0.0004908	0.000479
336	0	2.179e-06	5.277e-06	8.857e-06	1.263e-05	1.632e-05	2.023e-05	2.469e-05	2.961e-05	3.411e-05	3.767e-05	4.073e-05	4.153e-05	3.894e-05	3.379e-05	2.732e-05	2.117e-05	1.463e-05	7.436e-06	-3.854e-08	-6.07e-06	-1.033e-05	-1.339e-05	-1.276e-05	-7.005e-06	3.084e-06	1.657e-05	3.104e-05	4.685e-05	6.328e-05	7.964e-05	9.437e-05	0.0001074	0.0001193	0.0001282	0.0001329	0.0001333	0.0001301	0.0001244	0.0001166	0.0001077	9.835e-05	8.916e-05	8.054e-05	7.249e-05	6.564e-05	6.082e-05	5.867e-05	5.787e-05
337	0	6.844e-06	1.431e-05	2.249e-05	3.181e-05	4.2e-05	5.363e-05	6.658e-05	7.982e-05	9.317e-05	0.0001061	0.0001195	0.000133	0.0001444	0.0001532	0.000159	0.0001628	0.0001647	0.0001651	0.0001641	0.0001626	0.0001611	0.0001578	0.0001544	0.000154	0.000157	0.0001639	0.000173	0.0001839	0.0001963	0.0002104	0.0002254	0.0002409	0.0002591	0.0002779	0.0002944	0.0003077	0.0003177	0.0003254	0.0003318	0.0003366	0.0003397	0.0003415	0.0003426	0.0003412	0.0003385	0.000336	0.0003354	0.0003352
338	-2.118e-22	4.287e-06	9.361e-06	1.541e-05	2.195e-05	2.805e-05	3.47e-05	4.147e-05	4.777e-05	5.44e-05	6.116e-05	6.748e-05	7.216e-05	7.39e-05	7.316e-05	7.143e-05	7.05e-05	6.883e-05	6.741e-05	6.67e-05	6.68e-05	6.796e-05	7.02e-05	7.567e-05	8.591e-05	0.0001002	0.0001174	0.0001351	0.0001546	0.0001745	0.0001943	0.0002128	0.0002297	0.0002456	0.0002588	0.000268	0.0002733	0.0002753	0.0002747	0.0002716	0.000267	0.0002613	0.0002555	0.0002502	0.0002449	0.0002399	0.0002363	0.0002344	0.0002331
339	-1.694e-21	-1.758e-05	-2.988e-05	-3.651e-05	-3.847e-05	-3.65e-05	-3.043e-05	-2.196e-05	-1.106e-05	1.963e-06	1.743e-05	3.522e-05	5.262e-05	6.42e-05	6.935e-05	6.933e-05	6.57e-05	5.813e-05	4.861e-05	3.697e-05	2.465e-05	1.161e-05	-2.42e-06	-1.525e-05	-2.349e-05	-2.677e-05	-2.592e-05	-2.308e-05	-1.858e-05	-1.295e-05	-5.757e-06	1.08e-06	7.459e-06	1.447e-05	2.014e-05	2.209e-05	2.019e-05	1.525e-05	8.564e-06	1.352e-06	-6.13e-06	-1.439e-05	-2.169e-05	-2.728e-05	-3.211e-05	-3.576e-05	-3.646e-05	-3.378e-05	-2.932e-05
340	2.541e-21	1.107e-05	2.281e-05	3.48e-05	4.656e-05	5.78e-05	6.933e-05	8.057e-05	8.977e-05	9.638e-05	0.0001007	0.000103	0.000102	9.633e-05	8.694e-05	7.453e-05	6.041e-05	4.424e-05	2.719e-05	1.098e-05	-3.022e-06	-1.505e-05	-2.568e-05	-3.241e-05	-3.353e-05	-2.947e-05	-2.04e-05	-8.349e-06	7.04e-06	2.438e-05	4.243e-05	5.958e-05	7.576e-05	9.173e-05	0.0001054	0.0001155	0.000121	0.0001218	0.0001192	0.0001134	0.0001058	9.677e-05	8.749e-05	7.846e-05	6.936e-05	6.079e-05	5.332e-05	4.864e-05	4.577e-05
341	-6.353e-22	3.192e-06	7.059e-06	1.135e-05	1.579e-05	1.96e-05	2.415e-05	2.939e-05	3.42e-05	3.9e-05	4.402e-05	4.93e-05	5.379e-05	5.609e-05	5.692e-05	5.679e-05	5.741e-05	5.634e-05	5.349e-05	5.04e-05	4.772e-05	4.528e-05	4.295e-05	4.246e-05	4.569e-05	5.191e-05	6.065e-05	6.924e-05	7.981e-05	9.238e-05	0.000105	0.0001164	0.0001261	0.0001347	0.0001413	0.0001443	0.0001435	0.0001394	0.0001338	0.0001262	0.0001171	0.0001078	9.939e-05	9.293e-05	8.81e-05	8.453e-05	8.329e-05	8.531e-05	8.948e-05
342	-4.235e-22	-3.986e-06	-3.965e-06	-3.082e-08	6.776e-06	1.512e-05	2.472e-05	3.535e-05	4.709e-05	6.003e-05	7.441e-05	8.878e-05	9.969e-05	0.0001037	0.0001018	9.464e-05	8.401e-05	6.969e-05	5.24e-05	3.251e-05	1.119e-05	-1.118e-05	-3.349e-05	-5.267e-05	-6.581e-05	-7.286e-05	-7.434e-05	-7.18e-05	-6.497e-05	-5.495e-05	-4.22e-05	-2.819e-05	-1.328e-05	2.66e-06	1.734e-05	2.791e-05	3.351e-05	3.485e-05	3.292e-05	2.812e-05	2.163e-05	1.35e-05	5.111e-06	-3.003e-06	-1.12e-05	-1.859e-05	-2.33e-05	-2.423e-05	-2.283e-05
343	-3.388e-21	2.361e-05	4.695e-05	6.985e-05	9.288e-05	0.0001139	0.0001353	0.0001553	0.0001692	0.0001799	0.0001862	0.0001877	0.0001845	0.0001759	0.0001625	0.0001443	0.0001234	9.835e-05	7.167e-05	4.814e-05	2.644e-05	8.166e-06	-6.589e-06	-1.624e-05	-1.861e-05	-1.545e-05	-6.576e-06	5.318e-06	2.115e-05	3.978e-05	5.856e-05	7.683e-05	9.434e-05	0.000112	0.0001284	0.0001409	0.0001509	0.0001583	0.0001646	0.0001707	0.0001769	0.0001838	0.0001922	0.0002009	0.0002091	0.0002166	0.0002253	0.0002345	0.0002439
344	-4.235e-22	4.705e-06	9.778e-06	1.512e-05	2.051e-05	2.492e-05	2.882e-05	3.168e-05	3.158e-05	3.123e-05	3.274e-05	3.739e-05	4.511e-05	5.369e-05	6.255e-05	6.948e-05	7.54e-05	8.142e-05	8.781e-05	9.549e-05	0.0001028	0.0001073	0.0001074	0.0001056	0.0001044	0.0001045	0.0001091	0.0001154	0.0001227	0.0001309	0.0001406	0.0001509	0.0001646	0.0001826	0.0002011	0.0002189	0.0002356	0.0002486	0.0002604	0.0002708	0.0002811	0.0002896	0.0002989	0.0003066	0.0003128	0.0003194	0.0003267	0.0003344	0.0003423
345	1.694e-21	1.286e-05	2.574e-05	3.777e-05	4.895e-05	5.831e-05	6.711e-05	7.453e-05	7.877e-05	8.024e-05	7.871e-05	7.577e-05	7.066e-05	6.271e-05	5.272e-05	4.079e-05	2.914e-05	1.668e-05	4.683e-06	-5.594e-06	-1.361e-05	-1.901e-05	-2.277e-05	-2.278e-05	-1.735e-05	-7.742e-06	6.375e-06	2.181e-05	3.932e-05	5.735e-05	7.509e-05	9.141e-05	0.0001056	0.0001179	0.0001268	0.0001302	0.0001288	0.0001217	0.0001114	9.83e-05	8.467e-05	7.104e-05	5.821e-05	4.738e-05	3.827e-05	3.116e-05	2.757e-05	2.792e-05	3.223e-05
346	-3.388e-21	-1.574e-05	-2.852e-05	-3.84e-05	-4.462e-05	-4.804e-05	-4.779e-05	-4.403e-05	-3.802e-05	-2.98e-05	-2.053e-05	-9.803e-06	2.752e-08	5.675e-06	7.123e-06	4.399e-06	-6.033e-07	-7.559e-06	-1.617e-05	-2.575e-05	-3.588e-05	-4.571e-05	-5.56e-05	-6.318e-05	-6.475e-05	-6.028e-05	-5.02e-05	-3.703e-05	-2.235e-05	-6.956e-06	8.985e-06	2.497e-05	4.063e-05	5.619e-05	6.982e-05	7.772e-05	7.928e-05	7.503e-05	6.666e-05	5.613e-05	4.464e-05	3.216e-05	1.945e-05	7.077e-06	-5.137e-06	-1.646e-05	-2.452e-05	-2.821e-05	-2.875e-05
347	2.033e-20	8.072e-05	0.0001621	0.0002445	0.0003184	0.0003544	0.0003563	0.0003277	0.0002741	0.0002106	0.0001455	8.256e-05	1.601e-05	-5.455e-05	-0.0001298	-0.0001999	-0.0002488	-0.000282	-0.0003027	-0.0003135	-0.0003123	-0.0002999	-0.0002828	-0.0002522	-0.0002055	-0.0001475	-8.836e-05	-3.425e-05	1.745e-05	6.481e-05	0.0001039	0.000133	0.0001461	0.0001507	0.000144	0.0001256	0.0001042	8.464e-05	7.629e-05	7.632e-05	8.898e-05	0.0001139	0.0001488	0.0002029	0.0002702	0.0003452	0.000423	0.0004979	0.0005677
348	8.47e-22	7.159e-06	1.137e-05	1.318e-05	1.324e-05	1.011e-05	5.042e-06	-1.702e-06	-9.877e-06	-1.85e-05	-2.826e-05	-3.837e-05	-4.768e-05	-5.646e-05	-6.516e-05	-7.345e-05	-7.931e-05	-8.441e-05	-8.846e-05	-9.235e-05	-9.603e-05	-9.919e-05	-0.0001027	-0.0001051	-0.0001031	-9.729e-05	-8.821e-05	-7.844e-05	-6.717e-05	-5.602e-05	-4.471e-05	-3.415e-05	-2.47e-05	-1.596e-05	-9.041e-06	-6.564e-06	-8.535e-06	-1.485e-05	-2.37e-05	-3.455e-05	-4.551e-05	-5.656e-05	-6.669e-05	-7.515e-05	-8.257e-05	-8.909e-05	-9.328e-05	-9.472e-05	-9.303e-05
349	4.235e-22	7.366e-06	1.512e-05	2.241e-05	2.942e-05	3.599e-05	4.306e-05	5.03e-05	5.7e-05	6.241e-05	6.654e-05	7.074e-05	7.453e-05	7.64e-05	7.746e-05	7.745e-05	7.78e-05	7.719e-05	7.646e-05	7.655e-05	7.91e-05	8.402e-05	9.024e-05	9.916e-05	0.0001134	0.0001316	0.0001544	0.0001793	0.0002066	0.0002344	0.0002616	0.0002861	0.0003074	0.0003263	0.0003418	0.0003511	0.0003541	0.0003499	0.0003402	0.0003265	0.0003112	0.0002951	0.0002801	0.0002674	0.0002564	0.0002468	0.0002409	0.0002398	0.0002435
350	1.694e-21	2.019e-05	3.991e-05	5.863e-05	7.639e-05	9.209e-05	0.0001071	0.0001203	0.0001288	0.0001332	0.0001338	0.0001315	0.0001268	0.0001194	0.0001104	9.952e-05	8.932e-05	8.001e-05	7.314e-05	7.092e-05	7.355e-05	8.099e-05	9.249e-05	0.0001089	0.0001315	0.0001589	0.000191	0.0002247	0.0002591	0.0002929	0.000325	0.0003541	0.00038	0.0004032	0.0004222	0.0004348	0.0004415	0.0004422	0.0004385	0.0004317	0.0004231	0.0004131	0.0004032	0.0003941	0.0003854	0.0003773	0.000372	0.0003699	0.00037
351	1.016e-20	2.285e-05	4.542e-05	6.751e-05	8.914e-05	0.000109	0.0001288	0.0001472	0.0001605	0.0001706	0.0001781	0.0001836	0.0001873	0.0001884	0.0001869	0.000182	0.0001757	0.0001681	0.0001607	0.0001563	0.0001534	0.0001511	0.0001498	0.0001513	0.0001577	0.0001682	0.0001844	0.0002034	0.0002249	0.0002482	0.000272	0.0002969	0.0003235	0.0003509	0.0003764	0.0003972	0.0004137	0.0004248	0.000432	0.0004359	0.0004373	0.0004365	0.000434	0.0004297	0.0004246	0.0004202	0.0004187	0.0004198	0.0004231
352	-6.776e-21	4.083e-05	8.318e-05	0.0001283	0.0001772	0.000229	0.0002871	0.0003494	0.0004121	0.0004759	0.0005408	0.0006057	0.0006693	0.000728	0.00078	0.0008233	0.00086	0.0008871	0.0009065	0.0009202	0.0009282	0.0009305	0.0009273	0.0009211	0.0009162	0.000914	0.0009162	0.0009191	0.0009252	0.000934	0.0009449	0.0009562	0.0009676	0.0009798	0.0009909	0.0009975	0.0009979	0.0009918	0.0009818	0.0009674	0.000949	0.0009275	0.0009046	0.0008812	0.000857	0.0008325	0.0008099	0.0007916	0.0007755
353	-1.694e-20	-5.455e-05	-9.497e-05	-0.0001205	-0.0001348	-0.0001449	-0.0001474	-0.00014	-0.0001241	-0.0001015	-7.027e-05	-3.095e-05	8.675e-06	4.138e-05	6.569e-05	8.119e-05	9.642e-05	0.000108	0.0001124	0.0001085	0.0001009	9.041e-05	7.843e-05	6.698e-05	5.665e-05	4.795e-05	4.349e-05	3.938e-05	3.843e-05	4.154e-05	4.907e-05	5.802e-05	6.862e-05	7.93e-05	8.829e-05	9.437e-05	9.793e-05	9.827e-05	9.651e-05	9.064e-05	8.187e-05	7.175e-05	6.263e-05	5.376e-05	4.599e-05	4.002e-05	3.711e-05	3.704e-05	3.818e-05
354	-6.776e-21	-7.137e-05	-0.0001297	-0.0001762	-0.00021	-0.0002324	-0.0002421	-0.0002402	-0.0002285	-0.0002068	-0.0001766	-0.0001377	-9.842e-05	-6.714e-05	-4.343e-05	-2.761e-05	-1.741e-05	-1.317e-05	-1.311e-05	-1.643e-05	-2.283e-05	-3.102e-05	-4.076e-05	-4.833e-05	-5.061e-05	-4.679e-05	-3.66e-05	-2.31e-05	-7.682e-06	8.962e-06	2.674e-05	4.529e-05	6.46e-05	8.498e-05	0.0001036	0.0001181	0.0001269	0.0001305	0.0001307	0.00013	0.000129	0.0001278	0.0001272	0.0001268	0.0001259	0.0001258	0.0001277	0.0001331	0.0001408
355	-5.082e-21	2.591e-05	5.191e-05	7.732e-05	0.0001016	0.0001238	0.0001455	0.0001647	0.000179	0.0001884	0.0001942	0.0001974	0.0001988	0.000196	0.0001896	0.0001801	0.0001695	0.0001581	0.000148	0.0001411	0.0001378	0.0001375	0.0001396	0.0001451	0.0001576	0.0001762	0.0002004	0.0002279	0.0002578	0.0002883	0.0003188	0.000348	0.0003758	0.0004022	0.000426	0.000444	0.0004562	0.0004623	0.0004636	0.0004612	0.0004573	0.0004519	0.0004459	0.0004402	0.0004342	0.0004277	0.0004226	0.0004196	0.0004187
356	0	1.602e-05	3.254e-05	4.957e-05	6.784e-05	8.666e-05	0.0001076	0.00013	0.0001511	0.0001717	0.0001915	0.0002115	0.0002318	0.0002506	0.0002678	0.0002821	0.0002953	0.0003068	0.0003181	0.0003315	0.0003466	0.0003635	0.0003808	0.0003996	0.0004219	0.0004472	0.0004764	0.0005067	0.0005382	0.0005688	0.0005972	0.0006222	0.0006442	0.0006642	0.0006807	0.000692	0.0006983	0.0007002	0.0006991	0.000695	0.0006903	0.0006855	0.0006817	0.0006785	0.0006751	0.0006723	0.0006705	0.00067	0.0006693
357	-6.776e-21	-3.351e-05	-5.922e-05	-7.568e-05	-8.318e-05	-8.28e-05	-7.401e-05	-5.916e-05	-3.982e-05	-1.613e-05	1.215e-05	4.49e-05	7.829e-05	0.000106	0.0001248	0.0001347	0.0001373	0.0001322	0.0001221	0.000109	9.404e-05	7.73e-05	5.88e-05	4.003e-05	2.523e-05	1.684e-05	1.53e-05	1.862e-05	2.726e-05	4.028e-05	5.632e-05	7.423e-05	9.402e-05	0.0001158	0.0001373	0.0001551	0.0001675	0.0001748	0.0001781	0.0001774	0.0001736	0.0001674	0.0001591	0.0001493	0.000138	0.0001265	0.0001167	0.0001101	0.0001055
358	-3.388e-21	-3.228e-05	-5.663e-05	-7.317e-05	-8.192e-05	-8.357e-05	-7.634e-05	-6.141e-05	-4.199e-05	-1.841e-05	9.306e-06	4.152e-05	7.396e-05	0.0001008	0.0001208	0.0001333	0.0001391	0.0001372	0.0001288	0.0001168	0.0001026	8.651e-05	6.829e-05	4.976e-05	3.383e-05	2.086e-05	1.157e-05	4.44e-06	5.655e-07	-9.479e-07	-1.945e-06	-3.55e-06	-5.653e-06	-6.664e-06	-8.239e-06	-1.281e-05	-1.932e-05	-2.742e-05	-3.589e-05	-4.531e-05	-5.35e-05	-5.94e-05	-6.276e-05	-6.361e-05	-6.347e-05	-6.205e-05	-5.781e-05	-5.158e-05	-4.512e-05
359	0	1.087e-05	2.257e-05	3.52e-05	4.879e-05	6.262e-05	7.746e-05	9.304e-05	0.0001079	0.0001212	0.0001319	0.0001393	0.0001415	0.0001369	0.000126	0.0001095	9.008e-05	6.732e-05	4.212e-05	1.589e-05	-9.51e-06	-3.28e-05	-5.315e-05	-6.706e-05	-7.178e-05	-6.735e-05	-5.398e-05	-3.537e-05	-1.067e-05	1.861e-05	5.145e-05	8.56e-05	0.0001202	0.0001547	0.0001863	0.0002127	0.0002326	0.0002463	0.0002567	0.0002633	0.0002678	0.0002708	0.0002743	0.0002791	0.0002858	0.0002953	0.0003085	0.0003269	0.0003486
360	-5.082e-21	-2.209e-05	-3.559e-05	-4.174e-05	-4.19e-05	-3.773e-05	-2.803e-05	-1.426e-05	2.978e-06	2.377e-05	4.866e-05	7.815e-05	0.0001082	0.0001304	0.0001458	0.0001555	0.0001623	0.0001649	0.0001648	0.0001628	0.0001606	0.0001583	0.0001558	0.0001556	0.0001628	0.0001767	0.0001973	0.0002211	0.0002488	0.0002797	0.000313	0.0003463	0.0003794	0.0004134	0.0004454	0.0004723	0.0004936	0.0005089	0.0005201	0.0005269	0.0005305	0.0005311	0.0005302	0.0005283	0.0005246	0.00052	0.0005166	0.000515	0.0005143
361	4.235e-21	-1.382e-05	-2.437e-05	-3.217e-05	-3.644e-05	-3.959e-05	-4.115e-05	-4.12e-05	-4.068e-05	-3.84e-05	-3.402e-05	-2.621e-05	-1.791e-05	-1.332e-05	-1.26e-05	-1.52e-05	-1.808e-05	-2.087e-05	-2.37e-05	-2.62e-05	-2.88e-05	-3.19e-05	-3.605e-05	-3.816e-05	-3.351e-05	-2.182e-05	-5.715e-06	1.224e-05	3.125e-05	5.127e-05	7.189e-05	9.275e-05	0.0001131	0.0001319	0.0001471	0.0001548	0.0001546	0.0001486	0.0001385	0.0001257	0.0001111	9.546e-05	7.95e-05	6.458e-05	5.217e-05	4.282e-05	3.86e-05	3.963e-05	4.384e-05
362	8.47e-22	1.146e-05	2.397e-05	3.78e-05	5.328e-05	6.981e-05	8.848e-05	0.0001092	0.0001303	0.0001516	0.0001726	0.000193	0.0002115	0.0002255	0.0002355	0.0002414	0.0002453	0.0002467	0.0002458	0.0002442	0.0002429	0.0002418	0.0002405	0.0002412	0.0002471	0.0002581	0.0002748	0.0002933	0.0003139	0.0003359	0.0003575	0.0003776	0.0003962	0.0004146	0.0004313	0.0004435	0.00045	0.0004507	0.0004483	0.0004432	0.0004364	0.0004289	0.0004217	0.0004151	0.0004085	0.0004021	0.0003971	0.0003952	0.0003954
363	0	-9.025e-05	-0.000165	-0.0002232	-0.0002673	-0.0002995	-0.0003192	-0.0003237	-0.0003127	-0.0002861	-0.0002456	-0.000193	-0.0001401	-9.344e-05	-5.234e-05	-1.555e-05	1.887e-05	4.926e-05	7.168e-05	8.757e-05	9.995e-05	0.000113	0.0001273	0.0001474	0.0001738	0.0002042	0.0002418	0.0002847	0.0003349	0.0003932	0.000454	0.0005128	0.0005662	0.0006127	0.0006506	0.0006771	0.0006952	0.0006996	0.0006923	0.0006728	0.0006421	0.0006062	0.0005686	0.0005325	0.0005025	0.0004791	0.0004666	0.0004628	0.0004712
364	-8.47e-22	6.886e-06	1.395e-05	2.067e-05	2.733e-05	3.266e-05	3.824e-05	4.365e-05	4.74e-05	4.949e-05	4.967e-05	4.754e-05	4.262e-05	3.333e-05	2.102e-05	5.139e-06	-1.193e-05	-3.094e-05	-5.113e-05	-7.047e-05	-8.785e-05	-0.0001032	-0.0001158	-0.0001248	-0.000128	-0.0001259	-0.0001174	-0.0001055	-9.045e-05	-7.273e-05	-5.505e-05	-3.85e-05	-2.301e-05	-8.815e-06	3.825e-06	1.372e-05	1.932e-05	2.005e-05	1.784e-05	1.355e-05	7.705e-06	1.574e-06	-4.063e-06	-8.997e-06	-1.292e-05	-1.599e-05	-1.726e-05	-1.491e-05	-9.66e-06
365	1.694e-21	-1.041e-05	-1.346e-05	-8.818e-06	2.712e-06	1.71e-05	3.42e-05	5.427e-05	7.758e-05	0.0001052	0.0001368	0.0001704	0.0002017	0.0002255	0.0002433	0.0002565	0.0002685	0.0002788	0.0002873	0.0002948	0.0003044	0.0003179	0.0003367	0.0003621	0.0003967	0.000439	0.0004875	0.0005398	0.0005968	0.0006574	0.0007198	0.0007794	0.0008339	0.0008823	0.0009237	0.0009554	0.0009773	0.0009911	0.0009979	0.0009968	0.0009893	0.0009768	0.0009629	0.0009491	0.0009366	0.0009253	0.0009175	0.0009146	0.0009138
366	-1.059e-21	4.402e-06	1.07e-05	1.793e-05	2.413e-05	2.858e-05	3.393e-05	4.044e-05	4.571e-05	4.966e-05	5.254e-05	5.451e-05	5.379e-05	4.716e-05	3.63e-05	2.33e-05	1.02e-05	-4.507e-06	-2.129e-05	-3.799e-05	-5.384e-05	-6.815e-05	-8.135e-05	-9.166e-05	-9.535e-05	-9.274e-05	-8.452e-05	-7.392e-05	-6.115e-05	-4.598e-05	-3.066e-05	-1.604e-05	-2.275e-06	1.113e-05	2.351e-05	3.223e-05	3.587e-05	3.439e-05	3.049e-05	2.5e-05	1.77e-05	9.97e-06	2.821e-06	-3.782e-06	-9.801e-06	-1.518e-05	-1.812e-05	-1.768e-05	-1.505e-05
367	0	-0.0001462	-0.0002663	-0.0003602	-0.0004273	-0.0004718	-0.0004938	-0.0004945	-0.0004747	-0.000435	-0.0003803	-0.0003121	-0.0002443	-0.0001901	-0.0001487	-0.0001184	-9.533e-05	-7.922e-05	-6.875e-05	-6.416e-05	-6.196e-05	-5.873e-05	-5.335e-05	-4.416e-05	-3.09e-05	-1.557e-05	1.497e-06	1.941e-05	3.81e-05	5.718e-05	7.633e-05	9.205e-05	0.0001041	0.0001128	0.0001168	0.0001149	0.0001084	9.766e-05	8.221e-05	6.316e-05	4.14e-05	1.91e-05	-8.297e-07	-1.815e-05	-3.32e-05	-4.533e-05	-5.174e-05	-5.246e-05	-4.975e-05
368	-8.132e-20	-0.0004852	-0.0009029	-0.001244	-0.001511	-0.001711	-0.001838	-0.001896	-0.001887	-0.001813	-0.001679	-0.001495	-0.001295	-0.001116	-0.000962	-0.0008306	-0.0007153	-0.0006183	-0.0005402	-0.0004778	-0.0004283	-0.0003861	-0.0003468	-0.0003063	-0.000262	-0.0002147	-0.0001639	-0.0001139	-6.466e-05	-1.508e-05	3.303e-05	7.853e-05	0.0001198	0.0001552	0.0001805	0.0001952	0.0002013	0.0001987	0.0001905	0.0001774	0.0001595	0.0001401	0.0001216	0.0001064	9.651e-05	9.229e-05	9.494e-05	0.0001042	0.0001187
[truncated: 71 more columns]
