# Supplementary material for: Fractional killing arises from cell-to-cell variability in overcoming a caspase activity threshold
Source: Mol Syst Biol. 2015 May 7;11(5):803. doi: 10.15252/msb.20145584 (PMC4461398; doi:10.15252/msb.20145584)
Supplement: Supplementary file 3 [file msb0011-0803-sd3.zip › All_data/143_TRAIL (250 ngml) + Bortezomib (100 nM) + FLIP-S overexpression_3/FRET_ratios.tsv]

Cell #	T=5min	T=10min	T=15min	T=20min	T=25min	T=30min	T=35min	T=40min	T=45min	T=50min	T=55min	T=60min	T=65min	T=70min	T=75min	T=80min	T=85min	T=90min	T=95min	T=100min	T=105min	T=110min	T=115min	T=120min	T=125min	T=130min	T=135min	T=140min	T=145min	T=150min	T=155min	T=160min	T=165min	T=170min	T=175min	T=180min	T=185min	T=190min	T=195min	T=200min	T=205min	T=210min	T=215min	T=220min	T=225min	T=230min	T=235min	T=240min	T=245min
1	0.024483	0.018555	0.013886	0.0099655	0.0068646	0.0041524	0.0023915	0.00063819	1e-05	1e-05	1e-05	1e-05	1e-05	0.00012808	0.00037214	0.00035494	0.0002843	1e-05	0.0003953	0.00086596	0.00078296	0.0010827	0.0011458	0.0010066	0.00079865	0.00090143	0.0010874	0.0010176	0.00093742	0.00064011	0.0011312	0.0021907	0.0032398	0.0045028	0.0059617	0.0080049	0.009744	0.011604	0.014014	0.016665	0.019537	0.021726	0.023753	0.025146	0.026636	0.028148	0.028831	0.030049	0.031307
2	0.0093325	0.0048002	0.0016174	1e-05	1e-05	1e-05	1e-05	1e-05	1e-05	0.0011368	0.003914	0.0076973	0.011004	0.013651	0.016227	0.018904	0.021061	0.022786	0.023047	0.023276	0.023193	0.023046	0.023187	0.023489	0.024054	0.024335	0.024341	0.024624	0.024527	0.024595	0.02504	0.025443	0.026026	0.025981	0.026601	0.026874	0.027269	0.027397	0.027327	0.027642	0.028081	0.027869	0.02807	0.02782	0.027637	0.026672	0.026174	0.025821	0.026276
3	0.037731	0.030839	0.025655	0.020644	0.016566	0.012774	0.0097731	0.0066716	0.0035186	0.0015532	1e-05	1e-05	1e-05	1e-05	1e-05	1e-05	6.6945e-05	0.00044878	0.0023005	0.0045884	0.0064105	0.0092626	0.011784	0.014539	0.017459	0.020918	0.024053	0.027741	0.031228	0.034242	0.037847	0.041987	0.04563	0.049534	0.053375	0.057666	0.061606	0.065725	0.070004	0.074752	0.079714	0.084163	0.088642	0.092907	0.097284	0.10174	0.10564	0.10997	0.1147
4	0.03085	0.023523	0.017702	0.012134	0.006811	0.0021016	1e-05	1e-05	1e-05	1e-05	1e-05	7.0778e-05	0.0018618	0.0029912	0.0041887	0.0061387	0.0078004	0.0092475	0.0096144	0.0098169	0.0093817	0.0089133	0.0088785	0.008429	0.0085946	0.0084455	0.0073621	0.0063473	0.0048522	0.0033494	0.0023794	0.0017542	0.0014122	0.000492	0.00055083	0.00012603	1e-05	0.00015344	0.00046759	0.0013065	0.0022934	0.0028217	0.0035036	0.0038662	0.0045517	0.0045004	0.0050514	0.0059291	0.0072617
5	0.060989	0.052152	0.044241	0.035656	0.027629	0.02058	0.014504	0.0099701	0.0061783	0.0040876	0.0018976	0.00090172	0.00040747	8.0296e-05	0.00048149	0.0016462	0.0023245	0.0033827	0.0039059	0.004487	0.0043791	0.0042705	0.0043145	0.0040698	0.0040788	0.0038085	0.0032958	0.0030928	0.002484	0.0017787	0.00126	0.00079935	0.00050344	1e-05	1e-05	1e-05	1e-05	1e-05	1e-05	0.00019679	0.00068501	0.00089759	0.0012516	0.0013918	0.0018549	0.0019661	0.0026749	0.0036302	0.005069
6	0.016937	0.015841	0.014763	0.012397	0.0094116	0.0065765	0.0039759	0.0025657	0.0013434	0.00069947	1e-05	1e-05	1e-05	1e-05	1e-05	1e-05	0.00045181	0.0017717	0.0021837	0.0024519	0.0022807	0.001805	0.0018388	0.0020789	0.0030304	0.0040204	0.004726	0.0059265	0.0073025	0.0086476	0.01053	0.012551	0.015138	0.016996	0.018997	0.020579	0.022539	0.02478	0.027105	0.029555	0.032294	0.03468	0.037424	0.039949	0.043228	0.046309	0.049701	0.053109	0.056501
7	0.066093	0.055223	0.045586	0.036079	0.027858	0.020281	0.013588	0.0078539	0.0026354	1e-05	1e-05	1e-05	1e-05	1e-05	1e-05	0.00014198	0.0015722	0.0040268	0.0068687	0.010141	0.012524	0.014649	0.016936	0.018918	0.020617	0.022151	0.0238	0.025421	0.026128	0.026547	0.026871	0.027382	0.027781	0.027904	0.028277	0.02864	0.02916	0.029296	0.029838	0.030523	0.031066	0.031345	0.031486	0.031411	0.0316	0.031538	0.031671	0.031964	0.0327
8	1e-05	1e-05	1e-05	1e-05	1e-05	0.00010714	0.0011295	0.0028843	0.0044957	0.004721	0.0038873	0.0031384	0.002289	0.0009249	1e-05	0.00020895	0.00091575	0.0013594	0.0015241	0.0024531	0.0044436	0.0065223	0.008963	0.011328	0.014279	0.016986	0.018241	0.019458	0.020862	0.022309	0.022742	0.022465	0.023243	0.023048	0.022769	0.022098	0.021724	0.022453	0.023351	0.024036	0.024274	0.025294	0.026846	0.027711	0.029524	0.031779	0.034412	0.037558	0.040016
9	0.039338	0.033338	0.027869	0.021755	0.016345	0.011538	0.0072418	0.0038039	0.00083794	1e-05	1e-05	1e-05	1e-05	1e-05	1e-05	0.00065034	0.0019976	0.0040898	0.0061077	0.0083249	0.010106	0.011691	0.013343	0.014779	0.015893	0.016784	0.017779	0.018891	0.019453	0.019894	0.020258	0.020529	0.020817	0.020767	0.020855	0.021055	0.021674	0.021906	0.022411	0.023066	0.023775	0.024341	0.025067	0.025639	0.026547	0.027396	0.028336	0.029251	0.030493
10	1e-05	1e-05	0.00016795	0.00093377	0.00092262	0.00057964	0.00079227	0.0016498	0.0026994	0.0028394	0.0020772	0.0014968	0.00093161	1e-05	1e-05	1e-05	1e-05	0.00038767	0.00064671	0.0011565	0.0024743	0.0041952	0.0064567	0.0086449	0.011094	0.013274	0.014344	0.015283	0.016251	0.017307	0.017722	0.017651	0.018033	0.017463	0.016996	0.016693	0.01681	0.017897	0.018984	0.019995	0.020549	0.021794	0.02337	0.024612	0.026594	0.028858	0.031179	0.033869	0.035835
11	0.028723	0.020448	0.0136	0.0077094	0.0022021	1e-05	1e-05	1e-05	1e-05	0.00036406	0.0039855	0.0093821	0.015905	0.0223	0.02864	0.035979	0.04245	0.048936	0.054702	0.061012	0.067193	0.073656	0.079978	0.086404	0.093352	0.10053	0.10778	0.11559	0.12367	0.13202	0.13999	0.14775	0.1555	0.163	0.17036	0.17726	0.18456	0.19142	0.1981	0.20436	0.21085	0.21735	0.22432	0.23092	0.23768	0.24424	0.25114	0.25781	0.26519
12	0.014764	0.0068237	0.00039893	1e-05	1e-05	1e-05	1e-05	1e-05	1e-05	0.0097424	0.021703	0.036827	0.054165	0.073869	0.095744	0.11972	0.1449	0.17265	0.20227	0.2338	NaN	NaN	NaN	NaN	NaN	NaN	NaN	NaN	NaN	NaN	NaN	NaN	NaN	NaN	NaN	NaN	NaN	NaN	NaN	NaN	NaN	NaN	NaN	NaN	NaN	NaN	NaN	NaN	NaN
13	0.0038856	0.0020192	0.00061493	1e-05	1e-05	1e-05	1e-05	1e-05	1e-05	0.00022543	0.0012545	0.0029034	0.0047487	0.006721	0.0082353	0.0099186	0.011233	0.012203	0.012825	0.013486	0.014156	0.01483	0.015438	0.015968	0.016241	0.016641	0.017031	0.017378	0.017722	0.018255	0.018606	0.018635	0.018392	0.017722	0.016837	0.015896	0.014764	0.013375	0.012161	0.010861	0.0092406	0.0075727	0.0061869	0.0047057	0.0035656	0.0025696	0.0017827	0.0013473	0.0013959
14	1e-05	1e-05	1e-05	0.00013406	0.0050259	0.0082571	0.010405	0.011864	0.012499	0.01236	0.011575	0.010594	0.0094913	0.0086299	0.0080658	0.0077195	0.0080655	0.0083429	0.0080868	0.0076729	0.0072477	0.0069835	0.0068541	0.0062799	0.0053878	0.0042924	0.003237	0.0020705	0.0012891	0.00097929	0.00075434	0.00056579	0.00020809	1e-05	1e-05	1e-05	0.00055536	0.001011	0.0019167	0.0027181	0.0032919	0.0038438	0.0046783	0.0053617	0.0063102	0.0070521	0.0073201	0.0077785	0.0085485
15	0.0098562	0.0074976	0.0056228	0.0044063	0.0033733	0.0024463	0.0016887	0.0012537	0.00066496	0.0002917	1e-05	1.113e-05	0.00034881	0.00076213	0.00045019	0.00020266	1e-05	1e-05	1e-05	1e-05	1e-05	0.00010728	0.00064022	0.0010121	0.0010619	0.0016129	0.0022264	0.0029467	0.003341	0.0043109	0.0052925	0.0063961	0.0075123	0.0084344	0.0096512	0.011297	0.012791	0.014153	0.015801	0.017632	0.019198	0.020781	0.022616	0.024338	0.026419	0.028467	0.030448	0.032786	0.035534
16	1e-05	1e-05	1e-05	1e-05	1e-05	1e-05	0.0016475	0.0030924	0.0042165	0.0048547	0.0041907	0.0035446	0.003	0.0027044	0.0031666	0.0035303	0.0040881	0.0050871	0.0057197	0.0059458	0.0062004	0.0067356	0.0073001	0.0073112	0.0069877	0.006221	0.0055895	0.0050235	0.0042562	0.0037152	0.0034621	0.0030771	0.0023097	0.0011039	0.00053293	0.00040324	0.00062482	0.00083119	0.001359	0.0023922	0.0032757	0.0039737	0.004891	0.0060135	0.0076142	0.0088675	0.0099225	0.011236	0.012554
17	1e-05	1e-05	1e-05	1e-05	1e-05	1e-05	0.0013854	0.0043888	0.0075769	0.010823	0.014021	0.017573	0.021112	0.024876	0.028214	0.03173	0.035146	0.038491	0.041754	0.044796	0.04768	0.050924	0.054119	0.05743	0.060543	0.063932	0.067241	0.070665	0.073908	0.077447	0.081246	0.084904	0.088289	0.091458	0.094641	0.097839	0.10105	0.10416	0.1076	0.11115	0.11432	0.11734	0.12061	0.12383	0.12731	0.13061	0.1341	0.13773	0.14164
18	1e-05	0.0001243	0.00090298	0.0017712	0.0025997	0.0029006	0.0031413	0.0031882	0.0029383	0.0025526	0.0021781	0.0017707	0.0014932	0.0015705	0.0014293	0.0012571	0.0015041	0.0016931	0.0015867	0.0015354	0.0014869	0.001476	0.0016167	0.0015212	0.00096629	0.00052075	0.00019432	1e-05	1e-05	1e-05	1e-05	1e-05	0.00016603	0.00039558	0.00084971	0.0016451	0.0025311	0.0032282	0.0043697	0.0055621	0.0064266	0.007055	0.0077933	0.0084584	0.0092745	0.010055	0.010796	0.011649	0.012713
19	0.00046676	0.0024614	0.0045723	0.0055453	0.0063464	0.0069738	0.0072591	0.0073662	0.0074748	0.0073888	0.006509	0.0058045	0.0052723	0.0048306	0.0047581	0.0048232	0.004924	0.0050424	0.0049992	0.0048811	0.0047035	0.0046344	0.004746	0.0045284	0.0041012	0.0036701	0.003058	0.0022544	0.0015608	0.0011797	0.00087249	0.00050377	0.00012512	1e-05	1e-05	1e-05	1e-05	1e-05	1e-05	0.0007271	0.0012002	0.001566	0.0022478	0.0027855	0.0037157	0.0044791	0.0049885	0.0054068	0.0060531
20	1e-05	1e-05	1e-05	1e-05	1e-05	1e-05	0.0012318	0.0035095	0.0055707	0.007316	0.0084893	0.0095302	0.01049	0.011573	0.012475	0.013318	0.014202	0.015128	0.016072	0.017003	0.017827	0.018799	0.019899	0.020819	0.0215	0.022517	0.02363	0.024793	0.025722	0.026767	0.027798	0.02871	0.029387	0.029836	0.030542	0.0313	0.031937	0.032383	0.033085	0.033935	0.034477	0.035006	0.035624	0.036246	0.037109	0.037822	0.03863	0.039611	0.040952
21	1e-05	1e-05	0.00019147	0.0021494	0.0036623	0.0048438	0.0059766	0.0070238	0.0077604	0.0081909	0.0082459	0.0082281	0.0082263	0.0084055	0.0081827	0.0081119	0.008108	0.0081953	0.007949	0.0077174	0.0072879	0.0067741	0.0063103	0.0058594	0.0052113	0.0048173	0.0044054	0.0038033	0.0029857	0.0026884	0.0024485	0.0022906	0.0021073	0.0019176	0.0017501	0.0017266	0.0017878	0.0017407	0.0021562	0.0026549	0.0027018	0.0026184	0.0026407	0.0025591	0.0025107	0.0024146	0.0022232	0.0020979	0.0022114
22	1e-05	1e-05	1e-05	1e-05	1e-05	1e-05	0.0010455	0.0028945	0.0042869	0.0053036	0.005941	0.0061383	0.0060473	0.0060389	0.006052	0.0062753	0.0069076	0.0076433	0.0082699	0.0093263	0.0103	0.011262	0.012534	0.013835	0.014956	0.016141	0.017251	0.018073	0.01889	0.019882	0.020637	0.021397	0.022223	0.022755	0.023454	0.02431	0.025294	0.0262	0.027549	0.028914	0.030192	0.031435	0.032863	0.034269	0.036014	0.037748	0.039583	0.041327	0.043406
23	1e-05	1e-05	1e-05	1e-05	1e-05	1e-05	0.00078698	0.0020999	0.0035701	0.0045002	0.0049809	0.0053692	0.005642	0.0059616	0.0061944	0.0066134	0.0069536	0.007154	0.0073812	0.0076465	0.0078128	0.0080449	0.0084537	0.0088097	0.0089025	0.0089256	0.0089194	0.0089187	0.0088108	0.0087941	0.0087554	0.0089318	0.0091947	0.009154	0.0092203	0.0095927	0.010298	0.010801	0.011513	0.012401	0.013339	0.014163	0.015167	0.015933	0.016934	0.018016	0.01905	0.01987	0.021114
24	0.0093905	0.007114	0.0051011	0.0031656	0.0015237	3.1277e-05	1e-05	1e-05	1e-05	1e-05	1e-05	1e-05	0.0007333	0.0017009	0.002607	0.0036899	0.0049616	0.0062249	0.0075005	0.0091948	0.010991	0.012904	0.015021	0.017329	0.019495	0.021993	0.024514	0.027072	0.029517	0.032301	0.03501	0.037701	0.040356	0.042854	0.045378	0.048153	0.05094	0.053571	0.056555	0.059661	0.062386	0.065013	0.06773	0.070351	0.073228	0.076093	0.078916	0.081724	0.084793
25	0.022037	0.017655	0.013745	0.010016	0.006673	0.0038049	0.0017091	0.00026273	1e-05	1e-05	1e-05	1e-05	1e-05	1e-05	0.00026397	0.00093781	0.0016978	0.002469	0.0031729	0.0042679	0.0053412	0.0064876	0.007882	0.0094278	0.010907	0.012578	0.01434	0.016065	0.017774	0.019765	0.021661	0.023632	0.025674	0.027514	0.029358	0.031414	0.033643	0.035772	0.038377	0.041065	0.043563	0.045927	0.048294	0.050585	0.053151	0.055684	0.058215	0.060678	0.063356
26	1e-05	1e-05	1e-05	1e-05	1e-05	1e-05	0.00056507	0.0023391	0.004873	0.0077104	0.010837	0.014654	0.019093	0.023994	0.029197	0.035076	0.04138	0.04794	0.054586	0.061461	0.068599	0.075981	0.083685	0.091443	0.09919	0.10721	0.11522	0.12309	0.13091	0.13902	0.14731	0.1557	0.16394	0.1719	0.18	0.18812	0.19619	0.20395	0.2122	0.22046	0.22841	0.23573	0.24285	0.24989	0.25704	0.26381	0.27053	0.27712	0.28401
27	0.0036317	0.0071767	0.0097912	0.011817	0.011992	0.012642	0.014644	0.016717	0.017203	0.015746	0.013713	0.011306	0.0090059	0.006968	0.0054912	0.004323	0.0030227	0.00062513	1e-05	1e-05	1e-05	1e-05	0.00026952	0.00058665	0.00066277	0.0011593	0.002151	0.0027428	0.0027478	0.0030237	0.0023265	0.0020873	0.0016023	0.0018015	0.002244	0.0027236	0.002477	0.0013856	1e-05	1e-05	1e-05	0.00092421	0.0011753	0.0014686	0.0010219	0.00028902	0.0003983	0.0012874	0.0033548
28	0.0013368	1e-05	1e-05	1e-05	1e-05	1e-05	1e-05	4.1615e-05	0.0025791	0.0056474	0.0090204	0.012992	0.017436	0.022223	0.027232	0.032635	0.038395	0.044201	0.050021	0.055839	0.061612	0.067677	0.074021	0.080341	0.086696	0.093328	0.099866	0.10622	0.11258	0.1193	0.12631	0.13339	0.14028	0.14707	0.1541	0.16108	0.16819	0.17537	0.18306	0.19073	0.19816	0.20511	0.21212	0.21907	0.22614	0.23294	0.23983	0.24653	0.25337
29	0.034748	0.028371	0.022691	0.017324	0.012551	0.0085412	0.0054677	0.003265	0.0014409	0.00068717	0.00022425	0.00017059	0.00035422	0.00042165	0.00018247	0.00018748	3.2705e-05	1e-05	1e-05	1e-05	1e-05	1e-05	1e-05	0.00040158	0.00095715	0.0018289	0.0027569	0.0035277	0.0040932	0.0046115	0.0049356	0.0053131	0.005649	0.0057864	0.0058265	0.0060628	0.0063525	0.0063805	0.0070238	0.0079461	0.0090464	0.0099198	0.01086	0.01175	0.013105	0.014354	0.01549	0.016762	0.018511
30	0.073626	0.063542	0.05446	0.045434	0.036986	0.030888	0.026368	0.02316	0.021823	0.019897	0.01774	0.017131	0.016854	0.01749	0.018694	0.019253	0.019299	0.017829	0.01562	0.012947	0.010691	0.009396	0.0075223	0.0059561	0.0035838	0.0011904	1e-05	1e-05	1e-05	1e-05	1e-05	1e-05	0.00067796	0.0023899	0.0046719	0.006998	0.0091784	0.011126	0.012966	0.014762	0.016072	0.017334	0.018291	0.019206	0.019879	0.019824	0.020197	0.02121	0.023008
31	0.020147	0.017339	0.015272	0.012858	0.010948	0.009088	0.0074552	0.0058358	0.0042559	0.0032748	0.0023538	0.0018813	0.0016208	0.0011268	0.00088647	0.00053669	0.00021661	1e-05	1e-05	1e-05	1e-05	1e-05	1e-05	1e-05	2.3254e-05	0.00021215	0.00054647	0.00083	0.00091589	0.001198	0.0013523	0.0014604	0.0016033	0.0017232	0.0017061	0.0017519	0.0019996	0.0021391	0.00286	0.0037595	0.0046854	0.0053441	0.0062781	0.0071489	0.0080495	0.0090385	0.010163	0.011164	0.012439
32	1e-05	1e-05	1e-05	1e-05	1e-05	1e-05	0.00032193	0.0012658	0.0026129	0.0039094	0.0048621	0.0059913	0.0073321	0.0087889	0.010047	0.011636	0.01315	0.014563	0.015808	0.017036	0.018231	0.019741	0.021417	0.022911	0.024156	0.025851	0.027585	0.029296	0.030981	0.033063	0.035392	0.037847	0.040194	0.042339	0.044768	0.047461	0.050164	0.05277	0.055859	0.059004	0.061771	0.064225	0.066919	0.069418	0.072247	0.07504	0.077916	0.080945	0.084175
33	0.0079665	0.0073396	0.006005	0.0046721	0.003531	0.0023954	0.0017598	0.0013915	0.0010623	0.00094868	0.00054264	1e-05	1e-05	1e-05	1e-05	1e-05	1e-05	2.2013e-05	0.00067606	0.0014741	0.002287	0.0031889	0.0041423	0.0052917	0.0060679	0.0070891	0.007961	0.0087365	0.0089148	0.009239	0.0097007	0.010231	0.011171	0.012051	0.013126	0.014553	0.016083	0.017509	0.01936	0.021645	0.023682	0.025717	0.027782	0.029412	0.031433	0.033388	0.035459	0.037522	0.040054
34	0.014907	0.011638	0.008654	0.0060069	0.0031947	0.00087605	1e-05	1e-05	1e-05	1e-05	1e-05	1e-05	0.00054222	0.0020857	0.0034316	0.0054825	0.0078511	0.010402	0.013036	0.015768	0.01869	0.021589	0.024775	0.027903	0.030772	0.03413	0.03742	0.040577	0.043377	0.046322	0.04926	0.052512	0.056136	0.059414	0.062867	0.066647	0.070312	0.073741	0.077664	0.081929	0.086009	0.090287	0.094358	0.098198	0.10249	0.10693	0.11135	0.11604	0.12108
35	1e-05	1e-05	1e-05	1e-05	1e-05	1e-05	0.00044669	0.001411	0.0022837	0.003118	0.0035328	0.0042792	0.0050591	0.0057557	0.0065195	0.0072276	0.0081125	0.0088481	0.0096687	0.010721	0.011897	0.01324	0.014804	0.016459	0.017999	0.019781	0.021895	0.023974	0.026289	0.028924	0.031662	0.03435	0.037192	0.039818	0.042505	0.045477	0.048392	0.050999	0.054052	0.056979	0.059528	0.06182	0.064238	0.066444	0.068803	0.071165	0.073481	0.075882	0.078629
36	1e-05	1e-05	1e-05	1e-05	1e-05	1e-05	0.00055147	0.0021286	0.0043484	0.0066799	0.0091414	0.012087	0.015402	0.019324	0.023307	0.028126	0.033221	0.038707	0.044505	0.050792	0.05753	0.064538	0.072016	0.079542	0.087068	0.094704	0.10221	0.10971	0.11683	0.12389	0.13061	0.13732	0.14409	0.15032	0.15669	0.16303	0.16954	0.17571	0.18197	0.1883	0.19441	0.20049	0.20641	0.21202	0.21785	0.22347	0.22903	0.2347	0.24065
37	0.0027948	0.0018346	0.0014502	0.00090695	0.00037236	1e-05	1e-05	1e-05	1e-05	1e-05	1e-05	3.5031e-05	0.00037077	0.00061724	0.00082303	0.0011454	0.0016458	0.0020131	0.0025309	0.0031748	0.0037944	0.0045195	0.0052265	0.0061156	0.0069022	0.0078995	0.0090005	0.0098399	0.010839	0.012008	0.013158	0.014335	0.015687	0.016952	0.0181	0.019476	0.020865	0.022051	0.023852	0.025444	0.026708	0.027836	0.029006	0.029975	0.031055	0.032102	0.032985	0.033909	0.035073
38	0.0014244	0.0006413	1e-05	1e-05	1e-05	1e-05	1e-05	1e-05	0.00090891	0.0033615	0.0058201	0.0086875	0.011551	0.015697	0.019599	0.024473	0.029311	0.034079	0.039063	0.043902	0.049091	0.054549	0.059929	0.065321	0.070012	0.075391	0.080478	0.085503	0.090425	0.095269	0.10045	0.10571	0.11123	0.11664	0.12247	0.12886	0.13496	0.1409	0.14717	0.15339	0.15939	0.16522	0.17103	0.1765	0.18238	0.18844	0.1942	0.20017	0.20673
39	0.0038862	0.0025676	0.0015171	0.00018603	1e-05	1e-05	1e-05	1e-05	1e-05	1e-05	0.00064003	0.0016113	0.0026641	0.0037929	0.0049729	0.0062143	0.0075965	0.0088866	0.009846	0.010806	0.011853	0.01295	0.014207	0.015565	0.016789	0.01822	0.01974	0.021042	0.02214	0.023662	0.025236	0.026576	0.027879	0.029252	0.03066	0.032278	0.033914	0.03516	0.036986	0.038938	0.040632	0.042124	0.043859	0.045425	0.046892	0.048246	0.049463	0.050675	0.052406
40	0.0011615	0.0010157	0.00058328	7.9698e-05	1e-05	1e-05	1e-05	1e-05	1e-05	1e-05	0.00039926	0.0010021	0.0015428	0.0029844	0.0044329	0.0067278	0.0095808	0.012684	0.016071	0.019326	0.02317	0.027272	0.031931	0.037102	0.041854	0.046934	0.051783	0.056477	0.060973	0.065446	0.070239	0.07517	0.080625	0.085543	0.090458	0.095802	0.10123	0.1067	0.11255	0.11853	0.12455	0.13028	0.13585	0.14095	0.1466	0.15204	0.15743	0.16324	0.16941
41	1e-05	1e-05	1e-05	1e-05	1e-05	1e-05	0.00053975	0.0019447	0.0032368	0.0046987	0.0057558	0.0066832	0.0078619	0.0090514	0.01014	0.010947	0.011843	0.01266	0.013072	0.013433	0.013695	0.014004	0.014443	0.014758	0.01507	0.015533	0.016195	0.016851	0.017494	0.018628	0.020182	0.02184	0.023766	0.025754	0.027883	0.030348	0.032942	0.035515	0.03871	0.041978	0.045167	0.047983	0.051116	0.053971	0.056982	0.060086	0.063152	0.066327	0.069704
42	1e-05	1e-05	1e-05	1e-05	1e-05	1e-05	0.0015833	0.0050868	0.0089903	0.012903	0.016545	0.020585	0.024624	0.029454	0.034322	0.039836	0.045662	0.051629	0.057713	0.063662	0.069655	0.075911	0.082413	0.08922	0.095638	0.10236	0.10897	0.11563	0.12212	0.1288	0.1359	0.14331	0.151	0.15825	0.16563	0.17341	0.18129	0.18904	0.19715	0.20538	0.21326	0.22072	0.22809	0.235	0.24231	0.24944	0.25641	0.26344	0.27083
43	0.018765	0.015157	0.012342	0.0099503	0.0076499	0.0054946	0.004061	0.0028678	0.001542	0.0004775	1e-05	1e-05	1e-05	9.1106e-05	2.4223e-05	3.9969e-05	1e-05	1e-05	1e-05	0.00031405	0.00061052	0.00070334	0.00080506	0.00098723	0.0010839	0.0011744	0.0014439	0.0016711	0.0016319	0.0016839	0.0017574	0.0019542	0.0024517	0.0028726	0.0032066	0.003758	0.0047117	0.0055114	0.0068397	0.0084315	0.0099364	0.011207	0.01261	0.013902	0.015502	0.017238	0.018831	0.02033	0.022133
44	0.044109	0.033164	0.02401	0.016574	0.010528	0.0063024	0.002307	1e-05	1e-05	1e-05	1e-05	1e-05	1e-05	0.0015633	0.0026896	0.0040199	0.005313	0.0061657	0.007505	0.0078569	0.007466	0.0078223	0.007325	0.0072544	0.0068105	0.0061961	0.0050007	0.0030808	0.0019499	0.00084783	0.00024935	0.00022062	6.8384e-05	0.00039075	0.00095244	0.001965	0.0029655	0.0042018	0.0065118	0.008239	0.0096174	0.011053	0.012223	0.013229	0.01407	0.014499	0.014715	0.015311	0.01618
45	0.022815	0.017138	0.012494	0.0083884	0.0054657	0.0032361	0.0017758	0.00053811	1e-05	0.0003689	0.00075302	0.0025992	0.0042537	0.0056015	0.0066415	0.0079133	0.0090206	0.0093918	0.0099925	0.010721	0.011123	0.011678	0.011053	0.010634	0.010004	0.0091552	0.0075157	0.0055964	0.0042262	0.0030582	0.0018192	0.00037105	1e-05	1e-05	1e-05	1e-05	1e-05	0.00022875	0.0019375	0.0032872	0.0042227	0.0050605	0.0061843	0.0068691	0.0072062	0.0073874	0.007646	0.0082838	0.0091125
46	1e-05	1e-05	1e-05	1e-05	1e-05	1e-05	0.0005101	0.0014393	0.0024728	0.0032427	0.003628	0.0040794	0.0043043	0.0047617	0.00507	0.0059194	0.0068477	0.0076272	0.0085138	0.0093942	0.010262	0.011291	0.012553	0.014049	0.015236	0.016724	0.018068	0.019365	0.020636	0.022106	0.023887	0.025901	0.028146	0.030038	0.032077	0.034549	0.037094	0.039591	0.042525	0.04565	0.048506	0.050981	0.053415	0.055434	0.057937	0.060345	0.06268	0.065165	0.068023
47	0.017655	0.014948	0.012722	0.010747	0.008629	0.0067344	0.0052523	0.0040659	0.0031263	0.0023931	0.0018979	0.0016668	0.0013329	0.00095192	0.0005666	0.00063001	0.00067027	0.00063817	0.00062864	0.00060996	0.00034471	1.3063e-05	1e-05	0.00013381	0.00021831	0.00030773	9.2864e-05	1e-05	1e-05	1e-05	1e-05	1e-05	0.0002427	0.00075974	0.001369	0.0020878	0.0029628	0.004018	0.0056709	0.0074197	0.0090024	0.010208	0.011312	0.012078	0.012917	0.01378	0.014817	0.016061	0.017543
48	1e-05	1e-05	1e-05	1e-05	1e-05	1e-05	0.0011238	0.0025973	0.0040431	0.0054274	0.0061945	0.0072691	0.008017	0.0086157	0.0089083	0.0091927	0.0091431	0.0088135	0.0086981	0.0084385	0.0079528	0.0078329	0.0074862	0.0072813	0.0067664	0.0062485	0.0055728	0.004817	0.0044059	0.0042529	0.0042735	0.00434	0.0044177	0.0043502	0.0043067	0.0046786	0.0051049	0.0055472	0.0064424	0.007098	0.0073554	0.0075927	0.0077807	0.0076547	0.0078101	0.0079082	0.0079644	0.0082264	0.0086991
49	1e-05	1e-05	1e-05	1e-05	1e-05	1e-05	0.0013527	0.0037489	0.0060306	0.0075186	0.0084877	0.0091038	0.0098828	0.011258	0.012623	0.014394	0.015985	0.017711	0.019264	0.021024	0.023034	0.025017	0.027231	0.029583	0.031798	0.03443	0.036841	0.039238	0.041492	0.044285	0.047093	0.04997	0.053087	0.056091	0.058947	0.062051	0.065389	0.069054	0.072987	0.077447	0.081486	0.085531	0.089793	0.093846	0.097972	0.10204	0.10602	0.10952	0.11287
50	1e-05	1e-05	1e-05	1e-05	1e-05	1e-05	0.0014672	0.0033783	0.0055367	0.0074063	0.0087788	0.010544	0.011773	0.012911	0.013709	0.014889	0.016316	0.017263	0.01842	0.019105	0.019318	0.01984	0.019867	0.020015	0.019712	0.019298	0.018613	0.017497	0.016833	0.016426	0.016208	0.01592	0.015493	0.015288	0.015313	0.015675	0.01636	0.017032	0.018237	0.019225	0.019732	0.020097	0.020807	0.021417	0.022102	0.022467	0.022753	0.022901	0.023245
51	1e-05	1e-05	1e-05	1e-05	1e-05	1e-05	0.0028428	0.008974	0.015651	0.022619	0.030073	0.038163	0.046753	0.055726	0.065131	0.075006	0.085214	0.095548	0.10592	0.11623	0.12647	0.13666	0.14704	0.15713	0.16708	0.17683	0.18669	0.19624	0.2054	0.21474	0.22404	0.23349	0.24272	0.25151	0.26038	0.26916	0.27819	0.28679	0.29593	0.30516	0.31386	0.3222	0.33033	0.3381	0.34612	0.35389	0.36156	0.36903	0.37661
52	0.0058447	0.005366	0.0050084	0.0045215	0.0041217	0.004013	0.0042507	0.0043687	0.0044379	0.0043366	0.0039304	0.0036136	0.003316	0.0029029	0.0026736	0.0022889	0.0015752	0.00053716	1e-05	1e-05	1e-05	1e-05	1e-05	1e-05	8.7e-05	0.00020059	0.00033146	0.00049446	0.00087919	0.0012264	0.0016369	0.0019013	0.002237	0.002426	0.0025518	0.0030058	0.0036545	0.0043408	0.0054774	0.0064265	0.007208	0.0079504	0.0088637	0.0095355	0.010578	0.011373	0.012108	0.01305	0.014209
53	1e-05	1e-05	1e-05	1e-05	1e-05	1e-05	0.0014527	0.0037857	0.0056405	0.0068909	0.0073446	0.0076474	0.0074683	0.0070732	0.0065378	0.0063743	0.0062945	0.0060953	0.0060601	0.006249	0.0064169	0.0069141	0.0074383	0.0083497	0.0093227	0.010482	0.011433	0.012282	0.013338	0.014596	0.015934	0.017274	0.018579	0.01986	0.02106	0.022443	0.023939	0.02561	0.027725	0.029655	0.031412	0.032987	0.034708	0.036207	0.03794	0.039681	0.041364	0.043223	0.045151
54	1e-05	1e-05	0.0009226	0.0064393	0.012212	0.018892	0.027031	0.036659	0.048022	0.060816	0.075543	0.092596	0.11144	0.13243	0.15482	0.17991	NaN	NaN	NaN	NaN	NaN	NaN	NaN	NaN	NaN	NaN	NaN	NaN	NaN	NaN	NaN	NaN	NaN	NaN	NaN	NaN	NaN	NaN	NaN	NaN	NaN	NaN	NaN	NaN	NaN	NaN	NaN	NaN	NaN
55	1e-05	1e-05	1e-05	1e-05	1e-05	1e-05	0.0011129	0.0029848	0.0044438	0.0054262	0.0059447	0.0061242	0.0062796	0.0065495	0.0066316	0.0068025	0.0068238	0.0066821	0.0066238	0.0067797	0.0068029	0.0069352	0.0073598	0.0077219	0.0077406	0.0078836	0.0081182	0.0082832	0.008126	0.008193	0.0082062	0.0083266	0.0083753	0.008118	0.0080313	0.0083351	0.0088091	0.0091535	0.0099909	0.011341	0.012459	0.013593	0.014819	0.016022	0.01763	0.01898	0.020285	0.021585	0.023114
56	1e-05	1e-05	0.0022845	0.0077847	0.013137	0.018943	0.025527	0.032528	0.040289	0.048805	0.05774	0.067808	0.078647	0.090939	0.10412	0.11893	0.13438	0.15058	0.16801	0.18674	0.20622	0.22638	0.24702	NaN	NaN	NaN	NaN	NaN	NaN	NaN	NaN	NaN	NaN	NaN	NaN	NaN	NaN	NaN	NaN	NaN	NaN	NaN	NaN	NaN	NaN	NaN	NaN	NaN	NaN
57	1e-05	1e-05	1e-05	1e-05	0.0011125	0.0022733	0.0035623	0.0046077	0.0055285	0.0062711	0.0064409	0.0066956	0.0069032	0.0070459	0.0070527	0.0072416	0.0075252	0.0075704	0.007664	0.0078951	0.007952	0.0080802	0.0081342	0.0081147	0.0079802	0.0079637	0.007895	0.0077191	0.0075297	0.0076167	0.0076673	0.007846	0.0082676	0.0090238	0.010402	0.016722	0.026209	0.037856	0.054634	NaN	NaN	NaN	NaN	NaN	NaN	NaN	NaN	NaN	NaN
58	1e-05	1e-05	1e-05	1e-05	0.0010884	0.0024165	0.0036441	0.0041957	0.0047499	0.0050334	0.0047909	0.0044432	0.0039183	0.0034265	0.0031816	0.0031402	0.002522	0.0016364	0.001325	0.00078273	0.00024054	0.00020253	3.3293e-05	0.00025604	0.00043638	0.00045056	1e-05	1e-05	6.8416e-05	0.00033008	0.00088201	0.0014194	0.0015308	0.0015114	0.0012079	0.0010335	0.00097926	0.0011726	0.0015148	0.0014585	0.0010971	0.00072375	0.00052434	0.00018496	0.00019591	0.00010185	5.3226e-05	0.00029817	0.00082186
59	1e-05	1e-05	1e-05	1e-05	1e-05	1e-05	0.0017141	0.0054018	0.0091485	0.012838	0.016371	0.019681	0.023389	0.026921	0.030515	0.034439	0.038294	0.041977	0.045678	0.049562	0.053114	0.057111	0.061569	0.065749	0.070232	0.074679	0.079108	0.08351	0.088143	0.092879	0.097616	0.10273	0.10757	0.11206	0.11679	0.1213	0.12605	0.13087	0.13627	0.14143	0.14648	0.15141	0.15628	0.16095	0.16615	0.17095	0.17598	0.18096	0.18604
60	1e-05	1e-05	1e-05	1e-05	0.00089432	0.0023388	0.0038859	0.0050589	0.0059974	0.006393	0.0064172	0.0061757	0.0058184	0.0055841	0.0050161	0.0047657	0.004585	0.0041407	0.00389	0.0039862	0.0040321	0.0040329	0.0043729	0.0045648	0.0043553	0.0042789	0.0040584	0.003712	0.0031747	0.0027383	0.0021265	0.0015837	0.0012529	0.0004624	3.5875e-05	1e-05	1e-05	3.5784e-05	0.00063559	0.0015147	0.002213	0.0027274	0.0033911	0.0036705	0.0043752	0.0048486	0.0056144	0.0062759	0.0070959
61	1e-05	1e-05	1e-05	1e-05	1e-05	1e-05	0.00096552	0.0025726	0.0038255	0.0045622	0.0046559	0.0048969	0.0048196	0.0046718	0.0042099	0.0041094	0.003993	0.0034781	0.0029828	0.0027238	0.0024914	0.0025305	0.0026896	0.0028563	0.0027274	0.0028277	0.0026791	0.0023683	0.0020884	0.0020667	0.0021193	0.0021216	0.0020377	0.0016977	0.0014132	0.0013299	0.0013385	0.0014521	0.0020754	0.0027802	0.0032347	0.0034307	0.0038225	0.00409	0.0046439	0.0053232	0.0061725	0.0070296	0.0080294
62	1e-05	1e-05	1e-05	1e-05	1e-05	1e-05	0.0010151	0.0030197	0.0048764	0.0065226	0.0079393	0.0091193	0.010548	0.012079	0.013718	0.015713	0.017661	0.019508	0.021162	0.023082	0.024668	0.026391	0.028482	0.030443	0.032368	0.034084	0.035702	0.037109	0.038685	0.040627	0.042555	0.044953	0.04728	0.049331	0.051446	0.053745	0.056383	0.059071	0.062471	0.06593	0.069116	0.07224	0.075388	0.078549	0.082244	0.085943	0.08954	0.093349	0.097432
63	0.0029129	0.0029773	0.0034092	0.0036479	0.0033549	0.0030799	0.0032377	0.0035309	0.0037781	0.0037224	0.0033598	0.0031577	0.0031238	0.0029826	0.002767	0.0028901	0.0029926	0.002787	0.0025334	0.0024909	0.0023889	0.0023744	0.0025344	0.002493	0.0022781	0.0021505	0.002052	0.0018405	0.001565	0.0014575	0.0013516	0.0013574	0.001377	0.0010964	0.00098158	0.0010709	0.0012436	0.0012388	0.0016957	0.0023218	0.0027169	0.0028506	0.0029699	0.0029197	0.0032795	0.0035367	0.0039125	0.0043321	0.0049716
64	1e-05	1e-05	1e-05	1e-05	1e-05	1e-05	0.00096143	0.0027728	0.0043189	0.0055379	0.006521	0.0072442	0.0079813	0.0088535	0.0097306	0.010748	0.011878	0.012595	0.013351	0.014331	0.015319	0.016374	0.017581	0.018718	0.019669	0.02057	0.021472	0.02227	0.023264	0.024582	0.025827	0.02712	0.028364	0.029407	0.030664	0.032423	0.03451	0.036689	0.039509	0.042378	0.045102	0.04771	0.050406	0.053086	0.05621	0.059259	0.06226	0.065232	0.068301
65	1e-05	1e-05	1e-05	1e-05	1e-05	1e-05	0.0007435	0.0022899	0.0036848	0.004658	0.004843	0.005218	0.0055887	0.0057518	0.0061563	0.0066105	0.0071428	0.0072869	0.0072821	0.0074511	0.007655	0.0079124	0.0081709	0.0082081	0.0080118	0.0077225	0.0075649	0.0072897	0.0069892	0.0070273	0.0068763	0.0068433	0.007015	0.0069259	0.0072257	0.0078495	0.0087387	0.0093488	0.010418	0.011519	0.012343	0.013117	0.013927	0.014408	0.015267	0.015911	0.016622	0.017319	0.018373
66	1e-05	1e-05	1e-05	1e-05	1e-05	1e-05	0.0021531	0.0065755	0.011254	0.016062	0.020992	0.026114	0.031489	0.037016	0.042715	0.048849	0.055282	0.06193	0.068791	0.075886	0.083044	0.090396	0.098148	0.10598	0.11386	0.12188	0.12986	0.13781	0.14558	0.15343	0.16125	0.16901	0.17652	0.18351	0.19036	0.19719	0.20398	0.2105	0.21728	0.22411	0.23062	0.23672	0.24277	0.24871	0.25504	0.26137	0.26777	0.27428	0.2811
67	1e-05	1e-05	1e-05	1e-05	1e-05	1e-05	0.030648	0.063892	0.088183	0.10745	0.12397	0.13492	0.14359	0.14724	0.14897	0.15045	0.15172	0.15271	0.15277	0.15477	0.15399	0.15144	0.14923	0.14571	0.14201	0.13842	0.13465	0.12963	0.12493	0.12074	0.11625	0.11363	0.11114	0.10892	0.10745	0.10762	0.10857	0.10977	0.11197	0.11389	0.11557	0.11689	0.11763	0.11878	0.11975	0.12084	0.122	0.12269	0.12315
68	1e-05	1e-05	1e-05	1e-05	1e-05	1e-05	0.0023925	0.0074339	0.012723	0.018109	0.023652	0.029616	0.035963	0.042305	0.048727	0.055941	0.06339	0.070932	0.078657	0.08662	0.09463	0.10263	0.11099	0.11917	0.12734	0.13592	0.14441	0.15287	0.16115	0.16968	0.17812	0.1865	0.19474	0.2025	0.21026	0.21816	0.22573	0.23288	0.2403	0.24762	0.2544	0.26079	0.26698	0.27286	0.27889	0.28473	0.29029	0.29589	0.30177
69	0.00082908	0.002077	0.0035321	0.0046881	0.0053653	0.0061227	0.0069115	0.0074509	0.0080183	0.0081177	0.0078716	0.0079205	0.0077461	0.0076891	0.0075842	0.0075551	0.0073099	0.0069981	0.0067244	0.00649	0.0064547	0.0065483	0.006492	0.0064352	0.0060641	0.0057836	0.0056305	0.0054896	0.0051147	0.0047924	0.004417	0.0038668	0.003241	0.0025646	0.0019028	0.0014073	0.0010358	0.00043256	0.00016271	4.6567e-05	1e-05	1e-05	1e-05	1e-05	1e-05	1e-05	0.00034556	0.00074901	0.001522
70	0.0068963	0.0071117	0.0074953	0.0078458	0.0078488	0.0077841	0.0081072	0.0085993	0.0090223	0.0091234	0.0090282	0.0091128	0.008915	0.0088192	0.008412	0.0081043	0.0078284	0.0073617	0.0068231	0.00636	0.0059038	0.0054294	0.0049912	0.0046878	0.0040972	0.0036699	0.003284	0.0027264	0.0020207	0.001495	0.0010024	0.00054095	0.00025849	1e-05	1e-05	1e-05	1e-05	1e-05	1e-05	0.00022778	0.00063004	0.00092707	0.0013523	0.0014804	0.001923	0.0022937	0.002671	0.0031396	0.0039049
71	1e-05	1e-05	1e-05	1e-05	1e-05	0.0014537	0.0082488	0.011307	0.01279	0.015511	0.017741	0.021332	0.025911	0.027291	0.027731	0.030308	0.034102	0.035445	0.038344	0.041735	0.042948	0.042731	0.041822	0.039124	0.037136	0.035135	0.031574	0.025693	0.020894	0.016158	0.01154	0.0078961	0.0042904	0.0013625	0.0006047	1e-05	0.00043846	0.0018317	0.0044224	0.0070282	0.0097707	0.012206	0.01399	0.01669	0.019586	0.021256	0.023812	0.02419	0.02502
72	1e-05	1e-05	1e-05	1e-05	1e-05	1e-05	0.0026113	0.0079007	0.012468	0.016418	0.019293	0.021003	0.02229	0.023428	0.024604	0.026044	0.02742	0.028541	0.029506	0.030951	0.032365	0.034003	0.036027	0.038002	0.0399	0.042332	0.044534	0.046793	0.048534	0.050498	0.052495	0.054098	0.055729	0.057029	0.05791	0.059522	0.060333	0.061306	0.062468	0.064552	0.066388	0.067884	0.069706	0.07116	0.073289	0.075672	0.077399	0.080132	0.083209
73	0.064869	0.053181	0.043619	0.035169	0.025921	0.017889	0.011676	0.0070334	0.0037026	0.00053074	1e-05	1e-05	1e-05	1e-05	1e-05	1e-05	0.00049692	0.0013931	0.0022761	0.0035404	0.004714	0.0057598	0.0072997	0.008306	0.0091221	0.01074	0.012047	0.013678	0.015035	0.016662	0.018001	0.019237	0.020641	0.021774	0.023065	0.025039	0.02654	0.028336	0.030208	0.032211	0.0339	0.035722	0.037981	0.03992	0.042153	0.044878	0.047346	0.050128	0.05315
74	0.028414	0.023339	0.02055	0.018471	0.014961	0.011032	0.0076836	0.00497	0.0021637	1e-05	1e-05	1e-05	1e-05	1e-05	1e-05	0.00057954	0.0028907	0.0059527	0.0091942	0.012801	0.015995	0.018889	0.021666	0.023405	0.025059	0.027539	0.029814	0.031746	0.032942	0.034591	0.036456	0.03874	0.041534	0.044233	0.047774	0.051883	0.055423	0.059052	0.063316	0.067887	0.071838	0.075639	0.079278	0.082194	0.085242	0.088113	0.090802	0.093901	0.097545
75	1e-05	0.0013518	0.0029595	0.0047247	0.0062933	0.0073306	0.0082667	0.0087313	0.0091372	0.0093619	0.0094835	0.0095433	0.0093437	0.0092952	0.0088611	0.0084769	0.0083374	0.0081394	0.0080084	0.0077546	0.0076446	0.0074088	0.0075028	0.0079434	0.0080324	0.0081704	0.0082525	0.0081039	0.0076967	0.0075809	0.0073701	0.0067978	0.0063173	0.0055677	0.0046526	0.0038005	0.0031786	0.0025044	0.0024374	0.0026444	0.0025967	0.0024655	0.0025784	0.0026859	0.0029991	0.0030888	0.0031655	0.0032051	0.0035567
76	1e-05	1e-05	1e-05	1e-05	1e-05	1e-05	0.0017931	0.0036154	0.004694	0.0048208	0.0045307	0.005205	0.0069018	0.0078099	0.0079865	0.0087796	0.0090596	0.0092745	0.0097045	0.010016	0.010339	0.010909	0.011431	0.011477	0.011254	0.011566	0.01139	0.011735	0.012169	0.01317	0.014981	0.01695	0.018213	0.018995	0.019336	0.02025	0.021217	0.022134	0.022982	0.024044	0.024702	0.02446	0.024303	0.024661	0.02542	0.02637	0.026789	0.026948	0.027552
77	0.01194	0.012213	0.012549	0.012701	0.013001	0.013161	0.013604	0.013944	0.013929	0.013699	0.013158	0.012474	0.011003	0.0095617	0.0082889	0.0068553	0.0053173	0.0036092	0.0019295	0.00069265	1e-05	1e-05	1e-05	1e-05	1e-05	1e-05	0.00020863	0.00063747	0.00097624	0.0016931	0.0021797	0.0023446	0.0026709	0.0028773	0.0026528	0.0025356	0.0024427	0.0020752	0.0020814	0.0021687	0.0021117	0.0021203	0.0025994	0.0028236	0.0030162	0.003183	0.0034157	0.0037593	0.004577
78	0.015514	0.013335	0.011805	0.010071	0.0085876	0.0074399	0.0066247	0.0059667	0.0054541	0.0050592	0.0044783	0.0046039	0.0047346	0.0049151	0.0051713	0.005339	0.005231	0.0051442	0.0049862	0.00511	0.0051713	0.005402	0.0053626	0.0052828	0.0048014	0.0042853	0.0038921	0.0035999	0.0029105	0.002531	0.0019287	0.0014463	0.00065877	4.6666e-05	1e-05	1e-05	1e-05	1e-05	1e-05	1e-05	8.807e-05	0.00022505	0.00040983	0.00082087	0.0010621	0.0012743	0.0014747	0.0017536	0.0022253
79	0.046109	0.037639	0.032234	0.027976	0.024462	0.021654	0.018449	0.014388	0.010776	0.007921	0.0052532	0.0049941	0.006584	0.007533	0.0074006	0.0075101	0.0069351	0.0059893	0.0049886	0.0036252	0.0020788	0.0015516	0.00094602	3.3892e-05	1e-05	1e-05	1e-05	1e-05	1e-05	1e-05	0.0027322	0.0059122	0.008057	0.0099438	0.011523	0.013542	0.01531	0.017003	0.018258	0.019828	0.021483	0.021773	0.021694	0.022288	0.0233	0.024149	0.02433	0.024731	0.025256
80	0.0019796	0.0015311	0.0013098	0.00089645	1e-05	1e-05	1e-05	1e-05	1e-05	1e-05	5.98e-05	0.00034008	0.00092968	0.0017464	0.0026832	0.004201	0.0060828	0.0079394	0.0097694	0.011764	0.01385	0.01632	0.019199	0.021931	0.024592	0.027403	0.03033	0.033129	0.036017	0.039218	0.042627	0.046145	0.049764	0.053215	0.056995	0.060989	0.065262	0.069475	0.074154	0.078891	0.083419	0.087653	0.091964	0.096036	0.10031	0.10444	0.10859	0.11257	0.11665
81	0.005057	0.0042715	0.0036965	0.0026907	0.0017683	0.00096533	0.00035337	1e-05	1e-05	1e-05	1e-05	1e-05	1e-05	0.00011201	0.0010067	0.0021373	0.003312	0.0044295	0.0056238	0.0072081	0.008632	0.010344	0.011842	0.013651	0.014936	0.016312	0.017786	0.019362	0.020857	0.022431	0.023821	0.025264	0.026662	0.028225	0.029659	0.031464	0.033459	0.035216	0.03735	0.04003	0.042606	0.04513	0.047943	0.05077	0.053492	0.05647	0.059464	0.062551	0.065933
82	0.041593	0.037303	0.033368	0.029586	0.02574	0.022198	0.019508	0.017241	0.015358	0.013504	0.011712	0.010085	0.0088126	0.007714	0.0065053	0.0055969	0.0046674	0.0035337	0.002523	0.0017783	0.0011663	0.00055161	0.00038622	0.00015895	1e-05	1e-05	1e-05	1e-05	1e-05	1e-05	0.0001005	0.0002218	0.00069532	0.0010831	0.0016325	0.0024856	0.003445	0.0044708	0.0057193	0.0070793	0.0083911	0.0093493	0.01052	0.011422	0.01229	0.013146	0.013993	0.014781	0.015805
83	0.073155	0.061557	0.051097	0.041245	0.031676	0.023082	0.015978	0.010476	0.0061399	0.0027239	0.0001493	1e-05	1e-05	1e-05	1e-05	1e-05	1e-05	0.00090134	0.0016876	0.0028576	0.0036846	0.0046521	0.0058272	0.0066958	0.0073663	0.0083016	0.009202	0.010191	0.011303	0.012835	0.014451	0.016417	0.018506	0.02067	0.023186	0.026098	0.029133	0.032118	0.035269	0.038523	0.041467	0.044166	0.046978	0.049494	0.052177	0.054715	0.057339	0.060201	0.063362
84	1e-05	1e-05	1e-05	1e-05	1e-05	1e-05	0.0031303	0.012247	0.024192	0.039301	0.058513	0.081982	NaN	NaN	NaN	NaN	NaN	NaN	NaN	NaN	NaN	NaN	NaN	NaN	NaN	NaN	NaN	NaN	NaN	NaN	NaN	NaN	NaN	NaN	NaN	NaN	NaN	NaN	NaN	NaN	NaN	NaN	NaN	NaN	NaN	NaN	NaN	NaN	NaN
85	0.0035421	0.0031055	0.00087648	1e-05	1e-05	1e-05	1e-05	0.00013435	0.0033173	0.0061425	0.01091	0.015214	0.020532	0.0283	0.036582	0.045401	0.055117	0.065048	0.074995	0.085175	0.095587	0.10499	0.11422	0.12375	0.13244	0.1408	0.14951	0.15827	0.16736	0.1761	0.18459	0.19394	0.20464	0.21809	0.23268	0.25004	0.2711	NaN	NaN	NaN	NaN	NaN	NaN	NaN	NaN	NaN	NaN	NaN	NaN
86	0.019608	0.015492	0.011722	0.0056787	1e-05	1e-05	1e-05	1e-05	1e-05	1e-05	0.0014123	2.2711e-05	0.0021493	0.0049752	0.0085845	0.012023	0.015705	0.02216	0.026708	0.029409	0.032294	0.035257	0.041252	0.045955	0.049057	0.0524	0.055222	0.058131	0.059682	0.061138	0.062714	0.06397	0.06563	0.067431	0.068622	0.069968	0.071153	0.073162	0.075042	0.077455	0.079717	0.0817	0.083604	0.085127	0.086249	0.087719	0.08901	0.088988	0.088266
87	0.052594	0.048838	0.044793	0.040516	0.035662	0.031164	0.027174	0.023597	0.020586	0.017488	0.014746	0.011846	0.0090456	0.0064883	0.0048036	0.0038499	0.0032395	0.0024165	0.001799	0.00097569	0.00052623	1e-05	1e-05	1e-05	1e-05	1e-05	1e-05	8.6023e-05	0.00084531	0.001274	0.0023026	0.003206	0.0046903	0.0064361	0.0083683	0.01037	0.012805	0.015463	0.018138	0.020858	0.02435	0.027263	0.030516	0.033495	0.036404	0.039395	0.0427	0.045582	0.048196
88	1e-05	1e-05	1e-05	1e-05	1e-05	1e-05	0.0024627	0.0072296	0.01172	0.015461	0.016409	0.01573	0.015155	0.014249	0.013665	0.013378	0.013467	0.013557	0.013348	0.012592	0.01218	0.012057	0.012446	0.013092	0.01371	0.014677	0.0147	0.014568	0.01448	0.014484	0.014867	0.014514	0.014796	0.015607	0.015635	0.015642	0.015657	0.016566	0.017368	0.018396	0.019249	0.019833	0.020745	0.020957	0.020592	0.020506	0.020406	0.019783	0.018663
89	0.067209	0.054701	0.041627	0.027109	0.013831	0.0034569	1e-05	1e-05	1e-05	1e-05	0.00083658	1e-05	1e-05	0.00267	0.0072252	0.011231	0.015404	0.024119	0.030514	0.033977	0.037555	0.041214	0.050416	0.057288	0.061743	0.06635	0.071223	0.076544	0.079625	0.082189	0.085348	0.0883	0.09185	0.095349	0.098725	0.10261	0.10663	0.11121	0.11539	0.12035	0.12555	0.1303	0.13501	0.13934	0.14331	0.14761	0.1514	0.15276	0.15331
90	1e-05	1e-05	1e-05	1e-05	1e-05	1e-05	0.00082469	0.0032157	0.0066441	0.010124	0.011775	0.011532	0.012304	0.012706	0.013345	0.013485	0.014089	0.015114	0.016086	0.016012	0.015952	0.016275	0.01805	0.019548	0.020495	0.021591	0.022221	0.022754	0.023333	0.023743	0.024684	0.025133	0.026101	0.027215	0.027737	0.02885	0.02998	0.031906	0.033796	0.035751	0.037661	0.039331	0.041357	0.042891	0.044059	0.045753	0.047056	0.047729	0.047902
91	1e-05	1e-05	1e-05	0.00057962	0.0024159	0.0041923	0.0062014	0.0084037	0.010533	0.011745	0.012863	0.012996	0.012439	0.012005	0.011476	0.010718	0.0097483	0.008453	0.0070317	0.0053341	0.0039303	0.0024118	0.0010299	0.0004029	1e-05	1e-05	1e-05	0.00025904	0.0010381	0.0013813	0.0018339	0.0017473	0.0020074	0.0024651	0.0027329	0.0033489	0.0035654	0.0040524	0.0043379	0.0045396	0.0052195	0.005896	0.0069683	0.0076429	0.0085653	0.0093056	0.010042	0.010555	0.010926
92	0.03694	0.029645	0.022751	0.014535	0.0072077	0.001681	1e-05	1e-05	1e-05	1e-05	0.00021006	1e-05	1e-05	0.0015756	0.0040664	0.0060208	0.0080057	0.011779	0.014541	0.015862	0.017536	0.01946	0.02405	0.02717	0.02868	0.030326	0.031863	0.033223	0.033686	0.033742	0.033908	0.033568	0.033661	0.033823	0.033917	0.035027	0.036205	0.037971	0.040052	0.042493	0.04503	0.047485	0.049971	0.052117	0.053807	0.055614	0.056645	0.056489	0.055825
93	1e-05	0.00043887	0.0019669	0.0033265	0.0046859	0.0059802	0.0071176	0.0080929	0.0090226	0.0097439	0.010392	0.010433	0.0098493	0.0095285	0.0092072	0.0081629	0.0070596	0.0058394	0.0050407	0.0039459	0.0029841	0.0019114	0.00080192	0.00037341	1e-05	1e-05	1e-05	1e-05	0.00065797	0.00057417	0.00054391	3.368e-05	1e-05	0.00032459	0.00034758	0.00094917	0.0009231	0.001304	0.0012988	0.001213	0.0019274	0.0027124	0.0040125	0.005137	0.0065267	0.0080605	0.0095188	0.011406	0.013044
94	0.021798	0.014861	0.0083445	0.0025569	1e-05	1e-05	1e-05	1e-05	1e-05	1e-05	0.0024783	0.0085859	0.015084	0.022747	0.031499	0.040821	0.050538	0.060092	0.069603	0.07901	0.088878	0.098827	0.10928	0.12055	0.13162	0.14295	0.1547	0.16696	0.18012	0.19334	0.20709	0.22028	0.23434	0.24862	0.26296	0.27816	0.29401	0.31149	0.32997	0.34981	NaN	NaN	NaN	NaN	NaN	NaN	NaN	NaN	NaN
95	0.0098081	0.0056035	0.0016812	1e-05	1e-05	1e-05	1e-05	1e-05	1e-05	0.0020019	0.0068698	0.012487	0.018354	0.025181	0.033338	0.04184	0.051028	0.060154	0.069473	0.079313	0.090329	0.10202	0.11431	0.12785	0.14137	0.15556	0.17056	0.18598	0.20293	0.21997	0.23771	0.25531	0.2746	0.29581	0.31858	NaN	NaN	NaN	NaN	NaN	NaN	NaN	NaN	NaN	NaN	NaN	NaN	NaN	NaN
96	1e-05	1e-05	1e-05	1e-05	1e-05	1e-05	0.00088984	0.002879	0.0053464	0.0074987	0.0097525	0.011505	0.013004	0.013824	0.014922	0.015881	0.016977	0.018275	0.019159	0.019567	0.019962	0.020212	0.020595	0.021074	0.021619	0.021994	0.022223	0.022037	0.022047	0.021683	0.021614	0.021285	0.021226	0.02141	0.021564	0.022059	0.022346	0.023036	0.023807	0.024299	0.025165	0.025365	0.025819	0.025787	0.025443	0.025173	0.024704	0.024095	0.023571
97	0.046903	0.038504	0.030058	0.021943	0.015415	0.010344	0.0069474	0.0053949	0.0047462	0.005296	0.0058274	0.0055961	0.0058876	0.0062514	0.0061799	0.0055625	0.0048747	0.0038958	0.0025634	0.0014412	0.00053141	1e-05	0.00019782	0.00045545	0.00010132	0.00047025	0.00070622	0.00069028	0.00091763	0.00082974	0.00064796	1e-05	1e-05	1e-05	1e-05	1e-05	0.00047818	0.0018819	0.003261	0.0044459	0.0059915	0.0074514	0.0096036	0.011313	0.01217	0.012385	0.011786	0.010528	0.0091837
98	0.042781	0.03497	0.027147	0.019334	0.013261	0.0085804	0.005498	0.0041883	0.0040571	0.0050676	0.0060565	0.0059824	0.0062551	0.0061665	0.0062522	0.0052239	0.0039741	0.0028316	0.0018168	0.00047148	1e-05	1e-05	1e-05	1e-05	1e-05	1e-05	0.00055324	0.0012349	0.0016968	0.0014742	0.0014802	0.00090523	0.00051065	0.00023217	0.0002713	0.0016058	0.0032504	0.004944	0.0067841	0.0090084	0.011512	0.013968	0.016892	0.019616	0.021619	0.022903	0.023445	0.023483	0.023416
99	0.024467	0.017007	0.01006	0.0047262	0.00060988	1e-05	1e-05	1e-05	1e-05	1e-05	1e-05	0.0034172	0.0081569	0.0133	0.018587	0.023622	0.028788	0.03464	0.040633	0.046203	0.052031	0.057689	0.063328	0.069259	0.074974	0.080708	0.086591	0.09236	0.098384	0.10389	0.10988	0.11561	0.12161	0.12784	0.13376	0.13999	0.14627	0.15267	0.15892	0.1649	0.17127	0.17706	0.18293	0.1885	0.19376	0.19909	0.20434	0.20899	0.21362
100	0.0063482	0.0040923	0.0022156	0.00053327	1e-05	1e-05	1e-05	1e-05	1e-05	1e-05	0.0010227	0.002544	0.0035863	0.0042171	0.0052901	0.0062166	0.0072347	0.0081099	0.0082996	0.0078805	0.0074034	0.0067904	0.0064348	0.0065169	0.0066725	0.0065454	0.0063843	0.0061941	0.0063594	0.0063566	0.006639	0.0067628	0.0070581	0.0072521	0.0071693	0.0072568	0.0073266	0.0077662	0.0079904	0.0079566	0.008278	0.0083186	0.0085364	0.0085614	0.008548	0.0088456	0.0090377	0.0090399	0.008955
101	7.2925e-05	1e-05	1e-05	1e-05	1e-05	1e-05	1e-05	0.00071037	0.0019228	0.0030683	0.0043514	0.0055829	0.0065131	0.007523	0.0087761	0.0097401	0.010874	0.011762	0.012611	0.012974	0.013596	0.013995	0.01394	0.014054	0.01386	0.013473	0.013223	0.012557	0.012223	0.011251	0.010679	0.0096592	0.0090899	0.0090468	0.0088999	0.0091515	0.0093556	0.0098287	0.010151	0.010225	0.010769	0.011038	0.011262	0.011182	0.010898	0.010711	0.010276	0.009538	0.0086483
102	0.014148	0.011186	0.0083035	0.0055968	0.003077	0.0006841	1e-05	1e-05	1e-05	1e-05	0.00031775	0.0011274	0.0017029	0.0023305	0.0033487	0.0042798	0.0054583	0.0061283	0.0063659	0.0059483	0.0056965	0.0052731	0.0046689	0.0043144	0.003768	0.0030542	0.0023066	0.0014352	0.0011621	0.00050499	0.00044887	1e-05	1e-05	4.0392e-05	2.8364e-05	0.00034948	0.00058373	0.0012467	0.0017391	0.0019117	0.0024388	0.0027188	0.0032061	0.0035548	0.0038551	0.0044256	0.0047183	0.0048459	0.0046673
103	1e-05	1e-05	1e-05	1e-05	1e-05	1e-05	0.0017952	0.0065815	0.011801	0.018079	0.024247	0.029864	0.035653	0.041793	0.048387	0.054694	0.061085	0.067664	0.074579	0.082074	0.090072	0.098701	0.10831	0.1186	0.12806	0.13747	0.14706	0.15667	0.16614	0.17512	0.1839	0.19165	0.1994	0.20748	0.21505	0.22377	0.23298	0.24232	0.25135	0.26025	0.26912	0.27761	0.28688	0.29575	0.3034	0.31086	0.31731	0.32255	0.32702
104	0.037385	0.030742	0.024427	0.019134	0.014665	0.011033	0.0073281	0.0039986	0.001673	1e-05	1e-05	1e-05	1e-05	1e-05	8.1948e-05	2.4723e-05	1e-05	0.00017951	0.00055772	0.00070187	0.0010207	0.0011709	0.0014184	0.0019659	0.0025788	0.0036848	NaN	NaN	NaN	NaN	NaN	NaN	NaN	NaN	NaN	NaN	NaN	NaN	NaN	NaN	NaN	NaN	NaN	NaN	NaN	NaN	NaN	NaN	NaN
105	0.00096026	1e-05	1e-05	1e-05	1e-05	1e-05	1e-05	0.00048449	0.0034868	0.0073382	0.011289	0.014814	0.018214	0.021802	0.025594	0.029123	0.032742	0.036373	0.040336	0.044565	0.049147	0.053967	0.059532	0.065627	0.071699	0.078092	0.084853	0.091491	0.098026	0.10396	0.10985	0.11504	0.12061	0.12659	0.13255	0.13869	0.145	0.15122	0.15739	0.16394	0.17073	0.1773	0.18436	0.19111	0.19708	0.20268	0.20798	0.21247	0.2167
106	0.024396	0.019422	0.014284	0.0097392	0.0054539	0.0016479	1e-05	1e-05	1e-05	1e-05	1e-05	1e-05	0.00065049	0.0021243	0.0037551	0.0055856	0.0077415	0.010092	0.012107	0.013818	0.015258	0.016538	0.017712	0.019225	0.020786	0.02281	0.024905	0.026852	0.028899	0.030781	0.033198	0.035341	0.037878	0.041041	0.043928	0.047052	0.049945	0.053147	0.056252	0.059397	0.062741	0.065874	0.069433	0.072836	0.075953	0.079305	0.082712	0.085656	0.088561
107	0.036808	0.032261	0.028033	0.024318	0.021072	0.018665	0.016768	0.015272	0.014329	0.013865	0.013489	0.013118	0.013188	0.012997	0.012711	0.012099	0.0112	0.010022	0.0089457	0.0077401	0.0064123	0.0055583	0.0045969	0.003683	0.0028501	0.0021221	0.0016458	0.0010332	0.00078622	0.00024478	1e-05	1e-05	1e-05	1e-05	1e-05	1e-05	1e-05	0.00044255	0.0011428	0.0017518	0.0026881	0.0034608	0.0045997	0.0055352	0.0061569	0.0069489	0.0077265	0.008136	0.0084209
108	0.019335	0.01771	0.015744	0.013843	0.011685	0.009801	0.0083435	0.0076136	0.0070815	0.0066841	0.0065332	0.0061926	0.0058588	0.0055895	0.0054208	0.0056084	0.0058959	0.0063335	0.0065392	0.0066356	0.006638	0.0063714	0.0057247	0.0052385	0.0045782	0.00417	0.0035949	0.002803	0.0019157	0.00069925	1e-05	1e-05	1e-05	1e-05	1e-05	1e-05	5.7244e-05	0.00086559	0.0016622	0.0025668	0.0037711	0.0044947	0.0053861	0.0061507	0.0065921	0.0070099	0.0073998	0.0071789	0.0068896
109	1e-05	1e-05	1e-05	1e-05	1e-05	1e-05	0.00018124	0.00080997	0.0014061	0.0021752	0.0026736	0.0031056	0.0035738	0.0039807	0.004768	0.0053044	0.0058302	0.0064844	0.0072717	0.0079042	0.008284	0.0084515	0.008319	0.0083033	0.0082563	0.0080877	0.0081265	0.0082059	0.0081815	0.007718	0.0075924	0.0073299	0.0077445	0.0084753	0.008918	0.009514	0.010072	0.01079	0.011444	0.012223	0.013403	0.014078	0.014876	0.015103	0.015208	0.015588	0.015921	0.015853	0.01563
110	1e-05	1e-05	1e-05	1e-05	1e-05	1e-05	0.00063675	0.00181	0.0034172	0.0048091	0.0057697	0.0060486	0.0062983	0.0068531	0.0075375	0.0079043	0.0084975	0.0089423	0.0096615	0.0096939	0.009465	0.0090832	0.0085712	0.0082363	0.0080357	0.0079432	0.0083516	0.0086917	0.0091041	0.0091584	0.009701	0.010401	0.011398	0.012747	0.013855	0.014994	0.016011	0.017146	0.018099	0.019127	0.020483	0.021501	0.022438	0.02332	0.024066	0.024995	0.025747	0.026286	0.026531
111	0.16626	0.14106	0.11738	0.095922	0.077375	0.061952	0.049556	0.040532	0.035103	0.031793	0.030967	0.032189	0.033253	0.034603	0.035617	0.036102	0.036921	0.037426	0.037578	0.036997	0.035988	0.033919	0.031329	0.029537	0.02791	0.026493	0.024489	0.02204	0.019827	0.017455	0.015747	0.01441	0.014223	0.014937	0.015354	0.015585	0.01568	0.01603	0.016072	0.015944	0.015404	0.01394	0.013005	0.011772	0.010121	0.0088327	0.0080059	0.0070307	0.0064365
112	1e-05	1e-05	1e-05	1e-05	1e-05	1e-05	0.0012556	0.0034161	0.005626	0.0075476	0.0089483	0.0099918	0.011073	0.012185	0.013535	0.014741	0.016028	0.017292	0.018833	0.019805	0.020657	0.021224	0.021579	0.022041	0.02256	0.023275	0.024277	0.025429	0.026716	0.027766	0.029322	0.030811	0.032885	0.035266	0.037538	0.040032	0.042478	0.045201	0.047691	0.050525	0.053592	0.056284	0.059069	0.06149	0.063848	0.066272	0.068623	0.070662	0.07246
113	0.049176	0.043484	0.037864	0.033213	0.028533	0.024255	0.020314	0.017042	0.0141	0.011206	0.0089027	0.0070539	0.0053761	0.0041258	0.0026417	0.0015925	0.00085169	0.00027512	1e-05	1e-05	1e-05	1e-05	1e-05	1e-05	0.00010483	0.00075163	0.0011377	0.0013294	0.0020269	0.002831	0.0037511	0.0044994	0.005263	0.0065585	0.0079289	0.0097646	0.011274	0.013178	0.015086	0.016755	0.018465	0.020132	0.021837	0.023602	0.024994	0.02616	0.026958	0.027696	0.028303
114	0.030734	0.027878	0.024827	0.021859	0.019248	0.016606	0.014517	0.012949	0.011484	0.010409	0.0094411	0.00873	0.0081961	0.0080261	0.0080975	0.0078256	0.0079035	0.0079746	0.0080445	0.0079909	0.0078019	0.0074824	0.0067126	0.0059682	0.0049807	0.0039838	0.0032123	0.0023213	0.001576	0.00071097	0.00029745	1e-05	1e-05	1e-05	0.0002637	0.00081914	0.0012871	0.0018487	0.0022184	0.0025116	0.0030344	0.0031255	0.0033949	0.0034378	0.003262	0.0030532	0.0030271	0.0027334	0.0024021
115	0.0010546	0.0020492	0.0024812	0.0023221	0.0019659	0.0015424	0.00099721	0.00053811	0.00019834	1e-05	1e-05	1e-05	1e-05	1e-05	1e-05	0.00051225	0.0013367	0.0022916	0.0030962	0.0038907	0.004785	0.0053353	0.005321	0.004964	0.0043253	0.003682	0.0037153	0.0038448	0.0042876	0.0047318	0.0052345	0.005247	0.0055705	0.0063334	0.0071584	0.0081303	0.0087509	0.0088576	0.008678	0.008166	0.0077829	0.0069382	0.0066396	0.0065805	0.0065403	0.0065519	0.0064892	0.006328	0.0066788
116	0.15805	0.14326	0.12634	0.11218	0.098495	0.084648	0.071686	0.061577	0.051525	0.041022	0.032194	0.024115	0.016129	0.01096	0.005287	0.0017103	1e-05	1e-05	1e-05	1e-05	1e-05	1e-05	0.0002624	0.0020796	0.0033733	0.0052855	0.0049022	0.004152	0.0042674	0.0049689	0.0052536	0.0048239	0.0035141	0.0038697	0.0048784	0.0066118	0.0075527	0.010093	0.012341	0.01399	0.015768	0.017597	0.018677	0.020379	0.021905	0.022276	0.022406	0.023494	0.024223
117	0.022213	0.018477	0.015005	0.011945	0.0093799	0.0072843	0.0056996	0.0047455	0.0045432	0.0044735	0.0047173	0.005317	0.0058439	0.0061386	0.0064291	0.0060986	0.0059088	0.0057159	0.0057824	0.0049882	0.0043618	0.0036254	0.0023043	0.0013276	0.00045078	1e-05	1e-05	1e-05	1e-05	1e-05	1e-05	0.00020656	0.0016661	0.003903	0.0063389	0.0090058	0.011609	0.014434	0.017494	0.020134	0.023131	0.025478	0.027856	0.02981	0.031455	0.032933	0.034467	0.03587	0.037083
118	0.0018892	0.0028638	0.0036197	0.0043179	0.005133	0.0060935	0.0071029	0.0082453	0.0094063	0.010462	0.01137	0.011891	0.012033	0.011925	0.011714	0.010983	0.010094	0.0090776	0.0079722	0.006764	0.0056775	0.0044924	0.0031731	0.0021429	0.0011994	0.00050813	0.00011076	1e-05	1e-05	1e-05	1e-05	1e-05	1e-05	0.00062031	0.0014673	0.0024196	0.0031465	0.0040991	0.0050655	0.0058989	0.0069081	0.0074515	0.0081327	0.0087263	0.0091022	0.0094321	0.009983	0.010363	0.010643
119	0.0040819	0.0042017	0.0041823	0.0040448	0.0038756	0.0039211	0.0042082	0.0046631	0.0052785	0.0057688	0.0060707	0.0061226	0.0060768	0.005901	0.0057694	0.0054367	0.0050708	0.0046413	0.0043028	0.0036533	0.003065	0.0024067	0.0016388	0.0011013	0.0005909	0.00026889	0.0001553	1e-05	1e-05	1e-05	1e-05	1e-05	1e-05	0.00065639	0.0014569	0.0023641	0.0031332	0.0039437	0.0048653	0.0058085	0.006962	0.0076031	0.0083815	0.0088105	0.0089804	0.0092083	0.0094739	0.0095505	0.0095001
120	0.0012811	0.0019636	0.0025513	0.0028355	0.0029647	0.0030943	0.003372	0.0037745	0.0043356	0.004625	0.0047266	0.0045598	0.0040992	0.0034048	0.003039	0.0024716	0.0020842	0.0017431	0.001461	0.0010262	0.00069068	0.00028705	1e-05	1e-05	1e-05	4.5057e-05	0.00041345	0.00057272	0.00054682	0.00017837	1e-05	1e-05	1e-05	0.00019672	0.00047453	0.00078387	0.00095751	0.0011588	0.0013877	0.0017211	0.0024296	0.0028801	0.0033559	0.0035684	0.0034743	0.003486	0.0036162	0.0034568	0.00329
121	1e-05	1e-05	1e-05	1e-05	1e-05	1e-05	0.00053707	0.0014182	0.0024851	0.0034423	0.0041667	0.004272	0.0044418	0.0048052	0.005263	0.0056054	0.0058412	0.0060853	0.006464	0.0066018	0.0066697	0.0066587	0.0067424	0.0069223	0.0070319	0.0072276	0.0075633	0.0079149	0.0084689	0.0088424	0.0095592	0.010222	0.011278	0.012698	0.014106	0.015833	0.017682	0.019691	0.021618	0.023686	0.026134	0.028244	0.030523	0.032581	0.0343	0.036034	0.037629	0.038887	0.040115
122	1e-05	1e-05	1e-05	1e-05	1e-05	1e-05	0.00055054	0.0017147	0.0029146	0.0042141	0.0055473	0.0068706	0.0083233	0.0096025	0.011005	0.012192	0.013565	0.015343	0.017408	0.019622	0.021815	0.024201	0.026592	0.029073	0.031608	0.034453	0.037574	0.040483	0.043365	0.046034	0.049008	0.051868	0.054804	0.057984	0.061307	0.065153	0.068778	0.072622	0.076527	0.080556	0.084967	0.088937	0.093253	0.097342	0.10136	0.10536	0.10903	0.11235	0.11547
123	1e-05	1e-05	1e-05	1e-05	1e-05	1e-05	0.00098973	0.0027202	0.0046829	0.0063462	0.0078861	0.0087095	0.0095382	0.010487	0.01158	0.012456	0.01332	0.014338	0.015625	0.016764	0.018056	0.019155	0.020571	0.022232	0.02386	0.025581	0.027497	0.029345	0.031304	0.033013	0.035042	0.037012	0.039412	0.042088	0.044593	0.047396	0.050279	0.053364	0.056327	0.05941	0.062774	0.065748	0.068663	0.07138	0.073734	0.076211	0.078526	0.080485	0.082338
124	1e-05	1e-05	1e-05	1e-05	1e-05	1e-05	0.0008629	0.0024593	0.0040391	0.0051905	0.0059149	0.0063261	0.0065214	0.0064953	0.0070159	0.0075468	0.0084757	0.0093916	0.010488	0.011544	0.012785	0.01417	0.015676	0.01761	0.019844	0.022203	0.024755	0.026905	0.029327	0.03157	0.03422	0.036909	0.039877	0.043307	0.04656	0.04989	0.053268	0.056949	0.060927	0.06482	0.069012	0.072888	0.076714	0.080541	0.084068	0.087777	0.091703	0.095128	0.098378
125	1e-05	1e-05	1e-05	1e-05	1e-05	1e-05	0.00074822	0.0023505	0.0038886	0.0051054	0.0061303	0.0066408	0.0069774	0.0073512	0.0075854	0.0075787	0.0076193	0.0076785	0.0075874	0.0071311	0.0068471	0.0062714	0.0056482	0.0051393	0.0044337	0.0039884	0.0036455	0.0032145	0.0028071	0.0021824	0.0019809	0.0014854	0.0015202	0.0019761	0.0024398	0.003199	0.0037348	0.0044308	0.00502	0.0057171	0.0065892	0.0071119	0.0078467	0.0081555	0.0080972	0.0080697	0.0080032	0.0078604	0.0075667
126	1e-05	1e-05	1e-05	1e-05	1e-05	1e-05	0.00048924	0.0017565	0.0031416	0.0042565	0.0052461	0.0061675	0.0071634	0.0081238	0.0095088	0.010716	0.012099	0.013339	0.014563	0.015555	0.016617	0.017724	0.018915	0.020377	0.021816	0.023466	0.025358	0.027299	0.029678	0.031864	0.034635	0.037554	0.04083	0.044601	0.048411	0.052554	0.056747	0.061339	0.065872	0.070376	0.075214	0.079591	0.08389	0.08802	0.091684	0.095243	0.098928	0.10205	0.10487
127	1e-05	1e-05	1e-05	1e-05	1e-05	1e-05	0.00092733	0.0029626	0.0048412	0.0064569	0.0077392	0.0084263	0.0089895	0.0095387	0.0099245	0.009962	0.010007	0.0099678	0.0097643	0.0093032	0.0087743	0.0081248	0.0075138	0.0068815	0.0061425	0.0056084	0.0053973	0.0051379	0.0050871	0.0047779	0.0048378	0.0048108	0.0051529	0.0056808	0.0063019	0.0070292	0.0076171	0.0082564	0.0087689	0.0091945	0.0098163	0.0099625	0.010193	0.010088	0.0098564	0.009607	0.0094178	0.0089891	0.0083026
128	1e-05	1e-05	1e-05	1e-05	1e-05	1e-05	0.00034452	0.00096169	0.0015764	0.0021467	0.0027583	0.0029794	0.0032834	0.003529	0.0036663	0.0034691	0.0033436	0.0032378	0.0031128	0.0028518	0.0025667	0.0020033	0.0014167	0.00086251	0.00032688	0.00011144	9.5286e-05	5.2149e-05	0.00018926	9.2684e-05	0.00034741	0.00044021	0.00098012	0.0018133	0.002601	0.0035278	0.0041331	0.0048799	0.005429	0.0058886	0.0065665	0.0068223	0.0072759	0.0074462	0.0074029	0.0074026	0.0074292	0.007394	0.0072112
129	1e-05	1e-05	1e-05	1e-05	0.00031355	0.0024053	0.0042624	0.0058513	0.0071249	0.0078419	0.0083172	0.0082174	0.0078665	0.0075346	0.0072187	0.0067724	0.0065436	0.0063148	0.0061833	0.0060147	0.0060534	0.0058428	0.0054229	0.0050544	0.0044266	0.0040049	0.0037049	0.0030747	0.0025224	0.0017889	0.0012616	0.00035339	1e-05	1e-05	2.0264e-05	0.00049476	0.0006997	0.0011329	0.0017248	0.0022011	0.0028739	0.0031622	0.0037968	0.0040299	0.0040516	0.0041521	0.0041404	0.003999	0.0036779
130	0.033797	0.029488	0.025398	0.021557	0.017858	0.014541	0.011888	0.010155	0.0088396	0.0076469	0.0070121	0.0063665	0.0060903	0.0059735	0.0062276	0.0064243	0.006678	0.0071233	0.0072663	0.0069513	0.006563	0.0059345	0.0056053	0.0052032	0.0044873	0.0036922	0.0028459	0.0019401	0.00094194	1e-05	1e-05	1e-05	1e-05	1e-05	1e-05	0.000155	0.00084941	0.0020365	0.0031796	0.0043964	0.0061557	0.0075547	0.0089018	0.010079	0.011212	0.012285	0.013198	0.013709	0.013677
131	1e-05	1e-05	1e-05	1e-05	1e-05	1e-05	0.0019449	0.0057396	0.0092861	0.012241	0.01492	0.016702	0.018289	0.020077	0.022065	0.024326	0.026808	0.029712	0.032847	0.035872	0.039448	0.04323	0.047183	0.051613	0.056128	0.061066	0.066067	0.07085	0.07598	0.081004	0.086497	0.091773	0.097375	0.10354	0.10958	0.11609	0.12233	0.12884	0.13561	0.142	0.14855	0.15476	0.16115	0.16719	0.17261	0.178	0.18308	0.18795	0.19277
132	0.0068965	0.0059115	0.0048585	0.0037108	0.0023695	0.0014054	0.0010229	0.0012348	0.0016556	0.0019801	0.0023733	0.0026346	0.0028784	0.0031572	0.0034667	0.0038597	0.0042016	0.0042157	0.0042225	0.0041399	0.0039891	0.0034821	0.0028658	0.0024485	0.0018597	0.0015724	0.0011993	0.00059196	0.00026396	1e-05	1e-05	1e-05	1e-05	1e-05	1e-05	0.00058493	0.0013073	0.0022402	0.0032591	0.0042279	0.0055575	0.0066245	0.0077291	0.0084722	0.0088669	0.0092021	0.0095613	0.0095589	0.0095454
133	1e-05	1e-05	1e-05	1e-05	0.00054207	0.0015652	0.0026974	0.003953	0.0050045	0.0056568	0.0062435	0.0065039	0.0065888	0.0065385	0.006475	0.006054	0.0058992	0.0056247	0.0054167	0.0049474	0.0046966	0.004138	0.003643	0.0032221	0.0026093	0.0021307	0.0018956	0.0013944	0.00099151	0.00027289	0.00012734	1e-05	1e-05	0.00027632	0.00066346	0.0014782	0.0022936	0.0033576	0.0045025	0.0056325	0.0069907	0.0077237	0.0087314	0.0092437	0.0095338	0.0099316	0.010238	0.010169	0.0097659
134	1e-05	1e-05	1e-05	1e-05	1e-05	1e-05	0.0013253	0.0040967	0.0063128	0.0079387	0.0092063	0.010043	0.010789	0.011191	0.011048	0.010584	0.0099239	0.0093465	0.008578	0.0075825	0.0066767	0.005767	0.0047682	0.0038111	0.0031375	0.0031052	0.0032524	0.0035878	0.0042442	0.0047196	0.0058165	0.0068908	0.0084745	0.01061	0.013013	0.015278	0.01721	0.019627	0.021817	0.024038	0.026414	0.028358	0.030431	0.032066	0.033513	0.034705	0.036053	0.037174	0.037677
135	0.0093026	0.0080997	0.0066823	0.0053846	0.0040142	0.0031221	0.00247	0.0022159	0.0023497	0.0024198	0.0026392	0.0025339	0.0025854	0.00275	0.002851	0.0028211	0.0026837	0.002602	0.0024733	0.0021188	0.0018548	0.001384	0.0010578	0.00079766	0.00035738	9.0633e-05	2.8263e-05	1e-05	1e-05	1e-05	1e-05	1e-05	1e-05	0.00051835	0.00099369	0.0017635	0.0024831	0.0032114	0.0038451	0.0043721	0.0051035	0.0054994	0.0058322	0.0060042	0.0058142	0.0056995	0.0055672	0.0051562	0.0047316
136	0.004725	0.0055102	0.0059903	0.0063392	0.0065985	0.0070591	0.0074424	0.0078552	0.0084442	0.0088043	0.0088874	0.0085668	0.0084639	0.0083474	0.0081818	0.0077294	0.0071701	0.0066357	0.0062134	0.0055788	0.0049426	0.0040881	0.003167	0.0023486	0.0014279	0.00065863	0.00018195	1e-05	1e-05	1e-05	1e-05	1e-05	1e-05	0.00069591	0.001438	0.0022923	0.0030166	0.0038382	0.0044832	0.0050014	0.0060103	0.0064027	0.0070708	0.0071153	0.0070731	0.0070881	0.0073135	0.007359	0.0071969
137	0.037138	0.032524	0.028054	0.023844	0.019749	0.016144	0.013154	0.010966	0.0091408	0.0075036	0.0063513	0.0052849	0.0044834	0.0038563	0.003669	0.0035091	0.0033516	0.0032983	0.0032233	0.0029517	0.0027117	0.0023866	0.0021909	0.0021817	0.0019014	0.0015145	0.0011938	0.00075316	0.00032843	1e-05	1e-05	1e-05	1e-05	1e-05	1e-05	0.00026843	0.0008437	0.0016647	0.0025521	0.0034639	0.0048657	0.005832	0.0067551	0.0075253	0.0081089	0.0086564	0.0089884	0.0089428	0.0086291
138	1e-05	1e-05	1e-05	1e-05	1e-05	1e-05	0.00025751	0.0012516	0.0025694	0.003962	0.005145	0.0058117	0.0066419	0.0074526	0.0083737	0.0089088	0.0094717	0.0099509	0.010399	0.010414	0.010075	0.0096285	0.0091718	0.0087763	0.0081691	0.007592	0.0071189	0.0065714	0.0062723	0.0055581	0.0053345	0.0050749	0.0052616	0.0058071	0.0062821	0.0070257	0.0076299	0.0084738	0.0091668	0.0098723	0.010894	0.011466	0.01223	0.012664	0.013	0.01331	0.013699	0.014052	0.014132
139	1e-05	1e-05	1e-05	1e-05	1.7801e-05	0.0010618	0.0022669	0.0040624	0.0055021	0.0064837	0.0073377	0.0073867	0.0072504	0.0066305	0.0063103	0.0060621	0.0059289	0.0058943	0.0053284	0.0045641	0.0039715	0.0029122	0.002098	0.001484	0.0010463	0.00076958	0.00064378	0.00022983	1e-05	1e-05	8.2133e-05	0.00012312	0.00081014	0.0018688	0.0028454	0.003846	0.0045742	0.0053278	0.0062103	0.0068012	0.0076457	0.0077754	0.0080145	0.0079338	0.0073932	0.0068629	0.0065494	0.0062065	0.0058252
140	1e-05	1e-05	1e-05	1e-05	1e-05	1e-05	0.00077402	0.0026023	0.0043609	0.0059773	0.0072857	0.0079941	0.0088633	0.0099053	0.011159	0.011973	0.012855	0.013748	0.0145	0.015146	0.015733	0.016263	0.01687	0.017502	0.01788	0.018423	0.019339	0.020247	0.021441	0.022346	0.023613	0.024746	0.026277	0.027959	0.029638	0.031578	0.033367	0.035283	0.037119	0.038882	0.040937	0.042634	0.044544	0.04618	0.047847	0.049569	0.05152	0.053291	0.054931
141	1e-05	1e-05	1e-05	1e-05	1e-05	1e-05	0.0012968	0.0037168	0.0058846	0.0080073	0.0095332	0.010225	0.010641	0.011438	0.012143	0.01228	0.0127	0.013347	0.014026	0.014664	0.015606	0.01676	0.017964	0.019396	0.020412	0.021733	0.023625	0.025448	0.027581	0.029668	0.032104	0.034268	0.036787	0.039896	0.04298	0.046626	0.050567	0.054638	0.058887	0.063223	0.067914	0.072377	0.076953	0.081351	0.085457	0.089801	0.094132	0.097906	0.10146
142	0.01275	0.010959	0.0091271	0.0073588	0.0056072	0.0042734	0.0033365	0.0026857	0.0025742	0.0025735	0.0027589	0.0029059	0.003026	0.003116	0.0033237	0.0033487	0.0034982	0.003537	0.003725	0.0035254	0.003218	0.0027404	0.0020972	0.001671	0.0011274	0.00076107	0.00060815	0.00015173	1e-05	1e-05	1e-05	1e-05	1e-05	1e-05	0.00026606	0.0010529	0.0017685	0.0025919	0.0034265	0.0042517	0.0053239	0.006051	0.0066739	0.0069463	0.0068881	0.0067833	0.0066427	0.0061217	0.005479
143	1e-05	1e-05	1e-05	1e-05	1e-05	1e-05	0.0015434	0.0044568	0.0066258	0.0080731	0.0089448	0.0090364	0.0092161	0.0094288	0.0096889	0.0096311	0.010018	0.010782	0.011338	0.011901	0.012699	0.013447	0.01403	0.014365	0.014446	0.014795	0.015516	0.016038	0.016329	0.016501	0.016923	0.017107	0.017786	0.018936	0.020297	0.022266	0.024058	0.025843	0.02772	0.029896	0.032356	0.03451	0.036959	0.039029	0.040911	0.042755	0.0443	0.045571	0.046628
144	0.016519	0.014685	0.012954	0.011256	0.0092404	0.0074977	0.0062083	0.0054029	0.0049429	0.0044329	0.0040756	0.0038389	0.0036924	0.0035162	0.0034641	0.0035965	0.0038169	0.0038948	0.0039212	0.0037191	0.0033827	0.002917	0.0023584	0.001851	0.0013099	0.0010363	0.00066186	0.00015721	1e-05	1e-05	1e-05	1e-05	1e-05	1e-05	0.00018796	0.00077522	0.0011433	0.0018756	0.0024993	0.0031181	0.0039166	0.0042802	0.0046783	0.0048433	0.0048469	0.0048611	0.0048458	0.0046184	0.0041125
145	8.2358e-05	1e-05	1e-05	1e-05	1e-05	1e-05	1e-05	0.00079172	0.0025882	0.0046319	0.0070047	0.0090992	0.011516	0.01418	0.017097	0.020123	0.023553	0.026859	0.030402	0.033885	0.037484	0.041039	0.044844	0.048905	0.053054	0.057496	0.062146	0.066466	0.071097	0.075363	0.079968	0.084429	0.089254	0.094248	0.099102	0.10403	0.10876	0.11348	0.11825	0.12284	0.12769	0.13206	0.13637	0.14029	0.14394	0.14756	0.15116	0.15437	0.15742
146	1e-05	1e-05	1e-05	1e-05	1e-05	1e-05	0.00040703	0.0015699	0.0028064	0.00386	0.0045619	0.004851	0.0052891	0.0056622	0.0061906	0.0064062	0.0068831	0.0073699	0.0076904	0.0076445	0.007729	0.0077075	0.0075417	0.0072414	0.0067878	0.0065124	0.0063983	0.0060035	0.0054899	0.0047402	0.0044015	0.0038535	0.0036568	0.0039536	0.0043326	0.004993	0.0054673	0.0061454	0.0068665	0.0078037	0.0091066	0.010038	0.011083	0.011967	0.012533	0.013087	0.013595	0.013933	0.014005
147	0.0078681	0.0063994	0.0043463	0.0026899	0.0010159	1e-05	1e-05	1e-05	1e-05	1e-05	1e-05	0.00030476	0.0014694	0.0029857	0.0045385	0.0060966	0.007991	0.0097146	0.011442	0.012884	0.01431	0.0153	0.01631	0.017367	0.018294	0.019442	0.020661	0.02181	0.023344	0.024646	0.026419	0.028143	0.030522	0.033242	0.035809	0.038738	0.041508	0.044728	0.047975	0.051264	0.054866	0.05806	0.06135	0.064422	0.067239	0.07022	0.073233	0.076148	0.078836
148	0.0075648	0.0065167	0.0045239	0.0028405	0.001167	1e-05	1e-05	1e-05	1e-05	1e-05	1e-05	0.00030925	0.0013411	0.0029683	0.0049348	0.006846	0.0092093	0.011252	0.013116	0.014625	0.016	0.016943	0.017877	0.019071	0.019992	0.020842	0.021859	0.022636	0.023837	0.024758	0.026183	0.02754	0.029426	0.031447	0.03292	0.034866	0.036631	0.03856	0.040729	0.042808	0.045273	0.047187	0.049302	0.051303	0.053207	0.055533	0.057729	0.05975	0.061828
149	0.0050832	0.003482	0.0015885	1e-05	1e-05	1e-05	1e-05	1e-05	1e-05	0.0013481	0.0035768	0.0051311	0.0069531	0.0088549	0.010611	0.012009	0.013573	0.014856	0.015602	0.015169	0.01447	0.013293	0.012009	0.01072	0.0090653	0.0077517	0.0067797	0.0053596	0.0040343	0.002505	0.0017628	0.0008326	0.00026845	0.00084729	0.0012542	0.0019297	0.0024883	0.0028006	0.0033241	0.0040312	0.0050775	0.0055154	0.0063524	0.0073703	0.0074777	0.0078989	0.0083607	0.0084198	0.0086758
150	0.069543	0.058554	0.047681	0.038035	0.02891	0.021098	0.015054	0.010485	0.007158	0.0047143	0.0036561	0.002826	0.0032075	0.0040152	0.0044866	0.0051438	0.0056511	0.0055589	0.0055765	0.0053238	0.0045167	0.0034897	0.0027603	0.0018	0.000706	0.0001715	1e-05	1e-05	1e-05	1e-05	1e-05	1e-05	0.00097695	0.0023853	0.0035881	0.0050424	0.0064272	0.0087639	0.011313	0.013774	0.016399	0.018309	0.020183	0.022131	0.023739	0.025807	0.02786	0.02963	0.030949
151	0.00080878	1e-05	1e-05	1e-05	1e-05	1e-05	1e-05	0.00028682	0.0023764	0.0045051	0.0060122	0.0076849	0.0095882	0.011251	0.012782	0.013778	0.014779	0.015853	0.016701	0.017006	0.01725	0.017999	0.018679	0.019057	0.019143	0.019502	0.020008	0.020393	0.020475	0.020227	0.020327	0.020497	0.020853	0.021776	0.022853	0.02447	0.026013	0.027679	0.02956	0.031374	0.033492	0.03528	0.037345	0.039365	0.040527	0.041993	0.043231	0.044082	0.044858
152	1e-05	1e-05	0.00023583	0.00082638	0.0012859	0.0016245	0.0019468	0.0022758	0.0024839	0.0026012	0.0023261	0.0020109	0.0015625	0.0010939	0.0008802	0.00037245	0.00010464	2.1242e-05	1.4092e-05	5.1915e-05	1e-05	0.00016476	4.9492e-05	1e-05	1e-05	1e-05	9.5362e-05	9.9722e-05	0.00012946	8.8338e-05	0.00021398	0.00032225	0.00064594	0.001235	0.0019382	0.0029972	0.0037232	0.0045446	0.0055615	0.0064618	0.0075494	0.0083263	0.0091107	0.0097316	0.01038	0.011201	0.011738	0.012249	0.012553
153	0.024925	0.022577	0.020237	0.018315	0.016144	0.01436	0.012779	0.011451	0.010567	0.0092502	0.0082883	0.0073678	0.0064391	0.0057219	0.0050108	0.0041604	0.0034101	0.0028512	0.0026671	0.0024022	0.0025325	0.0025668	0.0024662	0.0025032	0.0022198	0.0020257	0.0020226	0.0019098	0.0017976	0.0010316	0.00053081	1e-05	1e-05	1e-05	1e-05	1e-05	1e-05	0.0001802	0.00056475	0.0010868	0.0021354	0.0028076	0.0035654	0.0040434	0.0044907	0.0052217	0.0058371	0.0062233	0.0064409
154	0.0037194	0.0020518	0.00068346	1e-05	1e-05	1e-05	1e-05	1e-05	1e-05	0.00099689	0.0028155	0.0045299	0.0067286	0.0087779	0.011195	0.013406	0.015765	0.0181	0.020674	0.022871	0.025402	0.02766	0.029942	0.032206	0.034286	0.036532	0.038955	0.041195	0.043579	0.045359	0.047433	0.049096	0.051044	0.053431	0.05551	0.057868	0.060112	0.062374	0.064474	0.06637	0.068683	0.070541	0.072371	0.074034	0.075372	0.076976	0.078479	0.07941	0.080294
155	0.020912	0.015282	0.0093561	0.0042915	1e-05	1e-05	1e-05	1e-05	1e-05	1e-05	0.00082389	0.0049107	0.010398	0.016771	0.02365	0.03138	0.039738	0.047911	0.055872	0.063611	0.071396	0.078892	0.086813	0.094551	0.10214	0.10998	0.11763	0.1252	0.13314	0.14105	0.15017	0.15974	0.16985	0.17997	0.1901	0.20041	0.21049	0.22101	0.23128	0.24141	0.25156	0.26024	0.2683	0.27598	0.28324	0.29038	0.29781	0.30516	0.31192
156	1e-05	1e-05	1e-05	1e-05	1e-05	1e-05	0.0013397	0.0052645	0.0095762	0.014862	0.020454	0.026402	0.033056	0.040341	0.048045	0.055503	0.063569	0.071731	0.079952	0.088195	0.096366	0.10433	0.11234	0.1201	0.12741	0.13505	0.1433	0.1513	0.15897	0.16612	0.17329	0.18042	0.18812	0.19616	0.20422	0.21248	0.22038	0.22792	0.23501	0.24234	0.24984	0.25701	0.26368	0.26963	0.27483	0.27998	0.28485	0.28917	0.29317
157	0.027003	0.025274	0.023228	0.021261	0.019309	0.017369	0.015639	0.01435	0.01337	0.012381	0.011497	0.010246	0.009182	0.0081269	0.0071938	0.0060768	0.0053842	0.0047771	0.0041174	0.003245	0.0024234	0.0015516	0.00091572	0.00038405	1e-05	1e-05	1e-05	1e-05	1e-05	1e-05	6.8624e-05	0.00052436	0.0015342	0.0026593	0.0039609	0.0053786	0.0066569	0.0080549	0.0096971	0.011377	0.013429	0.015124	0.016955	0.018509	0.02016	0.02171	0.023607	0.025486	0.027286
158	0.05387	0.045495	0.036813	0.028504	0.020893	0.014945	0.010259	0.0068609	0.005114	0.004125	0.0039029	0.0034206	0.0036402	0.0045634	0.0054365	0.0060335	0.0062296	0.0062687	0.0061828	0.0054111	0.0043537	0.0030625	0.0022245	0.0014863	0.00017709	1e-05	1e-05	1e-05	1e-05	1e-05	1e-05	0.00087774	0.0027209	0.0048998	0.007088	0.0097203	0.0121	0.015204	0.018339	0.02156	0.024811	0.027652	0.030582	0.032913	0.034951	0.037026	0.039398	0.041732	0.043162
159	0.00066251	0.0010082	0.001004	0.00079926	0.00072949	0.00021594	3.1649e-05	0.00018568	1e-05	1e-05	3.3535e-05	1e-05	1e-05	1e-05	1e-05	6.4148e-05	0.0002972	0.00050556	0.00068705	0.00090442	0.0012078	0.0011364	0.00081019	0.00045867	0.00010085	1e-05	3.4254e-05	0.00015336	0.00045292	0.00064303	0.00098462	0.001031	0.0015834	0.0026086	0.0038202	0.005071	0.006224	0.0076074	0.0088902	0.01006	0.011358	0.01257	0.014075	0.015322	0.016488	0.01782	0.019666	0.021302	0.022781
160	1e-05	0.00010457	1e-05	1e-05	1e-05	1e-05	1e-05	0.00039004	0.0010715	0.0017548	0.0025616	0.0026438	0.0029337	0.0034386	0.0039986	0.004306	0.0047177	0.0049614	0.0052026	0.0052305	0.0053072	0.0052346	0.0054437	0.0055529	0.0055934	0.0057026	0.0062176	0.0065442	0.0073033	0.0079541	0.0091414	0.010287	0.011864	0.013676	0.015727	0.017931	0.020349	0.022758	0.025341	0.027703	0.030358	0.032465	0.034707	0.036813	0.038922	0.041054	0.043282	0.04511	0.046909
161	1e-05	1e-05	1e-05	1e-05	1e-05	1e-05	0.0029048	0.0079185	0.01227	0.015043	0.016598	0.016045	0.014535	0.014152	0.01455	0.015248	0.015316	0.016329	0.01675	0.017098	0.017191	0.01647	0.016332	0.016122	0.014891	0.013327	0.012483	0.012704	0.013426	0.01422	0.015958	0.017285	0.019451	0.021084	0.023159	0.025941	0.02965	0.033044	0.035453	0.037488	0.039522	0.039555	0.040784	0.041738	0.043484	0.045319	0.047272	0.047414	0.047523
162	0.034448	0.029062	0.023477	0.018528	0.014121	0.0106	0.0082802	0.0073072	0.0076243	0.0081751	0.0090071	0.0098617	0.010943	0.012683	0.013955	0.01485	0.015389	0.01557	0.015214	0.014149	0.013112	0.011977	0.010699	0.009483	0.0075977	0.0061496	0.004914	0.0038107	0.0029757	0.002272	0.0018959	0.0015869	0.0016186	0.0020529	0.0024734	0.0032689	0.0039937	0.0047374	0.0054268	0.0060589	0.0066454	0.0067428	0.0068388	0.0067288	0.0062823	0.0059395	0.0057148	0.0049973	0.004168
163	0.073151	0.067792	0.061607	0.055117	0.04928	0.044047	0.039921	0.036971	0.034962	0.033152	0.03122	0.028728	0.026636	0.025316	0.023931	0.021868	0.019859	0.017734	0.015685	0.01321	0.010628	0.0082209	0.0061205	0.0041306	0.0017844	0.0005076	1e-05	1e-05	1e-05	1e-05	1e-05	1e-05	1.077e-05	0.0014374	0.0031161	0.005118	0.0064775	0.0078235	0.0093762	0.011496	0.014173	0.016536	0.018855	0.020977	0.023098	0.025153	0.027925	0.031029	0.033871
164	0.021592	0.019637	0.016907	0.013484	0.010264	0.0074847	0.0058566	0.0058951	0.006654	0.0079248	0.0086515	0.0083063	0.0081299	0.0083619	0.0092165	0.0097936	0.010408	0.010973	0.010799	0.010084	0.0086663	0.0074863	0.0067172	0.0059822	0.0048528	0.0037415	0.0027527	0.001445	0.00023553	1e-05	1e-05	1e-05	1e-05	1e-05	1e-05	0.00064774	0.0015395	0.0029183	0.0043767	0.0057199	0.0069747	0.0075392	0.0081725	0.0085362	0.0084585	0.0088059	0.009079	0.0088959	0.0083258
165	0.039661	0.03328	0.026815	0.021048	0.015866	0.011088	0.0072727	0.0043456	0.0021756	0.00059142	1e-05	1e-05	1e-05	1e-05	1e-05	1e-05	0.00010571	0.00056867	0.0010731	0.0013246	0.00175	0.0019484	0.0023036	0.0024885	0.0026511	0.002727	0.003093	0.0028251	0.0030828	0.003277	0.0039206	0.0041764	0.0050651	0.0062952	0.0078223	0.0096481	0.01171	0.014106	0.016892	0.019452	0.022171	0.024631	0.027537	0.029958	0.032166	0.03444	0.036671	0.038496	0.040136
166	0.075622	0.063785	0.052444	0.042223	0.033206	0.025308	0.018749	0.013253	0.0089951	0.0054544	0.003267	0.0021306	0.0017355	0.0017207	0.0018539	0.0014497	0.0012892	0.0011647	0.0014957	0.0019262	0.0027539	0.0032079	0.0030552	0.0027711	0.0022642	0.001793	0.001609	0.0013758	0.0011151	0.00024096	1e-05	1e-05	1e-05	1e-05	1e-05	1e-05	0.00084791	0.0021162	0.0032439	0.0044575	0.0061869	0.0073634	0.0087277	0.0097906	0.010707	0.011717	0.012416	0.012855	0.013229
167	0.095829	0.079752	0.064794	0.051423	0.039408	0.028949	0.020353	0.01374	0.0090384	0.0055599	0.0036711	0.0025948	0.0024579	0.0024044	0.002506	0.0024088	0.0026102	0.0024647	0.0019892	0.0011982	0.00068056	0.00020456	1e-05	1e-05	1e-05	1e-05	1e-05	1e-05	5.5825e-05	0.00076401	0.0017928	0.0025842	0.0036255	0.005054	0.006739	0.008471	0.010439	0.012725	0.014624	0.016501	0.018341	0.020007	0.02207	0.024104	0.025837	0.027528	0.029544	0.031167	0.032507
168	1e-05	0.0017206	0.029108	0.062896	0.086406	0.11091	0.12736	0.12706	0.13006	0.12555	0.12365	0.11058	0.098536	0.087597	0.074662	0.062008	0.049446	0.037587	0.035608	0.028895	0.023474	0.018981	0.01978	0.020301	0.020631	0.018279	0.019078	0.019197	0.018524	0.015497	0.014567	0.012804	0.010763	0.008689	0.0059514	0.0029399	0.0015275	1e-05	1e-05	1e-05	1e-05	1e-05	5.6152e-05	0.0010917	0.0018717	0.0034271	0.0050044	0.0068878	0.0091537
169	0.066338	0.058858	0.051887	0.045703	0.03982	0.033798	0.028892	0.025873	0.022605	0.019523	0.016865	0.015785	0.014538	0.014188	0.013224	0.012082	0.010697	0.010155	0.0088083	0.0077451	0.00661	0.0059774	0.0041133	0.0027252	0.00097123	0.00034251	1e-05	9.7136e-05	1e-05	1e-05	1e-05	1e-05	1e-05	0.00019434	0.0011536	0.001717	0.001735	0.0019111	0.001885	0.0020456	0.0027687	0.003371	0.0036986	0.004679	0.0056451	0.0066501	0.0083388	0.010353	0.012546
170	0.016624	0.038074	0.057691	0.076486	0.092667	0.1052	0.11538	0.12395	0.12867	0.13069	0.1314	0.12932	0.12562	0.12044	0.11404	0.10742	0.10065	0.094184	0.085755	0.078267	0.070621	0.063439	0.057687	0.052247	0.04924	0.047615	0.046274	0.045822	0.045107	0.045894	0.046857	0.048605	0.05106	0.053346	0.056261	0.056703	0.056997	0.057202	0.056035	0.053527	0.050544	0.045699	0.03937	0.03119	0.022657	0.012825	0.0060769	1e-05	1e-05
171	1e-05	1e-05	1e-05	1e-05	1e-05	1e-05	0.011678	0.030386	0.044041	0.053496	0.060799	0.061927	0.060839	0.058288	0.055467	0.052565	0.049542	0.04654	0.044001	0.041616	0.039377	0.036881	0.03764	0.0384	0.042268	0.046806	0.051145	0.055961	0.06058	0.064971	0.06994	0.074603	0.080744	0.085526	0.090284	0.092128	0.09355	0.094984	0.095284	0.094179	0.092016	0.087995	0.083079	0.075513	0.067686	0.058872	0.052658	0.04663	0.040763
172	1e-05	1e-05	1e-05	1e-05	1e-05	1e-05	0.012077	0.031001	0.044685	0.05361	0.060637	0.061761	0.06084	0.058509	0.055964	0.053249	0.050407	0.04768	0.045286	0.043127	0.041357	0.03904	0.039356	0.039727	0.04297	0.046642	0.050322	0.054538	0.05878	0.062912	0.067479	0.071558	0.076807	0.080961	0.08496	0.086492	0.087832	0.089199	0.089276	0.088223	0.086539	0.083461	0.079793	0.073872	0.067603	0.060457	0.055274	0.050174	0.045194
173	0.027332	0.024597	0.022077	0.019763	0.017538	0.015535	0.014164	0.013187	0.012237	0.011321	0.010502	0.010003	0.0093477	0.0087628	0.0079023	0.0068906	0.0056274	0.0043709	0.0034446	0.002755	0.0022185	0.0019803	0.0015557	0.0012621	0.00088221	0.00089867	0.0010167	0.0016494	0.0020926	0.0021728	0.0023169	0.0022731	0.0019367	0.0017565	0.0016504	0.0017244	0.0015927	0.0015052	0.0010666	0.00067171	0.0006073	0.00035811	0.00011818	1e-05	1e-05	1e-05	1e-05	1e-05	1e-05
174	1e-05	1e-05	1e-05	1e-05	1e-05	0.0020153	0.004196	0.005351	0.0065168	0.0072406	0.0081455	0.0081496	0.0082511	0.0083778	0.0081232	0.0070466	0.0057516	0.0045994	0.0042858	0.0037936	0.003458	0.0032505	0.0033985	0.0034205	0.0034673	0.0033314	0.003803	0.0043793	0.0046555	0.004326	0.0043779	0.0040501	0.0037727	0.0035508	0.0032644	0.0030683	0.0028754	0.0025741	0.0022629	0.0019436	0.0020611	0.0017939	0.0015947	0.0012932	0.00095606	0.00070829	0.00022967	1e-05	1e-05
175	0.0073774	0.007556	0.0074289	0.0081672	0.0086094	0.0095765	0.010579	0.011041	0.011903	0.012442	0.013319	0.013691	0.014289	0.014976	0.015052	0.014675	0.01381	0.01277	0.012226	0.011477	0.01091	0.010365	0.010066	0.0094984	0.0088294	0.0082457	0.0080342	0.0081803	0.0083269	0.0081272	0.0081081	0.0075844	0.0070312	0.0064552	0.0059425	0.0055503	0.0051039	0.0045141	0.0038304	0.0030406	0.0026232	0.0019523	0.0015193	0.001073	0.00056465	0.00010181	1e-05	1e-05	1e-05
176	1e-05	1e-05	1e-05	1e-05	1e-05	1e-05	0.0037924	0.007461	0.0097247	0.011281	0.012875	0.013613	0.014106	0.01381	0.013213	0.012497	0.011206	0.0099037	0.0085115	0.0075092	0.0065992	0.0052427	0.0042275	0.0034172	0.0035567	0.0041114	0.004419	0.0052184	0.0061317	0.0069355	0.0081161	0.0087713	0.010101	0.011437	0.012644	0.013311	0.013687	0.014331	0.014324	0.013972	0.013764	0.01265	0.011719	0.010061	0.0082166	0.0059807	0.004314	0.0028028	0.0014207
177	0.018463	0.018578	0.018719	0.018744	0.018882	0.01855	0.018475	0.01847	0.017822	0.017134	0.016172	0.01529	0.014338	0.013404	0.012279	0.01087	0.0095123	0.0079796	0.0065829	0.0056385	0.004856	0.0043614	0.0038835	0.0033601	0.0028741	0.0027573	0.0029086	0.0033042	0.0038356	0.0042114	0.0046397	0.0049467	0.0052264	0.0055522	0.0059493	0.0063946	0.0066059	0.0066129	0.0064036	0.0060245	0.0058308	0.0053031	0.0046591	0.0037804	0.0028045	0.0018345	0.00077543	6.4327e-05	1e-05
178	0.023514	0.022112	0.020735	0.01968	0.019014	0.018492	0.017949	0.017219	0.016153	0.015374	0.014987	0.01462	0.014203	0.013624	0.0128	0.011647	0.010001	0.0083454	0.0070238	0.0059993	0.0048778	0.0037452	0.0026847	0.0018835	0.0012403	0.0010179	0.00074108	0.0009887	0.0013183	0.0012796	0.0015613	0.0017957	0.0019397	0.0021325	0.0022325	0.0025551	0.0025639	0.0027365	0.0025098	0.0020075	0.0018821	0.0011638	0.00061908	0.0001962	1e-05	1e-05	1e-05	1e-05	1e-05
179	0.040671	0.034601	0.028936	0.024289	0.019813	0.015257	0.011637	0.0090323	0.0064064	0.0040687	0.0028035	0.0023352	0.0021955	0.0021817	0.0016957	0.0013979	0.0012227	0.001187	0.0011626	0.0013876	0.0018249	0.0015756	0.00093754	0.00033619	1e-05	1e-05	1e-05	1e-05	4.0892e-05	1e-05	1e-05	1e-05	0.00033626	0.00082834	0.0012977	0.0017067	0.0018921	0.0021502	0.0020696	0.0019515	0.0019475	0.0016021	0.0012213	0.00081573	0.00056508	0.0004021	0.00016833	0.00020007	0.00048047
180	0.0065281	0.0072043	0.0082089	0.0091909	0.010027	0.010646	0.011374	0.011945	0.012044	0.011872	0.011275	0.010702	0.010139	0.0091993	0.0078665	0.0064829	0.0049856	0.0034173	0.0021964	0.0013566	0.00089294	0.0010347	0.0012328	0.0013901	0.0016316	0.0023163	0.00286	0.0037092	0.0046335	0.0052341	0.0058393	0.0061041	0.0058199	0.0054393	0.0052246	0.0051102	0.0047306	0.0045147	0.0039468	0.0032657	0.0028973	0.0022609	0.0015214	0.0010167	0.0006503	0.0001044	1e-05	1e-05	1e-05
181	0.018411	0.018168	0.018111	0.018184	0.018302	0.018206	0.018147	0.018129	0.017569	0.016883	0.016167	0.015642	0.015224	0.014669	0.013744	0.012656	0.011424	0.010215	0.0089693	0.008156	0.0075761	0.0069793	0.0063009	0.0054726	0.0047422	0.0044898	0.0042419	0.0043117	0.004378	0.0043973	0.0044559	0.0043124	0.0043489	0.0044954	0.0047763	0.0050588	0.0049961	0.0050011	0.0047355	0.0043368	0.0041286	0.0036508	0.0031156	0.0024179	0.001626	0.0007717	1e-05	1e-05	1e-05
182	1e-05	1e-05	1e-05	1e-05	1e-05	1e-05	0.0058461	0.014402	0.01956	0.023158	0.027608	0.031965	0.035912	0.037893	0.040892	0.044611	0.045745	0.047293	0.046331	0.045884	0.046012	0.043643	0.040681	0.038131	0.036486	0.034481	0.031056	0.028147	0.026232	0.025465	0.026374	0.025663	0.026961	0.029035	0.031022	0.033346	0.035445	0.038686	0.041518	0.044173	0.047363	0.049133	0.052145	0.054987	0.056895	0.058069	0.05972	0.061486	0.06235
183	0.029282	0.026493	0.023935	0.021762	0.019868	0.017863	0.016347	0.015037	0.013381	0.011775	0.010511	0.0095676	0.0087248	0.0079836	0.0069314	0.0055759	0.0041835	0.0025878	0.0012993	0.00055058	0.00014672	1e-05	1e-05	1e-05	1e-05	1e-05	1e-05	0.00038411	0.0014593	0.0022335	0.0029461	0.0033098	0.0034878	0.0037904	0.0041997	0.0044908	0.0045542	0.004523	0.0040952	0.0034373	0.0031341	0.0026638	0.0022784	0.0018374	0.0013355	0.00084913	0.00029373	0.00010483	0.00018578
184	1e-05	1e-05	1e-05	1e-05	1e-05	1e-05	0.0025333	0.0066281	0.0099622	0.012487	0.014246	0.014621	0.014586	0.015148	0.015388	0.014492	0.013358	0.012728	0.011936	0.011594	0.011482	0.01122	0.011328	0.010973	0.010261	0.0095026	0.0093829	0.0091547	0.0087184	0.0083195	0.0081292	0.0072931	0.0068282	0.0063404	0.0065298	0.0069014	0.007355	0.0077601	0.0084762	0.0092698	0.010206	0.010814	0.011637	0.012136	0.012486	0.012306	0.01186	0.01148	0.011156
185	0.016446	0.01519	0.015146	0.015333	0.016243	0.017574	0.017735	0.017246	0.016315	0.01591	0.016213	0.017436	0.018683	0.019072	0.019516	0.019735	0.018775	0.017767	0.016703	0.015552	0.014521	0.012544	0.010214	0.0081439	0.006073	0.0043026	0.0021855	0.00076719	0.00012496	1e-05	1e-05	1e-05	1e-05	1e-05	1e-05	0.0011414	0.0020657	0.0032174	0.0041331	0.0047419	0.0058309	0.0060716	0.0070545	0.0076222	0.0080254	0.0081883	0.0081457	0.0085106	0.0091084
186	0.0091158	0.0067517	0.0046945	0.0027853	0.0012082	1e-05	1e-05	1e-05	1e-05	1e-05	1e-05	1e-05	0.00073719	0.0015289	0.002114	0.0023619	0.0022943	0.0020236	0.0019945	0.0022756	0.0025899	0.0030722	0.0033439	0.0036417	0.0038093	0.0043418	0.0050486	0.0061087	0.0070971	0.0078724	0.0086383	0.009123	0.0093757	0.0097226	0.010104	0.010638	0.011034	0.011475	0.011627	0.011664	0.011951	0.011941	0.011951	0.012023	0.012106	0.012063	0.011763	0.011631	0.01169
187	0.027424	0.021998	0.017071	0.012977	0.0093357	0.0060721	0.0036936	0.0019127	0.00029581	1e-05	1e-05	1e-05	1e-05	1e-05	1e-05	6.172e-05	0.00014781	0.00017949	0.00064214	0.0016362	0.0030076	0.0043167	0.0054109	0.0066439	0.0082294	0.010395	0.012344	0.014656	0.017054	0.019018	0.020923	0.022533	0.024137	0.025826	0.027473	0.029108	0.030422	0.031934	0.033177	0.03424	0.035714	0.037031	0.038462	0.039853	0.041356	0.042934	0.044398	0.046322	0.048574
188	0.0067311	0.0042473	0.0025312	0.0010925	0.00018032	1e-05	1e-05	1e-05	1e-05	1e-05	1e-05	0.00094321	0.0025739	0.0037624	0.0053612	0.0068705	0.0081096	0.0097231	0.011655	0.014402	0.017812	0.021323	0.024746	0.028882	0.033621	0.038562	0.043709	0.048967	0.054357	0.059463	0.064832	0.069738	0.074605	0.079528	0.084087	0.088744	0.093193	0.097581	0.10196	0.10626	0.11087	0.11475	0.11892	0.12303	0.12729	0.13131	0.13512	0.13913	0.14341
189	1e-05	1e-05	1e-05	1e-05	1e-05	1e-05	0.0024409	0.0061604	0.0082908	0.010073	0.01221	0.014953	0.017685	0.019156	0.021092	0.023391	0.024338	0.025387	0.025256	0.025797	0.026569	0.026401	0.025706	0.025077	0.024785	0.024203	0.022672	0.021468	0.020785	0.020564	0.020934	0.02029	0.020566	0.021393	0.022074	0.023291	0.024471	0.026394	0.028147	0.029891	0.031915	0.033413	0.035757	0.037882	0.039563	0.041157	0.042546	0.044203	0.045568
190	1e-05	1e-05	1e-05	1e-05	1e-05	1e-05	0.0012857	0.0035281	0.0051102	0.0066707	0.0084808	0.011162	0.013916	0.01639	0.019102	0.021894	0.024093	0.026481	0.029072	0.032363	0.036234	0.039983	0.043249	0.047192	0.051274	0.055786	0.060279	0.065268	0.070788	0.075998	0.081554	0.086283	0.091468	0.097107	0.10221	0.10771	0.11277	0.11805	0.1229	0.12741	0.13236	0.13668	0.14163	0.14645	0.15112	0.15576	0.16031	0.16511	0.16967
191	0.080061	0.064547	0.050446	0.038626	0.02787	0.018155	0.010431	0.0046316	0.00016584	1e-05	1e-05	1e-05	1e-05	1e-05	1e-05	0.0012129	0.0029647	0.0047094	0.0067488	0.0089771	0.011861	0.014091	0.016261	0.018347	0.020959	0.024367	0.027183	0.029913	0.032786	0.035196	0.037576	0.039826	0.042246	0.044467	0.046531	0.048274	0.049725	0.051235	0.052638	0.05343	0.054328	0.05516	0.055544	0.055975	0.056657	0.057477	0.05838	0.05981	0.061746
192	0.02838	0.025333	0.022691	0.019678	0.016581	0.01345	0.010644	0.0086269	0.0066754	0.0050882	0.0032636	0.0019945	0.0011689	0.0012217	0.0015714	0.0017519	0.00232	0.0033916	0.0042418	0.0053423	0.0064227	0.0078341	0.0092647	0.010642	0.010804	0.011061	0.011764	0.012245	0.0125	0.012491	0.012521	0.011995	0.011197	0.010124	0.008867	0.007923	0.0067141	0.0054365	0.0042264	0.0029148	0.0020416	0.0010459	0.00028235	1e-05	1e-05	1e-05	1e-05	1e-05	1e-05
193	0.031455	0.029426	0.028212	0.026799	0.026038	0.02493	0.024267	0.023606	0.022255	0.021432	0.020347	0.019849	0.019589	0.019076	0.018307	0.017056	0.015749	0.014295	0.0133	0.012999	0.012543	0.01237	0.011985	0.011751	0.01131	0.01133	0.011426	0.011954	0.012749	0.013299	0.013686	0.014052	0.014226	0.014494	0.014425	0.014287	0.013758	0.013347	0.012602	0.011372	0.010275	0.0089484	0.0075346	0.006037	0.0046256	0.0032319	0.0019865	0.001304	0.00073905
194	0.05649	0.045098	0.035015	0.026421	0.019376	0.012993	0.0083304	0.0052484	0.0030051	0.0021716	0.0025299	0.0041812	0.0061116	0.0079514	0.0088797	0.0095651	0.010176	0.010203	0.0099693	0.0099584	0.0097595	0.0097844	0.0093351	0.0093002	0.0087523	0.0090181	0.0091428	0.0097199	0.01042	0.010608	0.010598	0.010416	0.0096588	0.0092501	0.0085696	0.0081372	0.0073754	0.0063556	0.0052148	0.0039824	0.003632	0.003211	0.0027787	0.0024704	0.0019667	0.0012182	0.00051917	0.00049742	0.00099162
195	0.040052	0.031443	0.023401	0.016668	0.011035	0.0058499	0.0019287	1e-05	1e-05	1e-05	1e-05	1e-05	1e-05	0.00075938	0.0020152	0.0029317	0.003862	0.0046282	0.0053061	0.0058631	0.0070604	0.0081077	0.009049	0.010043	0.010713	0.012313	0.013889	0.015876	0.017656	0.018719	0.019833	0.020377	0.020844	0.021345	0.021537	0.021683	0.021021	0.019993	0.01881	0.017541	0.017239	0.016747	0.016205	0.015212	0.014185	0.012851	0.01165	0.011424	0.011968
196	0.0051295	0.0037965	0.0026505	0.0016013	0.00053913	1e-05	1e-05	1e-05	1e-05	0.00029439	0.00058445	0.001019	0.0015163	0.0016659	0.0016737	0.0017331	0.0013465	0.00093694	0.00043656	5.3386e-05	1e-05	2.6961e-05	1e-05	1.0409e-05	0.00026965	0.00082888	0.0011804	0.0022052	0.0031136	0.0039097	0.0046801	0.0050768	0.0053089	0.005448	0.0055398	0.005565	0.0053641	0.0052196	0.0046178	0.0039116	0.0036503	0.0032889	0.0030146	0.0026256	0.0025372	0.0024981	0.0024791	0.0027067	0.0032088
197	0.008079	0.004926	0.0026568	0.00076688	1e-05	1e-05	1e-05	1e-05	1e-05	1e-05	0.00061877	0.0026856	0.004661	0.0065778	0.0083513	0.01004	0.011429	0.012787	0.014011	0.015667	0.017454	0.019334	0.021302	0.02359	0.025639	0.028087	0.03068	0.034049	0.037658	0.041146	0.044687	0.047751	0.050567	0.05328	0.055883	0.058678	0.06118	0.06338	0.064993	0.066172	0.067771	0.068982	0.070164	0.071499	0.073148	0.07467	0.076003	0.077866	0.080408
198	0.0067185	0.0043538	0.0028835	0.001311	1e-05	1e-05	1e-05	1e-05	1e-05	1e-05	1.1519e-05	0.0014233	0.0028032	0.004027	0.0052039	0.006247	0.0067936	0.0071718	0.0077216	0.0086379	0.0093817	0.010116	0.010702	0.011449	0.012139	0.013566	0.015154	0.017451	0.020084	0.022573	0.024988	0.027484	0.03008	0.032815	0.035629	0.038471	0.040841	0.043168	0.045127	0.046839	0.048761	0.050539	0.052196	0.053847	0.055614	0.057208	0.058822	0.060943	0.06342
199	0.0061665	0.0055914	0.0049457	0.0041536	0.0033282	0.0027338	0.0025312	0.0026826	0.0027485	0.0027636	0.0025095	0.002453	0.0024559	0.0026255	0.0027393	0.0027305	0.0024392	0.0020457	0.0016929	0.0017267	0.0018622	0.0022915	0.0023969	0.0023209	0.0021792	0.0022008	0.0022333	0.0026344	0.0030669	0.0031824	0.0033269	0.0033347	0.003275	0.0033068	0.0033966	0.0034761	0.0033653	0.0032234	0.0026787	0.0020938	0.0019656	0.0014547	0.00092219	0.00016282	1e-05	1e-05	1e-05	1e-05	1e-05
200	1e-05	1e-05	1e-05	1e-05	1e-05	1e-05	0.00079814	0.0019879	0.0033987	0.0038452	0.0037633	0.0039444	0.0038456	0.0036962	0.003597	0.0038874	0.0041248	0.0048733	0.005993	0.0068867	0.0081895	0.0097225	0.0106	0.011597	0.012763	0.014073	0.015346	0.017275	0.019176	0.02044	0.021692	0.022361	0.022848	0.023219	0.02341	0.023407	0.023127	0.022766	0.021772	0.020186	0.019385	0.018902	0.01879	0.018549	0.018757	0.019002	0.019553	0.020476	0.021696
201	0.0063312	0.0039712	0.0021118	0.0004848	1e-05	1e-05	1e-05	1e-05	1e-05	1e-05	0.00051116	0.0022981	0.0041687	0.0063358	0.0082894	0.010079	0.011903	0.014043	0.016252	0.018791	0.021461	0.024363	0.027124	0.030073	0.032885	0.036226	0.039554	0.043223	0.04693	0.05016	0.05353	0.056742	0.059825	0.063032	0.066198	0.06958	0.072645	0.075832	0.078675	0.081371	0.084717	0.087756	0.090902	0.094002	0.096969	0.1	0.10278	0.10604	0.10949
202	1e-05	1e-05	1e-05	1e-05	1e-05	1e-05	0.0048936	0.016568	0.029933	0.045207	0.062184	0.08124	0.1022	0.1245	0.14814	0.1726	0.19811	0.22488	0.25343	NaN	NaN	NaN	NaN	NaN	NaN	NaN	NaN	NaN	NaN	NaN	NaN	NaN	NaN	NaN	NaN	NaN	NaN	NaN	NaN	NaN	NaN	NaN	NaN	NaN	NaN	NaN	NaN	NaN	NaN
203	0.031855	0.02818	0.024765	0.021904	0.019623	0.017483	0.015715	0.013822	0.01195	0.010453	0.0093689	0.008789	0.0085431	0.0083121	0.0075804	0.006624	0.0054683	0.0042154	0.0034544	0.002906	0.0027656	0.0027883	0.0027589	0.0027222	0.0027628	0.0034227	0.0042176	0.0054262	0.0067294	0.0077477	0.0088453	0.0092928	0.0096038	0.0096807	0.0096135	0.0094697	0.0091111	0.0085648	0.0077433	0.0066093	0.0056965	0.0044969	0.0035083	0.002411	0.0014598	0.00054808	1e-05	1e-05	1e-05
204	1e-05	1e-05	1e-05	1e-05	1e-05	3.0903e-05	0.00073108	0.0013399	0.001694	0.0020031	0.0021595	0.0024204	0.0027402	0.0030536	0.0029152	0.0024747	0.001694	0.00096912	0.00035991	0.00010946	1e-05	6.2467e-05	0.00010166	0.00012944	0.00021026	0.00076932	0.0014642	0.0025513	0.0034744	0.004472	0.0056333	0.0066407	0.007525	0.0085851	0.0096068	0.010749	0.011611	0.012451	0.013122	0.013831	0.014555	0.01492	0.015271	0.01563	0.015807	0.016044	0.016198	0.016692	0.017386
205	0.024228	0.021395	0.019167	0.017263	0.015917	0.014575	0.013423	0.012089	0.010381	0.0091534	0.0081684	0.0079338	0.0077929	0.0072943	0.0065416	0.005483	0.0039819	0.0025814	0.0017767	0.001268	0.00091001	0.00069784	0.00011067	1e-05	1e-05	1e-05	0.00035898	0.0015117	0.0027314	0.0036006	0.0047879	0.0055751	0.0063187	0.0069741	0.0076082	0.0080581	0.0081521	0.0079853	0.0075129	0.006725	0.006132	0.0050868	0.0040639	0.0029568	0.0021059	0.0011985	0.00036259	1e-05	1e-05
206	0.019273	0.017613	0.016482	0.015386	0.014516	0.013429	0.012895	0.012625	0.011922	0.011332	0.010866	0.01088	0.011001	0.010902	0.010639	0.010287	0.0096928	0.0089751	0.0083526	0.0079986	0.0078794	0.007732	0.0072623	0.006672	0.0060449	0.0059184	0.0057127	0.0060684	0.0063102	0.0063766	0.006616	0.0065487	0.0065335	0.0065951	0.00684	0.0071602	0.0069974	0.0068287	0.0062106	0.0054453	0.0048935	0.0039723	0.0030415	0.0020468	0.0011666	0.00015127	1e-05	1e-05	1e-05
207	0.015435	0.013625	0.012159	0.010776	0.0097215	0.0084062	0.0073839	0.0064978	0.0052309	0.0043177	0.0036956	0.0035531	0.0036054	0.0036763	0.0035339	0.0032687	0.0027907	0.0024342	0.0021951	0.0022828	0.0024252	0.0023053	0.0019122	0.0013843	0.00071319	0.00056025	0.0005072	0.0010961	0.0015768	0.0020224	0.0025762	0.0029409	0.0035582	0.0041357	0.0048151	0.0055015	0.0058079	0.0059329	0.00565	0.0051772	0.0048392	0.0041407	0.0033385	0.0022693	0.0013612	0.00041405	1e-05	1e-05	1e-05
208	0.020769	0.018954	0.01764	0.015337	0.010176	0.0065182	0.0039562	0.0026484	0.0019574	1e-05	1e-05	1e-05	1e-05	1e-05	1e-05	0.0024307	0.0067487	0.010139	0.014907	0.02081	0.029762	0.035732	0.042698	0.047005	0.051295	0.055031	0.058118	0.061121	0.065405	0.068065	0.070263	0.071468	0.072661	0.073749	0.07655	0.079281	0.081523	0.0842	0.086875	0.089681	0.092732	0.095655	0.098042	0.10107	0.10461	0.10829	0.11212	0.1162	0.12061
209	0.01754	0.015168	0.012968	0.010934	0.0090271	0.0075295	0.0066467	0.0063649	0.0061361	0.0060035	0.0060134	0.0059571	0.0058829	0.0058504	0.0056364	0.0052726	0.0044896	0.0037105	0.0027765	0.0022278	0.0018323	0.0013727	0.001031	0.00072956	0.00042182	0.00046206	0.00080459	0.0016779	0.002618	0.0033657	0.004168	0.0047285	0.0054783	0.0066544	0.0078024	0.008942	0.0096999	0.0099964	0.0098818	0.0093449	0.0091166	0.0084493	0.0078392	0.0069344	0.0055294	0.0040511	0.0023724	0.0011047	0.00040289
210	0.022733	0.020208	0.017803	0.015363	0.013296	0.011297	0.0098376	0.0090226	0.0084464	0.008148	0.0076399	0.0071392	0.0066284	0.0062833	0.005913	0.0054001	0.0050046	0.0045433	0.003713	0.0029906	0.002312	0.0018185	0.0015902	0.0015036	0.0013369	0.0012919	0.0012573	0.0015176	0.001786	0.002084	0.0024821	0.0028904	0.0033917	0.0038039	0.0041165	0.0044543	0.0046829	0.0047453	0.0044611	0.0040496	0.0038352	0.0032473	0.0025424	0.001717	0.00096431	0.00015787	1e-05	1e-05	1e-05
211	0.04166	0.030769	0.021206	0.013266	0.0067278	0.0022287	1e-05	1e-05	1e-05	1e-05	1e-05	1e-05	0.0012626	0.0037117	0.0053687	0.006352	0.0067914	0.0075775	0.0089731	0.010543	0.012357	0.014703	0.017318	0.019949	0.023226	0.027211	0.031975	0.037112	0.042136	0.046541	0.051135	0.055828	0.060609	0.065563	0.070538	0.075399	0.080392	0.084975	0.089721	0.094377	0.099659	0.10471	0.10949	0.11385	0.11816	0.12219	0.12634	0.13037	0.13496
212	0.025497	0.020879	0.016861	0.012968	0.0095045	0.0064744	0.0044872	0.0032882	0.0019885	0.0010947	0.00035989	1e-05	1e-05	1e-05	0.00011623	0.00032954	2.5301e-05	1e-05	1e-05	1e-05	0.00034301	0.0014996	0.0030156	0.0043513	0.005581	0.0069255	0.0082543	0.01043	0.012432	0.01399	0.015828	0.017674	0.018977	0.020067	0.021422	0.022968	0.02445	0.025911	0.026801	0.027968	0.029686	0.030671	0.031278	0.032031	0.033092	0.034105	0.035018	0.036361	0.037906
213	0.024698	0.020291	0.016263	0.012166	0.0087075	0.005352	0.0030013	0.0017192	0.00097283	0.00057306	0.00018336	0.00038741	0.00044471	0.00029127	0.00038065	2.0855e-05	0.00021962	0.00028908	1e-05	1e-05	1e-05	1e-05	1e-05	1e-05	0.00050743	0.001163	0.0019121	0.0027326	0.0038331	0.0048605	0.0060758	0.0072203	0.008786	0.01041	0.012357	0.013997	0.015572	0.01757	0.019351	0.020544	0.022175	0.023484	0.024609	0.025383	0.025868	0.026166	0.0267	0.027644	0.028759
214	0.02649	0.021603	0.017137	0.012973	0.0091172	0.0055767	0.0032284	0.0018876	0.00089068	0.0001281	1.9418e-05	0.00020886	0.00010695	1e-05	1e-05	1e-05	1e-05	1e-05	1e-05	0.00021644	0.00092709	0.0017099	0.0028844	0.0045079	0.0064894	0.0086197	0.011176	0.013924	0.016949	0.019681	0.022639	0.025566	0.028356	0.03106	0.033656	0.036058	0.038623	0.041095	0.04345	0.045714	0.048446	0.050669	0.052921	0.055293	0.057698	0.060346	0.063137	0.06594	0.069028
215	0.0013239	6.0882e-05	1e-05	1e-05	1e-05	1e-05	1e-05	1e-05	0.001253	0.0030736	0.0051147	0.0078204	0.0111	0.014705	0.018436	0.022457	0.026649	0.031294	0.03673	0.042927	0.049604	0.057105	0.064864	0.072826	0.081035	0.090057	0.099255	0.10914	0.11906	0.12883	0.13865	0.14833	0.15779	0.16726	0.17676	0.18633	0.19532	0.20423	0.2127	0.22096	0.22937	0.23729	0.24502	0.25237	0.25969	0.26691	0.27393	0.28147	0.28921
216	1e-05	1e-05	1e-05	1e-05	1e-05	1e-05	0.0023591	0.0080861	0.014679	0.022008	0.029814	0.038423	0.048329	0.05866	0.0687	0.078718	0.089199	0.099588	0.11025	0.12095	0.13175	0.14286	0.15382	0.16424	0.17455	0.18563	0.19662	0.20748	0.21823	0.22851	0.23851	0.24788	0.25703	0.26614	0.27507	0.28372	0.2915	0.29899	0.30605	0.31262	0.31911	0.32553	0.33194	0.33806	0.34376	0.34934	0.35477	0.3607	0.36691
217	0.027079	0.02203	0.017464	0.013337	0.0097295	0.0065271	0.0040729	0.0023256	0.0008998	1.0319e-05	1e-05	1e-05	1e-05	0.00055263	0.00097568	0.0013355	0.0014262	0.0014787	0.0014921	0.0016432	0.0019187	0.0024144	0.0027029	0.0028338	0.0028787	0.0032202	0.003415	0.0040662	0.0047082	0.0052839	0.005903	0.0061809	0.0062265	0.006321	0.0063979	0.0064105	0.0061116	0.0058292	0.0052872	0.0045749	0.0039981	0.0031107	0.0022926	0.0015859	0.0009115	0.00025359	1e-05	1e-05	1e-05
218	0.0028442	0.00070648	1e-05	1e-05	1e-05	1e-05	1e-05	1e-05	0.001979	0.0051295	0.0083219	0.012453	0.017085	0.021896	0.026989	0.03196	0.03679	0.041694	0.046832	0.052421	0.058347	0.064881	0.071319	0.0777	0.084162	0.091182	0.098577	0.10658	0.1147	0.12272	0.13055	0.13802	0.14539	0.15293	0.16042	0.1678	0.17469	0.18131	0.18747	0.19322	0.19899	0.20452	0.21033	0.21575	0.22101	0.22634	0.23176	0.23763	0.24379
219	0.019477	0.016541	0.013787	0.011161	0.0089879	0.0070979	0.0057	0.0046641	0.0036164	0.0029025	0.0024114	0.0022005	0.0020707	0.0019215	0.0018596	0.0015768	0.00088187	0.00029744	1e-05	1e-05	4.7706e-05	0.00027318	0.00016241	7.2417e-05	8.2678e-05	0.00032051	0.00052824	0.0013043	0.0019192	0.0022348	0.0024375	0.0025401	0.0024574	0.0027258	0.0031216	0.003477	0.0035016	0.0035841	0.0033657	0.0030139	0.0029028	0.0025694	0.0021199	0.0017689	0.0013074	0.00074942	3.8727e-05	1e-05	1e-05
220	1e-05	1e-05	1e-05	1e-05	1e-05	1e-05	0.00052364	0.0017781	0.0027801	0.0040575	0.0053757	0.0066847	0.0087628	0.010816	0.012479	0.013681	0.015213	0.016541	0.018039	0.019757	0.021359	0.023232	0.025342	0.027282	0.029374	0.032228	0.035521	0.039022	0.042609	0.046051	0.049595	0.052944	0.05629	0.059631	0.062906	0.066195	0.069057	0.071677	0.074096	0.076427	0.079145	0.08178	0.084542	0.087222	0.089691	0.092131	0.094504	0.097261	0.10051
221	0.066814	0.063828	0.061244	0.059043	0.057113	0.05483	0.054795	0.056043	0.055605	0.054041	0.051183	0.049127	0.047369	0.045574	0.043203	0.039382	0.034767	0.029294	0.023913	0.020062	0.017442	0.016381	0.01453	0.013162	0.011899	0.010877	0.010973	0.012108	0.013228	0.01444	0.015358	0.015731	0.015656	0.015735	0.015288	0.014755	0.01401	0.012535	0.01071	0.0085488	0.0062058	0.0039857	0.0019945	0.0010029	0.00061553	0.00019324	1e-05	0.00022909	0.0016989
222	0.005075	0.0041587	0.0030905	0.0021025	0.0016947	0.00047972	1e-05	1e-05	1e-05	1e-05	1e-05	1e-05	0.00024015	0.0012901	0.0023511	0.0029448	0.0037371	0.0045206	0.005184	0.0061189	0.0069779	0.0080689	0.0089606	0.010078	0.010884	0.012272	0.013831	0.015862	0.017991	0.020216	0.022175	0.023615	0.024838	0.026173	0.027235	0.028475	0.029044	0.029592	0.029907	0.030161	0.030433	0.030942	0.031771	0.032674	0.033449	0.034371	0.035283	0.036875	0.038759
223	0.026938	0.02213	0.017442	0.013187	0.0095093	0.0059568	0.0032217	0.001294	1e-05	1e-05	1e-05	1e-05	1e-05	1e-05	0.00038511	0.0011273	0.0019723	0.0028365	0.0038483	0.0052447	0.006377	0.0075184	0.0082758	0.0091046	0.0095566	0.010422	0.010866	0.011574	0.012603	0.013529	0.014099	0.014492	0.015062	0.01566	0.016259	0.016974	0.017358	0.01825	0.018946	0.019305	0.019593	0.020106	0.020821	0.021281	0.022054	0.023006	0.024004	0.025444	0.026938
224	0.02315	0.02125	0.019538	0.018046	0.016944	0.015533	0.014589	0.013874	0.012655	0.011659	0.010722	0.010107	0.009671	0.0092508	0.0085697	0.0075838	0.0066462	0.0055034	0.0047455	0.0044958	0.0044347	0.0045717	0.0045645	0.004515	0.0044289	0.0047261	0.0051434	0.006003	0.007	0.0074369	0.0079095	0.0081681	0.0083824	0.0085355	0.0086668	0.0089519	0.0089266	0.0088123	0.0082304	0.0074048	0.0069479	0.0060885	0.005072	0.0038896	0.0027575	0.0016677	0.00041529	1e-05	1e-05
225	0.014046	0.012536	0.011566	0.010457	0.0092723	0.008465	0.0081742	0.0081114	0.0082461	0.0083946	0.0081634	0.0082238	0.0081475	0.0077052	0.0067103	0.0057644	0.0045822	0.0031503	0.0019159	0.0010491	0.00019641	1e-05	1e-05	1e-05	1e-05	1e-05	1e-05	0.00093245	0.0021632	0.0030731	0.003922	0.0048212	0.0056136	0.0065546	0.0074904	0.0085568	0.0092103	0.0097829	0.0098809	0.0098389	0.010196	0.010165	0.0098427	0.0092627	0.0084896	0.007646	0.0068374	0.0063652	0.0060568
226	0.0035657	0.0025035	0.001736	0.00093071	0.00030733	1e-05	9.6649e-05	0.00069101	0.0012807	0.0018481	0.0021609	0.0027206	0.0034316	0.0039208	0.004017	0.0037662	0.0031618	0.0024112	0.001686	0.0012319	0.0009573	0.00080983	0.00040081	1e-05	1e-05	1e-05	1e-05	1e-05	0.00012275	0.00061473	0.0010357	0.0013137	0.0017171	0.0023749	0.0032503	0.0042123	0.0048766	0.0053115	0.0054257	0.0054229	0.005505	0.0054463	0.0052284	0.0048584	0.0044564	0.0039418	0.0033969	0.0032732	0.0036498
227	0.0091689	0.0074072	0.0060828	0.0051306	0.0042626	0.0034679	0.0029193	0.0026211	0.0023261	0.0020283	0.0017455	0.0017576	0.0019569	0.0018842	0.0012484	0.00058437	1e-05	1e-05	1e-05	1e-05	1e-05	1e-05	0.00017143	0.00051884	0.0010722	0.002265	0.0034328	0.005076	0.0065924	0.0077298	0.008915	0.0099858	0.011066	0.012352	0.01364	0.014848	0.015601	0.016256	0.016545	0.016624	0.0172	0.017318	0.017307	0.017166	0.016967	0.016786	0.016766	0.017236	0.018008
228	0.0012236	0.0011419	0.0012677	0.0013671	0.0014757	0.0015187	0.0021229	0.0029933	0.0036989	0.0042346	0.0043666	0.004641	0.0049932	0.0050367	0.0046065	0.003809	0.0028772	0.0018367	0.00094321	0.00029921	1e-05	1e-05	1e-05	1e-05	1e-05	1e-05	1e-05	0.0010939	0.0020698	0.0029496	0.0039562	0.0045563	0.0052139	0.0061208	0.0071518	0.0082094	0.0088868	0.0092455	0.0092143	0.0091577	0.0091382	0.0087208	0.008401	0.0078667	0.0072616	0.0066184	0.0060205	0.0059977	0.0064026
229	0.02006	0.018439	0.01716	0.016309	0.015476	0.014266	0.013239	0.012311	0.010548	0.0089303	0.0078371	0.0071098	0.0066074	0.0060811	0.0053309	0.0046357	0.0038906	0.0033191	0.0031675	0.0037576	0.0044416	0.00502	0.0054644	0.0056483	0.0057508	0.0062383	0.0065608	0.0073169	0.0080523	0.0082724	0.0084967	0.0084523	0.008306	0.0083137	0.0086279	0.0091594	0.0093345	0.0094893	0.0091107	0.0084411	0.0080475	0.0072525	0.0064883	0.0057057	0.0046899	0.0033442	0.001792	0.00055103	1e-05
230	0.0065318	0.0055509	0.0044228	0.0032919	0.0024269	0.0012344	0.00045263	0.0002667	1e-05	1e-05	1e-05	1e-05	1e-05	1e-05	0.00021631	0.00084563	0.0016202	0.002781	0.004129	0.0057372	0.0075052	0.0090349	0.010624	0.011777	0.012403	0.012788	0.013098	0.013386	0.013558	0.01336	0.013204	0.012574	0.01218	0.01156	0.011232	0.011251	0.011406	0.011152	0.011266	0.011215	0.011432	0.011731	0.012643	0.013231	0.014216	0.015236	0.016208	0.017792	0.02009
231	0.060689	0.049491	0.038961	0.030532	0.022857	0.015469	0.0095321	0.0049027	0.00097417	1e-05	1e-05	1e-05	1e-05	1e-05	1e-05	0.00032136	0.0015995	0.0029599	0.0045433	0.0059713	0.0068795	0.0077354	0.0085086	0.0090759	0.0092812	0.0097846	0.010344	0.010545	0.010643	0.010289	0.010312	0.010662	0.01101	0.011201	0.011768	0.0121	0.012069	0.012247	0.012819	0.013323	0.01444	0.015742	0.017085	0.018359	0.020127	0.021609	0.023334	0.025539	0.027829
232	0.0084511	0.0064239	0.0046406	0.003107	0.0018698	0.00076599	0.0003109	0.00019539	0.0001049	3.9418e-05	0.00020446	0.00052858	0.00089475	0.0010368	0.0012263	0.0012862	0.0011245	0.00077626	0.00059111	0.00058345	0.00076179	0.0011798	0.0015344	0.0018297	0.002227	0.0027723	0.0030467	0.0036577	0.0042732	0.004711	0.0051706	0.0053797	0.0053147	0.0051118	0.0049631	0.004885	0.0045061	0.0041697	0.0036499	0.002931	0.0023387	0.0015576	0.00089548	0.00024461	1e-05	1e-05	1e-05	1e-05	1e-05
233	0.00055595	1e-05	1e-05	0.00010886	0.00033227	0.00051229	0.0010419	0.0015929	0.0018245	0.0020893	0.0020931	0.0023577	0.003204	0.0031208	0.0025098	0.0015784	0.00052505	1e-05	1e-05	1e-05	1e-05	5.3478e-05	0.00066846	0.00084978	0.0017254	0.0032344	0.005672	0.0089905	0.012387	0.015647	0.019073	0.022192	0.02529	0.028661	0.032251	0.035791	0.03931	0.042053	0.044294	0.046326	0.048506	0.050212	0.05205	0.053885	0.055833	0.057877	0.060009	0.062239	0.06513
234	0.0044819	0.0041907	0.0040958	0.0040112	0.0040627	0.0039019	0.0041864	0.0046423	0.0047329	0.0048812	0.0048965	0.0051503	0.0054486	0.0055086	0.0052504	0.0048286	0.0041665	0.0033288	0.0026337	0.0022577	0.0019661	0.0018246	0.0012993	0.00052464	1e-05	1e-05	1e-05	1e-05	0.00036746	0.00048977	0.00068646	0.00084549	0.00092695	0.0012902	0.0017816	0.0022802	0.0025648	0.0027118	0.0025399	0.0023393	0.002538	0.0023944	0.0020442	0.0015308	0.00096901	0.00047906	1e-05	1e-05	2.3165e-05
235	0.0055721	0.0058559	0.0061047	0.0063087	0.006645	0.0067683	0.0071712	0.0076726	0.0077983	0.0079958	0.0079691	0.0079644	0.0078954	0.0077488	0.0073241	0.0067758	0.00611	0.0054265	0.0048759	0.0046215	0.004363	0.0043118	0.0040912	0.00375	0.0034338	0.0034962	0.0034824	0.0038638	0.0040691	0.0039988	0.0040151	0.0040579	0.0040036	0.0040721	0.0043481	0.0047299	0.0048713	0.0049813	0.0047996	0.0045914	0.00473	0.0045163	0.0039942	0.0033057	0.0025577	0.0016943	0.00078407	0.00017478	1e-05
236	0.012472	0.0091904	0.0065248	0.0041576	0.0021326	0.00031346	1e-05	1e-05	1e-05	1e-05	1e-05	1e-05	0.00093128	0.0020571	0.0029937	0.0040349	0.0049959	0.0061007	0.0076092	0.0096674	0.012212	0.015203	0.018011	0.021034	0.02445	0.028464	0.032586	0.037199	0.041955	0.046293	0.050825	0.055053	0.059084	0.063293	0.067526	0.071574	0.075378	0.079071	0.082468	0.085473	0.08898	0.09203	0.09505	0.098006	0.10076	0.10339	0.10609	0.10896	0.11209
237	1e-05	1e-05	1e-05	1e-05	1e-05	1e-05	0.0012109	0.0039169	0.0063212	0.0088345	0.011451	0.014309	0.017568	0.020858	0.024035	0.027258	0.030629	0.034083	0.038017	0.04259	0.047673	0.053212	0.058929	0.06484	0.07123	0.078405	0.085836	0.09393	0.10226	0.11049	0.11878	0.127	0.13499	0.14315	0.15125	0.1591	0.16642	0.17354	0.18041	0.18684	0.19342	0.19975	0.20588	0.2121	0.21806	0.22403	0.23011	0.23671	0.24371
238	0.0092814	0.0079467	0.0067616	0.0056359	0.0047682	0.0036491	0.0030799	0.0028741	0.0022996	0.0019262	0.0015735	0.0013408	0.0012916	0.0011553	0.00084671	0.00043132	2.4915e-05	1e-05	1e-05	1e-05	1e-05	1e-05	1e-05	0.00017828	0.00043574	0.0010319	0.0016667	0.0027943	0.0039195	0.0049115	0.0060365	0.0071806	0.0083915	0.0095611	0.010835	0.012247	0.013478	0.014772	0.015689	0.016566	0.017755	0.018682	0.01941	0.019846	0.02032	0.020799	0.021278	0.022216	0.023444
239	0.021354	0.019376	0.018082	0.016901	0.015702	0.013859	0.012757	0.012185	0.010613	0.0084245	0.0062555	0.0048137	0.0040851	0.0031025	0.0021261	0.00096322	0.00013417	1e-05	1e-05	1e-05	1e-05	0.00010147	0.0010882	0.0015239	0.0018495	0.0027405	0.0034047	0.0039475	0.0045793	0.0049948	0.0054287	0.0050465	0.0046324	0.0040177	0.0038476	0.0040636	0.0031622	0.0026153	0.0023416	0.0022128	0.002048	0.0014936	0.001029	0.00070584	0.00031683	1e-05	1e-05	0.00010441	0.0012293
240	0.0457	0.042177	0.039391	0.035931	0.032989	0.029231	0.02641	0.024867	0.022278	0.019683	0.01689	0.014631	0.012933	0.01068	0.0091027	0.0073556	0.0065321	0.0057144	0.0044569	0.003739	0.0039875	0.0040726	0.0044278	0.0051808	0.005855	0.0065966	0.0069591	0.0065074	0.0058382	0.0048405	0.0043301	0.0033086	0.00294	0.0022404	0.00081361	5.6057e-05	1e-05	1e-05	1e-05	1e-05	0.00091106	0.0012558	0.001131	0.00041558	1e-05	1e-05	0.00034301	0.0013385	0.00246
241	0.040613	0.034605	0.02882	0.023506	0.018418	0.013756	0.010102	0.0072017	0.0046148	0.0025286	0.0011005	0.00040188	1e-05	9.9396e-05	0.00034113	0.00067345	0.00096484	0.0010645	0.0012757	0.0015298	0.0017385	0.001954	0.0015315	0.00095039	0.00016853	1e-05	1e-05	1e-05	1e-05	1e-05	1.145e-05	0.00042646	0.0010921	0.0023069	0.0038225	0.0055004	0.0069012	0.008138	0.0089959	0.0098451	0.010647	0.011141	0.011848	0.012263	0.01263	0.013073	0.013219	0.013839	0.014453
242	0.10549	0.092636	0.080221	0.068164	0.057754	0.047994	0.039696	0.032987	0.027468	0.023395	0.020269	0.017968	0.016616	0.015902	0.015998	0.015478	0.015091	0.014444	0.013627	0.012465	0.011299	0.010281	0.0090576	0.0074069	0.0053512	0.003158	0.0016845	0.00049977	1e-05	1e-05	1e-05	1e-05	1e-05	1e-05	1.4041e-05	0.00094755	0.0017718	0.0023577	0.0029026	0.0028232	0.0028095	0.002745	0.0026043	0.0028437	0.0033152	0.0036072	0.0036299	0.0038303	0.003881
243	0.083354	0.07493	0.066322	0.058223	0.051022	0.044131	0.038126	0.032631	0.028159	0.024244	0.020991	0.018344	0.016345	0.015262	0.014437	0.013231	0.012429	0.010936	0.009518	0.007609	0.0062529	0.0053147	0.0040135	0.0027948	0.0012337	1e-05	1e-05	1e-05	1e-05	1e-05	1e-05	0.00028555	0.00041906	0.00078403	0.0013613	0.0020005	0.0026337	0.0030205	0.0033171	0.0030738	0.0031867	0.0031607	0.0032025	0.0038998	0.0049354	0.005581	0.0064571	0.0073769	0.0082512
244	0.046071	0.041269	0.03661	0.031995	0.027514	0.023854	0.021169	0.019142	0.017599	0.01613	0.014872	0.014128	0.013653	0.013391	0.013195	0.012854	0.012196	0.01137	0.010806	0.010327	0.0099783	0.009683	0.008526	0.0070153	0.0053374	0.0038142	0.0027834	0.001932	0.0010896	0.00021913	1e-05	1e-05	1e-05	1e-05	1e-05	1e-05	0.00068734	0.0011826	0.0015184	0.0017077	0.00188	0.001904	0.0020995	0.0023453	0.0021784	0.0020108	0.0015119	0.0014776	0.001691
245	1e-05	1e-05	1e-05	1e-05	1e-05	1e-05	0.0014355	0.0044945	0.0092292	0.012352	0.015591	0.019436	0.022271	0.025535	0.029489	0.032869	0.035236	0.036711	0.03836	0.037679	0.038323	0.038995	0.03907	0.039838	0.03959	0.03869	0.038965	0.039328	0.040813	0.042508	0.045744	0.048272	0.050495	0.052124	0.053453	0.056722	0.059362	0.061757	0.063872	0.064967	0.065698	0.065756	0.066691	0.068342	0.071069	0.074424	0.075941	0.079156	0.081772
246	1e-05	1e-05	1e-05	1e-05	1e-05	1e-05	0.00112	0.0034329	0.0059314	0.0078288	0.0091483	0.011051	0.012527	0.013445	0.013977	0.013979	0.014182	0.014092	0.013961	0.013501	0.013296	0.01274	0.010825	0.0089948	0.0073771	0.0061341	0.005445	0.0044588	0.0037017	0.0029105	0.0023188	0.0018888	0.0019304	0.0028032	0.0038816	0.0052637	0.0066164	0.0076318	0.0086126	0.0090789	0.0097186	0.010025	0.010406	0.010579	0.010692	0.010795	0.010449	0.010414	0.010268
247	0.17129	0.15807	0.14541	0.13342	0.12192	0.11156	0.10198	0.093343	0.086187	0.079836	0.073966	0.069322	0.065071	0.061139	0.057312	0.053994	0.050611	0.047513	0.044446	0.040729	0.037533	0.034949	0.031628	0.028723	0.026066	0.023534	0.021527	0.019765	0.018113	0.017131	0.016738	0.016344	0.01587	0.016057	0.016072	0.016373	0.016876	0.016946	0.016831	0.016591	0.015698	0.014392	0.012942	0.011542	0.01021	0.008973	0.0072633	0.0056181	0.003922
248	0.00051854	1e-05	1e-05	1e-05	1e-05	1e-05	1e-05	0.00057568	0.0039658	0.0062126	0.0085408	0.011951	0.01463	0.017698	0.021385	0.024849	0.027076	0.028227	0.029334	0.028553	0.028876	0.029428	0.029167	0.029397	0.029072	0.027975	0.027611	0.027438	0.028407	0.029655	0.031973	0.033539	0.034726	0.03545	0.035725	0.036997	0.037943	0.038715	0.039353	0.039056	0.038266	0.037248	0.036955	0.037114	0.038206	0.040002	0.040464	0.042199	0.043546
249	1e-05	1e-05	1e-05	1e-05	1e-05	1e-05	0.0024204	0.0068935	0.010844	0.014194	0.016685	0.018685	0.020447	0.022488	0.024092	0.025181	0.026419	0.02777	0.029088	0.030011	0.030789	0.031477	0.031618	0.03153	0.031417	0.031608	0.032599	0.033568	0.034505	0.035595	0.037107	0.03891	0.041198	0.044069	0.047435	0.051197	0.054882	0.058187	0.061639	0.06489	0.068213	0.071177	0.074223	0.077146	0.080093	0.082934	0.08533	0.088299	0.091245
250	1e-05	1e-05	1e-05	1e-05	1.0371e-05	1e-05	1e-05	1.2465e-05	9.2034e-05	0.00021382	0.00017794	0.00013034	0.00037761	0.00083945	0.0012463	0.0017203	0.0023365	0.0029966	0.0036178	0.0040037	0.0044504	0.0051199	0.0055226	0.0058514	0.0063404	0.0069386	0.0080303	0.0092283	0.010828	0.013	0.015869	0.018979	0.022318	0.026151	0.03016	0.034435	0.038987	0.04349	0.048049	0.052389	0.056475	0.060235	0.063982	0.067712	0.071684	0.075846	0.079704	0.083819	0.087851
251	1e-05	1e-05	1e-05	1e-05	1e-05	1e-05	0.0015077	0.0046324	0.0077464	0.010533	0.012938	0.015646	0.018607	0.021981	0.025385	0.028868	0.032244	0.035966	0.039998	0.04398	0.047981	0.052183	0.055581	0.058856	0.062072	0.065248	0.068991	0.072879	0.076756	0.080877	0.085328	0.09017	0.095436	0.10168	0.10835	0.11554	0.12305	0.1303	0.1377	0.14481	0.15166	0.15819	0.16458	0.17072	0.17669	0.1826	0.18797	0.19372	0.19951
252	0.0053896	0.004036	0.0027049	0.0016713	0.00067488	1e-05	1e-05	1e-05	1e-05	1e-05	1e-05	0.00023225	0.0012172	0.0021858	0.0030179	0.0036912	0.0043106	0.0047637	0.0050783	0.0050445	0.0048965	0.0048346	0.0044448	0.0036765	0.0031631	0.0027175	0.0027445	0.0027927	0.0031807	0.0038936	0.0049607	0.0060637	0.007036	0.0082258	0.0097677	0.011222	0.01263	0.013767	0.014857	0.015569	0.016034	0.016326	0.016683	0.017125	0.017648	0.018062	0.018403	0.019071	0.019719
253	0.08076	0.071939	0.063781	0.055824	0.048677	0.04195	0.035952	0.030663	0.025905	0.021978	0.018414	0.016062	0.014501	0.012933	0.011597	0.010344	0.0091591	0.0078212	0.0065317	0.005283	0.004403	0.003908	0.0026843	0.0011076	1e-05	1e-05	1e-05	1e-05	1e-05	1e-05	6.1793e-05	0.0007663	0.001331	0.002566	0.0042192	0.0057234	0.0072832	0.008395	0.0094089	0.010116	0.010742	0.011115	0.011518	0.011869	0.01192	0.011453	0.010997	0.010663	0.010255
254	1e-05	1e-05	1e-05	1e-05	1e-05	1e-05	0.001153	0.0035709	0.0062121	0.0086945	0.011165	0.014063	0.016877	0.019486	0.021854	0.023694	0.02612	0.028539	0.031072	0.033254	0.035493	0.037399	0.038117	0.038677	0.039484	0.040413	0.041974	0.043086	0.044227	0.045068	0.046045	0.04711	0.048646	0.050996	0.053803	0.057102	0.060365	0.063417	0.067045	0.070576	0.074602	0.078571	0.082684	0.086715	0.090664	0.094353	0.097523	0.10099	0.10415
255	0.0037099	0.0029857	0.0020483	0.0014206	0.0006236	1e-05	1e-05	1e-05	1e-05	1e-05	1e-05	7.319e-05	0.0007623	0.0016979	0.0025525	0.0034645	0.0044281	0.0054618	0.0064245	0.0072153	0.0080208	0.0089815	0.0096263	0.010273	0.01112	0.012187	0.013858	0.01578	0.018029	0.020803	0.02404	0.027531	0.031162	0.035209	0.039363	0.043641	0.047904	0.051876	0.05569	0.059353	0.062765	0.065852	0.068949	0.07206	0.075306	0.078711	0.08201	0.085678	0.089325
256	1e-05	1e-05	1e-05	1e-05	1e-05	1e-05	0.00054264	0.0020205	0.0037685	0.0053883	0.0069589	0.0090545	0.011179	0.012921	0.014544	0.016022	0.018394	0.020633	0.022781	0.024513	0.026329	0.027644	0.027626	0.027431	0.02762	0.028048	0.028932	0.029302	0.029961	0.030637	0.031607	0.033021	0.035091	0.038235	0.042059	0.046459	0.05081	0.054844	0.05938	0.063404	0.067787	0.071965	0.07591	0.079831	0.083585	0.08698	0.089874	0.09305	0.096032
257	0.044468	0.040528	0.036851	0.032732	0.02917	0.02571	0.022713	0.020158	0.017764	0.016043	0.013896	0.012378	0.011375	0.010548	0.01018	0.0096831	0.0089823	0.0081551	0.0072774	0.0062949	0.005318	0.0047226	0.0039267	0.0026848	0.0014895	8.8074e-05	1e-05	1e-05	1e-05	1e-05	1e-05	1e-05	0.0004436	0.0007641	0.0017718	0.0027618	0.0038185	0.0043637	0.004672	0.0047734	0.0048788	0.004637	0.0045913	0.0043087	0.0044005	0.0038935	0.0034572	0.0033529	0.0033413
258	1e-05	1e-05	1e-05	1e-05	1e-05	1e-05	0.00083822	0.0029998	0.0053722	0.0081568	0.01109	0.014499	0.018641	0.023295	0.028145	0.033088	0.038256	0.043823	0.0495	0.055342	0.061452	0.06787	0.073726	0.079141	0.084848	0.090828	0.097272	0.10379	0.1103	0.11703	0.12388	0.13053	0.13702	0.14411	0.1515	0.15865	0.16552	0.17201	0.17819	0.18401	0.1896	0.19482	0.20003	0.20508	0.20976	0.21407	0.21813	0.22234	0.22613
259	0.0034908	0.001355	1e-05	1e-05	1e-05	1e-05	1e-05	1e-05	1.3737e-05	0.0014854	0.0034598	0.00605	0.0089153	0.011744	0.014611	0.017106	0.01971	0.021815	0.023734	0.025396	0.027162	0.028676	0.030225	0.03164	0.033027	0.034101	0.03541	0.036677	0.038049	0.039183	0.04065	0.041885	0.043413	0.044715	0.046221	0.047764	0.049738	0.052056	0.054471	0.057092	0.060085	0.063007	0.066273	0.069372	0.073095	0.076525	0.079874	0.083628	0.08731
260	0.010388	0.0090374	0.0075346	0.0062696	0.0049583	0.0035685	0.0026853	0.0024423	0.0023004	0.0020425	0.0019489	0.0019927	0.0024173	0.0029642	0.0034475	0.0036587	0.0038588	0.0038464	0.0035727	0.0029452	0.0023725	0.001919	0.0012668	0.00018392	1e-05	1e-05	1e-05	1e-05	1e-05	1e-05	0.00092645	0.002001	0.0029705	0.0040805	0.0056129	0.0069336	0.0081826	0.0091963	0.010003	0.010328	0.01053	0.010547	0.010647	0.010714	0.010884	0.010846	0.010628	0.010593	0.0105
261	0.0036062	0.001784	0.00010418	1e-05	1e-05	1e-05	1e-05	1e-05	0.0017296	0.0041501	0.007046	0.010872	0.015364	0.020464	0.025549	0.030457	0.035616	0.040914	0.046308	0.051567	0.05699	0.062874	0.068124	0.073188	0.07844	0.083918	0.090276	0.096996	0.104	0.11141	0.11916	0.12683	0.13411	0.1419	0.14977	0.15731	0.16478	0.17164	0.17781	0.18337	0.18847	0.19301	0.19763	0.20234	0.20677	0.21103	0.2151	0.21928	0.22312
262	0.00059409	0.00020812	1e-05	1e-05	1e-05	1e-05	1e-05	1e-05	0.0014977	0.0032172	0.0054649	0.0088421	0.012405	0.01558	0.0187	0.021548	0.02596	0.029664	0.033046	0.035035	0.037056	0.037516	0.035795	0.033785	0.031764	0.029773	0.028285	0.025628	0.023404	0.020614	0.018454	0.016934	0.016818	0.017653	0.019006	0.021594	0.023945	0.025679	0.028416	0.030451	0.033218	0.035684	0.037705	0.039431	0.041359	0.042974	0.043384	0.044187	0.044851
263	1e-05	1e-05	1e-05	1e-05	1e-05	1e-05	0.0016989	0.0055018	0.0096459	0.013604	0.017617	0.022106	0.026744	0.03133	0.036124	0.040759	0.046407	0.051751	0.056876	0.060917	0.064919	0.068171	0.070281	0.072595	0.074945	0.077422	0.080449	0.083128	0.086449	0.089761	0.094028	0.099081	0.10513	0.11185	0.11878	0.12672	0.13433	0.14156	0.14897	0.15539	0.16227	0.16857	0.17438	0.18004	0.18584	0.19142	0.19608	0.20159	0.20684
264	1e-05	1e-05	1e-05	1e-05	1e-05	1e-05	0.0015739	0.0052959	0.0093613	0.01386	0.018779	0.024306	0.030817	0.037989	0.045689	0.053833	0.062856	0.07246	0.082982	0.094293	0.10664	0.11998	0.13384	0.14807	0.16338	0.17951	0.1971	0.21534	0.23445	0.25412	0.27453	0.29532	0.31635	0.33807	0.36052	0.38292	0.40534	0.42714	0.44885	0.47042	0.49223	0.51387	0.53579	NaN	NaN	NaN	NaN	NaN	NaN
265	1e-05	1e-05	1e-05	1e-05	1e-05	1e-05	0.0027308	0.0077374	0.012384	0.016796	0.020863	0.024666	0.02857	0.032478	0.035931	0.038941	0.042472	0.046001	0.049851	0.053128	0.05624	0.059262	0.061873	0.064345	0.067163	0.070406	0.074339	0.078276	0.082403	0.086552	0.091313	0.096406	0.10178	0.10742	0.11338	0.11962	0.12571	0.13131	0.13692	0.1419	0.14682	0.15109	0.15519	0.15923	0.16343	0.16729	0.17045	0.17387	0.1774
266	0.0025331	0.0017113	0.0011302	0.00062686	0.00028384	1e-05	1e-05	1e-05	1e-05	1e-05	1e-05	0.0004256	0.0016683	0.002904	0.0042811	0.0055997	0.0070343	0.0084007	0.0095696	0.010488	0.01147	0.012339	0.012994	0.013176	0.013504	0.01364	0.014134	0.014776	0.01555	0.01662	0.017985	0.019216	0.020569	0.022084	0.023878	0.025579	0.027494	0.029311	0.031064	0.032742	0.034353	0.035828	0.03743	0.038979	0.040799	0.042659	0.044614	0.046802	0.048818
267	0.007312	0.0058932	0.004275	0.0029254	0.0017267	0.00056429	1e-05	1e-05	1e-05	1e-05	1e-05	1e-05	0.00024446	0.0012331	0.0020944	0.0026768	0.0033552	0.0039412	0.0042996	0.00442	0.0045912	0.0048682	0.0048055	0.0044141	0.0042297	0.0042654	0.004888	0.0054485	0.0063578	0.0076939	0.0094311	0.011144	0.012843	0.014823	0.0171	0.019261	0.021264	0.022943	0.024488	0.025668	0.026554	0.02719	0.027865	0.028543	0.029282	0.029844	0.030207	0.030868	0.031461
268	0.011235	0.0078833	0.0050954	0.0029424	0.0012452	1e-05	1e-05	1e-05	1e-05	1e-05	1e-05	0.00084897	0.0031606	0.0053372	0.0074386	0.0096034	0.011985	0.013521	0.014806	0.015749	0.016662	0.017133	0.017626	0.017969	0.018614	0.019055	0.019589	0.020506	0.021893	0.02331	0.025171	0.0266	0.028408	0.030135	0.031789	0.033355	0.035134	0.037107	0.038735	0.040384	0.042156	0.043739	0.045893	0.047944	0.050258	0.05282	0.05512	0.057983	0.060756
269	1e-05	1e-05	1e-05	1e-05	1e-05	1e-05	0.0045291	0.012947	0.01957	0.025945	0.030885	0.03533	0.039732	0.044173	0.048309	0.051943	0.055933	0.059486	0.062995	0.066089	0.068811	0.07202	0.074775	0.07716	0.079388	0.081401	0.083267	0.085279	0.087624	0.089982	0.093065	0.096011	0.098673	0.10144	0.10418	0.10677	0.10931	0.11211	0.11467	0.1165	0.11841	0.11905	0.12033	0.12164	0.12331	0.12518	0.12683	0.12937	0.13177
270	0.067315	0.058974	0.051117	0.043824	0.037186	0.031161	0.02607	0.021987	0.018492	0.015668	0.013392	0.012008	0.011347	0.010835	0.010306	0.0095965	0.0089139	0.0079157	0.0070145	0.0061327	0.0053769	0.0049369	0.0038442	0.002383	0.0011625	0.00012927	1e-05	1e-05	1e-05	1e-05	1e-05	4.9689e-05	1e-05	0.00046472	0.0016474	0.0027041	0.0037443	0.0045485	0.0050217	0.0051594	0.0054476	0.0054695	0.0057362	0.0061069	0.0063763	0.0058273	0.0052174	0.0048102	0.0041369
271	0.018505	0.018583	0.018725	0.018351	0.017966	0.01717	0.016417	0.015755	0.014973	0.014091	0.012839	0.011692	0.011128	0.010274	0.0098389	0.0091232	0.0086667	0.008188	0.0076515	0.0068842	0.0063086	0.0056534	0.0046221	0.0030128	0.0018263	0.00056625	1e-05	1e-05	1e-05	1e-05	1e-05	1e-05	2.4837e-05	0.0011166	0.0025899	0.0040291	0.0053933	0.0063279	0.0070371	0.0076659	0.0082005	0.0083605	0.0086071	0.0085828	0.0083571	0.0077445	0.0068354	0.006111	0.0053605
272	1e-05	1e-05	1e-05	1e-05	9.6563e-05	1e-05	1e-05	0.0010993	0.0031805	0.0049923	0.0073655	0.010693	0.013978	0.016725	0.019197	0.021615	0.025413	0.028398	0.031053	0.03208	0.033049	0.03254	0.029801	0.027104	0.024388	0.022028	0.020001	0.017012	0.014668	0.011964	0.010126	0.0089436	0.0088499	0.0098908	0.011253	0.013704	0.015533	0.01693	0.019028	0.020105	0.021742	0.02283	0.023467	0.024025	0.024637	0.025005	0.02439	0.024502	0.024321
273	0.013347	0.010235	0.0075798	0.0053488	0.0034445	0.001402	1e-05	1e-05	1e-05	1e-05	1e-05	1e-05	0.00011557	0.0014769	0.0028485	0.0041331	0.0056659	0.0071207	0.0084636	0.0098636	0.011162	0.012372	0.013266	0.013663	0.01427	0.014846	0.015876	0.016845	0.018077	0.019446	0.020942	0.022442	0.023988	0.025844	0.028033	0.030083	0.032137	0.034037	0.035955	0.037652	0.039318	0.040751	0.042277	0.043863	0.045451	0.046962	0.048436	0.050301	0.051978
274	1e-05	1e-05	1e-05	1e-05	1e-05	1e-05	0.002456	0.0074474	0.012333	0.016713	0.020792	0.024905	0.028964	0.032738	0.035934	0.038735	0.042122	0.045465	0.048583	0.051002	0.053322	0.05545	0.056738	0.057847	0.059355	0.061383	0.06415	0.066716	0.06949	0.072456	0.075867	0.079695	0.083839	0.088538	0.093655	0.099005	0.10394	0.10851	0.11303	0.11702	0.12109	0.12487	0.12852	0.13211	0.13583	0.13944	0.14252	0.14628	0.14978
275	1e-05	1e-05	1e-05	1e-05	1e-05	1e-05	0.00067157	0.0027979	0.0055778	0.0079329	0.010615	0.013902	0.017023	0.01967	0.0218	0.023666	0.025845	0.027275	0.028165	0.027965	0.027631	0.026234	0.023302	0.020429	0.017409	0.014749	0.012674	0.010051	0.0080757	0.0059447	0.0044282	0.0035239	0.0036903	0.0048447	0.0065024	0.0092624	0.011671	0.013632	0.016115	0.017905	0.020219	0.021853	0.023111	0.023937	0.02464	0.025036	0.024349	0.024014	0.023653
276	1e-05	1e-05	1e-05	1e-05	1e-05	1e-05	0.0008667	0.0032036	0.0061078	0.0091392	0.01289	0.017053	0.021849	0.026635	0.031442	0.036175	0.041156	0.046225	0.051231	0.055763	0.060329	0.064727	0.068867	0.072693	0.076861	0.081222	0.08649	0.092081	0.098021	0.10428	0.11123	0.1186	0.12609	0.13397	0.1422	0.15046	0.15859	0.16621	0.1735	0.18033	0.18708	0.19325	0.19907	0.20494	0.21086	0.21674	0.22234	0.22815	0.23374
277	1e-05	1e-05	1e-05	1e-05	1e-05	1e-05	0.0014443	0.0051626	0.0095746	0.014362	0.019704	0.025425	0.031883	0.039307	0.046986	0.054819	0.062962	0.071305	0.079714	0.087928	0.096411	0.10513	0.11368	0.12223	0.13074	0.13953	0.1493	0.15948	0.1701	0.18101	0.19236	0.20405	0.21577	0.22791	0.24009	0.25263	0.26528	0.27732	0.28879	0.29981	0.31068	0.32068	0.33032	0.33974	0.34895	0.358	0.3664	0.37452	0.38225
278	0.09456	0.080779	0.06876	0.058191	0.049315	0.040416	0.032606	0.025929	0.020101	0.015925	0.013303	0.01208	0.011082	0.0098832	0.0089491	0.008115	0.0083739	0.0089653	0.0099619	0.010493	0.010344	0.010092	0.0095587	0.0092764	0.009132	0.0085531	0.0073075	0.0058805	0.0044114	0.0030224	0.0024995	0.0029944	0.0034546	0.0046364	0.0060729	0.0071036	0.0083585	0.010228	0.011594	0.013103	0.014437	0.014823	0.01426	0.013549	0.012373	0.010873	0.0095895	0.0084434	0.0066863
279	0.001778	0.00069083	1e-05	1e-05	1e-05	1e-05	1e-05	1e-05	0.00051034	0.0020011	0.0042472	0.0065718	0.0092749	0.01237	0.01543	0.018288	0.021301	0.02417	0.026966	0.029679	0.032535	0.035093	0.037596	0.039707	0.041803	0.043805	0.046161	0.048539	0.051637	0.055271	0.059087	0.062681	0.066277	0.070104	0.074608	0.079292	0.084374	0.089428	0.094149	0.098137	0.10168	0.10512	0.10877	0.11279	0.11703	0.12068	0.12398	0.12713	0.13006
280	0.011375	0.0095857	0.0078064	0.0065931	0.0062633	0.004371	0.0029686	0.0021014	0.0004714	1.4771e-05	1e-05	1e-05	1e-05	1e-05	1e-05	1e-05	0.00054072	0.0014918	0.0023427	0.0029411	0.0029512	0.0029955	0.002712	0.0020682	0.0021369	0.0021165	0.0016942	0.0014126	0.00095824	0.00089772	0.0012325	0.0020138	0.0028108	0.0042283	0.0059658	0.0070116	0.008132	0.0095774	0.010402	0.011657	0.012916	0.013711	0.014223	0.014592	0.01466	0.014801	0.015232	0.015896	0.015793
281	1e-05	1e-05	1e-05	1e-05	1e-05	1e-05	0.00022529	0.00066174	0.0010919	0.0014657	0.0020377	0.0026253	0.0036056	0.0042704	0.0046764	0.0051417	0.005873	0.0064737	0.0071145	0.0073923	0.0076341	0.007785	0.0075579	0.0069031	0.006494	0.0059771	0.0058691	0.0057326	0.0058717	0.0061366	0.0066172	0.0070818	0.0075233	0.0083771	0.0094746	0.010499	0.01177	0.012788	0.013689	0.014364	0.014937	0.015397	0.015882	0.016368	0.016862	0.017434	0.017898	0.018468	0.018922
282	1e-05	1e-05	1e-05	1e-05	1e-05	1e-05	0.0019629	0.0052372	0.0076819	0.011119	0.014606	0.018454	0.022728	0.026295	0.02979	0.033972	0.039636	0.04598	0.051868	0.056806	0.060744	0.064679	0.06785	0.069701	0.072323	0.074806	0.07631	0.077751	0.078636	0.080675	0.083549	0.087122	0.090717	0.095374	0.10179	0.10787	0.11424	0.12173	0.12914	0.13709	0.14483	0.15197	0.15931	0.1663	0.17281	0.17811	0.18339	0.18869	0.19227
283	0.0066696	0.003469	0.00067578	1e-05	1e-05	1e-05	1e-05	1e-05	1e-05	0.0024232	0.0064435	0.01133	0.016925	0.022725	0.028535	0.034201	0.040739	0.047303	0.053798	0.059685	0.065306	0.070805	0.076029	0.081104	0.086401	0.092062	0.098502	0.10458	0.11098	0.11785	0.1251	0.13287	0.1408	0.14879	0.15708	0.16559	0.17394	0.18147	0.18892	0.1958	0.20236	0.20877	0.21479	0.22091	0.22726	0.23298	0.23794	0.24305	0.24841
284	0.0010177	0.00010573	1e-05	1e-05	1e-05	1e-05	1e-05	1e-05	0.00095793	0.002402	0.0044169	0.0069381	0.0099718	0.013237	0.016513	0.019696	0.023053	0.02636	0.029657	0.032803	0.03609	0.03927	0.041887	0.044211	0.046585	0.049042	0.052106	0.055159	0.0587	0.063014	0.067707	0.072296	0.076783	0.081847	0.087497	0.093387	0.099363	0.10488	0.11051	0.11599	0.12102	0.12614	0.13179	0.13815	0.14491	0.15156	0.15839	0.16581	0.17373
285	1e-05	1e-05	1e-05	1e-05	1e-05	1e-05	0.0028962	0.0083772	0.013394	0.018068	0.023011	0.027571	0.032112	0.036456	0.040728	0.04516	0.049638	0.053902	0.058381	0.062467	0.066728	0.070927	0.074891	0.078717	0.082886	0.086848	0.091209	0.095495	0.1001	0.10474	0.10983	0.11455	0.11896	0.12369	0.12861	0.13346	0.13846	0.14308	0.14749	0.15156	0.15557	0.15912	0.16266	0.16631	0.16956	0.17252	0.17507	0.17774	0.18029
286	1e-05	1e-05	1e-05	1e-05	1e-05	1e-05	0.0043163	0.013881	0.023579	0.03475	0.047616	0.061714	0.077546	0.094577	0.11277	0.13264	0.15474	0.17782	0.202	0.22719	0.25286	0.27934	0.3066	0.3343	NaN	NaN	NaN	NaN	NaN	NaN	NaN	NaN	NaN	NaN	NaN	NaN	NaN	NaN	NaN	NaN	NaN	NaN	NaN	NaN	NaN	NaN	NaN	NaN	NaN
287	1e-05	1e-05	1e-05	1e-05	1e-05	1e-05	0.00085906	0.0020656	0.0031108	0.0039073	0.0043861	0.0047611	0.0053078	0.0056727	0.0058948	0.006	0.006247	0.0066373	0.007212	0.0074531	0.0075002	0.0078273	0.0077939	0.0073853	0.0071998	0.0070051	0.007241	0.0075027	0.0079455	0.0085024	0.009343	0.010502	0.011307	0.012351	0.013706	0.015032	0.01636	0.017468	0.018397	0.019183	0.019928	0.020664	0.021132	0.021926	0.022867	0.023732	0.024401	0.025275	0.025888
288	1e-05	1e-05	1e-05	0.001824	0.011915	0.022887	0.035447	0.049713	0.065638	0.083087	0.10301	0.12479	0.14925	0.17565	0.20425	NaN	NaN	NaN	NaN	NaN	NaN	NaN	NaN	NaN	NaN	NaN	NaN	NaN	NaN	NaN	NaN	NaN	NaN	NaN	NaN	NaN	NaN	NaN	NaN	NaN	NaN	NaN	NaN	NaN	NaN	NaN	NaN	NaN	NaN
289	1e-05	1e-05	1e-05	1e-05	1e-05	1e-05	0.0027074	0.0078569	0.012596	0.016746	0.021005	0.025147	0.029428	0.03361	0.037598	0.04162	0.045859	0.049918	0.054005	0.057687	0.061345	0.064754	0.067732	0.070277	0.073027	0.075673	0.078779	0.081916	0.085375	0.089084	0.093182	0.097263	0.10123	0.10538	0.10976	0.11409	0.1183	0.12225	0.12563	0.12856	0.13123	0.13352	0.13567	0.13802	0.14028	0.14256	0.14442	0.14671	0.14863
290	0.020778	0.014372	0.0099174	0.0059267	0.0029431	0.0010423	1e-05	1e-05	1e-05	1e-05	1e-05	1e-05	0.0015589	0.003387	0.0052076	0.0064883	0.0077262	0.010126	0.012918	0.015309	0.018151	0.021054	0.023461	0.025382	0.027664	0.029607	0.032308	0.034872	0.037435	0.039772	0.042877	0.045922	0.049159	0.05281	0.056761	0.060844	0.065568	0.069998	0.074322	0.077885	0.081964	0.085034	0.088067	0.091122	0.094336	0.097258	0.10016	0.10308	0.10587
291	1e-05	1e-05	0.00097986	0.0084404	0.016801	0.026456	0.037363	0.050041	0.064953	0.082181	0.10296	0.12702	0.15505	0.18735	NaN	NaN	NaN	NaN	NaN	NaN	NaN	NaN	NaN	NaN	NaN	NaN	NaN	NaN	NaN	NaN	NaN	NaN	NaN	NaN	NaN	NaN	NaN	NaN	NaN	NaN	NaN	NaN	NaN	NaN	NaN	NaN	NaN	NaN	NaN
292	0.05852	0.046136	0.035363	0.025578	0.017472	0.010833	0.0047578	1e-05	1e-05	1e-05	1e-05	1e-05	1e-05	1.4445e-05	0.0023573	0.0041619	0.0061962	0.009469	0.012897	0.015736	0.018741	0.022222	0.025297	0.027434	0.029484	0.031182	0.03373	0.036096	0.038412	0.040657	0.043885	0.047105	0.050219	0.053963	0.058583	0.063609	0.069258	0.07465	0.080011	0.084923	0.09054	0.094913	0.099292	0.10363	0.10788	0.11175	0.11544	0.11911	0.12229
293	1e-05	1e-05	1e-05	1e-05	0.0014322	0.0058415	0.01088	0.016443	0.022592	0.02938	0.037324	0.045781	0.055122	0.065367	0.075911	0.086528	0.097573	0.10862	0.11991	0.13106	0.14235	0.15342	0.16403	0.1742	0.18428	0.19427	0.20477	0.21509	0.22569	0.23666	0.2478	0.25872	0.26937	0.28037	0.2915	0.3026	0.31348	0.32367	0.33324	0.34221	0.35026	0.35777	0.36513	0.37241	0.37922	0.38564	0.3915	0.39722	0.40282
294	1e-05	1e-05	0.0017596	0.011088	0.020684	0.030318	0.040825	0.052438	0.06532	0.079522	0.095787	0.11419	0.13535	0.15864	0.18418	NaN	NaN	NaN	NaN	NaN	NaN	NaN	NaN	NaN	NaN	NaN	NaN	NaN	NaN	NaN	NaN	NaN	NaN	NaN	NaN	NaN	NaN	NaN	NaN	NaN	NaN	NaN	NaN	NaN	NaN	NaN	NaN	NaN	NaN
295	0.013799	0.011724	0.0098473	0.0082372	0.0071154	0.0059409	0.0050015	0.0044499	0.0039256	0.0038473	0.0039944	0.004417	0.0051709	0.0059794	0.0067269	0.0072501	0.0076888	0.0081114	0.0084069	0.0084534	0.0083137	0.0081561	0.007643	0.0067274	0.0057813	0.0046901	0.0039015	0.0033146	0.0028579	0.0026404	0.0027297	0.0030037	0.0030332	0.0034139	0.0041998	0.0049294	0.0058245	0.0064506	0.0067797	0.00704	0.0072037	0.0070245	0.0067509	0.0067325	0.0066876	0.0063512	0.0059592	0.005571	0.0050415
296	0.00602	0.0068614	0.0070997	0.0075315	0.0082537	0.0084782	0.0087511	0.0090107	0.0090515	0.0093221	0.0094848	0.0093255	0.0095788	0.010145	0.010157	0.009759	0.009844	0.0096737	0.009375	0.008443	0.0072315	0.0061841	0.0048195	0.0031478	0.0015235	0.00030127	1e-05	1e-05	1e-05	1e-05	1e-05	1e-05	0.0002972	0.0015471	0.0029466	0.0043329	0.0054378	0.0059552	0.0058734	0.0056923	0.0053663	0.0049533	0.0043769	0.0038546	0.0032128	0.0024481	0.0014063	0.00092994	0.00057144
297	1e-05	1e-05	1e-05	1e-05	1e-05	0.00055037	0.0016781	0.0025288	0.0032781	0.003949	0.0047421	0.00541	0.0061804	0.0070927	0.0074537	0.0076791	0.0080678	0.0084747	0.0088609	0.0088053	0.0085211	0.0080562	0.0071122	0.0058526	0.0046133	0.0035352	0.0028065	0.0021229	0.0017042	0.0014436	0.0014788	0.0016552	0.001781	0.0023254	0.0031788	0.0039368	0.0046484	0.0051162	0.0052777	0.0051074	0.0047914	0.0043119	0.0038365	0.0033732	0.0028621	0.0022226	0.0014669	0.0011109	0.00059916
298	1e-05	1e-05	1e-05	1e-05	1e-05	1e-05	0.0099195	0.025272	0.042909	0.062852	0.085028	0.1102	0.13842	NaN	NaN	NaN	NaN	NaN	NaN	NaN	NaN	NaN	NaN	NaN	NaN	NaN	NaN	NaN	NaN	NaN	NaN	NaN	NaN	NaN	NaN	NaN	NaN	NaN	NaN	NaN	NaN	NaN	NaN	NaN	NaN	NaN	NaN	NaN	NaN
299	1e-05	1e-05	1e-05	1e-05	1e-05	1e-05	0.00098987	0.0028912	0.0045228	0.0060002	0.0072042	0.0081353	0.0092505	0.010343	0.0112	0.011791	0.012678	0.013522	0.014096	0.014217	0.014039	0.013804	0.013247	0.01214	0.011026	0.0098521	0.0091157	0.0082867	0.0076259	0.0072296	0.0071615	0.007324	0.0073994	0.007753	0.0084637	0.0092419	0.010091	0.010719	0.011142	0.011307	0.011355	0.011175	0.010895	0.01072	0.010544	0.010292	0.0097387	0.0094558	0.0089346
300	0.004267	0.0033624	0.0026463	0.0021421	0.0017897	0.0014442	0.0010677	0.00064078	0.00032831	3.4453e-05	1.0742e-05	0.00039794	0.00098854	0.0016133	0.0020426	0.0022408	0.0024031	0.0025513	0.0027437	0.0026207	0.0027607	0.0027687	0.0022976	0.0016072	0.00084396	0.00018807	4.3723e-05	1e-05	1e-05	1e-05	0.00030982	0.00050269	0.00059879	0.00098709	0.0017073	0.0026257	0.0035166	0.0039804	0.0041709	0.0044693	0.0044852	0.0043827	0.0042657	0.0042854	0.0040957	0.0037112	0.0028842	0.0022354	0.0015827
301	1e-05	1e-05	1e-05	1e-05	1e-05	1e-05	0.00059525	0.0018473	0.0030752	0.004517	0.0055069	0.0062435	0.007535	0.0088426	0.010127	0.010946	0.011946	0.012898	0.013827	0.014278	0.014595	0.015105	0.015344	0.014878	0.014519	0.014129	0.014492	0.014965	0.015597	0.016521	0.017921	0.019455	0.020964	0.022884	0.025385	0.028066	0.030939	0.033443	0.035828	0.03803	0.040138	0.041872	0.043479	0.045089	0.046765	0.048192	0.04943	0.050855	0.052181
302	1e-05	1e-05	1e-05	1e-05	0.00081673	0.0016764	0.0023146	0.0028514	0.003179	0.0034139	0.0032478	0.0028929	0.0026317	0.0027201	0.0025169	0.0023157	0.0022803	0.0022942	0.0021918	0.0018488	0.00167	0.0017133	0.0013916	0.00080661	0.00015518	1e-05	1e-05	2.1363e-05	0.00011302	0.00055203	0.0011702	0.0016442	0.0019765	0.0026711	0.0037765	0.0050245	0.0059272	0.0063653	0.0066863	0.006873	0.0067349	0.0065596	0.0064576	0.0063384	0.0061622	0.0056343	0.0045723	0.0039183	0.0034035
303	1e-05	1e-05	0.0019627	0.0093643	0.018038	0.027876	0.039576	0.053326	0.069257	0.087625	0.10861	0.13266	0.16037	0.19126	0.22532	NaN	NaN	NaN	NaN	NaN	NaN	NaN	NaN	NaN	NaN	NaN	NaN	NaN	NaN	NaN	NaN	NaN	NaN	NaN	NaN	NaN	NaN	NaN	NaN	NaN	NaN	NaN	NaN	NaN	NaN	NaN	NaN	NaN	NaN
304	1e-05	1e-05	1e-05	1e-05	1e-05	1e-05	0.00040258	0.0012647	0.0020015	0.0025705	0.0028011	0.0032162	0.0038836	0.0049678	0.0063376	0.0077774	0.0093271	0.010933	0.012481	0.013803	0.01529	0.016922	0.017982	0.018695	0.019183	0.019642	0.020473	0.021341	0.022286	0.023552	0.024952	0.026327	0.027653	0.029535	0.032041	0.034795	0.037478	0.039728	0.041792	0.043852	0.045686	0.047677	0.049756	0.051906	0.053825	0.055341	0.056552	0.058121	0.0598
305	1e-05	1e-05	1e-05	1e-05	1e-05	1e-05	0.00053329	0.0016499	0.0025244	0.0032525	0.0037473	0.0044137	0.0052902	0.0063125	0.0072837	0.0081367	0.0092763	0.010464	0.011722	0.012934	0.014216	0.015729	0.016717	0.017305	0.017905	0.01869	0.019914	0.021082	0.022507	0.02414	0.025991	0.027889	0.029727	0.032031	0.034918	0.037804	0.040533	0.043114	0.045524	0.047727	0.049762	0.051679	0.053537	0.055471	0.057473	0.059099	0.06065	0.062458	0.064126
306	1e-05	1e-05	1e-05	1e-05	1e-05	1e-05	0.0002776	0.00081174	0.00092578	0.00090429	0.00074055	0.00084106	0.0011383	0.0017178	0.0020849	0.0023997	0.0028059	0.0029868	0.0032415	0.0036044	0.0040866	0.0047449	0.0048096	0.0045561	0.0041454	0.0041056	0.0045351	0.005235	0.006164	0.0074242	0.0086126	0.0098598	0.011012	0.012693	0.014829	0.017011	0.019079	0.020718	0.021959	0.023308	0.024377	0.025585	0.026812	0.028101	0.029246	0.030281	0.031119	0.032131	0.033296
307	1e-05	1e-05	1e-05	1e-05	1e-05	1e-05	0.00059569	0.0014688	0.0020076	0.0024971	0.0026233	0.0028356	0.003446	0.0040847	0.0044133	0.0050603	0.0055396	0.006062	0.0068146	0.0072745	0.007507	0.0079139	0.0074096	0.0062763	0.0050809	0.0042294	0.003535	0.0031044	0.0025557	0.0022167	0.0020632	0.0022599	0.0022157	0.0028926	0.0042533	0.005638	0.0067825	0.0078878	0.0089668	0.010117	0.010828	0.011681	0.012301	0.01317	0.013911	0.013883	0.013729	0.013899	0.013663
308	1e-05	1e-05	1e-05	1e-05	1e-05	1e-05	0.00062601	0.0018382	0.0026426	0.0032672	0.0037373	0.0041947	0.0049212	0.0060112	0.0070667	0.0080071	0.0091451	0.010303	0.011491	0.012691	0.014103	0.015583	0.016603	0.017354	0.01797	0.018865	0.020268	0.021694	0.023427	0.025541	0.027933	0.03031	0.032761	0.035877	0.039423	0.043154	0.046736	0.050239	0.053808	0.057302	0.060553	0.063717	0.066933	0.07017	0.073279	0.076216	0.079043	0.08219	0.085136
309	1e-05	1e-05	1e-05	1e-05	1e-05	1e-05	0.00054043	0.0018367	0.0031518	0.0050845	0.0069826	0.0093386	0.011935	0.014151	0.016105	0.017339	0.018926	0.020539	0.022035	0.023239	0.024182	0.025381	0.026359	0.027209	0.028284	0.02968	0.03186	0.03402	0.036524	0.039493	0.043069	0.046836	0.050322	0.054057	0.057894	0.061859	0.065697	0.069237	0.072672	0.075822	0.078804	0.081344	0.083933	0.086769	0.089596	0.092418	0.094778	0.097446	0.099911
310	0.0015747	0.0023462	0.0024759	0.002551	0.0028149	0.0031099	0.0034007	0.0037472	0.0041986	0.0047887	0.005258	0.0050378	0.0050811	0.0051528	0.0052231	0.0049594	0.0046961	0.0044041	0.0040717	0.0035629	0.0029896	0.0025778	0.0021616	0.0013606	0.00069274	1e-05	1e-05	1e-05	1e-05	1e-05	1e-05	1e-05	0.00025853	0.00070475	0.0014903	0.0024475	0.0034694	0.0044085	0.005246	0.0059182	0.0062364	0.0061785	0.0060089	0.0058729	0.0059653	0.0058896	0.0054928	0.0053157	0.0050296
311	1e-05	1e-05	1e-05	1e-05	1e-05	0.00049213	0.0020246	0.0035767	0.0046582	0.0052791	0.0051189	0.0046673	0.0039815	0.0038324	0.0035167	0.003423	0.0031692	0.0028562	0.0025815	0.002071	0.0018025	0.0018474	0.001597	0.0010373	0.00050733	5.8538e-05	1e-05	0.00026982	0.00055431	0.0011919	0.0019615	0.0025921	0.0035751	0.0048823	0.0069381	0.0088707	0.010906	0.012512	0.01396	0.01543	0.016702	0.01795	0.019328	0.02038	0.02152	0.022159	0.022751	0.023585	0.024593
312	1e-05	1e-05	1e-05	1e-05	1e-05	1e-05	0.00035335	0.0013678	0.0022698	0.0034874	0.0045459	0.0057948	0.0070837	0.0084234	0.0098092	0.01053	0.0113	0.011907	0.012332	0.01251	0.012303	0.012249	0.011941	0.011553	0.011223	0.010857	0.011412	0.01214	0.013194	0.01472	0.016674	0.019055	0.021358	0.023815	0.026529	0.029311	0.032153	0.034683	0.037055	0.039185	0.041025	0.042529	0.043776	0.045076	0.046577	0.047988	0.049125	0.050523	0.05168
313	1e-05	1e-05	0.001287	0.0033316	0.005186	0.0065484	0.0077955	0.0088628	0.0094954	0.010072	0.010272	0.010444	0.010557	0.010667	0.010431	0.010143	0.0097083	0.0090917	0.0085216	0.0077998	0.006896	0.0060449	0.0047065	0.0031353	0.0017959	0.00086215	0.00022209	1e-05	1e-05	1e-05	1e-05	0.0001249	0.00050224	0.0012494	0.0024398	0.0034604	0.0041641	0.0046119	0.0047451	0.0047903	0.004684	0.0045845	0.0044128	0.0042049	0.004095	0.0037167	0.00318	0.0029876	0.0027182
314	1e-05	1e-05	1e-05	1e-05	1e-05	1e-05	0.00017435	0.0010665	0.0016256	0.0026642	0.0035381	0.0048016	0.0064168	0.0081653	0.0099135	0.011439	0.013136	0.014619	0.01605	0.017338	0.01821	0.019221	0.019569	0.019631	0.019599	0.019701	0.020343	0.021237	0.02229	0.023468	0.024806	0.026382	0.027889	0.029792	0.031882	0.034307	0.036795	0.039054	0.040836	0.042636	0.044314	0.046127	0.047968	0.049837	0.051925	0.054096	0.056074	0.058178	0.060213
315	0.011839	0.0085177	0.0057609	0.0033079	0.0015061	1e-05	1e-05	1e-05	1e-05	1e-05	1e-05	0.00022855	0.002582	0.0051326	0.0076784	0.009883	0.012373	0.014956	0.017596	0.020014	0.02225	0.024622	0.026245	0.027297	0.028218	0.029161	0.03084	0.032606	0.034468	0.036493	0.038669	0.040771	0.042801	0.045414	0.048655	0.051963	0.055449	0.058646	0.061539	0.064382	0.067238	0.070015	0.07292	0.075858	0.078941	0.081545	0.084072	0.086734	0.089029
316	1e-05	1e-05	1e-05	1e-05	1e-05	1e-05	0.0022567	0.0077282	0.013883	0.021233	0.029203	0.038293	0.048567	0.059531	0.071131	0.083038	0.09578	0.10884	0.12244	0.13607	0.14971	0.16364	0.17719	0.19036	0.20364	0.21708	0.231	0.24482	0.25864	0.2725	0.28648	0.30032	0.31404	0.32791	0.34197	0.35604	0.36998	0.38355	0.39665	0.40952	0.42205	0.43433	0.44681	0.45948	0.47278	0.48669	0.5012	NaN	NaN
317	1e-05	1e-05	1e-05	1e-05	1e-05	1e-05	0.0012032	0.0043757	0.0083353	0.013164	0.01861	0.024736	0.031937	0.039775	0.047886	0.05635	0.065634	0.075488	0.085707	0.096259	0.10732	0.11895	0.13074	0.14261	0.15511	0.16821	0.18198	0.19593	0.21024	0.22524	0.24061	0.25623	0.2718	0.28775	0.30414	0.32052	0.337	0.35341	0.36951	0.38549	0.40115	0.41661	0.43173	0.44686	0.46203	0.47688	0.49172	0.50701	0.52245
318	1e-05	1e-05	1e-05	1e-05	1e-05	0.00066698	0.0018667	0.0027105	0.0032322	0.0037037	0.0036064	0.003413	0.003454	0.0035771	0.0036085	0.00346	0.00362	0.0036058	0.0037117	0.0034536	0.0031701	0.0030306	0.0024414	0.0013841	0.00062652	0.0001261	3.717e-05	1e-05	4.1747e-05	0.00045936	0.0011239	0.0018181	0.0024873	0.003457	0.0048191	0.0059839	0.0070212	0.0078202	0.008378	0.0087673	0.0087859	0.0086707	0.0084593	0.0084043	0.0083392	0.0081379	0.0077764	0.0076294	0.0074626
319	1e-05	1e-05	1e-05	1e-05	1e-05	1e-05	0.00042621	0.0014036	0.0021845	0.0027984	0.0032684	0.0037999	0.0045667	0.0050435	0.0054315	0.0057392	0.0060313	0.0060027	0.0059953	0.006045	0.0059703	0.006303	0.0062789	0.0058855	0.0056432	0.0055375	0.0058572	0.0061025	0.006561	0.0073392	0.0083957	0.0094801	0.010231	0.011523	0.013243	0.015053	0.016688	0.018071	0.019593	0.021321	0.022667	0.023478	0.024715	0.026126	0.027577	0.028833	0.029994	0.031518	0.032988
320	1e-05	1e-05	0.00056277	0.001593	0.00273	0.0033103	0.0038928	0.0044847	0.004763	0.0052415	0.0055611	0.006076	0.0069365	0.0077192	0.0083448	0.0085725	0.0089616	0.0092705	0.0096414	0.0098022	0.009603	0.0092914	0.0083758	0.006889	0.0054008	0.0039554	0.002961	0.002118	0.0012716	0.00057975	4.425e-05	1e-05	1e-05	1e-05	1e-05	0.00057926	0.0013084	0.0018533	0.0020572	0.0023049	0.0022305	0.0021808	0.0022948	0.0023626	0.0025575	0.0025987	0.002458	0.0024552	0.0024355
321	0.019944	0.017478	0.014983	0.01282	0.01117	0.0097794	0.0093568	0.0097389	0.01063	0.011718	0.013068	0.013993	0.015269	0.016104	0.016655	0.016883	0.017033	0.016807	0.016648	0.015925	0.015193	0.014252	0.013128	0.011436	0.010054	0.0088304	0.0076587	0.006697	0.0056356	0.0042737	0.0031718	0.0022581	0.0014989	0.001316	0.001822	0.0024058	0.0030213	0.0036914	0.0036587	0.0036803	0.0038831	0.0039671	0.003861	0.0039047	0.0038134	0.0032941	0.0022709	0.0015513	0.00070235
322	1e-05	1e-05	1e-05	1e-05	1e-05	1e-05	0.00063143	0.0017612	0.0024913	0.0030796	0.0033129	0.003819	0.0044059	0.0047449	0.0049965	0.005374	0.0058262	0.0062122	0.0067598	0.0071775	0.0073255	0.0078056	0.0076545	0.0070517	0.0065693	0.006181	0.0061725	0.0059227	0.0058329	0.005858	0.0062319	0.0069243	0.0074791	0.008438	0.0099091	0.011434	0.012885	0.014198	0.015684	0.017263	0.018841	0.020196	0.021527	0.022878	0.024666	0.026235	0.027924	0.030022	0.032111
323	0.025025	0.02193	0.019177	0.016773	0.014788	0.012702	0.011048	0.0097196	0.0085746	0.0078282	0.0072264	0.0072828	0.0078306	0.0085202	0.0089229	0.0089096	0.0090311	0.0089674	0.0089413	0.0083881	0.0078086	0.0073152	0.0061068	0.0044779	0.0026809	0.001166	0.00031609	1e-05	1e-05	1e-05	1e-05	1e-05	1e-05	0.00044702	0.0015455	0.002867	0.0040876	0.0049858	0.0053661	0.0056701	0.0057586	0.0056487	0.0055267	0.0055124	0.0055593	0.0054991	0.0051859	0.0050298	0.0048627
324	1e-05	1e-05	1e-05	1e-05	1e-05	1e-05	0.0011322	0.0040473	0.0071793	0.011133	0.015527	0.020611	0.026496	0.032788	0.039235	0.045701	0.052748	0.059846	0.067355	0.074823	0.0822	0.089691	0.096932	0.10387	0.11079	0.11794	0.12576	0.13359	0.14158	0.14969	0.15815	0.16659	0.17509	0.18377	0.19272	0.20188	0.211	0.21977	0.22814	0.23643	0.24458	0.2526	0.26085	0.26918	0.27774	0.28623	0.29471	0.30346	0.31218
325	0.041261	0.037036	0.032797	0.029134	0.025651	0.022467	0.019443	0.016528	0.014393	0.012606	0.011254	0.010422	0.010055	0.0097839	0.0093496	0.0084386	0.0075548	0.007193	0.0073433	0.0069091	0.0065705	0.0056437	0.0041665	0.0024419	0.0013031	6.6327e-05	1e-05	1e-05	1e-05	1e-05	1e-05	1e-05	0.00079128	0.0023478	0.0041181	0.0053589	0.0069256	0.0083719	0.0099047	0.011549	0.012656	0.013052	0.012814	0.012503	0.012213	0.011389	0.010925	0.010323	0.0091129
326	1e-05	1e-05	1e-05	1e-05	1e-05	1e-05	0.0016553	0.0055712	0.010162	0.015396	0.021215	0.02774	0.034898	0.042301	0.049763	0.057401	0.065634	0.073963	0.082666	0.091133	0.099652	0.10834	0.11666	0.12482	0.13325	0.142	0.1512	0.16011	0.16908	0.17814	0.18749	0.1969	0.20622	0.21572	0.22541	0.23495	0.24433	0.25328	0.26224	0.27091	0.27929	0.28733	0.29513	0.30293	0.31076	0.31831	0.32565	0.33307	0.34037
327	0.045209	0.038658	0.033135	0.028023	0.023555	0.019239	0.015529	0.012504	0.0097569	0.0078677	0.006172	0.0062038	0.0069362	0.0077444	0.008336	0.0085873	0.0090606	0.009401	0.0095514	0.0095358	0.0092721	0.0090689	0.0078069	0.0060756	0.0042523	0.0025462	0.0014832	0.00041774	1e-05	1e-05	1e-05	1e-05	1e-05	1e-05	0.00030903	0.0012789	0.0024095	0.0033241	0.0040175	0.0044895	0.0048597	0.005343	0.0059267	0.0067067	0.0078346	0.0090449	0.010125	0.01126	0.012339
328	0.032256	0.027508	0.02313	0.018898	0.015124	0.011187	0.0081339	0.0059348	0.0037453	0.0022426	0.00082216	0.00023802	0.00027288	0.00036679	0.00033141	0.00017064	0.00033721	0.00041281	0.00057153	0.00076582	0.00092373	0.0011434	0.00057767	1e-05	1e-05	1e-05	1e-05	1e-05	1e-05	0.00059166	0.0013919	0.0020855	0.0029382	0.0043972	0.0061677	0.0078076	0.0095612	0.011114	0.011955	0.012791	0.01351	0.014402	0.01548	0.016733	0.018079	0.019552	0.02113	0.022856	0.024428
329	1e-05	1e-05	1e-05	1e-05	1e-05	1e-05	0.0005173	0.0018399	0.0028635	0.0036512	0.0042028	0.0046299	0.0052567	0.0060013	0.0066916	0.0069886	0.0077159	0.0079523	0.0080988	0.0080327	0.0080211	0.0081025	0.0077023	0.0069797	0.0062519	0.0058294	0.0058483	0.0058366	0.0062477	0.0067991	0.0076651	0.008636	0.0093155	0.010423	0.012049	0.013894	0.015415	0.016836	0.017575	0.018007	0.018353	0.018299	0.018151	0.018427	0.018706	0.018576	0.018054	0.018082	0.017902
330	1e-05	1e-05	1e-05	1e-05	1e-05	1e-05	0.0019709	0.0066966	0.012034	0.018134	0.024786	0.032189	0.040335	0.048796	0.057606	0.066559	0.075925	0.085509	0.095509	0.10554	0.11553	0.12573	0.13557	0.14519	0.15496	0.1649	0.17519	0.18539	0.19554	0.20553	0.2155	0.22542	0.23503	0.24474	0.25444	0.26399	0.27309	0.28175	0.28997	0.29785	0.30546	0.31269	0.31961	0.32647	0.33327	0.33983	0.346	0.35248	0.35868
331	1e-05	1e-05	1e-05	1e-05	1e-05	1e-05	0.00070952	0.0022629	0.0034283	0.0042275	0.0048442	0.00471	0.0051379	0.0055442	0.0057917	0.0058498	0.0058574	0.0057893	0.0058276	0.0056498	0.0055735	0.0057047	0.0058101	0.0052104	0.0047514	0.0043729	0.0043547	0.00453	0.0047657	0.0049371	0.0053795	0.0058177	0.0060285	0.0065648	0.0078275	0.009167	0.010416	0.011554	0.012205	0.012766	0.013404	0.01378	0.014063	0.014499	0.014889	0.01464	0.014069	0.013881	0.013484
332	0.023931	0.020693	0.017737	0.015357	0.013487	0.011277	0.0094641	0.0077001	0.0058837	0.0046784	0.0038964	0.0037326	0.0040341	0.0044318	0.0044792	0.0040104	0.0039336	0.0037791	0.0041654	0.0042478	0.0041876	0.004022	0.0031867	0.0020466	0.00093408	1e-05	1e-05	1e-05	1e-05	1e-05	1e-05	1e-05	0.00020965	0.00093796	0.0018805	0.0028705	0.0037525	0.004154	0.00418	0.0039507	0.003594	0.00329	0.0031534	0.0030853	0.0030301	0.0029776	0.0027898	0.0027498	0.0028284
333	1e-05	1e-05	1e-05	1e-05	0.00027685	0.00050971	0.00096707	0.0015611	0.0019365	0.0022278	0.0025587	0.00269	0.003158	0.0036866	0.0039555	0.0040217	0.0041871	0.0040768	0.0039656	0.0037856	0.0036252	0.0035235	0.0030193	0.0020275	0.0011932	0.00059196	0.00022548	1e-05	1e-05	0.00011936	0.00049762	0.00087868	0.0011176	0.0019283	0.003246	0.004651	0.0059494	0.0072165	0.0080824	0.0087389	0.0091822	0.0095005	0.0099262	0.010488	0.010895	0.011038	0.011004	0.011324	0.011453
334	1e-05	1e-05	1e-05	1e-05	1e-05	1e-05	0.00013745	0.00070981	0.0012729	0.0019072	0.0024794	0.0028006	0.0034667	0.0040365	0.0045832	0.0049445	0.0053139	0.0055569	0.0057305	0.0056382	0.0052241	0.0050344	0.0045995	0.0037723	0.003227	0.0026486	0.0024696	0.002449	0.002478	0.0026809	0.0031517	0.0038746	0.0045174	0.0054606	0.0067627	0.0079643	0.0091052	0.010078	0.010689	0.011165	0.011631	0.011788	0.01193	0.012065	0.01213	0.012006	0.011756	0.01177	0.011766
335	0.00035214	1e-05	1e-05	1e-05	1e-05	1e-05	1e-05	0.00094778	0.0025842	0.0047452	0.0072161	0.010036	0.013503	0.016958	0.020259	0.023341	0.026699	0.030117	0.03358	0.036769	0.03982	0.042979	0.045847	0.04837	0.051005	0.053862	0.057187	0.060357	0.06369	0.067111	0.070839	0.074583	0.078081	0.081849	0.085943	0.089994	0.093982	0.097707	0.10116	0.1044	0.10746	0.11017	0.11285	0.11561	0.11844	0.12088	0.12315	0.12563	0.12777
336	1e-05	1e-05	1e-05	1e-05	1e-05	5.1062e-05	1e-05	1e-05	9.886e-05	0.00032064	0.00044604	0.0008925	0.0015731	0.0020875	0.0022895	0.0022457	0.0024151	0.0027099	0.0029883	0.0029085	0.0027833	0.0027357	0.0022589	0.0015686	0.0010473	0.00065687	0.00075754	0.00082419	0.0010586	0.0014443	0.002069	0.0026699	0.003176	0.004004	0.0050455	0.0061106	0.0071837	0.0080264	0.0087928	0.0093507	0.0098004	0.010138	0.010451	0.010799	0.011143	0.01137	0.011429	0.011739	0.011865
337	1e-05	1e-05	1e-05	1e-05	1e-05	1e-05	8.8211e-05	0.00050818	0.0009195	0.0014462	0.0019006	0.0022599	0.0030893	0.0040523	0.0051509	0.0060963	0.0070466	0.0079991	0.0090163	0.0099055	0.010734	0.011861	0.012698	0.013045	0.013436	0.013789	0.014497	0.015247	0.0161	0.016973	0.017983	0.019077	0.019834	0.021067	0.022775	0.024648	0.026604	0.02841	0.030018	0.031727	0.03346	0.035125	0.03681	0.038812	0.04078	0.042502	0.043871	0.045498	0.046967
338	1e-05	1e-05	1e-05	1e-05	1e-05	1e-05	0.00015812	0.00051211	0.00059248	0.00074016	0.001057	0.0015567	0.0023493	0.0030846	0.0034685	0.003554	0.0040307	0.0044005	0.0048262	0.0051897	0.0055559	0.0059272	0.0059389	0.0057408	0.0057125	0.0058806	0.0065309	0.0070441	0.007785	0.0087082	0.0098444	0.011074	0.012157	0.01363	0.015325	0.016984	0.018685	0.020261	0.021823	0.02322	0.024565	0.025698	0.026792	0.028039	0.029306	0.030434	0.031464	0.032697	0.033655
339	0.0053286	0.0041442	0.0029162	0.0018655	0.0009331	1e-05	1e-05	1e-05	1e-05	1e-05	1e-05	1e-05	0.00083797	0.0018104	0.0025351	0.0030517	0.0036783	0.0042132	0.0047461	0.0049849	0.0052351	0.005455	0.0052132	0.0045436	0.0038166	0.003192	0.002973	0.0027713	0.0026558	0.0024395	0.0025033	0.0025762	0.0024094	0.0026549	0.0032632	0.0038381	0.0043615	0.0046124	0.0045862	0.0045094	0.0044824	0.0041583	0.0037763	0.0036063	0.0035277	0.0031619	0.0027074	0.0025416	0.0022093
340	1e-05	1e-05	1e-05	1e-05	1e-05	1e-05	0.00027028	0.00097615	0.0016986	0.002358	0.0029607	0.0037546	0.0047671	0.0055734	0.006161	0.0065493	0.0069845	0.0073337	0.0075049	0.0073861	0.0073252	0.0073266	0.0068582	0.0061003	0.0054584	0.0048041	0.0045419	0.0041789	0.0040818	0.0042242	0.0046056	0.0050131	0.0052607	0.0058909	0.0067559	0.0078041	0.0089338	0.0098237	0.010684	0.011321	0.01186	0.012203	0.012492	0.012857	0.013205	0.013507	0.013453	0.013565	0.013545
341	1e-05	1e-05	1e-05	1e-05	1e-05	1e-05	0.00012284	0.00050464	0.00066349	0.00077504	0.000862	0.0010893	0.0015845	0.0019523	0.0022047	0.0022013	0.0027611	0.0034058	0.0039064	0.0042211	0.0045795	0.0049075	0.004887	0.0045502	0.0043955	0.004324	0.0047682	0.004863	0.0049633	0.0054364	0.006158	0.00691	0.0075437	0.0083862	0.0094692	0.010606	0.011729	0.012533	0.013359	0.014127	0.014626	0.014936	0.015125	0.015419	0.015877	0.016205	0.016324	0.016646	0.016877
342	0.0020881	0.0012305	0.00055277	0.00012341	1e-05	1e-05	1e-05	1e-05	1e-05	1e-05	0.00047706	0.0012872	0.002464	0.0034757	0.0043548	0.0050578	0.005818	0.0064443	0.0069957	0.0072943	0.0074937	0.0075598	0.0070878	0.0061487	0.005192	0.0042857	0.0036722	0.0029642	0.0024164	0.0019494	0.00168	0.00144	0.0011491	0.0012817	0.0018872	0.0026397	0.0033226	0.0038226	0.0042425	0.0044495	0.0046179	0.0045432	0.0044063	0.0043816	0.0043569	0.0040199	0.0034751	0.0031687	0.002807
343	1e-05	1e-05	1e-05	1e-05	1e-05	1e-05	0.00088074	0.0028325	0.0039371	0.0052796	0.0066169	0.0076863	0.0088596	0.0099409	0.011119	0.011836	0.01296	0.013844	0.014077	0.014379	0.014326	0.014116	0.013477	0.012455	0.011799	0.011191	0.011054	0.010734	0.010664	0.011088	0.011692	0.012315	0.012687	0.013428	0.014615	0.015572	0.016632	0.017469	0.01809	0.018755	0.019459	0.020056	0.020899	0.021965	0.023285	0.024333	0.025421	0.026506	0.027686
344	1e-05	1e-05	1e-05	1e-05	1e-05	1e-05	0.00055131	0.0016759	0.0021045	0.0020232	0.0017085	0.0011582	0.0010659	0.0011503	0.0016028	0.0021386	0.0023673	0.002823	0.0032824	0.0039858	0.0049482	0.0062213	0.0069778	0.0073144	0.0076486	0.0073902	0.0078482	0.0083645	0.0089623	0.0095359	0.010298	0.0106	0.010767	0.01173	0.012856	0.014159	0.015968	0.017359	0.018802	0.020066	0.021651	0.022843	0.024524	0.026193	0.027697	0.029199	0.030719	0.032435	0.034006
345	1e-05	1e-05	1e-05	1e-05	1e-05	1e-05	0.00053062	0.0015652	0.002396	0.0032619	0.0036967	0.0041028	0.0045505	0.0049055	0.0052169	0.0051489	0.0053372	0.005537	0.0056904	0.005667	0.00559	0.0056058	0.005102	0.0042844	0.0037552	0.0032087	0.0032371	0.0031275	0.0032836	0.003598	0.0040873	0.004655	0.0052367	0.0060963	0.0073042	0.008417	0.0097412	0.010664	0.011511	0.01194	0.012239	0.012381	0.012309	0.012313	0.012464	0.012402	0.012205	0.011988	0.011857
346	0.0072945	0.0066908	0.0060603	0.0052784	0.0046419	0.0039227	0.0033163	0.0030293	0.0027718	0.0027082	0.0025348	0.0025323	0.0029433	0.0033695	0.0037622	0.0039015	0.0040704	0.004269	0.0044173	0.004455	0.0043317	0.0042658	0.0037178	0.0026123	0.0015547	0.0005983	0.00013453	1e-05	1e-05	1e-05	1e-05	1e-05	1e-05	0.00031817	0.0013348	0.0024399	0.0035369	0.0043351	0.0048312	0.0050628	0.0052472	0.0052347	0.0051621	0.0051679	0.0051654	0.0048387	0.0042702	0.0039045	0.0034668
347	1e-05	1e-05	1e-05	0.0011441	0.010545	0.017859	0.022815	0.025246	0.026663	0.025984	0.024718	0.024138	0.023294	0.023175	0.021782	0.020048	0.018995	0.017811	0.016863	0.014913	0.012614	0.011322	0.008004	0.0038859	0.00078626	1e-05	1e-05	1e-05	0.0003052	0.0019585	0.0038517	0.0067431	0.0082875	0.0104	0.01273	0.013479	0.01402	0.01271	0.012298	0.011455	0.010673	0.010434	0.0087849	0.0080562	0.0087147	0.010473	0.013178	0.016224	0.02036
348	0.013344	0.014395	0.015142	0.015653	0.016319	0.016643	0.016792	0.016779	0.016514	0.016319	0.015788	0.015231	0.01502	0.01486	0.014565	0.013952	0.013578	0.013184	0.012959	0.012668	0.012339	0.012113	0.011485	0.010336	0.0093184	0.0084566	0.0080414	0.0074324	0.0071228	0.006785	0.006595	0.006449	0.0062889	0.0063386	0.0068224	0.0073038	0.0078466	0.0080399	0.008106	0.0078039	0.0074544	0.0069136	0.0062755	0.0057506	0.0053782	0.0048066	0.0040968	0.0034181	0.002683
349	1e-05	1e-05	1e-05	1e-05	1e-05	1e-05	0.00028945	0.00076672	0.0013182	0.0018974	0.0021351	0.0023415	0.0028107	0.0031141	0.0034956	0.0037026	0.0042917	0.0049498	0.0055767	0.0058948	0.0062871	0.0067997	0.0069686	0.0067406	0.0068598	0.0069727	0.007611	0.0082029	0.0091694	0.010438	0.012018	0.01365	0.015228	0.01699	0.019271	0.021615	0.024263	0.026572	0.028624	0.030256	0.03175	0.032926	0.033914	0.035062	0.036412	0.03743	0.03821	0.038963	0.039682
350	1e-05	1e-05	1e-05	1e-05	1e-05	1e-05	0.00071224	0.0022477	0.0035073	0.0047485	0.0057612	0.0064728	0.0072008	0.0078408	0.0085189	0.0088043	0.009092	0.009409	0.0095933	0.0097148	0.0098554	0.010091	0.010103	0.0099287	0.010175	0.010473	0.011427	0.012544	0.013951	0.015591	0.017516	0.019464	0.021377	0.02365	0.026365	0.02907	0.031853	0.034426	0.036789	0.038935	0.041049	0.042913	0.044744	0.046685	0.048717	0.050428	0.051972	0.053695	0.0552
351	1e-05	1e-05	1e-05	1e-05	1e-05	1e-05	0.00087929	0.0027643	0.0041956	0.0054718	0.0065253	0.0073203	0.0082045	0.0091871	0.010342	0.01114	0.011981	0.012889	0.013605	0.014477	0.01547	0.016367	0.016855	0.017048	0.017468	0.017698	0.018498	0.01935	0.020434	0.021747	0.023	0.024117	0.025416	0.027297	0.029728	0.032137	0.034849	0.037323	0.039755	0.042049	0.04433	0.046562	0.048849	0.051071	0.05317	0.054974	0.056783	0.058697	0.060538
352	1e-05	1e-05	1e-05	1e-05	1e-05	1e-05	0.0012506	0.0037334	0.0059981	0.0083485	0.01098	0.013743	0.017293	0.021335	0.025858	0.030132	0.035107	0.040192	0.045399	0.050613	0.055931	0.061215	0.065966	0.070061	0.074123	0.077914	0.082436	0.086608	0.090885	0.095343	0.10008	0.1049	0.10952	0.11444	0.11988	0.12556	0.13128	0.13651	0.1418	0.14694	0.15187	0.15637	0.16077	0.16518	0.16964	0.17371	0.1772	0.18097	0.18457
353	0.016512	0.012237	0.007962	0.005117	0.0045287	0.0033494	0.0015155	1e-05	1e-05	1e-05	1e-05	1e-05	1e-05	0.00045582	0.0015612	0.0014534	0.0018511	0.0029499	0.0045378	0.0057423	0.0066699	0.0072967	0.0074794	0.0075694	0.0076559	0.0073833	0.0075911	0.0073456	0.0070643	0.0067173	0.0068903	0.0069566	0.0073345	0.0080235	0.0088757	0.0095946	0.010506	0.011243	0.012262	0.013065	0.013449	0.013455	0.013656	0.013837	0.014003	0.013862	0.013689	0.013836	0.013829
354	0.023086	0.019783	0.016955	0.014178	0.011692	0.0090982	0.0070291	0.0054241	0.003836	0.0026521	0.001672	0.0013185	0.0016152	0.0019811	0.0024674	0.0027663	0.0032715	0.0034994	0.0037235	0.0038582	0.0038087	0.0038095	0.0032913	0.0023721	0.0013518	0.00032865	1e-05	1e-05	1e-05	1e-05	1e-05	1e-05	5.8211e-05	0.00068289	0.0017487	0.003033	0.0043545	0.0054221	0.0060761	0.0065902	0.0070513	0.0073848	0.007894	0.0086381	0.0093507	0.0098568	0.01008	0.010572	0.010939
355	1e-05	1e-05	1e-05	1e-05	1e-05	1e-05	0.0011223	0.003044	0.0048288	0.0063129	0.0074554	0.00824	0.0094401	0.010562	0.011635	0.012388	0.013085	0.013899	0.014706	0.015339	0.016096	0.016876	0.017311	0.017142	0.017248	0.017552	0.01834	0.019261	0.020583	0.022144	0.023895	0.025691	0.027549	0.029728	0.032426	0.035184	0.03811	0.040898	0.043502	0.045774	0.048026	0.050119	0.052085	0.054195	0.056531	0.058582	0.06051	0.062373	0.064225
356	1e-05	1e-05	1e-05	1e-05	1e-05	1e-05	0.0003779	0.0015178	0.0024793	0.0035458	0.0044403	0.0052708	0.0064709	0.0078436	0.0095567	0.011023	0.012699	0.014282	0.015795	0.017377	0.019081	0.021003	0.022792	0.02432	0.02606	0.027735	0.030023	0.032343	0.035077	0.038129	0.041459	0.044798	0.048044	0.051673	0.055654	0.059631	0.06358	0.067341	0.071039	0.074384	0.077632	0.080671	0.083833	0.087184	0.090531	0.093826	0.097045	0.10058	0.10394
357	0.010146	0.0080526	0.0059013	0.003879	0.0020906	0.00039008	1e-05	1e-05	1e-05	1e-05	1e-05	1e-05	0.00053777	0.0018341	0.0032143	0.0043961	0.0057126	0.0069132	0.0078372	0.0084527	0.0090779	0.0096869	0.010074	0.0097617	0.0091978	0.0085336	0.0082736	0.0079183	0.0077114	0.0077127	0.0078755	0.0080203	0.0081676	0.0087843	0.010032	0.011481	0.012926	0.014157	0.015353	0.016382	0.017294	0.018135	0.018937	0.019817	0.020529	0.021036	0.021261	0.021729	0.022062
358	0.0097738	0.0075826	0.0057314	0.0039831	0.0024198	0.00083317	1e-05	1e-05	1e-05	1e-05	1e-05	1e-05	0.00041889	0.0014481	0.0026645	0.0038275	0.0052094	0.0066363	0.0077813	0.0085581	0.0092035	0.009738	0.0098718	0.0095198	0.0092641	0.0088579	0.0087513	0.0084385	0.0082033	0.0082893	0.0085083	0.0086648	0.0084392	0.0085231	0.0089877	0.0092303	0.0094328	0.0093606	0.0093233	0.0088547	0.0081942	0.0074873	0.0068538	0.0065283	0.0062221	0.0056908	0.0052573	0.0051068	0.0048436
359	1e-05	1e-05	1e-05	1e-05	1e-05	1e-05	8.1565e-05	0.00054935	0.0010632	0.0018197	0.0027293	0.0038663	0.0052825	0.0065939	0.007696	0.0083037	0.0089865	0.0095806	0.010053	0.01017	0.010118	0.0099374	0.0090761	0.0077705	0.0065715	0.0053846	0.0048487	0.0041923	0.0038324	0.0036847	0.0039113	0.0043269	0.0048304	0.0058717	0.0074032	0.0092324	0.011162	0.012649	0.014341	0.015798	0.017186	0.018316	0.019452	0.020595	0.021816	0.022997	0.023916	0.025227	0.026758
360	0.0066918	0.0047875	0.0031949	0.0019863	0.001112	5.9968e-05	1e-05	1e-05	1e-05	1e-05	1e-05	1e-05	0.0013952	0.0026606	0.0038651	0.0047368	0.0059296	0.0072376	0.0084633	0.0094064	0.010292	0.011165	0.011529	0.011398	0.011463	0.011588	0.012502	0.01337	0.014421	0.015716	0.017438	0.019212	0.020791	0.02295	0.025712	0.028665	0.031797	0.03468	0.037569	0.040305	0.043067	0.045616	0.048183	0.050972	0.053768	0.056305	0.058705	0.061275	0.063617
361	0.0060411	0.005539	0.0050966	0.0044111	0.0040454	0.0035845	0.0032907	0.0032392	0.0030062	0.0026468	0.002005	0.0017148	0.0020505	0.0024668	0.0029974	0.0028985	0.0026397	0.002506	0.0023826	0.0022941	0.0024063	0.0026906	0.0024124	0.0013407	0.00026808	1e-05	1e-05	1e-05	1e-05	1e-05	1e-05	0.00029296	0.0008653	0.0018306	0.0034471	0.0051381	0.006767	0.0079863	0.0088792	0.0096284	0.01011	0.010348	0.01048	0.010438	0.010457	0.0102	0.0098702	0.0098912	0.0098374
362	1e-05	1e-05	1e-05	1e-05	1e-05	1e-05	0.0001497	0.00073285	0.001275	0.0020039	0.0029226	0.00403	0.0055853	0.0071134	0.0086534	0.0098707	0.011302	0.012823	0.014208	0.015439	0.016733	0.018172	0.019195	0.019664	0.020282	0.020852	0.022114	0.023429	0.024917	0.026727	0.028791	0.03083	0.032645	0.034744	0.037317	0.04015	0.043104	0.045601	0.048016	0.050278	0.052351	0.054293	0.0562	0.058237	0.060373	0.062353	0.063968	0.065781	0.067616
363	0.027309	0.023292	0.019293	0.016469	0.014356	0.012089	0.0092398	0.0062531	0.0033618	0.0013384	1e-05	1e-05	1e-05	1e-05	1e-05	1e-05	0.00018699	0.0013806	0.0026563	0.0035383	0.0038899	0.0045701	0.0047037	0.0049451	0.0055893	0.0058111	0.0064864	0.0066717	0.0070846	0.0086734	0.011207	0.014358	0.017756	0.021564	0.025851	0.029542	0.034377	0.038922	0.043522	0.048066	0.051493	0.054439	0.057098	0.059115	0.061332	0.062774	0.06447	0.0656	0.066908
364	0.0045806	0.0047141	0.0049454	0.0051532	0.0054989	0.0054687	0.0055663	0.0058263	0.0059603	0.0061609	0.006466	0.0068611	0.0075436	0.007995	0.0085109	0.0086527	0.0088434	0.0089078	0.0087691	0.008242	0.0077158	0.0070619	0.0061644	0.0047499	0.0035966	0.0022631	0.0014792	0.00071519	3.8546e-05	1e-05	1e-05	1e-05	1e-05	1e-05	1e-05	0.00049045	0.0011448	0.0014892	0.0017226	0.0018859	0.0019503	0.0017917	0.0016717	0.0015471	0.0015026	0.0012559	0.00077406	0.0004691	0.00016289
365	0.0046127	0.0029158	0.00147	0.000186	1e-05	1e-05	1e-05	1e-05	1e-05	1e-05	0.00081905	0.0021103	0.0039746	0.0057383	0.0073373	0.0087126	0.01036	0.012152	0.013938	0.015257	0.016218	0.017372	0.018526	0.019428	0.020781	0.022474	0.024702	0.026908	0.029434	0.032429	0.036275	0.040621	0.045293	0.050296	0.055801	0.061419	0.066958	0.072353	0.077944	0.083404	0.088634	0.093364	0.097996	0.10249	0.10712	0.11136	0.11531	0.11976	0.12411
366	0.002373	0.0021278	0.0021083	0.0025328	0.0029391	0.0028045	0.0027195	0.0029367	0.0030071	0.0031482	0.0034536	0.0039559	0.0049177	0.0055845	0.0058801	0.0058486	0.0060391	0.0064417	0.006526	0.0063007	0.0059106	0.0057248	0.0051012	0.0036972	0.0024903	0.0013647	0.0008293	0.00037775	1e-05	1e-05	1e-05	1e-05	1e-05	1e-05	0.00024585	0.00097234	0.0018249	0.0022206	0.002443	0.0027575	0.0027619	0.0025666	0.0024363	0.0024065	0.0024095	0.0020696	0.0016535	0.0013908	0.0012532
367	0.048383	0.040885	0.033732	0.027054	0.021735	0.016842	0.012654	0.0091359	0.006314	0.0050277	0.0043232	0.003998	0.004065	0.0043455	0.0043632	0.0039004	0.0035503	0.0031668	0.0031997	0.0028845	0.0022557	0.0015398	0.00065428	1e-05	1e-05	1e-05	1e-05	1e-05	1e-05	4.3145e-05	0.00078332	0.0014375	0.002012	0.0028737	0.0039774	0.0049474	0.0059823	0.0069596	0.0077768	0.0083969	0.0084718	0.0081928	0.0079231	0.0077266	0.00754	0.0067916	0.005948	0.0054429	0.004564
368	0.18514	0.16582	0.14554	0.1274	0.11148	0.096168	0.081593	0.068712	0.057235	0.048208	0.041339	0.035366	0.030763	0.027524	0.024265	0.020887	0.018743	0.017182	0.015477	0.013651	0.01134	0.0090633	0.0066134	0.0041345	0.0024137	0.00065949	1e-05	1e-05	1e-05	1e-05	1e-05	1e-05	0.00057318	0.002371	0.0042712	0.0059593	0.007791	0.0093503	0.011079	0.012835	0.013648	0.013898	0.013668	0.013457	0.013466	0.01331	0.013155	0.013357	0.013717
[truncated: 71 more columns]
