# Supplementary material for: Fractional killing arises from cell-to-cell variability in overcoming a caspase activity threshold
Source: Mol Syst Biol. 2015 May 7;11(5):803. doi: 10.15252/msb.20145584 (PMC4461398; doi:10.15252/msb.20145584)
Supplement: Supplementary file 3 [file msb0011-0803-sd3.zip › All_data/154_TRAIL (250 ngml) + Bcl-XL overexpression_2/cell_parameters.tsv]

TRAIL 250ng/ml + BCL_XL
Cell #	Surviving	Time pre-MOMP	Max C8 activity pre-MOMP	Time of Max C8 activity (tau)	k	t0	r2 of fit	RFP at t=0
1	1	Inf	0.0071336	100	5.5815e-05	9.5934	0.98857	439.2764
2	1	Inf	0.012095	85	0.00014118	22.2078	0.9979	41.7569
3	1	Inf	0.0078939	80	9.7519e-05	15.2975	0.98967	81.5989
4	1	Inf	0.0086406	85	9.6002e-05	17.6679	0.99518	437.1883
5	1	Inf	0.0049137	100	4.0031e-05	10.0069	0.98972	59.3481
6	1	Inf	0.0089474	85	9.9941e-05	15.6735	0.9925	98.8158
7	1	Inf	0.0068044	95	6.3482e-05	17.8012	0.99648	177.6951
8	1	Inf	0.0098854	90	9.668e-05	13.3585	0.99115	83.9679
9	1	Inf	0.0047662	100	3.8562e-05	11.3364	0.99305	86.2176
10	1	Inf	0.007657	100	6.5832e-05	16.9102	0.99695	308.9056
11	1	Inf	0.008566	85	9.915e-05	18.2332	0.99542	106.6815
12	1	Inf	0.0055781	100	4.915e-05	18.5658	0.99718	115.4493
13	1	Inf	0.0066704	90	6.3278e-05	13.4049	0.99283	69.5168
14	1	Inf	0.0082602	80	0.00010694	16.1934	0.99085	55.3332
15	0	85	0.004635	85	3.7633e-05	21.2535	0.99911	50.9909
16	1	Inf	0.0088927	80	0.00011644	16.3083	0.98982	165.2953
17	1	Inf	0.0091118	80	0.00011307	16.2504	0.99123	68.4713
18	1	Inf	0.012173	65	0.00026336	21.4725	0.99308	124.0524
19	1	Inf	0.0051047	130	2.3595e-05	0.81819	0.9953	18.5884
20	1	Inf	0.0068619	75	0.0001025	18.3809	0.99155	352.3903
21	1	Inf	0.0045171	100	3.7661e-05	14.6346	0.99556	258.9502
22	1	Inf	0.0055521	90	5.5532e-05	16.3213	0.99453	189.4412
23	1	Inf	0.010509	95	9.9386e-05	20.6984	0.9989	58.1817
24	1	Inf	0.0098682	70	0.00017355	19.1953	0.99075	76.4929
25	1	Inf	0.0054562	85	5.8287e-05	12.4562	0.98696	74.1079
26	0	35	0.0047615	35	0.00010759	11.2555	0.99683	37.44
27	1	Inf	0.0080238	80	0.00010382	16.4736	0.98976	333.8204
28	1	Inf	0.0048717	150	2.1147e-05	-1.9129	0.9929	167.949
29	1	Inf	0.0072838	80	9.139e-05	15.2405	0.98981	87.7143
30	1	Inf	0.010499	70	0.00018175	17.5285	0.98681	120.8726
31	1	Inf	0.0081718	80	0.00010812	17.9803	0.99262	74.1924
32	1	Inf	0.0074682	120	4.635e-05	12.7673	0.99794	68.4444
33	1	Inf	0.00052007	300	1.0676e-06	27.2165	0.98329	30.6956
34	1	Inf	0.011716	60	0.00030832	20.5028	0.98528	84.7709
35	1	Inf	0.0059062	90	5.2598e-05	9.1567	0.9856	160.5097
36	1	Inf	0.0061234	90	5.9944e-05	15.154	0.99324	92.8496
37	1	Inf	0.006844	90	6.3747e-05	10.7119	0.98745	130.6924
38	1	Inf	0.0086752	75	0.00012547	17.6739	0.99098	83.5854
39	0	60	0.0090744	60	8.7318e-05	2.7058	0.99917	17.384
40	1	Inf	0.0065846	130	3.2943e-05	-1.0138	0.99293	102.5812
41	1	Inf	0.0076631	135	3.5099e-05	-0.15209	0.99629	NaN
42	1	Inf	0.0059349	130	3.2088e-05	6.8784	0.9952	514.1222
43	0	55	0.0039034	55	2.767e-05	25	0.78693	132.7432
44	1	Inf	0.0075377	90	7.2203e-05	14.0243	0.99283	126.0682
45	1	Inf	0.0054809	125	3.1988e-05	12.612	0.99797	94.9626
46	1	Inf	0.005819	140	2.7987e-05	10.9683	0.99908	255.9178
47	1	Inf	0.0050809	125	2.9495e-05	3.839	0.9909	163.4767
