# Supplementary material for: Fractional killing arises from cell-to-cell variability in overcoming a caspase activity threshold
Source: Mol Syst Biol. 2015 May 7;11(5):803. doi: 10.15252/msb.20145584 (PMC4461398; doi:10.15252/msb.20145584)
Supplement: Supplementary file 3 [file msb0011-0803-sd3.zip › All_data/154_TRAIL (250 ngml) + Bcl-XL overexpression_2/raw_edge.tsv]

Cell # (0 for discarded)	T=5min	T=10min	T=15min	T=20min	T=25min	T=30min	T=35min	T=40min	T=45min	T=50min	T=55min	T=60min	T=65min	T=70min	T=75min	T=80min	T=85min	T=90min	T=95min	T=100min	T=105min	T=110min	T=115min	T=120min	T=125min	T=130min	T=135min	T=140min	T=145min	T=150min	T=155min	T=160min	T=165min	T=170min	T=175min	T=180min	T=185min	T=190min	T=195min	T=200min	T=205min	T=210min	T=215min	T=220min	T=225min	T=230min	T=235min	T=240min	T=245min
0	135.8	152.1	144.5	147.7	160.7	118.4	107.5	120.5	99.95	85.23	94.5	118.9	112.6	103.2	97.77	114.9	103.7	87.88	165.3	86.61	119.2	97	116.7	135.3	80.38	67	98.73	73.75	83.77	108.3	81.01	138.5	96.57	121.5	83.96	84.6	133.5	90	76.86	64.39	135	82.5	70.52	124.9	116.6	NaN	NaN	NaN	NaN
0	315.6	302.5	NaN	NaN	NaN	NaN	NaN	NaN	NaN	NaN	NaN	NaN	NaN	NaN	NaN	NaN	NaN	NaN	NaN	NaN	NaN	NaN	NaN	NaN	NaN	NaN	NaN	NaN	NaN	NaN	NaN	NaN	NaN	NaN	NaN	NaN	NaN	NaN	NaN	NaN	NaN	NaN	NaN	NaN	NaN	NaN	NaN	NaN	NaN
0	109	99.25	128.9	112.1	127.7	102.5	95.76	114.5	81.21	95.46	104.6	132.7	95.18	128.4	103	119.7	124.2	90.48	101.3	95.7	107.4	90.29	86.24	116	77.17	99.82	112.1	77.5	64.98	80.44	98.34	71.72	88	95.95	73.64	102.7	109.8	97	73.56	107.9	106.2	86.5	101.4	84.51	88.85	83.82	91.43	76.4	83.06
0	100.6	NaN	NaN	NaN	NaN	NaN	NaN	NaN	NaN	NaN	NaN	NaN	NaN	NaN	NaN	NaN	NaN	NaN	NaN	NaN	NaN	NaN	NaN	NaN	NaN	NaN	NaN	NaN	NaN	NaN	NaN	NaN	NaN	NaN	NaN	NaN	NaN	NaN	NaN	NaN	NaN	NaN	NaN	NaN	NaN	NaN	NaN	NaN	NaN
0	95.3	137	126.6	166.5	124.5	131.5	106.5	106.4	111.3	103.9	119.1	124	99	108.8	108.4	97.58	112.2	105.5	90.46	80.64	126.3	131.1	101	87.65	76.29	NaN	NaN	NaN	NaN	NaN	NaN	NaN	NaN	NaN	NaN	NaN	NaN	NaN	NaN	NaN	NaN	NaN	NaN	NaN	NaN	NaN	NaN	NaN	NaN
0	111.8	NaN	NaN	NaN	NaN	NaN	NaN	NaN	NaN	NaN	NaN	NaN	NaN	NaN	NaN	NaN	NaN	NaN	NaN	NaN	NaN	NaN	NaN	NaN	NaN	NaN	NaN	NaN	NaN	NaN	NaN	NaN	NaN	NaN	NaN	NaN	NaN	NaN	NaN	NaN	NaN	NaN	NaN	NaN	NaN	NaN	NaN	NaN	NaN
0	NaN	NaN	NaN	NaN	NaN	NaN	NaN	NaN	NaN	NaN	NaN	NaN	NaN	NaN	NaN	NaN	NaN	NaN	NaN	NaN	NaN	NaN	NaN	NaN	NaN	NaN	NaN	NaN	NaN	NaN	NaN	NaN	NaN	NaN	NaN	NaN	NaN	NaN	NaN	NaN	NaN	NaN	NaN	NaN	NaN	NaN	NaN	NaN	NaN
0	132.8	195.1	161.1	88.99	123.2	120.2	106.5	107	136.9	117.4	126	88.34	85.77	109.8	120.1	NaN	NaN	NaN	NaN	NaN	NaN	NaN	NaN	NaN	NaN	NaN	NaN	NaN	NaN	NaN	NaN	NaN	NaN	NaN	NaN	NaN	NaN	NaN	NaN	NaN	NaN	NaN	NaN	NaN	NaN	NaN	NaN	NaN	NaN
0	118.3	131.2	NaN	NaN	NaN	NaN	NaN	NaN	NaN	NaN	NaN	NaN	NaN	NaN	NaN	NaN	NaN	NaN	NaN	NaN	NaN	NaN	NaN	NaN	NaN	NaN	NaN	NaN	NaN	NaN	NaN	NaN	NaN	NaN	NaN	NaN	NaN	NaN	NaN	NaN	NaN	NaN	NaN	NaN	NaN	NaN	NaN	NaN	NaN
0	NaN	NaN	NaN	NaN	NaN	NaN	NaN	NaN	NaN	NaN	NaN	NaN	NaN	NaN	NaN	NaN	NaN	NaN	NaN	NaN	NaN	NaN	NaN	NaN	NaN	NaN	NaN	NaN	NaN	NaN	NaN	NaN	NaN	NaN	NaN	NaN	NaN	NaN	NaN	NaN	NaN	NaN	NaN	NaN	NaN	NaN	NaN	NaN	NaN
0	163.8	142.8	148.9	146.3	170.8	142.9	155.2	121.6	134.4	141.7	110.9	166	148.2	140.1	153.8	154.3	153	139.9	171.2	123.5	108.9	111.4	138.7	143.6	157.7	136	106.9	147.9	140.2	122.6	110.2	120.6	117.7	129.1	119.5	126.9	138.5	144.4	118.4	130.5	129	141.4	114	130.4	112.5	129	123.4	109	105
0	124.8	128.9	157.9	111.4	126.2	144.2	160.6	143.5	149.9	196.7	159.3	141.8	154.4	152.5	149.9	188.7	141.1	119.6	164	137.1	169.6	174.5	137.6	117.7	142.6	159.2	139.1	120.3	160.2	153.9	132.6	142	151.1	132.8	132	121.4	147	131.5	137.3	135.4	152.6	183.6	146.5	153	138.6	137.5	165.4	127.5	144
0	111.3	111.3	136	128.9	81.83	93.18	142.8	147.6	144.4	90.63	88.63	95	93	110.1	128.9	110.9	108.2	98.36	131.5	117.7	145	127.4	132.7	85.49	100.5	108.5	112	102.5	140.7	84.32	88.14	120.3	105.5	132.6	83.46	119.5	81.46	82.36	98.5	65.49	171.8	108.3	101.5	94.68	110.6	86.3	99.49	81.94	112.7
0	115	114.7	119.9	130.9	122.7	122.3	121.5	89.89	134.4	114.3	139.2	129	116.5	116.9	131.9	124.6	111.3	74.33	87.08	92.74	101.6	107.4	101.5	98.95	96.82	127.6	108.1	NaN	NaN	NaN	NaN	NaN	NaN	NaN	NaN	NaN	NaN	NaN	NaN	NaN	NaN	NaN	NaN	NaN	NaN	NaN	NaN	NaN	NaN
0	191.6	NaN	NaN	NaN	NaN	NaN	NaN	NaN	NaN	NaN	NaN	NaN	NaN	NaN	NaN	NaN	NaN	NaN	NaN	NaN	NaN	NaN	NaN	NaN	NaN	NaN	NaN	NaN	NaN	NaN	NaN	NaN	NaN	NaN	NaN	NaN	NaN	NaN	NaN	NaN	NaN	NaN	NaN	NaN	NaN	NaN	NaN	NaN	NaN
0	137.8	136.5	142.8	135.4	112	NaN	NaN	NaN	NaN	NaN	NaN	NaN	NaN	NaN	NaN	NaN	NaN	NaN	NaN	NaN	NaN	NaN	NaN	NaN	NaN	NaN	NaN	NaN	NaN	NaN	NaN	NaN	NaN	NaN	NaN	NaN	NaN	NaN	NaN	NaN	NaN	NaN	NaN	NaN	NaN	NaN	NaN	NaN	NaN
1	153	132.2	127.6	138.7	151.4	178	185.1	143.4	132.8	189.9	96.83	143.2	106.5	81.78	164.4	118.3	113.1	134.8	93	90.81	211.7	73.73	111.8	145.5	150.1	123.4	133.5	91.2	86	111.1	101.5	110.8	91	142.2	148.2	113.1	89.85	96.98	104.6	98.1	99.66	112.7	124.7	115.4	90.41	85.47	95.77	70.28	77.28
0	NaN	NaN	NaN	NaN	NaN	NaN	NaN	NaN	NaN	NaN	NaN	NaN	NaN	NaN	NaN	NaN	NaN	NaN	NaN	NaN	NaN	NaN	NaN	NaN	NaN	NaN	NaN	NaN	NaN	NaN	NaN	NaN	NaN	NaN	NaN	NaN	NaN	NaN	NaN	NaN	NaN	NaN	NaN	NaN	NaN	NaN	NaN	NaN	NaN
0	160	111.4	166.5	107.3	103	104	126.1	130.1	176.8	105.9	126.9	103.6	138.9	112.2	102.9	83.29	134.2	138.4	99.87	119.2	153.4	151.2	129	109.4	85.17	94.91	97	126.7	106.8	92.69	97.32	157.8	118.3	82.99	105.6	108.7	66.55	149	75.73	102.5	117.7	NaN	NaN	NaN	NaN	NaN	NaN	NaN	NaN
0	111.4	NaN	NaN	NaN	NaN	NaN	NaN	NaN	NaN	NaN	NaN	NaN	NaN	NaN	NaN	NaN	NaN	NaN	NaN	NaN	NaN	NaN	NaN	NaN	NaN	NaN	NaN	NaN	NaN	NaN	NaN	NaN	NaN	NaN	NaN	NaN	NaN	NaN	NaN	NaN	NaN	NaN	NaN	NaN	NaN	NaN	NaN	NaN	NaN
0	240.1	264.3	294.3	264.9	262	224.3	121.3	154	114.1	118.3	111.9	121.6	135.3	132.1	112.3	136.6	119.3	105.9	131.5	119.4	101.8	97.28	141.5	118.3	73.68	131.1	91	193.7	80	80.77	101.8	136.5	133.3	NaN	NaN	NaN	NaN	NaN	NaN	NaN	NaN	NaN	NaN	NaN	NaN	NaN	NaN	NaN	NaN
0	100.4	115.8	107.7	NaN	NaN	NaN	NaN	NaN	NaN	NaN	NaN	NaN	NaN	NaN	NaN	NaN	NaN	NaN	NaN	NaN	NaN	NaN	NaN	NaN	NaN	NaN	NaN	NaN	NaN	NaN	NaN	NaN	NaN	NaN	NaN	NaN	NaN	NaN	NaN	NaN	NaN	NaN	NaN	NaN	NaN	NaN	NaN	NaN	NaN
0	97.22	NaN	NaN	NaN	NaN	NaN	NaN	NaN	NaN	NaN	NaN	NaN	NaN	NaN	NaN	NaN	NaN	NaN	NaN	NaN	NaN	NaN	NaN	NaN	NaN	NaN	NaN	NaN	NaN	NaN	NaN	NaN	NaN	NaN	NaN	NaN	NaN	NaN	NaN	NaN	NaN	NaN	NaN	NaN	NaN	NaN	NaN	NaN	NaN
0	149	124.6	89.68	106	116.9	85.96	NaN	NaN	NaN	NaN	NaN	NaN	NaN	NaN	NaN	NaN	NaN	NaN	NaN	NaN	NaN	NaN	NaN	NaN	NaN	NaN	NaN	NaN	NaN	NaN	NaN	NaN	NaN	NaN	NaN	NaN	NaN	NaN	NaN	NaN	NaN	NaN	NaN	NaN	NaN	NaN	NaN	NaN	NaN
0	129.5	150.3	140.9	136.4	133.4	141.7	100.6	137.5	127.5	155.9	123.4	130.9	127.1	176.6	128.5	150	123.4	90.43	NaN	NaN	NaN	NaN	NaN	NaN	NaN	NaN	NaN	NaN	NaN	NaN	NaN	NaN	NaN	NaN	NaN	NaN	NaN	NaN	NaN	NaN	NaN	NaN	NaN	NaN	NaN	NaN	NaN	NaN	NaN
0	167.5	163.8	134.4	139.1	122.9	117.2	140.2	134.2	119.6	161.9	151.1	130.1	135.9	105.3	96.65	117.5	131.4	147.8	95.24	98.2	115.5	103.2	119.7	102	103	133.4	130.1	136	122.1	131.2	130.1	137.7	130.6	101.2	157.6	131.6	138.5	130.5	130.2	125.4	133	131.6	91.6	138.3	129.5	127	147.1	111.4	156.4
0	109	121.5	110.5	131.6	119.5	135.9	127.3	133.5	117.3	106.5	102.6	130.9	110.6	115	111.3	120.6	122.4	124.4	100.9	129.9	125.4	94.07	127.7	145	125.7	108	122.4	NaN	NaN	NaN	NaN	NaN	NaN	NaN	NaN	NaN	NaN	NaN	NaN	NaN	NaN	NaN	NaN	NaN	NaN	NaN	NaN	NaN	NaN
0	120	118.5	136	141.7	93.55	132.2	131.6	146.6	133.3	139.6	115.4	146.8	143.5	152.4	130.6	142	125.8	119.6	156.3	161.4	163.7	172.3	157.4	139.2	141.5	156.4	159.1	161.5	166.2	164.6	161.3	161.5	197	155.8	165.6	161	161.6	208	169.1	209.9	177.9	174.4	214	191.5	209	213.3	193.5	200	208.6
0	131	111.3	151.3	115.5	110.4	148.5	152.5	131.5	133.9	96.64	140.1	99.5	152.6	123.8	116.7	123.5	140	107.8	107	113.3	125	NaN	NaN	NaN	NaN	NaN	NaN	NaN	NaN	NaN	NaN	NaN	NaN	NaN	NaN	NaN	NaN	NaN	NaN	NaN	NaN	NaN	NaN	NaN	NaN	NaN	NaN	NaN	NaN
0	132	129.7	85.49	108.7	122.1	135.5	124.8	116.7	124.8	166.5	NaN	NaN	NaN	NaN	NaN	NaN	NaN	NaN	NaN	NaN	NaN	NaN	NaN	NaN	NaN	NaN	NaN	NaN	NaN	NaN	NaN	NaN	NaN	NaN	NaN	NaN	NaN	NaN	NaN	NaN	NaN	NaN	NaN	NaN	NaN	NaN	NaN	NaN	NaN
0	138.6	147.3	178.6	157.2	148.7	163.5	178.2	168.2	122.7	144.1	144.2	144.2	169.5	166.7	178.8	180.2	165.5	168	189.6	165.1	131	141.3	157.9	139.4	150.5	166	143.7	93.82	128.8	115.3	136.5	108.5	137.9	98.84	120.4	158.1	133	129	130.1	134.5	130	130.3	123	145.7	137.8	98.56	161.2	102.9	116.2
0	88.82	136	140.2	166.2	114.7	108.5	118.8	109.6	122.1	118.9	120.5	109.5	156.2	136.1	115.5	124.8	113.4	118.8	164.5	102.7	128.4	NaN	NaN	NaN	NaN	NaN	NaN	NaN	NaN	NaN	NaN	NaN	NaN	NaN	NaN	NaN	NaN	NaN	NaN	NaN	NaN	NaN	NaN	NaN	NaN	NaN	NaN	NaN	NaN
0	181.6	144.2	138	111.5	126	191.6	140.3	154.7	NaN	NaN	NaN	NaN	NaN	NaN	NaN	NaN	NaN	NaN	NaN	NaN	NaN	NaN	NaN	NaN	NaN	NaN	NaN	NaN	NaN	NaN	NaN	NaN	NaN	NaN	NaN	NaN	NaN	NaN	NaN	NaN	NaN	NaN	NaN	NaN	NaN	NaN	NaN	NaN	NaN
0	NaN	NaN	NaN	NaN	NaN	NaN	NaN	NaN	NaN	NaN	NaN	NaN	NaN	NaN	NaN	NaN	NaN	NaN	NaN	NaN	NaN	NaN	NaN	NaN	NaN	NaN	NaN	NaN	NaN	NaN	NaN	NaN	NaN	NaN	NaN	NaN	NaN	NaN	NaN	NaN	NaN	NaN	NaN	NaN	NaN	NaN	NaN	NaN	NaN
0	98.58	92.88	89.63	106.5	144.5	97.17	137.1	112.9	149.2	170.4	116.5	116.8	109.4	100.8	87.53	122.2	141.1	155.4	NaN	NaN	NaN	NaN	NaN	NaN	NaN	NaN	NaN	NaN	NaN	NaN	NaN	NaN	NaN	NaN	NaN	NaN	NaN	NaN	NaN	NaN	NaN	NaN	NaN	NaN	NaN	NaN	NaN	NaN	NaN
0	97.55	140.1	144	132.2	138.6	153.1	130	138.2	109	76.94	158.7	148	98.57	94.65	135.5	64.49	97.86	82.84	133.2	116.8	163.8	83.52	135.7	NaN	NaN	NaN	NaN	NaN	NaN	NaN	NaN	NaN	NaN	NaN	NaN	NaN	NaN	NaN	NaN	NaN	NaN	NaN	NaN	NaN	NaN	NaN	NaN	NaN	NaN
0	207.5	179	112.5	120.5	NaN	NaN	NaN	NaN	NaN	NaN	NaN	NaN	NaN	NaN	NaN	NaN	NaN	NaN	NaN	NaN	NaN	NaN	NaN	NaN	NaN	NaN	NaN	NaN	NaN	NaN	NaN	NaN	NaN	NaN	NaN	NaN	NaN	NaN	NaN	NaN	NaN	NaN	NaN	NaN	NaN	NaN	NaN	NaN	NaN
0	NaN	NaN	NaN	NaN	NaN	NaN	NaN	NaN	NaN	NaN	NaN	NaN	NaN	NaN	NaN	NaN	NaN	NaN	NaN	NaN	NaN	NaN	NaN	NaN	NaN	NaN	NaN	NaN	NaN	NaN	NaN	NaN	NaN	NaN	NaN	NaN	NaN	NaN	NaN	NaN	NaN	NaN	NaN	NaN	NaN	NaN	NaN	NaN	NaN
0	NaN	NaN	NaN	NaN	NaN	NaN	NaN	NaN	NaN	NaN	NaN	NaN	NaN	NaN	NaN	NaN	NaN	NaN	NaN	NaN	NaN	NaN	NaN	NaN	NaN	NaN	NaN	NaN	NaN	NaN	NaN	NaN	NaN	NaN	NaN	NaN	NaN	NaN	NaN	NaN	NaN	NaN	NaN	NaN	NaN	NaN	NaN	NaN	NaN
0	NaN	NaN	NaN	NaN	NaN	NaN	NaN	NaN	NaN	NaN	NaN	NaN	NaN	NaN	NaN	NaN	NaN	NaN	NaN	NaN	NaN	NaN	NaN	NaN	NaN	NaN	NaN	NaN	NaN	NaN	NaN	NaN	NaN	NaN	NaN	NaN	NaN	NaN	NaN	NaN	NaN	NaN	NaN	NaN	NaN	NaN	NaN	NaN	NaN
0	99.85	117.5	109.7	124.8	98.78	116.7	108.7	126.4	118.8	113.3	116.6	112.9	139.2	115	120.3	102.2	144	125	152.9	119	124	117	93.5	92.26	78.93	118.7	96.27	97.99	92.3	131.8	109.4	97.87	101.8	119.8	84.97	83.54	91.75	86	87.05	129.5	105.9	68.75	77.8	90.63	104.6	81.95	112.9	118.3	85.07
0	137.9	109.3	131.9	115.7	110.9	116	122.1	97.49	108.9	100.5	108.3	110.4	150.4	116.9	70.89	107.7	111	99.83	91.14	115.6	101.5	108.2	119.5	111.2	111	101.6	139	108.1	86.81	122.5	105.7	94.58	79.32	74.02	134.3	72.67	115.5	100	119.4	91.52	105.4	102.6	137.5	113.1	97.5	89.69	67.94	NaN	NaN
0	144.6	127.7	NaN	NaN	NaN	NaN	NaN	NaN	NaN	NaN	NaN	NaN	NaN	NaN	NaN	NaN	NaN	NaN	NaN	NaN	NaN	NaN	NaN	NaN	NaN	NaN	NaN	NaN	NaN	NaN	NaN	NaN	NaN	NaN	NaN	NaN	NaN	NaN	NaN	NaN	NaN	NaN	NaN	NaN	NaN	NaN	NaN	NaN	NaN
0	122	118.6	151.1	127.2	121.8	118.3	119.3	150	157.2	118.9	109	122.3	112.2	127	113.5	105.6	NaN	NaN	NaN	NaN	NaN	NaN	NaN	NaN	NaN	NaN	NaN	NaN	NaN	NaN	NaN	NaN	NaN	NaN	NaN	NaN	NaN	NaN	NaN	NaN	NaN	NaN	NaN	NaN	NaN	NaN	NaN	NaN	NaN
0	99.58	81.02	103.7	147.5	112.9	86.21	NaN	NaN	NaN	NaN	NaN	NaN	NaN	NaN	NaN	NaN	NaN	NaN	NaN	NaN	NaN	NaN	NaN	NaN	NaN	NaN	NaN	NaN	NaN	NaN	NaN	NaN	NaN	NaN	NaN	NaN	NaN	NaN	NaN	NaN	NaN	NaN	NaN	NaN	NaN	NaN	NaN	NaN	NaN
2	130.2	89.72	158	129.4	121.7	148.8	108.2	137.8	126.6	128.4	92.5	156.1	112.9	158.5	118.9	150.3	158	131	98.17	102	138.5	120.1	141	192.1	109.6	122	121	106.5	171.8	125	120	118.4	104.6	109.4	150	145.5	155.5	116.1	96.98	165	116	115.5	125.4	111	116.6	88.03	182.9	116.9	123.4
0	67.79	209	85.73	NaN	NaN	NaN	NaN	NaN	NaN	NaN	NaN	NaN	NaN	NaN	NaN	NaN	NaN	NaN	NaN	NaN	NaN	NaN	NaN	NaN	NaN	NaN	NaN	NaN	NaN	NaN	NaN	NaN	NaN	NaN	NaN	NaN	NaN	NaN	NaN	NaN	NaN	NaN	NaN	NaN	NaN	NaN	NaN	NaN	NaN
0	NaN	NaN	NaN	NaN	NaN	NaN	NaN	NaN	NaN	NaN	NaN	NaN	NaN	NaN	NaN	NaN	NaN	NaN	NaN	NaN	NaN	NaN	NaN	NaN	NaN	NaN	NaN	NaN	NaN	NaN	NaN	NaN	NaN	NaN	NaN	NaN	NaN	NaN	NaN	NaN	NaN	NaN	NaN	NaN	NaN	NaN	NaN	NaN	NaN
0	NaN	NaN	NaN	NaN	NaN	NaN	NaN	NaN	NaN	NaN	NaN	NaN	NaN	NaN	NaN	NaN	NaN	NaN	NaN	NaN	NaN	NaN	NaN	NaN	NaN	NaN	NaN	NaN	NaN	NaN	NaN	NaN	NaN	NaN	NaN	NaN	NaN	NaN	NaN	NaN	NaN	NaN	NaN	NaN	NaN	NaN	NaN	NaN	NaN
0	137.9	114	181.5	NaN	NaN	NaN	NaN	NaN	NaN	NaN	NaN	NaN	NaN	NaN	NaN	NaN	NaN	NaN	NaN	NaN	NaN	NaN	NaN	NaN	NaN	NaN	NaN	NaN	NaN	NaN	NaN	NaN	NaN	NaN	NaN	NaN	NaN	NaN	NaN	NaN	NaN	NaN	NaN	NaN	NaN	NaN	NaN	NaN	NaN
0	NaN	NaN	NaN	NaN	NaN	NaN	NaN	NaN	NaN	NaN	NaN	NaN	NaN	NaN	NaN	NaN	NaN	NaN	NaN	NaN	NaN	NaN	NaN	NaN	NaN	NaN	NaN	NaN	NaN	NaN	NaN	NaN	NaN	NaN	NaN	NaN	NaN	NaN	NaN	NaN	NaN	NaN	NaN	NaN	NaN	NaN	NaN	NaN	NaN
3	145.4	105.2	151	130.6	118	120.5	111.5	136.5	148	147.5	144.9	159.9	133	142.1	113.9	129.8	142.1	146.5	128.6	106	87.44	137	121.6	131	117	101.4	69.93	122	107.7	129.3	98.18	99.42	112.4	125.5	131.3	124.7	117	86.54	124.3	108.2	117.5	86.5	123.8	103.8	108	70.76	94.06	108	102
0	NaN	NaN	NaN	NaN	NaN	NaN	NaN	NaN	NaN	NaN	NaN	NaN	NaN	NaN	NaN	NaN	NaN	NaN	NaN	NaN	NaN	NaN	NaN	NaN	NaN	NaN	NaN	NaN	NaN	NaN	NaN	NaN	NaN	NaN	NaN	NaN	NaN	NaN	NaN	NaN	NaN	NaN	NaN	NaN	NaN	NaN	NaN	NaN	NaN
0	177.5	123.4	152.5	129.5	115.5	NaN	NaN	NaN	NaN	NaN	NaN	NaN	NaN	NaN	NaN	NaN	NaN	NaN	NaN	NaN	NaN	NaN	NaN	NaN	NaN	NaN	NaN	NaN	NaN	NaN	NaN	NaN	NaN	NaN	NaN	NaN	NaN	NaN	NaN	NaN	NaN	NaN	NaN	NaN	NaN	NaN	NaN	NaN	NaN
0	117.7	NaN	NaN	NaN	NaN	NaN	NaN	NaN	NaN	NaN	NaN	NaN	NaN	NaN	NaN	NaN	NaN	NaN	NaN	NaN	NaN	NaN	NaN	NaN	NaN	NaN	NaN	NaN	NaN	NaN	NaN	NaN	NaN	NaN	NaN	NaN	NaN	NaN	NaN	NaN	NaN	NaN	NaN	NaN	NaN	NaN	NaN	NaN	NaN
0	NaN	NaN	NaN	NaN	NaN	NaN	NaN	NaN	NaN	NaN	NaN	NaN	NaN	NaN	NaN	NaN	NaN	NaN	NaN	NaN	NaN	NaN	NaN	NaN	NaN	NaN	NaN	NaN	NaN	NaN	NaN	NaN	NaN	NaN	NaN	NaN	NaN	NaN	NaN	NaN	NaN	NaN	NaN	NaN	NaN	NaN	NaN	NaN	NaN
0	101.4	88.21	NaN	NaN	NaN	NaN	NaN	NaN	NaN	NaN	NaN	NaN	NaN	NaN	NaN	NaN	NaN	NaN	NaN	NaN	NaN	NaN	NaN	NaN	NaN	NaN	NaN	NaN	NaN	NaN	NaN	NaN	NaN	NaN	NaN	NaN	NaN	NaN	NaN	NaN	NaN	NaN	NaN	NaN	NaN	NaN	NaN	NaN	NaN
0	NaN	NaN	NaN	NaN	NaN	NaN	NaN	NaN	NaN	NaN	NaN	NaN	NaN	NaN	NaN	NaN	NaN	NaN	NaN	NaN	NaN	NaN	NaN	NaN	NaN	NaN	NaN	NaN	NaN	NaN	NaN	NaN	NaN	NaN	NaN	NaN	NaN	NaN	NaN	NaN	NaN	NaN	NaN	NaN	NaN	NaN	NaN	NaN	NaN
0	NaN	NaN	NaN	NaN	NaN	NaN	NaN	NaN	NaN	NaN	NaN	NaN	NaN	NaN	NaN	NaN	NaN	NaN	NaN	NaN	NaN	NaN	NaN	NaN	NaN	NaN	NaN	NaN	NaN	NaN	NaN	NaN	NaN	NaN	NaN	NaN	NaN	NaN	NaN	NaN	NaN	NaN	NaN	NaN	NaN	NaN	NaN	NaN	NaN
0	108.3	111.1	NaN	NaN	NaN	NaN	NaN	NaN	NaN	NaN	NaN	NaN	NaN	NaN	NaN	NaN	NaN	NaN	NaN	NaN	NaN	NaN	NaN	NaN	NaN	NaN	NaN	NaN	NaN	NaN	NaN	NaN	NaN	NaN	NaN	NaN	NaN	NaN	NaN	NaN	NaN	NaN	NaN	NaN	NaN	NaN	NaN	NaN	NaN
0	546.5	412	441.3	570.5	409.6	548	495.3	469.1	420	386.6	277.5	248.3	185.8	228.9	212.5	171.4	176.4	198.5	122.5	186.3	188.8	176.4	145.7	193.9	158.8	168.4	156.8	190.5	120	158.3	145.8	114.9	127	146	129.5	149.3	143.3	143	145.7	118.2	147.4	122	141.4	156.5	139.2	120.1	106.8	99.63	133.8
4	400.6	521.6	529.3	221.2	397.1	435.9	475.6	221.6	296.9	282	206.4	164.4	162	154	185.5	143.6	178.6	144.9	138	140.8	203.7	114.1	130.4	115.6	139.9	121.9	123.7	140.4	151.3	110	121.6	143.4	130.6	155	121.6	124.7	78.31	110.9	80.02	103.5	107	139	107.1	111.1	113.3	139.1	113.9	103.7	121.5
0	120.2	118.7	113	128.9	122.4	146.8	112	110.2	124.4	113	146.1	147.3	107.2	108.7	116.7	109.1	124.7	111	129.6	101.3	128.9	108.2	128.5	135	114.8	123.5	142.8	128.9	100.5	136.8	118.4	95.94	107.4	96.17	102.9	98.5	121.5	129.5	122.3	98.54	116.2	105.8	102.9	103.2	127.2	122.7	99.35	111.3	NaN
0	146.9	92.77	131.7	119.6	118	122.8	105	96.05	132.2	127.6	95.36	91.32	106	130.6	78.47	130.5	104.8	117.1	97.05	101.3	115.3	137.7	149	113.5	105.2	144.6	83.81	96.52	90.93	93.59	139	102.2	111.7	91.51	98.16	152	99.96	84.56	133	136	111.1	93.73	128.1	114.5	117.1	79.62	80.02	100.4	70.64
0	164	122.8	160.2	117.7	143	123.1	NaN	NaN	NaN	NaN	NaN	NaN	NaN	NaN	NaN	NaN	NaN	NaN	NaN	NaN	NaN	NaN	NaN	NaN	NaN	NaN	NaN	NaN	NaN	NaN	NaN	NaN	NaN	NaN	NaN	NaN	NaN	NaN	NaN	NaN	NaN	NaN	NaN	NaN	NaN	NaN	NaN	NaN	NaN
0	103.2	96.42	134.7	NaN	NaN	NaN	NaN	NaN	NaN	NaN	NaN	NaN	NaN	NaN	NaN	NaN	NaN	NaN	NaN	NaN	NaN	NaN	NaN	NaN	NaN	NaN	NaN	NaN	NaN	NaN	NaN	NaN	NaN	NaN	NaN	NaN	NaN	NaN	NaN	NaN	NaN	NaN	NaN	NaN	NaN	NaN	NaN	NaN	NaN
0	100.4	114.6	137.5	114.3	112.1	131.3	113.8	120.7	NaN	NaN	NaN	NaN	NaN	NaN	NaN	NaN	NaN	NaN	NaN	NaN	NaN	NaN	NaN	NaN	NaN	NaN	NaN	NaN	NaN	NaN	NaN	NaN	NaN	NaN	NaN	NaN	NaN	NaN	NaN	NaN	NaN	NaN	NaN	NaN	NaN	NaN	NaN	NaN	NaN
0	122.6	72.61	NaN	NaN	NaN	NaN	NaN	NaN	NaN	NaN	NaN	NaN	NaN	NaN	NaN	NaN	NaN	NaN	NaN	NaN	NaN	NaN	NaN	NaN	NaN	NaN	NaN	NaN	NaN	NaN	NaN	NaN	NaN	NaN	NaN	NaN	NaN	NaN	NaN	NaN	NaN	NaN	NaN	NaN	NaN	NaN	NaN	NaN	NaN
0	138.5	144.6	129.5	124.3	128.4	131.7	136.9	118.1	91.52	99.82	111	124.2	108.3	158	133.8	178.1	132.8	117.6	147.3	98.14	102.2	125.5	126.4	118.9	96.07	127.2	107.9	118.5	NaN	NaN	NaN	NaN	NaN	NaN	NaN	NaN	NaN	NaN	NaN	NaN	NaN	NaN	NaN	NaN	NaN	NaN	NaN	NaN	NaN
0	NaN	NaN	NaN	NaN	NaN	NaN	NaN	NaN	NaN	NaN	NaN	NaN	NaN	NaN	NaN	NaN	NaN	NaN	NaN	NaN	NaN	NaN	NaN	NaN	NaN	NaN	NaN	NaN	NaN	NaN	NaN	NaN	NaN	NaN	NaN	NaN	NaN	NaN	NaN	NaN	NaN	NaN	NaN	NaN	NaN	NaN	NaN	NaN	NaN
0	117.5	148	158.4	149.4	100.6	112.8	133.5	134.9	96.86	125.2	NaN	NaN	NaN	NaN	NaN	NaN	NaN	NaN	NaN	NaN	NaN	NaN	NaN	NaN	NaN	NaN	NaN	NaN	NaN	NaN	NaN	NaN	NaN	NaN	NaN	NaN	NaN	NaN	NaN	NaN	NaN	NaN	NaN	NaN	NaN	NaN	NaN	NaN	NaN
0	65.87	NaN	NaN	NaN	NaN	NaN	NaN	NaN	NaN	NaN	NaN	NaN	NaN	NaN	NaN	NaN	NaN	NaN	NaN	NaN	NaN	NaN	NaN	NaN	NaN	NaN	NaN	NaN	NaN	NaN	NaN	NaN	NaN	NaN	NaN	NaN	NaN	NaN	NaN	NaN	NaN	NaN	NaN	NaN	NaN	NaN	NaN	NaN	NaN
0	NaN	NaN	NaN	NaN	NaN	NaN	NaN	NaN	NaN	NaN	NaN	NaN	NaN	NaN	NaN	NaN	NaN	NaN	NaN	NaN	NaN	NaN	NaN	NaN	NaN	NaN	NaN	NaN	NaN	NaN	NaN	NaN	NaN	NaN	NaN	NaN	NaN	NaN	NaN	NaN	NaN	NaN	NaN	NaN	NaN	NaN	NaN	NaN	NaN
0	NaN	NaN	NaN	NaN	NaN	NaN	NaN	NaN	NaN	NaN	NaN	NaN	NaN	NaN	NaN	NaN	NaN	NaN	NaN	NaN	NaN	NaN	NaN	NaN	NaN	NaN	NaN	NaN	NaN	NaN	NaN	NaN	NaN	NaN	NaN	NaN	NaN	NaN	NaN	NaN	NaN	NaN	NaN	NaN	NaN	NaN	NaN	NaN	NaN
0	173.5	156.2	122.7	134.9	104.8	125.6	113.1	126.1	68.45	192.4	NaN	NaN	NaN	NaN	NaN	NaN	NaN	NaN	NaN	NaN	NaN	NaN	NaN	NaN	NaN	NaN	NaN	NaN	NaN	NaN	NaN	NaN	NaN	NaN	NaN	NaN	NaN	NaN	NaN	NaN	NaN	NaN	NaN	NaN	NaN	NaN	NaN	NaN	NaN
0	106	NaN	NaN	NaN	NaN	NaN	NaN	NaN	NaN	NaN	NaN	NaN	NaN	NaN	NaN	NaN	NaN	NaN	NaN	NaN	NaN	NaN	NaN	NaN	NaN	NaN	NaN	NaN	NaN	NaN	NaN	NaN	NaN	NaN	NaN	NaN	NaN	NaN	NaN	NaN	NaN	NaN	NaN	NaN	NaN	NaN	NaN	NaN	NaN
0	99.96	127.9	123.7	128.5	127.2	140.8	123.9	NaN	NaN	NaN	NaN	NaN	NaN	NaN	NaN	NaN	NaN	NaN	NaN	NaN	NaN	NaN	NaN	NaN	NaN	NaN	NaN	NaN	NaN	NaN	NaN	NaN	NaN	NaN	NaN	NaN	NaN	NaN	NaN	NaN	NaN	NaN	NaN	NaN	NaN	NaN	NaN	NaN	NaN
0	107.5	140.7	102.2	125.5	147.3	110.1	110.9	126.8	108	124	100.9	120.1	139.7	169.2	144	132.6	106.9	102.6	107.7	121.7	117.1	149.8	116.1	102	101.1	125.6	127.7	124.5	122.5	102.6	114.8	119.9	104	136.5	110.1	84.54	94.1	132	111.1	107.8	106.6	130.7	107.2	NaN	NaN	NaN	NaN	NaN	NaN
0	80.3	108.3	99.75	NaN	NaN	NaN	NaN	NaN	NaN	NaN	NaN	NaN	NaN	NaN	NaN	NaN	NaN	NaN	NaN	NaN	NaN	NaN	NaN	NaN	NaN	NaN	NaN	NaN	NaN	NaN	NaN	NaN	NaN	NaN	NaN	NaN	NaN	NaN	NaN	NaN	NaN	NaN	NaN	NaN	NaN	NaN	NaN	NaN	NaN
0	109.8	132.5	120.4	142.3	178.3	146.8	112.5	113.6	133.1	124.8	121.4	129.1	131.5	102.4	99.05	91	153.8	120.1	142.4	135.9	113.9	128	132.8	102.8	96.52	100.5	100.2	122.5	134	97.62	103.2	104.9	122.5	86.89	104.3	96.67	120.6	92.27	142.5	98.23	109.1	89.4	128.9	105.1	87.79	98.53	109.3	91.6	117.7
0	302.9	268	306.4	275.8	249.3	235.2	189.2	182.6	280.3	185.1	160.2	167.8	241	103.7	127.1	106.5	106.8	126.9	108.1	128.5	NaN	NaN	NaN	NaN	NaN	NaN	NaN	NaN	NaN	NaN	NaN	NaN	NaN	NaN	NaN	NaN	NaN	NaN	NaN	NaN	NaN	NaN	NaN	NaN	NaN	NaN	NaN	NaN	NaN
0	180.5	135.3	138.2	165.5	169.3	123.8	121.3	146.4	118.8	142	123	NaN	NaN	NaN	NaN	NaN	NaN	NaN	NaN	NaN	NaN	NaN	NaN	NaN	NaN	NaN	NaN	NaN	NaN	NaN	NaN	NaN	NaN	NaN	NaN	NaN	NaN	NaN	NaN	NaN	NaN	NaN	NaN	NaN	NaN	NaN	NaN	NaN	NaN
0	82.01	NaN	NaN	NaN	NaN	NaN	NaN	NaN	NaN	NaN	NaN	NaN	NaN	NaN	NaN	NaN	NaN	NaN	NaN	NaN	NaN	NaN	NaN	NaN	NaN	NaN	NaN	NaN	NaN	NaN	NaN	NaN	NaN	NaN	NaN	NaN	NaN	NaN	NaN	NaN	NaN	NaN	NaN	NaN	NaN	NaN	NaN	NaN	NaN
0	127.5	119.4	99.32	157.5	NaN	NaN	NaN	NaN	NaN	NaN	NaN	NaN	NaN	NaN	NaN	NaN	NaN	NaN	NaN	NaN	NaN	NaN	NaN	NaN	NaN	NaN	NaN	NaN	NaN	NaN	NaN	NaN	NaN	NaN	NaN	NaN	NaN	NaN	NaN	NaN	NaN	NaN	NaN	NaN	NaN	NaN	NaN	NaN	NaN
0	96.88	116	113	119.1	112.8	88.57	90.08	136.3	163.9	119.2	130.4	139.7	120.5	126.4	NaN	NaN	NaN	NaN	NaN	NaN	NaN	NaN	NaN	NaN	NaN	NaN	NaN	NaN	NaN	NaN	NaN	NaN	NaN	NaN	NaN	NaN	NaN	NaN	NaN	NaN	NaN	NaN	NaN	NaN	NaN	NaN	NaN	NaN	NaN
0	NaN	NaN	NaN	NaN	NaN	NaN	NaN	NaN	NaN	NaN	NaN	NaN	NaN	NaN	NaN	NaN	NaN	NaN	NaN	NaN	NaN	NaN	NaN	NaN	NaN	NaN	NaN	NaN	NaN	NaN	NaN	NaN	NaN	NaN	NaN	NaN	NaN	NaN	NaN	NaN	NaN	NaN	NaN	NaN	NaN	NaN	NaN	NaN	NaN
0	102.1	NaN	NaN	NaN	NaN	NaN	NaN	NaN	NaN	NaN	NaN	NaN	NaN	NaN	NaN	NaN	NaN	NaN	NaN	NaN	NaN	NaN	NaN	NaN	NaN	NaN	NaN	NaN	NaN	NaN	NaN	NaN	NaN	NaN	NaN	NaN	NaN	NaN	NaN	NaN	NaN	NaN	NaN	NaN	NaN	NaN	NaN	NaN	NaN
0	119.5	97.04	108.5	142.5	116.4	116	129.2	189.7	120	120.3	106.7	119.8	111.4	103.3	121.1	86.82	97.16	140.8	NaN	NaN	NaN	NaN	NaN	NaN	NaN	NaN	NaN	NaN	NaN	NaN	NaN	NaN	NaN	NaN	NaN	NaN	NaN	NaN	NaN	NaN	NaN	NaN	NaN	NaN	NaN	NaN	NaN	NaN	NaN
0	161	150	182.5	148.5	186.5	133	166.4	166.5	119.6	150.9	168	196	166.1	177.5	132.5	167.3	131.6	169.5	208.9	191	174.8	186.9	169	199.1	186.6	221.5	169.3	177.5	169.5	200.3	225.9	176.5	217.2	159.6	200.8	205.2	196.8	198	197	215.2	186.3	180	147.1	119.5	152.5	185	165.8	122.5	176.8
0	146.2	114.3	NaN	NaN	NaN	NaN	NaN	NaN	NaN	NaN	NaN	NaN	NaN	NaN	NaN	NaN	NaN	NaN	NaN	NaN	NaN	NaN	NaN	NaN	NaN	NaN	NaN	NaN	NaN	NaN	NaN	NaN	NaN	NaN	NaN	NaN	NaN	NaN	NaN	NaN	NaN	NaN	NaN	NaN	NaN	NaN	NaN	NaN	NaN
0	133.1	105.1	102.5	91.37	110.9	94.16	105	124.2	150.5	119	135.3	145.5	NaN	NaN	NaN	NaN	NaN	NaN	NaN	NaN	NaN	NaN	NaN	NaN	NaN	NaN	NaN	NaN	NaN	NaN	NaN	NaN	NaN	NaN	NaN	NaN	NaN	NaN	NaN	NaN	NaN	NaN	NaN	NaN	NaN	NaN	NaN	NaN	NaN
0	NaN	NaN	NaN	NaN	NaN	NaN	NaN	NaN	NaN	NaN	NaN	NaN	NaN	NaN	NaN	NaN	NaN	NaN	NaN	NaN	NaN	NaN	NaN	NaN	NaN	NaN	NaN	NaN	NaN	NaN	NaN	NaN	NaN	NaN	NaN	NaN	NaN	NaN	NaN	NaN	NaN	NaN	NaN	NaN	NaN	NaN	NaN	NaN	NaN
0	520.5	524.5	547.5	550.5	537.5	544.5	415.5	398.5	493.5	584.1	306.9	206.7	217.7	122.5	132	118.7	159.7	154.5	115	106	138.4	148.9	187.1	119.8	130.5	98.37	124	131.7	119.6	175.2	134.5	108.5	136.8	114.4	132.8	105.5	146	134.8	113.5	126	97.67	111.6	124.7	114.3	130.1	124.6	106.4	122.2	99.54
0	115.6	83.83	NaN	NaN	NaN	NaN	NaN	NaN	NaN	NaN	NaN	NaN	NaN	NaN	NaN	NaN	NaN	NaN	NaN	NaN	NaN	NaN	NaN	NaN	NaN	NaN	NaN	NaN	NaN	NaN	NaN	NaN	NaN	NaN	NaN	NaN	NaN	NaN	NaN	NaN	NaN	NaN	NaN	NaN	NaN	NaN	NaN	NaN	NaN
0	NaN	NaN	NaN	NaN	NaN	NaN	NaN	NaN	NaN	NaN	NaN	NaN	NaN	NaN	NaN	NaN	NaN	NaN	NaN	NaN	NaN	NaN	NaN	NaN	NaN	NaN	NaN	NaN	NaN	NaN	NaN	NaN	NaN	NaN	NaN	NaN	NaN	NaN	NaN	NaN	NaN	NaN	NaN	NaN	NaN	NaN	NaN	NaN	NaN
0	NaN	NaN	NaN	NaN	NaN	NaN	NaN	NaN	NaN	NaN	NaN	NaN	NaN	NaN	NaN	NaN	NaN	NaN	NaN	NaN	NaN	NaN	NaN	NaN	NaN	NaN	NaN	NaN	NaN	NaN	NaN	NaN	NaN	NaN	NaN	NaN	NaN	NaN	NaN	NaN	NaN	NaN	NaN	NaN	NaN	NaN	NaN	NaN	NaN
0	61.99	102.6	144	110.3	82.24	115.4	73.29	91.45	148.2	126.5	97.5	80	92.73	78.66	150.5	NaN	NaN	NaN	NaN	NaN	NaN	NaN	NaN	NaN	NaN	NaN	NaN	NaN	NaN	NaN	NaN	NaN	NaN	NaN	NaN	NaN	NaN	NaN	NaN	NaN	NaN	NaN	NaN	NaN	NaN	NaN	NaN	NaN	NaN
0	112.6	NaN	NaN	NaN	NaN	NaN	NaN	NaN	NaN	NaN	NaN	NaN	NaN	NaN	NaN	NaN	NaN	NaN	NaN	NaN	NaN	NaN	NaN	NaN	NaN	NaN	NaN	NaN	NaN	NaN	NaN	NaN	NaN	NaN	NaN	NaN	NaN	NaN	NaN	NaN	NaN	NaN	NaN	NaN	NaN	NaN	NaN	NaN	NaN
0	NaN	NaN	NaN	NaN	NaN	NaN	NaN	NaN	NaN	NaN	NaN	NaN	NaN	NaN	NaN	NaN	NaN	NaN	NaN	NaN	NaN	NaN	NaN	NaN	NaN	NaN	NaN	NaN	NaN	NaN	NaN	NaN	NaN	NaN	NaN	NaN	NaN	NaN	NaN	NaN	NaN	NaN	NaN	NaN	NaN	NaN	NaN	NaN	NaN
0	93.15	NaN	NaN	NaN	NaN	NaN	NaN	NaN	NaN	NaN	NaN	NaN	NaN	NaN	NaN	NaN	NaN	NaN	NaN	NaN	NaN	NaN	NaN	NaN	NaN	NaN	NaN	NaN	NaN	NaN	NaN	NaN	NaN	NaN	NaN	NaN	NaN	NaN	NaN	NaN	NaN	NaN	NaN	NaN	NaN	NaN	NaN	NaN	NaN
0	NaN	NaN	NaN	NaN	NaN	NaN	NaN	NaN	NaN	NaN	NaN	NaN	NaN	NaN	NaN	NaN	NaN	NaN	NaN	NaN	NaN	NaN	NaN	NaN	NaN	NaN	NaN	NaN	NaN	NaN	NaN	NaN	NaN	NaN	NaN	NaN	NaN	NaN	NaN	NaN	NaN	NaN	NaN	NaN	NaN	NaN	NaN	NaN	NaN
0	142.1	85.32	115.5	74.59	75.97	106	108	105.5	69	87.93	105	113.8	139.8	123.9	NaN	NaN	NaN	NaN	NaN	NaN	NaN	NaN	NaN	NaN	NaN	NaN	NaN	NaN	NaN	NaN	NaN	NaN	NaN	NaN	NaN	NaN	NaN	NaN	NaN	NaN	NaN	NaN	NaN	NaN	NaN	NaN	NaN	NaN	NaN
0	124.7	82.5	NaN	NaN	NaN	NaN	NaN	NaN	NaN	NaN	NaN	NaN	NaN	NaN	NaN	NaN	NaN	NaN	NaN	NaN	NaN	NaN	NaN	NaN	NaN	NaN	NaN	NaN	NaN	NaN	NaN	NaN	NaN	NaN	NaN	NaN	NaN	NaN	NaN	NaN	NaN	NaN	NaN	NaN	NaN	NaN	NaN	NaN	NaN
0	139.1	126.4	94.42	133.1	115.5	NaN	NaN	NaN	NaN	NaN	NaN	NaN	NaN	NaN	NaN	NaN	NaN	NaN	NaN	NaN	NaN	NaN	NaN	NaN	NaN	NaN	NaN	NaN	NaN	NaN	NaN	NaN	NaN	NaN	NaN	NaN	NaN	NaN	NaN	NaN	NaN	NaN	NaN	NaN	NaN	NaN	NaN	NaN	NaN
0	107.5	87.84	116.9	120.9	118.7	113.8	88.74	NaN	NaN	NaN	NaN	NaN	NaN	NaN	NaN	NaN	NaN	NaN	NaN	NaN	NaN	NaN	NaN	NaN	NaN	NaN	NaN	NaN	NaN	NaN	NaN	NaN	NaN	NaN	NaN	NaN	NaN	NaN	NaN	NaN	NaN	NaN	NaN	NaN	NaN	NaN	NaN	NaN	NaN
5	143.6	142.8	82.5	123	115	80	113.2	119.3	109.1	124	163.7	161.5	113.6	117.5	103.6	92.66	107.1	112.5	105.7	108.7	94.15	77.48	75.48	98.54	71.92	87.07	92.64	82.04	82.5	113.1	111.6	125.9	97.67	103.6	100.6	100.7	94.84	99.85	120.3	117.7	94.9	72.26	81.03	65.64	76.3	99.87	81.46	110.6	103.1
0	190.4	129.9	126.3	123.2	124.6	107.7	139.8	140.8	109.1	100.3	118	113.5	106.9	126	119.6	130.8	110.8	117.7	107.2	126.6	148.5	121.4	106.7	113.2	131.8	135.7	132.6	124.1	120.8	142.6	141	106	157.5	115.6	136.2	148.5	119.5	140.5	102.9	144.3	154.9	156.4	143.4	111.4	123.9	138.4	168.5	116.7	102.1
0	131.5	124.7	134.8	144.6	114	87.32	123.2	97.85	151.5	133.2	118.5	NaN	NaN	NaN	NaN	NaN	NaN	NaN	NaN	NaN	NaN	NaN	NaN	NaN	NaN	NaN	NaN	NaN	NaN	NaN	NaN	NaN	NaN	NaN	NaN	NaN	NaN	NaN	NaN	NaN	NaN	NaN	NaN	NaN	NaN	NaN	NaN	NaN	NaN
0	127.4	149.8	134	142.2	149.2	146.2	159	172.6	140.7	155.2	159.6	204.4	154.3	159.7	165.8	168.9	160.9	150.1	158.1	143.2	148.2	169.6	141.4	153.5	141.2	145.1	170.5	153.8	151.1	155	146.1	161.6	172.9	180.1	182.9	187.4	196.8	182.4	174.5	185.2	208.4	210.2	194.2	198.9	215.4	182.7	196	225	208.5
0	158	120	142	167.1	160.8	182.5	117	128	145	118	142	118.9	127.1	180	242	111	123	145.6	168.9	118	122.1	127	106.8	129	131.4	95.09	83.08	103	115.6	102.2	86.49	110.6	122.2	106.3	86.21	98.17	NaN	NaN	NaN	NaN	NaN	NaN	NaN	NaN	NaN	NaN	NaN	NaN	NaN
0	103.3	99.55	130.2	93.36	138.7	129.5	110.5	161.6	99.5	97.64	84.58	127.5	111	114.6	121.6	94.58	114.6	103.5	137.8	107.1	126.9	100.9	117.5	NaN	NaN	NaN	NaN	NaN	NaN	NaN	NaN	NaN	NaN	NaN	NaN	NaN	NaN	NaN	NaN	NaN	NaN	NaN	NaN	NaN	NaN	NaN	NaN	NaN	NaN
6	137.7	154.7	191.5	119.5	144.8	151.5	149.6	137	147.1	91.96	140	135.4	132	120.9	159.2	142	137.3	112.5	123.7	162.6	139.5	133	154.5	121	131.1	142.9	146.5	129.9	141	130.5	128.1	150.5	138.1	128.2	146.2	156.1	156	120.1	136.5	124.8	154.2	128.5	140.2	137.5	136.1	122	104.6	125.1	149
0	374.4	287.1	224.9	315.4	212	256.3	221	222.2	199	263.5	153.6	254.4	243.4	237.5	165.5	167.4	235.1	209.1	154.6	141.9	208.2	163.1	153.9	148.7	144.6	172	151	164.6	159.7	125.9	154.6	142.4	160.6	152.8	162.8	170	116.7	146.2	136.5	154	139.7	143.5	155.2	154.7	135	144	136.2	122.4	146.6
0	158.5	163.5	114.7	133.5	133.6	159.1	105	97.96	158.5	106.4	116	122	122.6	117.5	142.5	104.5	157	95.89	105.6	135.4	123.5	129.5	106.8	120.5	NaN	NaN	NaN	NaN	NaN	NaN	NaN	NaN	NaN	NaN	NaN	NaN	NaN	NaN	NaN	NaN	NaN	NaN	NaN	NaN	NaN	NaN	NaN	NaN	NaN
0	139.7	129.6	140.5	126	NaN	NaN	NaN	NaN	NaN	NaN	NaN	NaN	NaN	NaN	NaN	NaN	NaN	NaN	NaN	NaN	NaN	NaN	NaN	NaN	NaN	NaN	NaN	NaN	NaN	NaN	NaN	NaN	NaN	NaN	NaN	NaN	NaN	NaN	NaN	NaN	NaN	NaN	NaN	NaN	NaN	NaN	NaN	NaN	NaN
7	363	356.4	412.1	355.7	250	281.5	214.9	192.3	244.2	184.7	190	213.7	231	164.8	185.4	170.6	193.8	196.4	178.6	141.9	148.1	140.6	146.6	147.3	162.8	169	159.6	142.2	127.7	138.8	116	115.5	150.4	139	164.8	108	145.8	126.9	124.2	117.8	148	127.3	139.4	123.2	138.4	159.6	117.8	151.3	196.8
0	158.1	180	NaN	NaN	NaN	NaN	NaN	NaN	NaN	NaN	NaN	NaN	NaN	NaN	NaN	NaN	NaN	NaN	NaN	NaN	NaN	NaN	NaN	NaN	NaN	NaN	NaN	NaN	NaN	NaN	NaN	NaN	NaN	NaN	NaN	NaN	NaN	NaN	NaN	NaN	NaN	NaN	NaN	NaN	NaN	NaN	NaN	NaN	NaN
0	148.3	76.47	108.3	161.4	144.4	124.2	167	114.1	144.7	128.1	134.7	135.1	129.2	132	112.7	138.7	141.7	136.6	127.3	126.5	102.7	157.4	155	137.8	113	150.5	95.7	141.8	138.5	106.5	122	121.7	141.1	156	107.8	131.5	140	122.4	137	NaN	NaN	NaN	NaN	NaN	NaN	NaN	NaN	NaN	NaN
0	137.2	129.5	120.6	144.6	151.7	111	120.2	152.3	157.4	101.3	161.1	107.2	120	113.7	109.4	129.1	152.9	134.5	95.47	101.9	133	171.3	113.7	127.9	135.2	115.9	131.2	84.29	99.69	103.7	122	135.6	132.5	133	169.1	104.5	109.8	156.5	116.9	127.5	135.6	124	133.7	161.5	98.17	151.2	154.5	114.9	131
0	120.5	123.8	157.7	140	97.24	169.5	154.8	114.3	140.5	165.1	105	144	103	123.7	123	123.3	136	170.3	149.3	125.2	125	110.7	118	93.51	107.5	108	110	83.33	112.8	125	108.5	79.17	109.2	85.99	96.5	127	104	85.72	103	128	84.69	125.8	104.5	100.5	112.3	72.44	91.5	80.8	96.01
0	130.3	105.8	130.5	155.7	141.9	138.9	111.5	95.5	140.6	126.4	137.8	149.7	133.6	127.7	120.1	102.9	144.4	97.22	127.3	109.3	114	129.5	128.3	120.9	103.8	101.7	126.5	135.7	127.9	NaN	NaN	NaN	NaN	NaN	NaN	NaN	NaN	NaN	NaN	NaN	NaN	NaN	NaN	NaN	NaN	NaN	NaN	NaN	NaN
8	97.43	133	131.3	118	103	139.7	109	149.9	78.09	129	161.3	128.5	179.3	144.5	161.5	152	135	119.5	146.9	118	166.2	124.8	94.31	97.5	114	100.5	84.78	123.5	116.1	130	119	122.6	161.8	134	90.99	117	95.34	108.9	117	92.79	102.2	100.5	104.4	148	97.54	131.1	102.5	99.52	125.1
0	147.9	130.2	127.1	NaN	NaN	NaN	NaN	NaN	NaN	NaN	NaN	NaN	NaN	NaN	NaN	NaN	NaN	NaN	NaN	NaN	NaN	NaN	NaN	NaN	NaN	NaN	NaN	NaN	NaN	NaN	NaN	NaN	NaN	NaN	NaN	NaN	NaN	NaN	NaN	NaN	NaN	NaN	NaN	NaN	NaN	NaN	NaN	NaN	NaN
0	134.8	168	152.9	80	95.15	NaN	NaN	NaN	NaN	NaN	NaN	NaN	NaN	NaN	NaN	NaN	NaN	NaN	NaN	NaN	NaN	NaN	NaN	NaN	NaN	NaN	NaN	NaN	NaN	NaN	NaN	NaN	NaN	NaN	NaN	NaN	NaN	NaN	NaN	NaN	NaN	NaN	NaN	NaN	NaN	NaN	NaN	NaN	NaN
9	136.3	123.4	106.8	137.6	118.2	119.3	145	135.8	105.5	114.8	113.3	139.1	145.3	111.4	164.3	144.1	122.5	117.9	123.8	99	125.3	137.8	144.7	115.5	169.6	118.7	109.4	130.6	128.3	121.8	96.13	124	158	105.4	146.6	127.8	121.5	124.9	100.1	142.3	101.2	147.5	133	162	123.5	113.9	111.1	107.2	139.6
0	149.6	141.1	NaN	NaN	NaN	NaN	NaN	NaN	NaN	NaN	NaN	NaN	NaN	NaN	NaN	NaN	NaN	NaN	NaN	NaN	NaN	NaN	NaN	NaN	NaN	NaN	NaN	NaN	NaN	NaN	NaN	NaN	NaN	NaN	NaN	NaN	NaN	NaN	NaN	NaN	NaN	NaN	NaN	NaN	NaN	NaN	NaN	NaN	NaN
10	580.4	533.7	546.8	542	516.6	512.1	492.3	529.3	443.2	573.2	392	653.1	613.7	651	596.7	439.5	351.8	376.3	276.5	205	231.5	182	209.5	181.1	210.7	170.8	193.5	165.5	161.5	156.8	135.5	166	158.9	136	157.3	119.4	138.2	106.3	152.6	168.3	161.6	141.7	150.6	126.3	113.8	121.4	124.9	155.1	150.4
0	95.42	97.2	112.3	120.2	125.8	154	128.6	102	129	136.9	131.5	141	120.8	124.4	138.3	149.5	119.8	138.6	139.6	130.9	121.2	135.5	132.5	110.7	142.5	99.77	109.9	131	135.4	NaN	NaN	NaN	NaN	NaN	NaN	NaN	NaN	NaN	NaN	NaN	NaN	NaN	NaN	NaN	NaN	NaN	NaN	NaN	NaN
0	137.5	139.2	115.1	143	104.4	164.5	159.4	143	96.21	133.1	139.5	136.6	126.1	110.2	103.7	145.5	121.3	120.5	197	120.3	154	135.7	122.1	136.6	167.2	142.5	110	103.7	129.1	172	154.9	149	148	145.7	133.7	138.7	138.5	173.7	127.4	162	139.3	124.5	122	172.9	171.6	159.3	137.3	164.5	118
0	142.2	159.5	101.6	NaN	NaN	NaN	NaN	NaN	NaN	NaN	NaN	NaN	NaN	NaN	NaN	NaN	NaN	NaN	NaN	NaN	NaN	NaN	NaN	NaN	NaN	NaN	NaN	NaN	NaN	NaN	NaN	NaN	NaN	NaN	NaN	NaN	NaN	NaN	NaN	NaN	NaN	NaN	NaN	NaN	NaN	NaN	NaN	NaN	NaN
11	131.8	129.8	145.2	112.9	163.8	157.2	122.2	114.6	149	105.1	154.3	111.8	113.5	120.2	151	152	116.3	130.5	107.1	152.8	120	120.2	111.2	133.6	132	118.9	102.9	92.51	120.2	99.01	142.7	119.6	113.2	119.1	100.7	131.8	132.5	144.3	128.9	132.3	135.1	143.7	110	129.9	126.4	115.3	154.5	116.6	108.9
0	120.7	197.8	143.2	147.1	153.5	142.8	157.8	134.4	115.1	152.1	162.8	123.1	109.3	116.2	138.1	169.5	127	121	134.5	131	121.7	105.8	139.8	147.1	152.2	141.7	122.5	141.6	135.1	132.5	83.73	65.42	148.6	126.5	105.8	132.5	112.2	116.6	111.7	129.1	150.2	143.3	127.9	86.41	124	133.5	135.7	178.8	138.3
0	333.9	341.8	324.7	318.5	314	285.6	176.3	237	160	143.3	159.7	137.4	134	126.2	138.7	161	121	142.2	151.6	166.5	112.7	127.2	113.5	127	112.8	119.5	111.5	94.51	130.8	85	121	123.5	144.5	108.7	104.2	149.8	119.5	111.2	112	72	118.2	87.97	138.5	132.5	108.5	110	115.5	116	125.5
0	100	129.6	106.6	141.9	141.1	142.9	155.3	129.6	124.2	148.2	131.1	NaN	NaN	NaN	NaN	NaN	NaN	NaN	NaN	NaN	NaN	NaN	NaN	NaN	NaN	NaN	NaN	NaN	NaN	NaN	NaN	NaN	NaN	NaN	NaN	NaN	NaN	NaN	NaN	NaN	NaN	NaN	NaN	NaN	NaN	NaN	NaN	NaN	NaN
0	451.4	450.3	410.8	403.8	381.2	363	284.3	337.2	356.5	375.2	345.5	243.5	234.6	280.9	225.9	178.8	211.4	221.6	249.3	170.7	182.5	196.2	190.7	121.6	212.3	125.2	147.6	119.1	155.8	128	163.3	124.8	166.3	135.3	137.7	154.8	144.8	156.7	123.5	148.5	174	141.5	149.5	111.5	144.3	123.5	168.5	121.6	111.5
12	120.2	146.2	146.6	126.6	125.2	137.8	157.3	118.1	150.3	141.7	134.2	173.3	168	123.2	144.1	143.6	111	135.5	121	165.5	128.6	136.5	142	150.6	132.4	136	126.2	157	177.8	135	142.3	130.6	148.5	155.1	143.8	156.1	169.9	137.4	119.2	158.5	121.1	148.1	139.7	157.6	152.9	140.9	148.1	199	142.4
0	224.9	361.4	348.9	349.4	390.9	311	442.7	314.1	328.3	370	253.2	283.7	338.1	338.9	331.5	347.9	335	263.5	278.5	292.5	342.2	313.1	209.5	180.1	154	191.6	191.5	132.1	157.6	132	172	119.9	138	149.9	141.6	187.6	154	170.6	170	196.4	147.5	136.9	154.6	148.6	131.5	126.5	135	149.9	105.6
0	140.8	117.3	NaN	NaN	NaN	NaN	NaN	NaN	NaN	NaN	NaN	NaN	NaN	NaN	NaN	NaN	NaN	NaN	NaN	NaN	NaN	NaN	NaN	NaN	NaN	NaN	NaN	NaN	NaN	NaN	NaN	NaN	NaN	NaN	NaN	NaN	NaN	NaN	NaN	NaN	NaN	NaN	NaN	NaN	NaN	NaN	NaN	NaN	NaN
0	323.7	375.1	353.6	260.5	344	352	368.5	282.6	327.2	332.5	292.5	343.5	334.1	355.8	389.3	347.5	266.5	324.1	262.1	330	395.9	310.4	349.1	351.5	475.1	434.4	388	440.9	385.4	337.4	416.1	327.9	299	346.9	300.5	351.5	353	268.5	239.9	275.5	192.5	221.5	147.5	207.9	144	167.5	220.5	206.5	162.5
0	121.9	102.5	99.54	114.4	75.79	131.9	109.3	112.9	95.6	131	69.12	88.49	110.1	112.1	124.6	133.9	89.69	112.7	86.62	161	126.2	83.99	93.02	103.1	79.78	88.02	106.9	84.02	132.4	101.7	92.84	142.4	105.6	102	120.9	102.8	96.79	122.5	83.22	83.23	94.65	110.5	88.5	96.4	108.2	92.38	98.72	89.67	103.3
0	109.6	132	68	107.9	124.5	97.45	92.44	119.5	NaN	NaN	NaN	NaN	NaN	NaN	NaN	NaN	NaN	NaN	NaN	NaN	NaN	NaN	NaN	NaN	NaN	NaN	NaN	NaN	NaN	NaN	NaN	NaN	NaN	NaN	NaN	NaN	NaN	NaN	NaN	NaN	NaN	NaN	NaN	NaN	NaN	NaN	NaN	NaN	NaN
0	136.7	NaN	NaN	NaN	NaN	NaN	NaN	NaN	NaN	NaN	NaN	NaN	NaN	NaN	NaN	NaN	NaN	NaN	NaN	NaN	NaN	NaN	NaN	NaN	NaN	NaN	NaN	NaN	NaN	NaN	NaN	NaN	NaN	NaN	NaN	NaN	NaN	NaN	NaN	NaN	NaN	NaN	NaN	NaN	NaN	NaN	NaN	NaN	NaN
0	111.6	135.9	132	111.4	110	114.9	115.3	97.03	159.4	107	121.3	126	104	116	118	114.7	95.13	126.8	107.8	138.7	120.2	116	77.32	93.52	100.3	105.6	76.45	113.6	92.11	110.5	51.94	58.46	102.2	120.5	62.82	78.51	80.65	92.37	141.2	137.7	85.03	125.5	78.35	91.57	98.25	98.19	NaN	NaN	NaN
0	120	122.2	116	117.7	99	125	147.2	169.7	122.1	134.7	139.6	121.1	125	125	104.7	132.3	157.8	82.87	143.5	94.91	114.4	65.85	87.24	139.8	116.5	116.3	85.23	110.9	121.8	116.5	109	131.3	93	121.2	117.4	116.5	92.7	100.7	113.9	NaN	NaN	NaN	NaN	NaN	NaN	NaN	NaN	NaN	NaN
0	140.8	99.31	97.5	119.9	150.7	113.5	107.5	123.5	123	116	94.39	87.41	113.9	NaN	NaN	NaN	NaN	NaN	NaN	NaN	NaN	NaN	NaN	NaN	NaN	NaN	NaN	NaN	NaN	NaN	NaN	NaN	NaN	NaN	NaN	NaN	NaN	NaN	NaN	NaN	NaN	NaN	NaN	NaN	NaN	NaN	NaN	NaN	NaN
0	130.6	135.9	177.6	138.3	78.06	136.5	86	99.01	105.5	144	106.5	164	134.9	114.1	78.47	170.5	157.4	97.71	168.8	85.46	132	103	151.1	132.6	90.99	145.3	100	138.5	124.2	119.1	125.4	97.9	118.2	119.9	136.9	121.4	102	156.6	115.9	171.8	102.3	116	94.84	142.1	117	121.5	119.4	92.5	110
13	177.1	147.1	169.5	104.4	172.5	137.4	138.2	152.9	179.8	153.9	109.7	122.6	164.9	146.8	145.6	130.3	157.6	150	106	144.1	129.1	146	191.3	185.4	104.2	202.6	130.2	119.2	132.1	138.7	118.8	130.2	150.1	103.9	133.2	125.7	143	161.9	111.7	131.3	125.1	113.3	107.3	149.6	130.2	155.9	116.7	124.3	121.5
0	132.2	81.22	108.4	122.6	93.99	109.4	119.8	101.6	85.43	121.3	124.5	99.57	174.3	82.42	100.1	108.7	133.2	138.8	115.3	110	101.7	142.4	118.6	161.5	137.3	111	125.7	113.3	104.6	130.1	98.17	116.7	144	102.3	93	99.5	113.7	108	136.9	106.5	119.5	126.6	128	108.3	101.1	116.9	123.8	119.9	NaN
0	113.9	125.4	151	113.7	183	148.3	154.5	136.9	110.9	156.7	117.4	147.9	117.1	146.3	130.2	152	128.1	120.5	101.9	106.9	123.7	114.4	113.5	138.8	137.4	127	149.3	97.27	107.5	131.6	132.5	120	108.5	109.3	152.9	111.2	105.9	136	137.5	118.7	105.8	137.1	95.95	142	121.4	120.4	102.8	113.8	125.2
0	NaN	NaN	NaN	NaN	NaN	NaN	NaN	NaN	NaN	NaN	NaN	NaN	NaN	NaN	NaN	NaN	NaN	NaN	NaN	NaN	NaN	NaN	NaN	NaN	NaN	NaN	NaN	NaN	NaN	NaN	NaN	NaN	NaN	NaN	NaN	NaN	NaN	NaN	NaN	NaN	NaN	NaN	NaN	NaN	NaN	NaN	NaN	NaN	NaN
0	136.2	106.4	96.5	NaN	NaN	NaN	NaN	NaN	NaN	NaN	NaN	NaN	NaN	NaN	NaN	NaN	NaN	NaN	NaN	NaN	NaN	NaN	NaN	NaN	NaN	NaN	NaN	NaN	NaN	NaN	NaN	NaN	NaN	NaN	NaN	NaN	NaN	NaN	NaN	NaN	NaN	NaN	NaN	NaN	NaN	NaN	NaN	NaN	NaN
0	149.4	117.1	84.46	94.82	126.2	125.3	120.7	121.2	115.6	132	125	138.2	92.63	108.7	140.5	126.6	100.8	117.7	89.43	92.3	148.7	121.1	94.82	96.96	136.1	129	92.2	78.66	139.9	123	112.5	105.3	139.8	108.3	86.2	119.6	103.7	83.95	96.28	109	120.5	122.4	85.45	86.76	121.8	94.97	100	126.7	154.5
0	NaN	NaN	NaN	NaN	NaN	NaN	NaN	NaN	NaN	NaN	NaN	NaN	NaN	NaN	NaN	NaN	NaN	NaN	NaN	NaN	NaN	NaN	NaN	NaN	NaN	NaN	NaN	NaN	NaN	NaN	NaN	NaN	NaN	NaN	NaN	NaN	NaN	NaN	NaN	NaN	NaN	NaN	NaN	NaN	NaN	NaN	NaN	NaN	NaN
0	132.5	177.8	107.1	123.3	131.7	98.9	107.8	110.4	125.4	140.1	103.6	123.3	108.9	113.2	121	76.13	116.5	120	112.5	116.2	98.16	111.1	116.7	137.2	127.9	92.6	130.8	138.5	105.9	108.4	103.5	109.9	111.5	100.6	122.5	NaN	NaN	NaN	NaN	NaN	NaN	NaN	NaN	NaN	NaN	NaN	NaN	NaN	NaN
0	NaN	NaN	NaN	NaN	NaN	NaN	NaN	NaN	NaN	NaN	NaN	NaN	NaN	NaN	NaN	NaN	NaN	NaN	NaN	NaN	NaN	NaN	NaN	NaN	NaN	NaN	NaN	NaN	NaN	NaN	NaN	NaN	NaN	NaN	NaN	NaN	NaN	NaN	NaN	NaN	NaN	NaN	NaN	NaN	NaN	NaN	NaN	NaN	NaN
0	NaN	NaN	NaN	NaN	NaN	NaN	NaN	NaN	NaN	NaN	NaN	NaN	NaN	NaN	NaN	NaN	NaN	NaN	NaN	NaN	NaN	NaN	NaN	NaN	NaN	NaN	NaN	NaN	NaN	NaN	NaN	NaN	NaN	NaN	NaN	NaN	NaN	NaN	NaN	NaN	NaN	NaN	NaN	NaN	NaN	NaN	NaN	NaN	NaN
0	136.6	NaN	NaN	NaN	NaN	NaN	NaN	NaN	NaN	NaN	NaN	NaN	NaN	NaN	NaN	NaN	NaN	NaN	NaN	NaN	NaN	NaN	NaN	NaN	NaN	NaN	NaN	NaN	NaN	NaN	NaN	NaN	NaN	NaN	NaN	NaN	NaN	NaN	NaN	NaN	NaN	NaN	NaN	NaN	NaN	NaN	NaN	NaN	NaN
0	127.6	139.4	123.5	114.8	145.2	139.4	138.7	117.2	115.8	132.7	121.9	141.1	109.6	132.1	114.9	141.8	107.8	97.01	113.9	118.3	111.6	131.4	118.8	159.3	111	138.5	129.1	124.1	106.5	104.5	99.36	132.5	109.6	127.5	150	91.5	119.7	116.9	126.9	124.5	130.9	114.8	150.6	113.6	135.6	145.1	105.1	154.6	98.21
0	174.5	116.9	124.3	89.46	118.4	146.1	121.5	132.3	141.9	112.5	125.9	122.4	130.1	111.3	134.6	139.9	98.52	132.7	150.1	172.9	108.9	117	140.4	162.5	129.6	97.91	131.4	115.6	131.4	138.5	141.6	127.8	119	125.5	108.5	127.5	101	114.1	119.6	161	119	128.5	107	161.5	138.5	125	120	133.5	NaN
0	179.1	80.1	129	119	141.4	100.7	143	102	131.4	138.9	110.9	142.5	90.88	106.1	97.42	97.12	132.7	152.1	147.5	NaN	NaN	NaN	NaN	NaN	NaN	NaN	NaN	NaN	NaN	NaN	NaN	NaN	NaN	NaN	NaN	NaN	NaN	NaN	NaN	NaN	NaN	NaN	NaN	NaN	NaN	NaN	NaN	NaN	NaN
0	NaN	NaN	NaN	NaN	NaN	NaN	NaN	NaN	NaN	NaN	NaN	NaN	NaN	NaN	NaN	NaN	NaN	NaN	NaN	NaN	NaN	NaN	NaN	NaN	NaN	NaN	NaN	NaN	NaN	NaN	NaN	NaN	NaN	NaN	NaN	NaN	NaN	NaN	NaN	NaN	NaN	NaN	NaN	NaN	NaN	NaN	NaN	NaN	NaN
0	127.7	127.9	131	127.5	158	151.9	152.8	145.3	157.3	140.4	140.6	155.1	127.2	134.2	144.9	156.8	106.9	137.5	NaN	NaN	NaN	NaN	NaN	NaN	NaN	NaN	NaN	NaN	NaN	NaN	NaN	NaN	NaN	NaN	NaN	NaN	NaN	NaN	NaN	NaN	NaN	NaN	NaN	NaN	NaN	NaN	NaN	NaN	NaN
0	135.4	117.4	120.1	119.2	107.7	131	86.31	116	85.07	102.2	101.5	119.9	121	128.6	134.4	128.4	97.82	100.3	83.85	136.3	129	88.45	108.4	108.2	107.4	92.63	84.07	88.43	104	106.1	110.6	114.4	98.33	77.5	NaN	NaN	NaN	NaN	NaN	NaN	NaN	NaN	NaN	NaN	NaN	NaN	NaN	NaN	NaN
0	143.3	184.9	155.2	143.4	143.4	155.1	133	160.9	157.1	159	202.4	135.5	134	146	195	149.9	144.7	133.1	160.2	135	119.4	131.4	200.1	140.6	117	116.3	157.9	176.5	166.1	147	157.1	146.7	115.3	154.3	150.2	98.42	166	130	116	136	141.1	123	125.5	121	139.5	119.4	147.3	120.5	115
0	154.6	155.6	181.9	167.1	139.3	167.5	NaN	NaN	NaN	NaN	NaN	NaN	NaN	NaN	NaN	NaN	NaN	NaN	NaN	NaN	NaN	NaN	NaN	NaN	NaN	NaN	NaN	NaN	NaN	NaN	NaN	NaN	NaN	NaN	NaN	NaN	NaN	NaN	NaN	NaN	NaN	NaN	NaN	NaN	NaN	NaN	NaN	NaN	NaN
0	NaN	NaN	NaN	NaN	NaN	NaN	NaN	NaN	NaN	NaN	NaN	NaN	NaN	NaN	NaN	NaN	NaN	NaN	NaN	NaN	NaN	NaN	NaN	NaN	NaN	NaN	NaN	NaN	NaN	NaN	NaN	NaN	NaN	NaN	NaN	NaN	NaN	NaN	NaN	NaN	NaN	NaN	NaN	NaN	NaN	NaN	NaN	NaN	NaN
0	157.9	107.8	104.8	133.1	117.2	147.4	104.3	133	107.8	89.15	121.9	132.9	129.7	111.6	156.2	128	148.3	117.8	NaN	NaN	NaN	NaN	NaN	NaN	NaN	NaN	NaN	NaN	NaN	NaN	NaN	NaN	NaN	NaN	NaN	NaN	NaN	NaN	NaN	NaN	NaN	NaN	NaN	NaN	NaN	NaN	NaN	NaN	NaN
0	133.6	143	116.3	145.8	124	151	108.4	183.8	142.5	158.5	138.4	142.9	159.8	139.4	139.3	126	152.9	138	174.1	116.9	156.5	143.9	132.5	153.5	100	157.6	114.2	124.5	131.3	127.4	110.8	128.8	130	80.12	126.8	113.4	100.5	118	132.5	134.3	122	101.5	110	104.1	122	115	97.93	108.4	118.8
0	118.8	135.1	137.4	131.4	124.5	140	NaN	NaN	NaN	NaN	NaN	NaN	NaN	NaN	NaN	NaN	NaN	NaN	NaN	NaN	NaN	NaN	NaN	NaN	NaN	NaN	NaN	NaN	NaN	NaN	NaN	NaN	NaN	NaN	NaN	NaN	NaN	NaN	NaN	NaN	NaN	NaN	NaN	NaN	NaN	NaN	NaN	NaN	NaN
0	395.2	383.4	390.3	335.3	336.9	267.9	246.1	360.1	307.3	287.5	365.8	377.8	339.4	222	195.8	222.4	204.3	202	162.4	221.9	154.4	162.9	179	154.8	188.8	155.8	185.9	199.3	206.4	269.3	198.8	159.8	151.9	153.4	153.8	152.8	134.3	134.8	164.8	149.9	139.4	144.9	169.4	109.4	127.9	181.4	121.9	112.9	162.5
0	63.5	87.29	93.49	NaN	NaN	NaN	NaN	NaN	NaN	NaN	NaN	NaN	NaN	NaN	NaN	NaN	NaN	NaN	NaN	NaN	NaN	NaN	NaN	NaN	NaN	NaN	NaN	NaN	NaN	NaN	NaN	NaN	NaN	NaN	NaN	NaN	NaN	NaN	NaN	NaN	NaN	NaN	NaN	NaN	NaN	NaN	NaN	NaN	NaN
0	115.3	120.5	NaN	NaN	NaN	NaN	NaN	NaN	NaN	NaN	NaN	NaN	NaN	NaN	NaN	NaN	NaN	NaN	NaN	NaN	NaN	NaN	NaN	NaN	NaN	NaN	NaN	NaN	NaN	NaN	NaN	NaN	NaN	NaN	NaN	NaN	NaN	NaN	NaN	NaN	NaN	NaN	NaN	NaN	NaN	NaN	NaN	NaN	NaN
0	79.43	NaN	NaN	NaN	NaN	NaN	NaN	NaN	NaN	NaN	NaN	NaN	NaN	NaN	NaN	NaN	NaN	NaN	NaN	NaN	NaN	NaN	NaN	NaN	NaN	NaN	NaN	NaN	NaN	NaN	NaN	NaN	NaN	NaN	NaN	NaN	NaN	NaN	NaN	NaN	NaN	NaN	NaN	NaN	NaN	NaN	NaN	NaN	NaN
0	110.6	65.67	121.2	104	109.5	95.57	145.8	155	79.81	162.1	121	90.72	125.4	73.65	112.7	98.99	147.9	120.5	129.1	134.4	133.7	85.93	113.4	140.1	103.4	96.52	97.23	138.4	109.5	117.4	154.8	140.3	86.32	128.7	83.08	81.52	101.5	119	78.46	101.2	113.4	77.14	84.73	91.49	103.7	128.8	131.2	107.6	150.9
0	54.92	NaN	NaN	NaN	NaN	NaN	NaN	NaN	NaN	NaN	NaN	NaN	NaN	NaN	NaN	NaN	NaN	NaN	NaN	NaN	NaN	NaN	NaN	NaN	NaN	NaN	NaN	NaN	NaN	NaN	NaN	NaN	NaN	NaN	NaN	NaN	NaN	NaN	NaN	NaN	NaN	NaN	NaN	NaN	NaN	NaN	NaN	NaN	NaN
0	113.5	142.5	106.5	135.1	141.6	137.5	113.4	109.5	NaN	NaN	NaN	NaN	NaN	NaN	NaN	NaN	NaN	NaN	NaN	NaN	NaN	NaN	NaN	NaN	NaN	NaN	NaN	NaN	NaN	NaN	NaN	NaN	NaN	NaN	NaN	NaN	NaN	NaN	NaN	NaN	NaN	NaN	NaN	NaN	NaN	NaN	NaN	NaN	NaN
0	248.7	205.2	191.7	190.3	169	136.5	114.5	140.4	127.4	130.6	134	126.1	125	97.89	NaN	NaN	NaN	NaN	NaN	NaN	NaN	NaN	NaN	NaN	NaN	NaN	NaN	NaN	NaN	NaN	NaN	NaN	NaN	NaN	NaN	NaN	NaN	NaN	NaN	NaN	NaN	NaN	NaN	NaN	NaN	NaN	NaN	NaN	NaN
0	410	362.6	436.8	373.4	279.9	401.6	451.2	328.4	238.9	228.3	179.6	233	171.3	228.6	157.1	139.6	128.4	130.6	133.8	164.5	161	119.4	134.4	124.5	126.3	137.5	122.9	145.2	113.1	131.8	136.1	161.9	104.9	139	138.1	155.6	119.6	128.9	139	137.1	129.5	134.6	145.3	149.6	126.4	137.8	120.3	128.8	112.1
0	229.8	187.5	217.2	167.8	165.5	171.5	130.9	174	165.1	118.6	119.6	113.5	113.5	162.9	114.9	109.1	98.82	134.1	NaN	NaN	NaN	NaN	NaN	NaN	NaN	NaN	NaN	NaN	NaN	NaN	NaN	NaN	NaN	NaN	NaN	NaN	NaN	NaN	NaN	NaN	NaN	NaN	NaN	NaN	NaN	NaN	NaN	NaN	NaN
0	NaN	NaN	NaN	NaN	NaN	NaN	NaN	NaN	NaN	NaN	NaN	NaN	NaN	NaN	NaN	NaN	NaN	NaN	NaN	NaN	NaN	NaN	NaN	NaN	NaN	NaN	NaN	NaN	NaN	NaN	NaN	NaN	NaN	NaN	NaN	NaN	NaN	NaN	NaN	NaN	NaN	NaN	NaN	NaN	NaN	NaN	NaN	NaN	NaN
0	120.5	133.6	109.1	163.5	93.99	134	130.1	84.53	112.4	95.57	99.5	155.7	96.66	106.4	104	151.2	145.7	93.68	112.7	147.8	92.82	123.3	230.5	89.33	128.1	124.2	118.4	113.5	133.1	132.6	74.42	129	83	126.7	119.2	111	NaN	NaN	NaN	NaN	NaN	NaN	NaN	NaN	NaN	NaN	NaN	NaN	NaN
14	188.2	236.2	213.3	178	184.9	198.6	197.9	202.1	151.4	221.4	241.7	220	278.6	203.6	185.1	265.3	236	230.4	203.8	221.7	223	208.6	179.5	227.6	229.9	179.2	174.7	200.1	189.1	212.3	202.2	156.7	211.3	172.4	230.3	148.9	206.6	227.3	197.1	193.4	204.9	210	185.6	160.9	159.8	178.3	181.2	147.6	189.4
0	379.9	329.5	281.7	363.9	271.7	340.5	297.7	305.2	312.2	318.2	342.1	368	347.1	357.1	355.6	338.8	318.5	356.5	305.2	326.7	373	343.7	287.1	343.6	362.3	348.9	NaN	NaN	NaN	NaN	NaN	NaN	NaN	NaN	NaN	NaN	NaN	NaN	NaN	NaN	NaN	NaN	NaN	NaN	NaN	NaN	NaN	NaN	NaN
0	121	122.8	NaN	NaN	NaN	NaN	NaN	NaN	NaN	NaN	NaN	NaN	NaN	NaN	NaN	NaN	NaN	NaN	NaN	NaN	NaN	NaN	NaN	NaN	NaN	NaN	NaN	NaN	NaN	NaN	NaN	NaN	NaN	NaN	NaN	NaN	NaN	NaN	NaN	NaN	NaN	NaN	NaN	NaN	NaN	NaN	NaN	NaN	NaN
15	241.8	252.7	212.8	281	295.4	251.3	248.2	265.1	300.2	309.9	331.2	293.3	284.9	339.8	340.3	360	452	395.8	421.3	487.1	433.6	524.8	432.8	407.7	471	360.3	451.6	479.8	442.1	359.3	410.9	443.1	449.6	468.9	447.4	525.8	492.3	513.4	411.9	519.6	533.1	419	464.9	473.6	567.8	621.5	753.4	683.6	805.4
0	130.3	108.7	132.6	120.9	122.7	135.4	114.1	138	94.02	146.8	110.2	127.9	124.5	103	132.5	159	121.1	136.2	121	98.96	119.1	124.7	97.16	162	148	135.1	139.5	118.6	113.9	137	133.4	102.1	138.5	157.5	111	138.4	150.7	119.7	122.8	134.7	126	117.4	97.34	133.6	135	113.1	123.5	134.4	104.3
0	101.6	111.1	134.8	128.5	126.2	75.37	147.4	120.3	111.2	83.86	104.1	143.1	89.58	119.8	67.86	126.3	135.2	132.3	157.4	100.2	107	97.03	113.2	160	94.56	129	98.11	103.5	100	143.7	144.6	108.7	138.9	155	122.6	117.2	128.5	115.7	133.5	82.21	151.7	125.5	148.2	125.8	129.1	144.6	117.8	126.4	132.7
0	NaN	NaN	NaN	NaN	NaN	NaN	NaN	NaN	NaN	NaN	NaN	NaN	NaN	NaN	NaN	NaN	NaN	NaN	NaN	NaN	NaN	NaN	NaN	NaN	NaN	NaN	NaN	NaN	NaN	NaN	NaN	NaN	NaN	NaN	NaN	NaN	NaN	NaN	NaN	NaN	NaN	NaN	NaN	NaN	NaN	NaN	NaN	NaN	NaN
0	88.33	122.9	111	121.3	122.3	160	77.49	149	102.5	110.6	137.5	143.3	120.9	124.2	117.4	105.1	103	115.8	78.3	98.68	90.77	92.42	99.17	92.65	131.2	109	104.5	112	90.52	82.55	104.2	105.9	95.4	99.79	118.1	100.6	128.8	120.8	74.43	69.87	94.31	81.98	96.99	110.3	85.09	69.25	75.85	87.93	88.32
0	NaN	NaN	NaN	NaN	NaN	NaN	NaN	NaN	NaN	NaN	NaN	NaN	NaN	NaN	NaN	NaN	NaN	NaN	NaN	NaN	NaN	NaN	NaN	NaN	NaN	NaN	NaN	NaN	NaN	NaN	NaN	NaN	NaN	NaN	NaN	NaN	NaN	NaN	NaN	NaN	NaN	NaN	NaN	NaN	NaN	NaN	NaN	NaN	NaN
16	153.1	165.9	137.1	135.4	184.4	145.1	161.2	177.9	192.1	164.5	162	308	283.8	384.3	359	443.8	381.8	363.1	355.9	331.4	341.4	366.5	310.5	340	354.9	286.4	313.6	331.8	320.3	368.3	325.4	312.7	408.2	307.5	289.8	270.5	309.9	218.6	224.5	211.2	186	164.4	220.7	196.3	165.5	156.9	169.8	174.1	151.1
0	181	157.1	NaN	NaN	NaN	NaN	NaN	NaN	NaN	NaN	NaN	NaN	NaN	NaN	NaN	NaN	NaN	NaN	NaN	NaN	NaN	NaN	NaN	NaN	NaN	NaN	NaN	NaN	NaN	NaN	NaN	NaN	NaN	NaN	NaN	NaN	NaN	NaN	NaN	NaN	NaN	NaN	NaN	NaN	NaN	NaN	NaN	NaN	NaN
0	168	160.1	135.2	170.7	167.9	162.8	105.2	159.1	181.5	133.7	172	140	149.5	174.8	167.5	120.6	149.4	198.6	145	148.3	167.4	148	136.3	180.4	153.6	142.5	137.1	151.4	137.3	163.2	135.9	130	172.2	138.4	101	138.8	109.1	119.8	129.5	105.4	90.34	124.9	115.9	104.3	128.1	91.15	104	96.8	112.8
0	105.9	132.4	126.8	120.5	143.7	104.5	119.4	114.2	127.1	127.6	131.8	110.7	168.1	113.6	115.1	115.3	113.4	120	112.9	114.2	112.4	136.7	132.5	121.6	104	121	94.5	92.95	103.4	108.6	135.5	100	121.3	90.51	98.57	97.88	96.65	93.02	88.93	95.3	115.8	101.3	124.9	110.2	110.5	NaN	NaN	NaN	NaN
0	146.5	134.9	131.5	163.9	140.3	139.5	140	124	139.7	119.6	124.7	133.8	133.5	106.7	124.8	111.3	187.5	129.8	115.4	97.5	110.9	122.1	103.6	106.1	148.7	116.5	128.3	145.9	116.4	136.8	101.2	119.5	121.7	109.3	83.51	93.37	128	139.1	NaN	NaN	NaN	NaN	NaN	NaN	NaN	NaN	NaN	NaN	NaN
0	148	166.2	124.3	105.6	153.8	102	135.9	122.4	111.5	130.5	129	114	131.7	122	119	106.3	103.2	123	NaN	NaN	NaN	NaN	NaN	NaN	NaN	NaN	NaN	NaN	NaN	NaN	NaN	NaN	NaN	NaN	NaN	NaN	NaN	NaN	NaN	NaN	NaN	NaN	NaN	NaN	NaN	NaN	NaN	NaN	NaN
0	125.1	146.7	167.2	109.3	118.3	115	140.8	NaN	NaN	NaN	NaN	NaN	NaN	NaN	NaN	NaN	NaN	NaN	NaN	NaN	NaN	NaN	NaN	NaN	NaN	NaN	NaN	NaN	NaN	NaN	NaN	NaN	NaN	NaN	NaN	NaN	NaN	NaN	NaN	NaN	NaN	NaN	NaN	NaN	NaN	NaN	NaN	NaN	NaN
0	138.4	154.5	132.9	162.6	112.5	102	94.88	132.9	116.6	107.1	119.3	126.3	124.9	115.3	120.9	108	119.6	83.54	137.3	100.2	140.5	125.5	138.9	111.6	148.1	88.2	146.1	123.2	120.2	100.2	107.1	130	148.9	119.2	117.7	139.8	224.4	116	122.4	109	113.7	132.5	163.1	129.4	127.4	150.9	147.7	128.4	166.5
0	130.6	125	112.4	85.97	157.5	115.1	121.4	81.02	128.9	137.9	97.5	85.62	139.9	108.7	117.6	128.1	125.4	98.54	94	120.8	101.1	107.8	126.7	89.38	88.1	144	85.5	138.2	105.1	147	119.9	109.4	129.5	129.3	102	109.4	107.2	110.2	114.5	129.8	146.4	146.5	104.1	136.7	168.9	114.2	132.3	131	131
0	174	NaN	NaN	NaN	NaN	NaN	NaN	NaN	NaN	NaN	NaN	NaN	NaN	NaN	NaN	NaN	NaN	NaN	NaN	NaN	NaN	NaN	NaN	NaN	NaN	NaN	NaN	NaN	NaN	NaN	NaN	NaN	NaN	NaN	NaN	NaN	NaN	NaN	NaN	NaN	NaN	NaN	NaN	NaN	NaN	NaN	NaN	NaN	NaN
17	136	132.5	146	153.9	109	142	153	141.3	172.4	91.39	152.5	116.4	162.1	98	115.1	122.2	115.5	164.5	107.2	147.8	124.4	132.6	143.5	118.4	123.6	123.8	113.5	118.8	127.6	126.8	107.7	157.5	138.9	110.7	139.3	131.1	139.5	109.7	144.6	129.2	148.6	169.9	152.1	164.9	132.4	147.9	142.1	131.7	146.2
0	116	125.5	94.62	NaN	NaN	NaN	NaN	NaN	NaN	NaN	NaN	NaN	NaN	NaN	NaN	NaN	NaN	NaN	NaN	NaN	NaN	NaN	NaN	NaN	NaN	NaN	NaN	NaN	NaN	NaN	NaN	NaN	NaN	NaN	NaN	NaN	NaN	NaN	NaN	NaN	NaN	NaN	NaN	NaN	NaN	NaN	NaN	NaN	NaN
0	135	131.9	113	114.5	93.96	148	122.5	151	106.9	42.39	60.66	163.6	116.9	115.7	122.3	90.18	143	82.85	107	101.4	92.24	91.71	86.5	NaN	NaN	NaN	NaN	NaN	NaN	NaN	NaN	NaN	NaN	NaN	NaN	NaN	NaN	NaN	NaN	NaN	NaN	NaN	NaN	NaN	NaN	NaN	NaN	NaN	NaN
0	133.5	114.4	138.6	130	89.96	120.5	119.9	NaN	NaN	NaN	NaN	NaN	NaN	NaN	NaN	NaN	NaN	NaN	NaN	NaN	NaN	NaN	NaN	NaN	NaN	NaN	NaN	NaN	NaN	NaN	NaN	NaN	NaN	NaN	NaN	NaN	NaN	NaN	NaN	NaN	NaN	NaN	NaN	NaN	NaN	NaN	NaN	NaN	NaN
0	155.5	123.6	142	146.9	151.9	127.5	136.5	148.5	87.44	69.78	97.07	108.1	75.54	89.3	100.1	80.22	118.7	NaN	NaN	NaN	NaN	NaN	NaN	NaN	NaN	NaN	NaN	NaN	NaN	NaN	NaN	NaN	NaN	NaN	NaN	NaN	NaN	NaN	NaN	NaN	NaN	NaN	NaN	NaN	NaN	NaN	NaN	NaN	NaN
0	134	115.3	120	133	129.4	143.6	153	148.5	79.5	118.6	121.8	118.6	117.5	103.3	118.5	144.5	151.1	94.04	133.3	109	89.95	82.21	96.65	110.8	119	94.9	117.4	91.86	85.78	114.1	121.2	90.03	127.4	129.3	94.96	86.95	92.78	55.08	109.1	118.9	102.7	120	142.4	113.2	127.7	93.09	149.9	137.8	110.7
0	109	NaN	NaN	NaN	NaN	NaN	NaN	NaN	NaN	NaN	NaN	NaN	NaN	NaN	NaN	NaN	NaN	NaN	NaN	NaN	NaN	NaN	NaN	NaN	NaN	NaN	NaN	NaN	NaN	NaN	NaN	NaN	NaN	NaN	NaN	NaN	NaN	NaN	NaN	NaN	NaN	NaN	NaN	NaN	NaN	NaN	NaN	NaN	NaN
0	88.75	65.82	111.1	115.9	120.5	107.5	114	105.2	142.8	105.2	NaN	NaN	NaN	NaN	NaN	NaN	NaN	NaN	NaN	NaN	NaN	NaN	NaN	NaN	NaN	NaN	NaN	NaN	NaN	NaN	NaN	NaN	NaN	NaN	NaN	NaN	NaN	NaN	NaN	NaN	NaN	NaN	NaN	NaN	NaN	NaN	NaN	NaN	NaN
0	124.4	91.38	143.8	150.5	147.4	100.1	115	127.8	115.6	123.2	118.5	101.3	101.4	133	136.5	212.9	131.2	107.7	140.1	117.2	133	119.7	121	132.3	67.5	121.3	83	106.5	NaN	NaN	NaN	NaN	NaN	NaN	NaN	NaN	NaN	NaN	NaN	NaN	NaN	NaN	NaN	NaN	NaN	NaN	NaN	NaN	NaN
0	133.5	155.9	141.5	189	184.2	146.5	125.4	150.4	115.2	122.2	115.9	135.4	146.3	153.2	144.7	143.1	141.4	150.8	109	136.7	161.6	124.9	117.8	99.02	115.3	186	114.8	140.3	143.9	120	127.9	94.37	118.3	133.7	114.9	100.6	139.3	136.8	146.1	151.4	120.8	123.5	124.4	NaN	NaN	NaN	NaN	NaN	NaN
0	91.09	126.4	NaN	NaN	NaN	NaN	NaN	NaN	NaN	NaN	NaN	NaN	NaN	NaN	NaN	NaN	NaN	NaN	NaN	NaN	NaN	NaN	NaN	NaN	NaN	NaN	NaN	NaN	NaN	NaN	NaN	NaN	NaN	NaN	NaN	NaN	NaN	NaN	NaN	NaN	NaN	NaN	NaN	NaN	NaN	NaN	NaN	NaN	NaN
0	99.22	136.2	104.2	NaN	NaN	NaN	NaN	NaN	NaN	NaN	NaN	NaN	NaN	NaN	NaN	NaN	NaN	NaN	NaN	NaN	NaN	NaN	NaN	NaN	NaN	NaN	NaN	NaN	NaN	NaN	NaN	NaN	NaN	NaN	NaN	NaN	NaN	NaN	NaN	NaN	NaN	NaN	NaN	NaN	NaN	NaN	NaN	NaN	NaN
0	103.1	138.1	123.1	156.7	97.07	122.5	159.4	103.5	141.2	149.9	117.1	115	86.7	89.04	79.04	106.2	161	118.9	146.1	92.79	139.6	125.6	132	101.9	90	150.3	112.5	97.58	199.7	102.4	125.4	79.87	109.9	113.9	94.75	63.73	88.29	80.31	123.9	87.95	107.8	97.33	93.05	89.32	93.15	72.15	119.4	135	81.92
0	109.1	140.1	138.1	117.1	116.4	103	NaN	NaN	NaN	NaN	NaN	NaN	NaN	NaN	NaN	NaN	NaN	NaN	NaN	NaN	NaN	NaN	NaN	NaN	NaN	NaN	NaN	NaN	NaN	NaN	NaN	NaN	NaN	NaN	NaN	NaN	NaN	NaN	NaN	NaN	NaN	NaN	NaN	NaN	NaN	NaN	NaN	NaN	NaN
0	87	NaN	NaN	NaN	NaN	NaN	NaN	NaN	NaN	NaN	NaN	NaN	NaN	NaN	NaN	NaN	NaN	NaN	NaN	NaN	NaN	NaN	NaN	NaN	NaN	NaN	NaN	NaN	NaN	NaN	NaN	NaN	NaN	NaN	NaN	NaN	NaN	NaN	NaN	NaN	NaN	NaN	NaN	NaN	NaN	NaN	NaN	NaN	NaN
18	108.1	135.9	139.5	112.1	127.5	120	96.54	116.2	104.9	108	128.7	120	88.44	119.3	121.1	92.09	150.3	120.7	133.3	104.1	144.5	110.8	138.8	118.3	136	158.4	107.6	121.6	80.27	125.1	100.2	77.86	105.3	110.6	83.15	109.6	116.3	120.9	92.2	120.1	121	107.1	143.7	116.6	110	98.53	162.8	89.68	115.4
0	218	164.3	239.1	197.2	209.1	172.2	246.2	171.7	221	193.3	222.1	197.7	200.3	165.4	194.8	216.2	192.3	212.7	190.2	195.2	170.8	206.7	173.6	196	149.1	204.2	193.1	174.1	177.3	136.6	161	140.7	151.8	180.5	180.5	160.8	157.5	149.3	182.6	152.3	191	165	166.3	155.3	171.5	204.7	190.8	NaN	NaN
19	70	140.4	125.8	109.6	105.9	130	130.7	128	83.84	136.4	127	109	112	103.6	118.9	140.3	137.5	134.5	144.6	107	84.18	100.2	131.4	112.4	102.5	93	107.4	103.6	72.61	119.7	86.73	120.8	136.4	80.84	89.94	100.8	123.1	98.02	101.5	117.9	97.96	131	105.6	112.2	109.6	106.4	92	109.2	126.9
0	102.4	124	96.42	NaN	NaN	NaN	NaN	NaN	NaN	NaN	NaN	NaN	NaN	NaN	NaN	NaN	NaN	NaN	NaN	NaN	NaN	NaN	NaN	NaN	NaN	NaN	NaN	NaN	NaN	NaN	NaN	NaN	NaN	NaN	NaN	NaN	NaN	NaN	NaN	NaN	NaN	NaN	NaN	NaN	NaN	NaN	NaN	NaN	NaN
0	117.9	120.4	81.83	142.8	106.5	112.5	107.1	112.8	127.3	103.2	96.42	110.2	112.3	116.8	119	86.9	125.8	105.6	79.68	103.5	129.6	107.8	108.9	99.7	130.8	109.1	117.4	118.9	122.6	114.8	113.5	114.2	115.1	142.9	112.7	93.51	109.9	138.8	121.1	143.7	120.5	120.7	140.8	118.8	107.2	131.8	74.23	87.55	119.2
0	105.8	148	114.2	105.8	83.63	148.2	106.2	100	94	85.23	96.56	125	106.5	112.2	107.9	90.5	105.9	113.8	111.2	118.3	125.6	93.6	88.22	99.08	118.6	100.5	98.63	115.9	104.6	118.6	134.3	111.5	102.3	118.8	85	94.09	140.2	107.7	118.6	97	NaN	NaN	NaN	NaN	NaN	NaN	NaN	NaN	NaN
0	169.4	144.4	166.7	115.3	145	104.1	129.6	122.3	135.5	141.9	139.9	135.4	123.9	155.9	102.6	122	133	133.5	139.5	104	134.1	157.7	165.3	121.8	136.3	123.3	145.4	141.3	117	119.5	134.5	157.9	124.7	129.8	99.5	136.2	133.4	124.6	141	122.5	99.58	120.9	125.5	125.2	127.7	130.6	111.7	130.6	107.9
0	NaN	NaN	NaN	NaN	NaN	NaN	NaN	NaN	NaN	NaN	NaN	NaN	NaN	NaN	NaN	NaN	NaN	NaN	NaN	NaN	NaN	NaN	NaN	NaN	NaN	NaN	NaN	NaN	NaN	NaN	NaN	NaN	NaN	NaN	NaN	NaN	NaN	NaN	NaN	NaN	NaN	NaN	NaN	NaN	NaN	NaN	NaN	NaN	NaN
20	160	142	184.2	157.4	183.2	145.3	182.9	137.5	146.5	133.9	132.2	163.5	173	116	211.4	175.7	180.9	127.9	155.4	147.2	117	133.4	118.6	90.3	94.76	92.16	105.3	118.5	96	109.6	115.2	124.1	112.3	129.7	134.7	103	124.1	118.5	93.83	130.4	131.2	127.3	110	130.1	107.5	108.8	66.34	78.87	124.2
0	145	145.1	154.9	139.2	156.1	126.7	88.57	135.1	133.8	120.6	170.7	106.6	164.1	152.7	110.7	136.5	127	106.6	118.7	129	125.7	139.9	119.3	118.3	110.5	115.9	132	143.3	112.3	111.2	118.3	90.72	130.2	76.17	106.9	162.8	148.6	100.7	106.4	124.6	146.5	NaN	NaN	NaN	NaN	NaN	NaN	NaN	NaN
0	301	229.1	268.1	235.9	207.2	201.1	221.8	197	176.5	190.1	235.2	212.3	185.5	158.7	163.7	137.2	178.7	153.5	142.8	141.2	183.3	146.5	168.4	148.4	152.7	160.4	121.1	154.6	141.7	150.5	162.8	137.5	151	167.6	143.1	113	144.4	131.6	125.1	137.2	141.5	156.9	136.4	158	156.4	118.2	125.2	141.6	122.9
0	123.7	118.6	142.7	125	129	134.5	125.6	152.5	143.1	97.04	132.7	131.2	136.5	146.5	115.1	110.6	91.4	279.9	345.8	340.5	372.2	371.8	368.5	350	352.5	383.9	372.8	348.2	308.4	331.7	283.4	326.4	346	300.2	304.5	303.5	134.9	206.4	233.7	216.1	225.4	162.9	152.6	171	176.1	159.1	182.8	NaN	NaN
0	271.9	331.9	290.4	253.9	306.9	257	287.3	268.7	288.4	286.6	255.8	309.3	230.1	289.7	256.1	253.3	226.8	259.1	254.8	253.7	192.2	192.3	219.3	204.8	218.1	273.2	242.8	263.2	205.8	245	268.3	253.8	278.3	304.7	313	279.3	340.7	263.9	239.7	211.2	207	267.3	234.4	212.5	234	281.2	266.8	229	284.7
0	133.1	119.8	121.9	124.1	139.1	94.75	117.8	108.3	136.1	88.88	101.6	114.2	125.3	138.4	107.6	100.5	103.8	113.3	162.2	135.4	89.19	108.2	116.2	107.3	182.3	124.2	145	129	139	111.1	113.8	153.1	116.7	132.9	126.2	118.4	130.6	123.1	143.3	100.3	132.4	108	134	83.81	118	124.9	127.8	130.1	119.9
0	304.5	261.4	144.5	165	163.9	159.5	156.6	116.5	156.9	145.7	135.2	163.7	191.5	114.8	209.7	178.1	157.9	196.5	209.8	193.9	186.2	202.2	195.9	162.2	153	NaN	NaN	NaN	NaN	NaN	NaN	NaN	NaN	NaN	NaN	NaN	NaN	NaN	NaN	NaN	NaN	NaN	NaN	NaN	NaN	NaN	NaN	NaN	NaN
0	134.5	119	135.3	131.1	117.7	118.2	165.5	101.9	106.1	133.7	136	116.2	108.8	153.6	109.4	113.5	81	132	93.66	109.5	126.4	86	122.5	136.1	148.3	169.8	112.1	96.03	94.08	88.23	111.8	115.6	107.6	102	104	104.8	109.5	83.98	117.9	73.52	67.59	94.52	95.5	88.39	96.14	116.7	95.23	89.42	77.11
0	93.25	89.17	98.33	136.4	110.6	92.59	128.6	119.7	77.6	124.6	108.4	159.9	146.9	143.6	156.4	102.9	84.34	156.6	91.89	111.4	133.4	69.1	114.6	106.9	95.08	90.55	117.6	NaN	NaN	NaN	NaN	NaN	NaN	NaN	NaN	NaN	NaN	NaN	NaN	NaN	NaN	NaN	NaN	NaN	NaN	NaN	NaN	NaN	NaN
0	121.7	89.83	NaN	NaN	NaN	NaN	NaN	NaN	NaN	NaN	NaN	NaN	NaN	NaN	NaN	NaN	NaN	NaN	NaN	NaN	NaN	NaN	NaN	NaN	NaN	NaN	NaN	NaN	NaN	NaN	NaN	NaN	NaN	NaN	NaN	NaN	NaN	NaN	NaN	NaN	NaN	NaN	NaN	NaN	NaN	NaN	NaN	NaN	NaN
21	526.9	532.7	471	511.8	411.7	440.1	424.3	448.5	439.5	419.8	432.5	503.9	407.7	443.3	412	473	543.3	448.3	404.3	406.3	384.3	391.3	396.7	335.2	308.2	424.9	429.5	436.2	427.7	416.4	364.1	384.9	461.6	414.8	366.4	405.1	375.6	439.5	462.1	461.9	393.9	395.1	417.3	400	439.3	348.2	397.9	401.3	392.6
0	NaN	NaN	NaN	NaN	NaN	NaN	NaN	NaN	NaN	NaN	NaN	NaN	NaN	NaN	NaN	NaN	NaN	NaN	NaN	NaN	NaN	NaN	NaN	NaN	NaN	NaN	NaN	NaN	NaN	NaN	NaN	NaN	NaN	NaN	NaN	NaN	NaN	NaN	NaN	NaN	NaN	NaN	NaN	NaN	NaN	NaN	NaN	NaN	NaN
0	147.2	104.9	112.6	121.6	111.6	147.2	102.1	91.51	107.7	NaN	NaN	NaN	NaN	NaN	NaN	NaN	NaN	NaN	NaN	NaN	NaN	NaN	NaN	NaN	NaN	NaN	NaN	NaN	NaN	NaN	NaN	NaN	NaN	NaN	NaN	NaN	NaN	NaN	NaN	NaN	NaN	NaN	NaN	NaN	NaN	NaN	NaN	NaN	NaN
22	391.5	346.7	331.3	314	314.8	321.9	388.3	338.8	318.4	345.9	289.3	344.4	311.4	362.5	337.8	334.5	368.9	340.5	281	333.5	353.8	340	366.4	383.4	313.6	341	275.5	346.4	323.9	376.5	371.5	347	300.9	401.6	361	388	381	388.4	373.9	446.5	350.9	349.5	332.9	425	387.5	365.5	380.3	410.7	415.1
0	106.8	130.9	153.1	142.1	113	104.9	115.8	108.3	107.4	106.4	88.22	117.6	92.71	118.1	131.7	97.97	104.3	92.94	121.4	141.1	112.6	93.58	116.5	118	131.1	110	106.7	124.6	121.2	NaN	NaN	NaN	NaN	NaN	NaN	NaN	NaN	NaN	NaN	NaN	NaN	NaN	NaN	NaN	NaN	NaN	NaN	NaN	NaN
0	108.7	142.8	101.5	112.2	109.5	129.6	100.7	123.9	84.63	104	115.7	163.9	139	98.6	106.4	143.4	88.69	122.8	NaN	NaN	NaN	NaN	NaN	NaN	NaN	NaN	NaN	NaN	NaN	NaN	NaN	NaN	NaN	NaN	NaN	NaN	NaN	NaN	NaN	NaN	NaN	NaN	NaN	NaN	NaN	NaN	NaN	NaN	NaN
0	115.2	136.7	162	117	152	129.3	137	120.8	136.8	114.6	116.4	104.5	141.8	166	108	NaN	NaN	NaN	NaN	NaN	NaN	NaN	NaN	NaN	NaN	NaN	NaN	NaN	NaN	NaN	NaN	NaN	NaN	NaN	NaN	NaN	NaN	NaN	NaN	NaN	NaN	NaN	NaN	NaN	NaN	NaN	NaN	NaN	NaN
0	NaN	NaN	NaN	NaN	NaN	NaN	NaN	NaN	NaN	NaN	NaN	NaN	NaN	NaN	NaN	NaN	NaN	NaN	NaN	NaN	NaN	NaN	NaN	NaN	NaN	NaN	NaN	NaN	NaN	NaN	NaN	NaN	NaN	NaN	NaN	NaN	NaN	NaN	NaN	NaN	NaN	NaN	NaN	NaN	NaN	NaN	NaN	NaN	NaN
0	134.5	120.5	114	128.1	107.8	155.5	98.13	95.54	105.1	127.6	91.23	136.3	162.1	NaN	NaN	NaN	NaN	NaN	NaN	NaN	NaN	NaN	NaN	NaN	NaN	NaN	NaN	NaN	NaN	NaN	NaN	NaN	NaN	NaN	NaN	NaN	NaN	NaN	NaN	NaN	NaN	NaN	NaN	NaN	NaN	NaN	NaN	NaN	NaN
0	93.71	NaN	NaN	NaN	NaN	NaN	NaN	NaN	NaN	NaN	NaN	NaN	NaN	NaN	NaN	NaN	NaN	NaN	NaN	NaN	NaN	NaN	NaN	NaN	NaN	NaN	NaN	NaN	NaN	NaN	NaN	NaN	NaN	NaN	NaN	NaN	NaN	NaN	NaN	NaN	NaN	NaN	NaN	NaN	NaN	NaN	NaN	NaN	NaN
0	NaN	NaN	NaN	NaN	NaN	NaN	NaN	NaN	NaN	NaN	NaN	NaN	NaN	NaN	NaN	NaN	NaN	NaN	NaN	NaN	NaN	NaN	NaN	NaN	NaN	NaN	NaN	NaN	NaN	NaN	NaN	NaN	NaN	NaN	NaN	NaN	NaN	NaN	NaN	NaN	NaN	NaN	NaN	NaN	NaN	NaN	NaN	NaN	NaN
0	151.5	127.6	145	153.5	111.8	NaN	NaN	NaN	NaN	NaN	NaN	NaN	NaN	NaN	NaN	NaN	NaN	NaN	NaN	NaN	NaN	NaN	NaN	NaN	NaN	NaN	NaN	NaN	NaN	NaN	NaN	NaN	NaN	NaN	NaN	NaN	NaN	NaN	NaN	NaN	NaN	NaN	NaN	NaN	NaN	NaN	NaN	NaN	NaN
23	312.7	269.6	320	259.3	271.1	256.6	252.3	269.8	251.1	293.3	198.9	230.3	230.1	194.5	175.1	147.5	130	133.5	218.1	303.8	291.3	299.3	394.7	392.9	419	446	376.1	280.8	278.2	417.2	339	336.5	307.4	305.7	277.5	262.5	267	303	280.9	276	267.9	237.5	287.7	259.1	205	217	188	142.5	173.9
0	128.6	163.2	130.7	130.9	167.6	90.13	101	124.8	124.4	142.7	157.3	104	131	123.5	101.8	120.7	133.1	108.9	120	116.9	93.05	122.4	123.5	101.1	122.6	93.97	100.1	87.44	99.63	121.3	149	92.89	98.68	105.5	81.82	85.94	99	112.4	124.4	99.57	134.7	107.1	75.85	121.4	86.44	104.4	106.9	131.6	105.9
0	117.9	142.2	94.72	118.3	130.9	92.99	103.6	NaN	NaN	NaN	NaN	NaN	NaN	NaN	NaN	NaN	NaN	NaN	NaN	NaN	NaN	NaN	NaN	NaN	NaN	NaN	NaN	NaN	NaN	NaN	NaN	NaN	NaN	NaN	NaN	NaN	NaN	NaN	NaN	NaN	NaN	NaN	NaN	NaN	NaN	NaN	NaN	NaN	NaN
0	103.5	133.6	149.5	116.9	130.8	90.35	120.6	114.5	112.7	115.5	127.7	101.3	109.5	139.8	121.2	106.4	108.9	131.3	121.3	78.32	99.97	94.65	123.1	110	79.13	93.51	112.8	63.8	76.42	114.3	87.58	109.8	98.3	138	82.46	127.6	NaN	NaN	NaN	NaN	NaN	NaN	NaN	NaN	NaN	NaN	NaN	NaN	NaN
0	138.9	NaN	NaN	NaN	NaN	NaN	NaN	NaN	NaN	NaN	NaN	NaN	NaN	NaN	NaN	NaN	NaN	NaN	NaN	NaN	NaN	NaN	NaN	NaN	NaN	NaN	NaN	NaN	NaN	NaN	NaN	NaN	NaN	NaN	NaN	NaN	NaN	NaN	NaN	NaN	NaN	NaN	NaN	NaN	NaN	NaN	NaN	NaN	NaN
0	163.3	113.7	74.97	123.5	122.6	112.4	103.9	107.5	110.5	121.8	104.3	131.2	125.4	109.9	132.3	163.2	155.5	116	93.84	120	100.5	89.18	144.7	112.5	153	118.5	122	142.2	119.5	168.2	97.4	112.4	93.49	92.81	130.4	127.8	101.6	121.9	113.5	93.4	101.9	110	103.4	121.5	93	121.6	131.1	115.3	133.2
0	159.1	111.9	165.1	133.5	132.8	167.4	125.4	113.4	116.7	105.5	146.7	160.8	105.8	113.6	99.71	107.3	157.8	NaN	NaN	NaN	NaN	NaN	NaN	NaN	NaN	NaN	NaN	NaN	NaN	NaN	NaN	NaN	NaN	NaN	NaN	NaN	NaN	NaN	NaN	NaN	NaN	NaN	NaN	NaN	NaN	NaN	NaN	NaN	NaN
0	143.6	110.9	129.5	139.5	120	100.1	129.8	145.9	141.6	NaN	NaN	NaN	NaN	NaN	NaN	NaN	NaN	NaN	NaN	NaN	NaN	NaN	NaN	NaN	NaN	NaN	NaN	NaN	NaN	NaN	NaN	NaN	NaN	NaN	NaN	NaN	NaN	NaN	NaN	NaN	NaN	NaN	NaN	NaN	NaN	NaN	NaN	NaN	NaN
0	136.3	151.2	107.7	146.6	141	168.2	161.8	110.3	118.6	140.4	93.5	95.25	137.4	139.9	115.3	141.6	143.8	121.7	123.9	131.7	112.4	130.4	113.9	114.4	111.6	111.5	144.5	133.9	137.6	86.85	130.4	113.1	110.5	135.6	144.3	118.6	128	121.9	87.57	108.4	106	136.7	149.8	157.2	94.54	98.41	120.5	124.7	130.2
24	121.5	120.5	163.5	93.79	118.3	134.4	111.6	145.3	124.6	132.7	130.2	142.5	134.7	113.4	122.2	142.4	99.93	117.4	91.17	98.98	120	118.1	81.3	325.8	129.3	94.69	334.7	235	310	110.8	135.4	167.2	140.7	186.7	163.8	145.2	123.6	164.8	151.4	150.4	124.2	124	131.3	136.1	129.2	139.8	122.6	163.5	185.7
0	102.2	112.8	113.1	NaN	NaN	NaN	NaN	NaN	NaN	NaN	NaN	NaN	NaN	NaN	NaN	NaN	NaN	NaN	NaN	NaN	NaN	NaN	NaN	NaN	NaN	NaN	NaN	NaN	NaN	NaN	NaN	NaN	NaN	NaN	NaN	NaN	NaN	NaN	NaN	NaN	NaN	NaN	NaN	NaN	NaN	NaN	NaN	NaN	NaN
0	320.5	339.3	286.9	302.2	277.5	265.9	328.8	227.4	252.4	271.4	249.9	230.4	287.3	219.7	262.2	211	220.1	232	296.3	242.2	289.3	346.6	NaN	NaN	NaN	NaN	NaN	NaN	NaN	NaN	NaN	NaN	NaN	NaN	NaN	NaN	NaN	NaN	NaN	NaN	NaN	NaN	NaN	NaN	NaN	NaN	NaN	NaN	NaN
0	171.1	135.2	176.4	140.7	116.9	168.7	107.4	132.7	138	154.9	121.5	137.7	129.4	131.8	124.7	139	124	146.4	166.7	113	154.5	129.7	127	133.5	132.6	151.3	122.6	157.7	123.5	143.7	169.8	110	138.5	166	104.3	131	183	156.7	127.2	137.5	152.2	130.6	142	118.3	185.8	128.3	159.4	147.7	126.7
0	423.8	418	338.5	378.9	359.9	420.1	403	383	298.7	210.5	203.5	152.8	183.3	215.7	177.7	127.7	107.5	187.5	116.2	174.4	161.5	143.5	135.6	145.3	142.8	163.7	170.7	150.5	139.7	144.8	114.9	121.6	136.1	134.8	125.9	135.8	153.6	133.1	135.7	132.2	140.6	96	99.81	121.4	152.7	124.9	113.5	116.7	130.7
0	112.4	133.4	106.8	127.3	101.1	134.5	100.4	86.83	130.8	144.6	113.2	132.4	114.2	121.7	92.89	134.9	109.5	120.9	91.68	93.12	74.94	109	124.4	107.7	128.4	79.85	113.1	124.2	NaN	NaN	NaN	NaN	NaN	NaN	NaN	NaN	NaN	NaN	NaN	NaN	NaN	NaN	NaN	NaN	NaN	NaN	NaN	NaN	NaN
0	152.7	149.7	135.1	129.6	148.2	162.5	147.1	156.6	149.6	134.1	124.1	113.5	161	142.1	133.5	146.1	129.9	157.1	142.9	185.7	146.2	166.8	163.3	128.2	155	178.9	148	127.7	157.7	121	126.1	140.1	110.7	141.4	117.5	114	134	117.7	108.9	127.5	105.3	109.5	124.3	128.6	105.9	120.3	116.8	117.1	84.76
0	146.6	128.9	144.3	133	155.8	105.9	112.4	167.3	142.2	140.2	97.02	139	142.6	117.6	125.5	118.2	137.2	133.7	134.3	157.7	132.7	161.7	140.1	83.09	89.05	103	104	83.5	109.4	91.24	110.6	116.9	100.1	100.5	113.9	115.8	105.3	99.51	111.7	106.1	135.6	118.6	83.18	73.27	89.3	102.5	107.8	104.5	103.8
0	140.7	121.8	120.6	90.8	95.64	91.46	138.7	98.37	102	134.1	130.5	NaN	NaN	NaN	NaN	NaN	NaN	NaN	NaN	NaN	NaN	NaN	NaN	NaN	NaN	NaN	NaN	NaN	NaN	NaN	NaN	NaN	NaN	NaN	NaN	NaN	NaN	NaN	NaN	NaN	NaN	NaN	NaN	NaN	NaN	NaN	NaN	NaN	NaN
0	140.2	107.4	121	129.6	145	100.6	105	93.69	122	125.9	113.2	111.1	87.23	134	160.6	113.6	94	144.2	142.7	121.4	82.67	88.13	124.8	106.9	121.2	91.18	125.2	122.8	113.5	161.6	115.7	130.7	103.4	92.95	113.8	142.6	86.67	132.7	96.64	117.9	92.49	104.2	110.4	104.7	130.1	96.96	83.19	73.66	75.36
0	134.2	95.74	161.5	121.3	105.5	124.5	111.4	128.1	129.9	125.2	NaN	NaN	NaN	NaN	NaN	NaN	NaN	NaN	NaN	NaN	NaN	NaN	NaN	NaN	NaN	NaN	NaN	NaN	NaN	NaN	NaN	NaN	NaN	NaN	NaN	NaN	NaN	NaN	NaN	NaN	NaN	NaN	NaN	NaN	NaN	NaN	NaN	NaN	NaN
0	103	130	154.9	71.57	109.7	98.79	73.79	95.34	100.5	NaN	NaN	NaN	NaN	NaN	NaN	NaN	NaN	NaN	NaN	NaN	NaN	NaN	NaN	NaN	NaN	NaN	NaN	NaN	NaN	NaN	NaN	NaN	NaN	NaN	NaN	NaN	NaN	NaN	NaN	NaN	NaN	NaN	NaN	NaN	NaN	NaN	NaN	NaN	NaN
0	144	NaN	NaN	NaN	NaN	NaN	NaN	NaN	NaN	NaN	NaN	NaN	NaN	NaN	NaN	NaN	NaN	NaN	NaN	NaN	NaN	NaN	NaN	NaN	NaN	NaN	NaN	NaN	NaN	NaN	NaN	NaN	NaN	NaN	NaN	NaN	NaN	NaN	NaN	NaN	NaN	NaN	NaN	NaN	NaN	NaN	NaN	NaN	NaN
0	198	70.53	125.7	127.7	112	141.6	128.5	120.4	114	116.6	152.1	116.6	102.8	147.3	115.5	130.3	121.7	119.5	123.5	103.3	116.3	130	89.03	84.19	91.84	120	85.53	99.29	124.2	NaN	NaN	NaN	NaN	NaN	NaN	NaN	NaN	NaN	NaN	NaN	NaN	NaN	NaN	NaN	NaN	NaN	NaN	NaN	NaN
0	191.2	151.4	157.9	166.8	141	126	142.7	138.6	160.6	121.8	123.9	122.9	185.6	125.5	117.6	139.8	146.6	120.7	129.5	135.1	135.8	143	172.7	165.2	111.1	142.8	145.7	128.5	112.2	123.5	123.4	128.5	119.3	165	121.5	140.3	120.8	121.5	109.7	87.98	148	104.3	122.5	122	132.3	101.2	128.3	134.5	89.47
0	128.5	118.3	95.28	124.7	133.1	143.2	159.6	122.6	163	123.6	132	132.3	134	169.5	148.3	125.3	105.3	139.2	145.3	122	134.5	123.5	139.5	133.9	151.3	150.2	133.8	109.9	116.8	138.7	131.8	102	150.3	134.3	149.5	125.9	154.9	139.5	113.6	129.2	136.8	125.3	117.4	104	126.7	144	123	135.5	99.01
25	119.2	113	134.5	128.6	139.7	120.2	148.2	135.3	123.1	133.1	115.8	114.9	136.9	125.4	122	157.3	131	118.5	149	162.4	148	85.57	94.44	81.48	123.5	103.9	115.5	149.1	109	150.9	105.5	95.53	114.2	99.03	101.6	109.5	111.5	106	84.84	105.1	89.94	101.1	139.5	133.5	108.4	91.35	131.5	155	109.1
0	113.4	NaN	NaN	NaN	NaN	NaN	NaN	NaN	NaN	NaN	NaN	NaN	NaN	NaN	NaN	NaN	NaN	NaN	NaN	NaN	NaN	NaN	NaN	NaN	NaN	NaN	NaN	NaN	NaN	NaN	NaN	NaN	NaN	NaN	NaN	NaN	NaN	NaN	NaN	NaN	NaN	NaN	NaN	NaN	NaN	NaN	NaN	NaN	NaN
0	NaN	NaN	NaN	NaN	NaN	NaN	NaN	NaN	NaN	NaN	NaN	NaN	NaN	NaN	NaN	NaN	NaN	NaN	NaN	NaN	NaN	NaN	NaN	NaN	NaN	NaN	NaN	NaN	NaN	NaN	NaN	NaN	NaN	NaN	NaN	NaN	NaN	NaN	NaN	NaN	NaN	NaN	NaN	NaN	NaN	NaN	NaN	NaN	NaN
0	NaN	NaN	NaN	NaN	NaN	NaN	NaN	NaN	NaN	NaN	NaN	NaN	NaN	NaN	NaN	NaN	NaN	NaN	NaN	NaN	NaN	NaN	NaN	NaN	NaN	NaN	NaN	NaN	NaN	NaN	NaN	NaN	NaN	NaN	NaN	NaN	NaN	NaN	NaN	NaN	NaN	NaN	NaN	NaN	NaN	NaN	NaN	NaN	NaN
0	96	98.74	131	114.8	117.1	143.1	142.3	98.29	111.3	124.7	96.35	114.5	91.35	114.2	108	122.4	151.9	124.3	138.5	97.34	138.7	120.5	104.6	130.7	126.4	124.1	NaN	NaN	NaN	NaN	NaN	NaN	NaN	NaN	NaN	NaN	NaN	NaN	NaN	NaN	NaN	NaN	NaN	NaN	NaN	NaN	NaN	NaN	NaN
26	118.2	105.9	98.35	120.1	110.9	113.5	91.91	102.4	143.4	152.7	110.9	114.9	120.3	133.7	117.8	76.22	112.9	118.9	122.3	134	108.7	361.3	522.2	539.3	418.8	486.6	418.5	453.8	463.1	444.8	473.6	487	475.3	642.8	603.8	627.2	515.9	452.4	483	387.5	467.4	481.7	576.6	451.1	565.7	526.3	523.3	623.5	513.9
0	115.6	121.5	136.2	117.8	135.2	149	136.5	170.6	142	109.4	130.4	120.9	119	108.9	117.5	103.4	129.4	128.4	148.4	127.5	127	105.5	125	107	109	139.4	118.5	131.6	114.5	103.4	127	133	92.73	118.5	120.6	169.4	115.1	88.91	113.7	105.7	NaN	NaN	NaN	NaN	NaN	NaN	NaN	NaN	NaN
0	114.9	89.82	119.9	108.7	123.4	101.5	102.6	99.48	107.5	113.3	102	95.5	135.1	115.4	104.3	125.3	96.58	134.7	115.6	125.5	122	121.2	110.5	128.5	113	88.2	102.5	119.8	116.9	101.1	103	105.8	134.5	87.16	88.7	115.7	184.2	98.82	123.7	105.9	117.2	105.5	120.4	109.5	118.2	112.9	138.9	109.3	92.05
0	102.7	109.6	123.5	97.84	145.3	120.3	75.45	123.8	108	142.5	110	NaN	NaN	NaN	NaN	NaN	NaN	NaN	NaN	NaN	NaN	NaN	NaN	NaN	NaN	NaN	NaN	NaN	NaN	NaN	NaN	NaN	NaN	NaN	NaN	NaN	NaN	NaN	NaN	NaN	NaN	NaN	NaN	NaN	NaN	NaN	NaN	NaN	NaN
0	99.87	97.3	148.3	125.2	147.4	123.5	105.7	139.7	NaN	NaN	NaN	NaN	NaN	NaN	NaN	NaN	NaN	NaN	NaN	NaN	NaN	NaN	NaN	NaN	NaN	NaN	NaN	NaN	NaN	NaN	NaN	NaN	NaN	NaN	NaN	NaN	NaN	NaN	NaN	NaN	NaN	NaN	NaN	NaN	NaN	NaN	NaN	NaN	NaN
0	159.1	167.8	124.1	132	131.4	137.5	110.6	80.36	132.2	138.3	167.1	117.7	NaN	NaN	NaN	NaN	NaN	NaN	NaN	NaN	NaN	NaN	NaN	NaN	NaN	NaN	NaN	NaN	NaN	NaN	NaN	NaN	NaN	NaN	NaN	NaN	NaN	NaN	NaN	NaN	NaN	NaN	NaN	NaN	NaN	NaN	NaN	NaN	NaN
0	116.8	138.7	171.7	145.5	140.6	162.6	161.5	149	146.1	135.7	125.6	125	123.5	159.1	151	143.3	118.1	157.2	159.3	130	130	121.7	97.79	167.9	126.3	167.5	143.4	121.4	110.7	119.6	138.9	121.8	111	129.6	118.2	151	165.7	NaN	NaN	NaN	NaN	NaN	NaN	NaN	NaN	NaN	NaN	NaN	NaN
0	127.3	121.5	165	114.2	101.5	120.2	133.9	205.3	163.8	272.7	288.1	288.8	344.2	290.4	202.2	216.5	314.3	307.5	207.3	339.8	187	157.8	142	129.3	159	112	117.4	122.9	95.77	107.5	111	NaN	NaN	NaN	NaN	NaN	NaN	NaN	NaN	NaN	NaN	NaN	NaN	NaN	NaN	NaN	NaN	NaN	NaN
0	43	94.59	95	126.2	75	56.52	NaN	NaN	NaN	NaN	NaN	NaN	NaN	NaN	NaN	NaN	NaN	NaN	NaN	NaN	NaN	NaN	NaN	NaN	NaN	NaN	NaN	NaN	NaN	NaN	NaN	NaN	NaN	NaN	NaN	NaN	NaN	NaN	NaN	NaN	NaN	NaN	NaN	NaN	NaN	NaN	NaN	NaN	NaN
0	146.4	89.29	104.5	NaN	NaN	NaN	NaN	NaN	NaN	NaN	NaN	NaN	NaN	NaN	NaN	NaN	NaN	NaN	NaN	NaN	NaN	NaN	NaN	NaN	NaN	NaN	NaN	NaN	NaN	NaN	NaN	NaN	NaN	NaN	NaN	NaN	NaN	NaN	NaN	NaN	NaN	NaN	NaN	NaN	NaN	NaN	NaN	NaN	NaN
0	112.4	110.1	100.1	NaN	NaN	NaN	NaN	NaN	NaN	NaN	NaN	NaN	NaN	NaN	NaN	NaN	NaN	NaN	NaN	NaN	NaN	NaN	NaN	NaN	NaN	NaN	NaN	NaN	NaN	NaN	NaN	NaN	NaN	NaN	NaN	NaN	NaN	NaN	NaN	NaN	NaN	NaN	NaN	NaN	NaN	NaN	NaN	NaN	NaN
0	82.93	71.31	101.5	102.6	126.2	NaN	NaN	NaN	NaN	NaN	NaN	NaN	NaN	NaN	NaN	NaN	NaN	NaN	NaN	NaN	NaN	NaN	NaN	NaN	NaN	NaN	NaN	NaN	NaN	NaN	NaN	NaN	NaN	NaN	NaN	NaN	NaN	NaN	NaN	NaN	NaN	NaN	NaN	NaN	NaN	NaN	NaN	NaN	NaN
0	NaN	NaN	NaN	NaN	NaN	NaN	NaN	NaN	NaN	NaN	NaN	NaN	NaN	NaN	NaN	NaN	NaN	NaN	NaN	NaN	NaN	NaN	NaN	NaN	NaN	NaN	NaN	NaN	NaN	NaN	NaN	NaN	NaN	NaN	NaN	NaN	NaN	NaN	NaN	NaN	NaN	NaN	NaN	NaN	NaN	NaN	NaN	NaN	NaN
0	176.8	170.5	134.4	173.3	125.8	128.5	143	144	114	157.4	129.3	160.6	199.2	150.6	145.1	129.2	146.2	135.5	162.7	133.6	129.7	169	NaN	NaN	NaN	NaN	NaN	NaN	NaN	NaN	NaN	NaN	NaN	NaN	NaN	NaN	NaN	NaN	NaN	NaN	NaN	NaN	NaN	NaN	NaN	NaN	NaN	NaN	NaN
0	146.8	182	122.5	156.4	130	116	164.9	124.1	169.5	157.4	151.9	146.6	126.5	131	164.6	130.6	137.3	154.1	116.1	142.8	121.1	123.6	162.8	121.1	117.3	143.6	129.9	131.7	134.9	148.2	161.4	133	145.4	131.2	100.9	129.1	120.8	130.6	114	110.3	112.9	111.7	118.8	150.2	138.3	89.83	117.5	89.34	115.2
0	139.5	158	136.9	149.9	140.7	128.1	105.5	163.5	167.9	158.8	166	122.7	160.7	128.5	130.7	124.6	163.9	141.6	130.4	167.6	126.2	129.5	147.6	139	145.7	124.4	130	122.7	156	109.7	151.6	127.5	127.6	164	162.2	133.3	118.8	133.8	126	130.9	92	130	156.3	150	145.7	135.3	102.4	132.8	168.7
0	109.1	94.89	135.8	124.5	113.5	103	106.5	127	151.5	162.2	156.5	115	NaN	NaN	NaN	NaN	NaN	NaN	NaN	NaN	NaN	NaN	NaN	NaN	NaN	NaN	NaN	NaN	NaN	NaN	NaN	NaN	NaN	NaN	NaN	NaN	NaN	NaN	NaN	NaN	NaN	NaN	NaN	NaN	NaN	NaN	NaN	NaN	NaN
27	266.3	269	230.9	228.2	163.6	187.4	163.6	151.6	180.7	224.4	207.5	210.1	193	173.9	152.5	127.8	86.13	141.7	118	112.1	134.2	123.5	117.6	124	122.5	118.3	98	109	129.1	105.7	107.4	178	81.51	137.2	111.8	111	139.7	103.3	123.6	121.5	105.4	109.4	109.1	123.7	94	103.5	94.44	96.98	118.4
0	153.2	118.8	141	106.6	174.5	156.8	141.1	159.9	124.1	143.5	137.7	144	151.5	125	163.1	141.2	141.8	132.5	127	139	127.2	156.8	135.9	122.2	111.5	108.2	117.5	143.4	135	93.53	117.4	140.4	160.1	155.7	120.6	141.4	123.9	126.5	153.3	127.9	178.1	111.3	124	116.3	145.1	147.4	140.3	149.7	114.2
0	146.8	113.3	NaN	NaN	NaN	NaN	NaN	NaN	NaN	NaN	NaN	NaN	NaN	NaN	NaN	NaN	NaN	NaN	NaN	NaN	NaN	NaN	NaN	NaN	NaN	NaN	NaN	NaN	NaN	NaN	NaN	NaN	NaN	NaN	NaN	NaN	NaN	NaN	NaN	NaN	NaN	NaN	NaN	NaN	NaN	NaN	NaN	NaN	NaN
0	135.1	168.5	133.8	144.8	150.9	214	121.6	148.1	162	150.3	126.1	107.1	101.7	117.5	116.2	106.9	104.2	94.65	89.51	88.15	118.7	118.5	119	100.3	130.1	120.2	97.01	101.8	125.2	92.73	111.5	98.29	98.76	118.5	111	93.85	95.5	113.7	115.5	88.32	92.68	124.5	75.68	84	89.93	108.8	88.1	93.42	114.1
0	NaN	NaN	NaN	NaN	NaN	NaN	NaN	NaN	NaN	NaN	NaN	NaN	NaN	NaN	NaN	NaN	NaN	NaN	NaN	NaN	NaN	NaN	NaN	NaN	NaN	NaN	NaN	NaN	NaN	NaN	NaN	NaN	NaN	NaN	NaN	NaN	NaN	NaN	NaN	NaN	NaN	NaN	NaN	NaN	NaN	NaN	NaN	NaN	NaN
0	156.1	151.5	134.2	93.04	143.6	110.9	125.5	168.5	149.1	115.5	128.7	160.5	182	138.5	144.1	111.3	130.4	156.8	129.7	136.1	139	92	118	124.7	176.5	124.3	151.5	162.7	152.8	107.3	133.3	147.9	129.7	151.8	104	133	105.1	102.1	113.3	97.53	88.49	95.89	92.99	128.8	144.4	141.8	133.3	96.41	81.29
0	NaN	NaN	NaN	NaN	NaN	NaN	NaN	NaN	NaN	NaN	NaN	NaN	NaN	NaN	NaN	NaN	NaN	NaN	NaN	NaN	NaN	NaN	NaN	NaN	NaN	NaN	NaN	NaN	NaN	NaN	NaN	NaN	NaN	NaN	NaN	NaN	NaN	NaN	NaN	NaN	NaN	NaN	NaN	NaN	NaN	NaN	NaN	NaN	NaN
0	143.1	119.2	134.9	122.1	136.5	113.9	137	83.18	154.7	96.5	135.7	118.9	148.6	127.2	122	125.5	84.49	137	123	93.78	103.3	129.2	97.45	131.7	127	102	109.6	139.1	110.2	80.41	91.34	135.4	121.2	NaN	NaN	NaN	NaN	NaN	NaN	NaN	NaN	NaN	NaN	NaN	NaN	NaN	NaN	NaN	NaN
0	NaN	NaN	NaN	NaN	NaN	NaN	NaN	NaN	NaN	NaN	NaN	NaN	NaN	NaN	NaN	NaN	NaN	NaN	NaN	NaN	NaN	NaN	NaN	NaN	NaN	NaN	NaN	NaN	NaN	NaN	NaN	NaN	NaN	NaN	NaN	NaN	NaN	NaN	NaN	NaN	NaN	NaN	NaN	NaN	NaN	NaN	NaN	NaN	NaN
0	162.7	126.6	123	108.9	107.9	151.2	142.6	151.3	93.69	139	133.5	113.5	NaN	NaN	NaN	NaN	NaN	NaN	NaN	NaN	NaN	NaN	NaN	NaN	NaN	NaN	NaN	NaN	NaN	NaN	NaN	NaN	NaN	NaN	NaN	NaN	NaN	NaN	NaN	NaN	NaN	NaN	NaN	NaN	NaN	NaN	NaN	NaN	NaN
0	108.3	95.95	NaN	NaN	NaN	NaN	NaN	NaN	NaN	NaN	NaN	NaN	NaN	NaN	NaN	NaN	NaN	NaN	NaN	NaN	NaN	NaN	NaN	NaN	NaN	NaN	NaN	NaN	NaN	NaN	NaN	NaN	NaN	NaN	NaN	NaN	NaN	NaN	NaN	NaN	NaN	NaN	NaN	NaN	NaN	NaN	NaN	NaN	NaN
0	122.7	NaN	NaN	NaN	NaN	NaN	NaN	NaN	NaN	NaN	NaN	NaN	NaN	NaN	NaN	NaN	NaN	NaN	NaN	NaN	NaN	NaN	NaN	NaN	NaN	NaN	NaN	NaN	NaN	NaN	NaN	NaN	NaN	NaN	NaN	NaN	NaN	NaN	NaN	NaN	NaN	NaN	NaN	NaN	NaN	NaN	NaN	NaN	NaN
0	125.4	125.2	107.9	125.5	118.7	126.1	105.7	121.7	115.4	85.6	85.72	170	119.1	96.1	135	135.3	98.67	138.9	114.5	130.6	NaN	NaN	NaN	NaN	NaN	NaN	NaN	NaN	NaN	NaN	NaN	NaN	NaN	NaN	NaN	NaN	NaN	NaN	NaN	NaN	NaN	NaN	NaN	NaN	NaN	NaN	NaN	NaN	NaN
0	128.1	NaN	NaN	NaN	NaN	NaN	NaN	NaN	NaN	NaN	NaN	NaN	NaN	NaN	NaN	NaN	NaN	NaN	NaN	NaN	NaN	NaN	NaN	NaN	NaN	NaN	NaN	NaN	NaN	NaN	NaN	NaN	NaN	NaN	NaN	NaN	NaN	NaN	NaN	NaN	NaN	NaN	NaN	NaN	NaN	NaN	NaN	NaN	NaN
0	70	90.34	151.7	123.5	135.9	104.7	78.52	110	NaN	NaN	NaN	NaN	NaN	NaN	NaN	NaN	NaN	NaN	NaN	NaN	NaN	NaN	NaN	NaN	NaN	NaN	NaN	NaN	NaN	NaN	NaN	NaN	NaN	NaN	NaN	NaN	NaN	NaN	NaN	NaN	NaN	NaN	NaN	NaN	NaN	NaN	NaN	NaN	NaN
0	NaN	NaN	NaN	NaN	NaN	NaN	NaN	NaN	NaN	NaN	NaN	NaN	NaN	NaN	NaN	NaN	NaN	NaN	NaN	NaN	NaN	NaN	NaN	NaN	NaN	NaN	NaN	NaN	NaN	NaN	NaN	NaN	NaN	NaN	NaN	NaN	NaN	NaN	NaN	NaN	NaN	NaN	NaN	NaN	NaN	NaN	NaN	NaN	NaN
0	NaN	NaN	NaN	NaN	NaN	NaN	NaN	NaN	NaN	NaN	NaN	NaN	NaN	NaN	NaN	NaN	NaN	NaN	NaN	NaN	NaN	NaN	NaN	NaN	NaN	NaN	NaN	NaN	NaN	NaN	NaN	NaN	NaN	NaN	NaN	NaN	NaN	NaN	NaN	NaN	NaN	NaN	NaN	NaN	NaN	NaN	NaN	NaN	NaN
0	91.24	104	112.5	58.75	146.4	101.5	135.4	112.5	106	95.83	125	123.1	152.9	104.5	115.5	122.4	89.01	157.9	84.5	106.8	90.44	74.77	90.24	109.5	89.82	89.73	107.7	103.9	85.5	93.13	89.57	99.61	91.61	107.5	143.9	108.1	129.9	87.11	96.24	109.3	98.71	98.63	103.3	105.2	76.78	90.1	108.5	81.4	86.97
0	125	95.79	142.6	129	111.3	118.4	127	110	144.4	138.5	135.1	89.5	123.2	146.7	107.3	104.6	104.8	146.5	151.1	131.5	117.2	145.1	129.9	130	116	175.9	112.2	94.29	164.9	90.33	108.5	130.3	137.4	161.2	117.2	125.4	133.5	105.6	94.6	108.9	105.1	79.52	115.9	104.5	156.1	129.5	122.6	130.3	129.5
0	60.76	NaN	NaN	NaN	NaN	NaN	NaN	NaN	NaN	NaN	NaN	NaN	NaN	NaN	NaN	NaN	NaN	NaN	NaN	NaN	NaN	NaN	NaN	NaN	NaN	NaN	NaN	NaN	NaN	NaN	NaN	NaN	NaN	NaN	NaN	NaN	NaN	NaN	NaN	NaN	NaN	NaN	NaN	NaN	NaN	NaN	NaN	NaN	NaN
0	136.5	127.2	98.56	129.5	112.7	NaN	NaN	NaN	NaN	NaN	NaN	NaN	NaN	NaN	NaN	NaN	NaN	NaN	NaN	NaN	NaN	NaN	NaN	NaN	NaN	NaN	NaN	NaN	NaN	NaN	NaN	NaN	NaN	NaN	NaN	NaN	NaN	NaN	NaN	NaN	NaN	NaN	NaN	NaN	NaN	NaN	NaN	NaN	NaN
0	NaN	NaN	NaN	NaN	NaN	NaN	NaN	NaN	NaN	NaN	NaN	NaN	NaN	NaN	NaN	NaN	NaN	NaN	NaN	NaN	NaN	NaN	NaN	NaN	NaN	NaN	NaN	NaN	NaN	NaN	NaN	NaN	NaN	NaN	NaN	NaN	NaN	NaN	NaN	NaN	NaN	NaN	NaN	NaN	NaN	NaN	NaN	NaN	NaN
0	121.9	98.8	118.6	118.9	117.7	92.28	129.6	91.43	119.2	113	87.36	102.8	192.5	93.69	95.16	97.68	129	188.5	556.1	514.2	430.5	386.3	435.3	390	396.5	415	415.5	418.6	355	373.8	339.2	380	373.5	332.9	366.5	344.5	287.7	187.8	201.5	142.7	132.2	117.5	101.4	133.5	116.5	108.7	111.5	105.3	96.4
0	154.3	145	88.2	128	164.1	125	142.3	104.7	142	134.9	101.1	113.2	128.8	106.5	135	132.8	123.5	144.5	130.6	115.5	156.6	140.8	129.7	132.2	121.2	148.5	143.5	127.5	134.9	123	108.7	107.7	137.6	118.4	128.6	125.8	90.51	118.9	97.5	113.1	121.9	126.4	116.7	75.89	104.9	96.67	112.1	125.3	110.2
0	168.7	124.7	155.8	157.2	NaN	NaN	NaN	NaN	NaN	NaN	NaN	NaN	NaN	NaN	NaN	NaN	NaN	NaN	NaN	NaN	NaN	NaN	NaN	NaN	NaN	NaN	NaN	NaN	NaN	NaN	NaN	NaN	NaN	NaN	NaN	NaN	NaN	NaN	NaN	NaN	NaN	NaN	NaN	NaN	NaN	NaN	NaN	NaN	NaN
28	143	172.1	138.2	142.4	126	110.9	132.5	131.1	143.1	182.5	97.8	146.7	196.6	176.5	177	147.8	124.8	170	152.3	117.5	209.9	174.5	173.7	149.7	215.8	150.8	145.6	200.7	150.3	192.6	197.9	160.8	198.8	168.1	171.5	169.6	131.8	277.5	347.9	296.3	253.6	290.2	327.8	327.3	186.3	196.8	249.8	241.3	218.8
0	187.2	137.1	165.9	443.5	464.2	425.6	409.8	518.7	441.1	432	309.1	393.8	317.8	342.5	285.5	319	234.8	209.3	261.4	212.4	278	347.9	326.2	247.5	373.1	431.5	410.2	392.6	395.7	397.2	355.6	429.8	399.2	325.2	307.2	230.5	273.1	270.6	163.6	333.4	174.2	363.5	316.6	433.7	345.6	394.1	443.4	416.3	353.9
0	369.6	385.2	316.2	329.2	377.6	365	285.8	227.5	198	238.5	NaN	NaN	NaN	NaN	NaN	NaN	NaN	NaN	NaN	NaN	NaN	NaN	NaN	NaN	NaN	NaN	NaN	NaN	NaN	NaN	NaN	NaN	NaN	NaN	NaN	NaN	NaN	NaN	NaN	NaN	NaN	NaN	NaN	NaN	NaN	NaN	NaN	NaN	NaN
0	193.2	198.9	174.2	160.6	148.8	138.6	151.7	165.1	146.2	145.3	136	148.4	127.7	168.3	148.7	137.3	122.7	202.4	121.6	121.4	120.2	129.5	122.1	167.5	129.7	162	101.2	130.3	121	146.7	101.2	156.1	119	121.5	112.5	128	NaN	NaN	NaN	NaN	NaN	NaN	NaN	NaN	NaN	NaN	NaN	NaN	NaN
0	174	217.9	191.3	172.6	155.8	162.9	132.1	178	155.4	176.1	130.9	130.2	145.2	105.8	201	158.9	116.8	124.9	107.2	133	174.3	162	142.3	123.1	101.2	140.5	135.1	110	127.3	124.3	125.1	101.5	102	138	145.7	142.8	166.1	NaN	NaN	NaN	NaN	NaN	NaN	NaN	NaN	NaN	NaN	NaN	NaN
0	423	299.5	317.9	312.7	239	180.2	230.5	156.3	222.8	185.5	170.1	179.5	157	187.9	139	141.8	147	137.2	122.3	128.4	135.9	153.8	126	138.9	126.5	136.6	130.4	122.7	106.4	142.6	153.7	108.3	128.9	113.9	94.79	112.5	141.1	150.8	152.9	106.7	165.4	130.2	79.48	150.3	127.5	117.6	98.26	129.3	135.6
0	NaN	NaN	NaN	NaN	NaN	NaN	NaN	NaN	NaN	NaN	NaN	NaN	NaN	NaN	NaN	NaN	NaN	NaN	NaN	NaN	NaN	NaN	NaN	NaN	NaN	NaN	NaN	NaN	NaN	NaN	NaN	NaN	NaN	NaN	NaN	NaN	NaN	NaN	NaN	NaN	NaN	NaN	NaN	NaN	NaN	NaN	NaN	NaN	NaN
0	114.2	131.6	47.89	77.62	135.5	114.1	117.5	122.4	134.5	NaN	NaN	NaN	NaN	NaN	NaN	NaN	NaN	NaN	NaN	NaN	NaN	NaN	NaN	NaN	NaN	NaN	NaN	NaN	NaN	NaN	NaN	NaN	NaN	NaN	NaN	NaN	NaN	NaN	NaN	NaN	NaN	NaN	NaN	NaN	NaN	NaN	NaN	NaN	NaN
0	140.1	131.3	99.76	119.8	141.3	114.2	153.5	109.6	NaN	NaN	NaN	NaN	NaN	NaN	NaN	NaN	NaN	NaN	NaN	NaN	NaN	NaN	NaN	NaN	NaN	NaN	NaN	NaN	NaN	NaN	NaN	NaN	NaN	NaN	NaN	NaN	NaN	NaN	NaN	NaN	NaN	NaN	NaN	NaN	NaN	NaN	NaN	NaN	NaN
0	184.8	237.6	354.3	230.9	302.4	301.8	283.3	259.8	214.3	134.9	162.3	136.5	169.6	NaN	NaN	NaN	NaN	NaN	NaN	NaN	NaN	NaN	NaN	NaN	NaN	NaN	NaN	NaN	NaN	NaN	NaN	NaN	NaN	NaN	NaN	NaN	NaN	NaN	NaN	NaN	NaN	NaN	NaN	NaN	NaN	NaN	NaN	NaN	NaN
0	79.66	133.2	116.4	143.3	178.1	118.2	69.19	111.6	76	93.52	112.2	117	103.8	NaN	NaN	NaN	NaN	NaN	NaN	NaN	NaN	NaN	NaN	NaN	NaN	NaN	NaN	NaN	NaN	NaN	NaN	NaN	NaN	NaN	NaN	NaN	NaN	NaN	NaN	NaN	NaN	NaN	NaN	NaN	NaN	NaN	NaN	NaN	NaN
0	139.6	64.6	73.97	NaN	NaN	NaN	NaN	NaN	NaN	NaN	NaN	NaN	NaN	NaN	NaN	NaN	NaN	NaN	NaN	NaN	NaN	NaN	NaN	NaN	NaN	NaN	NaN	NaN	NaN	NaN	NaN	NaN	NaN	NaN	NaN	NaN	NaN	NaN	NaN	NaN	NaN	NaN	NaN	NaN	NaN	NaN	NaN	NaN	NaN
0	NaN	NaN	NaN	NaN	NaN	NaN	NaN	NaN	NaN	NaN	NaN	NaN	NaN	NaN	NaN	NaN	NaN	NaN	NaN	NaN	NaN	NaN	NaN	NaN	NaN	NaN	NaN	NaN	NaN	NaN	NaN	NaN	NaN	NaN	NaN	NaN	NaN	NaN	NaN	NaN	NaN	NaN	NaN	NaN	NaN	NaN	NaN	NaN	NaN
0	116.3	101.3	101.9	100.6	135.9	142.4	125.7	115.4	248.6	276.6	237.9	352.4	224.4	226	227.4	252.1	276.5	264.7	173	227.2	196.3	101.6	142.3	125	110.1	153.4	220.2	222.5	183.5	198	256.7	261.6	247.6	NaN	NaN	NaN	NaN	NaN	NaN	NaN	NaN	NaN	NaN	NaN	NaN	NaN	NaN	NaN	NaN
0	126	150.5	121.5	146	119.3	111.3	119.2	146	131.3	156.5	116.4	198.8	106.3	136.7	137.1	111.8	114.2	118.8	150.3	138.2	95.33	108.8	93.85	106.8	112.8	145	129.4	130.3	86.86	110.5	148.4	152.3	155.4	92.12	85.51	134.9	116.9	86	123.4	127.8	151.4	76.03	117.3	101.7	102	109.5	135	124.2	145.4
0	113	142	86.87	107.2	135.7	111.8	126.3	153	125.4	128.4	135.4	120.2	158.3	126.7	88.9	99.78	68.74	113.5	108.3	124.6	109.5	123	106.3	123.6	144.3	84.5	133.7	97	95.05	90.31	114.3	128.2	81.05	116.4	99.35	90.39	123.8	100.5	100.3	128.5	120.9	110.6	106.6	115	135.1	101	129.3	118.3	97.76
0	145.1	120	148.5	118.1	145.5	116	127.3	143	126	NaN	NaN	NaN	NaN	NaN	NaN	NaN	NaN	NaN	NaN	NaN	NaN	NaN	NaN	NaN	NaN	NaN	NaN	NaN	NaN	NaN	NaN	NaN	NaN	NaN	NaN	NaN	NaN	NaN	NaN	NaN	NaN	NaN	NaN	NaN	NaN	NaN	NaN	NaN	NaN
0	144.5	128.5	178.5	132.9	93.96	125	133	121	136.5	189.1	132.5	137.4	136	126.6	155	152.5	118	NaN	NaN	NaN	NaN	NaN	NaN	NaN	NaN	NaN	NaN	NaN	NaN	NaN	NaN	NaN	NaN	NaN	NaN	NaN	NaN	NaN	NaN	NaN	NaN	NaN	NaN	NaN	NaN	NaN	NaN	NaN	NaN
0	102	137.8	125	136	116.7	112.3	112.2	114.4	NaN	NaN	NaN	NaN	NaN	NaN	NaN	NaN	NaN	NaN	NaN	NaN	NaN	NaN	NaN	NaN	NaN	NaN	NaN	NaN	NaN	NaN	NaN	NaN	NaN	NaN	NaN	NaN	NaN	NaN	NaN	NaN	NaN	NaN	NaN	NaN	NaN	NaN	NaN	NaN	NaN
0	170	170	169.9	150	135.4	112.7	181.4	154.7	158.6	83.38	120.2	160.7	152.6	101	127.5	118.9	104.5	107	149.5	117.6	130.2	121.1	136.6	125.4	111	98.84	96.64	135.1	87.29	115.8	139.4	120.4	143.8	137.4	101	NaN	NaN	NaN	NaN	NaN	NaN	NaN	NaN	NaN	NaN	NaN	NaN	NaN	NaN
29	143.2	154.4	118	114.4	129.8	111.7	114	127.2	121.9	110.9	119.3	119.7	120.4	146.8	136.2	127.5	125.4	110.3	156	129.1	114.1	115.7	87.28	153.1	116	94.66	106.1	106.5	120.5	94.57	120.7	132.5	86.95	129.1	108.1	124.9	108.3	126	139	94.84	115.6	110.5	93.62	123.9	164.3	130.5	100.8	101.4	91.07
0	141.6	110.1	119	NaN	NaN	NaN	NaN	NaN	NaN	NaN	NaN	NaN	NaN	NaN	NaN	NaN	NaN	NaN	NaN	NaN	NaN	NaN	NaN	NaN	NaN	NaN	NaN	NaN	NaN	NaN	NaN	NaN	NaN	NaN	NaN	NaN	NaN	NaN	NaN	NaN	NaN	NaN	NaN	NaN	NaN	NaN	NaN	NaN	NaN
0	NaN	NaN	NaN	NaN	NaN	NaN	NaN	NaN	NaN	NaN	NaN	NaN	NaN	NaN	NaN	NaN	NaN	NaN	NaN	NaN	NaN	NaN	NaN	NaN	NaN	NaN	NaN	NaN	NaN	NaN	NaN	NaN	NaN	NaN	NaN	NaN	NaN	NaN	NaN	NaN	NaN	NaN	NaN	NaN	NaN	NaN	NaN	NaN	NaN
0	236.6	364.2	348.1	310.1	370	317.5	292	279.5	327.4	364	307	403	403.5	319	283.1	212.5	187.9	264.3	201.9	204.9	207.4	242.5	225.4	212	209	209.5	214.1	152.7	164.8	140.1	118.5	135.2	125.3	126.9	120.9	141.6	123.1	139.6	133.7	84.44	119	108.4	120.3	118.4	116.6	114.6	142.9	100.8	110.8
0	136.6	101.5	104.5	141.9	122.8	88.5	117.8	116.9	118.2	94.06	128.7	115.6	114.5	145.7	93.99	91.07	115.3	160.4	128.1	158	117	119.2	108.2	111.5	116.4	119.4	115.9	114.7	116.9	98.43	124.3	107.3	118.2	94.83	120	113.9	113.5	100.2	100.4	142.9	95.41	106.5	96.46	105.5	106.1	113.4	111	119.3	123.8
0	146.3	149.3	160.9	89.07	125.3	109.8	128.1	111.8	110.6	134.4	172.6	167.1	120.9	119.1	117.7	131.4	116.2	113	120.5	106.7	114.6	138.4	130.9	122.7	84.5	87.03	117.4	108.6	129.3	117.7	93.75	107.1	109.9	100.1	109.9	112.5	103.3	109.7	116.1	92.62	91.69	99.92	NaN	NaN	NaN	NaN	NaN	NaN	NaN
0	135.5	NaN	NaN	NaN	NaN	NaN	NaN	NaN	NaN	NaN	NaN	NaN	NaN	NaN	NaN	NaN	NaN	NaN	NaN	NaN	NaN	NaN	NaN	NaN	NaN	NaN	NaN	NaN	NaN	NaN	NaN	NaN	NaN	NaN	NaN	NaN	NaN	NaN	NaN	NaN	NaN	NaN	NaN	NaN	NaN	NaN	NaN	NaN	NaN
0	136.3	101.2	89.6	123.9	131	107.5	116.6	121	123.6	120.6	133.5	182.4	151.7	103.6	97.99	157.2	121.8	121	111.5	132.8	124.4	NaN	NaN	NaN	NaN	NaN	NaN	NaN	NaN	NaN	NaN	NaN	NaN	NaN	NaN	NaN	NaN	NaN	NaN	NaN	NaN	NaN	NaN	NaN	NaN	NaN	NaN	NaN	NaN
30	134.2	128.5	133.6	94.13	153.5	157	123.1	168.5	131.6	133.8	146.3	142.9	98.33	126.1	115.7	107.2	113.3	115.7	128.2	134.9	119.6	102.5	140	147	122.5	136.3	118.3	141.8	126	160.6	172.3	131.7	133.5	142.8	168	162.6	150.4	142	140.5	121.6	150.7	149.8	166.7	120.4	151.5	135	134	220.5	169.7
0	155	200.5	129.1	NaN	NaN	NaN	NaN	NaN	NaN	NaN	NaN	NaN	NaN	NaN	NaN	NaN	NaN	NaN	NaN	NaN	NaN	NaN	NaN	NaN	NaN	NaN	NaN	NaN	NaN	NaN	NaN	NaN	NaN	NaN	NaN	NaN	NaN	NaN	NaN	NaN	NaN	NaN	NaN	NaN	NaN	NaN	NaN	NaN	NaN
0	119.6	166.3	119.2	129.1	92.44	134.6	129.5	111.4	137.1	123.9	91.11	141.8	174.4	112.5	140.6	105.2	134.7	123.5	133.9	115.2	133.6	110.5	132.6	124.1	98.48	124	111.1	120.9	130	157.4	113.9	153.4	123.9	118.1	109.3	88.5	78.47	112.1	106.5	126.2	111.8	105.3	123.4	110.7	131.1	108.2	76	98.86	101.2
0	134.9	NaN	NaN	NaN	NaN	NaN	NaN	NaN	NaN	NaN	NaN	NaN	NaN	NaN	NaN	NaN	NaN	NaN	NaN	NaN	NaN	NaN	NaN	NaN	NaN	NaN	NaN	NaN	NaN	NaN	NaN	NaN	NaN	NaN	NaN	NaN	NaN	NaN	NaN	NaN	NaN	NaN	NaN	NaN	NaN	NaN	NaN	NaN	NaN
0	134.1	142.4	74.98	116.5	NaN	NaN	NaN	NaN	NaN	NaN	NaN	NaN	NaN	NaN	NaN	NaN	NaN	NaN	NaN	NaN	NaN	NaN	NaN	NaN	NaN	NaN	NaN	NaN	NaN	NaN	NaN	NaN	NaN	NaN	NaN	NaN	NaN	NaN	NaN	NaN	NaN	NaN	NaN	NaN	NaN	NaN	NaN	NaN	NaN
31	111	169.3	132.6	95.43	116.7	120	99.87	159.7	120.6	111.2	137.2	124.2	142.5	138.4	140.5	174.5	120.2	139.9	138.4	144.6	179.9	104.7	154.6	134.6	151.5	113.6	132.4	114.4	148.8	129.5	122.4	137.6	132.5	125.5	112.3	138.1	127	115.3	148.3	98.84	117.4	179.5	161.6	132.2	126.5	141.2	121.1	120.5	138.6
0	124.2	145.9	121.2	120.6	150	109.3	120.6	NaN	NaN	NaN	NaN	NaN	NaN	NaN	NaN	NaN	NaN	NaN	NaN	NaN	NaN	NaN	NaN	NaN	NaN	NaN	NaN	NaN	NaN	NaN	NaN	NaN	NaN	NaN	NaN	NaN	NaN	NaN	NaN	NaN	NaN	NaN	NaN	NaN	NaN	NaN	NaN	NaN	NaN
0	NaN	NaN	NaN	NaN	NaN	NaN	NaN	NaN	NaN	NaN	NaN	NaN	NaN	NaN	NaN	NaN	NaN	NaN	NaN	NaN	NaN	NaN	NaN	NaN	NaN	NaN	NaN	NaN	NaN	NaN	NaN	NaN	NaN	NaN	NaN	NaN	NaN	NaN	NaN	NaN	NaN	NaN	NaN	NaN	NaN	NaN	NaN	NaN	NaN
0	538.9	NaN	NaN	NaN	NaN	NaN	NaN	NaN	NaN	NaN	NaN	NaN	NaN	NaN	NaN	NaN	NaN	NaN	NaN	NaN	NaN	NaN	NaN	NaN	NaN	NaN	NaN	NaN	NaN	NaN	NaN	NaN	NaN	NaN	NaN	NaN	NaN	NaN	NaN	NaN	NaN	NaN	NaN	NaN	NaN	NaN	NaN	NaN	NaN
0	128.7	148.7	114.2	111.2	112.3	157.6	124.2	136.2	146.1	104.9	134	115.2	99.77	99.52	134	106.8	120.8	99.8	112.2	96.39	128.6	138.5	111.1	85.72	89.86	90.49	101.5	113.1	113.7	97.15	121.7	135.3	148	116.5	104.6	84.19	94.32	113.7	124.3	112.8	NaN	NaN	NaN	NaN	NaN	NaN	NaN	NaN	NaN
0	135.3	89.31	123.4	82.17	127.9	104.6	89.43	122.2	117	123.8	123.9	112.5	145.5	121.8	105.5	110.8	110.5	88.72	94.49	123.1	147.4	98.77	90.5	137.3	73.5	84	92.83	137.8	86.93	NaN	NaN	NaN	NaN	NaN	NaN	NaN	NaN	NaN	NaN	NaN	NaN	NaN	NaN	NaN	NaN	NaN	NaN	NaN	NaN
0	115.6	99.31	97.36	85.28	86	82.64	113.3	135.5	115.2	155.3	73.48	106.3	124.6	80.96	73.24	81.7	89.68	94.42	110.4	122	52.38	106.6	98.85	120	141	109.1	97.88	96.25	121.5	144.1	114.1	55.9	78.06	100.4	99.1	NaN	NaN	NaN	NaN	NaN	NaN	NaN	NaN	NaN	NaN	NaN	NaN	NaN	NaN
0	137.1	139.9	144	123.9	148.6	115.9	122.2	114.3	150.9	108	193.7	144.8	142.2	158	151.3	160.3	136	130.1	147	172.7	144	133.6	135.7	170.3	519.3	520.6	493.3	584	540.8	511.1	504.5	494.4	541.3	497.3	486.2	515.3	590.3	632.8	417.8	253.6	235.8	183.1	169.9	163.4	148.2	131.5	136.1	145.1	142.3
0	135.7	114	129.9	136.5	151.3	100.4	126.6	135.9	118.9	142.5	NaN	NaN	NaN	NaN	NaN	NaN	NaN	NaN	NaN	NaN	NaN	NaN	NaN	NaN	NaN	NaN	NaN	NaN	NaN	NaN	NaN	NaN	NaN	NaN	NaN	NaN	NaN	NaN	NaN	NaN	NaN	NaN	NaN	NaN	NaN	NaN	NaN	NaN	NaN
0	NaN	NaN	NaN	NaN	NaN	NaN	NaN	NaN	NaN	NaN	NaN	NaN	NaN	NaN	NaN	NaN	NaN	NaN	NaN	NaN	NaN	NaN	NaN	NaN	NaN	NaN	NaN	NaN	NaN	NaN	NaN	NaN	NaN	NaN	NaN	NaN	NaN	NaN	NaN	NaN	NaN	NaN	NaN	NaN	NaN	NaN	NaN	NaN	NaN
0	186.5	155.5	154	186.2	145.5	167.1	119.1	127.1	149.7	154.5	157.9	157.5	147.8	140.8	128.2	125.5	113	130.5	118.7	192.1	148.8	126.3	110.3	131.2	143.1	142.5	120.2	141.6	111.8	78.71	112.2	118	75.8	121.5	NaN	NaN	NaN	NaN	NaN	NaN	NaN	NaN	NaN	NaN	NaN	NaN	NaN	NaN	NaN
0	NaN	NaN	NaN	NaN	NaN	NaN	NaN	NaN	NaN	NaN	NaN	NaN	NaN	NaN	NaN	NaN	NaN	NaN	NaN	NaN	NaN	NaN	NaN	NaN	NaN	NaN	NaN	NaN	NaN	NaN	NaN	NaN	NaN	NaN	NaN	NaN	NaN	NaN	NaN	NaN	NaN	NaN	NaN	NaN	NaN	NaN	NaN	NaN	NaN
0	288	249.5	253	175.5	168	120.4	101.2	130.8	93.27	149.1	91.01	79.5	69.2	107.7	192.9	113.2	82.99	65.6	82.87	72.77	122.6	134.1	115.2	110.1	101.5	104.5	121.8	149.5	119.2	57.82	109.1	114	130.2	92.06	98.47	93.94	113.5	115.9	115.9	123.3	151.7	106	146.3	119	89.97	95	59.78	94	98.8
0	95.5	136	151.8	105	119	131.1	151.7	163.2	122.7	164.7	127.2	177.2	148.2	147	156.4	158.3	146.1	155.3	126.5	141.2	122.3	141.5	142.5	144.5	143.2	NaN	NaN	NaN	NaN	NaN	NaN	NaN	NaN	NaN	NaN	NaN	NaN	NaN	NaN	NaN	NaN	NaN	NaN	NaN	NaN	NaN	NaN	NaN	NaN
32	174.8	132.8	117.1	162.1	151	154.3	177.7	153.5	143.9	162.1	150.8	145.8	170.6	129.7	138.1	149.9	124.9	165.2	157.8	131.5	127.2	179.5	131.2	148.7	174.2	132.8	134.2	98.63	133.3	151.9	171.4	159	127.8	188.9	169.2	158.6	158.8	168.2	150.8	197	196.6	210.7	212.4	230.1	255.7	201.4	200	188.3	222.1
0	118.3	104	238.9	105.8	NaN	NaN	NaN	NaN	NaN	NaN	NaN	NaN	NaN	NaN	NaN	NaN	NaN	NaN	NaN	NaN	NaN	NaN	NaN	NaN	NaN	NaN	NaN	NaN	NaN	NaN	NaN	NaN	NaN	NaN	NaN	NaN	NaN	NaN	NaN	NaN	NaN	NaN	NaN	NaN	NaN	NaN	NaN	NaN	NaN
0	163.6	115.7	122.2	112.2	83.27	NaN	NaN	NaN	NaN	NaN	NaN	NaN	NaN	NaN	NaN	NaN	NaN	NaN	NaN	NaN	NaN	NaN	NaN	NaN	NaN	NaN	NaN	NaN	NaN	NaN	NaN	NaN	NaN	NaN	NaN	NaN	NaN	NaN	NaN	NaN	NaN	NaN	NaN	NaN	NaN	NaN	NaN	NaN	NaN
0	281	188.2	185.9	169.1	135.5	122.5	100	133.3	126.5	135.2	140.8	93.77	88	65.53	106.4	106.6	NaN	NaN	NaN	NaN	NaN	NaN	NaN	NaN	NaN	NaN	NaN	NaN	NaN	NaN	NaN	NaN	NaN	NaN	NaN	NaN	NaN	NaN	NaN	NaN	NaN	NaN	NaN	NaN	NaN	NaN	NaN	NaN	NaN
0	156.5	154.5	122.3	119.9	129.1	109.9	141.1	129	137.3	111.2	100.8	149.1	137.8	147.2	114.1	107	123.6	101.2	110.5	159.9	153.3	114.4	117.3	146	123.2	91.2	134.2	115.4	102	121.5	85.01	88.32	88.58	122.1	109.7	134.3	116.9	105.3	94.85	71.93	89.5	119.4	103.9	116	105.2	104.1	122.2	113.4	134.5
0	150.1	160.2	141.2	137.9	133.3	166.6	147.7	183	146	135.6	170	180.8	160.5	162	177.2	183.2	138	184.3	200.8	166.6	131.4	168.7	154.5	199.5	186.9	130.2	194.4	169.1	178.5	162	135	151.1	129.7	118.6	156.5	149.3	119.6	156	166.3	144	120.5	170.1	147.6	146.4	127.6	114.1	151.2	150.7	155
33	159.5	170.8	150.3	134	150.5	135	138.8	106.3	164.8	152.9	175.8	178.5	113.7	141.6	144	175.2	157.2	154	114.5	156.2	142.3	128.1	202.2	181.4	153	134	163.2	160.9	173.1	194.2	197.3	159.5	123.4	169.8	183.6	188.3	179.6	154.2	147.8	138.4	152	175.5	222.4	225.4	191.6	131.4	169.9	206.9	210.1
0	156.3	173.7	148.3	160.5	140.1	113	129	150.1	112.2	120.7	100.4	167.8	141.8	151.6	127	133.5	142.2	106.2	128.3	156.2	141.1	123.5	114.5	137.1	125.9	107.4	119.5	121.6	145	148	131.1	131.3	135.4	176.4	150.3	141.3	102.9	142.3	119.9	109.3	123.5	151.4	146.1	100.1	126.7	118	134.5	117.5	146.3
0	74.5	NaN	NaN	NaN	NaN	NaN	NaN	NaN	NaN	NaN	NaN	NaN	NaN	NaN	NaN	NaN	NaN	NaN	NaN	NaN	NaN	NaN	NaN	NaN	NaN	NaN	NaN	NaN	NaN	NaN	NaN	NaN	NaN	NaN	NaN	NaN	NaN	NaN	NaN	NaN	NaN	NaN	NaN	NaN	NaN	NaN	NaN	NaN	NaN
0	152	133.3	141	NaN	NaN	NaN	NaN	NaN	NaN	NaN	NaN	NaN	NaN	NaN	NaN	NaN	NaN	NaN	NaN	NaN	NaN	NaN	NaN	NaN	NaN	NaN	NaN	NaN	NaN	NaN	NaN	NaN	NaN	NaN	NaN	NaN	NaN	NaN	NaN	NaN	NaN	NaN	NaN	NaN	NaN	NaN	NaN	NaN	NaN
0	NaN	NaN	NaN	NaN	NaN	NaN	NaN	NaN	NaN	NaN	NaN	NaN	NaN	NaN	NaN	NaN	NaN	NaN	NaN	NaN	NaN	NaN	NaN	NaN	NaN	NaN	NaN	NaN	NaN	NaN	NaN	NaN	NaN	NaN	NaN	NaN	NaN	NaN	NaN	NaN	NaN	NaN	NaN	NaN	NaN	NaN	NaN	NaN	NaN
0	102.5	106.5	128.5	154.5	141.3	158.4	129.6	96.1	119.2	128.6	129.8	151	92.59	97.78	NaN	NaN	NaN	NaN	NaN	NaN	NaN	NaN	NaN	NaN	NaN	NaN	NaN	NaN	NaN	NaN	NaN	NaN	NaN	NaN	NaN	NaN	NaN	NaN	NaN	NaN	NaN	NaN	NaN	NaN	NaN	NaN	NaN	NaN	NaN
0	NaN	NaN	NaN	NaN	NaN	NaN	NaN	NaN	NaN	NaN	NaN	NaN	NaN	NaN	NaN	NaN	NaN	NaN	NaN	NaN	NaN	NaN	NaN	NaN	NaN	NaN	NaN	NaN	NaN	NaN	NaN	NaN	NaN	NaN	NaN	NaN	NaN	NaN	NaN	NaN	NaN	NaN	NaN	NaN	NaN	NaN	NaN	NaN	NaN
0	129	122	116.4	132.4	144.1	146.8	128.5	140	129.7	116	88.5	94.59	90.81	147.4	133.4	134.4	139.4	119.5	126.1	119.7	164.7	105.5	134.2	126	113.1	154.7	129.5	114.6	167.1	163.7	130.6	118.9	101.9	147.2	141.1	160.8	126.6	123.8	143.7	107.3	117	138.8	140.8	120.5	121.8	127.5	109.4	139	126.9
0	100.6	75.5	129.5	NaN	NaN	NaN	NaN	NaN	NaN	NaN	NaN	NaN	NaN	NaN	NaN	NaN	NaN	NaN	NaN	NaN	NaN	NaN	NaN	NaN	NaN	NaN	NaN	NaN	NaN	NaN	NaN	NaN	NaN	NaN	NaN	NaN	NaN	NaN	NaN	NaN	NaN	NaN	NaN	NaN	NaN	NaN	NaN	NaN	NaN
0	91.48	78.91	151	118.7	145	105.5	155.6	152	109.1	142.3	112.8	91.28	127	147	131.4	139.2	134.1	114.7	115.4	117.4	113.8	101.1	116.2	151.6	131.9	127.6	122.5	113.9	124.8	101.5	135.8	105.7	109.2	106.7	160.3	129	144	114.5	138.9	137.1	153.3	149.6	104.8	114.5	120.4	105.1	103.4	113.8	98.62
0	89.57	129.6	145.7	129.7	151.1	153	124.2	110.9	113.4	135.7	111.6	144.3	130.6	103	140.1	93.47	116.1	111.7	137.6	96.11	137	106.2	122.7	164.7	156.8	158	130.1	142	122.5	105.8	108.6	140	114	105.2	116.3	145	133.2	113.9	115.9	126.1	126.3	99.42	104.7	91.02	97.38	117.4	114.5	111.6	NaN
0	NaN	NaN	NaN	NaN	NaN	NaN	NaN	NaN	NaN	NaN	NaN	NaN	NaN	NaN	NaN	NaN	NaN	NaN	NaN	NaN	NaN	NaN	NaN	NaN	NaN	NaN	NaN	NaN	NaN	NaN	NaN	NaN	NaN	NaN	NaN	NaN	NaN	NaN	NaN	NaN	NaN	NaN	NaN	NaN	NaN	NaN	NaN	NaN	NaN
0	140	124.6	130.5	131.1	NaN	NaN	NaN	NaN	NaN	NaN	NaN	NaN	NaN	NaN	NaN	NaN	NaN	NaN	NaN	NaN	NaN	NaN	NaN	NaN	NaN	NaN	NaN	NaN	NaN	NaN	NaN	NaN	NaN	NaN	NaN	NaN	NaN	NaN	NaN	NaN	NaN	NaN	NaN	NaN	NaN	NaN	NaN	NaN	NaN
0	90.55	127.9	156	90.1	105.3	140	128.8	NaN	NaN	NaN	NaN	NaN	NaN	NaN	NaN	NaN	NaN	NaN	NaN	NaN	NaN	NaN	NaN	NaN	NaN	NaN	NaN	NaN	NaN	NaN	NaN	NaN	NaN	NaN	NaN	NaN	NaN	NaN	NaN	NaN	NaN	NaN	NaN	NaN	NaN	NaN	NaN	NaN	NaN
0	98.77	143.9	81.86	93.7	112	98.42	76	94.54	142.5	132.4	110	80.11	76.52	107	99.58	144.5	120.4	130.7	94.04	125.3	109.1	107	79	105.7	95.6	133.5	70.14	81.05	111.5	NaN	NaN	NaN	NaN	NaN	NaN	NaN	NaN	NaN	NaN	NaN	NaN	NaN	NaN	NaN	NaN	NaN	NaN	NaN	NaN
0	NaN	NaN	NaN	NaN	NaN	NaN	NaN	NaN	NaN	NaN	NaN	NaN	NaN	NaN	NaN	NaN	NaN	NaN	NaN	NaN	NaN	NaN	NaN	NaN	NaN	NaN	NaN	NaN	NaN	NaN	NaN	NaN	NaN	NaN	NaN	NaN	NaN	NaN	NaN	NaN	NaN	NaN	NaN	NaN	NaN	NaN	NaN	NaN	NaN
0	117.3	159.9	135.4	95.36	116.2	133.9	86.31	83.44	96.74	127	NaN	NaN	NaN	NaN	NaN	NaN	NaN	NaN	NaN	NaN	NaN	NaN	NaN	NaN	NaN	NaN	NaN	NaN	NaN	NaN	NaN	NaN	NaN	NaN	NaN	NaN	NaN	NaN	NaN	NaN	NaN	NaN	NaN	NaN	NaN	NaN	NaN	NaN	NaN
0	138.5	99.85	124.1	115.4	145	101.6	117.4	78.16	129.5	95.13	94	132	133.1	NaN	NaN	NaN	NaN	NaN	NaN	NaN	NaN	NaN	NaN	NaN	NaN	NaN	NaN	NaN	NaN	NaN	NaN	NaN	NaN	NaN	NaN	NaN	NaN	NaN	NaN	NaN	NaN	NaN	NaN	NaN	NaN	NaN	NaN	NaN	NaN
0	160.2	NaN	NaN	NaN	NaN	NaN	NaN	NaN	NaN	NaN	NaN	NaN	NaN	NaN	NaN	NaN	NaN	NaN	NaN	NaN	NaN	NaN	NaN	NaN	NaN	NaN	NaN	NaN	NaN	NaN	NaN	NaN	NaN	NaN	NaN	NaN	NaN	NaN	NaN	NaN	NaN	NaN	NaN	NaN	NaN	NaN	NaN	NaN	NaN
0	76.04	101.3	103.8	171.7	149	133.2	121.1	68.51	NaN	NaN	NaN	NaN	NaN	NaN	NaN	NaN	NaN	NaN	NaN	NaN	NaN	NaN	NaN	NaN	NaN	NaN	NaN	NaN	NaN	NaN	NaN	NaN	NaN	NaN	NaN	NaN	NaN	NaN	NaN	NaN	NaN	NaN	NaN	NaN	NaN	NaN	NaN	NaN	NaN
0	140.7	NaN	NaN	NaN	NaN	NaN	NaN	NaN	NaN	NaN	NaN	NaN	NaN	NaN	NaN	NaN	NaN	NaN	NaN	NaN	NaN	NaN	NaN	NaN	NaN	NaN	NaN	NaN	NaN	NaN	NaN	NaN	NaN	NaN	NaN	NaN	NaN	NaN	NaN	NaN	NaN	NaN	NaN	NaN	NaN	NaN	NaN	NaN	NaN
0	183.5	117	129.6	127.4	112.5	127.8	77.88	86.33	86.49	101.8	90.6	NaN	NaN	NaN	NaN	NaN	NaN	NaN	NaN	NaN	NaN	NaN	NaN	NaN	NaN	NaN	NaN	NaN	NaN	NaN	NaN	NaN	NaN	NaN	NaN	NaN	NaN	NaN	NaN	NaN	NaN	NaN	NaN	NaN	NaN	NaN	NaN	NaN	NaN
0	110	91.2	186.5	66	155.9	103.1	76.49	NaN	NaN	NaN	NaN	NaN	NaN	NaN	NaN	NaN	NaN	NaN	NaN	NaN	NaN	NaN	NaN	NaN	NaN	NaN	NaN	NaN	NaN	NaN	NaN	NaN	NaN	NaN	NaN	NaN	NaN	NaN	NaN	NaN	NaN	NaN	NaN	NaN	NaN	NaN	NaN	NaN	NaN
0	128	NaN	NaN	NaN	NaN	NaN	NaN	NaN	NaN	NaN	NaN	NaN	NaN	NaN	NaN	NaN	NaN	NaN	NaN	NaN	NaN	NaN	NaN	NaN	NaN	NaN	NaN	NaN	NaN	NaN	NaN	NaN	NaN	NaN	NaN	NaN	NaN	NaN	NaN	NaN	NaN	NaN	NaN	NaN	NaN	NaN	NaN	NaN	NaN
0	119	120.5	156	184.6	117.7	199.5	107.4	126.1	109.4	125.2	127.3	123.6	101.3	195.5	156.4	90.83	126.6	101.8	70.82	112.7	110.7	107.9	146.9	NaN	NaN	NaN	NaN	NaN	NaN	NaN	NaN	NaN	NaN	NaN	NaN	NaN	NaN	NaN	NaN	NaN	NaN	NaN	NaN	NaN	NaN	NaN	NaN	NaN	NaN
0	NaN	NaN	NaN	NaN	NaN	NaN	NaN	NaN	NaN	NaN	NaN	NaN	NaN	NaN	NaN	NaN	NaN	NaN	NaN	NaN	NaN	NaN	NaN	NaN	NaN	NaN	NaN	NaN	NaN	NaN	NaN	NaN	NaN	NaN	NaN	NaN	NaN	NaN	NaN	NaN	NaN	NaN	NaN	NaN	NaN	NaN	NaN	NaN	NaN
0	NaN	NaN	NaN	NaN	NaN	NaN	NaN	NaN	NaN	NaN	NaN	NaN	NaN	NaN	NaN	NaN	NaN	NaN	NaN	NaN	NaN	NaN	NaN	NaN	NaN	NaN	NaN	NaN	NaN	NaN	NaN	NaN	NaN	NaN	NaN	NaN	NaN	NaN	NaN	NaN	NaN	NaN	NaN	NaN	NaN	NaN	NaN	NaN	NaN
0	124	125.9	119.6	120	142.9	131.5	121.1	114.9	115.2	114.5	120.1	101.9	161.2	109.9	NaN	NaN	NaN	NaN	NaN	NaN	NaN	NaN	NaN	NaN	NaN	NaN	NaN	NaN	NaN	NaN	NaN	NaN	NaN	NaN	NaN	NaN	NaN	NaN	NaN	NaN	NaN	NaN	NaN	NaN	NaN	NaN	NaN	NaN	NaN
0	122.4	109.9	143.5	122	107	112.2	121.7	101.2	102.4	142	105.5	149.2	109	127.8	NaN	NaN	NaN	NaN	NaN	NaN	NaN	NaN	NaN	NaN	NaN	NaN	NaN	NaN	NaN	NaN	NaN	NaN	NaN	NaN	NaN	NaN	NaN	NaN	NaN	NaN	NaN	NaN	NaN	NaN	NaN	NaN	NaN	NaN	NaN
0	108.7	128.1	154.3	164.4	100.6	86.62	119.6	163	108.5	144.1	115.6	107	98.66	146.7	93.66	127.4	108	146.7	121.5	154.9	125.7	111.9	87.27	100	125	135.7	150.3	120	108.9	114.7	107.6	131.9	125.9	124.5	108	136.2	115.2	105.5	101.1	120.1	132.8	113.3	114.4	270.7	287.8	277.4	306	287	312
0	138.5	136.3	113.5	NaN	NaN	NaN	NaN	NaN	NaN	NaN	NaN	NaN	NaN	NaN	NaN	NaN	NaN	NaN	NaN	NaN	NaN	NaN	NaN	NaN	NaN	NaN	NaN	NaN	NaN	NaN	NaN	NaN	NaN	NaN	NaN	NaN	NaN	NaN	NaN	NaN	NaN	NaN	NaN	NaN	NaN	NaN	NaN	NaN	NaN
0	99.66	121.3	112.5	94.91	124.4	133.3	104.6	120.6	137	81.57	107.1	100.9	96.47	130	118.1	90.81	120.9	104	104.8	106.7	104.2	117.5	117.4	97.63	95.81	90.15	112.6	214.1	212.1	245.4	275.2	287.9	295.1	226.3	251.3	212.4	192.6	280.3	221.9	228.8	239.4	212.5	195	186.5	209.7	202.2	180.5	152	179.1
0	154.5	196.3	128.9	135.9	225.5	121	115.2	78.56	103	NaN	NaN	NaN	NaN	NaN	NaN	NaN	NaN	NaN	NaN	NaN	NaN	NaN	NaN	NaN	NaN	NaN	NaN	NaN	NaN	NaN	NaN	NaN	NaN	NaN	NaN	NaN	NaN	NaN	NaN	NaN	NaN	NaN	NaN	NaN	NaN	NaN	NaN	NaN	NaN
0	209.6	234.7	267.9	243.2	228	252.5	251.5	195.4	201.4	186.9	173.9	182.2	146.5	122	140	135.1	116.8	145.5	102.6	100.7	112.8	75.4	147.5	168.5	122.1	103.9	82.03	119.5	NaN	NaN	NaN	NaN	NaN	NaN	NaN	NaN	NaN	NaN	NaN	NaN	NaN	NaN	NaN	NaN	NaN	NaN	NaN	NaN	NaN
0	145.4	114.4	133.3	166	138.4	115.3	128.1	128.9	117.6	NaN	NaN	NaN	NaN	NaN	NaN	NaN	NaN	NaN	NaN	NaN	NaN	NaN	NaN	NaN	NaN	NaN	NaN	NaN	NaN	NaN	NaN	NaN	NaN	NaN	NaN	NaN	NaN	NaN	NaN	NaN	NaN	NaN	NaN	NaN	NaN	NaN	NaN	NaN	NaN
0	133.7	92.1	138.3	177.3	111.4	156.1	99	125.5	152.1	125.8	125.2	120.7	149.5	124.8	150.2	123.7	110.5	111.5	116.2	NaN	NaN	NaN	NaN	NaN	NaN	NaN	NaN	NaN	NaN	NaN	NaN	NaN	NaN	NaN	NaN	NaN	NaN	NaN	NaN	NaN	NaN	NaN	NaN	NaN	NaN	NaN	NaN	NaN	NaN
0	93.97	153	114	147.1	134.1	89.5	138	141.5	144.5	131.5	160.1	123.2	133	140.9	109.4	166.5	132.3	143	160.6	115.3	120.1	131	110.7	121.4	119.9	127.2	122.9	143.9	114.2	107	128.5	113.1	116.1	124.8	140.3	155	158.3	156.7	110.2	140.1	130.7	154.5	160.1	151.8	183.2	153.5	132.6	145.3	155
0	185.9	152.8	134.6	165.9	146.3	146.6	163.4	151.6	112.9	168.1	163.5	147.1	129.8	155.8	154.5	124.6	167	121.2	86.19	149.1	140.9	151	145.6	135.5	143.9	NaN	NaN	NaN	NaN	NaN	NaN	NaN	NaN	NaN	NaN	NaN	NaN	NaN	NaN	NaN	NaN	NaN	NaN	NaN	NaN	NaN	NaN	NaN	NaN
0	175.5	109.5	120.2	106.5	150.7	122.9	171.4	129.7	119.3	159.3	90.5	156.1	80.31	131.1	113.7	111.8	122.2	154.9	135.2	NaN	NaN	NaN	NaN	NaN	NaN	NaN	NaN	NaN	NaN	NaN	NaN	NaN	NaN	NaN	NaN	NaN	NaN	NaN	NaN	NaN	NaN	NaN	NaN	NaN	NaN	NaN	NaN	NaN	NaN
0	NaN	NaN	NaN	NaN	NaN	NaN	NaN	NaN	NaN	NaN	NaN	NaN	NaN	NaN	NaN	NaN	NaN	NaN	NaN	NaN	NaN	NaN	NaN	NaN	NaN	NaN	NaN	NaN	NaN	NaN	NaN	NaN	NaN	NaN	NaN	NaN	NaN	NaN	NaN	NaN	NaN	NaN	NaN	NaN	NaN	NaN	NaN	NaN	NaN
0	124.2	122.1	110.2	121.6	164.5	113	127.9	109.2	129	106.4	136.9	153.4	139	100.5	129.9	136.6	120	160.7	144.7	159.7	161.6	NaN	NaN	NaN	NaN	NaN	NaN	NaN	NaN	NaN	NaN	NaN	NaN	NaN	NaN	NaN	NaN	NaN	NaN	NaN	NaN	NaN	NaN	NaN	NaN	NaN	NaN	NaN	NaN
34	90.29	137.3	133.7	92.51	119.5	99.04	128	117.4	128.4	118.3	152.1	105.4	130.5	105	90.38	89.05	92.5	122.5	141.4	101.7	85.5	94.31	136.8	96.42	129	138.1	123	92.89	109.8	84.82	97.48	113	97.58	113	126.2	84.32	118.4	93.12	117.5	81.79	109.1	118.7	124.9	89.1	79.33	123.7	110.6	96.47	126.4
0	106.5	140.4	115.2	154.5	109.9	127.5	127.5	119.8	127.4	109.7	111.2	103.6	127	161	117.5	NaN	NaN	NaN	NaN	NaN	NaN	NaN	NaN	NaN	NaN	NaN	NaN	NaN	NaN	NaN	NaN	NaN	NaN	NaN	NaN	NaN	NaN	NaN	NaN	NaN	NaN	NaN	NaN	NaN	NaN	NaN	NaN	NaN	NaN
0	121.2	111.5	104.2	111.8	95.15	166.5	126.8	86.59	97.1	102	145.6	113.3	129.1	110.1	86.91	85.23	174.5	84	114.7	85.6	127.5	84.56	144	NaN	NaN	NaN	NaN	NaN	NaN	NaN	NaN	NaN	NaN	NaN	NaN	NaN	NaN	NaN	NaN	NaN	NaN	NaN	NaN	NaN	NaN	NaN	NaN	NaN	NaN
35	125.8	123.9	144.2	113.5	130.3	122.6	126.5	109.5	125.6	139.3	101.5	144.8	121.5	90.55	147	120	131.6	114.5	116.1	121.2	111	108.4	112.4	132.5	101.8	124.8	110	119.1	93.88	98.41	96.97	87.6	110.9	113.7	127.2	99.34	141.5	92	110.6	154.7	104.4	82.39	116.5	114.7	112	133.7	81.35	122.9	123
0	101.6	115.7	76.59	122.5	104.4	140.2	90.87	97.16	103.2	102.9	85.48	117.3	92.46	NaN	NaN	NaN	NaN	NaN	NaN	NaN	NaN	NaN	NaN	NaN	NaN	NaN	NaN	NaN	NaN	NaN	NaN	NaN	NaN	NaN	NaN	NaN	NaN	NaN	NaN	NaN	NaN	NaN	NaN	NaN	NaN	NaN	NaN	NaN	NaN
0	49.9	NaN	NaN	NaN	NaN	NaN	NaN	NaN	NaN	NaN	NaN	NaN	NaN	NaN	NaN	NaN	NaN	NaN	NaN	NaN	NaN	NaN	NaN	NaN	NaN	NaN	NaN	NaN	NaN	NaN	NaN	NaN	NaN	NaN	NaN	NaN	NaN	NaN	NaN	NaN	NaN	NaN	NaN	NaN	NaN	NaN	NaN	NaN	NaN
0	146.9	148.8	176	105.4	130	162.6	134.4	121.3	142.1	120.7	159.6	139.4	120.8	128.1	96.81	153.5	141	103.6	151.1	116	146.3	110.1	144	108.7	115	127.7	113.8	121.7	120.2	114.2	125	97.07	75.89	99.73	113.4	121	126.7	130.5	123.7	166.2	87.96	97.31	114.1	102.1	133	90.4	114.5	109.3	94.88
0	116.8	134.5	106.6	154.3	126.3	143	131	NaN	NaN	NaN	NaN	NaN	NaN	NaN	NaN	NaN	NaN	NaN	NaN	NaN	NaN	NaN	NaN	NaN	NaN	NaN	NaN	NaN	NaN	NaN	NaN	NaN	NaN	NaN	NaN	NaN	NaN	NaN	NaN	NaN	NaN	NaN	NaN	NaN	NaN	NaN	NaN	NaN	NaN
0	140.5	154.9	125.2	110.2	130.3	129.8	141.9	120.5	177.9	142.6	121.8	149.9	115.5	165.2	149.1	115.1	171.1	141	132.5	141.2	137	151.8	120.7	172.3	113.7	112.5	123.5	150	127.8	182.6	156.7	162.1	141.9	178.7	139.2	137	108.8	132.5	108.3	140.3	143.6	173	138.8	134	161.7	115.3	145.2	100.5	102.8
0	110.9	112.8	124.5	125.3	109.7	112.2	140	125.9	154.6	131.7	106.4	123.1	118.5	134	91.86	109.5	144.6	115.9	136.8	112.1	117.4	114.5	NaN	NaN	NaN	NaN	NaN	NaN	NaN	NaN	NaN	NaN	NaN	NaN	NaN	NaN	NaN	NaN	NaN	NaN	NaN	NaN	NaN	NaN	NaN	NaN	NaN	NaN	NaN
0	108.9	87.52	112.5	135	120.2	143.1	123.1	145.8	154.9	153.5	137.7	130.8	94.65	97.31	137.3	NaN	NaN	NaN	NaN	NaN	NaN	NaN	NaN	NaN	NaN	NaN	NaN	NaN	NaN	NaN	NaN	NaN	NaN	NaN	NaN	NaN	NaN	NaN	NaN	NaN	NaN	NaN	NaN	NaN	NaN	NaN	NaN	NaN	NaN
0	113.2	94	100.6	96	127.7	116.8	124.9	86.96	109.6	134.7	113.3	105.8	152	83.71	NaN	NaN	NaN	NaN	NaN	NaN	NaN	NaN	NaN	NaN	NaN	NaN	NaN	NaN	NaN	NaN	NaN	NaN	NaN	NaN	NaN	NaN	NaN	NaN	NaN	NaN	NaN	NaN	NaN	NaN	NaN	NaN	NaN	NaN	NaN
0	NaN	NaN	NaN	NaN	NaN	NaN	NaN	NaN	NaN	NaN	NaN	NaN	NaN	NaN	NaN	NaN	NaN	NaN	NaN	NaN	NaN	NaN	NaN	NaN	NaN	NaN	NaN	NaN	NaN	NaN	NaN	NaN	NaN	NaN	NaN	NaN	NaN	NaN	NaN	NaN	NaN	NaN	NaN	NaN	NaN	NaN	NaN	NaN	NaN
0	165.8	134.7	228.7	314.8	334.6	324.1	270.3	319	263	305.8	300.2	300.5	271.2	293	317.7	266.5	280.3	174.9	265.8	179	207.4	183.3	190.2	162.2	149.7	212.7	157.2	132	160	121.2	138.8	151.9	111	114.4	109.1	131	108.2	144.7	147	143.6	137.9	124.7	149.2	113.8	125.6	117.8	109.5	124.8	132.1
0	119.2	103.5	126.4	108.6	129.5	96.08	72.96	106	134.5	NaN	NaN	NaN	NaN	NaN	NaN	NaN	NaN	NaN	NaN	NaN	NaN	NaN	NaN	NaN	NaN	NaN	NaN	NaN	NaN	NaN	NaN	NaN	NaN	NaN	NaN	NaN	NaN	NaN	NaN	NaN	NaN	NaN	NaN	NaN	NaN	NaN	NaN	NaN	NaN
0	126.3	108.1	NaN	NaN	NaN	NaN	NaN	NaN	NaN	NaN	NaN	NaN	NaN	NaN	NaN	NaN	NaN	NaN	NaN	NaN	NaN	NaN	NaN	NaN	NaN	NaN	NaN	NaN	NaN	NaN	NaN	NaN	NaN	NaN	NaN	NaN	NaN	NaN	NaN	NaN	NaN	NaN	NaN	NaN	NaN	NaN	NaN	NaN	NaN
0	NaN	NaN	NaN	NaN	NaN	NaN	NaN	NaN	NaN	NaN	NaN	NaN	NaN	NaN	NaN	NaN	NaN	NaN	NaN	NaN	NaN	NaN	NaN	NaN	NaN	NaN	NaN	NaN	NaN	NaN	NaN	NaN	NaN	NaN	NaN	NaN	NaN	NaN	NaN	NaN	NaN	NaN	NaN	NaN	NaN	NaN	NaN	NaN	NaN
0	139.8	123.7	111.1	87.62	130.6	90.87	133.1	96.66	154.6	133	135.1	103.1	109.7	90.57	92.68	126.4	113.5	146.9	141.1	124.1	135.8	142.6	136.8	142.9	143.3	111.3	148.9	114	170.8	117	139	148.8	123.3	144	137.2	126.7	158.5	129.5	127.1	NaN	NaN	NaN	NaN	NaN	NaN	NaN	NaN	NaN	NaN
0	NaN	NaN	NaN	NaN	NaN	NaN	NaN	NaN	NaN	NaN	NaN	NaN	NaN	NaN	NaN	NaN	NaN	NaN	NaN	NaN	NaN	NaN	NaN	NaN	NaN	NaN	NaN	NaN	NaN	NaN	NaN	NaN	NaN	NaN	NaN	NaN	NaN	NaN	NaN	NaN	NaN	NaN	NaN	NaN	NaN	NaN	NaN	NaN	NaN
0	NaN	NaN	NaN	NaN	NaN	NaN	NaN	NaN	NaN	NaN	NaN	NaN	NaN	NaN	NaN	NaN	NaN	NaN	NaN	NaN	NaN	NaN	NaN	NaN	NaN	NaN	NaN	NaN	NaN	NaN	NaN	NaN	NaN	NaN	NaN	NaN	NaN	NaN	NaN	NaN	NaN	NaN	NaN	NaN	NaN	NaN	NaN	NaN	NaN
0	147.7	113.6	144.1	124.6	106	149.3	108	109.6	156.6	163.5	95.32	105.6	132	143.6	135.6	113.6	142.7	136.6	130	117	114.8	138.7	119.1	103.8	129.5	121.8	130.8	133.2	123.7	152.3	135.1	116.8	122.1	129.3	121.7	101.4	90.07	NaN	NaN	NaN	NaN	NaN	NaN	NaN	NaN	NaN	NaN	NaN	NaN
0	145.2	89.94	112.2	134.3	113.7	123.7	130	118.4	NaN	NaN	NaN	NaN	NaN	NaN	NaN	NaN	NaN	NaN	NaN	NaN	NaN	NaN	NaN	NaN	NaN	NaN	NaN	NaN	NaN	NaN	NaN	NaN	NaN	NaN	NaN	NaN	NaN	NaN	NaN	NaN	NaN	NaN	NaN	NaN	NaN	NaN	NaN	NaN	NaN
0	129.5	121.2	106.5	114	125	95.43	107.8	139.1	108.7	128	99.86	135.1	94.37	106.5	105.9	113.5	104.8	121.7	69.46	101	NaN	NaN	NaN	NaN	NaN	NaN	NaN	NaN	NaN	NaN	NaN	NaN	NaN	NaN	NaN	NaN	NaN	NaN	NaN	NaN	NaN	NaN	NaN	NaN	NaN	NaN	NaN	NaN	NaN
0	245.5	357.3	342.3	356.6	380.9	308.5	345.1	301.4	270.5	298.5	283.9	313.5	286.3	296	305	341.6	374.4	304.6	304.5	281.4	176.3	161.3	140.1	178.5	175.3	144.6	152.5	128.4	147.2	115.3	120.5	122.1	107.5	111.7	111.5	128.8	106.2	111.1	125.2	112.7	115.4	105.5	112.8	104.8	119.9	115.8	110.4	111.1	85.42
0	NaN	NaN	NaN	NaN	NaN	NaN	NaN	NaN	NaN	NaN	NaN	NaN	NaN	NaN	NaN	NaN	NaN	NaN	NaN	NaN	NaN	NaN	NaN	NaN	NaN	NaN	NaN	NaN	NaN	NaN	NaN	NaN	NaN	NaN	NaN	NaN	NaN	NaN	NaN	NaN	NaN	NaN	NaN	NaN	NaN	NaN	NaN	NaN	NaN
0	76.22	103.3	NaN	NaN	NaN	NaN	NaN	NaN	NaN	NaN	NaN	NaN	NaN	NaN	NaN	NaN	NaN	NaN	NaN	NaN	NaN	NaN	NaN	NaN	NaN	NaN	NaN	NaN	NaN	NaN	NaN	NaN	NaN	NaN	NaN	NaN	NaN	NaN	NaN	NaN	NaN	NaN	NaN	NaN	NaN	NaN	NaN	NaN	NaN
0	99.76	155.6	111.1	144.5	142.2	138	135.2	135.6	156.2	150.8	137.1	125	127.4	147.1	129.8	145.1	NaN	NaN	NaN	NaN	NaN	NaN	NaN	NaN	NaN	NaN	NaN	NaN	NaN	NaN	NaN	NaN	NaN	NaN	NaN	NaN	NaN	NaN	NaN	NaN	NaN	NaN	NaN	NaN	NaN	NaN	NaN	NaN	NaN
0	NaN	NaN	NaN	NaN	NaN	NaN	NaN	NaN	NaN	NaN	NaN	NaN	NaN	NaN	NaN	NaN	NaN	NaN	NaN	NaN	NaN	NaN	NaN	NaN	NaN	NaN	NaN	NaN	NaN	NaN	NaN	NaN	NaN	NaN	NaN	NaN	NaN	NaN	NaN	NaN	NaN	NaN	NaN	NaN	NaN	NaN	NaN	NaN	NaN
0	144.9	89.05	147.9	107.5	140.5	171.1	131.7	92.54	106.6	124.4	112.5	NaN	NaN	NaN	NaN	NaN	NaN	NaN	NaN	NaN	NaN	NaN	NaN	NaN	NaN	NaN	NaN	NaN	NaN	NaN	NaN	NaN	NaN	NaN	NaN	NaN	NaN	NaN	NaN	NaN	NaN	NaN	NaN	NaN	NaN	NaN	NaN	NaN	NaN
0	74.99	NaN	NaN	NaN	NaN	NaN	NaN	NaN	NaN	NaN	NaN	NaN	NaN	NaN	NaN	NaN	NaN	NaN	NaN	NaN	NaN	NaN	NaN	NaN	NaN	NaN	NaN	NaN	NaN	NaN	NaN	NaN	NaN	NaN	NaN	NaN	NaN	NaN	NaN	NaN	NaN	NaN	NaN	NaN	NaN	NaN	NaN	NaN	NaN
0	162.7	128.7	124.5	164.6	150.5	105.7	107.3	109.9	133.1	85.84	130.4	120.8	130.3	122.4	132.3	111.6	112.9	118.8	97.45	108	96.54	122.7	NaN	NaN	NaN	NaN	NaN	NaN	NaN	NaN	NaN	NaN	NaN	NaN	NaN	NaN	NaN	NaN	NaN	NaN	NaN	NaN	NaN	NaN	NaN	NaN	NaN	NaN	NaN
0	142.1	110.3	102.7	144.6	169.9	113.8	128.5	129.6	141	107.1	129.4	116.5	139.4	119	137	100.4	101.5	90.08	86.5	104.1	78.91	112.3	125.9	103.4	103.8	117	83.81	107.9	112.6	114.4	91.96	132.5	99.11	128.2	83.75	123.6	131.1	125.4	115.6	131.5	105.8	114	104	115.9	127.1	87.86	NaN	NaN	NaN
0	160.5	105	108.9	117.6	133	132.8	106	95.76	108.2	107	94.75	85.38	104.9	97.07	124.9	118.2	NaN	NaN	NaN	NaN	NaN	NaN	NaN	NaN	NaN	NaN	NaN	NaN	NaN	NaN	NaN	NaN	NaN	NaN	NaN	NaN	NaN	NaN	NaN	NaN	NaN	NaN	NaN	NaN	NaN	NaN	NaN	NaN	NaN
0	NaN	NaN	NaN	NaN	NaN	NaN	NaN	NaN	NaN	NaN	NaN	NaN	NaN	NaN	NaN	NaN	NaN	NaN	NaN	NaN	NaN	NaN	NaN	NaN	NaN	NaN	NaN	NaN	NaN	NaN	NaN	NaN	NaN	NaN	NaN	NaN	NaN	NaN	NaN	NaN	NaN	NaN	NaN	NaN	NaN	NaN	NaN	NaN	NaN
0	147.2	117.5	101.9	106.1	152.4	105.8	111.5	105.8	123.6	113.5	124.1	94.24	NaN	NaN	NaN	NaN	NaN	NaN	NaN	NaN	NaN	NaN	NaN	NaN	NaN	NaN	NaN	NaN	NaN	NaN	NaN	NaN	NaN	NaN	NaN	NaN	NaN	NaN	NaN	NaN	NaN	NaN	NaN	NaN	NaN	NaN	NaN	NaN	NaN
0	184	136.1	170.7	139.2	127.8	124.8	120.7	118.5	129.4	194.5	158.4	132.1	124.7	172.6	116	137.4	140.7	144.2	146.7	100.3	134.5	116.7	122.5	101.7	150.5	111.8	110.8	107.5	97.53	105.1	113.9	90.59	128	100.5	118.7	110	NaN	NaN	NaN	NaN	NaN	NaN	NaN	NaN	NaN	NaN	NaN	NaN	NaN
0	143.7	108.1	130.7	108.8	130	146.7	134.4	142.2	124.7	164.2	124	184.3	140	101.9	117.7	102.9	115.6	121.3	159.5	130.5	114	145.9	NaN	NaN	NaN	NaN	NaN	NaN	NaN	NaN	NaN	NaN	NaN	NaN	NaN	NaN	NaN	NaN	NaN	NaN	NaN	NaN	NaN	NaN	NaN	NaN	NaN	NaN	NaN
0	NaN	NaN	NaN	NaN	NaN	NaN	NaN	NaN	NaN	NaN	NaN	NaN	NaN	NaN	NaN	NaN	NaN	NaN	NaN	NaN	NaN	NaN	NaN	NaN	NaN	NaN	NaN	NaN	NaN	NaN	NaN	NaN	NaN	NaN	NaN	NaN	NaN	NaN	NaN	NaN	NaN	NaN	NaN	NaN	NaN	NaN	NaN	NaN	NaN
0	176.1	162.5	141	135.4	NaN	NaN	NaN	NaN	NaN	NaN	NaN	NaN	NaN	NaN	NaN	NaN	NaN	NaN	NaN	NaN	NaN	NaN	NaN	NaN	NaN	NaN	NaN	NaN	NaN	NaN	NaN	NaN	NaN	NaN	NaN	NaN	NaN	NaN	NaN	NaN	NaN	NaN	NaN	NaN	NaN	NaN	NaN	NaN	NaN
0	105.9	NaN	NaN	NaN	NaN	NaN	NaN	NaN	NaN	NaN	NaN	NaN	NaN	NaN	NaN	NaN	NaN	NaN	NaN	NaN	NaN	NaN	NaN	NaN	NaN	NaN	NaN	NaN	NaN	NaN	NaN	NaN	NaN	NaN	NaN	NaN	NaN	NaN	NaN	NaN	NaN	NaN	NaN	NaN	NaN	NaN	NaN	NaN	NaN
0	117	134.1	146.3	185.4	140.5	117.6	120.9	NaN	NaN	NaN	NaN	NaN	NaN	NaN	NaN	NaN	NaN	NaN	NaN	NaN	NaN	NaN	NaN	NaN	NaN	NaN	NaN	NaN	NaN	NaN	NaN	NaN	NaN	NaN	NaN	NaN	NaN	NaN	NaN	NaN	NaN	NaN	NaN	NaN	NaN	NaN	NaN	NaN	NaN
0	104	140.8	96.26	148.4	97.81	133	94	106.8	98.09	107.4	118.3	NaN	NaN	NaN	NaN	NaN	NaN	NaN	NaN	NaN	NaN	NaN	NaN	NaN	NaN	NaN	NaN	NaN	NaN	NaN	NaN	NaN	NaN	NaN	NaN	NaN	NaN	NaN	NaN	NaN	NaN	NaN	NaN	NaN	NaN	NaN	NaN	NaN	NaN
0	182.7	180.4	140	145	152.5	176	118.2	134.4	129.9	145.6	177.2	163	130.2	365.3	437.8	130.1	156.2	137	187.8	144.5	147.5	142.8	148.2	164.9	167.1	NaN	NaN	NaN	NaN	NaN	NaN	NaN	NaN	NaN	NaN	NaN	NaN	NaN	NaN	NaN	NaN	NaN	NaN	NaN	NaN	NaN	NaN	NaN	NaN
0	152.6	104.5	119	109.7	112.3	134.8	125	121.6	115.4	114	130	87.5	114.2	89.3	NaN	NaN	NaN	NaN	NaN	NaN	NaN	NaN	NaN	NaN	NaN	NaN	NaN	NaN	NaN	NaN	NaN	NaN	NaN	NaN	NaN	NaN	NaN	NaN	NaN	NaN	NaN	NaN	NaN	NaN	NaN	NaN	NaN	NaN	NaN
0	256.7	223	212.1	246.5	243.5	241.7	248	220.4	219.8	261.2	236.6	193.7	249.8	133.6	188.6	170.9	187.2	210.1	206.3	201.4	164.3	266.5	164.4	193.2	231.2	167	126.2	171.5	259.3	199.3	205.8	251	194.8	232	245.4	223.3	187.2	219.7	224.1	210.4	146.2	214.2	169.5	258	117.8	117.8	94.15	115.2	95.83
0	129.5	149.3	NaN	NaN	NaN	NaN	NaN	NaN	NaN	NaN	NaN	NaN	NaN	NaN	NaN	NaN	NaN	NaN	NaN	NaN	NaN	NaN	NaN	NaN	NaN	NaN	NaN	NaN	NaN	NaN	NaN	NaN	NaN	NaN	NaN	NaN	NaN	NaN	NaN	NaN	NaN	NaN	NaN	NaN	NaN	NaN	NaN	NaN	NaN
0	130.9	123	156.5	136.5	162.4	131	156.2	156.8	166.1	141.8	126.5	131.7	184.5	99.31	118.6	149.5	135	162.7	140.7	152.8	282.8	260.3	285.9	242.2	234.5	220.7	250.8	226.5	267.9	208.2	104.3	113.2	110.8	NaN	NaN	NaN	NaN	NaN	NaN	NaN	NaN	NaN	NaN	NaN	NaN	NaN	NaN	NaN	NaN
0	170.6	130.1	198	511.6	422.3	498.5	425.9	398.5	431.2	432.1	395.5	329.9	NaN	NaN	NaN	NaN	NaN	NaN	NaN	NaN	NaN	NaN	NaN	NaN	NaN	NaN	NaN	NaN	NaN	NaN	NaN	NaN	NaN	NaN	NaN	NaN	NaN	NaN	NaN	NaN	NaN	NaN	NaN	NaN	NaN	NaN	NaN	NaN	NaN
0	98.5	82.73	99.95	119.8	68.46	113.1	129.8	140.5	NaN	NaN	NaN	NaN	NaN	NaN	NaN	NaN	NaN	NaN	NaN	NaN	NaN	NaN	NaN	NaN	NaN	NaN	NaN	NaN	NaN	NaN	NaN	NaN	NaN	NaN	NaN	NaN	NaN	NaN	NaN	NaN	NaN	NaN	NaN	NaN	NaN	NaN	NaN	NaN	NaN
0	120.9	NaN	NaN	NaN	NaN	NaN	NaN	NaN	NaN	NaN	NaN	NaN	NaN	NaN	NaN	NaN	NaN	NaN	NaN	NaN	NaN	NaN	NaN	NaN	NaN	NaN	NaN	NaN	NaN	NaN	NaN	NaN	NaN	NaN	NaN	NaN	NaN	NaN	NaN	NaN	NaN	NaN	NaN	NaN	NaN	NaN	NaN	NaN	NaN
0	159.5	NaN	NaN	NaN	NaN	NaN	NaN	NaN	NaN	NaN	NaN	NaN	NaN	NaN	NaN	NaN	NaN	NaN	NaN	NaN	NaN	NaN	NaN	NaN	NaN	NaN	NaN	NaN	NaN	NaN	NaN	NaN	NaN	NaN	NaN	NaN	NaN	NaN	NaN	NaN	NaN	NaN	NaN	NaN	NaN	NaN	NaN	NaN	NaN
0	146.5	141.6	NaN	NaN	NaN	NaN	NaN	NaN	NaN	NaN	NaN	NaN	NaN	NaN	NaN	NaN	NaN	NaN	NaN	NaN	NaN	NaN	NaN	NaN	NaN	NaN	NaN	NaN	NaN	NaN	NaN	NaN	NaN	NaN	NaN	NaN	NaN	NaN	NaN	NaN	NaN	NaN	NaN	NaN	NaN	NaN	NaN	NaN	NaN
0	NaN	NaN	NaN	NaN	NaN	NaN	NaN	NaN	NaN	NaN	NaN	NaN	NaN	NaN	NaN	NaN	NaN	NaN	NaN	NaN	NaN	NaN	NaN	NaN	NaN	NaN	NaN	NaN	NaN	NaN	NaN	NaN	NaN	NaN	NaN	NaN	NaN	NaN	NaN	NaN	NaN	NaN	NaN	NaN	NaN	NaN	NaN	NaN	NaN
0	93.14	139.4	104.2	NaN	NaN	NaN	NaN	NaN	NaN	NaN	NaN	NaN	NaN	NaN	NaN	NaN	NaN	NaN	NaN	NaN	NaN	NaN	NaN	NaN	NaN	NaN	NaN	NaN	NaN	NaN	NaN	NaN	NaN	NaN	NaN	NaN	NaN	NaN	NaN	NaN	NaN	NaN	NaN	NaN	NaN	NaN	NaN	NaN	NaN
0	156.3	140.5	114.3	138.4	129	122.5	107.1	118.5	155.9	146	138	161.1	128.9	132.9	109.6	144.4	119.5	125	165.9	138.5	142.4	125	110.1	127.5	70.22	144.5	NaN	NaN	NaN	NaN	NaN	NaN	NaN	NaN	NaN	NaN	NaN	NaN	NaN	NaN	NaN	NaN	NaN	NaN	NaN	NaN	NaN	NaN	NaN
0	144.9	114.5	140.9	124.8	108.5	162	120.5	115.3	125	118.9	140.7	167.6	149.7	151	155.3	141.9	106.5	97.19	120.2	121.5	133.9	119.1	86.41	140.4	109.7	156.5	120.3	129.4	134.9	106.2	116.3	147.6	100.9	127.3	131.4	NaN	NaN	NaN	NaN	NaN	NaN	NaN	NaN	NaN	NaN	NaN	NaN	NaN	NaN
0	125	126.1	137	NaN	NaN	NaN	NaN	NaN	NaN	NaN	NaN	NaN	NaN	NaN	NaN	NaN	NaN	NaN	NaN	NaN	NaN	NaN	NaN	NaN	NaN	NaN	NaN	NaN	NaN	NaN	NaN	NaN	NaN	NaN	NaN	NaN	NaN	NaN	NaN	NaN	NaN	NaN	NaN	NaN	NaN	NaN	NaN	NaN	NaN
0	117.7	108.7	104.7	138.3	105.8	203.8	237.7	239.2	113.3	159.7	48.26	108.5	92.26	196.4	206.5	230.3	187.7	151.2	143.7	156.6	151	155.6	109.5	127.5	142.3	123.6	154.5	128.8	142.4	143.8	119.3	100.8	167.9	119.6	143.8	109.1	126.2	123.4	128.8	120.8	142	151.2	134.2	97.19	118.8	99.89	149.8	93.06	149.8
0	113.4	NaN	NaN	NaN	NaN	NaN	NaN	NaN	NaN	NaN	NaN	NaN	NaN	NaN	NaN	NaN	NaN	NaN	NaN	NaN	NaN	NaN	NaN	NaN	NaN	NaN	NaN	NaN	NaN	NaN	NaN	NaN	NaN	NaN	NaN	NaN	NaN	NaN	NaN	NaN	NaN	NaN	NaN	NaN	NaN	NaN	NaN	NaN	NaN
0	144.5	215.5	465.9	540.9	579.5	587.5	569.8	575.2	536.5	641	522.5	565.2	621.4	473.1	409.6	275.5	194.2	190.1	164.3	133.3	156.4	174.7	158.4	184.5	161.7	139.3	170.8	163.2	200.3	172.9	161.9	169.2	178.3	143.8	205.7	204.3	174.4	178.9	202.9	182.2	NaN	NaN	NaN	NaN	NaN	NaN	NaN	NaN	NaN
36	164.5	130.4	151.8	178.4	114.8	159.5	165.3	145.3	137.5	146.8	128.6	165.3	142.5	148.6	125.8	122.7	145	122.3	148.9	123.5	138.3	136.9	166.9	414.5	612.7	545.3	554.2	622.7	558.3	521.5	577.3	546.9	563.6	591.4	489.8	524.6	570.3	451.9	468.3	510.8	554.8	493	277.3	232.9	195.4	279.5	224.6	224.5	166.3
0	224.6	120.6	148	171.7	168.9	150	NaN	NaN	NaN	NaN	NaN	NaN	NaN	NaN	NaN	NaN	NaN	NaN	NaN	NaN	NaN	NaN	NaN	NaN	NaN	NaN	NaN	NaN	NaN	NaN	NaN	NaN	NaN	NaN	NaN	NaN	NaN	NaN	NaN	NaN	NaN	NaN	NaN	NaN	NaN	NaN	NaN	NaN	NaN
0	98.94	123	161.3	79.01	115.3	127	NaN	NaN	NaN	NaN	NaN	NaN	NaN	NaN	NaN	NaN	NaN	NaN	NaN	NaN	NaN	NaN	NaN	NaN	NaN	NaN	NaN	NaN	NaN	NaN	NaN	NaN	NaN	NaN	NaN	NaN	NaN	NaN	NaN	NaN	NaN	NaN	NaN	NaN	NaN	NaN	NaN	NaN	NaN
0	143.9	175.5	102.9	109.2	153.3	129.8	107	109.5	99.36	NaN	NaN	NaN	NaN	NaN	NaN	NaN	NaN	NaN	NaN	NaN	NaN	NaN	NaN	NaN	NaN	NaN	NaN	NaN	NaN	NaN	NaN	NaN	NaN	NaN	NaN	NaN	NaN	NaN	NaN	NaN	NaN	NaN	NaN	NaN	NaN	NaN	NaN	NaN	NaN
0	144.7	89.99	158.7	82.47	114.2	NaN	NaN	NaN	NaN	NaN	NaN	NaN	NaN	NaN	NaN	NaN	NaN	NaN	NaN	NaN	NaN	NaN	NaN	NaN	NaN	NaN	NaN	NaN	NaN	NaN	NaN	NaN	NaN	NaN	NaN	NaN	NaN	NaN	NaN	NaN	NaN	NaN	NaN	NaN	NaN	NaN	NaN	NaN	NaN
0	135.2	106.7	NaN	NaN	NaN	NaN	NaN	NaN	NaN	NaN	NaN	NaN	NaN	NaN	NaN	NaN	NaN	NaN	NaN	NaN	NaN	NaN	NaN	NaN	NaN	NaN	NaN	NaN	NaN	NaN	NaN	NaN	NaN	NaN	NaN	NaN	NaN	NaN	NaN	NaN	NaN	NaN	NaN	NaN	NaN	NaN	NaN	NaN	NaN
0	119.7	121.8	104.5	146.8	122	162.4	97.54	118	89.22	NaN	NaN	NaN	NaN	NaN	NaN	NaN	NaN	NaN	NaN	NaN	NaN	NaN	NaN	NaN	NaN	NaN	NaN	NaN	NaN	NaN	NaN	NaN	NaN	NaN	NaN	NaN	NaN	NaN	NaN	NaN	NaN	NaN	NaN	NaN	NaN	NaN	NaN	NaN	NaN
0	NaN	NaN	NaN	NaN	NaN	NaN	NaN	NaN	NaN	NaN	NaN	NaN	NaN	NaN	NaN	NaN	NaN	NaN	NaN	NaN	NaN	NaN	NaN	NaN	NaN	NaN	NaN	NaN	NaN	NaN	NaN	NaN	NaN	NaN	NaN	NaN	NaN	NaN	NaN	NaN	NaN	NaN	NaN	NaN	NaN	NaN	NaN	NaN	NaN
0	144.4	177	132.4	120.9	130.8	140.7	128.5	107.5	86	86.6	147.3	125.5	112.9	78.26	96.7	98	78.25	100.9	83.5	93.22	148.3	70.59	102.3	NaN	NaN	NaN	NaN	NaN	NaN	NaN	NaN	NaN	NaN	NaN	NaN	NaN	NaN	NaN	NaN	NaN	NaN	NaN	NaN	NaN	NaN	NaN	NaN	NaN	NaN
0	92.2	123.5	112.2	113.3	139.4	126	128	154.4	141.3	143.7	123	138.6	113.2	143.6	112.6	119.7	134.9	100.1	147	115.8	129.5	156.8	121.9	103.8	123.7	133.7	89.03	121.8	105	123.8	108.2	NaN	NaN	NaN	NaN	NaN	NaN	NaN	NaN	NaN	NaN	NaN	NaN	NaN	NaN	NaN	NaN	NaN	NaN
0	153.4	179.2	148.8	139.2	129.4	160.8	152.5	140.1	145.5	192.4	164	150.6	162.9	182.1	115.4	163	165.2	177.4	155.8	163.9	144.3	158.7	158.1	168.1	148.6	137.6	161.1	148	163.4	129.7	182.9	151.5	144.9	148.9	182.7	136.6	161.6	157.4	141.9	129.6	129.9	172.2	167.7	124.4	132.1	160.5	142.1	164.2	161
0	NaN	NaN	NaN	NaN	NaN	NaN	NaN	NaN	NaN	NaN	NaN	NaN	NaN	NaN	NaN	NaN	NaN	NaN	NaN	NaN	NaN	NaN	NaN	NaN	NaN	NaN	NaN	NaN	NaN	NaN	NaN	NaN	NaN	NaN	NaN	NaN	NaN	NaN	NaN	NaN	NaN	NaN	NaN	NaN	NaN	NaN	NaN	NaN	NaN
0	105.5	147.5	109.8	106.9	162.8	111.3	113.5	131.5	106.7	119	136.9	115.5	133.9	92.73	114.4	119.1	106.9	93.77	97.82	165.1	127.7	103.7	112.7	111	94.14	115.3	125.3	145.2	131.5	143.1	131.5	116	84	100.6	142.7	112.1	119	104.2	102	88.64	120	104	106.6	97.19	76.3	116.8	NaN	NaN	NaN
0	198.9	140.3	90.65	100.3	131.3	179.3	106.8	120.5	100.6	101.4	89	106.3	122	143.5	89.72	99.24	143.2	104.3	103.4	157	90.47	107.1	NaN	NaN	NaN	NaN	NaN	NaN	NaN	NaN	NaN	NaN	NaN	NaN	NaN	NaN	NaN	NaN	NaN	NaN	NaN	NaN	NaN	NaN	NaN	NaN	NaN	NaN	NaN
0	162.7	133.2	140.8	96.63	139.3	125.8	123.1	140.3	162.7	140.3	122	127.5	104.5	111.2	159.1	188.3	122.4	161.5	166.1	134.5	143	115.1	142.1	126.7	142.3	141.4	133.5	143.3	121.9	128.4	122.9	131.3	99.15	144	137.5	104.3	142.4	146.7	134.6	143	78.23	100.4	139.1	94.96	161.9	130	NaN	NaN	NaN
0	157.5	142.5	129.5	132.3	147.1	112	139.4	337.7	298.1	319.9	356.6	366	281	269	311.3	312.3	254.2	319.4	302.3	230.6	192.4	238	139.9	NaN	NaN	NaN	NaN	NaN	NaN	NaN	NaN	NaN	NaN	NaN	NaN	NaN	NaN	NaN	NaN	NaN	NaN	NaN	NaN	NaN	NaN	NaN	NaN	NaN	NaN
0	88.44	97.73	113.5	152	145.4	146.3	145.4	167.1	NaN	NaN	NaN	NaN	NaN	NaN	NaN	NaN	NaN	NaN	NaN	NaN	NaN	NaN	NaN	NaN	NaN	NaN	NaN	NaN	NaN	NaN	NaN	NaN	NaN	NaN	NaN	NaN	NaN	NaN	NaN	NaN	NaN	NaN	NaN	NaN	NaN	NaN	NaN	NaN	NaN
0	124.5	136.1	160.8	145	165.5	148.8	137.2	121.1	156.2	137.2	111.8	130.4	98.09	144.7	107.5	139.3	144.9	99.29	128	138.3	125.5	146	311	323.7	331.4	356	358.1	368	392.7	361.2	364.2	397.6	378.3	323	355.4	265.2	281	330.5	311.5	288.8	360.6	374.2	338.3	330.1	306.8	357	384	401.5	410.2
0	171.4	105.2	84.57	105.1	118.1	122.9	93.5	NaN	NaN	NaN	NaN	NaN	NaN	NaN	NaN	NaN	NaN	NaN	NaN	NaN	NaN	NaN	NaN	NaN	NaN	NaN	NaN	NaN	NaN	NaN	NaN	NaN	NaN	NaN	NaN	NaN	NaN	NaN	NaN	NaN	NaN	NaN	NaN	NaN	NaN	NaN	NaN	NaN	NaN
0	NaN	NaN	NaN	NaN	NaN	NaN	NaN	NaN	NaN	NaN	NaN	NaN	NaN	NaN	NaN	NaN	NaN	NaN	NaN	NaN	NaN	NaN	NaN	NaN	NaN	NaN	NaN	NaN	NaN	NaN	NaN	NaN	NaN	NaN	NaN	NaN	NaN	NaN	NaN	NaN	NaN	NaN	NaN	NaN	NaN	NaN	NaN	NaN	NaN
0	NaN	NaN	NaN	NaN	NaN	NaN	NaN	NaN	NaN	NaN	NaN	NaN	NaN	NaN	NaN	NaN	NaN	NaN	NaN	NaN	NaN	NaN	NaN	NaN	NaN	NaN	NaN	NaN	NaN	NaN	NaN	NaN	NaN	NaN	NaN	NaN	NaN	NaN	NaN	NaN	NaN	NaN	NaN	NaN	NaN	NaN	NaN	NaN	NaN
37	131.7	174.6	145.8	189.5	146.4	117.5	189.5	170.5	184.1	197	123.8	122.3	153.6	151.9	182.8	172.3	165.7	149.2	182.2	152	129.4	156.3	158.5	171.8	146.5	305.5	200.7	271.7	213.9	280.9	217	227.9	214.6	189.9	145.6	221.1	213.8	159.2	159.2	143.8	156.5	148.5	173.2	133.5	151.2	140.1	170.2	167.3	157.2
0	220	152.7	160	190.3	217.6	226.1	225.6	228.7	255.2	236.2	268	226.2	186.6	231.7	217.3	213.5	201.2	148.5	225.8	216.6	242.2	243.5	275.1	229.3	234.8	206	155.5	183.5	169.5	167	168	158.5	146.5	149	159.5	176.3	179.3	150.5	182.7	162	166.7	141.3	104.7	158	157.4	147.2	160.3	170.5	173.2
0	NaN	NaN	NaN	NaN	NaN	NaN	NaN	NaN	NaN	NaN	NaN	NaN	NaN	NaN	NaN	NaN	NaN	NaN	NaN	NaN	NaN	NaN	NaN	NaN	NaN	NaN	NaN	NaN	NaN	NaN	NaN	NaN	NaN	NaN	NaN	NaN	NaN	NaN	NaN	NaN	NaN	NaN	NaN	NaN	NaN	NaN	NaN	NaN	NaN
0	98.31	101.6	NaN	NaN	NaN	NaN	NaN	NaN	NaN	NaN	NaN	NaN	NaN	NaN	NaN	NaN	NaN	NaN	NaN	NaN	NaN	NaN	NaN	NaN	NaN	NaN	NaN	NaN	NaN	NaN	NaN	NaN	NaN	NaN	NaN	NaN	NaN	NaN	NaN	NaN	NaN	NaN	NaN	NaN	NaN	NaN	NaN	NaN	NaN
0	52.21	139.7	96.59	175.4	NaN	NaN	NaN	NaN	NaN	NaN	NaN	NaN	NaN	NaN	NaN	NaN	NaN	NaN	NaN	NaN	NaN	NaN	NaN	NaN	NaN	NaN	NaN	NaN	NaN	NaN	NaN	NaN	NaN	NaN	NaN	NaN	NaN	NaN	NaN	NaN	NaN	NaN	NaN	NaN	NaN	NaN	NaN	NaN	NaN
38	173.7	215.8	466.2	405.2	439	476.5	436.3	424.5	322.5	431.1	383.7	448.7	349.9	482.5	289.3	265.3	269.3	256.9	261.5	281.2	268.5	219.2	196.9	163.9	198.5	185.7	254.8	204.6	207.5	169.9	218.4	206.1	184.1	176	168.7	188.7	165	153.8	165.4	167.6	170.7	161.9	140.9	182.5	129	162.5	179	140.2	166
0	NaN	NaN	NaN	NaN	NaN	NaN	NaN	NaN	NaN	NaN	NaN	NaN	NaN	NaN	NaN	NaN	NaN	NaN	NaN	NaN	NaN	NaN	NaN	NaN	NaN	NaN	NaN	NaN	NaN	NaN	NaN	NaN	NaN	NaN	NaN	NaN	NaN	NaN	NaN	NaN	NaN	NaN	NaN	NaN	NaN	NaN	NaN	NaN	NaN
0	182.5	135.4	116.5	105.3	156.6	101.4	135.8	164.3	102.9	88.03	115.5	149.1	119.7	172.4	121.8	133.3	123.2	101.4	124.1	142.7	123.4	154	172.3	144.1	116	106.8	126.6	88.08	126.7	110.9	115.7	92.83	118	118	101.5	91.9	109.5	133.3	121.6	112.7	102.6	105.6	116.7	145.6	133.7	123.5	87.2	133.3	111.9
0	75	124.1	144.2	146.7	142.8	119.5	79.61	113.1	148.3	NaN	NaN	NaN	NaN	NaN	NaN	NaN	NaN	NaN	NaN	NaN	NaN	NaN	NaN	NaN	NaN	NaN	NaN	NaN	NaN	NaN	NaN	NaN	NaN	NaN	NaN	NaN	NaN	NaN	NaN	NaN	NaN	NaN	NaN	NaN	NaN	NaN	NaN	NaN	NaN
0	127.8	127.4	88.32	120.2	124.8	112.1	111.3	NaN	NaN	NaN	NaN	NaN	NaN	NaN	NaN	NaN	NaN	NaN	NaN	NaN	NaN	NaN	NaN	NaN	NaN	NaN	NaN	NaN	NaN	NaN	NaN	NaN	NaN	NaN	NaN	NaN	NaN	NaN	NaN	NaN	NaN	NaN	NaN	NaN	NaN	NaN	NaN	NaN	NaN
0	129.5	159.4	162.7	109.9	136.3	95.93	96.28	164.8	113.3	102.8	155.8	105.9	142.2	122.6	171.8	145.2	119.8	135.6	126.2	106.6	115.1	121.9	119.8	145.7	125.7	112.9	107.2	80.13	115.7	103.5	118.8	113.9	148.2	112.3	122.2	106.3	134.2	97.74	92.21	125.6	114.9	103.7	126.3	128.4	144.3	110.4	95.62	112.2	120.8
0	NaN	NaN	NaN	NaN	NaN	NaN	NaN	NaN	NaN	NaN	NaN	NaN	NaN	NaN	NaN	NaN	NaN	NaN	NaN	NaN	NaN	NaN	NaN	NaN	NaN	NaN	NaN	NaN	NaN	NaN	NaN	NaN	NaN	NaN	NaN	NaN	NaN	NaN	NaN	NaN	NaN	NaN	NaN	NaN	NaN	NaN	NaN	NaN	NaN
0	140.5	152	156.7	NaN	NaN	NaN	NaN	NaN	NaN	NaN	NaN	NaN	NaN	NaN	NaN	NaN	NaN	NaN	NaN	NaN	NaN	NaN	NaN	NaN	NaN	NaN	NaN	NaN	NaN	NaN	NaN	NaN	NaN	NaN	NaN	NaN	NaN	NaN	NaN	NaN	NaN	NaN	NaN	NaN	NaN	NaN	NaN	NaN	NaN
0	133.6	103.5	88.41	146.6	103.1	152	90.79	122.4	115.5	116.9	80.11	117.3	148	118.4	110.4	106	101	83.47	130.5	98.57	128.6	113	122.5	98.15	77.49	99.01	121	97.81	103.9	122.4	115	128	139.2	139.9	118.7	117.5	86.44	93.96	83.5	140.6	92	114.5	101.4	115.2	77.76	103.9	90.58	78.5	85.87
0	106.5	183.9	94.55	106	119.8	196.5	116.9	110.4	164.9	92.54	120.9	126.4	124.6	NaN	NaN	NaN	NaN	NaN	NaN	NaN	NaN	NaN	NaN	NaN	NaN	NaN	NaN	NaN	NaN	NaN	NaN	NaN	NaN	NaN	NaN	NaN	NaN	NaN	NaN	NaN	NaN	NaN	NaN	NaN	NaN	NaN	NaN	NaN	NaN
0	132.5	143.4	141	121	135.4	102.6	142.2	107.9	130.1	149.5	126	130.6	134.4	148.9	82.39	106.1	101.8	106	NaN	NaN	NaN	NaN	NaN	NaN	NaN	NaN	NaN	NaN	NaN	NaN	NaN	NaN	NaN	NaN	NaN	NaN	NaN	NaN	NaN	NaN	NaN	NaN	NaN	NaN	NaN	NaN	NaN	NaN	NaN
0	NaN	NaN	NaN	NaN	NaN	NaN	NaN	NaN	NaN	NaN	NaN	NaN	NaN	NaN	NaN	NaN	NaN	NaN	NaN	NaN	NaN	NaN	NaN	NaN	NaN	NaN	NaN	NaN	NaN	NaN	NaN	NaN	NaN	NaN	NaN	NaN	NaN	NaN	NaN	NaN	NaN	NaN	NaN	NaN	NaN	NaN	NaN	NaN	NaN
0	129.4	141.5	68.41	82.78	72.43	174.2	113.2	114.6	138.2	NaN	NaN	NaN	NaN	NaN	NaN	NaN	NaN	NaN	NaN	NaN	NaN	NaN	NaN	NaN	NaN	NaN	NaN	NaN	NaN	NaN	NaN	NaN	NaN	NaN	NaN	NaN	NaN	NaN	NaN	NaN	NaN	NaN	NaN	NaN	NaN	NaN	NaN	NaN	NaN
0	NaN	NaN	NaN	NaN	NaN	NaN	NaN	NaN	NaN	NaN	NaN	NaN	NaN	NaN	NaN	NaN	NaN	NaN	NaN	NaN	NaN	NaN	NaN	NaN	NaN	NaN	NaN	NaN	NaN	NaN	NaN	NaN	NaN	NaN	NaN	NaN	NaN	NaN	NaN	NaN	NaN	NaN	NaN	NaN	NaN	NaN	NaN	NaN	NaN
0	NaN	NaN	NaN	NaN	NaN	NaN	NaN	NaN	NaN	NaN	NaN	NaN	NaN	NaN	NaN	NaN	NaN	NaN	NaN	NaN	NaN	NaN	NaN	NaN	NaN	NaN	NaN	NaN	NaN	NaN	NaN	NaN	NaN	NaN	NaN	NaN	NaN	NaN	NaN	NaN	NaN	NaN	NaN	NaN	NaN	NaN	NaN	NaN	NaN
0	114.5	94.88	147.5	NaN	NaN	NaN	NaN	NaN	NaN	NaN	NaN	NaN	NaN	NaN	NaN	NaN	NaN	NaN	NaN	NaN	NaN	NaN	NaN	NaN	NaN	NaN	NaN	NaN	NaN	NaN	NaN	NaN	NaN	NaN	NaN	NaN	NaN	NaN	NaN	NaN	NaN	NaN	NaN	NaN	NaN	NaN	NaN	NaN	NaN
0	135.5	165.5	149.1	112.1	156.4	113	112.2	134.1	110.1	128.5	113.5	138.9	112.3	135.6	144.4	144.7	116.9	115.9	119.7	142.1	103	NaN	NaN	NaN	NaN	NaN	NaN	NaN	NaN	NaN	NaN	NaN	NaN	NaN	NaN	NaN	NaN	NaN	NaN	NaN	NaN	NaN	NaN	NaN	NaN	NaN	NaN	NaN	NaN
0	103.4	126.5	136	NaN	NaN	NaN	NaN	NaN	NaN	NaN	NaN	NaN	NaN	NaN	NaN	NaN	NaN	NaN	NaN	NaN	NaN	NaN	NaN	NaN	NaN	NaN	NaN	NaN	NaN	NaN	NaN	NaN	NaN	NaN	NaN	NaN	NaN	NaN	NaN	NaN	NaN	NaN	NaN	NaN	NaN	NaN	NaN	NaN	NaN
0	111.1	159.5	95.54	127	147.5	96.68	188.5	105.9	NaN	NaN	NaN	NaN	NaN	NaN	NaN	NaN	NaN	NaN	NaN	NaN	NaN	NaN	NaN	NaN	NaN	NaN	NaN	NaN	NaN	NaN	NaN	NaN	NaN	NaN	NaN	NaN	NaN	NaN	NaN	NaN	NaN	NaN	NaN	NaN	NaN	NaN	NaN	NaN	NaN
0	NaN	NaN	NaN	NaN	NaN	NaN	NaN	NaN	NaN	NaN	NaN	NaN	NaN	NaN	NaN	NaN	NaN	NaN	NaN	NaN	NaN	NaN	NaN	NaN	NaN	NaN	NaN	NaN	NaN	NaN	NaN	NaN	NaN	NaN	NaN	NaN	NaN	NaN	NaN	NaN	NaN	NaN	NaN	NaN	NaN	NaN	NaN	NaN	NaN
0	129.9	129.5	137.7	164.1	95.65	113.8	138	116.1	136.5	113.7	127	147	56.05	160.2	113.1	158.6	115.3	114.6	101.5	119	130	121	157.1	NaN	NaN	NaN	NaN	NaN	NaN	NaN	NaN	NaN	NaN	NaN	NaN	NaN	NaN	NaN	NaN	NaN	NaN	NaN	NaN	NaN	NaN	NaN	NaN	NaN	NaN
39	154	170.6	179.6	186.3	234	179.2	156.5	143.6	205.5	150.9	126.1	168.4	182	166.1	162.4	151.5	167.5	162.5	423.5	625.4	562.5	569.4	528	455.9	506.4	501.1	560	587	480	486.5	386.5	362.4	345.6	376.6	288	287.1	252.6	311.4	429.5	375.5	465	475.1	504	545.9	498.4	403.5	447.2	439.2	390.9
40	123.5	153.4	146	177.9	143	111.4	123.9	168.1	137	158.8	105.1	122.7	133.3	110.1	111.4	158.5	146.9	124.6	119.9	132.5	148.6	138	141.9	131	135.6	133.9	111	148	150.9	149	120.7	158.6	98.99	112.1	97.02	173.3	121.5	107	125.4	142	128	83.36	116.4	112.5	95.6	110.5	108.5	95.35	117
0	114.7	137	164.7	130.5	105.7	141.2	141.7	103.5	137.3	101.5	123.4	126.5	129.2	124.1	80.39	97.5	109.8	136.1	112.7	123.9	99.77	106.5	111	127.6	118.8	145.9	129.7	101.4	113.6	NaN	NaN	NaN	NaN	NaN	NaN	NaN	NaN	NaN	NaN	NaN	NaN	NaN	NaN	NaN	NaN	NaN	NaN	NaN	NaN
0	NaN	NaN	NaN	NaN	NaN	NaN	NaN	NaN	NaN	NaN	NaN	NaN	NaN	NaN	NaN	NaN	NaN	NaN	NaN	NaN	NaN	NaN	NaN	NaN	NaN	NaN	NaN	NaN	NaN	NaN	NaN	NaN	NaN	NaN	NaN	NaN	NaN	NaN	NaN	NaN	NaN	NaN	NaN	NaN	NaN	NaN	NaN	NaN	NaN
0	86.48	23.52	NaN	NaN	NaN	NaN	NaN	NaN	NaN	NaN	NaN	NaN	NaN	NaN	NaN	NaN	NaN	NaN	NaN	NaN	NaN	NaN	NaN	NaN	NaN	NaN	NaN	NaN	NaN	NaN	NaN	NaN	NaN	NaN	NaN	NaN	NaN	NaN	NaN	NaN	NaN	NaN	NaN	NaN	NaN	NaN	NaN	NaN	NaN
41	104.5	103.5	121.5	119.5	121	106.5	96.02	148	139	174.3	162.6	128.8	127.5	151.4	99.49	90.45	108	109	81.48	136.1	104	125.6	105.5	115	123.7	93.51	95.57	133.5	158	131	123.7	96.81	89.25	120.2	167	128.5	91.55	128.9	95.9	101.9	103.5	164.2	100.4	84.34	128.3	166	109.3	128	127
0	NaN	NaN	NaN	NaN	NaN	NaN	NaN	NaN	NaN	NaN	NaN	NaN	NaN	NaN	NaN	NaN	NaN	NaN	NaN	NaN	NaN	NaN	NaN	NaN	NaN	NaN	NaN	NaN	NaN	NaN	NaN	NaN	NaN	NaN	NaN	NaN	NaN	NaN	NaN	NaN	NaN	NaN	NaN	NaN	NaN	NaN	NaN	NaN	NaN
42	519	518	540.5	527.4	430.9	435.3	489.4	470.4	452.5	484.5	410.2	467	496.9	449.4	417	436	470.3	404.5	461.2	457.2	489.6	446	416.4	317	376.9	354.5	324.1	298.1	377.1	344.5	291.6	328.2	267.2	288.4	287.1	287.4	260.3	256.9	319.7	278.7	302.9	295.4	235.5	185.2	312.9	240.5	218	247.5	163.9
43	149.5	171.2	148.2	190	157.4	142.3	170.6	149.3	149	152.4	149.8	204	169	126	130.9	215.9	159.8	205.8	107.3	123.4	166	180	254.4	216.8	320.4	331.5	240	297.7	353	249	310.5	350.9	349.3	455	341	352.5	426	372.9	388.1	472.9	377.9	314.4	352.5	309.9	358.6	421	460	452.1	431
0	120.1	148.5	154.6	173.5	154.2	108	108.8	121.2	144.4	109.3	NaN	NaN	NaN	NaN	NaN	NaN	NaN	NaN	NaN	NaN	NaN	NaN	NaN	NaN	NaN	NaN	NaN	NaN	NaN	NaN	NaN	NaN	NaN	NaN	NaN	NaN	NaN	NaN	NaN	NaN	NaN	NaN	NaN	NaN	NaN	NaN	NaN	NaN	NaN
0	149.6	135.7	168.5	183.8	150.1	124	160.9	132.5	131.8	103.6	112.9	129	140.3	105.5	164.4	130.5	144.3	137.1	114.6	186.1	135.8	119.8	175.5	145.4	122.4	124.5	139	104.5	103.9	NaN	NaN	NaN	NaN	NaN	NaN	NaN	NaN	NaN	NaN	NaN	NaN	NaN	NaN	NaN	NaN	NaN	NaN	NaN	NaN
0	142	154.1	146.4	199	144.5	119.9	150.7	140.5	139.5	115	149.2	141.4	132.2	88.89	105.5	152.7	132.6	130.1	117	126.7	155.9	120.9	112	105.1	129.2	125.6	123.6	130	132.7	143.3	116.9	117.9	138.1	133.2	97.7	103.5	151.6	116	133.4	108.6	107.4	103.3	127.8	139.8	120	124.8	104.7	120.3	109
0	156.5	148.6	139.4	151.3	125.9	122.4	102.7	120.8	127.4	NaN	NaN	NaN	NaN	NaN	NaN	NaN	NaN	NaN	NaN	NaN	NaN	NaN	NaN	NaN	NaN	NaN	NaN	NaN	NaN	NaN	NaN	NaN	NaN	NaN	NaN	NaN	NaN	NaN	NaN	NaN	NaN	NaN	NaN	NaN	NaN	NaN	NaN	NaN	NaN
0	157.4	118.1	143.3	145.5	104.6	88.03	112	93.76	126.2	110.5	115.1	140	98.92	138	117.4	102.2	108.9	132.4	98.93	129.8	119.1	122.2	75.01	127.6	96.36	87.79	81.12	72.4	79.69	109.6	112.8	101.5	140.1	142	NaN	NaN	NaN	NaN	NaN	NaN	NaN	NaN	NaN	NaN	NaN	NaN	NaN	NaN	NaN
0	141	130.5	153	99.51	131.6	138.5	93.11	NaN	NaN	NaN	NaN	NaN	NaN	NaN	NaN	NaN	NaN	NaN	NaN	NaN	NaN	NaN	NaN	NaN	NaN	NaN	NaN	NaN	NaN	NaN	NaN	NaN	NaN	NaN	NaN	NaN	NaN	NaN	NaN	NaN	NaN	NaN	NaN	NaN	NaN	NaN	NaN	NaN	NaN
44	150.5	165.9	142.7	127.2	142.5	143	105.7	145.4	156.7	119.5	127.3	147.7	129.5	146.9	169.4	143.4	111.7	126.4	156.1	125.4	158	132.7	154.6	142.9	141.5	162.7	179	109.6	122.4	140.1	137.4	136.4	156.1	131.4	138.4	122.9	129	175.6	131.5	126.9	150.6	144.4	123.9	154.7	135.9	105.1	103.9	112	118.3
0	122.8	135.6	138.7	140.9	134.8	120.6	131.6	167.7	156.4	151.4	154.1	113.8	154.6	127.1	87.72	122.5	114.1	119.7	128.6	112.6	112.2	110	109.3	112.5	115.2	83.73	103.9	153	91.94	128.9	110.7	124.3	100.5	92.02	134.1	125.1	NaN	NaN	NaN	NaN	NaN	NaN	NaN	NaN	NaN	NaN	NaN	NaN	NaN
0	93.91	125.1	139	105	112.5	NaN	NaN	NaN	NaN	NaN	NaN	NaN	NaN	NaN	NaN	NaN	NaN	NaN	NaN	NaN	NaN	NaN	NaN	NaN	NaN	NaN	NaN	NaN	NaN	NaN	NaN	NaN	NaN	NaN	NaN	NaN	NaN	NaN	NaN	NaN	NaN	NaN	NaN	NaN	NaN	NaN	NaN	NaN	NaN
0	144	130.2	86.66	100.5	104.7	108.8	154.7	NaN	NaN	NaN	NaN	NaN	NaN	NaN	NaN	NaN	NaN	NaN	NaN	NaN	NaN	NaN	NaN	NaN	NaN	NaN	NaN	NaN	NaN	NaN	NaN	NaN	NaN	NaN	NaN	NaN	NaN	NaN	NaN	NaN	NaN	NaN	NaN	NaN	NaN	NaN	NaN	NaN	NaN
0	NaN	NaN	NaN	NaN	NaN	NaN	NaN	NaN	NaN	NaN	NaN	NaN	NaN	NaN	NaN	NaN	NaN	NaN	NaN	NaN	NaN	NaN	NaN	NaN	NaN	NaN	NaN	NaN	NaN	NaN	NaN	NaN	NaN	NaN	NaN	NaN	NaN	NaN	NaN	NaN	NaN	NaN	NaN	NaN	NaN	NaN	NaN	NaN	NaN
0	141.5	117.3	140.8	153.6	136.6	137.2	170.6	160.1	120.2	141.7	170.8	126.5	154.2	146.6	136.9	130.2	154.6	126	137.6	142.9	155.1	165.9	144.3	162.1	164.2	153.6	150.6	167.9	150.2	120.7	184.9	154.4	155.5	168.1	167.4	153	157.4	176.9	158.4	186.1	146	164.8	180.7	133.9	174.8	211.7	150.3	177.4	153.9
0	119.2	117.7	124	119.3	NaN	NaN	NaN	NaN	NaN	NaN	NaN	NaN	NaN	NaN	NaN	NaN	NaN	NaN	NaN	NaN	NaN	NaN	NaN	NaN	NaN	NaN	NaN	NaN	NaN	NaN	NaN	NaN	NaN	NaN	NaN	NaN	NaN	NaN	NaN	NaN	NaN	NaN	NaN	NaN	NaN	NaN	NaN	NaN	NaN
0	NaN	NaN	NaN	NaN	NaN	NaN	NaN	NaN	NaN	NaN	NaN	NaN	NaN	NaN	NaN	NaN	NaN	NaN	NaN	NaN	NaN	NaN	NaN	NaN	NaN	NaN	NaN	NaN	NaN	NaN	NaN	NaN	NaN	NaN	NaN	NaN	NaN	NaN	NaN	NaN	NaN	NaN	NaN	NaN	NaN	NaN	NaN	NaN	NaN
0	121.5	128.5	134	108.9	133.1	103	175.4	75.91	117.5	135	114.4	103.1	NaN	NaN	NaN	NaN	NaN	NaN	NaN	NaN	NaN	NaN	NaN	NaN	NaN	NaN	NaN	NaN	NaN	NaN	NaN	NaN	NaN	NaN	NaN	NaN	NaN	NaN	NaN	NaN	NaN	NaN	NaN	NaN	NaN	NaN	NaN	NaN	NaN
0	119.3	124.5	85.99	197.4	NaN	NaN	NaN	NaN	NaN	NaN	NaN	NaN	NaN	NaN	NaN	NaN	NaN	NaN	NaN	NaN	NaN	NaN	NaN	NaN	NaN	NaN	NaN	NaN	NaN	NaN	NaN	NaN	NaN	NaN	NaN	NaN	NaN	NaN	NaN	NaN	NaN	NaN	NaN	NaN	NaN	NaN	NaN	NaN	NaN
0	150.1	177.3	142.8	113	142.5	163.2	166.5	133	153.8	182.7	153.2	143	110.8	101.8	117	114.4	131.9	159.5	142.7	135.5	136.2	116.5	128.7	101	140	135.8	134.7	120.6	139.1	159.4	128.2	117.3	146.5	127.2	105.5	123.6	113	118.8	127.5	116.9	104.1	113.1	82.5	116	112.1	112.9	103.7	127.5	112.9
0	124.9	NaN	NaN	NaN	NaN	NaN	NaN	NaN	NaN	NaN	NaN	NaN	NaN	NaN	NaN	NaN	NaN	NaN	NaN	NaN	NaN	NaN	NaN	NaN	NaN	NaN	NaN	NaN	NaN	NaN	NaN	NaN	NaN	NaN	NaN	NaN	NaN	NaN	NaN	NaN	NaN	NaN	NaN	NaN	NaN	NaN	NaN	NaN	NaN
0	168	125	104.5	136.1	135.5	142	95.41	122.7	117.1	121.4	149.4	128.6	119	135.6	156.8	137.1	121.2	115.4	137	115.9	112.7	118.1	125.7	162.7	139.3	125	146	153.9	115	128	128.8	139.7	123.8	97	120.3	113.8	96.03	90.87	NaN	NaN	NaN	NaN	NaN	NaN	NaN	NaN	NaN	NaN	NaN
0	154.7	118.9	128.8	86.18	68.18	NaN	NaN	NaN	NaN	NaN	NaN	NaN	NaN	NaN	NaN	NaN	NaN	NaN	NaN	NaN	NaN	NaN	NaN	NaN	NaN	NaN	NaN	NaN	NaN	NaN	NaN	NaN	NaN	NaN	NaN	NaN	NaN	NaN	NaN	NaN	NaN	NaN	NaN	NaN	NaN	NaN	NaN	NaN	NaN
0	138.1	112.9	NaN	NaN	NaN	NaN	NaN	NaN	NaN	NaN	NaN	NaN	NaN	NaN	NaN	NaN	NaN	NaN	NaN	NaN	NaN	NaN	NaN	NaN	NaN	NaN	NaN	NaN	NaN	NaN	NaN	NaN	NaN	NaN	NaN	NaN	NaN	NaN	NaN	NaN	NaN	NaN	NaN	NaN	NaN	NaN	NaN	NaN	NaN
0	140.6	116.9	144.8	148.3	148.4	154.2	119.9	165.3	130.8	109.5	137	111	169	128.2	177.1	163.2	136.3	130.7	138.6	147.3	133.3	144.4	137.3	140.2	165	131	137.7	145.6	127.7	145.6	154.6	184.1	126.8	123.5	166	129.7	139.5	137.2	151.1	139.1	154	141.5	136.4	140.6	143.4	122.5	148.5	125.5	131.4
0	125.2	137.6	98.19	121.1	168.3	122.5	117.9	111.7	99.06	109.7	145.7	NaN	NaN	NaN	NaN	NaN	NaN	NaN	NaN	NaN	NaN	NaN	NaN	NaN	NaN	NaN	NaN	NaN	NaN	NaN	NaN	NaN	NaN	NaN	NaN	NaN	NaN	NaN	NaN	NaN	NaN	NaN	NaN	NaN	NaN	NaN	NaN	NaN	NaN
0	143.5	151.7	161.6	119	136.4	114.6	105.2	119.4	121.6	100.5	118.5	NaN	NaN	NaN	NaN	NaN	NaN	NaN	NaN	NaN	NaN	NaN	NaN	NaN	NaN	NaN	NaN	NaN	NaN	NaN	NaN	NaN	NaN	NaN	NaN	NaN	NaN	NaN	NaN	NaN	NaN	NaN	NaN	NaN	NaN	NaN	NaN	NaN	NaN
0	134	118.4	113.9	NaN	NaN	NaN	NaN	NaN	NaN	NaN	NaN	NaN	NaN	NaN	NaN	NaN	NaN	NaN	NaN	NaN	NaN	NaN	NaN	NaN	NaN	NaN	NaN	NaN	NaN	NaN	NaN	NaN	NaN	NaN	NaN	NaN	NaN	NaN	NaN	NaN	NaN	NaN	NaN	NaN	NaN	NaN	NaN	NaN	NaN
0	190	120.9	163	127.4	114.7	134.8	125.8	128.3	168.4	205.6	231.7	221.1	244.5	285.8	226.6	178.9	238.7	243.7	143.8	128.3	128.7	125.6	110.2	123.5	141.8	142	121.5	118.4	133.6	146	121.6	91.99	121	97.27	116.3	140.3	79.24	86.5	111.5	119.5	131.2	95.75	119	115.7	104	137.2	114.7	86.96	104.5
0	121.3	171.2	121.9	163.4	154.7	137	124.2	187.7	165.1	134	247.8	372.1	307.5	421.7	349	385.6	373.8	359.8	400.2	386.2	359	373.8	384.9	419.2	380.1	387.6	395.5	286.2	343.2	383	564.7	553.3	486.7	616.6	584.7	640.7	679	756.2	598.1	646.4	628.8	644	577.8	590.9	528.1	408.3	479.2	563.6	482.2
0	NaN	NaN	NaN	NaN	NaN	NaN	NaN	NaN	NaN	NaN	NaN	NaN	NaN	NaN	NaN	NaN	NaN	NaN	NaN	NaN	NaN	NaN	NaN	NaN	NaN	NaN	NaN	NaN	NaN	NaN	NaN	NaN	NaN	NaN	NaN	NaN	NaN	NaN	NaN	NaN	NaN	NaN	NaN	NaN	NaN	NaN	NaN	NaN	NaN
0	NaN	NaN	NaN	NaN	NaN	NaN	NaN	NaN	NaN	NaN	NaN	NaN	NaN	NaN	NaN	NaN	NaN	NaN	NaN	NaN	NaN	NaN	NaN	NaN	NaN	NaN	NaN	NaN	NaN	NaN	NaN	NaN	NaN	NaN	NaN	NaN	NaN	NaN	NaN	NaN	NaN	NaN	NaN	NaN	NaN	NaN	NaN	NaN	NaN
0	NaN	NaN	NaN	NaN	NaN	NaN	NaN	NaN	NaN	NaN	NaN	NaN	NaN	NaN	NaN	NaN	NaN	NaN	NaN	NaN	NaN	NaN	NaN	NaN	NaN	NaN	NaN	NaN	NaN	NaN	NaN	NaN	NaN	NaN	NaN	NaN	NaN	NaN	NaN	NaN	NaN	NaN	NaN	NaN	NaN	NaN	NaN	NaN	NaN
0	NaN	NaN	NaN	NaN	NaN	NaN	NaN	NaN	NaN	NaN	NaN	NaN	NaN	NaN	NaN	NaN	NaN	NaN	NaN	NaN	NaN	NaN	NaN	NaN	NaN	NaN	NaN	NaN	NaN	NaN	NaN	NaN	NaN	NaN	NaN	NaN	NaN	NaN	NaN	NaN	NaN	NaN	NaN	NaN	NaN	NaN	NaN	NaN	NaN
45	156.5	152	183.4	173.6	189.6	171.3	155.3	135	151.3	207.4	160.5	121.8	161.3	152.6	181	129.1	144.2	169.3	160.8	175	149.7	171.1	175.1	155.6	164.4	203	152.8	147.4	189.9	203.5	178.1	182.1	210	197.9	369	375.2	354.2	324.2	370.8	395.7	314.2	311.8	359.6	389	406.3	386.8	443.7	331.1	255.4
0	155.8	110.3	169.5	173.9	132.1	129.5	151	121.6	123.5	149.3	132.2	109.7	139	132.4	124.5	103.9	140.8	136.7	163.2	120.4	125.6	109.5	130.6	145	120.9	108.3	112.4	131.9	150	133.2	117.1	148.2	133.3	141.6	121.6	136.6	162.9	149.2	149.1	150.9	152.1	143.2	140.6	138.4	149.6	386.7	366.4	392.2	455.9
0	134.9	107.4	113.7	115	NaN	NaN	NaN	NaN	NaN	NaN	NaN	NaN	NaN	NaN	NaN	NaN	NaN	NaN	NaN	NaN	NaN	NaN	NaN	NaN	NaN	NaN	NaN	NaN	NaN	NaN	NaN	NaN	NaN	NaN	NaN	NaN	NaN	NaN	NaN	NaN	NaN	NaN	NaN	NaN	NaN	NaN	NaN	NaN	NaN
0	NaN	NaN	NaN	NaN	NaN	NaN	NaN	NaN	NaN	NaN	NaN	NaN	NaN	NaN	NaN	NaN	NaN	NaN	NaN	NaN	NaN	NaN	NaN	NaN	NaN	NaN	NaN	NaN	NaN	NaN	NaN	NaN	NaN	NaN	NaN	NaN	NaN	NaN	NaN	NaN	NaN	NaN	NaN	NaN	NaN	NaN	NaN	NaN	NaN
0	83.47	124	125	139	105	96.42	132.7	134.4	104.1	126.6	128	105.2	128.2	89.39	130.8	111.4	NaN	NaN	NaN	NaN	NaN	NaN	NaN	NaN	NaN	NaN	NaN	NaN	NaN	NaN	NaN	NaN	NaN	NaN	NaN	NaN	NaN	NaN	NaN	NaN	NaN	NaN	NaN	NaN	NaN	NaN	NaN	NaN	NaN
0	NaN	NaN	NaN	NaN	NaN	NaN	NaN	NaN	NaN	NaN	NaN	NaN	NaN	NaN	NaN	NaN	NaN	NaN	NaN	NaN	NaN	NaN	NaN	NaN	NaN	NaN	NaN	NaN	NaN	NaN	NaN	NaN	NaN	NaN	NaN	NaN	NaN	NaN	NaN	NaN	NaN	NaN	NaN	NaN	NaN	NaN	NaN	NaN	NaN
0	128.5	110	135.6	137.1	129.4	144	145.3	142.1	145.7	139.8	117.5	126.9	135.1	136.9	130.9	136.8	116.7	158.9	119.3	147.8	120.2	136.9	119.7	110.2	165.3	124	109.9	112.5	123.2	158.3	128	141.6	133	133.9	166.9	133.5	141.8	123.2	130.7	128.7	158.2	137.7	116.1	123.3	121.3	135.9	147	115.3	123.4
0	85.06	136	162.9	114.5	133	129.9	113.1	88.11	139.9	99.37	96.85	125.6	115.5	77.54	115.7	124.8	103.4	128.6	119.3	96.8	107.4	107	122.6	125.4	103.2	107.9	106.6	117.4	121.9	119.2	121.5	92	81.31	85.11	93.73	100.9	141.5	109.9	84.48	119.2	127.5	119.2	178.1	128.5	110.3	124.8	98.47	111.5	111.1
0	130.5	NaN	NaN	NaN	NaN	NaN	NaN	NaN	NaN	NaN	NaN	NaN	NaN	NaN	NaN	NaN	NaN	NaN	NaN	NaN	NaN	NaN	NaN	NaN	NaN	NaN	NaN	NaN	NaN	NaN	NaN	NaN	NaN	NaN	NaN	NaN	NaN	NaN	NaN	NaN	NaN	NaN	NaN	NaN	NaN	NaN	NaN	NaN	NaN
0	111.9	NaN	NaN	NaN	NaN	NaN	NaN	NaN	NaN	NaN	NaN	NaN	NaN	NaN	NaN	NaN	NaN	NaN	NaN	NaN	NaN	NaN	NaN	NaN	NaN	NaN	NaN	NaN	NaN	NaN	NaN	NaN	NaN	NaN	NaN	NaN	NaN	NaN	NaN	NaN	NaN	NaN	NaN	NaN	NaN	NaN	NaN	NaN	NaN
0	155.3	156.8	156	138.3	127.2	129.7	118.3	175.2	119.7	149	138.2	136.5	122.9	139.5	NaN	NaN	NaN	NaN	NaN	NaN	NaN	NaN	NaN	NaN	NaN	NaN	NaN	NaN	NaN	NaN	NaN	NaN	NaN	NaN	NaN	NaN	NaN	NaN	NaN	NaN	NaN	NaN	NaN	NaN	NaN	NaN	NaN	NaN	NaN
0	155.5	144.5	123	182.5	97.96	115.5	NaN	NaN	NaN	NaN	NaN	NaN	NaN	NaN	NaN	NaN	NaN	NaN	NaN	NaN	NaN	NaN	NaN	NaN	NaN	NaN	NaN	NaN	NaN	NaN	NaN	NaN	NaN	NaN	NaN	NaN	NaN	NaN	NaN	NaN	NaN	NaN	NaN	NaN	NaN	NaN	NaN	NaN	NaN
0	135	111.2	83.81	94.5	91.43	169.1	177.5	128.1	117	103.7	138.1	132	119.5	117.8	145.1	122.2	144.4	110.5	130.9	121.4	86.51	106.8	100.9	NaN	NaN	NaN	NaN	NaN	NaN	NaN	NaN	NaN	NaN	NaN	NaN	NaN	NaN	NaN	NaN	NaN	NaN	NaN	NaN	NaN	NaN	NaN	NaN	NaN	NaN
0	233.2	163.8	153.1	157.3	163.3	166	167.2	128	161.1	147.5	134.7	195	131.7	183.8	135.5	237	168.2	133	143.3	194.3	149.6	153.5	153.1	157.3	152.6	122.7	162.3	211.5	124.4	156.2	169.8	193.8	136.5	113.9	159.5	153.7	155.1	149.7	148.6	198.5	136.5	156.8	166.8	193.3	215.5	183.3	186.6	183.2	169.7
46	205.6	157.4	205.4	382	464	607.1	543.1	580.4	474.6	491	511.3	535.9	472.5	512	533.8	504.1	468.6	491.3	484.3	529.1	489	476.8	540	561.5	460.9	321.9	282.7	255.3	210.5	190.5	209.2	231.8	200.8	155.7	264.8	186.5	202	267.6	228.5	236.3	171.8	255.9	237.3	204.4	164.9	171.9	141.2	253.3	165.8
0	123.5	95.48	114.5	141	153.1	NaN	NaN	NaN	NaN	NaN	NaN	NaN	NaN	NaN	NaN	NaN	NaN	NaN	NaN	NaN	NaN	NaN	NaN	NaN	NaN	NaN	NaN	NaN	NaN	NaN	NaN	NaN	NaN	NaN	NaN	NaN	NaN	NaN	NaN	NaN	NaN	NaN	NaN	NaN	NaN	NaN	NaN	NaN	NaN
0	110.5	134.1	125.1	120.5	133.9	144.4	NaN	NaN	NaN	NaN	NaN	NaN	NaN	NaN	NaN	NaN	NaN	NaN	NaN	NaN	NaN	NaN	NaN	NaN	NaN	NaN	NaN	NaN	NaN	NaN	NaN	NaN	NaN	NaN	NaN	NaN	NaN	NaN	NaN	NaN	NaN	NaN	NaN	NaN	NaN	NaN	NaN	NaN	NaN
47	140	132.5	126.9	127	166.6	152.4	135	148	104.4	165.7	132.5	100.7	132.1	142.1	100.8	128	128.4	149.4	157.3	116.7	117.8	112.3	136.4	143	122.5	118.5	108.6	119.9	108	112.4	114.8	114.8	106.9	112.7	76.67	118.5	132	99.71	110.6	90	112	95.5	151.3	117.4	95.58	123.2	88.7	132.2	117.5
0	133	144.4	115.6	138.9	139.5	125.8	NaN	NaN	NaN	NaN	NaN	NaN	NaN	NaN	NaN	NaN	NaN	NaN	NaN	NaN	NaN	NaN	NaN	NaN	NaN	NaN	NaN	NaN	NaN	NaN	NaN	NaN	NaN	NaN	NaN	NaN	NaN	NaN	NaN	NaN	NaN	NaN	NaN	NaN	NaN	NaN	NaN	NaN	NaN
[truncated: 215 more columns]
