# Supplementary material for: Fractional killing arises from cell-to-cell variability in overcoming a caspase activity threshold
Source: Mol Syst Biol. 2015 May 7;11(5):803. doi: 10.15252/msb.20145584 (PMC4461398; doi:10.15252/msb.20145584)
Supplement: Supplementary file 3 [file msb0011-0803-sd3.zip › All_data/154_TRAIL (250 ngml) + Bcl-XL overexpression_2/raw_fret.tsv]

Cell # (0 for discarded)	T=5min	T=10min	T=15min	T=20min	T=25min	T=30min	T=35min	T=40min	T=45min	T=50min	T=55min	T=60min	T=65min	T=70min	T=75min	T=80min	T=85min	T=90min	T=95min	T=100min	T=105min	T=110min	T=115min	T=120min	T=125min	T=130min	T=135min	T=140min	T=145min	T=150min	T=155min	T=160min	T=165min	T=170min	T=175min	T=180min	T=185min	T=190min	T=195min	T=200min	T=205min	T=210min	T=215min	T=220min	T=225min	T=230min	T=235min	T=240min	T=245min
0	1.398	1.309	1.458	1.382	1.368	1.539	1.615	1.728	1.446	1.569	1.604	1.785	1.511	1.991	1.513	1.804	1.772	2.244	1.728	2.095	2.084	2.039	2.351	2.318	2.364	1.764	1.838	2.323	2.309	2.208	2.419	2.091	2.829	2.296	2.841	2.633	1.976	2.174	2.297	2.376	1.887	2.505	2.576	2.496	2.058	NaN	NaN	NaN	NaN
0	1.339	1.347	NaN	NaN	NaN	NaN	NaN	NaN	NaN	NaN	NaN	NaN	NaN	NaN	NaN	NaN	NaN	NaN	NaN	NaN	NaN	NaN	NaN	NaN	NaN	NaN	NaN	NaN	NaN	NaN	NaN	NaN	NaN	NaN	NaN	NaN	NaN	NaN	NaN	NaN	NaN	NaN	NaN	NaN	NaN	NaN	NaN	NaN	NaN
0	1.393	1.227	1.379	1.414	1.332	1.498	1.547	1.564	1.428	1.539	1.436	1.565	1.496	1.635	1.491	1.636	1.714	2.066	1.673	1.949	1.892	1.975	2.033	1.939	2.026	2.014	1.711	2.235	2.372	2.061	2.129	2.038	2.289	2.155	2.204	2.328	2.029	2.104	2.167	2.37	2.137	2.233	2.36	2.264	2.224	2.545	2.208	2.305	2.301
0	1.394	NaN	NaN	NaN	NaN	NaN	NaN	NaN	NaN	NaN	NaN	NaN	NaN	NaN	NaN	NaN	NaN	NaN	NaN	NaN	NaN	NaN	NaN	NaN	NaN	NaN	NaN	NaN	NaN	NaN	NaN	NaN	NaN	NaN	NaN	NaN	NaN	NaN	NaN	NaN	NaN	NaN	NaN	NaN	NaN	NaN	NaN	NaN	NaN
0	1.399	1.33	1.416	1.401	1.388	1.472	1.509	1.526	1.471	1.587	1.649	1.683	1.658	1.751	1.822	1.796	1.84	2.091	1.965	2.201	1.937	1.945	2.112	2.142	2.225	NaN	NaN	NaN	NaN	NaN	NaN	NaN	NaN	NaN	NaN	NaN	NaN	NaN	NaN	NaN	NaN	NaN	NaN	NaN	NaN	NaN	NaN	NaN	NaN
0	1.107	NaN	NaN	NaN	NaN	NaN	NaN	NaN	NaN	NaN	NaN	NaN	NaN	NaN	NaN	NaN	NaN	NaN	NaN	NaN	NaN	NaN	NaN	NaN	NaN	NaN	NaN	NaN	NaN	NaN	NaN	NaN	NaN	NaN	NaN	NaN	NaN	NaN	NaN	NaN	NaN	NaN	NaN	NaN	NaN	NaN	NaN	NaN	NaN
0	NaN	NaN	NaN	NaN	NaN	NaN	NaN	NaN	NaN	NaN	NaN	NaN	NaN	NaN	NaN	NaN	NaN	NaN	NaN	NaN	NaN	NaN	NaN	NaN	NaN	NaN	NaN	NaN	NaN	NaN	NaN	NaN	NaN	NaN	NaN	NaN	NaN	NaN	NaN	NaN	NaN	NaN	NaN	NaN	NaN	NaN	NaN	NaN	NaN
0	1.392	1.346	1.434	1.393	1.421	1.426	1.461	1.497	1.407	1.549	1.571	1.529	1.609	1.61	1.672	NaN	NaN	NaN	NaN	NaN	NaN	NaN	NaN	NaN	NaN	NaN	NaN	NaN	NaN	NaN	NaN	NaN	NaN	NaN	NaN	NaN	NaN	NaN	NaN	NaN	NaN	NaN	NaN	NaN	NaN	NaN	NaN	NaN	NaN
0	1.154	1.471	NaN	NaN	NaN	NaN	NaN	NaN	NaN	NaN	NaN	NaN	NaN	NaN	NaN	NaN	NaN	NaN	NaN	NaN	NaN	NaN	NaN	NaN	NaN	NaN	NaN	NaN	NaN	NaN	NaN	NaN	NaN	NaN	NaN	NaN	NaN	NaN	NaN	NaN	NaN	NaN	NaN	NaN	NaN	NaN	NaN	NaN	NaN
0	NaN	NaN	NaN	NaN	NaN	NaN	NaN	NaN	NaN	NaN	NaN	NaN	NaN	NaN	NaN	NaN	NaN	NaN	NaN	NaN	NaN	NaN	NaN	NaN	NaN	NaN	NaN	NaN	NaN	NaN	NaN	NaN	NaN	NaN	NaN	NaN	NaN	NaN	NaN	NaN	NaN	NaN	NaN	NaN	NaN	NaN	NaN	NaN	NaN
0	1.363	1.312	1.362	1.34	1.373	1.387	1.356	1.424	1.36	1.56	1.456	1.557	1.547	1.574	1.687	1.693	1.771	1.898	1.807	1.973	1.878	1.967	1.997	2.063	2.209	2.19	2.115	2.13	2.256	2.123	2.154	2.231	2.141	2.215	2.172	2.256	2.114	2.311	2.164	2.228	2.315	2.168	2.155	2.227	2.29	2.313	2.288	2.198	2.254
0	1.423	1.389	1.357	1.412	1.345	1.417	1.394	1.433	1.406	1.536	1.489	1.629	1.69	1.721	1.693	1.805	1.858	1.973	1.864	2.089	1.952	2.067	2.156	2.269	2.213	2.313	2.271	2.272	2.34	2.267	2.258	2.383	2.232	2.363	2.413	2.354	2.31	2.417	2.277	2.396	2.277	2.263	2.306	2.308	2.373	2.446	2.361	2.283	2.437
0	1.431	1.377	1.403	1.396	1.383	1.473	1.441	1.463	1.386	1.508	1.541	1.543	1.575	1.584	1.593	1.685	1.788	1.814	1.724	1.796	1.826	1.901	1.973	2.003	2.099	2.155	2.077	2.143	2.208	2.245	2.126	2.291	2.116	2.271	2.264	2.188	2.187	2.243	2.15	2.284	2.187	2.149	2.165	2.195	2.249	2.237	2.179	2.145	2.134
0	1.277	1.26	1.325	1.565	1.351	1.433	1.476	1.387	1.622	1.466	1.72	1.401	1.713	1.453	1.786	1.596	1.796	1.99	1.97	1.925	2.272	1.852	1.899	2.235	2.084	2.126	2.231	NaN	NaN	NaN	NaN	NaN	NaN	NaN	NaN	NaN	NaN	NaN	NaN	NaN	NaN	NaN	NaN	NaN	NaN	NaN	NaN	NaN	NaN
0	1.208	NaN	NaN	NaN	NaN	NaN	NaN	NaN	NaN	NaN	NaN	NaN	NaN	NaN	NaN	NaN	NaN	NaN	NaN	NaN	NaN	NaN	NaN	NaN	NaN	NaN	NaN	NaN	NaN	NaN	NaN	NaN	NaN	NaN	NaN	NaN	NaN	NaN	NaN	NaN	NaN	NaN	NaN	NaN	NaN	NaN	NaN	NaN	NaN
0	1.643	1.337	1.433	1.41	1.428	NaN	NaN	NaN	NaN	NaN	NaN	NaN	NaN	NaN	NaN	NaN	NaN	NaN	NaN	NaN	NaN	NaN	NaN	NaN	NaN	NaN	NaN	NaN	NaN	NaN	NaN	NaN	NaN	NaN	NaN	NaN	NaN	NaN	NaN	NaN	NaN	NaN	NaN	NaN	NaN	NaN	NaN	NaN	NaN
1	1.378	1.029	1.248	1.344	1.292	1.46	1.431	1.434	1.287	1.587	1.593	1.76	1.484	1.697	1.734	1.69	2.03	1.641	1.977	1.74	1.524	1.797	2.087	2.08	2.152	2.38	2.116	2.299	2.286	2.181	2.026	2.434	2.214	2.044	2.377	2.441	2.354	2.594	2.221	2.366	2.527	2.105	2.245	2.363	2.391	2.392	2.449	2.189	2.521
0	NaN	NaN	NaN	NaN	NaN	NaN	NaN	NaN	NaN	NaN	NaN	NaN	NaN	NaN	NaN	NaN	NaN	NaN	NaN	NaN	NaN	NaN	NaN	NaN	NaN	NaN	NaN	NaN	NaN	NaN	NaN	NaN	NaN	NaN	NaN	NaN	NaN	NaN	NaN	NaN	NaN	NaN	NaN	NaN	NaN	NaN	NaN	NaN	NaN
0	1.263	1.386	1.39	1.512	1.403	1.375	1.498	1.471	1.638	1.543	1.706	1.409	1.728	1.403	1.803	1.672	1.904	1.987	2.016	1.99	2.23	1.833	1.895	2.325	2.316	2.81	2.213	2.228	2.32	2.347	2.418	2.692	2.38	2.299	2.283	2.377	2.198	2.106	2.24	2.372	2.241	NaN	NaN	NaN	NaN	NaN	NaN	NaN	NaN
0	1.185	NaN	NaN	NaN	NaN	NaN	NaN	NaN	NaN	NaN	NaN	NaN	NaN	NaN	NaN	NaN	NaN	NaN	NaN	NaN	NaN	NaN	NaN	NaN	NaN	NaN	NaN	NaN	NaN	NaN	NaN	NaN	NaN	NaN	NaN	NaN	NaN	NaN	NaN	NaN	NaN	NaN	NaN	NaN	NaN	NaN	NaN	NaN	NaN
0	1.396	1.351	1.377	1.385	1.389	1.415	1.483	1.552	1.591	1.683	1.819	1.751	1.813	1.896	2.002	2.009	2.1	2.274	2.358	2.353	2.165	2.279	2.352	2.405	2.6	2.492	2.217	2.612	2.425	2.481	2.573	2.444	2.417	NaN	NaN	NaN	NaN	NaN	NaN	NaN	NaN	NaN	NaN	NaN	NaN	NaN	NaN	NaN	NaN
0	1.413	1.261	1.365	NaN	NaN	NaN	NaN	NaN	NaN	NaN	NaN	NaN	NaN	NaN	NaN	NaN	NaN	NaN	NaN	NaN	NaN	NaN	NaN	NaN	NaN	NaN	NaN	NaN	NaN	NaN	NaN	NaN	NaN	NaN	NaN	NaN	NaN	NaN	NaN	NaN	NaN	NaN	NaN	NaN	NaN	NaN	NaN	NaN	NaN
0	1.327	NaN	NaN	NaN	NaN	NaN	NaN	NaN	NaN	NaN	NaN	NaN	NaN	NaN	NaN	NaN	NaN	NaN	NaN	NaN	NaN	NaN	NaN	NaN	NaN	NaN	NaN	NaN	NaN	NaN	NaN	NaN	NaN	NaN	NaN	NaN	NaN	NaN	NaN	NaN	NaN	NaN	NaN	NaN	NaN	NaN	NaN	NaN	NaN
0	1.249	1.311	1.335	1.46	1.307	1.541	NaN	NaN	NaN	NaN	NaN	NaN	NaN	NaN	NaN	NaN	NaN	NaN	NaN	NaN	NaN	NaN	NaN	NaN	NaN	NaN	NaN	NaN	NaN	NaN	NaN	NaN	NaN	NaN	NaN	NaN	NaN	NaN	NaN	NaN	NaN	NaN	NaN	NaN	NaN	NaN	NaN	NaN	NaN
0	1.37	1.397	1.368	1.413	1.415	1.405	1.423	1.475	1.443	1.504	1.536	1.517	1.541	1.615	1.636	1.703	1.703	1.754	NaN	NaN	NaN	NaN	NaN	NaN	NaN	NaN	NaN	NaN	NaN	NaN	NaN	NaN	NaN	NaN	NaN	NaN	NaN	NaN	NaN	NaN	NaN	NaN	NaN	NaN	NaN	NaN	NaN	NaN	NaN
0	1.4	1.4	1.396	1.433	1.433	1.39	1.444	1.496	1.408	1.493	1.563	1.492	1.587	1.583	1.661	1.706	1.734	1.731	1.882	1.813	1.95	1.958	1.963	1.991	2.03	2.031	1.992	2.151	2.089	2.057	2.21	2.171	2.157	2.103	2.111	2.153	2.21	2.24	2.231	2.16	2.205	2.151	2.187	2.165	2.174	2.214	2.215	2.154	2.268
0	1.452	1.489	1.423	1.513	1.476	1.415	1.46	1.482	1.534	1.531	1.515	1.652	1.615	1.685	1.711	1.71	1.837	1.813	1.913	1.939	1.873	1.93	1.999	2.054	2.044	2.111	2.269	NaN	NaN	NaN	NaN	NaN	NaN	NaN	NaN	NaN	NaN	NaN	NaN	NaN	NaN	NaN	NaN	NaN	NaN	NaN	NaN	NaN	NaN
0	1.407	1.411	1.443	1.504	1.456	1.499	1.482	1.458	1.463	1.571	1.571	1.647	1.603	1.616	1.693	1.699	1.777	1.8	1.878	1.853	1.902	1.937	1.975	2.041	2.069	2.077	2.201	2.164	2.174	2.141	2.286	2.274	2.355	2.258	2.3	2.28	2.361	2.303	2.308	2.326	2.344	2.386	2.376	2.338	2.354	2.37	2.374	2.325	2.365
0	1.456	1.499	1.441	1.526	1.483	1.418	1.42	1.438	1.517	1.51	1.504	1.634	1.547	1.669	1.654	1.645	1.775	1.776	1.86	1.987	1.897	NaN	NaN	NaN	NaN	NaN	NaN	NaN	NaN	NaN	NaN	NaN	NaN	NaN	NaN	NaN	NaN	NaN	NaN	NaN	NaN	NaN	NaN	NaN	NaN	NaN	NaN	NaN	NaN
0	1.387	1.459	1.559	1.567	1.373	1.658	1.414	1.564	1.387	1.556	NaN	NaN	NaN	NaN	NaN	NaN	NaN	NaN	NaN	NaN	NaN	NaN	NaN	NaN	NaN	NaN	NaN	NaN	NaN	NaN	NaN	NaN	NaN	NaN	NaN	NaN	NaN	NaN	NaN	NaN	NaN	NaN	NaN	NaN	NaN	NaN	NaN	NaN	NaN
0	1.437	1.455	1.433	1.463	1.461	1.502	1.469	1.428	1.467	1.468	1.552	1.563	1.533	1.568	1.632	1.595	1.643	1.674	1.713	1.695	1.715	1.728	1.802	1.838	1.852	1.895	1.969	1.919	1.865	1.919	2.02	1.971	2.052	2.017	2.021	2.02	2.093	2.068	2.107	2.083	2.136	2.158	2.165	2.157	2.111	2.162	2.172	2.151	2.145
0	1.39	1.333	1.335	1.415	1.354	1.377	1.423	1.406	1.403	1.519	1.495	1.582	1.593	1.632	1.758	1.662	1.807	1.805	1.904	1.934	1.887	NaN	NaN	NaN	NaN	NaN	NaN	NaN	NaN	NaN	NaN	NaN	NaN	NaN	NaN	NaN	NaN	NaN	NaN	NaN	NaN	NaN	NaN	NaN	NaN	NaN	NaN	NaN	NaN
0	1.356	1.324	1.331	1.411	1.412	1.41	1.472	1.407	NaN	NaN	NaN	NaN	NaN	NaN	NaN	NaN	NaN	NaN	NaN	NaN	NaN	NaN	NaN	NaN	NaN	NaN	NaN	NaN	NaN	NaN	NaN	NaN	NaN	NaN	NaN	NaN	NaN	NaN	NaN	NaN	NaN	NaN	NaN	NaN	NaN	NaN	NaN	NaN	NaN
0	NaN	NaN	NaN	NaN	NaN	NaN	NaN	NaN	NaN	NaN	NaN	NaN	NaN	NaN	NaN	NaN	NaN	NaN	NaN	NaN	NaN	NaN	NaN	NaN	NaN	NaN	NaN	NaN	NaN	NaN	NaN	NaN	NaN	NaN	NaN	NaN	NaN	NaN	NaN	NaN	NaN	NaN	NaN	NaN	NaN	NaN	NaN	NaN	NaN
0	1.609	1.339	1.423	1.361	1.373	1.412	1.424	1.478	1.405	1.506	1.502	1.556	1.54	1.582	1.66	1.56	1.563	1.646	NaN	NaN	NaN	NaN	NaN	NaN	NaN	NaN	NaN	NaN	NaN	NaN	NaN	NaN	NaN	NaN	NaN	NaN	NaN	NaN	NaN	NaN	NaN	NaN	NaN	NaN	NaN	NaN	NaN	NaN	NaN
0	1.396	1.384	1.465	1.566	1.26	1.574	1.461	1.47	1.444	1.386	1.564	1.631	1.58	1.636	1.858	1.649	1.664	1.786	1.715	1.759	1.764	1.76	1.848	NaN	NaN	NaN	NaN	NaN	NaN	NaN	NaN	NaN	NaN	NaN	NaN	NaN	NaN	NaN	NaN	NaN	NaN	NaN	NaN	NaN	NaN	NaN	NaN	NaN	NaN
0	1.36	1.321	1.272	1.376	NaN	NaN	NaN	NaN	NaN	NaN	NaN	NaN	NaN	NaN	NaN	NaN	NaN	NaN	NaN	NaN	NaN	NaN	NaN	NaN	NaN	NaN	NaN	NaN	NaN	NaN	NaN	NaN	NaN	NaN	NaN	NaN	NaN	NaN	NaN	NaN	NaN	NaN	NaN	NaN	NaN	NaN	NaN	NaN	NaN
0	NaN	NaN	NaN	NaN	NaN	NaN	NaN	NaN	NaN	NaN	NaN	NaN	NaN	NaN	NaN	NaN	NaN	NaN	NaN	NaN	NaN	NaN	NaN	NaN	NaN	NaN	NaN	NaN	NaN	NaN	NaN	NaN	NaN	NaN	NaN	NaN	NaN	NaN	NaN	NaN	NaN	NaN	NaN	NaN	NaN	NaN	NaN	NaN	NaN
0	NaN	NaN	NaN	NaN	NaN	NaN	NaN	NaN	NaN	NaN	NaN	NaN	NaN	NaN	NaN	NaN	NaN	NaN	NaN	NaN	NaN	NaN	NaN	NaN	NaN	NaN	NaN	NaN	NaN	NaN	NaN	NaN	NaN	NaN	NaN	NaN	NaN	NaN	NaN	NaN	NaN	NaN	NaN	NaN	NaN	NaN	NaN	NaN	NaN
0	NaN	NaN	NaN	NaN	NaN	NaN	NaN	NaN	NaN	NaN	NaN	NaN	NaN	NaN	NaN	NaN	NaN	NaN	NaN	NaN	NaN	NaN	NaN	NaN	NaN	NaN	NaN	NaN	NaN	NaN	NaN	NaN	NaN	NaN	NaN	NaN	NaN	NaN	NaN	NaN	NaN	NaN	NaN	NaN	NaN	NaN	NaN	NaN	NaN
0	1.471	1.404	1.446	1.476	1.372	1.456	1.498	1.455	1.467	1.657	1.559	1.658	1.678	1.721	1.918	1.714	1.789	1.911	2.124	2.021	2.197	2.023	2.213	2.108	2.499	2.386	2.186	2.358	2.47	2.519	2.372	2.143	2.46	2.649	2.421	2.712	2.335	2.55	2.292	2.467	2.589	2.34	2.544	2.535	2.492	2.65	2.255	2.134	2.527
0	1.413	1.401	1.404	1.454	1.328	1.374	1.428	1.463	1.469	1.513	1.499	1.617	1.675	1.783	1.904	1.742	1.886	1.919	2.108	2.006	2.255	2.028	2.289	2.112	2.409	2.356	2.216	2.443	2.808	2.324	2.384	2.316	2.458	2.437	2.354	2.72	2.37	2.449	2.498	2.48	2.387	2.391	2.679	2.47	2.413	2.511	2.394	NaN	NaN
0	1.542	1.348	NaN	NaN	NaN	NaN	NaN	NaN	NaN	NaN	NaN	NaN	NaN	NaN	NaN	NaN	NaN	NaN	NaN	NaN	NaN	NaN	NaN	NaN	NaN	NaN	NaN	NaN	NaN	NaN	NaN	NaN	NaN	NaN	NaN	NaN	NaN	NaN	NaN	NaN	NaN	NaN	NaN	NaN	NaN	NaN	NaN	NaN	NaN
0	1.443	1.356	1.408	1.402	1.388	1.424	1.532	1.492	1.504	1.588	1.517	1.633	1.653	1.716	1.762	1.801	NaN	NaN	NaN	NaN	NaN	NaN	NaN	NaN	NaN	NaN	NaN	NaN	NaN	NaN	NaN	NaN	NaN	NaN	NaN	NaN	NaN	NaN	NaN	NaN	NaN	NaN	NaN	NaN	NaN	NaN	NaN	NaN	NaN
0	1.095	1.158	1.644	1.487	1.465	1.341	NaN	NaN	NaN	NaN	NaN	NaN	NaN	NaN	NaN	NaN	NaN	NaN	NaN	NaN	NaN	NaN	NaN	NaN	NaN	NaN	NaN	NaN	NaN	NaN	NaN	NaN	NaN	NaN	NaN	NaN	NaN	NaN	NaN	NaN	NaN	NaN	NaN	NaN	NaN	NaN	NaN	NaN	NaN
2	1.551	1.434	1.397	1.453	1.421	1.456	1.728	1.53	1.606	1.786	1.649	1.779	2.016	1.755	1.906	1.821	2.016	2.096	2.54	2.578	2.512	2.325	3.235	2.513	2.869	2.651	2.401	2.872	2.76	2.884	2.749	2.313	2.565	2.846	2.412	3.347	2.535	2.844	2.496	2.661	2.865	2.39	2.693	2.517	2.665	2.94	2.317	2.257	2.653
0	1.525	1.338	1.826	NaN	NaN	NaN	NaN	NaN	NaN	NaN	NaN	NaN	NaN	NaN	NaN	NaN	NaN	NaN	NaN	NaN	NaN	NaN	NaN	NaN	NaN	NaN	NaN	NaN	NaN	NaN	NaN	NaN	NaN	NaN	NaN	NaN	NaN	NaN	NaN	NaN	NaN	NaN	NaN	NaN	NaN	NaN	NaN	NaN	NaN
0	NaN	NaN	NaN	NaN	NaN	NaN	NaN	NaN	NaN	NaN	NaN	NaN	NaN	NaN	NaN	NaN	NaN	NaN	NaN	NaN	NaN	NaN	NaN	NaN	NaN	NaN	NaN	NaN	NaN	NaN	NaN	NaN	NaN	NaN	NaN	NaN	NaN	NaN	NaN	NaN	NaN	NaN	NaN	NaN	NaN	NaN	NaN	NaN	NaN
0	NaN	NaN	NaN	NaN	NaN	NaN	NaN	NaN	NaN	NaN	NaN	NaN	NaN	NaN	NaN	NaN	NaN	NaN	NaN	NaN	NaN	NaN	NaN	NaN	NaN	NaN	NaN	NaN	NaN	NaN	NaN	NaN	NaN	NaN	NaN	NaN	NaN	NaN	NaN	NaN	NaN	NaN	NaN	NaN	NaN	NaN	NaN	NaN	NaN
0	1.427	1.37	1.367	NaN	NaN	NaN	NaN	NaN	NaN	NaN	NaN	NaN	NaN	NaN	NaN	NaN	NaN	NaN	NaN	NaN	NaN	NaN	NaN	NaN	NaN	NaN	NaN	NaN	NaN	NaN	NaN	NaN	NaN	NaN	NaN	NaN	NaN	NaN	NaN	NaN	NaN	NaN	NaN	NaN	NaN	NaN	NaN	NaN	NaN
0	NaN	NaN	NaN	NaN	NaN	NaN	NaN	NaN	NaN	NaN	NaN	NaN	NaN	NaN	NaN	NaN	NaN	NaN	NaN	NaN	NaN	NaN	NaN	NaN	NaN	NaN	NaN	NaN	NaN	NaN	NaN	NaN	NaN	NaN	NaN	NaN	NaN	NaN	NaN	NaN	NaN	NaN	NaN	NaN	NaN	NaN	NaN	NaN	NaN
3	1.286	1.376	1.382	1.408	1.455	1.341	1.322	1.436	1.64	1.393	1.473	1.658	1.684	1.693	1.774	1.847	1.971	1.949	1.962	2.101	2.124	1.985	2.084	2.09	2.057	2.26	2.125	2.294	2.129	2.282	2.281	2.377	2.207	2.411	2.277	2.267	2.172	2.488	2.088	2.309	2.403	2.221	2.386	2.392	2.237	2.389	2.204	2.157	2.174
0	NaN	NaN	NaN	NaN	NaN	NaN	NaN	NaN	NaN	NaN	NaN	NaN	NaN	NaN	NaN	NaN	NaN	NaN	NaN	NaN	NaN	NaN	NaN	NaN	NaN	NaN	NaN	NaN	NaN	NaN	NaN	NaN	NaN	NaN	NaN	NaN	NaN	NaN	NaN	NaN	NaN	NaN	NaN	NaN	NaN	NaN	NaN	NaN	NaN
0	1.333	1.426	1.414	1.4	1.551	NaN	NaN	NaN	NaN	NaN	NaN	NaN	NaN	NaN	NaN	NaN	NaN	NaN	NaN	NaN	NaN	NaN	NaN	NaN	NaN	NaN	NaN	NaN	NaN	NaN	NaN	NaN	NaN	NaN	NaN	NaN	NaN	NaN	NaN	NaN	NaN	NaN	NaN	NaN	NaN	NaN	NaN	NaN	NaN
0	1.391	NaN	NaN	NaN	NaN	NaN	NaN	NaN	NaN	NaN	NaN	NaN	NaN	NaN	NaN	NaN	NaN	NaN	NaN	NaN	NaN	NaN	NaN	NaN	NaN	NaN	NaN	NaN	NaN	NaN	NaN	NaN	NaN	NaN	NaN	NaN	NaN	NaN	NaN	NaN	NaN	NaN	NaN	NaN	NaN	NaN	NaN	NaN	NaN
0	NaN	NaN	NaN	NaN	NaN	NaN	NaN	NaN	NaN	NaN	NaN	NaN	NaN	NaN	NaN	NaN	NaN	NaN	NaN	NaN	NaN	NaN	NaN	NaN	NaN	NaN	NaN	NaN	NaN	NaN	NaN	NaN	NaN	NaN	NaN	NaN	NaN	NaN	NaN	NaN	NaN	NaN	NaN	NaN	NaN	NaN	NaN	NaN	NaN
0	1.645	2.497	NaN	NaN	NaN	NaN	NaN	NaN	NaN	NaN	NaN	NaN	NaN	NaN	NaN	NaN	NaN	NaN	NaN	NaN	NaN	NaN	NaN	NaN	NaN	NaN	NaN	NaN	NaN	NaN	NaN	NaN	NaN	NaN	NaN	NaN	NaN	NaN	NaN	NaN	NaN	NaN	NaN	NaN	NaN	NaN	NaN	NaN	NaN
0	NaN	NaN	NaN	NaN	NaN	NaN	NaN	NaN	NaN	NaN	NaN	NaN	NaN	NaN	NaN	NaN	NaN	NaN	NaN	NaN	NaN	NaN	NaN	NaN	NaN	NaN	NaN	NaN	NaN	NaN	NaN	NaN	NaN	NaN	NaN	NaN	NaN	NaN	NaN	NaN	NaN	NaN	NaN	NaN	NaN	NaN	NaN	NaN	NaN
0	NaN	NaN	NaN	NaN	NaN	NaN	NaN	NaN	NaN	NaN	NaN	NaN	NaN	NaN	NaN	NaN	NaN	NaN	NaN	NaN	NaN	NaN	NaN	NaN	NaN	NaN	NaN	NaN	NaN	NaN	NaN	NaN	NaN	NaN	NaN	NaN	NaN	NaN	NaN	NaN	NaN	NaN	NaN	NaN	NaN	NaN	NaN	NaN	NaN
0	1.363	1.403	NaN	NaN	NaN	NaN	NaN	NaN	NaN	NaN	NaN	NaN	NaN	NaN	NaN	NaN	NaN	NaN	NaN	NaN	NaN	NaN	NaN	NaN	NaN	NaN	NaN	NaN	NaN	NaN	NaN	NaN	NaN	NaN	NaN	NaN	NaN	NaN	NaN	NaN	NaN	NaN	NaN	NaN	NaN	NaN	NaN	NaN	NaN
0	1.357	1.35	1.338	1.379	1.362	1.38	1.426	1.408	1.429	1.478	1.52	1.614	1.686	1.661	1.763	1.881	2.011	1.947	2.072	2.047	2.1	2.133	2.096	2.223	2.132	2.318	2.238	2.299	2.321	2.328	2.316	2.296	2.272	2.308	2.321	2.36	2.346	2.403	2.172	2.335	2.299	2.278	2.273	2.257	2.242	2.241	2.239	2.393	2.366
4	1.33	1.339	1.34	1.355	1.361	1.371	1.392	1.438	1.416	1.459	1.472	1.584	1.649	1.581	1.712	1.86	1.896	1.886	1.997	1.983	2.098	2.05	2.108	2.152	2.194	2.307	2.287	2.256	2.388	2.198	2.302	2.276	2.249	2.415	2.359	2.423	2.414	2.576	2.196	2.309	2.285	2.279	2.265	2.26	2.319	2.355	2.179	2.49	2.403
0	1.349	1.333	1.39	1.412	1.305	1.414	1.336	1.41	1.444	1.314	1.369	1.413	1.448	1.446	1.402	1.481	1.473	1.499	1.541	1.529	1.611	1.538	1.589	1.642	1.709	1.751	1.772	1.694	1.771	1.798	1.895	1.945	1.911	1.842	1.97	1.92	2.044	2.051	2.101	1.995	2.146	1.919	2.051	2.054	2.243	2.073	2.266	2.097	NaN
0	1.358	1.349	1.378	1.421	1.368	1.387	1.443	1.423	1.451	1.407	1.33	1.465	1.457	1.492	1.556	1.593	1.601	1.478	1.744	1.612	1.765	1.742	1.768	1.681	1.967	1.816	1.917	1.737	1.909	1.832	1.915	1.967	2.036	2.045	2.09	2.069	2.121	2.088	2.047	2.192	2.075	2.03	2.122	2.097	2.261	2.07	2.195	2.048	2.12
0	1.358	1.359	1.328	1.402	1.435	1.366	NaN	NaN	NaN	NaN	NaN	NaN	NaN	NaN	NaN	NaN	NaN	NaN	NaN	NaN	NaN	NaN	NaN	NaN	NaN	NaN	NaN	NaN	NaN	NaN	NaN	NaN	NaN	NaN	NaN	NaN	NaN	NaN	NaN	NaN	NaN	NaN	NaN	NaN	NaN	NaN	NaN	NaN	NaN
0	1.509	1.242	1.377	NaN	NaN	NaN	NaN	NaN	NaN	NaN	NaN	NaN	NaN	NaN	NaN	NaN	NaN	NaN	NaN	NaN	NaN	NaN	NaN	NaN	NaN	NaN	NaN	NaN	NaN	NaN	NaN	NaN	NaN	NaN	NaN	NaN	NaN	NaN	NaN	NaN	NaN	NaN	NaN	NaN	NaN	NaN	NaN	NaN	NaN
0	1.394	1.188	1.304	1.403	1.302	1.394	1.487	1.473	NaN	NaN	NaN	NaN	NaN	NaN	NaN	NaN	NaN	NaN	NaN	NaN	NaN	NaN	NaN	NaN	NaN	NaN	NaN	NaN	NaN	NaN	NaN	NaN	NaN	NaN	NaN	NaN	NaN	NaN	NaN	NaN	NaN	NaN	NaN	NaN	NaN	NaN	NaN	NaN	NaN
0	1.437	1.371	NaN	NaN	NaN	NaN	NaN	NaN	NaN	NaN	NaN	NaN	NaN	NaN	NaN	NaN	NaN	NaN	NaN	NaN	NaN	NaN	NaN	NaN	NaN	NaN	NaN	NaN	NaN	NaN	NaN	NaN	NaN	NaN	NaN	NaN	NaN	NaN	NaN	NaN	NaN	NaN	NaN	NaN	NaN	NaN	NaN	NaN	NaN
0	1.362	1.322	1.321	1.365	1.411	1.389	1.592	1.505	1.457	1.441	1.647	1.607	1.734	1.734	1.712	1.793	1.925	1.976	2.295	2.17	1.993	2.147	2.392	2.467	2.376	2.142	2.567	2.326	NaN	NaN	NaN	NaN	NaN	NaN	NaN	NaN	NaN	NaN	NaN	NaN	NaN	NaN	NaN	NaN	NaN	NaN	NaN	NaN	NaN
0	NaN	NaN	NaN	NaN	NaN	NaN	NaN	NaN	NaN	NaN	NaN	NaN	NaN	NaN	NaN	NaN	NaN	NaN	NaN	NaN	NaN	NaN	NaN	NaN	NaN	NaN	NaN	NaN	NaN	NaN	NaN	NaN	NaN	NaN	NaN	NaN	NaN	NaN	NaN	NaN	NaN	NaN	NaN	NaN	NaN	NaN	NaN	NaN	NaN
0	1.34	1.348	1.337	1.359	1.411	1.378	1.419	1.472	1.49	1.449	NaN	NaN	NaN	NaN	NaN	NaN	NaN	NaN	NaN	NaN	NaN	NaN	NaN	NaN	NaN	NaN	NaN	NaN	NaN	NaN	NaN	NaN	NaN	NaN	NaN	NaN	NaN	NaN	NaN	NaN	NaN	NaN	NaN	NaN	NaN	NaN	NaN	NaN	NaN
0	1.706	NaN	NaN	NaN	NaN	NaN	NaN	NaN	NaN	NaN	NaN	NaN	NaN	NaN	NaN	NaN	NaN	NaN	NaN	NaN	NaN	NaN	NaN	NaN	NaN	NaN	NaN	NaN	NaN	NaN	NaN	NaN	NaN	NaN	NaN	NaN	NaN	NaN	NaN	NaN	NaN	NaN	NaN	NaN	NaN	NaN	NaN	NaN	NaN
0	NaN	NaN	NaN	NaN	NaN	NaN	NaN	NaN	NaN	NaN	NaN	NaN	NaN	NaN	NaN	NaN	NaN	NaN	NaN	NaN	NaN	NaN	NaN	NaN	NaN	NaN	NaN	NaN	NaN	NaN	NaN	NaN	NaN	NaN	NaN	NaN	NaN	NaN	NaN	NaN	NaN	NaN	NaN	NaN	NaN	NaN	NaN	NaN	NaN
0	NaN	NaN	NaN	NaN	NaN	NaN	NaN	NaN	NaN	NaN	NaN	NaN	NaN	NaN	NaN	NaN	NaN	NaN	NaN	NaN	NaN	NaN	NaN	NaN	NaN	NaN	NaN	NaN	NaN	NaN	NaN	NaN	NaN	NaN	NaN	NaN	NaN	NaN	NaN	NaN	NaN	NaN	NaN	NaN	NaN	NaN	NaN	NaN	NaN
0	1.496	1.467	1.295	1.33	1.382	1.331	1.441	1.431	1.596	1.401	NaN	NaN	NaN	NaN	NaN	NaN	NaN	NaN	NaN	NaN	NaN	NaN	NaN	NaN	NaN	NaN	NaN	NaN	NaN	NaN	NaN	NaN	NaN	NaN	NaN	NaN	NaN	NaN	NaN	NaN	NaN	NaN	NaN	NaN	NaN	NaN	NaN	NaN	NaN
0	1.346	NaN	NaN	NaN	NaN	NaN	NaN	NaN	NaN	NaN	NaN	NaN	NaN	NaN	NaN	NaN	NaN	NaN	NaN	NaN	NaN	NaN	NaN	NaN	NaN	NaN	NaN	NaN	NaN	NaN	NaN	NaN	NaN	NaN	NaN	NaN	NaN	NaN	NaN	NaN	NaN	NaN	NaN	NaN	NaN	NaN	NaN	NaN	NaN
0	1.398	1.555	1.093	1.145	1.464	1.382	1.411	NaN	NaN	NaN	NaN	NaN	NaN	NaN	NaN	NaN	NaN	NaN	NaN	NaN	NaN	NaN	NaN	NaN	NaN	NaN	NaN	NaN	NaN	NaN	NaN	NaN	NaN	NaN	NaN	NaN	NaN	NaN	NaN	NaN	NaN	NaN	NaN	NaN	NaN	NaN	NaN	NaN	NaN
0	1.318	1.325	1.309	1.358	1.379	1.344	1.349	1.46	1.376	1.429	1.487	1.533	1.521	1.604	1.684	1.635	1.672	1.71	1.938	1.742	1.943	1.976	2.002	1.938	2.049	2.049	2.082	2.115	2.079	2.225	2.119	2.157	2.134	2.283	2.049	2.241	2.22	2.131	2.17	2.162	2.133	2.162	2.155	NaN	NaN	NaN	NaN	NaN	NaN
0	1.396	1.418	1.192	NaN	NaN	NaN	NaN	NaN	NaN	NaN	NaN	NaN	NaN	NaN	NaN	NaN	NaN	NaN	NaN	NaN	NaN	NaN	NaN	NaN	NaN	NaN	NaN	NaN	NaN	NaN	NaN	NaN	NaN	NaN	NaN	NaN	NaN	NaN	NaN	NaN	NaN	NaN	NaN	NaN	NaN	NaN	NaN	NaN	NaN
0	1.343	1.396	1.288	1.379	1.501	1.334	1.447	1.441	1.41	1.446	1.528	1.67	1.594	1.69	1.678	1.83	1.925	1.842	1.957	1.865	2.072	1.985	2.201	2.049	2.101	2.018	2.252	2.194	2.248	2.256	2.041	2.24	2.189	2.319	2.262	2.307	2.259	2.298	2.242	2.252	2.128	2.058	2.098	2.193	2.192	2.311	2.13	2.145	2.145
0	1.464	1.431	1.47	1.493	1.522	1.486	1.622	1.62	1.566	1.614	1.669	1.738	1.692	1.665	1.673	1.713	1.805	1.867	1.826	1.945	NaN	NaN	NaN	NaN	NaN	NaN	NaN	NaN	NaN	NaN	NaN	NaN	NaN	NaN	NaN	NaN	NaN	NaN	NaN	NaN	NaN	NaN	NaN	NaN	NaN	NaN	NaN	NaN	NaN
0	1.403	1.417	1.282	1.299	1.417	1.285	1.456	1.42	1.475	1.428	1.507	NaN	NaN	NaN	NaN	NaN	NaN	NaN	NaN	NaN	NaN	NaN	NaN	NaN	NaN	NaN	NaN	NaN	NaN	NaN	NaN	NaN	NaN	NaN	NaN	NaN	NaN	NaN	NaN	NaN	NaN	NaN	NaN	NaN	NaN	NaN	NaN	NaN	NaN
0	1.511	NaN	NaN	NaN	NaN	NaN	NaN	NaN	NaN	NaN	NaN	NaN	NaN	NaN	NaN	NaN	NaN	NaN	NaN	NaN	NaN	NaN	NaN	NaN	NaN	NaN	NaN	NaN	NaN	NaN	NaN	NaN	NaN	NaN	NaN	NaN	NaN	NaN	NaN	NaN	NaN	NaN	NaN	NaN	NaN	NaN	NaN	NaN	NaN
0	1.573	1.65	1.311	1.267	NaN	NaN	NaN	NaN	NaN	NaN	NaN	NaN	NaN	NaN	NaN	NaN	NaN	NaN	NaN	NaN	NaN	NaN	NaN	NaN	NaN	NaN	NaN	NaN	NaN	NaN	NaN	NaN	NaN	NaN	NaN	NaN	NaN	NaN	NaN	NaN	NaN	NaN	NaN	NaN	NaN	NaN	NaN	NaN	NaN
0	1.417	1.438	1.347	1.345	1.531	1.355	1.605	1.558	1.609	1.476	1.551	1.643	1.716	1.825	NaN	NaN	NaN	NaN	NaN	NaN	NaN	NaN	NaN	NaN	NaN	NaN	NaN	NaN	NaN	NaN	NaN	NaN	NaN	NaN	NaN	NaN	NaN	NaN	NaN	NaN	NaN	NaN	NaN	NaN	NaN	NaN	NaN	NaN	NaN
0	NaN	NaN	NaN	NaN	NaN	NaN	NaN	NaN	NaN	NaN	NaN	NaN	NaN	NaN	NaN	NaN	NaN	NaN	NaN	NaN	NaN	NaN	NaN	NaN	NaN	NaN	NaN	NaN	NaN	NaN	NaN	NaN	NaN	NaN	NaN	NaN	NaN	NaN	NaN	NaN	NaN	NaN	NaN	NaN	NaN	NaN	NaN	NaN	NaN
0	1.495	NaN	NaN	NaN	NaN	NaN	NaN	NaN	NaN	NaN	NaN	NaN	NaN	NaN	NaN	NaN	NaN	NaN	NaN	NaN	NaN	NaN	NaN	NaN	NaN	NaN	NaN	NaN	NaN	NaN	NaN	NaN	NaN	NaN	NaN	NaN	NaN	NaN	NaN	NaN	NaN	NaN	NaN	NaN	NaN	NaN	NaN	NaN	NaN
0	1.439	1.493	1.36	1.32	1.595	1.274	1.549	1.523	1.549	1.523	1.609	1.66	1.702	1.877	1.701	2.076	1.992	2.171	NaN	NaN	NaN	NaN	NaN	NaN	NaN	NaN	NaN	NaN	NaN	NaN	NaN	NaN	NaN	NaN	NaN	NaN	NaN	NaN	NaN	NaN	NaN	NaN	NaN	NaN	NaN	NaN	NaN	NaN	NaN
0	1.368	1.36	1.357	1.366	1.376	1.377	1.385	1.394	1.38	1.4	1.464	1.49	1.547	1.502	1.608	1.592	1.674	1.73	1.768	1.832	1.863	1.929	2.023	2.061	2.066	2.178	2.211	2.23	2.225	2.303	2.264	2.306	2.337	2.338	2.333	2.464	2.377	2.341	2.355	2.405	2.382	2.396	2.386	2.473	2.408	2.465	2.367	2.331	2.373
0	1.642	1.523	NaN	NaN	NaN	NaN	NaN	NaN	NaN	NaN	NaN	NaN	NaN	NaN	NaN	NaN	NaN	NaN	NaN	NaN	NaN	NaN	NaN	NaN	NaN	NaN	NaN	NaN	NaN	NaN	NaN	NaN	NaN	NaN	NaN	NaN	NaN	NaN	NaN	NaN	NaN	NaN	NaN	NaN	NaN	NaN	NaN	NaN	NaN
0	1.555	1.513	1.344	1.324	1.382	1.481	1.325	1.515	1.402	1.445	1.566	1.636	NaN	NaN	NaN	NaN	NaN	NaN	NaN	NaN	NaN	NaN	NaN	NaN	NaN	NaN	NaN	NaN	NaN	NaN	NaN	NaN	NaN	NaN	NaN	NaN	NaN	NaN	NaN	NaN	NaN	NaN	NaN	NaN	NaN	NaN	NaN	NaN	NaN
0	NaN	NaN	NaN	NaN	NaN	NaN	NaN	NaN	NaN	NaN	NaN	NaN	NaN	NaN	NaN	NaN	NaN	NaN	NaN	NaN	NaN	NaN	NaN	NaN	NaN	NaN	NaN	NaN	NaN	NaN	NaN	NaN	NaN	NaN	NaN	NaN	NaN	NaN	NaN	NaN	NaN	NaN	NaN	NaN	NaN	NaN	NaN	NaN	NaN
0	1.36	1.363	1.36	1.385	1.38	1.383	1.403	1.4	1.41	1.435	1.462	1.476	1.506	1.478	1.542	1.502	1.573	1.575	1.607	1.691	1.701	1.785	1.84	1.759	1.863	1.884	1.913	1.984	1.968	1.976	1.954	2.06	2.09	2.138	2.164	2.218	2.161	2.075	2.109	2.224	2.178	2.109	2.189	2.235	2.257	2.253	2.211	2.14	2.213
0	1.483	1.401	NaN	NaN	NaN	NaN	NaN	NaN	NaN	NaN	NaN	NaN	NaN	NaN	NaN	NaN	NaN	NaN	NaN	NaN	NaN	NaN	NaN	NaN	NaN	NaN	NaN	NaN	NaN	NaN	NaN	NaN	NaN	NaN	NaN	NaN	NaN	NaN	NaN	NaN	NaN	NaN	NaN	NaN	NaN	NaN	NaN	NaN	NaN
0	NaN	NaN	NaN	NaN	NaN	NaN	NaN	NaN	NaN	NaN	NaN	NaN	NaN	NaN	NaN	NaN	NaN	NaN	NaN	NaN	NaN	NaN	NaN	NaN	NaN	NaN	NaN	NaN	NaN	NaN	NaN	NaN	NaN	NaN	NaN	NaN	NaN	NaN	NaN	NaN	NaN	NaN	NaN	NaN	NaN	NaN	NaN	NaN	NaN
0	NaN	NaN	NaN	NaN	NaN	NaN	NaN	NaN	NaN	NaN	NaN	NaN	NaN	NaN	NaN	NaN	NaN	NaN	NaN	NaN	NaN	NaN	NaN	NaN	NaN	NaN	NaN	NaN	NaN	NaN	NaN	NaN	NaN	NaN	NaN	NaN	NaN	NaN	NaN	NaN	NaN	NaN	NaN	NaN	NaN	NaN	NaN	NaN	NaN
0	3.193	2.905	2.009	2.629	2.475	2.933	2.215	2.219	2.315	3.463	2.725	2.435	2.096	2.362	2.748	NaN	NaN	NaN	NaN	NaN	NaN	NaN	NaN	NaN	NaN	NaN	NaN	NaN	NaN	NaN	NaN	NaN	NaN	NaN	NaN	NaN	NaN	NaN	NaN	NaN	NaN	NaN	NaN	NaN	NaN	NaN	NaN	NaN	NaN
0	2.041	NaN	NaN	NaN	NaN	NaN	NaN	NaN	NaN	NaN	NaN	NaN	NaN	NaN	NaN	NaN	NaN	NaN	NaN	NaN	NaN	NaN	NaN	NaN	NaN	NaN	NaN	NaN	NaN	NaN	NaN	NaN	NaN	NaN	NaN	NaN	NaN	NaN	NaN	NaN	NaN	NaN	NaN	NaN	NaN	NaN	NaN	NaN	NaN
0	NaN	NaN	NaN	NaN	NaN	NaN	NaN	NaN	NaN	NaN	NaN	NaN	NaN	NaN	NaN	NaN	NaN	NaN	NaN	NaN	NaN	NaN	NaN	NaN	NaN	NaN	NaN	NaN	NaN	NaN	NaN	NaN	NaN	NaN	NaN	NaN	NaN	NaN	NaN	NaN	NaN	NaN	NaN	NaN	NaN	NaN	NaN	NaN	NaN
0	1.365	NaN	NaN	NaN	NaN	NaN	NaN	NaN	NaN	NaN	NaN	NaN	NaN	NaN	NaN	NaN	NaN	NaN	NaN	NaN	NaN	NaN	NaN	NaN	NaN	NaN	NaN	NaN	NaN	NaN	NaN	NaN	NaN	NaN	NaN	NaN	NaN	NaN	NaN	NaN	NaN	NaN	NaN	NaN	NaN	NaN	NaN	NaN	NaN
0	NaN	NaN	NaN	NaN	NaN	NaN	NaN	NaN	NaN	NaN	NaN	NaN	NaN	NaN	NaN	NaN	NaN	NaN	NaN	NaN	NaN	NaN	NaN	NaN	NaN	NaN	NaN	NaN	NaN	NaN	NaN	NaN	NaN	NaN	NaN	NaN	NaN	NaN	NaN	NaN	NaN	NaN	NaN	NaN	NaN	NaN	NaN	NaN	NaN
0	1.361	1.402	1.339	1.541	1.379	1.736	1.267	1.404	1.632	1.47	1.384	1.684	1.699	2.222	NaN	NaN	NaN	NaN	NaN	NaN	NaN	NaN	NaN	NaN	NaN	NaN	NaN	NaN	NaN	NaN	NaN	NaN	NaN	NaN	NaN	NaN	NaN	NaN	NaN	NaN	NaN	NaN	NaN	NaN	NaN	NaN	NaN	NaN	NaN
0	1.289	1.388	NaN	NaN	NaN	NaN	NaN	NaN	NaN	NaN	NaN	NaN	NaN	NaN	NaN	NaN	NaN	NaN	NaN	NaN	NaN	NaN	NaN	NaN	NaN	NaN	NaN	NaN	NaN	NaN	NaN	NaN	NaN	NaN	NaN	NaN	NaN	NaN	NaN	NaN	NaN	NaN	NaN	NaN	NaN	NaN	NaN	NaN	NaN
0	1.277	1.344	1.372	1.269	1.338	NaN	NaN	NaN	NaN	NaN	NaN	NaN	NaN	NaN	NaN	NaN	NaN	NaN	NaN	NaN	NaN	NaN	NaN	NaN	NaN	NaN	NaN	NaN	NaN	NaN	NaN	NaN	NaN	NaN	NaN	NaN	NaN	NaN	NaN	NaN	NaN	NaN	NaN	NaN	NaN	NaN	NaN	NaN	NaN
0	1.256	1.364	1.332	1.226	1.349	1.398	1.216	NaN	NaN	NaN	NaN	NaN	NaN	NaN	NaN	NaN	NaN	NaN	NaN	NaN	NaN	NaN	NaN	NaN	NaN	NaN	NaN	NaN	NaN	NaN	NaN	NaN	NaN	NaN	NaN	NaN	NaN	NaN	NaN	NaN	NaN	NaN	NaN	NaN	NaN	NaN	NaN	NaN	NaN
5	1.239	1.263	1.292	1.224	1.312	1.467	1.249	1.409	1.281	1.36	1.363	1.256	1.527	1.602	1.597	1.564	1.325	1.632	1.651	1.736	1.637	1.687	1.628	1.686	1.859	1.843	1.732	1.77	1.822	2.122	1.833	1.908	1.815	1.878	2.02	2.155	1.902	1.932	2.2	1.866	1.83	1.811	1.983	2.181	1.913	1.895	1.89	2.214	2.012
0	1.315	1.369	1.33	1.368	1.372	1.388	1.318	1.356	1.392	1.382	1.41	1.473	1.502	1.456	1.532	1.512	1.493	1.6	1.527	1.558	1.63	1.627	1.653	1.74	1.712	1.722	1.76	1.829	1.798	1.85	1.876	1.836	1.962	1.92	1.878	2.002	1.958	1.983	2.003	1.984	1.976	1.998	2.061	2.017	2.082	2.006	2.022	2.113	2.09
0	1.308	1.366	1.341	1.314	1.339	1.368	1.358	1.307	1.375	1.377	1.405	NaN	NaN	NaN	NaN	NaN	NaN	NaN	NaN	NaN	NaN	NaN	NaN	NaN	NaN	NaN	NaN	NaN	NaN	NaN	NaN	NaN	NaN	NaN	NaN	NaN	NaN	NaN	NaN	NaN	NaN	NaN	NaN	NaN	NaN	NaN	NaN	NaN	NaN
0	1.356	1.342	1.371	1.373	1.35	1.382	1.402	1.376	1.396	1.447	1.534	1.61	1.627	1.646	1.76	1.793	1.719	1.945	1.862	2.007	2.009	2.021	2.078	2.203	2.209	2.199	2.225	2.353	2.169	2.298	2.294	2.289	2.346	2.36	2.265	2.374	2.429	2.414	2.382	2.324	2.298	2.35	2.326	2.261	2.42	2.298	2.314	2.319	2.375
0	1.418	1.483	1.502	1.583	1.649	1.577	1.632	1.552	1.852	1.831	1.844	2.013	2.056	2.068	2.174	2.487	2.179	2.224	2.089	2.706	2.139	2.591	2.604	2.399	2.174	2.337	2.319	2.473	2.491	2.693	2.522	2.366	2.474	2.206	2.319	2.5	NaN	NaN	NaN	NaN	NaN	NaN	NaN	NaN	NaN	NaN	NaN	NaN	NaN
0	1.317	1.394	1.333	1.33	1.414	1.417	1.336	1.33	1.533	1.481	1.548	1.681	1.676	1.782	1.878	1.789	2.026	1.866	2.086	2.063	2.054	2.076	2.15	NaN	NaN	NaN	NaN	NaN	NaN	NaN	NaN	NaN	NaN	NaN	NaN	NaN	NaN	NaN	NaN	NaN	NaN	NaN	NaN	NaN	NaN	NaN	NaN	NaN	NaN
6	1.363	1.439	1.373	1.388	1.428	1.437	1.443	1.492	1.588	1.534	1.609	1.747	1.64	1.761	1.809	2.01	1.976	1.949	1.958	2.364	2.029	2.311	2.38	2.301	2.097	2.298	2.326	2.433	2.436	2.533	2.481	2.347	2.365	2.403	2.412	2.374	2.621	2.365	2.479	2.395	2.334	2.496	2.397	2.488	2.482	2.409	2.441	2.341	2.436
0	1.358	1.359	1.346	1.399	1.374	1.393	1.418	1.441	1.553	1.607	1.699	1.797	1.775	1.821	1.965	1.955	1.986	2.141	2.063	2.117	2.168	2.206	2.423	2.185	2.315	2.258	2.385	2.355	2.453	2.233	2.29	2.289	2.316	2.311	2.212	2.263	2.327	2.279	2.267	2.324	2.139	2.214	2.402	2.353	2.292	2.259	2.452	2.228	2.302
0	1.456	1.484	1.489	1.548	1.49	1.53	1.55	1.562	1.766	1.713	1.728	2.19	1.962	1.957	2.31	2.425	2.244	2.031	2.07	2.655	1.938	2.63	2.563	2.374	NaN	NaN	NaN	NaN	NaN	NaN	NaN	NaN	NaN	NaN	NaN	NaN	NaN	NaN	NaN	NaN	NaN	NaN	NaN	NaN	NaN	NaN	NaN	NaN	NaN
0	1.315	1.357	1.365	1.384	NaN	NaN	NaN	NaN	NaN	NaN	NaN	NaN	NaN	NaN	NaN	NaN	NaN	NaN	NaN	NaN	NaN	NaN	NaN	NaN	NaN	NaN	NaN	NaN	NaN	NaN	NaN	NaN	NaN	NaN	NaN	NaN	NaN	NaN	NaN	NaN	NaN	NaN	NaN	NaN	NaN	NaN	NaN	NaN	NaN
7	1.383	1.352	1.342	1.362	1.375	1.392	1.416	1.411	1.42	1.466	1.493	1.519	1.531	1.566	1.644	1.626	1.707	1.807	1.767	1.82	1.915	1.88	1.971	2.067	2.023	1.971	2.066	2.147	2.105	2.138	2.142	2.164	2.11	2.164	2.303	2.291	2.196	2.293	2.217	2.322	2.226	2.236	2.262	2.228	2.237	2.315	2.242	2.153	2.232
0	1.339	1.251	NaN	NaN	NaN	NaN	NaN	NaN	NaN	NaN	NaN	NaN	NaN	NaN	NaN	NaN	NaN	NaN	NaN	NaN	NaN	NaN	NaN	NaN	NaN	NaN	NaN	NaN	NaN	NaN	NaN	NaN	NaN	NaN	NaN	NaN	NaN	NaN	NaN	NaN	NaN	NaN	NaN	NaN	NaN	NaN	NaN	NaN	NaN
0	1.327	1.346	1.355	1.264	1.327	1.343	1.385	1.387	1.322	1.417	1.457	1.468	1.522	1.515	1.455	1.62	1.641	1.576	1.718	1.811	1.868	1.902	1.958	1.955	1.852	2.048	2.044	2.004	2.113	2.043	2.147	2.1	2.14	2.067	2.092	2.272	2.176	2.152	2.087	NaN	NaN	NaN	NaN	NaN	NaN	NaN	NaN	NaN	NaN
0	1.334	1.416	1.333	1.343	1.389	1.433	1.359	1.376	1.456	1.443	1.445	1.446	1.506	1.528	1.564	1.657	1.645	1.687	1.779	1.834	1.803	1.874	1.911	1.988	1.959	1.958	1.944	2.044	2.107	2.103	2.133	2.129	2.113	2.148	2.085	2.193	2.207	2.217	2.134	2.173	2.15	2.095	2.221	2.126	2.076	2.181	2.131	2.163	2.154
0	1.404	1.333	1.4	1.407	1.413	1.465	1.434	1.562	1.546	1.637	1.749	1.652	1.896	1.817	1.924	1.908	2.082	2.014	2.173	2.036	2.175	2.514	2.208	2.26	2.32	2.36	2.364	2.476	2.617	2.371	2.895	2.57	2.787	2.389	2.276	2.784	2.644	2.612	2.628	2.617	2.51	2.55	2.696	2.658	2.417	2.429	2.595	2.727	2.684
0	1.339	1.332	1.444	1.31	1.355	1.452	1.372	1.393	1.445	1.455	1.483	1.489	1.544	1.496	1.492	1.638	1.722	1.565	1.703	1.819	1.797	1.804	1.842	1.831	1.86	1.973	1.905	2.049	2.053	NaN	NaN	NaN	NaN	NaN	NaN	NaN	NaN	NaN	NaN	NaN	NaN	NaN	NaN	NaN	NaN	NaN	NaN	NaN	NaN
8	1.386	1.315	1.419	1.391	1.3	1.363	1.504	1.486	1.557	1.638	1.732	1.655	1.778	1.693	1.931	1.987	2.161	2.052	2.032	2.069	2.048	2.292	2.278	2.427	2.48	2.449	2.483	2.677	2.609	2.487	2.652	2.455	2.821	2.529	2.46	2.45	2.628	2.473	2.501	2.433	2.703	2.61	2.751	2.526	2.489	2.474	2.626	2.739	2.519
0	1.333	1.321	1.378	NaN	NaN	NaN	NaN	NaN	NaN	NaN	NaN	NaN	NaN	NaN	NaN	NaN	NaN	NaN	NaN	NaN	NaN	NaN	NaN	NaN	NaN	NaN	NaN	NaN	NaN	NaN	NaN	NaN	NaN	NaN	NaN	NaN	NaN	NaN	NaN	NaN	NaN	NaN	NaN	NaN	NaN	NaN	NaN	NaN	NaN
0	1.36	1.313	1.324	1.3	1.276	NaN	NaN	NaN	NaN	NaN	NaN	NaN	NaN	NaN	NaN	NaN	NaN	NaN	NaN	NaN	NaN	NaN	NaN	NaN	NaN	NaN	NaN	NaN	NaN	NaN	NaN	NaN	NaN	NaN	NaN	NaN	NaN	NaN	NaN	NaN	NaN	NaN	NaN	NaN	NaN	NaN	NaN	NaN	NaN
9	1.315	1.374	1.333	1.3	1.361	1.38	1.352	1.423	1.425	1.445	1.415	1.456	1.494	1.461	1.524	1.588	1.644	1.607	1.688	1.652	1.658	1.701	1.789	1.82	1.818	1.8	1.827	1.871	1.892	1.912	1.884	1.96	1.946	2	1.962	1.964	2.031	2.03	2.046	1.997	2.004	1.989	2.096	2.034	1.958	2.073	2.035	2.046	2.052
0	1.303	1.398	NaN	NaN	NaN	NaN	NaN	NaN	NaN	NaN	NaN	NaN	NaN	NaN	NaN	NaN	NaN	NaN	NaN	NaN	NaN	NaN	NaN	NaN	NaN	NaN	NaN	NaN	NaN	NaN	NaN	NaN	NaN	NaN	NaN	NaN	NaN	NaN	NaN	NaN	NaN	NaN	NaN	NaN	NaN	NaN	NaN	NaN	NaN
10	1.357	1.352	1.354	1.386	1.367	1.364	1.385	1.399	1.437	1.448	1.489	1.488	1.542	1.565	1.595	1.674	1.695	1.758	1.856	1.845	1.861	2.003	2.011	2.028	2.071	2.137	2.164	2.051	2.215	2.312	2.194	2.195	2.288	2.282	2.281	2.374	2.299	2.25	2.352	2.393	2.237	2.44	2.391	2.329	2.426	2.289	2.423	2.274	2.301
0	1.308	1.312	1.419	1.35	1.318	1.415	1.414	1.362	1.357	1.503	1.48	1.462	1.541	1.62	1.593	1.657	1.781	1.744	1.872	1.94	2.014	2.128	2.132	2.111	2.077	2.19	2.218	2.214	2.369	NaN	NaN	NaN	NaN	NaN	NaN	NaN	NaN	NaN	NaN	NaN	NaN	NaN	NaN	NaN	NaN	NaN	NaN	NaN	NaN
0	1.288	1.276	1.217	1.43	1.367	1.358	1.325	1.362	1.321	1.409	1.388	1.364	1.342	1.363	1.443	1.463	1.432	1.455	1.571	1.569	1.537	1.637	1.647	1.701	1.76	1.701	1.737	1.887	1.812	1.876	1.889	1.886	1.962	1.985	1.94	2.022	2.06	2.034	2.066	2.051	2.025	2.117	2.111	2.064	2.1	2.101	2.097	2.133	2.112
0	1.325	1.311	1.337	NaN	NaN	NaN	NaN	NaN	NaN	NaN	NaN	NaN	NaN	NaN	NaN	NaN	NaN	NaN	NaN	NaN	NaN	NaN	NaN	NaN	NaN	NaN	NaN	NaN	NaN	NaN	NaN	NaN	NaN	NaN	NaN	NaN	NaN	NaN	NaN	NaN	NaN	NaN	NaN	NaN	NaN	NaN	NaN	NaN	NaN
11	1.409	1.341	1.428	1.449	1.409	1.437	1.458	1.497	1.524	1.515	1.615	1.617	1.67	1.757	1.802	1.865	1.887	1.994	2.056	2.175	2.115	2.185	2.327	2.277	2.254	2.303	2.224	2.287	2.374	2.282	2.252	2.324	2.434	2.352	2.468	2.303	2.37	2.327	2.322	2.497	2.435	2.442	2.379	2.479	2.37	2.342	2.333	2.316	2.344
0	1.397	1.373	1.398	1.415	1.414	1.426	1.417	1.427	1.478	1.487	1.52	1.55	1.592	1.629	1.599	1.669	1.699	1.782	1.779	1.888	1.84	1.914	2.059	2.033	2.047	2.032	1.978	2.008	2.08	2.081	2.118	2.105	2.205	2.185	2.18	2.186	2.133	2.139	2.197	2.368	2.269	2.294	2.265	2.342	2.328	2.228	2.287	2.283	2.191
0	1.322	1.317	1.329	1.373	1.323	1.361	1.347	1.423	1.425	1.451	1.541	1.518	1.554	1.576	1.728	1.669	1.811	1.817	1.788	1.901	1.925	2.021	1.946	2.036	2.155	2.068	2.242	2.186	2.164	2.197	2.371	2.226	2.284	2.241	2.252	2.313	2.421	2.292	2.174	2.274	2.273	2.337	2.397	2.257	2.325	2.166	2.167	2.256	2.231
0	1.369	1.319	1.357	1.39	1.352	1.379	1.344	1.376	1.401	1.435	1.493	NaN	NaN	NaN	NaN	NaN	NaN	NaN	NaN	NaN	NaN	NaN	NaN	NaN	NaN	NaN	NaN	NaN	NaN	NaN	NaN	NaN	NaN	NaN	NaN	NaN	NaN	NaN	NaN	NaN	NaN	NaN	NaN	NaN	NaN	NaN	NaN	NaN	NaN
0	1.451	1.452	1.456	1.494	1.476	1.507	1.51	1.569	1.592	1.655	1.744	1.777	1.848	1.888	2.001	2.081	2.164	2.252	2.237	2.309	2.362	2.388	2.471	2.43	2.388	2.52	2.564	2.552	2.462	2.5	2.477	2.584	2.634	2.434	2.487	2.548	2.615	2.531	2.434	2.52	2.577	2.601	2.524	2.461	2.63	2.39	2.459	2.575	2.484
12	1.389	1.332	1.351	1.393	1.397	1.374	1.379	1.391	1.429	1.443	1.502	1.463	1.462	1.52	1.539	1.595	1.611	1.679	1.629	1.81	1.807	1.803	1.859	1.889	1.86	1.883	1.903	1.921	1.986	1.955	1.952	2.011	2.181	2.033	2.162	2.12	2.137	2.109	2.106	2.216	2.179	2.3	2.175	2.265	2.214	2.146	2.24	2.209	2.271
0	1.364	1.39	1.36	1.407	1.418	1.406	1.401	1.457	1.46	1.504	1.554	1.559	1.587	1.576	1.736	1.754	1.811	1.773	1.868	1.865	1.943	2.051	2.061	2.155	2.109	2.313	2.452	2.402	2.355	2.401	2.449	2.437	2.475	2.363	2.407	2.561	2.55	2.518	2.382	2.546	2.499	2.508	2.499	2.445	2.454	2.555	2.506	2.523	2.355
0	1.45	1.429	NaN	NaN	NaN	NaN	NaN	NaN	NaN	NaN	NaN	NaN	NaN	NaN	NaN	NaN	NaN	NaN	NaN	NaN	NaN	NaN	NaN	NaN	NaN	NaN	NaN	NaN	NaN	NaN	NaN	NaN	NaN	NaN	NaN	NaN	NaN	NaN	NaN	NaN	NaN	NaN	NaN	NaN	NaN	NaN	NaN	NaN	NaN
0	1.368	1.373	1.374	1.405	1.408	1.38	1.397	1.413	1.435	1.471	1.498	1.512	1.527	1.527	1.566	1.592	1.634	1.708	1.687	1.717	1.786	1.841	1.862	1.932	1.906	1.955	2.043	2.09	2.156	2.189	2.228	2.269	2.284	2.346	2.278	2.444	2.421	2.425	2.364	2.47	2.436	2.526	2.519	2.487	2.516	2.482	2.537	2.52	2.487
0	1.392	1.357	1.312	1.365	1.408	1.383	1.5	1.483	1.532	1.482	1.602	1.564	1.603	1.662	1.8	1.973	1.998	1.882	1.889	1.982	2.011	1.936	2.22	2.184	2.337	2.123	2.002	2.116	2.208	2.19	2.204	2.409	2.165	2.65	2.134	2.282	2.189	2.413	2.551	2.3	2.317	2.37	2.662	2.366	2.387	2.323	2.401	2.464	2.447
0	1.366	1.28	1.335	1.367	1.364	1.377	1.379	1.433	NaN	NaN	NaN	NaN	NaN	NaN	NaN	NaN	NaN	NaN	NaN	NaN	NaN	NaN	NaN	NaN	NaN	NaN	NaN	NaN	NaN	NaN	NaN	NaN	NaN	NaN	NaN	NaN	NaN	NaN	NaN	NaN	NaN	NaN	NaN	NaN	NaN	NaN	NaN	NaN	NaN
0	1.617	NaN	NaN	NaN	NaN	NaN	NaN	NaN	NaN	NaN	NaN	NaN	NaN	NaN	NaN	NaN	NaN	NaN	NaN	NaN	NaN	NaN	NaN	NaN	NaN	NaN	NaN	NaN	NaN	NaN	NaN	NaN	NaN	NaN	NaN	NaN	NaN	NaN	NaN	NaN	NaN	NaN	NaN	NaN	NaN	NaN	NaN	NaN	NaN
0	1.465	1.351	1.329	1.37	1.422	1.349	1.502	1.398	1.472	1.384	1.474	1.451	1.526	1.547	1.601	1.666	1.73	1.697	1.626	1.684	1.772	1.642	1.826	1.821	1.933	1.946	1.818	1.916	1.887	1.865	1.978	2.275	2.039	2.206	2.096	2.202	2.12	2.387	2.45	2.287	2.207	2.339	2.81	2.244	2.397	2.317	NaN	NaN	NaN
0	1.391	1.229	1.283	1.409	1.387	1.366	1.292	1.326	1.466	1.467	1.844	1.573	1.548	1.785	1.919	1.842	2.039	2.237	2.118	2.289	2.028	1.694	2.315	2.117	2.181	2.056	1.935	1.962	2.066	2.035	2.022	2.204	2.422	1.902	2.091	2.237	2.025	1.927	2.01	NaN	NaN	NaN	NaN	NaN	NaN	NaN	NaN	NaN	NaN
0	1.366	1.44	1.298	1.641	1.489	1.519	1.467	1.561	1.717	1.484	1.48	1.498	1.485	NaN	NaN	NaN	NaN	NaN	NaN	NaN	NaN	NaN	NaN	NaN	NaN	NaN	NaN	NaN	NaN	NaN	NaN	NaN	NaN	NaN	NaN	NaN	NaN	NaN	NaN	NaN	NaN	NaN	NaN	NaN	NaN	NaN	NaN	NaN	NaN
0	1.314	1.415	1.404	1.83	2.016	1.841	1.673	1.53	1.641	1.646	1.621	1.599	1.646	1.719	1.649	2.143	1.52	1.777	2.322	2.057	1.965	2.042	2.155	2.719	2.672	2.379	2.635	2.849	2.405	2.26	2.187	2.192	2.882	2.674	2.094	2.388	2.509	2.063	2.394	2.365	2.375	2.896	2.73	2.432	2.607	2.319	2.557	2.448	2.217
13	1.325	1.368	1.335	1.427	1.414	1.433	1.4	1.457	1.482	1.493	1.54	1.577	1.581	1.613	1.642	1.727	1.811	1.796	1.845	1.887	1.838	1.902	2.076	2.032	2.028	2.09	2.187	2.104	2.108	2.109	2.144	2.164	2.211	2.25	2.186	2.228	2.238	2.253	2.23	2.174	2.233	2.25	2.3	2.306	2.24	2.238	2.31	2.14	2.22
0	1.438	1.366	1.41	1.469	1.499	1.56	1.493	1.462	1.618	1.565	1.666	1.697	1.75	1.709	1.902	1.87	1.843	1.919	2.019	2.067	2.104	2.118	2.11	2.136	2.089	2.158	2.054	2.212	2.251	2.226	2.104	2.159	2.177	2.079	2.049	2.246	2.216	2.194	2.13	2.157	2.174	2.232	2.156	2.182	2.229	2.13	2.135	2.186	NaN
0	1.36	1.363	1.335	1.36	1.41	1.356	1.4	1.478	1.478	1.521	1.575	1.582	1.554	1.547	1.676	1.745	1.705	1.734	1.746	1.811	1.801	1.857	1.854	1.906	1.909	1.984	2.074	2.043	2.1	1.977	2.086	2.041	2.084	2.109	1.996	2.159	2.178	2.185	2.122	2.121	2.079	2.255	2.289	2.235	2.213	2.184	2.127	2.074	2.15
0	NaN	NaN	NaN	NaN	NaN	NaN	NaN	NaN	NaN	NaN	NaN	NaN	NaN	NaN	NaN	NaN	NaN	NaN	NaN	NaN	NaN	NaN	NaN	NaN	NaN	NaN	NaN	NaN	NaN	NaN	NaN	NaN	NaN	NaN	NaN	NaN	NaN	NaN	NaN	NaN	NaN	NaN	NaN	NaN	NaN	NaN	NaN	NaN	NaN
0	1.355	1.317	1.314	NaN	NaN	NaN	NaN	NaN	NaN	NaN	NaN	NaN	NaN	NaN	NaN	NaN	NaN	NaN	NaN	NaN	NaN	NaN	NaN	NaN	NaN	NaN	NaN	NaN	NaN	NaN	NaN	NaN	NaN	NaN	NaN	NaN	NaN	NaN	NaN	NaN	NaN	NaN	NaN	NaN	NaN	NaN	NaN	NaN	NaN
0	1.294	1.286	1.336	1.369	1.361	1.394	1.354	1.351	1.478	1.407	1.526	1.547	1.516	1.549	1.609	1.711	1.731	1.749	1.768	1.877	1.899	1.893	1.934	2.026	1.956	1.944	1.979	2.078	2.045	2.071	2.013	2.077	2.152	2.003	2.039	2.027	2.111	2.095	2.052	2.219	2.117	2.137	2.136	2.165	2.179	2.135	2.079	2.088	2.226
0	NaN	NaN	NaN	NaN	NaN	NaN	NaN	NaN	NaN	NaN	NaN	NaN	NaN	NaN	NaN	NaN	NaN	NaN	NaN	NaN	NaN	NaN	NaN	NaN	NaN	NaN	NaN	NaN	NaN	NaN	NaN	NaN	NaN	NaN	NaN	NaN	NaN	NaN	NaN	NaN	NaN	NaN	NaN	NaN	NaN	NaN	NaN	NaN	NaN
0	1.337	1.317	1.374	1.381	1.34	1.359	1.382	1.369	1.45	1.43	1.461	1.447	1.491	1.498	1.541	1.578	1.589	1.621	1.683	1.719	1.695	1.745	1.764	1.752	1.833	1.754	1.895	2.017	1.987	2.046	2.032	2.1	2.13	2.093	2.026	NaN	NaN	NaN	NaN	NaN	NaN	NaN	NaN	NaN	NaN	NaN	NaN	NaN	NaN
0	NaN	NaN	NaN	NaN	NaN	NaN	NaN	NaN	NaN	NaN	NaN	NaN	NaN	NaN	NaN	NaN	NaN	NaN	NaN	NaN	NaN	NaN	NaN	NaN	NaN	NaN	NaN	NaN	NaN	NaN	NaN	NaN	NaN	NaN	NaN	NaN	NaN	NaN	NaN	NaN	NaN	NaN	NaN	NaN	NaN	NaN	NaN	NaN	NaN
0	NaN	NaN	NaN	NaN	NaN	NaN	NaN	NaN	NaN	NaN	NaN	NaN	NaN	NaN	NaN	NaN	NaN	NaN	NaN	NaN	NaN	NaN	NaN	NaN	NaN	NaN	NaN	NaN	NaN	NaN	NaN	NaN	NaN	NaN	NaN	NaN	NaN	NaN	NaN	NaN	NaN	NaN	NaN	NaN	NaN	NaN	NaN	NaN	NaN
0	1.315	NaN	NaN	NaN	NaN	NaN	NaN	NaN	NaN	NaN	NaN	NaN	NaN	NaN	NaN	NaN	NaN	NaN	NaN	NaN	NaN	NaN	NaN	NaN	NaN	NaN	NaN	NaN	NaN	NaN	NaN	NaN	NaN	NaN	NaN	NaN	NaN	NaN	NaN	NaN	NaN	NaN	NaN	NaN	NaN	NaN	NaN	NaN	NaN
0	1.367	1.388	1.47	1.448	1.441	1.496	1.476	1.516	1.638	1.576	1.698	1.787	1.833	1.808	1.939	2.013	1.955	1.954	2.07	2.147	2.054	2.045	2.122	2.025	2.131	2.15	2.049	2.155	2.124	2.217	2.069	2.131	2.198	2.057	2.05	2.102	2.131	2.196	2.139	2.172	2.17	2.204	2.116	2.155	2.156	2.157	2.143	2.143	2.188
0	1.355	1.346	1.351	1.388	1.389	1.352	1.385	1.445	1.468	1.538	1.528	1.589	1.589	1.601	1.662	1.796	1.801	1.835	1.841	1.904	1.973	2.024	2.071	2.07	2.162	2.137	2.232	2.249	2.331	2.264	2.28	2.269	2.315	2.342	2.251	2.441	2.39	2.447	2.32	2.359	2.373	2.42	2.465	2.479	2.385	2.293	2.389	2.407	NaN
0	1.335	1.273	1.415	1.351	1.204	1.428	1.388	1.326	1.451	1.431	1.535	1.512	1.592	1.603	1.702	1.739	1.751	1.814	1.821	NaN	NaN	NaN	NaN	NaN	NaN	NaN	NaN	NaN	NaN	NaN	NaN	NaN	NaN	NaN	NaN	NaN	NaN	NaN	NaN	NaN	NaN	NaN	NaN	NaN	NaN	NaN	NaN	NaN	NaN
0	NaN	NaN	NaN	NaN	NaN	NaN	NaN	NaN	NaN	NaN	NaN	NaN	NaN	NaN	NaN	NaN	NaN	NaN	NaN	NaN	NaN	NaN	NaN	NaN	NaN	NaN	NaN	NaN	NaN	NaN	NaN	NaN	NaN	NaN	NaN	NaN	NaN	NaN	NaN	NaN	NaN	NaN	NaN	NaN	NaN	NaN	NaN	NaN	NaN
0	1.384	1.341	1.353	1.399	1.364	1.365	1.371	1.466	1.451	1.497	1.483	1.552	1.593	1.551	1.656	1.758	1.787	1.838	NaN	NaN	NaN	NaN	NaN	NaN	NaN	NaN	NaN	NaN	NaN	NaN	NaN	NaN	NaN	NaN	NaN	NaN	NaN	NaN	NaN	NaN	NaN	NaN	NaN	NaN	NaN	NaN	NaN	NaN	NaN
0	1.302	1.392	1.445	1.389	1.365	1.365	1.327	1.306	1.478	1.449	1.513	1.432	1.489	1.445	1.444	1.593	1.593	1.665	1.64	1.755	1.698	1.612	1.834	1.916	1.78	1.56	1.756	1.897	1.876	1.845	1.878	1.988	1.932	1.8	NaN	NaN	NaN	NaN	NaN	NaN	NaN	NaN	NaN	NaN	NaN	NaN	NaN	NaN	NaN
0	1.32	1.287	1.417	1.446	1.453	1.321	1.367	1.5	1.576	1.498	1.368	1.628	1.498	1.734	1.692	1.895	1.696	1.849	2.186	1.963	2.068	2.277	2.182	2.382	2.422	2.194	2.267	2.577	2.254	2.411	2.41	2.374	2.391	2.225	2.422	2.606	2.509	2.358	2.576	2.303	2.716	2.751	2.62	2.46	2.321	2.328	2.418	2.397	2.366
0	1.348	1.342	1.33	1.43	1.368	1.312	NaN	NaN	NaN	NaN	NaN	NaN	NaN	NaN	NaN	NaN	NaN	NaN	NaN	NaN	NaN	NaN	NaN	NaN	NaN	NaN	NaN	NaN	NaN	NaN	NaN	NaN	NaN	NaN	NaN	NaN	NaN	NaN	NaN	NaN	NaN	NaN	NaN	NaN	NaN	NaN	NaN	NaN	NaN
0	NaN	NaN	NaN	NaN	NaN	NaN	NaN	NaN	NaN	NaN	NaN	NaN	NaN	NaN	NaN	NaN	NaN	NaN	NaN	NaN	NaN	NaN	NaN	NaN	NaN	NaN	NaN	NaN	NaN	NaN	NaN	NaN	NaN	NaN	NaN	NaN	NaN	NaN	NaN	NaN	NaN	NaN	NaN	NaN	NaN	NaN	NaN	NaN	NaN
0	1.323	1.448	1.451	1.319	1.363	1.351	1.37	1.313	1.619	1.439	1.635	1.481	1.486	1.458	1.608	1.709	1.706	1.782	NaN	NaN	NaN	NaN	NaN	NaN	NaN	NaN	NaN	NaN	NaN	NaN	NaN	NaN	NaN	NaN	NaN	NaN	NaN	NaN	NaN	NaN	NaN	NaN	NaN	NaN	NaN	NaN	NaN	NaN	NaN
0	1.285	1.265	1.403	1.386	1.403	1.29	1.299	1.385	1.472	1.423	1.293	1.456	1.35	1.527	1.47	1.631	1.471	1.624	1.728	1.698	1.775	1.971	1.957	2.034	2.018	1.986	2.018	2.227	2.083	2.185	2.206	2.1	2.095	1.968	2.244	2.368	2.322	2.177	2.276	2.099	2.424	2.407	2.47	2.315	2.132	2.287	2.253	2.251	2.217
0	1.264	1.225	1.44	1.465	1.444	1.296	NaN	NaN	NaN	NaN	NaN	NaN	NaN	NaN	NaN	NaN	NaN	NaN	NaN	NaN	NaN	NaN	NaN	NaN	NaN	NaN	NaN	NaN	NaN	NaN	NaN	NaN	NaN	NaN	NaN	NaN	NaN	NaN	NaN	NaN	NaN	NaN	NaN	NaN	NaN	NaN	NaN	NaN	NaN
0	1.353	1.336	1.363	1.375	1.351	1.371	1.404	1.443	1.506	1.558	1.565	1.696	1.744	1.853	1.894	1.954	2.041	2.138	2.188	2.238	2.118	2.27	2.308	2.295	2.214	2.302	2.334	2.333	2.314	2.329	2.338	2.299	2.405	2.38	2.237	2.322	2.392	2.403	2.238	2.336	2.184	2.421	2.315	2.239	2.254	2.28	2.294	2.277	2.329
0	1.298	1.389	4.636	NaN	NaN	NaN	NaN	NaN	NaN	NaN	NaN	NaN	NaN	NaN	NaN	NaN	NaN	NaN	NaN	NaN	NaN	NaN	NaN	NaN	NaN	NaN	NaN	NaN	NaN	NaN	NaN	NaN	NaN	NaN	NaN	NaN	NaN	NaN	NaN	NaN	NaN	NaN	NaN	NaN	NaN	NaN	NaN	NaN	NaN
0	1.35	1.319	NaN	NaN	NaN	NaN	NaN	NaN	NaN	NaN	NaN	NaN	NaN	NaN	NaN	NaN	NaN	NaN	NaN	NaN	NaN	NaN	NaN	NaN	NaN	NaN	NaN	NaN	NaN	NaN	NaN	NaN	NaN	NaN	NaN	NaN	NaN	NaN	NaN	NaN	NaN	NaN	NaN	NaN	NaN	NaN	NaN	NaN	NaN
0	1.01	NaN	NaN	NaN	NaN	NaN	NaN	NaN	NaN	NaN	NaN	NaN	NaN	NaN	NaN	NaN	NaN	NaN	NaN	NaN	NaN	NaN	NaN	NaN	NaN	NaN	NaN	NaN	NaN	NaN	NaN	NaN	NaN	NaN	NaN	NaN	NaN	NaN	NaN	NaN	NaN	NaN	NaN	NaN	NaN	NaN	NaN	NaN	NaN
0	1.353	1.337	1.364	1.394	1.417	1.382	1.415	1.425	1.439	1.434	1.477	1.503	1.516	1.549	1.604	1.649	1.668	1.671	1.726	1.782	1.798	1.86	1.88	2.012	1.933	2	2.084	2.048	2.099	2.101	2.105	2.191	2.112	2.16	2.146	2.25	2.254	2.252	2.208	2.196	2.22	2.283	2.272	2.308	2.345	2.209	2.292	2.296	2.322
0	2.094	NaN	NaN	NaN	NaN	NaN	NaN	NaN	NaN	NaN	NaN	NaN	NaN	NaN	NaN	NaN	NaN	NaN	NaN	NaN	NaN	NaN	NaN	NaN	NaN	NaN	NaN	NaN	NaN	NaN	NaN	NaN	NaN	NaN	NaN	NaN	NaN	NaN	NaN	NaN	NaN	NaN	NaN	NaN	NaN	NaN	NaN	NaN	NaN
0	1.26	1.231	1.429	1.44	1.419	1.29	1.317	1.469	NaN	NaN	NaN	NaN	NaN	NaN	NaN	NaN	NaN	NaN	NaN	NaN	NaN	NaN	NaN	NaN	NaN	NaN	NaN	NaN	NaN	NaN	NaN	NaN	NaN	NaN	NaN	NaN	NaN	NaN	NaN	NaN	NaN	NaN	NaN	NaN	NaN	NaN	NaN	NaN	NaN
0	1.411	1.358	1.36	1.364	1.39	1.356	1.41	1.493	1.501	1.454	1.573	1.527	1.604	1.721	NaN	NaN	NaN	NaN	NaN	NaN	NaN	NaN	NaN	NaN	NaN	NaN	NaN	NaN	NaN	NaN	NaN	NaN	NaN	NaN	NaN	NaN	NaN	NaN	NaN	NaN	NaN	NaN	NaN	NaN	NaN	NaN	NaN	NaN	NaN
0	1.357	1.339	1.358	1.384	1.401	1.357	1.401	1.441	1.514	1.498	1.571	1.631	1.645	1.788	1.834	1.814	1.942	1.999	2.091	2.148	2.302	2.25	2.302	2.384	2.294	2.392	2.383	2.241	2.335	2.359	2.354	2.527	2.338	2.362	2.36	2.406	2.427	2.412	2.263	2.346	2.398	2.445	2.506	2.465	2.499	2.432	2.389	2.318	2.411
0	1.398	1.34	1.376	1.323	1.399	1.443	1.379	1.471	1.478	1.469	1.526	1.557	1.525	1.617	1.709	1.649	1.699	1.789	NaN	NaN	NaN	NaN	NaN	NaN	NaN	NaN	NaN	NaN	NaN	NaN	NaN	NaN	NaN	NaN	NaN	NaN	NaN	NaN	NaN	NaN	NaN	NaN	NaN	NaN	NaN	NaN	NaN	NaN	NaN
0	NaN	NaN	NaN	NaN	NaN	NaN	NaN	NaN	NaN	NaN	NaN	NaN	NaN	NaN	NaN	NaN	NaN	NaN	NaN	NaN	NaN	NaN	NaN	NaN	NaN	NaN	NaN	NaN	NaN	NaN	NaN	NaN	NaN	NaN	NaN	NaN	NaN	NaN	NaN	NaN	NaN	NaN	NaN	NaN	NaN	NaN	NaN	NaN	NaN
0	1.336	1.328	1.321	1.374	1.383	1.375	1.394	1.419	1.414	1.425	1.448	1.454	1.523	1.529	1.6	1.618	1.64	1.66	1.701	1.76	1.76	1.818	1.847	1.956	1.905	1.958	2.002	1.994	2.084	2.08	2.051	2.121	2.077	2.12	2.071	2.221	NaN	NaN	NaN	NaN	NaN	NaN	NaN	NaN	NaN	NaN	NaN	NaN	NaN
14	1.34	1.332	1.336	1.368	1.406	1.413	1.443	1.477	1.535	1.549	1.627	1.661	1.716	1.782	1.87	1.925	1.983	2.009	2.057	2.101	2.141	2.167	2.23	2.231	2.213	2.244	2.257	2.253	2.226	2.289	2.235	2.318	2.231	2.274	2.239	2.265	2.269	2.252	2.245	2.263	2.26	2.33	2.291	2.265	2.29	2.256	2.291	2.242	2.244
0	1.358	1.377	1.381	1.408	1.423	1.414	1.419	1.471	1.491	1.523	1.59	1.604	1.666	1.711	1.776	1.851	1.898	1.987	2.029	2.094	2.121	2.165	2.258	2.273	2.308	2.299	NaN	NaN	NaN	NaN	NaN	NaN	NaN	NaN	NaN	NaN	NaN	NaN	NaN	NaN	NaN	NaN	NaN	NaN	NaN	NaN	NaN	NaN	NaN
0	1.715	1.731	NaN	NaN	NaN	NaN	NaN	NaN	NaN	NaN	NaN	NaN	NaN	NaN	NaN	NaN	NaN	NaN	NaN	NaN	NaN	NaN	NaN	NaN	NaN	NaN	NaN	NaN	NaN	NaN	NaN	NaN	NaN	NaN	NaN	NaN	NaN	NaN	NaN	NaN	NaN	NaN	NaN	NaN	NaN	NaN	NaN	NaN	NaN
15	1.37	1.369	1.372	1.414	1.393	1.398	1.389	1.393	1.436	1.428	1.456	1.442	1.445	1.467	1.466	1.512	1.538	1.567	1.585	1.618	1.664	1.69	1.713	1.771	1.8	1.841	1.884	1.943	2	2.013	2.008	2.065	2.113	2.128	2.101	2.193	2.215	2.156	2.227	2.216	2.198	2.295	2.28	2.274	2.312	2.264	2.343	2.3	2.301
0	1.345	1.351	1.367	1.37	1.385	1.355	1.402	1.419	1.459	1.51	1.504	1.544	1.652	1.66	1.717	1.774	1.826	1.916	1.959	2.044	1.954	2.071	2.131	2.142	2.113	2.197	2.207	2.229	2.288	2.261	2.243	2.218	2.276	2.281	2.242	2.268	2.261	2.245	2.258	2.291	2.303	2.29	2.27	2.259	2.261	2.212	2.252	2.26	2.236
0	1.346	1.354	1.358	1.348	1.396	1.362	1.353	1.405	1.445	1.494	1.505	1.508	1.597	1.621	1.655	1.744	1.782	1.851	1.914	1.96	1.961	2.001	2.078	2.062	2.093	2.182	2.165	2.12	2.24	2.265	2.152	2.235	2.332	2.311	2.181	2.252	2.282	2.183	2.265	2.209	2.183	2.264	2.265	2.268	2.222	2.2	2.231	2.248	2.23
0	NaN	NaN	NaN	NaN	NaN	NaN	NaN	NaN	NaN	NaN	NaN	NaN	NaN	NaN	NaN	NaN	NaN	NaN	NaN	NaN	NaN	NaN	NaN	NaN	NaN	NaN	NaN	NaN	NaN	NaN	NaN	NaN	NaN	NaN	NaN	NaN	NaN	NaN	NaN	NaN	NaN	NaN	NaN	NaN	NaN	NaN	NaN	NaN	NaN
0	1.335	1.37	1.352	1.36	1.348	1.4	1.346	1.423	1.428	1.467	1.466	1.532	1.587	1.572	1.801	1.73	1.703	1.69	1.82	1.824	1.814	1.806	1.906	1.931	1.96	2.018	1.98	2.077	2.04	2.341	2.171	2.153	2.18	2.204	2.057	2.232	2.023	2.182	2.05	2.27	2.241	2.413	2.233	2.168	2.156	2.27	2.278	2.196	2.284
0	NaN	NaN	NaN	NaN	NaN	NaN	NaN	NaN	NaN	NaN	NaN	NaN	NaN	NaN	NaN	NaN	NaN	NaN	NaN	NaN	NaN	NaN	NaN	NaN	NaN	NaN	NaN	NaN	NaN	NaN	NaN	NaN	NaN	NaN	NaN	NaN	NaN	NaN	NaN	NaN	NaN	NaN	NaN	NaN	NaN	NaN	NaN	NaN	NaN
16	1.394	1.416	1.333	1.393	1.382	1.367	1.417	1.452	1.518	1.621	1.745	1.728	1.812	1.832	1.927	1.986	2.05	2.119	2.091	2.137	2.235	2.179	2.252	2.292	2.383	2.38	2.385	2.316	2.368	2.374	2.262	2.358	2.364	2.389	2.273	2.372	2.328	2.353	2.374	2.385	2.382	2.366	2.403	2.332	2.283	2.332	2.264	2.308	2.37
0	1.324	1.369	NaN	NaN	NaN	NaN	NaN	NaN	NaN	NaN	NaN	NaN	NaN	NaN	NaN	NaN	NaN	NaN	NaN	NaN	NaN	NaN	NaN	NaN	NaN	NaN	NaN	NaN	NaN	NaN	NaN	NaN	NaN	NaN	NaN	NaN	NaN	NaN	NaN	NaN	NaN	NaN	NaN	NaN	NaN	NaN	NaN	NaN	NaN
0	1.329	1.387	1.295	1.395	1.347	1.375	1.368	1.443	1.518	1.546	1.707	1.678	1.722	1.744	1.827	1.919	1.903	2.102	2.02	2.168	2.097	2.107	2.197	2.288	2.324	2.306	2.31	2.253	2.268	2.244	2.252	2.414	2.416	2.365	2.323	2.447	2.367	2.382	2.416	2.395	2.326	2.428	2.457	2.473	2.398	2.343	2.365	2.397	2.371
0	1.355	1.336	1.364	1.341	1.472	1.428	1.374	1.52	1.542	1.507	1.557	1.593	1.652	1.646	1.815	1.8	1.884	1.888	1.914	1.932	2.089	2.018	2.216	2.095	2.086	2.113	2.177	2.342	2.248	2.368	2.198	2.26	2.208	2.327	2.239	2.201	2.264	2.394	2.142	2.239	2.363	2.439	2.296	2.186	2.291	NaN	NaN	NaN	NaN
0	1.338	1.373	1.292	1.398	1.354	1.327	1.336	1.363	1.436	1.407	1.57	1.473	1.527	1.53	1.555	1.588	1.66	1.726	1.67	1.796	1.746	1.739	1.881	1.923	1.928	1.909	2.012	1.961	1.98	1.989	1.97	2.015	2.079	2.176	1.968	2.151	2.102	2.12	NaN	NaN	NaN	NaN	NaN	NaN	NaN	NaN	NaN	NaN	NaN
0	1.315	1.328	1.292	1.387	1.311	1.327	1.333	1.355	1.447	1.39	1.543	1.466	1.485	1.496	1.521	1.56	1.585	1.622	NaN	NaN	NaN	NaN	NaN	NaN	NaN	NaN	NaN	NaN	NaN	NaN	NaN	NaN	NaN	NaN	NaN	NaN	NaN	NaN	NaN	NaN	NaN	NaN	NaN	NaN	NaN	NaN	NaN	NaN	NaN
0	1.345	1.406	1.363	1.445	1.293	1.313	1.311	NaN	NaN	NaN	NaN	NaN	NaN	NaN	NaN	NaN	NaN	NaN	NaN	NaN	NaN	NaN	NaN	NaN	NaN	NaN	NaN	NaN	NaN	NaN	NaN	NaN	NaN	NaN	NaN	NaN	NaN	NaN	NaN	NaN	NaN	NaN	NaN	NaN	NaN	NaN	NaN	NaN	NaN
0	1.239	1.295	1.406	1.414	1.363	1.407	1.479	1.532	1.547	1.566	1.622	1.718	1.728	1.948	1.891	1.866	2.108	1.886	2.049	1.979	2.157	2.296	2.377	2.157	2.323	2.22	2.283	2.413	2.287	2.393	2.339	2.364	2.342	2.432	2.354	2.512	2.446	2.436	2.414	2.477	2.496	2.436	2.431	2.375	2.318	2.276	2.381	2.381	2.39
0	1.321	1.244	1.383	1.375	1.678	1.323	1.49	1.532	1.606	1.625	1.565	1.661	1.673	1.855	1.888	2	2.041	1.828	1.99	2.079	2.194	2.192	2.425	2.255	2.318	2.228	2.177	2.323	2.308	2.533	2.307	2.432	2.339	2.402	2.347	2.188	2.34	2.384	2.416	2.404	2.554	2.553	2.405	2.362	2.464	2.286	2.318	2.48	2.51
0	1.315	NaN	NaN	NaN	NaN	NaN	NaN	NaN	NaN	NaN	NaN	NaN	NaN	NaN	NaN	NaN	NaN	NaN	NaN	NaN	NaN	NaN	NaN	NaN	NaN	NaN	NaN	NaN	NaN	NaN	NaN	NaN	NaN	NaN	NaN	NaN	NaN	NaN	NaN	NaN	NaN	NaN	NaN	NaN	NaN	NaN	NaN	NaN	NaN
17	1.342	1.351	1.412	1.396	1.363	1.353	1.488	1.452	1.527	1.54	1.638	1.717	1.774	1.871	1.87	1.922	2.082	1.933	2.049	2.097	2.151	2.261	2.456	2.255	2.317	2.365	2.234	2.466	2.457	2.385	2.329	2.44	2.396	2.492	2.332	2.522	2.373	2.359	2.396	2.477	2.477	2.515	2.532	2.431	2.403	2.37	2.427	2.41	2.386
0	1.237	1.36	1.336	NaN	NaN	NaN	NaN	NaN	NaN	NaN	NaN	NaN	NaN	NaN	NaN	NaN	NaN	NaN	NaN	NaN	NaN	NaN	NaN	NaN	NaN	NaN	NaN	NaN	NaN	NaN	NaN	NaN	NaN	NaN	NaN	NaN	NaN	NaN	NaN	NaN	NaN	NaN	NaN	NaN	NaN	NaN	NaN	NaN	NaN
0	1.351	1.407	1.374	1.497	1.465	1.375	1.59	1.396	1.554	0.7208	1.128	1.58	1.874	1.764	1.765	1.983	1.767	2.047	1.833	2.096	2.041	2.283	3.11	NaN	NaN	NaN	NaN	NaN	NaN	NaN	NaN	NaN	NaN	NaN	NaN	NaN	NaN	NaN	NaN	NaN	NaN	NaN	NaN	NaN	NaN	NaN	NaN	NaN	NaN
0	1.251	1.36	1.327	1.342	1.258	1.305	1.386	NaN	NaN	NaN	NaN	NaN	NaN	NaN	NaN	NaN	NaN	NaN	NaN	NaN	NaN	NaN	NaN	NaN	NaN	NaN	NaN	NaN	NaN	NaN	NaN	NaN	NaN	NaN	NaN	NaN	NaN	NaN	NaN	NaN	NaN	NaN	NaN	NaN	NaN	NaN	NaN	NaN	NaN
0	1.281	1.391	1.295	1.244	1.414	1.466	1.456	1.207	1.276	1.451	1.613	1.57	1.87	1.721	1.786	2.334	2.636	NaN	NaN	NaN	NaN	NaN	NaN	NaN	NaN	NaN	NaN	NaN	NaN	NaN	NaN	NaN	NaN	NaN	NaN	NaN	NaN	NaN	NaN	NaN	NaN	NaN	NaN	NaN	NaN	NaN	NaN	NaN	NaN
0	1.259	1.416	1.336	1.35	1.309	1.279	1.405	1.338	1.473	1.458	1.508	1.471	1.53	1.703	1.714	1.735	1.911	1.868	1.845	1.891	1.946	1.963	2.093	1.983	1.994	2.102	2.029	2.221	2.17	2.13	2.124	2.106	2.137	2.151	2.024	2.166	2.041	1.978	2.104	2.161	2.134	2.143	2.23	2.12	2.087	2.111	2.087	2.075	2.059
0	1.47	NaN	NaN	NaN	NaN	NaN	NaN	NaN	NaN	NaN	NaN	NaN	NaN	NaN	NaN	NaN	NaN	NaN	NaN	NaN	NaN	NaN	NaN	NaN	NaN	NaN	NaN	NaN	NaN	NaN	NaN	NaN	NaN	NaN	NaN	NaN	NaN	NaN	NaN	NaN	NaN	NaN	NaN	NaN	NaN	NaN	NaN	NaN	NaN
0	1.852	0.9925	1.454	1.38	1.651	1.671	1.436	1.157	1.398	1.485	NaN	NaN	NaN	NaN	NaN	NaN	NaN	NaN	NaN	NaN	NaN	NaN	NaN	NaN	NaN	NaN	NaN	NaN	NaN	NaN	NaN	NaN	NaN	NaN	NaN	NaN	NaN	NaN	NaN	NaN	NaN	NaN	NaN	NaN	NaN	NaN	NaN	NaN	NaN
0	1.419	1.545	1.59	1.622	1.87	1.638	1.647	1.556	1.756	1.682	1.509	1.756	1.839	1.781	1.674	1.953	1.771	2.099	2.136	2.347	2.526	2.207	2.251	2.372	2.453	2.264	2.404	2.566	NaN	NaN	NaN	NaN	NaN	NaN	NaN	NaN	NaN	NaN	NaN	NaN	NaN	NaN	NaN	NaN	NaN	NaN	NaN	NaN	NaN
0	1.254	1.378	1.331	1.406	1.054	1.389	1.436	1.399	1.482	1.5	1.554	2.376	1.34	1.898	1.833	1.897	1.889	1.971	1.541	1.581	2.062	2.164	2.096	2.101	2.09	2.161	2.089	2.122	2.077	2.134	2.184	2.173	2.13	2.174	2.261	2.162	2.158	2.176	2.146	2.125	2.227	2.173	2.222	NaN	NaN	NaN	NaN	NaN	NaN
0	1.186	1.468	NaN	NaN	NaN	NaN	NaN	NaN	NaN	NaN	NaN	NaN	NaN	NaN	NaN	NaN	NaN	NaN	NaN	NaN	NaN	NaN	NaN	NaN	NaN	NaN	NaN	NaN	NaN	NaN	NaN	NaN	NaN	NaN	NaN	NaN	NaN	NaN	NaN	NaN	NaN	NaN	NaN	NaN	NaN	NaN	NaN	NaN	NaN
0	1.231	1.525	1.213	NaN	NaN	NaN	NaN	NaN	NaN	NaN	NaN	NaN	NaN	NaN	NaN	NaN	NaN	NaN	NaN	NaN	NaN	NaN	NaN	NaN	NaN	NaN	NaN	NaN	NaN	NaN	NaN	NaN	NaN	NaN	NaN	NaN	NaN	NaN	NaN	NaN	NaN	NaN	NaN	NaN	NaN	NaN	NaN	NaN	NaN
0	1.352	1.657	1.511	1.429	1.351	1.605	1.474	1.652	1.461	1.355	1.531	1.707	1.417	1.511	1.495	1.498	1.821	1.623	1.715	1.694	1.397	1.752	1.741	1.732	1.743	1.704	1.937	1.787	2.091	1.77	2.266	1.995	1.901	2.398	2.339	2.326	2.175	2.01	2.407	1.958	2.39	2.058	1.954	2.099	2.767	2.202	2.402	2.316	2.06
0	1.52	1.566	1.577	1.582	1.717	1.69	NaN	NaN	NaN	NaN	NaN	NaN	NaN	NaN	NaN	NaN	NaN	NaN	NaN	NaN	NaN	NaN	NaN	NaN	NaN	NaN	NaN	NaN	NaN	NaN	NaN	NaN	NaN	NaN	NaN	NaN	NaN	NaN	NaN	NaN	NaN	NaN	NaN	NaN	NaN	NaN	NaN	NaN	NaN
0	1.233	NaN	NaN	NaN	NaN	NaN	NaN	NaN	NaN	NaN	NaN	NaN	NaN	NaN	NaN	NaN	NaN	NaN	NaN	NaN	NaN	NaN	NaN	NaN	NaN	NaN	NaN	NaN	NaN	NaN	NaN	NaN	NaN	NaN	NaN	NaN	NaN	NaN	NaN	NaN	NaN	NaN	NaN	NaN	NaN	NaN	NaN	NaN	NaN
18	1.537	1.444	1.399	1.506	1.496	1.594	1.52	1.651	1.8	1.743	1.98	2.068	2.47	2.35	2.546	2.461	2.535	2.747	2.658	2.607	2.651	2.827	2.799	2.864	2.767	2.721	2.456	2.505	2.439	2.603	2.763	2.553	2.348	2.844	2.452	2.586	2.559	2.503	2.567	2.946	2.483	2.554	2.775	2.575	2.448	2.744	2.756	2.794	2.706
0	1.359	1.39	1.391	1.422	1.395	1.417	1.433	1.45	1.439	1.448	1.504	1.532	1.524	1.601	1.603	1.627	1.714	1.695	1.758	1.755	1.731	1.833	1.799	1.905	1.903	1.869	1.971	1.978	1.993	1.97	2.036	1.998	1.999	2.126	2.11	2.085	2.062	2.092	2.175	2.126	2.149	2.092	2.2	2.13	2.143	2.137	2.211	NaN	NaN
19	1.287	1.468	1.398	1.436	1.117	1.428	1.429	1.467	1.464	1.339	1.466	1.834	1.264	1.556	1.543	1.563	1.669	1.569	1.408	1.415	1.54	1.796	1.711	1.768	1.787	1.807	1.876	1.88	1.892	1.813	1.937	1.889	1.905	2.067	2.133	2.042	1.932	1.982	2.195	2.016	2.197	2.07	2.229	2.017	2.169	2.075	2.216	2.495	2.062
0	1.414	1.332	1.528	NaN	NaN	NaN	NaN	NaN	NaN	NaN	NaN	NaN	NaN	NaN	NaN	NaN	NaN	NaN	NaN	NaN	NaN	NaN	NaN	NaN	NaN	NaN	NaN	NaN	NaN	NaN	NaN	NaN	NaN	NaN	NaN	NaN	NaN	NaN	NaN	NaN	NaN	NaN	NaN	NaN	NaN	NaN	NaN	NaN	NaN
0	1.211	1.355	1.316	1.383	0.857	1.316	1.334	1.277	1.33	1.317	1.367	2.722	0.8985	1.719	1.564	1.569	1.617	1.637	1.083	1.155	1.793	1.926	1.805	1.857	1.876	1.857	1.883	1.944	1.955	1.926	2.1	1.959	2.077	2.027	2.136	1.934	1.943	1.915	1.956	1.944	2.083	2.008	2.081	2.015	1.977	2.072	2.031	2.162	1.997
0	1.518	1.501	1.557	1.665	1.567	1.576	1.444	1.552	1.611	1.576	1.729	1.87	1.703	1.893	1.914	1.878	2.08	2.185	2.037	2.026	2.234	2.177	2.211	2.298	2.279	2.376	2.239	2.308	2.309	2.19	2.464	2.169	2.347	2.372	2.48	2.306	2.361	2.33	2.223	2.233	NaN	NaN	NaN	NaN	NaN	NaN	NaN	NaN	NaN
0	1.382	1.338	1.387	1.48	1.446	1.554	1.544	1.531	1.777	1.868	1.932	2.094	2.049	2.3	2.302	2.16	2.264	2.373	2.296	2.233	2.468	2.358	2.337	2.332	2.249	2.276	2.356	2.344	2.254	2.339	2.381	2.297	2.192	2.309	2.323	2.327	2.388	2.298	2.2	2.35	2.268	2.239	2.33	2.232	2.284	2.363	2.38	2.336	2.37
0	NaN	NaN	NaN	NaN	NaN	NaN	NaN	NaN	NaN	NaN	NaN	NaN	NaN	NaN	NaN	NaN	NaN	NaN	NaN	NaN	NaN	NaN	NaN	NaN	NaN	NaN	NaN	NaN	NaN	NaN	NaN	NaN	NaN	NaN	NaN	NaN	NaN	NaN	NaN	NaN	NaN	NaN	NaN	NaN	NaN	NaN	NaN	NaN	NaN
20	1.484	1.455	1.486	1.458	1.415	1.476	1.609	1.623	1.491	1.753	1.668	1.597	1.834	1.938	1.863	2.04	1.949	2.111	2.123	2.12	2.071	2.084	2.124	2.097	2.134	2.258	2.293	2.299	2.159	2.242	2.275	2.288	2.33	2.417	2.265	2.132	2.313	2.366	2.329	2.217	2.401	2.28	2.327	2.285	2.207	2.273	2.174	2.203	2.365
0	1.279	1.36	1.328	1.403	1.083	1.365	1.455	1.406	1.516	1.531	1.615	2.467	1.405	1.965	1.869	1.88	1.935	1.99	1.601	1.663	2.099	2.231	2.135	2.167	2.152	2.155	2.225	2.174	2.145	2.174	2.261	2.186	2.182	2.254	2.291	2.147	2.189	2.183	2.226	2.171	2.235	NaN	NaN	NaN	NaN	NaN	NaN	NaN	NaN
0	1.366	1.396	1.402	1.432	1.425	1.451	1.526	1.606	1.614	1.622	1.709	1.798	1.724	1.889	1.949	1.954	2.262	2.042	2.213	2.216	2.116	2.194	2.111	2.261	2.258	2.123	2.29	2.343	2.171	2.262	2.348	2.249	2.292	2.385	2.379	2.411	2.211	2.213	2.403	2.327	2.35	2.262	2.352	2.231	2.397	2.237	2.39	2.457	2.163
0	1.391	1.361	1.403	1.395	1.382	1.356	1.428	1.411	1.376	1.439	1.431	1.438	1.531	1.561	1.555	1.623	1.66	1.731	1.801	1.846	1.91	1.936	2.018	2.063	2.112	2.149	2.204	2.226	2.217	2.178	2.242	2.267	2.222	2.362	2.28	2.257	2.288	2.296	2.313	2.303	2.268	2.298	2.309	2.319	2.315	2.308	2.349	NaN	NaN
0	1.375	1.369	1.392	1.406	1.389	1.435	1.414	1.411	1.452	1.432	1.45	1.495	1.484	1.549	1.564	1.601	1.632	1.66	1.68	1.692	1.733	1.791	1.793	1.866	1.87	1.88	1.92	1.946	1.969	2.005	2.079	2.009	2.05	2.172	2.115	2.113	2.163	2.129	2.195	2.231	2.178	2.165	2.242	2.26	2.179	2.259	2.275	2.254	2.236
0	1.377	1.356	1.36	1.341	1.336	1.306	1.403	1.41	1.353	1.431	1.368	1.384	1.472	1.505	1.48	1.585	1.6	1.606	1.658	1.641	1.627	1.659	1.664	1.725	1.728	1.806	1.805	1.856	1.857	1.845	1.921	1.901	1.95	2.09	1.959	1.913	1.922	2.046	1.999	1.971	2.085	2.024	2.1	2.084	2.075	2.069	2.087	2.043	2.132
0	1.406	1.43	1.414	1.472	1.376	1.523	1.579	1.638	1.652	1.604	1.736	1.888	1.795	1.885	1.946	1.933	2.139	2.025	2.176	2.149	2.099	2.254	2.147	2.236	2.215	NaN	NaN	NaN	NaN	NaN	NaN	NaN	NaN	NaN	NaN	NaN	NaN	NaN	NaN	NaN	NaN	NaN	NaN	NaN	NaN	NaN	NaN	NaN	NaN
0	1.52	1.557	1.482	1.491	1.466	1.39	1.774	1.723	1.576	1.66	1.663	1.585	1.77	1.987	1.882	2.352	2.23	2.198	2.073	2.365	1.963	2.204	1.998	2.233	2.242	2.613	2.463	2.449	2.448	2.402	2.294	2.546	2.735	2.789	2.447	2.248	2.513	2.187	2.267	2.369	2.351	2.32	2.572	2.402	2.506	2.246	2.335	2.006	2.428
0	1.344	1.318	1.449	1.417	1.371	1.411	1.392	1.332	1.366	1.392	1.38	1.544	1.546	1.597	1.579	1.816	1.755	1.925	1.994	2.107	1.927	1.931	1.973	2.116	2.197	2.186	2.172	NaN	NaN	NaN	NaN	NaN	NaN	NaN	NaN	NaN	NaN	NaN	NaN	NaN	NaN	NaN	NaN	NaN	NaN	NaN	NaN	NaN	NaN
0	1.263	1.338	NaN	NaN	NaN	NaN	NaN	NaN	NaN	NaN	NaN	NaN	NaN	NaN	NaN	NaN	NaN	NaN	NaN	NaN	NaN	NaN	NaN	NaN	NaN	NaN	NaN	NaN	NaN	NaN	NaN	NaN	NaN	NaN	NaN	NaN	NaN	NaN	NaN	NaN	NaN	NaN	NaN	NaN	NaN	NaN	NaN	NaN	NaN
21	1.322	1.302	1.316	1.337	1.34	1.333	1.367	1.356	1.372	1.4	1.408	1.442	1.436	1.49	1.49	1.503	1.539	1.58	1.626	1.623	1.648	1.691	1.708	1.731	1.784	1.773	1.816	1.796	1.822	1.832	1.874	1.856	1.859	1.906	1.939	1.932	1.904	1.937	1.928	1.923	1.947	1.948	1.954	1.949	1.942	1.961	1.962	1.957	1.966
0	NaN	NaN	NaN	NaN	NaN	NaN	NaN	NaN	NaN	NaN	NaN	NaN	NaN	NaN	NaN	NaN	NaN	NaN	NaN	NaN	NaN	NaN	NaN	NaN	NaN	NaN	NaN	NaN	NaN	NaN	NaN	NaN	NaN	NaN	NaN	NaN	NaN	NaN	NaN	NaN	NaN	NaN	NaN	NaN	NaN	NaN	NaN	NaN	NaN
0	1.374	1.409	1.43	1.394	1.388	1.361	1.44	1.395	1.42	NaN	NaN	NaN	NaN	NaN	NaN	NaN	NaN	NaN	NaN	NaN	NaN	NaN	NaN	NaN	NaN	NaN	NaN	NaN	NaN	NaN	NaN	NaN	NaN	NaN	NaN	NaN	NaN	NaN	NaN	NaN	NaN	NaN	NaN	NaN	NaN	NaN	NaN	NaN	NaN
22	1.321	1.306	1.31	1.31	1.336	1.329	1.366	1.365	1.378	1.42	1.427	1.495	1.477	1.556	1.559	1.56	1.635	1.669	1.726	1.714	1.772	1.821	1.819	1.842	1.879	1.909	1.928	1.933	1.915	1.94	1.968	1.971	1.992	1.993	2.029	2.027	2.045	2.021	2.019	2.036	2.043	2.044	2.055	2.003	2.047	2.039	2.081	2.047	2.043
0	1.375	1.381	1.364	1.396	1.448	1.385	1.501	1.422	1.426	1.49	1.433	1.521	1.552	1.561	1.562	1.616	1.684	1.854	1.841	1.913	1.929	2.013	2.01	2.014	2.105	2.104	2.249	2.152	2.203	NaN	NaN	NaN	NaN	NaN	NaN	NaN	NaN	NaN	NaN	NaN	NaN	NaN	NaN	NaN	NaN	NaN	NaN	NaN	NaN
0	1.36	1.355	1.338	1.343	1.144	1.287	1.408	1.342	1.38	1.391	1.384	1.753	1.212	1.555	1.454	1.435	1.47	1.508	NaN	NaN	NaN	NaN	NaN	NaN	NaN	NaN	NaN	NaN	NaN	NaN	NaN	NaN	NaN	NaN	NaN	NaN	NaN	NaN	NaN	NaN	NaN	NaN	NaN	NaN	NaN	NaN	NaN	NaN	NaN
0	1.276	1.32	1.331	1.34	1.003	1.281	1.385	1.291	1.34	1.34	1.437	1.936	1.16	1.646	1.528	NaN	NaN	NaN	NaN	NaN	NaN	NaN	NaN	NaN	NaN	NaN	NaN	NaN	NaN	NaN	NaN	NaN	NaN	NaN	NaN	NaN	NaN	NaN	NaN	NaN	NaN	NaN	NaN	NaN	NaN	NaN	NaN	NaN	NaN
0	NaN	NaN	NaN	NaN	NaN	NaN	NaN	NaN	NaN	NaN	NaN	NaN	NaN	NaN	NaN	NaN	NaN	NaN	NaN	NaN	NaN	NaN	NaN	NaN	NaN	NaN	NaN	NaN	NaN	NaN	NaN	NaN	NaN	NaN	NaN	NaN	NaN	NaN	NaN	NaN	NaN	NaN	NaN	NaN	NaN	NaN	NaN	NaN	NaN
0	1.379	1.402	1.399	1.446	1.43	1.42	1.48	1.408	1.472	1.427	1.321	1.442	1.523	NaN	NaN	NaN	NaN	NaN	NaN	NaN	NaN	NaN	NaN	NaN	NaN	NaN	NaN	NaN	NaN	NaN	NaN	NaN	NaN	NaN	NaN	NaN	NaN	NaN	NaN	NaN	NaN	NaN	NaN	NaN	NaN	NaN	NaN	NaN	NaN
0	1.11	NaN	NaN	NaN	NaN	NaN	NaN	NaN	NaN	NaN	NaN	NaN	NaN	NaN	NaN	NaN	NaN	NaN	NaN	NaN	NaN	NaN	NaN	NaN	NaN	NaN	NaN	NaN	NaN	NaN	NaN	NaN	NaN	NaN	NaN	NaN	NaN	NaN	NaN	NaN	NaN	NaN	NaN	NaN	NaN	NaN	NaN	NaN	NaN
0	NaN	NaN	NaN	NaN	NaN	NaN	NaN	NaN	NaN	NaN	NaN	NaN	NaN	NaN	NaN	NaN	NaN	NaN	NaN	NaN	NaN	NaN	NaN	NaN	NaN	NaN	NaN	NaN	NaN	NaN	NaN	NaN	NaN	NaN	NaN	NaN	NaN	NaN	NaN	NaN	NaN	NaN	NaN	NaN	NaN	NaN	NaN	NaN	NaN
0	1.33	1.302	1.356	1.359	1.164	NaN	NaN	NaN	NaN	NaN	NaN	NaN	NaN	NaN	NaN	NaN	NaN	NaN	NaN	NaN	NaN	NaN	NaN	NaN	NaN	NaN	NaN	NaN	NaN	NaN	NaN	NaN	NaN	NaN	NaN	NaN	NaN	NaN	NaN	NaN	NaN	NaN	NaN	NaN	NaN	NaN	NaN	NaN	NaN
23	1.354	1.365	1.359	1.381	1.355	1.38	1.429	1.412	1.417	1.485	1.457	1.483	1.546	1.593	1.635	1.724	1.893	1.921	1.96	1.955	2.091	2.157	2.214	2.296	2.39	2.521	2.48	2.41	2.41	2.412	2.378	2.542	2.497	2.668	2.538	2.528	2.442	2.543	2.425	2.481	2.471	2.508	2.554	2.531	2.552	2.458	2.409	2.395	2.427
0	1.382	1.38	1.321	1.381	1.407	1.396	1.505	1.457	1.515	1.551	1.594	1.634	1.668	1.681	1.672	1.824	1.915	2.062	2.133	2.103	2.1	2.207	2.212	2.26	2.341	2.311	2.422	2.364	2.401	2.339	2.396	2.349	2.369	2.417	2.489	2.398	2.413	2.49	2.442	2.393	2.507	2.478	2.37	2.374	2.455	2.385	2.437	2.44	2.418
0	1.465	1.414	1.506	1.354	1.47	1.371	1.527	NaN	NaN	NaN	NaN	NaN	NaN	NaN	NaN	NaN	NaN	NaN	NaN	NaN	NaN	NaN	NaN	NaN	NaN	NaN	NaN	NaN	NaN	NaN	NaN	NaN	NaN	NaN	NaN	NaN	NaN	NaN	NaN	NaN	NaN	NaN	NaN	NaN	NaN	NaN	NaN	NaN	NaN
0	1.345	1.289	1.372	1.375	1.296	1.387	1.572	1.376	1.492	1.454	1.747	1.784	1.197	1.876	1.724	1.572	1.918	1.951	1.835	1.762	2.274	2.311	2.044	2.331	2.218	2.309	2.104	2.077	2.327	2.066	2.294	2.321	2.287	2.644	2.464	2.33	NaN	NaN	NaN	NaN	NaN	NaN	NaN	NaN	NaN	NaN	NaN	NaN	NaN
0	1.355	NaN	NaN	NaN	NaN	NaN	NaN	NaN	NaN	NaN	NaN	NaN	NaN	NaN	NaN	NaN	NaN	NaN	NaN	NaN	NaN	NaN	NaN	NaN	NaN	NaN	NaN	NaN	NaN	NaN	NaN	NaN	NaN	NaN	NaN	NaN	NaN	NaN	NaN	NaN	NaN	NaN	NaN	NaN	NaN	NaN	NaN	NaN	NaN
0	1.352	1.36	1.369	1.411	1.204	1.391	1.439	1.455	1.499	1.482	1.64	1.923	1.558	1.834	1.765	1.832	1.96	1.934	1.954	1.83	1.946	2.076	2.105	2.059	2.035	2.01	2.201	2.158	2.132	2.123	2.207	2.172	2.187	2.221	2.195	2.141	2.096	2.138	2.246	2.144	2.216	2.137	2.229	2.058	2.137	2.093	2.229	2.199	2.132
0	1.336	1.352	1.286	1.429	1.413	1.437	1.429	1.379	1.399	1.688	1.594	1.727	1.44	1.756	1.705	1.711	2.031	NaN	NaN	NaN	NaN	NaN	NaN	NaN	NaN	NaN	NaN	NaN	NaN	NaN	NaN	NaN	NaN	NaN	NaN	NaN	NaN	NaN	NaN	NaN	NaN	NaN	NaN	NaN	NaN	NaN	NaN	NaN	NaN
0	1.409	1.28	1.367	1.339	1.332	1.345	1.444	1.343	1.367	NaN	NaN	NaN	NaN	NaN	NaN	NaN	NaN	NaN	NaN	NaN	NaN	NaN	NaN	NaN	NaN	NaN	NaN	NaN	NaN	NaN	NaN	NaN	NaN	NaN	NaN	NaN	NaN	NaN	NaN	NaN	NaN	NaN	NaN	NaN	NaN	NaN	NaN	NaN	NaN
0	1.372	1.299	1.379	1.346	1.3	1.401	1.546	1.492	1.521	1.601	1.81	2.104	1.663	2.094	1.915	1.956	2.046	2.158	2.022	1.986	2.104	2.28	2.229	2.144	2.226	2.228	2.391	2.227	2.377	2.269	2.306	2.29	2.247	2.396	2.307	2.137	2.184	2.168	2.369	2.253	2.219	2.146	2.328	2.284	2.217	2.183	2.304	2.24	2.201
24	1.391	1.381	1.349	1.467	1.343	1.461	1.456	1.52	1.558	1.752	1.647	1.875	1.925	2.064	2.183	2.063	2.298	2.304	2.297	2.323	2.212	2.393	2.463	2.416	2.252	2.526	2.435	2.397	2.326	2.651	2.494	2.379	2.344	2.382	2.487	2.464	2.295	2.402	2.469	2.41	2.432	2.347	2.39	2.543	2.439	2.479	2.391	2.352	2.361
0	1.331	1.361	1.559	NaN	NaN	NaN	NaN	NaN	NaN	NaN	NaN	NaN	NaN	NaN	NaN	NaN	NaN	NaN	NaN	NaN	NaN	NaN	NaN	NaN	NaN	NaN	NaN	NaN	NaN	NaN	NaN	NaN	NaN	NaN	NaN	NaN	NaN	NaN	NaN	NaN	NaN	NaN	NaN	NaN	NaN	NaN	NaN	NaN	NaN
0	1.382	1.396	1.402	1.393	1.368	1.434	1.436	1.456	1.537	1.591	1.651	1.756	1.871	1.936	2.013	2.076	2.165	2.218	2.304	2.276	2.225	2.38	NaN	NaN	NaN	NaN	NaN	NaN	NaN	NaN	NaN	NaN	NaN	NaN	NaN	NaN	NaN	NaN	NaN	NaN	NaN	NaN	NaN	NaN	NaN	NaN	NaN	NaN	NaN
0	1.355	1.391	1.366	1.441	1.36	1.57	1.434	1.55	1.559	1.745	1.653	1.826	2.03	2.006	2.124	2.083	2.307	2.227	2.276	2.247	2.298	2.265	2.382	2.329	2.231	2.402	2.295	2.282	2.31	2.348	2.441	2.341	2.408	2.45	2.408	2.514	2.259	2.3	2.363	2.448	2.421	2.352	2.385	2.441	2.364	2.403	2.419	2.375	2.397
0	1.334	1.346	1.328	1.361	1.356	1.365	1.431	1.401	1.457	1.455	1.475	1.551	1.683	1.722	1.707	1.81	1.958	2.02	2.064	2.184	1.966	2.219	2.069	2.252	2.285	2.148	2.172	2.161	2.291	2.202	2.272	2.125	2.214	2.342	2.237	2.242	2.259	2.27	2.256	2.266	2.391	2.253	2.267	2.302	2.264	2.359	2.35	2.317	2.159
0	1.461	1.366	1.449	1.424	1.269	1.451	1.491	1.515	1.424	1.637	1.748	1.906	1.735	2.062	1.857	1.863	2.072	2.048	2.307	2.169	2.278	2.512	2.496	2.295	2.332	2.259	2.498	2.748	NaN	NaN	NaN	NaN	NaN	NaN	NaN	NaN	NaN	NaN	NaN	NaN	NaN	NaN	NaN	NaN	NaN	NaN	NaN	NaN	NaN
0	1.316	1.358	1.354	1.423	1.342	1.325	1.466	1.427	1.472	1.468	1.483	1.5	1.684	1.622	1.674	1.833	1.863	1.946	1.984	2.097	1.908	2.111	2.069	2.29	2.138	2.105	2.192	2.163	2.287	2.23	2.267	2.099	2.185	2.316	2.144	2.254	2.191	2.265	2.139	2.296	2.197	2.282	2.292	2.271	2.229	2.32	2.294	2.275	2.222
0	1.49	1.319	1.417	1.374	1.468	1.405	1.554	1.445	1.446	1.537	1.748	1.682	1.713	1.857	1.653	1.678	1.856	1.961	2.04	1.989	1.976	2.243	2.248	2.16	2.265	2.347	2.454	2.43	2.432	2.513	2.542	2.547	2.54	2.518	2.474	2.275	2.323	2.441	2.805	2.618	2.405	2.406	2.695	2.402	2.424	2.372	2.522	2.469	2.442
0	1.382	1.44	1.415	1.452	1.484	1.372	1.567	1.449	1.464	1.499	1.499	NaN	NaN	NaN	NaN	NaN	NaN	NaN	NaN	NaN	NaN	NaN	NaN	NaN	NaN	NaN	NaN	NaN	NaN	NaN	NaN	NaN	NaN	NaN	NaN	NaN	NaN	NaN	NaN	NaN	NaN	NaN	NaN	NaN	NaN	NaN	NaN	NaN	NaN
0	1.281	1.369	1.479	1.448	1.291	1.432	1.442	1.43	1.474	1.638	1.654	1.623	1.719	1.591	1.761	1.791	1.828	2.01	2.081	2.279	2.094	2.293	2.268	2.121	2.192	2.269	2.27	2.544	2.237	2.555	2.266	2.569	2.375	2.365	2.48	2.498	2.181	2.515	2.508	2.496	2.612	2.435	2.601	2.672	2.449	2.493	2.418	2.315	2.308
0	1.376	1.5	1.412	1.477	1.48	1.355	1.544	1.463	1.518	1.584	NaN	NaN	NaN	NaN	NaN	NaN	NaN	NaN	NaN	NaN	NaN	NaN	NaN	NaN	NaN	NaN	NaN	NaN	NaN	NaN	NaN	NaN	NaN	NaN	NaN	NaN	NaN	NaN	NaN	NaN	NaN	NaN	NaN	NaN	NaN	NaN	NaN	NaN	NaN
0	1.3	1.318	1.381	1.31	1.415	1.348	1.59	1.407	1.361	NaN	NaN	NaN	NaN	NaN	NaN	NaN	NaN	NaN	NaN	NaN	NaN	NaN	NaN	NaN	NaN	NaN	NaN	NaN	NaN	NaN	NaN	NaN	NaN	NaN	NaN	NaN	NaN	NaN	NaN	NaN	NaN	NaN	NaN	NaN	NaN	NaN	NaN	NaN	NaN
0	1.524	NaN	NaN	NaN	NaN	NaN	NaN	NaN	NaN	NaN	NaN	NaN	NaN	NaN	NaN	NaN	NaN	NaN	NaN	NaN	NaN	NaN	NaN	NaN	NaN	NaN	NaN	NaN	NaN	NaN	NaN	NaN	NaN	NaN	NaN	NaN	NaN	NaN	NaN	NaN	NaN	NaN	NaN	NaN	NaN	NaN	NaN	NaN	NaN
0	1.234	1.175	1.511	1.41	1.352	1.345	1.454	1.405	1.391	1.46	1.689	1.616	1.773	1.636	1.725	1.732	1.916	1.909	2.065	2.334	2.129	2.274	2.301	2.262	2.389	2.192	2.45	2.611	2.316	NaN	NaN	NaN	NaN	NaN	NaN	NaN	NaN	NaN	NaN	NaN	NaN	NaN	NaN	NaN	NaN	NaN	NaN	NaN	NaN
0	1.318	1.383	1.323	1.375	1.332	1.355	1.426	1.4	1.451	1.426	1.437	1.52	1.679	1.626	1.683	1.805	1.784	1.896	1.933	2.012	1.918	1.995	1.986	2.045	2.172	2.092	2.04	2.079	2.228	2.148	2.146	2.063	2.14	2.25	2.103	2.246	2.218	2.199	2.052	2.245	2.246	2.211	2.251	2.201	2.166	2.299	2.311	2.267	2.243
0	1.388	1.329	1.398	1.384	1.392	1.386	1.496	1.477	1.528	1.632	1.8	1.774	1.905	2.011	1.886	2.008	2.089	2.302	2.422	2.345	2.322	2.425	2.44	2.343	2.443	2.34	2.552	2.499	2.545	2.653	2.516	2.524	2.454	2.496	2.515	2.336	2.408	2.468	2.649	2.578	2.459	2.383	2.621	2.377	2.488	2.446	2.479	2.377	2.379
25	1.279	1.342	1.318	1.396	1.358	1.368	1.353	1.385	1.466	1.473	1.451	1.509	1.56	1.632	1.636	1.706	1.648	1.697	1.803	1.766	1.825	1.755	1.917	1.925	1.827	1.875	1.906	1.926	2.127	1.997	2.023	1.965	2.026	2.038	2.11	2.061	2.071	2.201	2.132	2.135	2.069	2.126	2.133	2.146	2.113	2.06	2.137	2.132	2.121
0	1.362	NaN	NaN	NaN	NaN	NaN	NaN	NaN	NaN	NaN	NaN	NaN	NaN	NaN	NaN	NaN	NaN	NaN	NaN	NaN	NaN	NaN	NaN	NaN	NaN	NaN	NaN	NaN	NaN	NaN	NaN	NaN	NaN	NaN	NaN	NaN	NaN	NaN	NaN	NaN	NaN	NaN	NaN	NaN	NaN	NaN	NaN	NaN	NaN
0	NaN	NaN	NaN	NaN	NaN	NaN	NaN	NaN	NaN	NaN	NaN	NaN	NaN	NaN	NaN	NaN	NaN	NaN	NaN	NaN	NaN	NaN	NaN	NaN	NaN	NaN	NaN	NaN	NaN	NaN	NaN	NaN	NaN	NaN	NaN	NaN	NaN	NaN	NaN	NaN	NaN	NaN	NaN	NaN	NaN	NaN	NaN	NaN	NaN
0	NaN	NaN	NaN	NaN	NaN	NaN	NaN	NaN	NaN	NaN	NaN	NaN	NaN	NaN	NaN	NaN	NaN	NaN	NaN	NaN	NaN	NaN	NaN	NaN	NaN	NaN	NaN	NaN	NaN	NaN	NaN	NaN	NaN	NaN	NaN	NaN	NaN	NaN	NaN	NaN	NaN	NaN	NaN	NaN	NaN	NaN	NaN	NaN	NaN
0	1.375	1.397	1.376	1.395	1.444	1.375	1.444	1.38	1.389	1.463	1.474	1.516	1.538	1.67	1.58	1.662	1.779	1.865	1.884	1.94	1.901	1.985	1.988	2.041	2.105	2.106	NaN	NaN	NaN	NaN	NaN	NaN	NaN	NaN	NaN	NaN	NaN	NaN	NaN	NaN	NaN	NaN	NaN	NaN	NaN	NaN	NaN	NaN	NaN
26	1.426	1.506	1.441	1.513	1.505	1.395	1.553	1.489	1.621	1.566	1.595	1.621	1.892	1.784	1.784	2.049	1.95	2.318	2.123	2.32	2.077	2.162	2.279	2.286	2.324	2.38	2.467	2.455	2.441	2.414	2.394	2.379	2.427	2.48	2.424	2.431	2.449	2.534	2.466	2.396	2.44	2.563	2.387	2.356	2.337	2.287	2.419	2.37	2.371
0	1.315	1.349	1.338	1.407	1.319	1.365	1.312	1.389	1.389	1.47	1.365	1.466	1.501	1.537	1.562	1.603	1.604	1.626	1.722	1.706	1.736	1.721	1.863	1.849	1.756	1.886	1.842	1.883	2.022	1.979	2.104	1.954	2.021	2.075	2.17	2.068	2.079	2.106	2.17	2.171	NaN	NaN	NaN	NaN	NaN	NaN	NaN	NaN	NaN
0	1.396	1.42	1.422	1.491	1.545	1.398	1.598	1.476	1.61	1.614	1.642	1.741	1.866	1.824	1.894	2.043	1.993	2.306	2.276	2.269	2.121	2.251	2.253	2.257	2.368	2.335	2.497	2.337	2.534	2.607	2.449	2.365	2.498	2.564	2.324	2.608	2.465	2.182	2.274	2.574	2.412	2.392	2.515	2.528	2.492	2.605	2.612	2.381	2.3
0	1.331	1.325	1.401	1.357	1.364	1.362	1.449	1.371	1.426	1.432	1.553	NaN	NaN	NaN	NaN	NaN	NaN	NaN	NaN	NaN	NaN	NaN	NaN	NaN	NaN	NaN	NaN	NaN	NaN	NaN	NaN	NaN	NaN	NaN	NaN	NaN	NaN	NaN	NaN	NaN	NaN	NaN	NaN	NaN	NaN	NaN	NaN	NaN	NaN
0	1.379	1.394	1.277	1.329	1.394	1.377	1.504	1.431	NaN	NaN	NaN	NaN	NaN	NaN	NaN	NaN	NaN	NaN	NaN	NaN	NaN	NaN	NaN	NaN	NaN	NaN	NaN	NaN	NaN	NaN	NaN	NaN	NaN	NaN	NaN	NaN	NaN	NaN	NaN	NaN	NaN	NaN	NaN	NaN	NaN	NaN	NaN	NaN	NaN
0	1.346	1.415	1.363	1.396	1.452	1.406	1.48	1.434	1.515	1.481	1.509	1.528	NaN	NaN	NaN	NaN	NaN	NaN	NaN	NaN	NaN	NaN	NaN	NaN	NaN	NaN	NaN	NaN	NaN	NaN	NaN	NaN	NaN	NaN	NaN	NaN	NaN	NaN	NaN	NaN	NaN	NaN	NaN	NaN	NaN	NaN	NaN	NaN	NaN
0	1.328	1.353	1.342	1.349	1.332	1.361	1.341	1.362	1.348	1.393	1.387	1.414	1.436	1.466	1.483	1.41	1.464	1.473	1.511	1.511	1.492	1.544	1.563	1.555	1.568	1.576	1.617	1.64	1.62	1.687	1.716	1.687	1.702	1.719	1.762	1.772	1.748	NaN	NaN	NaN	NaN	NaN	NaN	NaN	NaN	NaN	NaN	NaN	NaN
0	1.358	1.349	1.361	1.362	1.379	1.36	1.383	1.381	1.42	1.467	1.519	1.504	1.542	1.583	1.616	1.606	1.675	1.719	1.904	1.907	1.921	1.93	2.051	2.06	2.108	1.98	2.257	2.417	2.074	2.35	2.267	NaN	NaN	NaN	NaN	NaN	NaN	NaN	NaN	NaN	NaN	NaN	NaN	NaN	NaN	NaN	NaN	NaN	NaN
0	2.096	4.262	1.313	1.666	1.528	1.546	NaN	NaN	NaN	NaN	NaN	NaN	NaN	NaN	NaN	NaN	NaN	NaN	NaN	NaN	NaN	NaN	NaN	NaN	NaN	NaN	NaN	NaN	NaN	NaN	NaN	NaN	NaN	NaN	NaN	NaN	NaN	NaN	NaN	NaN	NaN	NaN	NaN	NaN	NaN	NaN	NaN	NaN	NaN
0	1.385	1.383	1.507	NaN	NaN	NaN	NaN	NaN	NaN	NaN	NaN	NaN	NaN	NaN	NaN	NaN	NaN	NaN	NaN	NaN	NaN	NaN	NaN	NaN	NaN	NaN	NaN	NaN	NaN	NaN	NaN	NaN	NaN	NaN	NaN	NaN	NaN	NaN	NaN	NaN	NaN	NaN	NaN	NaN	NaN	NaN	NaN	NaN	NaN
0	1.399	1.473	1.394	NaN	NaN	NaN	NaN	NaN	NaN	NaN	NaN	NaN	NaN	NaN	NaN	NaN	NaN	NaN	NaN	NaN	NaN	NaN	NaN	NaN	NaN	NaN	NaN	NaN	NaN	NaN	NaN	NaN	NaN	NaN	NaN	NaN	NaN	NaN	NaN	NaN	NaN	NaN	NaN	NaN	NaN	NaN	NaN	NaN	NaN
0	1.65	1.235	1.332	1.314	1.292	NaN	NaN	NaN	NaN	NaN	NaN	NaN	NaN	NaN	NaN	NaN	NaN	NaN	NaN	NaN	NaN	NaN	NaN	NaN	NaN	NaN	NaN	NaN	NaN	NaN	NaN	NaN	NaN	NaN	NaN	NaN	NaN	NaN	NaN	NaN	NaN	NaN	NaN	NaN	NaN	NaN	NaN	NaN	NaN
0	NaN	NaN	NaN	NaN	NaN	NaN	NaN	NaN	NaN	NaN	NaN	NaN	NaN	NaN	NaN	NaN	NaN	NaN	NaN	NaN	NaN	NaN	NaN	NaN	NaN	NaN	NaN	NaN	NaN	NaN	NaN	NaN	NaN	NaN	NaN	NaN	NaN	NaN	NaN	NaN	NaN	NaN	NaN	NaN	NaN	NaN	NaN	NaN	NaN
0	1.344	1.358	1.344	1.365	1.327	1.384	1.353	1.391	1.397	1.429	1.411	1.461	1.485	1.541	1.541	1.508	1.584	1.616	1.687	1.668	1.689	1.715	NaN	NaN	NaN	NaN	NaN	NaN	NaN	NaN	NaN	NaN	NaN	NaN	NaN	NaN	NaN	NaN	NaN	NaN	NaN	NaN	NaN	NaN	NaN	NaN	NaN	NaN	NaN
0	1.423	1.419	1.442	1.489	1.453	1.496	1.473	1.467	1.497	1.573	1.541	1.576	1.609	1.663	1.702	1.633	1.731	1.745	1.779	1.799	1.784	1.821	1.875	1.917	1.855	1.89	1.88	1.957	1.971	2.009	2.043	2.022	2.101	2.139	2.155	2.122	2.097	2.105	2.174	2.179	2.094	2.113	2.046	2.159	2.264	2.125	2.189	2.079	2.146
0	1.343	1.374	1.388	1.378	1.447	1.367	1.465	1.416	1.514	1.456	1.483	1.567	1.593	1.677	1.74	1.806	1.737	1.823	1.851	1.974	1.974	2.058	2.013	2.071	2.164	2.083	2.184	2.221	2.253	2.281	2.245	2.241	2.122	2.382	2.232	2.286	2.313	2.314	2.301	2.326	2.267	2.269	2.33	2.344	2.479	2.335	2.405	2.348	2.313
0	1.37	1.326	1.379	1.367	1.435	1.4	1.479	1.397	1.447	1.545	1.659	1.604	NaN	NaN	NaN	NaN	NaN	NaN	NaN	NaN	NaN	NaN	NaN	NaN	NaN	NaN	NaN	NaN	NaN	NaN	NaN	NaN	NaN	NaN	NaN	NaN	NaN	NaN	NaN	NaN	NaN	NaN	NaN	NaN	NaN	NaN	NaN	NaN	NaN
27	1.322	1.316	1.333	1.436	1.374	1.306	1.39	1.278	1.526	1.565	1.597	1.584	1.724	1.888	1.791	1.78	1.876	1.779	1.993	2.163	2.27	2.074	2.124	2.203	1.985	2.19	2.195	2.23	2.211	2.117	2.226	2.335	2.319	2.425	2.324	2.301	2.298	2.358	2.27	2.407	2.33	2.302	2.299	2.189	2.304	2.177	2.207	2.119	2.118
0	1.422	1.39	1.437	1.522	1.425	1.431	1.407	1.442	1.492	1.548	1.509	1.535	1.581	1.654	1.631	1.577	1.627	1.656	1.73	1.731	1.788	1.796	1.808	1.861	1.785	1.846	1.871	1.93	1.96	1.99	2.008	2.019	2.032	2.041	2.086	2.048	2.078	2.052	2.113	2.141	2.104	2.074	2.052	2.135	2.183	2.129	2.143	2.072	2.077
0	1.421	1.298	NaN	NaN	NaN	NaN	NaN	NaN	NaN	NaN	NaN	NaN	NaN	NaN	NaN	NaN	NaN	NaN	NaN	NaN	NaN	NaN	NaN	NaN	NaN	NaN	NaN	NaN	NaN	NaN	NaN	NaN	NaN	NaN	NaN	NaN	NaN	NaN	NaN	NaN	NaN	NaN	NaN	NaN	NaN	NaN	NaN	NaN	NaN
0	1.389	1.302	1.39	1.327	1.325	1.396	1.396	1.422	1.448	1.398	1.382	1.414	1.585	1.469	1.471	1.587	1.519	1.65	1.86	1.756	1.753	1.944	1.795	1.974	1.975	1.933	1.992	1.975	2.067	2.364	2.21	2.159	2.279	2.411	2.262	1.94	2.406	2.305	2.515	2.266	2.263	2.299	2.262	2.125	2.32	2.171	2.201	2.246	2.477
0	NaN	NaN	NaN	NaN	NaN	NaN	NaN	NaN	NaN	NaN	NaN	NaN	NaN	NaN	NaN	NaN	NaN	NaN	NaN	NaN	NaN	NaN	NaN	NaN	NaN	NaN	NaN	NaN	NaN	NaN	NaN	NaN	NaN	NaN	NaN	NaN	NaN	NaN	NaN	NaN	NaN	NaN	NaN	NaN	NaN	NaN	NaN	NaN	NaN
0	1.381	1.383	1.428	1.373	1.458	1.363	1.432	1.356	1.494	1.434	1.491	1.536	1.561	1.67	1.648	1.696	1.708	1.797	1.797	1.929	1.97	2.048	1.953	1.972	2.125	2.14	2.154	2.238	2.214	2.327	2.258	2.222	2.108	2.357	2.318	2.26	2.303	2.3	2.421	2.384	2.335	2.266	2.327	2.445	2.478	2.339	2.442	2.3	2.339
0	NaN	NaN	NaN	NaN	NaN	NaN	NaN	NaN	NaN	NaN	NaN	NaN	NaN	NaN	NaN	NaN	NaN	NaN	NaN	NaN	NaN	NaN	NaN	NaN	NaN	NaN	NaN	NaN	NaN	NaN	NaN	NaN	NaN	NaN	NaN	NaN	NaN	NaN	NaN	NaN	NaN	NaN	NaN	NaN	NaN	NaN	NaN	NaN	NaN
0	1.259	1.331	1.338	1.525	1.394	1.302	1.355	1.391	1.496	1.482	1.369	1.397	1.406	1.658	1.574	1.498	1.482	1.555	1.536	1.674	1.647	1.659	1.662	1.745	1.644	1.715	1.702	1.809	1.918	1.861	1.895	1.99	1.981	NaN	NaN	NaN	NaN	NaN	NaN	NaN	NaN	NaN	NaN	NaN	NaN	NaN	NaN	NaN	NaN
0	NaN	NaN	NaN	NaN	NaN	NaN	NaN	NaN	NaN	NaN	NaN	NaN	NaN	NaN	NaN	NaN	NaN	NaN	NaN	NaN	NaN	NaN	NaN	NaN	NaN	NaN	NaN	NaN	NaN	NaN	NaN	NaN	NaN	NaN	NaN	NaN	NaN	NaN	NaN	NaN	NaN	NaN	NaN	NaN	NaN	NaN	NaN	NaN	NaN
0	1.582	1.442	1.19	1.448	1.309	1.523	1.496	1.229	1.603	1.646	1.629	3.225	NaN	NaN	NaN	NaN	NaN	NaN	NaN	NaN	NaN	NaN	NaN	NaN	NaN	NaN	NaN	NaN	NaN	NaN	NaN	NaN	NaN	NaN	NaN	NaN	NaN	NaN	NaN	NaN	NaN	NaN	NaN	NaN	NaN	NaN	NaN	NaN	NaN
0	1.418	1.341	NaN	NaN	NaN	NaN	NaN	NaN	NaN	NaN	NaN	NaN	NaN	NaN	NaN	NaN	NaN	NaN	NaN	NaN	NaN	NaN	NaN	NaN	NaN	NaN	NaN	NaN	NaN	NaN	NaN	NaN	NaN	NaN	NaN	NaN	NaN	NaN	NaN	NaN	NaN	NaN	NaN	NaN	NaN	NaN	NaN	NaN	NaN
0	1.467	NaN	NaN	NaN	NaN	NaN	NaN	NaN	NaN	NaN	NaN	NaN	NaN	NaN	NaN	NaN	NaN	NaN	NaN	NaN	NaN	NaN	NaN	NaN	NaN	NaN	NaN	NaN	NaN	NaN	NaN	NaN	NaN	NaN	NaN	NaN	NaN	NaN	NaN	NaN	NaN	NaN	NaN	NaN	NaN	NaN	NaN	NaN	NaN
0	1.363	1.356	1.406	1.362	1.405	1.406	1.524	1.4	1.566	1.399	1.493	1.504	1.581	1.64	1.712	1.752	1.594	1.699	1.834	1.845	NaN	NaN	NaN	NaN	NaN	NaN	NaN	NaN	NaN	NaN	NaN	NaN	NaN	NaN	NaN	NaN	NaN	NaN	NaN	NaN	NaN	NaN	NaN	NaN	NaN	NaN	NaN	NaN	NaN
0	1.321	NaN	NaN	NaN	NaN	NaN	NaN	NaN	NaN	NaN	NaN	NaN	NaN	NaN	NaN	NaN	NaN	NaN	NaN	NaN	NaN	NaN	NaN	NaN	NaN	NaN	NaN	NaN	NaN	NaN	NaN	NaN	NaN	NaN	NaN	NaN	NaN	NaN	NaN	NaN	NaN	NaN	NaN	NaN	NaN	NaN	NaN	NaN	NaN
0	1.368	1.365	1.291	1.491	1.467	1.293	0.6584	2.143	NaN	NaN	NaN	NaN	NaN	NaN	NaN	NaN	NaN	NaN	NaN	NaN	NaN	NaN	NaN	NaN	NaN	NaN	NaN	NaN	NaN	NaN	NaN	NaN	NaN	NaN	NaN	NaN	NaN	NaN	NaN	NaN	NaN	NaN	NaN	NaN	NaN	NaN	NaN	NaN	NaN
0	NaN	NaN	NaN	NaN	NaN	NaN	NaN	NaN	NaN	NaN	NaN	NaN	NaN	NaN	NaN	NaN	NaN	NaN	NaN	NaN	NaN	NaN	NaN	NaN	NaN	NaN	NaN	NaN	NaN	NaN	NaN	NaN	NaN	NaN	NaN	NaN	NaN	NaN	NaN	NaN	NaN	NaN	NaN	NaN	NaN	NaN	NaN	NaN	NaN
0	NaN	NaN	NaN	NaN	NaN	NaN	NaN	NaN	NaN	NaN	NaN	NaN	NaN	NaN	NaN	NaN	NaN	NaN	NaN	NaN	NaN	NaN	NaN	NaN	NaN	NaN	NaN	NaN	NaN	NaN	NaN	NaN	NaN	NaN	NaN	NaN	NaN	NaN	NaN	NaN	NaN	NaN	NaN	NaN	NaN	NaN	NaN	NaN	NaN
0	1.563	1.431	1.222	1.065	1.298	1.521	1.583	1.361	1.653	1.701	1.56	1.711	1.786	1.849	1.8	1.933	1.863	1.743	2.075	2.165	2.184	2.149	2.209	2.196	2.293	2.256	2.337	2.18	2.291	2.17	2.202	2.514	2.206	2.154	2.321	2.363	2.675	2.34	2.445	2.736	2.311	2.491	2.492	2.109	2.305	2.383	2.424	2.343	2.337
0	1.336	1.339	1.414	1.379	1.389	1.428	1.473	1.419	1.544	1.459	1.569	1.601	1.696	1.777	1.848	1.892	1.855	1.933	1.988	2.082	2.212	2.149	2.062	2.151	2.215	2.228	2.136	2.265	2.294	2.328	2.282	2.282	2.065	2.342	2.317	2.222	2.252	2.259	2.323	2.299	2.315	2.198	2.291	2.32	2.332	2.232	2.364	2.226	2.228
0	0.98	NaN	NaN	NaN	NaN	NaN	NaN	NaN	NaN	NaN	NaN	NaN	NaN	NaN	NaN	NaN	NaN	NaN	NaN	NaN	NaN	NaN	NaN	NaN	NaN	NaN	NaN	NaN	NaN	NaN	NaN	NaN	NaN	NaN	NaN	NaN	NaN	NaN	NaN	NaN	NaN	NaN	NaN	NaN	NaN	NaN	NaN	NaN	NaN
0	1.472	1.316	1.443	1.326	1.296	NaN	NaN	NaN	NaN	NaN	NaN	NaN	NaN	NaN	NaN	NaN	NaN	NaN	NaN	NaN	NaN	NaN	NaN	NaN	NaN	NaN	NaN	NaN	NaN	NaN	NaN	NaN	NaN	NaN	NaN	NaN	NaN	NaN	NaN	NaN	NaN	NaN	NaN	NaN	NaN	NaN	NaN	NaN	NaN
0	NaN	NaN	NaN	NaN	NaN	NaN	NaN	NaN	NaN	NaN	NaN	NaN	NaN	NaN	NaN	NaN	NaN	NaN	NaN	NaN	NaN	NaN	NaN	NaN	NaN	NaN	NaN	NaN	NaN	NaN	NaN	NaN	NaN	NaN	NaN	NaN	NaN	NaN	NaN	NaN	NaN	NaN	NaN	NaN	NaN	NaN	NaN	NaN	NaN
0	1.377	1.361	1.369	1.39	1.436	1.415	1.463	1.428	1.463	1.495	1.565	1.568	1.616	1.643	1.707	1.727	1.726	1.785	1.903	1.93	1.983	2.027	2.077	2.15	2.15	2.167	2.248	2.264	2.371	2.346	2.327	2.332	2.385	2.422	2.4	2.387	2.406	2.348	2.416	2.412	2.399	2.377	2.519	2.411	2.433	2.425	2.499	2.324	2.511
0	1.36	1.348	1.355	1.373	1.421	1.419	1.423	1.439	1.474	1.528	1.581	1.633	1.669	1.719	1.806	1.842	1.824	1.859	2.019	2.011	2.073	2.103	2.096	2.19	2.138	2.158	2.264	2.251	2.218	2.308	2.288	2.299	2.283	2.301	2.32	2.243	2.368	2.254	2.388	2.415	2.337	2.372	2.365	2.321	2.314	2.343	2.422	2.296	2.358
0	1.462	1.324	1.394	1.568	NaN	NaN	NaN	NaN	NaN	NaN	NaN	NaN	NaN	NaN	NaN	NaN	NaN	NaN	NaN	NaN	NaN	NaN	NaN	NaN	NaN	NaN	NaN	NaN	NaN	NaN	NaN	NaN	NaN	NaN	NaN	NaN	NaN	NaN	NaN	NaN	NaN	NaN	NaN	NaN	NaN	NaN	NaN	NaN	NaN
28	1.41	1.369	1.444	1.467	1.416	1.317	1.433	1.453	1.532	1.51	1.544	1.457	1.479	1.637	1.577	1.566	1.607	1.586	1.665	1.674	1.764	1.714	1.764	1.844	1.747	1.79	1.833	1.833	1.853	1.831	1.981	2.008	2.003	2.07	2.094	2.1	2.006	2.127	2.165	2.209	2.119	2.181	2.182	2.2	2.311	2.226	2.239	2.238	2.226
0	1.334	1.324	1.327	1.362	1.38	1.396	1.435	1.451	1.507	1.566	1.604	1.655	1.628	1.74	1.803	1.819	1.883	1.923	1.982	2.044	2.067	2.055	2.101	2.157	2.195	2.199	2.188	2.187	2.163	2.22	2.206	2.211	2.243	2.257	2.28	2.194	2.272	2.279	2.303	2.336	2.265	2.343	2.294	2.384	2.413	2.401	2.398	2.368	2.42
0	1.344	1.339	1.337	1.341	1.36	1.363	1.423	1.417	1.469	1.545	NaN	NaN	NaN	NaN	NaN	NaN	NaN	NaN	NaN	NaN	NaN	NaN	NaN	NaN	NaN	NaN	NaN	NaN	NaN	NaN	NaN	NaN	NaN	NaN	NaN	NaN	NaN	NaN	NaN	NaN	NaN	NaN	NaN	NaN	NaN	NaN	NaN	NaN	NaN
0	1.45	1.412	1.377	1.51	1.309	1.436	1.446	1.374	1.55	1.487	1.59	1.711	1.717	1.833	1.897	1.881	1.801	1.895	2.072	2.126	2.016	2.076	2.117	2.089	2.147	2.159	2.107	2.04	2.141	2.188	2.272	2.364	2.262	2.289	2.223	2.158	NaN	NaN	NaN	NaN	NaN	NaN	NaN	NaN	NaN	NaN	NaN	NaN	NaN
0	1.43	1.396	1.346	1.389	1.42	1.498	1.507	1.462	1.555	1.582	1.572	1.646	1.666	1.852	1.821	1.84	1.798	1.928	1.911	2.069	2.057	2.099	2.093	2.195	2.141	2.339	2.15	2.204	2.179	2.182	2.147	2.377	2.22	2.213	2.344	2.288	2.385	NaN	NaN	NaN	NaN	NaN	NaN	NaN	NaN	NaN	NaN	NaN	NaN
0	1.34	1.331	1.339	1.352	1.369	1.382	1.378	1.434	1.456	1.518	1.575	1.668	1.619	1.719	1.858	1.752	1.867	1.879	1.972	1.963	1.983	2.075	2.074	2.105	2.195	2.099	2.216	2.218	2.081	2.199	2.237	2.17	2.207	2.183	2.245	2.154	2.321	2.139	2.263	2.156	2.179	2.171	2.29	2.133	2.282	2.308	2.302	2.147	2.252
0	NaN	NaN	NaN	NaN	NaN	NaN	NaN	NaN	NaN	NaN	NaN	NaN	NaN	NaN	NaN	NaN	NaN	NaN	NaN	NaN	NaN	NaN	NaN	NaN	NaN	NaN	NaN	NaN	NaN	NaN	NaN	NaN	NaN	NaN	NaN	NaN	NaN	NaN	NaN	NaN	NaN	NaN	NaN	NaN	NaN	NaN	NaN	NaN	NaN
0	1.204	1.345	0.5747	1.05	1.349	1.003	1.406	1.801	1.555	NaN	NaN	NaN	NaN	NaN	NaN	NaN	NaN	NaN	NaN	NaN	NaN	NaN	NaN	NaN	NaN	NaN	NaN	NaN	NaN	NaN	NaN	NaN	NaN	NaN	NaN	NaN	NaN	NaN	NaN	NaN	NaN	NaN	NaN	NaN	NaN	NaN	NaN	NaN	NaN
0	1.469	1.387	1.44	1.316	1.284	1.383	1.469	1.529	NaN	NaN	NaN	NaN	NaN	NaN	NaN	NaN	NaN	NaN	NaN	NaN	NaN	NaN	NaN	NaN	NaN	NaN	NaN	NaN	NaN	NaN	NaN	NaN	NaN	NaN	NaN	NaN	NaN	NaN	NaN	NaN	NaN	NaN	NaN	NaN	NaN	NaN	NaN	NaN	NaN
0	1.491	1.453	1.453	1.5	1.463	1.488	1.503	1.515	1.621	1.613	1.694	1.711	1.791	NaN	NaN	NaN	NaN	NaN	NaN	NaN	NaN	NaN	NaN	NaN	NaN	NaN	NaN	NaN	NaN	NaN	NaN	NaN	NaN	NaN	NaN	NaN	NaN	NaN	NaN	NaN	NaN	NaN	NaN	NaN	NaN	NaN	NaN	NaN	NaN
0	0.9364	1.22	1.592	1.594	1.3	1.265	1.425	1.513	3.06	1.788	1.869	1.363	1.676	NaN	NaN	NaN	NaN	NaN	NaN	NaN	NaN	NaN	NaN	NaN	NaN	NaN	NaN	NaN	NaN	NaN	NaN	NaN	NaN	NaN	NaN	NaN	NaN	NaN	NaN	NaN	NaN	NaN	NaN	NaN	NaN	NaN	NaN	NaN	NaN
0	1.662	0.6901	2.797	NaN	NaN	NaN	NaN	NaN	NaN	NaN	NaN	NaN	NaN	NaN	NaN	NaN	NaN	NaN	NaN	NaN	NaN	NaN	NaN	NaN	NaN	NaN	NaN	NaN	NaN	NaN	NaN	NaN	NaN	NaN	NaN	NaN	NaN	NaN	NaN	NaN	NaN	NaN	NaN	NaN	NaN	NaN	NaN	NaN	NaN
0	NaN	NaN	NaN	NaN	NaN	NaN	NaN	NaN	NaN	NaN	NaN	NaN	NaN	NaN	NaN	NaN	NaN	NaN	NaN	NaN	NaN	NaN	NaN	NaN	NaN	NaN	NaN	NaN	NaN	NaN	NaN	NaN	NaN	NaN	NaN	NaN	NaN	NaN	NaN	NaN	NaN	NaN	NaN	NaN	NaN	NaN	NaN	NaN	NaN
0	1.51	1.487	1.577	1.463	1.471	1.465	1.474	1.488	1.55	1.583	1.628	1.665	1.69	1.734	1.824	1.792	1.938	1.876	1.997	2.092	2.088	2.147	2.211	2.284	2.333	2.327	2.375	2.489	2.425	2.541	2.546	2.47	2.591	NaN	NaN	NaN	NaN	NaN	NaN	NaN	NaN	NaN	NaN	NaN	NaN	NaN	NaN	NaN	NaN
0	1.339	1.333	1.343	1.322	1.293	1.347	1.361	1.328	1.389	1.411	1.451	1.467	1.401	1.528	1.69	1.553	1.596	1.716	1.686	1.755	1.694	1.789	1.997	1.883	2.176	2.115	1.984	1.754	2.156	2.166	2.104	2.245	2.153	2.186	2.313	2.046	2.27	2.062	2.21	2.297	2.234	2.149	2.362	2.26	2.243	2.193	2.218	2.271	2.038
0	1.366	1.382	1.343	1.318	1.358	1.424	1.425	1.431	1.456	1.47	1.501	1.542	1.574	1.644	1.801	1.696	1.714	1.746	1.884	1.871	1.939	1.934	2.088	2.136	2.232	2.125	2.118	2.257	2.138	2.246	2.308	2.248	2.358	2.345	2.296	2.227	2.408	2.248	2.231	2.273	2.298	2.326	2.276	2.291	2.331	2.413	2.356	2.171	2.376
0	1.393	1.34	1.308	1.37	1.28	1.398	1.367	1.419	1.431	NaN	NaN	NaN	NaN	NaN	NaN	NaN	NaN	NaN	NaN	NaN	NaN	NaN	NaN	NaN	NaN	NaN	NaN	NaN	NaN	NaN	NaN	NaN	NaN	NaN	NaN	NaN	NaN	NaN	NaN	NaN	NaN	NaN	NaN	NaN	NaN	NaN	NaN	NaN	NaN
0	1.344	1.298	1.329	1.39	1.316	1.355	1.392	1.357	1.491	1.506	1.605	1.652	1.58	1.803	1.812	1.757	1.832	NaN	NaN	NaN	NaN	NaN	NaN	NaN	NaN	NaN	NaN	NaN	NaN	NaN	NaN	NaN	NaN	NaN	NaN	NaN	NaN	NaN	NaN	NaN	NaN	NaN	NaN	NaN	NaN	NaN	NaN	NaN	NaN
0	1.366	1.375	1.351	1.391	1.354	1.42	1.432	1.466	NaN	NaN	NaN	NaN	NaN	NaN	NaN	NaN	NaN	NaN	NaN	NaN	NaN	NaN	NaN	NaN	NaN	NaN	NaN	NaN	NaN	NaN	NaN	NaN	NaN	NaN	NaN	NaN	NaN	NaN	NaN	NaN	NaN	NaN	NaN	NaN	NaN	NaN	NaN	NaN	NaN
0	1.35	1.32	1.266	1.379	1.259	1.354	1.451	1.599	1.637	1.76	1.63	1.457	1.636	1.869	1.937	1.816	2.199	2.288	2.278	2.476	2.296	1.946	2.154	2.732	2.366	2.331	2.269	2.136	1.915	2.33	2.67	2.787	2.686	2.79	2.188	NaN	NaN	NaN	NaN	NaN	NaN	NaN	NaN	NaN	NaN	NaN	NaN	NaN	NaN
29	1.292	1.294	1.301	1.362	1.302	1.286	1.42	1.471	1.493	1.546	1.715	1.422	1.636	1.75	1.751	1.683	1.909	1.903	1.96	2	1.975	1.939	2.061	2.324	2.156	1.973	2.132	2.103	1.806	2.089	2.229	2.313	2.277	2.348	2.117	2.169	2.022	2.183	2.431	2.33	2.154	2.152	2.164	2.152	2.275	1.984	2.4	2.257	2.148
0	1.327	1.296	1.304	NaN	NaN	NaN	NaN	NaN	NaN	NaN	NaN	NaN	NaN	NaN	NaN	NaN	NaN	NaN	NaN	NaN	NaN	NaN	NaN	NaN	NaN	NaN	NaN	NaN	NaN	NaN	NaN	NaN	NaN	NaN	NaN	NaN	NaN	NaN	NaN	NaN	NaN	NaN	NaN	NaN	NaN	NaN	NaN	NaN	NaN
0	NaN	NaN	NaN	NaN	NaN	NaN	NaN	NaN	NaN	NaN	NaN	NaN	NaN	NaN	NaN	NaN	NaN	NaN	NaN	NaN	NaN	NaN	NaN	NaN	NaN	NaN	NaN	NaN	NaN	NaN	NaN	NaN	NaN	NaN	NaN	NaN	NaN	NaN	NaN	NaN	NaN	NaN	NaN	NaN	NaN	NaN	NaN	NaN	NaN
0	1.353	1.317	1.329	1.355	1.374	1.357	1.381	1.387	1.444	1.459	1.46	1.486	1.506	1.559	1.558	1.576	1.62	1.651	1.727	1.772	1.857	1.863	1.935	1.981	2.023	2.077	2.116	2.161	2.173	2.183	2.228	2.142	2.185	2.19	2.222	2.179	2.284	2.237	2.287	2.404	2.254	2.255	2.261	2.182	2.354	2.211	2.3	2.352	2.266
0	1.477	1.446	1.376	1.298	1.4	1.404	1.39	1.429	1.448	1.492	1.511	1.489	1.558	1.555	1.585	1.647	1.619	1.616	1.73	1.737	1.826	1.742	1.971	1.984	2.028	1.966	2.061	2.059	2.042	2.152	2.182	2.149	2.248	2.16	2.145	2.151	2.27	2.213	2.192	2.274	2.261	2.259	2.353	2.246	2.285	2.335	2.298	2.189	2.42
0	1.246	1.307	1.282	1.355	1.266	1.3	1.436	1.474	1.463	1.572	1.609	1.442	1.67	1.735	1.766	1.783	1.942	1.924	1.931	2.075	2.065	1.957	2.105	2.352	2.126	2.046	2.15	2.082	1.914	2.229	2.32	2.366	2.326	2.444	2.109	2.269	2.069	2.286	2.515	2.33	2.119	2.29	NaN	NaN	NaN	NaN	NaN	NaN	NaN
0	1.386	NaN	NaN	NaN	NaN	NaN	NaN	NaN	NaN	NaN	NaN	NaN	NaN	NaN	NaN	NaN	NaN	NaN	NaN	NaN	NaN	NaN	NaN	NaN	NaN	NaN	NaN	NaN	NaN	NaN	NaN	NaN	NaN	NaN	NaN	NaN	NaN	NaN	NaN	NaN	NaN	NaN	NaN	NaN	NaN	NaN	NaN	NaN	NaN
0	1.371	1.391	1.354	1.432	1.419	1.416	1.526	1.653	1.742	1.785	1.9	1.935	1.919	2.131	2.44	2.293	2.216	2.257	2.426	2.346	2.362	NaN	NaN	NaN	NaN	NaN	NaN	NaN	NaN	NaN	NaN	NaN	NaN	NaN	NaN	NaN	NaN	NaN	NaN	NaN	NaN	NaN	NaN	NaN	NaN	NaN	NaN	NaN	NaN
30	1.345	1.323	1.411	1.376	1.446	1.496	1.54	1.6	1.689	1.764	1.94	1.948	1.898	2.169	2.328	2.272	2.233	2.341	2.473	2.24	2.392	2.551	2.587	2.662	2.523	2.4	2.517	2.476	2.439	2.607	2.505	2.453	2.464	2.541	2.467	2.39	2.431	2.399	2.43	2.499	2.429	2.425	2.38	2.48	2.364	2.418	2.427	2.279	2.342
0	1.251	1.601	1.327	NaN	NaN	NaN	NaN	NaN	NaN	NaN	NaN	NaN	NaN	NaN	NaN	NaN	NaN	NaN	NaN	NaN	NaN	NaN	NaN	NaN	NaN	NaN	NaN	NaN	NaN	NaN	NaN	NaN	NaN	NaN	NaN	NaN	NaN	NaN	NaN	NaN	NaN	NaN	NaN	NaN	NaN	NaN	NaN	NaN	NaN
0	1.426	1.452	1.435	1.529	1.406	1.355	1.54	1.544	1.573	1.701	1.787	1.687	1.772	1.976	1.9	1.986	1.998	2.092	2.235	2.286	2.154	2.165	2.279	2.504	2.308	2.301	2.509	2.429	2.19	2.34	2.529	2.506	2.435	2.576	2.371	2.361	2.34	2.388	2.56	2.506	2.43	2.499	2.427	2.377	2.527	2.407	2.605	2.541	2.25
0	1.58	NaN	NaN	NaN	NaN	NaN	NaN	NaN	NaN	NaN	NaN	NaN	NaN	NaN	NaN	NaN	NaN	NaN	NaN	NaN	NaN	NaN	NaN	NaN	NaN	NaN	NaN	NaN	NaN	NaN	NaN	NaN	NaN	NaN	NaN	NaN	NaN	NaN	NaN	NaN	NaN	NaN	NaN	NaN	NaN	NaN	NaN	NaN	NaN
0	1.351	1.419	1.358	1.46	NaN	NaN	NaN	NaN	NaN	NaN	NaN	NaN	NaN	NaN	NaN	NaN	NaN	NaN	NaN	NaN	NaN	NaN	NaN	NaN	NaN	NaN	NaN	NaN	NaN	NaN	NaN	NaN	NaN	NaN	NaN	NaN	NaN	NaN	NaN	NaN	NaN	NaN	NaN	NaN	NaN	NaN	NaN	NaN	NaN
31	1.488	1.484	1.411	1.531	1.477	1.438	1.506	1.51	1.596	1.617	1.803	1.662	1.818	1.871	1.925	1.981	2.005	2.103	2.229	2.193	2.212	2.186	2.272	2.412	2.22	2.185	2.347	2.353	2.283	2.496	2.373	2.404	2.378	2.386	2.395	2.468	2.462	2.347	2.493	2.275	2.443	2.391	2.384	2.301	2.453	2.485	2.443	2.458	2.388
0	1.353	1.423	1.334	1.503	1.425	1.292	1.406	NaN	NaN	NaN	NaN	NaN	NaN	NaN	NaN	NaN	NaN	NaN	NaN	NaN	NaN	NaN	NaN	NaN	NaN	NaN	NaN	NaN	NaN	NaN	NaN	NaN	NaN	NaN	NaN	NaN	NaN	NaN	NaN	NaN	NaN	NaN	NaN	NaN	NaN	NaN	NaN	NaN	NaN
0	NaN	NaN	NaN	NaN	NaN	NaN	NaN	NaN	NaN	NaN	NaN	NaN	NaN	NaN	NaN	NaN	NaN	NaN	NaN	NaN	NaN	NaN	NaN	NaN	NaN	NaN	NaN	NaN	NaN	NaN	NaN	NaN	NaN	NaN	NaN	NaN	NaN	NaN	NaN	NaN	NaN	NaN	NaN	NaN	NaN	NaN	NaN	NaN	NaN
0	2.495	NaN	NaN	NaN	NaN	NaN	NaN	NaN	NaN	NaN	NaN	NaN	NaN	NaN	NaN	NaN	NaN	NaN	NaN	NaN	NaN	NaN	NaN	NaN	NaN	NaN	NaN	NaN	NaN	NaN	NaN	NaN	NaN	NaN	NaN	NaN	NaN	NaN	NaN	NaN	NaN	NaN	NaN	NaN	NaN	NaN	NaN	NaN	NaN
0	1.407	1.352	1.347	1.32	1.44	1.5	1.421	1.419	1.448	1.432	1.421	1.474	1.45	1.529	1.471	1.498	1.567	1.532	1.606	1.62	1.604	1.692	1.771	1.743	1.77	1.851	1.84	1.864	1.927	1.946	1.918	2	2.154	2.045	2.011	1.979	1.95	2	1.927	2.038	NaN	NaN	NaN	NaN	NaN	NaN	NaN	NaN	NaN
0	1.658	1.568	1.489	1.497	1.58	1.52	1.571	1.543	1.62	1.718	1.699	1.851	1.752	1.814	1.776	1.905	2.091	2.007	2.076	2.006	2.227	2.199	2.581	2.13	2.318	2.339	2.386	2.429	2.227	NaN	NaN	NaN	NaN	NaN	NaN	NaN	NaN	NaN	NaN	NaN	NaN	NaN	NaN	NaN	NaN	NaN	NaN	NaN	NaN
0	1.373	1.395	1.425	1.416	1.387	1.539	1.323	1.387	1.563	1.546	1.779	1.621	1.55	1.611	1.834	1.948	1.765	1.795	1.841	2.108	2.965	2.155	2.39	2.076	2.222	2.197	2.538	2.802	2.471	2.202	2.272	1.894	4.664	2.941	2.758	NaN	NaN	NaN	NaN	NaN	NaN	NaN	NaN	NaN	NaN	NaN	NaN	NaN	NaN
0	1.351	1.349	1.383	1.342	1.359	1.337	1.346	1.384	1.387	1.381	1.46	1.462	1.454	1.46	1.487	1.432	1.475	1.47	1.53	1.472	1.513	1.536	1.539	1.565	1.616	1.629	1.645	1.654	1.685	1.721	1.726	1.74	1.762	1.797	1.835	1.852	1.844	1.877	1.892	1.947	1.951	2.007	1.984	1.945	2.046	2.085	2.074	2.078	2.179
0	1.516	1.483	1.48	1.446	1.479	1.473	1.502	1.503	1.595	1.707	NaN	NaN	NaN	NaN	NaN	NaN	NaN	NaN	NaN	NaN	NaN	NaN	NaN	NaN	NaN	NaN	NaN	NaN	NaN	NaN	NaN	NaN	NaN	NaN	NaN	NaN	NaN	NaN	NaN	NaN	NaN	NaN	NaN	NaN	NaN	NaN	NaN	NaN	NaN
0	NaN	NaN	NaN	NaN	NaN	NaN	NaN	NaN	NaN	NaN	NaN	NaN	NaN	NaN	NaN	NaN	NaN	NaN	NaN	NaN	NaN	NaN	NaN	NaN	NaN	NaN	NaN	NaN	NaN	NaN	NaN	NaN	NaN	NaN	NaN	NaN	NaN	NaN	NaN	NaN	NaN	NaN	NaN	NaN	NaN	NaN	NaN	NaN	NaN
0	1.379	1.338	1.392	1.423	1.433	1.444	1.464	1.455	1.481	1.562	1.565	1.574	1.624	1.678	1.713	1.797	1.816	1.811	1.924	1.921	1.839	2.07	2.186	2.063	2.219	2.356	2.313	2.19	2.258	2.266	2.29	2.425	2.386	2.569	NaN	NaN	NaN	NaN	NaN	NaN	NaN	NaN	NaN	NaN	NaN	NaN	NaN	NaN	NaN
0	NaN	NaN	NaN	NaN	NaN	NaN	NaN	NaN	NaN	NaN	NaN	NaN	NaN	NaN	NaN	NaN	NaN	NaN	NaN	NaN	NaN	NaN	NaN	NaN	NaN	NaN	NaN	NaN	NaN	NaN	NaN	NaN	NaN	NaN	NaN	NaN	NaN	NaN	NaN	NaN	NaN	NaN	NaN	NaN	NaN	NaN	NaN	NaN	NaN
0	1.383	1.364	1.348	1.338	1.345	1.599	1.335	1.527	1.453	1.51	1.888	2.255	2.449	2.001	2.072	2.27	2.178	1.228	1.793	1.446	2.173	2.759	2.963	2.085	2.22	2.359	2.145	2.289	2.015	2.017	2.723	2.505	2.732	2.674	3.777	2.321	2.399	3.077	2.775	2.532	2.149	2.858	2.655	3.441	3.51	2.595	2.173	3.743	3.525
0	1.427	1.376	1.405	1.377	1.539	1.427	1.472	1.446	1.473	1.512	1.495	1.649	1.605	1.682	1.688	1.735	1.78	1.825	2.007	1.894	1.998	2.1	2.197	2.123	2.286	NaN	NaN	NaN	NaN	NaN	NaN	NaN	NaN	NaN	NaN	NaN	NaN	NaN	NaN	NaN	NaN	NaN	NaN	NaN	NaN	NaN	NaN	NaN	NaN
32	1.357	1.38	1.375	1.419	1.399	1.364	1.404	1.397	1.423	1.444	1.506	1.544	1.511	1.556	1.635	1.59	1.637	1.666	1.726	1.731	1.797	1.814	1.876	2.014	2.032	1.987	2.079	2.124	2.084	2.222	2.224	2.33	2.237	2.318	2.311	2.247	2.427	2.276	2.327	2.462	2.44	2.413	2.336	2.376	2.396	2.406	2.425	2.368	2.426
0	1.578	1.414	1.539	1.49	NaN	NaN	NaN	NaN	NaN	NaN	NaN	NaN	NaN	NaN	NaN	NaN	NaN	NaN	NaN	NaN	NaN	NaN	NaN	NaN	NaN	NaN	NaN	NaN	NaN	NaN	NaN	NaN	NaN	NaN	NaN	NaN	NaN	NaN	NaN	NaN	NaN	NaN	NaN	NaN	NaN	NaN	NaN	NaN	NaN
0	1.318	1.422	1.423	1.373	1.387	NaN	NaN	NaN	NaN	NaN	NaN	NaN	NaN	NaN	NaN	NaN	NaN	NaN	NaN	NaN	NaN	NaN	NaN	NaN	NaN	NaN	NaN	NaN	NaN	NaN	NaN	NaN	NaN	NaN	NaN	NaN	NaN	NaN	NaN	NaN	NaN	NaN	NaN	NaN	NaN	NaN	NaN	NaN	NaN
0	1.352	1.354	1.407	1.34	1.464	1.553	1.322	1.488	1.445	1.612	1.779	1.911	1.493	1.588	1.816	1.548	NaN	NaN	NaN	NaN	NaN	NaN	NaN	NaN	NaN	NaN	NaN	NaN	NaN	NaN	NaN	NaN	NaN	NaN	NaN	NaN	NaN	NaN	NaN	NaN	NaN	NaN	NaN	NaN	NaN	NaN	NaN	NaN	NaN
0	1.396	1.35	1.315	1.399	1.406	1.448	1.429	1.395	1.423	1.383	1.418	1.484	1.465	1.498	1.492	1.537	1.492	1.592	1.616	1.629	1.652	1.833	1.828	1.812	1.897	1.935	1.965	1.922	2.064	1.994	2.127	2.043	2.153	2.195	2.227	2.072	2.202	2.031	2.1	2.264	2.323	2.179	2.273	2.232	2.327	2.374	2.385	2.348	2.363
0	1.289	1.318	1.339	1.31	1.345	1.36	1.341	1.37	1.412	1.424	1.46	1.486	1.492	1.502	1.556	1.568	1.588	1.634	1.718	1.652	1.751	1.734	1.758	1.835	1.891	1.924	1.93	1.909	1.918	2.047	1.995	2.039	1.98	2.046	2.048	2.024	2.068	2.089	2.109	2.128	2.105	2.087	2.072	2.094	2.065	2.137	2.108	2.06	2.078
33	1.335	1.297	1.332	1.354	1.341	1.359	1.339	1.327	1.319	1.344	1.355	1.377	1.382	1.338	1.353	1.338	1.341	1.341	1.368	1.319	1.348	1.341	1.344	1.36	1.375	1.354	1.339	1.336	1.3	1.361	1.348	1.368	1.327	1.349	1.369	1.366	1.378	1.364	1.388	1.367	1.381	1.389	1.363	1.368	1.365	1.393	1.381	1.388	1.368
0	1.284	1.286	1.37	1.318	1.356	1.326	1.354	1.362	1.434	1.403	1.459	1.47	1.451	1.513	1.522	1.528	1.525	1.579	1.651	1.574	1.7	1.633	1.664	1.75	1.81	1.783	1.769	1.782	1.82	1.852	1.878	1.846	1.845	1.866	1.92	1.894	1.92	1.996	1.954	1.969	1.984	1.929	1.924	1.99	1.952	1.988	1.93	1.938	1.93
0	1.038	NaN	NaN	NaN	NaN	NaN	NaN	NaN	NaN	NaN	NaN	NaN	NaN	NaN	NaN	NaN	NaN	NaN	NaN	NaN	NaN	NaN	NaN	NaN	NaN	NaN	NaN	NaN	NaN	NaN	NaN	NaN	NaN	NaN	NaN	NaN	NaN	NaN	NaN	NaN	NaN	NaN	NaN	NaN	NaN	NaN	NaN	NaN	NaN
0	1.325	1.417	1.408	NaN	NaN	NaN	NaN	NaN	NaN	NaN	NaN	NaN	NaN	NaN	NaN	NaN	NaN	NaN	NaN	NaN	NaN	NaN	NaN	NaN	NaN	NaN	NaN	NaN	NaN	NaN	NaN	NaN	NaN	NaN	NaN	NaN	NaN	NaN	NaN	NaN	NaN	NaN	NaN	NaN	NaN	NaN	NaN	NaN	NaN
0	NaN	NaN	NaN	NaN	NaN	NaN	NaN	NaN	NaN	NaN	NaN	NaN	NaN	NaN	NaN	NaN	NaN	NaN	NaN	NaN	NaN	NaN	NaN	NaN	NaN	NaN	NaN	NaN	NaN	NaN	NaN	NaN	NaN	NaN	NaN	NaN	NaN	NaN	NaN	NaN	NaN	NaN	NaN	NaN	NaN	NaN	NaN	NaN	NaN
0	1.424	1.424	1.373	1.437	1.449	1.34	1.341	1.45	1.486	1.56	1.548	1.608	1.673	1.744	NaN	NaN	NaN	NaN	NaN	NaN	NaN	NaN	NaN	NaN	NaN	NaN	NaN	NaN	NaN	NaN	NaN	NaN	NaN	NaN	NaN	NaN	NaN	NaN	NaN	NaN	NaN	NaN	NaN	NaN	NaN	NaN	NaN	NaN	NaN
0	NaN	NaN	NaN	NaN	NaN	NaN	NaN	NaN	NaN	NaN	NaN	NaN	NaN	NaN	NaN	NaN	NaN	NaN	NaN	NaN	NaN	NaN	NaN	NaN	NaN	NaN	NaN	NaN	NaN	NaN	NaN	NaN	NaN	NaN	NaN	NaN	NaN	NaN	NaN	NaN	NaN	NaN	NaN	NaN	NaN	NaN	NaN	NaN	NaN
0	1.408	1.383	1.392	1.353	1.375	1.417	1.44	1.412	1.413	1.495	1.525	1.555	1.53	1.619	1.538	1.62	1.691	1.746	1.714	1.71	1.794	1.884	1.9	1.866	1.996	1.98	2.009	1.993	1.956	1.997	1.99	2.044	2.098	2.055	2.033	2.119	2.11	2.03	2.075	2.191	2.11	2.098	2.178	2.058	2.132	2.205	2.138	2.106	2.136
0	1.398	1.402	1.294	NaN	NaN	NaN	NaN	NaN	NaN	NaN	NaN	NaN	NaN	NaN	NaN	NaN	NaN	NaN	NaN	NaN	NaN	NaN	NaN	NaN	NaN	NaN	NaN	NaN	NaN	NaN	NaN	NaN	NaN	NaN	NaN	NaN	NaN	NaN	NaN	NaN	NaN	NaN	NaN	NaN	NaN	NaN	NaN	NaN	NaN
0	1.391	1.41	1.328	1.391	1.346	1.392	1.438	1.386	1.427	1.4	1.49	1.487	1.413	1.533	1.511	1.459	1.537	1.599	1.662	1.552	1.553	1.629	1.644	1.74	1.806	1.768	1.782	1.858	1.815	1.891	1.888	1.75	1.819	1.899	1.979	1.896	2.009	1.934	1.987	1.957	1.955	1.995	1.983	1.944	1.984	2.054	2.014	1.988	2.052
0	1.329	1.396	1.362	1.353	1.324	1.361	1.398	1.347	1.377	1.388	1.413	1.42	1.393	1.432	1.443	1.468	1.483	1.506	1.606	1.466	1.542	1.616	1.548	1.679	1.735	1.724	1.722	1.833	1.811	1.856	1.839	1.799	1.866	1.92	1.946	1.951	1.985	2.099	2.032	2.014	2.062	2.016	2.03	2.039	1.995	2.129	2.136	2.11	NaN
0	NaN	NaN	NaN	NaN	NaN	NaN	NaN	NaN	NaN	NaN	NaN	NaN	NaN	NaN	NaN	NaN	NaN	NaN	NaN	NaN	NaN	NaN	NaN	NaN	NaN	NaN	NaN	NaN	NaN	NaN	NaN	NaN	NaN	NaN	NaN	NaN	NaN	NaN	NaN	NaN	NaN	NaN	NaN	NaN	NaN	NaN	NaN	NaN	NaN
0	1.326	1.396	1.361	1.382	NaN	NaN	NaN	NaN	NaN	NaN	NaN	NaN	NaN	NaN	NaN	NaN	NaN	NaN	NaN	NaN	NaN	NaN	NaN	NaN	NaN	NaN	NaN	NaN	NaN	NaN	NaN	NaN	NaN	NaN	NaN	NaN	NaN	NaN	NaN	NaN	NaN	NaN	NaN	NaN	NaN	NaN	NaN	NaN	NaN
0	1.535	1.16	1.506	1.344	1.527	1.374	1.305	NaN	NaN	NaN	NaN	NaN	NaN	NaN	NaN	NaN	NaN	NaN	NaN	NaN	NaN	NaN	NaN	NaN	NaN	NaN	NaN	NaN	NaN	NaN	NaN	NaN	NaN	NaN	NaN	NaN	NaN	NaN	NaN	NaN	NaN	NaN	NaN	NaN	NaN	NaN	NaN	NaN	NaN
0	1.441	1.168	1.296	1.411	1.421	1.575	1.456	1.399	1.589	1.471	1.571	1.511	1.486	1.419	1.544	1.516	1.509	1.602	1.708	1.61	1.751	1.798	1.833	1.775	1.953	1.978	1.984	2.06	1.94	NaN	NaN	NaN	NaN	NaN	NaN	NaN	NaN	NaN	NaN	NaN	NaN	NaN	NaN	NaN	NaN	NaN	NaN	NaN	NaN
0	NaN	NaN	NaN	NaN	NaN	NaN	NaN	NaN	NaN	NaN	NaN	NaN	NaN	NaN	NaN	NaN	NaN	NaN	NaN	NaN	NaN	NaN	NaN	NaN	NaN	NaN	NaN	NaN	NaN	NaN	NaN	NaN	NaN	NaN	NaN	NaN	NaN	NaN	NaN	NaN	NaN	NaN	NaN	NaN	NaN	NaN	NaN	NaN	NaN
0	1.563	1.627	1.501	1.479	1.438	1.548	1.55	1.532	1.697	1.688	NaN	NaN	NaN	NaN	NaN	NaN	NaN	NaN	NaN	NaN	NaN	NaN	NaN	NaN	NaN	NaN	NaN	NaN	NaN	NaN	NaN	NaN	NaN	NaN	NaN	NaN	NaN	NaN	NaN	NaN	NaN	NaN	NaN	NaN	NaN	NaN	NaN	NaN	NaN
0	1.358	1.438	1.463	1.265	1.463	1.72	1.418	1.399	1.587	1.622	1.751	1.634	1.609	NaN	NaN	NaN	NaN	NaN	NaN	NaN	NaN	NaN	NaN	NaN	NaN	NaN	NaN	NaN	NaN	NaN	NaN	NaN	NaN	NaN	NaN	NaN	NaN	NaN	NaN	NaN	NaN	NaN	NaN	NaN	NaN	NaN	NaN	NaN	NaN
0	1.503	NaN	NaN	NaN	NaN	NaN	NaN	NaN	NaN	NaN	NaN	NaN	NaN	NaN	NaN	NaN	NaN	NaN	NaN	NaN	NaN	NaN	NaN	NaN	NaN	NaN	NaN	NaN	NaN	NaN	NaN	NaN	NaN	NaN	NaN	NaN	NaN	NaN	NaN	NaN	NaN	NaN	NaN	NaN	NaN	NaN	NaN	NaN	NaN
0	1.388	1.17	1.214	1.592	1.484	1.763	1.61	1.88	NaN	NaN	NaN	NaN	NaN	NaN	NaN	NaN	NaN	NaN	NaN	NaN	NaN	NaN	NaN	NaN	NaN	NaN	NaN	NaN	NaN	NaN	NaN	NaN	NaN	NaN	NaN	NaN	NaN	NaN	NaN	NaN	NaN	NaN	NaN	NaN	NaN	NaN	NaN	NaN	NaN
0	1.558	NaN	NaN	NaN	NaN	NaN	NaN	NaN	NaN	NaN	NaN	NaN	NaN	NaN	NaN	NaN	NaN	NaN	NaN	NaN	NaN	NaN	NaN	NaN	NaN	NaN	NaN	NaN	NaN	NaN	NaN	NaN	NaN	NaN	NaN	NaN	NaN	NaN	NaN	NaN	NaN	NaN	NaN	NaN	NaN	NaN	NaN	NaN	NaN
0	1.376	1.092	1.215	1.55	1.456	1.676	1.598	1.38	1.705	1.507	1.617	NaN	NaN	NaN	NaN	NaN	NaN	NaN	NaN	NaN	NaN	NaN	NaN	NaN	NaN	NaN	NaN	NaN	NaN	NaN	NaN	NaN	NaN	NaN	NaN	NaN	NaN	NaN	NaN	NaN	NaN	NaN	NaN	NaN	NaN	NaN	NaN	NaN	NaN
0	3.738	1.997	2.46	0.9337	1.79	1.239	1.749	NaN	NaN	NaN	NaN	NaN	NaN	NaN	NaN	NaN	NaN	NaN	NaN	NaN	NaN	NaN	NaN	NaN	NaN	NaN	NaN	NaN	NaN	NaN	NaN	NaN	NaN	NaN	NaN	NaN	NaN	NaN	NaN	NaN	NaN	NaN	NaN	NaN	NaN	NaN	NaN	NaN	NaN
0	1.209	NaN	NaN	NaN	NaN	NaN	NaN	NaN	NaN	NaN	NaN	NaN	NaN	NaN	NaN	NaN	NaN	NaN	NaN	NaN	NaN	NaN	NaN	NaN	NaN	NaN	NaN	NaN	NaN	NaN	NaN	NaN	NaN	NaN	NaN	NaN	NaN	NaN	NaN	NaN	NaN	NaN	NaN	NaN	NaN	NaN	NaN	NaN	NaN
0	1.307	1.426	1.346	1.374	1.489	1.539	1.484	1.475	1.612	1.705	1.736	1.663	1.468	1.5	1.777	1.746	1.857	2.195	2.357	2.177	1.962	2.133	2.17	NaN	NaN	NaN	NaN	NaN	NaN	NaN	NaN	NaN	NaN	NaN	NaN	NaN	NaN	NaN	NaN	NaN	NaN	NaN	NaN	NaN	NaN	NaN	NaN	NaN	NaN
0	NaN	NaN	NaN	NaN	NaN	NaN	NaN	NaN	NaN	NaN	NaN	NaN	NaN	NaN	NaN	NaN	NaN	NaN	NaN	NaN	NaN	NaN	NaN	NaN	NaN	NaN	NaN	NaN	NaN	NaN	NaN	NaN	NaN	NaN	NaN	NaN	NaN	NaN	NaN	NaN	NaN	NaN	NaN	NaN	NaN	NaN	NaN	NaN	NaN
0	NaN	NaN	NaN	NaN	NaN	NaN	NaN	NaN	NaN	NaN	NaN	NaN	NaN	NaN	NaN	NaN	NaN	NaN	NaN	NaN	NaN	NaN	NaN	NaN	NaN	NaN	NaN	NaN	NaN	NaN	NaN	NaN	NaN	NaN	NaN	NaN	NaN	NaN	NaN	NaN	NaN	NaN	NaN	NaN	NaN	NaN	NaN	NaN	NaN
0	1.454	1.481	1.39	1.377	1.462	1.429	1.467	1.475	1.505	1.548	1.694	1.654	1.495	1.548	NaN	NaN	NaN	NaN	NaN	NaN	NaN	NaN	NaN	NaN	NaN	NaN	NaN	NaN	NaN	NaN	NaN	NaN	NaN	NaN	NaN	NaN	NaN	NaN	NaN	NaN	NaN	NaN	NaN	NaN	NaN	NaN	NaN	NaN	NaN
0	1.419	1.321	1.417	1.394	1.441	1.483	1.436	1.34	1.497	1.496	1.509	1.514	1.512	1.635	NaN	NaN	NaN	NaN	NaN	NaN	NaN	NaN	NaN	NaN	NaN	NaN	NaN	NaN	NaN	NaN	NaN	NaN	NaN	NaN	NaN	NaN	NaN	NaN	NaN	NaN	NaN	NaN	NaN	NaN	NaN	NaN	NaN	NaN	NaN
0	1.456	1.476	1.436	1.347	1.471	1.436	1.463	1.422	1.503	1.568	1.607	1.62	1.54	1.533	1.63	1.571	1.73	1.653	1.85	1.657	1.703	1.791	1.743	1.798	1.901	1.855	1.887	1.869	1.977	1.945	2.036	1.894	2.087	2.135	2.059	2.131	2.034	1.997	2.035	2.062	2.136	2.109	2.095	2.155	2.221	2.199	2.225	2.188	2.203
0	1.381	1.379	1.501	NaN	NaN	NaN	NaN	NaN	NaN	NaN	NaN	NaN	NaN	NaN	NaN	NaN	NaN	NaN	NaN	NaN	NaN	NaN	NaN	NaN	NaN	NaN	NaN	NaN	NaN	NaN	NaN	NaN	NaN	NaN	NaN	NaN	NaN	NaN	NaN	NaN	NaN	NaN	NaN	NaN	NaN	NaN	NaN	NaN	NaN
0	1.424	1.349	1.399	1.465	1.435	1.494	1.384	1.289	1.473	1.533	1.578	1.561	1.473	1.644	1.628	1.685	1.698	1.832	1.876	1.895	1.792	2.008	2.073	2.054	2.392	2.223	2.17	2.142	2.151	2.179	2.313	2.263	2.296	2.298	2.393	2.344	2.387	2.33	2.284	2.441	2.409	2.322	2.315	2.299	2.345	2.354	2.432	2.433	2.578
0	1.393	1.408	1.27	1.4	1.414	1.599	1.528	1.469	1.662	NaN	NaN	NaN	NaN	NaN	NaN	NaN	NaN	NaN	NaN	NaN	NaN	NaN	NaN	NaN	NaN	NaN	NaN	NaN	NaN	NaN	NaN	NaN	NaN	NaN	NaN	NaN	NaN	NaN	NaN	NaN	NaN	NaN	NaN	NaN	NaN	NaN	NaN	NaN	NaN
0	1.417	1.384	1.381	1.437	1.477	1.503	1.442	1.437	1.524	1.534	1.595	1.692	1.577	1.729	1.79	1.83	1.908	2.107	2.126	2.326	2.143	2.399	2.31	2.203	3.01	2.605	2.233	2.64	NaN	NaN	NaN	NaN	NaN	NaN	NaN	NaN	NaN	NaN	NaN	NaN	NaN	NaN	NaN	NaN	NaN	NaN	NaN	NaN	NaN
0	1.397	1.307	1.311	1.366	1.341	1.382	1.388	1.408	1.421	NaN	NaN	NaN	NaN	NaN	NaN	NaN	NaN	NaN	NaN	NaN	NaN	NaN	NaN	NaN	NaN	NaN	NaN	NaN	NaN	NaN	NaN	NaN	NaN	NaN	NaN	NaN	NaN	NaN	NaN	NaN	NaN	NaN	NaN	NaN	NaN	NaN	NaN	NaN	NaN
0	1.452	1.302	1.359	1.408	1.438	1.471	1.447	1.275	1.483	1.538	1.654	1.623	1.533	1.831	1.797	1.861	1.871	2.134	2.061	NaN	NaN	NaN	NaN	NaN	NaN	NaN	NaN	NaN	NaN	NaN	NaN	NaN	NaN	NaN	NaN	NaN	NaN	NaN	NaN	NaN	NaN	NaN	NaN	NaN	NaN	NaN	NaN	NaN	NaN
0	1.327	1.36	1.331	1.337	1.39	1.363	1.451	1.479	1.469	1.512	1.498	1.567	1.598	1.684	1.695	1.685	1.861	1.818	2.029	2.017	2.052	2.1	2.149	2.227	2.212	2.222	2.181	2.209	2.269	2.195	2.314	2.221	2.299	2.357	2.339	2.314	2.29	2.278	2.32	2.292	2.386	2.257	2.276	2.335	2.371	2.308	2.382	2.331	2.338
0	1.406	1.307	1.327	1.333	1.343	1.372	1.376	1.368	1.387	1.435	1.441	1.47	1.514	1.625	1.6	1.626	1.611	1.682	1.808	1.764	1.8	1.895	1.955	2.031	2.084	NaN	NaN	NaN	NaN	NaN	NaN	NaN	NaN	NaN	NaN	NaN	NaN	NaN	NaN	NaN	NaN	NaN	NaN	NaN	NaN	NaN	NaN	NaN	NaN
0	1.651	1.224	1.511	1.399	1.542	1.658	1.349	1.361	1.495	1.83	1.722	1.87	1.553	1.674	1.715	1.793	1.778	2.024	2.075	NaN	NaN	NaN	NaN	NaN	NaN	NaN	NaN	NaN	NaN	NaN	NaN	NaN	NaN	NaN	NaN	NaN	NaN	NaN	NaN	NaN	NaN	NaN	NaN	NaN	NaN	NaN	NaN	NaN	NaN
0	NaN	NaN	NaN	NaN	NaN	NaN	NaN	NaN	NaN	NaN	NaN	NaN	NaN	NaN	NaN	NaN	NaN	NaN	NaN	NaN	NaN	NaN	NaN	NaN	NaN	NaN	NaN	NaN	NaN	NaN	NaN	NaN	NaN	NaN	NaN	NaN	NaN	NaN	NaN	NaN	NaN	NaN	NaN	NaN	NaN	NaN	NaN	NaN	NaN
0	1.272	1.318	1.486	1.463	1.384	1.437	1.423	1.531	1.663	1.597	1.681	1.686	1.726	1.783	2.036	1.941	1.978	2.028	2.203	2.105	2.033	NaN	NaN	NaN	NaN	NaN	NaN	NaN	NaN	NaN	NaN	NaN	NaN	NaN	NaN	NaN	NaN	NaN	NaN	NaN	NaN	NaN	NaN	NaN	NaN	NaN	NaN	NaN	NaN
34	1.226	1.102	1.432	1.398	1.405	1.442	1.5	1.683	1.715	1.854	1.807	1.956	1.819	2.127	2.853	2.708	2.886	2.556	2.741	2.163	2.46	2.347	2.428	2.267	2.229	2.597	2.273	2.51	2.684	2.221	2.46	2.049	2.274	2.115	2.551	2.256	2.318	2.223	2.103	2.184	2.267	2.184	2.089	2.222	2.152	2.118	2.205	2.233	2.275
0	1.217	1.085	1.344	1.329	1.401	1.43	1.525	1.764	1.779	1.842	1.972	2.038	1.778	1.992	2.978	NaN	NaN	NaN	NaN	NaN	NaN	NaN	NaN	NaN	NaN	NaN	NaN	NaN	NaN	NaN	NaN	NaN	NaN	NaN	NaN	NaN	NaN	NaN	NaN	NaN	NaN	NaN	NaN	NaN	NaN	NaN	NaN	NaN	NaN
0	1.463	0.802	1.364	1.437	1.188	1.503	1.26	1.231	1.345	1.325	1.811	1.738	1.538	1.45	1.702	1.646	1.738	1.79	2.081	1.926	1.702	1.628	2.14	NaN	NaN	NaN	NaN	NaN	NaN	NaN	NaN	NaN	NaN	NaN	NaN	NaN	NaN	NaN	NaN	NaN	NaN	NaN	NaN	NaN	NaN	NaN	NaN	NaN	NaN
35	1.234	1.253	1.358	1.327	1.344	1.366	1.343	1.429	1.434	1.452	1.457	1.49	1.629	1.586	1.576	1.668	1.683	1.689	1.758	1.76	1.718	1.767	1.851	1.88	1.951	2.038	2.102	2.035	1.893	2.02	2.178	1.984	2.1	2.086	2.138	2.124	2.151	2.1	2.164	2.194	2.127	2.164	2.248	2.203	2.305	2.204	2.203	2.228	2.12
0	1.436	1.368	1.271	1.365	1.199	1.43	1.259	1.334	1.272	1.336	1.494	1.341	1.341	NaN	NaN	NaN	NaN	NaN	NaN	NaN	NaN	NaN	NaN	NaN	NaN	NaN	NaN	NaN	NaN	NaN	NaN	NaN	NaN	NaN	NaN	NaN	NaN	NaN	NaN	NaN	NaN	NaN	NaN	NaN	NaN	NaN	NaN	NaN	NaN
0	1.308	NaN	NaN	NaN	NaN	NaN	NaN	NaN	NaN	NaN	NaN	NaN	NaN	NaN	NaN	NaN	NaN	NaN	NaN	NaN	NaN	NaN	NaN	NaN	NaN	NaN	NaN	NaN	NaN	NaN	NaN	NaN	NaN	NaN	NaN	NaN	NaN	NaN	NaN	NaN	NaN	NaN	NaN	NaN	NaN	NaN	NaN	NaN	NaN
0	1.275	1.271	1.363	1.337	1.308	1.449	1.31	1.319	1.361	1.495	1.426	1.384	1.493	1.541	1.605	1.582	1.561	1.619	1.645	1.715	1.627	1.801	1.684	1.741	1.888	1.847	1.977	1.903	1.876	1.924	1.919	1.946	1.935	1.867	2.172	2.017	2.016	2.006	2.049	2.001	1.972	2.141	1.971	2.102	2.112	2.046	2.165	2.035	2.073
0	1.413	1.374	1.224	1.385	1.232	1.437	1.303	NaN	NaN	NaN	NaN	NaN	NaN	NaN	NaN	NaN	NaN	NaN	NaN	NaN	NaN	NaN	NaN	NaN	NaN	NaN	NaN	NaN	NaN	NaN	NaN	NaN	NaN	NaN	NaN	NaN	NaN	NaN	NaN	NaN	NaN	NaN	NaN	NaN	NaN	NaN	NaN	NaN	NaN
0	1.221	1.172	1.315	1.3	1.34	1.325	1.351	1.421	1.465	1.448	1.534	1.53	1.435	1.506	1.825	1.736	1.773	1.738	1.884	1.721	1.836	1.728	1.9	1.937	1.841	1.97	1.966	1.955	2.088	1.909	2.122	1.952	2.026	1.999	2.136	1.977	2.08	1.988	1.906	1.985	1.959	2.071	1.977	2.065	2.034	2.046	2.029	2.115	2.003
0	1.248	1.298	1.356	1.347	1.335	1.339	1.306	1.418	1.439	1.446	1.46	1.481	1.616	1.529	1.556	1.595	1.613	1.635	1.789	1.761	1.684	1.729	NaN	NaN	NaN	NaN	NaN	NaN	NaN	NaN	NaN	NaN	NaN	NaN	NaN	NaN	NaN	NaN	NaN	NaN	NaN	NaN	NaN	NaN	NaN	NaN	NaN	NaN	NaN
0	1.247	1.281	1.377	1.329	1.278	1.423	1.284	1.359	1.427	1.535	1.43	1.442	1.924	1.639	1.686	NaN	NaN	NaN	NaN	NaN	NaN	NaN	NaN	NaN	NaN	NaN	NaN	NaN	NaN	NaN	NaN	NaN	NaN	NaN	NaN	NaN	NaN	NaN	NaN	NaN	NaN	NaN	NaN	NaN	NaN	NaN	NaN	NaN	NaN
0	1.259	1.267	1.389	1.375	1.34	1.483	1.339	1.34	1.421	1.561	1.496	1.525	1.697	1.636	NaN	NaN	NaN	NaN	NaN	NaN	NaN	NaN	NaN	NaN	NaN	NaN	NaN	NaN	NaN	NaN	NaN	NaN	NaN	NaN	NaN	NaN	NaN	NaN	NaN	NaN	NaN	NaN	NaN	NaN	NaN	NaN	NaN	NaN	NaN
0	NaN	NaN	NaN	NaN	NaN	NaN	NaN	NaN	NaN	NaN	NaN	NaN	NaN	NaN	NaN	NaN	NaN	NaN	NaN	NaN	NaN	NaN	NaN	NaN	NaN	NaN	NaN	NaN	NaN	NaN	NaN	NaN	NaN	NaN	NaN	NaN	NaN	NaN	NaN	NaN	NaN	NaN	NaN	NaN	NaN	NaN	NaN	NaN	NaN
0	1.31	1.213	1.352	1.374	1.407	1.4	1.385	1.444	1.478	1.465	1.515	1.532	1.482	1.537	1.652	1.687	1.696	1.693	1.808	1.713	1.827	1.725	1.919	1.962	1.854	2.122	2.096	2.109	2.199	2.086	2.287	2.077	2.234	2.198	2.311	2.234	2.263	2.247	2.089	2.205	2.265	2.396	2.187	2.368	2.217	2.295	2.355	2.426	2.46
0	1.294	1.273	1.338	1.387	1.335	1.335	1.316	1.423	1.446	NaN	NaN	NaN	NaN	NaN	NaN	NaN	NaN	NaN	NaN	NaN	NaN	NaN	NaN	NaN	NaN	NaN	NaN	NaN	NaN	NaN	NaN	NaN	NaN	NaN	NaN	NaN	NaN	NaN	NaN	NaN	NaN	NaN	NaN	NaN	NaN	NaN	NaN	NaN	NaN
0	1.397	1.412	NaN	NaN	NaN	NaN	NaN	NaN	NaN	NaN	NaN	NaN	NaN	NaN	NaN	NaN	NaN	NaN	NaN	NaN	NaN	NaN	NaN	NaN	NaN	NaN	NaN	NaN	NaN	NaN	NaN	NaN	NaN	NaN	NaN	NaN	NaN	NaN	NaN	NaN	NaN	NaN	NaN	NaN	NaN	NaN	NaN	NaN	NaN
0	NaN	NaN	NaN	NaN	NaN	NaN	NaN	NaN	NaN	NaN	NaN	NaN	NaN	NaN	NaN	NaN	NaN	NaN	NaN	NaN	NaN	NaN	NaN	NaN	NaN	NaN	NaN	NaN	NaN	NaN	NaN	NaN	NaN	NaN	NaN	NaN	NaN	NaN	NaN	NaN	NaN	NaN	NaN	NaN	NaN	NaN	NaN	NaN	NaN
0	1.294	1.307	1.355	1.375	1.342	1.35	1.355	1.413	1.416	1.455	1.46	1.471	1.45	1.512	1.57	1.551	1.622	1.577	1.673	1.653	1.637	1.633	1.703	1.772	1.75	1.864	1.827	1.783	1.967	1.826	2.07	1.92	2.08	2.019	2.041	2.008	2.083	1.981	1.946	NaN	NaN	NaN	NaN	NaN	NaN	NaN	NaN	NaN	NaN
0	NaN	NaN	NaN	NaN	NaN	NaN	NaN	NaN	NaN	NaN	NaN	NaN	NaN	NaN	NaN	NaN	NaN	NaN	NaN	NaN	NaN	NaN	NaN	NaN	NaN	NaN	NaN	NaN	NaN	NaN	NaN	NaN	NaN	NaN	NaN	NaN	NaN	NaN	NaN	NaN	NaN	NaN	NaN	NaN	NaN	NaN	NaN	NaN	NaN
0	NaN	NaN	NaN	NaN	NaN	NaN	NaN	NaN	NaN	NaN	NaN	NaN	NaN	NaN	NaN	NaN	NaN	NaN	NaN	NaN	NaN	NaN	NaN	NaN	NaN	NaN	NaN	NaN	NaN	NaN	NaN	NaN	NaN	NaN	NaN	NaN	NaN	NaN	NaN	NaN	NaN	NaN	NaN	NaN	NaN	NaN	NaN	NaN	NaN
0	1.26	1.243	1.324	1.325	1.343	1.312	1.342	1.411	1.411	1.447	1.471	1.468	1.433	1.492	1.667	1.6	1.649	1.572	1.714	1.628	1.698	1.576	1.746	1.737	1.685	1.826	1.814	1.789	1.935	1.778	1.969	1.781	1.912	1.885	1.957	1.871	1.971	NaN	NaN	NaN	NaN	NaN	NaN	NaN	NaN	NaN	NaN	NaN	NaN
0	1.304	1.353	1.313	1.368	1.304	1.374	1.378	1.348	NaN	NaN	NaN	NaN	NaN	NaN	NaN	NaN	NaN	NaN	NaN	NaN	NaN	NaN	NaN	NaN	NaN	NaN	NaN	NaN	NaN	NaN	NaN	NaN	NaN	NaN	NaN	NaN	NaN	NaN	NaN	NaN	NaN	NaN	NaN	NaN	NaN	NaN	NaN	NaN	NaN
0	1.288	1.326	1.325	1.367	1.338	1.327	1.353	1.399	1.406	1.444	1.424	1.511	1.563	1.566	1.587	1.584	1.706	1.689	1.774	1.771	NaN	NaN	NaN	NaN	NaN	NaN	NaN	NaN	NaN	NaN	NaN	NaN	NaN	NaN	NaN	NaN	NaN	NaN	NaN	NaN	NaN	NaN	NaN	NaN	NaN	NaN	NaN	NaN	NaN
0	1.332	1.309	1.34	1.381	1.406	1.415	1.426	1.467	1.503	1.506	1.576	1.576	1.581	1.646	1.778	1.763	1.855	1.885	2.011	1.875	2.045	2.043	2.319	2.207	2.215	2.481	2.469	2.273	2.533	2.293	2.589	2.259	2.335	2.362	2.519	2.392	2.427	2.359	2.23	2.406	2.356	2.446	2.26	2.436	2.434	2.431	2.48	2.48	2.532
0	NaN	NaN	NaN	NaN	NaN	NaN	NaN	NaN	NaN	NaN	NaN	NaN	NaN	NaN	NaN	NaN	NaN	NaN	NaN	NaN	NaN	NaN	NaN	NaN	NaN	NaN	NaN	NaN	NaN	NaN	NaN	NaN	NaN	NaN	NaN	NaN	NaN	NaN	NaN	NaN	NaN	NaN	NaN	NaN	NaN	NaN	NaN	NaN	NaN
0	1.526	1.865	NaN	NaN	NaN	NaN	NaN	NaN	NaN	NaN	NaN	NaN	NaN	NaN	NaN	NaN	NaN	NaN	NaN	NaN	NaN	NaN	NaN	NaN	NaN	NaN	NaN	NaN	NaN	NaN	NaN	NaN	NaN	NaN	NaN	NaN	NaN	NaN	NaN	NaN	NaN	NaN	NaN	NaN	NaN	NaN	NaN	NaN	NaN
0	1.316	1.354	1.349	1.364	1.306	1.401	1.387	1.366	1.458	1.481	1.584	1.613	1.674	1.702	1.765	1.83	NaN	NaN	NaN	NaN	NaN	NaN	NaN	NaN	NaN	NaN	NaN	NaN	NaN	NaN	NaN	NaN	NaN	NaN	NaN	NaN	NaN	NaN	NaN	NaN	NaN	NaN	NaN	NaN	NaN	NaN	NaN	NaN	NaN
0	NaN	NaN	NaN	NaN	NaN	NaN	NaN	NaN	NaN	NaN	NaN	NaN	NaN	NaN	NaN	NaN	NaN	NaN	NaN	NaN	NaN	NaN	NaN	NaN	NaN	NaN	NaN	NaN	NaN	NaN	NaN	NaN	NaN	NaN	NaN	NaN	NaN	NaN	NaN	NaN	NaN	NaN	NaN	NaN	NaN	NaN	NaN	NaN	NaN
0	1.227	1.367	1.349	1.355	1.381	1.478	1.416	1.368	1.383	1.446	1.508	NaN	NaN	NaN	NaN	NaN	NaN	NaN	NaN	NaN	NaN	NaN	NaN	NaN	NaN	NaN	NaN	NaN	NaN	NaN	NaN	NaN	NaN	NaN	NaN	NaN	NaN	NaN	NaN	NaN	NaN	NaN	NaN	NaN	NaN	NaN	NaN	NaN	NaN
0	1.418	NaN	NaN	NaN	NaN	NaN	NaN	NaN	NaN	NaN	NaN	NaN	NaN	NaN	NaN	NaN	NaN	NaN	NaN	NaN	NaN	NaN	NaN	NaN	NaN	NaN	NaN	NaN	NaN	NaN	NaN	NaN	NaN	NaN	NaN	NaN	NaN	NaN	NaN	NaN	NaN	NaN	NaN	NaN	NaN	NaN	NaN	NaN	NaN
0	1.315	1.335	1.334	1.316	1.329	1.315	1.329	1.426	1.423	1.502	1.468	1.645	1.696	1.669	1.638	1.786	1.895	1.698	1.907	1.85	1.91	1.857	NaN	NaN	NaN	NaN	NaN	NaN	NaN	NaN	NaN	NaN	NaN	NaN	NaN	NaN	NaN	NaN	NaN	NaN	NaN	NaN	NaN	NaN	NaN	NaN	NaN	NaN	NaN
0	1.278	1.283	1.376	1.356	1.453	1.41	1.392	1.501	1.548	1.467	1.578	1.48	1.456	1.641	1.694	1.787	1.761	1.71	1.753	1.764	1.863	1.728	1.947	1.855	1.892	2.081	2.141	2.002	2.194	2.08	2.221	2.07	2.05	2.142	2.258	2.235	2.272	2.209	2.147	2.276	2.158	2.18	2.196	2.271	2.284	2.163	NaN	NaN	NaN
0	1.379	1.396	1.382	1.422	1.353	1.418	1.37	1.49	1.425	1.501	1.512	1.726	1.638	1.703	1.723	1.713	NaN	NaN	NaN	NaN	NaN	NaN	NaN	NaN	NaN	NaN	NaN	NaN	NaN	NaN	NaN	NaN	NaN	NaN	NaN	NaN	NaN	NaN	NaN	NaN	NaN	NaN	NaN	NaN	NaN	NaN	NaN	NaN	NaN
0	NaN	NaN	NaN	NaN	NaN	NaN	NaN	NaN	NaN	NaN	NaN	NaN	NaN	NaN	NaN	NaN	NaN	NaN	NaN	NaN	NaN	NaN	NaN	NaN	NaN	NaN	NaN	NaN	NaN	NaN	NaN	NaN	NaN	NaN	NaN	NaN	NaN	NaN	NaN	NaN	NaN	NaN	NaN	NaN	NaN	NaN	NaN	NaN	NaN
0	1.348	1.325	1.317	1.422	1.368	1.398	1.379	1.411	1.575	1.513	1.47	1.647	NaN	NaN	NaN	NaN	NaN	NaN	NaN	NaN	NaN	NaN	NaN	NaN	NaN	NaN	NaN	NaN	NaN	NaN	NaN	NaN	NaN	NaN	NaN	NaN	NaN	NaN	NaN	NaN	NaN	NaN	NaN	NaN	NaN	NaN	NaN	NaN	NaN
0	1.295	1.343	1.296	1.347	1.328	1.316	1.379	1.438	1.407	1.473	1.476	1.606	1.622	1.626	1.564	1.68	1.891	1.727	1.903	1.908	1.82	1.937	1.921	1.958	2.004	2.053	2.102	2.165	2.087	2.05	2.085	2.115	2.11	2.126	2.101	2.177	NaN	NaN	NaN	NaN	NaN	NaN	NaN	NaN	NaN	NaN	NaN	NaN	NaN
0	1.31	1.314	1.354	1.388	1.424	1.416	1.408	1.416	1.579	1.439	1.502	1.512	1.507	1.71	1.614	1.713	1.713	1.763	1.781	1.861	1.888	1.882	NaN	NaN	NaN	NaN	NaN	NaN	NaN	NaN	NaN	NaN	NaN	NaN	NaN	NaN	NaN	NaN	NaN	NaN	NaN	NaN	NaN	NaN	NaN	NaN	NaN	NaN	NaN
0	NaN	NaN	NaN	NaN	NaN	NaN	NaN	NaN	NaN	NaN	NaN	NaN	NaN	NaN	NaN	NaN	NaN	NaN	NaN	NaN	NaN	NaN	NaN	NaN	NaN	NaN	NaN	NaN	NaN	NaN	NaN	NaN	NaN	NaN	NaN	NaN	NaN	NaN	NaN	NaN	NaN	NaN	NaN	NaN	NaN	NaN	NaN	NaN	NaN
0	1.181	1.126	1.284	1.264	NaN	NaN	NaN	NaN	NaN	NaN	NaN	NaN	NaN	NaN	NaN	NaN	NaN	NaN	NaN	NaN	NaN	NaN	NaN	NaN	NaN	NaN	NaN	NaN	NaN	NaN	NaN	NaN	NaN	NaN	NaN	NaN	NaN	NaN	NaN	NaN	NaN	NaN	NaN	NaN	NaN	NaN	NaN	NaN	NaN
0	1.418	NaN	NaN	NaN	NaN	NaN	NaN	NaN	NaN	NaN	NaN	NaN	NaN	NaN	NaN	NaN	NaN	NaN	NaN	NaN	NaN	NaN	NaN	NaN	NaN	NaN	NaN	NaN	NaN	NaN	NaN	NaN	NaN	NaN	NaN	NaN	NaN	NaN	NaN	NaN	NaN	NaN	NaN	NaN	NaN	NaN	NaN	NaN	NaN
0	1.543	1.583	1.567	1.578	1.556	1.588	1.573	NaN	NaN	NaN	NaN	NaN	NaN	NaN	NaN	NaN	NaN	NaN	NaN	NaN	NaN	NaN	NaN	NaN	NaN	NaN	NaN	NaN	NaN	NaN	NaN	NaN	NaN	NaN	NaN	NaN	NaN	NaN	NaN	NaN	NaN	NaN	NaN	NaN	NaN	NaN	NaN	NaN	NaN
0	1.486	1.407	1.357	1.507	1.408	1.5	1.486	1.516	1.462	1.759	1.602	NaN	NaN	NaN	NaN	NaN	NaN	NaN	NaN	NaN	NaN	NaN	NaN	NaN	NaN	NaN	NaN	NaN	NaN	NaN	NaN	NaN	NaN	NaN	NaN	NaN	NaN	NaN	NaN	NaN	NaN	NaN	NaN	NaN	NaN	NaN	NaN	NaN	NaN
0	1.39	1.405	1.422	1.454	1.455	1.44	1.425	1.464	1.517	1.538	1.549	1.527	1.539	1.627	1.645	1.752	1.766	1.792	1.819	1.904	1.933	1.916	1.995	1.977	2.033	NaN	NaN	NaN	NaN	NaN	NaN	NaN	NaN	NaN	NaN	NaN	NaN	NaN	NaN	NaN	NaN	NaN	NaN	NaN	NaN	NaN	NaN	NaN	NaN
0	1.481	1.382	1.411	1.381	1.453	1.461	1.438	1.5	1.542	1.523	1.732	1.446	1.569	2.414	NaN	NaN	NaN	NaN	NaN	NaN	NaN	NaN	NaN	NaN	NaN	NaN	NaN	NaN	NaN	NaN	NaN	NaN	NaN	NaN	NaN	NaN	NaN	NaN	NaN	NaN	NaN	NaN	NaN	NaN	NaN	NaN	NaN	NaN	NaN
0	1.339	1.341	1.333	1.375	1.367	1.38	1.379	1.449	1.47	1.554	1.612	1.714	1.722	1.793	1.837	1.861	1.993	1.88	2.021	2.066	2.061	2.074	2.164	2.198	2.199	2.246	2.296	2.26	2.304	2.195	2.199	2.326	2.304	2.313	2.214	2.291	2.306	2.281	2.227	2.248	2.283	2.275	2.232	2.347	2.419	2.473	2.32	2.402	2.38
0	1.398	1.435	NaN	NaN	NaN	NaN	NaN	NaN	NaN	NaN	NaN	NaN	NaN	NaN	NaN	NaN	NaN	NaN	NaN	NaN	NaN	NaN	NaN	NaN	NaN	NaN	NaN	NaN	NaN	NaN	NaN	NaN	NaN	NaN	NaN	NaN	NaN	NaN	NaN	NaN	NaN	NaN	NaN	NaN	NaN	NaN	NaN	NaN	NaN
0	1.344	1.352	1.398	1.361	1.453	1.369	1.418	1.408	1.541	1.459	1.538	1.523	1.505	1.69	1.662	1.763	1.799	1.783	1.966	2.039	2.081	2.121	2.144	2.184	2.2	2.321	2.354	2.276	2.362	2.284	2.235	2.263	2.093	NaN	NaN	NaN	NaN	NaN	NaN	NaN	NaN	NaN	NaN	NaN	NaN	NaN	NaN	NaN	NaN
0	1.37	1.413	1.414	1.435	1.425	1.452	1.435	1.462	1.476	1.524	1.507	1.522	NaN	NaN	NaN	NaN	NaN	NaN	NaN	NaN	NaN	NaN	NaN	NaN	NaN	NaN	NaN	NaN	NaN	NaN	NaN	NaN	NaN	NaN	NaN	NaN	NaN	NaN	NaN	NaN	NaN	NaN	NaN	NaN	NaN	NaN	NaN	NaN	NaN
0	1.362	1.403	1.315	1.291	1.309	1.374	1.356	1.313	NaN	NaN	NaN	NaN	NaN	NaN	NaN	NaN	NaN	NaN	NaN	NaN	NaN	NaN	NaN	NaN	NaN	NaN	NaN	NaN	NaN	NaN	NaN	NaN	NaN	NaN	NaN	NaN	NaN	NaN	NaN	NaN	NaN	NaN	NaN	NaN	NaN	NaN	NaN	NaN	NaN
0	1.314	NaN	NaN	NaN	NaN	NaN	NaN	NaN	NaN	NaN	NaN	NaN	NaN	NaN	NaN	NaN	NaN	NaN	NaN	NaN	NaN	NaN	NaN	NaN	NaN	NaN	NaN	NaN	NaN	NaN	NaN	NaN	NaN	NaN	NaN	NaN	NaN	NaN	NaN	NaN	NaN	NaN	NaN	NaN	NaN	NaN	NaN	NaN	NaN
0	1.372	NaN	NaN	NaN	NaN	NaN	NaN	NaN	NaN	NaN	NaN	NaN	NaN	NaN	NaN	NaN	NaN	NaN	NaN	NaN	NaN	NaN	NaN	NaN	NaN	NaN	NaN	NaN	NaN	NaN	NaN	NaN	NaN	NaN	NaN	NaN	NaN	NaN	NaN	NaN	NaN	NaN	NaN	NaN	NaN	NaN	NaN	NaN	NaN
0	1.381	1.367	NaN	NaN	NaN	NaN	NaN	NaN	NaN	NaN	NaN	NaN	NaN	NaN	NaN	NaN	NaN	NaN	NaN	NaN	NaN	NaN	NaN	NaN	NaN	NaN	NaN	NaN	NaN	NaN	NaN	NaN	NaN	NaN	NaN	NaN	NaN	NaN	NaN	NaN	NaN	NaN	NaN	NaN	NaN	NaN	NaN	NaN	NaN
0	NaN	NaN	NaN	NaN	NaN	NaN	NaN	NaN	NaN	NaN	NaN	NaN	NaN	NaN	NaN	NaN	NaN	NaN	NaN	NaN	NaN	NaN	NaN	NaN	NaN	NaN	NaN	NaN	NaN	NaN	NaN	NaN	NaN	NaN	NaN	NaN	NaN	NaN	NaN	NaN	NaN	NaN	NaN	NaN	NaN	NaN	NaN	NaN	NaN
0	1.311	1.5	1.301	NaN	NaN	NaN	NaN	NaN	NaN	NaN	NaN	NaN	NaN	NaN	NaN	NaN	NaN	NaN	NaN	NaN	NaN	NaN	NaN	NaN	NaN	NaN	NaN	NaN	NaN	NaN	NaN	NaN	NaN	NaN	NaN	NaN	NaN	NaN	NaN	NaN	NaN	NaN	NaN	NaN	NaN	NaN	NaN	NaN	NaN
0	1.353	1.439	1.335	1.348	1.322	1.305	1.356	1.286	1.388	1.368	1.384	1.463	1.472	1.57	1.646	1.769	1.652	1.786	2.021	1.82	1.917	1.916	1.941	2.089	2.167	1.894	NaN	NaN	NaN	NaN	NaN	NaN	NaN	NaN	NaN	NaN	NaN	NaN	NaN	NaN	NaN	NaN	NaN	NaN	NaN	NaN	NaN	NaN	NaN
0	1.278	1.338	1.322	1.357	1.439	1.405	1.435	1.432	1.584	1.429	1.527	1.489	1.48	1.738	1.631	1.637	1.758	1.71	1.88	1.853	1.902	2.008	2.048	1.958	2.015	2.154	2.231	2.049	2.125	2.184	2.214	2.018	2.238	2.322	2.171	NaN	NaN	NaN	NaN	NaN	NaN	NaN	NaN	NaN	NaN	NaN	NaN	NaN	NaN
0	1.596	1.67	1.829	NaN	NaN	NaN	NaN	NaN	NaN	NaN	NaN	NaN	NaN	NaN	NaN	NaN	NaN	NaN	NaN	NaN	NaN	NaN	NaN	NaN	NaN	NaN	NaN	NaN	NaN	NaN	NaN	NaN	NaN	NaN	NaN	NaN	NaN	NaN	NaN	NaN	NaN	NaN	NaN	NaN	NaN	NaN	NaN	NaN	NaN
0	1.646	1.642	1.599	1.589	1.596	1.571	1.554	1.643	1.507	1.983	1.862	1.871	1.875	1.959	1.973	2.044	2.062	2.082	2.07	2.164	2.327	2.423	2.525	2.607	2.216	2.431	2.381	2.445	2.584	2.19	2.498	2.43	2.571	2.627	2.46	2.457	2.727	2.571	2.656	2.533	2.565	2.484	2.394	2.663	2.717	2.484	2.726	2.59	2.503
0	1.422	NaN	NaN	NaN	NaN	NaN	NaN	NaN	NaN	NaN	NaN	NaN	NaN	NaN	NaN	NaN	NaN	NaN	NaN	NaN	NaN	NaN	NaN	NaN	NaN	NaN	NaN	NaN	NaN	NaN	NaN	NaN	NaN	NaN	NaN	NaN	NaN	NaN	NaN	NaN	NaN	NaN	NaN	NaN	NaN	NaN	NaN	NaN	NaN
0	1.306	1.329	1.332	1.34	1.326	1.371	1.348	1.365	1.375	1.413	1.439	1.448	1.461	1.526	1.524	1.537	1.578	1.638	1.676	1.689	1.744	1.806	1.838	1.937	1.997	1.961	2.128	2.071	2.08	2.092	2.169	2.133	2.155	2.095	2.203	2.127	2.264	2.147	2.181	2.159	NaN	NaN	NaN	NaN	NaN	NaN	NaN	NaN	NaN
36	1.319	1.348	1.343	1.34	1.346	1.38	1.374	1.364	1.392	1.424	1.484	1.479	1.523	1.628	1.622	1.622	1.655	1.742	1.752	1.811	1.809	1.84	1.895	1.913	1.948	1.956	1.992	2.024	2.024	2.051	2.078	2.099	2.065	2.103	2.132	2.12	2.134	2.135	2.12	2.163	2.154	2.142	2.136	2.138	2.232	2.197	2.177	2.18	2.152
0	1.367	1.408	1.395	1.409	1.362	1.392	NaN	NaN	NaN	NaN	NaN	NaN	NaN	NaN	NaN	NaN	NaN	NaN	NaN	NaN	NaN	NaN	NaN	NaN	NaN	NaN	NaN	NaN	NaN	NaN	NaN	NaN	NaN	NaN	NaN	NaN	NaN	NaN	NaN	NaN	NaN	NaN	NaN	NaN	NaN	NaN	NaN	NaN	NaN
0	1.31	1.372	1.332	1.327	1.366	1.404	NaN	NaN	NaN	NaN	NaN	NaN	NaN	NaN	NaN	NaN	NaN	NaN	NaN	NaN	NaN	NaN	NaN	NaN	NaN	NaN	NaN	NaN	NaN	NaN	NaN	NaN	NaN	NaN	NaN	NaN	NaN	NaN	NaN	NaN	NaN	NaN	NaN	NaN	NaN	NaN	NaN	NaN	NaN
0	1.324	1.398	1.487	1.396	1.355	1.419	1.419	1.37	1.386	NaN	NaN	NaN	NaN	NaN	NaN	NaN	NaN	NaN	NaN	NaN	NaN	NaN	NaN	NaN	NaN	NaN	NaN	NaN	NaN	NaN	NaN	NaN	NaN	NaN	NaN	NaN	NaN	NaN	NaN	NaN	NaN	NaN	NaN	NaN	NaN	NaN	NaN	NaN	NaN
0	1.427	1.265	1.447	1.297	1.357	NaN	NaN	NaN	NaN	NaN	NaN	NaN	NaN	NaN	NaN	NaN	NaN	NaN	NaN	NaN	NaN	NaN	NaN	NaN	NaN	NaN	NaN	NaN	NaN	NaN	NaN	NaN	NaN	NaN	NaN	NaN	NaN	NaN	NaN	NaN	NaN	NaN	NaN	NaN	NaN	NaN	NaN	NaN	NaN
0	1.416	1.434	NaN	NaN	NaN	NaN	NaN	NaN	NaN	NaN	NaN	NaN	NaN	NaN	NaN	NaN	NaN	NaN	NaN	NaN	NaN	NaN	NaN	NaN	NaN	NaN	NaN	NaN	NaN	NaN	NaN	NaN	NaN	NaN	NaN	NaN	NaN	NaN	NaN	NaN	NaN	NaN	NaN	NaN	NaN	NaN	NaN	NaN	NaN
0	1.278	1.369	1.392	1.32	1.387	1.343	1.392	1.373	1.44	NaN	NaN	NaN	NaN	NaN	NaN	NaN	NaN	NaN	NaN	NaN	NaN	NaN	NaN	NaN	NaN	NaN	NaN	NaN	NaN	NaN	NaN	NaN	NaN	NaN	NaN	NaN	NaN	NaN	NaN	NaN	NaN	NaN	NaN	NaN	NaN	NaN	NaN	NaN	NaN
0	NaN	NaN	NaN	NaN	NaN	NaN	NaN	NaN	NaN	NaN	NaN	NaN	NaN	NaN	NaN	NaN	NaN	NaN	NaN	NaN	NaN	NaN	NaN	NaN	NaN	NaN	NaN	NaN	NaN	NaN	NaN	NaN	NaN	NaN	NaN	NaN	NaN	NaN	NaN	NaN	NaN	NaN	NaN	NaN	NaN	NaN	NaN	NaN	NaN
0	1.344	1.541	1.506	1.509	1.457	1.403	1.441	1.607	1.448	1.547	1.502	1.596	1.556	1.69	1.845	2.019	1.977	2.04	2.076	2.211	2.224	2.225	2.313	NaN	NaN	NaN	NaN	NaN	NaN	NaN	NaN	NaN	NaN	NaN	NaN	NaN	NaN	NaN	NaN	NaN	NaN	NaN	NaN	NaN	NaN	NaN	NaN	NaN	NaN
0	1.329	1.351	1.433	1.403	1.361	1.497	1.377	1.39	1.427	1.458	1.509	1.517	1.49	1.588	1.51	1.597	1.608	1.695	1.746	1.669	1.753	1.853	1.935	1.911	1.969	1.901	2.09	2.063	2.077	2.045	2.193	NaN	NaN	NaN	NaN	NaN	NaN	NaN	NaN	NaN	NaN	NaN	NaN	NaN	NaN	NaN	NaN	NaN	NaN
0	1.316	1.339	1.329	1.386	1.355	1.318	1.358	1.353	1.417	1.409	1.472	1.467	1.478	1.584	1.56	1.521	1.595	1.594	1.633	1.683	1.735	1.725	1.813	1.809	1.797	1.807	1.854	1.843	1.892	1.921	1.948	1.89	1.971	1.957	2.052	1.989	2.009	2.06	2.025	2.095	2.007	2.057	2.08	2.033	2.094	2.092	2.115	2.022	2.103
0	NaN	NaN	NaN	NaN	NaN	NaN	NaN	NaN	NaN	NaN	NaN	NaN	NaN	NaN	NaN	NaN	NaN	NaN	NaN	NaN	NaN	NaN	NaN	NaN	NaN	NaN	NaN	NaN	NaN	NaN	NaN	NaN	NaN	NaN	NaN	NaN	NaN	NaN	NaN	NaN	NaN	NaN	NaN	NaN	NaN	NaN	NaN	NaN	NaN
0	1.32	1.305	1.4	1.311	1.359	1.34	1.341	1.365	1.403	1.402	1.418	1.477	1.439	1.598	1.583	1.578	1.561	1.766	1.697	1.741	1.884	2.032	1.983	1.942	1.827	1.914	1.897	2.064	2.042	1.966	2.077	2.066	2.098	2.12	2.122	2.256	2.057	2.147	2.334	2.161	2.193	2.076	2.075	2.223	2.307	2.262	NaN	NaN	NaN
0	1.412	1.535	1.37	1.58	1.369	1.536	1.386	1.531	1.535	1.787	1.558	1.495	1.65	1.778	1.894	1.915	1.975	2.063	2.286	2.202	2.392	2.108	NaN	NaN	NaN	NaN	NaN	NaN	NaN	NaN	NaN	NaN	NaN	NaN	NaN	NaN	NaN	NaN	NaN	NaN	NaN	NaN	NaN	NaN	NaN	NaN	NaN	NaN	NaN
0	1.36	1.447	1.378	1.428	1.351	1.429	1.389	1.433	1.412	1.536	1.434	1.461	1.527	1.562	1.659	1.68	1.722	1.723	1.885	1.922	1.98	1.93	2.074	2.071	2.113	2.256	2.063	2.131	2.193	2.125	2.233	2.093	2.23	2.467	2.325	2.284	2.361	2.21	2.34	2.327	2.278	2.332	2.341	2.397	2.361	2.304	NaN	NaN	NaN
0	1.321	1.376	1.475	1.44	1.418	1.532	1.469	1.463	1.535	1.57	1.618	1.64	1.665	1.863	1.755	1.796	1.844	1.898	1.916	1.855	2.064	2.074	2.122	NaN	NaN	NaN	NaN	NaN	NaN	NaN	NaN	NaN	NaN	NaN	NaN	NaN	NaN	NaN	NaN	NaN	NaN	NaN	NaN	NaN	NaN	NaN	NaN	NaN	NaN
0	1.275	1.428	1.577	1.589	1.697	1.61	1.724	1.818	NaN	NaN	NaN	NaN	NaN	NaN	NaN	NaN	NaN	NaN	NaN	NaN	NaN	NaN	NaN	NaN	NaN	NaN	NaN	NaN	NaN	NaN	NaN	NaN	NaN	NaN	NaN	NaN	NaN	NaN	NaN	NaN	NaN	NaN	NaN	NaN	NaN	NaN	NaN	NaN	NaN
0	1.311	1.39	1.424	1.427	1.383	1.461	1.461	1.505	1.548	1.574	1.658	1.721	1.745	1.94	1.857	1.928	2.014	2.118	2.166	2.103	2.226	2.255	2.268	2.29	2.276	2.308	2.253	2.337	2.354	2.322	2.401	2.374	2.389	2.29	2.334	2.417	2.357	2.368	2.404	2.359	2.374	2.321	2.307	2.309	2.35	2.391	2.3	2.33	2.383
0	1.254	1.432	1.369	1.425	1.323	1.388	1.48	NaN	NaN	NaN	NaN	NaN	NaN	NaN	NaN	NaN	NaN	NaN	NaN	NaN	NaN	NaN	NaN	NaN	NaN	NaN	NaN	NaN	NaN	NaN	NaN	NaN	NaN	NaN	NaN	NaN	NaN	NaN	NaN	NaN	NaN	NaN	NaN	NaN	NaN	NaN	NaN	NaN	NaN
0	NaN	NaN	NaN	NaN	NaN	NaN	NaN	NaN	NaN	NaN	NaN	NaN	NaN	NaN	NaN	NaN	NaN	NaN	NaN	NaN	NaN	NaN	NaN	NaN	NaN	NaN	NaN	NaN	NaN	NaN	NaN	NaN	NaN	NaN	NaN	NaN	NaN	NaN	NaN	NaN	NaN	NaN	NaN	NaN	NaN	NaN	NaN	NaN	NaN
0	NaN	NaN	NaN	NaN	NaN	NaN	NaN	NaN	NaN	NaN	NaN	NaN	NaN	NaN	NaN	NaN	NaN	NaN	NaN	NaN	NaN	NaN	NaN	NaN	NaN	NaN	NaN	NaN	NaN	NaN	NaN	NaN	NaN	NaN	NaN	NaN	NaN	NaN	NaN	NaN	NaN	NaN	NaN	NaN	NaN	NaN	NaN	NaN	NaN
37	1.312	1.363	1.382	1.397	1.432	1.383	1.447	1.461	1.46	1.554	1.571	1.597	1.676	1.765	1.758	1.655	1.82	1.796	1.894	1.88	1.871	2.008	2.022	2.137	2.115	2.101	2.106	2.166	2.233	2.144	2.19	2.257	2.363	2.288	2.305	2.29	2.413	2.304	2.401	2.405	2.295	2.314	2.169	2.317	2.622	2.416	2.499	2.259	2.436
0	1.634	1.711	1.681	1.715	1.69	1.75	1.724	1.757	1.8	1.869	1.872	1.975	1.998	2.134	2.043	2.068	2.141	2.138	2.123	2.046	2.169	2.206	2.187	2.266	2.226	2.201	2.17	2.197	2.225	2.179	2.26	2.189	2.282	2.167	2.216	2.254	2.182	2.179	2.254	2.178	2.194	2.24	2.255	2.226	2.297	2.314	2.207	2.266	2.279
0	NaN	NaN	NaN	NaN	NaN	NaN	NaN	NaN	NaN	NaN	NaN	NaN	NaN	NaN	NaN	NaN	NaN	NaN	NaN	NaN	NaN	NaN	NaN	NaN	NaN	NaN	NaN	NaN	NaN	NaN	NaN	NaN	NaN	NaN	NaN	NaN	NaN	NaN	NaN	NaN	NaN	NaN	NaN	NaN	NaN	NaN	NaN	NaN	NaN
0	1.297	1.308	NaN	NaN	NaN	NaN	NaN	NaN	NaN	NaN	NaN	NaN	NaN	NaN	NaN	NaN	NaN	NaN	NaN	NaN	NaN	NaN	NaN	NaN	NaN	NaN	NaN	NaN	NaN	NaN	NaN	NaN	NaN	NaN	NaN	NaN	NaN	NaN	NaN	NaN	NaN	NaN	NaN	NaN	NaN	NaN	NaN	NaN	NaN
0	1.276	1.381	1.366	1.472	NaN	NaN	NaN	NaN	NaN	NaN	NaN	NaN	NaN	NaN	NaN	NaN	NaN	NaN	NaN	NaN	NaN	NaN	NaN	NaN	NaN	NaN	NaN	NaN	NaN	NaN	NaN	NaN	NaN	NaN	NaN	NaN	NaN	NaN	NaN	NaN	NaN	NaN	NaN	NaN	NaN	NaN	NaN	NaN	NaN
38	1.29	1.328	1.321	1.36	1.354	1.388	1.393	1.43	1.457	1.55	1.592	1.633	1.693	1.838	1.877	1.908	1.938	2.009	2.166	2.051	2.168	2.153	2.193	2.235	2.273	2.277	2.16	2.24	2.247	2.196	2.328	2.18	2.147	2.304	2.227	2.27	2.243	2.183	2.239	2.193	2.226	2.222	2.247	2.277	2.26	2.255	2.274	2.264	2.213
0	NaN	NaN	NaN	NaN	NaN	NaN	NaN	NaN	NaN	NaN	NaN	NaN	NaN	NaN	NaN	NaN	NaN	NaN	NaN	NaN	NaN	NaN	NaN	NaN	NaN	NaN	NaN	NaN	NaN	NaN	NaN	NaN	NaN	NaN	NaN	NaN	NaN	NaN	NaN	NaN	NaN	NaN	NaN	NaN	NaN	NaN	NaN	NaN	NaN
0	1.277	1.391	1.315	1.487	1.354	1.535	1.5	1.47	1.536	1.627	1.743	1.651	1.89	1.814	2.131	2.054	2.071	2.025	2.319	2.626	2.462	2.329	2.476	2.393	2.583	2.524	2.574	2.36	2.419	2.355	2.587	2.367	2.443	2.81	2.553	2.445	2.534	2.336	2.475	2.493	2.534	2.441	2.524	2.416	2.491	2.594	2.563	2.516	2.462
0	1.277	1.438	1.31	1.378	1.37	1.346	1.427	1.402	1.536	NaN	NaN	NaN	NaN	NaN	NaN	NaN	NaN	NaN	NaN	NaN	NaN	NaN	NaN	NaN	NaN	NaN	NaN	NaN	NaN	NaN	NaN	NaN	NaN	NaN	NaN	NaN	NaN	NaN	NaN	NaN	NaN	NaN	NaN	NaN	NaN	NaN	NaN	NaN	NaN
0	1.358	1.468	1.391	1.435	1.39	1.366	1.418	NaN	NaN	NaN	NaN	NaN	NaN	NaN	NaN	NaN	NaN	NaN	NaN	NaN	NaN	NaN	NaN	NaN	NaN	NaN	NaN	NaN	NaN	NaN	NaN	NaN	NaN	NaN	NaN	NaN	NaN	NaN	NaN	NaN	NaN	NaN	NaN	NaN	NaN	NaN	NaN	NaN	NaN
0	1.345	1.363	1.386	1.439	1.377	1.525	1.422	1.493	1.617	1.693	1.678	1.776	1.931	1.897	2.116	2.147	2.114	2.203	2.44	2.369	2.562	2.411	2.429	2.322	2.402	2.55	2.333	2.429	2.482	2.382	2.507	2.378	2.35	2.678	2.461	2.446	2.471	2.398	2.425	2.493	2.494	2.376	2.402	2.402	2.496	2.553	2.406	2.45	2.502
0	NaN	NaN	NaN	NaN	NaN	NaN	NaN	NaN	NaN	NaN	NaN	NaN	NaN	NaN	NaN	NaN	NaN	NaN	NaN	NaN	NaN	NaN	NaN	NaN	NaN	NaN	NaN	NaN	NaN	NaN	NaN	NaN	NaN	NaN	NaN	NaN	NaN	NaN	NaN	NaN	NaN	NaN	NaN	NaN	NaN	NaN	NaN	NaN	NaN
0	1.221	1.366	1.445	NaN	NaN	NaN	NaN	NaN	NaN	NaN	NaN	NaN	NaN	NaN	NaN	NaN	NaN	NaN	NaN	NaN	NaN	NaN	NaN	NaN	NaN	NaN	NaN	NaN	NaN	NaN	NaN	NaN	NaN	NaN	NaN	NaN	NaN	NaN	NaN	NaN	NaN	NaN	NaN	NaN	NaN	NaN	NaN	NaN	NaN
0	1.406	1.409	1.431	1.425	1.402	1.389	1.379	1.39	1.435	1.457	1.504	1.442	1.461	1.539	1.483	1.477	1.467	1.536	1.562	1.556	1.521	1.557	1.559	1.716	1.555	1.631	1.725	1.641	1.59	1.636	1.817	1.683	1.802	1.789	1.851	1.841	1.899	1.863	1.89	1.942	1.823	2.015	2.005	2.08	2	2.15	2.066	1.869	1.946
0	1.191	1.384	1.425	1.363	1.397	1.434	1.527	1.437	1.621	1.573	1.538	1.467	1.604	NaN	NaN	NaN	NaN	NaN	NaN	NaN	NaN	NaN	NaN	NaN	NaN	NaN	NaN	NaN	NaN	NaN	NaN	NaN	NaN	NaN	NaN	NaN	NaN	NaN	NaN	NaN	NaN	NaN	NaN	NaN	NaN	NaN	NaN	NaN	NaN
0	1.338	1.361	1.576	1.481	1.451	1.509	1.32	1.517	1.487	1.649	1.615	1.542	1.65	1.688	1.669	1.604	1.772	1.649	NaN	NaN	NaN	NaN	NaN	NaN	NaN	NaN	NaN	NaN	NaN	NaN	NaN	NaN	NaN	NaN	NaN	NaN	NaN	NaN	NaN	NaN	NaN	NaN	NaN	NaN	NaN	NaN	NaN	NaN	NaN
0	NaN	NaN	NaN	NaN	NaN	NaN	NaN	NaN	NaN	NaN	NaN	NaN	NaN	NaN	NaN	NaN	NaN	NaN	NaN	NaN	NaN	NaN	NaN	NaN	NaN	NaN	NaN	NaN	NaN	NaN	NaN	NaN	NaN	NaN	NaN	NaN	NaN	NaN	NaN	NaN	NaN	NaN	NaN	NaN	NaN	NaN	NaN	NaN	NaN
0	1.413	1.41	1.557	2.193	1.336	1.551	1.61	1.453	1.441	NaN	NaN	NaN	NaN	NaN	NaN	NaN	NaN	NaN	NaN	NaN	NaN	NaN	NaN	NaN	NaN	NaN	NaN	NaN	NaN	NaN	NaN	NaN	NaN	NaN	NaN	NaN	NaN	NaN	NaN	NaN	NaN	NaN	NaN	NaN	NaN	NaN	NaN	NaN	NaN
0	NaN	NaN	NaN	NaN	NaN	NaN	NaN	NaN	NaN	NaN	NaN	NaN	NaN	NaN	NaN	NaN	NaN	NaN	NaN	NaN	NaN	NaN	NaN	NaN	NaN	NaN	NaN	NaN	NaN	NaN	NaN	NaN	NaN	NaN	NaN	NaN	NaN	NaN	NaN	NaN	NaN	NaN	NaN	NaN	NaN	NaN	NaN	NaN	NaN
0	NaN	NaN	NaN	NaN	NaN	NaN	NaN	NaN	NaN	NaN	NaN	NaN	NaN	NaN	NaN	NaN	NaN	NaN	NaN	NaN	NaN	NaN	NaN	NaN	NaN	NaN	NaN	NaN	NaN	NaN	NaN	NaN	NaN	NaN	NaN	NaN	NaN	NaN	NaN	NaN	NaN	NaN	NaN	NaN	NaN	NaN	NaN	NaN	NaN
0	1.316	1.368	1.432	NaN	NaN	NaN	NaN	NaN	NaN	NaN	NaN	NaN	NaN	NaN	NaN	NaN	NaN	NaN	NaN	NaN	NaN	NaN	NaN	NaN	NaN	NaN	NaN	NaN	NaN	NaN	NaN	NaN	NaN	NaN	NaN	NaN	NaN	NaN	NaN	NaN	NaN	NaN	NaN	NaN	NaN	NaN	NaN	NaN	NaN
0	1.362	1.461	1.444	1.4	1.455	1.415	1.445	1.414	1.454	1.49	1.606	1.613	1.603	1.832	1.754	1.749	1.87	1.926	1.987	1.857	1.953	NaN	NaN	NaN	NaN	NaN	NaN	NaN	NaN	NaN	NaN	NaN	NaN	NaN	NaN	NaN	NaN	NaN	NaN	NaN	NaN	NaN	NaN	NaN	NaN	NaN	NaN	NaN	NaN
0	1.332	1.297	1.309	NaN	NaN	NaN	NaN	NaN	NaN	NaN	NaN	NaN	NaN	NaN	NaN	NaN	NaN	NaN	NaN	NaN	NaN	NaN	NaN	NaN	NaN	NaN	NaN	NaN	NaN	NaN	NaN	NaN	NaN	NaN	NaN	NaN	NaN	NaN	NaN	NaN	NaN	NaN	NaN	NaN	NaN	NaN	NaN	NaN	NaN
0	1.391	1.433	1.363	1.45	1.36	1.428	1.49	1.517	NaN	NaN	NaN	NaN	NaN	NaN	NaN	NaN	NaN	NaN	NaN	NaN	NaN	NaN	NaN	NaN	NaN	NaN	NaN	NaN	NaN	NaN	NaN	NaN	NaN	NaN	NaN	NaN	NaN	NaN	NaN	NaN	NaN	NaN	NaN	NaN	NaN	NaN	NaN	NaN	NaN
0	NaN	NaN	NaN	NaN	NaN	NaN	NaN	NaN	NaN	NaN	NaN	NaN	NaN	NaN	NaN	NaN	NaN	NaN	NaN	NaN	NaN	NaN	NaN	NaN	NaN	NaN	NaN	NaN	NaN	NaN	NaN	NaN	NaN	NaN	NaN	NaN	NaN	NaN	NaN	NaN	NaN	NaN	NaN	NaN	NaN	NaN	NaN	NaN	NaN
0	1.267	1.448	1.354	1.414	1.413	1.332	1.431	1.507	1.542	1.42	1.568	1.583	1.594	1.668	1.718	1.998	1.735	1.887	2.047	1.968	2.005	2.12	2.243	NaN	NaN	NaN	NaN	NaN	NaN	NaN	NaN	NaN	NaN	NaN	NaN	NaN	NaN	NaN	NaN	NaN	NaN	NaN	NaN	NaN	NaN	NaN	NaN	NaN	NaN
39	1.277	1.385	1.337	1.376	1.381	1.322	1.351	1.453	1.448	1.438	1.574	1.595	1.546	1.716	1.75	1.87	1.732	1.847	2.016	2.193	2.266	2.42	2.464	2.437	2.333	2.411	2.517	2.531	2.583	2.554	2.557	2.583	2.638	2.527	2.558	2.663	2.613	2.553	2.578	2.445	2.603	2.547	2.634	2.525	2.436	2.415	2.348	2.445	2.434
40	1.265	1.403	1.421	1.391	1.483	1.362	1.429	1.374	1.421	1.434	1.559	1.493	1.491	1.672	1.611	1.559	1.701	1.763	1.704	1.705	1.686	1.779	1.879	1.831	1.882	1.949	2.013	2.038	2.078	2.105	2.204	2.134	2.199	2.278	2.185	2.266	2.252	2.356	2.299	2.402	2.337	2.311	2.533	2.229	2.391	2.401	2.368	2.367	2.431
0	1.375	1.392	1.351	1.388	1.494	1.428	1.486	1.41	1.376	1.491	1.584	1.484	1.462	1.568	1.62	1.705	1.654	1.724	1.728	1.789	1.942	1.897	1.704	2.117	1.959	2.119	2.165	2.222	2.113	NaN	NaN	NaN	NaN	NaN	NaN	NaN	NaN	NaN	NaN	NaN	NaN	NaN	NaN	NaN	NaN	NaN	NaN	NaN	NaN
0	NaN	NaN	NaN	NaN	NaN	NaN	NaN	NaN	NaN	NaN	NaN	NaN	NaN	NaN	NaN	NaN	NaN	NaN	NaN	NaN	NaN	NaN	NaN	NaN	NaN	NaN	NaN	NaN	NaN	NaN	NaN	NaN	NaN	NaN	NaN	NaN	NaN	NaN	NaN	NaN	NaN	NaN	NaN	NaN	NaN	NaN	NaN	NaN	NaN
0	1.546	0.8512	NaN	NaN	NaN	NaN	NaN	NaN	NaN	NaN	NaN	NaN	NaN	NaN	NaN	NaN	NaN	NaN	NaN	NaN	NaN	NaN	NaN	NaN	NaN	NaN	NaN	NaN	NaN	NaN	NaN	NaN	NaN	NaN	NaN	NaN	NaN	NaN	NaN	NaN	NaN	NaN	NaN	NaN	NaN	NaN	NaN	NaN	NaN
41	1.174	1.542	1.279	1.387	1.629	1.413	1.463	1.314	1.488	1.438	1.469	1.521	1.479	1.651	1.615	1.508	1.636	1.792	1.657	1.642	1.665	1.906	1.866	1.86	1.893	2.002	1.966	2.104	2.06	2.255	2.349	2.108	2.062	2.588	2.185	2.464	2.136	2.486	2.534	2.635	2.478	2.347	2.694	2.333	2.465	2.363	2.573	2.485	2.45
0	NaN	NaN	NaN	NaN	NaN	NaN	NaN	NaN	NaN	NaN	NaN	NaN	NaN	NaN	NaN	NaN	NaN	NaN	NaN	NaN	NaN	NaN	NaN	NaN	NaN	NaN	NaN	NaN	NaN	NaN	NaN	NaN	NaN	NaN	NaN	NaN	NaN	NaN	NaN	NaN	NaN	NaN	NaN	NaN	NaN	NaN	NaN	NaN	NaN
42	1.339	1.352	1.329	1.357	1.362	1.385	1.379	1.395	1.408	1.44	1.473	1.45	1.467	1.515	1.552	1.571	1.588	1.618	1.644	1.669	1.704	1.743	1.761	1.812	1.818	1.853	1.889	1.931	1.961	1.937	2.049	2.059	2.075	2.099	2.172	2.173	2.224	2.227	2.202	2.227	2.231	2.21	2.191	2.272	2.325	2.244	2.228	2.266	2.308
43	1.404	1.381	1.325	1.399	1.309	1.378	1.289	1.348	1.328	1.413	1.408	1.394	1.41	1.443	1.436	1.507	1.565	1.636	1.715	1.812	1.754	1.876	2.187	2.172	2.158	2.128	2.206	2.136	2.176	2.14	2.257	2.145	2.166	2.275	2.324	2.288	2.314	2.28	2.233	2.287	2.292	2.241	2.252	2.219	2.299	2.394	2.248	2.402	2.291
0	1.333	1.356	1.354	1.402	1.354	1.409	1.366	1.347	1.345	1.499	NaN	NaN	NaN	NaN	NaN	NaN	NaN	NaN	NaN	NaN	NaN	NaN	NaN	NaN	NaN	NaN	NaN	NaN	NaN	NaN	NaN	NaN	NaN	NaN	NaN	NaN	NaN	NaN	NaN	NaN	NaN	NaN	NaN	NaN	NaN	NaN	NaN	NaN	NaN
0	1.35	1.345	1.334	1.385	1.348	1.373	1.358	1.41	1.367	1.45	1.45	1.438	1.529	1.527	1.549	1.546	1.607	1.581	1.674	1.675	1.681	1.753	1.822	1.826	1.869	1.799	1.885	1.868	1.923	NaN	NaN	NaN	NaN	NaN	NaN	NaN	NaN	NaN	NaN	NaN	NaN	NaN	NaN	NaN	NaN	NaN	NaN	NaN	NaN
0	1.391	1.367	1.4	1.389	1.438	1.411	1.447	1.447	1.448	1.538	1.603	1.559	1.615	1.685	1.654	1.671	1.841	1.852	1.86	1.862	1.935	2.046	1.954	2.13	2.099	2.12	2.161	2.13	2.299	2.178	2.173	2.319	2.118	2.331	2.272	2.387	2.272	2.311	2.37	2.344	2.359	2.381	2.408	2.326	2.366	2.316	2.387	2.425	2.207
0	1.411	1.344	1.375	1.434	1.42	1.379	1.425	1.49	1.457	NaN	NaN	NaN	NaN	NaN	NaN	NaN	NaN	NaN	NaN	NaN	NaN	NaN	NaN	NaN	NaN	NaN	NaN	NaN	NaN	NaN	NaN	NaN	NaN	NaN	NaN	NaN	NaN	NaN	NaN	NaN	NaN	NaN	NaN	NaN	NaN	NaN	NaN	NaN	NaN
0	1.431	1.452	1.52	1.483	1.713	1.49	1.505	1.521	1.532	1.635	1.699	1.729	1.703	1.782	1.828	1.853	1.951	2.046	2.009	2.013	2.029	2.141	2.04	2.169	2.179	2.123	2.261	2.194	2.177	2.11	2.248	2.036	2.003	2.212	NaN	NaN	NaN	NaN	NaN	NaN	NaN	NaN	NaN	NaN	NaN	NaN	NaN	NaN	NaN
0	1.486	1.476	1.451	1.426	1.485	1.424	1.535	NaN	NaN	NaN	NaN	NaN	NaN	NaN	NaN	NaN	NaN	NaN	NaN	NaN	NaN	NaN	NaN	NaN	NaN	NaN	NaN	NaN	NaN	NaN	NaN	NaN	NaN	NaN	NaN	NaN	NaN	NaN	NaN	NaN	NaN	NaN	NaN	NaN	NaN	NaN	NaN	NaN	NaN
44	1.367	1.355	1.431	1.405	1.431	1.409	1.433	1.497	1.464	1.559	1.612	1.59	1.65	1.71	1.731	1.736	1.88	1.906	1.906	1.891	2.004	2.026	2.126	2.158	2.172	2.152	2.232	2.212	2.4	2.287	2.203	2.314	2.195	2.386	2.354	2.441	2.283	2.372	2.384	2.34	2.412	2.393	2.416	2.408	2.324	2.272	2.342	2.372	2.279
0	1.43	1.32	1.377	1.42	1.419	1.379	1.441	1.477	1.453	1.529	1.575	1.568	1.57	1.673	1.684	1.638	1.808	1.862	1.817	1.807	1.875	1.958	1.943	2.122	1.992	1.997	2.104	2.083	2.189	2.074	2.066	2.171	2.047	2.248	2.221	2.306	NaN	NaN	NaN	NaN	NaN	NaN	NaN	NaN	NaN	NaN	NaN	NaN	NaN
0	1.412	1.411	1.479	1.423	1.538	NaN	NaN	NaN	NaN	NaN	NaN	NaN	NaN	NaN	NaN	NaN	NaN	NaN	NaN	NaN	NaN	NaN	NaN	NaN	NaN	NaN	NaN	NaN	NaN	NaN	NaN	NaN	NaN	NaN	NaN	NaN	NaN	NaN	NaN	NaN	NaN	NaN	NaN	NaN	NaN	NaN	NaN	NaN	NaN
0	1.309	1.316	1.483	1.424	1.365	1.52	1.408	NaN	NaN	NaN	NaN	NaN	NaN	NaN	NaN	NaN	NaN	NaN	NaN	NaN	NaN	NaN	NaN	NaN	NaN	NaN	NaN	NaN	NaN	NaN	NaN	NaN	NaN	NaN	NaN	NaN	NaN	NaN	NaN	NaN	NaN	NaN	NaN	NaN	NaN	NaN	NaN	NaN	NaN
0	NaN	NaN	NaN	NaN	NaN	NaN	NaN	NaN	NaN	NaN	NaN	NaN	NaN	NaN	NaN	NaN	NaN	NaN	NaN	NaN	NaN	NaN	NaN	NaN	NaN	NaN	NaN	NaN	NaN	NaN	NaN	NaN	NaN	NaN	NaN	NaN	NaN	NaN	NaN	NaN	NaN	NaN	NaN	NaN	NaN	NaN	NaN	NaN	NaN
0	1.355	1.366	1.338	1.343	1.447	1.478	1.451	1.482	1.467	1.546	1.633	1.628	1.715	1.814	1.892	1.917	1.967	1.941	2.079	2.074	2.186	2.23	2.304	2.287	2.277	2.309	2.311	2.297	2.403	2.423	2.31	2.366	2.474	2.423	2.411	2.369	2.511	2.457	2.465	2.452	2.498	2.497	2.445	2.465	2.454	2.431	2.38	2.441	2.349
0	1.357	1.475	1.453	1.433	NaN	NaN	NaN	NaN	NaN	NaN	NaN	NaN	NaN	NaN	NaN	NaN	NaN	NaN	NaN	NaN	NaN	NaN	NaN	NaN	NaN	NaN	NaN	NaN	NaN	NaN	NaN	NaN	NaN	NaN	NaN	NaN	NaN	NaN	NaN	NaN	NaN	NaN	NaN	NaN	NaN	NaN	NaN	NaN	NaN
0	NaN	NaN	NaN	NaN	NaN	NaN	NaN	NaN	NaN	NaN	NaN	NaN	NaN	NaN	NaN	NaN	NaN	NaN	NaN	NaN	NaN	NaN	NaN	NaN	NaN	NaN	NaN	NaN	NaN	NaN	NaN	NaN	NaN	NaN	NaN	NaN	NaN	NaN	NaN	NaN	NaN	NaN	NaN	NaN	NaN	NaN	NaN	NaN	NaN
0	1.506	1.387	1.373	1.43	1.39	1.51	1.406	1.403	1.45	1.521	1.506	1.605	NaN	NaN	NaN	NaN	NaN	NaN	NaN	NaN	NaN	NaN	NaN	NaN	NaN	NaN	NaN	NaN	NaN	NaN	NaN	NaN	NaN	NaN	NaN	NaN	NaN	NaN	NaN	NaN	NaN	NaN	NaN	NaN	NaN	NaN	NaN	NaN	NaN
0	1.386	1.471	1.509	1.368	NaN	NaN	NaN	NaN	NaN	NaN	NaN	NaN	NaN	NaN	NaN	NaN	NaN	NaN	NaN	NaN	NaN	NaN	NaN	NaN	NaN	NaN	NaN	NaN	NaN	NaN	NaN	NaN	NaN	NaN	NaN	NaN	NaN	NaN	NaN	NaN	NaN	NaN	NaN	NaN	NaN	NaN	NaN	NaN	NaN
0	1.37	1.365	1.279	1.371	1.435	1.45	1.419	1.461	1.436	1.538	1.519	1.575	1.729	1.743	1.836	1.855	1.912	1.936	2.042	2.041	2.171	2.164	2.296	2.259	2.279	2.329	2.328	2.321	2.306	2.413	2.379	2.346	2.466	2.315	2.364	2.263	2.536	2.479	2.369	2.392	2.562	2.467	2.398	2.359	2.387	2.408	2.317	2.45	2.27
0	1.428	NaN	NaN	NaN	NaN	NaN	NaN	NaN	NaN	NaN	NaN	NaN	NaN	NaN	NaN	NaN	NaN	NaN	NaN	NaN	NaN	NaN	NaN	NaN	NaN	NaN	NaN	NaN	NaN	NaN	NaN	NaN	NaN	NaN	NaN	NaN	NaN	NaN	NaN	NaN	NaN	NaN	NaN	NaN	NaN	NaN	NaN	NaN	NaN
0	1.398	1.45	1.4	1.367	1.411	1.452	1.413	1.433	1.463	1.506	1.541	1.521	1.567	1.661	1.708	1.68	1.768	1.81	1.798	1.906	1.925	2.008	1.957	2.102	2.084	2.027	2.176	2.131	2.264	2.131	2.144	2.286	2.186	2.319	2.271	2.352	2.221	2.311	NaN	NaN	NaN	NaN	NaN	NaN	NaN	NaN	NaN	NaN	NaN
0	1.574	1.56	1.472	1.226	1.491	NaN	NaN	NaN	NaN	NaN	NaN	NaN	NaN	NaN	NaN	NaN	NaN	NaN	NaN	NaN	NaN	NaN	NaN	NaN	NaN	NaN	NaN	NaN	NaN	NaN	NaN	NaN	NaN	NaN	NaN	NaN	NaN	NaN	NaN	NaN	NaN	NaN	NaN	NaN	NaN	NaN	NaN	NaN	NaN
0	1.349	1.314	NaN	NaN	NaN	NaN	NaN	NaN	NaN	NaN	NaN	NaN	NaN	NaN	NaN	NaN	NaN	NaN	NaN	NaN	NaN	NaN	NaN	NaN	NaN	NaN	NaN	NaN	NaN	NaN	NaN	NaN	NaN	NaN	NaN	NaN	NaN	NaN	NaN	NaN	NaN	NaN	NaN	NaN	NaN	NaN	NaN	NaN	NaN
0	1.392	1.435	1.394	1.392	1.429	1.421	1.407	1.404	1.43	1.503	1.488	1.513	1.57	1.612	1.613	1.607	1.674	1.732	1.722	1.798	1.857	1.867	1.925	2.014	1.993	1.975	2.09	2.094	2.17	2.071	2.109	2.18	2.156	2.22	2.253	2.253	2.29	2.32	2.249	2.295	2.292	2.319	2.342	2.297	2.324	2.343	2.371	2.359	2.333
0	1.384	1.309	1.498	1.365	1.374	1.391	1.364	1.687	1.368	1.514	1.676	NaN	NaN	NaN	NaN	NaN	NaN	NaN	NaN	NaN	NaN	NaN	NaN	NaN	NaN	NaN	NaN	NaN	NaN	NaN	NaN	NaN	NaN	NaN	NaN	NaN	NaN	NaN	NaN	NaN	NaN	NaN	NaN	NaN	NaN	NaN	NaN	NaN	NaN
0	1.335	1.323	1.408	1.355	1.313	1.43	1.383	1.472	1.465	1.64	1.59	NaN	NaN	NaN	NaN	NaN	NaN	NaN	NaN	NaN	NaN	NaN	NaN	NaN	NaN	NaN	NaN	NaN	NaN	NaN	NaN	NaN	NaN	NaN	NaN	NaN	NaN	NaN	NaN	NaN	NaN	NaN	NaN	NaN	NaN	NaN	NaN	NaN	NaN
0	1.316	1.384	1.419	NaN	NaN	NaN	NaN	NaN	NaN	NaN	NaN	NaN	NaN	NaN	NaN	NaN	NaN	NaN	NaN	NaN	NaN	NaN	NaN	NaN	NaN	NaN	NaN	NaN	NaN	NaN	NaN	NaN	NaN	NaN	NaN	NaN	NaN	NaN	NaN	NaN	NaN	NaN	NaN	NaN	NaN	NaN	NaN	NaN	NaN
0	1.372	1.354	1.415	1.368	1.468	1.537	1.44	1.53	1.524	1.604	1.611	1.647	1.705	1.745	1.827	1.861	1.883	1.965	1.989	2.124	2.18	2.183	2.405	2.335	2.223	2.292	2.293	2.281	2.467	2.632	2.63	2.391	2.474	2.537	2.491	2.397	2.739	2.467	2.266	2.494	2.677	2.628	2.418	2.513	2.459	2.458	2.382	2.497	2.421
0	1.431	1.417	1.374	1.403	1.467	1.451	1.498	1.494	1.594	1.619	1.691	1.715	1.793	1.877	1.95	2.005	2.086	2.154	2.224	2.243	2.312	2.301	2.329	2.361	2.349	2.333	2.393	2.538	2.51	2.551	2.548	2.541	2.523	2.448	2.568	2.683	2.551	2.594	2.556	2.573	2.552	2.57	2.571	2.537	2.623	2.654	2.611	2.586	2.523
0	NaN	NaN	NaN	NaN	NaN	NaN	NaN	NaN	NaN	NaN	NaN	NaN	NaN	NaN	NaN	NaN	NaN	NaN	NaN	NaN	NaN	NaN	NaN	NaN	NaN	NaN	NaN	NaN	NaN	NaN	NaN	NaN	NaN	NaN	NaN	NaN	NaN	NaN	NaN	NaN	NaN	NaN	NaN	NaN	NaN	NaN	NaN	NaN	NaN
0	NaN	NaN	NaN	NaN	NaN	NaN	NaN	NaN	NaN	NaN	NaN	NaN	NaN	NaN	NaN	NaN	NaN	NaN	NaN	NaN	NaN	NaN	NaN	NaN	NaN	NaN	NaN	NaN	NaN	NaN	NaN	NaN	NaN	NaN	NaN	NaN	NaN	NaN	NaN	NaN	NaN	NaN	NaN	NaN	NaN	NaN	NaN	NaN	NaN
0	NaN	NaN	NaN	NaN	NaN	NaN	NaN	NaN	NaN	NaN	NaN	NaN	NaN	NaN	NaN	NaN	NaN	NaN	NaN	NaN	NaN	NaN	NaN	NaN	NaN	NaN	NaN	NaN	NaN	NaN	NaN	NaN	NaN	NaN	NaN	NaN	NaN	NaN	NaN	NaN	NaN	NaN	NaN	NaN	NaN	NaN	NaN	NaN	NaN
0	NaN	NaN	NaN	NaN	NaN	NaN	NaN	NaN	NaN	NaN	NaN	NaN	NaN	NaN	NaN	NaN	NaN	NaN	NaN	NaN	NaN	NaN	NaN	NaN	NaN	NaN	NaN	NaN	NaN	NaN	NaN	NaN	NaN	NaN	NaN	NaN	NaN	NaN	NaN	NaN	NaN	NaN	NaN	NaN	NaN	NaN	NaN	NaN	NaN
45	1.325	1.354	1.343	1.318	1.371	1.347	1.376	1.328	1.379	1.394	1.415	1.401	1.426	1.54	1.506	1.469	1.496	1.539	1.589	1.619	1.633	1.646	1.678	1.748	1.774	1.754	1.835	1.896	1.862	1.883	1.97	2.021	2.014	1.984	2.011	2.031	2.02	2.073	2.071	2.106	2.085	2.172	2.123	2.12	2.162	2.182	2.15	2.172	2.144
0	1.348	1.35	1.37	1.322	1.401	1.374	1.411	1.315	1.382	1.408	1.387	1.439	1.421	1.533	1.469	1.446	1.487	1.53	1.544	1.574	1.616	1.603	1.617	1.67	1.658	1.65	1.707	1.771	1.745	1.766	1.776	1.852	1.781	1.804	1.851	1.903	1.84	1.933	1.88	1.932	1.936	1.914	1.979	1.89	2.075	2.034	2	2.025	2.005
0	1.316	1.34	1.418	1.428	NaN	NaN	NaN	NaN	NaN	NaN	NaN	NaN	NaN	NaN	NaN	NaN	NaN	NaN	NaN	NaN	NaN	NaN	NaN	NaN	NaN	NaN	NaN	NaN	NaN	NaN	NaN	NaN	NaN	NaN	NaN	NaN	NaN	NaN	NaN	NaN	NaN	NaN	NaN	NaN	NaN	NaN	NaN	NaN	NaN
0	NaN	NaN	NaN	NaN	NaN	NaN	NaN	NaN	NaN	NaN	NaN	NaN	NaN	NaN	NaN	NaN	NaN	NaN	NaN	NaN	NaN	NaN	NaN	NaN	NaN	NaN	NaN	NaN	NaN	NaN	NaN	NaN	NaN	NaN	NaN	NaN	NaN	NaN	NaN	NaN	NaN	NaN	NaN	NaN	NaN	NaN	NaN	NaN	NaN
0	1.416	1.409	1.36	1.423	1.475	1.428	1.4	1.429	1.54	1.521	1.612	1.582	1.639	1.644	1.829	1.704	NaN	NaN	NaN	NaN	NaN	NaN	NaN	NaN	NaN	NaN	NaN	NaN	NaN	NaN	NaN	NaN	NaN	NaN	NaN	NaN	NaN	NaN	NaN	NaN	NaN	NaN	NaN	NaN	NaN	NaN	NaN	NaN	NaN
0	NaN	NaN	NaN	NaN	NaN	NaN	NaN	NaN	NaN	NaN	NaN	NaN	NaN	NaN	NaN	NaN	NaN	NaN	NaN	NaN	NaN	NaN	NaN	NaN	NaN	NaN	NaN	NaN	NaN	NaN	NaN	NaN	NaN	NaN	NaN	NaN	NaN	NaN	NaN	NaN	NaN	NaN	NaN	NaN	NaN	NaN	NaN	NaN	NaN
0	1.307	1.39	1.446	1.366	1.441	1.424	1.388	1.432	1.441	1.508	1.571	1.6	1.646	1.658	1.765	1.736	1.689	1.815	1.858	1.892	2.008	1.956	2.089	2.078	1.999	2.065	2.214	2.182	2.167	2.126	2.374	2.174	2.326	2.283	2.417	2.299	2.297	2.292	2.255	2.299	2.324	2.435	2.386	2.44	2.301	2.448	2.349	2.307	2.233
0	1.532	1.336	1.456	1.293	1.478	1.497	1.442	1.447	1.626	1.582	1.607	1.644	1.616	1.735	1.835	1.886	1.969	2.196	2.164	2.146	2.411	2.249	2.704	2.652	2.363	2.257	2.557	2.369	2.603	2.498	2.525	2.464	2.461	2.482	2.613	2.469	2.551	2.424	2.505	2.507	2.474	2.352	2.541	2.433	2.443	2.432	2.495	2.478	2.424
0	1.437	NaN	NaN	NaN	NaN	NaN	NaN	NaN	NaN	NaN	NaN	NaN	NaN	NaN	NaN	NaN	NaN	NaN	NaN	NaN	NaN	NaN	NaN	NaN	NaN	NaN	NaN	NaN	NaN	NaN	NaN	NaN	NaN	NaN	NaN	NaN	NaN	NaN	NaN	NaN	NaN	NaN	NaN	NaN	NaN	NaN	NaN	NaN	NaN
0	1.45	NaN	NaN	NaN	NaN	NaN	NaN	NaN	NaN	NaN	NaN	NaN	NaN	NaN	NaN	NaN	NaN	NaN	NaN	NaN	NaN	NaN	NaN	NaN	NaN	NaN	NaN	NaN	NaN	NaN	NaN	NaN	NaN	NaN	NaN	NaN	NaN	NaN	NaN	NaN	NaN	NaN	NaN	NaN	NaN	NaN	NaN	NaN	NaN
0	1.341	1.393	1.386	1.388	1.411	1.385	1.394	1.396	1.403	1.456	1.5	1.49	1.446	1.511	NaN	NaN	NaN	NaN	NaN	NaN	NaN	NaN	NaN	NaN	NaN	NaN	NaN	NaN	NaN	NaN	NaN	NaN	NaN	NaN	NaN	NaN	NaN	NaN	NaN	NaN	NaN	NaN	NaN	NaN	NaN	NaN	NaN	NaN	NaN
0	1.488	1.351	1.414	1.38	1.458	1.479	NaN	NaN	NaN	NaN	NaN	NaN	NaN	NaN	NaN	NaN	NaN	NaN	NaN	NaN	NaN	NaN	NaN	NaN	NaN	NaN	NaN	NaN	NaN	NaN	NaN	NaN	NaN	NaN	NaN	NaN	NaN	NaN	NaN	NaN	NaN	NaN	NaN	NaN	NaN	NaN	NaN	NaN	NaN
0	1.338	1.337	1.419	1.386	1.415	1.423	1.462	1.509	1.473	1.588	1.628	1.628	1.598	1.685	1.798	1.727	1.76	1.835	1.979	2.005	2.038	2.057	2.145	NaN	NaN	NaN	NaN	NaN	NaN	NaN	NaN	NaN	NaN	NaN	NaN	NaN	NaN	NaN	NaN	NaN	NaN	NaN	NaN	NaN	NaN	NaN	NaN	NaN	NaN
0	1.403	1.431	1.397	1.362	1.401	1.441	1.4	1.39	1.398	1.41	1.364	1.411	1.398	1.428	1.408	1.404	1.422	1.385	1.404	1.397	1.397	1.383	1.407	1.408	1.408	1.338	1.405	1.378	1.396	1.386	1.395	1.41	1.404	1.388	1.394	1.393	1.409	1.398	1.378	1.409	1.393	1.384	1.386	1.39	1.423	1.388	1.385	1.388	1.383
46	1.315	1.335	1.329	1.332	1.344	1.363	1.352	1.366	1.381	1.405	1.417	1.422	1.435	1.467	1.476	1.48	1.5	1.516	1.549	1.587	1.591	1.611	1.674	1.682	1.704	1.739	1.792	1.848	1.869	1.855	1.946	1.998	1.967	1.995	2.037	2.047	2.109	2.142	2.094	2.152	2.129	2.213	2.117	2.152	2.235	2.142	2.197	2.202	2.17
0	1.42	1.371	1.4	1.391	1.449	NaN	NaN	NaN	NaN	NaN	NaN	NaN	NaN	NaN	NaN	NaN	NaN	NaN	NaN	NaN	NaN	NaN	NaN	NaN	NaN	NaN	NaN	NaN	NaN	NaN	NaN	NaN	NaN	NaN	NaN	NaN	NaN	NaN	NaN	NaN	NaN	NaN	NaN	NaN	NaN	NaN	NaN	NaN	NaN
0	1.324	1.404	1.361	1.327	1.381	1.368	NaN	NaN	NaN	NaN	NaN	NaN	NaN	NaN	NaN	NaN	NaN	NaN	NaN	NaN	NaN	NaN	NaN	NaN	NaN	NaN	NaN	NaN	NaN	NaN	NaN	NaN	NaN	NaN	NaN	NaN	NaN	NaN	NaN	NaN	NaN	NaN	NaN	NaN	NaN	NaN	NaN	NaN	NaN
47	1.398	1.361	1.435	1.45	1.432	1.439	1.397	1.414	1.43	1.526	1.536	1.514	1.644	1.576	1.61	1.594	1.638	1.657	1.7	1.739	1.785	1.827	1.787	1.847	1.886	1.826	1.989	1.919	1.901	1.948	2.086	2.065	2.034	2.089	2.19	2.199	2.207	2.059	2.261	2.163	2.131	2.173	2.162	2.196	2.226	2.251	2.288	2.356	2.216
0	1.318	1.345	1.365	1.305	1.385	1.393	NaN	NaN	NaN	NaN	NaN	NaN	NaN	NaN	NaN	NaN	NaN	NaN	NaN	NaN	NaN	NaN	NaN	NaN	NaN	NaN	NaN	NaN	NaN	NaN	NaN	NaN	NaN	NaN	NaN	NaN	NaN	NaN	NaN	NaN	NaN	NaN	NaN	NaN	NaN	NaN	NaN	NaN	NaN
[truncated: 215 more columns]
