# Supplementary material for: Fractional killing arises from cell-to-cell variability in overcoming a caspase activity threshold
Source: Mol Syst Biol. 2015 May 7;11(5):803. doi: 10.15252/msb.20145584 (PMC4461398; doi:10.15252/msb.20145584)
Supplement: Supplementary file 3 [file msb0011-0803-sd3.zip › All_data/154_TRAIL (250 ngml) + Bcl-XL overexpression_2/C8_activity.tsv]

Cell #	T=5min	T=10min	T=15min	T=20min	T=25min	T=30min	T=35min	T=40min	T=45min	T=50min	T=55min	T=60min	T=65min	T=70min	T=75min	T=80min	T=85min	T=90min	T=95min	T=100min	T=105min	T=110min	T=115min	T=120min	T=125min	T=130min	T=135min	T=140min	T=145min	T=150min	T=155min	T=160min	T=165min	T=170min	T=175min	T=180min	T=185min	T=190min	T=195min	T=200min	T=205min	T=210min	T=215min	T=220min	T=225min	T=230min	T=235min	T=240min	T=245min
1	-5.421e-20	0.0004547	0.0009132	0.001376	0.00185	0.002347	0.002886	0.003446	0.003995	0.004513	0.004982	0.005418	0.005816	0.006173	0.00648	0.006735	0.006921	0.00704	0.007111	0.007134	0.007127	0.007102	0.007014	0.006857	0.006648	0.006391	0.006089	0.005759	0.005395	0.005005	0.004608	0.004192	0.003761	0.003363	0.003007	0.002672	0.002362	0.002081	0.001827	0.001616	0.00143	0.001263	0.001128	0.001012	0.0008854	0.0007457	0.0006114	0.0004694	0.0003204
2	5.421e-20	0.0005984	0.001223	0.001882	0.002598	0.003393	0.004289	0.005274	0.006309	0.007353	0.008368	0.009322	0.01019	0.01092	0.0115	0.01189	0.01209	0.01209	0.01187	0.01144	0.01084	0.01008	0.009207	0.008244	0.007259	0.006274	0.005298	0.004355	0.003443	0.002608	0.001871	0.00123	0.0006975	0.0002377	-0.0001458	-0.0004829	-0.0008081	-0.00107	-0.001269	-0.001384	-0.001454	-0.00148	-0.001452	-0.001404	-0.001312	-0.001188	-0.001026	-0.0008032	-0.0005842
3	-5.421e-20	0.0006225	0.001249	0.001888	0.00254	0.003209	0.003927	0.004664	0.005349	0.005972	0.00653	0.007002	0.007378	0.007656	0.007829	0.007894	0.00784	0.00767	0.007413	0.007113	0.006776	0.006405	0.006019	0.005627	0.005227	0.004824	0.00442	0.004033	0.003649	0.003285	0.002932	0.002588	0.002255	0.001929	0.001602	0.001288	0.0009829	0.0006914	0.0004044	0.0001456	-0.0001081	-0.0003538	-0.000582	-0.0007965	-0.0009874	-0.001141	-0.001266	-0.001355	-0.001411
4	-8.132e-20	0.0005336	0.001077	0.001639	0.002231	0.002863	0.003557	0.004294	0.005022	0.005726	0.006389	0.006993	0.00752	0.00796	0.008303	0.008534	0.008641	0.008622	0.008497	0.008282	0.00799	0.007631	0.007221	0.006773	0.006293	0.005786	0.005264	0.004741	0.004214	0.003693	0.003197	0.002722	0.002276	0.001857	0.001465	0.001108	0.0007881	0.0005171	0.0002867	0.0001082	-2.606e-05	-0.0001323	-0.000212	-0.0002762	-0.0003197	-0.0003515	-0.0003768	-0.000396	-0.0004298
5	-2.711e-20	0.0003147	0.0006367	0.0009659	0.001308	0.00166	0.002037	0.002433	0.002816	0.003189	0.003536	0.003853	0.004132	0.004364	0.004552	0.0047	0.004807	0.004877	0.004906	0.004914	0.004882	0.004826	0.004744	0.004647	0.004541	0.004413	0.004253	0.004068	0.003854	0.003615	0.003356	0.00311	0.00288	0.002669	0.002458	0.002252	0.002068	0.001929	0.001817	0.001732	0.001683	0.001655	0.001604	0.001523	0.001412	0.001302	0.001187	0.001051	0.0008707
6	1.084e-19	0.0006181	0.001245	0.001891	0.002562	0.003264	0.004023	0.004811	0.005571	0.006296	0.006963	0.007561	0.00807	0.008475	0.008757	0.008916	0.008947	0.008855	0.008661	0.008387	0.008024	0.007596	0.007108	0.006583	0.006044	0.005508	0.004976	0.004443	0.003913	0.003396	0.002905	0.002467	0.002076	0.001735	0.001434	0.001159	0.0009054	0.0006772	0.0004927	0.0003452	0.0002349	0.0001507	7.163e-05	-2.819e-06	-7.807e-05	-0.0001545	-0.0002235	-0.0002879	-0.0003467
7	-2.711e-20	0.0003402	0.0006889	0.001057	0.001451	0.001879	0.002357	0.002877	0.003406	0.003935	0.004453	0.004946	0.005402	0.005811	0.006159	0.006435	0.006639	0.006761	0.006804	0.006786	0.006706	0.006569	0.006384	0.006157	0.005899	0.005619	0.005322	0.005006	0.004677	0.004346	0.004011	0.003679	0.003355	0.003036	0.002723	0.002417	0.002122	0.001846	0.001595	0.001378	0.001188	0.00103	0.0009014	0.0008004	0.0007311	0.0006954	0.0006802	0.0006754	0.0006725
8	-1.084e-19	0.0006691	0.001347	0.002038	0.002753	0.0035	0.004309	0.005149	0.005955	0.006711	0.007409	0.008046	0.008614	0.009096	0.009482	0.009744	0.009879	0.009885	0.009788	0.009609	0.009356	0.009022	0.008607	0.008106	0.007529	0.006895	0.006236	0.005561	0.00488	0.004213	0.003585	0.002996	0.002461	0.001976	0.001565	0.001233	0.0009737	0.000765	0.0006003	0.0004704	0.0003587	0.0002362	0.0001156	-9.212e-06	-0.0001166	-0.0002204	-0.0003347	-0.0004636	-0.0005918
9	0	0.000285	0.0005743	0.0008717	0.001182	0.001508	0.001863	0.002235	0.002595	0.002942	0.00327	0.003579	0.003866	0.004124	0.004344	0.004517	0.004641	0.004716	0.004754	0.004766	0.004753	0.004714	0.004646	0.00455	0.004428	0.004287	0.004135	0.003971	0.003794	0.003602	0.003399	0.003187	0.002969	0.00275	0.002531	0.002319	0.002111	0.001906	0.001709	0.001525	0.001358	0.00121	0.001077	0.0009594	0.0008597	0.0007799	0.0007112	0.0006578	0.0006197
10	0	0.000365	0.0007407	0.001136	0.001558	0.002017	0.002534	0.003095	0.003668	0.004242	0.004809	0.005358	0.005875	0.006347	0.006762	0.007109	0.007374	0.007546	0.007637	0.007657	0.007605	0.007484	0.0073	0.007061	0.006777	0.006455	0.006102	0.005729	0.005351	0.004963	0.004572	0.004192	0.00382	0.003455	0.0031	0.002749	0.002408	0.002077	0.001758	0.001444	0.001145	0.0008595	0.0005838	0.0003308	0.0001052	-9.441e-05	-0.0002595	-0.0003928	-0.0004929
11	-8.132e-20	0.0005314	0.001076	0.001643	0.002242	0.002882	0.003587	0.004336	0.005078	0.005796	0.006469	0.007077	0.007606	0.008031	0.00834	0.008521	0.008566	0.008473	0.008256	0.007943	0.007546	0.007091	0.006592	0.006062	0.005525	0.004992	0.004478	0.003995	0.003547	0.003142	0.002782	0.00246	0.002161	0.001884	0.001628	0.001381	0.001151	0.0009319	0.0007215	0.0005192	0.0003214	0.0001334	-3.5e-05	-0.0001743	-0.0002869	-0.0003698	-0.0004191	-0.0004497	-0.0004606
12	1.355e-20	0.0002477	0.0005031	0.0007751	0.001071	0.001395	0.001763	0.002166	0.002583	0.003008	0.003428	0.003832	0.004214	0.004563	0.004868	0.005124	0.005323	0.005461	0.005543	0.005578	0.005566	0.005521	0.005451	0.005354	0.005241	0.005114	0.004978	0.004835	0.004687	0.004539	0.004388	0.004237	0.004071	0.003888	0.003695	0.003487	0.00327	0.003046	0.002818	0.002585	0.002347	0.002109	0.001875	0.001657	0.001454	0.001267	0.001103	0.0009545	0.0008233
13	-5.421e-20	0.0004367	0.0008783	0.00133	0.001796	0.002282	0.002811	0.003364	0.003896	0.0044	0.004871	0.005304	0.005695	0.006033	0.006307	0.006512	0.006636	0.00667	0.006633	0.006546	0.006413	0.006236	0.006018	0.005756	0.005462	0.005146	0.004812	0.00447	0.00413	0.003794	0.003467	0.003149	0.00284	0.002542	0.002257	0.001983	0.001718	0.001461	0.001214	0.0009761	0.0007495	0.0005306	0.0003221	0.0001236	-5.882e-05	-0.0002163	-0.0003481	-0.0004545	-0.0005288
14	-5.421e-20	0.0006506	0.001308	0.00198	0.00267	0.003382	0.004145	0.004929	0.005666	0.00634	0.006937	0.00744	0.007836	0.008111	0.008254	0.00826	0.008129	0.00786	0.007485	0.007042	0.006542	0.006001	0.005434	0.004855	0.004283	0.003734	0.003216	0.002737	0.002303	0.001919	0.001584	0.0013	0.00106	0.0008647	0.0007063	0.0005778	0.0004719	0.0003835	0.00031	0.000247	0.0001891	0.000134	7.699e-05	2.338e-05	-2.966e-05	-7.97e-05	-0.0001245	-0.0001643	-0.0001982
15	0	0.0001685	0.0003419	0.0005258	0.0007247	0.0009447	0.001198	0.001481	0.001781	0.002099	0.002434	0.002784	0.003149	0.003523	0.003901	0.004277	0.004641	NaN	NaN	NaN	NaN	NaN	NaN	NaN	NaN	NaN	NaN	NaN	NaN	NaN	NaN	NaN	NaN	NaN	NaN	NaN	NaN	NaN	NaN	NaN	NaN	NaN	NaN	NaN	NaN	NaN	NaN	NaN	NaN
16	-1.084e-19	0.0007109	0.001425	0.00215	0.002893	0.003662	0.004488	0.005341	0.006143	0.006873	0.007512	0.00804	0.008452	0.008737	0.008887	0.008893	0.008749	0.008456	0.008047	0.007568	0.007033	0.006461	0.005871	0.005268	0.004661	0.004067	0.0035	0.002973	0.002496	0.002068	0.001686	0.001353	0.00106	0.0008043	0.0005896	0.0004177	0.0002778	0.0001663	7.674e-05	7.797e-07	-6.464e-05	-0.0001169	-0.0001554	-0.0001808	-0.000203	-0.0002294	-0.000264	-0.0003014	-0.0003467
17	-1.084e-19	0.0006843	0.001378	0.002086	0.002814	0.003568	0.004376	0.005206	0.005994	0.006725	0.007385	0.007959	0.008433	0.008787	0.009015	0.009112	0.009072	0.008899	0.008624	0.008271	0.007849	0.007373	0.006851	0.006302	0.005747	0.005197	0.004655	0.004135	0.003637	0.003169	0.002746	0.002366	0.002023	0.001712	0.001432	0.001175	0.0009356	0.0007207	0.0005213	0.0003375	0.0001634	-6.431e-06	-0.0001647	-0.0003	-0.0004066	-0.0004895	-0.0005481	-0.0005791	-0.0005897
18	1.084e-19	0.001166	0.002341	0.003528	0.004729	0.005943	0.007217	0.008495	0.009638	0.01061	0.01138	0.01191	0.01217	0.01216	0.01186	0.0113	0.01048	0.009447	0.008256	0.007023	0.00579	0.004577	0.003427	0.002393	0.00149	0.0007424	0.0001627	-0.0002459	-0.000496	-0.0006026	-0.0006241	-0.0005699	-0.0004374	-0.000256	-6.683e-05	0.0001419	0.0003335	0.0004855	0.0005743	0.0005901	0.000526	0.0004316	0.0002941	0.0001078	-0.0001088	-0.0003402	-0.0006202	-0.0009268	-0.001246
19	-5.421e-20	0.0002851	0.0005607	0.000837	0.00111	0.00138	0.001662	0.001936	0.002178	0.002394	0.002604	0.002807	0.003002	0.003214	0.003421	0.003622	0.00381	0.003987	0.004171	0.004369	0.004567	0.00474	0.004884	0.005004	0.005075	0.005105	0.005092	0.005048	0.004977	0.004868	0.004728	0.004557	0.00437	0.004165	0.003937	0.003699	0.003459	0.003222	0.00296	0.00267	0.002375	0.002075	0.001788	0.001512	0.001261	0.001037	0.0008414	0.0006705	0.0005194
20	5.421e-20	0.0005548	0.001119	0.001691	0.002277	0.002882	0.003528	0.004192	0.004815	0.005381	0.005865	0.006265	0.006572	0.00677	0.006862	0.006852	0.006736	0.006521	0.006227	0.005893	0.005536	0.005176	0.004813	0.004452	0.004097	0.003749	0.003409	0.003084	0.002772	0.00248	0.002201	0.001924	0.001647	0.001374	0.001108	0.0008631	0.000641	0.0004368	0.0002527	8.599e-05	-6.769e-05	-0.0002066	-0.0003192	-0.0004115	-0.0004865	-0.0005447	-0.0005963	-0.0006394	-0.0006704
21	-2.711e-20	0.0002367	0.0004783	0.0007295	0.0009945	0.001278	0.001593	0.001931	0.002271	0.002607	0.002933	0.003244	0.003532	0.003793	0.004021	0.004211	0.004357	0.004453	0.004503	0.004517	0.004498	0.004445	0.004361	0.004251	0.004117	0.00396	0.003785	0.003596	0.003398	0.003196	0.002992	0.002788	0.002585	0.002387	0.002193	0.002006	0.00183	0.001665	0.001511	0.001369	0.001237	0.001115	0.001002	0.000899	0.000806	0.0007239	0.00065	0.0005825	0.0005219
22	5.421e-20	0.0003286	0.0006634	0.001011	0.001375	0.001763	0.002191	0.002647	0.003101	0.003541	0.003959	0.004346	0.004691	0.004986	0.005225	0.005403	0.005515	0.005552	0.005524	0.005446	0.005324	0.005163	0.004968	0.004748	0.004507	0.00425	0.003982	0.003707	0.003435	0.00317	0.002914	0.002666	0.002429	0.002204	0.001991	0.001792	0.00161	0.001442	0.00129	0.001153	0.001027	0.0009114	0.0008076	0.0007131	0.0006286	0.0005502	0.0004778	0.0004088	0.000345
23	-2.711e-20	0.0004517	0.0009196	0.001418	0.001961	0.002563	0.00325	0.004008	0.004795	0.005597	0.006401	0.007191	0.007946	0.008646	0.009269	0.00979	0.01018	0.01042	0.01051	0.01047	0.01031	0.01003	0.009629	0.009129	0.008536	0.007865	0.00714	0.006396	0.005654	0.004926	0.00422	0.00354	0.002889	0.002272	0.001689	0.001149	0.0006526	0.0001978	-0.0002301	-0.0006353	-0.001018	-0.001374	-0.001699	-0.001982	-0.002217	-0.002398	-0.002523	-0.002592	-0.002606
24	-1.084e-19	0.0008919	0.001792	0.002702	0.003621	0.004554	0.00554	0.006535	0.007439	0.008228	0.008878	0.009383	0.009717	0.009868	0.009833	0.009626	0.009249	0.008706	0.008052	0.007355	0.006627	0.005888	0.005146	0.004432	0.003768	0.003164	0.002608	0.002114	0.001688	0.001319	0.0009928	0.0007212	0.0005087	0.0003538	0.0002325	0.0001302	4.295e-05	-2.007e-05	-7.456e-05	-0.0001241	-0.0001652	-0.0001945	-0.0002286	-0.0002812	-0.0003488	-0.0004108	-0.0004601	-0.0004978	-0.0005295
25	2.711e-20	0.0004269	0.0008572	0.001295	0.001737	0.002188	0.002668	0.003156	0.003611	0.004025	0.004396	0.004719	0.004991	0.005204	0.005351	0.005435	0.005456	0.00542	0.005344	0.005242	0.005122	0.004982	0.00483	0.004666	0.0045	0.004336	0.004167	0.003995	0.003808	0.003606	0.003402	0.003197	0.002991	0.002779	0.002561	0.002336	0.002109	0.001885	0.001665	0.001463	0.001281	0.001112	0.0009489	0.0007964	0.0006606	0.000545	0.0004442	0.0003445	0.0002496
26	0	0.0007688	0.001548	0.002343	0.003163	0.003985	0.004775	NaN	NaN	NaN	NaN	NaN	NaN	NaN	NaN	NaN	NaN	NaN	NaN	NaN	NaN	NaN	NaN	NaN	NaN	NaN	NaN	NaN	NaN	NaN	NaN	NaN	NaN	NaN	NaN	NaN	NaN	NaN	NaN	NaN	NaN	NaN	NaN	NaN	NaN	NaN	NaN	NaN	NaN
27	0	0.0006253	0.001257	0.001903	0.002561	0.003241	0.003971	0.004726	0.005449	0.006112	0.0067	0.00719	0.007575	0.007843	0.007987	0.008024	0.007947	0.007753	0.007468	0.007116	0.006722	0.006309	0.005897	0.005492	0.005097	0.00472	0.004343	0.00397	0.003603	0.003246	0.0029	0.002554	0.002197	0.001825	0.001449	0.001077	0.0007185	0.0003913	0.0001024	-0.0001351	-0.0003255	-0.000452	-0.0005177	-0.0005183	-0.0004636	-0.0003652	-0.0002348	-9.369e-05	4.248e-05
28	0	0.0002233	0.0004512	0.0006888	0.0009345	0.001192	0.001475	0.001773	0.002064	0.002344	0.002615	0.002875	0.003122	0.003349	0.003549	0.003726	0.003879	0.004003	0.004111	0.004214	0.004316	0.004411	0.0045	0.004579	0.004651	0.004722	0.004779	0.004826	0.004859	0.004872	0.004859	0.004816	0.004746	0.004654	0.004542	0.004409	0.004259	0.004102	0.003935	0.003767	0.003607	0.003465	0.003347	0.003248	0.003163	0.003088	0.003036	0.002992	0.002954
29	5.421e-20	0.0005843	0.001173	0.001773	0.002386	0.003015	0.00369	0.004381	0.00502	0.005596	0.006096	0.006516	0.006863	0.007118	0.00726	0.007284	0.007192	0.006978	0.006679	0.006349	0.006002	0.005644	0.005272	0.004876	0.004466	0.004073	0.00371	0.003381	0.003097	0.002842	0.002583	0.002319	0.002053	0.001803	0.001586	0.001406	0.001255	0.001118	0.000985	0.0008532	0.0007374	0.0006618	0.0006185	0.0006008	0.0005907	0.0005731	0.0005427	0.0004866	0.0004133
30	0	0.001024	0.00205	0.003081	0.004114	0.005146	0.006217	0.007279	0.008217	0.009007	0.009642	0.01011	0.0104	0.0105	0.01039	0.01008	0.009596	0.008941	0.008172	0.00736	0.006528	0.005681	0.004835	0.00401	0.003226	0.002511	0.001876	0.001308	0.0008096	0.0003828	1.714e-05	-0.0002864	-0.0005211	-0.0006904	-0.0008082	-0.0008778	-0.0009167	-0.0009379	-0.0009335	-0.0009084	-0.0008729	-0.0008234	-0.0007707	-0.0007237	-0.0006837	-0.0006452	-0.0006154	-0.0005903	-0.0005631
31	5.421e-20	0.0005992	0.001205	0.00183	0.002476	0.003154	0.003888	0.004656	0.005396	0.006082	0.006695	0.007216	0.00764	0.007948	0.008125	0.008172	0.008093	0.007887	0.007578	0.007202	0.006778	0.00632	0.005845	0.005355	0.004868	0.004407	0.003968	0.003547	0.00315	0.002778	0.002431	0.00211	0.001815	0.001546	0.001309	0.001098	0.0008976	0.0007125	0.0005517	0.0004082	0.0002877	0.0001858	9.793e-05	2.249e-05	-4.656e-05	-0.0001213	-0.0001949	-0.0002562	-0.0003059
32	-2.711e-20	0.0003095	0.0006229	0.0009486	0.001293	0.001662	0.002073	0.002518	0.002971	0.003425	0.003879	0.00433	0.004773	0.005208	0.005621	0.006	0.006343	0.006638	0.006887	0.0071	0.007272	0.007395	0.007463	0.007468	0.007406	0.007284	0.007112	0.006884	0.006611	0.006301	0.00595	0.005565	0.005153	0.004732	0.00431	0.003896	0.003491	0.003089	0.002707	0.002341	0.001991	0.001672	0.001389	0.001143	0.0009256	0.0007366	0.0005768	0.0004493	0.0003611
33	-1.694e-21	1.964e-05	3.83e-05	5.448e-05	6.857e-05	8.118e-05	9.299e-05	0.0001032	0.0001101	0.0001118	0.0001088	0.0001015	8.973e-05	7.613e-05	6.407e-05	5.204e-05	4.035e-05	2.92e-05	2.001e-05	1.61e-05	1.977e-05	3.041e-05	4.719e-05	7.089e-05	9.962e-05	0.0001312	0.0001676	0.0002078	0.0002511	0.0002948	0.0003346	0.0003686	0.0003965	0.0004197	0.0004365	0.0004475	0.0004522	0.0004493	0.00044	0.0004259	0.0004104	0.0003968	0.000387	0.0003813	0.0003784	0.000378	0.0003807	0.0003876	0.0003998
34	1.084e-19	0.001375	0.002748	0.004111	0.005455	0.00676	0.008077	0.009314	0.01032	0.01105	0.01152	0.01172	0.01163	0.01126	0.0106	0.00968	0.008538	0.007229	0.005867	0.00454	0.003305	0.002155	0.001121	0.0002215	-0.0005207	-0.001115	-0.001568	-0.0019	-0.002145	-0.002318	-0.002408	-0.002455	-0.00244	-0.00239	-0.002312	-0.002228	-0.002112	-0.001963	-0.001786	-0.001579	-0.001363	-0.001162	-0.0009586	-0.0007745	-0.0006042	-0.0004479	-0.0002997	-0.0001896	-0.0001192
35	-8.132e-20	0.0004495	0.0009013	0.001353	0.001806	0.002265	0.002754	0.003251	0.003709	0.004126	0.004502	0.004839	0.005136	0.005388	0.005599	0.005763	0.005868	0.005906	0.005895	0.005863	0.00581	0.005728	0.005616	0.005471	0.005298	0.005092	0.004859	0.004612	0.004362	0.004117	0.003869	0.003622	0.003392	0.003174	0.002974	0.002792	0.002632	0.002495	0.002377	0.002277	0.00219	0.002124	0.002073	0.002025	0.001989	0.001962	0.001942	0.001925	0.001908
36	0	0.0003781	0.0007619	0.001158	0.001571	0.002006	0.002482	0.002987	0.003483	0.003961	0.00441	0.004822	0.005191	0.005507	0.005762	0.005952	0.006074	0.006123	0.006107	0.006042	0.005934	0.005788	0.005607	0.005395	0.005159	0.004905	0.004636	0.004355	0.004068	0.003782	0.003498	0.003219	0.002948	0.002691	0.002449	0.002221	0.002007	0.001807	0.001623	0.001457	0.001308	0.001177	0.001067	0.0009713	0.0008872	0.0008105	0.0007442	0.0006912	0.0006487
37	1.355e-19	0.0005044	0.001012	0.001526	0.002048	0.002579	0.003149	0.003732	0.00428	0.004787	0.005246	0.005657	0.006016	0.006317	0.006553	0.00672	0.006821	0.006844	0.006814	0.00675	0.006657	0.006539	0.006387	0.0062	0.005984	0.005751	0.005502	0.005234	0.004956	0.004664	0.004367	0.004064	0.003758	0.003469	0.003212	0.002977	0.002762	0.002562	0.002393	0.002253	0.002148	0.002074	0.002031	0.002016	0.002007	0.001981	0.001951	0.001906	0.001854
38	5.421e-20	0.0007063	0.001419	0.002144	0.002886	0.00365	0.004466	0.005303	0.006088	0.006796	0.007414	0.007924	0.008312	0.008567	0.008675	0.008634	0.008441	0.0081	0.007643	0.007109	0.006526	0.005901	0.005257	0.004614	0.003985	0.003387	0.002833	0.002332	0.001887	0.001502	0.001181	0.0009134	0.0007063	0.0005486	0.0004258	0.0003368	0.0002719	0.0002245	0.0001851	0.0001496	0.0001137	7.16e-05	2.771e-05	-2.779e-05	-8.969e-05	-0.0001494	-0.0002112	-0.0002726	-0.0003321
39	-1.084e-19	0.0008651	0.001744	0.002654	0.00356	0.004435	0.00528	0.006098	0.006884	0.007647	0.008392	0.009095	NaN	NaN	NaN	NaN	NaN	NaN	NaN	NaN	NaN	NaN	NaN	NaN	NaN	NaN	NaN	NaN	NaN	NaN	NaN	NaN	NaN	NaN	NaN	NaN	NaN	NaN	NaN	NaN	NaN	NaN	NaN	NaN	NaN	NaN	NaN	NaN	NaN
40	5.421e-20	0.0003909	0.000781	0.001173	0.001566	0.001962	0.002387	0.00282	0.003222	0.003593	0.003935	0.004255	0.004559	0.004844	0.005103	0.00534	0.005551	0.005724	0.005877	0.006033	0.006185	0.006324	0.006442	0.006525	0.006573	0.006585	0.006552	0.006475	0.006357	0.006199	0.005995	0.005747	0.005469	0.005156	0.004822	0.004474	0.004113	0.003747	0.00338	0.00302	0.002669	0.002334	0.002023	0.001731	0.001478	0.001252	0.001055	0.0008909	0.0007602
41	5.421e-20	0.0004194	0.0008356	0.001253	0.001664	0.002068	0.002496	0.002925	0.003309	0.00366	0.003995	0.00432	0.004639	0.004956	0.005259	0.005556	0.005838	0.006091	0.006333	0.006593	0.006853	0.007086	0.007284	0.007454	0.007574	0.007649	0.007663	0.007627	0.007541	0.007401	0.007192	0.006924	0.006631	0.006305	0.005936	0.005556	0.005168	0.004785	0.004396	0.004017	0.003661	0.003345	0.003071	0.002804	0.002554	0.002329	0.002113	0.001894	0.001679
42	2.711e-20	0.0002631	0.0005306	0.0008081	0.001099	0.001408	0.001749	0.002113	0.002476	0.002836	0.003187	0.003528	0.003856	0.004165	0.00445	0.004707	0.004936	0.005133	0.005304	0.005457	0.005594	0.005711	0.005805	0.005873	0.005917	0.005935	0.005923	0.005876	0.005792	0.005671	0.005514	0.005319	0.005092	0.004839	0.004562	0.004261	0.003944	0.003618	0.003294	0.002976	0.002671	0.002379	0.002106	0.001849	0.001608	0.001383	0.001183	0.001002	0.0008377
43	1.355e-20	9.859e-05	0.0002399	0.0004334	0.0006889	0.001018	0.001427	0.001921	0.002503	0.00317	0.003889	NaN	NaN	NaN	NaN	NaN	NaN	NaN	NaN	NaN	NaN	NaN	NaN	NaN	NaN	NaN	NaN	NaN	NaN	NaN	NaN	NaN	NaN	NaN	NaN	NaN	NaN	NaN	NaN	NaN	NaN	NaN	NaN	NaN	NaN	NaN	NaN	NaN	NaN
44	-5.421e-20	0.0004825	0.0009718	0.001473	0.001994	0.002537	0.00313	0.003753	0.004355	0.004932	0.005473	0.005972	0.00642	0.006805	0.007117	0.007348	0.007491	0.007538	0.007508	0.007417	0.007267	0.007063	0.006807	0.006511	0.00618	0.005824	0.005444	0.00505	0.004649	0.004241	0.003842	0.003457	0.003084	0.002725	0.002375	0.002039	0.001725	0.001441	0.001186	0.0009612	0.0007744	0.0006167	0.0004892	0.000391	0.0003237	0.0002907	0.0002804	0.0002815	0.0002808
45	-1.355e-20	0.0002108	0.000426	0.0006509	0.0008889	0.001144	0.001428	0.001737	0.002055	0.002377	0.002699	0.003018	0.003334	0.003641	0.003932	0.004206	0.004461	0.00469	0.004888	0.005062	0.00521	0.005332	0.00542	0.00547	0.005481	0.005457	0.005397	0.005298	0.005165	0.005008	0.00483	0.00463	0.004414	0.004191	0.003972	0.003758	0.003552	0.003359	0.003181	0.003022	0.002879	0.002753	0.002646	0.002559	0.00248	0.002406	0.002336	0.002266	0.002188
46	0	0.0002026	0.0004082	0.0006198	0.0008405	0.001073	0.00133	0.001606	0.001883	0.002162	0.002439	0.002718	0.002996	0.003273	0.003544	0.00381	0.004068	0.004313	0.004548	0.004775	0.004993	0.005198	0.00538	0.005535	0.00566	0.005753	0.005807	0.005819	0.005785	0.005708	0.005591	0.005432	0.005231	0.004999	0.004741	0.004456	0.004153	0.003835	0.00351	0.003188	0.002871	0.002561	0.002268	0.001997	0.001742	0.001507	0.001297	0.001111	0.0009478
47	-1.355e-20	0.0002776	0.0005599	0.0008472	0.001145	0.001457	0.001799	0.002163	0.002522	0.002869	0.003199	0.003508	0.003791	0.004043	0.00427	0.004467	0.004633	0.004759	0.004853	0.004929	0.004991	0.005037	0.005065	0.00508	0.005081	0.005058	0.005012	0.004934	0.004839	0.004721	0.004579	0.004413	0.004232	0.004042	0.003841	0.003633	0.003428	0.003229	0.003042	0.002859	0.002688	0.002527	0.002373	0.002216	0.00205	0.001876	0.001694	0.001501	0.001299
[truncated: 71 more columns]
