# Supplementary material for: Fractional killing arises from cell-to-cell variability in overcoming a caspase activity threshold
Source: Mol Syst Biol. 2015 May 7;11(5):803. doi: 10.15252/msb.20145584 (PMC4461398; doi:10.15252/msb.20145584)
Supplement: Supplementary file 3 [file msb0011-0803-sd3.zip › All_data/154_TRAIL (250 ngml) + Bcl-XL overexpression_2/FRET_ratios.tsv]

Cell #	T=5min	T=10min	T=15min	T=20min	T=25min	T=30min	T=35min	T=40min	T=45min	T=50min	T=55min	T=60min	T=65min	T=70min	T=75min	T=80min	T=85min	T=90min	T=95min	T=100min	T=105min	T=110min	T=115min	T=120min	T=125min	T=130min	T=135min	T=140min	T=145min	T=150min	T=155min	T=160min	T=165min	T=170min	T=175min	T=180min	T=185min	T=190min	T=195min	T=200min	T=205min	T=210min	T=215min	T=220min	T=225min	T=230min	T=235min	T=240min	T=245min
1	1e-05	1e-05	1e-05	1e-05	1e-05	1e-05	0.010678	0.032641	0.059321	0.090769	0.12103	0.15407	0.18666	0.22042	0.25424	0.29019	0.32637	0.36007	0.39737	0.43187	0.46501	0.50619	0.54914	0.58906	0.62652	0.66263	0.69321	0.72424	0.75244	0.776	0.80075	0.82382	0.83785	0.84967	0.86472	0.87744	0.88782	0.89705	0.9017	0.90861	0.915	0.91765	0.92169	0.92879	0.935	0.93755	0.94086	0.94304	0.9475
2	1e-05	1e-05	1e-05	1e-05	1e-05	1e-05	0.010491	0.033848	0.066797	0.10814	0.15481	0.20722	0.26979	0.33167	0.39979	0.47033	0.54236	0.61684	0.69376	0.76518	0.82999	0.88716	0.94074	0.97908	1.0125	1.0407	1.0618	1.0818	1.0916	1.0952	1.0958	1.092	1.0931	1.0918	1.0922	1.0978	1.091	1.0828	1.0693	1.0609	1.0512	1.0385	1.0318	1.0208	1.0108	1.0014	0.98645	0.98274	0.98386
3	1e-05	1e-05	1e-05	1e-05	1e-05	1e-05	0.015536	0.051021	0.088202	0.12525	0.16664	0.20997	0.25374	0.29833	0.34338	0.38943	0.43454	0.47712	0.51602	0.55323	0.58812	0.61907	0.64763	0.67538	0.70133	0.72602	0.746	0.7667	0.78305	0.79942	0.81418	0.82699	0.83781	0.84835	0.85477	0.86058	0.86413	0.86827	0.8668	0.86877	0.86926	0.86676	0.86444	0.85959	0.85137	0.84417	0.83501	0.82583	0.81693
4	1e-05	1e-05	1e-05	1e-05	1e-05	1e-05	0.011746	0.038459	0.068628	0.10256	0.14062	0.18221	0.22604	0.27145	0.31995	0.37042	0.4203	0.46883	0.51743	0.56308	0.60669	0.64649	0.68318	0.71808	0.75055	0.77987	0.80519	0.8294	0.85017	0.86615	0.88122	0.89347	0.9042	0.91339	0.91926	0.92341	0.92363	0.92357	0.91966	0.91651	0.91461	0.9121	0.91069	0.90809	0.90628	0.90482	0.90259	0.90345	0.9025
5	1e-05	1e-05	1e-05	1e-05	1e-05	1e-05	0.007899	0.02489	0.041881	0.062409	0.08379	0.10663	0.13241	0.15732	0.18181	0.20525	0.22798	0.25557	0.28156	0.30946	0.3344	0.35931	0.3826	0.40489	0.42865	0.45275	0.47535	0.49824	0.52105	0.54268	0.55803	0.57243	0.58523	0.60003	0.61306	0.6223	0.62689	0.63356	0.6392	0.64205	0.64678	0.65814	0.67106	0.6834	0.68993	0.69637	0.70489	0.71719	0.72371
6	1e-05	1e-05	1e-05	1e-05	1e-05	1e-05	0.014971	0.047823	0.082913	0.12235	0.1644	0.20959	0.25684	0.3079	0.35854	0.40975	0.45877	0.50712	0.55531	0.60442	0.64809	0.6903	0.72716	0.759	0.78631	0.81314	0.83862	0.86184	0.88168	0.8972	0.90634	0.91466	0.92078	0.9275	0.93469	0.94093	0.94545	0.94497	0.94473	0.94311	0.94209	0.94347	0.94435	0.94525	0.94548	0.94388	0.94235	0.93968	0.93969
7	1e-05	1e-05	1e-05	1e-05	1e-05	1e-05	0.0066114	0.02271	0.041578	0.063599	0.088968	0.11687	0.14739	0.18085	0.21626	0.25205	0.28941	0.32782	0.36546	0.40324	0.44038	0.47588	0.5101	0.54219	0.57183	0.59992	0.6272	0.65273	0.67521	0.69706	0.71659	0.73427	0.75072	0.76626	0.78081	0.79353	0.8036	0.81146	0.81692	0.82247	0.82601	0.8291	0.83164	0.83273	0.8329	0.83446	0.83696	0.8399	0.84443
8	1e-05	1e-05	1e-05	1e-05	1e-05	1e-05	0.016054	0.051907	0.092153	0.13517	0.17921	0.22562	0.27495	0.32582	0.38094	0.43589	0.48926	0.54031	0.59143	0.64181	0.69278	0.74372	0.79442	0.84206	0.88463	0.92048	0.95355	0.98246	1.0057	1.0229	1.0381	1.0483	1.0575	1.0599	1.06	1.0599	1.0614	1.0624	1.0639	1.0674	1.0746	1.0778	1.0804	1.0779	1.0768	1.0771	1.078	1.0761	1.0717
9	1e-05	1e-05	1e-05	1e-05	1e-05	1e-05	0.0073452	0.023281	0.040122	0.058035	0.076478	0.095961	0.11703	0.13981	0.16449	0.1896	0.21481	0.23972	0.26489	0.28972	0.3146	0.34024	0.36555	0.38986	0.41266	0.43373	0.45447	0.47496	0.49504	0.51367	0.53123	0.54776	0.56294	0.57684	0.58867	0.60025	0.6112	0.62033	0.62794	0.634	0.63945	0.64456	0.64952	0.65294	0.65552	0.65939	0.66215	0.6646	0.66702
10	1e-05	1e-05	1e-05	1e-05	1e-05	1e-05	0.0074429	0.02511	0.046121	0.069595	0.095751	0.12511	0.15772	0.19279	0.23031	0.27059	0.31237	0.35437	0.39707	0.43976	0.48198	0.52355	0.56323	0.60083	0.63652	0.67054	0.70145	0.72906	0.75623	0.78113	0.80167	0.82138	0.83997	0.85657	0.87213	0.88568	0.89712	0.90701	0.91658	0.92345	0.92863	0.93392	0.9357	0.93558	0.93476	0.93162	0.92828	0.92358	0.91939
11	1e-05	1e-05	1e-05	1e-05	1e-05	1e-05	0.011207	0.037424	0.067541	0.10175	0.1399	0.18162	0.2275	0.27568	0.32525	0.37606	0.42606	0.47566	0.52397	0.56953	0.61036	0.64797	0.68294	0.71226	0.73817	0.7604	0.77907	0.79566	0.80926	0.82077	0.8317	0.8436	0.85424	0.86321	0.87213	0.87843	0.88457	0.88969	0.89407	0.89805	0.89978	0.89907	0.89612	0.89291	0.88827	0.88294	0.87959	0.87591	0.87307
12	1e-05	1e-05	1e-05	1e-05	1e-05	1e-05	0.0044117	0.015902	0.029263	0.0454	0.064409	0.085441	0.10914	0.13531	0.1629	0.19214	0.22229	0.25304	0.28387	0.31543	0.34502	0.37329	0.4022	0.42927	0.4551	0.48028	0.50475	0.52842	0.55108	0.57313	0.59436	0.61733	0.63999	0.66025	0.68058	0.69851	0.71528	0.73052	0.74537	0.75924	0.77134	0.78182	0.78907	0.79606	0.8018	0.80584	0.81071	0.81465	0.81862
13	1e-05	1e-05	1e-05	1e-05	1e-05	1e-05	0.011391	0.035933	0.061845	0.088954	0.11744	0.1468	0.17821	0.21159	0.24609	0.28254	0.32021	0.35718	0.39346	0.42872	0.46278	0.4967	0.53018	0.56099	0.58936	0.61598	0.64014	0.66108	0.68066	0.69825	0.7147	0.72993	0.74361	0.75553	0.76595	0.77552	0.78411	0.79065	0.79635	0.80089	0.8052	0.80816	0.8103	0.81041	0.80811	0.80512	0.80171	0.79646	0.79182
14	1e-05	1e-05	1e-05	1e-05	1e-05	1e-05	0.015847	0.050757	0.088788	0.12966	0.17372	0.21994	0.26822	0.31758	0.36682	0.41501	0.46167	0.50585	0.54716	0.58559	0.62045	0.65189	0.6794	0.70259	0.72161	0.73752	0.75058	0.76087	0.7689	0.77548	0.77993	0.78409	0.7866	0.78887	0.79092	0.79305	0.79496	0.79641	0.79783	0.79954	0.80093	0.80257	0.80271	0.80292	0.80251	0.80151	0.80044	0.79887	0.79779
15	1e-05	1e-05	1e-05	1e-05	1e-05	1e-05	0.003766	0.012381	0.022195	0.032595	0.044447	0.057545	0.072294	0.089121	0.10792	0.12939	0.15296	NaN	NaN	NaN	NaN	NaN	NaN	NaN	NaN	NaN	NaN	NaN	NaN	NaN	NaN	NaN	NaN	NaN	NaN	NaN	NaN	NaN	NaN	NaN	NaN	NaN	NaN	NaN	NaN	NaN	NaN	NaN	NaN
16	1e-05	1e-05	1e-05	1e-05	1e-05	1e-05	0.015567	0.052527	0.094381	0.14033	0.18997	0.24013	0.29185	0.34428	0.39716	0.44937	0.49989	0.54696	0.59029	0.63068	0.66699	0.69924	0.72944	0.75645	0.77935	0.79762	0.81174	0.82232	0.83122	0.83823	0.843	0.84762	0.85163	0.85386	0.8541	0.85499	0.85508	0.85542	0.85615	0.85633	0.85533	0.85348	0.85106	0.84943	0.84836	0.84778	0.84596	0.8451	0.84493
17	1e-05	1e-05	1e-05	1e-05	1e-05	1e-05	0.017043	0.05351	0.09382	0.13686	0.18275	0.23127	0.28281	0.33482	0.38675	0.43885	0.48892	0.53616	0.58405	0.6298	0.67278	0.71309	0.74939	0.77989	0.80707	0.83227	0.85348	0.87316	0.88911	0.90092	0.91074	0.92019	0.92804	0.93508	0.94111	0.94681	0.95003	0.95346	0.95606	0.95911	0.96165	0.96201	0.95967	0.95527	0.95102	0.94679	0.94185	0.93776	0.93281
18	1e-05	1e-05	1e-05	1e-05	1e-05	1e-05	0.025716	0.086947	0.1559	0.2296	0.31025	0.395	0.48141	0.56261	0.63941	0.70908	0.77073	0.82438	0.86535	0.89754	0.92436	0.94288	0.95046	0.95238	0.94765	0.93798	0.92555	0.91357	0.90237	0.89794	0.89301	0.88509	0.87984	0.88043	0.87739	0.88018	0.88587	0.89483	0.90506	0.91587	0.91752	0.92133	0.92593	0.92657	0.92484	0.92866	0.92864	0.92576	0.9178
19	1e-05	1e-05	1e-05	1e-05	1e-05	1e-05	0.01011	0.029137	0.04758	0.062918	0.078564	0.093967	0.10384	0.11958	0.13592	0.15358	0.17016	0.18649	0.20435	0.22605	0.25248	0.28014	0.30598	0.33578	0.36445	0.39333	0.42109	0.44717	0.47413	0.49948	0.52468	0.54671	0.56869	0.59071	0.61065	0.62709	0.64285	0.66222	0.68133	0.69595	0.7099	0.71935	0.7281	0.73291	0.73776	0.74123	0.74503	0.74875	0.74462
20	1e-05	1e-05	1e-05	1e-05	1e-05	1e-05	0.01261	0.040999	0.07294	0.11023	0.14791	0.18774	0.231	0.27331	0.31351	0.35363	0.39068	0.42673	0.45904	0.4882	0.51345	0.53786	0.56087	0.58196	0.60227	0.62097	0.63689	0.65135	0.6632	0.67515	0.68746	0.69856	0.70822	0.71549	0.71862	0.72043	0.7226	0.72338	0.72352	0.72315	0.72252	0.71915	0.71613	0.71292	0.7093	0.70723	0.70422	0.70072	0.69847
21	1e-05	1e-05	1e-05	1e-05	1e-05	1e-05	0.0052653	0.017087	0.030704	0.045842	0.062422	0.080796	0.10037	0.1213	0.14322	0.16622	0.19047	0.21515	0.24006	0.26446	0.28886	0.31295	0.3361	0.3587	0.38058	0.40128	0.42076	0.43868	0.45561	0.47141	0.48647	0.50009	0.51282	0.52493	0.5357	0.54495	0.55321	0.56081	0.56761	0.57373	0.57951	0.58451	0.58906	0.59288	0.59619	0.59953	0.60267	0.60544	0.60797
22	1e-05	1e-05	1e-05	1e-05	1e-05	1e-05	0.0070901	0.023332	0.042066	0.063193	0.086497	0.11231	0.13938	0.16806	0.19737	0.22752	0.25887	0.29015	0.32096	0.35056	0.37948	0.40715	0.43298	0.45758	0.48073	0.50246	0.52246	0.54021	0.55624	0.57128	0.58544	0.59816	0.60994	0.62043	0.62994	0.63799	0.64525	0.65137	0.65688	0.66209	0.66653	0.67027	0.67367	0.67632	0.67933	0.68201	0.68463	0.68652	0.68865
23	1e-05	1e-05	1e-05	1e-05	1e-05	1e-05	0.00905	0.030382	0.055751	0.084813	0.11775	0.15554	0.1983	0.24578	0.29792	0.3553	0.41587	0.47649	0.53708	0.59687	0.65572	0.7133	0.76792	0.82027	0.86843	0.91116	0.94593	0.97501	0.99996	1.0215	1.0398	1.0558	1.0681	1.0779	1.083	1.0854	1.0857	1.0863	1.0854	1.0831	1.0785	1.0718	1.0619	1.0496	1.0349	1.019	1.0021	0.9852	0.96781
24	1e-05	1e-05	1e-05	1e-05	1e-05	1e-05	0.020855	0.068456	0.12181	0.17948	0.23832	0.3013	0.36514	0.42857	0.48764	0.54362	0.59674	0.64375	0.68393	0.72063	0.75243	0.7818	0.80462	0.82192	0.83578	0.84984	0.8592	0.86524	0.8711	0.87751	0.8792	0.8783	0.87614	0.87605	0.8771	0.87749	0.87553	0.87592	0.87622	0.87531	0.87345	0.87346	0.8756	0.87675	0.87414	0.87035	0.86644	0.86309	0.85968
25	1e-05	1e-05	1e-05	1e-05	1e-05	1e-05	0.011404	0.035714	0.061939	0.088123	0.11528	0.14302	0.17224	0.20267	0.23213	0.2616	0.28986	0.31811	0.34706	0.37417	0.40092	0.42593	0.45068	0.47306	0.49397	0.51523	0.53615	0.55787	0.57904	0.59675	0.61349	0.62899	0.64475	0.65928	0.67343	0.68564	0.69652	0.70628	0.71292	0.71784	0.72286	0.72854	0.73278	0.73521	0.73614	0.73731	0.74036	0.74227	0.74335
26	1e-05	1e-05	1e-05	1e-05	0.0097561	0.032589	0.059216	NaN	NaN	NaN	NaN	NaN	NaN	NaN	NaN	NaN	NaN	NaN	NaN	NaN	NaN	NaN	NaN	NaN	NaN	NaN	NaN	NaN	NaN	NaN	NaN	NaN	NaN	NaN	NaN	NaN	NaN	NaN	NaN	NaN	NaN	NaN	NaN	NaN	NaN	NaN	NaN	NaN	NaN
27	1e-05	1e-05	1e-05	1e-05	1e-05	1e-05	0.014309	0.045708	0.082959	0.12285	0.16648	0.21184	0.25951	0.30778	0.35226	0.39711	0.44203	0.48516	0.52866	0.56728	0.60115	0.62974	0.65643	0.68115	0.70292	0.72652	0.74774	0.76692	0.78353	0.79822	0.81368	0.82927	0.84405	0.85575	0.86397	0.86996	0.87257	0.87279	0.86966	0.86604	0.85837	0.85051	0.84148	0.83355	0.82731	0.82196	0.82007	0.82063	0.8231
28	1e-05	1e-05	1e-05	1e-05	1e-05	1e-05	0.0053607	0.017909	0.031803	0.045386	0.059951	0.075161	0.092513	0.11197	0.13076	0.1504	0.17102	0.19111	0.21215	0.23281	0.25485	0.27681	0.29976	0.32273	0.34476	0.36881	0.39291	0.41725	0.4425	0.46852	0.49557	0.52177	0.54742	0.57232	0.59668	0.62008	0.64172	0.66347	0.68359	0.70158	0.71712	0.73214	0.74684	0.76201	0.77743	0.79018	0.80468	0.81932	0.83338
29	1e-05	1e-05	1e-05	1e-05	1e-05	1e-05	0.01487	0.047583	0.082762	0.11988	0.15836	0.19517	0.23619	0.28008	0.3236	0.36575	0.40846	0.44764	0.48202	0.51343	0.54256	0.57095	0.60029	0.62673	0.64578	0.66162	0.67605	0.68723	0.69954	0.71701	0.73399	0.74847	0.75894	0.7656	0.76931	0.77364	0.77975	0.78738	0.79428	0.79734	0.79533	0.7944	0.79387	0.79569	0.79943	0.80326	0.81021	0.81482	0.81814
30	1e-05	1e-05	1e-05	1e-05	1e-05	1e-05	0.027244	0.0855	0.14803	0.21201	0.27717	0.34264	0.40842	0.47577	0.53981	0.59657	0.64853	0.69641	0.73848	0.77443	0.80803	0.83695	0.86012	0.87764	0.88725	0.89285	0.89815	0.90047	0.90045	0.90015	0.89731	0.89165	0.88491	0.87902	0.87207	0.86631	0.86196	0.85608	0.85068	0.84628	0.84059	0.83654	0.83331	0.83042	0.82664	0.8244	0.82179	0.81826	0.8167
31	1e-05	1e-05	1e-05	1e-05	1e-05	1e-05	0.01211	0.041538	0.076819	0.11578	0.15924	0.20331	0.25099	0.30083	0.34976	0.3976	0.44431	0.48921	0.53066	0.56838	0.60267	0.63362	0.66301	0.6883	0.70856	0.728	0.74759	0.76419	0.7791	0.79249	0.80326	0.81273	0.82046	0.82599	0.83114	0.83719	0.84098	0.84244	0.84422	0.84401	0.84417	0.84428	0.84402	0.84428	0.84609	0.84631	0.84438	0.842	0.83997
32	1e-05	1e-05	1e-05	1e-05	1e-05	1e-05	0.0071421	0.023151	0.041196	0.060718	0.082291	0.10499	0.12889	0.15587	0.1853	0.21587	0.24891	0.28373	0.31983	0.35732	0.39635	0.43687	0.47835	0.52076	0.56148	0.60006	0.63938	0.67632	0.71094	0.74526	0.77732	0.80689	0.83213	0.85504	0.87495	0.89319	0.91113	0.92492	0.93831	0.95035	0.95866	0.96425	0.96835	0.97288	0.97623	0.97862	0.97979	0.97917	0.97943
33	1e-05	1e-05	1e-05	1e-05	1e-05	1e-05	0.00058565	0.001535	0.0028263	0.0040886	0.0053212	0.0065783	0.007223	0.0069816	0.0070112	0.0070608	0.0071552	0.0073613	0.0072136	0.0066684	0.0063589	0.006195	0.0060415	0.0062084	0.006657	0.0067375	0.0070372	0.0075543	0.0085786	0.010524	0.012731	0.015069	0.017218	0.019846	0.022576	0.025425	0.028468	0.031382	0.034106	0.036233	0.037949	0.039374	0.040659	0.04224	0.043857	0.045554	0.047054	0.048468	0.050087
34	1e-05	1e-05	1e-05	1e-05	1e-05	1e-05	0.038958	0.12155	0.20763	0.29194	0.37437	0.45751	0.53853	0.61733	0.69123	0.751	0.79642	0.8268	0.84951	0.85919	0.86764	0.86769	0.86268	0.85119	0.83836	0.82493	0.81133	0.80094	0.79032	0.77453	0.76345	0.74765	0.7356	0.72375	0.71481	0.69995	0.68444	0.67051	0.65741	0.64931	0.64521	0.6392	0.63649	0.63406	0.63179	0.62924	0.6316	0.63422	0.63711
35	1e-05	1e-05	1e-05	1e-05	1e-05	1e-05	0.013131	0.040269	0.067605	0.095215	0.12219	0.14975	0.17818	0.20557	0.23411	0.26442	0.29564	0.32716	0.3575	0.3873	0.41787	0.44846	0.47925	0.509	0.53884	0.56711	0.59252	0.61435	0.63438	0.65523	0.67484	0.6909	0.70696	0.72114	0.73519	0.74766	0.75934	0.7707	0.78221	0.79342	0.80298	0.81287	0.82439	0.83354	0.84253	0.85086	0.8597	0.86859	0.87794
36	1e-05	1e-05	1e-05	1e-05	1e-05	1e-05	0.0085426	0.027704	0.049462	0.073895	0.10044	0.12833	0.15834	0.19013	0.22223	0.25475	0.28806	0.32215	0.35554	0.38821	0.41964	0.4503	0.47989	0.50777	0.53425	0.55952	0.58354	0.60571	0.62565	0.64443	0.66163	0.67717	0.69064	0.70287	0.71446	0.72478	0.73414	0.74239	0.74958	0.75611	0.76172	0.76616	0.7707	0.77522	0.77978	0.78315	0.78558	0.78793	0.79011
37	1e-05	1e-05	1e-05	1e-05	1e-05	1e-05	0.013812	0.042621	0.072773	0.10446	0.1362	0.16898	0.20293	0.2381	0.27302	0.30779	0.34446	0.38037	0.417	0.45213	0.48636	0.52116	0.55528	0.58811	0.61853	0.64753	0.6763	0.703	0.72881	0.75247	0.77535	0.79671	0.81419	0.82838	0.84314	0.85742	0.87197	0.88265	0.89278	0.90067	0.90845	0.91524	0.92213	0.93237	0.94604	0.95572	0.96648	0.97536	0.98681
38	1e-05	1e-05	1e-05	1e-05	1e-05	1e-05	0.017053	0.054587	0.096519	0.14139	0.18896	0.23836	0.28958	0.34227	0.39428	0.44534	0.49392	0.54045	0.58386	0.62144	0.6564	0.68638	0.71167	0.73324	0.75029	0.76374	0.77362	0.78164	0.78719	0.79034	0.79354	0.79359	0.79411	0.79579	0.79619	0.79689	0.79765	0.79885	0.80008	0.80117	0.8028	0.80357	0.80547	0.80644	0.80562	0.80525	0.80425	0.80286	0.80025
39	1e-05	1e-05	1e-05	0.014049	0.038312	0.06429	0.092672	0.12417	0.158	0.19574	0.23849	0.28489	NaN	NaN	NaN	NaN	NaN	NaN	NaN	NaN	NaN	NaN	NaN	NaN	NaN	NaN	NaN	NaN	NaN	NaN	NaN	NaN	NaN	NaN	NaN	NaN	NaN	NaN	NaN	NaN	NaN	NaN	NaN	NaN	NaN	NaN	NaN	NaN	NaN
40	1e-05	1e-05	1e-05	1e-05	1e-05	1e-05	0.011721	0.035758	0.059818	0.0839	0.10738	0.12912	0.15217	0.17731	0.20212	0.22792	0.25686	0.28578	0.31456	0.34392	0.37507	0.40783	0.44225	0.47678	0.51144	0.54756	0.58342	0.61838	0.65274	0.6872	0.7203	0.75018	0.77969	0.80599	0.82994	0.85276	0.87325	0.89216	0.90884	0.92389	0.93662	0.94687	0.95696	0.96188	0.96801	0.97269	0.97554	0.97736	0.97916
41	1e-05	1e-05	1e-05	1e-05	1e-05	1e-05	0.015213	0.043982	0.070649	0.094224	0.11662	0.13713	0.15763	0.1818	0.20492	0.22935	0.25859	0.28984	0.32061	0.35349	0.39095	0.43021	0.46715	0.50723	0.54685	0.58922	0.62952	0.67036	0.71091	0.75402	0.79405	0.82825	0.86365	0.90001	0.9294	0.95759	0.98194	1.0081	1.0296	1.0475	1.0608	1.0727	1.0884	1.0999	1.1097	1.1212	1.1336	1.1433	1.1511
42	1e-05	1e-05	1e-05	1e-05	1e-05	1e-05	0.0062925	0.020126	0.035344	0.051995	0.070061	0.089142	0.10988	0.13253	0.15616	0.18068	0.20611	0.2327	0.26016	0.288	0.31681	0.34639	0.37647	0.40679	0.43724	0.46814	0.49965	0.53135	0.56248	0.59301	0.62357	0.65236	0.67934	0.70523	0.73021	0.75281	0.77292	0.79029	0.80552	0.81899	0.83101	0.84104	0.85059	0.85929	0.8666	0.87162	0.87629	0.88073	0.88456
43	0.013336	0.0057524	1e-05	1e-05	1e-05	1e-05	1e-05	1e-05	0.0014336	0.015278	0.032522	NaN	NaN	NaN	NaN	NaN	NaN	NaN	NaN	NaN	NaN	NaN	NaN	NaN	NaN	NaN	NaN	NaN	NaN	NaN	NaN	NaN	NaN	NaN	NaN	NaN	NaN	NaN	NaN	NaN	NaN	NaN	NaN	NaN	NaN	NaN	NaN	NaN	NaN
44	1e-05	1e-05	1e-05	1e-05	1e-05	1e-05	0.011702	0.038117	0.066317	0.09694	0.12912	0.16281	0.19909	0.23714	0.27672	0.31708	0.35902	0.39981	0.44079	0.48152	0.52131	0.56	0.59668	0.63108	0.66291	0.69317	0.72105	0.74603	0.76971	0.78885	0.80591	0.82199	0.83637	0.85112	0.86324	0.87306	0.87982	0.88623	0.89069	0.89296	0.89564	0.89688	0.89702	0.89598	0.89349	0.8924	0.89285	0.89506	0.89674
45	1e-05	1e-05	1e-05	1e-05	1e-05	1e-05	0.0047942	0.015136	0.027224	0.040911	0.055851	0.071724	0.089271	0.1089	0.12885	0.1493	0.17196	0.19671	0.22277	0.24911	0.27636	0.30486	0.33449	0.36437	0.39379	0.42341	0.45322	0.48199	0.50894	0.53527	0.56088	0.58529	0.60737	0.6273	0.64619	0.66431	0.68128	0.69728	0.71189	0.72637	0.7396	0.75196	0.76327	0.77525	0.78745	0.79878	0.81018	0.822	0.83364
46	1e-05	1e-05	1e-05	1e-05	1e-05	1e-05	0.005164	0.016138	0.027951	0.040773	0.054262	0.068335	0.083614	0.10011	0.11743	0.13573	0.1555	0.17703	0.20011	0.22422	0.24958	0.27679	0.30534	0.33448	0.36452	0.39547	0.42732	0.45951	0.49089	0.52172	0.55232	0.5822	0.60973	0.63585	0.66132	0.68473	0.70653	0.72603	0.74284	0.75856	0.77237	0.78398	0.79338	0.80243	0.81036	0.81582	0.82106	0.82527	0.8285
47	1e-05	1e-05	1e-05	1e-05	1e-05	1e-05	0.0062497	0.020552	0.036797	0.054897	0.073768	0.094204	0.11593	0.137	0.15947	0.18242	0.2073	0.23287	0.25832	0.28347	0.30894	0.3346	0.35957	0.38479	0.4112	0.43765	0.46548	0.49065	0.51635	0.54223	0.56761	0.59085	0.6126	0.63401	0.65406	0.67179	0.68766	0.70161	0.71625	0.72859	0.74007	0.7514	0.76331	0.7755	0.78701	0.79768	0.80791	0.81729	0.82465
[truncated: 71 more columns]
