# Supplementary material for: Fractional killing arises from cell-to-cell variability in overcoming a caspase activity threshold
Source: Mol Syst Biol. 2015 May 7;11(5):803. doi: 10.15252/msb.20145584 (PMC4461398; doi:10.15252/msb.20145584)
Supplement: Supplementary file 3 [file msb0011-0803-sd3.zip › All_data/059_Mapatumumab (10 nM)_3/cell_parameters.tsv]

Mapa 10nM
Cell #	Surviving	Time pre-MOMP	Max C8 activity pre-MOMP	Time of Max C8 activity (tau)	k	t0	r2 of fit
1	1	Inf	0.00078999	550	7.8491e-07	-30	0.89461
2	1	Inf	0.00067043	160	1.7565e-06	-28.4655	0.97831
3	1	Inf	0.00052991	150	2.0797e-06	-29.9992	0.95343
4	1	Inf	0.00028453	340	3.1297e-07	-29.9957	0.89711
5	1	Inf	0.00031152	160	1.008e-06	-29.9999	0.71998
6	1	Inf	0.00084034	350	1.7188e-06	-29.9999	0.92857
7	1	Inf	0.002178	175	7.7879e-06	15.8774	0.99873
8	0	275	0.0011467	275	2.5846e-06	-30	0.95952
9	1	Inf	0.0019307	200	6.9791e-06	21.3273	0.99864
10	1	Inf	0.0016039	250	3.6283e-06	-12.3521	0.99683
11	0	285	0.0034801	285	3.6951e-06	21.4482	0.9991
12	1	Inf	0.0033339	275	6.1386e-06	7.1154	0.99949
13	1	Inf	0.0018202	165	6.7209e-06	3.9678	0.99906
14	1	Inf	0.0020698	185	7.0728e-06	13.4335	0.99972
15	0	155	0.005621	155	2.0336e-05	27.1519	0.99885
16	0	140	0.0044835	140	1.3174e-05	34.8729	0.99693
17	0	130	0.0045517	130	1.3068e-05	-30	0.79353
18	1	Inf	0.0012091	170	4.0393e-06	17.2883	0.99419
19	1	Inf	0.00030646	175	7.2464e-07	-29.9996	0.6833
20	0	100	0.0055078	100	1.582e-05	-30	0.98291
21	1	Inf	0.00099527	160	3.3183e-06	-26.0214	0.98017
22	1	Inf	0.0017569	160	4.7192e-06	-28.3792	0.98289
23	0	165	0.0044892	165	8.5101e-06	-27.3026	0.99674
24	1	Inf	0.00041554	150	1.5016e-06	-13.6494	0.96096
25	0	305	0.0030581	305	3.8411e-06	0.47391	0.99773
26	0	245	0.0036733	245	5.2293e-06	-2.5246	0.99817
27	1	Inf	0.0022737	140	1.104e-05	9.7779	0.99807
28	1	Inf	0.000655	80	8.3523e-06	15.4611	0.98737
29	0	105	0.0054086	105	2.2797e-05	13.0488	0.99657
30	1	Inf	0.0029812	160	1.2484e-05	9.471	0.99783
31	1	Inf	0.00089531	165	2.7145e-06	-30	0.97834
32	1	Inf	0.0028056	160	1.1192e-05	14.629	0.99959
33	0	195	0.0046374	195	1.5852e-05	19.258	0.99952
34	1	Inf	0.00043802	165	1.2558e-06	-25.8078	0.97792
35	1	Inf	0.00088128	155	3.0309e-06	-13.7337	0.98801
36	0	315	0.0012649	245	2.629e-06	-29.9999	0.99216
37	1	Inf	0.00098696	280	1.33e-06	-29.9997	0.99278
38	1	Inf	0.00030564	165	1.0224e-06	-29.9936	0.88888
39	1	Inf	0.00073481	285	1.7037e-06	-30	0.96653
40	0	310	0.0036391	310	4.1077e-06	31.8505	0.98034
41	0	315	0.0010076	170	2.2152e-06	-29.9999	0.96902
42	1	Inf	0.0015924	130	7.7574e-06	-17.9927	0.96651
43	1	Inf	0.0011847	155	4.6339e-06	4.6082	0.99826
44	1	Inf	0.00079322	170	2.6594e-06	-14.6611	0.98955
45	1	Inf	0.0023832	230	7.0841e-06	50.9782	0.99174
46	1	Inf	0.0013597	125	7.2934e-06	-5.8422	0.98428
47	1	Inf	0.0015486	170	5.0543e-06	5.4773	0.99751
48	0	495	0.0015542	495	1.5826e-06	-30	0.88605
49	1	Inf	0.00078185	155	3.0933e-06	4.3243	0.99727
50	1	Inf	0.0010163	325	1.9297e-06	-30	0.94805
51	0	165	0.0050198	165	6.8702e-06	-9.8018	0.97558
52	1	Inf	0.0016653	145	6.6881e-06	0.91105	0.99762
53	1	Inf	0.00089436	275	1.975e-06	18.9468	0.99235
54	1	Inf	0.0013026	335	2.2794e-06	-29.9998	0.99459
55	0	195	0.0045922	195	6.1341e-06	-29.9898	0.99635
56	1	Inf	0.0015401	170	4.9082e-06	14.0246	0.99165
57	0	150	0.0044519	150	1.6074e-05	45.8719	0.99505
58	0	115	0.0043768	115	2.0825e-05	21.4628	0.99895
59	1	Inf	0.00098152	250	2.3924e-06	2.7125	0.99335
60	1	Inf	0.0015304	280	3.7058e-06	24.9793	0.99824
61	1	Inf	0.00087166	150	3.3664e-06	-19.807	0.98055
62	1	Inf	0.0037253	190	1.3213e-05	30.5695	0.99967
63	1	Inf	0.0029598	165	1.2309e-05	7.9466	0.9967
64	1	Inf	0.0010471	170	2.9824e-06	-15.2659	0.99185
65	1	Inf	0.001262	175	3.6436e-06	-29.3276	0.98822
66	1	Inf	0.0003402	165	8.7359e-07	-29.999	0.76473
67	1	Inf	0.00023289	345	4.2669e-07	-29.9999	0.92874
68	0	240	0.0044687	240	5.874e-06	-2.5512	0.99569
69	0	260	0.0035787	260	4.8759e-06	-23.645	0.99316
70	1	Inf	0.00062189	165	1.9555e-06	-29.9999	0.96236
71	1	Inf	0.0010558	245	2.1744e-06	-29.9997	0.97364
72	1	Inf	0.0016942	240	4.0125e-06	-30	0.9914
73	1	Inf	0.0045953	270	5.4033e-06	2.3166	0.98302
74	1	Inf	0.00092937	45	3.457e-05	15	0.8782
75	0	400	0.0031067	400	2.0797e-06	-29.9999	0.98334
76	0	355	0.0026704	355	3.5376e-06	-30	0.98277
77	1	Inf	0.0015501	175	4.8015e-06	1.152	0.99559
78	0	500	0.0028084	500	1.0286e-06	-30	0.88429
79	1	Inf	0.00062811	165	1.8106e-06	1.7707	0.98508
80	0	100	0.0039794	100	2.1375e-05	17.8304	0.99717
81	1	Inf	0.0005478	340	7.8408e-07	-30	0.97565
82	1	Inf	0.00074843	150	2.794e-06	-7.2695	0.99523
83	0	465	0.0021901	465	1.5782e-06	-30	0.9668
84	1	Inf	0.00087238	170	2.0656e-06	-6.5499	0.96957
85	0	210	0.0037396	210	8.1241e-06	16.981	0.9988
86	0	400	0.0076882	400	4.0586e-07	-29.9996	0.69525
87	1	Inf	0.0010321	140	5.0923e-06	19.1092	0.99981
88	1	Inf	0.0015481	155	5.975e-06	-10.0682	0.99272
89	1	Inf	0.0025539	345	3.4714e-06	-30	0.99509
90	1	Inf	0.0012625	165	4.3457e-06	5.4811	0.99816
91	1	Inf	0.004736	130	2.7745e-05	31.4426	0.99919
92	1	Inf	0.00049151	155	1.7228e-06	-22.3902	0.98246
93	1	Inf	0.00087843	160	3.1097e-06	-2.1621	0.99654
94	0	460	0.00053654	355	7.3787e-07	-29.9999	0.96992
95	1	Inf	0.0026784	150	1.2266e-05	14.1977	0.99952
96	1	Inf	0.00076491	155	2.9923e-06	7.8115	0.99778
97	0	160	0.0047845	160	1.6096e-05	27.233	0.99806
98	1	Inf	0.00057664	160	1.8282e-06	-17.3443	0.98788
99	0	170	0.0045781	170	1.1713e-05	15.4337	0.99917
100	1	Inf	0.0011974	170	4.7104e-06	25.993	0.99827
101	0	305	0.0032508	305	6.5602e-06	27.008	0.99943
102	1	Inf	0.0010703	310	1.8286e-06	-17.6177	0.99788
103	0	175	0.0040144	175	1.1305e-05	20.5837	0.99676
104	1	Inf	0.0011334	140	5.1761e-06	6.0182	0.99789
105	1	Inf	0.0015937	160	6.2353e-06	5.1108	0.99845
106	0	400	0.0028004	400	1.5008e-06	-29.9994	0.99406
107	1	Inf	0.00084433	330	1.2976e-06	-23.91	0.99777
108	1	Inf	0.0014356	210	4.6193e-06	48.266	0.97981
109	1	Inf	0.0015362	255	3.8742e-06	33.2167	0.99715
110	1	Inf	0.00085174	155	3.0644e-06	-6.8127	0.99446
111	1	Inf	0.0020287	305	5.5012e-06	78.9095	0.99891
112	0	340	0.0035754	340	1.2547e-06	-30	0.95117
113	1	Inf	0.001095	110	1.2671e-05	43.9213	0.93377
114	0	230	0.0039209	230	4.3397e-06	11.3757	0.9956
115	0	350	0.0034771	350	2.0892e-06	-17.8067	0.9972
116	0	55	0.0049232	55	5.7838e-05	15.2616	0.99922
117	1	Inf	0.00086837	240	2.1884e-06	-12.9443	0.99224
118	0	500	0.0020551	500	1.4749e-06	-30	0.87824
119	1	Inf	0.0020304	150	7.2557e-06	-29.9965	0.97589
120	0	185	0.0054488	185	8.7717e-06	-14.4681	0.9952
121	1	Inf	0.00097541	210	1.9883e-06	-29.9998	0.97993
122	0	500	0.0016832	165	2.778e-06	-30	0.86861
123	1	Inf	0.0032507	240	9.982e-06	41.832	0.99844
124	1	Inf	0.00076424	135	3.5639e-06	6.1233	0.99625
125	1	Inf	0.00073857	215	2.4513e-06	30.4024	0.99859
126	1	Inf	0.0013101	155	5.3272e-06	6.4918	0.99761
127	1	Inf	0.0019145	145	9.4931e-06	18.4028	0.99958
128	1	Inf	0.0019101	150	8.8897e-06	11.6064	0.99853
129	1	Inf	0.00073647	275	1.4395e-06	-29.998	0.98935
130	1	Inf	0.0012835	145	6.9342e-06	32.4183	0.99917
131	1	Inf	0.0012276	280	2.3685e-06	-22.7956	0.99785
132	1	Inf	0.0021054	215	6.3859e-06	16.5361	0.99951
133	1	Inf	0.00056208	205	2.535e-06	45.6514	0.98899
134	1	Inf	0.00069704	145	3.0328e-06	3.6362	0.99682
135	0	220	0.0039369	220	7.7811e-06	38.0694	0.99909
136	1	Inf	0.0013682	150	5.9888e-06	-0.71939	0.99465
137	1	Inf	0.00075325	215	2.0243e-06	-24.1302	0.99401
138	0	185	0.0036007	185	1.0421e-05	48.5445	0.99889
139	0	175	0.0043978	175	8.8114e-06	8.4472	0.99851
140	1	Inf	0.0012785	165	5.7444e-06	28.454	0.99931
141	1	Inf	0.00076417	230	2.2029e-06	-30	0.98279
142	0	170	0.0050955	170	1.2346e-05	18.8641	0.99953
143	0	490	0.00036834	385	5.0947e-07	-30	0.9577
144	0	170	0.0048772	170	1.4165e-05	7.8754	0.99522
145	1	Inf	0.0011267	225	3.1263e-06	-12.0786	0.9954
146	0	125	0.004742	125	1.8817e-05	36.1567	0.99246
147	1	Inf	0.00073282	160	2.7575e-06	-11.7498	0.99048
148	0	175	0.0053653	175	1.1796e-05	18.4302	0.99539
149	1	Inf	0.0015667	160	6.8695e-06	14.7378	0.99901
150	1	Inf	0.0011307	170	4.6325e-06	4.7586	0.99496
151	1	Inf	0.0013592	145	5.5468e-06	-4.7033	0.99364
152	0	315	0.0024556	315	3.131e-06	-16.6935	0.99056
153	1	Inf	0.00089909	380	1.1736e-06	-29.9998	0.9528
154	1	Inf	0.0033972	175	1.3256e-05	15.3228	0.99948
155	0	415	0.0028088	415	2.4636e-06	-30	0.84954
156	1	Inf	0.00085539	555	9.9278e-07	-30	0.88744
157	1	Inf	0.0019077	145	9.1054e-06	6.667	0.99581
158	0	70	0.0026625	70	2.9549e-05	23.1592	0.99871
159	1	Inf	0.0017908	170	6.6037e-06	1.9238	0.99771
160	1	Inf	0.0017056	150	6.6279e-06	3.8111	0.9964
161	0	335	0.0020275	335	3.0911e-06	-30	0.98489
162	0	110	0.0036633	110	2.004e-05	19.5502	0.99946
163	0	245	0.0030392	245	7.313e-06	-11.5377	0.99642
164	1	Inf	0.0019877	135	1.0456e-05	8.6541	0.99645
165	1	Inf	0.00098697	145	3.3145e-06	-9.6179	0.98036
166	1	Inf	0.00077849	135	3.6978e-06	-4.4446	0.98773
167	1	Inf	0.001209	160	4.0606e-06	-21.4466	0.98563
168	1	Inf	0.0015528	590	1.0228e-06	-30	0.62961
169	1	Inf	0.0013111	190	4.0718e-06	-5.7139	0.99772
170	0	120	0.0048237	120	2.4164e-05	25.2175	0.99993
171	1	Inf	0.0024399	210	7.2422e-06	23.1992	0.99943
172	1	Inf	0.0010348	140	5.431e-06	27.2533	0.9967
173	0	480	0.0029358	480	2.1783e-06	-30	0.87086
174	1	Inf	0.0008692	310	1.7499e-06	-29.9998	0.98531
175	0	150	0.0047653	150	1.4579e-05	20.5802	0.99964
176	1	Inf	0.0027309	105	2.9892e-05	34.1046	0.99588
177	1	Inf	0.0016938	170	7.7871e-06	36.1585	0.99972
178	1	Inf	0.0012294	90	3.5197e-05	51.2977	0.66807
179	1	Inf	0.0004357	565	4.2465e-07	-30	0.93401
180	1	Inf	0.00030307	140	1.473e-06	19.9754	0.99458
181	1	Inf	0.0031988	220	6.2375e-06	-3.736	0.99655
182	1	Inf	0.0025871	215	7.8975e-06	-4.2317	0.98799
183	1	Inf	0.00057168	210	1.2963e-06	-12.2945	0.9956
184	0	325	0.0036463	325	4.6741e-06	62.4514	0.99713
185	1	Inf	0.0015713	220	4.2059e-06	17.4951	0.99908
186	1	Inf	0.002527	225	7.3031e-06	12.7165	0.9992
187	1	Inf	0.00045457	140	1.7929e-06	-8.6476	0.99116
188	1	Inf	0.00072364	205	1.7661e-06	-9.4733	0.99862
189	0	495	0.00050199	160	7.08e-07	-30	0.91039
190	1	Inf	0.0040945	590	8.1697e-07	27.07	0.93159
191	1	Inf	0.0018125	160	6.5861e-06	-0.83117	0.99811
192	0	115	0.0051426	115	2.0925e-05	19.524	0.99859
193	0	120	0.0050183	120	2.0164e-05	19.202	0.99954
194	1	Inf	0.000602	190	1.8297e-06	29.8778	0.99313
195	0	140	0.0050107	140	1.679e-05	19.8717	0.99961
196	0	155	0.004203	155	1.3221e-05	28.4345	0.99672
197	0	105	0.0052381	105	3.5464e-05	32.8994	0.99972
198	1	Inf	0.0027246	220	7.6489e-06	22.4685	0.9996
199	0	155	0.0034437	155	1.3087e-05	16.6808	0.9997
200	1	Inf	0.00072549	175	3.528e-06	51.1051	0.99697
201	0	145	0.0050099	145	1.7658e-05	44.1588	0.99597
202	0	310	0.0040035	310	6.3676e-06	66.3134	0.99361
203	1	Inf	0.0017157	175	6.2499e-06	1.8959	0.99831
204	1	Inf	0.0014073	230	3.4567e-06	-21.0246	0.99525
205	1	Inf	0.0015289	220	5.103e-06	13.4753	0.99471
206	0	240	0.00033426	240	1.8482e-06	129.3006	0.86777
207	1	Inf	0.0023046	220	5.9947e-06	18.5632	0.99949
208	1	Inf	0.0023677	260	4.8753e-06	-0.35632	0.99912
209	1	Inf	0.0012158	180	4.4617e-06	-8.8858	0.99225
210	1	Inf	0.0023708	210	8.7017e-06	45.321	0.99878
211	1	Inf	0.00056151	190	1.5505e-06	-14.9963	0.99637
212	0	145	0.0055611	145	2.2584e-05	51.305	0.98798
213	1	Inf	0.0014178	215	4.2922e-06	-14.3045	0.99169
214	1	Inf	0.00055729	400	7.1169e-07	-30	0.92236
215	1	Inf	0.0021619	210	7.7668e-06	48.3531	0.99868
216	0	115	0.00070198	115	3.0745e-06	2.471	0.99058
217	1	Inf	0.0032136	190	1.1234e-05	19.1139	0.99947
218	1	Inf	0.00067991	175	2.2435e-06	9.2923	0.9955
219	1	Inf	0.0014747	125	8.7596e-06	10.924	0.99647
220	0	210	0.004207	210	1.0665e-05	11.2475	0.99871
221	1	Inf	0.0007478	230	2.1169e-06	-12.1705	0.99294
222	0	480	0.0023328	170	2.9367e-06	-30	0.72521
223	1	Inf	0.00063152	250	1.496e-06	-29.9902	0.99252
224	0	335	0.0026739	335	3.9384e-06	-30	0.98524
225	1	Inf	0.0013647	150	6.2108e-06	16.3477	0.99974
226	1	Inf	0.0024257	210	7.6771e-06	21.4191	0.99958
227	0	220	0.0036352	220	9.4052e-06	45.1784	0.99878
228	1	Inf	0.0010078	285	1.5841e-06	-9.7726	0.99746
229	0	330	0.0003196	235	5.2772e-07	-29.6402	0.99134
230	1	Inf	0.0015748	180	5.3199e-06	-2.8187	0.99801
231	0	245	0.0030339	245	7.123e-06	1.7269	0.99135
232	1	Inf	0.0018256	180	7.4814e-06	15.9329	0.99691
233	0	135	0.0051965	135	1.5055e-05	26.4901	0.99643
234	1	Inf	0.0019855	255	3.9082e-06	-4.5206	0.99881
235	1	Inf	0.0015714	175	5.4174e-06	5.0667	0.99921
236	1	Inf	0.0014084	300	4.0886e-06	79.8028	0.99792
237	1	Inf	0.0024989	160	1.0947e-05	16.7822	0.99919
238	0	290	0.0032762	290	4.7075e-06	-29.9999	0.99554
239	0	120	0.0047966	120	2.2202e-05	15.3004	0.99922
240	1	Inf	0.001353	180	4.0785e-06	-12.3056	0.99143
241	1	Inf	0.0012304	175	4.196e-06	11.9942	0.99533
242	1	Inf	0.0010792	330	1.9224e-06	-23.1578	0.99043
243	0	135	0.0040691	135	2.0087e-05	20.9676	0.99984
244	0	110	0.0027074	110	2.4387e-05	60.1217	0.99768
245	1	Inf	0.0017761	285	3.4063e-06	-29.9998	0.98401
246	0	205	0.004091	205	1.0146e-05	61.268	0.99861
247	0	185	0.0051011	185	1.8726e-05	40.2508	0.99986
248	0	270	0.0035033	270	5.4465e-06	-12.9551	0.99027
249	0	155	0.0038599	155	1.6783e-05	18.7919	0.99553
250	0	275	0.003202	275	6.4765e-06	-16.51	0.99084
251	0	215	0.0040923	215	1.0754e-05	21.6489	0.99922
252	1	Inf	0.0014736	270	3.2955e-06	11.5491	0.99763
253	0	310	0.0044876	310	2.4561e-06	-6.5557	0.99191
254	1	Inf	0.00062332	155	2.4686e-06	-22.5415	0.97886
255	1	Inf	0.0010209	320	1.7836e-06	-29.9999	0.98026
256	0	205	0.004425	205	8.15e-06	30.4903	0.99918
257	1	Inf	0.00068414	130	4.9933e-06	32.0647	0.99488
258	0	225	0.0031285	225	1.0337e-05	18.5129	0.99248
259	1	Inf	0.0006416	495	1.021e-06	-30	0.91508
260	0	475	0.00034729	70	6.0662e-07	-30	0.7415
261	1	Inf	0.00014308	150	8.52e-07	55.4143	0.9647
262	1	Inf	0.0019354	160	7.8395e-06	11.4759	0.99937
263	1	Inf	0.0012836	270	2.8051e-06	-28.0807	0.97841
264	0	210	0.0041442	210	7.1485e-06	12.7527	0.99608
265	0	105	0.0028533	105	1.8987e-05	20.4102	0.99937
266	1	Inf	0.0015121	270	3.1181e-06	26.0753	0.99923
267	1	Inf	0.0014383	160	5.0848e-06	-9.2061	0.99205
268	1	Inf	0.00076853	270	1.869e-06	9.8042	0.99142
269	1	Inf	0.0016317	180	4.8105e-06	7.2044	0.99558
270	1	Inf	0.0016524	140	8.3277e-06	21.8775	0.9996
271	1	Inf	0.0013385	230	4.2503e-06	27.2071	0.9977
272	1	Inf	0.0014881	270	2.6004e-06	-30	0.99352
273	0	160	0.005607	160	1.9065e-05	36.1787	0.99561
274	0	295	0.0041316	295	5.1994e-06	49.1098	0.98792
275	1	Inf	0.0019271	265	3.8871e-06	-10.3563	0.99286
276	0	125	0.0056194	125	2.6815e-05	24.8563	0.99981
277	0	70	0.0054246	70	6.2642e-05	25.405	0.99938
278	0	60	0.0048999	60	6.4821e-05	20.7544	0.99944
279	1	Inf	0.0019177	130	1.6752e-05	50.4289	0.91915
280	1	Inf	0.0017479	125	1.9229e-05	54.6411	0.45547
281	1	Inf	0.00049354	165	3.5393e-06	76.6009	0.84171
282	1	Inf	0.0016038	185	5.9037e-06	23.697	0.99984
283	0	165	0.0047685	165	1.5611e-05	25.6815	0.99891
284	1	Inf	0.0022676	230	5.7613e-06	-6.0358	0.99738
285	1	Inf	0.001421	410	1.8851e-06	-12.9459	0.9978
286	1	Inf	0.0026282	155	1.238e-05	25.1463	0.99992
287	1	Inf	0.0009109	150	4.3508e-06	18.3515	0.99579
288	1	Inf	0.0022313	260	5.5272e-06	8.6221	0.99718
289	0	365	0.0029963	365	2.9334e-06	-29.9999	0.99803
290	0	210	0.0040582	210	1.0449e-05	45.2905	0.99788
291	0	180	0.0046659	180	1.4475e-05	16.0432	0.99936
292	0	160	0.0052643	160	2.2334e-05	24.7454	0.99864
293	0	165	0.0045316	165	1.1114e-05	32.3315	0.99545
294	1	Inf	0.0028294	155	1.3431e-05	25.5686	0.99974
295	1	Inf	0.0016749	150	7.9229e-06	19.3737	0.99854
296	1	Inf	0.0013758	165	5.5747e-06	33.6937	0.98446
297	1	Inf	0.0019357	150	1.2647e-05	53.509	0.99924
298	0	170	0.0047307	170	1.74e-05	51.2998	0.99938
299	0	325	0.0027802	325	4.702e-06	-30	0.97938
300	0	295	0.0024686	295	5.1004e-06	-27.1799	0.97805
301	0	235	0.0034147	235	7.5854e-06	37.0612	0.99933
302	0	310	0.0025179	310	5.112e-06	-19.5674	0.98562
303	0	280	0.0039447	280	6.7276e-06	55.2238	0.99812
304	1	Inf	0.0017028	145	8.5951e-06	16.9151	0.99648
305	1	Inf	0.00030631	145	2.5746e-06	67.2505	0.7768
306	1	Inf	0.00027048	520	3.143e-07	-29.9942	0.97873
307	0	340	0.0029832	340	2.869e-06	-30	0.98973
308	1	Inf	0.0060689	145	3.7725e-05	45.1298	0.99982
309	0	175	0.0040079	175	1.0002e-05	-30	0.84944
310	0	115	0.0017842	115	1.1327e-05	32.07	0.99895
311	1	Inf	0.0072849	135	4.7394e-05	38.0461	0.99926
312	0	225	0.00058151	225	1.8546e-06	35.4427	0.9444
313	1	Inf	0.00049101	265	1.1423e-06	-29.9992	0.9506
314	0	55	0.00028062	50	4.7189e-06	16.79	0.61837
315	1	Inf	0.00079825	150	3.3751e-06	-0.77049	0.9959
316	0	290	0.0032356	290	6.0163e-06	-28.3785	0.9813
317	1	Inf	0.0013877	410	1.4591e-06	-29.9996	0.99343
318	1	Inf	0.0019338	200	6.7108e-06	20.9559	0.99872
319	1	Inf	0.0012075	205	1.542e-06	-29.9998	0.79685
320	0	155	0.0055821	155	1.9731e-05	17.5378	0.99873
321	0	190	0.0049835	190	1.1159e-05	28.7855	0.99963
322	1	Inf	0.0010557	175	4.0976e-06	13.2396	0.99879
323	1	Inf	0.0016451	285	3.4673e-06	25.8786	0.99898
324	0	315	0.0026492	180	4.906e-06	-22.5944	0.97611
325	1	Inf	0.00094884	160	4.6649e-06	23.1049	0.99389
326	0	90	0.00082197	90	3.8803e-06	-16.3039	0.99899
327	1	Inf	0.00076673	450	1.0695e-06	-29.9998	0.96745
328	1	Inf	0.0014849	270	3.1017e-06	12.6972	0.99916
329	0	130	0.0054012	130	2.7384e-05	33.7245	0.99951
330	1	Inf	0.0011297	335	2.1668e-06	-30	0.97106
331	1	Inf	0.0018665	150	8.6959e-06	8.8971	0.99736
332	1	Inf	0.0017516	245	4.3357e-06	-29.9945	0.99075
333	1	Inf	0.0020015	170	8.4302e-06	10.0759	0.99581
334	1	Inf	0.0015229	180	5.6522e-06	5.0213	0.99739
335	1	Inf	0.0018026	160	8.6881e-06	11.9426	0.99079
336	1	Inf	0.0011101	195	3.7084e-06	8.4894	0.99502
337	0	160	0.0049918	160	2.074e-05	46.158	0.99993
338	1	Inf	0.00095486	350	1.6121e-06	-30	0.97163
339	0	280	0.0024308	280	5.182e-06	20.1255	0.99822
340	1	Inf	0.0018915	180	7.5191e-06	-5.9163	0.98504
341	1	Inf	0.0023545	180	1.1475e-05	45.9829	0.99853
342	0	485	0.0021339	485	1.2134e-06	-20.061	0.9922
343	0	475	0.0023592	475	1.4859e-06	-30	0.99622
344	0	505	0.0023648	225	2.9021e-06	-30	0.82611
345	0	205	0.0049444	205	9.9895e-06	38.1339	0.98204
346	1	Inf	0.0028652	195	9.1622e-06	8.3063	0.99903
347	0	275	0.003322	180	8.3527e-06	3.3526	0.98636
348	1	Inf	0.0019777	205	5.914e-06	3.4306	0.99827
349	1	Inf	0.0011775	200	3.9253e-06	19.0093	0.99791
350	0	220	0.0039707	220	7.4318e-06	6.1242	0.99887
351	1	Inf	0.0021804	130	1.4029e-05	24.8397	0.99898
352	1	Inf	0.00099865	220	2.5746e-06	-29.9993	0.97723
353	1	Inf	0.0014549	390	2.1471e-06	-30	0.89367
354	1	Inf	0.0013636	210	4.0811e-06	4.764	0.99726
355	1	Inf	0.00055085	145	2.4131e-06	-4.0561	0.99493
356	1	Inf	0.0016915	225	5.196e-06	26.2835	0.99811
357	1	Inf	0.0016237	210	5.2683e-06	-10.5706	0.99018
358	0	355	0.0034702	355	2.5767e-06	-30	0.98996
359	1	Inf	0.001916	270	4.0356e-06	-24.459	0.99419
360	1	Inf	0.0026191	160	1.1544e-05	16.0546	0.99928
361	1	Inf	0.00079298	40	0	0	0
362	1	Inf	0.0029454	185	1.0103e-05	4.8082	0.99861
363	1	Inf	0.00074424	425	1.0435e-06	-29.9991	0.99255
364	1	Inf	0.00081788	245	1.5789e-06	-30	0.97368
365	0	130	0.0052844	130	2.1128e-05	19.6712	0.99943
366	0	485	0.0017657	130	2.6941e-06	-30	0.80321
367	1	Inf	0.0012114	45	4.9028e-05	15	0.87774
368	1	Inf	0.00080886	95	9.3973e-06	25.5816	0.99425
369	0	150	0.0054417	150	2.281e-05	20.5923	0.9997
370	0	415	0.0021595	275	3.1724e-06	-30	0.98918
371	1	Inf	0.00020355	380	3.7095e-07	-29.9997	0.83714
372	1	Inf	0.00075895	185	2.4356e-06	-0.15675	0.99807
373	0	200	0.0043011	200	1.1508e-05	45.1312	0.99839
374	0	125	0.0047305	125	2.2487e-05	19.8289	0.99983
375	0	110	0.0057927	110	1.675e-05	8.0227	0.9876
376	1	Inf	0.0005042	165	1.8635e-06	-29.9993	0.97196
377	0	160	0.0042593	160	1.2797e-05	6.305	0.99982
378	1	Inf	0.0014809	390	1.8633e-06	-30	0.96603
379	1	Inf	0.0012593	145	7.1024e-06	19.0225	0.99362
380	0	75	0.0020035	75	1.9933e-05	17.8078	0.99399
381	1	Inf	0.00072486	140	5.6285e-06	46.9854	0.99644
382	0	325	0.0026617	325	4.5499e-06	-20.728	0.99119
383	1	Inf	0.00029425	440	4.1079e-07	-29.9997	0.90169
384	0	230	0.0045311	230	9.8351e-06	24.9756	0.99858
385	0	240	0.004477	240	9.1263e-06	28.7946	0.99757
386	1	Inf	0.0015515	235	3.9207e-06	21.6154	0.99996
387	1	Inf	0.00073633	145	3.4789e-06	16.6023	0.99835
388	1	Inf	0.0011401	150	5.5098e-06	14.9895	0.99804
389	0	260	0.004125	260	6.7492e-06	55.5173	0.9871
390	1	Inf	0.00076647	125	5.4389e-06	30.0388	0.99954
