# Supplementary material for: Fractional killing arises from cell-to-cell variability in overcoming a caspase activity threshold
Source: Mol Syst Biol. 2015 May 7;11(5):803. doi: 10.15252/msb.20145584 (PMC4461398; doi:10.15252/msb.20145584)
Supplement: Supplementary file 3 [file msb0011-0803-sd3.zip › All_data/059_Mapatumumab (10 nM)_3/raw_area.tsv]

Cell # (0 for discarded)	T=5min	T=10min	T=15min	T=20min	T=25min	T=30min	T=35min	T=40min	T=45min	T=50min	T=55min	T=60min	T=65min	T=70min	T=75min	T=80min	T=85min	T=90min	T=95min	T=100min	T=105min	T=110min	T=115min	T=120min	T=125min	T=130min	T=135min	T=140min	T=145min	T=150min	T=155min	T=160min	T=165min	T=170min	T=175min	T=180min	T=185min	T=190min	T=195min	T=200min	T=205min	T=210min	T=215min	T=220min	T=225min	T=230min	T=235min	T=240min	T=245min
0	49	80	15	NaN	NaN	NaN	NaN	NaN	NaN	NaN	NaN	NaN	NaN	NaN	NaN	NaN	NaN	NaN	NaN	NaN	NaN	NaN	NaN	NaN	NaN	NaN	NaN	NaN	NaN	NaN	NaN	NaN	NaN	NaN	NaN	NaN	NaN	NaN	NaN	NaN	NaN	NaN	NaN	NaN	NaN	NaN	NaN	NaN	NaN
1	195	239	183	179	192	240	196	234	217	246	239	267	196	206	247	274	289	334	301	323	348	287	298	265	343	332	302	394	419	377	474	374	372	360	395	364	440	443	403	382	434	430	429	378	380	433	438	433	497
2	2158	2221	1890	2020	1823	1994	1814	1893	1791	1934	1814	1909	1683	1617	1803	1826	1831	1881	1732	1833	1854	1694	1714	1562	1757	1719	1621	1826	1890	1753	1943	1792	1733	1696	1839	1710	1914	1872	1776	1701	1783	1770	1774	1637	1660	1782	1736	1701	1756
3	1283	1263	1109	1097	1069	1122	1083	1113	1046	1144	1141	1200	1126	1143	1181	1212	1210	1238	1203	1159	1103	1047	1012	963	1019	998	965	1056	1046	978	627	621	918	634	645	910	615	561	572	875	924	602	632	858	877	907	903	761	1065
4	977	945	910	887	914	896	925	951	956	1052	1024	1042	1077	1074	1096	1083	1078	1091	1136	1132	1141	1102	1130	1075	1107	1083	1066	1112	1112	1073	1114	1104	1134	1075	1093	1089	1165	1162	1142	1136	1182	1154	1140	1060	1072	1119	1091	1066	1115
0	284	272	315	267	283	313	326	337	362	364	367	393	369	381	378	438	385	405	430	419	439	404	394	422	457	432	430	466	432	447	446	449	453	460	466	453	443	437	432	175	438	463	453	433	452	436	458	451	500
5	1146	1160	1239	1170	1118	1106	1141	1099	1089	1065	1020	1037	1064	996	1048	966	993	1033	1037	1069	1123	1136	1158	1139	1164	1202	1173	1035	1150	1147	1131	1175	1201	1205	1153	1168	1160	1170	1193	1194	1211	1213	1223	1215	1207	1235	1221	1209	1207
0	609	610	613	617	619	615	605	593	579	582	593	592	581	591	590	599	597	592	595	591	586	592	581	571	576	594	583	585	581	579	569	577	565	559	570	550	558	547	549	545	541	531	540	534	541	532	549	552	561
6	907	863	893	889	892	852	862	854	891	875	872	897	871	896	897	855	882	845	849	874	834	821	868	842	870	870	877	858	860	878	867	886	885	881	902	888	885	894	900	888	861	856	889	902	855	881	907	907	922
7	1192	1176	1228	1193	1208	1197	1218	1170	1204	1159	1181	1144	1230	1232	1243	1239	1217	1240	1250	1208	1245	1226	1228	1241	1225	1229	1207	1227	1215	1238	1219	1217	1195	1217	1184	1251	1253	1248	1273	1251	1232	1251	1280	1258	1252	1262	1273	1274	1284
8	870	866	872	841	889	844	852	881	861	862	886	872	884	908	857	817	861	854	835	828	873	859	844	857	856	842	871	856	846	847	832	838	851	884	851	861	868	853	861	873	876	833	851	864	822	831	822	902	902
9	479	492	512	523	517	528	544	540	575	580	576	582	589	620	627	618	658	681	640	665	664	671	716	735	720	715	739	753	755	778	789	788	766	821	798	809	811	806	805	783	779	796	820	851	865	825	837	829	852
0	739	730	751	708	713	711	677	681	685	690	679	683	693	716	683	712	709	700	705	706	701	727	707	727	712	728	733	753	736	728	764	760	760	762	757	760	797	778	765	779	785	772	814	779	790	765	609	303	292
10	1308	1284	1377	1231	1248	1241	1212	1194	1236	1235	1227	1215	1240	1222	1264	1245	1255	1258	1278	1300	1274	1302	1286	1322	1315	1341	1333	1324	1328	1327	1344	1361	1329	1397	1419	1386	1414	1436	1454	1456	1449	1382	1387	1359	1236	1222	1259	1269	1207
11	24	119	157	194	226	206	254	244	136	188	232	264	285	296	304	305	311	284	325	328	326	370	393	396	377	386	405	383	375	367	371	400	414	401	406	406	402	411	419	395	383	402	447	429	414	434	402	413	418
12	413	454	451	461	477	490	486	526	539	527	512	533	500	507	500	519	554	566	580	579	587	599	606	629	633	655	654	666	686	677	680	703	687	692	709	730	727	700	736	749	739	711	730	732	787	794	817	814	788
13	378	368	381	335	346	327	407	437	480	481	504	489	499	509	512	484	483	477	463	506	521	512	569	571	599	586	615	609	598	628	654	691	674	644	648	675	668	659	659	677	652	675	655	664	687	680	667	655	666
14	391	162	171	171	172	198	244	309	370	368	368	374	409	428	478	518	539	524	543	590	607	601	620	655	681	665	665	666	658	653	674	704	711	700	702	709	713	686	256	667	649	631	637	674	676	630	596	588	634
15	588	652	662	670	643	625	612	542	534	494	524	540	497	509	545	560	617	598	622	639	614	646	684	702	671	689	691	707	710	724	743	745	735	756	707	720	712	670	218	212	250	216	229	242	209	190	188	185	198
16	331	319	346	345	338	350	146	150	169	204	248	277	327	346	393	415	467	473	470	472	465	490	521	524	528	513	546	537	556	528	547	567	568	550	215	239	251	230	242	227	257	232	220	NaN	NaN	NaN	NaN	NaN	NaN
17	310	345	331	370	325	382	321	329	380	368	371	369	353	355	365	379	383	403	383	385	381	381	370	407	409	409	393	384	353	405	430	99	91	92	94	85	72	72	80	87	86	70	80	80	73	89	87	78	87
18	229	218	245	253	249	242	234	237	268	280	270	287	276	300	304	329	344	369	357	367	359	363	385	380	385	386	395	399	396	402	404	395	406	414	429	423	441	442	444	443	458	437	453	453	460	469	481	490	503
19	539	537	528	547	537	548	546	557	553	549	559	560	574	571	557	555	581	592	570	566	569	574	556	579	563	543	553	558	574	593	590	600	598	610	607	657	632	604	639	639	673	688	692	703	722	731	716	713	735
0	269	270	282	276	300	307	267	264	294	321	326	343	345	357	373	400	398	396	414	405	424	406	421	424	420	425	403	414	412	429	436	435	443	447	429	428	457	483	470	496	490	507	503	541	563	565	553	561	530
20	355	341	371	383	362	397	398	349	390	384	375	400	387	439	425	425	436	432	417	415	393	419	450	429	427	298	132	123	125	131	149	137	149	128	133	159	148	154	302	158	341	150	150	316	153	321	327	328	330
21	1079	1065	1163	1149	1147	1182	1151	1122	1145	1136	1187	1182	1115	1162	1116	1112	1202	1194	1123	1150	1136	1152	1166	1157	1168	1147	1169	1190	1146	1147	1141	1187	1172	1189	1165	1209	1206	1192	1158	1225	1218	1257	1243	1275	1278	1297	1245	1292	1282
0	388	383	358	367	377	381	409	412	425	439	433	449	445	452	454	433	474	474	479	454	512	482	475	486	502	472	491	499	524	537	562	552	561	550	560	586	582	588	609	598	581	512	436	284	747	773	326	324	299
0	715	719	715	684	656	641	649	629	669	678	656	663	647	662	653	674	669	680	678	678	685	693	722	734	752	777	792	773	801	836	834	841	858	857	866	844	886	928	907	912	928	940	929	908	915	928	934	925	930
22	941	979	997	983	1009	1044	1000	983	1046	1072	1065	1045	997	1057	979	1043	1090	1074	1028	1106	993	1070	1051	1075	1069	1034	1065	1064	1072	1103	1137	1160	1035	1137	896	871	814	832	613	822	621	830	848	707	839	668	739	664	648
23	414	467	442	433	417	440	442	405	488	468	481	500	496	501	499	504	567	538	525	541	529	557	521	557	583	574	558	587	571	608	603	597	598	607	587	568	561	491	151	137	132	132	134	127	131	135	141	127	143
24	348	370	389	387	403	425	441	440	428	430	440	460	445	453	447	456	472	482	474	491	507	498	507	499	508	524	542	573	599	582	588	590	578	587	610	609	594	638	647	667	714	708	726	722	750	774	760	757	776
25	367	357	346	305	318	306	322	320	325	319	327	322	340	326	331	330	327	352	388	408	440	473	477	470	464	485	488	465	496	483	508	526	539	558	564	568	629	623	618	615	643	633	638	667	659	643	671	663	660
0	233	191	178	184	210	252	278	287	270	271	278	300	320	333	385	392	408	408	395	401	395	415	420	421	415	424	417	442	442	443	456	454	444	469	480	469	495	469	480	498	507	526	540	544	545	536	557	572	578
0	1278	1289	1343	1340	1413	1367	1381	1432	1406	1435	1405	1421	1520	1427	1396	1483	1557	1573	1535	1510	1519	1553	1550	1575	1648	1609	1665	1693	1683	1653	1672	1704	1741	1702	1740	1670	1743	1717	1781	1714	1766	1806	1812	1804	1884	1854	1822	1871	1916
0	1318	1342	1382	1281	1298	1302	1280	1351	1387	1337	1333	1375	1354	1362	1410	1398	1366	1408	1406	1380	1410	1402	1384	1425	1395	1406	1425	1431	1419	1404	1408	1452	1401	1469	1448	1413	1443	1422	1450	1450	1435	1455	1456	1464	1485	1411	1440	1448	1491
26	715	746	784	741	741	771	772	751	751	764	759	758	742	771	743	757	781	789	786	752	749	767	752	760	768	757	776	789	792	798	801	790	793	786	779	787	788	832	813	817	804	808	831	856	844	833	842	854	861
27	168	192	202	218	251	279	286	316	299	271	247	232	249	252	265	276	284	277	297	304	311	324	335	332	312	309	298	307	311	301	316	314	319	349	370	371	353	366	383	384	405	400	414	421	419	426	420	420	414
28	298	125	143	118	134	161	145	194	232	243	290	369	339	325	383	353	390	435	457	405	417	426	471	442	441	421	415	438	441	459	490	494	503	478	470	482	517	533	539	525	527	517	516	519	504	505	523	509	520
29	232	222	227	199	205	226	225	238	261	278	328	313	319	318	335	329	339	341	348	357	337	349	357	360	378	363	130	106	113	116	116	118	124	128	131	129	113	111	109	103	100	105	99	97	96	93	104	95	114
30	162	186	211	218	211	188	194	216	222	225	250	252	253	258	270	287	295	272	263	266	261	258	268	316	350	395	382	381	349	332	335	304	320	341	334	349	362	383	376	388	408	419	387	418	414	424	404	418	432
31	773	810	850	844	856	884	938	934	956	916	943	977	901	912	905	903	936	935	938	982	939	1004	958	929	933	976	959	917	954	925	936	973	987	985	1013	985	1013	993	976	971	991	1023	1033	978	990	1016	1087	988	1050
32	601	617	611	574	589	623	617	614	636	622	628	660	630	661	665	676	680	703	695	711	701	691	721	700	730	717	732	741	738	744	745	740	746	731	737	734	729	747	750	761	744	758	740	737	746	755	755	749	716
0	279	288	291	316	290	293	300	301	298	302	297	307	301	304	296	294	328	347	368	365	404	444	465	469	516	540	535	542	570	592	603	599	583	580	594	621	627	598	603	584	599	592	604	599	596	601	603	603	576
33	175	193	211	208	238	239	246	264	292	315	325	331	349	375	400	413	426	437	425	454	456	467	479	462	492	484	519	505	507	534	527	537	538	511	544	519	546	521	522	501	495	510	482	493	501	471	159	177	168
34	312	326	342	335	354	371	378	387	381	409	420	419	421	418	421	429	432	434	432	433	430	447	451	456	455	447	455	464	456	464	477	470	474	470	493	472	488	465	474	481	472	472	478	474	464	475	477	478	480
0	1074	1088	1123	1079	1076	1089	1099	1106	1137	1153	1119	1088	1160	1161	1171	1176	1172	1212	1199	1211	1199	1229	1232	1271	1248	1281	1284	1324	1291	1322	1317	1270	1304	1310	1322	1312	1346	1358	1330	1352	1363	1359	1386	1403	1414	1404	1392	1420	1395
35	1112	1175	1070	988	1116	1031	1052	1098	1078	1055	1056	1034	1029	1010	1001	996	955	959	1030	1025	965	1042	1051	939	1092	1075	1142	1027	1134	1080	1113	1113	1134	1130	1156	1168	1199	1195	1179	1173	1174	1182	1203	1228	1263	1208	1198	1220	1162
36	1306	1364	1383	1311	1355	1318	1371	1309	1341	1322	1349	1315	1324	1284	1326	1363	1408	1404	1394	1435	1381	1387	1404	1403	1401	1368	1363	1407	1409	1304	1350	1360	1299	1291	1292	1244	1275	1298	1293	1328	1350	1312	1379	1349	1413	1380	1406	1367	1393
37	217	211	254	304	325	303	343	337	344	345	359	328	335	347	341	346	384	389	382	406	448	438	464	504	461	470	476	473	474	454	500	520	507	503	498	458	478	500	494	497	496	520	528	558	525	495	507	508	526
38	299	292	301	272	321	344	365	373	361	356	353	372	367	391	403	396	418	402	405	384	405	408	401	412	401	412	426	414	409	422	425	427	437	442	428	445	443	433	425	437	428	428	437	431	441	430	445	420	429
39	242	268	240	249	227	229	221	228	247	260	267	283	265	268	274	282	275	276	280	289	295	292	321	301	307	310	311	322	339	336	341	345	330	329	344	333	346	354	353	340	337	337	332	332	343	334	325	335	349
40	745	750	748	752	769	791	789	817	836	810	795	810	799	809	833	853	877	882	880	857	839	872	665	330	306	294	303	305	308	282	310	91	112	120	147	156	178	201	227	286	305	351	347	349	370	366	379	376	412
0	1110	1067	1056	893	1032	938	1022	1020	1076	1025	1005	1081	1004	1011	1086	1072	1022	1085	1101	1006	1086	1009	978	976	1039	1014	1010	1026	1086	1084	1039	1061	1062	1017	1012	1053	1107	1104	1102	1073	1079	1075	1078	1075	1099	1074	1128	1068	1049
41	732	745	772	740	821	812	856	843	852	865	877	880	886	901	890	890	941	948	956	949	924	970	948	965	984	966	982	1037	990	1061	1014	1011	983	990	981	1030	996	1037	1035	1045	1066	1061	1057	1063	1032	1020	1047	1077	1047
0	610	627	621	600	641	640	618	641	677	667	664	703	725	710	732	740	754	763	764	779	804	803	841	848	841	877	900	886	923	892	880	929	927	933	902	891	871	859	859	883	882	910	924	930	912	945	962	963	921
0	1262	1242	1229	1191	1197	1209	1196	1174	1197	1231	1257	1274	1357	1287	1376	1357	1357	1383	1384	1366	1415	1480	1446	1421	1496	1565	1560	1563	1512	1427	1510	1480	1516	1560	1532	1476	1518	1484	1498	1512	1493	1515	1506	1531	1518	1431	1413	1469	1414
0	966	968	950	892	878	861	849	902	898	1002	914	936	925	999	1024	1056	1063	1033	1107	1065	1105	1103	1086	1126	1151	1204	1116	1119	1110	1119	1146	1185	1136	1241	1250	1274	1249	1255	1257	1210	1194	1239	1278	1308	1314	1281	1303	1241	1264
0	916	962	995	945	1006	1000	1077	1088	1137	1074	1120	1104	1084	1108	1131	1179	1141	1145	1106	1127	1121	1113	1169	1158	1139	1116	1184	1140	1171	1170	1098	1112	1115	1107	1100	1082	1111	1127	1123	1113	1066	1066	1098	1110	1086	1086	1096	1106	1102
42	243	252	218	144	438	174	90	176	202	200	171	177	182	191	224	247	237	275	277	270	266	268	293	277	279	292	294	286	301	287	284	277	273	261	259	257	246	247	253	247	268	251	270	273	291	294	275	275	269
43	689	733	723	724	705	741	758	706	719	706	678	649	626	625	642	674	673	697	730	753	779	788	805	801	785	806	815	823	804	828	810	810	808	832	840	829	824	825	836	835	847	862	862	937	914	908	869	821	783
0	74	66	81	NaN	NaN	NaN	NaN	NaN	NaN	NaN	NaN	NaN	NaN	NaN	NaN	NaN	NaN	NaN	NaN	NaN	NaN	NaN	NaN	NaN	NaN	NaN	NaN	NaN	NaN	NaN	NaN	NaN	NaN	NaN	NaN	NaN	NaN	NaN	NaN	NaN	NaN	NaN	NaN	NaN	NaN	NaN	NaN	NaN	NaN
44	602	630	662	667	697	677	672	639	646	639	648	656	667	678	664	678	691	655	658	668	689	676	704	713	740	717	739	740	768	749	797	753	778	770	759	763	780	762	774	777	775	771	763	761	784	762	784	775	744
45	299	298	296	287	285	103	124	128	158	168	190	209	204	194	219	270	334	322	368	347	394	404	393	392	423	440	454	466	496	495	496	498	506	505	512	499	526	504	502	488	509	518	522	510	543	547	555	564	577
0	502	594	582	535	569	606	608	623	673	635	666	631	662	644	638	607	637	632	626	615	607	607	632	637	626	607	616	606	620	617	620	640	634	652	650	660	636	643	626	651	657	656	660	642	651	657	651	662	659
0	700	763	731	743	776	826	827	888	878	862	915	876	885	839	854	857	859	817	860	874	711	334	285	292	282	284	131	144	144	224	278	295	304	318	346	392	398	389	384	383	383	411	423	429	403	407	419	419	427
0	57	100	194	67	NaN	NaN	NaN	NaN	NaN	NaN	NaN	NaN	NaN	NaN	NaN	NaN	NaN	NaN	NaN	NaN	NaN	NaN	NaN	NaN	NaN	NaN	NaN	NaN	NaN	NaN	NaN	NaN	NaN	NaN	NaN	NaN	NaN	NaN	NaN	NaN	NaN	NaN	NaN	NaN	NaN	NaN	NaN	NaN	NaN
46	119	136	146	113	142	131	148	158	171	193	200	223	225	219	226	223	245	283	291	287	263	283	294	285	317	313	313	314	319	332	315	318	357	352	352	378	398	395	405	391	414	384	389	384	389	395	389	429	401
0	864	893	883	848	884	879	895	871	893	911	926	896	889	917	982	980	999	1014	1025	1033	1011	1026	1019	1026	1051	1058	1101	1115	1126	1112	1088	1151	1112	1138	1148	1118	1120	1153	1145	1168	1177	1191	1165	1173	1144	1174	1236	1217	1214
0	283	75	91	91	105	114	122	130	139	146	139	152	171	187	194	209	200	190	200	237	248	263	284	304	311	327	329	351	357	368	376	361	380	370	353	348	361	377	369	387	387	386	396	438	413	457	438	401	442
0	736	820	872	851	825	871	870	890	942	903	942	955	959	935	971	1000	979	1041	972	1052	1056	1042	1083	1057	1090	1015	1071	1111	1124	1152	1110	1128	1122	1117	1107	1084	1131	1200	1259	1242	1285	1245	1326	1325	1286	1313	1317	1269	1337
47	465	484	466	475	507	501	513	515	503	519	525	501	515	514	504	511	505	488	497	471	484	475	479	475	480	472	464	476	464	462	465	462	465	462	468	466	459	468	459	448	455	453	449	465	458	456	464	460	464
0	39	1	71	NaN	NaN	NaN	NaN	NaN	NaN	NaN	NaN	NaN	NaN	NaN	NaN	NaN	NaN	NaN	NaN	NaN	NaN	NaN	NaN	NaN	NaN	NaN	NaN	NaN	NaN	NaN	NaN	NaN	NaN	NaN	NaN	NaN	NaN	NaN	NaN	NaN	NaN	NaN	NaN	NaN	NaN	NaN	NaN	NaN	NaN
0	426	419	494	412	465	506	609	628	576	616	538	569	280	642	611	661	685	705	692	702	717	740	726	770	791	764	773	851	816	887	NaN	NaN	NaN	NaN	NaN	NaN	NaN	NaN	NaN	NaN	NaN	NaN	NaN	NaN	NaN	NaN	NaN	NaN	NaN
0	621	629	628	618	626	661	676	712	730	753	724	716	746	723	703	705	723	677	667	665	634	637	679	686	706	719	724	730	741	717	721	756	753	738	771	776	792	770	764	782	795	822	824	868	870	838	850	856	834
0	928	963	890	975	957	1007	995	1078	1061	NaN	NaN	NaN	NaN	NaN	NaN	NaN	NaN	NaN	NaN	NaN	NaN	NaN	NaN	NaN	NaN	NaN	NaN	NaN	NaN	NaN	NaN	NaN	NaN	NaN	NaN	NaN	NaN	NaN	NaN	NaN	NaN	NaN	NaN	NaN	NaN	NaN	NaN	NaN	NaN
48	950	954	995	939	1006	995	1031	1035	1059	1089	1102	1096	1094	1109	1107	1109	1116	1118	1122	1147	1125	1127	1184	1168	1184	1183	1162	1202	1167	1183	1170	1182	1213	1207	1226	1197	1219	1217	1204	1209	1217	1217	1170	1268	1264	1239	1316	1281	1306
49	526	519	553	562	584	577	613	626	634	642	646	644	660	651	652	688	675	680	667	713	713	713	748	789	743	766	770	743	753	786	756	777	742	757	756	762	757	749	776	786	831	816	818	796	781	828	827	800	813
50	402	376	397	414	430	418	450	432	459	483	508	509	498	487	502	481	473	470	484	474	487	489	506	509	506	510	511	511	524	532	507	534	518	530	536	539	535	536	556	554	565	558	559	554	605	597	602	608	596
0	898	974	1027	1000	1042	992	1115	1121	1173	1205	1187	1141	1235	1194	1171	1234	1272	1206	1288	1324	1245	1232	1341	1311	1346	1313	1335	1242	469	391	366	379	370	389	417	178	214	190	203	247	337	442	483	485	500	524	517	529	539
51	479	469	481	462	460	434	445	429	430	434	409	439	493	473	487	469	477	506	487	506	502	538	544	558	554	574	579	569	556	548	568	580	588	592	598	617	617	608	297	207	217	213	194	186	139	142	144	138	132
0	395	382	434	396	166	465	474	551	510	545	506	573	549	675	556	573	622	672	662	628	719	687	697	678	722	725	799	747	700	270	810	823	807	808	846	864	NaN	NaN	NaN	NaN	NaN	NaN	NaN	NaN	NaN	NaN	NaN	NaN	NaN
0	367	373	384	382	400	424	430	417	433	458	458	455	479	491	494	488	526	525	541	575	561	552	560	576	568	567	560	575	577	572	584	588	573	604	609	622	628	642	636	644	624	610	617	615	631	642	649	658	656
52	545	507	550	528	566	540	595	621	609	624	627	615	596	636	628	631	626	618	661	623	633	653	679	675	699	714	689	675	714	665	712	707	728	689	696	726	732	741	744	768	795	758	790	784	796	771	778	794	771
0	559	559	598	480	504	542	574	592	614	558	599	574	561	614	600	580	621	674	629	690	735	687	655	708	722	742	719	760	753	745	741	781	787	745	749	755	780	797	785	797	833	813	834	833	858	853	796	862	806
0	NaN	NaN	NaN	NaN	NaN	NaN	NaN	NaN	NaN	NaN	NaN	NaN	NaN	NaN	NaN	NaN	NaN	NaN	NaN	NaN	NaN	NaN	NaN	NaN	NaN	NaN	NaN	NaN	NaN	NaN	NaN	NaN	NaN	NaN	NaN	NaN	NaN	NaN	NaN	NaN	NaN	NaN	NaN	NaN	NaN	NaN	NaN	NaN	NaN
53	346	345	352	353	345	352	365	376	393	409	390	427	413	405	418	403	413	420	434	453	456	422	433	410	376	376	364	416	444	463	454	449	463	503	504	503	503	494	511	497	499	501	501	501	517	510	510	516	545
0	725	820	791	838	857	869	949	927	960	987	1029	968	1015	1058	1063	1122	1130	1093	1119	1111	1153	1107	1211	1234	1219	1183	1217	1208	1206	1231	1283	1287	1266	1239	1329	1325	1348	1156	397	387	394	386	387	384	388	399	405	387	159
54	982	1013	1007	929	1046	999	1018	1061	1070	1081	1119	1075	1123	1130	1128	1142	1164	1147	1122	1166	1217	1180	1229	1247	1304	1255	1296	1253	1277	1290	1289	1363	1282	1348	1342	1288	1348	1362	1382	1436	1485	1405	1422	1416	1381	1376	1458	1431	1463
0	536	534	557	497	582	545	582	592	634	689	669	650	614	622	619	637	626	674	657	661	689	689	705	697	737	740	728	721	759	734	714	721	717	712	743	743	754	750	772	771	773	713	725	708	699	726	747	773	779
55	362	347	364	344	334	349	346	352	350	366	386	398	413	421	427	484	487	514	528	515	502	508	520	532	539	551	559	566	577	584	590	592	561	588	560	576	582	608	631	603	629	603	606	605	192	188	165	157	146
56	334	339	354	332	367	344	310	360	368	389	416	442	442	416	458	462	460	452	450	468	455	459	445	460	456	470	449	452	470	461	470	464	450	444	445	409	436	425	407	389	407	442	451	455	483	468	481	455	521
57	280	290	317	323	351	346	336	337	322	335	325	312	285	248	221	256	253	290	347	415	440	451	440	458	465	441	458	472	454	488	467	500	486	490	512	341	248	212	212	210	219	225	241	210	198	207	201	191	206
58	775	782	765	753	800	840	854	922	935	912	950	965	980	979	1051	1037	1065	1112	1069	1114	1103	1084	1106	1116	1142	1152	1134	1176	1193	1242	1174	1180	1178	1159	1113	1057	682	531	441	343	375	387	355	355	343	325	327	298	325
0	1047	1037	985	982	1056	1056	1040	1072	1050	1058	1070	1078	1043	1076	1084	1089	1129	1101	1093	1089	1124	1178	1121	1143	1166	1171	1146	1156	1206	1121	1193	1210	1160	1209	1155	1192	1204	1182	1224	1214	1247	1247	1234	1280	1255	1289	1350	1292	1358
0	612	589	626	604	618	638	650	644	628	638	653	654	680	651	677	673	683	666	656	652	654	674	639	628	625	665	639	644	616	621	606	605	567	583	605	586	597	613	641	636	638	621	637	650	643	674	679	681	684
59	585	565	554	523	564	560	498	277	252	261	259	295	301	89	78	98	145	124	108	114	154	192	202	263	273	279	316	315	304	293	302	315	308	325	287	309	322	313	325	334	316	306	312	313	292	329	325	329	338
60	647	640	631	603	624	602	591	577	563	564	484	350	308	305	310	308	340	102	116	119	129	126	147	173	234	224	224	267	269	276	278	292	291	333	357	322	319	329	310	317	310	332	356	360	360	357	362	371	369
61	608	682	674	727	650	668	652	613	657	621	625	640	636	650	691	720	695	761	753	753	791	811	843	798	809	792	813	790	785	742	798	797	799	838	845	833	868	888	870	834	931	941	931	929	947	948	949	949	968
62	599	612	630	662	580	663	645	653	659	635	656	673	698	690	710	635	615	693	711	703	742	652	695	694	769	725	691	687	683	716	690	740	681	725	793	774	769	772	829	810	822	839	817	768	846	784	797	842	843
0	903	897	889	909	950	1028	1033	1107	1070	1138	1149	1157	1174	1178	1221	1225	1223	1160	1232	1277	1269	1327	1283	1297	1390	1349	1304	1406	1387	1400	1408	1348	1299	1327	1357	1280	1328	1411	1425	1366	1383	1360	1320	1377	1357	1130	1140	1122	1082
63	708	742	752	728	733	761	818	818	807	823	813	813	833	834	836	807	825	862	888	901	862	870	851	891	894	888	928	885	886	908	880	940	940	924	975	943	946	948	955	957	938	991	961	949	1036	984	1003	1038	1034
64	608	548	604	630	601	660	642	648	657	646	651	669	698	710	710	702	679	691	647	676	683	700	736	739	746	751	718	772	714	751	773	773	733	793	813	811	799	828	858	811	869	832	790	783	761	764	756	766	770
0	610	650	715	691	671	731	740	754	749	755	734	754	831	824	800	820	787	837	807	811	841	773	810	833	859	818	829	856	839	850	853	853	857	830	872	835	851	841	852	847	824	805	858	849	863	901	871	896	912
0	722	705	652	705	664	695	747	755	749	734	762	760	749	812	766	778	809	821	790	773	812	810	804	805	828	806	811	833	807	817	810	809	814	836	848	816	855	827	843	791	845	816	849	810	848	868	838	830	869
0	NaN	NaN	NaN	NaN	NaN	NaN	NaN	NaN	NaN	NaN	NaN	NaN	NaN	NaN	NaN	NaN	NaN	NaN	NaN	NaN	NaN	NaN	NaN	NaN	NaN	NaN	NaN	NaN	NaN	NaN	NaN	NaN	NaN	NaN	NaN	NaN	NaN	NaN	NaN	NaN	NaN	NaN	NaN	NaN	NaN	NaN	NaN	NaN	NaN
65	671	778	697	708	785	773	808	805	799	844	829	866	848	813	871	884	852	901	901	867	891	890	902	889	923	891	917	875	924	940	946	991	920	936	968	958	972	953	1013	998	1007	976	1005	968	996	1016	970	1015	1014
0	779	793	859	783	872	831	851	818	843	861	894	907	902	903	919	913	914	934	949	916	928	943	934	957	923	933	947	912	932	930	938	967	954	960	956	976	998	993	994	970	985	978	1016	1004	984	1003	1018	1000	986
66	357	359	353	333	340	341	353	345	363	354	342	361	338	346	351	362	365	375	388	403	388	397	380	413	400	408	411	392	409	423	409	417	432	418	421	417	434	433	439	446	446	432	430	427	428	418	432	429	424
0	3177	3150	3288	3308	3260	3309	3333	3298	3350	3326	3338	3267	3299	3315	3345	3315	3330	3358	3348	3367	3388	3329	3340	3340	3346	3366	3342	3337	3297	3355	3333	3391	3378	3353	3379	3403	3365	3376	3399	3394	3382	3441	3419	3381	3387	3372	3402	3408	3405
0	1284	1335	1294	1354	1356	1316	1481	1475	1446	1424	1415	1433	1353	1352	1383	1414	1375	1452	1478	1461	1456	1525	1514	1512	1495	1511	1441	1475	1450	1515	1577	1558	1587	1617	1676	1761	1713	1696	1641	1719	1706	1717	1699	1723	1751	1714	1693	1710	1688
67	38	136	169	190	208	235	242	225	244	251	265	245	289	283	245	264	274	243	255	242	243	286	319	288	286	306	301	279	295	273	271	310	329	331	326	340	307	315	328	341	329	333	347	373	321	362	312	335	338
68	246	254	259	267	289	268	257	260	294	288	289	298	315	329	348	365	361	372	391	409	424	428	442	452	476	463	449	481	508	511	508	527	537	530	544	554	589	607	606	600	611	612	601	587	591	599	603	589	638
0	1508	1452	1521	1507	1525	1547	1565	1596	1640	1619	1655	1679	1749	1652	1699	1689	1761	1667	1731	1719	1687	1700	1663	1753	1816	1696	1759	1691	1740	1811	1660	1713	1765	1771	1782	1684	1693	1705	1627	1738	1660	1665	1709	1713	1656	1729	1671	1709	813
69	348	374	374	364	383	373	374	378	391	376	386	399	425	463	472	493	490	506	516	536	543	559	539	561	567	585	600	627	654	666	679	683	683	700	711	703	722	741	719	768	751	749	737	754	763	785	797	802	812
70	41	86	96	116	144	186	193	227	234	271	315	309	355	369	362	367	445	335	432	444	434	427	503	461	541	503	545	456	561	556	566	622	645	597	653	676	674	653	644	705	675	663	703	693	625	710	603	645	634
0	316	284	233	209	193	189	204	198	191	192	176	206	140	154	216	211	220	271	256	255	267	195	152	172	202	187	187	221	200	241	273	215	213	227	274	227	275	256	268	241	269	262	262	232	288	273	368	343	341
0	608	497	433	562	578	585	592	560	512	552	586	609	566	624	629	642	671	655	662	653	646	645	656	641	638	604	588	628	602	640	644	641	658	615	655	655	675	649	652	675	716	706	698	706	690	722	765	745	724
71	262	285	285	285	285	320	309	304	322	332	336	345	353	353	368	357	354	360	354	362	344	372	363	367	372	366	369	360	352	353	356	348	346	365	379	386	401	356	357	370	344	357	356	391	382	413	427	449	425
72	434	431	388	420	431	445	421	450	439	462	483	513	530	502	512	516	522	517	489	519	495	507	507	511	530	527	536	541	555	539	523	520	528	551	545	517	542	554	526	537	553	518	531	545	550	545	564	543	564
73	154	164	71	75	80	74	87	114	129	130	138	162	197	199	195	201	219	207	205	200	191	212	205	217	247	237	243	246	240	256	256	232	220	249	278	284	297	304	295	278	274	269	283	253	269	292	317	320	326
0	343	327	350	347	364	353	366	348	360	357	356	372	347	374	381	407	392	392	371	410	431	458	408	435	446	443	444	437	429	420	429	435	428	433	449	448	476	439	424	458	424	437	454	455	493	499	475	469	477
0	514	542	529	505	491	521	560	563	552	574	579	570	555	553	544	564	568	564	581	585	593	607	600	579	616	643	641	596	633	639	650	659	645	657	663	664	665	670	686	677	702	692	688	680	688	701	696	715	700
74	575	557	540	542	532	530	575	649	654	643	647	701	630	655	721	772	800	822	823	810	825	796	771	779	829	813	815	873	848	869	877	832	862	881	904	870	881	874	904	892	884	884	855	819	864	858	921	950	912
75	336	351	374	366	383	406	376	382	409	376	382	392	387	429	422	432	439	428	412	447	425	449	425	448	412	416	377	396	373	367	368	384	382	405	410	386	392	390	417	409	423	429	429	424	385	415	387	414	397
0	106	27	NaN	NaN	NaN	NaN	NaN	NaN	NaN	NaN	NaN	NaN	NaN	NaN	NaN	NaN	NaN	NaN	NaN	NaN	NaN	NaN	NaN	NaN	NaN	NaN	NaN	NaN	NaN	NaN	NaN	NaN	NaN	NaN	NaN	NaN	NaN	NaN	NaN	NaN	NaN	NaN	NaN	NaN	NaN	NaN	NaN	NaN	NaN
76	1401	1337	1389	1404	1530	1484	1501	1467	1554	1473	1590	1502	1585	1576	1562	1544	1590	1586	1596	1633	972	471	436	426	446	434	469	196	204	207	215	254	287	347	381	430	481	490	516	510	534	533	516	527	540	540	567	581	603
0	95	106	106	111	120	110	104	94	87	64	38	49	NaN	NaN	NaN	NaN	NaN	NaN	NaN	NaN	NaN	NaN	NaN	NaN	NaN	NaN	NaN	NaN	NaN	NaN	NaN	NaN	NaN	NaN	NaN	NaN	NaN	NaN	NaN	NaN	NaN	NaN	NaN	NaN	NaN	NaN	NaN	NaN	NaN
77	1330	1419	1402	1348	1415	608	621	1355	1378	834	460	438	421	430	431	192	217	211	210	228	274	363	418	477	495	499	500	547	536	573	605	644	662	720	736	773	800	793	813	821	832	859	846	854	898	885	891	877	906
78	480	499	501	497	519	519	510	527	555	573	592	595	617	810	820	856	866	872	868	678	658	672	656	661	680	686	705	731	674	684	690	689	691	662	667	613	631	820	837	839	569	853	860	824	816	653	595	613	636
79	342	343	335	370	388	421	449	436	447	420	394	420	404	411	408	412	393	389	392	438	457	460	456	465	466	446	459	476	463	473	478	472	474	487	463	477	471	480	497	482	506	510	506	508	518	518	508	512	513
80	95	118	149	196	189	212	220	214	215	205	198	193	187	175	182	157	179	162	171	167	173	186	169	184	181	162	110	123	125	120	132	126	123	109	105	107	99	105	107	96	92	91	95	100	93	102	102	106	106
81	291	308	300	306	343	375	379	381	393	386	400	401	412	417	429	423	434	438	467	473	470	484	484	498	495	503	505	452	458	420	427	415	441	451	456	456	440	451	462	428	454	465	474	468	444	472	437	451	472
0	403	426	434	429	431	439	460	464	454	477	491	482	491	486	491	501	509	504	519	513	516	508	501	510	504	516	509	502	502	496	506	499	507	505	506	488	497	506	501	505	511	514	508	489	494	496	502	489	507
0	584	611	628	586	594	616	616	607	622	591	596	587	613	631	628	642	686	682	686	717	721	721	718	738	746	758	696	737	707	713	709	733	761	742	786	784	744	734	742	717	728	748	738	741	738	761	321	797	782
82	1584	1704	1801	1836	1803	1917	1868	1953	1856	1948	2000	2005	2016	2054	1996	2091	2190	2136	2131	2253	2317	1050	2245	2308	2374	2439	2439	2423	2461	2532	2511	2573	2515	2604	2611	2570	2640	2614	2699	2724	2716	2698	2813	2747	2834	2799	2860	2842	2866
83	1004	979	1007	920	1043	965	1045	1069	1089	1050	1099	1073	1099	1148	1083	1117	1095	1096	1107	1165	1118	1123	1137	1166	1182	1138	1133	1144	1166	1110	1087	903	410	372	380	377	372	368	136	187	191	197	199	215	220	275	308	313	342
0	671	658	693	676	673	701	697	725	731	742	752	831	856	818	856	849	873	843	887	935	982	984	902	931	943	931	375	417	433	983	999	525	995	1034	1005	988	455	398	418	973	938	939	979	385	777	351	325	317	327
0	946	939	957	925	938	911	906	892	916	897	929	906	902	937	907	938	969	971	962	967	984	968	973	981	993	1014	994	956	966	978	1019	969	980	1011	1015	1045	999	1008	1081	1038	1037	1009	543	507	1053	513	1058	1073	1057
0	334	373	389	392	399	404	429	432	455	453	438	464	471	484	473	468	525	544	533	563	538	568	580	592	589	612	611	619	634	642	613	640	639	667	645	669	662	654	640	620	626	662	663	659	649	656	649	681	671
0	612	NaN	NaN	NaN	NaN	NaN	NaN	NaN	NaN	NaN	NaN	NaN	NaN	NaN	NaN	NaN	NaN	NaN	NaN	NaN	NaN	NaN	NaN	NaN	NaN	NaN	NaN	NaN	NaN	NaN	NaN	NaN	NaN	NaN	NaN	NaN	NaN	NaN	NaN	NaN	NaN	NaN	NaN	NaN	NaN	NaN	NaN	NaN	NaN
84	467	501	551	572	572	587	590	597	595	602	604	603	608	629	621	636	635	649	659	649	690	670	668	686	679	653	693	716	717	732	719	713	701	697	695	691	684	693	692	692	700	720	706	718	725	737	765	767	793
0	864	964	901	937	940	965	1001	996	1013	1046	995	1079	1061	1107	1096	1112	1137	1177	1022	1043	1097	975	436	344	365	347	354	348	361	349	419	228	195	203	229	265	265	261	282	342	380	415	414	428	473	469	458	485	495
85	819	385	414	456	488	475	514	501	511	512	533	494	527	547	523	532	524	529	555	546	566	557	560	560	547	578	573	600	567	583	590	599	581	590	578	574	588	589	601	601	587	589	591	591	606	593	580	569	491
0	830	859	868	841	858	858	862	886	937	927	952	957	949	914	968	962	965	989	990	1006	1018	1029	1039	1017	1023	1016	984	1014	1011	1012	1049	1059	1113	1121	1067	1077	1062	1092	1082	1104	1049	1060	1057	1126	1075	1110	1104	1075	1106
86	409	435	440	424	437	428	445	471	509	530	512	516	508	537	535	552	558	555	540	550	560	571	551	544	534	564	555	567	559	547	567	546	534	544	546	555	540	571	565	553	563	540	558	564	553	561	550	539	538
87	441	453	427	436	411	425	451	483	506	508	499	506	524	505	527	519	550	520	539	542	527	540	525	546	547	561	561	567	573	569	620	597	603	594	617	604	612	623	627	607	612	630	619	604	628	624	644	632	641
88	545	751	716	746	714	680	654	653	662	648	646	673	651	710	702	665	677	663	716	699	760	750	771	783	792	802	804	818	826	832	870	864	867	889	902	877	891	918	931	895	913	923	933	923	908	918	938	939	960
0	755	795	808	792	800	789	795	828	820	824	823	819	836	854	857	872	880	880	880	866	901	874	906	885	877	888	898	884	902	889	891	772	549	707	748	723	703	NaN	NaN	NaN	NaN	NaN	NaN	NaN	NaN	NaN	NaN	NaN	NaN
89	1201	1259	1250	1243	1208	1303	1254	1333	1315	1315	1291	1317	1333	1311	1292	1297	1270	1275	1313	1331	1333	1337	1345	1276	1341	1292	1321	1348	1332	1323	1350	1296	1356	1332	1332	1296	945	547	505	490	521	511	550	281	244	250	249	257	331
0	419	434	455	480	493	488	501	488	497	506	511	512	526	514	517	514	542	548	556	539	530	538	532	548	551	566	546	537	520	500	536	518	525	542	541	527	544	537	539	556	552	557	554	555	549	571	555	551	581
0	NaN	NaN	NaN	NaN	NaN	NaN	NaN	NaN	NaN	NaN	NaN	NaN	NaN	NaN	NaN	NaN	NaN	NaN	NaN	NaN	NaN	NaN	NaN	NaN	NaN	NaN	NaN	NaN	NaN	NaN	NaN	NaN	NaN	NaN	NaN	NaN	NaN	NaN	NaN	NaN	NaN	NaN	NaN	NaN	NaN	NaN	NaN	NaN	NaN
0	494	517	557	556	558	554	542	530	528	538	564	568	602	583	589	621	612	605	579	619	607	638	631	656	650	633	633	647	654	648	668	660	670	695	693	670	671	645	655	659	639	690	677	702	681	675	667	684	688
90	904	961	980	981	1001	1024	1013	991	1026	1019	1026	1037	1025	1035	1000	1008	1032	1019	1010	970	1065	1029	1032	1014	1100	1114	1097	1086	984	1075	1089	1100	1065	1098	1135	1152	1141	1172	1170	1114	1165	1214	1272	1235	1217	1318	1198	1276	1221
0	427	172	216	237	281	591	623	604	656	301	664	678	249	NaN	NaN	NaN	NaN	NaN	NaN	NaN	NaN	NaN	NaN	NaN	NaN	NaN	NaN	NaN	NaN	NaN	NaN	NaN	NaN	NaN	NaN	NaN	NaN	NaN	NaN	NaN	NaN	NaN	NaN	NaN	NaN	NaN	NaN	NaN	NaN
91	741	775	766	775	833	883	849	840	874	898	828	901	895	939	924	869	927	929	940	934	931	949	931	954	948	949	946	932	949	955	930	410	519	382	348	375	354	549	1088	523	1097	469	535	455	446	422	369	409	431
0	NaN	NaN	NaN	NaN	NaN	NaN	NaN	NaN	NaN	NaN	NaN	NaN	NaN	NaN	NaN	NaN	NaN	NaN	NaN	NaN	NaN	NaN	NaN	NaN	NaN	NaN	NaN	NaN	NaN	NaN	NaN	NaN	NaN	NaN	NaN	NaN	NaN	NaN	NaN	NaN	NaN	NaN	NaN	NaN	NaN	NaN	NaN	NaN	NaN
92	1249	1335	1341	1356	1350	1424	1413	1431	1464	1410	1428	1474	1467	1505	1487	1493	1513	1496	1499	1554	1523	1566	1546	1597	1609	1602	1589	1598	1614	1580	1614	1576	1612	1602	1612	1605	1632	1640	1619	1613	1592	1651	1652	1645	1648	1633	1689	1670	1712
0	1389	1316	1367	1347	1344	1321	1397	1401	1422	1412	1452	1449	1431	1508	1485	1516	1484	1504	1547	1531	1614	1592	1584	1603	1593	1621	1672	1693	1667	1703	1736	1844	1795	1745	1827	1780	1805	1802	1831	1846	1860	1859	1830	1854	1791	1773	1806	1826	1833
0	486	504	533	510	523	529	546	550	578	609	627	616	611	579	585	645	658	632	622	646	635	647	655	645	664	679	669	675	706	689	684	695	692	701	722	711	719	707	718	698	694	695	698	700	701	675	679	681	688
0	938	1047	1033	1056	988	1034	1191	1212	1191	1170	1257	1195	1196	1222	NaN	NaN	NaN	NaN	NaN	NaN	NaN	NaN	NaN	NaN	NaN	NaN	NaN	NaN	NaN	NaN	NaN	NaN	NaN	NaN	NaN	NaN	NaN	NaN	NaN	NaN	NaN	NaN	NaN	NaN	NaN	NaN	NaN	NaN	NaN
93	829	853	866	849	866	868	906	879	866	898	918	879	883	869	862	837	838	853	881	871	877	844	852	855	894	849	857	892	858	873	886	885	895	899	872	878	892	895	867	868	879	885	877	878	885	920	915	917	936
0	316	723	766	804	368	333	330	784	829	810	842	825	866	897	849	856	893	853	391	890	873	906	929	975	937	930	955	970	978	928	439	955	997	981	992	1018	1015	1022	1014	1042	1042	1034	1052	1079	454	1058	1064	1065	1061
94	736	725	753	729	757	724	734	747	741	748	747	742	729	743	761	771	758	751	772	759	781	749	800	770	768	810	803	821	838	842	833	879	880	895	878	882	880	924	911	929	915	945	935	949	921	922	905	924	926
0	1535	1608	1589	1639	1712	1652	1707	1677	1725	1708	1755	1800	1747	1804	1802	1833	1814	1848	1867	1883	1881	1909	1950	1867	1938	1933	1923	1951	1976	1983	1967	2000	1997	2000	1988	2024	1994	1979	2015	1974	1959	1947	1992	2017	2064	2039	2057	2047	2090
95	821	863	866	836	810	873	873	919	867	926	882	844	858	906	872	865	868	936	896	894	890	929	896	890	884	899	894	905	892	913	950	916	908	937	951	899	901	908	914	924	913	930	934	907	923	923	945	935	893
96	406	414	422	429	468	483	500	511	539	592	562	560	580	591	601	620	641	626	646	637	628	650	678	685	699	696	729	715	708	739	765	739	727	738	752	750	813	788	782	791	795	810	812	825	811	813	821	826	828
0	NaN	NaN	NaN	NaN	NaN	NaN	NaN	NaN	NaN	NaN	NaN	NaN	NaN	NaN	NaN	NaN	NaN	NaN	NaN	NaN	NaN	NaN	NaN	NaN	NaN	NaN	NaN	NaN	NaN	NaN	NaN	NaN	NaN	NaN	NaN	NaN	NaN	NaN	NaN	NaN	NaN	NaN	NaN	NaN	NaN	NaN	NaN	NaN	NaN
0	1038	1137	1061	1082	1078	1114	1112	1079	1160	1094	1197	1185	1169	1186	1226	1246	1276	1252	1277	1303	1290	1276	1338	1310	1291	1327	1318	1313	1308	1329	1396	1304	1333	1356	1348	1360	1379	1400	1376	1367	1378	1398	1423	1396	1373	1392	1425	1388	1378
97	247	271	302	316	341	349	354	370	396	430	406	419	400	403	406	462	482	483	493	511	491	500	495	495	499	533	528	581	612	622	642	630	618	619	616	586	567	554	538	523	504	471	409	329	276	245	232	235	234
98	771	838	806	878	847	875	850	824	800	831	860	824	884	882	871	927	899	891	927	898	883	921	930	967	949	1001	989	1004	996	996	1017	1014	1068	1063	1105	1070	1075	1052	1034	1052	1074	1093	1065	1114	1082	1123	1083	1095	1099
99	182	213	248	270	304	305	323	355	389	390	407	424	424	435	481	506	512	545	571	567	591	610	623	650	692	737	738	776	795	816	831	852	850	902	900	914	934	941	941	713	253	267	240	260	274	262	256	252	276
100	706	711	704	687	678	685	713	733	735	725	726	742	750	708	775	764	775	767	773	800	778	803	813	815	829	840	839	850	864	856	908	883	873	890	889	879	859	874	853	846	884	878	858	895	874	876	872	865	856
101	823	903	949	899	953	979	1023	990	992	1027	1032	1034	1047	1059	1026	1042	998	1019	980	1008	992	1011	1073	1028	1038	1113	1122	1139	1149	1155	1156	1142	1164	1172	1147	1197	1171	1218	1193	1176	1222	1218	1233	1254	1220	1184	1238	1202	1236
0	500	564	512	553	581	597	591	636	679	635	635	706	713	679	694	680	684	725	695	757	762	753	762	763	793	784	810	790	821	819	835	838	847	847	875	849	828	858	879	881	897	888	898	912	921	911	954	904	922
102	531	531	532	553	560	535	547	545	533	537	536	556	588	599	617	620	636	609	614	597	601	620	651	673	684	678	676	691	698	715	728	725	750	793	798	787	791	780	773	774	797	786	804	802	786	817	801	809	826
0	377	395	365	330	346	365	365	372	438	468	434	439	446	478	467	493	491	485	508	509	506	520	508	538	505	529	547	537	557	544	533	552	559	554	564	547	534	528	554	568	577	567	563	569	576	580	601	589	608
0	501	524	489	526	573	554	612	580	665	656	631	674	660	704	647	682	763	714	740	784	778	794	819	783	813	826	820	818	847	873	888	909	915	915	883	890	955	948	987	938	963	1007	933	980	1010	1001	1018	1074	1049
0	445	460	523	455	474	479	497	466	486	472	441	481	482	466	480	526	501	475	475	490	520	527	535	536	530	526	524	552	553	563	558	529	578	590	552	559	564	567	567	542	558	561	523	545	545	577	559	577	582
0	501	502	527	519	521	526	562	538	548	553	543	545	550	590	585	582	588	585	611	588	577	603	599	595	571	608	617	632	632	616	642	631	634	655	640	619	655	652	645	638	612	619	616	596	565	567	583	546	521
0	736	748	759	728	500	445	470	484	476	463	485	520	811	849	899	920	988	994	1005	286	137	117	103	95	101	114	132	143	137	153	171	180	188	181	166	526	572	547	548	550	571	566	570	560	555	538	526	548	204
0	689	700	723	743	747	708	744	725	745	757	750	773	793	811	811	797	821	820	831	817	835	827	807	810	870	837	875	882	904	883	904	876	885	900	912	882	895	902	906	912	947	955	940	932	935	938	944	921	977
0	670	677	662	662	640	636	619	668	704	708	712	719	718	693	704	696	709	707	704	709	719	728	761	769	799	819	811	792	774	800	811	795	828	812	819	792	845	801	823	821	848	890	829	770	695	742	733	783	731
103	599	645	633	658	675	705	714	689	718	724	729	712	738	733	761	816	778	785	785	785	758	737	747	747	769	792	796	795	863	802	824	845	835	836	849	856	834	846	838	782	699	301	308	374	343	318	298	306	305
0	900	928	907	934	968	933	931	987	988	957	968	986	1003	984	1003	1038	1037	859	424	367	368	360	367	371	160	147	156	185	207	242	284	304	289	300	337	347	365	401	426	420	420	404	411	427	406	421	437	456	441
104	635	627	648	635	576	606	625	608	631	619	620	645	671	661	662	686	722	714	286	724	716	734	722	730	729	723	742	734	746	768	767	770	767	772	799	775	784	794	807	771	803	804	794	812	825	796	814	807	808
0	1220	1245	1223	1204	1216	1214	1219	1258	1269	1284	1396	1325	1288	1292	1303	1360	1390	1377	1315	1403	1339	1286	1272	924	423	406	398	386	402	452	225	199	249	252	297	363	455	436	484	472	565	627	649	641	616	610	607	604	615
0	529	493	517	521	540	549	577	581	587	586	620	615	630	647	616	659	644	636	692	673	706	678	686	685	711	704	739	754	752	758	794	834	784	832	800	786	794	791	821	787	784	809	809	804	815	823	825	842	835
0	869	887	885	883	892	878	897	900	881	886	875	877	867	858	866	757	433	369	368	387	387	413	426	NaN	NaN	NaN	NaN	NaN	NaN	NaN	NaN	NaN	NaN	NaN	NaN	NaN	NaN	NaN	NaN	NaN	NaN	NaN	NaN	NaN	NaN	NaN	NaN	NaN	NaN
0	839	806	846	817	790	819	805	877	861	889	883	902	926	907	923	920	927	927	1013	979	994	1053	1012	1084	1028	1029	1109	1050	1036	1046	1042	1103	1130	1075	1099	1150	1123	1132	1161	1159	1158	1199	1189	1184	1137	1154	1177	1199	1165
105	477	483	462	489	457	468	498	501	512	517	495	511	520	531	535	536	545	567	555	538	554	562	572	563	553	569	572	576	589	574	577	591	583	591	584	584	574	603	607	613	630	649	635	654	636	648	651	645	644
106	611	651	631	603	607	635	669	632	685	671	697	709	706	711	687	718	729	765	756	765	762	782	758	803	868	858	868	853	873	887	782	853	830	869	860	862	842	830	839	829	857	850	865	843	851	848	851	829	830
107	911	857	950	886	896	859	905	948	1018	984	1003	1084	1093	1109	1149	1115	1143	1146	1181	1225	1256	1334	1334	1422	1433	1396	1525	1498	1451	1608	1521	1601	1665	1760	1643	1737	1713	1705	1754	1734	1687	1616	1725	1779	1748	1782	1735	1748	1763
108	319	330	322	345	357	349	350	357	359	375	358	359	367	374	432	464	486	493	490	496	491	523	513	516	527	554	529	545	544	531	556	534	549	557	560	567	571	556	559	563	559	558	564	574	584	602	613	624	623
0	286	300	359	332	322	208	178	111	106	68	75	58	103	99	49	23	28	20	103	112	131	188	192	233	217	250	292	234	222	273	230	269	296	303	276	300	245	243	267	299	272	282	282	313	308	292	296	312	290
109	551	568	654	624	696	641	708	742	795	771	843	910	406	377	403	400	398	413	408	429	167	182	188	189	211	239	259	294	343	404	421	434	477	455	473	510	553	574	532	550	550	594	608	637	655	632	632	640	600
110	425	427	515	520	534	521	549	579	581	567	561	566	602	612	601	582	610	598	644	627	625	605	604	612	651	637	653	623	639	636	629	625	653	627	639	671	642	651	650	662	658	660	666	671	633	647	644	678	688
0	NaN	NaN	NaN	NaN	NaN	NaN	NaN	NaN	NaN	NaN	NaN	NaN	NaN	NaN	NaN	NaN	NaN	NaN	NaN	NaN	NaN	NaN	NaN	NaN	NaN	NaN	NaN	NaN	NaN	NaN	NaN	NaN	NaN	NaN	NaN	NaN	NaN	NaN	NaN	NaN	NaN	NaN	NaN	NaN	NaN	NaN	NaN	NaN	NaN
0	401	375	463	460	497	437	495	498	508	486	487	493	567	593	555	531	554	515	603	536	574	625	631	634	594	594	633	602	579	634	581	633	667	655	642	660	606	600	627	660	652	662	655	695	680	648	644	647	617
111	68	46	112	92	106	96	146	146	178	155	168	138	212	244	215	199	208	186	218	169	161	219	218	261	194	217	250	173	155	201	163	208	235	258	198	251	182	186	235	253	206	198	200	241	233	206	207	217	189
0	151	189	191	227	147	136	119	138	149	135	130	157	108	131	83	62	110	91	95	101	81	92	91	98	112	87	109	112	95	89	116	79	97	106	130	104	88	78	66	97	83	86	43	92	75	52	74	33	41
112	745	889	918	944	843	873	799	835	914	901	800	944	919	895	836	856	943	907	911	883	872	986	995	984	1012	970	999	991	938	924	1027	854	980	943	1028	971	923	875	863	909	1008	992	837	1001	972	946	1005	912	975
0	741	872	873	923	879	936	900	953	990	1009	899	1010	943	918	865	903	956	933	946	873	897	975	996	963	991	927	952	961	876	875	992	856	985	967	1050	969	964	900	940	1001	1051	1021	894	1026	1007	967	1025	911	1009
113	431	410	407	830	469	447	488	491	840	854	811	880	639	660	645	613	790	759	633	604	588	618	732	693	724	692	607	610	617	627	664	623	687	661	787	678	701	727	723	731	786	804	711	782	789	763	783	699	749
114	446	452	451	452	478	476	470	488	485	492	487	517	527	533	538	540	540	545	563	565	576	591	577	583	572	593	589	588	599	598	608	601	606	607	620	613	615	631	622	632	644	626	621	630	617	614	614	630	612
0	558	597	619	1110	664	645	629	676	1022	1038	1064	1040	693	724	733	726	987	1059	772	756	774	805	1042	1121	986	1048	792	819	761	897	920	891	868	808	1031	848	870	932	876	927	882	979	919	981	1066	1090	1083	564	1079
115	526	510	515	507	509	509	498	509	513	495	513	497	508	543	558	562	561	576	509	449	399	404	416	418	417	427	450	466	437	445	453	484	485	504	482	500	491	479	473	492	493	532	523	493	496	506	528	527	522
0	1689	1738	1701	1725	1737	1753	1779	1786	1807	1806	1891	1835	1834	1848	1862	1797	1849	1820	1850	2017	1966	1944	1954	1950	1902	1840	1864	1809	1776	1797	1794	1835	1774	1810	1805	1804	1818	1840	1847	1799	1804	1759	1798	1807	1751	1694	1716	1709	1734
116	340	339	334	329	335	331	331	335	331	345	342	338	350	351	349	352	360	358	322	211	217	241	221	186	224	225	233	223	273	250	265	247	262	297	274	265	265	267	273	271	279	280	292	267	276	294	103	118	123
117	469	464	444	452	446	451	464	466	455	461	474	494	513	530	559	551	572	574	601	582	591	592	602	601	596	610	599	603	611	603	602	602	617	616	614	618	627	644	655	642	660	681	680	706	689	695	706	712	715
118	389	395	412	416	416	426	427	426	432	434	464	464	459	457	468	479	468	480	489	487	497	490	509	500	509	520	509	534	534	534	542	532	537	542	536	541	548	540	534	564	553	538	542	555	558	547	556	546	552
0	3766	3215	3660	3384	3353	3571	3562	3522	3467	3418	3460	3414	3436	3386	3373	3346	3214	3289	3282	3223	3182	3158	3180	3155	3209	3136	3104	3123	3126	3061	3064	2998	2995	2976	2981	2917	2877	2896	2869	2870	2800	2811	2760	2770	2747	2717	2683	2664	2646
119	115	178	164	204	293	256	305	302	297	275	299	271	283	244	287	327	319	282	319	348	330	375	395	362	354	360	342	378	413	418	366	397	403	409	379	374	396	363	365	388	356	361	447	407	446	439	415	456	425
120	426	399	438	441	436	456	494	495	515	512	575	548	556	540	547	546	527	541	541	538	549	598	564	541	576	536	532	549	601	569	570	581	572	557	547	542	525	547	535	547	545	543	360	171	158	150	142	141	137
121	542	647	675	702	819	771	863	857	853	889	996	890	913	920	991	955	951	929	980	1001	950	1029	1059	997	987	985	935	1020	1061	1087	978	1032	1002	1084	1014	975	1014	1037	1011	1073	957	988	1101	987	1047	1024	1032	1085	1022
122	307	267	336	318	332	375	392	405	425	411	445	432	443	462	474	505	501	523	487	488	481	509	492	502	479	507	524	529	537	531	540	522	531	566	555	577	574	567	537	570	523	548	552	536	569	566	572	565	574
0	5	2	NaN	NaN	NaN	NaN	NaN	NaN	NaN	NaN	NaN	NaN	NaN	NaN	NaN	NaN	NaN	NaN	NaN	NaN	NaN	NaN	NaN	NaN	NaN	NaN	NaN	NaN	NaN	NaN	NaN	NaN	NaN	NaN	NaN	NaN	NaN	NaN	NaN	NaN	NaN	NaN	NaN	NaN	NaN	NaN	NaN	NaN	NaN
123	1818	1365	514	511	470	476	505	462	495	537	240	235	227	261	327	394	446	510	525	555	583	606	622	643	664	681	701	770	776	835	840	904	946	936	946	977	960	957	964	946	962	955	960	967	951	987	979	973	975
124	528	506	519	514	511	525	553	555	539	555	584	576	585	573	588	579	578	627	598	643	654	658	626	644	651	612	641	649	676	613	636	660	638	637	640	663	641	651	639	636	654	653	606	660	694	686	678	702	691
125	751	812	886	918	1013	997	1052	1058	1081	1089	1100	1105	1133	1106	1130	1132	1133	1063	1133	1131	1088	1114	1148	1128	1122	1118	1087	1127	1118	1132	1103	1155	1122	1166	1123	1114	1149	1139	1138	1151	1122	1150	1210	1149	1181	1162	1106	1178	1104
126	325	288	344	354	319	326	326	319	331	344	360	355	367	384	397	393	384	400	411	440	441	441	449	460	440	442	456	429	422	421	416	432	446	435	435	429	423	430	426	419	415	422	415	424	414	407	406	407	420
127	1097	1113	1110	1134	1107	1109	1173	1195	1260	1242	1248	1292	1253	1274	1290	1281	1289	1315	1431	1369	1313	1404	1429	1409	1464	1439	1437	1550	1525	1495	1490	1493	1534	1556	1541	1611	1566	1581	1600	1639	1553	1654	1653	1646	1617	1665	1661	1658	1691
128	945	959	962	1066	1100	1143	1150	1161	1163	1192	1138	1194	1214	1202	1189	1177	1184	1227	1198	1237	1211	1271	1270	1305	1334	1320	1312	1318	1354	1331	1400	1328	1387	1427	1415	1449	1484	1418	1443	1464	1434	1539	1462	1470	1503	1498	1562	1575	1605
129	357	337	363	382	386	390	386	372	400	407	441	439	465	463	475	466	453	456	470	504	494	518	499	528	522	532	550	548	535	545	556	559	580	579	599	588	575	595	593	620	579	592	593	586	608	589	585	583	585
130	430	422	409	434	457	468	479	481	473	485	484	485	511	491	506	528	541	546	536	544	545	556	543	527	507	516	508	521	520	527	531	513	512	505	495	489	496	517	514	499	531	517	541	550	564	553	546	532	552
0	1494	1457	1452	1469	1422	1455	1489	1484	1498	1573	1556	1510	1497	1539	1540	1482	1590	1599	1577	1633	1687	1681	1709	1760	1739	1810	1844	1855	1829	1835	1887	1892	1879	1861	1830	1886	1894	1910	1909	1940	1898	1887	1952	1940	1993	1936	1971	1970	1949
131	651	632	608	627	621	621	642	682	737	762	788	793	790	855	885	898	928	931	960	967	978	1002	990	987	1033	1038	1029	1050	1042	1050	1064	1029	1036	1013	1014	1020	1041	1047	1037	1034	1051	1049	1049	1083	1029	1036	1056	1053	1065
132	458	458	183	188	221	209	222	234	251	307	350	392	425	451	469	483	519	516	565	598	621	645	647	644	649	654	650	664	711	699	700	715	759	755	773	779	780	768	790	784	837	813	838	872	872	899	923	929	976
0	860	829	831	882	877	878	983	993	1021	1066	1117	1126	1170	1185	1178	1219	1182	1257	1227	1215	1258	1284	1304	1305	NaN	NaN	NaN	NaN	NaN	NaN	NaN	NaN	NaN	NaN	NaN	NaN	NaN	NaN	NaN	NaN	NaN	NaN	NaN	NaN	NaN	NaN	NaN	NaN	NaN
133	535	525	465	456	432	444	483	510	534	545	545	567	606	625	621	613	612	631	647	640	675	700	705	715	708	737	743	719	742	758	750	743	737	760	758	762	738	737	743	763	758	734	733	734	736	742	741	754	747
134	976	919	927	924	912	904	930	889	916	920	923	941	935	969	969	966	1003	1017	975	1000	984	1059	1024	1033	1008	1000	1021	1009	1021	990	999	980	1019	1019	1004	1019	998	1031	1008	1069	1108	1092	1073	1059	1081	1062	1053	1047	1056
135	655	649	683	684	686	699	724	719	732	739	761	767	651	309	295	301	314	320	310	343	120	124	127	147	182	214	234	269	285	297	281	271	262	258	265	270	286	275	277	280	280	297	290	308	281	282	280	284	294
136	870	878	878	842	835	804	776	758	764	751	795	808	787	777	801	779	766	792	797	779	782	794	813	827	783	838	887	852	849	826	826	863	849	864	865	861	856	875	877	859	871	898	892	888	885	895	902	905	895
137	592	592	701	734	1217	1301	1252	1290	1319	1330	1416	1441	1513	1450	1499	1481	1516	1534	1557	1555	1523	1558	1612	1603	1544	1634	1662	1615	1685	1609	1680	1670	1650	1704	1692	1716	1737	1667	1684	1684	1625	1650	1656	1603	1664	1634	1667	1667	1628
138	248	242	119	117	118	110	106	114	106	112	137	189	218	231	254	276	298	309	310	317	321	335	371	380	411	384	401	400	415	421	417	426	450	434	448	468	461	463	449	451	455	446	408	193	186	188	197	177	161
0	1388	1401	1401	1382	1362	1392	1400	1463	1459	1514	1571	1551	1479	1515	1561	1554	1559	1672	1650	1654	1639	1653	1696	1668	1632	1657	1750	1755	1746	1718	1754	1764	1713	1705	1692	1709	1701	1699	1663	1700	1682	1669	1715	1662	1644	1721	1684	1725	1723
0	1335	1339	1331	1284	NaN	NaN	NaN	NaN	NaN	NaN	NaN	NaN	NaN	NaN	NaN	NaN	NaN	NaN	NaN	NaN	NaN	NaN	NaN	NaN	NaN	NaN	NaN	NaN	NaN	NaN	NaN	NaN	NaN	NaN	NaN	NaN	NaN	NaN	NaN	NaN	NaN	NaN	NaN	NaN	NaN	NaN	NaN	NaN	NaN
0	1017	1010	1025	1004	945	922	958	954	957	941	955	927	966	958	932	927	946	948	931	908	900	903	949	940	925	930	923	893	934	918	916	943	935	971	955	937	942	947	953	955	969	966	957	940	952	951	952	963	952
139	808	825	781	751	745	831	791	769	809	800	887	860	809	874	888	765	826	836	858	881	848	911	879	879	864	925	910	915	946	931	912	923	954	942	980	934	974	993	981	238	213	224	195	200	192	202	200	221	191
0	NaN	NaN	NaN	NaN	NaN	NaN	NaN	NaN	NaN	NaN	NaN	NaN	NaN	NaN	NaN	NaN	NaN	NaN	NaN	NaN	NaN	NaN	NaN	NaN	NaN	NaN	NaN	NaN	NaN	NaN	NaN	NaN	NaN	NaN	NaN	NaN	NaN	NaN	NaN	NaN	NaN	NaN	NaN	NaN	NaN	NaN	NaN	NaN	NaN
140	1060	1049	1072	1101	1051	1130	1152	1117	1120	1201	1205	1220	1254	1270	1263	1279	1275	1270	1288	1350	1320	1403	1336	1370	1374	1399	1407	1372	1395	1411	1420	1400	1429	1412	1373	1396	1453	1447	1472	1473	1491	1500	1479	1516	1505	1491	1493	1454	1494
0	332	326	348	NaN	NaN	NaN	NaN	NaN	NaN	NaN	NaN	NaN	NaN	NaN	NaN	NaN	NaN	NaN	NaN	NaN	NaN	NaN	NaN	NaN	NaN	NaN	NaN	NaN	NaN	NaN	NaN	NaN	NaN	NaN	NaN	NaN	NaN	NaN	NaN	NaN	NaN	NaN	NaN	NaN	NaN	NaN	NaN	NaN	NaN
0	664	1230	1259	701	645	716	1276	1252	673	664	680	629	650	633	1287	1329	660	1390	1395	1462	1387	668	1530	1494	1516	1469	1422	740	671	609	588	1369	637	1317	474	374	397	398	387	431	255	223	264	237	297	331	333	364	413
0	1047	1102	1165	1106	1181	1202	1191	1121	1143	1227	1260	1274	1298	1257	1275	1276	1247	1282	1297	1359	1362	1375	1386	1360	1429	1390	1514	1511	1499	1519	1560	1538	1548	1534	1560	1537	1574	1550	1533	1626	1547	1550	1612	1604	1598	1628	1670	1655	1666
141	611	593	645	630	636	696	705	723	751	752	803	773	810	786	815	817	796	851	849	811	851	808	830	815	819	831	843	823	862	849	861	869	879	844	856	871	866	882	906	902	903	903	937	918	949	976	952	953	977
142	620	606	640	608	609	664	676	669	674	647	667	634	652	652	648	678	685	676	670	682	683	670	693	691	665	683	700	689	726	718	708	704	724	723	745	733	744	734	739	250	213	186	195	197	174	191	173	198	156
143	585	559	544	524	543	530	544	539	536	534	539	519	522	540	542	537	527	533	533	554	554	553	566	563	564	567	578	557	571	574	593	574	590	602	614	598	599	583	600	616	605	622	643	633	634	650	624	629	641
144	583	553	554	531	552	564	533	544	584	588	601	654	598	649	635	646	612	651	642	634	601	627	626	622	616	655	671	600	677	677	690	692	719	720	739	757	733	768	764	244	232	198	195	179	171	214	185	200	186
145	672	673	676	663	641	676	650	728	756	771	801	850	822	841	842	891	857	895	807	898	923	883	962	930	894	966	966	984	1018	1038	1005	934	983	946	989	973	960	976	1037	1017	1068	1099	1125	1086	1102	1066	1089	1088	1121
146	229	237	244	257	257	253	270	271	275	286	277	298	305	317	317	324	306	326	321	334	339	335	331	342	335	338	350	340	350	355	179	164	182	190	153	276	114	101	102	99	98	223	109	97	216	209	246	244	85
0	122	124	112	111	118	130	115	135	129	135	128	126	132	129	155	155	146	149	165	165	162	159	163	159	149	123	139	136	135	150	155	167	183	167	NaN	NaN	NaN	NaN	NaN	NaN	NaN	NaN	NaN	NaN	NaN	NaN	NaN	NaN	NaN
0	128	138	133	135	142	149	155	170	198	178	176	141	150	149	159	152	150	161	183	185	180	172	112	103	94	97	91	84	84	NaN	NaN	NaN	NaN	NaN	NaN	NaN	NaN	NaN	NaN	NaN	NaN	NaN	NaN	NaN	NaN	NaN	NaN	NaN	NaN
147	1243	1250	1238	1279	1258	1284	1366	1347	1317	1347	1297	1322	1383	1409	1349	1414	1376	1404	1414	1423	1426	1401	1464	1457	1433	1469	1434	1432	1462	1462	1440	1547	1492	1471	1529	1542	1488	1502	1484	1510	1496	1594	1563	1601	1613	1685	1634	1664	1654
148	105	276	344	106	129	161	195	184	200	191	179	216	232	218	216	230	199	190	196	230	242	248	269	282	292	287	290	279	304	290	317	299	307	319	311	328	306	317	332	359	339	137	126	124	134	169	169	154	152
0	NaN	NaN	NaN	NaN	NaN	NaN	NaN	NaN	NaN	NaN	NaN	NaN	NaN	NaN	NaN	NaN	NaN	NaN	NaN	NaN	NaN	NaN	NaN	NaN	NaN	NaN	NaN	NaN	NaN	NaN	NaN	NaN	NaN	NaN	NaN	NaN	NaN	NaN	NaN	NaN	NaN	NaN	NaN	NaN	NaN	NaN	NaN	NaN	NaN
149	154	155	148	159	155	179	185	206	212	220	208	188	204	208	209	219	221	233	251	251	245	247	260	257	258	270	268	292	288	304	322	341	347	346	367	354	354	354	383	400	407	412	401	413	425	405	417	423	426
150	1090	1113	1057	1137	1110	1146	1149	1148	1189	1218	1242	1158	1237	1236	1242	1251	1216	1259	1288	1370	1346	1301	1374	1398	1441	1393	1380	1397	1432	1420	1473	1421	1485	1527	1523	1535	1517	1562	1530	1517	1499	1530	1566	1513	1577	1599	1633	1585	1672
151	243	243	237	241	225	241	244	242	238	219	212	223	235	243	242	255	250	300	297	342	346	349	348	369	381	391	409	410	421	412	415	420	438	422	449	447	439	420	435	455	473	484	508	468	478	479	465	472	461
152	416	414	454	477	500	507	467	474	481	500	551	580	570	600	611	590	612	623	613	640	638	637	643	623	609	604	569	269	224	211	215	204	110	110	96	110	118	157	183	217	219	225	257	288	320	345	351	354	363
153	1225	1129	1140	1092	1027	1046	971	976	992	986	951	1003	954	997	946	931	952	982	916	903	948	963	952	996	992	987	1005	968	941	944	1013	962	1011	993	1030	1049	976	897	618	397	394	385	397	155	201	216	221	193	188
154	964	939	922	966	976	1030	993	977	1008	1022	1023	1040	1022	1066	1047	1047	1043	1076	1028	1046	1034	1045	1081	1086	1073	1078	1115	1121	1104	1122	1160	1138	1138	1175	1196	1170	1176	1159	1182	1153	1180	1214	1188	1191	1194	1195	1190	1192	1206
155	1378	1391	1382	1403	1356	1474	1455	1507	1478	1535	1502	1511	1499	1488	1516	1451	1489	1486	1455	1525	1512	1565	1552	1528	1576	1509	1566	1602	1561	1541	1565	1626	1582	1603	1600	1569	1600	1618	1644	1599	1620	1630	1570	1602	1582	1598	1588	1647	1614
0	506	528	539	525	542	575	580	559	616	637	629	628	641	682	669	626	655	675	667	673	670	660	281	210	206	212	220	51	99	93	114	124	113	164	204	211	262	295	304	305	342	383	360	372	390	392	356	373	369
0	350	366	367	414	395	435	462	472	459	488	523	488	490	481	505	488	475	495	524	486	496	526	525	516	502	530	530	526	529	545	552	566	575	550	562	546	549	544	524	554	572	563	571	551	562	579	581	568	558
156	519	554	546	543	542	553	535	551	548	560	527	526	529	560	523	524	543	518	606	552	553	555	576	581	569	613	568	559	623	589	625	620	630	618	646	661	634	721	680	668	652	676	641	669	634	673	646	666	690
157	744	778	781	781	792	804	819	826	875	841	904	909	902	958	936	951	939	1000	964	991	1016	996	1025	1053	1109	1157	1197	1185	1176	1232	1251	1249	1283	1304	1294	1290	1303	1319	1277	1322	1340	1308	1320	1300	1335	1359	1309	1319	1332
158	598	680	659	705	772	728	786	790	775	762	795	785	831	800	770	786	783	757	820	792	780	758	783	753	633	510	414	396	412	422	403	357	358	355	370	340	348	353	330	347	361	379	371	390	382	418	458	514	470
0	647	599	629	634	687	720	692	692	709	741	731	714	716	792	755	748	768	804	742	722	771	772	774	790	786	808	859	818	811	800	835	845	877	853	868	885	834	851	844	839	895	917	815	908	845	829	827	759	801
159	785	794	790	811	819	801	824	813	838	821	832	866	882	891	880	897	924	932	941	958	952	955	965	955	963	966	959	991	1030	1011	1012	1017	1043	1042	1055	1025	1037	1052	1060	1056	1038	1044	1045	1043	1044	1059	1042	1088	1072
160	577	615	592	611	578	605	599	608	607	615	633	636	652	661	693	644	658	668	667	680	696	686	681	676	682	683	704	707	690	711	690	715	717	702	718	696	704	678	718	737	743	746	731	738	743	741	744	722	716
0	509	492	499	500	521	539	516	534	562	577	546	629	590	658	644	596	639	638	621	647	658	679	668	674	660	673	711	729	695	765	780	812	792	819	790	781	790	821	801	815	827	800	869	852	864	850	879	839	882
161	1530	1569	1556	1523	1563	1507	1482	1496	1513	1481	1534	1532	1503	1573	1513	1562	1579	1560	1546	1510	1477	1509	1518	1485	1438	1476	1422	1411	1430	1384	1377	1377	1323	854	550	523	535	519	530	525	606	278	286	308	313	325	356	397	418
0	480	426	429	413	349	405	368	379	391	393	353	384	340	388	341	342	318	378	328	313	369	340	351	332	343	350	383	374	341	308	393	371	355	355	381	384	370	383	390	376	152	69	29	55	54	47	79	102	126
0	291	348	353	327	366	383	392	370	406	385	377	421	400	422	426	426	420	443	426	435	421	427	417	432	442	464	454	473	462	452	482	484	480	473	474	472	471	496	491	486	488	522	510	510	485	493	513	522	522
162	103	148	149	203	244	182	235	257	269	252	302	263	236	233	272	291	268	195	132	121	105	77	116	101	108	77	78	93	201	219	192	200	184	155	116	74	112	86	108	128	123	117	108	67	81	72	70	115	66
163	583	581	630	653	678	629	659	653	600	618	692	707	728	727	724	729	750	782	787	856	899	926	944	966	972	1001	1015	1001	991	1021	989	1004	969	1012	1002	1012	995	1013	1034	1022	1031	1019	1061	1058	1041	1097	1093	1144	1169
0	1270	1285	1290	1331	1317	1262	1348	1338	1293	1332	1308	1296	1300	1307	1303	1295	1320	1344	1290	1295	1275	1306	1260	1277	1283	1283	1270	1316	1280	1325	1284	1218	1279	1261	1262	1236	1255	1218	1250	1228	1218	1180	1199	1236	1186	1173	1245	1160	1153
164	677	658	688	789	784	805	792	810	826	885	905	895	888	910	935	926	949	1015	982	974	1009	1000	1014	1040	1049	1004	1000	1005	984	1040	1029	1034	1070	1089	1074	1072	1094	1084	1096	1097	1083	1091	1091	1102	1110	1119	1113	1121	1124
165	165	174	174	195	79	78	75	93	104	135	147	163	179	221	246	251	276	292	291	313	310	340	347	356	371	377	415	414	409	455	461	481	473	473	457	470	458	484	467	461	483	477	468	186	498	492	474	495	492
166	632	634	619	602	617	591	593	581	603	656	669	671	673	683	683	656	664	677	660	676	676	644	636	639	686	640	687	695	674	734	746	729	765	773	804	779	752	761	780	765	786	767	770	807	827	807	830	820	796
0	241	265	246	267	291	312	318	311	316	329	325	313	333	335	318	328	321	342	335	348	345	331	333	321	327	336	337	355	355	351	338	356	349	332	325	349	333	367	374	380	389	359	358	362	359	361	369	358	355
0	1585	1597	1582	1601	1546	1576	1529	1540	1458	1466	1432	1465	1531	1544	1515	1546	1544	1552	1597	1570	1603	1612	1667	1651	1588	1654	1653	1661	1619	1584	1622	1600	1616	1639	1694	1665	1639	1613	1602	1653	1557	1530	1475	1253	559	567	563	588	557
0	70	20	32	13	3	23	19	24	18	32	10	38	21	21	16	2	20	50	28	23	38	NaN	NaN	NaN	NaN	NaN	NaN	NaN	NaN	NaN	NaN	NaN	NaN	NaN	NaN	NaN	NaN	NaN	NaN	NaN	NaN	NaN	NaN	NaN	NaN	NaN	NaN	NaN	NaN
0	879	852	826	861	857	852	799	855	826	851	789	857	842	867	857	856	818	843	900	884	906	910	917	892	896	876	888	841	897	868	895	866	907	928	917	919	954	949	956	967	985	1028	993	983	969	1000	1011	998	990
167	65	58	62	71	84	93	114	140	161	190	217	227	245	258	261	279	315	335	331	330	308	344	351	371	374	390	422	399	357	402	393	403	364	364	353	323	328	353	366	390	411	386	391	406	381	386	355	386	386
168	40	61	60	70	76	94	128	143	165	191	197	209	225	217	248	272	279	299	261	261	251	243	245	236	257	246	253	268	263	286	287	296	290	299	292	315	333	332	324	338	354	342	371	367	378	390	384	382	380
0	1402	1445	1419	1426	1439	1537	1436	1494	1556	1536	1575	1548	1569	1605	1621	1621	1552	1608	1639	1588	1620	1617	1660	1641	1652	1702	1682	1646	1714	1721	1684	1703	1727	1773	1806	1802	1757	1771	1806	1776	1827	1875	1845	1821	1807	1776	1829	1840	1835
0	32	11	10	NaN	NaN	NaN	NaN	NaN	NaN	NaN	NaN	NaN	NaN	NaN	NaN	NaN	NaN	NaN	NaN	NaN	NaN	NaN	NaN	NaN	NaN	NaN	NaN	NaN	NaN	NaN	NaN	NaN	NaN	NaN	NaN	NaN	NaN	NaN	NaN	NaN	NaN	NaN	NaN	NaN	NaN	NaN	NaN	NaN	NaN
0	586	527	543	561	606	646	631	686	725	676	700	699	709	713	731	737	723	744	730	736	761	763	800	795	822	820	872	850	834	835	878	896	866	405	891	935	890	363	902	882	878	897	914	919	933	935	923	919	922
0	1392	1371	1419	1431	1432	1480	1458	1438	1444	1496	1507	1527	1567	1578	1584	1633	1615	1649	1602	1639	1564	1649	1676	1603	1696	1694	1664	1721	1718	1711	1722	1780	1723	1706	1708	1734	1726	1763	1774	1821	1769	1833	1843	1872	1875	1870	1922	1933	1920
0	487	510	530	545	542	529	535	546	557	607	584	590	599	583	601	594	602	588	587	605	630	661	639	632	618	661	639	682	691	690	706	688	668	688	688	707	731	716	736	737	732	765	730	769	782	757	758	738	777
0	555	569	569	586	590	595	640	624	606	619	632	686	684	682	682	673	714	709	723	704	740	739	742	777	771	727	727	723	761	745	758	765	779	814	816	766	808	778	758	720	709	734	732	751	725	770	750	771	766
0	415	179	433	484	519	561	547	541	511	540	543	222	550	NaN	NaN	NaN	NaN	NaN	NaN	NaN	NaN	NaN	NaN	NaN	NaN	NaN	NaN	NaN	NaN	NaN	NaN	NaN	NaN	NaN	NaN	NaN	NaN	NaN	NaN	NaN	NaN	NaN	NaN	NaN	NaN	NaN	NaN	NaN	NaN
0	1137	1150	1156	1192	1177	1148	1105	1135	1172	1150	1152	1122	1119	1109	1122	1123	1110	1129	1183	1159	1164	1174	1182	1140	1194	1141	1156	467	456	437	427	434	425	470	475	204	199	209	246	296	288	328	361	379	408	414	392	367	248
0	577	590	598	593	593	642	624	639	638	649	672	665	662	649	650	639	643	680	651	631	674	662	650	660	688	674	666	697	714	715	760	696	747	745	723	687	709	695	757	738	788	780	724	797	770	776	870	747	747
169	1009	1071	1071	1092	1052	1055	1046	1047	1039	1101	1084	1085	1081	1110	1087	1093	1126	1164	1188	1124	1077	1217	1161	1114	1174	1181	1179	1243	1270	1168	1191	1204	1280	1248	1244	1181	1131	1274	1340	1350	1340	1362	1286	1328	1373	1411	1482	1520	1396
0	535	496	522	553	538	598	601	593	648	665	641	677	664	688	725	711	738	753	762	794	772	762	766	771	816	786	878	863	815	851	873	856	830	860	888	903	885	864	902	887	894	926	895	908	940	940	964	964	946
0	806	777	794	864	819	814	814	790	805	811	797	761	737	764	737	741	801	812	835	824	783	886	885	884	887	900	877	906	857	831	869	871	860	854	851	852	861	850	853	870	899	899	863	940	909	849	914	871	876
0	393	419	389	506	489	545	554	550	531	609	595	609	575	630	679	671	684	677	699	731	776	750	812	755	845	780	809	774	847	822	895	820	859	855	867	876	893	886	927	907	925	983	965	919	910	933	968	966	1054
170	340	338	373	445	481	529	543	530	549	568	557	573	627	595	589	606	617	623	586	598	576	613	610	571	554	562	562	569	552	543	301	304	259	309	289	269	282	272	283	282	267	295	285	275	290	286	303	302	311
171	433	441	442	404	384	422	403	419	439	474	452	457	470	455	480	474	467	497	480	485	486	457	458	482	522	493	512	520	498	490	488	516	501	472	487	489	517	509	525	493	575	541	517	621	548	538	653	551	558
172	827	872	888	916	908	840	925	926	895	918	902	949	939	972	929	997	969	976	993	955	993	960	1024	982	983	1008	1031	1040	1011	1056	1059	1062	1048	1083	1085	1105	1067	1055	1042	1018	1053	1031	1019	1102	1093	1089	1073	1071	1095
0	624	666	631	635	664	692	651	698	691	687	718	745	743	745	725	759	721	731	751	730	715	729	755	726	756	736	729	767	763	781	793	726	780	734	810	700	741	805	816	775	887	855	811	1038	831	845	1004	813	836
173	594	568	556	569	589	642	605	613	630	664	607	295	608	667	707	720	725	732	732	760	777	741	783	789	809	800	823	767	829	810	848	846	886	891	882	898	891	902	912	923	933	927	976	1047	1077	1012	1060	1041	1032
0	433	445	433	565	602	619	628	639	643	627	726	674	688	734	713	810	791	769	847	852	840	881	822	810	849	858	823	838	888	910	891	926	988	984	955	1000	976	1031	1021	1107	1082	1029	1042	1047	1075	834	396	378	368
0	156	180	190	193	213	199	226	219	230	228	234	275	243	261	260	268	248	245	275	255	260	251	252	232	236	261	278	260	281	285	301	278	294	297	288	288	299	311	307	305	312	283	310	293	304	310	336	330	321
174	335	334	342	342	321	342	352	394	393	380	380	421	442	443	446	459	497	527	514	492	517	490	491	520	518	518	544	517	524	537	533	541	569	541	563	562	524	508	510	488	555	549	543	632	595	613	626	578	575
175	548	558	557	563	566	560	548	554	555	570	576	582	575	561	563	590	609	622	639	625	608	606	630	617	605	627	634	621	622	649	650	625	649	649	653	288	176	184	181	174	185	198	199	211	201	221	211	199	200
0	341	853	857	910	920	908	912	928	951	988	931	946	966	958	967	963	973	977	983	1030	942	897	885	902	912	945	969	990	973	996	971	1003	938	1017	1057	1032	1066	1074	1033	1050	1074	1078	1103	1133	1137	1130	1123	577	389
0	771	768	800	827	829	820	864	902	865	933	890	932	939	970	927	944	972	1017	1039	949	963	969	957	999	1031	966	1054	1083	1007	1018	1027	1055	1029	1071	1091	1079	1113	1091	1093	1064	1133	1104	1066	1209	1098	1144	1344	1114	1168
176	378	431	423	501	524	561	545	543	584	599	571	581	572	621	627	615	624	621	630	690	649	677	647	689	687	652	690	705	705	723	709	704	672	662	682	685	708	739	732	746	730	733	741	777	772	761	765	760	779
177	533	546	537	519	499	520	507	501	501	487	485	496	537	553	551	586	592	586	591	574	585	571	590	581	589	587	588	587	596	588	574	585	594	594	590	616	636	650	617	605	596	593	562	573	590	595	588	590	597
178	18	19	36	67	127	135	140	103	134	170	162	169	172	162	244	214	197	202	219	250	229	240	221	237	244	224	238	229	242	263	270	251	242	268	253	258	252	272	268	280	254	245	273	262	285	266	274	277	277
179	827	870	838	790	809	887	907	887	921	948	908	977	921	980	973	958	1000	1004	975	998	1029	985	1021	988	1016	990	1034	1030	1022	1017	1049	1049	1059	1046	1087	1061	1091	1134	1106	1082	1092	1098	1126	1191	1083	1119	1162	1075	1141
0	229	231	221	212	246	238	258	242	247	233	257	255	245	254	251	236	251	229	233	256	275	260	264	251	274	265	269	268	278	263	250	249	247	274	272	265	283	270	267	287	283	307	281	294	304	309	283	276	273
180	560	583	575	576	558	567	580	598	610	622	623	639	638	641	640	661	680	674	670	679	698	682	676	683	676	682	684	685	691	671	687	686	706	681	703	738	744	749	750	727	726	736	751	738	743	753	754	746	761
181	427	453	597	535	517	541	570	577	574	556	570	650	656	616	555	621	641	688	631	604	627	624	658	640	674	646	694	726	665	660	680	623	630	628	625	635	594	632	607	617	667	628	591	710	659	657	760	638	667
0	1	10	31	43	156	NaN	NaN	NaN	NaN	NaN	NaN	NaN	NaN	NaN	NaN	NaN	NaN	NaN	NaN	NaN	NaN	NaN	NaN	NaN	NaN	NaN	NaN	NaN	NaN	NaN	NaN	NaN	NaN	NaN	NaN	NaN	NaN	NaN	NaN	NaN	NaN	NaN	NaN	NaN	NaN	NaN	NaN	NaN	NaN
182	428	459	477	506	591	561	604	614	592	680	683	668	710	662	694	705	740	741	732	825	789	809	829	838	841	819	878	826	866	867	886	868	865	860	877	840	924	915	942	961	974	974	971	981	958	966	983	1016	1011
0	NaN	NaN	NaN	NaN	NaN	NaN	NaN	NaN	NaN	NaN	NaN	NaN	NaN	NaN	NaN	NaN	NaN	NaN	NaN	NaN	NaN	NaN	NaN	NaN	NaN	NaN	NaN	NaN	NaN	NaN	NaN	NaN	NaN	NaN	NaN	NaN	NaN	NaN	NaN	NaN	NaN	NaN	NaN	NaN	NaN	NaN	NaN	NaN	NaN
0	835	846	789	779	764	799	764	783	768	806	768	791	817	807	858	846	891	929	939	911	941	941	1087	1158	1265	588	662	717	739	773	797	805	800	359	837	740	844	757	873	817	870	838	903	949	933	961	1018	940	956
0	1014	963	971	970	946	951	973	997	1027	1058	1044	1020	1034	1047	992	991	990	1044	1043	1016	1036	1013	1035	1037	1045	1050	1031	1046	1074	1045	1079	1073	1074	1076	1079	1095	1068	1068	1082	1089	1100	1103	1108	1081	1099	1100	1115	1137	1128
183	558	576	598	589	617	608	601	612	628	642	638	305	653	646	662	665	668	685	689	685	683	653	662	682	671	678	692	693	693	683	697	699	705	722	696	704	717	729	728	698	709	702	697	700	709	728	716	711	716
184	815	784	729	827	806	845	824	820	886	948	888	612	301	290	303	344	128	131	142	234	241	278	287	355	418	395	440	458	514	477	518	545	541	565	541	598	626	570	560	588	581	572	592	603	589	568	537	570	591
0	766	853	829	839	840	939	932	860	900	939	901	1012	1010	1033	1020	1038	1035	1142	1150	1039	1035	1005	1117	1096	1106	1081	1108	1157	1147	1150	1245	1178	1241	1158	1211	1199	1227	1221	1309	1247	1331	1231	1144	1389	1295	1240	1526	1243	1327
0	1142	1128	1161	1134	1134	1100	1082	1108	1120	1156	1179	1180	1193	1181	1160	1265	1288	1250	1177	1241	1188	1276	1280	1313	1372	1339	1253	1281	1327	1329	1336	1362	1372	1342	1345	1408	1434	1445	1413	1428	1422	1395	1442	1462	1414	1453	1537	1466	1496
0	532	542	548	554	556	578	578	581	585	600	603	609	612	622	616	629	654	678	677	626	645	697	682	599	665	628	638	581	582	592	608	595	620	647	655	645	646	635	637	649	683	693	706	730	739	746	780	743	791
185	251	241	81	121	192	322	382	357	356	425	415	440	481	493	526	536	548	508	509	612	558	576	590	587	593	564	627	580	588	625	629	664	627	625	621	655	638	649	648	613	658	620	619	658	675	605	601	593	586
186	534	505	514	489	513	486	500	505	503	490	498	510	505	496	503	532	537	537	510	510	513	503	526	515	517	494	502	510	516	516	535	520	500	519	501	523	517	501	497	505	505	510	497	508	504	512	506	504	493
187	415	412	414	424	456	485	455	462	450	466	490	484	498	504	519	518	500	512	519	508	527	515	518	523	521	519	516	534	545	554	555	578	574	586	568	556	554	553	555	556	583	562	563	571	571	576	568	575	578
0	861	824	874	921	911	916	898	963	989	982	973	1026	1009	1020	1044	1032	1038	1065	1104	1043	1075	1081	1101	1110	1102	1098	1144	1113	1186	1085	1163	1131	1158	1085	1117	1132	1114	1108	1149	1119	1192	1147	1154	1207	1183	1125	1233	1140	1195
188	423	422	423	414	435	398	428	408	419	438	444	438	441	458	454	469	472	475	461	484	473	462	454	477	474	494	493	500	514	507	522	550	547	567	567	575	566	577	560	583	593	601	610	613	608	619	608	634	628
0	539	522	534	501	522	521	550	559	577	576	593	607	612	647	657	640	691	673	661	679	676	662	671	646	681	688	703	702	694	722	765	753	758	794	725	727	707	728	708	708	727	715	732	766	758	723	773	774	752
0	667	640	693	677	684	738	722	713	787	738	793	783	820	829	868	848	840	860	874	872	826	867	862	920	852	893	858	885	892	900	921	876	930	883	938	934	923	960	1000	921	1029	1002	1006	1001	970	906	988	891	958
0	592	608	605	617	605	608	630	595	622	670	644	691	653	655	648	670	689	670	665	722	691	701	705	729	735	733	741	778	754	754	775	770	786	807	785	808	824	809	837	837	847	862	841	877	898	920	927	936	922
0	979	1048	969	999	968	938	1007	982	1007	1013	966	981	988	993	976	1014	1044	1050	1060	1012	1007	1000	823	388	358	346	346	367	363	422	189	196	219	294	325	328	354	365	392	415	432	464	462	456	475	482	469	492	496
189	779	787	772	757	760	802	791	784	813	825	836	851	881	859	859	865	870	873	901	920	936	897	927	893	919	909	939	922	938	947	961	979	968	1013	983	1016	1033	1063	1061	1063	1031	1046	1038	1067	1079	1087	1052	1046	1066
0	607	580	608	572	581	632	619	644	663	690	684	655	664	663	688	694	702	686	716	685	729	735	722	738	714	692	722	731	715	739	762	742	772	756	754	744	728	754	760	764	804	788	819	849	839	824	893	841	878
0	1687	1628	1544	1500	1698	1704	1811	1749	1791	1792	1890	1850	1919	1978	1922	1924	1902	1991	1931	1998	1969	1977	2073	1982	1983	1969	1935	2044	2042	1986	2084	2049	2021	2057	2058	2075	2129	2102	2162	2194	2197	2206	2187	2149	2179	2124	2178	2173	2114
0	487	506	524	526	532	534	553	562	571	587	585	568	591	597	580	623	627	635	631	657	628	656	639	630	654	671	652	668	678	662	672	648	656	684	663	676	675	656	667	672	698	667	678	686	682	668	689	657	628
0	360	365	343	395	401	407	180	208	225	236	254	306	305	279	315	416	408	462	441	512	525	482	504	511	534	523	543	582	586	550	554	581	541	645	621	569	605	554	594	571	618	594	629	593	722	732	733	727	752
190	563	548	600	572	602	584	525	553	557	572	590	575	605	603	589	577	636	663	624	651	668	627	625	662	661	683	638	658	671	722	720	703	688	674	700	719	684	709	685	704	706	661	631	616	581	575	614	624	630
191	452	464	462	453	476	470	457	481	474	460	450	482	483	477	458	461	439	480	489	470	472	478	484	484	469	461	486	499	500	489	476	485	515	482	482	463	505	496	503	517	498	500	492	503	527	543	528	554	552
0	NaN	NaN	NaN	NaN	NaN	NaN	NaN	NaN	NaN	NaN	NaN	NaN	NaN	NaN	NaN	NaN	NaN	NaN	NaN	NaN	NaN	NaN	NaN	NaN	NaN	NaN	NaN	NaN	NaN	NaN	NaN	NaN	NaN	NaN	NaN	NaN	NaN	NaN	NaN	NaN	NaN	NaN	NaN	NaN	NaN	NaN	NaN	NaN	NaN
0	799	816	819	807	826	810	836	846	855	874	877	895	887	878	877	896	906	897	884	894	873	912	910	949	922	915	947	952	951	970	951	972	932	946	960	934	933	945	955	981	936	941	943	935	972	972	959	950	939
192	677	675	694	726	729	740	763	741	752	729	788	785	752	769	837	852	833	866	858	868	881	880	910	925	894	950	930	921	725	252	235	229	228	258	244	237	245	266	261	255	262	254	268	272	263	281	283	287	281
193	643	647	657	652	674	713	736	731	731	765	789	770	764	777	765	778	804	831	837	817	831	867	804	815	817	826	817	842	864	382	343	304	324	314	290	286	284	286	274	243	260	247	273	278	275	273	271	276	259
0	1659	1677	1550	1738	1862	1789	1784	1819	1810	1801	1790	1809	1968	1895	1868	1868	1896	1883	1918	1975	1935	1897	1905	1896	2008	1906	1906	1937	1933	1935	1934	1994	2057	2015	2109	2139	2197	2177	2140	2200	2256	2292	2247	2273	2280	2275	2287	2290	2280
0	571	537	569	561	553	555	564	573	591	570	587	592	625	600	602	590	604	621	591	604	604	601	593	601	602	598	617	595	590	604	618	595	600	627	622	626	639	648	627	637	654	678	682	677	710	707	695	702	691
0	235	86	92	91	112	103	110	108	122	132	112	130	148	160	155	150	138	117	119	112	144	143	145	144	136	122	157	153	124	137	157	158	155	151	161	161	150	171	173	146	164	183	164	182	169	195	177	167	NaN
0	396	405	403	415	438	426	449	452	464	475	498	490	469	476	464	456	475	452	465	469	492	482	511	522	503	515	499	526	502	502	504	502	490	507	506	507	502	490	498	506	505	505	502	500	506	508	511	526	525
0	472	463	474	500	501	506	247	230	228	252	279	346	436	472	482	552	618	695	755	821	891	873	846	903	941	906	955	971	973	988	989	1002	1019	1020	1077	1079	1069	1091	1091	1130	1163	1134	1142	1141	1142	1124	1151	1119	1155
194	223	223	226	263	301	372	363	398	428	443	415	420	380	345	354	390	402	401	395	395	402	423	423	428	457	432	431	434	441	434	429	445	447	455	450	452	493	494	505	563	588	606	655	642	654	677	698	718	704
0	771	772	687	439	380	379	415	411	413	196	229	198	265	308	325	462	426	364	437	436	517	508	552	504	525	559	535	560	566	550	535	591	564	536	481	473	466	472	477	466	459	425	404	428	446	479	461	482	517
195	630	638	683	675	677	700	683	708	659	673	709	700	723	776	792	814	817	845	813	846	848	862	872	894	881	912	910	881	905	958	942	963	939	812	241	275	274	269	262	263	266	243	260	255	259	240	264	255	264
0	824	712	736	712	615	683	576	605	637	658	610	306	629	327	619	591	618	712	626	601	663	685	298	307	710	301	349	298	292	273	345	327	679	649	338	335	347	719	372	399	766	755	640	400	395	400	379	380	386
0	270	300	296	286	303	280	294	336	332	379	378	385	404	393	399	430	424	468	450	482	465	500	511	484	506	498	504	503	510	516	528	534	533	556	526	540	559	554	552	577	580	578	583	594	583	569	587	579	593
0	184	211	190	201	184	171	162	176	262	285	306	229	248	267	295	320	325	322	340	357	395	419	459	490	495	512	498	506	507	528	488	491	509	512	506	503	500	531	533	536	533	505	523	505	551	565	568	577	560
196	527	556	557	587	570	541	573	570	599	582	578	588	618	624	630	632	646	632	615	646	628	636	662	635	627	630	632	638	626	657	646	636	642	646	628	605	432	278	247	231	254	216	251	256	257	261	248	215	216
0	708	846	838	880	952	853	956	939	970	935	988	955	971	970	986	1047	1014	948	973	1005	972	989	1026	1023	1012	1031	1028	1067	1076	1116	1033	1098	1084	1115	1060	1017	1008	610	455	448	436	439	464	455	236	260	271	300	337
0	1008	1033	972	989	1010	1017	1046	1056	1105	1071	1097	1061	1112	1107	1148	1156	1108	1089	1053	1073	1086	1095	1112	1072	1094	1115	1109	1129	1096	1135	1153	1150	1136	1130	1081	1124	1101	1146	1139	1136	1151	1167	1214	1195	1212	1211	1202	1212	1197
197	523	544	530	511	568	605	606	648	696	689	787	770	739	756	734	742	748	757	803	787	830	851	800	865	838	850	875	828	825	286	301	291	266	307	307	296	278	262	264	267	237	269	265	285	304	287	262	289	295
0	1206	1310	1324	1459	1469	1436	1443	1454	1446	1501	1498	1522	1450	1528	1583	1593	1609	1600	1542	1625	1564	1630	1634	1666	1663	1598	1669	1715	1664	1740	1731	1681	1748	1762	1723	1710	1769	1791	1830	1799	1825	1797	1787	1833	1842	1858	1865	1891	1875
198	191	222	237	220	205	223	263	329	368	434	472	507	574	573	595	621	648	652	679	732	751	750	772	806	857	862	896	929	1004	1021	1043	1056	1084	1098	1081	1057	1014	1014	1053	1077	1059	1059	1083	1059	1096	1119	1119	1106	1137
0	215	223	210	210	233	244	251	263	342	388	433	444	511	539	575	620	642	676	637	667	716	729	769	763	746	754	745	776	789	792	798	840	879	889	888	909	894	920	927	940	923	982	969	974	989	959	987	993	983
0	2060	2106	2132	2171	2264	2301	2351	2320	2339	2369	2497	2484	2503	2526	2564	2550	2565	2569	2536	2557	2592	2609	2612	2625	2676	2660	2652	2632	2718	2780	2805	2783	2802	2774	2841	2812	2766	2789	2768	2795	2813	2811	2828	2780	2815	2860	2837	2872	2859
0	NaN	NaN	NaN	NaN	NaN	NaN	NaN	NaN	NaN	NaN	NaN	NaN	NaN	NaN	NaN	NaN	NaN	NaN	NaN	NaN	NaN	NaN	NaN	NaN	NaN	NaN	NaN	NaN	NaN	NaN	NaN	NaN	NaN	NaN	NaN	NaN	NaN	NaN	NaN	NaN	NaN	NaN	NaN	NaN	NaN	NaN	NaN	NaN	NaN
199	533	548	570	553	592	572	573	548	586	583	612	586	603	588	605	588	589	589	590	547	535	532	519	492	495	512	506	481	480	484	495	488	493	518	528	526	541	470	307	257	272	267	290	252	271	258	269	261	264
0	644	642	687	634	625	663	677	731	709	743	709	714	747	752	751	754	735	725	738	709	741	733	741	752	753	762	771	765	750	782	769	790	794	812	794	766	819	759	816	805	782	808	832	801	835	818	800	787	766
200	722	741	720	756	747	769	769	765	796	771	801	762	782	777	785	779	775	828	835	835	856	835	846	862	839	843	855	844	836	839	832	811	812	819	829	820	830	847	823	835	845	868	856	851	855	853	862	858	852
0	690	686	722	688	689	681	739	709	745	723	696	698	699	666	722	700	717	723	714	743	701	719	741	712	723	728	750	754	731	756	750	774	740	749	730	719	723	487	318	306	329	322	337	337	371	164	176	177	171
201	509	497	518	255	240	267	273	299	355	410	473	508	523	551	574	654	656	682	677	700	733	768	767	825	858	883	873	884	892	917	925	910	880	900	907	271	277	285	285	261	282	284	265	230	241	242	226	261	229
0	999	1030	1084	1057	1102	1141	1124	1108	1123	1108	1120	1108	1137	1151	1116	1154	1163	1122	1124	1135	1137	1139	1115	1133	1151	1152	1161	1192	1184	1219	1205	1250	1230	1248	1269	1285	1305	1311	1315	1311	1310	1328	1303	1249	1241	1233	1190	1214	1223
202	1007	983	958	971	992	1048	983	999	1030	1038	996	931	1007	1009	1042	1038	754	415	361	388	371	369	403	154	178	174	220	277	289	337	374	390	390	413	399	435	432	411	422	424	440	418	433	455	469	513	499	520	527
203	493	497	500	458	517	501	514	534	518	530	506	525	546	535	523	518	557	570	537	529	540	576	573	575	568	571	578	553	595	594	623	609	572	626	587	598	614	581	589	589	591	617	617	596	616	646	636	637	646
0	816	849	776	798	813	805	809	842	853	819	871	849	838	823	882	885	878	951	995	980	1039	1003	1018	1026	1012	978	928	911	931	959	954	912	890	883	904	885	882	864	865	882	809	831	861	815	830	832	796	460	360
204	265	328	312	306	331	298	323	280	266	280	277	255	267	270	326	347	368	381	385	389	384	386	372	390	385	375	370	372	372	384	386	384	376	391	398	407	407	432	447	445	434	431	433	456	446	440	441	417	426
0	1210	1275	1345	1334	1443	1444	1455	1425	1468	1479	1527	1587	1518	1496	1510	1513	1545	1533	1548	1582	1552	1600	1606	1628	1659	1729	1665	1718	1748	1785	1783	1841	1828	1768	1789	1821	1812	1811	1902	1821	1908	1891	1962	1899	2018	1965	1916	1945	1929
0	1031	1048	1033	1042	1125	1119	1092	1131	628	1168	1201	1133	1192	1203	1238	1236	1259	1245	1269	1273	1272	583	1292	602	1294	1293	NaN	NaN	NaN	NaN	NaN	NaN	NaN	NaN	NaN	NaN	NaN	NaN	NaN	NaN	NaN	NaN	NaN	NaN	NaN	NaN	NaN	NaN	NaN
205	356	358	369	392	444	470	482	505	497	477	477	473	508	524	527	527	535	528	528	531	503	516	507	503	496	494	497	501	510	517	530	543	525	517	524	534	543	550	588	584	582	582	564	547	565	589	597	591	593
0	1386	1308	1388	1366	1422	1414	1456	1449	1460	1450	1424	1406	1445	1413	1435	1417	1473	1433	1453	1466	1331	510	509	518	532	535	557	238	255	262	245	236	280	347	397	426	476	523	540	562	563	570	598	616	644	645	662	666	670
206	187	279	301	328	437	378	455	426	460	444	456	438	480	436	432	488	543	495	502	569	500	523	542	520	509	562	521	560	607	625	594	637	625	692	638	605	639	627	606	620	603	597	675	596	616	617	602	667	641
0	220	201	201	192	190	198	201	208	197	210	239	230	213	212	203	208	216	207	215	229	219	233	233	263	270	297	306	310	323	317	341	329	337	341	323	342	353	365	339	337	327	327	332	330	346	336	330	350	323
207	447	456	482	504	495	514	510	494	508	529	532	530	544	546	550	557	586	575	562	569	573	602	596	608	611	621	627	642	621	622	609	643	610	596	632	620	597	601	585	605	626	586	580	575	584	586	606	581	585
0	NaN	NaN	NaN	NaN	NaN	NaN	NaN	NaN	NaN	NaN	NaN	NaN	NaN	NaN	NaN	NaN	NaN	NaN	NaN	NaN	NaN	NaN	NaN	NaN	NaN	NaN	NaN	NaN	NaN	NaN	NaN	NaN	NaN	NaN	NaN	NaN	NaN	NaN	NaN	NaN	NaN	NaN	NaN	NaN	NaN	NaN	NaN	NaN	NaN
0	358	1107	1093	1114	1128	1127	1139	1179	1187	1154	1140	1154	1153	1185	1192	1171	1172	1163	1167	1185	1186	1193	1222	1220	1198	1219	1232	1216	1234	1240	1262	1234	1245	1262	1279	1259	1263	1267	1219	1226	1267	1250	1250	1253	1263	1243	1249	1291	1314
208	200	209	207	189	196	198	202	215	217	222	222	228	249	243	246	256	267	282	287	311	320	330	346	342	335	327	337	326	331	340	346	376	368	392	382	375	378	365	381	374	381	376	368	391	370	382	407	392	405
209	201	206	214	217	213	241	257	246	249	281	314	330	302	321	331	343	350	376	399	404	421	420	429	439	447	443	465	450	463	462	460	471	474	494	485	492	502	517	502	533	521	513	537	545	556	553	547	553	561
0	544	552	535	546	569	523	582	570	575	595	588	595	582	593	584	612	619	609	607	597	646	661	653	674	673	648	653	655	660	673	677	679	666	692	676	670	689	689	678	710	672	694	680	696	677	677	696	740	720
0	1095	1115	1085	1101	1137	1128	1141	1085	1137	1132	1175	1150	1167	1155	1151	1132	1223	1190	1157	1239	1196	1242	1204	1163	1180	1219	1190	1197	1200	1160	1194	1175	1176	1167	1174	1198	1172	1189	1199	1208	1189	1197	1188	1187	1241	1236	1255	1210	1243
210	1455	1422	1425	1504	1502	962	533	527	562	548	554	538	244	263	257	273	302	315	330	401	456	503	581	622	631	664	686	708	740	770	781	798	826	842	864	855	857	846	820	855	853	879	881	892	901	956	959	990	1023
0	1475	1436	1407	1408	1396	1413	1380	1395	1427	1428	1400	1423	1457	1458	1443	1426	1451	1469	1486	1511	1480	1525	1532	1521	1531	1555	1528	1541	1528	1538	1544	1568	1502	1618	1651	1615	1628	1647	1637	1587	1620	1643	1657	1669	1688	1699	1679	1704	1706
211	536	531	541	594	627	670	672	656	671	689	654	664	668	680	684	705	741	737	748	787	770	779	794	783	788	814	801	829	821	825	838	847	842	867	859	875	890	874	870	906	881	890	867	856	878	881	897	934	916
212	1481	1161	575	548	572	565	585	582	664	234	235	242	307	372	462	574	665	689	697	742	737	680	707	691	695	687	685	673	739	740	757	807	785	832	824	818	305	285	298	275	265	254	269	259	246	253	246	243	222
213	626	636	648	683	694	743	751	733	729	755	762	779	796	806	836	841	837	855	858	886	905	885	886	866	886	859	889	879	886	913	875	885	899	918	894	911	934	940	915	938	900	871	950	916	930	937	964	925	950
214	837	988	1031	1029	1168	1140	1188	1175	1190	1174	1261	1255	1277	1290	1347	1346	1356	1311	1316	1398	1346	1314	1373	1322	1290	1345	1313	1357	1461	1479	1401	1549	1463	1546	1501	1438	1534	1505	1475	1494	1498	1550	1594	1456	1367	1489	1424	1593	1477
215	472	451	446	456	469	466	463	456	453	460	461	461	482	511	515	486	506	516	523	564	549	555	568	571	594	586	634	607	625	649	643	652	639	674	666	657	669	662	665	650	664	654	659	676	700	728	748	749	742
0	1265	1341	1307	1374	1403	1424	1516	1478	1456	1507	1536	1559	1580	1590	1590	1527	1575	1545	1599	1703	1654	1563	1642	1637	1633	1701	1794	1772	1785	1798	1802	1799	1791	1800	1784	1851	1875	1811	1818	1797	1811	1788	1764	1792	1859	1806	1809	1835	1784
216	829	855	836	835	815	857	841	837	828	836	866	851	856	872	903	864	869	880	880	886	882	892	895	889	871	882	887	878	895	914	887	900	892	908	901	914	878	903	909	936	940	926	952	932	917	964	932	936	922
217	178	178	162	158	178	265	329	359	373	424	405	449	439	429	442	469	470	502	499	502	540	569	578	594	622	635	638	618	663	650	695	646	672	724	759	721	770	801	791	815	823	808	845	864	866	870	870	822	866
0	520	550	557	629	650	597	603	656	620	653	670	692	690	657	631	647	623	626	631	653	652	670	668	671	694	686	697	710	714	712	721	727	728	725	710	664	727	730	706	711	732	723	722	686	623	587	537	508	561
218	300	317	340	364	392	391	393	393	380	399	414	440	465	467	479	487	491	505	486	492	505	492	497	507	515	515	508	528	543	530	532	542	531	555	554	559	563	577	567	581	577	584	580	615	618	619	611	614	614
219	406	420	425	455	518	508	520	555	585	594	638	646	671	704	710	745	743	760	772	793	787	781	763	792	801	816	839	848	845	827	833	821	857	895	886	914	907	933	903	939	931	884	929	978	976	973	955	951	961
220	202	228	211	231	240	254	286	320	341	396	411	418	432	458	498	531	536	564	550	560	571	552	550	561	633	581	593	606	621	612	641	671	662	648	681	668	667	680	706	708	684	712	707	692	716	704	768	703	288
221	441	462	485	511	500	482	506	504	516	489	486	514	519	523	510	493	514	521	548	538	525	551	528	540	535	543	553	566	551	555	558	545	555	553	523	556	551	577	578	588	579	584	583	591	591	595	580	598	579
0	511	534	553	547	536	556	577	571	565	580	589	593	587	590	579	597	603	603	599	612	635	645	658	631	630	633	626	647	646	645	632	630	620	623	608	617	626	635	643	635	630	630	624	618	617	622	625	607	619
222	668	667	698	714	715	704	734	734	734	752	781	762	765	757	773	812	774	821	820	832	840	848	819	814	817	833	836	808	846	850	804	835	845	810	856	862	854	841	866	878	847	878	871	840	854	833	893	845	841
223	3019	2982	3111	3092	3093	3202	3072	3078	3174	3158	3041	3177	3134	3176	3196	3207	3146	3211	3179	3126	3189	3166	3175	3179	3190	3221	3263	3236	3268	3267	3242	3294	3255	3275	3312	3326	3363	3342	3322	3304	3340	3347	3339	3363	3346	3427	3442	3464	3414
224	449	462	487	497	497	530	534	556	568	573	593	578	579	622	612	630	622	625	636	674	648	644	641	665	660	668	669	667	674	656	646	646	652	648	643	650	637	651	643	639	633	653	651	634	644	652	638	640	617
0	766	851	861	844	870	881	860	871	842	893	895	860	891	893	910	863	885	892	889	870	880	884	877	863	868	875	881	861	897	897	890	860	863	846	884	850	852	883	879	871	871	857	838	840	846	849	854	856	846
225	555	591	592	603	590	618	606	608	621	638	610	615	626	629	628	636	639	655	633	646	666	673	633	675	678	694	698	688	696	668	681	678	701	705	728	689	720	724	716	679	694	700	697	710	716	708	698	739	708
226	665	735	721	734	722	737	756	719	742	742	754	756	748	763	757	772	765	771	758	755	755	747	747	741	755	733	749	756	761	753	751	797	808	835	799	806	786	796	813	802	820	817	840	820	834	858	805	825	837
227	376	397	404	438	503	180	202	178	201	244	239	283	335	353	358	386	395	430	406	425	425	421	448	425	496	539	521	471	465	468	447	459	447	509	445	434	423	413	414	425	429	439	455	444	469	481	506	498	456
228	773	835	756	779	787	763	793	849	832	849	873	888	929	950	964	971	998	997	988	1028	1044	1062	1078	1061	1116	1072	1059	1079	1096	1091	1100	1102	1108	1118	1102	1124	1111	1101	1122	1113	1138	1145	1145	1136	1154	1134	1117	1144	1138
0	476	459	500	484	498	480	499	492	472	543	548	516	538	519	526	527	518	526	531	558	569	538	571	572	577	564	625	608	589	614	620	610	577	583	613	616	611	611	622	616	603	612	616	617	603	624	596	605	607
0	507	521	512	483	507	511	553	539	527	526	543	517	594	553	589	609	594	589	593	591	615	620	631	615	594	566	560	601	569	570	584	565	574	571	569	519	514	524	511	493	520	511	542	552	548	543	530	538	540
229	935	904	967	960	958	961	966	979	907	955	930	940	936	924	976	961	977	967	979	969	998	996	995	1026	1008	1029	1032	1001	1033	1024	997	1070	1043	1063	1084	1077	1050	1063	1100	1084	1089	1115	1124	1113	1116	1113	1106	1112	1111
230	497	507	529	516	542	533	537	556	546	540	566	571	566	599	593	606	615	632	644	671	666	682	672	676	677	696	717	740	748	757	754	777	755	823	804	788	781	793	790	827	745	772	763	796	794	779	795	775	786
231	636	660	628	624	661	637	665	705	664	686	654	683	695	674	678	690	674	696	713	723	714	693	717	713	698	691	701	684	694	712	711	725	692	724	729	712	708	707	732	713	737	743	730	729	732	749	727	756	777
0	589	246	621	616	626	610	617	639	627	598	639	642	629	248	692	691	702	707	716	724	758	722	728	747	742	767	752	759	801	822	793	815	846	856	846	890	873	891	881	910	875	888	944	886	859	843	815	831	834
232	819	805	812	800	835	849	876	900	888	908	888	905	961	948	981	926	978	964	977	961	945	951	967	970	996	1032	1001	1006	1032	1040	1028	1099	1097	1103	1064	1146	1152	1120	1131	1157	1149	1102	1138	1161	1161	1190	1258	1179	1204
233	518	440	448	438	496	479	559	510	464	510	570	455	486	522	540	564	497	511	533	562	580	553	564	573	569	595	561	574	604	603	532	609	245	270	264	245	269	231	245	210	207	221	233	232	235	213	206	207	186
0	243	202	178	186	234	210	241	240	208	229	300	187	253	262	323	308	239	258	269	295	310	283	279	246	78	97	80	89	114	154	78	134	64	153	170	304	376	389	458	415	387	418	314	444	480	304	453	339	459
234	530	367	379	346	486	415	504	474	415	470	579	414	484	503	581	555	459	503	561	605	627	554	561	599	594	669	646	655	738	754	633	791	646	687	598	650	683	727	716	669	581	580	705	541	588	614	539	652	551
235	353	246	241	245	334	321	368	354	325	359	468	338	383	420	473	493	406	465	483	532	534	468	464	494	462	542	472	511	586	624	539	646	558	602	529	591	580	658	606	586	512	515	689	543	578	640	585	671	578
236	317	211	179	204	289	257	312	281	242	268	392	252	354	388	470	437	386	395	420	493	503	433	454	498	476	532	506	407	559	577	472	577	477	487	394	492	514	558	547	443	377	355	504	374	389	413	382	487	418
0	156	79	68	69	172	144	203	189	124	150	236	113	169	193	232	245	161	188	239	257	276	219	218	252	226	288	260	272	335	351	273	377	281	317	226	295	339	366	359	311	262	290	412	279	335	361	296	400	331
237	186	110	101	114	208	161	178	194	176	162	245	150	171	216	249	235	210	253	221	237	263	223	239	252	260	306	294	284	317	347	287	395	287	301	243	287	333	346	355	343	281	299	390	305	307	320	275	337	278
0	NaN	NaN	NaN	NaN	NaN	NaN	NaN	NaN	NaN	NaN	NaN	NaN	NaN	NaN	NaN	NaN	NaN	NaN	NaN	NaN	NaN	NaN	NaN	NaN	NaN	NaN	NaN	NaN	NaN	NaN	NaN	NaN	NaN	NaN	NaN	NaN	NaN	NaN	NaN	NaN	NaN	NaN	NaN	NaN	NaN	NaN	NaN	NaN	NaN
0	58	89	21	57	14	11	4	26	51	NaN	NaN	NaN	NaN	NaN	NaN	NaN	NaN	NaN	NaN	NaN	NaN	NaN	NaN	NaN	NaN	NaN	NaN	NaN	NaN	NaN	NaN	NaN	NaN	NaN	NaN	NaN	NaN	NaN	NaN	NaN	NaN	NaN	NaN	NaN	NaN	NaN	NaN	NaN	NaN
238	722	800	881	836	858	745	793	710	676	815	819	778	928	967	1018	974	1066	1059	1013	1100	1125	1098	1132	1136	1214	1207	1186	1178	1264	1228	1261	1300	1332	1338	1302	1300	1256	1342	1326	1293	1354	1354	1287	1380	1359	1346	1265	1267	1271
0	862	997	1056	1076	1074	1110	1160	1164	1186	1198	1132	1074	1109	1196	1191	1201	1241	1259	1221	1248	1306	1309	1325	1333	1360	1327	1364	1294	1383	1402	1367	1418	1406	1427	1417	1450	1432	1465	1493	1496	1532	1569	1484	1483	1460	1498	1477	1552	1609
239	750	785	838	830	820	800	862	849	903	930	921	850	887	885	921	934	973	973	968	937	1052	1037	1108	1074	1066	1028	1044	1018	1011	1036	1061	1066	1116	1025	307	266	273	266	273	274	300	265	268	268	300	309	320	298	263
0	598	644	617	612	588	632	639	633	651	634	NaN	NaN	NaN	NaN	NaN	NaN	NaN	NaN	NaN	NaN	NaN	NaN	NaN	NaN	NaN	NaN	NaN	NaN	NaN	NaN	NaN	NaN	NaN	NaN	NaN	NaN	NaN	NaN	NaN	NaN	NaN	NaN	NaN	NaN	NaN	NaN	NaN	NaN	NaN
0	110	202	203	227	250	255	304	323	329	390	323	324	337	357	441	420	409	392	416	432	430	445	441	437	450	495	461	481	502	494	489	511	502	503	550	516	514	504	518	512	556	521	525	553	524	563	505	592	573
240	249	304	306	379	352	332	354	357	342	340	378	362	370	388	419	376	394	406	418	406	430	415	408	408	429	390	393	402	433	459	455	499	464	437	447	451	456	454	504	453	493	460	464	471	474	505	484	512	479
0	286	114	93	93	59	85	61	95	81	NaN	NaN	NaN	NaN	NaN	NaN	NaN	NaN	NaN	NaN	NaN	NaN	NaN	NaN	NaN	NaN	NaN	NaN	NaN	NaN	NaN	NaN	NaN	NaN	NaN	NaN	NaN	NaN	NaN	NaN	NaN	NaN	NaN	NaN	NaN	NaN	NaN	NaN	NaN	NaN
241	539	549	556	591	535	573	607	605	602	596	665	637	622	643	642	659	644	621	627	625	671	678	704	710	713	709	694	730	734	732	732	709	737	770	741	732	745	754	719	806	800	762	796	795	772	789	769	834	809
0	335	540	561	559	603	617	655	619	661	676	668	701	716	711	732	715	744	689	728	727	728	712	742	733	731	771	718	766	770	789	785	774	778	813	801	767	794	782	782	808	814	831	823	834	829	817	804	845	825
0	581	643	635	659	668	708	763	744	741	756	762	778	782	765	808	781	763	777	763	798	812	765	803	795	813	849	883	846	863	883	904	907	915	967	910	898	846	893	887	874	890	876	909	903	949	889	814	873	868
242	613	631	628	588	623	660	652	638	590	629	771	819	827	865	833	848	878	898	844	877	873	897	831	888	901	923	851	844	838	964	834	832	866	858	821	835	843	826	863	856	879	877	858	853	878	874	733	721	772
243	911	993	1016	1026	1010	984	1107	1044	1083	1079	1094	1100	1100	1135	1178	1155	1139	1170	1132	1176	1212	1203	1199	1165	1200	1259	1284	1198	1261	1203	1252	1266	1269	1269	1250	1253	1221	1075	937	606	332	280	295	314	319	327	315	330	313
0	542	612	617	602	611	613	661	640	642	662	675	684	694	713	721	701	703	731	738	728	750	756	815	813	777	799	813	773	814	804	824	864	853	836	832	849	814	859	829	854	835	833	852	846	878	867	870	884	917
0	330	369	414	403	436	356	420	433	410	451	504	509	407	475	512	546	480	481	477	604	118	507	537	537	529	513	510	581	554	551	549	554	583	617	549	587	595	216	582	648	560	625	625	586	666	603	596	622	641
0	626	672	691	689	657	699	765	710	731	755	753	767	786	821	847	832	824	840	846	823	843	838	814	807	816	814	838	790	806	813	818	825	781	818	818	816	792	813	805	840	819	832	860	858	845	823	845	885	887
244	481	473	476	439	434	450	416	404	404	433	443	455	427	439	472	518	561	561	585	582	588	580	599	616	636	640	611	626	640	625	627	628	631	644	636	633	639	604	667	649	657	665	656	656	577	181	188	169	170
245	362	383	437	413	416	403	457	443	435	492	492	460	491	505	468	525	481	509	533	540	541	511	523	520	580	552	524	560	557	523	533	516	601	591	603	571	604	585	570	587	565	598	611	601	600	595	600	626	628
246	425	413	420	414	427	435	426	458	455	179	163	180	179	193	252	262	341	384	452	507	526	497	532	542	584	599	642	648	663	625	652	654	659	693	718	749	760	769	819	818	825	826	815	857	805	243	229	219	203
0	439	466	466	488	456	491	508	478	473	504	505	512	538	554	603	584	582	612	587	617	637	681	716	720	721	716	713	704	695	691	685	669	679	736	736	739	732	735	735	774	770	746	728	703	706	720	698	679	690
0	718	885	857	862	975	975	920	995	975	1037	992	1085	1091	1083	1133	1165	1144	1141	1162	1150	1173	1203	1206	1218	1202	1198	1181	1216	1283	1203	1279	1284	1305	1315	1350	1311	1280	1365	1362	1294	1322	1355	1378	1327	1320	1353	1392	1425	1399
0	341	603	640	652	784	753	800	782	821	871	918	892	889	897	958	949	950	1001	1071	1039	1054	499	1069	1041	1046	1062	1008	1079	1144	1127	1107	1097	1181	1201	1225	1195	1200	1219	1194	1235	1182	1183	1217	1221	1173	1137	1160	1249	1183
247	149	170	170	185	257	299	327	360	393	486	524	529	560	601	653	719	750	764	790	774	800	802	810	805	792	829	831	834	840	899	916	952	997	976	953	936	894	859	757	671	612	507	455	329	294	275	279	277	269
0	132	NaN	NaN	NaN	NaN	NaN	NaN	NaN	NaN	NaN	NaN	NaN	NaN	NaN	NaN	NaN	NaN	NaN	NaN	NaN	NaN	NaN	NaN	NaN	NaN	NaN	NaN	NaN	NaN	NaN	NaN	NaN	NaN	NaN	NaN	NaN	NaN	NaN	NaN	NaN	NaN	NaN	NaN	NaN	NaN	NaN	NaN	NaN	NaN
248	240	222	250	259	350	382	395	434	455	379	343	397	403	469	561	594	665	672	725	780	801	780	799	806	785	794	795	815	823	829	869	883	872	883	855	847	864	923	899	912	942	977	970	930	1008	985	954	1004	1063
249	399	410	414	433	432	463	464	423	430	424	434	438	439	453	467	473	501	526	554	559	563	575	573	576	589	563	574	598	593	589	588	565	599	571	573	573	587	554	550	283	199	219	212	206	214	203	209	202	202
0	696	299	571	669	355	461	489	575	653	687	701	713	757	747	768	784	806	824	836	835	837	856	801	798	796	821	861	849	838	833	842	871	818	731	737	711	767	810	805	892	1025	1025	1090	1120	1230	1230	1185	1217	1186
0	6	NaN	NaN	NaN	NaN	NaN	NaN	NaN	NaN	NaN	NaN	NaN	NaN	NaN	NaN	NaN	NaN	NaN	NaN	NaN	NaN	NaN	NaN	NaN	NaN	NaN	NaN	NaN	NaN	NaN	NaN	NaN	NaN	NaN	NaN	NaN	NaN	NaN	NaN	NaN	NaN	NaN	NaN	NaN	NaN	NaN	NaN	NaN	NaN
250	472	479	469	475	466	504	554	555	559	563	555	564	555	560	589	577	589	578	591	581	583	573	570	544	587	586	558	564	575	573	590	593	602	611	641	687	680	681	668	695	745	718	724	686	712	684	658	703	666
251	277	308	326	321	317	317	341	346	368	388	389	421	457	465	463	476	517	501	500	546	556	563	608	617	637	667	680	719	742	757	791	872	875	870	902	877	937	973	924	951	986	978	1024	1020	1068	1058	892	246	238
0	753	917	775	750	864	683	765	872	863	879	893	873	882	899	928	930	942	946	994	994	1051	1041	1036	1010	1018	1008	970	1029	1029	1011	1038	1045	998	960	960	912	865	863	866	877	856	987	1046	1055	1110	1082	1124	1098	1139
0	1141	1215	1234	1194	1197	1220	1275	1286	1255	1391	1349	1347	1331	1289	1431	1371	1514	1383	1422	1472	1490	1556	1567	1494	1681	1579	1625	1508	1652	1584	1725	1685	1771	1655	1762	1768	1665	1690	1765	1786	1757	1732	1817	1866	1733	1811	1866	1858	1822
0	442	461	464	468	437	481	497	465	460	471	445	444	470	484	492	483	497	493	524	511	508	511	499	533	527	508	485	508	505	522	532	532	551	595	589	586	585	585	559	581	581	578	577	585	616	614	649	632	632
252	507	562	547	570	572	545	561	572	570	641	644	637	650	649	725	649	732	754	696	765	793	798	786	809	887	836	793	806	747	797	813	809	846	853	812	825	860	865	926	905	887	822	960	920	882	874	941	899	881
0	694	714	728	682	729	759	779	780	799	857	822	842	836	911	888	894	969	923	923	934	1004	876	982	926	1004	1022	929	1035	972	923	956	999	974	970	1011	1036	1058	1002	1137	1111	1049	1097	1061	1030	1102	1152	1099	1150	1121
0	788	766	931	921	837	883	924	841	894	901	863	871	878	919	915	923	886	913	872	877	898	919	921	926	926	939	948	954	945	982	983	972	977	987	985	967	990	979	965	962	943	944	977	964	996	1029	1026	1013	1033
0	302	451	486	459	498	463	371	298	293	385	418	385	388	404	450	471	505	465	535	525	500	490	534	522	536	525	264	281	318	339	306	339	400	346	345	299	359	366	386	339	339	369	390	360	383	425	514	456	449
0	139	123	160	180	210	256	154	136	68	20	19	45	79	128	120	98	59	50	39	71	71	89	53	68	62	57	93	75	62	56	67	79	53	58	43	59	53	66	76	69	69	70	81	79	96	97	138	73	98
253	186	183	207	254	308	351	388	452	473	480	523	579	625	637	630	671	727	765	817	826	779	821	856	832	837	867	901	897	901	895	916	966	938	960	952	956	966	987	946	935	953	987	1032	999	1053	700	785	948	897
0	117	45	19	NaN	NaN	NaN	NaN	NaN	NaN	NaN	NaN	NaN	NaN	NaN	NaN	NaN	NaN	NaN	NaN	NaN	NaN	NaN	NaN	NaN	NaN	NaN	NaN	NaN	NaN	NaN	NaN	NaN	NaN	NaN	NaN	NaN	NaN	NaN	NaN	NaN	NaN	NaN	NaN	NaN	NaN	NaN	NaN	NaN	NaN
254	632	647	643	622	609	641	660	645	648	668	639	649	679	679	682	674	737	724	730	745	751	710	755	717	755	741	770	824	806	829	805	835	844	793	733	827	812	791	777	802	819	831	859	800	832	810	870	826	851
0	1304	1356	1354	1378	1375	1390	1421	1414	1453	1498	1485	1477	1456	1484	1534	1492	1551	1566	1564	1536	1565	1542	1624	1569	1649	1627	1629	1657	1669	1676	1694	1666	1711	1694	1767	1734	1769	1775	1760	1789	1748	1765	1793	1820	1841	1816	1803	1892	1763
255	594	610	554	553	516	539	548	554	564	611	643	665	665	637	646	682	672	682	673	702	717	689	677	692	738	726	753	751	713	731	711	738	755	789	744	788	800	825	813	800	836	790	889	903	870	863	912	900	877
0	833	852	867	861	866	910	898	917	913	972	964	977	959	974	990	973	965	947	983	1041	977	985	971	991	989	990	973	973	998	1002	981	962	993	1048	992	1000	1013	1039	1043	1048	1091	1078	1055	1069	1091	1069	1082	1055	1108
0	149	184	207	207	271	281	85	82	60	118	108	122	137	182	237	212	217	187	242	249	294	280	384	379	421	403	403	436	448	392	452	431	437	435	422	448	475	497	589	502	502	522	526	572	526	594	546	584	528
256	200	210	234	264	329	395	507	533	572	643	607	597	647	657	676	640	669	675	681	703	752	686	708	718	763	805	842	871	867	844	896	886	958	998	998	1012	997	1043	1077	1067	1077	1125	1140	1098	1088	501	490	416	394
0	1682	1731	1749	1756	1741	1723	1732	1767	1758	1734	1753	1699	1720	1723	1748	1751	1777	1799	1843	1868	1898	1898	1898	1903	1952	1967	2025	2019	2005	2020	1980	1923	1940	1956	1921	1969	2030	2007	1977	1973	2067	2022	2081	2068	1980	1994	1402	813	806
257	531	540	553	512	552	541	550	532	542	574	575	565	583	585	594	594	597	599	618	626	629	635	635	622	658	629	671	671	697	685	684	683	700	696	682	682	697	675	692	711	709	694	731	734	741	716	751	752	763
0	220	225	187	238	203	224	271	286	265	294	271	268	267	333	341	335	355	336	394	400	372	419	412	396	408	156	434	451	445	449	452	468	484	511	481	476	530	511	496	502	585	603	208	539	612	584	645	597	666
0	2348	2471	2495	2492	2541	2605	2546	2613	2672	2566	2617	2528	2434	2482	2525	2452	2499	2454	2539	2530	2547	2499	2434	2441	2444	2452	2373	2409	2419	2372	2370	2371	2385	2336	2346	2310	2255	1635	948	895	856	848	842	841	877	866	825	827	815
258	492	477	524	495	489	524	488	566	561	544	520	534	547	546	553	533	586	565	595	611	618	602	606	641	648	658	670	651	629	668	661	645	668	659	680	695	662	688	649	641	674	668	703	683	701	686	693	655	688
259	782	806	813	796	828	844	830	845	846	864	858	835	368	886	937	870	984	910	899	1020	1016	1000	955	382	1021	998	1065	1041	1115	1111	1052	1040	1086	1063	1099	1079	1127	1086	1065	1070	1063	1007	968	894	483	379	371	364	374
0	484	481	489	511	511	560	556	603	627	646	644	608	599	621	635	586	645	638	682	666	715	677	714	693	737	717	737	720	740	719	753	765	816	789	735	772	769	766	803	798	843	845	823	833	838	820	860	855	854
0	NaN	NaN	NaN	NaN	NaN	NaN	NaN	NaN	NaN	NaN	NaN	NaN	NaN	NaN	NaN	NaN	NaN	NaN	NaN	NaN	NaN	NaN	NaN	NaN	NaN	NaN	NaN	NaN	NaN	NaN	NaN	NaN	NaN	NaN	NaN	NaN	NaN	NaN	NaN	NaN	NaN	NaN	NaN	NaN	NaN	NaN	NaN	NaN	NaN
0	461	482	474	475	476	472	493	507	501	509	500	513	523	514	522	514	528	523	530	530	534	537	558	571	571	573	591	588	593	585	595	601	593	593	613	599	597	611	619	610	621	627	625	617	635	632	618	638	643
0	218	280	256	205	222	348	289	301	283	NaN	NaN	NaN	NaN	NaN	NaN	NaN	NaN	NaN	NaN	NaN	NaN	NaN	NaN	NaN	NaN	NaN	NaN	NaN	NaN	NaN	NaN	NaN	NaN	NaN	NaN	NaN	NaN	NaN	NaN	NaN	NaN	NaN	NaN	NaN	NaN	NaN	NaN	NaN	NaN
260	571	617	596	623	615	598	600	618	607	607	604	610	584	608	622	610	641	635	617	625	623	616	659	627	624	626	646	654	642	641	633	639	645	649	659	656	655	651	660	661	662	668	665	667	661	680	674	675	684
0	794	839	817	800	831	795	809	820	829	877	893	904	870	895	908	881	902	898	951	951	923	947	948	988	1004	929	986	978	969	960	952	925	947	964	958	971	964	1010	1027	1060	1032	1028	1022	1025	1058	1048	1050	1061	1046
0	205	347	313	253	239	406	453	483	459	277	471	204	454	155	NaN	NaN	NaN	NaN	NaN	NaN	NaN	NaN	NaN	NaN	NaN	NaN	NaN	NaN	NaN	NaN	NaN	NaN	NaN	NaN	NaN	NaN	NaN	NaN	NaN	NaN	NaN	NaN	NaN	NaN	NaN	NaN	NaN	NaN	NaN
0	NaN	NaN	NaN	NaN	NaN	NaN	NaN	NaN	NaN	NaN	NaN	NaN	NaN	NaN	NaN	NaN	NaN	NaN	NaN	NaN	NaN	NaN	NaN	NaN	NaN	NaN	NaN	NaN	NaN	NaN	NaN	NaN	NaN	NaN	NaN	NaN	NaN	NaN	NaN	NaN	NaN	NaN	NaN	NaN	NaN	NaN	NaN	NaN	NaN
0	NaN	NaN	NaN	NaN	NaN	NaN	NaN	NaN	NaN	NaN	NaN	NaN	NaN	NaN	NaN	NaN	NaN	NaN	NaN	NaN	NaN	NaN	NaN	NaN	NaN	NaN	NaN	NaN	NaN	NaN	NaN	NaN	NaN	NaN	NaN	NaN	NaN	NaN	NaN	NaN	NaN	NaN	NaN	NaN	NaN	NaN	NaN	NaN	NaN
261	7205	6801	7590	7133	7360	7231	7031	7067	7251	6794	7252	7051	7221	7065	7189	6922	6766	6870	6902	6875	6935	6991	6827	6881	6752	6870	6795	6854	7372	7386	7398	7442	7417	7452	7425	7359	7345	7624	7688	7467	7484	7505	7389	7439	7508	7457	7419	7298	7417
0	NaN	NaN	NaN	NaN	NaN	NaN	NaN	NaN	NaN	NaN	NaN	NaN	NaN	NaN	NaN	NaN	NaN	NaN	NaN	NaN	NaN	NaN	NaN	NaN	NaN	NaN	NaN	NaN	NaN	NaN	NaN	NaN	NaN	NaN	NaN	NaN	NaN	NaN	NaN	NaN	NaN	NaN	NaN	NaN	NaN	NaN	NaN	NaN	NaN
262	815	769	793	848	861	832	862	893	934	898	920	920	925	952	953	1039	993	942	974	986	933	930	982	984	1009	1053	1062	1027	995	1021	989	1010	1058	1058	1093	1109	1146	1109	1092	1121	1151	1166	1160	1164	1184	1105	1238	1212	1204
263	1023	1018	1047	1084	1146	1124	1112	1170	1230	1266	1180	1162	1248	1257	1230	1268	1258	1248	1281	1276	1269	1311	1327	1305	1385	1341	1319	1398	1416	1419	1412	1373	1454	1404	1450	1492	1472	1460	1489	1511	1564	1529	1489	1450	1499	1483	1522	1480	1585
264	248	116	101	96	82	128	109	157	152	122	146	185	205	238	239	323	304	404	346	384	413	458	367	439	474	485	645	632	676	633	677	692	662	704	679	737	769	824	871	861	858	829	859	877	914	921	947	797	768
0	37	NaN	NaN	NaN	NaN	NaN	NaN	NaN	NaN	NaN	NaN	NaN	NaN	NaN	NaN	NaN	NaN	NaN	NaN	NaN	NaN	NaN	NaN	NaN	NaN	NaN	NaN	NaN	NaN	NaN	NaN	NaN	NaN	NaN	NaN	NaN	NaN	NaN	NaN	NaN	NaN	NaN	NaN	NaN	NaN	NaN	NaN	NaN	NaN
265	424	458	462	495	506	496	512	531	533	536	580	612	577	635	622	614	603	633	647	669	638	664	701	629	679	697	689	727	688	712	728	745	732	727	723	745	753	736	760	810	820	816	826	821	797	716	242	264	259
0	NaN	NaN	NaN	NaN	NaN	NaN	NaN	NaN	NaN	NaN	NaN	NaN	NaN	NaN	NaN	NaN	NaN	NaN	NaN	NaN	NaN	NaN	NaN	NaN	NaN	NaN	NaN	NaN	NaN	NaN	NaN	NaN	NaN	NaN	NaN	NaN	NaN	NaN	NaN	NaN	NaN	NaN	NaN	NaN	NaN	NaN	NaN	NaN	NaN
266	464	471	410	618	575	539	587	427	436	578	463	487	464	502	488	427	453	441	458	509	514	538	566	622	644	635	664	650	670	652	667	658	685	721	697	696	730	752	737	755	744	770	785	805	792	803	804	813	831
0	190	48	36	29	18	49	54	89	94	66	61	78	85	87	79	88	86	115	103	107	96	132	96	122	107	113	153	139	123	122	146	167	128	120	130	146	155	166	180	154	166	151	177	173	202	225	252	190	223
267	398	448	460	499	486	465	478	497	518	539	562	606	608	622	640	644	636	633	669	663	620	652	674	687	680	701	730	709	717	725	748	734	790	743	795	789	788	756	824	782	820	785	811	803	866	825	826	812	831
0	16	NaN	NaN	NaN	NaN	NaN	NaN	NaN	NaN	NaN	NaN	NaN	NaN	NaN	NaN	NaN	NaN	NaN	NaN	NaN	NaN	NaN	NaN	NaN	NaN	NaN	NaN	NaN	NaN	NaN	NaN	NaN	NaN	NaN	NaN	NaN	NaN	NaN	NaN	NaN	NaN	NaN	NaN	NaN	NaN	NaN	NaN	NaN	NaN
0	NaN	NaN	NaN	NaN	NaN	NaN	NaN	NaN	NaN	NaN	NaN	NaN	NaN	NaN	NaN	NaN	NaN	NaN	NaN	NaN	NaN	NaN	NaN	NaN	NaN	NaN	NaN	NaN	NaN	NaN	NaN	NaN	NaN	NaN	NaN	NaN	NaN	NaN	NaN	NaN	NaN	NaN	NaN	NaN	NaN	NaN	NaN	NaN	NaN
0	1	NaN	NaN	NaN	NaN	NaN	NaN	NaN	NaN	NaN	NaN	NaN	NaN	NaN	NaN	NaN	NaN	NaN	NaN	NaN	NaN	NaN	NaN	NaN	NaN	NaN	NaN	NaN	NaN	NaN	NaN	NaN	NaN	NaN	NaN	NaN	NaN	NaN	NaN	NaN	NaN	NaN	NaN	NaN	NaN	NaN	NaN	NaN	NaN
0	NaN	NaN	NaN	NaN	NaN	NaN	NaN	NaN	NaN	NaN	NaN	NaN	NaN	NaN	NaN	NaN	NaN	NaN	NaN	NaN	NaN	NaN	NaN	NaN	NaN	NaN	NaN	NaN	NaN	NaN	NaN	NaN	NaN	NaN	NaN	NaN	NaN	NaN	NaN	NaN	NaN	NaN	NaN	NaN	NaN	NaN	NaN	NaN	NaN
268	417	457	493	527	643	644	621	638	638	644	667	652	706	684	658	659	711	686	706	694	671	691	672	695	713	720	719	700	713	707	724	711	718	715	699	742	716	723	716	762	736	736	739	757	737	767	781	778	803
0	41	121	215	116	152	200	220	201	NaN	NaN	NaN	NaN	NaN	NaN	NaN	NaN	NaN	NaN	NaN	NaN	NaN	NaN	NaN	NaN	NaN	NaN	NaN	NaN	NaN	NaN	NaN	NaN	NaN	NaN	NaN	NaN	NaN	NaN	NaN	NaN	NaN	NaN	NaN	NaN	NaN	NaN	NaN	NaN	NaN
269	488	504	547	597	674	638	731	683	682	749	707	739	750	742	779	810	827	783	809	760	811	799	818	802	809	808	775	819	802	826	802	839	790	781	322	794	757	772	792	845	828	827	835	854	847	893	900	866	886
0	NaN	NaN	NaN	NaN	NaN	NaN	NaN	NaN	NaN	NaN	NaN	NaN	NaN	NaN	NaN	NaN	NaN	NaN	NaN	NaN	NaN	NaN	NaN	NaN	NaN	NaN	NaN	NaN	NaN	NaN	NaN	NaN	NaN	NaN	NaN	NaN	NaN	NaN	NaN	NaN	NaN	NaN	NaN	NaN	NaN	NaN	NaN	NaN	NaN
0	9	2	2	2	NaN	NaN	NaN	NaN	NaN	NaN	NaN	NaN	NaN	NaN	NaN	NaN	NaN	NaN	NaN	NaN	NaN	NaN	NaN	NaN	NaN	NaN	NaN	NaN	NaN	NaN	NaN	NaN	NaN	NaN	NaN	NaN	NaN	NaN	NaN	NaN	NaN	NaN	NaN	NaN	NaN	NaN	NaN	NaN	NaN
0	NaN	NaN	NaN	NaN	NaN	NaN	NaN	NaN	NaN	NaN	NaN	NaN	NaN	NaN	NaN	NaN	NaN	NaN	NaN	NaN	NaN	NaN	NaN	NaN	NaN	NaN	NaN	NaN	NaN	NaN	NaN	NaN	NaN	NaN	NaN	NaN	NaN	NaN	NaN	NaN	NaN	NaN	NaN	NaN	NaN	NaN	NaN	NaN	NaN
0	108	17	97	37	NaN	NaN	NaN	NaN	NaN	NaN	NaN	NaN	NaN	NaN	NaN	NaN	NaN	NaN	NaN	NaN	NaN	NaN	NaN	NaN	NaN	NaN	NaN	NaN	NaN	NaN	NaN	NaN	NaN	NaN	NaN	NaN	NaN	NaN	NaN	NaN	NaN	NaN	NaN	NaN	NaN	NaN	NaN	NaN	NaN
270	529	530	541	533	601	512	556	561	577	581	575	584	623	657	642	625	653	658	653	649	657	645	647	693	684	672	683	690	687	710	712	726	721	732	723	712	746	722	704	728	749	741	739	738	740	730	749	786	791
271	621	639	631	605	660	624	717	617	642	684	639	721	680	665	723	787	796	770	802	817	840	840	891	879	861	847	920	868	835	886	928	988	930	930	940	913	953	953	960	987	978	1027	979	994	1050	1074	1034	1046	1024
272	508	576	592	642	649	673	683	691	688	727	655	754	668	769	785	773	743	775	829	790	802	807	790	773	839	791	453	842	875	875	876	891	847	884	867	910	842	877	907	887	920	835	796	805	804	816	815	852	880
0	818	855	863	884	876	866	875	853	863	880	842	867	846	505	320	319	337	317	341	331	351	237	160	153	195	207	213	214	223	238	275	279	307	337	413	441	473	466	505	524	552	524	517	540	543	526	518	519	513
0	789	884	847	842	906	878	931	917	906	933	881	896	928	919	984	952	961	960	946	948	944	928	954	972	981	961	976	957	954	1030	976	1012	977	987	1003	1026	989	949	936	969	983	963	950	957	975	973	978	946	955
273	1268	1294	1240	1262	1229	1214	1202	1249	1224	1291	1209	1247	1264	1305	1258	1326	1413	1345	1330	1354	1374	1361	1356	1367	1332	1276	1315	1321	1357	1400	1499	1470	1423	1456	1433	1491	1405	1340	629	289	302	288	291	291	318	292	292	285	284
274	1181	1272	1226	1181	1197	1169	1172	1225	1196	1214	1204	1207	1233	1223	1231	1266	1230	1235	1222	1237	1223	1215	1250	519	421	415	421	415	434	434	455	460	451	478	220	202	205	246	306	338	375	406	430	476	525	545	550	542	592
0	981	1083	978	923	1020	985	951	947	939	1030	971	1009	963	1033	992	1045	1009	1025	1053	1023	973	1061	1061	1112	1084	1100	1113	1121	1123	1125	1171	1210	1208	1167	1074	1170	1056	1097	1029	1027	997	947	837	361	357	342	326	347	340
275	867	697	645	623	589	627	576	675	643	643	616	656	619	688	636	642	666	720	646	698	670	682	659	702	671	728	764	724	731	707	730	745	713	660	728	694	682	748	677	727	763	746	699	722	792	838	774	814	857
276	1259	1251	1289	1281	1315	1265	1244	1236	1287	1280	1245	1305	1318	1326	1361	1363	1482	1351	1442	1357	1370	1423	1410	1414	1361	1427	1426	1423	1414	1492	1489	1500	1447	1222	323	311	306	320	286	305	291	286	288	283	300	294	295	310	283
277	896	895	907	931	979	978	986	1008	1009	1017	985	966	1017	1011	968	1058	1035	1009	1030	1051	1061	980	374	222	220	205	213	195	208	210	206	223	201	222	228	227	222	210	233	226	235	227	223	246	241	230	244	236	222
0	988	789	767	654	627	685	650	683	668	585	605	639	634	664	596	619	618	653	573	566	533	559	528	539	519	531	603	573	547	529	544	560	529	502	498	526	542	615	667	673	701	664	740	796	686	606	650	523	579
0	NaN	NaN	NaN	NaN	NaN	NaN	NaN	NaN	NaN	NaN	NaN	NaN	NaN	NaN	NaN	NaN	NaN	NaN	NaN	NaN	NaN	NaN	NaN	NaN	NaN	NaN	NaN	NaN	NaN	NaN	NaN	NaN	NaN	NaN	NaN	NaN	NaN	NaN	NaN	NaN	NaN	NaN	NaN	NaN	NaN	NaN	NaN	NaN	NaN
278	956	987	941	913	970	947	931	968	990	1037	1045	1022	1016	1034	1061	1122	1105	1044	1060	1002	890	308	292	270	263	256	264	277	253	222	235	231	251	230	242	247	237	247	238	254	243	244	251	238	245	244	246	244	216
0	NaN	NaN	NaN	NaN	NaN	NaN	NaN	NaN	NaN	NaN	NaN	NaN	NaN	NaN	NaN	NaN	NaN	NaN	NaN	NaN	NaN	NaN	NaN	NaN	NaN	NaN	NaN	NaN	NaN	NaN	NaN	NaN	NaN	NaN	NaN	NaN	NaN	NaN	NaN	NaN	NaN	NaN	NaN	NaN	NaN	NaN	NaN	NaN	NaN
0	569	1120	1193	419	566	684	510	630	727	619	640	1378	1373	1404	638	601	768	734	NaN	NaN	NaN	NaN	NaN	NaN	NaN	NaN	NaN	NaN	NaN	NaN	NaN	NaN	NaN	NaN	NaN	NaN	NaN	NaN	NaN	NaN	NaN	NaN	NaN	NaN	NaN	NaN	NaN	NaN	NaN
0	137	1100	1067	986	1047	1084	1062	1165	1173	1259	663	628	697	1192	1167	556	1182	1166	NaN	NaN	NaN	NaN	NaN	NaN	NaN	NaN	NaN	NaN	NaN	NaN	NaN	NaN	NaN	NaN	NaN	NaN	NaN	NaN	NaN	NaN	NaN	NaN	NaN	NaN	NaN	NaN	NaN	NaN	NaN
0	NaN	NaN	NaN	NaN	NaN	NaN	NaN	NaN	NaN	NaN	NaN	NaN	NaN	NaN	NaN	NaN	NaN	NaN	NaN	NaN	NaN	NaN	NaN	NaN	NaN	NaN	NaN	NaN	NaN	NaN	NaN	NaN	NaN	NaN	NaN	NaN	NaN	NaN	NaN	NaN	NaN	NaN	NaN	NaN	NaN	NaN	NaN	NaN	NaN
0	NaN	NaN	NaN	NaN	NaN	NaN	NaN	NaN	NaN	NaN	NaN	NaN	NaN	NaN	NaN	NaN	NaN	NaN	NaN	NaN	NaN	NaN	NaN	NaN	NaN	NaN	NaN	NaN	NaN	NaN	NaN	NaN	NaN	NaN	NaN	NaN	NaN	NaN	NaN	NaN	NaN	NaN	NaN	NaN	NaN	NaN	NaN	NaN	NaN
0	263	244	243	220	232	242	252	278	274	294	307	276	365	354	NaN	NaN	NaN	NaN	NaN	NaN	NaN	NaN	NaN	NaN	NaN	NaN	NaN	NaN	NaN	NaN	NaN	NaN	NaN	NaN	NaN	NaN	NaN	NaN	NaN	NaN	NaN	NaN	NaN	NaN	NaN	NaN	NaN	NaN	NaN
279	240	227	253	205	255	287	239	266	277	297	234	269	353	329	334	349	347	321	355	372	336	346	368	349	337	352	358	366	366	421	407	414	427	478	452	483	458	465	472	496	512	549	484	495	548	496	515	488	507
280	431	416	144	315	327	395	368	471	444	149	162	505	528	573	221	559	564	503	557	611	574	574	597	566	562	608	611	607	626	610	608	637	626	654	614	637	662	644	675	665	735	696	711	689	733	725	727	690	727
0	444	379	476	423	369	449	402	474	484	470	482	480	527	555	582	555	543	550	637	630	598	611	617	598	589	614	602	581	615	643	620	632	634	647	634	293	636	649	633	648	728	697	727	732	779	700	712	679	706
281	557	776	826	748	737	842	819	804	826	913	886	954	921	858	931	935	933	911	932	940	939	920	945	925	956	966	859	920	923	943	910	907	922	951	964	930	933	907	869	906	913	544	915	931	959	948	927	963	957
0	955	948	915	960	962	976	1011	990	975	1088	1061	1062	1082	1060	1130	1106	1102	1155	1162	1145	1168	1183	1173	1175	1153	1177	1176	1228	1181	1291	1244	1230	1193	1255	1218	1289	1246	1286	1285	1307	1303	1319	1275	1354	1359	1321	1366	1317	1376
282	493	559	563	556	599	563	596	574	645	613	545	645	669	628	690	691	688	643	709	748	687	726	763	769	733	744	739	765	771	742	749	775	764	770	764	775	770	767	735	765	766	771	766	746	790	743	719	750	720
283	737	732	741	774	772	761	726	822	803	794	872	855	808	842	848	849	831	837	895	860	832	849	881	852	883	844	852	856	909	945	921	947	905	938	953	974	918	946	962	875	674	422	289	229	241	269	256	254	266
284	966	1019	1015	1007	1035	1057	1089	1030	1130	1074	1051	1102	1146	1155	1171	1156	1157	1154	1135	1163	1239	1259	1243	1233	1222	1175	1193	1219	1132	1178	1212	1189	1181	1201	1132	1225	1190	1152	1206	1214	1242	1268	1226	1262	1300	1287	1311	1328	1328
0	496	515	547	554	546	546	538	544	561	570	589	615	658	674	729	734	792	818	822	844	846	889	890	862	869	941	958	947	984	987	981	1005	1013	1022	1010	1023	1039	1017	1029	1047	1020	1034	1028	1033	1068	1100	1104	1103	1127
285	454	483	475	448	510	495	499	482	482	504	548	522	513	521	543	502	538	542	534	515	519	540	527	542	545	559	545	561	558	556	574	581	603	616	613	613	615	636	605	630	637	619	606	626	617	619	635	625	617
286	729	779	761	770	814	808	816	856	803	827	831	801	851	833	843	841	823	847	880	841	881	835	869	865	877	906	872	907	884	943	921	985	1050	984	1012	1009	1006	1036	1037	1030	1080	1126	1107	1075	1059	1091	1035	1069	1081
0	1425	1467	1432	1387	1372	1442	1477	1581	1567	1601	1549	1546	1629	1619	1652	1718	1701	1677	1718	1759	1741	1751	1759	1742	1690	1806	1731	1770	1768	1798	1831	1827	1839	1879	1797	1838	1878	1884	1960	1961	1985	2000	1983	1994	2010	1972	1939	1928	1953
0	1292	1272	1407	1504	1442	1514	1610	1636	1667	1709	1835	1755	1805	1796	1797	1874	1801	1839	1856	1995	1906	1969	1985	1973	1909	1988	1994	1961	2023	2071	1978	2071	2063	2067	1984	2104	2068	1983	2031	2053	2072	2041	2101	2057	2031	2001	2018	2031	1986
287	609	648	697	718	723	721	728	736	765	789	780	807	809	839	834	869	879	865	891	906	916	929	965	965	963	962	990	984	1009	1020	1022	1027	1033	1042	1014	1039	1023	1059	1036	1051	1059	1050	1064	1039	1056	1067	1070	1084	1092
288	884	952	906	920	956	954	983	1015	1003	1051	1073	1084	1021	1100	1077	1097	1094	1109	1088	1102	1111	1125	1097	1135	1152	1167	1138	1149	1165	1136	1184	1190	1165	1176	1184	1173	1167	1175	1186	1157	1179	1178	1185	1185	1140	1179	1179	1144	1182
0	939	994	983	977	1030	1015	1003	993	1036	1074	1071	1070	1061	1039	1065	1102	1104	1127	1109	1129	1114	1153	1130	1125	1169	1172	1163	1205	1202	1211	1178	1204	1190	1194	1189	1213	1182	1218	1215	1211	1243	1266	1250	1254	1242	1230	1214	1228	1221
289	840	825	802	781	748	759	749	770	754	751	743	750	753	760	771	751	780	775	769	758	763	777	761	759	667	404	343	372	386	414	131	152	156	155	147	180	195	234	274	309	300	290	291	283	294	326	321	322	322
290	242	258	259	266	268	282	299	103	117	122	125	135	151	162	142	133	161	171	199	216	243	244	249	253	249	262	269	267	257	254	223	223	268	300	291	288	278	276	296	303	318	311	341	341	291	356	344	310	179
0	318	352	318	347	355	339	338	332	331	346	340	347	339	339	352	366	377	388	381	378	391	369	379	392	378	390	381	377	347	367	348	341	373	384	350	363	403	405	426	434	458	457	504	502	498	514	496	478	452
0	970	996	1001	1078	1062	1064	1084	1125	1158	1140	1139	1128	1187	1247	1192	1251	1241	1301	1196	1267	1241	1295	1236	1223	1259	1269	1318	1291	1297	1263	1322	1324	1265	1263	1260	1272	1343	1322	1352	1354	1333	1301	1374	1373	1376	1424	1366	1401	1367
291	365	370	365	385	357	362	361	354	351	382	410	401	377	386	407	386	400	388	385	390	424	409	418	430	429	426	431	426	421	402	435	426	461	434	427	421	431	443	472	484	464	394	185	188	186	190	206	184	206
292	940	942	946	945	964	942	943	968	942	983	945	951	992	982	987	1036	986	1026	1020	1042	1023	1072	1011	1040	1045	1054	1045	1054	1076	1050	1089	1109	1141	1172	1147	1146	1178	1183	358	371	350	362	341	361	329	352	321	305	302
293	891	897	892	950	970	938	983	1081	990	1147	1083	1059	1080	1104	1095	1097	1160	1214	1165	1199	1200	1214	1176	1148	1134	1194	1219	1191	1217	1219	1247	1259	1276	1276	1261	1276	1289	1013	308	296	280	303	284	275	271	268	262	279	262
294	861	853	823	825	805	811	795	831	835	864	896	883	895	912	918	957	960	918	1001	973	998	1023	982	968	989	984	986	980	984	1001	991	1015	1017	1008	1015	1000	1045	999	1050	1058	1031	1025	1036	995	1026	1017	1013	1022	1005
0	870	922	927	977	1008	990	1038	1038	1137	1160	1250	505	1218	1243	1204	1259	1255	1260	1259	1276	1307	1354	1296	1288	1325	1317	1301	1330	1330	1345	1310	1392	1386	1360	679	1401	1396	1444	1175	474	453	471	467	469	480	493	219	237	225
295	929	920	946	913	923	975	956	955	915	875	935	944	1006	1062	1060	1097	1057	1078	1083	1049	1081	1078	1095	1126	1119	1104	1143	1126	1175	1169	1137	1214	1218	1219	1233	1220	1180	1212	1184	1209	1232	1227	1214	1250	1258	1239	1256	1295	1290
296	882	903	858	928	939	925	962	980	1066	1072	1062	1047	1093	1027	1070	1066	1101	1139	1121	1128	1186	1177	1215	1207	1142	1205	1209	1209	1197	1231	1191	1161	1194	1230	1204	1228	1240	1321	1405	1328	1361	1401	1526	1466	1486	1553	1463	1558	1575
297	706	732	691	776	730	697	856	795	838	897	889	873	926	963	942	955	939	981	958	983	1012	1004	1006	976	1006	967	989	1005	995	1016	1013	988	1036	1148	1111	1051	1069	1119	1170	1157	1136	1159	1246	1233	1236	1300	1299	1181	1202
298	549	602	583	623	612	678	733	751	821	868	837	816	859	874	844	877	880	888	881	919	884	860	914	901	897	961	932	913	1003	994	982	977	1004	1015	1025	1045	1027	1044	1137	1050	291	225	231	226	235	246	227	238	224
299	939	919	931	922	943	1026	1019	1052	1082	1063	1067	1070	1081	1124	1080	1121	1131	1164	1177	1183	1168	1208	1185	1197	1221	1175	1205	1213	1246	1221	1219	1255	1239	1304	1274	1279	1288	1296	1280	1278	1311	1267	1255	1296	1269	1268	1289	1287	1273
300	681	724	742	742	743	741	766	788	761	765	771	794	806	811	790	781	792	799	808	806	805	794	821	828	820	817	848	845	846	852	860	858	833	845	844	840	840	877	861	879	879	892	859	896	891	865	864	879	888
301	435	463	476	492	474	464	441	459	459	459	467	468	463	485	481	499	514	496	477	487	472	477	460	474	477	495	483	501	489	489	506	504	518	540	527	525	532	526	548	543	531	520	524	506	526	531	532	532	543
302	801	779	801	812	856	872	889	879	860	876	881	885	922	915	900	920	918	942	971	967	953	948	955	956	983	982	996	1018	979	990	1013	1000	1007	1012	1005	999	1013	1018	1030	1016	1010	1029	1017	1018	1055	1010	1029	1013	1019
0	410	440	446	428	413	411	412	408	422	407	449	472	488	502	490	487	502	513	493	519	527	521	539	543	555	547	561	576	595	569	607	617	616	623	630	634	632	633	650	667	656	652	667	671	655	690	652	642	669
303	1129	1054	1024	1080	1036	1042	1015	974	1013	987	965	980	816	443	394	409	400	423	182	223	242	248	293	303	349	368	403	425	416	421	437	463	460	477	489	476	500	502	515	533	502	531	527	539	547	540	556	553	528
304	719	744	767	773	799	785	793	817	834	846	865	846	854	848	850	883	883	887	891	923	892	896	892	871	913	913	902	925	948	931	942	916	926	936	954	903	941	944	940	945	928	912	880	881	895	909	890	884	884
305	2077	2067	2068	2409	1975	2245	2379	2304	2467	2551	2642	2473	2716	2558	2796	2560	2988	3028	3076	3242	3136	3091	3037	3121	3133	3264	3097	3381	3233	3366	3532	3517	3462	3302	3423	3445	3483	3515	3635	3355	3553	3711	3643	3699	3500	3740	3778	3673	3869
306	623	624	658	630	660	649	641	620	649	618	612	607	598	623	654	622	634	674	621	634	615	623	635	626	636	649	618	637	630	624	638	623	629	646	636	652	662	670	691	677	686	677	655	675	698	703	681	698	683
307	850	861	866	878	869	924	919	936	957	997	1018	1001	981	996	997	993	1013	992	994	1026	1022	1010	1014	1011	1018	1025	998	1011	1020	1026	1003	1017	1033	1044	1039	1014	1039	1003	1004	1013	997	1016	1014	1015	1013	1005	1002	1005	961
0	810	838	796	797	854	844	843	860	863	870	846	844	906	897	900	874	848	876	874	841	905	885	907	891	898	879	885	913	889	904	929	920	950	895	946	922	957	954	936	975	961	953	984	971	982	980	958	980	954
0	1893	1992	1964	1983	2017	2008	1944	1984	1991	1951	1991	2036	2000	2041	2029	2091	2054	2038	2081	2084	1995	1986	2025	2013	2029	1912	2011	1912	1943	1931	1704	924	688	670	635	631	648	659	239	289	303	373	438	539	651	688	738	786	843
0	5	4	NaN	NaN	NaN	NaN	NaN	NaN	NaN	NaN	NaN	NaN	NaN	NaN	NaN	NaN	NaN	NaN	NaN	NaN	NaN	NaN	NaN	NaN	NaN	NaN	NaN	NaN	NaN	NaN	NaN	NaN	NaN	NaN	NaN	NaN	NaN	NaN	NaN	NaN	NaN	NaN	NaN	NaN	NaN	NaN	NaN	NaN	NaN
0	777	857	796	834	811	836	873	852	885	909	894	889	908	901	877	907	921	905	929	936	976	1007	968	959	965	968	1012	958	970	952	930	960	1007	967	972	971	969	947	951	933	955	942	956	962	947	938	931	951	946
308	493	502	518	497	519	517	545	534	539	515	508	513	518	519	519	512	530	524	534	540	541	524	532	557	537	560	549	566	567	561	566	555	555	561	562	564	549	556	556	545	540	525	540	543	554	541	547	540	540
309	509	517	541	513	505	502	514	503	507	502	528	509	505	500	514	517	510	515	523	531	510	523	522	522	511	524	532	508	509	504	497	502	501	494	485	486	371	227	220	209	203	197	196	204	198	191	196	203	190
0	NaN	NaN	NaN	NaN	NaN	NaN	NaN	NaN	NaN	NaN	NaN	NaN	NaN	NaN	NaN	NaN	NaN	NaN	NaN	NaN	NaN	NaN	NaN	NaN	NaN	NaN	NaN	NaN	NaN	NaN	NaN	NaN	NaN	NaN	NaN	NaN	NaN	NaN	NaN	NaN	NaN	NaN	NaN	NaN	NaN	NaN	NaN	NaN	NaN
310	704	713	723	684	705	683	688	666	692	690	682	695	684	707	711	691	702	724	709	714	714	746	723	731	716	704	725	734	714	694	714	713	723	705	723	697	726	705	702	718	683	686	689	691	719	708	695	733	710
0	10	19	68	1	NaN	NaN	NaN	NaN	NaN	NaN	NaN	NaN	NaN	NaN	NaN	NaN	NaN	NaN	NaN	NaN	NaN	NaN	NaN	NaN	NaN	NaN	NaN	NaN	NaN	NaN	NaN	NaN	NaN	NaN	NaN	NaN	NaN	NaN	NaN	NaN	NaN	NaN	NaN	NaN	NaN	NaN	NaN	NaN	NaN
311	561	542	570	593	563	561	570	600	560	566	578	583	578	577	577	586	587	579	584	592	595	559	580	586	579	564	555	564	567	577	584	584	594	566	578	562	600	583	595	569	606	616	608	612	607	610	607	617	607
0	946	907	1026	858	996	961	1032	935	933	1117	1116	1011	1011	1030	1148	1091	1092	1059	1115	1050	1138	1124	1117	1094	1214	1122	1083	1076	1166	1055	1133	1099	1154	1145	1130	821	753	1069	1085	644	971	775	395	452	432	441	389	148	179
0	NaN	NaN	NaN	NaN	NaN	NaN	NaN	NaN	NaN	NaN	NaN	NaN	NaN	NaN	NaN	NaN	NaN	NaN	NaN	NaN	NaN	NaN	NaN	NaN	NaN	NaN	NaN	NaN	NaN	NaN	NaN	NaN	NaN	NaN	NaN	NaN	NaN	NaN	NaN	NaN	NaN	NaN	NaN	NaN	NaN	NaN	NaN	NaN	NaN
0	NaN	NaN	NaN	NaN	NaN	NaN	NaN	NaN	NaN	NaN	NaN	NaN	NaN	NaN	NaN	NaN	NaN	NaN	NaN	NaN	NaN	NaN	NaN	NaN	NaN	NaN	NaN	NaN	NaN	NaN	NaN	NaN	NaN	NaN	NaN	NaN	NaN	NaN	NaN	NaN	NaN	NaN	NaN	NaN	NaN	NaN	NaN	NaN	NaN
0	614	532	741	505	806	688	772	581	562	803	925	674	672	551	879	713	848	710	751	662	810	741	861	741	930	850	798	698	903	774	814	806	901	992	908	910	890	931	836	586	267	273	187	230	192	237	141	290	217
312	119	107	188	139	246	203	271	187	194	264	346	210	208	202	319	259	317	223	296	244	305	238	284	254	342	307	304	252	310	257	298	266	307	353	308	357	313	359	324	339	336	360	324	379	339	358	236	347	324
313	111	119	180	130	230	173	249	180	187	307	370	283	253	258	364	314	345	318	342	315	395	308	386	334	428	386	389	355	455	400	412	375	426	472	418	449	418	451	434	413	403	415	327	396	354	370	282	408	354
0	466	498	438	469	454	441	412	441	450	472	404	446	460	371	478	458	461	446	455	393	427	483	414	414	428	431	448	517	487	465	483	497	413	208	223	191	229	226	206	223	152	155	206	196	254	338	397	438	454
314	158	204	149	189	164	154	132	179	202	210	166	226	237	169	267	237	271	239	245	181	239	232	211	238	215	183	72	41	13	4	36	75	NaN	NaN	NaN	NaN	NaN	NaN	NaN	NaN	NaN	NaN	NaN	NaN	NaN	NaN	NaN	NaN	NaN
0	26	38	9	23	18	15	3	20	19	10	2	19	NaN	NaN	NaN	NaN	NaN	NaN	NaN	NaN	NaN	NaN	NaN	NaN	NaN	NaN	NaN	NaN	NaN	NaN	NaN	NaN	NaN	NaN	NaN	NaN	NaN	NaN	NaN	NaN	NaN	NaN	NaN	NaN	NaN	NaN	NaN	NaN	NaN
0	159	198	80	165	85	110	46	111	142	125	47	138	151	21	127	99	163	108	70	32	87	111	65	115	72	48	54	144	74	75	123	199	80	65	95	66	130	116	NaN	NaN	NaN	NaN	NaN	NaN	NaN	NaN	NaN	NaN	NaN
315	727	732	775	786	755	806	747	751	741	724	724	704	750	757	789	768	763	788	773	803	770	863	817	844	861	859	888	797	862	863	870	866	839	807	851	814	828	805	771	801	828	799	794	820	802	822	817	812	820
316	446	471	479	464	484	483	475	508	511	508	534	541	541	541	569	588	570	595	582	585	598	595	613	605	606	609	623	651	656	679	662	659	644	640	667	674	682	720	737	702	740	738	720	772	747	747	743	718	743
317	742	771	793	769	699	704	752	641	637	651	644	608	584	639	656	667	679	678	696	720	702	736	746	713	738	740	757	745	768	740	752	769	770	776	801	772	792	835	796	835	813	846	824	814	805	831	834	849	847
318	465	495	497	501	521	540	520	507	529	534	545	513	511	507	538	547	555	554	575	525	568	609	591	628	685	672	684	664	663	654	690	701	669	688	724	703	663	712	740	722	735	789	689	737	744	725	787	787	786
319	1071	811	378	355	366	403	379	338	342	154	145	114	127	123	149	191	222	250	277	306	335	390	434	454	510	572	562	570	569	622	613	647	661	653	656	681	672	654	690	682	673	717	711	726	778	832	865	881	943
320	452	498	489	489	542	524	543	556	546	535	530	595	566	587	574	592	591	602	631	585	609	620	602	628	647	637	637	655	683	681	702	651	690	676	682	685	677	210	215	167	171	140	142	142	158	168	171	155	156
321	364	381	414	440	439	436	453	452	445	475	505	510	487	506	531	524	558	531	585	578	579	603	608	608	638	653	665	653	667	681	683	696	661	675	672	682	663	691	700	693	699	722	675	191	178	186	190	177	176
0	458	414	390	405	411	440	434	430	206	204	199	200	202	199	215	254	267	320	385	451	501	515	543	570	648	713	738	848	880	882	860	875	895	910	928	988	982	1060	1110	1044	1073	1076	1042	1083	1081	1074	1082	1086	1096
322	510	517	561	600	584	585	540	575	569	578	591	607	596	601	579	599	607	613	631	605	591	616	613	630	623	627	654	636	637	638	637	645	631	628	652	649	664	664	684	660	665	664	663	692	691	705	740	725	732
323	429	434	450	463	451	469	458	483	499	516	716	582	558	553	572	523	546	543	561	570	567	564	556	582	590	572	588	578	562	567	588	581	576	585	610	606	609	598	620	605	641	615	647	647	617	625	643	643	642
324	1871	1914	1562	1724	1562	1769	1584	1601	1678	1651	1644	1615	1671	1751	1755	1797	1806	1791	1801	1778	1815	1864	1832	1946	1941	1885	1912	1898	1884	1946	1913	1921	1943	1931	1936	1985	1980	1985	2052	2026	2034	2068	2012	2038	1998	2093	2051	2046	2072
0	7	NaN	NaN	NaN	NaN	NaN	NaN	NaN	NaN	NaN	NaN	NaN	NaN	NaN	NaN	NaN	NaN	NaN	NaN	NaN	NaN	NaN	NaN	NaN	NaN	NaN	NaN	NaN	NaN	NaN	NaN	NaN	NaN	NaN	NaN	NaN	NaN	NaN	NaN	NaN	NaN	NaN	NaN	NaN	NaN	NaN	NaN	NaN	NaN
325	1845	1805	1807	1788	1853	1895	1763	1695	1798	1731	1804	1682	1782	1807	1831	1800	1829	1865	1829	1804	1795	1805	1837	1818	1902	1868	1899	1854	1865	1901	1897	1904	1939	1959	1954	1988	1995	2039	2098	2052	2047	2079	2119	2107	2130	2143	2162	2186	2253
326	683	725	738	739	743	741	726	760	772	750	781	744	735	708	698	693	696	311	715	701	711	719	683	388	301	299	291	319	309	324	146	146	147	153	142	NaN	NaN	NaN	NaN	NaN	NaN	NaN	NaN	NaN	NaN	NaN	NaN	NaN	NaN
327	617	695	682	688	679	638	661	651	692	694	711	736	731	743	737	747	728	748	832	766	782	865	817	867	891	864	910	897	917	906	903	895	931	925	905	917	965	974	988	1019	1063	1017	1098	1079	1042	1086	1105	1130	1165
328	806	795	754	752	688	724	736	724	703	764	743	770	740	818	769	778	807	823	819	813	860	881	911	893	885	882	921	912	898	903	940	907	891	936	943	914	895	926	972	916	985	965	988	985	992	970	1006	970	1037
329	487	527	504	528	557	529	538	540	586	561	595	575	560	577	567	569	643	639	653	632	640	652	666	645	660	651	654	673	686	691	703	343	206	216	195	176	188	164	171	178	181	185	170	184	167	187	175	173	177
0	1620	1630	1502	1531	1542	1595	1447	1409	1523	1464	1467	1478	1589	1507	1591	1610	1619	1634	1578	1623	1607	1612	1604	1569	1609	1625	1596	1571	1578	1586	1528	1474	1517	1450	1327	856	632	569	594	586	620	577	621	215	269	268	331	413	475
0	65	NaN	NaN	NaN	NaN	NaN	NaN	NaN	NaN	NaN	NaN	NaN	NaN	NaN	NaN	NaN	NaN	NaN	NaN	NaN	NaN	NaN	NaN	NaN	NaN	NaN	NaN	NaN	NaN	NaN	NaN	NaN	NaN	NaN	NaN	NaN	NaN	NaN	NaN	NaN	NaN	NaN	NaN	NaN	NaN	NaN	NaN	NaN	NaN
0	1447	1463	1347	1391	1375	1374	1373	1350	1407	1408	1454	1420	1471	1480	1538	1515	1487	1563	1546	1551	1600	1593	1540	1525	1564	1526	1572	1548	1549	1578	1549	1544	1558	1608	1584	1568	1580	1593	1647	1652	1611	1594	1686	1579	1515	1469	1442	1466	1534
330	66	41	250	273	244	104	101	107	117	143	160	161	174	172	201	214	242	238	258	264	273	301	294	306	312	323	356	351	338	367	375	381	382	401	393	393	412	429	445	446	460	471	461	487	475	453	459	449	475
331	1029	1064	1060	1032	997	1054	1038	1031	1032	1027	1010	1062	1026	1065	1061	1094	1081	1098	1103	1049	1079	1061	1035	1062	1081	1057	1038	1075	1089	1055	1054	1034	1017	1029	1019	1056	1054	1010	1055	1021	1020	1028	1026	1019	1022	1040	1034	1018	1055
332	515	555	543	560	545	535	569	564	581	567	600	582	570	594	586	586	595	579	602	602	623	596	604	594	605	621	614	634	648	648	655	706	704	684	648	696	667	687	684	703	688	719	731	725	705	735	702	679	701
0	657	697	725	751	787	735	741	717	704	697	720	742	738	733	762	747	776	780	769	773	799	829	842	856	839	826	871	862	860	880	888	890	899	904	892	896	933	869	861	916	926	936	926	918	871	915	946	936	970
333	1138	1158	1154	1083	1128	1127	1150	1149	1164	1168	1190	1161	1127	1199	1164	1208	1173	1171	1153	1190	1185	1188	1186	1171	1196	1187	1176	1206	1201	1215	1228	1200	1206	1228	1242	1236	1235	1215	1239	1227	1234	1227	1236	1211	1217	1240	1234	1236	1236
0	253	91	37	40	20	20	1	16	5	NaN	NaN	NaN	NaN	NaN	NaN	NaN	NaN	NaN	NaN	NaN	NaN	NaN	NaN	NaN	NaN	NaN	NaN	NaN	NaN	NaN	NaN	NaN	NaN	NaN	NaN	NaN	NaN	NaN	NaN	NaN	NaN	NaN	NaN	NaN	NaN	NaN	NaN	NaN	NaN
0	1651	1728	1708	1736	1705	1703	780	1791	1752	1758	1742	1752	1790	1754	1772	791	1769	1795	1798	1823	1807	1849	1723	668	536	529	525	545	522	527	541	534	543	239	247	248	276	293	329	354	340	362	386	417	481	536	606	672	729
334	1412	1426	1412	1416	1392	1401	1408	1399	1422	1435	1455	1492	1474	1506	1462	1514	1510	1509	1526	1512	1500	1531	1531	1506	1561	1550	1550	1574	1561	1545	1500	1518	1518	1520	1518	1524	1499	1499	1501	1514	1512	1543	1517	1473	1498	1487	1477	1474	1461
335	1042	1054	979	1049	1069	1081	1068	1045	1067	1053	1055	1058	1070	1032	1068	1061	1067	1075	1107	1095	1079	1073	1082	1130	1143	1156	1161	1123	1159	1176	1177	1140	1193	1212	1188	1187	1188	1253	1252	1272	1340	1359	1367	1341	1337	1349	1400	1360	1438
0	848	862	873	895	955	943	926	955	906	957	982	981	953	977	966	957	937	943	939	952	972	982	997	1033	1062	1063	1063	1044	1048	1046	1065	1031	1036	1029	1050	1018	1042	1093	1076	1046	1061	1072	1076	1074	1051	1055	1093	1124	1160
336	213	342	384	382	432	425	450	420	450	457	463	445	470	506	502	489	531	479	497	568	508	554	540	542	542	530	534	521	550	586	556	553	583	611	593	573	577	578	575	572	580	599	592	633	639	657	597	666	634
0	817	959	990	932	939	950	1046	1012	1076	1025	1034	1079	1057	954	1041	978	1039	1016	1073	1040	1152	1094	1130	1092	1095	1233	1129	1091	1145	1183	1238	1256	1277	1297	1228	1261	1280	1311	1332	1280	1331	1384	1385	1342	1389	1373	1322	1303	1250
0	1401	1494	1525	1600	1615	1552	1585	1644	1615	1635	1607	766	1574	1671	1655	815	1695	1715	1688	1737	1606	576	481	495	482	502	485	521	196	200	204	206	250	283	367	422	449	478	500	536	593	611	636	656	656	682	685	718	734
0	707	742	713	740	719	703	689	723	731	729	742	738	775	763	782	778	779	765	780	801	806	808	813	812	830	870	860	857	842	865	857	870	877	898	901	898	882	906	960	909	913	907	906	895	930	949	915	945	928
337	726	741	765	784	836	822	804	836	904	862	896	863	924	918	942	959	1010	1045	1051	1096	1056	1071	1046	1066	1098	1120	1103	1142	1147	1172	1152	1135	1211	1159	1176	1184	1141	402	309	289	288	288	280	270	263	276	270	260	252
338	426	476	523	527	505	543	567	598	570	590	635	608	583	325	634	655	653	671	666	677	686	694	718	676	701	714	712	729	719	758	714	761	741	705	394	302	291	284	294	298	298	315	121	126	140	153	150	170	185
339	557	550	551	606	626	646	634	631	655	664	701	696	688	675	688	698	715	702	724	729	726	704	709	728	756	690	347	312	316	302	313	317	320	160	157	157	146	153	172	180	193	205	229	248	261	278	295	319	324
340	845	874	873	896	925	870	870	946	963	980	962	947	985	977	1016	1040	1097	1049	1035	1050	1092	1067	1046	1081	1143	1130	1124	1162	1149	1172	1094	1163	1225	1205	1254	1299	1314	1306	1313	1242	1299	1306	1293	1313	1314	1296	1374	1387	1379
341	446	493	501	526	522	538	517	527	546	523	519	546	567	540	581	577	571	608	591	598	615	636	638	628	648	644	657	664	672	675	704	679	672	695	700	662	655	659	668	684	670	687	693	720	721	679	714	689	694
0	1067	1120	1089	1129	1096	1136	1127	1201	1176	1205	1246	1224	1222	1226	1274	1275	1254	1296	1310	1303	1342	1328	1358	1303	1369	1349	1415	1390	1434	1460	1475	1426	1463	1437	1435	1428	1461	1458	1507	1513	1541	1548	1548	1625	1617	1592	1607	1558	1604
342	703	756	764	765	730	702	727	731	766	775	775	751	778	766	785	802	792	804	827	810	809	836	840	853	857	884	859	871	868	884	883	869	906	879	875	907	922	916	910	909	914	916	922	920	917	910	914	901	894
0	986	1055	1083	1014	1120	1129	1113	1168	1183	1186	1107	1130	1250	1171	1136	1159	1168	1151	1233	1166	1251	1246	1318	1275	1275	1282	1241	1239	1302	1293	1319	1283	1305	1307	1333	1382	1354	1361	1396	1422	1406	1424	1392	1385	1413	1445	1482	1504	1432
343	1324	1406	1402	1452	1487	1454	1432	1498	1496	1530	1512	1576	1488	1613	1562	1568	1619	1572	1635	1640	1606	1640	1569	1592	680	1582	1577	1594	1527	1551	1523	1524	1523	1463	1446	1469	1544	1526	892	521	518	499	507	522	523	542	255	267	292
344	646	673	644	654	697	711	771	767	789	768	803	801	860	828	859	892	857	846	861	877	914	935	889	897	932	940	925	927	938	963	947	938	943	958	946	934	934	955	966	960	971	983	973	978	979	981	940	946	964
345	966	990	992	953	931	920	887	860	666	439	401	367	407	379	366	370	375	386	378	456	97	190	237	581	951	907	351	354	369	379	434	456	488	540	544	564	592	581	625	622	645	640	611	619	615	628	590	560	592
346	348	519	561	518	560	496	476	478	517	461	492	468	500	519	507	518	511	497	531	664	655	684	682	709	712	683	693	693	699	772	730	679	744	754	778	687	651	667	641	649	693	617	660	648	690	691	585	690	610
347	729	862	872	902	917	926	910	966	1013	953	982	1000	1016	1043	1109	1101	1097	1086	1111	1096	1120	1135	1148	1158	1155	1158	1201	1213	1169	1189	1222	1208	1244	1223	1203	1201	1213	1264	1250	1243	1255	1244	1218	1245	1235	1250	1268	1197	1248
348	204	215	461	327	369	434	513	597	684	723	759	767	817	802	812	800	770	805	834	885	937	935	959	985	980	1004	1031	1029	1075	1056	1067	1029	1027	1028	1043	1038	1026	1036	1059	1084	1097	1115	1123	1115	1139	1175	1155	1167	1177
349	145	152	165	207	494	191	218	214	223	243	245	252	259	246	234	256	232	264	293	329	344	337	348	372	353	370	349	357	392	357	347	336	351	361	362	366	384	404	404	426	423	419	424	431	425	446	424	462	443
0	120	106	95	NaN	NaN	NaN	NaN	NaN	NaN	NaN	NaN	NaN	NaN	NaN	NaN	NaN	NaN	NaN	NaN	NaN	NaN	NaN	NaN	NaN	NaN	NaN	NaN	NaN	NaN	NaN	NaN	NaN	NaN	NaN	NaN	NaN	NaN	NaN	NaN	NaN	NaN	NaN	NaN	NaN	NaN	NaN	NaN	NaN	NaN
350	868	899	929	934	898	929	892	893	902	931	948	944	933	941	922	918	964	915	946	967	984	981	978	969	970	967	953	973	998	984	969	974	955	970	961	987	971	981	994	956	978	1004	987	994	985	967	1007	966	967
351	108	94	103	146	195	234	260	288	319	318	306	329	340	354	339	387	384	424	435	463	427	432	455	442	444	491	458	460	478	478	464	462	511	485	489	511	521	525	551	544	537	550	528	604	621	633	630	619	590
0	801	830	789	830	813	832	840	856	878	873	880	920	937	917	943	914	943	932	960	950	963	938	952	953	974	966	980	988	1004	946	979	989	986	1017	1015	1017	1033	1062	1053	1032	1080	1037	1053	1060	1051	1084	1046	1084	1082
352	433	467	496	481	483	515	543	589	634	636	631	660	618	600	582	548	530	564	543	549	548	607	607	660	655	666	644	650	654	650	629	623	628	621	603	598	559	536	525	508	497	510	512	505	502	467	454	455	437
0	113	NaN	NaN	NaN	NaN	NaN	NaN	NaN	NaN	NaN	NaN	NaN	NaN	NaN	NaN	NaN	NaN	NaN	NaN	NaN	NaN	NaN	NaN	NaN	NaN	NaN	NaN	NaN	NaN	NaN	NaN	NaN	NaN	NaN	NaN	NaN	NaN	NaN	NaN	NaN	NaN	NaN	NaN	NaN	NaN	NaN	NaN	NaN	NaN
353	602	613	543	544	506	516	517	589	611	610	629	615	638	659	644	645	655	627	600	611	610	628	637	633	633	644	650	656	657	661	707	691	690	702	693	705	698	732	728	747	766	764	765	778	750	756	769	770	763
354	962	953	998	1015	1006	996	1010	1020	1035	1018	1080	1019	1046	1083	1092	1136	1128	1136	1132	1179	1190	1148	1206	1174	1200	1220	1189	1225	1207	1212	1226	1174	1188	1201	1167	1204	1216	1232	1209	1215	1213	1185	1213	1216	1234	1231	1218	1237	1233
355	695	781	801	773	808	803	817	823	850	827	865	875	862	845	861	857	844	870	889	905	894	915	884	910	886	896	901	906	898	887	903	916	901	916	903	929	948	924	937	956	984	988	959	1011	986	1023	977	976	996
356	88	125	180	249	271	313	328	346	388	445	444	457	445	194	468	490	476	501	516	532	500	500	495	541	555	572	571	577	596	631	643	648	636	653	657	642	658	652	670	665	653	686	670	698	697	716	720	705	718
0	105	127	208	291	336	354	362	372	336	342	377	380	434	430	465	482	522	529	551	563	566	562	578	594	636	649	693	682	698	717	712	738	741	740	743	715	740	767	719	738	733	779	766	761	NaN	NaN	NaN	NaN	NaN
0	1355	1429	1346	1321	1255	1254	1292	1249	1229	1171	1234	1234	1243	1244	1236	1288	1244	1194	732	508	494	465	467	470	485	211	244	238	256	298	364	420	461	532	561	564	577	612	669	733	791	824	810	811	826	901	937	953	961
0	3193	3229	3161	3065	3074	3104	3153	3117	3027	3009	3069	3000	2970	2974	2944	2948	2877	2903	2925	2867	2911	2880	2870	2845	2882	2867	2838	2759	2833	2725	2782	2755	2727	2724	2711	2705	2677	2679	2662	2585	2611	2587	2604	2519	2465	2552	2566	2516	2489
357	380	354	365	392	400	391	400	411	455	519	522	541	539	565	558	559	598	632	675	698	685	651	642	667	656	613	678	637	639	623	658	678	711	787	785	814	827	840	808	861	843	837	800	814	893	889	883	886	920
358	1456	1437	1422	1407	1389	1406	1428	1391	1401	1377	1426	1414	1416	1415	1402	1415	1438	1440	1423	1428	1391	1383	1408	1397	1400	1427	1427	1449	1450	1453	1432	1472	1471	1487	1474	1479	1488	1510	1475	1510	1511	1494	1545	1493	1538	1508	1490	1513	1502
359	525	625	629	643	655	683	730	738	736	758	804	848	853	862	878	868	923	936	930	916	929	1005	1060	1025	1019	1038	1052	1075	1046	1078	1114	1117	1172	1190	1051	1132	1133	1190	1167	1223	1201	1178	1197	1247	1216	1214	1236	1208	1270
360	821	799	846	805	810	823	826	837	887	796	838	923	856	845	895	875	851	855	879	878	922	899	894	870	893	911	887	944	937	889	929	940	963	953	936	962	937	938	955	926	990	969	995	995	971	986	986	999	999
361	260	138	92	74	36	64	35	38	26	38	15	28	39	28	40	58	39	52	47	26	19	24	23	15	43	57	49	59	48	20	40	35	22	16	27	35	52	46	38	42	62	49	48	61	45	68	96	71	83
0	1152	1111	1111	986	1051	1042	1090	1125	1132	1101	1111	1092	1098	1148	1154	1153	1140	1140	1137	1129	1163	1105	1144	1093	405	369	358	375	362	372	403	196	189	219	219	224	278	269	284	314	352	341	374	376	379	390	413	404	437
362	795	786	814	781	808	793	775	771	777	801	772	803	798	778	805	809	794	826	798	841	855	820	861	829	872	870	862	846	851	879	901	876	861	857	876	896	884	907	891	866	860	885	910	889	878	883	857	847	836
0	869	852	830	837	818	811	843	827	832	816	821	782	780	772	790	816	803	819	825	864	833	823	843	831	855	804	736	655	377	320	337	336	346	352	185	149	171	179	193	229	236	246	282	277	272	311	315	335	333
0	570	471	397	409	381	395	363	372	322	375	353	381	386	393	393	449	462	458	472	411	482	468	465	484	523	551	510	524	576	511	568	567	520	510	535	551	571	542	555	536	516	512	550	538	511	534	615	563	588
0	276	298	278	294	289	307	319	314	330	339	340	320	334	321	321	331	325	332	336	328	325	339	337	362	355	344	348	325	334	335	344	332	340	326	338	332	338	347	349	340	348	322	332	328	335	325	338	345	320
0	209	238	242	273	263	290	281	274	274	277	291	290	293	287	283	292	291	300	296	288	288	285	303	315	304	326	328	352	347	338	332	339	357	381	351	347	334	352	361	374	350	350	354	354	361	361	367	363	355
0	666	651	652	642	635	651	658	650	690	713	726	689	727	770	755	826	812	855	819	812	869	814	865	898	875	842	841	836	851	842	863	842	879	872	837	865	867	879	883	850	925	902	898	903	889	870	913	907	946
363	799	801	818	779	812	818	808	814	759	521	305	276	279	290	109	118	114	146	162	190	212	235	316	315	329	339	353	371	379	378	380	378	382	379	455	462	471	480	483	496	512	535	513	529	525	530	517	558	566
0	177	175	186	198	213	248	261	247	252	268	255	272	258	262	273	287	275	280	281	301	285	294	308	310	318	317	327	322	337	311	334	333	322	348	328	347	344	338	346	342	329	323	332	338	330	328	326	327	319
364	247	233	249	263	251	260	279	275	267	275	277	283	289	274	296	291	300	288	309	297	314	315	325	314	303	304	330	316	313	336	327	326	334	337	330	316	322	334	326	356	316	312	319	298	308	320	336	312	303
0	834	807	849	774	815	802	811	814	840	835	859	841	858	831	854	868	883	871	862	852	792	766	762	781	773	839	863	856	877	871	866	849	795	407	338	312	301	335	138	154	146	147	157	180	226	238	255	281	275
0	690	709	659	701	695	688	705	726	693	723	719	703	707	749	755	772	757	829	806	857	809	831	867	354	385	846	851	833	864	389	383	875	893	912	967	891	898	1000	941	969	934	919	389	322	370	331	NaN	NaN	NaN
0	523	520	553	530	549	546	533	550	531	550	554	546	552	578	577	580	568	576	572	554	580	558	596	599	590	592	594	596	592	578	585	616	605	619	614	612	608	638	642	649	647	646	665	672	676	689	709	694	704
0	798	799	779	699	709	698	664	664	666	696	678	707	741	753	759	782	799	817	835	831	859	882	876	870	862	874	884	882	899	898	868	916	913	901	902	915	914	942	893	904	894	908	925	893	917	902	897	896	904
365	281	407	446	445	466	444	450	445	458	467	483	453	469	464	459	429	444	409	416	468	450	457	438	444	405	392	443	406	394	412	406	392	361	307	305	304	279	285	285	309	249	252	284	283	299	305	304	301	308
0	835	843	787	747	763	779	328	769	801	799	808	853	812	814	827	843	830	337	791	818	788	816	831	823	360	853	395	376	886	399	NaN	NaN	NaN	NaN	NaN	NaN	NaN	NaN	NaN	NaN	NaN	NaN	NaN	NaN	NaN	NaN	NaN	NaN	NaN
0	596	567	608	584	587	560	586	609	617	615	599	622	619	616	649	643	632	641	645	638	623	634	644	618	632	632	641	632	657	641	650	672	652	674	677	692	676	669	687	691	699	684	698	689	706	700	691	682	713
366	413	513	587	546	577	612	604	612	635	643	640	628	665	633	642	619	653	634	651	662	667	675	680	678	680	688	733	733	748	760	774	788	814	756	745	721	700	715	685	684	696	710	626	630	675	677	648	666	656
0	339	231	178	163	128	152	147	174	165	204	209	214	197	240	218	314	328	275	296	258	221	272	292	298	272	245	196	213	234	191	213	223	173	164	280	302	313	208	184	174	186	179	200	191	197	181	246	210	215
0	5100	1939	3186	3252	3225	1995	2001	4027	2191	5324	3406	3327	3433	3502	5415	3535	3693	5568	1219	NaN	NaN	NaN	NaN	NaN	NaN	NaN	NaN	NaN	NaN	NaN	NaN	NaN	NaN	NaN	NaN	NaN	NaN	NaN	NaN	NaN	NaN	NaN	NaN	NaN	NaN	NaN	NaN	NaN	NaN
367	682	697	743	759	706	745	770	775	828	825	797	836	821	866	829	881	883	856	862	853	893	861	896	894	907	948	905	938	926	912	948	987	950	948	1002	990	984	989	1031	989	1032	1033	1067	1041	979	1012	1031	1026	1051
0	10	NaN	NaN	NaN	NaN	NaN	NaN	NaN	NaN	NaN	NaN	NaN	NaN	NaN	NaN	NaN	NaN	NaN	NaN	NaN	NaN	NaN	NaN	NaN	NaN	NaN	NaN	NaN	NaN	NaN	NaN	NaN	NaN	NaN	NaN	NaN	NaN	NaN	NaN	NaN	NaN	NaN	NaN	NaN	NaN	NaN	NaN	NaN	NaN
0	NaN	NaN	NaN	NaN	NaN	NaN	NaN	NaN	NaN	NaN	NaN	NaN	NaN	NaN	NaN	NaN	NaN	NaN	NaN	NaN	NaN	NaN	NaN	NaN	NaN	NaN	NaN	NaN	NaN	NaN	NaN	NaN	NaN	NaN	NaN	NaN	NaN	NaN	NaN	NaN	NaN	NaN	NaN	NaN	NaN	NaN	NaN	NaN	NaN
368	438	432	434	458	470	497	524	480	501	478	476	472	471	506	498	512	469	467	453	480	459	478	513	532	526	476	515	511	522	547	558	625	592	584	625	605	639	639	618	607	585	615	641	658	678	679	713	696	698
0	78	63	76	NaN	NaN	NaN	NaN	NaN	NaN	NaN	NaN	NaN	NaN	NaN	NaN	NaN	NaN	NaN	NaN	NaN	NaN	NaN	NaN	NaN	NaN	NaN	NaN	NaN	NaN	NaN	NaN	NaN	NaN	NaN	NaN	NaN	NaN	NaN	NaN	NaN	NaN	NaN	NaN	NaN	NaN	NaN	NaN	NaN	NaN
369	750	763	797	753	745	762	834	809	801	783	807	849	808	788	817	821	843	852	833	827	825	794	818	796	836	779	853	796	846	805	829	835	856	868	825	802	777	427	237	219	219	203	198	199	225	206	224	214	217
0	NaN	NaN	NaN	NaN	NaN	NaN	NaN	NaN	NaN	NaN	NaN	NaN	NaN	NaN	NaN	NaN	NaN	NaN	NaN	NaN	NaN	NaN	NaN	NaN	NaN	NaN	NaN	NaN	NaN	NaN	NaN	NaN	NaN	NaN	NaN	NaN	NaN	NaN	NaN	NaN	NaN	NaN	NaN	NaN	NaN	NaN	NaN	NaN	NaN
0	149	85	156	21	173	201	160	191	158	208	43	268	276	267	290	298	362	103	374	358	368	299	131	140	425	443	464	444	458	NaN	NaN	NaN	NaN	NaN	NaN	NaN	NaN	NaN	NaN	NaN	NaN	NaN	NaN	NaN	NaN	NaN	NaN	NaN	NaN
0	723	802	771	768	797	796	801	810	845	775	729	851	861	862	861	871	868	872	873	896	896	850	849	869	885	873	886	863	895	855	884	931	938	960	841	908	876	960	1008	931	879	896	898	868	847	884	860	882	908
0	513	559	516	522	518	554	551	578	570	586	580	571	572	593	577	605	600	611	631	599	617	620	624	630	625	631	629	646	702	662	659	654	715	664	709	680	671	701	736	753	728	760	760	774	795	801	774	791	787
370	1166	1144	1260	1313	1203	1253	1278	1295	1285	1282	1323	1386	1376	1397	1400	1407	1441	1493	1521	1534	1488	1496	1525	1568	1613	1540	1603	1521	787	513	498	495	519	540	519	525	546	210	227	260	267	263	277	329	371	429	482	523	567
371	2078	2085	2179	2243	2277	2255	2185	2362	2159	2289	2253	2219	2201	2245	2283	2320	2337	2432	2447	2430	2447	2537	2554	2589	2531	2653	2563	2679	2630	2666	2640	2715	2698	2664	2730	2800	2718	2752	2782	2845	2754	2739	2856	2818	2806	2787	2836	2723	2860
372	498	492	460	467	476	485	465	502	510	551	536	503	522	553	582	553	629	589	601	618	631	600	634	607	611	647	628	635	672	674	662	672	699	695	742	706	697	723	714	666	685	761	786	793	736	766	794	779	807
373	1192	478	431	430	444	463	456	456	469	510	485	478	200	215	225	252	313	377	409	427	494	544	565	617	645	663	673	712	725	719	738	777	817	831	818	811	820	852	877	860	876	849	862	863	864	786	367	260	250
0	636	617	639	687	679	683	666	694	725	715	752	762	756	788	812	811	837	856	846	820	839	847	825	841	848	860	921	890	924	931	893	410	658	709	726	764	791	767	758	774	816	817	838	843	846	832	812	816	808
0	506	539	528	551	546	520	512	563	571	562	577	596	573	596	592	624	626	569	604	582	601	594	645	647	694	661	642	632	659	643	653	724	649	657	644	692	711	688	665	697	683	680	775	725	700	723	677	723	771
0	430	477	493	482	480	493	490	468	476	484	466	469	492	489	495	487	490	485	471	481	487	464	467	463	476	450	464	471	469	450	NaN	NaN	NaN	NaN	NaN	NaN	NaN	NaN	NaN	NaN	NaN	NaN	NaN	NaN	NaN	NaN	NaN	NaN	NaN
374	1173	1238	1292	1248	1209	1172	1198	1233	1203	1232	1230	1306	1342	1317	1332	1321	1303	1249	1299	1254	1274	1280	1260	1266	1251	1230	1265	1224	1259	1262	1252	1118	470	479	435	431	465	446	435	432	421	428	398	418	433	411	428	404	405
375	593	628	694	709	667	684	667	675	688	696	643	662	697	677	651	671	662	662	680	659	663	676	642	628	655	661	636	228	220	191	190	213	189	200	193	209	202	199	195	198	206	198	226	232	247	260	252	274	241
376	643	711	765	806	746	788	750	731	771	760	760	830	909	806	862	885	865	904	854	944	897	957	866	993	947	922	995	849	989	953	950	1031	1030	1008	977	951	942	989	964	993	1077	1011	1105	1063	1069	1024	1041	1092	1093
377	1405	1476	1470	1448	1413	1500	1530	1509	1519	1546	1588	1589	1553	1534	1532	1545	1554	1608	1590	1615	1584	1620	1616	1590	1626	1607	1671	1651	1573	1662	1697	1680	1750	1660	1690	1628	1333	485	480	462	478	419	407	457	471	444	458	438	436
378	1037	1135	1070	1125	1129	1132	1037	1128	1047	1060	1032	1061	1106	1084	1055	1109	1123	1135	1102	1131	1094	1044	1098	1120	1080	1131	1080	1096	1132	1078	1088	1055	1068	1051	1028	999	1063	1050	1027	983	1007	1014	999	983	1000	950	947	978	949
0	877	872	848	830	840	843	848	828	849	890	909	872	876	859	889	935	898	904	894	850	852	885	867	840	840	858	863	820	830	838	850	841	861	848	857	858	886	889	888	909	909	846	823	819	814	586	377	362	355
0	156	185	193	191	199	230	186	191	200	224	162	228	182	182	285	228	233	262	237	181	NaN	NaN	NaN	NaN	NaN	NaN	NaN	NaN	NaN	NaN	NaN	NaN	NaN	NaN	NaN	NaN	NaN	NaN	NaN	NaN	NaN	NaN	NaN	NaN	NaN	NaN	NaN	NaN	NaN
0	169	187	182	109	103	233	239	251	286	273	62	NaN	NaN	NaN	NaN	NaN	NaN	NaN	NaN	NaN	NaN	NaN	NaN	NaN	NaN	NaN	NaN	NaN	NaN	NaN	NaN	NaN	NaN	NaN	NaN	NaN	NaN	NaN	NaN	NaN	NaN	NaN	NaN	NaN	NaN	NaN	NaN	NaN	NaN
379	512	540	551	573	581	584	531	488	485	544	502	507	537	568	591	632	613	639	654	657	706	676	701	697	704	702	715	731	735	701	740	728	742	738	726	718	722	726	742	730	743	723	718	739	730	752	734	758	751
380	1610	1689	1703	1731	1704	1719	1723	1679	1696	1759	1788	1725	1793	1837	1762	1860	1758	949	1783	1766	1852	1817	1828	1813	1791	1843	1825	1872	1885	1836	1839	1840	1817	1811	1845	1719	1657	640	560	549	559	545	556	569	578	571	583	236	256
0	1556	1626	1743	1660	1558	1730	1683	1659	1723	1737	1690	1741	1847	1868	1874	1902	1854	1939	1888	1864	1891	1843	1855	2007	1883	1955	1985	1806	1909	1898	1971	1899	1898	1903	1957	1982	1920	1867	1916	1961	2032	1979	1977	1992	1955	1947	1950	1979	1949
381	90	229	282	302	364	392	407	414	427	436	483	482	506	529	506	482	495	453	497	530	517	507	515	522	493	485	513	510	482	530	513	515	550	539	530	524	496	554	556	563	565	583	571	590	584	574	543	574	563
382	504	535	544	556	550	584	589	610	617	653	632	639	612	611	623	660	677	669	691	659	672	678	690	704	683	700	666	669	678	664	684	679	701	701	693	716	724	723	723	714	711	714	698	719	714	708	702	703	714
383	437	458	439	449	460	481	482	492	489	498	488	505	528	533	549	563	581	597	591	610	612	628	623	631	651	615	627	638	626	638	648	655	661	682	680	668	688	668	678	682	716	714	707	720	729	722	728	740	737
0	463	462	480	472	469	495	503	498	511	514	505	536	557	546	534	564	566	576	598	589	583	583	579	607	578	575	563	599	583	606	594	602	623	606	610	600	597	611	609	599	612	604	597	592	610	598	636	625	631
0	283	177	167	170	142	146	142	143	131	131	104	144	126	109	135	158	153	183	150	115	130	123	122	116	138	151	142	155	158	134	148	175	130	143	145	155	183	170	176	173	211	168	178	174	159	167	NaN	NaN	NaN
0	415	416	416	422	461	471	493	503	498	525	511	496	503	509	552	553	546	574	585	581	575	614	572	593	605	582	621	604	595	629	640	663	641	654	670	662	647	650	666	651	662	681	736	664	740	708	747	732	714
0	343	372	408	411	394	395	389	380	401	396	380	397	392	396	403	419	388	406	395	434	436	442	445	431	435	457	441	430	474	480	468	491	504	510	550	535	527	511	552	515	508	525	530	547	516	531	570	530	553
384	1811	1794	1883	1836	1881	1791	1780	1735	1806	1789	1646	590	541	523	535	548	551	544	564	232	265	226	260	319	410	506	579	632	676	666	655	659	657	700	698	739	731	739	761	829	836	860	863	878	890	891	876	864	880
0	401	417	429	414	454	446	458	490	465	513	492	488	491	488	488	529	506	487	518	502	526	523	510	537	525	529	540	558	540	580	555	573	583	596	603	584	592	588	586	600	599	605	608	632	644	633	662	674	657
0	57	231	276	264	335	308	354	335	387	374	397	371	401	422	454	397	393	372	415	463	411	436	483	501	466	449	448	413	403	456	426	397	441	475	477	461	438	484	492	484	484	480	486	483	460	459	409	431	462
385	1905	1976	2028	2022	1967	2058	2033	2002	2033	2031	1955	1069	581	562	577	579	590	603	618	260	259	276	323	422	553	661	742	795	844	845	894	932	937	977	1021	997	1019	1024	1050	1089	1076	1100	1092	1121	1131	1154	1142	1172	1183
386	837	855	820	859	846	830	866	843	850	855	843	830	876	891	904	894	931	994	981	1006	1029	1001	1031	1027	1056	1066	1085	1120	1105	1093	1151	1080	1143	1115	1103	1143	1128	1167	1103	1147	1110	1120	1093	1144	1132	1157	1105	1093	1126
387	1106	1129	1148	1176	1223	1177	1185	1234	1309	1337	1427	1311	1327	1385	1388	1426	1296	1369	1478	1597	1583	1547	1470	1506	1679	1560	1664	1688	1643	1667	1672	1682	1699	1713	1670	1756	1735	1768	1695	1762	1688	1742	1701	1756	1706	1674	1830	1724	1789
388	305	309	299	294	314	323	315	326	318	339	335	349	379	399	399	398	414	427	428	413	421	409	423	438	447	448	432	449	433	426	410	428	453	440	461	469	467	451	453	450	466	465	461	462	487	477	482	495	474
389	642	693	702	717	716	669	687	722	767	783	736	746	801	746	737	802	795	793	794	795	778	746	717	400	386	403	390	393	401	436	168	165	212	221	219	206	216	244	240	257	256	268	279	275	281	291	297	304	295
0	818	846	897	837	929	876	968	881	881	893	949	849	856	964	890	949	929	909	961	1045	967	997	1060	1015	1046	1015	1050	1014	1093	1051	1021	996	1029	1178	1019	1097	1054	1029	1054	1173	1051	1145	1120	1150	1145	1115	1093	1149	1124
390	321	310	334	316	334	310	338	325	313	315	346	304	310	373	297	328	293	317	327	387	356	336	354	341	366	396	386	359	396	395	368	333	400	434	410	418	375	404	416	436	412	428	437	417	418	434	426	408	420
[truncated: 184 more columns]
