# Supplementary material for: Fractional killing arises from cell-to-cell variability in overcoming a caspase activity threshold
Source: Mol Syst Biol. 2015 May 7;11(5):803. doi: 10.15252/msb.20145584 (PMC4461398; doi:10.15252/msb.20145584)
Supplement: Supplementary file 3 [file msb0011-0803-sd3.zip › All_data/059_Mapatumumab (10 nM)_3/raw_edge.tsv]

Cell # (0 for discarded)	T=5min	T=10min	T=15min	T=20min	T=25min	T=30min	T=35min	T=40min	T=45min	T=50min	T=55min	T=60min	T=65min	T=70min	T=75min	T=80min	T=85min	T=90min	T=95min	T=100min	T=105min	T=110min	T=115min	T=120min	T=125min	T=130min	T=135min	T=140min	T=145min	T=150min	T=155min	T=160min	T=165min	T=170min	T=175min	T=180min	T=185min	T=190min	T=195min	T=200min	T=205min	T=210min	T=215min	T=220min	T=225min	T=230min	T=235min	T=240min	T=245min
0	149.5	150.6	203.2	NaN	NaN	NaN	NaN	NaN	NaN	NaN	NaN	NaN	NaN	NaN	NaN	NaN	NaN	NaN	NaN	NaN	NaN	NaN	NaN	NaN	NaN	NaN	NaN	NaN	NaN	NaN	NaN	NaN	NaN	NaN	NaN	NaN	NaN	NaN	NaN	NaN	NaN	NaN	NaN	NaN	NaN	NaN	NaN	NaN	NaN
1	135	147.6	213	166.4	138.8	166.3	143.2	129.6	112.2	112.4	141.4	135.6	122	125.5	154	154.5	125.8	117.4	78.51	130.4	177.5	142.1	126.1	140.2	103.1	183.5	127.1	172.9	154.4	132.5	112	121.4	147.7	125.6	131.4	134.9	113.5	134.3	146.5	112.4	100.4	143	150.4	130.4	108.6	159.4	124.9	139	114.1
2	311.1	301.1	259.4	301	288.1	354.4	338.2	239.6	291.6	191.2	205.9	262.2	202.6	197.4	253.1	234.2	205.9	286.3	224.3	219.4	196.3	224.6	183.4	177.4	226.1	273.2	252.8	275.3	245.3	224.6	327.5	203.1	154	194.7	271.4	210.7	232	228.7	215.6	200.3	266.1	255	352.5	328.8	274.7	202.2	252.6	204.8	276.7
3	293.6	225.9	208	209.4	218.8	255	165.1	174.1	209.5	159.7	163.4	241.4	189.6	286.5	249.7	160.4	190.8	136.7	209.6	222.2	214.7	134.5	212.2	168.5	195.3	158.9	284.7	185.5	155.8	314.7	181	159	176.7	152.5	216	216.4	203.4	296	179	151.5	173	189.8	181.3	240.8	150.7	215.2	211.8	172.9	242.3
4	235.2	274	225.7	288.6	285.2	240.2	302.9	300.4	247.5	204.1	236.8	275.2	207	297.6	248.5	266.8	249.2	256.3	235.4	249.6	214.7	213	169.6	188.2	242.9	193.7	223	260.5	260	242.3	200	230.7	170.9	253.4	175.1	240.2	177	181.9	185.5	217.3	178.5	195.2	179.1	243.8	225.9	204.3	262	166.7	276.9
0	204.1	152.5	208.2	199.8	155.9	166	162.1	165.7	193.1	157.8	156.2	113.3	127.5	173.6	134.1	160.5	139.7	153.9	141.1	153.7	187.5	138.5	133.5	169.8	180.8	140.4	154	165.9	152.8	139.2	136.4	156.7	157.7	160.3	163.6	132.7	154.2	141.6	141.6	136	209.7	157.6	147.9	150.8	124.8	150.8	178.9	167.5	149.2
5	214.4	224.9	252.5	254.5	232.7	199	205.6	247	282.5	193.1	325.9	230.6	290.7	279.4	260.1	357.2	271.2	300.5	279	240.7	241.2	235.2	200.9	249.4	248.3	164.5	235.4	240.2	293.5	249.3	218	161.2	203	226.8	266.8	184.5	176.8	208.2	225.7	206	217.6	269.5	242.2	243.8	234.4	255.8	271.5	245.1	227.9
0	264.6	300.6	321.2	275.4	254.7	374.5	266.6	317.2	279.6	268.8	260.5	261.7	300.4	277.3	293.3	277.4	293.9	288.4	255.8	286	292.6	289.1	315.5	302	212.6	237	290.2	310.8	331.8	298	274.5	282.5	336.4	328.4	307.4	297.5	258.5	296.8	336.1	303.1	300.5	307.3	265.7	256.5	274.1	331.8	277.7	307.3	266.9
6	447.9	499.1	454.7	375.9	450.8	469.5	467.6	393.1	458.1	405.9	352.1	449.1	474.9	425.2	374.8	446.6	384.2	440.7	436.7	451.2	493.1	402.4	366.4	411.8	397	389.1	389.7	355.6	436.7	442.6	419.4	411.6	420.1	433.1	406.8	395.5	365.3	416.5	393.7	422.4	445.3	434.1	379.7	381.8	446.7	415	391.2	398.1	421.7
7	208.6	170.8	223.5	214.1	177	185.7	154.7	187.6	180	211.2	182.8	193.6	173.5	195.5	165.3	195.7	157	162.3	181.3	184.9	164.1	163.2	172.8	193	165.5	187	166.2	144.5	170.2	155.9	171.9	179.2	197.5	212.6	153.7	188.4	166.7	156.6	148	137.7	185.5	175.7	154.1	148.2	128.2	177.3	162.9	155.1	174.2
8	206.7	262.5	205.7	263.8	226.3	234.8	246.5	250.1	228.9	250.5	210	233.7	239.3	272	205.7	223	234.6	210.8	278.5	288.8	207.2	229.5	225	283.5	245	270.6	257.8	277.8	253.5	242.7	244.1	234	208.2	178	236.1	252.4	266.5	184.1	212.4	234.5	269.9	226.7	252.7	250.1	283.5	280.4	280.7	208.4	201.8
9	331.4	360.6	278.7	323.5	258.7	266.2	250.1	243.9	244.9	312	348	265.7	260.1	251.5	255.2	226.8	187.7	219.6	249.6	287.9	267.4	248.8	238.7	187.9	220.9	240.8	189.6	221.3	200.9	222.9	194.9	200.9	217.5	194.6	222	213.9	229.3	220.6	209	198.7	229.9	215.5	216.4	229.5	158.9	194.9	172	194.5	180.1
0	362.3	461.5	478.3	514.6	420.3	504.2	507	512	469.7	465.4	511	521.5	512.7	508.8	489.2	502.6	491.1	337.2	483.8	416.6	401.7	429.4	446.2	356.1	437.1	426.7	399.4	430.9	368.5	461.8	445.1	435.7	444.4	419.9	424.2	452.5	400.4	423.2	418.4	460.8	401.4	407.3	374.7	447.7	419.9	434.1	744.8	1819	2413
10	215.1	191	171.2	189.1	209.5	148.3	195.9	166.6	144.9	177.9	182.5	188.1	168.8	184.4	153.8	195.6	138.3	150.4	142.8	178.3	162.9	166.1	159.2	161.5	153	146.5	134.2	184.6	164	175.6	189	138.4	167.3	151.9	154.3	130.4	156.4	156.4	130.9	173.4	154.9	168.4	168.6	182.7	172.4	187.8	148.5	166.6	175.2
11	456.5	645	1002	918.5	1078	988.1	1144	919.3	717.9	504.9	539.3	562.3	548.8	496.2	421.1	424.2	428	382.1	426.1	392.6	363.1	274.1	287.4	287.7	291.9	305.8	276.5	304.7	342.8	239.5	257.3	292.2	278.2	293.1	264	249.6	220.8	213.4	262.1	231.9	261.6	196.3	194.2	213.5	245	281.8	264	223.2	292
12	342.9	344.8	313.4	350.6	315	304.6	283.4	272	300.7	322.1	274.6	269.4	310.8	280.5	268.1	262.5	255.3	282.3	279.3	269.9	230.7	262	249.3	249.6	225.3	209.8	235.6	226.4	198	215.1	206.3	201.1	204.7	200.5	223	228.6	231.7	214.1	223.2	193.8	213.9	202.3	200.8	198.1	212.5	187.6	202	251.4	241.9
13	428.8	477.9	529.2	499.8	479	546.5	412.7	448.5	352.2	298.4	316.3	306.1	324.3	335.7	336.6	320.3	281.5	366.3	378	302.2	276.6	273.5	318.9	337.8	355.9	282.3	335.9	321.9	248.8	300	214.1	226	253.3	269.8	244.8	248.9	266.8	293.6	234.1	243.8	236	268.8	277.2	220.8	250.4	272.2	247.6	280.7	239.6
14	441.6	538.3	521.7	533.9	465.8	486.6	292	273.6	223	212.1	197.8	194.8	173.3	226.7	147.5	174.7	154.8	170.3	132.1	146.9	117.7	162.9	133.1	135.8	115.3	143	138	129.7	164.5	136.8	170.8	90.71	111.4	116.4	134	134.4	135	141.2	106.5	150.8	148.4	135.7	122.7	135.3	141.9	125.6	123.9	150.9	133.9
15	387	260.5	311.5	260.7	255.2	249.3	289.5	279.3	324.2	333.7	364.8	332.2	366.4	307.6	323	320.3	305.7	250.4	273.9	286.9	230.3	248.8	284.6	222.4	282.3	238.3	239.6	219.4	268.3	257.8	248.6	232.1	265.3	239.2	280.4	256.9	267.6	253.5	1509	1316	1347	1471	1359	1411	1634	1444	1795	1531	1665
16	663.7	605.2	581.3	546.3	585.3	514.1	355.2	425.2	456.8	452.4	332.6	281.6	203.8	215.8	187	198	199	141	155.4	167.1	130.5	159.2	136.4	143.8	145.5	135.9	145.6	127	149.5	124.5	114.5	105.6	148.5	125.5	487	441.5	425.3	422.6	476.4	543.4	540.2	611.1	643.9	NaN	NaN	NaN	NaN	NaN	NaN
17	224.1	205.2	196.7	211.4	261.2	252.1	218.3	171.4	177.8	219.9	194.3	186.3	166.7	183.6	167.9	176.1	170.3	184.5	153.2	161.3	147.2	194.4	176.5	158.8	144.1	147.5	126.1	153.7	177.7	162	143.2	681.6	767.5	810.1	833.9	980	1024	1071	979.5	988.5	941.5	1089	1134	1047	955.5	827	822.9	883.8	727.9
18	359.7	280.4	298.4	246.7	312	290.9	342.3	380.1	338.4	312.1	332.4	288.7	336	274.1	323.9	284.7	275.3	252	221.5	231	209.7	273.5	247.3	231.5	218.3	227.3	243.5	224.5	226.6	230.1	217.8	186.3	235	246.8	239.1	190.8	238.2	221.9	226.4	203.4	226.1	211.4	192.4	214.9	210.4	201	211.6	225.1	194.8
19	537.3	503.5	469.6	442.1	398.2	362.4	406.9	392.8	382.9	457.5	417.7	415.1	349.3	412.9	467.7	333.9	435.3	381.9	411.7	392.9	443	424.9	438.8	434.9	485.4	457.8	429.6	392.3	381.8	370.8	287	312.8	265.2	334.3	318.3	331.2	322	298.8	243.2	226.7	166.1	175.2	232.3	176.7	230.2	166.4	217	228.8	211.7
0	436.9	390.2	345.5	326.3	315.3	391.8	405.2	424.8	338.2	357.3	283.2	268.7	297	276.1	271.3	295	264	289.7	262	230.1	189.1	279.8	267.6	220.5	245.1	278.6	213.9	237.7	223.5	221.2	243.2	225.4	192.4	196.5	205.2	212.3	202.2	235	221.4	201.7	200	252.7	212.7	212.3	212	180.9	239.5	192.9	214.9
20	232.9	256	211.5	201.5	254.5	234.9	183	189.5	183	185.9	182.4	178.5	158.4	151.9	207.7	175.2	177.4	166.1	178.7	179.6	158.4	182.2	163.3	191.2	192	251.6	602.8	577.3	602.5	516	564.4	558.1	588	600	537.1	573	749	817.7	752.6	792.2	788	821	753.4	750.9	735.6	718.4	742	675	595
21	227.4	290.8	216.5	229.8	264.5	179.9	191.7	184.8	190.1	256.5	184.4	228.3	191.7	253	231	260	221.1	160.9	214.8	212.5	245.8	204.6	230	245.1	201.5	230.9	201	204.5	212.4	260	264.8	197.5	214.9	238	172	213.5	202	197.5	224	256.6	166.6	161	224.5	190	205	189.9	192.8	202.9	184.5
0	308	298.7	334.2	332.3	300.6	277.4	306.9	318.2	296.3	311.3	235.5	268	252.9	269.9	254.1	274.8	223	261.8	272.5	237.5	200.4	276.6	228.5	282	228.5	222.5	265	273	263.1	268.2	250.7	253.1	248.5	257.1	257.9	201	224.6	190	179.5	156.6	217.9	235.1	264.1	178.1	363.9	409.7	230.9	234.8	241.5
0	308.6	270.6	372.9	252.6	319.8	316.3	359.9	315.5	395.7	359.2	330.6	367	279.5	348	418.6	354.2	301.2	373.5	439.3	278.9	297.8	282.8	348.9	319.6	304.1	296.3	293.5	335.5	226.2	264	231.5	243.5	209.2	259.3	286.7	241	263.3	198.3	190.5	229.8	244.1	266.7	254.8	269.9	201.9	311.2	231	244.7	290.9
22	172.2	191.2	132.7	124.4	166.1	150.1	158.8	152.4	147.5	154.9	147	167.9	143.6	202.1	160.7	150	119.5	139.3	144.1	165	156.2	176.8	172.9	142.3	137.2	147.7	118.2	126.5	169.9	148.9	116.1	130.3	148.9	111	139.2	139.6	143.4	149.5	141.5	165.5	127	157	161.5	128	142	121.5	157.1	165	149.1
23	256	198.2	262.6	235	201.1	207.1	211.5	218.4	208.2	247.7	192.7	166.7	209.2	250.7	201.8	230.9	150.5	194	172.3	219.8	202.1	166.5	179.5	167.9	190.9	156.8	164.1	180.2	179.4	162.5	187.8	199.5	145.6	185.4	165.6	191.6	169.5	211	836.6	927.4	1020	1042	1042	953.4	983.5	907.6	964	982	1045
24	302	284.4	272.5	247.7	258.9	244	215.5	273.3	223.7	257	273.9	275.3	260.3	252.7	252.5	288.7	294.2	240.6	241	235	234	248.1	245.5	231	230.5	247.5	198.5	218.5	228	225	240	234	214.5	262.5	223.5	209.1	226.9	250.6	235.5	193.5	193.5	180.9	200.5	188.6	200.4	188	199.3	218.1	201.9
25	417.9	333.7	431.9	443.9	439.2	500.1	440.6	497	509.4	421	447.3	458.4	518.6	585.5	548.1	520.4	441.5	466.5	392	378.3	286.4	319	317.5	311.9	317.6	268.7	292.2	294.9	293.1	263.1	270.2	291.2	264.3	236.1	256.6	224.3	207.1	203.1	210.1	229	263.5	232.7	233.7	200.7	257.8	214.8	231.1	300.5	230.9
0	550.4	516.1	542	553.5	611.7	459.8	443.8	455.6	558.4	481.9	468.9	403.9	403.3	369.3	356	329.9	374.3	274.4	305.9	273.2	309.7	322.7	327.1	326.1	325.3	293.2	310.5	302.1	296.2	281.6	308.5	277.7	306.7	248.1	261.2	239.1	274.2	257.1	264.1	264.7	275	269.2	235.5	276	328.4	310.8	248.2	246	292
0	197.8	240.2	196.7	200.8	208.2	162.9	194.6	205.2	187.7	162	182	186.2	157.5	220.5	166	167.8	140.7	128.2	166.7	196	157.5	164.4	150	133.3	149.4	160.2	105.8	144.8	156	113	145.8	204.3	119.7	122	148.4	147.9	176.6	164.5	139.2	143.5	130.4	172.6	144.7	153.5	150	151.2	169.2	139.5	144.5
0	228.8	202.2	192.5	202.4	225.4	186	197.5	271.2	313.4	216.5	206.8	177.7	196.1	187.2	188.5	238.3	188.9	198.3	216.4	187.5	155	159.5	179.4	168.5	220.4	195.9	184	168.4	155.2	172.6	173.2	189.6	177.9	214.9	188.9	165.3	210.1	181.3	234.2	197	161.9	170	200.7	207.6	196.7	180.5	183.8	202.3	204.9
26	353.1	342.2	270.4	269.2	278.6	253.7	283.1	328.5	295.4	263.3	310.8	298.6	339.6	279.3	312.1	298.9	306.2	298.1	288.4	309.5	295.6	306.7	287.3	274.7	310.3	291.2	279.2	289.5	246	278.1	285.6	298.9	279	294.5	279	319.1	295.9	290.9	274.5	243.9	301.5	323	274.5	288.5	272.5	261	291.5	256.5	261.5
27	478.9	362.7	355	305.1	389.1	351.9	429	424	406.3	450.8	481.8	430.5	534.4	450.7	399.7	368.7	401.9	423	373.8	369.5	308.9	339.3	352	377.1	414.5	464.5	451.5	391.1	409.5	411.5	393.8	393.7	370.5	355.9	366	341.9	326.7	349	364	317.5	360.4	329	293.7	310.9	307	305.5	295.5	320.9	342.5
28	890.4	604.2	828.6	824.6	687.5	534.3	489.3	411	418	324.4	315.7	364.7	378.3	366.3	366.8	294.7	299.2	244.8	272.3	290.2	246.3	256.8	228.2	234	304.3	220.5	286.8	226.6	274.6	235.7	224.1	209.2	192	225.2	249	210.5	236.9	201.9	200	194.7	207.6	212.6	198.1	188.1	222.5	225.7	194.9	238	167.4
29	297.4	347	375.6	345.8	329.9	322.1	261.9	291.7	283.9	246.3	255.9	241.3	225.7	244.1	188.6	207.6	228.8	259.8	185.2	206.8	222.9	221.2	191.7	164.1	189.2	229.1	774.4	855	850.4	848.3	848.6	748.5	838	734	821	703.1	889.4	912.9	796.1	949.3	893.2	948.3	1013	962.1	925.4	904.6	1017	1091	1070
30	646.4	555.9	423.8	466.4	466.5	453.6	419	498	473.5	432	440.5	453	454.2	471.5	502.6	509.5	391.5	416.4	525.9	441.5	443.4	467	511.6	404.2	367.9	371.1	301.1	355	331	399.5	446.5	429.5	466.8	373	377	385.5	317.5	293	308.5	288.1	267.7	294.1	291.2	273.7	295.7	253.6	244.7	237.5	260.5
31	206.8	174	211.4	159.7	204.5	149.1	153.2	138.4	155.4	155.7	155.6	194	171	160.9	144.5	158.8	159.1	176	167.9	152.1	113.6	160.9	165	143.9	169.8	182	141.3	169.3	171.6	153.5	148.8	187.5	129.6	167.9	153.5	143.6	130.8	162	136.9	176.8	170.4	178	151.9	132.4	122.3	154.2	151.8	164.6	152.3
32	318.5	367.3	320	351.7	322.1	330.9	290.9	326.4	294.2	279	310.9	305	289.6	250	270	301.3	286.2	288.1	264.8	243.2	294.3	265.4	254.2	288	257	274.3	285.8	231.4	241.5	240.6	232.1	332	254.4	249.6	300.5	251.3	251.6	243.4	266.5	266	295.5	305.4	275	274.6	288.5	332.6	305.6	294.4	251.1
0	251	303.9	299.3	374.5	332.4	292.4	276.8	306.4	228	357	235.1	275.1	215.1	236.7	296	237.9	262.3	250.6	257.6	259.1	200.2	253.4	286	270.7	229.1	219.6	225	281.3	272	205.1	231	237.5	270.1	214.1	243.8	282	279	283	293	343	284.3	262.5	226	203.5	242.6	210.3	226.3	288.5	202
33	279.6	310.3	285	369.7	349.8	432.1	374.1	366.2	298.5	303.5	283.1	303.8	278.5	280	248.8	246.4	247.2	258.5	242.9	231.9	224	210.3	217.3	216.6	210	238.5	181.4	256.6	193.6	185.3	197.4	180.7	183.8	172.2	181.8	190.3	215.3	236.4	249.6	274.3	254.3	282.7	225.1	240.8	207.7	266.2	1275	1027	1028
34	324.7	363	370.4	365.2	313.7	364.7	377.9	369.5	376.3	334.9	277.3	322.9	337.8	376.2	327.8	300.5	298.2	312.3	322.2	356.2	305.1	247	309.3	294.8	347.2	299.2	308	305	296.9	284.1	299.1	289.6	328.8	308.5	308.6	299	333	288.9	324	299.6	313.5	275	298.1	285	263.9	303.5	310.1	307.6	324.5
0	224.5	287	257.1	194.7	276.7	219	241.3	292.5	253.7	220.3	231	232.2	218.3	184.9	167.3	223	240.3	217.9	246.6	214.4	208.8	273	199.8	235.9	210.6	195.1	205	190.9	152.8	199.7	172.6	192.3	189	220.4	164.4	172	195.2	184.4	171.2	187.1	223.9	176.9	184.3	207.9	169.5	153.7	204.1	165.9	216.3
35	175	237.3	195.5	142.4	177.8	194.6	163.4	161.6	147.9	168.5	173.5	157	235	184.4	205.6	212.3	155.7	161.4	196.1	149.1	155	165.3	137.5	203.5	165.6	169.2	181.3	202.2	188.2	170.8	197.9	154.1	160	176.9	146.1	151.5	134.4	141.7	153.4	141.2	165.1	178.1	156.8	144.7	170.5	163.2	128.6	158.4	162.1
36	212.7	279	246.8	201	267.1	282.4	268.1	228.2	190.5	253.8	180.4	187.5	240.3	238.9	211.2	185.8	160.4	214.7	158.7	163.2	176.9	212.9	241.2	200.7	223.3	162.5	196.4	131.7	155.4	214.9	300.9	215.8	241.9	240.9	219	285.3	293.3	272.9	281.7	185.9	153.5	195	107.9	175.4	198.2	210.5	191.9	194.5	180.3
37	650.2	472.4	448.8	399.6	563.7	432.3	433.4	452.5	368.6	421.9	443.6	440.5	447.3	361.6	376.4	405.9	364.2	385	332.1	415.1	271.9	319.2	321	305.5	311.5	340.5	304.9	298.7	327.7	272	287.8	344.5	320.2	288.6	300.5	319.8	318.8	313.8	348.2	302.4	274	289.9	316.8	307.5	309.5	378.7	308.5	325.7	306.4
38	334.9	292.5	315	313.8	325.2	407.4	365	309.4	323.6	239.5	305	256	294.4	247.1	258.9	301.9	272.3	308.6	318.2	307	316.9	323.8	318.6	281.6	336	296.2	270.4	316.3	255.5	272.4	314.2	303	274.9	298.5	296.3	248	265.4	303.5	283	276.5	287.9	290.5	272.1	272.1	263.2	295.5	288.5	260.4	329.6
39	519.7	557	607.5	571.2	467.3	405	402.1	333.5	413	351.1	349.1	374.4	332	345.1	333.5	336.7	342.5	306.5	350.5	285	349.2	274.5	336.7	250.4	270.8	282.5	304.7	310.1	275.1	269.6	298.6	329.7	289.6	296.8	300	279	312.8	271	293	270.8	314.4	281	255.8	315.9	327.3	270.5	260.6	273.5	253.6
40	334	376.2	385.6	459.7	363.1	316.5	313.2	379.3	321.1	350.1	357.2	312.3	319.5	299.3	353.3	325.2	339	379.3	283.4	322.3	303.4	308.8	447.2	1199	1282	1248	1300	1218	1274	1297	1326	742	1032	1146	1101	979.2	731.1	682.9	526	428.3	436.4	366.9	406.2	304	292.5	349.6	320	357.6	277
0	185	208.1	162	220.9	154.8	204.7	145.6	157.7	184.6	178.1	127.6	163.9	130.6	167	191.5	157.5	153.5	165.4	166.5	139.5	171	156.1	132	169.8	165.7	144	194	173.9	174	230.9	166.5	161	201.9	177.4	144.5	193.5	180	161.8	176.2	159.8	194	172.6	156	150.2	163.1	134.9	166.1	213	165.4
41	282	276.4	290.6	267.5	240.2	317.2	213.6	214	231.5	291.3	197.8	265.6	225.3	239.9	222.2	220.5	192.8	206.5	235.1	220.7	241	264.9	212.9	213.8	201.2	244	279.3	232.8	228.9	193.3	233.5	211.4	219.3	217	213.9	212.1	188.7	253.6	261.4	222	242.9	220.1	235	182.6	218.4	186.1	217	216.5	213.9
0	261.1	321.4	281.4	305.3	286.8	343.4	327	313.4	273	265.3	288	267.4	290.6	298.5	239.7	309.2	271.1	235.1	246.4	254.7	217.6	226.7	253.7	288.7	260.5	293.1	220.8	241	198.8	237.7	229.8	224.5	211.9	246.3	252	210.9	234.3	266.6	213.5	229.5	233.9	224.1	211	214.4	237	212.4	231.3	255.1	258.4
0	225.6	191.8	227.5	205.7	231.5	231.7	151.7	226.3	210	196.4	218.3	201.9	198.6	227.5	176.9	162.3	174.5	163	159.3	180.2	140.5	131.5	222	155.4	173.2	122.4	154.6	175	139.9	173.7	180.9	155.2	134	176	161.4	176	159.5	185.2	179.9	182	142.3	156.9	169.1	158.5	146.7	167.4	169	179	194.7
0	234.3	285.6	248.5	233.4	293.1	285.1	212.5	240.2	259	199.7	234.8	269.8	237.3	265.4	239.3	198.5	204	218.4	208.8	221.5	221.5	203.8	164.8	180.8	171.3	208.8	204.7	273.7	209.8	234.8	192.7	212	207.2	156	176	118	203.6	166.8	158.5	197.7	137	111.7	131	171.1	154.2	156.5	163.2	170.2	192.2
0	342.9	334.6	288.9	303.9	364.3	294.2	283.3	259.6	272.9	261.4	225.2	227.4	211.2	239.5	274.5	348.5	292.2	198.2	234.4	407.8	307.1	294.9	286.7	265	274.5	299.3	360.6	270.8	237.9	303.1	287.8	287.6	306.8	268.2	258.3	380.9	298.5	319	310.9	282.8	285.2	288.9	275.8	297.4	228.3	317.5	307.2	321.3	254.8
42	507.5	776.8	653.3	684.2	647.8	397.5	197	161.8	176.8	180.1	187.8	177.3	169.6	181.6	182.5	163.9	175.2	189.1	164.5	154.9	141	144.5	145.4	129.5	134	132.5	128.9	124.5	135.9	143.4	140.7	126.9	115.1	131.5	142.9	132.8	117.5	119.4	134	138.7	121	116.7	100	118.6	148.6	100.7	133.3	156	111.5
43	365.7	321.8	309.6	294.5	311.2	326.8	289.8	368.3	289.2	377.5	334.9	291.9	331.7	325.8	277.6	264	276.5	268.1	278.1	261.5	269.8	274.4	246.8	246.9	230.5	241	183.7	225.7	207.4	224.3	213.5	244.4	241.8	205	251.5	180.1	198.6	202.6	201.9	147.9	237.6	184.8	196.9	210.3	131.2	164.3	119	217.9	197.4
0	683	648.1	653.5	NaN	NaN	NaN	NaN	NaN	NaN	NaN	NaN	NaN	NaN	NaN	NaN	NaN	NaN	NaN	NaN	NaN	NaN	NaN	NaN	NaN	NaN	NaN	NaN	NaN	NaN	NaN	NaN	NaN	NaN	NaN	NaN	NaN	NaN	NaN	NaN	NaN	NaN	NaN	NaN	NaN	NaN	NaN	NaN	NaN	NaN
44	397.1	320.3	337.8	319	333.1	304.7	290.2	361.2	307.7	334.7	370.8	254.7	301	256	291.2	356.6	320.7	356.9	347.2	360	318.8	300.4	272	306.4	309.3	256.6	318.9	318.4	249.9	259.6	236.1	280.4	274.3	291.5	219.2	255.2	257.9	282.9	216.4	244.6	291.5	225.6	304.7	247.7	219.2	281.2	258.4	225.1	270.8
45	1855	1632	1774	1710	1329	1174	967.1	1084	937.2	1363	1267	1117	859.9	683.7	615.3	683.9	687	668.9	463	528.7	499.1	478.3	455.9	452.7	509.4	557.7	526.4	413.5	468.8	479	471.2	394.8	436.8	401.1	354	338.5	366.2	373.4	376.4	357.4	345.9	352.2	368.3	343	360	347.2	335.3	436.3	348.2
0	370.4	358.6	292.2	328.4	307.5	305.1	287.6	339.2	320.1	260.6	296.1	339	344.4	324	314.3	335.7	336.2	264.9	284	314.8	298.6	302.1	306.6	324.9	330	314.5	338.5	349.6	339.4	348.7	330.9	324.6	341.3	337.6	326.8	314.3	313.3	328.6	399.5	311.7	296.4	297.6	341.6	339.1	303.2	372.9	351.8	342.9	290.8
0	302.4	300.4	290.3	320.4	268.7	260.4	305	238.8	263	244.4	239.4	252.4	314.1	282.5	286	303.7	290.1	295.4	240.4	302.3	363.1	995	1299	1296	1251	1028	993.7	1090	1026	509.5	406.5	320.5	327.6	290	286.1	283.5	276.1	282.2	283	302.1	297.8	287.9	308.8	315.4	260.5	293.8	282.1	285.2	291.1
0	221.5	177.9	96	181	NaN	NaN	NaN	NaN	NaN	NaN	NaN	NaN	NaN	NaN	NaN	NaN	NaN	NaN	NaN	NaN	NaN	NaN	NaN	NaN	NaN	NaN	NaN	NaN	NaN	NaN	NaN	NaN	NaN	NaN	NaN	NaN	NaN	NaN	NaN	NaN	NaN	NaN	NaN	NaN	NaN	NaN	NaN	NaN	NaN
46	281.5	242.5	230	219.6	272.2	226.6	268.6	253.1	230.5	210	205.5	250.7	224.1	179	210	193.5	193	148.7	158.4	168.9	181	142.7	170.8	114.8	151.6	121.5	134.1	135	148.7	135	127.1	144.4	111.7	165.8	120.3	103.1	96.25	97.72	127	124.8	114.2	106.7	110.4	142	146	131.1	122.5	117.3	152.8
0	215.5	236.1	239.5	278.7	228.5	233.5	225	226.1	192.4	220.6	211.5	210	237.2	228.9	215.8	229.5	235.5	215	221.2	242.5	187.9	223.5	227.8	256.9	213	223	184.4	216.4	188.2	215.9	187.7	215.6	205.5	221	241.7	220.3	228	203	195	172.3	202.3	220.7	190.5	177.2	207.5	209.3	207.5	191	170.6
0	1686	1422	1682	1245	1342	1210	1377	870.1	621.6	755.7	730.1	543	588	569.9	690.1	606	533.5	563.1	452.3	458.9	442	387.1	413.8	450	441.9	487.7	403.5	382.7	373.8	359	430.8	375.4	448.6	390.9	351.3	391.4	353.1	337.8	360.8	342	363.8	350.2	363.7	284.4	357	284	407	362.1	351.3
0	206.6	193.4	187	217.9	199	188.5	205.2	171.3	143.5	175.8	180.7	179	142.2	183.3	188.5	164.5	145	136.2	215	149.4	167	201.5	166.6	153	174	144.6	143.7	209.5	146.5	133	125	160.9	173	144	188.1	146.5	161.7	146.1	195.4	182.5	139.9	130.9	170.3	158.7	129.6	124.4	142.9	129.3	163.3
47	337.1	321.5	330.6	295.2	289.8	308.4	287.4	300.9	291.2	284.4	284.1	294.9	301.2	335.1	268.8	304.4	285.5	289.7	304	310.3	324.5	309.3	293.8	369.1	322.1	348.8	324.7	345	331.9	312.5	358.3	402.8	375	309.6	337	377.2	418.3	324.7	341	445.2	408.5	358.2	348.2	321.6	335.4	344.2	366.3	321.2	379.3
0	158.8	162.9	147	NaN	NaN	NaN	NaN	NaN	NaN	NaN	NaN	NaN	NaN	NaN	NaN	NaN	NaN	NaN	NaN	NaN	NaN	NaN	NaN	NaN	NaN	NaN	NaN	NaN	NaN	NaN	NaN	NaN	NaN	NaN	NaN	NaN	NaN	NaN	NaN	NaN	NaN	NaN	NaN	NaN	NaN	NaN	NaN	NaN	NaN
0	155.6	131	164.1	196.3	158.6	150.2	144.7	142.6	150.9	137.5	158.5	131.9	128.8	119.8	130.3	109.8	177.2	127.3	110.3	145.2	158.9	107.8	104.8	116.5	141.3	106.3	115.5	116	128.8	112	NaN	NaN	NaN	NaN	NaN	NaN	NaN	NaN	NaN	NaN	NaN	NaN	NaN	NaN	NaN	NaN	NaN	NaN	NaN
0	415.5	359.4	403.8	259.4	314.5	347.1	296.8	437.4	358.1	273	395.4	352	266.5	308.1	394.6	315.5	426.2	355	342.6	373	360.1	386.8	369	365.7	329.3	343.7	365.2	370.2	356.2	340.3	364.5	368.9	363.3	421.9	377.4	362.8	387.7	390.6	376.3	389.8	336.2	295	312.9	349.2	302.5	326	302	285	279.9
0	228.6	172.9	202.9	161	184.5	176.5	201.1	185.7	149	NaN	NaN	NaN	NaN	NaN	NaN	NaN	NaN	NaN	NaN	NaN	NaN	NaN	NaN	NaN	NaN	NaN	NaN	NaN	NaN	NaN	NaN	NaN	NaN	NaN	NaN	NaN	NaN	NaN	NaN	NaN	NaN	NaN	NaN	NaN	NaN	NaN	NaN	NaN	NaN
48	178.5	232.2	246.2	194	202.6	180	229.9	191	198.5	181.8	189	208.4	213	226.6	247.9	178.6	209.2	196.5	182.8	194.1	186.1	203.4	138.3	194.4	160.9	188	181.7	171.1	182.8	195.5	167	171	172	168.5	211.7	200.6	171.8	224.5	219.1	193.9	162	170.4	184.3	222.7	200.5	174.6	181.9	167.6	207.5
49	304.5	353.1	329.7	302.4	282	327.1	255.3	283.3	332.8	271.9	251.5	265.2	283.8	238.8	293.1	245.3	281.4	267.2	276.6	263.6	253	262.1	239.6	247.8	259	330.9	301.7	238.7	243.1	248.8	261.6	293.3	290.9	261.8	266.9	281.8	286.4	241.8	272.5	268.9	218.5	268	229.1	231.3	300.7	258.2	310.4	309.9	283.1
50	240.7	313.5	214.3	263	227.4	206.3	269.5	294.1	240.1	202.5	196.5	246.6	229.3	195.8	236.2	250.2	237.5	284	245.5	214.2	219.3	232.2	217.9	220.7	223	210.7	221.8	256.1	243.8	238.8	215.8	178.7	227.1	223.7	193.8	207.5	196.4	232.4	198.5	247.6	231.9	241.5	229.3	210.5	193	197.5	238.6	210	193.5
0	217.1	186.7	202.4	144.2	168.3	162.3	150.9	204.7	172.9	132.2	157.3	163.5	181.2	146.5	164.2	132.2	172.5	146.7	164.4	135.5	188.5	147.9	180.5	169.3	114	156	149.5	149.1	450.7	679.9	666.7	641.9	674.8	643.5	594.3	508.2	572.5	587	552.2	472.9	327.7	240.8	189.8	183.5	216.7	190.5	184.7	195.3	244.9
51	247.4	319.7	252.3	245.1	224.7	266	245.5	279	225.2	251	259.4	242.9	243.4	265.9	276.3	261.2	280.5	214.1	244	270.3	228.4	250.5	213.6	204.4	274.9	212.3	226.7	232.7	245	237.7	225.9	271.5	239	233	321.6	236.9	220	207.6	712.7	1103	1112	1325	1313	1269	1544	1313	1457	1421	1489
0	160.6	174.4	176.4	115.4	170	117.3	132.9	136.6	144.9	139.8	138.9	133.3	104.4	157.5	145.6	167.6	128.4	102.6	158	117.1	109.6	139.5	133.4	118.1	129	119.5	90.93	104.5	88.51	122.1	95.07	110.5	115.9	112.7	138.1	94.7	NaN	NaN	NaN	NaN	NaN	NaN	NaN	NaN	NaN	NaN	NaN	NaN	NaN
0	350.7	385	348.4	334.9	336	365.3	322.6	316.3	384.9	385.8	309.4	314	313.8	309.8	327.1	262.9	260.5	257.8	262	253.6	236.7	244.5	234.2	250.5	231.2	211.8	200.5	273.5	254.5	222.5	240.5	209.1	215.5	247.2	268.9	204.5	230.5	221.1	258.8	236.9	256	233.4	236.1	276.1	237.6	221.5	231.4	204.6	241.1
52	275.7	274.1	282.7	327.2	251.7	312.5	256.6	224.2	248	239	231	272.5	212.6	262.2	275.3	210.6	258.1	245.5	221.4	221.7	234.7	269.8	205.8	206.4	227.6	176.1	207.9	239.4	233.5	203.3	228	214.8	257.1	246.3	189.3	194.6	220.2	176.7	187.2	167.2	197.3	239	205.5	179.4	202.4	183.3	241.2	192.5	221.4
0	224.4	193	275.9	254.1	243	257.2	247.6	204.9	238.5	273.1	233.5	223.8	227.6	241.6	262.5	226.8	188.4	188	233.4	183.1	208.4	195.6	212.6	209.6	207.1	175.1	153.1	180.4	212.9	163.9	188.6	180.2	196.1	205.5	209.8	216.2	197.3	132.3	147.7	206.5	189	161.6	155.5	178.7	177	186.8	206.2	209.1	170.6
0	NaN	NaN	NaN	NaN	NaN	NaN	NaN	NaN	NaN	NaN	NaN	NaN	NaN	NaN	NaN	NaN	NaN	NaN	NaN	NaN	NaN	NaN	NaN	NaN	NaN	NaN	NaN	NaN	NaN	NaN	NaN	NaN	NaN	NaN	NaN	NaN	NaN	NaN	NaN	NaN	NaN	NaN	NaN	NaN	NaN	NaN	NaN	NaN	NaN
53	508.3	419.5	385	366.1	389.3	426.4	475.3	405	395.6	422	345	324.5	287.5	365.4	376.8	326.8	310.4	365.5	316.3	294.6	284.3	311.5	318.1	361.5	342	305.5	305.5	296.5	288	286.1	370.5	354.7	351.1	296.5	362	309	340.1	343.6	316.4	314.9	274.2	288.5	291	283.9	294.7	269.1	277.4	291.1	286.5
0	183	212.9	209.8	184.3	170.8	159.2	166.2	180.9	198.2	218.2	128.8	170.9	173.3	158.2	123	129.8	180.5	162	165.4	136.8	146.3	151.3	130.5	153.2	110.8	173	197	183.2	128.2	148.7	143.3	130.4	158.8	163.7	140.3	150.6	138	192.8	575.4	557	605.4	585.5	594	534.2	584.2	573.9	691.5	667	369.5
54	237.8	242.9	230.3	242.1	286.4	211	179	191.7	245.6	264.6	221.9	222.2	193.1	216.5	168.4	223.4	230	195.1	184.6	174.2	164.5	168.3	213.8	194.4	196.8	203.8	171.8	187.7	181.9	224.4	261.6	170.2	164.7	155.5	151.2	182.8	140.7	186.3	191.2	161.6	192.2	144.3	162.8	176.1	156.2	129.1	185.3	167.2	142.8
0	230.3	220.4	261.3	233.4	224.9	244.5	208.9	241.5	163.8	212.6	164.9	186.5	224.6	232.1	175.2	211	195.5	194.2	203.2	230.7	191.7	163.8	189.3	170.6	193.5	205.2	186	163.3	158.6	172.2	220.3	220.5	149.4	158.1	176.8	206.8	190.4	165.1	172.8	193.1	188	173.3	193.8	209.7	211	190.1	180.2	181.3	190.7
55	299	361.6	334.3	276.1	334.9	294.1	274.5	277.5	309.4	187.8	310.3	237.6	255.2	205.1	255.4	214.5	206.5	247.1	185	216.7	227	224.7	213.3	252.9	208.3	234.6	200.5	232.5	215.5	164.5	225.3	224.4	242.5	200.1	219.4	183.6	202.4	229.4	263.7	213.5	242.4	245.1	246.6	228.3	1298	1176	1406	1712	1490
56	386	298	321.1	293.5	295.5	299.6	296.6	268	341.8	295.6	246.6	230.1	261.7	256.8	278.6	271	270	224	231	234.4	237.8	202.7	261	237.5	217	179.7	184.2	228.2	216.5	194.5	221.8	202.1	170	217.3	214.4	219.2	242	200.7	238	252.5	192.2	195.9	198.3	236.3	257.7	212.9	184.4	184.3	174.9
57	295.3	266.5	264	268.5	281	264	265.1	214.9	245.5	202.8	182.1	195.8	186.2	183.6	259.2	294.8	279.2	262.3	299.7	232.7	269.2	275.3	239.8	204.2	254.6	278.3	278.5	241.4	268.3	232.3	225.7	247.7	246	231.8	260.2	441.7	1272	1278	1136	1212	994.8	1025	1040	1122	1150	984.4	1189	1378	1305
58	280	296.5	334.5	324	301.9	321	277.5	321.8	318.6	283.5	326	236.4	218.4	248.2	257.3	226.3	242	216.5	247.3	177.9	199.8	243.9	192.2	207.9	173.1	192.3	222.5	171.1	208	183.7	139.8	196.6	238.6	265.2	264.3	239.9	397.9	668.8	838.5	1347	1201	1188	1256	1248	1353	1096	1256	1571	1267
0	262.3	254.4	211.6	257.3	197	201	270.9	145.4	231.1	189.1	197.6	227.5	229.9	199	208.6	191.7	213.1	177.1	214.1	211.6	259.6	194	175.6	192.5	173	207.3	190.4	202.9	167.9	174.4	179.4	245.8	212.8	177.9	219.9	214.6	169.7	201.4	194	188.9	208.4	223	183.3	195.2	195.8	174.2	200.2	210.1	194.8
0	174.6	210.5	200.8	146.4	184.9	141	183.9	158.1	168.5	171.3	184.5	155	184.5	158.3	154	162.2	170.3	143.7	172.8	155.8	151.2	185.9	133.4	172.1	171.4	185.1	143.1	153.8	144.5	163.3	219.9	144.1	212.5	171.6	218	148.4	175.6	167.9	173.4	163	154.1	165.5	144.5	126.1	144.1	138.9	155.9	173.8	142
59	465.9	502.3	534.6	517	428.9	447.3	493	1323	1345	1296	1380	1407	1223	1013	1342	1310	1174	1072	1027	827.5	593.1	797.5	617	788.7	727	614.8	484	456.7	507.7	447.5	434.3	413.2	417.2	537.7	470.8	509.8	411	383.3	399.2	375.6	390.7	356.6	442.5	384.2	358.9	324.3	314.9	418.8	381.2
60	314.3	339.8	396.8	354.9	400.2	346.3	377.2	467.5	461.6	393.9	506	895.3	1105	1045	1194	1057	908.7	1017	1056	1044	1030	1028	740	610.6	459.7	443.8	391.7	406.7	384.1	350.7	384.2	360.7	283.2	310.7	280	298.3	313.4	312.5	289.9	316.9	256.5	259.7	309.7	285.3	282.8	263.9	257.8	284.1	241.9
61	261.9	240.3	339.9	332.1	320.8	273.3	285.3	355.9	253.6	264.8	314.6	298.8	316.5	316	288.1	288.6	263	279.7	297.4	220.5	303.1	297.3	201.2	285.1	218.9	194.9	275	229.9	220.6	258.1	210.2	314.1	252.6	251.4	263.3	231	177.7	195.7	234.1	199.2	194.3	157.3	231.4	222.7	244.3	197.1	183.5	183.8	182
62	266.7	255.2	319.8	180.9	257.3	172.4	226.3	224.5	250.3	227.9	276.7	221.7	209.5	253.1	249.2	301.3	283.2	291.6	255	287.5	240.8	234.1	239	208.9	244.2	203.5	222.8	296.5	311.5	232.8	225.8	273.4	258.2	285.3	241.6	250.4	237.6	212.4	221.2	182.8	189.4	244.9	176.5	270.2	216.3	196	218.8	188.9	197.2
0	274.8	344.8	288.5	329.3	268.4	293.6	226.3	280.2	255.7	209.6	221.2	194.6	228.2	196.3	209.3	185.5	212.6	191.9	170.9	192.7	171.9	157	175.8	173.9	167.7	153.8	195.5	194.8	170.7	163.5	133	186.1	169.2	170.2	113.3	176.8	212.3	195	143.7	156.9	200.9	138.1	200.9	197.8	188.1	222.7	252.1	237.2	260.6
63	183.4	173.8	220.3	228.5	186.2	169.8	154.5	167.7	193.6	221.1	147.9	162.3	164.3	164.9	210.3	169.4	188.2	178.3	178.5	207.1	180.3	175.1	206.1	154.7	196.9	162.8	196.8	196.8	158.5	184.9	147	214.1	143.7	145.5	129.8	189.1	154.9	117.7	138.8	138.9	205.3	160	184.2	143.5	160.9	152.6	170.6	155	148.3
64	356.5	319.9	278.8	228.3	314.6	236.6	261.8	244.7	244.5	269.1	286	249.7	248.6	279.3	215.7	266	269.9	245.2	297.8	226	233.5	211.4	237.1	250.4	222.8	233.1	245.8	227.3	227.4	228.9	213.5	223.3	248.2	193.6	196.9	225.2	215.9	211	183.7	211.5	180.9	216.5	172.2	215.2	222.9	189.5	246.2	228.9	200.2
0	317.9	301	288.3	331.9	337.9	303.3	332.6	270.8	286.4	227.8	267.5	250.2	200.8	216.2	247.5	221.9	243.9	222.2	273.3	248	239.2	265.9	259.1	211.3	261.1	236.5	233.6	259.5	248.4	216.5	253.2	254	240.4	241	253.9	288.5	241.4	194.6	247.3	225.3	247.7	229.5	237.1	190.5	229.3	214.6	171	216.6	198.7
0	238.5	193.6	228.1	190.5	195.4	185.5	184.6	183.7	173.2	163.1	150.4	209.9	156.4	157.4	226.7	196.2	184.2	186.3	125.4	161.8	152.8	156.4	149	172.7	186.3	179.5	134.8	186.6	148.4	179.3	168.4	197	172.7	180	172.8	170.8	160.5	177.8	167.2	226.6	188	144.5	157.4	170.5	187.8	189	170.4	191.4	179.5
0	NaN	NaN	NaN	NaN	NaN	NaN	NaN	NaN	NaN	NaN	NaN	NaN	NaN	NaN	NaN	NaN	NaN	NaN	NaN	NaN	NaN	NaN	NaN	NaN	NaN	NaN	NaN	NaN	NaN	NaN	NaN	NaN	NaN	NaN	NaN	NaN	NaN	NaN	NaN	NaN	NaN	NaN	NaN	NaN	NaN	NaN	NaN	NaN	NaN
65	163	156.6	216.8	140.7	175.7	154	141.2	184.5	177.4	117.6	180.7	155.2	147.4	162.3	163.7	122.2	106.6	191.3	164.4	147.6	132.7	129.5	177.7	129.4	111.7	127.7	138.9	126	137.6	142.3	119.1	110.6	133.5	149.5	125.5	130.2	125.5	143.9	115.3	139.5	120.7	148	139.9	133.9	119.5	128.8	127.8	118.8	155.5
0	174.8	167.9	177.5	195.5	135	152.9	155.6	175.9	121.9	127.2	168.6	176.9	178.9	180.2	172	149.6	161.5	125.4	122.2	167.4	125.1	164.4	163.9	144.6	194.1	176	153.9	158.4	176.1	139.9	115	144.1	169	198.9	156.8	135.4	209.5	142.1	171	148.1	170.9	144.6	129.1	137	178.4	165.9	144.9	195.7	152.2
66	337	357	320.7	297.4	320.1	315.8	349.9	297.4	289.9	288.1	265	300	253	308	267.6	238.4	257.8	271.5	253	294.8	235.2	288.1	272.2	277.9	242.5	264.9	244.1	240.3	258.4	227.8	276	238.5	209.3	268.5	215.2	258.6	236.9	240.8	285.8	234.2	243.4	230.5	238	226.6	267.1	262.7	202.3	240.1	269.5
0	179	124.7	182.7	160.4	149.9	178.3	150.1	131.7	155.6	171.1	116.7	128.8	114.8	151.4	162.4	142.5	161.5	157.2	120.8	151.1	117.9	140.5	159.3	149.6	179.1	111.1	150.9	160	140.9	199	156.7	147.2	143.6	157.2	150.7	153.5	110.3	137	133.7	158.9	172	139.5	123.7	142	133.8	145.5	142.9	128.2	163.2
0	254.8	241.5	258	226.4	258.7	234.2	218.7	217	209.7	239.2	208.8	242.9	252.9	210.5	244.1	222	215.2	229.7	198.4	164.4	236.4	219	196.1	170.6	195.2	172.2	230.2	191.7	214.5	205.7	216.3	215	217.3	191	130.5	118.8	182.6	199.9	169.6	180.7	174.6	149.3	164.8	155.8	188	149.7	147	166.9	168.5
67	266.2	237.6	317.5	341.8	309.9	331	283.7	327.1	261.2	291.6	279	290	270.5	344.5	302.6	264.9	246	326.3	268.4	290.9	298.4	284	250.4	284.7	275.3	262	242.4	270.5	233	299.4	315	266	280.4	364.5	327.5	323.8	265.9	322.8	329.9	294.4	206.9	248	290.4	305.3	269.2	272.1	262.7	297.8	321.9
68	716.2	613.7	712.5	698.7	673.6	750.4	726.3	704.2	651.1	621	595.4	545.4	465.1	487.1	461.5	425.2	497.5	584.2	449.8	384	439.1	430.5	400.6	403.8	400	361.3	372.3	395.5	345.4	348.8	388.7	341.3	366.4	358.5	329.3	388	295.3	284.1	360.7	306.5	301.3	316.7	340.2	367.8	362.3	350	314.7	346.3	296.2
0	300.6	284.8	259.6	177.7	207.5	211.7	233	191.7	222.9	212.7	200.9	251.5	257	197.6	189.5	195.9	189.1	244.5	253	269.4	201.7	231.2	222.7	191.2	199.2	213	222.2	223.9	214.7	173.2	215	199.2	207.2	222	169	258.5	256.5	246.5	176.6	209.3	244	268.5	261.6	189.7	228.6	254	182.6	243.9	168.3
69	553	491.5	563.1	513	535	526.6	585.8	536.8	530.5	477.1	503.3	455.7	450	415.1	378	440.4	424.8	453.5	449	360.9	365.9	394	451.9	390	365.5	353.1	303.2	326.3	296.3	309.6	291.7	303.5	295.6	319.7	287	290.8	240.6	279.2	253.8	294.2	285.8	281.6	288.8	302.6	312.5	308.6	271.2	242.5	260.3
70	149.7	147.1	101.2	152.6	144.7	162.1	151.1	104.7	125.3	147.8	128.7	106.9	122.8	66.21	103.7	146	120.4	103.6	102.6	124.9	108.8	99.98	83.47	92.37	104	107.9	96.52	83.82	113.6	81.64	97.53	105.8	63.34	114.3	114.2	90.84	95.24	90.08	127.9	86.62	101.3	87.34	80.58	95.83	95.52	59.6	88.37	92.89	100.4
0	220.7	213.2	227.2	195.6	178.5	154.1	156.2	191.6	157.3	215.5	189.9	191.5	157.8	252.4	154.5	207.5	221.3	185.2	154.4	190.8	157.7	191.8	165	157.9	135.8	129.9	179.1	144.8	185.2	116.3	127.6	155.3	150.1	171.8	192.6	161.1	127.8	202.1	159.6	158	143.6	138.2	162.8	128.4	148.9	173.4	133.2	149.2	165.8
0	226.2	335.4	311.6	400.7	362.3	311.8	301.8	304.1	365.8	312.9	302.3	291	369.1	322.2	291.6	275.4	298.9	209.8	211.9	242.5	303.4	298.2	266.3	264	272.2	250.6	359.7	307.2	255	259.8	284.9	284.8	277.6	281.9	311	317.1	296.3	300.2	302.1	290	286.8	235.3	243.2	251.3	260	235.7	269.1	305.1	251.5
71	254.5	294.9	190.5	204.4	231.1	170.8	192.7	190.9	243.4	172.5	171.3	160.6	197.3	193.8	168.4	204.9	162.7	227.6	216.2	234.8	162.3	174.8	200.3	173.2	202.7	148.9	196.2	177	197.5	228.8	205.5	210.9	241.8	196.9	199.6	163.8	180.8	208	206.7	216	205.9	186.5	203	187.9	208	194.2	177.2	187.3	184.7
72	204.8	285	195.5	184.4	187.6	200.9	168	164.4	154.8	149.8	180.9	195.8	152.7	135	117.5	151.3	158.8	149.4	142.2	134.6	185.1	155.4	149.9	176.9	191.6	141.5	144.5	174.8	147.8	124.5	170.5	146.3	190.4	179.7	135.6	157.5	128.2	122.5	140.6	122.2	165.7	161.8	137.7	134.2	135.6	125	111.7	119.7	132.9
73	618.5	563	519.3	670.5	516.9	449	476.4	453.3	377.9	393.2	358.1	259.5	250.4	234.6	262.4	273.1	234.6	209.3	264.9	243.7	254.1	239.6	236.1	253.4	223.1	227.6	209.1	178	193.7	213.1	227.8	243.8	215.7	209.2	245.6	186.3	215.2	201.1	211.4	171.6	189.9	224.7	212	226	216	202.9	203.7	183.2	203.1
0	197.7	209	220	173.2	214.1	184.4	200.6	196	187.6	189.2	207.7	161.1	171.5	193.8	168.7	165.1	141.6	212.9	168.6	145	126.8	139.3	171.3	147.1	148.5	168	164.1	156.3	184	138.2	137.7	136.5	163.6	129.6	143	157.8	114	177.5	146.5	149.3	148	164.5	174.5	187.1	129.2	142.5	184.8	136.2	155.3
0	279.3	296.8	260.9	339.3	294.9	282.7	272	273.2	276	276.6	289.7	294.2	314.1	259.6	289.6	339	297.7	282.7	303.5	281	312.2	319.1	314.3	286.3	295	242.9	233.4	310.5	281.2	295.3	251	285	271	279.7	274.7	279.5	352.9	246.8	289.1	260.3	272.2	276	249.7	212.2	280.9	289	289.8	247.1	301.8
74	289.3	294	320.8	290.1	283.1	268	263.1	318.8	223	218	326.2	272.2	331.2	272.3	287.3	253.5	258.8	247.7	227.6	251.7	228.6	222.4	219.6	199	224	234.4	192	191	218.8	206.2	198.5	207.9	191.8	194.9	174.2	172	184.5	183.8	222.6	219.6	221.5	186.4	219.4	210.3	190.6	194	162.3	200.6	188.1
75	184.1	227	200.2	238.4	144.7	181	195	166.8	194.9	188.5	215.3	182.7	161.6	173.2	181.1	191	157.6	147.9	202.7	133.5	171.9	144.6	141.1	168.6	121.3	179.6	186.7	160.3	156.5	184.4	229.5	185.7	153.8	147.9	134.8	159.9	169.4	161	166.3	171	199.5	165.8	179.7	195.5	175.8	174.8	159.9	173.8	184
0	260.6	262	NaN	NaN	NaN	NaN	NaN	NaN	NaN	NaN	NaN	NaN	NaN	NaN	NaN	NaN	NaN	NaN	NaN	NaN	NaN	NaN	NaN	NaN	NaN	NaN	NaN	NaN	NaN	NaN	NaN	NaN	NaN	NaN	NaN	NaN	NaN	NaN	NaN	NaN	NaN	NaN	NaN	NaN	NaN	NaN	NaN	NaN	NaN
76	215.7	217	172.5	196.7	226	187.8	161.8	164.2	141.1	148.9	155.1	186.8	168.5	145.5	162.5	153.2	160.8	161.5	120.2	138.1	273	612.4	637.7	597.4	615.8	590.2	574.6	679.8	643.5	689.4	647.4	529.5	410.8	390.5	346.6	292	277.5	273.4	292.2	197.3	261.7	250.2	236.8	269.5	189.1	228.5	266.6	216.6	204
0	225.9	237.6	225.4	261.4	226.7	190.9	200.8	243.5	193.8	226.4	145.1	205	NaN	NaN	NaN	NaN	NaN	NaN	NaN	NaN	NaN	NaN	NaN	NaN	NaN	NaN	NaN	NaN	NaN	NaN	NaN	NaN	NaN	NaN	NaN	NaN	NaN	NaN	NaN	NaN	NaN	NaN	NaN	NaN	NaN	NaN	NaN	NaN	NaN
77	247	220.4	199.3	196.4	199.1	189.7	172.1	185.8	202.8	322.1	726.8	724.2	818.6	857.4	843.9	678.1	811.5	678.5	767.2	633.1	456.6	370.3	382.4	331.6	309.3	368.6	272.6	287.5	236.8	203.2	236	253.1	294.9	249.8	201.4	194.6	195.4	243.4	182.8	199.3	204.2	193.1	149	204.1	185.8	191.6	221.4	162.4	190.5
78	346.8	328.1	359	299.6	344.5	304.6	318.3	311.5	299.5	306.6	320.3	303.9	310.9	347.8	293.2	312.8	380.6	253	266.1	275.5	364.6	271.6	335.5	253.7	281.1	309.1	240.7	225.2	341	304.4	298.1	322.2	277.2	297	240	253	279.6	277.7	310.5	283.7	262.5	267.2	287.8	284	276	255.2	238.3	227.3	277.9
79	487.9	470.5	547.3	407.5	414.5	433.6	419.9	392	389.9	421.9	411.2	406.9	318.5	437.8	380.6	428.7	491.3	514.5	427.4	440.6	395.8	394.5	418.7	418.2	452.9	488.5	379.5	403.5	420.5	412.5	432.7	411.2	406.8	395.1	368	400.2	433.5	356.2	370.2	370.5	354.7	427.2	344	403	384.5	359.9	390.2	414.4	378.5
80	260.4	236	217.1	253.7	244	193.8	219.8	184.1	246.5	223.1	250.4	236.6	225.2	174.2	215	210.6	228.3	233.1	233.1	267.9	215.4	209.3	286.3	230.1	196.7	203.3	337.1	386.3	485.1	480	392.5	487.2	418.5	477.5	424.8	351.6	423	504.3	457.7	430.1	459.1	378.7	451.6	470.8	447.1	414.6	386.7	415.7	399.6
81	371.2	356	375	315.4	335.5	328.5	336.1	298.3	267.3	288.5	273.9	249.5	262.4	288.8	272	296.4	306.2	240.2	240.2	280	243.5	243.1	270.2	244.6	261.4	266.8	254	246.6	254.2	260.9	265.1	225.9	252.8	266.4	247.9	261.8	279.3	219.7	249	261	264.9	243.9	289	240.3	219.6	254.3	282.4	247.7	260.3
0	464	458	411.2	428.9	402	421.3	342.5	447.4	329.9	357.2	349.9	321.2	327.1	351.9	341.5	377	379.1	360.6	352.5	367.7	278.7	322.3	329.2	289.7	304.6	311.6	314.9	318.5	308.8	334.6	300	332.8	309	347	307.2	327.1	373.2	339.6	366.7	320.5	311.2	345.3	341.8	312.2	359.8	347.2	374.5	396.4	356.2
0	347.9	297.4	320.3	318.1	244.5	325.4	261.9	306.8	290.9	233.7	270.5	289.9	299.2	232.4	311	258.7	259.3	279.3	255.8	270.7	264.1	239	268.2	288.5	285.9	292.7	314.2	241.8	293.3	240.5	255.3	269.1	258.3	201.4	276	252.8	248.1	291.8	283.8	324.6	280.7	260	315.7	268.3	275.2	275.8	223.7	285	222
82	251.5	229.8	206.7	151.5	151.9	135.3	200.3	152.7	173	168.9	123.2	173.2	182.7	151.9	156	154.8	163.3	146.8	142.2	147.3	179.1	157.5	123.7	105	126.4	169.4	78.73	140.3	129.6	127.5	144.1	128	140.7	112.4	155	120.8	123.8	126.1	118.8	118	141.2	115.4	132.8	93.86	139.2	109.3	141.3	95.05	107.2
83	282.5	340	276.6	252.9	287.5	316	234.5	289.2	290.3	235.3	277.9	256	235.2	200.3	232.3	312.7	305.8	275.7	231.9	227.2	264	296.5	271.3	187.4	243.1	213.3	254.6	216.2	238.9	246.5	267	357.1	852.3	1041	1077	1085	1117	1054	918.3	1021	990	1043	901.9	882.6	868.2	723.9	633.5	556.7	507.7
0	249.8	219.5	321.4	287.9	249.6	269.8	277.5	292.9	300.5	255.1	227.5	239.7	234.4	277.5	260.1	246.4	208.7	271.8	192.3	224	200.6	247.7	225.1	201.3	252.1	207.8	242.8	236.6	199.5	201.1	227.4	213.8	200.3	194	225.3	202.6	193.2	175.9	146.5	245.4	225.2	221.7	250.6	216.5	277.9	743.8	840.5	940.4	884.2
0	304.6	310	301.7	291.1	342.4	317.7	389.2	383.5	312.3	335.9	272.9	348	315.3	427.6	271.4	273.4	273	262.2	414.5	341.3	443.7	399.3	360.3	385.5	286.1	365.4	315.2	422.4	355	306.3	250.4	366.9	257.9	278.5	434.6	229.1	400.3	258.6	297.1	372.9	302.9	341.7	314.8	232.1	383.7	260	272.6	301.8	329.9
0	312.2	366	370.6	380.5	323.4	292.9	266.5	370.6	370.7	291.6	290	333.8	281.1	314.2	360.2	296.5	283.3	265.8	283.9	290.7	252.6	238.4	245.8	213.1	243.7	260.7	266.3	274	264	241.1	270.8	238.5	246.4	228	237.8	214.2	268.6	226.5	208.3	266.7	242.5	180.5	255.5	259.5	248.1	198.3	257.9	240.8	234.7
0	263.5	NaN	NaN	NaN	NaN	NaN	NaN	NaN	NaN	NaN	NaN	NaN	NaN	NaN	NaN	NaN	NaN	NaN	NaN	NaN	NaN	NaN	NaN	NaN	NaN	NaN	NaN	NaN	NaN	NaN	NaN	NaN	NaN	NaN	NaN	NaN	NaN	NaN	NaN	NaN	NaN	NaN	NaN	NaN	NaN	NaN	NaN	NaN	NaN
84	311.5	298.7	254	267.7	241.4	245.2	278.3	243.1	218.1	249.1	230	213	252	261.1	236	224.8	193.5	215.5	217.6	262.4	192	225.7	217.3	211.6	220	205.9	246.1	207.7	212.7	161.9	225.9	198.9	204	234	203.7	270	232.2	210.3	208.9	230.1	212.8	204.5	215.1	200.8	208.4	208.6	166.3	214.6	172.2
0	251.5	269.9	354.1	331.1	227.8	302.4	310.4	289	248	241.5	304	297.1	244.7	177.2	235.9	174	208.5	228	325.3	256.7	230	244.4	789.3	1090	986.7	1028	1042	1057	1055	1087	790	1212	962.9	807.6	568.5	659.3	716.1	556	515	501.5	402.3	390.5	466	326.9	375	389.3	379.8	302.7	296.2
85	605.2	361.2	284.7	321.4	259.6	311.8	262	266.6	264.6	274.7	264.2	262.5	272.5	274.9	247	289	301.2	278	258.9	259.6	230.9	251.4	309.7	235.1	264.4	288.4	259.5	226.9	292.5	232	249.1	278	227.5	264.5	254.5	277.6	270.5	272.5	277.5	256.4	261.1	266.6	250	254.9	280.2	281.5	292.1	272.5	432
0	422.5	353.2	381.5	297.5	369.5	341.8	344.5	256	323	280	302.2	286.5	265	267.5	244	269.5	307	263.8	296.2	302	295.5	277.8	251.8	241	262.3	277	233.9	297.8	240.8	207.6	301.3	245.5	279.9	251	273.7	268.5	289.5	218.5	237	316	255.5	275.5	333.4	284.5	252.9	259	304.7	285.5	257.5
86	310.4	292.1	249.2	293.5	273.9	313.9	252	219.1	267	278.1	257.2	238.8	237.3	215.2	274.3	232.7	240.6	224.2	221.9	195.9	250.6	245.9	205.5	217.7	243.9	205	211.9	238.1	230.6	255.7	168.5	234.4	236.1	221.9	253.7	192.5	238.2	238.7	200.4	254.3	258	268.4	255	205	276.9	258.5	206.6	228.9	239.3
87	361	259.6	309.8	304.2	228.3	323.3	231.6	274	265.8	234.6	249.4	270.3	274.6	251.9	250.7	278.7	244	299.2	264.9	236.9	328.8	230.9	272.3	270.5	273.4	292.4	253.5	244.9	237.5	281.8	219.2	249.3	271.7	254.2	236.4	238.8	262.6	238.3	247.4	209.3	240.8	207	207.5	201.6	247.6	240.5	259.9	219.7	224.4
88	323.1	236.8	321.6	314.7	262.7	318.1	268.6	337.6	289	317.6	318	312.4	322.9	304.9	292.5	277.2	294	332.6	283.3	338	274.9	315.6	298.2	239	260.6	237.6	256.1	236.1	276	298.6	182.9	222	227	239.8	237.1	263	228.6	196.6	252.5	235.6	228.5	289.1	219	258.4	265.1	239.7	255.9	235.5	216.3
0	322.8	321.3	265.5	289.5	237.4	295.9	283.7	296.9	256.9	294.9	265.8	239.3	252.5	200.2	228.3	237.5	259.9	246.4	278.6	250.3	267.9	249.9	226.8	266.1	265.1	210.9	231.9	237.3	247.7	275.1	270.7	236.7	220.6	241.1	261.5	222.6	210	NaN	NaN	NaN	NaN	NaN	NaN	NaN	NaN	NaN	NaN	NaN	NaN
89	232.1	174	220.8	152.9	204.9	267.8	185.3	174.9	174	194.5	181.7	223.1	167.7	181.8	174.8	151.8	203.3	191	173.3	167.2	181	182	166.5	204.2	142.7	225.7	153.9	146.4	172.9	186.2	194.4	169.7	160.2	159	146.5	189.8	267.7	565.5	630.5	607.7	618	663.2	539.4	681	711.4	600.3	721.5	527.2	412.5
0	308.7	298.8	256.4	335.9	284.2	256.4	258.6	248.6	286.8	292.7	264	283.7	297	253.9	253.1	309	277	262	211.6	238.8	257.8	296.7	235.5	230.4	206.9	199.6	219	222	253.6	277.8	254.1	275.6	248	230.1	201.6	215	242.5	225.1	238.9	273.2	248.2	231.6	252.2	245.2	283	203.7	239.5	260.5	252.7
0	NaN	NaN	NaN	NaN	NaN	NaN	NaN	NaN	NaN	NaN	NaN	NaN	NaN	NaN	NaN	NaN	NaN	NaN	NaN	NaN	NaN	NaN	NaN	NaN	NaN	NaN	NaN	NaN	NaN	NaN	NaN	NaN	NaN	NaN	NaN	NaN	NaN	NaN	NaN	NaN	NaN	NaN	NaN	NaN	NaN	NaN	NaN	NaN	NaN
0	253	208.2	219.2	273.8	198.4	196.5	235	207.6	247.7	199	198.3	258.9	264.2	233.7	217.6	186.4	198.2	236.2	218.9	199.6	186.3	189.3	160.1	173.5	212.5	205	194.6	180.1	204.5	211.4	210.9	217.1	225	207.9	157.8	176.5	194.5	256.3	169.3	210.4	212.3	216.9	155.1	220	225.5	218.5	205.4	182.2	198.3
90	197.6	199.4	226.8	241.8	187	259	158.7	200.1	169.2	226.2	180.8	182.6	174.5	200.8	178.1	184.5	217.4	201.7	173.5	199	216	187.5	244.7	234.2	198.9	184.7	170.7	198.9	189.2	211.9	235	204.5	180	183.2	167.7	169	163.9	173	200.2	162.7	145.3	163.2	148.8	186.6	186.4	146.7	174.3	172.2	155.7
0	182.5	188.9	169.1	191.6	166.2	130.7	141.5	184.3	146.9	170.3	194.5	168.5	159.4	NaN	NaN	NaN	NaN	NaN	NaN	NaN	NaN	NaN	NaN	NaN	NaN	NaN	NaN	NaN	NaN	NaN	NaN	NaN	NaN	NaN	NaN	NaN	NaN	NaN	NaN	NaN	NaN	NaN	NaN	NaN	NaN	NaN	NaN	NaN	NaN
91	318.1	351.1	331.6	277.7	234.2	221.2	256.1	287.8	224.3	256.4	280.3	247.8	275.9	249.8	278.3	235.5	272.3	256.6	245.5	250.3	236.5	238.3	271.3	244.8	257.6	212.5	253.9	219	245.6	247.1	266.7	763.5	697.4	932.4	924	737.8	951	738.8	882.8	995.4	720.4	968.4	664.4	1163	1228	1276	1311	1305	986.4
0	NaN	NaN	NaN	NaN	NaN	NaN	NaN	NaN	NaN	NaN	NaN	NaN	NaN	NaN	NaN	NaN	NaN	NaN	NaN	NaN	NaN	NaN	NaN	NaN	NaN	NaN	NaN	NaN	NaN	NaN	NaN	NaN	NaN	NaN	NaN	NaN	NaN	NaN	NaN	NaN	NaN	NaN	NaN	NaN	NaN	NaN	NaN	NaN	NaN
92	211	254.1	254	231.3	240.7	189.3	188	289.5	202.3	238.8	246	212.9	170.4	220.5	202.9	178.2	193.2	189.5	188.7	198.1	178.1	210.3	183.2	167	148.2	191.6	219.7	182	198.9	226.5	179.5	208.4	157.7	204.1	161.6	185.6	186.1	180.6	189.1	156.1	214.4	158.2	194.4	216.6	215.1	195.4	189.8	142.1	157.4
0	247.3	245.9	198	212.6	200.9	248.3	206.1	195.7	190.9	184.6	191.5	190.1	201.3	199.4	213.5	181.5	202.6	161.5	194	191.1	207	174.1	168	172	193	188.1	179.9	189.1	191.6	145.9	166	181.5	161	184.9	168.1	177	175.1	161	192.5	211	151	180.4	192.4	177.8	172.4	194.3	134.5	217.7	166.6
0	243.4	263.1	244.2	266.7	313.3	256	211.4	254.9	231.4	184.9	220.8	247.1	201.8	257.2	250.9	183.9	222.1	199.1	225.2	211.6	206.7	261.3	213.3	222	220.6	206	214	241.1	218.4	185.4	226.4	168.9	242.9	198.4	190.4	201.3	183.6	191.5	199.1	198	240	213.5	221.3	228.5	220.1	224.9	250.5	233.1	234.5
0	172.6	307.5	208	169.8	167.5	166	163.8	207	147.2	132.2	163.8	126	179	157.1	NaN	NaN	NaN	NaN	NaN	NaN	NaN	NaN	NaN	NaN	NaN	NaN	NaN	NaN	NaN	NaN	NaN	NaN	NaN	NaN	NaN	NaN	NaN	NaN	NaN	NaN	NaN	NaN	NaN	NaN	NaN	NaN	NaN	NaN	NaN
93	307.4	272.5	434.1	305.5	260.1	248.6	305	352.5	338.5	335	226.6	339	291.5	299	396.5	364.6	385.1	341	299.4	312.6	380	353.5	305	365	352.5	434	351	389	337.5	277	363.5	318.5	373	312	318	354	328.5	254	347	361.5	330.6	337.5	387	352.5	296.5	247.5	272	267	326
0	195.8	165.6	221	176.4	134.5	162.5	183	185.9	178.8	171.6	159.4	196.6	170.8	189.6	194.6	168.5	182.6	137.8	147	151.8	149.3	139.4	164.8	170.4	163.6	160.4	177.6	146.2	147.8	168.1	164.5	192	159.5	170.6	160.9	151.7	184.9	154.1	177.8	143.4	181.3	157.7	170.3	166	131.8	147.8	167.4	160	160.5
94	339	385.7	330.3	421.7	335.5	350	342.5	325.1	399.1	394.5	407.1	356.5	371.1	318	367.5	376.5	336.5	387	353.1	401.5	339.5	343	374	354.5	351	436.5	302	349.5	362	332	418.5	312	272.5	309	320.5	342.5	325	294	313.5	357	295.5	285.5	326	278.1	301.5	334	357.5	259.5	311.4
0	258.3	214.5	259.8	225.5	218	216.9	224	184.8	226.1	145.6	183.3	219.9	199	205.7	168.1	175.8	184	206.2	218.8	183	202.2	153.6	198	197.9	196	206	163.5	133.5	165.6	193.5	159	170.1	170.6	174.5	168.5	147.6	183.1	184.1	158	187	140	139.5	168.9	148.9	163.5	160.6	202	182.9	179
95	219.4	207.3	225.1	165.6	176.5	177.4	224.1	219.2	174	158.2	177	174.7	149.6	175.7	183.7	188.3	141.4	154.3	171.5	141.7	149.2	151.3	192.7	139	159.8	165.5	178.7	131.7	187.7	140.2	165.7	197.2	188.2	156.8	201.2	183.3	171.7	196.9	156.5	175	153.5	145.2	189	169.3	160.7	181.8	175	143.5	184.9
96	568.4	551.8	650.5	580.7	561.5	598.9	578.5	532.6	517	481	420.6	469.5	436	398	381.4	439.9	391.8	408.7	373.1	375.8	422.5	370.8	381	366.3	367.5	332.8	352	342.3	374.8	337.7	330	330.5	389.2	366.7	345.3	371	353.5	354.5	289.8	341.8	338	307.5	325	363.6	325	303	301	313.5	342.2
0	NaN	NaN	NaN	NaN	NaN	NaN	NaN	NaN	NaN	NaN	NaN	NaN	NaN	NaN	NaN	NaN	NaN	NaN	NaN	NaN	NaN	NaN	NaN	NaN	NaN	NaN	NaN	NaN	NaN	NaN	NaN	NaN	NaN	NaN	NaN	NaN	NaN	NaN	NaN	NaN	NaN	NaN	NaN	NaN	NaN	NaN	NaN	NaN	NaN
0	339.6	314.3	289.3	399.9	282.4	290.1	306.7	294	335.5	294.6	268.4	276.5	288.9	206.7	259	232.6	264	260.3	266.3	309.4	277.5	216.8	295.7	221.3	261.4	268.6	287.9	317.9	225	202	214	212	271.5	230.9	268.1	277.5	252.1	217	314	263.5	238	273.5	282.5	193.5	269.5	270.5	294.5	246	224.5
97	706.1	609.5	537.8	438	452.2	456.8	473.8	429.7	395.6	383.9	370.7	321.7	369.2	453.5	442.2	344.2	352.5	355.9	331.1	340.3	369	352	411.8	345.4	345.6	363.1	403.2	360.4	334	342.5	360.8	330.5	354.4	315	326.5	356.5	316.4	348.9	322.1	344.9	362.2	426.4	501.1	788.3	868.6	914.7	1070	1337	1103
98	334	440.5	316.6	325.9	318.8	224	357.1	366.4	284.7	368.7	320.3	367.3	317.5	401.5	345.1	321	306.3	381	413	312.5	366.4	339.1	333.7	298.9	399.8	351.7	379.6	329.4	351	254.9	297.7	295.6	239.6	338.4	284.4	266.5	205.9	128.6	181.7	245.5	284	181.5	209.7	151	193.7	178.1	223.3	342	312.2
99	758.5	646	617.5	588.4	636.1	462.1	552.1	470.6	483	504	403.5	361.9	420.3	338.5	389.8	340.5	321.9	350.7	289.9	347.2	269.6	342.6	299	263.6	273.3	258.8	258.5	257.9	229.9	247.7	212.8	208.1	215.8	215.1	217.4	193.7	190.2	199.4	209.7	360	1103	1001	1443	1135	1369	1177	1257	1221	1200
100	411.1	323	351	382	351.6	338.3	349.9	313.1	301.1	312.9	357.7	387.4	357.6	316	337.6	323.2	317.8	346.3	309.2	270.4	339.3	339.9	341.3	309.9	316.5	269.8	291.1	335.7	289.1	324.1	240.6	309.9	226.4	232.7	293.1	260.9	344.3	274.4	293.4	352.8	249.6	311.8	286.5	329.5	274.4	311.5	321.9	312	277.3
101	337.1	384.5	403	337.5	328.1	385.9	253.8	266.4	237.7	230.7	218	278	206.4	218	166.5	266.9	258.9	261.3	283.4	315.1	349.4	291.1	300.1	215.8	313.1	228.7	221	231.8	337.8	282.6	333.1	238.7	230.1	242.6	252.1	234.1	228.6	226.4	242.7	303.9	328	221	231	221.3	267.5	297.3	288	334.3	266.5
0	201.4	185.1	213.9	209.7	186.7	158.4	212.9	175.1	154.5	192.7	202.6	182.2	178	171.5	159.4	199.1	182	176	138.8	170.5	182.6	186.8	153.5	181.5	183.2	161.5	154.8	149.5	157.4	141.5	178.6	165.8	181.5	147.9	130.3	146.1	112.1	126.2	179.4	163	155.1	158.9	154.3	151.3	130.1	131	150.9	172.9	151.5
102	486.1	615.6	478.7	424.6	404.7	483	467.5	447	426.3	436.6	437.9	429.8	391.8	400.7	406.9	411.8	423.5	405.5	412.4	436.8	383.6	393.7	355	373.5	399	393.9	377.7	450	371.7	400.9	401.5	322.3	305.1	285.3	296.1	377.3	322.6	372.4	368.6	362	333.7	369.5	336.5	346.6	336.4	332.5	316.6	312	364.4
0	266.9	259.9	281.5	311.5	273.1	247	237.1	222.1	226.6	245.7	214.5	219	222.3	214.7	227.7	223.6	212.4	220.9	215	202.6	204	213.6	218.9	243	210.4	208.5	178.5	205.9	175.1	220.1	234	188.5	221	211.6	191.1	191.9	188	239	213.4	170.4	170.5	229.5	221	194.4	194.1	214.1	189.5	167.6	155.4
0	197.7	224.4	161	183.1	211.8	166.2	155.1	154.5	156.5	147.4	150	196.2	141.9	137.1	194.3	171.7	175.7	145.8	139.7	129.4	192.6	123	109.9	156.8	123.4	146.5	176.5	182	155.7	147.3	129.3	123.7	137.8	149	137.9	162	142	139	114.6	119	164.4	108	145.2	118	142.5	152.8	166	139	132.4
0	233.5	261.4	202.5	213	205	171.8	241.5	195.6	260.6	217.5	268.9	206.2	154.9	210.5	219	194.6	201	215.5	241.4	228.1	180.6	202.2	224	239	222.6	211.9	186.5	176.4	219.4	218.4	169.9	238.5	183.3	163.4	229	219.6	179.5	221	203.6	199.4	224	189.1	237.9	177.4	208	181.5	174	216	185.6
0	477.9	390.1	379.6	437.4	508	417.4	383.4	463.8	414.9	417	319.4	383.1	395	344.9	346.4	442.1	325	314.7	369.1	348.5	299.7	356	338.3	317.4	347.5	302.1	305.4	348.1	281.1	351.5	330	320.7	284.1	309.7	334.7	345.1	340.8	320.8	306.8	297.6	311.8	315.4	352.5	307.5	355.8	339.6	300.9	303	273.5
0	575.6	574.6	461.7	292.4	362.9	355	315.6	252	358.6	392	373.9	281	273.8	241	237.2	301.5	228.2	267.7	337.1	451.5	412.2	393.4	339.5	266.1	266.5	272.7	221	235.5	237.2	169.4	179.5	189.9	141.4	220	151	612.6	568.3	686.9	609.3	821.7	584.2	671	690.3	653.3	741	722.3	846.5	794.1	180.4
0	344.9	383.5	346	333.6	369.8	330.5	279	300.1	346.2	272.6	281.4	323.9	349	329.3	348.5	314	299.1	331.5	320.5	308.5	243.6	312.6	306.5	317.1	312.8	311.5	245.1	288	272.6	327.4	190	266.4	294.5	169	234.5	253	209.5	262	259.6	270	262.6	267	278	235.4	290.5	276.9	240	298	255.5
0	334	390.5	403.5	322.5	346.4	308.2	308.2	290.4	298.4	330.1	282.4	366.7	317.9	342.5	371.4	365.5	296.8	319.8	258.6	303	336.7	298.1	320	356.8	262.3	294.2	297.9	286.2	258.2	252.5	241.9	246	210.2	268.1	235	285.5	272.1	290.5	292.7	301.5	266.5	232	280.5	248.2	263	317	319	273.5	305.1
103	445.3	442	398.5	435.5	297	376.7	362.1	340.8	346.7	307	328	376.3	270	332	293.2	239.4	280.5	301.3	310.1	259.4	246	280.3	322.4	291.9	302.9	269.8	248.9	284.1	338	310.9	276.3	280	310.5	328.4	300.2	285	295.6	287	311.4	369.1	442.5	1366	1568	1005	1489	1346	1412	1454	1342
0	309.6	297.7	319.9	273	219.1	323.9	328	272.7	291.6	333.2	373.1	304.6	308.4	294	280.7	300.1	226.1	384.4	871.4	1156	1074	1241	1159	1080	992.7	1149	1133	1086	983.5	809.7	664.2	722.4	708.1	626.3	555.5	525	550.7	452.2	350.5	410.6	389.9	448	378.5	366.3	408.9	355.6	383.4	397	406.7
104	289.4	289.5	271.9	315	315.2	251.6	290.5	298.8	277.4	261	318.2	286.7	298.7	297.6	243.9	277.4	225.7	261.5	230.4	267.2	236.1	252.6	300	232.2	239.4	253.5	217.6	281.3	249.7	289.6	231.4	216.9	257	254.1	199.3	213	206.2	210.9	240.7	216.9	197.4	221.9	197.6	263.1	237	181.5	223.9	239.2	196.5
0	289.3	231.7	310.4	281.1	276.4	271.9	275.3	236.7	259.8	251.6	283.5	225.5	248.1	282.8	235.5	271.1	254.6	277.7	269.5	255.9	298	287.9	254	426	1091	1203	1177	1080	1028	854.9	984.5	1242	925	832.5	683.9	500.8	480.4	389.8	377	366.4	379	293	297.5	304.1	287	254.5	301	303	298
0	232.8	264.7	252.5	200.6	204.1	210.3	193.8	200.9	209.5	219.9	176.6	210	194.1	193.9	192.4	179.5	181.7	191.2	153.4	206.8	165.5	161.7	182.8	183.6	164.8	178.5	176	214.4	201	177.1	158.6	174.9	177.9	171.2	161.5	152.2	234.7	168.4	193	195.7	213.8	207.2	166.5	164.1	188.7	182.5	184.9	172	148.9
0	365.2	373	353.1	344.7	385	386.3	340.1	348.3	406.8	357.8	384	366.5	410.6	395	420.9	497	953.4	1140	1118	1101	1064	1098	882.9	NaN	NaN	NaN	NaN	NaN	NaN	NaN	NaN	NaN	NaN	NaN	NaN	NaN	NaN	NaN	NaN	NaN	NaN	NaN	NaN	NaN	NaN	NaN	NaN	NaN	NaN
0	315.8	295.5	271.5	292.5	335.4	297.5	326.5	277	319.5	294.9	260.1	289.2	243.5	281.8	252.6	237	266.6	249.5	285.6	253	275.5	203.1	225.9	227.9	245.6	257	191.6	208.1	228.9	202.1	219.9	199.1	243.1	251.4	222.6	256.4	242	202.5	199.4	204	220	145.5	191	190.6	205.5	204.5	268.1	228.5	202
105	243.3	316.1	295.6	300.2	308.4	272.6	313.1	268.2	271.2	261.5	353.4	254.8	272.2	247.5	257.5	252.3	248	233.5	222.9	222.8	214	212.1	188.6	238	233	223.1	227.5	226.4	203	219.4	243.4	230.5	251.4	196.9	244.6	254.5	254.5	215.1	235.6	237	241.5	215.6	225.5	253.6	204	203.5	213	219	219
106	317.5	293	284.5	289.1	307.2	252.7	231.2	242.1	234.3	245.9	229.7	285.2	230.7	259.8	243.1	263.7	244	219.2	225.7	224.1	276.6	219.6	272.2	209.3	186.8	190.7	257.4	243	210.7	220	230.2	225.1	257.7	214.8	224.2	192.1	271.4	265.5	258.3	208.2	237.6	225	235	279.6	228.4	247.9	205.3	236.2	230.2
107	341.8	385.1	344	299.6	292.8	352.1	330	288.2	322	288.1	261.5	244	241	246.1	284	230.5	245.8	245.3	273.9	203.6	185.6	205.1	208.6	211.2	174.2	223.5	130.7	257.2	190.4	181.8	170.3	207.4	148	144.8	163	135.3	144.5	175.9	115	135	146.9	159.8	140.9	130.7	167.7	169.6	172.5	141.2	156
108	392	457.5	473.6	397	361	472.2	461.6	407.2	401.3	371.3	381.3	422.5	418.1	373.9	337.6	328.5	328.5	276.6	328.4	321.4	351.5	281.9	306.6	287.4	340.5	318.5	330.9	312.5	323.9	323.1	281.8	308.6	306.9	302	269	296.4	255.6	291	263.6	319.5	273.6	275	288.5	246.1	278	266.4	257.5	283	275.5
0	424.2	369.5	284.7	289.3	357.9	293	289.6	261.5	284.5	213	189	257.2	281.1	213.2	174.7	179.9	118	171.6	179.4	152.6	173.9	159.5	175.8	152	164.4	193.7	178.4	200.8	186.4	162.5	178.3	174	187.9	168.6	206.1	177.4	133.4	187.3	179.7	211.6	204.7	161.5	230.3	180.2	197.7	165.7	182.5	209	210.8
109	179.1	275.3	209	179.1	192.6	208.5	135	177.3	195.9	151.9	169	127.5	438.5	429.4	455.6	461	445.3	433.6	462.2	442.4	386.3	373.3	352.8	381.4	313.2	327.7	272.6	245	195.9	175.8	159.2	184.9	137	179.3	114.1	119.5	156	116	168	155	131.9	133.2	115.5	112.1	150	135.5	96.3	136.6	155.5
110	284.3	335.3	358	315.4	296.6	268.9	317.6	254.2	268.2	274.4	294.6	306.9	278.5	249	232.9	246.3	249.6	296	222.1	223.5	246.6	252.9	243.2	235.3	234.6	239.6	202.1	225.8	236.3	247	226	311.1	266.8	256	238.6	252.5	258	251	267.6	239.6	248.8	264.5	263	240	289.6	234.4	223.9	217.5	216.9
0	NaN	NaN	NaN	NaN	NaN	NaN	NaN	NaN	NaN	NaN	NaN	NaN	NaN	NaN	NaN	NaN	NaN	NaN	NaN	NaN	NaN	NaN	NaN	NaN	NaN	NaN	NaN	NaN	NaN	NaN	NaN	NaN	NaN	NaN	NaN	NaN	NaN	NaN	NaN	NaN	NaN	NaN	NaN	NaN	NaN	NaN	NaN	NaN	NaN
0	283.5	254.1	342.7	309.4	325.7	215.9	230.6	227.7	273.4	194.3	242.4	256.2	231	229.9	213.4	222.3	177.2	207.3	223.4	204.7	170.9	169.6	212.5	212.5	203.7	210.8	193.4	222.4	239.4	190	214.9	235.3	192.9	185.9	177.8	194.8	264.5	225.3	209.5	203.9	208.6	185.4	189.5	211.9	180.6	193	197.1	196	168.6
111	499.3	408.6	363.6	421.8	333.5	427.5	304.3	283.6	280	333.5	277.3	310.2	348.9	382.7	301.3	335.4	345.9	307.5	295.1	305.2	276.5	309.6	286.6	279.7	240.5	267.6	260.4	282.4	274.9	246.1	248.1	237.1	232.6	243.6	290.5	242.2	280.7	262.7	183.9	241.4	243.6	254.5	217.2	213.7	186.7	189.5	214	210.7	228
0	188.2	271.3	250	257.5	194.4	193.9	211.7	184.4	212.6	214.4	202.5	220.3	250	203	219.2	212.5	164.3	185.6	160.1	157.9	176.7	134.4	133.8	140.7	175	139	127.3	148.2	150	119.1	194	99.55	195.9	154.2	142.5	173	158.5	142.5	175.8	174.1	168.1	184.9	163.2	158.3	132.8	176.4	224.5	195	249
112	238.7	355.7	279.9	264.4	304.5	275.3	269.3	235	272.5	205.5	265.5	332.1	236.7	235.5	213.1	205.9	225.6	222.1	212.1	299	259.7	246.8	232.3	234.9	149.8	162.3	175.1	198.9	170.4	138.5	158.3	177.6	195	141.1	210.4	177.6	195.6	189.7	173.7	144.5	178.2	175	187.7	178.7	173.9	179.7	184.9	162.1	168.2
0	297.1	196.1	208.2	183.7	155.9	221.2	208	163.3	205.7	180.7	147.7	171.2	185.3	180.9	191.3	206.9	212	216.3	156.4	203.5	131	167.5	190.2	191.8	199.7	168.6	162.5	204.4	146.7	145.2	196.9	165.9	189.2	191.1	182.9	147.6	170.2	196.7	152.3	142.9	208.3	179.1	175.6	145.1	178.2	191.7	157.5	165.6	197.2
113	319.5	369.1	387	204.7	383	370.5	356.8	295.4	212.6	143.3	219.5	183.5	270.3	223.4	256.2	273.4	168.7	231.1	331.6	362.6	306.7	281.7	240.5	280.7	313.8	251.7	232.5	255.3	231.1	284.6	264.1	302	266	238.1	197.8	252.4	237.6	248.5	216	258.6	232.9	233.6	253	217.3	206.5	258.7	251.1	237.4	215.2
114	358.8	333.8	370.5	381.8	333.2	316.3	323.4	320.7	333.3	314.2	318.6	315.4	280.8	264.6	286	318.3	247.7	260.4	306	292.9	293.9	279	381.4	292.1	291	323	302.8	347	288	327.3	317.5	286.4	305.6	303.8	333.9	287.6	278.7	270.2	265.7	279.6	289.3	303	337.7	327.9	366.7	349	366.6	327.4	340.6
0	316.5	298.6	269.1	234.7	319.2	271.9	340.3	291.6	176.6	137.6	237.4	263.4	286.7	219.5	259.9	270	195.1	202.9	235.4	309.9	240	268	171.5	131.5	138.4	121.6	225.5	214	267.6	273.5	270.2	268.3	252.5	225.3	252.1	291.7	291	280.4	253.3	262.5	242.8	256	264.9	239.5	197	218	234	165.3	250.3
115	398	397.8	408.6	391.7	435.5	439.8	348.3	368.8	373.7	338	379.3	272.4	346.1	342.9	318.2	398.9	347.7	364.4	318.9	260.7	349.6	321.3	304.2	336.8	289.7	299.7	292.2	294.7	270.1	298.6	272.7	263.4	329	307.6	334.3	301.8	256	338.4	320.1	341.8	372.4	318.7	261.8	282.3	338.5	303.8	291.8	325.1	347.9
0	216	264.1	237.9	168.6	185.2	156.7	150.5	124.7	181.7	176.2	140.7	160.1	144	185.3	200	183	175.3	159.2	181.3	156.6	174.1	109.9	175.2	131.4	153.5	126.2	116.9	142.2	157.7	136.9	139.4	126.1	128.8	168.4	197.1	131.1	156.6	118.6	159.6	108.4	151.6	147.3	127.6	109.1	159.5	184	140.9	153.5	114.7
116	419.1	376.3	400.8	461.4	454.9	426.5	409.6	447.2	424	415.5	424	348.1	349.8	357.2	411.3	361.7	417	367.9	849.3	1740	1798	2225	1867	2241	2097	1809	2184	2220	1531	2359	1731	1653	1734	1302	1406	1566	1645	1695	1430	1396	1365	1266	1362	1316	1239	1235	1931	1856	1744
117	423.4	475.5	459.4	510.7	461.9	446.6	432	444.5	428.1	464.5	418.5	415.1	384.6	374.1	396.9	353.4	293.1	331.7	352.7	312.7	323.7	361.2	307.6	339.7	319.9	266.4	304.9	304.9	313.4	290.7	323.1	325	359.4	303.7	319.7	349.3	308.1	305.8	313.6	355.8	356.3	327.9	307.8	315.3	367.8	331	328.9	386.6	362.3
118	498.8	463.1	433.8	438.2	353.2	432.2	395.9	421.8	351.3	409.2	407.8	393.8	391.4	390.9	359.6	352.2	391	383.4	360.4	367.1	347.1	381.2	403.5	338.4	427.7	376.6	385.2	351.3	326.5	324.8	326.9	358.6	321.8	382.7	340	358.6	364.1	384	333.9	363.4	357.8	360.8	333	384.2	338.9	374.6	389.3	364.3	366.2
0	128.6	135.9	180.6	146.6	135.9	101.5	122.6	146.9	160.6	110.2	167.1	97.25	106.9	155.8	139.6	122.9	101.4	132.3	151.5	115	102.9	126	123.8	135	109.1	106.6	134.2	93.88	144.7	101.9	112.4	111.7	121.8	108.2	127.8	130.5	100.9	125.4	132.6	142.5	117.3	105.9	126.7	130	144.7	132	124.7	94.55	111.7
119	231.5	249.5	198.6	253	233.9	221	183.3	222.5	234.6	227.9	240.5	212.2	210.5	229.5	222.7	231.1	223.5	226	206.8	196.6	222	194.7	186.2	223	218	194.3	221.3	237.6	217.7	224.8	209.2	222	200.2	209.5	202.5	223.6	222.9	212.7	192.4	219.5	200.5	195.9	232.4	199.6	175.4	256.1	204.5	209.9	265.2
120	264	283.9	227.7	274.8	246.2	226.8	198.4	222.8	246.2	232	218.9	249.4	208.5	187.5	231.9	234.3	225.9	258.1	203.7	229.4	242.4	214.3	229.7	203.9	213.6	258.9	186.6	222.7	219.9	213.7	221.6	228.9	210.6	241.2	190.2	192	201.9	218.1	227	265.4	246.5	211.4	440	1266	1525	1198	1437	1509	1523
121	239.9	241.7	253.7	233.2	278.5	219.5	284.2	246	208.1	215.1	241.9	281.2	203.6	224.5	215.1	183.5	162.1	140.2	232.2	206.2	216.7	176.2	200.3	169.6	171.1	168.1	208.6	174.1	220.6	269.7	183.9	236.3	197.1	195.5	176.6	167.5	217.5	267.7	190	196.4	193.8	239.1	286.7	201.1	189.1	173.1	199.4	199.7	216.5
122	302.1	334.9	316	267.7	232	209.3	271.1	268.9	215.5	241.3	193	187.8	211	183.9	213.5	217.2	211.5	214.6	194.7	191.4	195.1	199.2	190.1	196.6	194	183.7	145.6	208.6	148	205.1	178.1	216.9	219.1	165.6	194.5	200.5	165.7	209.8	195.4	185.1	199.9	207.7	173.5	193.7	211.8	196	179.9	215	188.7
0	132.5	117.3	NaN	NaN	NaN	NaN	NaN	NaN	NaN	NaN	NaN	NaN	NaN	NaN	NaN	NaN	NaN	NaN	NaN	NaN	NaN	NaN	NaN	NaN	NaN	NaN	NaN	NaN	NaN	NaN	NaN	NaN	NaN	NaN	NaN	NaN	NaN	NaN	NaN	NaN	NaN	NaN	NaN	NaN	NaN	NaN	NaN	NaN	NaN
123	169.4	276.6	1214	1137	1224	1122	1138	1150	1036	1018	1013	1231	1126	1199	1021	781.7	590.2	476.4	418.6	380.7	375.2	305.9	349.8	269.3	247.9	261.6	293	283.9	227.2	219.8	206.4	211.9	200.1	193.6	178	204	198.1	162.7	172.6	150.8	174.8	157.8	195.6	192.9	170.8	209.8	177.2	172.3	179.2
124	292.6	223.9	234.2	281.5	260.1	310.4	257.6	227.3	245.8	224.2	246.2	257.2	246.4	221.6	223.5	234.7	244.6	244.3	243.6	233.8	230.8	229.5	212.3	224.8	220	228.5	229.2	243.4	197.1	239.3	280.8	258.8	264.6	256.1	240.1	225.5	272.6	273.5	251.6	247.3	222.1	274.3	290.4	286.2	207.2	223.4	205.8	215.1	244.2
125	235.6	248.5	288.3	201.8	235.8	216.4	268	235.3	144.6	212.6	231.8	234.3	200.7	214.6	211.1	215.8	174.8	185.5	221.8	199	185.1	175.7	201.5	229.4	207.1	233.7	215.1	220.5	240.5	197.1	255.9	230.7	248.4	233.6	221.1	216.2	230.9	230.2	214.8	216.1	215.9	207.8	205.7	211.6	245.4	244.8	216.6	212.7	226.6
126	335.6	331.9	278.9	269.1	265.9	311	273.4	298.3	269.6	307.9	278.3	347.6	276.6	247.6	256.6	291.7	281.5	280.2	236.7	242.6	244.8	216.4	225.1	239.5	237.3	244.7	233.5	202.6	224.6	244	242.9	197.5	209.6	216.2	243.9	251.1	221.2	209.5	229.1	184.5	188.9	206.3	199.1	184.7	211	199	200.4	223.3	190.3
127	264.4	231.1	258.3	207.7	182	203.6	188	211.2	208.1	230.3	216.8	192.7	197.2	190.5	194.2	206.4	245.2	224.2	163.5	179.4	161	187.7	148.4	152.3	148.6	205	160.4	110.5	183.1	168	162.5	164	159.5	149.4	145.4	167	165.5	216.5	152.5	160.1	146	168	177.4	171	151.9	143.5	169	118.1	146.6
128	230.8	251	207.1	207	180.8	207	184.6	186.3	218.6	224.6	217.8	218.8	213.4	171.1	222.6	208.5	175.3	217.3	236.5	221.6	179.6	230.6	229	217.1	180.4	197.6	175.2	213.9	179.5	176.8	164	189.9	217.2	143.7	170.9	179.8	174.5	164.4	145.4	137	184.1	152.4	176.9	152.5	124.8	179.6	161.3	137.2	153.4
129	343.9	268.7	294.5	333.4	337.2	321.7	285.7	293	343.6	356.6	288.9	265.4	235.5	235.2	254.7	336.3	261	317.7	274.7	238.6	269.4	284.3	242.8	219.8	226.7	184.5	228	237	215.5	228.8	197.6	246.6	256.5	238.1	230.3	246.5	261.2	247.8	269.6	255.2	267.1	247	255	278.8	195.6	244.3	225.7	263.1	240.2
130	343.2	314.8	290.3	270	324.5	247.2	299.5	273	229.9	242.6	232.3	233.2	232.8	276.1	251.9	230.8	248.2	262.7	236.2	213.3	219.9	234.2	244.7	230.2	206.3	228.9	192.6	208.9	212.2	233.3	237.9	262.7	271	237.1	258.7	253	229.2	192.5	228.4	207.1	214	251	231.8	266.9	215.1	219.9	219.3	216.6	178.9
0	183.4	206.5	174.8	217.6	201.4	186.9	164	164.8	155.1	150.1	157.1	188.4	188.4	165.5	158.9	220.2	154	188.7	169.4	144.5	122.6	135.6	148.7	149.5	157.9	154.2	173.5	182.7	145.5	148.4	168.8	147.2	142.8	145.3	141.1	168	164.5	180.8	152	116.2	154.8	140.1	128.5	137.4	160.1	146.7	113.5	151.4	134
131	440.8	372.6	413.5	479	431.1	493.6	403	413.5	321.9	321.5	346.4	295.4	306	262.6	308	267.9	249.5	276.5	268.3	277.5	253.6	228	289.7	256.4	269.9	247.5	331.8	273.5	246.5	286.4	174.7	270.5	252.8	272.5	245.3	300.7	253.3	239.6	259.3	246.3	243.3	238.4	214.7	217	256.3	245.5	313.9	265.5	277.8
132	1228	1198	876.6	1038	1166	1054	1078	1129	825.5	763.6	722.8	664.9	389.1	385.3	378.6	367.9	349.7	402.7	338	357	367.8	387.4	372.3	400	371.4	326.6	311	300.9	251.3	300.6	310.3	285.6	270.5	260.5	298.9	253.4	299.3	309.8	298.9	321.7	233.8	230.6	268.2	243.3	228	214.9	246.8	206.2	234.5
0	430.6	384.3	355.5	234.3	278	276.7	247.9	252	244	268.4	286.6	241.5	219.4	199	205.7	180.7	201.3	206.7	187.3	210.7	181	183.4	155.8	169.5	NaN	NaN	NaN	NaN	NaN	NaN	NaN	NaN	NaN	NaN	NaN	NaN	NaN	NaN	NaN	NaN	NaN	NaN	NaN	NaN	NaN	NaN	NaN	NaN	NaN
133	229.1	239.1	294.6	274.3	228.8	249.4	200.5	263.7	245.9	239	195.7	225.5	182.2	195.2	197.1	199	201.6	230.7	217.2	216	191.5	216.7	204.2	200.6	216.9	199.6	227.6	211.2	203	179.7	201.1	184.9	212.7	219	178.6	182.7	186.4	189.8	198.4	206.5	207.1	228.3	206.1	204	204.6	208.5	236.6	200.4	218.3
134	267.8	249.6	294.3	280.5	296.5	239.4	297.9	296.4	283.4	316.8	314.3	313.5	303.4	308	241.4	343.9	276.1	266.6	263.2	292.2	284.4	249.9	256.5	287.5	269.1	270.2	196.5	228.8	205.6	286.1	273.4	332.5	278.4	300.5	222.2	250	277.9	279.5	263.8	207.6	262.6	280.1	296	237.1	284	275.8	287.6	323.1	288.3
135	220.6	219.5	211.7	218.4	209.3	188.7	188.8	166	203.8	208.8	198.2	206.3	217.2	551.9	587.9	605.5	598.8	547.8	582.1	518.3	519.5	511	556.3	508	376.9	318.7	298.7	288.5	253.4	290.5	254.7	232.5	211.5	200.1	223.3	212.4	197.7	177	206.9	174.4	200.3	214.3	180.4	220.6	164	202.1	173.3	205.1	231.2
136	304.8	256.8	259.2	319.2	256.3	266	289.9	191	254.9	350.5	282.5	307.7	319.7	265.8	256.4	310.3	280.9	317.1	323.6	296.6	224.5	303.5	272.9	170.9	303.3	202.8	188.6	191.4	201.3	258.5	256	221.8	299	253.9	249.2	285.2	302	295.8	224.3	271.2	286	242.6	247.2	273	274	324.7	273.2	282.3	307.4
137	268.5	272.8	217.4	165.1	278	268	269.7	234.5	218.5	239.5	199	201.4	169.8	179.8	179.8	195	174.1	138.6	176.6	177.9	192.4	197.5	169	187	209.3	174.2	190	139.1	141.9	162.6	203	160.1	164.2	141.5	150.6	111	161.1	136.9	128.7	138.3	145.6	148.3	159.7	143.6	131.7	117.3	121.3	154.4	152
138	717.6	616.2	459.9	541.8	456.7	455.2	384.5	378.2	284.3	297.3	274.1	265.5	181.5	231.9	199.8	156.2	181.5	188.5	199.2	203	161.5	189	158.2	165.7	208.5	205.4	137.5	171	165.5	170.9	127.5	209	130.1	131.1	179.5	155	166.5	176.3	149.1	174.2	136.6	205	186.1	501.8	558.4	545.2	542.5	629.5	615.8
0	193	181	252.8	168.9	230.8	225.9	167.5	187.4	185.5	166.9	154.5	178.5	161.1	165.5	145.3	215.6	167.1	175.4	172	171.2	161.1	146.1	138.8	169.5	147.5	141.7	131.6	147.4	102.3	122.2	136.5	132.3	163.6	141.4	186.4	174.2	140.3	154.9	177.8	190.8	137.7	173.3	129.7	157.3	163	140.3	185.8	164.4	157
0	287.8	292.9	372.6	311	NaN	NaN	NaN	NaN	NaN	NaN	NaN	NaN	NaN	NaN	NaN	NaN	NaN	NaN	NaN	NaN	NaN	NaN	NaN	NaN	NaN	NaN	NaN	NaN	NaN	NaN	NaN	NaN	NaN	NaN	NaN	NaN	NaN	NaN	NaN	NaN	NaN	NaN	NaN	NaN	NaN	NaN	NaN	NaN	NaN
0	280.3	336	304.7	230.1	341.1	256.5	318.4	312.9	295.4	255.1	277.5	270.5	240.6	271.4	289.8	198.4	297.5	297.3	269.5	282.5	311.2	283.3	250.9	293.4	326	279.4	321.2	327.6	326.1	341.1	287.3	391.1	309.9	302.8	318.1	321.6	330	311.6	273.4	252.4	263.5	313	330.1	337.6	302.7	305.4	319	353.6	332
139	281.6	269.4	346.4	312.7	280	233.6	217.5	254.6	233.6	295.1	293.6	309.6	253.1	215.2	224.1	255.2	258.8	279.2	248.1	291	242.4	183.9	293.1	230.1	266.6	273.9	272.5	222.2	200	238.8	248.2	207	257.5	250.6	274.3	249.6	281.4	228.6	268.5	1792	2042	2173	2644	2526	2367	2297	2495	2459	2609
0	NaN	NaN	NaN	NaN	NaN	NaN	NaN	NaN	NaN	NaN	NaN	NaN	NaN	NaN	NaN	NaN	NaN	NaN	NaN	NaN	NaN	NaN	NaN	NaN	NaN	NaN	NaN	NaN	NaN	NaN	NaN	NaN	NaN	NaN	NaN	NaN	NaN	NaN	NaN	NaN	NaN	NaN	NaN	NaN	NaN	NaN	NaN	NaN	NaN
140	219.2	250.5	226.7	250	240.2	219.6	203.6	180.4	231	168.9	188.6	222.5	151.6	193.5	198.5	188.4	179.8	173.3	230.2	184.8	170.8	201.8	166.8	189.9	188.5	179.7	160.9	184.3	188.4	184.3	173.1	172.2	146.9	168.4	196	174.9	154.6	196.5	150.7	147.9	138.4	177.4	165.4	166.5	165	167.9	162.4	184	201.6
0	215.5	296	211.5	NaN	NaN	NaN	NaN	NaN	NaN	NaN	NaN	NaN	NaN	NaN	NaN	NaN	NaN	NaN	NaN	NaN	NaN	NaN	NaN	NaN	NaN	NaN	NaN	NaN	NaN	NaN	NaN	NaN	NaN	NaN	NaN	NaN	NaN	NaN	NaN	NaN	NaN	NaN	NaN	NaN	NaN	NaN	NaN	NaN	NaN
0	265	262.2	289.8	351.1	307.5	302.8	288.6	376	296.6	287.8	281.8	299.7	289.5	316.1	290.7	265.9	278.2	276.9	272.9	232.6	252.6	240.7	248.4	232.1	251.4	191.9	228.4	287.5	292.5	294.9	284.9	335.5	313.5	296.9	323.5	2047	1889	1805	1777	1547	1966	1446	1322	1361	1220	1004	947.5	804.5	613
0	208	203.3	191.6	146.2	202.7	211.5	203.3	188.2	206.3	147.1	173.4	216.9	160.1	202.4	157.6	239.3	205.2	181.6	173.3	154.8	180.4	154.4	161.5	194.5	163.5	156.8	148.9	145.2	141.1	153.3	175.7	148.9	160.7	137.2	157.3	137.5	156.1	174.5	145.5	147.4	121.5	160	131.2	112.4	177.5	139.1	129.7	162.6	155.4
141	310.8	312.4	300.1	303	302.5	244.6	244.2	314	270.2	241.2	226.7	259.1	261.7	270	249.3	256.5	262	234.1	232.5	252.2	215	252.9	273.9	217.5	212.9	286.2	256.7	231.1	236.5	225.8	213.3	209.6	214.7	213.9	279.4	230.4	237.2	220.2	205.8	233.5	208.7	225.1	216.8	182.2	177.9	211.8	226.8	279.9	222.4
142	230.5	274.2	269.8	264.5	244.8	232.1	217.4	248.9	232.6	254.4	270.5	257	225.3	241.9	222.7	213.7	229.2	275.7	217.1	212.7	240.6	225.2	220	236.2	198.2	268	261.1	237.9	198	232.5	244.1	271	234.7	213.5	249.2	251.1	246.8	264.4	201.7	919.6	968	1109	1086	1062	1365	1339	1547	1411	1855
143	451.2	442.2	447.3	441.2	470.7	517.5	412.8	396.3	430.4	461.4	417.6	519	463.1	429.3	439.6	451.1	435.5	500.7	408.7	465.6	414	387.9	429.1	384.7	463.7	418.5	417.6	421.6	426.8	440.3	402.3	443.2	426.2	392.8	389.5	386.5	365.7	381	433.8	394.4	454.1	444.2	412.6	386.8	399	402.6	379.8	416.5	359.5
144	300.6	331.7	278.7	339.8	300.9	283.9	280.4	313.9	279.5	254.1	233.4	227.9	252	242.5	247.1	221.6	248	259.6	286	178.6	228	323.5	274.6	249.7	233.2	216.7	223.7	244.4	192.2	243.5	232.2	248.3	190	226.2	233.4	209	220.2	204.4	274.2	964.8	1074	1133	1305	1481	1239	1273	1614	1567	1641
145	330.5	286.3	320.3	317.6	340.9	311.5	328.6	302.9	251.2	253.5	253.1	244	254.8	273.1	219	210.2	207.5	288.7	295	195.9	214.7	250.2	219.2	236.5	239.7	183.2	273.1	217.1	225.9	244.6	209.5	240.6	261.8	213.7	262.1	246	215.6	241.3	247.2	265.6	193.1	240.7	183	152.2	175.9	246.3	208.2	170.1	180.2
146	989.1	844.1	773	758.1	751.7	833.6	823.3	757.5	783.7	779.5	683.5	655.2	630.6	736	695	626.3	617	581.4	650.8	582.8	737	634.5	738.4	557.3	618.8	562.3	586.7	645.1	588.6	600.7	2783	3167	3438	2884	3896	2701	2902	2896	3099	3379	3867	3624	3129	2774	2551	2356	2569	2910	2557
0	1041	1092	994.9	865.5	848.2	733.3	729.2	781.3	605.6	713.6	747.5	690.1	690.5	549	578.4	648.2	690.5	622.9	589.2	582.5	542.7	528.2	700.2	506.9	575.1	612.9	496.3	498.9	467.9	447.3	416.4	495.8	464.2	453.7	NaN	NaN	NaN	NaN	NaN	NaN	NaN	NaN	NaN	NaN	NaN	NaN	NaN	NaN	NaN
0	939	943.4	1019	927.7	855.1	842.3	835.1	820.6	775.1	750.4	714.7	1198	1129	1045	977	963	801.5	963.5	792	757.1	817.5	905	1462	1957	2230	2239	2823	2826	1987	NaN	NaN	NaN	NaN	NaN	NaN	NaN	NaN	NaN	NaN	NaN	NaN	NaN	NaN	NaN	NaN	NaN	NaN	NaN	NaN
147	245.7	221	183	195.5	252.1	203.2	182	202.9	170.8	192	242.3	186.6	206.6	201.8	144.7	195.2	191.6	184.3	185.9	195.3	181.8	163.8	187.4	211.2	159.2	165.5	177	213.8	154.8	225.7	194.1	149.1	171.3	231	152.9	156.5	146.5	179.2	187.2	223	182	183.6	169.6	155.5	182.2	170.8	125.2	145.1	165.9
148	802.5	737.4	545.3	353.2	544.1	472.3	430.6	476.7	420.7	408.6	398.8	339	358	306.7	306.9	362.3	374.8	353.6	456.1	389.8	405.7	405.7	393.2	366.1	351	374.9	328.3	325.8	315	290.5	292	328.9	328.4	322.5	333.4	302.6	310.6	278.7	283	283.7	264.9	988.5	1161	1205	1088	1027	838.3	977.8	930.2
0	NaN	NaN	NaN	NaN	NaN	NaN	NaN	NaN	NaN	NaN	NaN	NaN	NaN	NaN	NaN	NaN	NaN	NaN	NaN	NaN	NaN	NaN	NaN	NaN	NaN	NaN	NaN	NaN	NaN	NaN	NaN	NaN	NaN	NaN	NaN	NaN	NaN	NaN	NaN	NaN	NaN	NaN	NaN	NaN	NaN	NaN	NaN	NaN	NaN
149	486.8	372.6	427.8	523	477.5	360.5	433.9	353.6	272.7	409.9	313.5	377.6	413.4	353.4	299.4	377.3	280.2	327.7	301.2	296.1	281	275.7	270.1	331.7	281	255.2	300.3	245	215.8	198.9	234	226.6	215	199.1	220.7	220.4	224.6	198.2	227.6	222.8	229.2	229.1	216.6	187.5	222.4	220.4	196.9	242.7	215.4
150	253.9	228.6	252.7	231.1	220.5	202.8	224.5	201.5	216	258.7	198.8	206.3	186.8	186.3	228.8	206.8	228	191.2	195.4	184.8	206	186.6	130.4	155.5	141.3	182.8	187	167	181	188.1	196.9	137.3	147.5	159.3	131.8	150.7	134.3	139.1	152.8	145.6	179.2	138.4	168.5	145.6	112.6	167.9	130.2	155.2	126.6
151	295.6	340.8	282.3	264.9	289.4	238.1	326.8	332.5	292.2	275.7	230.2	287.6	263.5	231.3	226.6	231.1	238.5	261.8	236.1	213.8	243.6	232.2	202.4	199	218.8	233.9	243.1	238	274.5	262.2	230.2	220	193.2	211.9	226.2	196.7	187.4	218.5	197.3	180.9	210.3	188.5	199.8	212.3	231.8	185.7	213.5	202.4	202.6
152	233	254.9	199.4	198.4	193.2	236.1	169.1	148.9	174.1	226	198.6	144.6	221.4	193.2	157	183	168.4	165.6	191.4	148	177	174	150	157	161	169.5	177.5	417.5	518.5	559.5	546	600.5	544.4	529.5	529.3	544	447.9	336.9	192.6	202	189.6	255.8	235.5	183.6	175.5	152.7	180.8	142.1	207.5
153	420.8	348.1	388.2	367.9	326.7	332	354.5	350.7	297.6	328.8	347.4	350.1	323.4	354.5	335.3	358.7	374.8	345.7	380.9	383	317	375.1	349.4	286.4	367.1	360.5	341.5	361.9	299	348.5	363.5	355.3	313.9	343	336.5	357.6	406.4	438.5	804.5	1836	1877	1831	1758	1302	1576	1541	1535	1318	1789
154	261.6	248	190.1	232.9	214.5	190.5	187.7	212.6	175	196.4	209.6	188	183.1	188.3	166.5	191.4	208.4	181.5	189.6	215.6	155.5	204.3	207.7	210.5	220.9	134.8	179.8	180.7	154.5	170.7	157.7	225.9	200.6	175.7	194.1	160.2	179.9	208.7	166.3	219.3	200.4	202.6	180.7	188.3	169.1	166.8	185.1	232	167.1
155	209.6	249.3	214	198.1	146.8	135.3	198.5	158.4	146	172.5	117.5	176.8	175.7	162.8	195.6	179.4	189.1	134.1	162.1	149.1	135.7	179.2	163.7	169.5	163.7	167.6	174.4	145.5	152	153.3	155.9	152.2	139.1	173.6	171.3	143.5	158.3	149.6	138	135.4	159.3	162.5	149.2	179.5	190	172	158.9	130.4	168.7
0	217.9	162.7	179.1	190.3	177.7	181.3	120.4	204.2	172.5	152.4	145.9	119.5	112.4	120.3	156.8	162.5	175.6	120.8	169.4	141.9	147	155.2	339.6	466.5	507.9	450	432.2	367.1	445.5	443.9	328.9	288.2	167.9	225.7	207.2	198	148.3	154.1	124.3	137.7	123.5	127.8	153.5	117.1	123.3	136.9	127.3	173.3	135
0	392.2	294.4	301	317.1	357.6	240	264.9	272.4	265	274	250	267.5	253.5	272.9	261.5	245	293.5	267	265.4	257.4	255.4	291.3	248.4	274.2	297.6	302.4	319	286	257.8	271.6	246.1	251.9	262.4	272.9	268.5	241	301.7	304	291.5	296.1	265	281.4	279.8	334.1	322.7	324.1	307.7	314.2	280.3
156	351.6	298.9	262.3	320.8	252.2	270	308.5	248.4	307.1	291.9	261.5	299.5	331.5	306.9	298	333	288.6	314.4	302.1	310	317	273.9	264	301	354.5	313	253.9	247.1	297.4	314.2	261.5	307	242.1	266	297.1	276.3	261.4	249.5	257.9	289	261.6	254.5	299.6	305	312.3	299.5	287.4	275	201.5
157	396.2	308.4	348.4	338	327.9	331.6	317.1	295.3	341.7	317.5	249.7	306.3	274.8	297	315.2	238.7	292.3	269.2	215.5	255.7	238.7	248.8	215.2	205.5	212.5	224.1	193.9	217.4	209	230.9	244.4	210.5	224.6	238.9	180.4	200.5	230	188.8	201.9	170.5	200	220.9	202.9	193.9	193.8	208.4	188.6	211.3	230.5
158	670.4	829.4	889.3	671.7	814.3	706.4	821.4	735.2	719.4	765.7	798.1	712.5	838.7	765.7	789.3	774.2	694.3	706	580.1	745.5	768.9	848.6	786.6	781.4	1197	1814	2324	2812	2526	2638	3789	3975	4009	3651	3997	2451	3995	2698	3185	3439	3401	2460	3660	3223	3641	3773	2981	2925	4368
0	198	293.4	241.6	184.8	162.6	168.3	182.9	223.9	208.9	189.5	174.4	151.4	181.3	174.6	175.4	150.6	190.5	194.9	178.9	164.9	170.8	204.5	179.1	146.9	213.1	174	183.2	185.1	151	188.9	171.5	152.7	163.1	151	183.7	173.2	182.7	150	157.6	166.8	161.1	149.1	184.6	195.5	173.9	205.7	190.9	201.4	213.6
159	306.2	327.9	285.4	302.6	253.5	338.6	265.8	286.9	301.3	268.8	322.3	282.9	303.7	225.5	253.1	250.3	269.7	224.5	260.7	264.5	268.4	268.5	267.3	282.7	230.3	212.1	232.9	258.5	224.6	232.1	210.4	214.1	221.6	212.5	221.1	214.6	240.8	257.4	252.4	186.3	219.6	210.9	242.4	244.7	236.8	252.2	213.9	188.5	235.7
160	219.5	195.7	189	172.3	228.7	205.5	172.5	216.7	203.1	220.5	185.5	187.3	169.5	177	172.9	186.5	217	153.5	204.3	180.1	174.2	198.4	198.6	207.1	185	191.3	167.1	154.7	175	166.8	181	195.3	180.6	195.4	159.8	183.8	191.5	194.2	192.7	182.7	170.4	170.3	195.1	161.1	165.3	180.1	178.4	162.5	185.5
0	261.2	218.1	190.2	232.6	225.5	185.2	236.3	242.3	206.9	180.7	216	186.4	206.5	210.7	213	207.4	225	224.6	191.3	227.8	206.7	180	195.6	205	200.7	195.7	179	201	178.1	204	170.3	181.2	196.6	175.4	215.4	209.5	235	178.5	203.9	179.6	217.1	272.7	184.9	187.7	182.3	217	209.2	189.3	193.4
161	228.3	338.5	293.4	317.4	361.8	300.3	283.5	259	291.7	229.6	242.2	269.9	292.2	290	264.5	270.5	190.5	292.8	220.8	284.5	321	226	293.6	300.1	266.7	274.4	348.1	298.6	313.1	254.3	259.5	299.1	400.9	610.9	1344	1521	1417	1402	1441	1341	1173	1353	1392	1388	1311	1270	1008	759.5	587.1
0	284.2	206.4	269.9	258.6	237.2	246.5	207.2	178.2	190.5	199.9	207.7	172.4	199.1	182.8	196.8	215.1	242.2	188.9	153.3	219	155.6	187.4	222.5	193.7	171.2	241.5	216.7	221.7	190.7	148.5	185.3	161.6	182.9	130	198.5	188	175.5	177.9	183.6	185.6	425.3	742.3	602.1	750.6	637.3	649.2	556.3	687.5	769
0	172.5	208.4	212.5	168.6	185.8	132.5	155.4	156	173.9	163.5	163.4	169.4	165.9	143	179.3	121.4	167.5	198.9	152.4	158.4	162.8	165.9	134.2	167.5	153.4	125.6	135	139.6	125.1	134.9	164	137.3	159.6	133	181.4	143.5	158.8	147.2	141.1	150.9	179.4	106.1	123.7	144.6	133.9	135.2	146.7	170.1	132.5
162	324.7	553.9	520.1	328.3	510.7	470.4	500.3	541.8	471.8	521.2	557.9	609.4	500.6	511.3	480	623.9	631.4	884	1473	1132	1287	1425	1446	1443	1285	1151	1394	1404	1089	1516	949	958.8	2049	1613	1296	2994	2133	2461	1620	2060	1907	2008	1950	2393	2980	2879	2223	3000	3501
163	383.3	420	307	339.5	375.5	360.7	343.2	364	324.8	325.8	306	288.5	318	311.5	314.4	287.5	272.8	301.1	317.3	253.6	244.7	265.7	214	188.1	225	157.2	196.7	217.3	213.4	181.9	221.6	211.4	222	176.2	240.9	178.9	211.1	185.7	228.4	221.5	193	272.9	211.9	197.4	233.6	214.4	220.4	172.9	165.8
0	188.3	180.4	173.8	161.7	191.7	163.9	174.2	198	190.1	164.7	162.8	201.4	169.9	182	144.4	151	181.3	230.7	188.1	174.9	146.8	172.5	195.4	156.2	174.1	189.1	177.3	188.4	167.2	196.5	208.8	170.4	193.2	177.2	214.2	190.3	190.8	209.2	199.3	209.4	192.1	194.5	186.6	194.5	268.8	238.1	222.3	253.2	216.1
164	358.8	300.9	347	317.9	327.8	296.7	354	284	306.6	312.8	281.9	342.3	268.2	283	218.6	241.1	251.3	267.2	246.6	263.4	274.7	259.7	203.3	207.9	238.9	222.3	254.8	266.5	249.7	251.9	232.2	218.7	216.8	199.9	265	240.2	229.9	225.8	201.1	184.3	209.6	193.5	180.4	190.9	249.5	208.1	193.6	224.5	239.8
165	537.5	495.9	526.7	455.8	407.9	454.1	478.5	527.4	375.4	308.3	322.8	236.8	254.6	158.6	166.3	171.6	157.4	212.1	180.6	145.7	153.2	139.7	158	134.9	143	168.6	148	122.1	115.5	142.3	124.8	99.27	145.5	115.7	122.5	137.4	117.1	119.2	141.5	132.1	114.5	146.2	134.5	135.4	128.4	125.5	130.6	120	110.2
166	250.8	277.6	288	253.7	233.9	243.5	293.1	272.7	274.6	238.6	276.6	270.9	230.2	262.8	313	289.5	258.2	285.1	246.5	284.6	260	231.1	252	250.4	199.5	289	210.5	240	271.9	258	227.5	223.5	194.5	239	231.5	203.5	234	232.9	268.9	218.5	202.4	233	237.4	258.4	262.1	310.4	225.6	256.1	191
0	198.6	185.7	171.5	165.7	152.9	169.4	171.6	158.9	136.5	158	171	222.1	153.4	156.4	153	172.4	139.9	166.4	160.8	226.6	164	161.2	177.4	148.4	161.5	156	158.5	195.7	151.7	168	151.5	139.1	146.1	172.8	180.3	138.9	181.9	160.5	161.3	151.8	193.7	200.5	169.7	165.9	174.2	171.3	152.2	149.7	169
0	232.7	235.3	204.1	312.2	204.3	265	293.7	322	342.4	345.5	332.2	374.9	293.5	324.1	279.3	248.5	241.5	311.8	209.1	305.3	164.5	286.5	213.6	224.9	301.9	230.3	255.2	203.2	191.8	276.2	210.3	245.2	202.8	192.9	223.1	200.5	225.5	257.6	245	298.3	193.2	231.8	323.5	342.8	1322	1322	1328	1302	1377
0	131.2	154	197	174.3	131.8	111.2	107.1	109.2	154	109.9	118.1	178.9	110.9	147	108	70.08	160.5	52.62	96	139	100	NaN	NaN	NaN	NaN	NaN	NaN	NaN	NaN	NaN	NaN	NaN	NaN	NaN	NaN	NaN	NaN	NaN	NaN	NaN	NaN	NaN	NaN	NaN	NaN	NaN	NaN	NaN	NaN
0	192.1	192.9	204.2	198.4	229.8	248	203.8	195	262	220.1	281	214.5	241.1	220.4	217.8	222.4	256.6	202.2	197.5	187.1	240.6	206.5	223	221.6	221.1	178.6	182.4	250.1	286.6	289.6	226.1	275.9	276.9	221.9	284.4	236.5	227.9	255.4	218.3	200.8	230.4	219	228.9	267.2	299.4	185	191	296.9	271.6
167	523.6	507.1	466	506.4	526.1	412.2	343.2	292.6	249.3	211	238.1	175	185.4	215	183.3	181.1	149.8	121.9	151.7	127.4	116.7	153.6	170	169.7	139.3	155.1	106.3	147.2	115.3	132.2	152.8	151.8	139	176.9	136.9	170.1	163	127.8	175.1	127	157.4	134.5	148.3	130.6	154.6	138.6	154	146.4	144.4
168	363.3	533.7	466.9	479.1	470	338.7	227.2	219.9	216.4	168.7	208	171.1	164.1	143.5	163.5	183.3	152.5	132.8	147.7	140.9	161.7	130.7	178.1	153.2	169.9	194.4	175.9	127.8	128.9	143	171	161.5	148.9	122.9	137.6	159	143	146	159	145.5	179	150.9	134.9	126.9	121	140.1	150.6	138	128.1
0	195.4	237.6	194.9	229.2	201.7	201	194	221.2	189.5	201.6	194.1	197.1	217.5	142	177	128.2	220	148.4	163.2	182.5	171.6	251.6	166.8	159.3	198	171.9	167.8	203.3	169.4	204.6	155.4	189.3	154.5	173.2	154.7	184	170.3	170.5	141.3	144.8	136.7	138.4	160.7	167.2	149.2	180.8	167.9	166.2	150.7
0	138.6	207.2	177	NaN	NaN	NaN	NaN	NaN	NaN	NaN	NaN	NaN	NaN	NaN	NaN	NaN	NaN	NaN	NaN	NaN	NaN	NaN	NaN	NaN	NaN	NaN	NaN	NaN	NaN	NaN	NaN	NaN	NaN	NaN	NaN	NaN	NaN	NaN	NaN	NaN	NaN	NaN	NaN	NaN	NaN	NaN	NaN	NaN	NaN
0	200.8	198.9	204.9	163.7	175.6	161.8	160.4	193.5	188.1	186.2	136.5	151.4	180	144.3	135.2	189.1	191.4	149	134.4	158.9	171.8	129.6	132.3	125.6	109.8	155.4	116.9	136.9	143.2	128	134	123.5	120.5	119.3	123.6	133.9	127	143.5	123	136.2	119.7	136.5	144	138.6	102.6	146.1	133.5	96.24	106.6
0	242.5	217.5	207.1	190.5	244.9	148.1	189.4	170.6	193.5	233.3	188.3	167.3	180.6	186.7	153.8	171	165.8	186.9	164.2	199.3	167.5	180	150.6	214.8	184.1	158.7	149.6	171.5	196.5	198	162.4	202.9	199	197.2	167.6	165.7	201.3	162.2	181	171.8	163.8	195.3	161	225.5	172.3	210.5	152.9	167.3	161.3
0	296.3	309.8	354.8	287	279.8	305.8	308.4	262.9	299.4	278.4	328.5	302.4	280.9	302.3	293.8	287.9	256.4	254.5	266	230.7	271.8	244.6	277.1	301.6	289.1	246	309.6	275.2	243.7	255.7	267.4	273.9	300	245.4	218.7	240.8	234.1	256.6	261.5	263.4	236.5	237.1	239.8	325.1	274.2	249.5	256.5	246.7	279.8
0	338.2	278.8	285.2	320.4	333.5	266.6	258.3	309.8	292	316.7	299.1	280.3	275.5	344.7	349	328.4	364.5	353	310.5	383.5	340	331.5	354.2	337.3	331	352.4	366.8	331.6	312.1	337	303.3	311.1	309.9	312	337.5	300.5	308.4	309.9	346.7	304.3	296.2	305.3	296.9	311.9	336.8	305.5	343	335.4	305
0	223.7	157.4	185	185.8	213.7	154.1	202.9	182.7	173.1	185	192.6	180.6	205.2	NaN	NaN	NaN	NaN	NaN	NaN	NaN	NaN	NaN	NaN	NaN	NaN	NaN	NaN	NaN	NaN	NaN	NaN	NaN	NaN	NaN	NaN	NaN	NaN	NaN	NaN	NaN	NaN	NaN	NaN	NaN	NaN	NaN	NaN	NaN	NaN
0	335	413.2	236.1	314	280.3	213.1	220.9	286.4	287.9	358.6	279.9	336.6	291.9	302.3	327.8	302.8	315.2	323	226.4	291.3	320.8	193	398.6	283.4	318.4	244.2	274.5	1106	1148	1241	1090	1114	1239	982.5	1011	1032	989	1142	1070	1164	898.2	597	657.5	499	502.1	515.9	578.5	584.9	1381
0	278.9	305.9	308.8	328.8	254.1	326.7	281.6	305.8	291.5	255.9	286.8	336	304.5	320	305.3	286.5	289.7	279	291.1	275	279.4	294.3	221.9	282.4	209.4	321	287	276.5	270.5	243.5	223.9	293.9	255.4	280.5	265.1	298.8	329.4	290.4	322.8	312	310.6	260.9	303.8	229.1	303.8	224	253.2	289.4	283.3
169	289.1	366.4	299.9	256.8	327.2	289.6	337.4	349.6	307.6	363.2	277	303.6	341.2	321	269.7	310.7	289	265.8	274	259	335.5	275.3	312.2	321.6	297.1	347.1	325	297.8	285	315.9	302.3	257.9	331.1	290.3	310.1	328.2	302.2	252.8	262	292	272.3	229	279.8	216.8	248.3	282.8	218.3	306.8	283.5
0	175.8	177.5	139.2	154.8	165.3	104	157	130.6	164.6	106.2	167.8	153.2	143.4	183.2	138.3	118.2	143.4	111.6	134.2	117.9	165.4	136.4	120.8	141.2	113.7	117.6	166.9	139	160.3	135.9	98.26	119.9	136	133.8	138.8	142.6	150.8	149.4	121.9	115.4	122.3	95.87	108.2	111.7	115.4	112.1	127.2	111.8	151.8
0	300.2	309.6	250.6	227.7	251.8	302.3	271	269.3	245.3	310.8	278.6	261.6	272.9	199.5	269.7	285	258.5	248.5	171.6	218.7	271.5	192	168.1	212.5	268.1	221.1	239.6	250.4	210.9	219.5	218.5	226.5	233.1	223	220.1	207.5	280.6	269.5	268.8	251	164.1	257	226.2	223	230.5	223.3	249.4	254	175
0	243.1	190	186.6	186.3	163.2	241.3	149.2	164.5	151.5	237.9	211	144.1	170.5	154.2	151.5	159.2	165.7	143	178.1	154.7	144.5	151.4	133.6	161.3	123.4	168.9	123.4	103.6	112.3	134.4	147.8	120.7	118.1	153.7	151.4	137.9	131.5	137.5	148.3	91.83	168.3	121.5	155.8	129.5	95.5	121	124.9	147.1	116.8
170	213.4	273.1	242.5	241.4	169.3	205.4	194.1	192.7	146.3	164.4	173.9	184.9	190	180.8	182.3	170.7	194.8	160.9	188.8	147.8	167.5	179	173.8	192.6	180.8	172.1	186.8	200.5	215.5	229.3	583.5	683.8	775.2	626.7	547.3	526.3	576.7	601.2	572.7	577.7	652.7	735.3	572.2	572	542.1	594.1	660	742.2	581.8
171	199.9	272.3	201	212.5	202.3	206.3	211.1	244.1	229.2	242.5	188.5	192.1	204.5	207.3	191.6	175.9	170.8	168.4	176.4	201	163.6	185.4	204.5	173.5	172.8	208.1	176.6	186.4	215.5	194.1	210.5	193.9	205.4	201.8	185.5	197.1	218.1	188.9	164.9	204.1	181.2	212.9	182.4	174.5	227.5	165.1	209.4	171	172.4
172	294.3	234.8	263.4	324.7	288.9	279.5	256.8	225.3	244.1	284.3	242.4	273.7	242.9	235.3	244	273	203.7	252.2	236.5	263.3	269.7	223	161.7	255.7	231.3	251.9	268.9	234.5	256.8	197.1	186.5	257.7	205.5	163.3	213.2	149.2	200.8	199.2	268.2	246.3	144.4	210.8	202.3	218.5	243.7	209.9	202.2	194.8	179.8
0	339.1	252.9	415.6	312	307.7	261	248.7	263.6	268.2	268	270.3	245.4	250.1	258.9	255.6	263.4	283.6	254.4	298.3	297.7	296.1	246.9	239.7	249.9	245.7	259.6	275.4	249.4	249.4	282.1	272.7	237.8	270.8	269.4	243.8	243.9	296.7	208.3	237.1	287	244.1	234.3	290.5	213.9	297.4	209.7	257.4	272.1	259.9
173	462.9	432.8	512.2	493.7	490.8	473.8	471.5	490	439.4	456.3	495.8	293.7	444.3	432.9	370.7	411.1	424.2	383.5	401.8	381.9	346.3	388.5	375.6	375.2	359.8	326.9	320.2	386.3	330.3	336	387.2	363.3	364.8	351.3	368.5	331.8	360.7	350.5	307.3	366.2	340.6	330.4	377.2	326.3	300.6	322.1	299	327.8	292.9
0	187	194.5	205.5	151.5	137	177.3	131.9	199.3	143.5	128	172.9	138.9	177.1	142.5	123.4	131.9	134.3	144.3	102.6	122.5	179.1	101.5	144.5	129.2	108	133	113.4	123.8	134.9	135.6	151.8	133.9	144	108.9	124.6	144.2	145.1	131.5	139.7	126.8	139.5	110.1	137.7	126.2	118.3	182.4	386.5	378.7	419.4
0	164.5	180	160.5	153.3	183.1	163.3	156.4	147.2	165.5	180.3	203.3	161.4	190	153.6	96.21	130.6	157.6	134.3	131.8	180.5	178.2	172.8	168.1	148.7	171.9	132.1	152.5	177.5	130.9	117.2	144.7	155.6	131.6	143.7	134.7	165.7	158.1	125.5	159	105.5	179	159.8	140.5	174.6	146.1	129.4	132.6	120.4	109.8
174	311.3	249.9	245.7	271.7	250.4	244.8	215.6	238.1	317.4	245	194.6	247.8	199	208	210.8	239.3	225.8	182.1	178.6	177.3	164.1	204.1	184.4	190	192.3	236.9	174.5	192.2	209.4	230.2	180	188.5	178.2	226.1	213.1	195.2	183.2	244.9	196.2	217.5	216.7	204.5	205.8	188.2	187.7	176.2	174.4	196.5	164.1
175	383	357.8	350.7	400.2	398.9	376.1	388.5	359.2	344.7	347.5	343.5	371.7	380.1	330.4	289.7	328.3	305.9	311.2	336.9	310.4	363.8	304.1	284.4	318.4	295.2	313.5	322.2	313.7	272.6	302.2	307.3	298.3	297.6	315.6	315.5	945.1	2285	2080	2263	2615	2305	2280	2150	2200	2270	2237	1988	2231	2565
0	174.5	298.4	286	281.4	244.3	227.4	228.5	194.9	202	216.4	210.7	223.2	227.6	205.4	181	233.8	248.8	215.5	211.7	207.5	196.7	184	224.3	184	208.5	207.7	234.2	251.5	221.2	239.7	233.2	246.1	237.7	282.2	212.5	259.3	200.7	205	233.2	281.1	227.3	206.3	243.7	215.4	198.7	216	188.2	204	165
0	247.5	202.5	226.4	183.3	243.1	173.6	182.5	193.4	194.9	191.2	166.3	186.7	163.4	211.1	137.6	161.8	205.9	161.6	152.2	141.2	160.1	194.5	213.5	167.1	164.9	197.7	208.7	159.9	165.5	167	188.5	168.8	166.2	161.8	161.5	131.4	168.4	143.3	158.5	158.3	145.5	169.5	177.1	147.6	149.2	168.9	147	155.3	183.8
176	190.3	190.5	152.4	146.5	146.9	201.5	159.5	156	141	164.5	155	155.4	126.6	148.7	142.2	142.4	143.5	122	122.2	173.8	157.1	172.7	127.8	154.6	137.5	117.9	142.3	118.4	142.1	136.8	138.5	148.9	152.6	165.1	139.4	136.6	120.2	148.4	122.7	115.1	128.1	148	143.1	135.9	145.1	150.4	160.9	128.6	90.19
177	331.6	340.2	378.7	330.8	347.8	351.5	411.3	327.3	365.1	344.8	401.3	396.7	350.3	351.1	302.6	319.5	320.2	338.5	366.1	328.4	274	324.3	341.7	320.7	366.4	298.1	300	331.2	320.5	309	315	315.2	380.2	321.7	334	335.6	334.6	344.8	318.7	330.6	326.2	353.2	318.6	331.8	365.2	290.4	341.8	339.8	334.8
178	169.5	171.8	114.1	116.3	176.6	117.5	161.2	110.1	126.4	130.9	147.3	177.4	151.2	129.3	110	134.9	98.71	89.02	145.3	129.7	156.4	114.9	134.4	147.7	110.1	130.4	94.07	136.1	122.6	105.8	117	115.4	88.95	120.5	140.1	111.5	149.5	129.2	106.8	97.85	110.5	135.4	113.7	130	111.3	97.72	119.3	149.8	112.1
179	249.9	301	255	310.2	317.3	298.5	258.5	335.5	246.6	319.3	296	267.3	245.2	254.3	259.6	257.6	276.5	242.2	239.3	260.9	268.8	228.4	213.5	234.7	272.9	306.1	259.2	254.4	223.8	264.4	253	200.7	194	211.2	188.4	244.7	239.7	203.6	233.1	258.8	201.6	235.5	259.1	268.1	300.2	266.2	238.3	257.4	279.1
0	165	175.3	195.8	205.7	226.8	239.4	169.7	236	178.7	189	170.5	189.1	213.3	187.2	194.4	205.2	205.6	195.8	163.9	245.8	164.6	156	194.1	200.1	202.6	166.7	173.7	194.9	224.3	160.9	207.1	186.9	188.9	211.6	190.3	256	178.9	201.5	187.4	230.8	203.9	151	186.5	181.6	200.9	177.3	193	189.5	200.2
180	407.5	353	330	426.3	397.7	349.5	378.6	396	350.4	330	323.7	338.5	332	335.1	384	341	328.9	305.9	304	319.1	346.4	319.8	291	318.1	316.4	304	295.8	301.9	300	293.2	276.9	303.8	279	290.9	297	285.9	292.9	276.5	328.7	281.6	295.5	307.6	319.5	380.1	295	298	267.8	338.2	275.8
181	150	194.5	167.2	147.9	164.2	139.7	150.8	134.5	139.5	158	144.9	164.5	102.8	107.5	160	147.1	116.1	112.5	126.1	140	123.3	130.1	120.9	133.6	148.5	137.9	115.4	120.8	140	125.3	117.7	109.5	115.9	96.98	128.7	138.9	129.3	123.1	113	121.3	105.1	138.3	141.5	115.6	129.5	135.8	113	135.4	134.3
0	113.4	182.3	202.5	121.7	93.97	NaN	NaN	NaN	NaN	NaN	NaN	NaN	NaN	NaN	NaN	NaN	NaN	NaN	NaN	NaN	NaN	NaN	NaN	NaN	NaN	NaN	NaN	NaN	NaN	NaN	NaN	NaN	NaN	NaN	NaN	NaN	NaN	NaN	NaN	NaN	NaN	NaN	NaN	NaN	NaN	NaN	NaN	NaN	NaN
182	217	180.1	166.6	181.9	193.5	159.5	157.9	160.3	159.1	174.3	147.9	155.1	199.2	165.5	115	138.5	136.5	154.1	145.1	116.5	122.5	154.9	123.5	139.1	123.5	147	132.6	132	115.6	141.5	159.9	150.5	136.5	123.6	112.1	129.5	126	143.8	147.1	168.2	113.2	121.6	121.3	101.8	82.62	115	102.9	139.4	106.1
0	NaN	NaN	NaN	NaN	NaN	NaN	NaN	NaN	NaN	NaN	NaN	NaN	NaN	NaN	NaN	NaN	NaN	NaN	NaN	NaN	NaN	NaN	NaN	NaN	NaN	NaN	NaN	NaN	NaN	NaN	NaN	NaN	NaN	NaN	NaN	NaN	NaN	NaN	NaN	NaN	NaN	NaN	NaN	NaN	NaN	NaN	NaN	NaN	NaN
0	614.9	308.5	475	443.5	730.8	362.4	611.8	679.7	666.8	757.2	617.8	358	518.5	561.5	446.4	369.7	249.9	469.9	421.8	546.2	383.3	474	422.5	602.1	1175	131.9	125	145.6	173.5	180.8	159.9	87.66	140.8	98.76	131.7	151.4	119.1	121.9	124.1	130.2	133.6	131.4	163.7	124	170.6	137.7	152	159	155.4
0	306.1	309.9	256.3	327.1	353.7	266.2	281.8	275.6	253.5	246.6	256.5	297.2	270.4	226	317.5	335.5	374.5	267	248.8	283.3	274.5	293.3	277.8	294.5	329.5	275.6	329.5	261.8	322.4	243.7	274.9	256.2	294.2	226.5	286.6	283.8	271.9	339.4	280.2	240.2	292	252.2	298.2	278.2	295.7	252.5	210.6	284.2	291.8
183	333	358.8	407.8	377.7	367	329.9	359	338.6	301	311.8	324.2	269	306.8	322.4	365.2	389	307	305.3	306.4	286.7	308.7	337.1	338.7	299.9	298	303.8	317.9	315.9	346.6	335.6	338.3	294.6	261.3	328.1	299.9	301.4	284.8	249.1	319.6	383.7	329.7	316.4	283	288.4	305.7	302.7	288.3	296	308.5
184	225.4	272.3	307.4	301	271.9	237	295.5	241.2	277	278.4	263.3	338.3	918.4	1007	1062	923.6	861	961.4	965.1	516.5	437.5	427.3	326	292.9	366.3	323.7	320.8	329.8	238.7	269.9	267.3	199.7	220.9	254.2	259.8	253.3	225.8	229	254.8	226.1	222.5	234.3	198.7	229.6	208.8	231.6	225.3	270.5	243.2
0	223	213.6	284	179	209.6	208.5	159.7	183.2	118.6	189.3	176.4	146.7	136.2	163.9	209.1	147.7	175.4	179.3	203	135.9	177.5	193.8	186.5	159.1	181	205.9	184.7	168.5	171	173.5	163	173.9	160	115	123.1	166.4	152.4	145.9	184.4	127.4	160	184	142.9	117.7	154	143.5	144.2	143.9	172
0	248.1	204.3	249.4	215.9	212.1	279.2	258.2	249.7	229.8	203.9	226	210.7	219.5	237.6	239.5	215.7	213	237.2	232.9	170.2	173	201.5	240.4	194.8	177	191.5	236.7	203.3	226.9	211.9	194.9	231.4	219.9	219.4	204.4	168.8	211	195.1	162.6	196.1	211.4	201.5	201.5	182.5	180.5	181.4	185.4	163.4	124.9
0	277.8	259.7	305	235.5	256.5	271.3	281.3	275.7	247	249.1	312.9	263.3	243.6	248.4	295.3	293.5	254.5	218.6	256.4	265	197.6	209.2	254.9	261.1	249.8	233.5	254.6	235.8	212	247.4	203.9	282	218.1	214.1	207.5	236	267.8	236.7	272.4	202.5	214.9	202	207.9	214.8	195.4	269.1	215	230.8	196.6
185	1175	1161	928.8	986.9	524	372	316.5	287.5	331.5	262.5	334.9	263	266.9	255.9	264.5	284.4	269.4	259.4	268.4	242.5	264.9	243.8	239.9	223.9	310	261.9	244.4	317	271.3	276.6	239.4	269.4	231.9	189.9	185.5	159	164	253.8	182.1	238.7	227.3	235	261.4	250.9	226.4	256.2	210	219.8	204.5
186	300.1	255.7	272.1	331.2	291.5	374.4	375.9	284.7	316.7	282.9	288.8	289.9	353.8	360.7	352	269.5	242.8	295.4	316.2	321.7	319.5	304.5	259.7	306.5	256.9	340.9	324.4	282	327.4	282.9	306.9	315.2	260.3	294.9	308.4	305.4	285.4	346.8	311.7	334.4	361	360.5	364.3	298.5	322	295.3	321.5	310.6	310.4
187	309.3	358.8	359	332.3	289.4	310.9	282.5	250.1	263.1	332.8	337.7	351.8	265.9	262.8	241.4	285.3	269.7	282.5	308.5	265.9	279.9	295.6	318.7	283.6	253.5	273	296.8	248.1	264	248	264.3	228.5	230	232.3	237.4	281.2	216	238.7	263.7	233	259.2	298.8	285.8	277.7	247.5	274	251.4	270	247.6
0	193.5	203.5	203.5	177.8	154.7	169.5	204.9	184.9	134	156	175.2	157.5	192.5	148	160.9	209.9	140.4	175.4	144.7	174	187.5	165	163	118.5	154.5	126.9	148.7	159.5	186.5	151.5	152	168.4	134.1	156.9	125.1	137.5	98.48	155.9	153.5	122.5	137.6	163.1	149.5	199.4	138.9	135.9	167.9	134	145
188	366.5	362.3	356.4	366.6	302.7	280.1	345.5	319.5	339	286.7	380	370.1	307.7	314.3	314.7	313	308.4	340	255.4	315.1	291.9	309.5	328.4	324.5	313.8	310.7	276.1	312.2	282.7	276.8	259.1	291.4	246	281.1	276	281.4	258	250.3	234.2	276	248.3	280.8	248.2	263.9	275.8	268.6	256.3	312.7	250.7
0	304.2	256.6	313.7	325.3	261.1	290.5	282	252.4	249.1	242.5	257.1	257	244.3	224.3	269.4	275.5	262.8	265.3	215.3	197.5	225.6	264.1	228.5	220.9	211.7	293.9	196	201.9	242.5	254.4	262.1	192.1	218.4	222.5	260.6	232.5	219.5	256	266	232.9	216.5	227.5	266.6	252.9	204	217.5	240	225	234
0	242	266.7	210.5	196.2	195.4	256	250.9	158.1	176	171.9	189.4	189.3	178.6	165	202.2	182	191.1	141.5	184.3	212.3	221.3	192.5	183.9	169.4	180.2	178.9	212.6	167	183.1	192.2	207	180	154	183.6	125.1	190.1	198.9	170	159.4	195.4	154.9	200.6	156	150.2	180.5	167.2	195.3	180.1	219.5
0	355.5	318.9	359.6	321.5	349.4	327.3	302.2	337.4	365.1	325.6	318.9	336.2	286.5	283	383.9	344.1	314.5	314	334.1	302.5	368.5	277.4	352	283	269.5	296.5	337.9	260	293.6	292.1	312	250.1	267.6	263.8	235.9	282.4	243	217	202.3	288.9	244.8	251.5	249.6	274	309.4	229.8	250.9	239.4	255.7
0	330.2	302.7	339.2	416.3	395.8	364.6	356.9	332.5	386.4	352.2	354.2	362.5	316.7	330.8	323.8	316.3	266.5	277.7	325.7	336.1	337.1	321.5	339	1189	1219	1318	1277	1334	1240	1022	1334	1193	1022	803	627.3	552	426	397.7	423.8	392.2	415.5	404.7	398	363.9	370.6	375	420.1	416.4	363.1
189	291.6	265	237.1	325	275.5	279.4	286.2	287.2	251.3	279.7	268.9	252.5	251.2	230.5	266	235.9	227	275.4	281.5	229.5	258	266.3	270.9	225.5	227.7	263.7	280.4	205	255.8	248.9	234.9	235.5	196.5	194	205	193	234.2	212.9	213.9	258.7	231.4	191.1	194	215.6	201.9	254.8	223.8	257	266.6
0	323.5	331	304.4	316	339.5	352.4	298.3	271.6	299.1	282.9	261.7	341	301.1	334.4	307.1	276.1	234.9	271.9	267.4	302.1	269	249.1	331	264.4	269.5	293.1	268.3	280.4	242	319	301	271.5	265.9	300	304	274.3	324.5	337.9	299.4	274.6	280	304	295.4	210.5	216.1	263.4	261.4	233.4	297.6
0	209.4	274.8	213	251.9	251.8	105.8	188.2	194.4	162.9	189.7	152	157.3	160.7	192.9	165.7	150.4	173.5	145.2	177.4	164.9	152.2	143.7	178.5	156.5	188.5	170.7	206.8	152.8	154.6	148.8	177.3	175.4	185.1	173	167.8	211.4	171	162.6	185.7	215.1	134.7	173.3	172.4	158.9	166.5	195.7	169.2	196.4	164.2
0	379	341.3	337.5	300.5	315.2	310.9	296.7	269.9	333	303	345.1	283.9	314.5	326.4	307	296.1	285.5	247.4	283.9	300.3	265.5	280.6	282.5	286.8	262.2	337.5	269	288.5	303.8	268.7	271.2	297.2	323.8	286.2	305.9	316	294.2	277.4	292.3	317.3	334.5	331.5	314.1	312.1	299.6	340.3	339.9	323.3	334.8
0	1607	1425	1498	1466	1469	1245	876.6	1189	1214	1012	697.5	495.1	603.5	624.4	492	382	510.3	466.6	413.3	418.1	403.3	417.3	400.2	400.2	338.9	420.3	355.5	376.4	365	394	378.4	381.7	405.7	333.9	350.5	330.1	354.5	318	308.7	360.2	276.2	317.9	317.1	366.9	293.6	311.6	261.1	307.7	309.9
190	294.4	338.9	273.4	281.7	302.1	306.6	272.9	284.6	334.6	316.9	300.7	343.1	301.6	314.6	321.2	282.1	278.2	234.6	238.6	248.5	270.7	289.2	312.1	248.3	274.6	263.7	240.8	281	214.6	303.6	261.2	245.2	222.5	241.4	219.8	242.1	294.1	283.7	292.2	259.3	230.2	250.4	271.3	259.3	239.5	243.5	277.2	168.7	208.8
191	278.1	197.4	206	222.5	193.9	205.5	202.2	182	187.7	216.6	235.3	209.1	191.9	254	179	173.6	186.9	178.6	187	208.2	204.3	234.8	247.8	204.2	231.9	197.7	183.3	174.2	197	178	190.7	189.1	178.3	193	195.5	182.9	207.3	204.5	197.4	233	163.2	226.8	194.5	187.9	172	215.1	165.2	199	173.2
0	NaN	NaN	NaN	NaN	NaN	NaN	NaN	NaN	NaN	NaN	NaN	NaN	NaN	NaN	NaN	NaN	NaN	NaN	NaN	NaN	NaN	NaN	NaN	NaN	NaN	NaN	NaN	NaN	NaN	NaN	NaN	NaN	NaN	NaN	NaN	NaN	NaN	NaN	NaN	NaN	NaN	NaN	NaN	NaN	NaN	NaN	NaN	NaN	NaN
0	252	229.5	255.5	264.5	208.9	262	218.2	234.8	260.5	294	278.5	234.5	221.1	244.7	230.7	231.4	217.8	259.7	219.4	201.8	219.7	214.2	204.5	210.5	229.5	247.8	204.5	228.5	168.9	215.8	204	239	230.5	216.5	235.3	268.5	208.4	227.5	232.5	239.3	260.4	223.7	220.3	224.4	185.5	212.7	218.5	246	260.3
192	302.4	278.7	261.5	214.6	271.6	223	237.4	258.2	213.6	217.6	220.6	224.6	231.9	236.6	237.9	188.9	203.4	244	184.4	208.1	191.1	204.1	184.2	182.6	210.3	180	169.3	172.6	250	883.4	1120	1133	1118	952.6	1015	962.5	1003	820.3	974	968.9	878.2	1012	1018	1037	820	803.5	784.5	684.3	784
193	341.2	287.9	232.2	350.7	240.3	196.3	263.6	259.7	236.2	277.5	251.1	244.4	211.5	223.1	244.5	238.4	217.1	229.7	244.4	202.1	219	200.4	228.9	206.5	203.4	204.4	211.4	206	201.4	608.2	716.7	812.5	846.3	796.7	765.7	959.8	842	907.5	975.2	1070	977.3	1052	951.2	1060	1019	1247	1015	1017	1188
0	197.5	213	200.6	141.3	178.1	156.6	158.5	162.9	177.1	181.6	125.6	174.3	160.2	161.7	139.8	150.4	158.9	186.1	179.4	154.8	193.2	148.7	120.7	133.2	147.7	170	132.5	129.1	149	180.1	181.5	154.8	119.5	109.8	153.6	170.1	103.1	174.2	157	114.2	158.9	122.5	119.7	127.7	136.2	120.4	122.6	125.5	105.6
0	198.7	206.7	211.2	216.2	197.5	210.8	232.5	198.8	200.3	221.7	205.3	231.8	231.5	190.8	194.5	191.6	196.5	198.9	193	182.2	176.1	207.5	208.5	181.3	178.2	195.2	204.7	215.3	175.4	198.2	209.3	201.4	209.5	220	175	200.1	210	197	216.6	205	204.8	158.2	164.2	185.6	195.5	177.7	189.3	165.5	219.2
0	700	691.6	647.4	729.1	627.8	556.5	553.6	504	463.5	385.5	371.9	380.6	327.4	358.4	370.4	374.8	280.6	281.6	271.5	256.2	243.5	269.9	256.3	226.8	248.3	190.5	248.5	271.5	203	153.5	259	186.8	235.7	188.8	232.3	232.3	229.2	254	245.1	197.6	207.5	243	199.5	240.1	253.1	212.9	208.6	232	NaN
0	261.8	218	235.7	253	265.6	211.5	214.9	255	181	279.6	200.6	197.5	172.9	184.6	210.5	176.8	199.8	230.4	223.6	196.5	219.5	196.8	229.3	217	229.5	204.3	221.8	176.5	214.5	237.2	215.7	205.6	204.7	227	231.9	198.4	237	237.5	174.4	184.5	205.1	185.4	210.5	204.8	209.7	188	220	206.5	167.4
0	1434	1564	1334	1316	1387	1351	1024	1143	1221	1080	986	783.8	649	565.5	518	528.5	410.2	378.5	337.5	336.1	286.5	400.1	342.4	356.1	293.6	321.3	320.8	349.7	299.1	311.1	312.9	307.6	303	249.4	269.4	301.9	272.1	223.5	267	245.1	230	243.6	301.5	233.5	247.5	252.6	229.1	245.1	232.6
194	392.6	451.8	362	396.9	409.6	335	320.4	290.4	299.5	354.3	303.9	360.5	305.5	311.9	305	258.7	268.6	288.5	308	251.1	308.3	334.5	268.4	291.3	288.1	236.8	311.5	272.1	304.8	265.7	292.3	267.9	255	244.7	232.4	233.7	225.1	248	183	227.9	212.4	227.5	212.9	223.1	199.5	207.9	172.4	178.4	221.6
0	364.7	344.5	300.5	611.6	811	934.9	852.4	933.5	726.5	690.3	786.1	811.1	625.7	548.4	545.5	391.1	308.6	364.6	371.2	421.4	340	292.4	309.1	361.1	318.8	275.9	297.2	274	282	254.1	248.9	246.7	263.4	253.3	238.1	212.5	236.1	284.6	242.6	232.6	236.1	285.9	287	313.6	330.9	253.5	305.6	263	278.9
195	373.2	305.9	223.5	223.1	224.3	251.4	239	249	319.6	274.5	233.1	286.4	232.5	205	206.6	234	199.6	218.7	200.8	177.3	180.1	194	182.5	181.5	179.6	187.8	221.2	177.8	181.4	177.5	225.7	201.3	135	188.2	1215	982.7	848.4	832.3	1167	1063	1118	1142	1033	1042	1135	1235	1223	1313	1353
0	270	247.5	269.8	292.8	253.7	273.5	262.1	271.5	253.5	233.1	213.5	211.6	274.5	227	229.7	231.8	190.6	223.5	224.4	264.2	231.2	222.6	250.7	193.8	231	205.7	201.3	224	198.2	227.5	211.4	211.4	204.5	161.3	187.5	197.5	210	209.9	241	202.5	238.3	237.6	216.3	157.7	205.5	206.8	202.9	181	276.6
0	364	320	340.5	375.9	338.8	325.1	311.5	315.4	317	327.5	324.9	305.1	265.6	245.1	274.2	239.8	240.1	270.9	279.5	229.5	282.7	233.3	221	255	211.2	241	240.9	233.3	240.4	197.9	190.6	205	243.9	243.3	222.3	211.2	183.7	240	227.1	186.4	232.8	249	215.6	205.8	192.5	206.4	219.4	222.7	221.5
0	408.9	439.2	413	383	363	389.1	332.6	313.8	366.3	300.1	296	280.9	273.9	224.6	278	212.5	247	241.4	187.4	237	225.3	212.9	208	204.1	183	214.4	273.9	229.1	215.2	213.7	205	231.3	214.9	261.7	224	216.2	224	223.9	195.2	266.2	218	241	221	209.1	139.1	212.5	224.6	174	200.1
196	391.9	307.9	283.5	334.7	337.9	299.7	297.9	273.3	260.2	267.4	294.5	274.9	279.6	250.5	240	307.4	288	324.3	239.7	271.2	287.1	241.3	283	276.6	291.9	241.7	258.1	275.8	225	253.8	238.5	260.7	246.5	234.3	248.2	258.6	447	1010	1040	1025	989.8	1154	1039	1025	1007	862.5	829	1077	1012
0	359.4	381.3	338	387.7	440.6	431.5	478.5	385.6	458.7	335.6	406.9	380.5	416.7	429.2	381.3	376.4	407.6	338.1	370.3	443	430.1	403.6	401	353	392.5	371.2	422.6	382.5	405.5	312.8	376.4	340.5	387.6	372.9	337.2	393.4	416.9	777.4	1477	1473	1393	1641	1267	1175	1306	1295	1308	1064	896.1
0	273.1	261.8	289.5	229	293.6	258.5	298.9	274.3	252.5	236.5	242.9	209.2	212.2	227.8	242.2	244.8	254.6	236.6	278	236.3	248.5	227.3	256.6	305.6	226.6	247.4	224	228.8	281.8	274.8	192.3	221.6	250.6	214.4	218	284.5	315.8	180.3	241.4	193.5	220.7	190.3	174.5	228.1	208	224.3	218.4	231.5	237.6
197	217.2	277.9	396.2	329.2	330.1	289	228	230.1	197	224.9	207	184	185	216.7	247	212.7	199.4	194.9	154.7	225.9	171.4	195.6	213.8	225.5	203.6	231.5	180.4	197.2	188.6	910.8	956	825.2	955.9	781	813.3	893.5	982.5	945.5	1029	1050	1019	951.2	863.2	851.7	854.1	1022	1116	972.3	1055
0	232.9	183.3	186.2	191.7	164.9	149.9	145.5	173	168.6	156	163.9	145.7	180.2	165.6	168.2	126.7	125.5	166.2	184.7	146.9	132.5	173	213.6	155.5	112.3	148.3	123.8	137.3	130	156.8	192.9	153.1	156.4	152.4	153.4	171.3	142.6	157.1	146.8	144.9	154.5	123	127.4	117.9	128.9	151	110.9	120.4	134
198	1168	1263	1174	1206	1029	806.1	727.5	719.1	744.7	560	611.1	506.8	496	470.9	485.5	429.2	454.1	457.4	411	366.4	345.5	291.4	351.4	285.1	281.5	263	279.8	268.4	251.5	239.9	247.4	172.5	185.5	222.5	227	216	212	172.4	227.6	221.5	216.1	232	183.4	199.1	234	208.5	222.1	207	221.8
0	1022	1211	1256	1193	1141	1099	891.4	1009	753.9	578.2	568.1	528.2	476	438.6	371.6	394	308.1	355.2	350.3	359.5	319.1	299.6	264.5	334.2	308.5	370.7	271.9	282.1	355.5	318	254.5	238	238.9	269.9	251.9	233.4	269.4	245.5	305.6	224.5	272	224.9	293.2	218	245.5	240.1	237.7	239.4	209.7
0	313.3	227.2	179.3	185.7	179.4	225.3	125.8	161.7	214.5	196.2	169.7	167.6	137.2	148.4	168.2	159.3	114.4	139.1	144.5	167.8	138	171	163.2	145.5	183	116.9	127.7	109.7	131.7	187.5	171.4	151.1	176.3	151.5	145.3	145.4	119.4	140.2	152.4	135.4	133.5	146.4	144.2	173	182	190	161.2	138.9	186.3
0	NaN	NaN	NaN	NaN	NaN	NaN	NaN	NaN	NaN	NaN	NaN	NaN	NaN	NaN	NaN	NaN	NaN	NaN	NaN	NaN	NaN	NaN	NaN	NaN	NaN	NaN	NaN	NaN	NaN	NaN	NaN	NaN	NaN	NaN	NaN	NaN	NaN	NaN	NaN	NaN	NaN	NaN	NaN	NaN	NaN	NaN	NaN	NaN	NaN
199	365.5	296	264.4	337.4	317.7	245.5	309.3	303	275.2	288.4	264	271.4	263.3	276.5	241.7	286.4	298.4	266	220.2	250.2	228.3	261.1	312.7	246.9	288.1	265.5	258.1	278.5	277.8	293	304.7	313.3	250.7	261.5	266.2	255.8	235.6	374.8	815	1030	976.4	1086	826.7	972	824.8	997.2	925.4	1033	891.1
0	286	266.8	283.5	295.1	291.4	256	259.7	270.8	231.6	242.1	218	253.9	248.8	229.5	221	218.5	235.5	276	238	214.8	198	249.8	272.2	280.2	249.4	258.2	226.5	251.2	220.8	236.5	273.1	243.2	250.9	272.4	289.8	301.3	222.4	292	259.4	274.5	244.8	246.1	221.6	226.6	277.1	249.9	231.6	261.7	262.5
200	332.5	257.2	246.3	266.1	252.9	251	280.3	321.8	291.5	286.7	241.3	255.7	309.6	310.1	271.2	272.4	360.8	261.3	265.7	241.8	317.4	259.3	234.6	276	258.8	267.2	280.8	252.6	257.8	269	284.4	282.6	312.1	291.1	301.8	300.5	315.6	314.4	268.8	263.1	282	282.2	259	239.7	311.5	269.7	263.7	256.3	291.7
0	239.1	262.1	258	215.1	279.1	269	203.8	227.8	222.9	282.5	262.1	256.4	246.8	207.5	246	264	247.3	250.7	256.3	259	260	210.3	279.2	243.4	288.3	237.3	253.2	243.5	236	244.5	233.2	258.2	239.5	227.8	283.8	262.2	237.3	421.6	749.9	724.4	718.3	757.5	795.5	730.3	609.2	572.7	613.4	620.9	561.9
201	1189	986.9	1101	914.7	1098	1032	1021	890.9	742.9	581.9	577.6	544.1	468.3	431.2	424.3	381.2	343.6	383.6	355.5	340.3	375.5	333.9	312	346.3	262	253.7	293.3	262.9	253.7	275.6	272	235	216.1	214.5	291.3	1338	1411	1342	1314	1544	1275	1346	1459	1642	1589	1368	1632	1539	1721
0	374.5	234	294	303.4	326.9	245.3	277.7	270.5	271.5	295.3	310.5	287.5	266.1	322	343.6	282.9	235.6	294.9	251.3	262.6	275.4	246	355.9	289.1	269.9	245.1	216.9	234.1	246.5	269.4	251.9	256.5	187	231.1	243.5	204.5	177.5	203.9	283.1	207.4	223	216.5	227.1	233.9	268.5	322.1	259.6	231	295.1
202	301.9	339.7	323	246.7	255	306.8	295.1	279.6	323.4	280.4	215.4	293	283	256.4	289	303.6	390.1	835.3	1046	971	1014	1028	898.9	935.7	948.5	1050	777.5	633.8	496.8	453.7	380.2	391.1	342.7	384	408.5	329.5	358.4	348.5	320.4	314.1	306.6	324.6	319.5	284.6	289.5	234.5	254.7	251.9	320.5
203	274	293	263.2	264.1	245	207.5	274.5	300.5	257.5	226.5	278.5	270.4	295.1	272	256.9	231.8	269.4	266.7	283.8	263.7	290.7	214.1	265.5	253.8	257.7	221.7	224.1	291.3	255.2	267.8	199	233	242.5	227.5	246	222.7	231	254.1	231.8	225.4	270.9	277.4	241.4	249	229.5	263	219.5	206	222.5
0	323.5	434.3	372.4	291.9	357.1	377.9	360.4	365.9	328	290.5	300.9	352.6	260.2	318.3	296.5	268.1	331.2	300.7	223.3	281.8	253.4	313.7	249.6	276.5	255.2	271.5	278	268.5	244.9	271.5	295.4	298.9	360.1	344.9	323.6	312.7	277.9	337.8	227.7	309.5	350.7	372.9	299.5	354.2	343.4	401	355.9	749.2	1158
204	524	474.5	625.2	545.8	661.8	581.5	519.8	519.3	616.5	615.3	429.9	421.8	434.5	395.5	384.6	387.5	421.7	422.1	407.5	456.6	395.1	455.2	428	408.1	387	412.7	377.5	401.3	337.8	375	341.5	324.5	302.2	272.8	276.3	330	279.3	284.5	268.9	321.5	315	287.4	323.3	293.1	312.6	331.1	311.4	315.9	329
0	206.4	178.8	215.3	191	153	218.5	181.4	177.5	168.2	177.7	141.9	177.2	200.1	181.6	192.9	182.4	159.2	171.9	142.4	121.8	160.4	149.2	140.2	177.4	188.2	173.9	195.4	131	133.4	160.2	176.2	118.1	134.4	112.2	142.3	161.9	125.9	128.8	134.3	152.2	138.1	143.4	121.8	154.5	140.9	133.5	184.4	176.2	162.9
0	179.2	184.9	218.2	218.3	194.3	226.7	227.3	194.8	199	213.8	205.4	223.4	192.3	157.3	145.3	211.5	140.8	218.3	145.3	155.8	199.9	166.5	147.2	160.8	198.9	191.7	NaN	NaN	NaN	NaN	NaN	NaN	NaN	NaN	NaN	NaN	NaN	NaN	NaN	NaN	NaN	NaN	NaN	NaN	NaN	NaN	NaN	NaN	NaN
205	325.9	285.5	320.9	251.6	222.8	283.3	277.8	216.4	226.1	215.6	256.5	207.4	262.5	219.3	207.8	211	217.5	232.2	234.8	217.7	223.5	226.5	207	234.4	233.3	258.2	258.5	207.3	191	226.2	213	171	181.3	215.3	219.5	231.6	208.1	249.6	185.8	190.6	197.5	225	217.3	222.5	239.1	209.4	194.4	233.5	173.1
0	246.1	245.6	191.9	226.9	237.2	196.8	214.9	214.8	201.9	218.4	214.4	222.9	208.9	193.3	196.1	189.4	239.6	215.6	182.9	165.9	211	817.8	851.3	775.8	684.3	708.2	753.1	588	622.8	705.9	750.7	604.4	597	470.4	441.1	341.5	313.3	358.9	366.6	271.7	338.4	279.1	282.4	258.9	273.8	227.9	242.7	255.5	264.9
206	178	250	232.4	213.1	184.9	231.7	266.5	214.2	135.7	217	227.4	140.6	197.3	161.6	214.9	203.6	168.9	184.9	235.7	184.4	163.4	207.3	184.7	191.2	226.6	206.5	183.9	186.7	176.1	172.6	163.8	190.1	205.1	164.1	178.6	175.1	211.1	184.7	193.5	166.9	141.1	211	175.1	182.6	201.9	191.4	202	151.5	154.9
0	418.2	368.3	399.2	426.5	416	384.9	408	394.6	441.9	456.1	478.5	367.2	427	386.4	328.8	365.6	425.9	384.1	411.4	338.9	321.4	326.1	270.6	315.5	307	307.5	334.2	279.1	328.9	343.5	329.8	344	340.5	319.2	302.7	288.6	310.3	314.4	263.4	279.1	304.9	258.8	243	267.8	264.1	286.8	276.9	299.1	282.1
207	325.2	271.7	289.4	285	242.9	270	261.5	237.7	242.9	229.5	216.4	235.5	209.1	249.8	254.1	211.4	221.2	196.4	210.9	227.1	222.2	232.7	179	218.4	188.7	183.2	236.8	196.7	182.3	219.6	226.7	197	161.4	195.6	185.7	228.4	217.7	232.3	205.6	204.5	202.4	203.1	209.8	202.3	181.4	211.4	205.7	171.1	208.1
0	NaN	NaN	NaN	NaN	NaN	NaN	NaN	NaN	NaN	NaN	NaN	NaN	NaN	NaN	NaN	NaN	NaN	NaN	NaN	NaN	NaN	NaN	NaN	NaN	NaN	NaN	NaN	NaN	NaN	NaN	NaN	NaN	NaN	NaN	NaN	NaN	NaN	NaN	NaN	NaN	NaN	NaN	NaN	NaN	NaN	NaN	NaN	NaN	NaN
0	172.7	208.1	231.2	201.5	242.7	207.1	215.7	177.8	224.8	186.9	196.6	186.9	227.7	206.8	168.3	171.3	201.7	228.9	214.9	183.2	210.3	145.3	159.3	199.2	237.4	161.4	191.7	201.2	209.8	166.9	188.4	161.8	189.2	203.9	174.3	201.8	188.9	203.4	201.3	201.4	199.9	198.3	185.3	200.8	215.3	201.1	185.8	162.3	164.6
208	530.5	533.3	545.2	543.8	643.9	668.9	674.4	584.8	567.9	620	656.2	569	528.5	590	515.6	469	464.3	478	452.6	395.4	426.6	437	415.3	451.7	427	438.7	469.3	459.7	438.8	432.5	412.9	410.5	419.1	351.1	416.6	395	394.9	386.8	369.5	422.4	386.8	345	344	372.9	421.9	401.9	410.4	389.3	343
209	344.8	389.4	451.6	485.3	508.3	560.7	509.2	507	552.1	486.8	474.4	438.4	416.2	375.6	396.4	489.6	388.3	393.4	521.7	372.4	382.5	402.2	367.7	393.2	402	329.7	340	371	316.6	380.3	422.7	332	279.8	357	292.2	350	344.5	316.7	321.4	297.1	319.1	303	347.8	309.9	292.2	322.8	268.6	367.1	349.2
0	247.5	277.9	320	281.8	296.7	269.5	261.1	259.5	265	291.5	243.2	271.7	275	266.7	307.2	288.1	286.8	309.1	258.5	262	276.2	240.8	295.5	203.3	276	262.7	259.5	216	241.5	227.4	242.2	232.8	239.2	217.4	226.6	284.2	259.6	229	251.4	224	209	244.5	269.1	238.9	264.5	254.6	269	252.4	232.1
0	268.9	337.3	306	297.8	317	301	264.9	274.6	236	289.5	249.6	226.5	334.5	281.9	308	307.4	234.8	324	245	246.6	288.4	255.1	221.6	287.8	236.6	259.1	257.3	264.4	276.3	210.3	269.4	253.6	254.4	263.8	253	209.4	252.6	237.5	274.8	276.2	251.7	250.2	276.8	279.2	233.1	262.4	234.4	274	251.5
210	242.7	230.8	167.5	209.5	250.3	375	625.7	716.2	680.2	632.4	659.5	663.1	570.5	645.8	749	639.4	596.9	514.4	387.5	378.3	346.5	253	296.6	250.3	222.7	285.7	217.5	215	226.5	212.5	205.1	197.5	237.5	236.1	198.6	222.2	183.4	241	202	176.5	172.9	180.9	170.9	167	169.2	201.9	226.7	209.2	165
0	259.8	270.1	232.9	258.3	275.9	228.5	315.2	324.4	262.7	301.3	304.9	295.6	306.5	260.7	289	283.6	251.9	283.7	272.8	276.3	269.9	189.7	291.7	245.1	245.5	242	263.2	206.2	202	197.5	224.7	286.2	280.2	183.4	256.8	230.2	296.8	237	250.2	188	196.4	229.4	235.5	213.3	241.4	146.6	285.7	260.7	258
211	297.2	353.3	333.7	274.6	253.2	271	247.7	261.5	235.9	231.4	253.4	245.8	192.4	221.5	252.7	232.6	202	216.4	229.1	168.2	246.9	206.5	170.1	204.3	227.8	202	187.6	201.8	198.8	197.8	187.3	213.3	163.3	203.7	216.4	184.9	179.5	171	206.4	157.6	188.2	222.6	173.1	200.4	162.7	188.3	205.4	163.5	122.3
212	241.1	435.5	993.1	1097	989.6	1010	946	867.5	840.9	961	834.4	511.1	436.4	324.6	347.9	313	326.8	323.3	336.4	317.9	308.5	337.6	268.3	298.5	289	333.8	295.6	290.3	313.1	278.5	306.3	263.8	255.2	301.4	300.5	255	1274	1315	1306	1465	1426	1464	1091	1578	1456	1466	1835	1858	1868
213	256.5	223	270.5	198	195.9	142.7	224.5	192.5	208.1	260.5	176	183.3	168.6	135.6	154	160	174.3	153.9	178	158.6	139	197	153.9	196.1	169	203.9	174.8	169.7	176.8	173.5	190.3	163	149.7	158.8	152.9	155.8	164.9	151	161.1	183.2	134	170.1	175.3	164.9	190.5	128.2	141.5	156	162
214	275.8	224	266.1	274.7	196.2	232.1	243.2	254.6	272.8	227.4	242.5	229.1	206	178.8	178.8	196.2	190.8	208.4	197.9	201.5	226.8	179.9	244.1	211.5	236.1	235.5	152.7	198.6	190	164	203.7	144.2	207.5	161.5	187.5	201.4	241.9	226.8	163	181.7	168.2	180.3	187.4	253	235.7	206.4	207.9	141.5	191.4
215	384.4	417.7	375	367	379.2	335.8	356.6	438.2	405	378.8	400.8	401.3	388.7	329	374.4	345	375.7	324.7	291.7	368.4	371.2	372.1	284.9	357.9	303.8	286.4	301.1	297.9	281.4	273.9	277.3	296.6	270.3	312.1	295.9	316.6	295.8	281.9	272.4	313.6	247	325.5	269.6	240	228.5	227.4	213.2	211.4	258.5
0	321.9	283.5	314.5	256	216.9	245.1	251.1	234.4	219.7	222	179.4	303.5	200.5	205.4	202.9	222.5	260.4	169.9	218.2	144.2	159.6	222	261.7	240.4	176.4	162.9	167	187.4	165.6	193.4	201.5	119.9	179.3	195.1	160.3	162.4	116.1	175.8	177.9	170.3	165	178.4	163.8	218.4	156.9	181.9	214.9	188.9	172.2
216	335	307.3	262	320.6	290.2	334.4	279.5	278.6	328.5	298.6	322.2	285.3	326.7	352	303.8	333	289.2	335.5	345.7	309	317	341.1	334.4	292.8	302.1	343.2	292.1	308.4	307.1	306.1	328.2	310.5	320.6	268	316.3	298.1	404.4	348.6	382.6	285.9	330.6	304	317.7	298.5	323.6	288.9	364.8	304.9	355.7
217	798.8	700.4	629.8	554.5	429.5	401.7	351.6	357.6	299.1	289.3	296.3	257.2	290.5	278	250.5	270.1	282.4	265.1	250.7	239.9	297.2	211.2	233.2	256.3	202.6	219.5	222.6	219.7	185.9	212.3	229.8	185.8	231.4	189.7	162.3	186.3	187.1	177.2	199.1	153.7	151.4	159.7	161.7	174.5	196.9	145.1	177.8	200.5	144.9
0	418.8	312.8	378.4	398.3	348.4	305.1	344.3	310.1	315	283.4	313.9	223	228.2	265.5	345.5	322.3	327.5	267	228.9	222.1	218	236.6	257.2	241	275.1	262.7	246.2	307.1	291.2	229.4	252.4	284	238.3	259	248.8	275	177.8	236.7	255.2	192.9	231.8	182.5	220.8	285	228	284.7	255.4	270.5	264.5
218	626	613.2	568.5	450.7	458.6	405.4	423	446	378.8	427.6	485.9	398.7	380.4	351.3	318.8	362.2	370.2	345.1	380.5	353.4	335.2	345.1	388.4	317.4	318.8	327.9	345.8	330.4	297.1	307.2	302.7	329.3	328	311.6	282.7	326.9	272	316.5	266.2	331.7	305.5	317	315.3	289.7	247.7	366.9	308.1	266.7	312.3
219	336.5	287.7	269.2	251.2	262	180.1	271.8	228.2	275.3	228.9	221.1	238.2	174.5	225.9	144.2	158.1	188.9	201.4	185.3	167.8	145	233.3	171.5	181.6	176.2	217.2	187.3	166.8	147.1	182.5	195.5	163.3	201.6	139.5	180.5	165.1	156.1	147.6	157.4	130.4	161.1	178.2	166.7	156.8	186.1	149.4	141	149.1	164
220	763.4	688.2	643.5	577.6	543	513.7	442.7	297.3	353.6	285.6	305.4	286.9	251.3	240.1	258.1	239.9	219.8	231.7	253.2	273.2	212.7	251.9	262.5	205.6	230.7	232.2	234	207.5	225.1	223.3	196.2	172.6	205.8	188.8	219.7	201.1	223.9	227.8	214	211.3	199.5	191.3	229	187.7	183.3	231.3	194.6	196.4	642.6
221	254.7	254.8	206.7	254.9	215.4	198.7	237.1	245.6	227.8	218.9	156.5	229.4	226.5	187.8	216.5	217	193.5	187.9	216.5	178.1	231.2	172	176.7	183	213.6	216.7	233.5	218	194.1	204.6	204.3	188.5	240.5	188.1	222.7	200.9	173	178.7	215.3	228.7	207	206.8	190.4	199.6	198.5	180.1	234.5	183.4	213.9
0	304.2	326	287.8	300.1	298.1	242.1	309.7	319.1	315	288.7	288.2	291.5	288	268	287.7	273.7	293.5	295	320.1	266.3	290.6	249	229.6	220	240.7	249	270.1	284.5	305.2	299.5	258.7	296.7	267.2	284.2	301.9	303.9	293.5	235	274.5	253.1	270.1	287.6	275.6	291.1	268.9	311.1	307.5	284.5	268.9
222	318	374.8	284	347.5	275.1	260	289.6	320	288.8	283.6	264.3	255.5	262.9	276.9	227	291.2	300.8	271.8	289	236.1	269.2	242.8	222.4	245.9	270	300.6	237.6	267.1	211.6	217.3	260.6	245	251.1	264.6	292.2	267.3	259.9	287.5	275.2	248.8	240.7	221.5	240.8	266.7	258.6	298.3	207.8	276.2	273.2
223	241.6	183.4	139	236.5	223	184.6	206.2	215.6	187.3	191.7	229	175.5	232.2	180.9	181.6	202.6	192.9	194.6	184.6	217.1	178.9	153.7	177.3	181.6	185	165.6	167.5	196	181.6	231.1	185.4	172.8	162.1	165.8	158.7	181.6	218.6	163.7	179.5	162.8	191.2	163	171.3	149.4	226.4	169.8	116.7	147.6	179
224	470.4	384.3	350.7	395.6	343	284.6	318.6	287.5	270.3	291.5	286.1	301.5	264.5	302	235.8	270.5	251	266	262.9	266.2	300.5	275.8	292	296.9	259.6	262.3	286.2	264.6	258.9	313.8	241.5	268.5	279.5	306.5	282.6	328	309.4	313	316.5	343.5	295.6	284	280	305.1	295.1	286.5	269	276.6	298
0	383	361.7	296.5	290.2	283.7	320.1	276.6	273.2	272.9	300.5	341.1	281.1	276.6	366.5	288.1	368	269.2	275.1	382.4	373.9	350.7	344.6	310.7	299.5	357.1	296.1	312.6	346.4	307.5	337	316.5	366.5	465	356	406.7	346.6	331.4	370.5	449.5	404.9	389	443.5	407.5	447.3	430	420.9	365	432.8	422.1
225	398.4	335.1	344.5	322.5	331.6	354.9	351.9	389.6	331.3	364.6	363.8	285.3	298.8	291.7	350.1	310.4	338.6	307.9	258.6	255.7	367.6	306.3	330.6	255.7	330.9	330.8	315.5	282	295.9	261.5	262.2	260.1	280.5	328.2	315.8	306.9	295.8	359.2	337.4	355.7	272.1	360.3	290.3	366.5	343	302.3	315	307.5	332.1
226	218.8	298.4	258.8	240.9	223.5	197.5	266.4	270.7	256.7	215.9	256.5	241.3	237.7	250	267.9	221.3	266.1	207	226.3	208.5	228.8	211.6	195.2	217.5	221.6	254.2	233.3	241.9	242.1	239.4	215	228.8	215	216.5	221.5	221.6	209	222.5	195.5	222.5	228.1	219	225.1	193	192	231.6	253.5	291.5	228
227	1171	1076	1104	862.2	687.6	880.5	1013	911.5	897.4	657.4	702	518.9	458	465	487.1	442	398.7	392.1	427.5	354.3	364.1	365.8	411.8	455.8	339.9	298.5	362	359.5	339.3	368.3	379.3	430.6	390.6	361.7	373.5	358.6	364.9	345	332.1	301.9	281.3	325.7	317.2	363.1	340.8	303.5	279.5	318.2	375.5
228	250.5	235.1	297.6	249.9	278.5	205.1	259.2	233	196.9	232.5	178.5	210.5	219.4	207.9	203	235.4	198.6	202.9	203.4	226.7	184.2	194	188.2	211.9	172	199.2	161.2	198	168.3	181.5	187.2	173.5	206	168.8	205.9	195.5	195.7	212.9	194.4	185.3	191.6	198.5	185.8	223.3	251.7	229	188.4	203.2	232.9
0	201.6	195.6	202.3	206.9	225.1	220.9	204.6	230	197.3	217.4	190.3	162.8	201.9	151.7	153.5	251.7	214.8	190.8	189.4	169.3	210.3	177.5	177	154.8	157.4	151.9	193.5	143	190.5	162.4	151.9	196	174.3	165.9	163.7	169.1	190.2	145.2	201.7	169	203.5	166.2	167.7	214.6	155.7	206.3	171.6	205.4	167.8
0	246.9	256.6	213	238	220.3	223.4	173	248.8	211.8	235.7	259.6	233.1	216.5	227.5	178.3	185	194.5	230.5	252.2	185.1	201.2	219.5	204.9	173.4	213.3	193.6	149	201	183.6	187.6	199.2	183	186.2	182.5	176.3	198.3	201	260.5	215	262.9	233.1	192.9	211.7	197.9	182.7	191.9	200	210.9	230.3
229	282.8	341.7	383.3	289.2	379.3	295.2	259.3	296.8	291.8	346.4	273	349.6	309.5	356.5	269.8	269.6	329.8	313	314.1	309.5	246.1	300.5	282	205.4	268.3	272.4	226.4	358.4	253.5	271	288.8	256.8	248.9	370	222.5	269	224.2	296.4	326.5	352.4	258.3	325	263.5	279	229	303.4	307.5	283.8	242.5
230	281.9	290	214	249.5	249.7	312.7	235.6	252.8	228.4	251.5	248.1	291.9	249.2	270.9	229.2	228.3	201.3	216.3	205.9	198	167.7	200.7	210.6	175.5	209.2	180.5	153.9	214.4	177.8	188	160.5	188.8	160.6	170.1	187.9	156.5	196	183	184	215.3	190.1	181.1	191	161.2	180.4	207.1	210	189.2	167.2
231	372.1	322.9	400.6	323	337.9	380.8	390.6	334.6	363.5	347.7	381.8	309.3	308.7	347.3	317	369.6	311.2	317.3	291.7	331.5	325.5	335	308.8	317	318.5	348.5	304.5	312	334.1	326.2	291.3	326	332.2	322	327.7	347.9	343	322.8	320.9	313.2	288.3	326	306.6	311.1	316.6	307.1	326.6	296.9	309.3
0	184.6	289.4	208.7	227.3	220.3	238.2	191.5	186.2	165.5	207.9	254.7	234.5	210.7	202.5	220.7	184.2	241.7	167.3	215.2	240	200.2	206	285.6	188.9	205.5	254.3	206.2	261.9	202.8	202.5	215.4	207.3	177.4	210.9	186.6	166	220.6	173.1	143.7	154.5	226.1	165.3	169.8	196.5	187.1	198.8	192.9	204.2	173.8
232	198.6	276.1	197.5	217.6	194.1	186.7	220.8	203.5	183	155.5	241.5	187.9	174.5	180.5	179.5	227	177.9	151.3	152.6	176.2	186	149.4	168.6	181.1	196.9	164.8	195.2	115.5	159	171.8	153.5	136	152.5	157.5	176.6	111.1	145.7	199.3	150.5	160.4	193.6	159.5	147.6	156.4	145	168.3	131.8	155.9	152.5
233	198.8	262.8	234.5	281	245	233.3	249	264.1	299.8	217.5	235.3	241.4	203.8	274.5	256.5	267.6	209	252.4	216.5	286.6	226.5	219	220.9	235	225.5	225.5	235.5	234.4	253	250.5	230.7	235.4	851	730.5	845	1026	889	1069	976	1142	1198	1151	1083	1064	1104	1250	1304	1364	1436
0	279.8	276.4	334.9	235.8	215.2	294.1	258.2	284.6	247.1	236.5	276.4	345.9	218.1	319.9	284.9	278	281.4	306	321.9	270.4	373.6	284.8	343.2	378.3	649.5	769.5	599.7	676.7	625.7	757.4	693	760.5	733.5	554.5	412.5	514	659.7	671.7	575.3	587.2	445.2	436.7	425.2	456.3	372.6	433.8	395.3	436.1	381.5
234	273.2	333.1	352.7	227.5	226.3	312.9	277.3	287.1	248.4	283.2	245.2	199.1	223.4	260	217.6	219.2	236.2	263.4	257.5	244.7	171.2	277	238.9	223	211.9	222	200.3	219.4	232.9	274.1	196.4	227.2	200.9	217.4	245.9	282.2	273	296.5	253	283.5	164.3	217.5	287.4	263.6	243	202.4	204.1	247.4	245
235	262.7	212.5	243.3	218	217.9	253.3	198.4	206.6	171.7	151.8	247.3	166.5	175	198.8	161.6	160.3	171.2	181.2	203.8	181.7	160.7	214.8	202.1	203.4	171.1	169.2	183.3	203.4	154.5	176.1	139.2	188	155.1	164.6	138.3	165.7	163.4	142.1	145.5	206	144.5	148.8	188.8	133.9	172.4	163	152.5	174.5	188.5
236	252.5	262.5	239.9	184.4	244.6	250.8	243.9	242	229.8	206.8	250.4	193.3	244.8	179	210	237.1	174.1	218.8	210.4	244	156.6	145.3	180.2	156.4	174.6	203.8	221	162.1	193.7	160.4	196.3	144	162	192.5	205.5	200.8	147.6	183.6	177.7	181.4	96	166.2	169.1	115.8	144.8	122.3	128.7	165.5	163
0	212.8	195.1	145.5	150.2	126.6	167	155.5	138.8	193.8	157.9	162.5	136.9	96.01	92.97	146	115.5	171	126.5	164	133.5	100.1	159	129.8	107.7	134.2	160.1	138	161.2	137.2	166.5	135.5	154.5	89.62	127.8	88.75	111.8	138.5	168.4	159	121.7	153	137	179.8	176.7	143	171.7	126.5	150.9	103.3
237	208.7	144	144.6	94.82	143.2	164.4	130	181.9	106	131	173	114.1	154.2	84.88	115.5	142.5	160.6	121	131	113	150.6	165.3	233	119.5	92.93	107.3	149.6	89.7	118.6	147.2	131.1	144.2	100.7	107	152.4	137.3	116.2	154.5	150.8	116.2	152	141.4	92.84	104.7	93	134.2	129.7	195.1	150.5
0	NaN	NaN	NaN	NaN	NaN	NaN	NaN	NaN	NaN	NaN	NaN	NaN	NaN	NaN	NaN	NaN	NaN	NaN	NaN	NaN	NaN	NaN	NaN	NaN	NaN	NaN	NaN	NaN	NaN	NaN	NaN	NaN	NaN	NaN	NaN	NaN	NaN	NaN	NaN	NaN	NaN	NaN	NaN	NaN	NaN	NaN	NaN	NaN	NaN
0	233.5	166.5	186	216.9	165.6	137	65.44	216.3	154.1	NaN	NaN	NaN	NaN	NaN	NaN	NaN	NaN	NaN	NaN	NaN	NaN	NaN	NaN	NaN	NaN	NaN	NaN	NaN	NaN	NaN	NaN	NaN	NaN	NaN	NaN	NaN	NaN	NaN	NaN	NaN	NaN	NaN	NaN	NaN	NaN	NaN	NaN	NaN	NaN
238	425.5	338.6	398.7	375.9	379.5	394.7	327.7	446.9	327.6	348.8	372.2	308	249.4	243.7	201.8	232.2	173.1	231.6	177.2	210.7	220.5	188.8	169	220.6	175.3	165.2	206.9	190.2	197.1	180.3	225.1	183.5	156.7	200	187.6	179.8	179.8	147.3	157.9	179.7	162.4	154.9	143.6	180	169.4	165.6	199.2	188.4	204.3
0	308.6	222.8	226.5	222.7	218.5	257.5	170.5	188.8	222.9	213	201.5	337.5	226.5	159.5	206.9	198.5	220.8	191.7	209.6	247.6	182.7	186	201.6	139.8	145.8	133.2	183.8	169.8	160	175.6	140.4	165.7	111.6	163.6	125.1	158.4	144.5	96.01	171.9	121.7	100.6	139.2	167.6	155.9	147.5	158.4	150.8	110.7	91.64
239	292.6	288.6	284.6	358.3	255.9	234.6	248.5	250.7	297.2	229.1	248.1	249.5	245.7	241.5	250.5	226.4	207.3	217	211.5	211.4	255.4	199.6	154.2	226.2	216.7	170	222.3	220.2	272.7	215.1	190.9	258.1	179	249	1014	1317	1169	1298	1344	1309	1216	1377	1332	1401	1086	1061	1022	1210	1469
0	261.9	257.1	300.4	282.5	297.3	266.5	218.8	266.1	321	245.7	NaN	NaN	NaN	NaN	NaN	NaN	NaN	NaN	NaN	NaN	NaN	NaN	NaN	NaN	NaN	NaN	NaN	NaN	NaN	NaN	NaN	NaN	NaN	NaN	NaN	NaN	NaN	NaN	NaN	NaN	NaN	NaN	NaN	NaN	NaN	NaN	NaN	NaN	NaN
0	198	175.1	118.9	99.93	136.3	162.7	107.4	119.6	162.6	118.5	125.2	116.9	110.8	103.1	127.1	140	131	115.5	104	109	91.63	121.5	99.81	130.7	123.1	103	143.2	121.8	121.2	114.2	81.8	112.6	103.6	117.8	111.6	107.6	98.12	112.6	116.3	124	112.9	145.9	105.7	102	122.7	117.9	114.7	94.89	138.1
240	166.7	165.7	175.9	163.1	161.9	190.5	162.3	152.4	195.9	155.4	146.2	166.5	187.5	155.8	156.1	174.4	154.3	185.5	155.8	138.4	142.4	160.5	139.9	164	147.9	162.9	138.5	169.9	159.9	165.5	134.4	154.1	129.8	135	188.5	128.8	149.9	151.2	142.9	122.6	119.4	139.7	137	166.8	144	133.1	157.9	134.4	159.8
0	303.8	287.5	189.9	174.7	268	163	183.5	146.8	134.6	NaN	NaN	NaN	NaN	NaN	NaN	NaN	NaN	NaN	NaN	NaN	NaN	NaN	NaN	NaN	NaN	NaN	NaN	NaN	NaN	NaN	NaN	NaN	NaN	NaN	NaN	NaN	NaN	NaN	NaN	NaN	NaN	NaN	NaN	NaN	NaN	NaN	NaN	NaN	NaN
241	248.5	271.9	245.4	317.2	299.8	233.5	275.1	252.5	304	234.9	240.1	220.5	197	251.7	232.6	210.3	237	252.6	227.6	242.7	207	228.9	226.9	271.3	253.3	247.3	216.5	200.9	219.1	243.5	213.6	256.7	222.5	239.6	237.3	209.5	224.5	260.6	217.1	197.5	214.6	189.2	214.2	188.4	255.1	205.3	201.8	184.1	221.8
0	269.4	212.3	244.4	203.4	229.1	257.2	186.8	219.6	210.4	200.2	214.9	281	218.9	211.2	201.5	226.3	180.3	228.6	193.5	237	224.6	212.3	196.8	220.7	216.5	194.8	216.6	219.1	229.1	211.6	207.1	218.6	251.3	239.3	225.5	213.4	242.9	214	183.3	200.7	214.6	206.7	245.2	236	206.9	232.8	241.4	224	210.4
0	261.5	208.8	278.1	229.8	226.8	180	198.6	184.6	168.5	216	168	150.3	176.5	180	198.6	182.4	183	229.4	216.3	195	192.8	199.7	211.3	216	180.7	162.9	200	192	186.8	206.1	174.3	157.8	164	172.7	193.6	167.6	205.1	210.6	151.1	181.3	157.1	207.7	193.3	185.1	196.6	187.7	231.6	172.5	194.8
242	339	348	359.2	383.3	301.6	335.8	269.4	334.5	360.7	343.4	328	221.6	224.5	259	255.2	230.2	244.9	287.7	207.7	229.1	167.4	214.7	276	199.3	252.6	263.8	275.7	288.1	264.1	288	293.7	264	245.6	272.1	249.6	250	292.5	257	206.1	215.5	198.5	217	231	206	194	222	259.9	265.5	194
243	245.6	207.4	243.6	243.6	241.1	278.5	210.7	204.6	209.6	194.8	198.2	238.6	231.5	230.6	191.1	158.3	216.8	223.7	192.8	184.9	219.3	197.3	201.8	189.6	155.3	166.2	176.8	192.9	171.3	190.7	193	184.1	184.9	199	159.2	169.3	243	235.5	262.2	498.3	1209	1408	1305	1067	1298	1307	1105	1302	1265
0	258.1	213.2	285.4	299.6	291.1	228.2	270.5	222.5	234.8	195.8	204.2	179.9	234.1	232.6	226	221.1	217.6	215.4	216.6	232.6	207.2	192.5	181.5	214.2	195.2	192.3	219.7	164.8	164.7	199.5	155.3	197.9	185.3	196.6	196.7	176.8	192.5	218.5	195	186.9	221	181.2	201.1	190.9	205.5	218.9	163.2	156	184.3
0	133.1	137.1	169.3	116.7	158.8	162.1	145.3	159.4	165.3	125.2	105.2	101	116.5	114.9	114.4	121.1	81.9	121.3	145.7	134.8	113	108.1	101.3	148.6	129.2	136.3	131.5	130.5	117.1	87.54	90.4	106.9	136.1	98.11	106	92.22	106.5	105.6	142.1	84.37	102.8	107.6	121.8	111.7	75.51	88.5	84.4	92.43	90.38
0	225.4	179.3	205.7	215.7	208.1	207.5	188	188.3	169	236	194.3	186.8	189.9	186.4	198	204.1	195.2	167.9	157.2	184.5	186.6	175	170.6	176.7	149.1	211	216.5	194	199.5	209.5	185	221.8	242	176	221.6	195.7	214.6	205.6	178.7	175.2	182.4	164	233.7	176.8	176.9	166.4	187.3	200.9	187.9
244	379.3	396	375.3	452.9	427.7	410.4	488.8	432.8	456	410.3	461	465.4	514.2	476.2	443.3	393	326.2	355.9	319.1	317.8	295.5	362.2	323.2	303.6	313.5	291.1	279.9	330.7	332.6	351.5	331	298.9	319.5	282.6	266.5	313.9	314.5	352.9	333.5	302.9	344	321.6	339	361.9	470.4	1959	2013	2125	2265
245	161.7	157.5	151.8	178	126.6	123	139.6	176.1	135.7	127.3	133.7	136.3	150	124.5	136.4	114.7	164.5	95.15	123.2	130.3	141.4	125.9	118	111.5	111.7	125.3	109.9	139.9	143.2	116	119.2	93.99	109.5	120.4	109.5	101.5	85.57	126.7	103.3	117.1	96.26	122.9	97.8	83.41	120.7	97.18	83.62	106.7	102.4
246	818.2	898.8	813.5	819.7	871.1	800.7	831.6	786.5	760.5	728.4	840.5	802.3	754	734.6	569.2	496.7	367.4	444.8	332.1	311	303.2	319	271.5	266	269.6	206.8	214.5	236.6	188.6	206.5	192.6	220.8	230.6	231.6	194.1	202.1	205.5	191.4	167.3	202.5	183.7	180.4	199.4	162.4	213.1	869.9	1005	1098	1279
0	330.4	306.2	327.1	348	310.1	302	322.4	358.5	373.7	311.7	294.2	365.5	303.3	321.3	270.1	220.8	254.5	254	289.6	253.7	259.2	199.3	227.2	211.8	232.8	223.2	216.4	202.2	194	215.4	250.9	235	260.2	236.7	225.6	213.5	208.9	205.2	247.7	233.4	183.6	162.4	212	187	274	218.9	268.6	245.1	223.9
0	205.5	157	158	153.5	173.2	151.2	166.9	140.8	165.7	146.1	168.6	156.3	165.1	152.1	171.2	185.6	140.5	146.2	139.1	110.7	122.4	194.7	139.6	136.1	142.1	149.6	129	149.5	126	164.8	119.4	140.8	139.6	131.2	131.9	89.56	166.1	135.2	118.1	147.2	175.8	152.6	131	154	141.7	119.9	151.6	118.3	118.7
0	170.8	235	229.2	256.2	232.4	192.9	167.9	212.9	224	221.8	170.2	178.4	222.8	214.9	194.1	211	212.3	207.9	181.7	177	218	187.2	193.6	177.1	214.2	199.8	153.2	185.7	163	168.7	141.3	215.8	176.6	170	184.5	188.8	189.2	170	146.6	167.7	211.2	201.4	182	160.2	142.6	163.7	131.9	156.6	151.5
247	1033	973.9	818.6	877.1	655.6	620.5	459.6	581	498.7	398	396	399.2	340.1	331	281.7	277.5	266.6	245.1	234.4	249.4	247.1	269.3	238.4	239.6	200.2	215.1	217.5	193.8	193.3	214.4	185.5	236.9	181.8	208.8	201.6	249.1	209.2	221.7	306.5	318.8	353.3	460.6	520.2	902.3	962	1050	1026	1213	1156
0	926.2	NaN	NaN	NaN	NaN	NaN	NaN	NaN	NaN	NaN	NaN	NaN	NaN	NaN	NaN	NaN	NaN	NaN	NaN	NaN	NaN	NaN	NaN	NaN	NaN	NaN	NaN	NaN	NaN	NaN	NaN	NaN	NaN	NaN	NaN	NaN	NaN	NaN	NaN	NaN	NaN	NaN	NaN	NaN	NaN	NaN	NaN	NaN	NaN
248	427.1	363.7	448.4	254.8	429.1	437.3	347.9	300.8	378.7	329.5	264	303.1	289	237.3	279.2	223.2	237.9	234.9	219.3	200	203.3	228.8	207.6	231.3	214.3	203.4	215.8	191.8	195.8	230.4	210.9	198.2	223.4	213.2	234.4	220.6	197.9	230.8	182.4	187.8	161.3	172.2	158.1	179.6	193.9	165.9	172.2	199.3	192.5
249	410.5	339.7	311.5	349.3	322.3	317.8	413.1	345.3	356.7	346.1	332.4	330.4	322.4	345.5	345.9	324.5	337.8	261.8	278.3	273.5	278.5	248.1	260.9	258.3	230.8	270.5	276.6	273.6	283	266.6	259.7	312.7	303.9	273.8	283.1	238.2	276.2	285.1	325.5	703.6	1644	1371	1480	1349	1310	1421	1270	1499	1322
0	679.4	502.8	833.3	988.4	284.3	290.4	300.2	300.8	294.6	317.1	253.1	280.2	272.9	266.5	201.4	240	250	245.6	221	235.5	229.3	215.5	227	249.7	237.4	226.3	230	200.5	245.5	235.7	229.4	237.6	268.3	251.4	300.9	307.5	317.5	292.6	280.7	239.7	214.1	218.1	190.2	214.5	138.5	160.2	168.7	179.2	177.7
0	302.6	NaN	NaN	NaN	NaN	NaN	NaN	NaN	NaN	NaN	NaN	NaN	NaN	NaN	NaN	NaN	NaN	NaN	NaN	NaN	NaN	NaN	NaN	NaN	NaN	NaN	NaN	NaN	NaN	NaN	NaN	NaN	NaN	NaN	NaN	NaN	NaN	NaN	NaN	NaN	NaN	NaN	NaN	NaN	NaN	NaN	NaN	NaN	NaN
250	279	285.2	302.6	293.3	301.1	235	231.9	235.7	258.2	229.2	247.3	262.7	219.5	224.1	231.3	255.5	280.9	266.2	258.5	271.9	254.4	281.9	265.1	251.7	274	278.7	259	288.1	253.5	310.1	253	261.4	249.5	209.6	235	280.1	215	245.9	227.2	216.1	247	248	253.8	237.5	246.6	273	242.5	245.5	232
251	571.3	493.6	513.6	486.1	481.1	421.4	443.8	363.2	404.7	403	344.8	342	383.3	369.8	346.7	326.8	321.9	371.3	365.2	316	318.3	259	226.7	279.9	244.5	249.7	203.3	213.8	235.4	202.1	203.3	199.7	226.7	189.2	201.9	177.9	163.1	173.2	210.4	160.4	142.4	148.3	128.3	163.9	159.4	133.8	229.3	1150	1167
0	220.2	208.5	200.4	259	198.8	204.9	239.4	192	195.6	241.7	200.3	235.2	235.5	156.2	179.2	191.1	152.2	190.1	198.5	169.7	169	154.1	169.5	226	192.5	141	189.7	194.5	192.3	179.1	157.3	176.3	166.8	189.3	204	238.9	197.4	195	175.7	192.4	214.8	178.5	207.9	172.2	194	187	133.9	183	159.4
0	230.8	252	220.3	200.8	245.5	193.9	188.4	219.5	161.4	152.1	171.3	168.9	172.9	186.3	234.7	187.8	166.9	171.9	170.8	173.4	161.5	152.8	145.8	190.3	145	123.8	116.8	128.6	145.6	161.8	156	85.96	117.9	149.4	147	156.9	163	156.1	161.3	148.4	130	164.7	186.5	187.2	143.3	123.3	126	177	184.8
0	252.9	300.5	265.2	279.7	310.2	267.8	256.9	262.3	314.3	298.7	293.4	304.3	288.8	281.9	298.9	251.3	251.6	286.2	212.4	265	225.2	272.9	262.4	265.5	235.4	283.6	270	251.5	260	251	256.4	250	224.7	235	235.5	205.5	211.1	252.7	217.2	244	218.2	213.5	236.9	224.2	208.3	207.5	199.4	234.3	208
252	226.1	244.1	272.2	286.1	289.4	286.2	270.8	283.8	264.4	243.2	253.1	252.6	244.9	263.9	243.2	251.1	210.2	204.3	249.6	191.5	202.6	204.9	215.9	211.4	175.1	162.7	190.5	189.9	177.5	208.7	196	201.7	180	199.6	200.5	182	189.7	223.9	184.8	207.8	229	179.4	173.1	146	200.8	153.2	203	185.7	179.5
0	238.5	183	242.2	260.6	230	290.9	313.6	247.5	202.8	193.9	237.3	224.8	188.5	222	172.2	183	227.5	210.6	208.9	213	205.8	248.4	188.6	189.8	179	173	226.3	176.4	160.4	153.7	138.5	195.9	213.9	134.5	138.9	200.9	185.5	162.9	185.2	179.3	164	130.9	153.7	182.8	139.7	152.7	145	152	183.2
0	372.1	414.5	270.5	310.4	274.3	265	248	281.1	252.8	271.5	303.6	241.5	240.1	268.6	242.2	236.9	264.2	243.6	314	326.8	250.1	330.9	230.2	168.8	221.5	171.9	157	232	175.4	238	268.9	246.6	225.9	177	213.9	208.6	198.9	153.4	219.1	269.1	218.4	249	193	249.5	280.5	208	241.5	262.5	270
0	481	557	612.9	586	592.2	576.1	427.4	437.7	506.3	554	566.5	551.1	551	627.6	606.9	601.7	551	551	560	576.3	488.3	571.5	637	636.4	587	596.3	1145	1044	1464	1645	1647	1153	1167	1431	1411	1406	1137	1271	1238	892.3	994.5	931.7	872	795	751.3	797.3	723.3	771.4	763
0	1922	1684	1277	1522	1611	1184	1564	1339	1326	813	674.5	759.4	654.4	635.7	656.3	671.2	595	522.8	347	418.5	504.4	620.2	452.7	644.2	522.5	455.7	462.2	396.2	441.8	355.1	371.1	305.2	367.8	347.7	234.3	352	324.6	349.5	355.6	332.8	268.2	266.2	258.4	266.2	235.2	255.5	317	306.9	308.8
253	1069	1067	1019	657.4	438.6	367.5	358.5	289.4	276.5	237.9	232.7	243.5	279	219.9	255.5	220.2	211.8	188.3	225.1	208.7	190.1	201	223.8	178.8	195.1	184.3	199.2	182.8	189.2	185.4	253.8	203.4	222.2	200.6	183.7	187.7	185.8	222.7	187.1	195.8	197	198.8	202.8	209.7	196.7	185.8	217.3	167	162.7
0	1792	1279	614	NaN	NaN	NaN	NaN	NaN	NaN	NaN	NaN	NaN	NaN	NaN	NaN	NaN	NaN	NaN	NaN	NaN	NaN	NaN	NaN	NaN	NaN	NaN	NaN	NaN	NaN	NaN	NaN	NaN	NaN	NaN	NaN	NaN	NaN	NaN	NaN	NaN	NaN	NaN	NaN	NaN	NaN	NaN	NaN	NaN	NaN
254	308.2	260.4	283.8	226.4	264.5	246.2	247.5	311.1	215.7	256.9	265	273.9	213.9	245.5	232.4	253.3	242.8	208.4	223	237.7	222.5	230.2	264.5	240.5	224.6	198.9	273.5	209.8	197	238.8	211.1	221.4	192	242.1	244.8	251.1	205.6	223.7	273.1	237.1	207.5	275.5	194.5	237.8	221.3	279.6	212.3	210	210.8
0	175	164.2	168	148.1	165.6	174.3	159.6	144.6	191.9	160.8	161.7	139.9	131.9	175.5	192.6	162.3	121.8	163.1	139.4	145.9	133.6	115.4	123.1	130.3	137.8	130	143.4	138.6	139.6	129	149.8	102.7	125.3	140	129.7	143.5	165.5	103.4	111.2	139	141.2	122.9	101.4	119	126.2	138.8	136.2	89.36	141.5
255	268.1	216.3	267.9	247.9	278.7	285.9	284.4	291.5	291.1	252.3	236.3	229.1	272.1	233.4	236.2	198	252.6	248	236	241.7	223	263	239.6	228.2	285.2	217.2	247.7	216.5	242.2	238.3	270.6	208.3	212.5	220.6	220.8	199.5	242.5	209.3	234.4	221.9	218.4	215.5	180.7	190.4	175.3	197.7	198.3	185.7	243.9
0	294.5	264.3	273.9	295	285.6	202.3	258.2	202.6	260.7	260.7	224.3	157.3	202.7	227.1	202.4	184.4	202.9	272.2	253.1	241.5	204.2	210.9	237.5	223.9	283.8	330.8	271	254.6	294.5	280	218.2	321	263.4	233.4	296.5	295.2	294	261	301.1	303.5	265.5	184	213	322.6	212.5	209	235.5	276	190.9
0	747.6	1246	1174	1287	1590	1110	1277	1039	601.3	1006	1046	864	1297	713.8	564.5	599.2	688.4	591.6	437.5	622	528.9	637.3	646.1	639.7	568.3	573.5	553.8	544	478.3	497.5	468.6	412	474	459	472.4	475	456.8	375.8	421.6	456	395	346	426.9	348.5	323.3	278.3	353.7	322.3	359.2
256	1043	1043	967.2	844.1	645.4	508.4	488.5	498.3	403.6	419.3	310.8	392.1	420.9	453.3	338.4	340.3	338.3	317	294.7	324.9	367.9	319.6	287.4	348.4	312.5	277.3	276.2	294.9	285.9	265.8	233.1	262.6	236	232	166	223.7	223.4	186.5	191.7	191.8	189	206.2	203.9	192.2	215.9	680	783.5	871.3	895.8
0	417.4	317.1	375.3	274.4	393.9	353.1	338.4	360.1	302	305.2	306.3	341.8	254.5	277.3	272.5	296.2	264.2	347	344	264.5	329.6	254.2	319.6	315.2	318	272.5	276	265	298	312	315	323.5	337.5	322	331.5	313.1	312.5	318	277.6	299.5	311	226.5	342.5	274	323.5	286	577	1875	1804
257	266.7	264.2	281.7	270.4	316.2	266.6	253.5	311.5	289.9	299.3	283.9	242.3	284	341	260.2	223.5	246.4	254	227.4	227	270.2	242.4	223.5	243.2	253.8	255	250.1	239.6	228.9	227.4	217.2	224.8	261.9	246	244.5	214.6	298.1	226.6	224.4	204.4	280.8	276.8	260.4	213	221.3	222.5	188.3	203.5	206.3
0	182.6	174.3	147.9	147.3	157.5	182.3	111.1	114.7	112.3	163.4	171.7	112.3	126.7	104.2	150.6	115.8	121.3	151.4	76.25	112.8	127.3	129.9	100.6	134.1	126.6	116.8	109.8	116.2	102.3	126.6	118.5	103.2	107.5	136.3	88.73	95.5	88.49	118.8	88.68	124.2	117	100	97.71	114.5	110.4	114	99.2	112.9	113.3
0	285.3	313.8	246.9	269.1	187.7	205.6	236.1	227.1	183.7	256.8	222	254.2	220.3	247.3	197.5	232.8	274	206.5	324.1	269.4	299.7	239.9	190.7	283.9	288.8	196.8	177.3	244.1	251	220.3	268.8	252.1	274.3	211.5	262.9	193.9	324	570.5	1321	1430	1638	1499	1452	1412	1168	1312	1232	1211	1658
258	359.5	320	330	343.1	356	312.2	347	298.4	282.1	363.5	371.8	342.8	260	308	330.4	349	314.5	307.5	292.5	351.6	260.6	318.8	313.3	280.5	312.3	334	244.9	272	283	245.3	268.5	267.5	253	280.3	291.3	268.4	272.4	284.2	332.1	282.8	295.1	275.6	244.5	260.7	324	273	254.8	274.3	245.2
259	298.2	291.2	277.8	326	298.9	229.2	234.8	239.9	296	303.2	237.6	224.7	184.1	318.8	237.5	220.6	188.9	221.5	249	202.9	255.7	221.6	297.5	214	243.3	235.1	219.5	222.8	216.7	257.2	260.5	227.3	226.9	277.1	242.4	264.5	229.8	225.3	189.8	248.3	250.6	266.8	285	307.5	712	913.7	974.9	922.3	991.1
0	382.2	335.7	354.6	387.3	281.2	324.9	333.5	271.9	301	254.8	250.1	237.5	315.7	257.7	278.4	279.6	269.6	300.1	309.6	274.7	252.3	263	262.8	243.3	280	270.3	235	261.6	285.2	239.5	281.8	226.4	240.8	240.7	246.8	223.1	237.1	230.9	195.5	215.2	229.7	222.6	229.5	275.8	222.3	239	263.5	261.1	250.2
0	NaN	NaN	NaN	NaN	NaN	NaN	NaN	NaN	NaN	NaN	NaN	NaN	NaN	NaN	NaN	NaN	NaN	NaN	NaN	NaN	NaN	NaN	NaN	NaN	NaN	NaN	NaN	NaN	NaN	NaN	NaN	NaN	NaN	NaN	NaN	NaN	NaN	NaN	NaN	NaN	NaN	NaN	NaN	NaN	NaN	NaN	NaN	NaN	NaN
0	353.8	320.3	348.1	353	314.5	289.6	311.3	339.4	334.2	307.4	364.6	287.6	297.2	360.9	335.2	306.7	280.3	280.7	291.5	299.3	320.6	332.5	347.3	307.4	303.5	318.8	285.5	309.7	286.2	268.5	263.6	266.1	263.6	280.2	292.9	289.6	269.5	270.8	285.9	262.9	284.7	339.6	311.6	301.5	281	284.2	282.4	279	314.5
0	233.9	154.7	139.6	160	129.2	161.2	147.9	160.4	174	NaN	NaN	NaN	NaN	NaN	NaN	NaN	NaN	NaN	NaN	NaN	NaN	NaN	NaN	NaN	NaN	NaN	NaN	NaN	NaN	NaN	NaN	NaN	NaN	NaN	NaN	NaN	NaN	NaN	NaN	NaN	NaN	NaN	NaN	NaN	NaN	NaN	NaN	NaN	NaN
260	306	256.1	273.1	270.8	283	284.5	322.5	272.5	268	325	312.8	292	321.4	295.4	291.5	330	322.8	316.2	304.5	277.2	314.6	300.8	306.7	260.5	267.5	315.4	307.3	330.9	338.5	313.2	322.1	315.4	339.8	322.4	316.1	290.6	237.1	282.1	311.7	261.5	266.4	277.3	278.2	266	261.1	291	316	276.5	315.5
0	291.9	294.2	297.5	323.2	286.6	274.5	362.7	310.6	254.5	281.1	282.1	294.2	290.9	306.6	238.3	335.7	291.1	287.5	291.8	261.1	255.4	265.9	265.2	223.2	250.2	256.2	286.6	234.3	242.5	228.3	283.2	298.9	236.3	296.3	281.8	239.9	278.1	250.2	253.3	309.5	250.4	256	318.9	296.5	284.5	278.3	224	263.7	303.8
0	189.9	185.7	137	123.7	97.11	147	164.5	140.2	141.5	183.4	116.7	145.2	110.5	105.4	NaN	NaN	NaN	NaN	NaN	NaN	NaN	NaN	NaN	NaN	NaN	NaN	NaN	NaN	NaN	NaN	NaN	NaN	NaN	NaN	NaN	NaN	NaN	NaN	NaN	NaN	NaN	NaN	NaN	NaN	NaN	NaN	NaN	NaN	NaN
0	NaN	NaN	NaN	NaN	NaN	NaN	NaN	NaN	NaN	NaN	NaN	NaN	NaN	NaN	NaN	NaN	NaN	NaN	NaN	NaN	NaN	NaN	NaN	NaN	NaN	NaN	NaN	NaN	NaN	NaN	NaN	NaN	NaN	NaN	NaN	NaN	NaN	NaN	NaN	NaN	NaN	NaN	NaN	NaN	NaN	NaN	NaN	NaN	NaN
0	NaN	NaN	NaN	NaN	NaN	NaN	NaN	NaN	NaN	NaN	NaN	NaN	NaN	NaN	NaN	NaN	NaN	NaN	NaN	NaN	NaN	NaN	NaN	NaN	NaN	NaN	NaN	NaN	NaN	NaN	NaN	NaN	NaN	NaN	NaN	NaN	NaN	NaN	NaN	NaN	NaN	NaN	NaN	NaN	NaN	NaN	NaN	NaN	NaN
261	173.2	156.9	142.3	161.4	144.7	125.9	104.2	166.4	117.6	141.7	128.6	114.3	174.9	120.9	96.97	123.6	135.9	143.6	143	111.7	92.14	126.2	142.1	175.3	179.7	138	90.28	116.1	164.5	188.3	117.8	172.6	125.6	110.5	130.4	117.3	134.7	145.3	115.5	142	118.8	131.1	90.45	119.3	114.5	155.2	122.7	111.9	96.71
0	NaN	NaN	NaN	NaN	NaN	NaN	NaN	NaN	NaN	NaN	NaN	NaN	NaN	NaN	NaN	NaN	NaN	NaN	NaN	NaN	NaN	NaN	NaN	NaN	NaN	NaN	NaN	NaN	NaN	NaN	NaN	NaN	NaN	NaN	NaN	NaN	NaN	NaN	NaN	NaN	NaN	NaN	NaN	NaN	NaN	NaN	NaN	NaN	NaN
262	209.4	235	256.5	213.1	192.3	182.7	200.7	218.8	229.9	181.2	239.8	188.5	200.7	176.2	153.1	246.4	151.3	139.4	179.6	228.4	208.8	205.3	152.7	194.7	216.4	180.6	162.4	187.8	215.3	169.1	193.8	168.3	162.3	191.5	157	201.7	161.5	181.5	192	205.3	145.3	152.3	182.1	177.2	201.5	147.4	183.4	172	162.9
263	177.1	214	165.6	190.6	190.5	207	232.4	171.4	190.6	157.4	144.6	216.9	148.1	137.8	175.6	177.4	177.6	184.4	155.4	157.6	167.1	173.5	159.5	164.4	145	136.6	167.6	159	159.6	174.5	128.3	157.2	178.5	199.5	122.5	134.2	135.1	169.3	142.9	137.3	122.8	140.7	153.5	219.7	128.5	163.2	132.9	127.5	126.8
264	429.7	302.9	278.5	254	234.6	334	260	360.6	242.2	255.5	289.6	277	184.5	311.5	286.8	199.7	244.1	227.5	258.5	291	322.7	343	319.2	282.7	356.2	348.4	350	349.6	361	346.2	400.3	363.6	351	367	350	380.6	413	361.3	316.5	315.8	291.8	313	272	319.3	309.5	246.4	289	370.4	503.3
0	170.6	NaN	NaN	NaN	NaN	NaN	NaN	NaN	NaN	NaN	NaN	NaN	NaN	NaN	NaN	NaN	NaN	NaN	NaN	NaN	NaN	NaN	NaN	NaN	NaN	NaN	NaN	NaN	NaN	NaN	NaN	NaN	NaN	NaN	NaN	NaN	NaN	NaN	NaN	NaN	NaN	NaN	NaN	NaN	NaN	NaN	NaN	NaN	NaN
265	203.6	198.9	221.5	224	194.4	178.1	203	157.4	194.5	167.2	187	188.8	184.8	192.8	186.5	170.1	153.5	169.8	181.4	179.2	176.7	174	165.9	173.8	197.7	147.5	178.7	165.6	128.8	142.3	166	152	171.3	183.1	131.4	172.3	167.3	167.8	138.9	126.9	162	154.4	135	128.5	175	163.5	511.8	573.2	491.3
0	NaN	NaN	NaN	NaN	NaN	NaN	NaN	NaN	NaN	NaN	NaN	NaN	NaN	NaN	NaN	NaN	NaN	NaN	NaN	NaN	NaN	NaN	NaN	NaN	NaN	NaN	NaN	NaN	NaN	NaN	NaN	NaN	NaN	NaN	NaN	NaN	NaN	NaN	NaN	NaN	NaN	NaN	NaN	NaN	NaN	NaN	NaN	NaN	NaN
266	569.6	487.8	549.7	650.1	608.1	695.9	591.1	712	697	642.3	566	564	531.4	621.4	583.5	465.5	501	527.1	482	416.9	424	428.9	341.5	336.4	336.4	326.4	258.1	277.4	267.4	374.4	352.4	332.9	356.4	354.5	274.3	310.7	320.1	328.9	355.9	318.9	325.9	300.8	315.9	314.6	327.2	277.5	231.2	306.8	248.9
0	740.3	616.5	529.9	519.1	452.7	350.1	386.1	409	288.9	361.4	351.7	344.3	368.9	252.8	253.6	282.6	289.1	318.1	189.6	263.1	290	260.3	218	224	227.5	175.9	294.5	216.4	150.4	206	185.2	177.9	174.3	194.4	186.7	163.9	211	216.8	198.3	269.6	212	251	175.4	199.5	224.9	187.6	203.5	179.8	181.3
267	253.3	195.5	208.3	241	185.1	249.6	218.3	210.4	206.1	207.9	196.3	204.6	167.9	187.8	162.2	178.1	157.1	147.6	170.5	190.2	195.1	154.5	181	169.4	178.6	157.9	115.4	218.4	218.3	173.6	140.7	145.4	119.3	144.3	148.6	180.3	137.2	131.1	143.7	154.3	165.4	142.2	152.4	137.6	124	156.2	144.6	158.8	177.5
0	147.2	NaN	NaN	NaN	NaN	NaN	NaN	NaN	NaN	NaN	NaN	NaN	NaN	NaN	NaN	NaN	NaN	NaN	NaN	NaN	NaN	NaN	NaN	NaN	NaN	NaN	NaN	NaN	NaN	NaN	NaN	NaN	NaN	NaN	NaN	NaN	NaN	NaN	NaN	NaN	NaN	NaN	NaN	NaN	NaN	NaN	NaN	NaN	NaN
0	NaN	NaN	NaN	NaN	NaN	NaN	NaN	NaN	NaN	NaN	NaN	NaN	NaN	NaN	NaN	NaN	NaN	NaN	NaN	NaN	NaN	NaN	NaN	NaN	NaN	NaN	NaN	NaN	NaN	NaN	NaN	NaN	NaN	NaN	NaN	NaN	NaN	NaN	NaN	NaN	NaN	NaN	NaN	NaN	NaN	NaN	NaN	NaN	NaN
0	98.22	NaN	NaN	NaN	NaN	NaN	NaN	NaN	NaN	NaN	NaN	NaN	NaN	NaN	NaN	NaN	NaN	NaN	NaN	NaN	NaN	NaN	NaN	NaN	NaN	NaN	NaN	NaN	NaN	NaN	NaN	NaN	NaN	NaN	NaN	NaN	NaN	NaN	NaN	NaN	NaN	NaN	NaN	NaN	NaN	NaN	NaN	NaN	NaN
0	NaN	NaN	NaN	NaN	NaN	NaN	NaN	NaN	NaN	NaN	NaN	NaN	NaN	NaN	NaN	NaN	NaN	NaN	NaN	NaN	NaN	NaN	NaN	NaN	NaN	NaN	NaN	NaN	NaN	NaN	NaN	NaN	NaN	NaN	NaN	NaN	NaN	NaN	NaN	NaN	NaN	NaN	NaN	NaN	NaN	NaN	NaN	NaN	NaN
268	438.1	478.9	396.6	378	416.8	449.6	428.7	364.9	355.7	363.1	357	395.1	398.6	395.9	362.2	327	341.5	321.5	399.9	393.8	376.8	373	377.4	426.5	337.4	378	383.6	383.8	367.3	369.7	393	391	356.6	378.6	410	420.2	373	384.2	390	425	362.4	382.5	392.8	366.3	386.2	420.5	344.1	318	363.3
0	154.8	167.9	103.8	145.6	160	118.6	123	114.3	NaN	NaN	NaN	NaN	NaN	NaN	NaN	NaN	NaN	NaN	NaN	NaN	NaN	NaN	NaN	NaN	NaN	NaN	NaN	NaN	NaN	NaN	NaN	NaN	NaN	NaN	NaN	NaN	NaN	NaN	NaN	NaN	NaN	NaN	NaN	NaN	NaN	NaN	NaN	NaN	NaN
269	174.6	202.8	172.1	158.9	171.6	182.5	157.1	175.3	122.2	164.6	135.7	133.9	139.1	136.7	137.3	128.8	146.8	112.1	160.7	128.9	143	106.8	124.4	141.1	133.4	132.1	125.8	117.5	137.3	139.6	131.3	156.2	110.6	146.4	105.9	162.5	149	145.3	140.1	161.8	139.8	115.3	144.4	129.1	146.8	103.2	116.5	153.4	96.61
0	NaN	NaN	NaN	NaN	NaN	NaN	NaN	NaN	NaN	NaN	NaN	NaN	NaN	NaN	NaN	NaN	NaN	NaN	NaN	NaN	NaN	NaN	NaN	NaN	NaN	NaN	NaN	NaN	NaN	NaN	NaN	NaN	NaN	NaN	NaN	NaN	NaN	NaN	NaN	NaN	NaN	NaN	NaN	NaN	NaN	NaN	NaN	NaN	NaN
0	191.8	66.32	106	96.1	NaN	NaN	NaN	NaN	NaN	NaN	NaN	NaN	NaN	NaN	NaN	NaN	NaN	NaN	NaN	NaN	NaN	NaN	NaN	NaN	NaN	NaN	NaN	NaN	NaN	NaN	NaN	NaN	NaN	NaN	NaN	NaN	NaN	NaN	NaN	NaN	NaN	NaN	NaN	NaN	NaN	NaN	NaN	NaN	NaN
0	NaN	NaN	NaN	NaN	NaN	NaN	NaN	NaN	NaN	NaN	NaN	NaN	NaN	NaN	NaN	NaN	NaN	NaN	NaN	NaN	NaN	NaN	NaN	NaN	NaN	NaN	NaN	NaN	NaN	NaN	NaN	NaN	NaN	NaN	NaN	NaN	NaN	NaN	NaN	NaN	NaN	NaN	NaN	NaN	NaN	NaN	NaN	NaN	NaN
0	159.1	139.6	139.2	128.4	NaN	NaN	NaN	NaN	NaN	NaN	NaN	NaN	NaN	NaN	NaN	NaN	NaN	NaN	NaN	NaN	NaN	NaN	NaN	NaN	NaN	NaN	NaN	NaN	NaN	NaN	NaN	NaN	NaN	NaN	NaN	NaN	NaN	NaN	NaN	NaN	NaN	NaN	NaN	NaN	NaN	NaN	NaN	NaN	NaN
270	435.1	302.6	277.6	379.5	335.5	330.4	323.1	392.4	331.2	364.1	345	318.3	270	325.4	318.8	296.5	273.2	338.2	332.5	284.3	329.2	317.5	289.5	283.9	293.6	312.1	319.8	352.8	329.6	273.1	279.1	254.5	297.9	211.7	262.8	299.7	250	299.6	330.2	230.1	290.1	252.5	307.3	306.1	306.7	193.9	266.4	286.7	243.8
271	348.6	322.4	380	387.3	331.3	277.4	280.8	339.2	321.8	325.3	372.3	351.3	334.9	326.6	304.1	305.3	329.1	307.3	333.8	390.4	347.9	364.2	300.5	251.8	286.5	307.9	285.3	288.7	294.8	225.4	250.3	227.3	284.7	215.6	228.8	229.2	250.2	249.3	244.3	166.4	209	197.7	191.8	200.9	184.3	129.8	163.3	220.3	220.2
272	234	176.3	197.8	164.1	156	179.6	172	142	169.9	185.5	209.8	136.9	145.6	142.7	132	136.3	108.2	152.3	186.4	160.1	110.7	124.7	137.3	135.1	119.7	105.8	121.9	140.3	148.9	119.4	102.5	124.6	121.8	106.3	119.5	126	102.4	111.8	127.4	142.6	150	145.2	183.6	118.4	121.4	112.3	119.7	125.1	90.94
0	328.7	321.6	328	287.1	316	314.1	319.9	357.9	329.1	378.7	320.4	266	246.8	754	1146	1107	1018	1065	903	1029	909.1	861	964.1	1108	851.8	601.1	514.1	645.2	701.7	579.4	427.9	414.1	323.1	329.7	284.5	294.4	330.2	291.7	308.6	314.7	291.1	282.2	268.1	281.8	294.9	281.6	320	318.9	289.2
0	220.9	144.6	214.3	153.9	257.7	202.1	169.4	160.9	159.4	191.4	197.3	186.1	179.2	132.9	206.2	171.7	154	190.1	153.7	169.9	152.5	164.4	162.8	162	157.9	148.2	155.3	151	169.4	183.1	120.3	133.9	163.3	142.3	170.2	161.2	172.9	154.4	162.9	144.6	149.5	200.1	161.6	132.6	188.8	159.6	188.6	169.2	166.9
273	239.2	229.9	188.6	188.6	164.2	199.8	185.7	172.1	192.5	167.5	203.9	200.3	174.2	199.4	182.3	181.2	198.4	181	178.3	210.6	186.8	173.3	198.5	181.5	192.1	186.9	173.5	194.8	135.5	142.5	131.1	171.4	233	164.4	194.6	157	122	191.9	692.1	1250	1443	1452	1555	1326	1367	1239	1385	1435	1497
274	192.5	244.7	226.4	204.3	153.2	200.4	232.4	188	165.7	229.2	199.1	180.2	172.6	175.3	171.2	173.6	184.8	185.6	185.3	161.7	205.2	176.3	186.5	497.2	607.8	642.4	531.5	644.3	574.4	616.9	580.9	638.6	625.5	506	476.7	496	568.9	502.4	439.1	400.5	287.1	334	246.5	189.8	230.6	200.8	183.1	233.2	207.8
0	263.9	268.4	281.4	308.5	284.7	247.4	227.6	282.2	286.9	299.4	271.2	213.6	221.9	269	191.8	241.7	304.4	289.1	263	259.5	214.7	240	276.2	259.6	229.8	262.6	234.8	233.7	245.9	218.7	197.2	181.2	207.9	156.3	187.7	188.6	254.1	200.3	224.2	256.5	309.7	284.7	369.7	1066	1153	1115	1056	1121	1068
275	194.5	255.7	270.2	237.4	264.4	215.3	247.5	258.3	243.1	276.1	236.9	265.5	189.8	256	248.9	257.3	207.6	224.5	217	248.5	246.2	220	212.7	221	222.1	164.6	253.8	191	218.8	212.9	247.8	189.3	307.7	219.5	172.6	252	182.1	181.3	233.3	227	271.6	198.1	258.7	178.5	171.8	181.4	206.1	244.6	149.6
276	248.1	167.2	192.1	176.8	208.9	164.4	200.5	169.9	174.8	168.5	172.5	205.6	196.9	174.1	177.1	178.7	148.2	150.7	173.5	154.3	150.8	209.7	136.8	195.5	237.3	151.5	129.9	153	159.8	142.5	168.2	145.5	133.7	210.1	1363	1255	1131	1225	1300	1479	1549	1820	1856	2070	1753	1326	1455	1296	1908
277	227.9	230.7	278.8	249.2	208.7	257	160.9	205.5	186.5	175.4	186.1	183.1	195.6	205.5	227.5	242.2	216.3	178.7	190	174.2	170.5	209.2	836.8	1502	1708	1863	1651	1780	1833	1668	1724	1882	1460	1741	1712	1479	1507	1509	1393	1698	1942	2001	1807	1602	1542	1506	1551	1661	1571
0	305	236	171.3	248.7	249.2	291.5	269.8	269	192.3	270.4	277.7	222.7	230.2	257.1	271.5	265.7	232.8	221.7	225.5	216.8	281.8	280.1	260	229.6	218.2	201.3	205.8	227.3	136.9	317.6	207.1	200.5	206.5	186.3	229.3	287.2	216.3	164.5	156.1	220	305.4	224.5	276.9	238.1	240.4	197.2	275.1	181.8	292.8
0	NaN	NaN	NaN	NaN	NaN	NaN	NaN	NaN	NaN	NaN	NaN	NaN	NaN	NaN	NaN	NaN	NaN	NaN	NaN	NaN	NaN	NaN	NaN	NaN	NaN	NaN	NaN	NaN	NaN	NaN	NaN	NaN	NaN	NaN	NaN	NaN	NaN	NaN	NaN	NaN	NaN	NaN	NaN	NaN	NaN	NaN	NaN	NaN	NaN
278	288.6	290.3	315.2	300.5	267.5	235.4	242.5	242.5	294.6	246.4	225.8	224.7	256.1	254.1	184.6	192	177.2	211.8	232.6	235	317.5	1296	1419	1477	1724	1714	1478	1629	1628	1816	1648	1911	1601	1578	1568	1355	1487	1620	1693	1471	1633	1726	1568	1759	1328	1484	1645	2319	2156
0	NaN	NaN	NaN	NaN	NaN	NaN	NaN	NaN	NaN	NaN	NaN	NaN	NaN	NaN	NaN	NaN	NaN	NaN	NaN	NaN	NaN	NaN	NaN	NaN	NaN	NaN	NaN	NaN	NaN	NaN	NaN	NaN	NaN	NaN	NaN	NaN	NaN	NaN	NaN	NaN	NaN	NaN	NaN	NaN	NaN	NaN	NaN	NaN	NaN
0	185.8	157.1	165.1	196.4	161	177	158	99.95	191.2	156.1	168.6	123.2	145	151.5	166	206.3	138.7	157.7	NaN	NaN	NaN	NaN	NaN	NaN	NaN	NaN	NaN	NaN	NaN	NaN	NaN	NaN	NaN	NaN	NaN	NaN	NaN	NaN	NaN	NaN	NaN	NaN	NaN	NaN	NaN	NaN	NaN	NaN	NaN
0	214.2	154.4	188.4	167.2	175	146.4	190	152.4	143.7	197.2	174.1	133.1	157.2	187	212.6	133.4	189.6	179.9	NaN	NaN	NaN	NaN	NaN	NaN	NaN	NaN	NaN	NaN	NaN	NaN	NaN	NaN	NaN	NaN	NaN	NaN	NaN	NaN	NaN	NaN	NaN	NaN	NaN	NaN	NaN	NaN	NaN	NaN	NaN
0	NaN	NaN	NaN	NaN	NaN	NaN	NaN	NaN	NaN	NaN	NaN	NaN	NaN	NaN	NaN	NaN	NaN	NaN	NaN	NaN	NaN	NaN	NaN	NaN	NaN	NaN	NaN	NaN	NaN	NaN	NaN	NaN	NaN	NaN	NaN	NaN	NaN	NaN	NaN	NaN	NaN	NaN	NaN	NaN	NaN	NaN	NaN	NaN	NaN
0	NaN	NaN	NaN	NaN	NaN	NaN	NaN	NaN	NaN	NaN	NaN	NaN	NaN	NaN	NaN	NaN	NaN	NaN	NaN	NaN	NaN	NaN	NaN	NaN	NaN	NaN	NaN	NaN	NaN	NaN	NaN	NaN	NaN	NaN	NaN	NaN	NaN	NaN	NaN	NaN	NaN	NaN	NaN	NaN	NaN	NaN	NaN	NaN	NaN
0	157	190.8	165.4	161.1	156.5	172.1	161	172.5	146.1	130.5	151.9	123.1	126.7	147.5	NaN	NaN	NaN	NaN	NaN	NaN	NaN	NaN	NaN	NaN	NaN	NaN	NaN	NaN	NaN	NaN	NaN	NaN	NaN	NaN	NaN	NaN	NaN	NaN	NaN	NaN	NaN	NaN	NaN	NaN	NaN	NaN	NaN	NaN	NaN
279	156.5	143.9	243.2	155	175.1	176.1	137.5	198.9	169	135.7	161.2	201.3	164.8	159.9	117.8	126.8	153.6	137.2	112.6	129.4	115.7	132.6	110.2	148.7	143.8	133.5	111.3	150.1	107.1	125.1	116.2	123.3	117	111.1	124.2	111.1	109.6	112.5	105.3	130.3	116.9	110.5	116.9	120.9	113.6	105.4	131.8	136	132.4
280	168.3	187	136.8	172	157.6	150.9	178.7	164.4	139.8	153	156.2	155.2	150.1	135.8	159.4	139.5	121.7	153.9	122.7	118	164.6	152.2	165.5	139.8	176.6	119.7	133.6	146.5	134.6	120.8	154.6	114.5	132.6	126	145.8	149.2	110.7	150.5	127.6	118.7	124.2	122.4	141.9	124.4	104.8	122.5	85.73	135.6	117.3
0	163.4	164.1	153.5	211.7	173	185.7	188.1	152.7	132.7	190.6	147.8	151.1	156.7	184.4	127.2	196.5	171.9	214	116.5	142.9	123.2	122.9	164.5	153	137.9	153.7	123.1	121.6	118.9	112.5	123.9	131.9	144.6	177.5	129.9	112.9	129.6	96.5	149.3	162.6	108	142.4	130.6	133.6	118	95.28	126.2	170.7	121.8
281	235.3	153.7	275	289.5	238.2	253.2	318.3	194.9	265.9	276.7	319.7	236.6	185.7	277.7	305.9	189.4	257.1	276.9	225.5	260.4	294.3	185.3	371.1	240.7	277.3	256.4	231.6	247.4	267.8	269.1	242.8	249.4	240.8	261.9	234.2	166.9	242.8	252.7	252.3	246.5	183.2	189.5	293.7	187.2	269.5	230	189.8	261.1	153.4
0	212.3	269.5	207.4	235	197	214.1	204.2	248.1	191.9	166.2	153.7	231.5	179.5	187.3	189.3	199.5	177.3	196.9	166.9	163.2	132.9	169.8	171.2	161.5	167.6	232.5	145.1	188.3	141.9	144.7	157.2	180.5	122.4	190.3	180.8	179.5	144.8	160.8	139.7	164.5	169.5	141.8	197.7	124.9	171.8	153.6	194	176.8	141.8
282	312.2	312	253.2	249.7	270.3	252.6	269.2	232.8	267.6	262.5	231.5	157.9	259.7	252.3	202.7	234.5	240.5	283.6	243	216.5	154.8	160.4	157.5	170.4	124	163.8	160.6	209.7	132.8	162.3	250.9	153.7	204.5	152.9	153.2	163.3	136.7	165	148.4	128	168.7	173.6	272.3	146.8	188.4	170.4	259.1	165	213.2
283	328.7	244.9	273.7	262.3	253.8	217.8	193.3	221.8	277.3	249.1	226	224.4	231.7	279.9	237.6	277.8	242	260.5	217.5	216.7	222.3	247.5	178.9	221.8	284.3	193.8	233.6	235.4	282.2	233.5	214.8	221.4	252	201.2	261.6	214.3	312.3	214.8	243.3	232.3	382.1	722.2	1303	1798	1605	1519	1544	1608	1694
284	226.9	210.5	157.2	219.1	254.8	208.9	206.1	220.1	200.3	167.7	190.8	188.5	190.1	165.1	217.6	170.6	170.7	147.2	124.6	181.6	169.2	161.9	191.6	158.8	149.7	190.8	182.8	180.6	180.2	207	227	232.4	180.5	165.3	155.5	162.8	138.9	198	151.5	164.1	177.2	180.9	199.8	182	152.4	174.8	154.5	142.7	155.5
0	787.8	653.5	614.6	505.3	472.2	632.8	526.2	495.4	464.4	488	463.6	470.6	369	422.7	365.8	320.1	331	314.1	367.6	309.9	305.4	311.8	261.3	297.7	326.8	262.7	280.5	249.7	306.8	252.5	261	244.1	273.5	223.2	234.5	268.2	260.6	244.4	292.7	252.5	277.4	255.5	263.5	223.1	247.7	259.7	274.7	255.7	278.2
285	368.5	309.9	328.9	349.5	401.5	341	365.8	313.5	382.9	322.6	371.1	285.4	353.3	289.2	259.8	319	304.8	288.3	247.5	306.3	361.4	259.5	250.7	318.6	254.9	298.4	263.4	254.2	248.9	261.2	300.7	259.7	220.3	239.9	282.3	305.8	271.8	253.1	295.4	321.9	328.1	262	331.3	311.4	359.6	303.3	298.9	337.1	302.3
286	288.5	248.7	276.1	304	284.5	220.1	295.4	243.4	290.9	253.9	250.5	180	251.3	244.9	291.8	208.7	267.3	237.9	243.5	228.7	222.1	244	251	232.2	220.7	218	216	217.7	262.6	235.3	209.1	260.6	179.7	210.6	209.4	214.1	233.2	215.2	202.2	210.4	183.3	218.7	208	205.5	172.5	177.6	216.9	217	209.7
0	211.4	207.5	174	273.8	202.1	205.1	194	183.9	179.1	167	223.6	180.2	213.3	211.3	194.3	190.4	209.9	215.9	206	202.4	181.9	186.9	146	197.6	176.9	152	134.8	217	146.5	214.1	157.4	167.1	164.2	151.6	164.6	145.5	147.8	124.9	175.7	155.3	199	203.3	151.1	173.3	156.7	124.5	169.1	165.1	143.2
0	209	258.2	244.1	178.7	148.3	187.4	197.7	154.7	203	152.7	145.4	177.1	132.2	121.2	150.9	140.8	151.5	134.7	191.2	134.5	155.1	146.6	130.5	144	106.5	163.7	132.9	149.7	120.7	170.6	165.5	126.1	146.5	164.3	127.9	134.9	154.5	105.2	136.9	115.5	144.5	157.8	162.5	120.6	174.7	115.7	159.2	133.6	95.62
287	435.5	476.7	412.4	359.8	374	383.2	330.5	315	352.2	338.8	313.3	363.7	388.8	278.6	316.9	337	366.4	265	361.1	354	310.6	319.9	326.2	287.7	285.6	259.5	295.2	285.1	309.6	280.7	306.4	283.5	315.2	252.6	267	314.6	271.3	322.9	265.1	344.7	263.8	268.2	302.8	281.7	284.2	294.1	306.2	288.1	282.1
288	430.5	240.6	326.9	268.9	331.1	284.9	277.1	307.7	312.8	318.3	240.7	286.7	247.1	344.6	297.8	178.8	216	229	250.2	250.9	215.6	252.9	238.9	236.8	244.5	206.8	235.5	267.7	202.1	262.4	224.5	278.2	226.9	228.5	273.4	238	244.6	286.3	237.6	265.7	272.4	210.9	234.1	256.5	241.1	254.5	249.2	268.9	224.6
0	249.4	296.4	266.5	299.6	308.6	279.8	247.4	200.4	282.3	232.9	253.8	214.2	256.4	204	245.5	222.4	213.9	193.9	190.8	202.4	270.5	240.9	225.4	176.9	217	250.3	210	234.5	182	177.5	208.3	194.8	185	194.9	218	230.7	247	178	234.4	252	200.8	169.4	226	182.9	195.1	220.9	225.3	198.1	249.1
289	346.1	339	398.6	375.1	396	419.2	370.7	400	351.1	396.7	403.2	330.1	392.5	410	393.3	421.9	362.5	341.2	378	402.5	433.8	374.3	419.8	363.2	471.7	1032	1254	1232	1095	1115	1410	1226	1323	799	821	707	694	644	672.9	604.7	610.1	661.6	639.8	642.1	634.6	562.6	492.8	569.2	558.2
290	1323	1168	1188	1223	1166	1092	937.8	1090	1005	1137	804.2	818.4	698.4	646.3	539.3	473.3	551.6	544.7	446.1	314.7	412.9	467.6	466.6	352.2	377.9	376.7	334.8	340	369.9	283.1	237.3	254.6	258.6	309.1	305.9	270	243.7	230.7	251	259.2	300.9	247.2	290.6	297.7	224.2	252.4	262.7	312.2	1195
0	346.5	367	317.9	369.6	287.5	284.7	338.8	310.3	351.6	348.4	281.8	339.9	323.5	346.9	275.7	289.7	311	298.7	280.7	259.3	288.9	261.3	259.5	309.3	272.3	291.7	287.4	330.5	328.1	273.9	349.3	259.1	302.3	275.4	283.7	286.3	266.4	223	205.5	225.5	262.9	264.5	207.4	251.9	224.5	231.8	245.9	262.3	260.9
0	267.1	167.8	158	151.4	170.1	141.6	125.7	153.1	141	146.8	147	148.2	146.8	127.6	120.9	124.7	141.8	146.9	129.4	159.3	108.2	126	109.6	144.5	156	103.4	133.4	111.7	147.4	90	145.5	165.4	135	118.1	137.4	125.7	133.1	129.9	159.2	126.1	141.4	111.6	137.7	140.2	163.6	155.6	124.4	146	134.8
291	353.2	343.8	361.7	262.1	329.6	312.2	294.3	282.8	263.3	298.7	309.8	281.5	295.4	308.5	271.7	281.5	275.4	269.4	308	293.5	269.2	309	289.5	291.1	257	233.9	248	308.5	265.4	251.1	276.1	266	283	247.4	270.9	286.4	295	327	290	243.9	253.1	327	916	904.5	779.9	982.5	868.5	978.5	952
292	265.7	282.7	240.1	223.2	257.4	237.6	239.9	239.4	248.5	256	253.5	252.9	277	255	254.9	278.2	226	281.5	259.9	237.8	225	210	223	225.1	294.8	230.7	233	213	208.7	213	249	243.3	240.3	216.3	185.5	186	188.5	210.8	1246	1141	1080	1109	1189	1058	1223	1385	1337	1548	1534
293	245.8	236.2	275.4	239.7	239.7	205.7	220.4	210.9	193.7	207.6	220.8	190.1	207.5	186.1	213.1	187.8	225.4	189.9	177.9	194	194.5	183.3	195.5	207.1	206.1	165.9	242	268.5	183.1	190.4	189.5	165.6	196.1	177.2	176.4	183.9	180.9	320.4	1352	1120	1280	1361	1646	1588	2112	2401	2132	1890	1711
294	309.3	303.6	294.9	245.1	316.5	251.2	316.1	275	314.3	258.7	268.8	258.6	261	215.6	250.5	229.6	183.1	214.2	202.1	202.7	221.6	198	235.6	284.1	251.6	242.2	215.8	220.2	238.3	171.7	222.2	219.7	239.3	241.2	231.7	184.5	187.7	240.2	171.1	270.5	241.6	188.2	232.8	264.1	226.2	235	238.6	212.2	221.8
0	168.7	172.5	226.3	201.4	144.3	162.6	156.6	164.6	152.2	177.6	173.5	139.3	118.2	115.8	146.6	159	193.7	153.1	165.4	160.9	133	127.9	140.2	139.6	141.5	139.4	146.9	187	139	141.3	112.9	103.6	133.8	140.6	146.9	113.1	125.1	124.5	161.1	466	532.7	429.5	527.5	446	410.1	479.4	388.3	403.4	449.7
295	251.3	267.9	277.2	282.6	295.3	291.4	285.2	344.3	238.2	273.3	334.4	288.2	287.4	243.5	245.1	262	254.8	200.8	262.6	303.2	224.3	282.3	264.1	253.2	199.8	261.7	225.2	203.8	229.2	215.5	256.1	246.5	195.8	217.9	230.7	236.9	237.6	268.7	256.1	221.1	260.7	249	251.7	241.2	216.2	236.5	219.4	259	230.5
296	220.4	255.7	223	216	205.2	287	269.8	201.6	205.8	193.9	195.3	232.1	191.4	184.9	243.1	213.5	257.2	227.8	167.2	187.3	182.7	204.5	140.9	219.1	202	177.2	229.6	206.2	175.9	198.6	149.2	164.4	240.1	179.5	176.1	188.7	167.3	174.9	140.5	190.3	181.2	190.5	151.2	155.9	169.3	148.2	152.6	156.5	149.5
297	227.5	283.5	203.5	233.7	215.6	185.5	197.4	220.1	183.4	202.1	219.3	236	196.2	173.6	213.3	160.4	147.7	144.7	154	204.1	115.4	171.1	178.3	174.3	145.7	188.3	144.6	153.8	144.8	194.7	137.2	161.6	188	147.1	145.2	142.7	152.4	152.2	133.9	140.2	151.3	157.1	189.9	155.1	142.1	186.6	131.3	169.6	163.3
298	282.9	218.6	267.5	211.1	300.7	245.5	249.7	200.6	169.2	213.6	183.6	181.4	186.2	145.1	201	176.1	188.5	173.4	192.9	198.2	188.5	142.8	197.8	213.4	171.3	156.5	169.5	194.4	145.5	183	164.7	194.7	112.7	231.4	150.2	204.1	156.9	142.6	164.3	152.2	834.2	1188	1147	1319	1209	1290	1465	1530	1551
299	340.2	253.9	354.2	319.1	320.2	217.6	309.6	303.5	251.8	245.2	306.6	291.1	283.2	311.5	254.7	247.4	221.5	288.4	272.1	262.7	236.1	239.1	211.8	250.1	260.6	287.8	256.4	250.8	270.9	232.7	239.8	211	286.7	204.8	223.4	231.4	209.5	250.1	205.4	270.3	243.6	227.7	260.5	260.5	252.6	280.2	283.9	252.4	219.7
300	307	373	270.7	261.2	272.3	292.5	286	258.9	310.7	256	311.7	297	293.3	262.8	275	231	260	250.5	272.9	287.5	282.3	261.3	267.4	232	292.1	301.7	260.3	250.1	242	252	245.9	222	243	285.3	251	238.4	233	272.3	214.3	265.5	257.8	261.2	332.7	234.9	225.7	279.5	262.6	243	257.8
301	537.3	484.9	384.2	353.7	421.5	348.8	399.9	423.1	366.6	449.7	450.5	420.5	418.9	399.4	458.2	391.7	366.1	387.4	482.8	410.1	390.5	421.7	430.5	423.7	353.7	403.7	376.5	413.9	465	452.1	441.7	399.5	370.6	399.2	362	444.8	350.6	424	387.8	421.6	378.2	372.5	450.3	416.5	421.8	394.5	333.1	356.1	394.6
302	337.5	361.2	301.1	289.9	295	305.9	291.6	314.3	325	271.1	267.9	265	276.5	270.5	289	252.7	259.5	272.2	265.2	241.5	205.3	264.5	286	249.6	181.9	227.3	190.8	235	251.8	244.7	248.2	239.4	286.5	252	280.8	249.2	225	260.7	287.6	245.8	267.9	183.7	263.6	230.3	264	230.1	210.7	228.8	268
0	505.3	521.4	474	454.5	469.9	463.5	470.1	431.5	394.5	385.4	433.1	425.9	408.5	416.1	414.9	341.6	378.8	327.8	387.7	361.3	354.7	405	387.8	398.5	348.2	350.3	362.5	369.6	346.3	335.1	345.9	355.3	377	313.3	361.6	330.7	307.4	343.9	338.7	329.5	320.2	294.3	315.4	284.4	325.7	323.2	289.6	389.4	289
303	311.5	420	463.1	375.5	348.3	499.8	407.7	447.1	412.2	441.7	440.9	430.9	469.2	1177	1531	1481	1288	1290	1271	1356	1228	1038	887.5	769.1	768.8	661	577.9	556.1	465.3	555.2	507.9	481	540.4	473.9	474	461	437.2	467.2	372.7	455	474.9	405.4	447.3	410.8	374.8	373.8	406.4	475.2	451
304	300.2	277.3	285.1	301.5	292.2	269.8	290.6	251.2	248	273.2	279.5	304.3	281.8	263.1	235.2	246.1	227.3	236.2	253.6	267.5	207.5	250.6	293.4	257.2	243	284.9	253.5	260.6	250.5	226.3	228.1	248	221	257.8	221.9	274.7	244.9	201.8	289.4	269.6	241.9	261	255.2	278.9	270.2	227.7	254.1	242.2	220.5
305	275.1	251.8	202.4	201.4	200	222.5	186.2	169.6	84.78	156.3	154.6	143.5	179.8	211.3	141.1	130.5	122.1	150.2	142.6	137.1	143.9	159.4	123.2	137.2	107.1	113.7	151.5	164.5	87.99	128.1	148.8	79.8	160.5	171.9	129.4	149.4	111.3	130.9	115.3	139.4	99.74	97.13	145.3	108.9	77.06	100.7	138.2	158.1	155.8
306	351	322	289	358	325.7	367.6	290.8	274.9	361.4	368	366.4	372.5	388	292.5	293.5	328.7	281	334.2	332.5	388.8	322	365.9	349.5	362.4	413.4	366.1	375.6	399.6	400.6	344.5	292	390.3	385	400.4	493	411.5	394.7	363.5	228.5	359	372.3	275.7	437.6	279.3	261.4	293.6	346.4	380.9	315.1
307	315.6	305.5	301.4	244.2	254.7	271.9	261.6	314.7	273.8	232.7	269.5	295	246.5	204.5	258.4	272	239.2	269.6	243.3	257.8	237.6	258.1	241.4	255.3	251	250.2	221.9	228.4	220.5	260.7	270.3	283	220.5	233	230	251.7	252.8	255.2	211	266.8	306	253.7	286.2	274.6	251.8	243	282.8	249.7	278.2
0	306	266.3	362.6	291	293.5	280	328	254.3	279.5	346	340.7	327.3	252.4	246.1	281.4	283.8	238.5	277.1	298.1	277.7	256.8	334.7	293.7	338.3	259	255	253.3	303.8	241.9	313.1	283.3	255.8	297.5	239.5	298.5	285.4	260.6	288.3	225.3	269.7	233.5	273.8	204	239.8	322.5	252.1	299	299.1	283.5
0	241.1	190.9	296.4	184.8	182.4	262.4	231.3	201.7	228.7	208.3	244.8	210.2	279.2	261	216.5	215.7	217	191.3	202.4	180.1	244.4	166.1	237.4	207.9	275.6	263.7	242.5	281	275.2	257.1	328.6	752.3	1202	1140	1277	1235	1112	1161	956.9	1183	1137	1119	931	747.1	554.9	573.6	485.5	399	405.3
0	174.7	115.3	NaN	NaN	NaN	NaN	NaN	NaN	NaN	NaN	NaN	NaN	NaN	NaN	NaN	NaN	NaN	NaN	NaN	NaN	NaN	NaN	NaN	NaN	NaN	NaN	NaN	NaN	NaN	NaN	NaN	NaN	NaN	NaN	NaN	NaN	NaN	NaN	NaN	NaN	NaN	NaN	NaN	NaN	NaN	NaN	NaN	NaN	NaN
0	405.2	402.5	336	393	401.4	327.5	345.6	384.8	280.1	328.2	371.2	318.1	327.8	313.8	297	365.7	313.8	339.1	328.5	299.6	319.5	310.1	365	270.2	338.9	293	308	298	305	337	309.5	365.3	364.5	280.5	307.1	329	347.7	359.8	362.3	352.1	373.6	388	375.8	341.2	315.7	359.3	350.2	371.7	321.4
308	291.9	271.9	306.6	255.4	278	298.1	265.9	217.5	247.3	269.2	222.2	249.8	211.5	279.8	264.4	232	229.3	261.7	278.2	225.7	298.1	243.4	262.2	273	287.8	273	256.2	241.4	254.9	220	259.5	248.2	281	264.7	233.3	252.4	260.6	318.5	236.9	234	230.1	241.9	326.4	287.6	307.7	236.3	247.2	286.8	264.4
309	555.7	622.2	548.5	539.7	614.1	563.1	602	563.1	572.4	598.5	738.6	734.3	698	709.8	680.7	618.2	615.9	634.9	579	671.8	640	672.8	561.1	680	694.8	609.5	619	691.5	658.6	619	740.2	755.5	744.3	702	789.6	972.5	1251	2512	2844	2950	3291	3588	3308	3387	2970	3445	3612	3228	3733
0	NaN	NaN	NaN	NaN	NaN	NaN	NaN	NaN	NaN	NaN	NaN	NaN	NaN	NaN	NaN	NaN	NaN	NaN	NaN	NaN	NaN	NaN	NaN	NaN	NaN	NaN	NaN	NaN	NaN	NaN	NaN	NaN	NaN	NaN	NaN	NaN	NaN	NaN	NaN	NaN	NaN	NaN	NaN	NaN	NaN	NaN	NaN	NaN	NaN
310	508.7	396.1	498.5	492.8	475.3	545.4	544.3	540.5	548.9	555.3	491.8	525	466.5	502.1	585.3	511.8	464.8	369.9	410.9	454.5	467.2	422.2	407.4	422.5	509.5	473.4	451.4	503.3	411.3	434.4	520	474.4	470.4	510.5	493.5	513.4	478.4	488.5	544.9	474.8	516.5	537	507.4	487.5	482.1	460.5	470.6	465	422
0	127.3	153.6	146.5	37.88	NaN	NaN	NaN	NaN	NaN	NaN	NaN	NaN	NaN	NaN	NaN	NaN	NaN	NaN	NaN	NaN	NaN	NaN	NaN	NaN	NaN	NaN	NaN	NaN	NaN	NaN	NaN	NaN	NaN	NaN	NaN	NaN	NaN	NaN	NaN	NaN	NaN	NaN	NaN	NaN	NaN	NaN	NaN	NaN	NaN
311	327.9	271.5	265.4	281.9	291.5	354.3	351.8	268.5	276.4	303.9	294.7	337.3	296.8	317.4	291.3	343.6	353.5	334.6	282.5	316.9	299.5	256.8	302.3	271.7	358.4	306.7	279.6	350.8	303.7	311.7	300.7	264	262.6	322.1	329.5	348	323.7	297.7	344.8	226.1	312.7	291.5	263.5	269.3	284.3	247.6	263.8	261.6	308
0	231.8	254.2	299.3	305.9	233.6	226.5	284.5	225	232.6	261.8	262.5	160.7	192.3	205.4	193.9	186.3	212.3	226.6	202.2	239.1	159.3	164.3	175	189.6	271.2	204.8	248.2	207.6	200.3	192	201.7	197.5	145.3	153.9	202.5	289.3	234.5	218.8	168.6	246	290	354.9	1223	1156	1362	1254	1224	858.3	995.3
0	NaN	NaN	NaN	NaN	NaN	NaN	NaN	NaN	NaN	NaN	NaN	NaN	NaN	NaN	NaN	NaN	NaN	NaN	NaN	NaN	NaN	NaN	NaN	NaN	NaN	NaN	NaN	NaN	NaN	NaN	NaN	NaN	NaN	NaN	NaN	NaN	NaN	NaN	NaN	NaN	NaN	NaN	NaN	NaN	NaN	NaN	NaN	NaN	NaN
0	NaN	NaN	NaN	NaN	NaN	NaN	NaN	NaN	NaN	NaN	NaN	NaN	NaN	NaN	NaN	NaN	NaN	NaN	NaN	NaN	NaN	NaN	NaN	NaN	NaN	NaN	NaN	NaN	NaN	NaN	NaN	NaN	NaN	NaN	NaN	NaN	NaN	NaN	NaN	NaN	NaN	NaN	NaN	NaN	NaN	NaN	NaN	NaN	NaN
0	295.2	223	340.9	322.4	354.7	270.9	292.9	280.9	276.9	390.3	402.1	300.4	253.1	174.3	364.9	313.7	221.1	283.2	242.6	292.8	339.2	247	301.3	262.8	192.2	276.7	246.3	252.5	270.5	223.5	184	256.8	208.8	269.2	263	243.3	210.2	274	232.3	283.7	840.4	881.5	663.4	871.5	715.4	649.9	489.6	642.8	619.8
312	333.5	186.5	310.5	249.3	266.1	238.6	261.5	213.8	147.4	322.1	213.6	216.1	256.5	138	276.1	214.9	239.2	239.9	222.8	265.8	199.9	234.6	222.5	195.4	264.4	167.4	217	211.4	264.7	236.7	200.1	194.6	200.3	209.3	210.9	244.7	274.5	286.2	264.1	250.3	236	287.4	234.6	166.4	177.4	149.9	241.8	181.7	142.4
313	249.8	235.3	332.6	260	261.3	313.4	272.3	260.7	237.5	281.6	284.8	196.7	224	217.8	222	262.5	261	242.7	251	233.5	277.4	243.6	248.2	206.5	230.8	264.2	247.4	207.7	275.5	242.8	198.2	199.8	284.9	301.5	245	240.6	225.2	226.8	234.6	248.4	211.8	212.7	211.2	236.8	195.1	202.4	259.3	243	241.7
0	314.2	254.7	279.7	309.8	318.7	319.7	267.8	300.4	239.5	320.8	276.3	317.2	331.9	283	265.5	383.3	266.4	291.2	261.1	286.1	317.6	214.9	276.5	316.7	307.1	296.5	278.6	241.1	304.3	287	235.9	236.6	295.5	885.5	1219	1065	1260	1070	1095	833.8	1134	1235	1256	1207	761.2	554	402	443	393.7
314	282.5	230.5	229	183.7	229.9	171	151.5	202	245.3	248.8	243.5	283.3	238.9	223.5	256.5	287.7	280.8	235.8	263.4	217.7	211.4	254.5	270.3	269.4	266.7	260.6	462.2	579	407.5	216.5	441	487.7	NaN	NaN	NaN	NaN	NaN	NaN	NaN	NaN	NaN	NaN	NaN	NaN	NaN	NaN	NaN	NaN	NaN
0	208	138.3	205	119.5	189.6	107	93.5	145	217.5	83.2	60.78	76.5	NaN	NaN	NaN	NaN	NaN	NaN	NaN	NaN	NaN	NaN	NaN	NaN	NaN	NaN	NaN	NaN	NaN	NaN	NaN	NaN	NaN	NaN	NaN	NaN	NaN	NaN	NaN	NaN	NaN	NaN	NaN	NaN	NaN	NaN	NaN	NaN	NaN
0	136	177.1	132.6	157	123.5	158.9	206	164.8	144	175	105.5	196.1	195	126.1	166.3	122	140.5	163.4	162	115	129.7	134.8	154.3	143	139.4	100.5	111	132.3	111	115.2	140.5	165	139.1	82	137.2	102.5	89	94	NaN	NaN	NaN	NaN	NaN	NaN	NaN	NaN	NaN	NaN	NaN
315	347.8	267.2	238.4	259.8	239.7	259.7	362.6	364.5	333.5	348.7	326	309.2	249.5	313.6	305.9	312.8	308.6	293.7	256.6	319.6	294	223.8	306.7	235.6	224.8	216	284.2	298.5	227.5	313.5	285.4	266.7	302.4	282.8	275.7	252.3	231	256.2	261.3	266.4	267.2	239.9	296.8	211	288.8	282.2	250.3	311.8	293
316	301.2	255.5	258.3	233.4	291.5	265	235.3	233.7	256.4	224.4	218.6	218.6	232.3	244.5	213.3	203	247.3	202.3	194.8	230.1	218.9	194.8	235.5	210.3	210.5	199.7	206.1	235.4	179	170.8	198	198	196.4	224.1	215.4	204	211.5	194.5	177.3	202.1	201.1	212.5	176.6	203.5	171.5	195.1	188	177.1	208.3
317	271.9	343.6	290.8	224.7	381.4	348.7	294.7	333	303.3	307.6	340.5	356.9	395.8	361.1	314.6	330.9	297.1	241.3	310.5	260.8	282.6	331.4	287.4	263.7	260.6	304.4	292.1	310.1	316.3	278.6	244.5	290	312.6	231.5	196.7	257.8	278.8	265.1	278.5	284.9	306.5	230.9	252	268	262.9	223.1	210.6	268.7	242.7
318	336.5	325.8	314.4	325.4	267.5	291.8	230.3	272.7	295.4	278.5	224.1	287.2	298.8	294.1	291.8	302.1	282.7	277.3	304.5	303.8	303.9	229.5	311.7	244	264.4	256.8	267	277.1	292.6	226	214.1	249	249.4	270.4	211.4	243.5	253.1	202.5	232	262.1	223.2	166.4	221.9	265.5	279.4	238	232.5	252.1	245.1
319	199.9	283.5	767.5	748	717.8	662.5	729	602.9	703	526	442.2	521.7	596.2	612	502.3	382.3	364.4	282.5	256.3	214.4	283.5	292.3	242.9	311.7	221.5	229.7	258.3	214.6	235.5	224.5	227.6	180.7	196.3	204.7	198.5	231	244.9	221	241.5	186.6	228	237.8	219.6	201	175.2	174.4	166	163.7	149.2
320	306.7	279.2	265.2	248.8	246	301.1	271.9	243.7	220.6	260.6	252.7	271	231.7	248.1	240.2	206.6	238.1	226.9	212.6	257.9	257.6	218.1	266.4	211.6	217.6	198.6	212	204.9	239	224.5	191.2	204.9	200.9	207.4	206.8	215.6	195.9	1094	1142	1481	1378	1888	1938	1713	1441	1464	1427	1583	1187
321	389.5	370.7	375.4	339.5	270.4	301.7	300.7	352.4	296.1	297.8	289.9	249.8	298.4	276.8	267.5	279	275.6	277.2	279.1	243.7	231.1	231.6	280.3	247.4	231.6	247.4	276.2	227	236.5	238.8	225.7	245.8	247.5	254	249.5	238.9	257.2	249.7	252	247	247	246	238.3	1087	1249	1143	1173	1332	1234
0	826.5	740.9	785.3	800.5	818.9	797.4	710.2	636.5	569.5	465.1	661.6	610	666.9	539.3	422.5	339.3	362.1	247.4	272.7	220.3	258.1	259.4	250.4	216.5	222.5	206.7	196.7	191.2	155.6	167.9	196.3	166.3	161.2	192.3	195.3	179.2	167.8	172.6	161.7	167.9	171.4	159.8	176.9	201	184.3	165	166.4	185.4	162.4
322	397	363.2	369.6	304.8	414	375.1	383.9	303.7	319.2	295.5	329.7	306	337.9	319	332.7	301.8	334.4	348.6	289.5	350.6	305	330.4	352.5	332	311.1	314.2	273.1	325.7	317.7	380.7	336.8	374	356	296.3	353.3	291.8	310.6	296.7	316.6	298.2	268	308.5	319.9	287.4	323.2	270.7	279.1	296.9	298
323	323.3	342	341.8	366.3	278.9	317.4	340.5	268.5	288.4	331.6	392.2	319.8	292.1	310.1	242.7	294.2	335.7	303.6	317.3	265.5	302.4	310.2	330.9	330.5	287.2	304.3	274.6	275.2	306.6	338.8	332.6	278.4	266.3	293.3	284.6	290.8	234.6	307.1	318.8	273.2	318.6	293.6	278.6	250.9	247.8	308.7	256.5	311.7	260.5
324	191.3	185.9	154	228.6	142.4	157.5	178.9	166.8	170.3	169	146.5	175.1	200.3	189.6	164.2	149.7	193.3	163.8	153.8	151.5	178	133.8	170.3	156.5	138.2	155.7	183.6	130.4	141.7	151.4	134.1	122.9	169.4	140.5	158.4	164.8	103.1	185.2	133	155	134.9	162	159	127.4	150.5	154	198.9	167	127.9
0	148.7	NaN	NaN	NaN	NaN	NaN	NaN	NaN	NaN	NaN	NaN	NaN	NaN	NaN	NaN	NaN	NaN	NaN	NaN	NaN	NaN	NaN	NaN	NaN	NaN	NaN	NaN	NaN	NaN	NaN	NaN	NaN	NaN	NaN	NaN	NaN	NaN	NaN	NaN	NaN	NaN	NaN	NaN	NaN	NaN	NaN	NaN	NaN	NaN
325	143.3	156	271.1	200.5	164	168.6	199.4	224.2	207.2	144.4	223.9	196	166	131.2	190	231.5	156	151.8	170.3	197	165	165.3	143	194.5	188.8	161.1	166.2	189	172	166.3	178.8	160.7	161.8	158.7	182.4	179	172.6	195	174.1	151.5	112.1	162.5	126.1	144.6	190.5	182.7	182.5	159.2	135.5
326	348.3	342.6	305.9	285.8	301.2	322	290.6	312.2	279.4	262.3	318.3	309	309.1	300.7	291.9	279.8	318.5	266.7	298.3	321.2	289.8	311.2	324.3	781.5	954.4	999.8	1057	1054	1051	933.4	972.4	1009	965.1	1006	822.9	NaN	NaN	NaN	NaN	NaN	NaN	NaN	NaN	NaN	NaN	NaN	NaN	NaN	NaN
327	276	288.7	254.4	267.5	263.4	295.5	277.4	250.9	253.7	261.7	291.7	284.1	311.7	234	224.8	233.7	252.8	247.9	223.6	247.8	219.8	223.3	186.2	160.9	233.5	208.1	216.5	215.7	221.4	185.5	185.1	250.1	222.1	220.2	235.9	209.9	193	241.9	210.5	186.1	130.1	204	149.5	141.8	168.5	176.4	164	155.6	170.4
328	228.1	245.6	223.5	238.1	217.7	231.1	265.3	243	245.5	218.2	246	179.3	324.5	217.9	206.4	234.4	212.1	200.1	222.7	225.5	244.9	188.4	182	214.6	170.9	182	185.8	199.6	165.2	200.8	178.3	200.9	216.9	198.6	205.4	210.9	283.4	245.4	194.4	212.4	203.3	145.5	186.6	227.2	150	198.5	199.3	193.4	202.9
329	247.2	285.5	315.4	234.3	227.9	246.4	256.5	229.7	220.2	178.3	229.3	224.1	210	255.2	235.4	175.5	163.1	210.9	200.7	218.4	196	194.7	186.1	193.3	211.4	213	205	179.9	167.1	231	217.5	498.5	1051	1087	1212	1449	1293	1423	1412	1132	1339	1382	1327	1270	1313	1173	1368	1742	1522
0	221.3	267.7	266.3	320.9	297.4	234.5	288.9	264.6	218.5	309.9	290.5	289.6	221.5	268	283.5	297	267.6	267.9	266.3	262.2	270.5	314.8	294.3	245.2	250.6	308.8	300.5	238.6	321.4	327.6	303.2	284.9	211.5	300.4	291.4	578.4	1336	1436	1428	1250	1195	1303	1299	1335	1231	1393	1094	748.6	687.4
0	765	NaN	NaN	NaN	NaN	NaN	NaN	NaN	NaN	NaN	NaN	NaN	NaN	NaN	NaN	NaN	NaN	NaN	NaN	NaN	NaN	NaN	NaN	NaN	NaN	NaN	NaN	NaN	NaN	NaN	NaN	NaN	NaN	NaN	NaN	NaN	NaN	NaN	NaN	NaN	NaN	NaN	NaN	NaN	NaN	NaN	NaN	NaN	NaN
0	296.5	283.7	279.8	289.9	309	274.2	334.2	259.6	347.4	241.5	303	279.5	250	265	211	236.6	260.5	197.5	216.1	188.2	256.5	249.2	201.5	179.4	256.2	267.9	232	217.6	197.2	177.5	280.9	174.6	277.9	190.4	278.2	194.4	211	245.5	223.4	186.3	231.3	241.1	178.6	204.4	224.3	224	232	227.5	242.8
330	960	632	903	678.1	663.8	981.8	962.1	896	649.5	536.3	540	562.3	489.8	560.3	527.9	509.1	421.5	429.2	353.3	360.8	366.3	342.5	315.2	344.5	305.8	290.3	222.3	233.5	308.2	299.3	245.7	228.7	252.7	221.5	250	252.4	235.5	224.1	225.2	195.2	228.2	207	205.7	248	220.7	263.5	205.6	275.2	223.3
331	230.1	219	169.6	213.6	242.2	208.7	217.7	286.8	232.6	205.6	250.5	267.9	194	227.4	240.8	230.7	224.4	208.7	235.5	185.8	201.7	190.1	227.7	239.8	193.5	198.4	221.3	217.8	228.9	219.6	242.5	226.5	227	219.9	227	222.5	231.5	194	242.4	264	232.9	267.1	271	235.5	275.5	272.5	248	239	269.5
332	238	262.4	292.5	250	291.5	266.5	245.3	215.2	251.7	189.3	252.7	230.8	214.5	254.5	207.4	271.2	254.5	191.4	251.7	243.7	211.4	241.5	218.4	247.6	231.8	264	230	221.4	229.7	225	217.6	218.8	197.4	184	200.7	192.3	201.5	157.8	192.6	198	246.9	212.4	221.7	201.3	262.8	235.4	244	223	187
0	211.3	223.7	220.5	208	211	217.8	213.5	170.3	204.1	206.6	200.7	235	118.6	190.3	187.3	186.2	213.8	202.4	179.2	232	187.9	186.6	151.9	156.3	189	172.4	210.5	193	205.3	193.3	153.5	217.3	181.2	170.1	202.5	137	190.9	198.5	187.8	164.3	184.5	170.2	179.1	157	200.7	185.2	175.1	226	184.8
333	247.7	256	195.5	227.4	209.7	250.5	214.5	219.8	205.4	233.1	187.6	200.3	251.4	234.5	238.7	241	248.6	242.7	230.7	210.5	231.2	278.6	219.3	246.5	214.9	270	233	255.7	218.6	235	230.6	224.4	252.6	239	228.6	198.5	209.1	253.5	260.5	234.5	258.7	268.5	245.6	254.2	246.6	267.1	260.6	197.5	238
0	187.5	151.3	162.3	122.7	126.5	132.3	94.38	111	97.72	NaN	NaN	NaN	NaN	NaN	NaN	NaN	NaN	NaN	NaN	NaN	NaN	NaN	NaN	NaN	NaN	NaN	NaN	NaN	NaN	NaN	NaN	NaN	NaN	NaN	NaN	NaN	NaN	NaN	NaN	NaN	NaN	NaN	NaN	NaN	NaN	NaN	NaN	NaN	NaN
0	192	224.4	224.4	216.7	288.6	187.5	221.9	237.8	225.9	244.8	244.9	192.1	202.8	237.7	208.5	213	208.4	172.7	171.1	178.7	248.5	192	260.7	903	1312	1249	1336	1163	1240	1233	1263	1275	1181	986.5	1216	1213	1139	1194	940.3	720.1	458.9	418.4	394	311.5	257.1	264.5	302	266.2	262
334	234.4	196	221.8	198.3	184	191.4	234.4	166.1	198.2	177.5	182.8	185.3	217.3	191.6	194	176.7	155.8	199.3	170	203.2	201.9	197.1	192.5	167.2	202	153	171.2	184.1	167.7	183.8	241.5	209.3	198.8	237.8	223.6	263.5	208	265	208.4	235.5	220.5	202	192.4	224	241.8	241	219.1	237	239.5
335	148.1	184.9	176.1	179.1	181.2	216.4	164.5	160.3	174.2	208.8	184	222.4	152.4	178.9	185	213.4	218.2	171.7	186.8	204.5	179.3	160.1	178	190.9	156.5	202.4	191.4	200.4	169.4	166.7	154	195	153.2	177.8	201.4	158.4	173.1	162.5	178.4	205.9	137.3	188.5	184.5	171.9	166.6	206.3	169.9	136	152.6
0	184.3	159.1	177.3	228.2	174.2	174.9	156	184	224.1	163.9	159.4	177.9	165.6	195.9	193.1	175.4	172.4	168.3	186.6	207.7	172.7	178.4	210.6	168.1	182.5	191.2	183.8	220.5	184	187.8	159.9	178.6	194.1	188.4	204	174.9	191.8	161.3	171.5	195.9	174.1	188.5	145	196.9	239.9	213.1	149.4	147.4	168.5
336	379.8	356.6	450.6	459.7	412.5	374.5	419.3	377	345.7	418.7	410.6	392.5	342.9	344.6	328.9	361.2	332.9	390.3	380.5	401	450.7	357	336	361.9	362.8	302.8	341.3	339.5	348.8	337.7	329.9	340.4	355.8	343.9	341.6	341.3	307.6	352.5	334.8	354.5	365	369.2	379	343.5	350.5	328.3	323	331.3	384.8
0	245.4	255.7	205.5	189.5	210.6	164.8	153.7	247	198.7	174.8	178.5	189.9	175.7	186.2	190.4	177	154.9	172	153.3	183.4	201.5	134.5	165.1	203	192	175.5	161.5	178.6	178.5	120.5	146.2	175.9	137.6	159.6	176.9	127.6	138	182	153.6	171.8	165.1	135	130.1	166.3	156	122.1	162.7	147.5	161.6
0	256.2	180.4	198.5	257.1	264.7	299.7	243.1	278.8	202.6	256.8	281.9	136.7	205.9	251.9	225.8	254.6	252.6	203.5	181	196.4	254.5	1046	1383	1380	1374	1239	1349	1259	895.1	1273	1229	1331	1043	625.1	591.1	548.2	540.2	488.4	444	399.3	348.2	384.7	350.6	352	413.4	321.8	319.2	281.5	327.6
0	307.5	326.8	266.7	351.8	328.4	307.4	374.4	312.6	337.7	328.1	367.7	384.9	331.6	325.3	312.6	359.5	321.4	385.4	333.7	352.3	314.9	311.9	292.6	338.4	317.8	290.5	291	317.6	290.3	342.8	312.1	295.5	370.9	345.6	305.3	320.5	305.1	353.5	311.5	315.8	380.7	343.1	298.2	297.2	308.4	315	289.7	355.8	326.4
337	229.5	326.2	238.6	259.6	209	230.5	309	255.8	240.4	261.9	202.3	177.7	245	183.6	266.1	169.4	227.3	183.4	181.8	122.9	197.7	185.4	207.2	166.5	207.8	186.5	154.4	176.3	165.2	144.5	171.6	152.1	153	207.3	144.8	151.6	164.8	778.1	1277	1133	1180	1291	1450	1362	1272	1284	1432	1418	1378
338	188	132.3	135.5	134.7	154.7	140.7	192.6	144.2	150.5	119.7	117.6	120.1	125.5	122.5	135.6	116.4	136.9	127.5	125.1	131.1	126	106.2	118.6	109.8	156.5	146.5	92.87	129.5	152.4	122.9	131.5	83.22	140.5	136.5	197.6	318.5	334.5	294	321.5	269.1	346.7	298.5	306.1	273.5	324.1	265	237.8	206.9	196.5
339	185.4	133.1	203.1	168.6	169	182.8	176.1	151.5	94.69	137.2	152.7	127.6	156.5	149.9	167.2	172.4	201.2	137.5	137.9	144.8	172.2	156.7	142.9	135.4	205.1	166.3	329.5	357.3	370.8	391.7	433.7	373.1	382.3	325.5	359.3	383.3	323.2	379.2	278.2	271.9	252.1	223.8	223.1	162.4	220	146.8	172.5	164	173
340	181.1	186.6	150.2	161.7	150.9	181	184.2	164.6	199.6	146.6	145.8	194.9	191.1	176.5	159.8	183.6	204.9	192.1	155	195.8	201.4	163.7	133.3	176.4	168.1	156.1	127.4	186.2	150.1	132.6	210.1	179.2	155.8	168.2	155.6	129.9	126.5	139.2	156.1	182.8	132.6	126.5	138.3	158.2	156.6	203.7	128.6	136.6	150.9
341	346.5	341.9	399.6	332.6	341.7	294.7	344.6	318.8	310.4	360.9	317.5	325.5	312.7	338.8	261.3	301.5	316	318.9	328.2	349.1	316.4	300	268.6	298.3	285.6	317.3	278.3	297.1	339.6	303.7	270.6	297.8	297.6	314.3	232.6	309.6	314.1	280.8	272.6	286.5	288.6	308.7	248.7	231	280.1	300.4	255.2	305.8	257.6
0	261.1	263.5	259.5	293.4	251	247.8	300.4	271.3	266.3	214.3	229.9	215.5	230.7	255.4	244.6	228	246.4	244.2	236.6	221.3	248.9	225.1	251.5	211.4	256.3	261.5	252.3	223.7	195.8	213.6	206.5	185.6	208	227.1	233	249.3	208.8	238.6	216.4	229	210.8	219.5	222.8	210.2	218.6	226.3	196.7	245	225
342	328.4	302.7	319.1	308.1	362.4	344.1	334.5	279.6	316.1	301.9	288.7	329.2	310.3	257.2	308.8	268.3	291.9	287.3	308.7	294.4	309.7	283.8	271	307.8	308.2	256.4	323.9	361.5	331.3	295.8	254.8	310	312	326.5	253.6	339.8	326.7	351.5	298	365.1	297.1	335.6	374.9	315.7	348.3	332.8	346.5	364.2	347.5
0	296.4	202.9	144.5	196.7	168	188.1	246.9	201.6	173.7	226.6	194	224.5	232	213.8	164.2	186.2	161.2	163.6	198.7	174.5	146.5	170.5	158.1	125.9	156.4	175.4	165.9	194.6	176.4	189.5	183.1	191.5	129.1	169.9	182.9	179.6	137.8	115.4	147.6	127.3	155.2	167.8	170.6	167.6	112.9	156.7	173.1	150.9	186.5
343	198.8	218.2	160.3	170	203.4	187.7	205.4	148	192.5	199.4	184.8	167.6	207.7	144.9	191.8	177	168.1	136	166.7	157.8	190.9	186.6	196.6	151.6	196.1	220.6	175.7	197.9	200.1	191.9	213.5	186.4	214.4	239.1	219.4	229.3	156.7	238.6	437	828.3	775.5	978.1	882	918.9	856	777.8	726.1	751	753.6
344	318.7	390.6	300.1	378.6	337.4	314.5	284	262.6	302.6	287.1	258.4	348.4	309.4	281.6	292.8	299.2	275.6	272.2	262.4	267.1	224.7	335.5	245	257.5	254	281.4	264.6	260.4	241.6	247.9	272.3	223.9	282.7	287.4	276.8	262.8	282.1	257.8	257.8	235.7	227.8	216.2	235	210.3	199.3	199.3	271.2	295.3	232.7
345	387.8	349.5	401.8	374	477.7	430.8	515.7	420.3	561.3	1532	1859	1840	1667	1672	1723	1782	1780	1654	1604	1055	1247	1311	939.5	1102	1186	984.8	992.8	883	563	546.1	512	483.9	498.5	446.9	423.9	549.9	455	427.1	466.1	324.3	314	408.7	297.6	342.7	334.9	352.5	332.7	493	360.5
346	224.8	241.2	262	310.4	290	370	367	360.5	387.5	335.7	304.5	396.9	325.1	313.4	316.8	289.4	286.2	275.7	240.8	268.5	248.5	278.5	268.9	309.6	310.2	352.4	273.4	228.7	223.2	205.4	279.7	313.5	295.6	246.7	261.5	269.7	263.8	230	294	252.2	278.2	313.8	256.2	253.3	185.2	228.7	191.8	189.7	207.3
347	330.5	390.3	290.6	292.9	324.5	296.5	262	342.4	329.1	272	289.4	263.1	314.8	259.9	229.5	239.5	269.4	268.8	294.1	251.6	236.3	243.5	262.3	262.2	294.8	234.2	224.2	247.1	234.7	243.7	225.3	262.6	237.8	270.1	284.6	261.7	184.2	225.8	226.2	254	250.5	211.5	293.5	251.8	234.3	179	195.5	283.4	233.5
348	1099	1301	1196	920.5	487.7	435.5	331.9	341.3	281.7	349.4	291.6	258.2	291.1	334.7	320	341.7	276	227	301.1	267.6	302.1	233.7	208.3	235.9	284.7	234.4	215.4	265.8	268.9	241.5	192.9	260.6	226.3	210.4	244.2	233.6	276	232.1	243.7	235.6	294.9	221.6	224.4	215.5	256.6	222.1	184.1	218.6	228.4
349	1714	1543	1777	1295	1174	569.5	578.7	696.7	639.7	561.9	541.3	592.8	595.3	568.8	649.2	625.6	581.4	526.9	499.5	435.9	463.4	466.3	455.5	501.5	431.5	415	462.3	523.5	482.7	425.1	467.8	423.6	480.3	463.3	601.8	517.5	543.5	573.2	538.8	569.3	447.4	487.5	517.4	458.9	447.5	432.7	397.5	433	496.6
0	1807	1654	1451	NaN	NaN	NaN	NaN	NaN	NaN	NaN	NaN	NaN	NaN	NaN	NaN	NaN	NaN	NaN	NaN	NaN	NaN	NaN	NaN	NaN	NaN	NaN	NaN	NaN	NaN	NaN	NaN	NaN	NaN	NaN	NaN	NaN	NaN	NaN	NaN	NaN	NaN	NaN	NaN	NaN	NaN	NaN	NaN	NaN	NaN
350	277.3	270.7	257.2	223	263.6	242.9	251.6	211	221	216.7	225.4	188.4	213.5	207.9	262.5	245	259.9	263	235	223.2	264.3	249.7	255.2	242.7	266.8	240.8	205.5	212.2	263	212.7	243.1	265.1	206.8	240.3	284.6	241.1	237	255.6	268.1	246.3	240.2	249.2	240.5	311.6	272.8	237.5	219	207.8	273
351	880.9	748.9	879.7	593.2	649.6	499.9	578.5	426.4	380.4	388	424.9	379	369.4	379	387.9	360.3	301.7	337.6	232.4	297.5	285.5	231	295.9	284	267.9	224.6	220.2	219.1	272.2	267.5	264.7	270.4	251.3	259.8	247.9	229.5	222.1	241	238.3	256.8	256.7	241.7	255.5	252.5	234.6	235	234	234.7	223.8
0	367.3	239.1	357.3	269.6	308.6	273.8	308.8	301.3	262.7	269.6	312.3	274.9	241.6	291.6	243	331.4	244.6	271.4	283.8	308.3	289.3	277.3	335.5	258.7	282.2	228	260.7	275.6	250.1	297	213	274.2	236.1	237.5	266.5	189.7	307.5	209.2	245.7	278.6	208.5	268.7	256.2	252.9	250.8	293.8	254.8	260.4	220.4
352	405.9	355.5	324	357.3	390.9	341.7	451.7	257.1	288.5	296.6	294.3	283.3	331.2	276.7	249.5	268.9	294.7	301.6	262.9	281.9	288.2	299	269.1	303.9	302.7	280.4	290.2	263.4	271.2	236	184.2	248	304.3	261.2	276	280	237.9	308.5	293.9	327.9	305.7	287.2	327.7	250.5	315.5	257	295.8	322.5	398.4
0	1048	NaN	NaN	NaN	NaN	NaN	NaN	NaN	NaN	NaN	NaN	NaN	NaN	NaN	NaN	NaN	NaN	NaN	NaN	NaN	NaN	NaN	NaN	NaN	NaN	NaN	NaN	NaN	NaN	NaN	NaN	NaN	NaN	NaN	NaN	NaN	NaN	NaN	NaN	NaN	NaN	NaN	NaN	NaN	NaN	NaN	NaN	NaN	NaN
353	281	260.4	369.5	349.4	422.5	365.9	420	331.4	265.2	345.6	328.6	269.7	380.6	287.6	271	328.6	248.5	269.4	273.8	314.8	222.2	230.8	216	216.6	279.9	306.4	272.2	268.7	233.5	257	284.1	279.6	294.4	304.1	288.1	306.6	332.9	281.1	204.8	246.3	296	220.1	263	226.9	233.1	230.1	208.9	257	279
354	276.4	250.5	197.5	215.1	219.7	210.8	248.4	229	279.9	206.1	200.5	242.6	227.5	260.1	203.5	220.1	188.6	195.8	194.2	212.7	179	196	186.3	249.8	182	209.3	199.6	202.6	261.9	220.8	229.5	230.5	180	192.4	228.1	182.7	227.2	238.9	203.7	205.9	200.8	206	210.3	226.5	179.5	183.5	212.6	194.8	231.1
355	264.8	300.4	264.7	252.5	236.2	213.5	239.8	221.6	226.3	187.1	272.8	238.1	209.6	262.7	245	182.6	247.4	242.7	243.3	201.5	255.4	261.9	183.7	207.2	218.2	159.6	218.8	204.5	220.4	183	177.6	193	218.8	220.2	204.3	200	190	222.9	189.2	160.2	156.3	168.3	204.5	151.8	158.5	145.1	252.6	262.5	200.5
356	1598	1198	787.5	590.5	527.4	430.5	489.3	405.4	418.9	406.3	444.5	376	371.5	257.8	351.3	392.3	379.9	332.2	348.7	307.2	399.6	388.6	359	300.8	355.4	307	300	311.2	363.5	310.2	335.9	321.3	302.6	336.1	301.5	323.7	320.1	294	252.7	311.6	311.4	295.6	331.4	278.7	270.2	292.6	277.5	264.3	248.2
0	1754	1293	798.5	684.4	589.5	444.2	616.1	497	779.8	699.7	519.1	483	419.4	420.6	400.3	395.6	379.9	371.9	469	425.8	325.7	382	332.3	363.7	366	306.3	357.4	283.4	267	312.3	289.7	239.1	241.7	312.3	258.3	286.1	248.6	313.3	234.6	260.4	273	285	250.1	289.5	NaN	NaN	NaN	NaN	NaN
0	351.1	222.8	212.2	266.2	217	280.5	239.6	251.5	240.4	245.5	280.4	241.5	238.4	234.9	247.8	232.2	249.9	244.6	487.8	947	1004	929.1	991	1061	958.6	786.3	903.6	817.5	859	746	497.5	432.3	400.5	397	295.6	294.8	385.7	280.6	311.8	276.6	278.3	297.5	267	283.8	298.2	266.5	263.5	266	229.8
0	198.1	172.1	205.8	156.5	148.6	152.7	162.4	156.5	168.6	157.3	159.4	161.4	163.5	137	167.9	150.1	199.5	134.5	151.6	116.3	146	180.7	160.3	171	136.2	136.1	116.8	177.3	188.4	179.9	181	141	163.4	172.2	171.5	137.3	132.2	136.6	141.3	161.1	204.6	150.5	114.3	143.2	158	123.6	122.8	158.7	114.1
357	401.2	494.9	449.7	319.1	312	347.5	352.4	367.6	311.9	282.7	283.5	325	241.9	301.4	335.6	308.9	238.5	258.8	277.8	255.5	241.2	289.7	251.7	244.8	273.3	242.4	240.1	232.4	268.8	195.2	249.1	255	225.4	222.7	283.9	283.3	248.4	250.7	228.9	254.5	243.5	284.4	243.4	236.3	246.3	220.8	196.6	207.2	211.7
358	282.8	232.7	163.8	222.6	209.1	151.3	239.9	179	171.8	224.3	170.3	187	172.5	177	185.2	198.6	205.1	202.7	228.4	182.7	213.1	226.6	232.7	195.9	228.3	214.1	179.8	202.1	181.1	179.6	219.1	197	189.8	207.8	158.8	204.1	186.8	208.5	188	198.4	161.2	171.4	147.8	193	158.5	178.4	182.1	167.8	162.9
359	404.3	336.5	377.7	414.6	336	403.4	390.2	339.1	331.3	338.4	278.8	284.1	290.7	229.5	240.1	272.1	271.5	294.1	203.7	249.2	237	273.1	234.8	269.2	217	190.3	319.7	249	280.3	225.8	174	227.3	202.5	201.2	193.9	227.4	240.1	226.7	223.1	222.8	190	160.6	186.3	214.4	263.3	253.1	209.6	268.7	238.6
360	290.2	325	232.8	286.3	290.6	263.3	278	234.3	321.7	280.8	255.8	205.8	244.4	236.5	226.5	241.6	252.8	283.1	261	247.1	226.2	222.4	247.2	320.1	230.8	283	273.2	272.4	216.8	262.4	267	268.9	245	291.1	211.4	209.8	275.6	245.1	251	288	232.6	295.4	273.1	293.7	257.4	211.4	256.7	257.9	240.6
361	209.6	189.2	209.7	245	176.5	154	192.5	191.1	128	166.8	158.9	127.5	143.8	158	164.5	161.1	146.7	158	157.3	117.5	110	136.1	83.27	152.4	124.5	127	160.8	189.2	153.9	171.1	173	142.2	99.5	142.9	132.5	112.6	127	119.4	121.8	144.5	107.3	118	147	135.5	112.5	123.4	143.8	120.3	180.5
0	259.1	211.6	239.5	220.1	288	343.5	233.6	277.6	229	274.4	270	275.7	282.4	287.9	213.5	236.6	196.3	269.9	256.4	275.7	185	200.5	198.2	244	1039	1092	1085	1022	1041	1058	1079	846.5	964.3	805.8	632.3	603	556.2	540.1	525.3	413.5	462.1	430.2	503.3	405	354.9	300.1	398	325.8	272.9
362	290.1	276.9	318.5	282.5	227.5	321.8	260.5	292	257.4	305.9	310.2	258.5	249	254.9	295.6	318	326.4	295	275.1	275.1	241.6	246.9	251.6	254.7	285.2	275.7	255.5	254.9	272.1	231.7	246.1	256.5	218.9	246	233.6	265.7	288.4	281.2	258.1	296.9	288.2	288.3	267.9	256.7	281.3	286	264.6	286.6	305.1
0	300.8	317.8	318.9	376.3	361.8	398.4	352.3	368.6	363	352.2	356.7	339.2	321.6	322.8	407	322.4	388.3	332	330.7	310.8	356.8	405.1	345.5	351.4	314	368.8	371.9	488.3	1090	1325	1251	1207	1243	1206	994.5	1089	1086	1145	881.7	812.6	707.3	662.5	640.9	546.5	554.7	476.8	517	531.2	451.9
0	229.6	204.8	192.2	253	195.6	220.6	240	190.9	223.6	207.6	174.9	184.7	172.5	195.4	191	171.8	182.6	179.9	124.6	187	151.7	156.4	141	165.8	127	153.7	166.7	178.6	149.2	180	164.4	180.9	188.5	145.7	157	182.1	174.6	174.2	151.2	172.3	139.3	102.8	175	163.6	147	171.8	161.5	156.6	157
0	189.3	189.5	173.5	187.5	224.6	161.5	178	179.9	209.1	154.8	196	161.7	192.9	195.2	188.1	209.8	171.9	169	171.5	200.1	184.5	181.5	184.5	161.9	152.9	205.5	174.1	182.8	191.6	187.9	181.7	168.8	174.5	194.2	208	178.7	170.5	181	203.1	171.3	176.3	202.3	166.8	172	198.6	210	160.1	146.8	198.3
0	243.1	224.2	305.5	203.5	182.5	196.1	212.1	215.6	180.2	267.6	180.9	209.7	196.7	214.2	211.1	198.7	204.5	207.9	191.7	244.4	202.1	274	179	220.1	203.4	184.9	216.3	193.8	171.9	211.3	192.9	187.3	188.5	199.3	160	206.5	197.3	235.2	156.3	203.2	237.7	208.2	176	185	231.3	171.7	231.4	168.1	201.7
0	305.5	334.4	288.5	267.6	292.7	298	222.1	304.1	266.1	322.2	300.9	286.8	246.8	234.5	231.1	269.5	199.5	225.4	272.5	257.1	241	241.2	277	260	258	257	269.9	213.5	276.4	264.5	228.5	267.8	245.4	227.6	241.6	278	249.3	241.8	252.4	285.2	267.8	253	300.5	248.9	256	296.6	229	248.3	257.1
363	304.2	319.3	273.7	280.5	247.5	285	265	266	275.9	497.6	996.7	1239	1107	1167	844	784.4	866.9	846.9	630	611.2	390.8	439.6	500.7	468.7	445.6	424	397.2	334.3	422.9	338.8	307.1	330	418.5	314.9	308.7	294.7	289.3	266.5	316	269.8	276.5	263	242	240.5	230.8	245.9	265	276	244
0	185.5	265.8	233.8	202.2	213	249.9	182.3	174	199.4	196.7	203.6	214.6	216	212.3	169.7	202.7	189.7	200.8	163.9	171.7	158.6	170.5	166.9	163.9	177.4	209.5	189.8	204.8	199.6	159.5	141.4	187.5	188.6	185.7	160.9	212	184.8	215.7	201	186.8	197	195.9	204.6	217.5	190.8	233.5	204.9	228.1	205.3
364	178	204.6	178.9	233.1	182.2	174.1	202.2	191.6	155	166.2	198.8	164	206	207.6	197	188.2	213.6	180.5	203.3	159.9	174.2	175.8	165.8	161.5	157.5	188.4	157.8	188.1	176	170	165.9	187.2	179.9	164.7	150.1	184	163.4	154	165.5	193.2	146.3	196	172	214	176	226	172	175.2	217.8
0	304.1	262.6	274.4	312.8	264.3	280.3	285.7	257.4	249.3	330.8	315.1	272.4	267.7	282.9	275.4	266.8	346.3	284.4	303.8	255.3	285.6	315.1	265.1	233.9	263.2	308.2	298.9	308.8	296.8	273.1	317	253.8	338.5	808.9	1045	1256	1173	1062	708.4	833	852.2	1085	1142	785.7	652	640.4	594.4	521.3	469.9
0	283	301.1	290.3	257.6	225.6	244.3	209.4	298.6	240.9	227.4	221	307.1	231	204.6	198.4	208.2	243.7	231.6	240.2	203	217.6	270.5	245.4	185.3	172.9	170.6	196.8	233	176.8	155	226.4	202.5	214.9	219.2	179	220.5	185.9	170.8	179.6	201	232.6	257.7	205.5	195.2	213.1	212.3	NaN	NaN	NaN
0	406.4	368	429.4	360	344.5	347.5	359	314.9	358.9	375.9	333	354.1	325.5	338.8	340.9	369.4	338.2	331.8	373.4	348.2	388.5	376.5	302.5	356.3	337.4	337.9	336.7	337.3	332.3	366.2	331.9	337.9	334.7	297.1	316.8	345.9	303	279.2	285.9	310.7	318.3	356.7	290	332.6	330	255	271.6	287.2	278.9
0	259.8	310.8	276.4	349.7	355.1	293.9	347.5	310.9	367.9	257.4	266.1	226.3	319.6	204.9	295.4	270.5	301.6	266.2	242.7	245.2	241.7	225.9	259.3	226.7	265.2	241.2	212.7	218.2	221.3	243.6	220.9	229.8	217.4	197.3	271.9	227.4	244.4	232.2	259.8	208.6	259.1	255.3	283.2	225.8	283.3	260.3	280	241.8	235.4
365	248.8	253.6	263.1	232.2	261	217	250	222.8	192.5	240.9	257	252.9	199.5	192.3	244.9	209.2	199.2	212.9	273.2	251.1	188	213.6	231.3	270.3	244.3	199.3	255.1	198	201.1	267.4	168.4	218.7	294	784.7	633.9	760.3	850.1	877.1	704.6	645.4	751.1	743.2	763.4	879.3	738.1	878.6	773.5	701.8	797.4
0	313.3	201.7	364.4	322.7	325.7	270.5	239.3	274.3	276.5	255.3	299.6	311.1	271.9	359.2	340.9	267.1	276.2	279	344.7	387.4	305.8	316.4	287.1	275.5	241.8	279.3	257.5	196.9	269.2	235	NaN	NaN	NaN	NaN	NaN	NaN	NaN	NaN	NaN	NaN	NaN	NaN	NaN	NaN	NaN	NaN	NaN	NaN	NaN
0	351.8	382.5	410.3	370	334.6	339	361.3	364.2	383	379.7	376.5	337.2	369	356	324.9	290.7	334.6	376.2	350.5	337.9	314.2	351.2	372.1	373.1	359.1	396	364.1	338	376.2	355.7	396.4	332.3	396.9	339.6	334.1	364.8	355.9	379.7	330.8	359.6	389	328.9	350.8	342.4	351.7	306.2	349.7	358.1	379.7
366	294.6	257.9	271.8	283.2	273.2	245	233.5	247.8	272.5	266.5	203.3	294.4	223.9	240.9	238.6	234.8	244	190.7	232.3	231.2	251.5	177.5	181.7	205.2	221.2	200	194.6	182.1	190.5	177.2	176.1	178.6	230	190.2	214	183.2	224.1	161.2	214.7	189.1	203.6	198.3	190.6	191.1	198.3	193.3	149.3	156.6	186.6
0	176.9	140.5	186.5	180.9	148.9	120.2	130.8	178.5	139.4	153.5	158.7	214.8	155.1	164.5	121.4	121.9	230	149.8	173.5	128.9	129.9	157.1	183.5	115.8	175	166.5	159.6	189.1	147.1	145.6	166	161.6	119.1	140.9	111.6	162.4	184	139.1	161	162.1	203.4	126.1	139.1	139.5	157.1	157.6	181.9	164.6	193.5
0	135.5	241.6	183.7	126.9	142.7	115	158.9	160.9	203	147.1	149.6	217	175.4	154.1	160.3	171.9	180	110.6	211	NaN	NaN	NaN	NaN	NaN	NaN	NaN	NaN	NaN	NaN	NaN	NaN	NaN	NaN	NaN	NaN	NaN	NaN	NaN	NaN	NaN	NaN	NaN	NaN	NaN	NaN	NaN	NaN	NaN	NaN
367	219.9	188.6	167.1	189.9	276.4	191	199.8	194.5	177.1	182	155.5	236.1	190.1	151	176.1	144	191.6	185.7	215.1	139.8	185.7	162.2	167.9	162.4	153.9	147.6	164.8	207.4	181.8	208.4	140.9	172	131.5	196	184	168.7	148.1	163.1	165	158.1	167	138.1	166.1	176.6	164	146.6	151	135.5	179.6
0	159.2	NaN	NaN	NaN	NaN	NaN	NaN	NaN	NaN	NaN	NaN	NaN	NaN	NaN	NaN	NaN	NaN	NaN	NaN	NaN	NaN	NaN	NaN	NaN	NaN	NaN	NaN	NaN	NaN	NaN	NaN	NaN	NaN	NaN	NaN	NaN	NaN	NaN	NaN	NaN	NaN	NaN	NaN	NaN	NaN	NaN	NaN	NaN	NaN
0	NaN	NaN	NaN	NaN	NaN	NaN	NaN	NaN	NaN	NaN	NaN	NaN	NaN	NaN	NaN	NaN	NaN	NaN	NaN	NaN	NaN	NaN	NaN	NaN	NaN	NaN	NaN	NaN	NaN	NaN	NaN	NaN	NaN	NaN	NaN	NaN	NaN	NaN	NaN	NaN	NaN	NaN	NaN	NaN	NaN	NaN	NaN	NaN	NaN
368	200.4	196	161.3	198.2	144.6	196	195	159.5	141.7	162.7	214.9	154.9	160.8	148.7	175	195.6	200.5	183.9	197	153.2	172.3	147.5	197.8	157.7	123.8	176.3	163.2	190.9	181.1	174.3	160.7	163	156.9	136.1	160.6	155.8	120.9	140.5	164.6	148.2	172.5	158.5	162.5	127.5	150.3	156.8	147	142	151.7
0	189.2	153.5	251.2	NaN	NaN	NaN	NaN	NaN	NaN	NaN	NaN	NaN	NaN	NaN	NaN	NaN	NaN	NaN	NaN	NaN	NaN	NaN	NaN	NaN	NaN	NaN	NaN	NaN	NaN	NaN	NaN	NaN	NaN	NaN	NaN	NaN	NaN	NaN	NaN	NaN	NaN	NaN	NaN	NaN	NaN	NaN	NaN	NaN	NaN
369	280.7	294.4	240.4	289.7	244.2	246.8	230.9	237	245.1	274.6	320.1	282.1	272.3	292.4	229.5	270	221	326.5	273	302.6	297.9	277.5	257.4	311.6	298.2	277.2	186.3	301.1	239	198.6	306.9	234.3	202.4	283.5	189.4	273.3	320.5	657.5	1569	1643	1563	1782	1830	2111	1600	1521	1607	1841	1914
0	NaN	NaN	NaN	NaN	NaN	NaN	NaN	NaN	NaN	NaN	NaN	NaN	NaN	NaN	NaN	NaN	NaN	NaN	NaN	NaN	NaN	NaN	NaN	NaN	NaN	NaN	NaN	NaN	NaN	NaN	NaN	NaN	NaN	NaN	NaN	NaN	NaN	NaN	NaN	NaN	NaN	NaN	NaN	NaN	NaN	NaN	NaN	NaN	NaN
0	150.5	147.8	134.1	137	142.5	98.24	175.5	117.5	126.3	154.4	236	160.5	93.26	96.01	112.4	109	126.4	95.26	127.3	104.2	108.1	80	141.2	101	122.5	104.9	101.7	108.8	143	NaN	NaN	NaN	NaN	NaN	NaN	NaN	NaN	NaN	NaN	NaN	NaN	NaN	NaN	NaN	NaN	NaN	NaN	NaN	NaN
0	324.8	266.2	300.9	338.1	308.4	276.4	373.2	268.3	288.3	373	355.7	291.2	284.7	233.6	236.5	287.4	283.5	294.9	256.8	259.9	239.6	295.4	287.1	325.6	285.3	295.6	303	359.5	291.6	293.7	351.4	283.9	251.6	319	334.9	340.4	288.6	200.5	217.6	317.3	256	298.9	298.8	309.6	262	274.8	262.1	303.8	279.7
0	215.7	177.8	208.8	159.3	191.5	218.4	158.6	196.6	179.2	172.1	173.4	201.9	186.2	147.1	171.3	150.2	163.8	182.9	215.1	182.5	172	199	189.1	165.4	193	216	157.5	165.2	200.7	177.7	184	199.3	189.6	187.9	173.7	165.7	188	182.3	184.6	204.8	162.9	190.4	153	176.9	190.6	191.6	176.5	157.5	169
370	218.2	183.4	179.9	182	168.7	143.7	144.1	169.3	153.7	192.6	130.6	163.1	153	121.3	171	168.4	133.7	162.4	158.8	157.7	138.8	156.2	151.8	166.7	167.9	163.3	139.2	170	368.5	658.9	739.6	582	661.5	578.5	544.7	649.7	591.5	567.1	628.9	513.9	576.8	609.5	559.5	425	376.9	314.5	275.2	249	249.1
371	173.3	195.6	184.2	176.2	238.8	156.5	232.3	171.2	167.3	174.3	171.5	163.9	208.5	187.4	151.3	154.8	153.9	177.3	166.5	134.8	178.4	157.5	123.2	147.7	174.7	166	158.3	169.7	173.6	180	140.7	140.5	107.9	194.5	202	162.4	182.7	150.5	149.4	124.4	195.2	184.6	127.4	173.1	133.3	136.2	153.7	168.6	175.6
372	262.3	272.5	256.9	226.7	277	229.3	227.8	245.9	188.1	202.1	252.2	180.1	264.5	187.8	196.4	215.9	200.9	214.1	249.6	191.8	174.5	195.8	160.6	196	229.8	245.1	173.7	203.5	225.7	182.3	205.5	194.3	211.4	202.4	176.4	177.5	202.1	222.1	180.5	216.2	206.7	225.6	205.8	195	188	188.4	169.2	151.9	151.1
373	268.9	616.5	683.8	686.8	682	595	565.4	619.5	634.1	617.1	557.5	631.2	496.7	583.7	612	566.8	475.5	355.9	353.1	344.2	275	255.8	268	241.3	209.6	213.2	214.9	211	256.3	166.5	173.8	227	184.8	188.9	155.2	208	181.5	174.5	161.5	158.1	189.4	200.4	171.8	180.6	161.4	148.6	447.9	787.3	755.3
0	306.4	287.7	276	217.5	298.9	298.5	259.4	244.2	275	233.1	234.6	202.7	233.1	270.9	217.4	210.5	203.4	238.4	213.2	242.7	201.2	200.7	234.7	214.3	217.9	195.8	226.8	229.8	211.3	205.3	219.9	219.5	192.1	223.9	176.5	117.9	154.7	216.9	223.2	248.2	229.1	206.5	242.7	278.9	215.7	230.1	243.5	204.7	232.3
0	289.2	228.1	262.1	218	171	200.2	193.9	210.2	227.5	259.8	180.4	207	213.7	221.6	259.4	235.9	188.6	231.5	216.3	215.9	187.1	167.7	215.7	170.3	193.4	190.6	194.8	199.7	203.3	231.3	183.7	166.6	196.8	169.8	193.9	232.5	185	195.8	194.5	172	205.3	187.4	214.9	207.9	161.2	146.3	217.6	176.2	176.4
0	796.1	626.8	571.4	447.9	719.7	615.7	372.2	403.6	490	525	638.3	521.7	253.3	460	514.8	363.3	515.3	373.1	291.6	368.5	347.4	472.9	362.4	473.3	461.3	466.7	575.2	354.6	491.2	378.6	NaN	NaN	NaN	NaN	NaN	NaN	NaN	NaN	NaN	NaN	NaN	NaN	NaN	NaN	NaN	NaN	NaN	NaN	NaN
374	302.5	361.6	244.3	313.4	271.1	329.4	392.6	266	316.9	319	293.5	271.3	282.9	314.3	293.8	286.3	316	294.2	288.9	296.7	315.3	317	289	321.2	343.8	248	318.5	353.5	336.2	320.5	301	356.8	1430	1079	1551	1394	1276	1457	1329	1357	1529	1390	1500	1455	1409	1633	1407	1553	1493
375	766.5	601.6	522	389.5	419.9	441.5	471.6	623.2	396.1	592.5	258	533.7	251.9	242.6	238.1	196.2	483.5	734.5	232.9	425.5	634.1	450	315.5	432.6	350	231.2	248.9	1585	1976	2709	2850	2529	2678	2844	2601	2302	2654	2944	2826	2842	2486	3185	2608	2826	1969	1407	1854	1868	2126
376	256.5	254	295.6	263.1	285.9	227.7	251.5	230.1	243.5	307.3	271.5	252.3	219.5	237.4	206.6	235.6	297.4	254.1	241	238.4	265.4	252	224.4	204.9	231.3	226.5	186.5	274.3	241.6	238.3	252.5	229.5	246.9	214.4	291.8	249.4	271.5	286.9	274.8	243	247.8	264.1	231.7	227.2	213.9	257.9	202.3	199.3	212.4
377	324	255.6	297.5	243.9	287.9	224.8	239.6	263.5	224.9	186.1	249	226.6	249.6	277	217.9	202.5	218.2	220.3	197.3	209.5	198.5	236	191.8	235.1	225.5	197.2	227.9	183	232.7	232.2	236.8	246	192.2	195.3	225.8	210	232.5	1352	1476	1683	1597	1624	1912	1716	1437	1421	1322	1762	1688
378	243.4	243.4	280.6	273.4	244.4	209.7	205.4	256.6	254.5	259.5	271.1	263.5	188.9	227.6	253.5	190.1	194.1	212	195.3	206.4	271	229.4	184	204	216	196	227	204	189	201.5	210	260	203.5	289	268.5	226.5	233	229.9	238	274.5	271.5	214.5	174.5	216.5	186.5	242.5	306.5	208	366.5
0	251	269	252.4	295.4	256.5	303.5	276	277.6	321.5	255.5	229.9	287.7	303.5	288.7	273	297.4	231.4	273	242.9	272.5	286.1	290.6	298.5	220	229.5	284	286.5	275	266.4	265.5	296	264.5	295.5	320.5	309.5	255.5	211	342.5	298.5	275.9	269.5	345	350	322.5	411	584.5	981	1135	1021
0	254.1	239.5	172.5	144.5	136.9	135.4	140.7	131.4	170.7	154.3	129	140.8	165	113.8	120.2	129.9	111.5	98.07	103.6	147	NaN	NaN	NaN	NaN	NaN	NaN	NaN	NaN	NaN	NaN	NaN	NaN	NaN	NaN	NaN	NaN	NaN	NaN	NaN	NaN	NaN	NaN	NaN	NaN	NaN	NaN	NaN	NaN	NaN
0	257.4	147.5	174	123.5	160.3	168.5	170.8	131.3	140.3	154.6	138.2	NaN	NaN	NaN	NaN	NaN	NaN	NaN	NaN	NaN	NaN	NaN	NaN	NaN	NaN	NaN	NaN	NaN	NaN	NaN	NaN	NaN	NaN	NaN	NaN	NaN	NaN	NaN	NaN	NaN	NaN	NaN	NaN	NaN	NaN	NaN	NaN	NaN	NaN
379	420.7	404.9	430.1	441.2	426.7	444.3	491.2	494	422.8	470.5	464.3	430.2	469.2	436.7	374.5	422.6	401	341.9	373.5	344.8	361.1	376.9	330.2	362.1	319.7	353.5	319.4	304	347.4	347.9	356.3	354.5	360.2	303.4	332.7	362.3	358.9	324	351.7	366.5	368.8	343.4	333.4	340.9	320.4	326.1	346.6	406	348
380	194.4	213.4	157.3	153.9	182.3	197.6	168.6	159.7	183.9	193.1	166.8	183.4	157	168.6	134.8	177.7	189.1	116	186.3	151.6	187.8	177.9	164	195.7	215.5	164	157.9	213.2	164.3	183.8	172.7	197.8	182.9	195.3	172.8	200.9	164.8	644.9	868.9	855.1	751.5	881.9	921.4	727.4	710.9	699.9	775.4	682.5	697
0	171.3	192.2	187.8	154.9	193.1	154.4	159.6	158.1	160.3	158.3	170.1	175	131.6	149.1	136.6	112.4	179	115.1	132.5	161	168	129.4	142.9	113.9	134.4	131	133.9	166.5	163.4	157.5	168.4	186.9	173.4	151.8	157.4	158.5	162.3	178	142.9	109	152.5	137.4	153.4	135.4	146.4	157.9	125.9	149.9	119.9
381	377	388.4	402	443.5	460	472.5	341.7	370.3	390.2	395.4	302.3	307.5	305.1	262.6	313.8	310.1	269.9	291.5	304.4	283.9	275.5	299.6	329.7	275	227.4	277.1	265.7	258.6	247.5	205	292.3	302.9	279	295	295.1	276.8	243.1	228.5	291.5	251.7	240.2	218	253.7	261.4	271.5	251	321.4	283.6	257.9
382	341.7	354.9	413.8	394.6	392.5	351	368.5	373.7	372.1	386.8	380.7	364.7	411.4	386	371.5	367	331.8	315.9	309.6	329.5	301.1	288.2	343	297.5	350.8	354.1	339.5	320.1	361.2	308	371.8	306.1	298.6	395.7	323.6	311.2	344.6	330.5	357.2	319.3	329.5	344.3	332.1	299.4	320.7	351.2	359.7	333.5	368.7
383	432.6	361.6	417.8	448.3	401.1	414.7	384.9	384.9	364.5	421.7	430.7	373.1	351	312.1	334.4	338.3	315	280.7	322	300.8	301.9	275.8	318.4	287	282.5	269.1	309	266.1	337.3	304.2	281.9	287.3	304.1	295	307.9	296.5	272	330.9	297.6	244.4	292.2	302.1	313.6	286.8	310.9	227.6	318.3	292	310.7
0	385	424.5	350.6	426.7	404.7	365.7	358.7	352.7	359.7	368.1	363.4	363.3	345.6	321.4	322.2	295.7	286.1	340.1	327	283	299.9	313.1	312.2	280	317.1	343.5	356.6	287.8	324.7	334.2	291.1	305	259.6	321.7	322	299.6	275.8	346.8	307.8	321.5	281	278.7	349.1	293.7	338.8	322.6	357.7	327.5	341.6
0	409.5	228.9	270.4	279.6	246	252.9	285.8	266.2	334	263.4	219.1	251.5	263.3	260.9	291.7	306	344	329.5	322	283.8	293.7	292.7	275.3	273.7	311.2	283.3	350.2	358.5	334.2	315.5	384.8	212.8	250.6	255.7	283.8	265.5	335.2	318.8	256.9	305.5	310	290.6	319.2	315.8	312.7	320.5	NaN	NaN	NaN
0	230.5	214	192.9	186.3	189.7	203.5	159.7	193.6	217.4	196.5	174.7	212.1	183.7	170.3	239	207.5	194.8	163.7	206.6	211.4	226.8	202.7	197	173.7	208.8	230.5	210.1	156.9	149.3	214.5	222.9	176.6	197.5	187.3	194.3	256.2	186.8	215.8	219	187.1	185.6	187.9	206.6	189.4	210.1	189.6	195.3	196.8	208
0	149.5	201.4	177.2	160.1	160.7	221.3	155.8	186	166.8	184.2	180.5	136.3	174.1	189.6	168.9	164.9	162.5	138.5	164.1	178	159.5	176.5	150.3	176	164.3	185.9	187.9	166.9	155	137.5	169.7	169.2	200.9	154.3	152	152.2	147.1	170.4	182.5	151	184.5	142.2	147.4	167.2	154.7	198	159.4	168.4	184.3
384	216.2	166.2	181.6	221.8	219.5	178	188.3	235.3	191.2	200.2	213.9	902.6	959.6	981.4	1017	1007	1035	836.9	936.6	686.5	936	869.9	1036	709.5	475	496	424	379.8	369.4	302.5	429.4	324.1	350.5	367	345.6	377	352.4	352.5	393	314	322.1	337.4	357	286.1	274.8	276.6	281.1	306.5	292.5
0	174.5	162	184.5	213.1	192	199.9	179.3	153.7	174.8	140.3	169.1	187.8	158.1	158	156.1	198.3	188	179.2	148.7	177	179.4	160.5	146.2	190.5	152.9	142.3	137.1	159	161.6	157.1	165.9	188.1	169.9	134.9	136	193.8	196.5	115.8	137.7	183.7	136.3	137	164.1	153.5	152.1	164.8	139.6	115.3	143.5
0	180.7	221.3	225.8	198.5	163.6	204.7	150.9	174.3	184.9	180.7	233.9	189.3	190.3	188.8	176.4	162.3	178.3	164	146.5	178.1	153.2	197.8	159.4	154.8	186.9	166.9	188.6	171.7	126.8	183.1	186	180.5	167.5	158.4	172.6	181	154	164.1	155.9	142.2	128.2	187.4	162.6	143.2	196.1	181.2	172.1	144.1	153.2
385	164.5	203.5	189.2	185.6	214.9	210	158.2	165.9	181.5	220.9	180	453.6	939.2	1016	953.9	908.9	933.9	963.4	828.3	687.5	762.7	901.1	945.5	592	460	349.8	280.3	296.3	263.4	319.9	319.3	247.8	261.6	270.6	229.8	292	224.1	230.1	202.3	264.4	226.6	287.1	215.1	229.5	154.9	275	208.6	218	204.6
386	303.9	204.1	294.2	201.6	222.4	224	251	247.2	198.7	252	201.7	246	229.6	159.8	262.6	202.6	196.2	276.8	246	214.8	204.7	240.1	174.8	235.6	201.1	233.1	199.5	204.2	172.1	218.9	185.2	198.3	207.5	205.8	178.1	199.7	171.4	202.6	226.2	148.8	179.1	175.7	193.4	190.4	194.4	188.6	214	183.5	154.6
387	339.5	297.7	384.7	224.4	245.5	262.2	359.7	280.3	309.4	220.4	185.9	262.8	186	220.7	170.8	168.8	233.3	161.6	157.1	131.5	149	131.8	239	163.5	123.4	163.3	130.5	148.6	117.4	108.4	141.8	113.3	118.3	112.1	135.4	145.6	168.3	110.9	116.5	141.5	130.1	159.2	140.5	131.2	127	141	102.9	123.2	120.9
388	466	411.4	383.5	380.5	435.7	436.5	351.2	327.2	434.1	335.6	349.6	341.8	345.3	326.5	295.7	310	326.2	294.4	292.2	320.3	299.3	314.2	301.2	281.8	296	299.4	323.1	263.8	350.4	327.4	270.3	289.5	280	232.9	256.4	255.7	284.5	274.3	261	269.3	274.5	334.3	312.4	313.2	262.3	280.8	286.9	300	286.6
389	555	444.6	482.9	485.5	419.2	459.7	488.5	427.9	392.5	399	517	465.5	453.3	339.3	427.9	361.8	432.1	406.9	359.5	389.3	347.9	415.5	418.7	927.9	971.1	1020	1119	944	849.6	803.7	851.4	890.4	917.5	747.9	650.1	684.5	630.1	625.1	592.5	566.8	584.5	613	507	500.1	518.8	522.3	520.3	511.4	501.2
0	275.4	252.4	289.9	235	265.1	226	274	200	289.8	184.3	205.2	254.8	203.4	272.5	226.8	205.9	254	238.9	271.5	268.1	235.9	255.4	200.3	198.3	236.7	243	201	204.8	204.1	224	219.4	243.9	238.7	200.7	239.2	230.2	296.9	277.7	256.2	199	269	187.5	192.8	231.5	234.1	206.2	223	176.3	214.2
390	330.5	322.3	425.6	312.5	320	278.7	351	273.5	322.4	274.5	388	279	324.8	283.4	251.4	304.8	276	295.4	323	364.4	320.2	340.5	370.8	295.9	314.2	307.7	321.5	293.3	337.6	289.2	286.5	292.9	323	288.5	284.6	291.6	299.5	354.8	332.7	256.5	298.1	337.6	351.3	318	286.4	289	285.9	293.3	312
[truncated: 184 more columns]
