# Supplementary material for: Fractional killing arises from cell-to-cell variability in overcoming a caspase activity threshold
Source: Mol Syst Biol. 2015 May 7;11(5):803. doi: 10.15252/msb.20145584 (PMC4461398; doi:10.15252/msb.20145584)
Supplement: Supplementary file 3 [file msb0011-0803-sd3.zip › All_data/059_Mapatumumab (10 nM)_3/raw_fret.tsv]

Cell # (0 for discarded)	T=5min	T=10min	T=15min	T=20min	T=25min	T=30min	T=35min	T=40min	T=45min	T=50min	T=55min	T=60min	T=65min	T=70min	T=75min	T=80min	T=85min	T=90min	T=95min	T=100min	T=105min	T=110min	T=115min	T=120min	T=125min	T=130min	T=135min	T=140min	T=145min	T=150min	T=155min	T=160min	T=165min	T=170min	T=175min	T=180min	T=185min	T=190min	T=195min	T=200min	T=205min	T=210min	T=215min	T=220min	T=225min	T=230min	T=235min	T=240min	T=245min
0	1.691	1.627	1.702	NaN	NaN	NaN	NaN	NaN	NaN	NaN	NaN	NaN	NaN	NaN	NaN	NaN	NaN	NaN	NaN	NaN	NaN	NaN	NaN	NaN	NaN	NaN	NaN	NaN	NaN	NaN	NaN	NaN	NaN	NaN	NaN	NaN	NaN	NaN	NaN	NaN	NaN	NaN	NaN	NaN	NaN	NaN	NaN	NaN	NaN
1	1.584	1.534	1.641	1.54	1.469	1.545	1.476	1.516	1.513	1.527	1.586	1.566	1.516	1.538	1.551	1.497	1.499	1.544	1.478	1.496	1.506	1.516	1.546	1.544	1.538	1.577	1.506	1.563	1.515	1.534	1.589	1.601	1.588	1.548	1.545	1.615	1.584	1.604	1.565	1.603	1.633	1.598	1.585	1.633	1.61	1.598	1.606	1.594	1.617
2	1.358	1.395	1.394	1.378	1.379	1.391	1.388	1.387	1.369	1.391	1.377	1.392	1.403	1.406	1.417	1.403	1.405	1.39	1.403	1.405	1.402	1.395	1.42	1.423	1.426	1.426	1.41	1.425	1.431	1.428	1.441	1.455	1.456	1.473	1.455	1.46	1.46	1.469	1.456	1.471	1.476	1.475	1.485	1.475	1.48	1.5	1.507	1.491	1.51
3	1.353	1.395	1.383	1.378	1.386	1.4	1.394	1.392	1.37	1.393	1.374	1.392	1.402	1.416	1.427	1.413	1.421	1.406	1.411	1.415	1.406	1.416	1.435	1.421	1.43	1.444	1.425	1.441	1.437	1.439	1.448	1.463	1.461	1.476	1.46	1.467	1.456	1.466	1.441	1.468	1.484	1.472	1.475	1.487	1.478	1.483	1.496	1.491	1.515
4	1.353	1.389	1.386	1.371	1.388	1.385	1.379	1.367	1.345	1.391	1.367	1.376	1.403	1.39	1.387	1.405	1.381	1.382	1.383	1.37	1.344	1.365	1.389	1.393	1.371	1.379	1.371	1.381	1.386	1.364	1.387	1.379	1.399	1.385	1.392	1.385	1.382	1.393	1.373	1.379	1.41	1.376	1.396	1.382	1.393	1.403	1.412	1.395	1.408
0	1.541	1.533	1.59	1.473	1.484	1.453	1.397	1.471	1.489	1.422	1.503	1.465	1.437	1.471	1.465	1.474	1.464	1.472	1.476	1.474	1.495	1.457	1.48	1.526	1.463	1.504	1.472	1.49	1.488	1.468	1.475	1.56	1.522	1.538	1.537	1.628	1.529	1.579	1.51	1.579	1.579	1.563	1.574	1.603	1.579	1.57	1.595	1.565	1.588
5	1.35	1.384	1.394	1.363	1.378	1.395	1.377	1.363	1.358	1.387	1.372	1.379	1.398	1.394	1.405	1.393	1.394	1.384	1.388	1.39	1.371	1.377	1.4	1.405	1.395	1.401	1.384	1.399	1.393	1.389	1.408	1.408	1.422	1.424	1.408	1.415	1.412	1.422	1.405	1.423	1.43	1.413	1.426	1.415	1.427	1.433	1.435	1.42	1.435
0	1.38	1.424	1.421	1.413	1.423	1.43	1.416	1.417	1.404	1.415	1.407	1.414	1.444	1.448	1.452	1.448	1.455	1.442	1.445	1.449	1.447	1.45	1.465	1.472	1.463	1.484	1.449	1.471	1.476	1.476	1.492	1.503	1.517	1.51	1.497	1.505	1.517	1.518	1.5	1.529	1.539	1.522	1.542	1.532	1.536	1.55	1.561	1.557	1.571
6	1.408	1.435	1.439	1.424	1.431	1.441	1.439	1.435	1.42	1.427	1.424	1.435	1.454	1.463	1.47	1.458	1.461	1.459	1.459	1.468	1.473	1.46	1.49	1.491	1.473	1.495	1.478	1.491	1.498	1.5	1.508	1.52	1.528	1.534	1.535	1.531	1.535	1.543	1.53	1.549	1.56	1.55	1.561	1.555	1.56	1.571	1.584	1.575	1.585
7	1.408	1.442	1.435	1.421	1.419	1.42	1.414	1.417	1.405	1.431	1.426	1.417	1.45	1.445	1.458	1.445	1.463	1.443	1.453	1.464	1.465	1.473	1.5	1.505	1.499	1.514	1.515	1.536	1.55	1.546	1.576	1.584	1.606	1.623	1.614	1.626	1.644	1.663	1.653	1.679	1.685	1.69	1.713	1.699	1.725	1.749	1.761	1.752	1.778
8	1.385	1.428	1.43	1.416	1.415	1.426	1.423	1.418	1.41	1.423	1.417	1.429	1.441	1.448	1.469	1.443	1.453	1.441	1.453	1.455	1.455	1.455	1.47	1.478	1.472	1.482	1.471	1.481	1.493	1.486	1.497	1.512	1.52	1.529	1.515	1.528	1.52	1.54	1.532	1.553	1.555	1.549	1.563	1.554	1.565	1.581	1.591	1.58	1.602
9	1.407	1.417	1.427	1.419	1.414	1.405	1.392	1.385	1.393	1.417	1.403	1.412	1.396	1.441	1.402	1.415	1.431	1.432	1.42	1.442	1.45	1.433	1.473	1.492	1.465	1.505	1.495	1.499	1.501	1.515	1.524	1.563	1.57	1.578	1.567	1.583	1.594	1.606	1.601	1.607	1.631	1.63	1.659	1.686	1.694	1.678	1.706	1.68	1.717
0	1.426	1.451	1.444	1.43	1.43	1.442	1.433	1.432	1.417	1.437	1.439	1.456	1.468	1.476	1.488	1.481	1.49	1.486	1.498	1.498	1.521	1.527	1.548	1.566	1.557	1.587	1.575	1.599	1.609	1.611	1.642	1.663	1.677	1.694	1.687	1.706	1.707	1.728	1.721	1.745	1.758	1.757	1.776	1.786	1.807	1.826	1.855	1.877	1.922
10	1.426	1.441	1.437	1.428	1.425	1.446	1.412	1.422	1.409	1.431	1.412	1.426	1.447	1.445	1.462	1.441	1.465	1.462	1.455	1.467	1.466	1.47	1.496	1.511	1.485	1.509	1.499	1.515	1.535	1.507	1.531	1.551	1.55	1.572	1.56	1.568	1.562	1.592	1.574	1.591	1.608	1.597	1.615	1.606	1.629	1.652	1.65	1.659	1.681
11	1.417	1.465	1.452	1.423	1.424	1.445	1.43	1.417	1.4	1.409	1.412	1.427	1.429	1.438	1.456	1.436	1.437	1.434	1.423	1.438	1.431	1.44	1.464	1.467	1.458	1.454	1.456	1.475	1.469	1.477	1.478	1.502	1.516	1.518	1.527	1.527	1.509	1.541	1.528	1.553	1.546	1.554	1.562	1.562	1.578	1.591	1.6	1.595	1.635
12	1.41	1.437	1.425	1.42	1.423	1.431	1.413	1.377	1.416	1.421	1.417	1.425	1.426	1.454	1.426	1.444	1.446	1.46	1.444	1.467	1.464	1.463	1.492	1.506	1.502	1.517	1.519	1.526	1.518	1.523	1.548	1.583	1.592	1.601	1.593	1.605	1.61	1.62	1.619	1.624	1.636	1.643	1.7	1.708	1.712	1.705	1.738	1.723	1.775
13	1.39	1.421	1.425	1.396	1.408	1.426	1.415	1.396	1.391	1.408	1.41	1.429	1.419	1.459	1.434	1.439	1.458	1.458	1.446	1.464	1.462	1.463	1.483	1.519	1.5	1.526	1.506	1.534	1.547	1.537	1.549	1.581	1.61	1.596	1.594	1.6	1.627	1.626	1.626	1.639	1.66	1.661	1.684	1.682	1.688	1.694	1.712	1.704	1.721
14	1.519	1.519	1.534	1.516	1.509	1.545	1.49	1.504	1.521	1.525	1.49	1.502	1.544	1.547	1.576	1.552	1.573	1.554	1.534	1.524	1.562	1.564	1.615	1.64	1.577	1.609	1.619	1.663	1.634	1.608	1.678	1.689	1.682	1.676	1.701	1.717	1.705	1.757	1.754	1.748	1.802	1.758	1.801	1.793	1.808	1.834	1.868	1.822	1.854
15	1.404	1.437	1.419	1.413	1.425	1.414	1.413	1.389	1.412	1.425	1.434	1.428	1.425	1.469	1.446	1.456	1.481	1.482	1.476	1.52	1.521	1.525	1.554	1.589	1.58	1.628	1.636	1.659	1.678	1.71	1.759	1.793	1.821	1.841	1.846	1.882	1.907	1.956	2.028	2.105	2.146	2.178	2.223	2.254	2.264	2.279	2.294	2.297	2.313
16	1.52	1.526	1.539	1.51	1.514	1.535	1.498	1.496	1.495	1.507	1.48	1.48	1.521	1.523	1.556	1.52	1.577	1.543	1.538	1.538	1.556	1.57	1.644	1.619	1.537	1.62	1.64	1.662	1.667	1.608	1.706	1.722	1.739	1.764	1.866	1.944	2.038	2.148	2.179	2.248	2.257	2.248	2.203	NaN	NaN	NaN	NaN	NaN	NaN
17	1.337	1.355	1.468	1.495	1.455	1.544	1.47	1.465	1.456	1.493	1.526	1.473	1.532	1.505	1.575	1.548	1.533	1.537	1.581	1.635	1.622	1.577	1.621	1.608	1.637	1.67	1.628	1.677	1.655	1.685	1.683	1.851	1.891	1.962	2.029	2.108	2.175	2.263	2.21	2.284	2.296	2.328	2.343	2.366	2.358	2.369	2.392	2.34	2.393
18	1.454	1.464	1.434	1.413	1.435	1.459	1.424	1.421	1.428	1.457	1.434	1.441	1.459	1.459	1.461	1.467	1.468	1.465	1.454	1.472	1.475	1.457	1.517	1.495	1.465	1.486	1.493	1.491	1.493	1.481	1.536	1.536	1.554	1.544	1.561	1.566	1.558	1.588	1.573	1.572	1.592	1.572	1.603	1.606	1.609	1.605	1.625	1.611	1.624
19	1.393	1.428	1.416	1.401	1.408	1.431	1.408	1.389	1.414	1.416	1.407	1.418	1.415	1.439	1.435	1.413	1.442	1.426	1.398	1.42	1.416	1.418	1.425	1.428	1.407	1.432	1.416	1.425	1.431	1.42	1.432	1.439	1.445	1.453	1.437	1.431	1.43	1.448	1.434	1.45	1.457	1.454	1.446	1.459	1.458	1.46	1.473	1.458	1.454
0	1.459	1.481	1.472	1.434	1.43	1.442	1.429	1.419	1.431	1.437	1.443	1.439	1.443	1.461	1.457	1.451	1.49	1.46	1.478	1.448	1.474	1.45	1.48	1.474	1.446	1.481	1.456	1.462	1.481	1.472	1.506	1.514	1.501	1.508	1.523	1.532	1.513	1.547	1.534	1.536	1.544	1.535	1.552	1.547	1.578	1.558	1.569	1.549	1.573
20	1.342	1.405	1.458	1.463	1.463	1.518	1.466	1.453	1.467	1.494	1.497	1.485	1.509	1.537	1.608	1.58	1.547	1.579	1.565	1.646	1.647	1.669	1.636	1.696	1.685	1.821	1.9	2.018	2.092	2.207	2.252	2.317	2.356	2.361	2.31	2.273	2.282	2.306	2.046	2.248	2.028	2.311	2.297	2.09	2.296	2.062	2.118	2.121	2.123
21	1.39	1.417	1.416	1.401	1.417	1.423	1.414	1.402	1.395	1.428	1.402	1.44	1.438	1.457	1.445	1.456	1.468	1.461	1.459	1.46	1.469	1.467	1.491	1.482	1.482	1.493	1.474	1.499	1.504	1.499	1.516	1.535	1.543	1.544	1.539	1.552	1.548	1.554	1.551	1.564	1.574	1.56	1.577	1.58	1.581	1.6	1.589	1.589	1.597
0	1.443	1.48	1.436	1.425	1.416	1.445	1.423	1.424	1.407	1.435	1.404	1.415	1.429	1.425	1.459	1.44	1.459	1.451	1.445	1.448	1.441	1.461	1.47	1.48	1.451	1.457	1.451	1.477	1.469	1.452	1.464	1.476	1.484	1.481	1.492	1.482	1.485	1.495	1.494	1.492	1.498	1.491	1.489	1.479	1.582	1.576	1.512	1.47	1.501
0	1.391	1.413	1.421	1.391	1.407	1.416	1.409	1.388	1.405	1.417	1.415	1.414	1.416	1.435	1.431	1.41	1.442	1.422	1.405	1.423	1.422	1.4	1.432	1.423	1.41	1.428	1.42	1.428	1.416	1.42	1.434	1.442	1.452	1.459	1.431	1.437	1.424	1.444	1.431	1.449	1.453	1.458	1.446	1.455	1.45	1.464	1.467	1.453	1.453
22	1.355	1.403	1.494	1.474	1.461	1.525	1.455	1.47	1.467	1.511	1.503	1.459	1.501	1.468	1.515	1.513	1.517	1.48	1.52	1.557	1.532	1.53	1.529	1.541	1.526	1.586	1.557	1.576	1.571	1.595	1.611	1.636	1.652	1.668	1.645	1.671	1.659	1.682	1.661	1.704	1.703	1.702	1.704	1.717	1.724	1.752	1.745	1.746	1.744
23	1.408	1.426	1.46	1.456	1.441	1.502	1.447	1.451	1.452	1.457	1.494	1.475	1.494	1.509	1.525	1.525	1.546	1.545	1.534	1.583	1.577	1.552	1.592	1.595	1.59	1.658	1.632	1.648	1.661	1.685	1.696	1.74	1.746	1.772	1.739	1.802	1.815	1.863	1.896	1.968	2.014	2.029	2.082	2.128	2.158	2.17	2.208	2.225	2.25
24	1.44	1.438	1.431	1.414	1.424	1.442	1.419	1.412	1.41	1.41	1.43	1.438	1.454	1.441	1.454	1.446	1.47	1.445	1.46	1.434	1.456	1.433	1.463	1.463	1.441	1.469	1.446	1.477	1.479	1.456	1.471	1.491	1.486	1.495	1.483	1.491	1.472	1.486	1.5	1.494	1.495	1.485	1.498	1.492	1.501	1.491	1.502	1.484	1.495
25	1.426	1.423	1.448	1.415	1.424	1.437	1.424	1.424	1.395	1.404	1.415	1.436	1.437	1.449	1.463	1.444	1.45	1.451	1.441	1.451	1.445	1.447	1.476	1.461	1.477	1.489	1.47	1.496	1.5	1.503	1.527	1.535	1.538	1.554	1.54	1.577	1.572	1.57	1.573	1.571	1.604	1.589	1.62	1.626	1.629	1.637	1.638	1.634	1.671
0	1.433	1.416	1.448	1.42	1.432	1.424	1.411	1.413	1.402	1.424	1.423	1.427	1.436	1.449	1.44	1.438	1.448	1.449	1.444	1.464	1.449	1.449	1.478	1.471	1.472	1.487	1.458	1.491	1.484	1.493	1.498	1.513	1.511	1.524	1.513	1.546	1.539	1.542	1.541	1.555	1.551	1.539	1.547	1.556	1.543	1.556	1.563	1.555	1.562
0	1.394	1.406	1.426	1.407	1.417	1.434	1.407	1.402	1.381	1.413	1.41	1.436	1.423	1.433	1.437	1.442	1.454	1.44	1.441	1.456	1.458	1.448	1.454	1.472	1.461	1.474	1.457	1.482	1.48	1.472	1.484	1.502	1.515	1.517	1.507	1.517	1.52	1.519	1.513	1.524	1.537	1.526	1.538	1.543	1.535	1.556	1.55	1.53	1.557
0	1.421	1.44	1.442	1.418	1.421	1.441	1.427	1.424	1.407	1.416	1.428	1.449	1.451	1.454	1.477	1.458	1.47	1.474	1.474	1.478	1.491	1.47	1.512	1.516	1.488	1.513	1.51	1.53	1.526	1.519	1.539	1.546	1.566	1.571	1.569	1.583	1.581	1.594	1.587	1.598	1.618	1.602	1.621	1.618	1.636	1.647	1.649	1.636	1.672
26	1.398	1.412	1.411	1.39	1.402	1.416	1.387	1.384	1.389	1.405	1.404	1.413	1.411	1.427	1.436	1.429	1.444	1.43	1.443	1.448	1.455	1.452	1.481	1.482	1.475	1.504	1.486	1.501	1.513	1.507	1.531	1.555	1.57	1.568	1.579	1.578	1.584	1.615	1.599	1.619	1.641	1.635	1.651	1.663	1.667	1.678	1.694	1.686	1.713
27	1.412	1.413	1.437	1.415	1.394	1.437	1.417	1.411	1.406	1.424	1.428	1.435	1.448	1.448	1.465	1.482	1.489	1.485	1.494	1.512	1.493	1.525	1.558	1.546	1.566	1.588	1.573	1.607	1.615	1.629	1.655	1.665	1.682	1.693	1.675	1.709	1.708	1.714	1.715	1.716	1.74	1.733	1.757	1.769	1.779	1.771	1.78	1.788	1.805
28	1.424	1.424	1.449	1.422	1.435	1.444	1.421	1.421	1.4	1.428	1.422	1.453	1.453	1.461	1.473	1.46	1.46	1.465	1.487	1.484	1.446	1.46	1.51	1.488	1.502	1.507	1.475	1.495	1.506	1.493	1.504	1.52	1.513	1.53	1.513	1.541	1.528	1.526	1.533	1.533	1.55	1.54	1.544	1.537	1.549	1.54	1.534	1.558	1.562
29	1.393	1.439	1.478	1.438	1.46	1.465	1.436	1.448	1.455	1.465	1.492	1.485	1.475	1.516	1.552	1.512	1.588	1.557	1.561	1.589	1.602	1.628	1.683	1.668	1.699	1.727	1.808	1.917	2.001	2.064	2.129	2.188	2.233	2.271	2.287	2.266	2.301	2.301	2.284	2.328	2.342	2.352	2.318	2.315	2.299	2.309	2.354	2.345	2.342
30	1.429	1.413	1.425	1.408	1.417	1.442	1.41	1.416	1.395	1.416	1.425	1.438	1.462	1.466	1.473	1.504	1.504	1.507	1.501	1.533	1.528	1.533	1.563	1.581	1.605	1.618	1.601	1.646	1.65	1.667	1.701	1.704	1.717	1.746	1.735	1.772	1.772	1.815	1.81	1.821	1.844	1.859	1.862	1.88	1.879	1.893	1.904	1.922	1.945
31	1.412	1.436	1.471	1.495	1.459	1.508	1.463	1.49	1.459	1.485	1.467	1.48	1.488	1.468	1.531	1.499	1.49	1.489	1.494	1.52	1.518	1.52	1.521	1.524	1.535	1.55	1.518	1.534	1.522	1.522	1.54	1.583	1.571	1.597	1.555	1.582	1.603	1.578	1.584	1.611	1.609	1.604	1.612	1.608	1.595	1.597	1.628	1.623	1.631
32	1.4	1.407	1.423	1.411	1.415	1.425	1.411	1.405	1.405	1.427	1.426	1.43	1.44	1.445	1.461	1.463	1.465	1.466	1.468	1.48	1.503	1.492	1.53	1.532	1.534	1.581	1.565	1.588	1.597	1.621	1.631	1.66	1.685	1.69	1.698	1.722	1.728	1.746	1.742	1.766	1.798	1.784	1.81	1.808	1.819	1.824	1.839	1.829	1.849
0	1.432	1.414	1.444	1.424	1.441	1.46	1.426	1.428	1.421	1.412	1.421	1.449	1.453	1.474	1.478	1.471	1.477	1.48	1.48	1.486	1.484	1.491	1.52	1.52	1.526	1.545	1.532	1.558	1.553	1.563	1.591	1.595	1.604	1.627	1.607	1.631	1.643	1.645	1.643	1.65	1.671	1.648	1.673	1.661	1.663	1.681	1.685	1.701	1.702
33	1.435	1.404	1.426	1.429	1.421	1.458	1.412	1.423	1.412	1.418	1.421	1.457	1.469	1.473	1.481	1.477	1.5	1.509	1.533	1.52	1.529	1.53	1.571	1.578	1.591	1.622	1.624	1.665	1.659	1.702	1.742	1.756	1.781	1.818	1.811	1.862	1.878	1.884	1.901	1.926	1.987	1.966	1.995	1.991	2.054	2.094	2.134	2.17	2.191
34	1.415	1.421	1.43	1.399	1.426	1.438	1.409	1.404	1.404	1.408	1.411	1.439	1.415	1.437	1.439	1.431	1.445	1.422	1.434	1.436	1.44	1.425	1.461	1.451	1.433	1.461	1.437	1.446	1.452	1.445	1.449	1.472	1.478	1.471	1.473	1.471	1.458	1.484	1.473	1.471	1.493	1.484	1.502	1.492	1.482	1.485	1.492	1.476	1.494
0	1.433	1.438	1.442	1.422	1.43	1.442	1.43	1.425	1.417	1.438	1.435	1.445	1.461	1.46	1.48	1.472	1.479	1.474	1.483	1.49	1.499	1.485	1.504	1.514	1.503	1.511	1.505	1.523	1.541	1.53	1.54	1.574	1.567	1.585	1.572	1.587	1.582	1.603	1.594	1.597	1.619	1.61	1.624	1.611	1.625	1.636	1.653	1.653	1.655
35	1.462	1.446	1.505	1.424	1.492	1.488	1.451	1.456	1.444	1.477	1.445	1.494	1.513	1.495	1.518	1.486	1.486	1.492	1.527	1.516	1.484	1.482	1.545	1.505	1.547	1.544	1.527	1.519	1.55	1.554	1.541	1.574	1.538	1.588	1.571	1.602	1.588	1.598	1.581	1.595	1.62	1.581	1.589	1.607	1.612	1.604	1.61	1.618	1.617
36	1.369	1.395	1.422	1.394	1.393	1.416	1.398	1.397	1.385	1.399	1.396	1.405	1.408	1.416	1.423	1.404	1.421	1.419	1.411	1.426	1.427	1.43	1.448	1.445	1.447	1.465	1.448	1.472	1.469	1.47	1.485	1.505	1.511	1.523	1.511	1.514	1.515	1.538	1.522	1.547	1.567	1.555	1.565	1.57	1.571	1.585	1.599	1.585	1.613
37	1.413	1.426	1.438	1.416	1.418	1.45	1.407	1.425	1.402	1.425	1.418	1.435	1.434	1.435	1.455	1.455	1.449	1.431	1.441	1.443	1.447	1.436	1.459	1.453	1.47	1.475	1.459	1.455	1.447	1.45	1.467	1.474	1.487	1.489	1.474	1.491	1.489	1.492	1.476	1.488	1.505	1.488	1.503	1.505	1.496	1.509	1.522	1.511	1.528
38	1.421	1.427	1.433	1.403	1.406	1.413	1.422	1.411	1.417	1.432	1.428	1.433	1.429	1.432	1.463	1.438	1.441	1.422	1.435	1.448	1.444	1.429	1.448	1.451	1.431	1.458	1.454	1.449	1.437	1.446	1.443	1.453	1.472	1.472	1.474	1.463	1.443	1.485	1.46	1.467	1.482	1.464	1.478	1.47	1.477	1.476	1.487	1.469	1.477
39	1.4	1.434	1.437	1.419	1.421	1.42	1.415	1.423	1.396	1.419	1.413	1.449	1.417	1.447	1.475	1.456	1.447	1.438	1.451	1.462	1.457	1.433	1.473	1.466	1.457	1.492	1.455	1.478	1.466	1.461	1.471	1.494	1.499	1.51	1.505	1.504	1.505	1.527	1.503	1.52	1.538	1.519	1.528	1.526	1.53	1.521	1.543	1.541	1.539
40	1.422	1.423	1.418	1.398	1.411	1.421	1.419	1.404	1.389	1.408	1.414	1.425	1.425	1.437	1.437	1.439	1.445	1.426	1.45	1.437	1.443	1.43	1.476	1.471	1.462	1.478	1.462	1.478	1.485	1.479	1.484	1.509	1.508	1.496	1.501	1.504	1.494	1.514	1.503	1.512	1.525	1.527	1.538	1.535	1.541	1.558	1.561	1.571	1.581
0	1.463	1.47	1.526	1.426	1.539	1.514	1.482	1.469	1.466	1.49	1.454	1.522	1.547	1.523	1.549	1.48	1.482	1.52	1.581	1.543	1.498	1.496	1.599	1.501	1.581	1.557	1.586	1.537	1.602	1.619	1.577	1.613	1.574	1.62	1.608	1.647	1.65	1.665	1.642	1.682	1.668	1.65	1.652	1.668	1.666	1.688	1.674	1.692	1.716
41	1.405	1.41	1.427	1.4	1.398	1.406	1.394	1.395	1.386	1.403	1.394	1.421	1.411	1.42	1.438	1.429	1.435	1.414	1.437	1.444	1.441	1.437	1.47	1.462	1.463	1.485	1.468	1.477	1.481	1.474	1.485	1.504	1.516	1.524	1.514	1.516	1.52	1.533	1.53	1.542	1.559	1.551	1.56	1.568	1.561	1.568	1.579	1.579	1.589
0	1.421	1.41	1.401	1.381	1.408	1.418	1.406	1.404	1.385	1.404	1.411	1.436	1.408	1.429	1.435	1.427	1.428	1.411	1.426	1.409	1.425	1.416	1.441	1.434	1.418	1.458	1.436	1.437	1.434	1.426	1.447	1.452	1.466	1.474	1.474	1.471	1.476	1.48	1.481	1.487	1.51	1.5	1.511	1.507	1.505	1.511	1.513	1.509	1.525
0	1.389	1.387	1.409	1.398	1.424	1.433	1.4	1.408	1.381	1.405	1.374	1.428	1.432	1.415	1.424	1.427	1.438	1.399	1.418	1.438	1.435	1.414	1.433	1.448	1.423	1.458	1.428	1.441	1.429	1.426	1.446	1.452	1.452	1.473	1.455	1.468	1.468	1.467	1.451	1.451	1.476	1.465	1.473	1.466	1.461	1.473	1.472	1.468	1.477
0	1.388	1.39	1.408	1.413	1.411	1.426	1.39	1.396	1.367	1.387	1.374	1.4	1.413	1.419	1.41	1.419	1.427	1.413	1.416	1.414	1.419	1.404	1.432	1.431	1.428	1.439	1.417	1.44	1.425	1.422	1.445	1.443	1.45	1.461	1.431	1.448	1.449	1.457	1.438	1.455	1.472	1.453	1.451	1.454	1.457	1.46	1.466	1.465	1.472
0	1.386	1.401	1.424	1.396	1.397	1.417	1.404	1.405	1.393	1.405	1.4	1.412	1.405	1.422	1.433	1.425	1.42	1.413	1.418	1.424	1.419	1.425	1.447	1.44	1.448	1.447	1.436	1.453	1.456	1.45	1.46	1.484	1.488	1.498	1.492	1.492	1.495	1.518	1.499	1.532	1.532	1.527	1.534	1.546	1.548	1.552	1.566	1.57	1.588
42	1.442	1.446	1.47	1.418	1.461	1.46	1.498	1.503	1.447	1.537	1.496	1.582	1.557	1.561	1.609	1.564	1.531	1.547	1.629	1.618	1.554	1.498	1.696	1.603	1.649	1.645	1.67	1.598	1.738	1.757	1.635	1.71	1.659	1.707	1.732	1.725	1.724	1.718	1.702	1.816	1.786	1.741	1.653	1.778	1.765	1.806	1.772	1.812	1.787
43	1.399	1.419	1.434	1.4	1.392	1.409	1.409	1.402	1.389	1.401	1.401	1.412	1.414	1.425	1.43	1.432	1.433	1.425	1.436	1.451	1.453	1.445	1.467	1.466	1.48	1.479	1.46	1.484	1.489	1.498	1.506	1.532	1.535	1.531	1.539	1.55	1.535	1.572	1.556	1.555	1.583	1.56	1.569	1.569	1.584	1.587	1.592	1.576	1.597
0	1.45	1.439	1.461	NaN	NaN	NaN	NaN	NaN	NaN	NaN	NaN	NaN	NaN	NaN	NaN	NaN	NaN	NaN	NaN	NaN	NaN	NaN	NaN	NaN	NaN	NaN	NaN	NaN	NaN	NaN	NaN	NaN	NaN	NaN	NaN	NaN	NaN	NaN	NaN	NaN	NaN	NaN	NaN	NaN	NaN	NaN	NaN	NaN	NaN
44	1.392	1.404	1.418	1.388	1.402	1.404	1.409	1.378	1.385	1.395	1.392	1.399	1.407	1.422	1.414	1.433	1.419	1.419	1.433	1.444	1.447	1.421	1.459	1.452	1.453	1.45	1.438	1.461	1.463	1.456	1.482	1.484	1.49	1.488	1.487	1.495	1.496	1.52	1.497	1.504	1.527	1.519	1.524	1.523	1.531	1.531	1.541	1.534	1.554
45	1.415	1.43	1.437	1.414	1.4	1.426	1.418	1.41	1.4	1.413	1.416	1.42	1.421	1.44	1.436	1.435	1.433	1.426	1.434	1.443	1.437	1.436	1.457	1.459	1.449	1.454	1.435	1.461	1.467	1.464	1.469	1.496	1.499	1.514	1.517	1.532	1.547	1.558	1.546	1.57	1.59	1.589	1.611	1.627	1.636	1.651	1.677	1.681	1.697
0	1.378	1.419	1.447	1.41	1.398	1.426	1.398	1.425	1.396	1.417	1.419	1.429	1.423	1.435	1.444	1.453	1.464	1.466	1.458	1.478	1.475	1.467	1.51	1.499	1.515	1.525	1.521	1.546	1.555	1.552	1.575	1.606	1.633	1.642	1.644	1.632	1.643	1.676	1.663	1.684	1.705	1.696	1.697	1.709	1.711	1.713	1.734	1.727	1.746
0	1.411	1.404	1.416	1.402	1.405	1.404	1.412	1.393	1.383	1.409	1.418	1.439	1.417	1.44	1.439	1.441	1.463	1.436	1.459	1.46	1.459	1.46	1.5	1.497	1.49	1.512	1.506	1.51	1.513	1.518	1.523	1.549	1.558	1.571	1.579	1.578	1.586	1.592	1.595	1.622	1.638	1.645	1.66	1.677	1.673	1.688	1.691	1.717	1.738
0	1.928	1.635	1.777	1.697	NaN	NaN	NaN	NaN	NaN	NaN	NaN	NaN	NaN	NaN	NaN	NaN	NaN	NaN	NaN	NaN	NaN	NaN	NaN	NaN	NaN	NaN	NaN	NaN	NaN	NaN	NaN	NaN	NaN	NaN	NaN	NaN	NaN	NaN	NaN	NaN	NaN	NaN	NaN	NaN	NaN	NaN	NaN	NaN	NaN
46	1.452	1.465	1.493	1.445	1.554	1.564	1.461	1.5	1.492	1.513	1.477	1.531	1.527	1.539	1.544	1.519	1.538	1.558	1.633	1.612	1.555	1.554	1.64	1.548	1.628	1.622	1.625	1.59	1.65	1.732	1.647	1.658	1.607	1.718	1.686	1.685	1.7	1.72	1.673	1.721	1.737	1.654	1.647	1.734	1.696	1.726	1.701	1.731	1.733
0	1.481	1.509	1.54	1.495	1.501	1.524	1.49	1.506	1.483	1.513	1.497	1.513	1.525	1.527	1.548	1.535	1.538	1.548	1.539	1.549	1.565	1.554	1.583	1.581	1.595	1.601	1.593	1.61	1.611	1.598	1.616	1.648	1.644	1.677	1.659	1.65	1.657	1.692	1.678	1.701	1.715	1.702	1.722	1.733	1.723	1.725	1.754	1.732	1.766
0	1.411	1.432	1.427	1.405	1.406	1.424	1.412	1.4	1.385	1.4	1.387	1.404	1.405	1.417	1.431	1.413	1.423	1.412	1.423	1.43	1.428	1.415	1.453	1.448	1.451	1.455	1.447	1.476	1.497	1.501	1.511	1.538	1.555	1.574	1.564	1.605	1.603	1.632	1.632	1.653	1.669	1.672	1.676	1.696	1.714	1.718	1.751	1.762	1.772
0	1.44	1.449	1.505	1.454	1.467	1.501	1.474	1.471	1.447	1.476	1.464	1.482	1.506	1.519	1.491	1.519	1.516	1.516	1.522	1.57	1.545	1.54	1.576	1.572	1.578	1.596	1.573	1.619	1.613	1.592	1.62	1.659	1.654	1.67	1.677	1.67	1.68	1.709	1.684	1.711	1.694	1.726	1.734	1.734	1.741	1.755	1.762	1.75	1.777
47	1.39	1.417	1.447	1.405	1.416	1.434	1.415	1.416	1.404	1.428	1.408	1.421	1.43	1.435	1.448	1.435	1.442	1.44	1.444	1.461	1.448	1.45	1.48	1.476	1.483	1.495	1.476	1.504	1.51	1.503	1.51	1.545	1.555	1.574	1.567	1.565	1.568	1.593	1.591	1.594	1.628	1.625	1.616	1.635	1.632	1.642	1.641	1.644	1.665
0	1.567	2.431	2.008	NaN	NaN	NaN	NaN	NaN	NaN	NaN	NaN	NaN	NaN	NaN	NaN	NaN	NaN	NaN	NaN	NaN	NaN	NaN	NaN	NaN	NaN	NaN	NaN	NaN	NaN	NaN	NaN	NaN	NaN	NaN	NaN	NaN	NaN	NaN	NaN	NaN	NaN	NaN	NaN	NaN	NaN	NaN	NaN	NaN	NaN
0	1.66	1.615	1.658	1.679	1.699	1.73	1.678	1.717	1.659	1.643	1.57	1.651	1.686	1.633	1.647	1.65	1.682	1.59	1.625	1.699	1.657	1.645	1.658	1.674	1.647	1.687	1.65	1.648	1.669	1.651	NaN	NaN	NaN	NaN	NaN	NaN	NaN	NaN	NaN	NaN	NaN	NaN	NaN	NaN	NaN	NaN	NaN	NaN	NaN
0	1.412	1.412	1.432	1.407	1.411	1.423	1.415	1.411	1.396	1.409	1.41	1.439	1.422	1.435	1.424	1.431	1.444	1.427	1.441	1.446	1.448	1.442	1.474	1.476	1.47	1.491	1.476	1.494	1.498	1.491	1.502	1.527	1.535	1.544	1.551	1.537	1.548	1.556	1.544	1.563	1.573	1.571	1.591	1.574	1.578	1.595	1.598	1.597	1.611
0	1.432	1.472	1.543	1.459	1.459	1.512	1.463	1.489	1.456	NaN	NaN	NaN	NaN	NaN	NaN	NaN	NaN	NaN	NaN	NaN	NaN	NaN	NaN	NaN	NaN	NaN	NaN	NaN	NaN	NaN	NaN	NaN	NaN	NaN	NaN	NaN	NaN	NaN	NaN	NaN	NaN	NaN	NaN	NaN	NaN	NaN	NaN	NaN	NaN
48	1.47	1.491	1.52	1.501	1.491	1.522	1.48	1.495	1.476	1.499	1.479	1.505	1.514	1.523	1.535	1.509	1.532	1.513	1.53	1.533	1.539	1.538	1.537	1.546	1.56	1.566	1.557	1.573	1.575	1.556	1.569	1.605	1.611	1.612	1.607	1.608	1.599	1.629	1.613	1.621	1.645	1.635	1.642	1.652	1.65	1.66	1.661	1.658	1.68
49	1.428	1.414	1.427	1.416	1.413	1.42	1.423	1.416	1.403	1.416	1.414	1.435	1.441	1.442	1.442	1.444	1.448	1.426	1.436	1.442	1.449	1.445	1.472	1.464	1.464	1.494	1.459	1.485	1.484	1.478	1.484	1.504	1.512	1.519	1.512	1.508	1.514	1.517	1.519	1.532	1.535	1.537	1.543	1.531	1.54	1.553	1.561	1.549	1.57
50	1.377	1.407	1.456	1.458	1.421	1.445	1.444	1.401	1.401	1.423	1.429	1.443	1.452	1.455	1.481	1.43	1.457	1.455	1.459	1.465	1.454	1.437	1.481	1.475	1.48	1.498	1.489	1.478	1.494	1.493	1.532	1.535	1.503	1.523	1.516	1.519	1.534	1.547	1.528	1.546	1.574	1.537	1.543	1.543	1.561	1.56	1.561	1.579	1.563
0	1.481	1.442	1.498	1.481	1.479	1.477	1.472	1.465	1.453	1.469	1.493	1.497	1.517	1.515	1.535	1.558	1.574	1.557	1.591	1.604	1.603	1.602	1.655	1.662	1.664	1.674	1.659	1.709	1.734	1.744	1.763	1.795	1.809	1.815	1.825	1.841	1.85	1.879	1.873	1.881	1.904	1.951	1.964	1.951	1.981	2.016	2.013	2.003	2.055
51	1.403	1.419	1.455	1.454	1.436	1.452	1.428	1.438	1.409	1.44	1.424	1.447	1.459	1.469	1.494	1.456	1.468	1.472	1.477	1.477	1.487	1.461	1.507	1.508	1.517	1.561	1.529	1.55	1.547	1.573	1.587	1.626	1.626	1.654	1.657	1.669	1.706	1.724	1.771	1.881	1.983	2.026	2.107	2.161	2.202	2.244	2.27	2.263	2.281
0	1.735	1.64	1.643	1.73	1.671	1.694	1.734	1.697	1.687	1.659	1.651	1.642	1.71	1.655	1.685	1.658	1.729	1.643	1.628	1.69	1.69	1.654	1.683	1.684	1.658	1.712	1.67	1.699	1.652	1.612	1.639	1.644	1.65	1.679	1.693	1.699	NaN	NaN	NaN	NaN	NaN	NaN	NaN	NaN	NaN	NaN	NaN	NaN	NaN
0	1.419	1.433	1.447	1.432	1.425	1.432	1.427	1.425	1.415	1.422	1.429	1.439	1.458	1.433	1.454	1.437	1.458	1.434	1.434	1.442	1.449	1.43	1.463	1.462	1.446	1.466	1.437	1.454	1.458	1.452	1.467	1.487	1.48	1.481	1.49	1.499	1.49	1.498	1.496	1.5	1.516	1.533	1.528	1.53	1.528	1.535	1.536	1.532	1.555
52	1.38	1.39	1.447	1.43	1.425	1.445	1.427	1.42	1.402	1.418	1.423	1.44	1.447	1.455	1.467	1.438	1.45	1.452	1.472	1.485	1.477	1.475	1.519	1.508	1.504	1.546	1.541	1.534	1.548	1.56	1.576	1.605	1.593	1.617	1.618	1.607	1.637	1.625	1.619	1.636	1.672	1.659	1.659	1.659	1.669	1.674	1.663	1.688	1.681
0	1.43	1.432	1.454	1.433	1.434	1.448	1.424	1.437	1.396	1.43	1.394	1.438	1.452	1.441	1.467	1.444	1.456	1.435	1.447	1.456	1.464	1.442	1.464	1.469	1.477	1.477	1.474	1.488	1.473	1.471	1.49	1.505	1.504	1.512	1.518	1.519	1.533	1.537	1.535	1.521	1.541	1.555	1.552	1.554	1.546	1.562	1.557	1.561	1.585
0	NaN	NaN	NaN	NaN	NaN	NaN	NaN	NaN	NaN	NaN	NaN	NaN	NaN	NaN	NaN	NaN	NaN	NaN	NaN	NaN	NaN	NaN	NaN	NaN	NaN	NaN	NaN	NaN	NaN	NaN	NaN	NaN	NaN	NaN	NaN	NaN	NaN	NaN	NaN	NaN	NaN	NaN	NaN	NaN	NaN	NaN	NaN	NaN	NaN
53	1.418	1.416	1.452	1.44	1.418	1.46	1.433	1.426	1.409	1.43	1.423	1.436	1.446	1.441	1.443	1.438	1.451	1.437	1.435	1.454	1.443	1.429	1.446	1.454	1.439	1.456	1.436	1.449	1.451	1.446	1.45	1.471	1.476	1.474	1.489	1.484	1.482	1.497	1.481	1.487	1.508	1.507	1.526	1.504	1.513	1.511	1.532	1.527	1.541
0	1.472	1.472	1.497	1.502	1.47	1.48	1.483	1.482	1.471	1.444	1.47	1.468	1.497	1.492	1.507	1.511	1.529	1.507	1.519	1.54	1.533	1.51	1.567	1.55	1.552	1.57	1.532	1.566	1.589	1.606	1.599	1.603	1.623	1.627	1.624	1.656	1.652	1.68	1.654	1.684	1.7	1.698	1.696	1.71	1.713	1.727	1.732	1.718	1.746
54	1.389	1.427	1.442	1.397	1.412	1.417	1.395	1.407	1.389	1.419	1.406	1.42	1.435	1.43	1.436	1.427	1.447	1.433	1.43	1.445	1.438	1.425	1.451	1.45	1.467	1.469	1.438	1.482	1.476	1.464	1.48	1.509	1.507	1.512	1.527	1.501	1.516	1.527	1.52	1.532	1.557	1.542	1.556	1.564	1.563	1.574	1.582	1.582	1.599
0	1.358	1.334	1.46	1.401	1.402	1.435	1.413	1.419	1.419	1.422	1.393	1.449	1.427	1.444	1.448	1.413	1.435	1.435	1.452	1.465	1.433	1.435	1.494	1.466	1.453	1.485	1.478	1.462	1.499	1.493	1.489	1.515	1.502	1.512	1.508	1.506	1.513	1.545	1.525	1.523	1.583	1.542	1.541	1.554	1.543	1.574	1.582	1.563	1.576
55	1.399	1.422	1.464	1.448	1.428	1.452	1.427	1.444	1.409	1.435	1.415	1.436	1.463	1.482	1.487	1.467	1.469	1.477	1.49	1.498	1.509	1.492	1.53	1.542	1.546	1.565	1.545	1.554	1.566	1.599	1.608	1.631	1.622	1.647	1.654	1.658	1.692	1.699	1.69	1.722	1.756	1.753	1.761	1.781	1.875	1.944	2.024	2.083	2.146
56	1.415	1.414	1.451	1.415	1.424	1.435	1.419	1.417	1.417	1.435	1.425	1.431	1.458	1.439	1.456	1.447	1.451	1.437	1.447	1.452	1.466	1.449	1.463	1.472	1.477	1.502	1.473	1.497	1.487	1.517	1.517	1.539	1.553	1.551	1.578	1.582	1.556	1.586	1.589	1.576	1.63	1.621	1.614	1.623	1.635	1.646	1.652	1.628	1.665
57	1.447	1.41	1.456	1.447	1.435	1.449	1.421	1.424	1.426	1.415	1.441	1.447	1.471	1.441	1.461	1.442	1.471	1.443	1.469	1.471	1.482	1.48	1.498	1.521	1.523	1.561	1.524	1.577	1.586	1.616	1.608	1.659	1.671	1.689	1.724	1.757	1.812	1.861	1.903	1.98	2.056	2.056	2.106	2.139	2.145	2.183	2.197	2.209	2.231
58	1.381	1.403	1.43	1.405	1.395	1.414	1.399	1.395	1.376	1.411	1.406	1.417	1.446	1.437	1.452	1.458	1.486	1.469	1.478	1.532	1.521	1.524	1.563	1.603	1.613	1.65	1.669	1.72	1.752	1.763	1.804	1.894	1.894	1.939	1.99	1.99	2.029	2.084	2.068	2.129	2.161	2.172	2.202	2.218	2.231	2.239	2.28	2.273	2.289
0	1.393	1.433	1.429	1.404	1.424	1.415	1.393	1.405	1.39	1.422	1.408	1.411	1.431	1.432	1.446	1.431	1.452	1.435	1.44	1.44	1.44	1.434	1.46	1.461	1.465	1.47	1.46	1.483	1.481	1.472	1.487	1.505	1.51	1.515	1.514	1.501	1.503	1.529	1.526	1.527	1.55	1.534	1.552	1.559	1.556	1.556	1.584	1.563	1.578
0	1.464	1.438	1.489	1.478	1.418	1.457	1.452	1.445	1.446	1.459	1.427	1.449	1.463	1.449	1.469	1.452	1.472	1.431	1.456	1.448	1.48	1.477	1.462	1.491	1.484	1.5	1.477	1.476	1.464	1.502	1.493	1.517	1.499	1.528	1.507	1.521	1.502	1.498	1.544	1.514	1.535	1.535	1.522	1.514	1.534	1.546	1.529	1.537	1.527
59	1.424	1.434	1.445	1.42	1.415	1.424	1.413	1.417	1.405	1.427	1.429	1.432	1.443	1.448	1.466	1.441	1.449	1.443	1.439	1.444	1.443	1.433	1.446	1.456	1.44	1.461	1.448	1.466	1.465	1.459	1.472	1.496	1.498	1.49	1.507	1.498	1.505	1.517	1.51	1.524	1.532	1.532	1.543	1.541	1.541	1.551	1.546	1.57	1.578
60	1.45	1.439	1.462	1.442	1.419	1.429	1.428	1.424	1.413	1.42	1.422	1.444	1.459	1.457	1.455	1.452	1.451	1.452	1.464	1.451	1.453	1.447	1.461	1.474	1.472	1.479	1.458	1.486	1.488	1.491	1.501	1.509	1.518	1.512	1.519	1.521	1.515	1.535	1.552	1.55	1.565	1.595	1.588	1.59	1.593	1.61	1.606	1.613	1.65
61	1.385	1.385	1.418	1.426	1.387	1.41	1.413	1.4	1.397	1.411	1.389	1.41	1.43	1.436	1.461	1.434	1.442	1.451	1.44	1.462	1.46	1.438	1.468	1.48	1.465	1.496	1.471	1.482	1.48	1.487	1.513	1.52	1.514	1.515	1.525	1.524	1.543	1.538	1.538	1.531	1.552	1.543	1.571	1.528	1.541	1.549	1.543	1.55	1.539
62	1.41	1.409	1.422	1.426	1.378	1.407	1.409	1.402	1.389	1.413	1.396	1.388	1.422	1.441	1.447	1.426	1.435	1.441	1.448	1.459	1.489	1.461	1.496	1.515	1.516	1.54	1.535	1.555	1.56	1.582	1.601	1.644	1.63	1.664	1.694	1.703	1.708	1.748	1.773	1.771	1.811	1.837	1.864	1.86	1.884	1.907	1.92	1.929	1.949
0	1.388	1.418	1.429	1.406	1.408	1.414	1.398	1.403	1.374	1.419	1.409	1.418	1.45	1.456	1.467	1.459	1.506	1.483	1.508	1.529	1.533	1.541	1.555	1.593	1.623	1.642	1.642	1.686	1.696	1.723	1.757	1.809	1.806	1.848	1.866	1.862	1.894	1.941	1.932	1.963	2.023	2.024	2.043	2.09	2.106	2.106	2.13	2.146	2.171
63	1.487	1.474	1.517	1.501	1.446	1.48	1.462	1.473	1.459	1.463	1.477	1.519	1.528	1.509	1.534	1.541	1.559	1.529	1.568	1.612	1.621	1.596	1.62	1.642	1.663	1.673	1.664	1.695	1.718	1.738	1.736	1.791	1.753	1.79	1.834	1.822	1.832	1.842	1.885	1.873	1.898	1.921	1.934	1.926	1.957	1.954	1.981	2.001	2.012
64	1.385	1.397	1.404	1.43	1.374	1.413	1.413	1.401	1.389	1.416	1.393	1.408	1.432	1.446	1.452	1.424	1.434	1.43	1.421	1.438	1.455	1.427	1.449	1.46	1.454	1.489	1.443	1.467	1.467	1.478	1.487	1.514	1.501	1.509	1.519	1.516	1.535	1.533	1.535	1.523	1.55	1.547	1.567	1.542	1.572	1.58	1.568	1.566	1.577
0	1.395	1.402	1.409	1.429	1.383	1.408	1.402	1.396	1.385	1.4	1.388	1.396	1.422	1.427	1.435	1.412	1.424	1.424	1.413	1.445	1.46	1.418	1.453	1.446	1.452	1.471	1.441	1.459	1.458	1.458	1.478	1.486	1.47	1.495	1.489	1.492	1.501	1.498	1.491	1.501	1.518	1.496	1.517	1.505	1.508	1.523	1.521	1.509	1.509
0	1.498	1.436	1.495	1.48	1.427	1.495	1.463	1.46	1.473	1.487	1.463	1.477	1.533	1.501	1.526	1.492	1.548	1.51	1.538	1.559	1.572	1.591	1.591	1.602	1.643	1.631	1.622	1.665	1.642	1.691	1.696	1.743	1.737	1.744	1.787	1.787	1.774	1.827	1.826	1.819	1.87	1.869	1.915	1.919	1.937	1.942	1.956	1.987	2.005
0	NaN	NaN	NaN	NaN	NaN	NaN	NaN	NaN	NaN	NaN	NaN	NaN	NaN	NaN	NaN	NaN	NaN	NaN	NaN	NaN	NaN	NaN	NaN	NaN	NaN	NaN	NaN	NaN	NaN	NaN	NaN	NaN	NaN	NaN	NaN	NaN	NaN	NaN	NaN	NaN	NaN	NaN	NaN	NaN	NaN	NaN	NaN	NaN	NaN
65	1.493	1.517	1.577	1.52	1.596	1.562	1.537	1.553	1.501	1.56	1.557	1.53	1.569	1.58	1.583	1.601	1.609	1.577	1.599	1.582	1.612	1.601	1.626	1.613	1.614	1.637	1.639	1.634	1.669	1.633	1.656	1.672	1.672	1.686	1.705	1.668	1.679	1.709	1.721	1.734	1.753	1.717	1.756	1.754	1.73	1.764	1.768	1.759	1.773
0	1.507	1.563	1.584	1.521	1.624	1.596	1.538	1.557	1.508	1.566	1.535	1.599	1.578	1.575	1.595	1.59	1.596	1.593	1.586	1.6	1.605	1.597	1.611	1.652	1.625	1.646	1.634	1.639	1.645	1.616	1.644	1.646	1.677	1.664	1.683	1.664	1.655	1.659	1.679	1.688	1.708	1.662	1.685	1.682	1.673	1.715	1.716	1.707	1.701
66	1.469	1.486	1.484	1.468	1.491	1.471	1.482	1.443	1.46	1.464	1.465	1.475	1.493	1.496	1.5	1.498	1.499	1.487	1.501	1.487	1.482	1.472	1.485	1.504	1.481	1.515	1.477	1.493	1.489	1.477	1.499	1.502	1.502	1.528	1.514	1.508	1.533	1.509	1.507	1.525	1.543	1.508	1.524	1.519	1.517	1.521	1.502	1.519	1.544
0	1.401	1.403	1.407	1.424	1.398	1.422	1.411	1.409	1.392	1.414	1.395	1.416	1.421	1.436	1.436	1.426	1.42	1.414	1.416	1.43	1.431	1.412	1.439	1.435	1.432	1.448	1.419	1.434	1.432	1.432	1.435	1.449	1.44	1.449	1.451	1.447	1.446	1.457	1.444	1.45	1.463	1.453	1.462	1.446	1.45	1.452	1.455	1.448	1.457
0	1.452	1.458	1.484	1.441	1.446	1.452	1.455	1.465	1.441	1.442	1.452	1.466	1.484	1.472	1.487	1.485	1.479	1.475	1.494	1.485	1.488	1.484	1.505	1.521	1.504	1.521	1.503	1.525	1.533	1.53	1.532	1.546	1.555	1.551	1.555	1.559	1.565	1.574	1.558	1.578	1.589	1.583	1.588	1.586	1.588	1.602	1.606	1.59	1.601
67	1.441	1.504	1.529	1.476	1.471	1.491	1.477	1.467	1.466	1.46	1.464	1.486	1.479	1.48	1.485	1.477	1.497	1.46	1.462	1.492	1.475	1.454	1.482	1.478	1.477	1.499	1.471	1.483	1.489	1.475	1.485	1.502	1.503	1.494	1.48	1.504	1.486	1.515	1.5	1.495	1.505	1.479	1.504	1.501	1.489	1.509	1.504	1.509	1.506
68	1.317	1.332	1.402	1.391	1.395	1.422	1.39	1.389	1.384	1.387	1.396	1.412	1.407	1.424	1.42	1.421	1.427	1.411	1.425	1.43	1.439	1.422	1.445	1.462	1.445	1.476	1.455	1.479	1.478	1.504	1.511	1.527	1.543	1.563	1.556	1.566	1.566	1.597	1.586	1.61	1.657	1.632	1.643	1.657	1.677	1.698	1.714	1.711	1.742
0	1.444	1.468	1.474	1.42	1.456	1.453	1.439	1.443	1.425	1.435	1.452	1.462	1.46	1.474	1.469	1.491	1.482	1.475	1.486	1.466	1.481	1.467	1.5	1.506	1.495	1.5	1.491	1.502	1.513	1.509	1.521	1.513	1.541	1.527	1.535	1.527	1.544	1.551	1.54	1.548	1.553	1.56	1.563	1.561	1.563	1.567	1.573	1.557	1.58
69	1.296	1.313	1.395	1.394	1.392	1.406	1.387	1.388	1.372	1.379	1.391	1.402	1.414	1.415	1.419	1.422	1.418	1.405	1.431	1.427	1.435	1.427	1.447	1.451	1.459	1.483	1.459	1.48	1.491	1.513	1.521	1.546	1.558	1.576	1.574	1.601	1.595	1.622	1.598	1.634	1.658	1.633	1.656	1.671	1.682	1.693	1.701	1.699	1.723
70	1.417	1.617	1.447	1.411	1.451	1.422	1.446	1.408	1.472	1.4	1.466	1.498	1.467	1.442	1.468	1.421	1.488	1.467	1.481	1.516	1.462	1.441	1.502	1.443	1.492	1.525	1.493	1.48	1.508	1.497	1.503	1.497	1.499	1.501	1.504	1.54	1.531	1.528	1.542	1.546	1.567	1.552	1.536	1.532	1.491	1.554	1.552	1.54	1.559
0	1.036	1.108	1.435	1.419	1.447	1.46	1.423	1.435	1.402	1.401	1.427	1.465	1.43	1.463	1.47	1.467	1.463	1.417	1.459	1.463	1.413	1.459	1.51	1.447	1.433	1.484	1.442	1.486	1.502	1.523	1.495	1.511	1.555	1.508	1.564	1.568	1.497	1.552	1.507	1.544	1.569	1.487	1.525	1.523	1.55	1.58	1.571	1.548	1.612
0	1.42	1.478	1.444	1.404	1.433	1.416	1.452	1.43	1.416	1.406	1.415	1.471	1.439	1.428	1.464	1.435	1.466	1.42	1.451	1.454	1.453	1.423	1.472	1.451	1.468	1.495	1.442	1.458	1.48	1.467	1.475	1.483	1.5	1.486	1.486	1.494	1.505	1.49	1.505	1.503	1.514	1.505	1.496	1.492	1.505	1.529	1.517	1.514	1.521
71	1.476	1.512	1.558	1.457	1.515	1.554	1.497	1.499	1.498	1.488	1.52	1.541	1.578	1.533	1.554	1.561	1.569	1.55	1.56	1.531	1.558	1.543	1.539	1.598	1.551	1.551	1.551	1.565	1.577	1.57	1.575	1.597	1.594	1.587	1.615	1.579	1.614	1.609	1.614	1.643	1.634	1.607	1.638	1.644	1.644	1.666	1.67	1.654	1.661
72	1.462	1.511	1.499	1.444	1.506	1.529	1.456	1.516	1.469	1.466	1.552	1.533	1.582	1.523	1.516	1.582	1.569	1.543	1.584	1.545	1.532	1.56	1.58	1.629	1.575	1.606	1.573	1.634	1.631	1.61	1.635	1.644	1.661	1.676	1.664	1.695	1.696	1.703	1.731	1.689	1.741	1.648	1.719	1.717	1.766	1.753	1.769	1.776	1.807
73	1.405	1.442	1.475	1.494	1.503	1.5	1.479	1.472	1.458	1.461	1.455	1.521	1.505	1.515	1.506	1.524	1.497	1.477	1.536	1.534	1.53	1.499	1.545	1.525	1.541	1.575	1.543	1.57	1.541	1.574	1.573	1.615	1.613	1.627	1.669	1.664	1.625	1.638	1.632	1.663	1.672	1.658	1.668	1.686	1.703	1.709	1.701	1.725	1.807
0	1.448	1.464	1.462	1.436	1.49	1.537	1.499	1.493	1.451	1.485	1.512	1.502	1.531	1.523	1.497	1.527	1.548	1.509	1.511	1.548	1.494	1.505	1.556	1.575	1.57	1.582	1.527	1.605	1.583	1.607	1.589	1.612	1.632	1.632	1.675	1.681	1.676	1.67	1.668	1.656	1.716	1.649	1.697	1.717	1.734	1.699	1.755	1.763	1.756
0	1.427	1.465	1.447	1.404	1.429	1.422	1.436	1.431	1.438	1.409	1.418	1.463	1.462	1.456	1.458	1.464	1.47	1.447	1.462	1.47	1.462	1.448	1.491	1.481	1.489	1.499	1.485	1.496	1.517	1.504	1.523	1.533	1.518	1.523	1.533	1.535	1.554	1.56	1.551	1.551	1.562	1.566	1.559	1.573	1.562	1.587	1.588	1.581	1.586
74	1.227	1.269	1.41	1.396	1.416	1.419	1.399	1.394	1.389	1.399	1.408	1.418	1.408	1.42	1.415	1.419	1.424	1.396	1.422	1.411	1.422	1.409	1.438	1.429	1.43	1.449	1.415	1.429	1.424	1.449	1.447	1.47	1.465	1.483	1.479	1.482	1.47	1.485	1.462	1.482	1.49	1.466	1.481	1.483	1.489	1.488	1.492	1.495	1.521
75	1.492	1.524	1.524	1.484	1.485	1.539	1.537	1.496	1.465	1.49	1.537	1.531	1.554	1.536	1.567	1.536	1.547	1.553	1.545	1.57	1.566	1.526	1.583	1.591	1.561	1.551	1.55	1.557	1.592	1.588	1.581	1.618	1.627	1.616	1.605	1.617	1.626	1.616	1.658	1.634	1.637	1.618	1.646	1.648	1.637	1.649	1.659	1.67	1.693
0	1.259	1.262	NaN	NaN	NaN	NaN	NaN	NaN	NaN	NaN	NaN	NaN	NaN	NaN	NaN	NaN	NaN	NaN	NaN	NaN	NaN	NaN	NaN	NaN	NaN	NaN	NaN	NaN	NaN	NaN	NaN	NaN	NaN	NaN	NaN	NaN	NaN	NaN	NaN	NaN	NaN	NaN	NaN	NaN	NaN	NaN	NaN	NaN	NaN
76	1.441	1.474	1.469	1.441	1.489	1.49	1.461	1.457	1.453	1.456	1.476	1.498	1.503	1.501	1.52	1.52	1.521	1.509	1.509	1.536	1.531	1.527	1.55	1.562	1.554	1.583	1.556	1.595	1.588	1.594	1.604	1.621	1.621	1.64	1.637	1.647	1.649	1.657	1.663	1.684	1.699	1.686	1.716	1.73	1.712	1.743	1.758	1.752	1.777
0	1.379	1.41	1.457	1.501	1.497	1.51	1.468	1.486	1.492	1.486	1.535	1.568	NaN	NaN	NaN	NaN	NaN	NaN	NaN	NaN	NaN	NaN	NaN	NaN	NaN	NaN	NaN	NaN	NaN	NaN	NaN	NaN	NaN	NaN	NaN	NaN	NaN	NaN	NaN	NaN	NaN	NaN	NaN	NaN	NaN	NaN	NaN	NaN	NaN
77	1.446	1.452	1.465	1.419	1.456	1.461	1.427	1.453	1.439	1.451	1.462	1.473	1.492	1.492	1.488	1.478	1.496	1.488	1.495	1.492	1.478	1.469	1.508	1.525	1.523	1.528	1.527	1.534	1.565	1.548	1.579	1.578	1.593	1.584	1.602	1.615	1.615	1.617	1.635	1.63	1.648	1.656	1.68	1.684	1.68	1.683	1.685	1.682	1.707
78	1.347	1.394	1.422	1.405	1.414	1.409	1.418	1.407	1.411	1.407	1.41	1.427	1.429	1.449	1.459	1.457	1.456	1.429	1.459	1.44	1.439	1.436	1.459	1.452	1.452	1.466	1.443	1.458	1.462	1.46	1.458	1.491	1.485	1.49	1.491	1.483	1.47	1.52	1.504	1.518	1.48	1.516	1.511	1.506	1.52	1.485	1.496	1.478	1.503
79	1.409	1.412	1.432	1.404	1.41	1.407	1.415	1.408	1.389	1.41	1.4	1.422	1.427	1.42	1.436	1.428	1.423	1.405	1.411	1.425	1.418	1.42	1.438	1.442	1.432	1.451	1.424	1.447	1.436	1.446	1.442	1.467	1.464	1.478	1.477	1.482	1.468	1.489	1.47	1.494	1.498	1.48	1.482	1.488	1.498	1.499	1.51	1.502	1.511
80	1.451	1.5	1.506	1.504	1.509	1.48	1.472	1.488	1.465	1.528	1.492	1.518	1.526	1.535	1.527	1.544	1.556	1.509	1.567	1.626	1.661	1.657	1.697	1.725	1.747	1.792	1.787	1.846	1.891	1.912	1.948	2.024	2.027	2.071	2.063	2.141	2.082	2.154	2.145	2.126	2.157	2.165	2.196	2.163	2.17	2.196	2.185	2.232	2.223
81	1.417	1.431	1.437	1.425	1.428	1.43	1.425	1.423	1.414	1.408	1.405	1.446	1.427	1.438	1.436	1.442	1.442	1.409	1.421	1.431	1.431	1.423	1.433	1.45	1.455	1.462	1.424	1.453	1.438	1.441	1.438	1.468	1.458	1.466	1.473	1.468	1.456	1.481	1.473	1.467	1.497	1.471	1.479	1.48	1.477	1.477	1.502	1.49	1.496
0	1.4	1.436	1.429	1.412	1.413	1.416	1.434	1.417	1.404	1.411	1.409	1.429	1.43	1.418	1.438	1.433	1.427	1.401	1.416	1.423	1.42	1.416	1.428	1.438	1.423	1.449	1.413	1.428	1.429	1.421	1.426	1.456	1.443	1.46	1.442	1.453	1.428	1.447	1.444	1.457	1.455	1.449	1.445	1.448	1.445	1.461	1.466	1.459	1.465
0	1.405	1.429	1.432	1.42	1.419	1.42	1.418	1.422	1.401	1.408	1.406	1.439	1.451	1.439	1.455	1.452	1.441	1.418	1.438	1.458	1.46	1.457	1.479	1.48	1.48	1.511	1.463	1.491	1.487	1.489	1.5	1.528	1.528	1.54	1.53	1.543	1.526	1.554	1.546	1.551	1.559	1.549	1.552	1.557	1.562	1.568	1.573	1.565	1.576
82	1.424	1.442	1.469	1.442	1.452	1.44	1.44	1.441	1.429	1.426	1.431	1.446	1.444	1.464	1.467	1.458	1.472	1.443	1.461	1.464	1.47	1.471	1.48	1.482	1.485	1.502	1.477	1.514	1.498	1.487	1.514	1.526	1.534	1.533	1.52	1.534	1.521	1.548	1.532	1.542	1.553	1.547	1.545	1.549	1.558	1.57	1.583	1.559	1.581
83	1.4	1.417	1.415	1.4	1.412	1.438	1.407	1.417	1.403	1.414	1.42	1.426	1.434	1.445	1.453	1.446	1.441	1.431	1.437	1.462	1.446	1.426	1.469	1.461	1.463	1.47	1.45	1.466	1.487	1.467	1.488	1.494	1.507	1.51	1.507	1.519	1.507	1.525	1.521	1.526	1.523	1.53	1.526	1.538	1.524	1.543	1.546	1.549	1.553
0	1.4	1.453	1.458	1.428	1.43	1.428	1.437	1.425	1.42	1.403	1.411	1.447	1.443	1.446	1.453	1.447	1.465	1.422	1.437	1.458	1.464	1.448	1.458	1.466	1.479	1.497	1.471	1.498	1.491	1.469	1.483	1.518	1.506	1.533	1.5	1.504	1.496	1.515	1.509	1.515	1.54	1.521	1.518	1.523	1.535	1.538	1.559	1.542	1.565
0	1.394	1.394	1.409	1.395	1.397	1.401	1.4	1.39	1.382	1.402	1.394	1.413	1.406	1.435	1.434	1.426	1.425	1.418	1.421	1.434	1.433	1.417	1.446	1.445	1.442	1.46	1.439	1.45	1.46	1.458	1.461	1.466	1.49	1.49	1.491	1.492	1.483	1.503	1.479	1.503	1.511	1.503	1.515	1.526	1.516	1.517	1.54	1.523	1.536
0	1.394	1.43	1.437	1.402	1.408	1.42	1.424	1.406	1.393	1.388	1.401	1.426	1.424	1.436	1.426	1.437	1.445	1.395	1.421	1.416	1.437	1.439	1.443	1.466	1.449	1.472	1.444	1.475	1.463	1.457	1.472	1.511	1.507	1.526	1.517	1.507	1.513	1.53	1.533	1.524	1.532	1.532	1.523	1.532	1.542	1.539	1.564	1.546	1.561
0	1.384	NaN	NaN	NaN	NaN	NaN	NaN	NaN	NaN	NaN	NaN	NaN	NaN	NaN	NaN	NaN	NaN	NaN	NaN	NaN	NaN	NaN	NaN	NaN	NaN	NaN	NaN	NaN	NaN	NaN	NaN	NaN	NaN	NaN	NaN	NaN	NaN	NaN	NaN	NaN	NaN	NaN	NaN	NaN	NaN	NaN	NaN	NaN	NaN
84	1.38	1.454	1.463	1.408	1.402	1.409	1.43	1.429	1.41	1.385	1.4	1.422	1.423	1.419	1.443	1.432	1.425	1.391	1.414	1.442	1.429	1.416	1.429	1.456	1.443	1.442	1.416	1.467	1.441	1.436	1.448	1.488	1.477	1.489	1.488	1.488	1.481	1.499	1.526	1.522	1.511	1.519	1.501	1.507	1.512	1.528	1.551	1.538	1.52
0	1.406	1.429	1.433	1.42	1.418	1.432	1.419	1.417	1.398	1.42	1.418	1.423	1.44	1.467	1.451	1.447	1.447	1.461	1.456	1.473	1.459	1.444	1.492	1.495	1.493	1.511	1.481	1.497	1.509	1.501	1.518	1.536	1.53	1.545	1.532	1.533	1.53	1.552	1.55	1.566	1.57	1.575	1.589	1.595	1.592	1.601	1.629	1.637	1.643
85	1.429	1.425	1.435	1.405	1.407	1.402	1.407	1.403	1.404	1.382	1.402	1.434	1.438	1.44	1.436	1.455	1.456	1.431	1.463	1.474	1.494	1.483	1.501	1.519	1.51	1.543	1.512	1.542	1.534	1.532	1.549	1.593	1.581	1.602	1.62	1.62	1.629	1.661	1.679	1.681	1.713	1.722	1.724	1.753	1.769	1.787	1.822	1.856	1.882
0	1.386	1.407	1.405	1.411	1.4	1.419	1.393	1.401	1.386	1.399	1.399	1.412	1.411	1.433	1.433	1.427	1.432	1.432	1.423	1.426	1.436	1.425	1.456	1.447	1.434	1.452	1.435	1.445	1.458	1.449	1.454	1.466	1.482	1.482	1.473	1.487	1.477	1.487	1.472	1.491	1.5	1.488	1.485	1.502	1.489	1.509	1.515	1.499	1.52
86	1.413	1.441	1.47	1.412	1.423	1.422	1.434	1.418	1.405	1.397	1.415	1.44	1.438	1.439	1.431	1.429	1.419	1.383	1.434	1.436	1.429	1.423	1.438	1.449	1.432	1.457	1.418	1.452	1.446	1.429	1.432	1.46	1.457	1.464	1.443	1.455	1.453	1.47	1.466	1.447	1.453	1.46	1.448	1.453	1.452	1.444	1.464	1.459	1.458
87	1.416	1.434	1.448	1.408	1.406	1.44	1.422	1.417	1.415	1.409	1.386	1.426	1.423	1.437	1.434	1.447	1.429	1.417	1.434	1.451	1.457	1.46	1.467	1.485	1.463	1.494	1.461	1.506	1.497	1.486	1.514	1.547	1.528	1.539	1.521	1.533	1.526	1.562	1.564	1.548	1.563	1.539	1.549	1.549	1.553	1.55	1.58	1.572	1.565
88	1.39	1.425	1.441	1.417	1.423	1.427	1.405	1.412	1.407	1.424	1.43	1.433	1.457	1.477	1.459	1.464	1.469	1.462	1.489	1.476	1.494	1.491	1.52	1.544	1.523	1.544	1.519	1.564	1.554	1.548	1.566	1.598	1.591	1.604	1.618	1.624	1.625	1.639	1.645	1.632	1.661	1.654	1.661	1.667	1.678	1.67	1.681	1.683	1.701
0	1.397	1.407	1.412	1.397	1.399	1.411	1.387	1.418	1.389	1.398	1.414	1.423	1.42	1.446	1.441	1.439	1.44	1.432	1.436	1.447	1.455	1.453	1.492	1.49	1.48	1.5	1.494	1.5	1.507	1.516	1.518	1.538	1.555	1.552	1.552	1.561	1.555	NaN	NaN	NaN	NaN	NaN	NaN	NaN	NaN	NaN	NaN	NaN	NaN
89	1.506	1.511	1.521	1.488	1.488	1.529	1.497	1.497	1.5	1.497	1.497	1.511	1.518	1.531	1.53	1.542	1.559	1.531	1.546	1.551	1.555	1.57	1.582	1.602	1.598	1.592	1.599	1.613	1.606	1.618	1.63	1.654	1.661	1.674	1.672	1.675	1.684	1.706	1.689	1.713	1.732	1.722	1.73	1.734	1.732	1.756	1.77	1.77	1.77
0	1.404	1.422	1.427	1.397	1.417	1.425	1.424	1.412	1.411	1.416	1.399	1.43	1.439	1.441	1.441	1.43	1.448	1.42	1.432	1.441	1.425	1.432	1.452	1.46	1.431	1.467	1.44	1.448	1.457	1.439	1.463	1.495	1.467	1.469	1.481	1.488	1.472	1.49	1.495	1.507	1.503	1.486	1.5	1.504	1.516	1.502	1.522	1.508	1.517
0	NaN	NaN	NaN	NaN	NaN	NaN	NaN	NaN	NaN	NaN	NaN	NaN	NaN	NaN	NaN	NaN	NaN	NaN	NaN	NaN	NaN	NaN	NaN	NaN	NaN	NaN	NaN	NaN	NaN	NaN	NaN	NaN	NaN	NaN	NaN	NaN	NaN	NaN	NaN	NaN	NaN	NaN	NaN	NaN	NaN	NaN	NaN	NaN	NaN
0	1.415	1.463	1.47	1.439	1.44	1.441	1.449	1.445	1.444	1.432	1.438	1.455	1.471	1.468	1.495	1.473	1.478	1.442	1.461	1.464	1.468	1.489	1.51	1.504	1.492	1.522	1.491	1.502	1.516	1.502	1.525	1.543	1.535	1.553	1.541	1.543	1.559	1.584	1.567	1.563	1.556	1.566	1.569	1.584	1.596	1.581	1.591	1.593	1.586
90	1.471	1.487	1.501	1.465	1.461	1.477	1.457	1.478	1.459	1.476	1.479	1.488	1.492	1.495	1.489	1.505	1.503	1.499	1.508	1.504	1.485	1.526	1.527	1.54	1.529	1.549	1.515	1.557	1.555	1.563	1.571	1.589	1.591	1.6	1.601	1.606	1.607	1.638	1.627	1.619	1.629	1.654	1.647	1.665	1.66	1.666	1.666	1.677	1.688
0	1.449	1.435	1.437	1.483	1.511	1.504	1.434	1.437	1.49	1.464	1.448	1.506	1.461	NaN	NaN	NaN	NaN	NaN	NaN	NaN	NaN	NaN	NaN	NaN	NaN	NaN	NaN	NaN	NaN	NaN	NaN	NaN	NaN	NaN	NaN	NaN	NaN	NaN	NaN	NaN	NaN	NaN	NaN	NaN	NaN	NaN	NaN	NaN	NaN
91	1.408	1.405	1.41	1.41	1.403	1.413	1.402	1.405	1.383	1.398	1.412	1.425	1.424	1.46	1.451	1.458	1.48	1.464	1.479	1.506	1.537	1.557	1.592	1.617	1.635	1.687	1.698	1.739	1.769	1.797	1.837	1.873	1.886	1.967	2.005	2.036	2.057	1.921	1.619	1.87	1.663	2.017	1.949	2.034	1.989	2.032	2.072	1.97	1.989
0	NaN	NaN	NaN	NaN	NaN	NaN	NaN	NaN	NaN	NaN	NaN	NaN	NaN	NaN	NaN	NaN	NaN	NaN	NaN	NaN	NaN	NaN	NaN	NaN	NaN	NaN	NaN	NaN	NaN	NaN	NaN	NaN	NaN	NaN	NaN	NaN	NaN	NaN	NaN	NaN	NaN	NaN	NaN	NaN	NaN	NaN	NaN	NaN	NaN
92	1.399	1.412	1.423	1.399	1.395	1.417	1.414	1.406	1.4	1.411	1.387	1.426	1.427	1.423	1.435	1.425	1.432	1.411	1.425	1.431	1.43	1.445	1.453	1.445	1.436	1.459	1.438	1.454	1.446	1.455	1.46	1.47	1.474	1.471	1.469	1.479	1.466	1.496	1.484	1.478	1.485	1.481	1.486	1.493	1.501	1.486	1.489	1.498	1.507
0	1.415	1.424	1.43	1.413	1.404	1.428	1.413	1.419	1.394	1.417	1.404	1.427	1.429	1.45	1.433	1.446	1.454	1.429	1.445	1.446	1.449	1.456	1.477	1.481	1.477	1.494	1.481	1.488	1.492	1.498	1.508	1.52	1.526	1.523	1.522	1.539	1.524	1.549	1.53	1.552	1.565	1.552	1.552	1.578	1.576	1.578	1.596	1.575	1.602
0	1.417	1.447	1.449	1.422	1.429	1.44	1.429	1.443	1.432	1.428	1.432	1.448	1.453	1.47	1.452	1.452	1.46	1.426	1.466	1.456	1.443	1.471	1.487	1.48	1.467	1.493	1.453	1.486	1.472	1.466	1.497	1.506	1.501	1.499	1.506	1.515	1.499	1.527	1.524	1.512	1.532	1.519	1.519	1.52	1.531	1.503	1.527	1.524	1.549
0	1.511	1.513	1.503	1.513	1.481	1.513	1.526	1.503	1.49	1.516	1.514	1.523	1.516	1.551	NaN	NaN	NaN	NaN	NaN	NaN	NaN	NaN	NaN	NaN	NaN	NaN	NaN	NaN	NaN	NaN	NaN	NaN	NaN	NaN	NaN	NaN	NaN	NaN	NaN	NaN	NaN	NaN	NaN	NaN	NaN	NaN	NaN	NaN	NaN
93	1.397	1.395	1.42	1.395	1.4	1.402	1.404	1.389	1.388	1.394	1.395	1.407	1.41	1.424	1.417	1.429	1.424	1.417	1.435	1.426	1.424	1.426	1.457	1.448	1.442	1.466	1.44	1.462	1.464	1.468	1.475	1.497	1.498	1.492	1.501	1.5	1.497	1.512	1.502	1.519	1.529	1.533	1.529	1.532	1.535	1.542	1.55	1.541	1.559
0	1.414	1.432	1.457	1.468	1.493	1.478	1.382	1.427	1.434	1.432	1.462	1.473	1.501	1.541	1.464	1.502	1.501	1.467	1.554	1.52	1.493	1.548	1.569	1.59	1.524	1.565	1.543	1.565	1.561	1.56	1.539	1.619	1.604	1.614	1.65	1.636	1.602	1.627	1.633	1.641	1.655	1.644	1.649	1.641	1.651	1.637	1.65	1.649	1.68
94	1.395	1.41	1.411	1.396	1.396	1.413	1.404	1.397	1.382	1.398	1.399	1.41	1.403	1.417	1.422	1.415	1.418	1.401	1.414	1.408	1.408	1.393	1.43	1.42	1.424	1.425	1.416	1.428	1.422	1.428	1.432	1.448	1.446	1.448	1.442	1.448	1.446	1.453	1.442	1.461	1.459	1.463	1.455	1.468	1.455	1.472	1.473	1.463	1.476
0	1.411	1.423	1.425	1.404	1.4	1.426	1.407	1.416	1.392	1.409	1.392	1.428	1.434	1.436	1.437	1.438	1.435	1.412	1.433	1.441	1.449	1.47	1.483	1.473	1.462	1.5	1.483	1.488	1.493	1.513	1.511	1.52	1.53	1.531	1.535	1.547	1.542	1.578	1.553	1.564	1.586	1.578	1.6	1.602	1.621	1.609	1.617	1.622	1.641
95	1.479	1.485	1.503	1.493	1.462	1.508	1.494	1.5	1.477	1.489	1.506	1.516	1.503	1.523	1.522	1.539	1.56	1.542	1.563	1.57	1.567	1.593	1.625	1.638	1.66	1.679	1.64	1.687	1.696	1.703	1.726	1.742	1.762	1.791	1.808	1.801	1.823	1.853	1.818	1.837	1.838	1.865	1.863	1.869	1.883	1.909	1.936	1.902	1.935
96	1.421	1.426	1.433	1.407	1.414	1.423	1.411	1.402	1.393	1.407	1.403	1.421	1.435	1.431	1.425	1.44	1.444	1.422	1.433	1.43	1.433	1.435	1.456	1.459	1.459	1.473	1.441	1.473	1.473	1.464	1.477	1.495	1.493	1.508	1.496	1.499	1.513	1.517	1.498	1.519	1.523	1.517	1.516	1.529	1.525	1.533	1.537	1.539	1.542
0	NaN	NaN	NaN	NaN	NaN	NaN	NaN	NaN	NaN	NaN	NaN	NaN	NaN	NaN	NaN	NaN	NaN	NaN	NaN	NaN	NaN	NaN	NaN	NaN	NaN	NaN	NaN	NaN	NaN	NaN	NaN	NaN	NaN	NaN	NaN	NaN	NaN	NaN	NaN	NaN	NaN	NaN	NaN	NaN	NaN	NaN	NaN	NaN	NaN
0	1.414	1.431	1.42	1.41	1.409	1.433	1.413	1.412	1.404	1.422	1.421	1.431	1.445	1.456	1.451	1.461	1.456	1.443	1.466	1.471	1.481	1.489	1.505	1.507	1.508	1.531	1.515	1.532	1.538	1.558	1.554	1.568	1.578	1.577	1.574	1.595	1.589	1.612	1.588	1.613	1.642	1.628	1.643	1.653	1.656	1.661	1.663	1.667	1.685
97	1.439	1.469	1.471	1.461	1.458	1.473	1.457	1.45	1.447	1.451	1.457	1.474	1.48	1.487	1.498	1.499	1.502	1.491	1.508	1.521	1.534	1.564	1.583	1.583	1.585	1.626	1.614	1.642	1.677	1.688	1.719	1.742	1.77	1.782	1.803	1.85	1.865	1.917	1.929	1.974	2.036	2.05	2.095	2.152	2.192	2.195	2.209	2.233	2.232
98	1.398	1.419	1.407	1.4	1.393	1.407	1.39	1.403	1.381	1.393	1.397	1.412	1.418	1.43	1.417	1.428	1.419	1.409	1.424	1.421	1.418	1.42	1.439	1.436	1.424	1.447	1.436	1.447	1.448	1.456	1.458	1.461	1.464	1.465	1.466	1.48	1.461	1.481	1.459	1.487	1.498	1.488	1.492	1.502	1.481	1.501	1.504	1.496	1.515
99	1.438	1.45	1.444	1.452	1.449	1.467	1.455	1.438	1.429	1.452	1.439	1.462	1.476	1.504	1.489	1.507	1.499	1.492	1.523	1.525	1.529	1.551	1.564	1.584	1.573	1.609	1.597	1.626	1.635	1.638	1.67	1.689	1.705	1.737	1.748	1.776	1.762	1.815	1.82	1.863	1.933	1.972	2.03	2.101	2.148	2.189	2.2	2.216	2.24
100	1.41	1.417	1.427	1.408	1.4	1.419	1.397	1.413	1.384	1.404	1.393	1.404	1.422	1.412	1.425	1.425	1.431	1.416	1.418	1.424	1.422	1.422	1.443	1.457	1.457	1.455	1.446	1.467	1.476	1.47	1.485	1.501	1.506	1.508	1.521	1.519	1.52	1.544	1.532	1.539	1.55	1.558	1.558	1.558	1.567	1.583	1.589	1.583	1.608
101	1.391	1.421	1.4	1.393	1.388	1.409	1.385	1.393	1.377	1.395	1.392	1.401	1.406	1.43	1.411	1.43	1.426	1.409	1.428	1.425	1.431	1.419	1.455	1.453	1.453	1.469	1.463	1.466	1.473	1.488	1.494	1.501	1.518	1.519	1.53	1.544	1.543	1.58	1.563	1.583	1.612	1.619	1.624	1.646	1.653	1.669	1.684	1.686	1.725
0	1.573	1.577	1.632	1.568	1.548	1.559	1.568	1.575	1.558	1.492	1.559	1.545	1.571	1.594	1.597	1.574	1.571	1.605	1.614	1.603	1.619	1.596	1.597	1.656	1.636	1.623	1.628	1.64	1.656	1.646	1.686	1.659	1.684	1.704	1.695	1.689	1.679	1.717	1.714	1.693	1.761	1.742	1.729	1.734	1.736	1.742	1.775	1.763	1.786
102	1.408	1.413	1.432	1.403	1.406	1.428	1.414	1.404	1.392	1.406	1.409	1.415	1.426	1.421	1.442	1.431	1.429	1.416	1.426	1.433	1.432	1.421	1.45	1.448	1.442	1.462	1.43	1.448	1.459	1.455	1.465	1.479	1.478	1.487	1.493	1.49	1.492	1.505	1.486	1.5	1.515	1.507	1.513	1.52	1.519	1.522	1.547	1.536	1.555
0	1.437	1.451	1.499	1.463	1.441	1.482	1.47	1.44	1.446	1.439	1.443	1.457	1.462	1.494	1.48	1.462	1.472	1.483	1.481	1.456	1.459	1.45	1.501	1.48	1.477	1.49	1.482	1.476	1.487	1.484	1.502	1.519	1.496	1.504	1.518	1.494	1.498	1.505	1.48	1.519	1.521	1.518	1.529	1.52	1.506	1.515	1.522	1.525	1.538
0	1.55	1.54	1.601	1.524	1.543	1.541	1.56	1.542	1.552	1.493	1.521	1.552	1.593	1.574	1.596	1.6	1.6	1.572	1.587	1.631	1.595	1.56	1.634	1.62	1.662	1.627	1.641	1.657	1.655	1.632	1.695	1.704	1.692	1.692	1.704	1.709	1.69	1.712	1.702	1.7	1.743	1.748	1.723	1.746	1.718	1.743	1.734	1.775	1.768
0	1.444	1.483	1.497	1.503	1.465	1.503	1.472	1.43	1.46	1.466	1.457	1.478	1.449	1.492	1.495	1.496	1.502	1.481	1.512	1.492	1.469	1.472	1.512	1.51	1.472	1.517	1.475	1.497	1.523	1.493	1.5	1.528	1.524	1.526	1.523	1.499	1.527	1.55	1.525	1.539	1.574	1.542	1.547	1.559	1.55	1.555	1.557	1.558	1.572
0	1.401	1.404	1.418	1.397	1.402	1.413	1.397	1.395	1.386	1.411	1.395	1.415	1.42	1.419	1.427	1.423	1.432	1.421	1.427	1.434	1.435	1.431	1.47	1.472	1.464	1.485	1.472	1.509	1.5	1.511	1.522	1.55	1.553	1.556	1.557	1.568	1.574	1.589	1.593	1.605	1.62	1.617	1.634	1.637	1.64	1.649	1.664	1.644	1.663
0	1.472	1.473	1.491	1.459	1.458	1.47	1.436	1.45	1.433	1.459	1.453	1.466	1.471	1.486	1.486	1.478	1.491	1.48	1.499	1.501	1.496	1.504	1.529	1.535	1.568	1.545	1.519	1.57	1.553	1.553	1.603	1.597	1.611	1.615	1.636	1.708	1.732	1.764	1.8	1.807	1.854	1.841	1.848	1.847	1.846	1.869	1.875	1.877	1.753
0	1.419	1.423	1.433	1.42	1.415	1.423	1.416	1.412	1.398	1.42	1.407	1.429	1.418	1.434	1.439	1.436	1.437	1.417	1.44	1.426	1.421	1.406	1.457	1.434	1.416	1.437	1.419	1.437	1.437	1.434	1.44	1.45	1.456	1.447	1.446	1.442	1.439	1.446	1.443	1.46	1.473	1.459	1.458	1.46	1.457	1.461	1.466	1.457	1.474
0	1.373	1.402	1.4	1.388	1.397	1.403	1.386	1.389	1.374	1.379	1.375	1.386	1.395	1.425	1.418	1.416	1.419	1.414	1.419	1.432	1.436	1.416	1.455	1.444	1.456	1.471	1.446	1.455	1.482	1.467	1.486	1.504	1.51	1.509	1.515	1.525	1.523	1.546	1.525	1.539	1.563	1.572	1.561	1.569	1.574	1.586	1.575	1.577	1.6
103	1.382	1.407	1.409	1.392	1.398	1.403	1.388	1.387	1.37	1.379	1.387	1.396	1.395	1.415	1.407	1.423	1.427	1.421	1.434	1.433	1.448	1.439	1.479	1.48	1.494	1.522	1.506	1.533	1.555	1.564	1.584	1.606	1.611	1.631	1.651	1.672	1.672	1.719	1.704	1.742	1.795	1.839	1.871	1.895	1.907	1.96	1.983	2.022	2.064
0	1.376	1.391	1.392	1.392	1.395	1.393	1.383	1.387	1.368	1.388	1.39	1.405	1.4	1.409	1.409	1.418	1.404	1.394	1.415	1.426	1.423	1.424	1.441	1.445	1.441	1.45	1.43	1.448	1.44	1.43	1.434	1.451	1.461	1.466	1.468	1.472	1.466	1.475	1.463	1.482	1.499	1.492	1.508	1.516	1.512	1.534	1.542	1.55	1.559
104	1.455	1.46	1.475	1.464	1.465	1.482	1.469	1.463	1.444	1.458	1.457	1.482	1.474	1.467	1.5	1.5	1.495	1.502	1.486	1.508	1.512	1.504	1.541	1.526	1.527	1.557	1.536	1.558	1.572	1.552	1.583	1.591	1.606	1.599	1.597	1.598	1.592	1.629	1.601	1.623	1.622	1.639	1.639	1.629	1.63	1.633	1.644	1.631	1.665
0	1.374	1.41	1.408	1.396	1.399	1.412	1.395	1.399	1.382	1.39	1.401	1.415	1.4	1.419	1.417	1.417	1.429	1.414	1.431	1.43	1.427	1.41	1.454	1.444	1.45	1.464	1.444	1.456	1.46	1.457	1.471	1.487	1.478	1.484	1.479	1.492	1.48	1.495	1.469	1.485	1.492	1.484	1.496	1.489	1.481	1.502	1.495	1.503	1.512
0	1.462	1.454	1.478	1.465	1.457	1.49	1.461	1.479	1.423	1.468	1.454	1.486	1.487	1.488	1.482	1.489	1.495	1.491	1.496	1.495	1.489	1.502	1.53	1.524	1.509	1.526	1.513	1.547	1.514	1.519	1.551	1.544	1.541	1.542	1.556	1.542	1.544	1.549	1.55	1.571	1.57	1.556	1.551	1.569	1.56	1.595	1.575	1.569	1.571
0	1.382	1.39	1.395	1.387	1.391	1.39	1.374	1.381	1.37	1.387	1.389	1.403	1.396	1.412	1.413	1.424	1.417	1.408	1.414	1.423	1.423	1.411	1.435	NaN	NaN	NaN	NaN	NaN	NaN	NaN	NaN	NaN	NaN	NaN	NaN	NaN	NaN	NaN	NaN	NaN	NaN	NaN	NaN	NaN	NaN	NaN	NaN	NaN	NaN
0	1.427	1.437	1.434	1.425	1.411	1.436	1.416	1.408	1.4	1.422	1.413	1.433	1.425	1.427	1.452	1.439	1.429	1.414	1.431	1.423	1.425	1.42	1.444	1.436	1.428	1.431	1.42	1.431	1.441	1.43	1.437	1.444	1.446	1.447	1.448	1.44	1.44	1.446	1.435	1.457	1.458	1.448	1.455	1.45	1.448	1.458	1.449	1.434	1.461
105	1.444	1.438	1.458	1.453	1.445	1.454	1.444	1.432	1.427	1.456	1.444	1.464	1.458	1.488	1.498	1.476	1.485	1.475	1.5	1.497	1.501	1.498	1.536	1.543	1.533	1.554	1.528	1.571	1.567	1.57	1.579	1.607	1.626	1.629	1.615	1.64	1.618	1.649	1.645	1.672	1.669	1.674	1.693	1.693	1.683	1.708	1.703	1.69	1.727
106	1.403	1.435	1.436	1.415	1.432	1.442	1.418	1.408	1.395	1.422	1.425	1.441	1.413	1.455	1.423	1.446	1.459	1.451	1.45	1.446	1.447	1.418	1.47	1.45	1.466	1.49	1.456	1.44	1.485	1.47	1.463	1.493	1.476	1.481	1.501	1.49	1.498	1.511	1.496	1.506	1.515	1.512	1.524	1.519	1.504	1.518	1.528	1.538	1.534
107	1.435	1.417	1.429	1.421	1.408	1.436	1.406	1.42	1.398	1.424	1.409	1.421	1.429	1.441	1.456	1.446	1.436	1.419	1.439	1.439	1.454	1.431	1.463	1.463	1.445	1.456	1.441	1.461	1.47	1.464	1.465	1.478	1.478	1.488	1.478	1.479	1.483	1.492	1.482	1.502	1.507	1.482	1.5	1.519	1.502	1.522	1.52	1.502	1.525
108	1.397	1.403	1.412	1.403	1.402	1.421	1.396	1.398	1.376	1.393	1.399	1.407	1.413	1.418	1.415	1.42	1.422	1.392	1.41	1.425	1.417	1.408	1.433	1.419	1.408	1.431	1.419	1.427	1.436	1.429	1.43	1.458	1.469	1.466	1.477	1.481	1.488	1.5	1.486	1.516	1.525	1.523	1.537	1.548	1.56	1.558	1.564	1.582	1.592
0	1.408	1.401	1.393	1.387	1.4	1.397	1.411	1.415	1.396	1.408	1.401	1.449	1.43	1.433	1.457	1.433	1.442	1.387	1.43	1.415	1.425	1.405	1.462	1.448	1.431	1.441	1.438	1.438	1.439	1.467	1.445	1.458	1.484	1.514	1.492	1.496	1.478	1.532	1.486	1.525	1.522	1.511	1.532	1.501	1.526	1.552	1.54	1.543	1.56
109	1.558	1.571	1.576	1.566	1.546	1.571	1.545	1.557	1.512	1.541	1.522	1.579	1.563	1.586	1.567	1.571	1.573	1.561	1.565	1.566	1.578	1.555	1.596	1.582	1.593	1.579	1.565	1.595	1.585	1.579	1.62	1.606	1.631	1.625	1.61	1.669	1.651	1.677	1.634	1.634	1.705	1.697	1.68	1.665	1.688	1.703	1.692	1.73	1.761
110	1.452	1.465	1.466	1.45	1.456	1.481	1.457	1.461	1.441	1.468	1.446	1.471	1.476	1.502	1.477	1.474	1.491	1.49	1.496	1.481	1.491	1.485	1.514	1.527	1.502	1.514	1.5	1.531	1.541	1.521	1.547	1.552	1.569	1.554	1.578	1.561	1.557	1.579	1.546	1.589	1.583	1.582	1.591	1.594	1.588	1.609	1.599	1.593	1.608
0	NaN	NaN	NaN	NaN	NaN	NaN	NaN	NaN	NaN	NaN	NaN	NaN	NaN	NaN	NaN	NaN	NaN	NaN	NaN	NaN	NaN	NaN	NaN	NaN	NaN	NaN	NaN	NaN	NaN	NaN	NaN	NaN	NaN	NaN	NaN	NaN	NaN	NaN	NaN	NaN	NaN	NaN	NaN	NaN	NaN	NaN	NaN	NaN	NaN
0	1.427	1.457	1.473	1.449	1.445	1.465	1.447	1.449	1.449	1.456	1.461	1.469	1.449	1.462	1.485	1.481	1.496	1.459	1.486	1.473	1.484	1.467	1.518	1.493	1.479	1.506	1.494	1.519	1.536	1.521	1.533	1.527	1.562	1.551	1.548	1.548	1.529	1.558	1.552	1.583	1.577	1.583	1.603	1.58	1.581	1.596	1.573	1.573	1.612
111	1.417	1.43	1.402	1.423	1.415	1.423	1.406	1.421	1.394	1.386	1.395	1.424	1.427	1.408	1.433	1.41	1.416	1.392	1.418	1.433	1.418	1.407	1.434	1.432	1.41	1.422	1.429	1.426	1.428	1.426	1.437	1.451	1.464	1.461	1.46	1.476	1.457	1.467	1.467	1.486	1.496	1.508	1.517	1.52	1.538	1.544	1.552	1.558	1.583
0	1.36	1.332	1.376	1.382	1.392	1.391	1.426	1.356	1.41	1.409	1.394	1.407	1.411	1.408	1.401	1.476	1.446	1.462	1.435	1.499	1.441	1.428	1.422	1.426	1.443	1.417	1.452	1.462	1.477	1.442	1.518	1.471	1.454	1.505	1.47	1.473	1.46	1.461	1.48	1.468	1.471	1.496	1.55	1.556	1.552	1.601	1.588	1.717	1.584
112	1.395	1.374	1.41	1.402	1.388	1.396	1.42	1.399	1.397	1.419	1.42	1.419	1.424	1.418	1.409	1.434	1.42	1.431	1.413	1.433	1.449	1.427	1.453	1.433	1.426	1.445	1.439	1.459	1.456	1.475	1.455	1.459	1.454	1.473	1.472	1.485	1.466	1.483	1.475	1.469	1.504	1.48	1.506	1.469	1.496	1.509	1.506	1.516	1.506
0	1.441	1.434	1.422	1.409	1.402	1.39	1.416	1.393	1.386	1.396	1.411	1.408	1.425	1.413	1.399	1.426	1.383	1.419	1.405	1.391	1.448	1.423	1.429	1.423	1.419	1.44	1.447	1.451	1.43	1.466	1.451	1.456	1.455	1.463	1.451	1.475	1.475	1.482	1.481	1.487	1.515	1.507	1.502	1.303	1.518	1.527	1.514	1.528	1.519
113	1.416	1.11	1.143	1.384	1.171	1.196	1.234	1.216	1.412	1.429	1.43	1.401	1.229	1.237	1.232	1.265	1.414	1.441	1.279	1.299	1.33	1.331	1.462	1.441	1.44	1.455	1.368	1.39	1.416	1.414	1.371	1.38	1.393	1.412	1.522	1.429	1.426	1.43	1.424	1.469	1.398	1.483	1.519	1.513	1.458	1.453	1.482	1.483	1.457
114	1.381	1.373	1.392	1.385	1.379	1.367	1.391	1.383	1.374	1.381	1.392	1.399	1.404	1.399	1.393	1.416	1.406	1.422	1.402	1.412	1.438	1.422	1.442	1.43	1.425	1.436	1.453	1.45	1.445	1.473	1.47	1.462	1.477	1.497	1.495	1.507	1.503	1.523	1.534	1.532	1.564	1.559	1.576	1.491	1.588	1.598	1.6	1.625	1.626
0	1.405	1.159	1.194	1.391	1.225	1.233	1.264	1.256	1.406	1.412	1.444	1.382	1.299	1.294	1.292	1.312	1.384	1.427	1.306	1.312	1.347	1.352	1.442	1.423	1.405	1.429	1.371	1.371	1.406	1.4	1.353	1.375	1.386	1.41	1.461	1.421	1.412	1.426	1.428	1.446	1.425	1.462	1.481	1.48	1.451	1.423	1.464	1.444	1.426
115	1.379	1.365	1.374	1.37	1.356	1.366	1.383	1.366	1.371	1.376	1.378	1.387	1.385	1.384	1.378	1.402	1.384	1.396	1.386	1.388	1.425	1.404	1.428	1.402	1.407	1.412	1.426	1.432	1.432	1.454	1.426	1.436	1.436	1.449	1.441	1.464	1.453	1.47	1.469	1.476	1.491	1.48	1.499	1.459	1.51	1.519	1.521	1.53	1.519
0	1.375	1.36	1.404	1.388	1.373	1.387	1.402	1.381	1.392	1.4	1.416	1.41	1.417	1.419	1.414	1.427	1.433	1.427	1.431	1.451	1.461	1.451	1.472	1.459	1.459	1.48	1.493	1.512	1.504	1.525	1.515	1.53	1.532	1.561	1.556	1.565	1.564	1.589	1.584	1.581	1.619	1.607	1.64	1.613	1.633	1.65	1.65	1.677	1.66
116	1.391	1.361	1.42	1.388	1.394	1.41	1.421	1.406	1.416	1.441	1.449	1.47	1.484	1.523	1.544	1.604	1.638	1.712	1.783	1.925	2.098	2.112	2.145	2.149	2.102	2.099	2.126	2.143	2.059	2.122	2.044	2.074	2.073	2.068	2.074	2.088	2.096	2.112	2.105	2.068	2.095	2.115	2.119	2.08	2.094	2.089	2.17	2.19	2.128
117	1.391	1.386	1.381	1.391	1.368	1.367	1.393	1.395	1.386	1.391	1.394	1.392	1.395	1.398	1.384	1.408	1.395	1.401	1.401	1.4	1.426	1.409	1.433	1.421	1.419	1.424	1.449	1.451	1.44	1.472	1.459	1.452	1.465	1.471	1.459	1.485	1.474	1.486	1.491	1.486	1.509	1.508	1.509	1.429	1.514	1.521	1.516	1.539	1.522
118	1.379	1.366	1.382	1.379	1.373	1.368	1.382	1.39	1.371	1.381	1.4	1.394	1.399	1.391	1.383	1.403	1.397	1.401	1.393	1.396	1.423	1.407	1.427	1.412	1.402	1.414	1.437	1.435	1.44	1.46	1.432	1.449	1.448	1.467	1.456	1.483	1.486	1.488	1.505	1.497	1.509	1.521	1.529	1.478	1.524	1.542	1.536	1.56	1.546
0	1.366	1.284	1.367	1.304	1.316	1.378	1.41	1.382	1.39	1.376	1.4	1.399	1.405	1.372	1.368	1.404	1.369	1.393	1.382	1.378	1.388	1.4	1.399	1.381	1.375	1.374	1.4	1.405	1.4	1.417	1.4	1.39	1.4	1.408	1.394	1.408	1.398	1.406	1.39	1.4	1.4	1.409	1.413	1.421	1.406	1.403	1.409	1.418	1.404
119	1.181	1.203	1.225	1.24	1.232	1.415	1.458	1.294	1.415	1.321	1.389	1.443	1.395	1.337	1.354	1.366	1.381	1.449	1.439	1.409	1.42	1.513	1.489	1.466	1.473	1.444	1.466	1.509	1.558	1.583	1.523	1.552	1.54	1.604	1.601	1.626	1.62	1.623	1.588	1.629	1.635	1.619	1.679	1.704	1.681	1.682	1.688	1.717	1.699
120	1.267	1.238	1.29	1.266	1.272	1.407	1.439	1.334	1.422	1.366	1.42	1.436	1.437	1.381	1.378	1.417	1.414	1.472	1.46	1.423	1.458	1.519	1.513	1.471	1.482	1.472	1.533	1.552	1.599	1.614	1.584	1.597	1.618	1.645	1.672	1.689	1.686	1.7	1.683	1.72	1.719	1.735	1.851	1.998	2.077	2.161	2.253	2.292	2.283
121	1.324	1.315	1.344	1.334	1.324	1.387	1.423	1.35	1.401	1.364	1.388	1.416	1.404	1.373	1.356	1.396	1.377	1.407	1.4	1.379	1.391	1.42	1.433	1.4	1.391	1.385	1.394	1.41	1.433	1.457	1.415	1.422	1.427	1.447	1.443	1.464	1.449	1.477	1.442	1.466	1.479	1.456	1.499	1.507	1.509	1.493	1.506	1.522	1.516
122	1.39	1.364	1.395	1.365	1.368	1.415	1.475	1.404	1.444	1.418	1.452	1.461	1.472	1.44	1.422	1.493	1.456	1.49	1.491	1.477	1.475	1.521	1.519	1.521	1.515	1.501	1.544	1.568	1.582	1.584	1.589	1.576	1.588	1.626	1.616	1.643	1.613	1.645	1.632	1.657	1.684	1.649	1.686	1.712	1.706	1.69	1.717	1.736	1.71
0	1.407	1.259	NaN	NaN	NaN	NaN	NaN	NaN	NaN	NaN	NaN	NaN	NaN	NaN	NaN	NaN	NaN	NaN	NaN	NaN	NaN	NaN	NaN	NaN	NaN	NaN	NaN	NaN	NaN	NaN	NaN	NaN	NaN	NaN	NaN	NaN	NaN	NaN	NaN	NaN	NaN	NaN	NaN	NaN	NaN	NaN	NaN	NaN	NaN
123	1.428	1.384	1.438	1.431	1.421	1.426	1.443	1.432	1.432	1.437	1.452	1.438	1.45	1.436	1.442	1.455	1.445	1.462	1.447	1.442	1.467	1.471	1.475	1.47	1.487	1.496	1.523	1.519	1.537	1.557	1.531	1.554	1.571	1.595	1.609	1.623	1.638	1.67	1.67	1.685	1.704	1.714	1.77	1.747	1.761	1.773	1.8	1.819	1.831
124	1.424	1.393	1.402	1.407	1.375	1.419	1.444	1.418	1.416	1.42	1.433	1.443	1.45	1.418	1.423	1.451	1.426	1.442	1.432	1.438	1.45	1.477	1.465	1.47	1.446	1.464	1.491	1.508	1.484	1.515	1.507	1.49	1.508	1.515	1.501	1.519	1.498	1.518	1.514	1.53	1.523	1.523	1.543	1.562	1.553	1.555	1.553	1.56	1.567
125	1.422	1.382	1.411	1.386	1.372	1.38	1.433	1.382	1.394	1.408	1.409	1.412	1.414	1.404	1.394	1.432	1.4	1.413	1.4	1.415	1.414	1.42	1.437	1.426	1.409	1.413	1.426	1.445	1.443	1.463	1.441	1.447	1.447	1.459	1.462	1.476	1.457	1.467	1.459	1.467	1.491	1.489	1.49	1.503	1.506	1.492	1.502	1.531	1.508
126	1.451	1.442	1.43	1.428	1.414	1.413	1.466	1.433	1.434	1.446	1.447	1.474	1.469	1.462	1.449	1.488	1.455	1.508	1.466	1.48	1.484	1.502	1.524	1.508	1.512	1.497	1.535	1.55	1.551	1.563	1.561	1.562	1.575	1.586	1.595	1.615	1.597	1.606	1.599	1.632	1.619	1.635	1.627	1.659	1.657	1.626	1.627	1.66	1.658
127	1.423	1.42	1.402	1.424	1.396	1.387	1.431	1.421	1.409	1.423	1.41	1.428	1.432	1.434	1.442	1.439	1.465	1.466	1.457	1.459	1.493	1.47	1.519	1.523	1.515	1.535	1.547	1.549	1.59	1.605	1.591	1.588	1.597	1.632	1.6	1.647	1.654	1.653	1.66	1.667	1.688	1.689	1.704	1.69	1.678	1.704	1.728	1.73	1.723
128	1.424	1.442	1.412	1.43	1.396	1.406	1.439	1.405	1.416	1.428	1.43	1.434	1.444	1.435	1.452	1.463	1.47	1.478	1.474	1.477	1.515	1.498	1.516	1.527	1.54	1.539	1.554	1.562	1.595	1.62	1.604	1.595	1.622	1.643	1.609	1.665	1.662	1.662	1.672	1.674	1.694	1.713	1.707	1.726	1.701	1.728	1.752	1.751	1.765
129	1.427	1.423	1.407	1.439	1.398	1.411	1.446	1.406	1.418	1.414	1.423	1.436	1.441	1.419	1.426	1.462	1.423	1.436	1.425	1.433	1.442	1.467	1.449	1.455	1.444	1.439	1.497	1.483	1.473	1.496	1.492	1.46	1.497	1.485	1.476	1.508	1.485	1.481	1.495	1.522	1.508	1.51	1.507	1.539	1.516	1.524	1.504	1.525	1.533
130	1.443	1.435	1.414	1.414	1.386	1.418	1.424	1.402	1.413	1.403	1.438	1.432	1.445	1.422	1.431	1.469	1.424	1.443	1.441	1.448	1.446	1.483	1.469	1.471	1.466	1.468	1.5	1.537	1.512	1.536	1.549	1.537	1.555	1.551	1.543	1.561	1.554	1.565	1.574	1.584	1.592	1.588	1.604	1.612	1.607	1.599	1.609	1.632	1.626
0	1.385	1.399	1.414	1.407	1.372	1.384	1.402	1.412	1.4	1.412	1.418	1.413	1.426	1.406	1.432	1.425	1.426	1.432	1.416	1.433	1.457	1.426	1.459	1.445	1.44	1.454	1.458	1.473	1.47	1.49	1.462	1.461	1.486	1.483	1.478	1.482	1.495	1.507	1.492	1.499	1.509	1.52	1.524	1.507	1.516	1.509	1.515	1.54	1.526
131	1.391	1.385	1.395	1.396	1.371	1.393	1.401	1.396	1.395	1.41	1.418	1.407	1.423	1.398	1.42	1.423	1.417	1.429	1.417	1.412	1.438	1.433	1.439	1.439	1.438	1.443	1.465	1.464	1.471	1.495	1.467	1.467	1.488	1.487	1.493	1.51	1.498	1.512	1.512	1.517	1.525	1.537	1.551	1.54	1.529	1.54	1.556	1.565	1.571
132	1.436	1.424	1.446	1.432	1.421	1.424	1.444	1.434	1.439	1.442	1.448	1.421	1.449	1.434	1.436	1.457	1.447	1.479	1.462	1.457	1.487	1.493	1.503	1.502	1.507	1.511	1.527	1.521	1.554	1.583	1.544	1.56	1.581	1.587	1.591	1.597	1.61	1.64	1.63	1.638	1.674	1.677	1.712	1.698	1.698	1.708	1.727	1.74	1.737
0	1.403	1.408	1.414	1.417	1.389	1.373	1.424	1.42	1.407	1.419	1.415	1.414	1.434	1.433	1.43	1.419	1.441	1.437	1.419	1.442	1.463	1.438	1.473	1.453	NaN	NaN	NaN	NaN	NaN	NaN	NaN	NaN	NaN	NaN	NaN	NaN	NaN	NaN	NaN	NaN	NaN	NaN	NaN	NaN	NaN	NaN	NaN	NaN	NaN
133	1.45	1.424	1.421	1.42	1.408	1.407	1.441	1.42	1.41	1.42	1.413	1.425	1.431	1.424	1.401	1.45	1.411	1.427	1.42	1.443	1.404	1.438	1.434	1.437	1.434	1.418	1.455	1.471	1.454	1.475	1.459	1.458	1.476	1.472	1.471	1.483	1.456	1.471	1.462	1.489	1.493	1.5	1.486	1.505	1.515	1.497	1.509	1.518	1.516
134	1.399	1.376	1.404	1.388	1.38	1.382	1.391	1.395	1.39	1.398	1.402	1.396	1.409	1.401	1.401	1.417	1.406	1.432	1.399	1.408	1.434	1.426	1.438	1.432	1.423	1.436	1.453	1.449	1.466	1.488	1.46	1.46	1.474	1.466	1.465	1.475	1.481	1.492	1.487	1.489	1.502	1.509	1.516	1.505	1.497	1.504	1.502	1.52	1.511
135	1.519	1.504	1.48	1.488	1.46	1.485	1.503	1.477	1.478	1.49	1.508	1.505	1.51	1.494	1.506	1.529	1.503	1.532	1.517	1.53	1.539	1.551	1.547	1.54	1.532	1.525	1.569	1.585	1.597	1.601	1.628	1.603	1.621	1.652	1.649	1.636	1.648	1.657	1.681	1.716	1.72	1.725	1.758	1.75	1.78	1.774	1.76	1.815	1.84
136	1.392	1.387	1.403	1.385	1.389	1.382	1.394	1.401	1.399	1.41	1.424	1.408	1.427	1.407	1.422	1.438	1.436	1.456	1.437	1.451	1.488	1.478	1.498	1.476	1.48	1.498	1.511	1.514	1.52	1.562	1.532	1.54	1.55	1.559	1.559	1.569	1.585	1.593	1.596	1.598	1.62	1.607	1.617	1.619	1.617	1.633	1.629	1.656	1.644
137	1.405	1.401	1.414	1.42	1.382	1.385	1.417	1.418	1.401	1.42	1.412	1.418	1.425	1.422	1.41	1.42	1.432	1.436	1.419	1.441	1.454	1.437	1.469	1.45	1.442	1.456	1.457	1.468	1.477	1.495	1.467	1.463	1.477	1.499	1.483	1.492	1.503	1.502	1.498	1.519	1.509	1.521	1.529	1.531	1.511	1.526	1.535	1.555	1.534
138	1.492	1.473	1.494	1.476	1.442	1.464	1.514	1.461	1.446	1.477	1.465	1.47	1.494	1.459	1.493	1.534	1.448	1.515	1.482	1.495	1.494	1.537	1.536	1.511	1.502	1.498	1.567	1.579	1.597	1.596	1.587	1.579	1.611	1.651	1.644	1.681	1.627	1.664	1.702	1.69	1.73	1.768	1.776	1.842	1.876	1.9	1.926	2.018	2.04
0	1.389	1.393	1.4	1.402	1.368	1.385	1.395	1.405	1.4	1.396	1.401	1.413	1.415	1.395	1.42	1.418	1.415	1.433	1.413	1.427	1.447	1.428	1.456	1.452	1.441	1.459	1.479	1.478	1.479	1.503	1.481	1.479	1.501	1.502	1.511	1.513	1.525	1.526	1.531	1.55	1.551	1.566	1.574	1.565	1.557	1.576	1.58	1.607	1.601
0	1.385	1.38	1.398	1.383	NaN	NaN	NaN	NaN	NaN	NaN	NaN	NaN	NaN	NaN	NaN	NaN	NaN	NaN	NaN	NaN	NaN	NaN	NaN	NaN	NaN	NaN	NaN	NaN	NaN	NaN	NaN	NaN	NaN	NaN	NaN	NaN	NaN	NaN	NaN	NaN	NaN	NaN	NaN	NaN	NaN	NaN	NaN	NaN	NaN
0	1.377	1.38	1.386	1.381	1.366	1.36	1.392	1.396	1.379	1.382	1.382	1.39	1.399	1.385	1.375	1.389	1.394	1.399	1.381	1.393	1.406	1.382	1.414	1.39	1.386	1.395	1.406	1.402	1.404	1.419	1.401	1.402	1.411	1.413	1.402	1.417	1.413	1.412	1.412	1.414	1.41	1.419	1.419	1.424	1.418	1.423	1.421	1.432	1.417
139	1.4	1.376	1.417	1.381	1.38	1.384	1.389	1.401	1.385	1.396	1.412	1.404	1.418	1.416	1.418	1.448	1.442	1.466	1.445	1.455	1.489	1.486	1.508	1.498	1.505	1.519	1.553	1.546	1.561	1.601	1.576	1.587	1.6	1.604	1.607	1.63	1.639	1.667	1.668	1.718	1.803	1.87	1.939	2.011	2.036	2.095	2.103	2.162	2.143
0	NaN	NaN	NaN	NaN	NaN	NaN	NaN	NaN	NaN	NaN	NaN	NaN	NaN	NaN	NaN	NaN	NaN	NaN	NaN	NaN	NaN	NaN	NaN	NaN	NaN	NaN	NaN	NaN	NaN	NaN	NaN	NaN	NaN	NaN	NaN	NaN	NaN	NaN	NaN	NaN	NaN	NaN	NaN	NaN	NaN	NaN	NaN	NaN	NaN
140	1.461	1.463	1.431	1.43	1.405	1.448	1.453	1.45	1.434	1.424	1.451	1.464	1.462	1.447	1.451	1.477	1.452	1.468	1.461	1.479	1.469	1.492	1.495	1.485	1.473	1.487	1.536	1.528	1.535	1.549	1.549	1.535	1.567	1.564	1.56	1.582	1.572	1.584	1.591	1.606	1.605	1.618	1.615	1.652	1.624	1.634	1.626	1.656	1.642
0	1.401	1.393	1.404	NaN	NaN	NaN	NaN	NaN	NaN	NaN	NaN	NaN	NaN	NaN	NaN	NaN	NaN	NaN	NaN	NaN	NaN	NaN	NaN	NaN	NaN	NaN	NaN	NaN	NaN	NaN	NaN	NaN	NaN	NaN	NaN	NaN	NaN	NaN	NaN	NaN	NaN	NaN	NaN	NaN	NaN	NaN	NaN	NaN	NaN
0	1.385	1.385	1.411	1.376	1.38	1.37	1.404	1.392	1.394	1.407	1.412	1.409	1.402	1.404	1.406	1.423	1.403	1.426	1.413	1.423	1.442	1.428	1.449	1.436	1.431	1.445	1.466	1.46	1.463	1.489	1.474	1.48	1.474	1.49	1.485	1.523	1.51	1.526	1.522	1.52	1.526	1.548	1.538	1.553	1.542	1.545	1.539	1.553	1.543
0	1.47	1.466	1.428	1.443	1.405	1.448	1.459	1.446	1.441	1.45	1.469	1.471	1.479	1.473	1.461	1.498	1.467	1.497	1.488	1.505	1.511	1.539	1.543	1.515	1.501	1.514	1.563	1.549	1.574	1.585	1.592	1.581	1.603	1.612	1.599	1.624	1.615	1.619	1.647	1.645	1.655	1.682	1.684	1.709	1.684	1.705	1.701	1.732	1.721
141	1.382	1.4	1.386	1.4	1.364	1.391	1.393	1.401	1.413	1.393	1.392	1.423	1.419	1.376	1.404	1.417	1.413	1.449	1.414	1.43	1.457	1.418	1.455	1.446	1.444	1.45	1.466	1.474	1.467	1.493	1.489	1.474	1.483	1.473	1.479	1.497	1.489	1.509	1.501	1.518	1.504	1.529	1.529	1.521	1.514	1.532	1.521	1.557	1.543
142	1.402	1.406	1.436	1.378	1.38	1.392	1.391	1.408	1.404	1.404	1.411	1.429	1.429	1.412	1.423	1.447	1.43	1.479	1.45	1.485	1.504	1.497	1.52	1.513	1.519	1.552	1.573	1.577	1.597	1.634	1.632	1.623	1.662	1.661	1.687	1.694	1.721	1.756	1.766	1.822	1.94	2.013	2.087	2.14	2.176	2.227	2.216	2.275	2.246
143	1.408	1.385	1.405	1.387	1.391	1.392	1.411	1.392	1.401	1.408	1.409	1.415	1.408	1.4	1.398	1.419	1.401	1.411	1.399	1.412	1.42	1.408	1.432	1.408	1.409	1.408	1.429	1.437	1.432	1.446	1.431	1.431	1.429	1.435	1.42	1.44	1.439	1.444	1.436	1.434	1.441	1.455	1.445	1.451	1.435	1.453	1.451	1.461	1.45
144	1.405	1.402	1.424	1.375	1.386	1.395	1.388	1.385	1.387	1.391	1.409	1.423	1.436	1.43	1.432	1.474	1.443	1.51	1.481	1.521	1.559	1.57	1.6	1.594	1.586	1.603	1.645	1.654	1.675	1.712	1.699	1.713	1.73	1.739	1.747	1.776	1.791	1.832	1.844	1.894	1.984	2.066	2.109	2.164	2.203	2.236	2.239	2.286	2.265
145	1.402	1.416	1.403	1.411	1.381	1.403	1.395	1.416	1.417	1.396	1.388	1.445	1.442	1.373	1.404	1.425	1.426	1.459	1.427	1.445	1.459	1.427	1.46	1.459	1.455	1.464	1.48	1.479	1.494	1.518	1.506	1.492	1.503	1.511	1.515	1.527	1.516	1.539	1.535	1.548	1.545	1.579	1.577	1.567	1.557	1.583	1.571	1.604	1.6
146	1.391	1.385	1.398	1.386	1.38	1.373	1.408	1.398	1.399	1.393	1.404	1.394	1.402	1.402	1.406	1.421	1.413	1.439	1.432	1.444	1.478	1.472	1.488	1.511	1.519	1.529	1.567	1.592	1.606	1.68	1.701	1.788	1.83	1.897	2.003	1.857	2.132	2.164	2.143	2.153	2.132	2.152	2.186	2.244	2.222	2.225	2.216	2.261	2.188
0	1.384	1.383	1.412	1.392	1.385	1.386	1.396	1.401	1.394	1.411	1.418	1.423	1.405	1.396	1.408	1.426	1.407	1.438	1.428	1.432	1.459	1.434	1.469	1.457	1.452	1.455	1.477	1.497	1.488	1.529	1.516	1.533	1.582	1.611	NaN	NaN	NaN	NaN	NaN	NaN	NaN	NaN	NaN	NaN	NaN	NaN	NaN	NaN	NaN
0	1.392	1.388	1.398	1.38	1.388	1.38	1.413	1.392	1.403	1.404	1.411	1.416	1.416	1.41	1.412	1.441	1.447	1.453	1.45	1.464	1.51	1.516	1.592	1.664	1.739	1.825	1.941	1.998	2.094	NaN	NaN	NaN	NaN	NaN	NaN	NaN	NaN	NaN	NaN	NaN	NaN	NaN	NaN	NaN	NaN	NaN	NaN	NaN	NaN
147	1.424	1.421	1.442	1.412	1.414	1.414	1.454	1.421	1.427	1.428	1.439	1.437	1.45	1.441	1.43	1.457	1.444	1.462	1.458	1.463	1.479	1.464	1.496	1.471	1.479	1.464	1.492	1.494	1.494	1.513	1.501	1.5	1.526	1.517	1.512	1.525	1.525	1.533	1.533	1.537	1.546	1.554	1.545	1.564	1.548	1.562	1.545	1.558	1.558
148	1.436	1.42	1.41	1.399	1.391	1.407	1.449	1.447	1.445	1.424	1.443	1.46	1.465	1.444	1.466	1.485	1.488	1.498	1.47	1.486	1.523	1.5	1.526	1.539	1.533	1.547	1.576	1.606	1.612	1.645	1.64	1.624	1.676	1.702	1.72	1.727	1.741	1.796	1.801	1.835	1.865	1.999	2.062	2.118	2.201	2.228	2.249	2.29	2.259
0	NaN	NaN	NaN	NaN	NaN	NaN	NaN	NaN	NaN	NaN	NaN	NaN	NaN	NaN	NaN	NaN	NaN	NaN	NaN	NaN	NaN	NaN	NaN	NaN	NaN	NaN	NaN	NaN	NaN	NaN	NaN	NaN	NaN	NaN	NaN	NaN	NaN	NaN	NaN	NaN	NaN	NaN	NaN	NaN	NaN	NaN	NaN	NaN	NaN
149	1.448	1.455	1.444	1.453	1.426	1.427	1.442	1.463	1.446	1.439	1.421	1.472	1.469	1.433	1.444	1.485	1.455	1.489	1.491	1.488	1.515	1.498	1.531	1.52	1.509	1.517	1.541	1.567	1.562	1.593	1.576	1.588	1.597	1.611	1.618	1.628	1.604	1.626	1.647	1.657	1.664	1.678	1.676	1.672	1.669	1.682	1.685	1.725	1.728
150	1.442	1.414	1.44	1.425	1.422	1.432	1.452	1.434	1.417	1.435	1.44	1.441	1.457	1.44	1.433	1.464	1.455	1.477	1.462	1.485	1.497	1.485	1.511	1.494	1.498	1.501	1.526	1.52	1.53	1.553	1.538	1.537	1.565	1.565	1.548	1.574	1.568	1.593	1.577	1.591	1.603	1.62	1.608	1.618	1.614	1.625	1.624	1.645	1.642
151	1.429	1.418	1.425	1.401	1.423	1.415	1.434	1.446	1.458	1.435	1.458	1.496	1.471	1.469	1.465	1.483	1.461	1.507	1.482	1.475	1.52	1.493	1.515	1.516	1.51	1.531	1.56	1.552	1.576	1.601	1.579	1.595	1.586	1.619	1.597	1.59	1.596	1.618	1.625	1.626	1.638	1.667	1.65	1.647	1.648	1.677	1.668	1.702	1.687
152	1.533	1.513	1.502	1.493	1.471	1.501	1.51	1.495	1.492	1.487	1.535	1.54	1.535	1.492	1.497	1.538	1.549	1.535	1.53	1.559	1.552	1.529	1.555	1.559	1.54	1.57	1.593	1.589	1.611	1.623	1.609	1.61	1.612	1.671	1.64	1.665	1.633	1.651	1.669	1.672	1.676	1.7	1.693	1.727	1.702	1.667	1.739	1.727	1.725
153	1.39	1.389	1.394	1.386	1.388	1.371	1.406	1.405	1.393	1.399	1.419	1.415	1.41	1.402	1.395	1.43	1.406	1.423	1.404	1.41	1.427	1.42	1.437	1.425	1.419	1.425	1.446	1.442	1.441	1.462	1.447	1.45	1.451	1.468	1.456	1.472	1.457	1.472	1.466	1.474	1.49	1.494	1.49	1.504	1.489	1.483	1.483	1.517	1.488
154	1.415	1.428	1.413	1.403	1.393	1.397	1.404	1.418	1.406	1.412	1.429	1.441	1.44	1.432	1.446	1.475	1.46	1.493	1.495	1.473	1.53	1.532	1.53	1.551	1.551	1.566	1.624	1.619	1.63	1.687	1.68	1.706	1.693	1.747	1.754	1.762	1.767	1.784	1.814	1.824	1.857	1.88	1.888	1.904	1.928	1.928	1.929	1.976	1.961
155	1.419	1.422	1.402	1.409	1.405	1.397	1.411	1.409	1.391	1.412	1.442	1.463	1.425	1.45	1.441	1.465	1.451	1.471	1.471	1.453	1.505	1.492	1.475	1.492	1.486	1.49	1.549	1.53	1.553	1.58	1.56	1.573	1.57	1.59	1.593	1.596	1.581	1.608	1.616	1.605	1.62	1.651	1.622	1.639	1.648	1.649	1.642	1.667	1.657
0	1.513	1.516	1.507	1.505	1.502	1.503	1.522	1.523	1.483	1.511	1.499	1.541	1.51	1.532	1.491	1.553	1.531	1.54	1.539	1.533	1.575	1.556	1.543	1.546	1.531	1.54	1.576	1.567	1.572	1.602	1.574	1.575	1.605	1.578	1.559	1.575	1.564	1.59	1.605	1.624	1.595	1.64	1.611	1.616	1.625	1.626	1.641	1.614	1.622
0	1.431	1.423	1.433	1.415	1.418	1.427	1.436	1.439	1.435	1.437	1.45	1.456	1.45	1.442	1.44	1.484	1.462	1.476	1.469	1.478	1.495	1.498	1.517	1.511	1.495	1.498	1.519	1.506	1.528	1.537	1.527	1.55	1.559	1.565	1.569	1.565	1.59	1.597	1.588	1.575	1.604	1.617	1.61	1.629	1.609	1.618	1.62	1.652	1.623
156	1.445	1.428	1.445	1.423	1.424	1.437	1.441	1.445	1.428	1.436	1.459	1.451	1.461	1.447	1.447	1.482	1.462	1.47	1.443	1.476	1.479	1.482	1.489	1.473	1.483	1.472	1.513	1.49	1.504	1.525	1.509	1.498	1.515	1.511	1.52	1.528	1.528	1.55	1.528	1.529	1.531	1.557	1.545	1.555	1.544	1.56	1.551	1.574	1.56
157	1.434	1.414	1.424	1.415	1.416	1.415	1.44	1.417	1.426	1.431	1.443	1.453	1.468	1.451	1.451	1.494	1.486	1.503	1.491	1.51	1.524	1.532	1.551	1.543	1.553	1.545	1.594	1.581	1.601	1.644	1.63	1.622	1.647	1.662	1.656	1.671	1.664	1.688	1.692	1.681	1.719	1.738	1.725	1.739	1.749	1.754	1.76	1.778	1.784
158	1.364	1.358	1.373	1.365	1.358	1.362	1.388	1.382	1.38	1.383	1.395	1.405	1.413	1.415	1.422	1.458	1.461	1.484	1.496	1.531	1.574	1.594	1.642	1.652	1.683	1.724	1.779	1.814	1.862	1.881	1.712	1.762	1.685	1.861	1.888	1.906	1.865	1.884	1.87	1.874	1.85	1.954	2.002	2.062	2.082	2.103	2.086	2.119	2.088
0	1.429	1.448	1.439	1.431	1.421	1.415	1.44	1.456	1.43	1.427	1.441	1.428	1.439	1.463	1.426	1.485	1.45	1.461	1.465	1.446	1.488	1.476	1.495	1.484	1.485	1.507	1.541	1.54	1.522	1.558	1.559	1.565	1.559	1.596	1.573	1.629	1.6	1.64	1.621	1.621	1.682	1.667	1.665	1.705	1.718	1.697	1.691	1.743	1.721
159	1.42	1.42	1.421	1.416	1.41	1.395	1.437	1.416	1.4	1.416	1.432	1.448	1.451	1.442	1.437	1.474	1.464	1.472	1.473	1.482	1.505	1.491	1.5	1.514	1.517	1.506	1.545	1.537	1.563	1.596	1.571	1.59	1.592	1.613	1.615	1.617	1.625	1.643	1.651	1.641	1.669	1.692	1.694	1.703	1.704	1.711	1.704	1.725	1.73
160	1.47	1.48	1.464	1.451	1.469	1.464	1.502	1.459	1.453	1.471	1.503	1.527	1.485	1.525	1.519	1.521	1.512	1.517	1.527	1.513	1.562	1.55	1.537	1.547	1.541	1.557	1.63	1.579	1.617	1.642	1.619	1.684	1.649	1.692	1.668	1.664	1.654	1.676	1.695	1.679	1.714	1.738	1.705	1.73	1.75	1.729	1.727	1.747	1.735
0	1.47	1.492	1.468	1.437	1.489	1.438	1.473	1.467	1.424	1.479	1.507	1.51	1.486	1.513	1.487	1.516	1.492	1.489	1.513	1.49	1.535	1.529	1.503	1.486	1.507	1.508	1.573	1.527	1.546	1.572	1.535	1.599	1.56	1.587	1.57	1.562	1.536	1.557	1.568	1.562	1.576	1.604	1.568	1.573	1.597	1.593	1.586	1.584	1.584
161	1.434	1.415	1.411	1.414	1.412	1.411	1.431	1.425	1.431	1.431	1.45	1.444	1.451	1.444	1.45	1.472	1.455	1.47	1.465	1.477	1.49	1.494	1.519	1.507	1.501	1.502	1.523	1.531	1.533	1.56	1.535	1.552	1.561	1.581	1.587	1.599	1.601	1.609	1.609	1.608	1.631	1.65	1.648	1.648	1.645	1.651	1.648	1.669	1.659
0	1.447	1.466	1.445	1.427	1.461	1.397	1.463	1.467	1.442	1.442	1.458	1.439	1.447	1.465	1.432	1.47	1.448	1.463	1.447	1.446	1.478	1.464	1.486	1.488	1.49	1.473	1.52	1.529	1.517	1.542	1.533	1.558	1.55	1.543	1.549	1.579	1.556	1.582	1.576	1.56	1.614	1.676	1.654	1.695	1.669	1.657	1.65	1.678	1.668
0	1.551	1.553	1.506	1.614	1.523	1.57	1.603	1.616	1.494	1.592	1.548	1.585	1.59	1.48	1.542	1.569	1.579	1.587	1.571	1.525	1.599	1.577	1.525	1.606	1.581	1.59	1.554	1.595	1.607	1.604	1.584	1.58	1.631	1.604	1.592	1.623	1.629	1.642	1.633	1.63	1.606	1.685	1.643	1.653	1.674	1.66	1.661	1.696	1.668
162	1.361	1.332	1.349	1.35	1.351	1.349	1.376	1.37	1.362	1.368	1.39	1.396	1.411	1.393	1.398	1.442	1.444	1.464	1.461	1.475	1.497	1.516	1.566	1.577	1.57	1.598	1.58	1.626	1.711	1.783	1.75	1.814	1.824	1.846	1.846	1.874	1.923	1.934	1.932	1.887	1.901	1.906	1.996	1.991	1.994	2.002	1.996	1.974	1.988
163	1.432	1.411	1.434	1.408	1.42	1.407	1.442	1.413	1.418	1.432	1.447	1.457	1.465	1.466	1.455	1.504	1.492	1.506	1.493	1.523	1.536	1.535	1.554	1.553	1.567	1.561	1.6	1.591	1.61	1.649	1.639	1.645	1.667	1.688	1.674	1.715	1.72	1.746	1.759	1.753	1.788	1.824	1.818	1.824	1.852	1.852	1.843	1.877	1.892
0	1.417	1.433	1.414	1.403	1.428	1.388	1.424	1.427	1.422	1.423	1.444	1.444	1.465	1.462	1.463	1.487	1.494	1.53	1.497	1.537	1.554	1.561	1.587	1.586	1.609	1.636	1.647	1.678	1.697	1.736	1.708	1.754	1.78	1.808	1.804	1.825	1.859	1.875	1.886	1.887	1.93	1.937	1.959	1.979	1.979	2.009	2.007	2.032	2.013
164	1.425	1.42	1.428	1.418	1.418	1.406	1.448	1.417	1.411	1.432	1.447	1.454	1.457	1.458	1.46	1.489	1.488	1.494	1.502	1.517	1.538	1.537	1.545	1.551	1.559	1.563	1.609	1.598	1.621	1.654	1.632	1.656	1.652	1.672	1.673	1.677	1.68	1.686	1.698	1.691	1.718	1.744	1.729	1.74	1.75	1.743	1.753	1.771	1.756
165	1.57	1.566	1.595	1.563	1.543	1.528	1.563	1.56	1.528	1.583	1.589	1.623	1.572	1.632	1.576	1.602	1.585	1.586	1.643	1.543	1.649	1.636	1.582	1.606	1.58	1.571	1.709	1.613	1.624	1.681	1.657	1.777	1.655	1.716	1.706	1.67	1.635	1.674	1.671	1.653	1.687	1.763	1.66	1.765	1.767	1.682	1.692	1.708	1.702
166	1.417	1.431	1.419	1.407	1.414	1.401	1.441	1.411	1.4	1.422	1.436	1.445	1.422	1.433	1.436	1.451	1.456	1.457	1.454	1.451	1.477	1.474	1.465	1.464	1.468	1.466	1.524	1.486	1.489	1.531	1.49	1.525	1.517	1.531	1.527	1.522	1.514	1.524	1.531	1.533	1.533	1.56	1.536	1.552	1.565	1.546	1.555	1.57	1.546
0	1.503	1.503	1.52	1.566	1.532	1.516	1.556	1.572	1.494	1.513	1.504	1.528	1.6	1.522	1.534	1.583	1.546	1.584	1.577	1.56	1.558	1.583	1.603	1.627	1.624	1.638	1.648	1.668	1.646	1.656	1.674	1.668	1.701	1.661	1.68	1.721	1.723	1.732	1.747	1.703	1.708	1.747	1.767	1.761	1.758	1.765	1.775	1.782	1.771
0	1.427	1.414	1.421	1.417	1.42	1.411	1.434	1.421	1.425	1.429	1.439	1.429	1.434	1.431	1.432	1.458	1.435	1.45	1.436	1.45	1.459	1.465	1.488	1.47	1.466	1.467	1.485	1.489	1.499	1.519	1.494	1.508	1.52	1.53	1.521	1.525	1.544	1.552	1.538	1.541	1.566	1.576	1.568	1.576	1.583	1.588	1.583	1.611	1.591
0	1.464	1.405	1.439	1.408	1.484	1.364	1.61	1.439	1.484	1.4	1.441	1.435	1.59	1.521	1.447	1.546	1.552	1.596	1.414	1.602	1.448	NaN	NaN	NaN	NaN	NaN	NaN	NaN	NaN	NaN	NaN	NaN	NaN	NaN	NaN	NaN	NaN	NaN	NaN	NaN	NaN	NaN	NaN	NaN	NaN	NaN	NaN	NaN	NaN
0	1.433	1.441	1.41	1.412	1.408	1.411	1.432	1.412	1.403	1.434	1.441	1.44	1.443	1.432	1.441	1.454	1.434	1.459	1.449	1.463	1.473	1.47	1.479	1.467	1.46	1.461	1.497	1.483	1.483	1.516	1.493	1.5	1.506	1.518	1.514	1.51	1.508	1.515	1.528	1.516	1.528	1.547	1.526	1.539	1.55	1.536	1.54	1.546	1.53
167	1.534	1.53	1.525	1.537	1.54	1.513	1.562	1.545	1.522	1.576	1.619	1.619	1.556	1.576	1.608	1.579	1.58	1.585	1.605	1.622	1.628	1.652	1.643	1.59	1.618	1.621	1.694	1.609	1.632	1.694	1.672	1.718	1.703	1.719	1.71	1.69	1.702	1.675	1.723	1.738	1.739	1.76	1.707	1.764	1.811	1.754	1.753	1.799	1.717
168	1.594	1.557	1.521	1.532	1.555	1.546	1.597	1.575	1.58	1.664	1.637	1.622	1.595	1.662	1.638	1.595	1.586	1.631	1.64	1.652	1.643	1.688	1.635	1.612	1.619	1.616	1.724	1.618	1.683	1.727	1.634	1.713	1.666	1.699	1.722	1.688	1.661	1.671	1.662	1.702	1.685	1.712	1.7	1.72	1.854	1.708	1.744	1.725	1.706
0	1.439	1.422	1.42	1.41	1.417	1.41	1.444	1.424	1.433	1.427	1.439	1.429	1.439	1.426	1.434	1.445	1.429	1.446	1.43	1.437	1.458	1.447	1.476	1.454	1.46	1.458	1.476	1.477	1.479	1.498	1.467	1.484	1.488	1.493	1.486	1.491	1.504	1.508	1.497	1.489	1.513	1.524	1.523	1.525	1.525	1.522	1.519	1.532	1.516
0	1.433	1.387	1.344	NaN	NaN	NaN	NaN	NaN	NaN	NaN	NaN	NaN	NaN	NaN	NaN	NaN	NaN	NaN	NaN	NaN	NaN	NaN	NaN	NaN	NaN	NaN	NaN	NaN	NaN	NaN	NaN	NaN	NaN	NaN	NaN	NaN	NaN	NaN	NaN	NaN	NaN	NaN	NaN	NaN	NaN	NaN	NaN	NaN	NaN
0	1.538	1.501	1.477	1.527	1.473	1.494	1.567	1.494	1.437	1.577	1.549	1.558	1.515	1.484	1.534	1.533	1.546	1.551	1.555	1.616	1.586	1.595	1.609	1.582	1.587	1.585	1.69	1.612	1.633	1.715	1.666	1.717	1.663	1.722	1.733	1.683	1.739	1.724	1.743	1.753	1.76	1.853	1.793	1.844	1.941	1.82	1.843	1.866	1.836
0	1.445	1.437	1.413	1.432	1.42	1.409	1.449	1.421	1.427	1.429	1.435	1.428	1.447	1.434	1.442	1.449	1.444	1.446	1.446	1.442	1.469	1.463	1.475	1.453	1.473	1.468	1.49	1.492	1.499	1.505	1.497	1.502	1.5	1.511	1.498	1.506	1.518	1.538	1.52	1.512	1.539	1.549	1.541	1.553	1.554	1.554	1.545	1.572	1.548
0	1.44	1.424	1.409	1.417	1.412	1.397	1.443	1.4	1.405	1.456	1.45	1.424	1.418	1.418	1.445	1.434	1.428	1.424	1.427	1.46	1.448	1.447	1.448	1.439	1.45	1.44	1.47	1.454	1.443	1.485	1.453	1.464	1.455	1.46	1.465	1.459	1.464	1.466	1.478	1.479	1.472	1.485	1.486	1.497	1.508	1.482	1.491	1.504	1.49
0	1.448	1.432	1.409	1.426	1.419	1.41	1.467	1.426	1.42	1.475	1.448	1.45	1.438	1.433	1.449	1.457	1.436	1.453	1.436	1.469	1.469	1.469	1.479	1.47	1.468	1.457	1.495	1.475	1.481	1.512	1.482	1.497	1.487	1.5	1.498	1.483	1.504	1.499	1.496	1.491	1.496	1.521	1.506	1.526	1.538	1.508	1.513	1.524	1.511
0	1.535	1.57	1.492	1.54	1.483	1.486	1.578	1.51	1.474	1.569	1.538	1.554	1.532	NaN	NaN	NaN	NaN	NaN	NaN	NaN	NaN	NaN	NaN	NaN	NaN	NaN	NaN	NaN	NaN	NaN	NaN	NaN	NaN	NaN	NaN	NaN	NaN	NaN	NaN	NaN	NaN	NaN	NaN	NaN	NaN	NaN	NaN	NaN	NaN
0	1.436	1.418	1.433	1.423	1.418	1.41	1.448	1.426	1.423	1.447	1.441	1.433	1.441	1.445	1.441	1.47	1.453	1.481	1.455	1.479	1.499	1.499	1.521	1.51	1.523	1.524	1.552	1.563	1.577	1.61	1.589	1.604	1.624	1.645	1.647	1.692	1.694	1.719	1.706	1.716	1.757	1.768	1.767	1.811	1.825	1.843	1.87	1.917	1.907
0	1.441	1.445	1.461	1.433	1.43	1.414	1.461	1.453	1.439	1.442	1.459	1.469	1.473	1.453	1.46	1.476	1.47	1.517	1.473	1.493	1.511	1.504	1.539	1.526	1.55	1.528	1.57	1.576	1.607	1.645	1.596	1.634	1.632	1.651	1.629	1.67	1.697	1.726	1.728	1.715	1.764	1.741	1.766	1.779	1.757	1.783	1.82	1.807	1.76
169	1.414	1.407	1.412	1.408	1.401	1.398	1.431	1.415	1.415	1.422	1.433	1.427	1.441	1.432	1.434	1.454	1.441	1.45	1.445	1.458	1.478	1.47	1.49	1.477	1.481	1.48	1.499	1.509	1.524	1.548	1.502	1.526	1.523	1.55	1.542	1.556	1.564	1.583	1.573	1.581	1.598	1.605	1.603	1.61	1.618	1.633	1.629	1.646	1.633
0	1.563	1.512	1.506	1.55	1.478	1.487	1.525	1.544	1.505	1.582	1.532	1.547	1.535	1.52	1.551	1.563	1.57	1.561	1.55	1.6	1.579	1.61	1.629	1.587	1.62	1.609	1.672	1.603	1.636	1.716	1.667	1.691	1.685	1.734	1.727	1.658	1.697	1.682	1.724	1.763	1.753	1.802	1.785	1.798	1.909	1.802	1.831	1.808	1.783
0	1.396	1.401	1.405	1.391	1.393	1.366	1.41	1.413	1.399	1.413	1.419	1.414	1.416	1.415	1.396	1.435	1.403	1.436	1.42	1.427	1.447	1.441	1.46	1.448	1.476	1.465	1.498	1.508	1.514	1.531	1.496	1.504	1.521	1.529	1.508	1.541	1.547	1.568	1.55	1.544	1.577	1.576	1.562	1.573	1.567	1.579	1.597	1.59	1.571
0	1.575	1.544	1.539	1.549	1.583	1.539	1.588	1.56	1.561	1.574	1.573	1.532	1.592	1.561	1.576	1.603	1.6	1.587	1.583	1.57	1.596	1.578	1.632	1.563	1.612	1.589	1.608	1.615	1.626	1.634	1.605	1.623	1.607	1.631	1.605	1.626	1.63	1.66	1.619	1.587	1.632	1.629	1.629	1.666	1.65	1.647	1.658	1.66	1.655
170	1.541	1.513	1.478	1.548	1.486	1.526	1.564	1.49	1.482	1.603	1.543	1.552	1.543	1.51	1.601	1.565	1.586	1.624	1.616	1.709	1.669	1.734	1.765	1.691	1.743	1.743	1.822	1.8	1.814	1.939	1.912	2.006	2.097	2.16	2.205	2.217	2.215	2.21	2.223	2.229	2.231	2.261	2.25	2.243	2.299	2.238	2.265	2.285	2.215
171	1.491	1.475	1.532	1.471	1.496	1.455	1.528	1.534	1.494	1.48	1.49	1.517	1.538	1.511	1.491	1.508	1.505	1.562	1.524	1.535	1.521	1.516	1.568	1.563	1.583	1.553	1.586	1.614	1.614	1.669	1.593	1.611	1.61	1.645	1.641	1.654	1.69	1.736	1.748	1.705	1.789	1.735	1.776	1.765	1.748	1.802	1.861	1.797	1.764
172	1.405	1.415	1.406	1.405	1.396	1.376	1.419	1.415	1.398	1.41	1.415	1.404	1.412	1.416	1.391	1.43	1.4	1.42	1.409	1.421	1.433	1.433	1.453	1.45	1.459	1.44	1.486	1.487	1.488	1.508	1.481	1.5	1.507	1.499	1.501	1.518	1.525	1.538	1.526	1.508	1.545	1.547	1.54	1.553	1.545	1.544	1.567	1.564	1.55
0	1.446	1.44	1.454	1.448	1.447	1.418	1.463	1.449	1.439	1.447	1.445	1.463	1.469	1.446	1.452	1.461	1.441	1.476	1.468	1.46	1.485	1.468	1.493	1.482	1.479	1.48	1.514	1.517	1.53	1.552	1.508	1.524	1.512	1.53	1.525	1.525	1.551	1.581	1.573	1.561	1.608	1.58	1.591	1.596	1.578	1.614	1.649	1.632	1.612
173	1.458	1.433	1.422	1.439	1.412	1.422	1.452	1.432	1.429	1.475	1.456	1.471	1.46	1.449	1.466	1.487	1.481	1.499	1.482	1.531	1.532	1.525	1.551	1.535	1.541	1.531	1.569	1.554	1.562	1.607	1.569	1.58	1.595	1.602	1.599	1.611	1.615	1.613	1.625	1.639	1.636	1.663	1.667	1.676	1.696	1.671	1.676	1.688	1.669
0	1.597	1.598	1.599	1.601	1.603	1.582	1.668	1.594	1.574	1.615	1.584	1.541	1.574	1.604	1.573	1.595	1.608	1.611	1.61	1.611	1.646	1.638	1.648	1.585	1.619	1.62	1.634	1.652	1.638	1.679	1.593	1.638	1.612	1.622	1.659	1.6	1.656	1.694	1.658	1.628	1.664	1.666	1.628	1.672	1.683	1.663	1.66	1.676	1.656
0	1.601	1.524	1.441	1.502	1.498	1.497	1.577	1.538	1.511	1.52	1.601	1.519	1.557	1.561	1.569	1.586	1.549	1.533	1.571	1.54	1.604	1.588	1.603	1.596	1.574	1.595	1.64	1.602	1.653	1.636	1.676	1.676	1.613	1.723	1.62	1.671	1.7	1.703	1.659	1.644	1.738	1.744	1.69	1.72	1.756	1.771	1.688	1.791	1.74
174	1.482	1.483	1.496	1.503	1.482	1.472	1.512	1.506	1.479	1.525	1.499	1.498	1.524	1.513	1.477	1.524	1.5	1.516	1.509	1.529	1.522	1.526	1.55	1.535	1.541	1.531	1.582	1.577	1.572	1.598	1.533	1.556	1.548	1.562	1.538	1.561	1.581	1.628	1.599	1.572	1.644	1.605	1.593	1.609	1.586	1.61	1.665	1.609	1.571
175	1.424	1.415	1.415	1.401	1.405	1.406	1.43	1.405	1.418	1.433	1.424	1.424	1.445	1.433	1.439	1.467	1.462	1.485	1.482	1.507	1.528	1.523	1.553	1.545	1.555	1.578	1.598	1.629	1.645	1.686	1.646	1.69	1.694	1.727	1.742	1.79	1.868	1.945	1.984	2.048	2.112	2.165	2.187	2.223	2.232	2.226	2.241	2.275	2.238
0	1.449	1.433	1.401	1.445	1.397	1.424	1.451	1.423	1.417	1.5	1.452	1.447	1.459	1.423	1.446	1.445	1.451	1.461	1.427	1.501	1.468	1.474	1.505	1.472	1.477	1.481	1.505	1.476	1.482	1.535	1.479	1.49	1.504	1.503	1.508	1.49	1.515	1.495	1.518	1.526	1.509	1.545	1.537	1.551	1.582	1.536	1.549	1.537	1.521
0	1.486	1.497	1.539	1.508	1.499	1.472	1.549	1.522	1.52	1.524	1.512	1.536	1.512	1.504	1.5	1.524	1.493	1.534	1.508	1.497	1.534	1.486	1.534	1.517	1.537	1.475	1.523	1.532	1.542	1.562	1.495	1.514	1.504	1.48	1.488	1.493	1.498	1.558	1.54	1.5	1.561	1.517	1.507	1.547	1.498	1.546	1.601	1.527	1.518
176	1.529	1.474	1.444	1.496	1.426	1.464	1.514	1.45	1.458	1.589	1.487	1.519	1.503	1.478	1.574	1.517	1.547	1.587	1.567	1.759	1.638	1.659	1.741	1.698	1.742	1.695	1.759	1.688	1.71	1.853	1.768	1.786	1.782	1.774	1.82	1.727	1.841	1.776	1.864	1.884	1.833	1.891	1.891	1.933	2.088	1.891	1.937	1.907	1.903
177	1.422	1.402	1.428	1.411	1.4	1.405	1.436	1.406	1.407	1.41	1.413	1.402	1.428	1.411	1.404	1.435	1.421	1.434	1.428	1.438	1.455	1.444	1.477	1.458	1.46	1.475	1.497	1.498	1.515	1.549	1.506	1.528	1.536	1.549	1.563	1.581	1.582	1.606	1.606	1.59	1.625	1.627	1.622	1.638	1.642	1.657	1.659	1.669	1.662
178	1.769	1.462	1.524	1.385	1.48	1.451	1.723	1.4	1.507	1.746	1.496	1.542	1.644	1.487	1.71	1.625	1.593	1.59	1.608	1.87	1.572	1.668	1.71	1.668	1.726	1.667	1.756	1.617	1.606	1.74	1.745	1.659	1.698	1.681	1.742	1.62	1.737	1.646	1.703	1.798	1.661	1.698	1.713	1.704	1.862	1.728	1.759	1.837	1.719
179	1.413	1.395	1.404	1.41	1.387	1.372	1.418	1.42	1.396	1.405	1.397	1.398	1.407	1.396	1.387	1.404	1.387	1.401	1.39	1.388	1.396	1.399	1.424	1.405	1.41	1.389	1.425	1.424	1.419	1.435	1.415	1.418	1.424	1.417	1.411	1.422	1.436	1.439	1.439	1.411	1.453	1.436	1.428	1.446	1.428	1.441	1.462	1.456	1.432
0	1.559	1.551	1.48	1.55	1.51	1.483	1.5	1.508	1.535	1.511	1.522	1.543	1.508	1.516	1.543	1.559	1.545	1.554	1.521	1.546	1.552	1.613	1.596	1.558	1.601	1.602	1.658	1.637	1.665	1.637	1.641	1.689	1.685	1.718	1.636	1.717	1.728	1.729	1.765	1.74	1.781	1.797	1.804	1.81	1.839	1.896	1.849	1.909	1.899
180	1.415	1.383	1.403	1.391	1.393	1.388	1.405	1.404	1.398	1.404	1.4	1.412	1.41	1.399	1.396	1.426	1.4	1.41	1.4	1.405	1.427	1.411	1.423	1.41	1.411	1.419	1.43	1.432	1.439	1.457	1.427	1.426	1.435	1.43	1.428	1.438	1.442	1.452	1.448	1.427	1.447	1.455	1.45	1.453	1.45	1.458	1.442	1.451	1.45
181	1.565	1.556	1.69	1.612	1.583	1.543	1.62	1.606	1.612	1.627	1.64	1.628	1.67	1.615	1.623	1.626	1.592	1.721	1.632	1.664	1.697	1.653	1.705	1.662	1.699	1.682	1.737	1.749	1.846	1.821	1.672	1.72	1.759	1.709	1.728	1.76	1.784	1.948	1.886	1.817	1.962	1.89	1.889	1.879	1.824	1.978	2.028	1.961	1.909
0	1.747	1.568	1.936	1.426	1.436	NaN	NaN	NaN	NaN	NaN	NaN	NaN	NaN	NaN	NaN	NaN	NaN	NaN	NaN	NaN	NaN	NaN	NaN	NaN	NaN	NaN	NaN	NaN	NaN	NaN	NaN	NaN	NaN	NaN	NaN	NaN	NaN	NaN	NaN	NaN	NaN	NaN	NaN	NaN	NaN	NaN	NaN	NaN	NaN
182	1.485	1.418	1.412	1.392	1.392	1.403	1.491	1.382	1.415	1.521	1.416	1.465	1.496	1.424	1.503	1.501	1.49	1.494	1.48	1.617	1.539	1.57	1.607	1.581	1.592	1.586	1.65	1.604	1.639	1.724	1.667	1.681	1.674	1.715	1.728	1.682	1.731	1.722	1.766	1.782	1.765	1.849	1.834	1.824	1.9	1.788	1.86	1.868	1.855
0	NaN	NaN	NaN	NaN	NaN	NaN	NaN	NaN	NaN	NaN	NaN	NaN	NaN	NaN	NaN	NaN	NaN	NaN	NaN	NaN	NaN	NaN	NaN	NaN	NaN	NaN	NaN	NaN	NaN	NaN	NaN	NaN	NaN	NaN	NaN	NaN	NaN	NaN	NaN	NaN	NaN	NaN	NaN	NaN	NaN	NaN	NaN	NaN	NaN
0	1.447	1.424	1.45	1.438	1.423	1.415	1.447	1.44	1.433	1.444	1.445	1.452	1.458	1.437	1.441	1.458	1.449	1.465	1.453	1.456	1.48	1.461	1.487	1.495	1.536	1.66	1.711	1.67	1.688	1.729	1.698	1.686	1.717	1.712	1.7	1.731	1.752	1.785	1.788	1.744	1.82	1.774	1.806	1.85	1.824	1.859	1.858	1.864	1.841
0	1.421	1.397	1.401	1.409	1.396	1.388	1.407	1.397	1.397	1.417	1.417	1.417	1.414	1.398	1.4	1.43	1.398	1.414	1.395	1.415	1.42	1.419	1.441	1.422	1.413	1.418	1.43	1.424	1.436	1.453	1.429	1.433	1.443	1.448	1.438	1.449	1.457	1.46	1.448	1.448	1.464	1.464	1.462	1.469	1.452	1.468	1.458	1.479	1.462
183	1.392	1.384	1.392	1.389	1.386	1.392	1.411	1.39	1.404	1.402	1.4	1.405	1.414	1.392	1.404	1.409	1.392	1.411	1.403	1.402	1.422	1.423	1.423	1.417	1.413	1.417	1.437	1.424	1.422	1.45	1.413	1.425	1.434	1.447	1.436	1.452	1.442	1.462	1.452	1.45	1.465	1.471	1.464	1.47	1.467	1.483	1.475	1.485	1.477
184	1.44	1.413	1.422	1.416	1.41	1.415	1.441	1.416	1.415	1.456	1.43	1.438	1.44	1.43	1.43	1.444	1.425	1.446	1.428	1.45	1.449	1.448	1.462	1.447	1.447	1.435	1.462	1.442	1.438	1.492	1.474	1.455	1.477	1.474	1.493	1.463	1.506	1.498	1.487	1.522	1.524	1.534	1.531	1.555	1.571	1.543	1.561	1.582	1.559
0	1.51	1.481	1.533	1.504	1.489	1.473	1.533	1.516	1.501	1.517	1.508	1.512	1.52	1.517	1.487	1.51	1.497	1.528	1.512	1.493	1.52	1.509	1.531	1.518	1.512	1.483	1.523	1.536	1.552	1.553	1.509	1.515	1.528	1.504	1.494	1.517	1.537	1.548	1.545	1.519	1.572	1.531	1.534	1.566	1.521	1.55	1.58	1.542	1.517
0	1.411	1.398	1.4	1.4	1.386	1.377	1.41	1.408	1.406	1.411	1.411	1.404	1.418	1.415	1.39	1.414	1.4	1.422	1.403	1.399	1.429	1.416	1.427	1.425	1.425	1.404	1.453	1.434	1.436	1.456	1.43	1.449	1.451	1.442	1.439	1.471	1.47	1.478	1.475	1.454	1.489	1.488	1.482	1.508	1.473	1.492	1.514	1.503	1.493
0	1.418	1.403	1.441	1.413	1.411	1.415	1.451	1.45	1.412	1.446	1.452	1.446	1.452	1.437	1.443	1.44	1.449	1.477	1.456	1.451	1.486	1.462	1.472	1.475	1.466	1.466	1.49	1.484	1.492	1.514	1.491	1.479	1.491	1.493	1.485	1.501	1.509	1.509	1.512	1.5	1.525	1.517	1.53	1.539	1.51	1.533	1.541	1.531	1.517
185	1.436	1.424	1.417	1.427	1.399	1.409	1.423	1.412	1.409	1.429	1.424	1.432	1.428	1.419	1.425	1.453	1.438	1.44	1.41	1.474	1.45	1.463	1.489	1.461	1.464	1.465	1.5	1.497	1.477	1.533	1.5	1.514	1.513	1.525	1.531	1.52	1.537	1.52	1.54	1.57	1.576	1.588	1.593	1.62	1.632	1.603	1.619	1.642	1.62
186	1.392	1.393	1.402	1.401	1.392	1.38	1.401	1.398	1.397	1.399	1.408	1.41	1.419	1.417	1.406	1.444	1.422	1.445	1.413	1.431	1.471	1.453	1.463	1.472	1.478	1.493	1.513	1.511	1.52	1.559	1.546	1.556	1.57	1.598	1.589	1.59	1.615	1.638	1.641	1.651	1.674	1.681	1.701	1.712	1.723	1.734	1.751	1.76	1.756
187	1.419	1.418	1.403	1.431	1.428	1.414	1.434	1.436	1.43	1.434	1.451	1.433	1.438	1.425	1.431	1.439	1.422	1.439	1.439	1.441	1.469	1.453	1.456	1.451	1.448	1.453	1.483	1.469	1.465	1.495	1.475	1.469	1.483	1.486	1.472	1.479	1.489	1.488	1.49	1.493	1.502	1.503	1.5	1.504	1.5	1.512	1.504	1.516	1.502
0	1.479	1.45	1.509	1.471	1.477	1.463	1.477	1.487	1.489	1.49	1.507	1.512	1.499	1.484	1.502	1.482	1.495	1.533	1.488	1.497	1.51	1.511	1.513	1.51	1.52	1.5	1.528	1.529	1.546	1.555	1.517	1.535	1.538	1.511	1.504	1.536	1.549	1.566	1.552	1.544	1.597	1.562	1.572	1.584	1.542	1.582	1.595	1.566	1.58
188	1.419	1.404	1.405	1.415	1.443	1.412	1.441	1.434	1.429	1.431	1.427	1.43	1.428	1.42	1.421	1.447	1.432	1.439	1.434	1.45	1.454	1.457	1.468	1.442	1.44	1.466	1.463	1.469	1.461	1.497	1.466	1.482	1.475	1.486	1.459	1.493	1.496	1.491	1.493	1.496	1.515	1.511	1.529	1.538	1.531	1.527	1.516	1.545	1.529
0	1.439	1.412	1.454	1.425	1.42	1.422	1.436	1.427	1.437	1.441	1.445	1.462	1.452	1.447	1.445	1.455	1.445	1.462	1.454	1.449	1.47	1.458	1.479	1.454	1.459	1.456	1.485	1.471	1.477	1.497	1.476	1.473	1.482	1.476	1.463	1.499	1.503	1.511	1.499	1.495	1.531	1.52	1.511	1.53	1.513	1.538	1.525	1.52	1.52
0	1.5	1.471	1.501	1.487	1.497	1.476	1.492	1.495	1.479	1.499	1.501	1.503	1.501	1.501	1.475	1.482	1.493	1.513	1.51	1.488	1.508	1.508	1.52	1.53	1.507	1.499	1.519	1.506	1.545	1.531	1.551	1.525	1.543	1.516	1.519	1.544	1.564	1.554	1.55	1.546	1.582	1.547	1.575	1.593	1.556	1.578	1.584	1.593	1.588
0	1.422	1.411	1.429	1.412	1.41	1.404	1.432	1.426	1.424	1.434	1.425	1.437	1.432	1.423	1.429	1.439	1.425	1.43	1.412	1.45	1.455	1.444	1.466	1.446	1.447	1.453	1.459	1.454	1.459	1.49	1.461	1.473	1.471	1.479	1.471	1.484	1.483	1.479	1.485	1.504	1.497	1.508	1.506	1.523	1.519	1.508	1.502	1.522	1.51
0	1.408	1.389	1.389	1.395	1.394	1.381	1.419	1.414	1.403	1.404	1.413	1.421	1.419	1.405	1.406	1.433	1.409	1.429	1.417	1.423	1.445	1.436	1.453	1.447	1.446	1.454	1.471	1.469	1.474	1.501	1.482	1.476	1.478	1.488	1.471	1.49	1.495	1.497	1.503	1.496	1.501	1.511	1.507	1.538	1.518	1.53	1.527	1.55	1.543
189	1.425	1.392	1.412	1.42	1.401	1.4	1.434	1.416	1.416	1.414	1.429	1.428	1.429	1.414	1.419	1.431	1.417	1.419	1.401	1.436	1.45	1.427	1.454	1.439	1.432	1.436	1.448	1.436	1.463	1.475	1.448	1.461	1.469	1.481	1.456	1.477	1.472	1.465	1.483	1.481	1.491	1.486	1.485	1.503	1.48	1.493	1.489	1.513	1.499
0	1.426	1.399	1.431	1.423	1.426	1.408	1.439	1.426	1.428	1.427	1.424	1.429	1.432	1.439	1.417	1.441	1.437	1.445	1.43	1.433	1.439	1.45	1.448	1.452	1.434	1.428	1.451	1.444	1.455	1.472	1.462	1.448	1.459	1.448	1.46	1.471	1.474	1.453	1.466	1.463	1.48	1.468	1.479	1.481	1.457	1.482	1.472	1.472	1.474
0	1.439	1.421	1.43	1.438	1.433	1.412	1.458	1.472	1.453	1.436	1.448	1.468	1.455	1.441	1.451	1.444	1.434	1.448	1.44	1.452	1.473	1.451	1.459	1.45	1.438	1.459	1.465	1.46	1.471	1.479	1.459	1.473	1.477	1.483	1.469	1.475	1.484	1.474	1.494	1.497	1.508	1.49	1.493	1.517	1.496	1.518	1.494	1.516	1.506
0	1.433	1.393	1.428	1.388	1.392	1.392	1.419	1.406	1.423	1.438	1.448	1.448	1.446	1.44	1.416	1.451	1.449	1.444	1.447	1.468	1.478	1.469	1.486	1.477	1.468	1.49	1.503	1.501	1.504	1.544	1.524	1.52	1.527	1.534	1.529	1.551	1.55	1.564	1.557	1.56	1.577	1.58	1.582	1.59	1.585	1.591	1.577	1.601	1.602
0	1.402	1.398	1.401	1.402	1.396	1.395	1.392	1.385	1.395	1.404	1.398	1.399	1.401	1.402	1.391	1.402	1.388	1.398	1.394	1.401	1.418	1.401	1.414	1.405	1.41	1.41	1.42	1.427	1.424	1.449	1.418	1.434	1.432	1.435	1.421	1.433	1.442	1.449	1.449	1.456	1.466	1.473	1.461	1.484	1.457	1.475	1.47	1.496	1.489
190	1.438	1.398	1.424	1.424	1.405	1.415	1.447	1.404	1.424	1.416	1.432	1.424	1.434	1.43	1.418	1.431	1.426	1.448	1.431	1.418	1.446	1.44	1.449	1.437	1.416	1.427	1.448	1.447	1.457	1.475	1.469	1.439	1.46	1.45	1.448	1.472	1.466	1.472	1.459	1.462	1.493	1.475	1.477	1.496	1.471	1.486	1.467	1.475	1.481
191	1.399	1.437	1.459	1.44	1.439	1.425	1.451	1.434	1.434	1.451	1.469	1.433	1.498	1.453	1.451	1.478	1.457	1.487	1.488	1.488	1.508	1.503	1.526	1.543	1.51	1.54	1.551	1.567	1.575	1.629	1.59	1.603	1.608	1.602	1.605	1.666	1.654	1.675	1.671	1.689	1.683	1.692	1.708	1.731	1.701	1.707	1.713	1.744	1.714
0	NaN	NaN	NaN	NaN	NaN	NaN	NaN	NaN	NaN	NaN	NaN	NaN	NaN	NaN	NaN	NaN	NaN	NaN	NaN	NaN	NaN	NaN	NaN	NaN	NaN	NaN	NaN	NaN	NaN	NaN	NaN	NaN	NaN	NaN	NaN	NaN	NaN	NaN	NaN	NaN	NaN	NaN	NaN	NaN	NaN	NaN	NaN	NaN	NaN
0	1.409	1.387	1.429	1.392	1.399	1.396	1.419	1.41	1.419	1.433	1.427	1.439	1.422	1.424	1.405	1.428	1.439	1.428	1.427	1.432	1.441	1.432	1.461	1.431	1.431	1.437	1.455	1.457	1.445	1.482	1.46	1.458	1.455	1.475	1.454	1.473	1.47	1.468	1.472	1.473	1.482	1.487	1.494	1.502	1.489	1.495	1.485	1.514	1.494
192	1.456	1.446	1.462	1.453	1.438	1.44	1.473	1.446	1.475	1.453	1.469	1.48	1.496	1.49	1.491	1.525	1.516	1.561	1.539	1.577	1.592	1.622	1.646	1.651	1.659	1.672	1.737	1.76	1.789	1.891	1.915	2.009	2.096	2.166	2.196	2.26	2.273	2.308	2.281	2.282	2.347	2.331	2.331	2.323	2.302	2.311	2.305	2.333	2.305
193	1.471	1.436	1.454	1.468	1.457	1.446	1.457	1.426	1.459	1.459	1.497	1.484	1.5	1.497	1.507	1.532	1.541	1.553	1.568	1.582	1.607	1.616	1.645	1.661	1.646	1.667	1.699	1.738	1.77	1.829	1.889	1.958	2.049	2.108	2.147	2.207	2.234	2.244	2.246	2.25	2.283	2.284	2.291	2.318	2.244	2.285	2.266	2.301	2.284
0	1.424	1.41	1.419	1.443	1.441	1.414	1.444	1.452	1.444	1.434	1.446	1.451	1.462	1.431	1.444	1.454	1.434	1.45	1.446	1.447	1.466	1.458	1.463	1.439	1.448	1.455	1.459	1.461	1.474	1.476	1.45	1.471	1.474	1.483	1.459	1.471	1.48	1.476	1.478	1.477	1.499	1.485	1.477	1.496	1.49	1.497	1.491	1.509	1.49
0	1.439	1.452	1.446	1.447	1.45	1.434	1.45	1.423	1.446	1.449	1.464	1.46	1.469	1.437	1.434	1.463	1.463	1.462	1.483	1.479	1.477	1.459	1.482	1.505	1.47	1.489	1.518	1.516	1.477	1.552	1.511	1.512	1.546	1.518	1.527	1.568	1.538	1.552	1.554	1.556	1.569	1.584	1.578	1.577	1.565	1.578	1.566	1.591	1.583
0	1.431	1.456	1.46	1.409	1.412	1.395	1.418	1.453	1.424	1.446	1.468	1.46	1.442	1.466	1.436	1.454	1.467	1.478	1.454	1.508	1.499	1.514	1.512	1.503	1.496	1.542	1.523	1.547	1.536	1.553	1.556	1.549	1.526	1.565	1.55	1.547	1.562	1.552	1.56	1.587	1.559	1.55	1.595	1.584	1.591	1.602	1.556	1.606	NaN
0	1.41	1.393	1.425	1.361	1.388	1.362	1.415	1.405	1.42	1.421	1.443	1.456	1.443	1.428	1.403	1.438	1.443	1.44	1.425	1.44	1.452	1.463	1.472	1.443	1.453	1.444	1.472	1.491	1.478	1.508	1.507	1.49	1.488	1.501	1.47	1.51	1.485	1.503	1.5	1.502	1.51	1.509	1.522	1.528	1.515	1.525	1.506	1.539	1.512
0	1.425	1.413	1.423	1.413	1.41	1.407	1.41	1.411	1.413	1.413	1.424	1.416	1.419	1.408	1.411	1.422	1.421	1.432	1.422	1.424	1.45	1.442	1.453	1.454	1.451	1.439	1.473	1.476	1.479	1.517	1.485	1.493	1.504	1.522	1.509	1.54	1.538	1.559	1.57	1.585	1.605	1.612	1.637	1.638	1.653	1.672	1.681	1.712	1.703
194	1.434	1.388	1.424	1.422	1.41	1.406	1.421	1.417	1.414	1.422	1.429	1.425	1.429	1.411	1.401	1.439	1.434	1.431	1.418	1.445	1.442	1.433	1.438	1.424	1.431	1.426	1.441	1.45	1.449	1.463	1.449	1.455	1.448	1.453	1.46	1.472	1.462	1.469	1.464	1.482	1.5	1.486	1.503	1.501	1.503	1.495	1.49	1.522	1.49
0	1.398	1.402	1.423	1.416	1.419	1.416	1.44	1.431	1.425	1.435	1.442	1.441	1.441	1.426	1.417	1.446	1.408	1.428	1.43	1.432	1.461	1.443	1.455	1.457	1.462	1.473	1.48	1.492	1.493	1.529	1.5	1.523	1.516	1.53	1.515	1.53	1.533	1.524	1.554	1.533	1.579	1.573	1.564	1.57	1.552	1.562	1.573	1.592	1.565
195	1.46	1.444	1.476	1.442	1.438	1.451	1.465	1.448	1.466	1.461	1.491	1.48	1.484	1.492	1.487	1.502	1.513	1.557	1.543	1.562	1.589	1.611	1.611	1.629	1.619	1.64	1.667	1.679	1.701	1.773	1.769	1.766	1.809	1.823	1.898	1.992	2.061	2.132	2.177	2.209	2.266	2.29	2.311	2.334	2.279	2.293	2.297	2.321	2.314
0	1.396	1.4	1.42	1.379	1.419	1.377	1.442	1.424	1.427	1.427	1.443	1.425	1.424	1.442	1.409	1.423	1.434	1.435	1.449	1.445	1.447	1.446	1.459	1.454	1.443	1.453	1.465	1.478	1.468	1.486	1.479	1.472	1.48	1.475	1.464	1.486	1.473	1.475	1.471	1.492	1.482	1.495	1.502	1.512	1.5	1.511	1.473	1.52	1.497
0	1.423	1.409	1.442	1.405	1.412	1.368	1.429	1.419	1.426	1.434	1.445	1.416	1.434	1.429	1.41	1.434	1.442	1.438	1.441	1.458	1.461	1.476	1.506	1.498	1.475	1.487	1.508	1.53	1.512	1.546	1.546	1.543	1.554	1.567	1.561	1.589	1.581	1.575	1.602	1.6	1.633	1.621	1.643	1.645	1.638	1.652	1.618	1.669	1.645
0	1.414	1.418	1.425	1.415	1.403	1.41	1.418	1.398	1.413	1.406	1.419	1.444	1.42	1.411	1.422	1.451	1.421	1.425	1.404	1.426	1.454	1.46	1.477	1.468	1.445	1.46	1.472	1.481	1.484	1.503	1.483	1.487	1.485	1.501	1.491	1.492	1.505	1.508	1.496	1.497	1.513	1.512	1.519	1.533	1.52	1.53	1.52	1.56	1.524
196	1.415	1.429	1.432	1.423	1.422	1.406	1.44	1.415	1.43	1.428	1.436	1.43	1.456	1.44	1.444	1.47	1.444	1.461	1.457	1.477	1.494	1.484	1.532	1.521	1.532	1.551	1.582	1.589	1.582	1.64	1.613	1.64	1.659	1.689	1.698	1.754	1.79	1.852	1.873	1.887	1.954	2.001	2.026	2.057	2.062	2.093	2.12	2.17	2.148
0	1.395	1.39	1.381	1.39	1.389	1.389	1.406	1.4	1.403	1.407	1.409	1.405	1.407	1.408	1.401	1.419	1.403	1.423	1.396	1.419	1.431	1.429	1.433	1.422	1.417	1.416	1.434	1.435	1.431	1.462	1.431	1.439	1.451	1.451	1.445	1.466	1.469	1.479	1.476	1.476	1.49	1.498	1.501	1.511	1.478	1.501	1.507	1.523	1.515
0	1.376	1.396	1.396	1.379	1.374	1.373	1.398	1.378	1.399	1.399	1.405	1.386	1.406	1.393	1.381	1.426	1.396	1.402	1.412	1.41	1.428	1.418	1.431	1.442	1.431	1.433	1.455	1.451	1.454	1.481	1.455	1.464	1.473	1.473	1.456	1.492	1.472	1.491	1.49	1.489	1.503	1.506	1.51	1.512	1.503	1.515	1.514	1.533	1.53
197	1.49	1.441	1.464	1.446	1.456	1.439	1.466	1.455	1.462	1.472	1.484	1.482	1.501	1.513	1.517	1.544	1.54	1.57	1.589	1.614	1.649	1.67	1.708	1.74	1.734	1.775	1.83	1.875	1.932	2.026	2.048	2.121	2.19	2.237	2.241	2.281	2.273	2.279	2.264	2.26	2.291	2.303	2.299	2.306	2.275	2.287	2.299	2.316	2.304
0	1.401	1.398	1.434	1.427	1.437	1.44	1.447	1.421	1.436	1.457	1.463	1.453	1.449	1.466	1.445	1.479	1.487	1.486	1.473	1.493	1.504	1.506	1.529	1.521	1.514	1.509	1.532	1.555	1.568	1.617	1.578	1.596	1.604	1.615	1.621	1.637	1.627	1.655	1.661	1.665	1.698	1.711	1.731	1.741	1.726	1.739	1.734	1.784	1.753
198	1.409	1.413	1.421	1.408	1.404	1.398	1.429	1.421	1.424	1.421	1.422	1.437	1.434	1.423	1.423	1.453	1.433	1.442	1.436	1.453	1.469	1.464	1.48	1.482	1.488	1.49	1.526	1.524	1.527	1.563	1.544	1.554	1.56	1.572	1.57	1.619	1.608	1.635	1.642	1.66	1.678	1.689	1.709	1.718	1.733	1.742	1.76	1.781	1.78
0	1.444	1.427	1.438	1.421	1.416	1.415	1.436	1.431	1.428	1.432	1.433	1.443	1.439	1.433	1.438	1.446	1.442	1.449	1.439	1.445	1.482	1.462	1.483	1.471	1.476	1.478	1.509	1.518	1.517	1.539	1.526	1.533	1.549	1.563	1.555	1.584	1.583	1.607	1.603	1.627	1.651	1.655	1.66	1.683	1.695	1.701	1.718	1.726	1.731
0	1.423	1.399	1.416	1.403	1.397	1.402	1.428	1.404	1.41	1.401	1.425	1.411	1.413	1.409	1.414	1.42	1.418	1.433	1.416	1.43	1.445	1.432	1.447	1.445	1.426	1.437	1.456	1.447	1.459	1.488	1.476	1.473	1.487	1.482	1.488	1.505	1.492	1.503	1.494	1.512	1.536	1.528	1.53	1.543	1.531	1.536	1.547	1.561	1.546
0	NaN	NaN	NaN	NaN	NaN	NaN	NaN	NaN	NaN	NaN	NaN	NaN	NaN	NaN	NaN	NaN	NaN	NaN	NaN	NaN	NaN	NaN	NaN	NaN	NaN	NaN	NaN	NaN	NaN	NaN	NaN	NaN	NaN	NaN	NaN	NaN	NaN	NaN	NaN	NaN	NaN	NaN	NaN	NaN	NaN	NaN	NaN	NaN	NaN
199	1.419	1.435	1.437	1.419	1.409	1.426	1.432	1.419	1.437	1.447	1.446	1.451	1.453	1.461	1.451	1.47	1.464	1.484	1.493	1.508	1.539	1.534	1.565	1.565	1.582	1.588	1.636	1.645	1.632	1.685	1.654	1.672	1.695	1.726	1.712	1.782	1.787	1.81	1.848	1.863	1.903	1.933	1.954	1.973	1.978	1.994	1.996	2.04	2.027
0	1.428	1.445	1.443	1.426	1.44	1.439	1.457	1.442	1.459	1.467	1.451	1.465	1.47	1.448	1.438	1.476	1.458	1.482	1.443	1.474	1.483	1.481	1.477	1.489	1.481	1.487	1.504	1.515	1.503	1.525	1.513	1.515	1.518	1.509	1.502	1.532	1.535	1.535	1.535	1.518	1.544	1.556	1.565	1.561	1.555	1.563	1.552	1.568	1.568
200	1.418	1.395	1.396	1.396	1.395	1.399	1.419	1.397	1.401	1.39	1.412	1.404	1.415	1.399	1.401	1.418	1.403	1.418	1.396	1.408	1.421	1.401	1.438	1.424	1.405	1.416	1.438	1.43	1.435	1.462	1.449	1.441	1.459	1.453	1.459	1.478	1.47	1.47	1.464	1.476	1.505	1.489	1.492	1.498	1.492	1.496	1.506	1.517	1.502
0	1.427	1.415	1.427	1.426	1.436	1.434	1.46	1.448	1.441	1.451	1.446	1.457	1.46	1.433	1.444	1.455	1.446	1.452	1.438	1.461	1.457	1.452	1.468	1.458	1.454	1.476	1.476	1.471	1.486	1.495	1.469	1.464	1.479	1.482	1.467	1.489	1.5	1.502	1.495	1.488	1.517	1.512	1.516	1.522	1.515	1.522	1.502	1.546	1.519
201	1.418	1.414	1.414	1.407	1.401	1.409	1.421	1.413	1.411	1.409	1.424	1.416	1.426	1.417	1.421	1.428	1.427	1.44	1.427	1.455	1.472	1.481	1.499	1.495	1.504	1.536	1.558	1.569	1.58	1.629	1.609	1.64	1.659	1.688	1.709	1.808	1.878	1.966	2.053	2.111	2.178	2.223	2.239	2.272	2.247	2.252	2.254	2.276	2.258
0	1.393	1.405	1.395	1.383	1.374	1.381	1.397	1.391	1.407	1.403	1.407	1.405	1.404	1.391	1.4	1.424	1.399	1.415	1.406	1.411	1.428	1.425	1.434	1.434	1.425	1.424	1.441	1.454	1.445	1.471	1.451	1.451	1.466	1.469	1.459	1.475	1.47	1.47	1.475	1.483	1.503	1.506	1.499	1.515	1.506	1.519	1.516	1.529	1.529
202	1.422	1.417	1.438	1.429	1.422	1.416	1.43	1.431	1.424	1.407	1.432	1.421	1.431	1.433	1.43	1.439	1.422	1.448	1.425	1.436	1.462	1.456	1.464	1.451	1.436	1.444	1.446	1.457	1.466	1.492	1.479	1.462	1.487	1.475	1.481	1.51	1.509	1.506	1.508	1.527	1.567	1.546	1.554	1.57	1.576	1.575	1.578	1.606	1.616
203	1.397	1.413	1.408	1.378	1.401	1.356	1.428	1.401	1.423	1.409	1.442	1.425	1.425	1.429	1.409	1.417	1.445	1.453	1.447	1.464	1.473	1.492	1.494	1.478	1.49	1.498	1.518	1.526	1.537	1.558	1.578	1.56	1.567	1.584	1.556	1.612	1.601	1.608	1.626	1.626	1.648	1.656	1.669	1.671	1.682	1.679	1.678	1.716	1.694
0	1.435	1.428	1.432	1.432	1.408	1.405	1.441	1.427	1.424	1.418	1.431	1.425	1.436	1.429	1.423	1.439	1.436	1.454	1.433	1.442	1.465	1.458	1.468	1.458	1.452	1.45	1.474	1.475	1.482	1.499	1.479	1.471	1.486	1.495	1.482	1.509	1.501	1.517	1.515	1.521	1.532	1.543	1.544	1.545	1.549	1.55	1.56	1.581	1.566
204	1.411	1.405	1.434	1.396	1.409	1.415	1.414	1.415	1.423	1.444	1.43	1.439	1.447	1.442	1.427	1.467	1.435	1.453	1.455	1.46	1.477	1.485	1.493	1.497	1.484	1.493	1.521	1.524	1.517	1.552	1.52	1.541	1.538	1.545	1.55	1.578	1.569	1.577	1.565	1.592	1.597	1.613	1.613	1.621	1.612	1.633	1.628	1.658	1.656
0	1.393	1.4	1.414	1.426	1.424	1.439	1.425	1.419	1.434	1.439	1.455	1.461	1.452	1.456	1.462	1.471	1.468	1.479	1.462	1.485	1.491	1.504	1.524	1.518	1.519	1.518	1.531	1.553	1.548	1.591	1.57	1.584	1.568	1.591	1.578	1.598	1.604	1.627	1.616	1.607	1.641	1.658	1.653	1.645	1.66	1.637	1.658	1.681	1.641
0	1.44	1.463	1.468	1.464	1.434	1.464	1.479	1.462	1.474	1.459	1.478	1.482	1.467	1.476	1.481	1.496	1.476	1.509	1.494	1.5	1.52	1.517	1.521	1.536	1.521	1.517	NaN	NaN	NaN	NaN	NaN	NaN	NaN	NaN	NaN	NaN	NaN	NaN	NaN	NaN	NaN	NaN	NaN	NaN	NaN	NaN	NaN	NaN	NaN
205	1.443	1.437	1.436	1.439	1.427	1.431	1.434	1.43	1.421	1.446	1.442	1.439	1.459	1.417	1.43	1.481	1.455	1.454	1.443	1.446	1.485	1.466	1.494	1.5	1.474	1.493	1.529	1.532	1.536	1.558	1.533	1.551	1.565	1.563	1.572	1.605	1.608	1.619	1.585	1.605	1.604	1.632	1.644	1.649	1.637	1.666	1.653	1.692	1.691
0	1.459	1.429	1.419	1.424	1.427	1.407	1.443	1.418	1.44	1.433	1.447	1.434	1.447	1.444	1.437	1.465	1.461	1.479	1.457	1.475	1.494	1.493	1.51	1.5	1.494	1.514	1.531	1.506	1.523	1.558	1.514	1.537	1.549	1.562	1.578	1.625	1.614	1.639	1.645	1.673	1.691	1.716	1.718	1.732	1.725	1.749	1.776	1.792	1.795
206	1.479	1.451	1.421	1.444	1.454	1.433	1.473	1.447	1.451	1.453	1.45	1.437	1.446	1.437	1.423	1.473	1.466	1.482	1.423	1.448	1.466	1.457	1.467	1.461	1.442	1.433	1.458	1.445	1.446	1.466	1.441	1.444	1.459	1.451	1.432	1.471	1.454	1.481	1.459	1.471	1.448	1.481	1.466	1.465	1.457	1.476	1.465	1.479	1.491
0	1.406	1.424	1.423	1.429	1.405	1.42	1.431	1.416	1.429	1.436	1.425	1.417	1.442	1.436	1.433	1.458	1.426	1.441	1.444	1.445	1.456	1.469	1.467	1.442	1.457	1.454	1.49	1.502	1.484	1.527	1.498	1.508	1.53	1.529	1.519	1.55	1.545	1.554	1.555	1.569	1.576	1.577	1.608	1.593	1.609	1.592	1.589	1.629	1.627
207	1.428	1.41	1.419	1.427	1.412	1.437	1.45	1.422	1.425	1.442	1.435	1.447	1.454	1.424	1.434	1.458	1.446	1.466	1.454	1.454	1.493	1.482	1.488	1.478	1.489	1.497	1.527	1.511	1.542	1.558	1.518	1.542	1.571	1.554	1.561	1.59	1.588	1.601	1.584	1.625	1.641	1.667	1.676	1.697	1.7	1.706	1.718	1.741	1.732
0	NaN	NaN	NaN	NaN	NaN	NaN	NaN	NaN	NaN	NaN	NaN	NaN	NaN	NaN	NaN	NaN	NaN	NaN	NaN	NaN	NaN	NaN	NaN	NaN	NaN	NaN	NaN	NaN	NaN	NaN	NaN	NaN	NaN	NaN	NaN	NaN	NaN	NaN	NaN	NaN	NaN	NaN	NaN	NaN	NaN	NaN	NaN	NaN	NaN
0	1.462	1.471	1.463	1.458	1.449	1.447	1.474	1.456	1.452	1.462	1.46	1.476	1.468	1.459	1.487	1.492	1.491	1.522	1.492	1.495	1.55	1.532	1.556	1.543	1.543	1.539	1.574	1.589	1.609	1.621	1.601	1.595	1.613	1.621	1.628	1.652	1.644	1.652	1.65	1.659	1.695	1.694	1.686	1.688	1.696	1.686	1.697	1.72	1.711
208	1.412	1.426	1.42	1.41	1.405	1.414	1.428	1.414	1.423	1.435	1.435	1.434	1.434	1.423	1.426	1.465	1.434	1.453	1.45	1.448	1.483	1.479	1.482	1.483	1.483	1.493	1.513	1.528	1.529	1.565	1.534	1.547	1.57	1.57	1.561	1.598	1.582	1.585	1.603	1.606	1.631	1.643	1.655	1.647	1.655	1.653	1.676	1.715	1.708
209	1.411	1.419	1.406	1.411	1.406	1.404	1.422	1.409	1.424	1.423	1.433	1.42	1.441	1.427	1.424	1.461	1.451	1.455	1.455	1.465	1.482	1.476	1.499	1.511	1.491	1.491	1.527	1.525	1.534	1.559	1.529	1.523	1.55	1.557	1.548	1.567	1.578	1.597	1.586	1.584	1.605	1.615	1.622	1.626	1.609	1.629	1.633	1.649	1.639
0	1.389	1.401	1.406	1.388	1.399	1.365	1.437	1.41	1.415	1.408	1.409	1.417	1.42	1.412	1.396	1.409	1.433	1.437	1.419	1.428	1.445	1.463	1.466	1.451	1.437	1.439	1.466	1.473	1.483	1.508	1.496	1.504	1.509	1.515	1.501	1.536	1.514	1.529	1.545	1.552	1.547	1.552	1.574	1.571	1.558	1.583	1.557	1.608	1.569
0	1.455	1.432	1.42	1.419	1.435	1.416	1.437	1.432	1.437	1.428	1.444	1.437	1.44	1.423	1.425	1.442	1.443	1.449	1.43	1.447	1.458	1.452	1.46	1.456	1.436	1.449	1.466	1.468	1.455	1.49	1.463	1.464	1.475	1.473	1.47	1.482	1.483	1.492	1.481	1.484	1.489	1.502	1.506	1.498	1.491	1.5	1.497	1.516	1.498
210	1.446	1.427	1.434	1.418	1.423	1.42	1.446	1.438	1.439	1.435	1.453	1.441	1.441	1.443	1.434	1.453	1.44	1.453	1.445	1.455	1.476	1.464	1.478	1.479	1.458	1.489	1.5	1.506	1.518	1.56	1.551	1.537	1.571	1.582	1.567	1.61	1.609	1.62	1.623	1.643	1.65	1.686	1.699	1.701	1.709	1.719	1.739	1.757	1.759
0	1.416	1.408	1.42	1.411	1.406	1.407	1.432	1.424	1.423	1.43	1.422	1.428	1.446	1.42	1.423	1.446	1.447	1.453	1.441	1.45	1.47	1.457	1.469	1.465	1.47	1.477	1.496	1.499	1.497	1.523	1.493	1.496	1.51	1.514	1.505	1.519	1.518	1.523	1.527	1.525	1.545	1.55	1.552	1.555	1.551	1.557	1.547	1.569	1.555
211	1.386	1.396	1.399	1.386	1.389	1.395	1.393	1.378	1.392	1.38	1.393	1.393	1.412	1.4	1.395	1.41	1.398	1.416	1.395	1.399	1.411	1.423	1.423	1.42	1.398	1.419	1.431	1.431	1.423	1.447	1.434	1.444	1.44	1.449	1.436	1.451	1.44	1.475	1.455	1.435	1.469	1.488	1.471	1.48	1.487	1.479	1.471	1.502	1.468
212	1.408	1.402	1.419	1.404	1.408	1.404	1.427	1.416	1.42	1.423	1.436	1.427	1.436	1.417	1.424	1.426	1.425	1.435	1.432	1.442	1.464	1.473	1.49	1.504	1.504	1.524	1.545	1.578	1.59	1.657	1.664	1.693	1.721	1.767	1.782	1.863	1.92	2.008	2.063	2.142	2.186	2.241	2.26	2.27	2.267	2.26	2.272	2.287	2.262
213	1.465	1.497	1.477	1.5	1.463	1.444	1.494	1.484	1.49	1.48	1.481	1.475	1.482	1.499	1.49	1.506	1.497	1.54	1.501	1.512	1.557	1.547	1.566	1.545	1.559	1.559	1.578	1.604	1.593	1.621	1.614	1.61	1.622	1.62	1.625	1.657	1.646	1.658	1.64	1.644	1.71	1.685	1.699	1.711	1.7	1.695	1.711	1.748	1.744
214	1.435	1.435	1.422	1.409	1.436	1.405	1.439	1.437	1.441	1.426	1.435	1.427	1.432	1.419	1.431	1.452	1.44	1.45	1.427	1.452	1.458	1.454	1.454	1.456	1.439	1.445	1.462	1.457	1.454	1.488	1.456	1.451	1.475	1.466	1.455	1.484	1.478	1.487	1.475	1.481	1.476	1.498	1.491	1.491	1.478	1.49	1.492	1.507	1.503
215	1.419	1.416	1.413	1.414	1.411	1.4	1.418	1.425	1.429	1.428	1.412	1.411	1.426	1.417	1.412	1.431	1.418	1.421	1.415	1.433	1.458	1.44	1.452	1.439	1.448	1.456	1.478	1.475	1.489	1.522	1.497	1.504	1.516	1.527	1.525	1.547	1.565	1.576	1.586	1.585	1.619	1.639	1.632	1.652	1.662	1.665	1.669	1.704	1.679
0	1.401	1.402	1.405	1.406	1.39	1.393	1.422	1.417	1.411	1.427	1.413	1.414	1.434	1.414	1.418	1.437	1.429	1.441	1.425	1.445	1.458	1.448	1.472	1.463	1.458	1.472	1.491	1.497	1.498	1.522	1.498	1.503	1.511	1.522	1.518	1.539	1.548	1.551	1.553	1.549	1.564	1.577	1.588	1.59	1.59	1.595	1.597	1.62	1.604
216	1.406	1.412	1.408	1.405	1.403	1.396	1.422	1.405	1.41	1.403	1.422	1.416	1.424	1.415	1.423	1.427	1.414	1.437	1.423	1.429	1.454	1.438	1.459	1.451	1.438	1.444	1.47	1.463	1.466	1.498	1.488	1.477	1.503	1.512	1.502	1.528	1.517	1.523	1.525	1.538	1.551	1.551	1.553	1.569	1.558	1.569	1.577	1.585	1.586
217	1.475	1.479	1.464	1.475	1.464	1.447	1.487	1.476	1.476	1.464	1.476	1.484	1.486	1.486	1.481	1.497	1.497	1.522	1.522	1.52	1.587	1.581	1.595	1.592	1.571	1.589	1.633	1.646	1.637	1.693	1.695	1.678	1.702	1.722	1.729	1.773	1.767	1.807	1.793	1.822	1.877	1.899	1.89	1.923	1.914	1.913	1.946	1.98	1.941
0	1.391	1.383	1.399	1.4	1.387	1.394	1.392	1.403	1.398	1.395	1.403	1.408	1.419	1.412	1.417	1.431	1.415	1.417	1.416	1.413	1.431	1.428	1.452	1.434	1.435	1.442	1.448	1.453	1.445	1.477	1.459	1.456	1.468	1.462	1.45	1.461	1.46	1.468	1.465	1.455	1.482	1.495	1.475	1.484	1.496	1.485	1.487	1.513	1.475
218	1.416	1.411	1.416	1.416	1.414	1.417	1.42	1.425	1.417	1.427	1.423	1.426	1.428	1.418	1.419	1.442	1.424	1.429	1.421	1.423	1.441	1.436	1.452	1.447	1.438	1.447	1.451	1.459	1.465	1.492	1.451	1.472	1.474	1.475	1.471	1.495	1.493	1.502	1.499	1.485	1.507	1.523	1.504	1.525	1.517	1.505	1.51	1.549	1.511
219	1.48	1.458	1.476	1.482	1.449	1.449	1.51	1.48	1.478	1.477	1.489	1.507	1.503	1.508	1.504	1.514	1.522	1.545	1.517	1.535	1.575	1.575	1.583	1.592	1.585	1.59	1.621	1.617	1.622	1.646	1.634	1.646	1.664	1.656	1.648	1.68	1.662	1.682	1.671	1.69	1.737	1.71	1.695	1.716	1.724	1.721	1.728	1.736	1.724
220	1.463	1.47	1.483	1.46	1.446	1.438	1.462	1.465	1.478	1.455	1.465	1.477	1.473	1.477	1.479	1.516	1.504	1.537	1.51	1.518	1.577	1.569	1.586	1.593	1.579	1.584	1.637	1.641	1.651	1.706	1.687	1.694	1.729	1.744	1.743	1.779	1.786	1.793	1.81	1.83	1.879	1.89	1.889	1.904	1.917	1.926	1.935	1.983	2.001
221	1.454	1.456	1.461	1.483	1.436	1.427	1.49	1.479	1.464	1.474	1.475	1.451	1.465	1.46	1.463	1.484	1.486	1.474	1.473	1.457	1.48	1.499	1.5	1.511	1.477	1.494	1.524	1.519	1.514	1.558	1.523	1.526	1.53	1.54	1.519	1.547	1.549	1.566	1.564	1.538	1.559	1.567	1.58	1.578	1.578	1.583	1.572	1.6	1.561
0	1.385	1.402	1.405	1.41	1.381	1.388	1.428	1.405	1.394	1.404	1.426	1.424	1.413	1.432	1.432	1.443	1.435	1.449	1.437	1.461	1.484	1.467	1.497	1.479	1.488	1.487	1.509	1.533	1.512	1.56	1.534	1.548	1.548	1.575	1.555	1.578	1.583	1.589	1.597	1.586	1.601	1.614	1.617	1.622	1.617	1.628	1.64	1.659	1.637
222	1.422	1.415	1.416	1.423	1.403	1.412	1.432	1.417	1.418	1.426	1.447	1.429	1.443	1.425	1.435	1.456	1.444	1.461	1.468	1.471	1.502	1.494	1.508	1.519	1.507	1.525	1.552	1.554	1.559	1.614	1.6	1.604	1.641	1.635	1.639	1.663	1.666	1.69	1.688	1.695	1.732	1.736	1.737	1.766	1.742	1.766	1.785	1.796	1.794
223	1.466	1.452	1.453	1.452	1.442	1.448	1.464	1.458	1.456	1.462	1.459	1.466	1.477	1.467	1.471	1.481	1.471	1.48	1.47	1.466	1.495	1.498	1.497	1.494	1.49	1.494	1.511	1.508	1.512	1.531	1.512	1.514	1.525	1.522	1.515	1.537	1.525	1.541	1.537	1.526	1.549	1.554	1.554	1.557	1.568	1.561	1.558	1.578	1.552
224	1.401	1.388	1.409	1.421	1.397	1.398	1.426	1.409	1.411	1.422	1.428	1.435	1.436	1.439	1.445	1.47	1.449	1.47	1.463	1.483	1.506	1.498	1.517	1.503	1.51	1.52	1.524	1.542	1.53	1.589	1.571	1.568	1.598	1.595	1.589	1.623	1.622	1.637	1.652	1.631	1.652	1.676	1.666	1.69	1.69	1.703	1.705	1.739	1.709
0	1.4	1.403	1.404	1.397	1.381	1.384	1.401	1.406	1.394	1.403	1.403	1.406	1.405	1.405	1.396	1.408	1.405	1.414	1.402	1.405	1.415	1.412	1.427	1.411	1.413	1.415	1.436	1.435	1.429	1.453	1.44	1.43	1.443	1.445	1.44	1.455	1.442	1.454	1.449	1.442	1.462	1.47	1.462	1.462	1.458	1.465	1.462	1.482	1.457
225	1.405	1.399	1.398	1.398	1.39	1.382	1.4	1.415	1.409	1.419	1.403	1.406	1.418	1.407	1.411	1.427	1.424	1.44	1.422	1.434	1.456	1.451	1.475	1.465	1.469	1.472	1.491	1.507	1.503	1.541	1.523	1.522	1.542	1.547	1.542	1.56	1.56	1.578	1.567	1.575	1.578	1.595	1.606	1.615	1.61	1.611	1.609	1.628	1.609
226	1.397	1.402	1.401	1.397	1.367	1.402	1.416	1.401	1.393	1.409	1.406	1.405	1.41	1.404	1.414	1.438	1.419	1.414	1.416	1.445	1.452	1.461	1.456	1.472	1.475	1.476	1.49	1.518	1.512	1.552	1.536	1.54	1.564	1.574	1.574	1.599	1.593	1.627	1.638	1.613	1.666	1.691	1.69	1.685	1.715	1.711	1.746	1.757	1.754
227	1.398	1.398	1.41	1.395	1.39	1.381	1.405	1.401	1.402	1.405	1.417	1.413	1.405	1.412	1.396	1.425	1.391	1.408	1.401	1.423	1.434	1.431	1.446	1.446	1.447	1.451	1.458	1.49	1.495	1.51	1.513	1.521	1.533	1.54	1.548	1.556	1.587	1.602	1.616	1.614	1.631	1.669	1.664	1.683	1.69	1.71	1.735	1.767	1.762
228	1.407	1.408	1.406	1.404	1.391	1.38	1.426	1.411	1.408	1.417	1.415	1.417	1.429	1.411	1.4	1.445	1.411	1.423	1.41	1.435	1.431	1.44	1.449	1.426	1.423	1.423	1.437	1.457	1.451	1.47	1.444	1.456	1.457	1.465	1.44	1.476	1.465	1.463	1.468	1.464	1.474	1.5	1.497	1.508	1.483	1.497	1.493	1.509	1.507
0	1.442	1.462	1.483	1.484	1.442	1.447	1.477	1.473	1.463	1.49	1.439	1.465	1.485	1.446	1.495	1.514	1.483	1.541	1.494	1.476	1.519	1.503	1.525	1.519	1.515	1.536	1.543	1.554	1.548	1.577	1.539	1.574	1.568	1.559	1.567	1.604	1.583	1.597	1.602	1.59	1.622	1.646	1.617	1.625	1.641	1.629	1.636	1.678	1.595
0	1.459	1.474	1.438	1.444	1.449	1.447	1.471	1.474	1.442	1.46	1.448	1.447	1.458	1.435	1.44	1.473	1.461	1.469	1.472	1.457	1.492	1.499	1.514	1.505	1.469	1.494	1.501	1.502	1.524	1.57	1.52	1.529	1.568	1.549	1.529	1.571	1.555	1.57	1.545	1.566	1.605	1.587	1.604	1.59	1.596	1.591	1.616	1.625	1.627
229	1.403	1.389	1.396	1.389	1.381	1.378	1.393	1.392	1.39	1.396	1.396	1.396	1.406	1.398	1.39	1.404	1.396	1.407	1.383	1.389	1.412	1.408	1.417	1.391	1.394	1.401	1.423	1.416	1.408	1.432	1.408	1.416	1.422	1.422	1.416	1.414	1.413	1.42	1.412	1.412	1.436	1.429	1.43	1.442	1.429	1.44	1.432	1.441	1.426
230	1.407	1.413	1.404	1.404	1.38	1.396	1.422	1.431	1.419	1.434	1.417	1.403	1.458	1.419	1.431	1.437	1.47	1.477	1.459	1.451	1.499	1.463	1.495	1.474	1.479	1.492	1.531	1.541	1.526	1.574	1.531	1.55	1.565	1.569	1.567	1.598	1.587	1.615	1.613	1.619	1.623	1.648	1.642	1.656	1.662	1.662	1.655	1.704	1.666
231	1.399	1.408	1.401	1.402	1.378	1.381	1.407	1.403	1.401	1.406	1.409	1.398	1.421	1.42	1.413	1.444	1.422	1.44	1.431	1.438	1.463	1.473	1.482	1.48	1.493	1.496	1.527	1.545	1.553	1.595	1.576	1.599	1.598	1.624	1.631	1.64	1.665	1.676	1.69	1.691	1.717	1.73	1.737	1.765	1.744	1.761	1.753	1.79	1.767
0	1.461	1.465	1.452	1.443	1.424	1.424	1.489	1.492	1.442	1.454	1.461	1.456	1.452	1.461	1.451	1.461	1.458	1.455	1.466	1.456	1.503	1.467	1.497	1.497	1.46	1.496	1.495	1.488	1.497	1.533	1.514	1.503	1.524	1.514	1.504	1.535	1.521	1.536	1.52	1.52	1.552	1.517	1.549	1.553	1.54	1.552	1.545	1.553	1.553
232	1.481	1.471	1.457	1.436	1.474	1.424	1.495	1.486	1.448	1.463	1.474	1.458	1.488	1.467	1.49	1.498	1.488	1.505	1.523	1.521	1.547	1.522	1.551	1.559	1.544	1.568	1.585	1.575	1.6	1.646	1.62	1.611	1.655	1.648	1.622	1.699	1.668	1.685	1.678	1.712	1.721	1.724	1.725	1.752	1.732	1.754	1.767	1.749	1.79
233	1.408	1.416	1.428	1.411	1.399	1.386	1.422	1.393	1.404	1.392	1.405	1.428	1.436	1.434	1.445	1.459	1.435	1.445	1.455	1.474	1.515	1.503	1.521	1.529	1.526	1.552	1.566	1.592	1.588	1.646	1.64	1.657	1.744	1.836	1.937	2.012	2.089	2.166	2.207	2.207	2.267	2.288	2.282	2.28	2.276	2.271	2.3	2.32	2.289
0	1.382	1.413	1.405	1.395	1.368	1.375	1.42	1.402	1.396	1.396	1.406	1.411	1.421	1.391	1.394	1.421	1.396	1.409	1.396	1.423	1.418	1.42	1.429	1.421	1.446	1.439	1.461	1.466	1.436	1.46	1.475	1.445	1.474	1.448	1.439	1.446	1.438	1.442	1.446	1.448	1.457	1.469	1.475	1.473	1.461	1.475	1.481	1.501	1.482
234	1.397	1.393	1.402	1.397	1.381	1.379	1.4	1.385	1.398	1.395	1.4	1.421	1.414	1.413	1.417	1.434	1.426	1.432	1.428	1.422	1.454	1.451	1.469	1.453	1.457	1.471	1.477	1.485	1.477	1.504	1.496	1.494	1.519	1.506	1.505	1.528	1.53	1.537	1.551	1.532	1.565	1.585	1.581	1.6	1.608	1.614	1.63	1.638	1.632
235	1.42	1.402	1.453	1.425	1.403	1.399	1.413	1.455	1.416	1.447	1.417	1.418	1.444	1.432	1.422	1.467	1.446	1.487	1.453	1.46	1.486	1.492	1.486	1.496	1.478	1.497	1.503	1.522	1.543	1.555	1.543	1.542	1.568	1.571	1.565	1.599	1.587	1.613	1.637	1.58	1.634	1.651	1.65	1.65	1.663	1.664	1.672	1.693	1.648
236	1.448	1.446	1.433	1.406	1.434	1.411	1.462	1.43	1.437	1.424	1.415	1.428	1.428	1.405	1.405	1.436	1.419	1.436	1.415	1.417	1.432	1.423	1.447	1.418	1.429	1.438	1.448	1.424	1.429	1.461	1.446	1.446	1.462	1.456	1.438	1.491	1.471	1.46	1.467	1.488	1.503	1.509	1.518	1.521	1.514	1.52	1.516	1.536	1.523
0	1.47	1.439	1.475	1.452	1.367	1.371	1.438	1.473	1.409	1.434	1.439	1.444	1.448	1.449	1.413	1.483	1.4	1.418	1.406	1.42	1.447	1.425	1.404	1.412	1.426	1.422	1.438	1.441	1.415	1.469	1.461	1.432	1.45	1.469	1.435	1.45	1.467	1.459	1.472	1.475	1.465	1.493	1.487	1.49	1.474	1.486	1.489	1.5	1.487
237	1.425	1.443	1.403	1.413	1.367	1.382	1.418	1.414	1.397	1.426	1.426	1.417	1.46	1.451	1.43	1.43	1.521	1.479	1.445	1.488	1.494	1.521	1.512	1.506	1.493	1.542	1.621	1.623	1.571	1.633	1.648	1.62	1.647	1.694	1.688	1.662	1.691	1.723	1.731	1.713	1.726	1.77	1.785	1.8	1.791	1.826	1.851	1.824	1.81
0	NaN	NaN	NaN	NaN	NaN	NaN	NaN	NaN	NaN	NaN	NaN	NaN	NaN	NaN	NaN	NaN	NaN	NaN	NaN	NaN	NaN	NaN	NaN	NaN	NaN	NaN	NaN	NaN	NaN	NaN	NaN	NaN	NaN	NaN	NaN	NaN	NaN	NaN	NaN	NaN	NaN	NaN	NaN	NaN	NaN	NaN	NaN	NaN	NaN
0	1.394	1.4	1.516	1.42	1.245	1.499	1.576	1.362	1.29	NaN	NaN	NaN	NaN	NaN	NaN	NaN	NaN	NaN	NaN	NaN	NaN	NaN	NaN	NaN	NaN	NaN	NaN	NaN	NaN	NaN	NaN	NaN	NaN	NaN	NaN	NaN	NaN	NaN	NaN	NaN	NaN	NaN	NaN	NaN	NaN	NaN	NaN	NaN	NaN
238	1.411	1.401	1.456	1.422	1.413	1.421	1.468	1.409	1.471	1.455	1.426	1.424	1.445	1.477	1.483	1.475	1.485	1.527	1.497	1.489	1.538	1.529	1.532	1.568	1.551	1.563	1.562	1.567	1.567	1.618	1.618	1.616	1.632	1.63	1.639	1.652	1.664	1.666	1.691	1.702	1.718	1.701	1.702	1.728	1.699	1.733	1.745	1.793	1.767
0	1.386	1.392	1.447	1.42	1.414	1.421	1.461	1.395	1.471	1.464	1.439	1.421	1.451	1.479	1.48	1.473	1.491	1.536	1.534	1.527	1.569	1.585	1.589	1.632	1.632	1.634	1.669	1.673	1.696	1.747	1.751	1.752	1.787	1.795	1.798	1.831	1.839	1.863	1.878	1.898	1.905	1.879	1.904	1.92	1.88	1.913	1.929	1.973	1.957
239	1.401	1.429	1.451	1.409	1.4	1.404	1.476	1.418	1.477	1.479	1.449	1.459	1.487	1.498	1.489	1.507	1.501	1.566	1.564	1.551	1.603	1.631	1.654	1.679	1.705	1.69	1.76	1.772	1.803	1.842	1.879	1.904	1.964	1.98	2.045	2.106	2.121	2.147	2.183	2.213	2.235	2.21	2.206	2.199	2.196	2.222	2.222	2.238	2.231
0	1.457	1.445	1.454	1.426	1.418	1.414	1.483	1.417	1.443	1.46	NaN	NaN	NaN	NaN	NaN	NaN	NaN	NaN	NaN	NaN	NaN	NaN	NaN	NaN	NaN	NaN	NaN	NaN	NaN	NaN	NaN	NaN	NaN	NaN	NaN	NaN	NaN	NaN	NaN	NaN	NaN	NaN	NaN	NaN	NaN	NaN	NaN	NaN	NaN
0	1.689	1.617	1.677	1.549	1.576	1.595	1.67	1.613	1.649	1.648	1.589	1.65	1.653	1.662	1.684	1.672	1.687	1.715	1.681	1.679	1.659	1.694	1.625	1.653	1.693	1.696	1.704	1.636	1.679	1.697	1.699	1.691	1.742	1.708	1.657	1.682	1.687	1.739	1.715	1.68	1.721	1.665	1.708	1.706	1.686	1.687	1.716	1.736	1.714
240	1.566	1.491	1.637	1.544	1.507	1.578	1.567	1.551	1.617	1.618	1.522	1.515	1.579	1.598	1.588	1.615	1.618	1.64	1.608	1.621	1.655	1.647	1.619	1.656	1.618	1.625	1.653	1.651	1.654	1.663	1.678	1.699	1.707	1.714	1.689	1.697	1.749	1.74	1.728	1.778	1.768	1.751	1.78	1.761	1.738	1.75	1.792	1.823	1.802
0	1.429	1.425	1.464	1.473	1.462	1.423	1.435	1.456	1.461	NaN	NaN	NaN	NaN	NaN	NaN	NaN	NaN	NaN	NaN	NaN	NaN	NaN	NaN	NaN	NaN	NaN	NaN	NaN	NaN	NaN	NaN	NaN	NaN	NaN	NaN	NaN	NaN	NaN	NaN	NaN	NaN	NaN	NaN	NaN	NaN	NaN	NaN	NaN	NaN
241	1.454	1.448	1.446	1.437	1.421	1.437	1.489	1.438	1.481	1.457	1.484	1.492	1.463	1.478	1.469	1.463	1.453	1.488	1.482	1.46	1.496	1.495	1.512	1.509	1.506	1.473	1.518	1.531	1.532	1.537	1.548	1.555	1.575	1.571	1.567	1.583	1.569	1.582	1.612	1.603	1.621	1.607	1.614	1.603	1.638	1.644	1.658	1.667	1.644
0	1.483	1.445	1.438	1.405	1.41	1.404	1.402	1.417	1.427	1.43	1.426	1.43	1.437	1.424	1.452	1.438	1.415	1.453	1.475	1.444	1.445	1.471	1.467	1.473	1.467	1.469	1.487	1.479	1.493	1.505	1.525	1.53	1.547	1.536	1.511	1.549	1.549	1.542	1.576	1.574	1.568	1.567	1.565	1.572	1.57	1.601	1.598	1.626	1.604
0	1.48	1.454	1.45	1.45	1.401	1.389	1.462	1.431	1.467	1.462	1.478	1.464	1.458	1.457	1.47	1.444	1.453	1.461	1.476	1.456	1.481	1.481	1.498	1.496	1.503	1.454	1.5	1.525	1.52	1.515	1.492	1.517	1.547	1.543	1.537	1.55	1.526	1.552	1.565	1.554	1.573	1.567	1.565	1.56	1.566	1.563	1.587	1.588	1.596
242	1.431	1.399	1.424	1.398	1.399	1.399	1.417	1.394	1.439	1.433	1.433	1.437	1.428	1.432	1.422	1.427	1.418	1.426	1.444	1.432	1.443	1.437	1.457	1.46	1.449	1.444	1.459	1.473	1.476	1.498	1.494	1.501	1.509	1.513	1.503	1.509	1.507	1.502	1.545	1.527	1.538	1.536	1.53	1.534	1.546	1.547	1.566	1.589	1.568
243	1.42	1.415	1.459	1.443	1.42	1.407	1.448	1.422	1.463	1.443	1.435	1.428	1.448	1.472	1.475	1.477	1.492	1.539	1.519	1.533	1.593	1.59	1.605	1.646	1.642	1.654	1.697	1.687	1.726	1.765	1.786	1.809	1.842	1.851	1.864	1.896	1.925	1.944	1.971	1.996	2.041	2.041	2.051	2.072	2.08	2.11	2.132	2.181	2.153
0	1.441	1.42	1.449	1.402	1.388	1.395	1.417	1.398	1.435	1.423	1.409	1.419	1.419	1.425	1.435	1.423	1.415	1.433	1.445	1.427	1.447	1.443	1.432	1.454	1.443	1.432	1.461	1.448	1.456	1.452	1.456	1.472	1.483	1.473	1.462	1.482	1.477	1.478	1.5	1.497	1.497	1.471	1.486	1.49	1.481	1.504	1.506	1.528	1.502
0	1.523	1.561	1.685	1.469	1.507	1.503	1.513	1.522	1.505	1.612	1.588	1.597	1.567	1.489	1.582	1.53	1.552	1.568	1.589	1.569	1.58	1.557	1.635	1.639	1.678	1.641	1.61	1.707	1.647	1.682	1.686	1.745	1.785	1.712	1.712	1.807	1.745	1.745	1.779	1.829	1.779	1.815	1.803	1.76	1.82	1.856	1.892	1.887	1.883
0	1.487	1.425	1.42	1.468	1.434	1.407	1.49	1.401	1.462	1.399	1.463	1.48	1.438	1.439	1.479	1.415	1.45	1.466	1.459	1.442	1.487	1.461	1.51	1.497	1.501	1.475	1.501	1.506	1.493	1.477	1.5	1.507	1.523	1.536	1.527	1.553	1.561	1.545	1.572	1.568	1.574	1.576	1.572	1.58	1.601	1.593	1.616	1.63	1.602
244	1.438	1.408	1.435	1.395	1.391	1.389	1.405	1.407	1.422	1.425	1.413	1.419	1.41	1.403	1.396	1.405	1.41	1.422	1.427	1.437	1.437	1.454	1.477	1.501	1.495	1.505	1.551	1.598	1.62	1.65	1.674	1.718	1.743	1.766	1.787	1.814	1.836	1.856	1.919	1.914	1.946	1.965	1.954	1.995	2.001	2.098	2.109	2.162	2.17
245	1.499	1.576	1.64	1.453	1.482	1.583	1.534	1.553	1.542	1.619	1.53	1.58	1.564	1.548	1.587	1.595	1.58	1.6	1.609	1.538	1.592	1.58	1.67	1.559	1.578	1.567	1.599	1.609	1.653	1.662	1.639	1.73	1.749	1.724	1.715	1.716	1.706	1.708	1.726	1.795	1.768	1.71	1.731	1.766	1.81	1.715	1.762	1.802	1.817
246	1.459	1.442	1.462	1.444	1.439	1.429	1.448	1.444	1.464	1.457	1.456	1.465	1.453	1.453	1.435	1.444	1.441	1.461	1.452	1.462	1.475	1.469	1.487	1.485	1.477	1.471	1.501	1.532	1.514	1.528	1.534	1.55	1.583	1.567	1.576	1.583	1.601	1.598	1.625	1.647	1.653	1.671	1.646	1.657	1.734	1.778	1.818	1.896	1.916
0	1.42	1.383	1.394	1.405	1.368	1.352	1.413	1.368	1.414	1.379	1.404	1.439	1.413	1.414	1.454	1.418	1.435	1.49	1.489	1.497	1.525	1.534	1.567	1.587	1.606	1.582	1.629	1.647	1.658	1.69	1.689	1.693	1.709	1.731	1.732	1.763	1.779	1.788	1.818	1.807	1.821	1.83	1.82	1.825	1.838	1.834	1.85	1.881	1.869
0	1.516	1.532	1.453	1.423	1.464	1.415	1.424	1.452	1.462	1.459	1.456	1.468	1.486	1.455	1.5	1.495	1.466	1.505	1.535	1.513	1.527	1.582	1.554	1.568	1.555	1.568	1.58	1.566	1.601	1.595	1.61	1.65	1.681	1.633	1.639	1.654	1.652	1.681	1.716	1.724	1.714	1.688	1.701	1.712	1.696	1.737	1.765	1.808	1.76
0	1.528	1.517	1.464	1.408	1.475	1.455	1.445	1.455	1.467	1.474	1.455	1.497	1.484	1.473	1.5	1.486	1.48	1.508	1.543	1.512	1.498	1.547	1.534	1.564	1.558	1.54	1.567	1.529	1.585	1.579	1.576	1.626	1.648	1.59	1.594	1.617	1.621	1.64	1.689	1.685	1.672	1.665	1.666	1.664	1.658	1.701	1.709	1.74	1.699
247	1.471	1.419	1.427	1.418	1.395	1.371	1.406	1.405	1.428	1.413	1.42	1.433	1.43	1.432	1.439	1.45	1.446	1.484	1.479	1.479	1.524	1.523	1.527	1.544	1.558	1.552	1.586	1.604	1.626	1.639	1.675	1.705	1.739	1.732	1.746	1.787	1.823	1.852	1.87	1.914	1.946	1.939	1.98	2.023	2.04	2.099	2.12	2.193	2.189
0	1.426	NaN	NaN	NaN	NaN	NaN	NaN	NaN	NaN	NaN	NaN	NaN	NaN	NaN	NaN	NaN	NaN	NaN	NaN	NaN	NaN	NaN	NaN	NaN	NaN	NaN	NaN	NaN	NaN	NaN	NaN	NaN	NaN	NaN	NaN	NaN	NaN	NaN	NaN	NaN	NaN	NaN	NaN	NaN	NaN	NaN	NaN	NaN	NaN
248	1.46	1.422	1.438	1.407	1.422	1.405	1.435	1.439	1.457	1.458	1.459	1.475	1.47	1.458	1.471	1.467	1.471	1.488	1.487	1.515	1.524	1.518	1.553	1.531	1.534	1.556	1.549	1.593	1.558	1.61	1.61	1.631	1.668	1.655	1.643	1.679	1.682	1.687	1.698	1.747	1.74	1.728	1.739	1.725	1.795	1.787	1.78	1.823	1.809
249	1.425	1.378	1.381	1.41	1.377	1.337	1.411	1.372	1.415	1.382	1.407	1.415	1.429	1.439	1.478	1.429	1.458	1.503	1.507	1.499	1.554	1.549	1.59	1.601	1.602	1.606	1.629	1.665	1.662	1.684	1.698	1.722	1.742	1.783	1.766	1.812	1.838	1.818	1.895	1.917	1.974	1.961	1.983	2.02	2.037	2.061	2.081	2.122	2.105
0	1.449	1.43	1.427	1.42	1.399	1.375	1.388	1.413	1.445	1.413	1.421	1.442	1.44	1.45	1.464	1.483	1.487	1.518	1.533	1.526	1.595	1.59	1.596	1.633	1.642	1.65	1.685	1.706	1.727	1.763	1.798	1.825	1.875	1.864	1.874	1.909	1.934	1.936	1.963	1.997	1.99	1.972	2.006	1.998	2.029	2.025	2.074	2.146	2.099
0	1.341	NaN	NaN	NaN	NaN	NaN	NaN	NaN	NaN	NaN	NaN	NaN	NaN	NaN	NaN	NaN	NaN	NaN	NaN	NaN	NaN	NaN	NaN	NaN	NaN	NaN	NaN	NaN	NaN	NaN	NaN	NaN	NaN	NaN	NaN	NaN	NaN	NaN	NaN	NaN	NaN	NaN	NaN	NaN	NaN	NaN	NaN	NaN	NaN
250	1.432	1.39	1.383	1.42	1.38	1.362	1.413	1.382	1.43	1.395	1.437	1.431	1.428	1.421	1.486	1.409	1.439	1.481	1.48	1.48	1.516	1.511	1.545	1.563	1.553	1.559	1.575	1.598	1.583	1.586	1.598	1.608	1.646	1.661	1.664	1.712	1.709	1.702	1.748	1.741	1.778	1.766	1.788	1.781	1.792	1.803	1.851	1.871	1.859
251	1.452	1.431	1.468	1.426	1.435	1.424	1.446	1.445	1.475	1.465	1.457	1.476	1.471	1.449	1.464	1.478	1.476	1.509	1.5	1.523	1.507	1.523	1.547	1.551	1.549	1.559	1.565	1.596	1.586	1.619	1.634	1.653	1.718	1.706	1.704	1.727	1.756	1.756	1.761	1.825	1.828	1.834	1.827	1.801	1.837	1.887	1.898	1.982	2.001
0	1.395	1.457	1.463	1.412	1.414	1.423	1.424	1.421	1.442	1.449	1.431	1.439	1.456	1.434	1.415	1.429	1.422	1.461	1.439	1.407	1.443	1.438	1.463	1.441	1.427	1.421	1.45	1.471	1.46	1.477	1.481	1.471	1.494	1.483	1.489	1.497	1.491	1.473	1.502	1.513	1.497	1.492	1.494	1.495	1.478	1.503	1.519	1.537	1.53
0	1.426	1.471	1.474	1.452	1.427	1.443	1.449	1.43	1.457	1.498	1.468	1.461	1.496	1.461	1.459	1.457	1.453	1.504	1.495	1.486	1.511	1.513	1.535	1.53	1.513	1.514	1.534	1.538	1.549	1.561	1.555	1.57	1.586	1.582	1.596	1.61	1.612	1.59	1.616	1.63	1.638	1.621	1.625	1.626	1.617	1.647	1.669	1.696	1.692
0	1.428	1.371	1.396	1.414	1.365	1.375	1.387	1.388	1.411	1.4	1.418	1.439	1.445	1.434	1.496	1.437	1.45	1.503	1.504	1.512	1.538	1.536	1.576	1.57	1.571	1.58	1.58	1.632	1.608	1.624	1.632	1.647	1.646	1.663	1.655	1.697	1.702	1.685	1.737	1.727	1.757	1.761	1.767	1.773	1.783	1.795	1.83	1.861	1.854
252	1.426	1.453	1.436	1.426	1.404	1.435	1.447	1.416	1.422	1.474	1.465	1.444	1.477	1.435	1.422	1.427	1.444	1.471	1.442	1.467	1.462	1.476	1.477	1.484	1.464	1.47	1.476	1.499	1.477	1.479	1.476	1.506	1.515	1.5	1.508	1.54	1.546	1.522	1.563	1.572	1.584	1.567	1.578	1.566	1.563	1.597	1.606	1.625	1.624
0	1.433	1.444	1.45	1.418	1.385	1.393	1.42	1.425	1.432	1.432	1.44	1.44	1.448	1.424	1.427	1.438	1.44	1.449	1.445	1.446	1.473	1.467	1.497	1.479	1.453	1.448	1.469	1.476	1.467	1.471	1.484	1.478	1.512	1.505	1.515	1.532	1.53	1.515	1.519	1.567	1.559	1.531	1.529	1.535	1.544	1.556	1.576	1.588	1.588
0	1.42	1.376	1.395	1.417	1.383	1.366	1.395	1.37	1.423	1.38	1.421	1.421	1.413	1.413	1.438	1.399	1.406	1.437	1.426	1.43	1.443	1.446	1.464	1.475	1.473	1.457	1.465	1.489	1.477	1.492	1.483	1.493	1.52	1.512	1.508	1.529	1.525	1.526	1.55	1.541	1.55	1.539	1.553	1.529	1.549	1.552	1.573	1.583	1.578
0	1.454	1.407	1.395	1.379	1.375	1.359	1.387	1.384	1.397	1.384	1.38	1.392	1.381	1.395	1.383	1.387	1.376	1.396	1.393	1.382	1.385	1.397	1.401	1.409	1.397	1.386	1.404	1.385	1.38	1.4	1.393	1.403	1.416	1.409	1.402	1.428	1.413	1.412	1.424	1.426	1.431	1.412	1.414	1.416	1.404	1.428	1.428	1.447	1.43
0	1.419	1.406	1.43	1.403	1.398	1.369	1.401	1.405	1.461	1.502	1.484	1.483	1.471	1.452	1.434	1.437	1.437	1.465	1.481	1.462	1.482	1.482	1.492	1.518	1.512	1.46	1.491	1.541	1.569	1.574	1.576	1.56	1.54	1.539	1.509	1.557	1.526	1.505	1.552	1.533	1.586	1.544	1.527	1.56	1.578	1.54	1.565	1.617	1.596
253	1.442	1.419	1.438	1.432	1.424	1.4	1.422	1.422	1.432	1.435	1.43	1.446	1.45	1.434	1.424	1.437	1.432	1.459	1.443	1.463	1.455	1.48	1.486	1.474	1.475	1.476	1.499	1.507	1.471	1.489	1.498	1.508	1.539	1.511	1.523	1.533	1.539	1.528	1.549	1.558	1.557	1.538	1.543	1.525	1.544	1.564	1.57	1.594	1.593
0	1.418	1.403	1.423	NaN	NaN	NaN	NaN	NaN	NaN	NaN	NaN	NaN	NaN	NaN	NaN	NaN	NaN	NaN	NaN	NaN	NaN	NaN	NaN	NaN	NaN	NaN	NaN	NaN	NaN	NaN	NaN	NaN	NaN	NaN	NaN	NaN	NaN	NaN	NaN	NaN	NaN	NaN	NaN	NaN	NaN	NaN	NaN	NaN	NaN
254	1.427	1.444	1.429	1.432	1.405	1.413	1.419	1.411	1.428	1.454	1.466	1.447	1.457	1.475	1.437	1.422	1.438	1.481	1.467	1.47	1.462	1.476	1.501	1.479	1.489	1.477	1.487	1.516	1.487	1.496	1.502	1.51	1.523	1.506	1.513	1.523	1.532	1.51	1.55	1.538	1.554	1.53	1.547	1.524	1.516	1.546	1.555	1.577	1.581
0	1.438	1.473	1.457	1.445	1.407	1.428	1.441	1.448	1.463	1.468	1.457	1.455	1.482	1.467	1.45	1.464	1.453	1.505	1.479	1.471	1.499	1.501	1.518	1.539	1.519	1.491	1.534	1.525	1.543	1.553	1.552	1.545	1.576	1.574	1.565	1.579	1.584	1.55	1.574	1.6	1.597	1.573	1.562	1.58	1.582	1.607	1.61	1.636	1.627
255	1.427	1.446	1.444	1.425	1.422	1.438	1.431	1.424	1.451	1.474	1.455	1.436	1.472	1.483	1.422	1.425	1.435	1.478	1.465	1.47	1.474	1.484	1.507	1.497	1.493	1.507	1.481	1.51	1.484	1.507	1.498	1.529	1.519	1.514	1.512	1.544	1.554	1.535	1.532	1.556	1.566	1.561	1.559	1.555	1.533	1.569	1.578	1.595	1.587
0	1.436	1.395	1.43	1.42	1.406	1.387	1.401	1.382	1.431	1.393	1.422	1.414	1.42	1.432	1.438	1.41	1.412	1.437	1.433	1.419	1.441	1.441	1.449	1.457	1.456	1.435	1.449	1.458	1.456	1.465	1.456	1.465	1.482	1.47	1.468	1.485	1.473	1.467	1.492	1.487	1.491	1.479	1.499	1.481	1.485	1.488	1.501	1.514	1.494
0	1.471	1.408	1.405	1.39	1.378	1.359	1.404	1.37	1.399	1.378	1.413	1.405	1.399	1.406	1.404	1.403	1.394	1.419	1.412	1.389	1.393	1.414	1.404	1.409	1.407	1.389	1.403	1.41	1.407	1.419	1.417	1.421	1.427	1.427	1.401	1.422	1.409	1.403	1.423	1.427	1.412	1.402	1.407	1.408	1.393	1.408	1.416	1.424	1.404
256	1.451	1.425	1.458	1.432	1.412	1.404	1.426	1.425	1.437	1.422	1.439	1.443	1.444	1.451	1.435	1.436	1.451	1.473	1.452	1.469	1.485	1.504	1.51	1.509	1.508	1.494	1.516	1.528	1.532	1.555	1.556	1.581	1.596	1.607	1.604	1.619	1.623	1.618	1.643	1.677	1.685	1.676	1.679	1.685	1.728	1.793	1.837	1.936	1.989
0	1.443	1.407	1.43	1.423	1.412	1.391	1.412	1.41	1.449	1.426	1.439	1.449	1.449	1.454	1.44	1.453	1.456	1.478	1.477	1.471	1.492	1.5	1.506	1.517	1.516	1.503	1.526	1.541	1.541	1.565	1.564	1.583	1.596	1.587	1.583	1.61	1.608	1.609	1.631	1.635	1.648	1.626	1.644	1.641	1.649	1.666	1.677	1.71	1.697
257	1.453	1.425	1.451	1.427	1.417	1.408	1.419	1.415	1.441	1.445	1.434	1.437	1.447	1.438	1.431	1.417	1.429	1.462	1.464	1.464	1.456	1.454	1.487	1.495	1.476	1.478	1.474	1.513	1.483	1.503	1.499	1.494	1.52	1.511	1.498	1.524	1.529	1.513	1.526	1.538	1.545	1.521	1.534	1.533	1.529	1.536	1.549	1.584	1.557
0	1.942	1.775	1.839	1.868	1.813	1.861	1.692	1.706	1.935	1.856	1.885	1.806	1.78	1.855	2.008	1.757	1.901	1.998	1.901	1.979	1.875	1.907	1.952	1.99	1.897	1.898	1.889	1.922	1.925	1.853	1.837	1.866	1.903	1.881	1.866	1.929	1.946	1.888	1.936	1.88	1.976	1.944	1.936	1.924	1.928	1.951	1.966	1.953	1.961
0	1.437	1.393	1.42	1.407	1.402	1.379	1.402	1.394	1.44	1.412	1.421	1.428	1.427	1.439	1.421	1.429	1.429	1.45	1.451	1.441	1.459	1.46	1.47	1.477	1.476	1.463	1.485	1.493	1.485	1.507	1.506	1.522	1.533	1.535	1.52	1.546	1.542	1.545	1.571	1.57	1.577	1.562	1.57	1.569	1.567	1.587	1.59	1.609	1.599
258	1.432	1.402	1.415	1.402	1.397	1.393	1.405	1.388	1.434	1.426	1.418	1.432	1.422	1.439	1.422	1.426	1.435	1.456	1.465	1.463	1.478	1.493	1.503	1.517	1.528	1.52	1.548	1.591	1.576	1.607	1.631	1.66	1.688	1.685	1.672	1.707	1.731	1.742	1.759	1.789	1.799	1.77	1.808	1.814	1.821	1.838	1.845	1.879	1.862
259	1.409	1.435	1.431	1.426	1.402	1.395	1.407	1.41	1.437	1.427	1.418	1.429	1.426	1.431	1.417	1.418	1.419	1.439	1.44	1.432	1.445	1.441	1.458	1.48	1.45	1.436	1.472	1.463	1.461	1.472	1.464	1.465	1.494	1.496	1.481	1.501	1.487	1.478	1.49	1.512	1.521	1.489	1.481	1.506	1.502	1.53	1.535	1.554	1.533
0	1.433	1.405	1.413	1.407	1.399	1.381	1.402	1.389	1.438	1.41	1.419	1.435	1.423	1.436	1.414	1.432	1.447	1.452	1.461	1.436	1.461	1.479	1.474	1.478	1.5	1.477	1.492	1.507	1.494	1.529	1.536	1.538	1.573	1.563	1.546	1.583	1.584	1.585	1.612	1.603	1.631	1.61	1.608	1.614	1.629	1.631	1.641	1.657	1.674
0	NaN	NaN	NaN	NaN	NaN	NaN	NaN	NaN	NaN	NaN	NaN	NaN	NaN	NaN	NaN	NaN	NaN	NaN	NaN	NaN	NaN	NaN	NaN	NaN	NaN	NaN	NaN	NaN	NaN	NaN	NaN	NaN	NaN	NaN	NaN	NaN	NaN	NaN	NaN	NaN	NaN	NaN	NaN	NaN	NaN	NaN	NaN	NaN	NaN
0	1.422	1.434	1.43	1.411	1.401	1.412	1.412	1.423	1.434	1.428	1.41	1.424	1.452	1.443	1.417	1.424	1.424	1.464	1.454	1.452	1.458	1.471	1.48	1.48	1.481	1.468	1.495	1.496	1.504	1.515	1.519	1.513	1.527	1.523	1.521	1.54	1.531	1.522	1.547	1.553	1.561	1.531	1.525	1.538	1.529	1.551	1.559	1.575	1.566
0	1.833	1.897	1.908	1.859	1.81	1.892	1.815	1.846	1.886	NaN	NaN	NaN	NaN	NaN	NaN	NaN	NaN	NaN	NaN	NaN	NaN	NaN	NaN	NaN	NaN	NaN	NaN	NaN	NaN	NaN	NaN	NaN	NaN	NaN	NaN	NaN	NaN	NaN	NaN	NaN	NaN	NaN	NaN	NaN	NaN	NaN	NaN	NaN	NaN
260	1.415	1.426	1.426	1.429	1.424	1.404	1.407	1.404	1.439	1.447	1.438	1.448	1.438	1.453	1.417	1.418	1.419	1.464	1.452	1.44	1.458	1.448	1.462	1.471	1.461	1.448	1.453	1.457	1.452	1.471	1.471	1.484	1.475	1.473	1.466	1.484	1.477	1.458	1.475	1.479	1.501	1.475	1.471	1.481	1.466	1.489	1.501	1.51	1.505
0	1.428	1.44	1.416	1.421	1.41	1.406	1.418	1.417	1.429	1.436	1.434	1.437	1.442	1.446	1.411	1.427	1.414	1.449	1.439	1.429	1.443	1.438	1.457	1.467	1.449	1.428	1.459	1.457	1.461	1.478	1.47	1.467	1.483	1.482	1.476	1.483	1.478	1.471	1.484	1.494	1.496	1.478	1.478	1.487	1.472	1.497	1.497	1.533	1.507
0	1.461	1.408	1.353	1.362	1.446	1.382	1.35	1.405	1.422	1.459	1.409	1.375	1.37	1.475	NaN	NaN	NaN	NaN	NaN	NaN	NaN	NaN	NaN	NaN	NaN	NaN	NaN	NaN	NaN	NaN	NaN	NaN	NaN	NaN	NaN	NaN	NaN	NaN	NaN	NaN	NaN	NaN	NaN	NaN	NaN	NaN	NaN	NaN	NaN
0	NaN	NaN	NaN	NaN	NaN	NaN	NaN	NaN	NaN	NaN	NaN	NaN	NaN	NaN	NaN	NaN	NaN	NaN	NaN	NaN	NaN	NaN	NaN	NaN	NaN	NaN	NaN	NaN	NaN	NaN	NaN	NaN	NaN	NaN	NaN	NaN	NaN	NaN	NaN	NaN	NaN	NaN	NaN	NaN	NaN	NaN	NaN	NaN	NaN
0	NaN	NaN	NaN	NaN	NaN	NaN	NaN	NaN	NaN	NaN	NaN	NaN	NaN	NaN	NaN	NaN	NaN	NaN	NaN	NaN	NaN	NaN	NaN	NaN	NaN	NaN	NaN	NaN	NaN	NaN	NaN	NaN	NaN	NaN	NaN	NaN	NaN	NaN	NaN	NaN	NaN	NaN	NaN	NaN	NaN	NaN	NaN	NaN	NaN
261	1.415	1.4	1.41	1.393	1.403	1.385	1.393	1.382	1.413	1.403	1.399	1.4	1.395	1.421	1.4	1.383	1.379	1.414	1.403	1.402	1.391	1.407	1.414	1.426	1.397	1.392	1.4	1.414	1.405	1.413	1.414	1.421	1.433	1.42	1.405	1.418	1.416	1.401	1.416	1.423	1.423	1.417	1.419	1.417	1.403	1.423	1.429	1.445	1.423
0	NaN	NaN	NaN	NaN	NaN	NaN	NaN	NaN	NaN	NaN	NaN	NaN	NaN	NaN	NaN	NaN	NaN	NaN	NaN	NaN	NaN	NaN	NaN	NaN	NaN	NaN	NaN	NaN	NaN	NaN	NaN	NaN	NaN	NaN	NaN	NaN	NaN	NaN	NaN	NaN	NaN	NaN	NaN	NaN	NaN	NaN	NaN	NaN	NaN
262	1.461	1.446	1.471	1.452	1.434	1.434	1.442	1.43	1.476	1.468	1.466	1.478	1.455	1.49	1.457	1.509	1.495	1.488	1.518	1.509	1.505	1.516	1.556	1.557	1.564	1.551	1.564	1.585	1.578	1.604	1.619	1.63	1.674	1.658	1.646	1.682	1.684	1.664	1.69	1.705	1.73	1.72	1.733	1.722	1.747	1.767	1.763	1.778	1.789
263	1.49	1.425	1.468	1.449	1.446	1.448	1.459	1.447	1.497	1.472	1.454	1.5	1.471	1.504	1.47	1.5	1.486	1.493	1.519	1.488	1.499	1.513	1.544	1.549	1.544	1.536	1.544	1.568	1.569	1.593	1.6	1.593	1.625	1.601	1.594	1.617	1.613	1.623	1.622	1.638	1.658	1.633	1.64	1.63	1.643	1.67	1.669	1.68	1.672
264	1.402	1.389	1.393	1.429	1.419	1.401	1.416	1.38	1.441	1.413	1.445	1.467	1.448	1.46	1.43	1.445	1.421	1.469	1.466	1.466	1.473	1.486	1.493	1.509	1.49	1.47	1.505	1.527	1.541	1.548	1.561	1.57	1.575	1.591	1.585	1.617	1.615	1.632	1.646	1.67	1.696	1.673	1.703	1.72	1.734	1.774	1.826	1.883	1.887
0	1.531	NaN	NaN	NaN	NaN	NaN	NaN	NaN	NaN	NaN	NaN	NaN	NaN	NaN	NaN	NaN	NaN	NaN	NaN	NaN	NaN	NaN	NaN	NaN	NaN	NaN	NaN	NaN	NaN	NaN	NaN	NaN	NaN	NaN	NaN	NaN	NaN	NaN	NaN	NaN	NaN	NaN	NaN	NaN	NaN	NaN	NaN	NaN	NaN
265	1.491	1.486	1.454	1.488	1.513	1.496	1.487	1.519	1.488	1.506	1.483	1.511	1.509	1.54	1.562	1.56	1.546	1.593	1.613	1.585	1.626	1.652	1.643	1.686	1.707	1.723	1.703	1.772	1.755	1.766	1.836	1.831	1.879	1.857	1.89	1.864	1.917	1.934	1.968	1.97	1.962	1.948	1.961	1.953	1.978	1.998	2.044	2.076	2.048
0	NaN	NaN	NaN	NaN	NaN	NaN	NaN	NaN	NaN	NaN	NaN	NaN	NaN	NaN	NaN	NaN	NaN	NaN	NaN	NaN	NaN	NaN	NaN	NaN	NaN	NaN	NaN	NaN	NaN	NaN	NaN	NaN	NaN	NaN	NaN	NaN	NaN	NaN	NaN	NaN	NaN	NaN	NaN	NaN	NaN	NaN	NaN	NaN	NaN
266	1.412	1.395	1.411	1.403	1.392	1.384	1.389	1.385	1.41	1.398	1.384	1.401	1.399	1.424	1.408	1.404	1.4	1.427	1.418	1.418	1.423	1.427	1.432	1.446	1.421	1.417	1.424	1.443	1.446	1.451	1.452	1.467	1.473	1.48	1.453	1.479	1.475	1.476	1.489	1.498	1.509	1.499	1.514	1.503	1.511	1.544	1.545	1.566	1.543
0	1.41	1.424	1.421	1.449	1.423	1.416	1.443	1.379	1.445	1.467	1.451	1.462	1.462	1.469	1.451	1.461	1.414	1.481	1.47	1.481	1.491	1.499	1.505	1.53	1.498	1.49	1.53	1.549	1.578	1.616	1.64	1.615	1.577	1.61	1.559	1.603	1.591	1.645	1.618	1.612	1.663	1.645	1.616	1.649	1.652	1.711	1.723	1.709	1.725
267	1.504	1.475	1.454	1.485	1.513	1.499	1.49	1.503	1.507	1.512	1.492	1.56	1.526	1.558	1.521	1.584	1.558	1.552	1.55	1.563	1.548	1.581	1.599	1.594	1.607	1.594	1.579	1.618	1.617	1.635	1.655	1.67	1.686	1.664	1.65	1.673	1.675	1.705	1.69	1.722	1.746	1.701	1.709	1.716	1.748	1.772	1.754	1.803	1.783
0	1.154	NaN	NaN	NaN	NaN	NaN	NaN	NaN	NaN	NaN	NaN	NaN	NaN	NaN	NaN	NaN	NaN	NaN	NaN	NaN	NaN	NaN	NaN	NaN	NaN	NaN	NaN	NaN	NaN	NaN	NaN	NaN	NaN	NaN	NaN	NaN	NaN	NaN	NaN	NaN	NaN	NaN	NaN	NaN	NaN	NaN	NaN	NaN	NaN
0	NaN	NaN	NaN	NaN	NaN	NaN	NaN	NaN	NaN	NaN	NaN	NaN	NaN	NaN	NaN	NaN	NaN	NaN	NaN	NaN	NaN	NaN	NaN	NaN	NaN	NaN	NaN	NaN	NaN	NaN	NaN	NaN	NaN	NaN	NaN	NaN	NaN	NaN	NaN	NaN	NaN	NaN	NaN	NaN	NaN	NaN	NaN	NaN	NaN
0	1.466	NaN	NaN	NaN	NaN	NaN	NaN	NaN	NaN	NaN	NaN	NaN	NaN	NaN	NaN	NaN	NaN	NaN	NaN	NaN	NaN	NaN	NaN	NaN	NaN	NaN	NaN	NaN	NaN	NaN	NaN	NaN	NaN	NaN	NaN	NaN	NaN	NaN	NaN	NaN	NaN	NaN	NaN	NaN	NaN	NaN	NaN	NaN	NaN
0	NaN	NaN	NaN	NaN	NaN	NaN	NaN	NaN	NaN	NaN	NaN	NaN	NaN	NaN	NaN	NaN	NaN	NaN	NaN	NaN	NaN	NaN	NaN	NaN	NaN	NaN	NaN	NaN	NaN	NaN	NaN	NaN	NaN	NaN	NaN	NaN	NaN	NaN	NaN	NaN	NaN	NaN	NaN	NaN	NaN	NaN	NaN	NaN	NaN
268	1.433	1.407	1.413	1.399	1.403	1.37	1.404	1.385	1.414	1.399	1.401	1.401	1.402	1.415	1.382	1.389	1.394	1.43	1.409	1.409	1.414	1.42	1.431	1.443	1.432	1.412	1.433	1.433	1.441	1.443	1.451	1.461	1.474	1.47	1.457	1.476	1.454	1.456	1.473	1.489	1.49	1.472	1.485	1.482	1.485	1.505	1.508	1.529	1.513
0	1.908	1.474	1.476	1.736	1.561	1.542	1.675	1.564	NaN	NaN	NaN	NaN	NaN	NaN	NaN	NaN	NaN	NaN	NaN	NaN	NaN	NaN	NaN	NaN	NaN	NaN	NaN	NaN	NaN	NaN	NaN	NaN	NaN	NaN	NaN	NaN	NaN	NaN	NaN	NaN	NaN	NaN	NaN	NaN	NaN	NaN	NaN	NaN	NaN
269	1.524	1.469	1.483	1.493	1.547	1.534	1.52	1.505	1.526	1.519	1.471	1.556	1.532	1.536	1.574	1.574	1.53	1.527	1.573	1.545	1.575	1.573	1.603	1.592	1.565	1.589	1.566	1.612	1.57	1.596	1.645	1.629	1.682	1.644	1.649	1.623	1.684	1.723	1.708	1.758	1.724	1.712	1.72	1.675	1.739	1.774	1.761	1.768	1.77
0	NaN	NaN	NaN	NaN	NaN	NaN	NaN	NaN	NaN	NaN	NaN	NaN	NaN	NaN	NaN	NaN	NaN	NaN	NaN	NaN	NaN	NaN	NaN	NaN	NaN	NaN	NaN	NaN	NaN	NaN	NaN	NaN	NaN	NaN	NaN	NaN	NaN	NaN	NaN	NaN	NaN	NaN	NaN	NaN	NaN	NaN	NaN	NaN	NaN
0	0.8733	0.884	1.49	1.602	NaN	NaN	NaN	NaN	NaN	NaN	NaN	NaN	NaN	NaN	NaN	NaN	NaN	NaN	NaN	NaN	NaN	NaN	NaN	NaN	NaN	NaN	NaN	NaN	NaN	NaN	NaN	NaN	NaN	NaN	NaN	NaN	NaN	NaN	NaN	NaN	NaN	NaN	NaN	NaN	NaN	NaN	NaN	NaN	NaN
0	NaN	NaN	NaN	NaN	NaN	NaN	NaN	NaN	NaN	NaN	NaN	NaN	NaN	NaN	NaN	NaN	NaN	NaN	NaN	NaN	NaN	NaN	NaN	NaN	NaN	NaN	NaN	NaN	NaN	NaN	NaN	NaN	NaN	NaN	NaN	NaN	NaN	NaN	NaN	NaN	NaN	NaN	NaN	NaN	NaN	NaN	NaN	NaN	NaN
0	1.715	1.477	1.593	1.767	NaN	NaN	NaN	NaN	NaN	NaN	NaN	NaN	NaN	NaN	NaN	NaN	NaN	NaN	NaN	NaN	NaN	NaN	NaN	NaN	NaN	NaN	NaN	NaN	NaN	NaN	NaN	NaN	NaN	NaN	NaN	NaN	NaN	NaN	NaN	NaN	NaN	NaN	NaN	NaN	NaN	NaN	NaN	NaN	NaN
270	1.414	1.432	1.418	1.412	1.414	1.389	1.422	1.394	1.424	1.413	1.422	1.422	1.436	1.433	1.423	1.418	1.421	1.459	1.442	1.463	1.448	1.47	1.501	1.52	1.499	1.489	1.508	1.528	1.537	1.558	1.568	1.59	1.59	1.595	1.581	1.613	1.586	1.601	1.612	1.624	1.621	1.636	1.638	1.641	1.655	1.671	1.669	1.691	1.665
271	1.425	1.416	1.432	1.416	1.416	1.369	1.411	1.397	1.43	1.413	1.412	1.419	1.427	1.422	1.403	1.399	1.405	1.439	1.426	1.428	1.427	1.445	1.456	1.477	1.443	1.448	1.465	1.451	1.467	1.494	1.488	1.501	1.515	1.528	1.496	1.526	1.512	1.519	1.535	1.554	1.552	1.567	1.549	1.561	1.576	1.601	1.595	1.63	1.614
272	1.498	1.518	1.457	1.509	1.535	1.514	1.521	1.504	1.512	1.51	1.451	1.572	1.547	1.587	1.546	1.586	1.526	1.56	1.527	1.53	1.54	1.569	1.588	1.584	1.545	1.583	1.553	1.552	1.582	1.608	1.651	1.655	1.677	1.62	1.604	1.599	1.628	1.682	1.641	1.701	1.682	1.645	1.648	1.619	1.682	1.718	1.667	1.719	1.715
0	1.41	1.426	1.426	1.432	1.428	1.42	1.411	1.415	1.444	1.425	1.423	1.449	1.423	1.444	1.425	1.44	1.429	1.452	1.45	1.432	1.436	1.435	1.447	1.458	1.449	1.428	1.435	1.448	1.449	1.452	1.447	1.462	1.497	1.48	1.48	1.475	1.466	1.475	1.482	1.479	1.502	1.475	1.477	1.469	1.481	1.501	1.492	1.522	1.509
0	1.512	1.531	1.546	1.516	1.541	1.476	1.579	1.518	1.526	1.565	1.534	1.504	1.54	1.56	1.533	1.521	1.555	1.589	1.566	1.574	1.553	1.6	1.589	1.624	1.567	1.568	1.577	1.597	1.631	1.666	1.621	1.676	1.66	1.693	1.67	1.701	1.673	1.655	1.704	1.711	1.745	1.733	1.756	1.734	1.723	1.779	1.796	1.813	1.82
273	1.432	1.446	1.441	1.438	1.422	1.402	1.432	1.43	1.485	1.459	1.447	1.456	1.453	1.459	1.452	1.461	1.465	1.485	1.494	1.478	1.519	1.527	1.544	1.578	1.566	1.568	1.594	1.631	1.652	1.675	1.704	1.74	1.744	1.79	1.815	1.871	1.865	1.893	1.958	2.046	2.102	2.131	2.18	2.222	2.25	2.284	2.328	2.363	2.329
274	1.467	1.49	1.496	1.491	1.51	1.46	1.491	1.486	1.491	1.518	1.508	1.478	1.497	1.525	1.495	1.494	1.492	1.524	1.505	1.511	1.511	1.523	1.528	1.523	1.516	1.508	1.524	1.524	1.52	1.546	1.532	1.566	1.567	1.558	1.563	1.587	1.574	1.569	1.592	1.59	1.606	1.604	1.614	1.616	1.624	1.656	1.676	1.693	1.682
0	1.445	1.425	1.433	1.447	1.43	1.418	1.421	1.419	1.476	1.449	1.435	1.468	1.445	1.458	1.431	1.466	1.443	1.452	1.463	1.431	1.455	1.464	1.467	1.482	1.458	1.448	1.468	1.487	1.485	1.492	1.507	1.498	1.51	1.502	1.505	1.52	1.509	1.507	1.518	1.529	1.536	1.513	1.527	1.542	1.544	1.563	1.564	1.593	1.57
275	1.443	1.358	1.373	1.336	1.297	1.317	1.403	1.339	1.414	1.399	1.403	1.392	1.407	1.418	1.411	1.419	1.374	1.446	1.41	1.439	1.451	1.456	1.465	1.47	1.453	1.472	1.463	1.486	1.502	1.517	1.544	1.54	1.515	1.536	1.533	1.532	1.537	1.578	1.548	1.561	1.609	1.557	1.583	1.587	1.586	1.622	1.651	1.657	1.64
276	1.448	1.448	1.447	1.445	1.435	1.418	1.427	1.423	1.454	1.453	1.463	1.47	1.468	1.496	1.486	1.525	1.524	1.541	1.561	1.548	1.612	1.635	1.651	1.696	1.679	1.704	1.776	1.808	1.819	1.879	1.916	1.942	1.987	2.046	2.097	2.179	2.2	2.229	2.281	2.301	2.332	2.304	2.332	2.303	2.303	2.325	2.338	2.382	2.339
277	1.441	1.437	1.442	1.43	1.423	1.404	1.429	1.413	1.47	1.477	1.482	1.475	1.51	1.546	1.553	1.59	1.625	1.685	1.723	1.735	1.802	1.879	1.985	2.09	2.138	2.172	2.25	2.241	2.254	2.26	2.299	2.328	2.339	2.327	2.306	2.343	2.319	2.307	2.32	2.333	2.339	2.293	2.301	2.31	2.327	2.34	2.32	2.343	2.325
0	1.443	1.362	1.382	1.349	1.321	1.354	1.401	1.352	1.439	1.413	1.413	1.392	1.405	1.422	1.405	1.418	1.379	1.442	1.411	1.416	1.423	1.434	1.442	1.44	1.417	1.427	1.445	1.446	1.462	1.48	1.488	1.476	1.473	1.449	1.461	1.466	1.459	1.48	1.47	1.485	1.508	1.463	1.473	1.478	1.483	1.5	1.5	1.518	1.491
0	NaN	NaN	NaN	NaN	NaN	NaN	NaN	NaN	NaN	NaN	NaN	NaN	NaN	NaN	NaN	NaN	NaN	NaN	NaN	NaN	NaN	NaN	NaN	NaN	NaN	NaN	NaN	NaN	NaN	NaN	NaN	NaN	NaN	NaN	NaN	NaN	NaN	NaN	NaN	NaN	NaN	NaN	NaN	NaN	NaN	NaN	NaN	NaN	NaN
278	1.442	1.437	1.45	1.434	1.434	1.409	1.436	1.432	1.464	1.487	1.497	1.5	1.541	1.574	1.577	1.63	1.67	1.734	1.785	1.807	1.905	1.996	2.064	2.149	2.175	2.21	2.255	2.267	2.298	2.292	2.294	2.324	2.349	2.337	2.321	2.349	2.336	2.296	2.338	2.334	2.348	2.299	2.287	2.306	2.284	2.303	2.321	2.336	2.316
0	NaN	NaN	NaN	NaN	NaN	NaN	NaN	NaN	NaN	NaN	NaN	NaN	NaN	NaN	NaN	NaN	NaN	NaN	NaN	NaN	NaN	NaN	NaN	NaN	NaN	NaN	NaN	NaN	NaN	NaN	NaN	NaN	NaN	NaN	NaN	NaN	NaN	NaN	NaN	NaN	NaN	NaN	NaN	NaN	NaN	NaN	NaN	NaN	NaN
0	1.686	1.486	1.465	1.304	1.352	1.519	1.447	1.431	1.552	1.524	1.499	1.483	1.503	1.506	1.524	1.469	1.494	1.53	NaN	NaN	NaN	NaN	NaN	NaN	NaN	NaN	NaN	NaN	NaN	NaN	NaN	NaN	NaN	NaN	NaN	NaN	NaN	NaN	NaN	NaN	NaN	NaN	NaN	NaN	NaN	NaN	NaN	NaN	NaN
0	1.707	1.441	1.456	1.345	1.34	1.47	1.464	1.444	1.533	1.492	1.498	1.46	1.475	1.5	1.495	1.473	1.474	1.535	NaN	NaN	NaN	NaN	NaN	NaN	NaN	NaN	NaN	NaN	NaN	NaN	NaN	NaN	NaN	NaN	NaN	NaN	NaN	NaN	NaN	NaN	NaN	NaN	NaN	NaN	NaN	NaN	NaN	NaN	NaN
0	NaN	NaN	NaN	NaN	NaN	NaN	NaN	NaN	NaN	NaN	NaN	NaN	NaN	NaN	NaN	NaN	NaN	NaN	NaN	NaN	NaN	NaN	NaN	NaN	NaN	NaN	NaN	NaN	NaN	NaN	NaN	NaN	NaN	NaN	NaN	NaN	NaN	NaN	NaN	NaN	NaN	NaN	NaN	NaN	NaN	NaN	NaN	NaN	NaN
0	NaN	NaN	NaN	NaN	NaN	NaN	NaN	NaN	NaN	NaN	NaN	NaN	NaN	NaN	NaN	NaN	NaN	NaN	NaN	NaN	NaN	NaN	NaN	NaN	NaN	NaN	NaN	NaN	NaN	NaN	NaN	NaN	NaN	NaN	NaN	NaN	NaN	NaN	NaN	NaN	NaN	NaN	NaN	NaN	NaN	NaN	NaN	NaN	NaN
0	1.894	1.688	1.73	1.562	1.537	1.765	1.605	1.614	1.753	1.614	1.816	1.682	1.81	1.712	NaN	NaN	NaN	NaN	NaN	NaN	NaN	NaN	NaN	NaN	NaN	NaN	NaN	NaN	NaN	NaN	NaN	NaN	NaN	NaN	NaN	NaN	NaN	NaN	NaN	NaN	NaN	NaN	NaN	NaN	NaN	NaN	NaN	NaN	NaN
279	1.844	1.683	1.779	1.52	1.694	1.718	1.583	1.652	1.697	1.604	1.83	1.625	1.743	1.717	1.666	1.744	1.64	1.72	1.769	1.702	1.739	1.685	1.888	1.811	1.744	1.815	1.807	1.747	1.882	1.927	1.879	1.827	1.949	1.876	1.831	1.868	1.974	1.912	1.898	1.942	1.953	1.854	1.952	1.887	1.86	1.907	2.041	1.884	1.876
280	1.89	1.603	1.787	1.495	1.508	1.675	1.486	1.556	1.632	1.568	1.631	1.561	1.69	1.642	1.583	1.6	1.616	1.628	1.665	1.632	1.658	1.657	1.776	1.735	1.689	1.767	1.727	1.644	1.765	1.806	1.818	1.784	1.788	1.789	1.775	1.745	1.814	1.799	1.867	1.819	1.872	1.823	1.837	1.808	1.835	1.871	1.931	1.855	1.891
0	1.756	1.603	1.678	1.549	1.56	1.705	1.524	1.577	1.669	1.577	1.691	1.597	1.689	1.619	1.649	1.635	1.61	1.654	1.642	1.645	1.645	1.628	1.736	1.709	1.658	1.728	1.728	1.686	1.768	1.791	1.835	1.777	1.795	1.814	1.737	1.812	1.852	1.799	1.862	1.817	1.855	1.812	1.86	1.843	1.83	1.864	1.923	1.907	1.89
281	1.467	1.413	1.412	1.385	1.374	1.372	1.401	1.395	1.429	1.416	1.397	1.414	1.397	1.413	1.4	1.406	1.396	1.423	1.414	1.397	1.404	1.416	1.421	1.432	1.428	1.4	1.418	1.415	1.407	1.425	1.435	1.445	1.448	1.458	1.438	1.462	1.446	1.447	1.459	1.465	1.466	1.446	1.455	1.457	1.456	1.473	1.474	1.492	1.481
0	1.462	1.455	1.462	1.46	1.456	1.434	1.462	1.441	1.488	1.455	1.467	1.491	1.478	1.49	1.503	1.507	1.501	1.518	1.516	1.487	1.519	1.529	1.532	1.568	1.541	1.52	1.552	1.572	1.544	1.573	1.59	1.598	1.62	1.608	1.608	1.657	1.646	1.632	1.659	1.664	1.668	1.66	1.653	1.68	1.677	1.711	1.741	1.763	1.734
282	1.438	1.43	1.454	1.422	1.419	1.422	1.43	1.41	1.449	1.42	1.439	1.422	1.465	1.443	1.425	1.435	1.438	1.455	1.448	1.46	1.472	1.484	1.488	1.504	1.473	1.478	1.498	1.533	1.504	1.508	1.524	1.541	1.573	1.558	1.57	1.589	1.581	1.588	1.601	1.628	1.626	1.622	1.619	1.655	1.614	1.667	1.669	1.701	1.692
283	1.458	1.456	1.451	1.468	1.449	1.424	1.461	1.441	1.468	1.459	1.47	1.483	1.472	1.479	1.49	1.498	1.491	1.52	1.525	1.508	1.545	1.549	1.579	1.608	1.599	1.587	1.636	1.644	1.648	1.69	1.729	1.765	1.772	1.776	1.791	1.832	1.858	1.851	1.899	1.962	1.986	2.025	2.096	2.119	2.166	2.208	2.241	2.276	2.25
284	1.476	1.45	1.47	1.455	1.456	1.454	1.479	1.446	1.48	1.472	1.492	1.507	1.489	1.496	1.498	1.505	1.492	1.547	1.532	1.517	1.528	1.542	1.558	1.593	1.566	1.55	1.592	1.602	1.596	1.629	1.654	1.636	1.657	1.665	1.653	1.694	1.682	1.683	1.714	1.714	1.732	1.721	1.741	1.739	1.773	1.792	1.822	1.851	1.818
0	1.442	1.416	1.444	1.424	1.428	1.404	1.43	1.41	1.444	1.428	1.43	1.432	1.443	1.442	1.44	1.438	1.436	1.46	1.456	1.449	1.469	1.489	1.489	1.501	1.494	1.486	1.508	1.531	1.533	1.55	1.544	1.563	1.575	1.583	1.57	1.594	1.597	1.588	1.616	1.627	1.63	1.615	1.626	1.628	1.635	1.657	1.648	1.676	1.666
285	1.457	1.396	1.413	1.419	1.419	1.383	1.425	1.398	1.446	1.405	1.422	1.422	1.431	1.449	1.43	1.409	1.423	1.438	1.443	1.437	1.468	1.475	1.464	1.466	1.456	1.444	1.463	1.486	1.47	1.467	1.474	1.485	1.498	1.487	1.497	1.51	1.492	1.489	1.518	1.522	1.524	1.506	1.525	1.529	1.514	1.55	1.551	1.567	1.548
286	1.473	1.46	1.473	1.45	1.461	1.436	1.467	1.432	1.485	1.455	1.463	1.489	1.479	1.484	1.481	1.489	1.481	1.531	1.522	1.511	1.549	1.54	1.557	1.585	1.575	1.582	1.613	1.633	1.631	1.666	1.682	1.686	1.729	1.714	1.725	1.762	1.765	1.764	1.789	1.8	1.797	1.794	1.796	1.807	1.815	1.847	1.878	1.881	1.861
0	1.463	1.417	1.446	1.411	1.405	1.416	1.4	1.383	1.432	1.415	1.429	1.423	1.45	1.441	1.44	1.454	1.439	1.467	1.488	1.463	1.475	1.477	1.514	1.521	1.502	1.501	1.537	1.532	1.564	1.578	1.599	1.598	1.616	1.624	1.62	1.634	1.646	1.643	1.673	1.674	1.696	1.693	1.699	1.7	1.716	1.743	1.743	1.755	1.749
0	1.447	1.366	1.409	1.379	1.385	1.398	1.382	1.388	1.418	1.414	1.392	1.394	1.417	1.424	1.402	1.42	1.396	1.42	1.43	1.428	1.431	1.418	1.453	1.448	1.432	1.43	1.457	1.447	1.452	1.469	1.471	1.472	1.495	1.487	1.472	1.479	1.485	1.499	1.506	1.508	1.528	1.502	1.513	1.512	1.518	1.529	1.523	1.547	1.534
287	1.444	1.423	1.432	1.413	1.4	1.399	1.422	1.418	1.441	1.436	1.422	1.432	1.446	1.44	1.431	1.438	1.443	1.461	1.451	1.453	1.465	1.476	1.48	1.485	1.471	1.472	1.49	1.496	1.495	1.502	1.509	1.524	1.539	1.531	1.531	1.546	1.534	1.532	1.55	1.56	1.555	1.549	1.554	1.56	1.557	1.579	1.567	1.597	1.59
288	1.434	1.423	1.437	1.425	1.426	1.415	1.436	1.409	1.459	1.429	1.433	1.449	1.448	1.45	1.437	1.443	1.433	1.463	1.465	1.46	1.476	1.487	1.484	1.502	1.499	1.486	1.506	1.522	1.535	1.547	1.557	1.579	1.589	1.596	1.588	1.612	1.605	1.613	1.637	1.656	1.664	1.645	1.674	1.68	1.671	1.705	1.71	1.742	1.748
0	1.438	1.442	1.438	1.418	1.407	1.399	1.436	1.417	1.456	1.437	1.424	1.437	1.447	1.453	1.427	1.444	1.45	1.467	1.452	1.455	1.472	1.481	1.486	1.487	1.478	1.474	1.485	1.504	1.494	1.513	1.51	1.532	1.537	1.536	1.53	1.557	1.541	1.551	1.554	1.568	1.57	1.552	1.58	1.567	1.57	1.58	1.597	1.624	1.6
289	1.43	1.422	1.427	1.425	1.414	1.408	1.431	1.407	1.449	1.442	1.437	1.459	1.452	1.455	1.439	1.461	1.445	1.482	1.476	1.464	1.481	1.482	1.495	1.505	1.49	1.491	1.511	1.511	1.513	1.51	1.565	1.57	1.558	1.546	1.548	1.569	1.566	1.568	1.588	1.602	1.594	1.589	1.602	1.604	1.605	1.637	1.636	1.671	1.655
290	1.452	1.429	1.445	1.43	1.428	1.408	1.436	1.438	1.477	1.449	1.446	1.45	1.462	1.465	1.445	1.459	1.434	1.484	1.466	1.44	1.476	1.481	1.488	1.509	1.493	1.492	1.516	1.525	1.548	1.551	1.563	1.579	1.597	1.608	1.615	1.64	1.641	1.648	1.682	1.701	1.719	1.711	1.743	1.741	1.754	1.81	1.802	1.862	1.892
0	1.43	1.435	1.446	1.441	1.454	1.412	1.444	1.411	1.466	1.44	1.453	1.47	1.474	1.486	1.446	1.474	1.458	1.511	1.496	1.475	1.51	1.523	1.528	1.554	1.543	1.552	1.553	1.596	1.595	1.616	1.622	1.655	1.642	1.667	1.65	1.698	1.685	1.704	1.731	1.737	1.731	1.743	1.762	1.728	1.735	1.772	1.767	1.806	1.798
0	1.557	1.492	1.485	1.497	1.521	1.498	1.555	1.541	1.533	1.536	1.524	1.512	1.565	1.574	1.553	1.556	1.511	1.581	1.552	1.583	1.593	1.591	1.616	1.605	1.585	1.564	1.609	1.617	1.599	1.619	1.632	1.659	1.674	1.633	1.633	1.641	1.652	1.633	1.664	1.659	1.673	1.629	1.682	1.651	1.666	1.682	1.654	1.722	1.673
291	1.446	1.436	1.424	1.435	1.406	1.42	1.442	1.422	1.456	1.453	1.436	1.469	1.481	1.495	1.468	1.492	1.492	1.534	1.538	1.511	1.538	1.549	1.568	1.598	1.59	1.602	1.613	1.654	1.671	1.69	1.708	1.767	1.754	1.781	1.791	1.859	1.855	1.867	1.913	1.896	1.954	1.952	2.014	2.05	2.053	2.134	2.129	2.19	2.165
292	1.453	1.42	1.43	1.42	1.428	1.421	1.421	1.43	1.455	1.431	1.437	1.463	1.461	1.466	1.463	1.482	1.49	1.543	1.551	1.55	1.569	1.604	1.628	1.67	1.676	1.67	1.712	1.754	1.763	1.785	1.834	1.849	1.875	1.896	1.884	1.914	1.95	1.959	2.04	2.1	2.156	2.179	2.221	2.243	2.255	2.309	2.311	2.333	2.311
293	1.436	1.394	1.437	1.451	1.409	1.396	1.421	1.407	1.455	1.467	1.418	1.444	1.444	1.451	1.412	1.446	1.462	1.47	1.448	1.475	1.483	1.482	1.516	1.523	1.516	1.503	1.538	1.55	1.559	1.555	1.594	1.61	1.632	1.637	1.626	1.672	1.671	1.714	1.807	1.857	1.916	1.939	2.018	2.053	2.104	2.169	2.196	2.232	2.227
294	1.45	1.426	1.435	1.424	1.418	1.422	1.44	1.425	1.441	1.435	1.434	1.45	1.453	1.457	1.459	1.482	1.465	1.502	1.5	1.492	1.525	1.535	1.547	1.574	1.562	1.56	1.589	1.605	1.634	1.639	1.67	1.699	1.717	1.728	1.72	1.745	1.773	1.762	1.766	1.813	1.792	1.79	1.824	1.815	1.818	1.84	1.865	1.899	1.874
0	1.542	1.516	1.494	1.518	1.511	1.503	1.541	1.536	1.567	1.543	1.526	1.508	1.559	1.564	1.516	1.537	1.531	1.574	1.559	1.559	1.568	1.603	1.597	1.592	1.565	1.576	1.607	1.629	1.592	1.588	1.635	1.634	1.669	1.62	1.627	1.645	1.628	1.606	1.666	1.658	1.677	1.644	1.658	1.649	1.654	1.677	1.668	1.699	1.676
295	1.447	1.428	1.436	1.429	1.405	1.41	1.434	1.413	1.448	1.428	1.441	1.442	1.457	1.449	1.449	1.469	1.449	1.487	1.481	1.47	1.493	1.5	1.524	1.526	1.521	1.514	1.529	1.556	1.558	1.574	1.574	1.598	1.615	1.629	1.611	1.625	1.639	1.64	1.64	1.669	1.649	1.657	1.659	1.672	1.661	1.692	1.709	1.725	1.698
296	1.423	1.4	1.432	1.463	1.402	1.385	1.413	1.389	1.456	1.48	1.421	1.448	1.447	1.426	1.41	1.415	1.44	1.436	1.415	1.441	1.457	1.444	1.456	1.469	1.467	1.443	1.471	1.495	1.489	1.492	1.513	1.503	1.544	1.555	1.527	1.575	1.543	1.553	1.587	1.579	1.582	1.546	1.607	1.578	1.594	1.636	1.6	1.619	1.624
297	1.469	1.415	1.448	1.507	1.436	1.415	1.451	1.431	1.487	1.49	1.458	1.464	1.464	1.442	1.448	1.441	1.461	1.487	1.443	1.488	1.508	1.486	1.501	1.513	1.514	1.501	1.546	1.566	1.56	1.562	1.614	1.596	1.642	1.637	1.624	1.67	1.636	1.649	1.697	1.674	1.659	1.638	1.709	1.674	1.673	1.719	1.712	1.718	1.723
298	1.484	1.443	1.43	1.455	1.411	1.392	1.446	1.43	1.475	1.479	1.454	1.465	1.463	1.453	1.45	1.462	1.454	1.477	1.468	1.494	1.508	1.51	1.511	1.533	1.537	1.538	1.567	1.587	1.6	1.614	1.667	1.646	1.695	1.702	1.69	1.777	1.74	1.722	1.813	1.834	1.903	1.943	2.018	2.083	2.122	2.179	2.195	2.222	2.207
299	1.44	1.425	1.439	1.423	1.416	1.415	1.427	1.426	1.448	1.429	1.446	1.448	1.449	1.458	1.456	1.473	1.459	1.491	1.5	1.483	1.512	1.525	1.551	1.553	1.552	1.536	1.569	1.585	1.591	1.594	1.626	1.655	1.668	1.683	1.662	1.692	1.701	1.703	1.7	1.742	1.743	1.731	1.735	1.751	1.743	1.776	1.799	1.822	1.797
300	1.483	1.451	1.461	1.446	1.448	1.445	1.447	1.448	1.462	1.441	1.46	1.468	1.468	1.467	1.461	1.478	1.478	1.514	1.516	1.506	1.53	1.549	1.563	1.582	1.569	1.556	1.596	1.613	1.638	1.638	1.656	1.674	1.685	1.71	1.692	1.722	1.727	1.732	1.747	1.78	1.782	1.777	1.785	1.795	1.797	1.833	1.835	1.864	1.849
301	1.422	1.396	1.427	1.401	1.395	1.394	1.403	1.404	1.43	1.399	1.411	1.428	1.425	1.444	1.406	1.419	1.414	1.438	1.436	1.441	1.445	1.45	1.464	1.474	1.465	1.461	1.476	1.478	1.486	1.5	1.522	1.524	1.542	1.553	1.554	1.565	1.578	1.588	1.607	1.624	1.638	1.619	1.637	1.663	1.669	1.704	1.706	1.75	1.735
302	1.483	1.455	1.461	1.461	1.451	1.436	1.447	1.458	1.465	1.441	1.446	1.471	1.472	1.474	1.462	1.474	1.46	1.511	1.505	1.511	1.523	1.53	1.552	1.565	1.548	1.542	1.596	1.585	1.597	1.607	1.644	1.664	1.667	1.688	1.671	1.698	1.707	1.707	1.728	1.743	1.757	1.745	1.75	1.778	1.788	1.824	1.822	1.838	1.849
0	1.42	1.41	1.428	1.401	1.396	1.382	1.402	1.395	1.431	1.412	1.405	1.432	1.427	1.431	1.412	1.417	1.406	1.443	1.436	1.423	1.434	1.441	1.467	1.47	1.459	1.449	1.468	1.481	1.486	1.489	1.508	1.512	1.513	1.52	1.512	1.518	1.511	1.512	1.519	1.529	1.534	1.513	1.524	1.514	1.517	1.535	1.533	1.555	1.546
303	1.416	1.403	1.417	1.394	1.394	1.376	1.402	1.392	1.429	1.41	1.405	1.423	1.423	1.429	1.413	1.414	1.409	1.429	1.421	1.42	1.435	1.431	1.431	1.437	1.432	1.426	1.442	1.457	1.45	1.458	1.477	1.492	1.501	1.499	1.497	1.511	1.522	1.523	1.545	1.553	1.562	1.55	1.562	1.57	1.58	1.606	1.623	1.667	1.651
304	1.482	1.463	1.474	1.459	1.453	1.447	1.467	1.45	1.472	1.462	1.47	1.48	1.49	1.487	1.489	1.512	1.49	1.523	1.533	1.523	1.534	1.554	1.568	1.566	1.57	1.55	1.595	1.601	1.606	1.619	1.635	1.654	1.656	1.662	1.659	1.682	1.674	1.681	1.697	1.711	1.712	1.713	1.7	1.712	1.713	1.748	1.745	1.761	1.749
305	1.48	1.44	1.453	1.489	1.418	1.415	1.44	1.424	1.48	1.429	1.424	1.449	1.437	1.439	1.447	1.424	1.442	1.453	1.455	1.437	1.445	1.448	1.455	1.455	1.455	1.449	1.444	1.465	1.444	1.474	1.479	1.486	1.478	1.467	1.461	1.48	1.478	1.46	1.491	1.475	1.48	1.462	1.486	1.468	1.471	1.489	1.478	1.507	1.502
306	1.44	1.415	1.43	1.408	1.395	1.384	1.416	1.398	1.437	1.415	1.398	1.424	1.429	1.43	1.4	1.416	1.402	1.439	1.43	1.417	1.421	1.428	1.431	1.435	1.425	1.415	1.418	1.428	1.429	1.429	1.437	1.445	1.445	1.438	1.439	1.439	1.434	1.44	1.443	1.443	1.449	1.436	1.435	1.431	1.435	1.443	1.442	1.466	1.452
307	1.482	1.442	1.467	1.459	1.454	1.45	1.454	1.455	1.462	1.449	1.463	1.47	1.476	1.477	1.475	1.484	1.484	1.5	1.504	1.503	1.514	1.523	1.541	1.535	1.528	1.51	1.553	1.561	1.57	1.574	1.58	1.601	1.613	1.626	1.603	1.616	1.623	1.614	1.631	1.652	1.656	1.635	1.638	1.649	1.664	1.682	1.676	1.696	1.697
0	1.431	1.42	1.426	1.41	1.393	1.402	1.415	1.405	1.437	1.421	1.417	1.435	1.435	1.443	1.416	1.421	1.407	1.434	1.424	1.419	1.432	1.436	1.447	1.455	1.436	1.431	1.439	1.449	1.441	1.456	1.46	1.471	1.473	1.469	1.46	1.466	1.476	1.464	1.476	1.479	1.483	1.455	1.465	1.466	1.464	1.48	1.465	1.492	1.471
0	1.443	1.425	1.448	1.423	1.416	1.412	1.423	1.411	1.432	1.419	1.422	1.43	1.438	1.43	1.426	1.446	1.418	1.454	1.451	1.434	1.443	1.455	1.472	1.471	1.463	1.442	1.468	1.473	1.473	1.488	1.499	1.515	1.521	1.524	1.52	1.537	1.528	1.525	1.545	1.551	1.556	1.546	1.544	1.541	1.547	1.577	1.58	1.601	1.595
0	1.607	1.251	NaN	NaN	NaN	NaN	NaN	NaN	NaN	NaN	NaN	NaN	NaN	NaN	NaN	NaN	NaN	NaN	NaN	NaN	NaN	NaN	NaN	NaN	NaN	NaN	NaN	NaN	NaN	NaN	NaN	NaN	NaN	NaN	NaN	NaN	NaN	NaN	NaN	NaN	NaN	NaN	NaN	NaN	NaN	NaN	NaN	NaN	NaN
0	1.434	1.413	1.414	1.403	1.394	1.389	1.41	1.4	1.442	1.412	1.406	1.436	1.422	1.439	1.41	1.417	1.396	1.443	1.432	1.41	1.43	1.429	1.449	1.445	1.429	1.424	1.438	1.441	1.439	1.454	1.453	1.464	1.47	1.47	1.468	1.472	1.473	1.465	1.479	1.482	1.487	1.47	1.475	1.481	1.474	1.493	1.488	1.513	1.498
308	1.444	1.4	1.441	1.456	1.404	1.405	1.425	1.396	1.447	1.4	1.409	1.445	1.44	1.441	1.434	1.459	1.458	1.485	1.499	1.516	1.529	1.558	1.604	1.631	1.644	1.687	1.713	1.759	1.797	1.858	1.907	1.937	1.966	1.995	2.011	2.072	2.083	2.058	2.117	2.12	2.155	2.122	2.15	2.155	2.16	2.163	2.176	2.203	2.194
309	1.481	1.468	1.496	1.468	1.47	1.465	1.47	1.454	1.501	1.476	1.494	1.509	1.502	1.503	1.495	1.509	1.513	1.541	1.54	1.531	1.552	1.577	1.582	1.607	1.604	1.597	1.622	1.639	1.654	1.683	1.694	1.709	1.736	1.748	1.759	1.803	1.814	1.835	1.88	1.902	1.928	1.921	1.935	1.972	2.014	2.061	2.078	2.118	2.11
0	NaN	NaN	NaN	NaN	NaN	NaN	NaN	NaN	NaN	NaN	NaN	NaN	NaN	NaN	NaN	NaN	NaN	NaN	NaN	NaN	NaN	NaN	NaN	NaN	NaN	NaN	NaN	NaN	NaN	NaN	NaN	NaN	NaN	NaN	NaN	NaN	NaN	NaN	NaN	NaN	NaN	NaN	NaN	NaN	NaN	NaN	NaN	NaN	NaN
310	1.457	1.426	1.454	1.429	1.43	1.419	1.432	1.412	1.45	1.437	1.449	1.456	1.453	1.454	1.455	1.461	1.451	1.488	1.481	1.48	1.493	1.522	1.53	1.535	1.534	1.527	1.557	1.577	1.576	1.596	1.61	1.643	1.653	1.658	1.664	1.685	1.694	1.696	1.729	1.739	1.749	1.744	1.748	1.769	1.767	1.79	1.805	1.843	1.835
0	1.562	1.596	1.604	2.408	NaN	NaN	NaN	NaN	NaN	NaN	NaN	NaN	NaN	NaN	NaN	NaN	NaN	NaN	NaN	NaN	NaN	NaN	NaN	NaN	NaN	NaN	NaN	NaN	NaN	NaN	NaN	NaN	NaN	NaN	NaN	NaN	NaN	NaN	NaN	NaN	NaN	NaN	NaN	NaN	NaN	NaN	NaN	NaN	NaN
311	1.442	1.409	1.446	1.473	1.409	1.42	1.437	1.408	1.473	1.437	1.419	1.454	1.442	1.474	1.474	1.491	1.503	1.539	1.553	1.57	1.596	1.63	1.705	1.742	1.782	1.837	1.884	1.946	1.966	2.064	2.081	2.159	2.17	2.167	2.178	2.235	2.239	2.212	2.26	2.264	2.251	2.246	2.269	2.24	2.248	2.276	2.261	2.31	2.278
0	1.449	1.404	1.415	1.388	1.392	1.393	1.414	1.395	1.438	1.399	1.398	1.422	1.42	1.425	1.401	1.416	1.39	1.432	1.425	1.4	1.419	1.428	1.424	1.451	1.418	1.42	1.433	1.433	1.435	1.437	1.449	1.462	1.455	1.447	1.452	1.441	1.439	1.445	1.458	1.457	1.475	1.449	1.456	1.46	1.462	1.471	1.47	1.478	1.475
0	NaN	NaN	NaN	NaN	NaN	NaN	NaN	NaN	NaN	NaN	NaN	NaN	NaN	NaN	NaN	NaN	NaN	NaN	NaN	NaN	NaN	NaN	NaN	NaN	NaN	NaN	NaN	NaN	NaN	NaN	NaN	NaN	NaN	NaN	NaN	NaN	NaN	NaN	NaN	NaN	NaN	NaN	NaN	NaN	NaN	NaN	NaN	NaN	NaN
0	NaN	NaN	NaN	NaN	NaN	NaN	NaN	NaN	NaN	NaN	NaN	NaN	NaN	NaN	NaN	NaN	NaN	NaN	NaN	NaN	NaN	NaN	NaN	NaN	NaN	NaN	NaN	NaN	NaN	NaN	NaN	NaN	NaN	NaN	NaN	NaN	NaN	NaN	NaN	NaN	NaN	NaN	NaN	NaN	NaN	NaN	NaN	NaN	NaN
0	1.441	1.417	1.428	1.427	1.4	1.394	1.408	1.402	1.422	1.416	1.419	1.419	1.418	1.417	1.418	1.426	1.407	1.435	1.432	1.416	1.43	1.445	1.461	1.461	1.456	1.431	1.445	1.457	1.46	1.449	1.473	1.486	1.494	1.488	1.482	1.496	1.477	1.495	1.51	1.521	1.53	1.501	1.493	1.494	1.505	1.519	1.516	1.563	1.575
312	1.481	1.419	1.396	1.368	1.387	1.375	1.39	1.394	1.442	1.386	1.388	1.415	1.413	1.442	1.389	1.417	1.39	1.426	1.409	1.395	1.4	1.41	1.423	1.447	1.411	1.416	1.431	1.43	1.442	1.414	1.451	1.458	1.461	1.458	1.455	1.458	1.458	1.469	1.469	1.464	1.491	1.454	1.456	1.457	1.456	1.456	1.463	1.513	1.5
313	1.437	1.478	1.456	1.409	1.4	1.44	1.427	1.4	1.431	1.412	1.438	1.435	1.452	1.45	1.453	1.446	1.418	1.448	1.456	1.445	1.425	1.469	1.473	1.465	1.476	1.453	1.464	1.466	1.472	1.467	1.478	1.493	1.512	1.497	1.493	1.511	1.469	1.488	1.495	1.5	1.506	1.486	1.48	1.495	1.5	1.505	1.511	1.533	1.517
0	1.431	1.414	1.402	1.421	1.416	1.414	1.39	1.41	1.409	1.423	1.412	1.395	1.412	1.404	1.408	1.412	1.37	1.426	1.426	1.438	1.431	1.424	1.431	1.443	1.456	1.453	1.428	1.439	1.469	1.449	1.446	1.472	1.469	1.493	1.482	1.51	1.514	1.528	1.518	1.527	1.533	1.534	1.535	1.548	1.54	1.53	1.536	1.548	1.548
314	1.468	1.447	1.406	1.422	1.484	1.413	1.401	1.433	1.422	1.436	1.423	1.412	1.431	1.417	1.417	1.442	1.389	1.434	1.458	1.482	1.451	1.446	1.45	1.455	1.485	1.465	1.447	1.481	1.483	1.462	1.467	1.473	NaN	NaN	NaN	NaN	NaN	NaN	NaN	NaN	NaN	NaN	NaN	NaN	NaN	NaN	NaN	NaN	NaN
0	1.51	1.417	1.442	1.468	1.527	1.292	1.138	1.501	1.502	1.543	1.252	1.41	NaN	NaN	NaN	NaN	NaN	NaN	NaN	NaN	NaN	NaN	NaN	NaN	NaN	NaN	NaN	NaN	NaN	NaN	NaN	NaN	NaN	NaN	NaN	NaN	NaN	NaN	NaN	NaN	NaN	NaN	NaN	NaN	NaN	NaN	NaN	NaN	NaN
0	1.286	1.452	1.427	1.445	1.368	1.364	1.342	1.35	1.419	1.409	1.398	1.354	1.424	1.409	1.412	1.385	1.419	1.425	1.404	1.452	1.34	1.39	1.426	1.384	1.409	1.438	1.469	1.421	1.401	1.362	1.453	1.416	1.502	1.383	1.404	1.427	1.482	1.58	NaN	NaN	NaN	NaN	NaN	NaN	NaN	NaN	NaN	NaN	NaN
315	1.381	1.41	1.393	1.379	1.371	1.429	1.392	1.417	1.41	1.39	1.396	1.396	1.382	1.401	1.397	1.404	1.412	1.422	1.433	1.449	1.422	1.448	1.463	1.43	1.436	1.462	1.446	1.432	1.467	1.471	1.477	1.505	1.49	1.489	1.488	1.482	1.518	1.498	1.5	1.509	1.497	1.515	1.521	1.529	1.528	1.527	1.54	1.566	1.534
316	1.414	1.431	1.396	1.432	1.406	1.406	1.416	1.44	1.393	1.433	1.414	1.423	1.43	1.462	1.445	1.453	1.456	1.461	1.487	1.482	1.482	1.51	1.511	1.536	1.57	1.562	1.573	1.589	1.606	1.622	1.639	1.658	1.683	1.679	1.679	1.711	1.729	1.763	1.769	1.775	1.775	1.799	1.788	1.843	1.816	1.842	1.859	1.89	1.891
317	1.376	1.406	1.383	1.375	1.376	1.426	1.419	1.407	1.41	1.387	1.401	1.389	1.384	1.402	1.394	1.398	1.413	1.415	1.419	1.432	1.428	1.434	1.442	1.419	1.433	1.442	1.43	1.43	1.463	1.453	1.454	1.475	1.465	1.477	1.477	1.454	1.476	1.469	1.472	1.481	1.471	1.489	1.485	1.496	1.497	1.494	1.501	1.528	1.527
318	1.428	1.429	1.39	1.417	1.383	1.415	1.399	1.414	1.394	1.431	1.407	1.418	1.422	1.428	1.416	1.41	1.431	1.442	1.455	1.467	1.457	1.474	1.46	1.488	1.498	1.497	1.498	1.495	1.528	1.542	1.53	1.547	1.561	1.578	1.546	1.589	1.605	1.627	1.616	1.626	1.629	1.64	1.648	1.686	1.668	1.682	1.719	1.713	1.721
319	1.35	1.506	1.472	1.482	1.469	1.487	1.476	1.471	1.485	1.479	1.474	1.457	1.474	1.478	1.457	1.463	1.482	1.465	1.475	1.476	1.451	1.443	1.472	1.46	1.486	1.457	1.477	1.466	1.495	1.456	1.473	1.467	1.512	1.497	1.477	1.513	1.52	1.547	1.556	1.55	1.555	1.56	1.553	1.582	1.573	1.546	1.574	1.565	1.628
320	1.417	1.422	1.395	1.416	1.399	1.404	1.409	1.424	1.414	1.425	1.425	1.43	1.447	1.463	1.463	1.46	1.5	1.497	1.531	1.55	1.561	1.588	1.601	1.638	1.662	1.674	1.708	1.713	1.738	1.757	1.775	1.8	1.816	1.852	1.828	1.848	1.896	2.004	2.071	2.163	2.214	2.296	2.328	2.391	2.385	2.377	2.4	2.4	2.393
321	1.415	1.421	1.394	1.421	1.406	1.396	1.396	1.415	1.381	1.416	1.396	1.404	1.399	1.43	1.419	1.411	1.445	1.427	1.468	1.463	1.458	1.48	1.469	1.509	1.529	1.516	1.535	1.529	1.556	1.564	1.573	1.612	1.596	1.638	1.629	1.651	1.663	1.702	1.707	1.728	1.715	1.74	1.769	1.874	1.923	1.983	2.077	2.133	2.174
0	1.453	1.49	1.463	1.483	1.465	1.495	1.474	1.47	1.489	1.48	1.472	1.46	1.473	1.468	1.463	1.47	1.47	1.463	1.468	1.468	1.453	1.445	1.476	1.471	1.473	1.466	1.471	1.447	1.48	1.462	1.473	1.462	1.507	1.479	1.463	1.492	1.527	1.543	1.548	1.517	1.53	1.531	1.538	1.544	1.538	1.533	1.534	1.537	1.578
322	1.416	1.4	1.4	1.414	1.392	1.406	1.396	1.415	1.402	1.41	1.408	1.408	1.406	1.437	1.414	1.402	1.435	1.41	1.451	1.453	1.439	1.449	1.432	1.457	1.471	1.463	1.468	1.462	1.504	1.48	1.493	1.501	1.496	1.517	1.506	1.517	1.541	1.548	1.537	1.531	1.54	1.549	1.552	1.578	1.565	1.563	1.588	1.59	1.586
323	1.415	1.41	1.396	1.428	1.399	1.395	1.383	1.396	1.396	1.391	1.415	1.415	1.395	1.42	1.401	1.385	1.42	1.384	1.435	1.449	1.432	1.441	1.414	1.443	1.444	1.436	1.451	1.443	1.467	1.464	1.47	1.47	1.473	1.491	1.469	1.487	1.492	1.498	1.497	1.498	1.505	1.511	1.512	1.545	1.541	1.528	1.566	1.569	1.577
324	1.454	1.501	1.386	1.502	1.437	1.468	1.427	1.39	1.418	1.454	1.423	1.421	1.467	1.474	1.457	1.471	1.49	1.486	1.5	1.474	1.472	1.481	1.515	1.52	1.532	1.542	1.537	1.535	1.59	1.581	1.593	1.607	1.623	1.642	1.618	1.67	1.699	1.719	1.741	1.727	1.752	1.747	1.774	1.763	1.783	1.781	1.812	1.828	1.845
0	1.818	NaN	NaN	NaN	NaN	NaN	NaN	NaN	NaN	NaN	NaN	NaN	NaN	NaN	NaN	NaN	NaN	NaN	NaN	NaN	NaN	NaN	NaN	NaN	NaN	NaN	NaN	NaN	NaN	NaN	NaN	NaN	NaN	NaN	NaN	NaN	NaN	NaN	NaN	NaN	NaN	NaN	NaN	NaN	NaN	NaN	NaN	NaN	NaN
325	1.455	1.447	1.403	1.458	1.453	1.455	1.437	1.409	1.413	1.441	1.418	1.422	1.442	1.453	1.439	1.451	1.473	1.458	1.481	1.459	1.458	1.469	1.476	1.494	1.512	1.493	1.51	1.486	1.523	1.515	1.518	1.52	1.531	1.55	1.517	1.54	1.559	1.572	1.58	1.562	1.571	1.568	1.586	1.578	1.574	1.577	1.584	1.593	1.61
326	1.422	1.458	1.414	1.439	1.423	1.429	1.425	1.425	1.429	1.432	1.426	1.439	1.431	1.45	1.433	1.423	1.465	1.443	1.474	1.48	1.484	1.481	1.465	1.496	1.511	1.511	1.512	1.503	1.532	1.518	1.534	1.532	1.53	1.543	1.527	NaN	NaN	NaN	NaN	NaN	NaN	NaN	NaN	NaN	NaN	NaN	NaN	NaN	NaN
327	1.426	1.435	1.442	1.459	1.444	1.434	1.427	1.439	1.429	1.433	1.424	1.432	1.42	1.447	1.43	1.42	1.46	1.433	1.464	1.46	1.457	1.471	1.455	1.465	1.46	1.465	1.476	1.46	1.485	1.468	1.475	1.487	1.486	1.494	1.491	1.494	1.502	1.513	1.51	1.497	1.504	1.504	1.517	1.521	1.516	1.513	1.546	1.53	1.547
328	1.433	1.434	1.427	1.446	1.462	1.455	1.435	1.445	1.425	1.43	1.411	1.424	1.421	1.453	1.419	1.424	1.457	1.441	1.468	1.469	1.451	1.475	1.459	1.464	1.49	1.466	1.497	1.472	1.509	1.495	1.495	1.495	1.508	1.521	1.513	1.507	1.535	1.554	1.563	1.543	1.541	1.552	1.563	1.575	1.561	1.568	1.594	1.59	1.621
329	1.431	1.48	1.43	1.454	1.448	1.435	1.42	1.427	1.454	1.418	1.439	1.44	1.426	1.436	1.47	1.433	1.537	1.483	1.514	1.557	1.559	1.561	1.639	1.621	1.66	1.675	1.698	1.724	1.762	1.771	1.816	1.866	1.93	1.987	2.006	2.095	2.11	2.152	2.167	2.205	2.219	2.233	2.277	2.295	2.292	2.28	2.294	2.301	2.303
0	1.437	1.456	1.397	1.444	1.423	1.442	1.419	1.412	1.421	1.43	1.421	1.419	1.436	1.445	1.44	1.448	1.464	1.459	1.482	1.478	1.48	1.495	1.501	1.511	1.524	1.523	1.521	1.522	1.568	1.557	1.56	1.574	1.579	1.604	1.586	1.619	1.635	1.654	1.654	1.658	1.662	1.672	1.691	1.719	1.724	1.712	1.728	1.752	1.764
0	1.419	NaN	NaN	NaN	NaN	NaN	NaN	NaN	NaN	NaN	NaN	NaN	NaN	NaN	NaN	NaN	NaN	NaN	NaN	NaN	NaN	NaN	NaN	NaN	NaN	NaN	NaN	NaN	NaN	NaN	NaN	NaN	NaN	NaN	NaN	NaN	NaN	NaN	NaN	NaN	NaN	NaN	NaN	NaN	NaN	NaN	NaN	NaN	NaN
0	1.432	1.44	1.404	1.443	1.437	1.439	1.424	1.437	1.432	1.433	1.431	1.445	1.454	1.465	1.466	1.464	1.503	1.491	1.521	1.514	1.517	1.543	1.546	1.55	1.567	1.555	1.581	1.565	1.613	1.601	1.607	1.618	1.612	1.637	1.612	1.634	1.66	1.664	1.669	1.661	1.684	1.678	1.693	1.698	1.697	1.688	1.704	1.72	1.729
330	1.419	1.448	1.429	1.436	1.429	1.447	1.435	1.421	1.447	1.431	1.443	1.445	1.429	1.447	1.431	1.429	1.463	1.432	1.488	1.492	1.474	1.496	1.471	1.5	1.487	1.483	1.52	1.508	1.52	1.525	1.523	1.536	1.531	1.555	1.542	1.549	1.559	1.562	1.577	1.559	1.552	1.57	1.574	1.588	1.582	1.577	1.607	1.616	1.613
331	1.392	1.401	1.389	1.393	1.382	1.414	1.408	1.408	1.402	1.401	1.411	1.426	1.402	1.433	1.41	1.419	1.452	1.458	1.467	1.482	1.487	1.481	1.509	1.512	1.542	1.522	1.527	1.541	1.583	1.564	1.574	1.585	1.601	1.626	1.61	1.631	1.635	1.659	1.662	1.666	1.666	1.672	1.676	1.702	1.703	1.693	1.709	1.725	1.733
332	1.416	1.455	1.443	1.416	1.432	1.396	1.411	1.434	1.452	1.436	1.457	1.438	1.432	1.443	1.456	1.437	1.494	1.464	1.505	1.519	1.528	1.507	1.545	1.525	1.547	1.532	1.537	1.556	1.578	1.577	1.582	1.607	1.611	1.628	1.602	1.622	1.626	1.658	1.637	1.668	1.677	1.688	1.681	1.706	1.711	1.713	1.711	1.715	1.728
0	1.499	1.514	1.511	1.526	1.556	1.533	1.503	1.529	1.517	1.487	1.492	1.528	1.527	1.552	1.536	1.539	1.592	1.576	1.603	1.602	1.604	1.637	1.639	1.635	1.65	1.653	1.72	1.657	1.708	1.714	1.719	1.748	1.738	1.778	1.741	1.758	1.789	1.809	1.828	1.789	1.823	1.839	1.844	1.849	1.855	1.855	1.866	1.883	1.902
333	1.412	1.413	1.389	1.396	1.406	1.42	1.423	1.414	1.411	1.416	1.419	1.417	1.41	1.429	1.42	1.44	1.459	1.449	1.467	1.49	1.494	1.491	1.519	1.53	1.551	1.531	1.539	1.549	1.591	1.582	1.575	1.593	1.605	1.628	1.624	1.639	1.656	1.671	1.687	1.695	1.681	1.702	1.708	1.729	1.73	1.737	1.748	1.743	1.764
0	1.366	1.424	1.297	1.467	1.448	1.44	1.595	1.43	1.229	NaN	NaN	NaN	NaN	NaN	NaN	NaN	NaN	NaN	NaN	NaN	NaN	NaN	NaN	NaN	NaN	NaN	NaN	NaN	NaN	NaN	NaN	NaN	NaN	NaN	NaN	NaN	NaN	NaN	NaN	NaN	NaN	NaN	NaN	NaN	NaN	NaN	NaN	NaN	NaN
0	1.419	1.437	1.417	1.417	1.425	1.421	1.421	1.429	1.424	1.425	1.422	1.426	1.415	1.425	1.419	1.416	1.442	1.434	1.451	1.466	1.457	1.465	1.46	1.488	1.491	1.49	1.493	1.487	1.522	1.505	1.508	1.516	1.517	1.516	1.501	1.529	1.536	1.537	1.546	1.543	1.536	1.556	1.551	1.574	1.567	1.559	1.587	1.586	1.615
334	1.405	1.407	1.391	1.404	1.406	1.422	1.414	1.423	1.409	1.412	1.421	1.427	1.405	1.43	1.405	1.428	1.446	1.446	1.455	1.474	1.468	1.464	1.485	1.491	1.52	1.493	1.51	1.501	1.536	1.531	1.535	1.549	1.552	1.574	1.555	1.591	1.592	1.598	1.612	1.611	1.611	1.627	1.634	1.649	1.649	1.65	1.661	1.675	1.679
335	1.492	1.508	1.438	1.504	1.469	1.492	1.466	1.461	1.463	1.474	1.466	1.484	1.49	1.495	1.508	1.509	1.525	1.54	1.557	1.553	1.55	1.576	1.573	1.597	1.621	1.61	1.613	1.61	1.648	1.664	1.652	1.65	1.671	1.69	1.662	1.688	1.708	1.739	1.752	1.746	1.754	1.75	1.767	1.763	1.768	1.778	1.802	1.815	1.807
0	1.486	1.521	1.46	1.521	1.536	1.533	1.481	1.529	1.51	1.485	1.487	1.506	1.517	1.518	1.523	1.504	1.544	1.53	1.56	1.551	1.55	1.576	1.577	1.568	1.58	1.565	1.608	1.573	1.622	1.609	1.588	1.612	1.614	1.628	1.604	1.612	1.636	1.647	1.654	1.63	1.65	1.65	1.656	1.669	1.658	1.654	1.673	1.674	1.689
336	1.464	1.461	1.436	1.435	1.45	1.435	1.44	1.428	1.46	1.436	1.435	1.447	1.453	1.455	1.463	1.458	1.467	1.489	1.465	1.503	1.471	1.488	1.499	1.495	1.515	1.515	1.503	1.499	1.539	1.529	1.539	1.526	1.541	1.552	1.533	1.551	1.575	1.579	1.592	1.576	1.592	1.588	1.593	1.622	1.609	1.617	1.618	1.634	1.636
0	1.406	1.432	1.474	1.45	1.453	1.45	1.448	1.442	1.47	1.458	1.486	1.448	1.451	1.47	1.455	1.463	1.494	1.498	1.502	1.534	1.54	1.507	1.524	1.527	1.527	1.538	1.531	1.534	1.593	1.574	1.586	1.593	1.578	1.621	1.605	1.624	1.637	1.653	1.644	1.668	1.676	1.696	1.687	1.71	1.735	1.7	1.703	1.738	1.761
0	1.421	1.422	1.428	1.414	1.417	1.424	1.422	1.437	1.434	1.438	1.435	1.433	1.434	1.438	1.435	1.429	1.467	1.465	1.478	1.506	1.494	1.509	1.52	1.535	1.54	1.537	1.538	1.533	1.581	1.558	1.571	1.567	1.581	1.578	1.576	1.592	1.611	1.615	1.625	1.623	1.63	1.634	1.638	1.672	1.667	1.665	1.684	1.695	1.725
0	1.445	1.441	1.418	1.426	1.413	1.43	1.412	1.414	1.418	1.424	1.414	1.406	1.415	1.424	1.429	1.419	1.425	1.421	1.446	1.448	1.443	1.46	1.446	1.471	1.471	1.465	1.464	1.47	1.496	1.497	1.489	1.491	1.509	1.516	1.493	1.521	1.535	1.554	1.572	1.555	1.56	1.566	1.571	1.592	1.582	1.584	1.61	1.61	1.606
337	1.466	1.465	1.43	1.419	1.442	1.442	1.438	1.442	1.438	1.428	1.434	1.429	1.437	1.451	1.455	1.457	1.451	1.487	1.475	1.522	1.492	1.527	1.537	1.536	1.581	1.567	1.591	1.605	1.667	1.682	1.7	1.695	1.745	1.747	1.73	1.786	1.825	1.879	1.946	1.982	2.025	2.076	2.114	2.171	2.18	2.186	2.214	2.244	2.248
338	1.613	1.598	1.524	1.647	1.635	1.652	1.588	1.58	1.641	1.597	1.681	1.647	1.56	1.632	1.599	1.654	1.649	1.618	1.618	1.634	1.654	1.642	1.653	1.649	1.706	1.631	1.667	1.683	1.666	1.692	1.664	1.673	1.667	1.705	1.694	1.702	1.701	1.728	1.734	1.739	1.717	1.742	1.722	1.745	1.754	1.744	1.733	1.702	1.727
339	1.657	1.616	1.555	1.599	1.604	1.58	1.592	1.591	1.587	1.614	1.621	1.614	1.513	1.606	1.6	1.617	1.667	1.61	1.613	1.623	1.667	1.642	1.663	1.67	1.681	1.676	1.661	1.668	1.694	1.711	1.688	1.717	1.7	1.712	1.722	1.713	1.76	1.781	1.776	1.765	1.775	1.801	1.779	1.846	1.839	1.834	1.871	1.854	1.86
340	1.484	1.497	1.455	1.493	1.461	1.492	1.456	1.49	1.454	1.471	1.461	1.484	1.491	1.493	1.526	1.523	1.532	1.542	1.57	1.577	1.573	1.612	1.623	1.607	1.631	1.616	1.631	1.622	1.666	1.678	1.673	1.683	1.706	1.716	1.692	1.694	1.731	1.755	1.77	1.756	1.795	1.795	1.781	1.809	1.784	1.81	1.839	1.84	1.837
341	1.479	1.457	1.437	1.443	1.441	1.437	1.432	1.436	1.463	1.43	1.433	1.432	1.435	1.441	1.444	1.44	1.452	1.476	1.457	1.492	1.467	1.492	1.49	1.502	1.531	1.524	1.529	1.53	1.595	1.579	1.588	1.588	1.617	1.632	1.618	1.653	1.667	1.686	1.698	1.685	1.709	1.716	1.733	1.768	1.745	1.758	1.769	1.794	1.811
0	1.451	1.477	1.421	1.453	1.459	1.471	1.435	1.466	1.446	1.44	1.436	1.45	1.446	1.436	1.45	1.44	1.455	1.459	1.469	1.481	1.469	1.483	1.492	1.48	1.489	1.47	1.486	1.479	1.514	1.496	1.494	1.492	1.506	1.505	1.492	1.505	1.519	1.524	1.515	1.506	1.516	1.525	1.529	1.539	1.521	1.519	1.531	1.537	1.548
342	1.425	1.431	1.423	1.413	1.404	1.414	1.398	1.425	1.403	1.409	1.407	1.407	1.406	1.414	1.424	1.403	1.419	1.41	1.43	1.433	1.424	1.446	1.428	1.451	1.456	1.439	1.434	1.442	1.468	1.465	1.452	1.454	1.468	1.475	1.438	1.471	1.469	1.49	1.495	1.481	1.481	1.482	1.484	1.495	1.486	1.488	1.509	1.506	1.508
0	1.419	1.439	1.475	1.439	1.451	1.456	1.454	1.444	1.468	1.464	1.487	1.437	1.444	1.463	1.448	1.434	1.468	1.473	1.492	1.487	1.509	1.473	1.507	1.491	1.49	1.489	1.48	1.467	1.538	1.5	1.527	1.538	1.522	1.532	1.517	1.545	1.552	1.571	1.567	1.575	1.571	1.59	1.573	1.59	1.607	1.589	1.581	1.604	1.616
343	1.447	1.483	1.443	1.456	1.462	1.475	1.43	1.475	1.45	1.43	1.437	1.457	1.449	1.442	1.46	1.439	1.459	1.461	1.478	1.481	1.469	1.488	1.5	1.476	1.492	1.496	1.496	1.483	1.521	1.506	1.509	1.504	1.515	1.527	1.507	1.517	1.536	1.547	1.548	1.546	1.545	1.552	1.559	1.571	1.559	1.552	1.57	1.565	1.583
344	1.454	1.449	1.426	1.424	1.433	1.421	1.425	1.431	1.437	1.432	1.427	1.43	1.441	1.441	1.461	1.453	1.468	1.475	1.474	1.498	1.484	1.519	1.503	1.521	1.545	1.529	1.537	1.541	1.585	1.574	1.582	1.588	1.596	1.614	1.583	1.63	1.636	1.65	1.667	1.681	1.685	1.691	1.696	1.735	1.721	1.746	1.764	1.785	1.781
345	1.391	1.39	1.388	1.393	1.388	1.401	1.4	1.407	1.411	1.422	1.418	1.416	1.412	1.425	1.412	1.414	1.441	1.441	1.445	1.461	1.458	1.453	1.459	1.466	1.459	1.46	1.464	1.471	1.521	1.506	1.519	1.526	1.538	1.561	1.544	1.578	1.606	1.632	1.657	1.671	1.687	1.714	1.74	1.788	1.81	1.827	1.86	1.902	1.952
346	1.452	1.447	1.432	1.437	1.446	1.431	1.444	1.43	1.455	1.434	1.439	1.447	1.456	1.47	1.481	1.488	1.509	1.517	1.491	1.559	1.5	1.546	1.554	1.549	1.581	1.565	1.584	1.579	1.643	1.633	1.649	1.642	1.669	1.696	1.674	1.726	1.734	1.751	1.772	1.768	1.793	1.795	1.816	1.859	1.852	1.859	1.888	1.883	1.929
347	1.448	1.431	1.421	1.428	1.433	1.436	1.433	1.425	1.449	1.419	1.422	1.423	1.435	1.434	1.459	1.443	1.473	1.472	1.454	1.509	1.482	1.51	1.505	1.531	1.555	1.54	1.56	1.563	1.623	1.638	1.64	1.648	1.676	1.699	1.673	1.722	1.747	1.77	1.796	1.796	1.814	1.829	1.844	1.877	1.868	1.88	1.903	1.933	1.936
348	1.431	1.428	1.43	1.429	1.422	1.437	1.433	1.434	1.433	1.45	1.434	1.441	1.427	1.445	1.444	1.446	1.472	1.473	1.481	1.5	1.5	1.494	1.515	1.528	1.531	1.532	1.525	1.52	1.572	1.564	1.574	1.578	1.585	1.602	1.578	1.618	1.631	1.662	1.66	1.658	1.664	1.679	1.686	1.71	1.717	1.704	1.723	1.748	1.767
349	1.42	1.422	1.406	1.403	1.399	1.397	1.407	1.412	1.406	1.417	1.412	1.405	1.408	1.411	1.4	1.4	1.424	1.426	1.425	1.448	1.443	1.445	1.457	1.46	1.46	1.467	1.453	1.448	1.496	1.479	1.482	1.495	1.492	1.501	1.49	1.516	1.522	1.531	1.538	1.539	1.54	1.556	1.554	1.567	1.575	1.569	1.576	1.59	1.615
0	1.405	1.409	1.399	NaN	NaN	NaN	NaN	NaN	NaN	NaN	NaN	NaN	NaN	NaN	NaN	NaN	NaN	NaN	NaN	NaN	NaN	NaN	NaN	NaN	NaN	NaN	NaN	NaN	NaN	NaN	NaN	NaN	NaN	NaN	NaN	NaN	NaN	NaN	NaN	NaN	NaN	NaN	NaN	NaN	NaN	NaN	NaN	NaN	NaN
350	1.443	1.432	1.422	1.43	1.429	1.434	1.434	1.443	1.43	1.441	1.459	1.454	1.43	1.452	1.451	1.461	1.485	1.482	1.493	1.512	1.51	1.517	1.531	1.546	1.568	1.559	1.544	1.563	1.59	1.597	1.604	1.614	1.622	1.647	1.631	1.666	1.68	1.709	1.714	1.709	1.719	1.741	1.748	1.784	1.787	1.778	1.802	1.825	1.85
351	1.442	1.444	1.439	1.434	1.431	1.441	1.432	1.447	1.432	1.445	1.437	1.436	1.441	1.46	1.453	1.454	1.475	1.491	1.501	1.53	1.523	1.535	1.567	1.581	1.587	1.585	1.589	1.615	1.651	1.636	1.651	1.662	1.671	1.686	1.668	1.694	1.703	1.713	1.722	1.726	1.728	1.758	1.73	1.764	1.774	1.77	1.75	1.766	1.79
0	1.397	1.415	1.401	1.407	1.394	1.413	1.39	1.422	1.409	1.412	1.403	1.408	1.397	1.419	1.408	1.404	1.425	1.419	1.432	1.446	1.434	1.444	1.451	1.462	1.469	1.481	1.475	1.474	1.509	1.495	1.502	1.509	1.514	1.528	1.507	1.536	1.545	1.565	1.565	1.556	1.565	1.583	1.578	1.584	1.586	1.583	1.606	1.613	1.619
352	1.393	1.406	1.405	1.4	1.401	1.409	1.424	1.428	1.408	1.431	1.422	1.431	1.417	1.418	1.424	1.415	1.445	1.445	1.466	1.482	1.48	1.471	1.481	1.497	1.481	1.491	1.477	1.47	1.523	1.497	1.504	1.509	1.517	1.519	1.49	1.523	1.539	1.543	1.531	1.536	1.538	1.552	1.559	1.569	1.58	1.556	1.578	1.587	1.608
0	1.43	NaN	NaN	NaN	NaN	NaN	NaN	NaN	NaN	NaN	NaN	NaN	NaN	NaN	NaN	NaN	NaN	NaN	NaN	NaN	NaN	NaN	NaN	NaN	NaN	NaN	NaN	NaN	NaN	NaN	NaN	NaN	NaN	NaN	NaN	NaN	NaN	NaN	NaN	NaN	NaN	NaN	NaN	NaN	NaN	NaN	NaN	NaN	NaN
353	1.397	1.412	1.419	1.399	1.416	1.4	1.414	1.419	1.415	1.412	1.427	1.415	1.416	1.433	1.427	1.416	1.447	1.452	1.466	1.474	1.484	1.476	1.497	1.491	1.504	1.499	1.513	1.49	1.54	1.504	1.529	1.536	1.535	1.558	1.541	1.55	1.565	1.581	1.571	1.582	1.575	1.6	1.573	1.59	1.59	1.601	1.608	1.615	1.619
354	1.431	1.433	1.418	1.419	1.42	1.432	1.424	1.443	1.422	1.432	1.44	1.433	1.411	1.431	1.411	1.432	1.471	1.452	1.455	1.475	1.471	1.465	1.481	1.487	1.498	1.511	1.494	1.508	1.519	1.521	1.521	1.516	1.522	1.551	1.523	1.548	1.566	1.585	1.594	1.585	1.575	1.6	1.602	1.632	1.622	1.613	1.623	1.64	1.642
355	1.392	1.408	1.398	1.401	1.406	1.413	1.406	1.409	1.417	1.406	1.398	1.41	1.394	1.408	1.416	1.397	1.431	1.426	1.416	1.432	1.429	1.442	1.435	1.446	1.457	1.446	1.443	1.43	1.477	1.454	1.466	1.47	1.464	1.469	1.46	1.477	1.482	1.49	1.486	1.487	1.484	1.492	1.491	1.502	1.49	1.496	1.501	1.506	1.511
356	1.421	1.419	1.402	1.406	1.404	1.407	1.41	1.421	1.412	1.423	1.423	1.404	1.402	1.399	1.393	1.401	1.428	1.425	1.429	1.455	1.441	1.446	1.436	1.464	1.479	1.475	1.466	1.473	1.508	1.495	1.496	1.516	1.508	1.53	1.521	1.531	1.553	1.567	1.568	1.564	1.564	1.592	1.599	1.615	1.612	1.614	1.637	1.632	1.666
0	1.42	1.404	1.408	1.409	1.406	1.405	1.402	1.412	1.416	1.399	1.411	1.397	1.41	1.401	1.409	1.403	1.421	1.422	1.437	1.443	1.43	1.447	1.448	1.462	1.464	1.461	1.465	1.465	1.498	1.47	1.5	1.504	1.506	1.519	1.516	1.517	1.539	1.552	1.551	1.56	1.562	1.585	1.589	1.596	NaN	NaN	NaN	NaN	NaN
0	1.433	1.446	1.416	1.411	1.396	1.425	1.423	1.435	1.426	1.426	1.443	1.421	1.421	1.437	1.412	1.418	1.455	1.454	1.47	1.494	1.481	1.488	1.493	1.501	1.508	1.507	1.504	1.501	1.543	1.511	1.519	1.514	1.527	1.547	1.518	1.549	1.562	1.579	1.575	1.571	1.568	1.586	1.599	1.615	1.613	1.595	1.635	1.625	1.644
0	1.409	1.42	1.417	1.404	1.405	1.396	1.418	1.419	1.418	1.423	1.411	1.413	1.415	1.429	1.414	1.42	1.443	1.444	1.457	1.477	1.47	1.479	1.488	1.492	1.509	1.511	1.508	1.487	1.543	1.518	1.525	1.536	1.541	1.553	1.54	1.559	1.577	1.592	1.59	1.582	1.589	1.6	1.615	1.628	1.621	1.616	1.641	1.652	1.655
357	1.414	1.425	1.418	1.422	1.395	1.434	1.427	1.451	1.424	1.422	1.438	1.439	1.426	1.427	1.425	1.435	1.47	1.464	1.485	1.515	1.488	1.5	1.515	1.513	1.533	1.546	1.538	1.56	1.578	1.57	1.574	1.578	1.596	1.606	1.58	1.624	1.63	1.654	1.654	1.647	1.647	1.669	1.671	1.69	1.695	1.669	1.703	1.718	1.746
358	1.401	1.399	1.409	1.409	1.401	1.403	1.412	1.412	1.413	1.418	1.416	1.411	1.404	1.413	1.393	1.397	1.431	1.432	1.436	1.453	1.445	1.451	1.459	1.462	1.47	1.47	1.467	1.46	1.498	1.48	1.49	1.5	1.498	1.513	1.496	1.52	1.536	1.555	1.548	1.562	1.552	1.565	1.578	1.595	1.584	1.591	1.609	1.613	1.623
359	1.424	1.418	1.418	1.409	1.413	1.443	1.429	1.436	1.431	1.443	1.44	1.435	1.434	1.443	1.425	1.434	1.482	1.475	1.482	1.508	1.487	1.492	1.516	1.524	1.536	1.543	1.53	1.54	1.564	1.555	1.582	1.557	1.574	1.6	1.588	1.609	1.618	1.646	1.642	1.629	1.62	1.654	1.663	1.685	1.678	1.671	1.698	1.712	1.735
360	1.403	1.424	1.426	1.427	1.413	1.432	1.412	1.439	1.432	1.438	1.44	1.431	1.438	1.437	1.435	1.429	1.482	1.465	1.481	1.515	1.512	1.509	1.534	1.55	1.564	1.571	1.586	1.586	1.638	1.632	1.646	1.661	1.689	1.688	1.673	1.698	1.734	1.74	1.76	1.766	1.765	1.794	1.796	1.82	1.819	1.818	1.841	1.859	1.877
361	1.28	1.459	1.35	1.418	1.342	1.432	1.408	1.411	1.44	1.408	1.441	1.381	1.485	1.488	1.44	1.459	1.475	1.427	1.392	1.442	1.371	1.386	1.294	1.345	1.423	1.445	1.488	1.352	1.428	1.407	1.36	1.534	1.391	1.43	1.475	1.362	1.397	1.393	1.339	1.366	1.44	1.454	1.441	1.513	1.472	1.473	1.475	1.472	1.487
0	1.4	1.406	1.418	1.422	1.41	1.424	1.416	1.429	1.432	1.425	1.419	1.41	1.418	1.426	1.414	1.409	1.438	1.428	1.426	1.458	1.437	1.43	1.438	1.453	1.46	1.459	1.454	1.445	1.481	1.466	1.471	1.466	1.466	1.478	1.443	1.471	1.48	1.485	1.483	1.48	1.469	1.487	1.484	1.497	1.493	1.48	1.502	1.518	1.505
362	1.4	1.41	1.41	1.412	1.413	1.427	1.41	1.425	1.433	1.435	1.439	1.426	1.442	1.446	1.449	1.44	1.486	1.481	1.5	1.523	1.513	1.53	1.541	1.569	1.576	1.571	1.574	1.587	1.649	1.628	1.648	1.667	1.689	1.698	1.677	1.724	1.753	1.763	1.771	1.792	1.788	1.825	1.833	1.866	1.865	1.855	1.885	1.906	1.923
0	1.421	1.412	1.422	1.417	1.42	1.415	1.415	1.425	1.427	1.419	1.416	1.412	1.41	1.424	1.403	1.402	1.435	1.423	1.42	1.444	1.43	1.425	1.434	1.441	1.444	1.441	1.428	1.428	1.466	1.45	1.452	1.452	1.451	1.455	1.424	1.447	1.46	1.466	1.463	1.46	1.443	1.462	1.455	1.48	1.464	1.44	1.459	1.473	1.47
0	1.209	1.472	1.4	1.424	1.37	1.45	1.409	1.429	1.431	1.436	1.441	1.405	1.438	1.452	1.405	1.459	1.433	1.431	1.437	1.461	1.441	1.429	1.439	1.405	1.493	1.448	1.473	1.403	1.455	1.433	1.452	1.473	1.477	1.467	1.479	1.466	1.473	1.473	1.483	1.472	1.476	1.472	1.48	1.514	1.475	1.478	1.481	1.508	1.508
0	1.493	1.527	1.464	1.522	1.493	1.544	1.513	1.509	1.547	1.537	1.513	1.54	1.523	1.502	1.483	1.518	1.52	1.559	1.534	1.563	1.54	1.515	1.528	1.546	1.552	1.568	1.531	1.532	1.586	1.538	1.567	1.544	1.537	1.564	1.532	1.554	1.589	1.569	1.588	1.561	1.551	1.578	1.541	1.559	1.561	1.583	1.589	1.58	1.588
0	1.524	1.51	1.448	1.502	1.527	1.529	1.501	1.525	1.507	1.508	1.523	1.511	1.518	1.483	1.469	1.505	1.502	1.506	1.515	1.543	1.508	1.574	1.555	1.534	1.546	1.526	1.524	1.539	1.577	1.519	1.567	1.536	1.524	1.544	1.521	1.532	1.544	1.579	1.549	1.523	1.512	1.523	1.538	1.531	1.516	1.549	1.528	1.565	1.552
0	1.443	1.439	1.423	1.44	1.435	1.454	1.443	1.463	1.443	1.459	1.461	1.46	1.438	1.441	1.438	1.431	1.474	1.469	1.477	1.488	1.469	1.476	1.478	1.493	1.488	1.5	1.491	1.495	1.516	1.514	1.515	1.513	1.513	1.523	1.495	1.53	1.543	1.552	1.545	1.557	1.553	1.551	1.555	1.563	1.559	1.546	1.559	1.566	1.573
363	1.431	1.427	1.44	1.448	1.44	1.435	1.435	1.446	1.444	1.452	1.445	1.449	1.435	1.44	1.435	1.428	1.474	1.44	1.449	1.467	1.443	1.449	1.471	1.456	1.463	1.46	1.458	1.458	1.485	1.467	1.465	1.467	1.468	1.496	1.463	1.492	1.504	1.492	1.484	1.498	1.491	1.503	1.514	1.508	1.51	1.519	1.515	1.535	1.538
0	1.549	1.532	1.489	1.477	1.459	1.541	1.499	1.517	1.493	1.541	1.523	1.549	1.499	1.503	1.495	1.524	1.52	1.531	1.496	1.55	1.533	1.511	1.569	1.579	1.58	1.586	1.567	1.58	1.6	1.588	1.593	1.603	1.626	1.618	1.61	1.626	1.616	1.65	1.659	1.647	1.645	1.647	1.634	1.691	1.669	1.674	1.683	1.707	1.684
364	1.49	1.514	1.465	1.445	1.484	1.51	1.521	1.503	1.519	1.51	1.483	1.516	1.556	1.48	1.508	1.524	1.533	1.557	1.523	1.564	1.534	1.503	1.54	1.54	1.554	1.591	1.51	1.525	1.547	1.536	1.586	1.555	1.554	1.58	1.556	1.586	1.577	1.61	1.594	1.56	1.556	1.574	1.593	1.57	1.586	1.599	1.633	1.639	1.629
0	1.432	1.426	1.448	1.431	1.429	1.419	1.429	1.441	1.435	1.443	1.451	1.432	1.439	1.435	1.434	1.439	1.481	1.463	1.481	1.497	1.483	1.491	1.51	1.503	1.501	1.514	1.513	1.507	1.556	1.538	1.543	1.549	1.562	1.57	1.562	1.579	1.594	1.609	1.602	1.614	1.596	1.605	1.605	1.616	1.623	1.611	1.655	1.651	1.661
0	1.443	1.429	1.44	1.431	1.419	1.452	1.445	1.444	1.445	1.46	1.45	1.444	1.447	1.454	1.445	1.436	1.488	1.477	1.472	1.493	1.497	1.496	1.507	1.517	1.522	1.507	1.509	1.517	1.536	1.537	1.52	1.533	1.539	1.545	1.523	1.545	1.569	1.566	1.571	1.577	1.561	1.568	1.568	1.581	1.568	1.563	NaN	NaN	NaN
0	1.438	1.415	1.424	1.43	1.415	1.423	1.435	1.43	1.443	1.438	1.427	1.444	1.438	1.452	1.445	1.444	1.477	1.464	1.472	1.484	1.487	1.498	1.505	1.522	1.516	1.522	1.519	1.52	1.553	1.545	1.541	1.539	1.562	1.564	1.543	1.571	1.597	1.603	1.598	1.606	1.596	1.602	1.611	1.625	1.634	1.606	1.635	1.635	1.635
0	1.45	1.427	1.411	1.404	1.407	1.435	1.425	1.422	1.433	1.431	1.418	1.428	1.451	1.418	1.414	1.419	1.452	1.449	1.436	1.47	1.446	1.452	1.461	1.472	1.467	1.48	1.462	1.451	1.485	1.474	1.482	1.484	1.49	1.493	1.471	1.496	1.497	1.519	1.52	1.505	1.492	1.499	1.507	1.517	1.518	1.516	1.513	1.54	1.528
365	1.452	1.438	1.457	1.461	1.454	1.456	1.46	1.454	1.468	1.499	1.479	1.485	1.5	1.512	1.494	1.498	1.534	1.516	1.567	1.605	1.6	1.603	1.661	1.699	1.695	1.711	1.722	1.753	1.78	1.79	1.835	1.874	1.893	2.011	2.064	2.15	2.199	2.241	2.263	2.275	2.264	2.29	2.274	2.309	2.303	2.282	2.304	2.305	2.298
0	1.434	1.426	1.386	1.401	1.416	1.443	1.438	1.429	1.445	1.433	1.429	1.443	1.441	1.425	1.413	1.433	1.458	1.462	1.45	1.48	1.464	1.467	1.49	1.5	1.5	1.494	1.511	1.494	1.518	1.505	NaN	NaN	NaN	NaN	NaN	NaN	NaN	NaN	NaN	NaN	NaN	NaN	NaN	NaN	NaN	NaN	NaN	NaN	NaN
0	1.426	1.4	1.401	1.416	1.405	1.43	1.412	1.424	1.431	1.439	1.421	1.417	1.422	1.439	1.427	1.43	1.462	1.466	1.465	1.487	1.475	1.489	1.489	1.508	1.511	1.525	1.524	1.535	1.558	1.565	1.577	1.584	1.602	1.615	1.602	1.611	1.654	1.669	1.675	1.684	1.669	1.701	1.694	1.726	1.728	1.698	1.734	1.751	1.76
366	1.454	1.446	1.445	1.442	1.444	1.455	1.435	1.449	1.464	1.481	1.458	1.472	1.461	1.496	1.478	1.471	1.496	1.472	1.505	1.55	1.536	1.535	1.563	1.573	1.589	1.601	1.602	1.588	1.627	1.604	1.626	1.644	1.651	1.666	1.637	1.68	1.684	1.699	1.702	1.703	1.708	1.712	1.71	1.738	1.735	1.726	1.788	1.768	1.78
0	1.156	1.457	1.481	1.457	1.432	1.429	1.458	1.465	1.459	1.439	1.454	1.405	1.457	1.477	1.455	1.49	1.435	1.483	1.483	1.506	1.497	1.493	1.491	1.426	1.581	1.545	1.546	1.51	1.54	1.53	1.581	1.617	1.624	1.581	1.673	1.576	1.654	1.689	1.672	1.688	1.692	1.718	1.716	1.753	1.738	1.734	1.825	1.829	1.866
0	1.427	1.421	1.431	1.428	1.422	1.431	1.416	1.44	1.431	1.444	1.436	1.422	1.423	1.438	1.418	1.428	1.457	1.438	1.445	NaN	NaN	NaN	NaN	NaN	NaN	NaN	NaN	NaN	NaN	NaN	NaN	NaN	NaN	NaN	NaN	NaN	NaN	NaN	NaN	NaN	NaN	NaN	NaN	NaN	NaN	NaN	NaN	NaN	NaN
367	1.199	1.428	1.452	1.489	1.455	1.459	1.449	1.446	1.474	1.475	1.461	1.434	1.466	1.459	1.441	1.475	1.471	1.455	1.474	1.484	1.461	1.484	1.474	1.452	1.532	1.506	1.507	1.469	1.496	1.484	1.518	1.535	1.551	1.517	1.547	1.51	1.53	1.568	1.544	1.538	1.541	1.552	1.563	1.566	1.559	1.539	1.573	1.598	1.602
0	1.378	NaN	NaN	NaN	NaN	NaN	NaN	NaN	NaN	NaN	NaN	NaN	NaN	NaN	NaN	NaN	NaN	NaN	NaN	NaN	NaN	NaN	NaN	NaN	NaN	NaN	NaN	NaN	NaN	NaN	NaN	NaN	NaN	NaN	NaN	NaN	NaN	NaN	NaN	NaN	NaN	NaN	NaN	NaN	NaN	NaN	NaN	NaN	NaN
0	NaN	NaN	NaN	NaN	NaN	NaN	NaN	NaN	NaN	NaN	NaN	NaN	NaN	NaN	NaN	NaN	NaN	NaN	NaN	NaN	NaN	NaN	NaN	NaN	NaN	NaN	NaN	NaN	NaN	NaN	NaN	NaN	NaN	NaN	NaN	NaN	NaN	NaN	NaN	NaN	NaN	NaN	NaN	NaN	NaN	NaN	NaN	NaN	NaN
368	1.532	1.55	1.501	1.523	1.514	1.505	1.519	1.517	1.512	1.535	1.487	1.519	1.544	1.56	1.526	1.519	1.576	1.56	1.592	1.57	1.569	1.58	1.561	1.606	1.609	1.6	1.572	1.6	1.626	1.598	1.576	1.62	1.608	1.646	1.603	1.619	1.647	1.679	1.656	1.645	1.62	1.642	1.658	1.678	1.653	1.633	1.681	1.702	1.677
0	1.924	1.646	1.835	NaN	NaN	NaN	NaN	NaN	NaN	NaN	NaN	NaN	NaN	NaN	NaN	NaN	NaN	NaN	NaN	NaN	NaN	NaN	NaN	NaN	NaN	NaN	NaN	NaN	NaN	NaN	NaN	NaN	NaN	NaN	NaN	NaN	NaN	NaN	NaN	NaN	NaN	NaN	NaN	NaN	NaN	NaN	NaN	NaN	NaN
369	1.363	1.377	1.371	1.36	1.38	1.384	1.389	1.391	1.407	1.396	1.391	1.412	1.405	1.405	1.396	1.445	1.457	1.48	1.487	1.534	1.534	1.562	1.584	1.621	1.646	1.662	1.667	1.679	1.747	1.752	1.779	1.802	1.828	1.881	1.859	1.935	1.974	2.031	2.069	2.096	2.122	2.163	2.203	2.24	2.246	2.275	2.272	2.302	2.323
0	NaN	NaN	NaN	NaN	NaN	NaN	NaN	NaN	NaN	NaN	NaN	NaN	NaN	NaN	NaN	NaN	NaN	NaN	NaN	NaN	NaN	NaN	NaN	NaN	NaN	NaN	NaN	NaN	NaN	NaN	NaN	NaN	NaN	NaN	NaN	NaN	NaN	NaN	NaN	NaN	NaN	NaN	NaN	NaN	NaN	NaN	NaN	NaN	NaN
0	1.919	1.523	1.794	1.741	1.815	1.933	1.723	1.835	1.893	1.827	1.902	1.949	1.862	1.883	1.845	1.851	1.849	1.838	1.827	1.904	1.885	2.012	1.924	1.97	1.893	1.951	1.825	1.896	1.918	NaN	NaN	NaN	NaN	NaN	NaN	NaN	NaN	NaN	NaN	NaN	NaN	NaN	NaN	NaN	NaN	NaN	NaN	NaN	NaN
0	1.373	1.371	1.354	1.369	1.365	1.384	1.385	1.378	1.398	1.397	1.381	1.409	1.409	1.42	1.417	1.426	1.467	1.475	1.473	1.516	1.507	1.536	1.558	1.591	1.601	1.619	1.628	1.629	1.672	1.662	1.691	1.716	1.733	1.763	1.755	1.783	1.804	1.839	1.828	1.849	1.84	1.866	1.896	1.907	1.901	1.903	1.923	1.967	1.963
0	1.505	1.492	1.492	1.492	1.482	1.48	1.503	1.488	1.507	1.51	1.487	1.511	1.492	1.488	1.466	1.483	1.539	1.49	1.543	1.505	1.529	1.508	1.506	1.524	1.531	1.523	1.514	1.489	1.532	1.53	1.537	1.501	1.532	1.506	1.521	1.516	1.546	1.559	1.547	1.526	1.508	1.513	1.535	1.53	1.552	1.513	1.54	1.542	1.55
370	1.502	1.472	1.49	1.477	1.488	1.501	1.491	1.512	1.502	1.495	1.514	1.492	1.482	1.517	1.51	1.502	1.527	1.512	1.541	1.551	1.549	1.556	1.575	1.583	1.574	1.605	1.59	1.583	1.624	1.613	1.62	1.624	1.622	1.642	1.622	1.643	1.666	1.665	1.671	1.671	1.67	1.682	1.688	1.703	1.714	1.698	1.724	1.751	1.744
371	1.431	1.413	1.431	1.428	1.415	1.442	1.412	1.444	1.44	1.442	1.434	1.419	1.409	1.435	1.418	1.426	1.449	1.423	1.431	1.451	1.434	1.435	1.456	1.465	1.441	1.445	1.443	1.435	1.472	1.452	1.454	1.45	1.453	1.453	1.442	1.453	1.462	1.471	1.453	1.463	1.45	1.454	1.465	1.471	1.462	1.453	1.472	1.467	1.473
372	1.457	1.464	1.462	1.431	1.415	1.494	1.453	1.452	1.472	1.47	1.439	1.459	1.436	1.452	1.469	1.453	1.5	1.484	1.474	1.497	1.453	1.473	1.475	1.507	1.521	1.495	1.491	1.495	1.522	1.508	1.506	1.514	1.534	1.549	1.519	1.505	1.539	1.562	1.545	1.533	1.562	1.575	1.589	1.557	1.583	1.558	1.548	1.583	1.602
373	1.502	1.488	1.486	1.493	1.484	1.499	1.484	1.493	1.501	1.5	1.495	1.49	1.49	1.513	1.504	1.484	1.515	1.507	1.537	1.53	1.527	1.541	1.535	1.559	1.568	1.57	1.587	1.568	1.618	1.605	1.632	1.634	1.663	1.68	1.629	1.709	1.72	1.744	1.765	1.768	1.777	1.805	1.818	1.856	1.898	1.9	1.953	2.011	2.049
0	1.389	1.409	1.404	1.391	1.399	1.421	1.418	1.395	1.428	1.425	1.399	1.409	1.403	1.421	1.42	1.407	1.458	1.44	1.444	1.454	1.428	1.443	1.444	1.456	1.479	1.458	1.466	1.447	1.49	1.465	1.467	1.482	1.499	1.501	1.475	1.477	1.501	1.507	1.496	1.498	1.513	1.508	1.528	1.512	1.517	1.509	1.506	1.523	1.541
0	1.418	1.424	1.429	1.427	1.41	1.458	1.453	1.442	1.454	1.45	1.444	1.43	1.42	1.445	1.45	1.435	1.478	1.458	1.464	1.494	1.449	1.482	1.477	1.484	1.518	1.47	1.487	1.494	1.505	1.505	1.476	1.504	1.502	1.526	1.5	1.506	1.527	1.536	1.511	1.525	1.542	1.539	1.565	1.543	1.55	1.534	1.532	1.577	1.592
0	1.374	1.389	1.404	1.397	1.388	1.407	1.401	1.404	1.411	1.418	1.409	1.411	1.413	1.436	1.419	1.423	1.467	1.457	1.471	1.488	1.484	1.496	1.518	1.54	1.554	1.562	1.571	1.588	1.633	1.649	NaN	NaN	NaN	NaN	NaN	NaN	NaN	NaN	NaN	NaN	NaN	NaN	NaN	NaN	NaN	NaN	NaN	NaN	NaN
374	1.411	1.422	1.427	1.43	1.417	1.439	1.427	1.432	1.447	1.449	1.444	1.451	1.454	1.478	1.472	1.482	1.523	1.53	1.55	1.572	1.582	1.595	1.632	1.662	1.682	1.684	1.713	1.73	1.794	1.798	1.82	1.881	1.92	1.971	1.983	2.028	2.075	2.116	2.13	2.146	2.148	2.174	2.183	2.218	2.233	2.232	2.244	2.268	2.272
375	1.331	1.356	1.377	1.392	1.358	1.383	1.365	1.385	1.379	1.393	1.39	1.385	1.387	1.404	1.397	1.414	1.444	1.439	1.476	1.483	1.489	1.498	1.514	1.551	1.576	1.579	1.632	1.716	1.854	1.942	2.055	2.118	2.182	2.23	2.222	2.245	2.265	2.292	2.269	2.284	2.276	2.272	2.264	2.304	2.284	2.267	2.301	2.311	2.305
376	1.382	1.392	1.395	1.384	1.385	1.413	1.41	1.405	1.432	1.416	1.409	1.404	1.401	1.416	1.409	1.412	1.445	1.433	1.441	1.445	1.422	1.432	1.436	1.46	1.461	1.442	1.451	1.438	1.479	1.447	1.454	1.461	1.48	1.483	1.468	1.469	1.475	1.496	1.482	1.48	1.485	1.487	1.515	1.491	1.494	1.494	1.498	1.508	1.516
377	1.414	1.419	1.432	1.418	1.417	1.432	1.426	1.422	1.446	1.445	1.426	1.428	1.435	1.457	1.451	1.457	1.491	1.497	1.51	1.534	1.535	1.542	1.575	1.59	1.602	1.608	1.623	1.616	1.688	1.673	1.68	1.707	1.727	1.745	1.747	1.779	1.825	1.879	1.919	1.946	1.973	2.014	2.045	2.08	2.103	2.102	2.124	2.148	2.169
378	1.422	1.419	1.416	1.416	1.417	1.43	1.411	1.428	1.426	1.425	1.423	1.431	1.426	1.433	1.431	1.427	1.462	1.45	1.458	1.476	1.469	1.46	1.482	1.506	1.496	1.486	1.497	1.49	1.536	1.5	1.504	1.52	1.513	1.529	1.516	1.526	1.539	1.543	1.547	1.549	1.539	1.555	1.557	1.569	1.569	1.563	1.573	1.577	1.586
0	1.418	1.424	1.408	1.42	1.411	1.433	1.425	1.43	1.428	1.445	1.431	1.442	1.42	1.439	1.439	1.431	1.465	1.45	1.457	1.472	1.467	1.476	1.486	1.514	1.506	1.514	1.51	1.503	1.558	1.524	1.548	1.558	1.564	1.571	1.56	1.584	1.592	1.604	1.607	1.604	1.612	1.63	1.628	1.654	1.658	1.657	1.669	1.687	1.693
0	1.748	1.691	1.755	1.713	1.845	1.843	1.817	1.93	1.744	1.829	1.738	1.86	1.772	1.731	1.785	1.841	1.91	1.964	1.803	1.887	NaN	NaN	NaN	NaN	NaN	NaN	NaN	NaN	NaN	NaN	NaN	NaN	NaN	NaN	NaN	NaN	NaN	NaN	NaN	NaN	NaN	NaN	NaN	NaN	NaN	NaN	NaN	NaN	NaN
0	1.826	1.749	1.713	1.762	2.094	1.849	1.789	1.888	1.735	1.876	1.904	NaN	NaN	NaN	NaN	NaN	NaN	NaN	NaN	NaN	NaN	NaN	NaN	NaN	NaN	NaN	NaN	NaN	NaN	NaN	NaN	NaN	NaN	NaN	NaN	NaN	NaN	NaN	NaN	NaN	NaN	NaN	NaN	NaN	NaN	NaN	NaN	NaN	NaN
379	1.408	1.387	1.386	1.389	1.355	1.408	1.394	1.394	1.399	1.409	1.391	1.404	1.407	1.397	1.391	1.41	1.423	1.426	1.441	1.467	1.456	1.451	1.469	1.5	1.488	1.488	1.488	1.472	1.529	1.506	1.518	1.526	1.547	1.548	1.531	1.542	1.548	1.575	1.586	1.582	1.575	1.585	1.597	1.601	1.606	1.603	1.608	1.631	1.624
380	1.42	1.446	1.436	1.442	1.434	1.437	1.44	1.456	1.465	1.476	1.455	1.474	1.445	1.49	1.501	1.497	1.516	1.537	1.554	1.558	1.574	1.604	1.612	1.649	1.658	1.683	1.679	1.673	1.736	1.71	1.75	1.781	1.787	1.811	1.781	1.827	1.839	1.874	1.879	1.892	1.889	1.917	1.922	1.951	1.958	1.95	1.963	1.97	1.998
0	1.433	1.45	1.431	1.44	1.447	1.433	1.445	1.44	1.428	1.458	1.44	1.451	1.439	1.464	1.466	1.457	1.5	1.472	1.493	1.503	1.52	1.521	1.538	1.568	1.563	1.567	1.575	1.564	1.612	1.592	1.611	1.63	1.62	1.642	1.63	1.658	1.673	1.674	1.693	1.686	1.68	1.692	1.706	1.725	1.743	1.723	1.745	1.747	1.757
381	1.429	1.433	1.414	1.42	1.43	1.426	1.405	1.422	1.429	1.433	1.404	1.414	1.413	1.419	1.407	1.404	1.427	1.424	1.424	1.437	1.438	1.437	1.449	1.476	1.468	1.457	1.467	1.457	1.494	1.469	1.483	1.474	1.49	1.5	1.469	1.497	1.504	1.521	1.52	1.512	1.503	1.518	1.52	1.534	1.52	1.511	1.513	1.551	1.536
382	1.408	1.383	1.358	1.39	1.356	1.411	1.397	1.386	1.38	1.39	1.368	1.393	1.389	1.374	1.376	1.406	1.414	1.421	1.437	1.459	1.455	1.445	1.46	1.492	1.489	1.5	1.495	1.495	1.54	1.538	1.536	1.549	1.579	1.574	1.555	1.579	1.598	1.623	1.633	1.624	1.631	1.642	1.659	1.686	1.689	1.696	1.716	1.721	1.736
383	1.434	1.416	1.405	1.423	1.417	1.426	1.413	1.413	1.429	1.427	1.407	1.407	1.404	1.409	1.416	1.398	1.427	1.426	1.424	1.436	1.42	1.442	1.437	1.435	1.449	1.442	1.441	1.433	1.463	1.445	1.438	1.432	1.449	1.451	1.433	1.445	1.455	1.469	1.461	1.46	1.445	1.443	1.449	1.473	1.452	1.444	1.456	1.478	1.476
0	1.412	1.376	1.376	1.383	1.358	1.408	1.391	1.401	1.403	1.401	1.385	1.419	1.399	1.395	1.394	1.436	1.427	1.421	1.445	1.468	1.472	1.458	1.46	1.498	1.501	1.495	1.483	1.479	1.505	1.507	1.509	1.521	1.544	1.529	1.509	1.535	1.543	1.575	1.572	1.559	1.567	1.563	1.572	1.589	1.599	1.582	1.599	1.605	1.594
0	1.425	1.381	1.366	1.377	1.36	1.413	1.372	1.411	1.385	1.398	1.36	1.444	1.414	1.399	1.399	1.452	1.466	1.445	1.483	1.51	1.518	1.512	1.511	1.563	1.551	1.551	1.531	1.513	1.566	1.593	1.574	1.595	1.599	1.591	1.58	1.6	1.606	1.628	1.631	1.623	1.616	1.592	1.634	1.649	1.676	1.684	NaN	NaN	NaN
0	1.489	1.514	1.477	1.51	1.496	1.527	1.526	1.494	1.539	1.499	1.496	1.519	1.513	1.509	1.511	1.501	1.528	1.559	1.54	1.572	1.539	1.564	1.58	1.598	1.58	1.594	1.574	1.553	1.615	1.591	1.613	1.621	1.616	1.641	1.605	1.635	1.671	1.661	1.655	1.669	1.666	1.671	1.683	1.693	1.67	1.685	1.687	1.685	1.683
0	1.502	1.519	1.534	1.555	1.47	1.512	1.528	1.523	1.568	1.501	1.492	1.511	1.537	1.537	1.513	1.533	1.533	1.583	1.579	1.616	1.578	1.578	1.611	1.635	1.602	1.624	1.585	1.608	1.637	1.594	1.606	1.633	1.615	1.658	1.634	1.667	1.697	1.654	1.669	1.677	1.661	1.688	1.712	1.676	1.691	1.694	1.705	1.694	1.701
384	1.415	1.423	1.408	1.407	1.418	1.42	1.427	1.423	1.429	1.435	1.424	1.44	1.43	1.448	1.437	1.436	1.468	1.463	1.466	1.497	1.489	1.497	1.498	1.509	1.518	1.516	1.529	1.524	1.564	1.552	1.574	1.593	1.595	1.626	1.622	1.663	1.681	1.7	1.714	1.706	1.73	1.758	1.77	1.813	1.826	1.822	1.855	1.878	1.902
0	1.572	1.54	1.563	1.574	1.595	1.555	1.533	1.529	1.563	1.558	1.524	1.541	1.498	1.532	1.549	1.499	1.547	1.552	1.54	1.529	1.568	1.53	1.549	1.564	1.573	1.57	1.529	1.536	1.609	1.537	1.564	1.56	1.561	1.545	1.562	1.55	1.574	1.582	1.562	1.592	1.55	1.569	1.572	1.586	1.577	1.553	1.595	1.574	1.626
0	1.56	1.567	1.568	1.492	1.588	1.537	1.513	1.566	1.59	1.521	1.509	1.556	1.515	1.543	1.56	1.549	1.56	1.537	1.553	1.559	1.541	1.536	1.589	1.577	1.597	1.558	1.571	1.554	1.604	1.567	1.563	1.555	1.577	1.573	1.566	1.575	1.615	1.57	1.574	1.609	1.559	1.593	1.594	1.601	1.595	1.623	1.615	1.638	1.63
385	1.429	1.427	1.422	1.41	1.42	1.427	1.436	1.424	1.433	1.442	1.433	1.43	1.437	1.453	1.445	1.442	1.475	1.466	1.472	1.493	1.486	1.489	1.499	1.51	1.514	1.528	1.513	1.505	1.563	1.547	1.566	1.578	1.591	1.604	1.595	1.611	1.644	1.666	1.686	1.692	1.69	1.729	1.736	1.764	1.805	1.79	1.826	1.832	1.876
386	1.431	1.419	1.417	1.412	1.425	1.441	1.427	1.421	1.43	1.442	1.421	1.426	1.432	1.442	1.415	1.414	1.434	1.436	1.449	1.467	1.45	1.454	1.458	1.485	1.472	1.475	1.477	1.467	1.497	1.497	1.491	1.5	1.502	1.516	1.515	1.523	1.527	1.555	1.548	1.555	1.553	1.57	1.569	1.59	1.586	1.597	1.598	1.616	1.629
387	1.409	1.414	1.412	1.411	1.423	1.406	1.422	1.419	1.424	1.421	1.419	1.433	1.404	1.414	1.404	1.402	1.43	1.425	1.43	1.444	1.438	1.441	1.452	1.471	1.459	1.464	1.459	1.456	1.48	1.473	1.478	1.482	1.495	1.499	1.482	1.496	1.515	1.515	1.513	1.516	1.496	1.521	1.521	1.528	1.533	1.509	1.543	1.531	1.535
388	1.419	1.411	1.418	1.421	1.439	1.442	1.408	1.425	1.426	1.439	1.425	1.429	1.424	1.432	1.406	1.427	1.461	1.455	1.443	1.47	1.467	1.472	1.483	1.503	1.505	1.504	1.5	1.488	1.534	1.511	1.539	1.53	1.541	1.542	1.539	1.561	1.583	1.572	1.586	1.575	1.58	1.586	1.6	1.604	1.603	1.594	1.624	1.622	1.629
389	1.432	1.421	1.419	1.414	1.421	1.429	1.421	1.424	1.429	1.437	1.428	1.425	1.418	1.434	1.41	1.419	1.456	1.433	1.44	1.462	1.45	1.451	1.466	1.485	1.475	1.48	1.474	1.467	1.497	1.48	1.495	1.49	1.496	1.508	1.484	1.513	1.522	1.537	1.54	1.553	1.551	1.569	1.579	1.608	1.609	1.611	1.645	1.654	1.672
0	1.398	1.415	1.423	1.412	1.411	1.422	1.429	1.41	1.432	1.431	1.44	1.421	1.433	1.438	1.421	1.445	1.453	1.468	1.48	1.497	1.485	1.491	1.5	1.522	1.523	1.517	1.532	1.517	1.546	1.559	1.547	1.56	1.561	1.57	1.577	1.585	1.608	1.632	1.622	1.618	1.616	1.631	1.642	1.654	1.665	1.664	1.653	1.664	1.681
390	1.437	1.423	1.413	1.419	1.422	1.446	1.424	1.431	1.443	1.447	1.418	1.437	1.427	1.422	1.421	1.413	1.462	1.433	1.458	1.469	1.454	1.451	1.48	1.491	1.485	1.501	1.487	1.454	1.519	1.508	1.513	1.503	1.509	1.501	1.51	1.515	1.524	1.543	1.535	1.535	1.532	1.542	1.544	1.559	1.555	1.555	1.554	1.552	1.573
[truncated: 184 more columns]
