# Supplementary material for: Fractional killing arises from cell-to-cell variability in overcoming a caspase activity threshold
Source: Mol Syst Biol. 2015 May 7;11(5):803. doi: 10.15252/msb.20145584 (PMC4461398; doi:10.15252/msb.20145584)
Supplement: Supplementary file 3 [file msb0011-0803-sd3.zip › All_data/059_Mapatumumab (10 nM)_3/C8_activity.tsv]

Cell #	T=5min	T=10min	T=15min	T=20min	T=25min	T=30min	T=35min	T=40min	T=45min	T=50min	T=55min	T=60min	T=65min	T=70min	T=75min	T=80min	T=85min	T=90min	T=95min	T=100min	T=105min	T=110min	T=115min	T=120min	T=125min	T=130min	T=135min	T=140min	T=145min	T=150min	T=155min	T=160min	T=165min	T=170min	T=175min	T=180min	T=185min	T=190min	T=195min	T=200min	T=205min	T=210min	T=215min	T=220min	T=225min	T=230min	T=235min	T=240min	T=245min
1	1.355e-20	-0.0001459	-0.0002697	-0.0003722	-0.0004482	-0.0004992	-0.000527	-0.0005324	-0.0005183	-0.0004865	-0.0004407	-0.0003795	-0.0003088	-0.000239	-0.0001706	-0.0001064	-4.479e-05	1.616e-05	7.646e-05	0.0001405	0.0002107	0.000287	0.0003674	0.0004421	0.0005102	0.0005733	0.000629	0.0006775	0.0007162	0.0007475	0.0007673	0.0007725	0.0007658	0.0007514	0.000734	0.0007127	0.0006861	0.0006582	0.0006299	0.0006053	0.0005813	0.0005613	0.0005503	0.0005456	0.0005445	0.0005467	0.0005527	0.0005619	0.0005724
2	0	5.248e-05	0.0001039	0.000153	0.0001996	0.0002424	0.0002835	0.0003194	0.0003454	0.0003629	0.0003722	0.0003763	0.0003771	0.0003758	0.0003728	0.0003687	0.0003652	0.0003637	0.0003683	0.0003805	0.0003999	0.0004263	0.0004571	0.0004897	0.0005221	0.000554	0.0005847	0.0006127	0.0006355	0.0006529	0.0006649	0.0006704	0.0006697	0.0006638	0.0006548	0.0006451	0.0006344	0.0006224	0.0006098	0.0005976	0.0005854	0.0005739	0.0005644	0.0005565	0.0005497	0.0005424	0.0005326	0.0005208	0.0005078
3	0	6.455e-05	0.0001283	0.0001902	0.0002495	0.0003046	0.0003583	0.0004061	0.0004421	0.000468	0.0004842	0.0004933	0.0004966	0.0004946	0.0004879	0.0004779	0.0004658	0.0004529	0.0004437	0.0004408	0.0004436	0.000452	0.0004632	0.000476	0.0004895	0.0005026	0.0005137	0.0005225	0.0005275	0.0005299	0.0005297	0.0005256	0.0005179	0.0005088	0.0004987	0.0004895	0.0004824	0.0004782	0.0004763	0.0004764	0.000476	0.0004754	0.0004766	0.0004791	0.0004819	0.0004844	0.0004849	0.0004818	0.0004752
4	0	3.9e-05	7.663e-05	0.0001104	0.0001399	0.0001638	0.0001833	0.0001954	0.000196	0.0001859	0.0001651	0.0001383	0.0001081	7.523e-05	4.105e-05	7.15e-06	-2.513e-05	-5.32e-05	-7.402e-05	-8.55e-05	-8.634e-05	-7.672e-05	-6.109e-05	-4.226e-05	-2.028e-05	3.899e-06	2.88e-05	5.343e-05	7.506e-05	9.411e-05	0.000111	0.0001225	0.0001298	0.0001347	0.0001396	0.0001445	0.0001493	0.0001542	0.0001591	0.000165	0.0001706	0.0001752	0.0001818	0.0001883	0.0001948	0.0001987	0.0001999	0.0001979	0.0001937
5	3.388e-21	4.865e-05	9.595e-05	0.00014	0.0001804	0.000216	0.0002485	0.0002746	0.0002896	0.0002939	0.0002875	0.0002744	0.0002571	0.0002364	0.0002133	0.0001886	0.0001641	0.0001416	0.0001247	0.0001163	0.0001171	0.0001275	0.0001438	0.0001634	0.000185	0.0002084	0.0002326	0.0002562	0.0002766	0.0002938	0.0003062	0.0003115	0.0003101	0.000303	0.0002927	0.00028	0.0002641	0.0002453	0.0002241	0.0002016	0.0001776	0.0001541	0.0001334	0.0001147	9.796e-05	8.134e-05	6.486e-05	4.906e-05	3.454e-05
6	0	5.872e-05	0.0001172	0.0001751	0.0002322	0.0002873	0.0003429	0.0003957	0.0004401	0.0004775	0.0005077	0.0005314	0.0005497	0.0005624	0.0005696	0.000573	0.0005738	0.0005732	0.000575	0.0005817	0.0005929	0.0006087	0.0006288	0.0006513	0.000676	0.0007024	0.0007285	0.0007531	0.0007741	0.0007914	0.000804	0.000811	0.0008122	0.0008076	0.0007991	0.0007873	0.0007729	0.0007566	0.0007387	0.0007204	0.0007014	0.0006831	0.0006672	0.0006535	0.0006425	0.0006328	0.0006238	0.0006147	0.0006069
7	-6.776e-21	5.575e-05	0.0001119	0.0001684	0.000226	0.0002848	0.000348	0.0004131	0.0004756	0.0005362	0.0005946	0.0006532	0.0007138	0.0007756	0.0008387	0.0009033	0.0009706	0.001041	0.001117	0.0012	0.001289	0.001383	0.00148	0.001576	0.00167	0.001761	0.001848	0.001927	0.001997	0.002056	0.002104	0.002139	0.002163	0.002175	0.002178	0.002174	0.002161	0.00214	0.002112	0.002079	0.002041	0.001998	0.001953	0.001905	0.001854	0.001798	0.001737	0.001673	0.001607
8	-1.355e-20	0.0001184	0.0002358	0.0003511	0.0004641	0.0005553	0.0006218	0.0006643	0.0006861	0.0006973	0.0006985	0.000692	0.0006799	0.000663	0.0006413	0.0006157	0.0005969	0.0005871	0.0005858	0.0005916	0.0006045	0.0006245	0.0006499	0.0006784	0.0007088	0.0007412	0.0007745	0.0008073	0.0008378	0.0008655	0.0008897	0.0009091	0.0009233	0.000933	0.00094	0.0009457	0.0009496	0.000952	0.0009531	0.0009535	0.0009537	0.0009552	0.0009602	0.0009682	0.0009793	0.0009919	0.001005	0.001019	0.001034
9	-5.082e-21	2.817e-05	5.692e-05	8.741e-05	0.00012	0.0001566	0.0001997	0.0002489	0.0003013	0.0003569	0.0004153	0.0004778	0.0005459	0.0006193	0.0006951	0.0007748	0.0008555	0.000936	0.001017	0.001099	0.001182	0.001266	0.001348	0.001425	0.001496	0.001564	0.001624	0.00168	0.00173	0.001774	0.001811	0.001842	0.001865	0.001884	0.001899	0.001912	0.00192	0.001926	0.001929	0.001931	0.00193	0.001928	0.001925	0.00192	0.001912	0.001901	0.001888	0.001873	0.001855
10	-3.388e-21	3.892e-05	7.905e-05	0.0001209	0.0001654	0.000213	0.0002658	0.0003228	0.0003804	0.0004382	0.0004947	0.0005508	0.0006057	0.0006583	0.0007075	0.0007535	0.0007964	0.0008362	0.0008738	0.0009105	0.0009469	0.0009837	0.001019	0.001053	0.001084	0.001114	0.001143	0.001169	0.001193	0.001214	0.001234	0.001251	0.001264	0.001277	0.001292	0.001308	0.001327	0.001348	0.001371	0.001396	0.001422	0.001449	0.001479	0.001509	0.001539	0.001564	0.001583	0.001596	0.001603
11	-3.388e-21	2.344e-05	4.653e-05	6.972e-05	9.371e-05	0.0001176	0.0001423	0.0001667	0.0001895	0.0002117	0.0002324	0.000253	0.0002752	0.0002989	0.0003232	0.0003482	0.0003763	0.0004083	0.0004451	0.0004877	0.0005347	0.0005873	0.0006434	0.0007007	0.0007586	0.0008173	0.0008752	0.0009306	0.0009814	0.001028	0.001069	0.001104	0.001133	0.001158	0.00118	0.001201	0.001221	0.001241	0.001262	0.001283	0.001304	0.001328	0.001354	0.001383	0.001418	0.001458	0.001506	0.001567	0.001645
12	-3.388e-21	4.734e-05	9.501e-05	0.000144	0.0001945	0.0002484	0.0003085	0.0003736	0.0004395	0.0005045	0.0005686	0.0006329	0.0006987	0.0007661	0.000833	0.0009004	0.0009665	0.00103	0.001093	0.001157	0.001223	0.001292	0.00136	0.001425	0.001487	0.001545	0.0016	0.001651	0.001699	0.001745	0.001787	0.001827	0.001865	0.001903	0.001943	0.001986	0.002035	0.002089	0.002151	0.002219	0.002293	0.002375	0.002463	0.002555	0.002652	0.00275	0.002848	0.002943	0.003033
13	-1.355e-20	6.653e-05	0.0001328	0.0001996	0.0002675	0.0003373	0.0004121	0.0004891	0.0005631	0.0006341	0.000701	0.0007653	0.0008288	0.0008925	0.0009539	0.001014	0.001073	0.001129	0.001187	0.001247	0.00131	0.001376	0.001443	0.001507	0.001565	0.00162	0.00167	0.001714	0.001751	0.00178	0.001802	0.001816	0.00182	0.001816	0.001806	0.001793	0.001775	0.001753	0.001727	0.001699	0.001667	0.001632	0.001595	0.001558	0.001521	0.001483	0.001441	0.001397	0.001351
14	-3.388e-21	4.298e-05	8.86e-05	0.0001376	0.0001897	0.000245	0.0003059	0.0003717	0.0004376	0.0005031	0.0005707	0.0006417	0.0007145	0.0007855	0.0008529	0.0009182	0.0009835	0.00105	0.001117	0.001188	0.001263	0.001339	0.001411	0.001479	0.001548	0.001618	0.001689	0.001756	0.001818	0.001874	0.001924	0.001963	0.001996	0.002023	0.002047	0.002063	0.00207	0.002066	0.002053	0.002032	0.002005	0.001972	0.001939	0.001903	0.001864	0.001821	0.001774	0.001727	0.001684
15	1.355e-20	8.027e-05	0.0001618	0.0002472	0.0003382	0.0004374	0.0005504	0.0006755	0.0008069	0.0009449	0.001089	0.001241	0.001404	0.001577	0.001757	0.001947	0.002143	0.002345	0.002554	0.002775	0.003008	0.003252	0.003504	0.003763	0.004025	0.004292	0.004561	0.004833	0.005105	0.005373	0.005628	NaN	NaN	NaN	NaN	NaN	NaN	NaN	NaN	NaN	NaN	NaN	NaN	NaN	NaN	NaN	NaN	NaN	NaN
16	2.541e-21	1.851e-05	4.332e-05	7.522e-05	0.0001159	0.0001638	0.000221	0.0002872	0.0003623	0.0004463	0.0005388	0.0006412	0.0007506	0.0008603	0.0009704	0.001086	0.001212	0.001353	0.001512	0.001697	0.001913	0.002165	0.002453	0.00278	0.003153	0.003569	0.004016	0.004482	NaN	NaN	NaN	NaN	NaN	NaN	NaN	NaN	NaN	NaN	NaN	NaN	NaN	NaN	NaN	NaN	NaN	NaN	NaN	NaN	NaN
17	-2.711e-20	0.0004735	0.0009445	0.001376	0.001726	0.001999	0.002193	0.002316	0.002375	0.00237	0.002324	0.00226	0.002185	0.002103	0.002038	0.002013	0.002032	0.002101	0.002216	0.002379	0.002596	0.002876	0.003218	0.003614	0.00406	0.004543	NaN	NaN	NaN	NaN	NaN	NaN	NaN	NaN	NaN	NaN	NaN	NaN	NaN	NaN	NaN	NaN	NaN	NaN	NaN	NaN	NaN	NaN	NaN
18	0	1.219e-05	3.089e-05	5.459e-05	8.213e-05	0.0001139	0.0001498	0.0001897	0.0002335	0.0002789	0.0003228	0.0003661	0.0004071	0.0004404	0.0004671	0.0004912	0.0005145	0.0005386	0.0005642	0.0005927	0.0006265	0.0006674	0.0007144	0.0007651	0.0008218	0.0008834	0.0009461	0.001007	0.001064	0.001115	0.001156	0.001184	0.001202	0.001209	0.001208	0.001196	0.001175	0.001148	0.001115	0.00108	0.001044	0.00101	0.0009785	0.0009488	0.0009213	0.0008949	0.0008709	0.0008486	0.0008289
19	0	4.027e-05	7.928e-05	0.0001162	0.0001496	0.0001785	0.0002046	0.0002249	0.0002349	0.0002353	0.0002272	0.0002127	0.0001938	0.0001716	0.0001462	0.0001204	9.565e-05	7.291e-05	5.638e-05	4.894e-05	5.027e-05	5.984e-05	7.581e-05	9.657e-05	0.0001205	0.0001478	0.0001759	0.0002041	0.0002308	0.0002547	0.0002747	0.0002897	0.0002993	0.0003046	0.0003065	0.000306	0.0003032	0.0002978	0.0002897	0.0002803	0.0002697	0.0002591	0.000251	0.0002459	0.0002428	0.0002412	0.0002406	0.0002405	0.0002422
20	1.084e-19	0.0004374	0.0008738	0.001308	0.001682	0.001987	0.002225	0.002408	0.002543	0.002646	0.002754	0.002877	0.003025	0.003205	0.003422	0.00371	0.004074	0.004508	0.004992	0.005507	NaN	NaN	NaN	NaN	NaN	NaN	NaN	NaN	NaN	NaN	NaN	NaN	NaN	NaN	NaN	NaN	NaN	NaN	NaN	NaN	NaN	NaN	NaN	NaN	NaN	NaN	NaN	NaN	NaN
21	0	7.684e-05	0.0001535	0.0002296	0.0003049	0.0003794	0.0004563	0.0005314	0.0005971	0.0006533	0.0006989	0.0007355	0.0007632	0.0007824	0.0007935	0.0007981	0.0007965	0.0007907	0.0007855	0.0007851	0.0007906	0.0008026	0.0008192	0.0008397	0.0008633	0.0008893	0.0009155	0.0009409	0.0009628	0.0009801	0.0009917	0.0009953	0.0009912	0.0009805	0.0009645	0.0009439	0.0009189	0.000891	0.0008614	0.0008318	0.0008024	0.0007748	0.0007511	0.0007308	0.0007138	0.0006995	0.0006871	0.0006766	0.0006681
22	1.355e-20	0.0001434	0.0002835	0.0004152	0.0005374	0.0006475	0.0007529	0.0008433	0.0009047	0.0009426	0.0009608	0.0009684	0.000972	0.0009741	0.0009777	0.0009824	0.0009878	0.0009957	0.001016	0.001055	0.00111	0.00118	0.00126	0.001341	0.001422	0.001497	0.001566	0.001627	0.001678	0.001717	0.001744	0.001757	0.001753	0.001735	0.001705	0.001667	0.001623	0.001575	0.001523	0.001471	0.001418	0.001367	0.001322	0.001284	0.001253	0.001226	0.001203	0.001181	0.001158
23	5.421e-20	0.0002189	0.0004374	0.0006556	0.0008614	0.001038	0.001184	0.001302	0.001393	0.001468	0.001531	0.001584	0.001631	0.001671	0.001705	0.00174	0.001785	0.00184	0.001906	0.001984	0.002075	0.002182	0.002306	0.002446	0.002603	0.002779	0.002973	0.003188	0.003423	0.003677	0.003944	0.004217	0.004491	NaN	NaN	NaN	NaN	NaN	NaN	NaN	NaN	NaN	NaN	NaN	NaN	NaN	NaN	NaN	NaN
24	0	1.54e-05	3.591e-05	5.856e-05	8.313e-05	0.0001107	0.0001407	0.0001728	0.000207	0.0002395	0.0002677	0.0002917	0.0003096	0.0003191	0.0003228	0.0003229	0.0003204	0.000317	0.0003137	0.0003103	0.0003105	0.0003153	0.0003254	0.0003386	0.0003541	0.0003708	0.0003864	0.0004004	0.0004105	0.0004155	0.0004154	0.0004076	0.0003932	0.0003728	0.0003488	0.0003223	0.0002941	0.0002661	0.0002384	0.0002126	0.0001901	0.0001717	0.0001592	0.0001518	0.0001488	0.0001491	0.0001518	0.0001564	0.0001627
25	0	3.171e-05	6.394e-05	9.689e-05	0.0001318	0.0001683	0.0002075	0.0002487	0.0002894	0.0003301	0.0003688	0.0004058	0.000441	0.000475	0.0005086	0.0005428	0.0005793	0.0006195	0.0006643	0.0007151	0.0007712	0.0008331	0.0008995	0.000969	0.00104	0.001112	0.001181	0.001245	0.001302	0.001351	0.001392	0.001423	0.001446	0.001462	0.001472	0.001476	0.001476	0.001475	0.001475	0.001477	0.001481	0.001488	0.0015	0.001517	0.001539	0.001566	0.001601	0.001642	0.001689
26	0	5.014e-05	0.0001008	0.000153	0.0002075	0.0002654	0.000329	0.0003967	0.0004646	0.0005312	0.0005953	0.0006574	0.0007182	0.0007772	0.0008334	0.0008872	0.0009386	0.0009883	0.001038	0.00109	0.001146	0.001205	0.001267	0.001329	0.001392	0.001454	0.001515	0.001574	0.001629	0.00168	0.001726	0.001763	0.001793	0.001817	0.001836	0.001852	0.00187	0.001891	0.00192	0.001962	0.002022	0.002105	0.002218	0.002366	0.002553	0.002781	0.003046	0.003344	0.003668
27	6.776e-21	7.965e-05	0.0001612	0.0002455	0.0003351	0.0004318	0.000539	0.0006544	0.0007719	0.0008899	0.001006	0.001123	0.001237	0.001349	0.001457	0.001559	0.001654	0.001742	0.001825	0.001905	0.001982	0.002053	0.002117	0.00217	0.002214	0.002246	0.002266	0.002274	0.002267	0.002247	0.002214	0.002169	0.002113	0.00205	0.001983	0.001912	0.001839	0.001767	0.001696	0.001629	0.001564	0.001501	0.001444	0.001389	0.001338	0.001288	0.00124	0.001194	0.001148
28	-3.388e-21	5.348e-05	0.0001074	0.0001611	0.000216	0.0002724	0.0003322	0.0003935	0.0004515	0.0005042	0.0005481	0.0005849	0.0006143	0.0006357	0.0006494	0.000655	0.0006535	0.0006459	0.0006343	0.0006212	0.0006094	0.0006024	0.0005973	0.0005936	0.0005919	0.0005923	0.0005941	0.000597	0.0005994	0.0006008	0.0006011	0.000597	0.0005869	0.0005729	0.0005563	0.0005367	0.0005145	0.0004917	0.0004679	0.0004437	0.0004192	0.0003951	0.0003748	0.0003594	0.000348	0.000339	0.0003337	0.0003304	0.0003269
29	1.355e-20	0.000163	0.0003268	0.0004927	0.0006627	0.000837	0.001027	0.001227	0.001425	0.001627	0.001838	0.002065	0.002315	0.002592	0.002898	0.003234	0.003605	0.004008	0.004446	0.004917	0.005407	NaN	NaN	NaN	NaN	NaN	NaN	NaN	NaN	NaN	NaN	NaN	NaN	NaN	NaN	NaN	NaN	NaN	NaN	NaN	NaN	NaN	NaN	NaN	NaN	NaN	NaN	NaN	NaN
30	6.776e-21	8.116e-05	0.0001651	0.000254	0.0003514	0.0004594	0.0005815	0.0007163	0.0008577	0.001004	0.001151	0.001297	0.00144	0.001577	0.001709	0.001834	0.001949	0.002057	0.002159	0.002257	0.00235	0.00244	0.002527	0.002609	0.002685	0.002755	0.002818	0.002874	0.00292	0.002953	0.002974	0.002981	0.002975	0.002956	0.002925	0.002884	0.002833	0.002773	0.002705	0.002631	0.002553	0.002472	0.002391	0.002311	0.002232	0.002156	0.002083	0.002012	0.001944
31	6.776e-21	8.337e-05	0.0001655	0.0002444	0.0003194	0.0003885	0.0004554	0.0005148	0.0005578	0.0005885	0.0006086	0.0006218	0.0006294	0.0006332	0.0006341	0.0006306	0.0006241	0.0006162	0.0006118	0.000616	0.0006273	0.0006462	0.0006698	0.0006971	0.0007252	0.0007537	0.0007836	0.0008128	0.0008394	0.0008635	0.0008824	0.0008938	0.0008953	0.0008883	0.0008734	0.0008539	0.0008303	0.0008022	0.0007718	0.0007395	0.000706	0.0006753	0.0006499	0.0006314	0.0006199	0.0006148	0.0006135	0.0006137	0.0006162
32	0	7.528e-05	0.0001514	0.000229	0.0003094	0.0003937	0.000486	0.0005838	0.0006811	0.0007783	0.0008753	0.000973	0.001073	0.001175	0.001278	0.001384	0.00149	0.001597	0.001708	0.001823	0.001941	0.002062	0.002182	0.002298	0.002407	0.002507	0.002596	0.002671	0.002731	0.002774	0.002799	0.002806	0.002793	0.002763	0.002716	0.002656	0.002583	0.002501	0.002411	0.002316	0.002217	0.002115	0.002015	0.001917	0.001824	0.001735	0.00165	0.001568	0.001489
33	-6.776e-21	7.553e-05	0.0001539	0.0002369	0.0003271	0.0004271	0.000541	0.0006685	0.000804	0.0009449	0.00109	0.001237	0.001384	0.001532	0.001682	0.001834	0.001988	0.002143	0.0023	0.002462	0.002631	0.002804	0.002982	0.00316	0.003336	0.003508	0.00367	0.003823	0.003963	0.004091	0.004206	0.004303	0.004385	0.004452	0.00451	0.004559	0.004598	0.004627	0.004643	NaN	NaN	NaN	NaN	NaN	NaN	NaN	NaN	NaN	NaN
34	3.388e-21	2.904e-05	5.772e-05	8.646e-05	0.0001155	0.0001445	0.0001745	0.0002039	0.0002307	0.0002542	0.0002728	0.0002866	0.0002961	0.000302	0.0003035	0.0003021	0.0002984	0.0002934	0.0002892	0.0002868	0.0002874	0.0002924	0.0003019	0.0003139	0.0003283	0.0003454	0.0003631	0.0003816	0.000399	0.000414	0.0004268	0.0004352	0.000438	0.0004347	0.0004269	0.0004149	0.0003994	0.0003818	0.0003615	0.0003404	0.0003184	0.0002963	0.0002765	0.0002601	0.000249	0.0002424	0.0002396	0.0002391	0.0002403
35	-3.388e-21	5.149e-05	0.0001037	0.0001544	0.0002057	0.000257	0.000311	0.0003659	0.0004174	0.000464	0.000502	0.0005343	0.0005601	0.0005791	0.0005952	0.0006071	0.0006176	0.0006261	0.0006345	0.0006448	0.0006592	0.0006808	0.0007052	0.0007326	0.0007628	0.0007918	0.0008192	0.0008429	0.0008617	0.0008745	0.0008813	0.0008789	0.0008665	0.0008478	0.0008222	0.0007904	0.000755	0.000718	0.0006803	0.0006438	0.0006091	0.0005776	0.0005531	0.0005348	0.0005206	0.0005114	0.000507	0.0005047	0.000503
36	1.355e-20	5.239e-05	0.0001041	0.0001541	0.0002026	0.0002487	0.0002953	0.0003395	0.0003763	0.0004076	0.0004343	0.0004591	0.0004837	0.000509	0.0005354	0.000563	0.000592	0.0006225	0.0006573	0.0006987	0.0007456	0.0007973	0.0008511	0.0009049	0.0009568	0.001006	0.001052	0.001094	0.001131	0.001163	0.00119	0.001211	0.001225	0.001234	0.001239	0.001242	0.001244	0.001246	0.001246	0.001246	0.001245	0.001244	0.001245	0.001248	0.001253	0.001258	0.001263	0.001265	0.001266
37	0	4.034e-05	8.018e-05	0.0001189	0.0001573	0.0001947	0.0002323	0.000268	0.0002977	0.0003217	0.000339	0.0003506	0.0003574	0.0003603	0.0003595	0.0003544	0.0003459	0.0003357	0.0003263	0.0003206	0.0003191	0.0003229	0.0003312	0.0003422	0.0003551	0.0003695	0.0003859	0.0004039	0.0004219	0.0004395	0.0004555	0.0004679	0.0004771	0.0004832	0.0004882	0.0004937	0.0005005	0.0005083	0.0005181	0.0005305	0.0005455	0.0005646	0.0005902	0.0006207	0.000657	0.0006974	0.0007391	0.0007806	0.0008216
38	-3.388e-21	3.605e-05	7.143e-05	0.0001057	0.0001393	0.0001713	0.0002031	0.0002326	0.0002567	0.0002744	0.0002842	0.0002869	0.000284	0.0002762	0.0002637	0.0002475	0.0002297	0.0002113	0.000195	0.0001825	0.000175	0.0001743	0.0001801	0.0001901	0.0002033	0.0002191	0.0002358	0.0002531	0.0002693	0.0002838	0.0002956	0.0003033	0.0003056	0.0003019	0.0002945	0.0002844	0.0002727	0.0002603	0.0002461	0.0002319	0.0002177	0.0002048	0.0001951	0.0001886	0.0001862	0.0001864	0.0001884	0.0001905	0.0001935
39	-1.016e-20	5.935e-05	0.0001175	0.0001746	0.0002309	0.0002853	0.00034	0.0003917	0.0004346	0.0004691	0.0004935	0.0005089	0.0005172	0.0005197	0.0005153	0.0005048	0.0004899	0.000473	0.0004574	0.0004466	0.0004418	0.0004454	0.000457	0.0004739	0.0004948	0.0005199	0.0005478	0.0005777	0.0006059	0.0006326	0.0006565	0.0006743	0.0006841	0.0006864	0.0006831	0.0006754	0.0006648	0.0006521	0.000637	0.0006229	0.0006094	0.0005983	0.0005926	0.0005929	0.0005986	0.0006083	0.0006216	0.0006357	0.0006512
40	0	2.988e-05	6.021e-05	9.178e-05	0.0001257	0.0001624	0.0002027	0.0002457	0.0002902	0.0003344	0.0003759	0.0004143	0.0004505	0.0004832	0.0005117	0.0005366	0.000558	0.0005769	0.0005942	0.0006091	0.0006233	0.000638	0.000652	0.000663	0.0006723	0.0006807	0.0006876	0.0006941	0.0006989	0.000703	0.0007081	0.0007141	0.0007219	0.0007339	0.0007539	0.0007822	0.0008195	0.0008667	0.0009234	0.0009907	0.001068	0.001156	0.001254	0.001361	0.001477	0.001597	0.001721	0.001845	0.001971
41	1.016e-20	3.75e-05	7.559e-05	0.0001147	0.000156	0.0002003	0.0002489	0.0003005	0.0003527	0.0004041	0.0004527	0.000499	0.0005427	0.0005837	0.0006212	0.0006546	0.0006839	0.0007097	0.0007335	0.0007557	0.0007777	0.0008014	0.0008257	0.0008495	0.0008724	0.0008945	0.0009159	0.0009368	0.0009561	0.0009735	0.0009891	0.001001	0.001007	0.001009	0.001007	0.001003	0.0009973	0.0009898	0.0009796	0.0009672	0.0009525	0.0009365	0.0009214	0.0009084	0.0008977	0.0008883	0.0008788	0.0008677	0.0008558
42	2.711e-20	0.0001607	0.0003198	0.0004743	0.0006264	0.0007742	0.0009248	0.00107	0.001198	0.001306	0.001389	0.001452	0.001499	0.001529	0.001548	0.001554	0.001554	0.001547	0.001541	0.00154	0.001541	0.001553	0.001568	0.001579	0.001589	0.001592	0.00159	0.001578	0.001557	0.001525	0.001486	0.001441	0.001385	0.001327	0.00127	0.001211	0.001152	0.001092	0.001033	0.0009721	0.0009088	0.0008498	0.0007947	0.0007484	0.0007016	0.0006556	0.000616	0.0005845	0.0005607
43	-3.388e-21	4.196e-05	8.428e-05	0.0001274	0.0001728	0.0002208	0.0002727	0.000327	0.0003806	0.0004335	0.000484	0.0005326	0.00058	0.0006256	0.0006689	0.000709	0.0007458	0.0007813	0.0008173	0.0008544	0.0008927	0.0009331	0.0009742	0.001014	0.001052	0.001087	0.001119	0.001148	0.001169	0.001181	0.001185	0.001178	0.001161	0.001134	0.001102	0.001063	0.00102	0.0009726	0.0009222	0.0008724	0.0008252	0.0007807	0.0007411	0.0007074	0.0006777	0.0006497	0.0006232	0.000598	0.0005741
44	0	4.021e-05	8.084e-05	0.0001222	0.0001652	0.0002104	0.0002586	0.0003082	0.0003568	0.0004028	0.0004445	0.0004816	0.0005148	0.000543	0.0005654	0.000582	0.0005932	0.0006012	0.0006074	0.0006124	0.0006185	0.0006269	0.0006381	0.0006503	0.0006646	0.0006815	0.0007006	0.0007212	0.0007397	0.0007564	0.0007719	0.0007834	0.0007906	0.0007932	0.0007932	0.0007899	0.0007832	0.000773	0.0007602	0.000747	0.0007332	0.0007179	0.0007026	0.0006885	0.0006745	0.000659	0.0006424	0.0006239	0.0006044
45	1.694e-21	2.941e-05	5.88e-05	8.835e-05	0.0001185	0.0001494	0.0001814	0.0002136	0.0002439	0.0002716	0.0002955	0.0003162	0.000335	0.0003519	0.0003664	0.0003801	0.0003945	0.0004127	0.0004366	0.0004674	0.0005068	0.0005572	0.0006181	0.0006889	0.0007697	0.0008612	0.0009618	0.001069	0.00118	0.001293	0.001407	0.001519	0.001628	0.001732	0.00183	0.001922	0.002007	0.002082	0.00215	0.00221	0.00226	0.002302	0.002335	0.00236	0.002377	0.002383	0.002379	0.002363	0.002337
46	0	0.0001026	0.0002056	0.0003071	0.0004084	0.0005085	0.0006143	0.0007211	0.000819	0.0009083	0.000986	0.001055	0.001115	0.001165	0.001209	0.001245	0.001274	0.001293	0.001306	0.001319	0.001329	0.00134	0.001349	0.001355	0.00136	0.001356	0.001345	0.001326	0.001298	0.001261	0.001215	0.00116	0.001096	0.001028	0.000952	0.0008722	0.0007925	0.0007139	0.0006376	0.0005658	0.0004996	0.0004418	0.0003964	0.0003623	0.0003358	0.00032	0.0003123	0.0003114	0.0003165
47	-3.388e-21	5.553e-05	0.0001109	0.000165	0.0002187	0.0002713	0.0003256	0.0003788	0.000426	0.0004687	0.0005063	0.0005426	0.0005789	0.0006158	0.0006533	0.000691	0.0007295	0.0007698	0.0008144	0.0008652	0.0009219	0.0009859	0.001053	0.001121	0.001189	0.001254	0.001316	0.001375	0.001427	0.001471	0.001508	0.001534	0.001547	0.001549	0.001539	0.001521	0.001495	0.001462	0.001422	0.001375	0.001324	0.001269	0.001212	0.001158	0.001105	0.001055	0.001006	0.0009572	0.0009094
48	1.355e-20	5.832e-05	0.0001165	0.0001735	0.0002298	0.0002847	0.0003412	0.0003964	0.0004449	0.000487	0.0005226	0.0005536	0.0005798	0.0006028	0.0006232	0.0006408	0.0006562	0.0006693	0.000683	0.0006994	0.0007194	0.000744	0.0007713	0.0008004	0.0008291	0.000856	0.0008809	0.0009035	0.000923	0.0009397	0.0009542	0.0009639	0.0009673	0.0009658	0.0009608	0.0009542	0.0009469	0.0009391	0.0009302	0.0009209	0.0009102	0.0008976	0.0008858	0.0008751	0.0008648	0.0008542	0.0008421	0.0008275	0.0008108
49	3.388e-21	2.774e-05	5.619e-05	8.543e-05	0.0001161	0.0001488	0.0001842	0.0002214	0.0002589	0.0002963	0.0003319	0.0003654	0.0003962	0.0004242	0.0004504	0.0004756	0.0004991	0.0005222	0.000546	0.00057	0.0005944	0.0006202	0.0006468	0.0006729	0.000698	0.0007205	0.0007397	0.0007565	0.000769	0.0007774	0.0007818	0.0007817	0.0007762	0.0007661	0.0007536	0.00074	0.000726	0.0007116	0.0006962	0.0006801	0.0006631	0.0006464	0.0006315	0.0006187	0.0006087	0.0005997	0.0005909	0.0005817	0.0005736
50	-1.355e-20	7.908e-05	0.0001562	0.0002293	0.0002977	0.0003608	0.0004226	0.0004777	0.0005194	0.000548	0.000565	0.0005744	0.0005795	0.0005819	0.000583	0.0005827	0.0005821	0.0005802	0.0005829	0.0005932	0.0006124	0.0006388	0.0006682	0.0006974	0.0007252	0.0007504	0.0007725	0.0007906	0.0008042	0.0008127	0.0008152	0.0008086	0.0007951	0.0007781	0.0007593	0.0007393	0.0007186	0.0006977	0.0006769	0.0006579	0.0006407	0.0006275	0.0006227	0.0006247	0.0006316	0.000642	0.0006561	0.0006733	0.0006939
51	-2.711e-20	0.0001339	0.0002675	0.0003998	0.0005172	0.0006126	0.0006875	0.0007437	0.0007818	0.0008071	0.0008274	0.0008455	0.0008638	0.0008836	0.0009069	0.0009413	0.0009913	0.001057	0.001137	0.001234	0.001351	0.00149	0.001654	0.001842	0.002059	0.002306	0.002587	0.002905	0.003263	0.003661	0.004092	0.004549	0.005019	NaN	NaN	NaN	NaN	NaN	NaN	NaN	NaN	NaN	NaN	NaN	NaN	NaN	NaN	NaN	NaN
52	2.711e-20	7.918e-05	0.0001581	0.0002357	0.0003121	0.0003872	0.0004655	0.0005431	0.0006137	0.0006789	0.0007391	0.000797	0.0008542	0.0009109	0.0009685	0.001027	0.001086	0.001143	0.001202	0.001264	0.001328	0.001393	0.001456	0.001514	0.001566	0.001608	0.001639	0.001658	0.001665	0.001662	0.001648	0.001621	0.00158	0.001529	0.001469	0.001401	0.001327	0.001249	0.001169	0.001085	0.001	0.0009156	0.0008354	0.0007616	0.0006947	0.0006356	0.0005844	0.0005409	0.0005054
53	0	3.025e-05	5.99e-05	8.77e-05	0.0001137	0.0001378	0.0001605	0.0001798	0.0001935	0.0002019	0.000204	0.0002013	0.0001952	0.0001865	0.0001769	0.0001673	0.0001581	0.0001512	0.0001492	0.0001536	0.0001649	0.0001855	0.0002145	0.0002501	0.0002915	0.0003367	0.0003844	0.000434	0.0004828	0.00053	0.000575	0.000616	0.0006504	0.0006776	0.0006993	0.0007161	0.0007295	0.0007403	0.0007487	0.0007563	0.000763	0.0007691	0.0007764	0.0007861	0.0007992	0.0008136	0.0008289	0.0008429	0.0008558
54	0	5.564e-05	0.0001103	0.0001625	0.0002134	0.000262	0.0003112	0.0003578	0.0003958	0.0004263	0.0004482	0.0004644	0.0004775	0.0004886	0.0004989	0.0005075	0.0005152	0.0005238	0.0005364	0.0005564	0.0005839	0.0006203	0.0006626	0.0007077	0.0007541	0.0007993	0.0008443	0.0008884	0.0009287	0.0009654	0.000998	0.001024	0.001043	0.001057	0.001067	0.001075	0.001083	0.00109	0.001096	0.001101	0.001106	0.00111	0.001116	0.001124	0.001132	0.00114	0.001146	0.001149	0.00115
55	1.355e-20	0.0001746	0.0003499	0.0005056	0.00064	0.0007535	0.0008472	0.0009229	0.0009815	0.001025	0.001054	0.00108	0.001104	0.001126	0.001155	0.001193	0.001239	0.001293	0.001353	0.001419	0.001489	0.001563	0.00164	0.001718	0.001799	0.001884	0.001975	0.002075	0.002185	0.00231	0.002453	0.002616	0.002805	0.003024	0.003278	0.003567	0.003887	0.004232	0.004591	NaN	NaN	NaN	NaN	NaN	NaN	NaN	NaN	NaN	NaN
56	0	4.557e-05	9.104e-05	0.0001351	0.0001786	0.0002212	0.0002651	0.0003081	0.0003462	0.0003799	0.0004091	0.0004356	0.0004608	0.0004857	0.0005127	0.0005422	0.0005745	0.0006112	0.0006549	0.0007077	0.0007692	0.0008394	0.0009164	0.0009973	0.00108	0.001161	0.001239	0.001311	0.001376	0.001432	0.001478	0.001512	0.001532	0.00154	0.001537	0.001524	0.001502	0.001475	0.001441	0.001403	0.001362	0.001318	0.001274	0.001232	0.001192	0.001153	0.001117	0.001083	0.001054
57	-1.694e-21	2.17e-05	4.694e-05	7.407e-05	0.0001049	0.0001419	0.0001866	0.0002401	0.0003026	0.0003724	0.0004493	0.0005339	0.0006258	0.0007247	0.0008349	0.0009562	0.001089	0.001235	0.001396	0.001571	0.001765	0.00198	0.002217	0.002476	0.002758	0.003062	0.003386	0.003729	0.004086	0.004452	NaN	NaN	NaN	NaN	NaN	NaN	NaN	NaN	NaN	NaN	NaN	NaN	NaN	NaN	NaN	NaN	NaN	NaN	NaN
58	6.776e-21	9.756e-05	0.0001971	0.0003001	0.0004102	0.00053	0.0006655	0.0008146	0.0009716	0.001138	0.001313	0.001498	0.001697	0.00191	0.002137	0.002377	0.00263	0.002894	0.003171	0.00346	0.00376	0.004068	0.004379	NaN	NaN	NaN	NaN	NaN	NaN	NaN	NaN	NaN	NaN	NaN	NaN	NaN	NaN	NaN	NaN	NaN	NaN	NaN	NaN	NaN	NaN	NaN	NaN	NaN	NaN
59	0	3.867e-05	7.673e-05	0.0001136	0.0001496	0.000184	0.0002183	0.0002509	0.0002775	0.0002973	0.0003093	0.0003145	0.0003147	0.0003109	0.0003039	0.0002957	0.0002888	0.0002849	0.0002867	0.0002971	0.0003173	0.0003486	0.0003896	0.0004376	0.0004914	0.0005496	0.0006094	0.0006687	0.0007249	0.0007771	0.0008233	0.0008618	0.0008914	0.0009128	0.0009278	0.0009371	0.0009421	0.0009445	0.0009449	0.0009441	0.0009421	0.0009408	0.0009418	0.0009457	0.0009521	0.0009597	0.0009679	0.0009749	0.0009797
60	8.47e-22	-2.789e-06	2.104e-06	1.476e-05	3.379e-05	5.635e-05	8.19e-05	0.0001105	0.0001422	0.0001783	0.0002177	0.0002578	0.0002945	0.0003247	0.0003503	0.0003731	0.0003949	0.0004177	0.0004421	0.0004681	0.000497	0.0005303	0.0005694	0.0006137	0.0006624	0.0007147	0.0007702	0.0008289	0.0008887	0.0009487	0.001008	0.001065	0.001119	0.001167	0.001212	0.001254	0.001291	0.001323	0.001351	0.001372	0.001387	0.001398	0.001405	0.001412	0.00142	0.001429	0.001438	0.001447	0.001457
61	0	6.587e-05	0.0001323	0.0001987	0.0002649	0.0003308	0.0003992	0.0004667	0.0005268	0.0005793	0.0006242	0.0006625	0.0006939	0.0007179	0.000735	0.0007459	0.0007512	0.000752	0.0007522	0.0007557	0.0007627	0.0007732	0.0007865	0.000801	0.0008168	0.0008332	0.0008484	0.0008612	0.0008693	0.0008717	0.0008666	0.0008525	0.0008295	0.0007971	0.0007576	0.000712	0.0006611	0.0006067	0.0005506	0.0004954	0.000442	0.0003928	0.0003508	0.0003166	0.0002926	0.0002773	0.0002698	0.000269	0.0002743
62	-3.388e-21	4.049e-05	8.334e-05	0.00013	0.0001817	0.0002402	0.0003078	0.0003844	0.0004679	0.0005576	0.000653	0.0007538	0.0008601	0.0009697	0.001082	0.001198	0.001317	0.001439	0.001565	0.001695	0.00183	0.001969	0.002112	0.002257	0.002404	0.002553	0.002701	0.002847	0.002988	0.003123	0.003249	0.003365	0.003466	0.003552	0.003622	0.003674	0.003708	0.003725	0.003724	0.003704	0.003668	0.003617	0.003554	0.003482	0.003405	0.003326	0.003245	0.003165	0.003087
63	1.355e-20	8.075e-05	0.0001638	0.0002516	0.0003482	0.0004566	0.0005802	0.0007178	0.0008644	0.001017	0.001172	0.001326	0.001475	0.00162	0.00176	0.001892	0.002013	0.002125	0.002228	0.002322	0.002407	0.002486	0.002561	0.002633	0.002699	0.002758	0.00281	0.002856	0.002894	0.002923	0.002944	0.002958	0.00296	0.002951	0.002932	0.002901	0.002863	0.002817	0.002762	0.002698	0.002627	0.002551	0.002472	0.002393	0.002314	0.002237	0.002163	0.002088	0.002016
64	0	5.847e-05	0.0001169	0.0001745	0.0002304	0.0002847	0.0003393	0.000391	0.0004346	0.0004707	0.0004995	0.0005223	0.0005397	0.0005521	0.0005607	0.0005678	0.0005734	0.0005799	0.0005912	0.0006098	0.000635	0.0006668	0.0007042	0.0007453	0.0007894	0.0008352	0.00088	0.0009232	0.0009613	0.0009932	0.001018	0.001036	0.001045	0.001047	0.001043	0.001033	0.001018	0.0009992	0.0009774	0.0009552	0.000933	0.0009115	0.0008924	0.0008767	0.0008651	0.0008562	0.0008496	0.0008456	0.0008442
65	1.355e-20	9.3e-05	0.0001857	0.0002761	0.0003649	0.0004499	0.0005362	0.0006175	0.0006847	0.0007411	0.0007859	0.0008224	0.0008527	0.0008754	0.0008919	0.0009022	0.000907	0.0009061	0.0009073	0.0009139	0.0009258	0.0009434	0.0009652	0.0009895	0.001017	0.001047	0.001077	0.001109	0.001141	0.001172	0.001201	0.001224	0.001243	0.001256	0.001262	0.001262	0.001257	0.001247	0.001228	0.001202	0.00117	0.001132	0.001092	0.001049	0.001005	0.0009618	0.0009169	0.00087	0.0008229
66	-3.388e-21	3.493e-05	6.93e-05	0.0001027	0.000135	0.0001662	0.0001971	0.0002256	0.0002488	0.0002643	0.0002714	0.0002704	0.0002626	0.0002487	0.0002294	0.0002064	0.0001808	0.0001544	0.0001305	0.0001112	0.0001007	9.966e-05	0.0001078	0.0001237	0.0001453	0.0001721	0.0002018	0.000233	0.0002636	0.0002922	0.000317	0.000333	0.0003402	0.0003385	0.0003286	0.0003126	0.0002912	0.0002666	0.0002404	0.0002127	0.0001838	0.0001559	0.0001336	0.0001158	0.0001034	9.649e-05	9.431e-05	9.57e-05	9.85e-05
67	-1.016e-20	3.801e-05	7.352e-05	0.0001051	0.0001325	0.0001546	0.0001728	0.0001835	0.0001833	0.0001745	0.0001581	0.0001372	0.0001159	9.623e-05	7.831e-05	6.179e-05	4.665e-05	3.433e-05	2.954e-05	3.284e-05	4.304e-05	6.043e-05	8.278e-05	0.000106	0.0001283	0.0001498	0.0001694	0.0001879	0.0002028	0.0002123	0.0002175	0.0002173	0.0002118	0.0002018	0.0001901	0.000178	0.0001649	0.0001525	0.0001394	0.0001282	0.0001198	0.0001146	0.0001147	0.0001191	0.0001276	0.0001379	0.0001487	0.0001605	0.000172
68	6.776e-21	0.0001145	0.0002266	0.0003342	0.0004355	0.0005289	0.0006135	0.0006764	0.0007197	0.0007476	0.0007635	0.0007714	0.0007751	0.0007781	0.0007821	0.0007889	0.0007988	0.0008135	0.0008463	0.0008963	0.0009616	0.00104	0.00113	0.001227	0.001327	0.001429	0.00153	0.00163	0.001726	0.001816	0.001901	0.001976	0.002043	0.002102	0.002158	0.002215	0.002277	0.002347	0.002429	0.00253	0.002652	0.002803	0.002991	0.003219	0.003487	0.003788	0.004118	0.004466	NaN
69	-6.776e-21	0.0001179	0.0002334	0.0003434	0.0004462	0.0005398	0.0006304	0.0007097	0.0007666	0.0008058	0.0008317	0.0008489	0.0008614	0.0008726	0.000886	0.000903	0.0009237	0.0009499	0.0009901	0.00105	0.001126	0.001217	0.001318	0.001426	0.001536	0.001645	0.00175	0.001848	0.001935	0.002011	0.002073	0.002118	0.002147	0.00216	0.002158	0.002143	0.002117	0.002084	0.002045	0.002008	0.001975	0.001954	0.001952	0.001976	0.00203	0.002121	0.002254	0.002432	0.002655
70	2.033e-20	6.523e-05	0.0001251	0.0001816	0.0002348	0.0002851	0.0003368	0.0003853	0.0004245	0.0004528	0.0004698	0.0004744	0.000476	0.000477	0.0004761	0.000472	0.0004647	0.0004513	0.0004386	0.0004294	0.0004266	0.0004322	0.0004475	0.0004655	0.0004847	0.0005038	0.0005225	0.0005419	0.0005638	0.0005846	0.0006038	0.0006174	0.0006219	0.0006165	0.0006027	0.0005819	0.0005549	0.0005228	0.0004854	0.0004417	0.0003931	0.0003406	0.0002892	0.0002432	0.0002034	0.0001701	0.0001408	0.0001178	0.0001003
71	-2.711e-20	8.848e-05	0.0001747	0.0002573	0.0003367	0.0004112	0.000484	0.0005497	0.0005996	0.0006334	0.0006508	0.0006527	0.0006416	0.0006206	0.0005916	0.000554	0.0005121	0.0004687	0.0004303	0.0004027	0.0003878	0.0003854	0.0003957	0.0004167	0.0004457	0.0004822	0.0005269	0.0005757	0.0006255	0.0006745	0.0007204	0.0007606	0.0007961	0.0008275	0.0008554	0.000881	0.0009034	0.0009209	0.0009357	0.000949	0.0009613	0.0009747	0.0009908	0.001008	0.001024	0.001038	0.001047	0.001052	0.001056
72	0	0.0001098	0.000217	0.0003211	0.0004232	0.0005228	0.0006242	0.0007221	0.0008052	0.000874	0.0009267	0.0009639	0.000991	0.00101	0.001022	0.001027	0.001026	0.001024	0.001025	0.001036	0.001058	0.001091	0.001134	0.001181	0.001229	0.00128	0.001329	0.001378	0.001419	0.001453	0.001479	0.001494	0.001501	0.001504	0.001506	0.001509	0.00151	0.001513	0.001519	0.001529	0.001545	0.001566	0.001595	0.001625	0.001653	0.001675	0.001689	0.001694	0.001689
73	6.776e-21	0.0001019	0.0002014	0.0002967	0.0003861	0.0004686	0.0005489	0.0006205	0.0006747	0.0007144	0.0007413	0.0007578	0.0007666	0.0007718	0.0007766	0.0007835	0.0007911	0.0008009	0.0008184	0.0008475	0.0008883	0.0009413	0.001004	0.001074	0.001147	0.001218	0.001281	0.001338	0.001389	0.001433	0.001472	0.001501	0.001523	0.001539	0.001557	0.001578	0.001613	0.001669	0.001748	0.00185	0.001978	0.002136	0.002327	0.002548	0.002793	0.003055	0.003327	0.003595	0.003848
74	2.711e-20	0.0001699	0.0003338	0.0004853	0.0006195	0.0007318	0.0008312	0.0009031	0.0009294	0.0009192	0.0008817	0.0008269	0.0007621	0.0006931	0.0006239	0.0005559	0.0004889	0.0004245	0.000378	0.0003583	0.0003613	0.0003818	0.0004137	0.0004517	0.0004916	0.00053	0.0005646	0.0005955	0.0006198	0.0006364	0.0006439	0.0006411	0.000629	0.0006089	0.0005828	0.0005526	0.0005203	0.0004881	0.000456	0.0004257	0.000397	0.000373	0.0003552	0.0003431	0.000336	0.000333	0.0003334	0.0003351	0.0003373
75	0	6.978e-05	0.000138	0.0002049	0.000272	0.0003384	0.0004057	0.0004702	0.0005277	0.000577	0.0006136	0.0006363	0.0006498	0.0006541	0.0006492	0.0006358	0.0006183	0.0005989	0.0005826	0.0005713	0.0005658	0.0005709	0.0005871	0.0006086	0.0006354	0.0006682	0.0007055	0.0007426	0.0007774	0.0008057	0.0008276	0.0008425	0.0008487	0.0008471	0.000842	0.0008346	0.000824	0.0008113	0.0007988	0.0007859	0.0007771	0.0007724	0.0007731	0.0007788	0.0007883	0.0007984	0.0008067	0.0008136	0.00082
76	1.355e-20	8.387e-05	0.0001669	0.0002495	0.0003324	0.0004148	0.0005006	0.0005859	0.0006632	0.0007337	0.0007957	0.0008491	0.0008954	0.000936	0.0009709	0.001001	0.001026	0.001048	0.001071	0.001098	0.001127	0.001161	0.001199	0.00124	0.001281	0.001323	0.001364	0.001404	0.001442	0.001478	0.001512	0.001543	0.001571	0.001596	0.001617	0.001637	0.001655	0.001671	0.001684	0.001694	0.001699	0.001701	0.0017	0.001697	0.001691	0.001685	0.001676	0.001664	0.001651
77	1.016e-20	6.127e-05	0.0001219	0.0001813	0.0002403	0.0002984	0.000359	0.0004196	0.0004738	0.0005214	0.000561	0.0005941	0.0006234	0.0006498	0.0006748	0.0006996	0.0007261	0.0007548	0.0007891	0.0008319	0.0008839	0.000945	0.001013	0.001083	0.001154	0.001225	0.001292	0.001354	0.00141	0.001456	0.001494	0.001521	0.001539	0.001548	0.00155	0.001546	0.001536	0.001522	0.001507	0.00149	0.001474	0.001457	0.001442	0.001428	0.001417	0.001409	0.001403	0.001399	0.001396
78	6.776e-21	0.0001023	0.0002023	0.0002979	0.000387	0.0004676	0.0005441	0.0006085	0.0006507	0.0006723	0.0006761	0.0006658	0.0006446	0.0006143	0.0005761	0.0005316	0.0004825	0.0004322	0.0003897	0.0003604	0.0003447	0.0003422	0.0003501	0.0003659	0.0003884	0.0004159	0.0004467	0.0004797	0.0005099	0.0005344	0.0005514	0.0005593	0.0005556	0.0005409	0.0005166	0.0004821	0.0004396	0.0003903	0.0003347	0.0002773	0.0002209	0.000169	0.0001226	8.59e-05	5.976e-05	4.382e-05	3.974e-05	4.592e-05	6.274e-05
79	-1.694e-21	2.492e-05	4.97e-05	7.36e-05	9.734e-05	0.0001203	0.0001431	0.0001644	0.0001824	0.0001979	0.0002095	0.0002188	0.0002259	0.0002319	0.0002375	0.0002431	0.0002496	0.0002591	0.0002731	0.0002921	0.0003154	0.0003445	0.0003772	0.0004125	0.000449	0.0004854	0.0005202	0.000553	0.0005806	0.000603	0.000619	0.0006276	0.0006281	0.0006222	0.0006113	0.0005966	0.0005792	0.0005606	0.0005407	0.0005219	0.0005033	0.0004878	0.0004775	0.0004726	0.000472	0.0004745	0.0004797	0.0004859	0.000493
80	-6.776e-21	0.0001181	0.0002382	0.0003622	0.0004934	0.0006344	0.0007894	0.0009515	0.001123	0.001308	0.001506	0.001722	0.001957	0.002211	0.002482	0.002768	0.003062	0.003363	0.003673	0.003982	NaN	NaN	NaN	NaN	NaN	NaN	NaN	NaN	NaN	NaN	NaN	NaN	NaN	NaN	NaN	NaN	NaN	NaN	NaN	NaN	NaN	NaN	NaN	NaN	NaN	NaN	NaN	NaN	NaN
81	1.694e-21	2.231e-05	4.378e-05	6.446e-05	8.429e-05	0.0001028	0.0001204	0.0001353	0.0001461	0.0001541	0.0001592	0.0001617	0.0001621	0.0001626	0.0001632	0.0001639	0.0001643	0.0001667	0.0001733	0.000184	0.0001984	0.000217	0.000239	0.0002635	0.000288	0.000312	0.0003358	0.0003604	0.0003823	0.000401	0.0004169	0.0004281	0.0004334	0.0004342	0.0004311	0.0004258	0.0004196	0.0004116	0.0004005	0.0003887	0.0003758	0.0003621	0.0003505	0.0003417	0.0003349	0.0003292	0.0003239	0.0003175	0.0003113
82	0	4.145e-05	8.273e-05	0.0001238	0.0001646	0.0002047	0.0002459	0.0002859	0.000321	0.0003524	0.0003806	0.0004063	0.0004302	0.0004527	0.0004734	0.0004927	0.0005105	0.0005277	0.0005464	0.0005676	0.0005911	0.0006162	0.0006416	0.0006658	0.0006875	0.000707	0.0007231	0.0007364	0.0007446	0.0007484	0.0007483	0.0007426	0.000732	0.0007182	0.0007034	0.0006892	0.0006755	0.0006628	0.0006509	0.0006416	0.0006344	0.0006301	0.0006304	0.0006346	0.0006415	0.000649	0.0006551	0.0006595	0.0006626
83	3.388e-21	5.375e-05	0.0001068	0.0001587	0.0002096	0.0002585	0.0003073	0.0003532	0.0003916	0.0004233	0.0004467	0.0004627	0.0004736	0.0004798	0.0004817	0.000481	0.0004792	0.0004787	0.0004825	0.0004923	0.0005079	0.0005311	0.0005607	0.0005933	0.0006282	0.0006642	0.0006993	0.0007319	0.0007587	0.0007784	0.0007914	0.0007968	0.0007932	0.0007817	0.0007649	0.0007445	0.0007216	0.0006981	0.0006748	0.0006543	0.0006382	0.0006279	0.0006247	0.0006299	0.0006431	0.0006635	0.0006892	0.0007197	0.0007541
84	-6.776e-21	4.413e-05	8.616e-05	0.0001259	0.0001633	0.0001965	0.0002266	0.00025	0.0002637	0.000271	0.0002728	0.000271	0.0002691	0.0002693	0.0002705	0.0002716	0.0002748	0.000283	0.0002999	0.0003259	0.0003595	0.0004014	0.0004498	0.0005015	0.0005535	0.0006064	0.0006603	0.0007132	0.0007607	0.0008015	0.0008348	0.0008589	0.0008708	0.0008724	0.0008654	0.0008519	0.0008322	0.0008056	0.000772	0.0007347	0.0006958	0.0006577	0.0006232	0.0005949	0.0005717	0.0005519	0.0005347	0.0005193	0.0005077
85	-6.776e-21	1.449e-05	3.856e-05	7.358e-05	0.0001202	0.000177	0.0002438	0.0003211	0.0004098	0.0005068	0.00061	0.0007164	0.0008197	0.0009156	0.001003	0.001084	0.001156	0.001224	0.001285	0.00134	0.001392	0.001445	0.0015	0.001559	0.001623	0.001692	0.001766	0.00185	0.001941	0.002039	0.002145	0.002257	0.002374	0.002497	0.002627	0.002765	0.002912	0.003067	0.003228	0.003395	0.003566	0.003739	NaN	NaN	NaN	NaN	NaN	NaN	NaN
86	-3.388e-21	3.288e-05	6.454e-05	9.454e-05	0.0001233	0.0001496	0.0001647	0.0001694	0.0001715	0.0001714	0.0001681	0.0001623	0.0001556	0.0001498	0.0001449	0.0001411	0.0001389	0.0001436	0.0001536	0.000164	0.0001757	0.0001903	0.000207	0.0002236	0.0002381	0.0002507	0.0002601	0.000267	0.000268	0.0002636	0.0002567	0.0002457	0.000229	0.0002079	0.000184	0.0001593	0.0001339	0.0001089	8.405e-05	6.234e-05	4.453e-05	2.991e-05	1.932e-05	1.403e-05	1.351e-05	1.668e-05	2.269e-05	3.012e-05	3.893e-05
87	1.694e-21	2.473e-05	5.052e-05	7.814e-05	0.0001082	0.0001412	0.0001773	0.0002161	0.0002574	0.0003013	0.0003475	0.0003964	0.0004462	0.0004973	0.0005478	0.0005979	0.0006469	0.000697	0.0007473	0.0007961	0.000843	0.0008872	0.0009261	0.0009602	0.0009875	0.001009	0.001024	0.001032	0.00103	0.001017	0.0009959	0.0009641	0.0009233	0.0008769	0.0008263	0.0007739	0.0007199	0.0006652	0.0006093	0.0005562	0.0005078	0.0004645	0.0004289	0.0004003	0.0003767	0.0003569	0.0003395	0.0003239	0.0003106
88	6.776e-21	9.008e-05	0.00018	0.0002699	0.0003596	0.0004497	0.0005448	0.0006407	0.0007289	0.000809	0.0008809	0.0009463	0.001007	0.001061	0.001109	0.001151	0.001187	0.001217	0.001245	0.001275	0.001307	0.001342	0.001377	0.00141	0.001442	0.001472	0.001498	0.00152	0.001536	0.001545	0.001548	0.001543	0.001529	0.001509	0.001482	0.001451	0.001415	0.001377	0.001339	0.001302	0.001267	0.001234	0.001205	0.00118	0.00116	0.001144	0.001132	0.001122	0.001112
89	6.776e-21	4.504e-05	9.152e-05	0.0001407	0.0001939	0.0002521	0.0003168	0.0003866	0.0004586	0.0005313	0.0006035	0.0006749	0.0007443	0.0008107	0.0008725	0.0009287	0.0009798	0.001027	0.001071	0.001115	0.001158	0.001202	0.001244	0.001285	0.001325	0.001364	0.001403	0.00144	0.001473	0.001501	0.001523	0.001538	0.001544	0.001543	0.001537	0.001527	0.001514	0.001497	0.001478	0.001459	0.001442	0.00143	0.001426	0.001433	0.001451	0.001477	0.001509	0.001549	0.001595
90	-6.776e-21	4.302e-05	8.613e-05	0.0001291	0.0001728	0.0002179	0.000266	0.0003156	0.0003623	0.0004059	0.0004453	0.0004832	0.0005196	0.0005552	0.0005895	0.0006225	0.0006539	0.0006864	0.0007216	0.0007616	0.0008064	0.0008563	0.0009072	0.0009587	0.00101	0.001059	0.001107	0.001152	0.00119	0.001221	0.001243	0.001258	0.001263	0.001261	0.001252	0.001238	0.001218	0.001194	0.001165	0.001135	0.001105	0.001075	0.001045	0.001018	0.0009927	0.0009694	0.0009478	0.000927	0.0009066
91	-6.776e-21	7.374e-05	0.000151	0.0002356	0.0003307	0.0004399	0.0005684	0.0007164	0.0008812	0.001064	0.001265	0.001483	0.001716	0.001965	0.002228	0.002505	0.002794	0.003088	0.003381	0.003667	0.003932	0.004173	0.004381	0.004549	0.004671	0.004736	0.004735	0.004661	0.004513	0.004311	0.004064	0.003794	0.003504	0.003204	0.002895	0.002585	0.00228	0.001989	0.001722	0.00148	0.001233	0.0009761	0.0006793	0.0003423	-4.321e-05	-0.0004602	-0.0008981	-0.001346	-0.001792
92	-3.388e-21	3.709e-05	7.445e-05	0.0001114	0.0001481	0.0001842	0.0002208	0.0002557	0.0002865	0.0003131	0.0003351	0.0003538	0.0003679	0.0003778	0.0003842	0.0003876	0.0003886	0.0003887	0.0003904	0.0003942	0.0004001	0.0004081	0.0004169	0.0004273	0.0004394	0.0004523	0.0004646	0.0004763	0.0004849	0.0004899	0.0004915	0.0004895	0.0004842	0.0004766	0.0004666	0.0004539	0.0004394	0.000425	0.0004102	0.0003969	0.0003856	0.0003767	0.0003706	0.000367	0.0003658	0.0003666	0.00037	0.0003745	0.0003785
93	-6.776e-21	3.626e-05	7.3e-05	0.0001102	0.0001482	0.0001877	0.0002297	0.0002727	0.0003142	0.000353	0.0003884	0.0004211	0.0004515	0.0004788	0.0005033	0.0005257	0.0005455	0.0005644	0.0005841	0.0006054	0.0006296	0.0006571	0.000686	0.0007146	0.0007435	0.000772	0.0007985	0.0008235	0.0008444	0.0008611	0.0008729	0.0008784	0.0008768	0.0008699	0.0008593	0.0008447	0.0008269	0.0008065	0.0007832	0.0007583	0.0007314	0.0007039	0.0006772	0.0006528	0.0006303	0.0006086	0.0005879	0.0005677	0.0005486
94	-1.694e-21	2.766e-05	5.451e-05	8.025e-05	0.0001049	0.0001281	0.0001503	0.0001699	0.0001849	0.0001952	0.0002004	0.0002016	0.0002009	0.0001988	0.0001953	0.0001912	0.0001878	0.0001865	0.0001893	0.0001971	0.0002104	0.0002296	0.000253	0.0002777	0.0003032	0.0003293	0.000355	0.0003791	0.0003997	0.0004164	0.0004284	0.0004347	0.0004346	0.0004298	0.000422	0.0004121	0.0004002	0.0003867	0.0003724	0.0003584	0.0003444	0.0003325	0.0003238	0.0003194	0.0003181	0.0003193	0.0003218	0.0003254	0.0003304
95	6.776e-21	7.519e-05	0.0001516	0.0002308	0.0003152	0.0004069	0.0005091	0.0006196	0.0007333	0.0008499	0.0009686	0.00109	0.001215	0.001341	0.001469	0.001594	0.001714	0.001829	0.001942	0.002054	0.002161	0.002264	0.00236	0.002445	0.002518	0.002577	0.002624	0.002659	0.002677	0.002678	0.002664	0.002635	0.002592	0.002536	0.002472	0.002402	0.002328	0.00225	0.00217	0.002093	0.00202	0.00195	0.001886	0.001827	0.001772	0.001721	0.001671	0.001621	0.001575
96	5.082e-21	2.327e-05	4.715e-05	7.172e-05	9.805e-05	0.0001269	0.0001586	0.0001924	0.0002273	0.0002621	0.0002951	0.0003266	0.0003563	0.0003841	0.0004103	0.0004349	0.0004575	0.0004801	0.0005034	0.0005274	0.000553	0.0005809	0.0006094	0.0006379	0.0006653	0.0006909	0.0007143	0.0007355	0.0007509	0.0007607	0.0007649	0.0007619	0.0007518	0.0007363	0.0007164	0.0006936	0.0006685	0.0006412	0.000612	0.0005834	0.0005548	0.0005273	0.0005028	0.0004817	0.0004632	0.0004471	0.0004328	0.0004194	0.0004079
97	-3.388e-21	6.806e-05	0.0001374	0.0002094	0.0002852	0.0003661	0.0004559	0.0005526	0.0006523	0.0007562	0.0008653	0.0009808	0.001103	0.001232	0.001367	0.001508	0.001657	0.001812	0.001978	0.002154	0.00234	0.002535	0.002737	0.002946	0.003164	0.003391	0.003623	0.00386	0.004097	0.004333	0.004566	0.004789	NaN	NaN	NaN	NaN	NaN	NaN	NaN	NaN	NaN	NaN	NaN	NaN	NaN	NaN	NaN	NaN	NaN
98	1.016e-20	3.582e-05	7.134e-05	0.0001066	0.0001414	0.000176	0.0002113	0.0002459	0.0002765	0.0003032	0.0003249	0.0003418	0.0003547	0.0003638	0.0003694	0.0003738	0.0003767	0.0003801	0.0003851	0.0003932	0.0004043	0.0004191	0.0004368	0.0004564	0.0004775	0.0004996	0.0005196	0.0005379	0.0005526	0.0005642	0.0005725	0.0005766	0.0005765	0.0005727	0.0005652	0.000555	0.0005423	0.0005292	0.0005151	0.0005005	0.0004846	0.0004684	0.0004534	0.0004401	0.0004291	0.0004209	0.0004142	0.0004085	0.0004033
99	-6.776e-21	7.288e-05	0.0001476	0.0002256	0.0003078	0.0003959	0.000493	0.0005971	0.000704	0.0008124	0.000921	0.00103	0.001138	0.001244	0.001348	0.001451	0.001552	0.001653	0.001756	0.001861	0.001971	0.002088	0.002213	0.002349	0.002498	0.002662	0.00284	0.003037	0.003251	0.003485	0.00374	0.00401	0.004292	0.004579	NaN	NaN	NaN	NaN	NaN	NaN	NaN	NaN	NaN	NaN	NaN	NaN	NaN	NaN	NaN
100	-3.388e-21	2.101e-05	4.264e-05	6.49e-05	8.908e-05	0.0001151	0.0001438	0.0001744	0.0002055	0.0002378	0.0002702	0.0003038	0.0003391	0.0003756	0.0004136	0.0004522	0.000492	0.0005345	0.0005809	0.0006311	0.0006844	0.000741	0.0007988	0.0008559	0.0009116	0.0009651	0.001016	0.001064	0.001105	0.001139	0.001165	0.001184	0.001194	0.001197	0.001196	0.001192	0.001184	0.001174	0.001162	0.001149	0.001137	0.001126	0.001117	0.001112	0.00111	0.001109	0.001108	0.001108	0.00111
101	3.388e-21	4.12e-05	8.242e-05	0.0001243	0.0001671	0.0002115	0.0002589	0.0003078	0.0003549	0.0004001	0.0004423	0.0004821	0.000521	0.0005588	0.0005946	0.0006303	0.0006654	0.0007018	0.0007418	0.000787	0.0008381	0.0008957	0.0009598	0.001028	0.001102	0.00118	0.001263	0.001349	0.001437	0.001526	0.001616	0.001704	0.00179	0.001873	0.001955	0.002035	0.002111	0.002185	0.002255	0.002323	0.002387	0.00245	0.002511	0.002572	0.002632	0.002691	0.002748	0.002804	0.002858
102	5.082e-21	2.941e-05	5.875e-05	8.772e-05	0.0001171	0.0001466	0.0001768	0.0002063	0.0002334	0.0002579	0.0002784	0.0002957	0.0003109	0.0003238	0.0003351	0.0003449	0.0003542	0.0003652	0.0003796	0.0003976	0.0004195	0.0004466	0.0004776	0.0005108	0.000546	0.000582	0.000618	0.0006533	0.0006846	0.0007117	0.0007349	0.000753	0.0007654	0.0007731	0.0007775	0.0007794	0.0007804	0.0007807	0.0007805	0.0007815	0.0007834	0.0007867	0.0007931	0.0008033	0.0008167	0.0008324	0.0008496	0.0008662	0.0008831
103	0	7.263e-05	0.0001459	0.0002214	0.0002938	0.0003624	0.000428	0.0004917	0.000555	0.0006196	0.0006888	0.0007632	0.0008443	0.0009319	0.001025	0.001127	0.001237	0.001356	0.001482	0.001613	0.00175	0.00189	0.002035	0.002181	0.00233	0.002481	0.002634	0.002792	0.002953	0.003119	0.003292	0.00347	0.003651	0.003834	0.004016	NaN	NaN	NaN	NaN	NaN	NaN	NaN	NaN	NaN	NaN	NaN	NaN	NaN	NaN
104	-6.776e-21	4.549e-05	9.141e-05	0.0001382	0.0001872	0.0002384	0.0002936	0.0003511	0.0004074	0.0004633	0.0005176	0.0005704	0.0006221	0.0006722	0.0007208	0.0007665	0.0008091	0.0008496	0.0008891	0.0009286	0.0009667	0.001004	0.001039	0.001069	0.001094	0.001113	0.001126	0.001133	0.001132	0.001123	0.001107	0.001083	0.001052	0.001013	0.0009714	0.0009265	0.0008804	0.0008337	0.0007864	0.0007403	0.0006949	0.0006509	0.0006097	0.0005724	0.0005403	0.0005107	0.0004832	0.0004569	0.0004313
105	-1.016e-20	5.43e-05	0.0001096	0.0001665	0.000226	0.0002887	0.0003571	0.0004296	0.0005025	0.0005742	0.0006429	0.0007097	0.0007744	0.0008366	0.0008949	0.0009503	0.001003	0.001054	0.001104	0.001154	0.001205	0.001258	0.001311	0.001362	0.00141	0.001455	0.001496	0.001531	0.001558	0.001579	0.001591	0.001594	0.001586	0.001569	0.001546	0.001517	0.001482	0.001443	0.0014	0.001355	0.001308	0.001262	0.001219	0.001178	0.001142	0.00111	0.00108	0.001053	0.001028
106	3.388e-21	4.785e-05	9.424e-05	0.0001391	0.0001825	0.000225	0.0002685	0.0003098	0.0003444	0.0003719	0.0003913	0.0004039	0.0004131	0.0004193	0.0004217	0.0004214	0.0004165	0.000408	0.0004011	0.0003981	0.0004	0.0004086	0.0004224	0.000438	0.0004556	0.0004746	0.0004942	0.0005167	0.00054	0.0005609	0.0005792	0.0005934	0.0006021	0.0006061	0.0006068	0.0006045	0.0006013	0.0005972	0.000591	0.0005847	0.0005801	0.0005782	0.0005805	0.0005881	0.0006009	0.0006184	0.0006394	0.0006611	0.0006839
107	5.294e-23	2.511e-06	1.206e-05	2.782e-05	4.745e-05	6.999e-05	9.472e-05	0.0001218	0.0001518	0.0001847	0.0002181	0.0002517	0.0002815	0.0003036	0.0003184	0.0003291	0.0003378	0.0003467	0.0003554	0.000363	0.0003696	0.0003777	0.0003879	0.0003999	0.0004142	0.0004314	0.0004504	0.0004693	0.0004853	0.0004987	0.0005101	0.0005185	0.0005245	0.0005286	0.0005312	0.000533	0.0005331	0.0005319	0.0005309	0.0005317	0.0005345	0.0005403	0.0005504	0.0005634	0.0005783	0.000595	0.0006137	0.000634	0.0006566
108	-3.388e-21	2.629e-05	5.229e-05	7.758e-05	0.0001023	0.0001263	0.0001499	0.0001718	0.0001904	0.0002062	0.0002173	0.0002241	0.000228	0.0002292	0.0002293	0.0002302	0.0002332	0.00024	0.0002534	0.0002735	0.0003013	0.0003399	0.000389	0.0004471	0.0005146	0.0005896	0.0006694	0.0007529	0.0008374	0.0009215	0.001004	0.001083	0.001155	0.001219	0.001275	0.001322	0.001361	0.001391	0.001413	0.001428	0.001435	0.001436	0.001432	0.001426	0.001417	0.001406	0.001393	0.00138	0.001365
109	0	2.106e-05	4.228e-05	6.404e-05	8.71e-05	0.0001115	0.0001374	0.0001642	0.0001905	0.0002161	0.0002391	0.0002589	0.0002752	0.0002888	0.0002998	0.0003096	0.0003193	0.0003319	0.0003479	0.0003684	0.0003952	0.0004294	0.0004721	0.000522	0.0005784	0.0006421	0.0007097	0.0007796	0.0008472	0.0009129	0.000977	0.001035	0.001086	0.001129	0.001168	0.001201	0.001228	0.001253	0.001278	0.001303	0.001328	0.001351	0.001374	0.001401	0.00143	0.001459	0.001485	0.001509	0.001526
110	0	4.383e-05	8.788e-05	0.0001321	0.0001762	0.0002202	0.0002661	0.0003119	0.0003538	0.0003914	0.0004243	0.0004536	0.0004798	0.0005028	0.000522	0.00054	0.0005569	0.0005738	0.0005921	0.0006135	0.0006388	0.0006676	0.000698	0.0007279	0.0007571	0.0007855	0.0008101	0.0008302	0.0008434	0.0008508	0.0008517	0.0008444	0.0008295	0.0008079	0.0007819	0.0007517	0.0007178	0.0006814	0.000643	0.0006042	0.0005638	0.0005236	0.0004852	0.0004488	0.0004154	0.0003833	0.0003523	0.0003229	0.0002955
111	4.235e-22	8.249e-06	1.629e-05	2.478e-05	3.394e-05	4.298e-05	5.219e-05	6.128e-05	7.056e-05	8.077e-05	9.042e-05	9.802e-05	0.0001042	0.0001098	0.0001154	0.0001227	0.0001333	0.0001472	0.0001652	0.0001867	0.0002119	0.0002433	0.0002819	0.0003264	0.0003765	0.0004319	0.0004905	0.0005511	0.0006141	0.0006794	0.0007474	0.0008165	0.0008851	0.0009527	0.001021	0.001089	0.001156	0.001224	0.001292	0.001358	0.001422	0.001484	0.001544	0.001601	0.001657	0.001708	0.001755	0.001799	0.001839
112	0	4.508e-05	8.977e-05	0.0001329	0.0001743	0.0002143	0.0002541	0.0002914	0.0003221	0.0003469	0.0003653	0.0003778	0.0003853	0.0003879	0.0003879	0.0003864	0.000383	0.0003798	0.0003787	0.0003817	0.000387	0.0003953	0.0004071	0.0004213	0.000438	0.0004552	0.0004705	0.0004847	0.0004953	0.0005034	0.0005099	0.0005162	0.0005222	0.0005262	0.0005293	0.0005316	0.0005337	0.0005372	0.0005408	0.0005455	0.0005502	0.0005519	0.0005503	0.0005439	0.0005344	0.0005202	0.000501	0.0004772	0.0004495
113	-5.421e-20	-0.0003004	-0.0005237	-0.0006773	-0.0007693	-0.0007915	-0.0007535	-0.0006749	-0.0005617	-0.0004146	-0.0002265	1.039e-05	0.0002612	0.0004818	0.0006683	0.0008202	0.0009226	0.0009824	0.001024	0.001059	0.001084	0.001095	0.001089	0.001061	0.00102	0.0009688	0.0009166	0.0008757	0.0008465	0.0008242	0.0008031	0.0007892	0.000783	0.0007824	0.0007858	0.0007894	0.0007969	0.0008035	0.0008027	0.000795	0.0007798	0.0007581	0.0007262	0.0006857	0.0006412	0.000599	0.0005603	0.0005199	0.00048
114	0	4.269e-05	8.554e-05	0.0001286	0.0001723	0.0002169	0.0002644	0.000313	0.0003581	0.0004003	0.0004392	0.0004738	0.000504	0.0005302	0.0005536	0.000575	0.0005942	0.0006121	0.0006312	0.0006551	0.0006828	0.0007144	0.0007524	0.0007954	0.0008436	0.0008957	0.00095	0.001007	0.001065	0.001124	0.001183	0.001241	0.001301	0.001361	0.001428	0.001508	0.001603	0.001721	0.001866	0.002042	0.002254	0.002507	0.002803	0.003141	0.003517	0.003917	NaN	NaN	NaN
115	1.694e-21	2.767e-05	5.584e-05	8.474e-05	0.0001146	0.0001461	0.0001799	0.0002153	0.0002504	0.0002845	0.0003175	0.0003479	0.0003753	0.0003991	0.0004202	0.0004394	0.0004564	0.0004727	0.0004884	0.0005047	0.0005203	0.0005352	0.0005515	0.000569	0.0005888	0.0006102	0.0006319	0.0006543	0.000676	0.0006979	0.0007204	0.000745	0.0007722	0.0007999	0.0008296	0.0008605	0.0008919	0.0009245	0.000957	0.00099	0.001023	0.001054	0.001082	0.001106	0.001127	0.001142	0.00115	0.001152	0.001149
116	8.132e-20	0.0003518	0.0007198	0.001119	0.001562	0.002043	0.002556	0.003103	0.003685	0.004298	0.004927	NaN	NaN	NaN	NaN	NaN	NaN	NaN	NaN	NaN	NaN	NaN	NaN	NaN	NaN	NaN	NaN	NaN	NaN	NaN	NaN	NaN	NaN	NaN	NaN	NaN	NaN	NaN	NaN	NaN	NaN	NaN	NaN	NaN	NaN	NaN	NaN	NaN	NaN
117	0	2.534e-05	5.091e-05	7.706e-05	0.0001036	0.0001312	0.0001609	0.000192	0.0002221	0.0002519	0.0002819	0.0003112	0.0003407	0.0003697	0.0003987	0.0004287	0.0004591	0.0004902	0.0005226	0.0005568	0.0005911	0.000624	0.0006567	0.0006865	0.0007135	0.0007376	0.0007565	0.0007702	0.0007785	0.000782	0.0007811	0.0007774	0.0007718	0.0007631	0.0007566	0.0007525	0.0007505	0.0007526	0.000758	0.0007672	0.0007798	0.0007942	0.0008098	0.0008265	0.000845	0.0008585	0.0008665	0.0008684	0.0008633
118	-3.388e-21	3.505e-05	6.98e-05	0.000104	0.0001376	0.0001706	0.0002047	0.0002384	0.0002679	0.0002947	0.0003183	0.0003382	0.0003555	0.0003703	0.0003843	0.0003989	0.0004144	0.0004315	0.0004522	0.0004785	0.0005082	0.000542	0.0005812	0.0006244	0.0006712	0.0007206	0.0007698	0.0008177	0.0008634	0.0009057	0.0009449	0.0009821	0.001016	0.001044	0.001068	0.001089	0.001106	0.001121	0.001134	0.001146	0.001157	0.001165	0.00117	0.001173	0.001174	0.001172	0.001163	0.001149	0.001128
119	-5.421e-20	0.0002153	0.0004258	0.000628	0.0008177	0.000994	0.001165	0.001316	0.001433	0.001517	0.001577	0.001618	0.00164	0.001653	0.00166	0.001662	0.001661	0.001659	0.001667	0.001689	0.001725	0.001766	0.00181	0.00186	0.001909	0.001954	0.001991	0.002018	0.00203	0.00203	0.002024	0.002012	0.001998	0.001981	0.001955	0.001922	0.001885	0.001847	0.001811	0.001781	0.001754	0.001726	0.001697	0.001662	0.001623	0.001585	0.001547	0.001505	0.001456
120	0	0.0001765	0.0003508	0.0005198	0.0006811	0.0008347	0.0009873	0.001129	0.001248	0.001342	0.001418	0.001479	0.001525	0.001562	0.001595	0.001627	0.00166	0.001697	0.001745	0.001809	0.001889	0.001976	0.002072	0.002179	0.002297	0.002425	0.002562	0.00271	0.002874	0.00306	0.003278	0.003535	0.00384	0.004192	0.004584	0.005005	0.005447	NaN	NaN	NaN	NaN	NaN	NaN	NaN	NaN	NaN	NaN	NaN	NaN
121	6.776e-21	7.647e-05	0.000151	0.0002215	0.0002857	0.0003438	0.0003973	0.0004414	0.0004706	0.0004847	0.0004879	0.0004818	0.0004673	0.000447	0.0004248	0.0004022	0.00038	0.0003619	0.0003526	0.000354	0.000366	0.0003853	0.0004115	0.0004457	0.0004869	0.0005322	0.000579	0.0006263	0.0006695	0.0007096	0.0007473	0.0007838	0.0008202	0.0008548	0.0008847	0.0009084	0.0009268	0.0009417	0.0009531	0.0009635	0.0009716	0.0009754	0.0009741	0.0009654	0.0009507	0.0009328	0.0009126	0.000889	0.0008604
122	-6.776e-21	9.917e-05	0.0001981	0.0002957	0.0003921	0.0004884	0.0005873	0.0006844	0.0007729	0.0008508	0.0009195	0.0009794	0.00103	0.001074	0.001113	0.001148	0.00118	0.001211	0.001244	0.001282	0.001325	0.00137	0.001417	0.001466	0.001514	0.001559	0.001598	0.00163	0.001653	0.001669	0.001679	0.001683	0.001684	0.001682	0.001674	0.001663	0.001649	0.001637	0.001624	0.001614	0.001605	0.001595	0.001585	0.001573	0.00156	0.001549	0.001539	0.00153	0.001517
123	-6.776e-21	3.609e-05	7.256e-05	0.0001085	0.0001441	0.0001798	0.0002178	0.0002569	0.0002939	0.0003302	0.0003673	0.000406	0.0004471	0.0004916	0.0005429	0.0006014	0.0006674	0.0007417	0.000826	0.0009218	0.001027	0.001141	0.001264	0.001394	0.001529	0.001667	0.001804	0.00194	0.002072	0.0022	0.002322	0.002439	0.00255	0.002652	0.002742	0.002823	0.002896	0.002961	0.003019	0.00307	0.003116	0.003154	0.003184	0.003207	0.003226	0.003242	0.003251	0.003251	0.003242
124	0	3.325e-05	6.691e-05	0.0001007	0.000135	0.0001706	0.0002079	0.0002463	0.0002845	0.0003219	0.0003583	0.000393	0.0004244	0.0004537	0.0004825	0.0005118	0.0005412	0.000572	0.0006029	0.0006338	0.0006628	0.0006882	0.0007104	0.0007304	0.000747	0.000759	0.0007642	0.0007632	0.0007557	0.0007452	0.0007322	0.0007199	0.0007111	0.0007055	0.0007013	0.0006996	0.0006999	0.0007044	0.0007118	0.0007214	0.0007302	0.0007375	0.0007418	0.0007402	0.0007335	0.0007249	0.0007143	0.0007017	0.0006865
125	-6.776e-21	-2.63e-05	-4.037e-05	-4.413e-05	-3.801e-05	-2.587e-05	-1.278e-05	1.467e-06	1.95e-05	4.38e-05	7.462e-05	0.0001117	0.0001471	0.0001751	0.0001984	0.0002183	0.0002371	0.0002598	0.0002856	0.0003133	0.0003412	0.0003695	0.0003984	0.0004292	0.0004624	0.0004964	0.0005287	0.0005585	0.0005833	0.0006045	0.0006235	0.0006414	0.0006579	0.0006731	0.0006859	0.0006959	0.0007039	0.0007126	0.0007205	0.0007286	0.0007352	0.0007384	0.0007386	0.000735	0.0007276	0.0007181	0.0007066	0.0006915	0.0006714
126	-6.776e-21	4.415e-05	8.908e-05	0.0001353	0.0001838	0.0002357	0.0002932	0.0003564	0.0004199	0.0004823	0.0005425	0.0005997	0.0006529	0.0007022	0.0007485	0.0007926	0.0008349	0.000877	0.0009175	0.00096	0.001003	0.001047	0.00109	0.001134	0.001177	0.001218	0.001253	0.00128	0.001298	0.001308	0.00131	0.001304	0.001291	0.001271	0.001243	0.001207	0.001165	0.001124	0.001082	0.001042	0.001002	0.0009622	0.000924	0.0008878	0.000854	0.0008263	0.0008046	0.0007858	0.0007657
127	3.388e-21	4.589e-05	9.344e-05	0.0001444	0.0002	0.0002615	0.000332	0.0004098	0.000492	0.0005786	0.0006696	0.0007633	0.0008593	0.0009562	0.001052	0.001147	0.00124	0.001329	0.001417	0.001502	0.001582	0.001655	0.00172	0.001777	0.001824	0.001862	0.001891	0.001908	0.001914	0.001908	0.001892	0.001869	0.00184	0.001804	0.001764	0.001721	0.001675	0.001628	0.001581	0.001536	0.001493	0.001451	0.001409	0.001369	0.001331	0.001297	0.001263	0.00123	0.001196
128	0	5.738e-05	0.0001158	0.0001772	0.000243	0.0003154	0.0003967	0.0004853	0.0005778	0.0006721	0.0007682	0.0008637	0.000959	0.001053	0.001145	0.001232	0.001315	0.001393	0.001468	0.00154	0.001607	0.001668	0.001724	0.001775	0.001817	0.001852	0.00188	0.001899	0.001909	0.00191	0.001903	0.001892	0.001876	0.001856	0.00183	0.001805	0.001777	0.00175	0.001723	0.001698	0.001676	0.001654	0.001633	0.001615	0.0016	0.00159	0.001581	0.001573	0.001566
129	0	2.294e-05	4.61e-05	6.976e-05	9.38e-05	0.0001191	0.0001457	0.0001732	0.0002009	0.0002279	0.0002552	0.0002812	0.0003052	0.0003279	0.0003502	0.0003727	0.0003959	0.0004202	0.000445	0.00047	0.0004939	0.0005148	0.000534	0.0005521	0.0005681	0.0005815	0.00059	0.0005923	0.0005902	0.0005855	0.0005779	0.0005699	0.0005634	0.0005576	0.0005514	0.0005458	0.0005406	0.0005394	0.000543	0.0005493	0.0005565	0.0005661	0.0005778	0.0005898	0.0006029	0.0006191	0.0006375	0.0006572	0.0006748
130	-3.388e-21	-1.984e-05	-2.709e-05	-1.869e-05	3.729e-06	3.207e-05	6.477e-05	0.0001032	0.0001482	0.0002046	0.0002743	0.000351	0.0004278	0.0004988	0.0005653	0.0006283	0.0006926	0.0007609	0.0008296	0.0008976	0.0009629	0.001023	0.00108	0.001133	0.00118	0.001221	0.001253	0.001275	0.001283	0.001283	0.001274	0.001257	0.001236	0.001212	0.001185	0.001156	0.001128	0.001103	0.001081	0.001062	0.001045	0.001029	0.001015	0.001	0.0009844	0.0009678	0.0009499	0.0009285	0.0009027
131	3.388e-21	4.573e-05	9.107e-05	0.0001353	0.0001785	0.0002209	0.0002643	0.0003068	0.0003439	0.0003757	0.000403	0.0004263	0.0004468	0.000465	0.0004825	0.0004994	0.0005167	0.000535	0.0005564	0.000583	0.000613	0.0006455	0.0006809	0.0007176	0.0007548	0.0007905	0.0008234	0.0008525	0.0008772	0.0008976	0.0009142	0.000929	0.000942	0.0009512	0.0009576	0.0009624	0.0009674	0.0009742	0.0009831	0.0009943	0.001008	0.001022	0.001037	0.001053	0.001072	0.001094	0.001117	0.001139	0.001158
132	-1.694e-21	3.105e-05	6.353e-05	9.772e-05	0.0001346	0.0001752	0.0002215	0.0002729	0.0003266	0.0003831	0.0004432	0.0005073	0.0005751	0.0006447	0.0007163	0.0007886	0.0008603	0.0009317	0.001003	0.001076	0.001148	0.001216	0.001283	0.001347	0.00141	0.00147	0.001528	0.001585	0.001639	0.00169	0.00174	0.001789	0.001838	0.001883	0.001925	0.001963	0.001998	0.002029	0.002054	0.002076	0.002093	0.002103	0.002105	0.002101	0.002094	0.002084	0.002071	0.002051	0.002028
133	-1.355e-20	-5.901e-05	-0.000104	-0.0001364	-0.0001574	-0.0001671	-0.0001673	-0.000158	-0.0001408	-0.000116	-8.303e-05	-3.994e-05	6.513e-06	4.983e-05	9.045e-05	0.000129	0.0001659	0.0002041	0.0002422	0.0002811	0.0003198	0.0003591	0.0003966	0.0004317	0.0004634	0.000491	0.0005133	0.0005301	0.0005405	0.0005477	0.000552	0.0005546	0.0005548	0.0005543	0.0005535	0.0005523	0.000552	0.0005539	0.000557	0.0005607	0.0005621	0.0005609	0.0005575	0.0005516	0.0005423	0.0005304	0.0005165	0.0004994	0.0004786
134	-1.694e-21	2.886e-05	5.844e-05	8.857e-05	0.0001196	0.0001519	0.0001869	0.0002238	0.0002591	0.0002935	0.0003269	0.0003588	0.0003889	0.0004164	0.0004423	0.0004668	0.0004899	0.0005123	0.0005345	0.0005586	0.0005815	0.0006025	0.0006225	0.0006409	0.000658	0.0006733	0.0006853	0.0006934	0.000697	0.0006961	0.0006909	0.0006843	0.0006766	0.0006659	0.0006531	0.0006382	0.0006214	0.0006041	0.0005863	0.0005691	0.0005526	0.0005355	0.0005172	0.0004988	0.0004822	0.0004677	0.000454	0.0004406	0.0004271
135	6.776e-21	-3.027e-05	-4.405e-05	-3.953e-05	-1.873e-05	1.088e-05	4.541e-05	8.561e-05	0.0001336	0.0001935	0.000267	0.0003497	0.0004303	0.0005022	0.0005666	0.0006255	0.0006843	0.0007466	0.0008111	0.0008779	0.0009463	0.001015	0.001088	0.001167	0.00125	0.001337	0.001425	0.001511	0.001595	0.001678	0.001762	0.001847	0.001938	0.002035	0.002139	0.002255	0.002388	0.002541	0.002719	0.002922	0.003148	0.003397	0.003662	0.003936	NaN	NaN	NaN	NaN	NaN
136	3.388e-21	6.319e-05	0.0001272	0.0001924	0.0002599	0.0003303	0.000407	0.0004878	0.0005659	0.000642	0.0007158	0.0007859	0.0008526	0.000914	0.0009709	0.001022	0.001068	0.001107	0.001143	0.001178	0.001211	0.001239	0.001266	0.00129	0.001312	0.001331	0.001347	0.001358	0.001366	0.001368	0.001366	0.00136	0.001353	0.001343	0.001329	0.001313	0.001294	0.001275	0.001256	0.001238	0.00122	0.001203	0.001185	0.001166	0.001147	0.001129	0.001109	0.001087	0.001062
137	0	3.751e-05	7.534e-05	0.0001131	0.000151	0.0001895	0.0002304	0.0002717	0.0003095	0.000345	0.0003776	0.0004073	0.0004341	0.0004574	0.0004779	0.0004962	0.0005113	0.0005237	0.0005359	0.0005495	0.0005616	0.0005733	0.0005858	0.0005988	0.0006127	0.0006268	0.00064	0.0006525	0.0006635	0.000673	0.0006813	0.0006914	0.000702	0.0007109	0.0007177	0.0007233	0.0007283	0.0007334	0.0007384	0.0007442	0.0007492	0.0007527	0.0007533	0.0007511	0.0007478	0.0007448	0.0007396	0.0007315	0.0007197
138	-5.082e-21	-1.227e-05	-1.473e-05	-7.426e-06	1.125e-05	3.479e-05	6.196e-05	9.464e-05	0.000134	0.0001843	0.0002458	0.0003163	0.0003893	0.0004599	0.0005314	0.0006037	0.0006823	0.0007702	0.0008638	0.0009611	0.00106	0.001161	0.001265	0.001375	0.001493	0.001617	0.001743	0.001872	0.002005	0.002147	0.002302	0.002475	0.002666	0.002876	0.003102	0.003342	0.003596	NaN	NaN	NaN	NaN	NaN	NaN	NaN	NaN	NaN	NaN	NaN	NaN
139	6.776e-21	6.25e-05	0.000127	0.0001947	0.0002677	0.0003474	0.0004356	0.0005294	0.0006263	0.0007262	0.0008275	0.0009287	0.001028	0.001125	0.001217	0.001304	0.001386	0.001461	0.001532	0.001601	0.001668	0.001732	0.0018	0.001875	0.001962	0.002065	0.00219	0.002341	0.002523	0.002742	0.003	0.0033	0.003638	0.004007	0.004395	NaN	NaN	NaN	NaN	NaN	NaN	NaN	NaN	NaN	NaN	NaN	NaN	NaN	NaN
140	-2.118e-21	-2.505e-06	3.157e-06	1.935e-05	4.209e-05	6.92e-05	0.0001003	0.0001363	0.0001778	0.0002269	0.0002836	0.0003437	0.000403	0.0004581	0.0005096	0.0005618	0.0006163	0.0006739	0.0007328	0.0007919	0.0008488	0.0009042	0.0009601	0.001016	0.00107	0.001121	0.001166	0.001202	0.001231	0.001251	0.001266	0.001274	0.001278	0.001277	0.001271	0.001259	0.001245	0.00123	0.001215	0.001201	0.001185	0.001169	0.001152	0.001133	0.001113	0.001094	0.001075	0.001053	0.001029
141	6.776e-21	4.96e-05	9.855e-05	0.0001471	0.0001954	0.0002439	0.000295	0.0003468	0.0003929	0.0004345	0.0004733	0.000508	0.0005396	0.000569	0.0005966	0.0006206	0.0006403	0.0006562	0.0006694	0.0006847	0.0006994	0.0007113	0.0007225	0.0007312	0.0007375	0.0007409	0.000742	0.0007416	0.0007391	0.0007361	0.0007312	0.0007271	0.000725	0.000723	0.0007224	0.0007228	0.0007243	0.0007281	0.0007333	0.00074	0.0007468	0.0007531	0.0007581	0.0007611	0.0007631	0.0007642	0.0007633	0.0007601	0.000752
142	1.016e-20	6.397e-05	0.0001293	0.0001972	0.0002703	0.0003503	0.000441	0.0005419	0.0006467	0.000756	0.0008684	0.0009829	0.001099	0.001217	0.001337	0.001456	0.001573	0.001688	0.0018	0.001915	0.00203	0.002149	0.002275	0.002412	0.002563	0.002732	0.002922	0.00314	0.003386	0.003667	0.003982	0.004331	0.004706	0.005095	NaN	NaN	NaN	NaN	NaN	NaN	NaN	NaN	NaN	NaN	NaN	NaN	NaN	NaN	NaN
143	-2.541e-21	1.659e-05	3.308e-05	4.883e-05	6.414e-05	7.909e-05	9.394e-05	0.0001083	0.000121	0.000132	0.0001407	0.0001474	0.0001523	0.0001556	0.0001588	0.0001622	0.0001668	0.0001735	0.000182	0.0001925	0.0002034	0.0002151	0.0002275	0.0002397	0.0002517	0.0002627	0.0002715	0.0002768	0.0002778	0.0002758	0.0002719	0.0002682	0.0002645	0.0002606	0.0002565	0.000253	0.0002496	0.0002475	0.0002472	0.0002493	0.0002529	0.000256	0.0002577	0.0002586	0.0002589	0.00026	0.0002601	0.0002599	0.0002592
144	-6.776e-21	8.328e-05	0.0001704	0.0002648	0.0003705	0.0004905	0.0006296	0.0007879	0.0009587	0.00114	0.001329	0.001521	0.001711	0.001897	0.002074	0.002241	0.002394	0.002532	0.002653	0.002759	0.00285	0.00293	0.003003	0.003075	0.003155	0.003246	0.003355	0.003485	0.00364	0.003826	0.004045	0.004298	0.004578	0.004875	NaN	NaN	NaN	NaN	NaN	NaN	NaN	NaN	NaN	NaN	NaN	NaN	NaN	NaN	NaN
145	-6.776e-21	3.946e-05	7.853e-05	0.0001175	0.0001576	0.0001995	0.0002455	0.0002943	0.0003409	0.0003861	0.0004309	0.0004734	0.0005138	0.0005538	0.0005949	0.0006346	0.0006713	0.0007053	0.0007378	0.0007722	0.0008058	0.0008375	0.0008697	0.000901	0.0009297	0.000954	0.0009749	0.0009935	0.001009	0.001023	0.001033	0.001043	0.001053	0.00106	0.001066	0.001072	0.001078	0.001086	0.001094	0.001103	0.001112	0.001119	0.001124	0.001126	0.001127	0.001126	0.001121	0.001112	0.001096
146	0	4.508e-05	9.171e-05	0.0001417	0.0001966	0.0002581	0.0003294	0.0004105	0.000499	0.0005973	0.0007074	0.000831	0.0009709	0.00113	0.00131	0.001514	0.001744	0.002005	0.0023	0.002632	0.003	0.003401	0.003829	0.00428	0.004742	NaN	NaN	NaN	NaN	NaN	NaN	NaN	NaN	NaN	NaN	NaN	NaN	NaN	NaN	NaN	NaN	NaN	NaN	NaN	NaN	NaN	NaN	NaN	NaN
147	0	4.103e-05	8.238e-05	0.0001238	0.0001661	0.0002097	0.0002559	0.000303	0.000348	0.0003901	0.0004287	0.000463	0.0004938	0.0005199	0.0005424	0.0005608	0.0005756	0.0005876	0.0005983	0.0006091	0.0006197	0.0006306	0.0006431	0.0006556	0.0006693	0.0006834	0.0006971	0.0007092	0.0007186	0.0007257	0.0007302	0.0007328	0.0007326	0.000728	0.00072	0.0007081	0.0006919	0.0006727	0.0006515	0.0006294	0.0006061	0.0005811	0.0005544	0.0005277	0.0005019	0.0004784	0.0004567	0.000438	0.000422
148	0	7.979e-05	0.0001618	0.0002465	0.0003352	0.000425	0.000513	0.0005984	0.0006822	0.000767	0.000853	0.0009375	0.00102	0.001102	0.001184	0.001268	0.001355	0.001452	0.001558	0.001675	0.0018	0.001934	0.002081	0.002244	0.002424	0.002622	0.00284	0.003079	0.00334	0.003624	0.003933	0.004271	0.004631	0.005	0.00537	NaN	NaN	NaN	NaN	NaN	NaN	NaN	NaN	NaN	NaN	NaN	NaN	NaN	NaN
149	0	3.706e-05	7.539e-05	0.0001162	0.0001607	0.0002102	0.0002664	0.0003292	0.000395	0.0004642	0.0005368	0.0006109	0.0006847	0.0007582	0.0008317	0.0009039	0.0009733	0.001041	0.001105	0.001168	0.001227	0.001283	0.001335	0.001384	0.001429	0.001468	0.0015	0.001526	0.001545	0.001557	0.001564	0.001567	0.001565	0.001557	0.001545	0.001531	0.001517	0.001506	0.001497	0.001488	0.00148	0.001471	0.001461	0.001452	0.001444	0.001435	0.001424	0.001407	0.001381
150	0	3.219e-05	6.585e-05	0.0001014	0.0001406	0.0001847	0.0002348	0.0002905	0.0003499	0.0004128	0.0004765	0.0005393	0.0006001	0.0006575	0.0007125	0.0007643	0.0008117	0.0008547	0.0008933	0.0009282	0.0009578	0.000984	0.001009	0.001031	0.001051	0.00107	0.001085	0.001098	0.001108	0.001116	0.001122	0.001127	0.001131	0.001131	0.001129	0.001125	0.001118	0.001111	0.001102	0.001092	0.00108	0.001064	0.001046	0.001025	0.001004	0.0009827	0.0009594	0.0009347	0.0009085
151	6.776e-21	7.707e-05	0.0001532	0.000229	0.0003041	0.0003785	0.0004564	0.0005352	0.0006062	0.0006703	0.0007287	0.0007795	0.0008235	0.0008638	0.0009018	0.0009386	0.0009748	0.00101	0.001046	0.001088	0.001132	0.001176	0.00122	0.001263	0.0013	0.001328	0.001348	0.001358	0.001359	0.001352	0.001339	0.001322	0.001303	0.001282	0.001261	0.001245	0.001234	0.001229	0.001229	0.001233	0.001241	0.001249	0.001256	0.001262	0.001266	0.001269	0.001266	0.001256	0.001238
152	-6.776e-21	-2.636e-05	-3.827e-05	-3.312e-05	-1.201e-05	1.735e-05	5.228e-05	9.254e-05	0.0001399	0.0001993	0.0002714	0.0003489	0.0004241	0.0004921	0.0005547	0.0006128	0.000669	0.0007253	0.000783	0.0008405	0.0008961	0.0009506	0.001008	0.001068	0.001126	0.00118	0.001225	0.001265	0.001298	0.001323	0.001343	0.001358	0.001367	0.00137	0.001366	0.00136	0.001356	0.001357	0.001362	0.00137	0.001381	0.001391	0.0014	0.001409	0.00142	0.001433	0.001444	0.001449	0.001447
153	0	3.979e-05	7.864e-05	0.0001162	0.0001523	0.0001868	0.0002212	0.0002535	0.000279	0.0002993	0.0003146	0.0003251	0.0003323	0.0003373	0.0003409	0.000344	0.0003466	0.0003499	0.0003562	0.000368	0.0003833	0.0004016	0.0004231	0.0004467	0.0004712	0.0004955	0.0005177	0.0005379	0.0005549	0.0005691	0.0005801	0.0005892	0.0005963	0.0006003	0.0006009	0.0005987	0.0005947	0.0005912	0.0005865	0.0005817	0.0005758	0.0005677	0.0005574	0.0005454	0.0005325	0.0005202	0.000508	0.0004948	0.0004789
154	6.776e-21	7.471e-05	0.0001508	0.0002307	0.0003166	0.0004104	0.0005166	0.000634	0.000756	0.0008818	0.001011	0.001143	0.001276	0.00141	0.001546	0.001682	0.001817	0.001951	0.002084	0.002219	0.002354	0.002486	0.002614	0.00274	0.002858	0.002967	0.003065	0.003149	0.003221	0.00328	0.003326	0.00336	0.003383	0.003396	0.003397	0.003389	0.003374	0.003355	0.003331	0.003301	0.003267	0.003226	0.003178	0.003125	0.003066	0.003002	0.002935	0.002862	0.002781
155	0	7.047e-05	0.0001403	0.0002115	0.0002847	0.000361	0.000438	0.0005139	0.0005888	0.0006612	0.0007295	0.0007907	0.0008451	0.0008957	0.0009418	0.0009853	0.001027	0.001068	0.001109	0.001152	0.001196	0.001239	0.001283	0.001328	0.001369	0.001404	0.001431	0.001447	0.001453	0.001449	0.001436	0.001417	0.001391	0.001361	0.001325	0.001288	0.001251	0.001219	0.001191	0.001168	0.00115	0.001135	0.001121	0.00111	0.001101	0.001093	0.001086	0.001078	0.001065
156	0	3.508e-05	7.042e-05	0.000106	0.0001429	0.0001811	0.0002217	0.0002634	0.0003028	0.000341	0.0003757	0.0004059	0.0004315	0.0004521	0.0004693	0.0004829	0.0004937	0.0005031	0.0005126	0.0005239	0.0005338	0.000544	0.0005559	0.0005692	0.0005843	0.0005994	0.000614	0.0006265	0.0006358	0.0006412	0.0006433	0.0006452	0.0006462	0.0006447	0.0006407	0.000634	0.0006256	0.0006163	0.0006064	0.0005975	0.0005897	0.0005819	0.0005728	0.0005631	0.0005538	0.0005457	0.000538	0.0005302	0.0005222
157	3.388e-21	7.003e-05	0.000142	0.000217	0.0002972	0.0003846	0.0004822	0.000588	0.0006967	0.0008065	0.0009155	0.001021	0.001122	0.001217	0.001306	0.001388	0.001462	0.001529	0.001589	0.001645	0.001696	0.001741	0.001782	0.001818	0.001849	0.001874	0.001892	0.001903	0.001908	0.001905	0.001896	0.001884	0.00187	0.001853	0.001833	0.001813	0.001792	0.001772	0.001753	0.001734	0.001715	0.001693	0.001666	0.001637	0.001604	0.00157	0.001532	0.001489	0.001442
158	6.776e-21	0.0001172	0.0002389	0.0003693	0.0005129	0.000674	0.0008606	0.001072	0.001301	0.001549	0.001814	0.002092	0.002376	0.002663	NaN	NaN	NaN	NaN	NaN	NaN	NaN	NaN	NaN	NaN	NaN	NaN	NaN	NaN	NaN	NaN	NaN	NaN	NaN	NaN	NaN	NaN	NaN	NaN	NaN	NaN	NaN	NaN	NaN	NaN	NaN	NaN	NaN	NaN	NaN
159	3.388e-21	6.186e-05	0.0001242	0.0001882	0.0002555	0.0003274	0.0004064	0.0004903	0.0005746	0.0006586	0.0007399	0.0008166	0.0008885	0.0009564	0.001021	0.001081	0.001136	0.001188	0.001239	0.00129	0.00134	0.00139	0.001442	0.001494	0.001545	0.001594	0.001638	0.001678	0.001712	0.001738	0.001758	0.001775	0.001786	0.001791	0.001789	0.001783	0.001772	0.001759	0.001744	0.001728	0.001713	0.001694	0.001672	0.001648	0.001623	0.0016	0.001576	0.001551	0.001524
160	0	7.028e-05	0.0001394	0.000209	0.0002793	0.0003506	0.0004262	0.0005032	0.0005774	0.0006478	0.0007127	0.0007705	0.0008224	0.0008724	0.0009203	0.0009693	0.001022	0.001075	0.001133	0.001196	0.001263	0.001333	0.001407	0.00148	0.001548	0.001608	0.001654	0.001685	0.001703	0.001706	0.001695	0.001673	0.001637	0.001592	0.001539	0.001481	0.001422	0.001364	0.001309	0.001255	0.001205	0.001154	0.001105	0.00106	0.001017	0.0009765	0.0009374	0.000898	0.0008564
161	0	5.008e-05	0.0001012	0.0001542	0.00021	0.0002694	0.0003344	0.0004037	0.0004729	0.0005413	0.0006075	0.0006697	0.0007277	0.0007801	0.0008272	0.0008694	0.0009076	0.0009428	0.0009762	0.00101	0.001042	0.001076	0.00111	0.001147	0.001186	0.001226	0.001265	0.001301	0.001333	0.00136	0.001383	0.001403	0.001417	0.001424	0.001424	0.001417	0.001405	0.00139	0.001374	0.00136	0.001348	0.001336	0.001327	0.001322	0.001322	0.001329	0.001342	0.001359	0.001378
162	1.355e-20	9.764e-05	0.0001983	0.0003046	0.0004195	0.0005459	0.0006887	0.0008456	0.00101	0.001183	0.001363	0.00155	0.001745	0.001944	0.002149	0.002357	0.002566	0.002779	0.002999	0.003225	0.003449	0.003667	NaN	NaN	NaN	NaN	NaN	NaN	NaN	NaN	NaN	NaN	NaN	NaN	NaN	NaN	NaN	NaN	NaN	NaN	NaN	NaN	NaN	NaN	NaN	NaN	NaN	NaN	NaN
163	-6.776e-21	7.928e-05	0.0001603	0.0002445	0.0003343	0.0004315	0.0005397	0.0006563	0.0007751	0.0008946	0.001011	0.001123	0.001228	0.001327	0.001418	0.001501	0.001576	0.001644	0.001708	0.001771	0.001832	0.001894	0.001958	0.002025	0.002094	0.002166	0.002238	0.00231	0.002381	0.002448	0.00251	0.00257	0.002624	0.00267	0.002708	0.002738	0.002761	0.002777	0.00279	0.0028	0.002811	0.002821	0.002832	0.002847	0.00287	0.002903	0.002943	0.00299	0.003039
164	-6.776e-21	7.866e-05	0.0001586	0.0002415	0.0003295	0.0004244	0.0005299	0.0006435	0.0007599	0.0008776	0.0009937	0.001106	0.001215	0.001318	0.001416	0.001507	0.00159	0.001664	0.001731	0.001791	0.001843	0.001888	0.001926	0.001956	0.001977	0.001988	0.001988	0.001976	0.001956	0.001925	0.001888	0.001847	0.001801	0.001753	0.001703	0.001652	0.001603	0.001558	0.001517	0.00148	0.001446	0.001412	0.001379	0.001348	0.001317	0.001289	0.001262	0.001234	0.001203
165	6.776e-21	5.764e-05	0.0001138	0.0001689	0.000222	0.0002741	0.0003284	0.0003825	0.0004312	0.000471	0.000502	0.0005248	0.0005389	0.0005498	0.0005584	0.0005694	0.0005849	0.000602	0.0006241	0.0006535	0.0006927	0.0007395	0.0007889	0.0008429	0.0008936	0.0009375	0.0009681	0.000983	0.000987	0.0009785	0.0009591	0.0009293	0.0008886	0.0008471	0.0007999	0.0007504	0.0007044	0.0006668	0.0006379	0.0006138	0.0005953	0.000577	0.0005586	0.0005441	0.0005253	0.0005091	0.0004978	0.0004868	0.0004718
166	-3.388e-21	4.748e-05	9.438e-05	0.0001416	0.0001899	0.0002397	0.0002933	0.0003481	0.0004006	0.00045	0.0004946	0.0005335	0.0005673	0.0005974	0.0006234	0.0006455	0.0006645	0.0006787	0.0006914	0.0007045	0.0007166	0.0007294	0.0007429	0.0007563	0.0007674	0.0007751	0.0007785	0.0007766	0.0007718	0.0007631	0.0007503	0.0007361	0.0007192	0.0007009	0.0006814	0.0006623	0.000646	0.0006335	0.0006246	0.0006181	0.0006141	0.0006113	0.000608	0.000605	0.0006009	0.0005957	0.0005887	0.0005775	0.0005611
167	0	8.891e-05	0.0001758	0.0002605	0.000344	0.0004255	0.0005101	0.0005932	0.0006667	0.0007303	0.0007808	0.0008188	0.0008465	0.0008668	0.0008813	0.0008913	0.0008999	0.0009034	0.0009084	0.0009196	0.0009358	0.0009605	0.0009908	0.001025	0.001062	0.001096	0.001127	0.001151	0.001174	0.001191	0.001202	0.001209	0.001209	0.001206	0.001201	0.001193	0.001186	0.001181	0.001179	0.001176	0.001173	0.001167	0.001158	0.001146	0.001128	0.001102	0.001072	0.001033	0.0009809
168	-6.776e-21	7.314e-05	0.0001462	0.000218	0.0002877	0.0003547	0.0004234	0.0004913	0.0005519	0.0006025	0.0006384	0.0006618	0.0006712	0.0006682	0.0006554	0.0006399	0.0006266	0.0006109	0.000596	0.0005844	0.0005754	0.0005745	0.0005776	0.0005878	0.0006043	0.000622	0.0006347	0.0006386	0.0006407	0.0006407	0.0006406	0.0006455	0.0006514	0.0006628	0.000677	0.0006892	0.0007062	0.0007298	0.0007608	0.0007949	0.0008302	0.0008627	0.0008872	0.0009045	0.0009107	0.000906	0.0008981	0.0008794	0.0008499
169	3.388e-21	4.936e-05	9.922e-05	0.0001498	0.0002016	0.0002552	0.0003124	0.0003713	0.0004282	0.0004833	0.0005358	0.0005848	0.0006305	0.000672	0.0007103	0.0007455	0.0007781	0.0008094	0.0008409	0.0008736	0.000905	0.0009365	0.000969	0.001002	0.001037	0.001072	0.001106	0.001139	0.001168	0.001193	0.001216	0.001239	0.00126	0.001278	0.001292	0.001303	0.001309	0.001311	0.00131	0.001307	0.001302	0.001293	0.00128	0.001263	0.001243	0.001221	0.001196	0.001169	0.001139
170	6.776e-21	7.33e-05	0.0001568	0.0002508	0.0003581	0.0004827	0.0006256	0.0007868	0.0009676	0.001165	0.001373	0.001595	0.001825	0.002059	0.002299	0.002547	0.002804	0.003068	0.003342	0.003624	0.003913	0.004215	0.004521	0.004826	NaN	NaN	NaN	NaN	NaN	NaN	NaN	NaN	NaN	NaN	NaN	NaN	NaN	NaN	NaN	NaN	NaN	NaN	NaN	NaN	NaN	NaN	NaN	NaN	NaN
171	3.388e-21	4.138e-05	8.318e-05	0.0001245	0.0001671	0.0002103	0.0002572	0.0003064	0.0003532	0.0004016	0.0004506	0.0005012	0.0005536	0.0006081	0.0006672	0.0007288	0.0007933	0.0008603	0.000931	0.001008	0.001087	0.001167	0.00125	0.001334	0.001419	0.001502	0.001588	0.001672	0.001754	0.001831	0.001905	0.001981	0.002056	0.002129	0.002197	0.00226	0.002316	0.002359	0.002389	0.002414	0.002433	0.00244	0.002429	0.002397	0.002343	0.002274	0.002194	0.002105	0.002016
172	-3.388e-21	2.296e-05	4.604e-05	6.953e-05	9.386e-05	0.0001194	0.0001475	0.0001777	0.0002083	0.0002413	0.000277	0.0003159	0.0003596	0.0004072	0.0004583	0.0005129	0.0005701	0.0006298	0.000691	0.0007529	0.0008114	0.0008659	0.0009147	0.0009554	0.0009884	0.001013	0.001029	0.001035	0.00103	0.001017	0.0009981	0.000977	0.0009537	0.0009297	0.0009061	0.000883	0.0008612	0.0008411	0.0008241	0.0008125	0.0008054	0.0007986	0.0007913	0.0007836	0.0007739	0.0007637	0.0007537	0.0007428	0.0007318
173	-1.694e-21	3.658e-05	8.151e-05	0.0001295	0.0001829	0.0002465	0.0003201	0.0004039	0.0004979	0.0005945	0.0006891	0.0007831	0.0008714	0.0009489	0.001018	0.001077	0.001127	0.001166	0.001194	0.001212	0.001221	0.001225	0.001225	0.001224	0.001221	0.001219	0.001217	0.001216	0.001215	0.001216	0.001219	0.001226	0.001237	0.001248	0.001261	0.001272	0.001281	0.00129	0.001297	0.001304	0.001308	0.001307	0.0013	0.001286	0.001266	0.001242	0.001215	0.001183	0.001147
174	3.388e-21	4.206e-05	8.421e-05	0.0001248	0.0001638	0.0002018	0.0002408	0.000279	0.0003126	0.0003436	0.0003711	0.0003976	0.0004235	0.0004478	0.0004719	0.0004958	0.000518	0.0005383	0.0005574	0.0005757	0.0005899	0.0006023	0.000611	0.0006163	0.0006194	0.0006206	0.0006207	0.0006203	0.0006179	0.0006159	0.0006184	0.0006278	0.0006418	0.0006614	0.0006846	0.0007106	0.0007373	0.0007609	0.0007817	0.0008054	0.0008301	0.0008492	0.00086	0.0008622	0.0008533	0.000838	0.000818	0.0007954	0.0007762
175	6.776e-21	6.839e-05	0.0001395	0.000215	0.0002975	0.0003895	0.0004874	0.0005921	0.0007057	0.0008273	0.0009549	0.001087	0.001223	0.001361	0.001499	0.001638	0.001778	0.001921	0.00207	0.002226	0.002388	0.002564	0.002756	0.002968	0.003205	0.003468	0.003759	0.004076	0.004412	0.004763	NaN	NaN	NaN	NaN	NaN	NaN	NaN	NaN	NaN	NaN	NaN	NaN	NaN	NaN	NaN	NaN	NaN	NaN	NaN
176	2.202e-20	-9.928e-06	8.809e-06	6.275e-05	0.0001502	0.0002602	0.0003949	0.0005547	0.0007404	0.0009598	0.001207	0.001468	0.001726	0.00196	0.002167	0.002343	0.002491	0.002605	0.002685	0.00273	0.002731	0.002701	0.002644	0.002566	0.002478	0.002383	0.002295	0.002211	0.002142	0.002086	0.002044	0.002029	0.002036	0.002069	0.002125	0.002191	0.002269	0.002348	0.002432	0.002515	0.002596	0.002665	0.002713	0.002731	0.002716	0.002667	0.002597	0.002494	0.002361
177	8.47e-22	1.256e-05	2.732e-05	4.395e-05	6.365e-05	8.819e-05	0.000118	0.0001539	0.0001963	0.0002448	0.0002988	0.0003581	0.0004222	0.0004887	0.0005595	0.0006344	0.0007121	0.0007931	0.0008763	0.00096	0.001042	0.001122	0.001201	0.001276	0.001351	0.00142	0.001484	0.00154	0.001587	0.001624	0.001652	0.001674	0.001688	0.001694	0.001691	0.00168	0.001661	0.001637	0.001609	0.001578	0.001548	0.001515	0.00148	0.001445	0.00141	0.001376	0.001343	0.001311	0.001278
178	1.084e-19	-0.0005657	-0.0009895	-0.001278	-0.001435	-0.001491	-0.001445	-0.001309	-0.001115	-0.000852	-0.0005226	-0.0001131	0.0003051	0.0006541	0.0009179	0.001088	0.001189	0.001229	0.001224	0.001193	0.001136	0.001068	0.0009802	0.000877	0.0007689	0.0006667	0.0005865	0.00052	0.0004757	0.0004501	0.0004379	0.0004461	0.000469	0.0005105	0.0005706	0.0006372	0.0007158	0.0007936	0.0008698	0.0009365	0.0009938	0.001048	0.00109	0.001111	0.001114	0.001095	0.001064	0.001015	0.0009533
179	0	-1.157e-05	-1.997e-05	-2.692e-05	-3.208e-05	-3.547e-05	-3.775e-05	-3.946e-05	-4.035e-05	-3.987e-05	-3.619e-05	-2.788e-05	-1.628e-05	-3.66e-06	1.158e-05	2.853e-05	4.775e-05	6.96e-05	9.437e-05	0.0001219	0.0001514	0.0001796	0.0002051	0.0002272	0.0002472	0.0002644	0.0002796	0.0002908	0.0002978	0.000301	0.0003022	0.0003019	0.0003022	0.0003041	0.0003079	0.0003129	0.0003187	0.0003242	0.0003306	0.0003392	0.0003499	0.0003586	0.0003655	0.0003693	0.0003685	0.0003649	0.0003584	0.0003495	0.00034
180	-2.541e-21	-5.834e-06	-5.517e-06	-5.384e-07	8.16e-06	1.827e-05	2.923e-05	4.121e-05	5.441e-05	7.083e-05	9.043e-05	0.0001118	0.0001313	0.0001462	0.0001591	0.0001711	0.0001831	0.0001968	0.0002118	0.0002269	0.0002399	0.0002508	0.0002617	0.0002724	0.0002829	0.0002921	0.000299	0.0003031	0.0003028	0.0002984	0.0002921	0.0002866	0.0002815	0.0002758	0.0002697	0.0002629	0.0002556	0.000249	0.0002439	0.0002416	0.0002421	0.0002422	0.0002414	0.00024	0.0002383	0.0002373	0.0002367	0.000236	0.0002341
181	-1.355e-20	9.605e-05	0.000191	0.0002812	0.0003676	0.0004502	0.0005356	0.0006199	0.0006916	0.0007539	0.000808	0.0008571	0.0009043	0.0009491	0.0009963	0.001042	0.001085	0.001127	0.001169	0.001215	0.001259	0.001305	0.001353	0.001401	0.001451	0.001502	0.001559	0.001622	0.001685	0.00175	0.001829	0.001927	0.002037	0.002157	0.002285	0.002419	0.002553	0.002678	0.002791	0.002906	0.003019	0.003111	0.003172	0.003199	0.003189	0.003149	0.003083	0.002997	0.002901
182	-6.776e-21	-5.125e-05	-6.617e-05	-4.337e-05	1.788e-05	9.659e-05	0.000191	0.0003013	0.0004305	0.0005906	0.0007803	0.0009894	0.001193	0.001372	0.001531	0.001664	0.001786	0.001894	0.00199	0.00207	0.002126	0.002166	0.002193	0.002213	0.00223	0.002242	0.002253	0.00226	0.002266	0.002272	0.002278	0.002295	0.002317	0.002343	0.002373	0.002402	0.002435	0.00247	0.002505	0.002539	0.002568	0.002586	0.002587	0.002571	0.00254	0.00249	0.002429	0.002345	0.002241
183	1.694e-21	2.621e-05	5.229e-05	7.749e-05	0.0001015	0.0001242	0.0001466	0.0001674	0.0001845	0.0001979	0.0002087	0.0002168	0.0002221	0.0002251	0.0002274	0.0002293	0.0002316	0.0002345	0.000239	0.0002465	0.0002558	0.0002669	0.0002805	0.0002973	0.0003165	0.0003371	0.0003582	0.0003791	0.0003993	0.0004193	0.000439	0.0004596	0.0004796	0.0004977	0.0005131	0.0005266	0.0005378	0.0005477	0.0005559	0.0005631	0.0005688	0.0005717	0.0005713	0.0005688	0.0005642	0.0005582	0.0005492	0.0005371	0.0005213
184	-1.059e-21	4.697e-06	1.512e-05	2.801e-05	4.271e-05	5.922e-05	7.714e-05	9.644e-05	0.0001168	0.0001384	0.0001579	0.0001776	0.000194	0.0002044	0.0002116	0.0002172	0.000223	0.00023	0.0002388	0.0002513	0.0002661	0.0002861	0.0003115	0.0003431	0.000382	0.0004267	0.0004777	0.0005328	0.0005913	0.000653	0.0007159	0.0007822	0.000852	0.0009237	0.0009966	0.001068	0.001141	0.001213	0.001286	0.00136	0.001433	0.001504	0.001571	0.001631	0.001684	0.001731	0.001774	0.001807	0.001831
185	-6.353e-22	5.091e-07	7.867e-06	2.287e-05	4.429e-05	7.073e-05	0.0001019	0.0001382	0.0001796	0.0002288	0.0002835	0.0003419	0.0004003	0.0004546	0.0005054	0.000554	0.0006009	0.0006465	0.00069	0.000732	0.000768	0.0008018	0.0008337	0.0008643	0.0008957	0.0009266	0.0009575	0.000988	0.001019	0.001053	0.001089	0.00113	0.001174	0.001223	0.001272	0.001321	0.00137	0.001417	0.001463	0.001504	0.001536	0.001559	0.001571	0.001571	0.001561	0.001541	0.001515	0.00148	0.001439
186	-3.388e-21	5.073e-05	0.0001018	0.0001538	0.0002072	0.0002628	0.0003234	0.0003872	0.0004492	0.0005111	0.0005742	0.0006376	0.0007021	0.0007686	0.0008378	0.0009096	0.0009829	0.001058	0.001138	0.001224	0.001313	0.001404	0.001496	0.001589	0.001679	0.001766	0.001849	0.001927	0.001999	0.002065	0.002123	0.002177	0.002227	0.002272	0.002312	0.002349	0.002383	0.002414	0.002441	0.002466	0.002489	0.002507	0.00252	0.002527	0.002527	0.002521	0.002508	0.002486	0.002455
187	-1.694e-21	3.093e-05	6.109e-05	9.038e-05	0.0001182	0.0001441	0.0001701	0.0001946	0.0002145	0.0002315	0.0002467	0.0002592	0.0002707	0.0002816	0.000293	0.0003053	0.0003189	0.0003325	0.0003471	0.0003641	0.0003809	0.0003964	0.0004122	0.0004265	0.0004385	0.0004478	0.0004533	0.0004546	0.0004527	0.0004488	0.0004429	0.0004371	0.0004318	0.0004255	0.0004186	0.0004119	0.0004051	0.0003983	0.0003917	0.000385	0.0003775	0.0003681	0.0003566	0.0003426	0.0003266	0.0003099	0.0002913	0.0002717	0.0002515
188	-6.776e-21	2.59e-05	5.217e-05	7.851e-05	0.0001047	0.0001305	0.000157	0.0001828	0.0002054	0.000227	0.0002478	0.0002676	0.0002858	0.000302	0.0003171	0.0003321	0.000346	0.0003591	0.0003729	0.0003883	0.0004026	0.0004162	0.0004292	0.0004427	0.0004575	0.0004736	0.0004892	0.000505	0.0005208	0.0005371	0.0005543	0.0005744	0.0005964	0.0006197	0.0006421	0.0006627	0.0006798	0.0006952	0.000708	0.0007179	0.0007236	0.0007229	0.000715	0.0006998	0.0006778	0.0006516	0.0006214	0.0005888	0.0005516
189	0	1.455e-05	2.925e-05	4.404e-05	5.916e-05	7.47e-05	9.081e-05	0.0001068	0.0001223	0.0001385	0.0001547	0.0001697	0.0001838	0.0001971	0.000211	0.000226	0.0002423	0.0002606	0.0002824	0.0003064	0.0003296	0.0003527	0.0003771	0.0004014	0.0004249	0.000447	0.000466	0.0004814	0.0004927	0.0004989	0.0005015	0.0005027	0.0005018	0.000498	0.0004918	0.0004848	0.0004765	0.0004685	0.0004605	0.0004519	0.0004431	0.0004328	0.0004212	0.0004083	0.0003945	0.0003812	0.0003667	0.0003515	0.0003346
190	-1.694e-21	-6.916e-06	-6.829e-06	-1.142e-06	8.383e-06	1.915e-05	3.085e-05	4.349e-05	5.707e-05	7.308e-05	9.261e-05	0.0001133	0.0001313	0.0001428	0.0001504	0.0001569	0.0001643	0.0001733	0.0001838	0.0001959	0.0002089	0.0002208	0.0002347	0.0002508	0.00027	0.0002914	0.0003116	0.0003289	0.0003426	0.0003527	0.0003597	0.0003642	0.0003685	0.0003704	0.0003692	0.0003643	0.000355	0.0003447	0.0003348	0.0003262	0.0003182	0.0003093	0.0003001	0.0002886	0.0002763	0.0002655	0.0002556	0.0002475	0.0002392
191	-2.033e-20	8.442e-05	0.0001681	0.0002495	0.0003288	0.0004063	0.0004867	0.0005657	0.0006355	0.000698	0.000755	0.0008093	0.0008642	0.0009188	0.0009742	0.001031	0.001087	0.001143	0.001202	0.001268	0.001337	0.001407	0.001476	0.00154	0.001601	0.001659	0.001708	0.00175	0.001781	0.001801	0.001811	0.001812	0.001807	0.001793	0.001771	0.001739	0.001696	0.001647	0.001593	0.001537	0.001479	0.001421	0.001361	0.001301	0.001243	0.001189	0.001141	0.001097	0.001055
192	-3.388e-20	0.0001047	0.0002128	0.0003272	0.0004506	0.0005845	0.0007234	0.0008688	0.001024	0.001191	0.001371	0.001565	0.001772	0.001996	0.002239	0.002503	0.002792	0.003112	0.003462	0.003845	0.004256	0.00469	0.005141	NaN	NaN	NaN	NaN	NaN	NaN	NaN	NaN	NaN	NaN	NaN	NaN	NaN	NaN	NaN	NaN	NaN	NaN	NaN	NaN	NaN	NaN	NaN	NaN	NaN	NaN
193	-1.355e-20	9.652e-05	0.0001994	0.0003086	0.0004272	0.0005589	0.0007016	0.000855	0.00102	0.001192	0.001372	0.001559	0.001753	0.001954	0.002164	0.002389	0.002629	0.002892	0.003179	0.003495	0.00384	0.004212	0.004608	0.005017	NaN	NaN	NaN	NaN	NaN	NaN	NaN	NaN	NaN	NaN	NaN	NaN	NaN	NaN	NaN	NaN	NaN	NaN	NaN	NaN	NaN	NaN	NaN	NaN	NaN
194	-8.47e-21	-9.799e-06	-1.231e-05	-9.45e-06	-1.134e-06	9.796e-06	2.223e-05	3.589e-05	5.108e-05	6.997e-05	9.225e-05	0.0001163	0.0001375	0.0001526	0.0001653	0.0001756	0.0001845	0.0001938	0.0002042	0.0002158	0.0002276	0.0002407	0.0002573	0.0002781	0.0003034	0.000331	0.0003598	0.0003901	0.0004203	0.0004505	0.0004806	0.0005103	0.0005381	0.0005622	0.0005809	0.0005932	0.0005998	0.000602	0.0005986	0.0005907	0.0005763	0.0005547	0.0005283	0.0004982	0.0004673	0.0004381	0.0004126	0.0003907	0.0003713
195	0	7.962e-05	0.0001617	0.0002486	0.000343	0.0004476	0.0005673	0.0007009	0.0008422	0.0009896	0.001142	0.001299	0.001457	0.001617	0.001776	0.001938	0.002101	0.002269	0.002445	0.002637	0.002846	0.003075	0.003329	0.003611	0.003924	0.004265	0.00463	0.00501	NaN	NaN	NaN	NaN	NaN	NaN	NaN	NaN	NaN	NaN	NaN	NaN	NaN	NaN	NaN	NaN	NaN	NaN	NaN	NaN	NaN
196	6.776e-21	5.539e-05	0.0001116	0.0001692	0.0002291	0.0002925	0.0003628	0.0004386	0.0005161	0.0005965	0.000681	0.0007702	0.0008661	0.0009677	0.001076	0.001192	0.001314	0.001444	0.001583	0.001735	0.001898	0.002073	0.00226	0.00246	0.002674	0.002902	0.003143	0.003397	0.00366	0.00393	0.004203	NaN	NaN	NaN	NaN	NaN	NaN	NaN	NaN	NaN	NaN	NaN	NaN	NaN	NaN	NaN	NaN	NaN	NaN
197	0	5.325e-05	0.0001258	0.0002136	0.0003195	0.0004508	0.0006099	0.0008001	0.001025	0.001278	0.001556	0.001861	0.002186	0.002522	0.002873	0.003242	0.003627	0.004025	0.004432	0.004839	0.005241	NaN	NaN	NaN	NaN	NaN	NaN	NaN	NaN	NaN	NaN	NaN	NaN	NaN	NaN	NaN	NaN	NaN	NaN	NaN	NaN	NaN	NaN	NaN	NaN	NaN	NaN	NaN	NaN
198	0	4.502e-05	9.003e-05	0.0001353	0.0001813	0.0002285	0.0002793	0.0003321	0.0003832	0.0004344	0.0004865	0.00054	0.0005957	0.0006543	0.0007163	0.0007814	0.0008495	0.0009207	0.0009966	0.001078	0.001163	0.001249	0.001336	0.001424	0.001513	0.001601	0.001688	0.001773	0.001856	0.001936	0.002015	0.002094	0.002172	0.00225	0.002324	0.002395	0.00246	0.002521	0.002576	0.002624	0.002665	0.002696	0.002716	0.002725	0.002721	0.002706	0.002679	0.00264	0.002588
199	1.355e-20	7.337e-05	0.000148	0.0002253	0.0003068	0.0003948	0.0004939	0.0006028	0.0007161	0.0008336	0.0009552	0.001081	0.001211	0.001344	0.001479	0.001615	0.00175	0.001881	0.00201	0.002137	0.002261	0.002382	0.002502	0.00262	0.002737	0.002854	0.002971	0.003087	0.003204	0.003323	0.003443	NaN	NaN	NaN	NaN	NaN	NaN	NaN	NaN	NaN	NaN	NaN	NaN	NaN	NaN	NaN	NaN	NaN	NaN
200	1.694e-21	-1.329e-05	-1.915e-05	-1.868e-05	-1.342e-05	-5.695e-06	3.014e-06	1.291e-05	2.478e-05	4.06e-05	6.153e-05	8.692e-05	0.000113	0.0001357	0.0001569	0.0001788	0.0002032	0.0002314	0.0002632	0.0002987	0.0003359	0.0003739	0.000414	0.0004546	0.0004968	0.0005391	0.0005788	0.0006142	0.0006445	0.00067	0.0006901	0.0007056	0.0007172	0.0007234	0.0007255	0.0007225	0.0007153	0.0007059	0.0006946	0.0006818	0.0006665	0.0006479	0.0006268	0.0006027	0.0005765	0.000549	0.0005203	0.0004893	0.0004559
201	-1.694e-21	2.823e-05	5.784e-05	9.014e-05	0.0001267	0.0001689	0.0002191	0.0002781	0.0003449	0.0004218	0.0005089	0.0006061	0.0007142	0.0008329	0.0009634	0.001107	0.001264	0.001436	0.001626	0.001837	0.00207	0.002327	0.002614	0.002932	0.003285	0.003673	0.004093	0.00454	0.005007	NaN	NaN	NaN	NaN	NaN	NaN	NaN	NaN	NaN	NaN	NaN	NaN	NaN	NaN	NaN	NaN	NaN	NaN	NaN	NaN
202	3.388e-21	3.161e-05	6.356e-05	9.615e-05	0.0001291	0.0001603	0.0001861	0.0002066	0.0002236	0.0002398	0.0002558	0.0002702	0.000283	0.0002931	0.0003014	0.0003089	0.0003174	0.0003301	0.0003465	0.0003677	0.0003912	0.0004164	0.0004465	0.0004817	0.0005242	0.0005743	0.0006294	0.0006883	0.0007498	0.0008143	0.0008814	0.0009517	0.001026	0.001101	0.001176	0.001249	0.001321	0.001392	0.001465	0.001539	0.001614	0.001689	0.001766	0.001845	0.001927	0.002014	0.002106	0.002202	0.002301
203	-1.355e-20	6.256e-05	0.000125	0.0001879	0.0002518	0.0003177	0.0003896	0.0004645	0.0005368	0.0006069	0.0006752	0.0007414	0.000807	0.0008716	0.0009351	0.0009978	0.001059	0.001116	0.001173	0.001232	0.001292	0.001349	0.001404	0.001455	0.001504	0.001548	0.001587	0.00162	0.001648	0.001669	0.001686	0.001698	0.001708	0.001714	0.001716	0.001713	0.001705	0.001694	0.00168	0.001661	0.001638	0.001611	0.001579	0.001542	0.001501	0.001458	0.001412	0.001365	0.001316
204	0	5.685e-05	0.0001141	0.0001711	0.0002284	0.0002865	0.0003481	0.0004116	0.0004713	0.0005273	0.0005793	0.000629	0.0006758	0.0007194	0.0007605	0.0007991	0.0008351	0.000869	0.0009012	0.0009342	0.0009663	0.0009976	0.001027	0.001054	0.00108	0.001105	0.001126	0.001143	0.001157	0.001169	0.001181	0.001194	0.001208	0.001223	0.001238	0.001253	0.001269	0.001287	0.001308	0.00133	0.001351	0.001369	0.001384	0.001396	0.001403	0.001407	0.001406	0.001399	0.001383
205	-1.694e-21	2.34e-05	4.752e-05	7.271e-05	0.0001002	0.0001313	0.0001667	0.0002064	0.000249	0.0002949	0.0003442	0.0003966	0.0004528	0.0005121	0.0005749	0.0006407	0.0007087	0.0007802	0.0008543	0.0009307	0.001006	0.001079	0.001151	0.001217	0.00128	0.001337	0.001386	0.001426	0.001455	0.001474	0.001487	0.001495	0.0015	0.001502	0.001501	0.001498	0.001494	0.001493	0.001496	0.001504	0.001514	0.001522	0.001527	0.001529	0.001526	0.001519	0.001505	0.001482	0.001449
206	0	-6.561e-05	-0.0001162	-0.000152	-0.0001755	-0.0001871	-0.0001887	-0.000182	-0.0001682	-0.0001464	-0.0001165	-8.025e-05	-4.583e-05	-2.198e-05	-8.601e-06	-2.376e-06	-2.846e-06	-7.846e-06	-1.463e-05	-2.114e-05	-2.892e-05	-3.682e-05	-4.187e-05	-4.342e-05	-3.947e-05	-2.804e-05	-1.257e-05	6.293e-06	2.766e-05	5.074e-05	7.462e-05	0.0001007	0.0001274	0.0001523	0.0001757	0.0001971	0.000214	0.0002292	0.000243	0.0002559	0.0002676	0.0002787	0.000288	0.0002978	0.0003086	0.0003194	0.0003282	0.0003353	NaN
207	6.776e-21	3.747e-05	7.552e-05	0.000114	0.0001536	0.0001955	0.0002412	0.0002896	0.0003387	0.0003885	0.0004389	0.0004893	0.0005392	0.0005891	0.000641	0.0006942	0.0007481	0.0008026	0.0008582	0.0009151	0.0009717	0.001028	0.001087	0.001146	0.001208	0.001268	0.001329	0.001389	0.00145	0.001513	0.001579	0.00165	0.001725	0.001799	0.001874	0.001946	0.002017	0.002084	0.002146	0.002201	0.002247	0.00228	0.002299	0.002305	0.002297	0.002278	0.002246	0.002201	0.002142
208	3.388e-21	4.789e-05	9.57e-05	0.0001437	0.0001925	0.0002429	0.0002968	0.0003528	0.000407	0.0004597	0.0005118	0.0005635	0.000616	0.0006696	0.0007244	0.0007799	0.0008357	0.0008929	0.0009519	0.001014	0.001076	0.001138	0.001198	0.001257	0.001311	0.001361	0.001405	0.001443	0.001474	0.001501	0.001524	0.001547	0.001571	0.001594	0.001619	0.001648	0.001682	0.001724	0.001772	0.001827	0.001887	0.001949	0.002012	0.002076	0.002139	0.002199	0.002253	0.002298	0.002332
209	-6.776e-21	5.343e-05	0.0001075	0.0001629	0.0002204	0.0002808	0.0003469	0.0004164	0.000485	0.0005521	0.000618	0.0006815	0.0007432	0.0008016	0.0008556	0.0009047	0.0009483	0.0009866	0.001021	0.001053	0.001081	0.001104	0.001125	0.001142	0.001156	0.001169	0.00118	0.001188	0.001194	0.001197	0.0012	0.001204	0.00121	0.001213	0.001215	0.001216	0.001213	0.001208	0.0012	0.001191	0.001179	0.001161	0.001137	0.001107	0.001073	0.001035	0.0009932	0.0009471	0.0008969
210	2.541e-21	1.688e-05	3.5e-05	5.412e-05	7.458e-05	9.747e-05	0.0001238	0.000154	0.000187	0.0002227	0.0002613	0.0003023	0.0003467	0.0003943	0.0004463	0.000505	0.0005706	0.0006441	0.0007254	0.0008148	0.0009098	0.001009	0.001115	0.001224	0.001334	0.001446	0.001555	0.001659	0.001756	0.001846	0.001928	0.002005	0.002076	0.002138	0.002193	0.002239	0.002278	0.00231	0.002335	0.002354	0.002366	0.002371	0.002367	0.002356	0.002339	0.002317	0.00229	0.002256	0.002218
211	-1.694e-21	2.879e-05	5.757e-05	8.605e-05	0.0001138	0.0001408	0.0001685	0.0001955	0.0002188	0.0002386	0.0002557	0.0002699	0.0002815	0.0002902	0.000297	0.0003032	0.000309	0.000315	0.0003221	0.0003326	0.0003452	0.0003594	0.0003749	0.0003921	0.0004112	0.0004317	0.0004511	0.0004699	0.0004861	0.0005005	0.0005133	0.0005256	0.0005366	0.0005465	0.0005541	0.000559	0.0005607	0.0005615	0.0005597	0.0005577	0.0005553	0.0005491	0.0005391	0.0005272	0.0005131	0.0004985	0.0004838	0.0004691	0.0004522
212	3.388e-21	3.861e-05	7.753e-05	0.0001169	0.0001578	0.0002008	0.0002492	0.0003025	0.0003588	0.0004213	0.0004927	0.0005756	0.0006732	0.0007877	0.0009218	0.001077	0.001256	0.001462	0.001696	0.001964	0.002263	0.002593	0.002953	0.003341	0.003755	0.004192	0.004645	0.005107	0.005566	NaN	NaN	NaN	NaN	NaN	NaN	NaN	NaN	NaN	NaN	NaN	NaN	NaN	NaN	NaN	NaN	NaN	NaN	NaN	NaN
213	-3.388e-21	5.208e-05	0.000105	0.00016	0.0002165	0.0002753	0.0003396	0.0004073	0.0004725	0.0005368	0.0006031	0.00067	0.0007379	0.0008047	0.000869	0.0009309	0.0009891	0.001043	0.001094	0.001144	0.001191	0.00123	0.001264	0.001292	0.001316	0.001336	0.001351	0.00136	0.001363	0.001364	0.001364	0.001364	0.001366	0.00137	0.001373	0.001375	0.001379	0.001385	0.001393	0.001403	0.001412	0.001416	0.001418	0.001414	0.001406	0.001396	0.001384	0.001365	0.001338
214	-3.388e-21	1.867e-05	3.756e-05	5.727e-05	7.805e-05	9.92e-05	0.0001216	0.0001441	0.0001642	0.0001837	0.000202	0.0002177	0.000231	0.0002412	0.0002479	0.0002515	0.0002528	0.0002527	0.0002528	0.0002551	0.0002564	0.0002575	0.0002605	0.0002652	0.000272	0.0002819	0.0002934	0.0003056	0.0003172	0.000328	0.0003368	0.0003471	0.0003571	0.0003649	0.0003709	0.0003756	0.0003781	0.0003802	0.000382	0.0003842	0.0003865	0.0003892	0.0003907	0.0003925	0.0003958	0.0004	0.000403	0.0004039	0.0004019
215	0	1.74e-05	3.546e-05	5.41e-05	7.321e-05	9.293e-05	0.0001145	0.0001375	0.0001604	0.0001855	0.000214	0.0002459	0.0002815	0.0003206	0.0003645	0.0004142	0.0004697	0.0005314	0.0006003	0.0006763	0.0007561	0.0008387	0.0009249	0.001014	0.001107	0.001201	0.001295	0.001388	0.001478	0.001564	0.001647	0.001728	0.001807	0.00188	0.001946	0.002004	0.002053	0.002093	0.002124	0.002147	0.00216	0.002162	0.002152	0.002132	0.002102	0.002064	0.002018	0.001965	0.001905
216	3.388e-21	3.35e-05	6.682e-05	0.0001004	0.0001341	0.000168	0.0002036	0.0002398	0.0002733	0.0003048	0.0003348	0.0003622	0.0003884	0.0004133	0.0004373	0.0004617	0.0004874	0.0005146	0.0005446	0.0005793	0.0006173	0.0006573	0.0007013	NaN	NaN	NaN	NaN	NaN	NaN	NaN	NaN	NaN	NaN	NaN	NaN	NaN	NaN	NaN	NaN	NaN	NaN	NaN	NaN	NaN	NaN	NaN	NaN	NaN	NaN
217	0	4.484e-05	9.19e-05	0.000144	0.0002022	0.0002682	0.0003452	0.000433	0.0005286	0.0006327	0.0007465	0.0008659	0.0009891	0.001114	0.001239	0.001365	0.00149	0.001613	0.001732	0.001848	0.00196	0.002063	0.002163	0.002261	0.002358	0.002455	0.002549	0.00264	0.002726	0.002809	0.002888	0.002964	0.003036	0.003099	0.00315	0.003186	0.003207	0.003214	0.003205	0.003183	0.003146	0.003093	0.003026	0.002947	0.002859	0.002765	0.002668	0.002565	0.002458
218	0	2.411e-05	4.806e-05	7.142e-05	9.403e-05	0.0001157	0.0001373	0.0001576	0.0001743	0.0001889	0.0002023	0.0002151	0.0002279	0.0002409	0.0002547	0.0002698	0.0002864	0.0003061	0.0003298	0.0003582	0.0003883	0.00042	0.0004524	0.0004848	0.0005172	0.0005492	0.0005788	0.0006057	0.0006272	0.0006434	0.0006554	0.000666	0.0006734	0.0006782	0.0006799	0.0006781	0.0006732	0.0006675	0.0006607	0.0006553	0.000652	0.0006477	0.0006418	0.0006364	0.0006305	0.0006264	0.0006237	0.0006215	0.0006176
219	6.776e-21	6.083e-05	0.0001231	0.0001885	0.0002578	0.0003324	0.0004154	0.0005046	0.0005954	0.0006874	0.0007803	0.0008712	0.0009583	0.001041	0.001117	0.001188	0.00125	0.001304	0.001351	0.001391	0.001424	0.001448	0.001464	0.001473	0.001475	0.001471	0.001461	0.001444	0.001423	0.001398	0.00137	0.00134	0.001309	0.001277	0.001245	0.001212	0.001178	0.001144	0.00111	0.001075	0.001039	0.001	0.0009614	0.0009226	0.0008837	0.0008451	0.0008075	0.0007714	0.0007354
220	3.388e-21	5.881e-05	0.0001197	0.0001852	0.0002568	0.000336	0.0004266	0.0005273	0.0006325	0.0007429	0.0008601	0.0009815	0.001106	0.001232	0.001357	0.001481	0.001603	0.001722	0.00184	0.001958	0.002074	0.002185	0.002294	0.002398	0.002499	0.002597	0.00269	0.002776	0.002854	0.002927	0.002994	0.00306	0.00313	0.003202	0.003279	0.003366	0.003463	0.003576	0.003709	0.003861	0.004029	0.004206	NaN	NaN	NaN	NaN	NaN	NaN	NaN
221	8.47e-21	2.974e-05	5.971e-05	8.964e-05	0.0001187	0.000147	0.0001758	0.0002027	0.0002249	0.0002444	0.0002639	0.0002851	0.0003086	0.0003335	0.0003587	0.0003853	0.0004125	0.000441	0.0004743	0.0005124	0.0005516	0.0005885	0.0006216	0.0006506	0.0006758	0.0006991	0.0007181	0.0007324	0.0007407	0.000742	0.0007383	0.0007334	0.0007289	0.0007252	0.0007221	0.0007198	0.0007161	0.0007135	0.0007121	0.0007145	0.0007214	0.0007289	0.0007359	0.0007419	0.0007458	0.0007478	0.0007474	0.0007457	0.000741
222	3.388e-21	4.718e-05	9.521e-05	0.0001453	0.0001987	0.0002573	0.0003232	0.0003957	0.0004719	0.0005514	0.0006341	0.0007188	0.0008067	0.0008972	0.00099	0.001085	0.001181	0.001278	0.001376	0.001476	0.001576	0.001674	0.001771	0.001864	0.001952	0.002033	0.002106	0.00217	0.002222	0.002265	0.002296	0.002318	0.002331	0.002335	0.002332	0.002322	0.002307	0.002288	0.002265	0.00224	0.002212	0.002181	0.002148	0.002111	0.002071	0.002028	0.001979	0.001926	0.001868
223	0	2.645e-05	5.36e-05	8.149e-05	0.0001103	0.0001401	0.000172	0.0002051	0.0002371	0.0002678	0.0002974	0.0003247	0.0003487	0.000369	0.0003866	0.0004021	0.000416	0.0004291	0.000442	0.0004555	0.0004682	0.0004794	0.00049	0.0005008	0.000512	0.0005234	0.0005334	0.0005417	0.0005475	0.000551	0.0005535	0.0005569	0.0005615	0.0005665	0.0005718	0.0005767	0.0005807	0.0005855	0.0005903	0.0005967	0.0006047	0.0006117	0.0006169	0.0006207	0.0006235	0.0006258	0.0006279	0.00063	0.0006307
224	0	7.412e-05	0.0001491	0.0002255	0.0003039	0.0003853	0.0004728	0.0005634	0.0006505	0.0007339	0.0008133	0.0008874	0.0009557	0.001017	0.001073	0.001122	0.001165	0.001203	0.001239	0.001277	0.001314	0.001351	0.001389	0.001427	0.001467	0.001507	0.001546	0.001583	0.001616	0.001645	0.001668	0.001689	0.001707	0.001721	0.001732	0.001739	0.001743	0.001746	0.001747	0.001749	0.001754	0.00176	0.001767	0.001776	0.001787	0.0018	0.001814	0.001828	0.001841
225	3.388e-21	3.642e-05	7.4e-05	0.000113	0.0001541	0.0001977	0.0002462	0.0002985	0.0003506	0.000404	0.0004594	0.0005169	0.0005761	0.0006359	0.0006965	0.0007575	0.0008184	0.0008791	0.0009401	0.001003	0.001064	0.001122	0.001175	0.001223	0.001265	0.001302	0.001331	0.001351	0.001362	0.001365	0.001358	0.001347	0.001331	0.001311	0.001287	0.001259	0.001228	0.001195	0.001162	0.001129	0.001097	0.001063	0.001028	0.00099	0.0009513	0.0009134	0.0008758	0.0008384	0.0008005
226	-6.776e-21	3.776e-05	7.617e-05	0.0001158	0.000158	0.0002033	0.0002529	0.0003057	0.0003605	0.0004181	0.000478	0.0005406	0.000606	0.0006746	0.000746	0.0008197	0.0008959	0.0009765	0.001062	0.001151	0.00124	0.00133	0.001421	0.001511	0.001599	0.001685	0.001768	0.001847	0.001919	0.001984	0.002046	0.002105	0.002161	0.002211	0.002257	0.002298	0.002334	0.002365	0.002389	0.002409	0.002422	0.002426	0.002418	0.002401	0.002374	0.00234	0.002296	0.002243	0.00218
227	-8.47e-21	2.826e-05	5.616e-05	8.378e-05	0.0001114	0.0001394	0.0001691	0.0002002	0.0002305	0.000262	0.0002953	0.0003318	0.0003733	0.0004208	0.0004748	0.0005359	0.0006044	0.000682	0.0007686	0.0008642	0.0009659	0.001073	0.001184	0.001297	0.001411	0.001524	0.001636	0.001746	0.001849	0.001948	0.002045	0.002141	0.002237	0.002334	0.002434	0.002539	0.00265	0.002767	0.002892	0.003028	0.003174	0.003326	0.003481	0.003637	NaN	NaN	NaN	NaN	NaN
228	-5.082e-21	3.097e-05	6.192e-05	9.208e-05	0.0001215	0.0001502	0.0001788	0.0002057	0.0002281	0.0002472	0.0002623	0.0002739	0.0002823	0.0002871	0.00029	0.0002917	0.0002924	0.0002946	0.0002993	0.0003074	0.0003163	0.0003273	0.0003401	0.0003552	0.0003726	0.0003917	0.0004106	0.0004286	0.0004438	0.0004575	0.0004711	0.0004875	0.0005049	0.000523	0.0005406	0.0005585	0.0005759	0.0005956	0.0006177	0.0006427	0.0006697	0.0006966	0.0007222	0.0007475	0.0007728	0.0008004	0.0008281	0.0008562	0.0008822
229	-8.47e-22	7.035e-06	1.71e-05	2.704e-05	3.666e-05	4.707e-05	5.809e-05	6.959e-05	8.133e-05	9.167e-05	0.0001006	0.0001089	0.000115	0.0001171	0.0001187	0.0001207	0.0001234	0.000127	0.0001314	0.0001373	0.0001437	0.0001505	0.000158	0.0001665	0.0001762	0.0001851	0.0001919	0.0001966	0.0001993	0.0002011	0.000202	0.000204	0.0002072	0.0002112	0.0002157	0.0002211	0.0002282	0.0002377	0.0002491	0.0002623	0.0002758	0.0002875	0.0002976	0.0003059	0.0003122	0.0003175	0.0003206	0.0003207	0.0003171
230	-1.694e-20	6.057e-05	0.0001223	0.0001849	0.0002489	0.0003146	0.0003856	0.0004591	0.0005286	0.0005947	0.0006579	0.0007175	0.000774	0.0008253	0.0008737	0.0009195	0.0009625	0.001002	0.001042	0.001085	0.00113	0.001175	0.001222	0.001268	0.001316	0.001363	0.001405	0.001443	0.001475	0.001503	0.001525	0.001544	0.001559	0.001569	0.001574	0.001575	0.001572	0.001568	0.001563	0.001558	0.001551	0.001542	0.001528	0.001511	0.001491	0.001469	0.001443	0.001412	0.001374
231	-3.388e-21	4.662e-05	9.45e-05	0.0001444	0.0001972	0.0002539	0.0003169	0.0003854	0.0004559	0.0005292	0.0006064	0.0006877	0.0007733	0.0008623	0.0009554	0.001053	0.001154	0.001259	0.00137	0.001486	0.001604	0.001722	0.001837	0.00195	0.002058	0.002158	0.00225	0.00233	0.002395	0.002445	0.002481	0.002505	0.002516	0.002517	0.002505	0.002483	0.002454	0.002423	0.002393	0.002371	0.002359	0.002361	0.00238	0.002421	0.002487	0.002583	0.002708	0.002858	0.003029
232	2.541e-21	1.771e-05	4.363e-05	7.6e-05	0.0001158	0.0001643	0.0002221	0.0002893	0.0003671	0.0004546	0.0005476	0.0006448	0.000743	0.0008366	0.0009265	0.001014	0.001099	0.00118	0.001257	0.001329	0.001394	0.001454	0.001511	0.001564	0.001612	0.001658	0.001699	0.001733	0.001761	0.001783	0.001798	0.00181	0.001819	0.001824	0.001826	0.001826	0.001822	0.001818	0.001814	0.001812	0.00181	0.001807	0.001804	0.0018	0.001794	0.001787	0.001778	0.001767	0.001754
233	-3.388e-21	5.707e-05	0.0001159	0.0001785	0.0002467	0.0003222	0.0004076	0.0005025	0.0006038	0.0007115	0.0008253	0.0009429	0.001064	0.001191	0.001326	0.001473	0.001636	0.001822	0.002035	0.002281	0.002564	0.002889	0.003263	0.003687	0.004156	0.004663	0.005194	NaN	NaN	NaN	NaN	NaN	NaN	NaN	NaN	NaN	NaN	NaN	NaN	NaN	NaN	NaN	NaN	NaN	NaN	NaN	NaN	NaN	NaN
234	1.355e-20	4.746e-05	9.543e-05	0.0001444	0.0001946	0.0002471	0.0003039	0.0003631	0.0004205	0.0004747	0.0005265	0.0005747	0.0006187	0.0006582	0.0006937	0.0007252	0.0007522	0.0007757	0.0007976	0.0008203	0.0008435	0.0008661	0.0008896	0.000914	0.0009402	0.0009684	0.0009983	0.00103	0.001064	0.001099	0.001136	0.001178	0.001224	0.001274	0.001328	0.001384	0.001441	0.0015	0.001558	0.001617	0.001676	0.001732	0.001783	0.001829	0.001869	0.001904	0.001933	0.001955	0.001972
235	0	4.687e-05	9.548e-05	0.0001452	0.000197	0.0002514	0.0003109	0.0003739	0.0004337	0.0004928	0.0005509	0.0006095	0.0006664	0.0007207	0.0007729	0.0008227	0.0008686	0.0009129	0.0009576	0.001006	0.001055	0.001105	0.001154	0.001204	0.001254	0.001305	0.001354	0.001402	0.001444	0.001479	0.001508	0.001533	0.001553	0.001566	0.001571	0.001569	0.001558	0.001541	0.001515	0.001485	0.001452	0.001413	0.001367	0.001315	0.00126	0.001202	0.001141	0.001079	0.001016
236	-1.016e-20	-4.185e-05	-7.706e-05	-0.0001055	-0.0001267	-0.0001417	-0.0001515	-0.0001564	-0.0001555	-0.0001481	-0.0001334	-0.0001116	-8.612e-05	-6.042e-05	-3.402e-05	-7.223e-06	2.068e-05	5.013e-05	8.199e-05	0.000117	0.0001548	0.0001937	0.0002344	0.0002767	0.0003215	0.0003685	0.0004166	0.0004658	0.0005166	0.0005684	0.0006198	0.0006711	0.0007227	0.0007731	0.0008225	0.0008699	0.0009142	0.0009581	0.001001	0.001041	0.00108	0.001115	0.001148	0.001177	0.001206	0.001232	0.001256	0.00128	0.0013
237	0	5.394e-05	0.0001122	0.0001734	0.000239	0.0003132	0.0004001	0.000499	0.0006055	0.000715	0.0008254	0.0009368	0.001047	0.001154	0.00126	0.001368	0.001476	0.00158	0.001682	0.001784	0.001883	0.001979	0.002072	0.002162	0.002246	0.00232	0.00238	0.002425	0.00246	0.002483	0.002494	0.002499	0.002498	0.002491	0.002476	0.002456	0.002435	0.002411	0.002385	0.002355	0.00232	0.002275	0.002217	0.002146	0.002062	0.00197	0.001866	0.00175	0.001625
238	6.776e-21	8.446e-05	0.000171	0.0002601	0.0003514	0.0004458	0.0005475	0.0006525	0.0007523	0.0008455	0.0009355	0.001023	0.001106	0.001182	0.001249	0.001307	0.001356	0.001395	0.00143	0.001466	0.001503	0.001537	0.001568	0.001596	0.001622	0.001648	0.001674	0.0017	0.001723	0.001744	0.001759	0.001768	0.001774	0.001779	0.001783	0.001789	0.001797	0.001809	0.001824	0.001845	0.001876	0.001918	0.001973	0.00204	0.002117	0.002204	0.002298	0.002397	0.002499
239	1.355e-20	0.000139	0.0002807	0.0004266	0.0005781	0.0007384	0.0009157	0.001106	0.001298	0.00149	0.001687	0.001891	0.002103	0.002321	0.002544	0.002772	0.003004	0.003239	0.00348	0.003734	0.003999	0.004268	0.004537	0.0048	NaN	NaN	NaN	NaN	NaN	NaN	NaN	NaN	NaN	NaN	NaN	NaN	NaN	NaN	NaN	NaN	NaN	NaN	NaN	NaN	NaN	NaN	NaN	NaN	NaN
240	6.776e-21	5.18e-05	0.0001085	0.0001683	0.0002312	0.0002983	0.0003713	0.000448	0.0005222	0.0005907	0.0006554	0.0007193	0.0007755	0.0008203	0.000854	0.0008763	0.0008892	0.0008957	0.0008988	0.0009046	0.0009154	0.0009295	0.0009456	0.0009683	0.0009985	0.001037	0.001083	0.001132	0.001182	0.001231	0.001272	0.001306	0.001331	0.001347	0.001353	0.001353	0.001347	0.001335	0.001321	0.001304	0.00129	0.00128	0.001277	0.001279	0.001288	0.001301	0.001315	0.001326	0.001334
241	1.355e-20	4.088e-05	8.084e-05	0.0001204	0.0001587	0.0001962	0.0002344	0.0002721	0.0003068	0.0003363	0.0003634	0.0003877	0.0004111	0.000435	0.0004597	0.0004862	0.0005173	0.000553	0.000594	0.0006413	0.0006962	0.0007546	0.0008165	0.0008786	0.0009391	0.0009979	0.001053	0.001101	0.001142	0.001175	0.001201	0.001217	0.001227	0.00123	0.00123	0.001228	0.001223	0.001216	0.001207	0.001197	0.001187	0.001178	0.001171	0.001165	0.001159	0.001149	0.001136	0.001121	0.001104
242	4.235e-22	1.004e-05	2.533e-05	4.225e-05	6.036e-05	8.084e-05	0.0001036	0.000129	0.0001574	0.0001862	0.0002143	0.0002442	0.000274	0.0003018	0.00033	0.0003603	0.0003939	0.0004312	0.0004718	0.0005148	0.0005615	0.0006111	0.0006617	0.0007109	0.000757	0.0007991	0.0008359	0.0008658	0.0008887	0.0009037	0.0009111	0.0009115	0.0009065	0.0008982	0.0008892	0.0008812	0.0008747	0.0008701	0.0008673	0.0008658	0.0008673	0.0008717	0.0008784	0.0008864	0.0008941	0.0009002	0.0009048	0.0009079	0.0009104
243	6.776e-21	8.805e-05	0.0001799	0.0002784	0.0003854	0.0005037	0.0006398	0.0007916	0.0009515	0.00112	0.001299	0.001487	0.001684	0.001886	0.002088	0.00229	0.002487	0.002678	0.002863	0.003046	0.003225	0.003394	0.003553	0.0037	0.003835	0.00396	0.004073	NaN	NaN	NaN	NaN	NaN	NaN	NaN	NaN	NaN	NaN	NaN	NaN	NaN	NaN	NaN	NaN	NaN	NaN	NaN	NaN	NaN	NaN
244	-6.776e-21	-5.289e-05	-9.141e-05	-0.0001156	-0.0001234	-0.0001151	-9.082e-05	-5.166e-05	4.856e-06	8.221e-05	0.0001832	0.0003122	0.0004666	0.0006394	0.0008311	0.001042	0.001273	0.001524	0.001797	0.002088	0.002393	0.002707	NaN	NaN	NaN	NaN	NaN	NaN	NaN	NaN	NaN	NaN	NaN	NaN	NaN	NaN	NaN	NaN	NaN	NaN	NaN	NaN	NaN	NaN	NaN	NaN	NaN	NaN	NaN
245	-1.355e-20	9.555e-05	0.0001899	0.0002787	0.0003631	0.000441	0.0005156	0.0005813	0.000628	0.0006553	0.0006652	0.0006684	0.0006686	0.0006659	0.0006628	0.000658	0.0006584	0.0006688	0.0006959	0.0007463	0.0008213	0.0009172	0.001023	0.001133	0.001248	0.001361	0.001468	0.001562	0.001639	0.001696	0.001728	0.001731	0.001709	0.001669	0.001618	0.001555	0.001487	0.001419	0.001356	0.001299	0.001249	0.001217	0.001206	0.001214	0.001235	0.001266	0.001312	0.001365	0.001424
246	-4.235e-22	7.501e-06	1.66e-05	2.604e-05	3.588e-05	4.781e-05	6.235e-05	8.045e-05	0.0001026	0.000127	0.0001549	0.0001877	0.0002258	0.0002694	0.00032	0.0003784	0.0004453	0.0005202	0.0006013	0.000689	0.0007834	0.0008834	0.0009877	0.001093	0.001198	0.001304	0.001408	0.001512	0.001618	0.001729	0.001846	0.001973	0.002112	0.002268	0.002449	0.002658	0.002895	0.003161	0.003452	0.003763	0.004089	NaN	NaN	NaN	NaN	NaN	NaN	NaN	NaN
247	0	-0.0001027	-0.0001658	-0.0001912	-0.0001803	-0.000135	-7.017e-05	1.254e-05	0.0001218	0.0002601	0.000431	0.0006369	0.0008541	0.00106	0.001256	0.001442	0.001619	0.001796	0.001973	0.002153	0.002335	0.002516	0.002695	0.002874	0.003058	0.003245	0.003436	0.003628	0.00382	0.00401	0.004195	0.004371	0.004539	0.004698	0.004848	0.004986	0.005107	NaN	NaN	NaN	NaN	NaN	NaN	NaN	NaN	NaN	NaN	NaN	NaN
248	0	2.577e-05	6.281e-05	0.000106	0.0001556	0.0002142	0.0002823	0.0003604	0.0004488	0.0005429	0.0006387	0.0007378	0.0008346	0.0009235	0.001008	0.001091	0.001172	0.001252	0.001329	0.001404	0.001479	0.001556	0.001635	0.001712	0.001789	0.001864	0.001934	0.001999	0.002057	0.002108	0.002148	0.002177	0.002194	0.0022	0.002199	0.002191	0.002174	0.002153	0.002127	0.002099	0.002071	0.002049	0.002038	0.002043	0.002067	0.002109	0.002177	0.002275	0.002403
249	4.235e-21	2.228e-05	6.622e-05	0.0001328	0.0002176	0.0003217	0.0004468	0.000594	0.0007642	0.0009573	0.001166	0.001386	0.001605	0.00181	0.001999	0.002178	0.002348	0.002503	0.002643	0.002768	0.002877	0.002977	0.003072	0.003164	0.003255	0.003349	0.003445	0.003543	0.003645	0.003752	0.003861	NaN	NaN	NaN	NaN	NaN	NaN	NaN	NaN	NaN	NaN	NaN	NaN	NaN	NaN	NaN	NaN	NaN	NaN
250	8.629e-21	8.752e-06	3.404e-05	7.824e-05	0.0001367	0.0002081	0.0002941	0.0003956	0.0005131	0.0006473	0.0007944	0.0009485	0.001101	0.001243	0.001372	0.001492	0.001605	0.001707	0.001797	0.001874	0.00194	0.001998	0.002053	0.002105	0.002156	0.002207	0.002257	0.002306	0.002356	0.002406	0.002457	0.002503	0.002546	0.00258	0.002607	0.002628	0.002642	0.002649	0.00265	0.002643	0.002631	0.002616	0.002603	0.002594	0.002591	0.002596	0.00261	0.002635	0.002672
251	6.776e-21	5.335e-05	0.000108	0.0001641	0.0002236	0.0002879	0.0003604	0.0004401	0.0005215	0.0006037	0.0006865	0.0007715	0.0008589	0.0009491	0.001043	0.001138	0.001235	0.001335	0.001439	0.001551	0.001671	0.001801	0.001937	0.002074	0.002211	0.002345	0.002476	0.002601	0.002719	0.00283	0.00293	0.003018	0.003093	0.003158	0.003222	0.003291	0.003366	0.003453	0.003553	0.003667	0.003793	0.003933	0.004088	NaN	NaN	NaN	NaN	NaN	NaN
252	3.388e-21	4.132e-05	8.156e-05	0.000119	0.0001544	0.0001887	0.0002241	0.0002589	0.0002891	0.0003137	0.0003311	0.0003447	0.000357	0.000368	0.000379	0.0003905	0.0004017	0.0004125	0.000424	0.0004402	0.0004624	0.0004931	0.00053	0.0005711	0.0006171	0.0006675	0.0007209	0.0007769	0.0008362	0.0008988	0.0009614	0.001021	0.001076	0.001124	0.001168	0.001207	0.00124	0.001268	0.001292	0.00131	0.001323	0.001333	0.001343	0.001355	0.00137	0.001387	0.001403	0.001418	0.001431
253	2.329e-21	6.054e-06	1.809e-05	3.421e-05	5.424e-05	7.879e-05	0.0001084	0.0001435	0.0001836	0.0002291	0.0002767	0.0003272	0.0003766	0.000422	0.0004652	0.0005075	0.0005478	0.0005847	0.0006169	0.0006464	0.000673	0.000699	0.0007234	0.0007456	0.0007663	0.0007839	0.0007979	0.0008083	0.0008167	0.0008243	0.0008278	0.0008266	0.0008211	0.000813	0.0008058	0.0008001	0.0007972	0.0007985	0.0008045	0.0008139	0.0008272	0.0008467	0.0008742	0.0009088	0.000949	0.0009914	0.001036	0.001084	0.001138
254	1.016e-20	5.323e-05	0.0001058	0.0001571	0.0002066	0.0002558	0.0003079	0.0003619	0.0004108	0.0004522	0.0004855	0.0005122	0.0005347	0.000552	0.0005646	0.0005742	0.0005806	0.0005823	0.0005795	0.0005775	0.0005788	0.0005837	0.0005905	0.0005964	0.0006029	0.0006092	0.0006139	0.0006163	0.0006186	0.0006218	0.0006233	0.0006213	0.0006159	0.0006076	0.000599	0.0005906	0.0005828	0.0005763	0.0005715	0.0005657	0.0005604	0.0005567	0.0005564	0.000559	0.0005654	0.0005732	0.0005797	0.0005846	0.0005871
255	0	4.57e-05	9.147e-05	0.0001359	0.0001781	0.0002195	0.0002633	0.0003082	0.0003483	0.0003828	0.0004124	0.00044	0.0004668	0.000491	0.000513	0.0005348	0.0005539	0.0005693	0.0005807	0.0005928	0.0006065	0.0006217	0.0006354	0.0006467	0.000658	0.0006694	0.0006788	0.0006877	0.0006966	0.0007078	0.0007181	0.0007264	0.0007312	0.0007339	0.0007349	0.0007341	0.0007302	0.0007248	0.0007176	0.0007085	0.0006972	0.0006862	0.000678	0.0006741	0.0006753	0.0006813	0.0006899	0.0007028	0.000719
256	0	-7.151e-06	-4.22e-06	1.089e-05	3.799e-05	7.227e-05	0.0001143	0.0001644	0.0002226	0.0002926	0.0003748	0.0004641	0.0005546	0.0006411	0.0007242	0.000804	0.0008832	0.000961	0.001037	0.001114	0.001188	0.00126	0.001332	0.001404	0.001476	0.001548	0.001622	0.001697	0.001778	0.001867	0.001964	0.002075	0.002203	0.002356	0.00254	0.002761	0.003021	0.003322	0.003661	0.004029	0.00442	NaN	NaN	NaN	NaN	NaN	NaN	NaN	NaN
257	6.776e-21	-2.524e-05	-3.859e-05	-4.078e-05	-3.108e-05	-1.197e-05	1.214e-05	4.201e-05	7.973e-05	0.0001266	0.0001825	0.0002471	0.0003124	0.0003723	0.000427	0.0004757	0.0005191	0.0005584	0.0005912	0.0006189	0.0006418	0.0006597	0.0006725	0.0006801	0.0006835	0.0006841	0.0006817	0.0006763	0.0006688	0.0006616	0.000653	0.0006419	0.0006296	0.0006162	0.0006044	0.0005947	0.000586	0.0005796	0.000575	0.0005715	0.0005691	0.0005687	0.0005725	0.0005785	0.0005865	0.0005948	0.0006013	0.000606	0.0006073
258	4.341e-21	7.691e-06	2.604e-05	5.52e-05	9.332e-05	0.0001407	0.0001984	0.0002679	0.0003501	0.0004459	0.000553	0.0006716	0.0007967	0.000924	0.001054	0.00119	0.001331	0.001478	0.001627	0.001777	0.001929	0.002081	0.002231	0.002375	0.002511	0.002637	0.00275	0.002847	0.002927	0.002989	0.00303	0.003051	0.003054	0.003043	0.003023	0.002999	0.002972	0.002947	0.002928	0.00292	0.002927	0.002951	0.002994	0.003053	0.003126	NaN	NaN	NaN	NaN
259	3.388e-21	3.575e-05	7.094e-05	0.0001056	0.0001388	0.0001711	0.000205	0.0002389	0.000268	0.0002917	0.0003124	0.0003312	0.0003497	0.0003681	0.0003848	0.0004002	0.0004145	0.0004264	0.0004374	0.0004506	0.0004666	0.0004833	0.0005001	0.0005149	0.0005266	0.0005378	0.0005469	0.0005532	0.0005588	0.0005645	0.0005688	0.0005706	0.0005708	0.0005702	0.0005707	0.0005739	0.0005774	0.0005822	0.0005877	0.0005915	0.0005925	0.0005915	0.00059	0.0005873	0.0005817	0.0005721	0.0005576	0.0005406	0.0005213
260	-6.776e-21	4.338e-05	8.565e-05	0.0001262	0.0001638	0.0001993	0.0002359	0.0002719	0.0003007	0.0003208	0.000334	0.0003421	0.0003465	0.0003483	0.000347	0.0003438	0.000338	0.0003286	0.0003168	0.0003084	0.0003046	0.0003038	0.0003041	0.000304	0.0003026	0.0003011	0.0002983	0.0002944	0.000291	0.0002886	0.0002847	0.0002778	0.0002695	0.0002614	0.0002547	0.0002509	0.0002489	0.0002494	0.0002518	0.0002543	0.0002569	0.0002605	0.0002674	0.0002761	0.0002852	0.0002939	0.0002998	0.0003032	0.0003037
261	0	-1.875e-05	-3.169e-05	-3.922e-05	-4.269e-05	-4.31e-05	-4.124e-05	-3.774e-05	-3.255e-05	-2.558e-05	-1.621e-05	-3.485e-06	9.856e-06	2.04e-05	2.737e-05	3.326e-05	3.972e-05	4.651e-05	5.346e-05	6.202e-05	7.27e-05	8.477e-05	9.653e-05	0.000107	0.0001161	0.000126	0.0001342	0.0001391	0.0001417	0.0001431	0.0001416	0.0001365	0.0001286	0.0001196	0.0001113	0.0001051	9.927e-05	9.5e-05	9.226e-05	9.017e-05	8.864e-05	8.881e-05	9.175e-05	9.667e-05	0.0001026	0.0001081	0.0001113	0.0001128	0.0001121
262	3.388e-21	5.323e-05	0.0001076	0.0001641	0.0002233	0.0002883	0.0003609	0.0004402	0.0005214	0.0006008	0.0006793	0.000758	0.0008376	0.0009172	0.0009948	0.00107	0.001141	0.00121	0.001278	0.001347	0.00142	0.001494	0.001567	0.001635	0.001696	0.001753	0.001804	0.001849	0.001885	0.001912	0.00193	0.001935	0.001931	0.001917	0.001899	0.001879	0.001854	0.001825	0.001796	0.001763	0.001729	0.001695	0.001661	0.001627	0.001594	0.001556	0.001513	0.001467	0.001418
263	-1.694e-21	-1.23e-05	-8.718e-06	9.518e-06	3.886e-05	7.466e-05	0.0001166	0.0001651	0.0002207	0.000286	0.0003621	0.000447	0.0005307	0.0006063	0.000675	0.0007402	0.0008037	0.0008668	0.0009282	0.000987	0.001043	0.001093	0.001138	0.001176	0.001206	0.00123	0.001246	0.001253	0.001251	0.001239	0.001218	0.001189	0.001155	0.001118	0.001085	0.001056	0.00103	0.001009	0.0009928	0.000984	0.0009827	0.00099	0.001008	0.001032	0.001062	0.001093	0.001123	0.001153	0.001183
264	-1.355e-20	7.158e-05	0.0001423	0.0002123	0.0002803	0.0003475	0.0004179	0.0004892	0.0005546	0.0006119	0.0006635	0.0007091	0.0007495	0.0007875	0.0008237	0.000861	0.0009005	0.0009423	0.0009879	0.001041	0.001105	0.001176	0.001255	0.001341	0.001431	0.001525	0.001623	0.001722	0.001821	0.001925	0.002034	0.002147	0.002269	0.002402	0.002551	0.002719	0.002907	0.003117	0.003347	0.003597	0.003863	0.004142	NaN	NaN	NaN	NaN	NaN	NaN	NaN
265	-6.776e-21	8.607e-05	0.0001756	0.0002723	0.000378	0.0004942	0.0006263	0.0007736	0.0009284	0.001091	0.00126	0.001434	0.00161	0.001786	0.001958	0.002126	0.002287	0.002441	0.002585	0.002724	0.002857	NaN	NaN	NaN	NaN	NaN	NaN	NaN	NaN	NaN	NaN	NaN	NaN	NaN	NaN	NaN	NaN	NaN	NaN	NaN	NaN	NaN	NaN	NaN	NaN	NaN	NaN	NaN	NaN
266	0	-1.522e-06	3.528e-06	1.525e-05	3.176e-05	5.139e-05	7.41e-05	0.0001001	0.0001292	0.0001619	0.0001978	0.0002358	0.0002714	0.0003017	0.0003261	0.0003478	0.0003686	0.000389	0.0004087	0.000429	0.0004502	0.000473	0.0004977	0.000525	0.0005541	0.0005874	0.0006226	0.0006585	0.000694	0.0007295	0.000764	0.0007964	0.0008275	0.0008578	0.0008888	0.0009224	0.0009559	0.0009904	0.001026	0.001062	0.0011	0.00114	0.001182	0.001226	0.00127	0.001313	0.001351	0.001387	0.001418
267	-6.776e-21	7.152e-05	0.0001441	0.0002184	0.0002944	0.0003725	0.0004553	0.0005399	0.0006192	0.0006928	0.0007598	0.0008199	0.0008702	0.0009122	0.0009458	0.0009734	0.0009946	0.001014	0.001034	0.001059	0.00109	0.001124	0.001161	0.001199	0.001236	0.001276	0.001314	0.001353	0.001386	0.001413	0.001431	0.001438	0.001438	0.001434	0.00143	0.001425	0.001418	0.001408	0.001392	0.001375	0.001358	0.001346	0.001341	0.001341	0.001342	0.00134	0.001335	0.001331	0.001326
268	6.776e-21	-6.94e-05	-0.0001238	-0.000163	-0.0001879	-0.0001989	-0.0001935	-0.000173	-0.0001436	-0.0001052	-5.644e-05	3.825e-06	6.867e-05	0.0001309	0.0001873	0.0002389	0.0002852	0.0003256	0.0003616	0.0003975	0.0004337	0.0004685	0.0005007	0.0005285	0.0005511	0.0005711	0.0005875	0.0006007	0.000612	0.0006213	0.0006268	0.0006276	0.0006255	0.0006219	0.0006192	0.000619	0.00062	0.0006235	0.0006282	0.000633	0.0006387	0.0006467	0.0006585	0.0006729	0.0006885	0.0007034	0.0007162	0.0007275	0.0007365
269	1.016e-20	3.859e-05	7.972e-05	0.0001243	0.0001721	0.0002228	0.0002769	0.0003341	0.0003924	0.0004497	0.0005064	0.0005602	0.0006059	0.0006438	0.0006744	0.0006995	0.0007224	0.0007468	0.0007722	0.0008011	0.000837	0.0008776	0.0009247	0.0009787	0.00104	0.00111	0.001187	0.001268	0.001346	0.00142	0.001485	0.001536	0.001576	0.001602	0.001622	0.001632	0.00163	0.001614	0.001585	0.001548	0.001505	0.001464	0.001428	0.001394	0.001364	0.00133	0.001293	0.001257	0.001224
270	0	3.89e-05	7.852e-05	0.0001199	0.0001635	0.0002108	0.0002646	0.0003245	0.0003871	0.0004518	0.0005192	0.0005905	0.0006667	0.0007467	0.0008288	0.0009126	0.0009977	0.001082	0.001165	0.001249	0.00133	0.001407	0.001476	0.001534	0.001581	0.001617	0.001641	0.001652	0.001652	0.00164	0.001616	0.001582	0.001541	0.001496	0.00145	0.001404	0.001358	0.001313	0.001268	0.001226	0.001186	0.00115	0.001118	0.001089	0.00106	0.001031	0.001001	0.0009717	0.0009416
271	-4.235e-22	-2.555e-06	-8.773e-07	5.6e-06	1.694e-05	3.164e-05	5.066e-05	7.4e-05	0.0001016	0.0001349	0.0001744	0.0002191	0.0002669	0.000316	0.000366	0.0004176	0.0004711	0.0005244	0.0005783	0.0006337	0.0006895	0.0007449	0.0007987	0.0008499	0.0008973	0.000943	0.000985	0.001024	0.001061	0.001096	0.001125	0.00115	0.001171	0.00119	0.001208	0.001228	0.001247	0.001265	0.001281	0.001295	0.001305	0.001316	0.001325	0.001333	0.001338	0.001339	0.001333	0.001322	0.001307
272	-1.694e-20	6.563e-05	0.0001319	0.0001993	0.0002648	0.0003278	0.0003903	0.0004488	0.0004965	0.0005352	0.0005668	0.0005916	0.000606	0.0006125	0.0006111	0.0006086	0.0006054	0.0006066	0.0006164	0.0006401	0.0006755	0.0007179	0.0007637	0.0008124	0.0008627	0.0009161	0.000967	0.001016	0.001055	0.001081	0.001092	0.001086	0.00107	0.00105	0.001034	0.001022	0.001009	0.0009981	0.0009883	0.0009847	0.0009909	0.001011	0.001049	0.001097	0.001152	0.001203	0.00125	0.001298	0.001343
273	-3.388e-21	6.015e-05	0.0001213	0.000185	0.0002509	0.0003211	0.0004003	0.0004872	0.0005761	0.0006671	0.0007656	0.0008737	0.0009926	0.001123	0.001264	0.001417	0.001582	0.001758	0.001949	0.002157	0.002385	0.002627	0.002881	0.003149	0.003428	0.003721	0.004024	0.004335	0.004655	0.004978	0.0053	0.005612	NaN	NaN	NaN	NaN	NaN	NaN	NaN	NaN	NaN	NaN	NaN	NaN	NaN	NaN	NaN	NaN	NaN
274	6.776e-21	4.941e-05	9.818e-05	0.0001449	0.0001881	0.000227	0.0002652	0.0002995	0.0003228	0.0003371	0.0003435	0.000346	0.0003467	0.0003451	0.0003412	0.0003379	0.0003361	0.0003351	0.000339	0.0003533	0.0003768	0.0004097	0.0004486	0.0004917	0.0005401	0.0005939	0.0006501	0.0007076	0.0007672	0.000828	0.0008874	0.0009453	0.001001	0.001056	0.001112	0.001169	0.001226	0.001286	0.001348	0.001411	0.001476	0.001546	0.001621	0.001703	0.001792	0.001888	0.001992	0.002105	0.002227
275	1.355e-20	-0.0001318	-0.0002139	-0.0002511	-0.0002478	-0.00021	-0.0001608	-0.0001017	-2.151e-05	8.283e-05	0.0002146	0.0003766	0.0005373	0.0006694	0.0007756	0.0008594	0.0009244	0.0009852	0.001042	0.001095	0.001142	0.001181	0.00121	0.001234	0.001256	0.001276	0.001294	0.001309	0.001316	0.001319	0.001318	0.001313	0.001308	0.001308	0.001312	0.001323	0.00134	0.001362	0.001388	0.001421	0.00146	0.001504	0.001555	0.001608	0.001662	0.001712	0.001758	0.001798	0.001835
276	0	9.942e-05	0.0002026	0.000314	0.0004362	0.0005736	0.000733	0.000914	0.001109	0.001317	0.001539	0.001774	0.00202	0.002277	0.002542	0.002816	0.003099	0.00339	0.003689	0.004	0.004321	0.004647	0.004976	0.005303	0.005623	NaN	NaN	NaN	NaN	NaN	NaN	NaN	NaN	NaN	NaN	NaN	NaN	NaN	NaN	NaN	NaN	NaN	NaN	NaN	NaN	NaN	NaN	NaN	NaN
277	0	0.0002151	0.0004412	0.0006885	0.0009666	0.001287	0.001665	0.002101	0.00258	0.003095	0.003644	0.004223	0.004822	0.005428	NaN	NaN	NaN	NaN	NaN	NaN	NaN	NaN	NaN	NaN	NaN	NaN	NaN	NaN	NaN	NaN	NaN	NaN	NaN	NaN	NaN	NaN	NaN	NaN	NaN	NaN	NaN	NaN	NaN	NaN	NaN	NaN	NaN	NaN	NaN
278	-5.421e-20	0.0002897	0.0005918	0.0009179	0.001278	0.001685	0.002133	0.00262	0.003148	0.003709	0.004295	0.004899	NaN	NaN	NaN	NaN	NaN	NaN	NaN	NaN	NaN	NaN	NaN	NaN	NaN	NaN	NaN	NaN	NaN	NaN	NaN	NaN	NaN	NaN	NaN	NaN	NaN	NaN	NaN	NaN	NaN	NaN	NaN	NaN	NaN	NaN	NaN	NaN	NaN
279	8.132e-20	-0.0004466	-0.0007995	-0.001061	-0.001231	-0.001318	-0.001318	-0.001234	-0.001085	-0.0008819	-0.0006204	-0.0002976	4.545e-05	0.0003581	0.0006343	0.0008681	0.001069	0.001241	0.001386	0.001514	0.001632	0.001733	0.001819	0.001874	0.001905	0.001918	0.001916	0.001895	0.001853	0.001789	0.001707	0.001609	0.001506	0.001392	0.001287	0.001189	0.001095	0.001001	0.0009174	0.000851	0.0007982	0.0007623	0.0007399	0.0007267	0.0007279	0.0007295	0.0007267	0.0007216	0.0007233
280	5.421e-20	-0.0008584	-0.00155	-0.002093	-0.002473	-0.002688	-0.002748	-0.00266	-0.002434	-0.002094	-0.001663	-0.001133	-0.0005846	-0.0001042	0.0003168	0.0006717	0.000956	0.001179	0.00135	0.001476	0.001576	0.001654	0.001711	0.00174	0.001748	0.001735	0.001708	0.001677	0.001644	0.001602	0.001554	0.001501	0.001454	0.001415	0.00139	0.001377	0.001375	0.001378	0.001385	0.001396	0.001415	0.001441	0.001474	0.001505	0.001533	0.001551	0.001555	0.001546	0.001532
281	-2.711e-20	-0.0001665	-0.0002988	-0.0003996	-0.0004702	-0.0005091	-0.0005196	-0.0005043	-0.0004659	-0.0004115	-0.0003405	-0.0002507	-0.0001591	-8.215e-05	-1.881e-05	3.097e-05	6.871e-05	9.823e-05	0.0001227	0.0001468	0.0001757	0.0002079	0.0002416	0.0002759	0.0003093	0.0003428	0.000376	0.0004079	0.0004374	0.0004629	0.0004813	0.0004908	0.0004935	0.0004913	0.0004854	0.000478	0.000468	0.0004569	0.000445	0.0004325	0.0004212	0.0004128	0.0004095	0.0004099	0.0004126	0.0004165	0.0004195	0.0004219	0.0004226
282	1.694e-21	2.388e-05	4.905e-05	7.577e-05	0.0001044	0.0001363	0.0001731	0.0002152	0.0002607	0.0003079	0.0003576	0.0004091	0.0004623	0.0005156	0.0005699	0.0006257	0.000683	0.0007411	0.0007985	0.0008568	0.0009173	0.0009791	0.001042	0.001105	0.001169	0.001233	0.001293	0.001349	0.001401	0.001451	0.001495	0.001531	0.001559	0.00158	0.001593	0.001601	0.001604	0.001603	0.001598	0.001589	0.001577	0.001563	0.001552	0.001541	0.001532	0.001523	0.001512	0.0015	0.001486
283	0	6.711e-05	0.0001356	0.000208	0.0002852	0.0003695	0.0004621	0.0005605	0.0006639	0.0007707	0.0008834	0.001002	0.001127	0.001258	0.001393	0.001532	0.001676	0.001825	0.00198	0.002144	0.002318	0.002499	0.002684	0.002872	0.003064	0.003263	0.003468	0.003678	0.003894	0.004115	0.004336	0.004555	0.004771	NaN	NaN	NaN	NaN	NaN	NaN	NaN	NaN	NaN	NaN	NaN	NaN	NaN	NaN	NaN	NaN
284	-6.776e-21	5.916e-05	0.0001188	0.0001803	0.0002445	0.000313	0.0003888	0.000471	0.000554	0.0006346	0.0007131	0.0007889	0.0008621	0.0009333	0.001001	0.001065	0.001127	0.001187	0.001243	0.001302	0.001364	0.001426	0.001488	0.001547	0.001602	0.001655	0.001704	0.001749	0.001789	0.001826	0.001856	0.001881	0.001904	0.001927	0.001953	0.001982	0.002013	0.002045	0.002079	0.002113	0.002147	0.00218	0.002213	0.00224	0.002259	0.002268	0.002265	0.002252	0.002228
285	6.776e-21	-7.329e-05	-0.0001212	-0.0001476	-0.0001564	-0.0001492	-0.0001283	-9.82e-05	-5.723e-05	-5.061e-06	6.068e-05	0.0001412	0.000225	0.000293	0.0003477	0.0003928	0.0004298	0.0004584	0.0004828	0.0005029	0.0005198	0.0005323	0.0005418	0.0005494	0.0005596	0.0005724	0.0005854	0.0005974	0.0006103	0.0006251	0.0006414	0.0006575	0.0006749	0.0006926	0.0007107	0.0007298	0.0007498	0.0007723	0.0007971	0.0008232	0.0008502	0.0008784	0.0009098	0.0009422	0.0009758	0.001009	0.001039	0.001068	0.001092
286	-6.776e-21	4.249e-05	8.789e-05	0.000137	0.0001911	0.0002532	0.0003269	0.0004134	0.0005086	0.0006083	0.0007139	0.0008243	0.0009381	0.001055	0.001175	0.001297	0.00142	0.001544	0.001666	0.001788	0.001911	0.00203	0.002146	0.002254	0.002351	0.002438	0.002511	0.002567	0.002605	0.002627	0.002628	0.00261	0.002575	0.002525	0.002464	0.002394	0.002317	0.002235	0.00215	0.002064	0.001977	0.001894	0.001814	0.001737	0.001663	0.001589	0.001514	0.001442	0.001371
287	-1.694e-21	-5.337e-06	-1.47e-07	1.573e-05	4.006e-05	6.957e-05	0.0001043	0.0001441	0.000189	0.0002408	0.0002991	0.0003613	0.0004211	0.000473	0.0005182	0.0005591	0.0005975	0.0006335	0.0006672	0.0006993	0.0007296	0.000758	0.0007853	0.0008115	0.0008365	0.0008599	0.0008795	0.0008945	0.0009052	0.0009109	0.0009101	0.0009024	0.0008889	0.0008711	0.0008505	0.0008287	0.0008056	0.0007841	0.0007643	0.0007454	0.0007289	0.0007158	0.0007077	0.0007037	0.0007027	0.0007033	0.0007037	0.0007044	0.0007028
288	1.694e-21	3.425e-05	6.916e-05	0.0001053	0.0001426	0.0001822	0.0002263	0.0002746	0.0003242	0.0003736	0.0004249	0.000478	0.0005323	0.000589	0.0006483	0.0007107	0.0007765	0.0008457	0.0009181	0.0009951	0.001078	0.001162	0.001248	0.001334	0.001417	0.001497	0.001572	0.001639	0.001699	0.001752	0.001795	0.001829	0.001855	0.001875	0.00189	0.001904	0.001917	0.001931	0.001947	0.001963	0.001982	0.002004	0.002031	0.002061	0.002093	0.002125	0.002154	0.00218	0.0022
289	6.776e-21	5.226e-05	0.0001048	0.0001577	0.0002108	0.0002655	0.0003245	0.0003862	0.0004449	0.0004976	0.0005459	0.0005901	0.00063	0.0006661	0.0006985	0.000728	0.0007543	0.0007781	0.0008007	0.0008264	0.0008583	0.0008928	0.0009278	0.0009622	0.0009955	0.001028	0.001058	0.001086	0.001111	0.001133	0.001151	0.001161	0.001168	0.001175	0.001185	0.001199	0.001216	0.001237	0.001263	0.001292	0.001327	0.001367	0.001415	0.001467	0.00152	0.001571	0.00162	0.001666	0.001706
290	0	2.47e-05	5.353e-05	8.509e-05	0.0001173	0.0001507	0.0001868	0.0002252	0.0002631	0.0002999	0.0003401	0.000385	0.000433	0.0004831	0.0005371	0.0005975	0.0006656	0.0007422	0.0008282	0.0009259	0.001036	0.001153	0.001276	0.001405	0.001536	0.00167	0.001802	0.001932	0.002058	0.00218	0.002298	0.002413	0.002528	0.002646	0.002771	0.002908	0.003056	0.003221	0.003405	0.003605	0.003823	0.004055	NaN	NaN	NaN	NaN	NaN	NaN	NaN
291	-3.388e-20	9.285e-05	0.0001884	0.0002882	0.0003928	0.0005037	0.0006185	0.0007368	0.0008585	0.0009804	0.001103	0.001228	0.001351	0.001473	0.001594	0.001717	0.00184	0.001969	0.002103	0.002245	0.002396	0.002555	0.002719	0.002887	0.003059	0.003234	0.003408	0.003579	0.003744	0.003903	0.004054	0.004195	0.004327	0.004452	0.004567	0.004671	NaN	NaN	NaN	NaN	NaN	NaN	NaN	NaN	NaN	NaN	NaN	NaN	NaN
292	3.388e-21	5.248e-05	0.0001182	0.0001928	0.00028	0.000388	0.0005192	0.000676	0.0008597	0.001059	0.001274	0.001506	0.001747	0.00199	0.002236	0.002481	0.002722	0.002954	0.003174	0.00338	0.003578	0.003764	0.003939	0.004103	0.004256	0.004404	0.004548	0.004691	0.004835	0.004982	0.005128	0.005267	NaN	NaN	NaN	NaN	NaN	NaN	NaN	NaN	NaN	NaN	NaN	NaN	NaN	NaN	NaN	NaN	NaN
293	-3.388e-21	3.806e-05	7.82e-05	0.0001201	0.0001637	0.0002117	0.0002672	0.0003291	0.0003932	0.0004583	0.0005264	0.0006002	0.000678	0.0007593	0.0008442	0.0009332	0.001024	0.001118	0.001216	0.001325	0.001445	0.001579	0.001725	0.001887	0.002068	0.002273	0.002506	0.00277	0.003068	0.003399	0.003757	0.004136	0.004529	NaN	NaN	NaN	NaN	NaN	NaN	NaN	NaN	NaN	NaN	NaN	NaN	NaN	NaN	NaN	NaN
294	0	3.36e-05	7.654e-05	0.0001249	0.0001803	0.0002478	0.0003278	0.0004214	0.0005295	0.0006446	0.0007664	0.0008964	0.001029	0.001161	0.001293	0.001424	0.001556	0.001687	0.001817	0.001943	0.002069	0.002192	0.00231	0.002421	0.002522	0.002613	0.002692	0.002755	0.002799	0.002825	0.002829	0.002812	0.002777	0.002726	0.002662	0.002591	0.002512	0.00243	0.002347	0.002265	0.002186	0.002114	0.002052	0.001997	0.001949	0.001906	0.001863	0.001819	0.001774
295	-1.694e-21	2.236e-05	5.32e-05	8.977e-05	0.0001318	0.0001824	0.0002413	0.0003094	0.0003868	0.0004684	0.0005532	0.0006416	0.0007295	0.0008121	0.0008911	0.0009673	0.001041	0.001113	0.001181	0.001247	0.001311	0.001373	0.001433	0.001488	0.001538	0.001583	0.00162	0.001649	0.001667	0.001675	0.00167	0.001654	0.001628	0.001594	0.001556	0.001517	0.001477	0.001438	0.0014	0.001368	0.001342	0.001324	0.001316	0.001316	0.001322	0.001333	0.001344	0.001356	0.001368
296	-3.388e-21	3.183e-05	6.353e-05	9.304e-05	0.0001193	0.0001442	0.0001704	0.0001963	0.0002177	0.0002335	0.0002476	0.0002641	0.0002834	0.0003078	0.000339	0.0003774	0.0004219	0.0004721	0.0005305	0.0005992	0.000678	0.0007626	0.0008504	0.0009384	0.001023	0.001102	0.001174	0.001237	0.00129	0.001331	0.001358	0.001372	0.001376	0.001368	0.001351	0.001329	0.001301	0.001271	0.00124	0.001208	0.001178	0.001152	0.00113	0.001109	0.001091	0.001073	0.001054	0.001034	0.001012
297	2.118e-22	-6.377e-07	4.305e-06	1.235e-05	2.426e-05	4.067e-05	6.277e-05	9.122e-05	0.0001264	0.0001702	0.0002236	0.0002876	0.0003598	0.000439	0.000528	0.0006267	0.0007341	0.0008477	0.0009667	0.001091	0.001217	0.001341	0.001462	0.001576	0.001678	0.001766	0.001837	0.001889	0.001922	0.001936	0.001927	0.001898	0.001855	0.001796	0.001728	0.001654	0.001576	0.001499	0.001424	0.001352	0.001287	0.001231	0.001184	0.001141	0.001104	0.001073	0.001041	0.001012	0.0009824
298	1.355e-20	-5.959e-05	-9.476e-05	-0.0001074	-9.903e-05	-6.941e-05	-3.178e-05	1.468e-05	7.805e-05	0.0001602	0.0002642	0.0003928	0.0005288	0.0006636	0.0007987	0.0009364	0.001076	0.001225	0.001383	0.001549	0.001722	0.001899	0.00208	0.00227	0.002468	0.002675	0.002891	0.003118	0.003357	0.003611	0.003878	0.004155	0.004443	0.004732	NaN	NaN	NaN	NaN	NaN	NaN	NaN	NaN	NaN	NaN	NaN	NaN	NaN	NaN	NaN
299	0	5.324e-05	0.0001085	0.0001676	0.0002318	0.0003029	0.0003839	0.0004744	0.0005696	0.000667	0.0007675	0.0008697	0.0009726	0.001075	0.001174	0.001271	0.001365	0.001455	0.001542	0.001628	0.001714	0.001797	0.001877	0.00195	0.002017	0.002078	0.002131	0.002174	0.002206	0.002226	0.002235	0.002228	0.00221	0.002183	0.002151	0.002118	0.002083	0.002049	0.002018	0.001992	0.001971	0.001959	0.001958	0.001968	0.001983	0.002003	0.002022	0.00204	0.002055
300	3.388e-21	-2.459e-05	-3.128e-05	-1.753e-05	1.599e-05	6.341e-05	0.0001227	0.0001953	0.0002831	0.0003905	0.0005196	0.0006656	0.000816	0.0009624	0.001104	0.001239	0.001372	0.001502	0.001626	0.001743	0.001853	0.001952	0.002041	0.002121	0.002193	0.002256	0.00231	0.002352	0.002383	0.002404	0.002413	0.002411	0.002398	0.002378	0.002352	0.002322	0.002289	0.002254	0.002218	0.002183	0.002149	0.002117	0.002091	0.00207	0.002052	0.002037	0.002022	0.00201	0.002002
301	0	1.861e-05	4.169e-05	6.631e-05	9.237e-05	0.0001229	0.0001583	0.0001991	0.0002449	0.0002913	0.0003389	0.0003889	0.0004388	0.0004872	0.0005365	0.0005882	0.0006422	0.0006989	0.0007582	0.0008216	0.0008917	0.0009669	0.001047	0.001133	0.001221	0.001314	0.001407	0.001502	0.001596	0.001688	0.001777	0.00186	0.00194	0.002017	0.002093	0.00217	0.002248	0.002329	0.002413	0.002503	0.0026	0.002708	0.00283	0.002963	0.003107	0.003259	0.003414	NaN	NaN
302	-3.388e-21	-2.761e-05	-3.709e-05	-2.813e-05	-2.106e-06	3.748e-05	8.742e-05	0.0001489	0.0002245	0.0003169	0.0004283	0.0005574	0.0006901	0.0008186	0.0009428	0.001064	0.001183	0.0013	0.001413	0.001523	0.001628	0.001726	0.001817	0.001902	0.00198	0.002052	0.002116	0.00217	0.002215	0.002252	0.002279	0.002294	0.002301	0.002302	0.002298	0.002294	0.002287	0.002279	0.002273	0.002266	0.002262	0.00226	0.002263	0.002269	0.002274	0.002275	0.002273	0.002267	0.002257
303	0	2.03e-05	4.28e-05	6.53e-05	8.726e-05	0.0001108	0.0001366	0.0001645	0.0001933	0.0002181	0.0002402	0.0002608	0.0002787	0.0002944	0.0003101	0.0003278	0.0003492	0.0003754	0.0004068	0.0004456	0.000495	0.0005533	0.0006199	0.0006937	0.000773	0.0008563	0.0009415	0.001026	0.00111	0.001191	0.001268	0.00134	0.001407	0.001471	0.001535	0.0016	0.001666	0.001736	0.001807	0.001881	0.001958	0.002038	0.002122	0.00221	0.002301	0.002394	0.00249	0.002591	0.002699
304	-1.694e-21	2.738e-05	6.391e-05	0.0001066	0.0001559	0.0002151	0.0002844	0.0003646	0.0004559	0.0005523	0.0006515	0.0007542	0.0008548	0.0009479	0.001036	0.001118	0.001195	0.001268	0.001334	0.001393	0.001448	0.0015	0.001547	0.001588	0.001625	0.001656	0.001681	0.001696	0.001703	0.0017	0.001688	0.001665	0.001633	0.001595	0.001552	0.001507	0.00146	0.001413	0.001367	0.001323	0.001281	0.001244	0.001213	0.001188	0.001167	0.001147	0.001126	0.001104	0.001082
305	6.776e-21	-9.238e-05	-0.0001669	-0.0002257	-0.0002696	-0.0002945	-0.0003015	-0.0002925	-0.0002693	-0.0002365	-0.0001936	-0.0001398	-8.391e-05	-3.459e-05	9.291e-06	4.878e-05	8.211e-05	0.0001099	0.0001344	0.0001583	0.0001839	0.0002087	0.0002317	0.0002522	0.0002696	0.0002842	0.0002953	0.0003024	0.0003063	0.0003059	0.0002996	0.000287	0.0002718	0.0002554	0.0002399	0.0002261	0.0002133	0.0002029	0.0001954	0.0001896	0.0001881	0.0001912	0.0002003	0.0002123	0.000227	0.0002419	0.0002556	0.0002688	0.0002798
306	-1.355e-20	-4.812e-05	-8.153e-05	-0.0001028	-0.0001129	-0.0001124	-0.000105	-9.373e-05	-7.74e-05	-5.623e-05	-2.926e-05	4.848e-06	3.897e-05	6.36e-05	8.065e-05	9.148e-05	9.627e-05	9.796e-05	9.946e-05	0.0001022	0.0001075	0.000114	0.0001206	0.0001275	0.0001358	0.000145	0.0001539	0.0001623	0.0001688	0.0001734	0.0001747	0.0001713	0.0001646	0.0001563	0.0001476	0.0001397	0.0001328	0.0001281	0.000125	0.0001243	0.000127	0.0001328	0.0001436	0.0001579	0.0001741	0.0001903	0.0002047	0.0002169	0.0002258
307	1.016e-20	-7.804e-06	-2.915e-06	1.588e-05	4.663e-05	8.439e-05	0.0001295	0.0001824	0.0002434	0.0003152	0.0003983	0.0004872	0.0005743	0.000653	0.0007245	0.0007905	0.0008543	0.0009153	0.0009725	0.001026	0.001075	0.001119	0.001161	0.0012	0.001235	0.001267	0.001294	0.001314	0.001326	0.001331	0.001328	0.001317	0.0013	0.001278	0.001255	0.001232	0.00121	0.001191	0.001177	0.001168	0.001165	0.001169	0.001182	0.001204	0.00123	0.00126	0.001291	0.001324	0.001356
308	2.647e-22	9.679e-06	3.364e-05	7.391e-05	0.000132	0.0002091	0.0003078	0.0004314	0.0005832	0.0007678	0.0009856	0.001235	0.00151	0.001805	0.00212	0.002456	0.002809	0.003174	0.003547	0.00392	0.004287	0.004638	0.004967	0.005266	0.005528	0.005746	0.005912	0.00602	0.006069	0.006055	0.005979	0.005841	0.005649	0.005409	0.00513	0.004819	0.004485	0.004139	0.003788	0.00344	0.003102	0.00278	0.002482	0.002207	0.001957	0.001731	0.001529	0.001348	0.001184
309	2.033e-20	8.08e-05	0.0001602	0.0002389	0.0003181	0.0003999	0.0004843	0.0005715	0.0006605	0.0007493	0.0008395	0.0009313	0.001025	0.001124	0.001226	0.001332	0.00144	0.001553	0.001671	0.001795	0.001928	0.002066	0.002209	0.002357	0.002508	0.002663	0.002823	0.002985	0.003148	0.003309	0.003465	0.003614	0.003755	0.003888	0.004012	NaN	NaN	NaN	NaN	NaN	NaN	NaN	NaN	NaN	NaN	NaN	NaN	NaN	NaN
310	-4.42e-21	5.622e-06	2.147e-05	4.787e-05	8.377e-05	0.0001282	0.0001819	0.000246	0.0003208	0.0004077	0.0005042	0.0006095	0.0007176	0.000824	0.0009291	0.001035	0.001143	0.001252	0.00136	0.001467	0.001574	0.001681	0.001785	NaN	NaN	NaN	NaN	NaN	NaN	NaN	NaN	NaN	NaN	NaN	NaN	NaN	NaN	NaN	NaN	NaN	NaN	NaN	NaN	NaN	NaN	NaN	NaN	NaN	NaN
311	6.776e-21	8.065e-05	0.0001677	0.0002664	0.0003807	0.0005178	0.0006855	0.0008866	0.001119	0.001381	0.001679	0.002015	0.002386	0.002789	0.003219	0.003672	0.004138	0.004608	0.005073	0.005527	0.005957	0.006347	0.006683	0.006952	0.007145	0.007258	0.007285	0.007223	0.007076	0.006847	0.006539	0.006164	0.005735	0.005268	0.004781	0.004286	0.003794	0.003318	0.002866	0.002444	0.00206	0.00172	0.001424	0.001172	0.0009587	0.0007773	0.0006227	0.0004929	0.0003822
312	-8.132e-20	-0.0002077	-0.0003708	-0.0004932	-0.0005797	-0.0006284	-0.0006419	-0.0006231	-0.0005753	-0.0005087	-0.0004199	-0.0003061	-0.0001893	-9.123e-05	-1.015e-05	5.64e-05	0.0001102	0.0001551	0.0001937	0.0002297	0.0002706	0.0003133	0.0003558	0.0003962	0.0004331	0.0004669	0.0004953	0.0005184	0.0005347	0.0005438	0.0005452	0.0005357	0.000519	0.0004981	0.0004759	0.0004553	0.0004376	0.0004262	0.0004209	0.0004226	0.0004335	0.0004536	0.0004862	0.0005292	0.0005799	NaN	NaN	NaN	NaN
313	-3.388e-21	2.45e-05	4.885e-05	7.333e-05	9.855e-05	0.0001253	0.000154	0.0001854	0.0002172	0.0002458	0.0002704	0.000292	0.0003116	0.0003287	0.0003429	0.0003541	0.0003642	0.0003745	0.0003834	0.0003921	0.000404	0.0004185	0.0004331	0.0004458	0.0004568	0.0004655	0.0004711	0.0004727	0.0004693	0.0004619	0.00045	0.0004318	0.0004083	0.0003833	0.0003594	0.0003378	0.0003199	0.0003076	0.0002994	0.0002954	0.0002967	0.0003035	0.0003173	0.0003375	0.0003617	0.0003876	0.0004125	0.000435	0.000453
314	0	-0.0005956	-0.0006676	-0.0008278	-0.000639	-0.0004142	-0.0001755	5.306e-05	0.0003085	0.0002941	0.0002392	NaN	NaN	NaN	NaN	NaN	NaN	NaN	NaN	NaN	NaN	NaN	NaN	NaN	NaN	NaN	NaN	NaN	NaN	NaN	NaN	NaN	NaN	NaN	NaN	NaN	NaN	NaN	NaN	NaN	NaN	NaN	NaN	NaN	NaN	NaN	NaN	NaN	NaN
315	0	3.627e-05	7.283e-05	0.0001104	0.000149	0.0001888	0.0002314	0.000275	0.0003164	0.0003564	0.000395	0.0004331	0.000471	0.0005074	0.0005408	0.0005714	0.0005981	0.0006214	0.0006434	0.0006656	0.000687	0.0007081	0.0007264	0.0007417	0.0007556	0.000768	0.0007787	0.0007879	0.0007949	0.0007982	0.0007979	0.0007946	0.0007879	0.000781	0.0007739	0.0007655	0.0007569	0.0007473	0.0007365	0.0007252	0.0007147	0.0007048	0.0006953	0.0006856	0.0006725	0.0006561	0.0006374	0.0006155	0.0005925
316	-6.776e-21	5.842e-05	0.0001185	0.0001818	0.0002498	0.0003239	0.0004077	0.0004999	0.0005964	0.0006977	0.0008028	0.0009127	0.001027	0.001145	0.001265	0.001386	0.001508	0.001629	0.001751	0.001873	0.001995	0.002116	0.002231	0.002339	0.002438	0.002529	0.00261	0.002682	0.002741	0.002787	0.00282	0.00284	0.002848	0.002847	0.002837	0.002821	0.002797	0.002766	0.002729	0.002687	0.002643	0.002596	0.002548	0.002501	0.002451	0.002404	0.002361	0.002326	0.002303
317	3.388e-21	3.403e-05	6.78e-05	0.0001019	0.0001359	0.0001695	0.0002038	0.0002365	0.0002659	0.0002931	0.000319	0.0003436	0.000368	0.0003915	0.0004134	0.0004338	0.0004523	0.0004691	0.0004867	0.0005046	0.0005217	0.0005379	0.0005523	0.0005644	0.0005745	0.0005816	0.000586	0.0005882	0.0005883	0.0005855	0.0005817	0.0005774	0.0005725	0.0005689	0.0005668	0.0005668	0.0005708	0.0005782	0.000588	0.0005994	0.0006121	0.0006256	0.0006399	0.0006547	0.0006669	0.0006764	0.0006827	0.0006844	0.0006828
318	5.506e-21	1.608e-06	1.124e-05	3.113e-05	5.947e-05	9.495e-05	0.0001382	0.0001899	0.0002503	0.0003213	0.0004003	0.0004851	0.0005708	0.0006543	0.0007342	0.0008126	0.0008892	0.0009634	0.001035	0.001103	0.001167	0.001229	0.00129	0.001351	0.001409	0.001466	0.001521	0.001575	0.001627	0.001676	0.001721	0.001763	0.001801	0.001836	0.001865	0.001892	0.001913	0.001927	0.001934	0.001934	0.001927	0.001912	0.001887	0.001854	0.001809	0.001755	0.00169	0.001617	0.001538
319	0	0.0001042	0.0002024	0.0002905	0.0003643	0.0004206	0.0004655	0.0004889	0.0004789	0.0004421	0.0003865	0.0003209	0.0002557	0.0001943	0.0001371	8.492e-05	3.839e-05	-1.889e-06	-2.381e-05	-2.179e-05	3.054e-06	4.785e-05	0.0001082	0.0001768	0.0002521	0.0003338	0.0004214	0.0005129	0.0006068	0.0006988	0.000789	0.0008729	0.0009478	0.001013	0.001069	0.001116	0.001152	0.001177	0.001194	0.001203	0.001208	0.001206	0.001202	0.001198	0.001191	0.001182	0.001173	0.001161	0.001147
320	-1.355e-20	9.078e-05	0.0001853	0.0002873	0.0004	0.0005269	0.0006745	0.0008414	0.001022	0.001214	0.001417	0.001627	0.001843	0.002061	0.002278	0.00249	0.002695	0.002887	0.003068	0.003242	0.003409	0.003573	0.003736	0.003904	0.004079	0.004269	0.004479	0.004715	0.004979	0.005269	0.005578	NaN	NaN	NaN	NaN	NaN	NaN	NaN	NaN	NaN	NaN	NaN	NaN	NaN	NaN	NaN	NaN	NaN	NaN
321	-1.694e-21	2.696e-05	5.651e-05	9.001e-05	0.0001293	0.0001771	0.0002357	0.0003056	0.0003859	0.0004744	0.0005689	0.0006704	0.0007768	0.0008877	0.001001	0.001115	0.001228	0.00134	0.001449	0.001555	0.00166	0.001765	0.001867	0.001968	0.002067	0.00217	0.002279	0.002399	0.002533	0.002684	0.002858	0.003058	0.003289	0.003559	0.003865	0.004209	0.004584	0.00498	NaN	NaN	NaN	NaN	NaN	NaN	NaN	NaN	NaN	NaN	NaN
322	0	2.131e-05	4.43e-05	6.889e-05	9.553e-05	0.0001258	0.0001612	0.0002017	0.0002463	0.0002926	0.0003391	0.0003858	0.0004311	0.0004754	0.0005182	0.0005605	0.0006017	0.0006411	0.0006796	0.0007153	0.0007502	0.0007854	0.0008202	0.0008554	0.0008887	0.0009205	0.0009501	0.0009767	0.0009995	0.001017	0.001032	0.001044	0.001051	0.001056	0.001056	0.001053	0.001049	0.001041	0.00103	0.001019	0.001008	0.0009926	0.0009752	0.0009559	0.0009322	0.0009063	0.0008767	0.0008433	0.000808
323	-2.541e-21	-2.081e-06	-7.545e-07	7.253e-06	2.002e-05	3.639e-05	5.707e-05	8.192e-05	0.0001121	0.0001482	0.0001908	0.0002349	0.0002784	0.0003215	0.0003625	0.000403	0.0004431	0.0004809	0.0005172	0.0005493	0.0005778	0.000604	0.0006301	0.0006568	0.0006809	0.0007038	0.000725	0.0007445	0.000764	0.0007829	0.0008046	0.000829	0.0008557	0.0008859	0.0009186	0.0009567	0.0009999	0.001048	0.001101	0.001157	0.001217	0.001275	0.001333	0.001388	0.001438	0.001484	0.001523	0.001556	0.001582
324	0	1.827e-05	4.227e-05	7.26e-05	0.0001085	0.0001528	0.0002059	0.0002679	0.0003393	0.0004171	0.0004985	0.0005837	0.0006715	0.0007575	0.0008411	0.0009263	0.001011	0.001096	0.001183	0.001272	0.001367	0.001468	0.001574	0.001683	0.001795	0.00191	0.002025	0.002139	0.002249	0.002349	0.002438	0.002511	0.002569	0.002612	0.002641	0.002655	0.002653	0.002635	0.002604	0.002562	0.002514	0.002459	0.0024	0.002341	0.002279	0.002217	0.002154	0.002091	0.002031
325	1.694e-21	-1.706e-05	-2.227e-05	-1.543e-05	3.865e-07	2.428e-05	5.449e-05	9.082e-05	0.000135	0.0001873	0.0002495	0.0003212	0.0003932	0.0004598	0.0005202	0.0005758	0.000626	0.0006708	0.0007118	0.0007478	0.0007802	0.0008085	0.0008322	0.0008533	0.0008715	0.0008882	0.0009041	0.0009189	0.0009329	0.0009422	0.0009481	0.0009488	0.0009445	0.0009356	0.0009225	0.0009076	0.0008897	0.0008682	0.0008446	0.0008196	0.0007968	0.0007756	0.0007579	0.0007444	0.0007347	0.0007291	0.0007252	0.0007233	0.0007232
326	0	7.07e-05	0.0001412	0.0002074	0.000267	0.0003223	0.0003748	0.000424	0.0004708	0.0005138	0.0005541	0.0005935	0.0006321	0.0006712	0.0007109	0.0007518	0.0007905	0.0008237	NaN	NaN	NaN	NaN	NaN	NaN	NaN	NaN	NaN	NaN	NaN	NaN	NaN	NaN	NaN	NaN	NaN	NaN	NaN	NaN	NaN	NaN	NaN	NaN	NaN	NaN	NaN	NaN	NaN	NaN	NaN
327	5.082e-21	2.118e-05	4.258e-05	6.456e-05	8.668e-05	0.0001093	0.0001346	0.0001606	0.0001856	0.0002099	0.0002339	0.000258	0.0002815	0.0003047	0.0003263	0.000347	0.0003656	0.00038	0.0003933	0.0004051	0.0004163	0.0004273	0.0004375	0.0004482	0.0004585	0.0004691	0.0004793	0.0004893	0.0005003	0.0005101	0.0005207	0.0005306	0.0005392	0.0005469	0.0005526	0.0005576	0.0005621	0.0005655	0.0005684	0.0005706	0.0005732	0.0005735	0.0005735	0.000573	0.0005715	0.0005697	0.0005666	0.0005615	0.0005569
328	-1.694e-21	1.006e-05	2.135e-05	3.452e-05	4.981e-05	6.757e-05	8.946e-05	0.0001148	0.0001438	0.0001774	0.0002146	0.0002557	0.0002984	0.0003426	0.0003875	0.0004329	0.0004777	0.000519	0.0005587	0.0005949	0.0006276	0.000658	0.0006858	0.000713	0.0007387	0.000763	0.0007871	0.0008107	0.0008356	0.0008588	0.0008829	0.0009074	0.0009314	0.0009552	0.0009777	0.001001	0.001026	0.00105	0.001075	0.001101	0.00113	0.001161	0.001193	0.001228	0.001264	0.001301	0.001337	0.001369	0.0014
329	-6.776e-21	5.998e-05	0.0001229	0.0001938	0.000276	0.0003726	0.0004901	0.0006276	0.0007825	0.0009555	0.001148	0.001357	0.001587	0.001834	0.002095	0.002368	0.002649	0.002936	0.003232	0.003535	0.003844	0.004159	0.004478	0.004794	0.005104	0.005406	NaN	NaN	NaN	NaN	NaN	NaN	NaN	NaN	NaN	NaN	NaN	NaN	NaN	NaN	NaN	NaN	NaN	NaN	NaN	NaN	NaN	NaN	NaN
330	-1.355e-20	4.056e-05	8.058e-05	0.0001211	0.000162	0.0002044	0.0002509	0.0002994	0.0003482	0.0003958	0.0004423	0.000488	0.0005333	0.0005796	0.0006246	0.0006686	0.0007107	0.0007482	0.0007834	0.0008147	0.0008434	0.0008701	0.0008938	0.0009148	0.0009302	0.0009415	0.0009478	0.0009486	0.0009463	0.0009398	0.0009322	0.0009234	0.0009132	0.0009032	0.0008925	0.0008844	0.0008793	0.000877	0.0008783	0.0008823	0.0008898	0.0008986	0.0009078	0.0009167	0.0009232	0.0009283	0.0009292	0.0009253	0.0009191
331	-1.355e-20	6.215e-05	0.000125	0.0001907	0.0002605	0.000336	0.0004208	0.0005127	0.0006075	0.0007045	0.0008025	0.0009001	0.0009974	0.001094	0.001188	0.001277	0.001359	0.001434	0.001503	0.001566	0.001624	0.001676	0.001723	0.001764	0.001797	0.001823	0.001843	0.001858	0.001866	0.001867	0.001862	0.001851	0.001834	0.001812	0.001786	0.001756	0.001723	0.001688	0.00165	0.001611	0.001573	0.001533	0.001492	0.001451	0.001408	0.001362	0.001315	0.001264	0.001212
332	0	7.124e-05	0.0001427	0.000216	0.0002926	0.0003731	0.0004624	0.000557	0.0006498	0.0007401	0.0008277	0.0009116	0.000994	0.001073	0.001146	0.001209	0.001264	0.001307	0.001344	0.001377	0.001406	0.001433	0.001458	0.001478	0.001495	0.00151	0.001527	0.001544	0.00156	0.001575	0.001591	0.001606	0.00162	0.001632	0.001643	0.001655	0.001664	0.001672	0.00168	0.001689	0.0017	0.001709	0.001718	0.001728	0.001736	0.001743	0.001747	0.001751	0.001752
333	-3.388e-21	4.673e-05	9.514e-05	0.0001477	0.0002064	0.0002729	0.0003494	0.0004348	0.0005273	0.0006266	0.0007306	0.0008375	0.0009466	0.001056	0.001163	0.001265	0.00136	0.001448	0.00153	0.001604	0.001669	0.001726	0.001776	0.001819	0.001855	0.001886	0.001914	0.001939	0.00196	0.001974	0.001986	0.001995	0.002	0.002001	0.001998	0.00199	0.001976	0.001956	0.001929	0.001898	0.001864	0.001825	0.001781	0.001735	0.001684	0.001631	0.001577	0.001523	0.001471
334	0	4.329e-05	8.689e-05	0.0001323	0.0001807	0.0002329	0.0002915	0.0003549	0.0004199	0.0004871	0.0005554	0.000624	0.0006933	0.0007635	0.0008324	0.0008989	0.0009614	0.001019	0.001073	0.001125	0.001173	0.001219	0.001262	0.001301	0.001336	0.001367	0.001396	0.001422	0.001446	0.001466	0.001484	0.001498	0.001509	0.001517	0.001521	0.001523	0.001521	0.001514	0.001504	0.001491	0.001475	0.001455	0.001431	0.001403	0.00137	0.001333	0.001292	0.001247	0.001199
335	0	2.631e-05	6.098e-05	0.0001044	0.0001572	0.0002225	0.0003011	0.0003934	0.0004998	0.0006166	0.0007395	0.0008667	0.0009923	0.001112	0.001223	0.001326	0.001417	0.001497	0.001564	0.001618	0.001661	0.001694	0.00172	0.00174	0.001754	0.001764	0.001773	0.001782	0.001791	0.001798	0.001801	0.001803	0.001801	0.001797	0.00179	0.001783	0.001772	0.001756	0.001735	0.00171	0.001686	0.001661	0.001638	0.001617	0.001597	0.001579	0.001561	0.001542	0.001525
336	8.47e-22	-9.483e-06	-9.06e-06	4.265e-06	2.857e-05	5.878e-05	9.524e-05	0.0001378	0.0001865	0.0002441	0.0003113	0.0003824	0.0004515	0.0005131	0.0005669	0.0006131	0.0006543	0.0006904	0.0007225	0.0007506	0.0007742	0.000794	0.0008125	0.0008309	0.0008498	0.0008699	0.0008923	0.0009168	0.0009423	0.000966	0.0009888	0.001011	0.001032	0.001052	0.001071	0.001087	0.001099	0.001107	0.00111	0.001109	0.001107	0.0011	0.001089	0.001074	0.001053	0.001028	0.0009981	0.0009661	0.0009328
337	6.776e-21	-3.469e-05	-5.058e-05	-4.605e-05	-2.232e-05	1.827e-05	7.081e-05	0.0001372	0.0002222	0.0003299	0.0004627	0.0006224	0.0007946	0.0009714	0.001151	0.001334	0.001521	0.001716	0.001917	0.002123	0.00233	0.00254	0.002751	0.002967	0.003191	0.003424	0.003668	0.003923	0.004187	0.004455	0.004725	0.004994	NaN	NaN	NaN	NaN	NaN	NaN	NaN	NaN	NaN	NaN	NaN	NaN	NaN	NaN	NaN	NaN	NaN
338	-1.694e-21	2.976e-05	5.74e-05	8.637e-05	0.0001148	0.0001442	0.0001755	0.000208	0.0002387	0.0002673	0.0002967	0.0003223	0.0003481	0.0003762	0.000403	0.0004289	0.0004527	0.0004757	0.0004988	0.0005236	0.000549	0.0005735	0.0006004	0.0006271	0.0006512	0.0006754	0.0007013	0.0007276	0.0007516	0.0007731	0.0007909	0.0008074	0.0008214	0.0008319	0.0008381	0.0008398	0.0008368	0.0008273	0.0008149	0.0008028	0.0007905	0.0007792	0.0007663	0.0007525	0.0007365	0.0007206	0.0007074	0.0006959	0.0006869
339	0	-0.0001438	-0.0002571	-0.0003324	-0.0003746	-0.0003859	-0.000363	-0.0003103	-0.000238	-0.0001441	-2.541e-05	0.0001176	0.0002702	0.0004172	0.0005437	0.0006509	0.0007391	0.0008105	0.0008724	0.0009294	0.0009793	0.001022	0.001058	0.001087	0.00111	0.001136	0.00117	0.001211	0.001257	0.001304	0.001353	0.001407	0.001466	0.001531	0.001601	0.001671	0.00174	0.001803	0.001858	0.00191	0.001959	0.002006	0.002044	0.002076	0.002095	0.002105	0.002111	0.002116	0.002127
340	0	5.919e-05	0.000122	0.0001915	0.0002706	0.000361	0.0004657	0.000584	0.0007114	0.0008459	0.0009838	0.001122	0.001255	0.00138	0.001493	0.001592	0.001675	0.001742	0.001794	0.001832	0.001857	0.001871	0.001877	0.001876	0.001873	0.001868	0.001867	0.001868	0.001871	0.001874	0.001878	0.001883	0.001887	0.00189	0.001891	0.001891	0.00189	0.001882	0.001869	0.001852	0.001834	0.001812	0.001789	0.001766	0.001743	0.00172	0.001695	0.001667	0.001637
341	-3.388e-20	-7.915e-05	-0.0001391	-0.0001777	-0.0001964	-0.0001957	-0.0001734	-0.0001314	-7.373e-05	1.551e-06	9.663e-05	0.0002133	0.0003435	0.000477	0.0006085	0.0007379	0.0008651	0.0009898	0.001115	0.00124	0.001364	0.001485	0.001601	0.00171	0.00181	0.001904	0.001992	0.002071	0.002141	0.002199	0.002247	0.002286	0.002316	0.002338	0.00235	0.002355	0.002352	0.002342	0.002326	0.002305	0.002282	0.002254	0.00222	0.002181	0.002135	0.002084	0.002028	0.001968	0.001902
342	0	-7.796e-06	-1.166e-05	-1.006e-05	-2.628e-06	8.705e-06	2.3e-05	4.037e-05	6.197e-05	8.907e-05	0.0001216	0.0001587	0.000197	0.0002351	0.0002706	0.0003023	0.0003318	0.0003596	0.000386	0.0004092	0.0004283	0.0004438	0.0004557	0.0004651	0.0004711	0.0004764	0.0004824	0.0004882	0.0004928	0.0004947	0.0004958	0.0004974	0.0004989	0.0005008	0.000503	0.0005075	0.000512	0.0005157	0.0005189	0.0005234	0.0005313	0.0005411	0.0005523	0.0005653	0.0005789	0.0005935	0.0006074	0.0006209	0.0006344
343	8.47e-22	1.604e-05	3.234e-05	5.008e-05	6.975e-05	9.081e-05	0.0001152	0.0001425	0.0001708	0.0002021	0.000236	0.0002716	0.0003083	0.0003457	0.0003827	0.0004182	0.0004519	0.000482	0.0005092	0.0005335	0.000554	0.0005708	0.000585	0.0005975	0.0006087	0.000619	0.0006298	0.0006406	0.0006521	0.0006629	0.0006744	0.0006862	0.0006975	0.0007077	0.0007152	0.0007199	0.0007217	0.0007196	0.0007143	0.0007064	0.0006972	0.0006858	0.0006737	0.0006623	0.0006518	0.0006444	0.0006401	0.0006392	0.0006432
344	-2.541e-21	-7.413e-06	-3.036e-06	1.705e-05	5.141e-05	9.478e-05	0.0001479	0.0002109	0.0002846	0.0003725	0.0004749	0.0005856	0.0006972	0.0008034	0.0009024	0.0009938	0.001081	0.001162	0.001238	0.001307	0.001368	0.001421	0.001469	0.001514	0.001556	0.001597	0.001639	0.001682	0.001726	0.001768	0.001812	0.001857	0.001903	0.001953	0.002004	0.002056	0.002108	0.002157	0.002203	0.002245	0.002284	0.002317	0.002343	0.002361	0.002368	0.002366	0.002352	0.002329	0.002297
345	-3.388e-21	5.685e-05	0.0001135	0.0001701	0.0002264	0.0002828	0.0003423	0.0004019	0.0004564	0.0005057	0.0005497	0.000589	0.0006249	0.0006582	0.000689	0.000719	0.0007494	0.0007815	0.0008207	0.0008701	0.000931	0.001005	0.001093	0.001197	0.001314	0.001449	0.0016	0.001766	0.001947	0.00214	0.002346	0.002565	0.002796	0.00304	0.003296	0.003561	0.003833	0.00411	0.00439	0.004671	0.004948	NaN	NaN	NaN	NaN	NaN	NaN	NaN	NaN
346	0	5.781e-05	0.0001183	0.0001836	0.0002558	0.0003362	0.000428	0.0005297	0.0006365	0.0007475	0.0008598	0.0009722	0.001082	0.001187	0.001287	0.00138	0.001466	0.001547	0.001625	0.001702	0.001776	0.001852	0.001927	0.002004	0.002084	0.002166	0.00225	0.002334	0.002417	0.002494	0.002565	0.002632	0.002692	0.002746	0.002791	0.002826	0.002851	0.002863	0.002865	0.002857	0.002842	0.002817	0.002783	0.002739	0.002684	0.002623	0.002555	0.002482	0.002406
347	-1.151e-21	5.371e-06	1.958e-05	4.407e-05	7.781e-05	0.0001208	0.0001743	0.0002389	0.0003161	0.0004082	0.0005141	0.0006327	0.0007591	0.0008892	0.001023	0.00116	0.001301	0.001446	0.001596	0.001747	0.001896	0.002043	0.002189	0.002331	0.002468	0.002601	0.002729	0.002849	0.002958	0.003052	0.003131	0.003198	0.003251	0.003291	0.003315	0.003327	0.003324	0.003306	0.003275	0.003233	0.003184	0.003127	0.003065	0.003001	0.002937	0.002878	0.002824	0.00278	0.002749
348	0	4.313e-05	8.742e-05	0.0001342	0.000185	0.0002411	0.0003049	0.000375	0.0004481	0.0005238	0.0006007	0.0006787	0.0007574	0.0008357	0.0009108	0.0009813	0.001046	0.001104	0.001159	0.001212	0.001261	0.001308	0.001352	0.001395	0.001435	0.001477	0.00152	0.001566	0.001613	0.001658	0.001701	0.001744	0.001786	0.001827	0.001864	0.001899	0.001927	0.001949	0.001964	0.001973	0.001978	0.001976	0.001966	0.001949	0.001922	0.001887	0.001845	0.001797	0.001744
349	1.165e-21	1.856e-06	7.406e-06	1.848e-05	3.478e-05	5.587e-05	8.229e-05	0.0001139	0.0001512	0.0001954	0.0002451	0.0002985	0.000354	0.0004089	0.0004616	0.0005125	0.0005606	0.0006053	0.0006478	0.0006868	0.0007213	0.0007532	0.0007827	0.00081	0.0008361	0.0008627	0.0008896	0.0009179	0.0009472	0.0009751	0.001003	0.001032	0.00106	0.001087	0.001113	0.001135	0.001154	0.001167	0.001175	0.001177	0.001175	0.001164	0.001146	0.001122	0.001089	0.001049	0.001003	0.0009528	0.0008985
350	-3.388e-21	4.685e-05	9.479e-05	0.0001462	0.0002032	0.0002675	0.0003418	0.0004248	0.0005133	0.0006066	0.0007024	0.0007992	0.0008968	0.0009946	0.00109	0.00118	0.001263	0.00134	0.001412	0.001481	0.001545	0.001607	0.001667	0.001724	0.001778	0.001833	0.001889	0.001948	0.002007	0.002064	0.002122	0.002183	0.002247	0.002319	0.002399	0.002492	0.0026	0.002724	0.002868	0.003038	0.003237	0.003461	0.003707	0.003969	NaN	NaN	NaN	NaN	NaN
351	3.388e-21	4.548e-05	9.367e-05	0.0001471	0.0002083	0.0002793	0.0003634	0.0004607	0.0005686	0.0006868	0.000813	0.0009464	0.001085	0.001227	0.001366	0.001502	0.00163	0.001749	0.001855	0.001949	0.002027	0.002091	0.002137	0.002167	0.00218	0.00218	0.002169	0.002145	0.002111	0.002067	0.002018	0.001964	0.001906	0.001846	0.001786	0.001724	0.00166	0.001594	0.001526	0.001458	0.001389	0.001316	0.001241	0.001165	0.001085	0.001002	0.0009174	0.0008332	0.0007496
352	-1.016e-20	5.754e-05	0.0001148	0.0001723	0.0002308	0.0002906	0.0003547	0.0004197	0.0004812	0.0005394	0.0005927	0.0006414	0.0006858	0.0007262	0.00076	0.0007861	0.0008036	0.0008117	0.0008146	0.0008127	0.0008064	0.0007978	0.0007875	0.0007752	0.0007614	0.0007497	0.0007411	0.0007362	0.0007351	0.0007367	0.0007441	0.000757	0.000774	0.0007946	0.0008187	0.0008452	0.0008713	0.0008965	0.000921	0.0009443	0.0009656	0.0009819	0.0009929	0.0009987	0.0009976	0.0009903	0.0009774	0.0009593	0.0009356
353	0	5.612e-05	0.0001126	0.0001704	0.0002304	0.0002927	0.0003614	0.0004335	0.0005041	0.0005732	0.0006403	0.0007046	0.000767	0.0008259	0.0008797	0.0009271	0.0009673	0.0009978	0.001022	0.001041	0.001056	0.001067	0.001075	0.001079	0.001079	0.001077	0.001073	0.001069	0.001064	0.001058	0.001052	0.001044	0.001033	0.001021	0.001007	0.0009912	0.0009743	0.0009549	0.0009333	0.00091	0.0008865	0.0008615	0.0008364	0.000813	0.0007889	0.0007648	0.0007402	0.0007157	0.0006924
354	0	2.489e-05	5.007e-05	7.712e-05	0.0001073	0.0001418	0.0001824	0.0002281	0.0002768	0.0003296	0.0003845	0.000441	0.0004996	0.00056	0.0006195	0.0006772	0.0007298	0.0007769	0.0008204	0.0008606	0.000896	0.0009279	0.0009572	0.0009835	0.001006	0.001028	0.00105	0.001074	0.001101	0.001127	0.001153	0.001181	0.00121	0.001239	0.001266	0.001291	0.001313	0.001332	0.001345	0.001354	0.001361	0.001364	0.00136	0.001353	0.001339	0.001323	0.001305	0.001284	0.00126
355	0	3.092e-05	6.172e-05	9.287e-05	0.0001242	0.000155	0.0001877	0.0002198	0.0002483	0.0002747	0.0003002	0.0003256	0.0003505	0.0003754	0.0003987	0.0004193	0.0004376	0.0004525	0.0004675	0.0004833	0.0004985	0.000512	0.0005226	0.0005311	0.0005367	0.0005411	0.0005453	0.0005485	0.0005508	0.0005498	0.0005471	0.0005432	0.0005386	0.0005347	0.0005304	0.0005265	0.0005222	0.0005173	0.0005124	0.0005086	0.0005069	0.0005059	0.0005055	0.0005055	0.000504	0.0005018	0.0004987	0.0004943	0.0004887
356	-4.235e-22	5.513e-06	1.206e-05	2.115e-05	3.393e-05	5.152e-05	7.467e-05	0.0001036	0.0001391	0.000182	0.0002301	0.0002837	0.0003429	0.0004076	0.0004759	0.0005462	0.0006164	0.0006856	0.0007542	0.00082	0.0008819	0.0009418	0.0009985	0.001051	0.001099	0.001142	0.001183	0.001223	0.001261	0.001295	0.00133	0.001364	0.001397	0.00143	0.001462	0.001495	0.001527	0.001557	0.001584	0.001611	0.001636	0.001658	0.001674	0.001686	0.001692	0.001691	0.001685	0.001671	0.001652
357	0	5.232e-05	0.0001052	0.0001599	0.0002186	0.0002824	0.0003545	0.0004331	0.0005145	0.0005994	0.0006858	0.000773	0.0008615	0.0009508	0.001039	0.001123	0.0012	0.00127	0.001332	0.001388	0.001436	0.001477	0.001513	0.001541	0.001561	0.001575	0.001585	0.001591	0.001594	0.001595	0.001595	0.001597	0.001598	0.001598	0.001599	0.001601	0.001603	0.001606	0.00161	0.001615	0.001621	0.001624	0.001623	0.00162	0.001613	0.001604	0.001591	0.001573	0.001547
358	-3.388e-21	3.003e-05	6.037e-05	9.126e-05	0.0001232	0.0001574	0.000196	0.0002375	0.0002794	0.0003218	0.0003648	0.0004091	0.000455	0.0005021	0.0005493	0.0005954	0.0006384	0.000677	0.0007137	0.000749	0.0007829	0.0008161	0.0008478	0.0008782	0.0009074	0.0009371	0.0009682	0.001002	0.001038	0.001075	0.001113	0.001151	0.00119	0.001228	0.001265	0.0013	0.001333	0.001361	0.001384	0.001403	0.00142	0.001434	0.001445	0.001453	0.001455	0.001454	0.001449	0.00144	0.001429
359	0	4.905e-05	9.912e-05	0.0001511	0.0002067	0.0002674	0.0003363	0.0004116	0.0004894	0.0005692	0.0006492	0.0007294	0.0008097	0.0008888	0.0009649	0.001037	0.001101	0.001156	0.001206	0.001249	0.001288	0.001321	0.00135	0.001373	0.001392	0.001408	0.001421	0.001434	0.001447	0.001459	0.001471	0.001484	0.001499	0.001516	0.001533	0.001552	0.001573	0.001596	0.00162	0.001647	0.001676	0.001705	0.001734	0.001762	0.001788	0.001815	0.001841	0.001863	0.00188
360	0	6.794e-05	0.0001365	0.0002068	0.0002803	0.0003583	0.0004461	0.0005407	0.0006368	0.0007363	0.0008396	0.0009477	0.001063	0.001183	0.001308	0.001435	0.00156	0.001681	0.001801	0.00192	0.002034	0.002142	0.002242	0.002331	0.002406	0.002469	0.002521	0.002562	0.002592	0.00261	0.002619	0.002619	0.002611	0.002596	0.002576	0.002553	0.002525	0.002491	0.002452	0.002407	0.002358	0.002302	0.00224	0.002172	0.002096	0.00201	0.001916	0.001814	0.001707
361	-4.066e-20	0.000164	0.0003195	0.0004605	0.0005797	0.0006735	0.0007496	0.000793	0.0007849	0.0007319	0.0006417	0.000524	0.0003909	0.0002514	0.0001143	-1.425e-05	-0.0001341	-0.0002441	-0.0003249	-0.0003677	-0.0003759	-0.0003494	-0.0003006	-0.0002355	-0.0001645	-9.969e-05	-4.196e-05	1.117e-05	6.401e-05	0.0001122	0.0001589	0.0002038	0.000239	0.0002762	0.000311	0.0003487	0.0003967	0.000449	0.000501	0.0005449	0.0005794	0.0005983	0.0006033	0.000602	0.0005865	0.000563	0.0005309	0.0004894	0.0004444
362	0	8.265e-05	0.0001666	0.000253	0.0003435	0.0004392	0.0005455	0.0006591	0.0007731	0.0008876	0.001002	0.001118	0.001235	0.001351	0.001466	0.001576	0.001682	0.00178	0.001876	0.001971	0.002064	0.002155	0.002242	0.002324	0.002402	0.002476	0.002547	0.002614	0.002677	0.002732	0.002782	0.002827	0.002864	0.002895	0.00292	0.002937	0.002945	0.002944	0.002934	0.002917	0.002894	0.002862	0.002822	0.002775	0.00272	0.002659	0.002592	0.00252	0.002444
363	1.694e-21	2.649e-05	5.241e-05	7.69e-05	9.966e-05	0.0001205	0.0001415	0.0001599	0.0001729	0.0001818	0.0001869	0.0001903	0.000193	0.0001956	0.0001981	0.0002006	0.0002028	0.000204	0.0002085	0.0002165	0.0002275	0.0002423	0.0002593	0.0002779	0.0002975	0.0003186	0.0003409	0.0003637	0.0003873	0.0004097	0.0004325	0.0004559	0.0004787	0.0005008	0.000522	0.0005432	0.000563	0.0005821	0.000601	0.0006196	0.0006375	0.0006533	0.0006662	0.0006762	0.0006828	0.0006858	0.0006844	0.0006789	0.0006697
364	3.388e-21	5.209e-05	0.0001037	0.0001538	0.0002037	0.0002535	0.0003043	0.0003532	0.0003949	0.0004291	0.0004546	0.0004709	0.0004791	0.00048	0.0004762	0.0004662	0.0004485	0.0004266	0.0004054	0.000389	0.0003778	0.0003726	0.0003736	0.0003793	0.000388	0.0003982	0.0004114	0.0004311	0.0004519	0.00047	0.0004852	0.0004978	0.0005091	0.0005193	0.0005309	0.0005456	0.0005634	0.0005833	0.0006015	0.0006224	0.00065	0.0006801	0.0007121	0.0007433	0.0007717	0.0007942	0.0008094	0.0008173	0.0008179
365	-2.711e-20	0.0001079	0.0002186	0.0003344	0.0004579	0.0005928	0.0007358	0.0008845	0.001044	0.001212	0.001389	0.001575	0.001771	0.001976	0.002188	0.002409	0.002638	0.002877	0.00313	0.003397	0.003679	0.003978	0.004291	0.004617	0.00495	0.005287	NaN	NaN	NaN	NaN	NaN	NaN	NaN	NaN	NaN	NaN	NaN	NaN	NaN	NaN	NaN	NaN	NaN	NaN	NaN	NaN	NaN	NaN	NaN
366	6.776e-21	5.656e-05	0.0001147	0.0001757	0.0002408	0.0003119	0.0003928	0.000482	0.000576	0.0006738	0.0007732	0.0008746	0.0009769	0.001079	0.001178	0.001274	0.001363	0.001444	0.001517	0.001581	0.001636	0.001683	0.00172	0.001746	0.001762	0.001768	0.001767	0.001759	0.001747	0.001729	0.001711	0.001691	0.001671	0.001652	0.001636	0.001625	0.001617	0.001612	0.001609	0.001609	0.001611	0.001613	0.001614	0.001614	0.001609	0.001598	0.001581	0.001557	0.001527
367	-1.355e-20	0.0002289	0.0004482	0.0006493	0.000825	0.0009698	0.001097	0.001187	0.001211	0.001185	0.001123	0.001042	0.0009569	0.0008728	0.0007934	0.0007163	0.0006383	0.00056	0.0005037	0.0004818	0.000489	0.0005168	0.0005543	0.0005929	0.0006292	0.0006576	0.0006822	0.0007058	0.0007269	0.0007424	0.0007528	0.0007565	0.0007543	0.0007494	0.0007443	0.0007393	0.0007404	0.0007442	0.0007492	0.0007571	0.0007702	0.0007871	0.0008094	0.0008347	0.0008609	0.0008863	0.0009108	0.0009303	0.0009453
368	0	2.658e-05	5.946e-05	9.564e-05	0.0001357	0.0001835	0.0002397	0.0003034	0.0003749	0.0004468	0.0005162	0.0005844	0.0006456	0.0006973	0.0007396	0.0007728	0.0007951	0.0008064	0.0008089	0.0008012	0.0007891	0.0007757	0.000761	0.0007485	0.0007361	0.0007266	0.0007209	0.0007206	0.0007227	0.0007251	0.0007298	0.0007357	0.0007403	0.0007446	0.0007461	0.000748	0.0007493	0.0007474	0.0007415	0.0007361	0.0007326	0.0007285	0.0007231	0.0007171	0.000709	0.000701	0.0006909	0.0006777	0.0006647
369	6.776e-21	0.0001017	0.0002064	0.0003173	0.0004381	0.0005721	0.0007261	0.0008977	0.00108	0.001274	0.00148	0.001697	0.001923	0.002159	0.002398	0.002638	0.002873	0.0031	0.003323	0.003543	0.003757	0.003965	0.004166	0.004361	0.004549	0.004733	0.004915	0.005096	0.005275	0.005445	NaN	NaN	NaN	NaN	NaN	NaN	NaN	NaN	NaN	NaN	NaN	NaN	NaN	NaN	NaN	NaN	NaN	NaN	NaN
370	3.388e-21	3.281e-05	6.718e-05	0.0001048	0.0001467	0.0001937	0.0002468	0.0003043	0.000367	0.0004348	0.0005065	0.000581	0.0006575	0.000734	0.0008078	0.0008787	0.000945	0.001005	0.001061	0.00111	0.001151	0.001184	0.001208	0.001225	0.001235	0.001241	0.001242	0.001241	0.001239	0.001233	0.001229	0.001228	0.001231	0.001239	0.001254	0.001275	0.001302	0.001335	0.001375	0.001422	0.001477	0.001537	0.001603	0.001671	0.001739	0.001805	0.00187	0.001932	0.001988
371	2.541e-21	1.075e-05	2.185e-05	3.336e-05	4.492e-05	5.651e-05	6.889e-05	8.092e-05	9.136e-05	0.0001013	0.0001109	0.0001216	0.0001337	0.0001462	0.0001567	0.000166	0.0001734	0.0001793	0.0001858	0.0001921	0.0001968	0.0002	0.0002003	0.0001972	0.0001919	0.0001874	0.0001831	0.0001792	0.0001747	0.000168	0.0001613	0.0001559	0.0001519	0.0001499	0.00015	0.0001514	0.0001524	0.0001531	0.0001539	0.0001559	0.0001597	0.0001636	0.0001671	0.0001691	0.0001688	0.0001671	0.0001644	0.0001603	0.0001559
372	-1.694e-21	2.345e-05	4.716e-05	7.148e-05	9.754e-05	0.0001257	0.0001567	0.0001891	0.0002214	0.000252	0.0002804	0.000309	0.0003377	0.0003675	0.0003955	0.0004189	0.0004388	0.0004561	0.0004733	0.0004908	0.0005095	0.0005311	0.0005526	0.0005731	0.00059	0.0006062	0.0006253	0.0006462	0.0006673	0.0006862	0.0007046	0.0007214	0.0007343	0.000743	0.0007494	0.0007552	0.000759	0.0007581	0.0007533	0.000745	0.0007342	0.0007179	0.0006971	0.000674	0.00065	0.0006243	0.0005979	0.0005716	0.0005463
373	-1.694e-21	2.11e-05	4.339e-05	6.79e-05	9.508e-05	0.0001263	0.0001637	0.0002076	0.0002569	0.0003104	0.0003684	0.0004315	0.0004992	0.0005721	0.000649	0.0007308	0.0008178	0.0009082	0.001004	0.001103	0.001209	0.00132	0.001436	0.001556	0.001678	0.001805	0.001937	0.002073	0.002216	0.002361	0.002514	0.002674	0.002842	0.00302	0.003211	0.003415	0.003627	0.003848	0.004075	0.004302	NaN	NaN	NaN	NaN	NaN	NaN	NaN	NaN	NaN
374	1.355e-20	0.00011	0.0002229	0.0003416	0.0004687	0.0006074	0.0007649	0.0009383	0.001119	0.001308	0.001504	0.001709	0.001922	0.002142	0.002367	0.002594	0.002824	0.003052	0.003284	0.003522	0.003765	0.004012	0.004258	0.0045	0.004734	NaN	NaN	NaN	NaN	NaN	NaN	NaN	NaN	NaN	NaN	NaN	NaN	NaN	NaN	NaN	NaN	NaN	NaN	NaN	NaN	NaN	NaN	NaN	NaN
375	1.355e-20	0.0001476	0.0002961	0.0004466	0.0006006	0.0007529	0.0008892	0.001013	0.001137	0.00127	0.00142	0.001594	0.001801	0.002046	0.002334	0.002668	0.003055	0.003503	0.004012	0.004573	0.005172	0.005793	NaN	NaN	NaN	NaN	NaN	NaN	NaN	NaN	NaN	NaN	NaN	NaN	NaN	NaN	NaN	NaN	NaN	NaN	NaN	NaN	NaN	NaN	NaN	NaN	NaN	NaN	NaN
376	-3.388e-21	5.179e-05	0.000103	0.0001532	0.0002019	0.0002487	0.0002964	0.0003411	0.0003778	0.000406	0.0004274	0.0004441	0.0004572	0.0004675	0.0004735	0.0004745	0.0004709	0.0004629	0.0004558	0.0004511	0.0004502	0.0004528	0.0004573	0.0004619	0.0004653	0.0004692	0.0004748	0.0004816	0.000489	0.0004944	0.0004997	0.0005032	0.0005042	0.0005022	0.000499	0.000496	0.000492	0.0004862	0.0004787	0.0004699	0.0004611	0.00045	0.0004374	0.0004238	0.0004098	0.0003942	0.0003766	0.0003573	0.0003369
377	-3.388e-20	0.0001099	0.0002225	0.0003396	0.0004581	0.0005741	0.000689	0.0008033	0.0009182	0.001036	0.001159	0.001288	0.001421	0.001556	0.00169	0.001824	0.001957	0.002089	0.002221	0.002351	0.00248	0.00261	0.00274	0.002872	0.00301	0.003157	0.003315	0.003487	0.003671	0.003862	0.004059	0.00426	NaN	NaN	NaN	NaN	NaN	NaN	NaN	NaN	NaN	NaN	NaN	NaN	NaN	NaN	NaN	NaN	NaN
378	-3.388e-21	3.609e-05	7.277e-05	0.0001112	0.0001522	0.0001963	0.0002461	0.0002999	0.0003548	0.0004104	0.0004655	0.0005195	0.000572	0.0006225	0.0006687	0.0007095	0.0007442	0.0007714	0.0007931	0.0008092	0.0008196	0.0008258	0.0008277	0.000825	0.0008177	0.0008088	0.0007995	0.0007896	0.0007803	0.0007701	0.0007621	0.0007563	0.0007518	0.0007497	0.0007501	0.0007533	0.000758	0.0007635	0.0007707	0.0007797	0.0007911	0.000803	0.0008153	0.0008278	0.0008386	0.0008479	0.0008551	0.0008601	0.000863
379	0	1.687e-05	4.072e-05	6.955e-05	0.0001047	0.0001485	0.0002013	0.0002632	0.0003352	0.0004148	0.0004981	0.0005859	0.0006739	0.0007585	0.0008391	0.0009146	0.0009824	0.001042	0.001095	0.001138	0.001172	0.0012	0.001222	0.001238	0.001247	0.001252	0.001255	0.001258	0.001259	0.001257	0.001253	0.001248	0.001239	0.001228	0.001216	0.001204	0.00119	0.001172	0.00115	0.001124	0.001097	0.001068	0.001037	0.001005	0.0009717	0.0009359	0.0008978	0.0008583	0.0008182
380	-1.355e-20	0.0001089	0.0002196	0.0003347	0.0004557	0.0005846	0.0007283	0.0008829	0.001038	0.001195	0.001354	0.001516	0.00168	0.001845	0.002006	NaN	NaN	NaN	NaN	NaN	NaN	NaN	NaN	NaN	NaN	NaN	NaN	NaN	NaN	NaN	NaN	NaN	NaN	NaN	NaN	NaN	NaN	NaN	NaN	NaN	NaN	NaN	NaN	NaN	NaN	NaN	NaN	NaN	NaN
381	-1.564e-23	5.212e-07	1.945e-06	5.173e-06	1.033e-05	1.839e-05	3.068e-05	4.732e-05	6.877e-05	9.543e-05	0.0001279	0.0001667	0.0002111	0.0002606	0.0003127	0.0003664	0.0004203	0.0004723	0.0005224	0.0005688	0.0006104	0.0006459	0.0006746	0.0006962	0.0007098	0.0007189	0.0007237	0.0007249	0.0007228	0.000716	0.0007065	0.0006951	0.0006826	0.0006689	0.0006544	0.0006404	0.0006249	0.0006088	0.0005918	0.0005748	0.0005606	0.000547	0.0005345	0.0005226	0.0005113	0.0005011	0.0004911	0.0004811	0.0004696
382	-1.694e-21	-2.085e-05	-2.645e-05	-1.64e-05	8.306e-06	4.62e-05	9.443e-05	0.0001539	0.0002275	0.0003174	0.0004247	0.0005483	0.0006758	0.0008011	0.0009225	0.001039	0.001147	0.00125	0.001346	0.001433	0.001508	0.001572	0.001627	0.001674	0.001711	0.001743	0.001772	0.001799	0.001824	0.001845	0.001866	0.001888	0.001909	0.001931	0.001954	0.001981	0.002007	0.002032	0.002055	0.002076	0.002098	0.002117	0.002135	0.002151	0.002164	0.002175	0.002181	0.002186	0.002189
383	0	-2.359e-05	-4.189e-05	-5.472e-05	-6.237e-05	-6.42e-05	-5.881e-05	-4.652e-05	-2.896e-05	-6.774e-06	2.046e-05	5.343e-05	8.919e-05	0.000125	0.0001588	0.0001895	0.0002163	0.0002379	0.0002551	0.000268	0.0002764	0.0002806	0.0002801	0.0002756	0.0002672	0.0002566	0.0002458	0.0002351	0.0002251	0.0002147	0.0002051	0.0001972	0.0001911	0.0001874	0.0001848	0.0001841	0.0001848	0.0001863	0.0001879	0.0001902	0.0001946	0.0001999	0.000206	0.0002116	0.0002153	0.0002184	0.00022	0.0002193	0.0002167
384	3.388e-21	5.512e-05	0.000111	0.0001685	0.0002287	0.000292	0.000362	0.0004362	0.0005104	0.0005845	0.0006577	0.0007298	0.0008004	0.0008701	0.000938	0.001005	0.001071	0.001136	0.001204	0.001277	0.001355	0.00144	0.001532	0.001632	0.001739	0.001854	0.001975	0.002101	0.002231	0.002361	0.002491	0.002622	0.002751	0.002879	0.003004	0.003126	0.003246	0.003366	0.003489	0.003619	0.003756	0.003901	0.004053	0.004211	0.004371	0.004532	NaN	NaN	NaN
385	6.776e-21	4.609e-05	9.331e-05	0.0001425	0.0001947	0.0002508	0.0003134	0.0003803	0.0004485	0.0005171	0.0005847	0.0006515	0.0007173	0.0007814	0.0008427	0.0009017	0.0009578	0.001011	0.001067	0.001125	0.001187	0.001255	0.001328	0.001406	0.00149	0.001581	0.00168	0.001788	0.001902	0.002019	0.00214	0.002265	0.002391	0.00252	0.002651	0.002783	0.002915	0.003047	0.003178	0.00331	0.003447	0.003587	0.003731	0.003879	0.004029	0.004181	0.004332	0.004479	NaN
386	-8.47e-22	1.649e-05	3.369e-05	5.176e-05	7.109e-05	9.263e-05	0.0001177	0.0001461	0.0001775	0.0002114	0.0002465	0.0002837	0.0003222	0.0003622	0.0004028	0.0004447	0.0004869	0.0005278	0.0005682	0.0006071	0.0006448	0.0006827	0.0007199	0.0007567	0.0007925	0.0008287	0.0008646	0.0009012	0.0009386	0.0009761	0.001015	0.001055	0.001095	0.001136	0.001177	0.00122	0.001261	0.001303	0.001343	0.001382	0.00142	0.001454	0.001485	0.001512	0.001533	0.001546	0.001551	0.001549	0.001538
387	6.776e-21	2.263e-05	4.476e-05	6.693e-05	8.93e-05	0.0001122	0.0001378	0.0001644	0.0001903	0.0002166	0.000244	0.0002732	0.0003052	0.0003412	0.0003788	0.0004174	0.0004555	0.0004914	0.0005274	0.0005631	0.0005972	0.0006294	0.0006583	0.0006826	0.0007007	0.0007148	0.0007253	0.0007324	0.0007363	0.0007359	0.0007322	0.0007263	0.0007179	0.0007078	0.0006972	0.0006868	0.0006763	0.0006649	0.0006542	0.0006455	0.0006385	0.0006323	0.0006264	0.0006212	0.0006148	0.0006067	0.0005971	0.0005845	0.0005701
388	3.388e-21	3.082e-05	6.241e-05	9.528e-05	0.0001303	0.0001684	0.0002123	0.0002607	0.0003103	0.0003624	0.0004169	0.0004746	0.000535	0.0005975	0.0006605	0.0007225	0.0007809	0.0008337	0.0008834	0.0009307	0.0009741	0.001013	0.001045	0.001072	0.001092	0.001108	0.00112	0.00113	0.001137	0.00114	0.001139	0.001136	0.00113	0.001122	0.001113	0.001103	0.001091	0.001075	0.001058	0.001038	0.001019	0.0009987	0.0009774	0.0009541	0.0009274	0.0008973	0.0008641	0.0008271	0.0007872
389	8.47e-22	1.658e-05	3.378e-05	5.234e-05	7.284e-05	9.637e-05	0.0001243	0.0001557	0.0001897	0.0002262	0.0002642	0.0003041	0.0003457	0.0003884	0.00043	0.0004703	0.0005074	0.0005402	0.0005709	0.000599	0.0006247	0.0006489	0.0006715	0.000693	0.0007141	0.0007389	0.0007687	0.0008059	0.0008518	0.000905	0.0009678	0.001041	0.001124	0.001218	0.001323	0.001437	0.001559	0.001687	0.001821	0.00196	0.002106	0.002257	0.002414	0.002578	0.002746	0.002922	0.003105	0.003297	0.003497
390	8.47e-22	1.379e-05	2.851e-05	4.477e-05	6.335e-05	8.553e-05	0.0001128	0.0001441	0.0001797	0.0002189	0.0002615	0.000308	0.0003576	0.0004094	0.0004619	0.0005136	0.0005621	0.0006053	0.0006459	0.0006815	0.0007118	0.0007361	0.0007534	0.0007631	0.0007665	0.0007654	0.000761	0.0007556	0.0007499	0.0007403	0.0007295	0.0007187	0.0007084	0.0006998	0.0006931	0.0006869	0.0006795	0.0006705	0.0006595	0.0006469	0.0006358	0.000624	0.0006112	0.0005969	0.0005791	0.0005589	0.0005366	0.0005146	0.0004927
[truncated: 71 more columns]
