# Supplementary material for: Fractional killing arises from cell-to-cell variability in overcoming a caspase activity threshold
Source: Mol Syst Biol. 2015 May 7;11(5):803. doi: 10.15252/msb.20145584 (PMC4461398; doi:10.15252/msb.20145584)
Supplement: Supplementary file 3 [file msb0011-0803-sd3.zip › All_data/059_Mapatumumab (10 nM)_3/FRET_ratios.tsv]

Cell #	T=5min	T=10min	T=15min	T=20min	T=25min	T=30min	T=35min	T=40min	T=45min	T=50min	T=55min	T=60min	T=65min	T=70min	T=75min	T=80min	T=85min	T=90min	T=95min	T=100min	T=105min	T=110min	T=115min	T=120min	T=125min	T=130min	T=135min	T=140min	T=145min	T=150min	T=155min	T=160min	T=165min	T=170min	T=175min	T=180min	T=185min	T=190min	T=195min	T=200min	T=205min	T=210min	T=215min	T=220min	T=225min	T=230min	T=235min	T=240min	T=245min
1	0.049744	0.042784	0.036045	0.02842	0.021769	0.016783	0.012534	0.0099384	0.0084116	0.0075494	0.0063633	0.0048359	0.0031341	0.0016661	0.00090502	0.00015121	1e-05	1e-05	1e-05	1e-05	1e-05	1e-05	0.0026726	0.00574	0.0086477	0.012264	0.01579	0.02011	0.023967	0.028831	0.034083	0.038646	0.042289	0.045685	0.049541	0.053798	0.057312	0.060819	0.0636	0.06687	0.069603	0.071298	0.073283	0.075828	0.078184	0.080467	0.082815	0.085524	0.088724
2	1e-05	1e-05	1e-05	1e-05	1e-05	1e-05	0.0021544	0.0058537	0.0091362	0.012313	0.014851	0.016922	0.018793	0.020612	0.022361	0.023747	0.024891	0.02601	0.027401	0.028847	0.030299	0.032119	0.034329	0.036792	0.039425	0.042239	0.045322	0.048899	0.052613	0.056351	0.060308	0.064256	0.06802	0.07143	0.074439	0.077527	0.080695	0.083802	0.08673	0.089712	0.092552	0.095142	0.097744	0.10035	0.10312	0.10621	0.10916	0.11188	0.11466
3	1e-05	1e-05	1e-05	1e-05	1e-05	1e-05	0.0026268	0.0071393	0.011087	0.014913	0.01811	0.02096	0.02369	0.026363	0.028737	0.030733	0.032508	0.034204	0.036006	0.037848	0.039592	0.041721	0.043929	0.046171	0.048651	0.051394	0.054157	0.057221	0.060163	0.063141	0.06629	0.06938	0.072099	0.074637	0.076829	0.078858	0.080788	0.082875	0.084986	0.087562	0.090128	0.092295	0.09452	0.096916	0.099257	0.10192	0.1048	0.10763	0.11043
4	1e-05	1e-05	1e-05	1e-05	1e-05	1e-05	0.0017685	0.0047555	0.0073489	0.0099248	0.011376	0.012239	0.012859	0.013129	0.013081	0.012708	0.011814	0.010867	0.0098765	0.0085705	0.0072046	0.0065393	0.0062154	0.0058205	0.0055664	0.005644	0.0058783	0.006635	0.0073696	0.00805	0.009288	0.010301	0.011159	0.011587	0.012076	0.012634	0.01327	0.013952	0.014541	0.015398	0.016432	0.016967	0.017845	0.018724	0.019941	0.021246	0.022652	0.023856	0.024995
5	1e-05	1e-05	1e-05	1e-05	1e-05	1e-05	0.0020397	0.0054694	0.008643	0.011765	0.013934	0.015518	0.016871	0.018005	0.019005	0.019505	0.019697	0.019861	0.019986	0.019883	0.019667	0.019915	0.020542	0.02126	0.022025	0.023012	0.024182	0.025796	0.027475	0.029379	0.031645	0.033809	0.035813	0.037371	0.038728	0.040221	0.041679	0.043089	0.044266	0.045472	0.046287	0.046634	0.047085	0.04744	0.047975	0.048471	0.048812	0.048984	0.049168
6	1e-05	1e-05	1e-05	1e-05	1e-05	1e-05	0.002141	0.0059477	0.0094145	0.012914	0.016225	0.019323	0.022486	0.025655	0.028576	0.031206	0.033686	0.036177	0.038772	0.04147	0.044098	0.046751	0.049709	0.052638	0.055684	0.05919	0.062886	0.067014	0.07127	0.075668	0.080262	0.08488	0.089452	0.093676	0.097729	0.10169	0.10559	0.10945	0.11308	0.11678	0.12023	0.12329	0.12638	0.12937	0.13247	0.13571	0.13901	0.14207	0.14518
7	1e-05	1e-05	1e-05	1e-05	1e-05	1e-05	0.0016822	0.0050313	0.0083825	0.011991	0.015314	0.018433	0.022001	0.02581	0.029845	0.033911	0.038246	0.042758	0.047852	0.053389	0.059359	0.06606	0.073526	0.08138	0.089746	0.098782	0.1085	0.11893	0.12977	0.14084	0.15231	0.16383	0.17542	0.18665	0.19767	0.20888	0.22011	0.23113	0.24183	0.25249	0.26283	0.27264	0.28246	0.29206	0.30175	0.31129	0.32035	0.32881	0.33703
8	1e-05	1e-05	1e-05	1e-05	0.0054066	0.011406	0.016873	0.021727	0.026232	0.030513	0.034215	0.03745	0.040497	0.043593	0.046606	0.049168	0.051627	0.054026	0.05665	0.05922	0.061753	0.06451	0.067532	0.070759	0.07406	0.077692	0.081591	0.085891	0.090425	0.095064	0.10003	0.1051	0.11012	0.11487	0.11941	0.12415	0.12892	0.13383	0.13865	0.14353	0.14816	0.15253	0.15705	0.1616	0.16644	0.17155	0.17659	0.1816	0.1867
9	1e-05	1e-05	1e-05	1e-05	1e-05	1e-05	0.00052998	0.0019589	0.0036818	0.0056831	0.0075689	0.0094927	0.01173	0.014785	0.017781	0.021655	0.026078	0.030773	0.035651	0.041007	0.046643	0.052951	0.060191	0.067847	0.075396	0.083797	0.092143	0.10081	0.10981	0.11915	0.12869	0.13844	0.14804	0.15746	0.16694	0.17669	0.18644	0.19613	0.20579	0.21551	0.22523	0.23488	0.24451	0.25449	0.26415	0.27361	0.28305	0.29239	0.30217
10	1e-05	1e-05	1e-05	1e-05	1e-05	1e-05	0.00086449	0.0028534	0.0050363	0.0076765	0.01031	0.013258	0.016618	0.020298	0.024114	0.027918	0.031966	0.036193	0.040551	0.04503	0.049559	0.054536	0.059737	0.065055	0.070326	0.076016	0.081828	0.087984	0.094264	0.10045	0.10707	0.11371	0.12017	0.12641	0.13247	0.13883	0.14514	0.15178	0.15836	0.16525	0.17231	0.179	0.18616	0.19366	0.20169	0.21013	0.21847	0.22695	0.23552
11	1e-05	1e-05	1e-05	1e-05	1e-05	1e-05	0.00091407	0.002333	0.0036211	0.0051837	0.0065527	0.0076468	0.0088053	0.010429	0.012202	0.01358	0.014934	0.016584	0.018438	0.020663	0.022896	0.025567	0.028671	0.03198	0.035532	0.039552	0.044094	0.049227	0.05454	0.060292	0.06619	0.072401	0.078511	0.08436	0.090228	0.096101	0.10198	0.10809	0.11424	0.12066	0.12683	0.13315	0.13963	0.14639	0.15356	0.16103	0.16873	0.17658	0.18454
12	1e-05	1e-05	1e-05	1e-05	1e-05	1e-05	0.0011667	0.00358	0.006577	0.0097059	0.012807	0.015851	0.019155	0.023058	0.026991	0.031504	0.03637	0.041692	0.047044	0.052468	0.058153	0.064489	0.07155	0.079027	0.086629	0.09475	0.10295	0.11142	0.12005	0.12912	0.1385	0.14799	0.15747	0.16682	0.17616	0.18567	0.19539	0.20524	0.2155	0.22612	0.2371	0.2486	0.26066	0.27326	0.28624	0.29977	0.31405	0.32891	0.34478
13	1e-05	1e-05	1e-05	1e-05	1e-05	1e-05	0.0020268	0.005824	0.0097069	0.013993	0.018136	0.022133	0.026092	0.030737	0.035297	0.040194	0.045285	0.050659	0.056358	0.062374	0.068488	0.075161	0.082658	0.090702	0.098612	0.10708	0.11569	0.12479	0.13407	0.14343	0.15308	0.16296	0.17269	0.1818	0.1907	0.19977	0.20892	0.21783	0.22651	0.23525	0.24391	0.25209	0.25996	0.26757	0.2752	0.28276	0.29021	0.29722	0.30429
14	1e-05	1e-05	1e-05	1e-05	1e-05	1e-05	0.00098359	0.0033923	0.0061291	0.008761	0.011364	0.014657	0.01886	0.02351	0.028164	0.032477	0.03689	0.041734	0.046655	0.051908	0.058403	0.06567	0.073348	0.080669	0.087761	0.095828	0.10447	0.11376	0.1231	0.13278	0.14348	0.15359	0.16356	0.17345	0.18389	0.1949	0.20596	0.21718	0.22803	0.23867	0.24922	0.25862	0.2685	0.27811	0.28771	0.29713	0.3059	0.31386	0.32187
15	1e-05	1e-05	1e-05	1e-05	1e-05	1e-05	0.0019049	0.0060105	0.010648	0.015894	0.021473	0.027109	0.033427	0.041055	0.049048	0.05815	0.068386	0.079459	0.091529	0.10479	0.11913	0.13496	0.15254	0.1715	0.19129	0.21274	0.23504	0.25857	0.28372	0.31082	0.33962	NaN	NaN	NaN	NaN	NaN	NaN	NaN	NaN	NaN	NaN	NaN	NaN	NaN	NaN	NaN	NaN	NaN	NaN
16	0.00188	0.0011741	0.00068691	1e-05	1e-05	1.0843e-05	0.00044886	0.001202	0.002421	0.0041484	0.0060785	0.0088781	0.01321	0.018252	0.023404	0.028592	0.034619	0.040922	0.047834	0.054953	0.063097	0.072236	0.082076	0.091613	0.10244	0.11658	0.1337	0.1541	NaN	NaN	NaN	NaN	NaN	NaN	NaN	NaN	NaN	NaN	NaN	NaN	NaN	NaN	NaN	NaN	NaN	NaN	NaN	NaN	NaN
17	1e-05	1e-05	0.0098717	0.032435	0.053294	0.072793	0.089296	0.10342	0.11633	0.12826	0.13873	0.14775	0.1567	0.16467	0.1733	0.18194	0.19037	0.2	0.20999	0.21986	0.22866	0.23831	0.25017	0.26368	0.28012	0.29942	NaN	NaN	NaN	NaN	NaN	NaN	NaN	NaN	NaN	NaN	NaN	NaN	NaN	NaN	NaN	NaN	NaN	NaN	NaN	NaN	NaN	NaN	NaN
18	0.0026465	0.0010195	1e-05	1e-05	1e-05	1e-05	1e-05	1e-05	0.00058848	0.0027804	0.0051124	0.0075567	0.010573	0.013771	0.016669	0.019259	0.021697	0.024167	0.026468	0.028682	0.031062	0.033816	0.037224	0.040291	0.043683	0.047925	0.05262	0.057941	0.063812	0.070151	0.077224	0.084086	0.090997	0.097515	0.10431	0.1109	0.1171	0.12312	0.12861	0.13384	0.13871	0.1431	0.14784	0.15241	0.15695	0.16131	0.16567	0.16975	0.17384
19	1e-05	1e-05	1e-05	1e-05	1e-05	1e-05	0.001636	0.0045117	0.0072398	0.0096318	0.011496	0.01289	0.013986	0.015139	0.015703	0.015834	0.015847	0.01554	0.015067	0.014683	0.014349	0.01423	0.014295	0.014579	0.014906	0.015757	0.016689	0.017928	0.019445	0.021119	0.022936	0.024854	0.026625	0.028258	0.029681	0.031176	0.032791	0.03461	0.036173	0.037787	0.039259	0.040262	0.04117	0.042255	0.043339	0.044524	0.045707	0.046613	0.047614
20	1e-05	1e-05	1e-05	0.01765	0.037524	0.056375	0.072903	0.087784	0.10155	0.11462	0.12661	0.13805	0.14941	0.1613	0.17364	0.18641	0.20076	0.21869	0.23987	0.26541	NaN	NaN	NaN	NaN	NaN	NaN	NaN	NaN	NaN	NaN	NaN	NaN	NaN	NaN	NaN	NaN	NaN	NaN	NaN	NaN	NaN	NaN	NaN	NaN	NaN	NaN	NaN	NaN	NaN
21	1e-05	1e-05	1e-05	1e-05	1e-05	1e-05	0.0024005	0.0069971	0.011605	0.016463	0.020972	0.025538	0.02996	0.034413	0.038596	0.042702	0.046539	0.050189	0.053765	0.057177	0.060515	0.064088	0.067794	0.071573	0.075537	0.079937	0.084452	0.089532	0.094827	0.10029	0.10609	0.11179	0.11729	0.12245	0.12744	0.13242	0.13709	0.14161	0.14579	0.14993	0.15379	0.15718	0.16061	0.16403	0.1674	0.17086	0.17415	0.17739	0.18082
22	1e-05	1e-05	1e-05	1e-05	1e-05	1e-05	0.0066155	0.0177	0.027232	0.035461	0.041274	0.045516	0.04931	0.052482	0.05621	0.06006	0.063748	0.067907	0.072558	0.077391	0.081913	0.087133	0.09319	0.099877	0.10716	0.11523	0.12339	0.13228	0.14144	0.15099	0.16084	0.17102	0.1809	0.1903	0.19898	0.20764	0.21569	0.22382	0.23138	0.23899	0.24578	0.25187	0.25778	0.26356	0.26941	0.27533	0.28123	0.28719	0.29303
23	1e-05	1e-05	1e-05	0.0037876	0.012996	0.022192	0.030549	0.038505	0.046392	0.054448	0.062496	0.069988	0.077736	0.085609	0.093608	0.10202	0.11053	0.11945	0.12846	0.138	0.14739	0.15717	0.16812	0.17966	0.19161	0.20473	0.2181	0.23255	0.24826	0.26559	0.28443	0.30509	0.32724	NaN	NaN	NaN	NaN	NaN	NaN	NaN	NaN	NaN	NaN	NaN	NaN	NaN	NaN	NaN	NaN
24	0.0020095	0.00047364	1e-05	1e-05	1e-05	1e-05	1e-05	1e-05	0.00096426	0.002925	0.0054313	0.0079024	0.010431	0.012761	0.014874	0.016668	0.018181	0.019445	0.020719	0.021538	0.022467	0.023337	0.024669	0.026119	0.027721	0.029799	0.031841	0.034274	0.036884	0.039376	0.042243	0.044927	0.047366	0.049388	0.051171	0.052827	0.054133	0.055473	0.05652	0.057344	0.057945	0.05826	0.058637	0.059078	0.059574	0.060177	0.060862	0.061536	0.062355
25	1e-05	1e-05	1e-05	1e-05	1e-05	1e-05	0.00072093	0.0022014	0.0037262	0.0059216	0.0083023	0.010904	0.013597	0.016228	0.01895	0.02137	0.023749	0.026316	0.029011	0.032064	0.035285	0.038944	0.043142	0.047716	0.052804	0.058549	0.064835	0.071781	0.079045	0.086534	0.094366	0.10209	0.10976	0.11739	0.12497	0.13266	0.14	0.14712	0.15423	0.16139	0.16867	0.17565	0.18289	0.19021	0.19751	0.20495	0.21258	0.22071	0.22938
26	1e-05	1e-05	1e-05	1e-05	1e-05	1e-05	0.001149	0.0036219	0.0065356	0.0099247	0.013403	0.016949	0.020762	0.025024	0.029421	0.03388	0.038485	0.043246	0.048294	0.053362	0.058634	0.064341	0.070667	0.077216	0.084041	0.091384	0.098881	0.10703	0.11557	0.12434	0.1337	0.14325	0.15276	0.16205	0.17141	0.18076	0.19019	0.19977	0.20907	0.21857	0.22794	0.23694	0.24599	0.2552	0.26491	0.2757	0.28801	0.30192	0.31818
27	1e-05	1e-05	1e-05	1e-05	1e-05	1e-05	0.0018416	0.0057226	0.01031	0.015662	0.021125	0.027084	0.033715	0.040716	0.04847	0.0567	0.064853	0.073467	0.082549	0.092031	0.10181	0.11247	0.12366	0.13501	0.14669	0.15864	0.17063	0.1831	0.19555	0.20779	0.21986	0.23141	0.2423	0.25259	0.26245	0.272	0.28091	0.28946	0.29756	0.30539	0.31304	0.32013	0.32724	0.33413	0.34077	0.34715	0.35336	0.35952	0.36551
28	1e-05	1e-05	1e-05	1e-05	1e-05	1e-05	0.0012762	0.0039538	0.0069806	0.010781	0.014331	0.018044	0.021833	0.025526	0.029323	0.03285	0.0362	0.039631	0.042981	0.045817	0.048121	0.050914	0.053875	0.056599	0.059302	0.062056	0.064768	0.067831	0.070971	0.074036	0.077545	0.081196	0.084437	0.087431	0.090382	0.093327	0.095864	0.098452	0.10088	0.10315	0.10529	0.1068	0.10815	0.1095	0.11095	0.11231	0.11389	0.11588	0.11777
29	1e-05	1e-05	1e-05	1e-05	1e-05	1e-05	0.0050592	0.015132	0.025011	0.034968	0.044608	0.054017	0.064144	0.07541	0.087725	0.10042	0.11501	0.13122	0.15004	0.17204	0.1974	NaN	NaN	NaN	NaN	NaN	NaN	NaN	NaN	NaN	NaN	NaN	NaN	NaN	NaN	NaN	NaN	NaN	NaN	NaN	NaN	NaN	NaN	NaN	NaN	NaN	NaN	NaN	NaN
30	1e-05	1e-05	1e-05	1e-05	1e-05	1e-05	0.0013105	0.0046757	0.0088087	0.014394	0.020876	0.028245	0.036404	0.044999	0.054265	0.064067	0.073844	0.084209	0.094893	0.10622	0.1178	0.12993	0.14274	0.15609	0.1698	0.18381	0.19796	0.21315	0.22858	0.24428	0.2601	0.27585	0.29145	0.30686	0.32182	0.33679	0.35142	0.36599	0.37982	0.39326	0.40619	0.41842	0.43016	0.44147	0.45223	0.46273	0.47299	0.48297	0.49267
31	1e-05	1e-05	1e-05	1e-05	1e-05	1e-05	0.003754	0.010153	0.015436	0.02001	0.023613	0.026848	0.029707	0.032281	0.035288	0.038036	0.040504	0.043416	0.046335	0.049424	0.052172	0.055209	0.058275	0.061687	0.065119	0.068456	0.072135	0.076216	0.080385	0.085056	0.090244	0.095807	0.10108	0.10621	0.11068	0.11521	0.11971	0.12389	0.12799	0.13197	0.13522	0.13793	0.14037	0.14271	0.14509	0.14787	0.15102	0.15401	0.15721
32	1e-05	1e-05	1e-05	1e-05	1e-05	1e-05	0.0020801	0.006286	0.010708	0.015478	0.020312	0.02525	0.0306	0.036281	0.042373	0.048927	0.055827	0.06333	0.071411	0.08021	0.089634	0.09975	0.11096	0.12274	0.1352	0.14856	0.1622	0.17656	0.19123	0.20625	0.2215	0.23676	0.25196	0.26657	0.28089	0.29485	0.30817	0.32107	0.33329	0.34526	0.35643	0.36671	0.37649	0.38555	0.39422	0.40249	0.41052	0.41815	0.4256
33	1e-05	1e-05	1e-05	1e-05	1e-05	1e-05	0.0011831	0.0042327	0.008284	0.013305	0.019306	0.02641	0.034102	0.042005	0.05035	0.059317	0.068934	0.079482	0.090419	0.10181	0.11416	0.12748	0.14202	0.15773	0.17453	0.19267	0.21182	0.23197	0.25276	0.27455	0.29732	0.32011	0.34299	0.36551	0.38791	0.41068	0.43343	0.45645	0.47982	NaN	NaN	NaN	NaN	NaN	NaN	NaN	NaN	NaN	NaN
34	1e-05	1e-05	1e-05	1e-05	1e-05	1e-05	0.00080167	0.0022688	0.0038643	0.0058119	0.0078183	0.0097717	0.011558	0.013542	0.015296	0.016777	0.018156	0.019413	0.020748	0.021902	0.022909	0.02393	0.025322	0.026677	0.027981	0.029705	0.031286	0.033274	0.035529	0.03775	0.040302	0.043042	0.045764	0.048148	0.050512	0.052755	0.054819	0.057024	0.058887	0.060752	0.062506	0.063784	0.064849	0.065573	0.066259	0.067093	0.068172	0.069256	0.070509
35	1e-05	1e-05	1e-05	1e-05	1e-05	1e-05	0.0012497	0.0038608	0.0067357	0.010532	0.01376	0.017415	0.021073	0.02396	0.027219	0.029792	0.032652	0.035726	0.03888	0.041638	0.044015	0.047099	0.050388	0.053663	0.057613	0.061654	0.065902	0.070456	0.075311	0.080107	0.085261	0.090546	0.095207	0.099961	0.10454	0.10881	0.11266	0.11636	0.1196	0.12267	0.12541	0.12745	0.12958	0.13199	0.13406	0.13617	0.13858	0.14126	0.14401
36	1e-05	1e-05	1e-05	1e-05	1e-05	1e-05	0.0021364	0.0058507	0.0091185	0.012246	0.014756	0.016959	0.019049	0.021179	0.023481	0.025773	0.028233	0.030993	0.033931	0.037207	0.040629	0.044492	0.048778	0.053399	0.058332	0.063637	0.069068	0.074951	0.080876	0.087086	0.093644	0.1003	0.1068	0.11311	0.11917	0.12526	0.13145	0.13777	0.14394	0.15039	0.15669	0.16257	0.16848	0.17445	0.18055	0.18696	0.19353	0.19998	0.20659
37	1e-05	1e-05	1e-05	1e-05	1e-05	1e-05	0.0013372	0.0038355	0.0061929	0.0087998	0.01113	0.013297	0.015321	0.017282	0.019419	0.021284	0.022779	0.024264	0.025624	0.026901	0.028036	0.029233	0.030746	0.032364	0.03407	0.03573	0.037405	0.039385	0.041533	0.043934	0.046743	0.049546	0.052357	0.054876	0.057183	0.059562	0.061983	0.064427	0.066848	0.069448	0.071926	0.07411	0.076637	0.079178	0.08198	0.085376	0.089123	0.093001	0.09734
38	1e-05	1e-05	1e-05	1e-05	1e-05	1e-05	0.00099667	0.0029427	0.0051557	0.0076604	0.0099169	0.011911	0.013764	0.015628	0.017349	0.018411	0.019247	0.019833	0.020479	0.020994	0.021217	0.021446	0.022069	0.022829	0.023673	0.024865	0.026035	0.027388	0.02883	0.030437	0.032272	0.034329	0.036503	0.038285	0.039876	0.041258	0.04253	0.044113	0.045335	0.046579	0.047566	0.048206	0.048832	0.049322	0.050003	0.050786	0.051796	0.052667	0.053628
39	1e-05	1e-05	1e-05	1e-05	1e-05	1e-05	0.0019696	0.0057001	0.0091813	0.012945	0.016413	0.019514	0.022252	0.02539	0.02839	0.030948	0.033105	0.035221	0.037319	0.039231	0.040673	0.042129	0.044004	0.046043	0.048058	0.050454	0.052875	0.05596	0.059051	0.062404	0.066341	0.070608	0.074847	0.078738	0.082459	0.085954	0.089343	0.092888	0.095905	0.09905	0.10191	0.10423	0.1065	0.10892	0.11151	0.1142	0.11741	0.12055	0.12379
40	1e-05	1e-05	1e-05	1e-05	1e-05	1e-05	0.00052327	0.0015567	0.0030666	0.0052917	0.0077888	0.010309	0.013075	0.016056	0.018957	0.021749	0.024391	0.027029	0.030029	0.032866	0.035693	0.038806	0.042479	0.045947	0.04935	0.052958	0.056431	0.060215	0.06398	0.067531	0.071251	0.074956	0.078344	0.081292	0.084423	0.087739	0.091143	0.095023	0.098983	0.10337	0.10815	0.11326	0.11893	0.12516	0.13222	0.14002	0.14864	0.15792	0.1679
41	1e-05	1e-05	1e-05	1e-05	1e-05	1e-05	0.00080462	0.0025557	0.0046652	0.0072986	0.0099215	0.012789	0.015762	0.01899	0.022502	0.025973	0.029405	0.032868	0.036669	0.040404	0.044004	0.047837	0.052016	0.056306	0.060675	0.065188	0.069665	0.07442	0.079311	0.084192	0.089492	0.095014	0.10047	0.10567	0.1107	0.11572	0.12078	0.12601	0.13112	0.13626	0.14116	0.14563	0.14991	0.15408	0.15828	0.16268	0.16731	0.1718	0.1762
42	1e-05	1e-05	1e-05	1e-05	1e-05	1e-05	0.0047534	0.013937	0.023374	0.034229	0.044046	0.053223	0.062023	0.070143	0.078098	0.084647	0.09112	0.097484	0.10497	0.11244	0.11863	0.126	0.13474	0.14268	0.15139	0.16006	0.16916	0.17784	0.18687	0.19502	0.20238	0.21049	0.21684	0.22281	0.22915	0.23499	0.24055	0.24614	0.25187	0.2574	0.26142	0.26518	0.2681	0.27267	0.27661	0.27989	0.28254	0.28525	0.28741
43	1e-05	1e-05	1e-05	1e-05	1e-05	1e-05	0.0011625	0.0033425	0.0057103	0.0085138	0.011297	0.01411	0.017108	0.020426	0.024134	0.027878	0.031432	0.03512	0.039156	0.043391	0.047575	0.051997	0.056839	0.061826	0.067051	0.072477	0.078027	0.084325	0.090859	0.097447	0.10426	0.11108	0.11754	0.12353	0.12939	0.13501	0.14035	0.14555	0.14999	0.154	0.15784	0.16107	0.16406	0.16718	0.17048	0.17367	0.17673	0.17964	0.1826
44	1e-05	1e-05	1e-05	1e-05	1e-05	1e-05	0.0011067	0.0030478	0.0053487	0.0080691	0.010816	0.013532	0.016529	0.019719	0.022995	0.026231	0.029159	0.032219	0.03551	0.038503	0.041329	0.044063	0.047172	0.050081	0.052981	0.056041	0.05925	0.063153	0.067064	0.070991	0.075345	0.079702	0.084081	0.088147	0.092295	0.096473	0.10065	0.10472	0.10836	0.11203	0.1158	0.11919	0.1224	0.1257	0.12912	0.13248	0.1359	0.13913	0.14241
45	1e-05	1e-05	1e-05	1e-05	1e-05	1e-05	0.0008138	0.0022879	0.0039954	0.0060552	0.007999	0.009817	0.011745	0.0139	0.01597	0.017886	0.019416	0.021049	0.0229	0.024778	0.026514	0.028553	0.031001	0.033678	0.036595	0.040191	0.044475	0.049838	0.055719	0.062151	0.069404	0.07745	0.085968	0.095001	0.10453	0.11465	0.12525	0.13615	0.14714	0.15865	0.17043	0.18219	0.1941	0.20624	0.2185	0.23101	0.24369	0.25616	0.26856
46	1e-05	1e-05	1e-05	1e-05	1e-05	1e-05	0.0032875	0.0095509	0.015551	0.022122	0.028026	0.034083	0.040224	0.045867	0.051737	0.057321	0.063966	0.071189	0.078319	0.085134	0.091249	0.097903	0.10441	0.11071	0.11805	0.12521	0.13241	0.13959	0.14706	0.1544	0.16098	0.16734	0.17274	0.17874	0.18388	0.18818	0.1921	0.1956	0.19839	0.20079	0.20246	0.2034	0.20458	0.20644	0.20737	0.2088	0.21005	0.21143	0.21263
47	1e-05	1e-05	1e-05	1e-05	1e-05	1e-05	0.0021017	0.0058342	0.0092475	0.012763	0.015518	0.018097	0.020747	0.023526	0.026671	0.029727	0.032869	0.036384	0.040218	0.044292	0.048294	0.052956	0.058184	0.063763	0.069773	0.076126	0.082755	0.09007	0.09764	0.10537	0.11366	0.1225	0.13112	0.13951	0.14758	0.15549	0.16332	0.17114	0.17856	0.18578	0.19277	0.19901	0.20463	0.21007	0.21527	0.22042	0.22552	0.23039	0.235
48	1e-05	1e-05	1e-05	1e-05	1e-05	1e-05	0.0020584	0.0058194	0.0093763	0.01296	0.016061	0.019245	0.02224	0.025169	0.028232	0.031162	0.034233	0.037491	0.040937	0.04427	0.047429	0.050828	0.054386	0.058369	0.062647	0.067096	0.071621	0.076404	0.081225	0.085962	0.091255	0.096806	0.10211	0.10714	0.11183	0.11642	0.12101	0.12578	0.13034	0.13505	0.1398	0.14406	0.14825	0.15254	0.15684	0.16127	0.16579	0.17023	0.17455
49	1e-05	1e-05	1e-05	1e-05	1e-05	1e-05	0.00056472	0.0017271	0.0031465	0.0050431	0.007172	0.0096327	0.012189	0.014564	0.016856	0.019249	0.021424	0.023597	0.026167	0.02889	0.031636	0.034582	0.037871	0.041294	0.044993	0.048941	0.052686	0.056836	0.061006	0.065132	0.069418	0.073818	0.078085	0.081933	0.085544	0.089062	0.092627	0.096279	0.099864	0.10346	0.1068	0.10984	0.11272	0.11547	0.11843	0.12154	0.12469	0.12756	0.13057
50	1e-05	1e-05	1e-05	1e-05	1e-05	1e-05	0.0032882	0.0087087	0.013924	0.018652	0.022428	0.025434	0.028046	0.030329	0.03269	0.034888	0.037404	0.039923	0.042628	0.045096	0.047589	0.050526	0.053977	0.057524	0.061284	0.065235	0.069411	0.073636	0.078147	0.082809	0.087888	0.092463	0.096432	0.10017	0.10384	0.10751	0.11116	0.11484	0.11814	0.12149	0.12448	0.12672	0.12918	0.132	0.13502	0.13805	0.1412	0.14442	0.14768
51	1e-05	1e-05	1e-05	0.0041675	0.010373	0.016095	0.02124	0.026021	0.030439	0.034801	0.038664	0.042362	0.046032	0.049627	0.053371	0.057217	0.061409	0.066068	0.070924	0.076213	0.081848	0.088265	0.095781	0.10409	0.11329	0.12343	0.13429	0.14621	0.15934	0.17466	0.19261	0.21328	0.23678	NaN	NaN	NaN	NaN	NaN	NaN	NaN	NaN	NaN	NaN	NaN	NaN	NaN	NaN	NaN	NaN
52	1e-05	1e-05	1e-05	1e-05	1e-05	1e-05	0.0030084	0.0081992	0.012992	0.017734	0.021939	0.025984	0.030035	0.033955	0.038075	0.042419	0.047402	0.052961	0.059064	0.065435	0.071881	0.078921	0.086552	0.094389	0.10271	0.11155	0.12055	0.12946	0.13843	0.14737	0.15653	0.16563	0.17413	0.18218	0.18982	0.19697	0.2037	0.21006	0.21615	0.22189	0.2271	0.23131	0.23499	0.23837	0.24131	0.24403	0.24653	0.24883	0.25086
53	1e-05	1e-05	1e-05	1e-05	1e-05	1e-05	0.0012501	0.0031944	0.0050215	0.0069612	0.0084738	0.009847	0.010996	0.011817	0.01258	0.013311	0.013761	0.014187	0.01465	0.015106	0.015161	0.015359	0.015943	0.016737	0.017816	0.019344	0.021043	0.023324	0.025938	0.028765	0.032032	0.035807	0.039797	0.043606	0.047478	0.051207	0.054933	0.058778	0.062436	0.066247	0.070121	0.07372	0.077264	0.080678	0.084446	0.088352	0.092711	0.097038	0.10164
54	1e-05	1e-05	1e-05	1e-05	1e-05	1e-05	0.0018844	0.0055727	0.0089782	0.01263	0.015594	0.018091	0.020427	0.022671	0.025193	0.02755	0.029772	0.031966	0.034145	0.036395	0.038471	0.041007	0.044115	0.047541	0.051543	0.055577	0.059787	0.064702	0.069682	0.074814	0.080451	0.086327	0.091994	0.09743	0.10274	0.10777	0.11317	0.11869	0.12404	0.12961	0.1352	0.14039	0.14575	0.15131	0.15691	0.16276	0.16891	0.17486	0.18087
55	1e-05	1e-05	0.0060708	0.0128	0.019316	0.025468	0.031001	0.036171	0.04099	0.04592	0.050471	0.055166	0.060171	0.065337	0.070738	0.076331	0.082151	0.088451	0.095012	0.10207	0.1093	0.11695	0.12509	0.13347	0.1422	0.15141	0.16108	0.17144	0.18228	0.19371	0.20556	0.21771	0.22992	0.24235	0.25567	0.27042	0.28723	0.30619	0.32754	NaN	NaN	NaN	NaN	NaN	NaN	NaN	NaN	NaN	NaN
56	1e-05	1e-05	1e-05	1e-05	1e-05	1e-05	0.0014701	0.0042457	0.0070466	0.0099748	0.012534	0.015055	0.017553	0.019658	0.022041	0.024339	0.026555	0.028948	0.031545	0.034452	0.037604	0.04113	0.045362	0.050109	0.055684	0.061879	0.06821	0.075328	0.082873	0.090788	0.099075	0.10769	0.11631	0.12463	0.13289	0.1408	0.14839	0.1561	0.16348	0.1706	0.1777	0.18415	0.1902	0.19616	0.20205	0.2076	0.21305	0.21824	0.22361
57	0.00068566	1e-05	1e-05	1e-05	1e-05	1e-05	1e-05	0.00039777	0.0017317	0.0034774	0.0058162	0.0086827	0.011815	0.014703	0.018258	0.022403	0.027079	0.032375	0.038608	0.045649	0.053448	0.062188	0.07222	0.083471	0.096048	0.10995	0.12516	0.14253	0.16176	0.18311	NaN	NaN	NaN	NaN	NaN	NaN	NaN	NaN	NaN	NaN	NaN	NaN	NaN	NaN	NaN	NaN	NaN	NaN	NaN
58	1e-05	1e-05	1e-05	1e-05	1e-05	1e-05	0.0025254	0.0076335	0.013073	0.019501	0.026037	0.033005	0.040731	0.04925	0.059036	0.069947	0.081976	0.095269	0.11026	0.12691	0.14451	0.1643	0.18623	NaN	NaN	NaN	NaN	NaN	NaN	NaN	NaN	NaN	NaN	NaN	NaN	NaN	NaN	NaN	NaN	NaN	NaN	NaN	NaN	NaN	NaN	NaN	NaN	NaN	NaN
59	1e-05	1e-05	1e-05	1e-05	1e-05	1e-05	0.0009611	0.0031147	0.0054509	0.0081369	0.010599	0.012814	0.014913	0.016894	0.018648	0.019865	0.020813	0.021614	0.022288	0.022918	0.023465	0.024341	0.02576	0.027488	0.029597	0.032318	0.035509	0.039287	0.043342	0.047746	0.052611	0.057756	0.062849	0.067738	0.072655	0.077482	0.082191	0.087035	0.091761	0.096606	0.10121	0.10559	0.10992	0.11432	0.1188	0.12345	0.12838	0.13353	0.13876
60	0.0046078	0.0024939	0.00085298	1e-05	1e-05	1e-05	1e-05	1e-05	1e-05	0.00072533	0.0026254	0.0049025	0.0072229	0.0093547	0.011522	0.013657	0.015468	0.017316	0.019205	0.020968	0.022829	0.0249	0.027395	0.030219	0.033355	0.03683	0.040469	0.044752	0.049334	0.054173	0.059419	0.065041	0.070853	0.076655	0.08268	0.089044	0.095686	0.1028	0.1102	0.11767	0.12514	0.13248	0.13938	0.14621	0.15317	0.16015	0.16721	0.17435	0.18165
61	1e-05	1e-05	1e-05	1e-05	1e-05	1e-05	0.0021151	0.0061057	0.010153	0.014165	0.017941	0.021931	0.026033	0.030021	0.033968	0.037786	0.041425	0.045047	0.048547	0.052085	0.055498	0.059029	0.062825	0.066593	0.07039	0.074495	0.078765	0.083341	0.088106	0.093085	0.098235	0.10323	0.10814	0.11252	0.11669	0.12066	0.12426	0.12749	0.13015	0.13257	0.13454	0.13589	0.13703	0.13764	0.13834	0.13918	0.14014	0.14113	0.14226
62	1e-05	1e-05	1e-05	1e-05	1e-05	1e-05	0.00073709	0.0024049	0.004661	0.0073906	0.010468	0.014052	0.018554	0.023558	0.028895	0.034702	0.040913	0.047798	0.055342	0.063585	0.072434	0.081963	0.092397	0.10338	0.11516	0.12792	0.14138	0.15576	0.17101	0.18707	0.20394	0.2216	0.23978	0.25846	0.27753	0.29685	0.31638	0.33632	0.35612	0.37574	0.39518	0.41401	0.43218	0.44974	0.46668	0.4832	0.49936	0.51505	0.53018
63	1e-05	1e-05	1e-05	1e-05	1e-05	1e-05	0.0012124	0.0043502	0.008591	0.014072	0.020648	0.028225	0.036213	0.04455	0.054094	0.064386	0.074816	0.085636	0.097403	0.10977	0.12189	0.13413	0.14673	0.15996	0.1739	0.18794	0.20223	0.21702	0.2323	0.24734	0.26232	0.27783	0.29312	0.30852	0.32387	0.33858	0.35326	0.36797	0.38259	0.39653	0.40998	0.42288	0.43508	0.44701	0.45831	0.46917	0.48021	0.49067	0.50054
64	1e-05	1e-05	1e-05	1e-05	1e-05	1e-05	0.0020336	0.0056696	0.0093066	0.012811	0.016081	0.019315	0.022543	0.025575	0.028185	0.030803	0.033062	0.03534	0.03773	0.040405	0.043074	0.045927	0.049153	0.052591	0.056343	0.06061	0.065011	0.070059	0.075449	0.081033	0.086763	0.092598	0.098377	0.10387	0.10934	0.11481	0.12015	0.12534	0.13012	0.13482	0.13945	0.14378	0.14791	0.15187	0.15602	0.16018	0.16421	0.16826	0.17252
65	1e-05	1e-05	1e-05	1e-05	1e-05	1e-05	0.00362	0.010154	0.015606	0.021307	0.026034	0.03025	0.034792	0.039121	0.043569	0.047823	0.052245	0.056406	0.060944	0.06535	0.069696	0.074134	0.078834	0.083298	0.088223	0.093378	0.098493	0.10393	0.10993	0.11574	0.12229	0.12875	0.1354	0.14213	0.14869	0.15495	0.16156	0.16846	0.17528	0.18184	0.1881	0.19361	0.19925	0.2043	0.20906	0.21405	0.21892	0.22328	0.22722
66	1e-05	1e-05	1e-05	1e-05	1e-05	1e-05	0.00099835	0.002799	0.0049774	0.0073174	0.0095601	0.011595	0.013493	0.015277	0.016714	0.017895	0.018737	0.019217	0.019622	0.019327	0.018914	0.018542	0.018404	0.018606	0.018862	0.019524	0.020267	0.021512	0.02298	0.024767	0.027322	0.029862	0.032417	0.034843	0.036796	0.038684	0.040264	0.041543	0.042806	0.044056	0.044901	0.044969	0.045188	0.045279	0.045252	0.04533	0.045545	0.046168	0.046952
67	1e-05	1e-05	1e-05	1e-05	1e-05	1e-05	0.0020893	0.0053082	0.0078989	0.010073	0.011346	0.011668	0.011432	0.011237	0.011295	0.011274	0.01106	0.01061	0.010484	0.010484	0.010205	0.010042	0.010412	0.010973	0.011623	0.012581	0.013381	0.014655	0.016231	0.017657	0.019242	0.020858	0.022255	0.023215	0.024005	0.024994	0.025727	0.02672	0.027231	0.027617	0.027949	0.02791	0.028148	0.02843	0.028955	0.029744	0.030437	0.031325	0.032134
68	1e-05	1e-05	1e-05	1e-05	1e-05	1e-05	0.0081632	0.01582	0.0224	0.028054	0.032684	0.03658	0.039799	0.042711	0.045489	0.048364	0.051213	0.054365	0.05784	0.061641	0.065727	0.070146	0.07539	0.081404	0.087804	0.095095	0.10273	0.11131	0.12041	0.13008	0.14039	0.15104	0.16192	0.17273	0.18348	0.19459	0.20589	0.21761	0.22933	0.2414	0.25329	0.26474	0.27657	0.28958	0.30404	0.32027	0.33861	0.35909	NaN
69	1e-05	1e-05	1e-05	1e-05	1e-05	1e-05	0.0052526	0.014149	0.02172	0.028161	0.033423	0.037906	0.041728	0.044867	0.048058	0.051446	0.054795	0.058481	0.062672	0.067158	0.071972	0.077255	0.083367	0.090225	0.097862	0.10638	0.11537	0.12546	0.13605	0.14716	0.15882	0.17063	0.18243	0.19407	0.2055	0.21686	0.22784	0.23872	0.24905	0.25938	0.26904	0.27798	0.28675	0.29532	0.30361	0.31177	0.32012	0.32902	0.33902
70	1e-05	1e-05	1e-05	1e-05	1e-05	1e-05	0.0021012	0.0060928	0.010358	0.014444	0.018785	0.020701	0.021814	0.023819	0.02614	0.028342	0.031287	0.03354	0.035905	0.037772	0.039173	0.040376	0.042316	0.044282	0.047024	0.049826	0.052269	0.054466	0.057296	0.060144	0.063465	0.067311	0.071178	0.074825	0.078371	0.081781	0.084854	0.08792	0.090919	0.093606	0.095995	0.097431	0.098139	0.098693	0.099021	0.099875	0.10018	0.1005	0.10091
71	1e-05	1e-05	1e-05	1e-05	1e-05	1e-05	0.0030039	0.0085221	0.013909	0.019397	0.024528	0.029025	0.032812	0.036072	0.039543	0.04207	0.044032	0.045764	0.047225	0.04823	0.049327	0.050187	0.051325	0.052932	0.054571	0.056366	0.058767	0.061795	0.065307	0.069182	0.073535	0.077798	0.082078	0.086332	0.090626	0.095171	0.10019	0.105	0.10972	0.11446	0.1189	0.12315	0.12781	0.13291	0.13823	0.14381	0.14932	0.1546	0.16023
72	1e-05	1e-05	1e-05	1e-05	1e-05	1e-05	0.0033022	0.010029	0.016392	0.023336	0.030347	0.036119	0.041539	0.046606	0.051767	0.056954	0.061338	0.06585	0.070312	0.074391	0.078586	0.083185	0.088602	0.09448	0.10033	0.10682	0.11336	0.12112	0.1292	0.13708	0.14586	0.15402	0.16188	0.16933	0.17672	0.18451	0.19188	0.19914	0.20614	0.21273	0.21972	0.22627	0.23409	0.24242	0.25131	0.2603	0.26954	0.27896	0.28824
73	1e-05	1e-05	1e-05	1e-05	1e-05	1e-05	0.0044034	0.011691	0.018005	0.02362	0.028605	0.033063	0.036603	0.039641	0.04242	0.045553	0.048571	0.052136	0.056185	0.059994	0.063503	0.067173	0.071467	0.076296	0.082215	0.089	0.095695	0.10308	0.11042	0.11828	0.12667	0.13545	0.14396	0.15211	0.16018	0.16735	0.17379	0.18061	0.188	0.19585	0.20339	0.21136	0.22032	0.23094	0.24316	0.25714	0.27348	0.2924	0.3133
74	1e-05	1e-05	1e-05	1e-05	1e-05	1e-05	0.0087492	0.023116	0.034647	0.043486	0.04942	0.053367	0.055746	0.056994	0.058097	0.0592	0.060149	0.061021	0.062097	0.063134	0.064279	0.065667	0.067547	0.069692	0.072144	0.075015	0.077849	0.081349	0.085132	0.089194	0.093401	0.097482	0.10125	0.1047	0.1078	0.11052	0.11287	0.1152	0.11723	0.1193	0.12081	0.12201	0.12332	0.12468	0.12609	0.12759	0.12936	0.13125	0.13316
75	1e-05	1e-05	1e-05	1e-05	1e-05	1e-05	0.0020963	0.0055466	0.0093036	0.01407	0.019068	0.023169	0.027217	0.031175	0.035111	0.038102	0.040687	0.043214	0.045872	0.04845	0.050256	0.051881	0.054483	0.056993	0.059386	0.062093	0.065624	0.069642	0.074456	0.079345	0.084307	0.0895	0.0945	0.098815	0.103	0.1074	0.11165	0.11561	0.11963	0.12282	0.12607	0.12917	0.13254	0.13612	0.14008	0.14453	0.14902	0.15352	0.15802
76	1e-05	1e-05	1e-05	1e-05	1e-05	1e-05	0.0026285	0.0076094	0.012357	0.017559	0.022875	0.027888	0.032701	0.037615	0.042566	0.047267	0.051918	0.056854	0.061985	0.067363	0.072608	0.077999	0.083797	0.089961	0.096321	0.10308	0.10993	0.11737	0.1248	0.13242	0.14023	0.14818	0.15616	0.16424	0.17215	0.18029	0.18854	0.19705	0.20568	0.21459	0.22341	0.23201	0.24069	0.24928	0.25756	0.26627	0.27503	0.28346	0.29197
77	1e-05	1e-05	1e-05	1e-05	1e-05	1e-05	0.0015276	0.0050101	0.00857	0.012698	0.016693	0.020396	0.024006	0.027403	0.030703	0.033635	0.036686	0.039688	0.042773	0.045925	0.049358	0.053418	0.058499	0.063981	0.0699	0.07639	0.083341	0.090694	0.09861	0.10646	0.11473	0.12294	0.13115	0.13906	0.14711	0.15515	0.16296	0.17058	0.17814	0.18548	0.19294	0.20016	0.20736	0.21427	0.22093	0.22761	0.23438	0.24128	0.24846
78	1e-05	1e-05	1e-05	1e-05	1e-05	1e-05	0.004274	0.011712	0.018409	0.024194	0.028979	0.032922	0.03631	0.039444	0.042245	0.044536	0.046251	0.047527	0.048921	0.04986	0.050705	0.051729	0.052984	0.054282	0.055772	0.057559	0.059386	0.062032	0.065082	0.068373	0.071853	0.075683	0.079256	0.08258	0.085873	0.088771	0.091485	0.094195	0.096083	0.097454	0.098116	0.098628	0.098407	0.097942	0.097424	0.096598	0.096072	0.095565	0.095408
79	1e-05	1e-05	1e-05	1e-05	1e-05	1e-05	0.00084761	0.002314	0.0036738	0.0053887	0.0068158	0.0082829	0.0096181	0.01081	0.01207	0.013077	0.013809	0.014522	0.015516	0.016738	0.017801	0.019218	0.020892	0.022822	0.024978	0.027516	0.030125	0.033362	0.036641	0.040188	0.043909	0.04781	0.05143	0.054858	0.058085	0.061177	0.064044	0.067021	0.069604	0.072306	0.074517	0.076323	0.078103	0.080089	0.082211	0.084426	0.086864	0.089312	0.09192
80	1e-05	1e-05	1e-05	1e-05	1e-05	1e-05	0.0057249	0.012248	0.018508	0.0254	0.032144	0.03934	0.047293	0.056525	0.067132	0.079623	0.093733	0.10953	0.12812	0.14887	NaN	NaN	NaN	NaN	NaN	NaN	NaN	NaN	NaN	NaN	NaN	NaN	NaN	NaN	NaN	NaN	NaN	NaN	NaN	NaN	NaN	NaN	NaN	NaN	NaN	NaN	NaN	NaN	NaN
81	1e-05	1e-05	1e-05	1e-05	1e-05	1e-05	0.0009759	0.0025142	0.0037743	0.0049967	0.0061725	0.0073421	0.0080138	0.0087578	0.0095042	0.010265	0.010653	0.010948	0.011572	0.012351	0.013049	0.013884	0.014898	0.016347	0.017861	0.019403	0.02074	0.022768	0.024922	0.027108	0.029625	0.032364	0.034893	0.037297	0.039496	0.041504	0.043655	0.046096	0.048146	0.050241	0.052231	0.053658	0.054937	0.05635	0.057829	0.059454	0.061354	0.063075	0.064771
82	1e-05	1e-05	1e-05	1e-05	1e-05	1e-05	0.0015725	0.0043722	0.0068329	0.0092398	0.01146	0.013637	0.015754	0.018025	0.020366	0.022666	0.024975	0.02729	0.029975	0.032683	0.035518	0.038487	0.041691	0.045112	0.048591	0.052379	0.056099	0.060309	0.064369	0.068375	0.07274	0.07697	0.080884	0.084386	0.087622	0.090926	0.094187	0.097575	0.1006	0.10374	0.10669	0.10936	0.11203	0.11491	0.1181	0.12156	0.125	0.12831	0.13185
83	1e-05	1e-05	1e-05	1e-05	1e-05	1e-05	0.0017942	0.005097	0.0081913	0.011592	0.014852	0.017689	0.020502	0.023235	0.025722	0.027801	0.029533	0.031372	0.03342	0.035521	0.037355	0.039345	0.042	0.044704	0.047645	0.05098	0.054541	0.058746	0.063251	0.067659	0.072318	0.077117	0.081788	0.086024	0.090002	0.093856	0.097429	0.10101	0.10417	0.10707	0.10979	0.11232	0.11474	0.11727	0.11987	0.12295	0.12622	0.1297	0.13335
84	1e-05	1e-05	1e-05	1e-05	1e-05	1e-05	0.0023334	0.0059203	0.008652	0.011014	0.012848	0.013868	0.014437	0.015385	0.016766	0.017734	0.018216	0.018831	0.020127	0.02171	0.023089	0.024614	0.026555	0.028996	0.031488	0.034223	0.037357	0.041376	0.045583	0.050082	0.055043	0.060544	0.065663	0.070515	0.075035	0.079593	0.084255	0.089029	0.093251	0.097009	0.10022	0.10294	0.10521	0.10765	0.11023	0.11295	0.11576	0.11816	0.12039
85	0.0058741	0.0035464	0.0015647	1e-05	1e-05	1e-05	1e-05	2.3674e-05	0.0017557	0.0043355	0.008027	0.01249	0.017318	0.022559	0.0282	0.034353	0.040475	0.046773	0.053671	0.06062	0.067607	0.074521	0.081624	0.089066	0.096737	0.10481	0.11278	0.12156	0.13083	0.1405	0.15112	0.16257	0.17427	0.18656	0.19936	0.21268	0.22673	0.2419	0.25763	0.27412	0.2914	0.30937	NaN	NaN	NaN	NaN	NaN	NaN	NaN
86	1e-05	1e-05	1e-05	1e-05	0.00025769	0.0026807	0.0047369	0.0060115	0.0071557	0.0084842	0.0095809	0.010333	0.010686	0.011014	0.0114	0.01172	0.011793	0.012088	0.013269	0.014254	0.014945	0.015648	0.016606	0.017859	0.019028	0.02052	0.021832	0.023723	0.025506	0.026823	0.028409	0.03028	0.031788	0.032959	0.033784	0.034642	0.035346	0.036098	0.036292	0.036244	0.036187	0.035956	0.035509	0.035146	0.03487	0.034741	0.034897	0.035042	0.035326
87	1e-05	1e-05	1e-05	1e-05	1e-05	1e-05	0.00081105	0.002036	0.0033432	0.0048774	0.0064357	0.0085474	0.010742	0.013387	0.016197	0.019174	0.021818	0.025109	0.029043	0.033238	0.037654	0.042452	0.047241	0.052362	0.057331	0.062727	0.067949	0.073951	0.079856	0.085563	0.091505	0.097145	0.10205	0.10654	0.11051	0.11439	0.11805	0.1218	0.1247	0.12704	0.12911	0.13053	0.13199	0.13357	0.1352	0.13695	0.13877	0.14032	0.14178
88	1e-05	1e-05	1e-05	1e-05	1e-05	1e-05	0.0027788	0.0082693	0.013817	0.019418	0.024739	0.029776	0.035014	0.04056	0.046045	0.051769	0.057498	0.063589	0.069909	0.076053	0.082372	0.089001	0.096003	0.10304	0.11004	0.11757	0.12512	0.13327	0.14137	0.14938	0.15787	0.16635	0.17449	0.1824	0.1902	0.19777	0.20495	0.21191	0.21835	0.22466	0.23086	0.2366	0.24207	0.24751	0.25292	0.25821	0.26383	0.26953	0.27549
89	1e-05	1e-05	1e-05	1e-05	1e-05	1e-05	0.00097545	0.0029858	0.0055041	0.0084932	0.011762	0.015507	0.019647	0.024271	0.02923	0.034235	0.039157	0.04419	0.049506	0.054976	0.060671	0.066725	0.072978	0.079455	0.085886	0.092473	0.099381	0.10677	0.1144	0.12234	0.13066	0.13911	0.14736	0.15545	0.16322	0.17107	0.17904	0.18691	0.19438	0.20178	0.20876	0.21505	0.22115	0.22742	0.2341	0.24114	0.24832	0.25555	0.26291
90	1e-05	1e-05	1e-05	1e-05	1e-05	1e-05	0.0010641	0.0035034	0.0060968	0.0090766	0.011697	0.014348	0.017027	0.019904	0.022981	0.026236	0.029111	0.032148	0.035248	0.038532	0.042001	0.046272	0.050741	0.055556	0.060549	0.065964	0.071428	0.077879	0.084502	0.091236	0.098081	0.10506	0.11166	0.11832	0.12483	0.13134	0.13766	0.14405	0.14981	0.15532	0.1608	0.1662	0.17109	0.17598	0.18065	0.18535	0.19006	0.19479	0.19941
91	1e-05	1e-05	1e-05	1e-05	1e-05	1e-05	0.0013798	0.0045519	0.0082718	0.013052	0.018887	0.025745	0.033689	0.042925	0.05305	0.064675	0.077737	0.092304	0.10882	0.12732	0.14754	0.1694	0.19284	0.21805	0.24493	0.27376	0.30376	0.33367	0.36051	0.3857	0.40719	0.42745	0.44556	0.46214	0.47579	0.48642	0.49399	0.49775	0.50019	0.50682	0.51309	0.52334	0.53194	0.54041	0.54457	0.5457	0.54361	0.53793	0.53068
92	1e-05	1e-05	1e-05	1e-05	1e-05	1e-05	0.0012928	0.003486	0.0056974	0.0080215	0.010055	0.012403	0.014603	0.01668	0.018727	0.02056	0.022153	0.023728	0.025566	0.027466	0.029351	0.031434	0.033325	0.035199	0.037189	0.039492	0.041726	0.04439	0.047167	0.049958	0.052776	0.055545	0.05811	0.060567	0.063098	0.065537	0.067673	0.06997	0.071848	0.07363	0.075306	0.076885	0.078514	0.080164	0.081793	0.083314	0.085101	0.087155	0.089233
93	1e-05	1e-05	1e-05	1e-05	1e-05	1e-05	0.00098457	0.0028404	0.0049893	0.0074022	0.0097428	0.012213	0.014848	0.01752	0.020176	0.022928	0.025432	0.027993	0.030782	0.033439	0.036181	0.039295	0.04279	0.046226	0.049847	0.053864	0.057805	0.062318	0.066904	0.071601	0.076556	0.0816	0.086308	0.090689	0.095106	0.099394	0.10358	0.10784	0.11185	0.11587	0.1196	0.123	0.12606	0.1291	0.13217	0.13517	0.13816	0.14096	0.14379
94	1e-05	1e-05	1e-05	1e-05	1e-05	1e-05	0.0010196	0.0026933	0.0043551	0.0061782	0.0077668	0.0089853	0.010087	0.011238	0.012266	0.012986	0.013449	0.013878	0.01445	0.014969	0.015472	0.016245	0.01755	0.018899	0.020356	0.022019	0.023888	0.026121	0.028437	0.030949	0.033626	0.036375	0.038856	0.041063	0.043142	0.045257	0.047345	0.049363	0.05123	0.053152	0.054701	0.056065	0.057225	0.05855	0.059851	0.061401	0.062969	0.064484	0.066211
95	1e-05	1e-05	1e-05	1e-05	1e-05	1e-05	0.0020075	0.0059441	0.010246	0.015063	0.020096	0.025416	0.031166	0.03773	0.045129	0.053457	0.061879	0.07085	0.080639	0.091024	0.10194	0.11368	0.12613	0.13912	0.15246	0.16591	0.17931	0.19371	0.20818	0.22258	0.23698	0.25124	0.26505	0.27833	0.29097	0.30301	0.31495	0.32633	0.33658	0.34651	0.3561	0.36535	0.37412	0.38285	0.39163	0.40035	0.40901	0.41695	0.42498
96	1e-05	1e-05	1e-05	1e-05	1e-05	1e-05	0.0004029	0.0012611	0.0024698	0.004206	0.0060274	0.0080714	0.01026	0.012419	0.014685	0.017077	0.019172	0.021259	0.023621	0.025961	0.028374	0.031115	0.034121	0.03732	0.0407	0.044245	0.04779	0.052007	0.056232	0.060464	0.064949	0.069398	0.073496	0.077386	0.080956	0.08449	0.087974	0.091305	0.094177	0.097139	0.099827	0.10213	0.10428	0.10651	0.10862	0.11082	0.11307	0.11517	0.11717
97	1e-05	1e-05	1e-05	1e-05	1e-05	1e-05	0.0020347	0.0058521	0.0097926	0.013946	0.01827	0.022927	0.028042	0.033765	0.040032	0.046925	0.054325	0.062568	0.072015	0.082434	0.093887	0.1064	0.11978	0.13396	0.14918	0.16585	0.1835	0.20276	0.22328	0.24475	0.26763	0.29162	NaN	NaN	NaN	NaN	NaN	NaN	NaN	NaN	NaN	NaN	NaN	NaN	NaN	NaN	NaN	NaN	NaN
98	1e-05	1e-05	1e-05	1e-05	1e-05	1e-05	0.00098329	0.0029859	0.0050217	0.0073638	0.0097299	0.011962	0.014143	0.016324	0.018126	0.019915	0.02138	0.022886	0.024503	0.026192	0.027852	0.029674	0.031707	0.033788	0.036032	0.038857	0.041623	0.044757	0.047818	0.050915	0.054114	0.057271	0.060329	0.06332	0.066199	0.069091	0.071684	0.074411	0.077015	0.079809	0.082324	0.084548	0.086635	0.08863	0.09042	0.092449	0.09449	0.096542	0.098662
99	1e-05	1e-05	1e-05	1e-05	1e-05	1e-05	0.0018897	0.0054873	0.0095633	0.014241	0.019235	0.024879	0.031001	0.037651	0.044246	0.051411	0.058741	0.066782	0.075633	0.084708	0.094192	0.10439	0.11497	0.12621	0.13797	0.15091	0.16419	0.17859	0.19359	0.20934	0.2266	0.24517	0.26522	0.28726	NaN	NaN	NaN	NaN	NaN	NaN	NaN	NaN	NaN	NaN	NaN	NaN	NaN	NaN	NaN
100	1e-05	1e-05	1e-05	1e-05	1e-05	1e-05	0.00051628	0.0016223	0.0027025	0.0041928	0.0055865	0.0071438	0.0089151	0.010787	0.013025	0.015255	0.017348	0.019556	0.022058	0.02492	0.027964	0.03153	0.03559	0.03992	0.044549	0.049382	0.054569	0.060451	0.066633	0.072877	0.079383	0.085992	0.092419	0.098566	0.10464	0.11067	0.11673	0.12273	0.12843	0.13409	0.13968	0.14502	0.1502	0.15547	0.16094	0.16655	0.17223	0.1778	0.18344
101	1e-05	1e-05	1e-05	1e-05	1e-05	1e-05	0.0011123	0.0033217	0.0056968	0.0084234	0.01119	0.013758	0.016533	0.019664	0.022594	0.025735	0.028708	0.031795	0.035152	0.038691	0.042408	0.046421	0.051078	0.055877	0.060997	0.066757	0.072719	0.079435	0.086672	0.094342	0.10257	0.11127	0.1204	0.12976	0.13965	0.15003	0.16076	0.17203	0.18349	0.1954	0.2075	0.21976	0.2322	0.24498	0.258	0.27142	0.28521	0.29925	0.31388
102	1e-05	1e-05	1e-05	1e-05	1e-05	1e-05	0.00092939	0.0024775	0.0041283	0.0061367	0.0080217	0.0097884	0.011638	0.013418	0.015324	0.016956	0.01828	0.019668	0.021347	0.02305	0.024685	0.026514	0.028763	0.031083	0.033653	0.036521	0.039535	0.043231	0.047132	0.051057	0.055271	0.05958	0.063781	0.067839	0.071824	0.075648	0.079507	0.08345	0.087152	0.090989	0.094819	0.098407	0.10197	0.10572	0.10961	0.11371	0.11824	0.12267	0.12726
103	1e-05	1e-05	1e-05	0.0020286	0.0046421	0.0072108	0.0096557	0.012028	0.014494	0.017354	0.020433	0.023526	0.027025	0.031183	0.035811	0.041155	0.046882	0.053207	0.060321	0.068082	0.076574	0.085827	0.096118	0.10705	0.11875	0.13134	0.14427	0.15833	0.17298	0.18809	0.20409	0.22094	0.23867	0.25731	0.27694	NaN	NaN	NaN	NaN	NaN	NaN	NaN	NaN	NaN	NaN	NaN	NaN	NaN	NaN
104	1e-05	1e-05	1e-05	1e-05	1e-05	1e-05	0.0013719	0.0039281	0.0063865	0.009245	0.01221	0.015332	0.018555	0.02194	0.025758	0.029625	0.0334	0.037514	0.04188	0.046577	0.051363	0.056369	0.061887	0.067451	0.073238	0.079173	0.084987	0.091331	0.097564	0.10368	0.10986	0.11588	0.12166	0.12676	0.1316	0.13612	0.1404	0.14469	0.14846	0.15222	0.1557	0.15875	0.16141	0.16373	0.16619	0.16862	0.17106	0.17338	0.17579
105	1e-05	1e-05	1e-05	1e-05	1e-05	1e-05	0.0012898	0.0039328	0.0070957	0.010764	0.014437	0.018434	0.022711	0.027379	0.03204	0.036669	0.041375	0.046458	0.051987	0.057508	0.063121	0.06925	0.076037	0.083047	0.090012	0.097549	0.10523	0.11353	0.12178	0.13019	0.13887	0.14766	0.1563	0.16441	0.17217	0.18008	0.1876	0.19514	0.2023	0.20936	0.21581	0.22195	0.22772	0.23309	0.2384	0.24381	0.24895	0.25406	0.25924
106	1e-05	1e-05	1e-05	1e-05	1e-05	1e-05	0.0016179	0.0045759	0.0074834	0.01064	0.013426	0.015544	0.017442	0.019678	0.021704	0.024095	0.026349	0.028219	0.03004	0.031641	0.032966	0.034495	0.036614	0.038632	0.04083	0.043209	0.045175	0.047578	0.05066	0.053687	0.056954	0.06049	0.06389	0.067138	0.070462	0.073477	0.076571	0.079884	0.082899	0.085713	0.088398	0.090911	0.093272	0.095676	0.0981	0.10088	0.10418	0.10748	0.11086
107	0.0032413	0.0014497	9.3801e-05	1e-05	1e-05	1e-05	1e-05	1e-05	1e-05	0.001328	0.0029824	0.0050192	0.0073487	0.0097134	0.011887	0.013648	0.014967	0.016418	0.01812	0.019845	0.02144	0.023015	0.024847	0.026612	0.028284	0.030257	0.032529	0.035311	0.038109	0.040798	0.043659	0.04646	0.049236	0.051937	0.054508	0.057291	0.060111	0.062822	0.065354	0.067933	0.070355	0.072576	0.075105	0.077901	0.080628	0.083484	0.086371	0.089204	0.092537
108	1e-05	1e-05	1e-05	1e-05	1e-05	1e-05	0.00089575	0.0023557	0.0037296	0.0054836	0.0071871	0.0087402	0.010262	0.011591	0.012645	0.013611	0.014322	0.014978	0.015973	0.017003	0.017671	0.018511	0.019821	0.021255	0.023186	0.025879	0.028973	0.032794	0.03712	0.041784	0.047111	0.053181	0.059552	0.066063	0.073045	0.080193	0.087386	0.094851	0.10238	0.11012	0.11765	0.12499	0.13216	0.13932	0.14639	0.15333	0.16027	0.16721	0.17418
109	1e-05	1e-05	1e-05	1e-05	1e-05	1e-05	0.00042624	0.0012953	0.0022027	0.0037287	0.0053972	0.0073612	0.0091313	0.010981	0.012679	0.014348	0.015661	0.017064	0.018483	0.019929	0.021368	0.022756	0.024546	0.026495	0.028584	0.031299	0.034578	0.038886	0.043383	0.048124	0.053813	0.059711	0.065978	0.071875	0.078029	0.084681	0.090868	0.097075	0.10301	0.10946	0.1165	0.12285	0.12904	0.13531	0.14229	0.14971	0.15725	0.1657	0.17435
110	1e-05	1e-05	1e-05	1e-05	1e-05	1e-05	0.0013246	0.0038445	0.0064173	0.0092703	0.011904	0.014634	0.017398	0.020344	0.022858	0.025326	0.027752	0.030347	0.033034	0.035614	0.038412	0.041545	0.045095	0.048682	0.052339	0.056551	0.060893	0.065736	0.070422	0.075132	0.080163	0.084954	0.089558	0.093656	0.097677	0.1015	0.10512	0.10863	0.1117	0.11497	0.11779	0.12024	0.1225	0.12449	0.12648	0.12843	0.13014	0.13168	0.13315
111	1e-05	1e-05	1e-05	1e-05	1e-05	1e-05	0.00024981	0.00056546	0.00069835	0.0011336	0.0020461	0.0029648	0.0037505	0.0044581	0.0049952	0.0052414	0.0055843	0.0059856	0.0067383	0.0075599	0.0081003	0.0086764	0.0096716	0.010864	0.012315	0.014371	0.016867	0.01959	0.022626	0.025887	0.029685	0.034053	0.038686	0.043293	0.048289	0.053708	0.059169	0.065148	0.071725	0.078797	0.086123	0.093673	0.10148	0.10962	0.11812	0.12688	0.13575	0.14501	0.15458
112	1e-05	1e-05	1e-05	1e-05	1e-05	1e-05	0.0015012	0.0042533	0.0070056	0.0098352	0.012425	0.014867	0.017225	0.019096	0.020831	0.022687	0.024102	0.025563	0.027092	0.028992	0.03077	0.03241	0.034259	0.036058	0.038162	0.04076	0.043301	0.046217	0.048993	0.051714	0.054193	0.056715	0.059546	0.062268	0.06498	0.067644	0.069956	0.072471	0.074785	0.077283	0.080293	0.083182	0.086297	0.089093	0.092171	0.095309	0.098354	0.10132	0.10378
113	0.090874	0.068421	0.049327	0.033109	0.015876	0.0030142	1e-05	1e-05	1e-05	1e-05	1e-05	1e-05	0.001708	0.0057437	0.010537	0.018303	0.02604	0.031697	0.035386	0.039643	0.045425	0.052468	0.06089	0.068454	0.074998	0.079849	0.08268	0.085227	0.088304	0.092066	0.094597	0.097471	0.10108	0.10514	0.10998	0.11354	0.1176	0.12233	0.12675	0.13141	0.13599	0.1411	0.14578	0.14931	0.1515	0.15365	0.15663	0.15936	0.16145
114	1e-05	1e-05	1e-05	1e-05	1e-05	1e-05	0.0011119	0.0035226	0.0059647	0.0085948	0.01146	0.014385	0.017352	0.020124	0.022914	0.025885	0.028765	0.031603	0.034325	0.037452	0.040744	0.043786	0.047077	0.050534	0.054382	0.05876	0.06339	0.068345	0.073677	0.079574	0.085655	0.092011	0.099103	0.10584	0.11284	0.12014	0.12749	0.13527	0.14329	0.15149	0.1602	0.16923	0.17934	0.1907	0.20548	0.22306	NaN	NaN	NaN
115	1e-05	1e-05	1e-05	1e-05	1e-05	1e-05	0.00058615	0.0018495	0.0034564	0.0052004	0.0072571	0.0095018	0.011862	0.014052	0.01622	0.018483	0.020466	0.022618	0.024891	0.027535	0.030361	0.032908	0.035553	0.038095	0.040882	0.044023	0.047277	0.050753	0.054193	0.057746	0.061072	0.064536	0.06842	0.072202	0.076285	0.080656	0.084987	0.089587	0.094199	0.099036	0.1042	0.10951	0.11514	0.12067	0.12686	0.13317	0.13943	0.14565	0.15156
116	1e-05	1e-05	1e-05	1e-05	0.004672	0.013374	0.02345	0.035411	0.050224	0.068918	0.092231	NaN	NaN	NaN	NaN	NaN	NaN	NaN	NaN	NaN	NaN	NaN	NaN	NaN	NaN	NaN	NaN	NaN	NaN	NaN	NaN	NaN	NaN	NaN	NaN	NaN	NaN	NaN	NaN	NaN	NaN	NaN	NaN	NaN	NaN	NaN	NaN	NaN	NaN
117	1e-05	1e-05	1e-05	1e-05	1e-05	1e-05	0.00064172	0.0020606	0.0035645	0.0050812	0.0068196	0.0085307	0.010408	0.012277	0.014038	0.016057	0.017978	0.020061	0.022345	0.025137	0.028296	0.031391	0.03487	0.038393	0.042076	0.0462	0.050483	0.054801	0.059031	0.063356	0.067432	0.071444	0.075721	0.079227	0.08274	0.086427	0.089796	0.093249	0.096651	0.10009	0.1038	0.10751	0.11122	0.11477	0.11965	0.1246	0.12957	0.13466	0.13933
118	1e-05	1e-05	1e-05	1e-05	1e-05	1e-05	0.0010136	0.0031493	0.0051495	0.0072774	0.0095566	0.011666	0.013767	0.015545	0.017208	0.018978	0.020673	0.022362	0.024168	0.026468	0.028864	0.031146	0.033755	0.036481	0.03954	0.043237	0.047339	0.051651	0.056276	0.061083	0.065767	0.070891	0.076468	0.081938	0.087523	0.093416	0.099048	0.10465	0.11028	0.11581	0.1217	0.12757	0.13332	0.13881	0.14495	0.15127	0.15751	0.16387	0.16993
119	1e-05	1e-05	1e-05	1e-05	1e-05	1e-05	0.0094285	0.023878	0.038046	0.049607	0.06031	0.069988	0.07772	0.0843	0.090946	0.097269	0.10322	0.11043	0.11857	0.12667	0.13575	0.14514	0.15377	0.16304	0.1729	0.18297	0.19381	0.20518	0.2162	0.22694	0.23696	0.24683	0.25666	0.26761	0.27822	0.28835	0.29769	0.30634	0.31429	0.32252	0.33117	0.34009	0.34933	0.35798	0.36566	0.37342	0.38136	0.38956	0.39728
120	1e-05	1e-05	1e-05	1e-05	1e-05	1e-05	0.0067518	0.017829	0.029228	0.039212	0.048794	0.057999	0.066278	0.073046	0.079758	0.086211	0.09232	0.099428	0.10726	0.11528	0.12462	0.13437	0.14415	0.15446	0.16622	0.17892	0.19268	0.20693	0.22117	0.23542	0.24928	0.26309	0.27784	0.29491	0.31442	0.33628	0.36104	NaN	NaN	NaN	NaN	NaN	NaN	NaN	NaN	NaN	NaN	NaN	NaN
121	1e-05	1e-05	1e-05	1e-05	1e-05	1e-05	0.0033424	0.0084447	0.013628	0.017769	0.02147	0.024811	0.027374	0.029011	0.030432	0.03179	0.032426	0.033336	0.034539	0.035766	0.037464	0.039227	0.040839	0.042482	0.044582	0.047195	0.050156	0.053883	0.057656	0.061528	0.065144	0.06882	0.072874	0.077513	0.082523	0.08756	0.09231	0.097109	0.1015	0.10623	0.11133	0.11656	0.1222	0.12748	0.1323	0.1369	0.14161	0.14648	0.15093
122	1e-05	1e-05	1e-05	1e-05	1e-05	1e-05	0.003188	0.0086693	0.014813	0.020844	0.026919	0.033099	0.039012	0.044288	0.049666	0.05511	0.059841	0.065084	0.070903	0.076732	0.083218	0.090101	0.09702	0.10441	0.11225	0.12059	0.12927	0.13842	0.14721	0.15591	0.16469	0.17306	0.18147	0.19034	0.19894	0.20734	0.21525	0.22323	0.23088	0.23882	0.24715	0.25502	0.26343	0.27154	0.27896	0.28651	0.29427	0.30229	0.30963
123	1e-05	1e-05	1e-05	1e-05	1e-05	1e-05	0.0011418	0.0033655	0.0056168	0.0077427	0.0098094	0.012047	0.014343	0.016118	0.018195	0.020515	0.023011	0.025876	0.029158	0.03319	0.037875	0.043057	0.04895	0.055593	0.063278	0.071737	0.080983	0.090949	0.1016	0.11289	0.12452	0.13694	0.15041	0.1645	0.17893	0.19354	0.20844	0.22363	0.23891	0.25448	0.27056	0.28685	0.30328	0.31898	0.33481	0.35121	0.36795	0.38453	0.40114
124	1e-05	1e-05	1e-05	1e-05	1e-05	1e-05	0.00084665	0.002279	0.0041505	0.0062578	0.0086704	0.011468	0.014127	0.016321	0.018473	0.020718	0.022562	0.024951	0.027656	0.030904	0.034544	0.038288	0.041961	0.045928	0.050066	0.054644	0.059231	0.063769	0.067729	0.071759	0.075194	0.078196	0.081306	0.084596	0.087753	0.091055	0.093997	0.097134	0.10042	0.10414	0.10799	0.11204	0.11656	0.1209	0.12473	0.12853	0.13224	0.13604	0.13951
125	0.0092329	0.0060678	0.00359	0.0012268	1e-05	1e-05	1e-05	1e-05	1e-05	1e-05	0.00054441	0.0020121	0.0036085	0.0048965	0.0061449	0.0073594	0.0079265	0.0086304	0.0097052	0.011129	0.012597	0.014307	0.016189	0.018113	0.020298	0.023063	0.026106	0.029592	0.032867	0.036128	0.039118	0.0423	0.045558	0.049044	0.052702	0.056272	0.05947	0.062881	0.066262	0.069968	0.074014	0.077954	0.082	0.085984	0.089671	0.09329	0.097127	0.10113	0.10446
126	1e-05	1e-05	1e-05	1e-05	1e-05	1e-05	0.0003027	0.0022649	0.0048262	0.0079418	0.011424	0.015305	0.019259	0.023161	0.027082	0.031103	0.034804	0.038873	0.042899	0.047432	0.052258	0.057439	0.062813	0.068336	0.074329	0.080818	0.087808	0.095051	0.10196	0.10921	0.11615	0.12305	0.12984	0.1367	0.14362	0.15004	0.15568	0.16098	0.16609	0.17141	0.17651	0.18126	0.18577	0.19007	0.19367	0.19706	0.20083	0.20519	0.20916
127	1e-05	1e-05	1e-05	1e-05	1e-05	1e-05	0.00086008	0.0029842	0.0055164	0.0084191	0.011915	0.015869	0.020366	0.025362	0.030632	0.036407	0.042623	0.048803	0.055667	0.06343	0.071873	0.080541	0.089811	0.099328	0.10879	0.11875	0.12897	0.13925	0.1498	0.16002	0.16971	0.17913	0.18872	0.198	0.2067	0.21558	0.22401	0.23205	0.23974	0.2471	0.25467	0.26189	0.26891	0.27527	0.28151	0.28815	0.29469	0.30096	0.30686
128	1e-05	1e-05	1e-05	1e-05	1e-05	1e-05	0.0011393	0.003658	0.0070102	0.010738	0.01509	0.019643	0.024638	0.030146	0.036189	0.042646	0.049206	0.055912	0.06321	0.071113	0.07956	0.087986	0.096921	0.10628	0.11571	0.12538	0.1354	0.14563	0.15606	0.16621	0.17579	0.18524	0.19494	0.20446	0.21339	0.22257	0.2314	0.23991	0.24836	0.2566	0.26509	0.27346	0.28161	0.28937	0.29679	0.3048	0.31286	0.32076	0.32841
129	1e-05	1e-05	1e-05	1e-05	1e-05	1e-05	0.00058206	0.0015252	0.0029151	0.0042624	0.0059649	0.0079326	0.0097684	0.01142	0.01304	0.014747	0.016107	0.017778	0.019785	0.022203	0.024981	0.027699	0.03035	0.033259	0.036294	0.039726	0.043497	0.046907	0.049982	0.053195	0.055935	0.058357	0.061015	0.063756	0.066419	0.069271	0.071521	0.073693	0.076389	0.079339	0.082044	0.084791	0.08785	0.09078	0.09342	0.096207	0.099068	0.1026	0.1061
130	0.0095747	0.0061565	0.0028985	0.00021954	1e-05	1e-05	1e-05	1e-05	1e-05	1e-05	0.0022062	0.0049414	0.0079145	0.01087	0.013993	0.017158	0.01979	0.023232	0.027031	0.031266	0.036048	0.041254	0.046736	0.052655	0.059029	0.065894	0.073232	0.080908	0.088001	0.095162	0.10203	0.1084	0.11458	0.1206	0.12637	0.13197	0.13715	0.14224	0.14726	0.15258	0.15779	0.16274	0.16801	0.17313	0.17805	0.18293	0.18797	0.19306	0.1977
131	1e-05	1e-05	1e-05	1e-05	1e-05	1e-05	0.0013612	0.0041042	0.0070186	0.0098605	0.012586	0.015099	0.017592	0.019753	0.022073	0.024272	0.026296	0.028431	0.030635	0.03328	0.036235	0.03923	0.042605	0.046164	0.050101	0.054376	0.058976	0.063666	0.068426	0.073249	0.077702	0.082285	0.087317	0.092303	0.097215	0.10204	0.10662	0.11127	0.11598	0.12078	0.12587	0.13108	0.13621	0.14099	0.14582	0.15121	0.157	0.16298	0.16897
132	1e-05	1e-05	1e-05	1e-05	1e-05	1e-05	0.00073528	0.0024241	0.0043439	0.0062735	0.0082842	0.010518	0.013401	0.016361	0.019881	0.023872	0.028039	0.032544	0.037321	0.042846	0.048945	0.0553	0.062051	0.068876	0.076069	0.083476	0.091145	0.099236	0.10768	0.11624	0.12459	0.13332	0.1427	0.1523	0.1621	0.17209	0.18237	0.19288	0.20322	0.21381	0.22501	0.23618	0.2472	0.2576	0.2679	0.27849	0.28927	0.29976	0.30996
133	0.017861	0.013626	0.009961	0.0067806	0.0039805	0.002051	0.00049789	1e-05	1e-05	1e-05	1e-05	1e-05	1e-05	0.00031325	0.0008673	0.0015932	0.0019232	0.0026351	0.0036368	0.0050662	0.0063502	0.008229	0.010263	0.012603	0.015239	0.018261	0.021525	0.024932	0.027826	0.030815	0.033521	0.036445	0.039147	0.041748	0.044362	0.046877	0.049161	0.051606	0.054253	0.057384	0.060545	0.063598	0.06666	0.069751	0.072704	0.075443	0.0783	0.081199	0.083569
134	1e-05	1e-05	1e-05	1e-05	1e-05	1e-05	0.00056567	0.0021412	0.003822	0.0056775	0.0076474	0.0098323	0.01224	0.014423	0.016671	0.018975	0.021171	0.023452	0.025616	0.028447	0.03156	0.034606	0.037888	0.041107	0.044465	0.04814	0.051969	0.055874	0.059783	0.063644	0.066914	0.07017	0.073676	0.077023	0.080367	0.083736	0.086864	0.089905	0.092753	0.095533	0.098515	0.10143	0.10409	0.1063	0.10839	0.11063	0.11287	0.1151	0.1171
135	0.012212	0.0080991	0.0042375	0.0010207	1e-05	1e-05	1e-05	1e-05	1e-05	1e-05	0.0015557	0.0045515	0.0078521	0.011201	0.014614	0.017925	0.020899	0.024332	0.028007	0.03202	0.036403	0.040922	0.045704	0.051064	0.057142	0.063824	0.071423	0.079476	0.087697	0.0964	0.10542	0.11446	0.12424	0.13451	0.14494	0.15546	0.16613	0.17712	0.18887	0.20163	0.21534	0.23042	0.24747	0.26601	NaN	NaN	NaN	NaN	NaN
136	1e-05	1e-05	1e-05	1e-05	1e-05	1e-05	0.0015536	0.0051208	0.0087996	0.012766	0.016984	0.021264	0.025999	0.030652	0.035742	0.041041	0.04644	0.051965	0.057457	0.063669	0.070126	0.076388	0.082855	0.089137	0.095771	0.1026	0.10959	0.1167	0.12389	0.13125	0.13807	0.14486	0.15185	0.15879	0.16568	0.17247	0.17898	0.18532	0.19138	0.19733	0.20344	0.20936	0.21527	0.22092	0.22646	0.23227	0.23805	0.24383	0.24934
137	1e-05	1e-05	1e-05	1e-05	1e-05	1e-05	0.0010781	0.0033462	0.005584	0.0079275	0.010203	0.012512	0.01498	0.017308	0.019602	0.022229	0.024748	0.027095	0.029573	0.032639	0.035582	0.038336	0.041256	0.04406	0.046995	0.050245	0.053573	0.057033	0.060493	0.064005	0.067027	0.070295	0.074036	0.077873	0.081534	0.085245	0.088858	0.092478	0.09595	0.099643	0.10347	0.1075	0.11146	0.11512	0.11856	0.12244	0.12647	0.13057	0.13444
138	0.0059853	0.0037477	0.002035	8.9247e-05	1e-05	1e-05	1e-05	1e-05	1e-05	1e-05	0.0012192	0.0033289	0.0059966	0.0084785	0.011471	0.014247	0.016448	0.019784	0.023733	0.028427	0.033477	0.039111	0.044808	0.050981	0.058178	0.066569	0.076046	0.086104	0.09615	0.10633	0.11671	0.12782	0.13986	0.15318	0.16737	0.18254	0.19821	NaN	NaN	NaN	NaN	NaN	NaN	NaN	NaN	NaN	NaN	NaN	NaN
139	1e-05	1e-05	1e-05	1e-05	1e-05	1e-05	0.0019507	0.0047699	0.007995	0.011947	0.016407	0.021425	0.027113	0.032967	0.039428	0.046287	0.053339	0.060687	0.068117	0.076438	0.085181	0.093999	0.10319	0.11238	0.12187	0.13172	0.14181	0.15203	0.16247	0.17347	0.18488	0.19772	0.21265	0.23002	0.25013	NaN	NaN	NaN	NaN	NaN	NaN	NaN	NaN	NaN	NaN	NaN	NaN	NaN	NaN
140	0.0052649	0.0029503	0.000668	1e-05	1e-05	1e-05	1e-05	1e-05	1e-05	0.00089603	0.0032217	0.0057928	0.0084297	0.01112	0.013768	0.016415	0.018843	0.02179	0.025107	0.029036	0.033177	0.037524	0.042189	0.047235	0.052774	0.05906	0.065812	0.072541	0.079214	0.085959	0.092472	0.098982	0.1056	0.11228	0.11886	0.1254	0.13137	0.13729	0.14327	0.14932	0.15533	0.16126	0.16725	0.17304	0.1783	0.18367	0.18915	0.19479	0.19995
141	1e-05	1e-05	1e-05	1e-05	1e-05	1e-05	0.0014958	0.0046809	0.0078377	0.010592	0.013594	0.016436	0.019041	0.021555	0.024578	0.02783	0.030944	0.034302	0.037286	0.040793	0.044655	0.048162	0.052026	0.055843	0.059781	0.063667	0.067564	0.071475	0.075149	0.079145	0.082606	0.085914	0.089524	0.092894	0.096418	0.10008	0.10345	0.10703	0.11049	0.1142	0.11802	0.12196	0.12591	0.12966	0.13337	0.13728	0.14124	0.14558	0.14958
142	1e-05	1e-05	1e-05	1e-05	1e-05	1e-05	0.0011991	0.0043939	0.0079454	0.012201	0.016826	0.021899	0.027347	0.033139	0.039878	0.047198	0.054908	0.063432	0.072145	0.081999	0.092392	0.10297	0.11423	0.12597	0.13852	0.1517	0.16527	0.17938	0.19387	0.2093	0.22576	0.24418	0.26545	0.28928	NaN	NaN	NaN	NaN	NaN	NaN	NaN	NaN	NaN	NaN	NaN	NaN	NaN	NaN	NaN
143	1e-05	1e-05	1e-05	1e-05	1e-05	1e-05	0.00039985	0.00119	0.0021718	0.0033327	0.0044614	0.0055969	0.0066595	0.0073828	0.0080886	0.0086663	0.0089919	0.0094647	0.010062	0.010972	0.011946	0.012937	0.01416	0.015328	0.016667	0.018258	0.020083	0.022019	0.023693	0.025255	0.026416	0.027633	0.028876	0.030112	0.031294	0.032608	0.03372	0.034731	0.035627	0.036692	0.038107	0.039634	0.041076	0.042446	0.043613	0.045129	0.046503	0.047907	0.049161
144	1e-05	1e-05	1e-05	1e-05	1e-05	1e-05	0.001079	0.0043727	0.0086632	0.014331	0.021191	0.029214	0.038395	0.048448	0.059602	0.07157	0.084126	0.097943	0.11205	0.12725	0.1428	0.15827	0.17377	0.18902	0.20429	0.21992	0.23577	0.25181	0.26773	0.28415	0.30094	0.31931	0.33968	0.36229	NaN	NaN	NaN	NaN	NaN	NaN	NaN	NaN	NaN	NaN	NaN	NaN	NaN	NaN	NaN
145	1e-05	1e-05	1e-05	1e-05	1e-05	1e-05	0.00092988	0.0032671	0.0056176	0.0078625	0.010531	0.01336	0.015797	0.018007	0.021	0.024419	0.027827	0.031403	0.034685	0.03861	0.042808	0.04678	0.05111	0.055805	0.060891	0.065968	0.071054	0.076233	0.081491	0.08695	0.091905	0.096972	0.10246	0.10783	0.11313	0.1185	0.12359	0.12894	0.13426	0.13967	0.14538	0.15132	0.15711	0.16258	0.16807	0.17389	0.17978	0.18603	0.19188
146	1e-05	1e-05	1e-05	1e-05	1e-05	1e-05	0.0010873	0.0034191	0.0059458	0.008671	0.011874	0.015418	0.019559	0.024304	0.029838	0.036109	0.043144	0.051241	0.060413	0.071313	0.083967	0.098498	0.11547	0.13509	0.15796	NaN	NaN	NaN	NaN	NaN	NaN	NaN	NaN	NaN	NaN	NaN	NaN	NaN	NaN	NaN	NaN	NaN	NaN	NaN	NaN	NaN	NaN	NaN	NaN
147	1e-05	1e-05	1e-05	1e-05	1e-05	1e-05	0.001166	0.0032892	0.0056965	0.0083358	0.011073	0.013773	0.016699	0.019411	0.022312	0.025226	0.027967	0.030794	0.033772	0.036881	0.040008	0.042913	0.04617	0.049171	0.052401	0.055764	0.059412	0.063175	0.066903	0.07076	0.074455	0.078291	0.082319	0.086121	0.08998	0.093876	0.097522	0.1009	0.10411	0.10727	0.11048	0.11362	0.11641	0.11897	0.12126	0.12357	0.12557	0.12761	0.12959
148	0.00038779	1e-05	1e-05	1e-05	0.0010529	0.0031382	0.0059421	0.009183	0.012779	0.016815	0.021826	0.027225	0.032811	0.038492	0.0445	0.050503	0.056378	0.062478	0.069064	0.076873	0.085612	0.094399	0.10421	0.115	0.12674	0.13941	0.15308	0.16788	0.18336	0.19977	0.21658	0.2351	0.25639	0.27986	0.30596	NaN	NaN	NaN	NaN	NaN	NaN	NaN	NaN	NaN	NaN	NaN	NaN	NaN	NaN
149	1e-05	1e-05	1e-05	1e-05	1e-05	1e-05	0.00067074	0.0025142	0.004526	0.0067265	0.009511	0.012931	0.016479	0.020176	0.024452	0.029289	0.034002	0.039335	0.04483	0.050913	0.057369	0.063822	0.070502	0.077415	0.084789	0.092591	0.10056	0.10884	0.11689	0.12518	0.13322	0.1414	0.14969	0.15776	0.16563	0.17319	0.1802	0.18746	0.19483	0.20217	0.20969	0.21702	0.22409	0.23095	0.23796	0.2453	0.25305	0.26116	0.26866
150	1e-05	1e-05	1e-05	1e-05	1e-05	1e-05	0.0005386	0.0017075	0.0032065	0.0054723	0.0081675	0.011326	0.014915	0.018302	0.02204	0.026151	0.030323	0.034751	0.039361	0.044472	0.04946	0.0543	0.059466	0.064559	0.069868	0.075384	0.080963	0.08665	0.092336	0.098131	0.10361	0.10934	0.11531	0.12104	0.1267	0.13251	0.13808	0.14368	0.14909	0.15463	0.16033	0.16598	0.17129	0.17633	0.18133	0.18643	0.19136	0.19626	0.20082
151	1e-05	1e-05	1e-05	1e-05	1e-05	1e-05	0.001968	0.0064696	0.011053	0.015637	0.020765	0.025883	0.030453	0.034805	0.038988	0.043061	0.047168	0.051578	0.055903	0.060888	0.066587	0.072223	0.078379	0.085295	0.092577	0.10026	0.10799	0.11564	0.12317	0.13059	0.13737	0.14402	0.15051	0.15672	0.16228	0.1678	0.17327	0.17904	0.18486	0.19069	0.19705	0.20353	0.20981	0.21616	0.22255	0.22947	0.23649	0.24355	0.25007
152	0.01183	0.0077496	0.0039803	0.0007198	1e-05	1e-05	1e-05	1e-05	1e-05	1e-05	0.0023513	0.0053628	0.0082826	0.011069	0.014198	0.017774	0.021143	0.024367	0.027954	0.03199	0.035888	0.039759	0.044409	0.04995	0.056019	0.062786	0.069538	0.076379	0.083598	0.090738	0.09757	0.10475	0.11214	0.11978	0.12669	0.13312	0.13911	0.14531	0.15162	0.15809	0.16513	0.17238	0.1793	0.18616	0.19266	0.19995	0.20803	0.21604	0.22373
153	1e-05	1e-05	1e-05	1e-05	1e-05	1e-05	0.0012814	0.0039088	0.0062971	0.0086871	0.011052	0.01304	0.014837	0.016437	0.017977	0.019573	0.020858	0.02207	0.023242	0.024864	0.026644	0.028403	0.030458	0.032655	0.03506	0.037836	0.040695	0.043701	0.046654	0.049761	0.052659	0.05566	0.058804	0.062106	0.065293	0.0684	0.071122	0.074048	0.07685	0.079799	0.082948	0.08599	0.088919	0.091657	0.094092	0.096634	0.099325	0.10226	0.10458
154	1e-05	1e-05	1e-05	1e-05	1e-05	1e-05	0.001346	0.0048988	0.0091176	0.013909	0.019557	0.025665	0.032126	0.039264	0.047092	0.055435	0.064222	0.073732	0.083574	0.094342	0.10627	0.1187	0.13165	0.14572	0.16062	0.17634	0.1928	0.20942	0.22637	0.24385	0.26116	0.27843	0.29575	0.31345	0.33083	0.34793	0.36464	0.38138	0.39822	0.41487	0.43174	0.44834	0.46465	0.48062	0.49605	0.51115	0.52612	0.54116	0.55536
155	1e-05	1e-05	1e-05	1e-05	1e-05	0.001081	0.0033393	0.0062218	0.0096949	0.013851	0.018821	0.023832	0.028417	0.033375	0.038096	0.042835	0.047663	0.052627	0.057731	0.063186	0.069011	0.074658	0.080582	0.087422	0.094615	0.1025	0.1108	0.11896	0.12722	0.13526	0.14277	0.15016	0.15739	0.16451	0.17113	0.17734	0.18298	0.18854	0.19399	0.19924	0.2049	0.21067	0.21605	0.22151	0.2269	0.23234	0.23793	0.24386	0.24945
156	1e-05	1e-05	1e-05	1e-05	1e-05	1e-05	0.00075754	0.0025012	0.0042753	0.0066321	0.0092739	0.011967	0.014771	0.017245	0.019868	0.02238	0.024569	0.026712	0.028843	0.031634	0.034295	0.036787	0.039416	0.041971	0.044888	0.047945	0.051317	0.054804	0.05842	0.062005	0.065001	0.068135	0.071492	0.074881	0.07833	0.081682	0.084825	0.087863	0.090637	0.093405	0.096405	0.099553	0.10255	0.10532	0.10793	0.11063	0.11336	0.1161	0.11845
157	1e-05	1e-05	1e-05	1e-05	1e-05	1e-05	0.0012847	0.0043576	0.0082101	0.012836	0.018191	0.024199	0.030694	0.037211	0.044216	0.051589	0.05904	0.066609	0.074423	0.082854	0.091581	0.10037	0.10943	0.11866	0.12827	0.13807	0.14814	0.15822	0.16848	0.17863	0.18817	0.19763	0.20712	0.2164	0.22545	0.23435	0.24298	0.25152	0.26005	0.26856	0.27753	0.28648	0.29508	0.30338	0.31158	0.31975	0.32788	0.33584	0.34331
158	1e-05	1e-05	1e-05	1e-05	1e-05	1e-05	0.0025893	0.008275	0.014675	0.022031	0.030569	0.040364	0.051619	0.064252	NaN	NaN	NaN	NaN	NaN	NaN	NaN	NaN	NaN	NaN	NaN	NaN	NaN	NaN	NaN	NaN	NaN	NaN	NaN	NaN	NaN	NaN	NaN	NaN	NaN	NaN	NaN	NaN	NaN	NaN	NaN	NaN	NaN	NaN	NaN
159	1e-05	1e-05	1e-05	1e-05	1e-05	1e-05	0.0013117	0.004189	0.0075196	0.011592	0.016266	0.02118	0.026133	0.031201	0.036573	0.042214	0.047822	0.05338	0.059343	0.065835	0.072377	0.078919	0.085848	0.09335	0.10123	0.1094	0.11805	0.12697	0.13629	0.14554	0.1544	0.16354	0.17284	0.18221	0.19135	0.20041	0.20932	0.21805	0.22663	0.23503	0.2439	0.25289	0.26148	0.26966	0.27752	0.2854	0.29332	0.30128	0.30902
160	1e-05	1e-05	1e-05	1e-05	1e-05	1e-05	0.0017704	0.0051215	0.0090133	0.013553	0.018739	0.023797	0.028301	0.033119	0.03743	0.041381	0.045709	0.050118	0.055171	0.06058	0.066374	0.072446	0.078995	0.08681	0.095186	0.10451	0.11439	0.1238	0.13367	0.14325	0.15251	0.16189	0.17042	0.17879	0.18632	0.19332	0.19979	0.20619	0.21266	0.21865	0.22497	0.23086	0.23597	0.24119	0.24619	0.25092	0.25564	0.26041	0.26469
161	1e-05	1e-05	1e-05	1e-05	1e-05	1e-05	0.00095758	0.0033026	0.0061105	0.0093507	0.013147	0.017174	0.021575	0.025996	0.030488	0.03499	0.039315	0.043824	0.048482	0.053565	0.058745	0.063961	0.069409	0.074816	0.080478	0.086544	0.09306	0.099927	0.10686	0.11393	0.12082	0.1282	0.13587	0.14369	0.15149	0.15913	0.16633	0.17324	0.17982	0.18636	0.19319	0.19981	0.20613	0.21211	0.21794	0.22402	0.23032	0.23707	0.24386
162	1e-05	1e-05	1e-05	1e-05	1e-05	1e-05	0.0020592	0.0067703	0.012113	0.018335	0.025513	0.033578	0.042607	0.052202	0.062753	0.074435	0.086406	0.09903	0.11291	0.12868	0.14579	0.16447	NaN	NaN	NaN	NaN	NaN	NaN	NaN	NaN	NaN	NaN	NaN	NaN	NaN	NaN	NaN	NaN	NaN	NaN	NaN	NaN	NaN	NaN	NaN	NaN	NaN	NaN	NaN
163	1e-05	1e-05	1e-05	1e-05	1e-05	1e-05	0.0014758	0.0049804	0.0092736	0.014616	0.020658	0.027325	0.034436	0.041675	0.049343	0.057387	0.065434	0.073504	0.081852	0.0908	0.099827	0.10892	0.11841	0.12827	0.13847	0.14913	0.16029	0.17192	0.18418	0.19681	0.20932	0.22243	0.23606	0.24989	0.26393	0.27841	0.2927	0.30693	0.32114	0.33522	0.34961	0.36391	0.37771	0.39112	0.40447	0.418	0.43179	0.44633	0.46126
164	1e-05	1e-05	1e-05	1e-05	1e-05	1e-05	0.0016909	0.0052978	0.0096064	0.014821	0.020665	0.026947	0.033586	0.040538	0.047945	0.055738	0.063843	0.072113	0.081	0.090409	0.099894	0.10951	0.11939	0.12962	0.14016	0.1509	0.16183	0.17245	0.18304	0.1932	0.20267	0.21212	0.22119	0.23001	0.2384	0.24633	0.25387	0.26116	0.26835	0.27543	0.28284	0.29017	0.29702	0.30367	0.31011	0.31648	0.32301	0.32951	0.33555
165	1e-05	1e-05	1e-05	1e-05	1e-05	1e-05	0.0011182	0.0038311	0.007401	0.011356	0.015387	0.019504	0.022672	0.025928	0.028314	0.03043	0.032846	0.034948	0.037116	0.03888	0.041463	0.044573	0.047506	0.051952	0.057006	0.063295	0.070215	0.076028	0.082139	0.088225	0.094078	0.099875	0.10364	0.10814	0.11193	0.11466	0.1168	0.11897	0.12163	0.1242	0.12763	0.1312	0.1337	0.13759	0.14022	0.14198	0.14449	0.14757	0.15022
166	1e-05	1e-05	1e-05	1e-05	1e-05	1e-05	0.0011945	0.0035426	0.006194	0.0093433	0.012737	0.016007	0.019055	0.022369	0.025726	0.028969	0.032413	0.035561	0.038789	0.042272	0.045658	0.049005	0.052445	0.05633	0.060466	0.064821	0.069389	0.073412	0.077618	0.081958	0.085702	0.089707	0.093405	0.097015	0.10033	0.10324	0.10594	0.10866	0.11153	0.11438	0.11738	0.12059	0.12354	0.12669	0.12979	0.13282	0.13612	0.1395	0.14252
167	1e-05	1e-05	1e-05	1e-05	1e-05	1e-05	0.002436	0.0073442	0.012474	0.018357	0.02424	0.029568	0.034225	0.038804	0.043162	0.046923	0.051214	0.055119	0.05916	0.063416	0.067262	0.071454	0.075846	0.080737	0.086394	0.092373	0.098981	0.10455	0.11086	0.11771	0.12422	0.13105	0.13705	0.1431	0.14925	0.15475	0.16015	0.16564	0.17159	0.17721	0.18308	0.18898	0.19462	0.20096	0.20729	0.21281	0.21884	0.22538	0.23093
168	1e-05	1e-05	1e-05	1e-05	1e-05	1e-05	0.0014233	0.0048135	0.0090997	0.014462	0.01951	0.024762	0.029733	0.034374	0.037356	0.039153	0.041591	0.043887	0.04628	0.048819	0.050608	0.053178	0.055188	0.057674	0.060996	0.065308	0.070237	0.07372	0.077341	0.080725	0.083073	0.08623	0.088692	0.091774	0.095582	0.098337	0.10095	0.10369	0.10712	0.11081	0.11513	0.12027	0.12541	0.13113	0.13691	0.1409	0.14597	0.15085	0.15592
169	1e-05	1e-05	1e-05	1e-05	1e-05	1e-05	0.0013026	0.0039451	0.0067947	0.0098905	0.013241	0.016641	0.020295	0.023819	0.02744	0.031108	0.034612	0.038253	0.042293	0.04691	0.051543	0.056128	0.060891	0.065693	0.070797	0.076185	0.081956	0.088117	0.094296	0.10038	0.10606	0.11223	0.11866	0.12534	0.13205	0.13894	0.14578	0.15257	0.15902	0.16556	0.1724	0.17916	0.18567	0.19213	0.19834	0.20465	0.21074	0.21677	0.22245
170	0.0025455	0.0010407	1e-05	1e-05	1e-05	0.00051348	0.0022768	0.0043681	0.0082403	0.014272	0.020697	0.028743	0.038302	0.048683	0.060584	0.073101	0.086979	0.10204	0.11812	0.1358	0.15329	0.17303	0.19426	0.21705	NaN	NaN	NaN	NaN	NaN	NaN	NaN	NaN	NaN	NaN	NaN	NaN	NaN	NaN	NaN	NaN	NaN	NaN	NaN	NaN	NaN	NaN	NaN	NaN	NaN
171	1e-05	1e-05	1e-05	1e-05	1e-05	1e-05	0.0012891	0.0040454	0.0062084	0.0087281	0.011192	0.01386	0.016582	0.018839	0.021724	0.024834	0.028395	0.032357	0.0364	0.041691	0.047109	0.052961	0.059415	0.066149	0.073388	0.080693	0.088685	0.097319	0.10622	0.11549	0.12459	0.1344	0.14481	0.15571	0.16679	0.17852	0.19133	0.20386	0.21535	0.22679	0.23971	0.25304	0.26702	0.28081	0.29346	0.30577	0.31752	0.32765	0.33727
172	1e-05	1e-05	1e-05	1e-05	1e-05	1e-05	0.00074016	0.0022394	0.0035443	0.0049514	0.0063502	0.0075621	0.0090296	0.010691	0.0125	0.014717	0.017007	0.019746	0.022986	0.027079	0.031472	0.036244	0.041524	0.046837	0.052323	0.058001	0.064032	0.070088	0.075802	0.081165	0.086034	0.090964	0.095668	0.10013	0.10456	0.10889	0.11311	0.11691	0.12035	0.12381	0.12801	0.13223	0.13634	0.14056	0.14447	0.14832	0.15226	0.15602	0.15956
173	0.0020555	4.5418e-05	1e-05	1e-05	1e-05	1e-05	1e-05	1e-05	0.00264	0.0064205	0.010676	0.015565	0.020856	0.026394	0.032335	0.038465	0.044558	0.050695	0.056913	0.063717	0.069989	0.07621	0.082482	0.088564	0.09463	0.10058	0.10675	0.11267	0.11862	0.12474	0.13009	0.13591	0.14206	0.14827	0.15481	0.16136	0.16784	0.17419	0.18061	0.18717	0.19398	0.20105	0.20818	0.21492	0.22151	0.22764	0.23395	0.24026	0.24626
174	1e-05	1e-05	1e-05	1e-05	1e-05	1e-05	0.0015552	0.0044245	0.007002	0.0096934	0.011746	0.013718	0.01583	0.017548	0.019219	0.021425	0.023656	0.026214	0.029147	0.032758	0.035987	0.039531	0.043082	0.04636	0.049642	0.052933	0.056263	0.059558	0.062456	0.064934	0.067088	0.069817	0.072577	0.075642	0.07877	0.082424	0.086738	0.090833	0.09404	0.097497	0.1022	0.10712	0.11211	0.1175	0.12218	0.12694	0.13138	0.13481	0.13796
175	1e-05	1e-05	1e-05	1e-05	3.865e-05	0.0015564	0.0035403	0.0059661	0.0092125	0.013284	0.017985	0.023409	0.02974	0.036499	0.043981	0.05217	0.060833	0.070337	0.080656	0.092002	0.10376	0.1161	0.12908	0.1425	0.15678	0.17207	0.18868	0.20714	0.2272	0.24931	NaN	NaN	NaN	NaN	NaN	NaN	NaN	NaN	NaN	NaN	NaN	NaN	NaN	NaN	NaN	NaN	NaN	NaN	NaN
176	0.015914	0.0091541	0.0034025	1e-05	1e-05	1e-05	1e-05	1e-05	1e-05	0.0019125	0.0085575	0.017263	0.027732	0.039431	0.052898	0.066603	0.081465	0.096725	0.11235	0.12934	0.14393	0.15937	0.17444	0.18801	0.20104	0.21182	0.22287	0.23213	0.24173	0.25178	0.25934	0.26784	0.27598	0.28434	0.295	0.30519	0.31722	0.32855	0.34075	0.35286	0.36586	0.38032	0.39635	0.41226	0.42844	0.44147	0.4565	0.47061	0.4851
177	0.00019483	1e-05	1e-05	1e-05	1e-05	1e-05	1e-05	0.00016147	0.00085208	0.0018806	0.0031768	0.0048106	0.007073	0.0092237	0.011779	0.01486	0.018068	0.02171	0.02598	0.031042	0.036401	0.042021	0.048185	0.054389	0.06128	0.068836	0.076746	0.085106	0.093768	0.10242	0.11073	0.11949	0.12842	0.13742	0.14655	0.15556	0.16417	0.17259	0.18054	0.18813	0.19606	0.20374	0.21108	0.21829	0.22513	0.23186	0.23848	0.24497	0.25122
178	0.17115	0.12904	0.0932	0.059219	0.033185	0.013709	1e-05	1e-05	1e-05	1e-05	1e-05	1e-05	0.0016817	0.011629	0.023722	0.032661	0.041389	0.04907	0.057924	0.066125	0.070291	0.076642	0.081858	0.0855	0.089614	0.090953	0.093289	0.093691	0.094649	0.097105	0.097847	0.099255	0.10038	0.10129	0.10392	0.10578	0.10963	0.11369	0.11923	0.12474	0.12887	0.13456	0.14205	0.14925	0.15708	0.16261	0.16952	0.17539	0.1802
179	0.0039992	0.0031866	0.0027184	0.0022687	0.0017227	0.0013916	0.0013818	0.0014093	0.0012197	0.00097187	0.00061537	0.00038174	0.00032232	1e-05	1e-05	1e-05	1e-05	1e-05	1e-05	1e-05	0.00098298	0.0022624	0.0037835	0.0050906	0.0065198	0.0080087	0.0099263	0.011843	0.013626	0.015239	0.016663	0.018051	0.019336	0.020576	0.021938	0.023471	0.025189	0.026644	0.027898	0.029161	0.031185	0.03314	0.035281	0.037607	0.039645	0.04182	0.043937	0.045704	0.047208
180	0.0035875	0.001863	0.00072458	1e-05	1e-05	1e-05	1e-05	1e-05	1e-05	0.00029134	0.0012053	0.0024399	0.0036266	0.0044512	0.0052723	0.0061277	0.0066422	0.0072529	0.0080008	0.0092291	0.010579	0.011755	0.013077	0.014432	0.015991	0.017738	0.01955	0.021573	0.023516	0.025169	0.026288	0.027477	0.028873	0.030207	0.031614	0.033089	0.034347	0.035452	0.036323	0.037143	0.038544	0.03998	0.041306	0.042556	0.043614	0.0447	0.045747	0.046992	0.048273
181	1e-05	1e-05	1e-05	1e-05	1e-05	1e-05	0.0031666	0.0099472	0.016333	0.022222	0.026984	0.031148	0.035264	0.038225	0.04237	0.046793	0.051675	0.057369	0.063215	0.070375	0.077179	0.083626	0.09088	0.097592	0.10499	0.11226	0.11996	0.12854	0.13702	0.14426	0.15113	0.15974	0.16956	0.17948	0.19028	0.20256	0.21652	0.23107	0.24352	0.25634	0.27312	0.2908	0.30919	0.32789	0.34587	0.36412	0.38109	0.39637	0.41035
182	0.02362	0.014682	0.007498	0.00066786	1e-05	1e-05	1e-05	1e-05	1e-05	1e-05	0.0044412	0.011791	0.020331	0.028777	0.038382	0.047633	0.057126	0.06675	0.077488	0.089411	0.10008	0.11179	0.12314	0.13426	0.14596	0.15708	0.16879	0.17991	0.19148	0.20309	0.21304	0.22409	0.23523	0.24673	0.25884	0.27021	0.28226	0.29421	0.30664	0.31938	0.33273	0.34698	0.36102	0.37466	0.38833	0.40081	0.4148	0.42819	0.44111
183	1e-05	1e-05	1e-05	1e-05	1e-05	1e-05	0.00095432	0.0026069	0.0043146	0.0057939	0.007214	0.008665	0.01	0.010953	0.011941	0.01278	0.013555	0.014518	0.01551	0.016758	0.01811	0.019335	0.020514	0.021804	0.023302	0.025025	0.026925	0.028859	0.03081	0.032941	0.034826	0.037121	0.03972	0.042507	0.045223	0.048131	0.050865	0.053701	0.056418	0.059189	0.062257	0.065362	0.068232	0.071069	0.07382	0.076805	0.079714	0.082695	0.08546
184	0.0023761	0.00082548	1e-05	1e-05	1e-05	1e-05	1e-05	1e-05	0.0002073	0.0016931	0.0029954	0.0045984	0.0062647	0.0076114	0.0089041	0.009998	0.010852	0.011684	0.012351	0.013424	0.014405	0.015511	0.016762	0.017967	0.01956	0.021212	0.023474	0.025943	0.028699	0.032259	0.035583	0.039212	0.043413	0.047992	0.053249	0.058509	0.064405	0.070306	0.076384	0.083071	0.090224	0.09785	0.10622	0.11469	0.12337	0.1319	0.14149	0.15129	0.16111
185	0.0038099	0.0020797	0.00054347	1e-05	1e-05	1e-05	1e-05	1e-05	1e-05	0.0010523	0.0028791	0.0050487	0.0075588	0.010155	0.012967	0.016006	0.018881	0.021929	0.025091	0.02925	0.033084	0.037297	0.041647	0.045888	0.050506	0.055279	0.060381	0.06533	0.070198	0.075566	0.080305	0.085571	0.090959	0.096801	0.10319	0.10957	0.11627	0.12322	0.13079	0.13903	0.1475	0.15616	0.16502	0.17372	0.18207	0.18992	0.19813	0.20606	0.21359
186	1e-05	1e-05	1e-05	1e-05	1e-05	1e-05	0.0013762	0.0044164	0.0074007	0.010393	0.013675	0.017035	0.020524	0.024088	0.027896	0.032263	0.036672	0.04139	0.046299	0.052266	0.058915	0.065699	0.073117	0.081269	0.09001	0.099241	0.10883	0.11893	0.12943	0.14044	0.15121	0.16216	0.17359	0.18521	0.19672	0.20844	0.22053	0.23277	0.24493	0.25723	0.26993	0.28265	0.29569	0.30861	0.32146	0.33453	0.34766	0.36056	0.37318
187	1e-05	1e-05	1e-05	1e-05	1e-05	1e-05	0.0011712	0.0033681	0.0052413	0.0068808	0.0086667	0.010064	0.01139	0.012497	0.013477	0.014516	0.015731	0.017186	0.01876	0.020757	0.022945	0.024873	0.027076	0.029389	0.031844	0.03443	0.037199	0.039703	0.042042	0.044437	0.046444	0.048404	0.05061	0.052727	0.054687	0.056763	0.058753	0.060633	0.062554	0.06451	0.066593	0.068618	0.070637	0.072523	0.074186	0.075985	0.077513	0.078966	0.080118
188	1e-05	1e-05	1e-05	1e-05	1e-05	1e-05	0.0010412	0.0028775	0.0042665	0.0056318	0.0070588	0.0086335	0.010276	0.011692	0.013007	0.014537	0.016074	0.017667	0.019405	0.021639	0.023828	0.026077	0.028269	0.030356	0.032525	0.035035	0.03748	0.040073	0.042611	0.045296	0.047642	0.050239	0.052985	0.056088	0.059383	0.063078	0.066489	0.070022	0.073611	0.077423	0.081598	0.085777	0.089981	0.09397	0.097474	0.10089	0.10394	0.10728	0.11028
189	1e-05	1e-05	1e-05	1e-05	1e-05	1e-05	0.0003899	0.0010702	0.0017758	0.0026175	0.0037957	0.0050287	0.0062953	0.0071919	0.0080945	0.009031	0.0097599	0.010425	0.011523	0.013326	0.015061	0.016618	0.018587	0.020625	0.022791	0.02524	0.027909	0.030633	0.033643	0.036483	0.038877	0.041496	0.044215	0.046842	0.049207	0.051704	0.053896	0.05609	0.058397	0.060599	0.062977	0.065184	0.067381	0.0695	0.071375	0.073531	0.075577	0.07774	0.079447
190	0.0039218	0.0020299	0.00079768	1e-05	1e-05	1e-05	1e-05	1e-05	1e-05	0.00013779	0.0011684	0.0024909	0.0039749	0.005026	0.0057722	0.0065231	0.0070913	0.0076532	0.0082261	0.0089093	0.010065	0.010943	0.011957	0.012833	0.01385	0.015515	0.017492	0.019591	0.021675	0.023767	0.025668	0.027213	0.029121	0.031144	0.033298	0.035641	0.03745	0.03898	0.040349	0.041797	0.043577	0.045125	0.046938	0.048494	0.049601	0.050803	0.051801	0.053127	0.054485
191	1e-05	1e-05	1e-05	1e-05	1e-05	1e-05	0.0030835	0.0087884	0.014189	0.019257	0.023708	0.027386	0.031384	0.035104	0.039203	0.043818	0.048622	0.053999	0.059747	0.066188	0.073032	0.080211	0.088018	0.095755	0.10371	0.11254	0.12165	0.13124	0.14083	0.15068	0.15984	0.16901	0.17826	0.18764	0.19717	0.20699	0.21589	0.22455	0.23247	0.24007	0.24738	0.25463	0.26156	0.26795	0.27369	0.27919	0.28446	0.28992	0.29467
192	1e-05	1e-05	1e-05	1e-05	0.00050862	0.0034226	0.0068712	0.010935	0.015883	0.021396	0.027885	0.035457	0.044051	0.053367	0.063716	0.075136	0.087498	0.10117	0.11593	0.1328	0.15162	0.17276	0.19661	NaN	NaN	NaN	NaN	NaN	NaN	NaN	NaN	NaN	NaN	NaN	NaN	NaN	NaN	NaN	NaN	NaN	NaN	NaN	NaN	NaN	NaN	NaN	NaN	NaN	NaN
193	0.00094129	1e-05	1e-05	1e-05	7.6421e-05	0.0015832	0.0041011	0.007622	0.012665	0.018699	0.026027	0.034252	0.043534	0.053471	0.064153	0.075708	0.087931	0.10092	0.11484	0.12973	0.14614	0.16426	0.18502	0.20835	NaN	NaN	NaN	NaN	NaN	NaN	NaN	NaN	NaN	NaN	NaN	NaN	NaN	NaN	NaN	NaN	NaN	NaN	NaN	NaN	NaN	NaN	NaN	NaN	NaN
194	0.0044893	0.0025433	0.0013412	0.00018007	1e-05	1e-05	1e-05	1e-05	1e-05	1e-05	0.00085715	0.0021933	0.0035588	0.0044012	0.0053812	0.006623	0.0075326	0.0082754	0.0090292	0.010108	0.010955	0.011763	0.012708	0.013729	0.015149	0.016806	0.018611	0.020698	0.022812	0.025089	0.027334	0.029869	0.032693	0.035816	0.039206	0.042545	0.04566	0.048941	0.052121	0.055666	0.059356	0.062535	0.065604	0.068151	0.070286	0.072122	0.073906	0.075857	0.077211
195	1e-05	1e-05	1e-05	1e-05	1e-05	1e-05	0.0014304	0.0049865	0.0094809	0.014722	0.020734	0.027454	0.03493	0.043134	0.052125	0.061896	0.072414	0.083719	0.0954	0.10818	0.12187	0.13599	0.1508	0.16633	0.18296	0.20168	0.22268	0.24621	NaN	NaN	NaN	NaN	NaN	NaN	NaN	NaN	NaN	NaN	NaN	NaN	NaN	NaN	NaN	NaN	NaN	NaN	NaN	NaN	NaN
196	1e-05	1e-05	1e-05	1e-05	1e-05	1e-05	0.0016251	0.0048005	0.0081306	0.011509	0.01503	0.018501	0.022527	0.026719	0.031461	0.036788	0.04254	0.049098	0.056432	0.064903	0.074117	0.084024	0.095023	0.10654	0.11905	0.1327	0.14751	0.16369	0.18108	0.20003	0.22009	NaN	NaN	NaN	NaN	NaN	NaN	NaN	NaN	NaN	NaN	NaN	NaN	NaN	NaN	NaN	NaN	NaN	NaN
197	0.0053447	0.0013153	1e-05	1e-05	1e-05	1e-05	1e-05	1e-05	0.0029852	0.0089976	0.016689	0.026214	0.03752	0.050155	0.064083	0.079431	0.09631	0.11505	0.13586	0.15913	0.18474	NaN	NaN	NaN	NaN	NaN	NaN	NaN	NaN	NaN	NaN	NaN	NaN	NaN	NaN	NaN	NaN	NaN	NaN	NaN	NaN	NaN	NaN	NaN	NaN	NaN	NaN	NaN	NaN
198	1e-05	1e-05	1e-05	1e-05	1e-05	1e-05	0.0014138	0.0041699	0.0068649	0.0095348	0.012251	0.015005	0.01772	0.020518	0.023693	0.027177	0.030763	0.034738	0.03925	0.04467	0.050609	0.056883	0.063658	0.070899	0.078531	0.086782	0.095524	0.10462	0.11398	0.12379	0.13351	0.14369	0.15443	0.16568	0.17747	0.18993	0.20243	0.21535	0.22853	0.24198	0.25591	0.27009	0.2844	0.29867	0.31281	0.32687	0.34085	0.35482	0.36832
199	1e-05	1e-05	1e-05	1e-05	1e-05	1e-05	0.001824	0.0056376	0.01003	0.014714	0.019632	0.024777	0.030451	0.036747	0.043718	0.051444	0.059932	0.069517	0.079839	0.091102	0.103	0.11525	0.12815	0.14148	0.15516	0.16956	0.18452	0.19961	0.21492	0.23097	0.24725	NaN	NaN	NaN	NaN	NaN	NaN	NaN	NaN	NaN	NaN	NaN	NaN	NaN	NaN	NaN	NaN	NaN	NaN
200	0.0048163	0.0029477	0.0014691	0.0003972	1e-05	1e-05	1e-05	1e-05	1e-05	1e-05	0.00036005	0.0012292	0.0023404	0.0032141	0.0039685	0.004683	0.0052791	0.0059968	0.0068037	0.0081254	0.00973	0.011265	0.013415	0.015467	0.017802	0.020761	0.024112	0.027613	0.031221	0.035072	0.038766	0.042461	0.046406	0.05017	0.054111	0.058025	0.061533	0.064946	0.068324	0.071832	0.075498	0.078834	0.082193	0.085304	0.088173	0.090972	0.093849	0.096622	0.098954
201	1e-05	1e-05	1e-05	1e-05	1e-05	1e-05	0.00057654	0.0018248	0.0032393	0.0050175	0.0072701	0.0098278	0.012919	0.016324	0.020294	0.024978	0.030413	0.036791	0.044107	0.05295	0.062713	0.07336	0.085038	0.097664	0.11156	0.12731	0.145	0.16505	0.18798	NaN	NaN	NaN	NaN	NaN	NaN	NaN	NaN	NaN	NaN	NaN	NaN	NaN	NaN	NaN	NaN	NaN	NaN	NaN	NaN
202	1e-05	1e-05	1e-05	1e-05	0.00047091	0.002029	0.0035265	0.0050431	0.0062986	0.0074361	0.0088593	0.010284	0.011916	0.013439	0.014894	0.016333	0.017589	0.019011	0.020387	0.022352	0.024576	0.026378	0.028287	0.029984	0.03184	0.034344	0.037332	0.040808	0.044465	0.048511	0.052644	0.056984	0.06208	0.06758	0.073799	0.080506	0.087137	0.093996	0.10124	0.10894	0.11723	0.12545	0.13426	0.14315	0.15235	0.16199	0.17225	0.18328	0.19466
203	1e-05	1e-05	1e-05	1e-05	1e-05	1e-05	0.0016987	0.0052775	0.0090439	0.012945	0.017023	0.020845	0.024848	0.029033	0.033418	0.03816	0.043507	0.048702	0.054327	0.060457	0.06719	0.074137	0.081335	0.088769	0.096487	0.10477	0.11324	0.12168	0.13033	0.13907	0.14766	0.15597	0.16444	0.17315	0.18188	0.19095	0.19952	0.20815	0.21672	0.22517	0.2338	0.24216	0.25055	0.25849	0.26613	0.27352	0.28059	0.28768	0.29409
204	1e-05	1e-05	1e-05	1e-05	1e-05	1e-05	0.001577	0.0048894	0.0083996	0.012092	0.015439	0.018979	0.022578	0.026094	0.029765	0.033611	0.037317	0.04152	0.045876	0.05067	0.055658	0.060931	0.066234	0.071575	0.077003	0.082917	0.088978	0.095122	0.10092	0.10684	0.11236	0.11817	0.12403	0.13013	0.13633	0.14275	0.14878	0.15488	0.16112	0.16782	0.17478	0.18195	0.18906	0.19621	0.20321	0.2106	0.21796	0.2257	0.23309
205	1e-05	1e-05	1e-05	1e-05	1e-05	1e-05	0.00041598	0.0014876	0.0027908	0.0043709	0.006148	0.0080282	0.010241	0.01247	0.015191	0.018393	0.021442	0.024847	0.028703	0.033366	0.038545	0.043973	0.050063	0.056328	0.062917	0.070184	0.077939	0.086108	0.094142	0.10212	0.10956	0.1171	0.12486	0.13248	0.1401	0.14787	0.15492	0.16168	0.16824	0.17541	0.18297	0.19087	0.19875	0.20654	0.2143	0.22238	0.23051	0.23901	0.24716
206	0.020544	0.016402	0.012662	0.0097039	0.0070224	0.0048887	0.0033619	0.0022218	0.0012216	0.00055512	0.00052825	0.00086726	0.0016346	0.0024213	0.0029738	0.0036585	0.0039616	0.0037371	0.0030878	0.0029677	0.0028256	0.0024229	0.0020175	0.0012977	0.00027276	1e-05	1e-05	1e-05	1e-05	1e-05	1e-05	0.00031872	0.0012625	0.002229	0.0033479	0.0050432	0.006406	0.0077706	0.0089845	0.010244	0.011385	0.012843	0.01398	0.015164	0.016556	0.018348	0.020063	0.022006	NaN
207	1e-05	1e-05	1e-05	1e-05	1e-05	1e-05	0.0010536	0.0029223	0.0051007	0.0074047	0.0099229	0.012768	0.015632	0.018171	0.021075	0.024319	0.027658	0.031383	0.035554	0.040284	0.0453	0.050334	0.055752	0.061443	0.067701	0.074326	0.08124	0.088255	0.095388	0.10262	0.10972	0.11753	0.12602	0.13481	0.14421	0.15409	0.16415	0.17471	0.18569	0.19736	0.20971	0.22224	0.23465	0.24691	0.25896	0.27093	0.28291	0.29469	0.30573
208	1e-05	1e-05	1e-05	1e-05	1e-05	1e-05	0.0014067	0.0041668	0.0071449	0.010109	0.013069	0.015925	0.018836	0.021938	0.02537	0.029097	0.032621	0.036679	0.04111	0.046164	0.05172	0.057434	0.063578	0.070119	0.076964	0.084332	0.091956	0.099838	0.10762	0.11545	0.1229	0.13055	0.13857	0.14646	0.1543	0.16222	0.1698	0.17771	0.18601	0.19472	0.20402	0.21368	0.22365	0.23384	0.24453	0.25589	0.26789	0.28048	0.29288
209	1e-05	1e-05	1e-05	1e-05	1e-05	1e-05	0.0013776	0.0042813	0.0075039	0.010819	0.014406	0.01794	0.02189	0.026084	0.030491	0.03522	0.039952	0.044824	0.050014	0.055652	0.061482	0.06719	0.073205	0.079111	0.084818	0.090702	0.096818	0.10302	0.10917	0.11512	0.12063	0.12633	0.13251	0.13869	0.14479	0.15122	0.15753	0.16367	0.16953	0.17552	0.18186	0.18822	0.19438	0.20003	0.20536	0.21082	0.21608	0.22118	0.22581
210	0.00028113	1e-05	1e-05	1e-05	1e-05	1e-05	1e-05	0.00056982	0.0015896	0.0028889	0.0045484	0.0062266	0.0080914	0.010002	0.011829	0.013854	0.015922	0.018297	0.021098	0.024777	0.02911	0.033637	0.03901	0.044995	0.051459	0.059122	0.067394	0.076334	0.085746	0.095703	0.10547	0.11557	0.1265	0.1376	0.14885	0.16061	0.17214	0.18386	0.19569	0.20773	0.21996	0.23255	0.245	0.25709	0.26902	0.281	0.29291	0.30455	0.31558
211	1e-05	1e-05	1e-05	1e-05	1e-05	1e-05	0.00089935	0.0026547	0.0044718	0.0061537	0.0078771	0.0095602	0.011276	0.012779	0.014131	0.015488	0.016738	0.018168	0.019403	0.020891	0.022615	0.024385	0.026083	0.02781	0.029667	0.03204	0.03445	0.037113	0.039741	0.042461	0.044966	0.047638	0.050254	0.053047	0.055906	0.058955	0.061697	0.064742	0.067334	0.069985	0.073269	0.076513	0.079323	0.082096	0.084608	0.086977	0.089275	0.091824	0.093927
212	1e-05	1e-05	1e-05	1e-05	1e-05	1e-05	0.0012704	0.003651	0.0059788	0.0082815	0.010563	0.012818	0.015283	0.017879	0.02107	0.024805	0.02927	0.034755	0.041401	0.049746	0.059738	0.071304	0.084659	0.09984	0.11683	0.13614	0.15797	0.1827	0.21022	NaN	NaN	NaN	NaN	NaN	NaN	NaN	NaN	NaN	NaN	NaN	NaN	NaN	NaN	NaN	NaN	NaN	NaN	NaN	NaN
213	1e-05	1e-05	1e-05	1e-05	1e-05	1e-05	0.0016134	0.0050359	0.0083233	0.011146	0.014226	0.017301	0.02088	0.02496	0.02921	0.03399	0.038902	0.044179	0.049461	0.055575	0.062355	0.068956	0.075671	0.082144	0.088821	0.095884	0.10317	0.11058	0.11745	0.12435	0.13101	0.13742	0.14412	0.15093	0.15792	0.16479	0.17126	0.17782	0.18439	0.19147	0.19914	0.20637	0.21393	0.22125	0.2282	0.23516	0.24264	0.25038	0.2575
214	1e-05	1e-05	1e-05	1e-05	1e-05	1e-05	0.00049346	0.0016735	0.0026111	0.0036574	0.004991	0.0063237	0.007792	0.0093342	0.01092	0.012321	0.013574	0.014593	0.015497	0.016964	0.018376	0.019492	0.020667	0.021771	0.02273	0.023969	0.025423	0.027065	0.028775	0.030721	0.032083	0.033767	0.035843	0.037856	0.039842	0.042094	0.044009	0.045868	0.047622	0.049458	0.051301	0.05338	0.055256	0.056899	0.05866	0.060765	0.06298	0.065296	0.067404
215	1e-05	1e-05	1e-05	1e-05	1e-05	1e-05	0.00057454	0.0018075	0.0028517	0.0037484	0.0047153	0.0058325	0.0071987	0.0084439	0.0097765	0.011374	0.013086	0.01504	0.017475	0.020852	0.024719	0.028741	0.033203	0.038007	0.043481	0.049588	0.056297	0.063489	0.071188	0.079168	0.087087	0.09567	0.10493	0.11468	0.12488	0.1355	0.14627	0.15726	0.16826	0.17942	0.19109	0.20272	0.21403	0.22529	0.23616	0.2468	0.25721	0.2674	0.277
216	1e-05	1e-05	1e-05	1e-05	1e-05	1e-05	0.00098786	0.0029179	0.0049139	0.0068901	0.0091316	0.011156	0.013291	0.015405	0.017513	0.019524	0.021584	0.02382	0.026122	0.028864	0.031939	0.034815	0.038146	NaN	NaN	NaN	NaN	NaN	NaN	NaN	NaN	NaN	NaN	NaN	NaN	NaN	NaN	NaN	NaN	NaN	NaN	NaN	NaN	NaN	NaN	NaN	NaN	NaN	NaN
217	1e-05	1e-05	1e-05	1e-05	1e-05	1e-05	0.00085924	0.0028892	0.0052499	0.0078097	0.011427	0.015718	0.020684	0.026319	0.032337	0.039082	0.046573	0.054805	0.063642	0.073487	0.084422	0.095105	0.10596	0.11702	0.1284	0.14081	0.15386	0.16729	0.18076	0.19486	0.20909	0.22358	0.23907	0.25537	0.27218	0.28935	0.30624	0.32338	0.34016	0.35705	0.374	0.39034	0.40623	0.42134	0.43549	0.44916	0.46279	0.47593	0.48778
218	1e-05	1e-05	1e-05	1e-05	1e-05	1e-05	0.00089361	0.0026003	0.0040876	0.0054627	0.0067131	0.0078911	0.009048	0.010068	0.0111	0.012214	0.013071	0.014085	0.015271	0.01705	0.019015	0.021145	0.023525	0.025937	0.028462	0.031356	0.034469	0.037996	0.04162	0.045154	0.048247	0.051716	0.055187	0.05875	0.062444	0.066184	0.069548	0.072962	0.075982	0.0789	0.08234	0.085828	0.088929	0.092141	0.09498	0.097861	0.10092	0.10432	0.10732
219	1e-05	1e-05	1e-05	1e-05	1e-05	1e-05	0.0013879	0.0043493	0.0077397	0.011444	0.015867	0.020952	0.026277	0.031821	0.037595	0.043781	0.050215	0.056752	0.063579	0.071141	0.079061	0.086774	0.094547	0.10236	0.10996	0.11779	0.12558	0.13305	0.14023	0.14738	0.15424	0.16091	0.1674	0.17358	0.1797	0.18592	0.19171	0.19748	0.20305	0.20861	0.21435	0.21921	0.22396	0.22861	0.23306	0.23723	0.24122	0.2452	0.2486
220	1e-05	1e-05	1e-05	1e-05	1e-05	1e-05	0.0011654	0.0042125	0.0076191	0.011113	0.015364	0.020238	0.025735	0.032051	0.039119	0.046786	0.054777	0.063273	0.072049	0.082049	0.093104	0.10414	0.11569	0.1277	0.14001	0.1532	0.16725	0.18166	0.19638	0.21167	0.22681	0.24225	0.25832	0.2745	0.29079	0.30732	0.32346	0.33954	0.356	0.37321	0.39195	0.41183	NaN	NaN	NaN	NaN	NaN	NaN	NaN
221	1e-05	1e-05	1e-05	1e-05	1e-05	1e-05	0.0013057	0.0036075	0.0056759	0.0072238	0.0084625	0.0095532	0.010927	0.012452	0.013983	0.015817	0.017484	0.018852	0.020631	0.023143	0.026265	0.029736	0.033315	0.036869	0.040183	0.044002	0.048077	0.052227	0.056534	0.060742	0.064277	0.067639	0.071056	0.074591	0.078085	0.082001	0.085517	0.088977	0.092021	0.094982	0.098639	0.10245	0.10628	0.11015	0.11397	0.11788	0.12158	0.12549	0.12906
222	1e-05	1e-05	1e-05	1e-05	1e-05	1e-05	0.0010436	0.0032492	0.0059532	0.008978	0.012487	0.016074	0.020102	0.024373	0.029107	0.03437	0.039886	0.04598	0.052599	0.059965	0.067964	0.076214	0.085335	0.094912	0.10492	0.11562	0.1268	0.13839	0.15022	0.16241	0.1744	0.18645	0.19875	0.21084	0.22274	0.23465	0.24625	0.25772	0.26887	0.27999	0.29116	0.30215	0.31299	0.32377	0.33419	0.34475	0.3552	0.36523	0.37469
223	1e-05	1e-05	1e-05	1e-05	1e-05	1e-05	0.00054857	0.0018358	0.003347	0.0049978	0.0068991	0.0091222	0.011446	0.013551	0.015585	0.017535	0.019304	0.021122	0.02301	0.02528	0.027844	0.030321	0.032751	0.035189	0.037732	0.040544	0.043485	0.046493	0.049483	0.052366	0.054922	0.057456	0.060159	0.062883	0.065742	0.068774	0.071551	0.074477	0.077201	0.079956	0.083241	0.086595	0.089868	0.093053	0.096183	0.099247	0.10225	0.10545	0.10837
224	1e-05	1e-05	1e-05	1e-05	1e-05	1e-05	0.0019956	0.0060595	0.010418	0.014984	0.019848	0.025012	0.030413	0.035809	0.041403	0.047293	0.052916	0.058806	0.064778	0.071315	0.077985	0.084502	0.091321	0.098166	0.10525	0.11274	0.12052	0.12885	0.13737	0.14627	0.15468	0.16325	0.17211	0.18088	0.18976	0.19883	0.20761	0.21647	0.22495	0.23327	0.24189	0.2507	0.25939	0.26819	0.2769	0.28587	0.29476	0.30404	0.31297
225	1e-05	1e-05	1e-05	1e-05	1e-05	1e-05	0.00086739	0.0030448	0.0051841	0.0074079	0.0097165	0.012335	0.015351	0.018447	0.021845	0.025521	0.029326	0.033384	0.037585	0.042682	0.048311	0.054207	0.060497	0.066874	0.073562	0.080565	0.087854	0.095393	0.1028	0.11033	0.1172	0.12395	0.13083	0.13755	0.14417	0.15068	0.15679	0.16272	0.16814	0.17363	0.17918	0.1848	0.19028	0.19537	0.19999	0.20455	0.20889	0.21327	0.21712
226	1e-05	1e-05	1e-05	1e-05	1e-05	1e-05	0.001109	0.0030045	0.0051215	0.0075603	0.01008	0.012786	0.015694	0.018893	0.022507	0.026365	0.029968	0.034166	0.039138	0.045085	0.051361	0.058028	0.065138	0.072865	0.080985	0.089617	0.098775	0.10869	0.11883	0.12904	0.13909	0.14968	0.16077	0.17199	0.18337	0.19501	0.20682	0.21897	0.23101	0.24313	0.25609	0.26907	0.28175	0.29416	0.30648	0.31869	0.33088	0.34272	0.35391
227	1e-05	1e-05	1e-05	1e-05	1e-05	1e-05	0.00090606	0.002718	0.0044428	0.0061822	0.0078343	0.0092805	0.010717	0.012291	0.014007	0.016054	0.017989	0.020582	0.023805	0.027893	0.032552	0.037718	0.043658	0.050163	0.057238	0.064996	0.073482	0.082936	0.092667	0.10271	0.11289	0.12362	0.13482	0.14638	0.15838	0.17083	0.18382	0.19716	0.21059	0.22463	0.23984	0.25596	0.27287	0.29081	NaN	NaN	NaN	NaN	NaN
228	1e-05	1e-05	1e-05	1e-05	1e-05	1e-05	0.00098653	0.002878	0.0047253	0.006663	0.008485	0.010273	0.01208	0.013543	0.014929	0.016421	0.017298	0.01822	0.019347	0.02096	0.022429	0.024012	0.025585	0.027088	0.028797	0.030909	0.033237	0.035902	0.038334	0.040681	0.042579	0.04488	0.047308	0.049985	0.052648	0.05563	0.058288	0.060937	0.063704	0.066731	0.070276	0.074089	0.077844	0.081558	0.08505	0.089016	0.093036	0.097539	0.10201
229	0.00087313	4.6402e-05	1e-05	1e-05	1e-05	1e-05	1e-05	1e-05	0.00072327	0.001556	0.0024833	0.0035192	0.0046241	0.005314	0.0058268	0.0063115	0.0066733	0.0069715	0.0071083	0.0076969	0.0084528	0.009123	0.0098536	0.010508	0.011558	0.012871	0.014249	0.015496	0.016595	0.017758	0.018575	0.019422	0.02035	0.021311	0.022263	0.023178	0.024035	0.024999	0.026	0.027276	0.028991	0.030643	0.032314	0.033986	0.035529	0.037276	0.039067	0.040974	0.042645
230	1e-05	1e-05	1e-05	1e-05	1e-05	1e-05	0.0016015	0.0051202	0.0087707	0.012469	0.016351	0.020314	0.024911	0.029127	0.033575	0.038181	0.042982	0.047669	0.052244	0.057516	0.063179	0.068751	0.07484	0.080839	0.087534	0.094791	0.1024	0.11	0.11767	0.12575	0.13331	0.14119	0.14941	0.15751	0.16573	0.17395	0.18161	0.18941	0.1969	0.20449	0.21245	0.22057	0.22829	0.23594	0.2434	0.25105	0.25859	0.26633	0.27328
231	1e-05	1e-05	1e-05	1e-05	1e-05	1e-05	0.0011352	0.0036452	0.0064035	0.0092969	0.012436	0.015789	0.019692	0.023824	0.028273	0.033186	0.038151	0.043716	0.049897	0.057169	0.065268	0.074044	0.083374	0.093244	0.10395	0.11532	0.12748	0.14024	0.15322	0.16646	0.17938	0.19244	0.20552	0.21891	0.2321	0.24508	0.25773	0.26999	0.28173	0.29324	0.30473	0.31592	0.32665	0.33713	0.34711	0.3577	0.36892	0.38128	0.3946
232	0.0026668	0.00077459	1e-05	1e-05	1e-05	1e-05	1e-05	1e-05	0.0006239	0.0029711	0.0062144	0.0098339	0.014262	0.01898	0.02411	0.029322	0.034963	0.040704	0.047085	0.05415	0.061426	0.068552	0.076422	0.084375	0.09234	0.10101	0.10993	0.11902	0.1283	0.13776	0.14685	0.156	0.16557	0.17483	0.18395	0.1936	0.2025	0.21122	0.21994	0.22889	0.23784	0.24692	0.25608	0.26525	0.27428	0.28354	0.29247	0.30151	0.31054
233	1e-05	1e-05	1e-05	1e-05	1e-05	1e-05	0.0012008	0.0037402	0.0068569	0.010406	0.014784	0.019763	0.025186	0.031068	0.037531	0.044475	0.051717	0.059781	0.068782	0.078829	0.089669	0.10068	0.11292	0.12705	0.14385	0.16396	0.1877	NaN	NaN	NaN	NaN	NaN	NaN	NaN	NaN	NaN	NaN	NaN	NaN	NaN	NaN	NaN	NaN	NaN	NaN	NaN	NaN	NaN	NaN
234	1e-05	1e-05	1e-05	1e-05	1e-05	1e-05	0.0010851	0.0035406	0.006446	0.0093856	0.012617	0.016115	0.019656	0.023188	0.026859	0.030695	0.034354	0.038028	0.041747	0.045714	0.050104	0.054368	0.058822	0.063239	0.067834	0.072728	0.077731	0.082931	0.088242	0.09368	0.099021	0.10449	0.11033	0.11626	0.1227	0.12956	0.13664	0.14408	0.15177	0.15965	0.1684	0.17754	0.18689	0.19651	0.20614	0.21597	0.22595	0.23593	0.24587
235	1e-05	1e-05	1e-05	1e-05	1e-05	1e-05	0.0011557	0.0042032	0.0069552	0.0099214	0.012555	0.015824	0.019506	0.023125	0.027177	0.031762	0.036008	0.040414	0.044612	0.049647	0.054996	0.060516	0.066083	0.071852	0.077822	0.084466	0.091302	0.098813	0.1067	0.11448	0.12208	0.12991	0.13816	0.14644	0.15476	0.1633	0.17141	0.17961	0.18717	0.19422	0.202	0.20961	0.21686	0.22366	0.2301	0.23641	0.24215	0.24764	0.25226
236	0.013596	0.011764	0.010045	0.0083635	0.0070538	0.0059482	0.0050027	0.00392	0.002848	0.0019112	0.0011997	0.00067281	0.00031487	1e-05	1e-05	1e-05	1e-05	1e-05	1e-05	0.00012746	0.000995	0.0019396	0.0031886	0.0044139	0.0059508	0.007866	0.0098455	0.01189	0.014295	0.017288	0.02028	0.023577	0.027355	0.031278	0.035576	0.040358	0.044796	0.049466	0.054518	0.059934	0.065635	0.07145	0.07742	0.083257	0.089243	0.095401	0.10161	0.10827	0.11479
237	0.00072623	1e-05	1e-05	1e-05	1e-05	1e-05	1e-05	0.0014771	0.0049406	0.0093363	0.014316	0.019768	0.025913	0.032149	0.038194	0.044914	0.052587	0.059867	0.067354	0.076114	0.085456	0.095304	0.10545	0.11638	0.12849	0.14172	0.1553	0.16822	0.18125	0.19472	0.20742	0.21982	0.23254	0.24548	0.25768	0.26949	0.28144	0.29322	0.30484	0.31666	0.32889	0.3415	0.35389	0.36551	0.37624	0.38715	0.39761	0.40674	0.41516
238	1e-05	1e-05	1e-05	1e-05	1e-05	1e-05	0.0025721	0.0075445	0.013108	0.018094	0.022858	0.028262	0.034293	0.040825	0.04767	0.054558	0.061559	0.068634	0.075492	0.082598	0.090609	0.09861	0.10666	0.11469	0.12235	0.1303	0.13849	0.14687	0.15564	0.16524	0.1747	0.18379	0.19295	0.20203	0.21083	0.2198	0.22865	0.2377	0.24668	0.25532	0.26372	0.27205	0.28089	0.29025	0.29991	0.31062	0.32194	0.33407	0.34633
239	1e-05	1e-05	1e-05	1e-05	1e-05	1e-05	0.0039209	0.011754	0.020548	0.029116	0.037494	0.046601	0.056681	0.067721	0.079943	0.093053	0.10726	0.12283	0.13957	0.15737	0.17727	0.19867	0.22136	0.2452	NaN	NaN	NaN	NaN	NaN	NaN	NaN	NaN	NaN	NaN	NaN	NaN	NaN	NaN	NaN	NaN	NaN	NaN	NaN	NaN	NaN	NaN	NaN	NaN	NaN
240	1e-05	1e-05	1e-05	1e-05	1e-05	1e-05	0.0011871	0.0039431	0.0076615	0.011019	0.013511	0.01785	0.02331	0.028532	0.0341	0.039478	0.044177	0.048744	0.052768	0.056747	0.061172	0.065677	0.069699	0.07371	0.077418	0.081687	0.086747	0.092269	0.0982	0.10508	0.11239	0.11985	0.12761	0.1353	0.14236	0.14963	0.157	0.16391	0.17058	0.17686	0.18276	0.18816	0.19367	0.19909	0.2047	0.21111	0.2182	0.22525	0.23221
241	1e-05	1e-05	1e-05	1e-05	1e-05	1e-05	0.0012065	0.0033544	0.0061478	0.0085535	0.011185	0.013565	0.015644	0.017819	0.019826	0.021474	0.023138	0.025232	0.027655	0.030136	0.033513	0.03707	0.041242	0.045793	0.050515	0.055704	0.061724	0.067868	0.074089	0.080568	0.08732	0.093852	0.10038	0.10646	0.11256	0.1188	0.12498	0.13114	0.13726	0.14309	0.14888	0.15434	0.15997	0.16572	0.17193	0.17804	0.18405	0.18986	0.19526
242	0.0020905	0.00054378	1e-05	1e-05	1e-05	1e-05	1e-05	1e-05	0.00085876	0.0025643	0.0042338	0.0060229	0.0077699	0.0093975	0.010968	0.012403	0.013771	0.015365	0.017234	0.01912	0.021577	0.024467	0.027964	0.031823	0.035845	0.04028	0.045117	0.050094	0.05526	0.060488	0.065625	0.070604	0.075333	0.079655	0.083749	0.087811	0.091823	0.095953	0.10025	0.10424	0.10824	0.11234	0.11662	0.12114	0.12595	0.13084	0.1358	0.1406	0.14509
243	1e-05	1e-05	1e-05	1e-05	1e-05	1e-05	0.0020873	0.0067838	0.012136	0.017385	0.02321	0.030079	0.038179	0.047494	0.057962	0.069531	0.082347	0.09598	0.11035	0.12592	0.14301	0.16065	0.17914	0.19827	0.21762	0.23774	0.25869	NaN	NaN	NaN	NaN	NaN	NaN	NaN	NaN	NaN	NaN	NaN	NaN	NaN	NaN	NaN	NaN	NaN	NaN	NaN	NaN	NaN	NaN
244	0.016011	0.012281	0.0090145	0.0055908	0.0026058	0.00031408	1e-05	1e-05	1e-05	1e-05	1e-05	1e-05	0.0012495	0.0033989	0.0064247	0.010226	0.015015	0.021102	0.028624	0.037803	0.048818	0.062081	NaN	NaN	NaN	NaN	NaN	NaN	NaN	NaN	NaN	NaN	NaN	NaN	NaN	NaN	NaN	NaN	NaN	NaN	NaN	NaN	NaN	NaN	NaN	NaN	NaN	NaN	NaN
245	1e-05	1e-05	1e-05	1e-05	1e-05	1e-05	0.0035787	0.010183	0.016821	0.02331	0.027258	0.030567	0.033792	0.036921	0.040919	0.043532	0.045144	0.046939	0.048576	0.050154	0.052596	0.056432	0.061297	0.065918	0.071942	0.078931	0.087295	0.096588	0.10666	0.1175	0.12882	0.13991	0.14986	0.15854	0.16746	0.17506	0.18185	0.18826	0.19463	0.20078	0.20548	0.20939	0.21389	0.21927	0.22508	0.23041	0.23699	0.24385	0.25099
246	0.00049091	5.3799e-05	1e-05	1e-05	1e-05	1e-05	1e-05	1e-05	0.00078897	0.001555	0.0023198	0.0032005	0.0040589	0.0049419	0.0059608	0.0072259	0.0088097	0.010961	0.013395	0.016355	0.019928	0.023997	0.028949	0.034436	0.040478	0.047264	0.054895	0.062922	0.071015	0.07981	0.08904	0.098814	0.10875	0.11834	0.12861	0.13977	0.15196	0.16549	0.1808	0.19811	0.21728	NaN	NaN	NaN	NaN	NaN	NaN	NaN	NaN
247	0.032658	0.02356	0.015398	0.0080746	0.0016605	1e-05	1e-05	1e-05	1e-05	1e-05	1e-05	0.0031722	0.0089396	0.015399	0.022734	0.030708	0.039254	0.048404	0.058021	0.068326	0.079839	0.091954	0.10505	0.11912	0.13399	0.14976	0.16692	0.1852	0.20444	0.22493	0.24666	0.26897	0.29205	0.31566	0.3401	0.36576	0.39223	NaN	NaN	NaN	NaN	NaN	NaN	NaN	NaN	NaN	NaN	NaN	NaN
248	0.0039975	0.001094	1e-05	1e-05	1e-05	1e-05	1e-05	1e-05	0.0016549	0.0052186	0.009384	0.014202	0.019379	0.024513	0.029974	0.035486	0.041196	0.04729	0.053475	0.060244	0.067307	0.074729	0.082949	0.091431	0.1004	0.11002	0.12004	0.13059	0.14107	0.15255	0.16413	0.17592	0.18771	0.19871	0.20999	0.22151	0.23261	0.2438	0.25481	0.26587	0.27589	0.28557	0.29496	0.30417	0.31401	0.32343	0.33256	0.34221	0.35196
249	0.0090686	0.0039724	1e-05	1e-05	1e-05	1e-05	1e-05	1e-05	0.00019348	0.0049403	0.01167	0.019944	0.029591	0.040096	0.051334	0.06296	0.07571	0.089088	0.10297	0.11718	0.13233	0.14749	0.16312	0.17897	0.19482	0.21112	0.22834	0.24553	0.26296	0.28122	0.30044	NaN	NaN	NaN	NaN	NaN	NaN	NaN	NaN	NaN	NaN	NaN	NaN	NaN	NaN	NaN	NaN	NaN	NaN
250	0.0082547	0.0040315	0.00041002	1e-05	1e-05	1e-05	1e-05	1e-05	1e-05	0.0030245	0.0080239	0.013781	0.020339	0.027547	0.0354	0.043191	0.052016	0.061446	0.071099	0.080778	0.091018	0.10105	0.11162	0.12228	0.13272	0.14345	0.15488	0.16604	0.17718	0.18882	0.20121	0.21403	0.22757	0.24109	0.2547	0.26859	0.28228	0.29604	0.31	0.32359	0.33709	0.34988	0.36251	0.37479	0.38726	0.39989	0.41261	0.4253	0.43759
251	1e-05	1e-05	1e-05	1e-05	1e-05	1e-05	0.0010216	0.0037638	0.0070428	0.010604	0.014124	0.018173	0.022458	0.026926	0.032243	0.037915	0.043855	0.050281	0.056773	0.063768	0.071287	0.079687	0.089199	0.099499	0.11047	0.12215	0.13473	0.14823	0.16214	0.17744	0.1935	0.2103	0.22733	0.24342	0.25924	0.27527	0.29122	0.30737	0.32393	0.34131	0.35865	0.37629	0.39466	NaN	NaN	NaN	NaN	NaN	NaN
252	1e-05	1e-05	1e-05	1e-05	1e-05	1e-05	0.001264	0.0036437	0.0063915	0.0094026	0.01168	0.013338	0.014964	0.016303	0.017756	0.019527	0.021405	0.023595	0.02557	0.02761	0.029354	0.031581	0.034096	0.036578	0.039268	0.042414	0.045849	0.049314	0.052907	0.057287	0.062254	0.067902	0.073781	0.079732	0.085994	0.092754	0.099398	0.10603	0.11311	0.12008	0.12688	0.1331	0.13931	0.14539	0.15192	0.15907	0.16615	0.17347	0.18068
253	0.0023997	0.00093956	1e-05	1e-05	1e-05	1e-05	1e-05	1e-05	1e-05	0.0015156	0.0031423	0.0053199	0.0076434	0.0097649	0.012127	0.014865	0.017915	0.021237	0.024299	0.027552	0.030843	0.034437	0.038145	0.04179	0.045703	0.049818	0.054086	0.058136	0.061967	0.066463	0.071156	0.075896	0.080474	0.084436	0.088424	0.092316	0.096001	0.099584	0.10344	0.10727	0.11077	0.11403	0.11763	0.12158	0.12637	0.13163	0.13716	0.14297	0.14871
254	1e-05	1e-05	1e-05	1e-05	1e-05	1e-05	0.0011489	0.0040457	0.0075956	0.011305	0.014686	0.017539	0.020525	0.023435	0.025944	0.028615	0.03158	0.034904	0.037702	0.040243	0.042709	0.045529	0.048692	0.051503	0.054477	0.057682	0.061071	0.064174	0.066962	0.070171	0.073654	0.077106	0.080469	0.083434	0.086413	0.089349	0.092232	0.095008	0.098138	0.10094	0.10358	0.10583	0.10823	0.11041	0.11299	0.11621	0.11949	0.12286	0.12603
255	1e-05	1e-05	1e-05	1e-05	1e-05	1e-05	0.0013761	0.0042841	0.0074693	0.01049	0.012825	0.014845	0.017219	0.019432	0.021272	0.023715	0.026506	0.029872	0.032846	0.035806	0.038832	0.042335	0.04593	0.049061	0.05218	0.055709	0.058991	0.062312	0.065239	0.068742	0.072406	0.076376	0.080139	0.083891	0.087709	0.091841	0.095797	0.099668	0.10348	0.10738	0.11092	0.11398	0.11685	0.11959	0.12245	0.12587	0.12916	0.13258	0.13598
256	0.0061493	0.0036749	0.0016433	1e-05	1e-05	1e-05	1e-05	1e-05	1e-05	0.00031203	0.0025315	0.0054406	0.008811	0.012415	0.016409	0.020746	0.025442	0.030312	0.03522	0.040726	0.046688	0.052949	0.059468	0.066297	0.073435	0.081089	0.089394	0.097943	0.10685	0.11652	0.12644	0.13663	0.14683	0.15699	0.16732	0.17839	0.19032	0.20372	0.21931	0.23712	0.25682	NaN	NaN	NaN	NaN	NaN	NaN	NaN	NaN
257	0.0090565	0.0062131	0.0039063	0.0015247	1e-05	1e-05	1e-05	1e-05	1e-05	1e-05	0.00057508	0.0022679	0.004338	0.0064798	0.0089074	0.011572	0.014598	0.018077	0.021321	0.024447	0.027666	0.031129	0.035004	0.03873	0.042149	0.045716	0.04938	0.052962	0.056006	0.059374	0.062791	0.066109	0.069449	0.072343	0.075153	0.078222	0.081068	0.083912	0.086757	0.089592	0.09221	0.094467	0.097098	0.099669	0.1025	0.10571	0.10904	0.11258	0.11562
258	0.0048882	0.0022837	0.00018442	1e-05	1e-05	1e-05	1e-05	1e-05	1e-05	0.0023397	0.0053198	0.0091099	0.013327	0.018002	0.023071	0.028664	0.034934	0.042063	0.049705	0.057852	0.067145	0.077542	0.088985	0.10141	0.11441	0.12822	0.14304	0.15851	0.17413	0.19055	0.20742	0.22405	0.2404	0.25616	0.27149	0.28689	0.30191	0.31637	0.33018	0.3436	0.35665	0.36937	0.38284	0.39665	0.41132	NaN	NaN	NaN	NaN
259	1e-05	1e-05	1e-05	1e-05	1e-05	1e-05	0.001106	0.0035999	0.0062562	0.0083407	0.010085	0.011566	0.012966	0.014738	0.016524	0.018423	0.020528	0.022724	0.024781	0.026828	0.029188	0.031582	0.034274	0.037102	0.039558	0.04235	0.045474	0.048267	0.050962	0.05394	0.057082	0.060175	0.063236	0.065935	0.068332	0.071097	0.073685	0.076368	0.079416	0.08263	0.085692	0.088402	0.091292	0.094536	0.097894	0.1015	0.10475	0.10792	0.11061
260	1e-05	1e-05	1e-05	1e-05	1e-05	1e-05	0.0011634	0.0040204	0.007165	0.0098743	0.012164	0.0141	0.015721	0.017377	0.018744	0.020341	0.022172	0.024111	0.025422	0.026471	0.027766	0.029218	0.030851	0.032519	0.033929	0.035528	0.037172	0.038629	0.039978	0.04169	0.043523	0.045148	0.046441	0.04754	0.048457	0.049578	0.05062	0.051673	0.053037	0.054364	0.055615	0.056418	0.057468	0.058767	0.060187	0.062103	0.064033	0.065981	0.067673
261	0.0057543	0.0041957	0.0028282	0.0016529	0.00066069	1e-05	1e-05	1e-05	1e-05	1e-05	1e-05	0.00015518	0.00055034	0.0010919	0.0011969	0.0010629	0.0011386	0.0014757	0.0015068	0.0014063	0.0014963	0.0019623	0.0026276	0.0032832	0.0035715	0.0043066	0.0053756	0.0063724	0.0071433	0.0081863	0.0092653	0.010282	0.011029	0.011406	0.011566	0.01202	0.012355	0.012695	0.013167	0.013641	0.013947	0.014071	0.014312	0.014636	0.015161	0.016081	0.016944	0.017822	0.018355
262	1e-05	1e-05	1e-05	1e-05	1e-05	1e-05	0.00089934	0.0033567	0.0068938	0.010513	0.014137	0.018085	0.022385	0.027298	0.032537	0.038393	0.043984	0.049739	0.055803	0.061828	0.068496	0.075923	0.084303	0.092932	0.10152	0.11053	0.11992	0.12974	0.13973	0.15007	0.16075	0.17137	0.18179	0.19127	0.20062	0.2102	0.21945	0.22835	0.23743	0.24628	0.25494	0.26315	0.27137	0.27923	0.28757	0.29592	0.30371	0.31136	0.31874
263	0.0086837	0.0045144	0.0015484	1e-05	1e-05	1e-05	1e-05	1e-05	1e-05	0.0008291	0.0031967	0.0067266	0.010369	0.014119	0.017764	0.021665	0.025374	0.029369	0.033658	0.037937	0.043216	0.049076	0.055424	0.061951	0.068267	0.074926	0.081734	0.088903	0.095892	0.10287	0.10979	0.11607	0.12196	0.12695	0.13178	0.13683	0.14168	0.14642	0.15086	0.15534	0.15968	0.1637	0.16821	0.17284	0.17826	0.18412	0.18976	0.19559	0.20143
264	1e-05	1e-05	1e-05	1e-05	1e-05	1e-05	0.0019225	0.0059919	0.010689	0.0149	0.019429	0.023896	0.027883	0.031734	0.035147	0.038765	0.042574	0.047008	0.051537	0.056	0.061042	0.066417	0.072236	0.078703	0.085365	0.092899	0.10137	0.11045	0.11969	0.12945	0.13979	0.15029	0.16109	0.17233	0.18393	0.19642	0.20955	0.22367	0.2388	0.25514	0.27294	0.29195	NaN	NaN	NaN	NaN	NaN	NaN	NaN
265	1e-05	1e-05	1e-05	1e-05	1e-05	1e-05	0.0017768	0.0060989	0.010662	0.01593	0.022222	0.02987	0.038286	0.047819	0.057892	0.068563	0.07992	0.092658	0.10581	0.11942	0.1343	NaN	NaN	NaN	NaN	NaN	NaN	NaN	NaN	NaN	NaN	NaN	NaN	NaN	NaN	NaN	NaN	NaN	NaN	NaN	NaN	NaN	NaN	NaN	NaN	NaN	NaN	NaN	NaN
266	0.0032804	0.0016782	0.00047136	1e-05	1e-05	1e-05	1e-05	1e-05	1e-05	0.00062434	0.0018966	0.0037431	0.0057877	0.0080267	0.0099959	0.011886	0.013753	0.01576	0.017562	0.019339	0.021331	0.023506	0.025748	0.028183	0.030361	0.033108	0.03632	0.039847	0.043455	0.047375	0.051529	0.0558	0.060088	0.064233	0.068208	0.072845	0.077521	0.08244	0.08745	0.092649	0.098015	0.10334	0.10906	0.115	0.1215	0.12856	0.13557	0.14281	0.14987
267	1e-05	1e-05	1e-05	1e-05	1e-05	1e-05	0.0016148	0.0053978	0.0093754	0.013806	0.018726	0.024562	0.030098	0.03563	0.04057	0.045697	0.050098	0.054421	0.058712	0.063287	0.068159	0.073761	0.079543	0.085598	0.091615	0.097843	0.10421	0.11171	0.11937	0.1274	0.13567	0.14357	0.15078	0.15734	0.16404	0.17124	0.17854	0.18619	0.1934	0.20045	0.20689	0.2126	0.21877	0.22532	0.2326	0.23982	0.24642	0.253	0.25894
268	0.021002	0.016478	0.01237	0.008684	0.0052433	0.0022601	0.00014684	1e-05	1e-05	1e-05	1e-05	1e-05	1e-05	0.0010593	0.0022506	0.0037112	0.0055455	0.0074252	0.0091275	0.010886	0.013035	0.015479	0.018249	0.021164	0.023926	0.026982	0.030199	0.033305	0.036469	0.039982	0.043635	0.047124	0.050417	0.053317	0.055976	0.058884	0.061659	0.064668	0.067924	0.071117	0.074143	0.076905	0.079945	0.083176	0.086756	0.090639	0.094456	0.098431	0.10201
269	1e-05	1e-05	1e-05	1e-05	1e-05	1e-05	0.000823	0.0023642	0.0043202	0.0065297	0.0094404	0.013927	0.018376	0.022651	0.026594	0.029862	0.032733	0.036235	0.039985	0.043337	0.047356	0.051379	0.05551	0.059654	0.063842	0.06834	0.073574	0.080225	0.087037	0.095094	0.10405	0.11276	0.12176	0.12979	0.13822	0.14718	0.15676	0.16622	0.17474	0.18282	0.18954	0.19568	0.20202	0.20822	0.21574	0.22298	0.22951	0.23549	0.2412
270	1e-05	1e-05	1e-05	1e-05	1e-05	1e-05	0.00083732	0.0028431	0.0052822	0.0078212	0.010456	0.013101	0.016167	0.019744	0.023595	0.027781	0.032577	0.037912	0.043539	0.049696	0.056402	0.064027	0.072299	0.08076	0.089095	0.097908	0.10704	0.11625	0.12533	0.13452	0.14329	0.15177	0.15946	0.16656	0.17334	0.18033	0.18679	0.19329	0.19951	0.20545	0.21112	0.21663	0.22206	0.22758	0.23305	0.23843	0.24337	0.24836	0.25278
271	0.0024607	0.0014277	0.00064496	1e-05	1e-05	1e-05	1e-05	1e-05	1e-05	0.00022292	0.0010993	0.0022762	0.0036476	0.0051985	0.0068714	0.0089046	0.011514	0.01413	0.016689	0.01954	0.022899	0.026784	0.031017	0.035602	0.039989	0.044956	0.050144	0.055301	0.060822	0.066875	0.072878	0.079055	0.085012	0.090745	0.096247	0.10243	0.10846	0.1149	0.12165	0.12832	0.1348	0.14133	0.14784	0.15464	0.16172	0.16905	0.176	0.18309	0.18959
272	1e-05	1e-05	1e-05	1e-05	1e-05	1e-05	0.0020886	0.0061535	0.0099304	0.013497	0.017395	0.022331	0.026634	0.030855	0.033513	0.036047	0.037792	0.039576	0.041172	0.043226	0.046136	0.049774	0.053374	0.057164	0.060883	0.065469	0.070185	0.076297	0.082978	0.090492	0.097969	0.10441	0.10984	0.11389	0.11816	0.12318	0.12827	0.13372	0.13834	0.14259	0.14612	0.14915	0.15312	0.15799	0.16468	0.17152	0.17769	0.18462	0.1913
273	1e-05	1e-05	1e-05	1e-05	1e-05	1e-05	0.0015418	0.0052047	0.0093647	0.01283	0.016325	0.020085	0.024205	0.029151	0.034696	0.040968	0.047916	0.055633	0.064231	0.073767	0.085228	0.098054	0.11205	0.12742	0.14379	0.16187	0.1815	0.20257	0.22502	0.24939	0.27583	0.30394	NaN	NaN	NaN	NaN	NaN	NaN	NaN	NaN	NaN	NaN	NaN	NaN	NaN	NaN	NaN	NaN	NaN
274	1e-05	1e-05	1e-05	1e-05	1e-05	1e-05	0.0019107	0.0057617	0.0091169	0.012093	0.014191	0.015725	0.01743	0.019144	0.020408	0.021626	0.023132	0.024565	0.025628	0.026854	0.028086	0.02985	0.031899	0.033835	0.035951	0.038796	0.04215	0.045689	0.049569	0.054108	0.058827	0.063972	0.069057	0.07416	0.079531	0.085302	0.091188	0.09747	0.10428	0.11133	0.11856	0.12582	0.13349	0.14156	0.15025	0.15958	0.16936	0.17984	0.19025
275	0.041651	0.029431	0.01863	0.009107	0.001268	1e-05	1e-05	1e-05	1e-05	1e-05	1e-05	0.0035271	0.0091786	0.014799	0.020195	0.025355	0.02977	0.034558	0.039403	0.044514	0.050289	0.056399	0.06261	0.068877	0.075203	0.081962	0.088816	0.096321	0.10346	0.11067	0.11777	0.12413	0.1301	0.13616	0.14201	0.14804	0.15438	0.16113	0.16741	0.17408	0.18121	0.18784	0.19547	0.20362	0.21225	0.22154	0.23094	0.24012	0.24914
276	1e-05	1e-05	1e-05	1e-05	1e-05	1e-05	0.0016085	0.0060718	0.011857	0.018252	0.025768	0.034404	0.044191	0.055544	0.067878	0.081543	0.096451	0.11275	0.13034	0.14939	0.1707	0.19344	0.21773	0.24384	0.27145	NaN	NaN	NaN	NaN	NaN	NaN	NaN	NaN	NaN	NaN	NaN	NaN	NaN	NaN	NaN	NaN	NaN	NaN	NaN	NaN	NaN	NaN	NaN	NaN
277	1e-05	1e-05	1e-05	1e-05	1e-05	1e-05	0.0034937	0.012886	0.02509	0.039191	0.055517	0.07466	0.097584	0.12454	NaN	NaN	NaN	NaN	NaN	NaN	NaN	NaN	NaN	NaN	NaN	NaN	NaN	NaN	NaN	NaN	NaN	NaN	NaN	NaN	NaN	NaN	NaN	NaN	NaN	NaN	NaN	NaN	NaN	NaN	NaN	NaN	NaN	NaN	NaN
278	1e-05	1e-05	1e-05	1e-05	1e-05	0.0040979	0.012959	0.024496	0.03897	0.056013	0.075912	0.099356	NaN	NaN	NaN	NaN	NaN	NaN	NaN	NaN	NaN	NaN	NaN	NaN	NaN	NaN	NaN	NaN	NaN	NaN	NaN	NaN	NaN	NaN	NaN	NaN	NaN	NaN	NaN	NaN	NaN	NaN	NaN	NaN	NaN	NaN	NaN	NaN	NaN
279	0.13511	0.10676	0.080339	0.055896	0.036502	0.02028	0.0065182	1e-05	1e-05	1e-05	1e-05	1e-05	1e-05	0.0026357	0.0084945	0.014261	0.020036	0.027266	0.034652	0.042356	0.051474	0.060233	0.072423	0.082393	0.092042	0.10257	0.11325	0.12433	0.13583	0.14653	0.15615	0.16412	0.17239	0.17793	0.18342	0.18933	0.1956	0.19979	0.20277	0.206	0.20839	0.211	0.21414	0.21606	0.2199	0.22491	0.22953	0.23201	0.23573
280	0.25968	0.20928	0.16409	0.12117	0.084338	0.054106	0.028415	0.0089074	1e-05	1e-05	1e-05	1e-05	1e-05	1e-05	0.0032285	0.010362	0.017687	0.025654	0.033528	0.04163	0.051267	0.061219	0.072089	0.081345	0.090624	0.10004	0.10838	0.11633	0.12595	0.13491	0.14329	0.15019	0.15649	0.16186	0.16747	0.17351	0.18058	0.18758	0.1947	0.20086	0.20716	0.21344	0.22055	0.22795	0.23659	0.24587	0.25511	0.26286	0.2711
281	0.050385	0.040013	0.03052	0.021879	0.014301	0.0082885	0.0037114	0.00053732	1e-05	1e-05	1e-05	1e-05	1e-05	1e-05	0.00054148	0.0013685	0.0019262	0.0023642	0.0024299	0.0024001	0.0029498	0.0039518	0.005097	0.0065487	0.0078222	0.009317	0.011271	0.013425	0.015834	0.018902	0.022249	0.025387	0.028276	0.030963	0.033298	0.035846	0.038181	0.040472	0.042767	0.044769	0.046486	0.047862	0.049476	0.051256	0.053225	0.055571	0.057853	0.060311	0.062487
282	1e-05	1e-05	1e-05	1e-05	1e-05	1e-05	0.00032954	0.0012963	0.0028439	0.004376	0.0061951	0.0082736	0.010868	0.013347	0.016025	0.019006	0.022277	0.026123	0.030108	0.034241	0.038811	0.043552	0.048707	0.053964	0.059513	0.065839	0.07264	0.07972	0.086623	0.094183	0.10225	0.11062	0.11906	0.12742	0.13564	0.14407	0.15218	0.16039	0.16869	0.17699	0.18478	0.1922	0.19956	0.207	0.21428	0.22224	0.23005	0.23789	0.24527
283	1e-05	1e-05	1e-05	1e-05	1e-05	0.00025665	0.0026773	0.0057273	0.0095581	0.013414	0.017873	0.02275	0.028069	0.034234	0.041029	0.048336	0.056286	0.064877	0.073985	0.083734	0.094973	0.10735	0.12096	0.13545	0.1504	0.16635	0.18379	0.20193	0.22097	0.24159	0.26331	0.28566	0.30892	NaN	NaN	NaN	NaN	NaN	NaN	NaN	NaN	NaN	NaN	NaN	NaN	NaN	NaN	NaN	NaN
284	1e-05	1e-05	1e-05	1e-05	1e-05	1e-05	0.0010192	0.0036638	0.0073049	0.011245	0.015579	0.020232	0.024884	0.029924	0.035195	0.040413	0.045847	0.051801	0.057541	0.06334	0.069965	0.077036	0.084696	0.092879	0.10077	0.1092	0.11836	0.12761	0.13693	0.14687	0.15688	0.16633	0.17575	0.18488	0.19398	0.2037	0.21338	0.22335	0.23364	0.24406	0.25464	0.26528	0.27678	0.28844	0.30055	0.31295	0.32516	0.33729	0.34877
285	0.022292	0.016016	0.010797	0.0066271	0.0028767	1e-05	1e-05	1e-05	1e-05	1e-05	1e-05	0.00023177	0.0030181	0.0056546	0.0079042	0.010066	0.012664	0.01537	0.018181	0.020786	0.023778	0.026421	0.028863	0.031214	0.033594	0.036441	0.03964	0.042655	0.045471	0.048492	0.05181	0.0551	0.058569	0.06209	0.06561	0.069284	0.072808	0.076507	0.080454	0.084521	0.088646	0.092575	0.096951	0.10142	0.10625	0.11161	0.11702	0.1228	0.12838
286	0.00042404	1e-05	1e-05	1e-05	1e-05	1e-05	1e-05	0.0013837	0.0042415	0.0072642	0.011053	0.015504	0.020223	0.02551	0.031328	0.037601	0.044568	0.052342	0.060359	0.068796	0.078431	0.08845	0.099443	0.11124	0.12338	0.13638	0.15013	0.16416	0.17828	0.19301	0.20766	0.22183	0.23578	0.24879	0.26131	0.27364	0.28535	0.29647	0.3071	0.31723	0.32659	0.33542	0.34414	0.35265	0.36119	0.36956	0.37731	0.38456	0.39137
287	0.0059046	0.0032085	0.0010363	1e-05	1e-05	1e-05	1e-05	1e-05	1e-05	0.00089683	0.002947	0.0056333	0.00866	0.011669	0.014731	0.017859	0.020996	0.024121	0.02716	0.03032	0.033839	0.037627	0.041538	0.045531	0.049644	0.05419	0.058982	0.063764	0.06861	0.073744	0.078927	0.083991	0.08882	0.093292	0.09753	0.10175	0.1055	0.10921	0.113	0.11654	0.11985	0.12287	0.12599	0.12923	0.13261	0.13629	0.13989	0.14382	0.14745
288	1e-05	1e-05	1e-05	1e-05	1e-05	1e-05	0.00071517	0.0024056	0.0047028	0.006737	0.0090287	0.011712	0.014405	0.017197	0.020148	0.023285	0.026697	0.030618	0.034851	0.03927	0.044475	0.050164	0.056289	0.063111	0.07026	0.078013	0.086411	0.095237	0.10433	0.11387	0.12373	0.13352	0.14324	0.15286	0.16214	0.17164	0.18098	0.19044	0.20009	0.20965	0.21921	0.22852	0.23833	0.24836	0.25867	0.26972	0.28088	0.29244	0.30379
289	1e-05	1e-05	1e-05	1e-05	1e-05	1e-05	0.0010955	0.0037782	0.0072305	0.010555	0.013989	0.01765	0.021221	0.024823	0.02834	0.03206	0.035697	0.039499	0.043078	0.046338	0.050302	0.054707	0.05942	0.064312	0.069195	0.07451	0.080068	0.085753	0.091585	0.097935	0.10473	0.11091	0.11661	0.12204	0.1275	0.13331	0.13899	0.14488	0.15099	0.1571	0.16317	0.16913	0.17582	0.18307	0.19078	0.19904	0.20748	0.21636	0.22518
290	0.0015985	0.00062506	0.00013772	1e-05	1e-05	1e-05	0.00080702	0.0024834	0.0045778	0.0062117	0.0079943	0.010148	0.01248	0.01479	0.017031	0.019403	0.021887	0.024822	0.027847	0.031325	0.036116	0.041566	0.047727	0.054632	0.062087	0.070595	0.080021	0.090124	0.10083	0.11231	0.1245	0.13691	0.14982	0.16295	0.17626	0.19027	0.20436	0.21902	0.23457	0.25081	0.26829	0.28695	NaN	NaN	NaN	NaN	NaN	NaN	NaN
291	0.00013261	1e-05	1e-05	1e-05	0.00056995	0.0024698	0.0051322	0.0087003	0.013635	0.018879	0.024792	0.031645	0.038972	0.046746	0.054587	0.063137	0.071885	0.08129	0.091011	0.101	0.11217	0.12455	0.13773	0.15191	0.16678	0.18316	0.2006	0.21918	0.23862	0.25884	0.28001	0.30157	0.32329	0.34576	0.36868	0.3928	NaN	NaN	NaN	NaN	NaN	NaN	NaN	NaN	NaN	NaN	NaN	NaN	NaN
292	0.0026478	2.6386e-05	1e-05	1e-05	1e-05	1e-05	1e-05	1e-05	0.0037991	0.0085353	0.014649	0.022394	0.031259	0.041363	0.052764	0.065394	0.079373	0.09488	0.11115	0.12833	0.14707	0.167	0.18784	0.20959	0.23145	0.25361	0.27643	0.29946	0.32272	0.34699	0.37242	0.39836	NaN	NaN	NaN	NaN	NaN	NaN	NaN	NaN	NaN	NaN	NaN	NaN	NaN	NaN	NaN	NaN	NaN
293	1e-05	1e-05	1e-05	1e-05	1e-05	1e-05	0.00064055	0.0026768	0.0053957	0.0078496	0.010009	0.013039	0.01645	0.019948	0.02373	0.02846	0.033541	0.038718	0.044168	0.050131	0.056916	0.064643	0.073128	0.082068	0.091271	0.1013	0.11204	0.12353	0.13647	0.15118	0.16802	0.18674	0.20778	NaN	NaN	NaN	NaN	NaN	NaN	NaN	NaN	NaN	NaN	NaN	NaN	NaN	NaN	NaN	NaN
294	0.0020856	8.6901e-05	1e-05	1e-05	1e-05	1e-05	1e-05	1e-05	0.0025384	0.0057231	0.0097397	0.014762	0.020427	0.026717	0.033567	0.040841	0.048376	0.056636	0.065423	0.074705	0.085036	0.096092	0.10786	0.12038	0.13317	0.14668	0.16117	0.17627	0.19159	0.20734	0.22324	0.23868	0.25371	0.26803	0.28156	0.29484	0.30757	0.31954	0.33096	0.34196	0.35201	0.36143	0.371	0.38028	0.3897	0.39949	0.40922	0.41872	0.42756
295	0.0028057	0.00079323	1e-05	1e-05	1e-05	1e-05	1e-05	1e-05	0.001645	0.004331	0.0076463	0.011496	0.015909	0.0205	0.025436	0.030625	0.035674	0.041201	0.04683	0.052649	0.059142	0.065997	0.073361	0.080977	0.088793	0.096941	0.10564	0.11482	0.12387	0.13329	0.14258	0.15171	0.16046	0.16871	0.17633	0.18388	0.19123	0.19824	0.20477	0.21114	0.21703	0.22267	0.22848	0.23458	0.24087	0.24785	0.25485	0.26175	0.2684
296	1e-05	1e-05	1e-05	1e-05	1e-05	1e-05	0.00090739	0.0031917	0.0060121	0.0079559	0.0090001	0.010274	0.011245	0.01186	0.01272	0.014171	0.015871	0.017493	0.019313	0.021528	0.024462	0.027997	0.03221	0.037229	0.042608	0.048615	0.055241	0.06214	0.069397	0.076995	0.084735	0.092165	0.10006	0.10741	0.11424	0.12146	0.12797	0.13425	0.14041	0.14603	0.15136	0.1564	0.16208	0.16714	0.1725	0.17824	0.18342	0.18894	0.19428
297	0.0018814	0.00059455	0.00022707	1e-05	1e-05	1e-05	1e-05	1e-05	1e-05	0.00026965	0.0010111	0.0023658	0.0039099	0.0053102	0.0072195	0.009938	0.013377	0.017223	0.021314	0.026264	0.032256	0.038851	0.046548	0.055118	0.064263	0.074163	0.0848	0.095486	0.10644	0.11778	0.12896	0.13931	0.14987	0.15938	0.16803	0.17652	0.18404	0.19109	0.19786	0.20375	0.20908	0.21427	0.22022	0.2253	0.23057	0.23637	0.24168	0.24703	0.25207
298	0.019492	0.013702	0.0086311	0.0041913	1e-05	1e-05	1e-05	1e-05	1e-05	1e-05	4.3949e-05	0.0028889	0.0061139	0.0095991	0.013442	0.017935	0.022775	0.028117	0.034169	0.041081	0.049258	0.058371	0.068589	0.080066	0.092333	0.10596	0.1206	0.13571	0.15164	0.16854	0.18666	0.20565	0.22655	0.24912	NaN	NaN	NaN	NaN	NaN	NaN	NaN	NaN	NaN	NaN	NaN	NaN	NaN	NaN	NaN
299	1e-05	1e-05	1e-05	1e-05	1e-05	1e-05	0.00080838	0.0031744	0.0063495	0.009755	0.013806	0.018425	0.023678	0.029446	0.035704	0.042235	0.048988	0.056343	0.063933	0.071658	0.08028	0.089412	0.099123	0.10912	0.11923	0.12977	0.14108	0.15276	0.16439	0.1765	0.1891	0.20138	0.21314	0.22438	0.23501	0.24566	0.256	0.26595	0.27554	0.28511	0.29417	0.30262	0.31142	0.32062	0.33021	0.3406	0.3511	0.36166	0.37195
300	0.011448	0.0073868	0.003893	0.00092651	1e-05	1e-05	1e-05	1e-05	1e-05	1e-05	0.0020225	0.0059937	0.01072	0.016094	0.022125	0.028699	0.035903	0.043877	0.052266	0.061067	0.070755	0.080924	0.091526	0.10261	0.11374	0.12537	0.13769	0.15022	0.16278	0.17554	0.18852	0.20126	0.21373	0.22595	0.23766	0.24957	0.26112	0.27235	0.28337	0.29414	0.30458	0.31437	0.32431	0.33431	0.3444	0.35497	0.3653	0.37556	0.38535
301	0.0010887	1e-05	1e-05	1e-05	1e-05	1e-05	1e-05	0.0001272	0.0017516	0.0034267	0.0054647	0.0079724	0.010559	0.013163	0.015659	0.018456	0.021433	0.024682	0.027989	0.031541	0.03567	0.040102	0.045004	0.050407	0.056128	0.062579	0.069605	0.077138	0.085268	0.094185	0.10374	0.11343	0.12341	0.13361	0.144	0.15494	0.16618	0.17784	0.18975	0.20182	0.21408	0.22635	0.23949	0.2534	0.26812	0.2841	0.30086	NaN	NaN
302	0.011167	0.0072516	0.0039974	0.0013392	1e-05	1e-05	1e-05	1e-05	1e-05	1e-05	0.0010372	0.0045902	0.0087585	0.013405	0.018415	0.023959	0.030225	0.037235	0.044367	0.051929	0.060213	0.069	0.078257	0.088019	0.097954	0.10859	0.11999	0.13135	0.14292	0.15503	0.16756	0.17983	0.19166	0.20327	0.21455	0.2262	0.23759	0.24867	0.25996	0.271	0.28193	0.29239	0.30327	0.31474	0.3264	0.33845	0.35012	0.36185	0.37347
303	0.00061713	1e-05	1e-05	1e-05	1e-05	1e-05	1e-05	0.00036394	0.0022063	0.0039176	0.0057229	0.0077909	0.0097142	0.011428	0.012942	0.014276	0.015572	0.01691	0.018138	0.019406	0.021213	0.023305	0.025802	0.028861	0.032372	0.036568	0.041524	0.046976	0.05281	0.059368	0.066501	0.073776	0.081156	0.08851	0.095929	0.10372	0.11177	0.12018	0.12895	0.13791	0.14722	0.15666	0.16691	0.1779	0.18969	0.20239	0.21544	0.22887	0.24218
304	0.0028125	0.00072878	1e-05	1e-05	1e-05	1e-05	1e-05	1e-05	0.0018495	0.0049897	0.0087949	0.013395	0.018572	0.02399	0.029853	0.035844	0.041935	0.048507	0.055255	0.062008	0.069253	0.076928	0.0848	0.092788	0.10099	0.10951	0.11861	0.12779	0.13691	0.14623	0.15564	0.16478	0.17329	0.18141	0.18914	0.19679	0.20399	0.21087	0.21757	0.2239	0.2299	0.23533	0.24072	0.24642	0.25231	0.25843	0.26422	0.26999	0.27531
305	0.027956	0.022566	0.01792	0.013763	0.0091192	0.0054297	0.0027526	0.00095028	0.00026475	1e-05	1e-05	1e-05	1e-05	1e-05	1e-05	0.00045125	0.0011892	0.0018082	0.0021959	0.0024498	0.0034081	0.004606	0.0058926	0.0072904	0.0086498	0.01015	0.011947	0.013763	0.015662	0.017925	0.020108	0.021805	0.023159	0.024164	0.025078	0.026149	0.026967	0.027749	0.028709	0.029272	0.029816	0.030149	0.031017	0.031812	0.033031	0.034521	0.035902	0.037531	0.039
306	0.014665	0.010792	0.0075767	0.0046065	0.0017932	1e-05	1e-05	1e-05	1e-05	1e-05	1e-05	0.00020457	0.001365	0.0023016	0.003061	0.0038973	0.0044745	0.0050436	0.0052955	0.00525	0.0055399	0.0059935	0.0063889	0.0068369	0.0073403	0.0080682	0.0089001	0.0099635	0.010984	0.01224	0.01369	0.014981	0.015996	0.01673	0.017359	0.017958	0.018434	0.018974	0.01939	0.019689	0.020013	0.020071	0.020382	0.020934	0.021833	0.023066	0.024416	0.025948	0.027175
307	0.0071201	0.003953	0.0015298	1e-05	1e-05	1e-05	1e-05	1e-05	1e-05	0.00044621	0.0030466	0.0064722	0.010418	0.01442	0.018616	0.022854	0.027307	0.032037	0.03691	0.041919	0.047216	0.052724	0.058517	0.064492	0.070612	0.077105	0.084305	0.091501	0.098691	0.10603	0.1135	0.1208	0.12768	0.1341	0.14009	0.14615	0.15194	0.15737	0.16295	0.16842	0.17367	0.17855	0.18377	0.18943	0.1955	0.20199	0.20848	0.21528	0.2221
308	0.0055395	0.0026518	0.00071228	1e-05	1e-05	1e-05	1e-05	1e-05	1e-05	0.0018374	0.0056857	0.011249	0.017962	0.025781	0.035142	0.04666	0.059729	0.07477	0.091841	0.11099	0.13281	0.15697	0.18331	0.21163	0.24158	0.27346	0.30658	0.34051	0.37496	0.40954	0.44364	0.4763	0.50732	0.53652	0.56382	0.5892	0.61185	0.6322	0.65078	0.66691	0.68103	0.69277	0.70346	0.71265	0.72084	0.72816	0.73465	0.74066	0.74591
309	0.10004	0.10082	0.10184	0.10279	0.10385	0.10546	0.10761	0.11046	0.11419	0.11797	0.12214	0.12682	0.13172	0.13707	0.14306	0.14956	0.15656	0.16411	0.17196	0.18027	0.18968	0.19977	0.21054	0.22215	0.23421	0.24713	0.26107	0.27591	0.29175	0.30875	0.3266	0.34499	0.36395	0.38354	0.40392	NaN	NaN	NaN	NaN	NaN	NaN	NaN	NaN	NaN	NaN	NaN	NaN	NaN	NaN
310	0.0048832	0.0023993	0.00043322	1e-05	1e-05	1e-05	1e-05	1e-05	1e-05	0.0019304	0.00478	0.0083879	0.012457	0.016828	0.021728	0.026886	0.032485	0.038789	0.045304	0.052164	0.059845	0.068334	0.077346	NaN	NaN	NaN	NaN	NaN	NaN	NaN	NaN	NaN	NaN	NaN	NaN	NaN	NaN	NaN	NaN	NaN	NaN	NaN	NaN	NaN	NaN	NaN	NaN	NaN	NaN
311	1e-05	1e-05	1e-05	1e-05	1e-05	1e-05	0.0011451	0.0043749	0.0092201	0.014193	0.020321	0.028494	0.03848	0.050531	0.064764	0.081874	0.10146	0.12395	0.14908	0.1772	0.20875	0.24366	0.28132	0.32078	0.36144	0.40336	0.44566	0.4875	0.52831	0.5681	0.60523	0.63953	0.67008	0.69675	0.72023	0.74088	0.75797	0.77229	0.7844	0.79384	0.80091	0.80634	0.81071	0.81407	0.81739	0.82034	0.82251	0.82453	0.82573
312	0.062844	0.049342	0.037048	0.02658	0.01748	0.010042	0.0042617	0.00029158	1e-05	1e-05	1e-05	1e-05	1e-05	1e-05	0.00053117	0.0012896	0.0018204	0.0024714	0.0029047	0.0032315	0.0044206	0.0060032	0.0078647	0.010014	0.012023	0.014743	0.017644	0.020797	0.023998	0.027291	0.031205	0.034687	0.037669	0.040182	0.042368	0.044454	0.046169	0.047956	0.049655	0.051024	0.052514	0.053438	0.054831	0.056693	0.059087	NaN	NaN	NaN	NaN
313	1e-05	1e-05	1e-05	1e-05	1e-05	1e-05	0.0001378	0.00091509	0.0026376	0.0046058	0.0065665	0.0082747	0.010147	0.012192	0.014366	0.016052	0.0174	0.019251	0.021082	0.022516	0.024113	0.026192	0.028423	0.030603	0.032971	0.035483	0.038195	0.041025	0.04374	0.046529	0.049576	0.052428	0.05461	0.056271	0.057726	0.059017	0.059975	0.06129	0.062604	0.063742	0.064802	0.065606	0.066568	0.067899	0.06963	0.071805	0.074245	0.077018	0.079424
314	0.020704	0.015985	0.011771	0.0078579	0.0040153	1e-05	1e-05	0.0014156	0.0034709	0.0053417	0.0077227	NaN	NaN	NaN	NaN	NaN	NaN	NaN	NaN	NaN	NaN	NaN	NaN	NaN	NaN	NaN	NaN	NaN	NaN	NaN	NaN	NaN	NaN	NaN	NaN	NaN	NaN	NaN	NaN	NaN	NaN	NaN	NaN	NaN	NaN	NaN	NaN	NaN	NaN
315	1e-05	1e-05	1e-05	1e-05	1e-05	1e-05	0.0013401	0.0036875	0.0058338	0.0079407	0.0099994	0.011964	0.014199	0.01691	0.019704	0.02276	0.025792	0.029051	0.03237	0.035846	0.039235	0.04306	0.046858	0.050378	0.054053	0.057879	0.061696	0.065655	0.070056	0.074477	0.07883	0.083279	0.087182	0.091034	0.094962	0.098694	0.1025	0.10622	0.10977	0.11308	0.11639	0.11978	0.12329	0.12714	0.13091	0.13448	0.13809	0.14135	0.14421
316	1e-05	1e-05	1e-05	1e-05	1e-05	1e-05	0.0013665	0.0044154	0.0075897	0.011383	0.015416	0.019947	0.024981	0.030751	0.036738	0.04347	0.050699	0.058544	0.067164	0.076476	0.086353	0.097303	0.10893	0.12127	0.13398	0.14702	0.16054	0.17471	0.1893	0.20414	0.21915	0.23419	0.24886	0.2634	0.27766	0.29206	0.30648	0.32081	0.33459	0.34793	0.3611	0.37411	0.38681	0.39967	0.41188	0.42401	0.43582	0.44735	0.45834
317	1e-05	1e-05	1e-05	1e-05	1e-05	1e-05	0.0016141	0.0039275	0.005954	0.0077453	0.0095627	0.011044	0.012706	0.014698	0.01665	0.018723	0.020783	0.023008	0.025619	0.028376	0.031135	0.03398	0.036841	0.039613	0.042641	0.045661	0.048626	0.0517	0.055033	0.058152	0.061174	0.064311	0.067131	0.069943	0.072597	0.074878	0.077337	0.079916	0.082621	0.085413	0.08835	0.091386	0.094508	0.098112	0.1018	0.10554	0.10957	0.11349	0.1171
318	0.0046481	0.0026288	0.00068384	1e-05	1e-05	1e-05	1e-05	1e-05	1e-05	0.0013264	0.0036802	0.0065888	0.009761	0.013391	0.017152	0.021478	0.0262	0.031237	0.036578	0.042262	0.04786	0.054011	0.060364	0.067406	0.07445	0.081734	0.089299	0.097267	0.10577	0.11441	0.12308	0.13215	0.14132	0.1508	0.16001	0.16983	0.17993	0.19	0.19974	0.20946	0.21949	0.22953	0.2395	0.24961	0.2592	0.26884	0.27801	0.28646	0.29455
319	1e-05	1e-05	1e-05	1e-05	1e-05	1e-05	0.0060521	0.015795	0.023459	0.028706	0.031505	0.031568	0.03071	0.029853	0.028887	0.02801	0.027206	0.026231	0.025535	0.024633	0.023773	0.023296	0.023695	0.024244	0.025112	0.026197	0.027859	0.030035	0.033146	0.036497	0.040839	0.045941	0.051615	0.057287	0.063347	0.069809	0.07652	0.083055	0.089647	0.095756	0.10202	0.1078	0.11341	0.1193	0.12502	0.13045	0.1363	0.14235	0.14869
320	1e-05	1e-05	1e-05	1e-05	1e-05	1e-05	0.0016212	0.0056519	0.010537	0.01644	0.023432	0.031512	0.040745	0.051194	0.062579	0.075192	0.089256	0.10421	0.12038	0.13751	0.15538	0.17413	0.19346	0.21351	0.23363	0.25372	0.27397	0.29467	0.31662	0.34013	0.36556	NaN	NaN	NaN	NaN	NaN	NaN	NaN	NaN	NaN	NaN	NaN	NaN	NaN	NaN	NaN	NaN	NaN	NaN
321	0.00024675	1e-05	1e-05	1e-05	1e-05	1e-05	1e-05	0.00059161	0.0020488	0.0042526	0.0068085	0.009994	0.013645	0.01824	0.023228	0.028913	0.035478	0.04225	0.049767	0.057615	0.065706	0.074747	0.084104	0.094376	0.1048	0.11547	0.12663	0.1382	0.15061	0.16341	0.1767	0.19046	0.20425	0.21934	0.23537	0.25329	0.27369	0.29673	NaN	NaN	NaN	NaN	NaN	NaN	NaN	NaN	NaN	NaN	NaN
322	0.00027026	1e-05	1e-05	1e-05	1e-05	1e-05	1e-05	0.00061653	0.0018966	0.003588	0.0055453	0.0078894	0.010338	0.013004	0.015518	0.018311	0.021463	0.02452	0.028193	0.03178	0.035277	0.039075	0.042962	0.047421	0.051926	0.056593	0.061573	0.066721	0.072318	0.077391	0.082747	0.088252	0.093659	0.099343	0.10468	0.11006	0.11561	0.12088	0.12578	0.13058	0.13577	0.1408	0.14577	0.15099	0.15574	0.16056	0.16535	0.16976	0.17391
323	0.0028418	0.0018174	0.00069024	7.7077e-05	1e-05	1e-05	1e-05	1e-05	1e-05	1e-05	0.0014151	0.0030093	0.0044275	0.0062153	0.0078697	0.0099151	0.012521	0.015043	0.018177	0.021197	0.023947	0.026693	0.029527	0.033079	0.036523	0.040185	0.044092	0.047905	0.052025	0.055767	0.059648	0.063704	0.067781	0.072181	0.076315	0.080681	0.08532	0.090087	0.095076	0.10043	0.10649	0.11284	0.11964	0.12714	0.13462	0.14258	0.15102	0.15948	0.16796
324	0.0020109	0.00082166	1e-05	1e-05	1e-05	1e-05	1e-05	1e-05	0.00079566	0.0031222	0.0060024	0.0090732	0.01304	0.017574	0.021727	0.026836	0.032115	0.037511	0.043224	0.048663	0.054619	0.061568	0.069257	0.077283	0.085747	0.094941	0.10479	0.11565	0.12789	0.14044	0.15377	0.16739	0.18128	0.19512	0.20905	0.22348	0.2379	0.25206	0.26572	0.27854	0.29131	0.30351	0.31529	0.3268	0.3382	0.34928	0.36001	0.37045	0.38057
325	0.0066142	0.0041566	0.0020006	0.00074788	1e-05	1e-05	1e-05	1e-05	1e-05	1e-05	0.00040693	0.0024975	0.0051545	0.0081306	0.011053	0.014466	0.018287	0.02199	0.026005	0.029676	0.033453	0.037626	0.04193	0.046449	0.0508	0.054967	0.059285	0.063682	0.068806	0.073756	0.078923	0.084031	0.089167	0.094171	0.098736	0.10356	0.10848	0.11311	0.11752	0.12126	0.12508	0.1286	0.13199	0.1353	0.13852	0.142	0.14548	0.14902	0.15263
326	1e-05	1e-05	0.0016677	0.0041274	0.0062776	0.0083126	0.010467	0.012579	0.014937	0.017374	0.020069	0.022726	0.025292	0.028471	0.031723	0.035559	0.040031	0.044437	NaN	NaN	NaN	NaN	NaN	NaN	NaN	NaN	NaN	NaN	NaN	NaN	NaN	NaN	NaN	NaN	NaN	NaN	NaN	NaN	NaN	NaN	NaN	NaN	NaN	NaN	NaN	NaN	NaN	NaN	NaN
327	1e-05	1e-05	1e-05	1e-05	1e-05	1e-05	0.00082457	0.0023369	0.0036678	0.0048186	0.005829	0.0070019	0.0081525	0.0096509	0.011064	0.012893	0.015283	0.017382	0.019807	0.022028	0.024111	0.026267	0.028198	0.030327	0.032363	0.034647	0.037004	0.039265	0.041993	0.044432	0.047169	0.050032	0.052885	0.055891	0.058722	0.061497	0.06439	0.067178	0.06991	0.0725	0.075485	0.078272	0.081183	0.084161	0.087037	0.090124	0.093368	0.096204	0.099095
328	1e-05	1e-05	1e-05	1e-05	1e-05	1e-05	0.00043338	0.0010448	0.0013768	0.0018919	0.002485	0.0036199	0.0049617	0.0066117	0.0082261	0.01033	0.013251	0.016204	0.019615	0.023038	0.02631	0.029801	0.03309	0.03666	0.040344	0.043925	0.047757	0.051511	0.055941	0.060129	0.06449	0.069117	0.073939	0.079008	0.083875	0.088766	0.094203	0.099485	0.10482	0.10975	0.11521	0.12075	0.12646	0.13249	0.13854	0.14511	0.15211	0.15905	0.16639
329	1e-05	1e-05	1e-05	1e-05	1e-05	1e-05	0.0011642	0.0039647	0.0072498	0.010865	0.015599	0.020708	0.027228	0.035658	0.045762	0.057319	0.071096	0.085502	0.10164	0.11915	0.13794	0.15814	0.18042	0.20399	0.22919	0.2562	NaN	NaN	NaN	NaN	NaN	NaN	NaN	NaN	NaN	NaN	NaN	NaN	NaN	NaN	NaN	NaN	NaN	NaN	NaN	NaN	NaN	NaN	NaN
330	1e-05	1e-05	1e-05	1e-05	1e-05	1e-05	0.0013708	0.0036183	0.0061997	0.0086512	0.011125	0.013432	0.015582	0.018337	0.021142	0.024305	0.02812	0.03209	0.036766	0.041163	0.045435	0.049897	0.054266	0.059171	0.063896	0.06886	0.07408	0.07895	0.084077	0.08883	0.093528	0.098374	0.103	0.10779	0.11207	0.11627	0.12041	0.12436	0.12836	0.13216	0.13626	0.14059	0.14515	0.15002	0.15484	0.16009	0.16553	0.1706	0.17544
331	1e-05	1e-05	1e-05	1e-05	1e-05	1e-05	0.0015866	0.0047412	0.0082141	0.012108	0.016512	0.021107	0.025945	0.031529	0.03751	0.044156	0.051288	0.058762	0.066795	0.075117	0.08353	0.092065	0.10105	0.11039	0.1197	0.12892	0.13822	0.14778	0.15764	0.16721	0.17684	0.18654	0.19618	0.20565	0.21476	0.2237	0.2325	0.24108	0.24915	0.25685	0.26461	0.27214	0.27953	0.28701	0.29414	0.30108	0.30795	0.31465	0.32098
332	1e-05	1e-05	1e-05	1e-05	1e-05	1e-05	0.0018159	0.0059825	0.010331	0.014777	0.019437	0.023686	0.028474	0.034061	0.040379	0.046877	0.054048	0.060848	0.06809	0.075314	0.082507	0.089617	0.097215	0.10467	0.11206	0.11929	0.12672	0.13439	0.14227	0.15001	0.158	0.16637	0.17469	0.18294	0.19115	0.19962	0.20816	0.21662	0.22463	0.23296	0.24149	0.24995	0.25829	0.26704	0.27568	0.28444	0.29309	0.3019	0.31111
333	1e-05	1e-05	1e-05	1e-05	1e-05	1e-05	0.0010346	0.0030636	0.0054401	0.0084637	0.012126	0.016164	0.020842	0.026394	0.032483	0.039169	0.046289	0.053751	0.062109	0.070943	0.07982	0.088898	0.098361	0.10795	0.11738	0.1266	0.13601	0.14575	0.15594	0.16586	0.17567	0.18585	0.19614	0.2065	0.21677	0.22715	0.23768	0.24784	0.25766	0.26715	0.27658	0.28599	0.29506	0.30403	0.31259	0.32076	0.32863	0.33616	0.34362
334	1e-05	1e-05	1e-05	1e-05	1e-05	1e-05	0.0012019	0.0035417	0.0058551	0.0085298	0.011565	0.014647	0.017864	0.021657	0.025731	0.030407	0.035482	0.040724	0.04639	0.052399	0.058378	0.064594	0.071214	0.078157	0.084989	0.091731	0.098627	0.10563	0.11316	0.12061	0.12811	0.13589	0.14369	0.15155	0.15926	0.1672	0.17509	0.18282	0.19045	0.19776	0.20526	0.21275	0.22007	0.2274	0.23446	0.24135	0.24802	0.25463	0.26096
335	0.0027318	0.00093834	1e-05	1e-05	1e-05	1e-05	1e-05	1e-05	0.0012023	0.0041806	0.0082403	0.013138	0.018674	0.0251	0.031964	0.03952	0.047507	0.055852	0.064422	0.073054	0.081761	0.09069	0.09954	0.10869	0.11755	0.12599	0.13445	0.14314	0.15236	0.16154	0.1706	0.17967	0.18887	0.19803	0.20683	0.21603	0.22557	0.23517	0.24425	0.25266	0.26088	0.26893	0.27686	0.28459	0.29235	0.30026	0.30808	0.31566	0.32296
336	0.00644	0.0039219	0.0015834	1e-05	1e-05	1e-05	1e-05	1e-05	1e-05	0.00017639	0.0022579	0.0048851	0.0079231	0.011219	0.014713	0.018288	0.02207	0.025781	0.02944	0.0333	0.037099	0.041089	0.045122	0.049218	0.053355	0.057366	0.061508	0.065964	0.070971	0.075913	0.080866	0.085947	0.091129	0.096518	0.10191	0.10765	0.11361	0.11953	0.12526	0.13051	0.13617	0.14182	0.14763	0.15345	0.15896	0.16442	0.16957	0.17452	0.17932
337	0.012159	0.0084908	0.0048437	0.0019393	1e-05	1e-05	1e-05	1e-05	1e-05	1e-05	0.00011416	0.003214	0.0073631	0.012412	0.018229	0.024566	0.031796	0.040152	0.049534	0.060325	0.071901	0.084652	0.098483	0.11321	0.12878	0.14504	0.16256	0.18141	0.20185	0.22345	0.2462	0.2706	NaN	NaN	NaN	NaN	NaN	NaN	NaN	NaN	NaN	NaN	NaN	NaN	NaN	NaN	NaN	NaN	NaN
338	1e-05	1e-05	1e-05	1e-05	1e-05	1e-05	0.00083534	0.0025324	0.0045103	0.0057792	0.0082384	0.0097884	0.01096	0.013037	0.014709	0.016923	0.018992	0.02128	0.023668	0.026323	0.029284	0.031957	0.035207	0.038896	0.042281	0.045075	0.048251	0.051884	0.055719	0.059798	0.063502	0.067612	0.071963	0.076731	0.081438	0.08615	0.091126	0.09549	0.099296	0.10318	0.1067	0.11064	0.11441	0.11836	0.12196	0.12506	0.12819	0.13142	0.13523
339	0.043516	0.034277	0.024811	0.016924	0.010049	0.0041992	0.00016554	1e-05	1e-05	1e-05	1e-05	1e-05	1e-05	0.0040427	0.0083164	0.013094	0.018036	0.022182	0.026824	0.03206	0.037532	0.043	0.048823	0.054706	0.059787	0.064581	0.0695	0.075093	0.081632	0.088107	0.094327	0.10096	0.10769	0.11514	0.12319	0.13171	0.14123	0.1508	0.16002	0.16922	0.17884	0.18939	0.20002	0.21192	0.22357	0.23451	0.24541	0.25549	0.26569
340	1e-05	1e-05	1e-05	1e-05	1e-05	1e-05	0.00073047	0.0029591	0.0058714	0.0098277	0.014827	0.021006	0.028178	0.0362	0.04492	0.053986	0.063346	0.073033	0.082976	0.093119	0.10304	0.11305	0.12264	0.1319	0.14098	0.1495	0.15829	0.16726	0.17677	0.18604	0.19541	0.20502	0.21452	0.22407	0.2334	0.24297	0.25318	0.26331	0.27307	0.28227	0.29166	0.3007	0.30927	0.31787	0.32629	0.33503	0.34388	0.35224	0.36039
341	0.023952	0.018521	0.013438	0.0091102	0.0051717	0.0018227	1e-05	1e-05	1e-05	1e-05	1e-05	1e-05	0.00075283	0.0035379	0.006888	0.010771	0.015293	0.020262	0.025794	0.032129	0.039023	0.046632	0.054833	0.06378	0.0732	0.082955	0.09329	0.10425	0.116	0.12756	0.13921	0.15113	0.16324	0.17556	0.18761	0.19983	0.21197	0.22395	0.23562	0.24672	0.25838	0.2699	0.28144	0.29278	0.30357	0.31432	0.32472	0.33501	0.34499
342	0.0030108	0.0022145	0.0012828	0.00037446	1e-05	1e-05	1e-05	1e-05	1e-05	1e-05	0.00023014	0.0010747	0.0020839	0.0035202	0.0052364	0.0068661	0.0086576	0.010521	0.012712	0.015131	0.017458	0.019935	0.022322	0.024977	0.02722	0.02931	0.031582	0.034122	0.036957	0.039459	0.041829	0.044304	0.046785	0.049292	0.051478	0.054149	0.056979	0.059844	0.062357	0.064517	0.066909	0.069466	0.072055	0.074829	0.077596	0.080653	0.083797	0.086917	0.090032
343	1e-05	1e-05	1e-05	1e-05	1e-05	1e-05	0.0005611	0.0017432	0.0024673	0.0032075	0.0042949	0.0054264	0.0066773	0.0082868	0.010175	0.012202	0.014784	0.017616	0.020621	0.023804	0.026951	0.030082	0.033059	0.035959	0.038956	0.041816	0.044781	0.047763	0.051129	0.054254	0.057505	0.060893	0.064449	0.068225	0.072021	0.075896	0.079969	0.083907	0.087684	0.091201	0.094829	0.098315	0.1017	0.10496	0.10795	0.11091	0.11396	0.11683	0.11983
344	0.0071067	0.0042938	0.0016636	1e-05	1e-05	1e-05	1e-05	1e-05	1e-05	0.00047949	0.0031133	0.0066156	0.010756	0.015472	0.020793	0.026249	0.032132	0.038151	0.044612	0.051513	0.058597	0.066144	0.073609	0.08145	0.089212	0.09689	0.10496	0.11333	0.1222	0.13099	0.1399	0.14903	0.15818	0.16784	0.17744	0.18784	0.1986	0.20966	0.22084	0.23205	0.24367	0.25555	0.26763	0.28027	0.29264	0.30529	0.31769	0.33004	0.34201
345	1e-05	1e-05	1e-05	1e-05	1e-05	1e-05	0.0016529	0.0050336	0.008502	0.012059	0.015522	0.018894	0.022253	0.025725	0.029042	0.032481	0.036018	0.039388	0.043027	0.046826	0.050689	0.054849	0.059468	0.064635	0.070067	0.076264	0.083332	0.091424	0.10086	0.11091	0.12198	0.1342	0.14761	0.16236	0.1783	0.19589	0.2148	0.23493	0.25629	0.27881	0.30336	NaN	NaN	NaN	NaN	NaN	NaN	NaN	NaN
346	1e-05	1e-05	1e-05	1e-05	1e-05	1e-05	0.00085464	0.0032954	0.0063484	0.010208	0.014774	0.02022	0.026429	0.033168	0.040385	0.047806	0.055576	0.063197	0.071198	0.079836	0.088356	0.097521	0.10686	0.11654	0.12657	0.13693	0.14807	0.15984	0.17267	0.18554	0.19859	0.21213	0.22592	0.24024	0.25466	0.26954	0.28453	0.29932	0.31418	0.32841	0.34317	0.35777	0.37246	0.38693	0.40066	0.41417	0.42712	0.43955	0.45199
347	0.0035021	0.0016521	0.0001684	1e-05	1e-05	1e-05	1e-05	1e-05	1e-05	0.0012783	0.0035383	0.0067152	0.010623	0.015141	0.020427	0.026005	0.032375	0.039103	0.046707	0.055562	0.065009	0.075333	0.086355	0.098361	0.11081	0.12371	0.13771	0.15255	0.16862	0.18492	0.20117	0.21793	0.23494	0.2522	0.26923	0.28676	0.30437	0.32177	0.33876	0.35497	0.37129	0.38735	0.40295	0.41825	0.43286	0.44721	0.46104	0.47436	0.48702
348	1e-05	1e-05	1e-05	1e-05	1e-05	1e-05	0.00097659	0.0030973	0.0055465	0.0084105	0.011395	0.014717	0.018407	0.0228	0.027641	0.032961	0.038626	0.044324	0.050463	0.056861	0.063314	0.070016	0.077016	0.084196	0.091019	0.097927	0.105	0.1126	0.12101	0.12934	0.13784	0.14662	0.15564	0.16492	0.1744	0.18445	0.19462	0.20491	0.21489	0.22461	0.23469	0.2449	0.25521	0.26567	0.27567	0.28549	0.29512	0.30463	0.31377
349	0.0021044	0.0012744	0.00037119	1e-05	1e-05	1e-05	1e-05	1e-05	1e-05	0.00068989	0.0019505	0.0033814	0.0052167	0.0074348	0.00987	0.01277	0.015994	0.019118	0.022598	0.026398	0.030132	0.034111	0.038245	0.042367	0.046378	0.050527	0.054634	0.059014	0.063981	0.068776	0.073649	0.078866	0.084131	0.089616	0.095317	0.10139	0.10746	0.11361	0.11977	0.12571	0.13198	0.13828	0.14439	0.1506	0.15653	0.16212	0.16742	0.17261	0.1775
350	1e-05	1e-05	1e-05	1e-05	1e-05	1e-05	0.00078946	0.0028077	0.0052239	0.0083944	0.012162	0.016203	0.020629	0.02588	0.031714	0.038154	0.044916	0.051818	0.059151	0.066901	0.074722	0.082869	0.091452	0.10042	0.1092	0.11788	0.12673	0.13632	0.14657	0.15696	0.16754	0.17851	0.18971	0.20137	0.21319	0.2255	0.23809	0.25085	0.26336	0.27604	0.28979	0.30484	0.32134	0.33986	NaN	NaN	NaN	NaN	NaN
351	1e-05	1e-05	1e-05	1e-05	1e-05	1e-05	0.000726	0.0026449	0.0049355	0.0080395	0.011636	0.015899	0.021138	0.027406	0.034413	0.042239	0.050884	0.06032	0.070537	0.081384	0.092417	0.10398	0.1159	0.12779	0.1393	0.15071	0.16208	0.17342	0.18454	0.19501	0.20515	0.21519	0.22464	0.23371	0.2425	0.25138	0.2598	0.26773	0.27522	0.28244	0.28967	0.29649	0.30272	0.30907	0.31485	0.32005	0.32452	0.32879	0.33263
352	1e-05	1e-05	1e-05	1e-05	1e-05	1e-05	0.0019003	0.00538	0.0086952	0.012299	0.015745	0.019087	0.02237	0.026076	0.030056	0.034277	0.038798	0.043153	0.047915	0.05259	0.056835	0.060941	0.065066	0.069146	0.072577	0.075907	0.079147	0.082473	0.086149	0.089339	0.092651	0.096189	0.09989	0.10363	0.10754	0.11201	0.11655	0.12104	0.12551	0.13012	0.13523	0.14051	0.14582	0.15135	0.15676	0.16196	0.1672	0.17248	0.17772
353	1e-05	1e-05	1e-05	1e-05	1e-05	1e-05	0.0016587	0.0050122	0.0082785	0.011714	0.015274	0.0187	0.022488	0.026711	0.031268	0.036068	0.041569	0.046957	0.052705	0.058361	0.063992	0.069481	0.075098	0.080601	0.085976	0.091215	0.096467	0.10154	0.10698	0.11208	0.11747	0.123	0.12838	0.13372	0.1388	0.14391	0.14907	0.15408	0.15879	0.16316	0.16762	0.17182	0.17562	0.17977	0.18374	0.18774	0.19158	0.19521	0.19864
354	1e-05	1e-05	1e-05	1e-05	1e-05	1e-05	0.00052598	0.0017615	0.0029589	0.0046352	0.0065827	0.0084935	0.010623	0.013421	0.01652	0.020389	0.024572	0.028657	0.033016	0.037797	0.042513	0.047313	0.052419	0.057778	0.062873	0.067897	0.072616	0.077634	0.083104	0.088596	0.094022	0.099736	0.10578	0.11224	0.11866	0.12551	0.13253	0.13967	0.14651	0.15325	0.16012	0.16735	0.17448	0.18169	0.18835	0.19493	0.20154	0.20823	0.2147
355	1e-05	1e-05	1e-05	1e-05	1e-05	1e-05	0.0012601	0.0035328	0.0054738	0.0070996	0.0085995	0.010125	0.011556	0.013394	0.015413	0.017426	0.019802	0.021944	0.024296	0.026875	0.029622	0.032535	0.035304	0.038201	0.040845	0.043317	0.045914	0.04857	0.051742	0.054624	0.057471	0.060264	0.062886	0.06563	0.068236	0.070989	0.073749	0.076364	0.078733	0.080908	0.083286	0.085721	0.088152	0.090852	0.093365	0.095898	0.098531	0.10121	0.10387
356	0.00048973	0.00031763	1e-05	1e-05	1e-05	1e-05	1e-05	1e-05	1.3328e-05	0.00078147	0.0016879	0.0026269	0.0038149	0.005503	0.0077459	0.01065	0.014018	0.01751	0.021507	0.025947	0.030378	0.035299	0.040584	0.046438	0.052315	0.058029	0.063777	0.069886	0.076463	0.082859	0.089307	0.096223	0.10319	0.11053	0.11774	0.12521	0.13309	0.14094	0.14874	0.15654	0.16485	0.17349	0.18213	0.1911	0.19984	0.20863	0.21749	0.2262	0.23502
357	1e-05	1e-05	1e-05	1e-05	1e-05	1e-05	0.0014543	0.004283	0.0071151	0.010416	0.014013	0.01766	0.021569	0.026051	0.031201	0.037203	0.043631	0.050431	0.057814	0.065585	0.073079	0.080801	0.088857	0.097107	0.10525	0.11335	0.1212	0.12922	0.13733	0.1451	0.15285	0.16091	0.16898	0.17701	0.18498	0.1931	0.20108	0.20906	0.21681	0.22451	0.23265	0.24106	0.24929	0.2576	0.26563	0.27375	0.28223	0.29085	0.29934
358	1e-05	1e-05	1e-05	1e-05	1e-05	1e-05	0.00094695	0.002794	0.0046325	0.0064971	0.0082226	0.0099672	0.011877	0.014078	0.016578	0.019726	0.023389	0.026977	0.030896	0.03495	0.038982	0.043265	0.047698	0.05224	0.056649	0.06107	0.065467	0.070069	0.075211	0.080377	0.0858	0.091547	0.097488	0.10382	0.11026	0.11718	0.12437	0.13163	0.13868	0.14567	0.15275	0.15996	0.16727	0.17486	0.18228	0.1898	0.19725	0.20458	0.21182
359	1e-05	1e-05	1e-05	1e-05	1e-05	1e-05	0.0011962	0.0036698	0.006391	0.0096729	0.013061	0.016636	0.020635	0.025088	0.02997	0.035579	0.041703	0.047903	0.054396	0.061078	0.067736	0.074636	0.081831	0.089103	0.096233	0.10327	0.11002	0.11701	0.1244	0.13165	0.13887	0.14608	0.15357	0.16129	0.16893	0.1767	0.18456	0.19253	0.20024	0.20791	0.21611	0.22476	0.23357	0.24254	0.25124	0.26028	0.26988	0.27976	0.28961
360	1e-05	1e-05	1e-05	1e-05	1e-05	1e-05	0.0020856	0.0062668	0.010293	0.01443	0.018538	0.022585	0.027094	0.032251	0.038224	0.045125	0.053083	0.061402	0.070665	0.080798	0.091321	0.1025	0.11463	0.12724	0.14003	0.15294	0.16614	0.17939	0.19326	0.2068	0.22022	0.23379	0.24723	0.26025	0.27305	0.28599	0.29896	0.31159	0.32403	0.33607	0.34809	0.35997	0.37139	0.38285	0.39399	0.40469	0.41494	0.42453	0.43343
361	1e-05	1e-05	1e-05	1e-05	1e-05	1e-05	0.0077852	0.021085	0.032498	0.0413	0.047997	0.05126	0.0528	0.052815	0.051023	0.04898	0.046105	0.041776	0.037247	0.032972	0.028014	0.024742	0.022016	0.021192	0.022673	0.024244	0.025432	0.025663	0.026854	0.027562	0.028447	0.03079	0.031006	0.032165	0.032522	0.031748	0.03239	0.034025	0.037187	0.041065	0.046162	0.05105	0.054862	0.059788	0.063388	0.06665	0.069862	0.072166	0.07412
362	1e-05	1e-05	1e-05	1e-05	1e-05	1e-05	0.0022698	0.0069875	0.011891	0.017021	0.022286	0.027739	0.033773	0.040446	0.047754	0.055641	0.064319	0.073259	0.082949	0.093042	0.10343	0.11447	0.12612	0.13817	0.15013	0.16231	0.17506	0.18832	0.20232	0.21616	0.2303	0.24487	0.25954	0.27433	0.28918	0.30457	0.32003	0.33521	0.35011	0.36484	0.37966	0.39456	0.40903	0.42348	0.4373	0.45074	0.46397	0.47689	0.48942
363	1e-05	1e-05	1e-05	1e-05	1e-05	1e-05	0.0011109	0.0031966	0.0049681	0.0065203	0.0075902	0.008454	0.009186	0.0098662	0.010592	0.011518	0.012699	0.013354	0.014277	0.015295	0.016117	0.017237	0.018523	0.019903	0.021236	0.02269	0.024366	0.026132	0.028295	0.03024	0.032265	0.034626	0.037174	0.039876	0.042453	0.045402	0.048275	0.05101	0.05381	0.056791	0.059989	0.063424	0.066918	0.070457	0.074079	0.077832	0.081569	0.085373	0.089113
364	1e-05	1e-05	1e-05	1e-05	1e-05	1e-05	0.0015927	0.0045433	0.0074824	0.010777	0.014146	0.017386	0.02045	0.022883	0.025673	0.028507	0.030798	0.03275	0.034266	0.035687	0.036925	0.03817	0.03971	0.041438	0.043492	0.045262	0.046302	0.048346	0.051088	0.054061	0.057123	0.059906	0.062823	0.065432	0.067739	0.07024	0.072831	0.076006	0.078481	0.080376	0.083095	0.086129	0.089737	0.093684	0.098168	0.10292	0.10775	0.11246	0.11674
365	1e-05	1e-05	1e-05	1e-05	1e-05	0.0017955	0.0062274	0.010903	0.016349	0.022564	0.029026	0.036246	0.044483	0.053699	0.063843	0.075395	0.088336	0.10237	0.11806	0.13465	0.152	0.1708	0.19102	0.21273	0.23589	0.26135	NaN	NaN	NaN	NaN	NaN	NaN	NaN	NaN	NaN	NaN	NaN	NaN	NaN	NaN	NaN	NaN	NaN	NaN	NaN	NaN	NaN	NaN	NaN
366	1e-05	1e-05	1e-05	1e-05	1e-05	1e-05	0.0012038	0.0039524	0.0071657	0.010963	0.014898	0.01934	0.024222	0.02975	0.035493	0.041836	0.048936	0.056384	0.064756	0.073445	0.082053	0.091137	0.10059	0.11021	0.11949	0.12883	0.13791	0.14675	0.15583	0.16429	0.17284	0.18148	0.18975	0.19776	0.20547	0.21334	0.22131	0.22927	0.23706	0.24466	0.25262	0.26045	0.26836	0.27687	0.28538	0.29393	0.30259	0.31083	0.31905
367	1e-05	1e-05	1e-05	1e-05	1e-05	1e-05	0.012355	0.03279	0.049159	0.06079	0.067771	0.07073	0.071913	0.072513	0.073513	0.075324	0.077127	0.078731	0.080574	0.082247	0.084118	0.086746	0.089775	0.092896	0.09699	0.10037	0.10348	0.10689	0.11099	0.11514	0.11969	0.12425	0.12843	0.13216	0.13584	0.13864	0.14212	0.14591	0.14943	0.1526	0.15602	0.15934	0.16309	0.16711	0.17145	0.17582	0.18093	0.18614	0.19138
368	0.0014204	7.305e-05	1e-05	1e-05	1e-05	1e-05	1e-05	1e-05	0.0019708	0.004591	0.0075642	0.011359	0.015445	0.01994	0.024222	0.028959	0.033988	0.038557	0.043283	0.047406	0.051103	0.054963	0.058333	0.062124	0.065442	0.068505	0.071413	0.074832	0.078564	0.081945	0.085488	0.089536	0.093472	0.09773	0.10132	0.10515	0.10938	0.11364	0.11697	0.12004	0.12342	0.12713	0.13078	0.13459	0.13801	0.1417	0.14565	0.1491	0.15228
369	1e-05	1e-05	1e-05	1e-05	1e-05	1e-05	0.0025805	0.0079881	0.013691	0.019964	0.026877	0.03469	0.043361	0.05344	0.065092	0.078531	0.093179	0.10899	0.12621	0.14479	0.16435	0.18501	0.2065	0.22909	0.25193	0.27523	0.29896	0.32392	0.35032	0.37743	NaN	NaN	NaN	NaN	NaN	NaN	NaN	NaN	NaN	NaN	NaN	NaN	NaN	NaN	NaN	NaN	NaN	NaN	NaN
370	1e-05	1e-05	1e-05	1e-05	1e-05	4.9574e-05	0.0012649	0.0026389	0.0041519	0.0061328	0.0085554	0.011315	0.01468	0.018649	0.022726	0.027199	0.032174	0.037313	0.043147	0.049311	0.055638	0.062171	0.06894	0.075642	0.081901	0.088329	0.094544	0.10072	0.10722	0.11322	0.11913	0.12499	0.13076	0.13664	0.14252	0.14867	0.15489	0.16127	0.16765	0.17404	0.18087	0.18818	0.19592	0.20435	0.21313	0.22218	0.23172	0.24173	0.25211
371	1e-05	1e-05	1e-05	1e-05	1e-05	1e-05	0.00044502	0.0013879	0.0021294	0.0027718	0.003106	0.0034163	0.0039644	0.0048535	0.0056262	0.006588	0.0074985	0.0081577	0.0090833	0.01025	0.011348	0.01267	0.014181	0.01543	0.016086	0.016866	0.017631	0.018552	0.019792	0.020586	0.021223	0.021845	0.022452	0.023038	0.023694	0.024604	0.025527	0.026319	0.026858	0.027362	0.028075	0.028891	0.029949	0.031042	0.031922	0.032782	0.033786	0.034593	0.035484
372	1e-05	1e-05	1e-05	1e-05	1e-05	1e-05	0.00062952	0.0017672	0.0033422	0.0050763	0.0063616	0.0078483	0.0092829	0.011392	0.014019	0.016439	0.018749	0.020886	0.023019	0.02523	0.027297	0.030027	0.033033	0.036588	0.039714	0.042209	0.044913	0.047952	0.051506	0.054881	0.058451	0.062537	0.066742	0.07061	0.074113	0.077812	0.08196	0.086068	0.089888	0.093601	0.097827	0.10187	0.10554	0.10873	0.11208	0.11516	0.11817	0.12121	0.12427
373	1e-05	1e-05	1e-05	1e-05	1e-05	1e-05	0.0001789	0.00097691	0.002241	0.0036803	0.005357	0.0074312	0.0098201	0.012608	0.015492	0.01871	0.022681	0.026888	0.031766	0.036818	0.042485	0.048826	0.055842	0.06374	0.071724	0.080484	0.090006	0.10003	0.1113	0.12293	0.13543	0.14854	0.16228	0.17659	0.19148	0.20799	0.22531	0.24377	0.26341	0.284	NaN	NaN	NaN	NaN	NaN	NaN	NaN	NaN	NaN
374	1e-05	1e-05	1e-05	1e-05	1e-05	1e-05	0.0027186	0.0085374	0.014981	0.021859	0.029237	0.037337	0.046443	0.056852	0.068388	0.081215	0.09531	0.11035	0.12667	0.14403	0.16241	0.18219	0.20346	0.22609	0.24972	NaN	NaN	NaN	NaN	NaN	NaN	NaN	NaN	NaN	NaN	NaN	NaN	NaN	NaN	NaN	NaN	NaN	NaN	NaN	NaN	NaN	NaN	NaN	NaN
375	1e-05	1e-05	1e-05	1e-05	0.0022045	0.0092711	0.016046	0.02261	0.029137	0.035487	0.041592	0.047748	0.054364	0.061927	0.070558	0.080531	0.091747	0.10462	0.12027	0.13899	0.16157	0.18858	NaN	NaN	NaN	NaN	NaN	NaN	NaN	NaN	NaN	NaN	NaN	NaN	NaN	NaN	NaN	NaN	NaN	NaN	NaN	NaN	NaN	NaN	NaN	NaN	NaN	NaN	NaN
376	1e-05	1e-05	1e-05	1e-05	1e-05	1e-05	0.0019619	0.0054813	0.00897	0.012002	0.014542	0.01681	0.018998	0.021451	0.02396	0.026416	0.028868	0.030926	0.03313	0.03505	0.036938	0.03913	0.041574	0.044207	0.046488	0.048537	0.050651	0.052877	0.055579	0.057942	0.060598	0.063463	0.066446	0.069107	0.071446	0.073901	0.076489	0.079036	0.081341	0.083486	0.08595	0.088295	0.090591	0.092575	0.094705	0.096832	0.098924	0.10094	0.10284
377	1e-05	1e-05	1e-05	0.0015767	0.0049976	0.0085799	0.01231	0.01627	0.020739	0.025496	0.030445	0.036061	0.04262	0.050167	0.058563	0.067858	0.078099	0.088802	0.10044	0.11268	0.12539	0.13879	0.15281	0.16708	0.18145	0.19615	0.21142	0.22749	0.2451	0.26331	0.28268	0.30362	NaN	NaN	NaN	NaN	NaN	NaN	NaN	NaN	NaN	NaN	NaN	NaN	NaN	NaN	NaN	NaN	NaN
378	1e-05	1e-05	1e-05	1e-05	1e-05	1e-05	0.00082345	0.0027129	0.0047291	0.007031	0.0095721	0.012281	0.01518	0.01853	0.022117	0.025914	0.030109	0.034192	0.038609	0.04309	0.047394	0.051779	0.056334	0.060925	0.065005	0.068895	0.07283	0.076621	0.080708	0.084233	0.087765	0.091498	0.095118	0.098751	0.10229	0.10611	0.11002	0.11378	0.11748	0.12109	0.12497	0.12894	0.13291	0.13719	0.14137	0.14563	0.15002	0.15447	0.15908
379	0.0021265	0.00055279	1e-05	1e-05	1e-05	1e-05	1e-05	1e-05	0.00083532	0.0030127	0.005605	0.0088539	0.01252	0.016628	0.02126	0.026547	0.031919	0.03748	0.043578	0.049798	0.055889	0.062191	0.06883	0.075649	0.08203	0.088171	0.094081	0.10013	0.10677	0.11304	0.11937	0.12583	0.1323	0.13841	0.14431	0.15051	0.15677	0.16318	0.16924	0.1747	0.1802	0.18548	0.19066	0.19574	0.20079	0.20565	0.21035	0.21484	0.21881
380	1e-05	1e-05	1e-05	1e-05	1e-05	1e-05	0.0029797	0.0093191	0.015916	0.022582	0.029307	0.036588	0.044401	0.053763	0.063931	NaN	NaN	NaN	NaN	NaN	NaN	NaN	NaN	NaN	NaN	NaN	NaN	NaN	NaN	NaN	NaN	NaN	NaN	NaN	NaN	NaN	NaN	NaN	NaN	NaN	NaN	NaN	NaN	NaN	NaN	NaN	NaN	NaN	NaN
381	1e-05	2.0468e-05	2.6604e-05	0.00011218	0.00010145	1e-05	1e-05	1e-05	1e-05	1e-05	1e-05	0.00032535	0.00089257	0.0019959	0.0033316	0.00507	0.0074474	0.009983	0.012888	0.016122	0.019663	0.023478	0.027506	0.031725	0.035433	0.039043	0.042688	0.046319	0.050276	0.053855	0.057372	0.060804	0.064313	0.067722	0.070842	0.074332	0.07768	0.081001	0.083958	0.086436	0.089104	0.091728	0.094347	0.096873	0.099144	0.10148	0.10391	0.10657	0.10898
382	0.0086229	0.0054826	0.0029063	0.00098144	1e-05	1e-05	1e-05	1e-05	1e-05	1e-05	0.0007382	0.0038945	0.0075631	0.011888	0.016899	0.022936	0.029189	0.036014	0.043563	0.051501	0.05943	0.067619	0.076312	0.085459	0.094335	0.10308	0.11166	0.12062	0.1301	0.13933	0.14852	0.15796	0.16752	0.17686	0.18617	0.1961	0.20638	0.21684	0.22714	0.23724	0.24784	0.25859	0.26943	0.28051	0.29161	0.30272	0.31384	0.32478	0.33569
383	0.0071455	0.0055473	0.0041877	0.0031151	0.0020449	0.0010613	0.00022974	1e-05	1e-05	1e-05	1e-05	1e-05	1e-05	0.00060244	0.0015968	0.0027531	0.0043194	0.0058509	0.0075288	0.0092543	0.010949	0.012824	0.014505	0.016119	0.017516	0.018619	0.01967	0.020663	0.021887	0.022821	0.023616	0.024437	0.025294	0.02628	0.027126	0.028055	0.029069	0.030137	0.030987	0.031594	0.032336	0.033161	0.034252	0.035512	0.036521	0.037681	0.039039	0.040389	0.041573
384	1e-05	1e-05	1e-05	1e-05	1e-05	1e-05	0.0014577	0.0044294	0.0075439	0.011021	0.014693	0.018676	0.022777	0.027312	0.031961	0.036898	0.042357	0.047795	0.053713	0.059956	0.066278	0.073035	0.080041	0.087687	0.095692	0.10438	0.11384	0.124	0.13533	0.14704	0.15954	0.17294	0.18694	0.20191	0.21745	0.23367	0.25024	0.26705	0.28407	0.30131	0.31948	0.33821	0.35767	0.37816	0.39913	0.42101	NaN	NaN	NaN
385	1e-05	1e-05	1e-05	1e-05	1e-05	1e-05	0.0010709	0.0033014	0.0059083	0.0089768	0.012198	0.015705	0.019613	0.023882	0.02826	0.032914	0.037886	0.042626	0.047863	0.053295	0.058844	0.064812	0.071206	0.077953	0.084875	0.092163	0.099787	0.10814	0.1178	0.12776	0.13831	0.14961	0.16146	0.17388	0.18706	0.20112	0.21612	0.23168	0.24768	0.26376	0.28082	0.29857	0.31683	0.33599	0.35583	0.37611	0.39744	0.41953	NaN
386	1e-05	1e-05	1e-05	1e-05	1e-05	1e-05	0.00037331	0.0010302	0.0019192	0.003134	0.0042836	0.0057154	0.0072876	0.0090352	0.010682	0.01268	0.015179	0.017931	0.021058	0.024329	0.027491	0.031028	0.034746	0.038744	0.042615	0.046731	0.050846	0.05515	0.059895	0.064652	0.069493	0.074807	0.080272	0.086038	0.091869	0.0981	0.1045	0.11116	0.11776	0.12451	0.13156	0.13896	0.14639	0.15431	0.16235	0.17062	0.17892	0.18733	0.19567
387	1e-05	1e-05	1e-05	1e-05	1e-05	1e-05	0.00090233	0.0025393	0.0039394	0.0052186	0.0063453	0.0073658	0.0081892	0.0094923	0.011014	0.012971	0.015479	0.017923	0.020739	0.023792	0.026954	0.030369	0.034095	0.03811	0.04174	0.045373	0.049004	0.052683	0.056678	0.060557	0.064298	0.06813	0.071917	0.075509	0.078963	0.082506	0.086092	0.089346	0.092266	0.095191	0.098144	0.10122	0.10419	0.10737	0.11051	0.11355	0.11687	0.11996	0.12319
388	1e-05	1e-05	1e-05	1e-05	1e-05	1e-05	0.0008839	0.0028307	0.0045856	0.006483	0.0082965	0.010367	0.012651	0.015324	0.018349	0.022183	0.026618	0.03103	0.03566	0.040685	0.04592	0.051479	0.057256	0.063134	0.068724	0.074239	0.079668	0.085147	0.091272	0.097124	0.103	0.10871	0.11447	0.12017	0.12586	0.13167	0.13752	0.14299	0.14831	0.1531	0.15814	0.16301	0.16796	0.17293	0.17775	0.18237	0.18706	0.1915	0.19569
389	1e-05	1e-05	1e-05	1e-05	1e-05	1e-05	0.0003175	0.0010584	0.0019602	0.0031497	0.0043515	0.0056997	0.0072781	0.0092853	0.011365	0.01394	0.016891	0.019622	0.02272	0.025992	0.029275	0.032805	0.03656	0.040386	0.043717	0.047097	0.050302	0.053624	0.057517	0.061395	0.065552	0.070055	0.074952	0.080385	0.086272	0.093183	0.10083	0.10919	0.11812	0.1276	0.13803	0.14924	0.16121	0.17411	0.18745	0.20155	0.2164	0.23208	0.24885
390	1e-05	1e-05	1e-05	1e-05	1e-05	1e-05	0.00027082	0.00081015	0.0015981	0.0025477	0.0035104	0.0048503	0.0063831	0.0082591	0.010449	0.013169	0.01648	0.019519	0.023128	0.026908	0.030848	0.035147	0.039695	0.044117	0.048239	0.052162	0.055675	0.059102	0.06332	0.067011	0.07051	0.073887	0.077201	0.080428	0.083899	0.087547	0.091224	0.094903	0.098322	0.10126	0.1044	0.10755	0.11073	0.11405	0.11708	0.11993	0.12241	0.12486	0.12742
[truncated: 71 more columns]
