# Supplementary material for: Fractional killing arises from cell-to-cell variability in overcoming a caspase activity threshold
Source: Mol Syst Biol. 2015 May 7;11(5):803. doi: 10.15252/msb.20145584 (PMC4461398; doi:10.15252/msb.20145584)
Supplement: Supplementary file 3 [file msb0011-0803-sd3.zip › All_data/124_TRAIL (250 ngml) + FLIP-L overexpression_1/cell_parameters.tsv]

TRAIL 250ng/ml + FlipL
Cell #	Surviving	Time pre-MOMP	Max C8 activity pre-MOMP	Time of Max C8 activity (tau)	k	t0	r2 of fit	RFP at t=0
1	1	Inf	0.0017257	95	1.8921e-05	22.947	0.98843	40.8691
2	1	Inf	0.0013773	75	2.1371e-05	19.3143	0.99246	35.1539
3	1	Inf	0.0023414	535	1.9977e-06	-30	0.58499	48.064
4	1	Inf	0.0014162	105	1.3702e-05	25.9956	0.98445	40.8755
5	0	85	0.0053181	85	5.7195e-05	27.4281	0.99859	33.4541
6	1	Inf	0.00093167	120	8.6e-06	41.0121	0.98836	42.1382
7	1	Inf	0.0013862	115	9.4733e-06	6.4543	0.98118	47.7013
8	1	Inf	0.0014025	115	8.9289e-06	0.49615	0.98441	30.6665
9	1	Inf	0.0032585	95	2.6711e-05	6.4909	0.98351	38.652
10	1	Inf	0.0018496	80	2.2567e-05	13.109	0.9817	26.2444
11	1	Inf	0.0016926	100	1.7382e-05	24.8466	0.99037	30.7374
12	1	Inf	0.00093216	145	4.7815e-06	5.1188	0.98558	55.557
13	1	Inf	0.0014223	135	8.9137e-06	24.2416	0.99477	31.5694
14	0	200	0.0030692	200	7.5507e-06	-23.849	0.97244	38.0341
15	0	230	0.0035454	230	7.114e-06	-28.2323	0.99073	27.0863
16	1	Inf	0.0019373	180	6.1291e-06	-7.6309	0.99587	33.9461
17	1	Inf	0.001421	145	7.3695e-06	26.1093	0.99834	35.0396
18	1	Inf	0.00044665	160	2.2589e-06	21.6082	0.99218	461.8119
19	1	Inf	0.00030647	180	2.3972e-06	100.6958	0.98438	2289.7107
20	1	Inf	0.0010951	85	1.1712e-05	13.4296	0.98884	63.1321
21	1	Inf	0.0016997	130	1.1933e-05	32.6073	0.99934	NaN
22	1	Inf	0.0011978	95	1.1485e-05	16.3629	0.99361	69.9427
23	1	Inf	0.0010374	125	8.0901e-06	31.122	0.99253	49.6142
24	1	Inf	0.0010696	105	9.1665e-06	19.3248	0.99669	37.0838
25	1	Inf	0.0014619	175	5.015e-06	-19.5108	0.98469	48.648
26	1	Inf	0.0012566	160	4.8203e-06	-3.9118	0.99446	59.2905
27	1	Inf	0.0017793	160	5.6231e-06	-17.4549	0.99117	164.1017
28	1	Inf	0.001231	110	9.1949e-06	13.7517	0.99523	139.0998
29	1	Inf	0.0012113	170	4.6249e-06	-2.9883	0.99223	107.0925
30	1	Inf	0.0021758	160	7.4704e-06	-10.4299	0.99237	42.7654
31	1	Inf	0.00043399	85	0	0	0	35.4187
32	1	Inf	0.0017151	125	9.581e-06	0.84702	0.99138	40.1274
33	1	Inf	0.0015873	95	1.3766e-05	10.3356	0.98954	30.4847
34	1	Inf	0.0011764	280	2.987e-06	-30	0.95711	340.2076
35	1	Inf	0.0011647	105	1.3593e-05	38.7564	0.99699	32.1656
36	1	Inf	0.0011923	255	2.0299e-06	-26.7336	0.96082	52.028
37	1	Inf	0.0020079	60	5.3345e-05	14.6995	0.93763	NaN
38	1	Inf	0.0015239	85	1.9111e-05	21.1172	0.99427	22.3524
39	1	Inf	0.0019043	100	1.5537e-05	15.2694	0.99665	47.6671
40	1	Inf	0.0030711	105	2.3513e-05	10.4986	0.99101	37.385
41	1	Inf	0.0017236	120	1.1276e-05	13.318	0.99547	26.699
42	1	Inf	0.00096733	100	1.1433e-05	31.7357	0.98949	24.5571
43	0	95	0.0039063	95	2.8848e-05	18.5948	0.99836	31.9589
44	1	Inf	0.00084467	160	3.1029e-06	-14.0236	0.99231	143.7748
45	0	225	0.0032673	225	8.0937e-06	-29.0682	0.98427	26.9235
46	1	Inf	0.0014318	185	4.5e-06	-9.655	0.99433	62.3124
47	1	Inf	0.0016062	100	1.3277e-05	13.3578	0.99323	23.7849
48	0	85	0.0061648	85	5.5193e-05	21.7457	0.99867	27.2783
49	1	Inf	0.0017775	175	6.1543e-06	-3.5823	0.995	52.588
50	0	220	0.0024883	135	7.0867e-06	-14.1127	0.97204	338.3646
51	1	Inf	0.0012202	145	5.5507e-06	-3.5031	0.98904	449.3132
52	1	Inf	0.0010785	165	4.458e-06	-3.095	0.98801	240.5813
53	0	235	0.0037159	235	4.7663e-06	-30	0.87441	24.8498
54	1	Inf	0.0010781	180	2.578e-06	-20.5393	0.96682	152.9324
55	1	Inf	0.0044095	130	2.4212e-05	4.2302	0.99311	17.3352
56	1	Inf	0.0025138	130	1.3565e-05	7.3159	0.99544	20.2141
57	1	Inf	0.0026588	245	6.0976e-06	-21.4061	0.99462	35.8153
58	0	275	0.0033384	120	8.1303e-06	-30	0.90235	29.4884
59	1	Inf	0.00080154	135	4.8816e-06	15.7878	0.98274	237.8823
60	1	Inf	0.00077089	160	2.8729e-06	4.9973	0.99096	30.6893
61	0	145	0.0030914	145	1.0522e-05	-20.5842	0.9847	13.3805
62	1	Inf	0.0025284	110	1.8433e-05	12.0228	0.99466	29.8461
63	1	Inf	0.0013914	150	5.9684e-06	10.0398	0.99848	115.7046
64	1	Inf	0.0015141	165	0	0	0	NaN
65	1	Inf	0.0012776	160	6.0273e-06	15.5864	0.99421	180.7314
66	1	Inf	0.0011389	85	1.2889e-05	15.4579	0.99096	121.0428
67	1	Inf	0.00069488	150	3.1832e-06	3.7349	0.99605	333.9655
68	1	Inf	0.0010515	115	7.0645e-06	8.0152	0.99056	228.0692
69	1	Inf	0.0015245	190	4.7086e-06	-8.1692	0.99362	21.998
70	1	Inf	0.0011414	105	8.7621e-06	9.3792	0.98888	230.3129
71	1	Inf	0.0014793	400	1.8331e-06	-30	0.96386	65.4445
72	1	Inf	0.0013684	115	9.1064e-06	11.0603	0.99488	34.9543
73	1	Inf	0.00089732	110	6.9371e-06	17.1723	0.99456	36.0219
74	1	Inf	0.00089284	70	1.7384e-05	21.1365	0.99226	21.4089
75	0	105	0.004484	105	2.8411e-05	18.254	0.99876	29.6697
76	1	Inf	0.0016233	170	5.9048e-06	1.4657	0.99701	38.2117
77	1	Inf	0.0015444	400	1.4662e-06	-30	0.992	23.6774
78	0	75	0.005165	75	5.6318e-05	22.5518	0.99857	27.6294
79	1	Inf	0.0011755	190	3.6954e-06	-29.9806	0.98619	143.692
80	1	Inf	0.0010557	105	7.7092e-06	5.4912	0.98389	22.6264
81	1	Inf	0.00073884	210	1.9739e-06	2.0443	0.98091	163.47
82	1	Inf	0.0023691	130	1.2449e-05	6.0334	0.99554	18.3921
83	1	Inf	0.0019832	125	1.0993e-05	8.9264	0.99838	23.0583
84	1	Inf	0.0018831	125	1.0958e-05	6.8467	0.98939	32.3637
85	1	Inf	0.001431	90	1.3571e-05	11.3575	0.98896	25.9959
86	1	Inf	0.0018827	135	9.7691e-06	5.4929	0.99433	24.0647
87	1	Inf	0.0021712	115	1.4367e-05	4.121	0.98735	14.7035
88	1	Inf	0.0016185	155	7.1726e-06	-4.3079	0.99091	29.4076
89	1	Inf	0.0017875	85	1.8752e-05	13.1874	0.9897	50.0948
90	1	Inf	0.0010668	190	2.7703e-06	-24.5126	0.99198	90.1645
91	1	Inf	0.0017043	275	4.251e-06	-30	0.92977	13.1039
92	1	Inf	0.0006074	185	1.43e-06	-0.87429	0.97719	NaN
93	1	Inf	0.0021529	115	1.2693e-05	0.35225	0.98516	74.4079
94	1	Inf	0.0022386	105	1.6199e-05	9.5619	0.99242	437.4842
95	0	40	0.0045544	40	0.0001498	26.0013	0.99913	51.5441
96	1	Inf	0.0019883	105	1.4118e-05	4.5868	0.9857	407.1998
97	1	Inf	0.0016414	130	7.3199e-06	-5.8104	0.99199	62.9172
98	1	Inf	0.0017514	110	1.2307e-05	9.6194	0.99376	180.7481
99	1	Inf	0.0015064	110	9.4679e-06	-1.447	0.98156	85.524
100	1	Inf	0.0017158	150	7.919e-06	-0.10107	0.9928	52.2598
101	0	40	0.0032713	40	9.6198e-05	22.2053	0.99543	38.9447
102	0	95	0.00084778	95	5.8517e-06	16.7009	0.99639	73.009
103	1	Inf	0.0014883	130	1.0076e-05	27.5146	0.99543	33.9417
104	1	Inf	0.002145	105	1.6444e-05	12.4623	0.99337	144.1432
105	0	30	0.0025278	30	0.00011339	22.3504	0.99516	38.4025
106	1	Inf	0.0021769	85	2.2918e-05	9.2981	0.97482	39.9044
107	0	50	0.0045342	50	5.5819e-05	3.9764	0.99999	39.6064
108	1	Inf	0.0015871	95	1.3711e-05	9.2455	0.98687	64.2762
109	0	40	0.0039355	40	0.0001177	22.8039	0.99632	28.0299
110	1	Inf	0.0015048	135	8.197e-06	11.4922	0.99563	431.406
111	1	Inf	0.0015117	220	4.5193e-06	-30	0.89764	43.4443
112	1	Inf	0.0014348	100	1.1926e-05	10.815	0.98927	61.023
113	1	Inf	0.0016846	90	1.6749e-05	13.0344	0.98885	108.6919
114	1	Inf	0.0012004	125	7.2883e-06	9.1017	0.99185	155.1499
115	1	Inf	0.0015604	90	1.4798e-05	11.5672	0.98812	119.8298
116	1	Inf	0.0006208	110	4.1078e-06	25.7011	0.96706	39.0332
117	1	Inf	0.0010147	135	5.8636e-06	11.9239	0.98708	473.8428
118	1	Inf	0.0017325	95	1.4865e-05	10.9799	0.99015	45.6882
119	1	Inf	0.00082547	130	5.0333e-06	23.7445	0.99888	328.5519
120	1	Inf	0.0014615	110	1.0207e-05	7.0477	0.98875	43.6243
121	1	Inf	0.0015728	105	1.1625e-05	10.4983	0.99443	87.7506
122	1	Inf	0.0011881	105	9.6973e-06	15.8308	0.9921	58.2692
123	1	Inf	0.001504	105	1.078e-05	7.9068	0.99287	50.8687
124	1	Inf	0.0014144	105	1.246e-05	20.078	0.99092	62.3535
125	1	Inf	0.0017171	100	1.7716e-05	28.2948	0.99555	48.6974
126	1	Inf	0.0018228	115	1.4175e-05	21.1802	0.99341	142.756
127	1	Inf	0.0016707	120	9.5465e-06	4.2115	0.9947	59.0782
128	0	30	0.00662	30	8.6375e-05	-8.4937e-05	0.76771	1402.734
129	1	Inf	0.0012288	195	3.6113e-06	-29.1331	0.96451	29.6595
130	1	Inf	0.0012882	140	8.1042e-06	26.6191	0.9913	52.8453
131	1	Inf	0.001747	165	6.5083e-06	-30	0.9737	38.7928
132	1	Inf	0.002395	150	9.7535e-06	-5.0493	0.99199	34.2227
133	0	185	0.0037831	185	1.177e-05	-4.1266	0.99909	33.1764
134	0	160	0.0035884	160	1.4878e-05	-2.6853	0.99535	47.6134
135	1	Inf	0.0025056	285	6.1551e-06	-30	0.9586	39.2938
136	1	Inf	0.00087928	255	1.9616e-06	-29.9997	0.98856	45.0031
137	1	Inf	0.0010028	110	7.7401e-06	11.9561	0.98101	391.6274
138	1	Inf	0.002464	115	1.6738e-05	10.6285	0.99238	25.6268
139	0	130	0.0051948	130	2.604e-05	14.7194	0.99941	41.7403
140	0	125	0.0048149	125	2.4404e-05	8.6923	0.99799	30.5887
141	1	Inf	0.0027432	110	1.9595e-05	12.5131	0.99519	47.7282
142	1	Inf	0.0008876	110	8.3249e-06	30.7945	0.99049	50.6189
143	0	310	0.0021936	90	4.8559e-06	-30	0.82156	30.3005
144	1	Inf	0.0010495	90	1.0999e-05	16.9036	0.99246	433.6823
145	1	Inf	0.00094208	125	7.0467e-06	31.01	0.99275	393.3817
146	1	Inf	0.0012621	135	8.611e-06	28.104	0.991	56.337
147	1	Inf	0.0014822	125	8.5588e-06	6.0576	0.99376	30.7232
148	1	Inf	0.0012827	110	1.2074e-05	32.5517	0.99714	53.2945
149	1	Inf	0.00098669	540	1.1864e-06	-30	0.7964	99.3529
150	0	60	0.0034414	60	6.4161e-05	23.5622	0.99547	41.1119
151	0	105	0.0056356	105	3.2273e-05	4.8868	0.99922	28.7421
152	1	Inf	0.0019609	85	2.3571e-05	17.9485	0.99051	25.817
153	0	105	0.0055236	105	3.3514e-05	7.2817	0.9989	36.8153
154	1	Inf	0.0012506	110	8.8424e-06	11.9075	0.9956	210.1787
155	0	215	0.0034224	135	1.0429e-05	-11.2088	0.97638	28.0526
156	1	Inf	0.0021493	120	1.4958e-05	17.4856	0.99493	36.896
157	1	Inf	0.0015776	80	2.1326e-05	15.6751	0.98248	37.3155
158	1	Inf	0.0010117	120	7.0577e-06	19.2116	0.99206	211.0506
159	1	Inf	0.0010753	120	7.6258e-06	19.8402	0.98789	372.9279
160	1	Inf	0.0035991	120	2.3605e-05	13.7591	0.99535	35.6519
161	1	Inf	0.0037209	115	2.7939e-05	22.3636	0.99648	NaN
162	1	Inf	0.0015966	50	7.482e-05	20	0.97058	NaN
163	1	Inf	0.002643	175	6.889e-06	-22.9717	0.9893	41.9948
164	1	Inf	0.001772	130	9.1111e-06	-2.2057	0.98972	43.6054
165	0	100	0.0036813	100	2.8965e-05	23.8392	0.99483	64.7705
166	0	400	0.0028181	400	2.1134e-06	-30	0.88693	81.7378
167	1	Inf	0.0011594	160	4.9798e-06	9.6594	0.99716	56.1221
168	0	100	0.0023332	100	1.7644e-05	21.497	0.99275	61.7123
169	1	Inf	0.0012581	165	5.4041e-06	8.7324	0.98776	94.4432
170	1	Inf	0.0010704	285	2.4235e-06	-30	0.92395	440.2923
171	1	Inf	0.0013735	160	6.7605e-06	13.8486	0.98286	242.9862
172	0	440	0.0027282	440	2.4019e-06	-30	0.84552	1127.2507
173	0	105	0.00551	105	3.3191e-05	17.1716	0.99805	29.2919
174	0	90	0.0064707	90	5.2814e-05	30.1308	0.99972	NaN
175	1	Inf	0.0016256	95	1.5212e-05	15.801	0.99449	47.4128
176	1	Inf	0.0020227	70	3.3296e-05	14.1653	0.97588	24.5139
177	1	Inf	0.0033778	85	3.5588e-05	12.2124	0.98702	33.7441
178	0	70	0.0065439	70	4.8275e-05	11.0865	0.99589	29.5923
179	1	Inf	0.00082168	200	2.5162e-06	-29.9999	0.97901	275.7505
180	0	120	0.0048525	120	2.5408e-05	8.3729	0.99425	33.7987
181	0	85	0.0056939	85	4.0515e-05	9.6902	0.99824	29.4952
182	1	Inf	0.00070684	140	3.4128e-06	-4.492	0.98258	78.0308
183	0	30	0.0010959	30	4.5857e-05	21.0262	0.99279	26.3659
184	0	405	0.001844	105	3.0002e-06	-30	0.66272	36.4328
185	1	Inf	0.001884	105	1.5487e-05	14.8368	0.99373	57.2906
186	1	Inf	0.0013273	95	1.2466e-05	15.2847	0.99442	33.3487
187	1	Inf	0.0023186	90	2.426e-05	16.2667	0.99199	39.9182
188	1	Inf	0.0024362	140	1.2074e-05	-0.26933	0.99069	35.0892
189	1	Inf	0.001766	100	1.6217e-05	18.6033	0.99601	74.597
190	1	Inf	0.002364	90	2.3588e-05	15.4935	0.99309	33.477
191	1	Inf	0.0014024	105	1.194e-05	16.4068	0.98988	NaN
192	1	Inf	0.0017075	155	7.5196e-06	3.4933	0.99285	123.3004
193	0	90	0.0050168	90	3.8419e-05	11.1446	0.99894	37.0944
194	0	155	0.004909	155	1.2462e-05	-26.2931	0.99901	26.5362
195	1	Inf	0.00062966	120	3.7313e-06	6.6166	0.99614	75.0513
196	1	Inf	0.0014069	145	6.6232e-06	1.007	0.99343	33.9997
197	1	Inf	0.0013545	115	9.3116e-06	11.9244	0.9945	31.7733
198	1	Inf	0.0015013	95	1.4225e-05	16.5946	0.99355	111.8129
199	1	Inf	0.0019343	115	1.2939e-05	7.7243	0.99153	36.9376
200	1	Inf	0.0015269	105	1.3301e-05	19.7369	0.99266	106.0493
201	1	Inf	0.00089741	120	4.9757e-06	5.1175	0.99625	49.9371
202	1	Inf	0.0014739	110	1.1174e-05	15.2843	0.99449	239.2427
203	1	Inf	0.0013968	110	1.1802e-05	22.1273	0.99135	94.5006
204	1	Inf	0.0018536	95	1.6499e-05	13.9526	0.99303	73.4093
205	0	70	0.0052035	70	5.4094e-05	22.9311	0.99842	30.8726
206	1	Inf	0.001397	110	9.234e-06	2.1412	0.99067	27.4976
207	0	55	0.0049057	55	9.294e-05	24.9897	0.99741	31.4382
208	1	Inf	0.001896	145	8.231e-06	-5.0307	0.99229	33.31
209	1	Inf	0.0010482	105	8.4809e-06	17.4323	0.99696	60.3985
210	0	45	0.0029213	45	3.8128e-05	15	0.84279	26.4773
211	1	Inf	0.0036306	140	1.8196e-05	7.2608	0.99592	28.1541
212	1	Inf	0.00042004	275	4.544e-07	-15.3308	0.91353	131.5734
213	1	Inf	0.001176	150	5.3413e-06	-3.9901	0.98806	192.1104
214	1	Inf	0.00059275	330	1.1941e-06	41.9656	0.99765	80.2273
215	1	Inf	0.0025476	150	1.1186e-05	1.0056	0.99496	25.0846
216	0	115	0.0062279	115	2.8007e-05	-2.2548	0.99855	19.8245
217	1	Inf	0.00076317	100	8.9815e-06	33.7735	0.98689	141.8882
218	1	Inf	0.0014651	95	1.431e-05	20.8792	0.99617	138.0799
219	0	310	0.0035973	310	1.6974e-06	-30	0.62235	149.8216
220	1	Inf	0.0014589	135	7.8601e-06	6.6259	0.99146	37.7442
221	0	240	0.0032731	205	8.2556e-06	-22.3232	0.99496	25.7785
222	1	Inf	0.0017214	95	2.0668e-05	29.5586	0.99166	41.3273
223	1	Inf	0.0014392	175	4.6143e-06	-6.6964	0.99487	178.2222
224	0	250	0.0030688	150	7.9638e-06	-30	0.97238	37.949
225	1	Inf	0.0015879	175	5.8141e-06	-5.7728	0.9924	48.6957
226	1	Inf	0.0018599	85	2.0628e-05	16.0305	0.99207	33.7842
227	1	Inf	0.0013913	100	1.4505e-05	25.334	0.98863	457.6277
228	0	155	0.0040585	155	1.3126e-05	-30	0.96625	23.1087
229	1	Inf	0.0014643	95	1.3862e-05	16.4557	0.99274	97.103
230	1	Inf	0.0018657	590	1.4046e-06	-30	0.60401	42.6191
231	0	390	0.0028564	390	1.7736e-06	-30	0.88899	43.9978
232	0	495	0.0020744	100	2.7241e-06	-30	0.66764	38.1778
233	1	Inf	0.00162	155	7.4354e-06	17.772	0.99336	44.7758
234	1	Inf	0.00087045	95	9.3398e-06	21.963	0.99062	30.6257
235	1	Inf	0.0016215	115	1.0327e-05	10.5004	0.99753	39.1464
236	1	Inf	0.0011016	115	9.9589e-06	34.2025	0.99571	85.7564
237	1	Inf	0.0014021	60	3.6817e-05	17.8558	0.96868	NaN
238	1	Inf	0.0016306	100	1.4374e-05	19.3843	0.99729	87.449
239	1	Inf	0.0012499	100	1.9216e-05	43.5161	0.99317	299.9674
240	1	Inf	0.0011939	110	1.0819e-05	31.4505	0.98927	62.3871
241	0	270	0.0026348	270	4.8583e-06	-30	0.96872	19.4771
242	0	55	0.0047707	55	6.8516e-05	19.0817	0.99527	25.6826
243	1	Inf	0.0017162	95	1.8358e-05	23.6825	0.99642	60.4429
244	1	Inf	0.001099	90	2.3548e-05	43.5645	0.99143	19.0344
245	0	400	0.002584	400	2.4725e-06	-30	0.83538	708.7148
246	1	Inf	0.0011833	125	6.7087e-06	1.8425	0.99058	236.8817
247	1	Inf	0.0031869	85	3.7271e-05	17.8775	0.99376	-1.6387
248	1	Inf	0.0012394	125	7.2271e-06	7.2324	0.99446	82.184
249	1	Inf	0.0018396	100	1.456e-05	10.9479	0.99412	27.1614
250	0	120	0.0054436	120	2.1734e-05	6.5029	0.9984	32.7397
251	1	Inf	0.0019413	90	2.0975e-05	22.4767	0.99891	54.3761
252	0	335	0.0026571	90	5.4411e-06	-30	0.75919	33.1777
253	0	340	0.0023788	95	4.6026e-06	-30	0.71271	23.0053
254	1	Inf	0.0028261	125	1.6534e-05	4.8699	0.99286	19.265
255	1	Inf	0.0016217	195	4.4091e-06	-10.1284	0.99474	49.7875
256	1	Inf	0.0010391	85	1.0837e-05	11.7829	0.98605	37.228
257	1	Inf	0.0009818	105	7.1766e-06	6.2516	0.98963	538.1371
258	1	Inf	0.0011588	115	7.1733e-06	9.5887	0.99745	57.4101
259	1	Inf	0.0020598	530	2.1265e-05	19.5546	0.99805	27.5518
260	1	Inf	0.00076602	90	7.25e-06	11.1709	0.9892	499.7604
261	1	Inf	0.0015268	180	5.1294e-06	4.6741	0.99751	37.6741
262	1	Inf	0.0012314	95	1.0785e-05	10.8395	0.99075	75.9148
263	1	Inf	0.0011681	110	8.2527e-06	13.2078	0.9962	130.0411
264	0	45	0.0011581	45	1.0557e-05	-8.5195	0.99928	55.9667
265	1	Inf	0.0012737	120	6.6135e-06	-5.4821	0.986	26.2012
266	1	Inf	0.00089769	135	4.564e-06	-4.5725	0.98247	65.6232
267	1	Inf	0.00080274	160	3.1819e-06	-16.7648	0.97896	54.0624
268	1	Inf	0.0011499	90	1.066e-05	11.6275	0.99035	36.5997
269	1	Inf	0.0010157	175	3.2971e-06	-19.6041	0.98868	62.1381
270	1	Inf	0.0018509	160	7.762e-06	-9.0934	0.98687	27.6536
271	1	Inf	0.0009596	525	1.1886e-06	-30	0.52293	589.887
272	1	Inf	0.0013723	150	5.5468e-06	-25.6119	0.97014	27.4946
273	0	65	0.0039088	65	3.9396e-05	8.5929	0.99845	23.3461
274	1	Inf	0.0014921	100	1.2423e-05	10.8606	0.99147	20.5252
275	0	35	0.0018055	35	6.5718e-05	23.1284	0.99679	26.3922
276	0	410	0.0024919	110	4.3338e-06	-30	0.67301	18.2162
277	1	Inf	0.0015991	105	1.1191e-05	5.8484	0.99196	26.6794
