# Supplementary material for: Fractional killing arises from cell-to-cell variability in overcoming a caspase activity threshold
Source: Mol Syst Biol. 2015 May 7;11(5):803. doi: 10.15252/msb.20145584 (PMC4461398; doi:10.15252/msb.20145584)
Supplement: Supplementary file 3 [file msb0011-0803-sd3.zip › All_data/124_TRAIL (250 ngml) + FLIP-L overexpression_1/raw_area.tsv]

Cell # (0 for discarded)	T=5min	T=10min	T=15min	T=20min	T=25min	T=30min	T=35min	T=40min	T=45min	T=50min	T=55min	T=60min	T=65min	T=70min	T=75min	T=80min	T=85min	T=90min	T=95min	T=100min	T=105min	T=110min	T=115min	T=120min	T=125min	T=130min	T=135min	T=140min	T=145min	T=150min	T=155min	T=160min	T=165min	T=170min	T=175min	T=180min	T=185min	T=190min	T=195min	T=200min	T=205min	T=210min	T=215min	T=220min	T=225min	T=230min	T=235min	T=240min	T=245min
0	247	116	125	53	38	39	53	44	42	7	NaN	NaN	NaN	NaN	NaN	NaN	NaN	NaN	NaN	NaN	NaN	NaN	NaN	NaN	NaN	NaN	NaN	NaN	NaN	NaN	NaN	NaN	NaN	NaN	NaN	NaN	NaN	NaN	NaN	NaN	NaN	NaN	NaN	NaN	NaN	NaN	NaN	NaN	NaN
1	381	353	338	289	291	269	306	266	254	232	172	157	154	136	174	198	175	131	125	145	108	98	120	100	97	76	114	83	96	102	69	68	57	45	96	131	138	73	79	101	110	96	132	158	157	170	179	143	153
0	54	26	NaN	NaN	NaN	NaN	NaN	NaN	NaN	NaN	NaN	NaN	NaN	NaN	NaN	NaN	NaN	NaN	NaN	NaN	NaN	NaN	NaN	NaN	NaN	NaN	NaN	NaN	NaN	NaN	NaN	NaN	NaN	NaN	NaN	NaN	NaN	NaN	NaN	NaN	NaN	NaN	NaN	NaN	NaN	NaN	NaN	NaN	NaN
2	358	346	354	318	298	294	312	287	277	277	229	214	243	215	217	255	234	204	185	214	168	161	201	176	171	164	217	161	151	222	201	202	214	154	228	176	210	172	221	225	225	171	109	123	137	152	150	113	124
0	265	209	197	150	145	113	154	125	131	113	60	69	74	51	65	78	45	29	25	42	8	9	17	16	9	9	24	10	13	48	32	49	33	11	46	24	30	16	43	61	56	32	70	81	91	112	101	59	93
0	342	651	570	519	490	464	510	472	455	304	132	158	140	120	95	88	76	80	92	108	NaN	NaN	NaN	NaN	NaN	NaN	NaN	NaN	NaN	NaN	NaN	NaN	NaN	NaN	NaN	NaN	NaN	NaN	NaN	NaN	NaN	NaN	NaN	NaN	NaN	NaN	NaN	NaN	NaN
0	NaN	NaN	NaN	NaN	NaN	NaN	NaN	NaN	NaN	NaN	NaN	NaN	NaN	NaN	NaN	NaN	NaN	NaN	NaN	NaN	NaN	NaN	NaN	NaN	NaN	NaN	NaN	NaN	NaN	NaN	NaN	NaN	NaN	NaN	NaN	NaN	NaN	NaN	NaN	NaN	NaN	NaN	NaN	NaN	NaN	NaN	NaN	NaN	NaN
3	275	264	270	233	248	226	243	227	230	214	192	162	166	148	162	158	145	113	87	81	46	29	35	28	25	16	25	27	26	50	38	35	38	40	67	61	93	83	105	113	127	92	133	153	164	193	211	182	213
0	212	191	201	193	204	199	232	223	229	221	209	218	222	236	233	268	265	263	239	237	270	267	283	279	260	236	271	255	247	284	283	309	315	329	358	332	342	317	343	352	328	320	336	351	332	358	355	327	358
0	574	671	605	662	1292	1290	1345	1352	1381	1369	1396	1372	1403	1404	1386	1204	409	385	390	399	401	409	179	194	191	203	239	296	348	399	377	408	424	452	470	485	503	511	566	573	622	661	648	686	679	677	705	717	758
0	500	439	444	NaN	NaN	NaN	NaN	NaN	NaN	NaN	NaN	NaN	NaN	NaN	NaN	NaN	NaN	NaN	NaN	NaN	NaN	NaN	NaN	NaN	NaN	NaN	NaN	NaN	NaN	NaN	NaN	NaN	NaN	NaN	NaN	NaN	NaN	NaN	NaN	NaN	NaN	NaN	NaN	NaN	NaN	NaN	NaN	NaN	NaN
4	434	458	466	475	495	488	516	489	493	504	506	506	495	503	514	522	554	529	559	566	581	567	593	593	593	610	621	616	633	667	659	690	676	674	714	610	626	665	697	650	653	682	663	686	688	697	727	725	684
0	453	430	438	433	428	411	444	426	429	448	436	417	424	409	436	457	458	459	470	455	482	479	523	516	527	546	540	603	555	571	612	630	601	637	657	648	638	656	602	669	633	665	630	663	666	654	675	668	680
0	794	805	812	803	885	855	858	847	879	887	886	932	907	937	913	947	1022	1002	966	1003	1042	1040	1063	1005	1028	1074	1002	1039	1051	1069	1038	1060	1094	1161	1094	1150	1150	1206	1196	1154	1186	1238	1270	1255	1310	1253	1268	1252	1291
0	86	24	6	NaN	NaN	NaN	NaN	NaN	NaN	NaN	NaN	NaN	NaN	NaN	NaN	NaN	NaN	NaN	NaN	NaN	NaN	NaN	NaN	NaN	NaN	NaN	NaN	NaN	NaN	NaN	NaN	NaN	NaN	NaN	NaN	NaN	NaN	NaN	NaN	NaN	NaN	NaN	NaN	NaN	NaN	NaN	NaN	NaN	NaN
0	559	622	617	613	647	679	653	590	659	668	697	736	711	661	754	702	769	787	748	787	785	777	772	778	789	753	755	832	866	821	815	802	787	864	822	901	876	894	927	953	902	972	953	948	971	969	973	988	942
0	302	303	323	310	312	321	317	326	343	324	343	329	342	343	346	354	354	356	365	351	359	352	362	365	364	377	389	394	399	404	392	411	434	411	409	427	429	413	415	440	416	445	434	435	435	437	452	453	454
0	334	346	376	359	385	373	415	426	416	411	419	457	422	415	459	463	470	470	491	490	515	509	555	530	538	576	536	604	598	559	572	600	615	647	668	650	617	638	614	625	633	665	649	701	704	721	701	679	667
0	338	342	352	360	373	359	384	380	385	384	378	385	373	368	377	393	398	416	402	415	436	445	469	480	451	460	466	493	482	489	501	501	508	518	524	529	521	525	535	538	537	539	537	549	534	546	543	533	557
0	NaN	NaN	NaN	NaN	NaN	NaN	NaN	NaN	NaN	NaN	NaN	NaN	NaN	NaN	NaN	NaN	NaN	NaN	NaN	NaN	NaN	NaN	NaN	NaN	NaN	NaN	NaN	NaN	NaN	NaN	NaN	NaN	NaN	NaN	NaN	NaN	NaN	NaN	NaN	NaN	NaN	NaN	NaN	NaN	NaN	NaN	NaN	NaN	NaN
0	492	496	487	474	463	496	498	489	505	516	484	484	507	488	487	482	489	498	509	514	502	513	521	514	514	515	549	522	538	533	549	582	537	582	561	533	532	549	590	550	584	584	599	632	648	616	610	629	615
5	642	651	663	658	692	722	696	730	678	693	772	742	797	755	754	796	792	832	787	795	825	840	848	798	779	773	772	789	801	737	708	227	183	200	189	198	193	184	171	160	155	139	148	140	150	159	153	174	176
0	803	793	779	764	788	810	793	829	846	883	922	898	930	901	932	904	969	962	945	1018	933	983	969	929	944	959	963	939	1009	961	906	968	962	945	968	983	1007	1018	980	1040	1050	1082	1074	983	1120	1089	1070	1147	1058
0	333	340	362	357	335	350	359	358	376	370	379	356	375	370	397	387	398	386	404	387	421	432	447	448	436	449	435	461	471	451	440	477	476	478	480	473	490	482	467	505	483	528	508	516	486	501	504	514	507
0	369	386	388	380	410	418	445	447	432	424	448	480	476	459	493	481	458	462	489	479	480	499	492	498	500	524	506	523	553	558	546	559	565	576	555	567	593	561	593	591	595	602	586	611	612	607	627	598	596
0	642	662	688	740	802	764	747	740	765	739	763	780	780	774	792	771	817	777	759	802	832	802	784	816	813	874	855	765	884	801	793	859	861	822	788	870	810	846	872	831	880	889	869	900	957	889	969	950	923
0	468	461	444	423	417	443	483	501	491	496	469	474	508	494	500	506	511	535	523	513	532	514	507	541	538	542	555	530	546	551	512	563	527	561	551	540	537	560	549	559	558	558	542	525	535	515	526	538	540
0	989	965	936	928	961	975	1021	1036	1075	1018	1073	1071	1132	1062	1093	1066	1091	1111	1063	1145	1139	1154	1163	1156	1215	1220	1229	1255	1272	1258	1246	1269	1269	1310	1324	1307	1359	1375	1385	1360	1403	1403	1343	1364	1372	1401	1420	1428	1358
0	552	556	550	588	571	572	607	604	632	629	638	624	645	661	633	634	626	627	593	664	664	661	644	657	606	632	655	650	616	629	663	655	641	643	711	617	660	643	675	649	699	660	609	658	644	660	661	662	658
0	262	252	281	286	290	275	312	333	333	318	334	341	326	309	314	322	321	326	332	338	349	353	352	353	345	350	332	328	348	357	340	364	368	372	405	406	378	390	412	395	416	416	414	423	420	450	445	479	489
0	599	589	601	570	540	586	568	621	636	649	649	645	641	673	661	646	690	644	657	670	689	665	681	654	680	682	652	694	695	642	604	NaN	NaN	NaN	NaN	NaN	NaN	NaN	NaN	NaN	NaN	NaN	NaN	NaN	NaN	NaN	NaN	NaN	NaN
0	749	722	765	733	785	770	729	745	772	793	782	773	742	764	763	785	817	804	791	836	797	786	810	757	803	825	789	748	803	770	719	796	839	834	808	839	831	876	838	842	830	852	867	831	849	818	836	893	931
0	262	NaN	NaN	NaN	NaN	NaN	NaN	NaN	NaN	NaN	NaN	NaN	NaN	NaN	NaN	NaN	NaN	NaN	NaN	NaN	NaN	NaN	NaN	NaN	NaN	NaN	NaN	NaN	NaN	NaN	NaN	NaN	NaN	NaN	NaN	NaN	NaN	NaN	NaN	NaN	NaN	NaN	NaN	NaN	NaN	NaN	NaN	NaN	NaN
0	241	241	251	246	249	240	241	238	246	253	296	276	288	290	301	300	310	294	316	309	308	319	348	325	325	358	355	343	355	376	390	372	356	394	392	396	409	404	404	427	431	437	403	412	401	406	403	427	406
6	399	375	372	374	385	409	389	403	397	429	414	429	452	438	446	462	493	513	519	524	530	541	500	507	529	517	512	528	537	530	498	509	494	500	533	527	536	566	552	553	541	563	538	550	547	552	567	568	554
0	460	452	435	405	391	412	438	488	478	476	494	497	506	523	541	491	529	530	509	518	555	505	555	523	552	549	570	556	598	566	509	516	519	558	601	607	627	644	649	638	632	650	657	634	621	635	634	648	650
0	180	195	216	217	222	212	215	218	233	229	217	214	207	236	284	283	267	268	256	255	225	235	243	256	255	249	229	223	228	223	239	246	258	266	285	292	265	264	286	304	315	320	338	353	331	308	311	306	285
0	375	375	383	413	451	462	479	506	465	482	462	469	511	490	496	489	477	476	478	468	507	455	474	490	482	518	509	500	501	515	528	542	501	556	523	523	557	536	554	512	545	523	516	486	519	511	490	484	475
0	NaN	NaN	NaN	NaN	NaN	NaN	NaN	NaN	NaN	NaN	NaN	NaN	NaN	NaN	NaN	NaN	NaN	NaN	NaN	NaN	NaN	NaN	NaN	NaN	NaN	NaN	NaN	NaN	NaN	NaN	NaN	NaN	NaN	NaN	NaN	NaN	NaN	NaN	NaN	NaN	NaN	NaN	NaN	NaN	NaN	NaN	NaN	NaN	NaN
0	406	394	157	465	472	542	542	502	529	548	511	559	253	568	586	596	624	639	593	618	684	655	695	278	646	626	768	659	737	714	732	734	682	743	773	265	750	750	790	716	744	748	770	811	798	797	758	819	843
0	131	136	106	145	118	133	159	172	179	182	191	180	222	198	196	197	141	207	194	218	213	221	216	212	252	213	199	219	214	221	276	284	280	374	339	200	145	137	145	134	146	145	168	145	159	163	150	156	154
0	461	422	511	465	467	454	458	517	510	476	535	477	477	484	504	501	515	517	495	491	529	500	549	511	519	559	522	546	521	498	525	529	541	560	571	548	557	544	565	590	597	582	572	615	580	595	606	610	594
7	345	358	409	400	416	420	381	436	446	408	426	441	454	453	475	416	450	437	444	460	469	436	473	481	453	488	482	487	501	495	499	512	465	512	518	508	499	475	492	484	498	513	493	496	490	509	492	545	530
8	1171	1168	1139	1180	1134	1195	1143	1140	1132	1266	1224	1236	1254	1241	1268	1294	1337	1329	1223	1287	1255	1261	1300	1252	1332	1363	1341	1363	1395	1397	1444	1411	1434	1412	1437	1458	1432	1493	1508	1517	1535	1577	1558	1619	1601	1654	1681	1649	1726
0	390	774	760	747	787	772	769	773	810	816	832	834	821	801	824	819	825	856	803	814	799	807	792	786	855	837	850	846	862	871	796	896	842	864	866	872	852	856	875	901	894	877	898	907	903	887	891	853	864
0	476	452	454	418	439	480	472	506	499	532	532	554	549	527	535	514	531	506	NaN	NaN	NaN	NaN	NaN	NaN	NaN	NaN	NaN	NaN	NaN	NaN	NaN	NaN	NaN	NaN	NaN	NaN	NaN	NaN	NaN	NaN	NaN	NaN	NaN	NaN	NaN	NaN	NaN	NaN	NaN
0	378	378	437	194	450	539	589	544	560	495	NaN	NaN	NaN	NaN	NaN	NaN	NaN	NaN	NaN	NaN	NaN	NaN	NaN	NaN	NaN	NaN	NaN	NaN	NaN	NaN	NaN	NaN	NaN	NaN	NaN	NaN	NaN	NaN	NaN	NaN	NaN	NaN	NaN	NaN	NaN	NaN	NaN	NaN	NaN
0	303	277	295	281	294	319	297	298	307	308	310	328	333	338	334	342	343	348	332	358	367	369	362	357	351	347	355	358	364	358	344	359	359	349	352	356	352	369	373	385	382	393	400	402	411	419	425	421	418
9	102	110	126	137	157	158	183	133	168	196	215	172	191	178	207	218	68	183	202	149	183	200	200	227	223	256	223	227	200	243	243	278	267	244	245	260	298	265	302	269	264	314	320	331	362	317	338	304	354
0	558	503	560	501	543	652	691	312	642	639	688	693	681	682	NaN	NaN	NaN	NaN	NaN	NaN	NaN	NaN	NaN	NaN	NaN	NaN	NaN	NaN	NaN	NaN	NaN	NaN	NaN	NaN	NaN	NaN	NaN	NaN	NaN	NaN	NaN	NaN	NaN	NaN	NaN	NaN	NaN	NaN	NaN
10	232	277	276	307	276	306	310	253	296	341	406	324	319	312	325	364	397	345	309	356	371	379	351	317	401	381	379	405	367	429	456	444	453	433	428	478	461	463	431	486	445	499	466	537	499	502	472	477	520
0	226	305	356	365	362	361	354	358	445	442	377	392	406	367	411	386	421	162	398	428	397	455	411	424	439	446	175	142	138	142	136	163	66	64	61	73	98	120	143	152	167	193	168	167	189	195	166	203	177
0	402	466	427	455	480	501	509	521	499	495	494	496	509	509	501	475	478	505	484	491	486	495	502	519	524	527	524	550	552	519	527	525	512	495	516	499	503	541	517	526	541	568	548	562	564	556	555	553	553
0	143	86	141	158	200	NaN	NaN	NaN	NaN	NaN	NaN	NaN	NaN	NaN	NaN	NaN	NaN	NaN	NaN	NaN	NaN	NaN	NaN	NaN	NaN	NaN	NaN	NaN	NaN	NaN	NaN	NaN	NaN	NaN	NaN	NaN	NaN	NaN	NaN	NaN	NaN	NaN	NaN	NaN	NaN	NaN	NaN	NaN	NaN
11	403	396	362	356	354	356	346	334	344	364	378	389	407	423	434	435	437	453	454	464	468	465	456	441	457	437	436	444	472	450	394	440	430	449	451	452	464	487	467	487	488	487	487	467	474	501	468	483	482
12	504	528	518	533	554	545	538	533	530	557	271	545	582	561	565	551	567	561	579	590	342	589	629	634	619	656	637	648	644	638	636	652	667	671	661	677	354	706	652	348	667	672	655	645	711	348	349	733	707
0	NaN	NaN	NaN	NaN	NaN	NaN	NaN	NaN	NaN	NaN	NaN	NaN	NaN	NaN	NaN	NaN	NaN	NaN	NaN	NaN	NaN	NaN	NaN	NaN	NaN	NaN	NaN	NaN	NaN	NaN	NaN	NaN	NaN	NaN	NaN	NaN	NaN	NaN	NaN	NaN	NaN	NaN	NaN	NaN	NaN	NaN	NaN	NaN	NaN
0	NaN	NaN	NaN	NaN	NaN	NaN	NaN	NaN	NaN	NaN	NaN	NaN	NaN	NaN	NaN	NaN	NaN	NaN	NaN	NaN	NaN	NaN	NaN	NaN	NaN	NaN	NaN	NaN	NaN	NaN	NaN	NaN	NaN	NaN	NaN	NaN	NaN	NaN	NaN	NaN	NaN	NaN	NaN	NaN	NaN	NaN	NaN	NaN	NaN
0	522	528	604	531	539	545	554	583	607	621	658	631	699	701	727	695	742	691	740	721	756	773	784	820	760	854	758	800	836	822	838	847	787	898	925	919	927	915	969	559	937	910	927	975	931	890	496	996	914
0	NaN	NaN	NaN	NaN	NaN	NaN	NaN	NaN	NaN	NaN	NaN	NaN	NaN	NaN	NaN	NaN	NaN	NaN	NaN	NaN	NaN	NaN	NaN	NaN	NaN	NaN	NaN	NaN	NaN	NaN	NaN	NaN	NaN	NaN	NaN	NaN	NaN	NaN	NaN	NaN	NaN	NaN	NaN	NaN	NaN	NaN	NaN	NaN	NaN
0	NaN	NaN	NaN	NaN	NaN	NaN	NaN	NaN	NaN	NaN	NaN	NaN	NaN	NaN	NaN	NaN	NaN	NaN	NaN	NaN	NaN	NaN	NaN	NaN	NaN	NaN	NaN	NaN	NaN	NaN	NaN	NaN	NaN	NaN	NaN	NaN	NaN	NaN	NaN	NaN	NaN	NaN	NaN	NaN	NaN	NaN	NaN	NaN	NaN
0	471	476	465	458	432	437	433	445	449	476	441	445	444	432	440	444	441	428	405	427	454	427	442	425	449	429	442	423	433	454	449	441	437	457	438	445	439	461	461	472	464	487	487	447	448	465	464	491	538
13	351	356	381	344	354	388	335	363	335	321	315	313	322	298	312	308	308	317	329	326	309	317	305	301	295	309	298	311	351	325	292	321	313	325	326	326	288	337	299	320	305	279	286	307	320	314	290	277	270
0	421	445	433	410	445	479	510	498	512	535	471	514	486	461	470	467	478	502	462	518	532	507	497	515	529	249	184	176	179	86	86	95	117	123	136	155	205	216	231	238	NaN	NaN	NaN	NaN	NaN	NaN	NaN	NaN	NaN
0	1235	1276	1205	1195	1189	1249	1190	1195	1211	1241	1222	1185	1229	1173	1260	1273	1231	1208	1200	1203	1232	1266	1258	1245	1234	1273	1296	1302	1355	1297	1328	1349	1376	1336	1360	1391	1379	1395	1374	1353	1393	1415	1394	1410	1393	1419	1497	1417	1465
0	1155	1112	1082	1042	1081	1065	1129	1105	1148	1166	1136	1106	1142	1123	1120	1134	1157	1161	1135	1178	1198	1175	1177	1167	1246	1251	1249	1226	1233	1228	1270	1277	1274	1305	1263	1296	1312	1291	1292	1301	1384	1292	1341	1374	1343	1313	1395	1319	1310
0	507	455	443	484	474	502	516	518	543	555	536	553	565	575	533	539	549	527	565	562	547	510	503	516	536	550	558	546	596	563	551	586	565	572	589	571	599	606	608	638	636	605	577	598	554	563	575	612	585
0	481	459	281	591	498	582	646	654	628	652	669	665	698	680	659	717	733	675	742	703	712	746	716	684	673	742	684	686	697	691	693	741	704	745	750	784	772	744	748	770	704	782	789	830	760	809	841	830	782
14	179	198	208	204	203	215	216	251	278	271	282	276	269	275	289	276	280	287	268	288	265	243	251	253	267	295	297	292	322	333	302	300	315	308	341	327	345	334	337	355	337	342	349	377	212	118	143	144	117
0	334	350	337	370	364	NaN	NaN	NaN	NaN	NaN	NaN	NaN	NaN	NaN	NaN	NaN	NaN	NaN	NaN	NaN	NaN	NaN	NaN	NaN	NaN	NaN	NaN	NaN	NaN	NaN	NaN	NaN	NaN	NaN	NaN	NaN	NaN	NaN	NaN	NaN	NaN	NaN	NaN	NaN	NaN	NaN	NaN	NaN	NaN
0	205	231	243	239	233	238	272	309	333	343	336	354	352	350	381	361	388	395	385	423	434	471	422	391	386	382	377	360	434	391	349	367	370	367	411	392	396	432	370	410	422	404	409	405	381	370	349	374	377
15	547	242	176	159	156	159	166	70	68	98	122	160	160	148	155	143	187	189	205	239	232	245	241	226	216	234	233	228	206	217	210	228	239	242	278	282	285	303	317	285	298	287	287	95	77	65	66	67	67
0	611	569	548	566	595	595	583	645	627	659	608	610	656	645	654	687	700	704	747	709	731	717	709	701	732	718	689	654	704	706	680	685	693	684	706	662	623	649	606	594	612	619	587	553	570	559	578	628	646
0	358	371	344	341	333	372	339	363	380	367	377	393	397	392	388	407	419	426	407	424	432	424	457	470	446	456	464	460	478	470	492	510	510	510	515	491	508	511	506	483	483	494	493	500	511	529	529	210	533
16	549	549	576	563	563	579	582	574	553	564	566	569	530	575	560	571	585	589	551	334	178	169	175	166	58	81	74	97	139	172	176	185	152	168	185	223	221	208	208	239	256	286	292	301	283	306	300	274	262
17	701	696	722	724	308	770	753	756	779	721	382	192	168	160	162	170	49	48	66	82	136	160	164	157	184	240	262	275	267	267	251	264	251	260	284	299	290	300	306	311	310	293	302	306	276	302	295	289	288
0	579	559	560	569	584	578	579	597	552	559	578	600	606	607	627	617	617	607	614	639	633	615	622	558	598	594	609	607	589	599	590	595	589	602	595	542	554	353	186	175	177	176	196	86	92	100	146	196	247
18	3168	3271	3309	3312	3276	3154	3253	3089	3129	3176	3100	3099	3106	3067	3198	3079	3186	3214	3206	3191	3272	3321	3313	3305	3319	3345	3337	3318	3292	3333	3285	3337	3280	3298	3271	3248	3248	3212	3168	3187	3191	3102	3103	3027	3119	3159	3167	3267	3269
19	115	150	206	238	249	219	191	189	208	200	221	209	244	213	233	250	261	295	288	299	330	310	336	348	385	388	402	409	416	404	398	420	440	422	410	444	434	440	465	467	472	484	475	496	518	497	481	496	545
20	263	275	255	272	288	289	283	294	297	295	312	317	328	360	347	344	344	342	360	371	372	378	380	371	366	376	363	361	397	406	438	454	451	500	517	525	550	519	526	532	548	570	545	538	596	281	587	583	560
21	18	31	34	49	56	64	80	86	103	102	117	148	148	160	161	157	144	153	139	145	161	162	159	169	177	202	199	225	235	233	241	247	251	252	270	261	271	266	297	279	280	274	282	267	276	271	281	290	289
0	385	401	375	375	373	414	429	433	433	429	414	414	434	413	436	426	442	442	444	451	465	458	478	469	486	450	479	502	512	486	518	507	508	487	481	507	513	508	535	537	538	526	513	520	507	512	525	507	515
0	119	130	163	246	249	285	306	308	313	336	363	345	346	368	363	369	373	371	395	384	388	382	399	378	401	426	428	405	408	406	429	224	472	197	470	480	488	478	468	486	506	485	529	531	549	533	NaN	NaN	NaN
0	498	463	449	424	469	528	495	546	562	552	554	516	512	507	490	504	498	469	496	536	531	494	492	466	490	504	472	480	501	509	495	507	505	506	522	561	549	576	578	600	602	581	605	587	632	639	606	621	628
0	182	379	420	411	189	227	224	262	264	273	297	283	287	308	321	316	327	329	315	328	323	328	331	350	341	332	338	337	339	319	334	333	315	323	313	308	312	316	299	319	296	307	324	325	317	333	339	325	334
22	221	210	196	179	182	191	201	233	270	269	303	305	334	354	388	391	398	415	411	431	463	435	423	454	449	460	468	481	476	478	493	465	489	470	444	471	450	483	461	464	454	466	464	478	499	480	469	485	468
0	482	488	491	492	484	512	493	494	480	512	483	484	485	487	486	499	499	519	492	538	563	543	575	570	603	599	615	621	644	615	625	615	606	591	608	595	609	628	638	657	646	638	642	633	598	633	607	602	602
23	249	241	227	223	240	240	252	253	259	278	285	261	254	265	283	283	296	312	298	315	318	284	313	309	322	308	317	327	329	327	341	319	340	315	323	132	326	332	323	338	333	324	315	322	300	312	325	339	340
0	909	898	877	888	856	913	902	913	885	896	856	855	883	834	303	254	264	252	252	263	130	115	130	139	133	152	231	269	329	342	386	439	474	492	490	524	546	562	603	604	611	576	621	608	624	646	609	640	668
0	566	563	546	502	523	561	541	569	560	560	552	588	572	577	582	613	609	646	634	627	655	655	652	660	630	648	651	669	653	654	661	656	678	685	711	685	703	704	727	745	768	746	772	751	735	709	737	761	722
0	NaN	NaN	NaN	NaN	NaN	NaN	NaN	NaN	NaN	NaN	NaN	NaN	NaN	NaN	NaN	NaN	NaN	NaN	NaN	NaN	NaN	NaN	NaN	NaN	NaN	NaN	NaN	NaN	NaN	NaN	NaN	NaN	NaN	NaN	NaN	NaN	NaN	NaN	NaN	NaN	NaN	NaN	NaN	NaN	NaN	NaN	NaN	NaN	NaN
24	441	430	442	440	429	435	457	450	446	473	458	451	450	442	465	454	454	462	470	471	459	448	151	444	468	449	444	444	435	443	440	423	434	423	436	442	442	445	425	422	422	414	414	397	393	401	392	398	395
0	328	346	344	332	326	319	326	349	352	357	366	364	387	359	376	363	360	356	376	384	351	350	390	368	365	360	363	371	372	384	365	357	389	384	401	397	379	403	388	378	422	402	419	425	410	427	421	413	405
25	987	969	898	836	864	871	910	944	889	457	416	458	498	485	517	540	591	562	617	720	735	880	865	930	968	1015	1346	1263	1357	1383	1407	731	607	655	682	647	435	400	393	355	346	320	379	338	350	319	309	368	375
0	823	858	913	918	941	915	897	916	927	921	950	933	1015	972	1050	994	1006	990	1064	1018	1002	1019	1035	991	546	322	292	290	285	294	302	103	125	117	149	208	307	334	364	369	410	422	424	414	401	419	400	407	410
0	345	345	360	354	350	354	368	382	387	386	408	396	378	387	409	402	395	391	405	384	370	376	369	362	362	357	369	367	383	402	412	405	407	415	435	429	455	467	449	455	462	459	464	466	455	455	476	470	459
0	NaN	NaN	NaN	NaN	NaN	NaN	NaN	NaN	NaN	NaN	NaN	NaN	NaN	NaN	NaN	NaN	NaN	NaN	NaN	NaN	NaN	NaN	NaN	NaN	NaN	NaN	NaN	NaN	NaN	NaN	NaN	NaN	NaN	NaN	NaN	NaN	NaN	NaN	NaN	NaN	NaN	NaN	NaN	NaN	NaN	NaN	NaN	NaN	NaN
0	785	872	816	889	850	876	422	975	943	927	939	897	983	973	952	909	979	923	959	924	919	860	839	861	852	853	885	944	953	986	896	981	951	956	918	974	945	468	964	954	492	879	628	339	NaN	NaN	NaN	NaN	NaN
0	379	360	316	346	339	325	335	344	328	344	333	334	340	350	359	366	402	416	448	416	470	433	448	435	465	461	496	497	512	493	501	481	527	515	513	519	515	527	543	510	527	518	556	558	535	568	591	588	562
0	463	425	434	504	488	496	502	524	512	528	518	551	577	576	176	550	291	204	608	559	569	574	586	599	556	NaN	NaN	NaN	NaN	NaN	NaN	NaN	NaN	NaN	NaN	NaN	NaN	NaN	NaN	NaN	NaN	NaN	NaN	NaN	NaN	NaN	NaN	NaN	NaN
26	608	581	575	154	217	256	289	337	357	392	380	387	387	371	402	398	392	382	345	356	368	333	334	317	359	352	342	352	327	330	330	335	347	346	356	372	363	378	380	394	388	403	409	424	411	414	418	456	425
0	581	549	502	506	556	537	514	514	562	530	520	492	531	535	545	539	529	492	531	545	534	549	477	548	513	547	554	544	531	580	562	555	567	499	533	615	604	561	542	552	542	555	556	581	545	548	548	567	575
0	50	44	16	41	55	61	44	63	59	52	22	43	47	41	65	67	15	73	70	61	81	76	59	97	71	17	1	NaN	NaN	NaN	NaN	NaN	NaN	NaN	NaN	NaN	NaN	NaN	NaN	NaN	NaN	NaN	NaN	NaN	NaN	NaN	NaN	NaN	NaN
0	322	335	311	310	319	320	332	381	367	352	387	387	377	342	381	349	328	371	363	353	367	385	368	397	408	390	413	407	388	404	398	421	436	399	420	450	487	450	490	455	481	437	457	480	431	497	486	480	480
0	NaN	NaN	NaN	NaN	NaN	NaN	NaN	NaN	NaN	NaN	NaN	NaN	NaN	NaN	NaN	NaN	NaN	NaN	NaN	NaN	NaN	NaN	NaN	NaN	NaN	NaN	NaN	NaN	NaN	NaN	NaN	NaN	NaN	NaN	NaN	NaN	NaN	NaN	NaN	NaN	NaN	NaN	NaN	NaN	NaN	NaN	NaN	NaN	NaN
0	15	83	57	86	89	89	89	69	82	61	98	75	78	84	71	77	102	10	19	96	125	67	113	112	110	103	122	107	125	126	NaN	NaN	NaN	NaN	NaN	NaN	NaN	NaN	NaN	NaN	NaN	NaN	NaN	NaN	NaN	NaN	NaN	NaN	NaN
0	425	422	389	411	409	423	431	442	413	412	414	403	407	393	393	400	400	395	393	369	388	417	440	455	454	431	447	431	457	476	463	464	469	454	487	494	490	470	504	519	474	478	498	484	476	475	495	461	495
0	191	184	172	165	181	184	196	213	219	241	275	288	296	305	326	331	329	330	332	343	370	348	369	374	387	414	427	388	384	391	448	445	434	442	453	453	462	450	479	488	511	472	485	469	480	523	519	511	511
0	1044	NaN	NaN	NaN	NaN	NaN	NaN	NaN	NaN	NaN	NaN	NaN	NaN	NaN	NaN	NaN	NaN	NaN	NaN	NaN	NaN	NaN	NaN	NaN	NaN	NaN	NaN	NaN	NaN	NaN	NaN	NaN	NaN	NaN	NaN	NaN	NaN	NaN	NaN	NaN	NaN	NaN	NaN	NaN	NaN	NaN	NaN	NaN	NaN
27	51	26	29	63	54	69	85	87	87	71	75	95	116	150	176	194	195	190	196	193	188	209	202	208	205	204	242	224	217	250	264	265	273	281	273	276	297	278	295	313	319	329	347	351	384	385	358	380	393
0	715	667	677	696	757	716	719	728	783	677	736	748	711	809	673	716	776	715	737	756	742	765	761	858	781	791	878	881	794	881	825	844	834	859	832	852	879	840	844	837	881	877	888	902	854	812	862	911	864
0	743	820	792	727	708	726	778	769	765	784	791	774	763	777	790	796	788	768	827	829	819	782	817	828	853	829	836	844	813	836	839	851	830	789	812	843	820	834	783	840	862	841	858	903	895	915	925	975	953
0	540	509	488	486	534	510	524	546	535	551	532	539	518	511	484	510	522	521	602	590	586	588	597	622	611	610	648	629	635	674	641	697	676	695	690	682	704	692	710	733	712	733	704	755	725	707	697	705	697
0	793	749	808	733	762	768	812	825	811	754	829	794	816	843	856	832	900	860	898	913	912	900	944	964	914	899	1010	916	933	1008	983	1055	997	1069	1047	1066	1039	1058	1081	1109	1119	1153	1105	1104	1091	1096	1194	1159	1133
28	772	775	727	753	704	704	753	771	773	806	833	828	368	802	779	795	808	842	846	872	867	874	838	858	886	869	845	894	846	914	920	885	893	919	970	975	968	985	952	974	973	994	1053	1044	1020	1011	1109	1077	1103
0	678	681	699	667	628	613	649	685	683	716	721	699	730	770	779	734	798	787	745	772	757	791	847	810	878	876	868	831	860	912	850	860	901	834	886	903	914	907	831	869	905	921	897	907	869	904	878	900	906
0	532	617	545	588	566	633	597	588	573	635	620	608	688	646	636	647	631	616	590	671	660	649	692	728	648	660	627	671	696	695	713	663	748	712	779	760	745	695	721	707	771	749	727	723	742	681	759	740	688
0	354	312	291	282	265	274	265	251	290	258	234	232	246	245	263	273	258	258	274	302	305	316	311	305	308	333	309	294	265	272	302	280	248	260	257	268	253	249	252	281	269	267	312	289	335	324	316	323	347
29	1089	1093	1095	1110	1084	1078	1120	1071	1054	1076	1103	1087	1085	1068	1077	1088	1101	1102	1126	1088	735	359	313	292	304	287	292	306	133	129	124	140	155	202	290	340	384	433	483	527	548	542	584	583	605	623	619	622	624
0	1137	1184	1170	1179	1136	1204	1230	1201	1218	1220	1176	1214	1253	1240	1222	1240	1185	1243	1237	1237	1257	1270	1250	1272	1273	1268	1301	1344	1333	1348	1318	1286	1294	1323	1342	1319	1351	1395	1402	1376	1396	1395	1435	1398	1407	1418	1360	1462	958
0	1665	1570	1588	1604	1614	1573	1608	1643	1563	1651	1617	1728	1693	1649	1710	1696	1674	1729	1701	1760	1757	1712	1720	1763	1787	1794	1789	1880	1875	1842	1849	1797	1908	1886	1934	1918	1923	1949	1240	477	470	479	480	466	492	495	483	492	495
30	484	445	473	482	463	480	474	514	488	508	497	324	508	525	500	511	495	535	574	556	581	537	601	595	583	578	577	552	523	589	563	563	254	567	574	584	572	584	610	613	601	612	605	601	608	622	72	661	643
0	693	728	642	664	701	721	725	710	706	759	793	863	889	882	900	935	909	919	939	928	949	926	930	985	1017	969	1009	1026	1004	1037	1022	1030	1038	1004	1044	1047	1063	1083	1104	1083	1121	1128	1180	1106	1146	1173	1162	1187	1205
0	506	572	605	593	307	530	578	542	573	592	575	597	585	602	564	576	609	566	649	582	626	611	632	641	663	645	631	709	678	628	694	693	706	699	681	687	698	692	666	664	682	655	680	680	641	686	699	740	696
0	1106	1073	1099	1083	1118	1068	1106	1145	1137	1159	1141	1136	1184	1240	1151	1197	1116	1164	1245	1220	1310	1290	1291	1258	1260	1254	1307	1345	1277	1286	1303	1303	1308	1278	1305	1324	1321	1363	1306	1332	1348	1398	1418	1419	1442	1409	1415	1445	1474
0	511	542	527	491	537	474	536	579	560	559	583	592	629	638	635	583	628	624	643	654	669	626	659	650	669	663	686	699	689	658	658	651	671	653	702	651	641	663	684	721	608	669	662	652	558	532	596	608	623
31	301	290	307	288	279	287	297	273	288	291	286	279	278	265	263	254	266	250	252	263	255	255	253	280	271	284	255	251	268	249	249	222	238	267	262	258	258	254	259	285	274	269	270	287	273	275	275	271	332
32	557	603	652	599	629	590	599	642	660	652	307	312	622	645	654	667	707	721	754	668	695	739	728	707	415	683	736	784	755	760	777	790	435	730	728	750	726	765	804	760	811	847	819	829	807	830	843	832	740
0	673	735	766	726	730	748	801	794	757	773	828	851	868	866	856	873	876	894	915	909	936	958	948	910	974	949	944	955	987	962	948	923	938	896	920	876	869	893	856	880	897	916	896	871	916	881	973	950	972
33	1016	1092	1054	1023	1004	1022	1040	1073	1092	1067	1113	1097	1126	1119	1145	1135	589	1115	1180	1134	1149	1115	1164	1164	1159	1129	1128	1117	1119	1147	1184	1163	1164	1185	1187	1248	1209	1186	1226	1221	1220	1215	1294	1270	639	1249	1294	1209	614
34	1587	1550	1547	1543	1521	1555	1519	1545	1609	1631	1658	1691	1675	1679	1706	1732	1714	1745	1700	1767	1778	1755	1792	1747	1806	1792	1805	1822	1759	1778	1047	460	459	470	483	466	482	476	463	476	481	486	489	495	188	205	214	232	332
35	263	265	234	259	254	301	294	271	295	311	301	324	318	304	281	332	295	335	312	357	340	327	341	317	331	338	327	347	326	372	365	364	348	341	360	357	340	356	334	320	353	321	379	339	353	373	383	365	374
0	1718	1612	1638	861	1608	1659	1620	1643	1670	1776	784	1732	1704	1645	1715	1659	1667	1685	1768	1777	1687	682	1665	1753	1861	1798	1900	1856	1896	1842	1885	1909	1921	1959	2112	857	NaN	NaN	NaN	NaN	NaN	NaN	NaN	NaN	NaN	NaN	NaN	NaN	NaN
0	594	566	565	542	586	557	558	571	582	607	604	611	577	570	609	592	613	620	644	604	632	556	579	575	614	615	628	645	641	653	656	684	648	650	687	685	643	661	691	671	663	694	675	707	735	766	740	738	736
36	277	277	107	279	308	333	317	311	297	321	314	302	335	319	293	333	316	303	337	317	334	326	314	352	324	345	344	387	398	374	393	342	424	360	191	411	407	429	362	418	413	417	430	414	407	434	399	438	224
0	628	579	637	617	637	641	673	676	715	676	755	689	765	695	718	716	720	719	740	763	747	749	759	756	832	835	801	821	850	836	840	845	869	862	868	910	825	874	886	895	909	940	939	909	952	943	1009	954	960
0	617	586	574	531	542	561	565	574	548	569	574	584	588	606	568	612	592	604	604	610	668	661	660	656	691	686	707	741	742	730	732	763	726	721	706	729	751	722	745	766	745	763	781	738	749	291	769	780	794
0	430	416	440	375	387	421	420	464	453	460	427	433	448	463	457	464	480	486	459	491	495	509	544	521	538	507	539	482	522	504	521	508	518	508	537	502	543	518	564	625	548	580	569	590	615	602	625	583	605
0	475	503	478	477	506	524	525	547	552	531	515	527	536	530	494	535	518	547	524	512	532	526	555	503	531	508	491	514	545	534	550	542	562	539	568	533	554	515	520	580	563	584	589	623	616	644	629	628	633
37	5	6	15	34	26	55	36	64	92	83	91	90	100	115	75	84	111	121	116	135	122	183	147	160	170	143	141	190	167	221	170	174	185	172	172	192	139	180	193	200	190	144	176	168	142	171	169	156	165
38	394	390	412	441	397	440	451	480	525	529	563	519	560	567	537	564	590	547	581	599	556	544	542	578	556	567	590	601	594	552	547	571	578	585	610	628	683	651	679	669	676	657	687	692	680	735	684	722	733
39	917	922	933	390	899	928	938	894	913	964	981	993	965	967	979	960	931	930	1003	995	1011	959	986	1018	1035	986	1020	1032	1052	1037	1059	1049	1062	997	1064	1095	1100	1110	1056	1099	1142	1114	1175	1181	1138	1137	1215	1235	1253
0	605	626	615	577	618	619	625	574	583	593	625	567	589	560	507	546	581	561	575	626	620	678	675	651	682	688	672	678	692	729	694	683	741	705	700	714	701	714	722	790	769	771	774	780	751	777	842	798	832
0	553	498	496	535	569	583	562	584	587	575	558	560	585	583	582	571	594	636	620	596	610	611	601	577	591	595	617	617	612	632	607	616	609	620	317	654	653	654	628	621	242	216	348	729	714	327	223	227	235
0	660	677	667	704	666	646	626	682	664	641	663	671	677	702	704	704	715	722	758	693	675	753	673	756	760	719	737	770	726	734	738	745	846	753	805	716	807	788	730	806	887	862	912	834	910	876	911	934	903
40	1189	1235	1230	1179	1207	1246	1201	1254	1253	1214	1205	1291	1246	1245	1271	1272	1260	1225	1305	1230	1345	1281	1297	1350	1347	1342	1313	1392	1436	1416	1416	1376	1506	1493	1389	1530	1519	1481	1513	1568	1516	1564	1580	1555	1561	1624	1694	1722	1801
0	911	386	932	922	901	949	400	394	941	943	914	973	949	987	973	966	997	998	973	1022	1028	977	1033	1022	1059	1007	1074	1032	1085	1098	1115	1132	1046	1098	1138	1117	1101	1092	1134	1161	1180	1206	1202	1246	1223	1267	1248	1215	1285
41	584	527	582	561	566	551	573	560	552	586	564	569	574	610	586	592	546	588	601	589	605	609	566	616	594	570	605	564	581	601	603	609	580	582	607	601	632	597	615	586	581	577	591	600	611	624	614	623	636
42	888	877	881	847	851	882	911	828	901	946	938	918	960	916	983	972	1046	1006	996	973	982	998	1001	1055	1031	1079	1035	1090	1097	1085	1130	1109	1143	1149	1133	1197	1178	1209	1231	1183	1235	1250	1296	1257	1210	1316	1323	1298	1329
0	687	599	658	618	656	633	643	638	649	634	653	685	634	659	625	661	613	668	702	643	673	630	691	677	670	NaN	NaN	NaN	NaN	NaN	NaN	NaN	NaN	NaN	NaN	NaN	NaN	NaN	NaN	NaN	NaN	NaN	NaN	NaN	NaN	NaN	NaN	NaN	NaN
0	550	528	501	480	534	560	567	583	587	582	594	576	535	527	573	571	561	550	541	552	549	544	550	521	592	580	636	625	628	610	657	641	635	650	673	673	627	644	624	656	650	683	720	701	726	722	715	711	709
0	428	411	415	406	435	438	425	433	448	450	428	437	443	452	428	455	450	489	222	491	493	495	223	507	500	472	485	488	484	498	489	503	518	497	528	522	547	543	538	546	556	535	551	549	536	530	542	517	495
43	835	895	926	928	900	911	904	910	917	942	938	934	902	930	976	958	883	948	927	903	941	930	952	959	955	936	1002	996	1023	1013	1035	1015	1030	1036	1026	1133	1072	1096	1048	1017	976	498	454	335	272	251	238	252	249
44	541	523	483	478	466	475	518	532	500	505	517	535	520	519	512	495	500	486	503	505	451	466	443	456	451	456	473	431	443	439	443	446	442	452	435	420	409	421	407	421	413	437	458	486	245	214	205	210	213
45	664	651	633	616	585	526	506	455	437	426	457	445	470	502	548	556	599	610	617	586	349	244	235	263	248	260	496	348	334	320	312	256	75	75	71	68	102	104	123	133	136	127	156	154	177	198	219	210	212
0	601	614	612	593	587	612	616	636	638	683	668	645	663	661	634	642	668	667	725	706	730	731	757	735	729	741	752	746	756	791	781	765	781	755	799	771	808	800	836	802	803	801	829	845	833	823	874	856	906
46	828	802	754	761	751	745	771	760	779	833	819	829	815	807	816	786	315	854	783	325	236	222	215	210	74	84	86	83	87	153	207	256	267	283	302	308	320	303	332	342	377	374	422	430	451	432	462	469	467
0	751	702	666	680	664	725	685	641	472	422	581	672	744	803	864	773	756	802	812	825	815	816	856	858	826	963	901	893	901	929	976	965	918	966	907	926	932	911	929	892	901	886	902	940	844	938	887	912	905
0	354	359	353	380	381	385	380	384	374	377	349	381	395	403	398	388	381	408	406	393	378	380	394	390	402	388	399	396	394	428	418	418	432	442	455	459	460	472	466	483	510	509	512	517	501	521	524	493	486
0	563	536	480	488	535	585	599	633	614	629	595	600	600	619	600	625	596	587	607	580	642	624	645	675	681	705	695	673	661	305	662	651	649	653	670	700	699	709	656	653	636	651	700	639	602	641	651	631	617
0	762	746	822	745	848	837	823	799	890	774	843	844	800	830	844	825	838	846	844	855	866	854	825	805	869	846	869	833	845	855	869	880	909	890	892	904	896	876	942	893	996	926	1022	994	999	1004	1024	1035	1011
0	751	780	783	745	757	782	756	774	782	799	788	773	776	796	802	797	796	822	784	801	785	785	787	787	815	715	273	212	213	224	212	237	104	112	112	141	162	199	246	288	298	303	305	326	322	350	366	359	404
0	632	637	603	617	628	286	618	632	603	601	666	660	666	633	312	678	679	707	718	655	716	728	723	740	720	730	377	787	338	772	832	773	715	284	729	727	736	722	742	729	702	722	759	772	664	379	709	742	712
47	721	711	688	722	749	768	759	754	732	805	777	748	800	763	754	774	749	750	752	758	799	803	777	781	799	785	761	816	764	829	812	689	226	194	195	199	185	209	74	85	87	106	138	152	153	215	243	281	296
0	775	713	699	683	714	741	713	755	728	753	750	764	757	731	774	765	739	766	797	810	796	793	749	354	796	768	812	786	797	821	817	823	800	786	797	816	793	772	788	822	804	781	799	778	776	781	625	256	225
0	171	159	189	175	183	197	230	232	320	369	301	267	317	292	273	406	417	454	195	151	165	157	141	117	131	NaN	NaN	NaN	NaN	NaN	NaN	NaN	NaN	NaN	NaN	NaN	NaN	NaN	NaN	NaN	NaN	NaN	NaN	NaN	NaN	NaN	NaN	NaN	NaN
48	537	506	537	570	537	567	591	576	561	575	560	615	575	586	591	570	593	575	574	585	601	564	550	384	193	201	194	182	205	229	191	192	173	177	176	188	195	205	188	227	219	245	223	232	221	229	220	212	219
0	563	545	553	526	526	532	568	582	594	604	611	621	629	513	212	198	190	201	201	202	225	97	102	104	102	122	170	167	202	196	220	233	230	257	270	273	278	260	283	285	291	273	280	275	266	267	259	243	244
49	754	772	800	766	783	789	286	818	824	820	826	823	802	797	777	634	426	350	281	300	285	300	94	106	132	131	171	208	212	236	277	277	276	272	291	310	330	338	354	329	359	350	351	350	322	339	342	339	349
0	368	383	389	376	373	378	389	392	379	390	394	402	408	396	414	403	391	396	394	427	434	439	465	441	390	405	401	419	399	378	399	390	339	384	367	407	362	340	320	281	264	272	326	287	263	270	242	242	248
0	307	175	344	394	437	470	464	496	477	437	418	411	396	395	392	381	378	374	364	357	366	374	383	386	387	393	405	415	424	401	414	430	435	438	450	487	508	516	519	567	551	566	590	592	559	553	535	533	518
0	510	494	479	552	563	561	592	588	579	553	603	229	193	194	188	180	191	190	69	80	78	83	113	129	145	161	162	162	166	178	191	187	187	198	179	164	159	172	184	184	194	230	210	234	230	218	233	223	226
50	581	751	362	164	118	125	116	148	163	187	203	215	198	215	219	232	253	248	280	295	292	306	322	339	323	350	353	359	357	374	364	362	357	358	384	400	378	354	368	340	303	292	337	336	272	314	347	201	162
0	769	777	634	737	744	756	766	782	802	827	789	813	853	823	831	817	810	803	791	797	844	915	861	873	882	847	854	814	894	885	865	885	880	880	896	889	931	840	272	236	217	214	218	230	224	88	106	111	130
0	476	513	437	497	526	514	530	553	576	557	619	605	670	626	563	670	577	605	675	596	620	622	646	651	594	674	684	725	683	705	742	712	699	709	736	771	811	808	748	761	709	714	768	802	643	796	699	701	658
0	771	718	672	674	678	701	778	769	759	822	861	858	849	858	842	828	790	799	817	742	806	821	813	824	837	813	823	802	838	765	294	235	227	227	266	117	105	107	172	234	263	317	355	388	383	410	444	452	465
51	323	330	333	349	389	398	406	405	407	418	439	429	442	463	458	487	501	474	509	489	496	514	529	487	500	358	464	477	473	465	316	511	555	554	563	625	619	652	676	663	652	626	642	656	355	654	653	676	681
0	242	241	260	270	284	292	307	315	331	324	347	347	356	336	363	375	386	389	393	395	404	421	425	433	446	439	460	450	463	479	481	498	491	498	490	557	527	518	535	513	535	517	540	519	587	531	600	641	588
0	535	498	509	521	518	519	533	527	539	529	512	545	553	559	556	563	585	594	572	560	563	564	566	454	218	182	177	184	189	75	72	80	130	94	108	165	190	208	223	259	251	262	275	274	257	260	285	309	259
0	321	372	345	479	787	434	466	433	451	464	527	161	232	238	259	284	290	285	301	305	329	308	305	338	335	366	361	360	366	358	378	372	374	393	379	381	368	370	379	396	380	379	390	390	382	409	398	432	426
52	345	360	387	397	404	397	410	445	455	454	481	484	472	529	504	505	529	490	560	503	544	536	535	561	576	533	553	521	595	540	558	570	563	570	535	585	592	587	596	561	569	586	589	510	165	167	162	165	176
0	353	385	388	389	372	384	390	385	427	432	446	445	421	436	426	449	407	452	414	466	464	464	481	508	480	544	541	575	557	536	597	574	548	584	624	612	637	652	619	610	554	548	658	581	509	540	490	508	508
53	35	94	67	104	89	96	123	112	104	117	111	116	128	113	138	128	117	173	156	139	163	153	144	152	159	144	156	127	161	145	153	142	137	143	141	151	150	171	162	154	154	147	167	131	159	179	175	352	211
0	42	38	37	43	34	23	28	NaN	NaN	NaN	NaN	NaN	NaN	NaN	NaN	NaN	NaN	NaN	NaN	NaN	NaN	NaN	NaN	NaN	NaN	NaN	NaN	NaN	NaN	NaN	NaN	NaN	NaN	NaN	NaN	NaN	NaN	NaN	NaN	NaN	NaN	NaN	NaN	NaN	NaN	NaN	NaN	NaN	NaN
0	458	471	456	405	351	389	356	374	423	558	547	566	573	592	573	564	574	617	595	621	610	601	646	669	664	682	653	689	727	686	721	719	728	755	692	768	768	746	774	696	741	695	716	716	698	695	738	699	748
0	413	423	397	398	419	447	443	460	475	485	496	479	476	448	457	433	408	425	403	398	412	424	414	435	411	449	448	453	438	427	418	403	374	371	373	404	415	397	433	426	403	422	452	450	417	470	446	459	453
0	243	232	300	257	269	293	295	290	338	300	298	292	293	344	304	322	358	358	340	372	369	379	380	360	362	409	429	471	473	446	512	507	328	482	420	447	463	479	496	521	461	441	502	434	387	477	409	418	458
0	98	85	81	92	134	143	149	166	143	78	77	93	104	106	126	135	144	155	151	163	159	172	152	166	159	160	166	162	163	159	172	172	188	194	169	187	187	175	191	195	198	204	210	228	221	237	246	241	234
0	622	600	588	564	577	593	603	604	619	661	633	648	630	644	619	642	672	689	704	713	727	700	694	686	709	689	677	687	704	703	730	710	694	741	774	768	770	742	729	765	759	741	752	745	757	763	767	771	780
0	213	186	185	195	203	203	207	187	178	173	175	163	157	154	147	159	164	166	176	150	148	140	135	125	133	127	123	117	125	126	109	113	91	88	88	95	80	86	94	87	93	94	99	95	105	98	122	117	106
0	615	573	554	574	573	580	580	592	589	603	604	601	602	596	610	627	662	648	656	645	678	658	692	691	682	690	711	710	704	720	717	739	748	722	719	706	736	735	772	725	755	743	738	757	723	758	751	758	727
54	55	58	66	85	84	68	65	59	58	63	98	120	162	186	205	208	225	249	238	257	248	251	243	276	303	287	312	311	312	298	310	312	300	319	307	320	310	334	315	351	318	350	337	327	325	302	309	299	332
0	69	104	60	82	102	104	122	81	83	124	98	95	96	59	119	89	NaN	NaN	NaN	NaN	NaN	NaN	NaN	NaN	NaN	NaN	NaN	NaN	NaN	NaN	NaN	NaN	NaN	NaN	NaN	NaN	NaN	NaN	NaN	NaN	NaN	NaN	NaN	NaN	NaN	NaN	NaN	NaN	NaN
0	453	435	412	387	423	471	466	480	471	484	524	538	545	540	544	532	528	500	494	503	518	501	585	574	511	548	557	548	535	535	551	530	505	541	567	572	560	514	572	552	522	502	578	537	478	520	495	479	476
0	384	400	382	370	376	366	372	394	404	408	446	426	453	433	474	446	465	460	455	462	485	469	510	494	505	508	541	538	208	537	558	545	562	550	572	564	559	551	551	565	546	534	568	565	523	NaN	NaN	NaN	NaN
0	611	566	551	592	564	592	562	540	600	546	563	593	594	582	585	581	596	620	650	628	600	619	599	663	652	632	635	612	694	704	672	697	693	656	676	679	747	741	718	733	682	728	765	734	746	764	768	744	749
0	475	478	466	460	448	418	449	451	419	457	468	459	455	469	482	497	495	513	485	530	523	545	549	560	560	570	557	558	562	580	598	587	570	597	613	603	596	615	615	588	588	591	612	656	645	626	621	639	620
0	1436	1385	1420	1362	1391	1416	1478	1430	NaN	NaN	NaN	NaN	NaN	NaN	NaN	NaN	NaN	NaN	NaN	NaN	NaN	NaN	NaN	NaN	NaN	NaN	NaN	NaN	NaN	NaN	NaN	NaN	NaN	NaN	NaN	NaN	NaN	NaN	NaN	NaN	NaN	NaN	NaN	NaN	NaN	NaN	NaN	NaN	NaN
0	322	312	418	343	328	375	432	NaN	NaN	NaN	NaN	NaN	NaN	NaN	NaN	NaN	NaN	NaN	NaN	NaN	NaN	NaN	NaN	NaN	NaN	NaN	NaN	NaN	NaN	NaN	NaN	NaN	NaN	NaN	NaN	NaN	NaN	NaN	NaN	NaN	NaN	NaN	NaN	NaN	NaN	NaN	NaN	NaN	NaN
0	611	562	556	555	566	536	521	545	574	565	601	625	663	639	665	694	670	658	626	630	672	638	679	644	639	660	680	674	676	690	719	681	673	737	733	770	747	763	808	788	712	713	775	784	672	713	718	676	693
0	349	319	211	119	112	117	118	117	124	131	46	49	52	54	68	55	82	102	106	126	136	119	107	110	127	137	149	127	148	156	168	167	159	171	188	188	188	187	187	189	211	198	210	227	243	237	216	228	227
0	134	349	348	382	411	180	142	NaN	NaN	NaN	NaN	NaN	NaN	NaN	NaN	NaN	NaN	NaN	NaN	NaN	NaN	NaN	NaN	NaN	NaN	NaN	NaN	NaN	NaN	NaN	NaN	NaN	NaN	NaN	NaN	NaN	NaN	NaN	NaN	NaN	NaN	NaN	NaN	NaN	NaN	NaN	NaN	NaN	NaN
55	167	232	214	251	229	264	241	273	276	323	277	309	294	276	275	294	268	295	227	264	279	313	285	306	323	289	319	322	288	329	357	316	314	365	334	387	369	306	310	345	294	326	300	332	80	351	326	349	334
0	507	498	510	488	495	506	537	520	516	507	517	521	512	510	503	515	509	513	484	525	537	530	563	528	550	546	555	564	556	556	557	582	572	587	577	588	601	585	608	604	574	583	604	626	592	601	592	588	615
0	1438	1473	1436	1411	1416	1418	1476	1454	1467	1489	742	1554	1481	1593	1422	532	419	416	405	406	405	182	215	253	426	655	737	756	775	782	774	764	784	795	811	797	317	823	761	804	837	830	825	881	830	810	848	861	924
0	555	540	501	521	504	528	565	556	578	590	587	592	609	588	594	583	571	570	554	570	579	604	585	579	558	601	602	607	646	653	664	662	647	645	684	718	669	689	708	704	671	672	720	698	635	665	642	623	634
0	697	652	617	623	626	649	635	663	669	692	697	694	694	680	698	717	713	697	669	691	664	684	697	679	702	711	711	712	726	771	762	750	760	774	779	764	768	799	800	797	762	779	801	830	780	799	800	801	826
0	NaN	NaN	NaN	NaN	NaN	NaN	NaN	NaN	NaN	NaN	NaN	NaN	NaN	NaN	NaN	NaN	NaN	NaN	NaN	NaN	NaN	NaN	NaN	NaN	NaN	NaN	NaN	NaN	NaN	NaN	NaN	NaN	NaN	NaN	NaN	NaN	NaN	NaN	NaN	NaN	NaN	NaN	NaN	NaN	NaN	NaN	NaN	NaN	NaN
56	584	648	630	631	623	649	641	613	648	618	657	662	674	657	638	660	656	607	579	628	655	642	644	653	623	633	648	665	711	687	281	678	669	639	660	275	686	674	703	714	667	709	732	718	662	674	694	652	700
0	612	591	563	555	538	583	586	616	588	600	606	592	566	574	598	591	571	581	585	606	595	593	594	611	642	650	627	642	658	679	640	656	660	661	659	633	646	665	701	703	694	715	678	685	682	649	714	674	708
0	522	532	512	499	494	524	520	547	519	557	586	559	559	592	583	581	584	532	535	558	546	564	582	585	587	566	554	571	556	543	564	564	555	571	569	579	552	567	574	606	567	572	613	602	575	580	572	597	591
57	661	634	580	599	603	644	675	661	676	649	676	714	711	682	734	737	719	739	745	687	684	713	668	631	667	696	308	201	187	190	194	198	188	195	192	103	86	88	83	91	116	151	166	170	175	195	210	238	251
0	636	688	650	645	698	704	681	674	681	686	730	726	741	711	715	760	746	699	670	687	742	715	738	696	704	750	725	713	721	712	686	683	655	643	651	663	641	636	633	623	593	610	621	620	589	601	590	594	596
0	493	487	471	481	475	479	496	496	514	504	522	519	485	500	491	480	506	494	520	548	538	533	482	571	557	566	535	535	572	586	577	625	638	623	634	608	622	582	596	580	558	568	533	539	569	591	591	584	577
0	578	531	524	540	531	509	577	549	592	612	631	591	607	603	589	632	651	612	318	645	692	697	674	675	699	712	702	748	736	754	731	749	758	767	285	719	739	748	762	742	753	309	783	771	815	790	780	771	791
0	168	175	177	171	207	188	190	231	219	226	241	265	265	264	262	260	258	264	276	280	259	266	271	262	261	279	293	283	290	306	305	326	317	313	344	354	337	337	328	365	321	346	318	316	311	309	309	291	289
0	1388	1362	1397	1385	1326	1411	1397	1437	1376	1386	1372	1432	1503	1481	1438	1508	1527	1530	1573	1551	1557	1518	1586	1046	406	403	391	397	409	429	205	212	271	422	564	644	671	693	672	696	686	672	659	680	565	NaN	NaN	NaN	NaN
0	838	780	726	705	718	785	784	796	806	841	848	873	888	415	401	862	866	859	932	924	949	919	367	241	248	234	235	235	285	124	126	162	214	240	298	366	412	453	469	459	465	469	496	503	546	540	511	542	531
0	862	840	773	750	762	799	392	871	892	377	971	950	947	942	932	926	934	978	986	967	383	949	941	976	968	950	936	333	242	234	235	225	275	108	113	190	270	336	372	406	392	413	427	419	408	438	411	412	422
0	299	307	341	325	318	324	320	317	324	293	332	341	343	327	308	346	327	303	304	342	365	324	370	371	366	352	373	362	369	362	382	345	349	345	353	361	328	354	351	354	330	332	358	354	321	315	333	312	318
0	226	228	250	261	282	239	276	258	259	231	254	249	261	231	244	253	287	257	266	270	280	281	260	256	267	265	271	255	270	276	288	280	269	259	278	259	268	274	268	273	277	287	286	283	272	260	269	267	256
0	512	526	514	519	513	534	560	548	554	577	608	610	605	602	594	600	572	584	562	570	596	597	592	638	638	594	612	618	590	578	589	670	597	623	655	651	681	697	692	680	692	700	708	676	695	654	687	NaN	NaN
0	520	493	518	547	508	583	600	556	599	543	570	576	595	573	632	563	619	674	649	628	623	591	597	662	582	693	651	649	696	698	654	679	745	695	704	743	662	672	710	691	769	679	735	758	698	697	716	723	857
0	1221	1293	1291	1253	1281	1302	1303	1260	1333	1395	1412	1425	1352	1424	1443	1439	1396	1363	1432	1400	1508	1513	1497	1497	1645	872	417	411	415	406	402	414	175	195	222	287	392	497	555	610	640	649	637	670	692	712	712	758	788
58	642	621	590	606	611	591	620	623	619	619	647	649	672	653	679	669	658	662	654	643	708	691	716	689	726	699	730	688	727	727	754	791	808	792	728	719	726	742	711	639	680	671	634	684	674	687	691	690	671
0	419	430	438	494	478	464	509	477	471	486	504	485	485	496	544	510	538	545	513	507	583	557	578	553	568	582	590	578	636	560	581	567	610	623	611	587	594	622	586	583	584	601	603	591	640	617	620	629	656
0	291	327	321	313	308	314	321	354	351	328	355	327	342	338	322	325	327	300	288	301	295	311	305	295	295	291	287	295	314	296	298	302	291	308	305	319	315	307	333	336	336	345	365	363	378	382	376	357	377
0	890	822	768	761	711	722	786	803	843	835	829	388	848	881	859	864	851	847	414	259	242	239	263	95	105	130	155	161	211	225	243	315	380	380	386	398	431	417	434	422	412	436	455	426	451	438	437	457	438
0	578	591	592	591	600	624	619	648	644	618	653	656	697	644	630	640	647	598	591	642	669	666	716	681	684	656	676	703	755	736	716	748	744	772	760	812	753	795	804	789	811	797	792	800	782	742	791	796	818
0	377	362	379	350	358	331	359	344	362	361	359	400	358	352	330	328	351	356	313	343	335	341	348	322	341	376	392	409	435	420	448	439	481	493	507	504	465	469	474	505	504	457	489	449	444	432	437	396	391
0	779	852	814	814	792	792	788	805	826	778	832	803	831	827	784	811	831	726	702	750	812	836	869	830	837	840	845	851	889	876	871	900	881	888	872	955	911	917	939	947	871	902	936	949	946	910	922	889	927
0	392	415	393	401	414	454	433	429	430	447	450	453	463	455	470	464	475	506	NaN	NaN	NaN	NaN	NaN	NaN	NaN	NaN	NaN	NaN	NaN	NaN	NaN	NaN	NaN	NaN	NaN	NaN	NaN	NaN	NaN	NaN	NaN	NaN	NaN	NaN	NaN	NaN	NaN	NaN	NaN
0	452	470	461	464	433	456	444	432	412	396	427	420	402	409	428	439	434	421	403	408	442	421	439	391	431	419	428	435	451	412	408	409	423	444	457	468	476	475	483	487	493	489	502	503	479	519	533	524	530
59	838	721	375	812	755	336	825	872	825	831	814	803	807	815	836	833	903	888	880	920	861	923	929	949	1020	1023	996	963	1019	1018	968	1018	1009	951	936	970	965	965	945	932	945	916	334	260	238	221	248	131	88
0	NaN	NaN	NaN	NaN	NaN	NaN	NaN	NaN	NaN	NaN	NaN	NaN	NaN	NaN	NaN	NaN	NaN	NaN	NaN	NaN	NaN	NaN	NaN	NaN	NaN	NaN	NaN	NaN	NaN	NaN	NaN	NaN	NaN	NaN	NaN	NaN	NaN	NaN	NaN	NaN	NaN	NaN	NaN	NaN	NaN	NaN	NaN	NaN	NaN
60	352	353	370	335	335	332	354	374	414	432	466	476	457	465	465	453	426	420	429	407	400	397	407	403	438	439	474	521	488	495	501	540	530	522	525	565	547	542	619	610	571	624	593	609	596	586	654	694	652
0	599	565	413	439	444	425	417	458	436	459	477	495	520	541	529	561	559	586	609	636	634	666	633	665	693	679	699	696	695	663	703	707	727	724	722	745	758	779	781	779	759	780	774	754	810	784	781	760	772
0	435	409	456	453	477	475	476	481	480	502	525	517	490	476	509	498	545	285	527	518	546	577	595	555	544	557	576	596	607	611	644	622	643	618	613	629	592	622	637	638	677	620	667	640	672	635	681	646	664
0	398	438	450	431	454	413	423	423	420	441	466	469	473	469	465	483	477	480	457	471	493	505	530	503	520	520	550	558	581	595	564	578	620	626	623	590	577	616	645	575	646	654	656	651	652	672	652	704	715
0	435	418	428	461	443	481	470	470	492	467	543	528	538	552	561	572	564	562	547	540	592	580	626	616	591	622	638	641	621	639	643	638	628	664	595	654	633	617	622	624	576	613	593	599	590	610	605	616	620
0	950	972	957	910	927	866	910	890	928	907	969	888	947	914	892	945	891	838	858	887	912	927	930	945	960	956	929	941	964	931	980	971	925	971	950	962	975	976	976	991	994	936	1021	983	1080	1014	1040	1043	1031
0	544	546	527	548	603	586	621	646	660	688	709	700	674	NaN	NaN	NaN	NaN	NaN	NaN	NaN	NaN	NaN	NaN	NaN	NaN	NaN	NaN	NaN	NaN	NaN	NaN	NaN	NaN	NaN	NaN	NaN	NaN	NaN	NaN	NaN	NaN	NaN	NaN	NaN	NaN	NaN	NaN	NaN	NaN
0	770	787	735	754	757	794	834	819	846	833	870	918	873	886	822	874	928	771	793	834	869	823	891	858	824	834	858	860	920	891	882	887	876	853	867	931	887	908	903	933	899	896	905	901	914	865	889	852	895
0	767	702	797	835	793	837	845	831	851	772	881	850	812	842	798	859	817	774	746	795	859	848	890	854	821	830	862	864	903	891	890	905	957	923	921	947	907	965	964	988	979	982	970	1022	1006	978	1006	977	1006
61	264	331	355	359	389	375	385	397	457	521	509	497	509	532	530	555	560	575	589	589	625	609	614	636	624	619	633	638	519	274	227	215	206	116	68	62	62	70	83	76	84	80	75	73	77	76	109	113	122
0	491	519	512	554	546	527	560	563	618	610	652	648	635	632	587	651	648	626	660	602	612	675	645	683	684	655	673	655	671	693	716	696	715	674	683	654	NaN	NaN	NaN	NaN	NaN	NaN	NaN	NaN	NaN	NaN	NaN	NaN	NaN
0	389	417	450	445	439	446	442	400	444	435	461	425	480	425	453	427	424	397	392	390	435	402	421	448	445	451	468	485	497	480	513	516	523	486	487	504	491	499	531	470	518	510	482	498	466	482	469	471	490
0	378	356	312	354	394	452	469	361	448	420	434	447	402	450	343	317	405	388	424	450	422	448	488	440	444	502	470	445	558	543	486	183	523	551	495	474	489	452	539	476	515	454	559	486	514	561	526	554	544
0	372	410	122	453	461	512	491	455	479	477	507	497	499	434	453	413	455	421	395	393	424	444	476	442	448	460	475	489	497	498	467	495	574	483	461	564	532	586	503	515	199	584	503	507	246	491	NaN	NaN	NaN
62	572	517	526	486	510	557	590	601	582	577	620	597	600	595	541	570	561	604	557	601	622	615	577	640	594	582	623	643	551	636	655	656	615	622	642	679	603	678	704	691	655	647	738	660	651	670	684	653	660
63	168	203	208	217	237	245	251	250	228	173	211	271	215	252	241	261	255	244	253	277	330	343	355	341	378	375	386	375	390	387	342	341	343	353	348	356	346	335	345	370	331	367	353	410	406	424	434	400	431
0	431	454	477	477	456	456	477	487	482	454	473	478	474	473	495	533	521	528	531	532	539	550	565	592	589	569	581	598	617	619	608	605	631	623	627	641	642	661	654	671	637	645	644	686	669	679	709	670	287
0	409	604	701	719	687	691	704	689	664	616	672	696	712	754	721	771	807	747	674	749	766	758	790	791	742	753	779	751	801	775	771	822	792	773	801	835	795	839	809	842	796	788	824	849	842	837	843	823	857
64	1	47	63	72	114	111	95	118	116	146	142	154	183	159	164	195	175	208	222	214	246	213	239	244	226	236	222	78	57	40	45	48	99	69	91	157	154	168	172	161	167	147	153	153	141	155	185	185	214
0	763	736	738	750	753	773	768	777	813	806	817	856	784	852	818	835	659	294	247	221	220	205	74	89	138	160	218	244	284	317	330	346	361	363	365	330	340	345	383	416	443	472	475	454	480	462	475	443	422
65	309	203	157	147	149	163	250	273	306	374	672	676	480	460	446	447	443	434	426	416	402	427	441	421	445	440	442	426	397	417	410	417	393	391	390	404	410	413	437	461	466	462	472	502	498	540	562	532	537
0	310	344	346	373	371	387	365	379	390	345	401	409	372	407	420	390	438	454	413	450	408	NaN	NaN	NaN	NaN	NaN	NaN	NaN	NaN	NaN	NaN	NaN	NaN	NaN	NaN	NaN	NaN	NaN	NaN	NaN	NaN	NaN	NaN	NaN	NaN	NaN	NaN	NaN	NaN
0	110	60	64	75	45	36	54	53	64	43	57	46	46	19	51	48	48	18	35	14	16	22	35	8	12	28	6	23	35	27	48	47	70	59	36	44	63	72	65	103	146	113	128	154	156	156	158	234	203
66	39	58	74	78	74	76	57	91	63	132	131	137	134	154	162	161	159	166	180	192	182	189	204	191	198	172	177	204	215	215	230	213	224	220	185	207	213	232	256	232	235	232	264	252	238	246	243	232	227
0	63	73	87	88	107	126	141	107	98	NaN	NaN	NaN	NaN	NaN	NaN	NaN	NaN	NaN	NaN	NaN	NaN	NaN	NaN	NaN	NaN	NaN	NaN	NaN	NaN	NaN	NaN	NaN	NaN	NaN	NaN	NaN	NaN	NaN	NaN	NaN	NaN	NaN	NaN	NaN	NaN	NaN	NaN	NaN	NaN
0	80	72	77	95	112	123	138	146	146	151	157	165	157	161	168	166	188	176	176	183	211	203	214	247	235	239	267	243	255	242	251	262	254	263	248	261	253	236	243	225	232	248	251	236	260	278	283	272	270
0	489	578	677	637	648	617	630	706	737	751	807	782	782	781	751	771	767	751	782	766	767	779	785	794	800	771	829	836	882	829	865	869	898	924	918	409	921	930	918	944	912	908	926	940	911	903	458	921	917
0	731	700	720	745	645	752	756	782	729	770	829	733	803	845	814	858	865	873	363	796	840	886	821	871	875	812	937	910	917	901	935	936	873	945	949	994	962	957	914	896	944	1017	1062	988	955	1053	945	1030	1083
67	854	920	860	862	855	891	885	868	912	893	911	908	931	914	901	888	886	920	908	903	912	920	933	911	963	964	961	932	951	945	990	982	987	961	987	1030	1035	1033	1018	1051	1031	1049	1067	1062	1064	1119	1108	1052	1083
0	103	86	127	105	128	127	122	84	118	110	133	153	150	154	138	147	156	180	193	177	190	167	173	193	199	200	216	208	215	219	218	218	223	254	283	257	272	259	256	268	251	250	244	252	245	262	269	271	251
0	NaN	NaN	NaN	NaN	NaN	NaN	NaN	NaN	NaN	NaN	NaN	NaN	NaN	NaN	NaN	NaN	NaN	NaN	NaN	NaN	NaN	NaN	NaN	NaN	NaN	NaN	NaN	NaN	NaN	NaN	NaN	NaN	NaN	NaN	NaN	NaN	NaN	NaN	NaN	NaN	NaN	NaN	NaN	NaN	NaN	NaN	NaN	NaN	NaN
0	357	360	356	362	376	374	476	472	473	468	543	525	548	497	537	477	516	533	485	488	549	206	1187	1145	1138	1179	1127	1127	1179	1171	1186	1262	1259	1236	605	293	461	602	NaN	NaN	NaN	NaN	NaN	NaN	NaN	NaN	NaN	NaN	NaN
0	631	816	808	786	784	785	787	798	798	742	779	786	801	817	751	811	780	793	737	770	833	810	833	830	792	842	883	843	908	902	863	872	865	854	893	891	869	911	888	944	912	910	950	993	968	925	962	974	1034
68	1015	964	1111	1096	1126	1103	1162	1170	1207	1141	1219	1231	1178	1080	1146	1237	1073	1014	982	977	931	992	1064	1073	1168	1235	1288	1323	1485	1558	1588	1563	1430	1446	1396	1369	1405	1382	1324	1337	1371	1299	1315	1366	1331	1453	1393	1493	1584
0	87	177	196	223	241	260	231	236	264	301	305	331	340	374	356	382	381	434	424	428	444	394	184	112	117	119	114	147	155	83	94	118	135	188	209	299	289	301	318	325	340	347	353	354	367	354	360	361	358
69	409	473	473	459	479	485	511	513	489	493	499	479	504	467	463	479	486	458	444	446	435	368	240	216	217	197	219	81	91	93	79	89	88	105	103	121	121	138	169	177	187	218	229	248	243	237	237	254	261
70	811	799	802	797	771	789	817	820	794	823	812	832	819	842	831	784	853	873	860	861	836	823	819	766	742	723	768	702	717	755	708	742	744	762	757	763	761	784	788	795	785	789	781	770	782	777	785	775	777
0	543	589	625	618	614	656	745	727	697	704	695	713	720	288	678	683	266	691	706	266	NaN	NaN	NaN	NaN	NaN	NaN	NaN	NaN	NaN	NaN	NaN	NaN	NaN	NaN	NaN	NaN	NaN	NaN	NaN	NaN	NaN	NaN	NaN	NaN	NaN	NaN	NaN	NaN	NaN
0	308	322	293	337	348	359	411	405	421	415	411	389	430	398	383	408	413	418	422	428	449	458	485	455	455	478	480	491	491	469	484	469	488	475	466	474	488	510	503	487	497	499	485	500	491	491	481	525	491
0	501	475	534	529	471	480	479	480	491	464	520	492	530	500	530	515	575	592	569	555	573	615	581	601	592	570	565	504	587	649	657	646	617	636	680	630	608	611	656	581	623	555	589	618	664	629	689	638	643
0	535	600	574	583	584	604	599	607	611	623	626	585	627	619	649	614	626	625	616	631	638	635	619	621	641	606	647	702	642	646	590	640	653	666	616	652	636	657	682	683	636	682	659	664	699	667	630	698	671
0	346	385	469	242	443	420	416	400	409	412	428	420	424	413	437	439	436	462	444	452	447	456	421	228	182	174	184	179	90	80	82	171	165	154	179	173	169	179	208	205	192	190	171	149	154	174	171	148	138
0	600	576	557	577	605	623	596	608	595	584	583	592	592	599	602	617	602	633	642	650	636	630	637	613	626	603	635	619	658	608	616	621	625	611	641	637	625	626	654	647	642	656	640	621	645	648	666	667	678
0	633	1041	931	962	963	943	1037	1020	1029	1010	1020	969	1011	1013	1014	1088	1048	1099	988	1121	1054	1127	1141	1139	1177	1116	1184	1171	1166	1204	1161	1208	1221	1195	1245	1270	1258	1303	1261	1272	1232	1283	1305	1288	1279	1259	1306	1300	1310
71	690	369	851	792	813	831	859	844	829	809	881	847	828	817	334	239	241	240	229	236	230	228	235	258	240	239	239	254	261	66	124	121	190	308	366	414	399	374	454	467	425	468	478	534	543	585	569	545	527
0	752	1154	1200	1056	1107	1116	1170	1144	1151	1124	1145	1123	1197	1168	1245	1224	1179	1135	1244	1290	1258	1297	1296	1290	1266	1282	1360	1267	1350	1369	1336	1392	1393	1422	1429	1455	1401	1488	1410	1427	1500	1434	1454	1564	1483	1499	1541	1466	1516
0	NaN	NaN	NaN	NaN	NaN	NaN	NaN	NaN	NaN	NaN	NaN	NaN	NaN	NaN	NaN	NaN	NaN	NaN	NaN	NaN	NaN	NaN	NaN	NaN	NaN	NaN	NaN	NaN	NaN	NaN	NaN	NaN	NaN	NaN	NaN	NaN	NaN	NaN	NaN	NaN	NaN	NaN	NaN	NaN	NaN	NaN	NaN	NaN	NaN
0	NaN	NaN	NaN	NaN	NaN	NaN	NaN	NaN	NaN	NaN	NaN	NaN	NaN	NaN	NaN	NaN	NaN	NaN	NaN	NaN	NaN	NaN	NaN	NaN	NaN	NaN	NaN	NaN	NaN	NaN	NaN	NaN	NaN	NaN	NaN	NaN	NaN	NaN	NaN	NaN	NaN	NaN	NaN	NaN	NaN	NaN	NaN	NaN	NaN
72	880	804	1004	997	1065	1058	1073	1061	1037	1081	1129	1111	1180	1125	1136	1153	1186	1302	1316	1266	1204	1274	1336	1392	1336	1358	1420	1428	1474	1457	1485	1409	1366	1470	1450	1462	1464	657	1523	1491	1578	1546	1550	1523	1555	1541	1483	1482	1477
73	789	776	828	808	841	779	838	807	789	798	791	809	782	831	829	832	818	882	860	888	923	941	920	991	954	965	922	907	896	889	865	878	867	910	910	945	944	923	944	936	942	937	937	966	941	950	961	953	961
74	197	263	273	271	290	286	280	291	282	318	308	320	308	331	335	313	314	324	323	321	361	347	322	337	359	355	358	362	376	368	391	371	380	397	400	397	390	390	423	396	444	453	449	467	439	458	482	489	505
75	832	870	868	844	795	819	794	782	782	786	770	766	767	775	810	809	850	832	839	835	850	852	863	860	888	853	892	918	945	941	905	315	261	276	253	242	235	228	231	211	221	214	213	211	216	200	193	191	210
0	293	279	298	309	346	311	126	378	355	375	399	396	401	392	381	332	378	403	353	387	384	385	360	368	368	391	412	396	406	436	426	404	435	438	435	401	413	455	457	456	419	425	411	425	429	406	415	410	412
0	370	NaN	NaN	NaN	NaN	NaN	NaN	NaN	NaN	NaN	NaN	NaN	NaN	NaN	NaN	NaN	NaN	NaN	NaN	NaN	NaN	NaN	NaN	NaN	NaN	NaN	NaN	NaN	NaN	NaN	NaN	NaN	NaN	NaN	NaN	NaN	NaN	NaN	NaN	NaN	NaN	NaN	NaN	NaN	NaN	NaN	NaN	NaN	NaN
0	582	582	590	618	619	646	673	685	676	701	707	706	701	676	699	717	734	749	762	808	783	768	812	806	814	805	807	855	843	830	840	858	856	849	840	805	778	814	789	776	761	773	773	785	804	781	764	808	805
0	NaN	NaN	NaN	NaN	NaN	NaN	NaN	NaN	NaN	NaN	NaN	NaN	NaN	NaN	NaN	NaN	NaN	NaN	NaN	NaN	NaN	NaN	NaN	NaN	NaN	NaN	NaN	NaN	NaN	NaN	NaN	NaN	NaN	NaN	NaN	NaN	NaN	NaN	NaN	NaN	NaN	NaN	NaN	NaN	NaN	NaN	NaN	NaN	NaN
76	67	1105	565	1064	516	1057	1057	1156	429	485	808	822	1155	1249	1188	1197	1183	435	323	299	292	275	293	131	148	194	289	349	444	510	539	558	608	634	663	650	676	654	636	634	606	640	671	638	653	635	651	687	674
77	628	647	769	759	790	817	851	862	882	845	904	925	879	943	895	850	848	907	913	946	913	932	917	916	941	888	462	923	944	431	917	934	924	920	869	883	868	902	902	884	883	936	642	294	247	245	251	233	286
0	760	807	837	794	820	771	795	775	818	784	803	798	803	790	813	819	808	842	868	861	863	856	848	863	866	852	868	864	857	869	869	924	911	864	917	941	885	937	937	943	968	898	936	969	949	967	957	965	973
0	899	1076	1092	1068	1042	1062	1119	1135	1142	1144	1178	1138	1119	1180	1132	1150	1168	1166	1189	1152	1173	1156	1110	1131	1185	1158	1161	1150	1185	1166	1181	1208	1200	1168	1177	1158	1196	1162	1193	1188	1210	1141	1183	1221	1243	1220	1192	1194	1197
78	984	979	985	983	927	923	923	959	960	983	997	951	996	964	1007	1001	987	1034	1026	999	1049	989	267	293	266	275	274	251	237	238	230	220	214	202	195	215	234	239	229	214	138	125	210	217	214	214	215	219	212
79	359	369	367	385	383	367	406	393	399	413	426	418	431	413	401	444	426	396	412	426	442	448	465	470	474	477	470	457	456	468	463	459	456	438	480	445	458	474	458	470	456	495	488	487	480	465	490	494	469
0	297	310	321	328	324	350	360	349	361	335	375	348	394	357	337	315	370	380	392	410	401	434	434	425	456	493	416	461	468	497	499	446	428	437	445	482	480	511	491	477	516	480	484	480	537	493	476	539	509
80	401	381	383	376	380	378	373	395	424	401	425	403	438	416	429	434	439	427	435	442	445	437	465	455	443	466	470	502	470	509	493	473	483	461	462	497	459	484	496	472	482	497	510	544	528	551	533	541	541
81	838	1103	1143	1084	1101	1112	1145	1114	1148	1067	1107	1109	1119	1108	1137	1155	1129	1119	1137	1143	1202	1146	1155	1129	1186	1141	1199	1201	1178	1189	1193	1167	1194	1149	1180	1207	1148	1225	1242	1233	1280	1232	1306	1304	1310	1313	1314	1315	1312
0	897	885	902	925	850	862	860	913	897	920	916	899	876	887	933	903	905	932	932	947	917	949	917	937	940	923	934	926	969	951	1014	977	1007	1006	1024	1025	1043	1115	1120	1101	1137	1103	1165	1151	1178	1209	1179	1199	1186
0	423	414	519	506	513	544	556	591	607	601	665	661	653	667	688	642	632	658	684	741	688	674	676	707	673	658	676	695	697	684	676	684	654	688	652	580	257	210	199	204	208	98	88	96	86	117	143	198	254
82	376	378	360	373	357	368	364	397	377	386	386	400	401	393	386	403	429	418	405	413	402	404	414	409	410	420	442	441	436	455	446	446	435	427	446	450	457	457	449	457	441	423	447	465	456	463	477	459	462
0	400	452	565	540	569	592	596	614	595	573	597	563	620	603	575	612	608	611	647	634	635	660	611	635	261	636	628	625	636	624	684	648	675	657	669	692	643	697	675	670	679	654	688	726	694	681	684	649	665
0	342	427	560	514	585	575	626	645	652	667	660	655	610	639	651	653	663	676	669	681	673	662	661	687	690	701	667	685	681	721	702	753	751	707	736	725	705	701	690	728	717	669	692	734	708	717	702	748	702
0	NaN	NaN	NaN	NaN	NaN	NaN	NaN	NaN	NaN	NaN	NaN	NaN	NaN	NaN	NaN	NaN	NaN	NaN	NaN	NaN	NaN	NaN	NaN	NaN	NaN	NaN	NaN	NaN	NaN	NaN	NaN	NaN	NaN	NaN	NaN	NaN	NaN	NaN	NaN	NaN	NaN	NaN	NaN	NaN	NaN	NaN	NaN	NaN	NaN
83	331	302	294	283	309	317	313	329	333	318	320	332	340	338	320	318	340	338	332	356	346	328	355	332	361	349	341	323	328	330	319	328	362	364	364	377	356	367	363	359	366	358	365	375	364	345	380	388	389
0	436	413	507	498	502	480	499	480	464	476	519	484	475	507	484	493	498	526	546	533	572	591	587	618	592	607	641	661	665	638	674	703	745	762	732	712	732	742	695	685	445	223	183	192	186	184	196	59	76
0	338	329	314	334	335	315	338	345	386	386	390	365	413	372	366	367	380	371	377	379	358	399	380	386	362	394	366	421	397	409	428	413	467	414	421	463	424	435	207	382	220	203	388	452	450	424	354	325	318
84	403	415	413	390	360	376	387	385	401	362	379	359	162	160	395	405	402	174	390	407	415	430	389	364	336	308	313	323	108	291	291	268	264	270	297	293	287	298	276	261	259	245	257	285	279	290	282	298	295
0	NaN	NaN	NaN	NaN	NaN	NaN	NaN	NaN	NaN	NaN	NaN	NaN	NaN	NaN	NaN	NaN	NaN	NaN	NaN	NaN	NaN	NaN	NaN	NaN	NaN	NaN	NaN	NaN	NaN	NaN	NaN	NaN	NaN	NaN	NaN	NaN	NaN	NaN	NaN	NaN	NaN	NaN	NaN	NaN	NaN	NaN	NaN	NaN	NaN
85	1186	1364	1352	1297	1303	1266	1325	1331	1369	1358	1350	1337	1437	1354	1361	1373	1319	1356	1359	1393	1403	1374	1416	1469	1448	1442	1434	1398	1499	1511	1484	1503	1504	1497	1489	703	400	383	380	385	393	406	190	163	174	173	176	176	180
0	189	193	196	253	256	278	252	275	242	244	270	261	NaN	NaN	NaN	NaN	NaN	NaN	NaN	NaN	NaN	NaN	NaN	NaN	NaN	NaN	NaN	NaN	NaN	NaN	NaN	NaN	NaN	NaN	NaN	NaN	NaN	NaN	NaN	NaN	NaN	NaN	NaN	NaN	NaN	NaN	NaN	NaN	NaN
0	235	259	288	298	282	274	296	279	299	290	277	274	303	283	294	286	327	296	296	324	302	319	334	328	314	323	323	300	329	312	331	314	341	325	336	356	333	335	343	328	329	327	350	327	330	333	327	346	354
0	404	397	381	385	408	380	388	425	435	427	421	431	435	432	435	433	453	451	444	454	456	462	455	451	438	417	431	435	458	461	463	455	457	471	476	486	517	519	507	484	509	486	487	502	513	505	484	519	523
0	1381	1657	1590	1564	1510	1567	1639	1546	1611	1574	1670	1632	1589	1579	1591	1576	1637	1707	1680	1673	1614	1662	497	408	403	413	402	402	173	174	177	178	196	268	300	358	412	475	560	617	659	681	692	755	732	741	744	752	783
0	331	329	346	380	393	411	433	445	440	432	463	459	431	473	479	461	468	461	448	469	504	456	466	459	476	468	481	499	478	500	506	513	523	517	508	496	479	489	512	501	550	518	545	518	518	537	531	574	566
0	296	311	322	322	331	337	332	341	341	348	350	353	340	350	325	325	343	343	355	345	363	355	364	358	367	364	382	375	371	376	392	395	399	422	404	406	427	419	421	419	429	442	414	426	190	428	183	428	429
0	1351	1279	1200	1208	1137	1157	1207	1236	1277	1182	1223	1213	1241	1225	1289	1278	1281	1231	1248	1260	1222	1283	1244	1261	1292	1275	1288	1264	1279	1243	1271	1233	1219	1273	1245	1242	1241	NaN	NaN	NaN	NaN	NaN	NaN	NaN	NaN	NaN	NaN	NaN	NaN
0	1034	1064	1025	969	1035	1020	1050	1040	1035	1018	1074	1034	1038	1086	1085	1041	1065	1110	1144	1095	1132	1109	1079	1101	1117	1159	623	361	334	324	330	319	349	162	173	184	227	261	320	351	372	406	425	453	452	468	477	482	469
0	529	1222	1219	1166	1154	1187	1186	1240	NaN	NaN	NaN	NaN	NaN	NaN	NaN	NaN	NaN	NaN	NaN	NaN	NaN	NaN	NaN	NaN	NaN	NaN	NaN	NaN	NaN	NaN	NaN	NaN	NaN	NaN	NaN	NaN	NaN	NaN	NaN	NaN	NaN	NaN	NaN	NaN	NaN	NaN	NaN	NaN	NaN
86	1138	1226	1252	1159	1182	1132	1203	1186	1265	1247	1238	1207	1267	1176	1257	1292	1283	1266	1292	1213	1295	1219	1308	1330	1298	1331	1285	1299	1351	1301	1329	1311	1335	643	396	394	402	407	393	390	394	434	207	207	207	226	306	370	456
0	202	137	NaN	NaN	NaN	NaN	NaN	NaN	NaN	NaN	NaN	NaN	NaN	NaN	NaN	NaN	NaN	NaN	NaN	NaN	NaN	NaN	NaN	NaN	NaN	NaN	NaN	NaN	NaN	NaN	NaN	NaN	NaN	NaN	NaN	NaN	NaN	NaN	NaN	NaN	NaN	NaN	NaN	NaN	NaN	NaN	NaN	NaN	NaN
0	341	367	389	350	360	395	381	389	411	430	430	428	435	438	434	436	434	419	445	416	441	471	442	463	471	405	427	406	449	435	458	451	456	435	450	436	458	492	456	487	455	488	477	488	507	479	486	490	492
0	266	277	295	NaN	NaN	NaN	NaN	NaN	NaN	NaN	NaN	NaN	NaN	NaN	NaN	NaN	NaN	NaN	NaN	NaN	NaN	NaN	NaN	NaN	NaN	NaN	NaN	NaN	NaN	NaN	NaN	NaN	NaN	NaN	NaN	NaN	NaN	NaN	NaN	NaN	NaN	NaN	NaN	NaN	NaN	NaN	NaN	NaN	NaN
0	582	552	527	533	568	550	566	568	562	569	587	561	560	569	587	582	584	539	523	517	558	530	524	555	545	522	555	563	600	579	611	608	625	599	602	613	618	617	646	637	629	609	613	645	623	664	676	670	685
0	517	600	558	568	541	539	582	582	567	566	565	551	582	582	572	564	571	566	576	589	564	564	563	554	565	581	560	572	561	584	573	567	556	568	572	561	557	561	578	584	580	559	573	600	598	585	608	593	597
87	327	347	373	359	370	420	400	438	435	393	374	389	401	405	380	402	428	431	434	432	448	421	432	409	421	417	432	400	404	419	448	423	446	450	419	436	453	442	459	460	470	493	465	455	482	498	530	528	532
0	237	251	266	270	284	282	308	309	347	374	388	393	400	418	459	480	458	471	515	498	545	564	561	617	540	569	584	574	606	584	596	604	592	603	584	578	572	596	589	578	587	580	608	593	649	617	649	643	648
0	242	267	284	258	225	228	238	269	322	368	405	443	417	405	427	413	420	450	454	469	474	519	502	508	532	531	539	576	574	581	550	553	558	547	568	534	525	551	588	556	556	587	572	552	544	556	552	551	555
0	8	66	54	100	64	33	38	17	NaN	NaN	NaN	NaN	NaN	NaN	NaN	NaN	NaN	NaN	NaN	NaN	NaN	NaN	NaN	NaN	NaN	NaN	NaN	NaN	NaN	NaN	NaN	NaN	NaN	NaN	NaN	NaN	NaN	NaN	NaN	NaN	NaN	NaN	NaN	NaN	NaN	NaN	NaN	NaN	NaN
0	565	676	708	692	718	719	742	725	721	748	745	700	699	812	767	815	781	755	786	783	839	827	764	790	893	870	854	824	889	887	837	888	870	909	913	993	928	918	888	953	975	950	1032	1081	987	1038	1092	1040	1048
88	1366	1548	1416	1429	1339	1324	1388	1347	1328	1377	1371	1329	1362	1331	1388	1411	1432	1461	1385	1404	482	393	393	388	387	389	415	151	193	184	192	239	319	352	389	454	507	540	595	591	593	571	578	599	638	683	709	727	794
0	45	123	70	54	51	61	39	36	75	28	2	25	NaN	NaN	NaN	NaN	NaN	NaN	NaN	NaN	NaN	NaN	NaN	NaN	NaN	NaN	NaN	NaN	NaN	NaN	NaN	NaN	NaN	NaN	NaN	NaN	NaN	NaN	NaN	NaN	NaN	NaN	NaN	NaN	NaN	NaN	NaN	NaN	NaN
0	748	913	862	916	789	878	890	883	898	925	897	934	960	929	910	946	958	971	1002	1018	996	934	965	994	992	1021	977	992	984	1020	1075	1044	1048	1064	1036	1074	1077	1077	1062	1034	1103	1127	1190	1209	1123	1193	1191	1204	1144
0	620	539	515	554	539	560	563	584	575	585	589	570	524	530	553	514	508	540	515	530	530	562	542	573	561	543	405	296	260	249	209	212	205	249	154	161	153	139	125	189	231	274	288	318	307	323	341	368	371
0	459	472	460	449	454	460	462	464	454	447	473	488	516	522	552	501	500	535	550	552	573	583	582	591	608	605	589	608	594	611	614	586	618	635	599	629	632	627	635	609	628	649	637	636	655	646	658	680	693
0	717	699	671	731	755	809	805	786	800	802	822	781	801	834	775	831	800	793	811	789	835	796	840	835	813	857	850	829	842	857	832	867	845	859	886	902	891	877	891	875	916	930	904	932	931	887	878	916	930
0	NaN	NaN	NaN	NaN	NaN	NaN	NaN	NaN	NaN	NaN	NaN	NaN	NaN	NaN	NaN	NaN	NaN	NaN	NaN	NaN	NaN	NaN	NaN	NaN	NaN	NaN	NaN	NaN	NaN	NaN	NaN	NaN	NaN	NaN	NaN	NaN	NaN	NaN	NaN	NaN	NaN	NaN	NaN	NaN	NaN	NaN	NaN	NaN	NaN
0	219	231	275	240	269	303	338	328	320	279	355	314	362	339	375	366	351	350	353	363	393	365	372	362	350	424	403	388	389	432	412	433	425	415	387	438	431	423	430	443	429	449	443	488	471	476	465	503	490
0	229	290	328	319	305	313	282	302	274	304	296	287	299	293	285	295	317	311	314	296	318	309	300	294	303	315	295	303	300	304	309	330	303	344	309	312	316	393	365	352	352	338	345	344	350	376	363	384	385
0	528	526	521	495	500	514	502	538	538	555	573	573	563	597	587	571	555	563	534	558	590	569	576	582	596	594	615	600	614	626	623	629	623	629	637	655	608	670	636	644	644	657	637	633	614	646	630	691	708
0	507	508	500	529	515	483	537	493	518	527	484	517	496	501	519	520	501	492	517	511	527	528	503	531	490	546	567	510	552	519	540	491	526	554	542	602	591	570	597	579	556	563	587	561	615	615	638	617	608
89	247	249	241	263	101	306	307	73	312	326	313	299	294	311	295	312	311	306	315	337	317	318	324	363	344	350	353	358	357	359	349	366	322	371	375	369	371	347	388	375	400	389	408	435	432	422	422	453	449
90	537	575	614	662	683	730	729	752	775	743	821	790	829	859	828	842	850	880	856	854	957	905	930	908	950	935	979	955	979	956	978	990	1018	1013	968	946	955	988	979	933	948	958	951	960	926	903	938	992	973
0	265	347	379	421	412	474	485	500	497	544	583	603	566	653	610	624	643	653	723	661	699	743	775	721	790	808	734	759	776	753	805	817	793	840	791	856	830	838	872	839	878	840	884	864	893	796	896	912	914
0	194	253	280	316	327	361	345	364	367	419	464	490	465	462	466	461	471	501	509	510	555	541	532	510	509	540	527	567	564	530	574	566	568	590	559	607	584	614	591	584	586	623	600	596	571	564	525	609	566
0	146	226	231	260	304	304	291	324	323	364	401	402	414	420	438	404	420	466	447	436	453	455	462	470	493	506	466	474	485	456	461	472	472	492	443	477	472	472	450	447	445	469	437	406	435	404	431	449	432
91	149	208	234	267	291	284	277	292	313	301	286	268	301	300	309	296	311	328	317	300	304	264	273	311	303	332	310	297	308	305	337	307	332	148	363	341	278	235	225	192	211	241	238	267	281	277	270	260	257
0	80	131	143	187	197	237	214	227	224	260	339	329	327	347	356	330	342	387	413	376	429	431	411	438	440	464	424	459	458	399	417	419	427	461	416	455	432	465	428	416	417	469	419	393	377	369	360	426	399
0	46	90	103	141	152	183	138	163	148	171	233	241	249	258	266	257	276	258	270	277	263	262	260	254	269	238	251	231	244	253	271	239	262	257	213	202	402	408	200	249	256	261	181	140	160	125	99	193	189
92	55	119	142	177	199	251	234	270	280	328	445	457	417	484	408	377	421	489	497	471	541	552	517	571	544	564	553	617	610	571	634	591	584	643	579	618	573	671	602	558	578	654	606	556	590	533	529	595	577
0	435	400	355	287	314	270	297	258	209	220	238	198	161	161	139	182	162	133	119	130	109	165	123	118	148	148	136	193	201	207	209	252	195	281	262	336	259	267	283	271	310	348	335	401	271	358	346	202	266
0	689	681	657	654	658	712	721	654	678	675	682	702	677	685	702	683	704	682	684	671	637	689	702	677	673	693	676	695	700	702	707	717	703	750	724	721	738	701	726	717	723	751	736	749	714	727	742	721	742
93	170	214	244	189	261	283	265	273	280	283	291	263	302	233	289	308	281	266	299	294	319	304	286	320	356	368	337	350	362	353	355	353	351	363	391	409	345	326	369	348	380	360	380	684	365	390	384	340	616
0	664	666	646	707	715	745	730	708	703	774	745	783	744	749	788	795	762	824	793	789	784	788	785	772	821	832	803	834	836	883	838	869	845	879	896	915	892	912	885	901	918	965	961	1394	929	995	987	883	1309
0	603	601	570	603	582	615	632	632	644	623	663	249	646	280	670	649	656	609	621	606	657	660	659	665	671	712	664	701	693	673	684	668	649	698	731	714	780	728	799	739	745	779	749	763	737	799	770	801	816
94	338	293	313	298	315	338	366	394	395	401	400	446	418	443	475	420	432	443	433	423	441	481	513	539	495	560	536	480	460	509	515	500	525	486	552	449	479	443	442	514	458	510	519	622	497	507	524	565	693
0	467	480	503	459	474	505	497	502	496	572	576	545	558	579	534	565	579	553	558	537	533	582	588	548	524	552	552	599	565	535	544	547	551	546	533	572	574	548	560	550	598	559	592	599	562	558	612	571	591
0	616	585	633	582	587	623	616	625	629	653	638	635	640	646	645	646	660	637	660	635	625	647	641	619	613	662	646	678	672	683	696	665	691	680	644	672	676	706	704	687	667	679	673	686	714	694	704	695	692
0	NaN	NaN	NaN	NaN	NaN	NaN	NaN	NaN	NaN	NaN	NaN	NaN	NaN	NaN	NaN	NaN	NaN	NaN	NaN	NaN	NaN	NaN	NaN	NaN	NaN	NaN	NaN	NaN	NaN	NaN	NaN	NaN	NaN	NaN	NaN	NaN	NaN	NaN	NaN	NaN	NaN	NaN	NaN	NaN	NaN	NaN	NaN	NaN	NaN
0	164	199	209	202	207	221	208	216	204	242	247	255	256	240	273	281	263	297	256	299	326	297	288	297	301	297	321	318	290	326	340	344	353	320	161	338	NaN	NaN	NaN	NaN	NaN	NaN	NaN	NaN	NaN	NaN	NaN	NaN	NaN
95	517	564	611	597	558	605	565	564	604	643	635	643	686	152	117	106	124	129	137	138	130	123	137	172	156	162	144	176	150	173	171	198	171	171	192	161	196	187	209	206	215	199	203	209	183	192	198	201	220
0	770	765	792	784	800	809	804	873	810	822	854	852	854	856	855	825	866	893	853	866	908	898	863	952	941	954	991	938	968	1032	1012	1040	1034	1009	1035	1016	1026	1037	1017	1027	1013	1022	1005	1366	1015	1036	1018	1042	1447
96	464	465	489	442	439	490	627	684	577	603	591	641	569	603	562	536	549	485	533	504	558	536	622	541	543	633	642	631	623	668	605	655	638	610	767	690	666	701	611	652	658	647	673	741	706	691	687	728	815
0	239	317	394	386	430	561	518	548	568	557	622	579	672	626	628	614	660	700	755	722	747	712	760	751	765	772	797	807	785	818	767	841	805	798	852	844	814	950	958	938	924	906	932	943	1020	1030	1047	1011	1003
0	1	3	5	1	1	7	6	9	9	26	NaN	NaN	NaN	NaN	NaN	NaN	NaN	NaN	NaN	NaN	NaN	NaN	NaN	NaN	NaN	NaN	NaN	NaN	NaN	NaN	NaN	NaN	NaN	NaN	NaN	NaN	NaN	NaN	NaN	NaN	NaN	NaN	NaN	NaN	NaN	NaN	NaN	NaN	NaN
0	654	603	562	540	535	610	588	605	619	650	654	608	643	659	651	673	652	637	668	640	672	683	670	640	631	642	650	631	700	660	720	681	691	703	707	718	736	685	723	751	731	754	733	707	697	746	725	755	736
0	556	532	462	479	483	539	562	573	582	606	631	656	641	654	650	621	655	629	614	623	642	627	644	653	642	646	638	644	660	684	662	667	666	687	703	700	709	723	734	715	726	737	744	745	753	754	760	772	783
0	804	805	829	752	768	821	813	884	796	866	870	785	862	880	814	846	894	833	834	835	840	873	898	855	811	843	836	890	858	923	856	937	936	905	916	952	999	968	1005	904	992	964	958	1013	1061	1007	970	1010	978
0	859	919	954	901	1001	1024	985	1036	1109	1023	1056	1105	1167	1162	1109	1109	1121	1165	1183	1203	1212	1174	1186	1276	1232	1310	701	1296	1281	1315	1354	1253	1342	1277	1345	1244	1315	1378	1345	1287	1336	1369	1331	1771	1453	1395	1368	1457	1888
97	790	937	953	891	952	1119	1188	1024	1262	1037	1477	1278	1237	1524	1649	1643	1332	1290	1584	1255	1197	1007	1636	1323	1048	1078	883	938	1002	903	893	968	921	879	869	859	848	936	927	859	846	874	899	910	931	876	936	942	950
0	521	516	489	480	477	506	516	514	495	505	496	484	493	474	482	484	510	504	466	487	492	489	482	496	493	520	481	497	486	509	522	530	531	539	551	553	542	538	549	534	522	576	587	580	568	608	615	608	596
0	784	820	822	762	807	866	859	896	800	838	894	860	903	923	844	868	860	992	884	927	902	962	939	987	984	1003	994	1028	940	1059	1028	1019	1081	1051	1111	1082	1110	1129	1133	1046	1099	1096	1048	1504	1158	1127	1151	1115	1576
0	12	5	7	17	2	NaN	NaN	NaN	NaN	NaN	NaN	NaN	NaN	NaN	NaN	NaN	NaN	NaN	NaN	NaN	NaN	NaN	NaN	NaN	NaN	NaN	NaN	NaN	NaN	NaN	NaN	NaN	NaN	NaN	NaN	NaN	NaN	NaN	NaN	NaN	NaN	NaN	NaN	NaN	NaN	NaN	NaN	NaN	NaN
0	727	724	726	731	748	771	785	794	814	804	820	793	826	844	816	804	834	799	822	804	814	849	874	790	795	806	784	782	780	816	825	NaN	NaN	NaN	NaN	NaN	NaN	NaN	NaN	NaN	NaN	NaN	NaN	NaN	NaN	NaN	NaN	NaN	NaN
0	4605	4912	4934	4815	4655	4860	5064	5049	5256	5339	5229	5149	5441	5475	5327	5179	5223	5257	5188	5268	5260	5054	5621	5390	5510	5764	5754	5776	5511	5989	6099	5846	6031	5800	6158	5922	5793	5947	6174	5895	6046	6047	6073	6082	5978	6132	6243	6048	6322
0	NaN	NaN	NaN	NaN	NaN	NaN	NaN	NaN	NaN	NaN	NaN	NaN	NaN	NaN	NaN	NaN	NaN	NaN	NaN	NaN	NaN	NaN	NaN	NaN	NaN	NaN	NaN	NaN	NaN	NaN	NaN	NaN	NaN	NaN	NaN	NaN	NaN	NaN	NaN	NaN	NaN	NaN	NaN	NaN	NaN	NaN	NaN	NaN	NaN
0	7	1	5	NaN	NaN	NaN	NaN	NaN	NaN	NaN	NaN	NaN	NaN	NaN	NaN	NaN	NaN	NaN	NaN	NaN	NaN	NaN	NaN	NaN	NaN	NaN	NaN	NaN	NaN	NaN	NaN	NaN	NaN	NaN	NaN	NaN	NaN	NaN	NaN	NaN	NaN	NaN	NaN	NaN	NaN	NaN	NaN	NaN	NaN
0	28	43	24	46	92	44	45	70	79	87	92	82	119	40	13	NaN	NaN	NaN	NaN	NaN	NaN	NaN	NaN	NaN	NaN	NaN	NaN	NaN	NaN	NaN	NaN	NaN	NaN	NaN	NaN	NaN	NaN	NaN	NaN	NaN	NaN	NaN	NaN	NaN	NaN	NaN	NaN	NaN	NaN
98	529	542	730	602	621	673	649	662	721	743	774	767	387	323	330	350	347	375	394	408	406	437	442	425	421	428	428	430	434	426	437	414	418	443	443	455	481	481	496	480	495	503	487	493	486	480	472	464	472
0	695	726	720	769	727	819	764	767	766	831	814	804	840	783	834	755	796	794	804	807	828	808	815	900	919	891	976	925	898	978	960	987	947	999	1019	937	985	968	1029	1017	1014	1040	1010	1130	1015	1090	1016	1068	1233
99	277	282	310	304	319	327	320	345	329	334	357	352	353	390	366	360	385	355	362	355	373	397	391	399	412	437	425	456	472	498	477	507	484	480	513	465	487	468	493	463	489	518	495	526	514	488	506	464	538
0	453	441	403	444	417	435	419	446	439	434	438	411	455	472	472	410	446	449	439	457	482	450	492	507	462	466	473	475	183	517	529	548	479	499	470	560	555	516	556	555	503	531	514	531	548	584	570	565	555
100	1071	1186	1106	1105	1119	1130	1114	1101	1142	1114	1113	1123	1131	1091	1064	1078	1113	1092	1077	1130	1107	1129	1114	911	358	342	335	334	329	340	130	150	149	145	146	167	196	228	256	281	321	354	378	413	424	446	425	436	500
0	NaN	NaN	NaN	NaN	NaN	NaN	NaN	NaN	NaN	NaN	NaN	NaN	NaN	NaN	NaN	NaN	NaN	NaN	NaN	NaN	NaN	NaN	NaN	NaN	NaN	NaN	NaN	NaN	NaN	NaN	NaN	NaN	NaN	NaN	NaN	NaN	NaN	NaN	NaN	NaN	NaN	NaN	NaN	NaN	NaN	NaN	NaN	NaN	NaN
0	461	476	458	436	444	477	500	542	472	557	541	548	563	565	536	543	576	579	608	598	613	592	584	577	603	565	618	590	589	629	680	621	663	623	604	648	676	660	647	659	638	666	665	659	737	700	702	684	691
0	280	307	296	319	312	332	331	306	139	325	357	351	392	NaN	NaN	NaN	NaN	NaN	NaN	NaN	NaN	NaN	NaN	NaN	NaN	NaN	NaN	NaN	NaN	NaN	NaN	NaN	NaN	NaN	NaN	NaN	NaN	NaN	NaN	NaN	NaN	NaN	NaN	NaN	NaN	NaN	NaN	NaN	NaN
0	787	828	834	823	775	827	836	832	800	845	853	905	918	889	872	798	876	855	834	899	886	897	964	948	1002	1060	1056	1093	1089	1144	1108	1107	1038	1112	1183	1095	1186	1199	1199	1156	1196	1212	1215	1200	1267	1258	1147	1207	1290
101	321	347	329	320	340	323	333	333	345	337	352	368	117	153	152	151	149	153	163	185	176	213	232	254	208	203	156	154	141	138	140	136	127	115	117	120	117	128	121	106	110	106	106	112	114	111	118	109	116
0	591	545	488	485	490	523	524	567	537	555	566	577	558	559	540	585	603	653	673	641	720	678	682	689	700	690	659	667	661	702	715	775	719	732	728	751	791	714	728	764	690	710	700	678	737	781	788	811	805
0	NaN	NaN	NaN	NaN	NaN	NaN	NaN	NaN	NaN	NaN	NaN	NaN	NaN	NaN	NaN	NaN	NaN	NaN	NaN	NaN	NaN	NaN	NaN	NaN	NaN	NaN	NaN	NaN	NaN	NaN	NaN	NaN	NaN	NaN	NaN	NaN	NaN	NaN	NaN	NaN	NaN	NaN	NaN	NaN	NaN	NaN	NaN	NaN	NaN
0	973	1055	1092	1055	1037	1052	1068	1079	1172	1073	1083	1108	1044	1055	1073	1082	1078	1083	1062	1106	1132	1163	1185	1141	1196	1209	1213	1175	1222	1242	1245	1244	1190	1269	1254	1237	1296	1256	837	410	363	357	354	350	361	153	178	183	186
0	860	849	891	917	835	950	904	935	878	866	912	855	947	895	895	832	885	834	882	848	870	867	896	871	937	906	958	926	916	961	1036	972	1008	1048	1102	1032	1099	1130	1125	1099	1126	1142	1096	1151	1170	1146	1157	1179	1150
0	285	276	278	272	301	289	280	291	293	263	234	245	252	249	247	218	226	238	245	254	275	263	291	302	306	303	309	311	304	318	311	318	327	306	318	338	380	330	337	346	339	362	389	370	366	384	382	372	387
0	820	827	839	803	819	861	816	813	876	858	874	853	924	851	877	848	878	885	922	918	918	899	943	930	967	949	996	1018	944	999	1046	1016	961	979	1034	1042	1013	995	1093	1020	1052	1129	1113	1127	1129	1155	1151	1167	1178
0	362	331	327	333	327	330	369	183	200	206	215	260	319	389	429	497	554	555	586	631	650	631	681	682	704	707	704	674	686	705	744	737	727	759	752	790	789	846	839	840	850	892	857	825	810	770	795	754	783
0	367	339	306	291	278	498	264	284	285	319	399	444	466	467	515	520	526	513	506	520	555	524	564	560	568	607	599	612	601	654	662	654	688	708	726	719	705	714	728	718	754	756	768	758	793	850	810	813	816
0	362	353	355	378	405	152	198	192	203	247	355	427	487	518	498	559	584	626	582	662	688	615	705	750	671	738	746	692	730	784	739	780	785	769	767	827	819	809	843	857	813	854	843	824	858	813	823	837	844
102	206	196	204	210	227	226	200	229	226	205	219	234	253	256	267	257	296	282	294	275	291	294	272	280	283	266	299	272	258	262	277	269	272	274	270	265	276	233	241	229	238	226	275	239	239	233	237	254	243
103	193	262	284	290	328	309	311	340	337	336	372	384	382	382	385	388	407	409	405	410	417	411	404	394	367	349	379	364	355	366	357	380	361	357	356	375	382	354	189	181	149	139	131	141	141	146	144	107	90
0	700	660	654	653	672	661	664	695	708	717	704	697	699	735	686	716	699	695	722	739	777	722	714	741	737	762	745	752	760	801	797	789	786	838	847	848	830	830	889	836	825	832	841	844	855	842	831	886	838
0	571	571	546	555	564	580	590	593	582	595	602	596	605	618	628	612	619	597	613	629	695	666	677	667	675	665	680	662	686	715	679	677	675	687	665	677	706	723	301	700	686	698	730	741	720	743	725	695	732
0	215	222	237	249	242	272	336	355	328	336	297	351	412	443	508	507	512	531	545	548	561	564	574	602	580	618	654	648	654	671	670	694	678	711	699	719	735	742	716	697	699	726	750	696	717	765	749	781	751
0	422	388	366	390	386	398	374	385	402	389	404	399	401	398	394	387	420	418	425	420	416	400	433	460	477	441	471	465	484	488	514	494	514	510	517	540	538	529	534	544	543	540	549	572	545	573	566	572	577
0	206	71	20	7	NaN	NaN	NaN	NaN	NaN	NaN	NaN	NaN	NaN	NaN	NaN	NaN	NaN	NaN	NaN	NaN	NaN	NaN	NaN	NaN	NaN	NaN	NaN	NaN	NaN	NaN	NaN	NaN	NaN	NaN	NaN	NaN	NaN	NaN	NaN	NaN	NaN	NaN	NaN	NaN	NaN	NaN	NaN	NaN	NaN
0	509	529	551	528	523	521	526	516	553	546	558	582	580	605	549	566	616	628	576	598	579	577	561	564	601	583	599	657	657	717	685	732	732	715	727	720	738	705	749	742	763	346	727	742	759	740	732	765	797
0	361	350	368	356	359	389	398	364	401	378	373	370	382	381	389	385	411	424	435	442	411	441	430	431	428	419	449	479	466	468	428	464	454	450	458	461	454	463	481	437	453	465	467	449	460	485	462	483	499
0	14	22	16	24	21	21	20	17	14	2	5	NaN	NaN	NaN	NaN	NaN	NaN	NaN	NaN	NaN	NaN	NaN	NaN	NaN	NaN	NaN	NaN	NaN	NaN	NaN	NaN	NaN	NaN	NaN	NaN	NaN	NaN	NaN	NaN	NaN	NaN	NaN	NaN	NaN	NaN	NaN	NaN	NaN	NaN
0	324	798	765	707	737	708	754	789	783	773	718	770	780	706	755	782	789	726	796	801	796	757	782	388	852	810	772	879	880	932	833	881	893	884	828	910	926	383	932	894	882	974	1012	965	981	980	982	1047	1016
0	NaN	NaN	NaN	NaN	NaN	NaN	NaN	NaN	NaN	NaN	NaN	NaN	NaN	NaN	NaN	NaN	NaN	NaN	NaN	NaN	NaN	NaN	NaN	NaN	NaN	NaN	NaN	NaN	NaN	NaN	NaN	NaN	NaN	NaN	NaN	NaN	NaN	NaN	NaN	NaN	NaN	NaN	NaN	NaN	NaN	NaN	NaN	NaN	NaN
104	167	189	208	223	253	307	347	372	381	413	442	446	480	485	488	459	506	493	484	514	503	502	440	465	510	518	545	529	525	531	507	534	542	545	515	551	545	541	559	596	580	600	591	570	572	568	590	590	625
0	705	756	740	778	720	719	728	758	784	736	749	728	786	799	776	735	732	784	749	772	797	770	764	837	748	813	765	704	720	656	672	687	633	688	679	651	628	656	590	552	545	564	645	674	628	641	674	662	697
0	NaN	NaN	NaN	NaN	NaN	NaN	NaN	NaN	NaN	NaN	NaN	NaN	NaN	NaN	NaN	NaN	NaN	NaN	NaN	NaN	NaN	NaN	NaN	NaN	NaN	NaN	NaN	NaN	NaN	NaN	NaN	NaN	NaN	NaN	NaN	NaN	NaN	NaN	NaN	NaN	NaN	NaN	NaN	NaN	NaN	NaN	NaN	NaN	NaN
0	204	386	356	382	349	373	395	407	398	385	430	415	414	444	423	417	449	441	460	469	468	476	508	504	541	535	525	590	563	581	598	593	NaN	NaN	NaN	NaN	NaN	NaN	NaN	NaN	NaN	NaN	NaN	NaN	NaN	NaN	NaN	NaN	NaN
105	537	520	563	554	538	584	583	555	599	563	618	574	614	575	594	571	619	355	151	141	137	135	118	114	114	109	111	120	113	119	115	118	127	129	124	112	115	104	98	103	112	112	107	114	102	121	123	120	138
0	2408	478	454	452	453	441	460	444	441	453	458	452	450	466	459	463	183	166	161	162	188	267	330	433	483	574	616	661	681	738	835	NaN	NaN	NaN	NaN	NaN	NaN	NaN	NaN	NaN	NaN	NaN	NaN	NaN	NaN	NaN	NaN	NaN	NaN
0	354	326	320	324	315	305	305	305	306	308	315	318	315	305	305	327	374	366	350	376	372	381	344	354	360	384	386	390	379	387	387	413	422	453	437	455	452	473	488	472	508	497	495	500	523	510	509	511	522
0	441	512	568	581	620	631	653	626	607	578	626	596	586	595	595	619	638	648	643	641	602	618	600	623	608	626	566	635	612	606	616	636	658	614	663	667	647	681	697	651	685	691	687	652	659	677	690	682	693
0	607	577	582	595	580	558	585	555	613	632	562	628	669	628	631	633	537	545	543	607	563	630	626	608	628	649	623	672	589	689	662	690	683	732	661	687	699	711	698	682	721	699	708	755	756	719	745	742	751
0	616	682	597	614	615	603	637	649	627	668	604	669	639	691	618	693	630	660	644	677	700	689	698	693	673	775	671	760	710	782	825	767	791	812	765	723	755	739	832	812	809	853	865	853	870	876	836	898	830
0	1148	1254	1227	1277	1214	1266	1246	1249	1312	1299	1374	1323	1282	1318	1256	1353	1320	1287	1322	1330	1382	1360	1298	1300	1398	1174	350	340	335	348	351	360	357	351	384	181	220	212	192	271	342	444	516	562	571	619	568	597	589
106	698	686	729	731	711	720	695	721	720	659	320	337	711	711	672	743	664	653	707	768	696	724	760	762	735	746	798	765	773	860	842	847	844	867	829	812	866	929	861	860	911	860	1040	916	960	841	917	926	927
0	81	81	125	82	162	81	112	83	81	86	91	107	114	143	21	138	155	108	NaN	NaN	NaN	NaN	NaN	NaN	NaN	NaN	NaN	NaN	NaN	NaN	NaN	NaN	NaN	NaN	NaN	NaN	NaN	NaN	NaN	NaN	NaN	NaN	NaN	NaN	NaN	NaN	NaN	NaN	NaN
0	1270	1194	1173	1201	1217	1285	1293	1151	610	1119	604	1234	1179	396	313	311	302	311	317	130	159	158	159	204	248	325	381	454	507	542	577	588	557	574	572	593	613	637	661	703	725	689	686	653	695	701	708	655	679
0	568	624	585	553	668	590	605	608	625	594	662	608	609	661	648	584	628	702	673	644	645	645	681	733	657	703	721	708	730	761	750	715	691	683	733	747	766	765	694	707	811	785	796	777	791	732	810	790	835
107	507	533	548	251	567	591	579	526	550	525	556	524	533	550	501	567	586	550	577	563	551	547	366	148	130	129	137	137	121	132	132	133	137	139	150	150	NaN	NaN	NaN	NaN	NaN	NaN	NaN	NaN	NaN	NaN	NaN	NaN	NaN
108	482	493	579	601	637	668	672	651	679	700	716	732	714	719	727	790	795	813	863	892	891	973	946	946	961	948	999	996	1029	1020	1060	1032	1014	994	966	986	986	1017	1043	1019	1037	1041	1067	1103	1121	1112	1155	1137	1152
0	636	646	578	548	588	582	579	515	541	506	514	509	528	496	490	464	495	471	477	481	442	461	426	472	463	472	451	432	446	444	487	517	471	492	495	524	462	468	462	472	490	511	524	518	542	509	553	483	500
0	508	534	586	559	529	583	571	604	608	603	698	734	743	771	789	795	853	863	907	944	907	960	971	999	987	996	1019	1049	988	980	969	954	1006	1027	1065	1081	1088	1085	1079	1074	1085	1075	1147	1148	1128	1118	1113	1077	1115
0	46	44	46	27	55	34	54	42	42	52	41	45	57	23	53	59	NaN	NaN	NaN	NaN	NaN	NaN	NaN	NaN	NaN	NaN	NaN	NaN	NaN	NaN	NaN	NaN	NaN	NaN	NaN	NaN	NaN	NaN	NaN	NaN	NaN	NaN	NaN	NaN	NaN	NaN	NaN	NaN	NaN
0	1324	1356	1358	1338	1344	1322	1326	1327	1317	1322	1309	1302	1358	1288	1288	1297	1406	1353	1306	1357	1387	1410	1424	1465	1415	1432	1505	1571	1554	1562	1568	1616	1667	1703	1670	1706	1749	1749	1784	1760	1771	1796	1795	1752	1861	1808	1814	1815	1938
109	523	559	568	569	576	558	618	577	565	583	528	601	596	560	552	583	682	518	147	139	150	151	166	149	133	129	129	131	118	130	117	126	115	133	134	147	141	149	175	181	183	195	206	189	177	184	207	188	208
0	1444	1438	870	NaN	NaN	NaN	NaN	NaN	NaN	NaN	NaN	NaN	NaN	NaN	NaN	NaN	NaN	NaN	NaN	NaN	NaN	NaN	NaN	NaN	NaN	NaN	NaN	NaN	NaN	NaN	NaN	NaN	NaN	NaN	NaN	NaN	NaN	NaN	NaN	NaN	NaN	NaN	NaN	NaN	NaN	NaN	NaN	NaN	NaN
0	650	660	659	667	677	681	663	231	207	193	195	199	205	85	98	90	97	117	166	188	205	249	253	272	303	298	325	332	340	320	310	321	322	299	272	237	181	488	490	491	208	166	181	183	188	209	NaN	NaN	NaN
0	5	32	49	25	2	3	51	22	31	29	58	18	48	23	NaN	NaN	NaN	NaN	NaN	NaN	NaN	NaN	NaN	NaN	NaN	NaN	NaN	NaN	NaN	NaN	NaN	NaN	NaN	NaN	NaN	NaN	NaN	NaN	NaN	NaN	NaN	NaN	NaN	NaN	NaN	NaN	NaN	NaN	NaN
110	232	247	240	256	269	293	283	294	295	336	362	382	399	417	418	430	449	459	454	469	526	538	567	593	577	597	606	600	617	623	639	645	653	648	673	713	708	712	710	697	687	716	717	722	736	762	776	775	754
0	NaN	NaN	NaN	NaN	NaN	NaN	NaN	NaN	NaN	NaN	NaN	NaN	NaN	NaN	NaN	NaN	NaN	NaN	NaN	NaN	NaN	NaN	NaN	NaN	NaN	NaN	NaN	NaN	NaN	NaN	NaN	NaN	NaN	NaN	NaN	NaN	NaN	NaN	NaN	NaN	NaN	NaN	NaN	NaN	NaN	NaN	NaN	NaN	NaN
0	902	469	909	873	865	896	874	895	929	914	991	989	1025	418	963	NaN	NaN	NaN	NaN	NaN	NaN	NaN	NaN	NaN	NaN	NaN	NaN	NaN	NaN	NaN	NaN	NaN	NaN	NaN	NaN	NaN	NaN	NaN	NaN	NaN	NaN	NaN	NaN	NaN	NaN	NaN	NaN	NaN	NaN
111	35	22	36	26	76	39	31	27	35	50	65	106	92	57	67	39	56	58	32	56	37	102	63	42	68	83	103	122	87	93	114	103	110	103	119	126	92	108	130	108	104	115	126	112	108	119	91	112	116
0	247	263	272	276	288	316	312	312	314	325	315	338	330	357	368	397	451	473	486	515	541	560	579	625	624	613	683	676	693	708	720	725	715	765	748	766	767	759	766	792	736	755	735	785	771	778	804	786	786
0	980	958	917	868	882	882	887	953	964	926	946	1031	969	1015	942	1008	1048	962	1095	1055	1077	1086	1088	1080	1073	1104	1140	1168	1137	1154	1200	1213	1245	1202	1251	1183	1270	1267	1236	1298	1394	1286	1276	1263	1320	1296	1324	1305	1280
0	839	792	831	895	827	818	811	777	817	811	826	756	797	848	823	843	800	847	780	896	831	864	851	803	804	804	808	783	773	746	735	731	719	614	231	209	203	192	196	199	73	77	81	95	136	154	175	204	213
0	265	254	268	270	279	276	297	289	287	287	294	275	269	290	270	279	281	271	296	279	280	276	276	286	270	271	280	282	252	270	273	258	259	276	304	313	324	334	337	338	360	363	355	380	395	427	426	438	458
112	1383	1350	1323	1316	1325	1343	1336	1396	1309	1372	1351	1359	1405	1345	1311	1353	1394	1317	1370	1350	1382	1370	1402	1367	1373	1405	1389	1424	1421	1434	1391	1465	1484	1437	1416	1503	1492	1494	1493	1487	1463	1519	1510	604	430	384	379	364	367
0	454	474	486	496	504	529	542	545	558	541	556	561	592	565	588	603	644	652	671	645	298	694	660	705	715	711	695	678	663	658	671	751	698	716	767	763	766	782	733	765	776	723	778	766	755	760	739	810	785
113	795	819	745	750	669	684	687	695	719	788	776	829	799	832	813	768	763	767	741	795	768	756	784	822	775	728	817	789	793	767	858	822	811	877	843	846	839	905	809	956	929	895	846	869	877	990	858	943	899
0	1183	1204	1225	1226	1192	1188	1131	1198	1235	1284	1232	1250	1172	1141	1169	1276	1302	1314	1361	1379	1342	1414	1470	1395	1400	1405	1457	1434	1462	1410	1458	1413	1490	1454	1456	1476	1499	1495	1497	1520	1533	1565	1572	1574	1597	1634	1637	1659	1650
0	317	203	213	216	206	228	240	101	119	127	153	187	178	227	279	253	254	277	304	321	320	341	308	282	289	295	295	308	279	281	305	300	317	323	334	334	323	302	306	318	325	330	325	353	359	340	331	326	338
114	194	200	212	203	195	227	217	223	236	256	260	281	279	286	289	282	286	276	276	271	278	277	307	299	323	319	317	330	369	361	378	382	416	405	418	423	438	440	450	473	468	469	462	475	466	471	476	467	485
0	392	367	361	358	374	390	373	411	412	400	399	366	382	388	395	380	405	398	419	411	441	433	419	433	412	439	465	440	475	490	485	506	504	484	470	464	480	466	488	460	492	469	489	492	505	480	518	467	492
0	516	478	460	438	413	410	416	410	481	453	491	502	484	498	479	475	514	521	541	589	582	624	660	661	686	694	700	675	644	675	673	702	704	682	712	684	660	668	696	679	686	709	766	697	687	694	723	703	695
0	466	454	448	456	469	472	481	489	478	480	476	477	469	464	472	479	480	501	512	500	502	511	524	531	520	521	532	544	515	535	537	546	531	541	525	540	559	538	547	555	583	597	597	585	625	586	595	624	629
115	673	686	675	643	585	683	685	625	642	699	672	744	724	705	729	774	714	729	702	734	790	706	740	767	731	694	789	748	791	791	789	779	793	855	831	822	847	872	919	948	864	970	923	926	859	905	512	573	509
116	249	189	136	126	120	121	135	122	123	117	96	120	97	102	111	116	119	102	113	112	103	94	105	105	128	130	94	106	92	115	163	157	147	177	172	174	143	131	127	148	160	177	175	183	182	203	204	152	182
0	190	172	182	204	223	239	230	237	239	238	263	271	304	346	332	343	344	342	365	373	372	406	392	390	364	368	377	379	389	356	359	383	381	360	382	372	377	392	412	432	424	420	416	404	417	427	405	442	417
0	373	403	367	369	389	421	397	423	412	424	415	438	423	400	400	406	410	390	435	421	460	449	462	463	498	474	508	484	491	487	491	495	236	538	486	507	503	531	513	518	505	516	549	556	517	527	564	548	540
0	582	554	565	535	524	557	554	549	586	614	592	619	658	653	637	611	650	631	647	677	658	647	652	640	655	674	702	673	703	728	681	704	694	740	701	733	744	732	764	750	NaN	NaN	NaN	NaN	NaN	NaN	NaN	NaN	NaN
0	412	422	470	431	455	466	456	190	464	490	520	549	572	583	595	577	603	595	582	600	606	610	621	624	625	606	608	620	625	645	659	650	673	679	679	669	692	652	657	666	678	677	681	673	705	717	711	702	703
0	487	464	449	441	455	524	524	532	539	540	564	576	583	610	594	606	597	577	596	578	594	601	595	578	585	590	598	589	593	572	565	620	617	609	618	609	636	623	645	644	669	670	681	667	689	684	670	672	681
117	680	632	577	571	596	617	634	657	681	695	712	766	728	739	707	721	745	726	711	706	746	711	734	733	721	729	763	734	802	777	810	824	763	776	803	868	884	847	884	868	903	874	912	899	934	908	895	896	923
0	481	451	399	348	337	381	373	366	381	408	426	451	443	450	459	494	535	527	555	565	536	550	555	558	593	583	632	611	603	587	594	607	575	594	602	615	600	598	632	598	588	629	620	630	641	640	673	664	652
0	734	752	755	748	730	786	720	773	760	793	876	860	799	791	786	767	807	763	875	834	853	830	878	819	812	839	888	895	835	935	951	856	883	871	896	886	863	843	918	956	899	921	906	907	NaN	NaN	NaN	NaN	NaN
118	536	504	442	435	455	488	465	484	518	496	488	508	527	598	561	593	592	604	598	586	607	616	628	568	602	616	636	646	598	631	646	661	642	659	620	646	696	664	693	663	725	725	710	738	730	729	776	769	779
0	836	773	763	753	783	760	763	766	765	770	765	717	774	751	760	739	744	753	725	748	719	694	729	720	728	706	738	735	720	716	757	564	239	236	248	229	86	112	113	107	153	200	221	239	293	369	397	411	417
0	576	542	524	529	513	555	576	578	608	635	630	663	624	634	642	645	687	661	688	682	688	638	632	635	647	657	647	660	626	688	742	666	683	660	651	679	689	712	704	718	731	741	749	716	670	688	691	680	681
119	637	641	573	680	598	632	658	650	673	677	694	732	670	674	668	673	704	760	731	733	753	741	746	787	746	770	799	770	784	762	846	891	822	831	874	846	928	872	861	874	903	862	891	923	924	940	972	945	982
120	788	817	755	750	752	758	783	782	790	787	790	762	782	788	801	781	753	748	839	796	857	840	873	876	872	824	865	900	882	896	862	929	923	958	893	953	921	913	979	993	937	954	981	958	899	855	781	708	677
0	537	597	579	543	585	596	594	627	605	630	669	636	697	592	634	657	640	624	677	609	640	670	682	653	653	635	674	683	672	683	702	736	740	761	746	780	798	794	798	758	774	791	811	783	795	799	872	812	870
0	444	437	425	444	437	458	444	463	447	456	475	447	437	434	422	420	452	447	455	475	459	476	508	496	496	519	512	518	512	521	526	549	558	574	555	585	578	641	608	615	599	620	617	615	651	619	642	645	646
0	719	639	508	501	556	603	594	593	586	671	622	623	667	612	642	621	678	644	734	664	708	691	707	713	733	684	728	679	714	711	719	767	815	760	764	733	741	763	763	736	733	716	747	753	784	822	781	764	761
0	828	796	356	756	740	695	716	748	782	773	742	707	736	732	694	718	718	705	765	272	216	206	198	192	197	220	86	92	93	141	172	199	227	261	281	302	326	338	354	369	363	384	378	396	417	414	400	417	418
0	832	745	725	752	747	827	855	862	881	902	868	881	850	858	863	843	889	894	906	887	933	976	961	958	955	963	950	968	551	971	533	964	958	1000	1007	967	1016	970	914	882	912	940	905	917	916	941	935	928	938
0	669	639	598	622	632	671	660	675	664	663	671	701	690	708	742	742	696	728	724	725	667	724	747	739	764	729	737	804	777	782	783	822	813	810	809	815	823	819	805	823	792	814	840	847	807	829	862	824	856
0	587	563	545	537	534	569	508	557	569	533	576	570	603	618	596	617	605	571	611	574	579	556	630	667	618	629	630	654	661	650	696	693	654	689	660	679	691	716	716	719	690	689	712	738	732	727	727	731	761
0	164	176	197	182	199	188	190	215	217	234	254	299	283	295	313	318	343	325	367	366	375	381	360	382	391	374	368	396	377	370	379	415	412	421	435	423	406	418	412	418	432	431	425	410	456	480	434	453	466
0	1068	1008	1016	897	947	966	989	989	1008	1039	999	1082	1051	968	1035	1041	1056	992	1036	1021	1027	1069	1043	1034	1095	1118	1162	1179	1094	1150	1157	1169	1215	1182	1180	1201	1201	1229	1182	1216	1244	1273	1254	1297	1267	1319	1319	1352	1307
121	181	184	204	164	148	175	200	231	229	236	264	275	267	277	266	272	275	264	268	251	266	310	298	315	324	355	368	390	398	410	398	407	420	382	410	430	409	441	437	447	415	444	439	458	465	439	443	464	471
0	661	590	546	554	538	570	561	593	541	573	619	606	602	622	610	634	648	633	624	635	624	628	651	707	709	680	673	672	693	666	675	703	688	716	719	738	737	737	771	733	721	756	743	750	764	786	794	810	779
0	1639	1568	1508	1530	1545	1481	1486	1451	1482	1443	1472	1482	1490	1573	1571	1517	1607	1606	1603	1606	1694	1668	1572	1694	1725	1757	1724	1719	1743	1681	1795	1708	1713	1713	1731	1760	1694	1766	1618	1664	1706	1722	1623	1593	1616	1572	1588	1545	1615
122	674	689	642	666	631	690	643	662	632	664	683	739	751	761	726	757	775	755	743	736	768	765	812	832	823	789	779	788	778	777	785	806	857	870	807	846	857	906	857	862	917	881	853	883	862	871	893	860	828
123	337	700	610	515	524	530	504	553	503	507	499	509	461	504	499	523	502	474	482	505	475	481	499	484	508	489	435	463	469	455	484	501	493	522	526	523	489	497	482	504	501	504	505	478	526	488	539	445	495
0	669	602	548	578	584	666	662	659	689	649	679	669	644	653	644	659	684	644	655	656	654	675	646	660	661	701	699	718	683	726	719	737	732	719	763	748	732	779	760	799	771	778	764	812	815	838	847	819	854
0	562	529	513	508	505	551	546	560	536	545	560	585	579	540	534	529	525	555	526	519	502	511	487	523	481	514	499	502	489	513	519	492	554	560	559	537	547	561	519	538	518	496	484	490	538	553	599	613	616
0	234	230	237	236	221	204	255	232	270	256	280	225	247	235	224	222	220	228	251	240	232	222	247	242	253	244	249	204	223	247	241	226	241	250	259	268	272	267	276	279	278	244	298	267	299	318	332	333	383
0	NaN	NaN	NaN	NaN	NaN	NaN	NaN	NaN	NaN	NaN	NaN	NaN	NaN	NaN	NaN	NaN	NaN	NaN	NaN	NaN	NaN	NaN	NaN	NaN	NaN	NaN	NaN	NaN	NaN	NaN	NaN	NaN	NaN	NaN	NaN	NaN	NaN	NaN	NaN	NaN	NaN	NaN	NaN	NaN	NaN	NaN	NaN	NaN	NaN
124	761	742	670	292	723	739	710	741	756	767	782	816	823	826	830	779	797	798	328	776	762	753	770	787	783	900	826	832	819	817	838	888	869	840	857	906	878	916	940	933	935	871	888	913	889	894	940	887	920
0	265	287	283	299	351	387	380	394	434	445	443	411	408	427	460	417	304	421	409	377	430	396	428	389	378	368	355	391	399	298	395	383	119	397	481	442	474	533	516	526	521	535	481	453	363	352	292	254	239
125	915	915	943	856	859	948	847	934	934	956	909	972	960	960	984	1019	973	958	1043	983	1017	539	1012	1051	1037	512	1020	1031	1047	1005	977	1067	1082	1141	1071	1047	1086	1115	1082	1155	1061	1186	1052	1066	1053	1086	1085	601	1074
126	198	189	190	194	201	116	111	100	143	221	272	298	315	352	395	452	485	452	478	507	488	521	545	497	473	460	431	460	459	464	481	515	542	567	564	568	543	580	570	592	606	605	588	622	649	695	634	649	662
0	NaN	NaN	NaN	NaN	NaN	NaN	NaN	NaN	NaN	NaN	NaN	NaN	NaN	NaN	NaN	NaN	NaN	NaN	NaN	NaN	NaN	NaN	NaN	NaN	NaN	NaN	NaN	NaN	NaN	NaN	NaN	NaN	NaN	NaN	NaN	NaN	NaN	NaN	NaN	NaN	NaN	NaN	NaN	NaN	NaN	NaN	NaN	NaN	NaN
0	898	814	829	855	858	883	865	891	895	873	921	887	916	893	924	913	940	872	904	896	921	943	899	936	953	915	956	928	965	951	961	965	977	1001	1006	993	923	987	987	1039	1020	1017	1024	1042	1034	1049	1052	1068	1060
127	578	600	624	541	569	578	523	523	556	505	542	548	549	536	532	651	604	541	610	660	637	667	587	669	627	660	614	664	628	651	607	633	652	674	686	681	664	645	693	690	720	796	682	770	776	755	844	788	786
128	497	493	526	501	568	479	516	531	475	545	476	180	137	115	109	115	112	126	116	113	124	135	138	151	155	151	158	165	153	153	158	156	177	191	211	238	234	207	237	185	202	185	228	196	192	218	208	193	186
0	31	37	54	182	115	61	28	NaN	NaN	NaN	NaN	NaN	NaN	NaN	NaN	NaN	NaN	NaN	NaN	NaN	NaN	NaN	NaN	NaN	NaN	NaN	NaN	NaN	NaN	NaN	NaN	NaN	NaN	NaN	NaN	NaN	NaN	NaN	NaN	NaN	NaN	NaN	NaN	NaN	NaN	NaN	NaN	NaN	NaN
0	278	307	353	319	390	365	387	391	324	333	350	328	362	318	326	310	295	290	347	298	346	368	375	396	387	349	317	382	366	371	397	358	443	353	449	324	454	435	434	426	432	403	435	437	469	486	458	482	474
0	757	805	782	767	737	790	776	777	778	785	780	774	818	796	833	763	783	811	790	799	817	814	822	817	807	837	837	869	836	826	862	871	884	875	896	866	837	896	899	917	912	956	974	951	958	921	954	965	987
0	183	171	128	210	18	233	265	189	240	228	272	208	178	183	83	253	204	217	223	NaN	NaN	NaN	NaN	NaN	NaN	NaN	NaN	NaN	NaN	NaN	NaN	NaN	NaN	NaN	NaN	NaN	NaN	NaN	NaN	NaN	NaN	NaN	NaN	NaN	NaN	NaN	NaN	NaN	NaN
0	686	741	652	676	640	684	679	705	693	675	692	714	770	737	726	725	758	683	747	746	787	747	772	770	793	745	772	793	821	816	799	815	839	800	830	843	867	851	900	885	884	926	923	891	914	945	920	920	956
0	862	824	779	795	821	816	866	879	865	815	845	849	818	821	859	837	864	905	842	876	872	871	862	889	853	869	873	849	907	898	927	905	939	923	903	873	881	964	927	919	909	919	925	926	908	960	903	966	998
0	691	666	690	676	657	727	721	757	733	735	748	778	745	711	719	745	794	375	749	758	754	759	785	777	768	784	772	763	793	756	787	776	834	832	840	814	835	832	863	831	856	846	855	853	883	915	869	874	905
0	441	444	502	478	450	478	505	536	536	544	561	473	545	557	559	222	561	550	549	486	521	653	559	599	572	607	588	605	604	543	617	553	586	575	623	577	613	605	555	619	620	599	631	624	590	638	608	650	655
0	341	399	434	424	448	437	434	451	490	456	386	463	473	484	472	479	504	489	473	448	503	527	458	532	502	539	502	512	598	558	500	580	543	501	518	533	499	601	592	626	564	554	534	491	547	607	520	514	596
0	179	276	368	354	316	365	386	406	398	412	422	340	406	436	393	427	381	419	474	385	464	NaN	NaN	NaN	NaN	NaN	NaN	NaN	NaN	NaN	NaN	NaN	NaN	NaN	NaN	NaN	NaN	NaN	NaN	NaN	NaN	NaN	NaN	NaN	NaN	NaN	NaN	NaN	NaN
0	NaN	NaN	NaN	NaN	NaN	NaN	NaN	NaN	NaN	NaN	NaN	NaN	NaN	NaN	NaN	NaN	NaN	NaN	NaN	NaN	NaN	NaN	NaN	NaN	NaN	NaN	NaN	NaN	NaN	NaN	NaN	NaN	NaN	NaN	NaN	NaN	NaN	NaN	NaN	NaN	NaN	NaN	NaN	NaN	NaN	NaN	NaN	NaN	NaN
0	699	707	671	714	633	698	698	719	731	723	742	737	761	747	726	777	741	759	750	770	761	787	805	812	811	846	794	800	828	824	835	874	905	876	891	897	927	919	954	928	963	933	971	1007	962	981	983	983	997
0	344	375	356	404	436	387	361	381	419	389	421	410	447	465	382	421	435	459	436	439	412	467	407	447	464	482	451	490	450	465	461	435	498	511	460	453	464	475	483	488	507	488	507	522	492	547	531	521	511
0	866	966	875	915	851	939	954	968	969	918	1032	967	988	913	940	959	895	934	985	939	978	993	1037	982	976	979	1018	1058	1072	1053	1055	1046	1120	1068	1092	1068	1045	1161	1180	1094	1120	1121	1091	1168	1173	1115	1167	1201	1189
0	341	298	143	351	372	391	383	362	394	380	409	366	408	372	343	384	392	409	410	386	438	456	423	503	456	463	488	477	490	502	494	511	502	484	506	519	524	483	540	496	530	498	494	517	490	541	464	493	509
0	794	840	776	799	827	793	818	816	848	887	829	848	882	837	898	811	860	770	859	830	850	860	867	911	898	948	890	927	989	956	965	948	1020	1003	977	1015	958	1058	1019	1046	1054	1029	1025	1060	1016	1047	1102	1043	1057
0	NaN	NaN	NaN	NaN	NaN	NaN	NaN	NaN	NaN	NaN	NaN	NaN	NaN	NaN	NaN	NaN	NaN	NaN	NaN	NaN	NaN	NaN	NaN	NaN	NaN	NaN	NaN	NaN	NaN	NaN	NaN	NaN	NaN	NaN	NaN	NaN	NaN	NaN	NaN	NaN	NaN	NaN	NaN	NaN	NaN	NaN	NaN	NaN	NaN
0	210	191	208	209	210	215	224	218	251	254	248	277	284	312	316	345	356	372	373	382	411	414	395	421	417	429	440	461	436	477	484	509	483	480	456	480	482	492	496	482	503	497	477	472	512	509	512	508	516
0	621	619	583	618	562	566	555	574	613	617	599	612	593	593	617	573	587	551	612	628	628	642	618	646	633	657	645	624	697	671	658	706	664	657	661	677	702	713	717	736	694	704	709	741	752	694	747	733	716
129	337	388	405	379	470	432	427	413	463	527	433	442	435	488	468	492	514	502	502	513	516	528	451	479	463	495	460	456	473	483	474	501	498	475	498	505	551	542	575	566	589	547	561	581	582	562	581	606	460
0	NaN	NaN	NaN	NaN	NaN	NaN	NaN	NaN	NaN	NaN	NaN	NaN	NaN	NaN	NaN	NaN	NaN	NaN	NaN	NaN	NaN	NaN	NaN	NaN	NaN	NaN	NaN	NaN	NaN	NaN	NaN	NaN	NaN	NaN	NaN	NaN	NaN	NaN	NaN	NaN	NaN	NaN	NaN	NaN	NaN	NaN	NaN	NaN	NaN
0	350	284	367	283	NaN	NaN	NaN	NaN	NaN	NaN	NaN	NaN	NaN	NaN	NaN	NaN	NaN	NaN	NaN	NaN	NaN	NaN	NaN	NaN	NaN	NaN	NaN	NaN	NaN	NaN	NaN	NaN	NaN	NaN	NaN	NaN	NaN	NaN	NaN	NaN	NaN	NaN	NaN	NaN	NaN	NaN	NaN	NaN	NaN
0	783	321	692	716	772	340	334	768	813	823	809	833	791	799	795	812	761	227	213	216	208	202	108	97	109	123	124	204	232	280	329	363	388	406	391	390	430	412	424	430	445	483	446	480	473	491	539	521	503
0	265	327	333	367	293	299	258	297	314	321	342	369	387	399	377	363	406	420	406	370	378	415	402	435	488	477	466	486	449	443	468	541	510	511	546	514	572	527	564	505	542	551	622	606	575	565	620	574	675
0	110	154	163	157	133	220	225	234	253	214	217	212	201	250	276	300	285	298	298	304	311	319	349	351	342	159	136	NaN	NaN	NaN	NaN	NaN	NaN	NaN	NaN	NaN	NaN	NaN	NaN	NaN	NaN	NaN	NaN	NaN	NaN	NaN	NaN	NaN	NaN
0	115	111	123	166	186	176	198	190	198	202	256	275	284	272	278	303	276	289	303	323	334	323	331	360	363	353	394	392	389	425	423	430	431	476	451	496	512	488	485	491	481	497	475	448	463	459	473	513	466
0	247	236	232	220	225	224	231	259	301	312	334	362	344	302	304	282	291	303	317	322	344	374	334	315	348	382	375	384	343	321	272	195	329	402	434	477	454	455	478	483	470	486	468	489	495	521	532	586	604
130	1314	573	1326	1307	1321	1298	1291	1325	1312	1311	1304	1316	1320	1386	1328	1311	1360	1282	1421	1394	1416	1390	1375	1390	1401	1406	1455	1429	1450	1459	1449	1449	1422	1406	1439	1426	1454	711	1517	1555	1481	1508	1535	1478	1492	1503	1532	759	1575
0	766	824	786	831	777	803	825	870	888	874	851	869	816	889	905	952	863	950	956	950	876	947	989	1004	971	1004	981	1015	1050	934	1008	1029	1054	1009	1007	993	1029	1031	1081	1001	1051	1005	1044	1067	1074	1105	1105	1004	1089
131	529	605	588	564	534	540	544	576	670	626	646	571	640	579	597	626	573	606	635	688	631	641	602	711	702	723	697	746	715	712	729	766	789	722	731	732	680	743	777	788	767	802	785	864	813	807	845	812	798
132	321	310	314	313	328	322	326	339	333	328	342	332	316	353	318	331	304	289	327	297	293	310	280	295	283	307	330	314	376	394	364	392	360	340	293	308	312	322	333	355	356	388	345	329	334	338	338	317	311
0	237	155	133	90	85	56	88	55	59	51	47	52	50	37	37	40	43	27	40	34	NaN	NaN	NaN	NaN	NaN	NaN	NaN	NaN	NaN	NaN	NaN	NaN	NaN	NaN	NaN	NaN	NaN	NaN	NaN	NaN	NaN	NaN	NaN	NaN	NaN	NaN	NaN	NaN	NaN
0	816	777	707	731	757	767	733	715	726	757	732	741	693	690	701	671	710	687	722	703	729	744	516	359	271	263	265	321	120	130	158	218	202	199	209	267	305	348	380	384	420	421	416	416	411	393	418	426	460
133	435	417	398	401	437	457	448	465	507	485	482	496	521	524	504	514	494	535	548	521	530	579	565	542	567	598	566	578	595	580	582	559	562	599	607	598	596	584	599	637	584	576	540	128	132	138	137	130	139
134	409	467	440	454	419	430	441	459	444	442	436	447	455	449	436	426	408	478	470	432	497	590	443	590	508	507	635	633	478	482	480	514	495	496	573	516	567	575	599	553	265	206	185	215	210	169	274	319	350
0	1255	1268	1260	1220	1270	1265	1309	1332	1276	1307	1339	1301	1315	1261	1327	1275	1255	1284	1325	1331	1317	1300	1280	1300	1358	1327	1356	1351	1303	1385	1383	1406	1330	1354	1363	1385	1440	1419	1411	1383	1364	1415	1409	1384	1439	1405	1407	1393	1446
0	1019	915	918	873	842	874	929	1035	1118	1103	1055	1077	1065	1069	998	1016	1024	1075	1115	1104	1073	1128	1007	1005	1075	1094	1156	1148	1090	1154	1091	1134	1167	1095	1066	1063	1101	1131	1182	1224	1183	1296	1235	1233	1231	1168	696	349	309
0	263	280	588	583	261	545	619	577	627	585	616	610	615	618	599	680	534	664	635	703	700	673	647	677	688	703	710	706	693	709	733	716	704	685	709	733	728	753	313	717	755	308	729	753	752	727	717	341	785
135	329	342	317	332	361	390	366	356	387	367	344	378	366	389	360	351	357	363	349	390	347	348	362	356	377	374	392	393	398	430	393	381	349	349	372	351	376	387	406	395	411	400	381	329	332	343	422	395	394
0	515	524	516	581	509	528	543	556	628	628	610	621	600	610	544	636	598	608	620	635	588	575	585	625	580	598	582	615	636	659	666	663	663	649	644	661	670	735	722	737	772	721	715	770	739	750	757	722	731
0	166	NaN	NaN	NaN	NaN	NaN	NaN	NaN	NaN	NaN	NaN	NaN	NaN	NaN	NaN	NaN	NaN	NaN	NaN	NaN	NaN	NaN	NaN	NaN	NaN	NaN	NaN	NaN	NaN	NaN	NaN	NaN	NaN	NaN	NaN	NaN	NaN	NaN	NaN	NaN	NaN	NaN	NaN	NaN	NaN	NaN	NaN	NaN	NaN
0	264	285	297	309	317	NaN	NaN	NaN	NaN	NaN	NaN	NaN	NaN	NaN	NaN	NaN	NaN	NaN	NaN	NaN	NaN	NaN	NaN	NaN	NaN	NaN	NaN	NaN	NaN	NaN	NaN	NaN	NaN	NaN	NaN	NaN	NaN	NaN	NaN	NaN	NaN	NaN	NaN	NaN	NaN	NaN	NaN	NaN	NaN
0	1220	1185	1194	1216	1223	1261	1241	1266	1265	1234	1280	1321	1275	1271	1266	1286	1281	1301	1317	1320	1345	1318	1331	1341	1338	1306	1359	1338	1345	1392	1346	1391	1348	1370	1372	1381	1395	1384	1403	1401	1412	712	1377	1399	1400	856	1403	1428	552
0	1325	1408	1387	1253	1321	1338	1305	1351	1336	1316	1304	1415	1359	1365	1401	1349	1410	1422	1428	1429	1464	1472	1430	1457	1517	1453	1474	1533	1548	1558	1511	1532	1554	1576	1560	1594	1624	1616	1523	1564	1602	1615	1655	1625	1615	1685	1710	1669	1715
0	881	835	776	837	907	870	843	902	932	NaN	NaN	NaN	NaN	NaN	NaN	NaN	NaN	NaN	NaN	NaN	NaN	NaN	NaN	NaN	NaN	NaN	NaN	NaN	NaN	NaN	NaN	NaN	NaN	NaN	NaN	NaN	NaN	NaN	NaN	NaN	NaN	NaN	NaN	NaN	NaN	NaN	NaN	NaN	NaN
0	651	581	558	557	551	367	973	526	899	851	343	455	480	566	634	679	725	717	673	494	373	286	304	309	135	184	189	186	247	299	314	310	326	396	440	423	629	582	551	574	587	599	628	611	640	646	620	263	260
0	16	NaN	NaN	NaN	NaN	NaN	NaN	NaN	NaN	NaN	NaN	NaN	NaN	NaN	NaN	NaN	NaN	NaN	NaN	NaN	NaN	NaN	NaN	NaN	NaN	NaN	NaN	NaN	NaN	NaN	NaN	NaN	NaN	NaN	NaN	NaN	NaN	NaN	NaN	NaN	NaN	NaN	NaN	NaN	NaN	NaN	NaN	NaN	NaN
0	658	690	692	690	690	732	768	783	805	800	805	813	803	804	807	800	797	784	778	824	792	791	802	840	811	797	785	808	852	815	838	875	794	794	790	813	833	797	794	784	756	803	858	839	799	780	800	788	784
0	413	399	442	437	428	445	459	479	454	437	481	449	456	477	474	465	474	448	481	461	443	454	436	437	454	470	459	464	468	476	451	489	481	506	498	513	489	485	529	477	500	528	562	581	589	581	596	592	609
0	798	793	791	782	721	793	818	791	845	808	820	839	828	792	794	770	775	411	770	801	354	802	759	827	834	807	825	850	763	783	818	769	769	783	754	793	747	788	767	721	762	717	737	758	758	777	734	669	727
0	532	533	552	540	550	595	196	216	562	538	593	296	583	591	529	547	554	597	620	599	589	608	566	591	592	597	590	589	565	616	615	664	577	608	627	622	657	598	642	683	620	650	623	674	691	641	715	668	711
0	474	466	455	465	456	485	464	503	488	488	459	480	471	483	481	481	483	480	511	NaN	NaN	NaN	NaN	NaN	NaN	NaN	NaN	NaN	NaN	NaN	NaN	NaN	NaN	NaN	NaN	NaN	NaN	NaN	NaN	NaN	NaN	NaN	NaN	NaN	NaN	NaN	NaN	NaN	NaN
136	739	717	696	694	702	752	717	756	737	732	743	765	765	791	793	782	789	741	756	716	727	723	749	764	804	821	761	604	227	196	209	198	85	88	86	102	94	114	151	219	236	288	313	364	343	364	341	325	329
137	1485	1528	1462	1443	1447	1477	1454	1487	1524	1548	1491	1580	1496	1555	1533	1540	1573	1555	1576	1572	1643	1549	1548	1643	1631	1664	1639	1659	1678	1680	1647	1705	1747	1712	1740	1731	1764	1779	1711	1741	1809	1827	1809	1772	1810	1749	1788	1807	1878
138	222	309	372	406	416	409	406	419	406	410	479	443	476	519	499	522	508	529	565	520	542	526	536	528	519	536	542	576	586	542	541	524	514	469	523	495	514	522	490	501	482	509	483	482	464	453	480	516	508
0	1281	1323	1270	1244	1246	1270	1266	1273	1294	1370	1331	1314	1347	1323	1343	1381	1394	1370	1366	1351	1421	1421	1382	1402	1391	1406	1416	480	409	385	381	378	383	385	184	179	180	220	293	390	542	585	607	667	676	722	770	805	806
139	109	144	186	212	164	160	186	217	249	231	256	271	271	245	241	258	250	298	322	303	295	311	321	355	341	344	350	381	350	370	192	141	140	161	160	134	137	146	168	141	136	156	156	161	148	176	149	142	179
0	150	46	27	NaN	NaN	NaN	NaN	NaN	NaN	NaN	NaN	NaN	NaN	NaN	NaN	NaN	NaN	NaN	NaN	NaN	NaN	NaN	NaN	NaN	NaN	NaN	NaN	NaN	NaN	NaN	NaN	NaN	NaN	NaN	NaN	NaN	NaN	NaN	NaN	NaN	NaN	NaN	NaN	NaN	NaN	NaN	NaN	NaN	NaN
0	464	452	458	466	458	569	472	603	583	535	533	548	545	539	499	542	597	538	545	595	560	545	550	557	629	616	600	592	578	576	609	612	559	620	596	663	592	611	632	558	581	608	651	664	682	676	682	595	657
140	166	160	156	170	160	174	195	245	290	341	380	379	392	366	366	380	386	421	433	430	442	435	436	455	475	420	456	419	335	153	122	128	139	151	148	170	166	191	156	169	169	187	177	172	178	181	189	189	187
0	576	510	515	536	497	499	645	636	615	578	691	628	637	652	662	642	641	647	666	618	642	637	648	651	642	657	718	698	724	732	759	808	811	769	778	803	809	790	808	804	799	769	794	802	798	810	801	817	802
141	374	416	450	469	451	486	479	484	471	489	516	472	486	499	536	519	518	551	577	593	575	598	578	585	621	639	638	632	681	665	659	696	623	670	648	651	682	688	674	653	634	682	630	624	600	657	729	653	641
142	479	438	415	425	437	421	438	479	461	475	468	469	468	485	463	477	493	523	513	519	537	538	514	544	523	528	523	534	519	533	553	538	508	507	472	449	436	422	442	424	442	439	465	511	521	549	573	562	581
143	879	872	876	909	886	899	904	943	946	942	968	930	968	945	920	899	915	952	954	902	892	959	928	939	923	906	946	969	929	960	917	922	905	882	838	828	785	750	850	804	768	792	792	840	760	876	840	852	839
0	262	190	183	184	183	187	184	185	78	88	93	83	90	86	76	67	63	50	62	42	69	69	82	92	58	67	63	65	72	119	115	152	137	144	159	208	218	183	225	194	225	258	236	267	248	301	343	358	347
0	374	377	358	362	373	380	392	400	400	380	388	376	402	405	416	411	420	371	405	439	398	444	429	466	447	431	454	446	441	457	464	436	432	469	459	452	465	469	486	472	484	498	488	506	507	514	504	549	537
144	1176	1158	1117	1095	1119	1144	1130	1113	1147	1165	1152	1153	1149	1096	1154	1114	1218	1177	1276	1288	1283	1296	1287	1298	1281	1317	1276	1222	1248	1268	1292	1314	1337	1320	1362	1314	1403	1315	1316	1328	1361	1382	1414	1417	1431	1456	1400	471	392
145	1478	1414	1414	1339	1363	1352	1431	1381	1408	1447	1395	1405	1439	1493	1454	1429	1468	1524	1482	1463	1448	1492	1527	1532	1606	1584	1556	1552	1590	1538	1547	1531	1512	1537	1536	1583	1585	1593	1536	1611	1623	1675	1581	1733	1694	1645	1749	1679	1721
146	375	374	379	359	350	370	357	375	381	397	407	421	422	399	408	411	438	435	447	446	460	457	457	455	483	464	497	472	471	496	515	516	510	514	546	519	525	524	532	547	514	549	546	518	532	560	563	544	528
0	825	797	848	807	871	961	948	1008	943	1002	987	975	953	952	973	888	894	899	949	922	934	917	942	1002	930	976	954	943	960	931	960	976	977	990	991	1000	967	989	940	1012	966	943	978	914	977	1022	1023	1004	1001
0	1124	1137	1173	1180	1188	1110	1153	1165	1213	1212	1190	1197	1254	1319	1298	1296	1327	1304	1294	1304	1273	1293	1345	1314	1316	1347	1345	1430	1315	1363	1356	1386	1354	1325	1322	1395	1349	1367	1392	1411	1395	1396	1473	1512	1450	1406	1463	1420	1485
0	393	379	394	369	342	343	353	344	363	372	372	367	362	372	361	353	380	412	404	417	441	439	457	461	447	488	456	469	497	480	507	518	488	544	526	511	523	507	504	535	556	521	539	550	544	567	558	591	559
147	672	674	660	673	628	662	664	642	643	642	662	685	677	653	669	617	675	688	668	667	749	712	703	708	705	681	706	769	769	768	763	791	800	842	785	792	806	808	843	840	811	806	820	829	828	845	865	895	842
0	739	745	753	751	741	749	782	833	822	863	844	851	862	873	841	812	832	872	813	810	800	817	794	772	787	760	776	766	764	792	750	766	739	725	708	683	696	679	680	670	642	689	632	608	620	594	562	564	570
0	374	370	366	367	362	349	354	336	337	348	349	341	349	359	344	346	363	345	343	342	359	358	336	374	363	347	373	400	358	378	406	404	395	407	418	394	411	403	403	387	421	398	406	419	401	378	417	426	433
0	142	234	251	270	290	320	263	320	331	333	368	355	360	374	365	393	361	378	388	392	417	424	433	412	377	423	421	452	460	423	408	440	436	371	379	398	405	377	384	389	376	404	379	391	378	378	403	428	410
148	386	370	364	357	385	365	389	370	387	388	387	411	395	431	406	397	391	398	432	404	387	404	392	425	450	418	416	454	425	419	449	429	437	443	451	447	453	428	453	451	442	465	463	459	484	488	474	480	450
0	520	554	584	561	548	547	583	574	590	624	621	629	636	652	600	622	598	625	644	622	608	607	610	605	622	637	632	647	644	686	720	695	656	684	653	679	629	692	678	622	609	641	647	681	687	673	671	666	672
0	969	946	531	907	993	957	610	987	1085	1046	1050	1017	1000	1062	1018	986	1074	1033	1056	1089	1002	1086	1070	1064	1101	1107	1195	1167	1109	1163	1206	1267	1194	1285	1178	1273	1222	1249	1275	1284	1202	1304	1347	1413	1352	1328	1304	1305	1386
0	336	349	351	375	381	377	356	366	399	384	399	382	387	389	382	392	392	391	438	399	404	412	438	435	438	438	447	439	447	438	440	444	438	437	416	416	448	424	426	381	415	400	420	427	436	436	447	431	451
0	917	992	1051	960	963	1029	1034	1023	1017	1040	992	1016	1009	1009	961	1042	1062	984	1032	1148	1106	1168	1107	1095	1127	1088	1147	1180	1164	1128	1178	1173	1290	1247	1213	1264	1289	1217	511	1264	1288	1271	1256	1285	1205	1276	1237	1364	1264
149	407	422	379	386	381	397	451	443	463	448	475	475	473	440	432	429	455	427	478	544	505	537	499	508	493	531	478	473	504	501	534	521	537	506	512	490	505	491	503	491	534	513	470	481	471	497	514	547	509
0	11	NaN	NaN	NaN	NaN	NaN	NaN	NaN	NaN	NaN	NaN	NaN	NaN	NaN	NaN	NaN	NaN	NaN	NaN	NaN	NaN	NaN	NaN	NaN	NaN	NaN	NaN	NaN	NaN	NaN	NaN	NaN	NaN	NaN	NaN	NaN	NaN	NaN	NaN	NaN	NaN	NaN	NaN	NaN	NaN	NaN	NaN	NaN	NaN
0	642	628	654	634	670	700	688	733	716	735	754	758	778	798	730	735	758	767	747	746	730	718	737	722	732	771	759	788	777	787	734	789	822	833	803	837	822	843	900	907	919	897	891	951	936	923	927	924	970
150	1007	976	939	974	958	979	989	978	968	975	962	983	923	959	914	930	880	897	949	921	955	909	982	976	886	924	930	956	998	970	958	952	996	1020	1010	963	871	677	636	579	543	569	510	496	468	485	463	438	415
0	491	440	499	529	511	NaN	NaN	NaN	NaN	NaN	NaN	NaN	NaN	NaN	NaN	NaN	NaN	NaN	NaN	NaN	NaN	NaN	NaN	NaN	NaN	NaN	NaN	NaN	NaN	NaN	NaN	NaN	NaN	NaN	NaN	NaN	NaN	NaN	NaN	NaN	NaN	NaN	NaN	NaN	NaN	NaN	NaN	NaN	NaN
151	466	154	289	513	557	569	558	512	518	594	532	554	547	531	532	500	550	456	483	215	154	136	143	142	146	155	57	72	63	55	59	56	53	70	64	56	72	64	69	95	88	107	83	81	75	72	67	69	71
0	234	222	271	254	263	289	275	281	293	286	285	293	299	299	310	294	315	324	316	325	361	354	411	409	419	395	165	414	481	465	460	489	469	472	459	473	NaN	NaN	NaN	NaN	NaN	NaN	NaN	NaN	NaN	NaN	NaN	NaN	NaN
0	378	384	363	347	366	378	388	351	383	391	378	346	400	370	357	388	353	379	395	386	425	432	426	397	402	447	494	424	498	469	507	520	456	475	442	423	412	442	397	396	372	399	435	461	430	448	453	429	430
0	761	762	740	713	758	758	770	777	767	778	700	737	718	733	715	730	744	753	764	783	798	790	800	787	822	800	769	745	764	761	763	793	767	429	255	246	229	213	226	82	91	107	122	194	252	304	359	404	387
0	922	865	961	972	1012	906	956	966	1077	1061	1042	1035	1007	1151	1023	954	1091	1050	1090	1142	1090	1082	1028	1169	1054	1093	1144	1215	1049	1141	1148	1157	1190	1255	1190	1224	1279	1169	1192	1238	1196	1223	1284	1337	1276	1295	1244	1348	1267
0	454	384	394	440	469	473	468	480	477	507	492	511	482	473	437	411	449	418	460	530	508	549	572	565	567	560	502	497	539	531	543	501	509	540	528	584	590	586	605	597	613	584	573	564	598	590	568	577	546
0	963	999	943	900	999	923	962	944	952	992	980	980	1003	1010	958	1001	1049	971	1056	1081	1041	1111	1166	1163	1158	1236	1145	1177	1163	1190	1206	1215	1229	1245	1238	1273	1240	1215	1218	1251	1237	1254	1285	1273	1274	1275	1336	1395	1327
0	1017	941	935	955	1019	965	908	956	949	1007	962	1003	1040	991	944	958	979	985	1027	948	998	1000	924	956	917	969	945	995	988	966	1029	1048	1030	1045	990	1032	1114	1070	1095	1098	992	1099	1003	1063	1025	1010	1065	1059	1061
0	730	741	684	708	693	785	805	775	790	780	897	876	845	870	866	773	849	861	824	844	874	830	868	819	906	887	908	863	872	869	905	901	345	1013	924	975	995	961	968	999	973	1008	997	1033	1017	1012	997	1005	1039
0	1053	988	966	970	928	973	970	960	1021	986	1012	1035	1002	1032	993	1012	1002	1044	1054	1033	1049	1068	1081	1095	1125	1121	1135	1105	1111	1128	1143	1160	1110	1166	1171	1154	1130	1197	1278	1200	1288	1329	1350	1320	1354	1387	1381	1392	1407
0	NaN	NaN	NaN	NaN	NaN	NaN	NaN	NaN	NaN	NaN	NaN	NaN	NaN	NaN	NaN	NaN	NaN	NaN	NaN	NaN	NaN	NaN	NaN	NaN	NaN	NaN	NaN	NaN	NaN	NaN	NaN	NaN	NaN	NaN	NaN	NaN	NaN	NaN	NaN	NaN	NaN	NaN	NaN	NaN	NaN	NaN	NaN	NaN	NaN
0	824	714	797	735	752	836	807	859	835	838	940	895	877	933	926	861	946	935	898	962	962	935	982	939	964	941	1002	969	939	993	972	998	1037	1007	1029	1008	1043	994	1039	1106	1064	1102	1127	1128	1150	1134	1119	1133	1149
0	205	229	261	264	269	245	263	263	252	268	281	322	325	305	292	287	300	276	289	329	322	282	278	323	366	373	338	379	381	390	388	376	376	367	347	379	416	416	433	424	432	380	307	350	358	286	258	NaN	NaN
0	882	816	828	812	791	815	817	845	811	852	852	875	884	843	899	888	888	865	899	875	910	901	896	874	948	924	919	NaN	NaN	NaN	NaN	NaN	NaN	NaN	NaN	NaN	NaN	NaN	NaN	NaN	NaN	NaN	NaN	NaN	NaN	NaN	NaN	NaN	NaN
0	NaN	NaN	NaN	NaN	NaN	NaN	NaN	NaN	NaN	NaN	NaN	NaN	NaN	NaN	NaN	NaN	NaN	NaN	NaN	NaN	NaN	NaN	NaN	NaN	NaN	NaN	NaN	NaN	NaN	NaN	NaN	NaN	NaN	NaN	NaN	NaN	NaN	NaN	NaN	NaN	NaN	NaN	NaN	NaN	NaN	NaN	NaN	NaN	NaN
152	351	338	319	302	319	333	349	322	341	350	360	373	367	355	318	315	327	327	365	378	341	369	372	366	403	400	407	391	393	397	403	419	425	438	434	434	429	426	426	428	450	447	436	438	449	455	442	466	453
0	504	538	487	470	504	483	510	521	532	549	567	581	615	638	640	650	651	646	675	673	702	676	687	704	733	727	710	722	684	724	430	706	700	725	688	615	1058	716	728	734	687	768	762	752	772	751	781	720	740
0	902	859	820	815	877	844	853	852	853	844	872	882	870	880	823	850	870	832	928	942	966	921	937	960	391	984	971	1014	1015	987	1024	1015	1014	1076	1057	1075	1047	1005	1026	1001	999	1029	1032	1023	1029	1012	1065	1057	1121
153	599	605	565	547	543	558	568	568	505	553	506	487	536	524	510	522	565	545	554	561	362	238	220	205	200	227	91	81	78	75	83	89	94	90	89	89	87	105	89	95	92	89	92	88	92	93	84	107	100
0	275	351	364	365	394	373	372	378	385	357	366	393	369	373	376	376	409	400	407	405	403	410	411	407	407	384	384	369	345	346	348	363	369	350	324	263	267	271	241	286	276	298	367	369	453	481	505	513	489
0	289	431	460	540	516	589	541	589	583	633	715	665	683	704	697	703	719	707	797	772	820	803	780	822	804	751	858	869	864	833	826	823	807	807	807	786	823	784	810	787	740	796	747	737	753	759	773	849	830
0	765	731	698	664	702	711	748	767	793	795	773	782	796	802	722	754	735	711	735	786	754	785	783	808	800	834	802	813	807	821	812	818	804	833	814	841	850	839	801	261	249	226	213	223	76	91	90	90	84
0	877	904	895	879	914	903	926	895	885	949	914	937	930	914	876	892	937	912	934	976	987	995	1012	1021	1029	1016	1001	1033	1074	1043	1045	1027	1044	1086	1059	1105	1126	1107	1138	1115	1174	1176	1167	1183	1172	1206	1232	1280	1235
154	731	758	769	738	732	783	753	766	795	792	784	769	800	805	797	782	809	834	885	866	891	817	851	899	899	875	873	955	960	937	952	939	950	946	946	917	933	911	922	936	885	905	953	917	978	911	962	999	1024
155	176	114	92	122	111	117	98	105	105	125	131	130	130	163	156	202	208	239	269	319	292	300	272	292	314	303	317	287	304	260	300	299	328	333	374	448	434	374	328	359	333	292	275	280	298	294	315	264	315
156	299	317	307	354	336	366	356	367	384	368	399	400	432	397	179	406	420	442	203	423	402	415	452	453	419	462	450	432	427	455	442	468	446	455	450	465	476	487	436	450	473	470	456	495	477	511	488	488	485
0	1263	1238	1242	1202	1138	1210	1175	1230	1227	1261	1180	1201	1185	1196	1143	1134	1139	1226	1274	1223	1176	1205	1215	1205	1316	1259	1336	1344	1325	1387	1392	1397	1390	1464	1425	1408	1410	1394	1444	1437	1431	1502	1457	1557	1517	1503	1570	1574	1534
0	226	242	277	269	279	284	297	333	350	330	381	371	351	380	394	374	368	378	369	373	378	384	405	404	399	407	388	359	357	390	373	384	380	384	282	NaN	NaN	NaN	NaN	NaN	NaN	NaN	NaN	NaN	NaN	NaN	NaN	NaN	NaN
0	416	371	409	376	403	448	452	443	477	495	425	465	487	490	478	414	458	498	487	512	483	NaN	NaN	NaN	NaN	NaN	NaN	NaN	NaN	NaN	NaN	NaN	NaN	NaN	NaN	NaN	NaN	NaN	NaN	NaN	NaN	NaN	NaN	NaN	NaN	NaN	NaN	NaN	NaN
0	NaN	NaN	NaN	NaN	NaN	NaN	NaN	NaN	NaN	NaN	NaN	NaN	NaN	NaN	NaN	NaN	NaN	NaN	NaN	NaN	NaN	NaN	NaN	NaN	NaN	NaN	NaN	NaN	NaN	NaN	NaN	NaN	NaN	NaN	NaN	NaN	NaN	NaN	NaN	NaN	NaN	NaN	NaN	NaN	NaN	NaN	NaN	NaN	NaN
0	727	726	700	740	779	768	777	785	717	749	739	775	785	751	795	836	828	829	831	839	823	838	805	801	861	822	836	869	832	868	873	893	862	886	876	887	907	908	923	937	950	911	932	893	875	881	891	881	880
0	827	849	835	851	865	870	849	861	844	875	871	879	852	882	875	865	907	864	866	920	902	917	923	929	960	979	949	950	928	935	984	959	1020	1032	1034	1004	1001	978	1028	1039	1002	1053	989	1011	1046	1040	1043	1087	1066
0	749	747	713	696	669	680	688	651	671	697	679	671	687	668	705	698	721	725	816	782	756	790	789	781	811	781	789	811	800	837	835	825	815	865	851	892	879	842	923	916	907	937	871	887	938	903	994	985	1000
157	409	392	383	407	419	450	487	465	449	119	430	524	482	415	423	420	457	455	496	472	476	467	512	487	474	499	521	540	542	520	539	531	514	499	490	509	515	544	529	558	527	540	569	550	551	534	547	514	567
0	812	772	743	785	809	789	828	830	810	871	811	903	835	803	838	857	889	861	861	926	889	859	856	864	899	909	907	981	951	971	992	988	1032	1021	1072	1057	1037	1069	1053	1072	1106	1131	1069	1127	1114	1124	1109	1114	1104
0	396	425	405	447	443	472	495	453	433	454	474	530	496	512	503	459	538	497	533	534	488	502	546	543	552	590	555	567	595	591	565	576	562	572	582	601	606	575	663	622	640	653	630	658	641	640	640	623	678
158	515	467	476	483	493	505	516	528	549	501	533	548	520	563	531	530	540	535	555	538	547	545	567	558	555	555	567	573	573	576	567	598	577	572	559	557	552	557	585	587	604	587	596	570	599	563	577	584	580
159	275	290	318	305	298	319	324	320	303	305	302	322	322	324	307	298	319	314	324	324	313	333	328	323	339	328	337	324	340	324	343	361	379	367	339	364	356	404	407	421	423	453	410	415	403	449	426	427	433
0	18	74	97	130	142	172	165	NaN	NaN	NaN	NaN	NaN	NaN	NaN	NaN	NaN	NaN	NaN	NaN	NaN	NaN	NaN	NaN	NaN	NaN	NaN	NaN	NaN	NaN	NaN	NaN	NaN	NaN	NaN	NaN	NaN	NaN	NaN	NaN	NaN	NaN	NaN	NaN	NaN	NaN	NaN	NaN	NaN	NaN
0	416	400	402	427	426	461	477	464	468	486	470	525	500	516	527	515	527	511	515	513	529	520	521	521	532	502	539	548	525	561	544	561	573	581	564	573	566	568	590	586	618	624	593	613	595	597	598	585	609
160	401	432	438	456	454	520	440	469	469	481	490	498	542	542	544	508	574	575	588	587	618	595	603	610	608	636	652	613	599	607	625	580	622	601	570	524	564	612	581	552	506	490	501	451	509	484	474	538	471
0	330	332	342	356	372	408	412	394	426	430	384	399	425	426	443	408	472	463	504	439	481	475	493	503	510	517	531	543	509	524	525	533	550	525	500	499	561	531	504	568	513	509	509	512	559	512	528	549	555
0	298	322	365	371	381	400	406	388	414	412	397	475	418	430	451	424	424	415	426	388	449	460	427	440	427	432	456	471	448	NaN	NaN	NaN	NaN	NaN	NaN	NaN	NaN	NaN	NaN	NaN	NaN	NaN	NaN	NaN	NaN	NaN	NaN	NaN	NaN
161	196	287	284	358	344	414	389	430	446	486	495	493	567	539	578	529	586	579	598	617	610	623	652	667	670	667	639	636	638	634	644	610	641	606	595	561	617	655	609	612	570	569	592	544	653	584	572	727	720
0	3	14	28	66	64	113	110	119	159	139	149	175	204	190	198	173	200	208	212	208	234	226	235	246	234	226	246	225	218	208	210	206	239	206	199	178	210	226	247	253	255	236	240	213	267	222	248	308	273
162	1	6	8	27	31	54	53	69	101	114	117	157	173	177	187	163	218	231	249	255	281	258	298	317	269	282	326	302	290	317	325	286	320	286	280	263	290	305	305	312	272	255	271	211	296	246	279	354	277
163	448	405	244	220	183	204	166	144	184	170	146	154	110	180	186	170	159	101	111	80	106	82	79	124	108	85	74	101	70	68	94	81	92	117	64	87	94	60	89	81	73	97	63	91	130	97	100	116	101
164	867	841	702	712	630	682	612	564	622	602	564	595	516	598	598	543	583	453	439	425	412	368	380	487	396	441	410	442	392	404	423	386	400	435	337	392	416	306	405	370	322	396	347	380	422	423	398	414	347
0	133	102	29	26	2	19	16	5	16	NaN	NaN	NaN	NaN	NaN	NaN	NaN	NaN	NaN	NaN	NaN	NaN	NaN	NaN	NaN	NaN	NaN	NaN	NaN	NaN	NaN	NaN	NaN	NaN	NaN	NaN	NaN	NaN	NaN	NaN	NaN	NaN	NaN	NaN	NaN	NaN	NaN	NaN	NaN	NaN
0	1084	1117	997	1008	890	896	980	821	850	864	802	811	777	836	892	867	315	276	270	259	307	288	269	330	274	277	289	250	228	267	343	396	481	528	472	503	586	564	656	628	577	619	590	625	732	720	757	653	676
0	313	321	266	265	231	272	268	234	258	222	210	245	210	230	234	225	205	156	153	131	155	148	156	200	143	143	157	143	151	126	172	141	145	155	89	117	125	66	100	98	75	77	61	55	124	106	89	120	92
0	21	NaN	NaN	NaN	NaN	NaN	NaN	NaN	NaN	NaN	NaN	NaN	NaN	NaN	NaN	NaN	NaN	NaN	NaN	NaN	NaN	NaN	NaN	NaN	NaN	NaN	NaN	NaN	NaN	NaN	NaN	NaN	NaN	NaN	NaN	NaN	NaN	NaN	NaN	NaN	NaN	NaN	NaN	NaN	NaN	NaN	NaN	NaN	NaN
0	850	889	872	838	836	848	801	819	830	855	867	832	743	864	816	844	845	781	781	746	757	728	748	825	812	760	748	791	765	770	820	775	789	869	789	846	862	778	866	898	839	905	887	903	1044	974	927	913	928
0	83	4	96	92	56	15	110	58	9	11	37	77	57	80	56	104	110	46	71	49	84	76	58	96	102	53	88	104	87	80	112	104	92	19	76	68	86	57	63	76	57	73	67	76	75	73	92	124	117
0	224	286	338	359	264	300	366	341	334	337	101	71	411	342	370	348	NaN	NaN	NaN	NaN	NaN	NaN	NaN	NaN	NaN	NaN	NaN	NaN	NaN	NaN	NaN	NaN	NaN	NaN	NaN	NaN	NaN	NaN	NaN	NaN	NaN	NaN	NaN	NaN	NaN	NaN	NaN	NaN	NaN
0	1214	1252	1285	1250	1287	1231	1272	1300	1270	1316	1321	1271	1275	1226	1211	1240	1224	1285	1255	1316	1293	1320	1288	1297	1346	1310	1329	1350	1278	1319	1323	1328	1314	1285	1277	521	441	437	434	423	437	432	447	200	239	241	223	222	198
0	99	69	89	123	114	114	133	113	123	136	134	148	91	117	146	163	162	144	195	165	130	200	199	157	174	199	157	185	176	202	220	236	229	206	211	199	217	190	219	234	205	193	249	240	234	263	263	258	253
165	192	229	259	239	150	131	149	138	134	148	146	157	160	160	167	183	183	200	220	242	242	267	276	253	238	256	253	251	265	193	135	135	127	127	132	155	144	131	98	100	94	110	102	115	97	110	86	97	109
0	740	743	788	799	794	767	845	842	873	835	386	348	332	341	344	349	351	342	351	352	366	353	351	354	368	360	354	105	138	150	160	149	151	164	157	165	172	178	195	208	243	270	283	301	310	337	346	378	390
0	14	NaN	NaN	NaN	NaN	NaN	NaN	NaN	NaN	NaN	NaN	NaN	NaN	NaN	NaN	NaN	NaN	NaN	NaN	NaN	NaN	NaN	NaN	NaN	NaN	NaN	NaN	NaN	NaN	NaN	NaN	NaN	NaN	NaN	NaN	NaN	NaN	NaN	NaN	NaN	NaN	NaN	NaN	NaN	NaN	NaN	NaN	NaN	NaN
166	782	704	680	703	725	769	750	783	776	772	785	745	667	335	287	287	291	304	363	382	146	130	143	148	173	203	223	227	264	285	273	287	280	261	267	288	296	313	342	321	335	326	365	343	356	356	362	372	378
167	658	656	672	648	652	665	674	645	630	652	653	659	681	667	698	718	718	712	599	260	366	370	423	523	608	670	752	807	907	1013	1014	1031	997	1019	1013	1053	1061	1034	1021	1023	1024	1085	1090	1071	1097	1113	1150	1123	1169
0	333	368	361	353	343	325	365	351	340	371	371	367	381	391	350	377	360	362	368	378	386	387	378	382	381	389	395	388	398	414	403	414	390	392	411	406	412	400	450	441	453	435	440	441	468	468	464	474	497
168	84	98	121	136	123	136	146	153	148	147	165	170	155	175	176	179	184	193	198	195	199	209	216	210	229	229	223	229	229	218	196	186	190	185	199	174	164	158	77	88	79	79	73	74	81	65	63	65	60
0	341	411	424	429	425	431	459	449	480	476	474	533	488	532	521	465	469	472	472	459	461	474	484	508	517	485	517	514	528	512	519	501	502	474	510	476	481	522	502	496	508	527	523	554	562	590	608	608	617
169	806	786	763	769	751	765	784	772	757	772	767	744	765	467	259	248	251	238	292	134	132	145	221	284	378	392	429	462	417	502	469	437	420	442	452	430	447	472	489	489	533	504	493	510	510	563	527	545	547
0	456	488	474	478	482	472	440	414	465	494	433	477	468	520	524	514	529	503	545	495	498	498	514	493	553	522	493	567	547	553	557	549	583	603	534	560	556	555	604	624	597	639	594	626	707	646	644	605	671
0	485	490	494	504	501	505	517	482	491	512	523	503	554	558	539	530	545	555	552	580	611	595	623	607	610	593	640	629	622	616	627	638	653	664	622	657	647	651	680	658	682	623	662	682	665	694	688	710	654
0	808	833	845	857	846	858	884	950	882	901	890	921	914	907	916	941	911	887	904	934	888	895	903	836	406	280	284	273	289	120	119	117	142	214	251	296	333	398	412	479	491	498	514	530	574	524	570	570	535
0	326	332	350	351	359	347	356	356	355	329	272	245	232	260	281	307	327	336	353	362	358	370	361	391	380	381	391	396	415	434	444	432	443	447	473	455	470	495	473	461	470	494	488	506	476	472	475	486	504
170	517	526	563	553	577	570	547	552	595	235	596	589	590	574	518	546	571	541	528	553	558	521	486	232	224	210	230	227	102	110	99	127	169	196	215	248	274	271	268	294	270	268	276	288	310	324	326	327	333
0	714	702	694	674	645	682	649	704	646	665	690	705	697	715	714	749	743	777	764	776	747	804	809	779	821	804	757	788	775	765	830	806	828	864	824	860	855	925	865	888	907	903	901	951	934	931	907	930	976
0	752	714	696	669	671	731	714	755	702	727	768	737	709	757	753	739	775	762	738	762	757	794	811	835	846	874	912	841	897	914	882	903	897	957	950	916	950	970	953	973	939	959	972	992	980	1000	995	1004	996
171	106	115	123	134	176	189	206	204	219	253	270	247	254	231	249	245	257	267	251	244	229	261	261	271	303	290	303	312	294	306	288	271	317	292	285	293	293	250	286	279	251	264	292	254	266	280	262	225	276
172	1279	1364	1510	1467	1483	1507	1628	1614	1607	1582	1551	1592	1665	1600	1584	1580	1629	1624	1573	1704	1643	1643	1623	1656	1660	1599	1635	1626	1628	1620	1709	1730	1689	1635	1787	1641	1817	1732	1732	1758	1761	1730	1768	1798	1886	1918	1899	1957	1861
0	104	133	151	168	199	216	240	270	267	250	261	279	303	162	270	102	290	306	297	317	326	335	321	320	314	290	281	112	248	266	235	237	251	264	252	233	114	267	302	279	114	84	NaN	NaN	NaN	NaN	NaN	NaN	NaN
0	825	896	898	876	858	893	865	881	896	946	944	964	971	989	961	931	1000	953	989	946	948	955	989	990	993	965	974	1019	1035	1020	1024	1048	1067	1055	1025	1043	1096	1072	1045	1115	1072	1128	1139	1070	1181	1178	1174	1130	1142
0	718	786	734	689	717	780	747	785	741	736	773	724	695	770	785	741	800	735	793	815	823	794	826	803	817	849	859	847	864	850	874	876	881	890	836	898	882	885	948	919	936	911	921	933	933	953	977	921	960
0	795	823	885	823	853	853	826	910	887	939	903	888	959	962	846	932	909	930	997	952	948	933	988	953	1015	981	1024	1038	1051	1063	1083	1021	1032	1077	1078	1066	1083	1103	1116	1106	1122	1169	1162	1153	1168	1160	1196	1192	1216
0	944	872	883	838	844	868	869	919	861	830	772	831	815	862	837	932	906	940	881	916	904	1007	987	993	1006	1066	1068	1001	998	1045	1091	1032	1015	1009	1142	1127	1068	1129	1125	1161	1065	1238	1190	1145	1132	1247	1169	1222	1149
0	1012	1086	1068	1132	1091	1116	1162	1131	1120	1112	1105	1103	1079	1055	1073	1060	1035	1082	1103	1047	1126	1087	1073	1038	1140	1152	1128	1132	1090	1049	1074	1068	1060	1044	1169	1127	1105	1139	1100	1087	1114	1094	1077	1120	1144	1102	1108	1185	1162
173	555	437	474	469	502	497	492	495	514	507	507	529	566	568	591	596	583	568	574	549	575	571	596	596	595	581	585	346	204	200	199	178	189	192	193	185	165	181	173	173	192	178	172	189	188	196	185	170	177
0	306	303	315	260	294	323	324	306	312	338	318	312	315	350	324	325	332	348	341	344	362	340	391	356	400	380	404	365	446	417	406	383	382	383	413	409	432	416	419	427	421	445	418	429	448	442	464	491	451
0	1011	938	959	886	864	885	843	889	859	921	898	898	942	963	963	1001	1000	993	962	1007	1001	953	967	1050	1046	1087	1060	1056	1025	1011	1078	1083	1086	1111	1132	1122	1120	1117	1104	1125	1110	1084	1102	1154	1180	1169	1140	1140	1146
174	26	72	123	139	180	181	185	181	181	204	206	165	161	155	139	115	121	152	162	177	157	176	192	170	154	35	4	28	44	23	52	47	80	77	110	NaN	NaN	NaN	NaN	NaN	NaN	NaN	NaN	NaN	NaN	NaN	NaN	NaN	NaN
175	758	753	749	750	739	790	758	800	776	821	830	847	837	845	836	870	868	882	892	881	911	923	906	920	936	964	945	953	994	944	997	1022	994	996	989	1045	1029	1010	1003	1042	1071	1087	1083	1155	1110	1123	1151	1142	1176
0	932	970	891	830	840	851	873	854	841	885	857	929	882	915	944	963	975	938	879	997	1040	941	973	1040	1040	1052	980	1009	1053	1056	1022	998	1017	1126	1036	1004	1090	1084	1096	1120	1131	1155	1110	1122	1176	1222	1170	1194	1189
0	315	301	334	314	339	185	378	352	337	373	357	378	390	377	392	329	357	384	403	376	393	412	374	384	398	401	423	403	426	441	442	422	433	442	403	435	462	402	432	439	452	458	442	436	495	511	475	551	471
0	783	745	743	739	703	722	702	752	751	759	770	759	710	744	756	736	736	745	735	738	756	769	812	838	829	842	882	894	909	891	887	934	885	860	923	833	872	863	899	905	890	855	905	974	985	1003	952	974	1046
0	493	455	362	279	325	457	455	673	689	748	762	780	762	762	785	327	388	420	413	NaN	NaN	NaN	NaN	NaN	NaN	NaN	NaN	NaN	NaN	NaN	NaN	NaN	NaN	NaN	NaN	NaN	NaN	NaN	NaN	NaN	NaN	NaN	NaN	NaN	NaN	NaN	NaN	NaN	NaN
176	215	188	238	192	214	247	265	300	262	265	248	249	294	313	292	308	274	279	314	349	324	327	353	343	318	320	391	340	361	357	361	357	382	428	369	399	399	413	424	425	407	425	388	393	422	452	421	426	444
0	220	249	263	274	252	119	307	123	274	131	323	317	286	303	311	289	306	262	289	287	125	324	320	309	317	303	330	262	NaN	NaN	NaN	NaN	NaN	NaN	NaN	NaN	NaN	NaN	NaN	NaN	NaN	NaN	NaN	NaN	NaN	NaN	NaN	NaN	NaN
0	1017	504	634	965	991	1074	1020	1049	992	1042	1106	1055	1095	500	394	371	344	355	389	341	118	120	150	151	193	264	315	344	353	392	410	440	455	454	486	517	566	562	581	624	602	643	620	696	650	683	719	688	694
0	459	441	427	422	434	421	489	474	424	455	438	428	452	420	431	440	462	459	470	502	514	511	504	549	519	478	499	517	528	530	518	537	530	513	520	553	534	531	555	549	583	550	561	536	553	572	538	555	252
177	870	849	865	834	860	904	876	876	939	919	959	960	929	927	927	947	925	961	958	991	993	954	985	973	1011	976	994	983	1002	1027	991	996	1041	1087	1100	1088	1108	1099	1071	1104	1071	1166	1103	1102	1167	1152	1133	1210	1142
0	907	830	778	788	765	804	814	847	818	905	876	858	813	778	826	789	844	860	871	905	917	926	964	998	1019	985	981	958	992	1026	1051	1007	1018	1034	1036	1063	1065	1043	1037	1051	1022	996	1093	1024	1061	1060	1094	1094	1082
0	571	539	438	406	383	398	423	383	412	390	350	394	382	423	460	431	142	47	70	61	49	36	88	115	116	64	40	56	93	128	143	172	223	243	231	260	251	257	281	289	290	300	264	261	292	315	319	316	330
178	462	431	430	437	458	468	480	473	480	483	485	481	487	473	461	448	480	505	455	149	131	116	116	133	118	124	128	126	131	130	145	140	130	140	136	142	140	128	127	128	149	157	149	155	151	154	143	NaN	NaN
0	222	231	239	225	223	228	235	240	228	234	224	235	258	189	199	229	240	236	236	255	257	215	470	473	535	569	332	382	396	470	459	541	576	554	570	638	663	636	637	676	674	714	684	739	722	745	759	750	738
0	601	636	572	562	513	526	558	556	589	559	593	619	628	629	640	716	676	633	676	691	677	714	643	263	683	NaN	NaN	NaN	NaN	NaN	NaN	NaN	NaN	NaN	NaN	NaN	NaN	NaN	NaN	NaN	NaN	NaN	NaN	NaN	NaN	NaN	NaN	NaN	NaN
0	409	400	402	389	384	431	415	441	405	421	422	392	453	442	427	431	465	402	441	465	426	468	428	428	447	454	463	432	431	427	428	445	448	505	455	455	474	464	465	465	509	487	483	494	484	498	538	506	486
0	291	283	289	277	293	323	298	304	289	290	314	314	313	321	324	334	301	313	311	324	333	327	348	331	328	348	340	338	341	343	349	359	374	365	377	376	393	401	374	399	394	407	373	390	369	391	364	369	365
0	327	306	321	305	301	327	327	370	351	367	380	372	357	395	395	384	404	412	411	398	430	400	427	438	416	428	461	446	459	439	461	474	477	509	479	501	494	473	493	509	514	523	495	515	516	529	528	508	495
0	1374	642	1445	1419	NaN	NaN	NaN	NaN	NaN	NaN	NaN	NaN	NaN	NaN	NaN	NaN	NaN	NaN	NaN	NaN	NaN	NaN	NaN	NaN	NaN	NaN	NaN	NaN	NaN	NaN	NaN	NaN	NaN	NaN	NaN	NaN	NaN	NaN	NaN	NaN	NaN	NaN	NaN	NaN	NaN	NaN	NaN	NaN	NaN
179	1423	1494	1455	1384	1403	1340	1381	1399	1463	1446	1485	607	1457	1455	1466	1562	1522	1484	1473	1458	479	445	435	453	462	448	447	199	211	197	195	200	218	245	275	340	380	449	505	560	626	653	676	680	718	723	754	766	819
0	422	439	457	434	472	454	416	444	409	411	406	403	397	415	408	414	398	419	413	421	420	424	452	442	456	440	466	488	490	476	484	513	502	510	496	508	530	506	513	525	503	496	484	488	494	481	502	533	512
0	667	622	632	621	637	689	666	664	666	665	649	681	655	596	649	670	655	666	683	659	684	699	656	690	681	700	659	667	725	706	693	724	752	765	711	701	725	711	720	720	703	687	612	241	218	224	223	266	99
0	780	802	792	273	315	794	823	870	851	391	871	904	853	867	832	891	914	382	943	890	432	413	932	422	953	935	944	953	937	910	961	980	909	930	956	NaN	NaN	NaN	NaN	NaN	NaN	NaN	NaN	NaN	NaN	NaN	NaN	NaN	NaN
0	307	331	302	300	311	341	329	324	322	313	321	340	341	358	342	367	361	362	353	351	346	362	348	354	349	380	378	365	368	352	343	361	369	371	386	361	370	368	367	359	368	382	379	379	373	375	366	376	381
0	330	353	362	323	323	345	327	366	308	357	339	335	349	366	360	355	349	363	384	388	362	366	369	388	384	400	377	390	317	250	274	295	319	326	356	333	337	348	316	331	361	368	397	416	441	448	445	496	496
0	336	323	323	316	327	316	334	334	327	321	323	328	323	343	339	341	348	345	366	390	383	379	389	378	386	377	401	391	384	391	407	444	418	431	449	409	413	440	421	439	448	427	466	461	431	431	427	461	439
0	536	500	505	504	514	542	511	530	551	545	544	561	555	544	572	559	576	566	581	542	566	601	603	602	628	665	646	631	646	645	664	633	679	664	650	619	686	655	670	678	637	658	671	655	654	715	711	741	708
0	1140	1141	1195	1137	1076	1165	1164	1070	1110	1128	1142	1134	1146	1131	1120	1189	1194	1178	1147	377	351	347	340	351	342	349	377	184	191	170	188	294	380	427	478	523	537	521	518	569	659	687	696	720	726	728	706	711	735
0	435	213	497	515	483	489	505	493	460	527	480	584	561	589	525	573	238	617	568	624	622	660	635	683	709	642	660	636	631	682	682	676	606	714	692	663	650	709	718	781	693	714	733	NaN	NaN	NaN	NaN	NaN	NaN
0	490	468	478	434	502	482	515	236	521	507	480	490	524	NaN	NaN	NaN	NaN	NaN	NaN	NaN	NaN	NaN	NaN	NaN	NaN	NaN	NaN	NaN	NaN	NaN	NaN	NaN	NaN	NaN	NaN	NaN	NaN	NaN	NaN	NaN	NaN	NaN	NaN	NaN	NaN	NaN	NaN	NaN	NaN
0	NaN	NaN	NaN	NaN	NaN	NaN	NaN	NaN	NaN	NaN	NaN	NaN	NaN	NaN	NaN	NaN	NaN	NaN	NaN	NaN	NaN	NaN	NaN	NaN	NaN	NaN	NaN	NaN	NaN	NaN	NaN	NaN	NaN	NaN	NaN	NaN	NaN	NaN	NaN	NaN	NaN	NaN	NaN	NaN	NaN	NaN	NaN	NaN	NaN
0	67	266	269	327	214	304	233	66	283	295	265	303	315	322	304	336	372	352	337	384	396	445	368	421	415	362	392	402	391	416	386	425	339	482	491	394	423	442	501	404	401	506	458	483	516	477	472	436	489
0	1646	1556	1633	1634	1610	717	906	1516	1612	1651	1687	1073	NaN	NaN	NaN	NaN	NaN	NaN	NaN	NaN	NaN	NaN	NaN	NaN	NaN	NaN	NaN	NaN	NaN	NaN	NaN	NaN	NaN	NaN	NaN	NaN	NaN	NaN	NaN	NaN	NaN	NaN	NaN	NaN	NaN	NaN	NaN	NaN	NaN
0	NaN	NaN	NaN	NaN	NaN	NaN	NaN	NaN	NaN	NaN	NaN	NaN	NaN	NaN	NaN	NaN	NaN	NaN	NaN	NaN	NaN	NaN	NaN	NaN	NaN	NaN	NaN	NaN	NaN	NaN	NaN	NaN	NaN	NaN	NaN	NaN	NaN	NaN	NaN	NaN	NaN	NaN	NaN	NaN	NaN	NaN	NaN	NaN	NaN
0	975	1018	1049	1090	985	1002	1066	1002	1069	1069	1002	1058	1031	1064	1043	1036	1057	1097	1062	1144	1077	1177	1100	1148	1206	1163	1180	1134	1213	1214	1155	1167	1252	1230	1308	1295	1249	1277	1274	1306	1328	1337	1275	1319	1293	1392	1396	1422	1392
180	1618	1536	1479	1477	1517	1551	1552	1572	1635	1653	1644	1609	1639	1668	1621	1662	1663	1681	1651	1696	1681	1717	1681	1639	1722	1617	1619	1698	492	321	310	291	279	273	240	249	238	225	207	216	222	234	230	237	246	233	230	242	239
0	685	667	641	637	646	671	660	669	672	671	664	667	666	669	670	673	660	675	686	695	709	685	705	710	745	732	731	747	737	727	740	737	732	753	743	770	768	759	742	763	798	776	803	793	824	835	830	864	850
0	364	383	395	390	392	404	379	375	400	407	387	411	413	413	425	412	422	436	394	445	405	443	445	459	457	444	438	457	474	471	482	481	518	495	535	499	467	485	505	499	502	508	509	519	488	494	493	507	504
0	412	410	394	407	411	435	429	436	440	462	420	442	456	429	449	445	457	439	443	451	471	483	471	468	495	489	491	487	524	505	522	513	499	524	511	552	563	566	560	513	572	597	569	599	572	580	642	606	595
0	936	1037	998	974	976	948	948	958	897	899	1014	940	980	1002	964	1005	1004	1032	972	1052	1063	1046	1060	1057	1077	1032	1054	1036	1084	1047	1079	1063	1098	1092	1162	1040	1103	1120	1144	1109	1186	1202	1205	1177	1241	1225	1204	1210	1222
0	1026	1059	1010	895	985	1021	1001	1001	1066	1037	1000	1063	1071	1054	972	1111	1140	1091	1140	1086	1139	1104	1104	1158	1148	1098	1150	1103	1119	1138	1174	1175	1161	1206	1200	1241	1143	1195	1167	1250	1278	1272	1304	1220	1318	1264	1293	1254	1252
181	1374	1350	1285	1252	1296	1271	1379	1346	1399	1409	1409	1404	1439	1428	1420	1422	1509	1515	1469	1499	1489	1554	1568	320	290	288	286	305	292	282	248	252	264	273	280	242	237	232	230	253	230	212	212	226	208	204	198	208	201
0	698	662	629	614	646	619	673	632	696	698	634	668	708	699	695	671	726	723	745	723	723	687	735	737	729	756	759	778	764	769	796	790	780	811	811	802	779	799	818	839	880	839	856	886	869	923	939	933	913
0	1156	1083	1008	1011	1006	987	1046	1016	1086	1119	1108	1121	1101	1103	1134	1145	1160	1110	1164	1245	1191	1195	1239	1217	1267	1256	1229	1256	1222	1234	1213	608	1254	1240	1246	1293	1295	1200	1201	1192	1231	1228	1254	1251	1240	1228	1205	976	375
0	889	862	931	915	895	862	889	834	882	883	932	940	979	941	976	962	973	952	961	948	985	1103	1002	1017	1053	966	1028	1000	1055	1031	972	1011	1066	1047	1012	1065	1124	1035	1151	1060	1133	1173	1060	1147	1025	1166	1033	1059	1054
182	645	654	606	629	604	552	601	592	630	650	637	639	648	683	673	671	700	689	674	721	708	728	763	761	775	760	790	809	797	832	804	837	896	859	872	925	898	876	905	883	932	905	922	934	940	964	989	951	953
183	976	847	823	769	822	856	857	846	887	922	936	948	922	956	968	991	1018	993	1006	1044	1058	1032	1057	1100	1066	1056	1079	1033	1111	1046	1063	1089	1065	1062	1046	783	305	276	282	236	236	243	218	215	208	225	209	216	193
0	659	657	638	578	602	614	656	629	649	723	688	691	663	672	681	658	701	699	676	737	682	690	746	710	708	679	725	721	715	682	730	732	724	749	739	760	767	794	785	783	803	853	819	857	836	832	760	820	831
184	272	281	269	265	249	246	254	265	274	265	259	270	289	272	303	298	308	318	333	353	357	365	384	382	378	386	394	415	425	426	416	407	421	437	448	438	426	434	442	458	427	443	417	437	429	408	421	431	403
185	200	196	183	192	195	213	102	117	122	144	164	211	209	254	273	279	286	318	310	316	298	319	348	357	349	362	383	411	359	387	389	410	379	414	436	452	440	430	453	447	492	467	461	448	457	507	442	472	448
0	725	728	723	705	683	755	788	793	783	783	831	827	866	832	852	884	798	849	832	862	829	851	874	880	887	869	874	879	863	874	872	861	832	863	891	906	915	871	889	868	904	899	846	858	870	952	898	948	941
186	331	318	297	309	314	326	344	339	340	343	358	401	383	366	370	389	386	384	375	413	399	403	432	427	450	450	449	462	416	418	430	452	446	498	509	490	491	487	446	454	467	473	467	471	472	518	481	517	502
0	1149	1075	1005	1028	1077	1117	1129	1111	1141	1167	1207	1188	1144	1117	1189	1176	1150	1172	1199	1202	1199	1243	1216	1221	1227	1257	1248	1188	1207	1180	1205	1262	1208	1232	1192	1202	1214	1183	1196	1206	1217	1274	1220	1280	1294	1309	1274	1293	1290
0	700	663	656	693	675	717	759	760	764	695	688	705	736	710	715	744	758	743	746	758	767	789	755	780	772	793	838	840	808	806	797	806	783	815	855	832	862	857	887	898	910	895	849	908	898	977	921	1028	950
0	771	792	793	745	757	769	813	813	889	832	813	NaN	NaN	NaN	NaN	NaN	NaN	NaN	NaN	NaN	NaN	NaN	NaN	NaN	NaN	NaN	NaN	NaN	NaN	NaN	NaN	NaN	NaN	NaN	NaN	NaN	NaN	NaN	NaN	NaN	NaN	NaN	NaN	NaN	NaN	NaN	NaN	NaN	NaN
187	786	760	739	728	733	694	670	663	685	699	733	777	783	802	788	802	820	804	805	790	768	785	813	862	847	809	842	857	851	849	876	934	927	923	910	936	929	957	913	924	918	928	932	933	902	992	954	1009	1014
0	629	NaN	NaN	NaN	NaN	NaN	NaN	NaN	NaN	NaN	NaN	NaN	NaN	NaN	NaN	NaN	NaN	NaN	NaN	NaN	NaN	NaN	NaN	NaN	NaN	NaN	NaN	NaN	NaN	NaN	NaN	NaN	NaN	NaN	NaN	NaN	NaN	NaN	NaN	NaN	NaN	NaN	NaN	NaN	NaN	NaN	NaN	NaN	NaN
188	933	906	896	895	899	909	944	993	953	979	999	995	994	990	999	1053	1021	1046	1061	1046	1057	1110	1077	1106	1078	1128	1149	1119	1167	1135	1203	1184	1196	1135	1211	1203	1188	1218	1225	1200	1250	1247	1230	1277	1255	1277	1324	1353	1297
0	255	140	67	61	48	41	44	40	32	20	21	29	50	64	68	86	50	48	64	32	45	73	58	61	75	76	55	48	70	81	68	64	73	82	54	82	72	62	54	63	84	75	63	49	95	96	82	39	89
0	84	88	97	93	118	127	135	143	167	205	217	240	264	296	308	322	336	354	350	391	392	405	375	416	403	422	430	416	400	443	444	455	429	457	427	413	431	484	437	425	469	483	472	457	502	486	443	489	470
0	777	758	718	692	703	741	747	794	751	743	744	722	743	799	767	762	769	826	786	764	788	773	794	817	784	769	786	804	769	795	856	863	854	833	830	835	854	808	870	867	960	893	869	868	867	918	868	886	867
189	180	195	199	222	244	69	89	91	113	144	143	181	183	238	246	275	319	306	346	367	379	386	396	400	406	394	405	406	386	389	386	410	369	382	368	377	388	393	400	407	401	440	432	434	441	440	419	450	452
190	845	812	775	740	771	765	782	793	811	835	842	842	832	850	819	821	886	885	923	858	901	873	877	858	918	842	924	903	921	947	922	942	907	981	981	946	985	978	982	976	977	990	1040	1053	1061	1050	1010	1043	1009
191	133	456	882	800	774	808	869	871	875	878	905	904	883	904	868	884	872	901	910	954	904	979	995	988	1061	376	1010	1038	960	1055	1031	990	1017	965	1046	1039	1101	1050	1109	1051	1025	1092	1094	1059	1062	1061	1047	1080	996
0	91	82	83	80	88	99	99	118	137	180	205	221	240	260	293	306	320	332	346	337	351	357	356	342	351	356	369	357	345	358	383	376	429	491	468	472	497	481	517	500	506	487	490	486	505	503	500	509	518
192	648	734	696	724	714	752	769	776	830	836	833	823	801	775	803	770	814	793	790	785	844	831	861	883	876	862	861	871	794	805	804	852	814	810	778	805	795	799	795	813	797	745	809	810	818	873	880	868	878
0	411	1020	1018	1013	1028	985	1012	944	1034	1036	1036	1025	1063	1029	1069	1088	1076	1074	1097	1097	1107	1138	1106	1185	1162	1141	1201	1203	1244	1249	1232	1185	1216	1278	1226	1261	1326	1313	1350	1302	1365	1365	1444	1353	1444	1373	1406	1424	1452
0	1488	1543	1542	1468	1492	1581	1542	1496	1568	1523	1567	1582	1588	1604	1586	1593	1581	1658	1616	1610	1603	1618	1606	1661	1665	1604	1670	1647	1629	1658	1685	1698	1685	1701	1726	1730	1764	1756	1750	1773	1757	1800	1777	1738	1746	1766	1741	1803	1799
0	NaN	NaN	NaN	NaN	NaN	NaN	NaN	NaN	NaN	NaN	NaN	NaN	NaN	NaN	NaN	NaN	NaN	NaN	NaN	NaN	NaN	NaN	NaN	NaN	NaN	NaN	NaN	NaN	NaN	NaN	NaN	NaN	NaN	NaN	NaN	NaN	NaN	NaN	NaN	NaN	NaN	NaN	NaN	NaN	NaN	NaN	NaN	NaN	NaN
193	657	266	181	162	166	162	164	174	68	76	89	111	155	160	160	207	249	256	232	241	216	188	214	241	279	266	237	121	108	115	107	97	95	93	94	94	102	104	93	103	102	99	89	94	91	104	96	96	99
0	1371	1408	1309	1309	1343	1297	1289	1321	1291	1391	1395	1423	1371	1458	1457	1437	1444	1482	1432	1447	1494	1520	1490	1472	1584	1531	1569	1532	1556	1530	1529	1541	1542	1605	1591	1586	1605	1643	1656	1624	1634	1593	1549	1616	1599	1602	1656	1686	1640
194	477	337	219	235	224	228	241	223	240	238	195	222	214	261	319	300	240	220	259	240	248	242	242	283	291	305	300	281	311	351	319	262	85	114	220	269	257	219	222	215	191	177	129	120	120	95	80	81	95
0	700	712	1250	1232	1251	1188	1238	1247	569	1305	1243	1287	576	599	1328	1306	1300	1286	670	643	1329	652	1313	1294	1336	1333	665	1289	1309	1232	536	258	250	262	721	1276	566	1294	622	1329	1377	1381	1366	716	391	381	390	360	380
0	1376	1420	1360	1310	1372	1308	1336	1333	1319	1375	1359	1470	1415	1439	1509	1454	1540	1483	1484	1566	1505	1537	1508	1553	1573	1577	1563	1548	1639	1579	1641	1631	1618	1644	1659	1726	1710	1681	1721	1725	1695	1659	1822	1771	1801	1807	1770	1799	1753
0	424	426	484	503	496	510	503	473	507	480	509	499	494	494	494	490	536	541	519	528	512	516	536	534	532	527	553	544	581	577	554	574	578	554	576	609	594	641	595	589	588	600	605	591	649	663	656	645	680
0	259	NaN	NaN	NaN	NaN	NaN	NaN	NaN	NaN	NaN	NaN	NaN	NaN	NaN	NaN	NaN	NaN	NaN	NaN	NaN	NaN	NaN	NaN	NaN	NaN	NaN	NaN	NaN	NaN	NaN	NaN	NaN	NaN	NaN	NaN	NaN	NaN	NaN	NaN	NaN	NaN	NaN	NaN	NaN	NaN	NaN	NaN	NaN	NaN
0	1028	1000	977	1022	1015	999	982	1033	1014	1055	1126	1013	1066	1140	1110	1077	1045	1106	1179	1126	1177	1158	1182	1165	1160	1151	1194	1109	1222	1132	1172	1179	1192	1200	1172	1234	1222	1218	1235	1212	1252	1232	1304	1259	1272	1271	1305	1311	1296
0	1439	1450	1407	1334	1401	1363	1406	1381	1474	1393	1451	1536	1476	1518	1500	1480	1491	1499	1536	1458	1462	1604	1503	1578	1544	758	1574	1542	1633	1601	1672	1632	1649	1690	1656	1797	1795	1751	1785	1749	1756	1751	1821	1718	1739	1839	1839	1833	1842
0	491	492	499	516	528	526	505	520	552	565	560	558	553	543	565	571	600	625	607	615	614	613	633	651	661	660	692	684	668	686	674	704	706	690	693	689	692	704	724	736	731	716	678	737	703	721	685	711	725
0	NaN	NaN	NaN	NaN	NaN	NaN	NaN	NaN	NaN	NaN	NaN	NaN	NaN	NaN	NaN	NaN	NaN	NaN	NaN	NaN	NaN	NaN	NaN	NaN	NaN	NaN	NaN	NaN	NaN	NaN	NaN	NaN	NaN	NaN	NaN	NaN	NaN	NaN	NaN	NaN	NaN	NaN	NaN	NaN	NaN	NaN	NaN	NaN	NaN
0	1091	1116	1080	1094	1100	1050	1099	1033	1070	1064	1075	1017	1065	1014	1083	1090	1075	1050	1027	1077	1071	1114	1096	1095	1119	1138	1128	1082	1084	1167	1132	335	313	318	330	324	327	334	108	132	144	145	170	205	252	291	341	403	443
0	981	985	1023	977	973	958	916	1020	1016	1067	995	987	1020	1008	1039	1033	1063	1003	1058	1072	1092	1088	1120	1110	1124	1091	1097	1094	1109	1193	1138	1155	1205	1176	1094	1217	1208	1179	1229	1207	1147	1197	1227	1272	1233	1317	1276	1349	1352
195	471	723	714	710	711	733	723	747	771	781	861	833	837	862	858	880	849	841	860	850	856	825	824	787	784	843	761	781	904	804	765	840	855	883	883	880	890	896	862	798	853	878	958	964	885	847	860	868	985
0	NaN	NaN	NaN	NaN	NaN	NaN	NaN	NaN	NaN	NaN	NaN	NaN	NaN	NaN	NaN	NaN	NaN	NaN	NaN	NaN	NaN	NaN	NaN	NaN	NaN	NaN	NaN	NaN	NaN	NaN	NaN	NaN	NaN	NaN	NaN	NaN	NaN	NaN	NaN	NaN	NaN	NaN	NaN	NaN	NaN	NaN	NaN	NaN	NaN
0	539	526	531	543	539	547	547	538	577	567	617	590	591	584	608	627	634	606	662	633	620	653	658	649	660	668	704	658	675	703	712	666	651	648	622	645	666	627	638	620	620	635	679	662	641	672	547	226	200
0	821	839	797	759	735	738	736	746	813	774	799	836	823	796	831	852	848	870	871	863	868	865	888	873	896	879	885	878	887	918	894	955	891	940	930	923	923	939	960	950	1003	961	974	895	965	940	971	NaN	NaN
0	5	2	17	12	18	15	7	NaN	NaN	NaN	NaN	NaN	NaN	NaN	NaN	NaN	NaN	NaN	NaN	NaN	NaN	NaN	NaN	NaN	NaN	NaN	NaN	NaN	NaN	NaN	NaN	NaN	NaN	NaN	NaN	NaN	NaN	NaN	NaN	NaN	NaN	NaN	NaN	NaN	NaN	NaN	NaN	NaN	NaN
196	945	946	905	915	901	863	901	936	1019	907	968	941	957	1031	945	941	933	914	915	935	921	939	1013	950	936	993	1042	1024	975	1056	1048	1034	1002	1029	1008	1023	982	993	967	950	1000	1020	1004	973	1009	958	937	985	950
197	592	660	644	693	701	687	730	718	728	761	400	762	789	765	833	786	800	801	776	828	787	832	855	833	853	846	872	815	513	223	200	221	206	198	247	74	88	101	97	133	208	208	296	294	338	382	406	430	461
198	867	859	835	803	743	699	691	688	727	729	722	748	748	799	852	864	896	909	935	931	951	936	974	980	935	926	948	985	960	1017	1007	979	984	996	1081	1083	1115	1057	1118	1124	1095	1101	1097	1118	1162	1150	1136	1183	1173
199	830	813	853	830	794	841	853	807	819	828	819	849	816	839	852	819	829	841	873	879	855	868	859	852	874	936	873	868	916	902	868	864	953	946	933	941	990	986	1020	981	1002	1035	1052	1017	1036	1006	964	971	968
0	793	807	804	837	824	856	858	854	848	916	896	882	894	918	936	939	966	953	938	938	969	978	966	970	978	960	937	945	936	958	942	965	907	918	945	932	916	965	937	948	946	960	950	986	1011	998	1008	1028	1023
0	784	738	773	792	740	749	750	762	776	759	774	795	763	802	825	831	835	796	832	821	868	877	875	851	863	861	916	850	858	870	863	913	914	908	899	914	962	960	962	949	948	911	902	906	888	887	912	889	901
200	816	805	784	762	700	641	647	671	609	662	647	718	729	756	729	762	768	766	796	854	923	887	924	949	973	941	1006	982	945	1012	988	1022	995	994	1064	1075	1062	1059	1126	1103	1137	1087	1086	1128	1126	1136	1154	1193	1111
0	363	384	343	349	374	392	398	403	441	456	462	488	472	466	476	494	495	497	477	501	484	497	472	447	491	485	507	503	501	507	523	527	525	523	524	485	501	506	523	555	556	545	584	548	622	623	646	639	650
0	904	893	926	882	893	906	879	862	890	931	892	894	913	945	970	1002	983	994	984	974	1006	977	995	1011	1034	977	963	934	975	986	935	984	961	942	916	953	961	971	972	950	950	918	893	932	952	907	945	881	897
0	602	641	645	705	719	717	715	758	364	745	767	323	793	778	338	832	397	363	333	346	330	803	798	340	325	793	796	856	801	800	328	291	NaN	NaN	NaN	NaN	NaN	NaN	NaN	NaN	NaN	NaN	NaN	NaN	NaN	NaN	NaN	NaN	NaN
0	720	714	686	661	670	683	725	681	718	731	732	757	715	701	717	753	740	699	744	720	747	748	754	792	763	796	782	790	806	852	861	883	881	900	868	914	953	915	921	920	1016	915	950	928	964	947	921	924	876
0	867	869	830	781	889	858	838	807	885	878	894	887	932	902	887	881	909	886	946	913	947	972	1007	919	951	950	938	1040	961	997	992	1011	1012	1029	1066	523	1022	1031	1043	1013	1064	1090	1063	1075	1080	1056	1040	1044	1025
201	475	431	408	456	466	477	480	471	506	482	504	519	488	523	537	471	520	504	510	568	475	508	497	500	514	494	522	536	486	520	517	482	510	462	489	492	492	474	523	504	512	509	501	491	513	516	517	514	500
0	NaN	NaN	NaN	NaN	NaN	NaN	NaN	NaN	NaN	NaN	NaN	NaN	NaN	NaN	NaN	NaN	NaN	NaN	NaN	NaN	NaN	NaN	NaN	NaN	NaN	NaN	NaN	NaN	NaN	NaN	NaN	NaN	NaN	NaN	NaN	NaN	NaN	NaN	NaN	NaN	NaN	NaN	NaN	NaN	NaN	NaN	NaN	NaN	NaN
0	744	716	664	640	611	651	622	627	639	666	703	694	723	709	737	788	796	767	763	733	779	760	785	780	783	812	808	794	711	829	786	830	797	836	811	907	906	880	922	910	882	907	879	913	901	884	881	883	865
0	223	517	515	485	500	520	507	534	NaN	NaN	NaN	NaN	NaN	NaN	NaN	NaN	NaN	NaN	NaN	NaN	NaN	NaN	NaN	NaN	NaN	NaN	NaN	NaN	NaN	NaN	NaN	NaN	NaN	NaN	NaN	NaN	NaN	NaN	NaN	NaN	NaN	NaN	NaN	NaN	NaN	NaN	NaN	NaN	NaN
0	512	507	490	456	488	423	486	463	486	508	547	584	551	543	561	590	589	654	622	614	607	675	651	667	695	667	703	669	677	712	703	662	691	713	629	706	705	733	729	723	737	702	728	774	766	811	787	786	724
0	558	548	544	525	557	539	502	490	522	547	563	555	554	569	582	594	587	581	591	659	656	697	748	773	746	812	826	841	840	853	832	849	849	847	867	849	846	875	874	917	910	878	935	926	907	912	944	917	881
0	897	994	870	911	956	904	936	948	960	969	947	976	957	907	976	1032	936	1032	1045	1097	1001	1001	1018	1029	1122	1034	1130	1054	1091	1118	1149	1129	1136	1091	1116	1111	1094	1163	1153	1222	1159	1123	1243	1161	1223	1193	1237	1192	1138
0	611	607	637	610	622	550	529	559	560	600	665	693	719	781	815	844	876	899	867	896	900	937	978	984	990	980	1023	1058	1005	1021	1005	1036	1041	1070	1089	1100	1175	1124	1116	1109	1128	1075	1157	1161	1178	1146	1150	1190	1186
0	743	689	685	669	662	672	656	668	677	702	703	741	695	739	732	760	788	799	839	820	808	850	803	841	884	888	834	865	906	882	903	894	837	865	868	926	934	912	885	928	880	898	879	905	875	917	885	943	986
0	466	454	452	467	483	511	496	519	548	512	515	509	521	499	522	498	510	514	536	550	528	528	533	523	529	506	552	519	556	570	523	545	518	509	502	524	518	566	584	559	562	594	590	584	569	604	606	641	646
0	563	599	591	539	528	560	558	609	592	592	579	577	620	580	617	609	652	619	663	670	676	641	683	646	635	660	688	707	694	683	696	673	733	696	719	726	750	766	773	757	758	791	775	736	727	799	770	827	764
202	869	902	876	903	848	872	878	856	844	879	835	855	845	879	921	881	922	901	896	957	921	923	891	956	893	926	945	929	967	978	1009	1038	1114	1032	1063	1082	1086	1022	1122	1123	1122	1071	1027	1105	1175	1166	1149	1158	1150
0	722	737	739	755	NaN	NaN	NaN	NaN	NaN	NaN	NaN	NaN	NaN	NaN	NaN	NaN	NaN	NaN	NaN	NaN	NaN	NaN	NaN	NaN	NaN	NaN	NaN	NaN	NaN	NaN	NaN	NaN	NaN	NaN	NaN	NaN	NaN	NaN	NaN	NaN	NaN	NaN	NaN	NaN	NaN	NaN	NaN	NaN	NaN
0	47	39	NaN	NaN	NaN	NaN	NaN	NaN	NaN	NaN	NaN	NaN	NaN	NaN	NaN	NaN	NaN	NaN	NaN	NaN	NaN	NaN	NaN	NaN	NaN	NaN	NaN	NaN	NaN	NaN	NaN	NaN	NaN	NaN	NaN	NaN	NaN	NaN	NaN	NaN	NaN	NaN	NaN	NaN	NaN	NaN	NaN	NaN	NaN
0	559	573	530	555	498	528	511	536	499	528	540	559	579	547	527	541	540	508	506	545	544	550	555	550	564	580	579	636	631	657	673	652	660	624	658	679	673	626	658	681	686	659	677	650	644	698	659	684	674
0	1063	1021	1025	1016	1070	1047	1070	1057	1114	1107	1120	1165	1158	1170	1193	1184	1176	1187	1206	1261	1190	1223	1218	1206	1215	1201	1228	1257	1243	1205	1261	1259	1215	1249	1217	1264	1118	1187	1091	1111	1122	1200	1209	1232	1153	1188	1253	1245	1287
203	59	57	58	212	90	61	74	88	110	123	153	152	160	159	164	172	168	168	168	163	177	173	188	195	200	196	232	241	245	253	245	256	258	277	276	279	281	276	294	277	290	290	283	294	293	294	306	312	314
0	579	528	538	544	532	509	564	580	600	617	622	607	645	606	605	632	640	656	691	673	682	725	673	635	675	656	675	703	682	704	711	709	740	717	704	715	741	736	747	740	741	735	699	704	758	746	748	707	737
0	1128	1136	1096	1039	1109	1078	1087	1075	1143	1076	1106	1119	1090	1158	1100	1168	1134	1216	1181	1178	1228	1232	1195	1200	1157	1266	1260	1256	1263	1213	1219	1284	1319	1294	1321	1233	1329	1287	1306	1329	1338	1383	1371	1339	1337	1374	1402	1383	1408
0	91	73	95	146	NaN	NaN	NaN	NaN	NaN	NaN	NaN	NaN	NaN	NaN	NaN	NaN	NaN	NaN	NaN	NaN	NaN	NaN	NaN	NaN	NaN	NaN	NaN	NaN	NaN	NaN	NaN	NaN	NaN	NaN	NaN	NaN	NaN	NaN	NaN	NaN	NaN	NaN	NaN	NaN	NaN	NaN	NaN	NaN	NaN
0	666	643	673	660	726	653	694	688	647	714	659	706	707	699	646	687	737	736	738	749	734	714	771	756	752	767	779	790	751	832	803	796	811	823	804	770	786	828	849	827	821	870	884	869	834	901	906	910	887
0	NaN	NaN	NaN	NaN	NaN	NaN	NaN	NaN	NaN	NaN	NaN	NaN	NaN	NaN	NaN	NaN	NaN	NaN	NaN	NaN	NaN	NaN	NaN	NaN	NaN	NaN	NaN	NaN	NaN	NaN	NaN	NaN	NaN	NaN	NaN	NaN	NaN	NaN	NaN	NaN	NaN	NaN	NaN	NaN	NaN	NaN	NaN	NaN	NaN
0	204	190	196	188	178	189	180	209	226	270	295	297	276	325	329	318	325	318	344	361	372	382	379	414	403	427	411	434	422	410	454	435	453	464	466	453	463	460	494	479	490	476	465	477	457	499	510	497	546
0	NaN	NaN	NaN	NaN	NaN	NaN	NaN	NaN	NaN	NaN	NaN	NaN	NaN	NaN	NaN	NaN	NaN	NaN	NaN	NaN	NaN	NaN	NaN	NaN	NaN	NaN	NaN	NaN	NaN	NaN	NaN	NaN	NaN	NaN	NaN	NaN	NaN	NaN	NaN	NaN	NaN	NaN	NaN	NaN	NaN	NaN	NaN	NaN	NaN
0	667	613	565	582	633	603	593	631	642	670	617	653	645	689	711	770	758	628	668	631	680	671	684	715	669	744	742	770	766	728	716	728	775	779	846	760	857	848	812	866	802	840	840	807	866	813	913	855	850
0	660	622	647	643	705	669	671	672	640	709	653	724	658	723	707	743	807	786	774	817	781	777	805	835	810	805	781	836	796	880	831	865	820	895	853	821	885	903	911	910	870	915	940	920	883	919	925	892	947
0	132	217	185	NaN	NaN	NaN	NaN	NaN	NaN	NaN	NaN	NaN	NaN	NaN	NaN	NaN	NaN	NaN	NaN	NaN	NaN	NaN	NaN	NaN	NaN	NaN	NaN	NaN	NaN	NaN	NaN	NaN	NaN	NaN	NaN	NaN	NaN	NaN	NaN	NaN	NaN	NaN	NaN	NaN	NaN	NaN	NaN	NaN	NaN
0	NaN	NaN	NaN	NaN	NaN	NaN	NaN	NaN	NaN	NaN	NaN	NaN	NaN	NaN	NaN	NaN	NaN	NaN	NaN	NaN	NaN	NaN	NaN	NaN	NaN	NaN	NaN	NaN	NaN	NaN	NaN	NaN	NaN	NaN	NaN	NaN	NaN	NaN	NaN	NaN	NaN	NaN	NaN	NaN	NaN	NaN	NaN	NaN	NaN
0	NaN	NaN	NaN	NaN	NaN	NaN	NaN	NaN	NaN	NaN	NaN	NaN	NaN	NaN	NaN	NaN	NaN	NaN	NaN	NaN	NaN	NaN	NaN	NaN	NaN	NaN	NaN	NaN	NaN	NaN	NaN	NaN	NaN	NaN	NaN	NaN	NaN	NaN	NaN	NaN	NaN	NaN	NaN	NaN	NaN	NaN	NaN	NaN	NaN
204	205	181	179	199	192	174	170	197	203	209	265	244	275	273	273	283	307	299	294	330	312	332	332	317	334	352	386	397	413	406	440	427	391	405	403	430	451	424	450	424	451	450	485	468	486	463	486	458	479
0	449	406	400	366	409	404	441	464	482	516	519	488	492	469	468	455	499	466	509	496	537	505	525	589	560	610	539	558	530	544	559	522	532	516	529	534	503	500	517	533	508	502	496	514	498	508	512	518	557
205	625	632	628	629	631	597	636	628	633	623	631	659	646	609	647	647	649	645	673	652	190	198	191	187	192	182	186	172	178	176	50	49	64	65	82	182	182	177	182	181	197	198	221	238	242	286	265	264	271
0	490	437	431	430	445	438	456	448	433	456	432	482	444	450	459	462	410	458	456	474	486	487	462	465	474	490	467	486	498	491	513	509	482	465	531	473	472	496	490	480	468	463	467	478	469	498	494	493	505
0	NaN	NaN	NaN	NaN	NaN	NaN	NaN	NaN	NaN	NaN	NaN	NaN	NaN	NaN	NaN	NaN	NaN	NaN	NaN	NaN	NaN	NaN	NaN	NaN	NaN	NaN	NaN	NaN	NaN	NaN	NaN	NaN	NaN	NaN	NaN	NaN	NaN	NaN	NaN	NaN	NaN	NaN	NaN	NaN	NaN	NaN	NaN	NaN	NaN
206	552	526	564	548	614	574	586	617	559	595	531	588	600	622	543	577	639	644	668	630	626	636	641	640	613	646	645	661	666	700	703	709	715	734	713	705	717	736	769	749	775	799	795	823	810	817	862	845	842
0	540	693	578	566	720	539	679	637	710	627	629	595	547	655	683	660	659	640	626	630	643	584	642	585	599	678	566	658	548	550	606	624	651	607	638	603	711	657	714	728	740	715	727	774	732	790	803	748	840
0	NaN	NaN	NaN	NaN	NaN	NaN	NaN	NaN	NaN	NaN	NaN	NaN	NaN	NaN	NaN	NaN	NaN	NaN	NaN	NaN	NaN	NaN	NaN	NaN	NaN	NaN	NaN	NaN	NaN	NaN	NaN	NaN	NaN	NaN	NaN	NaN	NaN	NaN	NaN	NaN	NaN	NaN	NaN	NaN	NaN	NaN	NaN	NaN	NaN
0	554	528	520	497	549	507	530	547	528	575	556	645	579	591	626	623	634	661	644	690	649	630	698	676	672	697	689	704	708	732	734	733	716	736	740	689	703	765	727	730	711	713	779	775	767	777	793	788	837
0	611	550	504	545	504	554	575	603	689	680	679	684	680	682	700	668	682	660	683	726	726	724	775	771	755	832	885	900	871	910	926	933	987	923	980	893	991	967	973	957	950	928	954	966	929	1008	997	976	980
0	NaN	NaN	NaN	NaN	NaN	NaN	NaN	NaN	NaN	NaN	NaN	NaN	NaN	NaN	NaN	NaN	NaN	NaN	NaN	NaN	NaN	NaN	NaN	NaN	NaN	NaN	NaN	NaN	NaN	NaN	NaN	NaN	NaN	NaN	NaN	NaN	NaN	NaN	NaN	NaN	NaN	NaN	NaN	NaN	NaN	NaN	NaN	NaN	NaN
0	902	822	838	779	836	826	833	791	857	868	864	906	901	877	920	931	971	982	945	960	981	962	1035	1000	1017	992	1027	999	979	991	1081	1010	1010	1001	1062	449	960	990	1026	1092	971	1010	1011	1036	1050	1083	1090	1117	1109
207	527	515	508	500	528	519	510	544	532	540	553	573	553	555	539	573	573	538	159	160	128	131	140	143	140	129	120	123	144	123	131	154	148	175	202	217	210	215	224	210	219	247	215	242	212	231	205	194	203
0	1482	1474	1446	1501	1438	1511	1465	1501	1517	1446	1536	1524	1562	1600	1522	1549	1613	1570	1556	1576	1512	1551	1540	1600	1575	1522	1470	1371	NaN	NaN	NaN	NaN	NaN	NaN	NaN	NaN	NaN	NaN	NaN	NaN	NaN	NaN	NaN	NaN	NaN	NaN	NaN	NaN	NaN
0	1547	1387	1427	1363	1354	1360	1433	1427	1438	1437	1518	1539	1537	1530	1526	1537	1516	1575	1575	1520	1596	1600	1561	1571	1604	1696	1699	1604	1667	1639	1654	1649	1662	1735	1728	1755	1729	1729	1871	1881	1814	1881	1883	1862	1893	1904	1899	1978	1924
0	140	81	52	36	11	31	32	34	19	33	25	5	NaN	NaN	NaN	NaN	NaN	NaN	NaN	NaN	NaN	NaN	NaN	NaN	NaN	NaN	NaN	NaN	NaN	NaN	NaN	NaN	NaN	NaN	NaN	NaN	NaN	NaN	NaN	NaN	NaN	NaN	NaN	NaN	NaN	NaN	NaN	NaN	NaN
0	655	674	637	626	633	669	707	766	800	785	831	777	769	848	824	800	795	755	764	802	763	766	816	800	793	792	809	811	826	831	779	798	788	809	802	783	830	733	720	714	714	717	745	721	737	664	748	762	723
0	686	644	649	611	633	652	650	652	657	668	693	677	707	722	731	665	696	735	694	695	689	686	729	710	740	747	769	716	772	793	712	735	744	701	741	751	764	801	768	811	745	729	743	744	771	794	824	853	856
0	894	813	728	692	711	776	770	752	751	844	775	847	865	877	887	903	883	823	839	831	844	825	850	869	845	864	870	815	866	841	840	869	879	814	832	818	811	821	819	860	825	878	781	806	874	809	879	851	889
208	669	656	638	590	640	617	619	623	679	647	272	693	649	639	593	661	258	658	694	674	263	674	651	681	685	690	698	733	667	680	642	707	703	686	688	313	732	753	713	307	780	729	714	753	759	790	770	759	824
0	942	876	892	815	867	813	820	868	868	886	882	845	846	909	848	822	845	866	890	978	1057	998	1096	1128	1048	1061	1126	1137	1026	1046	1080	1118	1099	1092	1104	1187	1164	1218	1095	1105	1013	1040	1068	1079	1066	1083	1174	1166	1200
0	460	485	436	393	448	440	394	NaN	NaN	NaN	NaN	NaN	NaN	NaN	NaN	NaN	NaN	NaN	NaN	NaN	NaN	NaN	NaN	NaN	NaN	NaN	NaN	NaN	NaN	NaN	NaN	NaN	NaN	NaN	NaN	NaN	NaN	NaN	NaN	NaN	NaN	NaN	NaN	NaN	NaN	NaN	NaN	NaN	NaN
209	1888	1965	1955	1935	1914	1942	1927	1902	1982	1953	1892	1957	1957	1959	1923	1993	2084	2003	2022	2055	1861	520	505	464	463	453	467	466	193	223	224	235	253	235	254	307	365	406	469	512	557	597	626	664	720	787	806	838	845
0	1628	1634	1622	1710	1740	1620	1626	1599	1545	1514	1509	1515	1442	1462	1435	1443	1472	1494	1527	1516	1523	1492	1492	1479	1506	1588	1555	1578	1540	833	469	476	469	472	485	468	479	479	473	474	494	567	216	210	240	301	379	426	531
210	1408	1297	1378	1369	1365	1349	1370	1372	1407	1420	1433	1432	1397	1402	1423	1428	1466	1434	1414	1416	1406	1416	1448	1376	1446	1491	1533	1509	1425	1350	1379	1354	1186	1153	1172	1005	755	713	702	742	711	723	721	674	692	730	652	662	644
0	1091	1181	1137	1115	1138	1105	1098	1126	1192	1182	1123	1143	1166	1232	1193	1212	1228	1167	1191	1206	1195	1209	1232	1259	1227	1188	1177	1230	1251	1273	1258	1255	1240	667	1235	1252	1216	1189	1281	1284	1313	1304	1287	1279	1349	1325	747	1424	1388
0	749	763	774	854	770	825	904	873	1489	927	908	841	900	901	901	1745	1727	1658	921	904	897	1676	890	892	857	907	NaN	NaN	NaN	NaN	NaN	NaN	NaN	NaN	NaN	NaN	NaN	NaN	NaN	NaN	NaN	NaN	NaN	NaN	NaN	NaN	NaN	NaN	NaN
0	700	303	719	696	774	683	707	740	697	767	783	722	694	745	666	690	728	304	734	869	900	865	880	820	870	923	902	937	899	862	920	1025	932	969	938	922	896	702	635	894	853	739	766	411	755	767	798	791	779
211	1576	1580	1518	1555	1483	1577	1510	1480	1514	1477	1524	1491	1510	1529	1498	1556	1559	1549	1540	1523	1590	1565	1541	1615	1651	1627	1641	1598	1536	1625	1675	1689	1614	1655	1681	1695	1555	1607	1570	1563	1593	1592	1547	1466	1449	1441	1438	1389	1417
0	1719	1726	1798	1687	1708	1653	1672	1726	1750	1689	1675	1678	1632	1691	1719	1688	1757	1734	1804	1778	1759	1723	1801	1777	1750	1788	1780	1718	1282	646	565	545	516	517	507	529	284	314	318	339	390	413	478	492	466	490	493	508	554
212	322	315	334	352	379	361	349	373	386	402	390	413	387	394	395	419	416	427	424	405	419	434	438	451	458	444	469	499	478	466	504	523	497	524	541	533	528	563	556	574	566	566	568	562	530	493	455	461	467
213	1105	1014	977	1005	1031	906	948	895	908	943	947	1000	921	1011	981	945	942	953	955	993	1025	1018	979	986	1040	976	1053	922	917	953	1000	936	938	979	1067	1195	1238	1211	1240	1284	1361	1126	1398	1340	1350	1382	1441	1435	1224
214	389	394	362	421	422	419	405	404	406	430	411	412	420	422	428	444	440	425	450	454	412	465	429	438	435	450	467	472	474	480	491	509	500	476	504	461	489	485	486	493	493	511	519	512	515	522	533	551	528
0	20	69	120	132	153	154	166	173	162	175	188	182	178	136	146	129	160	218	193	200	209	234	197	196	181	149	232	230	216	177	207	221	192	199	208	178	198	206	179	187	152	155	177	150	151	149	139	141	101
0	338	382	477	485	510	507	569	475	527	443	443	491	472	609	588	587	491	485	451	433	472	468	458	600	468	477	494	471	457	477	507	519	502	531	474	513	551	501	549	549	528	553	480	509	522	542	511	535	538
0	369	420	527	465	508	428	443	462	425	487	498	459	521	426	446	412	460	509	571	565	507	569	538	461	586	552	612	584	641	624	570	634	661	649	813	751	767	844	796	814	817	840	885	836	834	845	799	802	849
215	195	229	367	344	400	384	385	430	432	429	424	427	435	343	333	397	380	463	443	463	409	437	383	304	392	371	374	341	325	325	312	346	365	334	389	381	326	356	335	307	356	299	321	307	249	292	286	275	318
0	597	638	600	570	530	517	536	544	500	426	418	399	355	401	406	410	431	367	373	393	357	395	356	394	361	389	437	390	380	414	370	407	425	355	426	432	390	411	476	421	559	467	541	549	567	619	574	582	553
216	417	406	356	335	329	337	336	374	356	304	299	276	264	278	304	284	263	245	230	232	220	239	195	226	223	224	250	238	31	68	78	54	55	25	73	42	44	40	60	54	116	56	112	101	91	94	81	97	69
0	617	625	613	654	617	635	677	675	683	720	717	702	690	703	735	733	754	762	746	744	771	760	750	805	805	782	814	829	819	812	807	831	822	789	831	840	820	814	828	842	912	867	877	921	920	935	907	931	932
217	606	553	624	646	644	687	694	721	696	785	790	705	744	747	772	774	777	755	744	834	703	801	818	836	845	818	880	902	870	841	991	939	963	883	945	909	902	834	932	845	900	901	1001	958	953	975	994	891	1031
0	460	447	441	447	477	504	480	490	489	506	513	520	501	462	515	512	505	538	561	504	544	550	547	537	554	571	604	619	622	634	603	586	580	593	633	587	607	609	610	622	599	596	581	625	617	581	609	622	626
218	235	153	176	141	129	148	148	120	136	127	109	114	98	123	114	106	104	92	85	81	88	93	83	99	114	97	92	100	73	101	96	95	76	89	82	90	80	111	96	85	91	107	102	123	141	131	120	87	120
0	412	404	426	437	425	455	456	460	458	466	471	486	466	475	506	483	473	498	510	495	532	531	522	525	522	538	546	540	559	562	577	564	563	533	573	585	605	647	668	678	710	697	707	701	710	733	737	764	729
219	256	240	253	256	265	269	257	265	252	278	273	290	284	327	273	315	333	314	323	309	334	323	339	321	369	317	354	351	332	336	368	377	405	433	464	433	401	412	418	439	390	443	461	483	470	441	461	383	396
0	10	4	2	12	5	10	1	4	NaN	NaN	NaN	NaN	NaN	NaN	NaN	NaN	NaN	NaN	NaN	NaN	NaN	NaN	NaN	NaN	NaN	NaN	NaN	NaN	NaN	NaN	NaN	NaN	NaN	NaN	NaN	NaN	NaN	NaN	NaN	NaN	NaN	NaN	NaN	NaN	NaN	NaN	NaN	NaN	NaN
0	1	6	8	4	2	NaN	NaN	NaN	NaN	NaN	NaN	NaN	NaN	NaN	NaN	NaN	NaN	NaN	NaN	NaN	NaN	NaN	NaN	NaN	NaN	NaN	NaN	NaN	NaN	NaN	NaN	NaN	NaN	NaN	NaN	NaN	NaN	NaN	NaN	NaN	NaN	NaN	NaN	NaN	NaN	NaN	NaN	NaN	NaN
0	549	509	472	444	488	537	582	654	653	668	665	664	684	649	686	693	698	705	678	669	665	683	661	690	710	715	762	763	775	784	766	789	781	801	799	817	805	807	773	813	805	800	791	775	812	768	788	784	765
0	NaN	NaN	NaN	NaN	NaN	NaN	NaN	NaN	NaN	NaN	NaN	NaN	NaN	NaN	NaN	NaN	NaN	NaN	NaN	NaN	NaN	NaN	NaN	NaN	NaN	NaN	NaN	NaN	NaN	NaN	NaN	NaN	NaN	NaN	NaN	NaN	NaN	NaN	NaN	NaN	NaN	NaN	NaN	NaN	NaN	NaN	NaN	NaN	NaN
0	670	586	571	617	574	589	568	592	607	623	656	615	665	648	638	674	654	691	723	683	717	754	739	793	724	746	765	754	771	769	796	748	783	802	782	760	760	759	748	804	769	774	772	758	774	768	788	759	804
0	300	248	249	268	260	258	260	294	107	114	146	189	226	264	288	307	310	327	316	354	356	423	446	489	491	492	484	529	553	512	526	516	503	500	548	544	513	532	543	554	556	550	540	577	553	566	545	579	580
0	568	554	549	574	588	576	591	631	315	638	271	304	636	648	645	646	683	683	294	680	611	645	702	732	327	724	298	744	746	341	700	317	338	333	766	757	761	299	760	NaN	NaN	NaN	NaN	NaN	NaN	NaN	NaN	NaN	NaN
0	914	934	872	922	897	918	913	863	892	888	921	911	877	877	873	856	873	901	903	922	907	937	761	277	272	281	268	284	100	123	123	123	166	221	286	288	330	352	364	404	458	458	495	510	552	537	523	518	517
0	1112	1123	1112	1069	1100	1105	1108	1071	1088	1045	1088	1132	1152	1158	1217	1165	1153	1167	1131	1129	1231	1173	1249	1247	1245	1233	1226	1213	1250	1216	1238	1228	1218	1261	1252	1259	1291	1282	1272	1282	1358	1321	1340	1290	1276	1296	1278	1289	1295
0	793	769	764	798	800	802	782	780	804	809	816	816	840	819	854	909	906	947	916	916	921	925	953	992	949	943	977	997	980	979	958	982	1007	998	993	1016	1022	1034	995	970	1016	1039	1029	962	997	981	1045	1082	1101
0	326	329	334	307	311	332	337	359	374	373	365	381	371	356	373	396	390	401	386	400	373	404	392	435	403	419	428	416	431	420	446	445	425	430	432	445	461	453	472	475	484	476	455	472	492	469	470	479	499
0	661	652	596	604	635	646	627	705	664	690	729	704	631	737	683	732	737	709	769	750	767	776	777	862	879	754	823	842	870	908	824	951	891	844	865	894	928	876	913	909	909	860	903	932	878	931	834	833	918
0	308	483	455	519	535	498	508	570	545	572	590	591	620	580	592	589	605	597	605	601	635	657	669	610	610	615	638	613	546	824	345	367	394	390	357	361	353	361	364	351	362	370	373	341	353	390	414	427	444
0	1558	1481	1532	1431	1437	1547	1465	1388	1431	1490	1450	647	1442	1536	1557	1628	1561	1539	1512	466	439	433	414	427	423	418	465	213	221	207	207	258	286	321	380	398	427	487	545	597	624	656	734	694	727	707	729	766	812
0	381	367	378	359	394	439	154	399	456	488	445	488	522	489	487	550	550	507	510	522	485	551	486	459	540	575	561	662	560	587	643	NaN	NaN	NaN	NaN	NaN	NaN	NaN	NaN	NaN	NaN	NaN	NaN	NaN	NaN	NaN	NaN	NaN	NaN
220	1027	1009	1024	1003	998	981	971	950	965	963	979	935	1004	1024	939	1022	1001	978	1051	1049	1058	1040	1078	1084	1103	1102	1095	1126	1117	1114	1116	1120	1119	1095	1151	1112	1136	1162	1167	1137	1201	1146	1141	1140	1135	1091	1053	1035	1055
221	816	804	797	781	777	822	872	821	860	838	868	875	833	807	790	770	802	776	774	817	755	779	259	246	245	247	252	150	128	115	119	162	222	250	278	298	347	368	405	430	421	468	437	449	439	444	358	352	276
222	221	175	134	134	137	124	121	114	108	111	114	131	127	165	168	179	216	233	236	245	233	227	231	254	241	244	235	245	256	255	259	280	265	278	286	303	300	312	279	295	281	303	288	303	294	313	329	333	338
0	409	400	390	392	399	398	389	401	415	425	420	421	429	464	463	449	475	453	478	456	469	477	473	523	499	506	516	510	516	526	523	511	496	521	521	506	521	510	529	554	554	552	578	547	556	560	558	574	579
223	685	261	716	690	311	738	701	675	698	646	640	656	650	639	648	287	250	258	269	273	264	283	106	122	125	143	196	239	281	307	340	351	401	411	440	463	458	499	535	537	522	533	551	572	546	543	536	532	551
0	277	256	239	241	230	232	234	267	293	288	278	NaN	NaN	NaN	NaN	NaN	NaN	NaN	NaN	NaN	NaN	NaN	NaN	NaN	NaN	NaN	NaN	NaN	NaN	NaN	NaN	NaN	NaN	NaN	NaN	NaN	NaN	NaN	NaN	NaN	NaN	NaN	NaN	NaN	NaN	NaN	NaN	NaN	NaN
0	217	206	221	230	263	256	263	268	273	272	286	269	245	248	252	268	278	302	301	286	323	331	344	382	400	372	392	366	427	406	441	460	490	478	483	485	463	470	506	507	537	523	547	265	563	557	569	549	582
0	582	684	722	743	755	738	744	752	791	773	819	771	844	794	846	826	778	825	819	787	825	824	868	794	827	838	776	735	NaN	NaN	NaN	NaN	NaN	NaN	NaN	NaN	NaN	NaN	NaN	NaN	NaN	NaN	NaN	NaN	NaN	NaN	NaN	NaN	NaN
224	372	331	377	315	329	354	353	372	392	442	366	414	416	397	361	376	385	432	397	404	366	431	444	443	504	439	443	484	520	421	438	403	426	441	391	417	394	464	486	546	564	479	522	442	544	558	531	591	603
0	711	696	687	648	634	662	669	699	670	685	674	708	698	683	676	716	701	726	763	798	808	779	711	740	774	774	805	790	800	817	798	837	844	839	861	898	878	839	891	858	956	914	883	987	965	976	947	923	986
0	679	653	634	664	643	683	682	709	713	716	741	783	773	787	748	774	745	754	736	767	756	746	733	754	733	804	800	773	826	799	768	819	808	810	818	785	803	784	832	791	832	867	885	896	881	910	882	892	894
0	198	203	178	184	178	173	202	194	204	220	258	278	252	270	284	316	332	330	354	373	379	379	342	347	332	304	321	335	369	388	386	388	413	421	448	444	434	426	439	450	442	458	459	476	506	473	507	515	510
0	488	487	500	478	488	482	485	465	521	532	505	507	500	525	528	511	558	518	494	501	506	501	519	594	575	543	573	572	559	538	522	545	560	556	568	596	560	582	610	586	642	641	640	660	682	683	652	675	695
225	673	717	643	623	634	663	593	622	635	658	686	721	699	772	778	743	781	771	793	798	823	799	784	861	771	825	790	782	843	889	853	826	840	822	811	866	830	846	903	921	854	847	906	901	906	885	863	908	901
0	1286	1252	1306	1245	1324	1352	1312	1347	1329	1357	1405	1418	1411	1398	1433	1414	1412	1498	1451	1442	1457	1452	1475	1461	1436	1469	1527	1547	1562	NaN	NaN	NaN	NaN	NaN	NaN	NaN	NaN	NaN	NaN	NaN	NaN	NaN	NaN	NaN	NaN	NaN	NaN	NaN	NaN
0	394	379	354	359	383	355	NaN	NaN	NaN	NaN	NaN	NaN	NaN	NaN	NaN	NaN	NaN	NaN	NaN	NaN	NaN	NaN	NaN	NaN	NaN	NaN	NaN	NaN	NaN	NaN	NaN	NaN	NaN	NaN	NaN	NaN	NaN	NaN	NaN	NaN	NaN	NaN	NaN	NaN	NaN	NaN	NaN	NaN	NaN
0	108	NaN	NaN	NaN	NaN	NaN	NaN	NaN	NaN	NaN	NaN	NaN	NaN	NaN	NaN	NaN	NaN	NaN	NaN	NaN	NaN	NaN	NaN	NaN	NaN	NaN	NaN	NaN	NaN	NaN	NaN	NaN	NaN	NaN	NaN	NaN	NaN	NaN	NaN	NaN	NaN	NaN	NaN	NaN	NaN	NaN	NaN	NaN	NaN
0	1195	1211	1167	1112	1163	1251	1179	1164	1259	1224	1221	1217	1157	1238	1271	1263	1227	1223	1275	1217	1300	1276	1280	1283	1311	1329	1317	1303	1418	1310	1335	1331	1305	1354	1367	1354	1371	1365	1375	1369	1381	1415	1432	1404	1453	1443	1489	1475	1548
0	244	344	338	384	379	386	366	393	390	418	466	462	463	484	509	508	503	526	542	550	576	609	639	600	607	614	637	661	768	802	812	805	852	811	855	843	804	859	849	899	877	852	857	843	871	855	862	909	871
226	460	432	418	428	438	453	448	441	463	473	471	477	467	470	454	475	493	512	522	500	478	493	514	524	509	535	505	516	500	480	489	509	505	506	525	528	522	543	536	519	504	550	559	560	554	560	554	556	542
0	525	495	457	491	512	508	524	514	541	542	532	541	525	539	555	553	530	519	546	554	549	537	587	611	609	618	656	652	612	601	613	601	595	594	606	621	597	595	594	636	663	644	715	663	638	627	637	634	685
0	480	453	416	377	414	409	401	439	457	446	418	447	398	410	416	457	446	487	486	496	484	500	534	490	503	475	481	527	529	513	503	548	530	539	544	549	539	542	582	594	561	505	554	508	518	553	516	536	583
0	373	369	326	301	298	350	348	406	366	394	385	398	367	403	370	359	393	370	389	400	355	319	352	379	373	368	370	400	363	428	417	426	391	443	403	423	419	434	452	395	420	421	397	457	447	422	462	457	449
0	255	250	239	223	222	220	221	238	269	319	309	354	379	408	398	409	409	437	440	448	454	428	414	443	431	452	455	464	417	458	427	427	433	436	461	493	465	461	461	484	518	507	469	544	540	518	585	535	578
0	1223	1241	1189	1135	1170	1152	1199	1208	1282	1231	1227	1293	1249	1302	1305	1307	1279	1275	1296	1282	1360	1312	1304	1256	1396	1378	1328	1420	1431	1441	1404	1481	1375	1470	1527	1486	1477	1457	1492	1544	1514	1470	1527	1512	1498	1498	1531	1537	1534
227	465	448	427	401	422	405	421	390	449	440	419	442	409	429	395	383	389	367	379	414	440	437	500	510	439	452	489	459	527	489	468	469	464	495	524	468	519	470	574	594	526	564	537	644	611	624	585	553	603
228	567	578	534	548	538	565	550	609	548	563	573	557	525	572	569	548	539	537	527	550	551	566	518	559	542	595	543	579	550	571	576	568	545	585	639	564	325	149	106	100	86	101	98	88	94	92	89	99	94
0	604	617	603	607	591	607	671	667	650	638	643	642	620	648	612	662	639	621	629	655	673	628	689	693	720	685	676	680	712	704	704	696	687	709	695	681	726	690	708	736	738	735	752	767	763	759	767	776	810
0	453	452	446	411	392	407	422	409	440	508	509	572	527	534	560	526	577	548	556	544	576	584	552	569	584	574	547	579	616	622	589	625	607	573	596	670	644	673	698	699	722	675	696	694	684	697	718	744	726
0	428	415	432	445	480	458	467	505	517	510	522	517	488	475	474	455	477	460	505	527	519	522	492	498	501	487	486	500	531	463	513	510	536	569	589	610	656	636	619	637	676	660	645	634	631	600	644	661	642
229	521	484	460	477	510	535	531	542	558	562	533	550	535	542	561	559	541	556	561	598	565	578	604	600	625	636	626	615	609	640	613	607	597	593	578	616	646	616	602	640	575	650	635	662	653	690	656	727	695
0	454	466	454	471	484	480	486	500	522	494	474	490	436	476	509	486	474	508	512	521	484	522	507	502	508	513	536	548	556	561	576	577	565	599	606	606	592	601	618	636	628	629	596	615	617	635	629	643	660
0	346	354	368	340	382	375	393	405	427	400	432	446	423	442	427	477	474	468	485	469	485	526	503	476	487	493	538	483	572	535	552	608	542	514	583	579	553	562	593	580	570	594	623	639	647	674	661	645	687
0	555	503	536	539	566	542	580	569	532	565	616	588	571	564	568	603	599	582	618	607	617	611	601	622	609	652	636	649	705	670	612	629	659	657	731	665	690	765	651	688	632	644	719	713	769	492	798	769	752
0	358	446	433	541	542	549	553	548	616	609	633	694	679	657	712	656	689	709	760	729	741	748	776	769	820	754	796	803	846	751	844	790	840	854	911	914	923	887	920	911	927	932	940	883	909	914	895	920	921
0	918	855	754	789	755	776	884	776	889	792	863	905	857	916	935	934	928	910	957	857	959	1027	923	950	903	881	875	858	842	908	899	969	1001	953	960	994	1004	998	995	995	955	1023	985	1003	1023	1038	1021	1077	1018
0	541	504	541	562	553	597	610	553	588	540	526	595	559	552	571	594	575	560	589	556	581	586	590	609	598	594	634	546	589	636	591	645	636	625	637	625	610	631	711	661	711	741	693	692	699	802	799	740	815
0	947	868	871	849	882	884	933	959	965	985	967	944	933	950	963	958	1003	973	999	1007	957	971	1016	1023	979	1033	1010	991	1035	1030	1047	1031	1037	977	985	966	978	1001	1047	1073	1011	1048	1091	1051	1030	1110	1116	1128	1099
0	418	409	419	400	388	414	397	388	375	382	364	364	360	363	357	350	369	379	371	363	358	334	337	342	347	337	339	329	307	335	321	323	337	352	340	330	339	343	340	336	378	370	418	391	425	415	420	407	414
230	911	807	837	863	897	909	893	883	965	892	899	1003	915	960	932	953	983	999	1012	1019	1010	1069	1032	1082	1072	1008	1153	1059	1082	1125	1057	1090	1121	1081	1132	1135	1159	1130	1205	1165	1228	1226	1120	1164	1165	1147	1200	1244	1219
0	836	777	735	727	745	838	833	862	855	850	828	920	833	941	858	826	909	831	857	794	866	882	817	848	867	848	844	830	839	871	882	950	946	902	925	944	923	912	965	965	944	992	990	967	963	919	986	956	963
0	291	328	340	332	321	326	346	343	350	389	377	358	352	365	343	360	364	383	364	383	363	388	402	399	416	396	394	381	395	418	394	376	382	422	381	427	402	394	419	456	464	457	440	422	469	458	433	504	481
0	703	598	669	594	622	623	651	621	284	665	728	641	699	685	690	699	689	669	706	703	683	761	726	741	731	730	780	268	751	780	788	752	802	311	NaN	NaN	NaN	NaN	NaN	NaN	NaN	NaN	NaN	NaN	NaN	NaN	NaN	NaN	NaN
0	304	295	307	305	305	364	325	368	373	372	346	371	380	397	381	387	374	394	419	408	398	404	380	385	429	415	442	464	464	484	463	485	494	450	472	483	491	471	489	492	467	451	481	472	464	484	469	522	512
231	886	615	296	194	176	266	186	257	327	146	146	124	92	75	82	59	94	51	71	142	156	317	281	360	331	342	336	161	358	365	399	174	365	437	403	379	421	450	445	460	494	506	585	589	635	621	643	599	287
232	651	623	592	581	614	629	660	677	689	646	711	718	664	702	694	690	700	252	681	678	728	739	719	734	737	710	407	703	707	736	726	711	731	390	718	758	749	728	764	758	776	790	784	761	731	715	731	732	681
233	596	651	586	570	549	534	551	559	561	615	579	607	651	630	643	625	679	697	738	703	733	779	736	733	786	736	738	743	752	743	768	723	746	754	730	804	779	831	819	831	798	782	838	833	827	806	740	789	783
0	NaN	NaN	NaN	NaN	NaN	NaN	NaN	NaN	NaN	NaN	NaN	NaN	NaN	NaN	NaN	NaN	NaN	NaN	NaN	NaN	NaN	NaN	NaN	NaN	NaN	NaN	NaN	NaN	NaN	NaN	NaN	NaN	NaN	NaN	NaN	NaN	NaN	NaN	NaN	NaN	NaN	NaN	NaN	NaN	NaN	NaN	NaN	NaN	NaN
0	666	586	662	587	638	653	635	661	678	677	702	NaN	NaN	NaN	NaN	NaN	NaN	NaN	NaN	NaN	NaN	NaN	NaN	NaN	NaN	NaN	NaN	NaN	NaN	NaN	NaN	NaN	NaN	NaN	NaN	NaN	NaN	NaN	NaN	NaN	NaN	NaN	NaN	NaN	NaN	NaN	NaN	NaN	NaN
234	323	346	352	359	361	367	358	378	382	406	411	412	385	411	417	422	418	435	433	405	414	409	422	410	412	423	445	448	454	458	479	470	459	489	465	484	501	505	488	510	514	513	508	492	467	482	474	507	482
0	503	NaN	NaN	NaN	NaN	NaN	NaN	NaN	NaN	NaN	NaN	NaN	NaN	NaN	NaN	NaN	NaN	NaN	NaN	NaN	NaN	NaN	NaN	NaN	NaN	NaN	NaN	NaN	NaN	NaN	NaN	NaN	NaN	NaN	NaN	NaN	NaN	NaN	NaN	NaN	NaN	NaN	NaN	NaN	NaN	NaN	NaN	NaN	NaN
0	353	NaN	NaN	NaN	NaN	NaN	NaN	NaN	NaN	NaN	NaN	NaN	NaN	NaN	NaN	NaN	NaN	NaN	NaN	NaN	NaN	NaN	NaN	NaN	NaN	NaN	NaN	NaN	NaN	NaN	NaN	NaN	NaN	NaN	NaN	NaN	NaN	NaN	NaN	NaN	NaN	NaN	NaN	NaN	NaN	NaN	NaN	NaN	NaN
0	456	406	944	1011	1010	965	963	1062	1056	490	1024	1049	1070	1072	993	1129	1075	1082	1089	600	1232	1198	1193	545	537	615	1274	1283	638	1300	1323	675	684	590	1393	1361	698	761	652	1446	1425	1421	687	1487	1540	1527	1516	1556	1534
0	443	415	419	457	434	445	433	431	463	493	436	464	478	487	488	458	494	494	512	512	503	522	524	548	532	498	504	515	536	514	521	540	498	520	528	539	512	553	552	589	497	561	586	580	548	520	562	593	586
0	484	504	428	420	421	435	464	479	475	459	438	461	460	482	476	489	502	505	514	512	494	517	528	534	548	520	530	523	544	518	544	557	507	548	578	558	571	550	545	548	585	574	572	550	593	574	582	589	623
0	428	417	423	408	399	401	409	409	391	394	403	424	430	446	444	442	453	467	456	468	476	460	480	480	488	467	465	487	475	469	523	517	490	503	479	473	483	484	499	510	508	528	526	518	505	547	518	523	567
0	526	503	464	489	445	422	460	459	470	500	491	453	473	487	488	498	508	496	511	495	514	528	544	528	531	538	537	560	560	564	559	580	608	590	564	575	565	609	577	620	643	660	629	658	658	660	604	652	644
0	369	373	358	290	298	299	319	331	362	373	367	366	398	394	418	415	430	419	438	450	490	487	504	518	521	527	521	511	521	520	559	573	625	630	634	626	644	646	667	645	643	631	661	660	692	654	734	689	734
0	190	232	255	259	259	272	259	282	294	308	281	292	297	275	273	304	306	298	291	296	314	324	330	317	320	294	318	306	396	308	344	401	409	339	423	449	359	353	339	340	319	329	307	330	326	344	327	333	332
235	1230	1125	1118	1129	1122	1194	1105	1101	1167	1192	1154	1188	1222	1150	1246	1229	1203	1198	1252	1228	1204	1305	1349	1331	1245	1260	1312	1307	1310	1393	1338	568	1394	1387	1398	1369	1396	1419	1408	1367	1398	1392	1386	1475	1451	1397	1449	1427	1416
0	1198	1247	1229	1130	1163	1255	1201	1277	1294	1275	1295	1199	1224	1245	1223	1280	1255	1231	1230	1348	1307	1302	1347	1291	1384	1427	1437	1453	1490	1454	1449	1528	1485	1482	1533	1465	1427	1446	1527	1506	1494	1509	1542	1507	1559	1546	1493	1474	1527
0	159	86	60	41	34	33	38	31	25	31	20	23	20	30	26	28	23	16	16	14	13	15	10	7	14	14	7	NaN	NaN	NaN	NaN	NaN	NaN	NaN	NaN	NaN	NaN	NaN	NaN	NaN	NaN	NaN	NaN	NaN	NaN	NaN	NaN	NaN	NaN
0	616	567	523	506	513	517	557	552	573	558	582	602	623	585	612	604	630	622	640	643	666	644	649	664	685	722	688	725	732	736	729	694	730	753	736	759	775	728	762	777	777	797	765	769	806	787	793	766	763
0	662	597	616	634	594	660	644	664	720	720	685	691	692	707	686	690	716	703	683	706	732	738	764	737	820	782	803	809	785	875	857	868	857	898	878	900	881	884	905	880	859	905	937	929	922	955	956	921	989
0	927	983	991	984	974	975	1006	990	1017	1025	1004	1032	1049	977	1023	1038	1072	1097	1042	1149	1118	1095	1114	1128	1135	1149	1169	1160	1222	1254	1226	1219	1262	1282	1275	1317	1318	1226	1336	1302	1287	1362	1349	1285	1362	1383	1396	1397	1366
0	987	1053	1021	924	1024	1058	1065	1084	1150	1078	1092	1101	1129	1147	1175	1213	1171	1161	1226	1207	1250	1238	1282	1246	1305	1298	1333	1276	1262	1248	1316	1316	1242	1300	1402	1386	1329	1422	1379	1351	1324	1355	1412	1450	1439	1455	1508	1498	1477
236	408	387	366	393	427	421	420	432	429	421	439	433	428	425	406	423	430	429	427	450	463	465	440	423	432	434	452	431	448	444	443	430	431	450	464	446	468	480	470	463	476	476	452	457	473	479	478	489	515
0	467	460	449	460	478	469	474	493	478	499	484	494	474	457	494	487	498	504	474	533	503	540	503	545	518	553	563	559	544	527	540	540	537	547	527	562	548	555	569	551	584	581	519	554	537	533	529	559	531
0	409	387	378	394	406	432	420	413	426	430	397	421	436	422	446	431	424	451	440	437	428	479	462	446	464	458	520	493	497	480	499	495	518	520	508	518	545	537	532	532	554	551	547	553	522	569	555	600	571
237	11	28	35	60	62	55	42	54	69	80	112	114	135	120	143	124	137	155	179	171	172	200	228	195	204	205	205	197	237	229	232	234	237	247	270	273	259	244	287	271	271	286	262	263	220	212	253	268	271
0	398	387	372	389	389	397	379	388	380	400	431	449	437	455	486	468	459	450	448	435	416	435	448	440	450	443	448	457	476	501	494	497	487	483	465	473	491	481	497	511	511	507	508	522	522	521	515	517	537
0	354	430	388	405	426	398	391	402	439	497	465	428	415	427	481	494	466	502	464	480	467	540	502	521	501	488	513	486	510	515	492	531	478	478	505	502	518	557	547	496	522	528	539	535	525	591	570	578	612
0	497	529	234	210	521	NaN	NaN	NaN	NaN	NaN	NaN	NaN	NaN	NaN	NaN	NaN	NaN	NaN	NaN	NaN	NaN	NaN	NaN	NaN	NaN	NaN	NaN	NaN	NaN	NaN	NaN	NaN	NaN	NaN	NaN	NaN	NaN	NaN	NaN	NaN	NaN	NaN	NaN	NaN	NaN	NaN	NaN	NaN	NaN
0	1061	1064	1016	1050	1070	1018	1079	1084	1071	1104	1137	1164	1131	1090	1173	1190	1169	1208	1158	1224	1244	1242	1233	1240	1252	701	1275	1307	1311	1314	1309	1296	1346	1348	1321	1358	1416	1380	1453	1416	1413	1452	1404	1368	1394	1421	1409	1460	1444
0	559	577	568	579	613	571	181	590	629	622	620	608	592	651	619	601	619	632	621	667	641	665	645	660	733	652	677	700	669	661	326	192	173	179	178	180	63	82	74	70	101	131	158	172	195	223	207	225	227
238	314	311	297	321	321	327	332	352	316	329	335	335	338	337	338	331	344	336	367	352	373	393	362	373	373	374	380	385	376	378	384	380	366	383	378	368	390	372	369	400	393	393	413	397	370	410	418	411	397
0	379	326	317	342	373	359	361	371	356	373	390	390	435	396	390	398	410	425	410	451	451	434	440	425	479	450	460	482	491	494	487	466	499	513	483	458	473	491	513	495	499	499	474	512	509	523	517	486	502
0	236	312	353	429	462	463	424	459	456	492	523	504	518	474	520	538	553	550	570	564	577	636	624	638	662	624	660	654	571	550	539	532	526	549	506	515	533	531	534	529	546	527	494	462	477	410	411	387	392
0	391	469	390	403	463	472	501	425	424	538	461	465	488	531	506	518	502	537	488	548	556	582	573	550	540	578	572	564	556	547	562	590	619	597	562	613	627	595	602	597	662	600	649	652	596	613	617	627	599
0	NaN	NaN	NaN	NaN	NaN	NaN	NaN	NaN	NaN	NaN	NaN	NaN	NaN	NaN	NaN	NaN	NaN	NaN	NaN	NaN	NaN	NaN	NaN	NaN	NaN	NaN	NaN	NaN	NaN	NaN	NaN	NaN	NaN	NaN	NaN	NaN	NaN	NaN	NaN	NaN	NaN	NaN	NaN	NaN	NaN	NaN	NaN	NaN	NaN
0	192	185	190	193	203	176	205	205	212	224	215	207	191	199	205	225	223	227	223	245	271	297	256	287	284	310	294	290	315	318	297	289	321	313	318	311	306	317	318	296	318	300	311	308	311	346	314	319	320
0	652	714	568	640	620	643	597	626	637	630	666	696	684	642	743	685	743	726	696	712	735	716	768	747	749	796	776	778	762	803	772	726	820	775	880	825	852	935	883	971	851	947	943	892	936	945	932	883	919
0	413	408	345	366	374	423	428	460	440	476	479	524	463	478	565	511	539	576	565	564	NaN	NaN	NaN	NaN	NaN	NaN	NaN	NaN	NaN	NaN	NaN	NaN	NaN	NaN	NaN	NaN	NaN	NaN	NaN	NaN	NaN	NaN	NaN	NaN	NaN	NaN	NaN	NaN	NaN
239	1316	1282	1272	1236	1247	1324	1251	1328	1331	1354	1294	1271	1283	1253	1341	1349	1390	1351	1358	1408	1344	1476	1438	1468	1447	1561	1518	905	359	348	349	338	337	355	153	158	169	181	250	318	387	491	499	523	544	600	598	642	653
240	76	84	112	122	135	148	171	184	173	186	225	236	237	254	265	270	260	261	285	264	259	290	291	278	272	291	286	274	298	305	302	278	300	272	348	321	340	301	315	327	319	311	299	295	328	310	288	290	315
0	183	495	478	200	514	NaN	NaN	NaN	NaN	NaN	NaN	NaN	NaN	NaN	NaN	NaN	NaN	NaN	NaN	NaN	NaN	NaN	NaN	NaN	NaN	NaN	NaN	NaN	NaN	NaN	NaN	NaN	NaN	NaN	NaN	NaN	NaN	NaN	NaN	NaN	NaN	NaN	NaN	NaN	NaN	NaN	NaN	NaN	NaN
0	979	1026	1015	1004	1070	1075	1026	969	1018	1069	1045	1078	1011	997	1033	1006	1046	1029	1028	1156	1098	1125	1115	1135	1106	1125	1125	1154	1204	1181	1165	1118	1191	1175	1193	1185	1273	1213	1302	1311	1286	1306	1359	1329	1382	1328	1344	1350	1417
241	610	645	659	672	651	605	669	616	608	661	690	685	682	758	709	712	729	744	755	283	754	807	774	724	277	182	175	178	177	227	72	76	75	87	85	111	155	184	239	239	265	279	284	278	303	292	319	329	324
0	469	498	525	514	450	551	492	534	537	534	517	509	508	468	565	603	556	569	568	608	601	572	591	583	652	603	574	594	625	699	668	612	646	628	655	630	662	636	635	608	636	634	633	629	651	642	633	601	616
0	171	122	185	168	189	211	238	215	230	249	197	222	234	191	234	275	280	271	240	241	240	224	103	249	229	116	230	250	291	266	113	258	282	261	277	235	279	281	250	279	122	292	270	301	282	280	296	300	274
0	491	531	450	492	489	521	524	490	474	509	515	543	542	523	562	572	510	568	544	522	556	574	538	574	587	558	559	569	591	588	544	560	539	542	551	505	528	502	555	523	537	546	549	540	525	507	545	538	563
0	1067	1120	1094	1098	1126	1111	1141	1177	1136	1101	1142	1120	1048	1139	1177	1051	1162	1168	1154	1155	1255	1182	1159	1224	1212	1243	1256	1249	1276	1283	1225	1327	1375	1265	1186	1300	1323	1247	1303	1432	1438	1482	1460	1524	1542	1536	1525	1497	1534
0	139	142	185	195	212	234	247	252	253	239	236	265	245	286	289	305	314	283	307	294	307	314	325	309	342	329	319	333	353	357	344	375	380	360	352	376	386	363	389	387	364	399	355	380	380	391	368	399	410
0	644	687	571	640	646	644	623	659	687	679	686	701	687	676	682	695	700	694	746	701	716	730	713	731	761	737	737	747	784	770	811	798	748	799	796	782	821	836	804	792	880	850	833	793	829	765	833	855	870
0	735	752	710	738	722	751	682	752	739	806	794	773	744	729	857	819	845	856	852	856	873	855	933	912	883	961	1024	918	891	971	889	876	936	927	966	977	979	1054	962	1067	963	1072	989	1006	991	1031	1017	1095	1073
0	NaN	NaN	NaN	NaN	NaN	NaN	NaN	NaN	NaN	NaN	NaN	NaN	NaN	NaN	NaN	NaN	NaN	NaN	NaN	NaN	NaN	NaN	NaN	NaN	NaN	NaN	NaN	NaN	NaN	NaN	NaN	NaN	NaN	NaN	NaN	NaN	NaN	NaN	NaN	NaN	NaN	NaN	NaN	NaN	NaN	NaN	NaN	NaN	NaN
0	256	275	226	257	240	233	244	254	274	276	246	244	256	222	255	246	281	275	269	260	276	276	282	268	295	306	282	283	301	333	322	332	336	333	337	323	341	350	327	335	345	346	357	358	360	365	380	379	381
0	NaN	NaN	NaN	NaN	NaN	NaN	NaN	NaN	NaN	NaN	NaN	NaN	NaN	NaN	NaN	NaN	NaN	NaN	NaN	NaN	NaN	NaN	NaN	NaN	NaN	NaN	NaN	NaN	NaN	NaN	NaN	NaN	NaN	NaN	NaN	NaN	NaN	NaN	NaN	NaN	NaN	NaN	NaN	NaN	NaN	NaN	NaN	NaN	NaN
0	401	371	356	322	385	389	449	408	460	478	456	419	453	456	457	477	497	499	534	539	538	562	572	592	576	595	578	551	610	614	551	542	637	626	550	602	583	577	651	632	624	618	646	660	610	705	686	691	688
0	384	434	435	432	419	448	450	504	474	475	494	475	485	468	542	517	520	517	506	499	526	539	551	520	515	552	495	556	551	579	607	607	590	591	571	624	617	625	624	647	659	664	629	616	595	652	667	645	653
0	13	151	145	155	142	142	140	130	74	166	162	NaN	NaN	NaN	NaN	NaN	NaN	NaN	NaN	NaN	NaN	NaN	NaN	NaN	NaN	NaN	NaN	NaN	NaN	NaN	NaN	NaN	NaN	NaN	NaN	NaN	NaN	NaN	NaN	NaN	NaN	NaN	NaN	NaN	NaN	NaN	NaN	NaN	NaN
0	399	365	357	385	342	396	421	441	411	438	450	498	431	441	485	462	466	496	490	454	483	503	554	519	536	528	525	519	533	524	511	478	494	509	479	567	530	565	570	534	554	559	527	568	549	596	569	581	564
0	430	392	342	314	336	318	315	288	283	297	227	251	272	257	295	315	318	282	283	308	263	266	252	290	267	291	277	274	244	286	259	241	259	291	274	288	297	309	282	315	293	314	332	325	345	310	328	280	315
0	9	130	178	187	161	141	163	169	114	92	151	74	NaN	NaN	NaN	NaN	NaN	NaN	NaN	NaN	NaN	NaN	NaN	NaN	NaN	NaN	NaN	NaN	NaN	NaN	NaN	NaN	NaN	NaN	NaN	NaN	NaN	NaN	NaN	NaN	NaN	NaN	NaN	NaN	NaN	NaN	NaN	NaN	NaN
0	612	738	675	656	697	659	768	727	763	849	842	802	NaN	NaN	NaN	NaN	NaN	NaN	NaN	NaN	NaN	NaN	NaN	NaN	NaN	NaN	NaN	NaN	NaN	NaN	NaN	NaN	NaN	NaN	NaN	NaN	NaN	NaN	NaN	NaN	NaN	NaN	NaN	NaN	NaN	NaN	NaN	NaN	NaN
0	581	564	543	628	594	589	596	615	614	639	633	625	636	618	632	612	614	628	652	616	631	665	661	672	694	673	679	651	705	655	673	675	634	672	642	640	664	648	662	639	680	741	681	702	685	715	684	690	699
0	NaN	NaN	NaN	NaN	NaN	NaN	NaN	NaN	NaN	NaN	NaN	NaN	NaN	NaN	NaN	NaN	NaN	NaN	NaN	NaN	NaN	NaN	NaN	NaN	NaN	NaN	NaN	NaN	NaN	NaN	NaN	NaN	NaN	NaN	NaN	NaN	NaN	NaN	NaN	NaN	NaN	NaN	NaN	NaN	NaN	NaN	NaN	NaN	NaN
0	NaN	NaN	NaN	NaN	NaN	NaN	NaN	NaN	NaN	NaN	NaN	NaN	NaN	NaN	NaN	NaN	NaN	NaN	NaN	NaN	NaN	NaN	NaN	NaN	NaN	NaN	NaN	NaN	NaN	NaN	NaN	NaN	NaN	NaN	NaN	NaN	NaN	NaN	NaN	NaN	NaN	NaN	NaN	NaN	NaN	NaN	NaN	NaN	NaN
0	817	807	802	803	789	814	834	816	889	868	845	832	802	811	842	861	875	855	876	856	876	840	912	906	923	888	904	871	848	911	925	902	912	910	903	904	914	939	950	952	979	928	949	944	946	980	991	1019	1038
0	227	242	226	208	205	230	247	239	257	232	276	226	201	242	247	249	278	268	260	301	306	311	283	328	268	310	281	288	283	308	274	324	305	334	328	319	320	328	339	320	350	325	332	302	327	334	316	358	334
242	1139	1122	1087	1060	1146	1174	1086	1200	1091	1136	1164	1177	1217	1127	1231	1250	1152	1280	1256	1296	1298	1329	1353	1380	1307	1295	1113	481	400	433	NaN	NaN	NaN	NaN	NaN	NaN	NaN	NaN	NaN	NaN	NaN	NaN	NaN	NaN	NaN	NaN	NaN	NaN	NaN
0	671	658	562	558	603	603	587	599	566	650	577	594	575	547	591	634	658	646	659	633	645	598	649	654	697	711	683	646	650	710	704	677	680	721	676	709	734	765	743	791	782	773	795	817	837	859	872	854	841
243	1220	1228	1263	1235	1210	1258	1278	1291	1259	529	1273	1304	1345	1296	1315	1372	1304	1423	1335	1357	1428	1410	1419	1478	1427	1441	1462	1517	1535	1453	1522	1499	1540	1498	1513	1548	1560	1538	1550	1498	1497	1557	1542	1569	1517	1527	429	392	383
244	219	234	235	275	262	287	233	244	273	274	245	229	275	226	307	313	251	109	323	341	338	285	315	328	322	327	302	363	341	327	351	346	337	361	372	355	372	351	345	368	341	338	364	348	355	350	416	407	453
0	207	231	261	264	275	231	293	67	332	NaN	NaN	NaN	NaN	NaN	NaN	NaN	NaN	NaN	NaN	NaN	NaN	NaN	NaN	NaN	NaN	NaN	NaN	NaN	NaN	NaN	NaN	NaN	NaN	NaN	NaN	NaN	NaN	NaN	NaN	NaN	NaN	NaN	NaN	NaN	NaN	NaN	NaN	NaN	NaN
0	593	604	577	566	593	581	572	575	575	581	568	601	539	569	595	608	651	594	563	581	647	607	600	593	574	653	593	284	592	297	298	596	593	609	599	675	636	736	669	704	317	699	670	646	359	698	648	664	699
0	1164	1146	1163	1215	1211	1224	1155	1256	1242	1191	1181	1231	1246	1241	1243	1246	1261	1263	1287	1285	1317	1348	1266	1382	1328	1371	1303	1425	1400	1365	1387	1409	1458	1452	1387	1349	1310	1255	1177	1150	1146	1036	1010	895	852	796	746	646	569
0	424	503	487	515	547	564	576	606	614	606	317	613	626	620	621	659	636	625	659	637	612	644	639	638	618	588	591	551	628	622	675	644	562	613	539	563	632	647	656	651	692	687	694	681	689	722	726	740	736
0	NaN	NaN	NaN	NaN	NaN	NaN	NaN	NaN	NaN	NaN	NaN	NaN	NaN	NaN	NaN	NaN	NaN	NaN	NaN	NaN	NaN	NaN	NaN	NaN	NaN	NaN	NaN	NaN	NaN	NaN	NaN	NaN	NaN	NaN	NaN	NaN	NaN	NaN	NaN	NaN	NaN	NaN	NaN	NaN	NaN	NaN	NaN	NaN	NaN
0	224	238	224	232	257	309	260	293	263	323	255	308	259	243	287	344	262	285	331	395	374	320	338	371	368	421	339	381	339	352	382	362	381	342	366	393	373	412	400	429	418	483	434	449	430	455	402	NaN	NaN
0	869	862	869	831	892	854	913	959	964	892	483	480	382	867	846	895	856	899	870	924	890	943	936	893	947	940	982	919	971	991	1015	991	1002	945	1022	1032	1094	1048	1012	1043	1067	1039	1061	1052	1075	1107	532	1153	1163
245	623	661	630	567	616	584	612	653	622	658	660	666	658	598	615	727	700	731	669	747	689	776	695	751	746	728	737	751	846	793	713	770	768	787	807	811	769	846	840	855	789	822	770	804	818	858	301	241	222
0	NaN	NaN	NaN	NaN	NaN	NaN	NaN	NaN	NaN	NaN	NaN	NaN	NaN	NaN	NaN	NaN	NaN	NaN	NaN	NaN	NaN	NaN	NaN	NaN	NaN	NaN	NaN	NaN	NaN	NaN	NaN	NaN	NaN	NaN	NaN	NaN	NaN	NaN	NaN	NaN	NaN	NaN	NaN	NaN	NaN	NaN	NaN	NaN	NaN
0	130	81	29	20	16	34	41	24	39	32	12	NaN	NaN	NaN	NaN	NaN	NaN	NaN	NaN	NaN	NaN	NaN	NaN	NaN	NaN	NaN	NaN	NaN	NaN	NaN	NaN	NaN	NaN	NaN	NaN	NaN	NaN	NaN	NaN	NaN	NaN	NaN	NaN	NaN	NaN	NaN	NaN	NaN	NaN
0	206	17	68	253	70	9	25	179	221	41	220	275	282	297	261	274	199	294	335	289	311	231	345	337	298	371	311	314	322	350	297	152	357	404	NaN	NaN	NaN	NaN	NaN	NaN	NaN	NaN	NaN	NaN	NaN	NaN	NaN	NaN	NaN
0	510	528	514	474	456	477	517	537	495	516	509	517	486	507	476	519	486	506	520	461	524	533	517	546	521	570	575	523	549	519	598	574	535	556	515	572	564	523	571	544	564	573	562	590	535	567	611	585	576
0	254	309	302	285	252	304	302	305	309	341	350	348	306	329	355	360	103	319	341	345	356	301	323	362	364	371	354	394	375	377	334	330	298	311	352	365	398	372	427	419	405	405	420	401	392	432	438	406	466
0	582	645	670	693	647	623	610	648	625	666	623	609	694	627	615	683	574	608	610	620	615	630	622	648	614	690	686	665	686	718	671	732	696	705	678	680	740	276	803	732	738	751	759	734	744	767	770	870	817
0	110	104	NaN	NaN	NaN	NaN	NaN	NaN	NaN	NaN	NaN	NaN	NaN	NaN	NaN	NaN	NaN	NaN	NaN	NaN	NaN	NaN	NaN	NaN	NaN	NaN	NaN	NaN	NaN	NaN	NaN	NaN	NaN	NaN	NaN	NaN	NaN	NaN	NaN	NaN	NaN	NaN	NaN	NaN	NaN	NaN	NaN	NaN	NaN
246	696	680	670	665	679	702	690	729	711	736	708	710	726	728	721	720	758	761	728	743	764	729	767	770	719	779	762	734	775	747	737	796	778	794	797	816	822	868	864	825	830	821	879	857	860	868	840	862	826
0	707	701	695	625	638	662	666	664	700	697	696	706	744	741	649	719	725	771	745	740	715	761	721	782	789	817	823	804	793	804	790	765	810	786	841	854	815	847	849	845	880	847	789	849	878	844	872	876	850
247	124	218	217	233	269	249	246	256	266	268	287	286	295	277	274	295	311	286	272	288	277	308	299	280	299	296	316	288	312	286	316	293	286	267	288	310	317	343	323	320	327	308	311	292	275	296	281	297	280
0	387	399	396	400	419	425	429	429	475	458	507	461	432	443	450	440	412	418	434	457	470	493	439	504	496	451	466	433	436	461	498	456	436	442	407	427	445	401	411	377	405	374	365	369	331	367	378	398	407
0	114	92	108	327	336	355	380	381	364	140	418	371	385	367	376	384	372	409	410	378	389	400	392	172	418	452	179	433	385	348	380	389	322	312	315	347	353	366	146	339	137	NaN	NaN	NaN	NaN	NaN	NaN	NaN	NaN
0	712	685	733	696	648	775	762	693	766	716	693	748	780	776	706	706	762	759	674	697	763	799	786	800	813	836	831	809	814	821	842	909	523	837	840	816	854	812	829	815	788	867	832	791	797	834	816	842	836
248	656	639	623	634	639	662	688	665	665	651	645	705	693	675	702	686	718	695	730	736	732	727	771	776	737	768	719	742	728	723	680	672	661	701	681	682	662	665	716	708	717	713	739	768	715	741	738	755	707
249	390	413	379	370	410	398	368	394	368	403	392	413	411	410	418	422	409	427	417	419	436	408	415	435	440	443	425	472	462	471	432	446	453	471	461	446	448	460	449	457	455	445	440	460	384	407	436	369	429
0	566	552	522	519	507	521	533	550	569	565	552	577	586	575	575	617	604	594	631	650	632	644	676	677	702	704	686	674	665	719	672	686	713	354	728	735	753	744	754	742	777	728	745	761	736	757	771	734	717
0	687	702	638	636	697	693	717	727	681	728	700	725	752	711	735	741	758	759	764	783	790	803	825	827	809	826	853	787	852	849	828	892	859	859	900	922	907	945	952	915	985	961	952	958	946	935	960	974	901
250	349	346	366	409	397	401	403	448	345	400	385	384	359	369	394	417	401	411	394	374	405	421	436	430	410	464	464	396	165	136	158	182	128	150	130	173	146	138	175	136	174	173	170	161	146	131	154	189	162
251	137	125	126	139	129	138	138	156	64	64	69	81	109	133	151	157	171	183	181	191	194	237	226	255	252	242	222	231	238	249	238	234	266	244	252	228	272	262	238	272	291	262	232	265	233	266	254	282	259
0	NaN	NaN	NaN	NaN	NaN	NaN	NaN	NaN	NaN	NaN	NaN	NaN	NaN	NaN	NaN	NaN	NaN	NaN	NaN	NaN	NaN	NaN	NaN	NaN	NaN	NaN	NaN	NaN	NaN	NaN	NaN	NaN	NaN	NaN	NaN	NaN	NaN	NaN	NaN	NaN	NaN	NaN	NaN	NaN	NaN	NaN	NaN	NaN	NaN
0	703	792	717	673	699	709	744	742	744	728	763	739	750	743	716	734	763	730	772	819	789	761	725	805	796	802	841	822	848	856	828	851	820	808	878	847	852	883	845	828	824	881	867	882	934	844	874	934	931
0	652	731	681	699	722	733	770	764	777	801	736	801	798	791	861	838	852	800	871	860	804	821	896	908	871	883	991	954	931	943	544	964	960	998	1027	993	1000	1015	1022	1061	1025	989	1055	1025	1062	1019	1018	1064	1050
0	367	295	364	337	378	435	367	429	358	383	409	353	356	462	418	494	463	504	500	495	492	486	528	482	525	551	529	488	512	526	524	500	503	562	549	588	582	622	544	536	598	608	578	564	582	577	586	606	598
0	625	590	574	582	582	612	633	298	601	641	635	635	677	692	695	689	724	326	705	288	744	699	325	NaN	NaN	NaN	NaN	NaN	NaN	NaN	NaN	NaN	NaN	NaN	NaN	NaN	NaN	NaN	NaN	NaN	NaN	NaN	NaN	NaN	NaN	NaN	NaN	NaN	NaN
0	457	522	569	563	607	573	580	590	577	636	689	630	614	561	629	628	599	613	614	669	610	608	629	638	653	632	629	613	618	593	616	597	559	582	578	619	589	585	589	557	595	614	585	615	532	614	635	613	610
252	393	393	357	302	322	312	313	296	345	354	363	401	471	471	475	462	497	487	529	503	507	502	531	505	534	554	519	541	540	571	545	575	569	536	548	590	558	562	586	589	608	609	561	545	586	622	621	639	645
253	461	448	460	447	447	419	414	433	423	402	408	442	452	463	439	474	476	470	475	461	478	495	488	544	545	543	508	526	524	546	541	544	582	590	575	558	598	623	607	584	610	627	630	615	579	616	635	621	639
254	201	212	195	192	196	185	193	222	249	256	278	267	302	299	306	322	303	309	302	316	293	310	302	294	317	332	316	305	243	268	267	255	235	266	288	276	255	244	183	259	253	290	288	291	333	335	311	339	331
0	418	428	419	389	388	414	418	448	444	431	413	430	423	401	453	443	456	457	437	416	473	468	505	533	534	544	547	568	564	543	541	557	551	538	NaN	NaN	NaN	NaN	NaN	NaN	NaN	NaN	NaN	NaN	NaN	NaN	NaN	NaN	NaN
0	452	447	436	461	481	506	487	497	481	459	483	495	494	454	513	508	485	493	499	506	511	521	475	518	524	502	495	487	437	484	436	429	357	390	410	464	439	426	459	431	444	453	436	458	452	484	489	475	474
255	581	558	553	530	547	566	552	550	537	564	557	534	556	563	556	571	608	541	541	572	522	188	206	174	165	176	58	69	81	87	92	117	110	103	111	125	133	166	187	169	138	136	123	126	139	143	145	148	155
256	552	521	506	494	515	531	525	526	522	536	520	494	487	485	465	492	507	497	488	489	476	441	457	487	493	480	485	459	458	478	484	491	470	521	489	495	518	527	511	512	507	529	518	507	505	530	521	525	556
0	599	554	543	540	552	569	567	571	559	565	550	571	602	609	625	615	627	638	639	642	611	605	624	630	620	645	639	638	663	675	648	670	630	618	604	582	573	552	563	591	604	631	679	717	716	735	759	753	774
257	751	777	740	710	756	762	767	809	815	784	802	801	794	788	785	769	785	822	822	800	750	738	794	817	784	820	870	811	788	837	836	818	799	810	836	841	827	821	840	831	834	857	811	885	897	867	862	849	867
0	182	215	174	199	230	233	242	236	251	256	271	291	307	333	355	377	394	403	412	422	431	431	449	419	461	442	450	463	483	498	504	504	471	487	473	502	493	479	505	495	511	509	500	520	502	508	495	503	507
0	407	281	422	431	469	463	470	177	432	452	460	459	379	429	413	442	436	431	456	454	454	431	427	436	450	455	464	199	472	441	450	462	442	510	508	508	538	530	532	504	554	539	547	515	500	551	513	533	552
258	390	120	410	361	401	427	205	448	449	454	424	457	454	428	462	454	446	478	518	456	443	475	459	466	502	526	475	516	480	456	501	527	527	560	541	513	516	509	522	542	507	546	554	579	566	601	591	635	627
259	266	192	159	151	139	163	162	132	140	156	133	149	124	135	140	144	122	109	102	91	105	103	101	125	98	93	112	80	114	106	110	100	110	129	136	121	137	153	142	131	138	142	155	145	137	153	131	134	153
260	778	726	680	664	718	722	718	739	746	719	719	749	728	702	724	700	720	712	700	747	719	745	804	789	847	811	843	863	824	868	892	849	914	927	947	934	933	897	869	924	921	913	901	873	889	906	946	925	973
0	146	168	182	179	196	212	191	231	245	280	280	284	308	301	336	342	340	352	369	405	363	422	448	404	414	402	425	408	416	409	416	407	394	405	390	395	410	404	407	405	402	403	391	402	394	410	399	417	375
0	902	850	863	350	875	857	907	380	NaN	NaN	NaN	NaN	NaN	NaN	NaN	NaN	NaN	NaN	NaN	NaN	NaN	NaN	NaN	NaN	NaN	NaN	NaN	NaN	NaN	NaN	NaN	NaN	NaN	NaN	NaN	NaN	NaN	NaN	NaN	NaN	NaN	NaN	NaN	NaN	NaN	NaN	NaN	NaN	NaN
0	425	393	412	390	440	434	455	452	424	427	389	391	390	416	420	389	420	386	392	393	420	400	434	445	460	465	444	471	453	458	474	512	515	540	538	566	592	617	608	590	610	624	647	629	624	645	616	659	638
0	740	710	683	669	678	671	631	708	685	684	707	722	728	700	740	734	757	744	785	813	818	831	861	848	787	833	846	836	893	855	867	868	861	887	872	869	888	910	954	916	949	903	955	914	935	921	1023	991	1017
0	910	825	846	775	769	837	897	864	852	855	862	869	869	815	850	853	913	920	917	880	894	892	817	290	259	259	235	267	114	101	157	220	257	263	267	283	302	327	341	367	389	418	414	431	464	439	469	458	488
0	505	467	470	458	478	447	469	474	462	474	494	512	491	504	496	496	526	509	520	524	555	520	535	556	535	551	556	546	552	564	550	571	552	587	580	612	593	584	624	625	637	655	629	656	658	659	685	689	674
0	491	497	511	480	504	487	462	488	503	507	495	512	547	532	483	568	574	587	592	571	619	597	637	669	640	699	666	704	700	716	667	676	688	669	670	669	713	704	687	670	724	756	739	745	768	800	756	819	745
261	1162	541	1103	1101	1076	1082	1076	1126	1164	1139	1163	1208	1169	1223	1205	1155	521	355	334	334	324	341	341	353	139	145	147	160	170	181	199	248	257	311	339	401	416	449	515	550	531	585	587	582	617	661	671	705	706
0	228	272	325	292	244	236	246	236	321	249	114	275	309	269	289	322	306	242	277	316	272	340	305	279	295	312	311	249	238	309	267	275	214	265	277	278	300	256	289	229	318	273	295	262	217	288	252	268	284
262	417	391	388	328	333	308	338	353	355	333	348	365	364	356	360	355	377	378	391	390	387	386	397	376	389	401	397	411	394	414	399	409	417	420	410	439	430	408	403	387	383	395	417	435	464	486	546	563	548
0	369	382	405	390	406	417	424	450	440	460	434	489	435	471	484	489	494	495	487	486	506	482	487	547	523	516	527	566	579	559	563	593	582	612	604	610	610	622	627	612	616	649	688	682	648	680	700	759	718
0	435	470	435	487	469	510	525	536	NaN	NaN	NaN	NaN	NaN	NaN	NaN	NaN	NaN	NaN	NaN	NaN	NaN	NaN	NaN	NaN	NaN	NaN	NaN	NaN	NaN	NaN	NaN	NaN	NaN	NaN	NaN	NaN	NaN	NaN	NaN	NaN	NaN	NaN	NaN	NaN	NaN	NaN	NaN	NaN	NaN
0	672	671	669	656	644	661	701	712	693	705	696	700	714	669	698	712	758	749	739	751	724	749	795	813	776	820	779	854	861	863	829	810	834	813	887	892	857	871	862	888	880	867	870	868	901	856	886	827	877
263	1078	1032	999	1055	982	1009	1077	1094	1107	1152	1093	1119	1126	1203	1102	1126	1133	1178	1152	1176	1195	1111	1153	1178	1179	1220	1204	1232	1246	1258	1237	1255	1300	1275	1303	1230	1296	1231	1245	1254	1246	1254	1225	1220	1273	1232	1232	1266	1247
0	424	412	436	420	400	414	416	422	421	403	429	431	431	442	402	175	150	141	152	152	63	63	68	71	76	82	92	112	129	148	143	164	165	180	156	200	200	210	200	220	204	180	145	163	186	211	235	252	269
0	439	440	468	467	456	458	485	505	512	178	155	193	185	159	160	75	66	72	78	89	112	90	84	97	92	92	230	102	99	133	139	155	156	144	164	169	155	143	156	156	159	198	213	175	134	NaN	NaN	NaN	NaN
0	285	267	307	283	301	344	253	319	274	141	328	325	305	278	291	321	297	271	328	332	310	318	322	339	311	352	351	368	373	345	363	382	337	347	362	395	382	373	366	326	363	373	361	333	335	369	344	362	329
264	365	348	379	380	379	386	404	384	375	368	376	318	263	174	174	160	164	163	158	178	70	74	77	85	84	NaN	NaN	NaN	NaN	NaN	NaN	NaN	NaN	NaN	NaN	NaN	NaN	NaN	NaN	NaN	NaN	NaN	NaN	NaN	NaN	NaN	NaN	NaN	NaN
0	617	563	540	521	533	572	562	551	638	619	613	660	670	653	605	622	637	653	665	665	679	700	700	690	723	699	707	656	716	738	756	751	752	754	734	772	813	786	815	800	821	810	823	807	757	869	854	835	882
0	953	962	986	962	950	996	1011	1029	997	1023	1027	976	978	1061	1007	977	1055	997	1045	1018	994	1002	1038	1010	1013	1067	1040	1094	1035	1100	1086	1083	1061	1075	1088	1134	1167	1117	1137	1169	1150	1169	1181	1146	1168	1194	1204	1260	1205
265	617	674	655	666	646	344	664	729	695	723	723	707	751	781	730	800	745	793	757	790	782	757	802	786	777	824	764	827	835	847	823	805	784	834	789	792	798	757	858	759	831	816	844	834	785	850	825	874	919
266	421	397	405	395	393	391	415	394	389	417	426	430	453	439	449	441	444	458	458	472	454	459	446	464	457	472	471	449	456	463	462	461	457	460	453	460	461	455	461	451	448	463	478	488	483	480	513	521	529
267	504	510	470	463	474	435	481	487	505	507	507	503	500	507	515	511	539	548	545	518	557	584	555	540	572	565	557	566	582	559	581	584	599	595	620	598	615	601	620	627	645	646	655	643	643	657	654	630	637
0	1021	957	946	939	892	946	1016	1015	987	988	978	967	972	968	939	961	952	993	946	966	983	974	1019	976	1017	1057	1012	1054	1037	1079	1097	1054	1019	1082	1070	1106	1117	1085	1076	1092	1108	1137	1121	1137	1158	1166	1158	1143	1160
0	524	562	545	561	555	540	585	562	569	576	606	590	581	599	607	527	175	163	170	170	213	81	80	86	119	160	193	222	252	253	277	280	281	308	293	322	317	299	331	324	350	361	346	375	374	366	363	393	366
268	608	601	601	621	580	597	635	656	680	663	673	674	637	679	704	676	703	751	693	722	755	731	716	735	738	756	789	716	753	774	767	835	789	827	796	803	835	823	822	851	843	820	873	820	834	393	841	929	890
0	876	899	865	839	868	915	958	916	904	881	920	906	890	942	893	900	904	890	920	900	890	876	897	901	887	912	875	903	920	876	911	881	879	897	885	553	286	240	239	239	238	256	86	112	106	116	118	140	154
269	605	611	610	589	612	604	612	611	594	616	592	601	593	588	632	614	639	640	638	647	664	685	661	673	640	681	653	678	625	679	666	671	632	663	659	664	703	676	678	655	679	692	690	714	712	726	746	759	778
270	519	542	504	519	541	486	468	486	537	525	551	528	504	575	578	560	569	567	561	578	591	587	595	592	597	665	615	642	575	608	602	592	653	640	611	709	672	702	718	680	693	748	762	752	731	731	764	746	762
0	70	414	NaN	NaN	NaN	NaN	NaN	NaN	NaN	NaN	NaN	NaN	NaN	NaN	NaN	NaN	NaN	NaN	NaN	NaN	NaN	NaN	NaN	NaN	NaN	NaN	NaN	NaN	NaN	NaN	NaN	NaN	NaN	NaN	NaN	NaN	NaN	NaN	NaN	NaN	NaN	NaN	NaN	NaN	NaN	NaN	NaN	NaN	NaN
0	568	406	369	378	249	329	275	237	NaN	NaN	NaN	NaN	NaN	NaN	NaN	NaN	NaN	NaN	NaN	NaN	NaN	NaN	NaN	NaN	NaN	NaN	NaN	NaN	NaN	NaN	NaN	NaN	NaN	NaN	NaN	NaN	NaN	NaN	NaN	NaN	NaN	NaN	NaN	NaN	NaN	NaN	NaN	NaN	NaN
0	1075	1025	1038	985	1034	1060	1029	1024	1087	1067	1145	289	316	306	288	298	299	305	308	305	341	149	153	152	166	198	232	315	328	380	460	476	486	515	514	552	581	598	610	661	618	643	651	640	652	655	666	710	700
0	357	369	366	368	391	389	409	423	408	416	413	384	409	388	401	413	427	437	428	415	442	461	458	463	497	484	486	450	473	475	458	482	473	474	474	464	473	486	497	470	459	448	444	478	477	494	515	519	512
0	575	624	657	689	648	669	647	688	680	672	708	714	737	776	711	769	725	751	789	830	822	852	853	878	907	895	882	932	966	968	881	906	992	935	958	1000	962	932	1056	1017	1004	984	984	1004	1073	1101	1145	1122	1124
0	412	385	400	394	423	418	412	412	463	466	416	426	464	428	433	428	469	470	488	479	480	473	474	493	491	483	492	483	521	507	474	482	510	499	478	487	513	503	509	479	494	483	479	487	478	468	504	487	514
0	1391	1322	1322	1331	1312	1299	1345	1327	1388	1407	1387	1398	1365	1359	1345	473	403	368	367	376	397	138	186	179	197	273	320	329	377	437	475	569	576	665	639	670	686	677	709	716	728	740	742	746	755	758	781	794	794
0	481	472	476	456	473	516	545	580	580	585	586	575	586	574	576	564	565	602	600	605	602	587	578	628	615	638	654	629	600	620	614	614	606	640	580	604	594	587	624	601	586	590	601	611	581	618	490	278	237
271	423	417	398	372	429	423	425	463	426	433	461	456	463	474	440	425	444	395	384	385	372	408	504	448	400	377	460	420	184	157	93	84	73	69	71	85	121	139	164	161	170	186	194	199	193	203	196	216	216
0	1455	1416	1334	1295	1362	1435	1481	1474	1524	1579	1543	1583	1545	1581	1550	1554	736	414	385	379	373	386	418	190	185	198	250	311	405	478	518	561	594	644	640	666	721	756	735	750	774	784	802	771	768	799	791	836	797
0	807	820	773	835	791	773	856	813	842	793	816	861	847	891	819	859	862	863	905	908	969	850	1001	917	908	1032	988	1018	940	891	979	968	975	959	976	1053	1007	1018	990	1015	1064	1040	1012	1009	1015	1078	1072	1013	1126
0	343	355	349	351	355	348	363	381	390	380	399	413	389	384	379	370	391	386	382	381	381	397	408	420	433	409	442	436	441	431	465	453	464	435	436	444	438	399	373	370	383	391	378	398	378	390	356	405	410
0	424	367	368	352	368	384	397	411	403	395	427	439	420	381	408	422	396	442	413	457	443	488	484	452	430	455	457	466	470	502	453	464	482	477	510	479	476	461	495	472	490	485	496	513	485	480	555	550	507
0	213	114	99	84	84	83	101	90	93	82	55	66	51	92	82	71	75	78	66	74	77	41	30	35	NaN	NaN	NaN	NaN	NaN	NaN	NaN	NaN	NaN	NaN	NaN	NaN	NaN	NaN	NaN	NaN	NaN	NaN	NaN	NaN	NaN	NaN	NaN	NaN	NaN
0	248	262	278	271	264	280	300	323	335	359	319	351	379	377	412	371	403	408	370	374	376	371	342	255	250	328	337	311	352	304	375	199	149	77	87	193	163	121	119	147	NaN	NaN	NaN	NaN	NaN	NaN	NaN	NaN	NaN
272	445	432	464	440	442	381	422	438	431	463	452	436	457	421	431	463	463	426	437	454	453	469	483	499	500	503	501	536	480	487	524	539	524	573	576	570	596	610	570	574	593	570	618	615	609	586	623	600	585
0	67	164	238	239	169	205	234	240	232	232	268	209	217	218	229	225	276	92	262	264	298	300	322	330	354	119	346	327	360	133	308	296	308	NaN	NaN	NaN	NaN	NaN	NaN	NaN	NaN	NaN	NaN	NaN	NaN	NaN	NaN	NaN	NaN
0	NaN	NaN	NaN	NaN	NaN	NaN	NaN	NaN	NaN	NaN	NaN	NaN	NaN	NaN	NaN	NaN	NaN	NaN	NaN	NaN	NaN	NaN	NaN	NaN	NaN	NaN	NaN	NaN	NaN	NaN	NaN	NaN	NaN	NaN	NaN	NaN	NaN	NaN	NaN	NaN	NaN	NaN	NaN	NaN	NaN	NaN	NaN	NaN	NaN
0	839	839	823	799	775	783	822	852	848	864	890	941	862	900	970	903	945	985	965	978	1014	1017	990	1048	1027	1050	1042	1011	1054	1096	1057	1089	1069	1068	1032	1066	1060	1044	1058	1067	1073	1071	1084	1073	1128	1078	1138	1113	1150
0	318	344	344	344	334	361	369	363	377	382	388	395	396	393	388	378	390	401	373	403	384	372	402	405	386	384	386	375	396	401	393	399	409	402	401	400	393	409	419	386	394	388	411	405	389	397	414	417	431
273	775	842	785	773	728	845	798	745	807	801	829	784	857	844	843	859	862	906	904	895	876	930	1002	936	987	1007	993	984	927	960	956	953	961	780	320	223	198	176	163	138	150	144	168	164	162	169	174	175	175
274	140	122	133	139	144	122	149	151	145	165	156	171	176	152	170	175	172	166	175	168	161	159	166	157	218	175	147	152	171	191	163	171	205	222	235	168	204	210	226	194	198	234	239	248	243	241	280	283	290
0	849	813	850	849	779	811	862	889	826	941	869	914	864	903	916	908	892	949	933	972	953	967	942	948	966	927	986	923	998	1020	990	1007	972	986	976	977	995	947	966	975	977	1004	977	1001	1016	1044	992	1068	1098
0	450	469	491	462	494	426	463	491	483	496	494	488	477	468	461	509	510	484	483	472	488	503	471	476	468	490	502	509	503	474	466	503	500	519	477	477	516	493	478	482	480	480	515	484	500	525	532	550	542
0	70	84	97	112	111	110	129	127	117	118	117	114	96	104	105	94	104	106	122	134	131	147	152	146	179	189	207	210	227	237	217	256	237	218	254	253	287	295	270	288	262	281	256	263	282	280	285	311	266
0	164	173	174	168	158	175	185	210	209	208	219	220	236	263	274	276	284	290	291	296	338	316	315	339	317	319	335	356	351	317	323	309	339	363	329	351	354	363	370	368	383	391	420	411	409	394	417	382	429
0	874	898	939	931	898	952	956	1000	967	1076	1008	1051	1040	969	1008	1038	951	1067	1018	1051	1073	1049	1088	1102	1080	1082	1080	1083	1063	1140	1059	1088	1070	1088	1108	1109	1120	1103	1145	1106	1111	1110	1159	1123	1129	1128	1166	1217	1193
275	932	818	836	815	787	830	820	855	815	838	820	831	869	891	879	864	870	944	941	939	953	970	979	944	1065	994	1013	1047	1029	1009	1017	879	572	275	207	201	199	214	203	195	178	204	222	205	206	219	219	223	208
276	923	838	866	810	840	841	891	851	844	895	813	855	903	861	901	895	897	923	962	952	969	959	954	977	974	1019	976	1010	977	998	963	952	926	981	975	925	1033	931	969	973	919	1008	951	964	1047	1037	1040	1109	1114
0	817	806	834	760	697	778	813	770	817	788	757	850	787	790	803	768	800	840	786	771	819	863	853	854	867	845	873	868	933	960	984	971	899	989	1000	958	959	930	966	941	980	961	1017	991	1032	1011	1002	1000	1015
0	901	945	971	954	905	948	919	975	942	1034	995	1028	1020	974	1055	1015	990	1059	1073	1077	1105	1131	1129	1097	1124	1065	1143	1131	1156	1162	1158	1153	1157	1180	1145	1106	1164	1118	1174	1157	1153	1154	1170	1173	1170	1191	1188	1233	1193
0	759	702	702	699	680	781	765	725	775	730	738	765	770	729	772	750	793	839	783	320	805	835	802	836	826	814	826	833	816	889	871	797	791	832	837	831	806	825	820	828	850	637	257	238	230	218	237	137	129
277	756	862	860	915	899	956	924	941	981	1103	1086	1123	1138	1127	1149	1128	1197	1215	1220	1246	1293	1258	1307	1274	1327	1333	1309	1346	1317	1301	1307	1354	1311	1348	1306	778	438	391	364	373	385	389	155	166	170	178	168	187	210
0	83	101	102	128	140	158	133	124	164	198	196	213	224	222	204	208	238	264	274	283	316	297	310	310	341	343	342	353	366	360	379	369	359	389	367	367	390	408	412	414	383	425	401	416	413	404	409	422	444
0	28	43	72	145	138	174	140	129	205	273	263	311	348	323	319	308	344	183	415	406	487	463	477	430	497	510	445	499	492	481	544	551	517	592	525	569	574	559	550	548	449	554	473	502	493	433	466	472	507
[truncated: 215 more columns]
