# Supplementary material for: Fractional killing arises from cell-to-cell variability in overcoming a caspase activity threshold
Source: Mol Syst Biol. 2015 May 7;11(5):803. doi: 10.15252/msb.20145584 (PMC4461398; doi:10.15252/msb.20145584)
Supplement: Supplementary file 3 [file msb0011-0803-sd3.zip › All_data/124_TRAIL (250 ngml) + FLIP-L overexpression_1/raw_edge.tsv]

Cell # (0 for discarded)	T=5min	T=10min	T=15min	T=20min	T=25min	T=30min	T=35min	T=40min	T=45min	T=50min	T=55min	T=60min	T=65min	T=70min	T=75min	T=80min	T=85min	T=90min	T=95min	T=100min	T=105min	T=110min	T=115min	T=120min	T=125min	T=130min	T=135min	T=140min	T=145min	T=150min	T=155min	T=160min	T=165min	T=170min	T=175min	T=180min	T=185min	T=190min	T=195min	T=200min	T=205min	T=210min	T=215min	T=220min	T=225min	T=230min	T=235min	T=240min	T=245min
0	130	141.9	134.5	106.7	109.4	199	119.5	151.5	114	106.6	NaN	NaN	NaN	NaN	NaN	NaN	NaN	NaN	NaN	NaN	NaN	NaN	NaN	NaN	NaN	NaN	NaN	NaN	NaN	NaN	NaN	NaN	NaN	NaN	NaN	NaN	NaN	NaN	NaN	NaN	NaN	NaN	NaN	NaN	NaN	NaN	NaN	NaN	NaN
1	136.3	192	135.5	150	137.5	157.8	149.6	155.7	167.5	142	150.6	145.1	144	161.1	157.5	159.6	138	149.6	136.6	185.2	149.7	122	178	146	116.9	150.8	142.7	174	390	365.9	318	361.9	312	306.9	350.5	333.5	342.5	327.5	362.9	484	270	267.4	259.8	197.8	231.3	252.2	180.5	200	176.9
0	121	145	NaN	NaN	NaN	NaN	NaN	NaN	NaN	NaN	NaN	NaN	NaN	NaN	NaN	NaN	NaN	NaN	NaN	NaN	NaN	NaN	NaN	NaN	NaN	NaN	NaN	NaN	NaN	NaN	NaN	NaN	NaN	NaN	NaN	NaN	NaN	NaN	NaN	NaN	NaN	NaN	NaN	NaN	NaN	NaN	NaN	NaN	NaN
2	167.3	135.6	133	123	155.3	162.5	197	115.9	178	188.5	147.3	147	116.1	110.4	148.3	186.8	128.8	135	130	142.5	155.3	121.2	147.5	97.03	123.7	149.4	136.5	151.6	116.4	144.2	133.2	132.2	138.5	91.7	137.2	123.2	111.6	167.1	117.6	139	135.5	136.6	395.1	431.5	384.7	435.6	400.2	426.6	401.1
0	200.2	174.3	134.1	170.1	148.6	146.3	105	117	102.5	141.5	104.8	114	146.5	140.2	122	109.5	142.5	115.3	92.5	87.07	56.5	110	136.9	140.5	89.28	123.3	99.89	142	132	105.9	118	94.18	108	80.62	123	125.9	141.5	121.9	111.2	91.96	142.9	106.8	134.5	126	108.5	107.1	144.6	152.6	136.5
0	182	211.7	178.9	180	150.9	193	193.9	168.5	199	179.5	710.5	551.5	613.5	577	598.1	527.5	491.5	702	714.1	715	NaN	NaN	NaN	NaN	NaN	NaN	NaN	NaN	NaN	NaN	NaN	NaN	NaN	NaN	NaN	NaN	NaN	NaN	NaN	NaN	NaN	NaN	NaN	NaN	NaN	NaN	NaN	NaN	NaN
0	NaN	NaN	NaN	NaN	NaN	NaN	NaN	NaN	NaN	NaN	NaN	NaN	NaN	NaN	NaN	NaN	NaN	NaN	NaN	NaN	NaN	NaN	NaN	NaN	NaN	NaN	NaN	NaN	NaN	NaN	NaN	NaN	NaN	NaN	NaN	NaN	NaN	NaN	NaN	NaN	NaN	NaN	NaN	NaN	NaN	NaN	NaN	NaN	NaN
3	177.1	176.5	194	161.7	178.2	139.9	139.5	133.9	119.3	185.5	152.1	149.8	164.7	150.4	110.9	145.3	111.5	113.4	83.85	86.2	130.6	92.22	105.2	118.8	107.9	112	60.24	97.31	93.5	132.9	110.5	101.1	108	89.96	106	115	97.12	93.94	89.55	129.8	126.1	105.5	165.6	122.3	114.5	158.1	147.8	123.4	119.9
0	204.4	169.4	217.5	196.1	165.9	199.6	192.1	167.2	173.3	185.1	162.5	162.3	144.9	168	208.5	126.2	144.2	175.3	148	111.3	122.2	120.3	103.9	129.5	126.5	129.6	134.5	157.4	150.3	146	118.4	170.1	96	123.5	114.9	119.9	133.1	126	136.2	117.3	187.3	123.4	144.1	139.3	139.9	141.4	145.5	137.5	156.5
0	221.5	186	214.6	171.6	203	177.1	167.7	153.5	127.9	165.3	151.2	163.9	187.9	156.2	174.5	200.1	826.5	874	833.6	870.1	835.4	779.1	777	829.6	793.2	835.1	686	578.1	462.1	436	480.9	512	343	337.2	335.4	319.6	304.7	266.2	256.9	282.1	273.3	244.9	232.4	209.6	238.8	196.1	172.5	221.5	202.1
0	195.4	189.2	182.5	NaN	NaN	NaN	NaN	NaN	NaN	NaN	NaN	NaN	NaN	NaN	NaN	NaN	NaN	NaN	NaN	NaN	NaN	NaN	NaN	NaN	NaN	NaN	NaN	NaN	NaN	NaN	NaN	NaN	NaN	NaN	NaN	NaN	NaN	NaN	NaN	NaN	NaN	NaN	NaN	NaN	NaN	NaN	NaN	NaN	NaN
4	175.5	170.9	179.5	138.4	149.8	162.7	187.4	142.4	149.2	129.6	139	154.4	138.1	139.4	173.5	159	138.5	164.1	116.6	150.9	116.8	109.1	149	142.5	123	143.5	151.5	108.9	104.2	136.6	170.5	137.2	111.2	104.7	145.5	126.5	104.2	107.2	123.1	124.2	108.6	144	148	143.7	116.4	136.1	156	140.5	125
0	151.1	162.9	148.3	169.9	181.7	177.5	162.6	185	178.2	183.3	177.6	181.1	191.5	181.5	135.2	143.9	161.5	153.4	133.4	142	138.9	152.6	150.9	132.1	125	128.1	95.26	119.6	141.6	141.5	112	144.6	130.5	151	145.5	118.5	148.9	124.1	121	134.4	145.5	114.5	123.6	114.1	133	141.6	142	167	154.9
0	136.9	152.2	148.7	124.3	168.1	162.6	149.1	189	153.8	149	177.7	143.1	148.5	181.1	151.4	139	151.6	124.3	119.8	161.9	176.8	144.2	160.5	131.7	134.2	137.7	123	131.2	120.4	168	165.8	158.8	121.3	129.2	146.8	119.8	149.5	186.4	124.8	126.2	129	124.3	110.2	159.7	109.3	170.5	101.7	153.4	143.5
0	102.5	123.9	98.02	NaN	NaN	NaN	NaN	NaN	NaN	NaN	NaN	NaN	NaN	NaN	NaN	NaN	NaN	NaN	NaN	NaN	NaN	NaN	NaN	NaN	NaN	NaN	NaN	NaN	NaN	NaN	NaN	NaN	NaN	NaN	NaN	NaN	NaN	NaN	NaN	NaN	NaN	NaN	NaN	NaN	NaN	NaN	NaN	NaN	NaN
0	184.2	190.5	167.5	171.4	126	136.2	185.7	193.8	122.5	159.2	114.7	135.5	118.5	152.4	124.5	111.5	137.9	123	166.1	119.5	138.5	130.6	113.1	118.7	161.3	125.5	167.2	141.7	136.5	160.1	139.8	117.7	126.2	123.6	109.2	155.2	127.9	106.5	122.2	104.3	136.3	94.95	120.4	111.7	122	102.5	122.7	131.8	117.8
0	196.8	198.4	184.5	183.8	188.3	192.2	192.6	194.2	185.6	198.6	187.1	187.2	221.2	184.1	191.8	202.8	204.2	180.1	189.5	204.5	189.9	191.1	192.5	197.3	201.2	222.2	200	165.6	202.9	192.8	167.8	157.3	182.6	164.6	189.5	174.6	189.3	219.1	193.5	154.6	177.2	199.1	220.3	193.4	181.9	139.6	178.5	161.5	174.5
0	149.8	176.7	177.2	206.2	155.5	156.1	163.6	174	153.1	170.6	133.6	144.5	169	200	111.5	122.4	116.1	163	134.5	116.5	150	110.1	125.4	129.1	127.6	130.4	131	112.1	108.6	133	127.5	125.6	106.9	94.99	151	105.7	113	143	128.7	96.7	99.47	137	94.72	108.6	96.09	101.5	103.5	118.6	118.6
0	217.8	187	176.7	172.1	162.8	159.1	170.5	187.9	189.3	186.9	180.5	170.9	161.4	187.7	159.5	216.5	178.5	180.1	140.8	157.5	170.8	132.3	141.1	169.1	140.2	136	170.7	136.4	165.5	157.6	127.8	142.5	158.5	183.1	136.5	152.5	148.6	142.5	140.9	148.6	180.1	144.5	158	127.5	148.6	155.8	141.5	173.5	129.7
0	NaN	NaN	NaN	NaN	NaN	NaN	NaN	NaN	NaN	NaN	NaN	NaN	NaN	NaN	NaN	NaN	NaN	NaN	NaN	NaN	NaN	NaN	NaN	NaN	NaN	NaN	NaN	NaN	NaN	NaN	NaN	NaN	NaN	NaN	NaN	NaN	NaN	NaN	NaN	NaN	NaN	NaN	NaN	NaN	NaN	NaN	NaN	NaN	NaN
0	158.5	156.2	166.6	161.7	144	172.6	158.6	134.7	179.4	156.9	153.3	181.7	162.4	150.5	147.9	163.4	176.9	156.5	158.6	168.9	158.5	148.5	158.7	154.1	159.9	169	177.4	182.2	153.9	160.5	162.5	168.4	172	183.6	121.6	169.4	150.1	158.7	144	132.5	179.3	134.6	131.6	155.8	169.7	153.1	130.5	137.3	166.9
5	166.1	136.6	153.5	178.6	123	143.6	101	142	144.2	135.9	148.2	134.7	124.8	149.3	138.2	152.8	173.6	139.9	135.8	108	135.2	144	144.1	127.5	142	121.6	186.9	123.6	142.5	123.3	136.7	656.5	744.7	579.8	595.2	650.2	609.3	648.4	730.3	728.9	830.1	954.3	887.6	1010	856.8	778.5	839.2	884	823.2
0	167	154.2	191.3	188	183.6	187.8	162.4	157.4	179	171.1	169.8	127.1	160.7	159.7	124.5	146.3	154.9	161	154.2	103.5	150.6	148.1	202	133.9	143.5	133.4	161	132	151.1	138	184.2	127.8	131.1	165.9	121.8	167	153.1	144	145.8	150.5	154.3	130.5	128.9	142.9	120.8	119.2	163	139.3	150.9
0	176	154.7	182.6	172.9	193.5	131.4	186.7	161.5	160	192.5	165.2	157.6	171.2	199.7	185.7	197.1	149.3	152.7	156.6	176.6	131	184	153.2	151.9	144.6	149.6	152.9	148.7	147.7	175	162	162	156.5	155	129.1	123.9	144.5	149.5	125.4	152.9	155.5	129.1	169.3	154.5	145	142.5	131.9	154.9	134.6
0	161.7	153.3	150.9	193.8	159.7	121.2	150.8	155	163.8	170.4	151.2	165.7	153.7	115.5	139.9	156.3	130.3	141.4	133	180.8	169.5	102	148.4	135.1	133	118.5	121.4	127.3	133.7	131.8	144.5	135.7	128.6	129.8	126.7	145.8	150.5	80.96	162.6	140.9	111.2	146.9	128.1	114	128.1	118	96	133.2	126
0	212.7	237.9	230.2	249	281.8	228.6	264.9	234.4	235.8	220.4	200.1	187.4	227.1	199.6	195	194.5	168.1	184.7	184.9	174	180	188	163.8	182	171.1	182.8	168.1	199.8	188.6	190.3	193.9	153.6	170.5	149.1	203.2	169.5	196.3	179.9	187.3	178.8	178.4	140	184.9	176	160.9	152.3	171.5	148	169
0	196.5	194.1	209.1	199.2	220.9	184.8	182.1	206.1	198.8	242	188.5	170.1	169.1	178.2	161.6	164.9	183.9	164	193.7	174.9	193.4	180.5	175.8	201	167.9	168.6	161.9	179.1	164.5	157.7	169.6	174.7	175.6	159.5	163.5	189.5	189.7	186.9	199.2	153.9	168.1	191.1	224.6	156.9	175.4	208.6	182.4	171.9	197.5
0	169.5	151.3	196.4	179	151	203.1	127.5	179.9	160.2	148.5	127.3	178.6	191.5	156.7	152.6	137.1	140.3	124.8	138.4	153.2	154.2	150.7	127.3	141.2	149	154.2	154.9	143.8	173.8	152.9	124.2	164	109.7	122.7	139.7	136.7	106.4	115.7	149.8	130.7	108.3	131.2	150.3	108.3	146.3	132.3	144.5	111.3	136.4
0	168.6	151	175.7	145	143.9	158.2	163.9	150.9	124.6	147	131.9	143.3	128.9	133.7	130.2	146.6	174	135.8	145.4	139.1	154.1	136	108.2	168	152.5	143.5	145.1	183.5	135.4	124.5	171	154	150.6	168.4	149	139.6	134.2	159.1	169.4	170.7	144	194.9	132.1	135.1	162.7	151	138.1	134.5	156
0	245.4	248.3	164.3	175.3	164.5	243.8	135.2	214.8	170.2	158.7	133.3	162.9	163.6	159.5	145.6	173.6	150.5	182.6	161.5	154.5	148.5	125.2	119.3	127.6	140.6	137	158.9	150	116.8	106.5	112.9	151.1	120.6	138.4	131.4	119.5	135.1	124	149.4	139.4	141.9	154.6	152.9	117.5	156.5	133.5	138	162.9	138.5
0	200.8	168.1	202	171.9	182	177.9	175.5	189.4	172.5	166.2	187.1	191	189.7	163.2	158.2	165.2	160.5	160.1	177.2	170.7	185	173.4	174.9	144.1	150.5	160.7	189.6	153	157	149.3	173.8	NaN	NaN	NaN	NaN	NaN	NaN	NaN	NaN	NaN	NaN	NaN	NaN	NaN	NaN	NaN	NaN	NaN	NaN
0	194.4	181.8	216.5	197	214.1	182.3	191	194.7	188.1	165.7	174.3	196.1	190	194	163.2	183.5	164.4	203.4	192.2	154.4	175.4	183	151.5	174.1	183.4	201.9	169	207.7	154.4	203.5	197.4	188.1	206.2	153.8	191.6	156.6	156.1	177.2	170.9	181.5	160.4	142.9	161.7	168	178	176.6	184.6	178.4	163.9
0	125.2	NaN	NaN	NaN	NaN	NaN	NaN	NaN	NaN	NaN	NaN	NaN	NaN	NaN	NaN	NaN	NaN	NaN	NaN	NaN	NaN	NaN	NaN	NaN	NaN	NaN	NaN	NaN	NaN	NaN	NaN	NaN	NaN	NaN	NaN	NaN	NaN	NaN	NaN	NaN	NaN	NaN	NaN	NaN	NaN	NaN	NaN	NaN	NaN
0	204.6	175	200.2	185	210.3	169.8	224.4	161.7	185.5	189.7	203.8	203.6	221.7	183.9	192.1	204.7	213.5	203.8	224.9	198.3	233.9	197.9	168.7	203.1	200	168.4	150.9	197.6	168.9	161.4	158.5	167.1	160	175	149	167.1	151.3	173.5	169.5	124.5	164.7	163.5	196.5	159.9	167	141.5	128.9	125	150.5
6	238.2	224.7	274.3	236.4	248.6	245.9	188.1	231.2	213.2	185.3	190.9	229.3	168.7	211.6	195.8	166.8	205.4	151	197.2	173.4	162.3	147.7	180.1	174.9	185.7	177.1	166	171.6	151.5	176.7	195	147.2	150.5	181.6	189.9	146.2	170.7	163.6	164.1	178.3	171.2	170.4	144.3	189.5	158.7	182.5	161.6	172.6	203
0	198.9	222.4	202.9	210.5	215.1	219	217.8	189.5	198.8	214.7	196.3	182.7	256.6	239	216.8	211.8	221.7	214.7	209	226.6	216	197.1	171.3	163	203.7	188.4	165.1	174	183.1	175.6	203.5	207.2	237.8	195	200.9	150	192.3	154.5	169.6	163	172.1	181.7	157.7	158.9	199.3	192	160	193.5	162.9
0	163.6	177.5	170.8	202.8	151.5	158.4	199.5	180.8	187	199.1	173.6	170.9	186.6	168.2	175.3	173.7	180.5	193.4	155.8	179.8	207.3	188.5	188.3	174.9	162.4	190.2	194.2	216.5	233.9	227	236.9	205.1	205	234.9	188.6	216.5	205.5	227.9	216.5	201.2	193.1	190	218.5	215.6	177	187.9	220.9	246.4	218
0	198	207.7	185	191.6	186.4	170.2	159.4	133.1	164.1	189.7	160.9	154.6	179	171	172	141.1	189.2	134.7	174.9	134.9	169.2	162.3	165.2	197	167.5	203.5	189.9	195.2	176.1	171.6	169	152.6	161.2	152.1	140.3	158.8	167.8	155.1	178.3	166.4	173.2	135.7	205.2	165	187.5	188.5	207.3	179.6	169.2
0	NaN	NaN	NaN	NaN	NaN	NaN	NaN	NaN	NaN	NaN	NaN	NaN	NaN	NaN	NaN	NaN	NaN	NaN	NaN	NaN	NaN	NaN	NaN	NaN	NaN	NaN	NaN	NaN	NaN	NaN	NaN	NaN	NaN	NaN	NaN	NaN	NaN	NaN	NaN	NaN	NaN	NaN	NaN	NaN	NaN	NaN	NaN	NaN	NaN
0	126.7	143.9	184.9	154.7	162.9	130.2	116.3	122.4	124.5	164.2	131.9	125.2	107.9	113.5	153.5	139	89.33	119.4	121.2	161.5	108.2	95.28	121	139.6	107.4	101.5	66.79	132.1	113.2	91.85	117.4	115.8	113	97.98	102.4	134.9	88.55	110.1	101	98.39	114.4	88.35	104	112.9	105.9	104.1	99.94	78.95	101.9
0	137	119.2	150.9	115.3	104.1	177.5	186.6	128	101.5	92.83	86.08	84.98	97.03	85.56	164.6	127.4	128.8	94	107.8	150.1	98.32	113	116.3	103.7	83.84	111.1	114.1	111.4	98.89	80.98	113.4	104.5	82.29	93.26	118.8	142	215.4	282.5	343.8	328.2	233.9	304.3	293.9	284	264.7	257.2	245.5	263.5	316.4
0	155.4	121.4	163	105.5	144.6	140.2	134	123.6	125.5	139.1	137.9	115.9	94.4	157.9	137.6	132	137.3	130.4	112.6	111.4	123.1	111.3	125.7	125.7	134	150.9	109.7	115.5	133.5	129	131.1	150	122.4	96.44	121.5	108.4	136	117	104.7	138.2	122.7	121	124.6	139.2	116.9	134.5	128	142.5	98.92
7	185.7	84.62	177	181.6	129.3	123.8	168	147	158.7	133.3	118.4	189.7	108.2	135.9	141.2	156.1	123.6	127.8	160.9	151	95.5	164.8	148.8	162.5	138.4	133.3	144.5	123.1	134.5	124.2	132.1	119.1	145	109	144.9	111.6	140.4	130.6	130.9	120.4	144.5	131	126.4	121.9	128.6	130.6	141.6	129.8	121.5
8	138.5	162.2	163.1	164.6	164.1	171.1	168.8	185.5	160.4	160.7	151.1	177.8	141	160.6	128.7	150.4	146.6	137.1	139.9	151.5	119.7	149.1	161.3	176.4	124.8	138.8	125	169	130.3	156	152.8	142.1	141.5	145.4	122.6	138.1	108.7	125.9	141.8	107.2	124.7	121	128.1	122.8	120.5	125.4	100.6	137	116.6
0	164.2	217.7	232.8	196.5	219.4	190.6	203.2	201.4	148.2	195.3	210.7	189.7	185.6	184	216.1	221.9	179.8	157.6	211.2	196.2	201.1	195.7	191.5	197	173.2	193.1	195.4	179.5	188.5	185.6	187.5	200	145.2	166	177.2	179.5	179	171.9	146.2	166.5	217.6	156.2	180.3	158.5	160.7	175.3	178.4	187.8	179
0	214.9	191.4	265.1	220.6	262.6	215.1	213.8	184.9	182.2	197.5	135	176.1	197	161.2	176.2	166.2	199.2	211.1	NaN	NaN	NaN	NaN	NaN	NaN	NaN	NaN	NaN	NaN	NaN	NaN	NaN	NaN	NaN	NaN	NaN	NaN	NaN	NaN	NaN	NaN	NaN	NaN	NaN	NaN	NaN	NaN	NaN	NaN	NaN
0	128.5	141.9	133.5	106.4	108.5	98.83	141	118.6	131.9	113.4	NaN	NaN	NaN	NaN	NaN	NaN	NaN	NaN	NaN	NaN	NaN	NaN	NaN	NaN	NaN	NaN	NaN	NaN	NaN	NaN	NaN	NaN	NaN	NaN	NaN	NaN	NaN	NaN	NaN	NaN	NaN	NaN	NaN	NaN	NaN	NaN	NaN	NaN	NaN
0	249.9	260.7	216.2	250	273.5	210.1	222.3	255.5	193.9	250.7	189.7	172	176.8	210.9	188.2	209	231.7	170.2	191.4	184	209.2	168.2	206.5	166.5	208.4	141.9	163	195.3	165.5	169.9	150.1	149.9	192.2	186.1	168.5	183.1	139.8	176.8	168.4	180.3	170.6	162.5	196.5	159.8	171.1	184	184.1	151.5	187.5
9	103.6	101.1	179.7	139.4	124.6	105.4	152.1	130.2	104.7	118.4	142.5	140.4	96.05	100.6	108.7	159.8	91.76	110.8	90.97	95.97	117.1	112.9	88.67	126.6	88.33	96.16	82.66	117.8	123.2	125.7	87.5	101.7	119.8	97.5	120.6	86.65	108.3	107.1	98.88	104	101.1	87.59	95.59	90.08	115.1	85.71	85.33	87.57	80.58
0	136.2	147.5	110.6	151.3	135.4	101.1	114.7	137.5	104.9	109.3	103.1	134.1	89.73	106.2	NaN	NaN	NaN	NaN	NaN	NaN	NaN	NaN	NaN	NaN	NaN	NaN	NaN	NaN	NaN	NaN	NaN	NaN	NaN	NaN	NaN	NaN	NaN	NaN	NaN	NaN	NaN	NaN	NaN	NaN	NaN	NaN	NaN	NaN	NaN
10	190.8	140.9	130	140.6	205.6	114.8	144.3	140.7	140.4	117.3	142.7	114.7	134.7	122	122.5	124.2	111.2	153.1	155.9	138.2	118.3	115.6	139.9	123.9	97.47	157.5	120.5	118.8	116	108.9	124.3	107.9	113.6	119.5	102.4	99.96	110.7	146.1	111	128.5	97.28	75.55	131	95.99	108.3	121.3	104.4	114.5	142.6
0	120.3	132.7	120	113	103.2	107.3	122.6	134.9	156.8	137.8	91.64	105.1	119.1	111	107.7	134.9	127.1	85.53	102.3	135.5	112.7	89.56	120	101.7	105.2	121.9	251.8	334.3	375.8	388.3	306.3	374.5	353.3	285.6	213.2	179.1	163.4	159.8	136.4	97.54	117.1	152.4	104.6	132.6	95.14	127	125	143.4	89.07
0	188.3	211	192.5	213.3	193.4	194.8	217	179.3	150	176	169.5	163.5	176.9	199.6	202.1	159.3	187.4	173.7	161.3	186.5	205.4	183.2	192.6	165.1	185.6	155.6	213.7	180	210.7	153	177.4	194	169.1	208.5	183.6	186.3	208.3	180	189.2	209.1	220.8	196.9	207.6	174.9	204.6	205.1	207.2	198.5	190.5
0	159.3	137.4	130.1	107.2	134	NaN	NaN	NaN	NaN	NaN	NaN	NaN	NaN	NaN	NaN	NaN	NaN	NaN	NaN	NaN	NaN	NaN	NaN	NaN	NaN	NaN	NaN	NaN	NaN	NaN	NaN	NaN	NaN	NaN	NaN	NaN	NaN	NaN	NaN	NaN	NaN	NaN	NaN	NaN	NaN	NaN	NaN	NaN	NaN
11	179.6	228.5	232.2	234.8	270.5	206.1	222.1	238.4	198.4	234.8	210.1	210.1	180.7	219	191.5	175	233.6	184.8	182.3	165.7	170.4	186.6	250.8	168.2	155.2	155.4	179.2	181.5	184.9	141.8	179.9	181.5	172	190.6	163	147.7	196.1	146.2	197	183.1	134.1	180.8	159.6	158.6	173.2	151	162	155.2	192.8
12	304.6	268.7	252.5	239	248.9	230.4	262.7	257.5	224.7	216	191.9	257.1	282.4	212	216.9	237.1	260.1	244.1	198.8	270.3	195.8	230.1	197	195.4	249.5	213.7	231.4	183.7	214.9	215.9	214.2	239.2	203.1	174	228.8	206	163.7	232.2	201.9	151.8	226.4	215.6	190.8	212.8	203.2	149.3	196.4	200.5	262.9
0	NaN	NaN	NaN	NaN	NaN	NaN	NaN	NaN	NaN	NaN	NaN	NaN	NaN	NaN	NaN	NaN	NaN	NaN	NaN	NaN	NaN	NaN	NaN	NaN	NaN	NaN	NaN	NaN	NaN	NaN	NaN	NaN	NaN	NaN	NaN	NaN	NaN	NaN	NaN	NaN	NaN	NaN	NaN	NaN	NaN	NaN	NaN	NaN	NaN
0	NaN	NaN	NaN	NaN	NaN	NaN	NaN	NaN	NaN	NaN	NaN	NaN	NaN	NaN	NaN	NaN	NaN	NaN	NaN	NaN	NaN	NaN	NaN	NaN	NaN	NaN	NaN	NaN	NaN	NaN	NaN	NaN	NaN	NaN	NaN	NaN	NaN	NaN	NaN	NaN	NaN	NaN	NaN	NaN	NaN	NaN	NaN	NaN	NaN
0	171.1	128.9	115.5	134.5	149.2	141	128.3	138.7	116.8	144.5	140.4	131.6	125.3	139.4	131	93.67	94.66	127.9	98.69	121	105.4	138.5	93.87	107.8	118.2	107	102.3	78.7	105.3	103.2	110.1	83.81	158.2	90.54	102	104.2	100.7	114.1	93	88.84	122.4	110.7	111.7	112.7	106.8	112.9	139.8	104	122
0	NaN	NaN	NaN	NaN	NaN	NaN	NaN	NaN	NaN	NaN	NaN	NaN	NaN	NaN	NaN	NaN	NaN	NaN	NaN	NaN	NaN	NaN	NaN	NaN	NaN	NaN	NaN	NaN	NaN	NaN	NaN	NaN	NaN	NaN	NaN	NaN	NaN	NaN	NaN	NaN	NaN	NaN	NaN	NaN	NaN	NaN	NaN	NaN	NaN
0	NaN	NaN	NaN	NaN	NaN	NaN	NaN	NaN	NaN	NaN	NaN	NaN	NaN	NaN	NaN	NaN	NaN	NaN	NaN	NaN	NaN	NaN	NaN	NaN	NaN	NaN	NaN	NaN	NaN	NaN	NaN	NaN	NaN	NaN	NaN	NaN	NaN	NaN	NaN	NaN	NaN	NaN	NaN	NaN	NaN	NaN	NaN	NaN	NaN
0	188.5	220.8	167.5	195.2	175.6	184	168	188.5	211.1	175.9	142.8	185.5	214.5	210.2	160.9	183.7	215.4	190.7	174.3	159.3	196	177.2	193.7	224.2	177	158.7	201.1	184.9	185.7	166.9	188.2	179.1	211.9	185.4	182.9	160.3	197.5	188.5	225.7	190.3	166.6	184.5	165.5	176.7	216.1	216.3	170.1	182.9	198.1
13	227.5	209.6	238.8	242.1	255.1	215.1	250.9	254	232.1	256.3	255	215.5	224.5	229.4	228	252.7	288.1	271.9	256.9	269.3	209.9	194.2	249.9	256.5	225.9	238.8	220.5	212.3	232.1	261.5	216.6	265	213	223.5	249.8	195.5	224.1	173.9	221.1	217.2	217.9	204.3	202.7	250.1	249.2	243.4	236.2	238.6	220.2
0	158.2	175.8	193.2	179.7	128.5	127.7	118.5	136.4	146.4	135.3	134.6	143.6	118.5	169.3	147	150	155.4	153.4	182.5	175.9	128.5	201.1	130.1	124.7	133.9	362.5	467.1	506.3	462.3	399.2	553	432.8	284	196.9	173.5	204	149.4	150.8	157.2	152	NaN	NaN	NaN	NaN	NaN	NaN	NaN	NaN	NaN
0	156.6	135.8	213.6	160.7	114.9	133.3	159	137.9	120.3	117.2	152.2	121.7	151.6	160.8	131.9	119.8	113.7	102.6	150.9	110	128.4	118.7	155.6	148.6	148.6	158.1	132.4	133.9	150.1	116.4	136.1	151.1	107.8	135.1	135.4	138.8	145.4	115.1	124.6	126.7	120.8	135.2	155.5	120.9	133.7	123.4	136.2	116.9	114.9
0	168.3	145.3	155.6	151.7	186.8	168.5	159.2	223.9	128.1	200.5	163.8	187.6	173.1	128.6	158.2	160.8	208.4	172.3	154	156.5	183.8	205.1	170.1	162	168.6	125.1	157.1	150.8	188	123.9	163.9	149.9	125.2	164	146.6	188.6	164.4	137.6	153.4	155	136.5	140.5	132.3	156.7	172.4	151.5	158	194.8	179.9
0	256.5	233.2	235	206.2	217.1	230.3	228.9	179.7	199	164	212.6	213.5	173.3	209.6	214.2	175.9	219.2	184.3	206.1	206.6	222.9	222.6	180.8	189.3	220.7	177.5	184.1	208.5	197	212.8	249.9	191.8	220	223.4	199.6	190	189.1	199.5	214.2	186.3	187	194.3	192.2	227.6	204.6	204.4	205.1	169	187
0	119.8	155.2	123.6	123.4	126	112.5	126.8	92.36	150.9	92.67	130.7	153.8	104.3	121.6	110.3	147	113.1	135.9	148	116.7	130.6	199.5	128.5	164.9	112.3	108.2	145	141.9	137.6	87.62	116.6	129.4	93.75	116	123.3	100.9	140.6	111.2	126.2	112	124.3	93.5	107.4	109.7	90.4	90.75	94	105.7	102
14	189.5	198.1	214	189.3	222.4	206	229.6	189.5	166.6	182.6	159.2	129.7	161.1	196.1	192.6	170.6	189.5	139.5	154.6	110.3	166.6	132.8	140	136.9	143.8	162.7	178	124.5	145.4	121.4	151	148	161.1	143.3	135.7	125.1	146.3	133.1	102.9	139.4	139.9	137.5	127.7	136.8	352.6	581	513	656.1	633.6
0	145.2	128.8	143.8	106.2	134	NaN	NaN	NaN	NaN	NaN	NaN	NaN	NaN	NaN	NaN	NaN	NaN	NaN	NaN	NaN	NaN	NaN	NaN	NaN	NaN	NaN	NaN	NaN	NaN	NaN	NaN	NaN	NaN	NaN	NaN	NaN	NaN	NaN	NaN	NaN	NaN	NaN	NaN	NaN	NaN	NaN	NaN	NaN	NaN
0	289.4	296	211.2	230.4	259.5	227.6	236	192.3	205.9	216.5	158.2	223.9	162.8	133.5	142.9	177.5	145	121.3	147	163.7	133.2	128.9	131.1	113.3	155.2	142.1	168.8	155	170	142.2	135.6	110.5	131.3	143.1	136	136.1	134	143.1	114.3	166.6	132.8	138.1	142.4	188.5	151.9	173.2	167.6	141.2	131.1
15	187.9	373.1	429.6	556.2	493.3	539.5	523.3	463.2	444.1	305.2	235.2	195.5	184.5	159.2	173.2	165	206.1	163.6	149.2	169.3	192.8	181.8	151.1	159.5	156.6	153.2	187.7	197.6	167.9	171.8	198.8	173.2	178.6	156.3	121.1	146.5	152.4	153.1	122.3	133.1	152.1	145.1	158	509.3	588.4	672.2	708.6	686.3	707.3
0	196.3	228.1	231.3	243.7	194	172.3	241.6	189.4	180.3	194.8	198.4	211.1	181	197.6	179.8	199.9	188.4	162.1	174	198.1	203.3	170.3	206.6	166	187.7	199.2	194	204.3	208.6	155.4	184.4	190.5	129.8	174.7	209	196.4	216.3	171.6	227.2	218.5	216.4	204.6	191.5	229.7	241.7	255.3	174.2	182.1	209.1
0	191.6	164.3	197.7	176.1	156.5	187.5	170.9	157.2	138.5	145.8	158.1	159.1	153.4	179.6	138.3	171.7	143.4	141.7	149.9	142.7	106.5	150.4	158.7	105.2	151	116.8	127.7	152	131	139.6	144.3	140.7	150.3	116.1	124	144.5	142	122	139.8	120.3	134.9	127.6	127	110.9	120.4	156	130.1	103.5	124.7
16	206.5	157.4	147.4	112.1	132.1	163.1	166.6	146.4	193.6	175.8	150.4	163.5	153.4	140.3	134.1	148.6	140.4	138.1	144.1	292.3	503.4	525	534.4	607.2	450.3	595.8	558.1	638.7	319	209.2	183	181.3	194.7	175.3	169.3	155.5	160.8	187.4	163.4	134.1	119.9	98.38	143.5	160.4	122.3	102.4	137.5	165.6	136.8
17	179.3	186.6	152.2	135.6	176.9	180.2	145.7	157.6	169.1	165.8	286.8	665	799.9	804.3	729.5	805.1	641.5	644.8	730.7	688.1	365.9	176.4	182.9	178.1	139.4	168.9	151.6	132.1	192.8	172.6	180.8	144.8	171	159.7	136.2	144.3	129.7	167.3	151.4	168.1	142.3	145.6	178.5	135.7	151.2	142.9	138.5	131	186.1
0	115.8	166.9	158.3	152.2	188.6	153.5	170.2	145.8	110.8	180.5	138.3	121.7	144.8	127.6	153.7	172.8	168.8	172.7	168.9	150.6	150.4	133.9	148	134	121.4	132.2	171.1	187.8	156.4	149.5	173.3	143.5	157.4	164	157	182	192.9	304	646.9	702.6	588.2	681.1	605.4	546.3	502.6	545.5	398.1	246.1	220.1
18	171.5	187	173.4	151.5	153.6	153.5	129.9	178.4	142.6	176	212.2	190.5	139.9	170	142.5	171.6	134.5	128.9	149.4	118.8	111.5	106.2	144.1	160.5	121.6	153.2	117.2	144.1	162.1	112	180.6	130	160	148.9	139.1	157.5	183.8	161.5	159	209.6	170.6	129.1	214.3	135.6	183	165.3	155.8	172.5	181.8
19	716	423.2	283.7	242.2	310.3	244.8	292.3	301.8	225.7	233.5	262.9	339.6	308.7	305.2	241.5	244	220.3	308.2	223.4	255.7	241.9	218	200.3	215.1	192.9	172.1	190.5	187.1	196.7	181.7	163.1	195.1	183.7	171.6	171.7	169.7	191.5	196.7	136.1	179.4	175.7	180.6	158.5	172.2	148.6	166.9	173.4	190.9	174.9
20	242.7	280.3	268.1	206.3	233.6	250.7	267.2	247.5	204.4	217.5	251.9	231.5	216.6	185	175.8	167	187.6	221.5	208.9	175.4	173.5	197.1	191.7	184.3	202.7	161.6	187.3	205.2	193.2	174.5	169.5	174	165	181.1	146.1	144	177.4	209.9	134.9	160.1	138	167.5	145.1	120.4	163.5	175.8	131.3	145.1	171
21	411	526	375	391.3	374.2	274.4	400.9	372.6	305	343.6	285.1	258.8	259.6	313.8	219.1	256.7	247.9	238.7	235.2	210.4	212.5	238.7	227.3	265.2	233.2	199.3	196.4	190	211.3	175.3	182.2	208.3	165.5	187.5	143.4	184.4	141.2	163.1	164.2	146.8	134	174.4	169.1	186	132.1	144.3	141.7	161	180.6
0	145.5	173.4	153.5	194.3	136.1	150.6	129.7	173.5	132	122.7	159	151.7	150.9	133.8	159.6	118.2	138.7	145.9	141.5	132.8	113.5	143.8	176.4	144.9	133.2	163.5	139.1	127.3	140.6	135	131.9	131.3	141.2	137.1	156.2	159.7	135.1	111.2	146	136.2	131.1	135.8	136.3	125.4	172.2	155.9	144.3	164	119
0	857.7	948.4	683.2	341.5	320.2	250.4	267.8	292.7	305.5	250.5	217.6	256.3	219	241.5	248.8	207.7	210.5	180.8	227.8	204.8	240.3	211.3	185.5	230.3	208.8	245.3	197.7	233.2	266.5	199.7	204.7	148.5	216.6	218.2	171.6	200.5	180.2	235.6	185.1	182.5	189	181.7	203	196.8	161.3	165.4	NaN	NaN	NaN
0	218.2	229.3	225.3	213.9	201.1	203.5	240.9	231.7	214.9	203.8	211.5	188.7	203.1	222.2	208.1	197.8	210.5	228.4	201.8	184	237.4	208.7	202.5	245	224.9	174.3	226.4	237.3	174.5	207.5	204.7	194.8	188	195.2	189.4	218.1	177.4	174.3	200.1	170.9	162.6	185.3	231.6	179.1	161.9	188.5	187	174.3	198.1
0	590.7	651	590.8	574.5	192.5	197.9	207.8	214.5	191.9	182.1	176.4	179.6	203.5	175.5	169.9	176.1	170.7	192.9	199	136	154.6	140.2	128	141.9	163.1	158.8	151.1	117.3	144.5	155.4	162.5	150	158	151.7	206.4	158	206.1	169.8	160.1	158.5	155.2	152.5	149.3	158.8	149.7	158.6	148.2	155.5	128.1
22	293.3	221.6	248.2	238.6	285.2	312.5	290.3	279.8	261.8	208	197.8	275.5	221.3	220.7	153.1	191.8	194.1	154.2	161.1	166.5	181	176.3	179	202.7	172.3	147.8	173.3	163.3	150.4	173.8	174	135	184.5	147.2	165.5	142.4	213.5	190.3	180.6	169.3	160.9	135.7	166.7	175.5	146.5	154.1	170	150.4	181.7
0	185.4	242.4	233	246.7	210.3	226.9	214.4	260.6	203.6	192.7	237.8	179.9	222	191.2	226.8	218.9	173	214.8	224.4	217	198.6	199.5	198.8	189.6	171.9	181.1	188	176.8	183.2	128.1	159.4	233.2	213.5	159.3	178.7	195.2	219.6	176.9	183.4	166.1	180.6	208.2	198.5	175.6	177.9	184.8	194.5	169.2	199.4
23	409	347.8	372.3	338	381.2	354.4	497.5	402.1	352.8	355.8	427.2	348.2	342	397.2	389.2	286	357.5	337.8	288.5	281.1	228.6	322.5	265	244.2	278.5	286.4	206	247.2	252	247.1	275.6	242.1	200	251.1	216.5	167	201	193.2	242.1	179.1	234.4	260.4	198.1	193.4	275.5	231.1	212.9	265.4	215.5
0	233.4	190.4	241.2	219.7	191.1	213.2	198.5	211.2	207.5	215.5	243.2	244	212.7	232.3	871.7	936.8	966.3	923.3	981.2	859.8	822.5	909.2	859.3	841.8	813.2	701.4	392.4	340.2	316.3	262.8	270.8	295.7	243.8	271.3	213.9	203.9	221.8	211	227.2	206	196.8	226.7	186.2	191.8	186.3	219.2	191.5	200.7	179
0	164.6	161	210.4	235	196.9	186.5	159	226.5	141.2	163.8	179.5	171.5	171.2	160	178	168	187.1	200.4	197.1	180.3	167.4	172	179.3	193.1	143.5	165.5	181.6	178	177.5	191.5	226.7	165.5	146.6	141	181.5	182.5	165.5	162.1	158	201.5	166.6	159	142.5	190.8	185.6	220	176	193.5	154.5
0	NaN	NaN	NaN	NaN	NaN	NaN	NaN	NaN	NaN	NaN	NaN	NaN	NaN	NaN	NaN	NaN	NaN	NaN	NaN	NaN	NaN	NaN	NaN	NaN	NaN	NaN	NaN	NaN	NaN	NaN	NaN	NaN	NaN	NaN	NaN	NaN	NaN	NaN	NaN	NaN	NaN	NaN	NaN	NaN	NaN	NaN	NaN	NaN	NaN
24	217.9	183.2	162.8	195.8	229.6	203	179	175.1	208.8	164.2	240	186	192.7	192.1	164.3	159.3	194.5	184.3	158	174	195	180.5	188	195.5	145.2	157	168.9	170.2	231.8	197.5	173.3	204.9	198.4	162.4	170.2	217.8	171.2	177.3	224.7	219.6	197.3	181.7	190	172.8	198.2	206.7	247.7	213.4	191.3
0	196	156	226.2	177.2	159.9	181.2	170.6	168.6	110.6	165.5	123.5	161.8	154.5	144.8	149	134.1	139.4	151.3	177.5	134.2	132.7	119.5	163.5	143.3	128	137.7	132.3	130.9	142.8	120.9	156.9	124	127.5	138.8	116.3	190.3	140.6	96.4	128.8	156	166.5	144.5	154.5	140	131.1	113	133	153.2	130.6
25	768.9	703.5	276.5	245.5	212.6	150.6	201.6	157.7	212	157.5	341.4	263	173.5	277	128.5	289.6	144.6	263.1	270.2	125.9	180.4	148.1	338.4	344.4	155.5	304.6	115.1	120.3	175.1	170.6	132.8	111.6	433.2	114.7	211.8	257.5	291.6	447.2	373.2	327.2	349.5	316	274.2	308.7	267.8	301	290.5	213.2	282.2
0	156	138.7	184.7	128.7	120.1	131.9	147.2	118.1	136	161.5	114.4	138	126	121.1	108.3	106.3	125.2	132.3	140.5	139.1	111.7	129.5	121.1	131.6	245.8	437.6	475.1	476.3	557.7	472.8	538.2	549.5	435.3	380.5	468.1	323.8	197.9	194.2	171.4	171.7	168.6	126.2	121.6	118	154.9	139.6	147	135.2	137.7
0	265.8	277	226.1	232.8	203.8	262.5	218.5	221.8	202.9	214.2	230.7	202.2	244.5	218	196	195.5	258.3	202.1	180	241.5	212.6	201.7	266.3	236.5	242.6	235.7	215	254.5	212.9	220.6	227.6	226.2	228.4	214.5	202	226.6	182.5	178.8	200.2	208.1	189.1	212.7	222.8	212.1	198.9	203.2	238.6	237.1	238.6
0	NaN	NaN	NaN	NaN	NaN	NaN	NaN	NaN	NaN	NaN	NaN	NaN	NaN	NaN	NaN	NaN	NaN	NaN	NaN	NaN	NaN	NaN	NaN	NaN	NaN	NaN	NaN	NaN	NaN	NaN	NaN	NaN	NaN	NaN	NaN	NaN	NaN	NaN	NaN	NaN	NaN	NaN	NaN	NaN	NaN	NaN	NaN	NaN	NaN
0	111.1	118.2	118.2	149.8	131.4	115.8	141.2	116.2	149.5	128.7	131.5	140.9	114.8	113.8	113.3	120.5	157.8	135.2	124.1	149.2	116.4	118.9	135.6	118.4	90.98	172	122.4	117.8	127.7	132.9	142.4	99.95	129	102.5	114.7	119.3	78.41	106.9	78.69	93.15	102.7	131.3	105.7	102.5	NaN	NaN	NaN	NaN	NaN
0	215	241.3	249.1	244.3	248.8	247.4	243.9	237.2	192.6	249.6	246.1	243.4	252.9	234.2	215.9	209.9	203.3	236.6	203.4	184.4	180.4	192.8	197.2	188.7	204	197.9	204	174.1	160.9	165.1	183.5	161.5	176.4	151.8	171.4	163	158.5	174.6	150.1	165.9	181.7	165.7	129.2	170.5	166.8	176.3	151.1	179.6	148.5
0	154.5	160.2	159.7	115.3	118.3	128.6	140.7	131.7	147.3	126.9	110.2	146	158.7	128	122.7	134	109.1	98.72	125.5	114.3	135.8	118.5	140.9	111.1	131.3	NaN	NaN	NaN	NaN	NaN	NaN	NaN	NaN	NaN	NaN	NaN	NaN	NaN	NaN	NaN	NaN	NaN	NaN	NaN	NaN	NaN	NaN	NaN	NaN
26	395.1	426.6	496.1	221.6	286.4	246.6	306.8	270.5	294.5	241.5	280.3	278.8	256.2	334.2	290	257.3	254.9	227.8	253.7	253.5	295.9	283.7	242.8	280.5	225.5	307.4	225.3	229.1	245.1	188.6	221.9	212.3	251.6	198.1	179.1	200.4	200	210.3	217.3	136.9	198	149.7	177.9	193.4	228.7	124.9	155.1	143.4	160.7
0	166.2	219.1	176	197.3	189.7	238.4	246	170.2	204.2	191.5	162.3	213	184.7	200.2	185.2	223.5	197.9	207.9	205.7	219.3	238	196.7	200.1	179.3	218	193	201.5	188.5	203.3	197	172	224.2	209	221	203.3	196.7	167.8	200.6	173.9	215.6	203.2	173.9	206.8	164.2	198.4	197	214.9	171.5	216.8
0	140.7	122.1	94.26	153.8	107.3	152.4	147.7	128.7	157.6	101.8	67.02	123.6	137.3	172.2	117.1	110.7	98.45	95.9	128.3	120.3	78.44	134.7	129.8	174.9	165.6	69.25	53.66	NaN	NaN	NaN	NaN	NaN	NaN	NaN	NaN	NaN	NaN	NaN	NaN	NaN	NaN	NaN	NaN	NaN	NaN	NaN	NaN	NaN	NaN
0	265.4	206.9	208.9	271.1	193.1	233.8	212.9	179.7	211	265.7	197.1	174.7	187.2	217.7	246.8	200.5	199.7	203.4	211.8	202.8	193.9	185.7	231	181.3	188.8	195.5	184.4	214.5	195.5	184.7	199	213.7	156	228.7	199.1	184.3	189.6	179.8	169	176.1	187	228.4	202.9	199.5	197.4	212.2	173.4	205.8	173.4
0	NaN	NaN	NaN	NaN	NaN	NaN	NaN	NaN	NaN	NaN	NaN	NaN	NaN	NaN	NaN	NaN	NaN	NaN	NaN	NaN	NaN	NaN	NaN	NaN	NaN	NaN	NaN	NaN	NaN	NaN	NaN	NaN	NaN	NaN	NaN	NaN	NaN	NaN	NaN	NaN	NaN	NaN	NaN	NaN	NaN	NaN	NaN	NaN	NaN
0	121.8	128.5	114.7	170.4	172.7	124.8	127.1	139.4	160.6	106.4	108.3	136.1	127.1	120.1	138.3	135.3	114.6	115.8	103.3	126.9	100.7	140.4	142.5	100.3	97.46	134.1	94.09	100	97.5	106.1	NaN	NaN	NaN	NaN	NaN	NaN	NaN	NaN	NaN	NaN	NaN	NaN	NaN	NaN	NaN	NaN	NaN	NaN	NaN
0	172.7	223.5	249.3	232.7	180.3	202.1	176	204.8	195.8	208.6	232.8	185.9	233.7	185.7	230.9	176.6	193.1	219.8	214.9	207.6	167.6	198.6	167.9	203.9	185.4	201.4	178.9	174.9	157.9	196.7	176.1	171.4	193.7	191.5	182.2	208.5	184.7	211.7	151.7	172.4	202.5	224.1	190.3	217.7	189.4	178.9	190.9	174.1	185.4
0	527.5	583.2	718.2	570.5	616.8	506.5	527.8	461	496	466.8	333.5	320.8	316.1	322.7	277.6	313.6	272.6	271.7	261.1	255.6	254.1	276.4	267.3	252.7	259.7	234.1	215.2	275.1	219.1	264.7	249.6	237.7	207.8	212	207	231.8	239.4	232.6	227.9	201.9	219.6	216.2	204.9	174.5	188.6	158.8	190	208.1	206.4
0	125.7	NaN	NaN	NaN	NaN	NaN	NaN	NaN	NaN	NaN	NaN	NaN	NaN	NaN	NaN	NaN	NaN	NaN	NaN	NaN	NaN	NaN	NaN	NaN	NaN	NaN	NaN	NaN	NaN	NaN	NaN	NaN	NaN	NaN	NaN	NaN	NaN	NaN	NaN	NaN	NaN	NaN	NaN	NaN	NaN	NaN	NaN	NaN	NaN
27	258.2	154.5	141.2	197.8	176.1	199	176	169.7	135.8	163	111.9	147.1	144.2	152.9	130.2	141.5	138.6	126.1	98	139.3	132.8	109.9	93.17	137.7	123.9	142.2	108	100.5	127.5	113.6	122.9	114.4	77.15	108.8	120.3	102	91.66	99.34	122.2	81.49	114.5	94.5	110.3	66.17	93	122.3	110.2	85.67	94.44
0	162.3	194.2	162.5	176.4	152.4	136	144	113.6	150	142.7	89.58	124.6	115.7	142.5	128.9	130.7	122.3	146.3	131.9	139	132.6	160.5	170.1	142.1	119.3	121.1	130.9	124	136.3	121.5	139.8	133.9	127.9	132.1	132.7	129.4	121.3	128.7	134.3	126.3	94.37	152.8	135.4	130.1	125.9	101.3	104.7	116.5	120.1
0	126.9	158.4	111.9	140.8	194.7	192.8	142.8	164.9	154.5	175.2	150.7	201.5	153.9	160	151.3	155.3	131	141.9	124.3	135	152.9	158	130.5	154.6	127	127.2	145.2	159.3	150.2	145.2	149.5	165.9	134.6	175.5	153	141.5	135.8	153	154.9	119.6	146.7	164.3	180.6	185.3	158.3	133.1	150.8	157.1	122.3
0	180.2	152.5	172.8	177.5	133	121	154.5	129	156.2	140.5	152.8	156	167.5	173.1	136.5	175	157.8	142.7	137.5	143.6	167.8	128.5	158	178.4	164.8	178	128.7	164.7	153.9	148.6	127.9	155.1	144.4	121	125	143.2	152.8	137.8	133.1	150.5	139.2	149.7	137.8	160.1	144.7	127.7	141	113.7	139.3
0	148.5	155.3	137.4	155	159.3	117	98.51	122.5	121.5	129.4	106.1	135.5	144.3	117.2	153.2	146	153.9	104.8	138.7	143.7	118.7	94.31	156.5	116.1	142.3	141.9	139.1	156.4	198.6	118.7	127.8	85.94	142.2	145.2	127	102.8	120.7	168.9	144.9	127	136.8	120.4	113.1	136.9	108.6	141.2	126.7	130.5	80.54
28	241.3	145.2	213.1	185.6	179.3	187.6	187.5	172.5	173.9	148.2	170.3	161.3	121.3	150.6	142.2	206.5	176.6	117.1	142	123.3	110.9	187	138.2	160	141.5	163.7	139.8	129.2	172.4	145	104.2	148.6	150.9	174.1	155.8	123.2	129	131.8	146.5	153	113.1	116	139.2	110.8	159.5	112.5	106.2	160.3	108
0	142.2	142.6	163.9	139.2	145.4	169.6	139.8	126.4	109.4	152.4	166.1	167.8	141.8	142	122.6	114.5	92.26	158.3	137	170.7	124.1	130.8	121.6	130.3	129.6	102.2	146.1	123.1	98.34	97.12	112.1	145.1	120.6	137.4	131.9	112.6	126.7	102	111.1	120.2	121.6	115.2	146.6	109.7	156.5	107.5	116.6	137.1	87.71
0	155.4	129.5	160.2	138.5	162.3	148.1	143.1	146	135	106.1	117	148.7	150.8	132.4	141	138.2	129	135	82.99	113.2	130.8	168	128.4	115	125.9	127.1	119.9	117.2	133.5	126.4	136.4	118	110	119.7	114.5	135.1	121.1	122.2	139.1	138.2	121	134.4	109.4	130.7	132.5	140.1	118.2	127.6	138
0	180	124.5	144.3	126.7	144.4	144.5	123.2	109.8	148.9	94.5	155.5	144.6	132.6	117.5	140.3	136.5	151.8	116.1	115.5	104.6	84.36	108.9	111	111.1	136.3	119.6	132.7	129.5	126.1	100.5	128.5	119.1	138.2	110.5	136.5	158.6	141.8	118	107	137.2	123	121.8	127.1	124.8	147.3	131	151.4	129.5	117
29	173.6	184.2	133.9	145.2	154.5	139	135.2	167.8	155	167.9	169.5	160.5	190.9	157.5	123.5	121.8	145.7	161.6	159.7	183.4	279.8	571.4	682.4	623.6	709.4	549.1	679.7	665.8	523.8	686.1	580.1	663.9	584.5	477.2	255.6	169.8	162.3	188.2	160	122.4	134.1	144.3	148.2	149.5	156.8	127.5	129	164.5	142
0	200.7	174	136.8	192.1	173.1	179.1	184	225.1	136.1	140.6	163.9	144.3	208.8	181.6	174.6	159.3	155.6	145.1	136.4	139.6	159.1	131.8	131.3	179.1	162.9	183.6	165.1	124.4	136	103.8	115.4	151.6	125.2	140.2	144.7	166.3	149.6	156.9	135.9	124	159.2	154.6	130.3	169.3	152.7	140.4	174.8	152.8	214.2
0	150.3	219.8	151.4	178.7	135.9	163.2	208.7	139	158.1	168	141.9	163.2	163.5	173.2	134.9	160.5	185.8	137.2	150.6	127.2	122	201.3	212	135.3	151.2	121.4	162.4	137.3	121.5	138.5	159.4	104.9	138.5	131.2	142.3	123.3	176.4	141.1	267.6	903	911.6	847.7	946.4	949.3	890.2	957.9	943.8	892.8	986.7
30	155.5	125.5	133.3	168.2	121.5	111.3	147.8	139.1	121.3	147.1	133.6	152.7	131.6	125.6	122.5	124.8	135.5	123.7	165.9	122.8	146.7	133.6	119.2	147.7	137	136.6	136.6	112	140.3	143.9	120.3	130.8	148.7	125.8	117.1	114.8	104	96.83	113	129.4	103.5	114.5	124.5	130.5	114.8	149.4	118.7	109.7	124.5
0	173.9	216.1	238.3	210.1	242.9	203.8	208.5	227.1	208.1	183	143.2	192.8	158.3	161.7	155.4	158.5	124	165.1	169.5	163	152.4	149.8	171.5	144.2	120.3	131.9	152.4	163.2	155.4	162	146	155.5	127.1	177.1	128.3	178.5	134.2	160.4	134.5	143.2	168.3	136.4	141	131.6	140.3	131.3	167.5	108.8	122.3
0	137.9	142.6	137.5	131.2	82.76	157.5	94.17	146.6	129.9	111.7	154.5	118.1	152	135.3	159.9	144.1	148.7	133.4	124.6	151	148.3	148.5	103	135.9	143.5	133.7	130.1	107.1	142.8	131.5	115	143.4	147.3	119	137.9	118	124.4	132.8	115.5	138.1	136.9	145.9	121.9	118.2	121.2	110	162.9	154.8	104.9
0	157	167.3	201.8	151.8	145.5	142.5	137	132.4	160	123.5	154.9	125.6	143.3	80.46	170.4	115.8	139.2	122.7	142.1	141.5	157.1	130	135.4	141.6	190.2	140.7	143.3	129.6	162.1	157	140.5	125.3	164.7	133.8	125.8	136.5	143.9	150.5	126.7	167.2	151.1	117.3	138.2	173	153.2	129.5	151.2	116.5	110.5
0	133.6	129.8	141.7	165.4	178.4	143.8	153.6	145.7	154.5	136.9	125.6	149.9	112.7	127.3	185.5	138.7	123.2	120.5	146.8	128.9	157.7	112.1	124.3	118.5	167	132.6	104	123.9	110.6	144.1	116.1	137.6	113.8	144	129.7	139.7	131.3	146.4	129.1	134.5	144.2	139.9	132.5	119.3	141.2	144.8	102.2	122.5	153.7
31	816.8	873.8	913.7	918.9	975.3	1076	744.7	995.8	963	797.8	912.7	935.4	842.2	898	855.2	986	851.5	896	1003	1044	839.7	969.8	867.4	819	857.5	889.8	1116	1025	1129	1040	1072	973.7	1146	1056	1031	717.6	869.1	959.5	942.5	919.1	965.5	1124	1185	963.6	963.1	995.6	1072	1222	684.5
32	193.2	160.5	140.3	152.5	151.9	159.9	154.7	149.4	132	153.2	124.5	134.2	181	145.2	134.7	162.7	169	120.5	118	142.5	147.3	125	145.5	125.2	151.3	127.2	149.5	109	115.9	135.8	148.9	129.8	144.7	129.9	146.7	174.5	121.1	114.2	130	133.1	90.54	129.2	130.1	117.5	147.3	112.7	135.7	117.1	127.5
0	226.9	200.6	187.1	179.3	191.8	181.5	176	161.7	199.7	161.2	191	150.1	167.5	170.3	136.7	135.6	133.5	124.8	141.2	134.6	103.5	129	136.8	133.9	127.6	164.6	126.8	123.1	143.1	189.4	138.5	144.6	153.9	122	148.4	152	148.5	169.2	130.3	145.7	154.1	178.9	140.3	160.1	146.9	171.8	161.3	183.8	121.2
33	189.3	143.3	162.1	163.2	151	134.8	132.5	162.8	165	151.5	153.9	139.5	161.5	141.6	143	109.6	142.6	126	130.8	118.8	178.5	142.3	152.1	142.5	140.2	164.7	146.8	148.6	155.1	149.2	163.1	149.5	113.1	153	135.4	128.4	144.5	140.5	163	150.4	143	161.1	137.4	140.1	135.7	160.7	157.8	162.5	367.3
34	220.6	259.2	200.2	176.5	208	175.3	167.8	215.5	145.7	209.5	187.3	194.4	174.5	171.8	181.8	169.6	151.4	165.2	138.9	155.1	182.8	199.9	155.3	153.4	178.6	159.4	137.5	156.7	130.9	151.4	347.8	945.7	967	863.2	850.7	906.6	951.1	939.4	952.2	911.3	980.3	912	846.2	819.5	516.8	795.3	758	703.4	553.3
35	196.7	211.9	158	163.4	181	169.6	119.3	144.8	137	153	144.7	118	115.6	130.1	89.71	115.3	125.8	106.6	124.9	130.1	109.6	114	140.4	112.9	111.1	102	145.3	156.1	131	98.77	126.9	119.6	113.3	131.6	111.4	143.1	108.9	129.1	151.9	138.5	124.4	109	131.3	132.7	139	131.8	124.7	118.7	129.8
0	128.1	138.4	181.1	133.6	122.9	123.8	116.3	137.3	115.2	117.7	116	136.9	106.9	107.9	131.3	119	128.3	103.9	141.5	110.4	124.7	136.9	110.8	114.2	124.2	118	138.5	103	116.7	137.9	122.3	137.3	94.5	92.44	105.9	96.93	NaN	NaN	NaN	NaN	NaN	NaN	NaN	NaN	NaN	NaN	NaN	NaN	NaN
0	182.8	167.1	205.1	166	212.2	181.6	176.4	207.1	195.6	209.1	185.4	166.1	165.2	184.2	135.7	219.5	193	155.4	197.8	218.6	215.8	210.1	169.4	194.7	192.1	185.5	161.9	170.6	193.9	190.5	195.8	175.2	171.9	206.1	175.8	210.1	216.2	151.6	136.2	204.9	165.2	197.4	221.7	194	205.8	151.6	163	142.8	160.2
36	174.2	217.9	176	136.5	133.1	141.4	136	171	183.9	144.6	180.1	125.5	161.8	106.1	118.5	161	135.5	91.84	109.5	140.8	143.7	162.5	171	115	119.1	183.3	121.6	128.7	117.4	127.1	103.3	83.68	127	110.1	108.1	90.78	97.88	78.72	112.6	109.5	77.5	116.6	100.6	84	129.2	98.96	142.7	116.5	115.5
0	137.2	184.2	174.9	151.4	197	154.5	177.4	163.2	106.9	165.4	139.8	150.4	173.8	128.6	137.3	135	137.8	139.4	167.5	125.2	174	156	162	141.5	158.5	129.5	132.6	162.5	143.3	127.4	141.4	104.2	148.2	159.9	151	140.7	144	157.5	160.9	138.1	164.4	146.8	117.9	132.3	170.9	158.8	134	164.5	111.5
0	135.8	147.6	164.7	174.4	183	156.6	152.4	156.6	184.1	168.9	171.4	161.5	189.8	141.9	178	166.8	173	174.2	202.2	148.3	170.1	143.3	156.9	169.8	131.9	165.2	155	153.6	143.8	150.8	133.1	137.3	125	129.5	138.1	116.8	151.1	133.4	130.1	148.6	141.3	171.6	139.4	112.6	177.5	148.1	140.6	147.8	121.3
0	176.8	126.5	149.9	153.9	150.4	110.8	164.3	164.8	144.7	131.1	154.3	185.4	143.2	130.9	154.7	134.5	128.4	175.7	141.1	144.8	144	122.5	127.9	92.97	135.3	143.7	117	102.5	169.1	100	123	122.1	109.5	147.7	130.5	124.4	114.4	113.2	116.2	133.1	119.9	147.4	107.9	109.4	125	140.1	149.3	125.3	130.3
0	169.9	170.1	167.6	146.4	147.3	160.3	138.7	157.5	182.4	130.1	141.9	161.8	145.3	197.5	137.9	148	133.9	140.1	149.7	172.9	158.2	155.2	144.9	160.1	147	170.8	145.8	137.3	155.3	127	163.5	156	136	145	154.8	150.8	175.9	147.5	175.2	146	153.9	148	144.9	135.4	140.5	146.5	137.5	132	133.8
37	143	93	121.7	192.8	177.8	105.4	75.06	121.4	95.18	111.2	148.8	90.27	97.53	106.6	93.75	90.5	121	137.7	89.32	82.27	78.5	127.1	120.7	119.3	103.5	75.08	58.68	87.08	123.1	84.69	76	93.29	168.9	113.2	120	47.61	78.18	85	72.58	112.9	90.42	85.88	82.69	87.96	80.51	97.02	103.1	68.61	84.73
38	209	181.5	147.5	155	215.5	174	184	158	164.5	167.5	168.5	125.5	152.5	133	174.1	173	143.9	153.1	179.4	179.5	164	153.8	161.5	150.1	179	147.4	130.2	149.9	161	128.6	170.4	135.5	174.1	122.3	169.3	158.3	130.1	127.3	157.6	114.8	146.8	167.3	152.3	137.2	132.6	144.8	136.8	108.1	126.5
39	167.1	133.4	132.1	165.4	148.5	169.6	173.6	140.4	146.6	165.7	144.6	157.4	116.6	139.7	153.1	135	129.3	148.5	124.3	144.9	118.2	134.7	132.6	189.6	143.1	153.1	120.1	174.4	165	134.3	124.6	124.4	128.7	139.1	153	120.9	142.1	134.3	137.7	126.4	103.5	106.2	159.9	121.6	136.9	166.7	113.4	120.5	105.6
0	218.6	227.8	165.1	191.5	209.5	189.4	173.7	147.1	167	191.8	171.8	225.6	201.2	211.3	229.3	223.8	219.6	216.5	172	185.7	149.6	172.4	193.4	163.9	149.9	145.4	167.8	168.2	211.9	165.6	192.6	221.4	175.2	190.8	168.8	184.4	214.6	170.9	180.9	208.4	156.6	164.8	173.4	147.2	157.6	168.6	167.6	194.5	193
0	198.5	154	175.8	175	180.5	207.9	155.1	185.1	158.7	149.8	163	164	140.3	167.7	182	132.3	159	141.2	133	158.7	169.7	134.9	180.8	140	171.9	197.2	150.3	201.7	145.5	144.5	131.7	186.7	145	159.8	125.3	154.3	159.2	150.5	172.7	154.7	107.5	139	132.2	161.6	133.8	295	493.6	556.3	542
0	164.5	180	172.9	148.2	135.1	156.5	231.1	120	132	177.5	158.5	146	136.6	126.5	120	165	144	142.5	147.9	155.1	138.5	151	145	114.9	127.5	165.1	123.5	137	147	129.9	140.1	130	98.05	159	114.9	93.08	112.6	149.6	127	129	113.5	132.5	145	136	125	132.5	127.5	87.49	109.5
40	120.9	141.2	130	105.3	129.8	124.4	138.9	113.5	108.6	125	144.1	107.5	112.5	142.5	119.4	136.4	131	107.5	151.4	143	127.1	147	126	110.4	110.4	126.5	105.6	119.6	126.9	92.46	152.7	118.4	126.3	120.5	134.9	94.57	114.7	109.2	120.7	118	113.8	118	113.2	118.5	98.68	114.4	135.2	119.4	83.26
0	140	141.2	157.1	151	132.7	155	129.7	101.7	112.4	164.6	123.9	132.5	178.6	143.6	138	124.9	101	133.4	173.1	141.5	140.9	162.2	131.8	170.1	115.4	110.9	129.3	153.8	135.5	129.9	107.6	144.5	149.9	125	114.1	104.4	111.6	102.8	136.3	92.33	138	123.7	103	134.7	105.3	108.7	117.6	118	82.19
41	173.3	169.8	160.1	158.1	157.6	159.5	143	104.8	143.4	150.1	116.6	157	140.5	128	187.1	95.09	134.6	179.6	109.6	132.5	150.5	152.2	155.4	129	147	141	111	149.5	113	155.6	141.8	124.1	128	151	145.7	121	120.8	128	163.2	166.8	132.8	100.9	170.2	143.6	118.5	161.2	124.3	131.6	136.6
42	138.9	193.3	175	200.9	152	170.1	161.7	138.5	138	143	166	144.7	157	165.5	138.7	164.5	155.5	139	162.7	150.5	206.1	163.5	146.7	142.6	158.1	111	155.1	181.2	146.8	139.1	137.8	162.2	140.1	123.8	123.7	178.7	125.5	132.8	144.9	102.6	157.5	122.7	140.7	138.6	124	145.8	140.4	131.3	137.8
0	164.3	185	182.3	205	181.4	195.4	196.3	187.1	149.9	150.4	175.1	152	209.8	213.5	234	179.3	183.6	148.5	196.6	174.5	187.3	131.9	170.8	168.5	175	NaN	NaN	NaN	NaN	NaN	NaN	NaN	NaN	NaN	NaN	NaN	NaN	NaN	NaN	NaN	NaN	NaN	NaN	NaN	NaN	NaN	NaN	NaN	NaN
0	215.1	263.6	260	232.6	212.3	240.1	177.3	211.9	229.3	194.3	204.3	227.3	227.9	212.7	201.5	213.5	208.2	164.5	198.5	186.2	203	190.4	243.4	234.4	187.4	185.3	200.4	179	193.9	216.7	218.3	210.2	203.2	212.6	189	165.8	194.4	199.2	211.7	164.6	197.2	169	187.9	162.6	162.5	203.8	169.5	179.7	174
0	179	145.3	147.6	198	166.7	192.2	140	148.9	170.2	189.6	160.1	137.8	160.1	163.3	161.4	149.1	179	146	137.5	155.5	165.7	179.8	125.9	137	141.5	116.6	144.3	120.1	158.1	142.7	180.5	148.5	160.2	178	169.2	134.7	132.4	101.1	134.5	121.7	135.5	118	136.9	171.5	169.8	163	185.1	129.5	146.6
43	183.2	176.9	156.4	133.5	195.4	184.9	170	134.9	142.9	163.9	185.1	175.5	146.9	157.7	131.3	118.9	164.8	134.6	120.1	168.8	109.1	122.6	163.7	110.3	138.7	157.9	136.4	142.5	123.7	118.8	157.8	125.9	136.9	140.4	150.2	122.6	127.7	109.9	122	168.3	118.1	326.7	415	547.3	739.5	900.5	869.1	757.5	860.1
44	154.5	150	204	167.9	190.5	212.6	155.1	174.2	182.7	188.1	165.5	154.1	139.9	183.3	134.5	163.9	184.2	153.9	156.4	166.1	162	129.7	124.5	158.2	144.2	137	192.2	122.3	139.2	163.7	144	159.4	143.2	154.8	131	144.7	167	182.8	175.6	149.9	135.3	156.3	155.4	156.1	499.6	551	623.5	574.5	593.9
45	195.5	209.9	193.5	198.4	213.8	252.9	215.4	264.5	259	268.4	295.4	266.8	291.5	235.5	167.5	181.9	204.3	199.5	209.6	194	370.3	737.6	762.4	774.9	721.9	702.4	506.9	597.1	674	600.4	662.4	560.4	700.2	812.4	437.9	297.4	326.9	244.4	279.8	240.8	270	263.3	238.2	209	266.4	232.3	237.3	246.2	291.4
0	148.9	183.7	195.3	180.7	210.2	208.7	167.1	158.1	169.1	160.7	178.5	152.5	179.7	153.6	163.9	172.6	176.5	124.9	169	145.1	135	165	148.1	169	183	180.4	157.5	200.5	171.9	132.5	110.3	138	171.1	148.1	161.8	133.5	172	180	155	159	151.5	215.7	129.4	136.9	188.4	162.9	162.9	148.3	162.6
46	224.6	273.7	243.7	211.1	193.1	273	231.3	280.1	220.1	215.6	201.7	206.2	181.6	240.3	246.5	186.3	236.1	236.1	221.2	731.6	1115	1048	1048	1081	1061	1193	1201	1078	1060	796.1	545.9	452.4	409.6	421.7	362.4	334.4	300.1	298.6	270.6	281	200.1	229.5	234.5	198.6	192.6	227.1	233	182.9	174.6
0	300.4	275.6	288.8	286.4	305.5	244.1	257.5	251.2	226	250.3	174.5	249.4	232.8	267.3	251.9	258.9	276.5	260.1	303.9	230.4	250.9	252.5	254.9	250	246.6	210.8	232.8	199.1	223.6	192.6	223.4	230.1	204.1	206.3	260.5	276.7	242.7	236.1	250.7	272.9	272.9	210	201.3	241.3	204.6	214.2	239.2	246.9	256.1
0	190.9	135.2	154.5	176.8	151.5	206.5	150.9	165	166.3	153	166.5	163.2	184.4	139.8	157	184.3	150.2	178.6	154	191	185.4	157.4	159.3	173.8	143.7	123.8	163.2	200.4	148.7	183.1	174.9	143.3	177.2	147.5	132.3	140.1	132.9	143	181.2	175.2	139.4	160.5	131.5	134.1	156	164.4	177.4	156.3	118.1
0	186.5	205.5	203.3	220.3	236.5	188.8	191.8	193.6	157.3	184.3	214.9	197.9	129.2	173.5	171	196.8	176.9	216.8	193	195	170.2	153.4	183	179.8	157	220.1	215.7	197.9	157.9	197.2	181.4	179.8	189.4	177.7	168.8	167.8	161.7	159	127.2	157.4	171.6	160.3	193.7	165.4	173.9	176.6	159	184	185.6
0	158.2	165.2	166.9	162.2	152.8	127	162.8	131.1	152.6	157.7	151	153.7	140.2	169.4	140.6	159.4	159.8	118.1	124.1	147.2	128.5	165.2	131.8	123.2	140.9	167.1	144	171.2	170.8	134.7	152.2	150.3	181.4	152.7	156.6	118.3	140.8	165.5	118.8	142.6	128.8	135.8	114.9	126.8	113.7	134.2	126.5	156.3	128.6
0	231	161.1	184	209.1	170.6	167.1	196.9	142.5	167.4	186.6	157.1	172.1	160.5	160.5	177	184	161.1	172	163.1	184.5	190.6	185.9	215.4	188.1	190.8	167.7	570.3	847.9	741.3	835.8	830.3	691	858.2	676.9	763.4	734.2	480.3	376.2	289.2	209.8	202.3	210.1	205.2	251.8	219.9	180.7	204.1	191.8	178.2
0	274.8	238	196.3	254.7	291.1	211.6	201.1	262.1	224.3	215.6	233.1	262.6	191.1	229.4	225.4	271.4	248.2	233	194.3	233.8	243.2	238.9	177.6	206	200.6	206.4	180.4	172.4	171.4	222.8	236.4	228.2	156.2	180.8	228	187.4	259.1	240.5	191.2	316.3	253.1	191	262.3	223	289.8	268.6	267.7	238.5	272
47	198.4	128.5	146	160.1	138.3	121.5	126.6	152.6	132.8	162.8	157.9	128.4	136.9	161.5	145.9	160.5	181.6	153	160.5	135	150.5	134.3	156	151	122.3	119.8	165.8	111.5	150.9	123.6	147	150.3	603.5	750.1	807.5	772.4	758.5	710.9	648	601.9	568.5	672.3	315	226	212.4	265.8	204	194.7	169.9
0	196.1	169.2	192.5	173.7	183.1	151.1	170.1	150.6	191.9	164.2	147.5	142.1	164.6	192	150.1	159.9	165.6	170.5	164.5	172.1	178	180	207	164	139.1	171.9	148	195.9	179.9	166.5	229.5	169.5	167.9	191.1	192.6	161.1	172.9	128.5	189	184.2	194.1	171	213.4	214.6	232.4	189.5	242.1	939.1	838
0	916.8	747.9	894.7	811.1	731.7	879.8	630.5	491.5	567.1	445.1	653.6	570.5	492.5	626.8	563.5	621.5	420.1	418.9	255	319.5	199.2	189.9	241.5	175.9	200.8	NaN	NaN	NaN	NaN	NaN	NaN	NaN	NaN	NaN	NaN	NaN	NaN	NaN	NaN	NaN	NaN	NaN	NaN	NaN	NaN	NaN	NaN	NaN	NaN
48	218	153.2	186.9	202.1	183.1	164.2	156.5	182.4	176.9	140	172.2	170.1	168	197	181.3	188.7	207.3	220.2	179.7	196.5	214.3	195	189	374	592.5	610.8	645.2	686.4	610.7	565.5	620.3	632.3	776.7	728.4	763.9	1005	977	913.1	996.4	1047	994.5	891.7	876.2	937.3	1023	1206	1186	1261	1241
0	270.7	244.9	265.3	251.2	254.3	323.1	266.7	268.2	270.7	236.7	240	221.5	240.7	335.6	955.7	955.5	900.5	869.7	958.2	930.9	843.2	807.5	889.9	957.6	1012	719.4	526.2	557.7	491	420.4	359.8	370.2	347.7	310.2	321.2	340.3	322.4	308.9	268.4	301.9	295	299.8	257.8	295.9	230	242.2	243.7	234.5	253.2
49	207.9	222.9	263.2	230.7	224.3	240.1	252.2	248.6	225	245.6	237.8	236.6	265	218.3	295.8	278.9	768.8	1073	1174	1119	1151	1030	1072	1182	1089	1008	903.3	658.5	573.4	496.9	430	336.4	361	311.6	263	267.5	282.8	317.1	233.7	295.7	305.6	299.9	268.3	309.7	306.1	276.3	277.9	333.8	274
0	189.3	178.5	188	198.8	221.7	166.8	187.9	187.1	166.3	249.6	152.8	167.6	167.6	194.8	153.1	143.7	163	131.9	129.5	161.7	161.2	147.3	151.8	146.5	172	145.6	186.9	200.4	176.5	164.8	147.5	161.4	217	165.4	150.8	154.2	193.6	116.7	175.9	213.5	195.5	192.8	176.6	140.4	198.4	153.4	174.3	142.2	164.3
0	224.4	219.2	189	225.7	207	211.7	237.8	197.1	254.5	234.7	281.5	224.7	247.9	271	241.8	227.2	274.5	239.6	245	195.7	207.7	193.2	198	200.2	212	193.6	186.6	164.2	194.1	194.4	204.8	203.1	202	223.8	190.3	197.8	194.2	234.6	212	213	180.2	245.6	153.5	185.7	201	159.4	179.9	165.1	194.5
0	126.1	130.8	164.4	137.8	104.1	158.4	107.5	128.5	160.5	92.41	106.5	417	431.5	392.1	480.5	431	418.1	484.6	318.2	330.4	362	301.3	298.4	273.6	201.2	219.1	155.1	153	169.1	143.6	159.5	132.6	127.5	131.6	219.2	143.7	192.3	167.6	131.5	142.8	176.3	168.5	118	142.4	164.3	136.3	138.2	144.4	116.3
50	630.2	452.7	727.8	801.8	750.2	681.3	775.8	647.9	587.4	499.3	312.9	382.9	303.3	322.4	306.4	279.4	264.1	210.2	221.7	220.1	171.7	215.4	217.7	241.9	202.1	187.3	207.5	205	189.2	152.8	184.2	271.3	158.6	258.6	206.5	199.7	232.5	258.1	186.5	192.9	257.1	232.1	233.4	181.6	253.2	220.7	303.8	682.6	727.6
0	146.7	172.4	154.5	197.7	187.7	151.1	161.1	144.8	177.5	183.7	182.2	158.4	149.5	168.5	160.7	170	177.1	182.1	182.9	175.4	144.4	192.6	183.1	132.6	143.6	156.5	144	173.9	162	172.6	185.4	129.6	205	178.9	176.5	150.2	151.5	193.6	851.5	872.4	921.1	907.1	902.1	975.6	846.9	839.1	774	806.9	747.1
0	297.6	272.3	337.5	337.1	250.5	245	194.1	268.1	192.6	217.6	211	171.2	225.5	220	194	219.1	163.8	166.6	237	205.4	169.6	189.6	165.8	192.9	190.4	196.6	202.8	178.1	183.5	201.5	159.6	185.5	194.6	183.2	174.6	152.6	174.9	151.6	181.5	173.9	197.6	158.2	222.3	159.3	219	162.2	175.2	183.8	149.1
0	207.5	177.2	195.3	160.3	220.9	159	203.5	181.9	164.3	167.6	168.2	166.4	198.3	174	185	167.8	190.3	192.1	185.9	192	159.7	185.4	178	181.8	181.1	213.5	197.8	193.8	182.3	201.1	616.1	852.7	914.5	802.3	647.5	806.7	758.7	939.6	635.4	459.7	357.2	284.7	239.3	255.8	224	195.7	175.2	196.8	161.4
51	200.9	184.5	210.8	193.8	182.3	167.5	169.2	147.4	175.9	169.5	144.5	161.1	126.8	167.9	155.8	147	152.7	158.5	145.5	133.3	130.9	199.1	169.1	132.6	143.2	147.4	115.8	136.8	148.4	170.7	130.9	140.8	121.9	152.9	169.9	153.9	132.1	117.2	149.3	178.8	114.1	130	117.5	144.5	131.6	146	128	174	140
0	285.4	265.4	342.1	249.8	259.3	275.3	266.4	223.4	229.8	223.5	221.3	235.8	189.8	204.3	213.8	215.6	204.1	206.6	186.8	186.5	201.7	209.8	177	199.4	183	170.1	178.8	181.2	180	156.3	183.2	147.8	161.9	195.3	159.9	157.3	139.3	145.6	136.8	130.5	182.6	172.5	142.4	147.3	138.5	160.4	138.6	140.1	123.6
0	197.2	209.5	254.2	241.9	214.6	191.5	216.9	212.5	224.5	212.8	182.8	188.9	202.5	191.1	221.1	211.1	204.9	224	217.5	220.8	294.1	237	240	249.8	803.5	767.4	823.7	798.2	721.1	667.9	781.7	727.2	582	664.7	381.9	320.4	273.6	243.9	231.6	203.4	247.5	228.5	186.2	183.9	207.9	215.2	183.3	164.4	226.4
0	228.9	203.5	171	624	317.7	743.5	574.5	689.4	836	600.2	524.6	146.9	170.9	187.6	205.8	219.2	202	159.4	199.7	124.6	162.9	173	167.1	192.5	149.1	151.7	143.6	170.3	175.9	160.2	155.8	164.9	174.7	202	183.6	184.9	175.1	199	152.5	142.4	214.4	164.7	187.5	189.7	163.1	180.1	155.1	166.5	158.4
52	245.9	234.8	208.4	208.7	195.2	196.9	189.1	159.2	162.8	189.4	212.9	214.1	244.8	198.7	193.9	177.9	197.1	231.2	190.7	159.5	240.9	178.1	230.8	184.6	181.8	224	167.2	211.3	180.2	192.4	177.8	190.1	203.1	215.5	204.3	197	174.8	194	196.7	208.8	205	184.6	193.8	202.8	659.4	779.7	770.4	666.9	680.8
0	192.7	200.6	218.9	196.3	213.9	179.7	157.5	190.8	153.9	184.4	143.7	160.4	201.3	165.9	194.6	178.3	180.9	159.3	186.7	190	175.8	181.6	187.5	139.1	133.1	145.5	177.4	155.3	134.1	140.6	141.3	181	141.5	99.4	101.3	147.6	100.1	126.6	97.27	121.6	147.5	161.2	120.2	151.3	149.4	127.7	151.7	143.5	139.5
53	165.8	164.6	130.6	124.5	118.4	150.8	133.4	211	159	132	197	130	117	106.1	160.5	129.4	137	105.4	135.9	130.5	132.1	106.5	152.5	124.5	127.2	163.5	93.03	102	120.1	130.7	125.6	89.5	104.2	157.6	92.15	107.9	142	129.5	110.6	105	120	93.67	95.1	111.3	136.6	119.8	213.3	547.7	481
0	126.3	185.7	105.5	120	129.1	135.7	230.5	NaN	NaN	NaN	NaN	NaN	NaN	NaN	NaN	NaN	NaN	NaN	NaN	NaN	NaN	NaN	NaN	NaN	NaN	NaN	NaN	NaN	NaN	NaN	NaN	NaN	NaN	NaN	NaN	NaN	NaN	NaN	NaN	NaN	NaN	NaN	NaN	NaN	NaN	NaN	NaN	NaN	NaN
0	266.5	234.3	221.3	228.5	214.3	214.4	212.9	228.8	231.9	185.2	188.7	196	168.4	194.5	250.6	229.3	243.9	222.4	207.9	247.2	249.8	215.8	228.7	239.7	219.8	198	169.5	220.5	193.9	204.9	183.5	189.4	203.2	181.9	196.6	181.3	161.3	167.6	194.6	245.3	197.3	228.8	172.8	196.1	204.4	202.9	187.3	190.4	239.9
0	176	222	206.4	210.5	201.3	202.7	173.1	179.7	173	178	158.5	149.9	169.5	209.7	171.1	187.1	153.6	178.7	183.9	197.9	188.4	165.7	221.7	170.9	202.7	199.1	203.8	156.2	194.1	163.3	203.6	186.1	186.1	210.3	185.8	194.8	162.8	201	211.5	202.9	175.6	206.1	173.4	163.1	200.6	150.9	166.5	154.5	190.8
0	128.8	142.2	106	182	152	150.5	109.4	99.72	136.5	142.1	156.8	104.1	126	94.28	127.3	144.5	105	132.9	133.5	118.5	97.4	140.5	129.7	130	91.26	115.5	120.7	106.5	121.4	84.42	109.8	151.7	119.5	110.6	118.4	96.21	98.23	95.18	106.2	94.42	137	95.86	103.2	104.7	94.82	86.57	121.1	102.3	97.36
0	529.4	423.7	460.7	378.9	449.2	407	375.6	340.1	432	379.9	373.8	269.4	228.5	167.4	171.9	213.5	181.8	172	178.6	158.5	173.9	189.6	130.3	137	161.8	179.8	170.5	134.7	153.7	125.5	145.1	148.5	144.2	186.5	163.6	97	135.3	122.1	174.7	161.9	169.3	141.7	113	121.4	118.9	174.8	127.1	118.9	101.7
0	180.9	224.2	203.7	210.4	206.5	259.2	190.9	198.3	200.2	222.7	215.8	224.6	189.3	223.4	193.4	179	180.5	191.1	186	177.8	150.2	177.9	197.3	206.2	161.9	172.4	173.5	174.5	195	160.2	199.5	187.2	175.9	169.2	179	198.3	186	179.4	187.8	160.9	176.3	181.5	209.4	155.4	142.2	145.3	167.8	196.1	192.3
0	460.6	460.5	424.8	403.9	408	498	397.1	401.1	488	456.3	477	542.5	566.5	602.1	527.9	571.5	539.7	478.2	472.1	576.5	686.1	725	754.9	805.4	656.4	873.4	771.9	858.7	801.5	900.5	1010	1062	1142	1352	1437	1396	1405	1312	1448	1328	1124	1155	1088	1155	1053	1069	880	962.5	876.5
0	221.5	176.9	187.7	193.2	152.7	195.7	164.5	243.5	164.9	204.2	171.7	193	181.8	199.1	204.8	209.7	148	179	167.6	159.9	178.3	170.6	194.8	150	170	190.4	136	145.5	189	176.7	137.5	155.4	174	174.2	173.6	200.7	175.1	161.3	166.4	181.5	187.5	126.7	181	178.6	179.4	168.1	161.8	192	165.9
54	554.8	442.7	289.2	246.5	240.2	188.5	228.9	208.3	169.5	112.6	173	197.9	153.6	172.6	166.1	134	139.5	128.3	142.5	136.2	152.3	132.6	147.6	150.4	141.2	98.22	154	108.8	130.7	128.3	117.9	106.7	128.3	136.5	131.4	139.3	140.1	125.6	139.7	112.3	101.6	126	127.5	153.7	134.6	145.2	121.3	110.8	135.7
0	138.2	113.6	164.1	145.9	113	156.6	124.4	139.8	126.4	100.2	129.7	133	120.5	150.6	127.5	114	NaN	NaN	NaN	NaN	NaN	NaN	NaN	NaN	NaN	NaN	NaN	NaN	NaN	NaN	NaN	NaN	NaN	NaN	NaN	NaN	NaN	NaN	NaN	NaN	NaN	NaN	NaN	NaN	NaN	NaN	NaN	NaN	NaN
0	236.7	197.1	196.3	221.2	191.8	180.2	162.1	221	188.1	190	204.7	218.7	220.7	154.1	132.4	146.8	169	182.2	156.9	170.8	168.1	210.4	198.4	141.2	208.1	163.6	144.2	184.8	174.9	162.1	171.9	200	190	184.6	137.7	163.4	178.7	184.6	151.1	150	164.1	176.5	147.9	182	183.5	167.7	168.5	195	169
0	233.1	211.4	174.2	196.1	207.5	182.5	202.9	188.3	203.6	206	169.9	168.4	186	227.7	216	179.2	193	178	158.2	167.5	162	160	180.8	173.9	158.1	147.6	147	139.3	151.2	172.8	224.3	166.1	156	150.7	139.1	128.1	146.5	180.6	155.8	169.4	148.4	132.1	159	120.1	159.1	NaN	NaN	NaN	NaN
0	236.5	235.5	225.1	200.8	218.2	206.9	203.8	168.6	250	213.3	191.7	176.8	196.8	194.3	166.7	160.1	214.6	183.7	223	169.8	177.6	185.7	217.7	139.7	218	175.3	193.2	234.5	187.8	182.5	171.8	135.8	155.3	181	198.2	168	164.1	182.1	220.5	200.2	170.4	227.1	195.7	140.4	191.4	197.4	176.9	174.9	198.8
0	197.4	203.8	203.5	202.7	227.2	246.7	235.6	218	214.7	200.2	193.7	269.8	183.2	235.6	208.9	186.9	194.3	190.7	178.9	213.9	197	154.3	225.2	154.4	181.9	172.1	195	176.6	165.9	167.2	161.2	153.7	170.4	173.2	159	167.5	145.8	198.6	203.6	163	175.8	177.5	174.5	147.6	207.2	162.7	188.2	196.7	185.5
0	146.7	204.9	177	157.1	155.4	191.8	135.5	115.8	NaN	NaN	NaN	NaN	NaN	NaN	NaN	NaN	NaN	NaN	NaN	NaN	NaN	NaN	NaN	NaN	NaN	NaN	NaN	NaN	NaN	NaN	NaN	NaN	NaN	NaN	NaN	NaN	NaN	NaN	NaN	NaN	NaN	NaN	NaN	NaN	NaN	NaN	NaN	NaN	NaN
0	167.8	105.8	91.16	144.2	103	156	111.4	NaN	NaN	NaN	NaN	NaN	NaN	NaN	NaN	NaN	NaN	NaN	NaN	NaN	NaN	NaN	NaN	NaN	NaN	NaN	NaN	NaN	NaN	NaN	NaN	NaN	NaN	NaN	NaN	NaN	NaN	NaN	NaN	NaN	NaN	NaN	NaN	NaN	NaN	NaN	NaN	NaN	NaN
0	210.2	241	231.4	273.5	257.6	226.5	233.9	167.5	168.7	260.3	178.1	184.8	171.3	173.5	212.8	211.7	185.8	179.1	166.7	184.6	161.4	190.4	190.5	222.7	196.3	221.2	192.4	177.4	175.8	187.9	226.4	182	226.1	164.2	192.7	180.5	176.4	201.8	190.5	181	170.1	175.7	147.3	168	182.2	200.1	147	162	169.6
0	180.9	137.3	211.3	427	445.5	501.9	427.2	423.3	424.6	319.2	311.8	392.7	396.5	354.7	378.5	230.5	216.2	161.5	142	160.6	183.5	153.6	142.1	169.5	164	160.4	172.5	160.5	131	133.6	156	141.7	119.5	133.1	120.9	106.9	121.9	144.8	139.6	142.9	88.65	116.6	124.5	120.3	96.12	120.2	109.1	144.8	130.3
0	131	140.4	143	194.6	141.6	153	117.6	NaN	NaN	NaN	NaN	NaN	NaN	NaN	NaN	NaN	NaN	NaN	NaN	NaN	NaN	NaN	NaN	NaN	NaN	NaN	NaN	NaN	NaN	NaN	NaN	NaN	NaN	NaN	NaN	NaN	NaN	NaN	NaN	NaN	NaN	NaN	NaN	NaN	NaN	NaN	NaN	NaN	NaN
55	129.6	98.81	147	100.8	92.26	118.9	149.8	141.8	118	105.5	129.5	119	130.6	84.19	84.58	147.5	104.4	111.8	114.7	108	123.2	116.9	139.4	149.2	110.5	88.27	75	111.9	97.57	96.83	81.16	100.5	101.5	107.2	113.6	82.18	117.9	172.5	109.1	96.69	117.5	107	104	94.45	116.8	98.37	101	107	133.4
0	203.1	197.2	179.6	200.4	215.4	215.9	168	194.4	177.3	188.3	206.7	165.8	187.2	169.5	176.7	199.5	187.5	154.3	245	192.7	204.6	215.9	210.7	192.5	213.8	186.4	221	204.8	239	200.1	215.9	198.8	188	154.3	191.8	186.7	192.9	180.2	192.6	176.6	182.4	197	186.2	158.4	165.2	173.1	148.4	156.8	176
0	147.3	136.8	164.6	165	152.9	127.8	114.9	124.4	139.8	205.1	148.1	178.7	122.5	110.1	170.8	405	579	566	575	581	536.4	489.6	594.5	504.3	265.3	226.8	124.1	144.7	138.8	134	152.2	134.1	147.8	130.1	136.9	114.6	165.3	146.9	124.2	142.8	144	164.5	133.8	101.7	135	166.5	125.6	158.1	127
0	199.7	187.5	193	176	224.5	196.8	194.6	148.4	150.3	201.5	153	196.9	187	172	192	165.5	195.8	147.1	163.9	183.4	208.7	165.2	187.7	191.3	133.5	147.5	181.9	175.2	169.3	165	130.3	142.4	133.4	118.4	155.3	137.7	157.7	140.3	166.8	122.9	130.9	135	179.6	153.8	138.2	146.7	143.6	188.5	158.1
0	165.6	212.3	225.5	172.5	178.6	184.3	207.6	158.2	176.9	171.6	132.5	195.6	125.7	172.1	159.8	157.4	170.6	171.2	168.9	147	159.9	172	188.7	203	154.6	185.3	166.9	143.7	157.2	170	165.7	162.4	178.9	153.5	120.2	150.7	156	143.4	156.1	167.3	146.5	168.7	170.4	156.7	148.6	164.7	132	181	204.5
0	NaN	NaN	NaN	NaN	NaN	NaN	NaN	NaN	NaN	NaN	NaN	NaN	NaN	NaN	NaN	NaN	NaN	NaN	NaN	NaN	NaN	NaN	NaN	NaN	NaN	NaN	NaN	NaN	NaN	NaN	NaN	NaN	NaN	NaN	NaN	NaN	NaN	NaN	NaN	NaN	NaN	NaN	NaN	NaN	NaN	NaN	NaN	NaN	NaN
56	187.3	169.7	220.2	209	165.3	213.4	190.8	167	231.3	212.3	233.5	167.1	175	188.5	206.1	182.9	183.2	200.8	183	180.3	224.1	180.9	169.1	181.9	174.7	217.9	178	133.8	152	169.9	192.7	164.6	171.7	187	162.7	148.4	184.4	174.6	178.8	168.1	176.6	161	184.5	148.9	169.5	201.5	145	200.5	153
0	142.2	161.8	206.9	184.1	193.4	192.1	204.6	181.2	197	179.2	190.4	188.3	171.3	199.9	147	187.9	179.1	188	184.1	178.7	201	183.7	155.2	205.7	210.3	145.8	170	178.5	176	182.8	185.9	158.2	177.3	181.5	177.7	168	149	186.6	160.5	159	146.2	160.6	150.4	157.5	167.9	187.3	131	189.5	184.6
0	260.7	203	239	240.5	226.5	235.7	218.3	155.8	204.2	186	173.3	202	178.5	166.5	216.8	158.4	169.5	193.7	223	193.9	194.7	183.7	180.9	165.4	194.5	163	212.5	204.6	215.8	175.3	178	196.2	216.7	174.7	184.2	178.2	215.1	181.7	181.9	170.3	200.5	184.5	170.7	173.8	151.6	206.6	177.5	197	182.6
57	165.1	221.9	180.4	186.9	220.5	203.7	183	195.2	194.1	165.7	186.7	167.3	149	178.7	194.8	153.5	179	197	198.3	176.1	207.4	214.7	209.7	250.1	168	204.1	556.8	806.3	837.2	858.9	796.5	779.2	864.5	827.2	814.1	836.1	698.1	776.4	718.5	463.3	282.2	389.5	297.7	268.4	238.3	274.4	256.6	261.6	272.5
0	171.9	175.8	177.1	188.1	168.3	157.2	156.1	180.7	167.2	172.3	182.8	138.8	124.9	153	163.9	139.8	171.2	163.3	184.5	160.8	136.6	153.6	154	148.8	151.5	121	204.3	146.1	134.2	170.7	184.2	126.3	198.1	184.1	158.7	160.8	209.8	172.7	158.1	162.5	186.5	218	164	221.4	182.2	217.5	160.5	185.1	180.6
0	169.4	157.2	174.5	153.1	200.6	176.1	185.5	163.2	159.1	217.9	146.5	142.6	165.3	181	148.1	184.5	217.4	191.2	173.1	160	164.5	142.5	214	171.8	147.7	133.7	140.7	170.5	136	121.8	129	129.7	140.5	148.1	133.8	143.2	156.9	175.8	124.6	145.2	167.1	143.1	162.6	174.3	154.3	145.8	162.8	127.5	139
0	178.2	153.8	179.4	197.6	199	177.6	229.2	199.8	211.5	190.9	183	157.6	149.4	171.3	188.7	140.5	179.3	175.1	119.4	123.5	143.1	143.5	151.9	174.3	153.6	184.5	172.3	173.1	170	153	151.6	146.2	139.5	160.1	126.9	141.1	150.4	139.5	142.7	159.1	158.7	142.9	132.7	153.7	139.2	171.7	148.8	163.9	152.9
0	246.1	193.7	277	201.4	239	171.2	176	148.3	186.6	204.9	198	172.5	178.7	166.4	198.5	235.2	215.3	185.1	153	188	171.9	182.2	180	200.9	200.5	180	156	152	158.9	140	148	167.5	161.1	138.2	133.9	130	130.5	160.1	150	150.5	189	173.1	148.7	137.5	157.6	167.4	139.5	170.6	172
0	176	148	149	123.8	96.3	144.5	141.1	147.9	123.1	156.4	159	111.4	158.8	126.5	137	139	139	129	121	129.6	123.4	125	116	248.4	622.1	710.1	622.1	621.1	692.6	531.9	611.9	602.4	491.4	169.7	201.4	146.4	156.9	188.9	171.9	182.2	168.3	153	173.9	168	179.4	NaN	NaN	NaN	NaN
0	203.2	238.4	262.5	229.5	251.5	209.7	245.2	186.5	198.5	154.3	173.1	165.2	152.4	229.3	157.1	173	159.9	196.4	199.6	193.2	195.7	177.6	660.7	898.5	1103	952.3	1057	1025	814.7	1049	1021	832.5	381	347.9	333.5	260.5	274.5	235.4	239.3	193.7	168.9	183.1	205.4	191.9	210.4	178.8	219.5	214	175.1
0	188	186.3	246.6	239.2	257.5	237.4	174	188	199	237.5	169.4	199.8	193.3	165.3	221.7	192	189.9	175.6	172.6	217.5	157.6	173.7	187.9	172.5	143.9	224.1	189	704.8	1089	1016	1055	1024	852.2	1032	1014	567	410.5	339.8	261.7	273.5	260.7	171.5	208.1	205	236.1	228.9	192.6	232.5	221.2
0	168.8	176.7	169.8	192.9	167.7	156.7	200.3	165	162.5	217.6	153.7	180.3	158.2	157.9	182	179.5	149.5	138	183.1	184.6	175.8	182.1	121.8	206.2	127.2	134.4	125.8	131	165.8	173.4	175.2	162.2	148.5	139.6	152.9	158.2	145.1	165.6	153.7	144.3	159.5	145.5	176	161.9	178	158.4	151	161.1	141.6
0	248.6	195.5	186.5	201.4	267.5	197.5	284	242.4	238.8	216.3	183	218	201.5	225.5	196.5	181.1	168.5	198.4	187.7	185.9	185.5	157.8	200.5	190.3	163.6	175.9	180.9	192.3	188.5	169.4	158.5	195.6	178.1	180.7	165.6	182.9	208.1	177.4	224.1	200.3	204.5	183.5	200.6	189.5	174.4	212.5	202	168.5	202.1
0	183.3	173.3	176.3	191.6	180.8	169	148.1	176.8	175.9	126.1	159.5	119.7	158.3	185	154.7	171.7	177.3	144.4	175.1	190.7	189.2	128.8	132.8	188.7	145.7	151.1	163.3	152.3	184.5	145.6	169.4	142.9	162.4	146	191.3	153.9	152.7	139.8	166.4	145.6	136.4	134.3	151.9	144.1	137.6	172.5	148	NaN	NaN
0	141.1	114.2	162.4	163.5	158	158.5	125.5	132.8	132.8	135.4	115.2	109.5	126.8	120.2	122	122.6	126.5	88.99	114.7	113.3	148.6	127.8	110.8	109	116.7	112.3	144.9	120.7	146.7	112.5	129.1	134.3	124.6	104.2	113.3	89.33	104.7	89.74	125.3	105.7	98	122.1	142.4	137.6	128.2	125.5	118.5	110.9	134.8
0	177.2	187	179.4	152.6	163.1	160.4	133	143.6	146.4	132	147.8	121.8	132.2	168.8	109	100.2	123	93.87	173.5	164.5	111.8	110.8	117.2	139.1	112.4	310	605.9	582.6	610.6	622.6	667.2	566.4	488.6	607.8	693.5	522.2	292.6	202.9	159.5	147.9	204.8	185.9	176.1	167.5	157.4	198.9	172.8	176.5	181.7
58	191.6	205	178.3	221.1	154	229.7	226.7	176.2	175.5	214.3	246.5	197.9	147.8	210.9	153.6	171.9	240.1	159.6	177.7	162.9	129	176.1	149.3	175.6	157.5	178.6	150.5	147.2	178.4	168.1	198.3	183.1	130.8	149.3	157.4	187	182.6	148.5	179.7	164.5	161.7	210.5	188.1	161.4	187.6	176	199.8	171.9	178.7
0	183.8	202.2	174.9	178.3	225.6	180.9	197.7	173.3	188.2	179	180.3	171.5	182.8	185.5	160.5	161.5	156.2	150.6	137.2	130.5	173.1	134.3	182.9	185.5	179.9	173.1	171.6	129.4	175.1	177.7	170.7	130.5	148.2	132.6	129.2	136	148.6	201.7	154.1	198.9	140.7	162	139.7	149.6	117.8	196	138.9	190.2	170.4
0	150.9	167.5	163.2	202.2	187.5	172.2	175.8	192.4	165.1	192.3	131.3	185	128	164	183.8	160.3	179.1	185.9	196.9	163.8	163.6	200.1	179	159.9	197	191.2	160.4	189.5	151.6	177.6	176	185.9	184.1	157.1	141.5	142.9	170.6	170.8	185	171.3	149.6	128.5	144.1	156.5	129	132.5	132.9	118.5	164.6
0	256.4	235.6	255.6	284.5	318.8	240.2	193.5	225.3	242.3	207.8	203.5	199.5	198.9	229.9	216.9	213.8	224.6	213.6	632.3	997.4	1044	1017	958.7	866.9	1059	876.6	592.3	584.7	519.5	455.6	405.6	327.9	277.4	258.8	261.5	241.2	259.7	253.5	197.2	199.6	219.6	196.5	228.9	214.3	208	231.5	216.8	210.3	206.2
0	218	185.2	191.5	197.5	193.5	167.3	181.4	194.4	158.3	179	166.5	169.4	162.3	213.5	178.6	184.9	175.9	150.9	159.7	170.6	196.5	172.9	188.4	143.2	160	186.2	152	159.1	145.5	203.6	154.1	150.2	144.4	159.4	194.8	137	159.5	155.5	133.6	176.7	142.4	163.1	146.5	164	169	149.1	185	151.6	134
0	203.1	177.1	154.5	173.8	174.2	182.7	183.4	198.8	151.7	125	215.8	136	159.2	178.4	185	164.9	168.7	152	179.9	108	169.4	194.5	166.5	152.9	158.5	148.9	150.6	161.1	145	140.5	180	142	130	146.4	163.4	147.6	149	123.6	133.1	180	187.6	126.6	171	115	160.2	145	136.5	149.2	138.1
0	151.3	164.6	142.3	152.6	201	178.7	152	151.1	176.2	195.8	175.7	210.8	153.2	201	155.8	174.8	141.6	177	177.1	137.9	189.6	196	153.2	170	147.9	185.1	142.7	139.5	171.7	168.3	143.3	151.8	126.3	149.7	191.5	147.2	157	136.9	158.1	124	146.9	137.1	151.8	128.7	169.6	135.2	149	161.9	139.3
0	223	155.5	196.5	229.5	152.5	189.1	145	202	160.8	177.6	138	160.5	168.9	155.6	174.9	154.3	167.2	169.2	NaN	NaN	NaN	NaN	NaN	NaN	NaN	NaN	NaN	NaN	NaN	NaN	NaN	NaN	NaN	NaN	NaN	NaN	NaN	NaN	NaN	NaN	NaN	NaN	NaN	NaN	NaN	NaN	NaN	NaN	NaN
0	274.4	250.5	280	241.5	298.4	258.8	257	265.9	268.2	320.9	274.7	344.5	283	293.2	328.6	266	291.1	273.9	262.9	273.3	280.6	302.1	287	263.6	219	224.1	229	270.8	259.9	219.5	254.7	275	262.1	220.7	211.1	204.7	182.6	236	241.6	182	279.1	229	202.3	195.5	221.2	203.6	215	212.2	186.9
59	196	194.2	174.9	142.9	218.4	149	181.7	209.2	175.3	185.2	177.7	171	138.2	170.6	171.4	192.5	145.8	201.2	155.3	125	166.4	187.2	143.5	152.1	144.1	115.1	163.7	135.6	177	110	176.6	139.5	133.2	168.9	134	143	136.7	180.1	173	155.5	146.5	181.5	614	855.4	857.5	862.1	903.3	863.5	587.6
0	NaN	NaN	NaN	NaN	NaN	NaN	NaN	NaN	NaN	NaN	NaN	NaN	NaN	NaN	NaN	NaN	NaN	NaN	NaN	NaN	NaN	NaN	NaN	NaN	NaN	NaN	NaN	NaN	NaN	NaN	NaN	NaN	NaN	NaN	NaN	NaN	NaN	NaN	NaN	NaN	NaN	NaN	NaN	NaN	NaN	NaN	NaN	NaN	NaN
60	243.7	231.7	204.4	278.3	229.5	222.5	243.8	230.8	190.5	223.6	205.9	201.1	203	225.1	193.2	184	169.2	184.8	221.1	279.6	242.7	279.5	183.8	240.8	184.4	204.9	169.9	180	206.8	182.2	179.4	168	171	160.9	139.6	165.2	156.6	154.4	166.6	139.8	132.9	174.6	172.3	179.6	200.4	186.1	136.9	140.6	140.6
0	185.9	243.5	313.5	248.6	272.4	312.5	271.3	233.3	237.7	247.8	266.9	278.2	267.8	222.7	191.4	230.4	195	224.7	207.5	205.7	188.1	175.2	197.6	206.8	175.2	221.8	141	198.8	200.3	216.9	207.1	150.9	191.7	183.4	145.7	199.3	176.4	199.3	185.7	181.8	241.9	167.2	201.2	157.7	150.4	171.2	219	223.4	192.9
0	181.1	224.8	159.1	165.6	154.5	167.7	162.1	188.9	170.6	175	171.2	161.3	174.8	135.8	159.7	161.4	166.5	123.9	179.3	128.5	129	138	134.1	129.5	175.8	170.4	136.5	125.1	173.5	122	129	109.4	155.2	129.6	131.7	142.6	133.4	105.1	125.1	93.06	126.7	141.4	109.9	129.5	128.2	133.5	131	145.9	133.9
0	135.8	170	213.1	170.3	169.7	170	189	170.7	165.7	162.6	186.2	167.2	181.6	163.3	183.4	168.7	154.2	139.2	179.5	127.1	163.1	159.4	204.4	140.1	133.6	142.6	160.7	120.1	127.3	157.8	158.6	141.8	144.9	123.3	116	159.6	147.6	110.4	127.7	152.9	133.1	133.6	137.1	122	156.8	126.2	127.2	139.1	111.7
0	302.1	230.6	214.5	188.2	252.7	243.7	210.6	218.4	248.7	209	254.9	244.2	192.4	199.6	196.4	175	208.9	209	198.5	195	176.5	203.5	174	158.6	159.9	164.1	137.8	137.1	179.5	146.9	157	182.1	151.4	175.6	126.4	141.5	132.1	158.7	166.4	142.5	154.5	173.5	207.6	176.9	202.6	231.2	187.5	204.3	192.1
0	173.9	182.8	180.4	173.5	178	188.1	159.3	201.5	187	148.9	182.1	165.1	161.8	152.6	158.9	127.4	178.4	211	138.9	164.4	171.1	162.6	152.5	147.5	153.5	129.5	140	136	155.7	157	126.5	163.4	112	159.9	187.4	157.6	135	164.1	182	163.5	149.4	151.5	111.5	132.5	133	156.5	125.4	123.6	171.5
0	128.3	117.8	120	168.6	125.7	179.5	143.5	111	140	124.1	127.6	120.2	120.9	NaN	NaN	NaN	NaN	NaN	NaN	NaN	NaN	NaN	NaN	NaN	NaN	NaN	NaN	NaN	NaN	NaN	NaN	NaN	NaN	NaN	NaN	NaN	NaN	NaN	NaN	NaN	NaN	NaN	NaN	NaN	NaN	NaN	NaN	NaN	NaN
0	178.8	188.7	212	181	181.8	178	196.1	174.9	183.6	215.5	126	180.3	177	180.4	159.1	150.5	168.8	176.2	140.3	170.7	159.3	176.5	137.2	137.7	155.3	156.9	145.8	194.8	144.5	149.3	147.2	166.9	141.9	167.7	167.5	187	162.6	141.7	138.7	150.9	155.3	158.4	163.3	141.3	142	181.2	121.9	201.2	163.6
0	187.4	156.8	179.6	217.7	214.2	135.6	164.1	178.2	152.9	163.6	160.6	134.6	159.1	171.8	174.8	157.1	205.9	168.4	155.4	173.1	161.6	207.7	168	158.3	175.2	165.4	123.8	204.3	201.5	171.7	154.8	178	170.1	139.5	123.7	134	138.9	172.5	186.8	135.9	179.1	168.3	142.3	163.5	153	136.5	153	165.1	159
61	193.2	130.6	149.3	154.9	197.7	156.9	154.8	171.4	145.7	180	151.4	134.3	148	144.1	163	107.5	113.6	126	163	136.7	129.1	127.5	155.5	118.5	151.8	159.2	161	135	145.7	496.7	648.7	615.5	641.5	500.5	508.3	305.6	189.6	221.8	129.1	143.3	131.7	123.3	138.6	133.5	112.5	125	110.3	123.4	89.96
0	204	142.2	149.5	179.4	136.4	137.5	187.3	153.7	159.2	122.1	166	147	147	145.1	173.7	138.3	147.5	144.7	146.7	149	168.6	141	138.4	147	94.39	145.2	162.9	127	146.5	154.5	102.1	138.3	147.5	154	167.7	102.2	NaN	NaN	NaN	NaN	NaN	NaN	NaN	NaN	NaN	NaN	NaN	NaN	NaN
0	289.1	269.8	281.2	246.9	234.1	222.5	267.2	191.3	257.2	227.3	192.5	219.8	219.2	212.3	191.6	187.9	185	144	161.6	233.5	179.5	227.1	232.9	209.4	204	183.2	203.5	207.6	187.4	183	191.4	198.4	173.5	166.5	203.4	202.5	198	159.9	158	206	195.9	188.4	173.9	195.5	191.5	172.9	169.4	172.3	146.4
0	143.9	141.1	168.7	176.8	132.3	132.5	138.6	102.1	144	105.3	130	129.9	121.8	99.14	98.33	110	98.29	109	125.3	119.8	102.1	108.3	162	113.3	105.2	79.26	101.5	88.15	100.5	107.3	94.04	140.1	82.63	75.54	103.3	87.02	96.54	105.6	95.46	124.2	87.9	91.7	107	103	88.37	95.11	86.07	115.3	100.8
0	132.9	145.7	113.6	142	133	103.7	113.5	132	155.7	125.9	109.5	149	125.5	108.4	104.6	131	97.26	152	133.6	111	82.51	112.9	147.9	121.1	126.1	115.1	100.8	140	148.8	95.5	112	138.1	110.6	93.99	151.9	101.5	127.5	99.7	93.7	114.3	81.56	131	117.5	90.6	94.07	117	NaN	NaN	NaN
62	181.3	195.9	187.1	196.8	212.7	183.7	195.2	174.8	159.6	172.9	162	144.1	218.2	189.8	212.3	174.5	189.7	167.1	194.8	170.8	200.3	161.7	201.8	170.2	166.2	181.9	186	191	176.5	192.3	200.5	175.2	186.7	176.5	176.8	140.8	174	180.1	170.7	206.3	184.1	196.2	190.2	136.5	197.4	196.2	179.1	192.9	181.4
63	821.5	850.7	840	859.6	757	811.3	777	754.1	519.5	417.2	231.4	250.7	137.3	252.3	210.1	201.9	286.9	216.8	192.6	227.7	216.3	168.4	180.8	175.4	196.1	197.3	168.7	153.6	203.2	177	196.5	174.4	200.1	176.1	174.3	190.9	247.1	188.4	230.7	200.7	178.7	202.8	186.5	169.7	194.5	182.4	160.3	170.5	237.8
0	280.5	268.4	225	247.2	253.5	237.7	265.9	259	257	233.5	277.7	273.7	235	201.4	188.1	213.4	204.4	182.7	180.9	183.3	191.8	185.4	200.9	213.2	202	175.5	174.6	170.9	200.4	187.1	174	186.2	160.5	187.1	174.7	202.9	198.5	190.5	183.6	158.2	172.9	194.1	216.2	189.4	187.5	193.5	166.1	163.8	162.8
0	146.1	193.5	128.4	145.2	170.1	150.5	144.4	147.6	139.6	176.8	128.4	169.3	149	151.2	129.5	144.8	175	165.3	127.9	165.2	126	170.9	129.3	172.1	147.6	172	132.9	155.4	151.4	115.3	114.8	127.1	155.3	129.6	129.9	145	130	175.3	123.1	151.2	135.8	127.6	136.6	125.2	141.8	171.7	176.4	145.8	137.3
64	106.9	145	99	126.4	154.9	79.58	91.5	120.8	125.4	126.8	111.4	127	128	186.3	122.9	134.9	157.4	114.3	126.5	125.1	119.8	147.5	158.7	127.5	142.1	171.4	122.3	378	450.5	441.5	578	482.2	518	663.1	505.3	427.9	218.9	180.2	146.8	115.7	163.8	136.5	162.7	156.4	170	129	150.5	126.3	166.1
0	192.5	176.7	131.9	145.2	158.9	154.6	131.7	170	112	144.4	121.6	132.6	134.2	142.1	112.1	114.3	219.7	514.9	640.7	677.6	693.3	694.3	534	763.5	570.9	347.8	249.4	189.4	196.5	189.4	164	176.1	180.7	189.2	147	143	168.5	163.4	170.4	173.6	126.2	145	142.5	108.2	122.5	164.4	125	154.5	148
65	443.3	785.3	876	1003	731.5	772.5	509.8	420.5	303.2	243.5	225.9	213.4	220.6	179.3	175.2	224.8	187.4	193.6	168.3	205.7	225.9	183.6	166.6	212	200.7	180.5	202.3	174.8	219.4	136	147.2	162.9	192	145.7	221.3	150	183.5	196.4	192.8	166.2	191	153.4	172	190.1	129.9	143.7	194.2	159.1	162.3
0	177	142.6	128.2	124.3	129.2	141.2	120.1	103.4	151	131.3	171.1	106.3	117.1	140.6	138.3	95.54	113.4	110.1	99.63	123.5	134.5	NaN	NaN	NaN	NaN	NaN	NaN	NaN	NaN	NaN	NaN	NaN	NaN	NaN	NaN	NaN	NaN	NaN	NaN	NaN	NaN	NaN	NaN	NaN	NaN	NaN	NaN	NaN	NaN
0	143.4	171.5	145.2	135.2	134.9	133.2	163.9	137.7	162.5	101	114.6	91.58	92.06	73.07	103.6	142.1	117.8	99.97	88.03	96.18	82.88	115	123.9	75.09	89.1	100.5	119.7	63.56	112.1	150.6	91.19	111.9	95.5	112.1	125.2	88.46	97.86	81.82	109.8	89.9	85.43	92.06	89.32	90.86	112.9	89.72	102	70.45	79.03
66	524.5	773.2	656.5	725	624.2	595	428.3	546.2	441.2	409.6	384.6	288.1	299.6	266.2	287.4	264.5	248.3	253.3	211.7	241.8	231.9	214.4	235.4	208.7	206.9	211.5	185	213.5	183	237	203.3	229.3	221.8	183.2	205.1	192.8	164.9	191	146.5	155.5	194.3	156.9	179.5	183.2	166.5	178.7	194.1	200	154.8
0	434.6	659.8	607.2	520.7	346.1	268.6	227.9	217.1	287.3	NaN	NaN	NaN	NaN	NaN	NaN	NaN	NaN	NaN	NaN	NaN	NaN	NaN	NaN	NaN	NaN	NaN	NaN	NaN	NaN	NaN	NaN	NaN	NaN	NaN	NaN	NaN	NaN	NaN	NaN	NaN	NaN	NaN	NaN	NaN	NaN	NaN	NaN	NaN	NaN
0	533.4	593.7	591.1	696.9	657	502.5	355.8	354.9	305.1	310.1	345	294.6	306	241.5	238.1	260.4	220.2	197.1	251.5	186.8	197.8	181.3	176	176.3	161.5	148.9	181.1	181.9	179.8	196.1	165.8	185.1	173.9	182.8	186.2	198.9	189.8	186	184.1	216.5	175.9	158.1	219.3	189.4	226.2	175.3	174.4	184.4	189
0	203.8	180.9	149.1	209.8	195.1	172	217	158.5	158.5	184.1	188.8	184.9	173.4	140.1	187.5	168.6	198.3	188.6	202.5	182.7	194.8	158.9	162.8	179.2	173	142.4	177.9	183.1	161.8	148.5	169.9	190.3	165	189.8	134.3	128.6	172	176.3	130.5	132.7	190.1	154.3	185.7	161.4	215.9	168.5	150.2	172.2	195.2
0	163	155.5	125.8	130.8	144.7	139.4	131.6	123	136.2	129.9	90	133.2	105	116.2	156.9	138.6	108.7	134	130.3	110.8	155.5	121.8	92.35	133.3	128.8	87.51	98.53	117.2	106.4	117.6	114.7	112.4	131.1	115	89.22	109.4	134.5	103.1	83.89	103.7	122.5	121.5	94.09	102	132.2	103	99.01	113.6	99.86
67	204.5	236.6	239.8	155.1	200.9	247.6	191.4	220	191.6	194.4	193.8	196.5	186	220.5	205.8	186.2	198.9	186.1	179.7	167.4	184.6	199.6	195.4	190.2	203.3	160.7	161.7	220.3	171.2	195.2	166.6	196.1	170.3	174.8	180.6	167.6	136.8	157.8	156.2	209.4	180.4	159.2	164.9	165.3	150	110.5	203.9	189.8	137.8
0	613	690.5	610.1	648	691.3	478	589.1	647.7	791.2	560.9	436	465.2	423.9	342.9	360.1	331.2	337.2	316.3	303.8	281.2	280.3	276.6	241.1	252.1	259.7	231.3	193.2	231.5	186.9	201.5	163.3	196.9	210.5	191.4	210.3	179.9	228.6	215.3	169.1	162.9	177.7	190.5	186.4	167.9	165.4	209.9	175.1	186.7	142.3
0	NaN	NaN	NaN	NaN	NaN	NaN	NaN	NaN	NaN	NaN	NaN	NaN	NaN	NaN	NaN	NaN	NaN	NaN	NaN	NaN	NaN	NaN	NaN	NaN	NaN	NaN	NaN	NaN	NaN	NaN	NaN	NaN	NaN	NaN	NaN	NaN	NaN	NaN	NaN	NaN	NaN	NaN	NaN	NaN	NaN	NaN	NaN	NaN	NaN
0	176	174.2	169	148.3	177	158.4	169.1	165	171.3	160.3	132.8	139.3	170.4	110.6	158.9	164.5	173.3	140.6	125.7	99.62	161.5	127.3	133.7	105.5	121.3	87.43	96.53	110.6	110.9	80.35	102.7	100.6	89.19	108	108.4	99.25	108.5	139.2	NaN	NaN	NaN	NaN	NaN	NaN	NaN	NaN	NaN	NaN	NaN
0	214	124.2	140.8	137	180.3	121	137.8	147.4	177.1	133.2	180.8	140.1	125.4	181.2	168.9	140.1	154.5	145.5	162.3	148.8	177.8	123.9	186.7	168.8	154.4	138.5	166.5	151.6	128	159.2	108.5	153	141.4	121.8	173.6	144.5	93.92	141.3	147.4	130.5	146.4	133.7	127.4	121.2	108.4	107	156.9	140.6	140.3
68	272.6	242.5	223.8	197.6	216.5	174.7	136.6	216.2	189.5	116.5	136	144.1	161.5	146.3	185	104.1	157.2	174.9	142.7	117.2	231.8	177	242.6	185.5	111.6	155.5	156	162.4	129.2	134.6	145.4	118.5	173.8	182	148.5	148.6	165.3	120.2	172.2	229.5	144.2	201.2	149.3	213.1	196.8	157	200.9	204.5	124.7
0	110.5	166.2	159.4	155	139.6	134.6	184.5	172	172.8	167.8	176.8	170.8	153	150.3	128	169.8	134.7	140.1	127.2	182.5	144	129	371.4	412.2	421.6	550.2	525.5	588.7	622.8	673.8	620	559.3	493.8	328.2	236	254.2	222.4	242	241.1	211	205.8	213.6	180	184.1	175.4	178.6	180.5	191.4	200
69	203.2	207.1	210.5	213.9	155.5	219.2	215.2	207.5	210.5	198.6	192.8	255.9	206.8	178	219.8	244.4	235.9	192.5	201.6	222.8	226.9	318.9	592.9	650.1	555.7	594.1	651.2	487.4	504.5	580.3	705.7	580.7	605.6	581	564	451.7	428	359.5	290.8	267.7	265.6	232.5	217.8	224.3	229.5	216.4	204.9	219.5	226.5
70	322.5	358.5	301	367.6	377	384.4	359.2	301.8	289.1	322.6	332.1	350.3	328.5	361.4	305.5	327.2	334	331.8	316	375.4	377.7	342.5	323.5	413.3	443.4	395.5	293	423.8	312.3	250.6	355.3	301	319.9	360	302.6	432.4	384.5	382.3	363.1	287.9	296.6	330.6	289.6	335.9	358.7	340.1	329.3	362.1	378.9
0	215.9	212.9	271	217	200	211	210.9	200	190.9	181.1	177.4	201.3	189.6	180.4	166.5	199.9	148.6	167.2	188.9	176.6	NaN	NaN	NaN	NaN	NaN	NaN	NaN	NaN	NaN	NaN	NaN	NaN	NaN	NaN	NaN	NaN	NaN	NaN	NaN	NaN	NaN	NaN	NaN	NaN	NaN	NaN	NaN	NaN	NaN
0	142.7	171.5	160.4	145.3	135.5	115.2	130.5	122.7	147.7	125.3	132.5	150.3	135.8	130.8	144	98.33	121.4	148.3	117.4	139.2	109	122	155.3	128.5	115.5	140.8	122.7	114.2	99.2	121.8	122.5	122.2	117.6	152.7	103	129.5	120.5	123.7	131.1	104.6	111.5	124.1	132	113.7	92.86	114.8	123.5	115.3	105.9
0	172.8	194.5	187.2	192.8	198.7	156.4	167.9	207.5	181.3	179.4	191	142.5	229.1	143.3	163.5	155.9	161.3	200.7	148	176.1	189.7	135.1	163.4	149.5	148.4	193.3	168.3	188	188.1	176.4	173.7	135.4	169.4	125.5	122.7	140.3	125	152.2	139.3	171	177.8	176.9	132.5	138.8	139.7	143.9	117.9	141.7	145.4
0	164.5	165.1	173.3	124.2	178.3	146	178.7	136.4	156.2	102.8	134.2	153.4	168.9	165.1	177.3	108	117.9	146.3	132	178.8	164.1	174.9	167.7	140.3	140.8	146.1	153.3	158.7	138.5	177.5	138.2	168.1	155.7	149	138.2	148.6	117.3	115.1	134.7	115.6	142	135.2	133	161.1	142.3	170.4	125	88.61	173.1
0	208.3	195.4	196.4	162	220	233.1	212.5	265.5	161	186.9	224	185.9	216	225.5	207.4	177.4	200.1	175	205	184	195.5	207.9	233	587.3	601.9	606.6	563.3	530.5	555.7	629.1	671.2	470.4	521.7	415.7	371.1	293.2	252.1	218.8	252.4	229.5	196.7	192	182	222.4	276.1	210	219	198.3	236
0	250.3	192.4	238.7	213.8	192.2	181.7	167.8	172.5	182.4	181.2	211	145.4	177	190.6	179.1	185.7	220.6	162.1	195.7	192.5	191.3	189.5	147.5	159.7	202.1	189.9	152.8	161.8	188.3	183.9	187.6	170.4	207.3	197.1	168.7	184.9	209.6	168.3	139.5	144.5	152.7	147.9	175.4	178.7	195.4	143.7	181.5	165.5	137.2
0	172.2	177.4	155.9	162.3	145	156.4	145.2	128.2	151.5	168.3	150.9	183.3	146.7	121.5	152.6	179.5	141.6	222.5	141.2	168.1	122.7	146.7	162.7	146.7	170.2	165.5	147	169.3	133.2	133.7	124.6	123.6	176.4	127.6	128.2	130.9	119.2	161.4	100.2	162.4	201	154.9	132.7	147.9	133.3	140.4	148	143.1	163
71	229.1	163.4	189.7	216	200.7	219.2	172.9	190.3	225	221	215.9	211	171.3	190	660	737.7	864.1	894.6	812.1	780.8	889.3	803.5	810.6	771.8	894.5	789.5	839.5	911.5	842	745.3	657.7	765.2	675.8	346.5	336.8	213.5	216.6	207.4	184.6	160.6	168.4	183.5	165.1	158.4	151.1	153.2	168	156.1	168.7
0	133.4	156.5	148.3	135.8	141.1	123.5	109.9	194	176.3	105.3	125.6	154.4	124.4	147.5	159.8	156.7	176.9	189.3	164	137.1	130.7	124.3	131.3	118.7	128.8	163.3	134.6	130.8	112.9	131.8	138.3	124.3	132.4	131.7	138.2	120.1	144.2	106.5	135.2	115.3	119.2	153.9	124.8	98.04	123.1	129.1	125.5	117.9	146.9
0	NaN	NaN	NaN	NaN	NaN	NaN	NaN	NaN	NaN	NaN	NaN	NaN	NaN	NaN	NaN	NaN	NaN	NaN	NaN	NaN	NaN	NaN	NaN	NaN	NaN	NaN	NaN	NaN	NaN	NaN	NaN	NaN	NaN	NaN	NaN	NaN	NaN	NaN	NaN	NaN	NaN	NaN	NaN	NaN	NaN	NaN	NaN	NaN	NaN
0	NaN	NaN	NaN	NaN	NaN	NaN	NaN	NaN	NaN	NaN	NaN	NaN	NaN	NaN	NaN	NaN	NaN	NaN	NaN	NaN	NaN	NaN	NaN	NaN	NaN	NaN	NaN	NaN	NaN	NaN	NaN	NaN	NaN	NaN	NaN	NaN	NaN	NaN	NaN	NaN	NaN	NaN	NaN	NaN	NaN	NaN	NaN	NaN	NaN
72	261	236.2	218.3	181.2	202.5	146.5	192.9	174.1	173	194.9	164.5	194.4	169.6	187.5	152.4	217	219.8	139	146.7	148.1	182.6	169.1	164.4	145.8	146.6	168.3	174.3	151.2	122.5	130.8	105.1	125.8	190.7	172.9	137	113.2	123.9	169.3	160.5	151	149.5	132.9	139	135	116	189.2	90.49	201.7	137.2
73	315.2	263.7	231	255.4	241.1	261	234	235.1	285	251.5	288.3	228.5	360.1	219	273.5	281.5	252.5	248	274.7	211.5	214	254.9	185.7	183.2	199.4	204.7	317.4	247	253.8	236.5	264	205.2	262.7	210.5	292.4	249.7	252.5	250.4	245.3	247.1	225	308	249.7	215.2	277.4	244.9	224.2	279.9	286.4
74	194.5	165.5	187.6	148.5	165.2	177.9	132	158.6	157.6	179.2	132.7	143.9	176	150.6	152.4	193.5	197.1	135.2	152.6	148.8	144.8	174.9	154.8	152.3	187	189.7	147.7	179.3	141.5	136.2	150.7	128.7	150.3	117.5	151.2	171.8	145.7	175.3	151.5	137.8	168	154.5	134.2	113.5	122.9	109.5	138	125.8	148
75	178.5	190.8	192.9	168.6	173.6	181.2	155.3	199.8	160.4	220	144.6	159.7	173.2	127.8	167.7	176.8	172.9	159	157.6	158.8	185.7	157	157	190.3	169.4	173.4	181.9	158.5	172.1	120.7	168.5	634.8	824.7	682.6	779.5	908.7	867.9	1031	1062	1061	968.9	892.4	979.9	1010	1184	1146	1105	1160	1037
0	173.9	126.8	98.3	135.4	162.1	149.8	136.1	173.6	127.1	117.3	110.5	117.8	160.4	109.7	116.5	123.5	107.9	140.3	114.7	113.3	112.5	142.2	159.8	139.2	166	111.6	122.7	141.9	124.3	121.1	120.6	121.7	117.8	141.7	119	142.8	118.9	98.15	127.3	122.2	126.9	137.2	118.3	110.4	123.1	124.3	103.3	162.2	133.2
0	181.8	NaN	NaN	NaN	NaN	NaN	NaN	NaN	NaN	NaN	NaN	NaN	NaN	NaN	NaN	NaN	NaN	NaN	NaN	NaN	NaN	NaN	NaN	NaN	NaN	NaN	NaN	NaN	NaN	NaN	NaN	NaN	NaN	NaN	NaN	NaN	NaN	NaN	NaN	NaN	NaN	NaN	NaN	NaN	NaN	NaN	NaN	NaN	NaN
0	208.2	195.7	170.8	196.5	217.3	171.4	199.7	190	171.6	166.2	222.7	192.7	147.2	172.9	181.4	184	146.8	146.5	183.3	168.2	177.6	205	147.4	149.2	165.2	158.5	155	158.3	161.3	141.5	163.1	130.7	151.5	147.7	191	168	178.3	176.3	229.6	159.3	186.2	185.9	213.5	168.5	182.4	202.4	178.9	176.5	163.4
0	NaN	NaN	NaN	NaN	NaN	NaN	NaN	NaN	NaN	NaN	NaN	NaN	NaN	NaN	NaN	NaN	NaN	NaN	NaN	NaN	NaN	NaN	NaN	NaN	NaN	NaN	NaN	NaN	NaN	NaN	NaN	NaN	NaN	NaN	NaN	NaN	NaN	NaN	NaN	NaN	NaN	NaN	NaN	NaN	NaN	NaN	NaN	NaN	NaN
76	122.5	118.2	140	150.1	137.3	137.3	151	156.1	184	122.3	126.5	106.5	119.2	141.4	106.2	107	111.7	311.6	534.2	679.4	678.1	680	595.5	658.7	587.9	445.4	230.2	198.8	153.2	170.8	136.3	123.4	134.2	143.4	95.03	151.4	139	117.7	130.4	131.9	134.6	118.2	144.5	152.8	116.2	86.14	135.5	123.4	107
77	184.7	178.1	221.7	182.5	189.7	138	157.6	179.8	162.3	160.5	172.2	152.5	150.7	167.2	131.8	179.8	152.6	146.2	120.5	197.5	164.9	132.3	176.1	164.5	147	169.6	148	137.4	148.9	151.9	148.9	175.1	143.3	154.6	162.1	145.9	153.9	172.9	157.4	179.1	169.4	194.3	329.1	787.6	735	777.4	831.3	831.9	769.9
0	206.1	182.8	191.6	170.3	171.1	181.5	183	196.7	190.5	172	192	212.5	156.5	187.7	198.3	207.2	183.1	184.7	197.7	173.9	249	157	210.9	188	178.3	223.5	184.7	194.5	138.7	173.5	158.2	162.8	137.8	179.2	143.8	168.7	159.5	177.9	160.4	192.4	145.3	162.2	175.5	191.1	151.2	162.8	181.3	143.8	133.2
0	224.3	187	142.7	168.4	164.4	174.1	157.3	171.9	156.7	144.8	133.7	165.9	140.4	140.3	163.3	156.6	198.9	153.9	170.4	168.7	117.2	163.1	159.6	145.4	135.7	179	126	145.1	151.8	166	175.6	165.2	130.1	155.3	143.5	125.5	139.7	171.8	151.4	163.9	119.9	146.5	157	171.5	118	155.2	183.7	151.4	136.4
78	145.4	182.4	153.8	188.8	163.6	158.7	177.5	157.1	163.2	136.5	155.2	186.2	147.9	151.5	145.4	151.1	130.5	140.2	157	133.1	156.1	158.4	1020	718.9	762	826.6	709.3	893.5	997.1	941.3	999.6	1045	1054	1198	1171	1093	1037	1084	1195	992.5	1079	1286	1227	1114	1263	1351	1245	1114	1141
79	179.3	152	212.3	149.5	147.1	152.3	177	169.5	173	174.9	148.8	158.8	190.9	156	181.5	156.7	203.7	182.9	181	179.1	151	123.6	189.6	177	96.04	129.3	132.6	155.9	151.8	169.1	145.3	150.5	172.2	153.8	168.5	151.8	156	155.2	122.6	147.7	178.5	108.2	146.9	181.5	191	161.7	134.7	145.4	153
0	192.3	157.2	117.6	155	119	142	134.7	153.1	137.6	103.1	123.2	126.1	103.7	135.8	138.9	112.7	111	137.5	124.2	128	103.5	132.8	115	110.1	93.96	112	161.3	84.79	110.1	133.7	102.7	88.56	125.8	102.6	140.7	103.8	116.7	99.38	124.1	112.6	123.3	109.5	96.39	149.4	128	104.1	122.7	91.9	98.49
80	187.1	171.8	177.9	174	190.8	151.2	152.6	160	149.7	132.1	141.9	150.5	157.6	150.4	163.8	149.1	138	171.7	151.3	137.3	124.9	128.9	144.9	118.2	141.8	152.9	140.5	133.2	118.9	127.1	108.6	140.6	131.9	144.5	180.8	134.9	163.3	120.3	146.4	185	129	112.3	148.3	131.3	146.9	117.8	137.9	119.5	187.8
81	193.2	212	159.1	142.8	150	172.4	157.3	212.8	173.2	165	152.9	139.5	210	157.6	188	154.8	170.3	130.7	145.8	136.4	142.6	217.7	179.9	157.1	160.7	168.8	165.1	175	145.7	164.7	157.3	177.2	145	180	152.1	139.7	131.7	179.4	140.4	164.2	154	164.6	141.1	130.1	166.4	125.7	158.4	136.5	115.1
0	160.1	151.5	158.5	182	160.5	115.9	160.1	156.3	178.6	165.8	180.9	155.4	159.1	157.3	148.1	190.7	155.1	133.5	154.2	170.6	155.7	145.3	136.5	172.2	159.8	152.5	155.7	171.8	143	152.5	135.3	149.7	139	154.4	107.8	155.2	138.4	123.2	122.9	152.1	110.6	121.7	137.9	143.5	142.6	111.4	140.3	104.2	131.4
0	168.5	171.2	141.9	201.6	199	197.5	182.1	162.6	139.1	163.5	127.8	177	172.1	191.4	127.5	137.3	152.2	160.9	130.8	139.4	154.5	144.5	146.9	146.5	130.2	138.3	139.6	151.5	146	140.4	140.4	149.4	164.9	182.5	154.5	180.7	486.7	603.5	654.4	640.5	597.1	546.8	604.8	600.7	590.7	479.7	403.2	278.1	211.1
82	143.9	131	154.3	122.1	143.4	145.4	150.7	136.2	126.8	137.5	110	118.1	144.5	139.2	145.7	134.1	112.7	172.8	131.3	146.3	122.9	187.4	144.2	99.17	129.3	139.3	151.6	127.7	155.9	137.5	147.2	164.4	145.1	140	116.9	126.2	127.8	176.2	146.8	129.6	134.7	129.5	151	102	133.2	152.2	147.6	121.1	144.5
0	193.7	177.1	189.9	141.7	134	150.3	143.3	166	153.6	118.5	140.9	159.2	159.8	134.5	169	177.8	141	141.2	111.4	159.5	151.4	115.9	141.5	117	122.3	148	131.7	160.4	147.4	130.2	132.5	122.1	153.2	134.1	123.4	126.9	128.8	119.3	128	150.3	130	139.9	128.2	143.7	116.7	118	143.7	161.2	134.7
0	178.8	204.1	176.5	182.9	127.4	188.6	149	155.5	160.9	201.7	148.2	167.7	175.4	106.8	141.9	137.5	147.7	141.8	174.5	117.9	142.4	141.5	152.9	156.7	143.1	133.2	137	121.3	141.8	108.7	164	155.5	136.2	135.4	137	144.3	149	141	169.2	174	117.2	119.8	172.6	151	139.7	140.5	143.2	155.8	157.8
0	NaN	NaN	NaN	NaN	NaN	NaN	NaN	NaN	NaN	NaN	NaN	NaN	NaN	NaN	NaN	NaN	NaN	NaN	NaN	NaN	NaN	NaN	NaN	NaN	NaN	NaN	NaN	NaN	NaN	NaN	NaN	NaN	NaN	NaN	NaN	NaN	NaN	NaN	NaN	NaN	NaN	NaN	NaN	NaN	NaN	NaN	NaN	NaN	NaN
83	206.1	208.5	217.5	231.2	179.2	179.2	189.8	185.8	150.7	191.1	156.4	169.1	188.6	178.7	175.8	164	189.1	162.3	145.2	197.8	175.7	189.8	172.2	166.7	190.3	189.2	170.5	149	187.4	170.5	164.6	197.4	184.2	154.7	168	144.2	149.7	153.2	148.7	190	154.7	138.6	161.2	158.1	127.3	147.8	148.6	174.1	143.6
0	242.6	185.4	182.8	183.6	179.3	229.5	227.1	278	233.7	191.5	172.4	191	193.2	191.2	206	185.5	204.5	178.7	175.7	166.9	157.5	175.4	170.2	153.9	143.1	155	140.9	158	150.5	158.6	165.4	174.9	159.2	136.4	170.5	150.2	156.2	142.2	186.8	169.2	245.9	577.8	751.4	665.5	751.2	723.2	652.7	640.4	650.9
0	157.8	146.8	149.6	161.2	149.7	120.8	134.3	133	135.2	97.15	118.3	134.9	123.8	139	157.8	158	152.3	174.3	146.9	112.8	116.9	120.9	116.5	138.6	146.9	107.3	130	102	139.7	136.7	150.2	126.1	98.95	129.6	125.8	101.7	113.3	104.5	88.15	145.9	112.8	94.35	102	112.8	97.88	120.4	141.6	118.5	139.2
84	192.4	166.6	194.5	170.4	167.9	154.5	151.5	212.5	194.3	199	209	171	139	152	139.3	175.6	215.8	144.3	172.9	154.8	171.8	165	148	137.5	157.2	179.5	194.7	204.4	154.1	170.9	194.6	217.5	176.7	174.4	232.2	228.5	186.1	203.1	187.1	171.8	177.7	215.2	227.6	271.5	221.5	213.8	204.8	206.8	237
0	NaN	NaN	NaN	NaN	NaN	NaN	NaN	NaN	NaN	NaN	NaN	NaN	NaN	NaN	NaN	NaN	NaN	NaN	NaN	NaN	NaN	NaN	NaN	NaN	NaN	NaN	NaN	NaN	NaN	NaN	NaN	NaN	NaN	NaN	NaN	NaN	NaN	NaN	NaN	NaN	NaN	NaN	NaN	NaN	NaN	NaN	NaN	NaN	NaN
85	118.2	115.4	139.6	117.1	124.3	151.9	122.1	130	138	160.3	157	121.5	145.3	100.5	139.7	141	108.3	123.8	154.8	118.8	97.57	138.2	121.3	91.5	98.27	129.9	122.3	136.6	135	126.2	107.1	115.1	128.5	128.4	128.2	333	668.2	655.5	672.3	616.1	619.6	561.3	497.3	721	639.6	647.2	590.1	630.6	692.8
0	177.8	163.1	139.6	125.5	118	110.5	136.3	99.26	157.8	121.1	89.11	137	NaN	NaN	NaN	NaN	NaN	NaN	NaN	NaN	NaN	NaN	NaN	NaN	NaN	NaN	NaN	NaN	NaN	NaN	NaN	NaN	NaN	NaN	NaN	NaN	NaN	NaN	NaN	NaN	NaN	NaN	NaN	NaN	NaN	NaN	NaN	NaN	NaN
0	169.4	167.7	153.1	206.5	159.6	139	218.1	156	172	145.8	152.3	158.4	177.5	145.2	169.2	176.9	147.1	169.5	153.4	144.6	124.5	163.4	171.2	150.7	171.7	162.6	154.9	173.2	156.3	165.3	167.9	121	127	149.2	143.3	144.7	133.8	129.6	151.7	128.3	159.5	147.8	167.6	147.7	168.6	126.7	144.2	130.9	150.2
0	189.3	221.2	191.4	158.5	166	162.7	152.6	139.6	148.6	163.3	157.3	173.4	136.5	137.2	145.3	125.1	155.2	149	148	153.7	129.9	150.8	160	158.4	147.4	164.5	140	175.9	149.4	114.9	177.6	143.4	128.7	132.7	147.8	156.9	139.2	114.6	140.8	137.4	146.3	159.3	141.4	142.1	153.9	133	129.7	131.4	159.9
0	152.2	118.8	114	128.7	114.8	117.1	114.6	134.4	126.4	184.5	129.9	165.2	136.3	127.4	140.8	114.8	114.2	118.7	142.3	125.5	108.6	133.6	554.5	581.5	598.9	622.5	632.2	676.3	549.7	620.2	688.5	582.7	646.3	499.9	414.1	348.5	296	202.8	161.7	201.1	173.5	180.7	141.5	143.7	125.9	144.9	154.2	162.2	166.6
0	209	204.4	168.6	153.5	199.8	154	158.4	133	131.8	132.3	176.2	142	133.8	144.3	165	146.9	166	170.5	152.5	186.1	181.6	164.1	153.7	157.1	131.6	132.1	120.4	138.6	166.1	151.9	143.6	153.2	135	130.1	153.6	149.2	133.1	150.3	159.2	149.1	138.2	127.3	145.5	139.7	168.5	159.1	118.1	116.5	113.5
0	127.3	138.2	134.4	161	150.8	154	148.5	123.9	141.4	136.4	131.5	115.6	118.1	169.7	124.4	108.3	135	120	117.4	134.5	115	88.16	130.2	113.6	129.3	125.9	114.6	157.5	86.85	114.1	126.1	120	131.5	125.1	144.9	117.8	122.7	96.23	125.4	122.3	115.3	124.3	114.2	116.3	79.26	116.5	134	110.6	115.9
0	157.6	166	130	146.6	139.8	166.7	144.9	128.8	130.9	140.6	145.7	127	143.4	170.8	132.4	98.91	131.7	126.6	150.7	114.4	119	128.4	167.6	154.6	124.1	155	162.7	137.3	158.7	148.9	143.3	139	131.7	127.7	124	137.7	124.9	NaN	NaN	NaN	NaN	NaN	NaN	NaN	NaN	NaN	NaN	NaN	NaN
0	145.2	152.2	146.2	128.8	158.1	112	131.1	136.3	129.2	122.2	182	154.1	122.1	124.3	126.6	141.5	112.2	146.9	114.1	127.3	147.8	143.2	138.6	95.34	142	129.2	343	527.5	572.7	618.6	667.5	659.3	609.6	647.3	619.4	537.2	463.9	384.5	231.2	230.8	239	201.7	170.3	176.7	160.9	178.6	161.9	168.2	162.4
0	145.6	177.7	199.3	123.5	199.2	118.8	146.5	157.6	NaN	NaN	NaN	NaN	NaN	NaN	NaN	NaN	NaN	NaN	NaN	NaN	NaN	NaN	NaN	NaN	NaN	NaN	NaN	NaN	NaN	NaN	NaN	NaN	NaN	NaN	NaN	NaN	NaN	NaN	NaN	NaN	NaN	NaN	NaN	NaN	NaN	NaN	NaN	NaN	NaN
86	130.5	133.7	147	153.7	145.5	159.8	159.7	140.3	169	146.4	142.6	135.7	122.6	177.5	143	106	115	117.8	145.7	163.7	119	140.1	149.2	109.1	133.1	131.7	138.4	123.5	124.1	144.6	158.9	121.4	107.6	419.1	832.3	725.7	713	699.2	689.6	725.6	685.8	615.1	583	665.7	636.8	720.8	542.5	377.7	323.7
0	163.1	146.9	NaN	NaN	NaN	NaN	NaN	NaN	NaN	NaN	NaN	NaN	NaN	NaN	NaN	NaN	NaN	NaN	NaN	NaN	NaN	NaN	NaN	NaN	NaN	NaN	NaN	NaN	NaN	NaN	NaN	NaN	NaN	NaN	NaN	NaN	NaN	NaN	NaN	NaN	NaN	NaN	NaN	NaN	NaN	NaN	NaN	NaN	NaN
0	159.4	143.9	182	149.9	166.1	150.1	156.7	192.3	147.2	128.8	133.4	136.6	171.1	128	150.5	190.3	161	189.4	148.4	151.5	117.7	160.2	163	137	135.7	157.6	134.6	162.1	128.5	148.4	112.7	130	120.3	134.6	139	144.3	153.8	160.5	146.2	144.8	156	139	172.5	131.5	133.3	149.9	126	115.1	111.9
0	246.9	171.7	163.3	NaN	NaN	NaN	NaN	NaN	NaN	NaN	NaN	NaN	NaN	NaN	NaN	NaN	NaN	NaN	NaN	NaN	NaN	NaN	NaN	NaN	NaN	NaN	NaN	NaN	NaN	NaN	NaN	NaN	NaN	NaN	NaN	NaN	NaN	NaN	NaN	NaN	NaN	NaN	NaN	NaN	NaN	NaN	NaN	NaN	NaN
0	205.5	210.2	195.3	233.2	179.5	212.8	212.8	188.6	227.4	187.7	222.4	178.3	197.5	197.5	173.9	172.2	264.7	193.9	206.4	183	192.3	204.7	217.2	225.5	181.4	214.8	218.5	185.3	204.1	202.8	182.2	169.8	185.6	179.2	217.3	185.6	178.5	187.9	178.4	168.2	184	188.5	225.8	217.2	163.4	190.8	218.5	168.7	200
0	243	183.5	208.6	195.2	187.1	210.9	168.3	177.3	173.4	223.8	176.8	165	191.3	186	167.1	160.5	214.2	198.8	179.5	196.8	184.9	208.9	202.3	197.8	190.1	201.6	188.5	198.9	161.3	179.1	183.4	163.3	199.1	198.4	190.4	223	157.8	165.6	186.9	182.6	174.2	193.9	181.1	206	201.6	226.2	181.4	175.6	184.9
87	179.8	129.1	133.2	151.3	208.7	168.2	145.2	174.8	157.4	205.1	173.5	156.8	127.1	151.2	154	129.3	175.3	146.3	131.4	127.4	150.5	153.1	135.1	182	171.5	157	145.1	195	196	193.9	139.6	168.5	208.9	169.1	203.5	158.4	176.6	139.7	196.5	150.4	138	139.1	150.6	145.3	155	149.5	147.7	149.4	129.6
0	303.1	343.8	331.7	337.6	349.5	389.7	377.6	361.8	276.1	221.5	212.6	215.8	257.4	208.5	178.3	210.5	190.5	189.4	168	152.1	193.8	178.6	164.5	150.6	142	174.3	191.7	159.9	157.8	145.8	158.4	173.7	177.3	178.3	203.2	190.2	165.9	173	185.6	217.8	194.8	162.5	163.2	177.5	176.1	146.4	167.4	182.1	191.2
0	588.8	409.1	344.6	355.5	444.8	467.5	421.6	339.5	319.8	269.6	253.6	266.2	279.1	333.3	261.6	285.2	294.8	244.9	257.9	260	268.7	270	211.3	213.2	198.7	234.6	233.6	167.6	193.7	146.3	153.2	180.8	178.2	173.7	187.2	190	201.3	205.4	206.5	202	208.6	187.6	199.9	181.6	183.5	187.7	222.5	219.6	205.5
0	86.6	156.1	150	110.9	111	110.6	137.3	120	NaN	NaN	NaN	NaN	NaN	NaN	NaN	NaN	NaN	NaN	NaN	NaN	NaN	NaN	NaN	NaN	NaN	NaN	NaN	NaN	NaN	NaN	NaN	NaN	NaN	NaN	NaN	NaN	NaN	NaN	NaN	NaN	NaN	NaN	NaN	NaN	NaN	NaN	NaN	NaN	NaN
0	168	154	124.7	139.4	117.7	120.2	127.5	168.7	109.7	154.5	134.5	138.6	135.5	114.9	114.9	161.1	112.5	124	141.6	144.5	129	134.5	113.2	112.3	102.4	124.5	85.92	116.6	93.5	110.8	131.1	137.6	105.1	116.6	129.6	129.9	129	120.1	112.5	114.6	129.3	122	132.7	107.9	124.6	100.6	105.6	154.7	109.8
88	157.5	152.2	194.8	176.7	167.9	176.4	165.7	175.7	165.5	136	165.6	168	159.2	187.9	172.4	152.1	139.7	158.8	163	159.5	686.1	747.8	776.1	751	864.4	716.9	733.8	680.7	641.9	673.9	816.8	759.9	513.3	363	280.2	212.1	212	234.4	239.2	224	261.7	289.2	252.3	201.6	168.3	194.6	173.8	183.9	177.3
0	108.1	122.3	117.8	153.5	100.4	134.4	119.3	112	127	124.2	109.3	80.16	NaN	NaN	NaN	NaN	NaN	NaN	NaN	NaN	NaN	NaN	NaN	NaN	NaN	NaN	NaN	NaN	NaN	NaN	NaN	NaN	NaN	NaN	NaN	NaN	NaN	NaN	NaN	NaN	NaN	NaN	NaN	NaN	NaN	NaN	NaN	NaN	NaN
0	113.2	135.4	126.4	202.6	153.3	142.5	208.6	166.5	130.6	151.9	148.9	136.6	169.5	108.1	151	130.3	133	149.7	138.1	162.5	121.3	159.4	161.9	135.6	136.7	125.7	137.6	134.1	124.5	166.4	151.4	147.6	148.7	139.9	129.2	113.7	126.8	102.9	154.8	137.5	134.7	120.4	109.3	128.6	131.1	131.1	124.6	124	137
0	234.6	233.2	150.3	195.4	250.8	194.3	170.1	198.2	240.4	212.8	195.5	178.6	181.2	213.7	233	192.2	188.7	191	164.4	168.7	211.6	168.7	222.6	206.1	177.4	253.5	331.9	468	551.5	565.3	639	603	508.7	658.2	597.7	555	568.3	557.5	567.4	687.5	419.6	324.6	330	236.2	303.1	316.4	231.9	245.9	256.8
0	249.8	213.3	215.7	252	195.1	214.2	196.3	219.6	189.4	177.5	207.2	263.1	165.2	179.4	189.2	173.8	219.8	208.3	173.1	196.2	186.8	170.4	167.4	168.5	193.2	186	150.2	176.3	190	211.5	197	170.3	163.6	175	190.3	187.3	167	157	183.5	192.2	182.9	190.5	143	190.9	178.7	171.5	173.7	153.4	157.3
0	197.1	153	155.7	176.7	165.2	198.5	137.3	194.3	163.1	154.6	146.1	127.5	141.6	177.1	206.6	171.3	183.2	189.3	151.8	129.9	156.3	150.1	148.8	150.5	163.8	165.6	151.5	163.9	137.6	185.3	154.7	136.1	164.9	179	122.5	164.5	125.1	166	123.9	176	147.2	156.4	163.7	137.6	154.1	149.8	138.7	167.1	138.8
0	NaN	NaN	NaN	NaN	NaN	NaN	NaN	NaN	NaN	NaN	NaN	NaN	NaN	NaN	NaN	NaN	NaN	NaN	NaN	NaN	NaN	NaN	NaN	NaN	NaN	NaN	NaN	NaN	NaN	NaN	NaN	NaN	NaN	NaN	NaN	NaN	NaN	NaN	NaN	NaN	NaN	NaN	NaN	NaN	NaN	NaN	NaN	NaN	NaN
0	167.1	173.5	151.8	155.8	158	179	122.4	151.8	194.3	121.2	139	133.1	151.3	123.6	135.3	104.4	131.6	143	150.3	130.7	165.2	141.1	131.3	147.4	116.3	146.6	155.7	136.9	158.5	131	157.2	165	161.1	130.6	142.1	156.1	137.9	110.2	138.5	133.7	128.8	121.2	152.4	123	145.9	131	104.7	148.1	106
0	183.6	159.2	129.1	134.1	114.3	152.2	137.9	145.6	154.8	97.13	125.5	101	129.4	192.5	109.3	146.5	106.3	131.5	113	123.1	132	104.7	111.7	99.75	110.7	104	135	131.9	115.8	119.7	142.6	100.8	116.2	85.25	130.9	143.8	112.2	92.76	99.86	126.1	113.1	122.5	119.2	118.4	136.4	76.03	119.3	113.8	113.1
0	162.5	163.6	207.9	194.5	163.7	193	159.1	206.6	186.3	158.5	206.9	156.5	175.9	229.6	205.2	190.5	179.7	203.8	171.6	182	169.5	173.6	198.6	167.5	182.9	169	152.4	163.7	182.1	162.1	188.3	217.6	175.7	226.2	174.3	175.3	177.5	140	198.3	160.3	175.7	150.8	159.4	185.7	180.3	205.4	169	179.7	185.5
0	162.5	173.6	180.1	166.4	163.5	185	174	136.5	143	129.9	149	177	145.7	152.7	185.8	139.3	175.6	173.5	185.3	160	145.5	136.7	196.3	132.8	139	163.5	136.7	140.4	171.4	138.5	147.2	172.9	141.4	131.6	143.6	140.7	131.3	151.8	152	147.2	154	135.9	132.5	175.7	133.4	107.5	111	133.6	125
89	135.6	154.6	187.9	123.8	129.9	151.7	139.7	99.69	177	162.4	145.9	154.1	146.3	136.1	192.1	135.2	143	151.5	131.1	151.4	156.9	127.4	153.5	159.9	154.3	147.4	139.6	128	146.4	142.4	142.9	133.2	123.5	117.9	143	135.5	121.5	97	137.4	149.1	120.5	169.1	130.5	129.7	128.1	109.7	126.1	98.6	117.5
90	198.2	220.2	168.5	150.6	139.4	175.7	199.1	159.6	152.4	183.8	151.2	132.4	166.6	137.3	159.7	173.9	129.1	149.5	161.7	164.4	145.1	162.6	160.6	120.4	155.5	147.4	151	136	145.4	144.4	169.3	152.1	140.9	123.8	131.4	149.2	144.6	97.29	159.1	144.8	117.5	150.3	147	126.9	149.5	158.9	150.5	153.1	178.2
0	158.1	151.5	144.3	159	227.5	143.7	157.1	168.4	148.1	146.1	127.4	181.2	146.2	127.1	138.7	105	152.1	142.5	178	145.4	121.7	132.8	145.6	145	119.9	138.6	123.5	130.5	142.1	177.8	140.2	132.8	114.3	148.2	118.8	115.8	125.6	115.8	131.8	151.4	141.5	133	149.9	119.1	134.5	168.7	109.4	153.4	134.3
0	209.3	210.7	219.7	241.6	227.3	178.2	253.3	200.8	216	188.1	189.2	170.5	226.2	163.1	188.1	202.8	171	191.6	167.7	169.8	181.2	174.7	214.8	185.8	197.3	227	184.1	178.3	219.4	165.1	166.5	191.9	131.5	162.7	178.8	164.3	196.8	161.8	154.5	148.9	159.2	176	190.3	130.8	189	162	177.7	147.6	140.7
0	247.8	167.7	172.2	176.5	207.3	199.2	200.2	205.5	221.4	213.1	221.3	224.7	200.7	224.4	252.9	183.7	211.5	246	196.6	191.1	205.9	214.3	194	231.8	210.6	187.8	192.1	226.7	207.8	230.6	207.5	221.4	156.3	214.7	212.5	198	217	193.2	222.8	238.9	239.4	214	224.8	210.5	254.4	224.1	259.3	242	261.6
91	154.3	154.8	145.4	178.1	158.4	124.2	120	148.5	109.2	145.4	161.7	162.5	119.4	119	104.5	95.21	97.6	150.6	119.5	105.9	125.8	164.1	103.5	129.8	121.1	107.1	121.9	127.8	108.5	121.7	113.9	91.54	128.3	96.87	85.9	103	141.9	109.1	128.9	112.8	98.76	101.1	98.58	99.07	102.7	87.08	110.2	104.3	140.9
0	173.1	248.1	224.3	222	267.8	213.5	249.5	183.5	156.5	165.4	182.1	223.6	198.5	178.1	194.8	182.8	194	188.7	207.9	198.7	168.6	187.6	197	201.5	196.1	179.2	261.3	198.1	203.4	206.5	178.1	186.5	175.8	192.5	175.8	163.8	196.5	184.2	184	183.6	175.2	198	171.4	175.4	172.1	187.7	166.8	188.2	214.9
0	186.9	216.8	186.6	207.3	223.3	188.3	176.8	230.7	194.3	185.1	173.6	176	193.3	119.2	150.5	188.4	161.2	147	171.6	145	127.2	171	141.2	189.4	143.6	172	178	169	161.4	143.2	182.5	152.1	161	144.8	177.1	124.2	334.8	358	376	445.3	256.1	265	225.6	200.1	162.2	153	155.5	159.7	101.2
92	160.1	138	194.8	173.3	173.2	139	155.8	164.2	175.7	132.4	149.8	137.3	193	155.9	190.5	142.5	155	163.9	203.9	183.9	167.4	133.8	228.2	209	195.3	181.5	202.1	179.2	181.2	158.3	171.1	154.1	174.9	201.7	138	169.5	163	184	189.4	197.1	175.7	175.8	160.5	158.6	167.4	177.7	150.3	177	189
0	144.3	153.2	171.5	148.8	153.6	126	123	143.4	125.6	139	99.78	127.2	137.2	136	141	116	127.9	113	150.5	162	153	129.4	137.7	124.7	131.5	130.6	139	132.5	135.5	106.7	167.5	125.8	118	120.5	117.9	114.1	129	130	137.7	108	137	121.4	111	86.94	113.3	104.8	201.4	122.7	84.52
0	178.4	174.9	192	177.2	159	179.5	142.7	184.6	175.9	198	169	163.6	144.4	181.1	167	195.3	170.1	135.6	176.6	140.8	150.8	142.5	193.4	201.5	144	147.7	174.4	191.7	176.2	170.6	161.2	154	155.2	175.5	153.5	159.2	168.9	169.1	152.8	156.8	188.2	121.8	167.2	158.5	189.6	179.9	190	153.6	182.1
93	163.8	160.8	101.3	125.1	138.7	113	134.2	140.5	104.1	125.9	117.6	111.5	91.21	100.7	147.5	129.8	141.8	102.6	90	102.9	99.2	133.4	114	96.46	129	123.2	118.8	106.7	91.6	91.95	91.56	122.4	99.76	145	92.8	89.28	117.1	112.7	125.4	103.2	132	89.98	114	118.7	115.2	98.72	102.7	77.9	87.19
0	157.4	175.8	200.9	185	171.7	173.8	174.5	134	189.5	157.8	192.9	145.9	160	160	176	179.5	136.5	130.8	136.3	149.8	172	133.2	166.1	142.5	144.5	150.3	104.1	127.4	150.8	134.9	134.9	147.2	131.1	105.9	117.8	132.4	135.4	128	134.4	149.9	133.4	118.9	128.2	121.5	121.6	143	132.9	108.4	125.2
0	154.6	158.5	157.5	133.9	132	133	126	107.1	136.6	172.1	138.9	138.1	126.2	117.5	131.9	185.6	121.5	126.9	155.1	115.9	142.6	134.1	117.5	131.9	127.3	111.5	124.5	143	120	166.7	119.2	144.5	133.5	125.5	138	154	138.1	122.8	148.2	146	127.5	131.9	119	139.2	146.5	97.32	100.5	110.5	132.3
94	265.4	257.2	227.3	208.6	210.2	195.5	198.7	169.1	146	164.7	191.4	197.7	217.5	161.8	158.5	169.2	139.6	143.5	138.9	148	148.7	127.5	151.9	144.5	117.1	140.9	155.1	118.4	169	150.3	160	128.1	147.3	136.4	113	136.8	149.8	206.9	174.3	135.6	145.4	126.3	145	128.1	171.3	121.1	184.5	147.3	144.4
0	151.6	167.9	147.5	148.6	145.9	157.1	148.8	107	163.4	153.6	132.2	147	133.9	157.4	173.5	144.4	138.4	129.2	115.2	125.7	115.8	161.8	140.5	124.7	124.5	130.8	121.5	128.5	153.1	174.9	175.4	139.9	151	150.3	126.9	160.6	179.8	132.5	136.7	143.9	116.9	135.3	126.1	141.9	155.7	124.3	123.5	129.1	126.7
0	177.3	161.5	150.4	177.1	145.7	152	166.8	147.7	171.9	136.3	149.3	124.2	119.5	164.3	121.5	120.4	118.5	137.6	131.1	140.4	175	119.1	137.8	180.7	148	140	161.5	109.7	133.6	135.2	182.2	131.8	142.1	175.3	164.6	144.6	119.9	128.3	126.5	123.5	121.2	132	131.1	145.6	139.4	159.5	134.9	127.5	149.3
0	NaN	NaN	NaN	NaN	NaN	NaN	NaN	NaN	NaN	NaN	NaN	NaN	NaN	NaN	NaN	NaN	NaN	NaN	NaN	NaN	NaN	NaN	NaN	NaN	NaN	NaN	NaN	NaN	NaN	NaN	NaN	NaN	NaN	NaN	NaN	NaN	NaN	NaN	NaN	NaN	NaN	NaN	NaN	NaN	NaN	NaN	NaN	NaN	NaN
0	153	145.2	165.2	154.9	121.5	150.7	114.9	141.1	154.7	143.4	89.9	153.2	120.8	113.3	120.7	126.1	113.7	92	131.6	87.1	111.4	133.4	88.28	96.89	127.9	114.8	108.4	85.99	104.3	119.3	138.7	102.8	108.2	91.87	116.5	106.3	NaN	NaN	NaN	NaN	NaN	NaN	NaN	NaN	NaN	NaN	NaN	NaN	NaN
95	170.1	184.2	170.8	155.9	170.5	161.3	173	140.4	155.6	162.8	172.4	133.2	168.6	721	948	1059	1040	1310	1149	1149	1229	1174	1235	1007	988	874.5	1097	966.7	1126	1069	1015	1180	882.5	1090	888.1	1041	907	1116	927.3	935.4	1095	1243	1195	1038	1220	1055	1362	921.7	947.2
0	119.2	131.9	148	153.3	162.8	140.8	119.1	146	100.7	173.5	164.6	130.3	141.4	147.8	127	141.9	150	125.1	165.4	122.3	122.5	143.1	150	117.7	133.4	133.9	131.4	152.9	144.4	140.2	106.7	155.5	115.1	170.8	154.8	128.9	123.6	153.5	134.5	145.3	130.6	127.2	109.3	143.5	155.6	125.2	133.2	141.8	129.9
96	227.1	226.1	254.4	208.2	202.5	159.3	175.4	160.1	201.5	157.7	177.3	151.8	182.2	199.1	128	161.8	164.1	165.3	162.2	184.3	145.5	131	135.6	129.1	133.6	131.6	135.1	179.1	125.8	156.7	129.3	135.1	117.9	134.1	132.4	107	129.5	127.1	155.6	122.1	130	136.5	111	164.3	111.5	136	138.4	140.5	136.8
0	571.8	448.6	370.5	284.5	290.5	215.5	186.2	210.6	199.6	176.6	212.5	180.2	126.1	215.2	166.7	189.2	197.9	178.7	154.2	181.2	189.2	158.7	154.5	194.9	141.1	184.1	141	194.1	125.6	157.7	161	143.2	157.7	151.5	158.9	190.7	160.7	129	172.9	152.1	134.7	120.5	141.7	154.9	156.4	155	105.4	119.5	151.3
0	100.9	121.3	129.9	32.24	34.41	112.6	93.35	105.5	96.58	146.5	NaN	NaN	NaN	NaN	NaN	NaN	NaN	NaN	NaN	NaN	NaN	NaN	NaN	NaN	NaN	NaN	NaN	NaN	NaN	NaN	NaN	NaN	NaN	NaN	NaN	NaN	NaN	NaN	NaN	NaN	NaN	NaN	NaN	NaN	NaN	NaN	NaN	NaN	NaN
0	189.8	180	219.5	196	200.5	212.5	191	171.1	190.5	163.4	239.8	149.6	191.9	185.9	187.5	183.6	188.6	200.1	195.9	183	199.5	180.2	176.6	183.1	213.4	233.9	197.3	189	204.9	174	190.7	190.8	180.5	194.3	202.8	147.7	202.6	211.8	221.8	163.2	221.3	163	191.2	178	242.2	197.7	177.3	176.7	189.5
0	201.9	225.3	216.5	277.5	225.1	208.5	206	191.6	202.6	180.6	167	174.3	191	208.9	159.1	166.5	182.9	209.2	207.5	181.4	198.5	185.7	217.5	190.6	154.3	222.2	218.1	171.8	192.3	156.3	165.2	173.5	164.5	171	173	185.8	165	182.8	176.4	153.2	180.6	160.5	170.3	131.1	173.8	158.8	177.7	172.7	154
0	154.1	109	132.7	110.5	141.8	112.5	149.3	146.2	106.7	132.1	134.4	129.9	127.2	121.7	116.8	122.7	119	139.1	166.5	115.4	132.2	137.2	121.1	129.1	125.1	152.6	116.8	125.9	129	126.6	132.5	147.3	115.1	135.3	137	125.1	129.6	102.8	121.2	90.54	105.3	114.9	98.36	144.4	128.2	111.7	133.4	136.4	129.7
0	129.2	137.6	154.1	143.5	111.9	125.6	132.6	115.3	145.4	137.8	116.6	153.2	130.3	94.59	128.7	141.5	121.2	124.7	115.3	119	125.3	115.5	130.8	132.5	136.7	107.9	139.9	131.6	119.6	116.2	120	110.8	128.7	113.8	94.27	100.4	98.81	111.3	138	103.4	120.5	86.05	135.6	105.8	130.1	90.49	109.5	115.8	95.7
97	142.6	169.9	131.9	129	119.4	155.5	156.3	152	146.5	190.5	134.1	140.1	144.5	142.6	146.1	156.2	109.1	142	112	160.2	155.7	129	119.1	146.5	174.3	139.6	139.5	119	147.5	184.7	126	179.8	129.1	146.8	160.7	180.9	150	157.7	144	158.8	139.7	151	146.9	136.3	163.2	124.8	145.6	143.1	127.3
0	241.7	218.8	208.5	223	229.2	199.8	204.9	216	203.5	210.5	220.1	231.7	191.4	170.2	229.8	219.2	221.7	245.5	226.3	193.3	215.6	222.2	187.6	179.5	228.4	242.7	205.2	231.9	189.6	238	214.5	258	241.9	210	197.5	209.8	215.5	227.8	236.1	206.3	249.8	219.1	147	193.4	235.5	224.8	249	212.1	174.2
0	198.3	176.9	162.7	192.1	135.9	143.9	137.9	111.6	135.9	142.1	129	158.7	132.5	138.3	115.1	162.3	125.9	146.6	143.1	125.2	130.4	145.6	163.8	125.4	112.7	107.5	109.1	134	141.6	118.9	96.33	152.5	96.18	114.1	109.6	108.8	120.5	134.5	136	125.8	92.53	130.1	113.5	128.4	107.3	139.5	114.5	114.7	119
0	100	78.5	83.15	143.1	58.44	NaN	NaN	NaN	NaN	NaN	NaN	NaN	NaN	NaN	NaN	NaN	NaN	NaN	NaN	NaN	NaN	NaN	NaN	NaN	NaN	NaN	NaN	NaN	NaN	NaN	NaN	NaN	NaN	NaN	NaN	NaN	NaN	NaN	NaN	NaN	NaN	NaN	NaN	NaN	NaN	NaN	NaN	NaN	NaN
0	113	137.4	126.4	116.1	138.4	123.4	115.5	147.3	105.9	100.8	109.4	147.2	133.1	118.3	101.9	118.6	113.8	113.2	152.1	120.3	112.7	109	124.3	108.4	142.4	120.9	101.1	137.8	126.6	112.2	133	NaN	NaN	NaN	NaN	NaN	NaN	NaN	NaN	NaN	NaN	NaN	NaN	NaN	NaN	NaN	NaN	NaN	NaN
0	151	130.1	128.3	112	104.6	106.6	73.11	116.6	104.6	104.8	116.6	79.87	93.26	119.2	71.45	124.2	124.6	111.4	66.06	103.2	66.2	89.84	110.4	94.46	82.82	121.8	119.1	92.67	112.2	89.76	104.8	132.6	77.34	99.91	110.6	106.4	86.62	113.5	107.1	105.4	110.1	74.18	96.67	113.3	92.52	78.64	116.1	102.8	64.4
0	NaN	NaN	NaN	NaN	NaN	NaN	NaN	NaN	NaN	NaN	NaN	NaN	NaN	NaN	NaN	NaN	NaN	NaN	NaN	NaN	NaN	NaN	NaN	NaN	NaN	NaN	NaN	NaN	NaN	NaN	NaN	NaN	NaN	NaN	NaN	NaN	NaN	NaN	NaN	NaN	NaN	NaN	NaN	NaN	NaN	NaN	NaN	NaN	NaN
0	70.76	108.8	89.77	NaN	NaN	NaN	NaN	NaN	NaN	NaN	NaN	NaN	NaN	NaN	NaN	NaN	NaN	NaN	NaN	NaN	NaN	NaN	NaN	NaN	NaN	NaN	NaN	NaN	NaN	NaN	NaN	NaN	NaN	NaN	NaN	NaN	NaN	NaN	NaN	NaN	NaN	NaN	NaN	NaN	NaN	NaN	NaN	NaN	NaN
0	99.86	103	113	130.4	118.5	109.4	97.64	95.86	114.9	129	105.1	171	113.3	137.5	140.4	NaN	NaN	NaN	NaN	NaN	NaN	NaN	NaN	NaN	NaN	NaN	NaN	NaN	NaN	NaN	NaN	NaN	NaN	NaN	NaN	NaN	NaN	NaN	NaN	NaN	NaN	NaN	NaN	NaN	NaN	NaN	NaN	NaN	NaN
98	751.9	792.3	458.4	571	496.5	457.5	408.4	345.1	399.3	315	360.6	324.5	317.6	373.2	334.1	360.3	302.1	250.2	326.7	274.9	262.9	239.2	241.8	289.8	323.5	252.9	259.8	290.3	295.4	272.6	321.4	310.4	275.6	263.9	264.3	233.1	251.7	256	293.1	272.4	254.1	258.2	244.6	228.7	291.7	227.9	244.7	303.3	266.3
0	176.5	192.3	170	158	199.2	155.8	125.4	140.2	143.5	157.3	81.93	133.8	144.5	123.9	157.7	149.5	156	135.5	130.1	147.2	136.8	164.8	136	133.7	146.8	138.3	108.4	154.1	149	124.2	122.2	134.2	154	160.9	121.4	141.1	132.9	103.4	128.2	125.4	155.7	116.9	150.3	135.7	124.3	85.18	159.3	137.6	143.3
99	293.4	224.2	174.1	203.1	201.2	184.5	175.5	177.2	169.3	173	151.8	191	193.8	146.4	192.2	155.8	165.2	188.3	204.6	158.9	153.3	167.3	189.9	154.3	216.9	167.7	129.8	114.3	167	176.7	108.3	164.4	143.7	160.1	150.9	143.8	131.3	153.4	177	139.2	161	153.1	166.6	151.2	127.2	148.4	157.3	177.5	140.3
0	157.7	156.3	161.7	152.8	152.5	147.2	196.9	173.3	112.2	149.9	161.9	160.6	135.6	160.1	159.2	149.5	177	166.8	148.7	180.3	179.1	188	160.2	179.4	182.7	170.8	157.7	139.4	156.2	186.4	188.3	153.3	202.4	190.8	152.3	153.8	161.5	143.6	178.9	173	167.4	179	174	175.6	171	165	157.4	153.9	184.5
100	173.3	154.3	138.2	135.1	151.5	151	133.8	158.8	112.1	145.7	100.2	115	153.5	141.4	121.3	119.9	115.3	160.7	173.4	109.3	136	112	100.2	181.8	489	529.3	612	540.9	528.5	516.5	582.4	545	549.8	517.5	471.5	448.1	420.5	337.9	272.4	241.6	222.1	233.9	207.5	189.6	195.9	220.5	170.5	195.6	174.7
0	NaN	NaN	NaN	NaN	NaN	NaN	NaN	NaN	NaN	NaN	NaN	NaN	NaN	NaN	NaN	NaN	NaN	NaN	NaN	NaN	NaN	NaN	NaN	NaN	NaN	NaN	NaN	NaN	NaN	NaN	NaN	NaN	NaN	NaN	NaN	NaN	NaN	NaN	NaN	NaN	NaN	NaN	NaN	NaN	NaN	NaN	NaN	NaN	NaN
0	154.8	193.3	167.5	158.1	147.7	136.8	99.48	171.7	160.6	142.6	136.5	131	154.1	140.9	141.7	121.9	128.6	151.3	131.7	134.9	115.3	121.4	161.1	137.3	116.6	113.1	104.1	149.9	132.5	118	153.9	102.5	145.3	141.9	118.3	119.5	129.9	120.1	119.5	130.1	120.5	131.2	111.1	118.5	131.4	98.58	168	144.8	141.9
0	232.6	201.4	209	259	232.9	191.5	200.9	221.9	181.4	220.4	182.5	227.5	173.2	NaN	NaN	NaN	NaN	NaN	NaN	NaN	NaN	NaN	NaN	NaN	NaN	NaN	NaN	NaN	NaN	NaN	NaN	NaN	NaN	NaN	NaN	NaN	NaN	NaN	NaN	NaN	NaN	NaN	NaN	NaN	NaN	NaN	NaN	NaN	NaN
0	158.7	181.5	159.2	182.3	164	158	154.8	122.9	163.3	117.9	170.8	198	160.2	125.4	172.9	158.8	170.7	114.7	155.9	157.2	129.3	122.5	137.6	158.8	105.3	107.1	139	122.1	110.8	119	110.7	151.1	130.4	111.1	110.2	144.6	123.8	97.59	140	121.2	124.6	117.2	134	106.6	137.5	103.4	130.1	130.6	107
101	249.5	1024	964.6	955.6	957.6	867	882.4	912.4	919.8	843.9	862.4	836	814.3	852.9	830.3	852.3	978.3	1032	890.6	757.3	578.1	539.1	402.9	411.9	448.3	383.7	677.7	848.7	926.3	931	1097	998.6	1136	1213	1229	1235	1203	1176	1265	1347	1593	1562	1329	1534	1691	1631	1556	1595	1535
0	178.8	177.2	178.6	183.6	181.7	225.8	128.5	177.7	149.8	142.7	177.7	157.7	158.4	183.3	186.3	173.4	191.4	152	157.3	104.8	149.5	146.9	146.4	123.9	161	116.2	148.6	154.2	119.9	142.4	133.7	133.1	164	124	146.5	151	132.6	117.4	122.3	153.5	145.6	158.7	151.9	144.3	149.3	129.8	150.7	144.4	128
0	NaN	NaN	NaN	NaN	NaN	NaN	NaN	NaN	NaN	NaN	NaN	NaN	NaN	NaN	NaN	NaN	NaN	NaN	NaN	NaN	NaN	NaN	NaN	NaN	NaN	NaN	NaN	NaN	NaN	NaN	NaN	NaN	NaN	NaN	NaN	NaN	NaN	NaN	NaN	NaN	NaN	NaN	NaN	NaN	NaN	NaN	NaN	NaN	NaN
0	136.4	138.8	129.7	105.1	113.1	130.8	118.1	130.1	119.1	123	151	177.7	132	122	134.2	132.9	107.8	108.8	103.8	110.5	116.4	139.9	103.8	134.5	92.57	112.9	114.6	114.1	122.8	103.4	111.5	105.6	109.9	88.02	133.1	112.7	126.6	95.19	176.2	473.2	558.6	545.3	528.7	494.3	480.6	458.4	535.7	535.9	502.9
0	152	146.9	139.2	179.8	178.1	138	153	117	125.2	210.4	160.1	145.4	106.3	168.5	133.9	186.4	175.5	167.7	148.6	145.4	162	148.7	152.3	167.8	140.4	166.5	153.4	149.5	187.8	127.9	110.9	124.4	172.8	155.5	152.8	163	147	122.2	133.5	151.7	120.5	140.2	139	157.7	133.5	141.7	145.3	171.2	139
0	182.1	133.9	201.4	142.3	150	152.2	140.1	158.4	150.9	146.9	186.2	161	201.3	152.5	169.9	143	171.7	148.3	147.4	174.2	165.6	169.3	151.8	171.7	130.4	171.1	178.9	183.7	147.5	117	161.4	140.2	124.7	151	129.7	146.6	132.1	127.2	162.6	131.4	118.9	134.7	153.6	127.8	125.1	165.6	100.4	107.6	132.7
0	145.7	147.9	154.1	185.7	151	142.7	172.6	157.6	149	115.9	166.2	128.6	181.6	150.8	129.1	206.4	136.7	143	198.8	174.5	211.7	169.7	165.5	175.1	145.3	136.9	134.8	155.2	181.5	169.9	134.4	162.6	140.3	147.6	135.3	162	178	140.7	127	188.8	150	115.3	124.6	172.3	148.2	111.3	161.7	140.7	126.5
0	673.9	737.6	641.5	645.4	672.3	704.1	594.4	686.6	599.9	601.9	641.1	659.4	419.3	278.3	259.1	179.1	163.9	190	188.5	147.1	174.1	154.6	155.7	147	152.9	117.1	183.6	129.8	153.7	172.2	152.4	183.9	162.3	179	148	120.8	155.5	149.4	176.2	156.2	148.4	136.3	133.4	137.6	154.7	158.5	130	145.1	162.1
0	211.6	150	174.5	160.5	203.1	533.6	161.9	226.5	169.9	136.3	142.3	162.8	182.9	170.3	188.8	184.7	149.9	152.6	172.5	171	186	158.7	164.9	159.3	167.1	145.3	174.5	189	153.5	171.2	169	123	138.4	149.9	138.6	135.8	146.2	113.2	162.2	152.1	141.6	149	128	172.9	156.9	118.6	132.5	138.5	166.8
0	565.6	550.1	595.9	506.5	420.1	494.4	507	621.5	681.6	246.8	202.1	208.8	150.5	183.8	144.6	128.7	126.3	112.5	99.58	117.5	119.1	139.4	126	135.5	112.1	111.2	117.3	135.5	123.6	92.41	101.9	86.84	160.7	143	129.9	119	86.81	96.63	127.2	131.5	121.2	89.6	110.1	117.4	118.5	109.1	157.5	127.5	113.5
102	327.9	327.4	287	291.1	302.9	274.5	307.4	288	266.9	272.4	261.5	295.6	260.9	269.4	489	235.5	213.9	205.9	286.6	246.9	271.9	238.5	263.3	279.1	298.7	673.4	711.3	239.4	239.6	312.4	254.8	308.8	259.8	316.3	278.4	751.2	712	288.5	298.8	358.3	309.9	747.6	674	756	707	736.5	905.1	276	700.1
103	155.2	150.5	132.2	156.4	142.6	163.6	117	186.8	141.1	213	174.7	201	194.4	143.7	150.8	189.9	162.7	145	154.9	176	219.8	136.3	137	220.2	123	158	194.9	206.7	165.5	129.9	187	149.5	165.5	192.7	116	182	198	211	375.3	465.5	486.7	512.2	504	380	580.8	607.6	562.8	637.9	485.2
0	185.6	247	232.5	206.5	259.6	242.9	228.4	210.3	248.2	180.5	221.9	220.7	205.8	203.4	207.3	178.6	169.1	221.3	171.4	182.2	215	184.7	216.9	211.3	191.4	233.8	178	190.8	186.2	200.4	196.2	196	196.6	230.6	184	174.4	214	183.4	166.3	209.6	188.8	204.7	216.5	190.6	253.9	194.5	209.9	192.4	201.7
0	247.9	253.4	263	238	247	230.9	189.1	253.6	218.5	241.1	255.4	259.1	229.5	208	273	235	231.8	221.5	198.3	235.1	246.4	252.5	241	252.4	229.6	246.7	223.6	258	232.9	239.5	244.6	248.3	226.1	256.1	205.4	234.6	240.3	230.9	172.2	255.5	232.6	222.9	216.3	185.8	219.9	202.1	198.9	231.6	209.7
0	401.5	299	349.5	384.9	338	382.9	329.6	310.6	270.9	260.1	317.9	232.3	219.1	208.5	221.1	172.5	196.8	172.1	209.6	258.3	212.9	233.4	175.8	199.4	159.8	199.4	176.8	157.1	178	193.9	207	159.3	163.5	167.4	128.1	178.2	129.5	161.7	205.8	144.1	147.6	166.4	165.1	167.4	166.9	164.6	221.1	162.3	180.1
0	252.7	239.8	285.7	291.8	234.9	227.7	258.3	250	264.1	264.2	254.9	222.3	201.2	235.6	244	227.6	224.6	173.3	204.9	228.8	271.2	219.4	236.5	281.5	230.9	249.3	203.6	224.8	230	217.4	202.5	271	221.7	213.6	212.3	201.8	233.4	211.8	196.3	162.6	202.2	166.2	204.7	197.3	193.1	198.9	247.8	216.8	178.2
0	131	109.5	144.8	166	NaN	NaN	NaN	NaN	NaN	NaN	NaN	NaN	NaN	NaN	NaN	NaN	NaN	NaN	NaN	NaN	NaN	NaN	NaN	NaN	NaN	NaN	NaN	NaN	NaN	NaN	NaN	NaN	NaN	NaN	NaN	NaN	NaN	NaN	NaN	NaN	NaN	NaN	NaN	NaN	NaN	NaN	NaN	NaN	NaN
0	211.1	183.5	186.3	206.5	139.8	188.3	179.4	175.3	168.1	164.8	176.9	185.1	182	133.2	179.7	199.4	153.2	151.5	126.6	171	131	143.4	150	153.6	146	185.5	134.8	145.3	139.2	159.3	125.3	131.6	119.4	136.8	127.1	160.4	107.9	121.9	145.9	89.34	118.4	106.8	138.9	138.4	135.1	155.7	143.2	99.61	108.9
0	208.2	231.9	214.3	214.1	202.2	187.6	193.8	191.3	203.6	189.7	237.8	236.6	263.6	233.1	249.5	213.9	182.9	208.4	198.3	190.6	182.6	165.7	225.2	208.9	176.9	230.1	169.4	243.5	212.8	180.2	200	212.9	183	164.9	214.8	238.5	210.4	192.4	217	189.2	184.7	204.8	233.9	188.8	258.9	221.3	181.3	200.8	211.2
0	820.9	670.9	889.9	609.4	528.1	469	612.6	671.2	752.9	785.1	763.6	NaN	NaN	NaN	NaN	NaN	NaN	NaN	NaN	NaN	NaN	NaN	NaN	NaN	NaN	NaN	NaN	NaN	NaN	NaN	NaN	NaN	NaN	NaN	NaN	NaN	NaN	NaN	NaN	NaN	NaN	NaN	NaN	NaN	NaN	NaN	NaN	NaN	NaN
0	128.2	88.54	154.5	125.8	112.9	175.9	134.7	145.5	125.5	135.3	118.4	158.9	116.5	135.9	94.75	115.3	120.3	101.6	110	141.3	117.5	117.8	120.3	80.05	116.7	113.1	135	132.5	125.7	128.5	110.4	144.6	149.1	135.5	99.56	117.8	122.1	120.3	137.4	135.5	111.5	108.9	89.97	112.3	132.1	106.7	124.5	97.2	104.8
0	NaN	NaN	NaN	NaN	NaN	NaN	NaN	NaN	NaN	NaN	NaN	NaN	NaN	NaN	NaN	NaN	NaN	NaN	NaN	NaN	NaN	NaN	NaN	NaN	NaN	NaN	NaN	NaN	NaN	NaN	NaN	NaN	NaN	NaN	NaN	NaN	NaN	NaN	NaN	NaN	NaN	NaN	NaN	NaN	NaN	NaN	NaN	NaN	NaN
104	536.3	459.5	351.7	369.1	365.6	341.8	310.4	235.1	250.2	191.6	228.8	198.5	162.2	188	172.1	171.9	173.9	167.2	165.3	140.4	154.5	193.8	148.7	163.2	158	130.8	154.8	125.2	164.3	169	159.1	155	130.4	140.9	141.8	171.4	153.7	143.3	154.1	158.7	154.4	127	118.1	109.1	135.5	152.9	147.1	118.7	127.4
0	140.8	197.2	182.9	139.7	157.5	133.8	135.5	142.3	112.4	165.2	109	133.6	121	129.3	121.6	134.4	139.7	149.9	109.8	162.8	150.1	130	177.1	116	136	178	119.7	117.9	128	152.5	155.5	146.5	127.5	145.1	130.2	147.3	100	143.6	157	121.6	115.5	124.2	132.3	112.8	126.4	147.1	100.8	117.7	109.5
0	NaN	NaN	NaN	NaN	NaN	NaN	NaN	NaN	NaN	NaN	NaN	NaN	NaN	NaN	NaN	NaN	NaN	NaN	NaN	NaN	NaN	NaN	NaN	NaN	NaN	NaN	NaN	NaN	NaN	NaN	NaN	NaN	NaN	NaN	NaN	NaN	NaN	NaN	NaN	NaN	NaN	NaN	NaN	NaN	NaN	NaN	NaN	NaN	NaN
0	222.8	231.8	267.8	328.7	227.9	255	248.3	275.7	248	231	236.7	240.5	203.9	239	203.6	235.4	214.8	184.3	192.8	217.9	232.4	225.1	191.1	205	171.2	162.4	190	194.8	168.9	193.8	177.8	154.9	NaN	NaN	NaN	NaN	NaN	NaN	NaN	NaN	NaN	NaN	NaN	NaN	NaN	NaN	NaN	NaN	NaN
105	137.6	169.1	162.1	139.8	166.1	194.9	145	129.6	118.8	120.9	154.7	156.7	146.5	140.9	166.5	158	101	189.9	516.8	656.9	569.8	681.1	811.6	718.3	761.4	782.1	814	822.8	798	729.8	657.2	842	796.1	742.1	789.5	814.7	884.7	1142	1089	917	879.4	923.2	926.9	959	909.1	755.1	728.5	722.1	678.1
0	166.3	1068	1068	938.3	997.1	1031	1087	926.7	922.6	950.3	1006	980.7	959.1	1020	962.6	970.2	916.1	976.7	946.2	896.2	1046	436.2	372.7	344.4	299.4	284.3	203.6	237.8	225.7	179.5	174.7	NaN	NaN	NaN	NaN	NaN	NaN	NaN	NaN	NaN	NaN	NaN	NaN	NaN	NaN	NaN	NaN	NaN	NaN
0	313.8	306.9	280	234.1	256.9	326.9	212.9	235.6	242.1	246	248.9	238	229	235.4	294	234.9	217.1	242	260.2	251.1	230.4	238.1	247.5	251.6	261.7	241.8	267.3	261.2	248.5	228.7	197	239.8	202.5	194.4	207.6	207.5	211.5	176.2	196.5	186.8	210.9	202.8	217.5	197	156.5	225.6	216	199.2	224
0	190.1	210.9	180.7	203.1	246	183.4	165.5	146.7	194	174	171.4	212.9	149.6	179.7	154	192.6	179	170.9	158	213.6	177.9	190.4	183	180.1	212.9	145.4	227.8	194.3	200.5	172.4	192.3	190.4	192.3	187.5	225.3	246.5	221	257.4	191.6	236.2	180.7	174.6	200.2	181.5	212.5	180.6	176.1	183.7	195
0	186.4	151	163	159.3	143.1	128.3	138.9	138.4	123.1	123.7	125.9	138	105.2	110.5	126.7	123	103.9	145	107.5	134.3	160.7	130.1	145.1	144.8	116.8	137.2	128	124.2	118.8	98.57	79.81	151.8	121.3	91.97	89.82	137.7	145.2	88.14	120.7	122.3	141	110.7	108.9	100.4	158.8	113.1	84.3	124.3	123.7
0	131.5	130	155.4	142.6	168.5	131.3	111.1	124.7	144.4	129.2	106.2	144	149.6	108.9	140.7	121.5	141	113.6	114.4	98.87	137.2	107.2	127.5	116	107.5	128.3	91.44	129.8	108.6	120	121.1	109.8	118.4	101.3	159.1	161.8	117.3	125.8	102.2	122.1	106.4	113.8	106.2	123.5	86.83	120	106.1	87.11	93.26
0	133.2	137.2	120	91.19	125	121.6	124.8	152.8	100.4	110.5	148.5	129.9	119.2	127.7	143.3	110.4	120.5	135.1	115.2	99.46	129	108.9	129.9	119.3	128.2	145.4	544.7	534.3	596.7	532.1	546	568.5	611.2	522.2	520.9	524.4	513.1	510.5	559.3	523.8	306.5	206.2	167.4	162.5	172.7	158.6	189.3	171.6	147.2
106	159.1	140.1	137.5	129	78.47	119.9	164.5	111.8	143	125.6	130.1	111.4	119.8	112.7	124.5	126.6	118	106.3	132.7	105	114.1	96.9	106.5	118.1	139.5	124.8	130.5	119.5	160.2	127.5	110.3	79.07	110.8	98.37	123.1	110.5	131.2	79.45	118.2	101.4	96.85	107.1	89.21	134.9	99.96	111.5	117.9	125.8	129.8
0	143	122.2	121.9	141.2	117.3	113.5	89.33	96.99	126	111.3	109.3	107.5	107.7	116.3	78.79	151.9	130.2	119.9	NaN	NaN	NaN	NaN	NaN	NaN	NaN	NaN	NaN	NaN	NaN	NaN	NaN	NaN	NaN	NaN	NaN	NaN	NaN	NaN	NaN	NaN	NaN	NaN	NaN	NaN	NaN	NaN	NaN	NaN	NaN
0	161.4	142.3	139.8	100.8	121.5	112.5	131.4	111.9	182.5	118.4	130.8	129.2	128.3	432.8	468.2	545.5	598.1	540.6	521.4	537.6	527.3	439.2	458.8	392.3	365.4	270.4	209.1	184.3	149.1	124	123.5	124	157.8	149.2	149.9	140.5	116.1	130.8	146.1	93.54	126.4	95.76	126.2	110.2	134.7	145.6	137.9	104.4	100.6
0	155.3	153.2	115	158.6	143.3	123.7	166.1	125.1	144.4	116	138.2	163	127.7	130.3	108.7	137.8	129.9	131.3	107.7	159.1	86.41	112.8	103.5	93.97	130.7	121.8	132.8	110.5	148	139.6	120.3	113.5	129.2	106.2	167.7	123.4	114	121.1	144.5	120.6	141.7	101.5	155	136.4	88.35	125.1	88.93	98	136.1
107	129	158.2	113.6	125.6	161	120.7	130	194.9	129.2	174.8	151.3	129.5	135.8	148.8	138.9	158.1	123.8	133.3	108.9	116.3	158.1	110.7	172.2	527.1	537.6	544.8	623.3	627.4	638.3	545.9	548.1	613.5	674.9	643.3	672.4	779.4	NaN	NaN	NaN	NaN	NaN	NaN	NaN	NaN	NaN	NaN	NaN	NaN	NaN
108	406.2	317.5	304.6	235	222	214.5	215.2	236.1	223.5	202	212.3	198.5	169.4	219.7	170.6	197.2	174.9	164.2	159.9	170.8	158	146.6	146.1	149.5	177	146.5	165.4	149.1	121	153.7	139.4	131.9	169.9	139.4	164.1	166.1	166.3	147.7	159.2	162.7	91.36	138.4	139.3	121	149.2	117.5	110.5	137.6	119.7
0	141.7	184.3	118.3	154.2	131.1	150	122.1	131.7	118.1	194.2	148.6	170.6	140.3	156.6	165.5	175	125.2	144.3	173.9	159	114.3	166.4	181.9	158.1	163.4	139.6	139.9	145	122.6	137.9	150.5	115.9	142.1	129.9	132.5	133.6	127	159.7	159.5	123.6	132.1	171.9	163.7	137.6	146.5	164.5	121.1	117.4	152.7
0	439.5	340.6	518.5	296.7	396.3	286.8	337.7	250.5	203.3	187	196	189.8	189.4	178.5	185	236.3	196.2	209.8	151.6	133.6	177.6	142.6	145.9	131	156.9	161	151.5	136.1	155.2	165.3	138	160.6	173.4	145.1	174.5	152.5	146.7	140.3	137.7	153	161.6	126.7	113	148.4	127.3	141.2	130.3	140.5	139.5
0	207.5	135.5	169.8	90.81	102.4	154.2	126.7	130.8	111.4	140.5	133.9	166.1	164.7	114.4	142.4	144.2	NaN	NaN	NaN	NaN	NaN	NaN	NaN	NaN	NaN	NaN	NaN	NaN	NaN	NaN	NaN	NaN	NaN	NaN	NaN	NaN	NaN	NaN	NaN	NaN	NaN	NaN	NaN	NaN	NaN	NaN	NaN	NaN	NaN
0	185.4	156.9	132.1	141.6	199.3	157.9	194.4	169.5	182.4	258.7	174.4	172.3	156.5	187	179	178.4	161.8	146.5	187.8	172.4	144.9	161.4	188.6	153.3	149.3	198.1	147.6	180	134.5	151.3	148.1	164.7	173.1	147	148.5	128.5	135.9	158.8	156.3	164.7	103.3	159.7	133.5	148.5	161.8	140.8	140.9	177.2	101.2
109	156.2	177.5	124.9	140.9	144	178.7	120.6	149.6	228.5	143.7	158.1	113.3	139.9	145.8	139.4	130.7	120.6	200.9	671.1	563.1	593.4	528.8	551	552.4	635.5	757.3	694.5	696.2	777.2	850.8	961.5	1011	912.5	808	795.5	587	574.8	634.5	768.3	767.5	616.3	552.8	563.8	636.1	608.7	498.3	610.2	596.7	437.8
0	186.4	174.9	174.2	NaN	NaN	NaN	NaN	NaN	NaN	NaN	NaN	NaN	NaN	NaN	NaN	NaN	NaN	NaN	NaN	NaN	NaN	NaN	NaN	NaN	NaN	NaN	NaN	NaN	NaN	NaN	NaN	NaN	NaN	NaN	NaN	NaN	NaN	NaN	NaN	NaN	NaN	NaN	NaN	NaN	NaN	NaN	NaN	NaN	NaN
0	223.3	215.7	250.5	236.8	199.7	204.2	233.9	792.8	897.3	915	955.2	865.9	901.5	884.4	818.2	778.8	836.1	813.1	564	393.5	391.2	330	332.8	286.6	252.2	268.8	227.4	274.6	232	219.4	234.2	242	239.1	224.6	231.8	234.6	164	483.3	479.6	502.3	440	503.4	600	600.4	521	478.8	NaN	NaN	NaN
0	131.5	173.3	130.2	91.39	98.18	87.6	130.2	96.03	166.4	161	161.1	127	101	142.5	NaN	NaN	NaN	NaN	NaN	NaN	NaN	NaN	NaN	NaN	NaN	NaN	NaN	NaN	NaN	NaN	NaN	NaN	NaN	NaN	NaN	NaN	NaN	NaN	NaN	NaN	NaN	NaN	NaN	NaN	NaN	NaN	NaN	NaN	NaN
110	479.5	534.5	457.4	384.9	366.3	314.8	362.4	347	354	357.5	275.4	269.6	290.8	262.8	251.6	233.7	241.9	233.1	284.5	260.9	214.9	184.6	228	251.1	209.5	237.5	211.3	250.7	214.3	226	234.4	212.9	235.1	179	170.1	174.2	217.8	212	177.6	176.3	135.7	193.8	165.3	176.8	191.6	202.1	185.5	165.6	193.1
0	NaN	NaN	NaN	NaN	NaN	NaN	NaN	NaN	NaN	NaN	NaN	NaN	NaN	NaN	NaN	NaN	NaN	NaN	NaN	NaN	NaN	NaN	NaN	NaN	NaN	NaN	NaN	NaN	NaN	NaN	NaN	NaN	NaN	NaN	NaN	NaN	NaN	NaN	NaN	NaN	NaN	NaN	NaN	NaN	NaN	NaN	NaN	NaN	NaN
0	133.9	106.3	154.9	91.55	111.5	130	148.6	113.6	110.7	129.6	129.8	143	112.6	115.5	121.6	NaN	NaN	NaN	NaN	NaN	NaN	NaN	NaN	NaN	NaN	NaN	NaN	NaN	NaN	NaN	NaN	NaN	NaN	NaN	NaN	NaN	NaN	NaN	NaN	NaN	NaN	NaN	NaN	NaN	NaN	NaN	NaN	NaN	NaN
111	144.7	117.4	140.2	118.4	107.6	125.2	131.1	119.5	57.45	128.4	102.8	174.3	116.9	119.5	124.1	154.4	106	93.7	93.68	133.9	145.5	120.9	97.26	126.9	121	113.7	127.3	113.9	177	107.3	99.29	88.05	78.75	100.4	106.8	102.3	102.1	145	105.9	118.2	107.5	103.7	122.6	158.8	149.7	72.05	94.52	135.6	97.29
0	600.2	630.7	632.9	486.1	402.5	412.8	413.9	388.5	415.9	456.1	385.9	347.5	399	379	326.9	398.5	281.3	255.7	297.6	231.7	271.9	259.4	225.5	225.2	241.4	203	195.9	181.2	186.1	175.3	175.2	176.1	174.8	139.8	198.2	153.8	204.2	197.4	174.6	185.8	161.5	198.5	206.3	160.7	166.5	159.2	166.1	188.2	175.1
0	137.8	166.4	179.1	132.7	133.1	141.6	155.2	127.8	143.1	105.4	81.59	124	143.4	107.7	135.4	119.9	140.3	113.3	114.7	129.9	123.2	111.9	130.4	121.9	116.6	125.1	143.8	99.66	121.9	119.8	111.8	110.1	91.94	118	108.7	143.8	132.3	101.8	115	102.2	110	112	109	114.2	107.5	100.3	113.3	115.5	104.7
0	194.4	126.8	168.5	139.2	182.7	158.4	218.6	182	157.9	175.6	175.5	157.6	209.5	156.8	158.5	180.1	140.9	204.6	188.9	192.4	142.6	153.3	175.6	195.6	163.6	160.7	191.5	175.7	149.6	194.8	183.4	191.4	211.6	261.6	722.4	1111	1036	970.2	917.7	869.8	955.8	910.1	851.4	876.4	837.5	611.5	467.5	515.8	360
0	274.6	265.4	304.7	226.1	240	231.8	274	213.7	257.4	239	264.4	257.9	283.4	214.7	178.3	256.5	268	243.1	249.8	189.4	221	233.4	193.5	221.7	257.4	225.7	191.6	223	260.9	214	223.7	241.1	229.4	215.4	239.4	211.9	210.3	232.7	191	209.6	184.7	246.5	181.4	187.7	190.4	164	178	169.6	180.7
112	165	178.2	169	138.9	147.5	137.6	148.9	121.8	156	152.3	185.8	154.3	152.8	144.5	159	155.5	171.8	150.2	123.3	179.8	139.8	145.8	148.9	178.4	163	146.7	140.2	147	155.5	173.8	136.5	129.2	171.2	134	149.2	128.7	129.8	135.3	131.3	139.2	140.2	138	184.8	666.5	1040	1032	1077	968.8	965.7
0	199.3	153.7	183.4	192.9	201.6	224.3	179.2	154.1	158.1	111.2	180.9	204.1	153.2	149.7	177	142	177.9	193.6	156.4	155.7	131.8	151.3	147.3	153.9	185.7	184.7	199.7	148.2	182	158.6	214.5	139.1	187	149.7	155.7	132	116.1	174.3	173.9	137.9	175.9	118.8	106.3	142.6	100.6	152.9	195.2	113.4	142.4
113	205	215	263.5	186	242.9	224.9	275.1	199.3	178.2	183.5	166.8	153.5	181.2	158	181.3	181.7	175.9	161.1	201.8	192.2	200.1	195.6	194.6	175.3	211.5	166.6	213.4	190.8	205.2	172.4	185.1	240.2	194	172.7	186.2	158.8	185.6	180.1	226.2	154.8	156.8	148.2	180.1	196.1	146.9	151.1	198.8	185.6	103.4
0	219.7	167.1	184	152.2	170.6	170.7	189.5	164	195.1	140	179.4	168.9	187.4	144.5	222.6	176.5	173.3	140.1	176.5	148.5	197	167.3	161	180.5	141.4	150	155.4	150.7	164.2	163.4	140.4	210.5	122.4	149.2	148.7	131.6	165.9	188.8	199.4	114.7	181.6	181	173.3	184.5	163.7	158.9	143.4	141.4	135.5
0	646.4	736.7	844.3	784.7	734	767.2	735.5	577.7	580.8	704.3	744	627.2	540.6	403.4	285.2	270.1	241.6	217.1	249.2	263.9	198	235	331.8	239.5	169.3	217.5	235.3	195.4	197.8	181.8	211.7	177.1	178.8	144	194.4	204.1	171	188.2	174	201.2	218	177.6	183	184.8	201.2	196.3	180.8	174.2	180.7
114	291.1	361.8	306.5	262	214.1	246.7	233.1	189.9	242.6	263.1	184.5	173.9	228.2	206.3	201.2	191.9	155.6	225.1	185.8	232.3	235.2	179	180.9	146.1	162.1	204.1	167.4	160.5	158	199.7	176	174.5	193	135.6	186.2	163.3	124.8	173	135.3	132.5	139.3	107.5	130.8	139.3	155.4	166.8	126.4	163.7	160
0	179.5	176.1	234.4	255.5	186.5	157.1	173.9	168.7	189	213.4	168.5	203	209.9	179.1	184	208.2	227.4	203.1	154.3	200.1	155.1	171.2	181	155.4	177.5	178.8	196.7	179.3	161	149	180.4	195.8	126.5	183.3	183.9	167.4	189	167.1	152	174.5	187.8	150.5	148.3	145.5	134.3	175.2	187.8	169.8	172.1
0	270.6	198.7	274.1	273.8	285.5	247.3	273.5	325.3	285	298.2	303.6	247.9	275.6	271	273.4	239.5	270.1	210.5	235.2	217.4	153	212.9	214.4	169.2	153.5	140.8	158.7	185.5	200	154	180.1	203.2	157	184.2	153.1	172.5	199.9	224.6	168.8	168.8	169.1	182.6	156.5	173.9	194.8	173.2	162.5	168.8	178.4
0	227.7	230.2	169.2	203.6	204	228.8	173.7	178.5	190	176.5	192.3	197.6	166.9	174.1	179.7	205.5	211.3	164.9	193	172.2	200	189	188.2	177.1	160.1	151.1	195.1	208.6	188.6	175	210.5	140.3	154	192.4	202.7	214.8	193.4	172.3	208	148.9	126.7	163.3	147.5	144.8	179.6	153.5	200.6	169.8	126.6
115	224.6	191.3	212.7	217.8	203.6	232.3	182.8	206	218.2	185.4	230.2	197.6	168	222.7	182.1	185.8	189.1	166.2	191.1	177.6	180.5	177.1	167	156.1	192.1	194.2	198.6	226.2	185.6	228.7	174.5	216.2	203.3	167.9	160.9	164.5	139.1	135.4	179.8	114.7	176	172.2	176.8	146.5	352.1	137.8	169.3	109.5	150.8
116	158.8	172.8	140.3	126.5	111.5	133.9	141.3	120.5	130.6	130.7	167.9	110.9	103.7	153.5	126.3	130.6	127.2	131.7	129.7	119.3	80.05	136	115.6	130.7	107.6	111	108.3	96.6	93.4	160.7	111.5	112.3	130.1	115.2	103.1	136.5	140.4	93.87	93.44	84.91	134.6	72.65	110	107.5	106	101.5	98.79	77	124
0	425.6	439	414.3	393.3	290.5	280.4	264.5	246.8	297.6	262.6	229.5	252.1	214	188.1	233.3	186.5	200	220.7	184.1	202.8	232	211.6	189.8	209	169.8	177.3	204	160.3	176.7	227	175.1	165.6	172.6	193	174.5	194.5	175.7	208.5	195.5	163.6	212.5	185.6	223	188.3	188	222	214.9	198.6	221.1
0	242.2	230.2	182.7	203.3	209.7	201.7	156	203.4	195.1	177.4	169.1	201.4	161.1	169.2	188.1	203.1	242.3	178.6	154.1	160.6	153.5	154.1	161.5	139.9	157.6	139.2	156.4	183.4	161.2	154.3	124	150.9	112.2	138.8	222.7	144	198	116.3	143.6	174.6	139.3	146.5	148.7	142	184.8	155.1	147.1	155.5	143.1
0	235.3	189.9	196.9	197.9	217	253.8	241.7	208	199.7	191.7	223.3	197.2	196.8	215.5	214.8	215.5	164.3	212.3	212.9	184.4	182.9	217.2	173.6	179.3	204.1	184.4	158.4	206.7	184.3	198.9	163.7	206.5	199.9	192.3	187.8	173.8	203.1	192.7	189.3	153	NaN	NaN	NaN	NaN	NaN	NaN	NaN	NaN	NaN
0	194.8	246.1	179.5	181.6	235.5	224.3	184.3	196.9	216	205.9	190.3	185.7	188.5	152	167.5	155.5	165.9	176.5	202.5	146.3	145.9	185.1	164	172.4	171.3	189.8	134.3	154.5	132.4	168.9	149.1	137.3	153.1	196	161.9	147.3	192.9	116.3	151.8	162.3	115.6	148.7	142.4	183.9	146.1	146.1	158.6	145.9	137.4
0	179.8	201.5	219.9	182.8	209.2	226.3	233.9	165.9	214.3	177.7	198	168	172.8	171.3	125.2	146.4	149.5	173.6	173.1	141.2	157	160.6	177.5	178.5	179.5	190.2	155.8	211.5	167.9	146	183.6	176.5	166.5	156.5	173.5	162.8	175.5	168.8	157.5	166.5	177.9	195.4	170.5	172.8	122	191.1	182.5	162	166.8
117	223	256.3	246.3	244.1	281.4	249.8	188.9	189.8	180.6	212.3	176.4	175.5	168.2	170.8	181.8	169.9	153.5	181	138.2	206.3	198.7	166	167.8	177.8	166.7	216.6	200.3	168.1	183.4	164.2	148.8	160.3	159.6	148.2	167.8	155.7	157.1	157.6	187.3	174.7	148.5	135.5	174.5	145.4	132.7	179.6	165.9	138.1	160.8
0	183.1	249.9	258.5	264	251.5	265.5	338	261.5	268.5	252.7	201.5	208.5	205.8	203.8	224.8	224.7	180.2	176.8	171.8	186.8	180.1	208.1	163.5	154.8	180.4	139.6	164.2	166.6	143.9	174.1	187.6	150.4	191.4	147.3	184.9	165.1	163.9	190.4	161.1	183.9	119.6	197.4	158.4	212.4	179.4	186.2	191.4	199.9	179.3
0	259.5	268.3	262.8	241	238.3	210	227.3	226.3	200.6	195.2	179.7	224.2	187	238.1	229.7	199.6	188	190	220.3	185.2	177	235.4	186.9	185.6	167.9	146.2	217.4	132.4	161.7	215.9	224.5	151.8	184.7	202.8	155.4	224.5	192.6	184.7	181	164.7	178.1	153.5	170.2	187.5	NaN	NaN	NaN	NaN	NaN
118	210	202.9	205.5	272.5	223.3	259.4	242.6	222.5	220.6	162.1	193.3	211.3	199.8	171.5	188.6	150.6	125.7	199.7	193.8	172.7	149.7	158.8	161.1	175.8	172.3	177.1	179.8	148.5	190.2	183	193.7	198	180.2	160.2	193.7	193.7	185.6	188.2	183.5	147.3	148.5	157.9	171.8	111.3	158.7	170.6	154.8	193.2	163.3
0	191.2	196.7	240.3	206.1	225.1	213	189.7	175.3	172.6	190.3	235.4	231.7	197.3	219	176.7	163.2	175.7	167.5	170.6	257.1	225	213.9	189.2	216.8	175.3	224.4	238.7	257.3	204.6	203.2	241.9	316	962	995.3	960.4	972.7	603.5	854.1	871.9	992	789.1	496.3	434.1	339.2	267.1	238.8	206.4	166.8	202.3
0	178	215.6	183.9	256	228.9	239.1	190.9	211.4	166.5	160.6	207.9	169.4	132.4	162	184.5	210.9	162	180.4	166.3	173.4	197.4	168.6	157.4	198	124.7	171.9	165.8	162	167.4	187.5	150	162.9	181	151.5	178.5	161.4	166.5	141.1	167.5	169.5	155.1	151.4	149.1	149.5	155.9	153	162.5	153.5	190.5
119	193.5	182.4	243.4	190	215.9	221.1	174.1	188.4	189.1	186.5	192.5	156.4	188.9	159.5	157.5	206.4	190.6	196.9	187	183	150.1	172	168.1	227	133.3	151.6	154	184	188	197.5	127.9	161.1	162.9	137.4	166.5	121	142.4	126.9	161	118.4	121	170.5	136	108.5	166.9	159	122.4	146.5	129.4
120	217.9	167	260.5	211.6	216.4	200.8	226.2	180.8	207.9	202.7	188.7	173.5	210.7	199.7	237.5	191	168.7	226.8	161.8	170.1	188.1	186.2	164.5	143.3	202	208.7	197.5	183.8	201.3	204.7	175.1	169.7	182.5	153	153.2	180.3	181.2	163	185.6	165.4	198.8	190.3	161.8	186.8	173.3	153.3	206.6	341	285
0	190.5	142.4	214.1	186.5	211	177	170	179.5	168.5	180.7	189	185.7	167.9	160.5	165.1	170	205.7	174.6	183.3	241.6	166.4	157.4	166.5	153.4	227.5	211.3	165	143.1	169.5	159	186.5	187	201	153	153.5	147.5	190	161	176	197	147.9	154.5	172	141.6	156.5	154	159	156.5	164
0	217.4	244	221.4	222.9	243.5	177.6	220.2	164.2	225.3	264.8	254.4	184.7	256.3	195.8	232.6	254.3	215.4	210	220.2	208.8	194.7	231	166.1	218.6	190.9	180.6	169.8	203.3	188.1	176.7	157.2	204.9	178.8	166.1	190.2	167	165.6	138.3	139.1	155	164.1	144	143.4	130.1	161.9	163.1	129.2	166	163.5
0	197.2	253.1	240.8	257.8	200.9	199.3	219.5	206.5	198.4	205.5	169.6	165.4	194.3	209	185.3	205.5	150.3	178.2	180.4	204.9	187.7	184.1	184.4	182.6	174	193.6	159.2	255.9	205.3	202.1	162.9	162.4	166.6	156.1	156.1	158	186.6	174.2	172.7	192.5	188.6	202.3	178.3	160.5	163.1	156	168.9	155.4	158.9
0	165.5	169.9	161	172.4	217.3	203.5	176.2	161.5	196.3	159.8	195.7	189.6	202.2	165.3	193.6	203	205	174.3	152.3	670	795.3	794.2	807.2	876.3	904.1	653.5	534.5	596.3	734.3	582.2	367	315.3	235.8	198.2	195.2	184.3	235.7	209.5	166.4	182.2	171.2	168.2	164.3	152.6	143.2	176.3	170.9	157.3	164.5
0	191.3	204.7	206.7	222.2	212.2	157.8	169.6	157.9	187.6	187.1	136	164.8	152	178.9	182.5	168.7	153	196.6	180.9	193.8	177.6	187.7	112.9	175.7	195.4	188	212	177	152.1	156.9	146.9	153.6	131.9	140.7	151	159.2	137	157.8	124.1	152.5	152.5	156.5	136.2	137.9	156.2	177.7	157.5	164	124.6
0	159	194.2	134.3	136	179	167.2	120.7	155	118.1	167	139.7	133.8	182	138	159.6	151.5	190.5	191.3	161	136.7	148	136	108.4	150.3	169.5	199.5	147.5	167.9	164.6	154	149.5	190.5	141	143	179.1	181.5	157.5	136.5	130.5	153.5	138.6	140.5	170	143.5	160.5	143.5	148.5	143.5	149
0	217.1	216.5	201.3	242.5	199.3	249.2	220.5	224.5	174	242.3	177.7	181.9	203.5	174.5	210	221.7	210.1	215.6	197.7	184	201	184	205.8	160.4	179.7	173.5	198.7	180.9	165.2	165.1	179.7	190.1	167.3	182	201	158.2	223.9	197.2	163.9	203.7	193	174.7	156.2	132.5	151.5	170.5	188.2	160.8	164.5
0	460.2	343.2	286.8	262	344.5	289.1	290	241	256.1	235	288	204.5	197	239.4	219.5	165.5	187.5	186	174.1	171.5	177.5	144	147.1	133	202	194.5	153.5	158.5	147	162.4	139.4	160.5	130.4	151	137.9	108	144	142.5	177.5	201.9	159.5	147.6	152.5	126.2	144.5	115.2	120.4	166.4	163
0	121	151.1	166.9	153.3	156.4	168.5	118.5	150.7	159.6	130	142.8	118.5	134.9	113.3	130.2	143.1	153.3	115.4	119.1	133	120.4	117.4	113.6	125.6	107.1	133	135.9	114.6	126.5	132	109.5	112	103.5	128.5	110.4	109	151	109	114	124.5	134	117.5	117.9	108.5	112.5	98.06	127	87.01	157
121	266.9	230.6	237.7	338.4	361.3	320.4	315	222.5	265.9	275	252	218.5	236.5	231	219.5	195.5	227	195	216.5	254	211	181.1	177.5	202.5	181.5	171.5	155.5	162	163.4	148	180.1	167	152.5	113.4	160.1	173.1	166.1	180.1	149.9	157.5	144	143	187.3	165.6	114	144	125.9	172.6	165.6
0	166.9	133.6	199.7	218.1	168.8	157.2	116.7	162.4	133.5	179.4	151	169.6	145.8	123.9	194	143.3	133.1	148.8	167	151.8	144.3	148.9	150.6	130.4	174.8	154.7	118.2	128.5	166.1	150.7	153.1	137.4	135.7	126.4	153.8	125.9	137.7	151.5	130	140	123.2	130.9	114	133	134.8	123	148.5	120.6	106.3
0	159	213.5	251.5	207	166.6	179.4	185.3	166.6	162.9	171	153.9	155.6	199.9	201.1	191.1	227.3	187.4	177.9	187	216.6	205.4	178	187.2	201.5	207.8	160	203.5	169.9	175.9	204.4	206.5	188.5	185.4	214.5	204.5	158.5	150.9	164.5	169.4	171.5	215.5	189.1	167.4	135.5	132	212.4	158	153.1	164
122	230	144.8	201.6	220.5	192.9	256.3	206.5	208.8	229.6	193.6	220	212.8	171.7	176.2	177.6	194.8	222.2	167	187.4	195.7	204.4	184.2	166.5	213	192.5	188	163.4	212.9	216.6	178.5	194	201.5	182	171.1	210	175	191	168	209	207.5	168.9	174	144.5	159	162.5	200.5	166	209	176
123	168	141.9	106.5	211.7	156.3	157.8	142	140.7	93.79	150	140.7	159.4	118	132.5	148.2	107.5	134.4	133	132.1	114.5	117.5	151.7	175.4	150	138.1	129	147.4	113.9	132.9	126	141.9	131.6	152	148.1	103.1	137	106	134.5	135	116.6	136.1	109.5	105.6	135.5	127.5	132	108.5	147.5	130
0	162.5	230	239.4	162.4	200	208.2	172.8	154.5	155.4	165	197.2	196.4	173.5	204.7	163.9	151.6	178.5	174.9	184.3	151.5	164.8	174.7	178.4	170.9	180.5	185	185	179.3	185.4	142.5	180.8	174.7	190.4	158.1	127.5	137.8	168	132.7	143.7	136.4	169.4	148.5	164.5	122.5	143	145.8	158	125.3	145.7
0	170.6	163.5	181.5	175.9	195	153.2	171.7	158.5	169.8	128.1	142.2	145.9	126.1	172.9	164.2	185.9	171.5	199	195.7	146.3	166	163	209.8	174.4	173	156.3	176	194.3	183.6	159.4	209	184.8	158.6	158.7	171	174.8	178.2	141.6	184.3	182.9	171.2	181.2	180.5	195.6	182.1	178.9	152.1	157.7	149.6
0	949.4	861.6	1033	954.5	945.9	958	931.9	943.5	875.6	928.9	784.5	969.4	802.6	876.9	907.5	866.4	981.4	930.9	841.1	736.5	922	904.5	933.4	937.5	896.6	802.4	821.9	889.1	841.1	845.6	882.5	881.6	848.5	830	901.4	851.9	794	775.5	862.5	901	845.5	853.4	898.4	893.6	973.4	951.1	970.5	940.5	838.4
0	NaN	NaN	NaN	NaN	NaN	NaN	NaN	NaN	NaN	NaN	NaN	NaN	NaN	NaN	NaN	NaN	NaN	NaN	NaN	NaN	NaN	NaN	NaN	NaN	NaN	NaN	NaN	NaN	NaN	NaN	NaN	NaN	NaN	NaN	NaN	NaN	NaN	NaN	NaN	NaN	NaN	NaN	NaN	NaN	NaN	NaN	NaN	NaN	NaN
124	173.5	219.8	213.7	184.3	233	227.5	208.2	215.5	221.2	160	165.6	192.8	159.5	186.3	183.9	177.5	154.8	185	183.3	176.7	191.9	159	190.7	139.9	190.1	197.6	170.6	202.6	193	205.5	195.5	154.5	147.5	170.9	170.5	183	189	152.5	181	221	170.8	174.5	186.5	180.5	162	188	194	197.5	144
0	209	193.9	212.5	168	164.4	154.3	130.9	132	145.8	120.5	165.5	150.5	136.7	85.73	121.4	130.7	107.9	116.8	97	143.4	143.8	103.6	136.7	121.4	131.6	108	135.6	143.9	133.5	131.9	96.5	107.3	117.4	139.3	123.6	107.1	125.5	109.6	96.73	96.84	100.2	111.9	84.54	138.4	165.5	134.6	180.9	185.9	149.8
125	142.6	122.9	163.7	180.3	138.3	169.3	147.8	116.8	118.9	157	140.9	133.2	134.5	143	139.8	147.4	142.3	145.2	107.9	132.1	147.4	131.9	136.8	111.8	126.9	130.9	123	125	133.9	167	154.5	141.5	96.89	145.9	175.5	159.4	165.5	113	129	102	155	112	117.5	130	129.5	121.6	131	144.5	149.4
126	1015	836.4	921	823.9	794	546.9	859	867	515.8	268.1	253.5	273	262.3	194.7	162.4	168.5	224.2	175.8	138.8	136.9	145.9	149.4	167.9	157.5	198.8	190	187.3	181.3	190.3	193.3	144	181	130.8	143.4	172.3	134.5	153.4	157.3	125.3	147	121.4	149.5	153.9	153.4	163.9	117.3	116.4	149.4	133.4
0	NaN	NaN	NaN	NaN	NaN	NaN	NaN	NaN	NaN	NaN	NaN	NaN	NaN	NaN	NaN	NaN	NaN	NaN	NaN	NaN	NaN	NaN	NaN	NaN	NaN	NaN	NaN	NaN	NaN	NaN	NaN	NaN	NaN	NaN	NaN	NaN	NaN	NaN	NaN	NaN	NaN	NaN	NaN	NaN	NaN	NaN	NaN	NaN	NaN
0	140.5	213.7	158.4	158.3	168.3	148.9	177.8	142.4	139.8	159.7	131.9	120.8	163.8	138.2	166.4	140.2	134.3	123.2	167.4	154.9	189.2	145.5	106.5	154.2	201.7	126.9	150.8	134.2	175.4	146.1	133.2	156.8	157.7	160.1	151.3	107.5	166.8	120.6	116.2	117.6	144.4	156.8	121	119.4	145.1	121.6	119.9	137.1	134.4
127	142	163.4	168.7	154.6	95.55	159.6	124.8	157.4	147.9	134.3	122.9	146.7	115.3	98.23	122.5	113.4	103.6	166.3	108.6	140.3	110.5	121.5	155.9	176.9	142.2	112.8	127	135.4	144.6	139.3	111	162.3	131.3	105.8	133.4	130.1	137.4	119.9	120	132.3	141.6	142	116.7	89.81	105.4	122.8	112.9	103.5	111.6
128	193.3	198.7	161.5	498.9	484.5	280	236.6	162.2	313.4	262.8	181.3	764.1	1159	1729	1909	1873	1811	1926	2201	1858	1825	1497	1518	1609	1816	1463	1535	2020	1407	1319	1444	1474	1461	1328	1059	1068	1283	1298	859.5	1204	1333	1242	1159	1037	1082	1032	787.4	1052	892.2
0	150	146.1	127	132.4	154.4	126.9	133.4	NaN	NaN	NaN	NaN	NaN	NaN	NaN	NaN	NaN	NaN	NaN	NaN	NaN	NaN	NaN	NaN	NaN	NaN	NaN	NaN	NaN	NaN	NaN	NaN	NaN	NaN	NaN	NaN	NaN	NaN	NaN	NaN	NaN	NaN	NaN	NaN	NaN	NaN	NaN	NaN	NaN	NaN
0	230.8	136.1	167	150	170.2	150.2	166	142.4	100.3	166.6	111.6	167.5	99.41	130.2	90.34	130.1	150.5	150	160.4	154.1	113.2	135	136.9	103	112.7	104.6	114.8	120	116.6	142.2	132.6	157.4	126.7	132.7	125.5	115.9	105.5	129.2	112.4	108.8	122.3	90.9	119	144	97.44	125.6	113.5	110.4	138.8
0	177.9	163.9	128	160.7	147.6	184.5	147.4	140.1	154.8	199.9	155.3	179.3	215.5	147	162.8	195.4	149.8	140.9	172.7	186.7	204.8	110.8	191.4	129.4	160.1	123.8	205.7	138.3	150.9	215.3	160.9	134.5	147.4	137.7	144.8	133.9	148.4	121.3	129	112.4	122.8	120.8	165.2	140.3	132	130.5	161.3	135.3	133.3
0	143.9	168.6	166.6	104.6	124.4	133.7	110.6	105	107.2	100	151.9	109.6	148	116.9	103.9	125.8	118.1	81.03	123	NaN	NaN	NaN	NaN	NaN	NaN	NaN	NaN	NaN	NaN	NaN	NaN	NaN	NaN	NaN	NaN	NaN	NaN	NaN	NaN	NaN	NaN	NaN	NaN	NaN	NaN	NaN	NaN	NaN	NaN
0	159	160.6	212	189.4	180.9	208	122.2	215.2	184	163	139.5	157	148.5	150.5	167.9	148	162	165.5	158.5	177.1	146.9	184.8	120.8	172.2	152.5	186.5	119.6	157.3	154.2	147.1	134.2	163.1	131.9	147.3	148	148.8	122.4	113.9	126.4	158.3	134.1	123.3	94.3	144.7	144.9	136.3	149.5	133.5	108.4
0	168.2	171.2	150.8	151.3	195.2	154.9	133.7	170.9	136.9	189	135	162.2	189.5	155.7	165.5	144	155.5	153	152.8	162.6	157	139.7	167.2	162.4	157.2	198.2	180.7	201.6	148	167.6	141.3	189.4	157.1	155.7	156.9	142.4	143.2	137.9	142.4	159.4	160.1	141.8	175.6	136.1	147.5	154.3	162.9	178.3	167.8
0	152	176	148.6	241.6	156.1	171.8	185.5	198	152.6	166.6	151	168.7	174.5	199.2	191.7	178	182.9	137.2	170.2	177.8	152.6	159.7	177	168.7	141	154.1	139.5	162	149.8	138.4	159.4	140.4	142.5	158	137.9	165.3	187.4	149.8	157	166.6	170.9	166.7	161.9	156.5	181.4	167.1	163.5	138	144.8
0	182.4	150.3	114.1	165.3	197.4	170.8	151.9	136.1	138.5	123.4	120.6	134.1	151.6	135.1	124.9	143.2	122.1	133.6	119	123.7	121.3	151	114.4	126.5	130.7	130	136.9	131.4	118.8	134.1	129.8	172.1	100.1	105	91.47	128.5	143.4	104.1	101	151.1	130.1	102.2	116.5	115	132.6	106.3	118.9	138.9	117.4
0	171.8	145	142.9	221.6	152.4	180.1	100	150.9	164.8	125.9	166.6	136.1	138.1	154.2	143.9	114.4	144.1	116.1	113.3	121.7	89.83	136.4	120.7	134.2	154.3	125.5	119.2	132.4	161.7	129.8	115.4	117	126.1	123	136.2	102	98.24	134.9	114.4	123.2	117	117.6	117.9	101.9	99.16	103.9	88.81	122.6	96.94
0	125.2	122.7	97.66	90.34	131.4	98.1	106.8	143.1	106.5	111.3	147.6	125.6	124	93.66	107.1	118.4	131.6	124.1	143.4	108.6	153	NaN	NaN	NaN	NaN	NaN	NaN	NaN	NaN	NaN	NaN	NaN	NaN	NaN	NaN	NaN	NaN	NaN	NaN	NaN	NaN	NaN	NaN	NaN	NaN	NaN	NaN	NaN	NaN
0	NaN	NaN	NaN	NaN	NaN	NaN	NaN	NaN	NaN	NaN	NaN	NaN	NaN	NaN	NaN	NaN	NaN	NaN	NaN	NaN	NaN	NaN	NaN	NaN	NaN	NaN	NaN	NaN	NaN	NaN	NaN	NaN	NaN	NaN	NaN	NaN	NaN	NaN	NaN	NaN	NaN	NaN	NaN	NaN	NaN	NaN	NaN	NaN	NaN
0	167.7	214.6	182.5	153.3	196.5	149.4	148.1	191.6	173.8	152.5	192.8	167	148.4	153.6	131.3	159.1	167.5	156.7	138.7	146.5	152.7	142.8	139.3	130.8	149.2	165.5	143.2	108	124.3	148.8	124	110.3	132.3	136.7	127.7	119.8	119.8	149.5	159.1	118.3	105	155.4	136.7	108.9	149.9	118.2	131.7	124.2	112.4
0	156.6	151.5	143.5	111.3	131.5	133.7	107.4	118.6	106	119.8	147.2	132.8	142.2	99.8	118.7	157.6	122.9	145.5	141.5	119.3	132.5	146.7	134.8	131.5	107.2	158.8	145.8	149	142.3	141.5	129	130.3	120.2	130.9	130	99.5	124	153	122.2	107.4	121	129	142	120.7	139.9	125.9	121	127.3	138
0	129.2	127.4	132.2	143.4	173.9	138.8	139.4	133.6	171.1	185	126.1	156.9	145.2	174.4	137.8	143	128	156.7	152.4	127.1	109.5	139.8	177.8	145.6	133.5	129	130.1	111.3	110.7	143.4	109.5	87.05	109.6	136.1	129.6	140.1	101.3	116.7	144.3	96.65	110.7	118.8	99.65	128.2	125.8	137.1	114	105.9	139.9
0	191.1	175.2	159	128.2	134.6	144.8	128.7	96.32	153.8	164.1	147.8	135	149.3	126.7	129.5	132.5	171.5	107.5	140	142.1	149.2	119	109.8	151.5	161.2	133.2	123.6	129.5	163.5	116	136.3	117	98.78	127.1	118.8	108	127.5	139.7	101	132.5	102.3	153	140.5	148	149.3	118.5	146.9	106.9	117.7
0	129.3	117.2	155.9	132.6	162	165.4	159.5	184.2	117.5	142.8	166	174.8	136.1	164.7	147.8	165.2	130.8	129.1	122.1	162.9	134.4	133.2	134.3	122	127.8	112	107.1	146	122.3	174.5	145.2	154	108.7	124.9	138.6	120.2	123.4	105.9	136.4	109.2	118	111.8	128.6	145.3	128.8	128.9	121.8	117	91.89
0	NaN	NaN	NaN	NaN	NaN	NaN	NaN	NaN	NaN	NaN	NaN	NaN	NaN	NaN	NaN	NaN	NaN	NaN	NaN	NaN	NaN	NaN	NaN	NaN	NaN	NaN	NaN	NaN	NaN	NaN	NaN	NaN	NaN	NaN	NaN	NaN	NaN	NaN	NaN	NaN	NaN	NaN	NaN	NaN	NaN	NaN	NaN	NaN	NaN
0	431.3	556.2	575	439	427.6	404.5	483.3	474.5	404.4	411.8	383	381.8	337.3	287.9	277.2	246.9	278.9	242.5	285	211.9	243.9	205.5	218.4	265.1	252.4	213	188.5	211.4	232.6	224.4	187.6	181.6	238.4	205.4	240	183.4	229.9	189	188.4	228.5	189.4	173.9	167.9	207.9	229.9	216	228.4	222.4	199.5
0	164.1	168.6	212.9	165.9	188.5	214.7	165.9	207.5	197.6	175.1	200.4	143.3	139.3	167.3	187	161.7	150.7	195.1	196.2	146.5	179	188.1	120.7	178.5	179	172.8	161.6	125.9	145.3	170	150.3	137.4	152.2	137.5	161.7	139.7	166.6	131.7	115.3	136	141.7	144.8	134.7	175	142.1	128.3	112.2	139.9	118.3
129	132.2	128.8	121.4	149.6	155.8	125.8	127.8	170.6	144.9	112.6	127.7	125.6	135.6	139	93.48	127.8	125.8	127.7	112.3	126	93.18	130.5	148.9	133.5	141	117.3	168.5	153	129.9	142	93.25	142	112.9	106.8	100.2	115.8	154.2	128.6	136.2	142.3	109.3	98.2	123.3	143	113.7	121.5	113.8	104	198
0	NaN	NaN	NaN	NaN	NaN	NaN	NaN	NaN	NaN	NaN	NaN	NaN	NaN	NaN	NaN	NaN	NaN	NaN	NaN	NaN	NaN	NaN	NaN	NaN	NaN	NaN	NaN	NaN	NaN	NaN	NaN	NaN	NaN	NaN	NaN	NaN	NaN	NaN	NaN	NaN	NaN	NaN	NaN	NaN	NaN	NaN	NaN	NaN	NaN
0	129.2	170.6	97.76	136.3	NaN	NaN	NaN	NaN	NaN	NaN	NaN	NaN	NaN	NaN	NaN	NaN	NaN	NaN	NaN	NaN	NaN	NaN	NaN	NaN	NaN	NaN	NaN	NaN	NaN	NaN	NaN	NaN	NaN	NaN	NaN	NaN	NaN	NaN	NaN	NaN	NaN	NaN	NaN	NaN	NaN	NaN	NaN	NaN	NaN
0	224.4	171.4	228	185.7	207.5	145.7	119.8	196.2	186.8	219.3	157	176.2	190	174.2	187.5	220.7	204.9	931.4	801.1	866.9	844.8	787.5	612.4	895.6	736.5	768	812.5	586	390	276	254	264.4	250.2	242.6	238.9	190.1	214.5	168.4	183	196.4	204.5	158.1	167.4	208.6	240	167.6	187.5	186.9	179.6
0	162.4	144.2	119.2	169	176.7	172.8	211	155.8	178.2	160.5	162	139	134.4	156.4	155.7	121.5	145	121.5	125	145.4	140	116	130.5	148.9	108.1	106.5	108.7	97.56	136.5	107.4	122.4	103.5	117.6	111	94.56	132	131.5	118.4	102.6	93.46	139.5	118.1	136.9	110	94.46	110.5	109.1	115.5	109.5
0	809.5	782.3	649.5	326.7	280.9	262.8	267.3	269.8	190.9	255.8	251.9	316.6	313.5	254.3	287.4	231.2	242.4	195.4	194	242	218.4	224.1	194.9	177	182.4	214.6	157.9	NaN	NaN	NaN	NaN	NaN	NaN	NaN	NaN	NaN	NaN	NaN	NaN	NaN	NaN	NaN	NaN	NaN	NaN	NaN	NaN	NaN	NaN
0	539.6	529	573.2	529.3	560.6	358.5	269	261.5	322.1	344.3	252.1	220.9	185.6	216	239.5	218.1	252.6	217.4	251.9	232.1	220.6	229	250	185.5	230.5	246.6	148.4	176.6	169.6	194.4	193.6	160.1	219.4	187.9	176.9	155.5	187.6	174	147.1	159	201.5	187.6	149	188.9	201	198	168.4	162	169
0	403	389.1	533.5	474.8	521.5	551.9	572.5	482.5	388.4	364.3	281.9	235	267.3	309.3	301.9	222.5	290.8	273.5	252.7	232	245.5	212.5	217.5	210.5	184.8	223.5	191.6	188.1	206.6	189.6	220.4	254.1	212.4	196	195	214.5	198.5	202.2	206.6	199.1	260.6	181.9	222.2	169.6	203	192	200.5	203.4	163.4
130	168.2	149.4	159.8	166.7	149.4	191.8	127.4	172.3	166.9	159.4	135.6	167.3	139.8	125.5	128.5	156	148.3	154.7	117.8	126.2	148.7	164.1	133.4	120.2	147	141.8	131.8	122.3	160.5	150	151.7	133.5	161.5	139.7	152.8	127.5	145.9	136.8	111.9	134.1	127.5	158.5	149.5	160	165.8	177.2	123.8	114.8	132.2
0	144	155.2	184	171	158.2	132.4	159.2	153.6	119.6	155.3	161.9	122.9	145.8	111.4	131.1	131.5	144.9	124.4	146.7	123.5	113.7	170.1	116.9	126.1	139.6	108.6	94.53	115.8	113.1	118.6	134.7	148.9	103.2	110.3	107.4	146.4	150.3	109.8	161	98.78	109.1	139.8	128.3	107.7	129.8	128	96.72	127.9	94.55
131	139.4	115.5	154	124.4	126	134.3	140.1	137.6	94.57	128.4	157.1	181.9	144.8	147.2	148	150.1	143.3	128.1	127.1	103.7	146.8	126.7	118	142.3	129.2	130.2	123.6	127.1	139.9	137.7	126.2	116.5	115.2	112.7	130.9	104	141.2	110.1	144.4	114.5	91.38	93.96	106.4	103.9	131.9	142.9	135.7	113.8	128.4
132	119.8	134.7	182.6	120.6	178.5	151.1	174.3	154.7	160.7	152.7	154.1	127.9	157.3	139.4	136.6	138.8	140.1	143	133.1	148.9	182.5	149	196.4	160.4	163.6	140.8	124.1	126	121	129.5	117.8	111.9	140.8	152.3	164.7	193.7	165.3	161.7	118.1	161.9	133.2	126.2	126.2	124.7	115.7	132.8	185.2	169.5	152.7
0	116.5	156.5	127.5	145.5	164.6	160.1	165.6	184.4	226.3	123.7	159.8	151.5	197.8	160.3	132.1	90.91	127.9	103.6	127.9	113.3	NaN	NaN	NaN	NaN	NaN	NaN	NaN	NaN	NaN	NaN	NaN	NaN	NaN	NaN	NaN	NaN	NaN	NaN	NaN	NaN	NaN	NaN	NaN	NaN	NaN	NaN	NaN	NaN	NaN
0	158.5	201.5	172.9	203.4	186.9	163.1	176.8	183.8	206.9	164.8	187.5	178.4	195.4	210.2	178.1	163.5	169.6	189.4	202	183.3	194.5	229.5	308.3	615.6	742.5	753.1	737.6	604.8	837.1	685	651.5	691.9	378.2	248.9	204.5	150.9	178.1	139.9	140.8	143.7	179.6	195.7	198.3	163.9	193.4	177.4	176	234.6	168
133	166.6	199.3	172.8	180.8	143.8	176	189	207.5	167.2	161	179.2	148	172.1	156.5	149.5	160.8	163.4	160.6	127.3	177.3	179.3	144.9	188.7	148	114.2	182.9	163.4	181.5	143.7	139	150.6	140.8	144	136.8	129.8	154.2	151.8	155.6	140.6	138	172.4	127.2	158.5	902	767.8	715.5	717.3	711.7	750.5
134	122.5	157.8	146.9	119.4	139.1	149.7	150.2	126.4	102.5	127.6	152.5	137.8	133.4	150.8	121.9	146.7	129.5	134.9	122.7	148.4	111.4	155.4	156.1	90.11	192.8	110.2	85.38	154.2	155.6	153.1	114.9	138.2	104.2	90.3	117.9	121.7	99.25	137.3	139.2	142.7	281.4	423.3	431.4	471.2	442	438.5	356	485.2	399.5
0	165.8	138.9	130.4	156.3	133.4	120.4	165.4	172.9	149.9	143.3	117	157.9	146.1	116	156.9	131.4	172.3	177	132.3	155.7	137.3	118.1	142.4	113.4	156.5	131.8	148.2	117.6	140.9	102.9	141	110.2	146.4	146.1	156.3	150.4	127.3	151	182.9	176.7	178.1	139	135.7	125.7	138	172.3	146.9	168.1	120.3
0	178.9	182.6	220.5	174	223	225.2	185	181.1	160	146.3	134.9	154.6	150.6	172.1	155.2	164.6	155.4	170.3	162.6	162.9	144	153	169.4	193.9	164.5	178	183.6	118.1	142.6	151.2	145.7	172.3	195.5	190.4	187.9	144	173.2	139.1	150	174.4	144.8	152.5	135.1	153	142.5	142.8	260	680.7	797
0	139	155.5	170	132.8	125.8	173.5	132.6	140.1	131.2	175.4	157.1	149.9	136.4	132.3	149.3	130	103.5	152.9	98.42	112.2	157.6	123.5	123.8	117	121.3	132	125	130.3	134.8	150.7	156.6	114.4	132.5	114.1	121	96.42	130	96.44	122.1	115.9	112.5	149.4	113	131.6	155.3	107	122.4	89.03	97.55
135	164.1	126.5	210	158.4	200.8	124.5	158.6	136	177.8	164.1	164	136.1	126.2	118.2	159.8	142.5	172	142	172.2	172.6	161.6	156.2	144.1	153.8	138.7	133.6	116.6	135.6	121	164.3	148.5	137.3	162.6	128.2	151.3	142.8	161.9	153.2	100.7	142.8	140.5	141	136.7	135	166.6	118.2	134.5	159	126
0	144.3	180.1	176.4	156.2	142.5	162.4	114.5	154.7	136	109.4	137.4	147.1	150.6	115.4	136.7	142.5	136.4	114.3	117.7	140.8	120.5	160	136.7	108	132.5	123.3	135.9	145.7	150.2	110.1	127.3	122.5	172.8	138	128.7	129.5	109.6	144.4	122.9	147.7	90.56	129.5	108.3	133.3	108	112.7	110	90.28	112.5
0	135.3	NaN	NaN	NaN	NaN	NaN	NaN	NaN	NaN	NaN	NaN	NaN	NaN	NaN	NaN	NaN	NaN	NaN	NaN	NaN	NaN	NaN	NaN	NaN	NaN	NaN	NaN	NaN	NaN	NaN	NaN	NaN	NaN	NaN	NaN	NaN	NaN	NaN	NaN	NaN	NaN	NaN	NaN	NaN	NaN	NaN	NaN	NaN	NaN
0	1147	1125	973.9	980.7	953.8	NaN	NaN	NaN	NaN	NaN	NaN	NaN	NaN	NaN	NaN	NaN	NaN	NaN	NaN	NaN	NaN	NaN	NaN	NaN	NaN	NaN	NaN	NaN	NaN	NaN	NaN	NaN	NaN	NaN	NaN	NaN	NaN	NaN	NaN	NaN	NaN	NaN	NaN	NaN	NaN	NaN	NaN	NaN	NaN
0	162.4	163.5	158.9	173.3	121.9	175	182.6	163.2	127.3	159.7	135.7	130.3	155	165.6	106.3	169.2	144.8	157.4	191.7	165.2	160.4	192.4	151.8	166	151.5	149	128.5	137	145.7	136.8	162	171.2	196	157.5	152.5	152.5	132.3	188.5	175.5	145.6	155.5	168.2	162.4	171.4	129.8	144.3	134.9	141.5	172.8
0	128.7	125.4	96.16	158.7	134.4	134.9	153.4	141.6	171.3	174.1	130.7	138.3	158	119	131.9	127.5	141.2	156.4	127.8	157.5	141.5	152.2	152	141.2	165.1	121.8	137	145.2	126.4	114.4	114.3	126.5	131.9	125.1	142.8	119.4	185.1	137.5	135	158.7	129.9	143.3	144.5	123.5	123.6	132.2	112.1	141	112.1
0	207	171	160.9	222	150.5	175.9	170.7	156.3	210.8	NaN	NaN	NaN	NaN	NaN	NaN	NaN	NaN	NaN	NaN	NaN	NaN	NaN	NaN	NaN	NaN	NaN	NaN	NaN	NaN	NaN	NaN	NaN	NaN	NaN	NaN	NaN	NaN	NaN	NaN	NaN	NaN	NaN	NaN	NaN	NaN	NaN	NaN	NaN	NaN
0	280	188.7	230.4	243.9	229.6	193.8	759.5	604	858.1	625	199	252.8	152.9	197	222.4	192.9	230.4	226.3	242.2	436.8	980	896.5	904.7	985.9	836.1	987.2	833	923.7	569.5	408.7	369.2	341.1	268	271.1	191.3	244.4	753.5	600.7	688.5	427.3	349.5	637.7	575	657	738.3	1138	1001	213.1	220.2
0	166	NaN	NaN	NaN	NaN	NaN	NaN	NaN	NaN	NaN	NaN	NaN	NaN	NaN	NaN	NaN	NaN	NaN	NaN	NaN	NaN	NaN	NaN	NaN	NaN	NaN	NaN	NaN	NaN	NaN	NaN	NaN	NaN	NaN	NaN	NaN	NaN	NaN	NaN	NaN	NaN	NaN	NaN	NaN	NaN	NaN	NaN	NaN	NaN
0	161.8	155.5	191.3	165.4	184.2	214.2	154.4	147.1	172.3	139.8	210.8	162	154.6	176.8	124.9	165.8	155	178.7	123.6	161.1	138.8	154.6	160.3	152.4	180.1	134.6	140.7	157.9	153.8	132.4	176.2	134.2	172.7	159.7	150.9	124.7	186.5	173.7	158.7	169.9	144.8	135	135.9	137.6	186	145.4	174.2	143	176.2
0	233.2	229	237.6	210.1	208.5	200.4	249.9	217.6	196.6	189	179.7	193.1	231.6	212	201.1	211.6	178.1	168.3	157.9	216.8	200.7	195.7	180.4	184.4	203.1	167	172.2	152.7	160.6	158.8	177.8	157.8	199.4	213.5	156.8	205.2	182.3	192.8	182.1	203.3	164.4	150.1	179.7	187.4	150.8	148.7	167.7	169.1	133.6
0	170.4	197	204.5	151.2	221.9	152.3	159.1	149.3	142.8	169.8	160.5	94.95	143.9	147.4	153.9	199.3	169.4	133.2	214.8	194.3	191.3	190.3	154	183.4	179.5	175.5	193	208.8	199.7	218.5	163.2	208.4	155.7	196.7	202.7	225.2	185.7	229.3	193.1	230.8	222.2	221.2	178	216	203.9	239.1	186.5	218.2	203.7
0	174.7	132	128.5	121.7	118.8	145.8	110	169.9	131.4	169.9	157.7	103.6	175.5	138	157.1	130.2	146.6	139.4	103.7	126.9	153.4	132.5	129.4	118.1	142.6	148.9	125.3	144	136.5	143.5	154.6	122.5	112.5	90.39	102.4	130	160.9	136.5	98.96	131.5	128.4	139.1	122.7	84.51	133.1	111.8	145.8	103.7	94.6
0	161.5	188.4	198.1	172.4	155.7	170.4	149	196.5	159.6	161.4	156.1	144.2	153.2	179.6	205.2	161.2	153.4	150.8	173.5	NaN	NaN	NaN	NaN	NaN	NaN	NaN	NaN	NaN	NaN	NaN	NaN	NaN	NaN	NaN	NaN	NaN	NaN	NaN	NaN	NaN	NaN	NaN	NaN	NaN	NaN	NaN	NaN	NaN	NaN
136	202	229.2	203.8	196	195	152.3	234.5	214.2	165.5	155.7	191.9	165.1	176.2	180.8	190.2	164.2	192	222.7	189.1	210.6	188.9	185.2	175.8	172	154	167.9	196.8	273.7	849.3	854.5	810.7	825.8	526.3	715.7	714.8	705	615.5	834	429.5	257.7	291.7	239	213.3	212.8	210.3	234.7	222.8	194.5	243.9
137	143.4	141.5	172.5	166.5	148.1	133.4	178.7	153.3	162	162	128.9	149.1	134.1	133.6	147.8	158.3	157.7	159.3	143.8	153.3	125	137.8	169.1	164.5	111.5	122	141.2	155.8	127	206.9	150.5	109.8	129.8	151	112.6	119.1	137.4	141.9	138.9	134.7	94.64	121.8	162.4	131.8	114.2	138.8	141.5	141.4	99.82
138	177.7	195.6	193.5	148.4	174.6	145.8	219.4	163	201.7	168.5	141.7	181	104	147.5	145	164	128	119.5	134.5	126	164.6	127.6	135.6	155.5	134.6	137.4	138.4	131.9	158	135.5	105.4	152.4	162.5	94.55	128	135.5	165.1	150	131.9	120.7	124.6	131.3	128.1	124.4	125.1	125.3	149.8	149	105.9
0	145.4	158.1	195.8	176.7	160.5	180.6	172.1	190.7	119	164.4	130.9	143.6	140.2	166.6	200.2	124.3	151.6	166.9	160.8	159.4	185.2	141	154.9	193.9	144.4	185.4	150.6	584.4	726.5	757.7	661	751.9	760.9	755.9	698.8	644.5	678.6	536.2	279.5	214.3	198.6	190	192.2	195.2	190.9	184.1	173.8	145.4	143.3
139	419.8	352.8	410.8	348.1	430.9	336.4	290.8	309.1	310	272.2	249.8	271.5	229	246	231.7	233.8	228.9	243.5	223.7	213.7	198.8	205.3	190.9	212.5	169	223.8	201.9	174.9	152.6	183	374	701.3	693.1	701.6	668.5	665.2	599.3	707.9	663.8	656.8	616.5	659.6	658.3	618.3	528.5	577	618.2	581.7	712.7
0	133.4	115.4	79.39	NaN	NaN	NaN	NaN	NaN	NaN	NaN	NaN	NaN	NaN	NaN	NaN	NaN	NaN	NaN	NaN	NaN	NaN	NaN	NaN	NaN	NaN	NaN	NaN	NaN	NaN	NaN	NaN	NaN	NaN	NaN	NaN	NaN	NaN	NaN	NaN	NaN	NaN	NaN	NaN	NaN	NaN	NaN	NaN	NaN	NaN
0	176.1	203.5	189.5	194.8	192.6	193.9	176.4	162.2	199.6	165.4	180.2	205.6	179.1	172.7	239.5	141.4	170.5	186.9	181.5	171.7	180.8	189	184.1	194.6	189.2	192.8	190.1	189.9	195.9	182.9	182.9	195.3	205.4	194.9	195.7	156.4	192	156.5	151.3	198.7	201.7	179.5	167.7	201	203.4	201.7	213	175.3	152.5
140	456.6	449	512.6	600.8	559	408.7	357.6	314.7	312.8	182.1	184.4	225.9	222.3	177.3	213.2	166.8	171.6	154.7	210	184	150.5	181.1	163.9	158.6	197.5	146.8	130.9	158.4	294.4	695	849.9	727	684	695.4	712.7	745.4	702.2	643.4	698.8	674	638.6	706.2	684.7	647.5	642.8	606.1	627.3	642.7	712.9
0	206.2	271.9	246.5	189.1	232.2	231.7	214.5	209.9	146.8	191.3	148.5	194.5	181.1	187.8	222.7	198.8	205.9	190.2	169.5	240.6	187	192.8	168.2	183.6	191.5	178.4	178.1	146.3	195.3	161.2	156.6	186.4	144.6	161.3	167.5	156.1	196.4	164.4	173.4	180.5	174.5	199	178.5	127.7	183.3	168.1	148.4	166	173.3
141	207.6	188.9	207.5	205.5	188.4	171	199.1	158.6	182	173.4	153.1	192.5	174.9	192	124.9	165	169.5	139.6	170.7	138.5	151.7	137.1	142.1	156.1	145.5	156.1	129.1	138.7	174.1	136.6	122.9	105.7	135.6	137.9	122.2	145	121.7	128.3	136.6	150.6	120.6	136	125.2	120.5	141.3	129.2	115	144	137.7
142	201.1	203.3	192.6	238.5	225.7	173.3	228.2	251.5	219	191	160.9	191.3	176.7	169.4	185.9	175.8	207.5	195.5	158.6	169.1	177.7	162.9	166.3	184.8	183.2	156	183.4	146	186.2	224.9	169.7	208	155.7	158.3	189.1	197.6	189.5	209.1	254	226.2	205.7	193.6	203	227.8	173.2	179.6	150	146.2	166.8
143	117.6	137.4	169.7	119.6	108.8	141.7	114.3	147	130.8	163	141	159.9	152.6	130.5	131.2	187.5	144.8	146.6	138.3	113.6	125.5	140.1	140.1	112.4	121.7	133.3	148.7	133.6	164.4	156.1	162.3	152.7	153.5	156.5	146.9	151.3	192.4	189.4	182.6	127	176.8	157	133.2	156.1	131.5	176.1	175.5	179	147.1
0	602.2	866.7	851.1	841.7	801.6	786.7	710.8	789.3	634.5	654.5	629.3	528.5	473	627.5	749.6	773.5	977.5	846.1	777.3	888.5	898.2	858.3	892.6	799	904.4	827	863.7	896.4	778.5	884.8	732.7	738.1	898.2	987.4	1025	1101	1344	1310	1390	1146	1031	1113	886.8	992	998.8	827.4	596.5	516	686
0	203.3	214.3	208.6	180.4	235.2	168.6	161	189	172.5	174.9	166.4	167.4	173.4	185.6	188.5	162.6	166	189.1	158.7	196.9	153	157.2	186.7	166.6	187.4	165.3	201.3	165.2	141.5	224	162	163.2	227.9	168	174.2	180.9	194.1	143.9	167.5	161.2	181.8	147.6	147.4	166.5	167.1	137.9	178.4	174	176.5
144	207.3	185.2	252.5	216.5	181.5	152.8	145	148.7	187.9	187.8	163.9	151.9	209.4	173.3	152.9	156.3	178.4	150.6	140.5	165.8	162.9	163	152.1	171.4	147	157.7	169.4	155.9	156.4	176.5	162.9	174.5	147.2	143.1	185.9	194.4	137.1	164.4	168.2	161.2	161.3	164	167.4	154.2	144	140	127.7	657	723.7
145	154.4	166.9	170.2	145	202.4	152	150.5	143.8	167.3	137.5	171.5	170	154	154.9	135.8	143.7	165.9	167.9	133	145.7	106.2	142.6	159.2	122.2	109.3	153.9	150.2	139.3	128.7	169.5	155.9	135.1	141.2	164.1	133.2	170.3	124.2	132.8	137.7	140.6	140.4	125.8	123.4	142.6	142.3	134.4	116.6	148.4	129.9
146	215.4	234.4	232.2	223.3	192.3	208.1	201.2	214	318.6	166.7	165.4	132.3	207	179	183.2	248.2	182.3	199.4	210.8	203.3	187.7	158.3	165.5	171.6	179.2	146.7	152.9	184.4	168.8	190.5	181.1	139.4	167.6	182.7	152.9	129.9	170.9	164.7	190.4	175.2	212.7	175.4	145.3	136.3	136.4	141	159.5	174.9	143.8
0	186.5	277.9	227.1	219.8	222.7	174.5	188.3	194.7	186.4	223.1	175.8	186.2	180	221.4	211.9	196.5	233.5	177.1	192.6	207.9	211.2	166	182.2	156.8	161.5	162.2	170.8	172	192	196	224.6	224.7	186.8	178.6	185.7	168.4	167	162.3	181	171.3	174	196.2	186	201	208.2	222.5	180.2	175.6	183
0	185.9	144.5	172.7	186.8	170.9	163.7	170.8	140.8	177.2	158.7	139.5	148.6	160.1	136.4	171.9	145.1	133.4	119.8	133.1	152.8	119	117.4	127	130.7	195.4	123.6	152.4	136.6	156.3	118.3	118.4	140.9	130.3	122.1	142.1	94.48	110.4	124.3	152.3	111.4	163.3	115.8	117.3	125	143	150.5	117.5	135.7	157.6
0	219.8	184.9	160.8	161.1	211.7	224.9	220.2	195.5	172.3	267.5	202.7	181.9	184.4	207.2	163.7	216.2	172.7	194.4	167.6	159.9	173.9	176	157.9	206.5	185.7	210.3	163.3	162.3	152.3	153.3	146.7	156.1	135.8	144.7	157	227.1	141.7	148.7	162.6	152.5	154.7	140.9	147.8	154.4	180.2	135.3	137	132.7	124.7
147	252.4	278.2	237.6	203	188.3	296.3	212.2	203.6	226.4	235.1	230.1	220.4	251.6	243.3	179.6	254.4	214.7	263.2	231.7	276.1	220.9	219.4	248	232.7	206.9	270.5	266.8	231.9	165.2	224.4	151.2	186.8	208.4	224.8	192.4	169.2	161.2	149.2	201.1	139.5	176.6	168.2	176.7	171.8	188.4	182.8	157.6	124.7	209.3
0	181	170.4	190.1	118.5	148.4	150.2	150.1	134.4	148	164.9	151.4	124.6	126.8	124.8	187	172.8	152.2	138.4	143.9	159.5	155.8	155.5	165.8	164	153.3	145.6	148.5	152.8	119.5	124.8	119	146.7	149.5	134.7	167.9	127.5	141.5	171.8	144.5	140.8	148.3	155.7	158.8	173	146.2	163.2	137	188.5	157.7
0	113.5	149.8	174.2	168.7	160.3	164.3	143	154.3	181.8	153.5	149.9	175.1	151	175.1	199.5	150	158.6	144.7	125.4	159.5	185.5	197.7	160.5	175.5	151.6	146.5	163.8	125.5	141.5	150.1	147.8	143.2	132.3	146.4	127.9	152.6	143.1	155.2	155.4	118.8	144	117.8	151	131.7	126.9	101.4	145.9	147	177.5
0	136.5	173.5	226	227.5	230.5	178.5	192.6	197.1	222	217.9	195.5	200.1	197.4	173.3	185.5	182.5	162.9	180.1	179.6	189.5	194.1	179	180.9	173.6	184.9	159.4	198.9	186	193.1	206.8	187.9	172.4	218	170.3	213.4	171.2	180.9	193.5	187.3	201.3	215.9	185.8	192.2	198.8	199	215.8	205	186.3	177.5
148	157.4	163.1	149	181	131.1	94.43	160	133.9	144.1	140.8	128.4	120.3	117	152.2	148.3	165.4	106.2	162.4	120.5	121.5	128.4	126.6	155.1	156.5	127.7	143.6	124	124.4	125	125.8	111.2	120.3	124.1	139.3	124.3	135.6	131.8	114.3	133.9	123	135.8	142.5	152.6	116.9	113.6	125.3	86.6	125.6	113.8
0	169.7	176.9	130.8	137.9	161.9	141	147.5	130.7	157.6	156.5	139.3	177.9	134.7	155.7	145.9	157.9	159	156.5	154.8	145.6	159.7	127	168.1	159.7	154.5	171.7	161.2	133.9	155	140.8	179.9	135.4	131.5	153.5	119.1	130.7	115.8	114.5	136.2	135.2	135.4	128.7	175.5	155.1	148.6	121.8	158	150.9	153.8
0	154.1	138	144.8	147.6	171.2	171.2	87.44	139.1	157.3	171.1	146.3	117.3	134.8	146.8	164.8	158.3	139.1	118.8	133.4	130	115.9	133.4	147.1	114.6	111	119.5	146.5	112.6	154.6	105	131	125.9	138.1	113.2	134.6	115.5	100.7	122.4	128.1	112.3	122	137.9	149.7	135	111.5	112.6	111	89.76	93.08
0	163.8	112.6	152.6	129.3	125	134.5	131.7	158.7	141.9	197.9	142.1	143.8	149.2	77.38	120.4	152.5	135	148.9	152.7	116.9	134.5	110	116.9	109.3	130.1	158.6	111.4	131.6	122.6	116.9	122.8	109	124.2	127.9	127.9	96.49	111	130.5	120.1	140.1	107.9	138.6	117.6	159.2	135.2	131.9	112.6	126.4	135.8
0	131.3	110.5	128.9	128.3	139	138.4	114.4	133.6	117.6	129	156.2	154.7	126.4	120.5	171.4	154.9	137.7	123.1	101.4	136.4	131.2	135	112.2	129.4	121.8	135.1	150	133.1	133.7	136.7	117.7	137.7	130.7	131.2	104	123.6	114	123.9	95.88	107.9	119.8	106.5	136.5	124.2	117.1	105.4	128.9	130.1	139.2
149	216	166.9	181.8	245.2	215.9	176.8	157.2	172.1	189.8	183.5	200.5	170.7	146.9	162.7	157.5	187.2	143.3	152	185	169.5	156.7	167.2	160.4	119.9	185.5	130.4	184.7	172.9	154.1	162.8	135.4	137.7	187.5	164.3	144	167.4	151.2	176.5	139.1	181.7	128.2	151	168.6	139.8	164.4	163.2	145.2	160.4	166.6
0	128.8	NaN	NaN	NaN	NaN	NaN	NaN	NaN	NaN	NaN	NaN	NaN	NaN	NaN	NaN	NaN	NaN	NaN	NaN	NaN	NaN	NaN	NaN	NaN	NaN	NaN	NaN	NaN	NaN	NaN	NaN	NaN	NaN	NaN	NaN	NaN	NaN	NaN	NaN	NaN	NaN	NaN	NaN	NaN	NaN	NaN	NaN	NaN	NaN
0	146.4	221	162.8	181.9	161.5	181.2	205.1	204.2	167.8	168.3	166	140.7	194.1	103.6	140.5	168.5	183	159.9	189.8	172.3	165.9	160.7	187.4	129.4	150.9	176.9	144.5	200.7	182.6	190.4	163.4	136.5	189	184.5	220.3	187.8	122.8	180.4	142.1	133	119.1	158.8	153.3	170	118.9	150.1	170.3	130.5	134.2
150	187.8	178.2	173.7	148.5	185.9	164.3	166.4	169.6	185.5	183.4	171.1	200.4	178.7	175.7	208.6	179.4	169.5	176.7	142.5	158.9	233	256.5	177.8	180.2	161.3	158	170	144.2	176.2	160.2	188.1	180.6	142.8	162.2	160.3	132.9	198.4	279.7	328.8	347.9	326.8	317.4	356.9	329.3	401.7	403.9	481.2	534.4	504.9
0	215.6	190.1	192.8	168.9	173.4	NaN	NaN	NaN	NaN	NaN	NaN	NaN	NaN	NaN	NaN	NaN	NaN	NaN	NaN	NaN	NaN	NaN	NaN	NaN	NaN	NaN	NaN	NaN	NaN	NaN	NaN	NaN	NaN	NaN	NaN	NaN	NaN	NaN	NaN	NaN	NaN	NaN	NaN	NaN	NaN	NaN	NaN	NaN	NaN
151	146.3	127.4	158.6	150.6	157.7	167	137	146.8	154.1	133	127.7	134.2	143.7	182.8	151.4	128.3	159.2	138.3	159	381.6	556.8	536.3	583.7	503.3	617.6	496.9	550.4	515.1	492.7	476.2	397.9	419.8	546.4	422.2	477.5	502.6	444.2	534.7	463	456.9	472.7	443.8	588.6	548.7	518	597.8	702.4	644.9	646.9
0	156.2	203	156.9	160.5	209.9	133.5	170.2	140.7	141.1	156.1	191	184.3	147.6	132.4	136.3	172.7	146.9	142.4	149.2	130	138.2	146	142.7	153.2	137.2	148.7	142.1	143.8	123.6	154.2	147.2	145.3	131	127.3	128.7	160.1	NaN	NaN	NaN	NaN	NaN	NaN	NaN	NaN	NaN	NaN	NaN	NaN	NaN
0	184.5	153.8	201.1	205.7	175	192.9	166.7	198.6	179.6	148.2	146.6	178.7	151.5	194.8	229	183.6	139.5	188.6	181	153.1	161.7	161.2	171.3	177.1	154.7	170.6	135.3	162.3	127.5	121.3	141.7	148.7	160.7	159.2	161	142.3	177.7	183.7	163.6	171.2	159.4	139.5	158.2	149.1	135.4	152.4	168.4	169.7	147.1
0	138.9	207.7	205.7	163.4	214.4	178.8	166.2	173.1	153.7	153.3	146.5	153.9	150.9	168.4	206.4	155.6	166.8	149.3	213.5	187.2	158.2	169.6	153.7	160	169.7	190.4	185.4	194.3	200.8	166.9	155.4	171.7	155.7	348.3	755.8	843.3	835.7	723.6	719.9	653.1	725.1	755.1	461.6	293.4	248.4	200.5	153.6	161.8	148.6
0	134.9	146.1	142.7	168.3	150.6	138.6	187.3	135.9	106.2	128.3	111.3	135.3	141.5	103.5	82.06	131.5	131.4	158.5	114.8	111.5	146.7	126.8	135.3	103.8	109	128	135.5	122.4	102.7	130.4	94.98	113.7	135.4	110.4	178.6	145.5	111.6	111.2	137.7	98.18	106.7	100.1	135.3	84.8	136.7	114.3	158.7	109.4	94
0	180.2	219.2	236.3	195.9	186	172.5	196.3	170.2	169.5	138.3	143.2	193.3	169.7	170.5	156.9	156.5	181.4	178.7	181.2	173.6	172.8	164.1	176.1	139	134	127.9	176.4	149.6	135.5	186.7	164.7	177.8	186.5	159.4	159.5	170.4	136.4	149.2	126.2	148.3	153.1	147.5	141	167.2	173.1	128.8	162.3	153.1	166.7
0	149.5	175.8	154.1	157	203.9	169	135.9	156	140.8	151	154.3	161.8	153.2	165	181.5	180.2	152.2	163.4	165.2	120.5	139.3	152.5	146.1	155.1	157.9	163.7	127.2	154.6	155.5	171.5	140.9	177.8	140.7	174.8	153.4	182.4	131.5	142.8	165.9	176.5	145	153.7	161.6	145.2	144.4	117.5	142.7	163.5	128.6
0	192.8	236.4	151.3	171.2	148.8	155.3	165.2	172.5	178	178.1	193.1	180.6	145.3	149.4	168.1	131	148.1	168.8	159.4	148.2	161.9	158.2	155.7	183.1	205.1	178.7	136.2	173.8	158	172.5	171.7	172.7	145.1	209.2	118	144.5	157.6	134.2	141.4	130.9	165.2	169.2	173.1	158.9	177.5	154.7	145	190.3	165.1
0	201.3	229.5	213.9	236.4	201.3	201.6	195.4	193	196.5	177.1	192.9	162.3	208.3	179.5	191	192.5	219.8	210.4	207.9	160.4	206	177	174.5	168.5	152.9	179	181.5	169.7	180.5	163.3	180.1	194.5	105.2	170.4	143	147.7	161.9	150	180.9	147.5	157.4	160.9	172	175.5	137.1	148	156.8	141.6	159.6
0	169.3	198	157.4	131.1	128.7	163.6	181.2	184.2	151.4	174.4	128.4	153.7	152.2	195	144.9	172	154.5	141.8	159	141.7	125.2	129.1	133.1	143.3	140.6	153	115.5	126	149.3	128.3	147.4	134.6	135.9	149.3	157.5	157.7	156.5	134.9	129.1	126.7	139.9	98.57	112.8	138.4	133.4	115	116.7	110.8	87.67
0	NaN	NaN	NaN	NaN	NaN	NaN	NaN	NaN	NaN	NaN	NaN	NaN	NaN	NaN	NaN	NaN	NaN	NaN	NaN	NaN	NaN	NaN	NaN	NaN	NaN	NaN	NaN	NaN	NaN	NaN	NaN	NaN	NaN	NaN	NaN	NaN	NaN	NaN	NaN	NaN	NaN	NaN	NaN	NaN	NaN	NaN	NaN	NaN	NaN
0	176	196	202.9	219.3	189.4	164.7	210.2	149.7	218.5	174.9	169	161.5	140.6	145.1	168.7	163.9	217.8	120.1	149.6	117.6	178.8	161.7	162.9	153.4	193.4	178.8	145.4	179.4	162.3	162.2	178.5	155.3	182.8	155.6	128.7	144.7	132.7	191.2	152.3	176.1	159	151.7	147	180.3	137	135.2	176.2	146.5	164.4
0	314.3	185	174.4	216.8	194.3	248.8	249.1	264.9	203.4	262.4	210.9	221.4	168.5	188	231.1	208.5	173.3	210.1	150.4	155.5	162.9	154.3	157.6	227.5	192.8	149.2	190.5	154.5	179.3	176.2	168.6	148.4	153.5	163.5	220.1	186.5	126.8	137.3	141.9	129.8	124	175.1	156.4	124.3	199.5	108.9	126.4	NaN	NaN
0	175	172.9	162.4	201.6	154.2	207.6	188.5	193.5	171.8	183.8	141.5	162.4	185.9	185.9	144.7	189	163	148.5	112.1	129.3	177.8	163.5	125.2	160.3	122.2	131.3	165.6	NaN	NaN	NaN	NaN	NaN	NaN	NaN	NaN	NaN	NaN	NaN	NaN	NaN	NaN	NaN	NaN	NaN	NaN	NaN	NaN	NaN	NaN
0	NaN	NaN	NaN	NaN	NaN	NaN	NaN	NaN	NaN	NaN	NaN	NaN	NaN	NaN	NaN	NaN	NaN	NaN	NaN	NaN	NaN	NaN	NaN	NaN	NaN	NaN	NaN	NaN	NaN	NaN	NaN	NaN	NaN	NaN	NaN	NaN	NaN	NaN	NaN	NaN	NaN	NaN	NaN	NaN	NaN	NaN	NaN	NaN	NaN
152	178.9	195.9	164.1	266.7	163.3	176.8	170.5	167.7	195.5	173.5	159.2	170.5	176	186.4	174.3	163.6	187.1	170.2	148.3	166.1	164	179.3	161.4	165.3	192.2	167.2	134	142.2	153.7	136.8	148.8	165.4	163.6	123.1	175.5	129.8	184.3	162.9	172.4	160.5	128.2	175.1	154.1	188.6	140.8	157.5	141.3	191.3	163.9
0	256.4	191	161.4	201	202	210.4	177	172.9	150.6	199.4	182.9	162.6	150.7	172.3	154.6	147.6	153.5	163.1	158.5	154.8	151.4	152	144.1	193.3	143.1	172.5	163.6	171.2	167.1	143.6	110.2	153.2	141.8	141	113.2	127.9	542.4	175.1	138.8	154.7	133	113.1	144	140.8	116.7	141.3	123.8	124.8	128.1
0	159	152.5	147.9	158.1	151.5	178	186.3	150.6	144.6	153.5	145.9	145.5	167.3	162.3	157.2	189	134.5	135	150.9	161.8	148.6	137.9	171.5	162.3	117.5	155.9	134.3	138	144.9	174.3	140.6	129.5	115.9	115.9	177.9	168.5	148.7	156.3	131.4	146.5	118.2	143.4	140.7	162.3	136.2	128.7	162	132.7	147.8
153	175.5	204.6	218.4	216.2	222.8	204	206	206.3	210	175.8	203.9	221.4	201.8	185.2	182.5	193.7	208.5	206.3	219.7	211.8	318	569.3	685.6	677.1	636.6	682.2	695.5	719.7	869.8	898.1	786.4	868	747	703.8	638.1	634	750.2	658.2	736.3	636.4	705.4	722.3	807.8	688.2	694.8	741.5	592.5	702.5	793.2
0	665.5	692.9	507	427.5	404.9	304.5	312	285.1	210.9	252.8	246	264.3	247.1	210.7	196.6	247.7	224.3	203.7	224.8	209.5	170.9	186.3	211.1	232.3	189.5	199.3	203.1	161.7	257.9	223.7	240.3	251.9	241	190.2	186.9	212.7	178.5	233.6	201.4	182.5	187.7	248.5	261	236	265.3	241	295.5	264.6	247.4
0	138.5	169.9	165.4	173.2	184.8	184.9	176.5	169.1	163.7	180.5	160.1	162.5	172.4	169	141.2	165.1	138.9	147.1	155	154	173.9	153.7	118.4	165.8	168	113.6	162.1	141	149.1	128.8	147.8	149	172.5	124.3	159.2	141.8	141.3	123.4	145.9	155.1	130.7	128	130.8	160.6	132	110.5	138.4	140.9	97.83
0	137.2	172.5	164.1	152.9	162.6	158	254	160.7	192	138.1	127.2	165.1	152	142.8	183	160.6	191.5	180.5	159.6	149.1	166.9	210.3	194.6	192.7	146.8	171.8	174.3	146	166.9	204.9	168	176.4	199.6	155.5	149.8	178.2	161.4	155.3	169.5	688.7	798	771.2	858.6	785.7	647	816	832.9	839.1	779.1
0	161.5	145.3	163.4	189.9	180.7	135.1	163.2	142.8	177.8	124.9	172.3	147.8	154.3	143.9	151.5	154.8	182.2	126	174.2	170.7	178.5	179.4	161.8	158.3	126.5	138.4	109	186.5	127.4	157.2	130.9	112.6	171.3	146.3	148.3	134.1	148.3	128.4	148.9	165	128.5	118.5	133	126.1	133.4	123	116.8	149.1	152.2
154	180.7	165.5	191	160.9	211.5	164.5	174.5	161.5	149.6	154.4	142.5	189.1	141	208.3	181.7	154.8	169.6	166.5	140.5	130.5	188.5	140.9	127.9	160.7	117	153.8	120	167.9	143.8	135.5	150	142.5	147.9	140.5	171.2	133.4	151.8	151.8	130.8	138.8	194.5	140.5	135.5	110.8	156.8	124.7	123.9	146.1	107.9
155	218.1	135.9	157.1	152.5	138.6	179.5	165.5	140.9	152.1	152.1	171.4	129.7	129.6	209	161.7	164.3	135.8	152.2	155.6	121.7	143.7	127.9	107.2	143.6	160.2	141.5	119.9	136.4	148	121.6	140.1	152.8	104.3	138.7	118.6	115	193.4	120.7	131	135.6	131.3	160.5	130.4	157.8	115.5	111.3	200.5	176.9	146
156	120.6	177.7	126	114.5	164.2	136	168.5	110.2	116.4	109.1	158.7	110.3	118.9	125	131.3	113.2	110	120.9	105	112.9	128.6	118.2	119.5	117.9	100.2	118	95.89	132.3	118.5	150.3	120.3	96.33	118.8	121	114.1	120	152.8	149.2	129.7	114.1	104.9	138	119.9	139.2	128.7	103.3	137.1	145.3	99.03
0	125	149.5	206.2	167.9	158.1	163.7	152.8	137.1	165.3	164.1	178.9	103.6	132.3	146	172	169	157	152.5	187.5	176.9	131.5	157.2	155.5	148.5	144.4	113.8	157.4	136.2	130.7	166.3	152.3	204.2	126.5	165.8	129.8	161.8	131.8	176	165.2	114.2	173.4	137.8	159.2	135	111.4	148.8	134.4	167.4	124.2
0	401.5	419.9	368.1	422.5	332.5	340.5	344.5	313.6	326.1	300.5	221	312.7	236.6	252.5	278.8	233.5	259.5	262	179.8	224.6	215.8	180.9	173.3	173.1	178.5	196	215.9	202.8	198	204.2	245.8	230.3	210.1	239.3	383.4	NaN	NaN	NaN	NaN	NaN	NaN	NaN	NaN	NaN	NaN	NaN	NaN	NaN	NaN
0	164.3	176.5	149.5	157.2	156.3	186.1	144.7	140.1	151.6	152.8	141.8	150.3	152.2	138.4	137.5	152	102.5	90.35	114.2	121.5	149.9	NaN	NaN	NaN	NaN	NaN	NaN	NaN	NaN	NaN	NaN	NaN	NaN	NaN	NaN	NaN	NaN	NaN	NaN	NaN	NaN	NaN	NaN	NaN	NaN	NaN	NaN	NaN	NaN
0	NaN	NaN	NaN	NaN	NaN	NaN	NaN	NaN	NaN	NaN	NaN	NaN	NaN	NaN	NaN	NaN	NaN	NaN	NaN	NaN	NaN	NaN	NaN	NaN	NaN	NaN	NaN	NaN	NaN	NaN	NaN	NaN	NaN	NaN	NaN	NaN	NaN	NaN	NaN	NaN	NaN	NaN	NaN	NaN	NaN	NaN	NaN	NaN	NaN
0	156.4	131.9	145.3	165.5	148.5	155.3	129.4	167.6	145.5	152	141.4	106.4	130.7	151.2	133.4	150.5	118.9	160.7	158.7	136.1	150.9	150.6	121.9	133.7	116	115.1	158.5	170.5	111.2	128.4	154.3	137.5	135.1	156.4	157.2	146.7	157.5	127.7	142.4	118.5	134.3	120	106.2	118.2	103.3	126.5	126.3	124.5	78.12
0	206.7	191.6	183.6	146.2	174.4	148.1	121.8	138.8	126.4	142.2	165.6	156.3	118.3	190	150.3	140.9	167.9	144.2	140	152.5	138.7	167.8	139	119.1	153.1	148.1	138	150.7	142	135.1	130.3	162	129.1	174.4	153.5	141.4	151.2	153.1	133.3	140.7	149.9	147.1	145.6	124.3	149.8	159.6	137.9	139.4	146.7
0	164.4	127.1	168	137.9	147	205.4	166	184	176.4	163.5	148	200.9	137.2	152.8	195.8	114.2	193	167.5	117.8	158.5	166	171.8	165	148.6	173.9	121.2	136.4	138.7	154.4	162.4	153	196.8	145.3	154.6	123.6	149.8	151.5	103.1	125.8	124	139.7	128.5	109.5	157.4	130.3	166.2	144.2	142.5	123.3
157	138.1	157.3	179.8	150.6	188.5	157.7	126.2	194.2	150.2	171.7	152	155.1	157.3	115.7	137.4	136.7	152.8	112.2	145	125.8	129.4	152.5	119.1	153.1	137.7	156.3	124.2	115.8	129.9	137.6	126.8	125.7	137	137.4	133.3	150	131.7	123.5	123.8	105.6	115.7	138.9	124.8	157.5	151.8	129.9	137.7	141.9	135.5
0	162.2	119.1	166.3	136.7	159.2	117.7	135.3	149.1	166.7	153.3	133.5	147.8	135.7	150.3	168.7	153	160	139.3	123.5	153.4	135.7	142.5	169.7	133.5	113.2	126.9	140.2	142.5	118.9	104	116.8	123.2	133.8	103.1	131.5	148.1	130.5	128.8	126.5	95.68	143.6	124.1	145.9	119.9	110.4	100.5	129.6	119.9	134.1
0	157.5	146.8	119.7	103.7	143	139.2	139.3	133.7	130	141.4	125.5	131.5	124.4	115.5	104.7	120	118.9	114.5	87.65	130	153	152.5	122.5	132	147.9	135.3	122.8	123.4	116.6	108.6	115.7	108.5	137.7	130.4	142.8	96.76	106.1	104.7	113.6	111	118.9	107.5	107.2	136.4	93.12	99.9	113.5	128	113
158	139.4	138.1	164.7	200.3	163.8	148.9	136.5	168.4	152.2	156.8	166	135.7	173.3	129	183.9	168.2	203.5	168	155.7	167.4	169.5	194	145.9	146	179.7	139.8	125.5	155.2	145	156.9	173.8	117	147.5	142.6	153.1	136.8	161.8	131.2	167	146.1	165.1	144.2	172.2	122.3	126.3	179	178.1	172.3	142.3
159	256.6	229.8	189.9	178.3	236.2	197.2	257.3	174.3	214.5	199.8	173.5	171.7	212.3	185.9	213	227.8	176.8	181.7	218.6	196.3	209.9	183.4	173.9	203.8	208.2	229.2	207.2	206.9	183.7	192	165.3	219.2	169.8	212.2	175.5	157.6	200.5	176.8	140.6	137.4	143.9	141.1	188.2	168.3	133.5	176.7	179	179.7	167.7
0	129.4	120	147	138	132.9	171.4	107.5	NaN	NaN	NaN	NaN	NaN	NaN	NaN	NaN	NaN	NaN	NaN	NaN	NaN	NaN	NaN	NaN	NaN	NaN	NaN	NaN	NaN	NaN	NaN	NaN	NaN	NaN	NaN	NaN	NaN	NaN	NaN	NaN	NaN	NaN	NaN	NaN	NaN	NaN	NaN	NaN	NaN	NaN
0	195.1	187.1	191.7	216.8	144.7	194.9	140.7	170.5	139.2	167.7	162.4	183.5	158.5	147.5	153.1	169.2	154.8	178.7	134.7	171.2	132.7	139.8	131.2	139.7	163.9	150.2	139	175	161.3	160.2	142.4	165.1	142.4	134.6	135.1	106.9	129.8	122.9	110.2	137.9	128	154.5	139.6	113.2	160	115.7	129.1	145.7	154.2
160	231.4	278.2	281.3	232.5	229.9	216.9	272.9	216	218	200.9	184	198.1	195.2	224.9	158	161.8	158.7	219	166.5	143	152	153.9	142.2	157	131.9	172.2	130.5	144.4	128.8	149.5	178.6	125.5	139	114.3	116.9	125.5	143.1	114	139.9	136.2	121.5	104.6	127.9	106	136.3	132.3	117.9	129.4	169.2
0	155.2	137.6	153.1	127.6	147.4	163	134.3	135.8	125.9	145	134.5	115.5	154	150	141.2	109.8	136.3	133	141.5	203.5	152.3	145	133.9	139.2	160.7	113.5	132.5	127.4	94.35	121.9	143.1	161.1	121.7	107.2	146	116.8	112.8	119.9	104.2	110.7	162.5	128.6	115.6	172.1	120.7	132.9	110.4	113.9	114.1
0	178.3	161	171.4	136.7	205.6	175.2	126.9	161.6	164.5	128	222.6	151.1	125	140.7	124.8	168.8	143.2	150.3	199	155	204.3	140.7	148.5	164	148.5	132.5	168.2	183.4	158.3	NaN	NaN	NaN	NaN	NaN	NaN	NaN	NaN	NaN	NaN	NaN	NaN	NaN	NaN	NaN	NaN	NaN	NaN	NaN	NaN
161	223.1	193.2	202.4	198.4	154.5	169.5	196	175.5	201.5	209.1	168.8	172.3	181	173.9	179	175.2	182.1	155.5	184.1	157.6	163.3	191.4	163.7	155.8	141.2	118.9	129.5	131.3	143.3	173	117	134.6	113.4	129.2	149.7	114.2	121.9	116.9	137.9	135.1	138.2	153.5	99.57	106.3	141.1	119.5	89.02	105.4	73.6
0	153.1	170.7	114.7	183	195.9	181.8	186.8	198.8	203.4	194.9	184.5	192	210	203.9	182.7	199	189.3	189.4	205.4	190.5	214.5	239.5	175.6	222.7	173.6	194.3	175	249.3	187.2	251.2	165.1	233.1	183.9	194.6	192.7	231	208.2	220.8	184.7	197.2	198.5	183.3	165	146	150.5	211.6	177	194.6	179.8
162	59	142.5	209.3	87.76	172	155.1	125.2	131.6	185	155.2	148.4	140.4	162	106	135	153.8	170.2	107	141.3	134.4	144	183.3	170.3	130.9	140.1	130.7	157.9	144.5	148.6	120	146.1	141.8	119.3	150.6	162.3	152.9	148	133.9	112.7	139.2	127	151.4	117.3	129	118.5	149.5	139.4	133.5	139.6
163	188.4	143.9	153	107.4	88.59	102.5	121	109	89.12	85.52	87.98	128.4	115.8	139	114.4	159.4	118.1	108.7	92.5	97.36	117.7	85.18	98.82	96.73	66.82	79.5	108.3	120.4	105	140	121.1	78.72	98.47	114.9	115.3	104.3	96.76	103.5	117.4	134.7	133.1	114.9	89.5	95.19	85.17	93.77	98.92	106.5	95.85
164	148.4	146.1	129.5	129.4	125.2	135.3	122.6	129.5	102	111.2	132.5	115.2	85.06	119.1	104.1	97.51	111.2	89.35	97.94	110.4	81.46	87.88	90.6	97.32	103	68.5	99.5	111.2	75.11	111.8	111.3	118.1	105.9	118.8	79.3	119.5	71.65	75.5	117.3	106.1	90.25	80.85	82.19	82.47	81.63	85.78	73.48	125.6	87.65
0	132.5	133.2	147.1	138.3	122.5	125	109.6	114.9	147	NaN	NaN	NaN	NaN	NaN	NaN	NaN	NaN	NaN	NaN	NaN	NaN	NaN	NaN	NaN	NaN	NaN	NaN	NaN	NaN	NaN	NaN	NaN	NaN	NaN	NaN	NaN	NaN	NaN	NaN	NaN	NaN	NaN	NaN	NaN	NaN	NaN	NaN	NaN	NaN
0	160.8	133.8	212.4	133.9	119.9	122	150.9	151.9	147	120.6	113.5	103.7	104.7	130.9	139.1	113.4	251.3	386.6	338.1	380.1	333.1	360	350.9	416.3	356.4	464.9	371	430.2	479.6	375.8	312.5	274.6	268.9	181.5	210.6	165.3	157	170.5	115.9	134	150.3	148.6	170	125.3	157.7	125.4	124.4	142.8	177.9
0	168.8	153.7	192.5	193.4	148.5	183.9	151.1	174.4	191.2	139.9	169.3	146.5	147.5	125.2	143	166	127.4	150.3	126.1	130.6	118.5	97.43	120.2	136.5	106	134.5	186.3	106.5	139.1	130.2	138	125.8	96.84	150.5	143.5	99.27	138.3	127	128.4	126.6	118.3	141.6	124	154.5	139.3	104.5	117.2	130.6	121.9
0	146.4	NaN	NaN	NaN	NaN	NaN	NaN	NaN	NaN	NaN	NaN	NaN	NaN	NaN	NaN	NaN	NaN	NaN	NaN	NaN	NaN	NaN	NaN	NaN	NaN	NaN	NaN	NaN	NaN	NaN	NaN	NaN	NaN	NaN	NaN	NaN	NaN	NaN	NaN	NaN	NaN	NaN	NaN	NaN	NaN	NaN	NaN	NaN	NaN
0	166.6	174.7	121.5	167.9	184	133.7	155.4	132.4	145.5	175	156.4	118.5	153.1	146.5	145.4	151.5	147.2	180.5	131.7	169.5	140.4	151.8	156.5	178	153.2	185.2	164.7	131	192.8	107.9	166.7	173.4	150.4	123.2	174	136.9	132.3	128.6	157.9	145.4	151.6	131.2	122.8	113.4	121.3	146.3	123.6	128.1	145.1
0	118.3	207.9	91.45	95.81	127.9	114.2	102.3	83.78	75.78	94.9	107.5	92.52	113.4	107.2	115	99.79	127.2	102.2	79.79	100.4	137.7	125.8	117.1	71.62	97.49	98.16	131	99.47	85.23	81.92	119.7	97.23	134.2	94.91	94.18	89.27	127.6	103.7	93.36	90.08	96.96	105.5	127.3	123.3	120.1	104.9	80.7	86.32	97
0	99.36	94.43	116.3	108.2	77.95	116.6	111.5	97.33	95.4	131.1	113.7	126.5	92.5	96.75	115.1	130.2	NaN	NaN	NaN	NaN	NaN	NaN	NaN	NaN	NaN	NaN	NaN	NaN	NaN	NaN	NaN	NaN	NaN	NaN	NaN	NaN	NaN	NaN	NaN	NaN	NaN	NaN	NaN	NaN	NaN	NaN	NaN	NaN	NaN
0	127.7	140	162.5	163.7	169	140.9	124.4	164.2	170.5	138.8	166.2	133.8	131.9	156.2	111.8	167.7	132.4	132.2	140.2	127.9	127	120.5	123.5	126.1	127.2	129	175.1	145.9	126.2	150.9	148.7	147.1	164.9	157.6	155.9	405	445.7	434.3	446	473.1	470.7	455.2	409.5	412	424.2	428	428.5	458.7	484.6
0	117.6	137.2	136.2	100.5	145.5	137.6	167.2	145.5	163.6	125.9	98.69	126.5	140.7	107.4	108.5	143.1	109.8	66.7	68.98	92	108.5	115.5	117	128.1	113.3	94.94	105	124.7	123.8	119.5	129.3	100.4	68.08	119.1	123.5	143.5	79.83	78.84	102.7	92.12	142	114.2	105.9	111.8	87.17	129.5	103.2	88	112.1
165	383.5	332.5	372.5	273.5	326.4	244.5	252.4	273.4	262.5	213	226.4	248.5	252.6	270	259.6	226.9	228.4	189.6	183.5	204.6	205.4	183.1	218.5	182.4	138.2	181.5	162.5	179.6	150.5	207	485.7	425	474	455.6	466.6	445.4	440.1	431.6	496.5	471.3	479.1	506.5	562.9	585.7	582.7	555.7	606.8	533	517.4
0	104.4	123.9	95.31	111.4	147.6	132.4	137.5	127.1	132	158.6	348.5	375.5	341.1	338.6	335.4	310.6	299	377.6	328.3	317.8	300	327	323.5	342.5	302.5	349.2	318.3	294.6	330	315.9	328.3	337.9	308.8	283.5	327.8	289.5	287.2	312.6	270.4	267.1	199	173.7	175	162.3	154.9	127.3	175.1	134.1	109.6
0	176.1	NaN	NaN	NaN	NaN	NaN	NaN	NaN	NaN	NaN	NaN	NaN	NaN	NaN	NaN	NaN	NaN	NaN	NaN	NaN	NaN	NaN	NaN	NaN	NaN	NaN	NaN	NaN	NaN	NaN	NaN	NaN	NaN	NaN	NaN	NaN	NaN	NaN	NaN	NaN	NaN	NaN	NaN	NaN	NaN	NaN	NaN	NaN	NaN
166	235.3	229.5	236.9	232	220.6	236.1	275.9	225.6	238.9	244	240.4	224.6	237.8	645.5	687.9	780	728.5	738.5	721.3	597	587.5	645.5	639	566	452.5	456.7	394	356.5	337.9	308.5	391	316.3	328.4	275.3	326.8	274.1	294	286.3	293.5	245.4	281.7	207.1	231.4	238.2	255.5	244.7	218.3	256	232.2
167	175.3	180.6	189.7	153.1	168.8	176.1	182.1	173.5	187.1	156	188.6	171.1	180.4	160.4	159.4	186.7	142.2	188.6	179.3	273.7	529.3	654.2	494.7	421.8	336.2	287.4	267.7	254.7	246.9	199.2	192	212.4	216.5	195.4	215.7	227.7	195.2	196.3	207.8	216.8	208.1	192.4	165.6	183.7	167.3	177	171.2	171.9	174.9
0	300.4	258.5	233.8	230	165.6	216.2	244.3	221.9	215.9	235.4	248	238.7	224.6	187.5	245.7	187.5	225	206.9	220.1	211.7	213.7	253	228	194.7	208	203	185.4	206.4	209.5	177.9	209.4	203.1	200	169	231.1	166.6	222.5	167.6	176.6	157.4	181.5	183.5	198.9	172.8	185.2	166.7	176.5	186	207.6
168	281.3	238.7	194	197	175.1	262.9	207.7	160.9	188.9	209.5	189.5	267.9	142.1	137.5	203.9	145.1	167.6	175.6	161	185.6	176.5	154.7	141	162	158.1	155.1	190.2	161.6	163.1	150.6	144.7	168	146.6	185.5	166.2	150.7	158	169.4	509.4	448.1	568.7	581.1	634.9	581.8	654.8	773.8	761	838.5	941.6
0	235.2	272.6	258.9	260.7	260.9	231	205.8	232.2	257.4	209.6	206.5	229.3	230.6	228.7	220.7	255.4	215.2	208.7	219	222.3	204.3	180.5	222.8	184.4	219.1	176.4	196.1	230.5	166.6	215.2	209.3	226.4	186.8	177.9	224.3	192.3	210.3	214.3	207.8	200.6	168.1	213.6	204.5	207.7	140.3	143.9	178.9	169.3	208.9
169	157.8	196.6	215.6	188.5	213.3	177.5	168.2	214.5	195.5	214.7	201	190.2	168.1	339.3	593.1	630.6	638.3	618.8	585.8	645.8	631	559.8	379.8	227.8	190	183.2	173	197.8	164.5	171.6	174	240	195.3	210.6	204	177.5	178.5	187.6	181.6	165	194.7	131.9	174.9	175.3	149	159.3	168.1	153.8	163.1
0	162.9	167.4	166.7	173.3	220.1	168.9	198.1	195.5	184.4	205	176.5	136.4	153.8	176	178.8	134.4	139.9	152.3	156.9	158.8	146.5	136	143.4	129.8	142.5	134.2	126.2	143.1	112	130.7	112	109.3	114.8	144.8	124.6	122.7	131.8	138.2	126.3	110	119.1	132.9	119.1	126.5	125.9	141.3	133.2	118.8	110.2
0	213.1	222	227.1	220	209.3	212.3	216.2	203.3	237.6	195.2	202	230.2	186	167.3	211.9	175.1	190.4	154.8	194	196.4	179.8	194.3	164.5	240.8	195.4	176.4	186.5	203.4	166.1	178.9	164.2	165.1	185.6	170.3	142	156.5	157.4	167.5	164.8	155.5	183.6	214	176.3	160.4	157.2	187.3	165.5	186.4	225.7
0	251.4	174.1	150.9	179	174.3	161.2	158	148.4	155.1	147.6	130.5	149.9	157	143	142.3	158.2	131.3	139.3	138	149.1	150.5	133.3	152.5	165.3	423.2	580.8	701.4	632	613.2	499.2	621.3	694.9	460.7	395.5	262.5	193.7	184.5	189.8	184.5	164.5	163.8	161.4	150.7	179.4	160	145.1	160.6	142.5	141.6
0	214.9	249	229.7	245.7	230.7	243.1	238.1	272.5	246.9	224.3	206.9	248.1	225.9	285.1	216.8	215.1	259	229.9	206	222	228.2	183.8	227.5	238.4	244.5	215.1	187.6	206	212.5	181.5	197.9	173.5	185.2	178.5	187.6	212.2	174	174.3	183.8	209.4	169.3	204	183.5	203.8	223.5	178.4	220.3	204.6	173.3
170	124	180.4	123.4	156.5	139.4	132.4	147.8	142.5	148.5	98.09	96.56	129.8	149.4	139	134.4	142.5	118	121.9	115.8	157.9	165.1	160.9	176.2	341.4	335.3	433.3	445	398.6	363.9	437.4	401.5	224	187	162.1	143	144.5	178.5	134.6	153.1	142.3	137.8	125.4	146.9	126.4	107.4	125.7	154.7	124.7	150.2
0	192.7	182.9	199.1	175.5	188.1	210.6	199.4	166.2	167.7	165.5	203	156.8	157.4	194.5	173.4	132.8	181	178.5	151.8	193.2	149.5	181.8	153.6	187.2	157.4	190.9	152	178.1	178.9	163.9	147.2	157.2	157.6	164	157.9	171.9	166.8	147.9	163.9	150.4	144.7	176.3	154.1	132.6	154.7	153.8	135.4	150.9	189.6
0	222	190.5	139.1	184.1	177	204	173.4	178.2	178.6	156.1	161.2	197.2	170.8	171.1	201.6	143.7	178	158.2	174	183.8	186.3	136.3	132.4	183.2	169	149.9	180.8	122.4	176.2	143.9	122.6	160.3	156.9	140.2	156.4	154.8	148.9	108.1	141.8	151.3	160.3	133.2	157.4	212.5	144.6	129.9	118.5	151.4	112.3
171	325	269.5	263.5	258.3	214.9	151.6	184.1	167.4	159.5	110.1	132.9	149.3	144.7	111.8	132.6	135	111.6	116.7	114.5	131.7	126.7	127.4	99.3	121.1	129.6	139.8	109.9	109.8	114.8	120	131.4	116.3	111.5	135.6	115.4	108.9	118.4	117.5	141	117.5	119.2	122.5	128.8	133.1	130.6	107.3	124	141.7	159.6
172	196.4	140.6	179.2	148.3	176.7	151.9	121.8	137.3	133.9	160.2	155.8	142.5	133.7	138.6	138.3	151.2	151.5	126.3	112.9	120.1	115.5	126.1	136.7	128	123.1	124.1	108.4	117.5	141.8	161.4	140.7	158.4	142.8	128.1	138.9	127.2	118	125.6	142	156	107.2	119.6	153.3	123.9	140.5	140	89.22	110.8	127.1
0	314.5	238	188	148.6	180.1	160.2	167.7	136	126.7	181.3	137.2	128.8	151	143.9	133.8	114.6	102.4	100.3	127.2	109.5	120.7	88.38	114.5	106.8	102	87.74	117	97.32	144.9	123	163.8	155.2	138.9	126.5	148.1	132.7	113	123.8	115	131.2	140.5	109.3	NaN	NaN	NaN	NaN	NaN	NaN	NaN
0	166.2	163.7	170	147	134.9	132	140.6	219.6	128.2	89.63	119.5	147.5	147.9	105	157.5	109.5	140	132.6	135	146.5	140.2	130.5	131.4	127.2	143.7	128.9	133.3	132.9	153.3	108.3	148	119.8	99.37	139.2	101.3	136.3	137.3	123.7	140.5	123	143.7	128.8	107.2	120.6	122.7	135.5	114.2	112.6	154.4
0	148	169.7	161.8	159.7	161.9	174.7	171.4	139.6	138.5	151.9	159	155.7	178.4	130	167.5	154.3	138.2	153.5	159.2	150.2	148.8	109.2	133	154.6	163.5	143.6	135.2	150.8	170	146	113.5	134.5	150.8	124	111.4	141.5	135.2	153	103.6	161.3	141.3	107.4	162.3	87.98	147.7	127.1	103	133.5	130.6
0	185.8	151.9	151.6	158.9	148	140.3	168.1	146.6	139.9	138.5	108.1	140.8	123	133.5	155.2	150.9	150.4	151	134.1	135.1	138.9	124.4	100.8	166.4	143.4	135	182.4	127.2	89.22	135.5	105.5	122.3	117.5	152.4	98.79	169.1	137.5	133.6	120.6	145.5	129.4	143	122.4	104.4	124.2	139.6	105.5	152.4	139.2
0	260.1	254.5	246.2	227.4	226.1	231.6	229.5	213.1	197.4	225.9	280.9	208.5	238.4	226.5	194.1	238.4	219	209.6	185.1	225.6	190.8	202.4	194	195.6	195.5	194.5	244.1	219.6	179.4	169.5	227.5	184.7	196.6	196.2	202.3	194.9	189.5	183.3	168.1	169.1	171.4	116.1	162.7	151.8	161.3	176.7	177.3	158.5	195.9
0	165.3	165.6	156.1	228.2	168.2	185	182.8	142.6	165.7	136	179.8	195.3	166.9	169.3	196.8	217.2	202.2	171.6	190.7	202.1	185.1	179.8	169.2	176.5	176.6	181.6	174.6	200.7	184.6	206.3	216.1	196.3	204.1	189.9	162	157.3	187.7	188.3	158.7	206.8	199.7	198.4	183.1	165.4	172.7	147.7	183.1	192	194.2
173	203.3	188	229	225.7	205.3	193	214.6	201.6	218.7	221.6	221.5	195.5	202	194.5	192.6	175.1	150	193.1	209.1	192	180	177	191.3	200	190	239	214.7	389.6	989.2	1123	1292	1329	1497	1671	1753	1612	1983	1779	1984	1952	1861	1991	2030	1891	1825	1659	1956	1830	1796
0	131.2	165.5	125.5	155.8	120.9	120.2	120.3	160.4	115.2	137	119.3	103	126.5	133.5	136.4	116.6	109.2	137.5	102.4	132.5	126.7	122.6	144.4	129.5	95.06	117	112.7	116.7	96.55	109.9	104.1	145	116	112.6	120	128.6	121.3	108	119	111.6	112	133.9	147.4	122.5	106.2	124.3	112.9	123.2	130.9
0	246.6	207.8	229.8	211.3	264.4	249.7	219.7	237.3	229.4	230.5	229.8	205.9	247.9	190	191.1	224.2	194.3	166	223.5	208.3	235	241	197.4	203.9	190.3	185	254.5	212.6	203.4	230.6	202.9	219.1	255.1	221.7	236	232.6	236.9	235.6	212.5	249.1	230.6	201.5	237.3	211.2	189.8	249.1	201.9	193	246.3
174	134.1	149	226.8	186.8	189.8	177.8	184	219.2	187.3	162.4	153.6	184	194.9	176.2	192.9	122.5	181.9	184	215.5	196.5	200.8	172.9	188.8	157.4	232	178.5	232.5	740.8	843.3	624.5	726.3	910	882.7	870.2	732.6	NaN	NaN	NaN	NaN	NaN	NaN	NaN	NaN	NaN	NaN	NaN	NaN	NaN	NaN
175	176.5	167.5	186.9	167	181.1	150.1	171.9	157.6	155	149.9	145	188.1	145.4	135.5	163	152.3	165.5	162.8	138.5	177.3	126.7	159.5	180.3	155.5	150	157.8	146.4	156.4	131.4	140.7	131.9	135.5	108	131.6	172.9	144.3	176.9	110	146.6	137.8	137.1	128.6	131.1	95.56	144	130.9	129.2	142.4	113.1
0	141.5	168.8	127.8	115.9	143.3	182.8	149.5	138.6	178.8	150.1	196.6	116.8	161.9	152.3	152.4	148.3	145.8	177.6	132.3	133.5	111.8	134.3	140.4	137.9	125.2	123.6	120.5	136.2	117	160.4	108.5	124.3	121.5	120.5	158.9	126.4	125.4	89.58	120.4	105.9	124.7	112	126.8	113.3	108.8	122.4	139.9	119.6	127.2
0	155	159.4	115.8	125.7	131.8	103.1	151.6	92.09	96.75	135.9	112.6	103.4	144.7	106.5	100.9	135.5	130	140.5	115.3	146.4	178.1	130	98.5	109	134	119.5	142.5	132	158.5	101.7	133.3	131.3	108.2	111	136.2	136.2	89.32	113.5	113.7	121.4	124.9	117.2	144.6	185.1	101.8	132.8	127.8	102	86.2
0	233.5	262.2	283.6	241.8	287.9	221.8	283.1	261.9	253.6	236.5	227	228.8	216	269.3	245.1	269.3	274.8	241	294.8	233.4	228.9	228.6	264	239.3	249.3	269.5	233.3	291.2	219.1	223.1	246.4	217.7	195.8	195.3	202.1	214.1	202.9	240.9	201.6	231	231.8	183.2	198.8	206	229.4	200.4	215.2	230.5	223.7
0	549.7	513.3	547.3	508	559.9	550	621	486.4	511.1	213	197.3	224.5	204.2	248.3	214.8	157.9	203	206.1	208.2	NaN	NaN	NaN	NaN	NaN	NaN	NaN	NaN	NaN	NaN	NaN	NaN	NaN	NaN	NaN	NaN	NaN	NaN	NaN	NaN	NaN	NaN	NaN	NaN	NaN	NaN	NaN	NaN	NaN	NaN
176	151.2	115.7	132.2	145.7	133.6	170.9	172.9	177.9	126.5	154.1	151.4	137.9	129	114.5	129.9	125.4	114.2	133.2	120.1	102.3	112.1	99.87	90.63	113.8	104.2	106	128.9	118.3	101.2	120.4	105.8	133	104.2	98.5	126.6	134.4	125	96.38	83.51	105.8	112.8	124.3	117.8	123.6	118.7	100.2	115.6	103	120.5
0	103.2	118.6	131.2	135.8	107.9	130.2	104.9	127.8	154	130.6	136.6	110.8	116.7	109.7	119.3	110.8	104.5	127.3	116.4	123.1	97.87	107.2	134.8	96.61	170.5	90.77	118.2	138.7	NaN	NaN	NaN	NaN	NaN	NaN	NaN	NaN	NaN	NaN	NaN	NaN	NaN	NaN	NaN	NaN	NaN	NaN	NaN	NaN	NaN
0	192	119.2	131	152.6	136.8	138.8	138.3	128.7	148.8	172.5	146.1	185.5	137.8	335.8	482.3	502.2	469.2	459.3	404.4	476.6	400	439	384.6	453.3	406.2	256	236.8	243.8	183.4	189.5	172.5	141	130.6	126	148.8	136.8	114.8	112.2	137.1	126	126	110.2	120.2	130.2	108.3	106.7	99.22	105.7	114.8
0	159.2	187	178	175.5	225.6	167.4	179.5	186	154.2	150.3	127.9	150.6	170.1	161.3	167.6	150	150.5	165.3	154.1	104.8	168.7	161.1	161.5	144	140.8	139.5	176.8	154.2	144.8	145	131.1	157.4	138.9	136.1	140.5	138.7	133.1	150.7	144.9	109.8	153.6	144.3	172.5	162	130.9	163.3	123.7	155.5	125.9
177	128.8	172.4	162.3	180	146	111.7	119.5	144.6	146.5	153.4	146.7	110.9	150	125.1	123	142.3	169.7	117.7	113.5	140.5	120.9	158.2	116.3	127.8	132.9	115.1	201.3	132.6	138.7	115.8	134.7	119.1	98.61	116.7	139.6	125.2	116.3	122.7	115.1	145.4	140.1	142	108.9	143	111.6	120.8	112.3	114.9	132.4
0	204.5	185.5	227.4	194	220.6	217.1	232.1	194.4	199.1	186	181.3	223.5	198.4	246.3	229.6	211	240.1	226.4	198.7	176.9	206.7	195.7	188.7	150.3	180.4	212.5	161	165.5	156.2	166.9	186.6	184.1	193.7	154.7	183.5	169.1	191.7	198.8	181.3	185.6	239.7	208	201.8	150.8	141.4	189.5	141.2	215.6	191.1
0	157.7	170.7	175.3	166.4	131	135.1	150.3	145.5	159.5	134.8	94.83	108.8	122.4	121.6	159.5	133.4	216.3	308.5	369.8	380.3	290	327.5	310.5	368	388.7	361.3	383.5	329.3	260.5	208.8	193.2	132.8	149.2	151	130.6	140.9	139.9	128.4	107.9	111.1	130.9	135.8	132.3	120.1	132.8	116.8	117.3	147.2	114.2
178	213.3	206.2	200.5	243.2	203.2	230.8	234.7	259.9	234.6	177.4	251.8	188.5	203.6	227.5	235.2	203.9	205.5	224.2	217.3	786.2	858.1	990.8	1022	884.2	956.3	862.4	877.2	828.5	659.8	839.4	815.5	832.2	946.4	858	826.4	725.4	662.2	794.1	918.3	764.5	803	736.5	691.6	760.7	807.4	827	811.9	NaN	NaN
0	185	136.5	200	113.5	183.4	193.4	158.9	152.5	124.2	95.83	145.5	156	164.2	202.6	124.4	145.5	118.5	146.5	140.6	159.4	132.3	109.7	462.3	453.4	413.3	371.5	289.7	277.3	236.7	169.5	153.7	145.3	146.7	136.1	156.2	142.6	141.2	124.3	139.1	152.9	150.6	133.4	145	117.9	116.9	134.5	115	113.1	144.8
0	116.9	178.3	123.3	119.5	145.4	166	160.3	139.6	145.8	141.9	139.9	147.1	137.6	111.1	119.9	148.5	121	152.2	124.2	115.8	115	107.4	124.5	176.8	127.7	NaN	NaN	NaN	NaN	NaN	NaN	NaN	NaN	NaN	NaN	NaN	NaN	NaN	NaN	NaN	NaN	NaN	NaN	NaN	NaN	NaN	NaN	NaN	NaN
0	198.3	187	171.1	179.5	228.9	172	165.5	154.7	171	179.7	210.8	172.1	209.5	184.3	169.1	169.2	164.3	212.5	171.9	142.5	164.7	166.2	148.9	190.4	194.5	177.3	182.3	165.8	162.3	215.5	165.9	178.2	197	176.2	178.3	188.4	151.8	166.7	156.2	195.6	179.4	195.6	178.4	207.5	173	182.5	193.5	158.3	142.5
0	132.3	128.5	164.5	152.7	124.9	122.9	122.6	140.7	139.8	134.7	117.8	122.5	124	127	153.6	117.8	141	99.81	131.5	133.7	137	145.3	144.7	126.1	143.9	144.9	130.8	113.3	140.2	157.8	143	108.8	155.8	125.8	88.33	117	125	109.5	101.6	104.7	138.5	93.72	87.45	109.7	94.3	112	119	100	105.7
0	185.3	176.4	195.5	191.4	200	164.2	146.8	132.8	135.5	126.8	118.6	157	172.5	135.2	181.3	154.8	173.1	148	109.2	122.7	155.5	140.1	132.7	161.3	151.8	143.7	113.2	124	164.6	126	139.7	90	135	128.8	92.28	126.2	122.6	141.7	141.4	116.9	127.3	126.5	144	141.6	118.2	151.7	123	99.73	124.9
0	125	100.5	94.5	135.9	NaN	NaN	NaN	NaN	NaN	NaN	NaN	NaN	NaN	NaN	NaN	NaN	NaN	NaN	NaN	NaN	NaN	NaN	NaN	NaN	NaN	NaN	NaN	NaN	NaN	NaN	NaN	NaN	NaN	NaN	NaN	NaN	NaN	NaN	NaN	NaN	NaN	NaN	NaN	NaN	NaN	NaN	NaN	NaN	NaN
179	143.4	143.6	185	159.6	131.2	145.4	147.5	128	138.4	149.2	139.6	119.6	121.5	135.7	125.3	128.2	135.7	115.2	158.7	138.5	575	552.8	602.2	599.6	622.3	594.8	565.2	580.3	518.2	552.8	505.4	640.9	579.3	503	484.5	327.1	285.9	266.9	222.5	189.9	173.4	205.1	162.2	163.4	151.7	177.4	182.2	158.2	155.7
0	212	163.2	185.4	196.6	192.1	223.3	171.1	185.8	150.9	179	173.5	155.5	202.3	183.8	191	195.4	190.5	171	155.3	178.5	176.2	178.9	175.7	200.4	150.2	161.4	186.3	152.7	163	173.3	151	150.3	166.1	157.9	152.8	157.5	138.5	160.5	133.7	155.1	148.6	148.7	123	147.8	138.2	127.6	165.7	151.2	141.5
0	141.1	158.6	146.7	133.8	143.3	169.6	162.1	174.4	116.9	160.5	187.1	183.1	133.2	148.7	134.4	156	130.9	141.7	144.8	164.5	134.5	111.2	130.7	153	149	165.5	131	168.6	142	122.2	141.6	136	158	190.9	175.4	149	151.8	134.6	144.5	154.3	165.6	157.1	173	487.1	520.6	463.7	492.8	448.7	461.1
0	128.5	160.5	126.6	155	151.1	122.5	120.7	101	121.3	148	151	117.1	132.8	100.5	192.5	116.1	108.8	118.2	96.56	96.19	107.8	105.1	148	110	113.8	110.6	116.7	135	109	129	95.18	123.7	149.5	110.2	127.3	NaN	NaN	NaN	NaN	NaN	NaN	NaN	NaN	NaN	NaN	NaN	NaN	NaN	NaN
0	143.7	168.7	170	185	203.3	137.6	152.6	150.7	211.2	150.9	160.2	119.8	163.7	174.2	170	163.3	160.2	153	141	180.8	168.3	146.7	151.7	140	176.5	159	165.2	144.1	154.8	144.8	154.6	151.6	145.4	121.3	156.8	163.4	135.4	186.7	140.9	162	170.7	142	164.4	154.2	143	135.9	147.7	151.8	127.5
0	141.2	145.5	209.8	159.5	181.1	192.6	172.2	165.7	166.7	179.6	198.4	211	169.4	139.4	193.2	171.4	186.8	159.5	200.2	196.5	237.9	162.8	184.8	117.4	212.7	184.2	161.1	188.7	134.7	132.5	158.7	169.4	149.3	148.3	153.6	149.8	154.7	180.3	157.9	155.8	125.8	109.5	182.8	165.8	152.9	163.2	153.7	171.9	171.4
0	197.8	170.6	148.2	174.9	170.4	173.2	171.7	175.5	206.6	199	175.2	148.9	176.3	155.5	154.7	161.8	163	180.2	160.8	148.6	140.2	159.2	151.3	187.5	154.5	148.8	143.5	150.6	184.6	172	154.3	176	173.3	188.1	144.9	137.5	154.1	162.8	198.4	156	151.9	144.3	149	167.5	170.8	161	165.3	171	154.7
0	181	146.4	131.3	166.7	130.2	157.2	161.7	137.9	127.5	152.4	124.7	176.1	172.8	162.8	142.8	165.2	160.3	159.8	166.2	134.7	117.4	115.1	121.6	127.3	117.3	128	142.2	120.1	103.8	149.1	122.2	118.6	109.2	95.77	114.3	104.1	132.9	133.6	119.6	121	113.6	158.5	138.8	117.9	132.2	115.7	103	99.89	132.9
0	190	183.7	196.9	145.8	149.2	175.7	146.8	140.7	154.4	135.9	161.8	134.3	125.3	139.7	152.1	121.7	137.3	157.3	149.6	586.6	575.7	581.3	589.6	603.1	574.6	568.7	494.1	568.1	556.2	642.7	579.4	300.9	220.1	229.9	189.7	145.5	185.7	188.4	182.6	190.2	140.7	142.9	134.9	167.8	134.7	116.9	136.3	140.5	135.1
0	120.4	109.2	132.1	102.4	149	130.9	177.7	99.15	145.6	97.75	141.2	131.2	94.75	109.2	122.5	112	120.6	116.4	108.7	131.4	100.7	110.7	117.2	108	99.78	88.48	113.8	90.14	92	76.53	102	117.7	110	102.5	87.8	106	125.5	83.82	97.02	128.6	134.7	125.5	101.7	NaN	NaN	NaN	NaN	NaN	NaN
0	140	109.1	124	130.7	113.6	137.7	138.8	139.8	111.3	163.5	114.5	136.5	154.9	NaN	NaN	NaN	NaN	NaN	NaN	NaN	NaN	NaN	NaN	NaN	NaN	NaN	NaN	NaN	NaN	NaN	NaN	NaN	NaN	NaN	NaN	NaN	NaN	NaN	NaN	NaN	NaN	NaN	NaN	NaN	NaN	NaN	NaN	NaN	NaN
0	NaN	NaN	NaN	NaN	NaN	NaN	NaN	NaN	NaN	NaN	NaN	NaN	NaN	NaN	NaN	NaN	NaN	NaN	NaN	NaN	NaN	NaN	NaN	NaN	NaN	NaN	NaN	NaN	NaN	NaN	NaN	NaN	NaN	NaN	NaN	NaN	NaN	NaN	NaN	NaN	NaN	NaN	NaN	NaN	NaN	NaN	NaN	NaN	NaN
0	162.9	152.2	128.9	87.12	143.8	161.6	173.2	157	109.4	98.65	132.4	120.6	107.3	124.7	113.7	98.7	128.8	94.04	154.5	114.3	145.8	118	105.1	110.5	118.1	108.7	93.93	102.2	113.1	102.3	127.7	103.8	128.6	114.3	90.8	106.3	106.9	108.4	115	98.97	124.9	99.45	93.42	104.5	103.6	113.3	121.4	128.6	96.04
0	141.9	125.2	135	124.8	171.3	111.2	133.2	95.3	101.8	122.2	119.8	133.8	NaN	NaN	NaN	NaN	NaN	NaN	NaN	NaN	NaN	NaN	NaN	NaN	NaN	NaN	NaN	NaN	NaN	NaN	NaN	NaN	NaN	NaN	NaN	NaN	NaN	NaN	NaN	NaN	NaN	NaN	NaN	NaN	NaN	NaN	NaN	NaN	NaN
0	NaN	NaN	NaN	NaN	NaN	NaN	NaN	NaN	NaN	NaN	NaN	NaN	NaN	NaN	NaN	NaN	NaN	NaN	NaN	NaN	NaN	NaN	NaN	NaN	NaN	NaN	NaN	NaN	NaN	NaN	NaN	NaN	NaN	NaN	NaN	NaN	NaN	NaN	NaN	NaN	NaN	NaN	NaN	NaN	NaN	NaN	NaN	NaN	NaN
0	167.1	154	128.5	148.7	105.1	125.6	118	148.2	126.2	114.1	154.7	143.7	122.4	115.5	123.4	119.1	111.2	134	98.16	137.1	109.3	131.8	107.3	120.7	108.2	127.5	101.2	118.8	106.7	135.1	117.9	107.8	114.6	113.7	139.3	132.5	112.5	109.9	118.2	93.5	99.79	99.46	122.5	127.1	113.3	113.8	103.9	112	129.3
180	154.1	147.5	149.2	142.5	190	150.8	177.2	137	118.1	124.5	107.1	135.7	140.8	142.2	143.7	155.3	153	139.7	109.4	147.1	128.9	112.2	115.1	152.1	159.5	132.5	146.4	148.6	680.4	998.8	983.7	1231	1129	1169	1403	1232	1387	1380	1671	1892	1436	1468	1689	1933	1628	1658	1752	1716	1527
0	214.1	210.8	180.1	183.2	195.2	161.8	195.8	150.5	152	167.9	188.5	171.5	180.3	174.8	211.4	185.3	198	177.3	151.4	200.9	167.3	162.8	195.9	195.7	195	145.8	142.9	179.1	166.2	143.4	172.3	157	167	118.9	173.1	179.3	191.6	154.4	151.1	151.9	153.6	170.5	184.9	149.9	126.4	121	169.5	179.6	153.5
0	251.7	159	157.8	198.5	156.8	160.3	133.7	166.6	156.7	146.8	179.9	183.8	151.1	182.8	167.8	157.8	188.5	200	156.5	198	176.5	154.7	181.4	164	184.1	173.9	165	158.6	188	160.8	141.8	164	160.4	142.2	148.2	144.6	174.4	190.7	161.4	187.2	149.1	121.1	190.6	182.1	132.7	172.7	147.4	188.9	181
0	208.2	249.2	221.2	195.6	160.6	174.7	176.2	204.6	178.3	174.6	236.3	173.6	168.6	206.7	228	146.7	178.9	211	188.5	202.5	164.2	176.3	157.7	203.5	181.9	171	173.6	209.2	159.5	186.2	135.6	212.9	181.2	153	176.9	168.1	175.5	192	174.4	148.8	207	163.8	160	175.9	154.7	151.1	159	134.1	162.3
0	163.9	111.2	123.3	147.5	105.5	143.7	119.5	90.97	126.9	143.9	122.7	136.2	103.8	132.4	137.2	103.2	145.4	119	123.4	130.6	105.8	144.2	121.7	123.1	137.2	107.7	108.6	114.5	95.99	116.4	124	127.4	111.1	120.9	118.6	118.7	101	112.1	115	111.1	98.59	95.41	103.4	96.29	88.81	107.9	102	95.7	120.6
0	159.3	114.6	103.7	134	169.2	115.4	135.5	126.2	179.9	153	146.7	131.3	157.4	135.7	139.1	158.3	134	138.5	104.3	126.8	141.2	147.5	128.2	120.9	130.6	124.4	107.6	108.9	95	94.88	124.2	136.6	120.6	104.7	129.6	108.1	138.5	100.5	133	122.5	112.4	118.1	103.2	86.08	106.4	148.3	113.1	88.29	107.7
181	157.5	192.9	183.2	182.9	171.4	181.8	141	161.5	131.5	134.2	187.9	139.3	166.3	173.3	149.5	162.3	181.9	176.3	110.8	139.6	113.7	141.7	126.1	907.3	1019	1041	1064	1195	964	1245	1359	1316	1222	1103	1230	1483	1394	1631	1624	1388	1616	1833	1730	1799	1539	2147	1831	1885	2280
0	233.8	196.6	184.5	269	215	231.8	208.3	224.8	247.3	236	237	196.5	165.6	211.4	243.8	239.5	208.3	204.7	236.8	198.8	195.8	213.7	179	226	198.9	211.4	220	246.3	206	222.2	208.7	196.8	225.3	200.9	161.5	222.9	167.8	262.2	216.8	203.9	186.1	178.7	182.5	183.4	192.7	190	170.1	193.5	150.4
0	212.8	197.1	197	222.9	267	203.6	231.8	211.1	266.2	185.2	179.2	199	183.2	187.8	161.3	201.8	213	181.1	185.4	158.2	145.7	191.7	154.2	196	181.5	180	151	140.1	136.6	176.3	159.1	173.6	161.8	173	202.1	139	164.6	163.3	156.7	196.5	164.4	184	182.1	184.8	181.4	194.4	157.5	248.8	974.8
0	125.6	167.2	166.7	133.2	104.8	155.4	147.3	155	144.6	146.5	128.3	125.9	117.2	101.5	145.1	124.4	125.8	128.4	106.7	107.4	91.94	143.2	129.1	92.96	128.4	84.99	127.7	109.8	140.9	96.34	133.6	140	123.2	105.7	136.8	82.98	111.5	90	98.79	103.7	88.36	115.8	118.5	120.3	125	101.8	110.8	101.4	94.84
182	189	231.6	176.8	236.3	232.4	247.5	221.5	198	200	220.9	204	204.9	164.4	166	206.8	194.8	191.1	186.9	169	166	197.6	163.4	221.6	176.9	181.8	196.8	189	168.4	169.1	186.8	187.7	199.7	172	156.7	151	154.2	223.4	170.4	178	200.3	183.6	183	157.3	157.9	169.1	188.8	141.6	137.9	155.6
183	175.6	243.8	207.9	243.8	196.5	228.2	214.3	224.8	166.2	174.5	203.9	225.5	163.1	188.3	197.5	195.3	151.8	189.9	159.2	157	148.4	178.7	178.7	121.4	152.9	152.3	136.1	174.9	181.9	175.2	163.8	147.9	169.2	190.1	201.3	241.5	914.8	902.1	979.8	1119	1017	1041	1070	1175	1041	1072	1138	1240	1141
0	242.1	225.1	275.5	244.5	205	196.3	172	188.1	205	199	154.1	169.5	142.2	207.7	197.3	162.6	210.1	171.8	167.1	161.6	173.6	174.5	163.7	161.4	167.4	165	178.2	202.6	211.3	193.5	214.6	151.1	150	172.4	208.5	179.1	139.7	166.4	174.1	200.4	177.5	161.5	192	141.4	165.2	151.3	156.3	161.3	160.6
184	255.2	286.2	253.3	298.6	312	270.5	269.3	246.1	227.2	203.5	184	204.7	215.4	205.4	205.8	255.6	232	178.4	212.3	195.2	195.6	211.6	199.6	193	181	193	178	194.9	161.8	185.9	155.4	174.5	212.2	185	168.4	188	199.6	174.5	193.7	171.1	233.7	212.9	227.7	184.2	190.7	151.6	205.6	165.9	229
185	932.3	933	871.3	836.4	856.8	878.4	672.2	767.9	769.3	825.5	730.4	542.7	486.8	418.8	347.3	255.6	283.6	278.9	282.4	303.9	300.4	256.3	245.6	201.1	225	259	214.7	187.1	236.7	169.6	265.5	194.7	182.8	228.9	202	171.8	176.5	171.4	173.1	188.7	162.4	168.9	184.1	144.2	163.7	178.8	193.9	180.5	182.5
0	156	158	146	164	161	154.2	130.5	158.6	140.5	157.5	172.5	168.6	124.6	105.8	134.4	210	163.2	152.3	110.5	144	144.9	123.5	146.2	160.4	148.7	146.8	143.5	146.5	162.4	146.5	126.1	162.1	176.9	156.1	113.5	154	152.5	147.4	133.8	162.1	155.8	153.1	173.9	132.4	130.3	150.8	150.6	137.2	124.5
186	268	269	307	266	241.4	266.1	292.1	191.6	242	238.2	254	266.7	197.6	235.1	276.5	202.1	247.7	240	257.5	204.8	191.4	189.4	209.8	199.8	193	203.4	202	209.4	250.6	195	210.8	243.7	208.1	181.8	180.5	178.3	186.9	189.8	180.3	195.6	215.4	237	182.8	216.4	221.8	194.3	221.4	177.3	203.2
0	159.5	178.5	173.3	181	186.1	141.3	185.1	176.4	214.8	204.9	131.5	151.2	167.5	204.2	163.2	148.5	167.9	167.9	181.5	146.6	164	166.2	179.5	126.1	174.1	152.2	153.5	168.7	151.1	129.1	187.1	139.6	123	163.3	191.9	172.5	191.6	163.6	151.6	140.6	153.3	165	164.8	152.6	148.3	140.3	180.4	149.7	151.5
0	200.5	164.9	182.7	172.2	141	150.5	148	133.4	152	124.6	125.2	110.5	150.5	123.1	143.4	156.9	121.6	178	130.1	124.6	148.2	142.9	158	150	134.8	162	130.9	142.5	137.1	138.8	137.9	144.6	127.9	122.3	150.9	142	145	129.9	150.3	130.4	147	147.3	128.3	117.3	130.5	120.9	151	111.4	130.5
0	223.2	173.5	200.5	234.3	190.5	208.3	159.4	159.3	170.8	133.2	185.8	NaN	NaN	NaN	NaN	NaN	NaN	NaN	NaN	NaN	NaN	NaN	NaN	NaN	NaN	NaN	NaN	NaN	NaN	NaN	NaN	NaN	NaN	NaN	NaN	NaN	NaN	NaN	NaN	NaN	NaN	NaN	NaN	NaN	NaN	NaN	NaN	NaN	NaN
187	194.4	169.8	229.5	134.5	184.6	190.2	167.7	209	220.2	192.9	185.3	196	182.8	200.8	191.2	179.7	195.2	204.5	224	166.4	200.3	152.3	158.2	232.3	174.7	186.5	196.8	184.5	167.1	135.7	201.5	180.8	151.8	163	249.3	171.3	198.8	159.5	151.2	238.2	177.8	169	182.5	152	205	202	163.1	172.3	156.5
0	138.5	NaN	NaN	NaN	NaN	NaN	NaN	NaN	NaN	NaN	NaN	NaN	NaN	NaN	NaN	NaN	NaN	NaN	NaN	NaN	NaN	NaN	NaN	NaN	NaN	NaN	NaN	NaN	NaN	NaN	NaN	NaN	NaN	NaN	NaN	NaN	NaN	NaN	NaN	NaN	NaN	NaN	NaN	NaN	NaN	NaN	NaN	NaN	NaN
188	192	189.5	194.3	179.2	188.3	158	208.5	181.9	157.8	173.3	174.6	151.2	168.9	177.8	110.4	146.5	164.3	150.8	157.5	139.4	116.3	107.7	143.5	121.9	157.2	150	152.3	156	128.3	133.3	155.8	140.7	112.8	156.4	143.2	153.8	145.4	111.3	126.1	129.5	151.4	117.5	127.3	123.7	118.8	134	139.8	115.6	108
0	195.6	108	161	104.1	149	141.5	118	108.5	126	126.4	115.8	191.9	87	101.7	112.5	116.6	95.42	130.6	58	70	110.9	118.9	97	115.1	120	128	136.3	95.65	101.7	108.1	66.18	122.8	73.29	108.9	89.5	119.6	84.45	77.44	134.9	115	88.69	76.17	75.5	112.6	85.17	74.38	94	57.99	115.4
0	976.2	856.9	1047	864	524.5	429.7	368	377.3	327.5	309.3	267.5	258.2	245.4	235	267.1	212.9	251.1	220.6	221.1	233.1	278.5	244.4	217.1	231	201	227.5	263.5	237	200.5	223.5	248.2	201.5	200.4	214.4	193.4	210	193.9	149.8	220.1	186.1	232	178	224.4	231.8	180.4	201	200	212.5	196.6
0	162.7	146.1	193.5	182.5	139.5	163.5	138.5	169.5	155	146	141	141	117.6	179.5	166.9	137	146.8	151.1	156.5	165.4	167	157.4	131	168	167.1	160.2	126.5	142.3	141.3	118.5	180.7	136.7	143.5	129.5	138.4	174.5	166	171.5	131.5	145	135.9	119.7	166.1	134.4	144.3	148.3	132.6	157.1	137.2
189	1100	1054	913.5	955.5	787.5	816.3	850.2	877.8	1027	741.9	398	424.8	389.5	285.4	270.4	248.5	245	200	223	191.5	239	202.6	205	174.4	209.7	198.5	197	205.6	203	214.4	235.6	216.5	231.8	189.6	252.5	219.5	223	221.4	213.4	186.9	201.6	209.5	192.5	227.1	195.1	168.5	159.3	207	212.4
190	218.4	182.5	138.7	160.7	162.5	174.7	141.4	172.7	184.4	148	176.2	153.4	142.8	180	142.7	147.5	137.9	164.5	148.8	171.2	118.2	145.8	153	151.9	161.2	148	144.8	148.9	151.6	144.9	177	136.5	131.5	164.4	179.7	150	117.2	145.9	138.7	145.5	149.7	146.5	123.5	99.75	108.7	148.2	151.8	132.2	167.2
191	166.8	153.5	172	185.2	176	139.9	166.7	180.9	120	181	143.6	167.4	167	148	164	158.7	128.6	142.5	123.5	135.9	176.1	159.8	105.3	158.1	141.9	139.8	114.7	151.8	152.1	140	104.8	106.9	109	109.8	114.3	121.3	110.1	157.1	145.1	140	103.8	128.4	146.4	146.7	141	140.7	153.2	112.3	143.8
0	986	673.1	412.6	548.6	521.5	419	419.5	394.3	311.6	276.5	267.5	271.5	244.9	338.6	252.5	275.1	307.4	278.5	255.9	252.9	263.1	286.5	242.7	274.4	285.5	221.1	247.5	259.9	228.6	294.6	218	255.4	221.1	249.7	235.5	224	253.4	234	193.4	214.8	232.1	180.1	188.1	161	198.1	181	185.1	192.1	220.5
192	225.3	155.1	139.5	150	127	164	151	168.5	171	144	165	121	133.5	136.5	155.1	169.1	138	150.4	165	167.1	152.6	160.1	189	130.5	159	156.4	138.2	138.5	150	163	135.8	117.2	142.2	173.8	164.7	119.6	176.7	182.9	143.5	173.7	158.3	141.2	157.8	170	158.3	134	154.9	169.5	150.3
0	148.5	130	123.5	165.4	159	121.5	130	154	130	134.9	149	136.5	114.5	134	137.4	176	174.4	140.5	136.6	134.6	105.9	140.9	166.2	99.51	104	113.7	110	161	101.4	118.7	121.7	164.5	109.2	148	124.7	123.7	142.4	128.8	127.1	133.2	117	95.76	124.6	141.6	147.9	145.7	111.9	108.5	129.8
0	153	120	187	138	141.7	148.9	141.7	112.2	132.1	127.9	138.1	142.2	125.9	118.5	120	165	130	136.8	148.7	134	126.9	152	126.4	126.8	133.1	136	136.4	121.2	136.2	116.6	143.2	131.2	114.1	109.9	112.6	116.1	127.6	144	112.7	125	117.4	123.9	142.7	119.3	124.8	149.7	116.4	113.5	118.5
0	NaN	NaN	NaN	NaN	NaN	NaN	NaN	NaN	NaN	NaN	NaN	NaN	NaN	NaN	NaN	NaN	NaN	NaN	NaN	NaN	NaN	NaN	NaN	NaN	NaN	NaN	NaN	NaN	NaN	NaN	NaN	NaN	NaN	NaN	NaN	NaN	NaN	NaN	NaN	NaN	NaN	NaN	NaN	NaN	NaN	NaN	NaN	NaN	NaN
193	112.6	405.8	649.7	649.7	710.5	663.4	654.8	600.5	524.8	629.4	566.3	302.5	302.8	322.7	307.5	237.4	213.6	219.9	178.7	213.7	223	188.5	203.5	212.8	176.7	188	174.6	606.2	425.5	623.3	529.3	585	596.6	660.3	562.7	591	558.5	589.5	536.2	509.1	570.8	520.6	691.2	681.9	586.4	608.3	584.1	658.7	666.4
0	142.7	148.9	126.7	128.2	144.9	147.8	146.7	144.8	170.7	177.3	137.9	128.7	155.7	132.1	135.4	153.7	110.4	147.4	151.2	156.8	149.4	154.8	123.8	141.2	158.7	107.9	111.4	120.7	134.8	158.9	169.7	133.9	137.9	107.3	130.3	145.9	117.4	115.4	158.9	101.4	120.8	124.6	138	127.1	138.9	137	90.4	126.4	153.1
194	162.9	140	128	100.4	135	93.98	121	86.5	160.9	105.5	128.5	131.5	101.5	109.8	122.9	107.9	125.4	110.9	150	105.3	142.3	97.89	127.7	139.8	99.16	150	98.35	102.7	132.3	124.1	99.34	110	440	962.4	980	1049	1134	873.3	823.8	930	1178	1028	1075	1187	1169	1667	1309	977.5	1204
0	158.5	167.8	160	120	144	159.6	137.5	144.4	158	158	150.5	151.5	139.9	102.5	108.1	103.8	186.3	128.9	114.5	115.1	123.5	108.2	185.5	160.6	163.1	161.1	164.8	124.9	128.6	123.5	135	129.2	152.8	129.2	148.7	108.5	114.8	150.5	136.1	148.9	119.2	141.8	150.3	306.4	665.5	634	610.8	645.5	662
0	127.5	113.7	159.9	139.5	159.7	127.4	131.9	167	132.8	122.3	150.4	128.9	130.8	146.5	111.2	149.8	121	109.8	102	129.7	129	122.5	79.22	109.3	115.8	123.2	100.9	110.4	119.6	106.8	115.7	137.6	125.5	118.5	131	112.3	91.89	88.39	105.7	95.13	115	101.8	99.75	108.5	107.8	105.5	111.6	103.1	121.6
0	208.1	191.4	179.1	207.8	186.1	163.7	171.8	159.3	156.4	183.5	118.4	172.4	155	187.9	171.5	186	152.9	163.5	159	181.9	153	164.6	163	146.6	154.4	200.9	162.6	173.6	156.5	142.1	153.9	172.4	110	168.1	158.4	166.4	126.4	166.9	178.5	156.5	164.4	147.2	182.8	161.4	109.3	140	161	130.8	153.8
0	182.7	NaN	NaN	NaN	NaN	NaN	NaN	NaN	NaN	NaN	NaN	NaN	NaN	NaN	NaN	NaN	NaN	NaN	NaN	NaN	NaN	NaN	NaN	NaN	NaN	NaN	NaN	NaN	NaN	NaN	NaN	NaN	NaN	NaN	NaN	NaN	NaN	NaN	NaN	NaN	NaN	NaN	NaN	NaN	NaN	NaN	NaN	NaN	NaN
0	125.2	159.4	166	205	149.1	149.1	159.2	209.2	160.9	149.7	134.9	129.5	166.8	141.4	119.5	117.4	110.9	128.7	138.9	157.8	133.2	147.8	106.7	139.4	152.9	123.9	153.4	174.4	113.4	138.3	127.4	130.2	115.4	138.7	136.1	111.5	129.8	136.7	99.53	107.6	154	104.6	137.9	119.5	121.2	139.9	151.2	139.7	127.3
0	137.4	161.5	140.3	153.2	179	160.8	134.3	145	123.5	100.8	112.3	156.5	119.8	138.7	152	121.3	101.5	142.2	121.7	76.65	111.7	157.7	121.5	131	143	104.7	130.9	112.7	153.7	105.4	106.1	151.7	127.9	94.36	111.6	130.7	114.9	112.8	124.9	116.6	117.4	117.1	86.5	103.1	139.8	120.9	97.54	115.2	135.4
0	215.3	234.5	193.6	210.9	206	194.6	188.4	140.4	191.5	206.6	155.1	172.5	164	176.5	196.9	197.9	174.4	191.1	175.5	192	156.6	192.2	152.5	118	164.4	164.7	150.7	138.8	167.9	112.7	189.2	147	153	124.5	180.2	156.4	155.7	132.9	195	177.1	150	150.8	148.2	149.7	158.5	180	186.5	175.4	172.3
0	NaN	NaN	NaN	NaN	NaN	NaN	NaN	NaN	NaN	NaN	NaN	NaN	NaN	NaN	NaN	NaN	NaN	NaN	NaN	NaN	NaN	NaN	NaN	NaN	NaN	NaN	NaN	NaN	NaN	NaN	NaN	NaN	NaN	NaN	NaN	NaN	NaN	NaN	NaN	NaN	NaN	NaN	NaN	NaN	NaN	NaN	NaN	NaN	NaN
0	159.8	162.4	174.7	156.6	130.1	146.2	122.5	134	106.5	141.3	128	126	156	137.1	114.5	146.3	153.7	106	142.8	134.8	131.9	138.2	141.5	126.7	138.6	106	122	114.9	145.4	124.3	162.5	545.4	493.3	540.4	522.4	542.5	576.9	525.9	479.3	583.2	502.7	601.6	605.7	476.1	307	254.7	206.6	192	200.6
0	116.5	127.7	147.8	176.4	140.9	133.4	128.6	146.3	152.8	120.2	131	140.3	141.6	144.9	108.9	116.7	152.8	146.7	118.5	132.4	153.5	134.1	150.1	107	115.7	140.9	130.5	133.1	130.2	112.6	132.3	162.7	144.1	134.1	138.8	143.2	97.92	122.9	115	103.5	120.8	114	92.68	109.2	133.7	102.3	122.6	124.7	148.8
195	302.3	276.3	325	274.5	243.7	197.3	230.5	242.1	180.9	181.9	227.2	204.1	247.7	235.2	184.1	209.2	205.2	184.9	209.1	212.2	174.3	284.3	230.8	263	215.8	249.8	262.3	309.6	215.9	280.7	252.2	214	206.9	220.9	211.8	227.6	230.1	253.1	189	201.7	241.3	247.1	224.4	194	205.6	264	225.2	216.4	210.8
0	NaN	NaN	NaN	NaN	NaN	NaN	NaN	NaN	NaN	NaN	NaN	NaN	NaN	NaN	NaN	NaN	NaN	NaN	NaN	NaN	NaN	NaN	NaN	NaN	NaN	NaN	NaN	NaN	NaN	NaN	NaN	NaN	NaN	NaN	NaN	NaN	NaN	NaN	NaN	NaN	NaN	NaN	NaN	NaN	NaN	NaN	NaN	NaN	NaN
0	198.7	162.1	227.3	180.8	193.5	200.2	191.1	134	165.8	217.3	145.5	208.3	158	141.6	184.7	150.6	182.4	179.6	153.4	171.2	167.4	157.9	149.7	155.9	181.1	161	177.6	167.2	162.7	151.7	150.7	162.4	163.5	172.5	187.2	220.4	173.2	193.5	196.8	178.6	169.2	185.4	152	165.2	187.5	158.7	218.4	653.9	718.7
0	235.9	200.8	186.5	209.3	209.3	175.9	255.7	232	202.8	172.1	185.7	200.5	200.6	168.4	171.5	169.2	245.8	159.5	183.9	190.1	204.7	168.5	179	189.3	135.5	213	244	167.3	173.1	165.1	259.4	135.5	170.4	158.5	168.6	193.3	174.6	171.1	163.9	156.9	174.6	149.3	136	165.6	162.4	240.9	220	NaN	NaN
0	332.7	294.3	325.7	257.7	332	269.3	221	NaN	NaN	NaN	NaN	NaN	NaN	NaN	NaN	NaN	NaN	NaN	NaN	NaN	NaN	NaN	NaN	NaN	NaN	NaN	NaN	NaN	NaN	NaN	NaN	NaN	NaN	NaN	NaN	NaN	NaN	NaN	NaN	NaN	NaN	NaN	NaN	NaN	NaN	NaN	NaN	NaN	NaN
196	183.3	204.8	223	222.9	180.1	195.8	195.7	169.5	169.4	184	219.7	187.2	156.6	120.4	188.7	271.5	199.3	226.5	242	221.1	181.4	191.6	180	179.1	253.8	217.5	188.1	157	214.4	153.4	207.9	241.9	252.4	218.6	224.4	172.6	274.6	253.7	264.6	203.3	196.5	210.6	232.4	232.7	174.4	223.8	275.8	208.5	253.6
197	215.2	201.7	169.8	146.3	157	145.5	144.2	188.1	178.8	170.5	154.2	152.4	172	151	156.9	140.9	160.4	164.1	155.3	153.7	156.8	170.1	134.7	172.9	161	140.6	196.5	138.2	266.3	581.9	680.1	682.7	702.9	690.6	553.6	635.9	621.2	630	645	487.9	314.3	227.2	242.5	166.7	175.9	153.4	207.5	184.6	141.1
198	197.8	188.8	164.2	249.4	233.2	175.2	248	294.2	204.8	266	215.5	212.3	193.3	199.6	172.5	205.5	199.1	170.9	156.8	196.9	171.1	174	188.2	162.9	145	178.4	175.7	188.9	164.4	159.4	164.2	143.4	173.5	202.5	142.8	156.7	181.2	149.4	131.9	164	194	146.9	154.6	147	185	179.9	180.8	128.8	153.4
199	161.4	162.9	196.8	176	211	183	137.5	218.4	180.9	155.2	149.7	181.7	146.6	142.7	156	189.8	132.3	163.5	169.9	193.5	173.4	148.6	164.5	152.8	153.2	141.5	159.6	126.7	154.5	129.2	132.9	153.6	146.2	135.5	151.7	156.5	167.7	180.5	181	109.4	198.6	176.2	143.9	143.4	216.9	109.2	141.7	129.9	167.4
0	206.9	213	223.1	166	207.2	187	160.2	165.6	180.5	170	129.9	164.1	179.1	182.7	146	169.4	159.2	164.6	154.3	177.5	159.7	153.5	144.9	156.9	150.3	157.4	162.9	128.4	184.4	200.6	161.5	170.2	137.9	163.6	156.3	148.7	187.4	170.3	143.6	187.4	177.7	196.2	170.3	153.3	164.9	174.4	158.9	172.8	177.7
0	202	223.3	175.9	176.8	182.3	140.4	183.3	178.2	151.8	147	182	230.5	173.9	170.8	217.1	134	167.3	129.4	153.4	194	135.4	158.4	142.8	156.4	173.7	212.9	168.8	177.1	176.6	170.2	198.8	175.5	194.5	122.9	166.9	183.8	155	154.1	160	155.2	156.1	131.4	183.1	179.1	178.2	176.4	165.1	161.5	172.9
200	209.8	213.4	186.3	201.8	217	218.4	262.4	226.9	270.4	239.7	213.5	181	237	189.8	222.8	206.6	188.6	157.8	162.6	185.6	197.6	169.5	129.2	157.4	140.5	165.8	146	132.6	160.6	139.6	158.2	150.7	156.6	161.2	150.2	150.3	164.8	161.1	156.2	150.7	161.1	113.6	154.6	159.3	183.1	144.7	130.2	132.6	154.6
0	190.7	226.7	199	195.3	208.3	198.4	166.5	183.8	148	161	141.9	146.5	139.6	180.3	170.1	134.6	130.2	154.6	148.2	147.8	120	112.9	142.2	131	145.2	124.6	128.5	135.5	155.2	159.1	136.4	133.5	123	130.1	153.3	152	129.7	123.6	134	144.8	122.8	141	138.3	114	169.9	116	138.6	147.2	158
0	146.3	181	168.6	151.6	171.1	170.4	167.9	191.5	220.3	141.8	171.9	135.7	183.5	216.1	168.8	172	138.8	181.2	193.7	171.3	174.3	177.4	168.9	154.9	127.2	135.6	177.5	135.5	161.4	144.7	164.9	163.2	175.3	120.4	142.8	162.3	160.8	113	123.1	126.6	162.8	148.2	138.2	174	167	173.1	166.1	181.4	190.2
0	171.4	160.6	125.4	115	157.3	130.9	159	136.8	116	139.2	159.9	118.3	130.5	144.6	152.8	121.4	131.2	166.4	130.2	141	140.6	131.3	122.3	119.3	146.8	164	132.6	137.8	118.9	153.4	118.5	132.9	NaN	NaN	NaN	NaN	NaN	NaN	NaN	NaN	NaN	NaN	NaN	NaN	NaN	NaN	NaN	NaN	NaN
0	160.7	146	171.3	200.3	183.2	180.9	145.7	163.2	171.5	153.8	172	153.9	128.9	116.1	158.5	138.5	175.8	192.3	142.9	155.9	178.3	159.5	152	163.2	164	173.7	140.4	157.9	134.3	150.3	126.4	149.2	128.1	144.2	148.9	138.5	118.3	146.8	138.6	156.6	117.4	146.1	127.5	194.1	132.9	147.1	142.5	117	149.6
0	180.1	236.3	168.4	222.2	168.2	183.3	174.2	202.7	169.8	183.2	192	147.4	180.4	167.1	191.4	219.5	193.9	199.2	194.3	188	173.5	160.7	186.9	183	178.2	144.2	177.4	184.9	163.9	175.4	196.4	199.3	144.8	171.6	176.3	163.8	172.5	176.4	170	181.1	194.7	174.1	178.1	188.7	179.7	171.9	172.2	179.4	187.9
201	185	185.8	130.3	180	156.5	158.9	132.9	147.3	122.9	150.6	144.1	136.4	177.9	116.5	146.6	121.7	152.5	132.8	110.9	120.8	97.58	130.3	107.5	111.2	137.8	134.3	133.4	183	149.3	124.1	140	136.3	104.7	163.2	128.2	145	147.8	151	122.5	123	129.2	125.2	157.5	145.7	138.1	132.5	139	153.7	125.4
0	NaN	NaN	NaN	NaN	NaN	NaN	NaN	NaN	NaN	NaN	NaN	NaN	NaN	NaN	NaN	NaN	NaN	NaN	NaN	NaN	NaN	NaN	NaN	NaN	NaN	NaN	NaN	NaN	NaN	NaN	NaN	NaN	NaN	NaN	NaN	NaN	NaN	NaN	NaN	NaN	NaN	NaN	NaN	NaN	NaN	NaN	NaN	NaN	NaN
0	182.6	193.5	158.7	208.1	238.5	221.7	239.3	212.7	187.6	198.8	203.5	174.1	213.3	179.8	206.3	170.8	206.7	147.6	189.9	179.2	176.9	160.3	161.8	193.6	176.5	203.3	107.3	156.7	206.6	166.7	151.5	164.1	197.4	163.7	177.7	160.9	147.3	144.4	142.4	150.4	157.8	136.2	150.3	145.4	208.6	217.5	178.4	162.1	159.8
0	145.1	140.3	161.9	151.9	141.7	138.3	123.6	149	NaN	NaN	NaN	NaN	NaN	NaN	NaN	NaN	NaN	NaN	NaN	NaN	NaN	NaN	NaN	NaN	NaN	NaN	NaN	NaN	NaN	NaN	NaN	NaN	NaN	NaN	NaN	NaN	NaN	NaN	NaN	NaN	NaN	NaN	NaN	NaN	NaN	NaN	NaN	NaN	NaN
0	149.3	170	149.8	172.3	192.5	163.7	183	116.8	136.3	144.6	132.3	153.2	160.2	137.3	119.9	121.5	138.1	95.9	164.9	124.7	98.51	132.7	130.7	156.2	93.45	119.5	118.6	130.5	156.6	131.4	99.12	120.5	106.7	115	120.8	134.9	139.6	134.4	135.3	140.4	112	122.3	131.2	111	131.4	105.8	123.7	153.6	110.5
0	242.2	202.1	208.9	209.7	203.1	241.4	242.7	233.5	205.6	184.8	213.7	277.5	195	213.5	201.3	234.2	217	227.1	200.5	195.5	201.5	210.3	177.4	154	210.6	187.7	156.5	128.4	167.1	153	155.4	177.6	126.4	170.7	168.7	163.5	171	153.9	226.6	160.4	172.5	145.5	181.9	170.6	198.6	150.1	148.3	131.6	160.5
0	178.2	171.9	151.3	177.8	154	171.9	161	129.2	141.5	121.1	135	125.1	140.8	152.7	101.2	108.9	134.9	127	118.2	141.5	142	134.9	132	114.8	120.6	152.5	148	119.7	138.4	100.2	149.1	141.2	159.7	123.1	88.24	111.7	153.7	138.5	152.9	130.8	144.7	122.8	118.3	141.5	115.4	155.8	118.9	132.5	143
0	188.5	300.7	206.3	207.3	210.8	214.9	226.6	256.3	214.3	212.3	166.8	165.2	177.7	194	157.4	148.5	218.9	165.1	154.5	140	165.2	140.5	178.2	134.3	116.3	144.6	151.5	142.8	131.9	138.1	135	155.4	158.5	129	127.1	119.8	130.9	125.2	149.6	119.1	142	132.5	145.6	149.4	128.1	152.9	131.5	132.4	155.5
0	162.3	176.7	194.2	222.9	199.5	169.1	232.3	220.5	149.4	151.3	185.3	151.8	153.5	198.8	171.5	194.6	220.4	151.4	176	203.7	178.5	150	185.5	138.2	158.3	119.8	149	131	148.8	167.5	146	142.5	181	165.5	182	143	141.5	188.5	139	144.5	153.5	132	165.5	150.8	176.7	134.5	170	151.5	146.5
0	111.6	211.5	133.6	134.7	144.7	133.5	169.7	119	128.2	145	135.5	126.3	118.3	138.4	128.2	119.5	132	134.5	135.9	139.2	143.5	128	129.5	134.2	133.6	133.7	162.6	130.2	131.7	158.5	131.3	148.5	176.8	138	182.6	164.7	156.2	121	162.6	131.7	153.5	145.5	115.2	139	155.3	147.7	118.3	122.3	128.3
0	161.1	175	120	109.2	176.9	146.5	153.3	120.1	153.7	149.6	138.2	164.7	149.8	140.1	162.4	124.7	144.7	117.5	135.7	114	120.8	157	149.4	145.5	138.6	155.5	123.3	142.9	122.7	121.5	156	123.9	107.1	115.7	112	120	118	104.1	121.3	136.2	117.3	147.1	131.2	145.2	113.3	111.3	142	146.5	99.11
202	158.9	154.7	252.2	177.5	174.3	194	168.7	153.2	208.7	164.7	124.7	190.2	184.2	197.9	183.2	188.2	145.4	164.2	163.6	164.6	164.4	140.8	130.6	141.8	174.8	182	184.2	152.5	185.5	153.2	201.8	160.5	142.9	177	149.3	152.8	188.6	176.8	152.6	109.3	145.8	124.8	134.8	116.8	177.3	144.3	134.5	88.28	147.8
0	160.5	232.6	163.7	186.1	NaN	NaN	NaN	NaN	NaN	NaN	NaN	NaN	NaN	NaN	NaN	NaN	NaN	NaN	NaN	NaN	NaN	NaN	NaN	NaN	NaN	NaN	NaN	NaN	NaN	NaN	NaN	NaN	NaN	NaN	NaN	NaN	NaN	NaN	NaN	NaN	NaN	NaN	NaN	NaN	NaN	NaN	NaN	NaN	NaN
0	663	620.3	NaN	NaN	NaN	NaN	NaN	NaN	NaN	NaN	NaN	NaN	NaN	NaN	NaN	NaN	NaN	NaN	NaN	NaN	NaN	NaN	NaN	NaN	NaN	NaN	NaN	NaN	NaN	NaN	NaN	NaN	NaN	NaN	NaN	NaN	NaN	NaN	NaN	NaN	NaN	NaN	NaN	NaN	NaN	NaN	NaN	NaN	NaN
0	198	166.2	178	160.6	200.4	204.6	171.4	156.1	173.6	163.4	203.8	209.2	164.2	174.2	177.5	182.4	166.7	167.5	161.5	161.6	169.8	174.9	139.3	156.8	188.6	157.2	144.9	131.3	143.9	156.2	151.2	154.5	155	157.7	160.1	126.9	164.9	179.2	196	157.4	174.2	140.9	162.2	150.8	166.9	160.9	154.2	147	180.6
0	228.5	146.3	158.9	165.4	187.6	161.1	148.2	176.6	158	158	148.8	121.7	142.2	191	136.9	141.2	151.5	141.3	187	136.4	143.9	129.9	116.3	129.6	168.9	144.4	150.5	137.8	135	127.1	137.3	129.2	125.4	132.5	119	134	144.8	109.9	130.9	110.7	154.5	136.5	160.5	122	112.7	108.8	127.7	125.1	98.35
203	738.6	714.1	570.3	629.6	647	589.6	504.5	342.8	282	209.2	175.9	166.6	194.6	180.9	150	221.3	189.4	160.2	190.8	142	178	176.1	139.2	120.2	172.7	183.9	130.6	166.2	127.2	139.1	173.2	160.3	174.1	160.2	175	151	154.3	166	162.2	161.3	151.1	145	186.5	163.5	147.8	133.7	204.7	178	137
0	135.2	198.4	239.5	153.6	157.1	226.6	177.7	223.8	169.1	148.6	153.7	169.8	159.1	176.7	155.6	164.6	136.5	162.5	169.8	117.8	172	134.2	154.5	149.1	162.8	141.2	161.5	167	125.5	158	163.7	131.8	128	137.5	154.7	131.5	144.5	132	151.7	162.5	131.8	149	177.5	166.4	139	132	164.7	139	155.5
0	151.2	143.3	121.4	141	127.8	123.7	137.1	160	126.7	161.1	182.2	133	125	139.8	127.6	151.3	124.8	158.5	124.5	141	112.6	119	133.9	145.6	134.9	106	101	133.1	123.1	137	127.2	121.6	132.8	161.2	120.8	156.3	136.5	153.6	111.7	94.24	125.2	136.1	128.7	148	117.4	151.8	119.2	143.7	152.5
0	153.1	146.2	167.3	107.5	NaN	NaN	NaN	NaN	NaN	NaN	NaN	NaN	NaN	NaN	NaN	NaN	NaN	NaN	NaN	NaN	NaN	NaN	NaN	NaN	NaN	NaN	NaN	NaN	NaN	NaN	NaN	NaN	NaN	NaN	NaN	NaN	NaN	NaN	NaN	NaN	NaN	NaN	NaN	NaN	NaN	NaN	NaN	NaN	NaN
0	211.2	203.8	151.5	144.9	166.3	157.7	154.2	139.4	150.2	159.8	128.9	202.5	147.4	138.3	193.1	192.5	167.1	142.8	182.6	146.2	176.9	178.4	158.4	134.5	138.1	115.1	148.5	172.6	150	182	125.3	132.5	194.2	135	157.3	173.3	133.3	148.6	122.4	155.1	96.81	115.5	133.4	163.3	144.4	144	113.3	144.3	118.1
0	NaN	NaN	NaN	NaN	NaN	NaN	NaN	NaN	NaN	NaN	NaN	NaN	NaN	NaN	NaN	NaN	NaN	NaN	NaN	NaN	NaN	NaN	NaN	NaN	NaN	NaN	NaN	NaN	NaN	NaN	NaN	NaN	NaN	NaN	NaN	NaN	NaN	NaN	NaN	NaN	NaN	NaN	NaN	NaN	NaN	NaN	NaN	NaN	NaN
0	247.1	316.8	230	223.3	231.4	272	270.4	189.6	193.6	195.9	137.3	180.7	194.6	168.1	184.1	163.5	174.2	165.4	141.8	143.4	155	144.2	146.4	125.7	122.5	173	180.2	141.8	181.9	143.5	148.1	155	120	135.8	135.8	157.5	114.2	152.2	130.8	119.5	136.3	147	115.6	139.3	135.2	126	128	108.8	132
0	NaN	NaN	NaN	NaN	NaN	NaN	NaN	NaN	NaN	NaN	NaN	NaN	NaN	NaN	NaN	NaN	NaN	NaN	NaN	NaN	NaN	NaN	NaN	NaN	NaN	NaN	NaN	NaN	NaN	NaN	NaN	NaN	NaN	NaN	NaN	NaN	NaN	NaN	NaN	NaN	NaN	NaN	NaN	NaN	NaN	NaN	NaN	NaN	NaN
0	193	173	182.7	187.5	209.3	258.7	259.7	222.5	192.5	207.5	213	197.6	197.6	216.6	179.3	135.7	200.2	181.5	165.5	175.1	211.5	202.5	196.8	166.5	255	185.9	162.7	168	148.5	180	142.5	184.7	132	155	104	177.6	144.7	152.5	140.9	158.3	116.6	177.8	151.6	131.3	127.1	150	150.5	157.6	150.1
0	163.5	157	162.7	170.4	146.6	186.3	156.5	169.5	154.5	148.8	169	161.7	134.1	139.5	172.6	147.6	121.1	135.1	119.9	158.4	167.8	139.8	183.7	152.2	131.6	149.4	119.2	118.5	138.7	145.6	136.9	132.4	123.2	141.5	125.1	106.9	135.8	141.9	105.5	158.3	146.3	104.3	107.9	140	134.7	117.5	112.7	171.1	98.15
0	198.9	179.2	149.2	NaN	NaN	NaN	NaN	NaN	NaN	NaN	NaN	NaN	NaN	NaN	NaN	NaN	NaN	NaN	NaN	NaN	NaN	NaN	NaN	NaN	NaN	NaN	NaN	NaN	NaN	NaN	NaN	NaN	NaN	NaN	NaN	NaN	NaN	NaN	NaN	NaN	NaN	NaN	NaN	NaN	NaN	NaN	NaN	NaN	NaN
0	NaN	NaN	NaN	NaN	NaN	NaN	NaN	NaN	NaN	NaN	NaN	NaN	NaN	NaN	NaN	NaN	NaN	NaN	NaN	NaN	NaN	NaN	NaN	NaN	NaN	NaN	NaN	NaN	NaN	NaN	NaN	NaN	NaN	NaN	NaN	NaN	NaN	NaN	NaN	NaN	NaN	NaN	NaN	NaN	NaN	NaN	NaN	NaN	NaN
0	NaN	NaN	NaN	NaN	NaN	NaN	NaN	NaN	NaN	NaN	NaN	NaN	NaN	NaN	NaN	NaN	NaN	NaN	NaN	NaN	NaN	NaN	NaN	NaN	NaN	NaN	NaN	NaN	NaN	NaN	NaN	NaN	NaN	NaN	NaN	NaN	NaN	NaN	NaN	NaN	NaN	NaN	NaN	NaN	NaN	NaN	NaN	NaN	NaN
204	230.7	286.3	220.5	361.2	256.5	264.8	303.3	265.1	244.3	205.6	265.1	207.3	207	193.7	179.3	170	189.3	222.9	179.9	174.2	165.8	167.3	150.7	161.3	152.2	132.4	122.4	128.3	185.5	129	162.9	178.5	191.6	162.4	178.3	176.5	171	138.5	134.1	181.2	144.5	108.3	122	144.4	142.3	127.7	146.5	145.5	145.5
0	143.5	235.1	190.5	196.9	180.3	163	148.9	149.9	129.8	164.8	147.7	122.8	144.2	169.6	141.3	127.6	132.8	164	144.3	117.8	151.5	162.3	154.4	108.7	134.8	109.7	138	139.1	124.7	144.8	143.4	146.4	126.9	152.3	190.7	150.3	165.8	130.4	116.4	143	139.3	139.7	159.5	174.4	152.3	136.8	146.9	121.3	135
205	283.5	266.9	245.5	246.6	225	279.5	257.4	229.4	224	245	226.7	253.2	245.5	252.2	242	204.4	217.8	246.6	232.6	230.5	944.6	1004	1160	963.8	1139	957.3	1140	1495	1379	1161	1170	1015	1122	1041	1347	1267	1146	1345	1417	1206	1049	1222	1165	1085	1036	956.5	1174	1074	936.8
0	183.2	175.1	136.6	137.7	173.6	137.6	177.5	109	140.2	163.8	160.9	131.5	117.7	157.2	138.2	113.9	157.3	141.4	147.9	141	165	117.8	159.1	135.3	124.5	118.3	147.6	142.2	108.1	136	138.1	136.6	160.4	127.5	129.3	124.3	121.9	122.3	148.8	144.2	115.1	155	119.2	119.1	104.6	130.9	129.9	133.4	129.7
0	NaN	NaN	NaN	NaN	NaN	NaN	NaN	NaN	NaN	NaN	NaN	NaN	NaN	NaN	NaN	NaN	NaN	NaN	NaN	NaN	NaN	NaN	NaN	NaN	NaN	NaN	NaN	NaN	NaN	NaN	NaN	NaN	NaN	NaN	NaN	NaN	NaN	NaN	NaN	NaN	NaN	NaN	NaN	NaN	NaN	NaN	NaN	NaN	NaN
206	160.4	163	154.2	171.5	192.5	172	161	145.6	179	126.2	159.9	168.5	155.9	164.6	123.9	161.6	156	126.6	172.4	214.3	140.3	176.1	119.6	133.9	178.9	126.8	145.9	111.4	129.5	104.8	117.3	146.3	163.6	118.6	130.8	130	144.6	131.9	99.21	150.5	117.1	113.1	115.8	120.4	145.6	165.5	124.6	126.3	125.3
0	209	169	214	242.1	207.5	254.1	226.5	181.5	204.1	222.5	190.5	180.4	183.5	155.8	158.1	209.5	170.9	181.4	165.9	201.4	187.5	168	170.7	177.1	132.1	160.1	159.9	149	196.5	172.4	171.9	172	115.3	151.1	183	198.2	170.1	176.3	168	125.1	138.8	156.1	154	141.1	145.8	143	172.7	186	107.4
0	NaN	NaN	NaN	NaN	NaN	NaN	NaN	NaN	NaN	NaN	NaN	NaN	NaN	NaN	NaN	NaN	NaN	NaN	NaN	NaN	NaN	NaN	NaN	NaN	NaN	NaN	NaN	NaN	NaN	NaN	NaN	NaN	NaN	NaN	NaN	NaN	NaN	NaN	NaN	NaN	NaN	NaN	NaN	NaN	NaN	NaN	NaN	NaN	NaN
0	170	161.2	192.4	210.6	165.5	156.4	134	137	158	120.2	127.1	124.6	148	168.4	138	134.5	173.1	161.4	145.1	189.8	130	150.1	131.4	129.6	153.6	149.9	129	134.1	113	159.1	139.5	129.5	145.3	138	137.5	127.1	154.9	152.2	139.5	124.8	160.8	150.7	102.8	134.7	119.8	125.5	114.2	109.7	131
0	171.1	203.9	270.6	233.1	274.7	247.7	192.4	236.8	175.5	151.2	178.9	171.2	186.2	173.4	189.9	193.6	185.2	171.7	201	203.1	164.2	175.1	196.1	157.3	154	181	166.5	137.8	158.3	194	158	159.8	139.9	133.4	134.7	151.2	143.4	170.8	165.6	170.7	135	161	149	112.7	151.3	119.4	150.5	159.2	142.8
0	NaN	NaN	NaN	NaN	NaN	NaN	NaN	NaN	NaN	NaN	NaN	NaN	NaN	NaN	NaN	NaN	NaN	NaN	NaN	NaN	NaN	NaN	NaN	NaN	NaN	NaN	NaN	NaN	NaN	NaN	NaN	NaN	NaN	NaN	NaN	NaN	NaN	NaN	NaN	NaN	NaN	NaN	NaN	NaN	NaN	NaN	NaN	NaN	NaN
0	139.3	133.5	155.5	172.5	164.7	157.4	143.4	175.7	165.5	139.3	153.7	159.5	176.9	155.8	131.8	140.4	131.9	137	148.7	133.6	148.7	123	130.9	119.6	120.5	119.2	125.3	138.5	127	135.5	118.8	146	107.8	169.3	122	120.8	119.7	162.3	116.3	111.5	149.6	147.9	144.4	135.5	146.9	153.5	127.2	117.1	128.9
207	207.7	253.8	173	233.3	217	190.5	222.1	216.2	190.2	207	188.4	198	193.3	232.7	199.5	219.8	195.4	226	853.2	1042	979.3	1218	1063	1099	1191	1047	1360	1336	1160	1252	1237	1025	951.3	979.5	743.7	805.2	579.2	722.2	898.2	780.7	608.8	716	698.5	733.3	629.2	778.2	854.8	764.5	752.5
0	161.3	135.3	143.1	165.5	166.6	131.4	128.9	158.1	129.9	139.1	122.5	141.4	165.9	148.5	161.3	110.7	145.5	141	126.4	134.5	143.8	140.5	142.3	131.3	130	138.9	163.2	180.5	NaN	NaN	NaN	NaN	NaN	NaN	NaN	NaN	NaN	NaN	NaN	NaN	NaN	NaN	NaN	NaN	NaN	NaN	NaN	NaN	NaN
0	127.5	160.4	151.6	148	165.5	161	185.1	148.5	168.5	140.5	156	108.5	159.6	119.1	152.7	188.7	159.7	168.6	112.8	152.4	113.4	133.1	155.9	128.2	133.8	171.1	102.8	98.09	138.4	119.4	128.4	157.2	129	117.8	134.2	173.1	135.4	133.5	132.2	116.1	119.4	123.2	140.3	131.4	125.7	110.3	112.7	121	119.6
0	108.1	190	161.2	208.9	66.1	118	118.6	88.73	127.2	106.6	157.5	65.37	NaN	NaN	NaN	NaN	NaN	NaN	NaN	NaN	NaN	NaN	NaN	NaN	NaN	NaN	NaN	NaN	NaN	NaN	NaN	NaN	NaN	NaN	NaN	NaN	NaN	NaN	NaN	NaN	NaN	NaN	NaN	NaN	NaN	NaN	NaN	NaN	NaN
0	176.9	217.1	195.2	194.5	163.8	181.8	196.1	147.8	132.5	134.6	151.6	139.4	133	141.5	135.8	160	153.6	141.5	165	149.6	182.7	179.6	140.7	166.1	146.1	171.3	132.1	126.1	131.1	123.6	158.8	179	183.3	168.5	145.3	186.5	205.8	182.6	165.5	178.6	171.5	156.6	203.3	142.1	179	151.6	183.7	160.6	175
0	159	171.7	234	170.5	186.5	157.5	181.5	153.5	162.5	163.9	125.5	147.5	179.5	157	150	155.4	161	152.5	159.1	125.1	144.6	164.6	142.3	135.3	119.7	137	182.5	148.6	158.7	147.8	154.5	150.4	133.5	166	150.7	151.4	131.8	144.2	125.7	142.4	110.5	170.5	162.5	168.4	125.8	142.4	127.2	131.3	154.5
0	148.3	178	144.7	171.6	113.7	128	169.8	114	158.5	156.8	134	125.5	137.1	138.4	111.6	123.8	146.4	133.5	111	107.5	141.6	96.64	168	108.8	113.1	111.3	116.2	77.3	139.2	108.2	107.2	103.7	137.7	109.8	133.1	106.3	128.1	115	121.5	94.5	143	145.2	131.2	123.9	144.6	109.5	117.9	118.3	113.7
208	113.3	144.8	159.5	166.5	154.5	143.9	165	160.9	130.9	160.9	156.5	152.6	156	158.5	201.3	149.6	150.2	141.2	166	143.1	135.7	142	167	149.1	109.2	152.5	137.8	131.5	169.2	164.4	183.3	180.7	158	113.9	178.7	94.72	139.9	102.2	113.5	121.2	133.6	151.7	135.2	142.5	139.5	141.8	141	112.2	145.4
0	179.9	192.5	167.5	175.9	139.7	145	168	193.7	146.5	138.4	180.7	169.1	144.2	151.7	159.4	168.1	172.4	146.3	147	185.9	141.6	150.7	109.9	159	108.1	116.2	152.5	149.1	152.5	127.2	130.8	126	135	138.9	148.2	121	137.2	141.8	106.4	111.6	128.2	120.2	136.2	130.3	182.3	117.6	130.6	131.7	146.7
0	226.5	220.6	262.7	252.3	218.4	270.5	265.1	NaN	NaN	NaN	NaN	NaN	NaN	NaN	NaN	NaN	NaN	NaN	NaN	NaN	NaN	NaN	NaN	NaN	NaN	NaN	NaN	NaN	NaN	NaN	NaN	NaN	NaN	NaN	NaN	NaN	NaN	NaN	NaN	NaN	NaN	NaN	NaN	NaN	NaN	NaN	NaN	NaN	NaN
209	172.4	118.6	136.5	116.6	171.1	116.1	140.9	152.6	130.1	151.1	156.2	150.3	156.1	150.7	150.6	103.8	119	134.1	147.4	111.3	171.4	793.6	787.4	803.1	802.2	831.7	853.7	789.3	814.8	974	927.8	930.9	845.6	915.8	841.7	721.7	556.1	408.7	322.5	291.3	324.9	337.2	239.5	237.8	206.1	206.9	214.6	166.7	183.8
0	140.9	174.1	145.2	147.8	130.2	154.5	151.2	151.7	189	172	177.5	151.1	144	188.5	139.2	164.6	193.1	138.1	171.1	146.2	168.3	172.7	182.8	148.5	162	158	163.2	136.6	143.5	423.1	847.3	776.4	815.6	766.5	814	818.8	780.4	733.1	819.1	808.1	743.4	577.2	741.2	723	797.4	676.8	520.8	367.7	237.7
210	183.2	181	165.2	157.5	177	153.1	174.5	155	164.5	118.8	163	172.5	151.4	145.6	157.4	147.5	192.5	148.1	175.5	151	172.1	154.2	153.8	196.9	121.1	128.2	126.1	143.9	205.9	165	165.4	198.4	220.2	220.8	260.2	307.2	553.4	653	688.7	595	538.9	464.9	550.4	637.5	637.1	674	717.5	613	744.9
0	112.4	128.1	159.2	142.6	119.5	109.2	178.9	159.3	147.6	114.9	122.5	125.4	136.9	158.5	123.5	127.9	153.5	162.5	146.4	143.5	127.3	134.5	111.9	107.1	131	150.7	132.9	158.2	154.6	119.9	96.79	140.1	133.6	115.3	174	111.9	113.2	138.3	142.6	120	137.8	104.3	142.3	114	115	125.6	91.59	146.7	119
0	201.4	219.1	226	207.6	222.6	213.4	171	186.5	177	118.8	200.9	184.3	204.4	187.9	144.4	170.5	227.5	178.5	145.6	170.5	207.3	170.9	171.6	171.5	209.7	129.6	NaN	NaN	NaN	NaN	NaN	NaN	NaN	NaN	NaN	NaN	NaN	NaN	NaN	NaN	NaN	NaN	NaN	NaN	NaN	NaN	NaN	NaN	NaN
0	196.4	124.3	173.5	117.5	174.5	177.2	101.6	142.9	180	118.4	196.2	120.7	126.9	91.41	113.2	147.6	132.2	118.3	122.6	109.4	117.8	128.7	147.1	113.7	146.4	152.1	142.8	135.3	138.2	138.5	123.9	125.5	131.7	110	130.8	150.3	85.5	92.31	101.6	119.7	93.03	61.94	104.6	104.3	123.5	109.6	122.5	107.6	114
211	190.9	138.1	129.4	190.2	186.2	184	150	187.6	156.5	161.5	138.5	139	140.1	164.6	158.2	156.1	159	135.1	149.5	117.9	153.5	222.1	144.6	134.1	136.7	174.2	110	129.5	141.9	124.7	158	163.3	136.4	147.8	154	109.2	139.9	111.7	124.5	161.7	149	156.7	132.4	163.7	141.1	153.2	123.4	203	187.4
0	136.1	147	197.5	173	148.3	168.5	129.2	131.8	192.9	180.5	162.6	177.7	188.6	179	125.4	124	168.1	166.4	158.3	140.8	174.4	156.2	124.2	140.7	144.9	167.7	140.3	149	212.3	751.1	920.9	942.4	893.4	978.1	911.8	937.1	854.7	955.3	901.9	893	928.4	694.9	528.4	423.6	310	300.5	293.6	184	197.6
212	154.4	181.4	183	143.6	128.8	193.8	123	152	125	133.4	158.9	132	138.9	139.5	129.8	158.5	141.5	152.4	159.1	140	151.8	130.1	162.3	146.1	147.4	136	138.7	138.9	171	145.3	126	133.7	161.1	167.9	148.2	139.9	134.4	121.2	121.9	128	113.5	158.8	140.6	113.1	164.1	143.1	115.8	112.1	144.7
213	165.4	118.5	165.6	224.2	131.3	149	176.1	209.3	152.8	138.1	159.1	112.6	174.5	171.6	141	176.3	123.9	138.3	161.1	185.6	164.1	119.9	105.6	134.6	112.6	126.8	194.6	118.8	128.7	136.4	152.2	151.4	119.6	146.4	112.7	82.64	85.74	97.5	106.8	140.5	100.5	174.2	158.7	130	115.7	122.5	147.4	135.7	124.7
214	219.6	195.7	191.4	167	174	176.9	149.1	171	157	191.3	160.5	153.5	165.3	158	157.4	144.5	171	165.4	160.7	167.3	167	142.5	157.5	136.3	171.8	147.2	186	152	145	143.4	168.1	151.5	121.2	151.8	135.6	144	136.3	130.4	131.9	141.5	121.1	142.3	142.4	146.2	129.4	133.7	126.8	142.4	131.3
0	207	144	180.1	105.9	181.3	154.9	151.4	147.4	165.5	124.5	116.6	103.3	136.9	109.5	113.1	121.6	135.5	158.8	118.4	133.9	119.5	116.7	119	133.5	157.7	106.9	110.5	96.56	120	104.8	102.8	102.9	107.9	112.5	141.2	103	105	105.2	116	107.5	78.5	90.5	82	104.3	59.52	70.5	112	93.02	114.1
0	131.6	140.4	123.6	139.9	163.6	153.3	194.6	139.5	116.5	157.2	130.6	153.5	123.4	103.5	114.1	156	125.5	126.4	156	155.5	126.5	143.9	138.8	150.2	142.5	115.2	129.2	138.9	129.6	119.5	130.5	117	117.1	148.1	128.9	135.7	134.5	146.4	108.7	151.9	132.4	107.1	123.7	166.6	104.8	117.1	113.2	125.6	98.46
0	185.3	168.5	161.2	247	234.9	195.9	211.8	216.6	180.5	221.6	160.2	186.5	277.8	186.1	200.4	175.7	183.5	153.6	189.7	238.7	241.5	194.9	205.4	151.5	204.5	217.1	183.6	197.4	233.8	153.9	205.1	211	231.4	163.3	152.6	180	200.3	154.5	211.5	191.9	171.1	169	136.4	159	178.8	167.8	195.5	172.5	157.8
215	157.4	178	84.17	182.2	166.8	136.4	147.7	142.1	109.1	112.3	141.4	149.3	156.4	116.7	131.5	111.9	174.1	130.6	73.36	165.3	109.1	180.5	138.6	110.7	146.1	145.6	96.5	149	205.3	185.5	182.2	156	111.9	112.4	183.1	159.9	189.9	148	197.3	233	167.5	149.7	209.5	263.3	177	182.9	195.9	141.8	198.4
0	185.7	198.5	163.5	163	125.6	159	110.1	119.7	176.9	163.3	127.5	135	127.6	172	127	139.6	146.2	125.9	123	99.66	77.13	79.75	116.7	92.41	111.4	115.2	109.3	96	75	99.4	52.84	99.99	88.88	96.71	95.46	77.37	95.5	70.94	100.3	112.2	96.22	91.2	134.7	112	149.5	103	120.6	111.5	108.9
216	183.2	167.7	192.4	204	205.5	211.1	168.7	169	158.5	127	235.5	146.5	197.5	157	186.5	177.4	188.1	168.9	186.9	154.4	133	156.5	123.8	175.6	109.8	124.6	133.7	134	441.5	586.5	581.8	496	581.8	687.2	676	881.4	686	756.1	728.9	587.5	978.4	778	923	917.6	949.7	1126	1038	899.2	643
0	147.7	202.6	223.9	165	163	170.9	175.4	159.4	169.4	186.4	119.5	169.4	158	185.5	157	175.5	196	179.1	165.1	158.3	187.3	148.3	166.4	162.3	143.4	174.5	160.7	148.1	161	190.8	185.3	157.3	170.1	188.3	154.2	204.7	175.2	213.8	181.1	153.8	152.1	140.8	193.9	155.8	162.6	177.4	169.8	170.7	168.1
217	125.5	153.1	129.3	138.1	126.4	99.47	111.7	123.3	87.12	143.1	124	135.4	109.3	111.8	143.3	110.3	114	99.14	104.8	110.2	114.4	116.5	128	123	96.46	127.7	111.1	92.05	139	79.73	80.48	91.21	91.56	133.2	93.68	94.09	116.1	104.4	114.5	113	109.2	102.7	93.11	96.5	100.1	124.7	84.85	110.7	100.5
0	165.5	203.5	166.9	195.7	181.4	189.5	128.5	179.5	132	142.4	172.9	189	163	163	226.1	163.5	157.5	172.9	180.5	146.1	165.5	178.1	182.7	190	164.8	163.5	170.5	171.1	159.6	166.4	143.1	182.6	196.1	160.1	141.5	176.1	151.6	124.9	164.8	161.4	138.6	159.3	174.3	168.5	192.5	160.7	137.8	178.7	165.3
218	142.8	146.7	140.3	129.6	123.8	125.2	96.34	128.3	140	118.8	98.53	191.1	111.5	157.5	112.1	152.3	146.5	118.5	106.3	109.6	67.13	100.8	116.4	117.4	91.75	76.23	110.2	92.39	118.9	107.5	91.58	124.1	101.3	111.3	128.4	84.72	119.9	84.51	73.37	91	134	95.84	95.66	145.7	98.36	99.81	86.5	96.38	110.1
0	229.4	161.2	232.8	208.7	192.1	186.6	193.9	180.5	184	157.6	182.5	184	196	177.5	164	180.6	151	197.5	169	167.1	163	230.5	184.4	166.4	179.8	148.8	175.2	154.2	186.9	159.8	169.4	147.4	192.4	177.4	165.4	160.8	188.3	132	154.5	131.4	142.4	118.3	165.5	148.3	137.3	135.3	146.7	149.7	136.2
219	177.3	110.9	118.3	153.3	134.7	115.6	104.2	130.2	144.3	142.7	132.6	119.2	129	107.9	107.7	120.1	127	101.9	122.6	124.7	112.5	79.5	117.6	112	122	112.5	146	111.8	96.95	126.3	99.98	132.4	107.5	104.1	90.74	115.6	127.5	122.4	107.3	103.5	105.8	117.6	108.8	125.8	102	98.05	115.5	109.2	109.8
0	76.67	154	130.2	103.7	137.7	88.67	100.1	52.01	NaN	NaN	NaN	NaN	NaN	NaN	NaN	NaN	NaN	NaN	NaN	NaN	NaN	NaN	NaN	NaN	NaN	NaN	NaN	NaN	NaN	NaN	NaN	NaN	NaN	NaN	NaN	NaN	NaN	NaN	NaN	NaN	NaN	NaN	NaN	NaN	NaN	NaN	NaN	NaN	NaN
0	87.22	92.27	100.9	104.3	94.76	NaN	NaN	NaN	NaN	NaN	NaN	NaN	NaN	NaN	NaN	NaN	NaN	NaN	NaN	NaN	NaN	NaN	NaN	NaN	NaN	NaN	NaN	NaN	NaN	NaN	NaN	NaN	NaN	NaN	NaN	NaN	NaN	NaN	NaN	NaN	NaN	NaN	NaN	NaN	NaN	NaN	NaN	NaN	NaN
0	175.4	187.9	268.8	258.2	211	180.6	153.6	153.9	160.5	188.5	174.5	160.5	167.4	160.5	146	141.6	154.5	164	146	221.5	159.1	168	173.4	201.7	189.1	198	161.5	142.3	191.8	149.5	140.9	175.9	162.2	158.9	155.9	181.5	152.1	146	192.4	129.4	180.4	194.3	169.3	173.2	179.4	183.9	208.5	184.4	153.7
0	NaN	NaN	NaN	NaN	NaN	NaN	NaN	NaN	NaN	NaN	NaN	NaN	NaN	NaN	NaN	NaN	NaN	NaN	NaN	NaN	NaN	NaN	NaN	NaN	NaN	NaN	NaN	NaN	NaN	NaN	NaN	NaN	NaN	NaN	NaN	NaN	NaN	NaN	NaN	NaN	NaN	NaN	NaN	NaN	NaN	NaN	NaN	NaN	NaN
0	183.8	158.6	181.9	188.5	163.9	169.4	177.4	214.3	135.9	161	171.4	164	140.2	182.9	195.4	162.3	156.5	155.5	187.5	130	160	143.2	186.7	141.8	128.7	133.6	153	148.7	150.1	129	151.9	172.2	148.3	156.1	143.3	157.1	127.6	161	137.6	157.5	182.6	136.8	144.2	149.2	196.5	173.8	164.6	117.6	107.9
0	709.8	874.9	814.6	758	751	796	748.4	561.2	627.7	770	493.5	359.2	371	327.7	228.3	245.1	280.1	211.8	245.3	229.2	228.8	235.6	202.2	186.9	180.7	159.9	185.6	189.8	181.9	178.7	205.7	154.6	186.7	200.4	135.5	171.6	168.3	175.7	167.8	162.6	188.7	171.7	190	167.9	159.4	146.9	172.6	170.7	157.4
0	157.3	199.2	178.5	176	154.5	190	158.9	193	152.5	165.6	148.1	143.5	183.8	144.5	147	196.5	135.1	144.5	138.4	173.9	166.7	149	155.1	154.1	120.9	131.6	119.9	162.5	139.2	127.9	125.7	167.1	161.8	136.9	138.3	131.2	181.1	107.6	111.6	NaN	NaN	NaN	NaN	NaN	NaN	NaN	NaN	NaN	NaN
0	178.9	168.8	192.6	195	185.3	185.9	153.4	195.7	204.3	194.4	175.5	192.5	158.9	164.4	152	158.3	149	167.4	124.9	147.1	177	159.1	209.5	700	660.3	676.8	690.7	651.5	571.3	716.4	649.3	668.7	470	299.3	289.2	263.2	230.5	251.7	222	226.3	208.1	169	180.8	194.1	159.5	145.8	166.9	170.4	174.4
0	167.3	145.2	124.8	163	146.1	153	141.9	208.6	169.6	162.3	139.5	159.9	136.5	123.5	124	127.1	141	103.6	135.5	125	135.6	151.9	139.6	157.6	134.7	159.1	130.1	155.9	123	126.1	123.1	121.5	102	151.2	142.8	169.1	116.1	133.2	103.6	128.7	107.3	124.5	127.7	116.7	119.8	156.1	140.1	129.1	143.6
0	184.7	207.5	209.3	196.4	217.6	193	193.6	161.4	184.6	158.7	192	151.8	176.7	206.6	172.4	196.6	141.5	190.5	194.4	191.4	160.8	139.3	154	152.6	158.2	142.4	149.3	146.2	199.2	153.1	150.4	171.8	141.5	183.8	157	164.3	136.5	155.7	180.4	213.8	185.7	169.4	188.2	143.5	176.5	190.7	156	150.6	167.9
0	293.7	227.2	269.7	248.3	226.8	218.4	269	208.3	237.9	215.9	233.5	217.5	247	215	254	215	251.9	204.6	196.6	251.5	272.9	226.1	256.7	232.1	250	241.3	252.9	236.8	204.4	234	217.7	204.8	208.3	233.5	226.7	222	219	180.9	208.7	228.4	214.4	205.3	216.9	235.2	205.1	225.3	181.6	175.5	193.5
0	158	232.5	110.6	225.5	294.8	211.3	169.6	189.9	207	187.3	137.9	154.4	153.1	158.8	144.8	120.7	155.7	155.9	107.7	112.3	176.8	120.3	137.2	110.5	126.7	173.1	159.2	151.8	194.9	162.2	181.1	119.3	152.6	154.4	123.1	177	118.4	160.2	144.4	138.5	192.5	127.9	137	130.1	137.8	140.8	141.6	132	129.5
0	103.9	160.5	198.5	149.2	162.6	105.7	146	115.4	133.9	209.4	149.1	135.3	151.5	109.5	146	120.7	119.6	138.1	127.5	159.1	155	126.6	111.5	132.5	128	103	115.9	174.1	116.7	102.7	140.4	101.3	114.5	111.2	119.9	148.5	142	129	124.8	103.1	124.6	109.6	108	138.7	104	115.4	175.6	113.9	117.8
0	133.1	132.8	145.8	136.5	153.9	133	130.9	145.6	176.5	158.4	152	112.9	129	143.6	132.5	111.6	89.53	130.5	135.6	561.6	552.4	646.5	610.5	580.9	633.2	579.7	577.5	545.3	521.2	538.3	564.3	609.2	459.5	443	363.7	323.9	321.8	254.2	203.9	215.3	208.9	182.5	177.8	169.4	146.4	138.4	154.8	147.8	151.4
0	187.3	204.5	192.7	166	159	165.1	191.3	153.9	157	129.9	175	148	133.9	139.2	184.1	159.4	152.4	159.5	176.6	173.7	174	178.5	151.1	163.1	164.3	154.4	164.5	107.4	149	165.3	156	NaN	NaN	NaN	NaN	NaN	NaN	NaN	NaN	NaN	NaN	NaN	NaN	NaN	NaN	NaN	NaN	NaN	NaN
220	217	214.6	191.7	210.1	186.5	190.1	190	186.2	169	184.6	228.7	180.8	145.4	144.4	197.1	182.3	175.6	200	186.4	116.6	138.6	155.9	152.3	192.7	192	172.6	172.5	176.8	179.3	154	174.9	175.2	213.6	180.7	194.9	164.3	161.8	171.7	168.3	188.8	136.3	186.8	170.8	190.3	229.2	190.6	194.2	195.4	197.7
221	175.8	168.8	168.4	191.8	201	169.4	168.5	165.2	175.9	137.4	147.4	130.2	161.2	134.3	152.9	153.5	174.6	144.5	147.5	207.4	167.6	131.2	554.4	550.8	642.1	573.3	531	454.6	582	518.2	549.2	354.7	288.5	226.2	209.6	214.8	192	189.8	155.8	153.1	135.8	150.7	129.2	160.7	143.7	165.5	178.4	181.9	265.4
222	218.3	201	225.5	254.1	204.5	236.5	327.2	287.5	294.9	298.9	219.2	210	213.5	159.1	145.4	161.8	143.2	184.8	171.1	145.6	141.6	155.6	188.9	155.7	184.4	160	170.8	174.9	161.5	171.9	126.4	127.5	135	146.4	167.5	118.9	167.7	166.9	158	156.4	193.3	133.3	169.4	139.4	154.7	170.6	160	162.4	143.4
0	257.2	230.7	257.8	284.9	256.1	242	242.5	261.5	261	233.8	276.1	217.6	214	232.5	211	254.5	262.7	252.6	209.2	205.6	200.6	216.4	208.9	241.1	182.5	167.6	177.1	198.8	147.3	178.8	177.6	148.4	213.2	196.6	212.1	188.1	174.6	181.4	179.6	170.5	184.2	194.4	160.9	212.2	189.2	193.8	207.9	192.6	132.5
223	207.2	251.6	191.2	212.7	169.3	217.5	181.7	178.9	166	184.2	149.4	209.4	217.6	192.6	185.9	615.4	724.6	647.9	614.2	673.5	631.1	617	598	612.9	603.9	529.9	376.2	290.2	257.9	240.1	252.2	179.2	159.9	226.2	197.4	205.2	187.6	162	131.7	148.6	152.4	169.9	166.4	193.3	153.3	156.3	176.2	148	149.3
0	294.9	267.7	262.9	306.3	260.3	312.6	298	292.2	263.3	263.5	210.7	NaN	NaN	NaN	NaN	NaN	NaN	NaN	NaN	NaN	NaN	NaN	NaN	NaN	NaN	NaN	NaN	NaN	NaN	NaN	NaN	NaN	NaN	NaN	NaN	NaN	NaN	NaN	NaN	NaN	NaN	NaN	NaN	NaN	NaN	NaN	NaN	NaN	NaN
0	309.4	295.1	240.3	277.6	214.5	235.5	289.9	266.9	292.8	251	264.3	198.2	270.7	216.3	225.8	188.7	208.8	236.4	187.1	209	195.5	170.1	160	193.9	195.3	165.3	162	160.9	169.2	163.5	150.7	131.9	171.7	174.5	131.8	142.8	146.5	169.8	172	168.2	158.7	155	150	123.8	154.3	146.9	146.3	168.3	127.4
0	144.7	137	160.1	150.3	193.3	153.9	187.8	174	146.4	144	154.5	135	152.9	164.9	141.5	176.2	132.9	126	162	132	134	126.5	121.9	140.5	133.4	129	137.5	193.4	NaN	NaN	NaN	NaN	NaN	NaN	NaN	NaN	NaN	NaN	NaN	NaN	NaN	NaN	NaN	NaN	NaN	NaN	NaN	NaN	NaN
224	183.9	220.5	236.4	184.9	200	243.8	210.8	176.9	201	160.1	240	182.7	226.7	177.5	201.8	214.7	195.2	176.9	171.5	192.5	175	196.9	139	202.2	190.9	150.4	200.7	153.1	185.8	151	220.6	225.2	222.5	237.2	264.9	183.2	217.6	201.5	159.3	128.6	176.1	147.7	182.5	186.1	180.5	146.4	182.3	139.1	166.8
0	260	220.9	212.2	211.4	217.7	177	225.5	210.6	194.5	230	205.5	216.1	214.1	220.1	242	191.1	171	174.5	205	187.2	145.5	171.5	214.5	193.7	173	165.8	139	168	189.8	155.6	172.6	162.1	156	154.3	173.9	179.7	168.5	201	177.9	200.5	177	133.3	170.4	169.5	164.5	138.9	241.9	175.2	190.3
0	310.6	218.5	190.5	213.6	264.5	216.5	202	208.6	229.9	200.5	229.9	212.3	174.1	211.1	189.1	208.1	174.6	204	213.7	169.4	212.6	179.6	232.6	190.6	191.4	189.6	185.6	222.9	167.5	195.8	230.1	175.5	190.9	182.2	162.9	173.8	206.2	194.5	208.4	176.5	163.1	201.3	170	182.8	145.8	159	148.8	168.3	162.4
0	244.6	277.1	291.5	266.5	339.4	243.2	264.3	286.9	226.6	240.1	222.3	220.9	217.4	230.9	208.8	199	162.1	174.7	186.6	166.5	206.5	151	159.7	127.9	154.9	151.9	162.4	143.7	163.2	184	192.2	175.3	192.8	207.8	148	164.5	181.7	180.1	166	159.2	172.4	172.4	160.9	134.7	168.8	157.4	167.2	178.9	134.6
0	207.5	154.6	197.5	196.6	185	164.6	203.1	203.5	195.6	209.7	206.6	214.4	193.4	153.9	166.5	182.1	184.9	218.6	180.8	173.8	191	180.5	199.8	151.2	162.7	147.4	158	143.9	151.5	205	161.7	181.9	190.1	171.9	180.2	151.2	153.5	170.2	162	144.9	160.4	137	162.7	151	172.7	137.7	164.3	133	164.6
225	191.7	197.5	225	220.8	261.9	237.7	210	201.5	208.7	179.2	205.6	175.7	204.2	144	209.5	189.4	181.7	165	196.3	176.8	103.9	171.8	152.4	202.4	192	176.8	146	172.3	158.5	134.2	168.1	172	126.4	131.5	132.2	177.7	175.5	171.7	199.2	138.9	157.7	181.5	153.5	155.2	178.5	158.1	181.6	166.2	220.3
0	132.6	162.7	112.5	122.4	155.9	121.5	146.5	122.1	123	146.1	134.4	119.5	130.5	115.9	130	135.2	117.9	138.9	137.6	135.7	123.3	150.4	140.2	150.8	115.2	113.1	125.1	139.3	94.38	NaN	NaN	NaN	NaN	NaN	NaN	NaN	NaN	NaN	NaN	NaN	NaN	NaN	NaN	NaN	NaN	NaN	NaN	NaN	NaN
0	154.1	155.3	143.8	146.7	163.8	136.7	NaN	NaN	NaN	NaN	NaN	NaN	NaN	NaN	NaN	NaN	NaN	NaN	NaN	NaN	NaN	NaN	NaN	NaN	NaN	NaN	NaN	NaN	NaN	NaN	NaN	NaN	NaN	NaN	NaN	NaN	NaN	NaN	NaN	NaN	NaN	NaN	NaN	NaN	NaN	NaN	NaN	NaN	NaN
0	188.5	NaN	NaN	NaN	NaN	NaN	NaN	NaN	NaN	NaN	NaN	NaN	NaN	NaN	NaN	NaN	NaN	NaN	NaN	NaN	NaN	NaN	NaN	NaN	NaN	NaN	NaN	NaN	NaN	NaN	NaN	NaN	NaN	NaN	NaN	NaN	NaN	NaN	NaN	NaN	NaN	NaN	NaN	NaN	NaN	NaN	NaN	NaN	NaN
0	180.1	170.1	151.1	147.2	146.1	148.9	147.1	160.1	140.9	124.6	161.5	87.48	170.3	135.9	128.4	143	129	132	143	111	127	140	137	129.5	109	131	144.5	118.2	101.8	131.5	114.2	144.6	122.5	113.8	99.6	111.2	127.8	143.6	119.7	127.8	113.4	94.58	116.1	114.3	128.9	125	145.7	124.8	125.2
0	186.8	152	146	151.8	134.4	138.9	121.7	135	143.5	128.5	162	143	148.4	141.6	144.9	132.8	112.4	164	157	106	114.5	126.6	146.5	156.6	161.4	148.6	136.4	145.1	141.3	155.6	152.4	126.9	133.9	161.7	152.1	102.6	141.6	145.6	134.3	151.9	133.6	153	178.1	149.1	151.4	120.5	167.1	146.5	151.8
226	189	174	137.5	200.6	199.8	198.9	217.2	166.5	204.8	182.9	148.5	170.7	198.6	195.6	164.6	183.5	160.5	160	148.1	147.6	209	161.9	156.6	154.2	160.8	173.8	151.3	175.1	223.8	169	176.8	187.2	161.2	162.1	161.5	140.5	177.8	183.9	152.9	170.2	168.9	193.2	161.5	176	161.2	134.2	142.3	156	153.5
0	154.4	180.5	177	193.4	174	193	187	162.5	183.5	194.4	202.2	170.6	217.5	142.4	162.9	124.8	134.3	170.8	201.2	180	200.3	197.5	167.3	177.5	157	143.9	144.8	161.8	134.1	166.5	158	172.6	182.8	172.9	162.6	168.2	141	156.5	170.5	169.6	151.5	146.3	162.3	198.3	134.3	148.2	189.4	124.7	144.5
0	176.3	166.3	212.1	204.1	202.7	246.5	208	188.5	204.5	171.5	173	208.6	204.9	168	191.4	201	160.5	178.5	175.5	190.4	163.5	157	170.4	155.9	140.7	157.6	163.5	151.1	164.3	161.1	179.3	170.6	165.5	194.2	153.5	166.8	166.5	150.9	145	179.8	102.1	161.1	149.5	171.1	173.3	198.4	195.9	194.8	129.4
0	201.6	219.4	333.9	220	271.4	239.9	206	246.6	201	184.4	203.9	194	258.5	194	227.5	226	213	207.1	189.5	151.5	242.5	226.9	253.1	251.1	200.2	191.8	199.6	212	201.5	213.6	186.9	208.4	204.7	165.5	166	189.6	181.5	197.1	210	213.2	203.8	160.4	231	195.4	182.5	274.3	202.1	205	214.9
0	308	259.6	214	275	218.2	276	237.4	225	221.9	173.4	188.6	177.1	158.5	134	188.6	192	180	168	172.2	159.5	151.4	204.4	219.1	168.3	157	165.4	160.3	169	160.5	172.4	135.8	139.4	148.7	132.6	182.9	147.7	165.7	191.2	158	176.8	159.4	140.8	108.3	124.9	120.2	150.3	130.7	134.5	136.2
0	171.5	122.6	155.3	182.9	149.9	167.5	201.5	129.3	133.4	162.9	132.6	137.3	110	143.9	130.5	126.4	117.7	155.4	135	134.8	145.8	120.6	116	139.5	133.6	138.8	113.3	108.7	101.5	89.49	103.2	109.3	147.4	143.3	94.46	160.6	133.5	151.6	137.6	141.4	126	131.5	92.9	89.47	137.6	139.9	86.6	113.1	103.1
227	186.3	192.9	191.5	192.9	189.5	194	212.9	171.5	195.6	182	210.6	197.4	252	199.5	199.5	186	258	199.2	221.9	186	145.6	240.5	171.6	163	199.9	177	183.9	188.3	183.8	209	174.2	187.4	174.9	149.4	181.8	175.7	142	132.6	128.3	157	166.2	150.1	159.2	139.1	118.5	191.9	159.6	175.5	140.4
228	140.1	149.3	193.2	144	116.5	143.6	157.9	142	154.3	149.5	139	155.8	125.4	135.3	110.1	162.2	107	146.3	145.2	118	159.6	129.1	159.7	216.9	164.4	128.1	130.9	170.1	149.6	137.1	152.5	125.6	165	109	162	148	230	699.1	1336	1293	1248	1318	1088	1172	1106	1075	941.7	994.6	991.2
0	146.7	144.2	135.1	173	164.7	159.5	142.6	168.2	168.6	185.9	98.21	199	136.2	166	157	144.7	143.4	147.5	141.5	142.9	159.3	154.6	150.6	136.8	128.1	163.7	148.2	155.1	158.8	131.7	142.3	122.5	156.8	157.3	141.3	200.2	103.3	164	167.5	134.2	132	114.6	147	164.6	141.7	129.5	147.2	157.5	180.9
0	213.4	241.3	272.6	217.5	243.5	247.6	232.9	219.5	242.7	195.3	208.7	181.2	215	178.8	175.8	218.8	141.5	144	150.5	188.6	165.3	210	224.4	214.5	210.1	188.8	207.1	199.6	135	153.3	164.8	178.3	209.5	214.6	171	175.2	202	165.7	184	172.5	182	215	189.7	152.3	176.2	157.7	176.8	164	139.7
0	168.5	179.4	244.5	194.2	172	185.3	168.2	143.6	121.2	155.9	162	163.1	173.8	175	196.2	202.6	167.8	159.9	172.5	105.2	152.9	136.5	203	169.9	185.7	173	213.2	172	155.4	222.7	168.9	129.5	105.1	151.7	167.8	168.8	147	139.7	157.2	128.5	150.8	118.7	119.7	137.5	158.3	138.8	151	150	138.3
229	222.6	259.7	242	224.4	234.5	216.1	188.9	234.5	258.5	186.9	177	215.6	216.5	155	180.5	232.5	198	227	204.4	222.4	225.6	203.6	247.1	170.9	189.4	205.5	149	217.9	173.6	182.2	207.2	204	172.5	205.8	213.4	153	210	148.5	176	166.4	183.4	170.8	204.6	184.5	209	186	204	158.6	156.7
0	200.9	180.7	165.7	191.1	178.5	256.3	166.2	139	164.8	198.5	209.4	195	218.7	192.7	169.7	198.8	184.4	170.4	156.8	152.7	187.6	174	166.2	155.2	139.2	180.2	171.2	145.5	168.4	197.4	127.3	139.6	160.7	136.3	125	147.2	128.5	161.7	162.5	145.9	136.4	126	134.1	140.7	162.3	151.2	170.3	159.2	157.7
0	224.5	223.4	286.3	201.5	246.1	172.2	179.5	203.4	213.6	195	171.9	208.5	163.2	144.8	147.5	192.9	176	198.5	149	165.4	169.7	187.7	229.2	172.7	156.4	171.3	159.4	169.2	174.3	142.8	164.8	197	164.8	158.2	181.6	155.8	181.9	212	144.5	166.8	182.5	193.1	179.3	139.1	179	156.4	176.2	156.4	146.6
0	209.2	246.4	219.1	203.2	213.9	236.1	204	227.6	226.3	219.1	171.6	231	203.1	191	225.7	203.7	185.6	162.7	168.9	179.5	185.1	239.2	173.9	195.7	169.3	193.7	187.2	205.2	210.8	234.8	251.8	218.7	197.3	209.7	235.2	202.7	211.3	206.2	186.6	195.8	169.2	191.7	224.8	210.7	200.1	179.2	185.7	178.1	194.9
0	145.6	130	217.1	176.6	158.6	169.5	129.9	160.7	179.6	133.1	137.7	147.1	181.5	142	134	133.5	148.7	126.7	123	142.6	115.7	131.2	135.1	114.7	96.78	135.1	143.4	140.7	111	143.4	130.8	119.5	131.6	136.3	128.6	140.4	117.3	117.2	144.6	130.5	117.6	157.7	148.1	125.8	121.7	157.7	136.9	123	128.8
0	186.7	181.5	200.5	204.3	168.5	202.4	154.1	206.7	157.2	166.4	157.6	171.2	166.8	153.1	213.1	191.3	159.3	174.2	166.6	175.5	182.7	171.4	161.4	170	144.6	158	176.7	197.4	165.9	186.6	229.3	204.5	182	161	142.6	193.1	217.6	164.1	209.4	184.6	179.4	177.6	174.1	176.4	179.4	162.3	139.2	156	228.8
0	194.2	220.4	225.3	168.5	171.1	178.3	202.8	179.1	161.5	191.3	183.4	148	155.6	206.7	182.2	172.7	185.3	194.8	183.3	208.2	190.2	153.5	203.1	167.6	198.6	199	187	183.8	167.3	164.8	221.4	207.5	193.8	168.7	196.7	190.4	226.3	182.7	183.7	242.6	175	165.2	176.3	148.2	169.5	192.3	149.6	173.9	164.7
0	195.5	184.5	167.9	183.5	174.1	195.5	166.3	173.7	216.1	139.3	164.8	144.2	162.6	164.1	133.2	155.1	175.6	152.3	152	143.3	143.8	127.9	160.2	159.5	194	155.2	161.1	137.8	152.5	173.7	154.6	152.7	167	139	160	138.3	178.5	194.8	184.3	152	144.1	168.9	170.8	153.6	179.8	118.5	152.7	165.3	159.2
0	149.7	124.6	142.2	167	149.3	177.3	153.5	130	167.1	146.5	147.4	113.9	141	159.5	122.1	154.1	152.5	150.1	113.5	151.4	121.2	128.9	131.5	130.1	119.1	121.5	119.5	136.2	125.6	176.3	121.6	146.1	98.49	140.5	128.1	134.2	130.2	110.5	118	125.2	144.7	153.7	122.8	120.8	137	127.3	109.3	127.1	129.8
230	162.5	200.7	190.6	163.9	221.8	200.9	191.9	164.3	180.3	160.3	125.5	143.5	146.5	146.8	172.5	218.2	136.2	152.3	169.6	157	166	158.7	140.8	181.4	119.2	162.6	138	159	187.3	178.8	147.5	133	162.5	134.4	141.3	144.8	161.3	138.3	153.8	160.3	142.7	156.2	165.6	138.2	170.2	148.9	163	144.7	133.4
0	161.5	208.9	187.2	184.8	161.5	162.5	166.5	152	157	176.7	181	152.1	134.5	190	188.5	157.5	208.5	192	188.9	212.1	157.8	192.3	179.8	171.5	185.7	167.8	176.1	157	207.8	159.9	161.7	164.8	132.3	152.1	157.1	151.8	181.3	203.3	146.1	153.3	154.2	172	164.8	185.4	182.2	141.3	193.2	176.5	177.4
0	171.8	129.2	193.7	163.3	165.6	113	185	130	174.7	116.3	155.9	145.1	141.7	155.8	145	157	143.8	160	140.5	195.4	128.5	133.5	135.1	142	156.1	148.3	154.7	153	195.7	145.7	166.2	166.5	189.3	209	166.1	162.7	179.7	166.2	180.3	147.2	138.8	203.7	170	152.5	185	165.1	174.5	173.7	184.2
0	127.8	143	183.7	176.2	188.7	143.5	142.6	130.5	171.8	156.3	153.4	124.2	145.2	129.7	122.3	154	133.4	155.5	131.9	183.8	124	109	151.5	147.6	157.5	133	145	136.7	110	118.3	148.4	138.4	125.5	148.5	NaN	NaN	NaN	NaN	NaN	NaN	NaN	NaN	NaN	NaN	NaN	NaN	NaN	NaN	NaN
0	148.1	124.2	133.6	177.5	163.8	140.5	177.3	144	169.3	160.2	150.5	145	196.8	182.2	149.1	147.3	127	128.8	129	134.5	130.1	127.6	149	164.3	135.1	177	141.5	148.8	176.6	117.3	128.2	124.6	137.2	149.6	144.3	142.5	115.7	160.8	132.5	134.3	124.7	162.2	142.3	127	166.3	145.7	132.2	121.7	120
231	125.3	171	111.5	113.6	94.1	78.2	98.24	102.2	141	94.76	84.38	145.2	142.5	85.5	85.41	98.5	73	79.5	116.5	123	78.01	114.9	96.13	111.7	115	107.8	117.6	86.14	117.1	90.55	62.06	104.2	146.8	143	114.7	109.8	87.25	111.2	83.23	84.42	99.23	80.5	117	94.51	79.02	76.8	69.78	87.99	119
232	155.8	197	144.2	175.4	143.2	141.9	137	152.7	145.7	143	139.1	127.5	129.8	128.2	153.1	114.6	142.6	117.5	144	139.8	120.6	133.9	150.1	114.1	125	157.4	131.6	110.8	122.5	121.1	114.3	156.1	122.8	187.1	160	144	103	138.4	118.7	141.6	152.8	158.5	109.8	128.8	147.5	184.3	160.3	127	140.5
233	155.5	133.9	183.8	157.7	147.2	197	182.3	189.8	191.6	168.8	173	163.8	156.5	153.3	152.3	155.5	144.4	127.2	128.4	137.5	113.1	156.4	121.6	136.9	150.3	138.3	136.5	100.6	81.53	130.1	175.2	130.3	153.6	117.8	160.5	106.4	101	160.8	111.5	157.1	113.3	125.5	95.75	114	136.7	113.7	149.5	96.52	121.7
0	NaN	NaN	NaN	NaN	NaN	NaN	NaN	NaN	NaN	NaN	NaN	NaN	NaN	NaN	NaN	NaN	NaN	NaN	NaN	NaN	NaN	NaN	NaN	NaN	NaN	NaN	NaN	NaN	NaN	NaN	NaN	NaN	NaN	NaN	NaN	NaN	NaN	NaN	NaN	NaN	NaN	NaN	NaN	NaN	NaN	NaN	NaN	NaN	NaN
0	165.1	132.4	121.5	122.9	198.7	177.4	155.3	173.4	145.5	157.7	109.9	NaN	NaN	NaN	NaN	NaN	NaN	NaN	NaN	NaN	NaN	NaN	NaN	NaN	NaN	NaN	NaN	NaN	NaN	NaN	NaN	NaN	NaN	NaN	NaN	NaN	NaN	NaN	NaN	NaN	NaN	NaN	NaN	NaN	NaN	NaN	NaN	NaN	NaN
234	240.9	235.2	218.7	194.3	220.5	171.7	210.3	215.2	161.2	140.7	212.2	230.9	257.1	172.1	205.3	174.3	189.5	177.2	202.9	185.4	152.7	205.6	223.1	259	182.4	202.2	193	224.3	213.5	162.3	191	210.5	218.8	229	200	183.7	197	205.3	200	189.1	208	190.6	197.8	209.3	254.8	213.8	209.4	168	238.5
0	172.7	NaN	NaN	NaN	NaN	NaN	NaN	NaN	NaN	NaN	NaN	NaN	NaN	NaN	NaN	NaN	NaN	NaN	NaN	NaN	NaN	NaN	NaN	NaN	NaN	NaN	NaN	NaN	NaN	NaN	NaN	NaN	NaN	NaN	NaN	NaN	NaN	NaN	NaN	NaN	NaN	NaN	NaN	NaN	NaN	NaN	NaN	NaN	NaN
0	176.8	NaN	NaN	NaN	NaN	NaN	NaN	NaN	NaN	NaN	NaN	NaN	NaN	NaN	NaN	NaN	NaN	NaN	NaN	NaN	NaN	NaN	NaN	NaN	NaN	NaN	NaN	NaN	NaN	NaN	NaN	NaN	NaN	NaN	NaN	NaN	NaN	NaN	NaN	NaN	NaN	NaN	NaN	NaN	NaN	NaN	NaN	NaN	NaN
0	163	150.8	170.8	178.4	169.5	120.8	165.8	168.2	149	144.3	144	123.1	176.4	136	133.6	118.2	141.1	131.5	153.1	164.1	103.5	140.4	126.2	113.4	105.1	136.9	100.4	104	105.3	119.6	109.6	133.9	130.6	110.3	100.2	99.35	120.8	134.5	85.96	124.4	109.3	107	103	106.5	114.2	101.8	141.4	101.9	98.83
0	183.6	165.4	192.5	208.5	202.1	152	212.5	165.6	197.5	169.9	211	165.3	200.3	184.6	181.6	206.3	173.5	220.2	195.5	209.2	184	187.3	189.3	205.5	171.7	139.9	157.4	185.8	195.1	146.3	195	207.8	145.5	168.8	166.3	186	156.2	166.5	170.3	174.6	190.7	218.6	211.3	183	171	171.4	195.9	157.5	173.5
0	228.3	195.6	247	233.1	206	261.5	210.5	204.5	211.5	257.6	298.9	230.6	236.4	243.5	240.9	193.5	230.9	257.6	227.7	217	252.8	184.5	178.5	190.3	222.7	209.3	190	218.8	214.8	213.8	199.5	254.6	203.2	231.2	177.5	238.3	191.8	190.5	235.5	193.3	243.3	183.5	191.3	266	229	176.2	198.5	186.3	163.7
0	202.8	220.3	275.7	263.3	270	210.9	212.9	210.9	181.9	188.9	238.9	246.9	180.9	191.8	189.4	193.3	206.5	231.5	195	179.9	232.6	211.3	204.4	214.4	234	196.9	237.4	172	173.9	258	171.9	197.4	194.7	182.9	197.1	229	195.4	179.9	173.9	212.4	240	174.5	179.4	210.9	230.5	191.5	183.9	182.5	220.9
0	176.8	196.3	205.5	179.4	217.5	157.5	177.9	181	211	174	194	180.4	182.1	146	161.5	173.9	165.5	215	133	176.7	175.6	174	150.7	175.7	188.3	168.4	190.6	172.2	198.3	152.2	196.3	176.8	149.2	171	193.2	179	145.2	193.5	217.5	163.5	162.2	172.6	163	141.5	183	168	201.8	175.5	182.5
0	311.7	263.2	248.3	335.6	377.8	382.1	327.4	257.5	315.8	320.9	244.5	285.5	259.5	269.5	263.6	320	232.9	239.2	233	231.8	210.6	222.9	215.6	249.7	233.6	163	219.8	205.8	219.2	234.5	187.8	193.8	162.6	192.6	200.9	185.9	184.6	179.5	181	184	224.5	192.5	174.7	169.9	201	165.4	169	164.7	147.9
0	200.9	224	216	193.4	193.6	193.6	158	153.5	200.9	148	189	193.2	170.9	168.9	136.6	203	178.5	156	158.8	164.5	176.5	171.2	142.8	133.1	165.7	158.9	189.1	161.7	133.2	173.1	130.7	135.5	155	129.3	145	140.8	136.8	159.9	146.5	152.8	153.6	145.2	176	136.4	165.2	142.5	153.1	162.5	199.1
235	154	165.5	160.2	163.2	153.6	129.7	138.5	144	148.3	162.4	165.7	134.8	144.8	101.7	146.5	129	147.5	142.3	160.3	161.8	137.3	147.2	167.2	143.8	165.2	158.8	140.6	148.1	111.5	114.3	116.9	117	116.7	113.8	129.9	123.7	130.2	143.8	145.8	124.3	106.2	121	174	117.5	129.6	126.2	156.5	132.5	128
0	125	130	146.8	171.9	130.3	104.2	126.1	116.2	121.1	158.6	145.5	93.51	125.4	104.1	125.9	165	145	136	164.6	131.5	126.1	112	111	120.8	117.9	107.9	121.7	134	97.42	104	111.6	102.1	137.3	139.8	115.5	131.1	145.4	130.5	100.4	121	147.6	101.6	113.5	134.5	119.5	107.6	129.4	125.1	97.59
0	177.6	150.3	135	154.1	224	129.6	193.5	120.4	136	97.95	157	102.7	96.99	201	111.6	140.2	136.9	128.3	177.4	106.3	172.8	139.5	132.8	53.37	163.1	126.7	143.3	NaN	NaN	NaN	NaN	NaN	NaN	NaN	NaN	NaN	NaN	NaN	NaN	NaN	NaN	NaN	NaN	NaN	NaN	NaN	NaN	NaN	NaN
0	184.8	256.9	227.5	277	276.2	240	231.4	196	205.5	194.3	197.5	174.4	163.5	209.1	233.4	222	194.5	156.3	185.9	215.1	205.3	187.4	186.9	199.5	167.6	178.9	137.2	133.1	145.2	149.4	174.4	174.1	171.4	152.9	153.1	176.9	180.8	146.3	172.3	116	154.3	141.7	161.1	144.1	186	127.5	154	166.1	165.4
0	182.4	224.4	178.2	175.3	199.3	214.4	196.4	149.9	204.4	134.9	164.3	117	178.3	183.2	184.7	156.9	161.2	154.6	176	182.6	148.7	158.5	149.6	173.6	154.9	146.4	189.7	151	141.6	145.4	169.6	128.2	184.5	156.8	185.9	134.2	116	131.3	158.9	141.3	164.6	142	122.4	128.9	153.4	137.1	127.4	138.4	126.5
0	196.3	194	215	161.2	224.5	157.3	200.4	150.4	136	200.5	175.5	193.9	155.4	161.1	193.6	160.8	142.8	156.8	207.1	154	176.4	136.5	155.9	172.7	121.4	209.9	157.9	179.6	190.5	154.8	116.7	122.1	121.7	142.9	137.3	132.5	118.5	91.41	126.4	81.86	116.1	154.9	87.69	94.69	112.3	132.5	127.2	132.5	109.7
0	140.6	158.5	156.8	143.7	143.2	129.5	117.5	147	135	116.4	140.2	130.5	90.03	133.5	166	111	135.8	146.8	131.4	113.5	116.8	103.6	136.1	132.4	127.5	96.74	90.06	139.1	106.5	119.8	118.4	117	132.6	95.39	139.7	111.2	109.5	111.6	127.8	103	138.1	103.9	89.41	106.5	117.5	101.5	117	126.4	107
236	201.5	211.1	215.7	141	154.8	174	173.8	191.4	197.9	156.6	217.5	157	150.3	160	133.8	180.5	188.5	174.8	181.8	172.5	135.5	192.1	143.3	181.9	168.4	185.8	165	148.3	153.6	165.2	216	160	177.1	150.8	161.5	176.5	214	189.7	159.4	194.1	199	162	160.5	169.1	206.4	153.5	139.6	141.2	140
0	178.9	153.1	158.7	154.3	181.1	226.2	172.2	166.3	168.9	153.1	156.6	186	136.3	130	162.8	176.4	140.6	145.8	141.5	156.3	171.1	139.4	175.7	174.9	149.1	163.8	154.5	160.7	153	129.6	178.2	152.5	181.1	173.3	142.4	154.7	189	163.6	182.2	123.9	157.7	167.9	171.1	158.1	132.6	150.3	143	175	175
0	172.8	211	172.7	150	152.6	165.5	171.6	159.7	160.7	159.2	149.4	142.7	140	166.8	167.3	194	128	145.2	213.6	136.4	167.9	137.4	157.4	141.8	126.1	138.1	126.9	129.5	160.1	144.1	131.3	153.6	157.3	176.6	131.6	140	144.6	149.6	154.9	120.4	131.4	125.8	128.8	140	120.3	153.1	106	154.4	122.7
237	138.3	186.9	177.6	134.5	109	150.9	174.8	178.5	136.1	171.4	129.5	116.6	165.8	140.2	187.7	139.5	109.2	153.2	154.1	137.8	117.3	129.5	130.3	151.3	173.5	119.4	187	145.2	145.5	172.2	118.8	130.7	131.2	130.2	122	137.3	153.7	95.68	117.5	157.1	110.1	134.5	177	114.5	97.41	141.2	135.6	148	101.3
0	175.2	234	238.3	203.9	212.1	209	209.3	198	210.1	203.6	181.5	146.1	144.5	160.8	172.5	178.1	153.9	202.5	155.1	153	195.6	204.1	203.5	161.6	193.2	181.5	177.1	162.2	184.6	185.7	204.5	145.9	184.7	184.4	172.3	185.9	182	203.9	184.5	194.6	187.6	189.5	178.2	188.8	218.2	168.4	166.8	200.9	174.5
0	155.3	147.5	141.5	130.9	132.1	129.7	141.6	97.76	131.3	147.5	136.5	115.7	144.3	120.9	124.2	156	128.9	131.7	126.9	170.9	112.6	124.9	154.3	117.1	119.2	105.1	125.6	133.2	139.8	111.9	149.1	118.9	112.3	141.8	121.1	154.3	130.6	148.5	133.2	114.8	125.5	129	119.5	137.4	143.1	155.7	176.7	105.7	116
0	217.8	182.5	154.5	151.6	228.6	NaN	NaN	NaN	NaN	NaN	NaN	NaN	NaN	NaN	NaN	NaN	NaN	NaN	NaN	NaN	NaN	NaN	NaN	NaN	NaN	NaN	NaN	NaN	NaN	NaN	NaN	NaN	NaN	NaN	NaN	NaN	NaN	NaN	NaN	NaN	NaN	NaN	NaN	NaN	NaN	NaN	NaN	NaN	NaN
0	181.5	192.3	161.4	150.5	151	154.4	179.4	137.5	191.8	146	152.1	202.2	139	165.5	165.9	151	141.3	194.9	160.4	132	122.7	125.4	142.8	141.5	178.9	106.6	150.7	134.2	158.9	152.4	121	137.9	166.5	125.5	158.7	152.4	136	124.9	137.9	114.5	120.7	124.5	129	143.3	113	128.6	142.2	128.1	129.6
0	136.2	117.9	91.5	133.5	135.9	147.9	196.6	133.7	145.7	156.2	139.3	142	118.4	98.67	129.6	133.7	138	113	145	143.1	118.4	148.4	130.5	122.5	117	144.2	142.3	89.64	117.1	106.8	213.9	406.5	451.1	428.1	440.6	400.3	401.8	297.5	346.8	397.2	353.6	203.5	173.1	181.5	120	135.2	154.6	143.5	147.3
238	137.3	146.8	194.5	187.9	185.4	178.2	152.5	147.9	134.6	162.7	179.5	171.8	183	175.3	173	172.5	197.4	166.9	212.5	170.8	163.5	147.8	159	146	166	135.3	172.8	194.5	146.8	182.9	160.3	192.7	135.3	146.5	139.5	153.7	135.1	170.9	141.9	157.1	142.4	160.8	128.1	167.5	163.6	150.9	134.7	151.7	161.6
0	191.9	176.2	163.2	160.9	164.6	146	156	133.1	167.1	135.9	143.9	151.9	121.1	163.5	162.1	143.9	180.8	198	98.81	165.6	94.72	141.1	120.3	154	140.4	133	150.5	148.4	127.4	111.5	105.4	147.8	123.5	166.1	133.9	140.7	121	128.9	116.9	147.5	119.5	142.4	168.5	131.4	132.1	115	109.1	138.5	130.7
0	143.5	158.5	155.6	140	148.7	128.5	164.4	138.2	126.7	123.4	171.8	143.5	190	152.1	135.1	174.5	143.8	146.6	159.9	127.8	164.2	137	117.2	146.6	142	137.6	122.8	132.5	131.6	151.2	130.5	139.1	114.3	116	157.1	177.5	147.4	128.9	142.7	153.6	126.8	136.7	152.5	153.2	178.3	199.1	141.9	173.3	171
0	159.6	124.9	122.9	132.9	134.8	181.7	245	126.3	104	85	170.2	134.8	140.3	87.77	136.3	117.7	124.4	136.3	96.54	148.2	95.04	99.24	99.55	88.82	119.2	110	127	124.8	144	101.7	119.3	135.1	117.3	104.5	98.82	155	100.8	112.9	99.27	103.4	139.5	113	117	101.3	131.2	123.5	98.49	151.1	108.8
0	NaN	NaN	NaN	NaN	NaN	NaN	NaN	NaN	NaN	NaN	NaN	NaN	NaN	NaN	NaN	NaN	NaN	NaN	NaN	NaN	NaN	NaN	NaN	NaN	NaN	NaN	NaN	NaN	NaN	NaN	NaN	NaN	NaN	NaN	NaN	NaN	NaN	NaN	NaN	NaN	NaN	NaN	NaN	NaN	NaN	NaN	NaN	NaN	NaN
0	182.3	238.3	176	162.6	209.9	181.2	144.9	161	124.6	191.3	151	135.9	176.7	215.2	166.9	210.3	179.5	130.2	106	149.9	115.9	149.8	120.4	129.6	131.9	129	136.6	168.9	108.4	116	151.3	99.74	135.7	136.4	150.5	125.5	138.2	111.1	118.2	123.9	118.1	117.2	105.2	96.13	111.2	121.9	150	176.5	115.8
0	167.3	129.4	193.5	147.6	163.3	154.9	157.3	135	157	157.7	172.5	152.4	155	125.4	130	120.6	121.5	129	125	141	130.3	128.3	111.5	131.4	131.8	114.5	107.8	113	143.3	116.8	104.6	124	121.8	141	122.9	108.4	117.7	129.5	143.4	121.9	133.9	108	102.5	113.4	84.16	116.4	114	103.6	109
0	148	167.2	157.2	164.8	198.8	158.2	167.1	126.9	153	126.2	135.4	158.3	136.7	136.4	105.5	145.6	132.4	93.74	134.6	119.6	NaN	NaN	NaN	NaN	NaN	NaN	NaN	NaN	NaN	NaN	NaN	NaN	NaN	NaN	NaN	NaN	NaN	NaN	NaN	NaN	NaN	NaN	NaN	NaN	NaN	NaN	NaN	NaN	NaN
239	130.3	196.7	206	175	161.8	142.1	181.3	154.7	142.4	134.4	152.1	115.3	97.97	140.1	139.7	173.4	102.3	117.4	125.3	146.2	146.2	146.8	131	168	128.5	139.3	120.1	230.1	711.4	839	719.3	775.9	740.9	844.9	675.4	745.9	784.1	971.6	610.9	427.9	340.6	256	206	217.8	239.6	226.5	216.3	188.5	206.9
240	213.9	231.7	203.2	189.4	188.7	190.3	196.3	153.2	139	183.5	158.3	134	147.4	143.5	145.5	111.1	162.5	105.9	123.1	139.1	116.3	162.5	129.4	111	143.6	133.6	145.9	129.1	113.1	148.9	117.6	136.4	111.6	121.2	133.6	125.8	144.9	107.9	153.1	102.7	124.6	141.1	127.1	111.3	155.5	128.5	141	124.1	129.1
0	172.2	167.6	163.6	119.7	112.6	NaN	NaN	NaN	NaN	NaN	NaN	NaN	NaN	NaN	NaN	NaN	NaN	NaN	NaN	NaN	NaN	NaN	NaN	NaN	NaN	NaN	NaN	NaN	NaN	NaN	NaN	NaN	NaN	NaN	NaN	NaN	NaN	NaN	NaN	NaN	NaN	NaN	NaN	NaN	NaN	NaN	NaN	NaN	NaN
0	194.4	166.5	144.3	195	131.2	141.2	115.4	141.7	151.2	143.2	162.4	172.1	136.6	155	140	169.7	116.8	158.9	177.6	176.2	125.6	113.7	105.6	146.7	120.7	137.7	133.1	98.34	116.3	121.8	127.3	124.4	151.4	159.3	153.8	135.4	122.7	106.9	99	86.79	109.4	137.5	108.2	136.9	126.2	132	137.5	128.7	144.4
241	133.5	193.1	147.5	166.1	163.5	125.3	121.6	129.6	149.3	104.9	117.7	83.85	105.7	138.1	122.5	122.4	148.5	157.8	149.8	129.3	128.2	141.5	123.1	126.6	364.8	573.4	528.2	518.5	548.3	426.5	363.6	530.9	559.8	457.1	473.3	443.9	268.6	232.1	184	195.7	171.7	181.1	182.6	169.5	139.5	124.9	129	132.6	142
0	164.8	170.2	164.7	127.4	189.6	139.8	189.6	148.3	159.8	115.6	121.1	144.1	147.7	132.3	130.7	146	179.8	141.7	104.5	130.5	139.8	154.8	163.4	99.74	153.5	122.8	131.1	135.9	108.6	113.8	116.6	121.6	96.59	115	139.6	114.5	145.4	102.2	125.2	105.3	126.2	112.1	135.2	124.8	138.1	132	119.6	100.2	118.4
0	211.2	180.4	137.2	107.2	144.9	137.7	119.1	99.24	126.3	102.9	162.9	158.6	122.6	134.5	113	139.2	118.9	87.99	138	108.9	98.62	106.4	96.8	124.2	85	84.26	108.9	102.9	139.2	132.6	118.1	122.2	103.2	99.44	91.73	103	140	163.9	120.7	106.4	115.9	94.86	108.6	74.14	94.6	123.5	92.9	92.19	95.74
0	208.9	224.4	172.4	168	196.9	176.8	174.3	169.8	165.8	189	169.4	170.2	151.8	142.3	164.2	207	174.7	163.5	157.9	169.9	173	142.4	147.8	181.8	154.8	187.6	132.9	141.1	142.8	165	144.8	158.7	134.6	136.1	162.1	152	163.6	175	160.9	141	157.4	192.8	145.7	152.5	169.3	133.2	155	191.7	142.4
0	177	167.1	109	156.2	137	192.5	142	126.3	144.5	144	139.6	180.3	173.9	135.6	132.2	130.8	157.1	123.8	156.2	133.4	110.7	128.3	181.8	177.8	176.3	113.8	140.3	163.9	166.9	137.8	138.4	119.9	148	134.3	143.1	118.4	156.9	163.6	145	106	135.9	151.5	138.3	121	111	131.5	128.7	104.9	114.5
0	273.5	249.8	181.3	208.6	206.8	193.8	161.7	183.3	197.9	169.2	193.3	138.9	159	180.2	161.4	144	154.9	144	149.1	152.5	129.9	169.1	135.6	151.6	163	121.2	144.5	135.7	136.2	149	127.3	131.2	129.4	114.4	148.5	150.6	133.3	112.1	123.5	139	120.3	138	101.3	136.8	137.7	146.2	125.2	111.1	106.6
0	219.5	206.5	202.1	218.8	196.4	219.3	264	270.1	206.3	160.2	201.1	187.3	195.6	213.3	206.8	186.5	177.8	243.6	213.6	222.4	198	209	195.1	189.7	173.5	178	186	168.5	184	208.6	174.9	256.8	194.5	180.1	214.3	168.9	163.5	215.8	150.9	159.1	195.9	192.8	205.2	205	209.3	187.3	181	168.8	180.7
0	135.7	165	166.2	137.5	117.9	151.4	173.8	177.8	172.5	160	143.9	129.9	126.3	156.1	158.1	154.1	121.4	145	147.6	135.7	178.4	147.3	136.4	111.6	153.7	133	116.8	179.8	106.2	99.87	104.1	121.7	119.4	131	124.8	169.5	124.5	120	145.7	134.6	136	97.92	160.5	136.6	91.15	110.5	120.8	112.3	128.3
0	NaN	NaN	NaN	NaN	NaN	NaN	NaN	NaN	NaN	NaN	NaN	NaN	NaN	NaN	NaN	NaN	NaN	NaN	NaN	NaN	NaN	NaN	NaN	NaN	NaN	NaN	NaN	NaN	NaN	NaN	NaN	NaN	NaN	NaN	NaN	NaN	NaN	NaN	NaN	NaN	NaN	NaN	NaN	NaN	NaN	NaN	NaN	NaN	NaN
0	176.5	142.7	133.5	191.4	170.9	153.9	129.4	130.2	122.4	155.4	132.1	115.7	144.5	122.1	148.6	129.5	108.6	148.1	133.1	145.4	166.6	146.6	131.1	125	145.9	159	157.3	172.1	139.8	130.8	148.6	131.2	130.6	129.9	113.6	109.3	140.3	142	153.4	115.1	145.2	121.6	117.6	131.1	140.6	142.9	124.4	129.7	149.1
0	NaN	NaN	NaN	NaN	NaN	NaN	NaN	NaN	NaN	NaN	NaN	NaN	NaN	NaN	NaN	NaN	NaN	NaN	NaN	NaN	NaN	NaN	NaN	NaN	NaN	NaN	NaN	NaN	NaN	NaN	NaN	NaN	NaN	NaN	NaN	NaN	NaN	NaN	NaN	NaN	NaN	NaN	NaN	NaN	NaN	NaN	NaN	NaN	NaN
0	180.9	192.4	175.1	225	174	186.3	157.9	164.3	185.9	140.8	172.5	147.6	150.8	177.8	161.4	142.7	134.8	147.7	142	129	133.3	109	120.7	130.4	142.7	102	125.8	151.2	101	120	140.2	124.4	130.7	123.5	118.5	117.2	125.7	146.8	107	148.7	135.5	142.5	97.27	110	137	113.8	126.5	105.6	117.2
0	180	176.8	158	172	166.5	206.5	155.2	145.8	123	123.4	171.1	158.7	160.9	126	138.9	127.7	123.3	132.7	146.5	115.1	123.7	155.6	149	153.7	156	158.7	138.4	142.5	132.3	164.5	134.5	177.5	177.4	130.6	125.8	153	144.7	103.1	141.4	117.8	127.1	132	132.6	133.3	171.4	130.9	134.4	109.2	151.6
0	159	114	152.2	147	134.2	109	102	178.3	111.5	167.3	117.5	NaN	NaN	NaN	NaN	NaN	NaN	NaN	NaN	NaN	NaN	NaN	NaN	NaN	NaN	NaN	NaN	NaN	NaN	NaN	NaN	NaN	NaN	NaN	NaN	NaN	NaN	NaN	NaN	NaN	NaN	NaN	NaN	NaN	NaN	NaN	NaN	NaN	NaN
0	195.9	215.4	204.8	181	207.4	190.7	191	170.7	156.6	182	165.9	120.2	184.2	186.3	126.8	160.3	169.2	147	139	179.5	139	139.8	133.5	122	147	145.7	118	157	153.7	151.8	139.5	145.2	132.5	163.2	147	163	143.3	152.6	115.5	142.1	165.3	132	139.8	156	165.8	146.7	124	138.8	131.1
0	156.9	218	193.9	198.8	175.6	185.1	148.9	151.5	138.2	170.6	210.8	175.7	131.5	141.1	168	173.6	161.1	176.8	157.8	127.9	166.2	167.5	130.6	161.9	110.7	148.9	168.1	126.1	130.5	134	151.7	138.8	139	112.4	104	125	140.7	134.4	155.5	152.1	132	127	109.5	130.9	140.1	149.8	121.3	117.8	135
0	128	114.3	110.2	91.9	124.2	112.3	83.5	116.2	154.3	131.5	153	137.7	NaN	NaN	NaN	NaN	NaN	NaN	NaN	NaN	NaN	NaN	NaN	NaN	NaN	NaN	NaN	NaN	NaN	NaN	NaN	NaN	NaN	NaN	NaN	NaN	NaN	NaN	NaN	NaN	NaN	NaN	NaN	NaN	NaN	NaN	NaN	NaN	NaN
0	160.9	125.9	138.8	159	180.6	154.1	118.5	160.8	172.3	135.3	110.9	131.1	NaN	NaN	NaN	NaN	NaN	NaN	NaN	NaN	NaN	NaN	NaN	NaN	NaN	NaN	NaN	NaN	NaN	NaN	NaN	NaN	NaN	NaN	NaN	NaN	NaN	NaN	NaN	NaN	NaN	NaN	NaN	NaN	NaN	NaN	NaN	NaN	NaN
0	204.5	185	271.7	161.6	211.1	190.1	217.2	185.2	191.2	191.1	237	200.7	175.6	206.1	205.8	206.3	201	178.5	181.6	189.5	189	226	165.8	166.4	221	205.8	265.5	232.2	203.8	203.6	177.8	185.6	227	228.3	183	232.9	178.2	204	208.7	233.8	202.3	201.6	254.6	221.5	193.6	204.9	202.4	244.5	211.6
0	NaN	NaN	NaN	NaN	NaN	NaN	NaN	NaN	NaN	NaN	NaN	NaN	NaN	NaN	NaN	NaN	NaN	NaN	NaN	NaN	NaN	NaN	NaN	NaN	NaN	NaN	NaN	NaN	NaN	NaN	NaN	NaN	NaN	NaN	NaN	NaN	NaN	NaN	NaN	NaN	NaN	NaN	NaN	NaN	NaN	NaN	NaN	NaN	NaN
0	NaN	NaN	NaN	NaN	NaN	NaN	NaN	NaN	NaN	NaN	NaN	NaN	NaN	NaN	NaN	NaN	NaN	NaN	NaN	NaN	NaN	NaN	NaN	NaN	NaN	NaN	NaN	NaN	NaN	NaN	NaN	NaN	NaN	NaN	NaN	NaN	NaN	NaN	NaN	NaN	NaN	NaN	NaN	NaN	NaN	NaN	NaN	NaN	NaN
0	163.5	117.2	164	117.5	102.7	125	83.41	121.9	129.3	105.3	102	119.3	130.5	121.7	141.2	138.9	133.8	126.5	118.6	134.7	163	114.2	102.1	95.99	106.2	104.1	102.2	129.6	114.5	105	118.1	122.3	130.3	129.6	110.1	95.56	93.69	106.4	160.8	112.1	123	124	101.5	121	112.5	151.2	140.8	122.3	115.7
0	126.9	167.4	132	129.6	138.6	184.5	128.7	179.8	154.9	151.2	119.8	143.3	154	150.5	104.7	141.9	119.1	137.4	91.7	108.1	151.1	105.6	133.5	102.7	164.4	148.8	122.4	101.5	114.4	120.5	91.38	119.3	107.2	116	107.6	100.1	97.21	90.72	149.7	87	122.9	164.7	94.28	97.23	108.8	143.1	97.31	115.1	107.2
242	170.1	150	199.3	194.6	190.6	158	158.6	119	154.7	173.9	153	175	164	132.7	152.2	172.5	177	149.7	138.7	177.8	166.1	178.8	144.8	156.7	139.3	109	216.9	578.9	828.7	827.2	NaN	NaN	NaN	NaN	NaN	NaN	NaN	NaN	NaN	NaN	NaN	NaN	NaN	NaN	NaN	NaN	NaN	NaN	NaN
0	125.6	202.5	142.5	146.5	129.1	161.5	130.1	162.5	183.4	135.2	159.9	125.8	166.3	133.4	174.6	120	127	107.4	122.4	162.2	131.2	108.5	126.9	126	124.1	122.9	134.6	97.45	137.3	145.8	120	119	119.6	101.2	120.7	132.5	112.9	95.35	143.1	119.6	98.68	102.7	143.5	116.7	117.5	120.8	110.1	134.1	122.3
243	161.4	171.1	155.8	214.4	158.7	185.7	200.8	161.3	190.2	119.7	166.3	143.6	166.9	132.7	163.1	166.6	151.5	153.5	135.8	149.9	157.9	188.3	151.9	189.1	143.3	162.9	142.6	173.6	141.2	148.9	122	153.3	124.7	151.4	120.7	132	119.6	136.2	141.9	159.4	160.6	120.5	120.1	99.08	101	165.7	786.7	820.5	842.2
244	144.4	148.4	167.5	164.9	160.6	119.3	133.5	108.7	110.2	161	116	125.7	157.6	125.2	127.3	121.8	156.5	139.8	116.5	109.1	136.6	150.5	129.4	120.5	92.94	88	161.1	137.6	116.5	102.6	115.1	113.7	101.7	107.4	138.3	78.21	125.1	117.9	115.2	117.6	92.13	137.8	88	111.1	120.8	136.7	98.88	141.5	88.68
0	129.5	136.7	130	101.5	169.4	98	124	148.2	131.5	NaN	NaN	NaN	NaN	NaN	NaN	NaN	NaN	NaN	NaN	NaN	NaN	NaN	NaN	NaN	NaN	NaN	NaN	NaN	NaN	NaN	NaN	NaN	NaN	NaN	NaN	NaN	NaN	NaN	NaN	NaN	NaN	NaN	NaN	NaN	NaN	NaN	NaN	NaN	NaN
0	242.2	214.8	257.9	228.3	221.5	247	245.6	224.5	202.5	244.4	256	281.9	286.5	281.6	267	257.4	252.5	235.7	229	306.5	252.7	290.5	218.7	265.1	263.3	262.8	249	248.3	283.6	197.5	206.5	271.8	274.6	261.7	306	242	270.5	229	237	250.3	208.3	299.5	225.5	257.8	183.5	181.4	211	212.5	236.5
0	138.5	181.4	179	164	170.3	152	176.2	193.7	181	151.5	140	184.5	153.3	168.1	149.8	156.7	214.9	170.9	149.4	135.9	130.7	130.2	135.1	159.9	171.1	176.9	143	143.8	166.2	179.3	141.9	143.9	151	160.5	147.7	175.3	225.8	185.3	222	208.6	193.1	216	315.5	269	383.9	410	448.1	520.4	579.9
0	195.9	227.8	242.4	224	186.3	193.4	186	209	187.3	211.9	167.2	178.4	171.7	177.4	146.9	170.3	159.9	168.3	174.5	170.8	170.3	203	216.8	183.6	198.8	196.3	170.3	171.5	183.9	198.7	162.6	193.8	175.9	193.6	232.7	177.2	179.8	187	155.6	208.9	117.4	163.3	157.2	153.3	151.2	179.8	166.6	160.1	159.3
0	NaN	NaN	NaN	NaN	NaN	NaN	NaN	NaN	NaN	NaN	NaN	NaN	NaN	NaN	NaN	NaN	NaN	NaN	NaN	NaN	NaN	NaN	NaN	NaN	NaN	NaN	NaN	NaN	NaN	NaN	NaN	NaN	NaN	NaN	NaN	NaN	NaN	NaN	NaN	NaN	NaN	NaN	NaN	NaN	NaN	NaN	NaN	NaN	NaN
0	137.7	139.8	86.59	153.6	138.4	99.14	125.3	133.2	100.7	106.5	84.88	103.9	101.4	119.9	144.4	133.1	74.97	117.4	119	106.5	98.44	91.81	94	98.31	96.23	116	114.3	91.88	89.99	74.8	109.2	85.17	81.06	130	92.94	87.55	105	78.07	86.43	88.77	89.5	90.99	83.65	99.3	97.5	112.8	119.7	NaN	NaN
0	134.6	163	166.8	110.5	153.4	173.4	163.9	140.6	162.1	121.5	94.86	124.6	143.8	159.4	117.8	158.1	138.7	158.4	132.2	127.5	144.2	147.9	124.3	136.8	138	135.9	132.9	139.2	129.7	129	143.8	121	128.6	125.4	109.7	132.5	151.5	128	108.4	142.8	88.3	102.5	100.7	97.33	117.1	100	91.49	133.1	101.6
245	188.4	148.5	131.4	131.8	197.3	142.5	178.9	150.9	150.5	171.9	144.5	131.9	143.8	128.8	148.5	131.9	155.1	144.2	154.3	128.4	123.4	128.4	116.3	139.3	126.6	131.3	123.6	86.99	109.3	135.8	114.6	151.2	141.7	127.9	109.2	96.5	112.6	88.85	135.1	114.6	120.5	122	138.4	133.5	157.1	135.7	344.5	512	514
0	NaN	NaN	NaN	NaN	NaN	NaN	NaN	NaN	NaN	NaN	NaN	NaN	NaN	NaN	NaN	NaN	NaN	NaN	NaN	NaN	NaN	NaN	NaN	NaN	NaN	NaN	NaN	NaN	NaN	NaN	NaN	NaN	NaN	NaN	NaN	NaN	NaN	NaN	NaN	NaN	NaN	NaN	NaN	NaN	NaN	NaN	NaN	NaN	NaN
0	110.3	81.58	123.8	112	100.8	110.2	123.9	140.5	144	95.5	82	NaN	NaN	NaN	NaN	NaN	NaN	NaN	NaN	NaN	NaN	NaN	NaN	NaN	NaN	NaN	NaN	NaN	NaN	NaN	NaN	NaN	NaN	NaN	NaN	NaN	NaN	NaN	NaN	NaN	NaN	NaN	NaN	NaN	NaN	NaN	NaN	NaN	NaN
0	125.4	137	136.4	123.3	169.1	101.7	112.4	112	142.6	134.5	91.55	105.4	105.6	88.18	115	100	115.6	89.51	107.9	107.7	94.5	97.25	96.91	94.34	98.52	83.92	120	98.63	112.5	133	84.77	128.1	88.04	76.41	NaN	NaN	NaN	NaN	NaN	NaN	NaN	NaN	NaN	NaN	NaN	NaN	NaN	NaN	NaN
0	255.5	248.6	266.2	265.3	286.8	251.6	271	239.2	261.7	261.2	217.7	244.7	244.1	241.1	311.7	284.6	168.6	228.4	202.1	239.9	181.3	254	276.2	244.8	280	236.1	264.2	242.3	227.6	255.2	222.7	242.3	245.6	277.7	239.2	281	274	231.7	229	229.1	226.9	273.1	302.3	228.2	280.3	256.2	251.1	294	253.8
0	156.4	123.6	111.2	128	130.2	119.1	153.6	128.7	150.7	124	134.7	98.48	129.5	103.3	131	130	124.4	102.1	126.4	123	128.7	132.4	151.7	149.5	128.2	149.6	159.3	115	111.5	121.5	150.3	121	143.6	131	141.3	131.6	103	153.5	129.7	143.5	131.8	110.8	135.7	132	140.1	133.2	119.1	132	129.3
0	122.4	119.2	149	131	139	114.9	132.5	100.2	126.5	133.8	106.8	139.5	127.2	110.5	157.1	87	126.5	129.9	129.6	137.7	112.6	132.5	149.3	92.6	124.5	136.7	163	122.8	118.8	97.18	111.8	137.8	135.8	105.6	106.6	133.8	122.4	103.6	114.5	134.1	128.4	91.89	116.8	107.9	101.8	106.5	101.9	90.3	110.6
0	202.2	131	NaN	NaN	NaN	NaN	NaN	NaN	NaN	NaN	NaN	NaN	NaN	NaN	NaN	NaN	NaN	NaN	NaN	NaN	NaN	NaN	NaN	NaN	NaN	NaN	NaN	NaN	NaN	NaN	NaN	NaN	NaN	NaN	NaN	NaN	NaN	NaN	NaN	NaN	NaN	NaN	NaN	NaN	NaN	NaN	NaN	NaN	NaN
246	236.5	218.2	209	193	182.7	200.5	200.3	223.2	201.4	202.6	207	201.9	197.3	168.6	199	189.2	216.6	207.8	184.6	205.2	218.9	191.3	226	164	204.7	204.6	207.3	178.1	194.7	242.2	211.9	229.4	250.7	207.8	254.1	187.4	189.9	225	167.4	194.8	203.3	231.2	167.3	165.5	166.8	211.8	182.7	175.3	167.2
0	149.3	163.9	144.8	181	131.4	125.4	168.6	164.3	155	167.8	197.4	149.5	145.6	160.3	210.6	135.9	159.4	153.1	151.1	146.3	152.4	146.4	152.3	110.3	113.2	139.2	133	105.7	139.1	144	152.2	135.4	112.1	157.8	114.9	136.2	151.6	133.7	128.7	123	126.2	129.8	145	130.5	150.5	143	130.2	147.7	117.3
247	160.5	165.1	189	215.9	177.8	196	186.3	178.1	162.5	128.8	143	150.3	126.3	163.4	174.4	189	151	120.4	124	161.9	131.2	190.5	158.2	158.5	163.6	149.5	162	173	169.5	199.9	174.6	218.9	186.5	208.8	197.7	150.5	161	156.3	137	136.2	174	138.4	146.7	171.8	196.8	153.1	174.7	180.2	154.4
0	166.9	142.4	249.5	164.4	177.2	150.7	187.7	172.5	159.1	135.8	145.2	153.8	167.8	151.9	176.1	174.5	170.1	195.5	181.5	186.9	189	124.4	169.8	136.5	143.6	159.8	153.5	195.5	168.9	191.2	185.5	151.5	131.4	117.4	141.9	141	166.7	172.2	137.1	143	131.2	142.3	155.6	157	186.1	144.1	172.2	175.5	141.6
0	156.6	179.9	123.4	182.6	121.2	174.5	146.7	143.9	129.7	130.6	125.3	135	119	133.1	118.4	136.5	150.3	144.3	100.6	108.4	121.7	137	131.5	114.9	124.5	96.7	135.1	95.05	117.7	110	148.1	132.3	135	147.7	142	138.7	124.5	135.5	136.6	131.3	156.4	NaN	NaN	NaN	NaN	NaN	NaN	NaN	NaN
0	192.1	177.6	138.6	158.4	160	153.2	160.6	132.1	128.7	117.2	138.3	154.2	154.8	129.2	125.1	123.3	171.3	128.1	113.3	145.6	129.1	116.6	124.6	151.9	167.1	121	114.1	150.9	144.5	166.2	137	127.8	149.4	132.7	137.5	123.9	121.8	97.22	136.2	154.6	153.4	128.3	178.6	157.6	159.8	151.6	135.7	157.4	168.4
248	208.4	203.7	226.8	210.5	235	226.4	214.6	212.8	201.9	157	201.6	212.6	202.5	209.4	247.1	216	217.1	198.7	196.4	217.6	186.6	196	166.1	177.4	193.8	210.5	187.6	205.5	190.3	183.7	219.2	188.9	225.6	211.3	214.5	198.4	214.6	231.1	211.1	201.2	185.6	207.6	233.1	206.7	192	212.5	244	202.9	224.9
249	147.7	181.7	162.5	176.7	118.1	145.6	138.6	132.3	133.1	132	136.5	128	145.9	159.5	183	142	158.4	157.1	153.4	154.4	178.7	159.3	152.7	158.1	173.8	159.8	155.9	147	180.3	135.5	160.9	152.8	154	163.7	126	152.7	155.7	150.8	130	184.4	161.5	159.7	160.1	108.7	148.4	163.9	134.6	121.2	119.3
0	225	237.5	239.5	230.5	231.4	211	236.2	198.8	192.9	203.5	168.9	177.4	215.9	260	176.9	209	191.9	200.5	166	144.3	188.1	186	169	178.5	199.6	167.2	187.7	174.7	201.5	205.8	138.8	169.5	186.3	165.9	193.9	152.1	186.7	184	180.2	162.7	160.5	139.7	158.7	150.6	163	155	177.2	156.3	182.2
0	118.6	156.3	154.2	156.6	155	175	146.7	121.7	142.3	163.1	139.9	134.4	128	154.7	176.1	146.4	140.3	125.8	113.4	173.1	105.9	120	139.8	123.9	145.1	122.9	125.1	116.1	144	122.2	138.4	138.6	144.9	121.5	141.9	135.1	131.9	115.4	118.8	120.9	137.4	133	151.4	138.8	122.5	155.1	111.8	141.4	137.1
250	163.3	169.7	160.7	163.4	161.2	176.1	162.1	159.8	159	180.2	127.4	185.2	170.5	209.4	148.9	152	149.4	167.8	169.4	170.6	149	172.9	142.7	152.7	211.3	135.4	131	134	660	694.1	531	639.6	576.6	637.8	712.1	565.2	617.9	735.4	609.6	557.4	599.3	644.6	828.1	900.8	884.1	808.6	880.7	836	964.4
251	355.5	500.1	416.7	471.2	460.6	478.8	452.8	380.9	353.5	473.7	487.8	328.5	195.2	208	205.9	161.2	155.5	133.3	156.1	150.1	130.9	157.1	142.9	160.1	136	142.5	166.3	126.6	154	131.3	139.1	114.8	168	145.6	143.5	147.5	102.2	137.4	145.5	155.7	130.9	163.7	156.5	163	115.5	152.7	151.2	107	131.1
0	NaN	NaN	NaN	NaN	NaN	NaN	NaN	NaN	NaN	NaN	NaN	NaN	NaN	NaN	NaN	NaN	NaN	NaN	NaN	NaN	NaN	NaN	NaN	NaN	NaN	NaN	NaN	NaN	NaN	NaN	NaN	NaN	NaN	NaN	NaN	NaN	NaN	NaN	NaN	NaN	NaN	NaN	NaN	NaN	NaN	NaN	NaN	NaN	NaN
0	156.9	169.3	177.6	170.4	156	164.4	170.8	159	132.3	150.9	136.2	165.8	145.4	187.8	121.9	131.2	132.9	172.2	137.8	103.6	132.4	117.7	121.9	148.7	135.6	161.4	159.2	131.3	86.9	138	128.2	167.3	160.7	140.2	115.8	158.7	116.9	101.5	162.5	129.2	132.9	148.7	162.5	118.5	100.6	135.1	131.5	143.2	102.9
0	178.2	209.2	165.5	160.1	144.2	134.6	113.2	155	148.7	142.1	93.68	149.3	156	118.8	144.7	153	138.7	151	121.9	131.7	145.3	133.5	123.3	138.3	107.3	150.5	149.3	129.3	111.8	92.58	119.3	144.6	103	138.8	97.85	147.5	142	123.6	134.1	137.2	118.5	128.8	95.94	146.5	141.8	125.4	151.3	118.4	122.2
0	119.5	113.2	140.4	94.22	121.1	137.8	125.2	111.8	117.8	125.5	140.7	105.1	103.7	135.4	100.3	128.7	121.5	133.6	118.4	108.7	97.14	111.9	87.59	111	108.4	96.42	89.69	75.05	111.6	83.85	96.75	98.53	103	115	128	84.52	100.6	101.2	97.71	85.47	118	110	100.4	87.59	107.2	116.4	94.48	92.88	103
0	186.8	207.4	222.3	231.8	192.8	197.5	164.1	143	199	175.3	215.2	173.7	142.3	127.7	141.5	128.4	143.1	144.2	159	191	134.9	144	172.7	NaN	NaN	NaN	NaN	NaN	NaN	NaN	NaN	NaN	NaN	NaN	NaN	NaN	NaN	NaN	NaN	NaN	NaN	NaN	NaN	NaN	NaN	NaN	NaN	NaN	NaN
0	212.8	168.7	196.4	204.6	162.8	157.3	189.5	190.2	187.1	181.3	152.5	187.7	189.7	191	163.3	164.3	167.9	188.9	177	132.1	158.1	175.2	219.9	131.8	138	168.1	182.2	188.3	175	164.4	194.6	191.9	152.3	180.1	140.3	182.7	167.6	167.9	116.8	140.3	137.8	128.3	183.6	162.7	164.1	160.4	188.3	169.1	143.1
252	211.1	188.3	198.8	141.5	222.3	189.9	174.6	165.8	173.6	201.4	173.7	168.4	154.8	147.7	150.4	195	179.6	177.3	183.3	169.1	188	196.4	212.7	175.5	167.4	183.1	198	155.7	173.1	128.2	212.6	171.8	168.1	157.6	160.4	171.7	161	170.8	141.1	139.5	172.2	154.1	163.7	199.6	181.5	172.1	167.7	144.6	168.3
253	172.2	174.3	188.4	176.1	162	204.5	178.5	191.8	189.6	191.7	165.7	218.2	151.8	112.9	165.4	173.7	193.9	202	203.9	197.4	163.9	198.3	161.5	159.4	127.5	138.4	207.4	151.8	190.5	152.3	173.4	172.9	182	151.4	163.7	140.4	156.3	165.2	168.7	163.2	139.4	152.6	142.2	138.8	139.9	160.4	149	152.8	129.4
254	178.5	163.4	114	156	214.4	144.6	117.7	131	149.3	112.7	157.1	157.9	148.2	145	145.6	132.1	142.8	115.8	167.9	128.6	170.5	109.9	110.9	139.8	115.9	121	130.5	143.3	128.9	159.2	151.5	151.6	145.3	133.9	182.3	152	141	103.1	139.1	159.1	154.9	132.7	133.1	120.2	164.4	129.5	147.4	150.8	140
0	250.2	201.1	198.6	231.2	245.9	241.7	229.9	175.5	197.1	234	240.4	219.1	235	235.8	207.7	174.7	190.5	178.6	212.4	236.3	206.2	157.6	198.5	141.8	161.6	180.4	167.9	194	184.8	164.5	165.2	180.8	177.8	193.9	NaN	NaN	NaN	NaN	NaN	NaN	NaN	NaN	NaN	NaN	NaN	NaN	NaN	NaN	NaN
0	208.1	204.7	241.8	216	190.6	188.7	159.3	146.4	157.6	234	159.1	195.7	195.5	173.9	212	163.5	225	164	174.6	156.6	154.3	182.5	167.3	177.5	183	165.3	217.7	167.9	198.3	201	203.1	220.7	235.6	229.1	229	188.2	209.1	192	200.3	174	218.9	187.5	168.4	167.3	179.1	145.4	183.1	158.2	180.6
255	180.4	169.9	166.2	199.6	145.4	176.3	161	196.8	141.3	175	218.8	175.9	181.5	151.7	182.1	173	172.2	208.9	207.6	165.6	202	571.3	645.2	642.2	662.1	663.2	640.7	610	683.2	738.1	505.3	364	320	496.2	319.7	278.6	249.5	218.9	234.5	225.4	222.5	182.5	244.3	172.5	232.6	139.3	177.7	149.3	171.8
256	189.1	193	155.5	199.9	190.3	158	149.9	184.7	125.5	138.8	142.4	150.1	174.5	163.4	173.6	139.3	182.3	202.5	159	115.6	142.8	141.3	109.3	153.6	146.6	129.4	146.1	178.7	167.5	154.6	160	134.1	130	133.1	130.5	114.1	128	121.5	139.2	145.1	118.6	146.1	117.7	159.5	114.1	123.3	124.5	137.7	135.5
0	217.2	185.6	224.9	207.3	256	226.3	216.8	222	256	239.7	229.4	231.1	201.7	231.4	188.5	208.8	230.6	201.4	192.1	239.6	200.7	201.1	218.7	226.5	189.7	228.8	196	172.4	198.5	169.2	167.2	199.2	154.5	205.3	187.7	189.2	159.8	198.4	152.9	167.5	221.5	184.4	178.9	152.8	186.4	170.4	193	164.3	170.5
257	127.3	113.3	165	173.7	175.1	168.7	184	127.1	151.1	158.5	149.8	153.2	169.8	219.1	141.5	149.9	128	160.5	145.3	196.4	182.7	154.5	160	146.6	174.7	178.7	180.5	147.1	146.6	143	154.8	163.2	152.1	140.6	178.5	156.3	161	147.6	179.6	136.8	177.5	136.6	129	153.7	141	204.5	141.2	177.9	203.8
0	378.3	324.3	465	367.9	399.3	437.7	335.5	311.3	225.9	262.8	281.8	277	242.6	212.9	213.4	221.5	208.8	192.4	198.8	175.7	200.8	217.2	165.7	193.3	172.3	185.3	189.2	218.1	174.9	174.7	165.7	142.3	200.1	160.3	227.3	190.2	186	181.7	166.2	177.3	169.8	169.9	201.9	138.8	171.5	170.8	160.5	189.7	159.5
0	189.1	148.7	151	183.3	128.4	128.4	122.2	133.9	155.4	115.9	155.9	162.8	194.8	178.8	148.5	147.5	136.4	141.9	158.2	142.2	151	147.7	153.8	154	152	145	150.1	162.1	157.6	129.2	137.8	149.5	171.3	165.8	128.9	129.2	102.6	112.1	129	128.4	132.7	85.5	132.1	122.5	174.4	125.1	151.2	127.7	128.3
258	127.4	133	134.9	163.2	121.5	185.8	134.5	207.6	144	110.3	155.2	131.2	126.7	100.3	126.3	150.5	149.7	110.3	127.7	140.5	122.7	126.5	151	118	131.1	153.3	198.9	135.3	119.4	128	148.5	108.1	148.6	95.46	120.8	144.8	112.1	114.4	172.9	120.6	103.7	135	119.9	124.2	131.8	95.01	108.5	111	125.8
259	150	131.5	139.7	128.8	102.3	140.6	118.2	118.6	169.5	164.3	95.9	129.1	100.7	98.86	111.5	86.32	106	143.9	136.5	119.3	89.5	98.25	116	94.11	206.2	96.06	78.61	129.8	71.45	107.3	128.5	77.44	131.5	137.3	118.8	89.44	107.7	107.4	94.32	105	91.18	109.7	102.8	107.5	82	85.1	113.3	79.07	123.4
260	188.1	166.4	179	149.2	163.8	129.4	177.1	161.5	166.7	189.2	191.6	146	170.6	176.8	168	219.8	164.5	173.9	197.4	207	160	138.5	188.5	156.7	179.7	171.5	152.9	151.5	127	144.1	118.9	134	149.6	127.6	130.7	134.6	174.1	140	174	167.7	133.9	149.1	160.2	149.9	169	174.8	160.5	132.2	130.9
0	351.5	280.5	250.4	262.4	225.2	229.4	246	143.8	222.4	246.5	211	237.4	180.1	207.5	236	171.9	152.6	222.6	192.2	181.4	160.9	208.1	152.3	163.8	190.7	169.1	169.3	172.8	194.1	177.9	183.9	198.4	183.1	186.1	205.9	162.6	198.7	183.4	148.2	160	169.9	162.8	175.4	202.5	187.5	231.4	187.6	149	157.1
0	125	179.5	156.2	138.6	183.3	153.8	172.4	191.8	NaN	NaN	NaN	NaN	NaN	NaN	NaN	NaN	NaN	NaN	NaN	NaN	NaN	NaN	NaN	NaN	NaN	NaN	NaN	NaN	NaN	NaN	NaN	NaN	NaN	NaN	NaN	NaN	NaN	NaN	NaN	NaN	NaN	NaN	NaN	NaN	NaN	NaN	NaN	NaN	NaN
0	321.3	300.4	282.6	261.9	237.1	238.4	207.2	238.2	243.7	244.1	267.6	232.5	239.7	270.4	246	249.2	241.4	256.7	248.1	237.7	205.4	207.5	246	193	254	251.5	188.6	237.8	250.6	276.1	235.9	228.4	225.6	218.6	243	234.2	236.8	239.7	211.7	195	186.6	180.7	159.2	213.8	169.9	125.1	160	169.7	161.6
0	120.5	219.5	137.4	165.9	222.9	177	161.9	141.7	174.7	203.3	174.6	131.9	106.4	133.6	136.7	126.7	143.3	156.4	122.9	146.3	141.3	131.9	146	136.3	147.6	126.2	158.1	131.8	138.4	127.2	110.1	99.5	133.7	111.5	96.5	113.9	110.7	134.5	115	145.3	127.3	131.3	120.3	104.7	100.5	111.5	123.8	148.4	126.1
0	190	219.6	219	180.8	255.8	205.8	207.5	225.5	196.5	203.5	200.4	215.3	182.6	221.6	183.3	198	196.8	159.3	196.4	197.9	148.7	188.8	220	778.5	860.6	881.6	814.8	755.1	658.1	586.2	239.6	226.9	205.8	235.3	214.2	207	254.2	207.9	177.5	208.9	209.1	166.7	179.9	176.6	167.4	165.9	184.5	169.8	201.5
0	234	210.5	201.4	225.4	252.8	226	207.2	212.6	214.2	237.5	185.2	248.8	204.9	228.2	184.7	198.9	188	238.5	193.6	202.6	175.9	211.8	206	209.5	192	255.7	202.5	155	201	172.1	190	185.5	239	195.3	207.8	172.5	159.7	179.5	212.8	173.2	200.8	213.2	171.8	179.1	165.4	155.4	161.4	142.3	161.3
0	136.3	151.9	155.3	178.9	149.4	124.5	145.7	119	111.5	143.3	146.3	151	136.7	119.2	156.7	125.7	145.6	111.8	120.2	134.7	142.8	123.3	123.7	107	116.1	156	118.8	101.6	118	98.16	124.3	98.74	95.45	101.3	110.2	128.9	110.7	115.2	113.4	113	121.1	173.1	105	139.5	125	136.3	102	115.5	125
261	180.3	151.8	173	167.2	196.1	147.9	211.1	162.9	149.4	180.7	206.2	164	165.8	170	162.6	182.8	432.5	631.4	661.4	727	706	694.1	618.1	674.9	490.3	622.8	646.8	634.7	707.4	682.7	670.4	545.1	588	423.8	289.5	289	273.1	279.3	192	172.6	155.5	185.5	165	222.2	181.2	177.5	128.7	169.4	171
0	110.6	130.9	144.6	135.4	114.4	141.7	106	134.2	127.5	91.17	106.5	85.5	116.6	148.2	103.7	109.5	119	116.6	115.6	100.9	106.4	108	122.9	114.6	102.2	94.12	127.8	136.7	113.3	89.4	110.8	116.9	85.5	104.4	99.07	114.9	101.6	102.8	112	107.9	127.3	119.3	81.97	95.19	120.1	113.3	84.34	117.9	115.9
262	264.8	257.1	294.5	333.3	304.2	310.9	331.3	314.7	240.2	283	283.8	307	311.8	270.7	285.2	308.8	301.1	294.9	324.4	287.2	307	315	295	290.5	325.6	304.2	272.6	264.6	234.3	259.5	223	234.9	247.6	251.9	271.2	291.8	264.9	266.2	274.8	289	346.5	324	263.6	253.3	257	188.3	222.1	185	222.1
0	127.5	148.7	165.6	159.3	159.6	183	131.4	122.5	160.5	180.6	159.9	134.8	116.2	167.3	120.6	127.6	138.4	151.2	179.2	125.6	167.1	129.4	155.6	141	166.4	139.5	150.4	155.6	147.5	140.2	131.3	131.7	157.6	154	139.9	137.1	143.1	126.5	134	116	158.5	120.5	113.5	133.9	107.9	116.1	104.5	114	105.5
0	174	162.6	191.8	141.4	166.4	172.7	133.5	151.6	NaN	NaN	NaN	NaN	NaN	NaN	NaN	NaN	NaN	NaN	NaN	NaN	NaN	NaN	NaN	NaN	NaN	NaN	NaN	NaN	NaN	NaN	NaN	NaN	NaN	NaN	NaN	NaN	NaN	NaN	NaN	NaN	NaN	NaN	NaN	NaN	NaN	NaN	NaN	NaN	NaN
0	119.9	129	145.4	129.5	140.9	123.3	143.4	145.7	158.4	132.8	170.4	171.6	108.3	143.1	157.8	131.8	152.4	135.3	145.2	162.8	132.8	133.1	179.5	128.3	122.9	163.5	129.9	128.5	132	126.8	144.7	129.4	108.2	157.8	117	125.9	117.2	161.3	137	141.8	114	115.7	138.8	124.4	149.5	136.2	114.8	135.7	96.79
263	165.5	180.9	138.5	155.4	167.2	133.7	152.9	150.5	154.5	142.4	177.9	154.5	120.3	156.9	136.7	155.4	160.5	131.8	125	153.4	143.1	147.6	144.1	148.4	140	133.7	147.9	129.9	109.4	144.7	155.4	143.2	107.8	161.9	139.1	158.4	123.9	164.6	137.5	110.4	112.3	147.1	144.8	115.8	138.1	151	138.8	115.6	111
0	199.4	182.7	205.4	185.7	213.9	204.6	175.2	156.6	173.3	200.5	219.4	162.5	195.5	212.3	187.8	454.6	659.5	607.1	579.3	630.6	560.5	598	499.5	532.2	623.2	544	472.5	409.8	366.9	327.5	322	286.4	258.8	285.4	296.7	241	271.8	249.3	223.9	205.5	170.7	191.4	160	157.2	158.9	145.6	164.4	151.5	149.8
0	243.7	283.7	205.8	199.3	230.3	193	177.1	196.4	192.1	654.7	812.1	774	777.6	723.2	660.4	650.4	506.7	671.9	714.2	587.6	627.7	574	451.4	541.5	342.5	368.3	661.7	354.3	324	313.9	251.5	272.8	256.3	226.5	208.8	196.2	215.6	177.7	212.4	222.3	267.4	166.5	180.6	222.1	237.2	NaN	NaN	NaN	NaN
0	123.4	132.8	128.8	112.5	148.7	129.8	161.1	134.8	123.5	131.2	147.6	125	151.6	132.1	133.3	106.3	128	170.4	90.21	137	154.3	150.5	146.5	107	115.3	117	156	123.8	105	143.5	89.62	118.5	128.1	104	120.6	124.5	103.9	83.81	105.7	98.43	146.1	99.65	113.9	124.4	119.7	112.3	110.7	120.9	134.7
264	300.3	397.6	282.4	239.6	300.8	256.8	285.3	264.8	270.1	266.9	231.1	257.6	307.1	698.8	736.3	714.7	646.1	731.2	748.5	496.9	582.6	541	613	537.2	548.4	NaN	NaN	NaN	NaN	NaN	NaN	NaN	NaN	NaN	NaN	NaN	NaN	NaN	NaN	NaN	NaN	NaN	NaN	NaN	NaN	NaN	NaN	NaN	NaN
0	139.6	160.5	138.3	154.4	92.29	121.8	165.4	155.8	117.7	139.5	137.2	119	125.2	137.2	136.8	127.3	145.7	129.1	108.2	120.6	118.5	132.3	145.5	123.5	149.2	152.5	125.9	163.1	147.1	132.1	143.5	112	153.7	110.7	97.06	121.5	139	125.5	101.7	130.8	104.6	112.2	120	132.1	124.5	119.2	152	109.4	112.4
0	184.7	161.5	140.6	197.2	173.5	174.1	131.4	157.3	178.7	149.9	131.5	157.9	124.7	114.3	155.1	114.2	143.8	144.9	157.1	169	120.3	140.6	134.2	113.1	146	161.8	175.5	141.3	135	113	137.5	137.7	127.8	151.8	132.9	125.2	167.3	179.6	137.9	133.5	134.9	133	139.1	116.5	162.5	140.6	126.8	145.9	169.5
265	191.2	181.2	156.5	178.5	138.2	147.5	143	167.7	137.2	148.9	162	130.7	140.6	159.9	177.5	162.5	134	138.6	143.8	105.3	143	101.6	151.9	133.1	108.5	144.9	156.2	115.4	146.7	124	129.9	111.8	104.8	146.1	109.4	140.5	140.6	181	131.9	120.3	160.4	120.4	153.1	120.1	112.2	123.2	117	113	113.8
266	300.9	258.7	254.1	305	297.7	257.4	280.3	278.9	264	266.2	222.5	213.9	242.1	258.3	219	226.3	249.4	207.4	229.5	233.8	245.4	212.9	233.6	228.4	253.7	195.5	228.8	204.9	207.7	201.9	208.5	225	181	213.3	260.8	194.3	211.1	186.9	194.7	200.5	233.9	200.3	206.8	213.8	195.2	203.8	200.7	186.9	229.1
267	237.1	215.1	229.4	235.2	237.4	201.9	190.5	229.4	205.1	229.6	214.8	229.9	193.5	205.7	174.3	197.5	152.9	222.1	224.7	200.3	215.8	230.5	185	211.3	177.2	214.6	226.2	193.7	186	240.3	198.8	202.6	195.9	229.6	168.7	203.2	191.2	187.4	212.6	142.6	208.4	183	254.6	196.2	167.9	181.6	174.4	187.6	204
0	135.5	156.1	140.4	163.1	159.5	169.7	151.9	147.5	148.1	159.6	170.7	135.9	151	160.2	166.5	163.7	161.4	135.7	176.6	171.1	153.2	167.1	141.2	130.8	128	139.4	189.5	157	128.8	162.4	161.2	135.2	173	151.9	137.4	137.1	186.4	149.5	144.6	122.7	167	147.9	161.6	127.6	166.5	158.1	93.83	152	120.8
0	187.5	152.1	161.5	198.3	185.4	158.8	179	174	131.7	162.9	160.9	130.8	183.8	150.2	144.8	177.1	613	717.2	724.4	679.5	532.2	625.3	549.1	690.8	428.4	279.2	269.2	243.5	291.5	212.1	181.5	189.9	211	169.4	180.4	161.2	191.2	185.4	150	162.1	181.3	157.9	137.3	145.9	164.8	191.2	170.6	137.6	103.5
268	156.4	197.3	229.8	177	189.1	201.6	199.7	208.4	199	195.4	210.5	162.1	241.5	172.1	212.9	177.2	151	210.5	218.1	168.9	181.4	185.5	180.9	170.4	171.6	166.2	159.5	206.5	173.2	212.9	190.5	215.1	138.8	179.9	160	119.8	142.1	175.6	211.6	196.9	207	175.4	156.4	143.5	183.6	172.9	203	176.9	185.6
0	165.3	176.5	182	217.6	197	177.2	176.2	171.1	170.6	156.1	170.3	159.8	166.9	198.5	183.8	199	190.3	185.8	180.8	199.5	167.8	194.5	206.8	167.3	154.5	190.2	200.7	211	179.5	198.6	195.1	200	179.4	178.6	195.8	341.1	849.3	930.8	870.6	898.7	875.4	896.5	786.8	842.1	854.3	918.9	915	834	615.9
269	182.9	186.5	146	218.8	191.6	199.8	187	159.3	179.5	179.2	205.1	145.7	163.8	174.8	129.7	190.2	150	196.1	151.9	150.5	171.5	187.4	177.6	177.9	181.7	172.4	169.3	196.7	166.6	157.9	165.1	169.3	172.4	211.7	195.1	160.7	176.3	170.7	145.1	194.9	166	165.2	186.5	150.2	145.9	176.9	155.5	181.2	184.1
270	134.7	137.9	133.3	141.6	146.8	146.2	115.4	147.5	121.6	120.6	108.7	136.8	148.9	125.9	126.2	126.4	138.5	144.3	108.4	149.7	144.7	171.2	119.7	134.6	119.4	132	105.5	137	152.9	127.4	99.19	164.5	102.7	114.1	147.5	165.2	140	125.9	113.2	94.17	124.3	115.3	146.3	111.3	123.3	113	140.5	116.9	130.7
0	114	111.5	NaN	NaN	NaN	NaN	NaN	NaN	NaN	NaN	NaN	NaN	NaN	NaN	NaN	NaN	NaN	NaN	NaN	NaN	NaN	NaN	NaN	NaN	NaN	NaN	NaN	NaN	NaN	NaN	NaN	NaN	NaN	NaN	NaN	NaN	NaN	NaN	NaN	NaN	NaN	NaN	NaN	NaN	NaN	NaN	NaN	NaN	NaN
0	120.9	88.05	116.5	119.9	144.1	131.7	116	131.6	NaN	NaN	NaN	NaN	NaN	NaN	NaN	NaN	NaN	NaN	NaN	NaN	NaN	NaN	NaN	NaN	NaN	NaN	NaN	NaN	NaN	NaN	NaN	NaN	NaN	NaN	NaN	NaN	NaN	NaN	NaN	NaN	NaN	NaN	NaN	NaN	NaN	NaN	NaN	NaN	NaN
0	169.4	146.7	142.2	151.8	163.3	133.3	131.3	131.2	140.3	121.6	159.7	212.9	643.3	613.3	650.4	631.2	566.6	614.5	613	562.3	571.1	499.8	561.5	579.7	738.3	580.4	463.4	282	251	232.1	201.3	144.2	182.3	168.2	143.3	175.1	151	148.2	163.5	194.4	134.3	139.2	157.5	138.1	161.4	152.9	128	143.9	163.4
0	208.5	218.5	213	132.7	172.8	188.6	185.9	177.6	177.2	182.8	210.3	212.3	169.2	148.4	213.3	171.1	188.2	175.8	162.3	196.3	143	163.1	154.2	156.3	164.5	191.9	145.5	156.1	144	158.3	144	132.2	149.8	173.1	182.4	136	179.4	176.1	135.6	142.8	142.2	162.1	161.8	163.5	132.7	172.8	125.1	152	133.6
0	171.5	171.2	170	124.8	122.9	164.5	164	132.2	109.2	130.5	174.5	137.9	174.5	133.5	124	185.2	116.2	139.5	140	126.4	143.5	116.7	152.9	154.4	147.3	103.3	134.1	110.6	124.6	104.2	126.9	114.5	103.8	109.2	158.2	127.2	118.8	140.1	100.8	102.3	116.7	138.8	110.8	123.2	108.3	133	116.7	106.3	135
0	177.4	196.6	158.8	159.1	166.5	143	175.8	174.7	202.5	190.9	160	165.4	156.8	166	149.1	135.5	167.5	147.8	147.8	129.2	163.6	154.7	167.9	176.9	150	154.1	157	147.3	109.9	126.1	170.8	150.8	191.9	176.5	172.7	133	168.5	165.8	115.1	136.1	143.3	133.7	169.2	159.9	121	134.5	142.3	141.4	143.2
0	190.4	173.9	215	181.4	220.4	176.2	166.5	196	174	153.8	171.5	147.5	178	177.5	184.5	837.2	1027	891	926	907	902.4	787.9	875.5	894.9	789.5	766.6	469.1	346.6	352.7	221.7	214.5	243.8	166.8	192.5	199.6	174.2	177.4	174	191	146.7	201.9	181.5	171.5	179.5	159.7	176	167	181.6	147.3
0	260.5	189	256.7	253.6	216.5	175.4	184.7	195.3	181.8	180.5	170.8	184.5	185.9	159	171.2	186.1	173	182	207	180.4	177	185	195.9	176.7	163.5	195.3	189	149.5	149.4	196.1	184.9	198.7	202.9	154	191.9	222	165.6	232.5	180.9	185.6	238.7	207.1	156.9	196	213	207.4	268.5	593.2	737.9
271	398.4	477.2	345.6	377	322.6	258.1	396.8	343.3	427.1	394.1	363.7	442.9	352.4	384.3	438.9	397	285.3	349.5	287.9	330.4	278.3	373	375.2	386.4	540	649.7	785.5	745.6	765	761.6	866.6	968.1	761.8	693.3	841.8	760.4	924	796.9	883.5	782.6	800.5	683.1	696.2	554	505.6	502.4	437	361.4	378.8
0	170.8	176.3	187.9	156.3	187	164.6	140.6	130.6	126.3	178.2	126	131.1	184.3	142.2	164.8	161.8	374.8	887.9	923.3	913.4	855.6	765.4	748.8	801	835.5	924.7	754.1	467.2	355.2	332.5	231.2	267.6	226.7	207.5	199.6	177.6	173.2	170.4	174.5	228.5	167.3	154.8	196.3	200.7	181.5	191.3	168.4	154.8	188.7
0	119.4	164.5	128.4	107.4	138.6	146.6	126.1	147.3	134.8	107.8	130.7	125.7	131.6	123.2	104.3	120.4	128.3	112.4	133.7	99.89	114.3	122.9	132.6	138.1	120	99.48	96.4	98.79	132.1	166.9	92.28	117.1	132	104.9	112.2	114.2	111.3	94.2	95.61	111.9	98.62	126.5	124	99.48	126.7	137.5	107.8	131.4	110.4
0	189.4	167.1	204.3	186.1	151.1	172.6	146.5	166.1	147.1	143.1	116.3	165	134.7	155	177	169.3	136.4	150	193	180.8	156	180.7	160.5	159.5	197.1	185.2	175.6	167.6	123.6	160.7	176.8	133.3	126.4	154.2	173	143.5	162.8	169.6	148.6	163.4	161.5	155.5	127	143.1	129.2	149.4	148	131	202
0	143	171.5	144.6	145.6	178.9	156	134.1	117.5	160.4	149.2	125.5	127.9	167.1	121.5	99.72	160.8	125.1	115.8	102.3	148.1	151.2	109.7	109	105.3	125.1	122.2	134.2	118.5	146.1	103.2	133.7	105.8	119.5	124.2	101.8	96.3	119.8	121.1	84.1	98.65	108.5	109.6	130	96.48	115.9	83.66	102.6	101.5	97.56
0	135	98.66	128.4	91.91	102.2	96.08	93.17	130.8	103.1	114.9	112.5	109.3	142.2	113.2	109.9	118.7	107.4	103.4	119.9	112.2	121.1	84.5	86.75	103.5	NaN	NaN	NaN	NaN	NaN	NaN	NaN	NaN	NaN	NaN	NaN	NaN	NaN	NaN	NaN	NaN	NaN	NaN	NaN	NaN	NaN	NaN	NaN	NaN	NaN
0	307.4	278.6	305.4	369.4	308.8	254.4	249.3	245.8	196.9	274	268.9	263	229.9	222	223.4	279.6	271.6	355.6	326.5	294	317.3	304.3	222	310.9	290.1	293.2	502.8	681.9	756.1	756	636.3	396.2	494	410.3	608	532.3	580	723.4	611.6	334.3	NaN	NaN	NaN	NaN	NaN	NaN	NaN	NaN	NaN
272	141	178	158.6	128.5	209.1	211.9	141.9	193.6	186.6	182.1	190.7	164.6	160.3	164.9	162.8	171.9	119.7	185.5	163.5	210.2	148.2	177.5	133.8	142.9	150.6	171.3	137	138.2	166.9	163	137	142.3	140.7	121	152.8	132.9	150.1	141.7	128	138.2	112.6	140.7	152.9	118.3	121.8	122.7	137.5	140.8	129.2
0	137.3	151.3	153.4	144.2	99.38	110.9	132	140.4	102.4	120.4	97.94	138.9	108.7	122.2	123.2	102	116.8	150.8	99.48	86.23	150.9	92.84	141.4	98.5	115.7	84.23	127.4	100.9	119.8	90.94	119.9	105.3	97.44	NaN	NaN	NaN	NaN	NaN	NaN	NaN	NaN	NaN	NaN	NaN	NaN	NaN	NaN	NaN	NaN
0	NaN	NaN	NaN	NaN	NaN	NaN	NaN	NaN	NaN	NaN	NaN	NaN	NaN	NaN	NaN	NaN	NaN	NaN	NaN	NaN	NaN	NaN	NaN	NaN	NaN	NaN	NaN	NaN	NaN	NaN	NaN	NaN	NaN	NaN	NaN	NaN	NaN	NaN	NaN	NaN	NaN	NaN	NaN	NaN	NaN	NaN	NaN	NaN	NaN
0	153	170.7	152.1	195.4	181.4	151	144.1	144.2	167.4	219.5	174.6	169.1	181.5	192.1	166.4	138.5	176.7	173.7	166	156.8	161.2	171	155	146.5	135.2	162.2	128.3	125.7	130.2	146.1	153.4	135	172.9	145	175.6	147.9	137	153.8	219	197.7	155.2	160.5	143.9	143.8	147.5	141.4	123.2	138.8	127.4
0	222.5	210	268.5	189	218	160.2	219.7	202	190.2	204.3	263.9	210.4	163.6	213.7	194.5	212.8	214.5	202.2	172.7	175.6	190.1	189.9	202.6	169.1	180.3	196.8	176.7	212.5	180.1	180	214	159.4	171	159.3	175.5	208	164.4	181.5	153	184.3	190.2	170.6	187	176.6	139	133.9	140	183.5	169.4
273	152.6	136.5	114	145.5	141.1	128.4	158.3	173	199.5	128.5	148.5	123	109.5	135	131.9	113.1	92.36	116.6	105.3	100.5	134.9	96.76	101.7	121.6	142.5	116.5	129.2	117.9	120.6	121.6	95.25	114.8	113.5	142.1	448.7	787	874	935.7	1059	1534	1874	1996	1744	1595	1583	1682	1563	1718	1528
274	242.5	293	250.6	183.4	216	263.9	241.4	199.2	258.9	231.5	188.2	209	202.5	216.4	202.7	191	174.7	228.5	181	187	183.3	169.1	159.6	146.5	219.5	190.7	176.7	155.1	166.3	229.7	206.5	183.1	166.7	211.5	203.1	179.6	175.4	161.8	174.5	206.1	171	174.8	199	177.5	211.9	166.9	190.6	138.6	193.2
0	129.9	203.8	150.9	196.1	169	147.4	155.4	153.9	167.7	144.2	140.7	150.3	140.2	125.3	143	148.4	142.9	134.5	154.6	135.6	143.3	150.3	135	122.1	136.6	134.8	166.6	112.9	145.3	134	171.6	107.1	154.6	169.3	149.9	147.4	115.6	190.4	149.9	100.7	193.8	140.8	145.7	100.8	152	149	151.8	127.9	167.5
0	188	161.5	124.3	176.8	184.4	159.5	155.6	139	135.2	154.1	106.9	156.6	163.6	150.3	142.5	161.7	192.2	143.3	130.3	148.4	159.9	163.4	100.3	125.1	112.6	139.4	104.7	112.5	149	118.7	165.5	153.2	144	137.2	139.7	122.4	126.2	103.1	117.7	145.6	143	135.4	134.5	147	129	115.3	142.4	118.2	137.8
0	215.5	300	207	241.4	177.7	237.9	220	230	195.5	207	203.6	196.4	180.5	214.3	150.4	182	146.4	180.2	127.5	163	156	149.6	145.7	141.1	159.3	195.2	153.1	185.6	201	123.9	122.7	155.2	148.5	160.7	128.9	121.9	143.6	159.6	116.6	131.7	151	147.7	149.8	152	120.5	119.8	152.4	140.9	121.9
0	267	253.2	233.2	280.9	325.4	282.5	243.4	262.1	257.6	244.8	232.5	246.5	242.3	201.8	206.5	181.8	218.1	166.2	184.7	163	158.6	139.1	155	172.7	173.2	190.5	194.7	173.4	153.7	217.3	201.1	187.8	206.3	186.2	175.7	176.2	189.1	147.5	149	158.7	155.9	149.4	133.5	197.3	142.6	171	144	143.4	160.1
0	151	199.8	179.7	165.4	151.1	156.8	150.5	130.5	157.2	137.5	149	144.3	127.7	171	156	169.5	124.9	152.3	195	114.5	125.5	152.2	178.5	115	162.6	119.2	163.8	141.2	162	102	130.7	123.2	134	130.5	185.5	182.4	152.4	147.3	144.9	142.9	137.5	133.6	141.3	133.7	139.2	159.4	157.9	157.2	145.3
275	153.3	149.4	178	164.6	164.1	195.5	158.2	136.4	165	135	140	110.5	157.5	132.9	161	145.9	105	134	131.4	208.2	137.1	124	113.9	126.4	145.6	109.4	137.3	141.7	152.2	113.6	120.3	146.7	255.1	984	992.3	969.6	1017	1094	1099	1027	1086	1123	1007	1264	1224	1451	1341	1295	1260
276	139.9	132.3	122.2	139.2	121	161.9	120.1	115.9	161	173.4	138.9	106.9	167	148	122.4	117.4	151.3	134.4	103.1	104.4	126.5	131.8	91.5	134	127.7	116	86.45	108.9	151.4	110.6	103.4	129.9	118.7	99.12	103.9	182.8	108.3	121.5	121.5	141.4	111.3	88.67	127.3	128.9	137	124	124.2	123.5	112.2
0	164.5	130.6	117.8	155.5	151.9	153.8	151.8	128	179.1	116.4	135.9	161.2	155.5	144.2	154.2	169.7	135.7	168.5	130.6	164.5	140.3	137.2	165.1	140.5	148.9	129.7	157.5	153.3	120.9	145.6	130	121.3	108.2	173.3	109.1	113.5	134	136.2	139.9	117.7	97.54	123.9	138.5	169.7	89.93	132	119.4	128.7	129.6
0	139.4	148.9	160.5	155.2	151.5	151.8	134.2	136.9	119	133.2	128.9	156.2	157.5	157.6	143.6	154	108.7	116.3	131.6	118	101	134.4	147	114.3	98.66	146.7	121.7	140.5	147	105.9	116	102.8	144	140.9	126.1	111.3	105.2	117.1	117.4	132.6	114.7	137.1	127.2	137.1	121.6	102.1	116.7	121.4	144.4
0	148	136.6	136.9	168.5	121.4	124	120.7	155.2	135.4	119.5	164.3	142.7	126.2	145.2	127.8	180.1	133.3	136.8	116.3	162.9	140.4	159.7	131.5	125.9	147.4	138.5	174.9	130.8	127.3	110.4	159.5	153	142	137.5	143.9	151.5	122.5	162.1	129.5	121	171.2	163.5	580.7	570.9	656.3	553.2	543.8	541.2	571.1
277	205.7	162.2	150.5	125.3	127	167.5	154.7	131.7	119.8	118.2	128.6	124.1	158.8	140.4	98.94	135.8	105.5	130.7	105	101	106.4	169.6	103.2	123.5	131.2	95.67	105.5	133.4	108.7	130	115	146.2	120.2	119.3	125.3	227.5	506.1	512	584.2	606	542	569.6	490.8	501.6	498.6	496.3	510.5	612.7	466.5
0	227.8	240.3	232.2	211.5	269.8	234.8	200.5	211	218.3	259	182.9	209.5	180.5	210.7	185.6	212.4	182	200	209.1	169.5	178	199.5	180.1	232.6	225.1	226.1	161.7	220	191.5	212.4	181	196.5	194.6	187.7	218.7	195.6	213	196.8	191.6	206.2	143	175.6	156.4	174.7	163.4	165.6	159.4	163.3	189.2
0	128	116.3	162.2	95.18	125.2	103	110.9	72.66	86.86	103	115.9	112.7	128.6	122	121.2	104.4	130.6	126.6	150.3	89.18	102.2	101.5	124	124.3	117.2	133	91.69	100.5	95.51	132.5	95.8	101.5	134	142.5	125.1	116.6	99	100.5	97.6	86.25	91.55	117.4	120.1	92.61	138.6	102.7	80.86	97.2	94.9
[truncated: 215 more columns]
