# Supplementary material for: Fractional killing arises from cell-to-cell variability in overcoming a caspase activity threshold
Source: Mol Syst Biol. 2015 May 7;11(5):803. doi: 10.15252/msb.20145584 (PMC4461398; doi:10.15252/msb.20145584)
Supplement: Supplementary file 3 [file msb0011-0803-sd3.zip › All_data/124_TRAIL (250 ngml) + FLIP-L overexpression_1/raw_fret.tsv]

Cell # (0 for discarded)	T=5min	T=10min	T=15min	T=20min	T=25min	T=30min	T=35min	T=40min	T=45min	T=50min	T=55min	T=60min	T=65min	T=70min	T=75min	T=80min	T=85min	T=90min	T=95min	T=100min	T=105min	T=110min	T=115min	T=120min	T=125min	T=130min	T=135min	T=140min	T=145min	T=150min	T=155min	T=160min	T=165min	T=170min	T=175min	T=180min	T=185min	T=190min	T=195min	T=200min	T=205min	T=210min	T=215min	T=220min	T=225min	T=230min	T=235min	T=240min	T=245min
0	1.614	1.564	1.572	1.549	1.585	1.326	1.743	1.319	1.859	2.251	NaN	NaN	NaN	NaN	NaN	NaN	NaN	NaN	NaN	NaN	NaN	NaN	NaN	NaN	NaN	NaN	NaN	NaN	NaN	NaN	NaN	NaN	NaN	NaN	NaN	NaN	NaN	NaN	NaN	NaN	NaN	NaN	NaN	NaN	NaN	NaN	NaN	NaN	NaN
1	1.431	1.396	1.361	1.339	1.427	1.373	1.461	1.409	1.418	1.427	1.439	1.435	1.458	1.46	1.46	1.516	1.544	1.541	1.511	1.563	1.56	1.478	1.541	1.599	1.585	1.558	1.579	1.588	1.604	1.611	1.674	1.676	1.654	1.651	1.61	1.612	1.63	1.695	1.664	1.662	1.642	1.635	1.659	1.637	1.717	1.683	1.663	1.677	1.663
0	1.539	1.515	NaN	NaN	NaN	NaN	NaN	NaN	NaN	NaN	NaN	NaN	NaN	NaN	NaN	NaN	NaN	NaN	NaN	NaN	NaN	NaN	NaN	NaN	NaN	NaN	NaN	NaN	NaN	NaN	NaN	NaN	NaN	NaN	NaN	NaN	NaN	NaN	NaN	NaN	NaN	NaN	NaN	NaN	NaN	NaN	NaN	NaN	NaN
2	1.422	1.409	1.401	1.368	1.398	1.406	1.438	1.433	1.43	1.441	1.487	1.437	1.456	1.472	1.473	1.518	1.591	1.558	1.549	1.522	1.539	1.48	1.553	1.554	1.531	1.597	1.534	1.564	1.544	1.573	1.641	1.596	1.657	1.621	1.592	1.582	1.644	1.692	1.636	1.647	1.628	1.611	1.67	1.639	1.699	1.674	1.633	1.637	1.68
0	1.411	1.461	1.374	1.404	1.421	1.43	1.443	1.502	1.482	1.453	1.425	1.404	1.373	1.529	1.485	1.445	1.498	1.571	1.424	1.455	1.599	1.611	1.493	1.535	1.56	1.694	1.425	1.727	1.736	1.583	1.566	1.52	1.552	1.688	1.546	1.499	1.611	1.539	1.51	1.614	1.619	1.614	1.687	1.582	1.63	1.618	1.576	1.568	1.588
0	1.387	1.395	1.392	1.401	1.388	1.375	1.402	1.397	1.398	1.381	1.396	1.403	1.402	1.419	1.408	1.396	1.461	1.432	1.42	1.424	NaN	NaN	NaN	NaN	NaN	NaN	NaN	NaN	NaN	NaN	NaN	NaN	NaN	NaN	NaN	NaN	NaN	NaN	NaN	NaN	NaN	NaN	NaN	NaN	NaN	NaN	NaN	NaN	NaN
0	NaN	NaN	NaN	NaN	NaN	NaN	NaN	NaN	NaN	NaN	NaN	NaN	NaN	NaN	NaN	NaN	NaN	NaN	NaN	NaN	NaN	NaN	NaN	NaN	NaN	NaN	NaN	NaN	NaN	NaN	NaN	NaN	NaN	NaN	NaN	NaN	NaN	NaN	NaN	NaN	NaN	NaN	NaN	NaN	NaN	NaN	NaN	NaN	NaN
3	1.416	1.37	1.569	1.405	1.446	1.296	1.438	1.265	1.49	1.509	1.426	1.363	1.393	1.471	1.461	1.513	1.582	1.521	1.472	1.434	1.558	1.428	1.601	1.745	1.721	1.425	1.562	1.741	1.481	1.633	1.674	1.568	1.624	1.583	1.701	1.576	1.707	1.635	1.61	1.688	1.654	1.705	1.769	1.68	1.739	1.689	1.622	1.664	1.719
0	1.454	1.368	1.44	1.406	1.412	1.359	1.424	1.33	1.45	1.474	1.415	1.382	1.422	1.402	1.443	1.501	1.614	1.53	1.517	1.413	1.505	1.477	1.58	1.709	1.574	1.422	1.519	1.601	1.519	1.649	1.574	1.547	1.645	1.563	1.688	1.577	1.649	1.584	1.583	1.703	1.611	1.61	1.737	1.649	1.7	1.649	1.632	1.682	1.659
0	1.367	1.381	1.363	1.376	1.374	1.367	1.392	1.374	1.39	1.379	1.397	1.395	1.391	1.4	1.405	1.404	1.442	1.439	1.426	1.439	1.451	1.432	1.445	1.449	1.446	1.469	1.448	1.456	1.481	1.474	1.475	1.494	1.477	1.502	1.496	1.505	1.506	1.522	1.52	1.537	1.537	1.548	1.548	1.553	1.567	1.552	1.559	1.557	1.595
0	1.374	1.386	1.361	NaN	NaN	NaN	NaN	NaN	NaN	NaN	NaN	NaN	NaN	NaN	NaN	NaN	NaN	NaN	NaN	NaN	NaN	NaN	NaN	NaN	NaN	NaN	NaN	NaN	NaN	NaN	NaN	NaN	NaN	NaN	NaN	NaN	NaN	NaN	NaN	NaN	NaN	NaN	NaN	NaN	NaN	NaN	NaN	NaN	NaN
4	1.439	1.376	1.389	1.344	1.409	1.371	1.459	1.39	1.444	1.427	1.428	1.421	1.419	1.444	1.455	1.482	1.527	1.503	1.494	1.509	1.53	1.448	1.552	1.563	1.503	1.573	1.523	1.559	1.546	1.568	1.619	1.603	1.632	1.611	1.593	1.566	1.63	1.66	1.639	1.603	1.586	1.581	1.587	1.588	1.689	1.622	1.597	1.621	1.631
0	1.422	1.382	1.46	1.371	1.424	1.368	1.406	1.338	1.443	1.418	1.429	1.399	1.403	1.43	1.466	1.474	1.526	1.505	1.467	1.472	1.519	1.457	1.536	1.624	1.541	1.49	1.552	1.583	1.544	1.599	1.618	1.57	1.663	1.59	1.637	1.586	1.67	1.624	1.63	1.681	1.621	1.616	1.711	1.676	1.737	1.665	1.648	1.71	1.695
0	1.399	1.374	1.342	1.391	1.435	1.377	1.375	1.388	1.4	1.356	1.367	1.422	1.413	1.409	1.355	1.398	1.433	1.449	1.411	1.436	1.453	1.437	1.525	1.485	1.466	1.482	1.51	1.517	1.558	1.542	1.554	1.554	1.503	1.564	1.533	1.57	1.594	1.572	1.583	1.572	1.591	1.586	1.596	1.611	1.606	1.634	1.597	1.614	1.653
0	1.516	1.281	1.826	NaN	NaN	NaN	NaN	NaN	NaN	NaN	NaN	NaN	NaN	NaN	NaN	NaN	NaN	NaN	NaN	NaN	NaN	NaN	NaN	NaN	NaN	NaN	NaN	NaN	NaN	NaN	NaN	NaN	NaN	NaN	NaN	NaN	NaN	NaN	NaN	NaN	NaN	NaN	NaN	NaN	NaN	NaN	NaN	NaN	NaN
0	1.425	1.375	1.372	1.389	1.502	1.375	1.423	1.404	1.46	1.406	1.433	1.519	1.495	1.519	1.501	1.516	1.575	1.658	1.596	1.634	1.667	1.708	1.763	1.75	1.764	1.82	1.842	1.905	1.981	1.95	1.966	2.028	1.931	2.025	2.011	2.049	2.164	2.049	2.142	2.122	2.14	2.175	2.103	2.17	2.152	2.203	2.142	2.195	2.199
0	1.414	1.373	1.409	1.372	1.385	1.341	1.427	1.345	1.424	1.445	1.423	1.417	1.454	1.438	1.463	1.484	1.529	1.498	1.491	1.483	1.508	1.473	1.518	1.575	1.55	1.522	1.53	1.56	1.528	1.583	1.58	1.582	1.619	1.578	1.596	1.57	1.626	1.595	1.6	1.65	1.64	1.611	1.665	1.615	1.68	1.647	1.636	1.667	1.666
0	1.436	1.387	1.418	1.323	1.365	1.353	1.459	1.377	1.429	1.4	1.392	1.421	1.409	1.45	1.382	1.431	1.459	1.461	1.405	1.461	1.458	1.399	1.457	1.474	1.422	1.474	1.465	1.477	1.427	1.5	1.538	1.541	1.505	1.513	1.542	1.468	1.537	1.561	1.543	1.55	1.531	1.493	1.522	1.512	1.631	1.53	1.529	1.539	1.543
0	1.4	1.383	1.421	1.38	1.395	1.334	1.388	1.329	1.448	1.451	1.419	1.427	1.445	1.464	1.486	1.503	1.54	1.524	1.486	1.491	1.552	1.508	1.559	1.622	1.593	1.52	1.563	1.618	1.59	1.639	1.634	1.624	1.669	1.633	1.663	1.613	1.66	1.629	1.647	1.676	1.67	1.65	1.732	1.655	1.707	1.69	1.702	1.703	1.703
0	NaN	NaN	NaN	NaN	NaN	NaN	NaN	NaN	NaN	NaN	NaN	NaN	NaN	NaN	NaN	NaN	NaN	NaN	NaN	NaN	NaN	NaN	NaN	NaN	NaN	NaN	NaN	NaN	NaN	NaN	NaN	NaN	NaN	NaN	NaN	NaN	NaN	NaN	NaN	NaN	NaN	NaN	NaN	NaN	NaN	NaN	NaN	NaN	NaN
0	1.366	1.395	1.412	1.368	1.373	1.37	1.399	1.412	1.422	1.417	1.387	1.425	1.45	1.439	1.423	1.401	1.462	1.479	1.471	1.524	1.539	1.522	1.519	1.519	1.518	1.557	1.573	1.556	1.549	1.598	1.601	1.596	1.597	1.641	1.579	1.622	1.585	1.633	1.677	1.628	1.741	1.642	1.686	1.635	1.661	1.662	1.71	1.688	1.694
5	1.46	1.407	1.376	1.401	1.453	1.382	1.447	1.422	1.467	1.438	1.461	1.544	1.511	1.56	1.535	1.584	1.603	1.721	1.694	1.734	1.77	1.804	1.864	1.879	1.867	1.935	2	2.028	2.127	2.123	2.132	2.151	2.168	2.2	2.196	2.232	2.249	2.235	2.246	2.267	2.255	2.238	2.244	2.205	2.238	2.228	2.224	2.276	2.258
0	1.419	1.38	1.371	1.4	1.444	1.369	1.388	1.408	1.432	1.356	1.374	1.444	1.416	1.444	1.403	1.417	1.45	1.456	1.449	1.445	1.472	1.461	1.507	1.481	1.493	1.501	1.498	1.52	1.561	1.551	1.505	1.561	1.506	1.553	1.52	1.572	1.571	1.539	1.567	1.589	1.587	1.576	1.613	1.577	1.599	1.612	1.589	1.623	1.641
0	1.425	1.397	1.406	1.377	1.418	1.376	1.442	1.384	1.459	1.466	1.415	1.473	1.489	1.483	1.502	1.521	1.578	1.605	1.541	1.578	1.646	1.549	1.638	1.678	1.655	1.657	1.687	1.645	1.684	1.723	1.743	1.779	1.709	1.734	1.746	1.713	1.764	1.754	1.757	1.778	1.77	1.748	1.799	1.788	1.846	1.804	1.785	1.844	1.811
0	1.459	1.346	1.365	1.341	1.377	1.356	1.424	1.373	1.417	1.395	1.381	1.434	1.437	1.414	1.395	1.418	1.443	1.448	1.439	1.5	1.461	1.418	1.455	1.496	1.461	1.512	1.468	1.452	1.476	1.512	1.537	1.519	1.527	1.56	1.525	1.516	1.548	1.572	1.544	1.539	1.549	1.564	1.533	1.551	1.639	1.58	1.538	1.592	1.599
0	1.367	1.368	1.363	1.366	1.393	1.34	1.365	1.37	1.418	1.394	1.417	1.44	1.407	1.443	1.421	1.441	1.467	1.481	1.465	1.492	1.509	1.515	1.536	1.543	1.539	1.569	1.57	1.589	1.63	1.634	1.624	1.634	1.628	1.647	1.647	1.704	1.697	1.682	1.711	1.728	1.734	1.728	1.748	1.722	1.729	1.75	1.73	1.788	1.774
0	1.39	1.4	1.412	1.395	1.38	1.37	1.398	1.408	1.421	1.42	1.365	1.437	1.446	1.434	1.434	1.417	1.462	1.472	1.445	1.508	1.53	1.501	1.49	1.501	1.506	1.545	1.559	1.536	1.552	1.591	1.575	1.577	1.557	1.632	1.549	1.59	1.578	1.58	1.608	1.593	1.676	1.613	1.631	1.608	1.634	1.617	1.666	1.656	1.654
0	1.354	1.381	1.367	1.386	1.384	1.377	1.438	1.359	1.416	1.413	1.44	1.43	1.453	1.442	1.481	1.491	1.536	1.512	1.505	1.527	1.583	1.593	1.554	1.608	1.626	1.635	1.656	1.683	1.759	1.705	1.749	1.764	1.742	1.747	1.803	1.85	1.866	1.866	1.866	1.912	1.9	1.918	1.926	1.909	1.928	1.972	2.002	2.017	2.007
0	1.415	1.38	1.405	1.385	1.362	1.394	1.426	1.383	1.447	1.409	1.404	1.445	1.471	1.448	1.449	1.422	1.477	1.518	1.481	1.547	1.581	1.567	1.543	1.563	1.527	1.582	1.593	1.572	1.612	1.639	1.671	1.63	1.603	1.676	1.625	1.642	1.625	1.657	1.676	1.677	1.749	1.685	1.716	1.671	1.694	1.739	1.714	1.721	1.717
0	1.461	1.393	1.436	1.373	1.426	1.416	1.43	1.408	1.44	1.445	1.409	1.451	1.461	1.427	1.481	1.449	1.503	1.515	1.466	1.496	1.525	1.445	1.471	1.547	1.476	1.515	1.514	1.501	1.502	1.565	1.57	1.544	1.525	1.55	1.571	1.509	1.559	1.563	1.556	1.574	1.539	1.57	1.576	1.618	1.65	1.591	1.573	1.623	1.589
0	1.435	1.387	1.371	1.36	1.41	1.374	1.4	1.4	1.428	1.38	1.404	1.447	1.42	1.46	1.399	1.443	1.452	1.461	1.454	1.478	1.472	1.46	1.518	1.473	1.476	1.51	1.483	1.546	1.555	1.542	1.501	NaN	NaN	NaN	NaN	NaN	NaN	NaN	NaN	NaN	NaN	NaN	NaN	NaN	NaN	NaN	NaN	NaN	NaN
0	1.41	1.356	1.374	1.379	1.404	1.376	1.41	1.42	1.435	1.419	1.43	1.48	1.459	1.48	1.469	1.488	1.521	1.542	1.528	1.537	1.566	1.558	1.602	1.589	1.591	1.618	1.621	1.639	1.652	1.665	1.631	1.691	1.648	1.651	1.675	1.704	1.703	1.693	1.708	1.716	1.736	1.719	1.712	1.697	1.695	1.725	1.705	1.755	1.758
0	1.412	NaN	NaN	NaN	NaN	NaN	NaN	NaN	NaN	NaN	NaN	NaN	NaN	NaN	NaN	NaN	NaN	NaN	NaN	NaN	NaN	NaN	NaN	NaN	NaN	NaN	NaN	NaN	NaN	NaN	NaN	NaN	NaN	NaN	NaN	NaN	NaN	NaN	NaN	NaN	NaN	NaN	NaN	NaN	NaN	NaN	NaN	NaN	NaN
0	1.398	1.393	1.388	1.383	1.374	1.413	1.433	1.39	1.445	1.464	1.424	1.448	1.491	1.462	1.498	1.521	1.543	1.53	1.499	1.559	1.591	1.535	1.594	1.581	1.628	1.611	1.61	1.608	1.611	1.653	1.681	1.691	1.652	1.71	1.679	1.642	1.71	1.688	1.696	1.708	1.742	1.719	1.768	1.73	1.783	1.758	1.754	1.813	1.769
6	1.427	1.36	1.376	1.362	1.382	1.361	1.381	1.374	1.403	1.369	1.359	1.408	1.392	1.408	1.391	1.394	1.426	1.427	1.419	1.425	1.432	1.428	1.451	1.453	1.432	1.456	1.449	1.486	1.498	1.518	1.469	1.499	1.477	1.472	1.471	1.524	1.517	1.491	1.504	1.538	1.512	1.516	1.559	1.504	1.497	1.528	1.516	1.533	1.554
0	1.401	1.363	1.373	1.369	1.385	1.379	1.385	1.38	1.386	1.379	1.352	1.407	1.378	1.393	1.395	1.38	1.401	1.428	1.397	1.426	1.456	1.427	1.439	1.44	1.421	1.459	1.454	1.464	1.469	1.5	1.467	1.49	1.46	1.487	1.462	1.491	1.48	1.48	1.505	1.503	1.535	1.515	1.54	1.489	1.498	1.517	1.526	1.535	1.531
0	1.47	1.424	1.437	1.393	1.414	1.41	1.465	1.463	1.461	1.419	1.42	1.446	1.443	1.423	1.414	1.474	1.465	1.457	1.449	1.461	1.479	1.46	1.482	1.486	1.488	1.504	1.469	1.45	1.528	1.508	1.515	1.546	1.513	1.553	1.533	1.526	1.561	1.524	1.528	1.542	1.549	1.524	1.544	1.56	1.608	1.56	1.526	1.601	1.564
0	1.382	1.401	1.429	1.367	1.405	1.407	1.401	1.405	1.431	1.407	1.384	1.407	1.459	1.422	1.447	1.395	1.456	1.452	1.438	1.491	1.516	1.505	1.483	1.493	1.502	1.51	1.542	1.54	1.564	1.574	1.585	1.596	1.53	1.592	1.57	1.578	1.564	1.583	1.621	1.599	1.675	1.623	1.667	1.605	1.638	1.636	1.672	1.664	1.669
0	NaN	NaN	NaN	NaN	NaN	NaN	NaN	NaN	NaN	NaN	NaN	NaN	NaN	NaN	NaN	NaN	NaN	NaN	NaN	NaN	NaN	NaN	NaN	NaN	NaN	NaN	NaN	NaN	NaN	NaN	NaN	NaN	NaN	NaN	NaN	NaN	NaN	NaN	NaN	NaN	NaN	NaN	NaN	NaN	NaN	NaN	NaN	NaN	NaN
0	1.535	1.463	1.47	1.405	1.44	1.462	1.543	1.453	1.473	1.53	1.448	1.54	1.526	1.477	1.472	1.524	1.544	1.525	1.522	1.59	1.648	1.546	1.566	1.605	1.571	1.641	1.615	1.568	1.597	1.645	1.614	1.682	1.638	1.738	1.686	1.546	1.715	1.704	1.712	1.746	1.732	1.686	1.742	1.78	1.838	1.719	1.659	1.802	1.724
0	1.395	1.474	1.322	1.464	1.486	1.335	1.402	1.433	1.527	1.489	1.499	1.515	1.443	1.487	1.6	1.634	1.603	1.736	1.67	1.807	1.799	1.799	1.741	1.848	1.948	1.967	1.892	1.851	2.068	1.875	1.853	1.974	2.009	1.951	2.022	2.123	2.043	2.041	2.063	2.093	2.078	2.158	2.145	2.147	2.187	2.128	2.151	2.219	2.182
0	1.408	1.393	1.38	1.394	1.409	1.357	1.405	1.394	1.422	1.44	1.447	1.447	1.48	1.476	1.548	1.477	1.475	1.527	1.515	1.515	1.592	1.452	1.608	1.551	1.582	1.613	1.56	1.555	1.592	1.574	1.67	1.708	1.627	1.607	1.636	1.626	1.62	1.601	1.642	1.714	1.694	1.653	1.748	1.67	1.747	1.727	1.737	1.749	1.648
7	1.433	1.428	1.403	1.368	1.385	1.393	1.435	1.417	1.448	1.477	1.406	1.481	1.501	1.444	1.514	1.49	1.489	1.537	1.468	1.504	1.579	1.472	1.573	1.575	1.566	1.565	1.567	1.527	1.581	1.552	1.629	1.679	1.604	1.633	1.635	1.589	1.649	1.62	1.657	1.659	1.663	1.648	1.672	1.693	1.734	1.738	1.681	1.716	1.648
8	1.375	1.392	1.371	1.391	1.393	1.404	1.432	1.366	1.426	1.423	1.434	1.413	1.455	1.439	1.458	1.47	1.512	1.491	1.468	1.493	1.513	1.506	1.506	1.508	1.546	1.541	1.553	1.553	1.596	1.545	1.592	1.595	1.58	1.569	1.599	1.624	1.633	1.614	1.607	1.645	1.648	1.65	1.639	1.626	1.648	1.664	1.666	1.684	1.685
0	1.385	1.378	1.37	1.367	1.375	1.35	1.375	1.364	1.38	1.374	1.394	1.394	1.381	1.402	1.378	1.398	1.402	1.408	1.397	1.425	1.436	1.41	1.435	1.422	1.436	1.46	1.442	1.447	1.469	1.469	1.462	1.472	1.458	1.463	1.47	1.492	1.499	1.479	1.489	1.515	1.504	1.513	1.507	1.496	1.494	1.507	1.505	1.536	1.522
0	1.435	1.396	1.393	1.384	1.411	1.363	1.406	1.416	1.41	1.404	1.411	1.455	1.428	1.474	1.451	1.461	1.493	1.491	NaN	NaN	NaN	NaN	NaN	NaN	NaN	NaN	NaN	NaN	NaN	NaN	NaN	NaN	NaN	NaN	NaN	NaN	NaN	NaN	NaN	NaN	NaN	NaN	NaN	NaN	NaN	NaN	NaN	NaN	NaN
0	1.597	1.505	1.443	1.47	1.501	1.532	1.522	1.51	1.544	1.509	NaN	NaN	NaN	NaN	NaN	NaN	NaN	NaN	NaN	NaN	NaN	NaN	NaN	NaN	NaN	NaN	NaN	NaN	NaN	NaN	NaN	NaN	NaN	NaN	NaN	NaN	NaN	NaN	NaN	NaN	NaN	NaN	NaN	NaN	NaN	NaN	NaN	NaN	NaN
0	1.402	1.393	1.392	1.379	1.398	1.384	1.396	1.414	1.455	1.416	1.401	1.434	1.429	1.447	1.409	1.442	1.449	1.496	1.45	1.49	1.487	1.486	1.523	1.471	1.494	1.521	1.496	1.565	1.566	1.603	1.533	1.55	1.551	1.526	1.561	1.572	1.609	1.568	1.573	1.619	1.619	1.591	1.643	1.593	1.573	1.612	1.611	1.631	1.655
9	1.402	1.47	1.475	1.385	1.401	1.448	1.497	1.395	1.568	1.539	1.686	1.505	1.473	1.558	1.613	1.648	1.732	1.647	1.582	1.727	1.712	1.749	1.604	1.762	1.833	1.824	1.818	1.823	2.061	1.726	1.962	1.8	1.845	1.783	1.804	1.892	2.05	1.853	1.827	1.958	1.93	1.972	1.912	2.006	2.047	1.897	1.91	2.015	2.032
0	1.517	1.458	1.419	1.422	1.454	1.441	1.465	1.464	1.506	1.501	1.468	1.504	1.486	1.477	NaN	NaN	NaN	NaN	NaN	NaN	NaN	NaN	NaN	NaN	NaN	NaN	NaN	NaN	NaN	NaN	NaN	NaN	NaN	NaN	NaN	NaN	NaN	NaN	NaN	NaN	NaN	NaN	NaN	NaN	NaN	NaN	NaN	NaN	NaN
10	1.443	1.448	1.459	1.478	1.379	1.487	1.534	1.392	1.464	1.538	1.568	1.521	1.611	1.5	1.557	1.61	1.654	1.607	1.544	1.566	1.63	1.678	1.618	1.594	1.702	1.648	1.704	1.661	1.787	1.681	1.692	1.679	1.759	1.628	1.742	1.728	1.805	1.73	1.714	1.766	1.815	1.785	1.826	1.817	1.838	1.828	1.767	1.873	1.88
0	1.459	1.437	1.544	1.402	1.491	1.508	1.517	1.475	1.556	1.588	1.427	1.57	1.532	1.486	1.504	1.437	1.504	1.494	1.496	1.574	1.69	1.588	1.469	1.559	1.537	1.581	1.592	1.603	1.601	1.62	1.621	1.629	1.586	1.603	1.63	1.591	1.651	1.694	1.697	1.604	1.775	1.66	1.767	1.614	1.639	1.66	1.749	1.762	1.758
0	1.397	1.376	1.391	1.357	1.406	1.398	1.418	1.431	1.433	1.445	1.456	1.475	1.468	1.499	1.495	1.508	1.526	1.57	1.56	1.589	1.613	1.589	1.605	1.603	1.613	1.665	1.639	1.703	1.703	1.76	1.683	1.74	1.701	1.744	1.712	1.757	1.764	1.75	1.765	1.789	1.792	1.804	1.814	1.772	1.785	1.806	1.8	1.858	1.85
0	1.551	1.658	1.484	1.404	1.45	NaN	NaN	NaN	NaN	NaN	NaN	NaN	NaN	NaN	NaN	NaN	NaN	NaN	NaN	NaN	NaN	NaN	NaN	NaN	NaN	NaN	NaN	NaN	NaN	NaN	NaN	NaN	NaN	NaN	NaN	NaN	NaN	NaN	NaN	NaN	NaN	NaN	NaN	NaN	NaN	NaN	NaN	NaN	NaN
11	1.43	1.395	1.364	1.37	1.399	1.377	1.402	1.417	1.419	1.409	1.437	1.464	1.426	1.465	1.461	1.482	1.49	1.504	1.522	1.524	1.543	1.517	1.571	1.528	1.556	1.576	1.562	1.607	1.615	1.659	1.547	1.613	1.634	1.578	1.607	1.676	1.643	1.606	1.647	1.699	1.696	1.641	1.702	1.653	1.631	1.662	1.639	1.709	1.713
12	1.395	1.367	1.361	1.373	1.377	1.358	1.387	1.388	1.401	1.392	1.401	1.411	1.395	1.419	1.405	1.418	1.444	1.446	1.424	1.447	1.468	1.438	1.454	1.461	1.465	1.477	1.461	1.482	1.49	1.504	1.48	1.512	1.501	1.508	1.521	1.528	1.536	1.509	1.532	1.55	1.567	1.537	1.534	1.541	1.528	1.57	1.539	1.582	1.567
0	NaN	NaN	NaN	NaN	NaN	NaN	NaN	NaN	NaN	NaN	NaN	NaN	NaN	NaN	NaN	NaN	NaN	NaN	NaN	NaN	NaN	NaN	NaN	NaN	NaN	NaN	NaN	NaN	NaN	NaN	NaN	NaN	NaN	NaN	NaN	NaN	NaN	NaN	NaN	NaN	NaN	NaN	NaN	NaN	NaN	NaN	NaN	NaN	NaN
0	NaN	NaN	NaN	NaN	NaN	NaN	NaN	NaN	NaN	NaN	NaN	NaN	NaN	NaN	NaN	NaN	NaN	NaN	NaN	NaN	NaN	NaN	NaN	NaN	NaN	NaN	NaN	NaN	NaN	NaN	NaN	NaN	NaN	NaN	NaN	NaN	NaN	NaN	NaN	NaN	NaN	NaN	NaN	NaN	NaN	NaN	NaN	NaN	NaN
0	1.529	1.479	1.436	1.464	1.466	1.447	1.486	1.475	1.49	1.484	1.464	1.53	1.549	1.493	1.556	1.527	1.536	1.591	1.548	1.595	1.634	1.535	1.641	1.623	1.605	1.65	1.608	1.586	1.644	1.664	1.694	1.763	1.649	1.705	1.715	1.668	1.682	1.702	1.742	1.816	1.736	1.815	1.786	1.769	1.83	1.795	1.764	1.828	1.758
0	NaN	NaN	NaN	NaN	NaN	NaN	NaN	NaN	NaN	NaN	NaN	NaN	NaN	NaN	NaN	NaN	NaN	NaN	NaN	NaN	NaN	NaN	NaN	NaN	NaN	NaN	NaN	NaN	NaN	NaN	NaN	NaN	NaN	NaN	NaN	NaN	NaN	NaN	NaN	NaN	NaN	NaN	NaN	NaN	NaN	NaN	NaN	NaN	NaN
0	NaN	NaN	NaN	NaN	NaN	NaN	NaN	NaN	NaN	NaN	NaN	NaN	NaN	NaN	NaN	NaN	NaN	NaN	NaN	NaN	NaN	NaN	NaN	NaN	NaN	NaN	NaN	NaN	NaN	NaN	NaN	NaN	NaN	NaN	NaN	NaN	NaN	NaN	NaN	NaN	NaN	NaN	NaN	NaN	NaN	NaN	NaN	NaN	NaN
0	1.405	1.402	1.391	1.373	1.404	1.389	1.408	1.406	1.413	1.398	1.413	1.425	1.419	1.453	1.432	1.456	1.471	1.492	1.459	1.481	1.502	1.467	1.511	1.501	1.505	1.547	1.509	1.537	1.553	1.56	1.545	1.571	1.554	1.569	1.578	1.589	1.604	1.583	1.591	1.626	1.634	1.636	1.622	1.614	1.589	1.623	1.63	1.663	1.641
13	1.427	1.386	1.405	1.373	1.416	1.363	1.406	1.414	1.42	1.401	1.425	1.436	1.429	1.445	1.43	1.438	1.448	1.45	1.451	1.477	1.506	1.484	1.514	1.475	1.502	1.525	1.521	1.558	1.571	1.561	1.523	1.578	1.559	1.55	1.582	1.614	1.593	1.596	1.599	1.66	1.634	1.644	1.641	1.605	1.615	1.635	1.636	1.665	1.671
0	1.42	1.41	1.421	1.408	1.413	1.424	1.448	1.438	1.468	1.471	1.412	1.45	1.515	1.441	1.508	1.48	1.486	1.511	1.449	1.561	1.617	1.599	1.506	1.571	1.539	1.585	1.606	1.611	1.608	1.625	1.676	1.648	1.63	1.655	1.64	1.704	1.687	1.717	1.706	1.69	NaN	NaN	NaN	NaN	NaN	NaN	NaN	NaN	NaN
0	1.36	1.383	1.372	1.376	1.396	1.37	1.401	1.374	1.426	1.411	1.443	1.439	1.448	1.443	1.463	1.45	1.52	1.49	1.489	1.535	1.566	1.545	1.554	1.574	1.598	1.601	1.599	1.596	1.639	1.639	1.662	1.658	1.657	1.66	1.685	1.717	1.705	1.736	1.706	1.736	1.757	1.714	1.74	1.738	1.76	1.766	1.758	1.81	1.772
0	1.365	1.38	1.369	1.392	1.364	1.381	1.418	1.372	1.421	1.411	1.437	1.429	1.446	1.458	1.471	1.483	1.541	1.501	1.489	1.521	1.569	1.563	1.562	1.575	1.617	1.619	1.643	1.641	1.692	1.667	1.699	1.703	1.7	1.699	1.702	1.764	1.78	1.774	1.776	1.827	1.813	1.831	1.845	1.831	1.843	1.871	1.888	1.902	1.91
0	1.393	1.378	1.375	1.376	1.383	1.362	1.394	1.389	1.41	1.416	1.39	1.421	1.415	1.408	1.42	1.426	1.462	1.479	1.464	1.487	1.531	1.517	1.501	1.541	1.534	1.551	1.574	1.587	1.594	1.628	1.629	1.658	1.617	1.641	1.641	1.685	1.665	1.671	1.674	1.709	1.73	1.718	1.733	1.711	1.726	1.716	1.746	1.757	1.76
0	1.499	1.474	1.409	1.44	1.414	1.409	1.428	1.458	1.497	1.458	1.473	1.509	1.577	1.493	1.586	1.508	1.523	1.567	1.533	1.558	1.67	1.547	1.656	1.598	1.617	1.669	1.622	1.578	1.614	1.667	1.651	1.743	1.606	1.693	1.676	1.668	1.697	1.659	1.71	1.735	1.716	1.711	1.758	1.718	1.764	1.779	1.77	1.808	1.717
14	1.433	1.403	1.425	1.382	1.43	1.408	1.451	1.417	1.468	1.46	1.46	1.472	1.438	1.526	1.468	1.493	1.543	1.58	1.539	1.561	1.596	1.579	1.564	1.608	1.619	1.681	1.607	1.72	1.678	1.765	1.717	1.751	1.726	1.721	1.718	1.809	1.766	1.742	1.727	1.787	1.796	1.763	1.8	1.778	1.817	1.876	1.926	1.997	2.062
0	1.549	1.455	1.465	1.444	1.509	NaN	NaN	NaN	NaN	NaN	NaN	NaN	NaN	NaN	NaN	NaN	NaN	NaN	NaN	NaN	NaN	NaN	NaN	NaN	NaN	NaN	NaN	NaN	NaN	NaN	NaN	NaN	NaN	NaN	NaN	NaN	NaN	NaN	NaN	NaN	NaN	NaN	NaN	NaN	NaN	NaN	NaN	NaN	NaN
0	1.434	1.408	1.413	1.402	1.421	1.421	1.438	1.463	1.48	1.453	1.453	1.467	1.494	1.583	1.514	1.565	1.585	1.553	1.602	1.602	1.646	1.642	1.679	1.596	1.622	1.736	1.633	1.738	1.71	1.763	1.594	1.797	1.702	1.649	1.695	1.76	1.743	1.713	1.68	1.793	1.772	1.745	1.763	1.767	1.729	1.794	1.765	1.811	1.792
15	1.409	1.417	1.417	1.415	1.425	1.418	1.446	1.434	1.477	1.429	1.459	1.457	1.485	1.5	1.498	1.447	1.546	1.564	1.548	1.549	1.645	1.608	1.554	1.627	1.586	1.632	1.666	1.682	1.659	1.682	1.756	1.683	1.705	1.693	1.706	1.77	1.77	1.745	1.767	1.774	1.881	1.841	1.828	1.826	1.873	1.922	1.912	1.969	1.999
0	1.435	1.4	1.407	1.39	1.4	1.397	1.413	1.399	1.419	1.407	1.407	1.424	1.412	1.451	1.436	1.44	1.478	1.473	1.46	1.473	1.508	1.471	1.49	1.482	1.5	1.535	1.499	1.532	1.537	1.547	1.504	1.579	1.519	1.51	1.54	1.556	1.553	1.547	1.554	1.596	1.58	1.568	1.584	1.565	1.563	1.59	1.564	1.604	1.599
0	1.462	1.474	1.424	1.437	1.391	1.433	1.472	1.446	1.478	1.412	1.464	1.434	1.485	1.474	1.459	1.48	1.532	1.507	1.493	1.528	1.536	1.541	1.511	1.557	1.509	1.517	1.523	1.537	1.565	1.554	1.601	1.608	1.55	1.598	1.572	1.604	1.586	1.602	1.594	1.648	1.62	1.636	1.606	1.613	1.622	1.65	1.619	1.69	1.707
16	1.416	1.427	1.453	1.403	1.425	1.417	1.421	1.461	1.44	1.422	1.464	1.482	1.439	1.489	1.454	1.467	1.506	1.525	1.481	1.51	1.529	1.506	1.544	1.545	1.535	1.6	1.558	1.56	1.581	1.602	1.575	1.613	1.586	1.612	1.637	1.69	1.667	1.653	1.675	1.731	1.718	1.702	1.765	1.71	1.748	1.762	1.748	1.719	1.761
17	1.428	1.398	1.431	1.38	1.391	1.405	1.44	1.409	1.445	1.419	1.395	1.422	1.435	1.443	1.432	1.444	1.458	1.443	1.466	1.457	1.509	1.477	1.484	1.457	1.471	1.516	1.493	1.54	1.535	1.564	1.554	1.564	1.528	1.56	1.612	1.584	1.588	1.574	1.601	1.604	1.654	1.625	1.651	1.587	1.599	1.632	1.592	1.63	1.654
0	1.465	1.435	1.422	1.389	1.442	1.418	1.453	1.442	1.473	1.468	1.491	1.473	1.485	1.518	1.495	1.49	1.54	1.533	1.529	1.554	1.594	1.551	1.584	1.571	1.618	1.612	1.603	1.642	1.621	1.649	1.625	1.651	1.632	1.613	1.664	1.683	1.683	1.663	1.675	1.682	1.697	1.676	1.695	1.693	1.705	1.695	1.709	1.751	1.744
18	1.499	1.5	1.493	1.484	1.496	1.471	1.5	1.492	1.508	1.495	1.501	1.501	1.499	1.495	1.488	1.494	1.521	1.509	1.495	1.526	1.54	1.506	1.529	1.523	1.531	1.534	1.524	1.525	1.539	1.543	1.539	1.558	1.532	1.542	1.548	1.56	1.553	1.559	1.559	1.566	1.581	1.563	1.57	1.554	1.576	1.573	1.565	1.582	1.581
19	1.39	1.405	1.378	1.385	1.38	1.361	1.391	1.394	1.422	1.369	1.379	1.406	1.385	1.37	1.362	1.384	1.409	1.381	1.4	1.403	1.387	1.395	1.361	1.377	1.401	1.416	1.411	1.381	1.397	1.394	1.385	1.394	1.399	1.38	1.425	1.411	1.415	1.402	1.421	1.41	1.428	1.413	1.418	1.419	1.447	1.423	1.397	1.451	1.421
20	1.384	1.403	1.391	1.4	1.391	1.392	1.398	1.4	1.403	1.398	1.435	1.421	1.442	1.456	1.423	1.461	1.511	1.452	1.448	1.5	1.5	1.463	1.502	1.497	1.516	1.501	1.531	1.525	1.538	1.522	1.533	1.553	1.524	1.538	1.535	1.559	1.55	1.582	1.576	1.585	1.609	1.58	1.561	1.591	1.592	1.573	1.591	1.584	1.6
21	1.442	1.42	1.441	1.41	1.43	1.392	1.445	1.428	1.455	1.431	1.466	1.454	1.46	1.44	1.429	1.43	1.495	1.491	1.459	1.468	1.535	1.542	1.51	1.536	1.516	1.556	1.566	1.602	1.596	1.603	1.631	1.627	1.574	1.631	1.607	1.605	1.624	1.639	1.642	1.664	1.738	1.692	1.704	1.662	1.692	1.709	1.742	1.707	1.717
0	1.436	1.436	1.458	1.408	1.421	1.403	1.456	1.422	1.472	1.438	1.467	1.451	1.468	1.456	1.444	1.463	1.51	1.468	1.503	1.491	1.536	1.522	1.509	1.545	1.507	1.51	1.538	1.527	1.55	1.577	1.6	1.605	1.541	1.587	1.545	1.571	1.624	1.582	1.585	1.58	1.618	1.607	1.594	1.629	1.587	1.644	1.612	1.624	1.686
0	1.399	1.385	1.389	1.384	1.382	1.363	1.378	1.365	1.392	1.388	1.379	1.412	1.413	1.404	1.378	1.397	1.395	1.388	1.367	1.385	1.406	1.388	1.387	1.407	1.408	1.402	1.429	1.388	1.395	1.394	1.391	1.413	1.41	1.411	1.414	1.419	1.399	1.411	1.416	1.42	1.435	1.431	1.429	1.411	1.438	1.42	NaN	NaN	NaN
0	1.394	1.389	1.374	1.369	1.392	1.373	1.404	1.397	1.405	1.408	1.396	1.423	1.414	1.431	1.421	1.426	1.458	1.474	1.445	1.462	1.503	1.488	1.499	1.487	1.5	1.523	1.508	1.535	1.532	1.548	1.526	1.586	1.547	1.533	1.57	1.601	1.583	1.576	1.576	1.616	1.625	1.61	1.599	1.589	1.604	1.63	1.616	1.64	1.644
0	1.427	1.422	1.425	1.426	1.413	1.402	1.49	1.425	1.448	1.472	1.434	1.473	1.452	1.443	1.449	1.478	1.527	1.516	1.516	1.517	1.558	1.516	1.54	1.559	1.518	1.539	1.559	1.579	1.573	1.591	1.625	1.642	1.586	1.64	1.628	1.631	1.64	1.652	1.613	1.634	1.687	1.665	1.632	1.645	1.65	1.654	1.673	1.693	1.705
22	1.41	1.402	1.384	1.41	1.393	1.371	1.43	1.402	1.421	1.42	1.426	1.44	1.444	1.431	1.426	1.471	1.505	1.479	1.482	1.477	1.516	1.504	1.524	1.508	1.517	1.507	1.547	1.53	1.569	1.526	1.547	1.598	1.551	1.535	1.548	1.596	1.602	1.573	1.55	1.622	1.605	1.594	1.611	1.576	1.624	1.616	1.621	1.618	1.64
0	1.386	1.393	1.369	1.367	1.384	1.379	1.39	1.392	1.419	1.39	1.401	1.419	1.437	1.445	1.434	1.434	1.466	1.454	1.451	1.5	1.514	1.496	1.526	1.516	1.554	1.546	1.547	1.568	1.583	1.583	1.596	1.635	1.603	1.594	1.625	1.647	1.623	1.627	1.626	1.654	1.658	1.631	1.667	1.647	1.655	1.677	1.659	1.671	1.685
23	1.409	1.39	1.389	1.369	1.381	1.372	1.407	1.396	1.4	1.381	1.385	1.395	1.402	1.407	1.4	1.409	1.442	1.435	1.444	1.429	1.462	1.453	1.463	1.434	1.467	1.496	1.5	1.499	1.48	1.5	1.504	1.513	1.49	1.49	1.519	1.592	1.514	1.53	1.517	1.549	1.566	1.557	1.561	1.553	1.569	1.535	1.557	1.59	1.567
0	1.372	1.388	1.367	1.372	1.364	1.353	1.377	1.375	1.397	1.375	1.365	1.383	1.387	1.392	1.353	1.381	1.405	1.396	1.381	1.39	1.404	1.385	1.398	1.399	1.392	1.397	1.403	1.391	1.4	1.411	1.396	1.404	1.395	1.386	1.397	1.413	1.409	1.405	1.42	1.409	1.416	1.419	1.415	1.391	1.433	1.424	1.42	1.437	1.413
0	1.401	1.416	1.377	1.369	1.383	1.394	1.4	1.408	1.408	1.408	1.403	1.409	1.411	1.426	1.401	1.427	1.456	1.46	1.47	1.465	1.475	1.461	1.47	1.479	1.489	1.511	1.489	1.504	1.491	1.524	1.525	1.549	1.515	1.501	1.557	1.574	1.558	1.557	1.554	1.581	1.573	1.569	1.589	1.558	1.587	1.585	1.57	1.59	1.614
0	NaN	NaN	NaN	NaN	NaN	NaN	NaN	NaN	NaN	NaN	NaN	NaN	NaN	NaN	NaN	NaN	NaN	NaN	NaN	NaN	NaN	NaN	NaN	NaN	NaN	NaN	NaN	NaN	NaN	NaN	NaN	NaN	NaN	NaN	NaN	NaN	NaN	NaN	NaN	NaN	NaN	NaN	NaN	NaN	NaN	NaN	NaN	NaN	NaN
24	1.373	1.381	1.369	1.368	1.359	1.357	1.419	1.348	1.396	1.386	1.365	1.37	1.399	1.4	1.39	1.404	1.445	1.414	1.44	1.439	1.472	1.458	1.461	1.468	1.457	1.454	1.488	1.484	1.479	1.505	1.507	1.509	1.494	1.49	1.511	1.537	1.526	1.523	1.501	1.522	1.567	1.546	1.554	1.559	1.547	1.545	1.537	1.572	1.586
0	1.389	1.43	1.442	1.434	1.453	1.395	1.475	1.425	1.453	1.465	1.428	1.452	1.466	1.47	1.436	1.471	1.574	1.524	1.542	1.515	1.534	1.562	1.526	1.59	1.51	1.597	1.606	1.597	1.555	1.586	1.613	1.646	1.59	1.629	1.631	1.649	1.674	1.637	1.652	1.644	1.712	1.687	1.676	1.683	1.678	1.675	1.712	1.684	1.718
25	1.404	1.402	1.402	1.408	1.404	1.39	1.403	1.408	1.429	1.417	1.433	1.45	1.451	1.441	1.456	1.465	1.494	1.496	1.463	1.517	1.548	1.497	1.537	1.52	1.505	1.524	1.538	1.526	1.56	1.56	1.561	1.6	1.578	1.596	1.603	1.624	1.626	1.627	1.64	1.625	1.65	1.638	1.643	1.665	1.692	1.677	1.703	1.691	1.694
0	1.414	1.463	1.506	1.418	1.42	1.398	1.482	1.439	1.473	1.426	1.478	1.436	1.452	1.454	1.441	1.509	1.571	1.493	1.519	1.504	1.497	1.511	1.525	1.528	1.528	1.55	1.536	1.558	1.562	1.548	1.584	1.58	1.56	1.579	1.564	1.595	1.612	1.581	1.61	1.62	1.592	1.637	1.617	1.646	1.59	1.648	1.678	1.654	1.687
0	1.388	1.404	1.373	1.357	1.364	1.363	1.391	1.391	1.413	1.386	1.4	1.396	1.404	1.407	1.402	1.424	1.461	1.444	1.45	1.439	1.463	1.454	1.463	1.465	1.463	1.476	1.47	1.486	1.48	1.499	1.516	1.515	1.488	1.51	1.508	1.532	1.537	1.529	1.507	1.535	1.554	1.55	1.537	1.52	1.534	1.551	1.544	1.56	1.572
0	NaN	NaN	NaN	NaN	NaN	NaN	NaN	NaN	NaN	NaN	NaN	NaN	NaN	NaN	NaN	NaN	NaN	NaN	NaN	NaN	NaN	NaN	NaN	NaN	NaN	NaN	NaN	NaN	NaN	NaN	NaN	NaN	NaN	NaN	NaN	NaN	NaN	NaN	NaN	NaN	NaN	NaN	NaN	NaN	NaN	NaN	NaN	NaN	NaN
0	1.457	1.451	1.395	1.458	1.444	1.421	1.429	1.429	1.432	1.387	1.468	1.449	1.456	1.43	1.424	1.456	1.492	1.477	1.48	1.495	1.531	1.458	1.523	1.513	1.469	1.506	1.493	1.477	1.524	1.519	1.499	1.592	1.523	1.537	1.547	1.547	1.542	1.627	1.546	1.578	1.575	1.559	1.517	1.628	NaN	NaN	NaN	NaN	NaN
0	1.406	1.395	1.374	1.374	1.375	1.354	1.385	1.379	1.39	1.419	1.394	1.447	1.438	1.467	1.402	1.451	1.471	1.453	1.461	1.467	1.478	1.494	1.515	1.502	1.522	1.522	1.549	1.504	1.533	1.572	1.538	1.552	1.562	1.575	1.583	1.631	1.584	1.628	1.644	1.594	1.63	1.622	1.634	1.604	1.628	1.641	1.642	1.64	1.627
0	1.406	1.372	1.374	1.372	1.388	1.37	1.402	1.407	1.422	1.412	1.416	1.423	1.466	1.459	1.351	1.467	1.484	1.448	1.486	1.456	1.469	1.413	1.479	1.52	1.508	NaN	NaN	NaN	NaN	NaN	NaN	NaN	NaN	NaN	NaN	NaN	NaN	NaN	NaN	NaN	NaN	NaN	NaN	NaN	NaN	NaN	NaN	NaN	NaN
26	1.387	1.384	1.376	1.364	1.382	1.351	1.403	1.407	1.404	1.413	1.394	1.402	1.422	1.428	1.404	1.421	1.47	1.439	1.442	1.445	1.472	1.444	1.463	1.476	1.48	1.476	1.489	1.479	1.508	1.518	1.529	1.538	1.527	1.527	1.529	1.558	1.568	1.557	1.569	1.585	1.593	1.596	1.59	1.587	1.593	1.604	1.58	1.631	1.64
0	1.387	1.392	1.375	1.367	1.363	1.368	1.393	1.396	1.413	1.377	1.382	1.424	1.417	1.433	1.401	1.419	1.449	1.436	1.457	1.443	1.481	1.441	1.484	1.485	1.475	1.487	1.499	1.486	1.522	1.544	1.519	1.541	1.527	1.539	1.531	1.557	1.557	1.587	1.576	1.581	1.58	1.585	1.588	1.565	1.594	1.629	1.62	1.605	1.621
0	1.548	1.561	1.61	1.442	1.851	1.596	1.585	1.603	1.52	1.637	1.723	1.627	1.855	1.584	1.606	1.592	1.78	1.77	1.595	1.672	1.771	1.385	1.777	1.71	1.636	1.526	5.119	NaN	NaN	NaN	NaN	NaN	NaN	NaN	NaN	NaN	NaN	NaN	NaN	NaN	NaN	NaN	NaN	NaN	NaN	NaN	NaN	NaN	NaN
0	1.389	1.375	1.371	1.363	1.374	1.364	1.405	1.382	1.408	1.405	1.406	1.417	1.424	1.389	1.391	1.422	1.425	1.422	1.445	1.441	1.461	1.436	1.482	1.469	1.467	1.497	1.493	1.469	1.518	1.506	1.491	1.535	1.491	1.522	1.53	1.525	1.535	1.557	1.558	1.559	1.579	1.549	1.577	1.56	1.573	1.608	1.617	1.598	1.576
0	NaN	NaN	NaN	NaN	NaN	NaN	NaN	NaN	NaN	NaN	NaN	NaN	NaN	NaN	NaN	NaN	NaN	NaN	NaN	NaN	NaN	NaN	NaN	NaN	NaN	NaN	NaN	NaN	NaN	NaN	NaN	NaN	NaN	NaN	NaN	NaN	NaN	NaN	NaN	NaN	NaN	NaN	NaN	NaN	NaN	NaN	NaN	NaN	NaN
0	1.572	1.67	1.469	1.671	1.538	1.523	1.637	1.448	1.684	1.493	1.548	1.536	1.515	1.6	1.652	1.547	1.578	1.625	1.61	1.729	1.863	1.525	1.648	1.816	1.642	1.8	1.654	1.767	1.699	1.607	NaN	NaN	NaN	NaN	NaN	NaN	NaN	NaN	NaN	NaN	NaN	NaN	NaN	NaN	NaN	NaN	NaN	NaN	NaN
0	1.383	1.389	1.407	1.387	1.376	1.347	1.4	1.413	1.404	1.424	1.408	1.442	1.474	1.464	1.448	1.452	1.453	1.459	1.455	1.487	1.502	1.486	1.513	1.523	1.54	1.526	1.512	1.532	1.554	1.56	1.577	1.567	1.578	1.585	1.584	1.585	1.594	1.599	1.603	1.585	1.603	1.626	1.623	1.605	1.624	1.615	1.639	1.638	1.631
0	1.388	1.378	1.39	1.372	1.361	1.366	1.41	1.382	1.409	1.393	1.389	1.41	1.414	1.42	1.428	1.446	1.464	1.461	1.462	1.464	1.49	1.465	1.47	1.502	1.526	1.531	1.52	1.524	1.523	1.548	1.546	1.593	1.547	1.556	1.593	1.615	1.597	1.622	1.599	1.627	1.633	1.634	1.642	1.625	1.673	1.649	1.654	1.683	1.676
0	1.396	NaN	NaN	NaN	NaN	NaN	NaN	NaN	NaN	NaN	NaN	NaN	NaN	NaN	NaN	NaN	NaN	NaN	NaN	NaN	NaN	NaN	NaN	NaN	NaN	NaN	NaN	NaN	NaN	NaN	NaN	NaN	NaN	NaN	NaN	NaN	NaN	NaN	NaN	NaN	NaN	NaN	NaN	NaN	NaN	NaN	NaN	NaN	NaN
27	1.432	1.452	1.444	1.499	1.442	1.512	1.443	1.46	1.576	1.474	1.55	1.472	1.601	1.546	1.45	1.531	1.559	1.515	1.616	1.56	1.601	1.502	1.551	1.648	1.609	1.599	1.582	1.605	1.549	1.682	1.721	1.68	1.625	1.708	1.628	1.699	1.769	1.697	1.762	1.698	1.754	1.831	1.71	1.766	1.785	1.676	1.791	1.763	1.79
0	1.475	1.454	1.423	1.445	1.388	1.405	1.445	1.455	1.459	1.397	1.455	1.455	1.434	1.455	1.395	1.414	1.476	1.435	1.437	1.444	1.454	1.417	1.473	1.476	1.41	1.433	1.461	1.457	1.48	1.455	1.447	1.503	1.436	1.438	1.431	1.467	1.458	1.46	1.47	1.47	1.488	1.466	1.44	1.472	1.475	1.467	1.493	1.47	1.49
0	1.416	1.437	1.405	1.399	1.416	1.395	1.436	1.427	1.446	1.461	1.44	1.447	1.437	1.468	1.437	1.474	1.501	1.479	1.505	1.483	1.534	1.544	1.518	1.528	1.551	1.554	1.56	1.559	1.54	1.553	1.576	1.603	1.564	1.547	1.605	1.621	1.606	1.614	1.597	1.608	1.663	1.621	1.651	1.628	1.644	1.641	1.635	1.675	1.692
0	1.411	1.372	1.384	1.417	1.386	1.399	1.375	1.41	1.442	1.404	1.431	1.448	1.458	1.453	1.394	1.47	1.46	1.423	1.479	1.46	1.479	1.431	1.483	1.496	1.491	1.495	1.478	1.494	1.477	1.541	1.545	1.529	1.514	1.572	1.545	1.549	1.574	1.555	1.591	1.564	1.59	1.628	1.586	1.586	1.556	1.576	1.604	1.635	1.64
0	1.434	1.44	1.414	1.454	1.454	1.421	1.431	1.457	1.448	1.407	1.452	1.472	1.435	1.451	1.408	1.42	1.468	1.442	1.443	1.457	1.48	1.405	1.477	1.452	1.43	1.455	1.444	1.468	1.457	1.457	1.451	1.479	1.445	1.457	1.449	1.457	1.451	1.475	1.478	1.459	1.484	1.44	1.454	1.459	1.471	1.467	1.49	1.466	1.48
28	1.406	1.436	1.417	1.395	1.407	1.402	1.427	1.409	1.438	1.428	1.418	1.423	1.406	1.444	1.433	1.47	1.482	1.488	1.497	1.479	1.503	1.506	1.496	1.511	1.51	1.54	1.541	1.547	1.538	1.552	1.563	1.585	1.538	1.54	1.589	1.586	1.624	1.59	1.598	1.596	1.621	1.631	1.614	1.59	1.631	1.632	1.63	1.663	1.662
0	1.448	1.437	1.436	1.437	1.438	1.398	1.471	1.421	1.491	1.465	1.442	1.486	1.52	1.497	1.475	1.512	1.51	1.486	1.5	1.524	1.532	1.52	1.531	1.542	1.552	1.544	1.549	1.555	1.582	1.589	1.566	1.587	1.586	1.604	1.617	1.615	1.607	1.603	1.636	1.607	1.611	1.645	1.63	1.637	1.621	1.651	1.647	1.637	1.683
0	1.453	1.448	1.398	1.443	1.441	1.427	1.462	1.45	1.491	1.457	1.463	1.487	1.513	1.506	1.506	1.483	1.498	1.535	1.517	1.549	1.539	1.545	1.6	1.592	1.589	1.574	1.598	1.58	1.596	1.584	1.561	1.613	1.615	1.62	1.588	1.609	1.643	1.625	1.653	1.665	1.651	1.63	1.674	1.634	1.677	1.671	1.671	1.654	1.675
0	1.38	1.372	1.381	1.408	1.335	1.418	1.374	1.443	1.428	1.414	1.402	1.555	1.474	1.434	1.418	1.453	1.515	1.479	1.534	1.508	1.545	1.525	1.519	1.553	1.556	1.541	1.549	1.542	1.556	1.615	1.654	1.653	1.594	1.641	1.63	1.682	1.683	1.631	1.701	1.711	1.718	1.744	1.683	1.713	1.707	1.722	1.753	1.765	1.748
29	1.438	1.433	1.415	1.422	1.414	1.425	1.464	1.443	1.45	1.445	1.424	1.445	1.46	1.467	1.434	1.483	1.511	1.489	1.493	1.488	1.513	1.505	1.518	1.509	1.512	1.539	1.527	1.523	1.549	1.562	1.566	1.564	1.564	1.581	1.596	1.588	1.584	1.605	1.611	1.619	1.645	1.631	1.621	1.637	1.637	1.639	1.67	1.66	1.671
0	1.371	1.4	1.393	1.374	1.383	1.381	1.419	1.412	1.418	1.42	1.397	1.434	1.421	1.442	1.424	1.456	1.463	1.452	1.469	1.485	1.494	1.489	1.503	1.494	1.518	1.536	1.518	1.525	1.521	1.546	1.577	1.566	1.532	1.541	1.585	1.605	1.581	1.598	1.596	1.594	1.601	1.597	1.61	1.594	1.629	1.635	1.622	1.65	1.648
0	1.395	1.368	1.384	1.37	1.371	1.361	1.379	1.384	1.415	1.397	1.389	1.404	1.41	1.409	1.397	1.417	1.432	1.434	1.417	1.425	1.449	1.434	1.451	1.454	1.45	1.466	1.462	1.465	1.48	1.483	1.489	1.488	1.485	1.488	1.505	1.511	1.509	1.499	1.515	1.531	1.543	1.54	1.538	1.528	1.548	1.545	1.554	1.56	1.57
30	1.409	1.397	1.413	1.401	1.34	1.402	1.393	1.443	1.492	1.42	1.433	1.485	1.482	1.491	1.429	1.502	1.553	1.498	1.549	1.524	1.524	1.502	1.483	1.567	1.582	1.57	1.566	1.578	1.608	1.64	1.679	1.674	1.588	1.656	1.66	1.676	1.725	1.728	1.727	1.725	1.764	1.85	1.714	1.773	1.745	1.75	1.722	1.779	1.826
0	1.416	1.41	1.401	1.403	1.4	1.396	1.436	1.43	1.432	1.428	1.409	1.443	1.433	1.435	1.44	1.471	1.486	1.474	1.503	1.478	1.49	1.516	1.479	1.507	1.531	1.543	1.556	1.557	1.571	1.578	1.584	1.593	1.552	1.559	1.612	1.602	1.606	1.615	1.603	1.624	1.638	1.635	1.639	1.62	1.641	1.642	1.678	1.681	1.682
0	1.457	1.441	1.407	1.392	1.471	1.446	1.438	1.449	1.5	1.469	1.474	1.514	1.493	1.499	1.519	1.526	1.537	1.551	1.569	1.587	1.584	1.567	1.616	1.624	1.621	1.654	1.63	1.641	1.682	1.665	1.638	1.647	1.658	1.686	1.712	1.677	1.713	1.7	1.744	1.734	1.713	1.724	1.742	1.75	1.74	1.772	1.764	1.784	1.802
0	1.394	1.396	1.387	1.379	1.383	1.384	1.44	1.422	1.44	1.446	1.423	1.465	1.452	1.463	1.464	1.514	1.511	1.52	1.547	1.538	1.551	1.566	1.552	1.557	1.594	1.583	1.61	1.621	1.608	1.648	1.659	1.658	1.619	1.64	1.683	1.678	1.678	1.682	1.676	1.668	1.708	1.673	1.717	1.698	1.703	1.714	1.73	1.748	1.728
0	1.484	1.428	1.476	1.461	1.418	1.431	1.468	1.431	1.482	1.471	1.479	1.479	1.499	1.472	1.474	1.506	1.521	1.495	1.482	1.521	1.532	1.547	1.549	1.612	1.581	1.596	1.539	1.572	1.598	1.561	1.593	1.594	1.58	1.599	1.631	1.598	1.647	1.609	1.644	1.635	1.657	1.662	1.664	1.672	1.649	1.695	1.664	1.663	1.7
31	2.223	2.202	2.26	2.202	2.185	2.166	2.21	2.209	2.187	2.204	2.194	2.224	2.202	2.237	2.196	2.213	2.227	2.252	2.237	2.264	2.267	2.243	2.263	2.246	2.225	2.222	2.254	2.246	2.247	2.232	2.259	2.248	2.261	2.224	2.213	2.243	2.205	2.213	2.228	2.236	2.221	2.213	2.216	2.222	2.243	2.209	2.242	2.232	2.212
32	1.393	1.395	1.427	1.381	1.417	1.41	1.447	1.44	1.451	1.431	1.45	1.471	1.46	1.461	1.467	1.507	1.503	1.499	1.514	1.54	1.52	1.532	1.569	1.566	1.591	1.551	1.608	1.612	1.591	1.599	1.662	1.645	1.612	1.627	1.663	1.701	1.686	1.694	1.648	1.689	1.706	1.678	1.725	1.684	1.713	1.734	1.752	1.737	1.739
0	1.42	1.416	1.414	1.403	1.397	1.4	1.435	1.42	1.44	1.439	1.422	1.444	1.439	1.465	1.424	1.481	1.497	1.464	1.495	1.491	1.495	1.514	1.493	1.495	1.536	1.515	1.527	1.559	1.533	1.567	1.578	1.575	1.566	1.531	1.583	1.596	1.594	1.607	1.612	1.613	1.632	1.605	1.604	1.601	1.621	1.614	1.662	1.648	1.652
33	1.393	1.406	1.416	1.402	1.408	1.39	1.442	1.443	1.433	1.427	1.433	1.461	1.451	1.475	1.467	1.52	1.515	1.494	1.533	1.547	1.517	1.544	1.552	1.534	1.592	1.574	1.586	1.601	1.604	1.596	1.636	1.625	1.609	1.602	1.64	1.664	1.638	1.641	1.65	1.639	1.657	1.657	1.688	1.654	1.702	1.704	1.707	1.721	1.708
34	1.394	1.372	1.391	1.378	1.382	1.375	1.398	1.383	1.43	1.396	1.396	1.422	1.422	1.411	1.421	1.441	1.46	1.455	1.449	1.456	1.483	1.474	1.477	1.486	1.486	1.502	1.494	1.507	1.534	1.521	1.533	1.538	1.531	1.546	1.553	1.557	1.565	1.564	1.573	1.585	1.59	1.587	1.59	1.581	1.6	1.605	1.604	1.618	1.616
35	1.474	1.541	1.429	1.448	1.457	1.479	1.441	1.407	1.483	1.506	1.429	1.492	1.437	1.47	1.439	1.497	1.502	1.508	1.545	1.559	1.517	1.58	1.458	1.51	1.56	1.586	1.555	1.627	1.605	1.597	1.562	1.624	1.575	1.535	1.58	1.542	1.589	1.596	1.607	1.655	1.643	1.635	1.668	1.554	1.599	1.629	1.687	1.632	1.684
0	1.404	1.412	1.432	1.39	1.396	1.406	1.437	1.436	1.441	1.407	1.453	1.499	1.456	1.496	1.475	1.496	1.533	1.532	1.523	1.557	1.543	1.538	1.59	1.589	1.595	1.616	1.61	1.637	1.65	1.644	1.643	1.664	1.679	1.709	1.712	1.714	NaN	NaN	NaN	NaN	NaN	NaN	NaN	NaN	NaN	NaN	NaN	NaN	NaN
0	1.406	1.355	1.376	1.376	1.382	1.383	1.413	1.42	1.431	1.432	1.442	1.462	1.448	1.441	1.454	1.477	1.517	1.514	1.527	1.544	1.559	1.527	1.558	1.548	1.547	1.587	1.565	1.616	1.597	1.593	1.641	1.647	1.631	1.642	1.638	1.64	1.683	1.63	1.671	1.7	1.668	1.682	1.707	1.686	1.694	1.703	1.707	1.716	1.735
36	1.529	1.551	1.404	1.494	1.47	1.45	1.534	1.484	1.504	1.493	1.426	1.488	1.506	1.48	1.489	1.547	1.515	1.462	1.539	1.511	1.56	1.589	1.48	1.494	1.603	1.569	1.557	1.612	1.575	1.616	1.638	1.613	1.581	1.545	1.536	1.518	1.624	1.611	1.597	1.605	1.629	1.607	1.639	1.595	1.639	1.556	1.626	1.67	1.675
0	1.424	1.422	1.451	1.41	1.408	1.416	1.448	1.458	1.461	1.444	1.467	1.501	1.465	1.477	1.5	1.516	1.545	1.522	1.549	1.584	1.537	1.553	1.585	1.56	1.611	1.608	1.622	1.619	1.646	1.628	1.67	1.648	1.64	1.697	1.687	1.715	1.675	1.704	1.684	1.726	1.729	1.72	1.744	1.716	1.759	1.746	1.76	1.755	1.74
0	1.437	1.437	1.398	1.421	1.379	1.399	1.454	1.434	1.477	1.46	1.44	1.527	1.52	1.542	1.527	1.585	1.632	1.611	1.632	1.642	1.677	1.694	1.648	1.694	1.757	1.755	1.719	1.792	1.775	1.878	1.85	1.83	1.847	1.855	1.878	1.841	1.868	1.904	1.971	1.98	1.952	1.948	1.975	1.942	1.951	1.917	2.026	2.015	2.03
0	1.4	1.395	1.411	1.385	1.447	1.443	1.438	1.395	1.467	1.401	1.399	1.449	1.466	1.453	1.426	1.487	1.476	1.53	1.446	1.454	1.496	1.441	1.492	1.457	1.499	1.502	1.493	1.462	1.513	1.463	1.507	1.5	1.488	1.47	1.502	1.496	1.514	1.505	1.518	1.555	1.501	1.539	1.516	1.528	1.533	1.552	1.538	1.541	1.575
0	1.391	1.374	1.392	1.426	1.382	1.389	1.419	1.402	1.476	1.426	1.387	1.477	1.451	1.482	1.442	1.507	1.537	1.585	1.536	1.549	1.571	1.525	1.585	1.577	1.63	1.662	1.697	1.651	1.741	1.685	1.733	1.726	1.706	1.726	1.779	1.744	1.819	1.798	1.799	1.831	1.834	1.862	1.83	1.844	1.845	1.83	1.857	1.878	1.892
37	1.157	1.576	1.385	1.603	1.293	1.354	1.46	1.304	1.558	1.467	1.411	1.56	1.395	1.498	1.48	1.489	1.471	1.509	1.497	1.544	1.537	1.56	1.559	1.59	1.55	1.646	1.612	1.591	1.642	1.717	1.577	1.549	1.73	1.716	1.674	1.618	1.727	1.666	1.812	1.8	1.719	1.647	1.777	1.692	1.932	1.821	1.828	1.758	1.781
38	1.416	1.388	1.419	1.403	1.372	1.39	1.405	1.395	1.424	1.416	1.438	1.442	1.465	1.434	1.489	1.502	1.517	1.486	1.515	1.52	1.56	1.508	1.551	1.562	1.556	1.545	1.544	1.583	1.605	1.564	1.576	1.589	1.584	1.612	1.619	1.618	1.631	1.629	1.659	1.644	1.621	1.625	1.69	1.641	1.658	1.675	1.647	1.675	1.681
39	1.417	1.404	1.44	1.422	1.419	1.395	1.438	1.451	1.451	1.462	1.417	1.497	1.448	1.481	1.462	1.501	1.507	1.511	1.565	1.563	1.558	1.581	1.567	1.578	1.615	1.587	1.62	1.647	1.636	1.667	1.673	1.644	1.637	1.637	1.678	1.678	1.676	1.688	1.68	1.671	1.706	1.686	1.714	1.687	1.711	1.697	1.74	1.723	1.731
0	1.418	1.387	1.389	1.371	1.384	1.402	1.389	1.405	1.42	1.422	1.432	1.442	1.423	1.447	1.442	1.469	1.502	1.471	1.482	1.508	1.527	1.505	1.531	1.543	1.532	1.579	1.556	1.566	1.605	1.614	1.637	1.617	1.619	1.648	1.637	1.652	1.661	1.66	1.677	1.71	1.67	1.669	1.713	1.705	1.704	1.714	1.689	1.713	1.749
0	1.402	1.414	1.381	1.408	1.366	1.404	1.416	1.431	1.447	1.403	1.413	1.453	1.433	1.432	1.423	1.441	1.46	1.457	1.462	1.443	1.465	1.448	1.49	1.461	1.448	1.444	1.489	1.484	1.493	1.506	1.52	1.53	1.515	1.524	1.532	1.528	1.542	1.541	1.561	1.517	1.587	1.561	1.567	1.576	1.551	1.553	1.585	1.593	1.588
0	1.463	1.411	1.448	1.423	1.433	1.414	1.457	1.426	1.436	1.431	1.437	1.506	1.464	1.472	1.484	1.489	1.533	1.552	1.532	1.552	1.547	1.566	1.557	1.561	1.602	1.594	1.618	1.625	1.642	1.624	1.629	1.651	1.654	1.68	1.7	1.695	1.676	1.697	1.708	1.719	1.747	1.689	1.728	1.701	1.759	1.749	1.759	1.773	1.758
40	1.415	1.419	1.392	1.4	1.401	1.404	1.431	1.433	1.461	1.47	1.459	1.509	1.503	1.541	1.522	1.568	1.587	1.598	1.627	1.622	1.645	1.665	1.65	1.674	1.722	1.747	1.718	1.778	1.749	1.816	1.799	1.81	1.837	1.81	1.832	1.836	1.865	1.883	1.894	1.93	1.919	1.91	1.899	1.911	1.946	1.917	1.971	1.973	1.991
0	1.397	1.387	1.398	1.397	1.409	1.388	1.413	1.375	1.466	1.423	1.407	1.447	1.449	1.464	1.428	1.462	1.471	1.48	1.47	1.469	1.502	1.474	1.498	1.484	1.496	1.522	1.507	1.501	1.527	1.52	1.537	1.524	1.522	1.524	1.591	1.536	1.582	1.575	1.577	1.613	1.605	1.608	1.586	1.575	1.612	1.596	1.639	1.632	1.639
41	1.389	1.384	1.383	1.395	1.382	1.389	1.392	1.386	1.421	1.407	1.377	1.421	1.42	1.445	1.389	1.46	1.471	1.492	1.482	1.48	1.509	1.478	1.524	1.522	1.514	1.567	1.557	1.58	1.579	1.55	1.603	1.593	1.573	1.587	1.658	1.629	1.642	1.636	1.628	1.654	1.673	1.674	1.68	1.659	1.679	1.702	1.701	1.73	1.712
42	1.417	1.385	1.408	1.374	1.37	1.38	1.395	1.392	1.411	1.393	1.396	1.42	1.419	1.419	1.403	1.437	1.467	1.462	1.457	1.466	1.475	1.455	1.467	1.487	1.477	1.505	1.486	1.5	1.507	1.497	1.522	1.523	1.497	1.525	1.526	1.536	1.538	1.533	1.553	1.56	1.563	1.55	1.57	1.571	1.571	1.58	1.573	1.576	1.592
0	1.42	1.415	1.426	1.424	1.423	1.436	1.467	1.45	1.492	1.472	1.483	1.538	1.511	1.526	1.536	1.565	1.578	1.57	1.629	1.606	1.616	1.613	1.635	1.647	1.667	NaN	NaN	NaN	NaN	NaN	NaN	NaN	NaN	NaN	NaN	NaN	NaN	NaN	NaN	NaN	NaN	NaN	NaN	NaN	NaN	NaN	NaN	NaN	NaN
0	1.408	1.382	1.372	1.381	1.401	1.376	1.385	1.41	1.418	1.425	1.423	1.451	1.434	1.447	1.434	1.451	1.508	1.482	1.466	1.487	1.534	1.505	1.504	1.531	1.538	1.545	1.544	1.563	1.566	1.586	1.593	1.615	1.578	1.613	1.597	1.62	1.616	1.619	1.643	1.651	1.624	1.636	1.671	1.657	1.624	1.662	1.636	1.665	1.673
0	1.42	1.445	1.392	1.395	1.421	1.432	1.413	1.43	1.503	1.438	1.465	1.475	1.469	1.516	1.48	1.525	1.541	1.547	1.536	1.548	1.59	1.558	1.58	1.549	1.602	1.588	1.606	1.59	1.64	1.618	1.697	1.659	1.672	1.66	1.69	1.665	1.709	1.707	1.747	1.749	1.706	1.758	1.707	1.71	1.751	1.75	1.774	1.763	1.804
43	1.413	1.41	1.437	1.407	1.39	1.401	1.438	1.436	1.453	1.453	1.444	1.503	1.484	1.494	1.493	1.549	1.568	1.567	1.607	1.625	1.618	1.665	1.68	1.691	1.738	1.765	1.802	1.829	1.847	1.914	1.968	1.955	1.934	1.988	1.989	2.02	2.029	2.078	2.063	2.11	2.105	2.102	2.146	2.127	2.157	2.15	2.184	2.211	2.209
44	1.373	1.412	1.392	1.387	1.355	1.393	1.406	1.392	1.398	1.398	1.381	1.448	1.427	1.403	1.401	1.419	1.441	1.452	1.423	1.419	1.449	1.439	1.455	1.438	1.444	1.446	1.475	1.482	1.484	1.495	1.491	1.483	1.483	1.511	1.485	1.481	1.522	1.512	1.502	1.528	1.547	1.566	1.513	1.526	1.546	1.547	1.547	1.547	1.557
45	1.408	1.433	1.411	1.379	1.392	1.392	1.406	1.406	1.437	1.431	1.43	1.471	1.459	1.47	1.467	1.488	1.538	1.543	1.524	1.54	1.564	1.56	1.58	1.608	1.597	1.62	1.678	1.693	1.717	1.75	1.764	1.741	1.725	1.72	1.748	1.817	1.788	1.779	1.829	1.857	1.861	1.84	1.891	1.905	1.895	1.921	1.908	1.946	1.944
0	1.403	1.385	1.387	1.389	1.373	1.373	1.377	1.388	1.412	1.375	1.389	1.44	1.43	1.415	1.413	1.433	1.441	1.446	1.426	1.437	1.453	1.451	1.464	1.481	1.439	1.476	1.464	1.479	1.474	1.499	1.505	1.497	1.497	1.5	1.487	1.502	1.51	1.51	1.517	1.519	1.523	1.514	1.522	1.498	1.516	1.54	1.543	1.549	1.547
46	1.37	1.369	1.391	1.376	1.371	1.361	1.387	1.384	1.399	1.372	1.386	1.416	1.383	1.41	1.394	1.421	1.445	1.429	1.442	1.443	1.454	1.452	1.466	1.471	1.455	1.475	1.48	1.484	1.496	1.507	1.497	1.518	1.518	1.525	1.537	1.552	1.55	1.559	1.571	1.577	1.589	1.583	1.599	1.611	1.625	1.612	1.624	1.635	1.639
0	1.391	1.388	1.373	1.383	1.385	1.368	1.39	1.401	1.411	1.409	1.417	1.448	1.44	1.453	1.458	1.483	1.521	1.518	1.501	1.51	1.555	1.547	1.567	1.58	1.577	1.624	1.624	1.61	1.631	1.67	1.688	1.711	1.695	1.727	1.735	1.739	1.745	1.747	1.784	1.779	1.739	1.783	1.832	1.814	1.763	1.802	1.782	1.812	1.834
0	1.375	1.406	1.39	1.417	1.417	1.403	1.424	1.402	1.497	1.455	1.44	1.484	1.473	1.504	1.443	1.488	1.517	1.519	1.508	1.527	1.572	1.528	1.568	1.535	1.565	1.589	1.58	1.592	1.609	1.608	1.659	1.622	1.625	1.647	1.664	1.654	1.674	1.674	1.697	1.684	1.676	1.708	1.686	1.692	1.713	1.689	1.716	1.73	1.747
0	1.411	1.396	1.381	1.38	1.388	1.405	1.399	1.413	1.421	1.405	1.423	1.461	1.462	1.47	1.49	1.525	1.57	1.556	1.55	1.576	1.601	1.578	1.605	1.643	1.629	1.658	1.68	1.673	1.687	1.721	1.72	1.748	1.733	1.752	1.782	1.775	1.789	1.78	1.833	1.812	1.754	1.788	1.869	1.851	1.778	1.841	1.783	1.806	1.844
0	1.431	1.416	1.452	1.427	1.409	1.427	1.454	1.452	1.476	1.444	1.45	1.48	1.47	1.487	1.476	1.505	1.538	1.536	1.533	1.507	1.545	1.566	1.553	1.551	1.585	1.582	1.593	1.599	1.603	1.602	1.638	1.629	1.628	1.619	1.624	1.654	1.637	1.654	1.64	1.658	1.669	1.664	1.667	1.654	1.682	1.692	1.701	1.715	1.687
0	1.383	1.376	1.393	1.37	1.367	1.384	1.402	1.373	1.422	1.389	1.403	1.425	1.394	1.428	1.416	1.43	1.437	1.464	1.427	1.45	1.471	1.442	1.468	1.472	1.463	1.479	1.475	1.484	1.519	1.508	1.508	1.516	1.51	1.523	1.538	1.542	1.583	1.554	1.597	1.598	1.594	1.588	1.589	1.609	1.623	1.622	1.618	1.612	1.632
0	1.404	1.386	1.393	1.391	1.384	1.395	1.393	1.384	1.435	1.415	1.409	1.452	1.427	1.448	1.452	1.471	1.504	1.492	1.47	1.51	1.524	1.496	1.524	1.53	1.517	1.557	1.582	1.569	1.572	1.629	1.617	1.612	1.613	1.624	1.649	1.664	1.657	1.637	1.685	1.673	1.635	1.659	1.715	1.703	1.637	1.689	1.663	1.685	1.686
47	1.398	1.389	1.376	1.39	1.387	1.402	1.398	1.397	1.413	1.428	1.439	1.449	1.465	1.442	1.424	1.473	1.49	1.484	1.509	1.519	1.509	1.521	1.545	1.547	1.569	1.557	1.539	1.598	1.577	1.601	1.6	1.595	1.606	1.618	1.61	1.626	1.621	1.623	1.65	1.633	1.663	1.648	1.647	1.64	1.657	1.639	1.671	1.698	1.72
0	1.372	1.369	1.371	1.361	1.389	1.388	1.377	1.384	1.391	1.381	1.415	1.427	1.432	1.411	1.421	1.455	1.454	1.449	1.462	1.485	1.474	1.478	1.492	1.468	1.483	1.515	1.495	1.524	1.511	1.54	1.541	1.532	1.556	1.561	1.548	1.556	1.557	1.579	1.589	1.597	1.579	1.581	1.585	1.576	1.601	1.602	1.604	1.637	1.634
0	1.41	1.389	1.398	1.386	1.389	1.397	1.417	1.405	1.417	1.424	1.435	1.467	1.455	1.478	1.474	1.511	1.549	1.57	1.554	1.578	1.607	1.617	1.652	1.693	1.691	NaN	NaN	NaN	NaN	NaN	NaN	NaN	NaN	NaN	NaN	NaN	NaN	NaN	NaN	NaN	NaN	NaN	NaN	NaN	NaN	NaN	NaN	NaN	NaN
48	1.41	1.395	1.404	1.384	1.367	1.384	1.44	1.437	1.426	1.45	1.464	1.501	1.506	1.558	1.569	1.579	1.675	1.676	1.688	1.752	1.809	1.795	1.811	1.876	1.94	2.027	2.15	2.172	2.237	2.284	2.275	2.296	2.261	2.297	2.277	2.307	2.272	2.243	2.292	2.245	2.239	2.209	2.238	2.233	2.195	2.184	2.189	2.214	2.202
0	1.39	1.391	1.391	1.388	1.369	1.393	1.42	1.421	1.403	1.422	1.42	1.445	1.444	1.453	1.442	1.455	1.488	1.492	1.483	1.503	1.522	1.499	1.523	1.509	1.522	1.535	1.552	1.556	1.59	1.596	1.607	1.617	1.621	1.626	1.637	1.652	1.654	1.662	1.677	1.694	1.703	1.678	1.69	1.703	1.717	1.726	1.722	1.755	1.755
49	1.385	1.378	1.391	1.361	1.376	1.376	1.397	1.383	1.397	1.386	1.388	1.428	1.41	1.418	1.418	1.435	1.457	1.461	1.457	1.464	1.477	1.481	1.485	1.496	1.478	1.506	1.51	1.512	1.538	1.532	1.533	1.575	1.564	1.594	1.578	1.602	1.599	1.619	1.616	1.633	1.674	1.646	1.675	1.648	1.684	1.664	1.703	1.711	1.689
0	1.481	1.441	1.419	1.409	1.424	1.412	1.446	1.432	1.443	1.434	1.423	1.451	1.428	1.453	1.439	1.455	1.49	1.491	1.449	1.485	1.508	1.477	1.493	1.516	1.462	1.472	1.501	1.489	1.536	1.546	1.542	1.557	1.523	1.566	1.541	1.554	1.585	1.529	1.569	1.547	1.521	1.538	1.597	1.562	1.52	1.543	1.525	1.549	1.532
0	1.402	1.411	1.368	1.384	1.389	1.369	1.397	1.39	1.413	1.399	1.394	1.448	1.413	1.437	1.42	1.452	1.504	1.478	1.473	1.485	1.526	1.492	1.528	1.521	1.518	1.539	1.573	1.551	1.557	1.64	1.606	1.614	1.601	1.617	1.642	1.643	1.656	1.623	1.677	1.652	1.614	1.639	1.726	1.692	1.583	1.65	1.608	1.637	1.647
0	1.373	1.423	1.412	1.404	1.45	1.444	1.438	1.43	1.451	1.486	1.455	1.503	1.475	1.502	1.474	1.496	1.521	1.527	1.531	1.531	1.562	1.504	1.53	1.546	1.537	1.583	1.598	1.599	1.592	1.626	1.645	1.594	1.635	1.684	1.657	1.685	1.733	1.664	1.713	1.774	1.69	1.721	1.711	1.742	1.802	1.785	1.79	1.774	1.767
50	1.425	1.398	1.396	1.398	1.394	1.369	1.398	1.395	1.413	1.402	1.411	1.447	1.428	1.426	1.433	1.487	1.503	1.497	1.474	1.49	1.548	1.514	1.527	1.547	1.544	1.584	1.616	1.588	1.603	1.698	1.677	1.683	1.659	1.67	1.711	1.722	1.738	1.703	1.815	1.718	1.697	1.74	1.837	1.777	1.677	1.739	1.728	1.79	1.846
0	1.372	1.373	1.361	1.37	1.402	1.367	1.365	1.397	1.4	1.39	1.417	1.424	1.426	1.419	1.428	1.434	1.464	1.465	1.437	1.485	1.496	1.482	1.511	1.492	1.482	1.527	1.512	1.519	1.542	1.55	1.56	1.551	1.579	1.565	1.561	1.585	1.6	1.571	1.605	1.618	1.626	1.612	1.626	1.616	1.636	1.642	1.65	1.663	1.655
0	1.389	1.399	1.38	1.37	1.388	1.384	1.391	1.374	1.41	1.415	1.393	1.435	1.417	1.448	1.434	1.449	1.49	1.484	1.465	1.477	1.521	1.504	1.529	1.538	1.526	1.542	1.594	1.566	1.579	1.652	1.64	1.658	1.645	1.644	1.675	1.711	1.696	1.691	1.733	1.707	1.663	1.704	1.759	1.751	1.646	1.739	1.69	1.712	1.733
0	1.393	1.41	1.393	1.378	1.378	1.397	1.421	1.409	1.435	1.405	1.391	1.45	1.427	1.412	1.427	1.433	1.467	1.466	1.472	1.461	1.466	1.478	1.474	1.496	1.495	1.49	1.506	1.507	1.525	1.516	1.523	1.54	1.547	1.557	1.545	1.556	1.569	1.561	1.579	1.617	1.591	1.582	1.617	1.591	1.605	1.581	1.629	1.641	1.64
51	1.412	1.431	1.418	1.404	1.392	1.407	1.43	1.395	1.425	1.438	1.416	1.435	1.445	1.46	1.448	1.464	1.495	1.468	1.502	1.48	1.486	1.468	1.509	1.518	1.515	1.522	1.522	1.51	1.555	1.53	1.582	1.585	1.563	1.584	1.569	1.599	1.573	1.584	1.596	1.622	1.641	1.604	1.637	1.569	1.652	1.632	1.638	1.638	1.642
0	1.415	1.378	1.418	1.399	1.395	1.415	1.406	1.407	1.425	1.434	1.421	1.43	1.447	1.446	1.426	1.432	1.474	1.493	1.495	1.463	1.468	1.496	1.497	1.483	1.492	1.487	1.531	1.52	1.534	1.517	1.557	1.55	1.544	1.543	1.543	1.569	1.586	1.552	1.59	1.63	1.633	1.585	1.627	1.583	1.632	1.623	1.662	1.667	1.615
0	1.421	1.392	1.411	1.397	1.373	1.37	1.433	1.413	1.419	1.434	1.427	1.443	1.424	1.452	1.465	1.457	1.488	1.504	1.479	1.494	1.503	1.505	1.506	1.531	1.508	1.543	1.538	1.54	1.563	1.548	1.582	1.573	1.583	1.59	1.589	1.614	1.613	1.613	1.653	1.637	1.649	1.62	1.64	1.637	1.662	1.655	1.67	1.688	1.682
0	1.449	1.473	1.457	1.411	1.449	1.416	1.432	1.415	1.428	1.437	1.431	1.505	1.449	1.532	1.48	1.508	1.549	1.545	1.521	1.498	1.59	1.537	1.544	1.527	1.481	1.549	1.633	1.554	1.549	1.634	1.586	1.603	1.601	1.568	1.608	1.623	1.63	1.595	1.64	1.593	1.532	1.552	1.642	1.622	1.495	1.594	1.519	1.53	1.542
52	1.422	1.41	1.398	1.402	1.411	1.412	1.418	1.405	1.456	1.422	1.405	1.442	1.433	1.434	1.43	1.455	1.494	1.465	1.487	1.451	1.505	1.478	1.489	1.501	1.506	1.503	1.517	1.513	1.529	1.529	1.532	1.532	1.551	1.544	1.555	1.575	1.572	1.556	1.605	1.612	1.579	1.587	1.611	1.599	1.601	1.596	1.61	1.634	1.626
0	1.464	1.49	1.44	1.423	1.463	1.452	1.433	1.435	1.472	1.416	1.436	1.47	1.486	1.486	1.494	1.478	1.523	1.537	1.47	1.517	1.527	1.522	1.498	1.545	1.483	1.524	1.589	1.543	1.532	1.609	1.603	1.594	1.556	1.548	1.591	1.602	1.609	1.596	1.652	1.546	1.524	1.514	1.647	1.626	1.476	1.556	1.486	1.508	1.541
53	1.342	1.537	1.335	1.473	1.427	1.445	1.436	1.44	1.413	1.378	1.566	1.476	1.457	1.454	1.395	1.441	1.522	1.567	1.468	1.493	1.596	1.436	1.546	1.549	1.474	1.482	1.631	1.541	1.561	1.499	1.659	1.525	1.66	1.62	1.599	1.53	1.666	1.578	1.597	1.651	1.591	1.545	1.615	1.611	1.534	1.708	1.832	1.821	1.756
0	1.354	1.331	1.338	1.552	1.458	1.516	1.496	NaN	NaN	NaN	NaN	NaN	NaN	NaN	NaN	NaN	NaN	NaN	NaN	NaN	NaN	NaN	NaN	NaN	NaN	NaN	NaN	NaN	NaN	NaN	NaN	NaN	NaN	NaN	NaN	NaN	NaN	NaN	NaN	NaN	NaN	NaN	NaN	NaN	NaN	NaN	NaN	NaN	NaN
0	1.356	1.351	1.382	1.361	1.359	1.38	1.393	1.382	1.41	1.4	1.388	1.416	1.401	1.44	1.423	1.408	1.45	1.453	1.45	1.477	1.486	1.469	1.472	1.48	1.489	1.515	1.519	1.528	1.526	1.552	1.558	1.558	1.555	1.554	1.574	1.565	1.594	1.603	1.595	1.62	1.611	1.618	1.606	1.614	1.64	1.631	1.648	1.659	1.641
0	1.454	1.436	1.411	1.436	1.419	1.446	1.421	1.43	1.445	1.443	1.446	1.501	1.435	1.501	1.476	1.49	1.505	1.503	1.456	1.475	1.555	1.514	1.511	1.522	1.494	1.536	1.567	1.508	1.548	1.636	1.602	1.615	1.574	1.561	1.61	1.632	1.631	1.595	1.681	1.617	1.563	1.588	1.711	1.654	1.53	1.61	1.553	1.564	1.601
0	1.519	1.436	1.457	1.469	1.423	1.432	1.458	1.474	1.569	1.422	1.504	1.527	1.523	1.548	1.571	1.553	1.688	1.635	1.592	1.602	1.668	1.627	1.601	1.672	1.577	1.638	1.731	1.622	1.779	1.697	1.783	1.789	1.747	1.755	1.766	1.818	1.813	1.751	1.927	1.925	1.721	1.733	1.84	1.924	1.763	1.806	1.823	1.794	1.828
0	1.424	1.412	1.398	1.425	1.394	1.426	1.439	1.412	1.435	1.45	1.431	1.435	1.422	1.473	1.415	1.492	1.478	1.518	1.427	1.492	1.491	1.475	1.41	1.481	1.491	1.495	1.527	1.452	1.567	1.54	1.513	1.538	1.538	1.482	1.579	1.536	1.491	1.534	1.595	1.629	1.592	1.567	1.626	1.541	1.564	1.612	1.648	1.597	1.62
0	1.344	1.379	1.362	1.373	1.367	1.375	1.383	1.363	1.394	1.41	1.395	1.414	1.419	1.413	1.401	1.414	1.426	1.437	1.434	1.421	1.475	1.439	1.455	1.437	1.468	1.476	1.475	1.472	1.47	1.514	1.53	1.522	1.513	1.508	1.531	1.533	1.538	1.549	1.542	1.563	1.574	1.566	1.567	1.567	1.605	1.585	1.597	1.599	1.595
0	1.429	1.41	1.45	1.437	1.427	1.449	1.485	1.475	1.511	1.494	1.513	1.548	1.557	1.566	1.541	1.571	1.637	1.652	1.646	1.651	1.685	1.689	1.707	1.714	1.728	1.735	1.738	1.722	1.78	1.789	1.925	1.992	2.064	2.09	2.061	2.097	2.085	2.096	2.099	2.11	2.141	2.092	2.109	2.087	2.131	2.092	2.127	2.126	2.122
0	1.379	1.365	1.364	1.379	1.376	1.354	1.349	1.391	1.372	1.372	1.394	1.426	1.42	1.41	1.397	1.404	1.447	1.431	1.416	1.448	1.447	1.418	1.444	1.459	1.439	1.459	1.444	1.462	1.48	1.493	1.48	1.481	1.497	1.508	1.483	1.514	1.502	1.52	1.534	1.521	1.522	1.509	1.523	1.51	1.541	1.521	1.547	1.535	1.549
54	1.431	1.401	1.407	1.415	1.383	1.376	1.418	1.459	1.443	1.407	1.398	1.442	1.471	1.45	1.43	1.447	1.459	1.507	1.472	1.534	1.494	1.481	1.47	1.471	1.45	1.466	1.551	1.452	1.514	1.509	1.501	1.533	1.484	1.499	1.472	1.572	1.539	1.571	1.587	1.582	1.585	1.564	1.564	1.602	1.597	1.593	1.563	1.589	1.595
0	1.339	1.531	1.415	1.508	1.5	1.472	1.456	1.577	1.342	1.42	1.342	1.514	1.55	1.633	1.434	1.442	NaN	NaN	NaN	NaN	NaN	NaN	NaN	NaN	NaN	NaN	NaN	NaN	NaN	NaN	NaN	NaN	NaN	NaN	NaN	NaN	NaN	NaN	NaN	NaN	NaN	NaN	NaN	NaN	NaN	NaN	NaN	NaN	NaN
0	1.415	1.428	1.391	1.42	1.44	1.404	1.434	1.402	1.424	1.411	1.394	1.457	1.438	1.466	1.442	1.501	1.513	1.489	1.461	1.483	1.509	1.482	1.517	1.531	1.486	1.512	1.558	1.51	1.522	1.629	1.587	1.571	1.557	1.55	1.605	1.603	1.617	1.569	1.64	1.589	1.533	1.563	1.649	1.612	1.488	1.544	1.492	1.523	1.544
0	1.413	1.398	1.424	1.402	1.416	1.401	1.415	1.412	1.409	1.412	1.44	1.438	1.438	1.483	1.451	1.478	1.508	1.475	1.453	1.518	1.552	1.522	1.55	1.532	1.519	1.539	1.568	1.535	1.521	1.612	1.608	1.598	1.554	1.572	1.611	1.614	1.606	1.592	1.647	1.593	1.557	1.547	1.646	1.631	1.491	NaN	NaN	NaN	NaN
0	1.392	1.369	1.37	1.362	1.376	1.358	1.376	1.393	1.382	1.355	1.387	1.418	1.417	1.412	1.417	1.425	1.449	1.454	1.445	1.438	1.433	1.431	1.456	1.475	1.459	1.469	1.451	1.476	1.502	1.503	1.498	1.495	1.49	1.52	1.492	1.519	1.513	1.482	1.53	1.541	1.541	1.531	1.528	1.533	1.544	1.527	1.535	1.578	1.542
0	1.4	1.36	1.376	1.384	1.377	1.368	1.373	1.396	1.401	1.371	1.404	1.416	1.411	1.413	1.401	1.412	1.433	1.45	1.441	1.477	1.447	1.449	1.463	1.473	1.442	1.48	1.463	1.523	1.498	1.515	1.52	1.517	1.524	1.534	1.509	1.517	1.549	1.567	1.547	1.547	1.578	1.545	1.561	1.579	1.558	1.548	1.576	1.583	1.579
0	1.364	1.371	1.389	1.392	1.375	1.391	1.413	1.401	NaN	NaN	NaN	NaN	NaN	NaN	NaN	NaN	NaN	NaN	NaN	NaN	NaN	NaN	NaN	NaN	NaN	NaN	NaN	NaN	NaN	NaN	NaN	NaN	NaN	NaN	NaN	NaN	NaN	NaN	NaN	NaN	NaN	NaN	NaN	NaN	NaN	NaN	NaN	NaN	NaN
0	1.464	1.398	1.453	1.432	1.462	1.45	1.562	NaN	NaN	NaN	NaN	NaN	NaN	NaN	NaN	NaN	NaN	NaN	NaN	NaN	NaN	NaN	NaN	NaN	NaN	NaN	NaN	NaN	NaN	NaN	NaN	NaN	NaN	NaN	NaN	NaN	NaN	NaN	NaN	NaN	NaN	NaN	NaN	NaN	NaN	NaN	NaN	NaN	NaN
0	1.398	1.402	1.397	1.411	1.404	1.398	1.396	1.373	1.41	1.396	1.421	1.43	1.422	1.459	1.434	1.48	1.519	1.462	1.43	1.476	1.522	1.499	1.546	1.516	1.527	1.532	1.572	1.534	1.558	1.656	1.618	1.618	1.591	1.606	1.624	1.642	1.655	1.639	1.687	1.658	1.637	1.63	1.692	1.674	1.579	1.631	1.584	1.577	1.625
0	1.38	1.393	1.403	1.416	1.409	1.382	1.424	1.407	1.416	1.394	1.413	1.399	1.433	1.41	1.444	1.454	1.421	1.48	1.433	1.485	1.483	1.461	1.5	1.51	1.481	1.486	1.476	1.475	1.518	1.574	1.53	1.505	1.538	1.563	1.566	1.587	1.587	1.554	1.588	1.661	1.677	1.548	1.575	1.614	1.653	1.628	1.641	1.765	1.683
0	1.427	1.467	1.479	1.475	1.45	1.479	1.525	NaN	NaN	NaN	NaN	NaN	NaN	NaN	NaN	NaN	NaN	NaN	NaN	NaN	NaN	NaN	NaN	NaN	NaN	NaN	NaN	NaN	NaN	NaN	NaN	NaN	NaN	NaN	NaN	NaN	NaN	NaN	NaN	NaN	NaN	NaN	NaN	NaN	NaN	NaN	NaN	NaN	NaN
55	1.437	1.471	1.408	1.486	1.437	1.416	1.493	1.554	1.45	1.473	1.49	1.622	1.481	1.559	1.67	1.671	1.727	1.648	1.566	1.724	1.752	1.739	1.787	1.834	1.748	1.807	2.029	1.832	1.969	1.943	2.038	2.001	1.96	1.935	2.007	2.09	2.157	2.038	2.243	2.152	2.188	2.123	2.122	2.231	2.252	2.139	2.148	2.132	2.29
0	1.419	1.397	1.423	1.424	1.406	1.403	1.424	1.393	1.409	1.401	1.421	1.46	1.416	1.464	1.439	1.469	1.497	1.461	1.419	1.457	1.526	1.483	1.52	1.492	1.471	1.488	1.529	1.511	1.515	1.568	1.554	1.556	1.522	1.541	1.523	1.56	1.572	1.533	1.589	1.561	1.552	1.542	1.582	1.59	1.541	1.563	1.543	1.551	1.56
0	1.383	1.414	1.384	1.391	1.39	1.387	1.401	1.404	1.431	1.408	1.407	1.469	1.473	1.483	1.468	1.49	1.529	1.531	1.531	1.559	1.567	1.559	1.593	1.601	1.595	1.608	1.608	1.636	1.649	1.672	1.684	1.707	1.739	1.731	1.723	1.762	1.841	1.778	1.784	1.847	1.845	1.807	1.852	1.849	1.89	1.872	1.911	1.933	1.915
0	1.399	1.384	1.395	1.412	1.419	1.387	1.406	1.393	1.441	1.431	1.436	1.465	1.463	1.529	1.491	1.544	1.61	1.549	1.517	1.583	1.627	1.614	1.624	1.65	1.63	1.666	1.697	1.664	1.68	1.833	1.763	1.781	1.734	1.774	1.806	1.831	1.827	1.81	1.848	1.841	1.793	1.801	1.889	1.825	1.763	1.82	1.769	1.772	1.803
0	1.379	1.387	1.378	1.379	1.388	1.37	1.408	1.392	1.404	1.419	1.413	1.42	1.425	1.45	1.435	1.466	1.497	1.453	1.466	1.476	1.481	1.485	1.506	1.527	1.527	1.526	1.552	1.539	1.552	1.581	1.555	1.574	1.565	1.596	1.595	1.614	1.599	1.585	1.622	1.624	1.613	1.614	1.66	1.644	1.616	1.619	1.663	1.653	1.654
0	NaN	NaN	NaN	NaN	NaN	NaN	NaN	NaN	NaN	NaN	NaN	NaN	NaN	NaN	NaN	NaN	NaN	NaN	NaN	NaN	NaN	NaN	NaN	NaN	NaN	NaN	NaN	NaN	NaN	NaN	NaN	NaN	NaN	NaN	NaN	NaN	NaN	NaN	NaN	NaN	NaN	NaN	NaN	NaN	NaN	NaN	NaN	NaN	NaN
56	1.389	1.392	1.396	1.423	1.399	1.405	1.41	1.393	1.423	1.408	1.422	1.445	1.443	1.505	1.439	1.526	1.553	1.481	1.433	1.513	1.595	1.566	1.605	1.594	1.579	1.579	1.633	1.596	1.65	1.787	1.671	1.725	1.669	1.677	1.723	1.756	1.783	1.744	1.769	1.809	1.766	1.742	1.843	1.817	1.753	1.76	1.772	1.77	1.802
0	1.363	1.356	1.384	1.353	1.375	1.375	1.38	1.384	1.399	1.384	1.405	1.404	1.425	1.431	1.409	1.429	1.446	1.472	1.453	1.474	1.457	1.465	1.487	1.489	1.471	1.486	1.494	1.506	1.533	1.546	1.563	1.556	1.572	1.574	1.583	1.584	1.597	1.578	1.605	1.619	1.612	1.596	1.611	1.608	1.629	1.605	1.619	1.637	1.629
0	1.399	1.386	1.394	1.413	1.399	1.384	1.413	1.408	1.429	1.429	1.442	1.45	1.467	1.511	1.471	1.546	1.567	1.516	1.497	1.551	1.603	1.591	1.643	1.623	1.624	1.632	1.666	1.624	1.665	1.75	1.727	1.729	1.735	1.763	1.747	1.79	1.796	1.796	1.794	1.812	1.819	1.82	1.848	1.851	1.826	1.83	1.853	1.828	1.867
57	1.388	1.353	1.392	1.368	1.378	1.367	1.406	1.384	1.404	1.399	1.412	1.441	1.42	1.436	1.452	1.436	1.478	1.481	1.467	1.473	1.513	1.493	1.536	1.511	1.523	1.563	1.57	1.564	1.587	1.594	1.611	1.621	1.613	1.635	1.637	1.671	1.654	1.659	1.682	1.68	1.74	1.712	1.738	1.758	1.757	1.789	1.785	1.815	1.836
0	1.397	1.404	1.401	1.413	1.418	1.429	1.427	1.41	1.412	1.389	1.431	1.454	1.418	1.501	1.403	1.534	1.53	1.417	1.378	1.467	1.53	1.507	1.553	1.528	1.488	1.494	1.519	1.521	1.549	1.674	1.592	1.614	1.564	1.561	1.567	1.618	1.621	1.59	1.644	1.652	1.642	1.628	1.662	1.671	1.605	1.651	1.614	1.613	1.638
0	1.4	1.384	1.375	1.384	1.361	1.364	1.384	1.396	1.418	1.384	1.385	1.392	1.432	1.414	1.396	1.407	1.419	1.451	1.441	1.467	1.445	1.447	1.45	1.473	1.47	1.454	1.449	1.493	1.509	1.488	1.491	1.492	1.509	1.52	1.527	1.52	1.522	1.486	1.529	1.539	1.512	1.516	1.539	1.527	1.541	1.52	1.537	1.546	1.568
0	1.383	1.375	1.391	1.393	1.421	1.399	1.414	1.423	1.43	1.422	1.442	1.439	1.442	1.455	1.439	1.465	1.522	1.502	1.521	1.508	1.536	1.519	1.532	1.559	1.543	1.554	1.556	1.568	1.569	1.604	1.597	1.595	1.602	1.616	1.625	1.62	1.622	1.668	1.629	1.649	1.644	1.653	1.659	1.661	1.676	1.653	1.686	1.675	1.703
0	1.392	1.41	1.412	1.408	1.464	1.418	1.438	1.429	1.493	1.487	1.485	1.535	1.468	1.57	1.49	1.562	1.626	1.554	1.548	1.619	1.613	1.62	1.623	1.659	1.602	1.67	1.636	1.639	1.671	1.756	1.695	1.731	1.695	1.731	1.729	1.759	1.71	1.738	1.742	1.749	1.772	1.784	1.792	1.771	1.799	1.752	1.806	1.748	1.793
0	1.373	1.387	1.387	1.394	1.37	1.416	1.428	1.422	1.468	1.444	1.437	1.473	1.508	1.52	1.512	1.551	1.577	1.574	1.578	1.585	1.642	1.642	1.677	1.689	1.707	1.732	1.745	1.766	1.798	1.825	1.858	1.883	1.886	1.915	1.933	1.993	2.021	2.024	2.031	2.096	2.103	2.075	2.149	2.111	2.14	NaN	NaN	NaN	NaN
0	1.392	1.378	1.37	1.378	1.362	1.361	1.392	1.385	1.398	1.377	1.399	1.415	1.428	1.414	1.434	1.447	1.435	1.459	1.426	1.452	1.461	1.454	1.459	1.472	1.462	1.492	1.478	1.476	1.502	1.496	1.504	1.52	1.511	1.507	1.516	1.544	1.53	1.524	1.551	1.572	1.577	1.574	1.58	1.583	1.605	1.599	1.602	1.625	1.596
0	1.381	1.394	1.388	1.378	1.363	1.363	1.38	1.387	1.391	1.387	1.389	1.402	1.424	1.404	1.401	1.412	1.42	1.447	1.419	1.451	1.448	1.437	1.439	1.468	1.447	1.46	1.46	1.47	1.491	1.497	1.5	1.501	1.508	1.503	1.521	1.511	1.514	1.513	1.528	1.546	1.551	1.521	1.567	1.536	1.558	1.557	1.56	1.606	1.603
0	1.431	1.41	1.45	1.452	1.444	1.445	1.479	1.393	1.471	1.403	1.506	1.498	1.514	1.55	1.485	1.562	1.585	1.483	1.464	1.539	1.605	1.603	1.627	1.631	1.587	1.588	1.578	1.59	1.651	1.8	1.656	1.698	1.634	1.649	1.673	1.681	1.712	1.637	1.728	1.75	1.736	1.712	1.712	1.741	1.666	1.679	1.7	1.693	1.708
0	1.433	1.442	1.429	1.408	1.438	1.42	1.477	1.415	1.451	1.461	1.505	1.492	1.491	1.517	1.466	1.574	1.614	1.54	1.542	1.592	1.678	1.616	1.654	1.631	1.647	1.63	1.651	1.663	1.659	1.774	1.714	1.717	1.683	1.73	1.674	1.747	1.762	1.759	1.743	1.764	1.753	1.769	1.784	1.788	1.793	1.747	1.781	1.793	1.769
0	1.374	1.397	1.395	1.389	1.347	1.366	1.391	1.395	1.401	1.393	1.39	1.385	1.424	1.413	1.401	1.41	1.429	1.441	1.413	1.429	1.438	1.419	1.437	1.458	1.438	1.446	1.462	1.48	1.482	1.489	1.483	1.483	1.493	1.498	1.511	1.481	1.501	1.519	1.516	1.515	1.514	1.526	1.525	1.511	1.528	1.533	1.526	NaN	NaN
0	1.472	1.478	1.457	1.448	1.449	1.436	1.544	1.499	1.477	1.445	1.469	1.508	1.527	1.511	1.569	1.522	1.562	1.56	1.538	1.517	1.563	1.524	1.535	1.569	1.491	1.561	1.572	1.527	1.571	1.542	1.602	1.563	1.595	1.583	1.559	1.661	1.555	1.598	1.583	1.645	1.643	1.642	1.644	1.586	1.65	1.635	1.608	1.661	1.621
0	1.367	1.404	1.391	1.394	1.384	1.401	1.42	1.43	1.452	1.433	1.455	1.497	1.517	1.504	1.519	1.564	1.574	1.593	1.603	1.607	1.668	1.68	1.705	1.725	1.72	1.756	1.784	1.804	1.822	1.839	1.85	1.889	1.884	1.925	1.929	1.974	1.986	1.965	1.996	2.044	2.035	2.027	2.045	2.101	2.104	2.049	2.117	2.191	2.106
58	1.358	1.369	1.37	1.37	1.352	1.379	1.404	1.416	1.42	1.41	1.413	1.456	1.465	1.483	1.488	1.503	1.569	1.554	1.53	1.563	1.607	1.615	1.647	1.655	1.643	1.691	1.716	1.74	1.751	1.739	1.764	1.817	1.8	1.832	1.803	1.867	1.849	1.878	1.89	1.899	1.915	1.899	1.924	1.913	1.947	1.924	1.968	1.993	1.996
0	1.402	1.389	1.448	1.397	1.445	1.417	1.488	1.451	1.476	1.444	1.461	1.554	1.454	1.473	1.528	1.523	1.545	1.571	1.52	1.55	1.613	1.565	1.613	1.584	1.588	1.636	1.632	1.616	1.634	1.654	1.649	1.647	1.626	1.676	1.618	1.648	1.661	1.642	1.731	1.69	1.73	1.691	1.686	1.704	1.702	1.685	1.678	1.724	1.752
0	1.411	1.376	1.412	1.407	1.451	1.438	1.478	1.402	1.485	1.425	1.482	1.502	1.481	1.582	1.515	1.619	1.674	1.551	1.484	1.577	1.655	1.648	1.718	1.66	1.652	1.69	1.663	1.689	1.703	1.858	1.757	1.755	1.701	1.752	1.76	1.805	1.776	1.745	1.803	1.815	1.822	1.827	1.801	1.829	1.867	1.841	1.842	1.787	1.779
0	1.4	1.39	1.379	1.375	1.386	1.365	1.409	1.404	1.402	1.388	1.404	1.401	1.424	1.417	1.422	1.44	1.468	1.458	1.448	1.456	1.474	1.459	1.478	1.481	1.459	1.499	1.481	1.477	1.515	1.514	1.513	1.537	1.541	1.536	1.54	1.565	1.547	1.553	1.584	1.555	1.597	1.602	1.601	1.595	1.602	1.591	1.59	1.627	1.591
0	1.412	1.389	1.394	1.41	1.417	1.421	1.447	1.392	1.412	1.361	1.424	1.451	1.425	1.486	1.4	1.507	1.529	1.41	1.358	1.448	1.492	1.51	1.553	1.497	1.485	1.484	1.5	1.483	1.508	1.628	1.535	1.571	1.541	1.532	1.522	1.56	1.604	1.546	1.581	1.656	1.665	1.595	1.578	1.614	1.613	1.571	1.59	1.592	1.613
0	1.44	1.427	1.462	1.448	1.439	1.44	1.477	1.443	1.442	1.426	1.478	1.542	1.469	1.541	1.496	1.553	1.593	1.482	1.469	1.586	1.62	1.599	1.616	1.579	1.602	1.609	1.606	1.608	1.648	1.688	1.658	1.684	1.658	1.658	1.619	1.69	1.715	1.665	1.712	1.76	1.779	1.711	1.755	1.765	1.757	1.765	1.75	1.731	1.777
0	1.419	1.418	1.424	1.413	1.429	1.447	1.465	1.399	1.456	1.393	1.462	1.44	1.452	1.551	1.455	1.571	1.595	1.422	1.385	1.507	1.534	1.553	1.603	1.548	1.542	1.534	1.506	1.525	1.577	1.73	1.607	1.675	1.608	1.622	1.599	1.649	1.673	1.615	1.654	1.759	1.75	1.65	1.674	1.713	1.688	1.684	1.675	1.636	1.667
0	1.376	1.387	1.367	1.392	1.36	1.364	1.386	1.378	1.401	1.393	1.404	1.385	1.412	1.425	1.415	1.444	1.438	1.484	NaN	NaN	NaN	NaN	NaN	NaN	NaN	NaN	NaN	NaN	NaN	NaN	NaN	NaN	NaN	NaN	NaN	NaN	NaN	NaN	NaN	NaN	NaN	NaN	NaN	NaN	NaN	NaN	NaN	NaN	NaN
0	1.362	1.362	1.384	1.387	1.387	1.371	1.427	1.373	1.386	1.378	1.4	1.422	1.398	1.44	1.4	1.468	1.506	1.434	1.405	1.462	1.506	1.499	1.531	1.51	1.513	1.535	1.525	1.505	1.554	1.598	1.571	1.586	1.568	1.587	1.598	1.63	1.636	1.615	1.637	1.681	1.674	1.642	1.676	1.678	1.661	1.666	1.665	1.68	1.704
59	1.403	1.386	1.394	1.379	1.357	1.373	1.371	1.377	1.4	1.363	1.405	1.382	1.423	1.417	1.395	1.412	1.434	1.446	1.423	1.445	1.445	1.433	1.446	1.453	1.431	1.455	1.466	1.454	1.49	1.487	1.488	1.486	1.485	1.493	1.502	1.509	1.495	1.497	1.504	1.529	1.522	1.517	1.528	1.516	1.529	1.527	1.535	1.558	1.55
0	NaN	NaN	NaN	NaN	NaN	NaN	NaN	NaN	NaN	NaN	NaN	NaN	NaN	NaN	NaN	NaN	NaN	NaN	NaN	NaN	NaN	NaN	NaN	NaN	NaN	NaN	NaN	NaN	NaN	NaN	NaN	NaN	NaN	NaN	NaN	NaN	NaN	NaN	NaN	NaN	NaN	NaN	NaN	NaN	NaN	NaN	NaN	NaN	NaN
60	1.386	1.385	1.384	1.383	1.344	1.348	1.383	1.392	1.412	1.369	1.385	1.377	1.384	1.401	1.404	1.397	1.41	1.418	1.426	1.43	1.426	1.426	1.407	1.425	1.41	1.42	1.447	1.419	1.44	1.465	1.436	1.473	1.475	1.47	1.475	1.459	1.488	1.491	1.5	1.493	1.481	1.494	1.511	1.473	1.503	1.488	1.476	1.545	1.546
0	1.394	1.381	1.399	1.365	1.391	1.368	1.424	1.42	1.44	1.427	1.448	1.453	1.474	1.469	1.466	1.498	1.538	1.531	1.527	1.528	1.55	1.543	1.563	1.575	1.561	1.579	1.581	1.582	1.599	1.614	1.615	1.642	1.621	1.644	1.663	1.685	1.638	1.673	1.671	1.671	1.681	1.702	1.705	1.697	1.718	1.697	1.718	1.731	1.727
0	1.388	1.419	1.496	1.438	1.427	1.443	1.496	1.451	1.452	1.459	1.467	1.573	1.493	1.537	1.529	1.532	1.599	1.543	1.464	1.527	1.623	1.567	1.667	1.599	1.638	1.686	1.646	1.62	1.703	1.691	1.706	1.742	1.664	1.707	1.633	1.698	1.681	1.675	1.752	1.757	1.83	1.781	1.795	1.783	1.754	1.76	1.751	1.768	1.842
0	1.391	1.388	1.442	1.383	1.407	1.399	1.446	1.47	1.415	1.473	1.459	1.557	1.456	1.507	1.516	1.509	1.561	1.535	1.555	1.548	1.635	1.627	1.637	1.617	1.645	1.702	1.686	1.703	1.7	1.715	1.756	1.73	1.717	1.785	1.69	1.769	1.786	1.734	1.821	1.767	1.856	1.836	1.805	1.808	1.835	1.851	1.809	1.919	1.896
0	1.382	1.358	1.387	1.39	1.377	1.37	1.417	1.382	1.402	1.395	1.429	1.451	1.427	1.479	1.441	1.482	1.502	1.45	1.392	1.5	1.524	1.518	1.571	1.543	1.531	1.55	1.538	1.555	1.575	1.646	1.615	1.645	1.6	1.615	1.592	1.633	1.655	1.604	1.657	1.699	1.736	1.688	1.69	1.697	1.697	1.702	1.682	1.721	1.726
0	1.391	1.401	1.407	1.391	1.421	1.404	1.458	1.406	1.418	1.409	1.416	1.419	1.434	1.47	1.411	1.477	1.481	1.423	1.417	1.453	1.5	1.483	1.51	1.486	1.483	1.499	1.488	1.483	1.511	1.554	1.523	1.521	1.513	1.532	1.523	1.571	1.552	1.569	1.552	1.587	1.585	1.575	1.564	1.576	1.612	1.583	1.608	1.578	1.611
0	1.482	1.469	1.464	1.441	1.449	1.424	1.493	1.495	1.505	1.455	1.519	1.507	1.529	NaN	NaN	NaN	NaN	NaN	NaN	NaN	NaN	NaN	NaN	NaN	NaN	NaN	NaN	NaN	NaN	NaN	NaN	NaN	NaN	NaN	NaN	NaN	NaN	NaN	NaN	NaN	NaN	NaN	NaN	NaN	NaN	NaN	NaN	NaN	NaN
0	1.426	1.454	1.439	1.447	1.433	1.438	1.499	1.388	1.43	1.395	1.471	1.467	1.458	1.53	1.444	1.574	1.584	1.406	1.375	1.51	1.552	1.591	1.628	1.552	1.555	1.574	1.532	1.552	1.623	1.761	1.624	1.682	1.626	1.643	1.623	1.662	1.718	1.673	1.646	1.831	1.834	1.737	1.711	1.746	1.785	1.736	1.76	1.746	1.742
0	1.393	1.444	1.43	1.407	1.422	1.431	1.462	1.393	1.424	1.371	1.431	1.417	1.422	1.464	1.403	1.5	1.511	1.391	1.362	1.471	1.501	1.492	1.524	1.503	1.464	1.479	1.461	1.46	1.515	1.601	1.526	1.555	1.524	1.553	1.525	1.57	1.582	1.556	1.563	1.669	1.671	1.6	1.595	1.615	1.656	1.614	1.631	1.607	1.635
61	1.4	1.379	1.385	1.383	1.398	1.376	1.446	1.399	1.442	1.488	1.441	1.465	1.447	1.515	1.504	1.554	1.554	1.554	1.572	1.621	1.613	1.556	1.644	1.601	1.605	1.647	1.64	1.668	1.689	1.709	1.7	1.733	1.758	1.73	1.8	1.835	1.867	1.883	1.851	1.979	1.919	1.911	2.023	1.947	2.073	1.989	1.932	2.052	1.994
0	1.484	1.467	1.508	1.42	1.487	1.413	1.506	1.505	1.519	1.474	1.504	1.502	1.497	1.494	1.491	1.52	1.575	1.548	1.525	1.521	1.584	1.537	1.539	1.559	1.544	1.564	1.546	1.565	1.571	1.585	1.614	1.579	1.573	1.609	1.608	1.664	NaN	NaN	NaN	NaN	NaN	NaN	NaN	NaN	NaN	NaN	NaN	NaN	NaN
0	1.365	1.391	1.393	1.369	1.38	1.365	1.418	1.371	1.411	1.376	1.421	1.435	1.411	1.457	1.406	1.46	1.509	1.436	1.41	1.452	1.504	1.48	1.515	1.49	1.474	1.492	1.487	1.506	1.54	1.567	1.526	1.556	1.53	1.56	1.521	1.556	1.579	1.537	1.557	1.608	1.642	1.593	1.582	1.585	1.611	1.576	1.589	1.604	1.626
0	1.435	1.381	1.429	1.453	1.448	1.458	1.462	1.513	1.458	1.475	1.508	1.625	1.569	1.517	1.601	1.605	1.681	1.674	1.543	1.564	1.811	1.707	1.818	1.736	1.7	1.827	1.82	1.798	1.839	1.86	1.836	1.912	1.86	1.856	1.781	1.843	1.854	1.847	1.993	1.83	2.036	1.878	2.06	1.961	1.862	1.887	1.939	2.019	2.079
0	1.401	1.425	1.445	1.468	1.436	1.462	1.558	1.482	1.497	1.452	1.458	1.566	1.464	1.553	1.507	1.54	1.621	1.557	1.442	1.559	1.645	1.627	1.723	1.627	1.642	1.683	1.639	1.668	1.728	1.764	1.703	1.75	1.751	1.744	1.667	1.714	1.752	1.773	1.796	1.766	1.956	1.872	1.8	1.792	1.917	1.799	NaN	NaN	NaN
62	1.388	1.397	1.397	1.376	1.4	1.376	1.43	1.416	1.447	1.405	1.429	1.466	1.435	1.457	1.473	1.495	1.531	1.551	1.537	1.556	1.595	1.574	1.588	1.642	1.614	1.641	1.658	1.674	1.65	1.683	1.718	1.702	1.709	1.732	1.731	1.789	1.745	1.757	1.771	1.777	1.808	1.818	1.825	1.823	1.816	1.833	1.831	1.848	1.85
63	1.399	1.418	1.397	1.396	1.394	1.38	1.423	1.394	1.406	1.375	1.413	1.437	1.428	1.44	1.404	1.457	1.503	1.397	1.386	1.449	1.468	1.481	1.528	1.484	1.469	1.478	1.468	1.448	1.556	1.592	1.525	1.568	1.535	1.554	1.534	1.565	1.571	1.564	1.566	1.646	1.64	1.588	1.578	1.645	1.637	1.612	1.64	1.63	1.645
0	1.37	1.393	1.389	1.364	1.389	1.375	1.427	1.382	1.402	1.372	1.405	1.423	1.414	1.428	1.412	1.469	1.478	1.429	1.394	1.459	1.499	1.515	1.52	1.492	1.496	1.49	1.495	1.51	1.529	1.543	1.533	1.559	1.536	1.54	1.526	1.559	1.583	1.57	1.579	1.635	1.64	1.586	1.596	1.606	1.613	1.588	1.592	1.612	1.639
0	1.413	1.553	1.451	1.436	1.428	1.415	1.529	1.384	1.4	1.394	1.452	1.425	1.408	1.48	1.403	1.507	1.527	1.361	1.329	1.439	1.468	1.462	1.516	1.451	1.446	1.462	1.435	1.428	1.5	1.579	1.454	1.513	1.461	1.455	1.458	1.514	1.489	1.476	1.498	1.572	1.591	1.483	1.51	1.53	1.541	1.514	1.513	1.508	1.544
64	2.523	1.323	1.391	1.384	1.365	1.388	1.45	1.483	1.417	1.452	1.418	1.447	1.403	1.466	1.427	1.509	1.489	1.491	1.49	1.514	1.53	1.495	1.499	1.505	1.5	1.52	1.537	1.528	1.581	1.581	1.565	1.604	1.562	1.581	1.606	1.627	1.593	1.637	1.624	1.696	1.657	1.652	1.71	1.581	1.668	1.658	1.675	1.709	1.727
0	1.401	1.398	1.393	1.413	1.409	1.381	1.4	1.403	1.405	1.436	1.415	1.429	1.425	1.464	1.438	1.481	1.487	1.494	1.479	1.497	1.515	1.48	1.506	1.501	1.487	1.521	1.522	1.513	1.522	1.568	1.576	1.555	1.608	1.595	1.623	1.611	1.628	1.642	1.649	1.693	1.686	1.64	1.716	1.656	1.686	1.704	1.674	1.761	1.744
65	1.415	1.431	1.41	1.389	1.399	1.381	1.437	1.395	1.41	1.38	1.416	1.423	1.423	1.451	1.402	1.48	1.484	1.391	1.383	1.469	1.49	1.488	1.505	1.491	1.492	1.498	1.482	1.484	1.524	1.572	1.508	1.557	1.547	1.527	1.549	1.56	1.581	1.549	1.562	1.66	1.618	1.606	1.585	1.611	1.636	1.622	1.625	1.623	1.62
0	1.384	1.425	1.431	1.452	1.414	1.408	1.481	1.473	1.461	1.454	1.487	1.584	1.528	1.542	1.553	1.526	1.645	1.63	1.598	1.579	1.713	NaN	NaN	NaN	NaN	NaN	NaN	NaN	NaN	NaN	NaN	NaN	NaN	NaN	NaN	NaN	NaN	NaN	NaN	NaN	NaN	NaN	NaN	NaN	NaN	NaN	NaN	NaN	NaN
0	1.483	1.498	1.648	1.483	1.306	1.506	1.397	1.567	1.447	1.521	1.612	1.706	1.618	1.576	1.496	1.706	1.624	1.476	1.587	1.44	1.703	1.81	1.934	1.543	1.889	1.721	2.354	1.892	1.986	1.775	1.802	2.141	1.695	1.747	1.559	1.8	1.82	1.804	1.86	1.815	1.837	1.747	1.814	1.927	1.919	1.802	1.808	1.981	1.771
66	1.41	1.41	1.427	1.397	1.4	1.37	1.439	1.407	1.445	1.413	1.436	1.462	1.458	1.447	1.447	1.468	1.496	1.548	1.466	1.517	1.514	1.501	1.498	1.529	1.516	1.525	1.529	1.565	1.537	1.555	1.565	1.563	1.545	1.591	1.578	1.6	1.593	1.577	1.575	1.571	1.608	1.588	1.617	1.58	1.598	1.629	1.602	1.617	1.629
0	1.409	1.415	1.41	1.434	1.408	1.389	1.482	1.406	1.439	NaN	NaN	NaN	NaN	NaN	NaN	NaN	NaN	NaN	NaN	NaN	NaN	NaN	NaN	NaN	NaN	NaN	NaN	NaN	NaN	NaN	NaN	NaN	NaN	NaN	NaN	NaN	NaN	NaN	NaN	NaN	NaN	NaN	NaN	NaN	NaN	NaN	NaN	NaN	NaN
0	1.417	1.434	1.442	1.4	1.416	1.4	1.452	1.431	1.45	1.412	1.447	1.476	1.461	1.513	1.47	1.55	1.556	1.51	1.447	1.552	1.572	1.565	1.582	1.577	1.548	1.594	1.561	1.591	1.609	1.684	1.646	1.642	1.632	1.634	1.663	1.697	1.677	1.687	1.667	1.717	1.739	1.713	1.718	1.7	1.767	1.735	1.71	1.747	1.791
0	1.397	1.398	1.448	1.366	1.397	1.381	1.432	1.41	1.422	1.401	1.415	1.433	1.434	1.459	1.435	1.444	1.468	1.451	1.456	1.487	1.495	1.489	1.518	1.507	1.516	1.512	1.521	1.527	1.534	1.577	1.553	1.577	1.571	1.577	1.582	1.594	1.599	1.597	1.605	1.612	1.612	1.62	1.615	1.627	1.652	1.642	1.672	1.648	1.647
0	1.467	1.449	1.455	1.437	1.409	1.42	1.485	1.468	1.432	1.45	1.46	1.479	1.468	1.463	1.473	1.51	1.503	1.522	1.513	1.507	1.518	1.473	1.524	1.517	1.497	1.492	1.517	1.57	1.54	1.519	1.549	1.524	1.532	1.53	1.563	1.604	1.535	1.544	1.588	1.561	1.598	1.62	1.63	1.57	1.6	1.594	1.607	1.609	1.606
67	1.396	1.415	1.38	1.396	1.376	1.379	1.44	1.395	1.402	1.388	1.403	1.421	1.414	1.428	1.398	1.437	1.444	1.413	1.397	1.428	1.453	1.444	1.459	1.445	1.445	1.465	1.451	1.459	1.482	1.485	1.473	1.492	1.471	1.49	1.462	1.5	1.485	1.489	1.506	1.523	1.54	1.507	1.504	1.519	1.532	1.516	1.528	1.532	1.546
0	1.412	1.411	1.416	1.395	1.397	1.394	1.464	1.443	1.44	1.432	1.41	1.434	1.43	1.47	1.457	1.459	1.485	1.476	1.46	1.478	1.507	1.491	1.498	1.523	1.499	1.527	1.521	1.543	1.511	1.559	1.577	1.557	1.565	1.599	1.586	1.61	1.581	1.628	1.608	1.603	1.622	1.617	1.645	1.61	1.599	1.629	1.648	1.63	1.661
0	NaN	NaN	NaN	NaN	NaN	NaN	NaN	NaN	NaN	NaN	NaN	NaN	NaN	NaN	NaN	NaN	NaN	NaN	NaN	NaN	NaN	NaN	NaN	NaN	NaN	NaN	NaN	NaN	NaN	NaN	NaN	NaN	NaN	NaN	NaN	NaN	NaN	NaN	NaN	NaN	NaN	NaN	NaN	NaN	NaN	NaN	NaN	NaN	NaN
0	1.417	1.443	1.463	1.44	1.462	1.424	1.473	1.485	1.48	1.465	1.503	1.581	1.526	1.555	1.515	1.576	1.622	1.631	1.593	1.613	1.71	1.72	1.702	1.714	1.726	1.802	1.748	1.767	1.803	1.79	1.816	1.838	1.826	1.865	1.789	1.972	1.942	1.895	NaN	NaN	NaN	NaN	NaN	NaN	NaN	NaN	NaN	NaN	NaN
0	1.43	1.571	1.44	1.425	1.442	1.422	1.521	1.424	1.43	1.416	1.428	1.437	1.434	1.465	1.407	1.481	1.489	1.409	1.401	1.473	1.504	1.476	1.508	1.474	1.483	1.503	1.452	1.447	1.528	1.546	1.49	1.519	1.511	1.488	1.469	1.531	1.525	1.53	1.547	1.603	1.59	1.538	1.542	1.585	1.559	1.564	1.552	1.583	1.593
68	1.36	1.338	1.387	1.354	1.357	1.332	1.373	1.375	1.377	1.367	1.374	1.391	1.388	1.397	1.384	1.406	1.425	1.431	1.42	1.439	1.453	1.432	1.452	1.451	1.457	1.458	1.475	1.468	1.476	1.491	1.502	1.509	1.493	1.515	1.505	1.538	1.513	1.52	1.52	1.527	1.541	1.535	1.547	1.534	1.56	1.546	1.575	1.566	1.583
0	1.459	1.426	1.371	1.429	1.436	1.389	1.407	1.405	1.453	1.467	1.455	1.515	1.462	1.532	1.511	1.544	1.533	1.544	1.55	1.592	1.619	1.555	1.605	1.598	1.588	1.627	1.641	1.628	1.652	1.664	1.671	1.693	1.709	1.666	1.672	1.697	1.748	1.757	1.736	1.756	1.761	1.781	1.814	1.749	1.787	1.82	1.796	1.844	1.848
69	1.441	1.527	1.474	1.427	1.446	1.419	1.529	1.441	1.436	1.424	1.456	1.468	1.475	1.501	1.45	1.506	1.556	1.46	1.475	1.555	1.527	1.533	1.547	1.551	1.533	1.554	1.542	1.554	1.595	1.583	1.562	1.601	1.593	1.589	1.604	1.657	1.627	1.64	1.618	1.679	1.691	1.654	1.662	1.709	1.7	1.703	1.7	1.712	1.742
70	1.359	1.341	1.368	1.346	1.348	1.338	1.372	1.373	1.378	1.372	1.38	1.398	1.392	1.402	1.397	1.419	1.438	1.428	1.43	1.448	1.467	1.438	1.459	1.466	1.466	1.48	1.475	1.486	1.498	1.501	1.518	1.515	1.517	1.525	1.524	1.537	1.528	1.538	1.545	1.549	1.561	1.552	1.564	1.557	1.559	1.557	1.57	1.577	1.582
0	1.41	1.408	1.448	1.395	1.42	1.377	1.468	1.445	1.436	1.417	1.421	1.463	1.468	1.47	1.466	1.487	1.476	1.505	1.487	1.531	NaN	NaN	NaN	NaN	NaN	NaN	NaN	NaN	NaN	NaN	NaN	NaN	NaN	NaN	NaN	NaN	NaN	NaN	NaN	NaN	NaN	NaN	NaN	NaN	NaN	NaN	NaN	NaN	NaN
0	1.409	1.416	1.427	1.467	1.378	1.398	1.407	1.449	1.446	1.426	1.456	1.464	1.484	1.466	1.442	1.466	1.466	1.482	1.442	1.475	1.482	1.521	1.52	1.505	1.516	1.561	1.577	1.553	1.563	1.541	1.535	1.559	1.536	1.555	1.539	1.619	1.623	1.573	1.608	1.59	1.608	1.583	1.616	1.581	1.609	1.598	1.645	1.649	1.658
0	1.389	1.378	1.372	1.377	1.38	1.334	1.402	1.399	1.412	1.403	1.397	1.448	1.395	1.416	1.38	1.423	1.43	1.43	1.405	1.407	1.462	1.446	1.441	1.445	1.493	1.49	1.471	1.463	1.466	1.475	1.499	1.47	1.512	1.511	1.474	1.542	1.515	1.506	1.532	1.519	1.543	1.539	1.552	1.534	1.579	1.545	1.543	1.585	1.586
0	1.395	1.461	1.404	1.397	1.393	1.379	1.466	1.412	1.393	1.397	1.424	1.44	1.414	1.432	1.41	1.437	1.477	1.442	1.407	1.466	1.479	1.46	1.49	1.482	1.474	1.499	1.471	1.489	1.527	1.516	1.496	1.522	1.507	1.52	1.51	1.556	1.524	1.539	1.556	1.557	1.578	1.562	1.544	1.578	1.591	1.547	1.578	1.596	1.592
0	1.435	1.487	1.482	1.434	1.461	1.39	1.505	1.445	1.447	1.411	1.412	1.43	1.432	1.448	1.437	1.449	1.467	1.442	1.43	1.483	1.488	1.445	1.5	1.484	1.495	1.486	1.476	1.491	1.505	1.507	1.55	1.538	1.526	1.536	1.535	1.579	1.547	1.564	1.575	1.587	1.584	1.598	1.589	1.598	1.621	1.622	1.58	1.646	1.649
0	1.415	1.407	1.391	1.396	1.379	1.377	1.41	1.394	1.419	1.413	1.425	1.436	1.419	1.446	1.453	1.45	1.473	1.482	1.475	1.502	1.536	1.485	1.509	1.524	1.522	1.539	1.543	1.549	1.589	1.574	1.596	1.578	1.584	1.57	1.58	1.634	1.612	1.609	1.621	1.635	1.668	1.664	1.67	1.621	1.639	1.649	1.657	1.676	1.693
0	1.424	1.639	1.43	1.42	1.44	1.396	1.608	1.434	1.442	1.42	1.431	1.432	1.442	1.457	1.394	1.481	1.483	1.436	1.413	1.505	1.487	1.475	1.518	1.477	1.506	1.518	1.481	1.471	1.512	1.534	1.501	1.531	1.517	1.505	1.508	1.552	1.513	1.537	1.544	1.572	1.576	1.545	1.531	1.603	1.573	1.566	1.559	1.596	1.583
71	1.438	1.38	1.523	1.395	1.432	1.366	1.441	1.444	1.411	1.396	1.393	1.437	1.418	1.441	1.415	1.421	1.438	1.446	1.432	1.448	1.458	1.432	1.467	1.456	1.459	1.469	1.465	1.475	1.479	1.504	1.496	1.495	1.509	1.519	1.506	1.548	1.532	1.508	1.539	1.532	1.54	1.553	1.568	1.591	1.549	1.575	1.601	1.602	1.639
0	1.438	1.622	1.465	1.425	1.453	1.404	1.612	1.446	1.454	1.413	1.418	1.453	1.434	1.459	1.428	1.468	1.475	1.44	1.437	1.503	1.515	1.48	1.522	1.493	1.517	1.513	1.479	1.493	1.54	1.551	1.503	1.534	1.52	1.521	1.532	1.564	1.534	1.549	1.543	1.57	1.554	1.552	1.552	1.617	1.572	1.576	1.578	1.599	1.615
0	NaN	NaN	NaN	NaN	NaN	NaN	NaN	NaN	NaN	NaN	NaN	NaN	NaN	NaN	NaN	NaN	NaN	NaN	NaN	NaN	NaN	NaN	NaN	NaN	NaN	NaN	NaN	NaN	NaN	NaN	NaN	NaN	NaN	NaN	NaN	NaN	NaN	NaN	NaN	NaN	NaN	NaN	NaN	NaN	NaN	NaN	NaN	NaN	NaN
0	NaN	NaN	NaN	NaN	NaN	NaN	NaN	NaN	NaN	NaN	NaN	NaN	NaN	NaN	NaN	NaN	NaN	NaN	NaN	NaN	NaN	NaN	NaN	NaN	NaN	NaN	NaN	NaN	NaN	NaN	NaN	NaN	NaN	NaN	NaN	NaN	NaN	NaN	NaN	NaN	NaN	NaN	NaN	NaN	NaN	NaN	NaN	NaN	NaN
72	1.366	1.34	1.401	1.353	1.37	1.347	1.381	1.4	1.384	1.364	1.384	1.397	1.407	1.409	1.412	1.418	1.421	1.452	1.443	1.465	1.472	1.443	1.48	1.493	1.482	1.5	1.503	1.516	1.521	1.534	1.544	1.543	1.525	1.549	1.556	1.577	1.556	1.562	1.585	1.581	1.584	1.587	1.607	1.594	1.589	1.609	1.623	1.616	1.634
73	1.367	1.348	1.378	1.362	1.349	1.333	1.372	1.374	1.376	1.357	1.369	1.385	1.376	1.385	1.381	1.384	1.409	1.42	1.411	1.42	1.443	1.413	1.436	1.444	1.437	1.45	1.449	1.453	1.46	1.461	1.477	1.48	1.469	1.481	1.483	1.501	1.494	1.499	1.492	1.498	1.521	1.506	1.521	1.506	1.523	1.512	1.521	1.527	1.53
74	1.398	1.4	1.374	1.391	1.398	1.375	1.407	1.418	1.391	1.41	1.411	1.47	1.444	1.457	1.447	1.465	1.449	1.494	1.48	1.491	1.542	1.458	1.465	1.464	1.461	1.486	1.503	1.5	1.495	1.517	1.526	1.497	1.521	1.501	1.507	1.516	1.53	1.535	1.546	1.551	1.561	1.549	1.617	1.548	1.528	1.566	1.608	1.604	1.597
75	1.398	1.35	1.424	1.4	1.361	1.36	1.418	1.397	1.437	1.431	1.426	1.459	1.452	1.483	1.509	1.515	1.552	1.55	1.578	1.574	1.579	1.637	1.69	1.681	1.742	1.717	1.779	1.822	1.899	1.86	1.922	1.942	1.969	2.01	2.008	2.063	2.09	2.106	2.125	2.149	2.181	2.168	2.2	2.197	2.214	2.201	2.215	2.223	2.224
0	1.421	1.435	1.439	1.434	1.392	1.408	1.492	1.493	1.453	1.458	1.501	1.419	1.481	1.489	1.453	1.469	1.511	1.486	1.489	1.482	1.574	1.562	1.519	1.566	1.544	1.547	1.522	1.568	1.587	1.607	1.588	1.578	1.595	1.58	1.562	1.578	1.549	1.612	1.626	1.601	1.619	1.582	1.597	1.577	1.624	1.586	1.652	1.65	1.661
0	1.385	NaN	NaN	NaN	NaN	NaN	NaN	NaN	NaN	NaN	NaN	NaN	NaN	NaN	NaN	NaN	NaN	NaN	NaN	NaN	NaN	NaN	NaN	NaN	NaN	NaN	NaN	NaN	NaN	NaN	NaN	NaN	NaN	NaN	NaN	NaN	NaN	NaN	NaN	NaN	NaN	NaN	NaN	NaN	NaN	NaN	NaN	NaN	NaN
0	1.411	1.42	1.41	1.384	1.374	1.387	1.406	1.416	1.424	1.43	1.441	1.45	1.447	1.454	1.481	1.479	1.501	1.523	1.518	1.546	1.57	1.519	1.577	1.579	1.581	1.595	1.585	1.598	1.621	1.626	1.633	1.66	1.612	1.635	1.645	1.681	1.684	1.683	1.689	1.699	1.727	1.725	1.732	1.711	1.706	1.733	1.72	1.754	1.756
0	NaN	NaN	NaN	NaN	NaN	NaN	NaN	NaN	NaN	NaN	NaN	NaN	NaN	NaN	NaN	NaN	NaN	NaN	NaN	NaN	NaN	NaN	NaN	NaN	NaN	NaN	NaN	NaN	NaN	NaN	NaN	NaN	NaN	NaN	NaN	NaN	NaN	NaN	NaN	NaN	NaN	NaN	NaN	NaN	NaN	NaN	NaN	NaN	NaN
76	1.397	1.389	1.38	1.42	1.393	1.401	1.418	1.385	1.399	1.439	1.401	1.428	1.444	1.434	1.419	1.402	1.481	1.472	1.457	1.468	1.491	1.474	1.487	1.487	1.502	1.52	1.514	1.517	1.524	1.561	1.569	1.528	1.533	1.646	1.547	1.547	1.605	1.617	1.65	1.659	1.665	1.619	1.703	1.67	1.592	1.63	1.633	1.695	1.731
77	1.431	1.437	1.525	1.411	1.433	1.382	1.491	1.449	1.416	1.393	1.413	1.424	1.439	1.444	1.416	1.444	1.427	1.465	1.451	1.475	1.469	1.435	1.489	1.475	1.486	1.479	1.457	1.492	1.49	1.487	1.505	1.513	1.497	1.515	1.496	1.529	1.521	1.514	1.525	1.512	1.539	1.528	1.543	1.539	1.539	1.537	1.546	1.563	1.571
0	1.398	1.47	1.399	1.406	1.396	1.383	1.462	1.407	1.414	1.395	1.414	1.435	1.415	1.405	1.387	1.423	1.443	1.436	1.419	1.462	1.479	1.453	1.454	1.453	1.469	1.478	1.467	1.458	1.487	1.479	1.484	1.496	1.488	1.495	1.489	1.516	1.499	1.513	1.523	1.529	1.532	1.509	1.51	1.535	1.557	1.537	1.539	1.57	1.563
0	1.4	1.513	1.389	1.397	1.409	1.37	1.514	1.395	1.403	1.394	1.403	1.421	1.433	1.402	1.402	1.438	1.441	1.443	1.409	1.464	1.467	1.425	1.453	1.439	1.452	1.474	1.452	1.455	1.481	1.476	1.459	1.472	1.471	1.478	1.484	1.513	1.488	1.5	1.499	1.52	1.517	1.496	1.506	1.538	1.54	1.532	1.528	1.558	1.562
78	1.392	1.372	1.419	1.402	1.366	1.357	1.411	1.418	1.433	1.448	1.473	1.462	1.5	1.539	1.545	1.578	1.631	1.643	1.671	1.708	1.741	1.814	1.876	1.919	1.97	2.013	2.053	2.091	2.125	2.149	2.174	2.2	2.207	2.195	2.203	2.223	2.229	2.217	2.227	2.229	2.239	2.213	2.233	2.218	2.208	2.212	2.214	2.242	2.229
79	1.363	1.409	1.35	1.388	1.36	1.365	1.423	1.401	1.399	1.407	1.429	1.457	1.405	1.417	1.424	1.427	1.443	1.463	1.447	1.456	1.508	1.469	1.488	1.489	1.483	1.529	1.473	1.491	1.508	1.501	1.525	1.524	1.543	1.554	1.557	1.568	1.557	1.59	1.572	1.56	1.594	1.579	1.565	1.588	1.629	1.601	1.663	1.631	1.64
0	1.4	1.387	1.379	1.43	1.38	1.382	1.444	1.475	1.46	1.412	1.445	1.442	1.481	1.466	1.418	1.446	1.517	1.528	1.561	1.497	1.524	1.551	1.565	1.559	1.58	1.63	1.585	1.566	1.697	1.58	1.606	1.62	1.645	1.647	1.549	1.682	1.629	1.622	1.637	1.648	1.651	1.646	1.734	1.705	1.725	1.628	1.686	1.707	1.698
80	1.41	1.389	1.408	1.433	1.385	1.372	1.39	1.446	1.409	1.411	1.468	1.425	1.467	1.473	1.444	1.455	1.501	1.475	1.458	1.462	1.502	1.492	1.534	1.513	1.473	1.515	1.552	1.522	1.574	1.563	1.544	1.538	1.562	1.546	1.538	1.571	1.562	1.554	1.598	1.553	1.595	1.591	1.599	1.589	1.593	1.604	1.605	1.636	1.612
81	1.404	1.602	1.419	1.407	1.425	1.389	1.565	1.408	1.413	1.393	1.405	1.41	1.417	1.412	1.403	1.441	1.447	1.433	1.433	1.476	1.463	1.437	1.471	1.454	1.493	1.489	1.461	1.457	1.474	1.468	1.473	1.483	1.472	1.475	1.485	1.502	1.472	1.51	1.491	1.525	1.499	1.51	1.496	1.545	1.527	1.526	1.529	1.561	1.551
0	1.394	1.354	1.459	1.394	1.366	1.361	1.42	1.397	1.447	1.434	1.445	1.443	1.445	1.471	1.483	1.497	1.527	1.511	1.536	1.511	1.494	1.552	1.566	1.564	1.629	1.561	1.578	1.61	1.653	1.612	1.651	1.666	1.689	1.625	1.65	1.662	1.679	1.712	1.668	1.704	1.691	1.704	1.709	1.681	1.711	1.692	1.735	1.756	1.728
0	1.456	1.417	1.535	1.426	1.466	1.391	1.487	1.499	1.455	1.395	1.411	1.446	1.458	1.495	1.459	1.462	1.455	1.512	1.478	1.506	1.509	1.448	1.522	1.525	1.544	1.516	1.535	1.559	1.545	1.569	1.579	1.588	1.574	1.588	1.574	1.576	1.587	1.581	1.583	1.59	1.609	1.606	1.632	1.616	1.627	1.643	1.664	1.624	1.701
82	1.406	1.405	1.405	1.432	1.39	1.384	1.42	1.446	1.454	1.405	1.457	1.448	1.474	1.516	1.434	1.504	1.528	1.508	1.528	1.56	1.537	1.548	1.556	1.583	1.609	1.616	1.64	1.597	1.692	1.677	1.701	1.717	1.689	1.722	1.706	1.727	1.743	1.751	1.782	1.739	1.765	1.762	1.802	1.782	1.762	1.777	1.833	1.823	1.792
0	1.445	1.468	1.552	1.434	1.439	1.384	1.517	1.453	1.438	1.415	1.43	1.469	1.475	1.46	1.436	1.446	1.45	1.477	1.477	1.488	1.508	1.458	1.507	1.491	1.536	1.496	1.525	1.55	1.526	1.524	1.556	1.554	1.538	1.512	1.555	1.567	1.573	1.544	1.558	1.554	1.56	1.553	1.579	1.611	1.553	1.596	1.604	1.592	1.601
0	1.402	1.516	1.489	1.408	1.434	1.384	1.522	1.442	1.43	1.421	1.418	1.445	1.452	1.452	1.427	1.429	1.449	1.444	1.442	1.487	1.487	1.445	1.495	1.494	1.497	1.495	1.49	1.493	1.49	1.503	1.52	1.53	1.494	1.498	1.505	1.534	1.517	1.507	1.538	1.51	1.532	1.513	1.534	1.569	1.549	1.563	1.54	1.559	1.554
0	NaN	NaN	NaN	NaN	NaN	NaN	NaN	NaN	NaN	NaN	NaN	NaN	NaN	NaN	NaN	NaN	NaN	NaN	NaN	NaN	NaN	NaN	NaN	NaN	NaN	NaN	NaN	NaN	NaN	NaN	NaN	NaN	NaN	NaN	NaN	NaN	NaN	NaN	NaN	NaN	NaN	NaN	NaN	NaN	NaN	NaN	NaN	NaN	NaN
83	1.366	1.383	1.427	1.425	1.4	1.394	1.408	1.445	1.433	1.384	1.448	1.393	1.459	1.449	1.414	1.435	1.503	1.484	1.495	1.475	1.54	1.486	1.538	1.539	1.543	1.562	1.61	1.605	1.611	1.619	1.612	1.628	1.658	1.631	1.638	1.656	1.642	1.664	1.682	1.667	1.684	1.69	1.722	1.67	1.721	1.745	1.736	1.762	1.742
0	1.413	1.423	1.521	1.402	1.428	1.393	1.434	1.453	1.434	1.399	1.422	1.455	1.437	1.451	1.448	1.44	1.436	1.491	1.489	1.472	1.492	1.448	1.508	1.495	1.507	1.509	1.515	1.527	1.541	1.529	1.568	1.555	1.538	1.564	1.554	1.558	1.568	1.53	1.571	1.575	1.579	1.559	1.576	1.589	1.592	1.586	1.604	1.594	1.615
0	1.403	1.4	1.453	1.461	1.419	1.383	1.468	1.384	1.479	1.413	1.457	1.451	1.476	1.504	1.478	1.475	1.503	1.514	1.523	1.489	1.523	1.512	1.532	1.581	1.567	1.55	1.584	1.591	1.663	1.675	1.614	1.638	1.683	1.691	1.635	1.681	1.657	1.663	1.741	1.681	1.736	1.725	1.734	1.775	1.763	1.738	1.754	1.823	1.766
84	1.426	1.382	1.402	1.411	1.368	1.368	1.42	1.416	1.45	1.427	1.459	1.422	1.48	1.511	1.463	1.489	1.518	1.52	1.541	1.499	1.519	1.505	1.567	1.554	1.577	1.599	1.605	1.607	1.64	1.623	1.646	1.665	1.683	1.64	1.629	1.703	1.688	1.68	1.686	1.722	1.697	1.717	1.726	1.7	1.725	1.74	1.748	1.761	1.755
0	NaN	NaN	NaN	NaN	NaN	NaN	NaN	NaN	NaN	NaN	NaN	NaN	NaN	NaN	NaN	NaN	NaN	NaN	NaN	NaN	NaN	NaN	NaN	NaN	NaN	NaN	NaN	NaN	NaN	NaN	NaN	NaN	NaN	NaN	NaN	NaN	NaN	NaN	NaN	NaN	NaN	NaN	NaN	NaN	NaN	NaN	NaN	NaN	NaN
85	1.403	1.421	1.404	1.442	1.377	1.376	1.443	1.43	1.465	1.455	1.454	1.448	1.472	1.478	1.455	1.478	1.504	1.545	1.504	1.533	1.554	1.554	1.543	1.541	1.545	1.569	1.575	1.575	1.601	1.588	1.599	1.607	1.629	1.622	1.599	1.644	1.637	1.636	1.651	1.667	1.675	1.658	1.661	1.659	1.676	1.657	1.686	1.707	1.694
0	1.414	1.473	1.418	1.449	1.452	1.481	1.489	1.457	1.427	1.492	1.478	1.535	NaN	NaN	NaN	NaN	NaN	NaN	NaN	NaN	NaN	NaN	NaN	NaN	NaN	NaN	NaN	NaN	NaN	NaN	NaN	NaN	NaN	NaN	NaN	NaN	NaN	NaN	NaN	NaN	NaN	NaN	NaN	NaN	NaN	NaN	NaN	NaN	NaN
0	1.441	1.396	1.529	1.411	1.407	1.411	1.416	1.451	1.496	1.456	1.446	1.432	1.485	1.452	1.527	1.489	1.531	1.502	1.473	1.484	1.471	1.486	1.521	1.506	1.529	1.493	1.515	1.511	1.553	1.544	1.583	1.558	1.63	1.566	1.566	1.61	1.575	1.624	1.616	1.636	1.593	1.577	1.645	1.589	1.625	1.631	1.642	1.656	1.649
0	1.378	1.397	1.478	1.499	1.475	1.491	1.489	1.486	1.5	1.47	1.507	1.464	1.511	1.501	1.476	1.495	1.559	1.526	1.537	1.511	1.525	1.542	1.54	1.513	1.528	1.533	1.579	1.568	1.574	1.583	1.572	1.587	1.613	1.573	1.543	1.579	1.573	1.6	1.6	1.589	1.604	1.643	1.627	1.656	1.626	1.633	1.643	1.685	1.657
0	1.421	1.449	1.386	1.434	1.37	1.384	1.48	1.423	1.469	1.432	1.44	1.445	1.438	1.454	1.418	1.46	1.487	1.516	1.501	1.496	1.532	1.541	1.517	1.527	1.528	1.555	1.551	1.554	1.562	1.574	1.591	1.595	1.6	1.627	1.618	1.629	1.622	1.629	1.663	1.698	1.703	1.681	1.709	1.724	1.761	1.713	1.747	1.77	1.753
0	1.391	1.401	1.385	1.426	1.404	1.445	1.471	1.428	1.405	1.462	1.429	1.476	1.472	1.448	1.455	1.482	1.557	1.541	1.516	1.523	1.563	1.525	1.546	1.543	1.517	1.543	1.59	1.583	1.601	1.621	1.588	1.593	1.617	1.685	1.599	1.625	1.63	1.645	1.654	1.641	1.681	1.664	1.696	1.692	1.654	1.647	1.664	1.747	1.734
0	1.413	1.407	1.51	1.457	1.383	1.395	1.408	1.403	1.433	1.377	1.459	1.429	1.419	1.447	1.45	1.468	1.486	1.484	1.417	1.422	1.471	1.452	1.521	1.45	1.484	1.47	1.494	1.512	1.526	1.499	1.546	1.504	1.559	1.522	1.532	1.558	1.497	1.593	1.579	1.547	1.544	1.568	1.595	1.508	1.535	1.598	1.628	1.579	1.587
0	1.394	1.381	1.502	1.401	1.387	1.416	1.415	1.403	1.447	1.415	1.439	1.446	1.436	1.463	1.469	1.467	1.497	1.483	1.463	1.471	1.45	1.49	1.52	1.488	1.531	1.515	1.53	1.543	1.586	1.548	1.586	1.568	1.596	1.582	1.577	1.568	1.581	NaN	NaN	NaN	NaN	NaN	NaN	NaN	NaN	NaN	NaN	NaN	NaN
0	1.437	1.438	1.424	1.455	1.418	1.444	1.455	1.472	1.47	1.477	1.49	1.554	1.499	1.54	1.524	1.555	1.596	1.622	1.615	1.647	1.686	1.63	1.689	1.683	1.661	1.712	1.715	1.72	1.752	1.754	1.777	1.788	1.799	1.821	1.823	1.859	1.875	1.897	1.95	1.943	1.987	1.952	2.017	1.989	2.038	2.083	2.066	2.155	2.13
0	1.398	1.39	1.443	1.416	1.407	1.398	1.419	1.437	NaN	NaN	NaN	NaN	NaN	NaN	NaN	NaN	NaN	NaN	NaN	NaN	NaN	NaN	NaN	NaN	NaN	NaN	NaN	NaN	NaN	NaN	NaN	NaN	NaN	NaN	NaN	NaN	NaN	NaN	NaN	NaN	NaN	NaN	NaN	NaN	NaN	NaN	NaN	NaN	NaN
86	1.41	1.4	1.415	1.423	1.392	1.397	1.438	1.415	1.424	1.433	1.441	1.439	1.454	1.472	1.457	1.471	1.506	1.504	1.505	1.513	1.549	1.526	1.527	1.543	1.549	1.586	1.585	1.594	1.628	1.613	1.637	1.63	1.652	1.642	1.657	1.679	1.673	1.68	1.702	1.703	1.718	1.717	1.726	1.717	1.742	1.741	1.749	1.786	1.783
0	1.466	1.417	NaN	NaN	NaN	NaN	NaN	NaN	NaN	NaN	NaN	NaN	NaN	NaN	NaN	NaN	NaN	NaN	NaN	NaN	NaN	NaN	NaN	NaN	NaN	NaN	NaN	NaN	NaN	NaN	NaN	NaN	NaN	NaN	NaN	NaN	NaN	NaN	NaN	NaN	NaN	NaN	NaN	NaN	NaN	NaN	NaN	NaN	NaN
0	1.403	1.397	1.501	1.403	1.414	1.401	1.436	1.396	1.423	1.412	1.431	1.406	1.405	1.458	1.446	1.449	1.501	1.465	1.453	1.467	1.432	1.507	1.504	1.485	1.483	1.516	1.501	1.523	1.529	1.539	1.57	1.554	1.575	1.564	1.554	1.572	1.572	1.618	1.599	1.617	1.632	1.613	1.646	1.57	1.619	1.629	1.649	1.677	1.654
0	1.405	1.407	1.406	NaN	NaN	NaN	NaN	NaN	NaN	NaN	NaN	NaN	NaN	NaN	NaN	NaN	NaN	NaN	NaN	NaN	NaN	NaN	NaN	NaN	NaN	NaN	NaN	NaN	NaN	NaN	NaN	NaN	NaN	NaN	NaN	NaN	NaN	NaN	NaN	NaN	NaN	NaN	NaN	NaN	NaN	NaN	NaN	NaN	NaN
0	1.377	1.364	1.406	1.378	1.382	1.364	1.404	1.398	1.402	1.381	1.414	1.386	1.427	1.434	1.409	1.405	1.468	1.452	1.427	1.434	1.453	1.424	1.453	1.474	1.447	1.465	1.481	1.478	1.517	1.51	1.514	1.537	1.519	1.515	1.506	1.515	1.521	1.551	1.572	1.543	1.555	1.563	1.566	1.567	1.545	1.569	1.575	1.607	1.598
0	1.395	1.434	1.427	1.38	1.396	1.347	1.425	1.371	1.391	1.39	1.388	1.409	1.414	1.428	1.417	1.421	1.431	1.448	1.458	1.47	1.467	1.445	1.497	1.495	1.491	1.518	1.509	1.526	1.51	1.522	1.536	1.557	1.543	1.56	1.564	1.584	1.57	1.565	1.57	1.589	1.607	1.585	1.584	1.621	1.605	1.62	1.632	1.623	1.629
87	1.397	1.406	1.416	1.403	1.403	1.422	1.447	1.425	1.446	1.445	1.448	1.515	1.468	1.472	1.46	1.53	1.569	1.566	1.521	1.595	1.639	1.569	1.599	1.61	1.591	1.626	1.626	1.661	1.651	1.705	1.696	1.702	1.727	1.747	1.74	1.719	1.757	1.758	1.74	1.757	1.803	1.807	1.777	1.812	1.779	1.787	1.777	1.865	1.798
0	1.399	1.389	1.414	1.401	1.394	1.398	1.423	1.42	1.437	1.44	1.443	1.433	1.445	1.478	1.46	1.467	1.503	1.482	1.476	1.474	1.509	1.488	1.514	1.508	1.523	1.539	1.536	1.548	1.568	1.578	1.563	1.578	1.59	1.564	1.569	1.579	1.584	1.593	1.614	1.59	1.6	1.602	1.623	1.587	1.612	1.632	1.623	1.652	1.663
0	1.399	1.387	1.426	1.382	1.412	1.39	1.427	1.411	1.431	1.417	1.425	1.448	1.45	1.458	1.454	1.463	1.518	1.491	1.502	1.497	1.501	1.515	1.536	1.505	1.535	1.554	1.571	1.542	1.592	1.567	1.597	1.589	1.62	1.606	1.601	1.591	1.62	1.648	1.646	1.644	1.651	1.645	1.639	1.606	1.648	1.649	1.664	1.688	1.686
0	2.046	1.776	1.645	1.753	1.594	1.476	1.771	1.796	NaN	NaN	NaN	NaN	NaN	NaN	NaN	NaN	NaN	NaN	NaN	NaN	NaN	NaN	NaN	NaN	NaN	NaN	NaN	NaN	NaN	NaN	NaN	NaN	NaN	NaN	NaN	NaN	NaN	NaN	NaN	NaN	NaN	NaN	NaN	NaN	NaN	NaN	NaN	NaN	NaN
0	1.451	1.541	1.468	1.392	1.434	1.407	1.476	1.401	1.442	1.458	1.462	1.445	1.427	1.455	1.49	1.458	1.465	1.447	1.504	1.501	1.517	1.5	1.498	1.539	1.541	1.577	1.54	1.545	1.546	1.551	1.596	1.573	1.538	1.583	1.569	1.614	1.567	1.571	1.58	1.627	1.637	1.574	1.603	1.682	1.64	1.652	1.679	1.669	1.644
88	1.398	1.435	1.394	1.423	1.367	1.386	1.452	1.4	1.428	1.438	1.436	1.431	1.435	1.461	1.44	1.444	1.501	1.506	1.49	1.497	1.511	1.52	1.531	1.528	1.533	1.558	1.565	1.559	1.583	1.588	1.596	1.605	1.615	1.615	1.615	1.633	1.627	1.636	1.679	1.684	1.67	1.685	1.679	1.706	1.697	1.704	1.729	1.753	1.74
0	1.589	1.775	1.617	2.077	1.576	1.643	1.783	1.476	1.764	1.598	2.391	1.584	NaN	NaN	NaN	NaN	NaN	NaN	NaN	NaN	NaN	NaN	NaN	NaN	NaN	NaN	NaN	NaN	NaN	NaN	NaN	NaN	NaN	NaN	NaN	NaN	NaN	NaN	NaN	NaN	NaN	NaN	NaN	NaN	NaN	NaN	NaN	NaN	NaN
0	1.425	1.488	1.43	1.424	1.4	1.392	1.469	1.396	1.436	1.452	1.426	1.432	1.414	1.441	1.449	1.43	1.441	1.463	1.472	1.453	1.479	1.481	1.463	1.485	1.482	1.517	1.481	1.494	1.511	1.487	1.546	1.538	1.502	1.522	1.499	1.564	1.491	1.49	1.546	1.56	1.569	1.519	1.547	1.619	1.595	1.587	1.601	1.588	1.559
0	1.385	1.389	1.474	1.387	1.395	1.403	1.418	1.4	1.442	1.401	1.405	1.447	1.446	1.448	1.449	1.44	1.482	1.479	1.436	1.453	1.473	1.46	1.504	1.481	1.484	1.498	1.509	1.514	1.52	1.526	1.532	1.535	1.531	1.535	1.541	1.538	1.537	1.544	1.561	1.571	1.582	1.57	1.591	1.514	1.581	1.618	1.607	1.615	1.635
0	1.391	1.411	1.42	1.356	1.372	1.353	1.409	1.398	1.402	1.396	1.41	1.459	1.431	1.433	1.426	1.44	1.472	1.47	1.461	1.489	1.486	1.465	1.499	1.501	1.492	1.55	1.532	1.538	1.549	1.531	1.579	1.571	1.527	1.564	1.566	1.591	1.593	1.583	1.567	1.587	1.617	1.58	1.611	1.624	1.626	1.626	1.627	1.646	1.615
0	1.384	1.404	1.43	1.411	1.396	1.403	1.414	1.442	1.419	1.431	1.439	1.473	1.422	1.431	1.424	1.453	1.482	1.468	1.442	1.478	1.521	1.461	1.496	1.493	1.477	1.494	1.494	1.487	1.508	1.524	1.52	1.533	1.509	1.557	1.535	1.551	1.54	1.578	1.562	1.581	1.593	1.591	1.582	1.589	1.576	1.589	1.582	1.628	1.601
0	NaN	NaN	NaN	NaN	NaN	NaN	NaN	NaN	NaN	NaN	NaN	NaN	NaN	NaN	NaN	NaN	NaN	NaN	NaN	NaN	NaN	NaN	NaN	NaN	NaN	NaN	NaN	NaN	NaN	NaN	NaN	NaN	NaN	NaN	NaN	NaN	NaN	NaN	NaN	NaN	NaN	NaN	NaN	NaN	NaN	NaN	NaN	NaN	NaN
0	1.401	1.411	1.41	1.384	1.425	1.412	1.445	1.408	1.445	1.477	1.487	1.46	1.459	1.466	1.454	1.509	1.54	1.476	1.495	1.56	1.6	1.502	1.56	1.587	1.502	1.574	1.562	1.576	1.609	1.57	1.622	1.625	1.621	1.66	1.635	1.614	1.597	1.65	1.669	1.642	1.689	1.693	1.687	1.633	1.675	1.65	1.637	1.731	1.67
0	1.362	1.418	1.633	1.381	1.465	1.454	1.443	1.372	1.53	1.441	1.471	1.458	1.44	1.45	1.496	1.494	1.585	1.522	1.517	1.507	1.494	1.523	1.541	1.535	1.535	1.524	1.601	1.583	1.656	1.603	1.638	1.644	1.678	1.648	1.644	1.652	1.643	1.749	1.654	1.73	1.678	1.618	1.729	1.519	1.659	1.783	1.747	1.741	1.761
0	1.39	1.362	1.414	1.366	1.401	1.387	1.394	1.375	1.407	1.396	1.409	1.406	1.435	1.437	1.423	1.435	1.457	1.463	1.433	1.451	1.474	1.445	1.46	1.462	1.462	1.503	1.494	1.514	1.55	1.537	1.524	1.518	1.56	1.553	1.546	1.567	1.559	1.568	1.572	1.586	1.598	1.606	1.599	1.56	1.576	1.619	1.592	1.642	1.647
0	1.381	1.359	1.362	1.385	1.359	1.395	1.384	1.379	1.468	1.433	1.424	1.451	1.417	1.399	1.436	1.487	1.474	1.476	1.462	1.508	1.508	1.5	1.515	1.551	1.531	1.53	1.558	1.56	1.55	1.521	1.598	1.621	1.591	1.589	1.603	1.63	1.597	1.637	1.622	1.615	1.675	1.641	1.668	1.628	1.654	1.675	1.667	1.686	1.675
89	1.407	1.409	1.435	1.397	1.416	1.407	1.48	1.458	1.436	1.496	1.546	1.472	1.442	1.469	1.51	1.496	1.544	1.599	1.538	1.592	1.655	1.544	1.619	1.608	1.602	1.586	1.589	1.641	1.63	1.63	1.657	1.698	1.647	1.744	1.71	1.696	1.675	1.711	1.741	1.713	1.788	1.845	1.747	1.743	1.785	1.715	1.784	1.888	1.797
90	1.399	1.399	1.421	1.425	1.427	1.416	1.416	1.448	1.423	1.426	1.438	1.474	1.418	1.437	1.417	1.473	1.48	1.47	1.447	1.495	1.511	1.469	1.483	1.489	1.477	1.478	1.494	1.484	1.52	1.504	1.524	1.519	1.507	1.567	1.527	1.525	1.542	1.545	1.564	1.592	1.581	1.568	1.58	1.588	1.599	1.593	1.591	1.636	1.627
0	1.494	1.479	1.524	1.386	1.446	1.383	1.445	1.42	1.436	1.471	1.462	1.47	1.465	1.489	1.51	1.482	1.502	1.512	1.555	1.524	1.559	1.533	1.534	1.575	1.582	1.639	1.596	1.588	1.601	1.618	1.662	1.621	1.57	1.622	1.645	1.687	1.637	1.624	1.629	1.664	1.687	1.624	1.646	1.718	1.695	1.709	1.721	1.724	1.674
0	1.381	1.409	1.383	1.363	1.391	1.366	1.377	1.391	1.403	1.394	1.395	1.442	1.414	1.424	1.408	1.434	1.458	1.449	1.45	1.453	1.444	1.455	1.483	1.468	1.446	1.495	1.497	1.499	1.498	1.51	1.509	1.528	1.485	1.504	1.533	1.534	1.526	1.51	1.526	1.542	1.554	1.534	1.532	1.559	1.576	1.569	1.581	1.574	1.578
0	1.371	1.353	1.412	1.383	1.397	1.38	1.41	1.385	1.373	1.399	1.393	1.39	1.391	1.411	1.398	1.404	1.452	1.45	1.421	1.429	1.458	1.415	1.419	1.45	1.44	1.438	1.461	1.455	1.486	1.5	1.477	1.477	1.513	1.491	1.505	1.512	1.506	1.511	1.525	1.52	1.527	1.543	1.537	1.54	1.521	1.549	1.559	1.574	1.564
91	1.341	1.384	1.518	1.426	1.433	1.433	1.477	1.431	1.444	1.448	1.446	1.454	1.446	1.528	1.491	1.474	1.567	1.57	1.481	1.533	1.538	1.499	1.545	1.531	1.522	1.523	1.528	1.587	1.669	1.596	1.621	1.612	1.73	1.604	1.629	1.628	1.647	1.729	1.707	1.699	1.718	1.68	1.662	1.534	1.678	1.812	1.717	1.792	1.77
0	1.363	1.439	1.423	1.368	1.379	1.338	1.388	1.378	1.385	1.4	1.381	1.414	1.394	1.394	1.406	1.361	1.403	1.409	1.422	1.409	1.417	1.416	1.429	1.444	1.437	1.47	1.464	1.445	1.462	1.451	1.476	1.483	1.467	1.486	1.485	1.509	1.507	1.486	1.496	1.511	1.526	1.509	1.516	1.533	1.546	1.562	1.548	1.574	1.53
0	1.418	1.439	1.554	1.394	1.405	1.42	1.43	1.4	1.445	1.396	1.434	1.47	1.454	1.493	1.497	1.44	1.551	1.481	1.461	1.498	1.5	1.53	1.554	1.54	1.533	1.554	1.59	1.546	1.6	1.565	1.609	1.604	1.633	1.603	1.63	1.596	1.663	1.668	1.702	1.717	1.72	1.7	1.746	1.66	1.757	1.786	1.735	1.83	1.788
92	1.391	1.395	1.418	1.386	1.364	1.377	1.38	1.389	1.382	1.409	1.422	1.423	1.38	1.388	1.38	1.403	1.439	1.427	1.398	1.433	1.435	1.385	1.407	1.403	1.397	1.406	1.44	1.409	1.429	1.439	1.43	1.429	1.427	1.453	1.438	1.454	1.438	1.445	1.464	1.456	1.494	1.48	1.457	1.453	1.481	1.474	1.485	1.503	1.475
0	1.482	1.44	1.474	1.501	1.442	1.438	1.517	1.476	1.411	1.49	1.477	1.437	1.476	1.527	1.467	1.444	1.555	1.566	1.659	1.5	1.548	1.526	1.549	1.589	1.531	1.535	1.508	1.579	1.566	1.58	1.585	1.568	1.513	1.611	1.727	1.537	1.654	1.579	1.637	1.602	1.664	1.668	1.699	1.557	1.572	1.589	1.59	1.596	1.633
0	1.417	1.386	1.377	1.389	1.375	1.351	1.421	1.393	1.382	1.379	1.414	1.397	1.432	1.419	1.413	1.41	1.489	1.467	1.461	1.481	1.459	1.451	1.493	1.466	1.471	1.511	1.498	1.517	1.508	1.554	1.573	1.53	1.534	1.589	1.607	1.542	1.606	1.592	1.646	1.626	1.617	1.639	1.64	1.586	1.621	1.613	1.645	1.648	1.673
93	1.532	1.493	1.584	1.575	1.475	1.545	1.521	1.58	1.614	1.491	1.711	1.634	1.612	1.561	1.701	1.656	1.633	1.669	1.689	1.747	1.673	1.624	1.713	1.758	1.758	1.803	1.758	1.742	1.841	1.848	1.807	1.915	1.827	1.848	1.904	1.883	1.702	1.742	1.789	1.999	1.756	1.823	1.798	2.421	1.896	1.821	1.882	1.757	2.312
0	1.474	1.406	1.422	1.434	1.452	1.433	1.403	1.491	1.461	1.46	1.501	1.508	1.464	1.463	1.564	1.52	1.506	1.601	1.552	1.562	1.573	1.51	1.508	1.602	1.58	1.628	1.646	1.584	1.656	1.636	1.637	1.708	1.668	1.668	1.672	1.717	1.621	1.595	1.649	1.756	1.604	1.693	1.652	2.251	1.744	1.704	1.713	1.653	2.175
0	1.441	1.441	1.483	1.469	1.438	1.448	1.52	1.445	1.475	1.461	1.498	1.407	1.446	1.453	1.494	1.462	1.511	1.524	1.52	1.512	1.486	1.501	1.515	1.529	1.517	1.512	1.521	1.524	1.537	1.56	1.605	1.574	1.524	1.585	1.638	1.531	1.624	1.569	1.65	1.59	1.615	1.639	1.677	1.591	1.575	1.597	1.574	1.593	1.622
94	1.375	1.344	1.376	1.356	1.382	1.349	1.399	1.389	1.426	1.435	1.415	1.491	1.425	1.444	1.494	1.442	1.48	1.54	1.489	1.554	1.546	1.525	1.54	1.593	1.607	1.641	1.635	1.607	1.65	1.672	1.661	1.664	1.656	1.677	1.676	1.7	1.642	1.667	1.69	1.762	1.677	1.795	1.695	1.85	1.745	1.754	1.749	1.772	1.884
0	1.349	1.403	1.468	1.35	1.392	1.4	1.465	1.405	1.353	1.397	1.447	1.404	1.403	1.472	1.381	1.421	1.461	1.462	1.456	1.431	1.451	1.513	1.542	1.491	1.471	1.535	1.538	1.559	1.563	1.529	1.525	1.604	1.559	1.575	1.542	1.573	1.61	1.614	1.649	1.584	1.597	1.618	1.598	1.612	1.626	1.657	1.663	1.624	1.602
0	1.376	1.444	1.455	1.399	1.411	1.392	1.452	1.436	1.377	1.396	1.433	1.399	1.448	1.479	1.404	1.405	1.473	1.472	1.493	1.477	1.458	1.459	1.545	1.474	1.493	1.53	1.531	1.563	1.535	1.559	1.512	1.55	1.547	1.58	1.533	1.547	1.596	1.574	1.597	1.556	1.554	1.596	1.576	1.597	1.592	1.556	1.607	1.595	1.59
0	NaN	NaN	NaN	NaN	NaN	NaN	NaN	NaN	NaN	NaN	NaN	NaN	NaN	NaN	NaN	NaN	NaN	NaN	NaN	NaN	NaN	NaN	NaN	NaN	NaN	NaN	NaN	NaN	NaN	NaN	NaN	NaN	NaN	NaN	NaN	NaN	NaN	NaN	NaN	NaN	NaN	NaN	NaN	NaN	NaN	NaN	NaN	NaN	NaN
0	1.532	1.542	1.677	1.564	1.517	1.588	1.49	1.529	1.622	1.517	1.575	1.627	1.554	1.619	1.675	1.615	1.611	1.682	1.679	1.655	1.62	1.591	1.586	1.675	1.675	1.792	1.754	1.688	1.804	1.8	1.715	1.77	1.824	1.809	1.887	1.886	NaN	NaN	NaN	NaN	NaN	NaN	NaN	NaN	NaN	NaN	NaN	NaN	NaN
95	1.365	1.396	1.455	1.369	1.331	1.393	1.386	1.394	1.383	1.367	1.401	1.385	1.419	1.514	1.666	1.866	2.049	2.124	2.167	2.205	2.172	2.207	2.178	2.227	2.232	2.208	2.229	2.204	2.219	2.251	2.219	2.248	2.232	2.227	2.254	2.237	2.184	2.215	2.231	2.245	2.196	2.203	2.182	2.19	2.225	2.218	2.226	2.183	2.208
0	1.403	1.391	1.408	1.412	1.427	1.418	1.401	1.434	1.47	1.456	1.475	1.517	1.485	1.475	1.528	1.485	1.492	1.553	1.538	1.552	1.566	1.519	1.529	1.577	1.602	1.623	1.654	1.618	1.639	1.662	1.66	1.707	1.653	1.687	1.703	1.704	1.637	1.655	1.68	1.762	1.621	1.764	1.673	2.034	1.749	1.759	1.728	1.728	2.004
96	1.362	1.338	1.355	1.343	1.362	1.36	1.397	1.394	1.44	1.43	1.423	1.477	1.439	1.461	1.485	1.431	1.489	1.537	1.482	1.539	1.513	1.53	1.536	1.587	1.571	1.631	1.602	1.6	1.617	1.655	1.642	1.609	1.657	1.652	1.664	1.662	1.624	1.669	1.684	1.717	1.64	1.802	1.689	1.796	1.719	1.729	1.716	1.728	1.847
0	1.375	1.405	1.425	1.402	1.348	1.422	1.409	1.414	1.427	1.395	1.444	1.413	1.458	1.447	1.434	1.459	1.503	1.45	1.5	1.475	1.45	1.525	1.523	1.513	1.545	1.539	1.553	1.551	1.563	1.572	1.567	1.576	1.573	1.589	1.625	1.589	1.58	1.647	1.644	1.623	1.631	1.618	1.632	1.626	1.635	1.631	1.659	1.645	1.654
0	3.104	1.531	2.212	1.306	1.046	2.065	2.226	1.863	1.89	1.516	NaN	NaN	NaN	NaN	NaN	NaN	NaN	NaN	NaN	NaN	NaN	NaN	NaN	NaN	NaN	NaN	NaN	NaN	NaN	NaN	NaN	NaN	NaN	NaN	NaN	NaN	NaN	NaN	NaN	NaN	NaN	NaN	NaN	NaN	NaN	NaN	NaN	NaN	NaN
0	1.403	1.371	1.384	1.367	1.382	1.378	1.42	1.387	1.398	1.42	1.414	1.404	1.418	1.453	1.44	1.434	1.5	1.506	1.505	1.502	1.495	1.516	1.516	1.546	1.54	1.546	1.558	1.569	1.571	1.606	1.613	1.597	1.585	1.626	1.643	1.603	1.632	1.638	1.678	1.655	1.668	1.701	1.704	1.647	1.659	1.68	1.68	1.682	1.694
0	1.391	1.365	1.355	1.365	1.37	1.366	1.414	1.378	1.37	1.372	1.374	1.387	1.394	1.398	1.403	1.385	1.459	1.441	1.447	1.458	1.443	1.422	1.469	1.455	1.462	1.475	1.466	1.487	1.473	1.514	1.514	1.511	1.46	1.523	1.54	1.503	1.533	1.521	1.591	1.528	1.546	1.558	1.574	1.529	1.53	1.547	1.563	1.578	1.595
0	1.369	1.419	1.458	1.356	1.395	1.404	1.464	1.429	1.368	1.465	1.457	1.425	1.41	1.496	1.399	1.435	1.437	1.473	1.477	1.475	1.445	1.514	1.572	1.511	1.499	1.554	1.552	1.585	1.523	1.547	1.541	1.61	1.591	1.568	1.546	1.596	1.646	1.671	1.631	1.605	1.579	1.593	1.624	1.594	1.601	1.626	1.638	1.643	1.587
0	1.441	1.408	1.457	1.422	1.392	1.444	1.371	1.412	1.457	1.433	1.462	1.486	1.449	1.434	1.497	1.457	1.484	1.522	1.498	1.514	1.502	1.46	1.452	1.533	1.521	1.568	1.561	1.55	1.525	1.608	1.554	1.622	1.552	1.58	1.634	1.578	1.514	1.573	1.599	1.664	1.545	1.611	1.592	1.92	1.655	1.626	1.606	1.604	1.932
97	1.316	1.391	1.445	1.4	1.338	1.429	1.397	1.382	1.402	1.398	1.415	1.409	1.411	1.417	1.433	1.418	1.465	1.454	1.46	1.467	1.448	1.479	1.489	1.485	1.501	1.513	1.533	1.541	1.566	1.566	1.569	1.602	1.57	1.564	1.621	1.586	1.58	1.615	1.623	1.613	1.622	1.615	1.641	1.627	1.628	1.634	1.661	1.655	1.661
0	1.377	1.343	1.371	1.367	1.359	1.35	1.397	1.381	1.38	1.399	1.394	1.409	1.405	1.422	1.423	1.417	1.453	1.456	1.438	1.459	1.454	1.456	1.481	1.476	1.495	1.493	1.493	1.527	1.518	1.534	1.531	1.51	1.521	1.56	1.582	1.531	1.538	1.541	1.596	1.556	1.575	1.593	1.606	1.563	1.574	1.601	1.587	1.605	1.607
0	1.412	1.398	1.46	1.408	1.425	1.436	1.384	1.433	1.476	1.429	1.478	1.504	1.481	1.48	1.517	1.491	1.504	1.541	1.522	1.556	1.567	1.503	1.53	1.573	1.581	1.659	1.625	1.632	1.623	1.713	1.636	1.714	1.643	1.678	1.705	1.69	1.63	1.681	1.676	1.768	1.675	1.728	1.692	2.101	1.764	1.766	1.741	1.73	2.087
0	1.555	2.221	1.41	1.732	0.9268	NaN	NaN	NaN	NaN	NaN	NaN	NaN	NaN	NaN	NaN	NaN	NaN	NaN	NaN	NaN	NaN	NaN	NaN	NaN	NaN	NaN	NaN	NaN	NaN	NaN	NaN	NaN	NaN	NaN	NaN	NaN	NaN	NaN	NaN	NaN	NaN	NaN	NaN	NaN	NaN	NaN	NaN	NaN	NaN
0	1.381	1.462	1.431	1.385	1.408	1.398	1.465	1.45	1.404	1.428	1.457	1.429	1.457	1.533	1.446	1.417	1.515	1.483	1.574	1.492	1.521	1.55	1.579	1.492	1.569	1.583	1.557	1.605	1.571	1.585	1.556	NaN	NaN	NaN	NaN	NaN	NaN	NaN	NaN	NaN	NaN	NaN	NaN	NaN	NaN	NaN	NaN	NaN	NaN
0	1.373	1.399	1.417	1.39	1.366	1.399	1.381	1.4	1.398	1.393	1.395	1.41	1.406	1.4	1.399	1.392	1.437	1.411	1.431	1.432	1.409	1.422	1.435	1.432	1.446	1.455	1.458	1.482	1.473	1.504	1.49	1.505	1.491	1.492	1.524	1.507	1.478	1.536	1.53	1.528	1.511	1.516	1.524	1.545	1.534	1.531	1.537	1.53	1.566
0	NaN	NaN	NaN	NaN	NaN	NaN	NaN	NaN	NaN	NaN	NaN	NaN	NaN	NaN	NaN	NaN	NaN	NaN	NaN	NaN	NaN	NaN	NaN	NaN	NaN	NaN	NaN	NaN	NaN	NaN	NaN	NaN	NaN	NaN	NaN	NaN	NaN	NaN	NaN	NaN	NaN	NaN	NaN	NaN	NaN	NaN	NaN	NaN	NaN
0	0.8515	1.806	1.501	NaN	NaN	NaN	NaN	NaN	NaN	NaN	NaN	NaN	NaN	NaN	NaN	NaN	NaN	NaN	NaN	NaN	NaN	NaN	NaN	NaN	NaN	NaN	NaN	NaN	NaN	NaN	NaN	NaN	NaN	NaN	NaN	NaN	NaN	NaN	NaN	NaN	NaN	NaN	NaN	NaN	NaN	NaN	NaN	NaN	NaN
0	1.377	1.432	1.606	1.582	1.549	1.432	1.532	1.609	1.621	1.586	1.56	1.696	1.712	1.866	1.599	NaN	NaN	NaN	NaN	NaN	NaN	NaN	NaN	NaN	NaN	NaN	NaN	NaN	NaN	NaN	NaN	NaN	NaN	NaN	NaN	NaN	NaN	NaN	NaN	NaN	NaN	NaN	NaN	NaN	NaN	NaN	NaN	NaN	NaN
98	1.377	1.383	1.392	1.373	1.38	1.383	1.39	1.392	1.411	1.413	1.411	1.431	1.43	1.44	1.447	1.439	1.493	1.483	1.497	1.487	1.505	1.52	1.526	1.539	1.547	1.552	1.574	1.6	1.588	1.609	1.599	1.597	1.583	1.607	1.622	1.638	1.611	1.653	1.667	1.649	1.657	1.676	1.689	1.698	1.686	1.666	1.72	1.693	1.705
0	1.44	1.408	1.479	1.43	1.393	1.469	1.346	1.407	1.435	1.415	1.439	1.445	1.455	1.451	1.437	1.394	1.476	1.445	1.478	1.476	1.451	1.459	1.456	1.489	1.478	1.527	1.52	1.55	1.466	1.57	1.518	1.538	1.461	1.518	1.581	1.533	1.478	1.609	1.568	1.587	1.558	1.574	1.552	1.662	1.588	1.622	1.571	1.577	1.702
99	1.385	1.408	1.434	1.392	1.408	1.425	1.381	1.418	1.46	1.448	1.469	1.484	1.45	1.478	1.509	1.438	1.544	1.488	1.5	1.547	1.513	1.518	1.53	1.538	1.552	1.593	1.601	1.641	1.595	1.607	1.599	1.649	1.556	1.614	1.679	1.612	1.561	1.702	1.641	1.653	1.623	1.677	1.655	1.696	1.668	1.706	1.665	1.689	1.729
0	1.355	1.418	1.349	1.398	1.342	1.423	1.396	1.42	1.426	1.397	1.38	1.469	1.446	1.503	1.437	1.473	1.481	1.453	1.52	1.518	1.548	1.525	1.559	1.477	1.574	1.521	1.555	1.565	1.537	1.624	1.559	1.627	1.61	1.662	1.632	1.568	1.583	1.651	1.65	1.642	1.638	1.637	1.65	1.633	1.684	1.652	1.629	1.638	1.614
100	1.424	1.402	1.458	1.422	1.404	1.43	1.413	1.427	1.456	1.431	1.441	1.459	1.486	1.505	1.455	1.45	1.541	1.492	1.502	1.522	1.534	1.542	1.56	1.535	1.559	1.581	1.586	1.613	1.587	1.628	1.606	1.628	1.63	1.646	1.656	1.652	1.651	1.723	1.679	1.708	1.688	1.727	1.688	1.716	1.76	1.754	1.735	1.759	1.785
0	NaN	NaN	NaN	NaN	NaN	NaN	NaN	NaN	NaN	NaN	NaN	NaN	NaN	NaN	NaN	NaN	NaN	NaN	NaN	NaN	NaN	NaN	NaN	NaN	NaN	NaN	NaN	NaN	NaN	NaN	NaN	NaN	NaN	NaN	NaN	NaN	NaN	NaN	NaN	NaN	NaN	NaN	NaN	NaN	NaN	NaN	NaN	NaN	NaN
0	1.332	1.408	1.326	1.389	1.328	1.388	1.386	1.465	1.404	1.399	1.383	1.395	1.392	1.458	1.381	1.39	1.433	1.408	1.504	1.43	1.435	1.477	1.497	1.411	1.497	1.437	1.446	1.468	1.452	1.503	1.453	1.519	1.487	1.545	1.522	1.461	1.547	1.542	1.522	1.552	1.525	1.554	1.528	1.516	1.537	1.54	1.519	1.525	1.544
0	1.379	1.383	1.434	1.393	1.393	1.412	1.393	1.397	1.409	1.454	1.427	1.464	1.473	NaN	NaN	NaN	NaN	NaN	NaN	NaN	NaN	NaN	NaN	NaN	NaN	NaN	NaN	NaN	NaN	NaN	NaN	NaN	NaN	NaN	NaN	NaN	NaN	NaN	NaN	NaN	NaN	NaN	NaN	NaN	NaN	NaN	NaN	NaN	NaN
0	1.394	1.426	1.468	1.427	1.383	1.439	1.371	1.407	1.423	1.39	1.426	1.417	1.458	1.446	1.418	1.391	1.478	1.418	1.43	1.461	1.456	1.445	1.456	1.449	1.467	1.524	1.496	1.527	1.428	1.559	1.478	1.51	1.447	1.519	1.59	1.46	1.447	1.63	1.547	1.544	1.573	1.544	1.523	1.511	1.576	1.6	1.534	1.56	1.567
101	1.388	1.392	1.398	1.396	1.41	1.425	1.442	1.464	1.482	1.516	1.535	1.573	1.612	1.641	1.68	1.723	1.798	1.837	1.874	1.938	1.948	1.999	2.056	2.05	2.098	2.107	2.13	2.158	2.152	2.177	2.144	2.161	2.166	2.175	2.205	2.201	2.161	2.205	2.206	2.184	2.174	2.174	2.175	2.179	2.192	2.162	2.195	2.144	2.186
0	1.356	1.415	1.341	1.386	1.349	1.387	1.402	1.417	1.395	1.379	1.335	1.395	1.401	1.422	1.375	1.4	1.424	1.404	1.469	1.452	1.42	1.44	1.457	1.415	1.47	1.408	1.421	1.469	1.419	1.462	1.447	1.49	1.466	1.504	1.499	1.459	1.497	1.496	1.502	1.484	1.506	1.493	1.513	1.501	1.496	1.493	1.483	1.497	1.497
0	NaN	NaN	NaN	NaN	NaN	NaN	NaN	NaN	NaN	NaN	NaN	NaN	NaN	NaN	NaN	NaN	NaN	NaN	NaN	NaN	NaN	NaN	NaN	NaN	NaN	NaN	NaN	NaN	NaN	NaN	NaN	NaN	NaN	NaN	NaN	NaN	NaN	NaN	NaN	NaN	NaN	NaN	NaN	NaN	NaN	NaN	NaN	NaN	NaN
0	1.436	1.441	1.467	1.439	1.431	1.466	1.448	1.462	1.486	1.481	1.498	1.52	1.531	1.537	1.532	1.518	1.595	1.578	1.594	1.601	1.617	1.624	1.618	1.611	1.656	1.705	1.676	1.717	1.69	1.757	1.721	1.721	1.717	1.752	1.808	1.742	1.755	1.829	1.796	1.792	1.798	1.801	1.826	1.819	1.855	1.839	1.833	1.837	1.877
0	1.386	1.396	1.465	1.388	1.407	1.439	1.383	1.395	1.423	1.408	1.434	1.418	1.439	1.43	1.433	1.396	1.478	1.441	1.453	1.47	1.472	1.449	1.467	1.478	1.48	1.513	1.49	1.539	1.47	1.553	1.499	1.528	1.482	1.513	1.562	1.511	1.5	1.605	1.571	1.555	1.577	1.558	1.564	1.56	1.601	1.595	1.559	1.553	1.583
0	1.4	1.404	1.383	1.386	1.388	1.405	1.411	1.415	1.421	1.407	1.416	1.461	1.43	1.506	1.42	1.478	1.526	1.438	1.552	1.551	1.573	1.536	1.567	1.511	1.575	1.559	1.574	1.577	1.575	1.588	1.582	1.635	1.649	1.683	1.711	1.627	1.742	1.696	1.703	1.722	1.693	1.711	1.729	1.703	1.738	1.795	1.756	1.714	1.699
0	1.42	1.424	1.467	1.404	1.425	1.424	1.401	1.426	1.424	1.442	1.439	1.452	1.461	1.431	1.43	1.438	1.492	1.458	1.473	1.502	1.477	1.476	1.488	1.49	1.479	1.526	1.517	1.522	1.478	1.551	1.511	1.529	1.498	1.505	1.571	1.515	1.507	1.593	1.578	1.548	1.535	1.553	1.577	1.568	1.588	1.577	1.571	1.569	1.601
0	1.416	1.398	1.411	1.397	1.404	1.412	1.423	1.427	1.426	1.44	1.445	1.448	1.497	1.485	1.467	1.495	1.558	1.536	1.549	1.551	1.564	1.589	1.578	1.579	1.631	1.64	1.649	1.671	1.677	1.727	1.704	1.719	1.685	1.746	1.784	1.757	1.762	1.797	1.811	1.819	1.83	1.862	1.86	1.839	1.919	1.892	1.849	1.884	1.874
0	1.408	1.402	1.394	1.41	1.404	1.416	1.433	1.444	1.432	1.47	1.447	1.458	1.484	1.491	1.501	1.469	1.567	1.544	1.556	1.575	1.555	1.568	1.594	1.568	1.605	1.608	1.586	1.64	1.612	1.667	1.687	1.689	1.634	1.689	1.696	1.659	1.612	1.723	1.722	1.726	1.673	1.73	1.729	1.742	1.692	1.755	1.751	1.749	1.781
0	1.443	1.418	1.437	1.418	1.424	1.443	1.441	1.426	1.439	1.449	1.446	1.445	1.459	1.49	1.485	1.495	1.555	1.537	1.557	1.541	1.56	1.56	1.563	1.573	1.607	1.584	1.6	1.596	1.611	1.643	1.667	1.642	1.639	1.739	1.711	1.674	1.615	1.655	1.705	1.747	1.718	1.712	1.754	1.734	1.663	1.749	1.739	1.737	1.755
102	1.35	1.355	1.337	1.335	1.346	1.342	1.348	1.362	1.35	1.366	1.358	1.39	1.34	1.393	1.357	1.371	1.38	1.38	1.385	1.411	1.409	1.408	1.392	1.392	1.427	1.446	1.435	1.45	1.436	1.464	1.462	1.469	1.474	1.51	1.526	1.486	1.491	1.539	1.543	1.524	1.523	1.513	1.532	1.564	1.568	1.533	1.56	1.564	1.584
103	1.427	1.433	1.408	1.385	1.413	1.401	1.433	1.415	1.42	1.402	1.443	1.407	1.423	1.4	1.433	1.428	1.502	1.493	1.494	1.478	1.463	1.485	1.502	1.485	1.522	1.545	1.557	1.542	1.538	1.567	1.556	1.586	1.599	1.59	1.601	1.599	1.592	1.606	1.632	1.629	1.634	1.642	1.647	1.632	1.645	1.636	1.656	1.663	1.647
0	1.371	1.382	1.372	1.351	1.371	1.37	1.373	1.369	1.385	1.379	1.382	1.386	1.393	1.395	1.389	1.379	1.418	1.395	1.434	1.426	1.438	1.427	1.413	1.421	1.45	1.459	1.445	1.441	1.434	1.457	1.445	1.458	1.46	1.45	1.482	1.465	1.462	1.492	1.487	1.485	1.498	1.49	1.487	1.51	1.508	1.527	1.516	1.523	1.504
0	1.353	1.377	1.383	1.371	1.379	1.377	1.371	1.359	1.399	1.39	1.395	1.378	1.405	1.417	1.403	1.401	1.418	1.414	1.434	1.445	1.432	1.428	1.42	1.428	1.454	1.472	1.455	1.461	1.434	1.472	1.472	1.465	1.469	1.467	1.493	1.468	1.482	1.493	1.477	1.491	1.474	1.494	1.481	1.506	1.493	1.501	1.512	1.497	1.496
0	1.408	1.413	1.409	1.409	1.422	1.423	1.438	1.432	1.469	1.452	1.467	1.471	1.503	1.488	1.5	1.506	1.54	1.538	1.587	1.549	1.574	1.552	1.615	1.581	1.602	1.636	1.659	1.665	1.644	1.679	1.661	1.685	1.674	1.665	1.721	1.718	1.703	1.715	1.756	1.737	1.741	1.732	1.737	1.711	1.786	1.774	1.772	1.745	1.751
0	1.379	1.387	1.365	1.369	1.364	1.385	1.384	1.383	1.399	1.36	1.396	1.417	1.403	1.422	1.403	1.399	1.423	1.408	1.439	1.451	1.426	1.433	1.443	1.428	1.465	1.46	1.461	1.477	1.448	1.48	1.464	1.476	1.475	1.484	1.485	1.472	1.484	1.501	1.509	1.487	1.491	1.511	1.502	1.509	1.534	1.502	1.533	1.524	1.516
0	1.397	1.408	1.339	1.706	NaN	NaN	NaN	NaN	NaN	NaN	NaN	NaN	NaN	NaN	NaN	NaN	NaN	NaN	NaN	NaN	NaN	NaN	NaN	NaN	NaN	NaN	NaN	NaN	NaN	NaN	NaN	NaN	NaN	NaN	NaN	NaN	NaN	NaN	NaN	NaN	NaN	NaN	NaN	NaN	NaN	NaN	NaN	NaN	NaN
0	1.4	1.416	1.444	1.404	1.423	1.431	1.448	1.438	1.476	1.456	1.452	1.452	1.489	1.509	1.516	1.475	1.552	1.541	1.568	1.58	1.573	1.576	1.612	1.591	1.591	1.633	1.622	1.663	1.586	1.655	1.672	1.686	1.688	1.696	1.727	1.702	1.661	1.731	1.753	1.709	1.707	1.72	1.751	1.787	1.717	1.789	1.778	1.756	1.786
0	1.395	1.376	1.428	1.369	1.397	1.379	1.383	1.382	1.424	1.409	1.431	1.435	1.462	1.446	1.437	1.472	1.502	1.506	1.489	1.519	1.49	1.512	1.526	1.544	1.538	1.541	1.564	1.607	1.573	1.583	1.593	1.579	1.623	1.576	1.627	1.626	1.589	1.664	1.643	1.614	1.623	1.612	1.687	1.658	1.671	1.645	1.663	1.64	1.66
0	1.283	1.361	1.354	1.417	1.4	1.439	1.349	1.421	1.354	1.49	1.463	NaN	NaN	NaN	NaN	NaN	NaN	NaN	NaN	NaN	NaN	NaN	NaN	NaN	NaN	NaN	NaN	NaN	NaN	NaN	NaN	NaN	NaN	NaN	NaN	NaN	NaN	NaN	NaN	NaN	NaN	NaN	NaN	NaN	NaN	NaN	NaN	NaN	NaN
0	1.501	1.416	1.456	1.444	1.464	1.418	1.453	1.477	1.53	1.514	1.477	1.539	1.547	1.547	1.532	1.563	1.591	1.538	1.556	1.557	1.61	1.572	1.636	1.624	1.612	1.643	1.663	1.726	1.667	1.643	1.706	1.698	1.67	1.71	1.74	1.706	1.715	1.779	1.789	1.737	1.698	1.726	1.803	1.728	1.796	1.754	1.821	1.77	1.821
0	NaN	NaN	NaN	NaN	NaN	NaN	NaN	NaN	NaN	NaN	NaN	NaN	NaN	NaN	NaN	NaN	NaN	NaN	NaN	NaN	NaN	NaN	NaN	NaN	NaN	NaN	NaN	NaN	NaN	NaN	NaN	NaN	NaN	NaN	NaN	NaN	NaN	NaN	NaN	NaN	NaN	NaN	NaN	NaN	NaN	NaN	NaN	NaN	NaN
104	1.437	1.421	1.431	1.422	1.434	1.458	1.454	1.457	1.448	1.465	1.478	1.483	1.499	1.479	1.523	1.517	1.569	1.604	1.58	1.573	1.593	1.587	1.595	1.59	1.649	1.67	1.675	1.7	1.673	1.7	1.699	1.709	1.699	1.733	1.752	1.749	1.73	1.728	1.753	1.752	1.786	1.811	1.778	1.782	1.816	1.79	1.78	1.768	1.826
0	1.435	1.419	1.423	1.452	1.41	1.442	1.426	1.452	1.449	1.449	1.457	1.536	1.469	1.552	1.524	1.503	1.575	1.581	1.598	1.652	1.681	1.687	1.653	1.699	1.735	1.778	1.79	1.832	1.803	1.792	1.839	1.812	1.855	1.846	1.932	1.873	1.865	1.909	1.92	1.929	1.9	1.905	1.956	1.989	1.965	1.919	2.014	2.003	1.996
0	NaN	NaN	NaN	NaN	NaN	NaN	NaN	NaN	NaN	NaN	NaN	NaN	NaN	NaN	NaN	NaN	NaN	NaN	NaN	NaN	NaN	NaN	NaN	NaN	NaN	NaN	NaN	NaN	NaN	NaN	NaN	NaN	NaN	NaN	NaN	NaN	NaN	NaN	NaN	NaN	NaN	NaN	NaN	NaN	NaN	NaN	NaN	NaN	NaN
0	1.367	1.402	1.391	1.383	1.38	1.401	1.4	1.379	1.4	1.4	1.387	1.414	1.399	1.419	1.403	1.41	1.431	1.428	1.424	1.45	1.458	1.417	1.426	1.417	1.461	1.436	1.474	1.452	1.45	1.477	1.477	1.48	NaN	NaN	NaN	NaN	NaN	NaN	NaN	NaN	NaN	NaN	NaN	NaN	NaN	NaN	NaN	NaN	NaN
105	1.49	1.455	1.458	1.454	1.487	1.469	1.535	1.529	1.591	1.627	1.653	1.705	1.778	1.778	1.859	1.818	1.984	1.971	2.027	2.063	2.073	2.128	2.138	2.151	2.194	2.197	2.206	2.245	2.214	2.241	2.211	2.216	2.201	2.182	2.235	2.216	2.206	2.204	2.233	2.248	2.237	2.245	2.208	2.213	2.254	2.238	2.244	2.214	2.259
0	1.408	1.395	1.407	1.391	1.397	1.411	1.408	1.414	1.422	1.415	1.415	1.428	1.426	1.439	1.432	1.431	1.461	1.439	1.47	1.471	1.463	1.477	1.467	1.473	1.496	1.517	1.522	1.549	1.525	1.562	1.589	NaN	NaN	NaN	NaN	NaN	NaN	NaN	NaN	NaN	NaN	NaN	NaN	NaN	NaN	NaN	NaN	NaN	NaN
0	1.378	1.371	1.402	1.38	1.381	1.371	1.388	1.397	1.403	1.399	1.417	1.43	1.471	1.457	1.435	1.459	1.478	1.479	1.48	1.492	1.509	1.528	1.503	1.502	1.529	1.524	1.545	1.594	1.586	1.59	1.574	1.613	1.59	1.554	1.606	1.6	1.598	1.63	1.664	1.616	1.614	1.641	1.709	1.654	1.686	1.657	1.675	1.644	1.687
0	1.409	1.388	1.389	1.388	1.408	1.384	1.456	1.401	1.418	1.427	1.453	1.438	1.433	1.418	1.446	1.455	1.515	1.507	1.503	1.493	1.51	1.503	1.491	1.5	1.523	1.572	1.548	1.558	1.564	1.566	1.557	1.594	1.559	1.606	1.616	1.611	1.591	1.587	1.619	1.632	1.631	1.64	1.638	1.617	1.671	1.654	1.646	1.645	1.643
0	1.47	1.408	1.483	1.45	1.477	1.467	1.482	1.496	1.537	1.488	1.482	1.535	1.537	1.614	1.514	1.604	1.552	1.55	1.575	1.537	1.562	1.576	1.575	1.601	1.581	1.657	1.654	1.739	1.713	1.635	1.734	1.709	1.658	1.762	1.768	1.691	1.757	1.733	1.755	1.699	1.65	1.746	1.768	1.691	1.795	1.762	1.814	1.779	1.871
0	1.49	1.446	1.435	1.455	1.44	1.428	1.464	1.479	1.509	1.49	1.482	1.503	1.537	1.562	1.489	1.54	1.528	1.496	1.536	1.525	1.556	1.506	1.551	1.518	1.532	1.617	1.6	1.634	1.575	1.556	1.64	1.606	1.54	1.65	1.657	1.618	1.613	1.578	1.638	1.637	1.589	1.637	1.618	1.579	1.646	1.664	1.675	1.629	1.72
0	1.408	1.452	1.431	1.405	1.421	1.439	1.428	1.439	1.461	1.433	1.467	1.492	1.47	1.491	1.478	1.5	1.5	1.517	1.505	1.55	1.534	1.555	1.538	1.548	1.574	1.601	1.599	1.601	1.587	1.625	1.61	1.636	1.632	1.63	1.648	1.668	1.628	1.673	1.684	1.676	1.669	1.699	1.701	1.744	1.724	1.74	1.749	1.729	1.734
106	1.447	1.451	1.483	1.413	1.474	1.437	1.466	1.538	1.507	1.485	1.555	1.599	1.623	1.576	1.557	1.644	1.598	1.669	1.66	1.659	1.605	1.643	1.653	1.641	1.681	1.725	1.776	1.818	1.708	1.776	1.796	1.77	1.799	1.753	1.846	1.767	1.76	1.876	1.882	1.778	1.797	1.774	1.936	1.821	1.906	1.845	1.892	1.851	1.928
0	1.437	1.431	1.61	1.462	1.598	1.548	1.522	1.517	1.658	1.78	1.686	1.589	1.65	1.606	1.443	1.635	1.627	1.846	NaN	NaN	NaN	NaN	NaN	NaN	NaN	NaN	NaN	NaN	NaN	NaN	NaN	NaN	NaN	NaN	NaN	NaN	NaN	NaN	NaN	NaN	NaN	NaN	NaN	NaN	NaN	NaN	NaN	NaN	NaN
0	1.444	1.445	1.447	1.423	1.442	1.447	1.451	1.455	1.438	1.453	1.502	1.495	1.481	1.491	1.489	1.516	1.54	1.514	1.544	1.553	1.549	1.562	1.562	1.566	1.591	1.565	1.64	1.654	1.614	1.674	1.654	1.642	1.72	1.723	1.703	1.721	1.7	1.749	1.739	1.732	1.711	1.803	1.797	1.769	1.78	1.814	1.829	1.805	1.824
0	1.451	1.439	1.449	1.444	1.455	1.43	1.471	1.503	1.497	1.496	1.487	1.511	1.471	1.518	1.524	1.492	1.529	1.546	1.55	1.555	1.579	1.601	1.588	1.598	1.59	1.61	1.639	1.683	1.621	1.63	1.676	1.594	1.661	1.671	1.698	1.643	1.658	1.666	1.674	1.691	1.649	1.675	1.723	1.723	1.674	1.695	1.721	1.72	1.721
107	1.482	1.44	1.47	1.471	1.456	1.465	1.54	1.559	1.526	1.556	1.663	1.621	1.704	1.681	1.741	1.757	1.914	1.888	1.957	1.918	1.987	1.994	2.086	2.074	2.11	2.171	2.165	2.204	2.18	2.218	2.21	2.244	2.28	2.233	2.243	2.218	NaN	NaN	NaN	NaN	NaN	NaN	NaN	NaN	NaN	NaN	NaN	NaN	NaN
108	1.368	1.363	1.393	1.366	1.37	1.38	1.389	1.414	1.391	1.409	1.434	1.446	1.449	1.441	1.438	1.474	1.477	1.499	1.492	1.509	1.497	1.524	1.53	1.528	1.545	1.546	1.575	1.56	1.579	1.583	1.587	1.587	1.608	1.585	1.637	1.617	1.638	1.673	1.679	1.611	1.636	1.633	1.725	1.669	1.736	1.673	1.696	1.694	1.692
0	1.457	1.402	1.458	1.453	1.431	1.449	1.446	1.486	1.47	1.471	1.459	1.503	1.493	1.515	1.505	1.476	1.559	1.534	1.494	1.532	1.521	1.598	1.545	1.563	1.561	1.581	1.582	1.623	1.589	1.536	1.613	1.588	1.588	1.6	1.646	1.605	1.621	1.646	1.668	1.675	1.591	1.62	1.665	1.682	1.652	1.662	1.682	1.656	1.69
0	1.382	1.383	1.393	1.371	1.38	1.372	1.394	1.395	1.417	1.411	1.425	1.445	1.455	1.43	1.462	1.468	1.493	1.497	1.459	1.497	1.5	1.509	1.521	1.536	1.557	1.536	1.561	1.598	1.576	1.606	1.585	1.616	1.635	1.631	1.662	1.625	1.659	1.66	1.707	1.676	1.653	1.658	1.731	1.691	1.724	1.71	1.704	1.69	1.718
0	1.643	1.652	1.726	1.542	1.461	1.675	1.783	1.476	1.564	1.621	1.691	1.802	1.493	1.533	1.529	1.971	NaN	NaN	NaN	NaN	NaN	NaN	NaN	NaN	NaN	NaN	NaN	NaN	NaN	NaN	NaN	NaN	NaN	NaN	NaN	NaN	NaN	NaN	NaN	NaN	NaN	NaN	NaN	NaN	NaN	NaN	NaN	NaN	NaN
0	1.368	1.382	1.385	1.395	1.37	1.375	1.391	1.405	1.409	1.412	1.432	1.432	1.435	1.449	1.457	1.47	1.496	1.47	1.495	1.505	1.496	1.514	1.534	1.534	1.543	1.547	1.552	1.594	1.561	1.609	1.555	1.598	1.603	1.603	1.619	1.611	1.612	1.621	1.649	1.617	1.626	1.641	1.66	1.663	1.681	1.653	1.672	1.663	1.67
109	1.42	1.433	1.437	1.425	1.466	1.48	1.492	1.498	1.522	1.543	1.631	1.626	1.665	1.671	1.764	1.754	1.953	1.967	2.05	2.116	2.182	2.156	2.214	2.242	2.239	2.26	2.239	2.272	2.225	2.301	2.249	2.275	2.221	2.23	2.231	2.281	2.223	2.241	2.254	2.238	2.245	2.251	2.237	2.228	2.275	2.267	2.255	2.227	2.227
0	1.389	1.387	1.402	NaN	NaN	NaN	NaN	NaN	NaN	NaN	NaN	NaN	NaN	NaN	NaN	NaN	NaN	NaN	NaN	NaN	NaN	NaN	NaN	NaN	NaN	NaN	NaN	NaN	NaN	NaN	NaN	NaN	NaN	NaN	NaN	NaN	NaN	NaN	NaN	NaN	NaN	NaN	NaN	NaN	NaN	NaN	NaN	NaN	NaN
0	1.396	1.38	1.408	1.369	1.39	1.383	1.397	1.401	1.4	1.412	1.416	1.423	1.425	1.428	1.434	1.451	1.477	1.47	1.5	1.48	1.494	1.503	1.488	1.499	1.55	1.563	1.568	1.572	1.58	1.603	1.565	1.61	1.606	1.622	1.631	1.62	1.614	1.753	1.78	1.782	2.149	2.232	2.201	2.206	2.23	2.194	NaN	NaN	NaN
0	1.396	1.475	1.981	1.468	1.75	1.381	1.533	1.45	1.552	1.846	1.472	1.741	1.646	1.613	NaN	NaN	NaN	NaN	NaN	NaN	NaN	NaN	NaN	NaN	NaN	NaN	NaN	NaN	NaN	NaN	NaN	NaN	NaN	NaN	NaN	NaN	NaN	NaN	NaN	NaN	NaN	NaN	NaN	NaN	NaN	NaN	NaN	NaN	NaN
110	1.404	1.377	1.401	1.392	1.388	1.395	1.382	1.4	1.407	1.405	1.415	1.434	1.423	1.424	1.433	1.423	1.473	1.466	1.471	1.482	1.479	1.485	1.474	1.49	1.512	1.528	1.55	1.554	1.55	1.565	1.536	1.569	1.568	1.582	1.608	1.596	1.608	1.617	1.622	1.604	1.631	1.643	1.637	1.644	1.661	1.654	1.662	1.645	1.671
0	NaN	NaN	NaN	NaN	NaN	NaN	NaN	NaN	NaN	NaN	NaN	NaN	NaN	NaN	NaN	NaN	NaN	NaN	NaN	NaN	NaN	NaN	NaN	NaN	NaN	NaN	NaN	NaN	NaN	NaN	NaN	NaN	NaN	NaN	NaN	NaN	NaN	NaN	NaN	NaN	NaN	NaN	NaN	NaN	NaN	NaN	NaN	NaN	NaN
0	1.447	1.434	1.47	1.463	1.435	1.46	1.45	1.446	1.464	1.487	1.546	1.525	1.524	1.546	1.559	NaN	NaN	NaN	NaN	NaN	NaN	NaN	NaN	NaN	NaN	NaN	NaN	NaN	NaN	NaN	NaN	NaN	NaN	NaN	NaN	NaN	NaN	NaN	NaN	NaN	NaN	NaN	NaN	NaN	NaN	NaN	NaN	NaN	NaN
111	1.494	1.538	1.55	1.563	1.696	1.689	1.802	1.642	1.566	1.47	1.662	1.673	1.654	1.83	1.722	1.633	1.751	1.615	1.937	1.604	1.549	1.729	1.822	1.734	1.773	1.626	1.836	1.85	1.892	1.713	1.837	1.708	1.836	1.843	1.809	1.877	1.79	1.797	1.806	1.72	1.723	1.856	2.004	1.703	1.942	1.898	2.061	1.78	2.035
0	1.408	1.391	1.401	1.374	1.381	1.375	1.398	1.401	1.421	1.399	1.421	1.432	1.434	1.439	1.421	1.45	1.477	1.48	1.48	1.492	1.498	1.491	1.51	1.499	1.525	1.545	1.562	1.562	1.571	1.567	1.575	1.578	1.597	1.604	1.632	1.627	1.602	1.649	1.627	1.656	1.65	1.66	1.662	1.666	1.686	1.684	1.702	1.692	1.68
0	1.431	1.406	1.421	1.447	1.453	1.464	1.459	1.422	1.476	1.464	1.494	1.509	1.51	1.508	1.562	1.553	1.571	1.598	1.592	1.584	1.626	1.618	1.613	1.648	1.683	1.623	1.651	1.698	1.649	1.747	1.669	1.702	1.706	1.758	1.716	1.729	1.735	1.716	1.786	1.717	1.729	1.77	1.816	1.733	1.773	1.76	1.786	1.792	1.803
0	1.395	1.393	1.407	1.37	1.375	1.387	1.402	1.396	1.407	1.43	1.414	1.446	1.456	1.439	1.454	1.47	1.476	1.464	1.479	1.51	1.481	1.491	1.512	1.528	1.505	1.511	1.555	1.546	1.531	1.584	1.587	1.569	1.562	1.567	1.601	1.577	1.585	1.592	1.613	1.606	1.605	1.605	1.622	1.619	1.646	1.645	1.629	1.661	1.646
0	1.389	1.397	1.387	1.374	1.38	1.399	1.391	1.38	1.424	1.392	1.413	1.435	1.427	1.443	1.439	1.456	1.47	1.47	1.481	1.473	1.465	1.491	1.503	1.509	1.538	1.524	1.528	1.564	1.537	1.539	1.541	1.54	1.568	1.589	1.609	1.58	1.574	1.59	1.628	1.583	1.604	1.615	1.612	1.629	1.636	1.624	1.65	1.638	1.669
112	1.401	1.398	1.405	1.399	1.38	1.402	1.4	1.408	1.402	1.438	1.431	1.446	1.461	1.448	1.455	1.482	1.502	1.481	1.499	1.507	1.511	1.528	1.53	1.531	1.533	1.543	1.566	1.58	1.563	1.587	1.56	1.598	1.617	1.606	1.619	1.612	1.606	1.61	1.642	1.621	1.605	1.628	1.659	1.65	1.679	1.664	1.661	1.665	1.669
0	1.382	1.389	1.388	1.383	1.385	1.397	1.411	1.398	1.424	1.405	1.418	1.43	1.452	1.451	1.461	1.459	1.507	1.51	1.579	1.529	1.528	1.554	1.571	1.589	1.594	1.622	1.598	1.635	1.64	1.647	1.609	1.695	1.685	1.689	1.703	1.705	1.672	1.717	1.726	1.738	1.723	1.745	1.749	1.75	1.799	1.756	1.776	1.77	1.751
113	1.391	1.378	1.399	1.374	1.388	1.376	1.401	1.4	1.415	1.426	1.448	1.447	1.467	1.471	1.462	1.49	1.504	1.499	1.529	1.527	1.533	1.531	1.543	1.553	1.563	1.574	1.61	1.588	1.574	1.61	1.581	1.625	1.629	1.641	1.646	1.626	1.639	1.647	1.652	1.644	1.659	1.691	1.665	1.677	1.679	1.694	1.704	1.666	1.698
0	1.385	1.393	1.406	1.399	1.377	1.398	1.41	1.419	1.411	1.425	1.419	1.444	1.455	1.441	1.454	1.465	1.487	1.474	1.5	1.512	1.495	1.512	1.521	1.527	1.54	1.551	1.545	1.577	1.552	1.585	1.542	1.591	1.6	1.588	1.608	1.6	1.595	1.601	1.621	1.616	1.614	1.625	1.638	1.647	1.665	1.657	1.643	1.653	1.67
0	1.397	1.389	1.39	1.372	1.383	1.392	1.403	1.397	1.399	1.415	1.416	1.429	1.427	1.429	1.439	1.451	1.471	1.461	1.495	1.496	1.489	1.488	1.505	1.519	1.543	1.531	1.536	1.587	1.559	1.578	1.536	1.6	1.596	1.569	1.596	1.587	1.585	1.588	1.625	1.643	1.607	1.633	1.676	1.635	1.664	1.652	1.67	1.669	1.677
114	1.388	1.362	1.394	1.36	1.382	1.374	1.392	1.394	1.398	1.388	1.403	1.413	1.404	1.4	1.413	1.412	1.469	1.434	1.481	1.479	1.45	1.466	1.473	1.454	1.504	1.488	1.485	1.513	1.528	1.521	1.52	1.555	1.535	1.558	1.581	1.548	1.535	1.515	1.565	1.576	1.585	1.555	1.588	1.608	1.615	1.594	1.59	1.604	1.604
0	1.405	1.352	1.353	1.375	1.378	1.42	1.381	1.376	1.419	1.414	1.432	1.435	1.436	1.423	1.451	1.439	1.484	1.473	1.49	1.492	1.492	1.511	1.489	1.504	1.531	1.536	1.54	1.56	1.491	1.567	1.536	1.542	1.541	1.585	1.57	1.552	1.556	1.58	1.624	1.566	1.567	1.581	1.614	1.557	1.623	1.575	1.599	1.647	1.617
0	1.418	1.394	1.406	1.382	1.395	1.398	1.426	1.399	1.419	1.418	1.424	1.433	1.45	1.446	1.452	1.457	1.489	1.493	1.505	1.517	1.503	1.514	1.53	1.529	1.538	1.559	1.584	1.59	1.609	1.606	1.611	1.631	1.631	1.642	1.659	1.621	1.631	1.673	1.688	1.681	1.655	1.688	1.718	1.684	1.714	1.708	1.735	1.723	1.739
0	1.415	1.4	1.391	1.387	1.372	1.402	1.381	1.394	1.429	1.41	1.415	1.437	1.429	1.427	1.419	1.428	1.452	1.438	1.454	1.457	1.477	1.471	1.506	1.484	1.497	1.499	1.508	1.524	1.497	1.522	1.51	1.547	1.503	1.549	1.571	1.538	1.541	1.554	1.578	1.545	1.558	1.566	1.588	1.566	1.598	1.582	1.597	1.587	1.608
115	1.38	1.397	1.403	1.389	1.37	1.393	1.407	1.402	1.407	1.419	1.456	1.423	1.472	1.461	1.453	1.48	1.492	1.491	1.511	1.523	1.512	1.523	1.534	1.534	1.557	1.577	1.581	1.58	1.566	1.615	1.551	1.6	1.584	1.598	1.644	1.619	1.636	1.623	1.644	1.606	1.644	1.687	1.632	1.634	1.669	1.652	1.687	1.659	1.687
116	1.41	1.429	1.348	1.438	1.426	1.409	1.406	1.435	1.479	1.511	1.378	1.38	1.407	1.483	1.417	1.448	1.441	1.378	1.445	1.434	1.408	1.442	1.538	1.476	1.502	1.476	1.495	1.531	1.459	1.488	1.498	1.463	1.444	1.454	1.429	1.503	1.509	1.494	1.552	1.524	1.545	1.484	1.531	1.516	1.605	1.505	1.504	1.508	1.491
0	1.377	1.375	1.386	1.387	1.39	1.379	1.397	1.394	1.393	1.392	1.401	1.408	1.425	1.408	1.405	1.421	1.441	1.43	1.485	1.467	1.431	1.474	1.455	1.483	1.488	1.505	1.495	1.501	1.53	1.525	1.515	1.561	1.55	1.536	1.575	1.549	1.535	1.555	1.549	1.567	1.542	1.56	1.579	1.574	1.6	1.58	1.591	1.578	1.593
0	1.378	1.366	1.351	1.392	1.392	1.442	1.393	1.397	1.453	1.428	1.439	1.45	1.422	1.462	1.484	1.485	1.509	1.503	1.512	1.508	1.549	1.556	1.57	1.561	1.62	1.581	1.612	1.676	1.629	1.665	1.634	1.649	1.648	1.709	1.656	1.699	1.674	1.688	1.781	1.698	1.715	1.737	1.761	1.713	1.738	1.732	1.763	1.758	1.781
0	1.431	1.409	1.425	1.419	1.41	1.423	1.423	1.428	1.428	1.455	1.447	1.439	1.442	1.44	1.453	1.475	1.488	1.471	1.491	1.476	1.484	1.504	1.506	1.494	1.502	1.527	1.537	1.523	1.522	1.551	1.504	1.535	1.548	1.547	1.579	1.56	1.562	1.563	1.584	1.546	NaN	NaN	NaN	NaN	NaN	NaN	NaN	NaN	NaN
0	1.359	1.36	1.404	1.369	1.358	1.398	1.388	1.4	1.384	1.414	1.437	1.43	1.473	1.456	1.459	1.493	1.508	1.487	1.52	1.525	1.527	1.555	1.553	1.55	1.557	1.557	1.608	1.598	1.565	1.621	1.586	1.605	1.603	1.648	1.641	1.621	1.635	1.645	1.667	1.603	1.678	1.704	1.671	1.651	1.704	1.685	1.711	1.69	1.695
0	1.367	1.351	1.374	1.37	1.376	1.375	1.353	1.38	1.399	1.391	1.419	1.397	1.417	1.397	1.425	1.428	1.454	1.444	1.467	1.458	1.451	1.473	1.487	1.503	1.512	1.486	1.536	1.566	1.512	1.555	1.525	1.561	1.537	1.596	1.565	1.576	1.563	1.606	1.634	1.592	1.58	1.635	1.651	1.589	1.641	1.626	1.641	1.654	1.668
117	1.433	1.414	1.421	1.401	1.417	1.398	1.411	1.42	1.426	1.436	1.438	1.461	1.441	1.423	1.437	1.456	1.494	1.467	1.488	1.491	1.505	1.488	1.487	1.474	1.497	1.508	1.549	1.54	1.513	1.532	1.538	1.534	1.538	1.562	1.593	1.577	1.573	1.566	1.597	1.566	1.56	1.599	1.591	1.579	1.602	1.611	1.622	1.587	1.62
0	1.379	1.352	1.37	1.352	1.381	1.365	1.381	1.366	1.384	1.387	1.408	1.379	1.394	1.383	1.406	1.414	1.436	1.414	1.451	1.447	1.436	1.439	1.454	1.444	1.495	1.463	1.503	1.515	1.502	1.492	1.505	1.536	1.515	1.518	1.536	1.559	1.532	1.563	1.561	1.54	1.538	1.57	1.563	1.553	1.578	1.58	1.589	1.58	1.611
0	1.382	1.399	1.391	1.38	1.38	1.384	1.412	1.404	1.405	1.412	1.424	1.437	1.44	1.435	1.45	1.455	1.503	1.482	1.484	1.506	1.491	1.5	1.503	1.522	1.532	1.524	1.543	1.558	1.541	1.604	1.572	1.557	1.564	1.588	1.593	1.568	1.579	1.588	1.618	1.613	1.595	1.596	1.612	1.598	NaN	NaN	NaN	NaN	NaN
118	1.366	1.354	1.369	1.368	1.366	1.404	1.395	1.377	1.416	1.399	1.44	1.436	1.444	1.438	1.458	1.449	1.497	1.472	1.493	1.516	1.51	1.54	1.522	1.566	1.564	1.537	1.579	1.62	1.554	1.607	1.577	1.6	1.581	1.669	1.595	1.633	1.615	1.629	1.678	1.623	1.641	1.654	1.684	1.619	1.674	1.644	1.676	1.671	1.673
0	1.403	1.396	1.368	1.377	1.386	1.397	1.399	1.41	1.407	1.427	1.426	1.432	1.45	1.439	1.439	1.448	1.492	1.476	1.487	1.532	1.489	1.51	1.494	1.534	1.532	1.542	1.542	1.565	1.555	1.597	1.593	1.573	1.596	1.594	1.626	1.615	1.592	1.635	1.658	1.628	1.639	1.643	1.653	1.634	1.677	1.656	1.674	1.698	1.684
0	1.375	1.375	1.365	1.364	1.36	1.369	1.391	1.368	1.389	1.403	1.383	1.37	1.405	1.4	1.396	1.401	1.451	1.398	1.459	1.439	1.437	1.435	1.423	1.437	1.481	1.486	1.505	1.491	1.477	1.507	1.473	1.5	1.502	1.508	1.513	1.522	1.503	1.535	1.55	1.533	1.53	1.536	1.549	1.551	1.561	1.551	1.588	1.564	1.57
119	1.384	1.384	1.379	1.353	1.372	1.383	1.388	1.371	1.389	1.403	1.388	1.393	1.392	1.364	1.395	1.38	1.417	1.4	1.432	1.422	1.426	1.423	1.429	1.407	1.447	1.425	1.471	1.463	1.461	1.473	1.474	1.463	1.474	1.457	1.494	1.494	1.477	1.518	1.507	1.483	1.464	1.496	1.51	1.49	1.503	1.52	1.513	1.512	1.52
120	1.384	1.376	1.389	1.372	1.378	1.393	1.39	1.402	1.4	1.409	1.422	1.44	1.447	1.43	1.437	1.452	1.471	1.47	1.514	1.505	1.49	1.479	1.509	1.527	1.531	1.527	1.547	1.562	1.554	1.595	1.584	1.57	1.561	1.608	1.613	1.6	1.608	1.604	1.619	1.611	1.61	1.627	1.642	1.637	1.67	1.678	1.653	1.668	1.673
0	1.393	1.371	1.381	1.344	1.348	1.383	1.374	1.374	1.39	1.389	1.408	1.409	1.385	1.396	1.432	1.424	1.454	1.43	1.471	1.465	1.434	1.466	1.482	1.482	1.508	1.491	1.513	1.535	1.494	1.51	1.492	1.516	1.525	1.56	1.549	1.562	1.532	1.573	1.575	1.539	1.563	1.576	1.59	1.555	1.605	1.568	1.584	1.576	1.61
0	1.368	1.373	1.401	1.373	1.395	1.386	1.397	1.394	1.385	1.407	1.419	1.423	1.452	1.431	1.449	1.466	1.451	1.484	1.481	1.499	1.495	1.493	1.473	1.514	1.513	1.521	1.52	1.53	1.526	1.524	1.503	1.545	1.548	1.558	1.574	1.553	1.563	1.552	1.561	1.562	1.585	1.586	1.559	1.586	1.607	1.595	1.572	1.589	1.599
0	1.406	1.36	1.36	1.365	1.371	1.35	1.382	1.381	1.395	1.389	1.386	1.385	1.381	1.386	1.408	1.389	1.417	1.414	1.441	1.43	1.438	1.441	1.436	1.44	1.473	1.458	1.476	1.491	1.486	1.473	1.477	1.493	1.49	1.494	1.532	1.525	1.524	1.543	1.53	1.532	1.529	1.546	1.537	1.544	1.559	1.558	1.563	1.572	1.571
0	1.386	1.39	1.36	1.38	1.378	1.39	1.4	1.418	1.397	1.407	1.431	1.41	1.423	1.439	1.448	1.462	1.476	1.474	1.488	1.502	1.488	1.498	1.508	1.513	1.519	1.542	1.54	1.569	1.543	1.608	1.559	1.602	1.603	1.595	1.629	1.625	1.602	1.6	1.636	1.631	1.642	1.641	1.691	1.645	1.682	1.667	1.686	1.693	1.712
0	1.371	1.38	1.364	1.351	1.376	1.394	1.392	1.386	1.388	1.385	1.402	1.401	1.417	1.415	1.426	1.403	1.432	1.45	1.433	1.474	1.455	1.462	1.463	1.502	1.489	1.479	1.512	1.52	1.504	1.562	1.524	1.519	1.508	1.551	1.55	1.557	1.559	1.571	1.587	1.578	1.571	1.585	1.58	1.57	1.624	1.62	1.607	1.633	1.64
0	1.39	1.369	1.4	1.368	1.393	1.365	1.389	1.38	1.397	1.386	1.404	1.428	1.392	1.423	1.427	1.421	1.466	1.432	1.459	1.458	1.451	1.484	1.458	1.482	1.495	1.471	1.48	1.532	1.489	1.533	1.494	1.507	1.504	1.554	1.539	1.555	1.537	1.552	1.569	1.538	1.557	1.581	1.57	1.557	1.604	1.561	1.6	1.573	1.587
0	1.406	1.352	1.382	1.356	1.37	1.375	1.382	1.39	1.396	1.382	1.417	1.419	1.43	1.389	1.44	1.436	1.466	1.46	1.483	1.476	1.473	1.479	1.483	1.515	1.516	1.498	1.518	1.553	1.5	1.544	1.513	1.557	1.546	1.555	1.574	1.565	1.538	1.57	1.59	1.576	1.576	1.59	1.604	1.562	1.607	1.616	1.609	1.57	1.617
0	1.396	1.424	1.397	1.378	1.403	1.403	1.405	1.418	1.413	1.399	1.435	1.435	1.442	1.439	1.487	1.442	1.5	1.496	1.522	1.543	1.504	1.523	1.551	1.532	1.546	1.584	1.567	1.609	1.597	1.646	1.594	1.609	1.634	1.615	1.616	1.637	1.652	1.618	1.647	1.663	1.662	1.64	1.689	1.717	1.747	1.705	1.698	1.744	1.718
0	1.425	1.403	1.43	1.386	1.369	1.414	1.373	1.409	1.453	1.439	1.442	1.461	1.433	1.42	1.456	1.475	1.524	1.47	1.511	1.528	1.47	1.525	1.562	1.587	1.553	1.585	1.589	1.639	1.582	1.572	1.541	1.606	1.582	1.633	1.611	1.645	1.631	1.634	1.642	1.621	1.654	1.709	1.667	1.668	1.719	1.65	1.686	1.712	1.703
121	1.378	1.414	1.398	1.377	1.378	1.403	1.414	1.384	1.413	1.438	1.422	1.417	1.435	1.449	1.468	1.439	1.469	1.439	1.507	1.52	1.501	1.516	1.515	1.551	1.547	1.553	1.569	1.563	1.577	1.579	1.573	1.568	1.597	1.631	1.621	1.59	1.574	1.62	1.632	1.665	1.613	1.642	1.634	1.637	1.685	1.672	1.669	1.709	1.738
0	1.424	1.37	1.404	1.378	1.392	1.394	1.406	1.424	1.437	1.429	1.45	1.438	1.48	1.458	1.499	1.525	1.512	1.536	1.546	1.565	1.577	1.59	1.57	1.633	1.591	1.609	1.601	1.672	1.625	1.675	1.639	1.663	1.643	1.675	1.724	1.674	1.673	1.771	1.711	1.731	1.721	1.741	1.736	1.706	1.762	1.74	1.76	1.746	1.754
0	1.389	1.386	1.388	1.383	1.38	1.38	1.399	1.389	1.398	1.4	1.411	1.413	1.412	1.42	1.426	1.416	1.462	1.435	1.455	1.475	1.452	1.467	1.472	1.47	1.499	1.503	1.512	1.521	1.51	1.543	1.533	1.531	1.541	1.552	1.559	1.563	1.556	1.58	1.589	1.585	1.579	1.598	1.598	1.597	1.634	1.622	1.632	1.627	1.634
122	1.381	1.351	1.372	1.348	1.377	1.38	1.362	1.357	1.378	1.379	1.398	1.41	1.419	1.412	1.399	1.407	1.463	1.421	1.459	1.455	1.455	1.454	1.456	1.49	1.482	1.485	1.507	1.528	1.487	1.535	1.489	1.521	1.528	1.53	1.538	1.564	1.537	1.56	1.561	1.548	1.567	1.587	1.583	1.571	1.61	1.572	1.59	1.57	1.605
123	1.382	1.417	1.436	1.366	1.356	1.392	1.379	1.396	1.511	1.47	1.403	1.456	1.39	1.421	1.439	1.488	1.503	1.439	1.52	1.514	1.421	1.547	1.563	1.578	1.521	1.567	1.563	1.593	1.584	1.551	1.513	1.583	1.573	1.597	1.658	1.624	1.631	1.631	1.639	1.598	1.616	1.695	1.62	1.612	1.661	1.638	1.638	1.693	1.677
0	1.402	1.352	1.376	1.341	1.387	1.374	1.366	1.367	1.368	1.365	1.429	1.424	1.44	1.429	1.428	1.424	1.504	1.433	1.48	1.484	1.471	1.47	1.475	1.509	1.496	1.504	1.521	1.549	1.511	1.548	1.511	1.533	1.533	1.561	1.577	1.572	1.544	1.595	1.578	1.575	1.609	1.615	1.613	1.584	1.642	1.615	1.594	1.575	1.626
0	1.417	1.367	1.396	1.36	1.406	1.401	1.39	1.425	1.441	1.431	1.483	1.506	1.506	1.502	1.54	1.54	1.602	1.615	1.614	1.659	1.654	1.658	1.664	1.701	1.692	1.747	1.687	1.76	1.741	1.747	1.726	1.76	1.743	1.793	1.803	1.778	1.773	1.856	1.808	1.792	1.815	1.829	1.807	1.814	1.904	1.865	1.886	1.872	1.842
0	1.412	1.398	1.408	1.396	1.401	1.404	1.415	1.409	1.434	1.432	1.43	1.443	1.45	1.448	1.458	1.457	1.491	1.474	1.504	1.504	1.492	1.513	1.525	1.533	1.559	1.546	1.57	1.575	1.58	1.597	1.585	1.596	1.615	1.608	1.623	1.625	1.617	1.642	1.678	1.645	1.655	1.68	1.671	1.655	1.707	1.702	1.705	1.733	1.724
0	NaN	NaN	NaN	NaN	NaN	NaN	NaN	NaN	NaN	NaN	NaN	NaN	NaN	NaN	NaN	NaN	NaN	NaN	NaN	NaN	NaN	NaN	NaN	NaN	NaN	NaN	NaN	NaN	NaN	NaN	NaN	NaN	NaN	NaN	NaN	NaN	NaN	NaN	NaN	NaN	NaN	NaN	NaN	NaN	NaN	NaN	NaN	NaN	NaN
124	1.395	1.347	1.367	1.363	1.365	1.385	1.37	1.363	1.397	1.39	1.4	1.433	1.421	1.413	1.407	1.44	1.487	1.44	1.477	1.488	1.472	1.467	1.5	1.517	1.495	1.517	1.519	1.57	1.537	1.559	1.526	1.545	1.54	1.58	1.588	1.607	1.539	1.628	1.604	1.601	1.629	1.639	1.626	1.631	1.649	1.649	1.654	1.622	1.668
0	1.523	1.441	1.498	1.423	1.519	1.472	1.473	1.546	1.546	1.524	1.577	1.526	1.643	1.575	1.743	1.636	1.73	1.822	1.785	1.787	1.815	1.845	1.797	1.937	1.947	1.939	1.865	2.013	1.912	1.973	1.98	2.046	1.869	2.015	2.167	1.997	2.167	2.292	2.124	2.183	2.208	2.155	2.228	2.221	2.257	2.293	2.256	2.193	2.194
125	1.428	1.397	1.433	1.373	1.374	1.426	1.375	1.397	1.453	1.442	1.414	1.454	1.428	1.41	1.465	1.481	1.541	1.447	1.514	1.532	1.459	1.573	1.532	1.609	1.531	1.601	1.578	1.613	1.592	1.597	1.551	1.599	1.603	1.62	1.658	1.702	1.597	1.655	1.647	1.634	1.666	1.733	1.671	1.671	1.698	1.681	1.666	1.695	1.696
126	1.42	1.381	1.399	1.375	1.396	1.409	1.407	1.415	1.414	1.403	1.422	1.441	1.441	1.433	1.441	1.493	1.472	1.499	1.487	1.526	1.522	1.548	1.518	1.552	1.584	1.559	1.583	1.594	1.597	1.606	1.608	1.601	1.63	1.632	1.649	1.675	1.672	1.685	1.669	1.693	1.693	1.698	1.686	1.689	1.682	1.707	1.708	1.739	1.694
0	NaN	NaN	NaN	NaN	NaN	NaN	NaN	NaN	NaN	NaN	NaN	NaN	NaN	NaN	NaN	NaN	NaN	NaN	NaN	NaN	NaN	NaN	NaN	NaN	NaN	NaN	NaN	NaN	NaN	NaN	NaN	NaN	NaN	NaN	NaN	NaN	NaN	NaN	NaN	NaN	NaN	NaN	NaN	NaN	NaN	NaN	NaN	NaN	NaN
0	1.441	1.368	1.396	1.359	1.417	1.434	1.4	1.444	1.46	1.43	1.469	1.49	1.502	1.487	1.547	1.534	1.565	1.588	1.58	1.603	1.607	1.604	1.602	1.674	1.662	1.645	1.625	1.693	1.65	1.68	1.666	1.677	1.638	1.707	1.731	1.673	1.679	1.762	1.719	1.726	1.731	1.685	1.738	1.705	1.771	1.783	1.742	1.729	1.72
127	1.437	1.493	1.483	1.424	1.372	1.441	1.404	1.449	1.549	1.535	1.463	1.52	1.444	1.456	1.521	1.521	1.554	1.509	1.538	1.542	1.466	1.575	1.577	1.667	1.542	1.643	1.636	1.672	1.633	1.644	1.564	1.623	1.658	1.672	1.719	1.685	1.65	1.703	1.712	1.673	1.671	1.774	1.696	1.736	1.72	1.672	1.738	1.775	1.719
128	1.367	1.355	1.373	1.375	1.393	1.447	1.497	1.546	1.616	1.74	1.808	1.936	2.048	2.169	2.222	2.277	2.31	2.318	2.313	2.312	2.312	2.336	2.288	2.323	2.319	2.35	2.322	2.335	2.307	2.375	2.334	2.342	2.34	2.348	2.39	2.36	2.334	2.345	2.382	2.326	2.321	2.354	2.351	2.335	2.378	2.332	2.328	2.348	2.339
0	1.474	1.601	1.39	1.622	1.405	1.608	1.716	NaN	NaN	NaN	NaN	NaN	NaN	NaN	NaN	NaN	NaN	NaN	NaN	NaN	NaN	NaN	NaN	NaN	NaN	NaN	NaN	NaN	NaN	NaN	NaN	NaN	NaN	NaN	NaN	NaN	NaN	NaN	NaN	NaN	NaN	NaN	NaN	NaN	NaN	NaN	NaN	NaN	NaN
0	1.504	1.452	1.461	1.391	1.49	1.494	1.446	1.442	1.589	1.516	1.547	1.551	1.644	1.64	1.705	1.606	1.713	1.708	1.657	1.735	1.765	1.746	1.732	1.849	1.806	1.794	1.74	1.865	1.869	1.861	1.895	1.824	1.836	1.931	1.955	1.845	1.923	2.09	1.942	2.033	2.038	1.986	1.982	1.973	2.062	2.091	2.125	2.093	1.987
0	1.431	1.368	1.425	1.386	1.387	1.404	1.394	1.419	1.433	1.431	1.46	1.478	1.52	1.512	1.503	1.494	1.594	1.499	1.597	1.612	1.613	1.613	1.625	1.681	1.645	1.662	1.666	1.7	1.645	1.732	1.65	1.676	1.731	1.71	1.724	1.781	1.687	1.793	1.731	1.796	1.809	1.8	1.766	1.764	1.806	1.787	1.804	1.741	1.808
0	1.599	1.612	1.476	1.66	1.421	1.578	1.625	1.598	1.687	1.681	1.639	1.599	1.635	1.62	1.846	1.677	1.597	1.57	1.654	NaN	NaN	NaN	NaN	NaN	NaN	NaN	NaN	NaN	NaN	NaN	NaN	NaN	NaN	NaN	NaN	NaN	NaN	NaN	NaN	NaN	NaN	NaN	NaN	NaN	NaN	NaN	NaN	NaN	NaN
0	1.429	1.411	1.41	1.405	1.42	1.393	1.396	1.436	1.447	1.434	1.437	1.468	1.473	1.468	1.476	1.462	1.52	1.48	1.518	1.516	1.528	1.508	1.525	1.571	1.529	1.534	1.527	1.594	1.576	1.57	1.561	1.61	1.59	1.58	1.61	1.617	1.577	1.631	1.613	1.651	1.647	1.644	1.644	1.648	1.671	1.669	1.678	1.622	1.647
0	1.437	1.404	1.414	1.366	1.411	1.42	1.394	1.442	1.459	1.433	1.469	1.466	1.498	1.5	1.524	1.536	1.549	1.585	1.554	1.594	1.583	1.584	1.587	1.629	1.614	1.628	1.582	1.671	1.636	1.641	1.657	1.659	1.628	1.678	1.694	1.657	1.655	1.742	1.701	1.713	1.713	1.706	1.718	1.703	1.752	1.73	1.726	1.707	1.716
0	1.439	1.396	1.4	1.387	1.405	1.398	1.427	1.443	1.481	1.445	1.458	1.463	1.511	1.485	1.529	1.529	1.579	1.539	1.555	1.62	1.611	1.602	1.588	1.627	1.627	1.644	1.622	1.669	1.654	1.664	1.657	1.674	1.686	1.691	1.733	1.705	1.656	1.743	1.723	1.731	1.752	1.722	1.714	1.733	1.779	1.766	1.777	1.714	1.751
0	1.487	1.432	1.418	1.406	1.474	1.477	1.424	1.49	1.566	1.452	1.524	1.503	1.513	1.547	1.577	1.616	1.628	1.626	1.599	1.678	1.644	1.723	1.684	1.742	1.759	1.732	1.761	1.827	1.808	1.788	1.82	1.798	1.795	1.871	1.898	1.846	1.857	1.902	1.88	1.899	1.913	1.884	1.914	1.873	1.882	1.98	1.918	1.942	1.941
0	1.484	1.463	1.435	1.416	1.506	1.491	1.433	1.515	1.578	1.516	1.517	1.516	1.527	1.556	1.598	1.602	1.651	1.658	1.623	1.699	1.706	1.708	1.679	1.759	1.73	1.775	1.739	1.818	1.794	1.821	1.83	1.778	1.769	1.913	1.93	1.895	1.883	2.03	1.945	2.031	1.953	1.917	1.984	1.998	2.044	2.024	2.011	1.964	2.067
0	1.549	1.602	1.594	1.564	1.518	1.529	1.554	1.56	1.607	1.517	1.589	1.452	1.627	1.596	1.58	1.58	1.593	1.609	1.659	1.627	1.602	NaN	NaN	NaN	NaN	NaN	NaN	NaN	NaN	NaN	NaN	NaN	NaN	NaN	NaN	NaN	NaN	NaN	NaN	NaN	NaN	NaN	NaN	NaN	NaN	NaN	NaN	NaN	NaN
0	NaN	NaN	NaN	NaN	NaN	NaN	NaN	NaN	NaN	NaN	NaN	NaN	NaN	NaN	NaN	NaN	NaN	NaN	NaN	NaN	NaN	NaN	NaN	NaN	NaN	NaN	NaN	NaN	NaN	NaN	NaN	NaN	NaN	NaN	NaN	NaN	NaN	NaN	NaN	NaN	NaN	NaN	NaN	NaN	NaN	NaN	NaN	NaN	NaN
0	1.403	1.435	1.394	1.408	1.396	1.389	1.412	1.403	1.408	1.386	1.436	1.452	1.481	1.473	1.437	1.446	1.475	1.442	1.495	1.519	1.521	1.492	1.486	1.553	1.497	1.498	1.52	1.532	1.532	1.537	1.52	1.551	1.6	1.543	1.575	1.556	1.523	1.608	1.579	1.629	1.57	1.598	1.569	1.624	1.636	1.591	1.657	1.575	1.656
0	1.478	1.543	1.43	1.458	1.411	1.499	1.459	1.493	1.456	1.477	1.45	1.492	1.54	1.516	1.485	1.504	1.562	1.561	1.585	1.565	1.534	1.616	1.574	1.597	1.627	1.624	1.554	1.687	1.63	1.648	1.617	1.667	1.621	1.666	1.65	1.642	1.705	1.648	1.744	1.688	1.735	1.732	1.704	1.717	1.764	1.696	1.699	1.745	1.752
0	1.369	1.43	1.403	1.379	1.398	1.408	1.405	1.446	1.446	1.415	1.424	1.456	1.48	1.434	1.46	1.456	1.438	1.474	1.502	1.519	1.519	1.516	1.533	1.54	1.55	1.581	1.568	1.615	1.57	1.592	1.541	1.603	1.619	1.606	1.629	1.657	1.592	1.662	1.722	1.698	1.66	1.694	1.686	1.725	1.726	1.711	1.744	1.709	1.713
0	1.513	1.43	1.457	1.447	1.464	1.43	1.45	1.468	1.439	1.484	1.474	1.486	1.463	1.545	1.41	1.475	1.489	1.488	1.548	1.535	1.549	1.539	1.529	1.575	1.576	1.572	1.563	1.615	1.606	1.672	1.605	1.655	1.635	1.654	1.653	1.62	1.64	1.669	1.672	1.726	1.681	1.69	1.707	1.669	1.768	1.652	1.699	1.718	1.731
0	1.364	1.411	1.399	1.411	1.376	1.397	1.386	1.424	1.421	1.395	1.412	1.419	1.459	1.411	1.437	1.421	1.436	1.437	1.462	1.477	1.471	1.462	1.476	1.504	1.495	1.503	1.51	1.517	1.478	1.553	1.488	1.544	1.526	1.508	1.535	1.585	1.5	1.564	1.578	1.592	1.566	1.586	1.574	1.619	1.613	1.591	1.63	1.572	1.592
0	NaN	NaN	NaN	NaN	NaN	NaN	NaN	NaN	NaN	NaN	NaN	NaN	NaN	NaN	NaN	NaN	NaN	NaN	NaN	NaN	NaN	NaN	NaN	NaN	NaN	NaN	NaN	NaN	NaN	NaN	NaN	NaN	NaN	NaN	NaN	NaN	NaN	NaN	NaN	NaN	NaN	NaN	NaN	NaN	NaN	NaN	NaN	NaN	NaN
0	1.397	1.377	1.398	1.378	1.373	1.391	1.388	1.391	1.398	1.413	1.404	1.421	1.42	1.416	1.411	1.406	1.436	1.404	1.455	1.467	1.434	1.463	1.454	1.486	1.489	1.497	1.506	1.493	1.495	1.535	1.507	1.517	1.507	1.526	1.552	1.555	1.521	1.55	1.559	1.561	1.545	1.548	1.547	1.57	1.568	1.552	1.593	1.607	1.6
0	1.414	1.412	1.423	1.404	1.406	1.423	1.434	1.436	1.482	1.45	1.472	1.468	1.49	1.493	1.517	1.485	1.531	1.517	1.57	1.608	1.621	1.57	1.582	1.622	1.618	1.642	1.648	1.647	1.645	1.7	1.689	1.68	1.736	1.702	1.73	1.692	1.681	1.723	1.749	1.782	1.723	1.762	1.764	1.789	1.796	1.769	1.813	1.746	1.811
129	1.487	1.463	1.45	1.418	1.496	1.436	1.427	1.466	1.48	1.454	1.479	1.484	1.545	1.536	1.476	1.515	1.548	1.553	1.578	1.556	1.574	1.574	1.531	1.583	1.558	1.619	1.581	1.609	1.606	1.623	1.567	1.614	1.596	1.624	1.629	1.618	1.64	1.621	1.671	1.704	1.672	1.671	1.673	1.663	1.753	1.679	1.726	1.755	1.708
0	NaN	NaN	NaN	NaN	NaN	NaN	NaN	NaN	NaN	NaN	NaN	NaN	NaN	NaN	NaN	NaN	NaN	NaN	NaN	NaN	NaN	NaN	NaN	NaN	NaN	NaN	NaN	NaN	NaN	NaN	NaN	NaN	NaN	NaN	NaN	NaN	NaN	NaN	NaN	NaN	NaN	NaN	NaN	NaN	NaN	NaN	NaN	NaN	NaN
0	1.644	1.594	1.666	1.565	NaN	NaN	NaN	NaN	NaN	NaN	NaN	NaN	NaN	NaN	NaN	NaN	NaN	NaN	NaN	NaN	NaN	NaN	NaN	NaN	NaN	NaN	NaN	NaN	NaN	NaN	NaN	NaN	NaN	NaN	NaN	NaN	NaN	NaN	NaN	NaN	NaN	NaN	NaN	NaN	NaN	NaN	NaN	NaN	NaN
0	1.428	1.414	1.386	1.391	1.389	1.377	1.371	1.394	1.416	1.404	1.423	1.415	1.433	1.425	1.445	1.439	1.461	1.442	1.454	1.467	1.457	1.464	1.468	1.482	1.478	1.487	1.502	1.507	1.52	1.527	1.515	1.529	1.522	1.553	1.567	1.561	1.565	1.585	1.561	1.601	1.587	1.603	1.615	1.608	1.624	1.606	1.622	1.667	1.649
0	1.51	1.473	1.437	1.467	1.432	1.472	1.476	1.448	1.528	1.567	1.442	1.476	1.583	1.534	1.453	1.508	1.598	1.584	1.569	1.565	1.533	1.613	1.573	1.587	1.629	1.641	1.591	1.684	1.604	1.61	1.603	1.632	1.653	1.683	1.655	1.639	1.711	1.669	1.76	1.747	1.688	1.77	1.693	1.75	1.735	1.705	1.736	1.804	1.798
0	1.414	1.377	1.382	1.394	1.372	1.394	1.399	1.38	1.413	1.385	1.389	1.433	1.425	1.413	1.454	1.454	1.469	1.461	1.471	1.498	1.466	1.474	1.474	1.493	1.526	1.511	1.536	NaN	NaN	NaN	NaN	NaN	NaN	NaN	NaN	NaN	NaN	NaN	NaN	NaN	NaN	NaN	NaN	NaN	NaN	NaN	NaN	NaN	NaN
0	1.41	1.368	1.397	1.364	1.394	1.395	1.388	1.395	1.408	1.396	1.412	1.419	1.423	1.439	1.426	1.45	1.449	1.467	1.446	1.476	1.472	1.498	1.517	1.5	1.533	1.531	1.506	1.566	1.545	1.555	1.549	1.543	1.545	1.578	1.59	1.576	1.573	1.572	1.58	1.583	1.579	1.604	1.581	1.596	1.632	1.612	1.61	1.631	1.624
0	1.398	1.376	1.355	1.389	1.371	1.378	1.377	1.374	1.383	1.367	1.385	1.405	1.408	1.416	1.417	1.418	1.448	1.418	1.42	1.468	1.438	1.443	1.434	1.452	1.485	1.492	1.467	1.478	1.499	1.515	1.506	1.504	1.494	1.52	1.527	1.518	1.516	1.55	1.538	1.537	1.547	1.542	1.548	1.548	1.577	1.537	1.581	1.569	1.551
130	1.479	1.407	1.419	1.384	1.401	1.424	1.413	1.458	1.423	1.445	1.429	1.438	1.472	1.477	1.449	1.46	1.484	1.474	1.511	1.504	1.489	1.519	1.483	1.525	1.544	1.537	1.526	1.586	1.55	1.58	1.541	1.586	1.571	1.597	1.608	1.611	1.612	1.603	1.633	1.624	1.627	1.624	1.661	1.618	1.662	1.641	1.663	1.676	1.678
0	1.377	1.441	1.411	1.4	1.407	1.407	1.424	1.417	1.454	1.426	1.423	1.456	1.517	1.445	1.466	1.444	1.413	1.498	1.528	1.506	1.537	1.523	1.541	1.56	1.574	1.571	1.601	1.573	1.57	1.619	1.598	1.621	1.648	1.603	1.625	1.635	1.621	1.68	1.736	1.713	1.65	1.668	1.703	1.75	1.709	1.717	1.775	1.71	1.711
131	1.369	1.463	1.403	1.462	1.387	1.413	1.455	1.453	1.494	1.44	1.496	1.464	1.537	1.495	1.491	1.539	1.5	1.497	1.581	1.587	1.63	1.582	1.586	1.599	1.603	1.573	1.623	1.585	1.623	1.672	1.639	1.675	1.726	1.629	1.712	1.709	1.662	1.721	1.753	1.765	1.706	1.745	1.759	1.807	1.784	1.748	1.902	1.745	1.737
132	1.385	1.398	1.396	1.403	1.332	1.361	1.431	1.437	1.44	1.379	1.452	1.481	1.497	1.486	1.415	1.464	1.486	1.456	1.553	1.565	1.586	1.523	1.578	1.578	1.547	1.532	1.606	1.594	1.605	1.699	1.643	1.662	1.72	1.664	1.737	1.724	1.733	1.781	1.723	1.825	1.744	1.731	1.752	1.836	1.816	1.765	1.843	1.723	1.81
0	1.36	1.453	1.444	1.431	1.475	1.49	1.481	1.488	1.451	1.465	1.453	1.506	1.534	1.59	1.555	1.599	1.628	1.584	1.536	1.621	NaN	NaN	NaN	NaN	NaN	NaN	NaN	NaN	NaN	NaN	NaN	NaN	NaN	NaN	NaN	NaN	NaN	NaN	NaN	NaN	NaN	NaN	NaN	NaN	NaN	NaN	NaN	NaN	NaN
0	1.405	1.404	1.395	1.369	1.374	1.371	1.385	1.4	1.406	1.403	1.385	1.405	1.413	1.415	1.44	1.431	1.464	1.418	1.446	1.47	1.447	1.469	1.478	1.48	1.502	1.505	1.518	1.539	1.502	1.563	1.527	1.545	1.537	1.526	1.588	1.537	1.545	1.598	1.574	1.585	1.569	1.587	1.586	1.601	1.649	1.573	1.632	1.655	1.631
133	1.378	1.386	1.358	1.35	1.382	1.398	1.387	1.378	1.431	1.412	1.379	1.417	1.414	1.468	1.462	1.478	1.479	1.476	1.49	1.508	1.482	1.544	1.546	1.554	1.592	1.609	1.62	1.637	1.639	1.702	1.681	1.678	1.727	1.752	1.783	1.787	1.789	1.795	1.86	1.836	1.845	1.883	1.916	1.934	1.989	1.98	2.007	2.014	2.065
134	1.353	1.467	1.438	1.41	1.436	1.403	1.451	1.502	1.541	1.445	1.459	1.496	1.541	1.478	1.536	1.479	1.501	1.541	1.624	1.585	1.638	1.611	1.643	1.659	1.697	1.788	1.776	1.769	1.722	1.806	1.762	1.837	1.801	1.854	1.88	1.874	1.9	1.872	2.024	2.02	1.944	1.964	2.039	2.073	2.081	2.085	2.149	2.124	2.064
0	1.458	1.408	1.422	1.395	1.418	1.411	1.429	1.469	1.411	1.438	1.429	1.409	1.453	1.485	1.419	1.448	1.442	1.443	1.478	1.49	1.472	1.458	1.472	1.505	1.527	1.504	1.515	1.567	1.527	1.566	1.525	1.586	1.521	1.577	1.582	1.568	1.568	1.564	1.586	1.57	1.584	1.58	1.607	1.58	1.637	1.612	1.633	1.599	1.616
0	1.405	1.394	1.4	1.383	1.395	1.407	1.399	1.412	1.461	1.413	1.413	1.436	1.445	1.48	1.487	1.492	1.501	1.48	1.515	1.527	1.517	1.526	1.548	1.548	1.554	1.57	1.582	1.62	1.603	1.626	1.631	1.634	1.637	1.667	1.68	1.681	1.651	1.675	1.688	1.692	1.684	1.676	1.683	1.71	1.733	1.722	1.721	1.737	1.76
0	1.547	1.519	1.536	1.485	1.477	1.472	1.526	1.524	1.54	1.498	1.572	1.566	1.605	1.651	1.574	1.626	1.589	1.664	1.683	1.725	1.691	1.66	1.677	1.707	1.821	1.759	1.766	1.782	1.771	1.753	1.791	1.836	1.781	1.798	1.836	1.818	1.846	1.797	1.848	1.813	1.859	1.891	1.881	1.874	1.856	1.885	1.899	1.814	1.934
135	1.395	1.387	1.407	1.408	1.417	1.421	1.425	1.41	1.447	1.42	1.442	1.461	1.486	1.493	1.48	1.502	1.497	1.511	1.535	1.575	1.585	1.558	1.593	1.599	1.574	1.639	1.643	1.653	1.63	1.695	1.721	1.696	1.715	1.71	1.747	1.77	1.743	1.795	1.798	1.823	1.798	1.765	1.824	1.811	1.868	1.836	1.892	1.837	1.915
0	1.388	1.451	1.44	1.431	1.415	1.432	1.445	1.481	1.446	1.437	1.452	1.525	1.533	1.508	1.473	1.489	1.487	1.48	1.53	1.554	1.586	1.545	1.538	1.635	1.549	1.568	1.586	1.576	1.604	1.626	1.618	1.608	1.666	1.593	1.592	1.621	1.6	1.677	1.669	1.705	1.601	1.637	1.641	1.676	1.675	1.68	1.748	1.624	1.683
0	1.472	NaN	NaN	NaN	NaN	NaN	NaN	NaN	NaN	NaN	NaN	NaN	NaN	NaN	NaN	NaN	NaN	NaN	NaN	NaN	NaN	NaN	NaN	NaN	NaN	NaN	NaN	NaN	NaN	NaN	NaN	NaN	NaN	NaN	NaN	NaN	NaN	NaN	NaN	NaN	NaN	NaN	NaN	NaN	NaN	NaN	NaN	NaN	NaN
0	1.392	1.383	1.391	1.377	1.393	NaN	NaN	NaN	NaN	NaN	NaN	NaN	NaN	NaN	NaN	NaN	NaN	NaN	NaN	NaN	NaN	NaN	NaN	NaN	NaN	NaN	NaN	NaN	NaN	NaN	NaN	NaN	NaN	NaN	NaN	NaN	NaN	NaN	NaN	NaN	NaN	NaN	NaN	NaN	NaN	NaN	NaN	NaN	NaN
0	1.449	1.404	1.406	1.406	1.429	1.424	1.419	1.474	1.44	1.44	1.428	1.435	1.443	1.472	1.426	1.452	1.46	1.472	1.508	1.504	1.485	1.494	1.495	1.546	1.549	1.543	1.538	1.598	1.551	1.592	1.546	1.596	1.56	1.601	1.597	1.607	1.596	1.596	1.623	1.625	1.637	1.606	1.641	1.614	1.659	1.658	1.657	1.643	1.685
0	1.449	1.415	1.416	1.422	1.405	1.424	1.41	1.436	1.447	1.453	1.439	1.455	1.474	1.497	1.463	1.476	1.518	1.511	1.521	1.533	1.525	1.537	1.548	1.565	1.579	1.572	1.573	1.628	1.603	1.624	1.584	1.634	1.6	1.648	1.64	1.617	1.631	1.639	1.678	1.665	1.659	1.665	1.691	1.674	1.707	1.671	1.691	1.676	1.688
0	1.38	1.375	1.381	1.387	1.413	1.421	1.4	1.424	1.48	NaN	NaN	NaN	NaN	NaN	NaN	NaN	NaN	NaN	NaN	NaN	NaN	NaN	NaN	NaN	NaN	NaN	NaN	NaN	NaN	NaN	NaN	NaN	NaN	NaN	NaN	NaN	NaN	NaN	NaN	NaN	NaN	NaN	NaN	NaN	NaN	NaN	NaN	NaN	NaN
0	1.383	1.382	1.393	1.39	1.39	1.383	1.403	1.409	1.428	1.418	1.415	1.438	1.446	1.477	1.488	1.503	1.534	1.535	1.557	1.585	1.579	1.594	1.599	1.619	1.642	1.665	1.678	1.704	1.677	1.735	1.724	1.738	1.742	1.758	1.808	1.801	1.884	1.913	1.926	1.884	1.932	1.932	1.959	1.944	1.978	1.949	1.975	1.903	1.929
0	1.449	NaN	NaN	NaN	NaN	NaN	NaN	NaN	NaN	NaN	NaN	NaN	NaN	NaN	NaN	NaN	NaN	NaN	NaN	NaN	NaN	NaN	NaN	NaN	NaN	NaN	NaN	NaN	NaN	NaN	NaN	NaN	NaN	NaN	NaN	NaN	NaN	NaN	NaN	NaN	NaN	NaN	NaN	NaN	NaN	NaN	NaN	NaN	NaN
0	1.395	1.39	1.375	1.376	1.374	1.391	1.385	1.407	1.405	1.392	1.403	1.424	1.422	1.451	1.422	1.417	1.411	1.429	1.43	1.471	1.46	1.445	1.461	1.451	1.466	1.462	1.469	1.475	1.49	1.528	1.493	1.5	1.504	1.491	1.522	1.517	1.492	1.527	1.536	1.548	1.544	1.543	1.536	1.562	1.578	1.563	1.593	1.549	1.594
0	1.392	1.416	1.388	1.388	1.386	1.387	1.414	1.402	1.458	1.41	1.433	1.42	1.439	1.428	1.442	1.415	1.437	1.434	1.471	1.447	1.451	1.459	1.447	1.453	1.486	1.503	1.501	1.513	1.465	1.524	1.485	1.501	1.514	1.513	1.536	1.544	1.513	1.516	1.585	1.546	1.53	1.542	1.567	1.585	1.56	1.566	1.594	1.567	1.566
0	1.382	1.404	1.375	1.39	1.387	1.384	1.391	1.39	1.418	1.397	1.414	1.415	1.43	1.435	1.409	1.399	1.397	1.428	1.454	1.433	1.466	1.454	1.442	1.448	1.457	1.489	1.499	1.494	1.485	1.529	1.494	1.523	1.511	1.508	1.545	1.555	1.512	1.539	1.596	1.591	1.548	1.572	1.591	1.601	1.604	1.596	1.626	1.606	1.599
0	1.48	1.449	1.485	1.493	1.453	1.496	1.485	1.545	1.483	1.517	1.551	1.553	1.568	1.644	1.596	1.613	1.621	1.631	1.692	1.73	1.669	1.679	1.684	1.801	1.797	1.789	1.782	1.808	1.782	1.788	1.799	1.838	1.828	1.827	1.884	1.87	1.861	1.793	1.89	1.921	1.852	1.915	1.948	1.94	1.908	1.893	1.997	1.919	1.99
0	1.387	1.417	1.36	1.345	1.376	1.409	1.404	1.404	1.436	1.41	1.392	1.431	1.453	1.472	1.437	1.447	1.478	1.494	1.512	NaN	NaN	NaN	NaN	NaN	NaN	NaN	NaN	NaN	NaN	NaN	NaN	NaN	NaN	NaN	NaN	NaN	NaN	NaN	NaN	NaN	NaN	NaN	NaN	NaN	NaN	NaN	NaN	NaN	NaN
136	1.388	1.387	1.373	1.378	1.397	1.394	1.372	1.378	1.39	1.388	1.397	1.395	1.415	1.407	1.409	1.376	1.413	1.424	1.428	1.435	1.435	1.434	1.443	1.435	1.447	1.446	1.45	1.465	1.453	1.477	1.463	1.48	1.474	1.464	1.496	1.484	1.473	1.493	1.514	1.501	1.506	1.507	1.496	1.507	1.533	1.516	1.529	1.502	1.556
137	1.431	1.413	1.4	1.408	1.398	1.43	1.408	1.419	1.433	1.434	1.419	1.454	1.465	1.456	1.461	1.454	1.524	1.491	1.49	1.5	1.479	1.509	1.477	1.512	1.53	1.531	1.516	1.53	1.544	1.552	1.553	1.577	1.557	1.567	1.591	1.547	1.563	1.577	1.597	1.601	1.581	1.593	1.606	1.595	1.619	1.597	1.625	1.611	1.618
138	1.491	1.465	1.497	1.483	1.452	1.465	1.43	1.492	1.499	1.501	1.551	1.502	1.553	1.596	1.58	1.547	1.6	1.552	1.657	1.648	1.645	1.61	1.682	1.668	1.73	1.773	1.692	1.763	1.724	1.736	1.802	1.753	1.773	1.785	1.879	1.827	1.856	1.834	1.828	1.902	1.845	1.925	1.888	1.957	1.915	1.963	1.936	1.97	2.01
0	1.435	1.422	1.419	1.409	1.411	1.422	1.409	1.413	1.429	1.447	1.447	1.487	1.464	1.46	1.46	1.457	1.535	1.471	1.505	1.541	1.502	1.527	1.509	1.53	1.54	1.567	1.545	1.572	1.559	1.584	1.581	1.596	1.585	1.59	1.612	1.609	1.603	1.631	1.646	1.633	1.597	1.644	1.625	1.629	1.677	1.659	1.672	1.693	1.685
139	1.38	1.381	1.373	1.389	1.384	1.361	1.368	1.388	1.402	1.403	1.402	1.428	1.458	1.462	1.459	1.463	1.483	1.529	1.551	1.606	1.606	1.613	1.661	1.671	1.706	1.754	1.748	1.793	1.74	1.853	1.832	1.901	1.962	1.958	2	2.053	2.061	2.105	2.148	2.185	2.139	2.168	2.188	2.209	2.232	2.183	2.21	2.218	2.237
0	1.456	1.477	1.488	NaN	NaN	NaN	NaN	NaN	NaN	NaN	NaN	NaN	NaN	NaN	NaN	NaN	NaN	NaN	NaN	NaN	NaN	NaN	NaN	NaN	NaN	NaN	NaN	NaN	NaN	NaN	NaN	NaN	NaN	NaN	NaN	NaN	NaN	NaN	NaN	NaN	NaN	NaN	NaN	NaN	NaN	NaN	NaN	NaN	NaN
0	1.424	1.419	1.394	1.388	1.398	1.409	1.401	1.416	1.483	1.432	1.453	1.466	1.453	1.49	1.468	1.428	1.5	1.475	1.528	1.485	1.529	1.513	1.504	1.503	1.552	1.565	1.559	1.599	1.532	1.62	1.565	1.584	1.602	1.612	1.633	1.689	1.615	1.63	1.68	1.655	1.639	1.647	1.676	1.664	1.664	1.668	1.654	1.693	1.668
140	1.4	1.388	1.388	1.372	1.374	1.377	1.388	1.42	1.399	1.391	1.453	1.465	1.51	1.493	1.477	1.503	1.505	1.575	1.574	1.648	1.662	1.627	1.702	1.683	1.715	1.775	1.729	1.819	1.782	1.867	1.838	1.922	1.985	1.985	2.034	2.059	2.044	2.097	2.142	2.136	2.128	2.134	2.14	2.154	2.183	2.207	2.169	2.173	2.203
0	1.4	1.386	1.371	1.367	1.375	1.38	1.385	1.376	1.399	1.39	1.393	1.427	1.428	1.431	1.429	1.393	1.407	1.434	1.455	1.438	1.453	1.446	1.438	1.432	1.457	1.482	1.486	1.481	1.459	1.514	1.468	1.499	1.497	1.499	1.524	1.541	1.498	1.519	1.56	1.542	1.521	1.524	1.544	1.537	1.543	1.549	1.574	1.563	1.55
141	1.461	1.455	1.497	1.463	1.414	1.443	1.428	1.485	1.505	1.49	1.503	1.502	1.543	1.561	1.537	1.555	1.571	1.583	1.626	1.639	1.639	1.628	1.696	1.692	1.714	1.732	1.703	1.771	1.751	1.813	1.797	1.806	1.724	1.817	1.826	1.828	1.852	1.825	1.857	1.895	1.882	1.912	1.943	1.942	1.973	1.931	2.031	1.948	1.997
142	1.423	1.366	1.384	1.384	1.377	1.399	1.392	1.419	1.423	1.399	1.396	1.391	1.445	1.444	1.403	1.429	1.433	1.453	1.465	1.457	1.465	1.436	1.45	1.498	1.507	1.473	1.483	1.512	1.486	1.52	1.485	1.516	1.508	1.524	1.527	1.512	1.499	1.514	1.551	1.535	1.525	1.532	1.538	1.541	1.537	1.523	1.573	1.53	1.544
143	1.43	1.411	1.398	1.372	1.406	1.404	1.371	1.44	1.444	1.43	1.467	1.519	1.522	1.528	1.512	1.507	1.51	1.583	1.58	1.581	1.609	1.587	1.638	1.589	1.605	1.693	1.633	1.663	1.658	1.741	1.669	1.696	1.714	1.704	1.739	1.757	1.73	1.739	1.803	1.766	1.753	1.75	1.772	1.799	1.764	1.798	1.806	1.781	1.795
0	1.382	1.369	1.391	1.393	1.403	1.426	1.437	1.485	1.503	1.538	1.585	1.664	1.722	1.783	1.887	2.026	2.139	2.206	2.272	2.355	2.306	2.299	2.303	2.314	2.287	2.308	2.261	2.261	2.207	2.32	2.221	2.243	2.28	2.2	2.23	2.182	2.164	2.193	2.218	2.206	2.198	2.188	2.191	2.167	2.149	2.151	2.14	2.099	2.114
0	1.42	1.399	1.397	1.39	1.4	1.382	1.41	1.4	1.375	1.403	1.424	1.441	1.434	1.45	1.432	1.428	1.499	1.468	1.464	1.489	1.461	1.484	1.454	1.457	1.519	1.491	1.495	1.512	1.489	1.521	1.527	1.522	1.512	1.538	1.573	1.537	1.531	1.547	1.552	1.53	1.538	1.562	1.531	1.507	1.557	1.544	1.559	1.582	1.565
144	1.422	1.443	1.404	1.401	1.422	1.407	1.414	1.4	1.42	1.432	1.441	1.479	1.452	1.446	1.436	1.433	1.538	1.468	1.491	1.548	1.483	1.516	1.48	1.502	1.525	1.542	1.517	1.529	1.534	1.552	1.561	1.554	1.559	1.559	1.588	1.558	1.566	1.583	1.608	1.578	1.58	1.58	1.588	1.559	1.611	1.602	1.606	1.603	1.611
145	1.442	1.411	1.404	1.415	1.402	1.43	1.423	1.416	1.434	1.424	1.408	1.454	1.424	1.426	1.428	1.428	1.497	1.456	1.475	1.492	1.453	1.47	1.48	1.475	1.502	1.505	1.497	1.512	1.511	1.535	1.521	1.537	1.541	1.538	1.549	1.546	1.522	1.543	1.592	1.547	1.56	1.569	1.558	1.571	1.562	1.557	1.592	1.58	1.566
146	1.428	1.38	1.409	1.407	1.367	1.402	1.38	1.393	1.408	1.403	1.382	1.416	1.416	1.43	1.396	1.43	1.455	1.457	1.466	1.473	1.455	1.462	1.473	1.494	1.495	1.493	1.515	1.531	1.507	1.529	1.541	1.547	1.535	1.545	1.562	1.571	1.551	1.569	1.596	1.6	1.609	1.593	1.607	1.589	1.63	1.636	1.658	1.613	1.62
0	1.376	1.381	1.385	1.367	1.381	1.403	1.382	1.381	1.388	1.391	1.394	1.423	1.413	1.417	1.43	1.389	1.419	1.429	1.445	1.452	1.44	1.435	1.442	1.459	1.479	1.497	1.474	1.482	1.48	1.526	1.479	1.507	1.511	1.501	1.51	1.518	1.517	1.522	1.545	1.544	1.526	1.522	1.529	1.534	1.565	1.573	1.561	1.54	1.591
0	1.471	1.411	1.414	1.397	1.395	1.404	1.4	1.387	1.493	1.424	1.429	1.468	1.428	1.466	1.443	1.427	1.484	1.473	1.506	1.465	1.476	1.477	1.453	1.47	1.49	1.523	1.512	1.559	1.491	1.559	1.525	1.543	1.532	1.562	1.584	1.61	1.573	1.578	1.621	1.595	1.563	1.599	1.613	1.61	1.611	1.599	1.602	1.61	1.599
0	1.389	1.412	1.397	1.354	1.399	1.383	1.392	1.385	1.387	1.409	1.42	1.463	1.41	1.435	1.416	1.413	1.521	1.427	1.469	1.533	1.477	1.476	1.496	1.469	1.495	1.502	1.458	1.458	1.477	1.496	1.525	1.538	1.491	1.535	1.567	1.511	1.535	1.513	1.559	1.503	1.525	1.532	1.524	1.532	1.555	1.576	1.524	1.561	1.561
147	1.382	1.394	1.368	1.37	1.391	1.419	1.395	1.395	1.404	1.41	1.409	1.422	1.439	1.428	1.446	1.435	1.465	1.463	1.473	1.487	1.485	1.502	1.496	1.496	1.532	1.529	1.526	1.549	1.559	1.585	1.564	1.573	1.58	1.591	1.593	1.596	1.591	1.606	1.633	1.625	1.616	1.624	1.619	1.607	1.663	1.656	1.63	1.643	1.68
0	1.414	1.385	1.388	1.372	1.399	1.393	1.387	1.418	1.413	1.46	1.463	1.498	1.543	1.576	1.508	1.52	1.501	1.611	1.568	1.603	1.613	1.585	1.656	1.578	1.649	1.698	1.616	1.64	1.681	1.709	1.655	1.674	1.691	1.692	1.7	1.708	1.689	1.712	1.754	1.722	1.736	1.701	1.701	1.739	1.719	1.744	1.749	1.743	1.79
0	1.456	1.413	1.444	1.453	1.467	1.411	1.43	1.441	1.463	1.452	1.445	1.439	1.468	1.49	1.495	1.47	1.52	1.535	1.535	1.562	1.539	1.557	1.522	1.567	1.588	1.537	1.613	1.645	1.567	1.621	1.567	1.636	1.61	1.616	1.651	1.637	1.625	1.624	1.635	1.619	1.645	1.651	1.651	1.636	1.671	1.65	1.715	1.676	1.666
0	1.385	1.43	1.377	1.388	1.377	1.391	1.352	1.404	1.41	1.376	1.41	1.389	1.421	1.432	1.423	1.396	1.422	1.42	1.432	1.448	1.457	1.424	1.464	1.455	1.495	1.486	1.497	1.5	1.481	1.537	1.514	1.534	1.476	1.492	1.521	1.526	1.532	1.498	1.555	1.556	1.517	1.562	1.559	1.564	1.587	1.563	1.614	1.556	1.596
148	1.448	1.407	1.394	1.414	1.414	1.458	1.439	1.453	1.473	1.435	1.42	1.441	1.437	1.468	1.421	1.45	1.488	1.515	1.489	1.538	1.498	1.506	1.511	1.543	1.532	1.55	1.531	1.605	1.552	1.595	1.588	1.601	1.552	1.579	1.57	1.553	1.574	1.601	1.601	1.647	1.593	1.617	1.59	1.604	1.646	1.548	1.637	1.619	1.622
0	1.463	1.416	1.433	1.422	1.418	1.42	1.374	1.425	1.472	1.442	1.446	1.496	1.509	1.517	1.477	1.453	1.461	1.514	1.53	1.497	1.505	1.514	1.536	1.469	1.506	1.585	1.53	1.538	1.551	1.629	1.531	1.537	1.576	1.576	1.572	1.637	1.576	1.597	1.632	1.617	1.592	1.607	1.601	1.623	1.623	1.615	1.631	1.604	1.651
0	1.553	1.428	1.405	1.413	1.411	1.404	1.424	1.37	1.548	1.461	1.451	1.477	1.413	1.518	1.449	1.433	1.548	1.465	1.554	1.483	1.48	1.503	1.443	1.475	1.491	1.526	1.524	1.582	1.497	1.593	1.528	1.548	1.543	1.598	1.618	1.665	1.606	1.591	1.633	1.619	1.562	1.647	1.659	1.627	1.589	1.6	1.598	1.622	1.611
0	1.435	1.434	1.436	1.459	1.453	1.484	1.391	1.487	1.497	1.49	1.486	1.452	1.496	1.491	1.477	1.465	1.5	1.521	1.602	1.59	1.546	1.494	1.573	1.623	1.611	1.567	1.595	1.641	1.537	1.573	1.598	1.638	1.562	1.573	1.62	1.636	1.624	1.617	1.622	1.634	1.585	1.595	1.608	1.654	1.667	1.604	1.65	1.552	1.64
0	1.38	1.385	1.395	1.408	1.407	1.372	1.382	1.365	1.381	1.41	1.419	1.459	1.414	1.443	1.413	1.415	1.509	1.45	1.497	1.558	1.477	1.493	1.464	1.463	1.505	1.524	1.49	1.505	1.527	1.535	1.562	1.546	1.551	1.545	1.585	1.558	1.557	1.545	1.61	1.557	1.573	1.575	1.552	1.565	1.614	1.594	1.574	1.592	1.607
149	1.378	1.427	1.401	1.411	1.415	1.406	1.416	1.37	1.355	1.429	1.429	1.469	1.418	1.415	1.383	1.374	1.5	1.427	1.485	1.562	1.434	1.458	1.431	1.445	1.441	1.491	1.428	1.456	1.495	1.471	1.503	1.488	1.526	1.52	1.546	1.523	1.521	1.49	1.552	1.482	1.521	1.493	1.491	1.516	1.549	1.552	1.529	1.539	1.568
0	2.013	NaN	NaN	NaN	NaN	NaN	NaN	NaN	NaN	NaN	NaN	NaN	NaN	NaN	NaN	NaN	NaN	NaN	NaN	NaN	NaN	NaN	NaN	NaN	NaN	NaN	NaN	NaN	NaN	NaN	NaN	NaN	NaN	NaN	NaN	NaN	NaN	NaN	NaN	NaN	NaN	NaN	NaN	NaN	NaN	NaN	NaN	NaN	NaN
0	1.387	1.35	1.383	1.346	1.393	1.409	1.33	1.407	1.364	1.404	1.411	1.477	1.477	1.49	1.469	1.476	1.454	1.534	1.481	1.516	1.515	1.497	1.557	1.496	1.535	1.594	1.535	1.562	1.572	1.626	1.541	1.586	1.593	1.582	1.569	1.602	1.596	1.586	1.653	1.619	1.594	1.61	1.603	1.628	1.618	1.664	1.631	1.639	1.677
150	1.399	1.398	1.407	1.399	1.415	1.441	1.423	1.429	1.493	1.479	1.451	1.512	1.522	1.567	1.562	1.605	1.63	1.68	1.729	1.763	1.741	1.755	1.802	1.867	1.879	1.902	1.918	2.021	1.945	2.047	1.999	2.084	2.097	2.079	2.101	2.137	2.089	2.142	2.161	2.14	2.169	2.182	2.163	2.176	2.178	2.18	2.177	2.194	2.213
0	1.447	1.419	1.425	1.386	1.41	NaN	NaN	NaN	NaN	NaN	NaN	NaN	NaN	NaN	NaN	NaN	NaN	NaN	NaN	NaN	NaN	NaN	NaN	NaN	NaN	NaN	NaN	NaN	NaN	NaN	NaN	NaN	NaN	NaN	NaN	NaN	NaN	NaN	NaN	NaN	NaN	NaN	NaN	NaN	NaN	NaN	NaN	NaN	NaN
151	1.41	1.462	1.418	1.405	1.463	1.422	1.413	1.392	1.39	1.451	1.519	1.619	1.517	1.52	1.525	1.505	1.75	1.617	1.738	1.721	1.714	1.769	1.759	1.805	1.844	1.902	1.916	1.981	2.019	2.049	2.096	2.162	2.161	2.192	2.216	2.23	2.219	2.231	2.284	2.155	2.196	2.264	2.247	2.217	2.291	2.242	2.273	2.206	2.265
0	1.465	1.457	1.452	1.405	1.479	1.486	1.37	1.444	1.5	1.475	1.451	1.443	1.466	1.497	1.469	1.465	1.473	1.5	1.558	1.471	1.485	1.474	1.519	1.564	1.538	1.545	1.632	1.559	1.501	1.535	1.544	1.631	1.472	1.523	1.528	1.542	NaN	NaN	NaN	NaN	NaN	NaN	NaN	NaN	NaN	NaN	NaN	NaN	NaN
0	1.37	1.398	1.373	1.397	1.382	1.421	1.364	1.426	1.445	1.426	1.449	1.445	1.439	1.469	1.478	1.459	1.483	1.493	1.59	1.551	1.561	1.544	1.58	1.585	1.59	1.629	1.619	1.671	1.599	1.71	1.681	1.714	1.628	1.661	1.687	1.699	1.735	1.677	1.691	1.756	1.681	1.765	1.809	1.758	1.844	1.732	1.852	1.753	1.785
0	1.395	1.373	1.394	1.371	1.37	1.389	1.395	1.389	1.381	1.41	1.403	1.473	1.433	1.43	1.426	1.424	1.514	1.479	1.504	1.557	1.506	1.525	1.54	1.528	1.575	1.583	1.57	1.603	1.614	1.653	1.666	1.698	1.696	1.692	1.735	1.727	1.721	1.747	1.789	1.797	1.781	1.809	1.847	1.835	1.875	1.899	1.928	1.912	1.951
0	1.495	1.393	1.389	1.404	1.401	1.417	1.406	1.364	1.538	1.458	1.445	1.472	1.419	1.545	1.465	1.455	1.569	1.479	1.562	1.487	1.505	1.519	1.483	1.48	1.506	1.57	1.538	1.619	1.529	1.626	1.557	1.577	1.574	1.612	1.638	1.703	1.644	1.618	1.666	1.638	1.593	1.683	1.677	1.648	1.644	1.633	1.644	1.663	1.65
0	1.393	1.395	1.383	1.366	1.426	1.371	1.386	1.363	1.354	1.395	1.437	1.494	1.431	1.408	1.351	1.383	1.484	1.458	1.502	1.58	1.463	1.464	1.46	1.443	1.479	1.507	1.455	1.455	1.505	1.512	1.559	1.499	1.522	1.497	1.527	1.524	1.526	1.513	1.567	1.483	1.547	1.512	1.506	1.51	1.536	1.558	1.524	1.539	1.566
0	1.373	1.369	1.388	1.371	1.409	1.379	1.384	1.366	1.391	1.402	1.425	1.441	1.413	1.434	1.413	1.415	1.486	1.471	1.477	1.531	1.473	1.497	1.497	1.468	1.526	1.536	1.52	1.529	1.519	1.557	1.554	1.564	1.55	1.56	1.591	1.564	1.579	1.579	1.628	1.57	1.579	1.573	1.569	1.59	1.598	1.604	1.577	1.581	1.607
0	1.405	1.401	1.395	1.415	1.445	1.447	1.426	1.445	1.487	1.515	1.502	1.522	1.58	1.613	1.581	1.608	1.629	1.693	1.742	1.747	1.721	1.741	1.759	1.805	1.82	1.804	1.838	1.884	1.802	1.89	1.833	1.929	1.908	1.873	1.879	1.94	1.903	1.94	1.935	1.914	1.931	1.924	1.935	1.931	1.958	1.959	1.946	1.95	1.964
0	1.362	1.354	1.363	1.351	1.37	1.388	1.362	1.372	1.356	1.373	1.384	1.409	1.419	1.426	1.424	1.412	1.411	1.464	1.45	1.454	1.443	1.458	1.463	1.467	1.502	1.516	1.493	1.49	1.492	1.551	1.507	1.522	1.548	1.535	1.54	1.557	1.548	1.544	1.577	1.565	1.566	1.557	1.541	1.55	1.585	1.585	1.586	1.595	1.619
0	1.388	1.393	1.401	1.396	1.389	1.417	1.413	1.413	1.448	1.421	1.425	1.453	1.463	1.471	1.491	1.477	1.504	1.535	1.556	1.57	1.533	1.549	1.559	1.614	1.631	1.608	1.65	1.679	1.633	1.691	1.683	1.709	1.716	1.692	1.721	1.746	1.723	1.769	1.787	1.773	1.769	1.792	1.794	1.784	1.811	1.797	1.852	1.816	1.812
0	NaN	NaN	NaN	NaN	NaN	NaN	NaN	NaN	NaN	NaN	NaN	NaN	NaN	NaN	NaN	NaN	NaN	NaN	NaN	NaN	NaN	NaN	NaN	NaN	NaN	NaN	NaN	NaN	NaN	NaN	NaN	NaN	NaN	NaN	NaN	NaN	NaN	NaN	NaN	NaN	NaN	NaN	NaN	NaN	NaN	NaN	NaN	NaN	NaN
0	1.371	1.37	1.356	1.354	1.365	1.407	1.385	1.369	1.361	1.387	1.379	1.412	1.426	1.423	1.439	1.402	1.427	1.437	1.432	1.432	1.431	1.446	1.439	1.444	1.51	1.471	1.473	1.47	1.459	1.52	1.489	1.529	1.508	1.529	1.524	1.503	1.526	1.522	1.551	1.563	1.539	1.547	1.54	1.534	1.584	1.567	1.551	1.565	1.584
0	1.368	1.39	1.393	1.394	1.385	1.403	1.403	1.395	1.394	1.432	1.439	1.488	1.45	1.434	1.417	1.43	1.506	1.451	1.493	1.592	1.49	1.531	1.52	1.52	1.561	1.588	1.538	1.549	1.615	1.626	1.661	1.645	1.62	1.638	1.665	1.664	1.649	1.647	1.732	1.626	1.693	1.652	1.695	1.678	1.73	1.685	1.721	NaN	NaN
0	1.402	1.341	1.383	1.371	1.395	1.377	1.393	1.365	1.418	1.413	1.399	1.423	1.413	1.436	1.443	1.44	1.484	1.486	1.484	1.535	1.501	1.506	1.532	1.483	1.547	1.552	1.551	NaN	NaN	NaN	NaN	NaN	NaN	NaN	NaN	NaN	NaN	NaN	NaN	NaN	NaN	NaN	NaN	NaN	NaN	NaN	NaN	NaN	NaN
0	NaN	NaN	NaN	NaN	NaN	NaN	NaN	NaN	NaN	NaN	NaN	NaN	NaN	NaN	NaN	NaN	NaN	NaN	NaN	NaN	NaN	NaN	NaN	NaN	NaN	NaN	NaN	NaN	NaN	NaN	NaN	NaN	NaN	NaN	NaN	NaN	NaN	NaN	NaN	NaN	NaN	NaN	NaN	NaN	NaN	NaN	NaN	NaN	NaN
152	1.422	1.413	1.389	1.404	1.407	1.412	1.434	1.362	1.411	1.465	1.462	1.541	1.488	1.499	1.443	1.429	1.599	1.55	1.6	1.696	1.543	1.586	1.551	1.574	1.621	1.624	1.572	1.618	1.635	1.638	1.681	1.66	1.665	1.66	1.711	1.696	1.697	1.7	1.737	1.649	1.69	1.698	1.687	1.691	1.716	1.719	1.75	1.717	1.744
0	1.422	1.423	1.412	1.407	1.421	1.442	1.404	1.436	1.482	1.479	1.468	1.469	1.489	1.476	1.493	1.469	1.513	1.502	1.569	1.539	1.531	1.535	1.553	1.579	1.582	1.594	1.583	1.643	1.561	1.623	1.628	1.627	1.622	1.598	1.617	1.659	1.736	1.666	1.663	1.652	1.641	1.674	1.661	1.69	1.693	1.658	1.698	1.663	1.672
0	1.401	1.342	1.374	1.362	1.396	1.372	1.375	1.361	1.397	1.402	1.398	1.445	1.414	1.441	1.423	1.414	1.479	1.472	1.463	1.532	1.48	1.498	1.522	1.483	1.544	1.534	1.522	1.562	1.53	1.573	1.587	1.567	1.584	1.58	1.631	1.61	1.603	1.603	1.638	1.62	1.615	1.637	1.635	1.632	1.658	1.665	1.641	1.637	1.659
153	1.396	1.394	1.4	1.399	1.405	1.414	1.423	1.421	1.426	1.466	1.494	1.511	1.507	1.528	1.513	1.532	1.684	1.636	1.682	1.768	1.709	1.75	1.769	1.798	1.83	1.883	1.901	1.952	1.982	2.02	2.074	2.099	2.141	2.173	2.205	2.214	2.2	2.232	2.223	2.21	2.229	2.263	2.266	2.21	2.284	2.28	2.262	2.233	2.262
0	1.428	1.432	1.422	1.419	1.422	1.44	1.42	1.432	1.48	1.491	1.515	1.498	1.549	1.583	1.563	1.56	1.607	1.656	1.71	1.718	1.699	1.728	1.75	1.833	1.853	1.882	1.896	1.946	1.884	1.974	1.967	2.026	2.027	2.028	2.086	2.086	2.051	2.086	2.141	2.104	2.139	2.149	2.159	2.113	2.154	2.171	2.192	2.152	2.155
0	1.445	1.437	1.395	1.434	1.423	1.472	1.395	1.459	1.448	1.429	1.45	1.447	1.428	1.444	1.471	1.444	1.483	1.457	1.534	1.486	1.504	1.543	1.535	1.528	1.548	1.566	1.54	1.59	1.524	1.617	1.572	1.574	1.532	1.534	1.586	1.575	1.593	1.561	1.587	1.612	1.518	1.581	1.622	1.601	1.638	1.57	1.633	1.571	1.603
0	1.373	1.347	1.354	1.347	1.371	1.38	1.341	1.385	1.371	1.382	1.405	1.428	1.445	1.442	1.426	1.435	1.423	1.467	1.461	1.465	1.459	1.449	1.487	1.444	1.507	1.548	1.5	1.528	1.522	1.578	1.525	1.546	1.552	1.542	1.555	1.574	1.563	1.561	1.602	1.591	1.593	1.597	1.6	1.601	1.615	1.609	1.612	1.615	1.623
0	1.395	1.397	1.37	1.372	1.395	1.383	1.376	1.362	1.384	1.388	1.416	1.441	1.387	1.422	1.383	1.372	1.473	1.435	1.454	1.503	1.438	1.441	1.443	1.414	1.469	1.484	1.461	1.443	1.483	1.485	1.509	1.479	1.488	1.476	1.507	1.489	1.51	1.488	1.518	1.49	1.486	1.5	1.485	1.487	1.524	1.513	1.511	1.508	1.515
154	1.421	1.417	1.403	1.415	1.409	1.443	1.399	1.452	1.453	1.438	1.451	1.45	1.456	1.465	1.477	1.444	1.48	1.469	1.521	1.514	1.501	1.523	1.514	1.543	1.56	1.545	1.545	1.601	1.516	1.591	1.569	1.588	1.557	1.584	1.61	1.608	1.612	1.602	1.608	1.624	1.574	1.633	1.631	1.63	1.695	1.634	1.67	1.614	1.63
155	1.458	1.414	1.379	1.393	1.423	1.391	1.353	1.444	1.453	1.457	1.454	1.425	1.462	1.513	1.447	1.42	1.515	1.519	1.61	1.593	1.548	1.584	1.555	1.661	1.687	1.677	1.675	1.757	1.666	1.776	1.745	1.797	1.768	1.787	1.819	1.905	1.859	1.93	1.874	1.906	1.924	1.904	1.864	1.876	1.995	1.957	1.95	1.893	1.963
156	1.441	1.376	1.381	1.379	1.448	1.452	1.42	1.408	1.448	1.471	1.477	1.461	1.515	1.483	1.407	1.442	1.468	1.564	1.614	1.585	1.525	1.539	1.582	1.642	1.629	1.614	1.652	1.65	1.568	1.689	1.666	1.657	1.704	1.686	1.71	1.752	1.72	1.792	1.737	1.743	1.784	1.801	1.784	1.808	1.824	1.778	1.838	1.845	1.799
0	1.393	1.374	1.406	1.402	1.412	1.425	1.43	1.417	1.445	1.437	1.46	1.477	1.484	1.5	1.502	1.505	1.53	1.566	1.611	1.617	1.61	1.596	1.618	1.656	1.667	1.663	1.697	1.701	1.658	1.738	1.691	1.734	1.729	1.741	1.739	1.751	1.733	1.778	1.8	1.794	1.786	1.798	1.785	1.761	1.791	1.773	1.824	1.791	1.815
0	1.401	1.401	1.412	1.401	1.418	1.407	1.417	1.435	1.441	1.46	1.456	1.477	1.509	1.52	1.539	1.538	1.605	1.635	1.697	1.704	1.704	1.724	1.754	1.866	1.855	1.912	1.939	2	1.981	2.037	2.017	2.067	2.08	2.083	2.122	NaN	NaN	NaN	NaN	NaN	NaN	NaN	NaN	NaN	NaN	NaN	NaN	NaN	NaN
0	1.412	1.345	1.353	1.367	1.366	1.42	1.362	1.401	1.36	1.378	1.422	1.45	1.511	1.468	1.464	1.461	1.443	1.429	1.44	1.466	1.483	NaN	NaN	NaN	NaN	NaN	NaN	NaN	NaN	NaN	NaN	NaN	NaN	NaN	NaN	NaN	NaN	NaN	NaN	NaN	NaN	NaN	NaN	NaN	NaN	NaN	NaN	NaN	NaN
0	NaN	NaN	NaN	NaN	NaN	NaN	NaN	NaN	NaN	NaN	NaN	NaN	NaN	NaN	NaN	NaN	NaN	NaN	NaN	NaN	NaN	NaN	NaN	NaN	NaN	NaN	NaN	NaN	NaN	NaN	NaN	NaN	NaN	NaN	NaN	NaN	NaN	NaN	NaN	NaN	NaN	NaN	NaN	NaN	NaN	NaN	NaN	NaN	NaN
0	1.389	1.323	1.351	1.362	1.394	1.373	1.358	1.361	1.41	1.411	1.415	1.446	1.42	1.406	1.421	1.437	1.462	1.489	1.485	1.513	1.519	1.499	1.52	1.471	1.558	1.555	1.565	1.612	1.556	1.581	1.59	1.61	1.596	1.603	1.666	1.622	1.608	1.66	1.646	1.66	1.626	1.663	1.654	1.659	1.651	1.674	1.665	1.655	1.699
0	1.422	1.364	1.375	1.37	1.394	1.372	1.393	1.38	1.391	1.414	1.392	1.41	1.393	1.418	1.392	1.397	1.449	1.436	1.424	1.486	1.445	1.443	1.437	1.415	1.468	1.492	1.48	1.477	1.472	1.487	1.494	1.483	1.5	1.495	1.515	1.508	1.508	1.541	1.531	1.52	1.514	1.539	1.523	1.529	1.545	1.537	1.559	1.544	1.556
0	1.413	1.429	1.411	1.42	1.417	1.457	1.42	1.436	1.461	1.439	1.43	1.421	1.44	1.444	1.469	1.422	1.453	1.485	1.507	1.505	1.468	1.499	1.488	1.523	1.54	1.514	1.553	1.585	1.509	1.607	1.541	1.549	1.539	1.527	1.589	1.581	1.575	1.583	1.591	1.575	1.562	1.577	1.582	1.579	1.616	1.579	1.586	1.578	1.582
157	1.4	1.398	1.376	1.359	1.388	1.464	1.411	1.389	1.371	1.437	1.438	1.505	1.544	1.501	1.534	1.521	1.466	1.532	1.537	1.527	1.538	1.572	1.481	1.563	1.63	1.6	1.558	1.581	1.583	1.663	1.586	1.613	1.665	1.668	1.639	1.636	1.605	1.577	1.61	1.62	1.671	1.637	1.636	1.64	1.729	1.707	1.662	1.678	1.682
0	1.396	1.324	1.341	1.349	1.406	1.355	1.371	1.391	1.4	1.4	1.395	1.433	1.385	1.402	1.398	1.399	1.459	1.47	1.455	1.49	1.479	1.456	1.492	1.436	1.528	1.527	1.514	1.545	1.508	1.54	1.564	1.54	1.562	1.529	1.613	1.539	1.562	1.627	1.591	1.617	1.574	1.618	1.61	1.601	1.597	1.612	1.637	1.594	1.652
0	1.354	1.375	1.331	1.355	1.369	1.436	1.433	1.385	1.38	1.389	1.399	1.476	1.468	1.466	1.486	1.467	1.43	1.459	1.496	1.491	1.479	1.449	1.446	1.485	1.566	1.541	1.51	1.534	1.51	1.592	1.533	1.573	1.556	1.563	1.594	1.592	1.545	1.552	1.62	1.572	1.638	1.585	1.569	1.602	1.612	1.638	1.627	1.598	1.634
158	1.41	1.383	1.376	1.364	1.382	1.438	1.402	1.408	1.377	1.41	1.376	1.44	1.447	1.421	1.42	1.454	1.431	1.455	1.438	1.453	1.476	1.463	1.434	1.462	1.583	1.499	1.47	1.471	1.483	1.571	1.499	1.527	1.535	1.548	1.542	1.544	1.527	1.514	1.52	1.545	1.563	1.55	1.557	1.54	1.606	1.598	1.585	1.567	1.564
159	1.434	1.393	1.395	1.374	1.373	1.44	1.385	1.428	1.378	1.411	1.388	1.466	1.481	1.494	1.441	1.438	1.44	1.453	1.462	1.481	1.502	1.494	1.43	1.464	1.554	1.559	1.515	1.513	1.511	1.597	1.52	1.54	1.562	1.569	1.561	1.521	1.556	1.529	1.531	1.564	1.612	1.61	1.594	1.601	1.656	1.648	1.613	1.606	1.573
0	1.782	1.46	1.395	1.381	1.472	1.504	1.437	NaN	NaN	NaN	NaN	NaN	NaN	NaN	NaN	NaN	NaN	NaN	NaN	NaN	NaN	NaN	NaN	NaN	NaN	NaN	NaN	NaN	NaN	NaN	NaN	NaN	NaN	NaN	NaN	NaN	NaN	NaN	NaN	NaN	NaN	NaN	NaN	NaN	NaN	NaN	NaN	NaN	NaN
0	1.423	1.343	1.348	1.37	1.391	1.408	1.406	1.414	1.376	1.395	1.398	1.46	1.43	1.417	1.415	1.427	1.434	1.449	1.445	1.496	1.482	1.457	1.445	1.431	1.51	1.506	1.488	1.517	1.48	1.517	1.511	1.515	1.558	1.547	1.55	1.534	1.507	1.552	1.542	1.58	1.549	1.573	1.582	1.537	1.568	1.602	1.599	1.567	1.585
160	1.43	1.401	1.387	1.387	1.426	1.477	1.417	1.453	1.438	1.451	1.477	1.492	1.482	1.504	1.546	1.5	1.603	1.573	1.626	1.639	1.639	1.714	1.65	1.706	1.745	1.694	1.761	1.887	1.715	1.902	1.779	1.797	1.899	1.843	1.961	1.975	1.891	1.998	1.966	1.924	1.873	1.902	1.991	2.066	2.074	2.039	2	2.008	2.066
0	1.398	1.335	1.349	1.403	1.382	1.407	1.394	1.383	1.415	1.415	1.433	1.46	1.459	1.459	1.479	1.49	1.407	1.448	1.476	1.476	1.466	1.463	1.479	1.481	1.554	1.508	1.501	1.57	1.486	1.591	1.589	1.595	1.535	1.589	1.598	1.614	1.55	1.531	1.591	1.578	1.615	1.629	1.578	1.613	1.654	1.66	1.617	1.651	1.601
0	1.402	1.378	1.355	1.357	1.372	1.41	1.417	1.371	1.374	1.42	1.4	1.484	1.516	1.48	1.459	1.457	1.447	1.439	1.442	1.486	1.517	1.502	1.433	1.45	1.563	1.531	1.501	1.541	1.536	NaN	NaN	NaN	NaN	NaN	NaN	NaN	NaN	NaN	NaN	NaN	NaN	NaN	NaN	NaN	NaN	NaN	NaN	NaN	NaN
161	1.455	1.434	1.38	1.397	1.41	1.434	1.422	1.41	1.452	1.473	1.487	1.461	1.505	1.495	1.533	1.491	1.57	1.591	1.625	1.644	1.603	1.677	1.652	1.729	1.734	1.732	1.809	1.861	1.734	1.892	1.841	1.802	1.874	1.853	1.9	1.919	1.901	1.983	1.951	1.935	1.926	1.927	1.992	1.988	2.062	2.009	1.991	1.985	2.046
0	1.049	1.397	1.289	1.396	1.403	1.392	1.41	1.439	1.395	1.384	1.425	1.452	1.456	1.452	1.457	1.447	1.431	1.444	1.434	1.459	1.482	1.466	1.433	1.464	1.501	1.504	1.502	1.523	1.509	1.56	1.505	1.505	1.538	1.552	1.539	1.555	1.479	1.504	1.522	1.516	1.587	1.554	1.557	1.581	1.582	1.593	1.591	1.579	1.547
162	1.164	1.522	1.281	1.379	1.341	1.43	1.401	1.378	1.435	1.456	1.429	1.48	1.459	1.428	1.436	1.426	1.414	1.485	1.432	1.519	1.511	1.479	1.453	1.476	1.57	1.521	1.523	1.506	1.518	1.55	1.538	1.537	1.546	1.552	1.606	1.554	1.545	1.558	1.537	1.573	1.597	1.599	1.62	1.58	1.619	1.63	1.616	1.594	1.579
163	1.363	1.355	1.385	1.441	1.394	1.506	1.299	1.344	1.375	1.566	1.452	1.552	1.455	1.486	1.4	1.517	1.526	1.583	1.562	1.493	1.559	1.475	1.46	1.496	1.625	1.5	1.579	1.771	1.549	1.572	1.622	1.753	1.498	1.722	1.699	1.69	1.811	1.649	1.739	1.732	1.735	1.84	1.833	1.852	1.95	1.896	1.784	1.761	1.734
164	1.382	1.417	1.394	1.473	1.352	1.422	1.355	1.375	1.397	1.451	1.433	1.518	1.466	1.462	1.382	1.483	1.511	1.488	1.478	1.538	1.552	1.526	1.45	1.533	1.576	1.546	1.559	1.715	1.568	1.616	1.585	1.621	1.618	1.614	1.662	1.638	1.679	1.561	1.77	1.684	1.661	1.713	1.795	1.739	1.731	1.676	1.642	1.661	1.764
0	1.516	1.381	1.478	1.488	1.668	1.529	1.516	1.302	1.401	NaN	NaN	NaN	NaN	NaN	NaN	NaN	NaN	NaN	NaN	NaN	NaN	NaN	NaN	NaN	NaN	NaN	NaN	NaN	NaN	NaN	NaN	NaN	NaN	NaN	NaN	NaN	NaN	NaN	NaN	NaN	NaN	NaN	NaN	NaN	NaN	NaN	NaN	NaN	NaN
0	1.416	1.424	1.504	1.431	1.427	1.399	1.446	1.444	1.371	1.465	1.426	1.43	1.425	1.578	1.445	1.512	1.521	1.517	1.52	1.54	1.558	1.543	1.546	1.54	1.553	1.563	1.587	1.59	1.589	1.609	1.628	1.621	1.607	1.651	1.643	1.634	1.665	1.666	1.73	1.689	1.684	1.667	1.672	1.684	1.753	1.786	1.718	1.789	1.766
0	1.452	1.383	1.436	1.41	1.36	1.384	1.37	1.435	1.42	1.437	1.442	1.431	1.432	1.469	1.444	1.47	1.534	1.452	1.473	1.495	1.49	1.467	1.519	1.537	1.562	1.557	1.6	1.576	1.561	1.563	1.583	1.553	1.581	1.634	1.537	1.604	1.645	1.635	1.712	1.681	1.663	1.69	1.73	1.603	1.682	1.807	1.634	1.734	1.672
0	1.621	NaN	NaN	NaN	NaN	NaN	NaN	NaN	NaN	NaN	NaN	NaN	NaN	NaN	NaN	NaN	NaN	NaN	NaN	NaN	NaN	NaN	NaN	NaN	NaN	NaN	NaN	NaN	NaN	NaN	NaN	NaN	NaN	NaN	NaN	NaN	NaN	NaN	NaN	NaN	NaN	NaN	NaN	NaN	NaN	NaN	NaN	NaN	NaN
0	1.357	1.39	1.373	1.438	1.394	1.453	1.352	1.398	1.413	1.473	1.467	1.554	1.482	1.5	1.437	1.542	1.561	1.578	1.589	1.57	1.579	1.537	1.549	1.565	1.656	1.607	1.592	1.772	1.573	1.623	1.692	1.736	1.631	1.743	1.726	1.717	1.765	1.684	1.776	1.77	1.732	1.833	1.809	1.853	1.902	1.797	1.783	1.755	1.79
0	1.456	2.245	1.825	1.508	1.784	2.1	1.662	1.719	1.284	1.452	1.59	1.523	1.57	1.588	1.52	1.836	1.705	1.509	1.776	1.525	1.916	1.696	1.611	1.534	1.821	1.517	1.581	1.765	1.719	1.843	1.886	1.748	1.826	1.765	1.732	1.823	1.683	1.897	1.718	1.663	1.782	1.797	1.923	2.017	1.77	1.844	1.557	1.754	1.849
0	1.402	1.486	1.683	1.529	1.629	1.516	1.577	1.597	1.444	1.583	1.342	1.606	1.562	1.664	1.497	1.647	NaN	NaN	NaN	NaN	NaN	NaN	NaN	NaN	NaN	NaN	NaN	NaN	NaN	NaN	NaN	NaN	NaN	NaN	NaN	NaN	NaN	NaN	NaN	NaN	NaN	NaN	NaN	NaN	NaN	NaN	NaN	NaN	NaN
0	1.435	1.424	1.469	1.425	1.421	1.418	1.426	1.452	1.414	1.467	1.428	1.461	1.445	1.519	1.47	1.5	1.536	1.51	1.491	1.504	1.521	1.514	1.504	1.534	1.545	1.559	1.591	1.572	1.558	1.56	1.609	1.6	1.596	1.612	1.613	1.634	1.661	1.668	1.673	1.689	1.672	1.671	1.672	1.697	1.701	1.707	1.679	1.718	1.714
0	1.658	1.537	1.661	1.684	1.65	1.448	1.639	1.707	1.573	1.66	1.468	1.699	1.506	1.6	1.597	1.829	1.746	1.815	1.911	1.627	1.616	1.625	1.788	1.544	1.595	1.668	1.747	2.014	1.752	1.778	1.812	1.839	1.789	1.699	1.764	1.949	1.753	1.687	1.752	1.807	1.752	1.779	1.831	1.794	1.735	1.706	1.747	1.727	1.743
165	1.469	1.452	1.478	1.467	1.399	1.391	1.445	1.456	1.424	1.427	1.45	1.494	1.484	1.549	1.538	1.59	1.618	1.589	1.658	1.591	1.628	1.588	1.708	1.627	1.662	1.74	1.764	1.895	1.89	1.806	1.899	1.94	2.007	1.971	1.999	2.034	2.054	2.072	2.067	2.112	2.111	2.142	2.145	2.139	2.228	2.201	2.203	2.205	2.238
0	1.425	1.432	1.552	1.486	1.469	1.422	1.532	1.492	1.462	1.531	1.453	1.515	1.506	1.52	1.53	1.556	1.557	1.538	1.54	1.56	1.608	1.602	1.597	1.596	1.619	1.646	1.65	1.653	1.631	1.679	1.646	1.701	1.706	1.704	1.704	1.709	1.729	1.737	1.705	1.751	1.742	1.744	1.777	1.816	1.807	1.815	1.791	1.771	1.844
0	1.404	NaN	NaN	NaN	NaN	NaN	NaN	NaN	NaN	NaN	NaN	NaN	NaN	NaN	NaN	NaN	NaN	NaN	NaN	NaN	NaN	NaN	NaN	NaN	NaN	NaN	NaN	NaN	NaN	NaN	NaN	NaN	NaN	NaN	NaN	NaN	NaN	NaN	NaN	NaN	NaN	NaN	NaN	NaN	NaN	NaN	NaN	NaN	NaN
166	1.376	1.373	1.371	1.381	1.371	1.372	1.358	1.371	1.373	1.38	1.382	1.394	1.389	1.41	1.405	1.423	1.419	1.413	1.404	1.434	1.447	1.459	1.46	1.454	1.455	1.459	1.47	1.486	1.474	1.495	1.492	1.508	1.515	1.51	1.528	1.533	1.51	1.517	1.558	1.565	1.548	1.539	1.573	1.556	1.556	1.558	1.562	1.581	1.605
167	1.379	1.387	1.393	1.404	1.346	1.379	1.362	1.385	1.374	1.386	1.376	1.404	1.402	1.415	1.37	1.424	1.423	1.392	1.372	1.449	1.449	1.444	1.448	1.463	1.447	1.454	1.458	1.481	1.459	1.488	1.475	1.508	1.516	1.505	1.513	1.525	1.521	1.504	1.563	1.558	1.546	1.544	1.585	1.571	1.572	1.556	1.556	1.569	1.598
0	1.333	1.372	1.398	1.368	1.369	1.366	1.373	1.387	1.364	1.411	1.39	1.399	1.402	1.461	1.443	1.46	1.489	1.456	1.478	1.493	1.524	1.503	1.505	1.502	1.543	1.543	1.557	1.562	1.537	1.571	1.581	1.585	1.584	1.593	1.6	1.607	1.619	1.62	1.637	1.615	1.637	1.618	1.635	1.625	1.671	1.69	1.659	1.685	1.683
168	1.447	1.395	1.449	1.416	1.392	1.37	1.454	1.469	1.409	1.467	1.446	1.47	1.42	1.52	1.471	1.547	1.558	1.527	1.601	1.528	1.535	1.529	1.596	1.518	1.558	1.653	1.649	1.747	1.73	1.643	1.771	1.781	1.728	1.802	1.804	1.773	1.799	1.787	1.83	1.891	1.896	1.918	1.934	1.927	1.97	1.999	1.983	2.047	2.061
0	1.337	1.37	1.418	1.366	1.361	1.365	1.377	1.398	1.362	1.432	1.382	1.406	1.421	1.492	1.429	1.489	1.509	1.479	1.468	1.482	1.507	1.485	1.498	1.509	1.532	1.53	1.558	1.563	1.532	1.579	1.612	1.589	1.585	1.579	1.599	1.593	1.624	1.614	1.635	1.638	1.607	1.624	1.609	1.611	1.648	1.692	1.641	1.677	1.669
169	1.405	1.379	1.38	1.374	1.352	1.36	1.35	1.376	1.375	1.389	1.392	1.386	1.399	1.405	1.414	1.439	1.437	1.439	1.415	1.453	1.451	1.456	1.465	1.455	1.452	1.49	1.504	1.468	1.482	1.49	1.519	1.514	1.549	1.506	1.518	1.538	1.547	1.579	1.567	1.575	1.58	1.588	1.599	1.557	1.602	1.61	1.567	1.603	1.608
0	1.369	1.422	1.427	1.422	1.439	1.472	1.377	1.374	1.422	1.482	1.473	1.498	1.454	1.483	1.378	1.523	1.539	1.538	1.546	1.529	1.568	1.481	1.467	1.538	1.598	1.557	1.513	1.704	1.516	1.538	1.615	1.695	1.512	1.707	1.67	1.668	1.728	1.663	1.691	1.748	1.686	1.768	1.758	1.791	1.849	1.765	1.771	1.707	1.707
0	1.359	1.374	1.407	1.386	1.363	1.368	1.364	1.395	1.362	1.418	1.384	1.397	1.399	1.453	1.425	1.484	1.479	1.448	1.462	1.471	1.504	1.482	1.506	1.501	1.519	1.518	1.539	1.538	1.532	1.564	1.58	1.563	1.575	1.564	1.585	1.576	1.579	1.592	1.627	1.62	1.624	1.622	1.604	1.624	1.667	1.657	1.631	1.677	1.646
0	1.378	1.389	1.387	1.362	1.348	1.355	1.358	1.391	1.368	1.384	1.39	1.399	1.393	1.413	1.386	1.447	1.433	1.413	1.416	1.441	1.46	1.449	1.457	1.461	1.466	1.49	1.509	1.515	1.513	1.516	1.53	1.531	1.542	1.539	1.529	1.537	1.524	1.559	1.566	1.595	1.561	1.543	1.572	1.551	1.595	1.621	1.559	1.649	1.592
0	1.37	1.389	1.415	1.4	1.36	1.364	1.396	1.384	1.389	1.419	1.385	1.404	1.38	1.44	1.413	1.474	1.47	1.433	1.435	1.467	1.503	1.494	1.494	1.488	1.493	1.515	1.531	1.534	1.518	1.535	1.541	1.547	1.559	1.563	1.561	1.561	1.596	1.588	1.584	1.603	1.594	1.61	1.603	1.612	1.645	1.638	1.604	1.66	1.638
170	1.411	1.411	1.412	1.446	1.356	1.392	1.373	1.375	1.401	1.404	1.418	1.472	1.424	1.458	1.414	1.449	1.467	1.441	1.405	1.501	1.478	1.48	1.463	1.494	1.48	1.502	1.505	1.523	1.513	1.527	1.492	1.531	1.578	1.552	1.542	1.558	1.53	1.489	1.588	1.565	1.541	1.587	1.627	1.589	1.622	1.563	1.549	1.582	1.609
0	1.417	1.401	1.416	1.377	1.408	1.435	1.403	1.422	1.409	1.393	1.417	1.432	1.44	1.493	1.45	1.512	1.518	1.486	1.476	1.483	1.567	1.539	1.585	1.554	1.555	1.593	1.591	1.572	1.582	1.595	1.602	1.632	1.609	1.648	1.637	1.653	1.647	1.633	1.625	1.66	1.663	1.662	1.682	1.652	1.689	1.693	1.688	1.692	1.716
0	1.411	1.389	1.392	1.39	1.386	1.413	1.374	1.405	1.406	1.397	1.42	1.46	1.425	1.458	1.443	1.499	1.492	1.481	1.49	1.504	1.54	1.507	1.541	1.537	1.547	1.584	1.575	1.555	1.569	1.595	1.588	1.624	1.6	1.632	1.615	1.632	1.654	1.64	1.664	1.66	1.636	1.643	1.671	1.637	1.69	1.662	1.68	1.667	1.675
171	1.468	1.408	1.466	1.424	1.395	1.404	1.409	1.42	1.406	1.383	1.398	1.449	1.478	1.459	1.441	1.465	1.503	1.451	1.434	1.558	1.53	1.5	1.547	1.534	1.559	1.453	1.554	1.511	1.553	1.569	1.542	1.588	1.607	1.644	1.571	1.607	1.595	1.63	1.659	1.668	1.58	1.647	1.679	1.647	1.678	1.611	1.619	1.676	1.734
172	1.408	1.427	1.445	1.433	1.426	1.416	1.419	1.452	1.426	1.471	1.45	1.455	1.431	1.511	1.473	1.527	1.535	1.509	1.5	1.524	1.552	1.523	1.553	1.54	1.56	1.553	1.589	1.581	1.573	1.587	1.613	1.61	1.613	1.638	1.633	1.609	1.632	1.645	1.657	1.682	1.662	1.643	1.654	1.64	1.679	1.675	1.658	1.708	1.674
0	1.442	1.397	1.401	1.415	1.371	1.387	1.359	1.423	1.454	1.39	1.383	1.466	1.451	1.465	1.401	1.464	1.51	1.436	1.423	1.554	1.564	1.539	1.512	1.482	1.514	1.507	1.52	1.588	1.552	1.526	1.528	1.539	1.55	1.593	1.56	1.585	1.53	1.549	1.635	1.602	1.634	1.638	NaN	NaN	NaN	NaN	NaN	NaN	NaN
0	1.381	1.375	1.389	1.391	1.386	1.405	1.344	1.346	1.391	1.403	1.42	1.427	1.419	1.428	1.391	1.456	1.445	1.429	1.392	1.449	1.466	1.419	1.429	1.437	1.464	1.429	1.441	1.471	1.454	1.456	1.455	1.507	1.469	1.537	1.509	1.505	1.508	1.496	1.527	1.542	1.518	1.536	1.565	1.531	1.574	1.534	1.553	1.55	1.547
0	1.388	1.413	1.387	1.377	1.39	1.453	1.374	1.401	1.393	1.38	1.394	1.431	1.401	1.469	1.448	1.471	1.48	1.461	1.451	1.467	1.524	1.527	1.547	1.532	1.557	1.547	1.573	1.55	1.564	1.539	1.568	1.607	1.595	1.615	1.593	1.617	1.661	1.624	1.644	1.659	1.648	1.657	1.65	1.657	1.693	1.691	1.692	1.69	1.719
0	1.368	1.375	1.377	1.395	1.37	1.389	1.368	1.388	1.405	1.403	1.421	1.445	1.449	1.43	1.412	1.467	1.467	1.433	1.399	1.5	1.466	1.459	1.475	1.498	1.49	1.461	1.505	1.484	1.543	1.485	1.508	1.547	1.572	1.597	1.574	1.541	1.587	1.564	1.621	1.601	1.581	1.588	1.621	1.606	1.606	1.608	1.595	1.642	1.631
0	1.401	1.395	1.416	1.38	1.362	1.377	1.369	1.391	1.394	1.378	1.383	1.418	1.414	1.405	1.412	1.446	1.45	1.417	1.419	1.437	1.447	1.417	1.461	1.434	1.436	1.447	1.475	1.468	1.458	1.469	1.466	1.491	1.477	1.493	1.49	1.481	1.507	1.517	1.491	1.498	1.503	1.512	1.503	1.514	1.543	1.53	1.528	1.538	1.528
0	1.393	1.442	1.439	1.44	1.429	1.401	1.421	1.452	1.419	1.452	1.446	1.457	1.435	1.486	1.471	1.514	1.506	1.498	1.475	1.508	1.537	1.522	1.555	1.539	1.538	1.563	1.565	1.566	1.566	1.57	1.591	1.592	1.591	1.608	1.59	1.604	1.62	1.619	1.612	1.632	1.623	1.62	1.642	1.601	1.643	1.642	1.629	1.657	1.635
173	1.381	1.38	1.371	1.379	1.374	1.371	1.397	1.388	1.409	1.419	1.437	1.45	1.466	1.481	1.495	1.565	1.566	1.574	1.574	1.628	1.655	1.69	1.695	1.699	1.754	1.774	1.804	1.851	1.94	2.011	2.081	2.133	2.161	2.191	2.221	2.196	2.238	2.257	2.222	2.243	2.231	2.227	2.246	2.212	2.254	2.226	2.238	2.239	2.228
0	1.426	1.484	1.447	1.478	1.445	1.478	1.419	1.476	1.507	1.456	1.489	1.537	1.6	1.509	1.506	1.554	1.602	1.566	1.507	1.606	1.681	1.661	1.618	1.621	1.572	1.596	1.671	1.61	1.635	1.626	1.635	1.615	1.741	1.724	1.686	1.684	1.716	1.664	1.755	1.688	1.714	1.687	1.772	1.72	1.707	1.737	1.678	1.721	1.781
0	1.399	1.376	1.37	1.372	1.354	1.381	1.356	1.37	1.374	1.384	1.389	1.413	1.386	1.413	1.404	1.449	1.444	1.428	1.426	1.453	1.475	1.451	1.475	1.468	1.469	1.492	1.487	1.512	1.491	1.503	1.513	1.529	1.506	1.537	1.535	1.526	1.562	1.55	1.544	1.543	1.558	1.556	1.563	1.566	1.596	1.564	1.582	1.57	1.574
174	1.426	1.377	1.358	1.362	1.349	1.392	1.397	1.364	1.412	1.415	1.465	1.435	1.449	1.462	1.464	1.528	1.562	1.56	1.558	1.622	1.702	1.714	1.756	1.786	1.866	2.071	2.168	2.14	2.155	2.228	2.292	2.343	2.31	2.295	2.299	NaN	NaN	NaN	NaN	NaN	NaN	NaN	NaN	NaN	NaN	NaN	NaN	NaN	NaN
175	1.384	1.374	1.381	1.4	1.388	1.417	1.381	1.409	1.41	1.387	1.401	1.427	1.416	1.456	1.434	1.485	1.512	1.482	1.488	1.51	1.526	1.509	1.563	1.52	1.532	1.552	1.577	1.556	1.566	1.581	1.584	1.625	1.584	1.615	1.593	1.62	1.665	1.623	1.627	1.657	1.621	1.656	1.658	1.65	1.715	1.68	1.693	1.669	1.698
0	1.369	1.414	1.404	1.381	1.379	1.399	1.389	1.375	1.426	1.442	1.445	1.461	1.418	1.469	1.478	1.51	1.543	1.478	1.468	1.542	1.57	1.523	1.551	1.56	1.594	1.559	1.576	1.552	1.623	1.608	1.602	1.637	1.654	1.696	1.666	1.646	1.689	1.688	1.684	1.72	1.733	1.709	1.77	1.686	1.76	1.754	1.772	1.777	1.751
0	1.395	1.466	1.442	1.523	1.491	1.583	1.528	1.458	1.525	1.41	1.424	1.481	1.466	1.55	1.472	1.538	1.566	1.51	1.443	1.565	1.52	1.54	1.587	1.597	1.597	1.515	1.636	1.553	1.607	1.545	1.564	1.581	1.632	1.655	1.577	1.556	1.632	1.581	1.621	1.624	1.57	1.662	1.644	1.641	1.639	1.672	1.597	1.662	1.661
0	1.403	1.389	1.403	1.389	1.38	1.387	1.365	1.387	1.391	1.383	1.398	1.402	1.387	1.402	1.395	1.43	1.421	1.416	1.41	1.435	1.438	1.421	1.433	1.445	1.432	1.436	1.46	1.457	1.446	1.45	1.456	1.487	1.461	1.475	1.478	1.474	1.495	1.483	1.476	1.484	1.489	1.502	1.489	1.49	1.533	1.509	1.512	1.513	1.526
0	1.396	1.398	1.396	1.388	1.368	1.4	1.413	1.423	1.436	1.447	1.47	1.492	1.494	1.522	1.547	1.639	1.682	1.7	1.702	NaN	NaN	NaN	NaN	NaN	NaN	NaN	NaN	NaN	NaN	NaN	NaN	NaN	NaN	NaN	NaN	NaN	NaN	NaN	NaN	NaN	NaN	NaN	NaN	NaN	NaN	NaN	NaN	NaN	NaN
176	1.412	1.469	1.478	1.498	1.473	1.533	1.562	1.489	1.533	1.524	1.526	1.599	1.619	1.665	1.534	1.693	1.717	1.581	1.598	1.709	1.688	1.632	1.672	1.744	1.715	1.648	1.783	1.646	1.758	1.669	1.734	1.819	1.782	1.871	1.758	1.771	1.788	1.736	1.813	1.834	1.761	1.786	1.817	1.818	1.768	1.816	1.792	1.83	1.849
0	1.431	1.474	1.445	1.426	1.442	1.475	1.453	1.407	1.489	1.461	1.525	1.485	1.609	1.451	1.488	1.651	1.55	1.544	1.467	1.577	1.623	1.601	1.63	1.511	1.525	1.512	1.564	1.534	NaN	NaN	NaN	NaN	NaN	NaN	NaN	NaN	NaN	NaN	NaN	NaN	NaN	NaN	NaN	NaN	NaN	NaN	NaN	NaN	NaN
0	1.377	1.377	1.392	1.419	1.429	1.477	1.468	1.441	1.423	1.35	1.359	1.39	1.379	1.448	1.422	1.453	1.455	1.44	1.436	1.453	1.466	1.444	1.444	1.455	1.473	1.474	1.501	1.47	1.5	1.478	1.477	1.516	1.515	1.523	1.513	1.547	1.586	1.546	1.528	1.561	1.586	1.616	1.596	1.612	1.627	1.617	1.631	1.624	1.659
0	1.358	1.369	1.396	1.38	1.339	1.361	1.377	1.389	1.355	1.4	1.419	1.398	1.378	1.4	1.381	1.436	1.463	1.438	1.443	1.47	1.471	1.529	1.488	1.51	1.462	1.501	1.511	1.529	1.595	1.548	1.532	1.545	1.604	1.574	1.573	1.569	1.607	1.606	1.604	1.599	1.611	1.634	1.616	1.58	1.67	1.664	1.635	1.664	1.604
177	1.352	1.406	1.391	1.375	1.372	1.412	1.401	1.425	1.464	1.473	1.505	1.463	1.55	1.529	1.57	1.622	1.636	1.614	1.559	1.685	1.692	1.708	1.724	1.715	1.748	1.722	1.758	1.74	1.821	1.811	1.823	1.854	1.868	1.952	1.939	1.874	1.902	1.93	1.937	1.925	1.914	1.931	1.971	1.878	1.933	1.956	1.944	1.996	1.939
0	1.395	1.39	1.393	1.397	1.356	1.398	1.353	1.386	1.377	1.378	1.408	1.431	1.407	1.428	1.421	1.457	1.453	1.436	1.427	1.461	1.47	1.451	1.48	1.481	1.478	1.481	1.512	1.504	1.501	1.512	1.505	1.535	1.513	1.538	1.542	1.521	1.566	1.556	1.547	1.553	1.56	1.561	1.568	1.58	1.604	1.596	1.588	1.592	1.592
0	1.4	1.454	1.461	1.43	1.404	1.408	1.437	1.41	1.469	1.423	1.45	1.443	1.405	1.442	1.483	1.501	1.51	1.475	1.468	1.529	1.561	1.558	1.515	1.529	1.489	1.517	1.544	1.522	1.535	1.547	1.531	1.537	1.55	1.598	1.569	1.576	1.609	1.621	1.564	1.64	1.59	1.591	1.622	1.565	1.667	1.656	1.675	1.657	1.671
178	1.378	1.408	1.377	1.386	1.367	1.399	1.408	1.408	1.406	1.446	1.443	1.466	1.482	1.496	1.541	1.609	1.61	1.629	1.664	1.786	1.935	2.035	2.139	2.192	2.22	2.26	2.285	2.281	2.258	2.234	2.296	2.287	2.287	2.277	2.318	2.284	2.277	2.262	2.265	2.311	2.297	2.301	2.304	2.295	2.311	2.284	2.308	NaN	NaN
0	1.365	1.405	1.422	1.431	1.474	1.522	1.557	1.459	1.446	1.409	1.412	1.433	1.455	1.487	1.483	1.501	1.503	1.456	1.485	1.502	1.528	1.507	1.484	1.481	1.502	1.494	1.515	1.493	1.498	1.498	1.513	1.543	1.531	1.546	1.544	1.547	1.59	1.54	1.555	1.56	1.59	1.641	1.601	1.621	1.626	1.63	1.632	1.622	1.662
0	1.369	1.364	1.404	1.37	1.346	1.378	1.39	1.383	1.354	1.382	1.391	1.4	1.4	1.413	1.371	1.41	1.419	1.378	1.407	1.404	1.41	1.478	1.433	1.42	1.431	NaN	NaN	NaN	NaN	NaN	NaN	NaN	NaN	NaN	NaN	NaN	NaN	NaN	NaN	NaN	NaN	NaN	NaN	NaN	NaN	NaN	NaN	NaN	NaN
0	1.349	1.389	1.369	1.419	1.403	1.425	1.433	1.398	1.404	1.363	1.366	1.4	1.379	1.454	1.441	1.447	1.472	1.457	1.425	1.463	1.482	1.47	1.498	1.494	1.48	1.474	1.498	1.492	1.513	1.497	1.498	1.53	1.543	1.534	1.536	1.549	1.556	1.565	1.536	1.547	1.567	1.564	1.586	1.561	1.575	1.571	1.568	1.595	1.601
0	1.356	1.453	1.467	1.439	1.405	1.478	1.43	1.42	1.458	1.389	1.422	1.465	1.462	1.522	1.495	1.521	1.561	1.49	1.558	1.531	1.621	1.521	1.569	1.558	1.572	1.597	1.628	1.554	1.586	1.571	1.609	1.599	1.59	1.673	1.591	1.6	1.652	1.611	1.636	1.664	1.639	1.64	1.642	1.616	1.659	1.686	1.648	1.67	1.724
0	1.412	1.412	1.41	1.42	1.444	1.484	1.417	1.416	1.463	1.39	1.402	1.464	1.41	1.514	1.499	1.5	1.57	1.504	1.515	1.528	1.582	1.531	1.567	1.584	1.602	1.576	1.621	1.607	1.577	1.623	1.618	1.686	1.618	1.651	1.67	1.619	1.699	1.679	1.662	1.713	1.688	1.745	1.709	1.741	1.751	1.771	1.761	1.721	1.748
0	1.472	1.47	1.471	1.448	NaN	NaN	NaN	NaN	NaN	NaN	NaN	NaN	NaN	NaN	NaN	NaN	NaN	NaN	NaN	NaN	NaN	NaN	NaN	NaN	NaN	NaN	NaN	NaN	NaN	NaN	NaN	NaN	NaN	NaN	NaN	NaN	NaN	NaN	NaN	NaN	NaN	NaN	NaN	NaN	NaN	NaN	NaN	NaN	NaN
179	1.377	1.398	1.418	1.416	1.368	1.358	1.41	1.37	1.396	1.393	1.408	1.416	1.386	1.405	1.421	1.436	1.446	1.436	1.397	1.436	1.462	1.45	1.467	1.469	1.466	1.456	1.468	1.487	1.479	1.471	1.482	1.485	1.5	1.496	1.495	1.486	1.522	1.506	1.493	1.546	1.519	1.522	1.569	1.504	1.551	1.541	1.557	1.577	1.555
0	1.374	1.382	1.359	1.384	1.363	1.393	1.405	1.398	1.392	1.379	1.408	1.395	1.42	1.436	1.417	1.443	1.443	1.442	1.413	1.478	1.465	1.462	1.482	1.479	1.449	1.451	1.471	1.481	1.495	1.488	1.48	1.519	1.508	1.548	1.526	1.511	1.535	1.562	1.554	1.551	1.556	1.558	1.56	1.546	1.547	1.566	1.556	1.582	1.584
0	1.366	1.417	1.404	1.406	1.412	1.389	1.402	1.422	1.394	1.45	1.417	1.406	1.432	1.397	1.417	1.472	1.425	1.458	1.379	1.468	1.468	1.472	1.516	1.485	1.457	1.468	1.485	1.491	1.493	1.486	1.53	1.514	1.532	1.538	1.492	1.541	1.541	1.537	1.534	1.567	1.56	1.564	1.555	1.571	1.575	1.566	1.571	1.574	1.567
0	1.449	1.456	1.451	1.431	1.439	1.448	1.407	1.418	1.442	1.42	1.469	1.472	1.496	1.501	1.493	1.557	1.563	1.543	1.511	1.568	1.593	1.566	1.576	1.64	1.62	1.611	1.668	1.63	1.616	1.636	1.644	1.674	1.648	1.651	1.669	NaN	NaN	NaN	NaN	NaN	NaN	NaN	NaN	NaN	NaN	NaN	NaN	NaN	NaN
0	1.406	1.399	1.375	1.426	1.413	1.435	1.452	1.453	1.419	1.402	1.425	1.477	1.465	1.461	1.455	1.53	1.489	1.511	1.51	1.52	1.549	1.545	1.583	1.574	1.582	1.573	1.594	1.568	1.598	1.61	1.6	1.624	1.669	1.659	1.661	1.665	1.676	1.683	1.674	1.688	1.69	1.707	1.693	1.714	1.73	1.741	1.77	1.71	1.755
0	1.406	1.43	1.429	1.38	1.439	1.429	1.442	1.4	1.461	1.429	1.428	1.44	1.463	1.471	1.461	1.511	1.5	1.514	1.488	1.524	1.519	1.537	1.525	1.541	1.537	1.564	1.568	1.562	1.579	1.59	1.573	1.626	1.584	1.598	1.619	1.67	1.674	1.652	1.681	1.655	1.661	1.684	1.705	1.613	1.672	1.678	1.675	1.676	1.711
0	1.359	1.356	1.384	1.39	1.401	1.395	1.444	1.399	1.445	1.427	1.413	1.466	1.429	1.495	1.453	1.495	1.49	1.464	1.464	1.474	1.508	1.517	1.51	1.53	1.536	1.521	1.537	1.539	1.521	1.566	1.543	1.556	1.587	1.578	1.607	1.565	1.614	1.608	1.624	1.622	1.621	1.631	1.628	1.606	1.661	1.642	1.617	1.64	1.651
0	1.409	1.414	1.423	1.422	1.426	1.388	1.396	1.456	1.379	1.447	1.438	1.419	1.435	1.417	1.425	1.481	1.444	1.475	1.41	1.465	1.461	1.496	1.535	1.496	1.471	1.493	1.509	1.512	1.505	1.515	1.556	1.513	1.585	1.561	1.507	1.571	1.551	1.567	1.577	1.567	1.586	1.623	1.616	1.616	1.579	1.597	1.552	1.637	1.573
0	1.397	1.406	1.408	1.409	1.387	1.42	1.416	1.397	1.418	1.383	1.384	1.432	1.424	1.442	1.438	1.471	1.47	1.477	1.463	1.479	1.507	1.498	1.522	1.525	1.518	1.522	1.545	1.556	1.549	1.543	1.552	1.586	1.608	1.596	1.615	1.59	1.628	1.631	1.663	1.665	1.638	1.666	1.664	1.676	1.653	1.662	1.681	1.709	1.759
0	1.474	1.589	1.498	1.551	1.493	1.496	1.492	1.417	1.483	1.424	1.57	1.528	1.562	1.524	1.571	1.596	1.597	1.644	1.615	1.579	1.594	1.638	1.585	1.639	1.631	1.639	1.682	1.612	1.631	1.633	1.642	1.693	1.672	1.657	1.699	1.679	1.728	1.715	1.69	1.676	1.715	1.719	1.703	NaN	NaN	NaN	NaN	NaN	NaN
0	1.527	1.476	1.506	1.499	1.441	1.506	1.499	1.473	1.471	1.504	1.498	1.506	1.491	NaN	NaN	NaN	NaN	NaN	NaN	NaN	NaN	NaN	NaN	NaN	NaN	NaN	NaN	NaN	NaN	NaN	NaN	NaN	NaN	NaN	NaN	NaN	NaN	NaN	NaN	NaN	NaN	NaN	NaN	NaN	NaN	NaN	NaN	NaN	NaN
0	NaN	NaN	NaN	NaN	NaN	NaN	NaN	NaN	NaN	NaN	NaN	NaN	NaN	NaN	NaN	NaN	NaN	NaN	NaN	NaN	NaN	NaN	NaN	NaN	NaN	NaN	NaN	NaN	NaN	NaN	NaN	NaN	NaN	NaN	NaN	NaN	NaN	NaN	NaN	NaN	NaN	NaN	NaN	NaN	NaN	NaN	NaN	NaN	NaN
0	1.532	1.607	1.5	1.532	1.597	1.495	1.509	1.476	1.424	1.513	1.6	1.572	1.654	1.59	1.592	1.61	1.57	1.709	1.687	1.634	1.624	1.665	1.646	1.658	1.717	1.76	1.694	1.65	1.63	1.663	1.644	1.687	1.722	1.731	1.759	1.766	1.781	1.761	1.756	1.689	1.726	1.8	1.801	1.751	1.81	1.745	1.744	1.737	1.906
0	1.459	1.494	1.43	1.467	1.438	1.431	1.481	1.448	1.43	1.415	1.494	1.491	NaN	NaN	NaN	NaN	NaN	NaN	NaN	NaN	NaN	NaN	NaN	NaN	NaN	NaN	NaN	NaN	NaN	NaN	NaN	NaN	NaN	NaN	NaN	NaN	NaN	NaN	NaN	NaN	NaN	NaN	NaN	NaN	NaN	NaN	NaN	NaN	NaN
0	NaN	NaN	NaN	NaN	NaN	NaN	NaN	NaN	NaN	NaN	NaN	NaN	NaN	NaN	NaN	NaN	NaN	NaN	NaN	NaN	NaN	NaN	NaN	NaN	NaN	NaN	NaN	NaN	NaN	NaN	NaN	NaN	NaN	NaN	NaN	NaN	NaN	NaN	NaN	NaN	NaN	NaN	NaN	NaN	NaN	NaN	NaN	NaN	NaN
0	1.443	1.438	1.423	1.402	1.385	1.448	1.434	1.437	1.439	1.443	1.471	1.471	1.457	1.488	1.507	1.529	1.554	1.511	1.532	1.538	1.573	1.575	1.619	1.559	1.586	1.591	1.628	1.617	1.618	1.638	1.64	1.685	1.685	1.657	1.674	1.685	1.681	1.734	1.726	1.711	1.722	1.707	1.716	1.735	1.752	1.737	1.707	1.805	1.802
180	1.379	1.37	1.384	1.389	1.367	1.392	1.398	1.412	1.413	1.438	1.463	1.472	1.485	1.514	1.53	1.567	1.56	1.595	1.59	1.635	1.653	1.683	1.694	1.732	1.725	1.761	1.775	1.791	1.824	1.874	1.91	1.96	2.009	2.05	2.088	2.112	2.139	2.16	2.142	2.176	2.171	2.17	2.177	2.173	2.188	2.174	2.169	2.178	2.175
0	1.38	1.361	1.385	1.354	1.365	1.342	1.38	1.36	1.395	1.365	1.373	1.381	1.394	1.408	1.397	1.403	1.396	1.405	1.387	1.429	1.44	1.43	1.449	1.443	1.436	1.441	1.435	1.47	1.46	1.451	1.46	1.477	1.473	1.5	1.485	1.49	1.497	1.504	1.487	1.517	1.488	1.499	1.496	1.504	1.522	1.499	1.511	1.524	1.52
0	1.37	1.385	1.374	1.396	1.36	1.382	1.406	1.374	1.377	1.422	1.42	1.444	1.435	1.431	1.476	1.484	1.51	1.501	1.459	1.493	1.524	1.509	1.534	1.552	1.544	1.552	1.574	1.582	1.573	1.574	1.593	1.588	1.607	1.613	1.628	1.593	1.653	1.649	1.615	1.67	1.628	1.642	1.656	1.677	1.668	1.651	1.672	1.666	1.69
0	1.371	1.381	1.393	1.39	1.373	1.367	1.4	1.369	1.396	1.407	1.41	1.452	1.444	1.462	1.484	1.502	1.509	1.51	1.494	1.538	1.525	1.552	1.584	1.583	1.577	1.608	1.588	1.585	1.613	1.613	1.597	1.63	1.65	1.662	1.703	1.656	1.679	1.703	1.656	1.714	1.694	1.719	1.691	1.7	1.71	1.723	1.708	1.736	1.723
0	1.443	1.478	1.457	1.461	1.404	1.433	1.479	1.441	1.455	1.446	1.489	1.458	1.475	1.476	1.52	1.517	1.497	1.569	1.522	1.55	1.557	1.588	1.588	1.582	1.561	1.597	1.617	1.609	1.581	1.617	1.584	1.645	1.671	1.654	1.659	1.659	1.671	1.653	1.678	1.682	1.686	1.691	1.695	1.699	1.705	1.749	1.683	1.739	1.761
0	1.432	1.42	1.424	1.418	1.413	1.477	1.455	1.442	1.446	1.442	1.492	1.454	1.45	1.49	1.528	1.512	1.534	1.519	1.531	1.55	1.561	1.555	1.578	1.537	1.566	1.599	1.586	1.632	1.598	1.663	1.621	1.668	1.681	1.668	1.686	1.699	1.681	1.741	1.757	1.736	1.72	1.735	1.76	1.767	1.797	1.77	1.747	1.824	1.803
181	1.366	1.373	1.363	1.396	1.358	1.394	1.394	1.4	1.419	1.453	1.48	1.475	1.489	1.535	1.558	1.602	1.621	1.638	1.637	1.698	1.734	1.75	1.785	1.842	1.906	1.978	2.046	2.138	2.147	2.173	2.187	2.221	2.233	2.217	2.215	2.199	2.226	2.214	2.193	2.217	2.189	2.177	2.181	2.179	2.191	2.189	2.178	2.193	2.184
0	1.357	1.359	1.365	1.371	1.351	1.351	1.38	1.354	1.388	1.386	1.399	1.396	1.379	1.412	1.419	1.42	1.43	1.442	1.421	1.449	1.45	1.437	1.471	1.475	1.468	1.463	1.48	1.518	1.495	1.501	1.499	1.512	1.529	1.538	1.538	1.53	1.551	1.549	1.555	1.562	1.578	1.555	1.561	1.544	1.586	1.569	1.575	1.588	1.589
0	1.364	1.37	1.372	1.399	1.359	1.379	1.391	1.388	1.415	1.427	1.426	1.458	1.443	1.487	1.494	1.53	1.534	1.539	1.54	1.569	1.605	1.588	1.611	1.629	1.638	1.642	1.67	1.671	1.674	1.679	1.691	1.715	1.72	1.726	1.75	1.738	1.775	1.774	1.76	1.786	1.78	1.795	1.799	1.813	1.823	1.825	1.843	1.831	1.867
0	1.416	1.459	1.437	1.442	1.43	1.457	1.442	1.43	1.434	1.451	1.474	1.449	1.475	1.469	1.498	1.511	1.523	1.512	1.507	1.539	1.544	1.556	1.578	1.507	1.524	1.562	1.555	1.584	1.524	1.549	1.561	1.611	1.614	1.614	1.646	1.621	1.625	1.616	1.637	1.639	1.631	1.618	1.676	1.695	1.678	1.732	1.652	1.654	1.69
182	1.369	1.379	1.36	1.365	1.358	1.346	1.364	1.359	1.371	1.377	1.372	1.379	1.379	1.394	1.421	1.405	1.402	1.43	1.38	1.417	1.414	1.401	1.438	1.439	1.413	1.431	1.435	1.451	1.445	1.449	1.458	1.455	1.468	1.482	1.465	1.46	1.487	1.485	1.456	1.48	1.487	1.497	1.501	1.484	1.503	1.499	1.483	1.52	1.511
183	1.384	1.378	1.39	1.407	1.375	1.404	1.392	1.43	1.443	1.459	1.469	1.502	1.486	1.529	1.554	1.581	1.575	1.586	1.593	1.624	1.668	1.655	1.711	1.712	1.723	1.736	1.768	1.773	1.764	1.771	1.791	1.838	1.827	1.819	1.872	1.86	1.928	1.931	1.933	1.974	1.983	2.001	2.013	2.006	2.064	2.062	2.056	2.074	2.102
0	1.368	1.385	1.363	1.375	1.36	1.346	1.38	1.384	1.389	1.383	1.395	1.407	1.397	1.431	1.439	1.434	1.452	1.442	1.435	1.481	1.467	1.486	1.501	1.496	1.499	1.495	1.492	1.541	1.505	1.51	1.525	1.522	1.533	1.556	1.542	1.54	1.56	1.534	1.536	1.555	1.571	1.584	1.549	1.553	1.585	1.582	1.566	1.613	1.578
184	1.366	1.369	1.384	1.385	1.367	1.38	1.385	1.383	1.387	1.389	1.379	1.399	1.389	1.394	1.43	1.483	1.463	1.477	1.485	1.478	1.509	1.534	1.547	1.534	1.504	1.539	1.588	1.542	1.545	1.572	1.605	1.612	1.591	1.628	1.65	1.64	1.645	1.616	1.63	1.677	1.649	1.667	1.693	1.671	1.665	1.729	1.708	1.701	1.731
185	1.376	1.373	1.372	1.384	1.363	1.37	1.365	1.362	1.389	1.386	1.406	1.413	1.416	1.428	1.418	1.467	1.468	1.483	1.459	1.526	1.52	1.534	1.535	1.527	1.549	1.539	1.577	1.57	1.54	1.579	1.605	1.605	1.618	1.634	1.66	1.668	1.684	1.629	1.673	1.715	1.69	1.663	1.713	1.716	1.702	1.799	1.725	1.764	1.765
0	1.415	1.408	1.429	1.417	1.414	1.412	1.438	1.417	1.454	1.471	1.48	1.463	1.488	1.488	1.499	1.56	1.54	1.564	1.533	1.587	1.579	1.614	1.657	1.577	1.599	1.613	1.627	1.649	1.614	1.64	1.671	1.708	1.654	1.705	1.753	1.749	1.729	1.667	1.708	1.742	1.711	1.71	1.73	1.732	1.709	1.817	1.739	1.761	1.759
186	1.373	1.355	1.391	1.389	1.36	1.378	1.367	1.367	1.394	1.405	1.402	1.418	1.4	1.421	1.414	1.452	1.44	1.457	1.439	1.49	1.505	1.498	1.523	1.485	1.489	1.512	1.518	1.518	1.522	1.508	1.528	1.559	1.539	1.56	1.57	1.577	1.583	1.594	1.578	1.578	1.568	1.575	1.61	1.605	1.592	1.657	1.603	1.612	1.636
0	1.393	1.392	1.39	1.395	1.39	1.409	1.404	1.4	1.413	1.413	1.443	1.43	1.44	1.469	1.478	1.491	1.504	1.505	1.498	1.553	1.563	1.569	1.592	1.569	1.565	1.603	1.617	1.637	1.614	1.621	1.647	1.677	1.685	1.691	1.701	1.707	1.7	1.7	1.718	1.72	1.72	1.727	1.733	1.743	1.754	1.809	1.726	1.773	1.759
0	1.434	1.395	1.44	1.433	1.403	1.416	1.435	1.411	1.465	1.465	1.437	1.485	1.495	1.487	1.489	1.51	1.534	1.542	1.529	1.614	1.588	1.624	1.62	1.581	1.574	1.611	1.622	1.625	1.635	1.63	1.622	1.668	1.662	1.664	1.725	1.717	1.719	1.637	1.664	1.723	1.706	1.698	1.705	1.733	1.714	1.83	1.741	1.753	1.765
0	1.421	1.411	1.409	1.399	1.423	1.42	1.437	1.403	1.45	1.427	1.456	NaN	NaN	NaN	NaN	NaN	NaN	NaN	NaN	NaN	NaN	NaN	NaN	NaN	NaN	NaN	NaN	NaN	NaN	NaN	NaN	NaN	NaN	NaN	NaN	NaN	NaN	NaN	NaN	NaN	NaN	NaN	NaN	NaN	NaN	NaN	NaN	NaN	NaN
187	1.401	1.373	1.376	1.395	1.381	1.397	1.398	1.403	1.402	1.434	1.448	1.452	1.45	1.496	1.526	1.53	1.557	1.524	1.549	1.581	1.607	1.573	1.603	1.607	1.613	1.64	1.645	1.666	1.676	1.647	1.691	1.699	1.696	1.688	1.692	1.709	1.722	1.734	1.719	1.732	1.706	1.742	1.727	1.735	1.717	1.757	1.719	1.751	1.722
0	1.366	NaN	NaN	NaN	NaN	NaN	NaN	NaN	NaN	NaN	NaN	NaN	NaN	NaN	NaN	NaN	NaN	NaN	NaN	NaN	NaN	NaN	NaN	NaN	NaN	NaN	NaN	NaN	NaN	NaN	NaN	NaN	NaN	NaN	NaN	NaN	NaN	NaN	NaN	NaN	NaN	NaN	NaN	NaN	NaN	NaN	NaN	NaN	NaN
188	1.388	1.388	1.396	1.391	1.395	1.397	1.405	1.398	1.419	1.431	1.442	1.428	1.451	1.472	1.481	1.505	1.538	1.509	1.507	1.541	1.578	1.569	1.582	1.578	1.589	1.6	1.638	1.663	1.638	1.663	1.676	1.713	1.713	1.714	1.746	1.741	1.737	1.769	1.793	1.77	1.782	1.807	1.81	1.812	1.823	1.833	1.803	1.872	1.83
0	1.364	1.347	1.382	1.512	1.411	1.39	1.465	1.399	1.379	1.515	1.367	1.511	1.443	1.549	1.492	1.528	1.426	1.433	1.529	1.547	1.519	1.585	1.45	1.485	1.514	1.527	1.467	1.463	1.534	1.602	1.531	1.715	1.657	1.632	1.474	1.578	1.61	1.604	1.6	1.695	1.741	1.656	1.618	1.577	1.559	1.633	1.619	1.679	1.579
0	1.374	1.381	1.372	1.372	1.355	1.385	1.383	1.376	1.398	1.39	1.405	1.383	1.381	1.412	1.412	1.436	1.437	1.439	1.412	1.457	1.456	1.457	1.47	1.464	1.449	1.474	1.475	1.487	1.492	1.493	1.497	1.512	1.491	1.527	1.524	1.522	1.553	1.53	1.535	1.571	1.544	1.547	1.541	1.536	1.576	1.606	1.552	1.588	1.573
0	1.414	1.396	1.435	1.434	1.428	1.399	1.407	1.417	1.444	1.44	1.438	1.461	1.442	1.467	1.455	1.465	1.5	1.488	1.489	1.527	1.506	1.544	1.56	1.543	1.541	1.56	1.563	1.573	1.571	1.581	1.594	1.603	1.63	1.608	1.616	1.624	1.639	1.657	1.659	1.641	1.692	1.656	1.656	1.668	1.673	1.667	1.681	1.712	1.708
189	1.388	1.382	1.387	1.395	1.372	1.378	1.386	1.379	1.394	1.41	1.399	1.409	1.409	1.428	1.428	1.473	1.472	1.481	1.478	1.524	1.531	1.551	1.539	1.528	1.515	1.518	1.576	1.596	1.563	1.58	1.582	1.606	1.59	1.638	1.635	1.608	1.631	1.616	1.629	1.641	1.64	1.622	1.66	1.659	1.665	1.715	1.673	1.701	1.703
190	1.387	1.397	1.406	1.408	1.375	1.376	1.392	1.39	1.402	1.437	1.435	1.444	1.451	1.512	1.485	1.521	1.537	1.525	1.541	1.561	1.607	1.588	1.589	1.611	1.621	1.637	1.629	1.682	1.664	1.641	1.695	1.688	1.694	1.691	1.698	1.713	1.712	1.727	1.75	1.752	1.717	1.766	1.734	1.732	1.76	1.796	1.739	1.772	1.758
191	1.424	1.383	1.406	1.398	1.396	1.422	1.403	1.394	1.446	1.426	1.429	1.453	1.439	1.487	1.451	1.471	1.497	1.487	1.492	1.521	1.536	1.551	1.522	1.523	1.535	1.542	1.573	1.555	1.561	1.585	1.57	1.603	1.596	1.624	1.646	1.639	1.633	1.596	1.622	1.645	1.634	1.64	1.658	1.638	1.63	1.694	1.652	1.654	1.671
0	1.38	1.38	1.381	1.37	1.376	1.377	1.365	1.361	1.391	1.377	1.372	1.4	1.414	1.394	1.403	1.446	1.421	1.432	1.407	1.458	1.464	1.454	1.483	1.456	1.471	1.469	1.488	1.503	1.474	1.502	1.5	1.518	1.532	1.52	1.541	1.531	1.536	1.546	1.529	1.547	1.549	1.547	1.567	1.555	1.573	1.585	1.574	1.591	1.597
192	1.432	1.438	1.429	1.431	1.396	1.419	1.419	1.407	1.427	1.437	1.444	1.454	1.45	1.47	1.463	1.497	1.474	1.522	1.473	1.519	1.515	1.533	1.535	1.545	1.533	1.557	1.557	1.566	1.602	1.577	1.595	1.615	1.641	1.654	1.629	1.63	1.661	1.692	1.641	1.692	1.712	1.692	1.69	1.686	1.713	1.723	1.705	1.742	1.727
0	1.368	1.373	1.394	1.425	1.387	1.403	1.397	1.384	1.373	1.43	1.418	1.392	1.425	1.466	1.464	1.481	1.47	1.479	1.453	1.492	1.522	1.535	1.529	1.528	1.532	1.573	1.557	1.555	1.596	1.609	1.64	1.643	1.642	1.646	1.656	1.633	1.658	1.705	1.659	1.693	1.699	1.692	1.711	1.695	1.726	1.717	1.711	1.735	1.728
0	1.369	1.36	1.357	1.398	1.366	1.386	1.387	1.376	1.4	1.406	1.418	1.432	1.435	1.463	1.454	1.471	1.495	1.478	1.477	1.505	1.544	1.53	1.508	1.528	1.529	1.543	1.567	1.558	1.56	1.577	1.595	1.6	1.616	1.632	1.624	1.625	1.645	1.651	1.66	1.658	1.656	1.661	1.671	1.682	1.668	1.722	1.677	1.694	1.699
0	NaN	NaN	NaN	NaN	NaN	NaN	NaN	NaN	NaN	NaN	NaN	NaN	NaN	NaN	NaN	NaN	NaN	NaN	NaN	NaN	NaN	NaN	NaN	NaN	NaN	NaN	NaN	NaN	NaN	NaN	NaN	NaN	NaN	NaN	NaN	NaN	NaN	NaN	NaN	NaN	NaN	NaN	NaN	NaN	NaN	NaN	NaN	NaN	NaN
193	1.432	1.394	1.402	1.415	1.412	1.425	1.428	1.435	1.464	1.503	1.488	1.527	1.514	1.576	1.611	1.619	1.633	1.677	1.646	1.751	1.801	1.764	1.812	1.846	1.881	1.908	1.933	1.964	2.042	2.042	2.082	2.086	2.124	2.141	2.189	2.147	2.238	2.265	2.192	2.246	2.238	2.239	2.267	2.27	2.304	2.275	2.286	2.262	2.295
0	1.368	1.381	1.364	1.393	1.374	1.366	1.366	1.382	1.404	1.418	1.426	1.43	1.445	1.475	1.48	1.463	1.517	1.477	1.464	1.497	1.551	1.528	1.518	1.538	1.537	1.539	1.562	1.581	1.585	1.572	1.603	1.592	1.608	1.621	1.641	1.639	1.636	1.66	1.668	1.687	1.627	1.699	1.665	1.641	1.676	1.697	1.688	1.705	1.697
194	1.402	1.387	1.421	1.404	1.436	1.348	1.403	1.396	1.429	1.441	1.47	1.414	1.513	1.46	1.544	1.549	1.541	1.58	1.53	1.6	1.603	1.638	1.641	1.614	1.637	1.678	1.709	1.694	1.755	1.742	1.751	1.797	1.884	1.9	1.893	1.92	1.967	2.016	2.034	2.071	2.083	2.141	2.186	2.182	2.255	2.23	2.288	2.285	2.305
0	1.416	1.393	1.433	1.467	1.439	1.463	1.404	1.444	1.439	1.435	1.476	1.476	1.465	1.501	1.478	1.507	1.51	1.538	1.527	1.549	1.564	1.519	1.572	1.57	1.57	1.605	1.595	1.601	1.587	1.581	1.631	1.631	1.614	1.648	1.649	1.657	1.651	1.681	1.639	1.678	1.685	1.646	1.688	1.671	1.697	1.7	1.694	1.693	1.709
0	1.378	1.356	1.37	1.37	1.373	1.374	1.378	1.388	1.408	1.413	1.408	1.422	1.422	1.434	1.449	1.476	1.472	1.483	1.463	1.506	1.52	1.526	1.492	1.523	1.504	1.516	1.564	1.545	1.556	1.56	1.571	1.599	1.59	1.636	1.599	1.613	1.61	1.62	1.62	1.636	1.635	1.642	1.645	1.643	1.662	1.673	1.632	1.675	1.683
0	1.372	1.394	1.408	1.391	1.374	1.378	1.359	1.39	1.379	1.457	1.397	1.411	1.405	1.414	1.447	1.491	1.482	1.505	1.464	1.5	1.54	1.507	1.519	1.554	1.536	1.528	1.554	1.575	1.589	1.563	1.586	1.588	1.588	1.604	1.626	1.594	1.626	1.63	1.602	1.632	1.618	1.611	1.626	1.655	1.655	1.656	1.641	1.661	1.669
0	1.366	NaN	NaN	NaN	NaN	NaN	NaN	NaN	NaN	NaN	NaN	NaN	NaN	NaN	NaN	NaN	NaN	NaN	NaN	NaN	NaN	NaN	NaN	NaN	NaN	NaN	NaN	NaN	NaN	NaN	NaN	NaN	NaN	NaN	NaN	NaN	NaN	NaN	NaN	NaN	NaN	NaN	NaN	NaN	NaN	NaN	NaN	NaN	NaN
0	1.435	1.388	1.425	1.429	1.414	1.458	1.405	1.434	1.445	1.431	1.455	1.464	1.467	1.463	1.453	1.505	1.474	1.483	1.506	1.515	1.522	1.527	1.537	1.537	1.564	1.572	1.569	1.573	1.578	1.557	1.609	1.629	1.609	1.617	1.604	1.627	1.637	1.661	1.635	1.653	1.68	1.662	1.68	1.664	1.685	1.673	1.692	1.681	1.705
0	1.354	1.373	1.37	1.374	1.353	1.359	1.356	1.363	1.391	1.401	1.385	1.407	1.4	1.421	1.436	1.419	1.458	1.439	1.43	1.452	1.47	1.473	1.452	1.483	1.494	1.481	1.505	1.499	1.518	1.498	1.526	1.546	1.533	1.566	1.538	1.546	1.556	1.569	1.573	1.597	1.566	1.58	1.582	1.574	1.603	1.609	1.602	1.604	1.624
0	1.374	1.388	1.424	1.384	1.401	1.388	1.383	1.393	1.383	1.43	1.38	1.412	1.401	1.403	1.432	1.468	1.44	1.477	1.431	1.469	1.492	1.491	1.501	1.513	1.519	1.502	1.535	1.532	1.556	1.519	1.553	1.57	1.546	1.557	1.589	1.582	1.587	1.604	1.567	1.606	1.579	1.591	1.6	1.614	1.628	1.633	1.615	1.624	1.616
0	NaN	NaN	NaN	NaN	NaN	NaN	NaN	NaN	NaN	NaN	NaN	NaN	NaN	NaN	NaN	NaN	NaN	NaN	NaN	NaN	NaN	NaN	NaN	NaN	NaN	NaN	NaN	NaN	NaN	NaN	NaN	NaN	NaN	NaN	NaN	NaN	NaN	NaN	NaN	NaN	NaN	NaN	NaN	NaN	NaN	NaN	NaN	NaN	NaN
0	1.432	1.398	1.429	1.442	1.421	1.477	1.418	1.462	1.436	1.43	1.484	1.479	1.475	1.513	1.509	1.56	1.537	1.553	1.565	1.559	1.601	1.587	1.65	1.642	1.642	1.697	1.668	1.674	1.712	1.686	1.744	1.762	1.776	1.757	1.779	1.79	1.801	1.825	1.802	1.83	1.866	1.865	1.873	1.876	1.914	1.919	1.927	1.959	1.963
0	1.411	1.4	1.419	1.42	1.413	1.429	1.408	1.411	1.431	1.423	1.439	1.439	1.467	1.477	1.444	1.487	1.488	1.492	1.499	1.504	1.512	1.516	1.525	1.52	1.544	1.571	1.552	1.559	1.555	1.534	1.587	1.578	1.596	1.607	1.583	1.6	1.615	1.602	1.602	1.613	1.626	1.609	1.619	1.618	1.635	1.634	1.635	1.668	1.641
195	1.353	1.354	1.384	1.396	1.369	1.377	1.347	1.378	1.36	1.36	1.393	1.377	1.367	1.389	1.389	1.401	1.373	1.392	1.397	1.397	1.428	1.421	1.42	1.415	1.415	1.436	1.435	1.43	1.437	1.41	1.446	1.455	1.464	1.457	1.443	1.449	1.465	1.463	1.451	1.473	1.482	1.46	1.475	1.454	1.484	1.457	1.474	1.482	1.479
0	NaN	NaN	NaN	NaN	NaN	NaN	NaN	NaN	NaN	NaN	NaN	NaN	NaN	NaN	NaN	NaN	NaN	NaN	NaN	NaN	NaN	NaN	NaN	NaN	NaN	NaN	NaN	NaN	NaN	NaN	NaN	NaN	NaN	NaN	NaN	NaN	NaN	NaN	NaN	NaN	NaN	NaN	NaN	NaN	NaN	NaN	NaN	NaN	NaN
0	1.421	1.401	1.399	1.387	1.422	1.401	1.39	1.401	1.406	1.418	1.416	1.43	1.418	1.427	1.417	1.437	1.469	1.463	1.454	1.453	1.497	1.476	1.494	1.478	1.478	1.531	1.523	1.523	1.503	1.51	1.536	1.546	1.535	1.562	1.569	1.54	1.547	1.542	1.545	1.579	1.594	1.561	1.571	1.558	1.574	1.584	1.567	1.591	1.592
0	1.369	1.363	1.385	1.388	1.36	1.378	1.36	1.368	1.373	1.374	1.39	1.393	1.373	1.407	1.413	1.434	1.419	1.409	1.424	1.445	1.466	1.45	1.449	1.462	1.466	1.475	1.479	1.49	1.498	1.478	1.511	1.514	1.539	1.539	1.527	1.54	1.556	1.556	1.537	1.568	1.596	1.58	1.571	1.557	1.599	1.589	1.608	NaN	NaN
0	1.484	1.297	1.513	1.398	1.223	1.327	1.391	NaN	NaN	NaN	NaN	NaN	NaN	NaN	NaN	NaN	NaN	NaN	NaN	NaN	NaN	NaN	NaN	NaN	NaN	NaN	NaN	NaN	NaN	NaN	NaN	NaN	NaN	NaN	NaN	NaN	NaN	NaN	NaN	NaN	NaN	NaN	NaN	NaN	NaN	NaN	NaN	NaN	NaN
196	1.355	1.35	1.366	1.375	1.353	1.372	1.347	1.363	1.372	1.37	1.39	1.383	1.383	1.414	1.407	1.441	1.409	1.414	1.409	1.436	1.46	1.445	1.478	1.463	1.477	1.494	1.5	1.494	1.499	1.485	1.523	1.521	1.55	1.555	1.539	1.556	1.572	1.574	1.561	1.592	1.593	1.588	1.595	1.594	1.624	1.618	1.614	1.634	1.631
197	1.391	1.38	1.386	1.41	1.398	1.391	1.375	1.394	1.4	1.394	1.405	1.425	1.412	1.443	1.43	1.46	1.461	1.461	1.452	1.456	1.494	1.479	1.514	1.506	1.507	1.547	1.542	1.512	1.529	1.535	1.563	1.56	1.554	1.573	1.579	1.588	1.587	1.59	1.596	1.621	1.6	1.594	1.617	1.605	1.618	1.638	1.627	1.637	1.67
198	1.421	1.403	1.429	1.405	1.409	1.41	1.413	1.41	1.427	1.445	1.409	1.459	1.461	1.471	1.466	1.509	1.503	1.511	1.496	1.512	1.535	1.542	1.563	1.544	1.544	1.584	1.562	1.596	1.568	1.605	1.612	1.589	1.616	1.617	1.614	1.601	1.622	1.617	1.622	1.653	1.66	1.643	1.647	1.64	1.677	1.661	1.653	1.688	1.684
199	1.363	1.373	1.359	1.393	1.366	1.386	1.362	1.385	1.392	1.399	1.404	1.412	1.402	1.435	1.457	1.494	1.462	1.464	1.48	1.488	1.532	1.526	1.54	1.531	1.556	1.575	1.568	1.563	1.585	1.587	1.595	1.621	1.653	1.657	1.638	1.64	1.665	1.684	1.676	1.69	1.72	1.713	1.7	1.698	1.706	1.724	1.711	1.743	1.727
0	1.384	1.353	1.384	1.367	1.366	1.372	1.36	1.357	1.364	1.377	1.37	1.386	1.372	1.392	1.395	1.409	1.404	1.407	1.39	1.399	1.436	1.423	1.428	1.423	1.423	1.447	1.439	1.427	1.426	1.431	1.458	1.432	1.437	1.46	1.446	1.453	1.469	1.45	1.449	1.477	1.487	1.46	1.47	1.453	1.474	1.479	1.459	1.469	1.478
0	1.375	1.364	1.379	1.381	1.361	1.378	1.355	1.358	1.379	1.373	1.375	1.399	1.376	1.409	1.402	1.426	1.399	1.418	1.407	1.42	1.449	1.44	1.448	1.432	1.446	1.461	1.459	1.458	1.447	1.463	1.466	1.475	1.492	1.493	1.469	1.467	1.5	1.483	1.477	1.504	1.517	1.479	1.49	1.473	1.513	1.493	1.493	1.513	1.502
200	1.433	1.404	1.43	1.402	1.398	1.421	1.408	1.423	1.429	1.454	1.43	1.447	1.453	1.47	1.481	1.476	1.492	1.515	1.499	1.523	1.555	1.529	1.56	1.539	1.548	1.571	1.579	1.601	1.565	1.612	1.61	1.598	1.615	1.624	1.626	1.633	1.657	1.63	1.638	1.677	1.697	1.666	1.66	1.65	1.706	1.698	1.653	1.736	1.71
0	1.376	1.405	1.376	1.403	1.402	1.381	1.384	1.398	1.405	1.414	1.411	1.414	1.416	1.438	1.44	1.487	1.455	1.476	1.463	1.496	1.49	1.516	1.51	1.526	1.548	1.51	1.563	1.569	1.574	1.563	1.557	1.589	1.619	1.646	1.606	1.634	1.637	1.648	1.644	1.676	1.671	1.657	1.622	1.616	1.669	1.685	1.675	1.673	1.64
0	1.384	1.377	1.366	1.383	1.362	1.37	1.352	1.361	1.378	1.368	1.365	1.383	1.38	1.408	1.4	1.432	1.399	1.419	1.396	1.431	1.454	1.435	1.444	1.432	1.47	1.46	1.462	1.463	1.466	1.453	1.481	1.483	1.496	1.505	1.483	1.49	1.505	1.497	1.477	1.522	1.515	1.505	1.502	1.501	1.525	1.505	1.512	1.527	1.52
0	1.38	1.401	1.359	1.367	1.365	1.406	1.378	1.379	1.383	1.411	1.427	1.419	1.4	1.455	1.435	1.524	1.446	1.494	1.525	1.518	1.536	1.549	1.565	1.552	1.583	1.58	1.621	1.626	1.674	1.611	1.642	1.632	NaN	NaN	NaN	NaN	NaN	NaN	NaN	NaN	NaN	NaN	NaN	NaN	NaN	NaN	NaN	NaN	NaN
0	1.392	1.415	1.346	1.389	1.369	1.407	1.357	1.375	1.383	1.371	1.381	1.418	1.397	1.449	1.435	1.465	1.408	1.435	1.441	1.437	1.496	1.468	1.498	1.479	1.496	1.511	1.524	1.485	1.495	1.502	1.508	1.53	1.549	1.558	1.516	1.514	1.553	1.553	1.53	1.587	1.589	1.601	1.553	1.551	1.607	1.586	1.585	1.59	1.586
0	1.375	1.368	1.356	1.364	1.349	1.356	1.354	1.375	1.365	1.385	1.348	1.385	1.354	1.38	1.384	1.404	1.385	1.399	1.385	1.395	1.421	1.415	1.426	1.407	1.412	1.425	1.431	1.432	1.423	1.425	1.425	1.439	1.442	1.453	1.443	1.438	1.462	1.44	1.446	1.478	1.479	1.46	1.459	1.461	1.478	1.466	1.457	1.489	1.475
201	1.392	1.43	1.412	1.379	1.435	1.418	1.411	1.426	1.406	1.423	1.418	1.429	1.436	1.418	1.463	1.455	1.456	1.449	1.427	1.451	1.427	1.486	1.479	1.465	1.459	1.549	1.575	1.479	1.504	1.527	1.515	1.511	1.491	1.548	1.48	1.508	1.531	1.557	1.543	1.547	1.573	1.549	1.579	1.555	1.576	1.56	1.579	1.545	1.562
0	NaN	NaN	NaN	NaN	NaN	NaN	NaN	NaN	NaN	NaN	NaN	NaN	NaN	NaN	NaN	NaN	NaN	NaN	NaN	NaN	NaN	NaN	NaN	NaN	NaN	NaN	NaN	NaN	NaN	NaN	NaN	NaN	NaN	NaN	NaN	NaN	NaN	NaN	NaN	NaN	NaN	NaN	NaN	NaN	NaN	NaN	NaN	NaN	NaN
0	1.374	1.348	1.378	1.378	1.36	1.381	1.36	1.383	1.384	1.374	1.399	1.387	1.393	1.417	1.397	1.414	1.422	1.411	1.429	1.422	1.463	1.448	1.448	1.474	1.471	1.467	1.464	1.478	1.477	1.478	1.498	1.501	1.497	1.493	1.494	1.498	1.529	1.519	1.521	1.527	1.538	1.525	1.52	1.521	1.539	1.548	1.542	1.546	1.544
0	1.4	1.405	1.38	1.367	1.425	1.43	1.413	1.416	NaN	NaN	NaN	NaN	NaN	NaN	NaN	NaN	NaN	NaN	NaN	NaN	NaN	NaN	NaN	NaN	NaN	NaN	NaN	NaN	NaN	NaN	NaN	NaN	NaN	NaN	NaN	NaN	NaN	NaN	NaN	NaN	NaN	NaN	NaN	NaN	NaN	NaN	NaN	NaN	NaN
0	1.403	1.43	1.369	1.392	1.394	1.403	1.385	1.388	1.414	1.398	1.397	1.379	1.397	1.402	1.42	1.475	1.431	1.405	1.439	1.446	1.483	1.467	1.451	1.469	1.507	1.458	1.52	1.517	1.507	1.52	1.528	1.555	1.574	1.578	1.551	1.551	1.557	1.583	1.559	1.606	1.623	1.601	1.581	1.574	1.613	1.623	1.624	1.636	1.577
0	1.426	1.414	1.421	1.413	1.421	1.427	1.406	1.397	1.434	1.434	1.404	1.447	1.442	1.456	1.461	1.474	1.472	1.487	1.469	1.478	1.52	1.496	1.546	1.528	1.522	1.559	1.527	1.551	1.518	1.547	1.554	1.558	1.563	1.588	1.573	1.566	1.593	1.572	1.587	1.623	1.645	1.595	1.62	1.607	1.627	1.619	1.604	1.66	1.619
0	1.387	1.418	1.382	1.384	1.376	1.388	1.387	1.401	1.419	1.424	1.41	1.428	1.399	1.433	1.426	1.483	1.47	1.49	1.501	1.511	1.515	1.524	1.507	1.55	1.534	1.513	1.541	1.555	1.591	1.566	1.586	1.597	1.599	1.605	1.602	1.595	1.61	1.585	1.632	1.652	1.636	1.631	1.592	1.587	1.635	1.662	1.628	1.64	1.589
0	1.439	1.402	1.424	1.41	1.407	1.42	1.424	1.421	1.433	1.435	1.41	1.448	1.429	1.453	1.469	1.46	1.499	1.496	1.451	1.497	1.518	1.466	1.522	1.513	1.505	1.565	1.541	1.583	1.514	1.545	1.577	1.553	1.554	1.577	1.585	1.569	1.632	1.583	1.598	1.628	1.629	1.615	1.617	1.589	1.63	1.62	1.614	1.66	1.642
0	1.37	1.352	1.394	1.374	1.356	1.366	1.36	1.36	1.377	1.384	1.396	1.389	1.394	1.423	1.404	1.416	1.434	1.409	1.402	1.432	1.458	1.433	1.445	1.467	1.445	1.44	1.44	1.478	1.45	1.465	1.474	1.466	1.484	1.495	1.477	1.463	1.504	1.495	1.506	1.514	1.508	1.508	1.498	1.503	1.503	1.515	1.497	1.509	1.519
0	1.408	1.379	1.353	1.374	1.42	1.389	1.392	1.427	1.42	1.42	1.392	1.412	1.433	1.462	1.407	1.436	1.44	1.464	1.443	1.467	1.47	1.5	1.491	1.492	1.49	1.535	1.55	1.505	1.539	1.532	1.543	1.572	1.508	1.558	1.545	1.526	1.567	1.573	1.562	1.569	1.586	1.591	1.586	1.586	1.593	1.598	1.584	1.595	1.602
0	1.41	1.39	1.382	1.377	1.394	1.434	1.402	1.424	1.434	1.434	1.414	1.459	1.441	1.441	1.471	1.464	1.51	1.455	1.479	1.516	1.493	1.542	1.528	1.522	1.502	1.569	1.614	1.563	1.547	1.573	1.595	1.576	1.574	1.608	1.558	1.588	1.572	1.609	1.598	1.657	1.619	1.617	1.656	1.643	1.667	1.657	1.661	1.646	1.62
202	1.432	1.409	1.419	1.421	1.412	1.432	1.429	1.431	1.431	1.432	1.451	1.433	1.47	1.465	1.492	1.493	1.503	1.492	1.478	1.521	1.54	1.528	1.577	1.537	1.538	1.59	1.588	1.586	1.569	1.583	1.604	1.625	1.589	1.631	1.633	1.6	1.668	1.641	1.641	1.655	1.672	1.651	1.658	1.639	1.686	1.661	1.65	1.699	1.679
0	1.437	1.419	1.416	1.426	NaN	NaN	NaN	NaN	NaN	NaN	NaN	NaN	NaN	NaN	NaN	NaN	NaN	NaN	NaN	NaN	NaN	NaN	NaN	NaN	NaN	NaN	NaN	NaN	NaN	NaN	NaN	NaN	NaN	NaN	NaN	NaN	NaN	NaN	NaN	NaN	NaN	NaN	NaN	NaN	NaN	NaN	NaN	NaN	NaN
0	1.403	1.375	NaN	NaN	NaN	NaN	NaN	NaN	NaN	NaN	NaN	NaN	NaN	NaN	NaN	NaN	NaN	NaN	NaN	NaN	NaN	NaN	NaN	NaN	NaN	NaN	NaN	NaN	NaN	NaN	NaN	NaN	NaN	NaN	NaN	NaN	NaN	NaN	NaN	NaN	NaN	NaN	NaN	NaN	NaN	NaN	NaN	NaN	NaN
0	1.397	1.356	1.381	1.402	1.399	1.41	1.396	1.397	1.409	1.379	1.445	1.448	1.429	1.438	1.462	1.447	1.451	1.469	1.486	1.466	1.507	1.487	1.507	1.538	1.514	1.526	1.548	1.558	1.526	1.548	1.548	1.544	1.587	1.559	1.593	1.597	1.598	1.572	1.606	1.634	1.599	1.592	1.603	1.608	1.627	1.648	1.615	1.647	1.658
0	1.39	1.409	1.388	1.394	1.386	1.399	1.389	1.381	1.409	1.419	1.397	1.446	1.437	1.44	1.446	1.459	1.449	1.48	1.474	1.502	1.495	1.505	1.508	1.519	1.519	1.532	1.554	1.561	1.56	1.586	1.576	1.598	1.583	1.601	1.595	1.593	1.617	1.623	1.623	1.636	1.626	1.637	1.639	1.634	1.674	1.642	1.664	1.673	1.674
203	1.409	1.379	1.378	1.393	1.392	1.393	1.369	1.4	1.391	1.403	1.424	1.42	1.397	1.45	1.45	1.444	1.449	1.484	1.467	1.466	1.502	1.482	1.514	1.52	1.552	1.518	1.53	1.523	1.523	1.542	1.587	1.57	1.549	1.59	1.603	1.577	1.592	1.608	1.622	1.635	1.642	1.61	1.631	1.63	1.644	1.635	1.629	1.645	1.668
0	1.375	1.361	1.36	1.376	1.368	1.399	1.383	1.398	1.38	1.387	1.434	1.433	1.433	1.44	1.456	1.446	1.467	1.463	1.465	1.495	1.502	1.512	1.504	1.54	1.519	1.558	1.527	1.572	1.552	1.562	1.561	1.566	1.594	1.586	1.586	1.603	1.59	1.609	1.63	1.645	1.624	1.645	1.636	1.627	1.635	1.658	1.64	1.653	1.659
0	1.389	1.406	1.396	1.41	1.381	1.404	1.42	1.388	1.412	1.411	1.429	1.447	1.446	1.424	1.423	1.464	1.459	1.463	1.46	1.478	1.491	1.483	1.489	1.491	1.505	1.5	1.521	1.554	1.565	1.544	1.564	1.587	1.577	1.563	1.588	1.608	1.61	1.608	1.627	1.646	1.612	1.643	1.622	1.612	1.661	1.645	1.666	1.679	1.664
0	1.594	1.5	1.551	1.552	NaN	NaN	NaN	NaN	NaN	NaN	NaN	NaN	NaN	NaN	NaN	NaN	NaN	NaN	NaN	NaN	NaN	NaN	NaN	NaN	NaN	NaN	NaN	NaN	NaN	NaN	NaN	NaN	NaN	NaN	NaN	NaN	NaN	NaN	NaN	NaN	NaN	NaN	NaN	NaN	NaN	NaN	NaN	NaN	NaN
0	1.357	1.372	1.372	1.397	1.442	1.397	1.415	1.434	1.423	1.434	1.375	1.382	1.433	1.463	1.477	1.458	1.466	1.447	1.473	1.533	1.477	1.479	1.531	1.591	1.523	1.517	1.519	1.579	1.557	1.546	1.541	1.576	1.585	1.619	1.603	1.531	1.589	1.622	1.647	1.672	1.635	1.728	1.646	1.644	1.644	1.678	1.654	1.655	1.664
0	NaN	NaN	NaN	NaN	NaN	NaN	NaN	NaN	NaN	NaN	NaN	NaN	NaN	NaN	NaN	NaN	NaN	NaN	NaN	NaN	NaN	NaN	NaN	NaN	NaN	NaN	NaN	NaN	NaN	NaN	NaN	NaN	NaN	NaN	NaN	NaN	NaN	NaN	NaN	NaN	NaN	NaN	NaN	NaN	NaN	NaN	NaN	NaN	NaN
0	1.399	1.431	1.418	1.412	1.401	1.368	1.407	1.419	1.402	1.439	1.473	1.442	1.489	1.484	1.505	1.494	1.514	1.526	1.5	1.512	1.536	1.552	1.55	1.596	1.598	1.574	1.584	1.633	1.599	1.548	1.607	1.649	1.647	1.673	1.698	1.623	1.607	1.642	1.669	1.665	1.682	1.66	1.682	1.692	1.696	1.746	1.691	1.74	1.764
0	NaN	NaN	NaN	NaN	NaN	NaN	NaN	NaN	NaN	NaN	NaN	NaN	NaN	NaN	NaN	NaN	NaN	NaN	NaN	NaN	NaN	NaN	NaN	NaN	NaN	NaN	NaN	NaN	NaN	NaN	NaN	NaN	NaN	NaN	NaN	NaN	NaN	NaN	NaN	NaN	NaN	NaN	NaN	NaN	NaN	NaN	NaN	NaN	NaN
0	1.371	1.39	1.377	1.385	1.377	1.374	1.391	1.375	1.397	1.383	1.394	1.397	1.412	1.434	1.447	1.435	1.463	1.439	1.439	1.475	1.491	1.477	1.52	1.523	1.487	1.565	1.533	1.568	1.509	1.535	1.56	1.569	1.573	1.579	1.6	1.577	1.663	1.621	1.623	1.625	1.632	1.647	1.642	1.622	1.664	1.649	1.66	1.684	1.663
0	1.325	1.384	1.364	1.395	1.457	1.361	1.427	1.46	1.418	1.428	1.348	1.363	1.399	1.477	1.447	1.471	1.437	1.431	1.435	1.523	1.443	1.43	1.473	1.535	1.472	1.452	1.429	1.506	1.47	1.477	1.49	1.52	1.516	1.546	1.518	1.444	1.471	1.505	1.57	1.567	1.523	1.605	1.553	1.534	1.522	1.555	1.557	1.54	1.531
0	1.529	1.403	1.547	NaN	NaN	NaN	NaN	NaN	NaN	NaN	NaN	NaN	NaN	NaN	NaN	NaN	NaN	NaN	NaN	NaN	NaN	NaN	NaN	NaN	NaN	NaN	NaN	NaN	NaN	NaN	NaN	NaN	NaN	NaN	NaN	NaN	NaN	NaN	NaN	NaN	NaN	NaN	NaN	NaN	NaN	NaN	NaN	NaN	NaN
0	NaN	NaN	NaN	NaN	NaN	NaN	NaN	NaN	NaN	NaN	NaN	NaN	NaN	NaN	NaN	NaN	NaN	NaN	NaN	NaN	NaN	NaN	NaN	NaN	NaN	NaN	NaN	NaN	NaN	NaN	NaN	NaN	NaN	NaN	NaN	NaN	NaN	NaN	NaN	NaN	NaN	NaN	NaN	NaN	NaN	NaN	NaN	NaN	NaN
0	NaN	NaN	NaN	NaN	NaN	NaN	NaN	NaN	NaN	NaN	NaN	NaN	NaN	NaN	NaN	NaN	NaN	NaN	NaN	NaN	NaN	NaN	NaN	NaN	NaN	NaN	NaN	NaN	NaN	NaN	NaN	NaN	NaN	NaN	NaN	NaN	NaN	NaN	NaN	NaN	NaN	NaN	NaN	NaN	NaN	NaN	NaN	NaN	NaN
204	1.401	1.398	1.395	1.386	1.387	1.409	1.426	1.418	1.408	1.428	1.446	1.433	1.489	1.476	1.492	1.472	1.514	1.55	1.494	1.512	1.537	1.567	1.551	1.61	1.562	1.622	1.652	1.637	1.559	1.6	1.607	1.676	1.66	1.635	1.678	1.633	1.664	1.658	1.684	1.682	1.702	1.668	1.714	1.677	1.697	1.716	1.682	1.701	1.706
0	1.406	1.395	1.404	1.408	1.425	1.417	1.427	1.405	1.446	1.45	1.436	1.498	1.474	1.445	1.488	1.509	1.493	1.517	1.502	1.548	1.545	1.561	1.586	1.555	1.533	1.557	1.648	1.641	1.593	1.612	1.658	1.629	1.605	1.658	1.679	1.664	1.665	1.716	1.693	1.712	1.704	1.67	1.706	1.713	1.705	1.699	1.688	1.717	1.701
205	1.38	1.389	1.398	1.381	1.376	1.398	1.391	1.409	1.424	1.445	1.469	1.48	1.507	1.52	1.545	1.55	1.586	1.594	1.599	1.651	1.737	1.831	1.975	2.081	2.166	2.192	2.221	2.222	2.186	2.2	2.163	2.138	2.164	2.155	2.178	2.194	2.22	2.223	2.227	2.244	2.201	2.193	2.258	2.258	2.236	2.292	2.265	2.299	2.282
0	1.457	1.383	1.386	1.426	1.424	1.415	1.449	1.401	1.468	1.454	1.478	1.521	1.512	1.523	1.511	1.567	1.583	1.619	1.567	1.676	1.624	1.643	1.7	1.651	1.62	1.667	1.745	1.721	1.678	1.647	1.789	1.736	1.738	1.756	1.808	1.749	1.767	1.811	1.794	1.761	1.782	1.732	1.801	1.813	1.821	1.804	1.797	1.809	1.821
0	NaN	NaN	NaN	NaN	NaN	NaN	NaN	NaN	NaN	NaN	NaN	NaN	NaN	NaN	NaN	NaN	NaN	NaN	NaN	NaN	NaN	NaN	NaN	NaN	NaN	NaN	NaN	NaN	NaN	NaN	NaN	NaN	NaN	NaN	NaN	NaN	NaN	NaN	NaN	NaN	NaN	NaN	NaN	NaN	NaN	NaN	NaN	NaN	NaN
206	1.328	1.367	1.381	1.387	1.428	1.371	1.407	1.479	1.416	1.407	1.34	1.346	1.421	1.451	1.431	1.458	1.457	1.437	1.5	1.543	1.453	1.45	1.52	1.571	1.495	1.499	1.491	1.573	1.527	1.541	1.54	1.587	1.585	1.596	1.619	1.497	1.571	1.59	1.659	1.648	1.606	1.698	1.64	1.631	1.615	1.675	1.619	1.625	1.657
0	1.381	1.367	1.366	1.381	1.36	1.392	1.408	1.369	1.403	1.375	1.383	1.383	1.402	1.43	1.483	1.439	1.447	1.453	1.447	1.491	1.476	1.47	1.522	1.502	1.459	1.566	1.526	1.548	1.48	1.527	1.543	1.57	1.559	1.549	1.553	1.532	1.603	1.573	1.555	1.569	1.576	1.608	1.598	1.571	1.588	1.575	1.604	1.631	1.592
0	NaN	NaN	NaN	NaN	NaN	NaN	NaN	NaN	NaN	NaN	NaN	NaN	NaN	NaN	NaN	NaN	NaN	NaN	NaN	NaN	NaN	NaN	NaN	NaN	NaN	NaN	NaN	NaN	NaN	NaN	NaN	NaN	NaN	NaN	NaN	NaN	NaN	NaN	NaN	NaN	NaN	NaN	NaN	NaN	NaN	NaN	NaN	NaN	NaN
0	1.353	1.354	1.369	1.386	1.461	1.385	1.416	1.458	1.419	1.414	1.364	1.396	1.438	1.493	1.488	1.501	1.527	1.48	1.522	1.603	1.547	1.538	1.627	1.673	1.626	1.645	1.64	1.72	1.644	1.698	1.719	1.758	1.78	1.776	1.798	1.702	1.783	1.824	1.844	1.866	1.824	1.92	1.842	1.852	1.821	1.847	1.836	1.898	1.853
0	1.357	1.379	1.377	1.391	1.366	1.381	1.395	1.376	1.394	1.384	1.419	1.4	1.43	1.44	1.461	1.439	1.454	1.481	1.45	1.491	1.485	1.492	1.535	1.518	1.51	1.576	1.557	1.553	1.511	1.534	1.568	1.589	1.597	1.574	1.609	1.577	1.643	1.623	1.614	1.618	1.612	1.627	1.638	1.594	1.63	1.646	1.638	1.666	1.644
0	NaN	NaN	NaN	NaN	NaN	NaN	NaN	NaN	NaN	NaN	NaN	NaN	NaN	NaN	NaN	NaN	NaN	NaN	NaN	NaN	NaN	NaN	NaN	NaN	NaN	NaN	NaN	NaN	NaN	NaN	NaN	NaN	NaN	NaN	NaN	NaN	NaN	NaN	NaN	NaN	NaN	NaN	NaN	NaN	NaN	NaN	NaN	NaN	NaN
0	1.418	1.377	1.375	1.392	1.391	1.385	1.392	1.369	1.386	1.383	1.391	1.417	1.407	1.397	1.417	1.459	1.427	1.442	1.429	1.468	1.472	1.454	1.498	1.477	1.466	1.514	1.526	1.513	1.488	1.489	1.532	1.528	1.536	1.54	1.54	1.509	1.528	1.544	1.552	1.554	1.558	1.56	1.556	1.556	1.58	1.593	1.574	1.586	1.584
207	1.371	1.388	1.392	1.397	1.394	1.397	1.411	1.436	1.425	1.461	1.503	1.526	1.563	1.551	1.591	1.585	1.639	1.694	1.753	1.915	2.055	2.141	2.214	2.235	2.213	2.206	2.233	2.261	2.21	2.228	2.247	2.25	2.244	2.271	2.271	2.272	2.278	2.286	2.308	2.279	2.303	2.242	2.243	2.246	2.285	2.29	2.284	2.295	2.317
0	1.353	1.355	1.356	1.382	1.348	1.386	1.388	1.408	1.417	1.388	1.454	1.487	1.501	1.531	1.578	1.588	1.618	1.655	1.691	1.745	1.78	1.802	1.858	1.915	1.915	1.978	1.99	2.037	NaN	NaN	NaN	NaN	NaN	NaN	NaN	NaN	NaN	NaN	NaN	NaN	NaN	NaN	NaN	NaN	NaN	NaN	NaN	NaN	NaN
0	1.365	1.351	1.367	1.377	1.367	1.387	1.402	1.406	1.407	1.402	1.463	1.475	1.46	1.492	1.52	1.54	1.543	1.55	1.574	1.604	1.621	1.617	1.645	1.678	1.678	1.685	1.701	1.724	1.714	1.76	1.743	1.763	1.782	1.784	1.795	1.828	1.814	1.808	1.841	1.856	1.851	1.834	1.86	1.853	1.874	1.877	1.872	1.866	1.883
0	1.341	1.47	1.383	1.434	1.436	1.387	1.364	1.327	1.594	1.481	1.292	1.171	NaN	NaN	NaN	NaN	NaN	NaN	NaN	NaN	NaN	NaN	NaN	NaN	NaN	NaN	NaN	NaN	NaN	NaN	NaN	NaN	NaN	NaN	NaN	NaN	NaN	NaN	NaN	NaN	NaN	NaN	NaN	NaN	NaN	NaN	NaN	NaN	NaN
0	1.377	1.382	1.373	1.389	1.394	1.401	1.438	1.389	1.381	1.394	1.412	1.381	1.439	1.425	1.471	1.465	1.44	1.447	1.442	1.486	1.488	1.474	1.528	1.527	1.46	1.559	1.551	1.553	1.482	1.534	1.556	1.571	1.602	1.558	1.595	1.557	1.624	1.608	1.608	1.623	1.646	1.672	1.646	1.623	1.644	1.625	1.635	1.672	1.657
0	1.398	1.384	1.393	1.409	1.396	1.368	1.404	1.378	1.398	1.4	1.405	1.449	1.408	1.417	1.436	1.452	1.45	1.464	1.445	1.466	1.498	1.482	1.486	1.47	1.476	1.49	1.509	1.523	1.501	1.504	1.528	1.561	1.542	1.541	1.558	1.573	1.557	1.589	1.58	1.577	1.57	1.59	1.575	1.572	1.615	1.596	1.61	1.611	1.605
0	1.366	1.47	1.408	1.41	1.42	1.413	1.393	1.433	1.458	1.456	1.435	1.448	1.473	1.486	1.514	1.509	1.518	1.522	1.575	1.564	1.602	1.604	1.594	1.623	1.647	1.612	1.633	1.675	1.701	1.697	1.687	1.692	1.738	1.75	1.787	1.781	1.81	1.771	1.806	1.862	1.835	1.845	1.882	1.804	1.874	1.879	1.88	1.95	1.885
208	1.371	1.387	1.4	1.396	1.379	1.396	1.376	1.376	1.412	1.421	1.42	1.445	1.446	1.45	1.447	1.464	1.479	1.474	1.465	1.513	1.491	1.522	1.537	1.506	1.518	1.544	1.573	1.595	1.574	1.571	1.587	1.639	1.628	1.638	1.654	1.656	1.664	1.674	1.671	1.7	1.651	1.689	1.684	1.686	1.751	1.711	1.722	1.751	1.73
0	1.413	1.385	1.383	1.374	1.391	1.368	1.384	1.375	1.39	1.378	1.38	1.388	1.368	1.385	1.401	1.433	1.414	1.42	1.399	1.431	1.456	1.423	1.468	1.424	1.431	1.477	1.472	1.462	1.459	1.451	1.474	1.484	1.487	1.489	1.495	1.492	1.507	1.498	1.503	1.521	1.514	1.495	1.518	1.513	1.543	1.542	1.523	1.521	1.524
0	1.377	1.376	1.378	1.38	1.369	1.354	1.383	NaN	NaN	NaN	NaN	NaN	NaN	NaN	NaN	NaN	NaN	NaN	NaN	NaN	NaN	NaN	NaN	NaN	NaN	NaN	NaN	NaN	NaN	NaN	NaN	NaN	NaN	NaN	NaN	NaN	NaN	NaN	NaN	NaN	NaN	NaN	NaN	NaN	NaN	NaN	NaN	NaN	NaN
209	1.387	1.383	1.382	1.399	1.383	1.383	1.401	1.376	1.403	1.387	1.392	1.413	1.413	1.406	1.411	1.439	1.44	1.449	1.416	1.459	1.469	1.468	1.485	1.487	1.475	1.49	1.503	1.497	1.489	1.5	1.505	1.516	1.526	1.526	1.527	1.529	1.539	1.549	1.548	1.565	1.561	1.559	1.555	1.561	1.596	1.579	1.607	1.6	1.597
0	1.385	1.39	1.392	1.399	1.374	1.392	1.424	1.393	1.374	1.408	1.398	1.404	1.412	1.413	1.437	1.451	1.435	1.436	1.43	1.457	1.47	1.453	1.481	1.493	1.447	1.525	1.509	1.519	1.5	1.514	1.529	1.54	1.543	1.545	1.557	1.554	1.57	1.563	1.56	1.577	1.58	1.588	1.581	1.564	1.593	1.586	1.571	1.595	1.595
210	1.358	1.377	1.365	1.387	1.359	1.397	1.396	1.438	1.421	1.428	1.491	1.518	1.537	1.555	1.602	1.626	1.675	1.68	1.703	1.764	1.802	1.812	1.855	1.9	1.926	1.97	1.981	2.031	2.021	2.039	2.071	2.058	2.102	2.112	2.128	2.149	2.166	2.186	2.185	2.207	2.19	2.197	2.191	2.188	2.199	2.2	2.207	2.2	2.2
0	1.363	1.457	1.408	1.409	1.416	1.405	1.41	1.456	1.427	1.454	1.4	1.457	1.454	1.453	1.477	1.502	1.525	1.482	1.547	1.532	1.558	1.572	1.567	1.567	1.622	1.584	1.592	1.654	1.671	1.684	1.656	1.695	1.734	1.735	1.726	1.726	1.755	1.749	1.776	1.778	1.81	1.803	1.816	1.776	1.843	1.85	1.861	1.858	1.867
0	1.376	1.382	1.359	1.356	1.345	1.362	1.413	1.374	1.36	1.379	1.389	1.391	1.394	1.394	1.405	1.413	1.391	1.41	1.398	1.402	1.426	1.419	1.446	1.428	1.421	1.467	NaN	NaN	NaN	NaN	NaN	NaN	NaN	NaN	NaN	NaN	NaN	NaN	NaN	NaN	NaN	NaN	NaN	NaN	NaN	NaN	NaN	NaN	NaN
0	1.399	1.393	1.372	1.397	1.403	1.378	1.429	1.388	1.401	1.405	1.397	1.429	1.424	1.403	1.418	1.464	1.433	1.471	1.421	1.447	1.491	1.458	1.49	1.483	1.481	1.491	1.494	1.495	1.477	1.494	1.538	1.512	1.55	1.535	1.531	1.549	1.565	1.558	1.558	1.581	1.558	1.555	1.556	1.578	1.597	1.58	1.603	1.578	1.579
211	1.368	1.358	1.361	1.384	1.349	1.374	1.369	1.396	1.388	1.37	1.419	1.436	1.435	1.459	1.483	1.487	1.515	1.504	1.518	1.554	1.577	1.577	1.589	1.609	1.641	1.673	1.676	1.726	1.721	1.736	1.785	1.765	1.794	1.809	1.829	1.866	1.85	1.899	1.876	1.938	1.91	1.926	1.973	1.939	1.997	2.009	2.032	2.054	2.057
0	1.383	1.395	1.383	1.406	1.384	1.385	1.39	1.387	1.397	1.413	1.398	1.418	1.429	1.436	1.434	1.469	1.456	1.469	1.444	1.488	1.501	1.504	1.518	1.51	1.508	1.544	1.549	1.551	1.543	1.559	1.572	1.58	1.594	1.596	1.601	1.598	1.614	1.622	1.61	1.64	1.625	1.636	1.627	1.623	1.656	1.645	1.675	1.673	1.682
212	1.367	1.39	1.351	1.386	1.349	1.382	1.434	1.367	1.337	1.384	1.365	1.365	1.382	1.363	1.377	1.387	1.369	1.38	1.362	1.36	1.378	1.359	1.37	1.404	1.343	1.4	1.41	1.421	1.375	1.381	1.389	1.398	1.419	1.38	1.407	1.393	1.396	1.406	1.409	1.422	1.385	1.409	1.416	1.374	1.396	1.398	1.372	1.393	1.399
213	1.399	1.367	1.371	1.381	1.392	1.392	1.42	1.37	1.407	1.39	1.418	1.445	1.422	1.444	1.44	1.459	1.443	1.452	1.438	1.478	1.482	1.469	1.495	1.494	1.481	1.528	1.524	1.493	1.504	1.504	1.571	1.555	1.565	1.542	1.535	1.554	1.571	1.585	1.579	1.624	1.614	1.569	1.579	1.589	1.611	1.622	1.632	1.595	1.631
214	1.35	1.348	1.367	1.361	1.373	1.369	1.375	1.363	1.334	1.388	1.356	1.359	1.36	1.367	1.336	1.38	1.369	1.348	1.382	1.367	1.352	1.347	1.345	1.388	1.356	1.358	1.385	1.411	1.39	1.366	1.401	1.386	1.405	1.361	1.383	1.36	1.392	1.394	1.388	1.416	1.364	1.416	1.413	1.401	1.426	1.407	1.376	1.384	1.43
0	1.264	1.402	1.45	1.433	1.395	1.414	1.391	1.377	1.463	1.419	1.379	1.418	1.45	1.42	1.452	1.502	1.426	1.44	1.482	1.505	1.546	1.537	1.497	1.552	1.497	1.521	1.549	1.59	1.59	1.525	1.603	1.595	1.588	1.579	1.609	1.638	1.606	1.654	1.605	1.612	1.57	1.668	1.59	1.6	1.78	1.738	1.613	1.678	1.706
0	1.383	1.419	1.379	1.377	1.365	1.367	1.396	1.391	1.318	1.396	1.391	1.369	1.387	1.358	1.397	1.387	1.351	1.38	1.374	1.35	1.393	1.373	1.388	1.384	1.375	1.403	1.427	1.407	1.383	1.381	1.39	1.417	1.428	1.402	1.406	1.402	1.423	1.394	1.376	1.401	1.421	1.43	1.432	1.401	1.381	1.397	1.401	1.401	1.434
0	1.382	1.42	1.421	1.401	1.371	1.393	1.38	1.39	1.422	1.421	1.424	1.449	1.455	1.464	1.5	1.502	1.496	1.497	1.498	1.527	1.557	1.577	1.568	1.573	1.567	1.587	1.618	1.637	1.611	1.598	1.656	1.641	1.669	1.666	1.648	1.682	1.692	1.692	1.671	1.701	1.688	1.701	1.702	1.708	1.737	1.742	1.746	1.744	1.746
215	1.378	1.411	1.369	1.377	1.357	1.369	1.398	1.377	1.408	1.406	1.418	1.437	1.432	1.472	1.449	1.463	1.466	1.513	1.467	1.515	1.533	1.531	1.565	1.545	1.553	1.58	1.607	1.608	1.616	1.65	1.643	1.674	1.696	1.701	1.688	1.732	1.75	1.743	1.768	1.777	1.761	1.751	1.753	1.803	1.832	1.826	1.849	1.864	1.838
0	1.477	1.441	1.416	1.446	1.435	1.479	1.422	1.453	1.432	1.452	1.423	1.495	1.469	1.503	1.527	1.423	1.531	1.526	1.487	1.494	1.524	1.541	1.518	1.483	1.498	1.584	1.59	1.564	1.551	1.599	1.598	1.585	1.558	1.57	1.604	1.605	1.639	1.607	1.582	1.595	1.591	1.642	1.596	1.606	1.623	1.606	1.62	1.648	1.605
216	1.414	1.432	1.419	1.422	1.455	1.451	1.427	1.474	1.468	1.518	1.5	1.517	1.585	1.588	1.595	1.622	1.678	1.693	1.693	1.689	1.717	1.841	1.783	1.78	1.906	1.886	1.992	1.997	1.983	2.071	2.113	2.177	2.219	2.345	2.307	2.376	2.418	2.456	2.332	2.343	2.282	2.359	2.324	2.324	2.359	2.285	2.32	2.279	2.334
0	1.448	1.426	1.44	1.45	1.449	1.447	1.418	1.458	1.415	1.469	1.445	1.445	1.483	1.486	1.491	1.449	1.508	1.497	1.519	1.461	1.466	1.495	1.475	1.458	1.503	1.518	1.527	1.526	1.519	1.517	1.552	1.552	1.525	1.548	1.555	1.563	1.565	1.576	1.545	1.577	1.571	1.59	1.582	1.56	1.595	1.577	1.593	1.597	1.579
217	1.426	1.363	1.418	1.381	1.391	1.442	1.359	1.469	1.384	1.412	1.389	1.382	1.467	1.446	1.423	1.455	1.437	1.453	1.403	1.453	1.444	1.51	1.497	1.455	1.529	1.483	1.492	1.458	1.464	1.434	1.562	1.482	1.567	1.501	1.479	1.504	1.486	1.477	1.532	1.519	1.466	1.548	1.558	1.603	1.551	1.573	1.529	1.489	1.553
0	1.398	1.433	1.422	1.416	1.442	1.412	1.412	1.453	1.428	1.488	1.478	1.434	1.465	1.462	1.496	1.532	1.56	1.544	1.557	1.508	1.543	1.613	1.599	1.602	1.629	1.647	1.692	1.674	1.647	1.698	1.712	1.682	1.701	1.703	1.768	1.741	1.748	1.758	1.76	1.792	1.814	1.812	1.781	1.813	1.823	1.815	1.801	1.832	1.831
218	1.429	1.318	1.473	1.423	1.434	1.519	1.414	1.423	1.402	1.466	1.395	1.411	1.514	1.542	1.444	1.574	1.479	1.456	1.481	1.533	1.501	1.596	1.627	1.501	1.633	1.612	1.592	1.595	1.562	1.518	1.605	1.594	1.658	1.592	1.564	1.577	1.618	1.589	1.625	1.604	1.538	1.703	1.602	1.725	1.663	1.707	1.695	1.632	1.73
0	1.4	1.39	1.386	1.413	1.415	1.418	1.393	1.408	1.428	1.481	1.434	1.45	1.467	1.484	1.494	1.493	1.551	1.527	1.549	1.512	1.54	1.578	1.585	1.557	1.6	1.625	1.653	1.64	1.646	1.675	1.662	1.663	1.674	1.678	1.711	1.71	1.697	1.722	1.707	1.723	1.739	1.761	1.774	1.77	1.783	1.775	1.769	1.8	1.783
219	1.391	1.336	1.438	1.355	1.437	1.485	1.39	1.468	1.368	1.428	1.374	1.411	1.471	1.451	1.428	1.472	1.41	1.447	1.433	1.493	1.438	1.546	1.517	1.508	1.531	1.509	1.53	1.494	1.531	1.454	1.599	1.464	1.586	1.509	1.542	1.53	1.513	1.467	1.542	1.55	1.485	1.569	1.511	1.652	1.564	1.623	1.532	1.498	1.558
0	1.423	1.354	1.377	1.424	1.422	1.367	1.269	1.598	NaN	NaN	NaN	NaN	NaN	NaN	NaN	NaN	NaN	NaN	NaN	NaN	NaN	NaN	NaN	NaN	NaN	NaN	NaN	NaN	NaN	NaN	NaN	NaN	NaN	NaN	NaN	NaN	NaN	NaN	NaN	NaN	NaN	NaN	NaN	NaN	NaN	NaN	NaN	NaN	NaN
0	0.9789	1.15	1.346	1.886	0.9827	NaN	NaN	NaN	NaN	NaN	NaN	NaN	NaN	NaN	NaN	NaN	NaN	NaN	NaN	NaN	NaN	NaN	NaN	NaN	NaN	NaN	NaN	NaN	NaN	NaN	NaN	NaN	NaN	NaN	NaN	NaN	NaN	NaN	NaN	NaN	NaN	NaN	NaN	NaN	NaN	NaN	NaN	NaN	NaN
0	1.413	1.42	1.407	1.406	1.418	1.412	1.403	1.439	1.441	1.468	1.467	1.469	1.497	1.51	1.506	1.511	1.529	1.571	1.559	1.543	1.553	1.586	1.596	1.606	1.647	1.665	1.648	1.672	1.655	1.688	1.734	1.699	1.698	1.722	1.769	1.755	1.745	1.776	1.755	1.78	1.782	1.811	1.823	1.841	1.853	1.851	1.861	1.854	1.875
0	NaN	NaN	NaN	NaN	NaN	NaN	NaN	NaN	NaN	NaN	NaN	NaN	NaN	NaN	NaN	NaN	NaN	NaN	NaN	NaN	NaN	NaN	NaN	NaN	NaN	NaN	NaN	NaN	NaN	NaN	NaN	NaN	NaN	NaN	NaN	NaN	NaN	NaN	NaN	NaN	NaN	NaN	NaN	NaN	NaN	NaN	NaN	NaN	NaN
0	1.432	1.414	1.394	1.39	1.403	1.421	1.382	1.439	1.436	1.451	1.451	1.443	1.485	1.523	1.457	1.501	1.522	1.549	1.587	1.529	1.549	1.575	1.589	1.595	1.626	1.643	1.635	1.627	1.602	1.656	1.667	1.655	1.662	1.68	1.708	1.677	1.674	1.703	1.683	1.712	1.717	1.755	1.745	1.761	1.745	1.734	1.742	1.738	1.754
0	1.379	1.382	1.389	1.385	1.387	1.396	1.385	1.407	1.392	1.417	1.398	1.409	1.444	1.444	1.439	1.455	1.46	1.515	1.467	1.512	1.495	1.534	1.557	1.564	1.573	1.567	1.576	1.593	1.587	1.623	1.638	1.655	1.669	1.692	1.675	1.642	1.713	1.702	1.728	1.726	1.73	1.782	1.742	1.787	1.769	1.81	1.746	1.752	1.796
0	1.427	1.408	1.407	1.391	1.411	1.41	1.393	1.429	1.432	1.424	1.445	1.427	1.457	1.493	1.463	1.514	1.492	1.552	1.549	1.54	1.518	1.546	1.561	1.604	1.576	1.609	1.593	1.6	1.599	1.649	1.664	1.659	1.64	1.649	1.671	1.636	1.659	1.707	1.669	NaN	NaN	NaN	NaN	NaN	NaN	NaN	NaN	NaN	NaN
0	1.368	1.371	1.393	1.399	1.374	1.385	1.387	1.41	1.379	1.455	1.423	1.452	1.474	1.379	1.459	1.448	1.492	1.523	1.482	1.511	1.485	1.524	1.546	1.556	1.58	1.585	1.591	1.595	1.606	1.628	1.66	1.635	1.651	1.661	1.646	1.656	1.685	1.714	1.711	1.719	1.717	1.782	1.735	1.74	1.787	1.763	1.721	1.793	1.807
0	1.432	1.384	1.411	1.425	1.388	1.431	1.415	1.447	1.461	1.48	1.473	1.498	1.551	1.565	1.581	1.622	1.612	1.657	1.686	1.652	1.671	1.733	1.778	1.727	1.74	1.757	1.811	1.803	1.818	1.818	1.854	1.844	1.889	1.892	1.876	1.878	1.913	1.864	1.92	1.87	1.935	1.892	1.915	1.932	1.939	1.929	1.937	1.895	1.938
0	1.382	1.388	1.376	1.341	1.376	1.367	1.354	1.393	1.378	1.385	1.372	1.396	1.378	1.43	1.392	1.42	1.411	1.424	1.434	1.441	1.421	1.428	1.46	1.461	1.438	1.475	1.489	1.461	1.474	1.483	1.523	1.495	1.499	1.519	1.502	1.506	1.522	1.53	1.52	1.523	1.533	1.56	1.545	1.538	1.565	1.565	1.572	1.555	1.571
0	1.398	1.395	1.368	1.367	1.375	1.372	1.36	1.4	1.416	1.416	1.427	1.425	1.439	1.483	1.454	1.481	1.504	1.524	1.545	1.506	1.529	1.547	1.586	1.611	1.603	1.606	1.644	1.644	1.599	1.646	1.673	1.646	1.673	1.681	1.694	1.658	1.683	1.684	1.659	1.693	1.743	1.739	1.714	1.722	1.755	1.755	1.749	1.722	1.751
0	1.357	1.348	1.366	1.378	1.353	1.374	1.337	1.381	1.36	1.389	1.363	1.428	1.426	1.47	1.421	1.468	1.444	1.475	1.418	1.471	1.455	1.498	1.494	1.496	1.526	1.499	1.545	1.565	1.514	1.584	1.56	1.566	1.537	1.579	1.624	1.61	1.621	1.614	1.661	1.655	1.667	1.629	1.696	1.743	1.709	1.774	1.681	1.64	1.696
0	1.454	1.401	1.418	1.46	1.374	1.439	1.413	1.456	1.436	1.471	1.439	1.443	1.451	1.463	1.507	1.495	1.462	1.494	1.52	1.496	1.518	1.573	1.567	1.518	1.528	1.547	1.579	1.567	1.593	1.625	1.595	1.602	1.628	1.608	1.615	1.626	1.635	1.61	1.67	1.633	1.682	1.67	1.681	1.666	1.719	1.637	1.7	1.679	1.674
0	1.397	1.388	1.41	1.363	1.383	1.396	1.382	1.412	1.415	1.438	1.414	1.402	1.458	1.44	1.436	1.483	1.473	1.487	1.461	1.486	1.484	1.512	1.535	1.516	1.526	1.546	1.534	1.545	1.544	1.557	1.557	1.556	1.566	1.583	1.582	1.616	1.597	1.62	1.608	1.604	1.631	1.633	1.619	1.645	1.656	1.642	1.652	1.639	1.669
0	1.353	1.359	1.376	1.349	1.369	1.397	1.348	1.418	1.35	1.435	1.39	1.427	1.446	1.444	1.461	1.441	1.45	1.495	1.468	1.511	1.439	1.492	1.522	1.489	1.544	1.528	1.536	1.547	1.564	1.585	1.598	NaN	NaN	NaN	NaN	NaN	NaN	NaN	NaN	NaN	NaN	NaN	NaN	NaN	NaN	NaN	NaN	NaN	NaN
220	1.386	1.393	1.385	1.361	1.373	1.387	1.362	1.413	1.37	1.389	1.376	1.409	1.404	1.452	1.406	1.44	1.438	1.456	1.447	1.496	1.458	1.466	1.505	1.49	1.486	1.496	1.519	1.515	1.527	1.532	1.584	1.555	1.559	1.602	1.566	1.57	1.578	1.627	1.603	1.58	1.608	1.619	1.606	1.624	1.615	1.644	1.639	1.631	1.636
221	1.392	1.379	1.395	1.433	1.417	1.397	1.393	1.429	1.401	1.48	1.425	1.456	1.498	1.401	1.512	1.48	1.52	1.561	1.55	1.55	1.521	1.574	1.6	1.588	1.62	1.63	1.638	1.637	1.667	1.666	1.69	1.697	1.724	1.748	1.717	1.731	1.793	1.818	1.814	1.851	1.846	1.919	1.907	1.906	1.963	1.924	1.878	1.973	1.966
222	1.451	1.405	1.397	1.342	1.419	1.401	1.399	1.41	1.432	1.452	1.418	1.439	1.483	1.538	1.444	1.481	1.493	1.53	1.566	1.531	1.476	1.535	1.553	1.606	1.615	1.61	1.623	1.584	1.588	1.591	1.637	1.593	1.655	1.638	1.678	1.602	1.652	1.631	1.627	1.669	1.691	1.739	1.716	1.681	1.722	1.747	1.722	1.757	1.713
0	1.373	1.375	1.382	1.36	1.375	1.372	1.348	1.386	1.389	1.438	1.424	1.44	1.445	1.484	1.471	1.515	1.514	1.537	1.518	1.535	1.522	1.55	1.602	1.603	1.605	1.639	1.612	1.624	1.636	1.647	1.684	1.644	1.647	1.668	1.682	1.679	1.69	1.689	1.707	1.702	1.724	1.71	1.709	1.715	1.737	1.731	1.734	1.739	1.738
223	1.381	1.374	1.386	1.389	1.387	1.398	1.39	1.398	1.371	1.409	1.389	1.413	1.431	1.396	1.429	1.434	1.436	1.459	1.441	1.465	1.443	1.468	1.485	1.461	1.474	1.489	1.497	1.472	1.482	1.511	1.514	1.519	1.543	1.558	1.539	1.538	1.574	1.573	1.589	1.586	1.59	1.633	1.605	1.631	1.643	1.629	1.582	1.607	1.589
0	1.42	1.413	1.384	1.376	1.41	1.402	1.395	1.426	1.451	1.471	1.428	NaN	NaN	NaN	NaN	NaN	NaN	NaN	NaN	NaN	NaN	NaN	NaN	NaN	NaN	NaN	NaN	NaN	NaN	NaN	NaN	NaN	NaN	NaN	NaN	NaN	NaN	NaN	NaN	NaN	NaN	NaN	NaN	NaN	NaN	NaN	NaN	NaN	NaN
0	1.412	1.37	1.389	1.392	1.402	1.412	1.382	1.395	1.36	1.417	1.371	1.409	1.424	1.381	1.408	1.435	1.423	1.408	1.379	1.382	1.387	1.428	1.435	1.408	1.398	1.42	1.424	1.424	1.422	1.428	1.403	1.428	1.409	1.433	1.443	1.442	1.459	1.427	1.468	1.455	1.437	1.442	1.467	1.478	1.483	1.508	1.428	1.429	1.454
0	1.429	1.374	1.42	1.405	1.391	1.4	1.389	1.424	1.431	1.47	1.46	1.486	1.509	1.535	1.572	1.595	1.586	1.628	1.658	1.696	1.705	1.766	1.796	1.764	1.806	1.848	1.914	1.917	NaN	NaN	NaN	NaN	NaN	NaN	NaN	NaN	NaN	NaN	NaN	NaN	NaN	NaN	NaN	NaN	NaN	NaN	NaN	NaN	NaN
224	1.354	1.374	1.378	1.338	1.39	1.399	1.376	1.415	1.375	1.44	1.429	1.469	1.471	1.485	1.47	1.497	1.517	1.523	1.504	1.522	1.511	1.607	1.579	1.563	1.614	1.643	1.671	1.68	1.665	1.716	1.715	1.684	1.773	1.805	1.746	1.771	1.794	1.794	1.85	1.898	1.846	1.858	1.924	1.921	1.945	1.917	1.895	1.895	1.925
0	1.371	1.383	1.373	1.352	1.36	1.375	1.344	1.394	1.365	1.402	1.368	1.393	1.391	1.435	1.4	1.414	1.424	1.416	1.412	1.463	1.428	1.438	1.473	1.446	1.444	1.469	1.474	1.459	1.471	1.486	1.516	1.499	1.493	1.528	1.519	1.519	1.526	1.545	1.55	1.54	1.555	1.554	1.533	1.553	1.561	1.573	1.579	1.562	1.588
0	1.377	1.361	1.385	1.353	1.371	1.374	1.339	1.389	1.376	1.394	1.379	1.397	1.421	1.446	1.431	1.453	1.46	1.471	1.455	1.498	1.455	1.48	1.515	1.503	1.509	1.513	1.532	1.512	1.524	1.534	1.562	1.537	1.53	1.567	1.561	1.556	1.553	1.573	1.579	1.549	1.585	1.585	1.583	1.578	1.585	1.608	1.614	1.584	1.646
0	1.374	1.356	1.398	1.402	1.397	1.385	1.37	1.38	1.383	1.4	1.369	1.411	1.416	1.375	1.412	1.387	1.401	1.401	1.391	1.39	1.398	1.421	1.437	1.373	1.421	1.434	1.39	1.401	1.418	1.435	1.411	1.44	1.449	1.42	1.43	1.424	1.466	1.465	1.477	1.464	1.461	1.469	1.454	1.474	1.496	1.47	1.442	1.443	1.444
0	1.381	1.354	1.366	1.34	1.379	1.389	1.365	1.407	1.399	1.428	1.398	1.419	1.428	1.445	1.424	1.465	1.464	1.501	1.451	1.471	1.475	1.491	1.514	1.536	1.514	1.564	1.56	1.561	1.558	1.581	1.6	1.564	1.597	1.608	1.615	1.587	1.586	1.612	1.612	1.635	1.653	1.65	1.637	1.647	1.667	1.679	1.667	1.658	1.675
225	1.37	1.361	1.377	1.367	1.38	1.363	1.364	1.376	1.369	1.38	1.369	1.388	1.398	1.427	1.415	1.436	1.431	1.443	1.429	1.441	1.432	1.479	1.485	1.452	1.507	1.481	1.509	1.512	1.486	1.569	1.516	1.53	1.538	1.557	1.557	1.567	1.594	1.569	1.62	1.597	1.613	1.62	1.639	1.645	1.68	1.672	1.629	1.63	1.658
0	1.403	1.383	1.411	1.358	1.409	1.409	1.388	1.417	1.43	1.464	1.444	1.448	1.495	1.489	1.495	1.539	1.545	1.563	1.539	1.568	1.571	1.603	1.638	1.639	1.648	1.695	1.707	1.697	1.712	NaN	NaN	NaN	NaN	NaN	NaN	NaN	NaN	NaN	NaN	NaN	NaN	NaN	NaN	NaN	NaN	NaN	NaN	NaN	NaN
0	1.35	1.359	1.348	1.327	1.369	1.386	NaN	NaN	NaN	NaN	NaN	NaN	NaN	NaN	NaN	NaN	NaN	NaN	NaN	NaN	NaN	NaN	NaN	NaN	NaN	NaN	NaN	NaN	NaN	NaN	NaN	NaN	NaN	NaN	NaN	NaN	NaN	NaN	NaN	NaN	NaN	NaN	NaN	NaN	NaN	NaN	NaN	NaN	NaN
0	1.362	NaN	NaN	NaN	NaN	NaN	NaN	NaN	NaN	NaN	NaN	NaN	NaN	NaN	NaN	NaN	NaN	NaN	NaN	NaN	NaN	NaN	NaN	NaN	NaN	NaN	NaN	NaN	NaN	NaN	NaN	NaN	NaN	NaN	NaN	NaN	NaN	NaN	NaN	NaN	NaN	NaN	NaN	NaN	NaN	NaN	NaN	NaN	NaN
0	1.41	1.387	1.388	1.388	1.385	1.379	1.376	1.412	1.398	1.449	1.41	1.427	1.462	1.476	1.482	1.489	1.483	1.52	1.513	1.516	1.539	1.569	1.592	1.59	1.601	1.635	1.671	1.645	1.693	1.688	1.714	1.71	1.747	1.771	1.795	1.808	1.802	1.791	1.849	1.844	1.902	1.861	1.876	1.91	1.924	1.891	1.94	1.907	1.922
0	1.444	1.398	1.396	1.459	1.398	1.435	1.411	1.41	1.389	1.435	1.471	1.452	1.494	1.533	1.516	1.542	1.526	1.574	1.612	1.63	1.646	1.676	1.697	1.7	1.714	1.732	1.798	1.774	1.848	1.833	1.873	1.862	1.915	1.922	1.942	1.91	1.983	1.924	2.009	1.991	2.026	2.058	2.044	2.045	2.075	2.06	2.064	2.024	2.09
226	1.383	1.381	1.365	1.366	1.377	1.367	1.381	1.394	1.424	1.423	1.419	1.437	1.458	1.47	1.451	1.49	1.491	1.529	1.519	1.552	1.501	1.535	1.578	1.56	1.57	1.609	1.578	1.581	1.591	1.627	1.616	1.594	1.597	1.63	1.655	1.632	1.646	1.663	1.659	1.681	1.687	1.694	1.69	1.696	1.719	1.686	1.695	1.699	1.707
0	1.369	1.377	1.379	1.351	1.381	1.371	1.363	1.403	1.387	1.417	1.393	1.42	1.454	1.432	1.44	1.46	1.449	1.505	1.485	1.496	1.48	1.497	1.555	1.518	1.536	1.563	1.572	1.59	1.555	1.577	1.605	1.574	1.582	1.596	1.612	1.602	1.581	1.623	1.617	1.65	1.642	1.639	1.639	1.657	1.632	1.659	1.626	1.643	1.656
0	1.436	1.426	1.443	1.399	1.427	1.44	1.443	1.451	1.424	1.453	1.435	1.456	1.467	1.481	1.493	1.529	1.525	1.521	1.5	1.525	1.506	1.509	1.557	1.555	1.538	1.573	1.595	1.535	1.583	1.598	1.601	1.592	1.587	1.636	1.626	1.604	1.645	1.643	1.649	1.641	1.692	1.654	1.67	1.656	1.687	1.691	1.692	1.655	1.705
0	1.425	1.425	1.434	1.413	1.416	1.444	1.388	1.426	1.411	1.451	1.433	1.464	1.457	1.503	1.486	1.504	1.525	1.532	1.498	1.521	1.518	1.574	1.539	1.544	1.573	1.558	1.569	1.559	1.555	1.635	1.578	1.609	1.587	1.608	1.63	1.62	1.635	1.584	1.685	1.661	1.679	1.659	1.674	1.686	1.723	1.72	1.664	1.671	1.677
0	1.439	1.409	1.467	1.417	1.414	1.414	1.422	1.46	1.409	1.456	1.447	1.48	1.481	1.512	1.526	1.535	1.521	1.522	1.529	1.559	1.519	1.557	1.541	1.547	1.571	1.572	1.597	1.569	1.602	1.597	1.595	1.592	1.601	1.645	1.589	1.606	1.664	1.669	1.657	1.637	1.69	1.666	1.625	1.699	1.658	1.703	1.659	1.678	1.725
0	1.396	1.38	1.406	1.344	1.39	1.389	1.4	1.409	1.443	1.455	1.441	1.442	1.476	1.485	1.512	1.53	1.535	1.567	1.545	1.6	1.588	1.614	1.666	1.65	1.685	1.725	1.761	1.74	1.767	1.785	1.812	1.833	1.842	1.906	1.913	1.945	1.918	1.957	1.965	2.015	2.061	2.001	2.031	2.066	2.073	2.071	2.088	2.048	2.111
227	1.449	1.416	1.447	1.384	1.413	1.421	1.414	1.425	1.413	1.483	1.426	1.446	1.453	1.48	1.481	1.515	1.501	1.525	1.507	1.533	1.519	1.509	1.561	1.538	1.579	1.547	1.587	1.559	1.587	1.615	1.57	1.604	1.619	1.61	1.63	1.631	1.626	1.659	1.658	1.665	1.681	1.641	1.649	1.672	1.658	1.706	1.645	1.649	1.689
228	1.415	1.382	1.407	1.393	1.415	1.407	1.426	1.411	1.46	1.461	1.449	1.517	1.537	1.531	1.542	1.528	1.588	1.57	1.597	1.567	1.606	1.688	1.692	1.661	1.7	1.729	1.727	1.695	1.728	1.793	1.771	1.803	1.798	1.817	1.821	1.862	1.929	1.879	2.039	2.048	2.096	2.144	2.173	2.175	2.21	2.223	2.186	2.216	2.22
0	1.415	1.383	1.399	1.39	1.386	1.394	1.394	1.39	1.398	1.418	1.401	1.461	1.425	1.459	1.467	1.469	1.489	1.49	1.518	1.494	1.506	1.528	1.511	1.513	1.537	1.539	1.544	1.548	1.569	1.628	1.514	1.583	1.551	1.586	1.582	1.633	1.631	1.61	1.652	1.64	1.63	1.626	1.633	1.636	1.673	1.668	1.653	1.659	1.69
0	1.391	1.365	1.379	1.355	1.398	1.407	1.374	1.375	1.378	1.447	1.395	1.417	1.453	1.433	1.453	1.467	1.484	1.498	1.507	1.518	1.532	1.525	1.566	1.545	1.576	1.601	1.603	1.61	1.615	1.636	1.634	1.641	1.622	1.672	1.668	1.645	1.669	1.668	1.68	1.698	1.727	1.717	1.681	1.759	1.757	1.756	1.761	1.734	1.75
0	1.395	1.387	1.365	1.363	1.398	1.397	1.381	1.4	1.435	1.45	1.419	1.462	1.462	1.472	1.484	1.499	1.533	1.501	1.505	1.546	1.536	1.543	1.578	1.579	1.588	1.6	1.584	1.574	1.573	1.59	1.632	1.595	1.597	1.621	1.669	1.641	1.617	1.62	1.675	1.666	1.692	1.66	1.653	1.694	1.639	1.668	1.675	1.661	1.684
229	1.4	1.369	1.384	1.372	1.387	1.401	1.368	1.41	1.378	1.438	1.408	1.42	1.43	1.441	1.471	1.468	1.468	1.479	1.496	1.496	1.49	1.503	1.53	1.517	1.543	1.548	1.55	1.539	1.56	1.585	1.558	1.593	1.572	1.588	1.594	1.593	1.607	1.593	1.634	1.624	1.646	1.619	1.64	1.63	1.652	1.653	1.63	1.622	1.634
0	1.381	1.386	1.388	1.324	1.397	1.402	1.398	1.419	1.404	1.46	1.426	1.464	1.454	1.477	1.526	1.502	1.533	1.542	1.509	1.538	1.563	1.561	1.623	1.573	1.633	1.651	1.666	1.65	1.653	1.659	1.703	1.706	1.698	1.738	1.745	1.746	1.743	1.76	1.801	1.803	1.814	1.787	1.788	1.842	1.826	1.85	1.857	1.812	1.842
0	1.406	1.377	1.416	1.373	1.408	1.442	1.426	1.442	1.472	1.479	1.462	1.531	1.523	1.556	1.565	1.589	1.624	1.626	1.632	1.659	1.67	1.7	1.69	1.686	1.728	1.742	1.742	1.76	1.769	1.811	1.753	1.796	1.795	1.787	1.812	1.828	1.86	1.813	1.856	1.849	1.876	1.875	1.909	1.862	1.939	1.886	1.864	1.849	1.897
0	1.384	1.365	1.386	1.367	1.386	1.412	1.397	1.397	1.424	1.449	1.427	1.472	1.468	1.481	1.495	1.527	1.541	1.551	1.557	1.587	1.573	1.59	1.624	1.614	1.63	1.655	1.654	1.632	1.681	1.71	1.663	1.69	1.675	1.716	1.72	1.712	1.734	1.708	1.752	1.764	1.787	1.752	1.782	1.777	1.783	1.826	1.763	1.777	1.779
0	1.505	1.435	1.442	1.451	1.452	1.473	1.459	1.423	1.422	1.467	1.472	1.47	1.482	1.509	1.481	1.49	1.459	1.514	1.492	1.498	1.56	1.537	1.529	1.555	1.528	1.534	1.532	1.547	1.615	1.575	1.617	1.533	1.606	1.59	1.628	1.604	1.632	1.604	1.686	1.664	1.657	1.642	1.691	1.643	1.687	1.658	1.693	1.605	1.666
0	1.387	1.373	1.375	1.378	1.397	1.425	1.382	1.412	1.469	1.396	1.389	1.428	1.452	1.443	1.488	1.446	1.491	1.47	1.501	1.44	1.486	1.539	1.53	1.519	1.538	1.556	1.514	1.496	1.518	1.572	1.552	1.585	1.575	1.563	1.582	1.581	1.603	1.608	1.604	1.583	1.611	1.636	1.617	1.649	1.633	1.641	1.645	1.632	1.635
0	1.4	1.375	1.421	1.372	1.399	1.421	1.404	1.412	1.4	1.414	1.423	1.436	1.449	1.476	1.49	1.521	1.543	1.507	1.547	1.551	1.55	1.594	1.592	1.573	1.642	1.644	1.639	1.605	1.66	1.717	1.631	1.682	1.683	1.702	1.7	1.681	1.733	1.711	1.769	1.744	1.764	1.759	1.747	1.739	1.79	1.771	1.771	1.772	1.785
0	1.391	1.376	1.373	1.372	1.392	1.402	1.362	1.394	1.435	1.416	1.393	1.409	1.415	1.423	1.445	1.431	1.445	1.44	1.46	1.422	1.43	1.497	1.48	1.481	1.499	1.513	1.489	1.486	1.48	1.526	1.548	1.537	1.535	1.534	1.569	1.558	1.564	1.563	1.566	1.559	1.583	1.621	1.581	1.632	1.614	1.604	1.606	1.603	1.607
0	1.441	1.386	1.387	1.383	1.45	1.386	1.382	1.363	1.391	1.427	1.427	1.491	1.45	1.471	1.497	1.416	1.523	1.483	1.494	1.47	1.525	1.505	1.547	1.466	1.553	1.505	1.576	1.562	1.526	1.575	1.554	1.543	1.627	1.604	1.588	1.554	1.595	1.592	1.592	1.643	1.642	1.592	1.648	1.643	1.661	1.618	1.634	1.674	1.614
230	1.391	1.388	1.374	1.376	1.399	1.424	1.383	1.402	1.454	1.392	1.386	1.425	1.433	1.438	1.455	1.445	1.466	1.449	1.453	1.43	1.462	1.522	1.499	1.493	1.514	1.52	1.498	1.517	1.51	1.556	1.534	1.559	1.56	1.547	1.562	1.563	1.57	1.579	1.579	1.573	1.604	1.602	1.585	1.626	1.628	1.625	1.611	1.597	1.62
0	1.393	1.368	1.388	1.374	1.4	1.404	1.382	1.406	1.43	1.413	1.404	1.409	1.419	1.441	1.433	1.423	1.446	1.437	1.45	1.431	1.442	1.499	1.498	1.483	1.501	1.507	1.496	1.505	1.503	1.528	1.534	1.533	1.533	1.515	1.539	1.55	1.554	1.551	1.573	1.562	1.599	1.592	1.565	1.606	1.614	1.595	1.589	1.581	1.591
0	1.455	1.426	1.407	1.406	1.469	1.423	1.401	1.375	1.424	1.483	1.441	1.497	1.496	1.453	1.515	1.492	1.548	1.538	1.529	1.524	1.527	1.577	1.546	1.51	1.607	1.549	1.576	1.614	1.575	1.595	1.611	1.592	1.651	1.694	1.577	1.597	1.623	1.661	1.64	1.615	1.638	1.654	1.636	1.643	1.676	1.612	1.66	1.67	1.632
0	1.454	1.401	1.398	1.421	1.443	1.493	1.468	1.476	1.532	1.473	1.48	1.525	1.52	1.559	1.578	1.553	1.586	1.574	1.634	1.616	1.615	1.736	1.699	1.653	1.714	1.726	1.705	1.697	1.749	1.8	1.747	1.779	1.796	1.8	NaN	NaN	NaN	NaN	NaN	NaN	NaN	NaN	NaN	NaN	NaN	NaN	NaN	NaN	NaN
0	1.444	1.419	1.416	1.447	1.405	1.415	1.368	1.414	1.433	1.444	1.419	1.455	1.469	1.465	1.463	1.473	1.532	1.506	1.472	1.489	1.484	1.542	1.512	1.469	1.536	1.503	1.563	1.554	1.504	1.535	1.577	1.566	1.599	1.626	1.606	1.55	1.579	1.607	1.617	1.621	1.611	1.648	1.636	1.612	1.664	1.592	1.645	1.668	1.611
231	1.509	1.485	1.458	1.407	1.44	1.436	1.348	1.444	1.455	1.448	1.348	1.471	1.459	1.485	1.459	1.443	1.506	1.372	1.524	1.464	1.474	1.556	1.499	1.423	1.503	1.487	1.506	1.491	1.471	1.508	1.564	1.548	1.566	1.595	1.585	1.57	1.556	1.625	1.59	1.625	1.561	1.611	1.636	1.544	1.641	1.566	1.676	1.683	1.606
232	1.446	1.424	1.435	1.39	1.421	1.454	1.424	1.469	1.505	1.478	1.458	1.498	1.447	1.509	1.515	1.529	1.552	1.498	1.581	1.563	1.575	1.658	1.638	1.636	1.627	1.66	1.631	1.665	1.644	1.73	1.671	1.663	1.703	1.667	1.721	1.722	1.729	1.723	1.746	1.748	1.772	1.755	1.759	1.784	1.748	1.763	1.796	1.779	1.79
233	1.498	1.454	1.425	1.445	1.454	1.454	1.407	1.466	1.463	1.468	1.466	1.489	1.512	1.497	1.489	1.492	1.535	1.545	1.535	1.519	1.524	1.551	1.574	1.511	1.594	1.557	1.578	1.59	1.578	1.575	1.643	1.644	1.652	1.671	1.653	1.666	1.621	1.711	1.695	1.694	1.689	1.702	1.71	1.675	1.747	1.696	1.744	1.764	1.71
0	NaN	NaN	NaN	NaN	NaN	NaN	NaN	NaN	NaN	NaN	NaN	NaN	NaN	NaN	NaN	NaN	NaN	NaN	NaN	NaN	NaN	NaN	NaN	NaN	NaN	NaN	NaN	NaN	NaN	NaN	NaN	NaN	NaN	NaN	NaN	NaN	NaN	NaN	NaN	NaN	NaN	NaN	NaN	NaN	NaN	NaN	NaN	NaN	NaN
0	1.432	1.42	1.379	1.424	1.42	1.425	1.433	1.464	1.507	1.458	1.464	NaN	NaN	NaN	NaN	NaN	NaN	NaN	NaN	NaN	NaN	NaN	NaN	NaN	NaN	NaN	NaN	NaN	NaN	NaN	NaN	NaN	NaN	NaN	NaN	NaN	NaN	NaN	NaN	NaN	NaN	NaN	NaN	NaN	NaN	NaN	NaN	NaN	NaN
234	1.403	1.396	1.368	1.392	1.382	1.363	1.364	1.413	1.417	1.413	1.399	1.418	1.43	1.421	1.421	1.431	1.436	1.466	1.456	1.465	1.428	1.488	1.49	1.45	1.495	1.465	1.519	1.469	1.488	1.484	1.501	1.526	1.509	1.525	1.532	1.521	1.511	1.548	1.549	1.536	1.539	1.558	1.533	1.539	1.569	1.528	1.548	1.545	1.536
0	1.446	NaN	NaN	NaN	NaN	NaN	NaN	NaN	NaN	NaN	NaN	NaN	NaN	NaN	NaN	NaN	NaN	NaN	NaN	NaN	NaN	NaN	NaN	NaN	NaN	NaN	NaN	NaN	NaN	NaN	NaN	NaN	NaN	NaN	NaN	NaN	NaN	NaN	NaN	NaN	NaN	NaN	NaN	NaN	NaN	NaN	NaN	NaN	NaN
0	1.437	NaN	NaN	NaN	NaN	NaN	NaN	NaN	NaN	NaN	NaN	NaN	NaN	NaN	NaN	NaN	NaN	NaN	NaN	NaN	NaN	NaN	NaN	NaN	NaN	NaN	NaN	NaN	NaN	NaN	NaN	NaN	NaN	NaN	NaN	NaN	NaN	NaN	NaN	NaN	NaN	NaN	NaN	NaN	NaN	NaN	NaN	NaN	NaN
0	1.424	1.445	1.434	1.429	1.434	1.476	1.451	1.496	1.439	1.523	1.482	1.475	1.508	1.504	1.501	1.516	1.489	1.562	1.532	1.517	1.534	1.561	1.654	1.552	1.633	1.647	1.67	1.61	1.607	1.65	1.662	1.66	1.709	1.714	1.722	1.677	1.725	1.695	1.716	1.696	1.71	1.744	1.685	1.725	1.753	1.732	1.688	1.673	1.686
0	1.424	1.388	1.393	1.389	1.394	1.383	1.345	1.376	1.397	1.431	1.391	1.435	1.437	1.435	1.442	1.454	1.485	1.489	1.465	1.487	1.465	1.535	1.515	1.483	1.533	1.502	1.544	1.52	1.537	1.549	1.597	1.599	1.587	1.606	1.593	1.613	1.571	1.657	1.638	1.648	1.63	1.66	1.653	1.572	1.664	1.637	1.675	1.682	1.624
0	1.407	1.376	1.398	1.4	1.405	1.415	1.364	1.388	1.394	1.414	1.424	1.442	1.471	1.46	1.486	1.492	1.498	1.519	1.5	1.527	1.514	1.559	1.592	1.56	1.583	1.574	1.625	1.597	1.596	1.607	1.64	1.616	1.644	1.628	1.659	1.655	1.624	1.683	1.694	1.671	1.683	1.703	1.693	1.67	1.718	1.695	1.694	1.695	1.691
0	1.404	1.365	1.412	1.407	1.395	1.402	1.401	1.421	1.417	1.407	1.42	1.44	1.465	1.449	1.493	1.445	1.498	1.546	1.493	1.509	1.505	1.522	1.573	1.544	1.575	1.582	1.589	1.601	1.572	1.592	1.63	1.595	1.612	1.632	1.622	1.615	1.659	1.646	1.654	1.664	1.667	1.704	1.677	1.674	1.678	1.691	1.7	1.652	1.678
0	1.393	1.4	1.387	1.38	1.403	1.38	1.325	1.374	1.373	1.435	1.409	1.411	1.438	1.444	1.46	1.447	1.478	1.499	1.46	1.491	1.477	1.546	1.541	1.491	1.541	1.534	1.532	1.528	1.552	1.557	1.595	1.576	1.585	1.594	1.599	1.628	1.603	1.659	1.622	1.643	1.643	1.654	1.641	1.643	1.7	1.656	1.674	1.695	1.678
0	1.4	1.374	1.398	1.396	1.404	1.393	1.39	1.4	1.41	1.412	1.409	1.419	1.451	1.441	1.458	1.457	1.47	1.475	1.495	1.491	1.519	1.517	1.522	1.502	1.554	1.568	1.554	1.574	1.567	1.595	1.608	1.593	1.58	1.61	1.615	1.617	1.636	1.64	1.647	1.663	1.648	1.654	1.652	1.665	1.705	1.686	1.664	1.657	1.692
0	1.457	1.413	1.395	1.392	1.406	1.392	1.342	1.398	1.432	1.456	1.434	1.429	1.478	1.506	1.514	1.535	1.523	1.556	1.56	1.525	1.531	1.611	1.594	1.57	1.585	1.607	1.609	1.6	1.599	1.615	1.718	1.668	1.677	1.713	1.674	1.671	1.665	1.729	1.728	1.732	1.7	1.775	1.759	1.675	1.764	1.712	1.754	1.782	1.725
235	1.42	1.434	1.434	1.441	1.424	1.455	1.445	1.476	1.435	1.472	1.484	1.455	1.457	1.473	1.497	1.514	1.476	1.528	1.505	1.523	1.519	1.556	1.612	1.559	1.58	1.622	1.627	1.571	1.599	1.608	1.629	1.611	1.655	1.657	1.667	1.657	1.658	1.669	1.684	1.665	1.69	1.69	1.677	1.691	1.721	1.701	1.675	1.653	1.674
0	1.46	1.443	1.459	1.446	1.423	1.458	1.485	1.489	1.461	1.489	1.493	1.469	1.5	1.494	1.508	1.525	1.514	1.548	1.516	1.551	1.52	1.578	1.628	1.59	1.609	1.662	1.618	1.617	1.616	1.643	1.655	1.656	1.661	1.696	1.682	1.659	1.692	1.676	1.713	1.69	1.713	1.737	1.693	1.723	1.752	1.749	1.697	1.675	1.686
0	1.451	1.508	1.436	1.379	1.574	1.383	1.421	1.336	1.386	1.513	1.468	1.412	1.461	1.402	1.579	1.451	1.753	1.516	1.635	1.731	1.631	1.658	1.605	1.641	1.518	1.5	1.882	NaN	NaN	NaN	NaN	NaN	NaN	NaN	NaN	NaN	NaN	NaN	NaN	NaN	NaN	NaN	NaN	NaN	NaN	NaN	NaN	NaN	NaN
0	1.406	1.377	1.402	1.396	1.385	1.399	1.38	1.397	1.389	1.417	1.402	1.415	1.437	1.429	1.442	1.442	1.446	1.464	1.451	1.473	1.46	1.474	1.503	1.473	1.509	1.512	1.512	1.513	1.513	1.543	1.55	1.524	1.526	1.559	1.554	1.54	1.562	1.558	1.57	1.583	1.576	1.609	1.577	1.579	1.61	1.605	1.597	1.553	1.587
0	1.418	1.384	1.411	1.403	1.411	1.385	1.401	1.403	1.419	1.423	1.411	1.402	1.451	1.444	1.468	1.472	1.481	1.497	1.5	1.509	1.49	1.507	1.508	1.496	1.569	1.563	1.572	1.556	1.538	1.592	1.599	1.583	1.581	1.621	1.618	1.597	1.634	1.626	1.621	1.632	1.633	1.642	1.669	1.651	1.664	1.692	1.66	1.615	1.654
0	1.431	1.404	1.411	1.399	1.412	1.406	1.38	1.416	1.389	1.408	1.406	1.433	1.407	1.426	1.435	1.428	1.44	1.442	1.435	1.468	1.447	1.514	1.473	1.47	1.493	1.494	1.477	1.51	1.481	1.513	1.512	1.494	1.52	1.512	1.511	1.537	1.531	1.526	1.552	1.548	1.553	1.557	1.556	1.543	1.577	1.552	1.566	1.558	1.573
0	1.466	1.466	1.442	1.459	1.427	1.451	1.484	1.475	1.483	1.492	1.499	1.483	1.495	1.518	1.53	1.551	1.549	1.542	1.562	1.56	1.532	1.603	1.629	1.603	1.629	1.658	1.634	1.611	1.637	1.658	1.674	1.681	1.662	1.683	1.698	1.701	1.702	1.713	1.731	1.706	1.712	1.727	1.721	1.748	1.762	1.744	1.709	1.689	1.717
236	1.454	1.44	1.43	1.46	1.442	1.437	1.413	1.398	1.434	1.46	1.459	1.454	1.441	1.475	1.429	1.485	1.453	1.491	1.479	1.497	1.489	1.527	1.503	1.509	1.548	1.545	1.549	1.535	1.517	1.566	1.584	1.567	1.542	1.599	1.541	1.591	1.58	1.574	1.578	1.576	1.567	1.591	1.561	1.589	1.618	1.597	1.613	1.568	1.564
0	1.476	1.426	1.414	1.431	1.422	1.384	1.389	1.4	1.408	1.398	1.422	1.397	1.38	1.433	1.453	1.417	1.433	1.44	1.462	1.503	1.45	1.523	1.506	1.496	1.503	1.498	1.493	1.501	1.496	1.527	1.545	1.506	1.54	1.552	1.507	1.581	1.56	1.521	1.576	1.56	1.558	1.574	1.602	1.576	1.573	1.589	1.584	1.535	1.576
0	1.47	1.433	1.4	1.435	1.399	1.406	1.374	1.414	1.385	1.364	1.414	1.406	1.446	1.436	1.463	1.475	1.445	1.477	1.475	1.522	1.492	1.539	1.528	1.51	1.511	1.5	1.526	1.513	1.506	1.567	1.546	1.537	1.578	1.589	1.532	1.561	1.543	1.529	1.581	1.576	1.599	1.597	1.575	1.561	1.569	1.618	1.58	1.569	1.595
237	1.288	1.394	1.472	1.393	1.478	1.428	1.312	1.369	1.376	1.393	1.426	1.414	1.614	1.431	1.399	1.419	1.573	1.496	1.53	1.509	1.444	1.496	1.549	1.436	1.57	1.507	1.524	1.424	1.529	1.567	1.514	1.572	1.517	1.594	1.554	1.469	1.538	1.585	1.631	1.556	1.603	1.604	1.585	1.546	1.572	1.574	1.59	1.552	1.604
0	1.367	1.413	1.383	1.406	1.432	1.427	1.398	1.406	1.388	1.413	1.418	1.402	1.467	1.405	1.416	1.434	1.447	1.488	1.462	1.439	1.444	1.467	1.472	1.445	1.504	1.505	1.494	1.467	1.501	1.518	1.5	1.539	1.514	1.549	1.502	1.497	1.527	1.537	1.569	1.511	1.526	1.554	1.549	1.56	1.555	1.547	1.533	1.527	1.553
0	1.496	1.464	1.52	1.555	1.585	1.497	1.515	1.507	1.487	1.538	1.634	1.543	1.568	1.506	1.601	1.586	1.61	1.679	1.622	1.664	1.674	1.697	1.682	1.622	1.75	1.71	1.733	1.733	1.651	1.731	1.757	1.743	1.712	1.802	1.767	1.778	1.872	1.768	1.805	1.839	1.835	1.848	1.756	1.827	1.822	1.818	1.829	1.762	1.8
0	1.344	1.415	1.374	1.422	1.423	NaN	NaN	NaN	NaN	NaN	NaN	NaN	NaN	NaN	NaN	NaN	NaN	NaN	NaN	NaN	NaN	NaN	NaN	NaN	NaN	NaN	NaN	NaN	NaN	NaN	NaN	NaN	NaN	NaN	NaN	NaN	NaN	NaN	NaN	NaN	NaN	NaN	NaN	NaN	NaN	NaN	NaN	NaN	NaN
0	1.486	1.436	1.417	1.431	1.424	1.406	1.391	1.416	1.393	1.397	1.405	1.424	1.418	1.449	1.448	1.439	1.459	1.479	1.454	1.504	1.48	1.543	1.51	1.509	1.529	1.512	1.522	1.531	1.516	1.55	1.537	1.524	1.563	1.579	1.539	1.571	1.574	1.571	1.603	1.586	1.584	1.594	1.596	1.592	1.609	1.601	1.593	1.595	1.603
0	1.498	1.457	1.479	1.48	1.455	1.445	1.471	1.434	1.464	1.44	1.469	1.457	1.466	1.485	1.482	1.489	1.503	1.485	1.522	1.535	1.46	1.493	1.568	1.504	1.561	1.552	1.553	1.501	1.565	1.552	1.567	1.54	1.555	1.573	1.553	1.565	1.552	1.57	1.606	1.541	1.58	1.566	1.587	1.6	1.604	1.633	1.631	1.537	1.619
238	1.431	1.417	1.411	1.461	1.456	1.434	1.393	1.421	1.414	1.46	1.446	1.451	1.424	1.473	1.52	1.484	1.478	1.53	1.537	1.51	1.531	1.559	1.559	1.547	1.597	1.603	1.603	1.583	1.58	1.617	1.646	1.615	1.636	1.616	1.607	1.644	1.651	1.593	1.678	1.665	1.668	1.675	1.647	1.695	1.661	1.688	1.702	1.659	1.654
0	1.438	1.403	1.416	1.405	1.423	1.394	1.406	1.438	1.376	1.443	1.431	1.446	1.447	1.497	1.487	1.448	1.517	1.533	1.566	1.54	1.513	1.535	1.614	1.534	1.62	1.587	1.614	1.56	1.553	1.642	1.656	1.616	1.607	1.649	1.627	1.639	1.687	1.691	1.683	1.693	1.731	1.716	1.723	1.767	1.768	1.788	1.768	1.638	1.733
0	1.313	1.43	1.397	1.381	1.396	1.408	1.331	1.395	1.373	1.368	1.428	1.331	1.487	1.431	1.396	1.411	1.509	1.466	1.511	1.439	1.448	1.51	1.514	1.426	1.569	1.486	1.52	1.426	1.546	1.543	1.518	1.54	1.536	1.585	1.504	1.465	1.558	1.561	1.587	1.539	1.602	1.585	1.582	1.577	1.601	1.589	1.586	1.563	1.63
0	1.41	1.48	1.406	1.419	1.437	1.446	1.476	1.39	1.384	1.445	1.44	1.416	1.462	1.417	1.45	1.477	1.43	1.515	1.437	1.443	1.45	1.474	1.496	1.482	1.549	1.538	1.521	1.517	1.493	1.544	1.574	1.548	1.561	1.603	1.529	1.556	1.556	1.603	1.611	1.599	1.576	1.585	1.584	1.625	1.613	1.597	1.583	1.528	1.611
0	NaN	NaN	NaN	NaN	NaN	NaN	NaN	NaN	NaN	NaN	NaN	NaN	NaN	NaN	NaN	NaN	NaN	NaN	NaN	NaN	NaN	NaN	NaN	NaN	NaN	NaN	NaN	NaN	NaN	NaN	NaN	NaN	NaN	NaN	NaN	NaN	NaN	NaN	NaN	NaN	NaN	NaN	NaN	NaN	NaN	NaN	NaN	NaN	NaN
0	1.493	1.45	1.472	1.5	1.512	1.483	1.436	1.419	1.432	1.533	1.515	1.497	1.456	1.439	1.534	1.574	1.556	1.581	1.532	1.541	1.585	1.596	1.655	1.599	1.621	1.663	1.647	1.625	1.578	1.641	1.636	1.599	1.67	1.687	1.623	1.716	1.71	1.697	1.686	1.695	1.7	1.662	1.681	1.721	1.729	1.705	1.749	1.646	1.679
0	1.341	1.458	1.345	1.443	1.495	1.373	1.339	1.293	1.394	1.491	1.452	1.458	1.494	1.493	1.589	1.525	1.566	1.529	1.54	1.568	1.532	1.617	1.627	1.627	1.571	1.612	1.626	1.614	1.646	1.694	1.772	1.729	1.677	1.73	1.782	1.705	1.759	1.779	1.721	1.771	1.768	1.724	1.755	1.744	1.785	1.78	1.766	1.769	1.742
0	1.407	1.448	1.404	1.425	1.466	1.45	1.443	1.42	1.405	1.449	1.446	1.439	1.479	1.421	1.48	1.479	1.45	1.49	1.466	1.462	NaN	NaN	NaN	NaN	NaN	NaN	NaN	NaN	NaN	NaN	NaN	NaN	NaN	NaN	NaN	NaN	NaN	NaN	NaN	NaN	NaN	NaN	NaN	NaN	NaN	NaN	NaN	NaN	NaN
239	1.454	1.418	1.427	1.433	1.438	1.412	1.386	1.413	1.394	1.424	1.411	1.427	1.417	1.432	1.461	1.439	1.458	1.498	1.472	1.513	1.496	1.542	1.516	1.526	1.541	1.517	1.549	1.517	1.533	1.551	1.557	1.536	1.556	1.569	1.559	1.578	1.59	1.575	1.611	1.593	1.612	1.628	1.604	1.637	1.646	1.65	1.638	1.636	1.641
240	1.507	1.427	1.442	1.501	1.437	1.441	1.48	1.513	1.464	1.428	1.433	1.446	1.545	1.53	1.554	1.565	1.498	1.51	1.5	1.531	1.532	1.542	1.532	1.529	1.577	1.65	1.698	1.554	1.516	1.62	1.647	1.657	1.556	1.6	1.623	1.614	1.593	1.664	1.652	1.664	1.6	1.714	1.679	1.689	1.722	1.687	1.7	1.549	1.692
0	1.561	1.514	1.514	1.61	1.548	NaN	NaN	NaN	NaN	NaN	NaN	NaN	NaN	NaN	NaN	NaN	NaN	NaN	NaN	NaN	NaN	NaN	NaN	NaN	NaN	NaN	NaN	NaN	NaN	NaN	NaN	NaN	NaN	NaN	NaN	NaN	NaN	NaN	NaN	NaN	NaN	NaN	NaN	NaN	NaN	NaN	NaN	NaN	NaN
0	1.454	1.419	1.399	1.429	1.446	1.426	1.403	1.417	1.424	1.452	1.429	1.479	1.472	1.49	1.514	1.509	1.524	1.58	1.552	1.592	1.607	1.652	1.648	1.645	1.666	1.658	1.691	1.709	1.69	1.749	1.7	1.705	1.761	1.749	1.733	1.76	1.77	1.759	1.815	1.783	1.795	1.798	1.801	1.807	1.829	1.812	1.799	1.803	1.816
241	1.457	1.48	1.465	1.463	1.432	1.425	1.47	1.433	1.449	1.468	1.505	1.44	1.499	1.525	1.545	1.549	1.58	1.514	1.56	1.562	1.531	1.611	1.59	1.602	1.617	1.615	1.652	1.624	1.626	1.652	1.656	1.646	1.688	1.671	1.685	1.695	1.747	1.744	1.721	1.739	1.769	1.79	1.767	1.757	1.831	1.786	1.785	1.769	1.785
0	1.432	1.404	1.406	1.391	1.428	1.394	1.447	1.415	1.448	1.419	1.429	1.413	1.508	1.47	1.498	1.462	1.544	1.515	1.535	1.552	1.511	1.556	1.614	1.515	1.645	1.619	1.635	1.605	1.533	1.647	1.671	1.625	1.611	1.669	1.643	1.714	1.729	1.72	1.708	1.728	1.675	1.764	1.733	1.789	1.869	1.804	1.779	1.692	1.795
0	1.371	1.442	1.406	1.526	1.444	1.496	1.398	1.484	1.469	1.57	1.537	1.477	1.461	1.499	1.618	1.565	1.595	1.666	1.565	1.645	1.59	1.622	1.567	1.683	1.701	1.653	1.668	1.657	1.535	1.788	1.716	1.701	1.765	1.803	1.73	1.739	1.859	1.821	1.767	1.793	1.921	1.838	1.743	1.838	1.842	1.875	1.887	1.799	1.682
0	1.406	1.433	1.397	1.416	1.423	1.428	1.441	1.383	1.389	1.41	1.388	1.417	1.47	1.386	1.439	1.461	1.44	1.506	1.458	1.423	1.438	1.461	1.453	1.452	1.499	1.467	1.465	1.5	1.507	1.506	1.511	1.52	1.513	1.543	1.452	1.498	1.508	1.503	1.525	1.502	1.52	1.533	1.5	1.515	1.514	1.524	1.531	1.503	1.535
0	1.418	1.4	1.387	1.404	1.405	1.41	1.413	1.42	1.413	1.427	1.421	1.47	1.492	1.487	1.513	1.517	1.529	1.536	1.541	1.596	1.584	1.636	1.663	1.62	1.641	1.664	1.682	1.671	1.68	1.7	1.718	1.693	1.723	1.738	1.724	1.765	1.75	1.746	1.775	1.771	1.796	1.773	1.764	1.77	1.79	1.772	1.769	1.766	1.776
0	1.443	1.458	1.459	1.458	1.438	1.407	1.445	1.457	1.468	1.455	1.476	1.445	1.499	1.513	1.525	1.496	1.571	1.505	1.539	1.582	1.544	1.579	1.618	1.562	1.614	1.605	1.616	1.576	1.559	1.658	1.659	1.625	1.614	1.671	1.668	1.739	1.677	1.748	1.684	1.658	1.656	1.722	1.68	1.714	1.73	1.734	1.695	1.653	1.673
0	1.338	1.39	1.384	1.392	1.394	1.387	1.343	1.372	1.346	1.365	1.389	1.344	1.45	1.384	1.374	1.394	1.452	1.438	1.456	1.409	1.401	1.455	1.455	1.403	1.5	1.439	1.458	1.404	1.478	1.466	1.481	1.475	1.451	1.515	1.437	1.428	1.49	1.478	1.5	1.488	1.499	1.51	1.497	1.493	1.489	1.496	1.481	1.481	1.499
0	1.379	1.433	1.346	1.439	1.442	1.398	1.386	1.358	1.408	1.468	1.443	1.433	1.47	1.462	1.505	1.488	1.493	1.436	1.462	1.51	1.467	1.517	1.555	1.533	1.52	1.538	1.536	1.536	1.53	1.584	1.626	1.587	1.57	1.592	1.629	1.588	1.645	1.627	1.599	1.662	1.637	1.615	1.625	1.646	1.665	1.616	1.647	1.633	1.636
0	NaN	NaN	NaN	NaN	NaN	NaN	NaN	NaN	NaN	NaN	NaN	NaN	NaN	NaN	NaN	NaN	NaN	NaN	NaN	NaN	NaN	NaN	NaN	NaN	NaN	NaN	NaN	NaN	NaN	NaN	NaN	NaN	NaN	NaN	NaN	NaN	NaN	NaN	NaN	NaN	NaN	NaN	NaN	NaN	NaN	NaN	NaN	NaN	NaN
0	1.495	1.503	1.514	1.495	1.493	1.485	1.455	1.428	1.443	1.496	1.547	1.5	1.472	1.572	1.539	1.531	1.564	1.619	1.511	1.581	1.578	1.708	1.659	1.604	1.605	1.57	1.599	1.624	1.596	1.66	1.656	1.641	1.694	1.679	1.615	1.676	1.749	1.646	1.692	1.697	1.734	1.726	1.678	1.7	1.723	1.716	1.715	1.697	1.709
0	NaN	NaN	NaN	NaN	NaN	NaN	NaN	NaN	NaN	NaN	NaN	NaN	NaN	NaN	NaN	NaN	NaN	NaN	NaN	NaN	NaN	NaN	NaN	NaN	NaN	NaN	NaN	NaN	NaN	NaN	NaN	NaN	NaN	NaN	NaN	NaN	NaN	NaN	NaN	NaN	NaN	NaN	NaN	NaN	NaN	NaN	NaN	NaN	NaN
0	1.414	1.456	1.402	1.404	1.437	1.434	1.444	1.426	1.403	1.437	1.416	1.432	1.475	1.439	1.491	1.465	1.469	1.486	1.474	1.451	1.454	1.503	1.524	1.478	1.51	1.53	1.506	1.535	1.555	1.529	1.566	1.573	1.56	1.589	1.561	1.572	1.562	1.616	1.591	1.533	1.624	1.585	1.581	1.607	1.6	1.605	1.582	1.562	1.595
0	1.372	1.454	1.436	1.386	1.434	1.412	1.428	1.394	1.373	1.394	1.423	1.429	1.498	1.401	1.426	1.455	1.457	1.528	1.488	1.442	1.48	1.499	1.489	1.445	1.533	1.517	1.503	1.499	1.551	1.507	1.503	1.565	1.53	1.602	1.484	1.547	1.572	1.554	1.569	1.528	1.601	1.619	1.591	1.585	1.57	1.575	1.579	1.572	1.599
0	1.784	1.387	1.441	1.518	1.456	1.383	1.395	1.391	1.465	1.457	1.538	NaN	NaN	NaN	NaN	NaN	NaN	NaN	NaN	NaN	NaN	NaN	NaN	NaN	NaN	NaN	NaN	NaN	NaN	NaN	NaN	NaN	NaN	NaN	NaN	NaN	NaN	NaN	NaN	NaN	NaN	NaN	NaN	NaN	NaN	NaN	NaN	NaN	NaN
0	1.398	1.449	1.404	1.368	1.455	1.445	1.454	1.384	1.381	1.412	1.415	1.444	1.465	1.395	1.456	1.444	1.428	1.479	1.478	1.425	1.462	1.477	1.486	1.459	1.517	1.499	1.458	1.484	1.488	1.528	1.511	1.531	1.545	1.56	1.489	1.539	1.516	1.534	1.536	1.537	1.543	1.547	1.535	1.547	1.545	1.558	1.522	1.49	1.575
0	1.365	1.481	1.38	1.47	1.517	1.428	1.368	1.333	1.435	1.535	1.499	1.501	1.531	1.515	1.586	1.584	1.593	1.547	1.573	1.629	1.549	1.668	1.678	1.7	1.659	1.671	1.691	1.726	1.68	1.754	1.873	1.851	1.788	1.805	1.938	1.796	1.884	1.872	1.79	1.864	1.834	1.82	1.841	1.871	1.941	1.938	1.9	1.902	1.892
0	1.407	1.332	1.446	1.488	1.51	1.35	1.459	1.505	1.483	1.562	1.539	1.438	NaN	NaN	NaN	NaN	NaN	NaN	NaN	NaN	NaN	NaN	NaN	NaN	NaN	NaN	NaN	NaN	NaN	NaN	NaN	NaN	NaN	NaN	NaN	NaN	NaN	NaN	NaN	NaN	NaN	NaN	NaN	NaN	NaN	NaN	NaN	NaN	NaN
0	1.493	1.503	1.501	1.523	1.507	1.459	1.48	1.502	1.456	1.566	1.545	1.501	NaN	NaN	NaN	NaN	NaN	NaN	NaN	NaN	NaN	NaN	NaN	NaN	NaN	NaN	NaN	NaN	NaN	NaN	NaN	NaN	NaN	NaN	NaN	NaN	NaN	NaN	NaN	NaN	NaN	NaN	NaN	NaN	NaN	NaN	NaN	NaN	NaN
0	1.35	1.391	1.381	1.363	1.396	1.399	1.365	1.382	1.347	1.381	1.414	1.373	1.456	1.393	1.409	1.417	1.44	1.452	1.461	1.411	1.414	1.465	1.457	1.422	1.503	1.466	1.486	1.423	1.489	1.475	1.494	1.483	1.478	1.517	1.458	1.465	1.502	1.502	1.522	1.506	1.514	1.521	1.524	1.513	1.507	1.507	1.529	1.504	1.515
0	NaN	NaN	NaN	NaN	NaN	NaN	NaN	NaN	NaN	NaN	NaN	NaN	NaN	NaN	NaN	NaN	NaN	NaN	NaN	NaN	NaN	NaN	NaN	NaN	NaN	NaN	NaN	NaN	NaN	NaN	NaN	NaN	NaN	NaN	NaN	NaN	NaN	NaN	NaN	NaN	NaN	NaN	NaN	NaN	NaN	NaN	NaN	NaN	NaN
0	NaN	NaN	NaN	NaN	NaN	NaN	NaN	NaN	NaN	NaN	NaN	NaN	NaN	NaN	NaN	NaN	NaN	NaN	NaN	NaN	NaN	NaN	NaN	NaN	NaN	NaN	NaN	NaN	NaN	NaN	NaN	NaN	NaN	NaN	NaN	NaN	NaN	NaN	NaN	NaN	NaN	NaN	NaN	NaN	NaN	NaN	NaN	NaN	NaN
0	1.44	1.424	1.446	1.438	1.451	1.428	1.421	1.442	1.451	1.508	1.518	1.438	1.485	1.507	1.525	1.543	1.565	1.575	1.581	1.561	1.591	1.584	1.646	1.616	1.657	1.692	1.655	1.653	1.622	1.716	1.736	1.723	1.698	1.75	1.708	1.763	1.802	1.776	1.736	1.773	1.8	1.815	1.783	1.824	1.838	1.839	1.843	1.777	1.793
0	1.487	1.519	1.481	1.475	1.47	1.498	1.411	1.414	1.412	1.493	1.44	1.44	1.447	1.419	1.529	1.481	1.48	1.58	1.503	1.597	1.549	1.592	1.608	1.544	1.551	1.558	1.58	1.6	1.577	1.588	1.543	1.623	1.66	1.638	1.612	1.657	1.699	1.589	1.709	1.646	1.592	1.626	1.667	1.628	1.663	1.724	1.623	1.587	1.609
242	1.424	1.4	1.393	1.413	1.421	1.406	1.398	1.437	1.442	1.462	1.479	1.529	1.57	1.569	1.613	1.663	1.713	1.74	1.771	1.842	1.873	1.914	1.983	1.96	2.018	2.065	2.076	2.103	2.119	2.172	NaN	NaN	NaN	NaN	NaN	NaN	NaN	NaN	NaN	NaN	NaN	NaN	NaN	NaN	NaN	NaN	NaN	NaN	NaN
0	1.385	1.467	1.38	1.449	1.505	1.415	1.398	1.371	1.439	1.482	1.489	1.468	1.515	1.525	1.613	1.565	1.597	1.553	1.558	1.61	1.606	1.682	1.703	1.679	1.655	1.699	1.694	1.722	1.707	1.747	1.822	1.838	1.773	1.811	1.875	1.756	1.874	1.804	1.816	1.851	1.851	1.823	1.854	1.906	1.921	1.905	1.897	1.872	1.912
243	1.42	1.419	1.408	1.408	1.414	1.406	1.393	1.421	1.403	1.416	1.404	1.441	1.448	1.464	1.469	1.474	1.486	1.532	1.479	1.536	1.532	1.573	1.569	1.557	1.573	1.572	1.595	1.57	1.587	1.595	1.59	1.591	1.625	1.632	1.613	1.635	1.623	1.615	1.675	1.639	1.643	1.664	1.665	1.662	1.683	1.69	1.672	1.653	1.665
244	1.481	1.474	1.487	1.515	1.427	1.453	1.385	1.404	1.379	1.45	1.391	1.401	1.513	1.493	1.49	1.483	1.482	1.553	1.487	1.533	1.567	1.523	1.557	1.524	1.498	1.558	1.547	1.529	1.536	1.537	1.601	1.559	1.578	1.573	1.542	1.582	1.628	1.537	1.604	1.572	1.575	1.604	1.531	1.617	1.593	1.624	1.577	1.583	1.595
0	1.448	1.371	1.426	1.456	1.409	1.355	1.352	1.557	1.422	NaN	NaN	NaN	NaN	NaN	NaN	NaN	NaN	NaN	NaN	NaN	NaN	NaN	NaN	NaN	NaN	NaN	NaN	NaN	NaN	NaN	NaN	NaN	NaN	NaN	NaN	NaN	NaN	NaN	NaN	NaN	NaN	NaN	NaN	NaN	NaN	NaN	NaN	NaN	NaN
0	1.378	1.392	1.377	1.391	1.415	1.391	1.365	1.371	1.409	1.425	1.412	1.438	1.469	1.446	1.467	1.458	1.503	1.483	1.473	1.515	1.488	1.526	1.555	1.538	1.534	1.558	1.566	1.571	1.56	1.573	1.601	1.601	1.582	1.624	1.626	1.598	1.649	1.643	1.647	1.664	1.684	1.643	1.666	1.682	1.717	1.681	1.7	1.664	1.704
0	1.42	1.408	1.408	1.422	1.416	1.412	1.406	1.431	1.408	1.446	1.432	1.47	1.512	1.496	1.527	1.543	1.589	1.619	1.603	1.656	1.675	1.729	1.75	1.751	1.802	1.826	1.843	1.847	1.871	1.916	1.927	1.938	1.957	1.991	1.99	2.01	2.047	2.046	2.12	2.067	2.083	2.128	2.115	2.118	2.156	2.165	2.16	2.145	2.146
0	1.36	1.386	1.423	1.383	1.394	1.401	1.366	1.402	1.364	1.398	1.415	1.398	1.477	1.4	1.425	1.434	1.51	1.477	1.492	1.448	1.457	1.522	1.507	1.47	1.548	1.525	1.538	1.493	1.536	1.558	1.571	1.554	1.51	1.585	1.511	1.535	1.58	1.562	1.614	1.592	1.634	1.59	1.622	1.627	1.594	1.606	1.637	1.602	1.599
0	NaN	NaN	NaN	NaN	NaN	NaN	NaN	NaN	NaN	NaN	NaN	NaN	NaN	NaN	NaN	NaN	NaN	NaN	NaN	NaN	NaN	NaN	NaN	NaN	NaN	NaN	NaN	NaN	NaN	NaN	NaN	NaN	NaN	NaN	NaN	NaN	NaN	NaN	NaN	NaN	NaN	NaN	NaN	NaN	NaN	NaN	NaN	NaN	NaN
0	1.405	1.565	1.459	1.446	1.48	1.444	1.486	1.456	1.584	1.522	1.502	1.523	1.519	1.564	1.609	1.555	1.573	1.523	1.508	1.521	1.608	1.648	1.655	1.615	1.642	1.579	1.639	1.643	1.629	1.577	1.62	1.718	1.683	1.72	1.683	1.654	1.755	1.666	1.751	1.719	1.72	1.635	1.757	1.677	1.77	1.761	1.781	NaN	NaN
0	1.444	1.417	1.445	1.456	1.445	1.436	1.388	1.445	1.451	1.512	1.493	1.517	1.475	1.511	1.528	1.542	1.532	1.609	1.545	1.57	1.582	1.566	1.619	1.594	1.633	1.655	1.642	1.622	1.611	1.66	1.707	1.668	1.661	1.688	1.681	1.708	1.748	1.732	1.708	1.766	1.749	1.761	1.756	1.768	1.765	1.76	1.781	1.762	1.727
245	1.496	1.457	1.465	1.484	1.479	1.454	1.439	1.455	1.458	1.519	1.499	1.509	1.52	1.5	1.532	1.552	1.532	1.585	1.548	1.538	1.585	1.612	1.611	1.594	1.588	1.638	1.621	1.59	1.609	1.63	1.685	1.68	1.64	1.704	1.629	1.684	1.712	1.685	1.681	1.699	1.663	1.732	1.664	1.749	1.737	1.733	1.71	1.701	1.712
0	NaN	NaN	NaN	NaN	NaN	NaN	NaN	NaN	NaN	NaN	NaN	NaN	NaN	NaN	NaN	NaN	NaN	NaN	NaN	NaN	NaN	NaN	NaN	NaN	NaN	NaN	NaN	NaN	NaN	NaN	NaN	NaN	NaN	NaN	NaN	NaN	NaN	NaN	NaN	NaN	NaN	NaN	NaN	NaN	NaN	NaN	NaN	NaN	NaN
0	1.428	1.624	1.278	1.764	1.46	1.759	1.304	1.283	1.406	1.541	1.384	NaN	NaN	NaN	NaN	NaN	NaN	NaN	NaN	NaN	NaN	NaN	NaN	NaN	NaN	NaN	NaN	NaN	NaN	NaN	NaN	NaN	NaN	NaN	NaN	NaN	NaN	NaN	NaN	NaN	NaN	NaN	NaN	NaN	NaN	NaN	NaN	NaN	NaN
0	1.52	1.543	1.56	1.561	1.486	1.284	1.691	1.655	1.5	1.389	1.474	1.627	1.61	1.587	1.572	1.573	1.654	1.537	1.57	1.558	1.74	1.574	1.693	1.728	1.711	1.798	1.787	1.784	1.664	1.764	1.752	1.832	1.755	1.759	NaN	NaN	NaN	NaN	NaN	NaN	NaN	NaN	NaN	NaN	NaN	NaN	NaN	NaN	NaN
0	1.387	1.385	1.423	1.396	1.397	1.396	1.362	1.386	1.368	1.399	1.424	1.419	1.461	1.409	1.422	1.431	1.468	1.466	1.463	1.458	1.434	1.488	1.479	1.441	1.522	1.471	1.495	1.455	1.495	1.502	1.529	1.516	1.487	1.515	1.455	1.504	1.527	1.485	1.542	1.523	1.536	1.543	1.549	1.548	1.531	1.567	1.537	1.524	1.53
0	1.389	1.489	1.496	1.439	1.464	1.475	1.465	1.5	1.482	1.522	1.525	1.432	1.559	1.497	1.564	1.615	1.569	1.629	1.706	1.604	1.673	1.713	1.739	1.721	1.8	1.738	1.772	1.794	1.787	1.736	1.772	1.838	1.782	1.804	1.721	1.784	1.788	1.788	1.779	1.754	1.792	1.832	1.786	1.822	1.798	1.814	1.804	1.755	1.769
0	1.445	1.472	1.426	1.472	1.421	1.473	1.461	1.436	1.452	1.53	1.49	1.53	1.565	1.54	1.506	1.585	1.612	1.673	1.601	1.622	1.669	1.697	1.753	1.708	1.705	1.772	1.797	1.751	1.745	1.795	1.791	1.801	1.802	1.825	1.772	1.822	1.844	1.818	1.903	1.821	1.85	1.853	1.854	1.872	1.882	1.934	1.847	1.876	1.884
0	1.438	1.453	NaN	NaN	NaN	NaN	NaN	NaN	NaN	NaN	NaN	NaN	NaN	NaN	NaN	NaN	NaN	NaN	NaN	NaN	NaN	NaN	NaN	NaN	NaN	NaN	NaN	NaN	NaN	NaN	NaN	NaN	NaN	NaN	NaN	NaN	NaN	NaN	NaN	NaN	NaN	NaN	NaN	NaN	NaN	NaN	NaN	NaN	NaN
246	1.386	1.388	1.387	1.385	1.384	1.39	1.362	1.397	1.425	1.417	1.402	1.422	1.431	1.426	1.431	1.454	1.467	1.451	1.444	1.463	1.457	1.471	1.506	1.497	1.512	1.516	1.501	1.51	1.517	1.536	1.552	1.543	1.519	1.57	1.561	1.545	1.584	1.571	1.59	1.603	1.592	1.581	1.59	1.616	1.62	1.601	1.621	1.596	1.608
0	1.437	1.366	1.436	1.398	1.416	1.4	1.39	1.421	1.454	1.481	1.447	1.448	1.481	1.466	1.467	1.504	1.511	1.553	1.521	1.541	1.52	1.546	1.556	1.55	1.571	1.598	1.6	1.582	1.577	1.62	1.632	1.634	1.614	1.637	1.617	1.64	1.681	1.656	1.674	1.673	1.667	1.687	1.67	1.713	1.73	1.681	1.696	1.671	1.695
247	1.436	1.378	1.459	1.421	1.423	1.391	1.411	1.459	1.431	1.465	1.491	1.535	1.633	1.478	1.55	1.593	1.637	1.66	1.699	1.643	1.654	1.79	1.719	1.69	1.78	1.742	1.788	1.7	1.767	1.829	1.795	1.866	1.733	1.823	1.71	1.825	1.833	1.759	1.891	1.829	1.912	1.869	1.914	1.875	1.794	1.9	1.897	1.859	1.813
0	1.389	1.38	1.449	1.402	1.408	1.383	1.394	1.443	1.405	1.431	1.489	1.485	1.521	1.436	1.477	1.518	1.547	1.552	1.573	1.576	1.546	1.677	1.596	1.59	1.682	1.643	1.642	1.576	1.651	1.659	1.666	1.713	1.615	1.651	1.584	1.687	1.675	1.598	1.742	1.642	1.717	1.691	1.754	1.743	1.657	1.735	1.727	1.689	1.646
0	1.383	1.341	1.498	1.423	1.42	1.462	1.444	1.491	1.402	1.519	1.474	1.449	1.589	1.497	1.477	1.548	1.556	1.521	1.573	1.551	1.519	1.581	1.594	1.488	1.62	1.642	1.606	1.588	1.67	1.641	1.662	1.67	1.569	1.626	1.592	1.668	1.651	1.622	1.625	1.614	1.666	NaN	NaN	NaN	NaN	NaN	NaN	NaN	NaN
0	1.428	1.482	1.425	1.433	1.436	1.433	1.447	1.448	1.438	1.492	1.457	1.513	1.579	1.545	1.515	1.646	1.601	1.658	1.594	1.615	1.695	1.711	1.752	1.699	1.765	1.812	1.787	1.709	1.79	1.81	1.745	1.777	1.772	1.8	1.825	1.836	1.767	1.772	1.898	1.784	1.761	1.831	1.847	1.827	1.845	1.9	1.858	1.85	1.83
248	1.388	1.389	1.39	1.397	1.392	1.385	1.385	1.399	1.411	1.4	1.408	1.416	1.435	1.409	1.442	1.443	1.453	1.455	1.438	1.477	1.452	1.47	1.502	1.503	1.518	1.517	1.505	1.504	1.503	1.541	1.542	1.557	1.532	1.575	1.566	1.568	1.574	1.577	1.596	1.583	1.59	1.577	1.578	1.59	1.598	1.599	1.608	1.588	1.602
249	1.389	1.39	1.408	1.386	1.428	1.426	1.388	1.436	1.427	1.478	1.431	1.444	1.514	1.433	1.439	1.495	1.501	1.532	1.524	1.528	1.532	1.564	1.588	1.56	1.627	1.627	1.611	1.605	1.607	1.586	1.648	1.672	1.593	1.657	1.603	1.682	1.683	1.68	1.702	1.645	1.717	1.722	1.716	1.719	1.729	1.721	1.728	1.66	1.729
0	1.401	1.381	1.395	1.391	1.385	1.404	1.385	1.409	1.439	1.435	1.432	1.449	1.472	1.45	1.47	1.474	1.488	1.495	1.485	1.517	1.502	1.548	1.568	1.56	1.565	1.581	1.576	1.566	1.572	1.628	1.621	1.63	1.607	1.674	1.664	1.627	1.679	1.652	1.679	1.655	1.689	1.677	1.671	1.696	1.719	1.71	1.717	1.694	1.707
0	1.419	1.41	1.433	1.387	1.416	1.408	1.416	1.449	1.432	1.437	1.434	1.445	1.507	1.446	1.473	1.47	1.504	1.471	1.509	1.514	1.48	1.52	1.534	1.486	1.54	1.545	1.561	1.548	1.554	1.55	1.581	1.566	1.549	1.541	1.579	1.598	1.584	1.594	1.548	1.593	1.622	1.605	1.597	1.604	1.595	1.62	1.597	1.555	1.575
250	1.382	1.409	1.428	1.387	1.404	1.393	1.405	1.403	1.399	1.506	1.443	1.478	1.501	1.436	1.507	1.504	1.587	1.562	1.58	1.578	1.59	1.688	1.66	1.648	1.711	1.697	1.749	1.733	1.782	1.866	1.973	2.041	2.074	2.126	2.146	2.205	2.226	2.23	2.234	2.235	2.312	2.295	2.295	2.351	2.283	2.335	2.308	2.293	2.268
251	1.463	1.455	1.464	1.43	1.48	1.456	1.443	1.476	1.483	1.491	1.458	1.462	1.509	1.525	1.516	1.53	1.567	1.583	1.563	1.562	1.549	1.616	1.745	1.684	1.642	1.665	1.668	1.579	1.61	1.671	1.68	1.672	1.738	1.685	1.647	1.732	1.738	1.674	1.706	1.726	1.74	1.762	1.752	1.778	1.752	1.8	1.86	1.744	1.746
0	NaN	NaN	NaN	NaN	NaN	NaN	NaN	NaN	NaN	NaN	NaN	NaN	NaN	NaN	NaN	NaN	NaN	NaN	NaN	NaN	NaN	NaN	NaN	NaN	NaN	NaN	NaN	NaN	NaN	NaN	NaN	NaN	NaN	NaN	NaN	NaN	NaN	NaN	NaN	NaN	NaN	NaN	NaN	NaN	NaN	NaN	NaN	NaN	NaN
0	1.408	1.384	1.425	1.403	1.397	1.399	1.392	1.432	1.438	1.445	1.451	1.457	1.506	1.465	1.496	1.537	1.526	1.576	1.542	1.596	1.543	1.59	1.631	1.572	1.646	1.645	1.65	1.663	1.678	1.663	1.698	1.708	1.71	1.699	1.687	1.725	1.789	1.771	1.77	1.78	1.777	1.811	1.781	1.836	1.852	1.815	1.816	1.825	1.843
0	1.428	1.397	1.436	1.362	1.395	1.406	1.39	1.444	1.48	1.446	1.423	1.437	1.495	1.429	1.499	1.492	1.486	1.485	1.487	1.504	1.474	1.526	1.488	1.483	1.555	1.581	1.546	1.552	1.565	1.537	1.567	1.543	1.542	1.529	1.573	1.544	1.605	1.587	1.558	1.619	1.602	1.58	1.598	1.615	1.606	1.597	1.6	1.584	1.571
0	1.452	1.558	1.607	1.44	1.508	1.522	1.5	1.539	1.576	1.525	1.494	1.548	1.604	1.53	1.572	1.556	1.65	1.615	1.58	1.612	1.663	1.657	1.695	1.687	1.709	1.677	1.69	1.593	1.669	1.698	1.681	1.687	1.687	1.721	1.751	1.668	1.794	1.7	1.793	1.804	1.74	1.707	1.743	1.778	1.846	1.826	1.765	1.772	1.864
0	1.395	1.438	1.442	1.392	1.391	1.421	1.418	1.4	1.419	1.443	1.379	1.383	1.458	1.429	1.396	1.43	1.444	1.429	1.448	1.444	1.459	1.458	1.518	NaN	NaN	NaN	NaN	NaN	NaN	NaN	NaN	NaN	NaN	NaN	NaN	NaN	NaN	NaN	NaN	NaN	NaN	NaN	NaN	NaN	NaN	NaN	NaN	NaN	NaN
0	1.375	1.342	1.422	1.367	1.363	1.358	1.377	1.375	1.344	1.421	1.396	1.432	1.427	1.354	1.423	1.402	1.427	1.429	1.444	1.468	1.404	1.471	1.448	1.45	1.52	1.47	1.474	1.433	1.437	1.457	1.509	1.52	1.419	1.468	1.411	1.529	1.502	1.422	1.5	1.501	1.513	1.5	1.56	1.525	1.439	1.518	1.559	1.495	1.458
252	1.404	1.395	1.413	1.361	1.398	1.407	1.398	1.424	1.456	1.458	1.426	1.46	1.496	1.536	1.52	1.539	1.577	1.57	1.582	1.615	1.589	1.619	1.68	1.646	1.666	1.667	1.694	1.697	1.721	1.742	1.721	1.752	1.734	1.752	1.763	1.801	1.788	1.811	1.808	1.828	1.878	1.836	1.806	1.829	1.843	1.878	1.877	1.859	1.924
253	1.412	1.374	1.399	1.337	1.399	1.403	1.402	1.462	1.428	1.463	1.474	1.486	1.512	1.531	1.525	1.54	1.546	1.558	1.559	1.618	1.568	1.61	1.671	1.619	1.658	1.662	1.689	1.664	1.693	1.713	1.715	1.713	1.735	1.737	1.739	1.777	1.796	1.759	1.752	1.785	1.808	1.786	1.809	1.817	1.807	1.845	1.837	1.792	1.833
254	1.393	1.414	1.493	1.412	1.382	1.41	1.354	1.416	1.391	1.497	1.46	1.479	1.538	1.459	1.493	1.516	1.533	1.503	1.566	1.598	1.575	1.66	1.592	1.629	1.698	1.709	1.666	1.697	1.688	1.703	1.728	1.869	1.672	1.746	1.742	1.885	1.837	1.848	1.872	1.826	1.925	1.865	1.95	1.895	1.859	1.949	2.018	1.909	1.86
0	1.358	1.366	1.399	1.384	1.375	1.397	1.382	1.405	1.403	1.431	1.39	1.443	1.448	1.428	1.436	1.451	1.486	1.465	1.486	1.507	1.525	1.528	1.561	1.534	1.579	1.574	1.588	1.583	1.544	1.579	1.61	1.614	1.597	1.599	NaN	NaN	NaN	NaN	NaN	NaN	NaN	NaN	NaN	NaN	NaN	NaN	NaN	NaN	NaN
0	1.355	1.351	1.416	1.375	1.352	1.397	1.354	1.41	1.365	1.418	1.371	1.414	1.431	1.374	1.424	1.389	1.418	1.425	1.437	1.449	1.409	1.451	1.453	1.439	1.502	1.486	1.46	1.438	1.462	1.473	1.511	1.483	1.429	1.469	1.463	1.516	1.477	1.462	1.51	1.473	1.503	1.474	1.523	1.506	1.45	1.531	1.524	1.478	1.468
255	1.417	1.407	1.455	1.413	1.398	1.434	1.428	1.412	1.428	1.471	1.418	1.401	1.489	1.445	1.458	1.453	1.47	1.48	1.478	1.51	1.477	1.508	1.52	1.495	1.528	1.532	1.522	1.536	1.529	1.536	1.562	1.537	1.561	1.588	1.573	1.583	1.58	1.601	1.64	1.613	1.641	1.644	1.615	1.711	1.676	1.73	1.711	1.668	1.664
256	1.416	1.415	1.473	1.404	1.422	1.468	1.412	1.454	1.458	1.453	1.423	1.466	1.512	1.483	1.47	1.491	1.502	1.512	1.495	1.527	1.516	1.518	1.58	1.496	1.569	1.536	1.556	1.539	1.561	1.566	1.579	1.555	1.588	1.547	1.57	1.549	1.64	1.572	1.597	1.606	1.629	1.617	1.602	1.614	1.654	1.664	1.626	1.61	1.656
0	1.349	1.385	1.415	1.381	1.354	1.403	1.379	1.411	1.411	1.456	1.398	1.421	1.448	1.432	1.441	1.45	1.478	1.483	1.479	1.496	1.483	1.516	1.558	1.523	1.555	1.549	1.557	1.567	1.552	1.584	1.614	1.599	1.57	1.595	1.592	1.633	1.632	1.62	1.645	1.633	1.663	1.657	1.666	1.685	1.655	1.687	1.699	1.671	1.673
257	1.386	1.4	1.407	1.392	1.404	1.414	1.385	1.415	1.43	1.42	1.413	1.418	1.445	1.424	1.441	1.434	1.46	1.476	1.471	1.488	1.455	1.501	1.477	1.461	1.515	1.521	1.512	1.516	1.516	1.521	1.539	1.519	1.526	1.525	1.549	1.548	1.573	1.566	1.557	1.575	1.551	1.566	1.593	1.587	1.6	1.589	1.582	1.565	1.572
0	1.402	1.389	1.403	1.359	1.395	1.414	1.395	1.397	1.396	1.433	1.401	1.388	1.435	1.42	1.397	1.451	1.447	1.451	1.44	1.478	1.466	1.481	1.505	1.48	1.522	1.499	1.529	1.524	1.527	1.52	1.547	1.548	1.531	1.549	1.539	1.567	1.547	1.564	1.539	1.567	1.616	1.565	1.549	1.572	1.582	1.594	1.614	1.595	1.6
0	1.392	1.37	1.503	1.422	1.375	1.415	1.431	1.442	1.406	1.491	1.462	1.514	1.549	1.459	1.522	1.559	1.581	1.556	1.591	1.66	1.626	1.69	1.678	1.655	1.734	1.715	1.716	1.721	1.785	1.792	1.871	1.848	1.791	1.874	1.788	1.974	1.947	1.884	2.024	1.964	2.006	1.901	1.994	2.018	1.936	2.038	2.019	1.983	1.97
258	1.411	1.362	1.475	1.427	1.384	1.431	1.419	1.446	1.453	1.433	1.422	1.446	1.474	1.455	1.456	1.474	1.475	1.454	1.476	1.462	1.508	1.468	1.549	1.492	1.574	1.573	1.55	1.521	1.543	1.552	1.538	1.566	1.542	1.594	1.555	1.588	1.599	1.585	1.611	1.6	1.588	1.595	1.55	1.626	1.592	1.64	1.657	1.604	1.608
259	1.432	1.391	1.473	1.387	1.498	1.483	1.465	1.471	1.462	1.463	1.411	1.49	1.522	1.444	1.59	1.52	1.553	1.611	1.547	1.559	1.586	1.604	1.683	1.607	1.735	1.632	1.652	1.566	1.681	1.629	1.673	1.577	1.572	1.687	1.673	1.536	1.72	1.609	1.691	1.665	1.71	1.628	1.675	1.643	1.743	1.762	1.777	1.722	1.775
260	1.4	1.389	1.399	1.414	1.415	1.386	1.402	1.437	1.421	1.434	1.417	1.42	1.451	1.423	1.444	1.431	1.463	1.487	1.469	1.481	1.449	1.458	1.501	1.471	1.49	1.507	1.484	1.476	1.515	1.511	1.528	1.51	1.509	1.521	1.518	1.54	1.537	1.542	1.533	1.538	1.56	1.541	1.543	1.55	1.556	1.563	1.574	1.548	1.552
0	1.402	1.392	1.394	1.385	1.4	1.399	1.39	1.416	1.416	1.409	1.391	1.406	1.414	1.41	1.429	1.448	1.427	1.474	1.466	1.456	1.455	1.486	1.534	1.465	1.527	1.537	1.543	1.535	1.553	1.565	1.543	1.593	1.603	1.629	1.594	1.621	1.639	1.665	1.623	1.686	1.719	1.697	1.705	1.689	1.717	1.759	1.75	1.738	1.767
0	1.383	1.353	1.4	1.369	1.385	1.364	1.38	1.431	NaN	NaN	NaN	NaN	NaN	NaN	NaN	NaN	NaN	NaN	NaN	NaN	NaN	NaN	NaN	NaN	NaN	NaN	NaN	NaN	NaN	NaN	NaN	NaN	NaN	NaN	NaN	NaN	NaN	NaN	NaN	NaN	NaN	NaN	NaN	NaN	NaN	NaN	NaN	NaN	NaN
0	1.393	1.392	1.424	1.38	1.389	1.389	1.394	1.404	1.397	1.429	1.396	1.407	1.431	1.417	1.426	1.432	1.447	1.445	1.458	1.473	1.448	1.494	1.498	1.451	1.513	1.529	1.517	1.524	1.49	1.525	1.54	1.521	1.531	1.542	1.538	1.541	1.541	1.54	1.569	1.551	1.598	1.584	1.561	1.61	1.586	1.572	1.602	1.581	1.599
0	1.403	1.416	1.436	1.408	1.415	1.455	1.416	1.431	1.451	1.457	1.455	1.452	1.505	1.461	1.482	1.485	1.501	1.495	1.495	1.528	1.503	1.534	1.557	1.529	1.564	1.525	1.568	1.558	1.557	1.573	1.575	1.595	1.583	1.595	1.579	1.591	1.622	1.623	1.622	1.597	1.646	1.61	1.623	1.64	1.626	1.643	1.681	1.642	1.66
0	1.382	1.371	1.403	1.373	1.382	1.386	1.366	1.393	1.378	1.402	1.406	1.407	1.428	1.41	1.425	1.429	1.457	1.471	1.455	1.471	1.471	1.495	1.518	1.493	1.525	1.539	1.532	1.532	1.551	1.561	1.586	1.564	1.558	1.597	1.597	1.598	1.637	1.611	1.616	1.668	1.629	1.638	1.66	1.684	1.682	1.683	1.676	1.7	1.694
0	1.401	1.38	1.415	1.389	1.367	1.409	1.375	1.384	1.401	1.461	1.396	1.434	1.451	1.418	1.43	1.455	1.464	1.47	1.469	1.487	1.462	1.503	1.511	1.475	1.522	1.515	1.512	1.521	1.532	1.527	1.544	1.538	1.533	1.567	1.543	1.563	1.571	1.55	1.59	1.542	1.593	1.589	1.563	1.603	1.583	1.609	1.624	1.578	1.591
0	1.419	1.405	1.394	1.468	1.433	1.449	1.414	1.413	1.454	1.456	1.413	1.471	1.506	1.458	1.417	1.475	1.487	1.488	1.448	1.445	1.504	1.505	1.578	1.516	1.564	1.546	1.541	1.514	1.56	1.581	1.521	1.562	1.508	1.571	1.554	1.545	1.554	1.538	1.605	1.518	1.555	1.573	1.578	1.573	1.591	1.619	1.605	1.581	1.543
261	1.43	1.435	1.422	1.391	1.419	1.415	1.411	1.42	1.449	1.438	1.42	1.44	1.465	1.449	1.462	1.445	1.462	1.485	1.474	1.476	1.469	1.497	1.516	1.497	1.514	1.523	1.533	1.513	1.514	1.532	1.55	1.562	1.554	1.583	1.582	1.599	1.586	1.618	1.606	1.628	1.653	1.652	1.64	1.648	1.636	1.696	1.675	1.674	1.655
0	1.379	1.368	1.525	1.422	1.433	1.389	1.37	1.427	1.442	1.539	1.472	1.583	1.567	1.487	1.533	1.661	1.601	1.582	1.675	1.729	1.593	1.707	1.669	1.705	1.884	1.82	1.788	1.664	1.817	1.872	1.825	1.968	1.725	1.819	1.736	1.974	1.924	1.786	1.886	1.951	1.991	1.793	2.099	1.956	1.768	1.972	1.893	1.892	1.852
262	1.383	1.39	1.41	1.394	1.369	1.403	1.396	1.408	1.404	1.445	1.396	1.431	1.457	1.429	1.437	1.46	1.472	1.477	1.486	1.481	1.474	1.506	1.519	1.507	1.547	1.521	1.528	1.553	1.509	1.546	1.532	1.551	1.564	1.584	1.574	1.582	1.605	1.589	1.59	1.578	1.614	1.593	1.609	1.614	1.619	1.629	1.633	1.597	1.622
0	1.398	1.371	1.45	1.396	1.381	1.4	1.336	1.43	1.43	1.429	1.397	1.414	1.389	1.38	1.445	1.445	1.409	1.461	1.398	1.411	1.423	1.409	1.448	1.432	1.438	1.438	1.445	1.423	1.407	1.476	1.422	1.461	1.446	1.504	1.462	1.435	1.476	1.422	1.497	1.454	1.493	1.47	1.432	1.47	1.462	1.466	1.478	1.46	1.487
0	1.418	1.409	1.457	1.434	1.412	1.433	1.384	1.437	NaN	NaN	NaN	NaN	NaN	NaN	NaN	NaN	NaN	NaN	NaN	NaN	NaN	NaN	NaN	NaN	NaN	NaN	NaN	NaN	NaN	NaN	NaN	NaN	NaN	NaN	NaN	NaN	NaN	NaN	NaN	NaN	NaN	NaN	NaN	NaN	NaN	NaN	NaN	NaN	NaN
0	1.393	1.407	1.433	1.427	1.403	1.435	1.414	1.405	1.46	1.469	1.46	1.463	1.501	1.483	1.447	1.488	1.516	1.513	1.476	1.531	1.499	1.54	1.56	1.53	1.583	1.585	1.581	1.592	1.614	1.592	1.601	1.605	1.636	1.656	1.643	1.657	1.658	1.671	1.677	1.66	1.725	1.702	1.684	1.724	1.719	1.719	1.726	1.719	1.746
263	1.387	1.36	1.381	1.369	1.388	1.394	1.372	1.392	1.393	1.415	1.408	1.415	1.415	1.432	1.4	1.43	1.439	1.456	1.437	1.442	1.464	1.47	1.513	1.471	1.498	1.516	1.512	1.503	1.516	1.521	1.531	1.522	1.51	1.548	1.537	1.554	1.573	1.543	1.556	1.572	1.551	1.587	1.557	1.574	1.593	1.588	1.573	1.58	1.583
0	1.386	1.386	1.426	1.374	1.392	1.409	1.399	1.418	1.375	1.412	1.39	1.42	1.434	1.418	1.419	1.435	1.445	1.458	1.447	1.459	1.452	1.461	1.487	1.456	1.498	1.515	1.509	1.488	1.488	1.519	1.526	1.502	1.512	1.547	1.535	1.541	1.575	1.537	1.562	1.55	1.568	1.571	1.532	1.575	1.615	1.587	1.581	1.587	1.623
0	1.372	1.351	1.412	1.359	1.382	1.378	1.379	1.412	1.393	1.426	1.429	1.426	1.456	1.445	1.459	1.492	1.477	1.49	1.492	1.492	1.491	1.516	1.566	1.547	1.57	1.568	1.584	1.601	1.596	1.627	1.617	1.627	1.646	1.672	1.637	1.645	1.67	1.618	1.753	1.69	1.709	1.712	1.712	1.75	1.775	NaN	NaN	NaN	NaN
0	1.381	1.449	1.552	1.427	1.419	1.474	1.397	1.394	1.5	1.555	1.455	1.525	1.514	1.501	1.523	1.578	1.564	1.578	1.585	1.588	1.578	1.664	1.626	1.613	1.672	1.614	1.664	1.698	1.696	1.726	1.738	1.809	1.67	1.714	1.618	1.781	1.826	1.704	1.756	1.72	1.834	1.758	1.882	1.787	1.716	1.806	1.859	1.787	1.728
264	1.382	1.356	1.412	1.375	1.402	1.388	1.389	1.417	1.391	1.43	1.407	1.435	1.44	1.447	1.478	1.465	1.481	1.509	1.495	1.52	1.504	1.527	1.546	1.54	1.571	NaN	NaN	NaN	NaN	NaN	NaN	NaN	NaN	NaN	NaN	NaN	NaN	NaN	NaN	NaN	NaN	NaN	NaN	NaN	NaN	NaN	NaN	NaN	NaN
0	1.437	1.441	1.45	1.426	1.438	1.453	1.454	1.424	1.464	1.485	1.502	1.469	1.52	1.489	1.526	1.508	1.52	1.57	1.544	1.582	1.575	1.58	1.621	1.596	1.574	1.637	1.644	1.638	1.657	1.668	1.65	1.682	1.674	1.711	1.706	1.689	1.691	1.733	1.685	1.72	1.759	1.752	1.739	1.727	1.739	1.769	1.777	1.775	1.765
0	1.388	1.372	1.409	1.362	1.39	1.407	1.366	1.429	1.383	1.411	1.42	1.413	1.431	1.441	1.414	1.452	1.459	1.469	1.456	1.464	1.506	1.478	1.519	1.491	1.528	1.52	1.517	1.517	1.505	1.526	1.562	1.535	1.53	1.573	1.571	1.56	1.586	1.567	1.571	1.594	1.569	1.597	1.603	1.611	1.605	1.594	1.594	1.614	1.608
265	1.404	1.404	1.477	1.414	1.418	1.444	1.392	1.443	1.467	1.484	1.472	1.49	1.485	1.5	1.47	1.509	1.49	1.488	1.453	1.503	1.515	1.501	1.586	1.543	1.593	1.584	1.551	1.558	1.576	1.621	1.566	1.593	1.602	1.612	1.596	1.633	1.626	1.578	1.699	1.606	1.631	1.618	1.618	1.655	1.666	1.686	1.673	1.671	1.647
266	1.391	1.362	1.393	1.376	1.373	1.382	1.371	1.392	1.395	1.428	1.375	1.412	1.447	1.41	1.422	1.437	1.442	1.453	1.43	1.47	1.426	1.457	1.478	1.457	1.481	1.481	1.483	1.476	1.492	1.496	1.508	1.495	1.501	1.53	1.527	1.538	1.538	1.544	1.526	1.521	1.548	1.536	1.532	1.549	1.56	1.536	1.552	1.529	1.57
267	1.407	1.396	1.404	1.394	1.359	1.384	1.391	1.396	1.394	1.443	1.411	1.435	1.46	1.421	1.43	1.431	1.467	1.464	1.452	1.463	1.43	1.46	1.474	1.454	1.509	1.487	1.476	1.488	1.492	1.51	1.481	1.501	1.513	1.527	1.513	1.524	1.528	1.52	1.55	1.536	1.581	1.539	1.516	1.556	1.551	1.545	1.579	1.546	1.572
0	1.364	1.346	1.409	1.36	1.374	1.384	1.382	1.399	1.39	1.413	1.414	1.397	1.44	1.443	1.398	1.439	1.439	1.45	1.444	1.441	1.476	1.472	1.505	1.49	1.519	1.522	1.511	1.502	1.514	1.547	1.566	1.548	1.535	1.578	1.57	1.589	1.61	1.568	1.589	1.616	1.569	1.605	1.595	1.641	1.622	1.645	1.626	1.655	1.632
0	1.377	1.378	1.421	1.383	1.401	1.403	1.4	1.414	1.384	1.43	1.413	1.423	1.442	1.435	1.461	1.474	1.467	1.488	1.473	1.484	1.503	1.507	1.522	1.515	1.512	1.556	1.552	1.525	1.552	1.6	1.621	1.578	1.629	1.648	1.634	1.628	1.643	1.616	1.679	1.68	1.734	1.709	1.694	1.745	1.751	1.727	1.728	1.713	1.757
268	1.357	1.331	1.434	1.371	1.363	1.388	1.349	1.39	1.365	1.406	1.401	1.399	1.388	1.395	1.47	1.44	1.421	1.475	1.429	1.45	1.462	1.456	1.483	1.467	1.526	1.493	1.512	1.481	1.488	1.526	1.522	1.51	1.541	1.563	1.523	1.528	1.565	1.501	1.558	1.55	1.588	1.569	1.557	1.595	1.606	1.613	1.594	1.573	1.627
0	1.376	1.362	1.397	1.36	1.389	1.394	1.359	1.407	1.399	1.402	1.397	1.392	1.424	1.42	1.402	1.424	1.441	1.442	1.426	1.448	1.458	1.468	1.473	1.457	1.472	1.496	1.504	1.492	1.49	1.524	1.52	1.505	1.499	1.531	1.535	1.553	1.554	1.544	1.559	1.573	1.567	1.578	1.579	1.576	1.599	1.584	1.583	1.597	1.607
269	1.392	1.376	1.403	1.403	1.373	1.402	1.395	1.393	1.407	1.444	1.399	1.426	1.439	1.43	1.429	1.428	1.459	1.455	1.45	1.477	1.43	1.473	1.481	1.464	1.501	1.493	1.471	1.489	1.496	1.509	1.489	1.491	1.519	1.537	1.522	1.553	1.542	1.558	1.573	1.535	1.57	1.573	1.55	1.562	1.574	1.579	1.611	1.576	1.6
270	1.453	1.423	1.479	1.403	1.429	1.417	1.445	1.45	1.474	1.495	1.473	1.48	1.519	1.512	1.489	1.519	1.527	1.573	1.538	1.59	1.557	1.568	1.586	1.608	1.611	1.63	1.624	1.616	1.657	1.655	1.632	1.677	1.7	1.702	1.682	1.702	1.744	1.723	1.776	1.73	1.783	1.705	1.792	1.798	1.757	1.809	1.808	1.85	1.851
0	1.459	1.374	NaN	NaN	NaN	NaN	NaN	NaN	NaN	NaN	NaN	NaN	NaN	NaN	NaN	NaN	NaN	NaN	NaN	NaN	NaN	NaN	NaN	NaN	NaN	NaN	NaN	NaN	NaN	NaN	NaN	NaN	NaN	NaN	NaN	NaN	NaN	NaN	NaN	NaN	NaN	NaN	NaN	NaN	NaN	NaN	NaN	NaN	NaN
0	1.391	1.368	1.526	1.444	1.392	1.391	1.341	1.422	NaN	NaN	NaN	NaN	NaN	NaN	NaN	NaN	NaN	NaN	NaN	NaN	NaN	NaN	NaN	NaN	NaN	NaN	NaN	NaN	NaN	NaN	NaN	NaN	NaN	NaN	NaN	NaN	NaN	NaN	NaN	NaN	NaN	NaN	NaN	NaN	NaN	NaN	NaN	NaN	NaN
0	1.428	1.436	1.414	1.42	1.437	1.428	1.421	1.429	1.435	1.457	1.478	1.456	1.492	1.487	1.487	1.501	1.507	1.533	1.529	1.533	1.527	1.535	1.567	1.555	1.588	1.608	1.611	1.6	1.66	1.624	1.648	1.637	1.666	1.704	1.681	1.69	1.684	1.737	1.688	1.75	1.75	1.74	1.813	1.787	1.733	1.815	1.803	1.812	1.81
0	1.353	1.369	1.4	1.356	1.389	1.403	1.372	1.434	1.358	1.432	1.394	1.403	1.418	1.454	1.462	1.447	1.469	1.509	1.477	1.486	1.484	1.484	1.532	1.532	1.574	1.588	1.575	1.534	1.567	1.554	1.582	1.59	1.628	1.648	1.604	1.568	1.649	1.585	1.641	1.63	1.661	1.653	1.636	1.681	1.654	1.672	1.674	1.688	1.705
0	1.367	1.411	1.434	1.417	1.418	1.429	1.369	1.418	1.458	1.499	1.476	1.491	1.476	1.51	1.436	1.506	1.472	1.474	1.46	1.498	1.53	1.491	1.585	1.552	1.59	1.557	1.546	1.538	1.576	1.564	1.554	1.563	1.56	1.618	1.545	1.602	1.594	1.57	1.628	1.553	1.581	1.59	1.564	1.607	1.642	1.659	1.633	1.619	1.585
0	1.475	1.426	1.477	1.461	1.432	1.44	1.49	1.416	1.466	1.5	1.545	1.511	1.593	1.558	1.544	1.547	1.641	1.62	1.594	1.634	1.602	1.64	1.664	1.644	1.717	1.746	1.672	1.709	1.706	1.744	1.72	1.727	1.748	1.793	1.818	1.79	1.824	1.835	1.817	1.814	1.92	1.817	1.835	1.845	1.853	1.855	1.938	1.923	1.933
0	1.4	1.372	1.395	1.376	1.379	1.389	1.388	1.395	1.409	1.427	1.417	1.416	1.46	1.43	1.45	1.451	1.451	1.48	1.459	1.473	1.476	1.496	1.515	1.494	1.518	1.525	1.535	1.534	1.542	1.567	1.563	1.564	1.574	1.605	1.577	1.611	1.615	1.622	1.634	1.632	1.655	1.644	1.656	1.659	1.674	1.689	1.694	1.703	1.705
0	1.382	1.35	1.429	1.362	1.362	1.367	1.345	1.397	1.37	1.416	1.405	1.408	1.409	1.44	1.476	1.458	1.451	1.499	1.465	1.508	1.523	1.524	1.551	1.556	1.582	1.592	1.639	1.609	1.595	1.674	1.642	1.638	1.675	1.699	1.683	1.674	1.701	1.654	1.734	1.7	1.759	1.751	1.74	1.771	1.77	1.78	1.768	1.774	1.779
271	1.358	1.344	1.371	1.351	1.378	1.379	1.365	1.375	1.355	1.38	1.367	1.381	1.391	1.381	1.391	1.394	1.397	1.437	1.398	1.421	1.4	1.422	1.439	1.431	1.459	1.469	1.467	1.459	1.459	1.463	1.463	1.452	1.476	1.5	1.5	1.498	1.504	1.501	1.507	1.493	1.514	1.529	1.52	1.531	1.545	1.556	1.533	1.549	1.55
0	1.388	1.384	1.398	1.373	1.387	1.394	1.386	1.383	1.388	1.396	1.407	1.397	1.431	1.426	1.427	1.422	1.435	1.465	1.446	1.469	1.454	1.474	1.491	1.481	1.488	1.502	1.507	1.492	1.518	1.517	1.525	1.538	1.546	1.577	1.553	1.561	1.566	1.583	1.576	1.584	1.605	1.616	1.622	1.6	1.614	1.645	1.64	1.647	1.649
0	1.389	1.398	1.42	1.427	1.419	1.398	1.422	1.412	1.416	1.441	1.411	1.435	1.505	1.482	1.482	1.467	1.494	1.45	1.495	1.531	1.518	1.493	1.536	1.51	1.546	1.549	1.586	1.59	1.589	1.596	1.59	1.538	1.584	1.612	1.588	1.652	1.642	1.645	1.623	1.667	1.658	1.67	1.664	1.651	1.678	1.711	1.707	1.686	1.685
0	1.381	1.348	1.424	1.357	1.389	1.407	1.355	1.416	1.38	1.414	1.4	1.412	1.405	1.412	1.463	1.422	1.431	1.499	1.44	1.473	1.45	1.468	1.483	1.478	1.538	1.508	1.506	1.483	1.518	1.52	1.505	1.541	1.544	1.563	1.524	1.549	1.554	1.507	1.586	1.574	1.607	1.572	1.556	1.602	1.59	1.612	1.586	1.584	1.606
0	1.426	1.44	1.523	1.457	1.42	1.423	1.417	1.425	1.469	1.524	1.493	1.483	1.571	1.494	1.467	1.501	1.565	1.569	1.511	1.631	1.541	1.581	1.57	1.529	1.625	1.601	1.577	1.624	1.642	1.583	1.604	1.606	1.635	1.704	1.696	1.672	1.762	1.678	1.69	1.712	1.759	1.709	1.649	1.695	1.715	1.805	1.737	1.785	1.837
0	1.421	1.449	1.395	1.417	1.592	1.407	1.393	1.431	1.403	1.475	1.331	1.407	1.48	1.477	1.437	1.383	1.498	1.587	1.583	1.535	1.54	1.613	1.481	1.449	NaN	NaN	NaN	NaN	NaN	NaN	NaN	NaN	NaN	NaN	NaN	NaN	NaN	NaN	NaN	NaN	NaN	NaN	NaN	NaN	NaN	NaN	NaN	NaN	NaN
0	1.382	1.359	1.405	1.362	1.39	1.377	1.381	1.418	1.356	1.424	1.376	1.403	1.412	1.414	1.434	1.412	1.419	1.448	1.422	1.452	1.447	1.46	1.477	1.472	1.477	1.515	1.517	1.496	1.508	1.516	1.526	1.531	1.531	1.545	1.541	1.563	1.557	1.554	1.573	1.557	NaN	NaN	NaN	NaN	NaN	NaN	NaN	NaN	NaN
272	1.389	1.397	1.489	1.418	1.398	1.409	1.382	1.388	1.447	1.469	1.464	1.451	1.483	1.483	1.452	1.526	1.513	1.519	1.525	1.556	1.503	1.521	1.531	1.511	1.568	1.558	1.548	1.593	1.581	1.603	1.577	1.56	1.609	1.661	1.635	1.647	1.677	1.615	1.666	1.651	1.654	1.657	1.643	1.64	1.704	1.677	1.678	1.702	1.736
0	1.508	1.343	1.536	1.435	1.47	1.469	1.382	1.484	1.493	1.531	1.559	1.561	1.541	1.558	1.577	1.576	1.603	1.485	1.614	1.592	1.709	1.575	1.671	1.667	1.785	1.709	1.676	1.584	1.7	1.792	1.607	1.7	1.639	NaN	NaN	NaN	NaN	NaN	NaN	NaN	NaN	NaN	NaN	NaN	NaN	NaN	NaN	NaN	NaN
0	NaN	NaN	NaN	NaN	NaN	NaN	NaN	NaN	NaN	NaN	NaN	NaN	NaN	NaN	NaN	NaN	NaN	NaN	NaN	NaN	NaN	NaN	NaN	NaN	NaN	NaN	NaN	NaN	NaN	NaN	NaN	NaN	NaN	NaN	NaN	NaN	NaN	NaN	NaN	NaN	NaN	NaN	NaN	NaN	NaN	NaN	NaN	NaN	NaN
0	1.394	1.366	1.449	1.37	1.389	1.413	1.364	1.412	1.408	1.439	1.423	1.417	1.413	1.44	1.479	1.466	1.456	1.483	1.469	1.478	1.532	1.495	1.508	1.514	1.561	1.534	1.576	1.557	1.542	1.601	1.569	1.578	1.607	1.61	1.598	1.592	1.624	1.581	1.651	1.65	1.665	1.653	1.668	1.688	1.678	1.702	1.702	1.686	1.702
0	1.374	1.357	1.409	1.368	1.373	1.374	1.374	1.421	1.382	1.399	1.385	1.392	1.41	1.439	1.468	1.445	1.456	1.488	1.465	1.486	1.497	1.507	1.525	1.491	1.528	1.523	1.545	1.549	1.522	1.553	1.534	1.53	1.564	1.567	1.542	1.556	1.555	1.536	1.609	1.555	1.588	1.575	1.606	1.619	1.602	1.609	1.6	1.579	1.626
273	1.395	1.393	1.428	1.412	1.427	1.395	1.461	1.412	1.454	1.497	1.455	1.49	1.566	1.526	1.58	1.588	1.664	1.616	1.701	1.76	1.7	1.788	1.844	1.849	1.866	1.907	1.985	1.972	2.008	2.044	2.083	2.059	2.103	2.127	2.162	2.186	2.204	2.208	2.233	2.246	2.275	2.261	2.272	2.288	2.281	2.277	2.274	2.27	2.246
274	1.36	1.366	1.399	1.368	1.369	1.37	1.368	1.406	1.351	1.394	1.415	1.38	1.412	1.43	1.455	1.441	1.456	1.484	1.449	1.478	1.516	1.464	1.517	1.474	1.509	1.57	1.559	1.523	1.515	1.539	1.549	1.543	1.596	1.617	1.591	1.604	1.587	1.579	1.603	1.604	1.625	1.653	1.642	1.648	1.65	1.646	1.675	1.629	1.657
0	1.422	1.373	1.456	1.391	1.384	1.419	1.378	1.412	1.406	1.467	1.437	1.437	1.437	1.448	1.484	1.508	1.488	1.492	1.492	1.528	1.551	1.529	1.563	1.527	1.588	1.561	1.598	1.584	1.584	1.621	1.6	1.617	1.628	1.667	1.623	1.651	1.672	1.626	1.678	1.647	1.667	1.675	1.676	1.712	1.684	1.705	1.706	1.694	1.704
0	1.42	1.399	1.502	1.42	1.436	1.367	1.386	1.414	1.474	1.5	1.488	1.495	1.551	1.502	1.434	1.532	1.579	1.529	1.547	1.627	1.562	1.545	1.558	1.499	1.581	1.605	1.596	1.609	1.622	1.616	1.57	1.586	1.64	1.72	1.676	1.644	1.672	1.605	1.701	1.668	1.67	1.641	1.655	1.663	1.701	1.727	1.695	1.743	1.804
0	1.388	1.371	1.381	1.352	1.39	1.371	1.378	1.386	1.359	1.441	1.393	1.392	1.38	1.371	1.396	1.408	1.371	1.452	1.381	1.467	1.435	1.445	1.474	1.454	1.469	1.492	1.498	1.493	1.453	1.499	1.487	1.502	1.509	1.541	1.509	1.516	1.533	1.475	1.54	1.49	1.527	1.497	1.522	1.505	1.508	1.531	1.565	1.526	1.515
0	1.381	1.362	1.406	1.363	1.393	1.391	1.365	1.417	1.38	1.412	1.39	1.386	1.412	1.423	1.427	1.42	1.412	1.44	1.414	1.431	1.443	1.443	1.476	1.44	1.434	1.502	1.491	1.473	1.469	1.491	1.486	1.482	1.509	1.549	1.483	1.483	1.516	1.497	1.52	1.54	1.541	1.522	1.523	1.539	1.552	1.56	1.563	1.537	1.528
0	1.391	1.378	1.455	1.359	1.41	1.415	1.38	1.441	1.396	1.434	1.428	1.421	1.42	1.445	1.476	1.458	1.492	1.49	1.466	1.511	1.517	1.503	1.546	1.506	1.547	1.535	1.563	1.552	1.546	1.586	1.58	1.573	1.601	1.59	1.58	1.568	1.615	1.58	1.641	1.615	1.636	1.631	1.641	1.674	1.635	1.668	1.666	1.627	1.684
275	1.387	1.409	1.406	1.383	1.391	1.409	1.428	1.412	1.424	1.466	1.47	1.478	1.557	1.533	1.58	1.595	1.644	1.68	1.71	1.774	1.771	1.803	1.848	1.856	1.887	1.917	1.954	1.942	1.972	1.98	2.031	2.024	2.02	2.109	2.091	2.134	2.146	2.138	2.174	2.177	2.192	2.202	2.197	2.213	2.225	2.229	2.21	2.229	2.224
276	1.379	1.418	1.41	1.357	1.425	1.396	1.409	1.399	1.402	1.467	1.447	1.455	1.5	1.48	1.502	1.504	1.555	1.517	1.566	1.605	1.589	1.571	1.607	1.609	1.625	1.67	1.71	1.627	1.682	1.721	1.722	1.683	1.719	1.755	1.757	1.79	1.798	1.771	1.81	1.814	1.792	1.852	1.827	1.834	1.861	1.862	1.895	1.901	1.903
0	1.38	1.411	1.438	1.396	1.362	1.424	1.369	1.368	1.444	1.411	1.391	1.426	1.442	1.396	1.409	1.438	1.464	1.437	1.481	1.425	1.427	1.502	1.489	1.484	1.47	1.497	1.474	1.476	1.483	1.526	1.551	1.5	1.489	1.552	1.537	1.571	1.543	1.537	1.528	1.549	1.556	1.56	1.559	1.563	1.573	1.546	1.579	1.553	1.558
0	1.421	1.383	1.477	1.392	1.432	1.428	1.406	1.463	1.396	1.454	1.438	1.442	1.457	1.45	1.488	1.473	1.489	1.502	1.494	1.534	1.522	1.514	1.557	1.518	1.545	1.547	1.585	1.564	1.545	1.6	1.571	1.598	1.589	1.615	1.566	1.578	1.609	1.572	1.656	1.656	1.628	1.628	1.677	1.682	1.645	1.64	1.687	1.637	1.647
0	1.371	1.42	1.436	1.389	1.378	1.429	1.375	1.382	1.46	1.448	1.396	1.454	1.454	1.44	1.412	1.455	1.472	1.457	1.486	1.448	1.474	1.54	1.517	1.488	1.513	1.519	1.528	1.471	1.51	1.568	1.563	1.556	1.537	1.607	1.561	1.62	1.593	1.598	1.59	1.606	1.602	1.632	1.623	1.634	1.642	1.63	1.622	1.627	1.652
277	1.371	1.392	1.415	1.389	1.432	1.408	1.42	1.429	1.42	1.469	1.426	1.445	1.466	1.461	1.464	1.488	1.45	1.502	1.466	1.541	1.512	1.544	1.607	1.533	1.536	1.605	1.604	1.589	1.569	1.602	1.575	1.593	1.622	1.617	1.636	1.617	1.632	1.642	1.661	1.669	1.677	1.668	1.674	1.697	1.693	1.693	1.707	1.683	1.684
0	1.38	1.367	1.411	1.329	1.414	1.405	1.374	1.408	1.356	1.423	1.421	1.411	1.423	1.443	1.44	1.448	1.46	1.502	1.492	1.507	1.495	1.502	1.553	1.526	1.557	1.561	1.589	1.595	1.569	1.609	1.592	1.632	1.64	1.641	1.614	1.623	1.673	1.638	1.688	1.71	1.675	1.703	1.716	1.725	1.718	1.744	1.748	1.726	1.697
0	1.331	1.542	1.447	1.382	1.396	1.443	1.45	1.454	1.481	1.485	1.429	1.476	1.465	1.453	1.512	1.51	1.502	1.503	1.518	1.595	1.555	1.559	1.652	1.555	1.587	1.637	1.695	1.666	1.618	1.672	1.624	1.662	1.703	1.685	1.685	1.653	1.725	1.678	1.741	1.771	1.736	1.714	1.79	1.778	1.73	1.762	1.799	1.733	1.716
[truncated: 215 more columns]
