# Supplementary material for: Fractional killing arises from cell-to-cell variability in overcoming a caspase activity threshold
Source: Mol Syst Biol. 2015 May 7;11(5):803. doi: 10.15252/msb.20145584 (PMC4461398; doi:10.15252/msb.20145584)
Supplement: Supplementary file 3 [file msb0011-0803-sd3.zip › All_data/124_TRAIL (250 ngml) + FLIP-L overexpression_1/C8_activity.tsv]

Cell #	T=5min	T=10min	T=15min	T=20min	T=25min	T=30min	T=35min	T=40min	T=45min	T=50min	T=55min	T=60min	T=65min	T=70min	T=75min	T=80min	T=85min	T=90min	T=95min	T=100min	T=105min	T=110min	T=115min	T=120min	T=125min	T=130min	T=135min	T=140min	T=145min	T=150min	T=155min	T=160min	T=165min	T=170min	T=175min	T=180min	T=185min	T=190min	T=195min	T=200min	T=205min	T=210min	T=215min	T=220min	T=225min	T=230min	T=235min	T=240min	T=245min
1	-3.388e-21	6.147e-05	0.0001385	0.0002215	0.0003139	0.0004222	0.0005462	0.0006842	0.0008355	0.0009866	0.001131	0.001268	0.001394	0.001497	0.001582	0.001646	0.00169	0.001715	0.001726	0.001722	0.00171	0.001692	0.001669	0.001635	0.001591	0.001542	0.001491	0.001438	0.001379	0.001311	0.001235	0.001152	0.001068	0.0009873	0.0009178	0.0008602	0.0008103	0.0007667	0.00073	0.0007063	0.0006971	0.0007002	0.0007137	0.0007324	0.0007538	0.0007717	0.0007875	0.0008052	0.0008233
2	6.776e-21	0.0001109	0.0002221	0.0003357	0.0004532	0.0005766	0.0007095	0.0008455	0.0009723	0.001085	0.001181	0.001257	0.001317	0.001357	0.001377	0.001377	0.001354	0.001314	0.001268	0.001226	0.001194	0.001169	0.001154	0.001141	0.001132	0.001131	0.001136	0.001149	0.001163	0.001171	0.001168	0.00115	0.001123	0.001085	0.001045	0.001001	0.0009485	0.0008892	0.0008241	0.0007604	0.0007009	0.0006501	0.0006092	0.0005747	0.0005504	0.0005328	0.0005252	0.0005314	0.0005489
3	6.776e-21	7.414e-05	0.0001526	0.0002354	0.0003288	0.0004357	0.0005615	0.0007043	0.0008515	0.0009916	0.00113	0.001274	0.001424	0.001569	0.001696	0.001789	0.001855	0.001895	0.001909	0.001909	0.0019	0.001869	0.001818	0.001739	0.001645	0.001552	0.001478	0.001409	0.001343	0.001289	0.001236	0.001188	0.001155	0.001126	0.001109	0.001094	0.001073	0.001038	0.001003	0.0009659	0.00092	0.0008731	0.0008206	0.0007631	0.0007106	0.00066	0.000618	0.0005873	0.0005665
4	3.388e-21	-5.785e-06	1.122e-05	5.389e-05	0.0001148	0.000189	0.000276	0.0003741	0.0004833	0.0006057	0.0007398	0.0008772	0.001008	0.001118	0.001204	0.001272	0.001324	0.001362	0.00139	0.001408	0.001416	0.001416	0.00141	0.001394	0.00137	0.001343	0.001312	0.001279	0.001237	0.001183	0.001117	0.00104	0.0009594	0.0008775	0.0008044	0.000737	0.0006738	0.000617	0.0005684	0.0005349	0.0005189	0.0005206	0.0005371	0.0005611	0.0005902	0.0006182	0.0006497	0.0006854	0.000721
5	0	0.0001692	0.000353	0.0005546	0.0007801	0.00104	0.001348	0.001706	0.002098	0.002512	0.002941	0.003377	0.003807	0.004222	0.004617	0.00499	0.005332	NaN	NaN	NaN	NaN	NaN	NaN	NaN	NaN	NaN	NaN	NaN	NaN	NaN	NaN	NaN	NaN	NaN	NaN	NaN	NaN	NaN	NaN	NaN	NaN	NaN	NaN	NaN	NaN	NaN	NaN	NaN	NaN
6	2.711e-20	-0.0001149	-0.0001952	-0.0002438	-0.0002646	-0.0002604	-0.0002322	-0.0001864	-0.0001241	-4.289e-05	5.943e-05	0.0001853	0.0003194	0.0004378	0.0005385	0.000625	0.0006978	0.0007574	0.0008096	0.0008549	0.0008902	0.0009149	0.0009287	0.0009317	0.0009288	0.0009233	0.0009117	0.0008938	0.0008708	0.0008439	0.0008138	0.0007848	0.0007569	0.0007296	0.000703	0.0006773	0.0006506	0.0006276	0.0006098	0.000596	0.0005844	0.0005764	0.0005696	0.0005628	0.0005587	0.0005576	0.0005587	0.0005634	0.0005678
7	-6.776e-21	7.991e-05	0.0001616	0.0002462	0.000336	0.0004313	0.000538	0.0006553	0.0007698	0.0008787	0.0009803	0.001072	0.001154	0.001222	0.001278	0.001319	0.001347	0.001362	0.001369	0.001375	0.00138	0.001384	0.001386	0.001384	0.001381	0.001377	0.001376	0.001376	0.001377	0.001374	0.001366	0.001352	0.001338	0.001326	0.001318	0.00131	0.001301	0.001287	0.001267	0.001243	0.001218	0.001192	0.001164	0.00113	0.001086	0.001037	0.0009859	0.0009367	0.0008906
8	6.776e-21	0.0001007	0.0002019	0.000304	0.0004075	0.0005137	0.0006269	0.0007416	0.0008498	0.0009486	0.001039	0.001119	0.00119	0.00125	0.001299	0.001337	0.001364	0.001378	0.001387	0.001394	0.001399	0.001402	0.001403	0.0014	0.001397	0.00139	0.001382	0.00137	0.001355	0.001337	0.001318	0.001294	0.001267	0.001237	0.001207	0.001173	0.001137	0.001099	0.001059	0.001016	0.0009689	0.0009195	0.0008701	0.000821	0.0007727	0.0007237	0.0006756	0.00063	0.0005872
9	-2.711e-20	0.0002578	0.0005114	0.000764	0.001018	0.001277	0.00155	0.001825	0.002078	0.002305	0.002507	0.002683	0.002843	0.002988	0.003106	0.00319	0.00324	0.003258	0.003259	0.00324	0.003208	0.003156	0.003087	0.002996	0.002882	0.002756	0.002626	0.002488	0.002346	0.002202	0.002075	0.001962	0.001868	0.001792	0.001729	0.001676	0.001626	0.00158	0.001546	0.001516	0.001483	0.001439	0.001382	0.001317	0.001244	0.001168	0.0011	0.001039	0.0009816
10	-1.355e-20	0.0001643	0.0003285	0.0004897	0.0006505	0.0008148	0.000987	0.001158	0.001315	0.001453	0.001569	0.001665	0.00174	0.001794	0.001832	0.00185	0.001847	0.001826	0.0018	0.001769	0.001738	0.001705	0.001673	0.001642	0.001616	0.001589	0.001567	0.001546	0.001529	0.001514	0.001506	0.001505	0.00151	0.001517	0.001527	0.00153	0.001529	0.001521	0.001509	0.001486	0.001449	0.001399	0.001335	0.001262	0.001183	0.001094	0.001004	0.0009138	0.0008244
11	-1.694e-21	3.329e-05	8.464e-05	0.0001514	0.0002303	0.000324	0.0004326	0.000556	0.0006943	0.0008432	0.0009938	0.001143	0.00128	0.001394	0.001487	0.001564	0.001623	0.001665	0.001689	0.001693	0.001678	0.001653	0.001622	0.001586	0.001548	0.001509	0.001466	0.001419	0.001372	0.001327	0.001282	0.001242	0.001202	0.001158	0.001115	0.001069	0.001022	0.000979	0.0009394	0.0008994	0.0008556	0.0008106	0.0007647	0.0007178	0.0006767	0.0006419	0.0006112	0.0005859	0.0005581
12	1.694e-21	2.326e-05	5.514e-05	9.189e-05	0.0001331	0.0001821	0.0002387	0.0003023	0.0003726	0.000445	0.0005168	0.0005875	0.0006521	0.0007066	0.0007528	0.0007924	0.0008244	0.0008488	0.0008674	0.0008806	0.0008896	0.0008969	0.0009044	0.0009116	0.0009181	0.0009241	0.0009282	0.000931	0.0009322	0.0009308	0.0009256	0.0009167	0.0009031	0.000885	0.0008627	0.0008379	0.0008102	0.000782	0.0007527	0.0007219	0.0006894	0.0006567	0.0006265	0.0005991	0.0005746	0.0005546	0.0005368	0.0005235	0.0005118
13	0	-1.128e-05	-6.424e-06	1.704e-05	5.575e-05	0.0001032	0.0001601	0.0002269	0.0003046	0.0003977	0.0005062	0.0006212	0.0007335	0.0008338	0.0009242	0.001008	0.001086	0.001158	0.001222	0.001276	0.001316	0.001346	0.00137	0.00139	0.001407	0.001418	0.001422	0.001419	0.001411	0.001399	0.001385	0.001371	0.001353	0.001332	0.001306	0.001276	0.001243	0.001212	0.001181	0.001151	0.001117	0.001082	0.001045	0.001008	0.0009732	0.0009422	0.0009145	0.0008909	0.0008676
14	0	0.0001016	0.0002054	0.0003147	0.0004307	0.0005569	0.000699	0.0008544	0.001013	0.001173	0.001332	0.001488	0.001637	0.00178	0.001912	0.002035	0.002143	0.002237	0.002315	0.002383	0.002437	0.002476	0.002498	0.002505	0.002492	0.002465	0.002419	0.002361	0.002294	0.002228	0.002165	0.002116	0.002091	0.002097	0.002142	0.002233	0.002369	0.002557	0.00279	0.003061	NaN	NaN	NaN	NaN	NaN	NaN	NaN	NaN	NaN
15	-6.776e-21	0.0001156	0.0002329	0.0003553	0.0004828	0.0006169	0.0007659	0.0009251	0.001083	0.001239	0.001394	0.00154	0.001677	0.001801	0.001912	0.00201	0.002095	0.002158	0.002204	0.00224	0.002266	0.002277	0.002282	0.002282	0.00228	0.002277	0.002272	0.002266	0.002266	0.002277	0.0023	0.002331	0.002378	0.002437	0.002507	0.00259	0.002679	0.00278	0.002891	0.003004	0.003114	0.003216	0.003314	0.003405	0.003485	0.003551	NaN	NaN	NaN
16	0	7.683e-05	0.0001532	0.0002312	0.0003117	0.0003953	0.0004871	0.0005836	0.0006751	0.0007642	0.0008493	0.0009285	0.001003	0.001073	0.001137	0.001195	0.001243	0.001282	0.001316	0.001352	0.001386	0.00142	0.001456	0.001494	0.001534	0.001578	0.001622	0.001668	0.001718	0.001768	0.001814	0.001857	0.001894	0.001921	0.001936	0.001937	0.001922	0.001895	0.001855	0.001801	0.001736	0.001663	0.001586	0.001504	0.001424	0.001347	0.001278	0.001217	0.001163
17	-2.118e-21	-6.158e-07	1.045e-05	3.245e-05	6.277e-05	9.991e-05	0.0001438	0.0001947	0.0002541	0.0003232	0.0004025	0.0004884	0.0005722	0.000648	0.0007197	0.0007903	0.0008598	0.000929	0.0009969	0.001061	0.001119	0.001171	0.001219	0.001268	0.001316	0.001357	0.001389	0.00141	0.001421	0.001421	0.001411	0.001391	0.001363	0.001323	0.001271	0.001209	0.001141	0.001074	0.001008	0.0009447	0.0008853	0.0008314	0.0007874	0.000752	0.0007299	0.0007225	0.0007295	0.0007484	0.0007725
18	-2.118e-21	-4.81e-06	-6.301e-06	-2.915e-06	5.402e-06	1.718e-05	3.233e-05	5.02e-05	7.135e-05	9.743e-05	0.0001286	0.0001621	0.0001963	0.0002292	0.0002602	0.0002888	0.0003145	0.0003369	0.0003576	0.0003761	0.0003909	0.0004022	0.0004118	0.0004192	0.0004253	0.0004302	0.0004339	0.0004379	0.0004422	0.0004448	0.0004462	0.0004467	0.0004458	0.0004432	0.0004392	0.0004331	0.0004244	0.0004143	0.0004018	0.0003872	0.0003717	0.0003556	0.0003401	0.0003252	0.0003114	0.0002994	0.0002891	0.0002815	0.0002752
19	0	-1.219e-05	-2.342e-05	-3.202e-05	-3.93e-05	-4.376e-05	-4.54e-05	-4.52e-05	-4.337e-05	-4.074e-05	-3.554e-05	-2.94e-05	-2.324e-05	-1.595e-05	-7.84e-06	1.158e-06	9.656e-06	1.729e-05	2.603e-05	3.591e-05	4.742e-05	6.04e-05	7.584e-05	9.426e-05	0.000114	0.0001332	0.000152	0.0001722	0.0001951	0.0002181	0.000241	0.0002625	0.0002808	0.000295	0.0003041	0.0003065	0.0003044	0.000299	0.0002877	0.000269	0.0002457	0.0002195	0.0001906	0.0001618	0.0001338	0.0001089	9.059e-05	7.774e-05	6.81e-05
20	-6.776e-21	8.245e-05	0.0001648	0.0002482	0.0003334	0.0004212	0.0005157	0.0006118	0.0007022	0.0007867	0.0008629	0.000928	0.0009839	0.001029	0.001063	0.001085	0.001095	0.001092	0.001082	0.001069	0.001052	0.001034	0.001016	0.0009962	0.0009775	0.00096	0.0009437	0.0009297	0.0009179	0.0009054	0.000893	0.0008798	0.0008643	0.0008473	0.0008285	0.0008064	0.0007806	0.0007513	0.0007183	0.0006824	0.000646	0.0006097	0.0005758	0.0005446	0.0005149	0.0004881	0.0004652	0.0004472	0.0004331
21	0	1.506e-05	3.667e-05	6.433e-05	9.89e-05	0.0001425	0.0001969	0.0002623	0.0003393	0.0004282	0.0005275	0.0006352	0.0007463	0.0008583	0.0009715	0.001085	0.001197	0.0013	0.001396	0.001481	0.001553	0.001609	0.001651	0.001681	0.001697	0.0017	0.001691	0.001673	0.00165	0.001623	0.001595	0.001566	0.001539	0.001515	0.00149	0.001469	0.001449	0.001426	0.0014	0.001368	0.00133	0.001283	0.001232	0.001176	0.001115	0.001049	0.0009781	0.0009036	0.00083
22	3.388e-21	6.638e-05	0.0001343	0.0002055	0.0002809	0.0003629	0.0004542	0.0005514	0.0006491	0.0007442	0.0008357	0.0009207	0.0009969	0.001062	0.001116	0.001156	0.001183	0.001195	0.001198	0.001192	0.00118	0.001163	0.001141	0.001115	0.001089	0.001064	0.00104	0.001016	0.0009934	0.0009723	0.0009529	0.0009333	0.0009139	0.0008965	0.0008815	0.0008648	0.0008447	0.0008227	0.000801	0.0007773	0.0007496	0.00072	0.0006903	0.0006599	0.000628	0.0005939	0.0005609	0.00053	0.0005001
23	-3.388e-21	-2.745e-05	-3.815e-05	-3.198e-05	-1.019e-05	2.309e-05	6.482e-05	0.0001148	0.0001753	0.0002489	0.0003371	0.0004376	0.0005367	0.0006258	0.0007059	0.0007779	0.0008417	0.0008966	0.0009427	0.0009796	0.001007	0.001024	0.001032	0.001035	0.001037	0.001036	0.001027	0.001015	0.001001	0.000987	0.0009723	0.0009559	0.0009387	0.0009202	0.0008985	0.0008713	0.0008414	0.0008154	0.0007897	0.0007631	0.0007344	0.0007051	0.0006758	0.0006475	0.00062	0.0005957	0.0005751	0.0005565	0.0005354
24	0	4.219e-05	8.676e-05	0.0001353	0.0001885	0.0002484	0.0003167	0.0003911	0.0004707	0.0005518	0.0006341	0.0007152	0.0007919	0.0008611	0.0009212	0.000972	0.001013	0.001041	0.001061	0.001069	0.00107	0.001061	0.001045	0.001026	0.001005	0.0009855	0.0009645	0.0009423	0.0009209	0.0009008	0.0008838	0.0008688	0.0008568	0.0008469	0.0008368	0.0008251	0.0008117	0.0008006	0.0007925	0.0007855	0.0007779	0.0007689	0.0007604	0.000752	0.0007437	0.0007373	0.0007329	0.0007296	0.0007222
25	6.776e-21	8.054e-05	0.000162	0.0002461	0.0003339	0.0004263	0.0005275	0.0006339	0.0007367	0.0008352	0.0009274	0.001009	0.00108	0.001138	0.001185	0.001219	0.001241	0.00125	0.001254	0.001257	0.001258	0.001259	0.001264	0.001273	0.001288	0.001307	0.00133	0.001354	0.00138	0.001402	0.001421	0.001438	0.00145	0.001458	0.001462	0.00146	0.001451	0.001439	0.001424	0.001406	0.00139	0.001373	0.001357	0.001341	0.001321	0.001299	0.001274	0.001247	0.001219
26	-6.776e-21	5.447e-05	0.00011	0.0001674	0.0002271	0.0002898	0.0003585	0.0004298	0.0004985	0.0005647	0.000628	0.0006873	0.000742	0.0007913	0.0008348	0.0008731	0.0009057	0.000932	0.0009582	0.0009862	0.001015	0.001044	0.001073	0.001101	0.001129	0.001157	0.001183	0.001207	0.001229	0.001245	0.001254	0.001257	0.001254	0.001246	0.001234	0.001218	0.001197	0.001176	0.001153	0.001129	0.001107	0.001086	0.00107	0.001058	0.001049	0.001044	0.00104	0.00104	0.001038
27	-1.355e-20	0.0001161	0.00023	0.0003412	0.0004459	0.0005484	0.0006538	0.0007562	0.0008432	0.0009104	0.0009668	0.00101	0.001047	0.001079	0.001108	0.001135	0.001156	0.001171	0.00119	0.00122	0.001266	0.001318	0.001378	0.00144	0.001499	0.001558	0.001614	0.001668	0.001717	0.001755	0.001776	0.001779	0.001766	0.001737	0.001693	0.001636	0.001566	0.001483	0.001391	0.001292	0.001192	0.001097	0.001012	0.0009376	0.0008709	0.000817	0.0007742	0.0007357	0.0007015
28	0	5.733e-05	0.0001159	0.000178	0.0002442	0.0003167	0.0003981	0.0004861	0.0005753	0.0006631	0.0007497	0.0008343	0.000915	0.0009902	0.001056	0.001112	0.001155	0.001186	0.001207	0.00122	0.001229	0.001231	0.001226	0.001217	0.001205	0.001192	0.001178	0.001164	0.00115	0.001137	0.001123	0.001109	0.001093	0.001078	0.001063	0.001046	0.001028	0.00101	0.0009938	0.0009775	0.0009623	0.0009477	0.0009349	0.0009256	0.000919	0.0009141	0.0009099	0.0009057	0.0008984
29	3.388e-21	4.168e-05	8.547e-05	0.0001327	0.0001837	0.0002407	0.0003047	0.0003734	0.0004443	0.0005159	0.0005877	0.0006575	0.0007223	0.0007805	0.0008322	0.0008782	0.0009153	0.0009446	0.0009707	0.0009942	0.001016	0.001034	0.001051	0.001069	0.001088	0.001107	0.001125	0.001144	0.001165	0.001182	0.001195	0.001204	0.001209	0.001211	0.001209	0.001202	0.001193	0.001183	0.001169	0.001151	0.001133	0.001117	0.001104	0.001092	0.00108	0.00107	0.001059	0.001046	0.00103
30	0	0.0001136	0.0002268	0.0003407	0.0004545	0.0005718	0.0006971	0.0008244	0.0009419	0.001046	0.001139	0.00122	0.001289	0.001348	0.0014	0.001443	0.001475	0.0015	0.001528	0.001564	0.001611	0.001666	0.001725	0.001792	0.001857	0.001922	0.001986	0.002047	0.002101	0.002142	0.002168	0.002176	0.002165	0.002141	0.002097	0.002039	0.001965	0.001879	0.001782	0.001676	0.001567	0.001457	0.00135	0.001251	0.001157	0.001075	0.001006	0.0009479	0.0008989
31	0	-4.239e-05	-7.142e-05	-8.742e-05	-8.741e-05	-7.129e-05	-3.955e-05	5.457e-06	6.121e-05	0.0001259	0.0001942	0.0002648	0.0003289	0.0003787	0.0004131	0.0004318	0.000434	0.0004195	0.0003908	0.0003504	0.0003002	0.0002437	0.0001832	0.00012	5.742e-05	-1.828e-06	-5.884e-05	-0.0001116	-0.0001571	-0.000195	-0.0002251	-0.0002469	-0.0002589	-0.0002604	-0.0002491	-0.0002276	-0.0001967	-0.0001564	-0.0001101	-5.963e-05	-7.545e-06	4.325e-05	8.774e-05	0.0001192	0.0001309	0.0001164	7.346e-05	-3.215e-06	-0.0001129
32	1.355e-20	0.0001042	0.0002088	0.0003146	0.0004232	0.0005345	0.0006536	0.0007755	0.0008909	0.001	0.001103	0.001199	0.001288	0.001369	0.001441	0.001502	0.001552	0.001591	0.001623	0.001651	0.001676	0.001696	0.001709	0.001715	0.001715	0.00171	0.001702	0.001686	0.001663	0.001636	0.001603	0.001565	0.001523	0.00148	0.001436	0.001388	0.001336	0.001282	0.001229	0.001176	0.001123	0.001072	0.001024	0.0009776	0.000934	0.0008938	0.0008584	0.0008299	0.0008081
33	-6.776e-21	0.0001089	0.0002187	0.0003304	0.0004454	0.0005647	0.0006926	0.0008235	0.0009482	0.001066	0.001174	0.001273	0.00136	0.001434	0.001495	0.001541	0.00157	0.001584	0.001587	0.001583	0.001573	0.001556	0.001533	0.001505	0.001473	0.001437	0.001398	0.001358	0.001317	0.001276	0.001236	0.001198	0.001164	0.001134	0.001108	0.001084	0.001062	0.001042	0.001023	0.001004	0.0009839	0.000962	0.0009385	0.0009129	0.0008861	0.0008586	0.0008332	0.0008109	0.0007913
34	-1.016e-20	5.436e-05	0.0001103	0.0001689	0.0002311	0.0002984	0.0003732	0.0004535	0.0005344	0.0006135	0.0006918	0.0007665	0.000835	0.0008969	0.000952	0.0009991	0.001037	0.001066	0.001089	0.001109	0.001125	0.001135	0.001143	0.001149	0.001153	0.001154	0.001154	0.001152	0.001148	0.00114	0.00113	0.001117	0.001103	0.001087	0.001069	0.00105	0.00103	0.001012	0.0009936	0.0009775	0.0009649	0.0009559	0.0009518	0.0009528	0.0009591	0.000971	0.000988	0.001009	0.001034
35	0	-1.109e-05	-1.501e-05	-2.402e-06	2.596e-05	6.555e-05	0.0001154	0.0001768	0.0002509	0.0003398	0.0004433	0.0005539	0.0006622	0.0007686	0.0008665	0.0009541	0.001029	0.00109	0.001133	0.001158	0.001165	0.001158	0.001136	0.001107	0.001065	0.001013	0.0009565	0.000902	0.0008507	0.0008082	0.0007758	0.0007525	0.0007354	0.0007271	0.000728	0.0007402	0.0007643	0.0007934	0.0008251	0.0008566	0.0008873	0.0009179	0.0009484	0.0009787	0.001008	0.00103	0.001044	0.001047	0.001045
36	2.033e-20	-0.000113	-0.0001988	-0.0002535	-0.0002829	-0.0002873	-0.0002681	-0.0002269	-0.0001678	-8.977e-05	1.214e-05	0.0001382	0.0002727	0.0004028	0.0005199	0.0006235	0.0007116	0.0007891	0.000856	0.0009104	0.0009509	0.0009719	0.0009734	0.0009602	0.000931	0.0008885	0.0008415	0.0007917	0.000737	0.0006815	0.0006298	0.0005843	0.0005529	0.0005364	0.0005327	0.0005406	0.0005634	0.0005937	0.0006317	0.0006778	0.0007304	0.0007906	0.0008569	0.0009211	0.0009815	0.001035	0.001088	0.001131	0.001165
37	8.132e-20	0.0003088	0.0006047	0.0008864	0.001141	0.001372	0.001593	0.001783	0.00191	0.001975	0.002004	0.002008	0.002002	0.002001	0.001991	0.001976	0.001946	0.001903	0.001871	0.001865	0.001879	0.001902	0.00193	0.001954	0.001964	0.001969	0.001968	0.001969	0.001972	0.00197	0.001963	0.001957	0.001955	0.001945	0.001936	0.001923	0.001901	0.001862	0.001807	0.001732	0.001648	0.001565	0.001469	0.001361	0.001253	0.001134	0.00102	0.0009168	0.0008379
38	1.355e-20	8.833e-05	0.0001787	0.0002731	0.0003744	0.0004845	0.0006077	0.0007424	0.0008781	0.001009	0.001132	0.001242	0.001336	0.001413	0.001472	0.001508	0.001524	0.001522	0.001505	0.001476	0.001439	0.001398	0.001357	0.001318	0.001282	0.00125	0.001226	0.001206	0.001188	0.00117	0.001155	0.001142	0.001131	0.001116	0.001098	0.001078	0.001054	0.001027	0.0009997	0.0009727	0.0009487	0.0009263	0.0009046	0.0008844	0.0008684	0.0008579	0.0008521	0.0008505	0.0008511
39	0	9.478e-05	0.0001917	0.0002922	0.0003985	0.0005128	0.0006399	0.0007768	0.0009151	0.001053	0.001188	0.001319	0.001441	0.001554	0.001655	0.001741	0.001809	0.001858	0.001889	0.001904	0.001904	0.001887	0.001855	0.001813	0.00176	0.001696	0.001626	0.00155	0.00147	0.001389	0.00131	0.001236	0.001169	0.00111	0.001056	0.001007	0.0009648	0.0009284	0.000898	0.0008734	0.000854	0.0008368	0.0008209	0.0008035	0.0007859	0.0007682	0.0007514	0.0007338	0.0007174
40	-2.711e-20	0.0001776	0.0003579	0.0005439	0.0007377	0.0009431	0.001168	0.001407	0.001643	0.001871	0.002087	0.002288	0.002468	0.002628	0.002765	0.002878	0.002961	0.003016	0.003048	0.003066	0.003071	0.003064	0.003046	0.003018	0.00298	0.002933	0.002878	0.00282	0.002757	0.00269	0.002617	0.00254	0.00246	0.002379	0.0023	0.002222	0.002146	0.00207	0.001992	0.001913	0.001832	0.001753	0.001675	0.001597	0.001516	0.001431	0.001343	0.001252	0.001158
41	-6.776e-21	6.879e-05	0.00014	0.0002157	0.000296	0.0003849	0.0004859	0.0005974	0.0007124	0.0008278	0.0009441	0.001059	0.001169	0.001272	0.001367	0.001454	0.001528	0.001587	0.001632	0.001667	0.001694	0.001712	0.001721	0.001724	0.001721	0.001713	0.001697	0.001679	0.001658	0.001638	0.001618	0.001595	0.001572	0.001548	0.001523	0.001495	0.001466	0.00144	0.001412	0.001383	0.001352	0.001317	0.001283	0.001248	0.001214	0.001181	0.00115	0.00112	0.00109
42	-3.388e-21	-1.517e-05	-1.424e-05	6.02e-06	4.436e-05	9.238e-05	0.0001498	0.0002159	0.0002904	0.0003776	0.0004776	0.0005808	0.0006771	0.0007585	0.0008251	0.0008771	0.0009164	0.0009435	0.0009603	0.0009673	0.0009657	0.0009554	0.0009426	0.0009295	0.000916	0.0009034	0.0008918	0.0008839	0.0008796	0.0008769	0.0008754	0.0008734	0.0008717	0.0008697	0.0008652	0.0008585	0.0008482	0.000835	0.000818	0.0007966	0.000773	0.000747	0.0007201	0.000692	0.0006632	0.0006369	0.0006136	0.0005953	0.0005814
43	0	0.0001499	0.0003034	0.0004636	0.0006349	0.000822	0.001033	0.001264	0.001503	0.001749	0.001998	0.002252	0.002506	0.00276	0.003011	0.003254	0.003486	0.003704	0.00391	NaN	NaN	NaN	NaN	NaN	NaN	NaN	NaN	NaN	NaN	NaN	NaN	NaN	NaN	NaN	NaN	NaN	NaN	NaN	NaN	NaN	NaN	NaN	NaN	NaN	NaN	NaN	NaN	NaN	NaN
44	-1.694e-20	5.492e-05	0.0001089	0.0001619	0.0002139	0.0002657	0.0003197	0.000373	0.0004204	0.0004615	0.0004979	0.0005293	0.0005554	0.0005789	0.0006007	0.0006201	0.0006368	0.0006508	0.0006649	0.0006823	0.0007017	0.0007215	0.0007419	0.0007633	0.000783	0.0007999	0.0008147	0.0008261	0.0008346	0.0008408	0.0008439	0.0008447	0.0008425	0.0008376	0.0008295	0.0008194	0.0008063	0.0007891	0.0007694	0.0007466	0.0007199	0.0006901	0.000658	0.0006274	0.0005971	0.0005685	0.0005421	0.0005205	0.0005058
45	1.355e-20	0.0001293	0.0002602	0.0003956	0.000538	0.0006897	0.0008448	0.001001	0.00116	0.001318	0.001476	0.001632	0.001782	0.001928	0.002065	0.002194	0.002312	0.002421	0.002523	0.002618	0.002704	0.002776	0.002834	0.002878	0.002909	0.002928	0.002932	0.002922	0.002901	0.00287	0.002832	0.00279	0.002754	0.002725	0.002704	0.002692	0.002688	0.002702	0.002734	0.002783	0.002851	0.002938	0.003041	0.003152	0.003266	NaN	NaN	NaN	NaN
46	0	5.461e-05	0.0001098	0.0001673	0.0002274	0.0002915	0.0003622	0.0004368	0.0005103	0.0005818	0.0006515	0.0007176	0.000779	0.0008359	0.0008862	0.00093	0.0009658	0.0009937	0.001018	0.00104	0.001061	0.001082	0.001102	0.001124	0.001147	0.001173	0.0012	0.00123	0.001261	0.001292	0.001322	0.00135	0.001376	0.001399	0.001416	0.001428	0.001432	0.00143	0.001422	0.001406	0.001385	0.001358	0.001327	0.001291	0.00125	0.001208	0.001165	0.001122	0.001079
47	0	8.987e-05	0.0001809	0.0002741	0.0003715	0.000476	0.0005914	0.0007151	0.000839	0.0009597	0.001074	0.001181	0.001278	0.001365	0.001442	0.001505	0.001552	0.001583	0.0016	0.001606	0.001604	0.001594	0.001576	0.001552	0.00152	0.001482	0.001439	0.001394	0.001348	0.001301	0.001256	0.001212	0.001171	0.001135	0.001104	0.001082	0.00107	0.001068	0.001075	0.001088	0.001108	0.001132	0.001159	0.001189	0.001218	0.001244	0.001264	0.001273	0.001268
48	0	0.0002419	0.0004906	0.0007539	0.001039	0.001354	0.001714	0.002115	0.002538	0.002983	0.003443	0.003911	0.00438	0.004849	0.005309	0.005756	0.006178	NaN	NaN	NaN	NaN	NaN	NaN	NaN	NaN	NaN	NaN	NaN	NaN	NaN	NaN	NaN	NaN	NaN	NaN	NaN	NaN	NaN	NaN	NaN	NaN	NaN	NaN	NaN	NaN	NaN	NaN	NaN	NaN
49	6.776e-21	6.208e-05	0.0001255	0.0001921	0.0002631	0.0003401	0.0004258	0.0005181	0.0006118	0.0007047	0.000795	0.0008805	0.0009589	0.001031	0.001094	0.00115	0.001198	0.001237	0.001271	0.001303	0.001335	0.001367	0.001402	0.001439	0.001478	0.00152	0.001561	0.001604	0.001646	0.001684	0.00172	0.001748	0.001767	0.001777	0.001777	0.001769	0.001751	0.001726	0.001692	0.001651	0.001604	0.001552	0.0015	0.001449	0.001402	0.001359	0.00132	0.001285	0.001252
50	-3.706e-21	1.179e-05	4.064e-05	8.955e-05	0.0001548	0.0002358	0.000333	0.0004457	0.0005741	0.0007212	0.0008826	0.001052	0.001218	0.001374	0.001519	0.001657	0.001786	0.001904	0.002015	0.002119	0.002208	0.002283	0.002349	0.002406	0.002451	0.002481	0.002494	0.00249	0.002471	0.002429	0.002366	0.002292	0.002213	0.00213	0.002044	0.001964	0.001899	0.001857	0.001845	0.001861	0.001913	0.002003	0.002121	0.002261	NaN	NaN	NaN	NaN	NaN
51	-6.776e-21	6.233e-05	0.0001256	0.0001907	0.0002585	0.0003311	0.0004107	0.0004943	0.0005777	0.000656	0.0007287	0.0007962	0.0008584	0.0009143	0.0009621	0.001002	0.001033	0.001056	0.001076	0.001093	0.001113	0.001134	0.001154	0.001171	0.001185	0.001198	0.001207	0.001215	0.00122	0.001219	0.001213	0.001195	0.00117	0.001139	0.001106	0.001069	0.001029	0.000986	0.0009394	0.0008887	0.0008372	0.0007861	0.0007403	0.0006982	0.0006602	0.0006243	0.0005918	0.0005651	0.0005432
52	3.388e-21	3.854e-05	7.912e-05	0.0001232	0.000171	0.0002246	0.0002869	0.000357	0.00043	0.0005019	0.0005747	0.000645	0.0007102	0.0007696	0.0008222	0.0008671	0.0009033	0.00093	0.0009501	0.0009659	0.0009803	0.0009902	0.000999	0.001008	0.001016	0.001025	0.001034	0.001044	0.001056	0.001066	0.001073	0.001077	0.001079	0.001075	0.001068	0.001057	0.001042	0.001024	0.001004	0.0009793	0.000954	0.0009299	0.0009073	0.0008857	0.0008684	0.0008555	0.0008469	0.0008424	0.0008406
53	1.355e-20	0.0002433	0.0004781	0.0007092	0.0009165	0.001076	0.001194	0.00127	0.001304	0.001311	0.001305	0.001276	0.001244	0.001212	0.001175	0.001144	0.001128	0.001118	0.001113	0.001118	0.00113	0.001143	0.001169	0.001186	0.001191	0.001188	0.001179	0.001161	0.001148	0.001138	0.001126	0.001113	0.001112	0.001116	0.001145	0.001211	0.001312	0.001442	0.001602	0.001785	0.001995	0.002234	0.002508	0.002804	0.003117	0.003431	0.003723	NaN	NaN
54	0	1.915e-05	5.089e-05	8.956e-05	0.0001338	0.0001852	0.0002443	0.0003098	0.0003806	0.0004545	0.000525	0.0005911	0.0006427	0.0006745	0.0006916	0.0006993	0.0006976	0.0006844	0.0006641	0.0006397	0.0006124	0.0005902	0.0005759	0.0005752	0.000589	0.0006176	0.0006552	0.0007005	0.0007564	0.0008159	0.0008755	0.000934	0.0009865	0.001032	0.001064	0.001078	0.00107	0.001047	0.001009	0.0009547	0.0008905	0.0008191	0.0007415	0.0006609	0.0005802	0.0005078	0.0004502	0.0004141	0.0003925
55	-6.776e-20	0.0002192	0.0004402	0.0006713	0.0009157	0.001171	0.001451	0.001742	0.002024	0.002307	0.002585	0.00285	0.003097	0.003327	0.003529	0.003704	0.003856	0.003977	0.004086	0.004188	0.004269	0.004329	0.004369	0.004393	0.004404	0.004409	0.004403	0.004372	0.004331	0.004263	0.004171	0.004063	0.003946	0.003823	0.003689	0.003536	0.003364	0.003187	0.003017	0.002843	0.002682	0.002539	0.002415	0.002305	0.00221	0.002133	0.002084	0.00206	0.002044
56	0	0.000108	0.0002187	0.0003356	0.0004583	0.0005888	0.0007318	0.0008813	0.001028	0.001177	0.001327	0.001475	0.001616	0.001747	0.001865	0.001973	0.002068	0.002151	0.002231	0.00231	0.002376	0.002424	0.00246	0.002484	0.002502	0.002514	0.002513	0.002498	0.002466	0.002411	0.002332	0.002245	0.002153	0.002052	0.001938	0.001811	0.001673	0.00153	0.001391	0.001256	0.001133	0.001028	0.0009347	0.000852	0.0007877	0.0007487	0.0007377	0.0007525	0.0007858
57	2.711e-20	8.171e-05	0.0001651	0.0002516	0.0003428	0.0004402	0.0005487	0.000665	0.0007822	0.0008984	0.001013	0.001123	0.001227	0.001324	0.001413	0.001496	0.001571	0.001635	0.001693	0.001746	0.001796	0.00184	0.001881	0.001918	0.001951	0.001982	0.002007	0.002028	0.00205	0.00207	0.002091	0.002112	0.002137	0.002166	0.002198	0.002234	0.002272	0.002317	0.002365	0.002412	0.002458	0.002501	0.002541	0.002576	0.002605	0.002629	0.002646	0.002658	0.002659
58	0	0.0001749	0.0003527	0.0005365	0.0007276	0.000928	0.001147	0.001377	0.001601	0.00182	0.002033	0.002235	0.002424	0.002597	0.002751	0.002886	0.002999	0.003089	0.003161	0.003224	0.003274	0.003311	0.003333	0.003343	0.003339	0.003325	0.003297	0.003257	0.003207	0.003145	0.003074	0.002993	0.002906	0.002814	0.002718	0.00262	0.002521	0.002423	0.002327	0.002232	0.00214	0.002053	0.001975	0.001907	0.001849	0.001805	0.001775	0.001759	0.001759
59	0	-1.939e-05	-2.385e-05	-1.017e-05	1.95e-05	5.677e-05	0.000101	0.0001516	0.0002084	0.0002763	0.0003562	0.0004388	0.0005161	0.0005794	0.0006302	0.0006706	0.0007039	0.0007301	0.0007509	0.0007669	0.0007773	0.0007817	0.0007861	0.0007901	0.0007951	0.0007998	0.0008015	0.0008015	0.0008006	0.0007973	0.000791	0.0007828	0.0007733	0.0007616	0.0007488	0.0007348	0.000721	0.0007097	0.0006992	0.0006883	0.0006767	0.0006654	0.0006543	0.0006427	0.0006315	0.0006206	0.0006104	0.0006	0.0005886
60	-8.47e-22	1.287e-05	3.059e-05	5.266e-05	7.845e-05	0.000109	0.0001443	0.0001835	0.0002266	0.0002713	0.0003155	0.0003583	0.0003969	0.0004288	0.0004544	0.0004754	0.0004928	0.0005068	0.0005198	0.0005325	0.0005456	0.0005614	0.000581	0.0006039	0.0006292	0.0006564	0.0006837	0.0007093	0.0007333	0.0007523	0.0007645	0.0007709	0.0007694	0.0007596	0.0007439	0.0007236	0.0006999	0.0006755	0.0006504	0.0006234	0.0005973	0.0005741	0.0005538	0.0005384	0.0005291	0.000523	0.0005202	0.0005197	0.0005183
61	-9.487e-20	0.0002012	0.0004051	0.0006134	0.0008276	0.001036	0.001234	0.001418	0.00159	0.00175	0.001894	0.002021	0.002129	0.002214	0.002274	0.002313	0.002339	0.002357	0.002374	0.002391	0.002412	0.002445	0.002491	0.002551	0.00263	0.002729	0.002841	0.002964	0.003091	NaN	NaN	NaN	NaN	NaN	NaN	NaN	NaN	NaN	NaN	NaN	NaN	NaN	NaN	NaN	NaN	NaN	NaN	NaN	NaN
62	-2.711e-20	0.0001267	0.0002551	0.0003897	0.0005326	0.0006857	0.0008561	0.001039	0.001221	0.001401	0.001579	0.001748	0.001906	0.002053	0.002183	0.002293	0.00238	0.002442	0.002484	0.002513	0.002528	0.002528	0.002518	0.002499	0.002469	0.002435	0.002394	0.002351	0.002306	0.002261	0.002214	0.002164	0.002114	0.002061	0.002003	0.001944	0.001879	0.001814	0.001746	0.001673	0.001599	0.001522	0.001444	0.001365	0.001288	0.001214	0.001144	0.001079	0.001014
63	0	4.181e-05	8.466e-05	0.0001307	0.0001801	0.0002338	0.0002924	0.0003516	0.0004109	0.0004734	0.0005386	0.0006036	0.0006673	0.0007278	0.0007837	0.0008367	0.0008854	0.0009324	0.0009871	0.001045	0.001097	0.001144	0.001186	0.001223	0.001259	0.001295	0.001328	0.001358	0.001382	0.001391	0.001389	0.001383	0.001371	0.001359	0.001342	0.001317	0.001283	0.001241	0.001191	0.001137	0.001084	0.001035	0.0009892	0.0009496	0.0009119	0.0008818	0.0008642	0.000859	0.0008636
64	1.518e-18	-0.00348	-0.006321	-0.008519	-0.01011	-0.01111	-0.01157	-0.01149	-0.01093	-0.009898	-0.008434	-0.006639	-0.004835	-0.003341	-0.002123	-0.00115	-0.0003902	0.0001719	0.0005695	0.0008321	0.0009872	0.001068	0.001144	0.001214	0.001278	0.001334	0.00138	0.001416	0.001448	0.001475	0.001494	0.001508	0.001514	0.00151	0.001499	0.001479	0.001454	0.001426	0.001393	0.001354	0.001311	0.001267	0.001223	0.001179	0.00114	0.001101	0.001065	0.001031	0.0009951
65	0	1.208e-05	3.101e-05	5.867e-05	9.275e-05	0.0001351	0.0001846	0.0002399	0.0003035	0.0003765	0.0004571	0.0005412	0.0006248	0.0007027	0.0007734	0.0008395	0.0008987	0.0009541	0.00101	0.00106	0.0011	0.001131	0.001156	0.001176	0.001195	0.001214	0.001232	0.00125	0.001265	0.001273	0.001275	0.001278	0.001277	0.001275	0.001269	0.001256	0.001234	0.001204	0.001166	0.001121	0.001073	0.001024	0.0009745	0.0009278	0.0008832	0.0008429	0.0008131	0.0007936	0.0007819
66	6.776e-21	8.197e-05	0.0001641	0.0002477	0.0003341	0.0004243	0.0005228	0.0006259	0.0007234	0.0008139	0.0008958	0.0009664	0.001025	0.001072	0.001107	0.00113	0.001139	0.001135	0.001121	0.001106	0.001088	0.00107	0.001052	0.001037	0.001021	0.001004	0.0009863	0.0009667	0.0009457	0.0009241	0.0008995	0.0008731	0.0008458	0.0008156	0.0007827	0.0007509	0.0007193	0.0006912	0.0006679	0.000649	0.0006344	0.000623	0.0006141	0.0006057	0.000601	0.0006008	0.0006012	0.0006041	0.0006056
67	0	2.815e-05	5.65e-05	8.656e-05	0.000118	0.000152	0.0001884	0.0002252	0.0002623	0.0003004	0.0003395	0.000377	0.0004125	0.000446	0.0004765	0.0005055	0.0005307	0.0005541	0.0005788	0.0006025	0.0006226	0.0006386	0.0006517	0.0006628	0.0006719	0.0006803	0.000686	0.0006912	0.0006949	0.0006949	0.0006934	0.0006916	0.0006901	0.00069	0.00069	0.0006895	0.000687	0.0006843	0.0006793	0.0006716	0.0006631	0.0006532	0.0006436	0.0006338	0.0006216	0.0006087	0.0005967	0.0005868	0.0005764
68	-1.016e-20	5.659e-05	0.0001144	0.0001741	0.000237	0.0003041	0.0003785	0.0004576	0.0005353	0.0006113	0.0006844	0.0007529	0.0008152	0.0008708	0.0009192	0.0009598	0.0009911	0.001012	0.001027	0.001039	0.001046	0.00105	0.001052	0.00105	0.001047	0.001042	0.001033	0.001023	0.001011	0.0009974	0.0009811	0.0009632	0.0009444	0.0009245	0.0009038	0.0008825	0.0008607	0.0008399	0.0008193	0.0007977	0.0007757	0.0007531	0.0007296	0.0007046	0.0006791	0.000654	0.0006301	0.0006072	0.0005846
69	0	4.953e-05	9.93e-05	0.0001521	0.0002098	0.0002738	0.0003445	0.0004173	0.0004937	0.000574	0.0006531	0.0007285	0.0008006	0.000868	0.0009268	0.0009784	0.00102	0.001054	0.001087	0.001114	0.001132	0.001148	0.001163	0.001179	0.001197	0.001221	0.001246	0.001275	0.001305	0.001334	0.001364	0.001398	0.00143	0.001462	0.001489	0.001509	0.001519	0.001525	0.001523	0.001514	0.0015	0.001478	0.001451	0.001419	0.00138	0.001337	0.001295	0.001255	0.001212
70	-3.388e-21	6.94e-05	0.0001397	0.000212	0.0002876	0.0003675	0.0004548	0.0005463	0.0006355	0.0007214	0.0008024	0.0008759	0.0009411	0.0009976	0.001045	0.001082	0.001108	0.001124	0.001134	0.001139	0.001141	0.00114	0.001137	0.001133	0.001126	0.001118	0.001106	0.001093	0.001079	0.00106	0.001039	0.001014	0.0009871	0.0009568	0.000924	0.0008897	0.0008544	0.0008195	0.000784	0.0007484	0.0007141	0.0006809	0.0006501	0.0006213	0.0005957	0.0005743	0.0005569	0.0005426	0.0005303
71	-1.355e-20	-4.76e-05	-8.396e-05	-0.0001113	-0.0001248	-0.0001266	-0.0001137	-8.908e-05	-5.598e-05	-1.202e-05	4.128e-05	0.0001055	0.000176	0.0002466	0.0003163	0.0003817	0.0004435	0.0004999	0.0005547	0.0006093	0.0006606	0.0007086	0.0007543	0.0007965	0.0008349	0.0008707	0.0009029	0.0009315	0.0009584	0.0009821	0.001003	0.001025	0.001047	0.001067	0.001084	0.001102	0.001118	0.001135	0.001153	0.001166	0.001177	0.001183	0.001181	0.001172	0.001157	0.001139	0.001116	0.001089	0.001056
72	-6.776e-21	6.436e-05	0.0001302	0.0001987	0.0002717	0.0003494	0.0004357	0.0005286	0.0006213	0.0007146	0.0008065	0.0008947	0.0009778	0.001055	0.001124	0.001185	0.001237	0.001278	0.00131	0.001336	0.001354	0.001364	0.001368	0.001367	0.00136	0.001349	0.001332	0.001311	0.001287	0.00126	0.001231	0.001201	0.001171	0.001141	0.00111	0.00108	0.00105	0.001022	0.000995	0.0009677	0.0009417	0.0009162	0.0008909	0.0008654	0.0008404	0.0008181	0.0007969	0.0007772	0.0007575
73	1.694e-21	3.581e-05	7.275e-05	0.0001123	0.0001556	0.0002038	0.0002598	0.0003229	0.0003881	0.0004542	0.0005206	0.0005845	0.0006447	0.0007005	0.0007505	0.000794	0.0008292	0.0008554	0.0008736	0.0008866	0.0008946	0.0008973	0.0008971	0.000894	0.0008882	0.0008809	0.0008714	0.0008609	0.0008497	0.0008374	0.0008241	0.000809	0.0007931	0.0007753	0.000756	0.0007351	0.0007125	0.00069	0.0006673	0.0006448	0.0006225	0.0005996	0.0005777	0.0005564	0.0005365	0.0005188	0.000504	0.0004913	0.0004793
74	0	8.15e-05	0.0001623	0.0002438	0.0003265	0.0004105	0.0004995	0.0005905	0.0006744	0.0007499	0.0008131	0.0008577	0.0008833	0.0008928	0.0008874	0.0008701	0.0008416	0.0008027	0.0007566	0.0007105	0.0006655	0.0006246	0.0005969	0.0005817	0.0005764	0.0005801	0.0005907	0.0006079	0.0006318	0.0006614	0.0006946	0.0007303	0.000768	0.0007987	0.0008236	0.0008445	0.0008609	0.0008717	0.0008746	0.0008681	0.0008544	0.0008318	0.0008013	0.0007632	0.0007248	0.0006855	0.0006418	0.000595	0.0005468
75	0	0.0001463	0.000298	0.0004578	0.0006296	0.0008176	0.00103	0.001263	0.001507	0.001756	0.002012	0.002275	0.00254	0.002805	0.003067	0.003323	0.003571	0.00381	0.004042	0.004268	0.004488	NaN	NaN	NaN	NaN	NaN	NaN	NaN	NaN	NaN	NaN	NaN	NaN	NaN	NaN	NaN	NaN	NaN	NaN	NaN	NaN	NaN	NaN	NaN	NaN	NaN	NaN	NaN	NaN
76	3.388e-21	5.372e-05	0.0001087	0.000165	0.0002233	0.000286	0.0003569	0.0004333	0.0005109	0.0005877	0.0006631	0.0007366	0.0008059	0.000872	0.0009356	0.0009963	0.001051	0.001097	0.001139	0.00118	0.00122	0.001259	0.001298	0.00134	0.00138	0.001417	0.001452	0.001488	0.001524	0.001558	0.001584	0.001604	0.001619	0.001623	0.001613	0.001599	0.001582	0.00156	0.001533	0.001499	0.001465	0.001433	0.001407	0.001385	0.001373	0.001375	0.001378	0.00138	0.001381
77	-2.515e-22	1.148e-06	4.224e-06	7.769e-06	1.659e-05	3.047e-05	4.942e-05	7.345e-05	0.0001034	0.0001403	0.0001821	0.0002293	0.0002804	0.0003333	0.0003878	0.0004392	0.0004864	0.0005298	0.000569	0.0006022	0.0006286	0.000649	0.000664	0.0006731	0.0006781	0.00068	0.00068	0.0006793	0.0006764	0.0006722	0.0006681	0.0006636	0.0006587	0.0006532	0.0006477	0.0006422	0.000636	0.0006306	0.0006257	0.0006214	0.0006186	0.0006162	0.0006163	0.0006186	0.0006238	0.0006333	0.000647	0.0006645	0.0006836
78	-1.355e-20	0.0002336	0.0004757	0.0007328	0.001012	0.001322	0.001676	0.00207	0.002485	0.002917	0.003363	0.00382	0.004281	0.004736	0.005174	NaN	NaN	NaN	NaN	NaN	NaN	NaN	NaN	NaN	NaN	NaN	NaN	NaN	NaN	NaN	NaN	NaN	NaN	NaN	NaN	NaN	NaN	NaN	NaN	NaN	NaN	NaN	NaN	NaN	NaN	NaN	NaN	NaN	NaN
79	6.776e-21	8.507e-05	0.0001681	0.0002512	0.0003341	0.0004178	0.000506	0.000594	0.0006737	0.0007452	0.000809	0.0008622	0.0009075	0.0009472	0.000979	0.001003	0.001017	0.001023	0.001025	0.001028	0.001033	0.001038	0.001047	0.001058	0.001068	0.001079	0.00109	0.001105	0.00112	0.001134	0.001146	0.001156	0.001163	0.001168	0.001171	0.001173	0.001175	0.001175	0.001172	0.001169	0.001167	0.001166	0.001165	0.001166	0.001165	0.001162	0.001156	0.001149	0.00114
80	0	7.318e-05	0.0001473	0.000223	0.0002997	0.0003781	0.000463	0.0005505	0.0006316	0.0007079	0.0007792	0.0008423	0.0008985	0.0009442	0.0009802	0.00101	0.001031	0.001042	0.001049	0.001055	0.001056	0.00105	0.001041	0.001027	0.001011	0.000995	0.0009731	0.0009475	0.0009217	0.0008922	0.0008638	0.0008399	0.0008221	0.0008089	0.0008022	0.0008004	0.0008017	0.0008098	0.0008228	0.0008381	0.0008581	0.0008779	0.0008966	0.0009129	0.0009272	0.0009392	0.000948	0.0009549	0.0009581
81	0	5.135e-06	8.601e-06	1.417e-05	2.359e-05	3.799e-05	5.5e-05	7.177e-05	9.55e-05	0.0001265	0.0001627	0.0002018	0.0002487	0.0003012	0.0003534	0.0004022	0.0004437	0.0004784	0.00051	0.0005315	0.0005426	0.000546	0.0005438	0.000534	0.0005194	0.0005031	0.0004883	0.0004805	0.0004786	0.0004815	0.0004914	0.0005088	0.0005317	0.0005597	0.0005908	0.0006224	0.000654	0.0006844	0.0007081	0.0007253	0.0007358	0.0007388	0.0007328	0.0007183	0.000695	0.0006663	0.0006334	0.0005978	0.0005585
82	6.776e-21	0.000108	0.0002173	0.0003302	0.0004467	0.00057	0.0007058	0.000849	0.0009898	0.001128	0.001263	0.001392	0.001514	0.00163	0.001739	0.00184	0.00193	0.002006	0.002078	0.002145	0.002207	0.00226	0.002305	0.00234	0.002361	0.002369	0.002362	0.002343	0.002311	0.002262	0.0022	0.002128	0.002049	0.001964	0.001876	0.001789	0.001704	0.001622	0.001542	0.001466	0.001401	0.00134	0.001283	0.001229	0.001179	0.001134	0.00109	0.001045	0.001002
83	-6.776e-21	9.068e-05	0.000182	0.0002749	0.0003691	0.0004658	0.000572	0.0006826	0.000788	0.0008913	0.0009962	0.0011	0.001206	0.00131	0.001414	0.001516	0.00161	0.001691	0.001764	0.001831	0.001889	0.001934	0.001967	0.001983	0.001983	0.001968	0.001936	0.001894	0.001845	0.00179	0.001733	0.001676	0.001623	0.001572	0.001529	0.001495	0.001468	0.001449	0.001436	0.001425	0.001419	0.001413	0.001405	0.001394	0.001383	0.001366	0.001345	0.001322	0.001293
84	-6.776e-21	8.68e-05	0.0001779	0.0002728	0.0003712	0.0004778	0.0005988	0.0007333	0.0008689	0.0009983	0.001122	0.001238	0.001347	0.001442	0.001526	0.001601	0.001663	0.001713	0.001752	0.001786	0.001818	0.001846	0.001868	0.001879	0.001883	0.00188	0.001867	0.001845	0.001815	0.001777	0.001731	0.001676	0.001616	0.001553	0.001493	0.001435	0.001378	0.001324	0.001273	0.001223	0.001176	0.001131	0.001091	0.001054	0.001021	0.0009888	0.0009583	0.0009318	0.0009079
85	0	0.0001039	0.0002087	0.0003153	0.000423	0.0005339	0.0006537	0.000777	0.0008924	0.000998	0.001095	0.001181	0.001257	0.001319	0.001368	0.001405	0.001426	0.001431	0.001426	0.001418	0.001408	0.001395	0.00138	0.001364	0.001348	0.001332	0.001314	0.001297	0.001281	0.001265	0.001247	0.001226	0.001204	0.001178	0.001152	0.001125	0.001098	0.001073	0.001049	0.001026	0.001005	0.0009881	0.0009765	0.0009711	0.0009704	0.0009723	0.000976	0.0009802	0.0009824
86	-2.033e-20	8.245e-05	0.0001664	0.0002535	0.0003447	0.0004426	0.0005512	0.0006674	0.0007846	0.0009006	0.001014	0.001123	0.001225	0.001321	0.001409	0.001489	0.00156	0.001619	0.001671	0.001717	0.001757	0.001791	0.001821	0.001846	0.001865	0.001878	0.001883	0.001881	0.001875	0.001862	0.001845	0.001826	0.001804	0.001781	0.001757	0.001735	0.001716	0.001702	0.001693	0.001687	0.001687	0.001691	0.001697	0.001704	0.001714	0.001724	0.001733	0.00174	0.001743
87	0	0.0001388	0.0002778	0.0004197	0.0005665	0.0007204	0.0008874	0.001061	0.001228	0.001387	0.001537	0.001671	0.00179	0.001894	0.001983	0.002053	0.002103	0.002133	0.002151	0.002164	0.00217	0.00217	0.002171	0.002171	0.002166	0.002155	0.00214	0.00212	0.002095	0.002062	0.002019	0.00197	0.001912	0.001842	0.001762	0.001675	0.001586	0.001494	0.001401	0.001307	0.001216	0.00113	0.001051	0.0009826	0.0009253	0.0008836	0.0008535	0.0008338	0.0008234
88	-6.776e-21	8.006e-05	0.000161	0.0002444	0.0003305	0.0004221	0.0005232	0.0006298	0.0007353	0.0008367	0.0009342	0.001027	0.001116	0.001199	0.001273	0.001339	0.001394	0.001436	0.001471	0.001501	0.001529	0.001552	0.001571	0.001584	0.001594	0.001601	0.001605	0.001608	0.001614	0.001617	0.001619	0.001618	0.001616	0.001614	0.001611	0.001607	0.001603	0.0016	0.001593	0.00158	0.001565	0.001549	0.00153	0.001509	0.001484	0.001458	0.001428	0.001393	0.001352
89	2.033e-20	0.0001337	0.0002665	0.0004005	0.0005389	0.0006812	0.0008343	0.0009916	0.001139	0.001276	0.001398	0.001503	0.001595	0.001673	0.001732	0.00177	0.001787	0.001785	0.001769	0.001749	0.001727	0.001708	0.001695	0.001685	0.001676	0.001672	0.001674	0.001682	0.001697	0.001715	0.001734	0.001751	0.001758	0.001754	0.001739	0.001716	0.001687	0.00165	0.0016	0.001536	0.001463	0.001381	0.001294	0.00121	0.001129	0.001053	0.0009818	0.0009133	0.0008485
90	-3.388e-21	5.871e-05	0.0001162	0.0001737	0.0002315	0.0002895	0.0003508	0.0004112	0.0004641	0.0005125	0.0005555	0.0005911	0.0006198	0.0006449	0.0006645	0.0006784	0.0006847	0.0006848	0.0006845	0.0006875	0.0006914	0.0006978	0.0007097	0.0007273	0.0007467	0.0007696	0.0007964	0.0008281	0.0008638	0.0008999	0.0009347	0.0009682	0.0009993	0.001025	0.001044	0.001058	0.001066	0.001067	0.001058	0.001038	0.001009	0.0009735	0.0009336	0.0008883	0.0008392	0.0007892	0.0007376	0.0006866	0.0006374
91	-1.355e-20	0.0001511	0.0003004	0.0004455	0.0005846	0.0007155	0.0008462	0.0009654	0.001057	0.001126	0.001175	0.001209	0.001234	0.001249	0.001256	0.001255	0.001249	0.001241	0.001243	0.001264	0.0013	0.001348	0.001407	0.001463	0.001518	0.001572	0.001621	0.001664	0.001693	0.001702	0.001695	0.001668	0.001624	0.001562	0.001502	0.001444	0.001383	0.001322	0.00126	0.001202	0.001155	0.001125	0.001116	0.001128	0.001162	0.001198	0.001237	0.001289	0.001348
92	1.694e-21	2.311e-05	4.443e-05	6.408e-05	8.341e-05	0.0001038	0.0001268	0.000151	0.0001728	0.0001907	0.0002023	0.0002079	0.0002106	0.0002129	0.0002141	0.000214	0.0002119	0.0002076	0.0002048	0.0002066	0.0002132	0.0002276	0.0002506	0.0002789	0.0003095	0.0003425	0.0003765	0.0004122	0.0004506	0.0004874	0.0005212	0.0005513	0.0005751	0.0005913	0.0006016	0.0006071	0.0006074	0.0006037	0.0005943	0.0005781	0.0005579	0.0005349	0.0005113	0.000489	0.0004677	0.0004471	0.0004273	0.0004102	0.0003961
93	0	0.0001495	0.0002954	0.0004403	0.0005872	0.0007372	0.0008971	0.001061	0.001214	0.001354	0.001479	0.001586	0.001686	0.001779	0.001866	0.001939	0.001997	0.002041	0.002074	0.002104	0.002127	0.002145	0.002153	0.002146	0.00212	0.002072	0.002005	0.001927	0.001848	0.001769	0.001688	0.001617	0.001556	0.001517	0.001479	0.001443	0.001415	0.0014	0.001389	0.001353	0.001289	0.0012	0.001075	0.0009105	0.0006966	0.0004802	0.0002709	6.587e-05	-0.0001414
94	6.776e-21	0.000131	0.0002622	0.0003954	0.0005331	0.0006763	0.0008336	0.001	0.001162	0.001318	0.001465	0.001604	0.00173	0.001849	0.001956	0.002047	0.002122	0.002174	0.002207	0.00223	0.002239	0.002235	0.002217	0.002188	0.002143	0.002084	0.002015	0.00194	0.00187	0.001804	0.001741	0.00169	0.001647	0.001616	0.001592	0.001577	0.001571	0.001575	0.00158	0.001575	0.00156	0.001535	0.001495	0.001442	0.001373	0.001298	0.001221	0.001143	0.00106
95	-5.421e-20	0.0004988	0.001018	0.001578	0.002199	0.002894	0.003683	0.004547	NaN	NaN	NaN	NaN	NaN	NaN	NaN	NaN	NaN	NaN	NaN	NaN	NaN	NaN	NaN	NaN	NaN	NaN	NaN	NaN	NaN	NaN	NaN	NaN	NaN	NaN	NaN	NaN	NaN	NaN	NaN	NaN	NaN	NaN	NaN	NaN	NaN	NaN	NaN	NaN	NaN
96	-1.355e-20	0.000142	0.000284	0.0004268	0.0005708	0.0007167	0.0008734	0.001035	0.001184	0.001323	0.001449	0.001563	0.001663	0.001752	0.001828	0.00189	0.001936	0.001963	0.001977	0.001987	0.001988	0.001982	0.001969	0.001948	0.001916	0.001876	0.001827	0.001775	0.001726	0.00168	0.001635	0.001599	0.001569	0.001545	0.001524	0.001509	0.001498	0.001492	0.001486	0.00147	0.001445	0.00141	0.001357	0.001292	0.001215	0.001133	0.001051	0.0009674	0.0008811
97	6.776e-21	0.0001106	0.0002195	0.0003249	0.0004269	0.000526	0.0006278	0.0007257	0.0008098	0.0008809	0.0009424	0.001	0.001059	0.001117	0.001176	0.001232	0.001284	0.00133	0.001378	0.001429	0.001482	0.001534	0.001578	0.001611	0.001633	0.001641	0.001636	0.00162	0.001592	0.001552	0.001503	0.001448	0.001388	0.001328	0.001269	0.001212	0.00116	0.001114	0.001073	0.001038	0.001011	0.0009895	0.0009709	0.0009533	0.0009372	0.0009217	0.0009073	0.0008904	0.0008718
98	0	9.623e-05	0.0001938	0.0002939	0.000398	0.0005075	0.0006281	0.000756	0.0008821	0.001004	0.001122	0.001234	0.001338	0.001433	0.001518	0.001591	0.001649	0.001692	0.001721	0.001741	0.001751	0.001751	0.001742	0.001725	0.001701	0.001672	0.001638	0.001601	0.001563	0.001525	0.001488	0.001454	0.001425	0.0014	0.001375	0.00135	0.001328	0.001306	0.001283	0.001259	0.001235	0.001211	0.001183	0.001152	0.001119	0.001087	0.001057	0.001026	0.0009949
99	-6.776e-21	0.0001219	0.0002421	0.0003605	0.0004775	0.0005927	0.0007148	0.0008376	0.0009478	0.001045	0.001129	0.001203	0.001267	0.001325	0.001375	0.001417	0.001451	0.001472	0.001484	0.001495	0.001502	0.001506	0.001504	0.001495	0.001478	0.00145	0.001411	0.001366	0.001317	0.001268	0.001221	0.001178	0.001139	0.001108	0.00108	0.001056	0.00104	0.00103	0.001019	0.001008	0.0009919	0.0009686	0.0009343	0.0008895	0.0008325	0.0007694	0.0007025	0.000631	0.0005551
100	6.776e-21	7.748e-05	0.0001572	0.0002393	0.0003245	0.0004149	0.0005157	0.0006237	0.0007315	0.0008375	0.0009411	0.001041	0.001133	0.001217	0.001295	0.001366	0.001428	0.001479	0.001521	0.00156	0.001592	0.00162	0.001644	0.001664	0.001682	0.001697	0.001705	0.001711	0.001714	0.001716	0.001715	0.001714	0.001712	0.001711	0.001711	0.00171	0.00171	0.001711	0.001711	0.001712	0.00171	0.001706	0.001697	0.001684	0.001666	0.001641	0.001613	0.001582	0.001546
101	-2.711e-20	0.0004057	0.0008195	0.001248	0.0017	0.00218	0.00271	0.003273	NaN	NaN	NaN	NaN	NaN	NaN	NaN	NaN	NaN	NaN	NaN	NaN	NaN	NaN	NaN	NaN	NaN	NaN	NaN	NaN	NaN	NaN	NaN	NaN	NaN	NaN	NaN	NaN	NaN	NaN	NaN	NaN	NaN	NaN	NaN	NaN	NaN	NaN	NaN	NaN	NaN
102	0	3.453e-05	6.89e-05	0.0001044	0.0001417	0.0001817	0.0002267	0.0002759	0.0003264	0.0003787	0.0004307	0.0004818	0.0005314	0.0005824	0.0006342	0.000688	0.0007416	0.0007945	0.0008473	NaN	NaN	NaN	NaN	NaN	NaN	NaN	NaN	NaN	NaN	NaN	NaN	NaN	NaN	NaN	NaN	NaN	NaN	NaN	NaN	NaN	NaN	NaN	NaN	NaN	NaN	NaN	NaN	NaN	NaN
103	0	2.19e-06	1.29e-05	3.709e-05	7.418e-05	0.0001217	0.000181	0.0002515	0.0003328	0.0004266	0.0005312	0.0006407	0.0007525	0.00086	0.0009619	0.001056	0.001142	0.001216	0.00128	0.001334	0.00138	0.001419	0.00145	0.001472	0.001485	0.001488	0.001483	0.001473	0.001461	0.001445	0.001424	0.001396	0.001363	0.001325	0.001288	0.001251	0.001218	0.00119	0.001164	0.00114	0.001118	0.001101	0.001086	0.001077	0.001072	0.001072	0.001075	0.00108	0.001085
104	6.776e-21	0.0001133	0.0002285	0.0003472	0.0004724	0.0006064	0.0007552	0.0009155	0.001075	0.001232	0.001383	0.001524	0.001654	0.001771	0.001876	0.001966	0.002037	0.002087	0.002118	0.002137	0.002145	0.002144	0.002135	0.002118	0.002092	0.002054	0.002006	0.001951	0.001893	0.001835	0.001775	0.001714	0.00165	0.001584	0.001517	0.001451	0.00139	0.001334	0.001285	0.001238	0.001191	0.001143	0.001097	0.001058	0.001024	0.0009938	0.0009703	0.0009496	0.0009297
105	-5.421e-20	0.0004758	0.0009591	0.001455	0.001971	0.002512	NaN	NaN	NaN	NaN	NaN	NaN	NaN	NaN	NaN	NaN	NaN	NaN	NaN	NaN	NaN	NaN	NaN	NaN	NaN	NaN	NaN	NaN	NaN	NaN	NaN	NaN	NaN	NaN	NaN	NaN	NaN	NaN	NaN	NaN	NaN	NaN	NaN	NaN	NaN	NaN	NaN	NaN	NaN
106	1.355e-20	0.0002006	0.0003993	0.0005946	0.0007882	0.0009803	0.001182	0.001384	0.001564	0.001721	0.001852	0.001956	0.002035	0.002093	0.002137	0.002165	0.002177	0.002172	0.002156	0.002143	0.002134	0.002127	0.002122	0.002115	0.002104	0.002078	0.002039	0.001991	0.001933	0.001871	0.001801	0.001729	0.00166	0.001594	0.001537	0.001486	0.001452	0.001431	0.001422	0.001425	0.00144	0.001464	0.001489	0.001506	0.00152	0.001525	0.001523	0.001508	0.001482
107	-5.421e-20	0.0005295	0.001066	0.001598	0.002122	0.002639	0.003147	0.003638	0.004107	0.004546	NaN	NaN	NaN	NaN	NaN	NaN	NaN	NaN	NaN	NaN	NaN	NaN	NaN	NaN	NaN	NaN	NaN	NaN	NaN	NaN	NaN	NaN	NaN	NaN	NaN	NaN	NaN	NaN	NaN	NaN	NaN	NaN	NaN	NaN	NaN	NaN	NaN	NaN	NaN
108	-2.711e-20	0.0001155	0.0002314	0.0003476	0.0004662	0.000588	0.0007187	0.0008533	0.0009797	0.001097	0.001204	0.001298	0.001379	0.001447	0.001503	0.001546	0.001572	0.001584	0.001587	0.001587	0.001582	0.001576	0.001568	0.001559	0.001551	0.001542	0.001533	0.001524	0.001515	0.001502	0.001489	0.001478	0.001469	0.00146	0.001453	0.001442	0.00143	0.001416	0.001403	0.001392	0.001386	0.001381	0.001374	0.00136	0.001345	0.001325	0.001307	0.001289	0.001273
109	-5.421e-20	0.0004801	0.0009693	0.001479	0.002021	0.002602	0.003246	0.003936	NaN	NaN	NaN	NaN	NaN	NaN	NaN	NaN	NaN	NaN	NaN	NaN	NaN	NaN	NaN	NaN	NaN	NaN	NaN	NaN	NaN	NaN	NaN	NaN	NaN	NaN	NaN	NaN	NaN	NaN	NaN	NaN	NaN	NaN	NaN	NaN	NaN	NaN	NaN	NaN	NaN
110	-3.388e-21	5.252e-05	0.0001062	0.0001622	0.0002225	0.0002888	0.0003662	0.0004545	0.0005464	0.0006397	0.0007322	0.0008221	0.0009076	0.0009895	0.001068	0.001142	0.001209	0.001267	0.001315	0.001356	0.001391	0.001422	0.00145	0.001474	0.001492	0.001502	0.001505	0.001501	0.001492	0.001479	0.001464	0.001446	0.001424	0.001398	0.001368	0.001336	0.001304	0.001272	0.001241	0.001212	0.001184	0.001154	0.001123	0.001092	0.001062	0.001031	0.001003	0.0009764	0.0009513
111	5.421e-20	0.0001701	0.0003377	0.0005027	0.000659	0.0008023	0.0009401	0.001059	0.001159	0.001233	0.001287	0.001321	0.00134	0.001344	0.001333	0.001319	0.001313	0.001304	0.001303	0.001295	0.001296	0.001297	0.001298	0.001292	0.001283	0.00127	0.001247	0.001199	0.00114	0.001078	0.001036	0.001004	0.0009894	0.000985	0.001003	0.001038	0.001089	0.001152	0.001237	0.001329	0.001415	0.001474	0.001509	0.001512	0.001501	0.001459	0.001392	0.0013	0.001196
112	-6.776e-21	9.073e-05	0.0001828	0.0002765	0.0003738	0.0004764	0.0005883	0.000706	0.0008212	0.0009311	0.001032	0.001124	0.001205	0.001274	0.001332	0.001377	0.001408	0.001426	0.001433	0.001435	0.00143	0.001423	0.001412	0.001398	0.001381	0.00136	0.001335	0.001307	0.001277	0.001245	0.001212	0.00118	0.001148	0.001117	0.001088	0.001061	0.001036	0.001016	0.000998	0.0009824	0.0009688	0.0009566	0.0009424	0.0009261	0.000909	0.0008894	0.00087	0.0008492	0.0008273
113	0	0.000119	0.0002388	0.0003603	0.000485	0.0006148	0.0007556	0.0009025	0.001044	0.001176	0.001295	0.001399	0.001488	0.001561	0.001618	0.001658	0.001681	0.001685	0.001674	0.001656	0.001633	0.001608	0.001582	0.001554	0.001523	0.001489	0.001453	0.001415	0.001379	0.001343	0.001309	0.001275	0.001239	0.001202	0.001165	0.001129	0.001096	0.001064	0.001035	0.001004	0.0009729	0.000939	0.0009025	0.0008674	0.0008323	0.0007963	0.0007588	0.0007198	0.0006813
114	6.776e-21	5.246e-05	0.0001062	0.0001621	0.0002225	0.000289	0.0003641	0.0004458	0.0005305	0.0006153	0.0006972	0.0007753	0.0008481	0.0009151	0.0009773	0.001032	0.001077	0.001112	0.001139	0.001159	0.001174	0.001186	0.001195	0.0012	0.0012	0.001193	0.001181	0.001164	0.001147	0.001126	0.001105	0.001083	0.001058	0.001034	0.00101	0.0009872	0.0009692	0.0009559	0.0009457	0.0009359	0.0009252	0.0009133	0.0009008	0.000886	0.0008692	0.0008517	0.0008348	0.0008155	0.0007939
115	-2.033e-20	0.0001132	0.0002269	0.0003411	0.0004572	0.0005775	0.0007068	0.0008405	0.0009679	0.001086	0.001193	0.001286	0.001368	0.001436	0.00149	0.00153	0.001554	0.00156	0.001554	0.001541	0.001521	0.001498	0.001472	0.001444	0.001414	0.00138	0.001343	0.001306	0.001269	0.001233	0.0012	0.001171	0.00114	0.001109	0.001077	0.001042	0.00101	0.0009766	0.0009434	0.0009074	0.0008675	0.0008208	0.0007663	0.000711	0.0006541	0.0005947	0.0005346	0.0004713	0.0004078
116	0	1.492e-05	3.332e-05	5.435e-05	7.439e-05	9.4e-05	0.000115	0.0001363	0.0001565	0.000177	0.0002033	0.0002418	0.0002896	0.0003385	0.0003846	0.0004311	0.0004755	0.0005166	0.0005537	0.0005851	0.0006094	0.0006208	0.0006128	0.0005891	0.0005618	0.0005368	0.0005129	0.0004912	0.0004732	0.0004605	0.0004549	0.000455	0.0004657	0.0004875	0.0005171	0.0005417	0.0005567	0.0005625	0.0005604	0.0005511	0.0005364	0.0005155	0.0004919	0.0004609	0.0004267	0.0003915	0.0003664	0.0003507	0.0003424
117	1.694e-21	2.048e-05	4.867e-05	8.249e-05	0.0001231	0.000172	0.0002297	0.0002957	0.0003698	0.0004498	0.000529	0.0006066	0.0006774	0.000739	0.000794	0.0008429	0.0008846	0.0009168	0.000941	0.0009576	0.0009678	0.0009765	0.000986	0.000997	0.001007	0.001013	0.001015	0.001012	0.001007	0.001	0.0009901	0.0009781	0.0009632	0.0009437	0.0009202	0.0008941	0.0008693	0.0008463	0.0008271	0.0008091	0.0007929	0.0007776	0.0007612	0.0007444	0.0007285	0.0007114	0.0006939	0.0006756	0.0006569
118	-6.776e-21	0.000115	0.0002306	0.0003481	0.0004687	0.0005936	0.0007285	0.0008688	0.001005	0.001133	0.001253	0.001361	0.001458	0.001542	0.001612	0.001666	0.001705	0.001726	0.001733	0.001729	0.001716	0.001695	0.001667	0.001635	0.001595	0.001549	0.0015	0.001447	0.001392	0.001337	0.001282	0.001228	0.001175	0.00112	0.001065	0.001013	0.0009642	0.0009172	0.0008722	0.0008277	0.0007855	0.0007461	0.000708	0.0006742	0.0006471	0.000624	0.000603	0.000582	0.0005619
119	0	1.739e-05	3.602e-05	5.534e-05	7.736e-05	0.0001036	0.0001353	0.0001726	0.0002159	0.0002614	0.000308	0.0003561	0.0004051	0.0004539	0.0005041	0.0005525	0.0006	0.0006438	0.0006836	0.0007179	0.000748	0.0007739	0.000795	0.0008109	0.000822	0.0008255	0.000823	0.0008134	0.0007983	0.0007774	0.0007529	0.0007274	0.0007024	0.0006775	0.0006544	0.0006321	0.0006132	0.0005984	0.0005887	0.0005854	0.0005893	0.0005994	0.0006105	0.0006207	0.0006315	0.0006412	0.0006517	0.0006629	0.0006735
120	-6.776e-21	8.976e-05	0.0001799	0.0002711	0.0003655	0.0004647	0.0005729	0.0006871	0.0007993	0.0009064	0.001006	0.001095	0.001176	0.001247	0.001309	0.00136	0.0014	0.001427	0.001444	0.001455	0.00146	0.001461	0.00146	0.001454	0.001443	0.001426	0.001404	0.001378	0.001349	0.001318	0.001285	0.001255	0.001228	0.001204	0.001184	0.001169	0.00116	0.001156	0.001158	0.001166	0.001177	0.00119	0.001201	0.001207	0.00121	0.001207	0.001199	0.001185	0.001164
121	6.776e-21	8.963e-05	0.0001801	0.0002723	0.0003677	0.0004678	0.0005769	0.0006914	0.000806	0.0009169	0.001022	0.001121	0.001214	0.001301	0.001378	0.001443	0.001495	0.001533	0.001558	0.00157	0.001573	0.001567	0.001554	0.001531	0.0015	0.001461	0.001417	0.001372	0.001329	0.001289	0.001256	0.001231	0.001213	0.001203	0.001201	0.00121	0.00123	0.001258	0.00129	0.001321	0.001347	0.00137	0.001383	0.001387	0.001381	0.001362	0.00133	0.001286	0.00123
122	1.016e-20	5.663e-05	0.0001143	0.000174	0.0002377	0.0003074	0.0003876	0.0004779	0.0005713	0.0006642	0.0007531	0.0008356	0.0009105	0.0009777	0.001037	0.001088	0.00113	0.001159	0.001177	0.001186	0.001188	0.001187	0.001184	0.001179	0.00117	0.001159	0.001145	0.001128	0.001111	0.001094	0.001077	0.001062	0.001045	0.001026	0.001006	0.0009845	0.0009625	0.0009416	0.0009224	0.0009045	0.0008876	0.0008712	0.0008545	0.000841	0.0008312	0.0008233	0.0008198	0.0008184	0.0008178
123	6.776e-21	9.231e-05	0.0001861	0.0002816	0.0003788	0.0004801	0.0005897	0.0007032	0.0008112	0.0009091	0.001	0.001092	0.001182	0.001268	0.001342	0.001402	0.001445	0.001474	0.001492	0.0015	0.001504	0.001504	0.00149	0.001466	0.001436	0.001402	0.001366	0.00133	0.001293	0.001255	0.001222	0.001193	0.001158	0.001125	0.001091	0.001055	0.001018	0.0009837	0.0009508	0.000919	0.0008875	0.0008522	0.000811	0.0007755	0.0007428	0.0007119	0.0006866	0.0006632	0.0006382
124	-3.388e-21	4.671e-05	0.0001047	0.0001662	0.0002331	0.0003124	0.0004042	0.0005081	0.0006246	0.0007412	0.000854	0.0009648	0.001066	0.001153	0.001229	0.001294	0.001344	0.001382	0.001405	0.001414	0.001414	0.00141	0.001404	0.001396	0.001387	0.001377	0.001365	0.001354	0.001344	0.001335	0.001329	0.001326	0.001321	0.001314	0.001305	0.001293	0.001277	0.001261	0.001241	0.001219	0.001194	0.001165	0.001131	0.001098	0.001066	0.001035	0.001008	0.0009839	0.0009622
125	0	3.328e-05	7.961e-05	0.000135	0.0002026	0.0002857	0.0003842	0.0004973	0.0006263	0.0007651	0.0009048	0.00105	0.001189	0.001316	0.001428	0.001524	0.001601	0.001659	0.001699	0.001717	0.001717	0.001707	0.001684	0.001653	0.001616	0.001576	0.001531	0.001488	0.001446	0.001405	0.00137	0.00134	0.001305	0.00127	0.001231	0.001188	0.001139	0.001092	0.001043	0.0009916	0.0009384	0.0008812	0.0008199	0.0007677	0.000723	0.0006889	0.0006679	0.0006593	0.0006567
126	-6.776e-21	4.608e-05	0.0001035	0.0001666	0.0002389	0.0003259	0.0004276	0.0005449	0.0006773	0.0008161	0.0009565	0.001098	0.001232	0.001353	0.001464	0.001561	0.001643	0.00171	0.00176	0.001793	0.001813	0.001822	0.001823	0.001819	0.001809	0.001794	0.001775	0.001753	0.001725	0.001694	0.001659	0.00162	0.001578	0.001531	0.001477	0.001421	0.001361	0.0013	0.001237	0.001176	0.001116	0.001059	0.001004	0.000952	0.0009036	0.0008607	0.0008235	0.0007923	0.000766
127	1.355e-20	9.559e-05	0.0001911	0.0002871	0.0003837	0.000483	0.0005903	0.0007018	0.0008057	0.0008985	0.0009839	0.001071	0.001159	0.001248	0.00133	0.001403	0.001464	0.001513	0.001554	0.001591	0.001624	0.001654	0.001669	0.001671	0.001657	0.001635	0.001603	0.001566	0.001524	0.001478	0.001431	0.001384	0.00133	0.001272	0.001208	0.001138	0.001064	0.0009879	0.0009035	0.0008112	0.0007138	0.0006105	0.0004979	0.0003923	0.0002944	0.0002124	0.0001524	0.0001118	9.09e-05
128	-2.168e-19	0.001373	0.002744	0.00411	0.005463	0.006674	NaN	NaN	NaN	NaN	NaN	NaN	NaN	NaN	NaN	NaN	NaN	NaN	NaN	NaN	NaN	NaN	NaN	NaN	NaN	NaN	NaN	NaN	NaN	NaN	NaN	NaN	NaN	NaN	NaN	NaN	NaN	NaN	NaN	NaN	NaN	NaN	NaN	NaN	NaN	NaN	NaN	NaN	NaN
129	-1.271e-21	1.764e-05	5.399e-05	0.0001074	0.0001713	0.0002469	0.000335	0.0004347	0.0005451	0.000665	0.0007853	0.0009018	0.001002	0.001077	0.00113	0.001171	0.001195	0.0012	0.001189	0.001164	0.001127	0.001088	0.001051	0.001022	0.001	0.0009834	0.0009711	0.0009688	0.0009782	0.0009979	0.001025	0.001057	0.001092	0.001127	0.001159	0.001187	0.00121	0.001226	0.001229	0.001215	0.001189	0.001151	0.001103	0.001046	0.0009842	0.0009171	0.00085	0.0007821	0.0007187
130	0	-0.0001039	-0.0001657	-0.0001907	-0.0001832	-0.0001485	-9.939e-05	-3.797e-05	4.23e-05	0.0001446	0.0002704	0.0004231	0.0005755	0.0007045	0.0008135	0.0009044	0.0009796	0.001045	0.001103	0.001151	0.00119	0.00122	0.001241	0.001259	0.001273	0.001283	0.001288	0.001288	0.001284	0.001277	0.001266	0.001253	0.001236	0.001214	0.001189	0.001161	0.001132	0.001103	0.001072	0.001039	0.001004	0.0009681	0.0009292	0.0008886	0.0008488	0.0008086	0.0007688	0.0007285	0.0006888
131	4.066e-20	0.000161	0.0003204	0.000479	0.0006353	0.0007901	0.0009502	0.001107	0.001245	0.001365	0.001469	0.001553	0.001622	0.001674	0.00171	0.001731	0.001734	0.001723	0.001706	0.001691	0.001676	0.001663	0.001657	0.001653	0.001656	0.001661	0.001671	0.001686	0.001704	0.001719	0.001731	0.001742	0.001747	0.001743	0.00173	0.001703	0.001663	0.001604	0.001526	0.001434	0.001331	0.001223	0.001108	0.0009906	0.0008723	0.0007588	0.000657	0.0005662	0.000497
132	6.776e-21	0.0001212	0.0002421	0.0003651	0.0004904	0.0006209	0.0007618	0.0009078	0.001051	0.001188	0.001317	0.001432	0.001534	0.001623	0.001702	0.001772	0.001833	0.001884	0.001932	0.001978	0.002022	0.002067	0.002117	0.00217	0.002225	0.002278	0.002325	0.002362	0.002386	0.002395	0.002386	0.002362	0.002323	0.002266	0.002193	0.002101	0.001996	0.001879	0.001757	0.001638	0.001519	0.001412	0.001313	0.001225	0.001145	0.001077	0.001025	0.0009837	0.0009579
133	0	0.0001373	0.0002779	0.0004237	0.0005695	0.000712	0.0008501	0.0009842	0.001115	0.001244	0.001373	0.001504	0.001633	0.001758	0.001878	0.001997	0.002116	0.002237	0.002358	0.00248	0.0026	0.002715	0.002825	0.00293	0.00303	0.003124	0.003209	0.003287	0.003357	0.003419	0.003474	0.003528	0.003581	0.003634	0.003685	0.003734	0.003783	NaN	NaN	NaN	NaN	NaN	NaN	NaN	NaN	NaN	NaN	NaN	NaN
134	0	0.0001772	0.0003534	0.0005292	0.0007042	0.0008786	0.001065	0.001257	0.001434	0.001601	0.001766	0.001929	0.002091	0.002255	0.00242	0.002582	0.002734	0.002868	0.002988	0.003105	0.003214	0.003309	0.003389	0.003454	0.003502	0.003531	0.003544	0.00355	0.003558	0.003569	0.003578	0.003588	NaN	NaN	NaN	NaN	NaN	NaN	NaN	NaN	NaN	NaN	NaN	NaN	NaN	NaN	NaN	NaN	NaN
135	-6.776e-21	0.0001187	0.0002391	0.0003631	0.0004914	0.0006261	0.0007734	0.0009295	0.001084	0.001236	0.001383	0.001522	0.001651	0.001769	0.001876	0.001973	0.002058	0.00213	0.002191	0.002246	0.002295	0.002336	0.002373	0.002405	0.002433	0.002456	0.002469	0.002475	0.002473	0.002465	0.002447	0.002421	0.002391	0.002356	0.002317	0.002272	0.002223	0.002175	0.002127	0.002081	0.00204	0.002009	0.001988	0.001975	0.001971	0.001978	0.002003	0.002044	0.002098
136	1.694e-21	2.697e-05	5.474e-05	8.387e-05	0.000115	0.0001489	0.0001881	0.0002325	0.0002792	0.0003271	0.0003746	0.0004202	0.0004634	0.000503	0.0005399	0.0005741	0.0006055	0.0006312	0.0006507	0.0006663	0.0006782	0.0006878	0.0006953	0.0007008	0.000706	0.0007089	0.0007097	0.0007085	0.0007076	0.0007073	0.0007068	0.0007072	0.0007079	0.0007104	0.0007149	0.0007192	0.0007258	0.0007345	0.0007455	0.0007577	0.0007713	0.0007868	0.0008028	0.0008183	0.0008319	0.0008434	0.0008556	0.0008652	0.0008726
137	3.388e-21	4.742e-05	0.0001001	0.000155	0.0002134	0.0002794	0.0003546	0.0004379	0.0005255	0.0006097	0.0006882	0.0007618	0.0008251	0.0008773	0.000921	0.0009553	0.0009793	0.0009928	0.0009993	0.001001	0.001002	0.001003	0.001002	0.001003	0.001002	0.0009967	0.0009905	0.0009842	0.0009775	0.0009667	0.0009507	0.0009308	0.0009069	0.0008818	0.0008551	0.0008281	0.0008038	0.0007787	0.0007516	0.0007227	0.0006951	0.0006703	0.0006459	0.0006224	0.0005992	0.000576	0.000554	0.0005309	0.0005101
138	-6.776e-21	0.0001202	0.0002429	0.0003701	0.0005041	0.000649	0.0008112	0.0009881	0.001169	0.001346	0.001517	0.001678	0.001829	0.001965	0.002087	0.002193	0.00228	0.002346	0.002392	0.002423	0.002444	0.002457	0.002464	0.002463	0.002458	0.002446	0.002428	0.002408	0.002387	0.002371	0.002357	0.002344	0.002331	0.002318	0.002304	0.002287	0.002271	0.002257	0.002239	0.002215	0.002179	0.002136	0.002082	0.002019	0.001945	0.001866	0.001778	0.001678	0.001566
139	1.355e-20	0.0001513	0.0003077	0.0004732	0.0006524	0.0008473	0.001056	0.001279	0.001515	0.001764	0.002022	0.002284	0.002549	0.002811	0.003069	0.00332	0.003561	0.003789	0.004003	0.004207	0.004398	0.004581	0.004755	0.004916	0.005066	0.005201	NaN	NaN	NaN	NaN	NaN	NaN	NaN	NaN	NaN	NaN	NaN	NaN	NaN	NaN	NaN	NaN	NaN	NaN	NaN	NaN	NaN	NaN	NaN
140	0	0.0001854	0.0003749	0.0005729	0.0007842	0.001005	0.001237	0.00148	0.00173	0.001989	0.002249	0.002501	0.002746	0.002979	0.003202	0.003413	0.00361	0.003796	0.003968	0.004129	0.004278	0.004421	0.004562	0.004695	0.00482	NaN	NaN	NaN	NaN	NaN	NaN	NaN	NaN	NaN	NaN	NaN	NaN	NaN	NaN	NaN	NaN	NaN	NaN	NaN	NaN	NaN	NaN	NaN	NaN
141	2.711e-20	0.0001326	0.0002683	0.000409	0.000557	0.0007162	0.0008933	0.001085	0.001279	0.00147	0.001656	0.001836	0.002008	0.002166	0.002308	0.002432	0.002534	0.002613	0.00267	0.002711	0.002736	0.002743	0.002734	0.002712	0.002681	0.002641	0.002597	0.00255	0.002504	0.002462	0.002424	0.002396	0.002376	0.002366	0.00236	0.002355	0.002353	0.002348	0.002338	0.00232	0.002287	0.00224	0.002176	0.002096	0.002	0.001891	0.001772	0.001636	0.001492
142	-3.388e-21	-2.824e-05	-3.58e-05	-2.457e-05	2.111e-06	3.847e-05	8.204e-05	0.0001335	0.0001936	0.0002658	0.0003516	0.0004473	0.0005391	0.0006169	0.0006832	0.0007393	0.0007863	0.0008254	0.0008548	0.0008754	0.0008862	0.0008876	0.0008824	0.0008721	0.0008563	0.0008347	0.0008096	0.0007827	0.0007545	0.0007259	0.0006959	0.0006664	0.0006367	0.000607	0.0005786	0.000553	0.0005316	0.0005109	0.0004899	0.0004685	0.0004477	0.0004287	0.0004093	0.0003896	0.0003706	0.0003529	0.0003369	0.0003199	0.0003068
143	0	0.0001426	0.0002868	0.0004348	0.0005881	0.0007494	0.0009265	0.001116	0.001302	0.001481	0.001645	0.00179	0.001913	0.002011	0.002089	0.002148	0.002185	0.0022	0.002195	0.002182	0.002159	0.00213	0.002101	0.002072	0.002044	0.002014	0.001976	0.001935	0.001891	0.001844	0.001789	0.001734	0.001676	0.001617	0.001556	0.001494	0.001434	0.00138	0.001331	0.001287	0.001254	0.001232	0.001216	0.001205	0.001199	0.001197	0.001198	0.0012	0.001202
144	3.388e-21	6.532e-05	0.0001302	0.0001959	0.0002649	0.0003394	0.0004232	0.0005128	0.0006028	0.00069	0.0007689	0.0008383	0.0008971	0.000948	0.0009907	0.001024	0.001044	0.00105	0.001047	0.001039	0.001026	0.001014	0.001003	0.0009929	0.0009804	0.000964	0.0009453	0.0009276	0.0009118	0.0008926	0.0008708	0.0008474	0.0008212	0.0007933	0.0007657	0.0007397	0.0007181	0.0006997	0.0006828	0.0006682	0.000659	0.0006549	0.0006541	0.0006558	0.0006601	0.000663	0.0006659	0.0006669	0.000667
145	-6.776e-21	-3.437e-05	-5.077e-05	-5.015e-05	-3.394e-05	-4.227e-06	3.312e-05	7.738e-05	0.0001321	0.0001988	0.0002781	0.0003705	0.0004609	0.0005426	0.0006164	0.0006814	0.0007368	0.0007843	0.0008262	0.0008617	0.0008903	0.0009127	0.0009274	0.0009376	0.0009421	0.0009395	0.0009315	0.0009208	0.0009082	0.00089	0.0008667	0.0008397	0.000808	0.0007742	0.0007395	0.0007053	0.000674	0.0006447	0.0006147	0.0005848	0.0005596	0.000539	0.0005215	0.0005075	0.0004963	0.0004865	0.0004784	0.00047	0.0004626
146	3.388e-21	-5.391e-05	-8.184e-05	-8.647e-05	-6.898e-05	-2.93e-05	2.037e-05	8.033e-05	0.0001565	0.0002494	0.00036	0.00049	0.0006179	0.0007326	0.0008347	0.0009243	0.0009987	0.001063	0.001117	0.001162	0.001198	0.001224	0.00124	0.001251	0.001258	0.001262	0.001262	0.001262	0.001261	0.001261	0.001259	0.001254	0.001247	0.00124	0.001232	0.001224	0.001213	0.001201	0.001185	0.001166	0.001144	0.001122	0.001099	0.001076	0.001053	0.001028	0.001004	0.0009808	0.0009618
147	1.355e-20	7.435e-05	0.0001498	0.0002271	0.0003078	0.0003927	0.0004856	0.0005841	0.000682	0.0007786	0.0008718	0.0009603	0.001043	0.001119	0.001188	0.00125	0.001304	0.001349	0.001386	0.001418	0.001443	0.001462	0.001475	0.001482	0.001482	0.001474	0.001459	0.001437	0.00141	0.001376	0.001338	0.001298	0.001257	0.001216	0.001177	0.001141	0.001108	0.001079	0.001055	0.001033	0.001016	0.001002	0.0009886	0.0009754	0.0009614	0.0009446	0.0009273	0.0009091	0.0008885
148	-5.506e-21	3.584e-06	1.955e-05	4.807e-05	8.514e-05	0.0001319	0.0001891	0.0002578	0.0003374	0.0004293	0.0005314	0.0006419	0.0007515	0.0008537	0.0009468	0.001034	0.001111	0.001176	0.001225	0.001261	0.001279	0.001283	0.001271	0.001246	0.00121	0.001164	0.001111	0.001055	0.0009961	0.0009388	0.0008796	0.0008234	0.0007706	0.0007258	0.0006878	0.0006555	0.0006307	0.0006102	0.0005916	0.0005761	0.0005628	0.0005567	0.0005531	0.0005511	0.0005474	0.0005429	0.0005409	0.0005371	0.0005345
149	0	6.38e-05	0.0001247	0.0001821	0.0002388	0.0002976	0.0003618	0.0004267	0.0004893	0.0005456	0.0005869	0.0006158	0.000635	0.0006502	0.0006614	0.0006692	0.0006692	0.0006589	0.0006466	0.0006318	0.0006199	0.0006212	0.0006328	0.0006513	0.0006704	0.0006871	0.0006989	0.0007093	0.0007196	0.0007229	0.0007234	0.0007181	0.0007035	0.0006829	0.0006599	0.0006379	0.0006207	0.0006121	0.0006118	0.0006188	0.000638	0.0006647	0.0006975	0.0007342	0.0007714	0.0008048	0.000835	0.0008602	0.0008769
150	2.711e-20	0.0002433	0.0004924	0.0007524	0.001028	0.001324	0.001655	0.002013	0.002378	0.002741	0.003098	0.003447	NaN	NaN	NaN	NaN	NaN	NaN	NaN	NaN	NaN	NaN	NaN	NaN	NaN	NaN	NaN	NaN	NaN	NaN	NaN	NaN	NaN	NaN	NaN	NaN	NaN	NaN	NaN	NaN	NaN	NaN	NaN	NaN	NaN	NaN	NaN	NaN	NaN
151	2.711e-20	0.0003041	0.0006083	0.0009187	0.00123	0.001542	0.001861	0.002183	0.002505	0.002822	0.003132	0.003432	0.003721	0.004006	0.004281	0.00455	0.004807	0.005042	0.005262	0.005461	0.005641	NaN	NaN	NaN	NaN	NaN	NaN	NaN	NaN	NaN	NaN	NaN	NaN	NaN	NaN	NaN	NaN	NaN	NaN	NaN	NaN	NaN	NaN	NaN	NaN	NaN	NaN	NaN	NaN
152	0	0.0001343	0.0002682	0.0004027	0.0005421	0.0006925	0.0008604	0.00104	0.001222	0.001394	0.001545	0.001672	0.001773	0.001853	0.001913	0.00195	0.001961	0.001942	0.001901	0.001845	0.001782	0.001726	0.001674	0.00163	0.001586	0.001541	0.001495	0.001452	0.001413	0.001371	0.00133	0.001287	0.001236	0.001182	0.001127	0.001072	0.001023	0.0009792	0.0009407	0.0009094	0.0008901	0.0008766	0.0008677	0.0008625	0.0008595	0.0008533	0.0008442	0.0008307	0.000812
153	2.711e-20	0.0002847	0.0005735	0.0008708	0.001183	0.001501	0.001821	0.002139	0.002457	0.00278	0.003097	0.003407	0.003708	0.003996	0.00427	0.004527	0.004765	0.004984	0.005186	0.005368	0.005529	NaN	NaN	NaN	NaN	NaN	NaN	NaN	NaN	NaN	NaN	NaN	NaN	NaN	NaN	NaN	NaN	NaN	NaN	NaN	NaN	NaN	NaN	NaN	NaN	NaN	NaN	NaN	NaN
154	-3.388e-21	6.222e-05	0.0001254	0.000191	0.0002597	0.0003322	0.0004125	0.0004996	0.0005869	0.0006731	0.0007574	0.0008387	0.0009152	0.0009864	0.001051	0.001107	0.001155	0.001193	0.001219	0.001238	0.001248	0.001251	0.001245	0.001234	0.001218	0.001197	0.001172	0.001144	0.001112	0.001084	0.001055	0.001029	0.001006	0.0009855	0.0009667	0.0009467	0.0009273	0.0009065	0.0008862	0.0008669	0.0008437	0.0008196	0.0007893	0.0007557	0.0007186	0.0006778	0.0006377	0.0005951	0.0005528
155	5.082e-21	-1.264e-05	2.801e-06	4.799e-05	0.000122	0.0002283	0.0003624	0.0005239	0.0007168	0.0009335	0.001169	0.001421	0.001675	0.001916	0.00214	0.002351	0.002545	0.002718	0.002868	0.002997	0.003109	0.003207	0.003288	0.003351	0.003394	0.003421	0.003428	0.003418	0.003389	0.003348	0.003287	0.003209	0.003113	0.003011	0.002908	0.002804	0.002701	0.002604	0.002521	0.002458	0.002413	0.002397	0.002404	NaN	NaN	NaN	NaN	NaN	NaN
156	0	7.401e-05	0.0001509	0.0002311	0.0003177	0.0004165	0.0005342	0.000673	0.0008235	0.0009773	0.001128	0.001276	0.001419	0.001555	0.001683	0.001803	0.001907	0.00199	0.002045	0.002082	0.002109	0.00213	0.002145	0.002149	0.002147	0.002138	0.002123	0.002108	0.002096	0.002091	0.002086	0.002079	0.002064	0.002043	0.002019	0.001989	0.001952	0.001908	0.001854	0.001792	0.001721	0.001644	0.001564	0.001484	0.001405	0.001325	0.00125	0.001178	0.001109
157	-2.033e-20	0.0001376	0.0002746	0.0004104	0.000548	0.0006882	0.000835	0.0009853	0.001127	0.001256	0.001364	0.001449	0.001507	0.001546	0.00157	0.001578	0.00157	0.001551	0.00152	0.001486	0.001448	0.001412	0.00138	0.001352	0.001318	0.001276	0.001228	0.001176	0.00112	0.001063	0.001006	0.0009516	0.0008988	0.0008493	0.0008064	0.0007755	0.000756	0.0007458	0.0007409	0.0007382	0.000736	0.0007311	0.0007229	0.0007126	0.0006973	0.000674	0.0006433	0.0006091	0.0005716
158	-8.47e-22	1.918e-05	4.897e-05	8.196e-05	0.0001212	0.0001683	0.0002227	0.0002848	0.0003544	0.00043	0.0005064	0.0005849	0.0006567	0.0007202	0.0007816	0.0008359	0.0008818	0.0009214	0.0009535	0.0009793	0.0009953	0.001005	0.00101	0.001012	0.001005	0.0009871	0.0009661	0.0009437	0.0009184	0.0008907	0.0008594	0.00083	0.0008018	0.0007751	0.0007519	0.0007348	0.0007245	0.0007156	0.0007065	0.0006976	0.0006876	0.0006762	0.0006609	0.0006432	0.0006226	0.0005982	0.0005697	0.0005391	0.000509
159	-1.863e-20	-1.218e-05	-3.018e-06	2.63e-05	6.864e-05	0.0001184	0.0001758	0.0002418	0.0003163	0.0004038	0.0005035	0.000607	0.0006986	0.000773	0.0008371	0.0008954	0.0009479	0.0009936	0.00103	0.001057	0.001069	0.001073	0.001074	0.001075	0.001071	0.001055	0.001032	0.001006	0.0009802	0.0009564	0.0009357	0.0009227	0.0009141	0.0009086	0.0009058	0.0009077	0.0009146	0.000921	0.0009229	0.0009193	0.0009072	0.0008847	0.0008513	0.0008103	0.0007619	0.0007088	0.0006541	0.0006022	0.0005572
160	1.355e-20	0.0001412	0.0002866	0.0004408	0.0006087	0.0007921	0.0009995	0.001229	0.001468	0.001714	0.001961	0.002202	0.00243	0.002644	0.002841	0.003016	0.003172	0.003303	0.003406	0.003487	0.003543	0.003578	0.003595	0.003599	0.00359	0.003568	0.00353	0.003474	0.003401	0.00332	0.003228	0.003138	0.003051	0.002964	0.002876	0.002784	0.002694	0.002612	0.00254	0.002483	0.002431	0.002389	0.002343	0.002289	0.002228	0.002162	0.002097	0.002027	0.001946
161	-1.355e-20	9.444e-05	0.0002052	0.0003252	0.0004596	0.0006192	0.0008083	0.001029	0.001279	0.001539	0.001802	0.002069	0.002332	0.002579	0.002811	0.003024	0.003217	0.00338	0.003508	0.003602	0.003668	0.003707	0.003721	0.003709	0.003674	0.003619	0.003545	0.003452	0.003346	0.003235	0.003117	0.003	0.002888	0.00278	0.00268	0.002584	0.002493	0.002411	0.002339	0.002279	0.002223	0.002173	0.002123	0.002068	0.002011	0.001949	0.001886	0.00182	0.001747
162	-2.711e-20	0.0002656	0.0005185	0.0007549	0.000969	0.001157	0.001332	0.001477	0.001562	0.001597	0.001592	0.001558	0.00151	0.001459	0.001406	0.001347	0.001283	0.001211	0.001148	0.001109	0.001088	0.001082	0.001086	0.001092	0.001091	0.001079	0.001062	0.001042	0.00102	0.0009992	0.0009793	0.0009623	0.0009456	0.0009261	0.0009044	0.0008824	0.0008639	0.0008439	0.0008204	0.0007934	0.0007614	0.0007232	0.0006778	0.0006277	0.0005759	0.0005237	0.0004727	0.0004236	0.0003791
163	-1.355e-20	0.0001678	0.0003308	0.0004851	0.0006312	0.0007739	0.0009217	0.001071	0.001199	0.001297	0.001364	0.001411	0.001438	0.001458	0.001476	0.001489	0.001497	0.001501	0.001499	0.001511	0.001548	0.001611	0.001689	0.001787	0.00189	0.001992	0.002097	0.002195	0.002286	0.002381	0.002468	0.002543	0.002597	0.002635	0.002643	0.002621	0.002567	0.002481	0.002375	0.002253	0.002105	0.001939	0.001746	0.001543	0.001333	0.001132	0.0009535	0.000809	0.0006968
164	-6.776e-21	0.000115	0.0002272	0.0003369	0.0004453	0.0005575	0.0006788	0.0008063	0.0009277	0.00104	0.001141	0.001229	0.001305	0.001378	0.001448	0.001513	0.001567	0.001609	0.001639	0.001665	0.001686	0.001706	0.001728	0.001751	0.001767	0.001772	0.001767	0.001753	0.001736	0.001718	0.001696	0.001675	0.001649	0.001609	0.001553	0.001485	0.001407	0.001321	0.001234	0.001136	0.001033	0.000928	0.0008144	0.0006998	0.0005982	0.000516	0.0004575	0.0004246	0.000412
165	6.776e-21	8.114e-05	0.0001825	0.0003034	0.000437	0.000596	0.0007805	0.0009913	0.001229	0.001472	0.001722	0.001975	0.002225	0.002459	0.002679	0.002894	0.003101	0.003304	0.003499	0.003681	NaN	NaN	NaN	NaN	NaN	NaN	NaN	NaN	NaN	NaN	NaN	NaN	NaN	NaN	NaN	NaN	NaN	NaN	NaN	NaN	NaN	NaN	NaN	NaN	NaN	NaN	NaN	NaN	NaN
166	-3.388e-21	4.236e-05	8.625e-05	0.0001331	0.0001837	0.0002389	0.0003007	0.0003684	0.0004376	0.0005083	0.0005789	0.0006477	0.0007126	0.0007723	0.0008258	0.0008734	0.0009146	0.0009495	0.0009788	0.001005	0.001026	0.001043	0.001057	0.001069	0.001079	0.001088	0.001094	0.001097	0.001098	0.001095	0.001087	0.001077	0.001063	0.001045	0.001025	0.001001	0.0009758	0.0009514	0.0009275	0.0009025	0.0008798	0.0008643	0.000855	0.0008516	0.0008556	0.0008662	0.0008833	0.0009059	0.000932
167	3.388e-21	3.167e-05	6.43e-05	9.895e-05	0.0001364	0.0001783	0.0002257	0.0002777	0.0003318	0.0003894	0.0004486	0.0005084	0.0005673	0.0006253	0.0006811	0.0007353	0.0007845	0.0008302	0.0008734	0.000915	0.0009507	0.0009831	0.001013	0.00104	0.001065	0.001089	0.001108	0.001126	0.001141	0.001152	0.001157	0.001159	0.001158	0.00115	0.001136	0.001117	0.001091	0.001062	0.001029	0.0009923	0.0009541	0.0009199	0.0008882	0.0008601	0.0008385	0.0008239	0.0008179	0.0008212	0.000831
168	3.388e-21	6.644e-05	0.0001451	0.0002283	0.0003181	0.0004239	0.0005454	0.0006828	0.0008365	0.0009901	0.00114	0.001293	0.001441	0.00158	0.001714	0.001846	0.001974	0.002099	0.002219	0.002332	NaN	NaN	NaN	NaN	NaN	NaN	NaN	NaN	NaN	NaN	NaN	NaN	NaN	NaN	NaN	NaN	NaN	NaN	NaN	NaN	NaN	NaN	NaN	NaN	NaN	NaN	NaN	NaN	NaN
169	-2.372e-20	-3.529e-05	-4.859e-05	-3.636e-05	-1.721e-07	4.819e-05	0.0001059	0.0001722	0.0002479	0.0003396	0.0004479	0.0005645	0.0006755	0.0007689	0.0008448	0.0009042	0.000952	0.0009905	0.001022	0.001048	0.001068	0.001083	0.001096	0.00111	0.001126	0.001145	0.001166	0.001189	0.001213	0.001234	0.001249	0.001257	0.001258	0.001251	0.001238	0.001218	0.001188	0.001152	0.001107	0.001057	0.001004	0.0009529	0.0009069	0.0008665	0.0008332	0.0008043	0.0007831	0.000771	0.0007674
170	-3.388e-21	3.525e-05	7.512e-05	0.000118	0.0001636	0.0002178	0.00028	0.00035	0.0004277	0.0005063	0.0005814	0.0006525	0.0007162	0.0007737	0.0008248	0.0008721	0.0009115	0.0009431	0.0009677	0.0009849	0.0009947	0.001003	0.001013	0.001022	0.001026	0.001026	0.001019	0.001008	0.000996	0.0009819	0.0009648	0.0009499	0.0009315	0.0009059	0.0008758	0.0008427	0.0008081	0.0007758	0.0007454	0.0007116	0.0006781	0.0006498	0.0006222	0.000601	0.0005934	0.0006007	0.0006227	0.0006564	0.0006993
171	2.711e-20	-0.0001028	-0.0001638	-0.0001886	-0.0001779	-0.0001353	-7.41e-05	9.483e-07	9.756e-05	0.0002191	0.0003643	0.0005349	0.0007041	0.0008464	0.000965	0.001057	0.001127	0.001181	0.001226	0.001262	0.001283	0.001294	0.0013	0.001305	0.001311	0.001321	0.001335	0.001349	0.001364	0.001372	0.001373	0.001373	0.001366	0.001348	0.001321	0.001288	0.001248	0.001204	0.001157	0.001106	0.001059	0.001021	0.0009847	0.0009553	0.0009352	0.0009218	0.0009176	0.0009181	0.0009214
172	6.776e-21	9.832e-05	0.0001974	0.0002982	0.0004012	0.0005067	0.0006194	0.000734	0.0008393	0.0009364	0.001024	0.001102	0.001171	0.001229	0.001274	0.001306	0.001324	0.00133	0.001329	0.00133	0.001329	0.001328	0.001327	0.001323	0.001318	0.001312	0.001305	0.001297	0.001287	0.001273	0.001251	0.001222	0.001188	0.001149	0.001107	0.001064	0.00102	0.000977	0.0009334	0.0008903	0.0008508	0.0008193	0.0007968	0.00078	0.0007687	0.0007626	0.0007612	0.000761	0.0007611
173	1.355e-20	0.0001813	0.0003675	0.0005635	0.0007738	0.001003	0.001261	0.001542	0.001832	0.00213	0.002433	0.002741	0.00305	0.003359	0.003669	0.003977	0.004282	0.004586	0.004892	0.005204	0.005513	NaN	NaN	NaN	NaN	NaN	NaN	NaN	NaN	NaN	NaN	NaN	NaN	NaN	NaN	NaN	NaN	NaN	NaN	NaN	NaN	NaN	NaN	NaN	NaN	NaN	NaN	NaN	NaN
174	-3.388e-21	8.012e-05	0.0001874	0.0003281	0.0005051	0.0007224	0.0009851	0.001296	0.001656	0.002066	0.002527	0.003036	0.00358	0.004145	0.004728	0.005322	0.005912	0.006482	NaN	NaN	NaN	NaN	NaN	NaN	NaN	NaN	NaN	NaN	NaN	NaN	NaN	NaN	NaN	NaN	NaN	NaN	NaN	NaN	NaN	NaN	NaN	NaN	NaN	NaN	NaN	NaN	NaN	NaN	NaN
175	0	8.979e-05	0.0001821	0.0002794	0.0003826	0.0004932	0.0006155	0.0007454	0.0008742	0.001001	0.001124	0.001238	0.001342	0.001431	0.001504	0.001561	0.001599	0.001619	0.001626	0.001623	0.001612	0.001592	0.001567	0.001537	0.001508	0.00148	0.001453	0.001427	0.001402	0.001378	0.001352	0.001328	0.001303	0.00128	0.001259	0.001234	0.001206	0.001173	0.001139	0.001103	0.001066	0.00103	0.0009938	0.0009573	0.0009197	0.0008798	0.0008428	0.0008094	0.0007818
176	2.711e-20	0.000224	0.0004453	0.0006634	0.0008758	0.001083	0.001293	0.001489	0.001654	0.001788	0.001891	0.001962	0.002004	0.002023	0.002017	0.00199	0.001942	0.001873	0.001807	0.001748	0.001698	0.001659	0.00163	0.001608	0.001583	0.001559	0.001532	0.001502	0.001472	0.001431	0.001381	0.001322	0.001251	0.001171	0.001086	0.001011	0.0009437	0.0008854	0.0008399	0.0008005	0.0007755	0.0007663	0.0007762	0.0008056	0.0008526	0.0009112	0.0009705	0.001023	0.001069
177	-1.355e-20	0.0002639	0.0005297	0.0007982	0.001072	0.00135	0.001645	0.001942	0.002216	0.002466	0.00269	0.002885	0.003051	0.003184	0.003284	0.003348	0.003378	0.003377	0.003362	0.003345	0.003321	0.003293	0.003263	0.00323	0.003192	0.003146	0.003093	0.003033	0.002958	0.002864	0.002752	0.002627	0.002487	0.002331	0.002165	0.001994	0.001828	0.001666	0.001508	0.001362	0.001232	0.001119	0.001021	0.0009398	0.0008772	0.0008287	0.0007887	0.0007492	0.0007114
178	-5.421e-20	0.0003322	0.000679	0.001052	0.001449	0.001877	0.002339	0.002838	0.003379	0.003961	0.004584	0.005237	0.005902	0.006556	NaN	NaN	NaN	NaN	NaN	NaN	NaN	NaN	NaN	NaN	NaN	NaN	NaN	NaN	NaN	NaN	NaN	NaN	NaN	NaN	NaN	NaN	NaN	NaN	NaN	NaN	NaN	NaN	NaN	NaN	NaN	NaN	NaN	NaN	NaN
179	-3.388e-21	4.868e-05	9.724e-05	0.000147	0.0001987	0.0002531	0.0003121	0.0003729	0.0004308	0.0004855	0.0005377	0.0005867	0.000633	0.0006762	0.0007132	0.0007415	0.0007609	0.0007727	0.0007798	0.0007846	0.0007858	0.000783	0.0007781	0.0007699	0.0007595	0.0007498	0.0007432	0.0007392	0.000737	0.0007379	0.0007403	0.000746	0.0007554	0.0007652	0.0007774	0.0007905	0.0008028	0.0008119	0.0008182	0.0008217	0.0008194	0.0008143	0.0008046	0.0007889	0.0007708	0.000748	0.0007224	0.0006951	0.0006678
180	-4.066e-20	0.0002016	0.0004068	0.0006192	0.0008422	0.001079	0.00134	0.001618	0.001894	0.002165	0.002429	0.002681	0.002921	0.003146	0.003354	0.003546	0.003722	0.003884	0.004038	0.004197	0.004358	0.004523	0.00469	0.004855	NaN	NaN	NaN	NaN	NaN	NaN	NaN	NaN	NaN	NaN	NaN	NaN	NaN	NaN	NaN	NaN	NaN	NaN	NaN	NaN	NaN	NaN	NaN	NaN	NaN
181	0	0.0003159	0.0006365	0.0009674	0.001314	0.001675	0.00203	0.00238	0.002737	0.003104	0.003476	0.003854	0.004235	0.004616	0.004991	0.005354	0.005699	NaN	NaN	NaN	NaN	NaN	NaN	NaN	NaN	NaN	NaN	NaN	NaN	NaN	NaN	NaN	NaN	NaN	NaN	NaN	NaN	NaN	NaN	NaN	NaN	NaN	NaN	NaN	NaN	NaN	NaN	NaN	NaN
182	-3.388e-21	3.913e-05	7.901e-05	0.0001208	0.0001649	0.0002111	0.0002623	0.000318	0.0003714	0.0004222	0.000469	0.0005112	0.000549	0.0005811	0.0006056	0.0006235	0.0006368	0.0006465	0.0006522	0.000659	0.0006653	0.0006719	0.0006791	0.0006852	0.0006908	0.0006973	0.0007035	0.0007068	0.0007062	0.0007031	0.000696	0.0006865	0.0006742	0.0006587	0.0006419	0.0006242	0.0006047	0.0005846	0.000565	0.0005469	0.0005285	0.0005111	0.000494	0.0004782	0.000465	0.0004535	0.0004441	0.0004373	0.0004321
183	1.355e-20	0.0002074	0.0004173	0.0006329	0.0008562	0.001089	NaN	NaN	NaN	NaN	NaN	NaN	NaN	NaN	NaN	NaN	NaN	NaN	NaN	NaN	NaN	NaN	NaN	NaN	NaN	NaN	NaN	NaN	NaN	NaN	NaN	NaN	NaN	NaN	NaN	NaN	NaN	NaN	NaN	NaN	NaN	NaN	NaN	NaN	NaN	NaN	NaN	NaN	NaN
184	6.776e-21	8.399e-05	0.0001713	0.0002646	0.0003657	0.0004766	0.000601	0.0007356	0.0008726	0.001009	0.001146	0.001279	0.001404	0.001518	0.001616	0.001697	0.001759	0.001801	0.001827	0.001842	0.001848	0.001842	0.001826	0.001805	0.001782	0.001757	0.001731	0.001704	0.001679	0.001654	0.001628	0.001599	0.00157	0.001541	0.001509	0.001476	0.00144	0.001404	0.00137	0.001333	0.001294	0.001257	0.00122	0.001184	0.001149	0.001118	0.001087	0.00106	0.001033
185	0	9.312e-05	0.0001886	0.000289	0.0003967	0.0005143	0.0006463	0.0007903	0.0009365	0.001082	0.001223	0.001356	0.001478	0.001586	0.001678	0.001754	0.001811	0.001849	0.00187	0.001881	0.001884	0.001881	0.001876	0.00187	0.001866	0.001863	0.001862	0.001861	0.001863	0.001867	0.001868	0.001865	0.001857	0.001844	0.001823	0.001796	0.001761	0.001718	0.00167	0.001613	0.00155	0.001487	0.001428	0.00137	0.001314	0.001261	0.001209	0.001165	0.001128
186	6.776e-21	7.662e-05	0.000155	0.0002364	0.0003218	0.0004134	0.0005145	0.0006229	0.0007307	0.0008355	0.0009352	0.001028	0.001111	0.001182	0.00124	0.001284	0.001313	0.001326	0.001327	0.001319	0.001304	0.001284	0.00126	0.001235	0.001212	0.001191	0.001171	0.001153	0.001136	0.00112	0.001104	0.001088	0.00107	0.00105	0.001026	0.0009967	0.0009602	0.0009192	0.0008746	0.0008272	0.0007792	0.0007317	0.0006866	0.0006447	0.0006077	0.0005769	0.0005526	0.0005401	0.0005367
187	-1.355e-20	0.0001438	0.0002902	0.0004426	0.0006032	0.0007739	0.0009607	0.001158	0.001354	0.001543	0.00172	0.001879	0.002017	0.002131	0.002218	0.002278	0.002312	0.002319	0.002305	0.002274	0.00223	0.002176	0.002115	0.002048	0.001976	0.001902	0.001826	0.001746	0.001663	0.001576	0.001487	0.001397	0.001306	0.001215	0.001125	0.001038	0.0009521	0.0008703	0.0007932	0.0007246	0.0006654	0.0006153	0.0005735	0.0005387	0.0005118	0.0004929	0.0004796	0.0004739	0.0004729
188	2.711e-20	0.0001227	0.0002478	0.0003774	0.0005131	0.0006564	0.0008135	0.0009793	0.001143	0.001302	0.001455	0.001599	0.001733	0.001853	0.001959	0.00205	0.002125	0.002185	0.002234	0.002277	0.002315	0.002347	0.002374	0.002396	0.002415	0.002429	0.002436	0.002436	0.002429	0.002412	0.002386	0.002351	0.002307	0.002255	0.002195	0.002128	0.002056	0.001983	0.001906	0.001829	0.001755	0.001685	0.001618	0.001555	0.001498	0.001445	0.001397	0.001355	0.001315
189	0	8.046e-05	0.0001643	0.0002539	0.0003514	0.0004592	0.0005809	0.0007146	0.0008532	0.0009935	0.001131	0.001264	0.001386	0.001493	0.001584	0.001658	0.001713	0.001749	0.001765	0.001766	0.001752	0.001727	0.001693	0.001655	0.001613	0.001571	0.001526	0.001479	0.001431	0.001387	0.001345	0.001307	0.001274	0.001245	0.001217	0.001194	0.001173	0.001157	0.001146	0.001137	0.00113	0.001123	0.001114	0.001102	0.001086	0.001065	0.001038	0.001008	0.000972
190	0	0.000146	0.0002944	0.0004478	0.0006079	0.0007777	0.0009636	0.00116	0.001354	0.00154	0.001715	0.001874	0.002016	0.002137	0.002232	0.002304	0.002347	0.002364	0.002359	0.002337	0.002302	0.002256	0.002201	0.002139	0.002072	0.002003	0.001931	0.00186	0.001787	0.001715	0.001642	0.001568	0.001496	0.001423	0.001351	0.00128	0.001206	0.001133	0.001058	0.0009848	0.0009145	0.0008495	0.0007892	0.0007338	0.0006839	0.0006387	0.0005994	0.0005699	0.0005469
191	0	6.352e-05	0.0001312	0.0002034	0.0002807	0.0003664	0.0004645	0.0005748	0.0006899	0.000804	0.0009146	0.001019	0.001111	0.001189	0.001254	0.001309	0.001351	0.00138	0.001396	0.001402	0.001402	0.001398	0.001391	0.001386	0.001381	0.001375	0.001363	0.001345	0.001324	0.001299	0.00127	0.001236	0.001196	0.001151	0.001098	0.001042	0.0009846	0.0009297	0.0008794	0.0008308	0.000786	0.0007464	0.000713	0.0006871	0.0006699	0.0006606	0.0006556	0.0006565	0.0006614
192	0	5.777e-05	0.0001182	0.0001824	0.0002517	0.0003293	0.0004182	0.0005189	0.0006238	0.000729	0.0008318	0.0009309	0.001025	0.001111	0.001189	0.001259	0.001318	0.00137	0.001413	0.001451	0.001486	0.00152	0.001553	0.001584	0.001612	0.001638	0.001662	0.001683	0.001697	0.001706	0.001707	0.0017	0.001683	0.001656	0.001621	0.001582	0.001536	0.001484	0.001428	0.001372	0.001314	0.001258	0.001207	0.001163	0.001127	0.001098	0.001074	0.00106	0.001052
193	2.711e-20	0.0002778	0.0005615	0.0008574	0.001171	0.001493	0.00182	0.002149	0.002481	0.002817	0.003153	0.003481	0.003794	0.004089	0.004361	0.004604	0.004825	0.005024	NaN	NaN	NaN	NaN	NaN	NaN	NaN	NaN	NaN	NaN	NaN	NaN	NaN	NaN	NaN	NaN	NaN	NaN	NaN	NaN	NaN	NaN	NaN	NaN	NaN	NaN	NaN	NaN	NaN	NaN	NaN
194	-1.355e-20	0.0002117	0.0004208	0.0006264	0.0008326	0.001038	0.001243	0.001446	0.001639	0.001824	0.001996	0.002154	0.0023	0.002431	0.002552	0.00266	0.002761	0.002854	0.002948	0.003048	0.003154	0.003272	0.003405	0.003553	0.003719	0.003899	0.004092	0.004296	0.004504	0.004712	0.004913	NaN	NaN	NaN	NaN	NaN	NaN	NaN	NaN	NaN	NaN	NaN	NaN	NaN	NaN	NaN	NaN	NaN	NaN
195	-3.388e-21	3.354e-05	6.698e-05	0.0001011	0.0001358	0.0001714	0.00021	0.0002506	0.0002893	0.0003268	0.0003638	0.0003992	0.0004337	0.0004671	0.0004982	0.0005269	0.0005516	0.0005722	0.0005884	0.0006019	0.0006133	0.0006213	0.0006273	0.0006297	0.0006284	0.0006243	0.0006169	0.0006072	0.000595	0.0005824	0.0005691	0.000553	0.0005352	0.0005153	0.0004956	0.0004759	0.0004563	0.0004372	0.0004187	0.0004014	0.0003839	0.0003672	0.0003531	0.0003406	0.0003296	0.000318	0.0003073	0.0002975	0.0002886
196	0	6.416e-05	0.0001294	0.0001972	0.0002679	0.0003428	0.0004246	0.0005116	0.0005976	0.0006819	0.0007643	0.000843	0.0009181	0.0009877	0.001051	0.001107	0.001156	0.001197	0.001233	0.001265	0.001294	0.001319	0.001342	0.001361	0.001376	0.001389	0.001398	0.001404	0.001407	0.001406	0.001403	0.001394	0.001381	0.001363	0.001343	0.001321	0.001295	0.001267	0.001237	0.001207	0.001176	0.001146	0.00112	0.001098	0.001081	0.001067	0.001057	0.001053	0.001053
197	1.016e-20	6.232e-05	0.0001262	0.0001938	0.0002654	0.000343	0.0004301	0.0005245	0.0006193	0.0007138	0.0008079	0.0008987	0.0009844	0.001063	0.001134	0.001196	0.001246	0.001283	0.001311	0.001332	0.001347	0.001354	0.001355	0.001349	0.001339	0.001324	0.001305	0.001285	0.001265	0.001243	0.001218	0.001192	0.001167	0.001143	0.001122	0.001103	0.001087	0.001074	0.001065	0.001058	0.001053	0.001052	0.001054	0.001057	0.001057	0.001056	0.001053	0.001048	0.001039
198	-6.776e-21	8.052e-05	0.000164	0.0002515	0.0003445	0.0004452	0.0005569	0.0006771	0.0007977	0.000916	0.00103	0.001138	0.001234	0.001317	0.001386	0.00144	0.001476	0.001496	0.001501	0.001497	0.001483	0.00146	0.001429	0.001392	0.001353	0.001311	0.001267	0.001224	0.001181	0.001141	0.001102	0.001064	0.00103	0.000999	0.0009715	0.0009458	0.0009222	0.0009008	0.0008791	0.0008565	0.0008303	0.0008032	0.0007759	0.0007473	0.0007174	0.0006867	0.0006577	0.00063	0.0006029
199	1.355e-20	0.0001054	0.0002128	0.0003246	0.000442	0.0005664	0.0007023	0.0008459	0.000987	0.001124	0.001257	0.001381	0.001497	0.0016	0.00169	0.001763	0.001818	0.001859	0.001887	0.001908	0.001922	0.00193	0.001934	0.001934	0.001929	0.001921	0.001912	0.001902	0.001889	0.001872	0.00185	0.001823	0.001788	0.001745	0.001696	0.001643	0.001586	0.001525	0.001459	0.001391	0.001321	0.001252	0.001187	0.001127	0.001075	0.00103	0.0009891	0.000954	0.0009236
200	6.776e-21	5.688e-05	0.0001201	0.0001878	0.0002621	0.0003474	0.0004458	0.0005579	0.0006791	0.0008015	0.0009216	0.001038	0.001147	0.001241	0.001324	0.001393	0.001448	0.001489	0.001513	0.001525	0.001527	0.001521	0.001509	0.001493	0.001475	0.001456	0.001434	0.00141	0.001386	0.001364	0.00134	0.001315	0.001288	0.00126	0.00123	0.001197	0.00116	0.001123	0.001084	0.001041	0.0009933	0.0009449	0.0008984	0.0008546	0.0008126	0.0007728	0.0007386	0.0007103	0.000684
201	-1.016e-20	4.972e-05	9.952e-05	0.0001489	0.0001988	0.0002481	0.0003008	0.000354	0.0004022	0.0004491	0.000494	0.0005393	0.0005844	0.0006293	0.0006737	0.0007167	0.0007571	0.0007903	0.0008203	0.0008491	0.0008723	0.0008893	0.0008968	0.0008974	0.0008898	0.0008754	0.0008546	0.0008306	0.0008087	0.0007873	0.0007677	0.0007522	0.0007421	0.0007382	0.0007372	0.0007403	0.0007447	0.0007498	0.0007532	0.0007535	0.0007509	0.0007433	0.0007317	0.000715	0.000694	0.0006725	0.0006511	0.0006324	0.0006166
202	-3.388e-21	6.306e-05	0.0001291	0.0001996	0.0002764	0.0003606	0.000455	0.0005581	0.0006646	0.0007735	0.0008821	0.0009871	0.001086	0.001174	0.001252	0.001318	0.001372	0.001414	0.001443	0.001463	0.001473	0.001474	0.001466	0.001452	0.001436	0.001415	0.00139	0.001362	0.001331	0.001298	0.001262	0.001224	0.001185	0.001145	0.001105	0.001062	0.001019	0.0009772	0.0009369	0.000898	0.0008585	0.0008205	0.0007848	0.0007525	0.0007231	0.0006976	0.0006785	0.0006643	0.0006526
203	-1.694e-21	3.124e-05	7.331e-05	0.0001238	0.0001828	0.0002536	0.0003365	0.000432	0.0005388	0.000651	0.0007647	0.0008787	0.000987	0.001083	0.001166	0.001236	0.001293	0.001336	0.001365	0.001383	0.001394	0.001397	0.001395	0.001389	0.001379	0.001369	0.00136	0.001351	0.001344	0.001336	0.001324	0.001305	0.001284	0.00126	0.001232	0.001201	0.001167	0.001129	0.001087	0.001041	0.0009935	0.0009478	0.0009063	0.0008673	0.0008299	0.0007958	0.0007642	0.0007341	0.0007057
204	0	0.0001089	0.0002199	0.0003345	0.0004541	0.0005801	0.0007188	0.0008664	0.001011	0.001151	0.001284	0.001408	0.00152	0.001619	0.001701	0.001769	0.001818	0.001846	0.001854	0.001851	0.00184	0.001819	0.001789	0.001749	0.001702	0.001648	0.001588	0.001525	0.001464	0.001407	0.001349	0.001289	0.001226	0.001165	0.001107	0.00105	0.0009943	0.0009397	0.0008848	0.0008257	0.0007605	0.0006956	0.0006344	0.0005746	0.0005157	0.0004577	0.0004032	0.0003555	0.0003135
205	0	0.0002166	0.0004421	0.0006852	0.0009557	0.001262	0.001622	0.002032	0.002479	0.002964	0.003484	0.004038	0.004617	0.005206	NaN	NaN	NaN	NaN	NaN	NaN	NaN	NaN	NaN	NaN	NaN	NaN	NaN	NaN	NaN	NaN	NaN	NaN	NaN	NaN	NaN	NaN	NaN	NaN	NaN	NaN	NaN	NaN	NaN	NaN	NaN	NaN	NaN	NaN	NaN
206	-2.033e-20	9.732e-05	0.0001974	0.0003003	0.0004053	0.0005093	0.0006179	0.0007247	0.0008196	0.0009092	0.0009925	0.001073	0.001151	0.001219	0.001274	0.001317	0.001348	0.001366	0.001378	0.001388	0.001393	0.001397	0.001396	0.001389	0.001379	0.001371	0.001366	0.001364	0.001364	0.001365	0.001365	0.001362	0.001349	0.001328	0.001301	0.001269	0.001229	0.001176	0.001111	0.001034	0.000948	0.0008584	0.0007673	0.0006833	0.0006067	0.0005378	0.0004756	0.0004224	0.0003813
207	2.711e-20	0.0003205	0.0006548	0.001016	0.001417	0.001866	0.002383	0.002963	0.003581	0.004232	0.004905	NaN	NaN	NaN	NaN	NaN	NaN	NaN	NaN	NaN	NaN	NaN	NaN	NaN	NaN	NaN	NaN	NaN	NaN	NaN	NaN	NaN	NaN	NaN	NaN	NaN	NaN	NaN	NaN	NaN	NaN	NaN	NaN	NaN	NaN	NaN	NaN	NaN	NaN
208	-1.355e-20	0.0001059	0.0002123	0.0003191	0.0004268	0.0005368	0.000655	0.0007773	0.0008929	0.001	0.001098	0.001188	0.00127	0.001343	0.001408	0.001467	0.001519	0.001562	0.001601	0.00164	0.001679	0.001721	0.001761	0.001799	0.001834	0.001863	0.001884	0.001895	0.001896	0.001889	0.001872	0.001846	0.001809	0.001766	0.001717	0.001661	0.001601	0.001541	0.001481	0.001422	0.001364	0.001309	0.001256	0.001205	0.001158	0.001112	0.001071	0.001035	0.001002
209	3.388e-21	4.443e-05	9.038e-05	0.0001395	0.0001926	0.0002514	0.0003178	0.0003904	0.0004652	0.0005415	0.0006184	0.0006935	0.0007646	0.0008302	0.0008888	0.0009393	0.0009794	0.001009	0.001029	0.001042	0.001048	0.001047	0.001041	0.00103	0.001017	0.001004	0.00099	0.0009784	0.0009692	0.0009628	0.0009576	0.0009548	0.000954	0.000955	0.0009586	0.0009632	0.0009676	0.0009705	0.0009712	0.0009695	0.000965	0.0009592	0.0009512	0.0009419	0.0009311	0.0009178	0.0009034	0.0008892	0.0008763
210	0	0.0003111	0.0006267	0.0009537	0.001298	0.001663	0.002066	0.002496	0.002923	NaN	NaN	NaN	NaN	NaN	NaN	NaN	NaN	NaN	NaN	NaN	NaN	NaN	NaN	NaN	NaN	NaN	NaN	NaN	NaN	NaN	NaN	NaN	NaN	NaN	NaN	NaN	NaN	NaN	NaN	NaN	NaN	NaN	NaN	NaN	NaN	NaN	NaN	NaN	NaN
211	6.776e-21	0.0001405	0.0002836	0.0004334	0.0005927	0.0007641	0.000955	0.001161	0.001371	0.001583	0.001795	0.002	0.002196	0.002382	0.002557	0.002719	0.002865	0.002995	0.003111	0.003216	0.003309	0.003389	0.00346	0.003519	0.003567	0.003601	0.003622	0.003631	0.003626	0.003611	0.003585	0.003551	0.003512	0.003465	0.003415	0.003362	0.003306	0.003249	0.003188	0.003124	0.003056	0.002986	0.002913	0.002833	0.002749	0.002657	0.002558	0.002452	0.00234
212	8.47e-22	6.511e-06	1.262e-05	1.847e-05	2.396e-05	2.61e-05	2.178e-05	1.243e-05	2.913e-06	-4.267e-06	-9.756e-06	-1.281e-05	-1.159e-05	-6.052e-06	3.01e-06	1.759e-05	3.833e-05	6.478e-05	9.459e-05	0.0001262	0.0001575	0.0001887	0.0002186	0.0002436	0.0002635	0.0002789	0.0002862	0.0002864	0.0002807	0.0002713	0.000256	0.0002368	0.0002133	0.0001853	0.000158	0.0001316	0.0001066	8.749e-05	7.413e-05	6.722e-05	6.478e-05	6.939e-05	7.986e-05	9.823e-05	0.0001267	0.0001604	0.0001983	0.0002394	0.0002788
213	-3.388e-21	5.845e-05	0.0001177	0.0001795	0.0002444	0.0003141	0.0003906	0.0004719	0.0005545	0.0006355	0.0007133	0.0007842	0.0008475	0.0009032	0.0009506	0.0009913	0.001024	0.001049	0.001069	0.001086	0.001102	0.001115	0.001128	0.001139	0.001149	0.001157	0.001164	0.001169	0.001174	0.001176	0.001172	0.001159	0.001141	0.00112	0.001098	0.001075	0.001047	0.001014	0.000977	0.000936	0.0008918	0.0008502	0.0008144	0.000781	0.0007502	0.0007199	0.0006909	0.0006662	0.000647
214	-5.929e-21	8.257e-06	1.592e-05	2.185e-05	2.631e-05	2.963e-05	2.848e-05	2.277e-05	1.667e-05	1.032e-05	2.85e-06	-2.147e-06	-3.216e-06	8.323e-07	9.285e-06	2.282e-05	4.042e-05	6.338e-05	9.046e-05	0.0001184	0.0001481	0.0001795	0.0002093	0.0002344	0.0002542	0.0002701	0.0002815	0.0002879	0.0002896	0.0002897	0.0002892	0.0002883	0.0002872	0.000287	0.0002912	0.0002978	0.0003053	0.0003148	0.0003281	0.0003446	0.0003612	0.0003789	0.0003956	0.000412	0.0004283	0.0004417	0.0004564	0.0004735	0.0004895
215	3.388e-20	0.0001094	0.0002201	0.0003346	0.0004538	0.0005797	0.000718	0.0008657	0.001012	0.001155	0.001294	0.001425	0.001549	0.001664	0.001768	0.001864	0.001949	0.002025	0.002092	0.002158	0.002221	0.002281	0.002337	0.002388	0.002434	0.002475	0.002508	0.002532	0.002545	0.002548	0.002537	0.002515	0.002485	0.002449	0.002409	0.002365	0.002318	0.00227	0.002224	0.00218	0.002142	0.002112	0.00209	0.002071	0.002052	0.002032	0.002012	0.001992	0.001969
216	2.711e-20	0.000337	0.0006793	0.001028	0.001384	0.001722	0.002046	0.002355	0.002644	0.002926	0.003202	0.003473	0.003733	0.003984	0.004227	0.004463	0.004707	0.004955	0.005208	0.005467	0.00573	0.005988	0.006233	NaN	NaN	NaN	NaN	NaN	NaN	NaN	NaN	NaN	NaN	NaN	NaN	NaN	NaN	NaN	NaN	NaN	NaN	NaN	NaN	NaN	NaN	NaN	NaN	NaN	NaN
217	1.694e-21	-2.275e-05	-2.532e-05	-1.285e-05	1.403e-05	4.906e-05	9.061e-05	0.0001391	0.0001939	0.0002597	0.0003376	0.0004266	0.0005114	0.0005792	0.0006365	0.0006812	0.0007155	0.0007401	0.000755	0.0007632	0.0007618	0.0007481	0.0007244	0.0006956	0.0006673	0.0006376	0.0006108	0.0005885	0.0005728	0.0005617	0.0005526	0.000547	0.000549	0.0005564	0.0005675	0.0005785	0.0005855	0.0005868	0.000582	0.0005675	0.0005463	0.0005192	0.0004854	0.0004425	0.0003948	0.0003459	0.0003003	0.0002658	0.0002395
218	0	6.03e-05	0.0001284	0.0002006	0.0002794	0.0003675	0.0004651	0.0005718	0.000685	0.0008029	0.0009205	0.00104	0.00115	0.001241	0.001321	0.001386	0.001431	0.001458	0.001465	0.001451	0.001417	0.001367	0.001297	0.001216	0.001134	0.001049	0.0009664	0.0008925	0.0008281	0.0007781	0.0007446	0.0007298	0.0007313	0.0007544	0.0007975	0.0008538	0.00092	0.0009885	0.001058	0.001121	0.001178	0.001227	0.001265	0.001292	0.001299	0.001285	0.001252	0.001206	0.001152
219	3.388e-21	4.183e-05	8.8e-05	0.000136	0.0001892	0.0002454	0.0003068	0.0003733	0.0004411	0.0005155	0.0005914	0.0006713	0.0007468	0.0008144	0.0008768	0.0009313	0.0009768	0.001011	0.001032	0.001039	0.001029	0.001004	0.0009615	0.0009089	0.0008511	0.0007875	0.000721	0.0006534	0.0005902	0.0005343	0.0004876	0.0004509	0.0004277	0.0004177	0.0004161	0.000419	0.0004224	0.0004259	0.0004298	0.000427	0.0004174	0.0003999	0.0003738	0.0003375	0.0002899	0.0002387	0.000186	0.0001423	0.0001079
220	1.355e-20	5.87e-05	0.0001195	0.0001843	0.0002546	0.0003314	0.0004177	0.0005125	0.0006094	0.0007088	0.0008058	0.0008991	0.0009865	0.001066	0.001136	0.001198	0.001251	0.001295	0.001331	0.001363	0.001388	0.00141	0.001427	0.001441	0.001451	0.001457	0.001459	0.001456	0.001445	0.001427	0.001402	0.001371	0.001334	0.001293	0.00125	0.001208	0.001165	0.001123	0.001083	0.001047	0.00102	0.0009979	0.0009823	0.0009713	0.0009634	0.0009589	0.000954	0.0009495	0.0009455
221	1.355e-20	0.0001235	0.0002498	0.0003774	0.0005107	0.0006509	0.0008059	0.0009712	0.001132	0.001287	0.001434	0.001575	0.001708	0.001831	0.001945	0.002044	0.002126	0.00219	0.002241	0.00229	0.002337	0.002385	0.002431	0.002476	0.002522	0.002568	0.002621	0.00268	0.002744	0.002812	0.002882	0.00295	0.003014	0.003074	0.003129	0.003176	0.003214	0.003242	0.00326	0.003271	0.003275	0.003274	0.003269	0.003263	0.003257	0.003254	0.003251	0.003252	NaN
222	0	2.645e-06	3.356e-05	9.176e-05	0.0001677	0.0002589	0.0003663	0.00049	0.000629	0.0007831	0.0009452	0.001113	0.00127	0.0014	0.001504	0.00159	0.001657	0.001701	0.001721	0.001721	0.001703	0.001677	0.001641	0.001597	0.001548	0.001494	0.00144	0.00139	0.00135	0.001322	0.001303	0.001289	0.00128	0.001274	0.001275	0.001283	0.001295	0.001307	0.001314	0.001312	0.0013	0.001277	0.001248	0.001214	0.001179	0.001141	0.0011	0.001057	0.001016
223	0	5.443e-05	0.0001103	0.0001672	0.0002271	0.0002906	0.0003603	0.0004342	0.0005065	0.0005772	0.0006432	0.0007053	0.0007615	0.000811	0.0008553	0.0008926	0.0009229	0.0009461	0.0009652	0.0009854	0.001006	0.001031	0.001058	0.001089	0.001124	0.001162	0.001204	0.001247	0.001292	0.001334	0.001371	0.001402	0.001424	0.001437	0.001439	0.00143	0.00141	0.001379	0.00134	0.001295	0.001247	0.001198	0.001147	0.001097	0.001051	0.001008	0.0009697	0.0009365	0.0009073
224	0	0.0001598	0.0003206	0.0004814	0.0006445	0.0008101	0.0009873	0.00117	0.001341	0.001502	0.001652	0.001792	0.00192	0.002038	0.002148	0.002249	0.002342	0.002422	0.002496	0.002574	0.002651	0.002726	0.002798	0.002866	0.002927	0.002978	0.003017	0.003045	0.003064	0.003074	0.003068	0.003051	0.003024	0.002985	0.002933	0.002871	0.002802	0.002726	0.002647	0.002563	0.002479	0.002404	0.00234	0.002287	0.002254	0.002243	0.002253	0.002285	0.002339
225	0	5.943e-05	0.0001214	0.0001866	0.0002562	0.0003309	0.000414	0.0005039	0.0005937	0.0006839	0.0007727	0.0008599	0.0009418	0.001016	0.001083	0.001142	0.001193	0.001236	0.001272	0.001307	0.001337	0.001363	0.001385	0.001406	0.001428	0.00145	0.001473	0.001495	0.001516	0.001535	0.00155	0.001564	0.001576	0.001585	0.001588	0.001582	0.001567	0.001542	0.00151	0.001471	0.001424	0.001373	0.001315	0.001252	0.001188	0.001125	0.001066	0.001014	0.0009683
226	-6.776e-21	0.0001258	0.0002538	0.0003849	0.0005202	0.0006624	0.0008175	0.0009808	0.001138	0.001286	0.001422	0.001543	0.001648	0.001733	0.001797	0.00184	0.00186	0.001856	0.001833	0.001802	0.001763	0.001718	0.00167	0.00162	0.001572	0.001526	0.001483	0.001447	0.001417	0.001392	0.001371	0.001354	0.00134	0.001329	0.001317	0.001303	0.001288	0.001272	0.001254	0.001236	0.001218	0.001199	0.001179	0.001159	0.00114	0.001125	0.001115	0.001107	0.0011
227	0	2.306e-05	6.282e-05	0.0001156	0.0001809	0.0002588	0.0003491	0.0004513	0.000565	0.0006887	0.0008108	0.0009341	0.001049	0.001144	0.001221	0.001283	0.001329	0.001362	0.001382	0.001391	0.001389	0.001385	0.001377	0.001367	0.001356	0.001346	0.001337	0.001329	0.001319	0.001306	0.001287	0.001265	0.001236	0.001203	0.001167	0.001127	0.001083	0.001036	0.0009899	0.0009447	0.0009043	0.0008696	0.0008422	0.0008224	0.0008087	0.0008022	0.0008022	0.0008116	0.000826
228	4.066e-20	0.0002431	0.0004843	0.0007203	0.0009504	0.001174	0.001392	0.001599	0.001795	0.001976	0.002142	0.002294	0.002426	0.002539	0.002636	0.002718	0.002785	0.002837	0.00288	0.002919	0.002958	0.002996	0.003036	0.003088	0.003159	0.00325	0.003364	0.003502	0.003669	0.003856	0.004056	NaN	NaN	NaN	NaN	NaN	NaN	NaN	NaN	NaN	NaN	NaN	NaN	NaN	NaN	NaN	NaN	NaN	NaN
229	-6.776e-21	7.947e-05	0.0001616	0.000247	0.0003384	0.0004367	0.0005458	0.0006635	0.0007818	0.0008984	0.001008	0.001111	0.001204	0.001284	0.00135	0.001401	0.001436	0.001457	0.001464	0.001463	0.001454	0.001441	0.001421	0.001397	0.001372	0.001345	0.001319	0.001292	0.001265	0.001237	0.001208	0.001176	0.001143	0.001108	0.001071	0.001032	0.0009894	0.0009428	0.0008936	0.0008416	0.0007892	0.0007368	0.0006869	0.000639	0.000593	0.0005502	0.0005113	0.0004786	0.000452
230	-6.776e-21	5.788e-05	0.0001181	0.000182	0.0002484	0.0003177	0.000393	0.0004717	0.0005478	0.0006212	0.0006959	0.0007701	0.0008387	0.0009005	0.0009554	0.001003	0.001043	0.001077	0.001106	0.001134	0.001159	0.001176	0.001184	0.001188	0.00119	0.001188	0.001184	0.001179	0.001169	0.001156	0.001139	0.001121	0.001103	0.001089	0.001075	0.001061	0.001046	0.001029	0.001012	0.0009958	0.0009797	0.0009633	0.000946	0.0009295	0.000911	0.000893	0.0008763	0.0008617	0.0008495
231	-8.132e-20	-0.0002164	-0.000381	-0.0004983	-0.0005721	-0.0006024	-0.000588	-0.0005342	-0.0004459	-0.0003339	-0.0001949	-2.626e-05	0.0001466	0.0002894	0.0004075	0.0005038	0.0005824	0.0006444	0.0006979	0.0007452	0.0007962	0.0008473	0.0008976	0.0009518	0.001014	0.001075	0.001134	0.001191	0.001243	0.001284	0.001313	0.001327	0.001326	0.001311	0.001279	0.001232	0.001179	0.001118	0.001046	0.0009686	0.0008862	0.000804	0.0007245	0.000648	0.0005799	0.0005205	0.0004724	0.0004307	0.0003981
232	1.355e-20	9.434e-05	0.0001926	0.000298	0.0004117	0.0005354	0.0006734	0.0008228	0.0009758	0.00113	0.001284	0.001437	0.001581	0.001712	0.001824	0.001916	0.001987	0.002036	0.002067	0.00208	0.002076	0.002052	0.002011	0.001959	0.001901	0.001841	0.001781	0.001721	0.001663	0.001606	0.001553	0.001506	0.001468	0.001437	0.001409	0.001382	0.001357	0.001333	0.001311	0.00129	0.001271	0.001254	0.001239	0.001226	0.001215	0.001209	0.001208	0.001209	0.001213
233	-2.033e-20	-5.817e-05	-8.325e-05	-7.629e-05	-4.176e-05	9.718e-06	7.173e-05	0.0001439	0.0002283	0.0003301	0.0004527	0.0005918	0.0007234	0.0008323	0.000924	0.001	0.001065	0.001123	0.001174	0.001222	0.001271	0.001315	0.001357	0.0014	0.001445	0.001486	0.001523	0.001558	0.001587	0.00161	0.00162	0.001615	0.001597	0.001568	0.001529	0.001482	0.001431	0.001374	0.001309	0.001239	0.001167	0.001097	0.001031	0.0009676	0.0009089	0.0008551	0.0008085	0.0007672	0.0007324
234	0	3.38e-05	7.524e-05	0.0001189	0.0001655	0.0002199	0.0002826	0.0003533	0.0004304	0.0005045	0.0005744	0.0006433	0.0007048	0.0007544	0.0007962	0.0008292	0.0008532	0.0008663	0.0008704	0.0008682	0.0008649	0.0008617	0.0008554	0.0008491	0.0008446	0.0008386	0.0008325	0.0008261	0.0008209	0.0008139	0.0008032	0.0007873	0.0007645	0.0007385	0.0007073	0.0006694	0.0006287	0.0005843	0.0005363	0.0004859	0.000436	0.000387	0.00034	0.0002974	0.0002586	0.0002261	0.0002019	0.0001844	0.0001733
235	-6.776e-21	7.765e-05	0.0001567	0.0002379	0.0003226	0.0004113	0.0005083	0.0006109	0.0007107	0.0008097	0.000907	0.001004	0.001101	0.001194	0.001281	0.00136	0.001427	0.001482	0.001527	0.001565	0.001594	0.001614	0.001621	0.001616	0.001601	0.001578	0.001546	0.001508	0.001467	0.001421	0.001371	0.001318	0.001262	0.001205	0.00115	0.001092	0.001035	0.000979	0.0009266	0.0008784	0.0008345	0.000795	0.0007609	0.0007327	0.0007107	0.0006941	0.0006847	0.0006823	0.0006844
236	1.694e-21	-1.26e-05	-1.45e-05	-1.505e-06	2.506e-05	6.105e-05	0.000106	0.0001608	0.0002252	0.0003022	0.0003931	0.0004915	0.0005898	0.0006829	0.0007691	0.000848	0.0009177	0.0009776	0.001025	0.001063	0.001089	0.001101	0.001102	0.001092	0.001072	0.001042	0.001004	0.000961	0.0009136	0.000864	0.0008101	0.0007552	0.0007016	0.0006527	0.0006071	0.0005671	0.0005312	0.0004993	0.0004724	0.000452	0.0004375	0.0004298	0.0004264	0.0004266	0.0004287	0.0004324	0.0004387	0.0004485	0.0004627
237	1.355e-20	0.0001865	0.0003706	0.0005434	0.0007064	0.0008594	0.001016	0.00116	0.001269	0.001345	0.001386	0.001402	0.001396	0.001368	0.001331	0.001279	0.001208	0.001112	0.001015	0.000932	0.0008649	0.000817	0.0007814	0.000757	0.0007451	0.0007307	0.0007257	0.0007332	0.0007559	0.0007767	0.0007934	0.0008034	0.0008017	0.0007927	0.0007766	0.0007549	0.0007337	0.0007025	0.0006611	0.0006101	0.0005619	0.0005181	0.0004819	0.0004557	0.0004375	0.0004237	0.000411	0.0004016	0.0004004
238	-6.776e-21	6.91e-05	0.0001407	0.0002172	0.0003004	0.0003918	0.0004966	0.000614	0.0007352	0.0008571	0.0009784	0.001097	0.001211	0.001317	0.00141	0.001489	0.001553	0.001597	0.00162	0.001631	0.001629	0.001615	0.001587	0.001548	0.001499	0.001445	0.001387	0.001327	0.00127	0.001217	0.001164	0.001112	0.001063	0.001019	0.0009786	0.0009423	0.0009081	0.0008744	0.0008425	0.0008088	0.0007748	0.0007448	0.0007183	0.0006971	0.0006817	0.000673	0.0006706	0.0006752	0.0006874
239	0	-7.632e-05	-0.0001225	-0.0001392	-0.0001269	-8.799e-05	-2.965e-05	4.517e-05	0.0001397	0.0002557	0.0003931	0.0005526	0.0007141	0.0008571	0.0009788	0.001076	0.001151	0.001203	0.001235	0.00125	0.001247	0.001228	0.001195	0.001155	0.001115	0.001077	0.001047	0.001023	0.001009	0.001004	0.001007	0.001019	0.001037	0.001061	0.001086	0.001111	0.001133	0.00115	0.001164	0.001173	0.001179	0.001182	0.001182	0.001179	0.001173	0.001167	0.001161	0.001157	0.001155
240	6.776e-21	-6.503e-05	-9.138e-05	-8.724e-05	-5.949e-05	-1.27e-05	4.296e-05	0.0001075	0.0001857	0.0002819	0.0004001	0.000542	0.0006763	0.0007847	0.0008761	0.0009548	0.00102	0.001075	0.001121	0.001159	0.001184	0.001194	0.001188	0.001178	0.001167	0.00115	0.001126	0.001101	0.001079	0.001061	0.00104	0.001025	0.001015	0.001016	0.00102	0.001024	0.001029	0.001033	0.001035	0.001033	0.001024	0.00101	0.0009857	0.0009547	0.0009117	0.0008639	0.000818	0.0007742	0.0007363
241	1.355e-20	9.193e-05	0.0001865	0.0002852	0.00039	0.000503	0.0006277	0.0007598	0.0008925	0.001021	0.001142	0.001255	0.001359	0.001448	0.001521	0.001577	0.001617	0.00164	0.001655	0.001662	0.001666	0.001668	0.001669	0.001668	0.001671	0.001679	0.001694	0.001711	0.001731	0.001751	0.001772	0.001792	0.001809	0.001822	0.001831	0.001832	0.001823	0.001805	0.001782	0.001758	0.001729	0.001697	0.001665	0.001643	0.001633	0.001637	0.001666	0.001722	0.001806
242	0	0.0001115	0.0002342	0.0003924	0.0007154	0.001058	0.001602	0.002374	0.003214	0.003968	0.00479	NaN	NaN	NaN	NaN	NaN	NaN	NaN	NaN	NaN	NaN	NaN	NaN	NaN	NaN	NaN	NaN	NaN	NaN	NaN	NaN	NaN	NaN	NaN	NaN	NaN	NaN	NaN	NaN	NaN	NaN	NaN	NaN	NaN	NaN	NaN	NaN	NaN	NaN
243	-1.016e-20	6.737e-05	0.0001397	0.0002187	0.0003069	0.0004065	0.0005226	0.0006554	0.0007947	0.0009385	0.001082	0.00122	0.001348	0.001459	0.001553	0.001628	0.001682	0.001711	0.001716	0.001704	0.001674	0.00163	0.001575	0.001516	0.001454	0.001392	0.001332	0.001275	0.001226	0.001182	0.001142	0.001109	0.00108	0.001054	0.00103	0.001006	0.0009796	0.0009519	0.0009227	0.0008901	0.000857	0.0008238	0.0007902	0.000758	0.0007292	0.0007044	0.0006846	0.0006727	0.0006685
244	-4.743e-20	-8.989e-05	-0.0001414	-0.0001587	-0.0001426	-9.298e-05	-2.579e-05	5.686e-05	0.0001604	0.0002851	0.0004301	0.0005955	0.0007545	0.0008807	0.0009772	0.001045	0.001084	0.001099	0.001094	0.001073	0.001038	0.0009902	0.0009325	0.000873	0.0008212	0.0007771	0.0007372	0.0007009	0.0006711	0.0006463	0.0006225	0.0006003	0.0005799	0.000562	0.0005464	0.000533	0.0005192	0.0005095	0.0005087	0.0005135	0.0005278	0.0005529	0.0005871	0.0006319	0.0006822	0.0007358	0.000788	0.0008415	0.0008928
245	1.694e-21	2.306e-05	6.217e-05	0.0001154	0.0001798	0.0002576	0.0003485	0.0004525	0.0005677	0.0006915	0.000817	0.0009442	0.001062	0.001161	0.001242	0.001309	0.00136	0.001396	0.001417	0.001428	0.001428	0.001423	0.001409	0.001393	0.001374	0.001356	0.001336	0.001316	0.001295	0.001271	0.00124	0.001204	0.001165	0.001129	0.001091	0.001052	0.001008	0.0009635	0.0009196	0.0008783	0.0008417	0.0008132	0.0007907	0.0007756	0.0007626	0.0007573	0.0007591	0.0007709	0.0007912
246	0	6.859e-05	0.0001384	0.0002097	0.0002829	0.0003591	0.000442	0.0005284	0.00061	0.0006865	0.0007589	0.0008278	0.0008918	0.0009494	0.001	0.001042	0.001075	0.001098	0.001117	0.001136	0.001153	0.001167	0.001176	0.001181	0.001183	0.001182	0.001181	0.00118	0.001176	0.001169	0.001156	0.001139	0.00112	0.001102	0.001081	0.001058	0.001033	0.001004	0.000973	0.0009412	0.0009101	0.0008819	0.0008574	0.0008342	0.0008113	0.0007914	0.0007749	0.0007608	0.0007509
247	-1.355e-20	0.0002061	0.0004173	0.0006326	0.000859	0.0011	0.001367	0.001651	0.001929	0.002195	0.002439	0.002661	0.002846	0.002992	0.003103	0.003169	0.003187	0.003153	0.003079	0.00298	0.002861	0.002725	0.002572	0.002417	0.002262	0.002107	0.001964	0.001835	0.001728	0.001633	0.00155	0.001477	0.001416	0.00137	0.001327	0.001291	0.001256	0.001215	0.00117	0.001118	0.001064	0.001008	0.0009516	0.0008954	0.0008392	0.0007897	0.000741	0.0006998	0.0006677
248	-1.016e-20	5.883e-05	0.0001189	0.0001808	0.0002462	0.0003158	0.0003928	0.0004748	0.0005552	0.0006343	0.0007113	0.0007861	0.0008578	0.0009248	0.0009867	0.00104	0.001085	0.00112	0.001149	0.001177	0.0012	0.001219	0.001232	0.001238	0.001239	0.001234	0.001226	0.001214	0.001199	0.001176	0.001146	0.00111	0.001069	0.001026	0.0009816	0.0009371	0.0008933	0.0008493	0.0008065	0.0007667	0.0007318	0.0007029	0.0006812	0.0006662	0.0006549	0.000648	0.0006427	0.0006391	0.000638
249	2.711e-20	0.000111	0.0002242	0.0003379	0.000455	0.0005773	0.0007117	0.0008537	0.0009901	0.001121	0.001244	0.001363	0.001474	0.001573	0.001663	0.001738	0.001793	0.001825	0.001838	0.00184	0.001832	0.001814	0.001782	0.00174	0.001692	0.001638	0.001583	0.001532	0.001486	0.001445	0.00141	0.001377	0.001349	0.001327	0.001307	0.001286	0.001261	0.00123	0.001195	0.001156	0.001114	0.001067	0.001017	0.0009653	0.0009114	0.0008604	0.0008161	0.0007821	0.0007609
250	-1.355e-20	0.0001942	0.0003916	0.0005916	0.0007999	0.001019	0.001239	0.001452	0.001664	0.001872	0.002075	0.002281	0.002488	0.002697	0.002912	0.003129	0.00335	0.003583	0.003838	0.00412	0.004429	0.004761	0.005101	0.005446	NaN	NaN	NaN	NaN	NaN	NaN	NaN	NaN	NaN	NaN	NaN	NaN	NaN	NaN	NaN	NaN	NaN	NaN	NaN	NaN	NaN	NaN	NaN	NaN	NaN
251	0	8.378e-05	0.0001736	0.0002713	0.0003789	0.0004977	0.0006338	0.0007833	0.0009352	0.001088	0.001241	0.001394	0.001542	0.001673	0.00178	0.001863	0.001918	0.001941	0.00194	0.001923	0.001889	0.001839	0.001769	0.001683	0.001594	0.001513	0.001442	0.001381	0.001338	0.001307	0.001283	0.001268	0.001263	0.00127	0.00129	0.001315	0.001334	0.001345	0.001348	0.001339	0.001319	0.001289	0.00125	0.001201	0.001144	0.001076	0.0009985	0.0009199	0.0008478
252	-4.066e-20	0.0001821	0.0003688	0.0005615	0.0007622	0.0009726	0.001189	0.001402	0.00161	0.001809	0.001995	0.002167	0.002318	0.002443	0.002539	0.002607	0.002648	0.002662	0.002661	0.002646	0.002619	0.002583	0.002536	0.002484	0.002431	0.002381	0.00233	0.00228	0.002231	0.002182	0.002135	0.002088	0.00204	0.001995	0.001953	0.00191	0.001866	0.001821	0.001778	0.001735	0.00169	0.001643	0.001598	0.001555	0.001513	0.001469	0.001424	0.00138	0.001337
253	1.355e-20	0.0001609	0.0003247	0.0004917	0.0006652	0.0008452	0.00104	0.001243	0.001438	0.001625	0.001795	0.001948	0.00208	0.002187	0.002271	0.002331	0.002369	0.002384	0.002382	0.002371	0.002349	0.002321	0.002288	0.002249	0.002209	0.002167	0.002123	0.002074	0.002021	0.001965	0.001906	0.001845	0.001782	0.001717	0.001651	0.001583	0.001511	0.001436	0.001364	0.001294	0.001224	0.001159	0.001099	0.001045	0.0009989	0.0009623	0.000934	0.0009166	0.0009114
254	-2.711e-20	0.0001527	0.0003071	0.0004608	0.0006202	0.0007887	0.0009745	0.001172	0.001368	0.001556	0.001732	0.001901	0.002059	0.002206	0.002343	0.002461	0.002557	0.002631	0.002686	0.00273	0.002764	0.002795	0.002812	0.002822	0.002826	0.002823	0.002817	0.002812	0.002805	0.002794	0.002781	0.002761	0.002733	0.002704	0.002665	0.002618	0.002557	0.00248	0.002386	0.002282	0.002171	0.002051	0.001928	0.001802	0.001672	0.00154	0.001407	0.001283	0.001175
255	-3.388e-21	5.148e-05	0.000106	0.0001612	0.0002192	0.0002816	0.0003508	0.0004252	0.0005003	0.0005737	0.0006432	0.0007121	0.0007775	0.000835	0.000888	0.0009338	0.0009712	0.001	0.001022	0.001041	0.001057	0.001073	0.001087	0.001102	0.001122	0.001143	0.00117	0.001203	0.001243	0.001287	0.001335	0.001385	0.001435	0.001485	0.001532	0.001572	0.001603	0.00162	0.001622	0.001607	0.001579	0.001539	0.001487	0.001422	0.001345	0.00126	0.001168	0.001076	0.0009909
256	2.033e-20	8.154e-05	0.000165	0.0002482	0.0003327	0.0004182	0.0005091	0.0006017	0.0006865	0.0007641	0.0008336	0.0008956	0.0009477	0.0009863	0.001016	0.001033	0.001039	0.001033	0.001018	0.001002	0.0009814	0.0009583	0.0009325	0.000905	0.0008823	0.0008606	0.000845	0.0008323	0.0008247	0.0008213	0.0008215	0.0008248	0.0008312	0.0008405	0.0008534	0.0008634	0.0008702	0.0008701	0.000869	0.0008639	0.0008555	0.0008448	0.0008358	0.0008283	0.0008224	0.0008182	0.000819	0.0008259	0.000839
257	6.776e-21	6.675e-05	0.0001344	0.000202	0.0002707	0.000341	0.0004171	0.0004964	0.0005706	0.0006393	0.0007026	0.0007614	0.0008138	0.0008593	0.0008998	0.0009326	0.0009567	0.0009705	0.0009766	0.0009804	0.0009818	0.0009807	0.000976	0.0009704	0.0009647	0.0009556	0.0009457	0.0009351	0.0009245	0.0009145	0.0009036	0.0008928	0.0008828	0.0008729	0.0008606	0.0008444	0.0008262	0.0008055	0.000784	0.0007634	0.0007422	0.0007215	0.0006993	0.0006749	0.0006506	0.0006287	0.0006103	0.0005963	0.0005862
258	3.388e-21	5.665e-05	0.0001152	0.0001742	0.0002346	0.0002979	0.0003668	0.0004385	0.0005079	0.0005751	0.0006425	0.0007105	0.0007774	0.0008407	0.0009038	0.0009616	0.001011	0.001051	0.001085	0.001115	0.001139	0.001154	0.001159	0.001154	0.001141	0.001118	0.001089	0.001059	0.001028	0.0009928	0.0009552	0.0009168	0.0008784	0.000844	0.0008128	0.0007863	0.0007637	0.0007409	0.0007179	0.0006949	0.0006768	0.0006645	0.0006581	0.0006594	0.0006611	0.0006654	0.0006695	0.0006756	0.0006869
259	0	0.0001031	0.0002113	0.0003246	0.0004488	0.0005811	0.0007282	0.000885	0.00104	0.001195	0.001346	0.001491	0.00162	0.001727	0.001813	0.001863	0.001883	0.001866	0.00182	0.001751	0.001659	0.001542	0.001406	0.001262	0.001117	0.0009707	0.0008474	0.0007422	0.0006638	0.0006072	0.0005739	0.0005626	0.0005784	0.0006162	0.0006694	0.0007332	0.0008057	0.0008644	0.0009127	0.0009403	0.0009533	0.0009522	0.0009412	0.0009196	0.000889	0.0008531	0.0008153	0.0007778	0.0007546
260	0	5.569e-05	0.0001126	0.0001697	0.0002278	0.0002871	0.0003516	0.0004181	0.0004788	0.0005344	0.0005843	0.0006298	0.0006701	0.000703	0.0007302	0.0007505	0.0007627	0.000766	0.000765	0.0007647	0.0007646	0.0007648	0.0007632	0.0007599	0.0007573	0.0007537	0.00075	0.000747	0.0007443	0.0007397	0.0007328	0.000723	0.0007113	0.0006991	0.0006862	0.0006715	0.0006551	0.0006371	0.0006177	0.0005992	0.000581	0.0005633	0.0005473	0.0005321	0.0005177	0.0005049	0.0004939	0.0004855	0.0004799
261	1.694e-21	3.565e-05	7.508e-05	0.0001167	0.0001614	0.0002114	0.0002694	0.0003354	0.0004049	0.0004738	0.0005414	0.000609	0.0006734	0.0007319	0.0007863	0.000836	0.0008816	0.0009212	0.0009555	0.0009887	0.001024	0.00106	0.001096	0.001134	0.001174	0.001216	0.001258	0.001301	0.001346	0.00139	0.00143	0.001464	0.001491	0.001511	0.001523	0.001527	0.001521	0.001506	0.00148	0.001445	0.001401	0.001349	0.001292	0.001232	0.001169	0.001105	0.00104	0.0009778	0.00092
262	3.388e-20	8.328e-05	0.0001682	0.0002536	0.0003412	0.0004325	0.0005312	0.0006341	0.0007321	0.0008233	0.0009062	0.0009834	0.001052	0.001111	0.00116	0.001197	0.001221	0.001231	0.001231	0.001227	0.00122	0.001211	0.001199	0.001184	0.001168	0.00115	0.001133	0.001117	0.001101	0.001086	0.001069	0.001051	0.001031	0.001008	0.0009826	0.0009553	0.000926	0.0008919	0.0008564	0.0008201	0.0007827	0.0007452	0.0007088	0.000673	0.000638	0.0006044	0.0005709	0.0005385	0.0005109
263	-1.694e-20	5.41e-05	0.0001099	0.0001677	0.0002283	0.0002933	0.0003661	0.0004453	0.0005248	0.000604	0.0006823	0.0007591	0.0008325	0.0008999	0.0009618	0.001018	0.001065	0.001101	0.001128	0.001149	0.001163	0.001168	0.001165	0.001154	0.00114	0.00112	0.001095	0.001067	0.001038	0.001007	0.0009747	0.0009429	0.0009124	0.0008843	0.0008571	0.0008296	0.0008019	0.0007756	0.0007515	0.0007289	0.0007078	0.00069	0.0006743	0.0006616	0.0006511	0.0006441	0.0006411	0.0006429	0.000648
264	0	0.0002982	0.0004733	0.0006394	0.000766	0.0008073	0.0008853	0.001004	0.001145	NaN	NaN	NaN	NaN	NaN	NaN	NaN	NaN	NaN	NaN	NaN	NaN	NaN	NaN	NaN	NaN	NaN	NaN	NaN	NaN	NaN	NaN	NaN	NaN	NaN	NaN	NaN	NaN	NaN	NaN	NaN	NaN	NaN	NaN	NaN	NaN	NaN	NaN	NaN	NaN
265	6.776e-21	9.793e-05	0.0001953	0.00029	0.0003823	0.0004723	0.0005654	0.0006566	0.0007338	0.0008006	0.0008584	0.0009114	0.000962	0.001009	0.001054	0.001093	0.001125	0.00115	0.001175	0.001204	0.001231	0.001254	0.00127	0.001274	0.001269	0.001255	0.001234	0.00121	0.001182	0.001145	0.001103	0.001061	0.00102	0.0009839	0.0009532	0.000926	0.0009006	0.0008761	0.0008514	0.0008251	0.0008046	0.0007892	0.000777	0.0007669	0.0007572	0.0007491	0.0007449	0.0007463	0.0007537
266	6.776e-21	5.43e-05	0.0001108	0.0001677	0.0002267	0.0002888	0.0003566	0.0004283	0.0004971	0.0005623	0.000621	0.0006758	0.0007228	0.0007609	0.0007931	0.0008181	0.0008355	0.0008462	0.0008526	0.0008589	0.0008646	0.0008716	0.0008769	0.0008829	0.0008902	0.000895	0.0008977	0.0008975	0.0008931	0.0008833	0.0008683	0.0008482	0.0008233	0.0007954	0.0007634	0.0007279	0.0006917	0.0006556	0.000622	0.0005919	0.0005659	0.0005428	0.0005233	0.0005061	0.0004898	0.0004759	0.0004634	0.0004502	0.0004373
267	0	5.038e-05	0.0001029	0.0001543	0.0002069	0.0002631	0.000326	0.0003947	0.0004616	0.0005224	0.0005739	0.0006194	0.0006571	0.0006864	0.000711	0.0007282	0.0007373	0.0007391	0.000736	0.0007328	0.0007319	0.0007363	0.0007422	0.0007499	0.0007585	0.0007648	0.0007719	0.0007803	0.0007895	0.000797	0.000802	0.0008027	0.0007974	0.0007895	0.0007789	0.0007672	0.0007564	0.0007433	0.0007289	0.0007127	0.0006964	0.0006796	0.000666	0.0006564	0.000648	0.0006416	0.0006354	0.0006284	0.000624
268	-1.355e-20	8.042e-05	0.0001618	0.0002432	0.0003279	0.0004145	0.0005078	0.0006048	0.0006944	0.0007776	0.0008527	0.0009218	0.0009845	0.00104	0.001087	0.00112	0.001141	0.00115	0.001149	0.001148	0.001143	0.001136	0.001126	0.001111	0.001091	0.001069	0.001049	0.00103	0.001014	0.001002	0.0009902	0.0009797	0.0009712	0.0009649	0.0009617	0.0009622	0.0009648	0.0009653	0.0009671	0.0009642	0.000958	0.0009495	0.0009403	0.0009293	0.000917	0.0009045	0.0008912	0.0008791	0.0008697
269	-1.355e-20	5.786e-05	0.000117	0.0001756	0.0002349	0.0002962	0.0003622	0.0004303	0.0004945	0.000553	0.0006038	0.0006504	0.0006904	0.0007234	0.0007512	0.0007724	0.0007859	0.0007928	0.0007969	0.0008015	0.0008075	0.000818	0.0008296	0.000844	0.000861	0.0008789	0.0008987	0.000921	0.0009436	0.0009639	0.0009822	0.0009981	0.001008	0.001014	0.001016	0.001014	0.001009	0.001001	0.000989	0.0009758	0.0009633	0.00095	0.0009367	0.0009252	0.0009134	0.0009015	0.0008872	0.0008703	0.0008531
270	-2.033e-20	9.583e-05	0.000194	0.0002942	0.0003991	0.000511	0.0006351	0.0007684	0.0009002	0.001028	0.001147	0.001258	0.00136	0.00145	0.001529	0.001595	0.001646	0.001681	0.001706	0.001726	0.001742	0.001759	0.001773	0.001786	0.001796	0.001805	0.001814	0.001823	0.001835	0.001843	0.001849	0.001851	0.001848	0.001841	0.001829	0.001814	0.001794	0.001765	0.001727	0.001675	0.001615	0.001545	0.001469	0.001381	0.001284	0.001183	0.001073	0.0009603	0.0008486
271	3.388e-21	4.032e-05	8.178e-05	0.000124	0.0001687	0.0002161	0.0002693	0.0003271	0.0003845	0.0004427	0.0004994	0.0005556	0.00061	0.0006618	0.0007118	0.0007577	0.0007982	0.0008312	0.000857	0.0008793	0.0008964	0.0009103	0.0009199	0.0009259	0.0009283	0.0009258	0.0009203	0.0009133	0.0009069	0.0009021	0.0008979	0.000895	0.0008921	0.0008887	0.0008846	0.00088	0.0008753	0.00087	0.0008634	0.0008544	0.0008424	0.0008274	0.00081	0.0007919	0.0007735	0.0007556	0.0007384	0.0007232	0.0007099
272	-6.776e-21	0.0001271	0.0002539	0.0003774	0.0004992	0.0006218	0.0007507	0.0008802	0.0009955	0.001092	0.001169	0.001231	0.001278	0.001312	0.001335	0.001345	0.00134	0.001325	0.001305	0.001288	0.001279	0.001279	0.001288	0.001302	0.001319	0.001334	0.001348	0.001361	0.001369	0.001372	0.001369	0.00136	0.00134	0.001312	0.001276	0.001237	0.001198	0.001161	0.001127	0.001096	0.001069	0.001046	0.001027	0.001014	0.001004	0.0009939	0.0009827	0.0009684	0.0009499
273	0	0.0003123	0.0006317	0.0009605	0.001305	0.001646	0.001982	0.002309	0.002633	0.002959	0.003283	0.003604	0.003915	NaN	NaN	NaN	NaN	NaN	NaN	NaN	NaN	NaN	NaN	NaN	NaN	NaN	NaN	NaN	NaN	NaN	NaN	NaN	NaN	NaN	NaN	NaN	NaN	NaN	NaN	NaN	NaN	NaN	NaN	NaN	NaN	NaN	NaN	NaN	NaN
274	6.776e-21	9.409e-05	0.0001895	0.0002869	0.0003886	0.0004948	0.000611	0.0007333	0.0008505	0.0009638	0.001069	0.001164	0.00125	0.001324	0.001386	0.001435	0.00147	0.001487	0.001492	0.001492	0.001486	0.001477	0.001469	0.001459	0.001448	0.001433	0.001416	0.001398	0.001384	0.001374	0.001363	0.001353	0.001339	0.001319	0.001294	0.001266	0.001236	0.001205	0.00117	0.001129	0.001081	0.001027	0.0009717	0.0009168	0.0008667	0.0008222	0.000783	0.0007496	0.0007252
275	-4.066e-20	0.0002622	0.0005312	0.0008117	0.001111	0.001434	0.001796	NaN	NaN	NaN	NaN	NaN	NaN	NaN	NaN	NaN	NaN	NaN	NaN	NaN	NaN	NaN	NaN	NaN	NaN	NaN	NaN	NaN	NaN	NaN	NaN	NaN	NaN	NaN	NaN	NaN	NaN	NaN	NaN	NaN	NaN	NaN	NaN	NaN	NaN	NaN	NaN	NaN	NaN
276	2.711e-20	0.0001588	0.0003188	0.0004803	0.0006468	0.00082	0.001009	0.001206	0.001397	0.00158	0.001748	0.0019	0.002037	0.002157	0.00226	0.002344	0.002408	0.002447	0.002472	0.002486	0.002491	0.002493	0.002492	0.002487	0.002478	0.002465	0.002447	0.002424	0.002404	0.00238	0.002354	0.002328	0.0023	0.002268	0.002233	0.002195	0.002156	0.002118	0.002078	0.002034	0.001986	0.001937	0.001884	0.00183	0.001773	0.001716	0.001657	0.001597	0.001536
277	-6.776e-21	0.0001066	0.0002149	0.0003232	0.0004326	0.0005428	0.0006602	0.0007804	0.0008918	0.0009981	0.001097	0.001191	0.00128	0.001359	0.001428	0.001489	0.001536	0.001568	0.001586	0.001598	0.001599	0.001592	0.001575	0.001549	0.001521	0.001488	0.00145	0.001413	0.001378	0.001348	0.001322	0.001303	0.001287	0.001275	0.001266	0.001255	0.001244	0.001233	0.001219	0.001201	0.00118	0.001158	0.001134	0.001109	0.001082	0.001054	0.001029	0.001006	0.0009857
[truncated: 71 more columns]
