# Supplementary material for: Fractional killing arises from cell-to-cell variability in overcoming a caspase activity threshold
Source: Mol Syst Biol. 2015 May 7;11(5):803. doi: 10.15252/msb.20145584 (PMC4461398; doi:10.15252/msb.20145584)
Supplement: Supplementary file 3 [file msb0011-0803-sd3.zip › All_data/124_TRAIL (250 ngml) + FLIP-L overexpression_1/FRET_ratios.tsv]

Cell #	T=5min	T=10min	T=15min	T=20min	T=25min	T=30min	T=35min	T=40min	T=45min	T=50min	T=55min	T=60min	T=65min	T=70min	T=75min	T=80min	T=85min	T=90min	T=95min	T=100min	T=105min	T=110min	T=115min	T=120min	T=125min	T=130min	T=135min	T=140min	T=145min	T=150min	T=155min	T=160min	T=165min	T=170min	T=175min	T=180min	T=185min	T=190min	T=195min	T=200min	T=205min	T=210min	T=215min	T=220min	T=225min	T=230min	T=235min	T=240min	T=245min
1	0.0040723	1e-05	1e-05	1e-05	1e-05	1e-05	1e-05	0.00017228	0.0043776	0.010598	0.018478	0.026858	0.036036	0.045818	0.055781	0.06553	0.075049	0.083508	0.091837	0.10017	0.10826	0.11625	0.12542	0.13467	0.1429	0.15036	0.15763	0.16536	0.17338	0.18135	0.18876	0.19493	0.2	0.20348	0.2066	0.21023	0.21406	0.21769	0.22008	0.22222	0.22461	0.22737	0.2309	0.2348	0.23953	0.24366	0.24735	0.25143	0.25551
2	1e-05	1e-05	1e-05	1e-05	1e-05	1e-05	0.0021934	0.007545	0.013929	0.021414	0.02968	0.037406	0.045916	0.054815	0.063573	0.072452	0.08044	0.086666	0.09179	0.096172	0.1008	0.10512	0.11101	0.11655	0.12163	0.12669	0.13115	0.13682	0.14334	0.15081	0.15854	0.16504	0.1717	0.17676	0.18191	0.18743	0.19294	0.19801	0.20167	0.20493	0.20752	0.21004	0.21316	0.21558	0.21829	0.22028	0.22159	0.22329	0.22553
3	1e-05	1e-05	0.00050919	1e-05	1e-05	1e-05	1e-05	0.0033168	0.010199	0.01605	0.020221	0.024652	0.031435	0.040898	0.053207	0.064737	0.076096	0.086402	0.095697	0.10464	0.11606	0.12719	0.13997	0.15069	0.15818	0.16243	0.16934	0.17649	0.18125	0.18805	0.19369	0.1976	0.2031	0.20745	0.21324	0.21931	0.22696	0.23193	0.23697	0.24342	0.24839	0.25388	0.25884	0.26175	0.2647	0.26638	0.26799	0.27018	0.2731
4	0.012454	0.0065162	0.0015366	1e-05	1e-05	1e-05	1e-05	1e-05	1e-05	0.0024227	0.007701	0.013707	0.020895	0.028882	0.036875	0.044895	0.052638	0.059359	0.066074	0.072554	0.079433	0.086096	0.094156	0.10167	0.10827	0.11494	0.12114	0.12816	0.13559	0.14314	0.15023	0.1561	0.16124	0.16451	0.16795	0.17138	0.17456	0.17719	0.17844	0.17924	0.18006	0.18142	0.1839	0.18685	0.19064	0.19346	0.19628	0.1998	0.20383
5	0.0018463	1e-05	1e-05	1e-05	1e-05	1e-05	1e-05	0.0053643	0.015154	0.027527	0.043465	0.062615	0.083665	0.10686	0.13105	0.15741	0.18612	NaN	NaN	NaN	NaN	NaN	NaN	NaN	NaN	NaN	NaN	NaN	NaN	NaN	NaN	NaN	NaN	NaN	NaN	NaN	NaN	NaN	NaN	NaN	NaN	NaN	NaN	NaN	NaN	NaN	NaN	NaN	NaN
6	0.034772	0.025616	0.017855	0.011251	0.005619	0.00088091	1e-05	1e-05	1e-05	1e-05	1e-05	1e-05	0.0026265	0.0063201	0.0099142	0.013771	0.017959	0.022102	0.026458	0.03128	0.03631	0.041414	0.046389	0.051221	0.055747	0.060874	0.066007	0.071068	0.075802	0.080286	0.083902	0.087556	0.091156	0.094584	0.09806	0.10185	0.10483	0.10744	0.11021	0.11322	0.11594	0.11894	0.12196	0.12435	0.12672	0.12937	0.1318	0.13486	0.13813
7	2.2433e-05	1e-05	1e-05	1e-05	1e-05	1e-05	1e-05	0.0038871	0.0086934	0.014335	0.020657	0.027735	0.035125	0.042481	0.050471	0.057646	0.06457	0.071015	0.076996	0.083277	0.090149	0.097037	0.10451	0.11177	0.11896	0.12537	0.13209	0.13864	0.14597	0.15358	0.16142	0.16838	0.17448	0.18022	0.1863	0.19275	0.19977	0.20664	0.2133	0.21933	0.22526	0.23123	0.2378	0.2448	0.25093	0.25646	0.26103	0.26532	0.26921
8	1e-05	1e-05	1e-05	1e-05	1e-05	1e-05	0.0028712	0.0083538	0.014563	0.02074	0.027245	0.033682	0.040526	0.047248	0.054258	0.061376	0.068529	0.07513	0.082125	0.088941	0.096038	0.10311	0.11024	0.11717	0.12446	0.13153	0.13872	0.14576	0.15291	0.15961	0.16653	0.17313	0.17943	0.1855	0.19172	0.19772	0.20345	0.20884	0.21429	0.21985	0.22514	0.22968	0.23393	0.23798	0.24215	0.2459	0.24919	0.25223	0.25472
9	1e-05	1e-05	1e-05	1e-05	1e-05	1e-05	0.0073986	0.022232	0.03863	0.055071	0.071158	0.084807	0.098371	0.11426	0.1317	0.14896	0.16557	0.1806	0.19781	0.21469	0.23222	0.24908	0.26627	0.28416	0.30004	0.31418	0.32848	0.34168	0.35418	0.3624	0.37112	0.37798	0.38504	0.39265	0.40096	0.40971	0.41812	0.42438	0.43182	0.44061	0.45023	0.45923	0.46717	0.47471	0.48117	0.48524	0.48942	0.49416	0.49964
10	1e-05	1e-05	1e-05	1e-05	1e-05	1e-05	0.0044149	0.0127	0.02315	0.033938	0.044524	0.054905	0.065408	0.07438	0.084642	0.094982	0.10417	0.11205	0.12082	0.12949	0.13839	0.14696	0.15533	0.16302	0.17211	0.1798	0.18806	0.19579	0.20392	0.21039	0.21684	0.22302	0.23003	0.23687	0.24537	0.25335	0.26143	0.26879	0.27714	0.28621	0.29522	0.30351	0.31099	0.31747	0.32435	0.32945	0.33391	0.3384	0.34214
11	0.0075787	0.0028063	1e-05	1e-05	1e-05	1e-05	1e-05	1e-05	0.0015008	0.0067234	0.01373	0.021566	0.02996	0.038907	0.047732	0.056728	0.06568	0.07466	0.083717	0.093062	0.10176	0.10997	0.11854	0.12633	0.13397	0.14189	0.14945	0.15674	0.1634	0.16985	0.17547	0.18168	0.18805	0.19363	0.19958	0.20534	0.20981	0.21426	0.21923	0.22458	0.22917	0.23333	0.23732	0.23998	0.24241	0.24531	0.24794	0.2518	0.25507
12	0.002874	0.00058157	1e-05	1e-05	1e-05	1e-05	1e-05	1e-05	0.0016306	0.0043108	0.0078933	0.011925	0.016139	0.020626	0.024971	0.029616	0.034251	0.038473	0.042577	0.047065	0.051473	0.055649	0.060081	0.064643	0.069192	0.073918	0.078565	0.083292	0.088145	0.093132	0.097974	0.10303	0.10792	0.11263	0.11706	0.12141	0.12534	0.12917	0.13307	0.13697	0.14057	0.1435	0.14637	0.1492	0.15168	0.15452	0.15688	0.15967	0.16209
13	0.0098717	0.0056485	0.0021269	1e-05	1e-05	1e-05	1e-05	1e-05	1e-05	0.00067856	0.0042685	0.0086521	0.013555	0.01844	0.023429	0.028705	0.034461	0.040413	0.047005	0.054216	0.061356	0.068264	0.075345	0.082126	0.089455	0.097277	0.10491	0.11252	0.11958	0.12637	0.13287	0.13999	0.14704	0.15386	0.16093	0.16756	0.17347	0.17939	0.1853	0.19157	0.1974	0.20298	0.20805	0.21263	0.21701	0.22154	0.22587	0.23065	0.23527
14	1e-05	1e-05	1e-05	1e-05	1e-05	1e-05	0.0017877	0.0064568	0.012251	0.018902	0.026477	0.035004	0.04391	0.05388	0.063744	0.074639	0.085952	0.097599	0.10899	0.12126	0.13407	0.14705	0.16031	0.17417	0.18757	0.20182	0.21503	0.22844	0.24047	0.25259	0.2631	0.2727	0.28144	0.28941	0.29686	0.30473	0.312	0.32047	0.33047	0.34326	NaN	NaN	NaN	NaN	NaN	NaN	NaN	NaN	NaN
15	1e-05	1e-05	1e-05	1e-05	1e-05	1e-05	0.0028094	0.0089849	0.015713	0.02238	0.03054	0.039403	0.048614	0.058396	0.068172	0.07834	0.090114	0.10195	0.11361	0.12546	0.13844	0.14999	0.16114	0.1727	0.18379	0.19572	0.20773	0.21862	0.2291	0.23975	0.25093	0.26112	0.2722	0.28347	0.29508	0.30782	0.32022	0.33311	0.34744	0.36285	0.37948	0.39545	0.41228	0.42981	0.44839	0.46742	NaN	NaN	NaN
16	1e-05	1e-05	1e-05	1e-05	1e-05	1e-05	0.0019082	0.0065005	0.010773	0.015505	0.020728	0.025775	0.030743	0.036438	0.042178	0.048684	0.055573	0.062164	0.068374	0.075438	0.082477	0.08937	0.096613	0.10395	0.11121	0.11941	0.12699	0.13463	0.1428	0.15175	0.16066	0.17009	0.18008	0.19044	0.20137	0.21258	0.223	0.2333	0.24368	0.25391	0.26317	0.27169	0.28007	0.28712	0.29356	0.29942	0.30459	0.31007	0.31547
17	0.0051735	0.0024724	0.0005843	1e-05	1e-05	1e-05	1e-05	1e-05	1e-05	0.00096846	0.0032658	0.0067086	0.010671	0.014466	0.018357	0.02248	0.026547	0.030849	0.035894	0.041294	0.047428	0.053301	0.058952	0.064755	0.0717	0.079393	0.087031	0.094965	0.10274	0.11033	0.11786	0.12517	0.13277	0.14045	0.14784	0.15412	0.15952	0.16467	0.1698	0.17455	0.17897	0.18242	0.18578	0.18822	0.19052	0.19293	0.19548	0.19906	0.20271
18	0.0026353	0.0017938	0.00092791	0.00016436	1e-05	1e-05	1e-05	1e-05	1e-05	1e-05	0.00073775	0.0016229	0.0026758	0.0038941	0.0053505	0.007138	0.0091737	0.01082	0.012653	0.014871	0.017075	0.019089	0.021315	0.023463	0.025655	0.027833	0.029816	0.031865	0.034183	0.036472	0.038676	0.040984	0.043252	0.045498	0.047924	0.05036	0.052594	0.054911	0.057115	0.059165	0.061118	0.062747	0.06435	0.065878	0.067276	0.068654	0.069838	0.071234	0.072457
19	0.0039502	0.0035663	0.0029836	0.0025873	0.0017701	0.0010025	0.00083024	0.00076418	0.00075405	0.00032598	0.00026591	0.00026063	1e-05	1e-05	1e-05	1e-05	1e-05	1e-05	4.6072e-05	0.00012084	0.00023184	0.00029434	0.0002958	0.00086715	0.0019414	0.0028767	0.0033915	0.0036386	0.004477	0.0053005	0.0064545	0.00799	0.0096627	0.011475	0.013685	0.015484	0.017086	0.018992	0.021119	0.022904	0.024401	0.025795	0.026801	0.027647	0.028143	0.027938	0.027794	0.028032	0.027722
20	1e-05	1e-05	1e-05	1e-05	1e-05	1e-05	0.0021384	0.0066442	0.011315	0.016463	0.022249	0.027652	0.033374	0.039178	0.044894	0.051035	0.057163	0.062421	0.067957	0.073739	0.079011	0.083909	0.089113	0.093994	0.098775	0.10346	0.10794	0.1123	0.11698	0.12134	0.1258	0.13039	0.13461	0.13889	0.14333	0.14778	0.15214	0.15638	0.16034	0.16393	0.16725	0.16989	0.17236	0.17504	0.17729	0.17931	0.18118	0.18308	0.18483
21	0.0023521	0.0008121	1e-05	1e-05	1e-05	1e-05	1e-05	1e-05	0.00042483	0.0023598	0.0052061	0.0086113	0.012339	0.016328	0.020923	0.026384	0.032945	0.039533	0.046619	0.054654	0.063959	0.073201	0.082122	0.091623	0.10112	0.11076	0.11995	0.12866	0.13685	0.14473	0.15255	0.15953	0.16639	0.17372	0.18057	0.18766	0.19517	0.20279	0.21043	0.21813	0.22585	0.23258	0.23883	0.24483	0.25077	0.25668	0.26187	0.26605	0.26975
22	1e-05	1e-05	1e-05	1e-05	1e-05	1e-05	0.0012332	0.0042419	0.0080718	0.012238	0.017294	0.022886	0.028877	0.035007	0.041423	0.048358	0.055259	0.061254	0.067591	0.073656	0.079856	0.085967	0.091866	0.097207	0.10239	0.10757	0.11288	0.11783	0.12275	0.12736	0.13226	0.13698	0.14115	0.14515	0.14979	0.15467	0.1591	0.16288	0.16698	0.17146	0.17543	0.17895	0.1824	0.18582	0.18937	0.19225	0.19479	0.1973	0.19977
23	0.010684	0.0070386	0.0038377	0.0011699	1e-05	1e-05	1e-05	1e-05	1e-05	1e-05	0.00085772	0.0039059	0.0075895	0.011399	0.015516	0.02014	0.025261	0.030269	0.035434	0.040698	0.046368	0.051828	0.057073	0.06202	0.067442	0.073444	0.078839	0.083763	0.088384	0.093202	0.09809	0.1028	0.1075	0.11242	0.11777	0.12255	0.12602	0.12996	0.13395	0.13818	0.14202	0.14558	0.14884	0.15197	0.15463	0.15705	0.15962	0.16287	0.1655
24	1e-05	1e-05	1e-05	1e-05	1e-05	1e-05	0.00089555	0.0023559	0.0048631	0.0075326	0.010787	0.014757	0.019455	0.024545	0.029808	0.0354	0.041302	0.046792	0.052875	0.058752	0.064868	0.07061	0.075928	0.080779	0.085443	0.090337	0.095319	0.099934	0.10438	0.10865	0.11289	0.11688	0.12096	0.12528	0.12983	0.13432	0.13816	0.14179	0.14563	0.14984	0.15412	0.15792	0.16165	0.16531	0.16856	0.17178	0.17511	0.17928	0.18335
25	1e-05	1e-05	1e-05	1e-05	1e-05	1e-05	0.001644	0.0057975	0.010343	0.015332	0.02127	0.027479	0.03397	0.040576	0.047343	0.054254	0.06124	0.067624	0.073773	0.080283	0.086458	0.092018	0.097755	0.10331	0.10903	0.11525	0.12179	0.12849	0.13589	0.1433	0.15066	0.1583	0.16588	0.17351	0.18146	0.18933	0.19688	0.20412	0.21117	0.21767	0.22449	0.231	0.23761	0.24466	0.25152	0.25817	0.26471	0.27096	0.27716
26	1e-05	1e-05	1e-05	1e-05	1e-05	1e-05	0.0012534	0.0041888	0.0072592	0.010681	0.014439	0.018533	0.022961	0.027482	0.031957	0.036669	0.041595	0.045617	0.049919	0.054581	0.059622	0.064747	0.070191	0.07571	0.081259	0.087067	0.093068	0.0991	0.10581	0.1126	0.11938	0.12603	0.13258	0.13895	0.14533	0.1519	0.15801	0.16389	0.16988	0.17547	0.18086	0.18587	0.1907	0.19558	0.20042	0.20542	0.21017	0.21574	0.22124
27	1e-05	1e-05	1e-05	1e-05	1e-05	1e-05	0.0037505	0.01106	0.019303	0.025621	0.032495	0.037775	0.043323	0.04799	0.052306	0.058229	0.06383	0.069425	0.074715	0.079288	0.085356	0.091054	0.098204	0.10605	0.11338	0.12096	0.12876	0.1371	0.14637	0.1566	0.16687	0.17671	0.18617	0.19579	0.20475	0.21428	0.22383	0.23193	0.23984	0.24607	0.25156	0.25625	0.25975	0.26388	0.26674	0.26924	0.27293	0.2762	0.27966
28	1e-05	1e-05	1e-05	1e-05	1e-05	1e-05	0.0012571	0.004106	0.0076198	0.011264	0.015213	0.019491	0.024183	0.029952	0.036008	0.042603	0.049239	0.055752	0.062187	0.068364	0.074918	0.081567	0.087804	0.093853	0.099716	0.1057	0.11153	0.11721	0.12279	0.12844	0.13421	0.13985	0.14507	0.15046	0.15623	0.16172	0.16696	0.17182	0.17686	0.1817	0.18659	0.19122	0.19536	0.19959	0.20399	0.20834	0.21268	0.21744	0.22227
29	1e-05	1e-05	1e-05	1e-05	1e-05	1e-05	0.00081976	0.0025401	0.0048052	0.0073823	0.010613	0.014624	0.019132	0.023791	0.028352	0.033654	0.038739	0.043205	0.047967	0.052909	0.058207	0.063402	0.068459	0.07348	0.07885	0.084515	0.089717	0.095225	0.10137	0.10761	0.11396	0.12021	0.12653	0.13297	0.13935	0.14537	0.15145	0.15779	0.16402	0.16975	0.17529	0.18041	0.18551	0.19087	0.19597	0.20113	0.20664	0.21201	0.2172
30	1e-05	1e-05	1e-05	1e-05	1e-05	1e-05	0.0025669	0.0087154	0.015988	0.022849	0.030401	0.038374	0.045655	0.052893	0.060194	0.068406	0.075791	0.082138	0.088536	0.094836	0.10218	0.10995	0.1179	0.12735	0.1369	0.14652	0.15629	0.16689	0.17854	0.19025	0.20222	0.21433	0.22554	0.23757	0.24892	0.26024	0.27117	0.28127	0.29083	0.29943	0.30749	0.31458	0.32017	0.32635	0.33087	0.33506	0.33915	0.34365	0.34751
31	0.28141	0.27789	0.2748	0.27136	0.26834	0.26596	0.26465	0.26423	0.26446	0.26575	0.26738	0.26979	0.27247	0.27546	0.2785	0.28178	0.28516	0.28819	0.29084	0.29322	0.29496	0.29605	0.29694	0.29722	0.29692	0.29691	0.29658	0.2956	0.29433	0.29301	0.29165	0.28995	0.28815	0.28588	0.28409	0.28254	0.28083	0.27949	0.27846	0.27756	0.27695	0.27688	0.2777	0.27933	0.28164	0.28399	0.28684	0.28914	0.29042
32	1e-05	1e-05	1e-05	1e-05	1e-05	1e-05	0.0031451	0.0092449	0.015327	0.021717	0.028209	0.034852	0.041605	0.048661	0.056476	0.064239	0.072067	0.080015	0.088304	0.096707	0.10542	0.11447	0.12353	0.13232	0.14107	0.14968	0.15876	0.16775	0.17615	0.18461	0.19325	0.20101	0.20842	0.21577	0.22335	0.23072	0.23761	0.24381	0.24965	0.25568	0.26129	0.26627	0.27162	0.27637	0.281	0.28534	0.28919	0.29288	0.2965
33	1e-05	1e-05	1e-05	1e-05	1e-05	1e-05	0.0030389	0.0091337	0.015408	0.022188	0.029211	0.036679	0.044289	0.052171	0.060498	0.069131	0.077373	0.085286	0.093687	0.10189	0.10991	0.1181	0.12595	0.13351	0.1413	0.14875	0.15589	0.16296	0.16974	0.17591	0.18205	0.18764	0.19287	0.19796	0.20346	0.20862	0.21355	0.21864	0.22382	0.22887	0.23418	0.23937	0.24461	0.24949	0.25439	0.25866	0.26258	0.26652	0.26991
34	1e-05	1e-05	1e-05	1e-05	1e-05	1e-05	0.0010117	0.0035941	0.0068677	0.010142	0.014096	0.01881	0.023695	0.028655	0.034038	0.039705	0.045309	0.050595	0.056073	0.061626	0.067628	0.073389	0.07902	0.084818	0.090687	0.096559	0.10231	0.10823	0.11431	0.12016	0.12598	0.13162	0.13725	0.14283	0.14828	0.15361	0.15874	0.1638	0.1687	0.17345	0.17816	0.1826	0.18699	0.19134	0.19575	0.20023	0.20482	0.20957	0.21436
35	0.007224	0.0055072	0.0027251	0.0003664	1e-05	1e-05	1e-05	1e-05	1e-05	1e-05	0.002125	0.005616	0.0086286	0.01307	0.017884	0.023962	0.030157	0.037196	0.044484	0.051076	0.057096	0.063942	0.069544	0.076103	0.082674	0.088391	0.09295	0.097413	0.10069	0.10359	0.10644	0.10987	0.1128	0.11561	0.11832	0.12086	0.12477	0.129	0.13362	0.13844	0.14309	0.1477	0.15228	0.15666	0.16223	0.16791	0.17363	0.17873	0.18422
36	0.034185	0.026046	0.018183	0.012256	0.0067585	0.0027294	1e-05	1e-05	1e-05	1e-05	1e-05	1e-05	0.00018435	0.0032614	0.0066928	0.010811	0.014364	0.018173	0.023524	0.029066	0.03563	0.042113	0.047223	0.052979	0.05922	0.063782	0.06816	0.072927	0.076789	0.07996	0.082614	0.08397	0.085122	0.086468	0.08806	0.089467	0.092464	0.095392	0.098389	0.10182	0.1051	0.10863	0.11335	0.11813	0.12347	0.1279	0.1335	0.13948	0.14564
37	1e-05	1e-05	1e-05	1e-05	1e-05	1e-05	0.013896	0.037933	0.061191	0.077296	0.089502	0.097327	0.10176	0.10925	0.1162	0.12551	0.13418	0.14286	0.15225	0.16188	0.17192	0.18152	0.19132	0.20248	0.21277	0.22323	0.23303	0.24231	0.25243	0.26276	0.2713	0.28013	0.29077	0.2997	0.30911	0.31906	0.33017	0.34087	0.35206	0.3612	0.36862	0.37756	0.38691	0.39403	0.4026	0.40803	0.41197	0.41345	0.41526
38	1e-05	1e-05	1e-05	1e-05	1e-05	1e-05	0.00047278	0.0042641	0.0095458	0.015627	0.022833	0.030628	0.039061	0.047613	0.057022	0.066153	0.074544	0.08243	0.090642	0.098288	0.10562	0.11205	0.11855	0.12472	0.1306	0.13602	0.14172	0.14779	0.15397	0.15948	0.16506	0.1706	0.17674	0.18273	0.18859	0.19445	0.20004	0.20527	0.21024	0.2147	0.21926	0.22396	0.22855	0.23253	0.23628	0.24009	0.24382	0.24794	0.25219
39	1e-05	1e-05	1e-05	1e-05	1e-05	1e-05	0.0021384	0.0070078	0.012494	0.018562	0.024835	0.032526	0.040098	0.048345	0.057327	0.066987	0.076929	0.087097	0.097693	0.1082	0.11871	0.12916	0.13876	0.14839	0.15782	0.16671	0.17532	0.18354	0.19089	0.1975	0.2036	0.20892	0.21411	0.21927	0.22447	0.229	0.23353	0.23772	0.24169	0.24558	0.24989	0.25415	0.25872	0.26293	0.26708	0.27089	0.27487	0.27828	0.28175
40	1e-05	1e-05	1e-05	1e-05	1e-05	1e-05	0.0037553	0.012571	0.022919	0.034309	0.046845	0.060641	0.074785	0.08961	0.10468	0.12057	0.13631	0.15213	0.16783	0.1835	0.19932	0.2151	0.23064	0.24638	0.26205	0.2772	0.29151	0.30597	0.31981	0.33391	0.34731	0.36017	0.3724	0.38383	0.39506	0.4057	0.41651	0.42723	0.43747	0.44719	0.45591	0.46444	0.47264	0.48089	0.48905	0.49634	0.50356	0.50999	0.51587
41	1e-05	1e-05	1e-05	1e-05	1e-05	1e-05	0.0012517	0.0045312	0.0086539	0.012912	0.017874	0.023764	0.030199	0.037132	0.044089	0.052541	0.061127	0.069932	0.07864	0.087131	0.096185	0.10513	0.11406	0.1227	0.13167	0.14105	0.14962	0.15806	0.166	0.17385	0.18217	0.19005	0.19796	0.20582	0.21392	0.22128	0.22827	0.23538	0.24246	0.2498	0.25704	0.26351	0.27011	0.27634	0.2823	0.28799	0.29373	0.29932	0.30446
42	0.010676	0.0064014	0.0028363	1e-05	1e-05	1e-05	1e-05	1e-05	1e-05	0.00038116	0.0038924	0.0082814	0.012983	0.017922	0.023205	0.029062	0.034753	0.039997	0.04507	0.049958	0.054878	0.059547	0.064111	0.068802	0.073302	0.077863	0.081883	0.085912	0.090128	0.094406	0.0989	0.10317	0.10745	0.112	0.11647	0.12107	0.12547	0.12992	0.13448	0.13866	0.1428	0.14663	0.15045	0.15412	0.15719	0.16008	0.16258	0.1651	0.1677
43	1e-05	1e-05	1e-05	1e-05	1e-05	1e-05	0.0031574	0.0104	0.019025	0.028763	0.039301	0.051386	0.064139	0.077939	0.093248	0.11007	0.12766	0.14601	0.16564	NaN	NaN	NaN	NaN	NaN	NaN	NaN	NaN	NaN	NaN	NaN	NaN	NaN	NaN	NaN	NaN	NaN	NaN	NaN	NaN	NaN	NaN	NaN	NaN	NaN	NaN	NaN	NaN	NaN	NaN
44	1e-05	1e-05	1e-05	1e-05	1e-05	1e-05	0.0016707	0.0049231	0.0083887	0.011664	0.014953	0.018291	0.021029	0.023691	0.026563	0.029658	0.032673	0.035621	0.038466	0.041671	0.045332	0.048883	0.052364	0.056293	0.060556	0.06483	0.069396	0.073829	0.078112	0.082499	0.086718	0.090957	0.095177	0.099397	0.10344	0.10763	0.11205	0.11606	0.12014	0.12432	0.12843	0.13224	0.13529	0.1385	0.14152	0.14446	0.14683	0.14881	0.15085
45	1e-05	1e-05	1e-05	1e-05	1e-05	0.0028867	0.0071048	0.012569	0.019118	0.02648	0.034693	0.043543	0.052722	0.062871	0.073546	0.084735	0.096689	0.10871	0.12106	0.13431	0.14859	0.16325	0.17824	0.19353	0.20879	0.22487	0.24109	0.25661	0.27198	0.28708	0.30123	0.31417	0.3269	0.33977	0.35293	0.36638	0.37876	0.39105	0.40387	0.41673	0.42963	0.44299	0.4578	0.4731	0.4886	NaN	NaN	NaN	NaN
46	1e-05	1e-05	1e-05	1e-05	1e-05	1e-05	0.0013408	0.0042672	0.0075063	0.01077	0.014486	0.018572	0.022643	0.027292	0.032117	0.037434	0.042811	0.047796	0.052999	0.058279	0.063676	0.068948	0.074263	0.079702	0.085002	0.090769	0.096514	0.10246	0.10882	0.1153	0.12193	0.12882	0.13586	0.14313	0.15074	0.15843	0.16592	0.1735	0.18107	0.18842	0.19567	0.20273	0.20968	0.21642	0.22266	0.22859	0.23433	0.24003	0.24541
47	1e-05	1e-05	1e-05	1e-05	1e-05	1e-05	0.001774	0.0059795	0.011182	0.017167	0.023725	0.030669	0.037937	0.045215	0.052962	0.061489	0.069832	0.078347	0.086922	0.095347	0.10359	0.11191	0.12028	0.12851	0.13662	0.14419	0.15124	0.15848	0.16526	0.17175	0.17799	0.18397	0.18968	0.19498	0.2	0.20475	0.20939	0.21414	0.21897	0.2239	0.2291	0.23416	0.23957	0.24539	0.25151	0.2582	0.26553	0.27333	0.28092
48	1e-05	1e-05	1e-05	1e-05	1e-05	1e-05	0.0045159	0.015432	0.028509	0.044315	0.062764	0.083583	0.10616	0.13083	0.15734	0.18608	0.21776	NaN	NaN	NaN	NaN	NaN	NaN	NaN	NaN	NaN	NaN	NaN	NaN	NaN	NaN	NaN	NaN	NaN	NaN	NaN	NaN	NaN	NaN	NaN	NaN	NaN	NaN	NaN	NaN	NaN	NaN	NaN	NaN
49	1e-05	1e-05	1e-05	1e-05	1e-05	1e-05	0.001155	0.0039327	0.0073581	0.011387	0.016073	0.021504	0.027012	0.032921	0.039064	0.045426	0.051902	0.058153	0.064519	0.070922	0.077368	0.083902	0.090401	0.097371	0.10436	0.11192	0.11957	0.12753	0.13593	0.14447	0.15357	0.16304	0.17254	0.18205	0.19141	0.2008	0.21001	0.21937	0.2284	0.23714	0.24576	0.25334	0.26046	0.2672	0.27383	0.28021	0.2866	0.2928	0.29863
50	0.0088362	0.0044597	0.00065738	1e-05	1e-05	1e-05	1e-05	1e-05	1e-05	0.0033825	0.009014	0.015789	0.022992	0.030895	0.03949	0.049018	0.058819	0.068209	0.077668	0.088348	0.099959	0.11152	0.12346	0.13598	0.14891	0.16237	0.1759	0.18911	0.20351	0.21798	0.23059	0.2422	0.25397	0.26552	0.27596	0.28527	0.29317	0.30022	0.30772	0.31373	0.31995	0.32803	0.33713	0.34595	NaN	NaN	NaN	NaN	NaN
51	1e-05	1e-05	1e-05	1e-05	1e-05	1e-05	0.0012858	0.0040285	0.0079252	0.012203	0.016581	0.021151	0.026104	0.031497	0.036966	0.042647	0.048201	0.053139	0.058497	0.063226	0.068369	0.073963	0.079961	0.086005	0.091912	0.09809	0.10412	0.11022	0.11693	0.12347	0.13069	0.13727	0.14346	0.14892	0.15435	0.15987	0.16501	0.17028	0.17549	0.18015	0.18439	0.18764	0.19104	0.19416	0.19765	0.20075	0.20333	0.20593	0.20825
52	0.00014025	1e-05	1e-05	1e-05	1e-05	1e-05	1e-05	0.0015863	0.0041777	0.0065656	0.0097912	0.013807	0.018004	0.022535	0.027318	0.032447	0.037706	0.042432	0.047298	0.051855	0.05715	0.062015	0.066917	0.071928	0.076862	0.081814	0.086769	0.091571	0.096999	0.10259	0.10825	0.11369	0.11957	0.12526	0.13097	0.13657	0.14189	0.14716	0.15266	0.15764	0.16218	0.16674	0.17128	0.17527	0.17919	0.18313	0.1871	0.19127	0.19525
53	1e-05	1e-05	1e-05	0.0051519	0.017555	0.028546	0.038522	0.047917	0.056002	0.063053	0.071623	0.075611	0.079026	0.083825	0.087764	0.093034	0.099743	0.10597	0.11108	0.11624	0.12213	0.12567	0.13217	0.13875	0.14503	0.15166	0.15913	0.16463	0.17045	0.17707	0.18418	0.18898	0.19512	0.19902	0.20161	0.20469	0.20979	0.21464	0.22139	0.22877	0.23625	0.24419	0.25486	0.26735	0.28341	0.30411	0.3258	NaN	NaN
54	0.0044442	0.0012606	1e-05	1e-05	1e-05	1e-05	1e-05	1e-05	0.00083026	0.0037227	0.0076811	0.012794	0.018001	0.022585	0.02677	0.031105	0.03575	0.039649	0.042881	0.046338	0.048809	0.050916	0.052404	0.05394	0.055536	0.058182	0.061168	0.06349	0.066993	0.071001	0.07533	0.080455	0.085534	0.091581	0.0982	0.1058	0.11233	0.11867	0.12503	0.13033	0.13521	0.13972	0.14384	0.14755	0.14999	0.15122	0.15132	0.15233	0.15309
55	1e-05	1e-05	1e-05	1e-05	1e-05	1e-05	0.0056969	0.018048	0.029483	0.042631	0.057997	0.07465	0.091095	0.11033	0.12983	0.14892	0.16902	0.18742	0.2072	0.23002	0.25321	0.27618	0.29894	0.32161	0.34284	0.36537	0.3897	0.41117	0.43519	0.45807	0.47986	0.49974	0.51858	0.53785	0.55852	0.57887	0.59687	0.61178	0.62868	0.64154	0.6535	0.66453	0.67538	0.68619	0.6958	0.70322	0.71095	0.7209	0.73137
56	1e-05	1e-05	1e-05	1e-05	1e-05	1e-05	0.0028306	0.0087365	0.014812	0.021022	0.028507	0.036838	0.045982	0.055917	0.065521	0.076131	0.086557	0.09611	0.10649	0.11948	0.13306	0.14621	0.15907	0.17124	0.18326	0.19618	0.20965	0.2232	0.23783	0.25237	0.26381	0.27455	0.28521	0.29624	0.30731	0.31764	0.32664	0.33384	0.3406	0.34628	0.35056	0.35535	0.36003	0.36313	0.36492	0.36643	0.36819	0.37085	0.37365
57	1e-05	1e-05	1e-05	1e-05	1e-05	1e-05	0.0016428	0.0055436	0.010193	0.015401	0.021383	0.028068	0.03505	0.04219	0.049653	0.057319	0.065599	0.073657	0.081977	0.090688	0.1	0.1093	0.11896	0.1287	0.13878	0.1494	0.15987	0.17001	0.18045	0.19077	0.20126	0.21144	0.22169	0.23216	0.24282	0.2537	0.26429	0.27547	0.28736	0.29938	0.31217	0.32483	0.33808	0.35152	0.36473	0.3785	0.39197	0.40617	0.41993
58	1e-05	1e-05	1e-05	1e-05	1e-05	1e-05	0.0044877	0.014111	0.024207	0.034837	0.046531	0.059295	0.072776	0.086979	0.10154	0.11677	0.1325	0.14808	0.16405	0.18083	0.19811	0.21552	0.23284	0.25017	0.2672	0.2848	0.30206	0.31893	0.33563	0.35193	0.36794	0.38342	0.39807	0.41212	0.42559	0.43884	0.45106	0.46317	0.47491	0.486	0.49663	0.50636	0.51574	0.52479	0.53348	0.54196	0.55031	0.55847	0.56597
59	0.010511	0.0065854	0.0030969	0.00020258	1e-05	1e-05	1e-05	1e-05	1e-05	1e-05	0.0029229	0.0063667	0.010465	0.01446	0.018344	0.02256	0.026756	0.030605	0.034208	0.037989	0.04179	0.045281	0.049019	0.052668	0.056524	0.060944	0.065236	0.069364	0.073764	0.078125	0.082241	0.086243	0.090269	0.094122	0.097886	0.10144	0.10458	0.10791	0.1114	0.11491	0.11826	0.12154	0.12494	0.12819	0.13144	0.13468	0.13799	0.14136	0.14423
60	0.0017659	0.00058893	1e-05	1e-05	1e-05	1e-05	1e-05	1e-05	0.00069549	0.0022746	0.0044267	0.006891	0.0096271	0.012672	0.015618	0.018497	0.021341	0.023749	0.026054	0.028432	0.030735	0.032986	0.035337	0.037998	0.040778	0.043932	0.047546	0.051142	0.05534	0.059804	0.064068	0.068768	0.07341	0.077643	0.081638	0.085333	0.088758	0.092091	0.095499	0.098384	0.10095	0.10357	0.10589	0.10794	0.11047	0.11295	0.11559	0.11879	0.12146
61	1e-05	1e-05	1e-05	1e-05	0.0042906	0.010086	0.017143	0.024874	0.034016	0.044387	0.055136	0.066614	0.078986	0.092027	0.10471	0.11755	0.1298	0.14151	0.15345	0.16511	0.17597	0.18682	0.19844	0.20933	0.22063	0.23312	0.24629	0.26078	0.27586	NaN	NaN	NaN	NaN	NaN	NaN	NaN	NaN	NaN	NaN	NaN	NaN	NaN	NaN	NaN	NaN	NaN	NaN	NaN	NaN
62	1e-05	1e-05	1e-05	1e-05	1e-05	1e-05	0.0029252	0.0094999	0.016719	0.024426	0.03345	0.043212	0.0533	0.064745	0.076964	0.089738	0.10305	0.11625	0.12927	0.14252	0.15622	0.16928	0.1823	0.19554	0.20785	0.22033	0.23232	0.24381	0.25495	0.26632	0.27751	0.28819	0.29901	0.30967	0.31983	0.33011	0.33929	0.34847	0.3576	0.36633	0.37468	0.38246	0.38985	0.39648	0.40238	0.40804	0.41321	0.41872	0.42345
63	1e-05	1e-05	1e-05	1e-05	1e-05	1e-05	0.0011767	0.0032398	0.0052879	0.0076162	0.010896	0.014416	0.01833	0.022586	0.026689	0.031301	0.035463	0.038148	0.04237	0.048374	0.054681	0.061072	0.067393	0.073216	0.079028	0.08543	0.092035	0.099378	0.10817	0.11639	0.12332	0.13015	0.13625	0.14281	0.14986	0.15714	0.16427	0.1711	0.1778	0.18382	0.1892	0.19415	0.19881	0.20398	0.20804	0.21136	0.21451	0.21779	0.22017
64	1.0527	0.85945	0.68593	0.53122	0.39539	0.27888	0.18141	0.10248	0.041731	0.00028154	1e-05	1e-05	1e-05	1e-05	1e-05	1e-05	0.0051719	0.01012	0.015485	0.021567	0.0273	0.033039	0.038738	0.04473	0.050753	0.057578	0.064267	0.071576	0.079363	0.087355	0.095218	0.10339	0.11184	0.1199	0.128	0.1357	0.14275	0.15016	0.15749	0.16471	0.171	0.17725	0.18325	0.18822	0.19415	0.19964	0.20522	0.21106	0.21593
65	0.0028599	0.0012761	1e-05	1e-05	1e-05	1e-05	1e-05	1e-05	0.0004598	0.0020827	0.0049014	0.0081282	0.011918	0.016295	0.020633	0.025637	0.029974	0.033466	0.038445	0.045106	0.051635	0.057841	0.063984	0.069676	0.075331	0.081243	0.087077	0.093474	0.10053	0.10761	0.11349	0.11986	0.12593	0.13204	0.13888	0.14585	0.15279	0.1594	0.16604	0.17257	0.17811	0.18332	0.18788	0.19258	0.1968	0.2	0.20299	0.20614	0.20873
66	1e-05	1e-05	1e-05	1e-05	1e-05	1e-05	0.001646	0.0059055	0.010724	0.015921	0.021749	0.027864	0.033798	0.039888	0.046339	0.05299	0.059567	0.065675	0.070794	0.076174	0.081382	0.086198	0.090882	0.096088	0.10115	0.10638	0.11157	0.11669	0.12134	0.12636	0.1311	0.13563	0.14021	0.14472	0.14852	0.15235	0.1555	0.15828	0.16108	0.16392	0.16707	0.17006	0.17333	0.17601	0.17861	0.18172	0.18443	0.18763	0.19095
67	1e-05	1e-05	1e-05	1e-05	1e-05	1e-05	0.00088899	0.0021757	0.0036076	0.005153	0.0073774	0.0096722	0.01202	0.014597	0.016883	0.019676	0.022055	0.024011	0.026778	0.030267	0.033942	0.037435	0.040854	0.04427	0.047609	0.051298	0.05464	0.05822	0.062082	0.06572	0.069094	0.072383	0.075461	0.078715	0.082053	0.085698	0.089136	0.092792	0.09659	0.10016	0.10375	0.10683	0.10996	0.11341	0.11658	0.11953	0.12227	0.12531	0.12794
68	1e-05	1e-05	1e-05	1e-05	1e-05	1e-05	0.001192	0.00415	0.0073394	0.010919	0.014888	0.019366	0.024058	0.028816	0.033947	0.03941	0.045022	0.050218	0.055315	0.060655	0.066036	0.0712	0.076432	0.081712	0.086956	0.092403	0.097734	0.1029	0.10816	0.11349	0.11863	0.12352	0.12827	0.13287	0.13734	0.14171	0.14572	0.14971	0.15383	0.15782	0.16184	0.16575	0.16963	0.17332	0.17681	0.18008	0.18327	0.18642	0.18924
69	1e-05	1e-05	1e-05	1e-05	1e-05	1e-05	0.001584	0.0035997	0.0058126	0.0091232	0.013117	0.016869	0.021005	0.026166	0.031336	0.03715	0.042759	0.047225	0.053394	0.060201	0.066109	0.071802	0.077399	0.082733	0.08792	0.0939	0.099659	0.10595	0.11281	0.11924	0.12566	0.13279	0.13983	0.14734	0.15543	0.1639	0.17171	0.17962	0.18756	0.19565	0.20372	0.21137	0.21901	0.22679	0.23381	0.24026	0.24622	0.25264	0.25853
70	1e-05	1e-05	1e-05	1e-05	1e-05	1e-05	0.0015044	0.0050161	0.008936	0.013347	0.018315	0.023693	0.029201	0.034857	0.040725	0.046841	0.052819	0.058359	0.06402	0.069823	0.075647	0.081119	0.086805	0.092582	0.098272	0.10405	0.10957	0.11519	0.12091	0.12647	0.13195	0.13713	0.14234	0.14725	0.1519	0.15634	0.16049	0.16464	0.16861	0.17231	0.17591	0.17913	0.18233	0.18524	0.18785	0.19045	0.19309	0.19578	0.19824
71	0.014409	0.011162	0.0090797	0.0059579	0.0035676	0.0010633	1e-05	1e-05	1e-05	1e-05	1e-05	1e-05	0.00031681	0.0016227	0.0037155	0.0060635	0.0088505	0.011348	0.014087	0.017535	0.021104	0.024493	0.028237	0.032207	0.036321	0.041059	0.045901	0.050766	0.055873	0.061154	0.066146	0.071215	0.076598	0.082035	0.087296	0.092721	0.097855	0.10305	0.10895	0.11475	0.12113	0.1278	0.1344	0.14084	0.14659	0.15276	0.1589	0.16511	0.17078
72	1e-05	1e-05	1e-05	1e-05	1e-05	1e-05	0.0014249	0.0048635	0.0083	0.012323	0.016921	0.022038	0.027543	0.03316	0.039284	0.045616	0.05224	0.059031	0.065812	0.073018	0.080242	0.087194	0.094375	0.10148	0.10843	0.1156	0.12255	0.12932	0.13588	0.14237	0.14852	0.15437	0.16017	0.16586	0.17133	0.17672	0.1817	0.18671	0.19181	0.19652	0.20126	0.20592	0.21056	0.2149	0.21882	0.22292	0.22686	0.23083	0.23454
73	1e-05	1e-05	1e-05	1e-05	1e-05	1e-05	0.00014525	0.0018278	0.0038603	0.006176	0.0091359	0.012551	0.016188	0.02011	0.024376	0.029016	0.033893	0.038495	0.043037	0.04771	0.052513	0.056947	0.061528	0.066104	0.070484	0.075003	0.079357	0.083619	0.087863	0.092098	0.096408	0.10049	0.10463	0.1086	0.11255	0.11642	0.11992	0.12333	0.12658	0.12979	0.13309	0.13598	0.13886	0.14153	0.14401	0.14633	0.14868	0.15119	0.15361
74	1e-05	1e-05	1e-05	1e-05	1e-05	1e-05	0.0015751	0.0055372	0.0098202	0.015018	0.021373	0.027956	0.033859	0.039525	0.044495	0.049302	0.053853	0.058198	0.061841	0.065296	0.06823	0.069735	0.071406	0.073464	0.075751	0.078506	0.081345	0.084163	0.086966	0.09022	0.093529	0.096749	0.10134	0.10564	0.10987	0.11423	0.1189	0.1238	0.12894	0.13366	0.13866	0.14337	0.14809	0.15152	0.15493	0.15891	0.16263	0.16578	0.16805
75	1e-05	1e-05	1e-05	1e-05	1e-05	1e-05	0.0028861	0.0098629	0.018603	0.02809	0.038263	0.050298	0.063688	0.078082	0.094088	0.11089	0.1286	0.14694	0.16708	0.18809	0.21087	NaN	NaN	NaN	NaN	NaN	NaN	NaN	NaN	NaN	NaN	NaN	NaN	NaN	NaN	NaN	NaN	NaN	NaN	NaN	NaN	NaN	NaN	NaN	NaN	NaN	NaN	NaN	NaN
76	1e-05	1e-05	1e-05	1e-05	1e-05	1e-05	0.0011571	0.0036773	0.0068817	0.010411	0.014114	0.018405	0.022871	0.027193	0.031598	0.036823	0.042877	0.048566	0.054251	0.060223	0.066477	0.072652	0.078748	0.085717	0.092869	0.09986	0.10675	0.1136	0.12126	0.12961	0.13796	0.14589	0.15497	0.16471	0.17269	0.18087	0.18941	0.19799	0.20664	0.21403	0.22117	0.22765	0.23437	0.23982	0.24446	0.25139	0.25851	0.26567	0.27268
77	1e-05	1e-05	0.00059	0.00020444	0.00013092	1e-05	4.9042e-05	1e-05	1e-05	1e-05	3.4496e-05	0.00067984	0.0018712	0.0033147	0.0057364	0.0086107	0.011475	0.014503	0.01796	0.02173	0.025289	0.028611	0.032295	0.035704	0.039019	0.042385	0.045613	0.049244	0.052629	0.055991	0.059474	0.062903	0.066232	0.069411	0.07257	0.075909	0.079032	0.082149	0.085257	0.088251	0.091526	0.094489	0.097531	0.10053	0.10324	0.10608	0.10907	0.11241	0.11569
78	1e-05	1e-05	1e-05	1e-05	1e-05	1e-05	0.0046127	0.015866	0.029175	0.044303	0.061133	0.080236	0.10214	0.12642	0.15323	NaN	NaN	NaN	NaN	NaN	NaN	NaN	NaN	NaN	NaN	NaN	NaN	NaN	NaN	NaN	NaN	NaN	NaN	NaN	NaN	NaN	NaN	NaN	NaN	NaN	NaN	NaN	NaN	NaN	NaN	NaN	NaN	NaN	NaN
79	1e-05	1e-05	1e-05	1e-05	1e-05	1e-05	0.0026266	0.0076628	0.012752	0.01776	0.023293	0.028194	0.032523	0.037535	0.042515	0.048034	0.053369	0.058443	0.06356	0.068765	0.074101	0.078772	0.08376	0.089074	0.094302	0.099714	0.10453	0.10996	0.11569	0.12148	0.12759	0.13358	0.13979	0.14577	0.15184	0.1577	0.16367	0.17	0.17578	0.18105	0.18667	0.1923	0.19765	0.20359	0.20985	0.21593	0.22201	0.22793	0.23363
80	1e-05	1e-05	1e-05	1e-05	1e-05	1e-05	0.0015657	0.0058326	0.010063	0.014506	0.019656	0.024639	0.030355	0.035761	0.040589	0.045888	0.051398	0.056009	0.060757	0.066286	0.072089	0.077477	0.083293	0.088347	0.093271	0.099047	0.10465	0.10951	0.11483	0.11915	0.12288	0.12632	0.12998	0.13328	0.13689	0.14084	0.14427	0.14792	0.15202	0.15577	0.16036	0.16502	0.16978	0.17448	0.17926	0.18431	0.18922	0.19438	0.19903
81	1e-05	1e-05	1e-05	1e-05	1e-05	1e-05	0.0013417	0.0012143	0.0010426	0.0012417	0.0019317	0.0011952	0.00087494	0.0023437	0.0045066	0.0073922	0.010303	0.012819	0.016775	0.020827	0.02436	0.027519	0.030735	0.033514	0.036289	0.038505	0.039896	0.041552	0.043421	0.045374	0.0473	0.049564	0.051787	0.05434	0.057306	0.060359	0.063567	0.067656	0.071663	0.07581	0.079949	0.084308	0.088594	0.093015	0.096729	0.10026	0.10355	0.10701	0.10976
82	1e-05	1e-05	1e-05	1e-05	1e-05	1e-05	0.002536	0.0083709	0.014655	0.021163	0.02874	0.036618	0.044994	0.053661	0.062141	0.072085	0.082184	0.091654	0.10193	0.11277	0.12391	0.1355	0.14753	0.1601	0.17282	0.18579	0.19834	0.21071	0.22406	0.23629	0.24802	0.25911	0.26941	0.27933	0.28821	0.29665	0.30499	0.31296	0.32033	0.32653	0.33321	0.33982	0.34625	0.35229	0.35767	0.36346	0.36935	0.37449	0.37928
83	1e-05	1e-05	1e-05	1e-05	1e-05	1e-05	0.0030538	0.0091766	0.014739	0.019571	0.025002	0.029881	0.03568	0.041474	0.047834	0.055482	0.064266	0.072996	0.08216	0.091953	0.10256	0.11264	0.12388	0.13474	0.14579	0.15704	0.16775	0.1775	0.18704	0.196	0.20448	0.21247	0.22052	0.22726	0.23397	0.24075	0.24727	0.25411	0.26115	0.26798	0.27534	0.28281	0.29029	0.2973	0.30485	0.31232	0.31919	0.32617	0.33252
84	0.00049243	1e-05	1e-05	1e-05	1e-05	1e-05	1e-05	0.0038338	0.0097301	0.015908	0.022991	0.030509	0.039217	0.047684	0.055762	0.064515	0.073202	0.081366	0.089713	0.097713	0.10655	0.11587	0.12632	0.13622	0.14616	0.15665	0.16678	0.1766	0.18637	0.19582	0.20521	0.21399	0.22208	0.22884	0.23571	0.24288	0.24937	0.25573	0.26208	0.26827	0.27403	0.27966	0.28492	0.29001	0.29526	0.30041	0.30493	0.30944	0.31368
85	1e-05	1e-05	1e-05	1e-05	1e-05	1e-05	0.0026484	0.0086439	0.015201	0.021444	0.028032	0.034833	0.042015	0.049305	0.056498	0.064495	0.072455	0.079939	0.087056	0.094281	0.10152	0.10841	0.11513	0.12175	0.12832	0.1352	0.14174	0.14799	0.1543	0.16071	0.16714	0.17353	0.17993	0.18597	0.1918	0.19766	0.20304	0.20843	0.2138	0.21874	0.22347	0.22775	0.23186	0.23621	0.24085	0.24558	0.25052	0.25574	0.26068
86	1e-05	1e-05	1e-05	1e-05	1e-05	1e-05	0.0017918	0.0057614	0.010542	0.015792	0.021734	0.028168	0.035048	0.04217	0.049428	0.057444	0.065735	0.073847	0.082443	0.091215	0.10031	0.10913	0.11833	0.1278	0.13751	0.1477	0.15757	0.16732	0.17725	0.18679	0.1963	0.20545	0.21475	0.22355	0.23223	0.24067	0.24861	0.25677	0.26499	0.27288	0.28117	0.28944	0.29775	0.30601	0.31466	0.32329	0.33206	0.34121	0.35031
87	1e-05	1e-05	1e-05	1e-05	1e-05	1e-05	0.0035339	0.010926	0.018794	0.027384	0.03697	0.047013	0.056739	0.067085	0.077912	0.089613	0.10104	0.11202	0.12273	0.13418	0.14527	0.15531	0.16569	0.17663	0.18752	0.19853	0.20928	0.22036	0.23135	0.24251	0.25297	0.26351	0.27416	0.28422	0.29333	0.30176	0.30962	0.31728	0.32416	0.33059	0.33667	0.34196	0.34649	0.35081	0.35415	0.35792	0.36169	0.3655	0.36849
88	1e-05	1e-05	1e-05	1e-05	1e-05	1e-05	0.0020008	0.0060689	0.011082	0.016174	0.021534	0.026922	0.032808	0.039413	0.046022	0.053439	0.061196	0.068472	0.075943	0.0835	0.091337	0.099384	0.10756	0.11566	0.12375	0.13212	0.14011	0.14772	0.15587	0.16422	0.17244	0.18059	0.18857	0.19653	0.20448	0.21246	0.2204	0.2288	0.23746	0.24547	0.25323	0.26114	0.2687	0.2764	0.28372	0.29113	0.29876	0.30639	0.31324
89	1e-05	1e-05	1e-05	1e-05	1e-05	1e-05	0.0035894	0.011112	0.018762	0.027502	0.036553	0.04438	0.052828	0.062335	0.07262	0.082574	0.092625	0.10234	0.11134	0.12045	0.12884	0.13629	0.14464	0.15287	0.1606	0.16806	0.17566	0.18352	0.19143	0.19978	0.20866	0.21858	0.22856	0.23849	0.24773	0.25617	0.26458	0.27399	0.2831	0.29149	0.29978	0.30729	0.31272	0.3182	0.32338	0.32852	0.33396	0.33903	0.34193
90	1e-05	1e-05	1e-05	1e-05	1e-05	1e-05	0.0018799	0.0057809	0.0090101	0.01238	0.016011	0.019528	0.022445	0.025756	0.029233	0.033251	0.037042	0.040319	0.043565	0.047309	0.050723	0.05354	0.056452	0.060037	0.063383	0.066828	0.070335	0.074118	0.078559	0.083189	0.087985	0.092919	0.098293	0.10403	0.10934	0.11489	0.12061	0.12658	0.13279	0.13863	0.14392	0.1489	0.15395	0.15874	0.16301	0.16728	0.17113	0.17472	0.17742
91	1e-05	1e-05	1e-05	1e-05	1e-05	1e-05	0.0059783	0.016791	0.02649	0.035328	0.042526	0.048889	0.055024	0.061305	0.067408	0.07321	0.07911	0.084063	0.08907	0.094626	0.10021	0.1057	0.1127	0.11948	0.12643	0.13434	0.14304	0.15299	0.16378	0.17401	0.18429	0.19434	0.2042	0.21056	0.21705	0.22424	0.23129	0.23852	0.24442	0.24939	0.25421	0.25799	0.26147	0.26536	0.2723	0.27958	0.28516	0.2913	0.29608
92	1e-05	1e-05	1.6227e-05	1e-05	1e-05	1e-05	1e-05	0.00093081	0.0024764	0.0045268	0.0063855	0.0076134	0.0083934	0.0094478	0.010783	0.012356	0.013892	0.014659	0.01507	0.015774	0.016058	0.016112	0.016859	0.018164	0.019608	0.021489	0.023448	0.025178	0.027629	0.030284	0.033055	0.036276	0.039793	0.043189	0.046452	0.049731	0.052797	0.056137	0.05968	0.062849	0.065958	0.068577	0.070878	0.073281	0.075713	0.078068	0.080063	0.081882	0.083148
93	1e-05	1e-05	1e-05	1e-05	1e-05	1e-05	0.0035595	0.011848	0.021065	0.030302	0.040901	0.049568	0.058007	0.066629	0.077029	0.087206	0.096717	0.1064	0.11628	0.1266	0.13634	0.14661	0.15932	0.17252	0.18577	0.19848	0.20953	0.21963	0.22924	0.23873	0.24615	0.25321	0.25731	0.26465	0.27127	0.276	0.27969	0.28468	0.29449	0.30419	0.31262	0.32264	0.33299	0.34468	0.34698	0.34802	0.34942	0.35142	0.35374
94	1e-05	1e-05	1e-05	1e-05	1e-05	1e-05	0.0029582	0.010012	0.017677	0.026089	0.034855	0.044395	0.053332	0.062943	0.073303	0.083702	0.095183	0.10663	0.11784	0.12974	0.1415	0.15335	0.16542	0.17827	0.19046	0.20211	0.21259	0.22177	0.2306	0.23945	0.24684	0.25446	0.26137	0.2688	0.27567	0.2825	0.28897	0.29651	0.30557	0.31477	0.32331	0.33282	0.34132	0.35051	0.35767	0.3644	0.371	0.37772	0.3835
95	1e-05	1e-05	1e-05	1e-05	1e-05	1e-05	0.0074855	0.028123	NaN	NaN	NaN	NaN	NaN	NaN	NaN	NaN	NaN	NaN	NaN	NaN	NaN	NaN	NaN	NaN	NaN	NaN	NaN	NaN	NaN	NaN	NaN	NaN	NaN	NaN	NaN	NaN	NaN	NaN	NaN	NaN	NaN	NaN	NaN	NaN	NaN	NaN	NaN	NaN	NaN
96	1e-05	1e-05	1e-05	1e-05	1e-05	1e-05	0.0036575	0.011813	0.020385	0.029233	0.03821	0.047706	0.056695	0.066022	0.075341	0.084664	0.094809	0.1048	0.1143	0.12454	0.13484	0.14529	0.15595	0.16712	0.17775	0.18826	0.19755	0.206	0.21426	0.22268	0.22954	0.23688	0.24409	0.25142	0.25834	0.26517	0.2717	0.27915	0.2875	0.29583	0.30372	0.31296	0.32069	0.32831	0.33442	0.34026	0.34594	0.35178	0.35677
97	1e-05	1e-05	1e-05	1e-05	1e-05	1e-05	0.0043937	0.01201	0.019512	0.026109	0.031338	0.03562	0.039754	0.044297	0.049735	0.055543	0.061619	0.068018	0.074885	0.081997	0.089442	0.097778	0.10637	0.11497	0.12412	0.13332	0.14245	0.15133	0.16029	0.16871	0.17672	0.18428	0.1909	0.19725	0.20351	0.20876	0.21392	0.21914	0.22406	0.22848	0.23311	0.23797	0.24302	0.24778	0.25254	0.25709	0.26208	0.26673	0.27131
98	1e-05	1e-05	1e-05	1e-05	1e-05	1e-05	0.0022611	0.00736	0.013136	0.019249	0.025657	0.032579	0.039795	0.047476	0.055613	0.063988	0.072972	0.081922	0.090984	0.10012	0.10957	0.11906	0.12822	0.13731	0.14622	0.15504	0.16351	0.17155	0.17927	0.18663	0.19347	0.20003	0.2066	0.2136	0.2206	0.22727	0.23388	0.24068	0.24724	0.25355	0.25984	0.26642	0.27282	0.27876	0.28402	0.28908	0.29447	0.29936	0.30405
99	1e-05	1e-05	1e-05	1e-05	1e-05	1e-05	0.0034719	0.010968	0.018641	0.026307	0.03353	0.040232	0.046459	0.053021	0.0598	0.066279	0.073844	0.081221	0.088606	0.096215	0.10356	0.11153	0.11944	0.1277	0.13645	0.14512	0.15287	0.16014	0.16661	0.17269	0.17801	0.18356	0.18805	0.1934	0.19852	0.2027	0.20682	0.21225	0.21706	0.22253	0.22801	0.23405	0.23985	0.24579	0.25052	0.25483	0.25892	0.26275	0.26522
100	1e-05	1e-05	1e-05	1e-05	1e-05	1e-05	0.0016145	0.005505	0.010121	0.015001	0.020351	0.026546	0.03324	0.039607	0.046002	0.053134	0.061	0.068544	0.07623	0.084363	0.092673	0.10094	0.10915	0.11727	0.12603	0.13514	0.14383	0.15255	0.16124	0.17015	0.1785	0.18718	0.19558	0.20397	0.2126	0.22104	0.2294	0.23807	0.24611	0.25486	0.2633	0.2721	0.28067	0.2897	0.29883	0.30742	0.31581	0.32447	0.33235
101	1e-05	1e-05	1e-05	1e-05	1e-05	1e-05	0.009066	0.029678	NaN	NaN	NaN	NaN	NaN	NaN	NaN	NaN	NaN	NaN	NaN	NaN	NaN	NaN	NaN	NaN	NaN	NaN	NaN	NaN	NaN	NaN	NaN	NaN	NaN	NaN	NaN	NaN	NaN	NaN	NaN	NaN	NaN	NaN	NaN	NaN	NaN	NaN	NaN	NaN	NaN
102	1e-05	1e-05	1e-05	1e-05	1e-05	1e-05	0.00067046	0.0023261	0.0040687	0.0063964	0.0090137	0.011898	0.014418	0.017442	0.020249	0.023573	0.027207	0.031094	0.035185	NaN	NaN	NaN	NaN	NaN	NaN	NaN	NaN	NaN	NaN	NaN	NaN	NaN	NaN	NaN	NaN	NaN	NaN	NaN	NaN	NaN	NaN	NaN	NaN	NaN	NaN	NaN	NaN	NaN	NaN
103	0.0054325	0.0033664	0.0010226	1e-05	1e-05	1e-05	1e-05	1e-05	1e-05	0.0012927	0.0044574	0.0077327	0.01192	0.01667	0.02245	0.028736	0.035937	0.042625	0.049203	0.055748	0.062479	0.069749	0.077662	0.085552	0.093925	0.10197	0.10951	0.11643	0.12377	0.13151	0.1392	0.14696	0.15423	0.16084	0.16719	0.17288	0.1784	0.18412	0.18978	0.19536	0.20066	0.20601	0.21116	0.21613	0.22126	0.22641	0.23202	0.23768	0.24301
104	1e-05	1e-05	1e-05	1e-05	1e-05	1e-05	0.0023233	0.0078591	0.014232	0.021631	0.029851	0.038725	0.048105	0.057547	0.06796	0.078721	0.090078	0.1016	0.11247	0.12333	0.13423	0.14506	0.15595	0.1671	0.17888	0.1901	0.20065	0.21035	0.21942	0.22858	0.23746	0.24622	0.25461	0.26278	0.2705	0.2772	0.28334	0.28929	0.29561	0.30214	0.30857	0.31437	0.31941	0.32434	0.32943	0.33372	0.33831	0.3433	0.3481
105	1e-05	1e-05	1e-05	1e-05	1e-05	1e-05	NaN	NaN	NaN	NaN	NaN	NaN	NaN	NaN	NaN	NaN	NaN	NaN	NaN	NaN	NaN	NaN	NaN	NaN	NaN	NaN	NaN	NaN	NaN	NaN	NaN	NaN	NaN	NaN	NaN	NaN	NaN	NaN	NaN	NaN	NaN	NaN	NaN	NaN	NaN	NaN	NaN	NaN	NaN
106	1e-05	1e-05	1e-05	1e-05	1e-05	1e-05	0.0050816	0.016815	0.028531	0.041236	0.05428	0.067073	0.079009	0.08964	0.10033	0.1112	0.12173	0.13275	0.14242	0.15206	0.1616	0.17155	0.18209	0.19305	0.2056	0.21803	0.22939	0.24053	0.2504	0.26052	0.26986	0.27789	0.28593	0.29288	0.30028	0.30599	0.31201	0.31849	0.32456	0.33022	0.33645	0.34378	0.3528	0.36045	0.36892	0.37682	0.38539	0.39346	0.40207
107	1e-05	1e-05	0.005301	0.014094	0.024837	0.037628	0.053766	0.072415	0.093886	0.11829	NaN	NaN	NaN	NaN	NaN	NaN	NaN	NaN	NaN	NaN	NaN	NaN	NaN	NaN	NaN	NaN	NaN	NaN	NaN	NaN	NaN	NaN	NaN	NaN	NaN	NaN	NaN	NaN	NaN	NaN	NaN	NaN	NaN	NaN	NaN	NaN	NaN	NaN	NaN
108	1e-05	1e-05	1e-05	1e-05	1e-05	1e-05	0.0029374	0.0094072	0.016078	0.023509	0.031076	0.038829	0.046594	0.054268	0.062371	0.070747	0.079084	0.087296	0.095278	0.10339	0.11119	0.11905	0.1269	0.13455	0.14248	0.15018	0.15778	0.16538	0.17331	0.18084	0.18806	0.19504	0.20241	0.2096	0.21758	0.22496	0.2324	0.23954	0.24602	0.2519	0.25857	0.2658	0.27362	0.28047	0.28766	0.29388	0.30019	0.3065	0.31313
109	1e-05	1e-05	1e-05	1e-05	1e-05	1e-05	0.010311	0.033735	NaN	NaN	NaN	NaN	NaN	NaN	NaN	NaN	NaN	NaN	NaN	NaN	NaN	NaN	NaN	NaN	NaN	NaN	NaN	NaN	NaN	NaN	NaN	NaN	NaN	NaN	NaN	NaN	NaN	NaN	NaN	NaN	NaN	NaN	NaN	NaN	NaN	NaN	NaN	NaN	NaN
110	1e-05	1e-05	1e-05	1e-05	1e-05	1e-05	0.00010119	0.0024265	0.0054675	0.0091587	0.013429	0.018368	0.023341	0.028441	0.034045	0.04006	0.04683	0.05362	0.060408	0.067405	0.074252	0.081272	0.08844	0.096208	0.10444	0.11268	0.12084	0.12852	0.13611	0.14347	0.1506	0.15819	0.16559	0.17295	0.18008	0.18663	0.19303	0.19908	0.20501	0.21087	0.21704	0.22309	0.22865	0.23416	0.23961	0.24447	0.24936	0.25406	0.25893
111	1e-05	1e-05	1e-05	1e-05	1e-05	1e-05	0.0081403	0.018685	0.028731	0.037878	0.047358	0.055589	0.063525	0.071123	0.075902	0.078546	0.083372	0.088488	0.097443	0.10213	0.10846	0.11549	0.12289	0.12927	0.13566	0.14341	0.15335	0.16133	0.16815	0.17126	0.17631	0.17959	0.18401	0.18645	0.18955	0.19276	0.19664	0.19908	0.20379	0.21011	0.22005	0.23074	0.24214	0.24989	0.26095	0.27104	0.28081	0.28789	0.29617
112	1e-05	1e-05	1e-05	1e-05	1e-05	1e-05	0.0019069	0.0063505	0.01162	0.017719	0.024036	0.030874	0.037978	0.0451	0.052536	0.060207	0.067715	0.075025	0.082365	0.089699	0.096631	0.10371	0.11077	0.11781	0.12505	0.13227	0.13932	0.14608	0.15272	0.15915	0.16501	0.171	0.17677	0.18209	0.18739	0.19233	0.19702	0.20167	0.20643	0.21107	0.21572	0.22092	0.22611	0.23097	0.23593	0.24036	0.24487	0.24928	0.25339
113	1e-05	1e-05	1e-05	1e-05	1e-05	1e-05	0.0025946	0.0086054	0.015589	0.023405	0.031708	0.04028	0.04914	0.057932	0.066859	0.075953	0.085178	0.09403	0.10269	0.11097	0.11879	0.12651	0.13439	0.14233	0.15037	0.1582	0.16567	0.17248	0.17916	0.18581	0.1922	0.19905	0.2055	0.21154	0.21709	0.22228	0.2276	0.23261	0.23773	0.24287	0.24806	0.25318	0.25746	0.26184	0.26613	0.27033	0.27435	0.27781	0.28144
114	1e-05	1e-05	1e-05	1e-05	1e-05	1e-05	0.00088833	0.0030554	0.0058999	0.0095263	0.013575	0.018184	0.023031	0.027897	0.033541	0.039339	0.045475	0.051176	0.057325	0.063106	0.068574	0.074429	0.080378	0.086576	0.093453	0.099872	0.1061	0.112	0.11799	0.12359	0.1294	0.13516	0.14035	0.14558	0.15058	0.15466	0.15871	0.16295	0.16766	0.1725	0.17728	0.18193	0.18695	0.19184	0.19633	0.20052	0.20499	0.20949	0.21364
115	1e-05	1e-05	1e-05	1e-05	1e-05	1e-05	0.0028383	0.008839	0.015606	0.022996	0.030594	0.037929	0.045786	0.053487	0.061471	0.069923	0.078278	0.086534	0.094726	0.1029	0.11037	0.11783	0.12529	0.1324	0.13995	0.14727	0.15408	0.16044	0.16661	0.17251	0.17778	0.18396	0.18968	0.19533	0.20105	0.20593	0.21087	0.2155	0.22032	0.22506	0.23014	0.23517	0.2388	0.24245	0.24601	0.24901	0.25212	0.25448	0.25683
116	1e-05	1e-05	1e-05	1e-05	1e-05	1e-05	0.0011139	0.0031105	0.0048184	0.0053183	0.0045882	0.0044572	0.0058353	0.0079257	0.00903	0.010773	0.012698	0.015102	0.018428	0.022036	0.026559	0.032428	0.037819	0.041249	0.043765	0.046173	0.048392	0.05025	0.051552	0.052714	0.054004	0.054671	0.055449	0.05682	0.060148	0.064484	0.068824	0.072885	0.076917	0.08035	0.083581	0.086058	0.089266	0.091669	0.093735	0.093896	0.094274	0.094993	0.096116
117	0.0033273	0.001206	1e-05	1e-05	1e-05	1e-05	1e-05	1e-05	0.00057628	0.0037017	0.0074207	0.011623	0.015764	0.019909	0.024604	0.029561	0.034948	0.039918	0.044816	0.049539	0.054141	0.058445	0.062788	0.067575	0.073106	0.078735	0.084351	0.089363	0.094478	0.099654	0.10469	0.10985	0.11524	0.12057	0.12562	0.12985	0.13378	0.13729	0.1411	0.14471	0.14847	0.15261	0.15653	0.16022	0.16415	0.16791	0.17155	0.17496	0.17858
118	1e-05	1e-05	1e-05	1e-05	1e-05	1e-05	0.0029896	0.0090029	0.015845	0.023034	0.030798	0.038822	0.046922	0.055238	0.06398	0.072608	0.081604	0.090851	0.10015	0.10945	0.11846	0.12733	0.13575	0.14473	0.15299	0.16082	0.16868	0.17591	0.18261	0.1892	0.19514	0.20121	0.20723	0.21325	0.21808	0.2231	0.2279	0.23251	0.23706	0.24105	0.24476	0.24851	0.25162	0.2542	0.25718	0.26024	0.26354	0.26654	0.26912
119	0.00019652	1e-05	1e-05	1e-05	1e-05	1e-05	1e-05	0.00013672	0.0013007	0.0029057	0.0045407	0.0063754	0.008383	0.010409	0.013206	0.015866	0.019196	0.022616	0.026443	0.030124	0.033982	0.03799	0.042169	0.046329	0.051133	0.055682	0.060455	0.064894	0.069335	0.073469	0.07719	0.080676	0.08425	0.087554	0.091006	0.093953	0.096666	0.09924	0.10143	0.10345	0.10567	0.10881	0.11224	0.11545	0.11894	0.12218	0.12538	0.1287	0.13211
120	1e-05	1e-05	1e-05	1e-05	1e-05	1e-05	0.0019374	0.0063288	0.011521	0.017513	0.023885	0.03044	0.037051	0.043696	0.050797	0.058067	0.065478	0.072982	0.080526	0.087833	0.094955	0.10211	0.1095	0.1172	0.12499	0.13254	0.14007	0.14733	0.15434	0.16113	0.16737	0.17332	0.17921	0.18506	0.19061	0.19599	0.20125	0.20632	0.21147	0.21677	0.22233	0.22867	0.23536	0.24189	0.24844	0.2549	0.26125	0.26772	0.27396
121	1e-05	1e-05	1e-05	1e-05	1e-05	1e-05	0.0024243	0.0069434	0.012387	0.018386	0.024188	0.030058	0.036369	0.043412	0.050807	0.058136	0.066022	0.074136	0.083189	0.091841	0.10008	0.1084	0.11665	0.1251	0.13322	0.14093	0.14814	0.15471	0.16109	0.16707	0.17272	0.17851	0.18429	0.18975	0.19471	0.19951	0.2046	0.21065	0.21725	0.22434	0.23089	0.23845	0.24603	0.2538	0.26192	0.26984	0.27779	0.28553	0.29243
122	1e-05	1e-05	1e-05	1e-05	1e-05	1e-05	0.00010069	0.002316	0.005563	0.0096905	0.014483	0.019799	0.025208	0.030597	0.036211	0.042088	0.048535	0.054825	0.061171	0.067316	0.073132	0.078896	0.084848	0.091071	0.097138	0.10334	0.10928	0.11487	0.12021	0.12552	0.13046	0.13594	0.1414	0.14661	0.15189	0.15705	0.16176	0.1663	0.17077	0.17526	0.17979	0.18444	0.18844	0.1923	0.19634	0.19982	0.20362	0.20758	0.21171
123	1e-05	1e-05	1e-05	1e-05	1e-05	1e-05	0.002679	0.008445	0.015295	0.021188	0.025457	0.03041	0.035593	0.042514	0.050344	0.058607	0.066374	0.073963	0.082264	0.089816	0.097368	0.1067	0.11509	0.12292	0.12989	0.13693	0.14348	0.15	0.15618	0.16127	0.16665	0.17355	0.17942	0.18542	0.19169	0.19714	0.20185	0.20654	0.21104	0.21548	0.22042	0.22558	0.22859	0.232	0.23556	0.23853	0.24205	0.246	0.24971
124	0.0028974	1e-05	1e-05	1e-05	1e-05	1e-05	1e-05	2.1183e-05	0.0036974	0.0083182	0.013836	0.020216	0.026791	0.033505	0.040487	0.047998	0.055526	0.062904	0.07052	0.077899	0.084868	0.091797	0.098811	0.10596	0.11296	0.12023	0.1268	0.13364	0.14008	0.14626	0.15232	0.15901	0.16578	0.1727	0.17956	0.18633	0.19257	0.19932	0.20549	0.21184	0.2184	0.22478	0.23026	0.23571	0.24098	0.24571	0.25044	0.25508	0.25964
125	0.0041097	0.0011669	1e-05	1e-05	1e-05	1e-05	1e-05	1e-05	0.0016373	0.0063652	0.011031	0.017322	0.023997	0.03188	0.040913	0.050295	0.059578	0.06849	0.078011	0.087266	0.096053	0.10589	0.11471	0.12366	0.13156	0.13992	0.14714	0.15422	0.16101	0.16695	0.17278	0.17997	0.18661	0.19358	0.20046	0.20713	0.21209	0.2179	0.22341	0.22888	0.23454	0.23995	0.24305	0.24618	0.24882	0.2509	0.25306	0.25604	0.25889
126	0.0025922	1e-05	1e-05	1e-05	1e-05	1e-05	1e-05	0.00016682	0.0031865	0.0075093	0.013088	0.019974	0.02728	0.034976	0.043598	0.052619	0.061556	0.07097	0.080437	0.090314	0.099966	0.10932	0.11835	0.12772	0.13701	0.14586	0.15471	0.16369	0.17232	0.18094	0.18929	0.19772	0.2062	0.21451	0.22229	0.22974	0.23672	0.24331	0.24912	0.25479	0.26002	0.26512	0.26988	0.27429	0.27846	0.28259	0.28647	0.29043	0.29375
127	1e-05	1e-05	1e-05	1e-05	1e-05	1e-05	0.0025086	0.0085891	0.015807	0.022098	0.02658	0.031272	0.035695	0.042323	0.049859	0.057565	0.064967	0.072413	0.080028	0.0878	0.095844	0.10579	0.11553	0.12563	0.13435	0.14358	0.15189	0.15985	0.16717	0.17381	0.1798	0.18734	0.19418	0.201	0.20745	0.21308	0.21796	0.22383	0.22926	0.23406	0.23882	0.24378	0.24582	0.24757	0.24791	0.24707	0.24689	0.24619	0.24468
128	1e-05	1e-05	1e-05	0.0017382	0.04137	0.086592	NaN	NaN	NaN	NaN	NaN	NaN	NaN	NaN	NaN	NaN	NaN	NaN	NaN	NaN	NaN	NaN	NaN	NaN	NaN	NaN	NaN	NaN	NaN	NaN	NaN	NaN	NaN	NaN	NaN	NaN	NaN	NaN	NaN	NaN	NaN	NaN	NaN	NaN	NaN	NaN	NaN	NaN	NaN
129	0.0088997	0.003926	1e-05	1e-05	1e-05	1e-05	1e-05	1e-05	0.00011149	0.0046461	0.010706	0.017768	0.025194	0.032209	0.038664	0.045789	0.053277	0.060341	0.06681	0.072741	0.078173	0.082975	0.08722	0.091893	0.096686	0.10183	0.106	0.10998	0.11399	0.11838	0.12279	0.12797	0.13332	0.13905	0.14507	0.15112	0.15758	0.1648	0.17241	0.17955	0.1861	0.19269	0.19879	0.20461	0.21042	0.21503	0.21963	0.22311	0.22514
130	0.032936	0.022888	0.014385	0.0071341	0.0016556	1e-05	1e-05	1e-05	1e-05	1e-05	1e-05	0.0030283	0.0083752	0.013589	0.018841	0.024266	0.029728	0.035524	0.041445	0.047521	0.053246	0.059441	0.065357	0.071898	0.078721	0.085577	0.09235	0.099247	0.1057	0.11216	0.11842	0.12508	0.13158	0.13805	0.14411	0.14976	0.1553	0.16075	0.16618	0.17141	0.17641	0.18153	0.18642	0.19078	0.19526	0.19936	0.20348	0.20733	0.21049
131	1e-05	1e-05	1e-05	1e-05	1e-05	1e-05	0.0053766	0.015374	0.025552	0.034658	0.044421	0.053018	0.061796	0.070429	0.07916	0.088304	0.096872	0.10541	0.11465	0.12359	0.13221	0.13967	0.14765	0.15502	0.16285	0.17071	0.17866	0.18675	0.19555	0.20449	0.21297	0.2219	0.23116	0.23992	0.2496	0.25865	0.26842	0.27814	0.28716	0.29498	0.30179	0.30868	0.31468	0.32024	0.32447	0.32742	0.33025	0.33074	0.33059
132	1e-05	1e-05	1e-05	1e-05	1e-05	1e-05	0.0030082	0.009021	0.015959	0.023285	0.032239	0.041081	0.049884	0.058486	0.066819	0.075992	0.085232	0.09432	0.10444	0.11483	0.12485	0.13382	0.14388	0.15388	0.16457	0.17625	0.18867	0.20139	0.21431	0.22783	0.24051	0.25329	0.26618	0.27841	0.2912	0.30291	0.31414	0.32363	0.33189	0.33991	0.34584	0.35189	0.35784	0.3639	0.36891	0.37289	0.37755	0.3811	0.38531
133	1e-05	1e-05	1e-05	0.0018899	0.0052859	0.0094172	0.013943	0.018927	0.024759	0.030977	0.037616	0.04549	0.054066	0.063516	0.073037	0.08282	0.092963	0.10374	0.11513	0.12736	0.1404	0.15451	0.16881	0.18378	0.19953	0.21592	0.2326	0.24959	0.26714	0.28498	0.30225	0.31977	0.33765	0.35574	0.37409	0.39219	0.4105	NaN	NaN	NaN	NaN	NaN	NaN	NaN	NaN	NaN	NaN	NaN	NaN
134	1e-05	1e-05	1e-05	1e-05	1e-05	1e-05	0.006369	0.018592	0.029867	0.03944	0.049094	0.058134	0.067168	0.076521	0.087321	0.099141	0.11304	0.12835	0.14442	0.16099	0.17869	0.19648	0.21464	0.23335	0.25297	0.27227	0.29044	0.30698	0.32343	0.34086	0.35793	0.37521	NaN	NaN	NaN	NaN	NaN	NaN	NaN	NaN	NaN	NaN	NaN	NaN	NaN	NaN	NaN	NaN	NaN
135	1e-05	1e-05	1e-05	1e-05	1e-05	1e-05	0.0029496	0.0090649	0.01587	0.023161	0.031463	0.040346	0.049727	0.059178	0.068549	0.078608	0.089121	0.10029	0.11174	0.12351	0.13544	0.14696	0.15887	0.17069	0.18286	0.196	0.20873	0.22158	0.23436	0.24774	0.26065	0.27274	0.28498	0.29671	0.30879	0.32039	0.33138	0.34229	0.35294	0.3633	0.3728	0.38208	0.39199	0.40176	0.41126	0.41969	0.42829	0.43724	0.44681
136	1e-05	1e-05	1e-05	1e-05	1e-05	1e-05	0.00028938	0.0013497	0.0027901	0.0046245	0.0069233	0.0094163	0.012192	0.014856	0.017528	0.020235	0.023704	0.027432	0.030975	0.034533	0.037976	0.041434	0.044955	0.0483	0.052026	0.055773	0.059459	0.062925	0.06639	0.070023	0.07349	0.077104	0.080486	0.083819	0.087563	0.090973	0.094453	0.097955	0.10161	0.10519	0.10879	0.11264	0.11669	0.12104	0.12542	0.12942	0.13392	0.13839	0.14312
137	0.0011575	1e-05	1e-05	1e-05	1e-05	1e-05	1e-05	0.00099075	0.0042826	0.0082573	0.012774	0.018227	0.023634	0.028952	0.034384	0.039933	0.045513	0.050366	0.054972	0.059523	0.06399	0.068934	0.073576	0.078813	0.084368	0.089499	0.094347	0.099222	0.10462	0.11006	0.11523	0.12029	0.12479	0.12921	0.13332	0.13682	0.14082	0.14495	0.1489	0.15234	0.15546	0.15886	0.16218	0.16545	0.16866	0.17149	0.17456	0.177	0.17913
138	1e-05	1e-05	1e-05	1e-05	1e-05	1e-05	0.0018454	0.0072294	0.014251	0.022456	0.031677	0.041063	0.0518	0.062714	0.073882	0.085811	0.098147	0.11071	0.1237	0.136	0.14836	0.16046	0.17346	0.18586	0.1991	0.21207	0.22417	0.23627	0.24758	0.25894	0.27054	0.28189	0.29347	0.30522	0.31719	0.32812	0.33917	0.35045	0.36201	0.3745	0.38557	0.39711	0.40797	0.4187	0.42839	0.4379	0.44784	0.4573	0.46619
139	1e-05	1e-05	1e-05	1e-05	0.00090365	0.0040206	0.0083822	0.014301	0.021436	0.029972	0.040014	0.05157	0.064616	0.078745	0.094125	0.11134	0.13023	0.15068	0.17155	0.19359	0.21583	0.23886	0.26307	0.28785	0.31363	0.3403	NaN	NaN	NaN	NaN	NaN	NaN	NaN	NaN	NaN	NaN	NaN	NaN	NaN	NaN	NaN	NaN	NaN	NaN	NaN	NaN	NaN	NaN	NaN
140	1e-05	1e-05	1e-05	0.00014896	0.0027284	0.0063964	0.011384	0.018175	0.026246	0.036563	0.049242	0.062966	0.078072	0.093553	0.10997	0.12794	0.1467	0.16698	0.18743	0.20905	0.23022	0.25133	0.27401	0.2971	0.32172	NaN	NaN	NaN	NaN	NaN	NaN	NaN	NaN	NaN	NaN	NaN	NaN	NaN	NaN	NaN	NaN	NaN	NaN	NaN	NaN	NaN	NaN	NaN	NaN
141	1e-05	1e-05	1e-05	1e-05	1e-05	1e-05	0.00249	0.0091433	0.017119	0.025788	0.035106	0.045119	0.056345	0.068041	0.080433	0.093793	0.10718	0.12116	0.13524	0.14972	0.16443	0.17932	0.19401	0.20815	0.2222	0.23598	0.24917	0.26218	0.27427	0.28617	0.2971	0.30769	0.31804	0.3294	0.34105	0.35246	0.36462	0.37657	0.38893	0.40205	0.41447	0.42718	0.4392	0.45058	0.46121	0.47095	0.48149	0.49	0.49801
142	0.012147	0.0071135	0.0034278	0.0007485	1e-05	1e-05	1e-05	1e-05	1e-05	1e-05	0.0018257	0.0053843	0.0096406	0.013641	0.017629	0.022006	0.026373	0.031113	0.035643	0.040262	0.044861	0.049378	0.054195	0.059185	0.064014	0.068407	0.072479	0.076395	0.079996	0.083729	0.087056	0.090546	0.093796	0.096734	0.09918	0.10136	0.104	0.10667	0.10933	0.11161	0.11365	0.11599	0.11824	0.12029	0.12204	0.1237	0.12577	0.12704	0.1282
143	1e-05	1e-05	1e-05	1e-05	1e-05	1e-05	0.0021387	0.008832	0.016757	0.026137	0.037204	0.049073	0.061138	0.072788	0.083969	0.095463	0.10715	0.11921	0.13014	0.14128	0.15203	0.16207	0.1722	0.18194	0.19243	0.20357	0.21356	0.2234	0.23316	0.2432	0.252	0.26074	0.26939	0.2777	0.28597	0.29347	0.30013	0.3069	0.31326	0.31854	0.32338	0.32896	0.33479	0.34067	0.34633	0.35226	0.35831	0.36438	0.37047
144	1e-05	1e-05	1e-05	1e-05	1e-05	1e-05	0.0010149	0.0036472	0.0071658	0.011892	0.01706	0.022477	0.027395	0.032602	0.038077	0.044108	0.050726	0.056183	0.061752	0.06709	0.071504	0.076121	0.080513	0.085585	0.090997	0.096068	0.1005	0.10481	0.10987	0.11475	0.11936	0.12403	0.1284	0.13242	0.13622	0.13943	0.14277	0.14621	0.14932	0.15194	0.15457	0.15747	0.16065	0.16379	0.16761	0.17114	0.17483	0.17835	0.18166
145	0.012376	0.0082545	0.0047856	0.0019596	1e-05	1e-05	1e-05	1e-05	1e-05	1e-05	0.00047167	0.0034879	0.0065754	0.0099384	0.013715	0.017986	0.022602	0.02679	0.031169	0.035573	0.039773	0.044463	0.049263	0.054368	0.0597	0.064807	0.069453	0.073929	0.078953	0.08382	0.088393	0.093123	0.09734	0.10123	0.10485	0.10792	0.11101	0.11444	0.11768	0.12006	0.12239	0.1249	0.1273	0.12974	0.13222	0.13461	0.13721	0.1395	0.14133
146	0.018416	0.012659	0.0079598	0.0037792	1e-05	1e-05	1e-05	1e-05	1e-05	1e-05	0.00017737	0.0040357	0.008415	0.013105	0.01813	0.024015	0.030061	0.036288	0.042307	0.048261	0.054268	0.060646	0.067011	0.07355	0.080049	0.08667	0.093015	0.099145	0.10521	0.11162	0.11817	0.1246	0.13077	0.13679	0.14292	0.14909	0.15537	0.16167	0.16793	0.17398	0.17975	0.18527	0.19086	0.19629	0.2019	0.20709	0.21198	0.21637	0.22068
147	1e-05	1e-05	1e-05	1e-05	1e-05	1e-05	0.0018105	0.005552	0.0097282	0.014479	0.019691	0.025311	0.031161	0.037066	0.043305	0.049577	0.056218	0.063176	0.070373	0.077867	0.08533	0.092939	0.10046	0.10821	0.11633	0.12415	0.13182	0.13944	0.14706	0.15444	0.16114	0.16772	0.17396	0.17978	0.18541	0.19077	0.19589	0.20093	0.2059	0.21066	0.21524	0.22017	0.22518	0.23027	0.23572	0.24058	0.24535	0.25033	0.25515
148	0.0049845	0.0021495	0.00013269	1e-05	1e-05	1e-05	1e-05	1e-05	1e-05	0.0014823	0.0041287	0.0080087	0.012473	0.017515	0.022433	0.02833	0.034583	0.041552	0.048209	0.055457	0.062613	0.070125	0.07735	0.084605	0.091253	0.097588	0.10309	0.10853	0.11299	0.11793	0.12199	0.12587	0.12883	0.13185	0.13485	0.13746	0.14059	0.14389	0.14678	0.14975	0.15184	0.15447	0.15722	0.16042	0.16334	0.16557	0.16868	0.17117	0.17344
149	1e-05	1e-05	1e-05	1e-05	1e-05	1e-05	0.0016443	0.0044465	0.0079146	0.012969	0.017407	0.021211	0.0239	0.026847	0.02986	0.033956	0.038831	0.042556	0.046755	0.0499	0.050878	0.052293	0.05407	0.056938	0.060454	0.06447	0.067886	0.071391	0.076071	0.080096	0.08466	0.089626	0.094179	0.098098	0.10152	0.10418	0.10621	0.10814	0.11019	0.11153	0.11374	0.11625	0.11956	0.12356	0.12823	0.13279	0.13754	0.14275	0.14817
150	1e-05	1e-05	1e-05	1e-05	1e-05	1e-05	0.0052866	0.017401	0.031563	0.047136	0.064106	0.083122	NaN	NaN	NaN	NaN	NaN	NaN	NaN	NaN	NaN	NaN	NaN	NaN	NaN	NaN	NaN	NaN	NaN	NaN	NaN	NaN	NaN	NaN	NaN	NaN	NaN	NaN	NaN	NaN	NaN	NaN	NaN	NaN	NaN	NaN	NaN	NaN	NaN
151	1e-05	1e-05	1e-05	0.0039165	0.010316	0.016749	0.025726	0.036225	0.049255	0.065182	0.08283	0.10117	0.1189	0.13852	0.15995	0.18348	0.21004	0.23581	0.26322	0.29037	0.31791	NaN	NaN	NaN	NaN	NaN	NaN	NaN	NaN	NaN	NaN	NaN	NaN	NaN	NaN	NaN	NaN	NaN	NaN	NaN	NaN	NaN	NaN	NaN	NaN	NaN	NaN	NaN	NaN
152	1e-05	1e-05	1e-05	1e-05	1e-05	1e-05	0.0020003	0.0069245	0.014393	0.024419	0.034977	0.046267	0.056614	0.066999	0.07744	0.089031	0.1016	0.11278	0.12371	0.13301	0.13984	0.14702	0.15388	0.1616	0.16978	0.17762	0.1846	0.19149	0.19922	0.20636	0.21363	0.22118	0.22798	0.23436	0.24031	0.24521	0.24993	0.2542	0.25778	0.26046	0.26407	0.26789	0.27199	0.27633	0.28131	0.28613	0.29093	0.29557	0.3005
153	1e-05	1e-05	1e-05	1e-05	0.0048552	0.012526	0.022021	0.032864	0.04553	0.060707	0.077241	0.095045	0.11399	0.13436	0.15613	0.17999	0.20584	0.23167	0.25859	0.28617	0.31347	NaN	NaN	NaN	NaN	NaN	NaN	NaN	NaN	NaN	NaN	NaN	NaN	NaN	NaN	NaN	NaN	NaN	NaN	NaN	NaN	NaN	NaN	NaN	NaN	NaN	NaN	NaN	NaN
154	1e-05	1e-05	1e-05	1e-05	1e-05	1e-05	0.001361	0.0046247	0.0082492	0.012122	0.016484	0.021181	0.026128	0.031432	0.036967	0.04252	0.048616	0.055409	0.062013	0.068654	0.075264	0.082106	0.088669	0.095312	0.10184	0.10803	0.11425	0.12012	0.12507	0.13053	0.13528	0.14011	0.14459	0.1494	0.15457	0.15937	0.16429	0.16866	0.17279	0.17755	0.18154	0.18642	0.19068	0.19478	0.19875	0.20171	0.20515	0.20795	0.21081
155	0.022809	0.015675	0.0093261	0.0047297	0.0011448	1e-05	1e-05	1e-05	0.0027554	0.0081431	0.014896	0.023073	0.032549	0.043234	0.054212	0.066614	0.081123	0.096609	0.11196	0.12732	0.1428	0.15963	0.17693	0.19512	0.21301	0.2313	0.24924	0.2672	0.28415	0.30185	0.3194	0.33702	0.35315	0.36865	0.38397	0.39913	0.41286	0.42537	0.43603	0.4465	0.45513	0.464	0.47361	NaN	NaN	NaN	NaN	NaN	NaN
156	0.00012964	1e-05	1e-05	1e-05	1e-05	1e-05	1e-05	0.0022719	0.0065658	0.012418	0.018916	0.026121	0.034114	0.041967	0.050154	0.059797	0.071206	0.083977	0.095609	0.10616	0.11628	0.12708	0.13877	0.15036	0.16151	0.17251	0.18271	0.19237	0.20127	0.21157	0.22204	0.23297	0.24387	0.25428	0.26498	0.27568	0.28609	0.29663	0.30607	0.31565	0.32464	0.33319	0.34075	0.34823	0.35532	0.36123	0.36733	0.3731	0.37764
157	1e-05	1e-05	1e-05	1e-05	1e-05	1e-05	0.0029203	0.0091169	0.016684	0.026092	0.036189	0.04706	0.056822	0.065494	0.074165	0.081911	0.088851	0.096717	0.10402	0.11117	0.11753	0.12372	0.12961	0.13729	0.14548	0.15269	0.15943	0.16606	0.172	0.17782	0.18266	0.18744	0.1918	0.1952	0.19755	0.19985	0.20232	0.20535	0.20907	0.21285	0.21718	0.22138	0.22542	0.22995	0.23485	0.23907	0.24246	0.24576	0.24834
158	0.0031796	0.00038095	1e-05	1e-05	1e-05	1e-05	1e-05	1e-05	0.00088937	0.0034143	0.0067343	0.011226	0.015374	0.019089	0.023737	0.028546	0.03288	0.037594	0.04212	0.047514	0.052681	0.05775	0.062738	0.068753	0.075337	0.080301	0.084871	0.0897	0.094618	0.099812	0.10383	0.1079	0.1118	0.11516	0.11807	0.12079	0.12417	0.12766	0.1312	0.13488	0.13854	0.1424	0.14604	0.14972	0.15354	0.15704	0.15999	0.16263	0.16497
159	0.012376	0.0064049	0.0018912	1e-05	1e-05	1e-05	1e-05	1e-05	1e-05	0.0012997	0.0057056	0.011679	0.017051	0.021512	0.025625	0.030136	0.034736	0.039938	0.045064	0.05105	0.056541	0.061616	0.066413	0.072696	0.079959	0.086486	0.092039	0.097104	0.10173	0.10631	0.1099	0.11392	0.11809	0.12202	0.12554	0.12899	0.13347	0.13839	0.14355	0.14913	0.15506	0.16088	0.16607	0.17126	0.1759	0.17954	0.18222	0.18433	0.18591
160	1e-05	1e-05	1e-05	1e-05	1e-05	1e-05	0.0025747	0.0086961	0.016056	0.025344	0.036336	0.049105	0.06262	0.077277	0.092913	0.10843	0.12547	0.14383	0.16209	0.18123	0.19988	0.21832	0.23636	0.25474	0.27342	0.29204	0.31111	0.33	0.34722	0.36499	0.38022	0.39534	0.41076	0.42604	0.44164	0.45579	0.46824	0.48002	0.4904	0.50178	0.51208	0.52476	0.53809	0.55083	0.56248	0.57275	0.58341	0.59489	0.60551
161	0.003482	1e-05	1e-05	1e-05	1e-05	1e-05	1e-05	0.00057717	0.0072539	0.015984	0.026218	0.037881	0.051018	0.065388	0.080746	0.096605	0.1144	0.13348	0.15234	0.17165	0.19104	0.21103	0.23111	0.25133	0.27115	0.29055	0.30974	0.32776	0.34414	0.36101	0.37596	0.38999	0.40396	0.41726	0.43062	0.44349	0.45544	0.46667	0.47699	0.4879	0.49821	0.50943	0.52104	0.53175	0.54257	0.55187	0.56107	0.57072	0.58016
162	1e-05	1e-05	1e-05	1e-05	1e-05	1e-05	0.012122	0.032868	0.050794	0.065355	0.076947	0.083758	0.087684	0.092227	0.096697	0.10138	0.10614	0.11179	0.11704	0.12282	0.12809	0.13316	0.1384	0.14472	0.15202	0.15805	0.16361	0.16869	0.17329	0.17806	0.18225	0.1868	0.19183	0.19661	0.20112	0.20476	0.20906	0.21357	0.21794	0.22242	0.22703	0.23141	0.23536	0.23871	0.24173	0.24421	0.2463	0.24796	0.24932
163	1e-05	1e-05	1e-05	1e-05	1e-05	1e-05	0.0040099	0.013702	0.025061	0.036616	0.046219	0.055315	0.062051	0.068255	0.074734	0.08235	0.089447	0.09839	0.10472	0.10934	0.11407	0.1205	0.12696	0.13639	0.14719	0.15742	0.16943	0.18153	0.19137	0.20301	0.21592	0.22957	0.24229	0.25776	0.27296	0.28812	0.30352	0.31594	0.32845	0.34174	0.35424	0.3676	0.37781	0.38716	0.39336	0.39632	0.39657	0.39705	0.39866
164	1e-05	1e-05	1e-05	1e-05	1e-05	1e-05	0.0025631	0.0086614	0.015878	0.02336	0.030977	0.038609	0.044523	0.050547	0.056916	0.065371	0.073355	0.082281	0.090778	0.099584	0.10763	0.11543	0.12328	0.13308	0.14343	0.15339	0.16312	0.17227	0.1802	0.18843	0.1959	0.20405	0.21308	0.22235	0.23124	0.23918	0.24665	0.25287	0.26075	0.26715	0.2729	0.27943	0.28442	0.2867	0.28783	0.28786	0.28761	0.28824	0.28992
165	0.0077579	0.0030733	1e-05	1e-05	1e-05	1e-05	1e-05	0.00035338	0.0072451	0.015866	0.026361	0.038243	0.051635	0.065909	0.080504	0.096154	0.11165	0.12755	0.14475	0.16153	NaN	NaN	NaN	NaN	NaN	NaN	NaN	NaN	NaN	NaN	NaN	NaN	NaN	NaN	NaN	NaN	NaN	NaN	NaN	NaN	NaN	NaN	NaN	NaN	NaN	NaN	NaN	NaN	NaN
166	1e-05	1e-05	1e-05	1e-05	1e-05	1e-05	0.00068719	0.0026614	0.0049476	0.0076769	0.010921	0.014729	0.018892	0.023421	0.027968	0.032731	0.037428	0.042291	0.047208	0.05263	0.05805	0.063456	0.068724	0.073895	0.079177	0.084761	0.090349	0.095971	0.10165	0.10758	0.11319	0.11873	0.12431	0.12976	0.1352	0.14028	0.14497	0.14982	0.15502	0.15958	0.1633	0.16712	0.17102	0.17459	0.17836	0.18217	0.18618	0.19044	0.19483
167	1e-05	1e-05	1e-05	1e-05	1e-05	1e-05	0.00060254	0.0021634	0.0037884	0.0058345	0.0081825	0.010996	0.013927	0.017195	0.020512	0.02478	0.028674	0.032681	0.037008	0.042429	0.047471	0.052517	0.057644	0.062924	0.068151	0.073794	0.07933	0.084996	0.09087	0.097012	0.10268	0.1087	0.11489	0.12093	0.12707	0.13317	0.13889	0.14445	0.15039	0.15569	0.16009	0.16453	0.16882	0.17251	0.17611	0.17939	0.18264	0.18621	0.18998
168	0.0027496	1e-05	1e-05	1e-05	1e-05	1e-05	1e-05	0.00043231	0.0054477	0.011986	0.018866	0.026827	0.0356	0.044926	0.053941	0.063979	0.073558	0.08315	0.093826	0.10377	NaN	NaN	NaN	NaN	NaN	NaN	NaN	NaN	NaN	NaN	NaN	NaN	NaN	NaN	NaN	NaN	NaN	NaN	NaN	NaN	NaN	NaN	NaN	NaN	NaN	NaN	NaN	NaN	NaN
169	0.015713	0.010232	0.0052289	0.00076781	1e-05	1e-05	1e-05	1e-05	1e-05	1e-05	0.002834	0.0072411	0.01241	0.017843	0.023421	0.029268	0.034911	0.040164	0.045045	0.050233	0.055344	0.060497	0.065929	0.071093	0.07636	0.081985	0.087483	0.093091	0.099291	0.10591	0.11267	0.11947	0.12646	0.13275	0.13951	0.1465	0.15303	0.15956	0.1657	0.17116	0.17594	0.18013	0.18416	0.18786	0.192	0.19564	0.19878	0.202	0.20483
170	0.0019909	0.00049129	1e-05	1e-05	1e-05	1e-05	1e-05	1e-05	0.0025307	0.0061303	0.010345	0.014966	0.018971	0.023409	0.027615	0.032792	0.037647	0.042342	0.047073	0.052581	0.057205	0.061695	0.066523	0.072206	0.077751	0.083803	0.089398	0.09443	0.099556	0.10452	0.10859	0.11354	0.11884	0.12345	0.12789	0.13212	0.13562	0.13932	0.14412	0.14824	0.15161	0.15561	0.15875	0.16052	0.16213	0.16357	0.16554	0.16793	0.17084
171	0.032796	0.023299	0.015453	0.0082575	0.002068	1e-05	1e-05	1e-05	1e-05	1e-05	1e-05	0.0033626	0.0097196	0.01591	0.022947	0.029916	0.03702	0.043357	0.050213	0.058089	0.064599	0.070412	0.076311	0.082243	0.088073	0.093511	0.10005	0.10653	0.11418	0.12193	0.12866	0.1364	0.14442	0.15189	0.15885	0.16583	0.17252	0.17872	0.18512	0.19021	0.19424	0.19924	0.20364	0.20742	0.21155	0.2152	0.21964	0.22445	0.22909
172	1e-05	1e-05	1e-05	1e-05	1e-05	1e-05	0.0026998	0.0086548	0.014457	0.020677	0.026709	0.032797	0.039265	0.046561	0.053685	0.061125	0.068229	0.074719	0.081003	0.087637	0.094227	0.10065	0.10725	0.11379	0.12024	0.12673	0.13324	0.13974	0.1465	0.15363	0.16066	0.16719	0.17363	0.17956	0.18512	0.19026	0.19539	0.2005	0.20537	0.20969	0.21307	0.21613	0.2196	0.22308	0.22662	0.23009	0.23398	0.23791	0.24137
173	1e-05	1e-05	1e-05	1e-05	1e-05	1e-05	0.0036159	0.012228	0.02235	0.034019	0.047372	0.062319	0.078679	0.096216	0.11507	0.13524	0.1558	0.17708	0.19994	0.2249	0.25183	NaN	NaN	NaN	NaN	NaN	NaN	NaN	NaN	NaN	NaN	NaN	NaN	NaN	NaN	NaN	NaN	NaN	NaN	NaN	NaN	NaN	NaN	NaN	NaN	NaN	NaN	NaN	NaN
174	0.016372	0.010473	0.005231	0.0014835	1e-05	1e-05	0.0017061	0.0057313	0.012467	0.021526	0.033554	0.047665	0.06431	0.083112	0.10436	0.12975	0.15893	0.19149	NaN	NaN	NaN	NaN	NaN	NaN	NaN	NaN	NaN	NaN	NaN	NaN	NaN	NaN	NaN	NaN	NaN	NaN	NaN	NaN	NaN	NaN	NaN	NaN	NaN	NaN	NaN	NaN	NaN	NaN	NaN
175	1e-05	1e-05	1e-05	1e-05	1e-05	1e-05	0.0020232	0.0066189	0.011597	0.017007	0.023522	0.030822	0.038839	0.047332	0.055801	0.064928	0.073991	0.082635	0.091149	0.099793	0.10826	0.11642	0.12436	0.13165	0.13872	0.14593	0.15315	0.16002	0.16712	0.17429	0.18102	0.18774	0.19393	0.20006	0.20659	0.21324	0.21977	0.2254	0.23125	0.23697	0.24196	0.24728	0.2524	0.25752	0.26268	0.26675	0.27047	0.27363	0.27727
176	1e-05	1e-05	1e-05	1e-05	1e-05	1e-05	0.0079586	0.021756	0.035271	0.048479	0.061531	0.073994	0.085471	0.096694	0.10675	0.11743	0.12702	0.13449	0.14328	0.15178	0.15906	0.16611	0.17355	0.18207	0.18973	0.19748	0.20548	0.21237	0.22126	0.22931	0.23754	0.24598	0.25334	0.25978	0.26371	0.26802	0.27203	0.27522	0.27975	0.28296	0.2856	0.28767	0.28974	0.29195	0.29495	0.29974	0.30562	0.31128	0.31745
177	1e-05	1e-05	1e-05	1e-05	1e-05	1e-05	0.007285	0.022679	0.038369	0.054717	0.071496	0.088192	0.10609	0.1241	0.14276	0.16103	0.17834	0.19465	0.21092	0.22819	0.24481	0.26101	0.2769	0.29256	0.30875	0.32422	0.33996	0.35602	0.37288	0.38889	0.40367	0.4182	0.43236	0.44529	0.45619	0.46538	0.4741	0.48211	0.48877	0.49421	0.49888	0.50325	0.5069	0.50966	0.51298	0.51683	0.52148	0.52556	0.52906
178	1e-05	1e-05	0.00075824	0.0062369	0.012679	0.020929	0.030478	0.041394	0.054223	0.069857	0.088931	0.11206	0.13997	0.17309	NaN	NaN	NaN	NaN	NaN	NaN	NaN	NaN	NaN	NaN	NaN	NaN	NaN	NaN	NaN	NaN	NaN	NaN	NaN	NaN	NaN	NaN	NaN	NaN	NaN	NaN	NaN	NaN	NaN	NaN	NaN	NaN	NaN	NaN	NaN
179	1e-05	1e-05	1e-05	1e-05	1e-05	1e-05	0.0013773	0.0041968	0.0073357	0.010283	0.013294	0.016176	0.01912	0.022813	0.027073	0.031556	0.035722	0.039498	0.043421	0.047745	0.052145	0.056201	0.060364	0.064389	0.067975	0.071274	0.074865	0.078536	0.081932	0.08553	0.088921	0.092273	0.096137	0.099636	0.10335	0.10724	0.11154	0.11574	0.12002	0.12487	0.12913	0.13351	0.13809	0.142	0.1463	0.15024	0.15395	0.15732	0.16039
180	1e-05	1e-05	1e-05	1e-05	1e-05	1e-05	0.0044675	0.014731	0.026254	0.039207	0.053355	0.068639	0.084932	0.10227	0.12025	0.13894	0.15768	0.17694	0.19647	0.21691	0.2378	0.25948	0.28209	0.30584	NaN	NaN	NaN	NaN	NaN	NaN	NaN	NaN	NaN	NaN	NaN	NaN	NaN	NaN	NaN	NaN	NaN	NaN	NaN	NaN	NaN	NaN	NaN	NaN	NaN
181	1e-05	1e-05	1e-05	1e-05	0.002106	0.0123	0.023877	0.036971	0.051756	0.068108	0.086034	0.10513	0.12584	0.14846	0.17269	0.19904	0.22702	NaN	NaN	NaN	NaN	NaN	NaN	NaN	NaN	NaN	NaN	NaN	NaN	NaN	NaN	NaN	NaN	NaN	NaN	NaN	NaN	NaN	NaN	NaN	NaN	NaN	NaN	NaN	NaN	NaN	NaN	NaN	NaN
182	1e-05	1e-05	1e-05	1e-05	1e-05	1e-05	0.00017812	0.0022267	0.0045832	0.0073049	0.010304	0.013392	0.016838	0.020731	0.024468	0.027794	0.030958	0.034065	0.036753	0.039868	0.042966	0.046127	0.049637	0.053075	0.05628	0.059756	0.063638	0.067721	0.071452	0.075359	0.078998	0.082624	0.086304	0.089574	0.092649	0.0958	0.098755	0.10152	0.10408	0.10697	0.10966	0.11237	0.11489	0.11706	0.11937	0.12151	0.12352	0.12561	0.12756
183	1e-05	1e-05	1e-05	1e-05	1e-05	1e-05	NaN	NaN	NaN	NaN	NaN	NaN	NaN	NaN	NaN	NaN	NaN	NaN	NaN	NaN	NaN	NaN	NaN	NaN	NaN	NaN	NaN	NaN	NaN	NaN	NaN	NaN	NaN	NaN	NaN	NaN	NaN	NaN	NaN	NaN	NaN	NaN	NaN	NaN	NaN	NaN	NaN	NaN	NaN
184	1e-05	1e-05	1e-05	1e-05	1e-05	1e-05	0.001868	0.0060599	0.010901	0.016116	0.021945	0.028887	0.036727	0.04555	0.055153	0.065251	0.07524	0.085193	0.094956	0.10462	0.11462	0.1245	0.1336	0.1422	0.1506	0.15928	0.16796	0.17604	0.18421	0.19292	0.20154	0.20962	0.21754	0.22566	0.23342	0.24088	0.24777	0.25425	0.26144	0.26849	0.27479	0.28108	0.28721	0.2929	0.2985	0.30422	0.30949	0.31471	0.31997
185	1e-05	1e-05	1e-05	1e-05	1e-05	1e-05	0.0015735	0.0057947	0.010997	0.017113	0.024227	0.03213	0.040686	0.049766	0.05934	0.069606	0.079903	0.090223	0.10005	0.1101	0.11969	0.12891	0.13781	0.14656	0.15553	0.16453	0.17377	0.18258	0.19141	0.20123	0.21097	0.22054	0.23031	0.24021	0.24986	0.25956	0.26874	0.27738	0.28669	0.29525	0.3029	0.30967	0.31686	0.32356	0.33018	0.33688	0.34209	0.3473	0.35203
186	1e-05	1e-05	1e-05	1e-05	1e-05	1e-05	0.0015544	0.0053784	0.0098995	0.014861	0.020194	0.026179	0.032606	0.039321	0.046309	0.053875	0.061216	0.068683	0.075952	0.083221	0.090032	0.096495	0.10254	0.10808	0.11366	0.11944	0.12504	0.13074	0.13631	0.14182	0.14725	0.15277	0.15827	0.16399	0.16967	0.17537	0.18057	0.18542	0.18998	0.19404	0.19799	0.20155	0.20495	0.20795	0.21072	0.21341	0.21504	0.21688	0.21877
187	1e-05	1e-05	1e-05	1e-05	1e-05	1e-05	0.0027941	0.0094594	0.017436	0.026898	0.037691	0.049318	0.06173	0.074754	0.087712	0.10051	0.11302	0.1251	0.1374	0.14932	0.1607	0.17144	0.18221	0.19248	0.2022	0.21178	0.22113	0.2303	0.23903	0.24696	0.25458	0.26172	0.26833	0.27426	0.27974	0.28504	0.28964	0.29379	0.29709	0.3001	0.30276	0.30537	0.30781	0.31003	0.31202	0.31427	0.316	0.31801	0.31979
188	1e-05	1e-05	1e-05	1e-05	1e-05	1e-05	0.0028682	0.0092245	0.016301	0.024074	0.03259	0.041669	0.051649	0.062117	0.072881	0.083863	0.095022	0.10604	0.11726	0.1289	0.14068	0.15241	0.16432	0.17609	0.18825	0.20074	0.21341	0.22609	0.23883	0.25161	0.26407	0.2765	0.28862	0.30037	0.31194	0.32284	0.333	0.34314	0.3527	0.36149	0.36993	0.37811	0.38586	0.39323	0.40042	0.40726	0.41391	0.42075	0.4265
189	1e-05	1e-05	1e-05	1e-05	1e-05	1e-05	0.0013048	0.0047555	0.0091883	0.014549	0.020693	0.028006	0.036171	0.045058	0.054275	0.063934	0.073604	0.083527	0.093357	0.10323	0.11255	0.12151	0.12957	0.13742	0.14521	0.15309	0.1612	0.16881	0.17568	0.18252	0.189	0.19534	0.20153	0.20797	0.21381	0.21944	0.22485	0.22989	0.23532	0.24085	0.2464	0.25197	0.25803	0.26382	0.26976	0.27594	0.28136	0.28677	0.29183
190	1e-05	1e-05	1e-05	1e-05	1e-05	1e-05	0.0030753	0.010333	0.018866	0.028368	0.038656	0.04969	0.061416	0.073982	0.086529	0.099672	0.11249	0.12517	0.13791	0.15026	0.16242	0.17388	0.18499	0.19577	0.20599	0.21612	0.22566	0.23514	0.24401	0.25245	0.26069	0.26842	0.27588	0.28279	0.28945	0.2962	0.3024	0.30847	0.31396	0.31876	0.32288	0.32684	0.33039	0.33373	0.33708	0.34	0.34201	0.34436	0.34624
191	0.00049725	1e-05	1e-05	1e-05	1e-05	1e-05	1e-05	0.002195	0.0061474	0.01072	0.016295	0.023131	0.03025	0.037566	0.044575	0.051873	0.059373	0.066732	0.074019	0.08129	0.088375	0.095143	0.10131	0.1078	0.11465	0.12201	0.12939	0.13615	0.143	0.14994	0.15651	0.16326	0.16992	0.17657	0.18244	0.18768	0.19217	0.19608	0.20042	0.20431	0.20792	0.21122	0.21426	0.21695	0.21983	0.22325	0.22614	0.22916	0.2323
192	0.00033255	1e-05	1e-05	1e-05	1e-05	1e-05	1e-05	0.0022315	0.005801	0.010145	0.015076	0.020543	0.026459	0.033027	0.039746	0.046942	0.053791	0.060949	0.067923	0.075231	0.082426	0.08983	0.097438	0.10539	0.1133	0.12152	0.12986	0.13885	0.1477	0.15664	0.16585	0.17523	0.18442	0.19309	0.20127	0.20954	0.21763	0.22553	0.2326	0.2397	0.24636	0.25209	0.25745	0.26274	0.26796	0.27317	0.27784	0.28264	0.28715
193	1e-05	1e-05	1e-05	1e-05	0.0040313	0.010895	0.019542	0.030298	0.042895	0.05769	0.074557	0.093504	0.11398	0.13618	0.15942	0.18346	0.20838	0.2343	NaN	NaN	NaN	NaN	NaN	NaN	NaN	NaN	NaN	NaN	NaN	NaN	NaN	NaN	NaN	NaN	NaN	NaN	NaN	NaN	NaN	NaN	NaN	NaN	NaN	NaN	NaN	NaN	NaN	NaN	NaN
194	0.021071	0.023165	0.025845	0.028358	0.031773	0.035859	0.041944	0.049888	0.058664	0.068572	0.079299	0.090925	0.10428	0.11739	0.1316	0.14574	0.16025	0.17442	0.18858	0.20341	0.2181	0.23308	0.24874	0.2647	0.28219	0.30059	0.32029	0.34125	0.36378	0.38747	0.41223	NaN	NaN	NaN	NaN	NaN	NaN	NaN	NaN	NaN	NaN	NaN	NaN	NaN	NaN	NaN	NaN	NaN	NaN
195	1e-05	1e-05	1e-05	1e-05	1e-05	1e-05	0.0010297	0.0032716	0.0052881	0.0071452	0.0092059	0.011104	0.013109	0.015359	0.017745	0.020547	0.023344	0.026636	0.029951	0.033243	0.036672	0.039794	0.043091	0.046385	0.049556	0.052841	0.056006	0.059159	0.06203	0.064816	0.068086	0.071064	0.073996	0.076496	0.07892	0.08123	0.083461	0.085593	0.087615	0.089779	0.091676	0.093146	0.094683	0.096169	0.098014	0.099538	0.10105	0.10251	0.10395
196	1e-05	1e-05	1e-05	1e-05	1e-05	1e-05	0.0015098	0.0049673	0.0087345	0.012681	0.01712	0.021716	0.02683	0.032287	0.037831	0.043803	0.049521	0.055638	0.061926	0.068477	0.075247	0.081817	0.088851	0.095776	0.10272	0.10983	0.11691	0.12413	0.13122	0.13837	0.14578	0.15301	0.16037	0.16722	0.17401	0.18081	0.18744	0.19395	0.2003	0.20657	0.2124	0.21783	0.22307	0.22819	0.23349	0.23851	0.24326	0.24813	0.253
197	1e-05	1e-05	1e-05	1e-05	1e-05	1e-05	0.0011989	0.0044132	0.0079795	0.011742	0.016304	0.021417	0.026933	0.032923	0.038944	0.045748	0.05271	0.059511	0.066181	0.073086	0.080434	0.087541	0.094685	0.10163	0.10845	0.11544	0.12182	0.12794	0.13435	0.14095	0.1474	0.15324	0.159	0.16458	0.17005	0.1754	0.18041	0.18552	0.19088	0.19612	0.20081	0.20568	0.21089	0.21625	0.22164	0.22704	0.23238	0.23793	0.24376
198	1e-05	1e-05	1e-05	1e-05	1e-05	1e-05	0.0014009	0.0051438	0.0097396	0.015071	0.020834	0.027899	0.03546	0.043193	0.05115	0.059556	0.067559	0.07555	0.083208	0.091085	0.099116	0.10688	0.11421	0.12115	0.12803	0.13481	0.14097	0.14717	0.15283	0.15872	0.16416	0.16904	0.17395	0.17847	0.18304	0.18744	0.19179	0.19636	0.20104	0.206	0.21031	0.21432	0.21837	0.22229	0.22609	0.2294	0.23257	0.23579	0.23865
199	1e-05	1e-05	1e-05	1e-05	1e-05	1e-05	0.0025133	0.008162	0.014345	0.020783	0.028016	0.035789	0.044176	0.053349	0.062853	0.072772	0.082225	0.091883	0.10172	0.11167	0.12174	0.13147	0.14128	0.15104	0.16067	0.17003	0.1792	0.18875	0.19842	0.20795	0.21769	0.22754	0.23731	0.24642	0.25497	0.26334	0.2716	0.27977	0.28732	0.29451	0.3012	0.30708	0.31223	0.31705	0.32198	0.32689	0.33154	0.33619	0.34033
200	0.0010212	1e-05	1e-05	1e-05	1e-05	1e-05	1e-05	0.0011859	0.0049033	0.0096446	0.015021	0.021431	0.02862	0.036074	0.043802	0.051587	0.059568	0.067852	0.075676	0.083828	0.09196	0.099659	0.1073	0.11458	0.12191	0.12935	0.13678	0.14381	0.15027	0.15726	0.164	0.17049	0.17715	0.18338	0.18977	0.19604	0.20177	0.20746	0.21338	0.21942	0.22452	0.22894	0.2331	0.23733	0.2414	0.24482	0.24793	0.2516	0.25452
201	1e-05	1e-05	1e-05	1e-05	1e-05	1e-05	0.001767	0.0052094	0.0079861	0.011078	0.013731	0.016371	0.019068	0.021905	0.024991	0.028065	0.031943	0.035691	0.039595	0.044334	0.049258	0.05487	0.060004	0.065349	0.070619	0.075995	0.080541	0.083975	0.087766	0.091449	0.094692	0.097696	0.10059	0.10398	0.10703	0.11063	0.11442	0.11848	0.12273	0.12695	0.13144	0.13563	0.14002	0.14394	0.14738	0.15058	0.15335	0.15593	0.15844
202	1e-05	1e-05	1e-05	1e-05	1e-05	1e-05	0.0011118	0.0038522	0.0071289	0.011212	0.01625	0.021922	0.028742	0.035582	0.042607	0.049827	0.057152	0.064574	0.072116	0.080149	0.088143	0.09599	0.10374	0.11078	0.11809	0.12536	0.13249	0.1393	0.1459	0.15257	0.15913	0.16541	0.17126	0.17704	0.18283	0.18805	0.19318	0.19793	0.20254	0.20724	0.21141	0.21524	0.21882	0.22244	0.22593	0.229	0.23217	0.23569	0.23899
203	0.003659	0.00098367	1e-05	1e-05	1e-05	1e-05	1e-05	1e-05	0.001888	0.0056127	0.010426	0.015794	0.021808	0.028654	0.035714	0.042834	0.050215	0.05774	0.064644	0.071629	0.079023	0.08619	0.093473	0.10065	0.10753	0.11382	0.12018	0.12651	0.13307	0.14025	0.14763	0.15421	0.16075	0.16742	0.17392	0.18	0.1863	0.19243	0.19841	0.20384	0.20842	0.21243	0.21661	0.22075	0.22449	0.22819	0.23194	0.23567	0.23936
204	1e-05	1e-05	1e-05	1e-05	1e-05	1e-05	0.0024285	0.0079936	0.014118	0.021128	0.02881	0.037096	0.046054	0.055225	0.06441	0.073779	0.08392	0.094192	0.10353	0.11312	0.12266	0.13249	0.14213	0.15153	0.16053	0.16943	0.17764	0.18444	0.19064	0.19779	0.20491	0.21177	0.21779	0.22319	0.22842	0.23339	0.2382	0.24296	0.24805	0.25309	0.25698	0.25999	0.26317	0.26611	0.26889	0.27102	0.2725	0.27396	0.27506
205	1e-05	1e-05	1e-05	1e-05	1e-05	1e-05	0.0047375	0.015614	0.027814	0.041478	0.056808	0.074267	0.094936	0.11933	NaN	NaN	NaN	NaN	NaN	NaN	NaN	NaN	NaN	NaN	NaN	NaN	NaN	NaN	NaN	NaN	NaN	NaN	NaN	NaN	NaN	NaN	NaN	NaN	NaN	NaN	NaN	NaN	NaN	NaN	NaN	NaN	NaN	NaN	NaN
206	1e-05	1e-05	1e-05	1e-05	1e-05	1e-05	0.0041239	0.011579	0.017096	0.022404	0.026949	0.031947	0.03819	0.045182	0.051918	0.05882	0.065725	0.072878	0.080537	0.088386	0.095198	0.10278	0.11061	0.11767	0.12393	0.1299	0.13593	0.14255	0.14894	0.15558	0.16242	0.17059	0.17809	0.18488	0.1912	0.19759	0.20497	0.2122	0.21917	0.22549	0.23046	0.23511	0.23807	0.2406	0.24287	0.24514	0.2469	0.2481	0.24903
207	1e-05	1e-05	1e-05	1e-05	1e-05	1e-05	0.0066308	0.021656	0.038523	0.058738	0.082893	NaN	NaN	NaN	NaN	NaN	NaN	NaN	NaN	NaN	NaN	NaN	NaN	NaN	NaN	NaN	NaN	NaN	NaN	NaN	NaN	NaN	NaN	NaN	NaN	NaN	NaN	NaN	NaN	NaN	NaN	NaN	NaN	NaN	NaN	NaN	NaN	NaN	NaN
208	1e-05	1e-05	1e-05	1e-05	1e-05	1e-05	0.002713	0.0086586	0.015191	0.021961	0.028597	0.035482	0.04247	0.04942	0.05649	0.063906	0.071507	0.079369	0.087256	0.095308	0.10317	0.11171	0.12033	0.12905	0.13855	0.14865	0.15897	0.16926	0.17923	0.18943	0.1994	0.20961	0.21898	0.22796	0.23706	0.2454	0.25317	0.26067	0.26779	0.2749	0.28129	0.28778	0.29385	0.29981	0.30591	0.31124	0.31624	0.32136	0.32606
209	1e-05	1e-05	1e-05	1e-05	1e-05	1e-05	0.00089473	0.002971	0.0054589	0.0081342	0.011488	0.015414	0.019682	0.024275	0.02921	0.034674	0.040195	0.045711	0.051174	0.057025	0.062828	0.068377	0.073823	0.079046	0.084028	0.088931	0.093612	0.098173	0.1027	0.10751	0.11213	0.11682	0.12146	0.1259	0.1306	0.13541	0.14041	0.14553	0.15064	0.1558	0.16066	0.16556	0.17033	0.17516	0.18018	0.18492	0.18946	0.19367	0.19784
210	1e-05	1e-05	1e-05	1e-05	1e-05	1e-05	0.0072034	0.023285	0.040845	NaN	NaN	NaN	NaN	NaN	NaN	NaN	NaN	NaN	NaN	NaN	NaN	NaN	NaN	NaN	NaN	NaN	NaN	NaN	NaN	NaN	NaN	NaN	NaN	NaN	NaN	NaN	NaN	NaN	NaN	NaN	NaN	NaN	NaN	NaN	NaN	NaN	NaN	NaN	NaN
211	1e-05	1e-05	1e-05	1e-05	1e-05	1e-05	0.0029111	0.009758	0.017508	0.0263	0.036798	0.048219	0.060299	0.073137	0.086629	0.10085	0.11546	0.13065	0.14653	0.16322	0.18047	0.19759	0.21523	0.23346	0.25211	0.27116	0.29013	0.30941	0.32819	0.34698	0.3654	0.38308	0.40095	0.41824	0.43529	0.452	0.46823	0.4847	0.50063	0.51667	0.53177	0.54684	0.56196	0.57636	0.5909	0.60488	0.61805	0.63069	0.64228
212	1e-05	1e-05	1e-05	1e-05	0.0010666	0.0026229	0.0033645	0.0029429	0.002583	0.0024571	0.0022261	0.0017333	0.0012591	0.00097725	0.00039949	5.87e-05	1e-05	1e-05	0.00011547	0.00081169	0.0015832	0.0025958	0.0041908	0.0058617	0.0074268	0.0096085	0.011602	0.013399	0.014687	0.016404	0.018006	0.019545	0.021086	0.021769	0.022517	0.023168	0.023229	0.023295	0.023329	0.023645	0.02347	0.023552	0.023295	0.022637	0.022839	0.023203	0.023818	0.025261	0.026901
213	1e-05	1e-05	1e-05	1e-05	1e-05	1e-05	0.0010999	0.0034137	0.0065391	0.010292	0.015067	0.020314	0.025547	0.030879	0.035885	0.041093	0.046264	0.051421	0.056748	0.062088	0.067637	0.073061	0.078903	0.084766	0.09042	0.096409	0.10207	0.10773	0.1137	0.12025	0.12715	0.13327	0.13899	0.14414	0.14947	0.15518	0.16093	0.16652	0.17198	0.17713	0.18117	0.18448	0.18829	0.19206	0.19607	0.19987	0.20303	0.2057	0.20861
214	1e-05	1e-05	1e-05	1e-05	1e-05	0.00070429	0.001744	0.0021684	0.0024208	0.0029527	0.0027033	0.0023121	0.0017009	0.0011883	0.00055261	0.00028359	1e-05	1.9089e-05	0.00063983	0.00098866	0.0013759	0.0023739	0.003967	0.0058411	0.0074803	0.0092822	0.01121	0.013204	0.01468	0.016031	0.017495	0.018807	0.020069	0.020817	0.021977	0.02338	0.024879	0.026038	0.027411	0.02938	0.031137	0.033454	0.035587	0.037661	0.040203	0.042062	0.043817	0.046253	0.048914
215	1e-05	1e-05	1e-05	1e-05	1e-05	1e-05	0.002335	0.0078244	0.014212	0.021202	0.029034	0.037151	0.045788	0.055132	0.064261	0.073851	0.083729	0.093984	0.10414	0.11508	0.12622	0.1375	0.14925	0.16111	0.17328	0.18629	0.19966	0.213	0.2265	0.24049	0.25389	0.26713	0.27988	0.29216	0.3044	0.31659	0.32828	0.33951	0.35038	0.36061	0.37015	0.37976	0.38983	0.40035	0.41089	0.42124	0.43125	0.44133	0.45131
216	1e-05	1e-05	1e-05	0.0013234	0.011053	0.021299	0.032986	0.046428	0.06081	0.076468	0.092822	0.11107	0.13062	0.15049	0.17155	0.19355	0.21722	0.24164	0.26627	0.29222	0.31987	0.34971	0.3799	NaN	NaN	NaN	NaN	NaN	NaN	NaN	NaN	NaN	NaN	NaN	NaN	NaN	NaN	NaN	NaN	NaN	NaN	NaN	NaN	NaN	NaN	NaN	NaN	NaN	NaN
217	0.0098247	0.0054305	0.0027085	0.00038445	1e-05	1e-05	1e-05	1e-05	1e-05	1e-05	0.0012423	0.0046414	0.0092966	0.01295	0.017022	0.021203	0.025153	0.029318	0.032807	0.037109	0.041767	0.046506	0.050754	0.054136	0.057856	0.060719	0.063153	0.065186	0.067667	0.070522	0.073389	0.075243	0.077422	0.079435	0.081828	0.084806	0.088206	0.091607	0.095751	0.099297	0.1027	0.10628	0.10995	0.11279	0.11484	0.11615	0.11604	0.11644	0.11716
218	1e-05	1e-05	1e-05	1e-05	1e-05	1e-05	0.0013982	0.0038893	0.0068275	0.011084	0.014922	0.021578	0.03012	0.036901	0.043822	0.051923	0.059001	0.067354	0.07625	0.085003	0.093297	0.10211	0.10981	0.11548	0.12182	0.12699	0.13086	0.13459	0.13763	0.14014	0.1425	0.14508	0.14697	0.14891	0.15172	0.1552	0.16011	0.16509	0.17124	0.17761	0.18381	0.19104	0.19776	0.20582	0.21406	0.22206	0.22859	0.23468	0.24119
219	1e-05	1e-05	1e-05	1e-05	1e-05	1e-05	0.0015144	0.0042142	0.005568	0.0084085	0.010588	0.014737	0.019545	0.023507	0.02798	0.032493	0.037191	0.043203	0.049448	0.056164	0.062739	0.069477	0.075166	0.079955	0.084754	0.088923	0.092486	0.095076	0.097374	0.099129	0.10097	0.10171	0.10263	0.10377	0.10544	0.10751	0.10961	0.11156	0.11477	0.1177	0.12056	0.12359	0.12663	0.12974	0.13142	0.13268	0.13232	0.13243	0.133
220	1e-05	1e-05	1e-05	1e-05	1e-05	1e-05	0.00086286	0.0035232	0.0063147	0.010448	0.015087	0.020447	0.026369	0.032876	0.039072	0.045607	0.05222	0.059041	0.065679	0.072763	0.079556	0.086618	0.093756	0.10095	0.10809	0.11568	0.12325	0.13108	0.13902	0.14681	0.15452	0.1618	0.16871	0.17539	0.18137	0.18738	0.19327	0.19891	0.20374	0.2081	0.2127	0.21713	0.22169	0.22639	0.23095	0.23606	0.24086	0.2455	0.25016
221	1e-05	1e-05	1e-05	1e-05	1e-05	1e-05	0.0028142	0.0097467	0.017134	0.0253	0.033014	0.041743	0.051086	0.060139	0.070909	0.081983	0.09382	0.10559	0.11686	0.1281	0.13928	0.15161	0.164	0.17647	0.18932	0.20132	0.21371	0.22632	0.23945	0.25323	0.26754	0.2826	0.29794	0.31355	0.3297	0.3465	0.36359	0.38082	0.39779	0.41473	0.4316	0.44848	0.46459	0.48037	0.49605	0.51148	0.52673	0.5429	NaN
222	0.014286	0.0070157	0.0010319	1e-05	1e-05	1e-05	1e-05	1e-05	1e-05	0.004744	0.011117	0.019055	0.027993	0.037261	0.045961	0.055169	0.065013	0.074841	0.084079	0.092252	0.10051	0.10956	0.11869	0.12763	0.13619	0.14404	0.1509	0.15669	0.1621	0.1677	0.17392	0.18013	0.1864	0.1919	0.19737	0.20283	0.2094	0.21648	0.22416	0.23201	0.23992	0.24745	0.25401	0.25984	0.26574	0.27151	0.27723	0.282	0.28599
223	1e-05	1e-05	1e-05	1e-05	1e-05	1e-05	0.0012483	0.0040694	0.0070076	0.010697	0.014351	0.018601	0.023142	0.027421	0.032214	0.037147	0.042191	0.047214	0.051864	0.056766	0.061319	0.066257	0.071205	0.076202	0.081642	0.08701	0.092617	0.098359	0.10478	0.11188	0.11905	0.1268	0.13464	0.1426	0.15066	0.15882	0.16682	0.17439	0.18146	0.18792	0.19414	0.20025	0.20571	0.2107	0.21542	0.21979	0.22373	0.22786	0.23238
224	1e-05	1e-05	1e-05	1e-05	1e-05	1e-05	0.0043423	0.013654	0.022842	0.033148	0.043078	0.053638	0.064111	0.074493	0.085019	0.095859	0.10725	0.11901	0.13073	0.14349	0.15667	0.17072	0.18471	0.19971	0.2155	0.23156	0.24748	0.26299	0.27857	0.29492	0.31057	0.32583	0.34166	0.35735	0.37232	0.3872	0.40182	0.41602	0.43028	0.44378	0.45577	0.46732	0.4788	0.48874	0.49836	0.50782	0.51684	0.52629	0.53644
225	1e-05	1e-05	1e-05	1e-05	1e-05	1e-05	0.0011493	0.0041776	0.0074708	0.011343	0.015457	0.020518	0.026187	0.031965	0.037951	0.044065	0.0503	0.056649	0.062713	0.069517	0.076376	0.08366	0.090566	0.097303	0.10449	0.11157	0.11906	0.12646	0.1341	0.14229	0.14969	0.15733	0.16506	0.1732	0.18176	0.19043	0.1991	0.20715	0.21542	0.22323	0.23074	0.23833	0.24544	0.2519	0.25775	0.26284	0.26714	0.27144	0.27607
226	1e-05	1e-05	1e-05	1e-05	1e-05	1e-05	0.002583	0.0090733	0.016516	0.024769	0.033431	0.042719	0.052677	0.0628	0.072841	0.083456	0.093842	0.10393	0.11333	0.12261	0.13139	0.14032	0.14884	0.15667	0.16449	0.17204	0.17863	0.18523	0.19175	0.1985	0.20486	0.21134	0.21786	0.2247	0.23185	0.23848	0.24511	0.25187	0.25828	0.26458	0.27085	0.27707	0.28289	0.28848	0.29352	0.29833	0.3035	0.30871	0.31427
227	0.0068111	0.0027759	1e-05	1e-05	1e-05	1e-05	1e-05	1e-05	0.00050331	0.0056062	0.010693	0.016881	0.023999	0.031478	0.039462	0.047166	0.054616	0.061883	0.068753	0.075859	0.082303	0.08918	0.096313	0.10294	0.10966	0.11603	0.12253	0.12906	0.13594	0.14295	0.14961	0.15656	0.1632	0.16938	0.17557	0.18163	0.1874	0.1927	0.19765	0.20194	0.20604	0.20976	0.21338	0.21712	0.22058	0.2241	0.227	0.23063	0.23472
228	0.046458	0.048275	0.051379	0.055183	0.060013	0.065803	0.073038	0.081409	0.091324	0.1019	0.11331	0.12666	0.14059	0.1542	0.16816	0.18241	0.19736	0.21169	0.22614	0.2407	0.25608	0.27193	0.28673	0.30116	0.31594	0.33069	0.34558	0.36011	0.37661	0.39444	0.41316	NaN	NaN	NaN	NaN	NaN	NaN	NaN	NaN	NaN	NaN	NaN	NaN	NaN	NaN	NaN	NaN	NaN	NaN
229	1e-05	1e-05	1e-05	1e-05	1e-05	1e-05	0.0012453	0.0048641	0.009167	0.014818	0.020667	0.027432	0.034891	0.04252	0.050481	0.05823	0.065975	0.073743	0.081279	0.088863	0.096011	0.10361	0.11102	0.11804	0.12503	0.13163	0.13812	0.14432	0.15074	0.15702	0.16307	0.16912	0.17472	0.18026	0.18586	0.19131	0.19666	0.20164	0.20658	0.21089	0.21493	0.2184	0.22172	0.22479	0.22752	0.22992	0.23171	0.23348	0.23543
230	1e-05	1e-05	1e-05	1e-05	1e-05	1e-05	0.0015396	0.0049208	0.0085258	0.011496	0.015129	0.019909	0.024972	0.030113	0.035325	0.040401	0.045516	0.050706	0.055865	0.061475	0.068168	0.075121	0.081308	0.087325	0.093457	0.099397	0.10525	0.11136	0.11756	0.12379	0.12956	0.13505	0.13996	0.1451	0.15053	0.15591	0.16129	0.16649	0.17136	0.17643	0.18156	0.1866	0.19124	0.1962	0.20075	0.20502	0.20909	0.21308	0.21734
231	0.065509	0.05175	0.039285	0.027958	0.018323	0.0097872	0.0037245	1e-05	1e-05	1e-05	1e-05	6.2411e-05	0.0039028	0.0076233	0.011233	0.014628	0.018506	0.021672	0.025474	0.028507	0.032319	0.036559	0.039208	0.042458	0.047395	0.052768	0.058507	0.064741	0.071942	0.079594	0.087811	0.095598	0.10351	0.11116	0.11841	0.12416	0.13024	0.1368	0.14221	0.14739	0.15133	0.15513	0.15858	0.161	0.16379	0.16601	0.16892	0.17096	0.17156
232	1e-05	1e-05	1e-05	1e-05	1e-05	1e-05	0.0019421	0.006534	0.012028	0.017943	0.024447	0.03265	0.041529	0.051734	0.062264	0.072931	0.083541	0.094264	0.10558	0.11723	0.12933	0.14138	0.1522	0.16215	0.17129	0.18028	0.18868	0.19703	0.20512	0.21287	0.21974	0.2264	0.23315	0.2402	0.24768	0.25481	0.26176	0.26855	0.27512	0.2817	0.28795	0.29412	0.30022	0.30604	0.31145	0.31703	0.323	0.32881	0.33479
233	0.022402	0.01444	0.0075742	0.0021458	1e-05	1e-05	1e-05	1e-05	1e-05	1e-05	0.0020821	0.0075269	0.013702	0.019349	0.025168	0.031156	0.037525	0.043674	0.048964	0.054037	0.059698	0.065915	0.072304	0.078835	0.086597	0.094191	0.10179	0.1098	0.11824	0.12737	0.13712	0.14633	0.1551	0.16325	0.17122	0.17838	0.18558	0.19343	0.20017	0.20636	0.21194	0.21707	0.22203	0.22657	0.23112	0.23502	0.23912	0.24284	0.24534
234	0.0017199	1e-05	1e-05	1e-05	1e-05	1e-05	1e-05	0.00014698	0.0030494	0.0062855	0.0097962	0.014091	0.01881	0.023377	0.02808	0.032884	0.037995	0.042771	0.046905	0.050926	0.05487	0.059547	0.063698	0.06759	0.072032	0.076123	0.080261	0.083939	0.088017	0.092303	0.096818	0.10152	0.10547	0.10952	0.11363	0.11704	0.12046	0.12378	0.12675	0.12903	0.13121	0.1331	0.1344	0.13563	0.13647	0.13679	0.13739	0.13793	0.1383
235	1e-05	1e-05	1e-05	1e-05	1e-05	1e-05	0.0023298	0.0071337	0.011637	0.016528	0.021211	0.025788	0.031327	0.037474	0.044141	0.051353	0.058731	0.06672	0.074631	0.083171	0.09189	0.10102	0.1104	0.1189	0.1275	0.13589	0.14358	0.15072	0.15801	0.16526	0.17234	0.17905	0.18556	0.19156	0.19773	0.20329	0.20836	0.21309	0.21751	0.2216	0.22564	0.22928	0.23265	0.2358	0.23896	0.2417	0.24429	0.24724	0.25092
236	0.0075073	0.0048627	0.002295	0.00022835	1e-05	1e-05	1e-05	1e-05	1e-05	1e-05	0.0021922	0.0051996	0.0085667	0.012441	0.016516	0.021786	0.027212	0.03317	0.038714	0.04433	0.050162	0.056437	0.062322	0.068632	0.074692	0.080539	0.085744	0.090663	0.095275	0.10016	0.10434	0.10788	0.11073	0.11384	0.11632	0.119	0.12152	0.12364	0.12546	0.12732	0.12903	0.13111	0.13317	0.13548	0.13777	0.13978	0.14158	0.1432	0.14526
237	1e-05	1e-05	1e-05	1e-05	1e-05	1e-05	0.0064399	0.019435	0.031473	0.04296	0.052431	0.060416	0.06842	0.073095	0.079221	0.086165	0.094446	0.1003	0.10493	0.10855	0.11114	0.1144	0.11729	0.11949	0.12417	0.12691	0.12904	0.13084	0.1356	0.1403	0.14498	0.15038	0.15484	0.15938	0.16336	0.16654	0.17157	0.17645	0.18099	0.18348	0.18577	0.18748	0.18859	0.18985	0.1917	0.1941	0.19606	0.19737	0.19882
238	1e-05	1e-05	1e-05	1e-05	1e-05	1e-05	0.00091735	0.004136	0.0081515	0.012802	0.01792	0.023903	0.030566	0.038141	0.046192	0.054418	0.063386	0.072846	0.081602	0.090081	0.098926	0.10791	0.11665	0.125	0.13288	0.14017	0.14719	0.15318	0.15911	0.16532	0.17129	0.17637	0.18105	0.18558	0.19001	0.19463	0.19934	0.20371	0.20865	0.21317	0.21707	0.2209	0.2242	0.22736	0.23013	0.23305	0.23569	0.23816	0.24089
239	0.024248	0.017704	0.011813	0.0064297	0.0019298	1e-05	1e-05	1e-05	1e-05	1e-05	1e-05	0.0023103	0.007468	0.013485	0.020326	0.027374	0.035308	0.043353	0.050782	0.058406	0.065431	0.072234	0.078111	0.083735	0.088775	0.093253	0.097906	0.10189	0.10619	0.11068	0.11502	0.1196	0.12443	0.12981	0.1354	0.14147	0.14775	0.1538	0.16017	0.16623	0.17244	0.17875	0.18482	0.19087	0.19662	0.20219	0.20735	0.21258	0.21819
240	0.023062	0.014276	0.0077399	0.0030984	1e-05	1e-05	1e-05	1e-05	1e-05	1e-05	0.00070836	0.0060728	0.012602	0.01797	0.022979	0.028315	0.033686	0.039042	0.04422	0.050526	0.057252	0.064184	0.070371	0.07646	0.08351	0.090507	0.09628	0.10069	0.10547	0.11142	0.11621	0.1206	0.12416	0.12871	0.13371	0.13846	0.14362	0.14888	0.15465	0.16071	0.16614	0.17264	0.17832	0.18451	0.18953	0.19318	0.19654	0.19914	0.20303
241	1e-05	1e-05	1e-05	1e-05	1e-05	1e-05	0.0017872	0.0058396	0.011303	0.017669	0.024358	0.031282	0.03954	0.048443	0.05758	0.066595	0.075482	0.083447	0.091987	0.10026	0.10841	0.11702	0.12544	0.13334	0.14113	0.14883	0.15708	0.16527	0.17392	0.18257	0.19144	0.20063	0.20988	0.21906	0.22891	0.2389	0.249	0.25817	0.26692	0.27643	0.28592	0.295	0.30293	0.31055	0.31845	0.32489	0.33138	0.3381	0.34541
242	1e-05	1e-05	0.0016832	0.0035695	0.0058661	0.0098208	0.017896	0.028129	0.043611	0.065209	0.090169	NaN	NaN	NaN	NaN	NaN	NaN	NaN	NaN	NaN	NaN	NaN	NaN	NaN	NaN	NaN	NaN	NaN	NaN	NaN	NaN	NaN	NaN	NaN	NaN	NaN	NaN	NaN	NaN	NaN	NaN	NaN	NaN	NaN	NaN	NaN	NaN	NaN	NaN
243	0.00035787	1e-05	1e-05	1e-05	1e-05	1e-05	1e-05	0.0027299	0.0062949	0.011151	0.017046	0.024431	0.032646	0.041472	0.050695	0.060237	0.070274	0.080336	0.089716	0.099593	0.10883	0.11764	0.12551	0.1329	0.1399	0.14655	0.15282	0.15826	0.1639	0.16952	0.17458	0.17982	0.1852	0.19046	0.19564	0.20098	0.20612	0.21108	0.2163	0.22079	0.22521	0.2296	0.23356	0.2371	0.24054	0.24375	0.24636	0.2489	0.25171
244	0.029157	0.021187	0.014335	0.0077219	0.0014487	1e-05	1e-05	1e-05	1e-05	1e-05	1e-05	0.0039197	0.011195	0.018207	0.025178	0.032894	0.040662	0.048572	0.054961	0.061096	0.066541	0.070986	0.074842	0.077582	0.080417	0.083951	0.087536	0.090544	0.093793	0.097475	0.10106	0.10412	0.10703	0.1098	0.11261	0.11596	0.11857	0.12022	0.12242	0.12399	0.12561	0.1276	0.12935	0.13223	0.13535	0.13951	0.14316	0.14734	0.15238
245	0.0069622	0.0030383	1e-05	1e-05	1e-05	1e-05	1e-05	1e-05	0.00077919	0.005468	0.010724	0.017154	0.024266	0.031431	0.039008	0.047047	0.055046	0.062875	0.069709	0.076479	0.083826	0.091443	0.098397	0.10532	0.11196	0.1187	0.1252	0.13168	0.13845	0.14576	0.15267	0.15875	0.16394	0.16981	0.17519	0.18114	0.18652	0.19119	0.19554	0.19955	0.20305	0.20694	0.21038	0.21468	0.218	0.2214	0.22416	0.22712	0.23065
246	1e-05	1e-05	1e-05	1e-05	1e-05	1e-05	0.00159	0.0056273	0.0099306	0.014181	0.018438	0.023076	0.028065	0.033211	0.038717	0.044529	0.050137	0.05546	0.060608	0.066154	0.072149	0.078566	0.084837	0.090984	0.097151	0.10292	0.10857	0.11444	0.12064	0.12701	0.13307	0.13865	0.14393	0.14963	0.15522	0.16061	0.16636	0.17165	0.17665	0.18137	0.18565	0.18965	0.1939	0.19818	0.20189	0.20541	0.20905	0.2123	0.21583
247	1e-05	1e-05	1e-05	1e-05	1e-05	1e-05	0.0036625	0.013588	0.025374	0.039029	0.053757	0.070938	0.088775	0.10493	0.12339	0.14235	0.16149	0.1791	0.19554	0.21109	0.22618	0.24151	0.25392	0.26572	0.27726	0.2867	0.29535	0.30217	0.31007	0.31761	0.32476	0.33126	0.33641	0.34322	0.34893	0.35606	0.36341	0.37023	0.37773	0.38362	0.38947	0.39455	0.39934	0.40352	0.40656	0.41058	0.41324	0.41549	0.41813
248	1e-05	1e-05	1e-05	1e-05	1e-05	1e-05	0.0013409	0.0046147	0.0080464	0.011723	0.015679	0.019932	0.024619	0.02945	0.034989	0.040754	0.0466	0.052302	0.057837	0.063923	0.070028	0.076609	0.083229	0.089777	0.096323	0.10241	0.10839	0.11448	0.12093	0.12765	0.13391	0.13993	0.14526	0.15057	0.15548	0.16015	0.16475	0.16899	0.17283	0.17617	0.17926	0.18204	0.18485	0.188	0.19099	0.19427	0.19747	0.20048	0.2037
249	1e-05	1e-05	1e-05	1e-05	1e-05	1e-05	0.0028917	0.009531	0.016152	0.023273	0.029905	0.037245	0.045284	0.05263	0.061331	0.071122	0.081298	0.091716	0.10158	0.11125	0.12111	0.13173	0.14152	0.15072	0.15994	0.16805	0.17511	0.18181	0.18846	0.1948	0.20172	0.20826	0.21401	0.22057	0.22718	0.23441	0.24158	0.2481	0.25443	0.26039	0.26682	0.27258	0.2781	0.28321	0.28752	0.29104	0.29381	0.29615	0.29968
250	1e-05	1e-05	1e-05	1e-05	1e-05	0.0043158	0.012247	0.021164	0.031146	0.042388	0.052883	0.064633	0.077054	0.089884	0.10489	0.12044	0.13718	0.15352	0.17039	0.18818	0.20779	0.23046	0.25433	0.28059	NaN	NaN	NaN	NaN	NaN	NaN	NaN	NaN	NaN	NaN	NaN	NaN	NaN	NaN	NaN	NaN	NaN	NaN	NaN	NaN	NaN	NaN	NaN	NaN	NaN
251	1e-05	1e-05	1e-05	1e-05	1e-05	1e-05	0.0015135	0.0058814	0.010663	0.016158	0.021837	0.028868	0.038197	0.048486	0.059201	0.07042	0.082354	0.093465	0.10365	0.11404	0.12478	0.1361	0.14716	0.15543	0.16199	0.16838	0.17416	0.17889	0.18457	0.191	0.19711	0.20292	0.20839	0.21319	0.21904	0.22646	0.2342	0.24138	0.2491	0.25679	0.2641	0.27128	0.27808	0.28455	0.29124	0.29778	0.30295	0.3065	0.31034
252	1e-05	1e-05	1e-05	1e-05	1e-05	0.0019424	0.0088995	0.017278	0.026803	0.037523	0.048766	0.061447	0.07544	0.089789	0.10416	0.11841	0.13276	0.14669	0.16044	0.17424	0.18762	0.20129	0.21436	0.22624	0.2379	0.24964	0.26119	0.27246	0.28367	0.29452	0.30518	0.31592	0.32577	0.33546	0.34533	0.35519	0.36456	0.37351	0.38243	0.39143	0.40011	0.40783	0.41521	0.42302	0.43074	0.43847	0.44573	0.45269	0.45977
253	1e-05	1e-05	1e-05	1e-05	1e-05	1e-05	0.0034463	0.011758	0.020518	0.0313	0.04259	0.054764	0.067812	0.080567	0.093241	0.10546	0.11771	0.12975	0.14162	0.15399	0.16561	0.17761	0.18954	0.20053	0.21168	0.2228	0.23393	0.24445	0.25474	0.26469	0.27414	0.28338	0.29221	0.30071	0.30925	0.31767	0.32561	0.33239	0.3392	0.34597	0.35213	0.35761	0.36288	0.36769	0.37196	0.37639	0.38008	0.38339	0.38735
254	1e-05	1e-05	1e-05	1e-05	1e-05	1e-05	0.0033626	0.011456	0.020639	0.031346	0.04095	0.051429	0.062082	0.072416	0.084978	0.098633	0.1124	0.1265	0.1409	0.15522	0.16894	0.18449	0.19851	0.21292	0.22755	0.24179	0.25532	0.26916	0.28311	0.29667	0.31092	0.32523	0.33779	0.35209	0.36607	0.38083	0.39514	0.40899	0.42144	0.43299	0.44457	0.45461	0.46439	0.47366	0.4824	0.49083	0.49707	0.50167	0.50573
255	1e-05	1e-05	1e-05	1e-05	1e-05	1e-05	0.0011691	0.0036795	0.0068872	0.010668	0.013689	0.017476	0.022334	0.026529	0.031455	0.0366	0.041849	0.047331	0.052788	0.058196	0.063387	0.069052	0.074457	0.079475	0.085121	0.090579	0.095848	0.10123	0.10694	0.11295	0.11936	0.12602	0.13284	0.14048	0.1483	0.15678	0.16587	0.17528	0.18457	0.19344	0.20207	0.21043	0.21897	0.22724	0.2346	0.24173	0.2472	0.25146	0.25544
256	1e-05	1e-05	1e-05	1e-05	1e-05	1e-05	0.002257	0.0071679	0.012014	0.017129	0.021933	0.027417	0.033381	0.038367	0.043947	0.0495	0.055006	0.060525	0.065625	0.071	0.076266	0.081376	0.086329	0.090107	0.094673	0.098406	0.10249	0.10619	0.11008	0.11395	0.11774	0.12143	0.12519	0.12858	0.13314	0.13786	0.14338	0.14779	0.15276	0.15764	0.16236	0.16646	0.17052	0.17459	0.17866	0.18218	0.18521	0.18826	0.19244
257	1e-05	1e-05	1e-05	1e-05	1e-05	1e-05	0.0017795	0.0058496	0.0099643	0.014112	0.018057	0.022347	0.026814	0.030986	0.035743	0.040731	0.046093	0.051527	0.056537	0.061519	0.066466	0.071685	0.076429	0.081122	0.086454	0.09134	0.096024	0.10054	0.10494	0.10952	0.11393	0.11816	0.12248	0.1271	0.13197	0.13644	0.14094	0.14494	0.14854	0.15232	0.1559	0.15981	0.16383	0.16729	0.17029	0.17301	0.17547	0.17796	0.18085
258	1e-05	1e-05	1e-05	1e-05	1e-05	1e-05	0.0017539	0.0052845	0.0089557	0.012179	0.015276	0.019017	0.023278	0.026732	0.031297	0.036566	0.041711	0.046877	0.052508	0.058549	0.065169	0.071684	0.078481	0.08484	0.091606	0.097542	0.10276	0.10766	0.11294	0.11794	0.1226	0.12711	0.13101	0.135	0.13861	0.14239	0.14663	0.1507	0.15466	0.15776	0.16058	0.16341	0.16584	0.16952	0.17267	0.17634	0.1795	0.18196	0.18472
259	1e-05	1e-05	1e-05	1e-05	1e-05	1e-05	0.0026281	0.0083562	0.013798	0.020121	0.026815	0.035561	0.045376	0.054781	0.066794	0.077454	0.089003	0.10007	0.11053	0.12106	0.13176	0.1414	0.14923	0.15553	0.16172	0.1639	0.16649	0.16767	0.16979	0.17121	0.17262	0.17272	0.17371	0.17556	0.17784	0.18032	0.18644	0.19184	0.19895	0.20524	0.21173	0.21733	0.22327	0.22884	0.2341	0.23876	0.24276	0.2445	0.24643
260	1e-05	1e-05	1e-05	1e-05	1e-05	1e-05	0.0013808	0.0049057	0.0082348	0.011743	0.015065	0.018645	0.022682	0.026332	0.030302	0.034513	0.039017	0.042993	0.046514	0.050132	0.053663	0.057602	0.061659	0.065259	0.069122	0.072888	0.076414	0.080017	0.083999	0.087945	0.091956	0.095692	0.099211	0.10266	0.10622	0.10978	0.11321	0.11649	0.11936	0.12225	0.12519	0.12787	0.13065	0.13339	0.13586	0.13832	0.14052	0.14262	0.14489
261	0.00059158	1e-05	1e-05	1e-05	1e-05	1e-05	1e-05	0.0011699	0.0036608	0.0065021	0.0095447	0.013208	0.017372	0.021519	0.025943	0.03026	0.035078	0.039925	0.044414	0.048954	0.053901	0.059397	0.064771	0.070117	0.075946	0.081982	0.088062	0.094142	0.10059	0.10773	0.1154	0.12332	0.13112	0.13924	0.14724	0.15547	0.16363	0.17201	0.17998	0.18786	0.19544	0.20236	0.20887	0.21516	0.22089	0.22683	0.23167	0.23621	0.24032
262	1e-05	1e-05	1e-05	1e-05	1e-05	1e-05	0.0021324	0.0067679	0.011926	0.017422	0.022377	0.028029	0.033974	0.039732	0.04627	0.053117	0.059754	0.066479	0.072809	0.079015	0.08502	0.091458	0.09751	0.10341	0.1095	0.11493	0.1204	0.12584	0.13093	0.13634	0.1418	0.14737	0.15279	0.15816	0.16327	0.1683	0.17347	0.17788	0.18205	0.18615	0.19008	0.19364	0.19718	0.20044	0.20351	0.20661	0.20935	0.21141	0.21385
263	1e-05	1e-05	1e-05	1e-05	1e-05	1e-05	0.0010564	0.0038825	0.0069799	0.010532	0.014254	0.018496	0.023263	0.027986	0.032794	0.038281	0.044082	0.050037	0.055803	0.061916	0.068387	0.074959	0.08138	0.087324	0.093401	0.099437	0.10502	0.11021	0.11533	0.12042	0.12506	0.12944	0.13365	0.13807	0.14257	0.14696	0.15103	0.1547	0.15843	0.1621	0.16545	0.16895	0.17208	0.17531	0.17831	0.18116	0.18381	0.18668	0.18979
264	1e-05	0.00091121	0.0044837	0.0080979	0.011842	0.015996	0.020061	0.024666	0.03023	NaN	NaN	NaN	NaN	NaN	NaN	NaN	NaN	NaN	NaN	NaN	NaN	NaN	NaN	NaN	NaN	NaN	NaN	NaN	NaN	NaN	NaN	NaN	NaN	NaN	NaN	NaN	NaN	NaN	NaN	NaN	NaN	NaN	NaN	NaN	NaN	NaN	NaN	NaN	NaN
265	1e-05	1e-05	1e-05	1e-05	1e-05	1e-05	0.0031347	0.0099211	0.016308	0.022345	0.027328	0.031939	0.036584	0.040991	0.04594	0.051341	0.056317	0.061467	0.066562	0.072976	0.079645	0.086737	0.094462	0.10166	0.10885	0.11565	0.12188	0.12801	0.13477	0.14105	0.14602	0.15091	0.15536	0.15943	0.16374	0.16835	0.17296	0.1776	0.18258	0.18613	0.18982	0.19371	0.19766	0.20193	0.20582	0.20937	0.21247	0.21544	0.21833
266	1e-05	1e-05	1e-05	1e-05	1e-05	1e-05	0.00094972	0.0037298	0.0069175	0.010763	0.014216	0.018657	0.023418	0.027517	0.032022	0.036614	0.041046	0.045249	0.04911	0.053228	0.057077	0.061545	0.065743	0.069872	0.074543	0.079143	0.083753	0.088515	0.093437	0.098279	0.10301	0.10765	0.11204	0.11647	0.12073	0.12449	0.1279	0.13076	0.13332	0.13575	0.13835	0.14065	0.14312	0.14568	0.14785	0.15008	0.15256	0.1548	0.15742
267	0.00042283	1e-05	1e-05	1e-05	1e-05	1e-05	1e-05	0.0021354	0.0055983	0.0097966	0.013574	0.017755	0.021974	0.025569	0.029707	0.033997	0.038041	0.041575	0.044741	0.047947	0.050756	0.054284	0.057888	0.061651	0.066005	0.069794	0.073481	0.077187	0.081244	0.085436	0.089736	0.094372	0.098561	0.10268	0.10656	0.11022	0.11422	0.11803	0.1219	0.12547	0.12912	0.132	0.13477	0.13802	0.14109	0.14441	0.14786	0.15075	0.15383
268	1e-05	1e-05	1e-05	1e-05	1e-05	1e-05	0.0020461	0.0069451	0.011811	0.017149	0.021859	0.026819	0.032088	0.037497	0.044279	0.050401	0.056463	0.062737	0.068096	0.073951	0.079733	0.085488	0.091543	0.097598	0.10351	0.10837	0.11368	0.11834	0.12315	0.12837	0.1333	0.13802	0.14274	0.1472	0.15136	0.15581	0.16079	0.16525	0.17082	0.17613	0.18139	0.18627	0.19121	0.19618	0.20086	0.20548	0.20964	0.21356	0.21789
269	1e-05	1e-05	1e-05	1e-05	1e-05	1e-05	0.0013821	0.0044989	0.0081952	0.012211	0.015536	0.019489	0.023571	0.027303	0.031374	0.035723	0.039961	0.043971	0.047832	0.051725	0.055168	0.05926	0.063161	0.067118	0.071398	0.07555	0.079623	0.084094	0.089025	0.093951	0.098903	0.10446	0.11001	0.11556	0.12094	0.1263	0.13172	0.137	0.1419	0.14639	0.15115	0.15569	0.15991	0.16437	0.16884	0.17365	0.17844	0.18275	0.18725
270	1e-05	1e-05	1e-05	1e-05	1e-05	1e-05	0.0016472	0.006316	0.011899	0.018628	0.025267	0.032728	0.040783	0.048734	0.057196	0.066079	0.075077	0.0839	0.092373	0.1011	0.10925	0.11791	0.12691	0.13605	0.14511	0.15415	0.16299	0.17182	0.18124	0.19057	0.19999	0.20967	0.21933	0.22871	0.23759	0.24691	0.25635	0.26573	0.27534	0.2838	0.29232	0.30003	0.30859	0.31635	0.323	0.33033	0.33633	0.34142	0.34519
271	1e-05	1e-05	1e-05	1e-05	1e-05	1e-05	0.00098563	0.0032836	0.0054252	0.0081463	0.010703	0.013707	0.016961	0.020111	0.023792	0.027752	0.032166	0.036933	0.041299	0.046029	0.050582	0.055429	0.060304	0.065236	0.070452	0.075374	0.079973	0.084276	0.088488	0.092801	0.097002	0.10141	0.10596	0.11052	0.11497	0.1193	0.12361	0.12801	0.13252	0.13709	0.14176	0.14627	0.15044	0.15446	0.15824	0.16194	0.16527	0.16865	0.17201
272	1e-05	1e-05	1e-05	1e-05	1e-05	1e-05	0.0032086	0.010618	0.019044	0.02761	0.034925	0.041972	0.04912	0.055741	0.063073	0.070975	0.077984	0.084786	0.090979	0.096713	0.10174	0.10699	0.11255	0.11856	0.12542	0.13226	0.13925	0.14664	0.15399	0.1614	0.16859	0.17627	0.18417	0.19162	0.19835	0.20441	0.21007	0.21495	0.22027	0.22523	0.22993	0.23465	0.23919	0.2439	0.24922	0.25451	0.25985	0.26523	0.27052
273	1e-05	1e-05	1e-05	1e-05	0.0072986	0.016789	0.027925	0.039761	0.053533	0.06916	0.0853	0.10365	0.12409	NaN	NaN	NaN	NaN	NaN	NaN	NaN	NaN	NaN	NaN	NaN	NaN	NaN	NaN	NaN	NaN	NaN	NaN	NaN	NaN	NaN	NaN	NaN	NaN	NaN	NaN	NaN	NaN	NaN	NaN	NaN	NaN	NaN	NaN	NaN	NaN
274	1e-05	1e-05	1e-05	1e-05	1e-05	1e-05	0.0022505	0.0075266	0.012652	0.018797	0.025294	0.031649	0.038932	0.046301	0.054042	0.061998	0.07032	0.078481	0.085946	0.093832	0.10128	0.10797	0.11538	0.12252	0.13016	0.13795	0.14496	0.15118	0.15753	0.16437	0.17117	0.17824	0.18591	0.19295	0.19943	0.20541	0.21121	0.21722	0.22371	0.23019	0.23648	0.24215	0.24715	0.25144	0.25536	0.25918	0.26276	0.26561	0.26859
275	1e-05	1e-05	1e-05	1e-05	1e-05	1e-05	0.0055061	NaN	NaN	NaN	NaN	NaN	NaN	NaN	NaN	NaN	NaN	NaN	NaN	NaN	NaN	NaN	NaN	NaN	NaN	NaN	NaN	NaN	NaN	NaN	NaN	NaN	NaN	NaN	NaN	NaN	NaN	NaN	NaN	NaN	NaN	NaN	NaN	NaN	NaN	NaN	NaN	NaN	NaN
276	1e-05	1e-05	1e-05	1e-05	1e-05	1e-05	0.0038958	0.012163	0.021238	0.031952	0.042656	0.053467	0.064862	0.07644	0.088605	0.10094	0.11429	0.12693	0.14004	0.15308	0.16542	0.17756	0.18993	0.20232	0.21507	0.22801	0.24066	0.25215	0.26457	0.27671	0.28816	0.29972	0.31169	0.32341	0.33478	0.3458	0.35632	0.36663	0.37752	0.38775	0.39762	0.40772	0.41724	0.42661	0.43554	0.44441	0.4529	0.46123	0.46886
277	1e-05	1e-05	1e-05	1e-05	1e-05	1e-05	0.003509	0.010474	0.016729	0.023394	0.029205	0.035326	0.042127	0.048828	0.055731	0.06315	0.071046	0.079746	0.088331	0.097756	0.10649	0.11556	0.12434	0.1319	0.13981	0.1478	0.15489	0.16136	0.16729	0.17348	0.17917	0.18534	0.19153	0.19771	0.20445	0.21081	0.21724	0.22386	0.23051	0.23691	0.24294	0.24888	0.25462	0.26029	0.26554	0.27055	0.27532	0.27977	0.28421
[truncated: 71 more columns]
