# Supplementary material for: Fractional killing arises from cell-to-cell variability in overcoming a caspase activity threshold
Source: Mol Syst Biol. 2015 May 7;11(5):803. doi: 10.15252/msb.20145584 (PMC4461398; doi:10.15252/msb.20145584)
Supplement: Supplementary file 3 [file msb0011-0803-sd3.zip › All_data/031_TRAIL (5 ngml) + Bortezomib (100 nM)_3/cell_parameters.tsv]

TRAIL 5ng/ml + Bortezomib 100nM
Cell #	Surviving	Time pre-MOMP	Max C8 activity pre-MOMP	Time of Max C8 activity (tau)	k	t0	r2 of fit
1	1	Inf	0.0021723	55	7.9045e-05	21.4649	0.98464
2	0	395	0.0030143	360	5.194e-06	48.7924	0.9985
3	0	485	0.0035566	485	0	0	0
4	1	Inf	0.0024013	60	6.7659e-05	19.8041	0.98504
5	0	475	0.0033336	475	2.2663e-06	6.6373	0.9979
6	1	Inf	0.003446	590	1.3447e-06	-18.2968	0.99696
7	0	505	0.0030381	505	1.7811e-06	-30	0.57396
8	0	345	0.0045316	345	5.4205e-06	66.2741	0.99239
9	0	390	0.0035005	390	3.1794e-06	37.7453	0.99882
10	1	Inf	0.0016638	590	1.2236e-06	-30	0.70983
11	0	335	0.0044847	335	6.2611e-06	63.4161	0.99665
12	0	345	0.0040823	345	4.7655e-06	28.5007	0.99883
13	0	380	0.0038024	380	3.9463e-06	24.3566	0.99622
14	0	335	0.004129	335	5.6901e-06	60.1014	0.99544
15	0	475	0.0039759	475	1.8009e-06	-29.9999	0.99527
16	0	405	0.0039663	405	2.3166e-06	-20.9641	0.91887
17	0	385	0.0038385	385	3.8579e-06	32.3263	0.99643
18	0	470	0.0035176	470	2.6663e-06	14.6772	0.99621
19	1	Inf	0.0011677	245	2.9369e-06	66.0166	0.93975
20	0	500	0.0035358	500	2.2517e-06	16.8519	0.99662
21	0	380	0.0040109	380	5.1894e-06	68.8575	0.99525
22	1	Inf	0.0012613	590	9.8134e-07	-2.7175	0.99636
23	1	Inf	0.0092014	440	2.8559e-06	122.5278	0.79556
24	0	450	0.0039978	450	2.6026e-06	98.687	0.97661
25	0	455	0.0037051	455	3.5906e-06	67.0502	0.99809
26	0	420	0.0047212	420	2.4501e-06	41.3749	0.99522
27	0	345	0.0047752	345	4.1911e-06	46.3591	0.99488
28	1	Inf	0.0010484	430	8.732e-07	8.5413	0.97075
29	1	Inf	0.0050444	455	3.4162e-06	62.8674	0.99361
30	0	385	0.0041522	385	4.3567e-06	46.4984	0.99792
31	1	Inf	0.0033192	590	1.4474e-06	52.1944	0.99781
32	0	495	0.0027854	495	2.7272e-06	86.9846	0.99525
33	0	290	0.0049788	290	4.6103e-06	68.4077	0.99359
34	0	510	0.0029736	510	2.2383e-06	65.6772	0.9978
35	1	Inf	0.0014547	590	8.9317e-07	38.5822	0.99236
36	0	425	0.0045039	425	3.3233e-06	77.1942	0.9972
37	0	285	0.005158	285	6.3982e-06	66.6819	0.99255
38	1	Inf	0.0014849	590	9.0332e-07	21.3718	0.99651
39	0	445	0.0045498	445	2.9838e-06	83.7265	0.99628
40	0	485	0.0033523	485	3.2795e-06	69.3981	0.99677
41	0	155	0.0065817	155	3.89e-05	95.0903	0.97693
42	1	Inf	0.0014726	590	1.4223e-06	98.4812	0.99665
43	0	355	0.0038892	355	4.1883e-06	70.1821	0.99546
44	0	310	0.0035575	310	7.1774e-06	30.0409	0.99605
45	0	470	0.0040412	470	1.644e-06	-1.6793	0.9938
46	0	415	0.002897	415	3.0175e-06	-30	0.9717
47	0	490	0.0027399	490	2.2913e-06	-23.9386	0.97756
48	0	415	0.0030692	415	2.9496e-06	-30	0.98657
49	0	390	0.0044064	390	3.9281e-06	62.6002	0.99657
50	0	410	0.003956	410	2.9259e-06	22.2131	0.99898
51	1	Inf	0.0019897	505	1.1753e-06	-29.9999	0.99091
52	0	480	0.0044165	480	2.7208e-06	104.1042	0.99811
53	1	Inf	0.0009089	280	2.5222e-06	70.3942	0.99511
54	1	Inf	0.0012015	580	9.9233e-07	50.1997	0.99811
55	0	465	0.0035323	465	3.9478e-06	134.3495	0.99632
56	0	425	0.0040354	425	2.7988e-06	52.4546	0.99312
57	0	510	0.0030569	510	2.3288e-06	78.4505	0.99257
58	0	410	0.0022257	410	2.8291e-06	64.2251	0.99765
59	0	500	0.0034258	500	2.585e-06	28.7563	0.99799
60	0	450	0.0042608	450	1.1905e-06	32.546	0.99039
61	0	115	0.0049075	115	2.3379e-05	56.7348	0.98278
62	1	Inf	0.00064701	395	9.4557e-07	43.2352	0.96482
63	1	Inf	0.0011725	590	6.5065e-07	25.649	0.9838
64	1	Inf	0.0012149	590	9.4472e-07	35.8983	0.99275
65	0	510	0.0044332	510	2.0345e-06	-19.3387	0.9967
66	1	Inf	0.0030682	590	1.1106e-06	29.2436	0.99109
67	0	390	0.0054184	390	3.124e-06	56.2995	0.99099
68	0	405	0.0058277	405	3.3878e-06	100.4276	0.95301
69	0	410	0.0038839	410	4.4621e-06	62.1382	0.99957
70	1	Inf	0.00076919	355	1.532e-06	61.2445	0.97013
71	1	Inf	0.00074585	425	9.9085e-07	6.8972	0.99515
72	1	Inf	0.0024109	525	1.2697e-06	36.9857	0.98599
73	1	Inf	0.0012454	390	1.2367e-06	38.7075	0.99302
74	1	Inf	0.0015865	590	1.1921e-06	15.2397	0.99392
75	1	Inf	0.00052222	190	8.2558e-06	136.65	0.7489
76	1	Inf	0.0015121	425	9.0065e-07	-29.9999	0.92385
77	1	Inf	0.00093698	420	8.0578e-07	-30	0.90778
78	0	230	0.0065823	230	1.2155e-05	72.7926	0.99809
79	1	Inf	0.0015287	580	1.3755e-06	57.4062	0.99697
80	0	445	0.0037647	445	2.0032e-06	40.4795	0.99647
81	1	Inf	0.0015604	590	1.3241e-06	-9.1497	0.99747
82	1	Inf	0.0020355	590	1.051e-06	62.3214	0.99564
83	0	400	0.0045277	400	3.9997e-06	46.2068	0.998
84	0	380	0.0060603	380	4.3389e-06	27.1134	0.99621
85	1	Inf	0.0013814	435	1.6995e-06	22.4353	0.99594
86	0	380	0.0038699	380	6.1165e-06	67.4831	0.99759
87	1	Inf	0.0014533	440	1.2164e-06	11.8648	0.98993
88	0	425	0.0019396	375	2.6884e-06	44.8786	0.99327
89	0	280	0.0051231	280	6.8591e-06	66.6932	0.9985
90	0	345	0.0058946	345	3.8576e-06	89.0122	0.99381
