# Supplementary material for: Fractional killing arises from cell-to-cell variability in overcoming a caspase activity threshold
Source: Mol Syst Biol. 2015 May 7;11(5):803. doi: 10.15252/msb.20145584 (PMC4461398; doi:10.15252/msb.20145584)
Supplement: Supplementary file 3 [file msb0011-0803-sd3.zip › All_data/031_TRAIL (5 ngml) + Bortezomib (100 nM)_3/raw_area.tsv]

Cell # (0 for discarded)	T=5min	T=10min	T=15min	T=20min	T=25min	T=30min	T=35min	T=40min	T=45min	T=50min	T=55min	T=60min	T=65min	T=70min	T=75min	T=80min	T=85min	T=90min	T=95min	T=100min	T=105min	T=110min	T=115min	T=120min	T=125min	T=130min	T=135min	T=140min	T=145min	T=150min	T=155min	T=160min	T=165min	T=170min	T=175min	T=180min	T=185min	T=190min	T=195min	T=200min	T=205min	T=210min	T=215min	T=220min	T=225min	T=230min	T=235min	T=240min	T=245min
1	262	234	244	243	240	243	247	241	225	220	208	228	206	235	274	268	237	193	163	191	212	173	147	185	169	211	227	196	232	192	167	207	189	190	195	187	137	171	175	202	199	202	145	135	146	159	110	166	157
0	46	24	17	6	27	NaN	NaN	NaN	NaN	NaN	NaN	NaN	NaN	NaN	NaN	NaN	NaN	NaN	NaN	NaN	NaN	NaN	NaN	NaN	NaN	NaN	NaN	NaN	NaN	NaN	NaN	NaN	NaN	NaN	NaN	NaN	NaN	NaN	NaN	NaN	NaN	NaN	NaN	NaN	NaN	NaN	NaN	NaN	NaN
0	227	192	166	145	193	187	102	123	94	78	82	121	70	81	168	145	138	49	69	103	156	80	64	120	89	144	159	108	154	119	98	151	77	128	121	84	40	92	76	122	97	157	37	45	30	70	17	83	68
0	248	241	255	254	269	244	236	275	245	226	217	242	204	232	252	263	242	222	213	245	264	260	227	242	249	298	294	263	285	256	223	275	252	297	279	279	215	273	268	285	289	324	222	271	270	276	224	274	274
2	408	392	406	408	411	399	431	420	448	398	459	439	425	432	442	427	418	453	163	478	491	454	445	479	451	453	479	462	420	471	484	461	426	486	499	495	496	479	484	467	473	489	478	467	468	486	466	454	482
3	454	429	459	466	478	474	481	509	530	475	515	550	518	581	545	582	532	513	507	549	605	587	597	602	605	598	648	632	619	620	634	647	628	634	658	658	610	680	673	663	673	644	598	641	715	644	670	722	684
0	1516	1333	1296	1271	1271	1262	1181	1200	1144	1132	1207	1202	1165	1134	1156	1192	1167	1102	1121	1114	1146	1107	1065	1093	1109	1110	1157	1100	1083	1064	1058	1096	1120	1126	1147	1166	1129	1184	1132	1163	1190	1167	1165	1219	1143	1227	1160	1152	1222
4	535	465	514	481	521	465	486	485	510	484	483	521	507	524	501	557	514	464	544	496	592	584	562	535	535	534	579	558	569	602	577	613	583	576	636	611	602	675	633	626	656	631	592	591	642	610	623	593	595
5	277	270	287	251	223	147	139	123	94	103	106	117	162	177	253	274	263	289	276	288	314	318	300	320	306	341	324	307	321	314	314	332	342	305	320	315	302	321	304	303	328	298	333	326	340	342	367	347	348
6	333	339	350	304	343	346	338	358	338	332	333	346	329	332	341	355	354	344	356	348	357	376	374	373	351	370	235	369	377	385	363	385	370	374	402	390	379	375	382	397	381	240	419	455	469	431	457	436	446
7	585	579	579	567	608	566	581	579	590	536	595	580	358	628	611	629	646	594	246	589	604	600	610	577	229	610	639	602	614	593	613	627	619	583	622	616	554	630	633	643	637	615	579	614	653	629	639	650	103
8	60	102	152	191	243	223	263	302	318	332	308	335	392	349	341	346	375	395	352	359	358	368	375	398	368	347	362	388	401	411	425	441	435	465	408	457	337	485	516	525	505	456	509	561	521	511	568	520	574
9	182	191	166	184	184	192	198	251	238	219	233	235	233	234	246	269	228	261	255	274	259	268	263	287	265	262	314	314	279	303	312	293	300	283	288	268	275	282	282	299	284	295	292	299	293	292	303	302	310
0	NaN	NaN	NaN	NaN	NaN	NaN	NaN	NaN	NaN	NaN	NaN	NaN	NaN	NaN	NaN	NaN	NaN	NaN	NaN	NaN	NaN	NaN	NaN	NaN	NaN	NaN	NaN	NaN	NaN	NaN	NaN	NaN	NaN	NaN	NaN	NaN	NaN	NaN	NaN	NaN	NaN	NaN	NaN	NaN	NaN	NaN	NaN	NaN	NaN
0	NaN	NaN	NaN	NaN	NaN	NaN	NaN	NaN	NaN	NaN	NaN	NaN	NaN	NaN	NaN	NaN	NaN	NaN	NaN	NaN	NaN	NaN	NaN	NaN	NaN	NaN	NaN	NaN	NaN	NaN	NaN	NaN	NaN	NaN	NaN	NaN	NaN	NaN	NaN	NaN	NaN	NaN	NaN	NaN	NaN	NaN	NaN	NaN	NaN
10	174	692	482	371	721	132	411	663	698	368	675	678	334	696	687	736	713	299	614	598	638	633	656	652	225	328	719	697	361	702	405	692	710	664	786	406	694	843	834	837	845	773	781	351	833	797	804	781	305
11	195	197	184	217	216	206	244	249	257	238	291	291	296	292	294	289	320	312	314	336	334	321	303	339	319	291	367	336	350	328	374	391	363	395	352	380	372	406	389	407	408	417	373	409	407	403	406	412	429
12	270	240	260	247	271	278	251	283	265	255	282	293	285	293	304	324	296	312	331	334	312	326	332	333	351	349	303	328	330	330	294	335	325	306	350	354	326	342	324	349	333	332	377	362	364	347	347	356	377
13	366	338	369	358	348	372	348	389	365	374	400	396	405	397	416	398	426	413	419	430	437	190	427	458	441	440	461	471	433	466	454	469	484	470	475	479	486	482	475	466	491	510	487	485	473	501	485	476	467
0	347	331	359	320	332	315	319	364	322	307	337	352	342	324	324	342	303	320	329	359	359	361	355	346	341	358	351	380	327	384	353	375	362	361	399	388	380	408	409	401	421	384	136	420	426	427	416	400	437
0	539	538	503	494	487	477	534	562	522	526	536	552	539	539	553	575	590	575	575	613	609	581	588	597	611	606	543	635	609	605	615	670	677	688	673	692	693	281	655	683	684	678	649	713	664	633	662	638	273
14	296	293	294	307	315	289	286	298	298	293	321	331	331	328	305	315	113	304	338	131	320	315	324	131	333	351	374	359	350	357	362	372	364	369	348	357	372	345	367	355	353	383	368	393	373	392	389	385	404
0	299	319	332	327	330	291	312	338	310	313	330	351	338	324	305	354	313	332	312	362	385	356	397	322	354	369	364	399	375	373	393	412	402	384	389	386	387	394	432	411	446	425	423	434	430	435	429	445	454
0	656	540	204	180	181	163	167	162	201	77	81	87	77	91	91	106	111	107	127	146	165	189	186	194	205	213	218	213	206	213	228	237	229	256	278	299	303	293	304	337	321	326	330	332	318	342	301	307	323
0	497	478	483	493	478	426	532	556	513	499	509	526	577	530	575	561	580	609	581	598	623	597	573	592	600	603	599	627	602	611	621	681	655	653	620	676	663	689	672	658	668	662	604	651	656	624	640	624	593
15	133	132	130	131	130	130	132	139	141	143	138	149	157	144	157	164	173	161	159	156	179	173	177	180	177	206	198	203	194	205	198	206	177	183	187	190	189	201	206	191	199	214	215	231	234	210	207	212	241
0	518	481	505	533	509	460	475	485	478	477	482	485	369	130	123	119	120	128	128	129	132	138	137	50	51	55	50	57	58	55	61	77	102	102	117	113	113	132	147	151	160	159	145	156	164	164	146	143	162
0	146	93	41	NaN	NaN	NaN	NaN	NaN	NaN	NaN	NaN	NaN	NaN	NaN	NaN	NaN	NaN	NaN	NaN	NaN	NaN	NaN	NaN	NaN	NaN	NaN	NaN	NaN	NaN	NaN	NaN	NaN	NaN	NaN	NaN	NaN	NaN	NaN	NaN	NaN	NaN	NaN	NaN	NaN	NaN	NaN	NaN	NaN	NaN
16	397	358	392	378	400	393	408	417	427	432	464	455	474	497	531	586	297	307	355	377	421	389	379	412	419	401	397	355	335	400	386	360	643	655	655	677	660	634	586	632	631	631	642	661	670	652	635	636	315
17	246	214	214	211	245	210	207	228	210	227	201	197	243	219	235	256	254	225	223	250	258	236	276	266	255	255	279	245	271	280	263	281	266	258	296	297	263	256	284	269	276	285	297	278	284	296	308	320	310
0	389	405	384	370	361	376	367	407	375	403	400	416	414	434	381	420	418	448	400	414	415	411	389	430	431	424	437	434	435	424	397	424	450	462	435	474	173	488	479	467	474	492	431	524	476	494	500	467	494
0	34	27	18	31	26	28	25	29	25	23	23	32	21	27	28	21	32	18	26	22	25	20	31	22	23	24	35	25	32	31	25	29	24	20	30	28	22	27	26	25	24	29	35	31	28	23	31	25	29
18	294	268	305	282	248	290	279	304	288	277	290	288	262	303	286	280	299	345	344	322	304	329	311	335	336	338	315	343	332	328	358	328	347	340	345	343	338	343	356	353	377	349	322	360	356	336	356	330	364
19	368	355	367	371	339	321	346	347	331	359	392	376	378	372	380	371	385	389	359	379	393	388	371	403	394	379	382	420	424	438	389	426	408	387	407	458	435	408	421	416	412	405	379	412	437	411	394	386	462
0	721	684	665	669	643	626	618	641	626	619	657	636	640	601	652	623	590	622	635	626	698	651	639	638	691	646	735	757	735	720	784	823	819	293	785	813	797	309	793	797	795	790	795	856	787	865	820	786	877
0	37	33	24	19	10	17	38	44	69	77	83	75	90	86	89	89	95	105	98	123	121	123	123	115	116	117	127	119	122	128	124	132	124	124	114	117	106	112	118	117	109	112	123	110	112	126	122	198	213
20	193	190	193	190	164	173	181	166	189	180	183	163	186	188	186	202	193	196	210	198	215	202	180	179	187	195	191	180	169	158	169	152	122	131	168	141	132	142	131	132	123	141	95	114	111	137	112	129	97
0	236	256	276	281	152	136	128	134	129	130	138	119	130	125	127	162	148	145	176	164	163	145	160	151	147	147	148	147	156	155	149	171	155	164	181	182	205	182	192	213	219	209	211	208	203	208	175	113	149
0	297	350	344	303	344	336	281	349	364	401	338	416	380	401	405	382	356	370	418	398	374	434	400	420	405	418	395	390	409	459	433	419	466	409	443	472	431	474	431	453	443	467	484	451	478	468	466	458	526
0	492	508	520	491	488	508	498	560	539	518	533	492	520	516	516	536	525	541	561	554	557	570	565	602	553	570	583	608	582	589	627	573	581	599	574	583	245	540	573	587	571	624	579	646	628	270	615	623	631
0	315	284	254	290	306	278	284	332	265	270	270	290	285	262	290	341	327	333	308	382	316	385	310	351	373	323	362	341	315	325	363	330	311	334	371	330	317	339	358	329	325	315	373	345	337	361	317	367	405
0	710	666	662	633	683	682	265	273	257	233	294	275	714	701	267	268	273	264	277	278	253	233	272	226	278	279	289	328	326	250	313	260	292	290	280	241	249	271	279	307	278	305	340	268	317	264	274	280	272
0	500	507	470	440	451	465	474	447	459	451	476	510	495	456	501	506	482	502	506	502	510	527	526	525	524	541	561	556	528	525	535	514	512	516	518	531	539	522	523	519	529	485	515	554	558	510	545	542	566
21	304	272	303	291	260	261	272	274	265	277	274	269	296	295	292	276	283	289	280	284	305	284	290	126	332	320	317	309	334	339	335	334	360	343	365	360	386	349	388	382	337	357	335	410	365	395	384	355	403
22	650	645	638	639	619	596	600	621	652	651	600	628	635	591	643	628	626	637	654	643	636	616	654	658	636	675	653	676	607	658	653	651	633	659	641	632	648	663	674	678	656	685	707	710	710	690	691	669	679
23	234	355	274	243	199	250	254	218	216	218	222	225	191	205	180	193	161	134	198	200	202	189	185	159	216	192	230	221	213	229	201	212	221	210	244	234	201	208	221	218	191	230	220	228	211	256	249	245	219
24	287	280	261	283	267	262	254	270	268	281	236	264	253	253	275	283	307	327	307	363	299	341	322	255	333	326	345	412	372	373	371	392	403	372	429	389	455	410	421	394	410	321	387	415	355	414	407	355	409
25	307	296	295	279	311	316	310	291	305	321	295	324	307	312	342	321	329	332	356	309	297	336	314	338	320	348	283	348	351	346	342	351	315	313	313	331	359	351	375	398	354	370	351	367	356	355	370	344	352
0	248	279	265	278	283	280	255	285	303	247	290	306	289	265	276	296	277	255	250	273	266	283	216	264	300	307	294	298	289	299	300	288	316	261	308	288	313	318	298	312	300	300	308	324	300	338	332	312	294
0	471	399	392	394	401	368	334	404	389	157	380	369	317	349	358	382	375	408	406	379	380	412	390	421	405	404	424	457	445	431	454	432	162	446	466	460	465	476	468	473	477	493	449	472	501	478	473	478	490
0	NaN	NaN	NaN	NaN	NaN	NaN	NaN	NaN	NaN	NaN	NaN	NaN	NaN	NaN	NaN	NaN	NaN	NaN	NaN	NaN	NaN	NaN	NaN	NaN	NaN	NaN	NaN	NaN	NaN	NaN	NaN	NaN	NaN	NaN	NaN	NaN	NaN	NaN	NaN	NaN	NaN	NaN	NaN	NaN	NaN	NaN	NaN	NaN	NaN
0	632	630	582	601	595	579	566	647	564	586	627	674	589	645	609	656	669	648	701	720	675	675	619	670	645	664	696	677	666	671	701	678	674	682	697	700	699	678	714	693	660	674	651	656	660	672	643	626	668
26	846	834	759	791	797	752	770	775	785	826	808	782	857	811	799	896	848	837	798	905	868	922	821	875	859	843	898	824	890	896	957	929	955	946	937	886	887	476	939	908	346	931	953	996	946	975	1006	1045	1043
27	294	296	266	256	248	254	251	239	252	269	280	282	303	301	312	310	292	315	333	305	298	290	305	322	312	330	324	343	281	285	286	264	274	254	300	328	320	279	295	309	278	320	326	255	276	278	271	272	296
28	408	423	451	398	332	379	368	334	342	367	362	313	332	365	356	357	354	355	369	331	357	344	346	357	359	358	367	347	372	375	355	390	402	380	386	394	379	333	382	369	356	366	390	398	368	435	386	399	429
29	108	104	113	98	105	91	99	106	105	99	91	91	100	115	118	120	120	114	139	156	143	144	140	157	172	165	152	188	165	167	207	186	157	206	196	175	201	195	217	198	192	223	224	225	228	232	220	233	219
0	351	330	328	351	340	337	323	335	320	334	342	355	360	333	369	391	382	386	393	400	400	407	390	402	383	406	376	373	399	424	391	402	405	419	452	450	454	450	416	428	442	442	448	459	469	443	499	482	487
0	268	268	255	285	261	251	290	286	300	251	302	188	298	288	298	283	312	327	319	320	305	299	277	269	309	300	340	315	295	304	328	308	320	292	320	330	314	314	329	296	320	360	369	346	342	370	366	345	358
30	265	250	259	289	283	276	260	267	287	250	235	273	250	276	256	259	277	251	273	287	270	291	287	268	308	310	329	277	308	330	322	283	324	281	332	374	392	359	344	330	320	360	377	356	359	352	386	357	395
0	61	73	73	60	73	86	92	97	93	106	104	106	95	119	119	126	119	119	135	114	117	148	108	158	133	158	141	162	111	147	185	165	132	163	137	143	184	155	131	179	199	185	161	229	194	182	178	194	215
0	447	488	474	436	435	392	456	465	476	440	431	NaN	NaN	NaN	NaN	NaN	NaN	NaN	NaN	NaN	NaN	NaN	NaN	NaN	NaN	NaN	NaN	NaN	NaN	NaN	NaN	NaN	NaN	NaN	NaN	NaN	NaN	NaN	NaN	NaN	NaN	NaN	NaN	NaN	NaN	NaN	NaN	NaN	NaN
31	465	420	142	387	404	392	394	428	445	385	422	487	404	390	445	448	177	390	434	461	440	448	453	425	436	442	432	445	417	462	449	443	465	485	508	484	488	478	489	500	464	454	477	475	483	492	470	486	487
0	247	244	233	260	246	244	238	248	248	266	274	296	304	295	302	326	359	331	333	324	334	372	353	354	364	326	358	363	336	378	356	382	394	367	416	384	361	374	404	391	397	389	415	442	380	400	388	438	465
32	1609	1564	1518	1499	1489	1459	1511	1371	1523	1452	1603	1433	1498	1536	1596	1635	1671	1647	1616	1653	1669	1604	1653	1688	1676	1673	1692	1667	1678	1682	1621	1649	1616	1676	1724	1671	1636	1707	1719	1760	1720	1587	1703	1684	1730	1484	1734	1703	1521
33	603	557	618	568	567	656	639	640	600	638	648	573	596	590	572	528	608	623	659	1490	1517	694	620	1026	747	1180	1578	1655	1612	1718	1644	1599	1564	1655	1671	1629	1652	1734	1662	1695	1681	1678	1723	1771	1720	1693	1687	1714	1708
0	681	781	683	657	602	587	617	618	553	512	526	555	638	634	657	633	582	484	NaN	NaN	NaN	NaN	NaN	NaN	NaN	NaN	NaN	NaN	NaN	NaN	NaN	NaN	NaN	NaN	NaN	NaN	NaN	NaN	NaN	NaN	NaN	NaN	NaN	NaN	NaN	NaN	NaN	NaN	NaN
34	556	547	534	539	534	556	537	551	529	565	567	533	561	574	560	582	543	561	589	550	565	561	558	570	537	593	586	588	600	593	591	605	580	600	589	569	589	626	604	616	602	610	601	614	629	613	619	609	594
35	537	453	402	385	385	467	426	456	489	493	474	459	498	462	434	497	497	477	412	473	379	478	458	498	465	476	486	414	415	460	480	450	437	452	483	468	492	478	504	511	508	486	509	464	446	465	531	523	441
36	588	568	561	579	579	567	562	549	545	573	562	549	546	563	591	580	579	561	583	578	596	610	621	657	612	641	600	666	635	641	637	648	636	624	639	624	623	632	671	643	632	633	633	620	637	620	602	617	629
37	497	459	481	465	449	490	462	469	469	468	468	462	463	492	467	465	459	453	480	475	484	493	482	502	504	519	533	505	533	535	513	516	507	512	528	547	547	532	523	548	549	523	561	571	566	561	547	577	543
38	535	584	535	533	519	514	566	515	508	553	533	532	502	584	501	552	582	565	570	561	575	579	598	647	562	613	588	607	576	561	553	561	548	568	555	582	597	560	553	566	583	596	587	597	605	616	598	593	572
39	452	443	449	447	433	478	490	477	443	463	455	456	454	453	448	446	464	435	462	479	482	450	458	452	441	439	422	465	465	470	488	441	464	478	456	463	454	475	451	457	477	486	530	513	517	503	516	490	521
40	536	504	463	479	482	468	484	440	463	454	463	468	499	480	473	514	465	455	446	479	459	472	459	466	481	492	501	484	463	480	490	508	482	486	531	465	482	502	508	477	469	501	465	459	495	470	465	471	456
0	70	61	8	16	15	13	10	18	2	2	3	6	9	NaN	NaN	NaN	NaN	NaN	NaN	NaN	NaN	NaN	NaN	NaN	NaN	NaN	NaN	NaN	NaN	NaN	NaN	NaN	NaN	NaN	NaN	NaN	NaN	NaN	NaN	NaN	NaN	NaN	NaN	NaN	NaN	NaN	NaN	NaN	NaN
41	339	283	281	296	314	270	302	243	241	227	274	268	273	351	284	285	264	251	231	334	279	281	312	309	324	306	306	297	219	259	245	90	283	251	310	330	294	74	55	46	42	38	50	47	49	43	43	42	43
0	157	49	NaN	NaN	NaN	NaN	NaN	NaN	NaN	NaN	NaN	NaN	NaN	NaN	NaN	NaN	NaN	NaN	NaN	NaN	NaN	NaN	NaN	NaN	NaN	NaN	NaN	NaN	NaN	NaN	NaN	NaN	NaN	NaN	NaN	NaN	NaN	NaN	NaN	NaN	NaN	NaN	NaN	NaN	NaN	NaN	NaN	NaN	NaN
42	670	668	619	606	580	619	591	562	579	511	344	148	150	144	146	148	143	156	163	54	61	72	66	68	68	77	108	87	74	75	86	84	88	101	122	131	135	154	149	167	145	154	182	157	187	189	183	190	221
43	250	239	253	246	246	247	273	249	252	254	248	257	255	268	244	281	244	263	273	276	272	291	278	298	261	292	302	297	311	286	318	284	297	290	312	308	319	297	289	309	319	337	359	339	326	325	323	333	360
0	194	189	198	223	221	221	220	210	204	200	196	161	168	188	209	195	191	202	223	253	229	222	235	209	213	251	235	248	252	249	264	248	274	268	264	275	256	232	258	267	280	279	268	277	293	285	282	294	288
44	318	306	293	230	300	291	291	274	294	309	331	317	312	348	322	370	340	371	357	356	348	395	381	332	335	395	380	387	362	339	350	375	385	381	419	390	410	357	360	379	344	377	389	371	415	397	384	401	405
45	257	261	229	272	249	253	272	282	275	280	302	317	299	285	310	292	317	300	299	272	268	298	299	294	302	308	290	292	289	270	294	296	295	298	329	307	313	316	287	331	333	330	319	328	340	332	349	339	335
46	101	106	93	105	112	114	131	142	175	191	179	180	176	200	203	214	204	225	236	262	241	260	272	265	251	270	239	245	245	258	247	280	252	256	267	262	256	281	245	265	257	255	259	254	249	257	259	267	244
47	237	207	196	262	207	240	237	262	215	218	193	195	186	207	218	220	218	235	250	267	242	252	278	288	291	331	302	309	314	316	313	296	286	268	281	267	259	246	293	278	267	265	289	312	320	303	323	319	318
48	86	94	88	122	118	109	104	122	130	141	143	149	153	170	186	182	163	163	186	191	217	237	244	240	257	241	265	249	274	265	271	269	263	290	270	269	268	265	270	265	268	282	282	272	250	276	277	273	272
49	221	245	233	237	201	208	214	217	206	197	212	211	233	209	219	216	204	204	228	210	212	219	208	222	215	200	199	204	224	228	227	226	220	255	221	219	204	224	203	223	225	221	232	224	240	232	239	239	232
0	366	360	355	335	350	364	369	370	364	368	367	364	370	395	395	415	394	410	370	411	381	416	440	406	406	419	432	439	441	428	431	441	442	444	464	453	483	462	472	512	448	476	448	433	480	467	449	494	471
50	144	165	133	142	105	120	144	148	126	146	141	133	125	144	122	122	143	148	138	131	122	135	125	125	159	169	129	150	150	151	160	156	156	147	163	160	195	196	178	176	170	184	202	202	198	202	213	210	204
51	288	253	253	278	278	261	273	291	275	288	293	287	280	272	304	286	297	312	287	298	293	290	292	294	281	314	292	308	297	329	317	316	277	285	301	302	314	292	304	311	303	277	334	315	297	313	292	335	324
0	144	124	135	148	155	148	151	155	153	164	183	187	187	193	214	220	204	200	201	218	240	237	264	239	249	237	253	241	236	223	225	224	219	252	264	263	275	259	257	275	282	279	288	288	278	283	277	295	286
52	111	119	112	112	113	114	110	139	51	139	152	158	150	119	117	137	126	93	103	81	68	69	102	129	114	129	119	126	115	113	125	133	128	134	129	136	138	134	132	145	144	145	146	130	146	146	150	134	155
0	551	496	508	545	489	532	514	481	475	342	310	309	351	352	373	375	407	474	492	501	526	536	538	490	533	514	544	526	580	556	552	556	554	566	572	536	539	577	562	562	568	541	561	551	538	560	544	565	552
53	396	398	398	393	395	410	426	408	401	402	404	430	450	416	430	414	454	467	411	426	424	430	428	417	429	446	478	450	482	465	466	458	448	436	489	486	457	481	464	499	446	464	493	488	461	480	448	474	476
0	451	445	464	457	478	474	453	472	449	414	507	493	541	474	513	481	517	521	495	489	496	501	502	487	526	556	535	520	520	528	499	564	500	564	504	517	548	522	556	551	548	575	551	604	578	611	564	580	571
0	418	451	441	450	454	444	490	450	405	426	457	455	456	462	470	414	513	473	478	493	488	480	474	502	506	500	489	512	479	491	507	495	448	487	526	491	525	510	502	529	555	526	519	559	547	531	513	529	521
0	356	321	356	329	325	323	363	347	333	320	343	336	336	344	349	341	368	358	359	360	364	368	366	358	377	365	343	368	355	343	363	356	348	354	357	351	346	360	373	382	377	383	400	409	374	362	371	377	364
54	466	488	482	492	464	473	499	512	490	520	475	523	462	465	467	454	501	541	469	531	516	540	550	512	519	526	536	523	525	488	526	511	504	484	518	510	524	508	496	510	519	493	508	503	494	480	478	514	480
55	485	485	482	473	518	485	501	477	474	475	470	485	447	175	144	140	139	147	134	143	140	159	162	60	63	66	69	68	62	62	71	81	82	90	73	71	73	81	87	99	92	99	97	104	120	110	110	104	100
0	454	429	332	393	371	399	482	405	395	478	360	468	478	497	459	417	478	469	357	476	471	476	469	492	474	500	438	517	513	542	547	594	554	547	598	548	593	646	579	582	571	597	608	584	591	622	552	617	642
56	401	371	382	376	406	382	384	393	400	386	395	393	380	390	395	404	372	427	409	422	427	392	429	413	413	443	422	421	444	448	446	468	460	453	464	477	469	479	464	499	498	489	447	510	513	528	538	546	531
0	551	470	498	482	531	481	488	525	528	486	510	528	495	486	485	463	457	496	404	135	119	121	117	121	117	122	118	119	119	120	126	121	121	120	123	125	130	122	125	124	134	124	127	126	128	129	129	131	127
57	578	193	547	549	565	561	565	558	545	554	556	567	520	464	506	514	533	511	223	510	251	519	571	569	585	318	298	583	567	616	593	584	594	281	290	317	634	229	589	619	247	615	582	296	610	627	606	614	278
0	325	311	312	298	311	315	307	351	314	326	307	294	314	312	310	304	302	286	279	289	288	320	310	315	296	300	301	281	300	306	293	292	307	297	301	300	313	317	305	313	301	310	311	302	328	313	328	329	345
58	331	322	316	318	308	310	322	332	315	301	363	344	343	333	361	365	362	381	370	396	385	392	359	383	394	363	388	414	385	363	362	375	375	364	379	396	413	377	378	371	396	385	372	388	386	405	388	376	394
0	442	398	427	450	446	458	454	460	444	421	491	490	464	474	487	502	486	500	481	516	494	516	477	441	474	543	479	226	NaN	NaN	NaN	NaN	NaN	NaN	NaN	NaN	NaN	NaN	NaN	NaN	NaN	NaN	NaN	NaN	NaN	NaN	NaN	NaN	NaN
0	265	232	235	240	262	264	277	273	263	275	294	301	305	328	311	303	307	308	307	313	364	350	362	369	378	375	386	398	401	410	393	397	413	429	432	429	431	390	419	421	419	413	403	418	434	441	413	422	442
59	253	245	269	274	269	264	290	274	282	282	275	288	277	281	283	271	280	280	273	291	277	304	296	324	306	360	360	356	366	385	363	374	400	398	393	412	409	400	393	398	400	388	394	385	406	393	383	409	413
0	706	695	1079	1107	1098	1098	659	1109	1149	1078	591	704	1134	642	1103	388	1104	1113	1130	1133	1180	1191	525	NaN	NaN	NaN	NaN	NaN	NaN	NaN	NaN	NaN	NaN	NaN	NaN	NaN	NaN	NaN	NaN	NaN	NaN	NaN	NaN	NaN	NaN	NaN	NaN	NaN	NaN
0	427	482	491	492	504	419	470	498	502	475	445	532	490	486	445	497	488	492	504	488	547	486	456	487	499	512	475	491	526	487	501	NaN	NaN	NaN	NaN	NaN	NaN	NaN	NaN	NaN	NaN	NaN	NaN	NaN	NaN	NaN	NaN	NaN	NaN
0	NaN	NaN	NaN	NaN	NaN	NaN	NaN	NaN	NaN	NaN	NaN	NaN	NaN	NaN	NaN	NaN	NaN	NaN	NaN	NaN	NaN	NaN	NaN	NaN	NaN	NaN	NaN	NaN	NaN	NaN	NaN	NaN	NaN	NaN	NaN	NaN	NaN	NaN	NaN	NaN	NaN	NaN	NaN	NaN	NaN	NaN	NaN	NaN	NaN
0	409	435	413	395	429	406	411	448	426	406	472	416	NaN	NaN	NaN	NaN	NaN	NaN	NaN	NaN	NaN	NaN	NaN	NaN	NaN	NaN	NaN	NaN	NaN	NaN	NaN	NaN	NaN	NaN	NaN	NaN	NaN	NaN	NaN	NaN	NaN	NaN	NaN	NaN	NaN	NaN	NaN	NaN	NaN
0	259	248	251	264	259	253	265	301	327	308	315	320	337	313	343	340	346	344	338	345	362	361	367	373	384	415	412	432	411	432	450	489	437	453	461	450	463	452	463	462	459	495	503	481	456	487	446	517	475
0	244	NaN	NaN	NaN	NaN	NaN	NaN	NaN	NaN	NaN	NaN	NaN	NaN	NaN	NaN	NaN	NaN	NaN	NaN	NaN	NaN	NaN	NaN	NaN	NaN	NaN	NaN	NaN	NaN	NaN	NaN	NaN	NaN	NaN	NaN	NaN	NaN	NaN	NaN	NaN	NaN	NaN	NaN	NaN	NaN	NaN	NaN	NaN	NaN
60	325	329	303	316	292	287	316	321	303	307	303	303	307	316	302	300	294	288	292	299	301	304	293	308	318	307	307	305	302	301	302	300	283	280	306	305	295	317	291	293	291	293	300	290	296	294	309	290	297
61	1158	1145	1160	1188	1185	1197	1171	1192	1159	1171	1157	1161	1145	1130	1139	1166	1142	1157	1177	1172	1145	1162	1169	1183	1176	1167	1159	1139	1160	1136	907	415	325	333	338	319	305	338	324	309	333	330	314	341	356	325	355	341	345
62	362	350	320	358	346	355	358	343	323	368	334	372	400	377	356	370	347	343	383	388	377	387	435	413	352	350	365	339	367	364	357	361	361	411	420	463	387	388	459	406	394	440	491	434	449	403	501	465	463
63	316	297	300	269	305	305	300	301	307	304	96	323	316	287	319	323	314	297	336	302	315	336	296	305	291	317	333	304	341	322	327	368	339	336	358	324	357	346	340	327	363	340	361	358	330	339	365	358	361
64	398	406	373	365	353	328	364	382	391	328	397	418	425	388	424	444	167	412	407	493	457	436	446	452	449	471	522	466	409	481	422	501	490	464	200	474	486	451	481	458	470	487	491	475	492	228	512	502	556
65	57	42	46	42	60	75	70	68	74	94	98	91	92	118	85	106	110	45	118	147	135	137	128	129	133	143	145	143	158	135	137	131	130	145	151	126	135	158	130	154	142	161	134	149	157	151	166	182	160
0	97	26	NaN	NaN	NaN	NaN	NaN	NaN	NaN	NaN	NaN	NaN	NaN	NaN	NaN	NaN	NaN	NaN	NaN	NaN	NaN	NaN	NaN	NaN	NaN	NaN	NaN	NaN	NaN	NaN	NaN	NaN	NaN	NaN	NaN	NaN	NaN	NaN	NaN	NaN	NaN	NaN	NaN	NaN	NaN	NaN	NaN	NaN	NaN
66	243	245	242	270	284	324	290	316	290	319	304	323	319	348	344	336	352	370	377	355	368	363	366	391	394	413	403	395	384	405	381	405	380	392	406	435	400	444	443	430	425	429	456	461	447	473	449	518	482
67	456	446	434	468	456	468	454	445	199	478	481	464	454	454	456	492	481	456	461	461	442	477	466	461	461	432	467	484	455	448	451	462	453	459	483	471	445	454	447	419	461	448	467	446	474	467	473	161	447
68	84	239	174	229	159	195	221	253	261	282	226	209	188	189	209	204	208	235	217	222	203	225	207	227	204	210	212	249	253	272	286	298	280	289	84	308	260	305	115	308	294	320	280	97	279	280	306	309	304
69	42	48	46	61	58	53	61	56	50	49	40	45	49	21	48	33	42	43	41	24	27	42	41	38	38	41	39	51	38	38	51	59	59	58	49	59	58	50	60	62	58	58	65	61	69	75	79	70	75
70	274	240	245	221	237	256	267	196	226	250	218	222	247	234	257	207	259	263	221	204	244	279	220	281	233	236	253	251	259	258	304	277	305	282	277	314	328	295	324	342	349	309	328	350	284	301	236	326	318
0	NaN	NaN	NaN	NaN	NaN	NaN	NaN	NaN	NaN	NaN	NaN	NaN	NaN	NaN	NaN	NaN	NaN	NaN	NaN	NaN	NaN	NaN	NaN	NaN	NaN	NaN	NaN	NaN	NaN	NaN	NaN	NaN	NaN	NaN	NaN	NaN	NaN	NaN	NaN	NaN	NaN	NaN	NaN	NaN	NaN	NaN	NaN	NaN	NaN
71	173	189	171	168	159	154	146	143	138	154	162	186	194	189	195	184	195	205	197	192	212	194	218	236	214	221	237	239	249	245	228	237	229	243	255	250	241	231	235	234	237	259	257	275	306	276	265	266	261
72	392	415	398	376	403	384	409	413	390	396	436	409	409	403	419	429	459	466	497	490	486	470	460	503	472	475	482	466	517	537	510	526	494	532	545	541	542	550	575	555	530	587	533	572	578	547	564	571	563
0	471	479	450	438	459	476	468	426	470	460	482	443	470	491	525	483	477	460	509	544	423	486	456	493	462	523	526	527	555	531	541	525	528	609	527	564	588	615	578	333	340	611	599	602	631	628	637	625	375
0	390	374	392	417	389	398	422	429	391	380	408	409	447	400	424	393	403	398	414	404	410	438	436	421	423	445	432	414	415	429	418	476	426	435	457	469	477	493	438	456	404	439	451	442	490	205	447	466	462
73	202	253	239	226	192	263	205	217	190	231	225	234	218	211	233	167	249	253	244	245	246	233	216	226	208	222	228	228	235	220	227	237	221	238	214	264	241	218	247	253	214	266	257	272	283	264	243	266	243
74	396	384	392	375	396	402	399	413	372	385	404	396	413	418	413	379	425	413	430	464	452	470	478	493	451	442	456	459	497	502	453	483	456	431	500	457	468	460	498	511	531	543	538	519	521	537	504	502	481
75	1335	1295	1268	1213	1332	1375	1358	1323	1391	1353	1369	1299	1364	1313	1339	1319	1319	1373	1352	1301	1272	1285	1294	1295	1283	1335	1306	1239	1274	1264	1242	1333	1275	1269	1221	1264	1219	1205	1190	1167	1167	1159	1167	1175	1120	1081	1072	1140	1085
0	192	209	197	173	226	223	229	209	197	233	212	219	228	204	216	210	229	230	242	242	252	241	251	282	269	259	261	268	284	281	232	289	283	288	290	312	307	282	335	337	320	337	329	349	386	353	157	370	350
0	1083	488	441	493	452	484	466	489	477	513	452	270	360	331	369	409	462	429	413	489	455	479	481	467	440	464	447	447	462	455	428	436	490	463	480	492	483	463	461	447	431	456	263	500	561	550	564	538	1130
76	345	291	312	295	290	279	289	327	309	284	321	321	318	295	318	304	307	321	337	356	349	351	333	344	330	338	336	366	389	395	358	366	355	330	354	344	321	330	347	355	377	325	331	323	332	340	338	343	335
0	1118	1102	1024	1054	1086	1050	1057	1061	1069	1076	1041	503	1042	1033	1073	1077	1084	1083	1102	1039	1044	1052	578	1055	613	586	1031	569	592	1005	566	564	528	1036	1020	984	544	566	1021	591	551	996	NaN	NaN	NaN	NaN	NaN	NaN	NaN
0	136	130	133	141	134	155	148	135	144	153	158	172	163	171	191	188	164	168	173	196	182	178	151	178	194	183	194	176	216	192	192	183	191	190	212	216	214	222	218	186	221	200	206	184	208	216	235	241	227
77	377	356	391	359	372	343	379	400	364	365	410	414	383	405	400	381	395	403	418	423	423	401	437	405	375	398	388	412	421	442	431	416	429	463	466	430	456	447	466	471	480	465	456	443	477	472	463	496	472
78	240	249	234	235	264	258	250	283	292	272	298	289	314	291	315	303	322	330	331	328	334	358	331	330	337	336	332	333	325	312	311	318	324	317	322	334	380	380	349	378	412	404	360	371	401	371	394	379	371
79	366	354	340	349	329	348	313	354	324	376	353	334	370	358	364	368	405	357	386	377	329	397	354	367	378	418	399	443	456	459	429	450	468	435	478	457	435	473	453	456	462	477	472	537	508	493	459	457	450
0	223	143	77	44	13	6	NaN	NaN	NaN	NaN	NaN	NaN	NaN	NaN	NaN	NaN	NaN	NaN	NaN	NaN	NaN	NaN	NaN	NaN	NaN	NaN	NaN	NaN	NaN	NaN	NaN	NaN	NaN	NaN	NaN	NaN	NaN	NaN	NaN	NaN	NaN	NaN	NaN	NaN	NaN	NaN	NaN	NaN	NaN
0	244	248	NaN	NaN	NaN	NaN	NaN	NaN	NaN	NaN	NaN	NaN	NaN	NaN	NaN	NaN	NaN	NaN	NaN	NaN	NaN	NaN	NaN	NaN	NaN	NaN	NaN	NaN	NaN	NaN	NaN	NaN	NaN	NaN	NaN	NaN	NaN	NaN	NaN	NaN	NaN	NaN	NaN	NaN	NaN	NaN	NaN	NaN	NaN
0	284	350	318	286	287	316	287	303	277	286	307	294	NaN	NaN	NaN	NaN	NaN	NaN	NaN	NaN	NaN	NaN	NaN	NaN	NaN	NaN	NaN	NaN	NaN	NaN	NaN	NaN	NaN	NaN	NaN	NaN	NaN	NaN	NaN	NaN	NaN	NaN	NaN	NaN	NaN	NaN	NaN	NaN	NaN
80	523	545	511	498	476	521	512	510	494	496	486	488	538	494	493	492	515	506	509	501	521	538	546	546	525	511	542	512	558	524	511	535	578	545	547	559	554	537	511	568	515	540	545	575	561	533	536	516	563
0	580	246	257	216	222	214	215	221	217	198	218	227	230	220	216	267	236	252	268	272	260	272	280	260	270	270	258	282	285	303	316	330	326	326	333	342	357	344	371	347	358	364	366	372	357	332	335	367	365
0	293	308	310	169	159	141	NaN	NaN	NaN	NaN	NaN	NaN	NaN	NaN	NaN	NaN	NaN	NaN	NaN	NaN	NaN	NaN	NaN	NaN	NaN	NaN	NaN	NaN	NaN	NaN	NaN	NaN	NaN	NaN	NaN	NaN	NaN	NaN	NaN	NaN	NaN	NaN	NaN	NaN	NaN	NaN	NaN	NaN	NaN
81	503	510	487	493	483	505	457	477	179	508	470	522	545	552	593	559	559	542	531	554	524	532	540	515	537	510	537	568	576	576	591	578	576	600	589	569	588	604	591	568	590	630	596	601	604	587	629	622	610
82	219	209	206	207	213	190	199	199	210	193	201	197	206	199	210	213	229	206	229	227	231	231	243	251	238	231	241	252	253	245	257	254	255	246	264	266	267	265	274	96	269	276	295	287	304	282	293	296	309
83	215	234	236	261	257	241	268	253	286	258	249	283	281	269	295	286	277	291	294	290	296	297	294	271	260	275	276	282	306	283	273	279	281	278	293	286	307	297	314	290	297	301	316	306	316	313	316	302	323
0	164	87	32	16	1	NaN	NaN	NaN	NaN	NaN	NaN	NaN	NaN	NaN	NaN	NaN	NaN	NaN	NaN	NaN	NaN	NaN	NaN	NaN	NaN	NaN	NaN	NaN	NaN	NaN	NaN	NaN	NaN	NaN	NaN	NaN	NaN	NaN	NaN	NaN	NaN	NaN	NaN	NaN	NaN	NaN	NaN	NaN	NaN
84	175	179	163	174	178	184	185	178	185	191	197	202	221	216	232	214	222	223	238	227	237	257	273	255	260	266	265	266	261	273	270	275	276	277	293	290	300	277	298	289	292	310	309	332	314	307	328	308	298
0	422	189	363	162	369	359	152	137	342	344	103	NaN	NaN	NaN	NaN	NaN	NaN	NaN	NaN	NaN	NaN	NaN	NaN	NaN	NaN	NaN	NaN	NaN	NaN	NaN	NaN	NaN	NaN	NaN	NaN	NaN	NaN	NaN	NaN	NaN	NaN	NaN	NaN	NaN	NaN	NaN	NaN	NaN	NaN
85	1008	1063	1005	1005	1010	1038	1026	1065	1083	1085	1074	1081	1070	1047	1096	1110	1029	1066	1046	1050	1048	1039	1075	1044	1058	1089	1081	1061	1060	1099	1060	1070	1057	1083	1069	1101	1077	1074	1059	1078	1048	1085	1126	1109	1114	1066	1078	1047	1052
0	39	NaN	NaN	NaN	NaN	NaN	NaN	NaN	NaN	NaN	NaN	NaN	NaN	NaN	NaN	NaN	NaN	NaN	NaN	NaN	NaN	NaN	NaN	NaN	NaN	NaN	NaN	NaN	NaN	NaN	NaN	NaN	NaN	NaN	NaN	NaN	NaN	NaN	NaN	NaN	NaN	NaN	NaN	NaN	NaN	NaN	NaN	NaN	NaN
0	277	262	227	99	160	220	230	199	223	195	165	211	246	48	279	235	284	243	240	270	46	260	292	231	248	85	NaN	NaN	NaN	NaN	NaN	NaN	NaN	NaN	NaN	NaN	NaN	NaN	NaN	NaN	NaN	NaN	NaN	NaN	NaN	NaN	NaN	NaN	NaN
0	309	275	286	322	300	263	257	251	287	260	320	310	327	305	350	295	332	330	335	315	313	352	334	334	328	344	342	380	339	364	351	378	348	382	367	372	376	365	381	373	374	358	331	338	387	367	384	405	383
0	593	596	587	554	565	584	569	560	560	560	576	567	566	592	NaN	NaN	NaN	NaN	NaN	NaN	NaN	NaN	NaN	NaN	NaN	NaN	NaN	NaN	NaN	NaN	NaN	NaN	NaN	NaN	NaN	NaN	NaN	NaN	NaN	NaN	NaN	NaN	NaN	NaN	NaN	NaN	NaN	NaN	NaN
86	259	207	211	214	203	199	186	216	201	222	209	241	252	241	272	268	268	278	268	271	267	294	296	266	332	336	345	353	345	379	373	371	388	354	363	384	406	381	396	418	380	420	353	396	383	400	388	402	403
87	231	215	208	221	206	204	212	206	205	185	212	215	206	221	206	212	230	217	230	224	231	241	239	249	241	255	236	248	257	272	272	276	263	267	267	292	293	284	297	309	313	312	310	312	357	310	336	357	378
0	452	414	399	392	394	398	397	397	409	404	410	244	152	148	146	149	136	141	144	140	165	69	64	75	67	69	69	71	76	74	81	91	103	100	129	115	121	128	128	159	153	157	173	186	177	202	213	202	220
0	169	173	150	154	156	154	158	145	166	197	215	239	245	264	245	267	280	261	270	253	288	270	294	272	267	294	299	291	328	291	267	271	266	291	299	300	279	339	287	300	344	328	343	339	334	314	346	350	344
88	513	512	534	458	525	506	579	139	147	140	145	140	149	150	163	56	57	79	76	87	102	133	157	164	186	210	180	218	211	247	253	256	253	252	285	296	267	279	294	296	277	277	282	285	289	306	296	308	336
89	110	122	123	135	141	149	176	156	187	181	199	173	184	199	166	179	180	217	205	201	181	217	225	208	243	186	171	204	169	186	195	181	207	195	217	222	243	203	226	204	198	181	262	249	265	244	287	248	247
90	37	49	72	87	84	104	128	116	158	159	170	172	216	195	173	190	193	219	252	237	233	257	261	241	247	215	220	236	203	238	241	235	289	237	263	267	304	282	256	262	255	220	299	285	259	240	276	268	256
[truncated: 215 more columns]
