# Supplementary material for: Fractional killing arises from cell-to-cell variability in overcoming a caspase activity threshold
Source: Mol Syst Biol. 2015 May 7;11(5):803. doi: 10.15252/msb.20145584 (PMC4461398; doi:10.15252/msb.20145584)
Supplement: Supplementary file 3 [file msb0011-0803-sd3.zip › All_data/031_TRAIL (5 ngml) + Bortezomib (100 nM)_3/raw_edge.tsv]

Cell # (0 for discarded)	T=5min	T=10min	T=15min	T=20min	T=25min	T=30min	T=35min	T=40min	T=45min	T=50min	T=55min	T=60min	T=65min	T=70min	T=75min	T=80min	T=85min	T=90min	T=95min	T=100min	T=105min	T=110min	T=115min	T=120min	T=125min	T=130min	T=135min	T=140min	T=145min	T=150min	T=155min	T=160min	T=165min	T=170min	T=175min	T=180min	T=185min	T=190min	T=195min	T=200min	T=205min	T=210min	T=215min	T=220min	T=225min	T=230min	T=235min	T=240min	T=245min
1	172.5	237.1	241	214	204.2	173.9	136.9	172.3	203.9	166	156.6	177.4	189.8	163.2	165.1	153	130	153.8	180.5	163.9	161	127	150.4	201.5	140.6	181.8	195.1	143	155.8	158.9	156.5	149.8	156	120.2	152.6	139.4	135.8	168	124.9	171.9	197.2	119.5	124.5	107.5	140.7	145.4	119.6	174	138
0	143.8	130.8	162.3	159.5	159.2	NaN	NaN	NaN	NaN	NaN	NaN	NaN	NaN	NaN	NaN	NaN	NaN	NaN	NaN	NaN	NaN	NaN	NaN	NaN	NaN	NaN	NaN	NaN	NaN	NaN	NaN	NaN	NaN	NaN	NaN	NaN	NaN	NaN	NaN	NaN	NaN	NaN	NaN	NaN	NaN	NaN	NaN	NaN	NaN
0	147.1	145.3	193.5	160.6	165.2	149.6	160.7	150.1	145.9	159.3	141.8	166.9	204.6	138.6	164.6	149.1	145.6	150	147.1	156.5	191	150.7	149.3	152.2	158.4	150.1	165.1	130.4	117.4	109.5	139	175.7	131.4	115.5	133.5	123.4	76.9	131.1	149.1	168.6	97.41	119	109.5	156	160.5	150.6	106	131.1	135.4
0	166.4	189.1	196.9	183	221.5	184.4	171.5	208.2	180.5	146.1	149	142.3	154.3	149.2	154.7	181.1	162	147	152.1	157.1	175.7	130.7	173.6	137.5	149.6	163.3	175.8	116.2	173.5	163	179.4	167.6	152.6	175.8	167.4	162.8	150.1	155.6	151.6	160.5	175.6	161.8	174.9	190.6	151	179.5	159.1	168.1	169.5
2	164.2	189.7	191.5	181.1	152.7	161.7	183.1	154.4	158.8	141.9	165.2	164.5	109.8	153.6	150.4	185.3	160.3	147.9	124.7	163.5	185.8	143.6	189.7	181.2	172.3	202.5	164.8	137.8	152	171.4	164.4	183.9	168.2	191.8	217	185.6	140.5	185.9	190.9	202.1	173.9	158	153.8	192.5	130.9	143.1	183.9	115.4	159.4
3	215	174	172.8	151.8	166.7	170.8	196.4	153.3	183.5	155.6	160.1	154.9	139.5	190	170.8	151.2	148.3	176.1	159.9	152.9	150.8	167.5	147.5	141.3	151.6	140.6	149.2	142.9	158.4	135.1	146.9	118.2	118.5	109.3	146.7	158.4	151.7	153	108	131.5	167.2	110.5	198.9	149.1	99.86	93.39	131.7	170.1	146
0	187.3	157.5	187	229.1	217.7	196.7	201.9	224.9	190	245.3	227.7	193.1	244.3	213.5	235.5	227.5	221.4	260.9	275.6	226.9	232	257	269.6	244.8	279.1	241.6	232.8	236.3	248.4	266	268	251.7	214.1	232.1	164.3	241.4	259.6	196.3	210.1	240.5	234.8	233.3	205.5	211.9	243	243	223.3	214	212.5
4	142.2	185.5	181.8	148.2	153.2	146.8	161	150.1	136.7	178.8	171	171.4	142.9	165.8	122.8	171.5	163.8	138.4	185.1	133	153.5	195.2	155	144.1	156	122.2	178.6	167.4	172.2	174.2	132.3	154	123.8	129	150.4	159.4	108.9	138.1	214.1	157.7	183.8	110.3	117.3	194	160	170.9	164	155	138.4
5	293.9	288.2	274.9	237	291.9	272.3	208.7	209.6	226.7	218.3	235.5	273	238.8	254.5	238.7	189.7	251.2	238.7	261.4	240.4	236.2	227	241.6	237.8	263.9	215.5	230	247.6	227.6	223.1	194.9	251.3	258.9	217	267.6	289.8	266.5	195.7	237.7	199.2	197.4	220.5	294.9	246.4	226.6	245	229.2	240.5	249.4
6	147.7	175	220.7	195.8	215.3	162.3	200.8	188.9	204.8	127.4	165	140	212	189.5	163	178.3	193	152.2	151.5	197.2	150	185.2	198.4	203	137.8	150.8	192.5	179.6	179.6	162.2	126.2	168.3	148.7	134.5	171.3	181	180.2	194.2	196.9	147.5	136.1	143.3	155.1	192.6	152.9	160.4	169.5	152.8	159.8
7	188.5	131.3	166.2	171.5	164.8	146.6	164.5	164.6	162.6	150.9	130.6	187	140.9	167.5	129.2	162.5	199.6	163.6	165.5	162.3	160.2	191.4	155.4	142.4	135.1	146.9	156.7	227.6	120.5	128	138.7	148.1	154.7	168.2	150.4	171.2	184.6	131.3	162.8	172.1	149	152.1	153.4	117.5	142	132	161.8	139.6	115.7
8	296.4	350.4	326.9	350.1	341.2	261	246	168.3	207.2	148.7	199.7	183.3	195.3	170.7	165	155.8	162.7	172.4	169.7	189.6	160.9	200.7	167.2	172.6	149.7	157.9	186.8	156.5	151.4	173.4	136.8	167.1	131.1	135.8	124.4	161.8	161.8	133.3	179.5	114.9	131	170.8	123.8	141.1	124.9	116.4	102.2	148.3	151.9
9	213.2	198.7	222.1	182.3	262.3	196.3	302	165.2	182	169.5	170.8	178.2	216.4	215.8	168	185.1	187.7	171.3	151.2	169.4	186	195.7	132.3	166.5	150.9	179.6	147	154.6	183.1	157.7	199.5	162.7	172	167.8	171	172.2	184	172.7	200.4	180.4	139.1	185.9	226.2	174.1	164	184.3	174.5	235.3	187.6
0	NaN	NaN	NaN	NaN	NaN	NaN	NaN	NaN	NaN	NaN	NaN	NaN	NaN	NaN	NaN	NaN	NaN	NaN	NaN	NaN	NaN	NaN	NaN	NaN	NaN	NaN	NaN	NaN	NaN	NaN	NaN	NaN	NaN	NaN	NaN	NaN	NaN	NaN	NaN	NaN	NaN	NaN	NaN	NaN	NaN	NaN	NaN	NaN	NaN
0	NaN	NaN	NaN	NaN	NaN	NaN	NaN	NaN	NaN	NaN	NaN	NaN	NaN	NaN	NaN	NaN	NaN	NaN	NaN	NaN	NaN	NaN	NaN	NaN	NaN	NaN	NaN	NaN	NaN	NaN	NaN	NaN	NaN	NaN	NaN	NaN	NaN	NaN	NaN	NaN	NaN	NaN	NaN	NaN	NaN	NaN	NaN	NaN	NaN
10	132	184.8	160.1	168.9	152.8	185.8	155.2	152.5	142.6	161	171.7	168.8	147	158	156.1	153.3	176.1	193.2	189.4	178.7	219.2	219.7	172	176.4	182.5	167.7	186.3	197.8	176.4	185.4	162.7	196.5	162.3	185.3	165	183.1	169.7	159.1	142	158.7	171	166.5	149.1	166.9	156.5	122.4	155.7	216.9	173.8
11	300.9	289.2	283.7	282.6	196.5	221.7	192.2	178.5	221.7	215	245.1	168.8	238.7	201.6	182.9	160.4	194.1	155	159	186.9	218.9	157.1	173.2	180.8	183.8	184.2	154.8	169.7	181.5	213.1	147.1	164.1	221.5	158.8	163.1	145.9	173.3	145.4	180.7	152.5	170.7	166.6	187.2	184	150.2	144.9	140.9	142.9	162
12	165.8	184.8	190.3	210	221.5	193.3	175.8	173.5	204.1	168.2	174.5	197.3	180.6	169.7	210.6	221.5	160	185.9	172.3	155.4	152	165.5	174.6	162.4	145.2	168.7	155.9	166.4	223.4	180.8	200	181.6	164.4	153.8	175.7	156.4	159.1	177.1	112.3	166.7	183.1	194	153.8	150.6	150	156.5	174.4	167.6	178
13	144.5	171.2	184.9	206.3	194.1	199.1	163.2	143.2	161	123.6	187.4	171	219.5	155.2	149.5	165.5	139.7	201.5	160.6	149	147.2	195.3	156	133.1	166.8	135.8	157.5	173.4	174.5	139	156	138.8	137.5	180.5	161	135.4	144.1	173.2	148.5	150	155.4	172.6	174	171.7	151.4	195.3	134	147.6	150.3
0	175	157.7	173.5	174.7	211.9	169	143.4	167.7	151.8	177.2	141	140.1	124.7	183.5	137.9	164.6	156.1	208.3	154.4	159.5	164.4	155.1	177.8	151.2	129.7	159.5	162.8	173	149.1	153	159.1	175.5	171.2	159.6	125.9	150.2	144.1	113.8	103.9	116.1	164.7	122.7	172.2	132.4	116.4	107.6	168.9	142.8	129.1
0	142.6	187.6	176.5	142.8	167.5	180.1	172.8	158.9	155.6	169.5	159.1	159.3	142.8	172.1	126.7	177.9	158.7	127.5	203.7	134	124.5	145.9	165.3	157.7	145.8	147.6	153.7	164.9	136.9	190.5	142.5	117	144.8	153.4	97.62	92.23	180.1	84.31	123.3	137.8	124.5	130.7	150.3	127.9	150.6	118.4	161	153.8	118
14	202.3	158.7	185.1	187.8	161.9	148.4	181	148.7	194.8	145.2	190.7	192	180.5	159.3	159.4	210.3	160.5	194.4	152.2	128.5	168.5	174	160.4	167.7	172.8	173.8	147.8	145.4	131.2	128.5	137.9	136.3	126.4	173.3	134.4	133.8	186.1	111	140.5	166.3	142	144.9	129.6	143.3	171.6	173.3	132.4	131.3	156.6
0	118.3	138.4	150.3	170	172.1	189.2	131.4	132.5	167.8	166.8	155.3	173.4	188.1	120.7	147.4	165.4	151.3	167.1	165.1	151.5	159.4	172	168.6	148.4	161	137.1	129.6	186.2	150.9	161.9	119	168	131.5	100.2	162.1	133.5	138.4	122.2	148	165.5	118	141	172.7	150.4	148.5	149.1	131	145.4	139.6
0	183.6	156.8	565.8	588.2	608.2	547	623.8	627.9	527.6	534.5	616.1	505.3	512.2	513.6	352.2	328.8	303.8	289.7	249.8	230.2	225	238.4	194.4	213.5	192.7	194.8	210.2	238.9	249.1	217.4	189.9	176.3	225.8	179.7	238.1	207.9	184.3	211	183.5	153.5	160.2	153.7	189.7	183.6	166.9	207.5	232.1	157.5	162
0	141.4	140.2	149.8	173.2	158.4	182.7	169.5	144.4	150.6	146.1	165.1	149.8	133.3	145.6	183.5	163.9	139.1	128.2	138.6	116.8	97.92	165.1	137.8	186.3	148.8	121.5	159.6	148.3	132.4	115.6	134.8	145	113.3	119.5	142.3	160	160.9	124.1	116.1	170.1	156	122.4	164.2	114.4	130	122.3	116.5	134.2	122.6
15	190.4	230.7	196.4	182.1	227.5	252.6	217.5	201.9	180	244.2	215	198.6	221.2	206.2	190	182.1	198.9	207	164.7	182.8	287.2	191	198.3	194.8	195.9	183.2	167.7	191.6	201.5	171	146.1	172.9	166.7	179.3	207	204.3	236.3	181.3	168.6	148.5	148.5	188.5	197.5	145.3	202.3	183.7	207.6	160.8	204.2
0	170.4	155.7	131.7	117.3	149.5	172.2	130.4	147.7	160	110.5	133.4	150.9	188.2	451.9	365.8	404.3	406.2	457	375.9	466.8	437.8	401.7	330.5	361.7	419.9	431	361.4	370.9	404.5	312.4	366.6	289.3	201	186.8	214.6	187.6	179.9	209.5	218	199.8	201.7	175.9	162.5	194	209.9	122.5	172.4	151.7	183
0	201.8	301.8	179.3	NaN	NaN	NaN	NaN	NaN	NaN	NaN	NaN	NaN	NaN	NaN	NaN	NaN	NaN	NaN	NaN	NaN	NaN	NaN	NaN	NaN	NaN	NaN	NaN	NaN	NaN	NaN	NaN	NaN	NaN	NaN	NaN	NaN	NaN	NaN	NaN	NaN	NaN	NaN	NaN	NaN	NaN	NaN	NaN	NaN	NaN
16	344.3	565.8	421.4	354.9	328.6	399.1	458.9	375.9	402.1	376.9	383.1	313.8	366	331.8	483.7	424.6	157.8	155.4	127.6	144.8	146.2	151	137.8	178.2	193.5	221.8	157.5	151.3	131	123.9	145.2	206	343.5	486	457.6	686	517.7	589.7	454.4	473.2	226	316.9	314.7	265.1	218.9	216.9	214.7	247.7	120.9
17	186.7	216.2	218	188.7	181.9	202.4	162.8	139.8	152.5	144	167.6	227.5	187.4	196.7	182.8	191.5	186.3	188.5	218.6	188.5	181.5	134.5	185.4	154	170	162.7	179.7	202.5	186.1	189.6	224	185.1	183	197.3	179.6	159.4	198.6	195.8	158	176	140	164.7	206.9	177.1	188.9	161.8	253.4	157.7	145.5
0	129.5	180.4	176.9	192.5	176.5	183.7	186	170.3	185.1	165.7	190.3	194.4	160.6	159.6	157	176.5	150.7	160.4	169.2	180	155.8	158.2	171	180.4	208.6	150.3	154.2	154.2	144.5	122.5	181.7	111.4	143.9	147.8	163.2	164.3	146.7	153	148.2	138	206.1	138.5	180.3	127.1	147.8	169.4	163.8	148.5	157.6
0	640.4	716.1	684	706.5	726.5	740.6	681.5	728.4	671.4	590.4	668	695.5	748.6	581.3	580.2	848.5	741.9	581	642	619.2	603.7	664.9	632.5	621.7	711.9	618.5	586.7	611.1	540.2	644	671.6	518.5	655.4	662.8	623.5	599.1	569.2	552.2	663.5	646.1	519.4	612.4	599.6	670.4	611.1	651.1	486.1	627.7	583.1
18	192.8	171	181	162.4	184.8	184.5	164.7	159.4	186.7	195.1	170.3	181.1	209.3	151.8	178.4	165.6	173.2	161.9	163.5	181.9	167.7	182.9	148.7	212.5	190.6	213.1	139.7	197.4	152.9	175.9	164	155.7	149.9	209	192.5	186	223.9	179.9	192.3	226.7	178	196.8	179.7	201.1	218.7	159.5	156.9	189.7	166.9
19	252.5	175.7	166.1	187.4	161.3	187.6	204.8	165.6	189	168.6	140.5	153.6	136.3	151.5	148.5	178.6	148.7	145.5	144.5	190.5	142	175.8	185.2	170.1	168.1	123.1	156.3	173	156.2	158.6	172.2	126	155.7	153.2	141.7	195	158.6	150	141.1	139.7	168.1	154.8	154	189.4	207.7	219.4	147.5	140.7	153.5
0	154.7	177.5	139.3	131.1	137.9	173.1	154.9	174	120.8	159.1	123.2	124	150.1	137	190.7	149.6	155.7	158.1	137	165.6	129.2	186.9	182.9	165.4	155.8	233.8	127.8	98.92	144.4	134.5	139	144.5	135.3	132	135	157.8	149.5	139.4	122.5	132.4	123.3	129.3	136.4	99.29	138.1	133.4	142.3	111.7	106.7
0	511.1	393.9	309.7	281.7	239	288.9	225.8	219.4	206.8	167.9	193.3	148.1	187.3	178.3	204.8	189	162.7	213.5	179	169.3	139.5	228	198.5	172.6	168.8	219.4	214.7	189.4	256.9	174.5	182.5	206	102.9	200.1	200	157.8	152	135	168	159.8	137.5	123.5	162.2	141	122	166.4	150.3	147.9	185.5
20	162.5	118.6	199.2	235.6	197.7	192.7	194.7	189.9	175.6	179.5	165	199.1	162.7	167.1	201.4	151.9	157.3	206.6	134.1	149.5	164.1	132.1	180.4	136.1	163.5	156	143.5	189	171	165.5	191.1	150.4	157.5	153.5	185.2	118.9	190.5	142.4	167	188.4	141.5	157	194	148	195.5	163.6	135.1	192.2	169
0	512.6	400.2	467.8	408.8	331.9	399.5	368.1	271.1	207.9	271.4	254.6	306.5	231.5	267.3	252.7	226.4	229.9	185	222.8	185.9	188.4	217.5	162.5	179.4	111.5	151.1	155.4	191.1	186.1	138.5	185	142	165.2	152	159.8	123.7	163.1	165.5	141.4	154.9	130.6	143.1	140.4	163.5	161.5	139.2	182	187.1	180.2
0	198.7	211.6	139.2	160.1	176.6	170.3	146.5	171.2	162.3	151.5	126.2	154.8	152.1	167.4	131.7	127.3	184.3	173.6	178.6	113.3	207.5	185.3	133.5	131.4	164.3	158.5	148.7	123.9	122.3	124.2	107.9	184.7	131.3	113.6	136.7	102	117.5	117.7	127.1	136.1	126.7	144	137.9	154.8	125.8	142.7	116	121.1	155.3
0	181.5	143.6	168	198.5	214.5	137.4	179	108.9	139.1	153.3	159	144.4	155.4	165.1	163	131.4	160.5	139.5	143	143.6	140.5	181.9	114	136.5	148.5	186.4	151.5	143.9	116.9	129.5	158.2	207	134.9	195.5	164.1	142.9	110.5	143	122.9	110.4	111.4	158.5	151.5	148.5	151.7	142.1	140.6	146.2	152.5
0	140.3	163.1	133.3	162	182.2	151.4	146.9	159.5	173.3	150.9	137.3	131	130.3	162.5	193.5	146.4	150	111.1	123.1	141	113	119.9	126	158.6	153.4	134.1	118.7	156	176	101	182.9	125.4	134	140.4	132.4	153.7	139.8	133	149.8	137.5	113.9	133.6	132.3	134.5	160.7	124.9	162.4	120.5	134.1
0	197	211.9	229.3	219.8	236	202.9	235.6	241.1	235.8	238.8	208.6	209.2	244.5	251.1	223.9	207.9	218.4	177.6	146	243.3	192.6	185.7	193.7	229	242.1	168.7	218.9	211.1	173	226.9	169.9	176.1	172.6	251.5	206.3	229.8	230	216.6	197.3	199.1	237.9	187.9	126	194.4	187.9	191.2	184.5	240.4	145.9
0	176.5	195.5	227	136.9	165.1	168.1	183.6	195.1	205.7	196.7	150.3	174.8	137.9	188.5	213.7	186.9	178.2	199	181.8	186.9	168.5	171.3	178.5	147.2	183.6	159.6	148.5	173.5	155.7	153.8	199	134.1	157.5	146.8	170.2	155.5	158.3	155.3	173.9	164.5	144.3	190.6	152.7	167.5	161.7	255.9	169.5	192.2	173.5
21	188.1	162.3	170.8	141.1	129.5	171	121.8	154.3	144	158.6	122.1	141	182.1	155.4	152.6	182.5	120.5	167	269.4	163.6	153	179.5	150.1	191.1	176.5	107	165.4	123.9	165.4	162.1	153.9	144.5	129.5	144.5	152.3	176.6	101.5	158	92.04	173.6	128.3	147	148.6	136.4	122.9	180	151.5	185.5	149.5
22	169.3	181.6	199.6	171.4	189.6	185.7	149.2	194.6	150.5	166.8	145.2	141.6	183.5	165.2	129.6	163.2	190.4	159.6	168.7	157.4	184.7	197.1	187.5	173.1	223.9	183.4	188.1	171.4	178.6	182.8	207	181	158.4	163.6	165	194	176.1	155	143.2	163	199.4	214.4	155	161.3	175.3	222.7	166.3	172	189.2
23	198.1	195.1	289.1	181.2	175.5	177.5	165.8	196	158	141.5	156	200.3	179	191.2	151.1	222.9	231	157	170.2	230	178	201.4	232	178.6	197.9	195.5	187.1	206.5	195.7	217.9	240.1	191	152.2	193	175.4	166	190.5	187.8	174.5	175.4	179.3	158.9	195.5	185.5	155	171	169.2	138.9	171.1
24	190.2	177.3	170.1	204.2	185	150.7	195.2	173.2	220.1	190.2	188.2	242.5	164.1	162.2	217.4	181.4	207.1	156	144.6	161.7	189.6	176	150.8	168.2	170	161.1	170	164.6	186.5	183.7	197.3	156.3	158.2	174.3	162.8	131.8	156.6	132.2	167.9	121.2	142.8	175.1	159.3	126.6	144.8	188.7	187.6	151.6	202.5
25	154.8	130.9	105.9	131.5	101.1	165.3	147.2	128.3	174.8	133.1	211.9	126.6	131.4	192.5	134.9	156.8	133.4	105.9	169	147.6	129.5	140.6	172.9	129.1	177.8	218.5	123	139.6	139	125.6	129.2	166.3	157.9	111.3	115.1	133.3	146.3	192.1	154.8	175.1	164.2	168.3	142	149.8	153.9	161.1	144.6	147.3	158
0	160.1	125.6	174.6	155.3	155.1	170.5	165.3	157.6	136.7	153.8	143.1	165.5	131.2	96.53	134.6	150.4	121.5	113.5	149.6	143.1	155.2	100.2	143	133.6	110.2	114.6	148.5	123.1	107.8	142.7	115.1	116.2	139.5	119.6	135.1	128	139.8	151.9	119.4	103.3	101.2	166.8	159.7	124.7	104.5	122.7	164.7	194.7	130.7
0	120.8	174.8	193.2	138	173.3	147.5	164.2	160	148.4	201.9	131.2	132	164.7	194.1	186.6	134.6	140.2	134.2	147.8	142.9	152	149.5	138.5	185.9	141.3	139.1	155.6	147.7	109.7	163.8	139.8	137.8	147.8	145.7	147.8	116.2	146.7	90.61	151.7	168.1	122.8	132.6	148.1	176.7	127.8	149.3	150.3	134.8	95.21
0	NaN	NaN	NaN	NaN	NaN	NaN	NaN	NaN	NaN	NaN	NaN	NaN	NaN	NaN	NaN	NaN	NaN	NaN	NaN	NaN	NaN	NaN	NaN	NaN	NaN	NaN	NaN	NaN	NaN	NaN	NaN	NaN	NaN	NaN	NaN	NaN	NaN	NaN	NaN	NaN	NaN	NaN	NaN	NaN	NaN	NaN	NaN	NaN	NaN
0	158.9	155	152.2	130.5	130.8	170.7	148.5	138.7	147.1	127.8	145.1	136.8	141.6	147	153.3	144.2	157.3	171	154.3	139.7	176.3	159.2	136.2	145.1	169.1	178.1	109	152.8	152.4	112.2	125.7	140	161.3	153.6	170.6	163.3	166.8	104.9	132.8	163.4	142.6	162	123.6	124.9	142.8	158.3	177.3	123.2	153.5
26	205.4	153.6	173.4	151.5	154.7	196.5	187.5	172.3	143	176.2	157.1	120	168.1	160.7	185.9	154.8	188.5	186.6	180.1	169.2	179.8	180.9	215.7	169.8	142.6	163	155.4	169	174.4	195.2	132.2	163	145	203.6	177.8	141	150.4	185.5	188.3	139.7	141.8	166.3	142.9	142.7	140.7	169.3	145.2	139.8	153.9
27	160	174.6	201.2	201	173.3	204	230	180.8	211	168.4	194.8	204.3	180.6	183.1	185.3	199.1	158	197	193.5	199.4	186.1	177.5	208.2	179	124.8	160.4	207.7	173.8	170.7	195.3	160.5	218.7	160.5	167.3	187	171.9	125	193.7	164.8	195.2	192.2	205.5	167.7	200.3	188.5	199.2	185.2	192.5	207.5
28	169	157.3	183.6	192.5	179.7	152.2	187.8	181.5	166	150.8	155.5	177.4	162	156.2	195.4	137.6	171.7	186.1	138.9	159.7	166.9	164.4	190.3	139.9	157.6	161.5	195.1	189.5	146.1	145.9	183.3	135.9	175.5	188.4	183.5	148.9	184.4	138.2	112.1	141.7	167.5	154.8	119.9	131.7	135.9	148.2	181.9	157.6	139.8
29	278.5	227.7	210.3	249.3	203.2	205.2	229.7	211	210	168.9	195.5	196	163.2	183	193.5	165.5	186.5	142	227.5	145.7	174	199.5	141.5	178.2	151.6	177	191.5	174	212.6	183.5	144.8	176	160.7	198	203.1	148.7	139.8	138.8	197.9	127	174.9	161.2	137.6	143	216.3	205.3	148.5	189	193.2
0	198	188	176.4	190	162.8	178.1	195.8	177.7	220.1	158.5	178.9	190.2	209.6	208	145.6	134	136	218.7	222.5	141.1	158.3	160.6	166.8	164.3	177.8	147.5	142.6	182	202.2	170.2	140.5	156.3	171.3	170.5	211.1	170.7	160.9	143	170.3	209.6	180.8	138.7	142.7	199.1	197.5	141.7	147	201.7	181.4
0	165.3	142.1	216.9	221	232.3	165	143	151.1	135.1	172.8	162	181.9	154	112.6	184.1	138.8	133.6	163.3	128	183.6	141.3	142	153.1	154.7	166.8	143.3	132.1	138.1	134.4	180	154.8	130.1	197.3	126.7	119.6	143.8	148	163.6	158.4	144.5	133.5	126.4	156.9	130.5	165	155.9	141	125.7	146.6
30	167.2	163.9	168.6	181.1	178.5	229.1	177.6	154.4	172.2	173.9	137.9	151.2	185.9	133.7	170	196.6	181.4	141.1	222.7	130.2	165	178.2	155	208.9	212.3	179	119	135.5	134.1	187.5	148.7	137.5	222.9	102.1	175.4	145	151.8	133.6	156.7	164.8	149.2	182.3	120	170.3	160.5	163.2	159.7	120.9	107.3
0	258.3	212.7	192.1	229.2	200.2	221.5	295.5	208.3	196.9	226.7	239.3	230.8	205.5	200	172.1	147.3	205.8	190.5	167.8	169.7	190	181.3	233.2	223.7	121	135.8	160.3	167	140.1	211	152.3	139.5	158.6	189.4	173.5	172.4	124.3	160.2	162.5	217.3	158.5	186.1	134.3	106.5	147.9	162.1	129.5	138.5	126.6
0	157.5	113.8	135.2	186.8	138.8	121	159.5	139.7	164.2	163.8	133.7	NaN	NaN	NaN	NaN	NaN	NaN	NaN	NaN	NaN	NaN	NaN	NaN	NaN	NaN	NaN	NaN	NaN	NaN	NaN	NaN	NaN	NaN	NaN	NaN	NaN	NaN	NaN	NaN	NaN	NaN	NaN	NaN	NaN	NaN	NaN	NaN	NaN	NaN
31	161.5	131.9	198.3	110.8	140.6	152.2	151.9	147.1	131.8	183.5	129.2	148.5	132.5	168.1	159.6	126.9	160.7	103.4	134.1	145.6	145.7	161.8	142.8	158.5	141.4	160.4	163.7	130.4	135.6	158	170.6	113.3	179	120.2	141.8	171.9	161.8	139.7	115.5	159.5	147.6	140	181.3	163	125.9	131.9	153.7	129.3	163
0	233.5	243.5	230.8	226.7	271	189.7	203.6	182.5	204.5	189.5	217.9	171.3	161.8	144.8	151.7	189.8	162	179.9	152.7	122.7	136.2	107.9	170.5	167.6	125.4	141.1	145	126.8	146	145	172.1	136.3	173.7	168.5	171.9	144.3	153.5	115.3	141.7	191.5	139.9	162.2	173.3	122.8	151.2	128.5	155.7	148.7	163.1
32	174.5	191.4	153.9	170.9	185.2	167.7	199	189.2	144	186.7	115.5	175.2	150.5	183.1	104	134.5	129.5	165	111.8	105	181.7	166	180.2	133.8	123.8	132.4	138.5	130.6	158	145.2	122.5	151.5	142.5	135	191.3	124.5	172	111.5	153.5	149.7	117.8	127.3	144.5	87.29	159.3	133.3	168.9	113.3	172
33	143	190.8	152.1	121.6	139.5	185.4	163.6	140.3	213.1	141.7	189.2	150	173.4	180.7	164	208.4	204.1	167.3	169.8	135.1	124.9	154.7	181.3	124.9	168.8	199.7	120.8	181.5	125.4	177.8	143.7	137.3	149.5	153.2	114.4	137.2	128.9	135.7	160.1	173.1	132.6	159.8	149	168	148	134.6	146.1	136.8	131.8
0	226	185	171.2	162.8	225.3	191.9	183.8	230.9	254.5	264.9	149.9	221.5	233.3	156.2	149.8	209.1	254.6	212.2	NaN	NaN	NaN	NaN	NaN	NaN	NaN	NaN	NaN	NaN	NaN	NaN	NaN	NaN	NaN	NaN	NaN	NaN	NaN	NaN	NaN	NaN	NaN	NaN	NaN	NaN	NaN	NaN	NaN	NaN	NaN
34	212.3	250.6	203.5	213.8	228	223.5	222.3	150.6	205.5	204.5	241.8	213.2	169.9	211.7	180.7	206.5	232.2	223.3	184	219	255.5	256.8	235.5	239.5	195.5	199.8	233.9	231.2	195.8	203.7	198.7	220.3	216.4	182	208	199	222.9	272.5	203.7	220	195	183.9	234.1	224.5	251.5	139.5	220.1	172.7	243.3
35	171.8	150.1	146.7	174	166.5	164.2	156.9	162.3	144.6	154.1	205.5	216.8	185.1	159.8	136.8	109.3	153	204.3	176.5	193.7	151.3	130.4	145	164.7	190.2	148.8	137.3	163.2	184	141.5	191	147.3	172.5	193.2	147.2	140.4	171.7	183.5	152.4	151.1	136	130	127.6	164.5	160	128.5	147	140	130.5
36	203.1	259.4	221	255.1	216.2	239.2	229.1	221.4	258.1	253.3	202.7	243.8	204.2	252.6	218.2	201.8	210.5	239.5	217.7	203	233.7	220.1	188.7	208.6	231.6	235.8	184.2	262.5	201.5	205	178.5	204.5	217.5	186.5	175	218.5	219	217.7	180.6	206	220.3	215	206.8	239.5	237.5	204.5	183.2	233.3	190.5
37	204.9	181.4	146.4	173	211.2	159.8	179.7	206.8	200.1	187.1	202.7	177.2	187.8	202.5	151	198.7	165.7	157.2	193.5	188.1	207.5	204.7	221.8	168.1	164.7	194.2	190.2	143.2	164.5	151.5	165.3	168.5	164.6	164.3	152	185.7	167.6	176	156.5	181.4	136	157.5	149.3	177.3	155.4	216.8	192.8	166.9	199.8
38	226.5	163.4	177.9	163.6	114.8	224.2	145.2	136.2	182.3	155.1	176.6	115.8	153.2	178.7	146.2	199.6	130.7	162.6	225	123.5	119.4	140.5	161.6	107.5	165.5	153.2	166.3	130.2	118.7	156	188.5	167.3	121.5	150	193.3	174.4	138.9	167.7	163.3	201.6	204.4	156.8	120.5	169.5	167.3	152.1	135.2	157.5	156.5
39	168.7	162.7	163	164.7	117	135	160	194.7	119.8	133.6	142.5	191.8	161.3	177.7	164	146.5	150.7	141.8	117.7	166.9	149.5	151.6	154.8	173.3	163.1	184.6	137.7	169.1	146.6	164.5	167.9	143.6	138.3	152.4	159.4	152.6	176	178.7	187.3	158.3	172.5	194	176.7	199.6	158.8	135.5	132.5	170.1	165.6
40	231.8	150.1	189	210.9	171.7	177	178.7	182.7	173.7	186.5	164.8	213.8	153.1	178.5	185.1	197.7	202.2	200.8	151	171.3	194	193.8	164.3	206.1	182.1	202.3	195.6	181.9	175.1	174.2	157.5	172.5	187.8	186.2	189.6	198.2	192.9	196.5	176.7	178.8	207.9	212	194.5	207.4	183.5	142.5	201.8	171.8	170.8
0	251.7	225.2	162.3	190.8	174.2	174.3	233.7	169.5	128	89.21	150.2	97.07	136.3	NaN	NaN	NaN	NaN	NaN	NaN	NaN	NaN	NaN	NaN	NaN	NaN	NaN	NaN	NaN	NaN	NaN	NaN	NaN	NaN	NaN	NaN	NaN	NaN	NaN	NaN	NaN	NaN	NaN	NaN	NaN	NaN	NaN	NaN	NaN	NaN
41	123.8	156.2	147.7	175.9	127.3	196.2	159.7	129.2	179.8	152	157.4	135	201.4	125.6	135	139.6	147.2	194.8	142.3	110.5	126.2	115	107.9	126.3	141.3	116	145.2	136	147.8	143.2	176.1	167.6	131.8	153.5	151.4	165.8	144.9	477.5	445.5	694.7	726	765.4	587.2	612.9	592.9	675.3	673.9	628.5	556.2
0	162.1	199	NaN	NaN	NaN	NaN	NaN	NaN	NaN	NaN	NaN	NaN	NaN	NaN	NaN	NaN	NaN	NaN	NaN	NaN	NaN	NaN	NaN	NaN	NaN	NaN	NaN	NaN	NaN	NaN	NaN	NaN	NaN	NaN	NaN	NaN	NaN	NaN	NaN	NaN	NaN	NaN	NaN	NaN	NaN	NaN	NaN	NaN	NaN
42	206.6	194.2	206.2	154.1	163.8	157.7	193.3	216.8	191.6	244.5	262	662	667	671.5	756.5	631	711	698.4	485.7	451	594.4	522.5	588	672.9	559	576	599	502.5	341	308.1	281.5	242.5	216.5	224.8	265.3	237.5	260.5	245.3	237.3	239	241.5	245.3	298.3	258.8	259.3	207.5	222.8	244.8	241.4
43	177.1	195.2	198	192.4	195.5	183.4	200.6	190	219.6	216.7	168.1	220	216.8	156.3	218.8	222	195.5	187	189.8	191.6	199.1	172.3	203.1	211.8	205.8	165.5	152.8	218.8	208.8	204	167	175.1	220.2	204.6	240.8	164.3	186.4	203.1	169.8	182.5	178	252.5	200.5	191.3	186.7	175.4	160.1	162.5	187.5
0	154	159.3	131.5	244.2	173.5	177.2	185.8	168.8	149.1	175.5	172.3	147.7	173.5	151.5	153.3	219.6	130.5	170	172.3	134.6	137.9	198.2	198.6	191.7	198	132.7	163.5	213.4	138.2	180	152.8	123.7	136.2	128	125.8	126.9	146.2	174.4	131.9	172.7	158.8	168.1	147.1	162	143.7	149.3	198.6	158.5	143.3
44	179.7	172.3	157	177.5	163.4	132	176.5	128.6	159.3	114.4	161.7	135.5	135.7	131.5	136.3	147.3	137.2	131	103.4	142	119.8	138	151.9	163.9	154.5	167.1	161.5	143.8	127.9	145	165.5	127.7	153.5	133.1	165.3	129.9	156.8	135.9	166.6	129.5	158.6	177.2	170.3	167.7	125	137.3	157.4	143	165.2
45	189	199.9	222.2	251.8	204.7	184.4	193.8	188.3	149.1	209.2	182.1	206.6	166	195.5	194.5	198.5	234.5	250.6	184	168.5	171.5	181.6	183.3	162.3	177	191.3	168.5	222.8	180	174.5	201.5	151.5	168	205	222	184	172.5	157	162	171	164	155.5	157	181.9	175.5	185.5	160	199	141
46	376	444.2	418.2	473.2	443.5	399.3	367.5	371.2	339.7	284.3	274	227.9	211.2	228	227.5	223	202.5	202.5	178.5	197.5	177.8	162	214	172.5	235.5	193.2	219	212	219.5	231.9	242.8	206.6	189	176.5	203.4	197	140.2	149.5	183.1	234.5	190.3	183.1	190.9	200.6	160.8	161.4	191.5	164.2	231
47	177	170	165.7	161.2	154.7	216.2	169.3	180.4	177.8	224.5	171.8	252.9	228.1	200	184.5	229.5	182.5	175.7	177.3	145.8	173.2	141.3	162.3	179.2	175.2	218.2	142.7	144.9	149.2	162.2	153.3	202.6	187.9	132.8	184.1	185.8	172.3	174.6	194.2	181.9	174.1	193	165.1	174.7	142.3	207.6	144.2	175.2	143.3
48	459	437.2	254.8	383.8	407.3	346.5	258.8	254.8	228	219.5	246.3	236.1	227	193.2	203.2	191.9	219.5	188.2	153.7	222.3	167.2	214.5	171.5	177.5	175.8	196.5	223.2	171.4	152.5	176	182.8	169	170.4	238.7	204.5	169.5	200.5	237.7	165	191.7	224.4	185.7	185.6	203	220.5	193.8	170.5	185.1	205.4
49	181.7	221.5	191	182.8	200	206	219.2	214.8	216.1	208.3	206	212.6	211.9	205.2	211.8	229.9	167.8	210.5	218.7	213	178	231.1	189.6	225.8	172	173.7	240.4	214.3	201.1	197.8	233.8	179.5	174	198	244	161.3	208.2	202.6	169.3	238.6	158.6	196.3	168.8	170.7	196.7	257.7	158.4	217	212
0	226.8	215	151.6	170	194.8	159.5	180	156.6	166.5	169.7	211	180.9	133.5	162.4	128.5	190.4	203.6	174.8	189.3	176.2	153.9	152.5	168.8	185.7	161.3	159.3	152.3	132.7	174.2	152.5	157.7	117.8	164.9	151.2	137.9	152.3	158.7	117.9	150.8	196.8	137.1	148.3	160.5	152.7	123.5	133.2	164.5	131	120
50	271.2	359	327	321	293.5	337.5	361.3	416.4	407	316.2	375	295	286.3	378.4	289	369.5	271.5	308	336	314	286	276.1	282.7	308.1	325	333.5	293.9	304.5	275.5	293.5	311.3	343	329.1	345	253.6	314.1	301	320.5	323.1	328.6	304.7	271.1	373.6	278.5	271	293.5	335	297.1	315.1
51	281.3	274.6	261.3	267	297.9	309.3	268.8	246.5	221.5	231.3	222.8	249.1	254.3	233.9	208.4	261	198.9	162.3	223.4	270.4	222	238.5	240.1	241.7	297.7	258.4	230	213.1	187	235	234.3	222	224.9	229	162.8	168.8	199.5	189.3	229.1	228.6	209.8	229.7	219.2	232.1	239.2	230.9	254.8	183	200.2
0	342.3	286.4	406.2	356	335.6	292.6	343	374.2	340.2	305.2	270.8	282.9	266	293.2	317.1	223.5	215.3	231.8	295.4	282.9	259.2	230	243.5	252.2	241.2	243.2	235.8	198.7	200.9	246.2	304.9	230.5	265.7	279.8	275.8	241.5	234	223.3	234	266.5	227.5	236.9	215.2	212.5	211	217	215.5	223	210.7
52	585.7	631.5	614.2	573.4	493.2	523.3	485.2	456.8	457.3	511.4	445.5	200.5	417	374	614	360	226	214.9	222	222.5	212.1	192.5	203.5	265.8	268	235	235.5	237	195.4	231	222	280.7	213.3	191.6	250.5	224.5	221.3	195.2	245.5	205	222.1	184.8	218	260.5	204.7	230.3	217.5	197	216.2
0	164.5	158.6	185	157.1	178.9	152.9	181.8	173.9	143.5	162.9	134.5	166.8	179.6	170.9	191.5	184	172	173	188.5	188	173	223.1	216	167	168	196.5	179.5	175.5	140	177	198	188.5	164.5	165.6	223	238.5	155	170	161.5	189.5	162	176	206	163	175.5	176.4	185	148	177.5
53	190	172.1	179.5	139	160.4	166.2	157.4	150	152.5	136.5	156	154.5	128.1	164.4	170.5	131	105	164.9	164.5	151.5	170.5	150.5	161.5	155.9	185	197	160	229.5	137.5	181.5	162	158.5	186.5	147.4	134.4	178.5	163	191	151.5	169.5	146	141.5	122	165.5	151	202.1	147	228	150.5
0	160	194.5	195	202.5	137.5	194.5	181.5	151.6	115.6	147	180.6	162	139	158.6	138.5	163.5	142.1	135	155.1	176	142.4	164.1	155.9	150.6	132.5	190	167	133.4	171.9	153.2	168.3	143.5	136.1	144.5	155.9	140.8	186.6	172.8	128	135.5	126.4	125.2	117.9	145.1	141.6	156.9	130.7	132.8	162.1
0	167.3	170	147.6	159.1	159.9	182	161.5	145.2	145.4	164	155.6	158.5	153.1	169.6	188.1	194.8	113	142.4	124.3	188.4	127.9	143	160	133	143.5	141.5	183.4	123.4	172.5	165.5	148.4	163.1	138	132.5	128.5	146.9	144.6	134.5	166.6	136.6	128.9	110.1	140.5	152	153.6	133.9	173.6	165	115
0	180.3	205.2	179.6	159	154.3	166.5	167.5	174.1	164.4	166.7	151.3	134	168	185.4	130.3	136.4	154	165.9	131.3	146.9	169.8	175.8	173.5	134.6	164	141.2	196.3	152	143.2	150.7	145.2	140.6	145.4	120.1	175.2	147.6	215.9	129.4	119.7	130.7	121.5	140.5	163.2	186.1	149.9	126.8	126.8	129.8	140.5
54	138.7	192	158.9	162.6	132.5	150.4	138.5	141.5	116.6	122.1	134.5	121.9	166	118.6	199	117.5	153.5	148.5	169.5	113.5	144.5	132.9	163.5	193.6	158.5	150	111.4	177.5	125.5	142	138.5	135	140	189	136	134.5	123.5	167.9	156.4	125.6	157	140.5	149.5	189.5	138.5	133	147.5	153	172
55	178.4	165.1	211.4	173.7	159.4	165	232.5	152.4	136.2	155.6	158.1	190.5	178	441	575	468.4	414.6	489	374.5	503.9	496.9	483.1	401.1	384	293.9	431	394	489.7	344.5	338	491	383.6	490	333.5	353.5	400.9	307.1	356	328	366.4	285.5	268	375	339.6	288	269.7	304.4	293.5	263.9
0	150	157.5	202.3	223.2	144.6	179	176.5	171.8	175.9	181.3	189.7	146	196.6	157.4	187	155.9	164.5	139.8	165	156.5	140	132	149.6	157.5	129.1	139.7	131.6	177.5	138.5	109	128.9	153.4	126.5	145.5	152	158.9	179	149.8	165.7	131.3	109.8	135.9	157.4	107.4	146.6	141.8	144	185.9	167.3
56	208	193	168	216.3	194.8	173.5	160.5	184.5	194.5	175.4	166.1	162.5	147.5	152.1	257.4	177.5	165.9	152	175.5	170.4	132.1	178	149.5	189	183	179.9	192.1	187.6	177	149.9	200	182	195	164.6	178.4	117.4	143.7	176.4	156.5	169	163.4	185.2	166.1	114.6	172	189	147.5	149.1	186.8
0	152.7	164	185.1	186.5	148	119.7	145.3	157.3	127.5	176	164.5	143.1	172.1	183.3	126.5	170.3	173.7	162.8	202	427.9	603.8	495	445.1	345.8	455.8	460.9	528.5	416	470.8	425.8	501.7	404.7	433	427.6	481.3	490.1	545	433.8	421.7	567.7	437.1	432.7	466.2	514.7	521.8	481	534.2	485.3	448
57	238.7	201.2	194.3	211.3	191.9	156.5	196.8	132.5	179.5	194.3	153.6	187.1	199	138.6	186.5	204.7	144.9	211.5	151.9	199	210.4	196	161.2	135.2	164	177.3	150.2	220	183.8	169.8	198	156	188.4	177	149.8	171.5	183.7	164.5	158.8	177	152.7	152.3	161.7	151.5	196.6	172.9	146	201.6	168.6
0	219.5	184.7	175	145.4	131.8	171	192.2	224.3	178.8	176.4	170.7	172.5	173.1	188	183.6	189.6	144.4	186.3	203	176.2	202.2	157.9	154.8	123.6	181	141.9	207.7	176.4	180.2	133.1	177.5	148.3	187.5	161	187.6	163.5	152.2	200.1	156.1	157	181.7	200.5	181.2	171.1	213.8	148.5	186	163.8	178.1
58	188.7	208.5	176	188.8	183.3	176.5	171.8	172.8	167.2	167.7	164.7	157.5	169.1	170	200.3	184.8	207.2	174	161.2	191	199.8	139.7	159.3	190.1	155.9	163.3	173.9	157	197	211.5	176.3	155.9	160.3	188.8	167	166.2	146	169.1	185.4	150.6	151.2	141.4	136.5	175.8	171.2	173.3	182.3	193.7	183.2
0	143.5	158.6	133.3	136.3	186.7	141.6	111.8	150.5	179.8	133.5	178.6	114.4	146.7	129.6	118.3	119.4	134.1	120.5	163.6	141.9	167.3	107.1	125.3	108.5	119	105.4	111.4	165.5	NaN	NaN	NaN	NaN	NaN	NaN	NaN	NaN	NaN	NaN	NaN	NaN	NaN	NaN	NaN	NaN	NaN	NaN	NaN	NaN	NaN
0	304.5	281.2	291.9	291.3	233.8	215.1	223.2	258.4	209	213.4	230.5	246.7	261.4	230.9	233	243.5	214.8	214.2	208.4	173.9	190.5	218.1	174.5	190.4	233.2	159.7	195.6	167.1	152.5	137.5	149.1	154.8	173.5	199.1	219.7	163.2	167.5	147.7	145.3	156.6	164.9	162.1	168.2	161.8	138.9	197.9	175.8	199.3	183.5
59	142.7	130.5	157.4	134.5	193	223.6	181	150.3	168	183.9	223.3	160.8	112.2	161.2	164.4	176.5	143.2	137.7	184.3	209.3	230.9	179.3	175.9	157.2	140	144.8	122.5	144.3	157.6	154.1	150.9	180.1	112.6	160.1	135	156	98.8	162.6	157.3	142.3	145.3	177.9	184.4	161.1	155.2	147.5	149.4	142.1	187.2
0	171.9	149.7	165.3	158.3	141.4	114	132.5	152	163	168	105.1	194.5	105.8	142.4	148.1	127.2	131.5	159.8	148.9	126.2	116.4	119.1	167.7	NaN	NaN	NaN	NaN	NaN	NaN	NaN	NaN	NaN	NaN	NaN	NaN	NaN	NaN	NaN	NaN	NaN	NaN	NaN	NaN	NaN	NaN	NaN	NaN	NaN	NaN
0	145	159.9	163.8	157.4	140.3	165.6	122	152.1	145.1	122.4	181.1	144.6	158.1	174.7	162.9	171.5	143.4	170.6	163.4	141.5	135.5	137.3	120.1	141.5	151.8	161.1	133	129.4	147.7	157.8	146.8	NaN	NaN	NaN	NaN	NaN	NaN	NaN	NaN	NaN	NaN	NaN	NaN	NaN	NaN	NaN	NaN	NaN	NaN
0	NaN	NaN	NaN	NaN	NaN	NaN	NaN	NaN	NaN	NaN	NaN	NaN	NaN	NaN	NaN	NaN	NaN	NaN	NaN	NaN	NaN	NaN	NaN	NaN	NaN	NaN	NaN	NaN	NaN	NaN	NaN	NaN	NaN	NaN	NaN	NaN	NaN	NaN	NaN	NaN	NaN	NaN	NaN	NaN	NaN	NaN	NaN	NaN	NaN
0	175.3	104.7	126.4	141	145.9	145.5	169.6	107.8	119.8	119	166	132.2	NaN	NaN	NaN	NaN	NaN	NaN	NaN	NaN	NaN	NaN	NaN	NaN	NaN	NaN	NaN	NaN	NaN	NaN	NaN	NaN	NaN	NaN	NaN	NaN	NaN	NaN	NaN	NaN	NaN	NaN	NaN	NaN	NaN	NaN	NaN	NaN	NaN
0	245.1	248.8	220.5	229.3	281.2	242.5	242.3	198.5	218.1	197.2	190.7	165.4	203.8	178.8	162.9	172.3	195.2	174.8	206.1	167.5	214	173.5	200.7	186.1	162	192.3	169.5	189.8	200.9	181	174	187.1	192.6	180.6	178	169.8	180	206.7	168.5	202.9	175.3	138.8	146.4	169	166	177.2	178.8	161.1	186.1
0	130.8	NaN	NaN	NaN	NaN	NaN	NaN	NaN	NaN	NaN	NaN	NaN	NaN	NaN	NaN	NaN	NaN	NaN	NaN	NaN	NaN	NaN	NaN	NaN	NaN	NaN	NaN	NaN	NaN	NaN	NaN	NaN	NaN	NaN	NaN	NaN	NaN	NaN	NaN	NaN	NaN	NaN	NaN	NaN	NaN	NaN	NaN	NaN	NaN
60	258.7	334.2	254.3	217.5	305.3	276.5	256.4	232	291.8	241.9	290.9	243.5	265.1	261.8	229.5	274.3	276.1	274.3	242	247.9	248.5	266.6	247.8	255.9	265.1	291.9	226.2	202.5	251.6	255.2	246.2	233.8	280.6	277.7	245.9	265.1	244	250.8	288.3	280.1	281	298.3	270.4	258.9	249.3	325.3	293.1	265.2	223.7
61	201.1	210	238.7	211.8	237.3	189.1	197.5	203	201.5	241	161.5	230.3	141.3	242.3	167.1	175.8	188.4	155	191.5	212	239.7	200.7	211.3	177.6	174.7	155.5	228.3	182	168.5	165.2	219.3	1752	2458	1914	2295	1947	2507	2292	2215	2247	2285	1950	2086	1941	1854	1851	1604	1677	1414
62	187.9	141.7	223.4	246.4	156.5	184	198.9	206	230.5	151.8	178	166.3	176	184	210.2	168.4	170.4	206	180	171.7	203.1	169.3	184.4	154.2	200	183.9	205	209	245.9	225.4	231.5	154.9	196	177.1	184.5	176.2	156.6	189.4	190.4	166.5	162.8	191.3	143.5	147.4	209.1	138.8	168.7	166.8	159.1
63	125.1	179.8	150	178	152	106	142.5	140.7	135.5	157.4	160.6	191.9	182.9	151.3	178.2	97.49	181.3	209.9	127.5	167.8	118.3	145	142.2	146.6	128.5	162.6	161.4	189	174.2	158	163.9	126.3	180.7	137.7	152	155.8	135.6	149.2	148.5	169.1	128.2	137.5	143	134.4	141.8	142.5	141.8	147.5	161.2
64	175.6	162	109.7	221.4	165.4	158.2	171.2	135	137.7	132.7	177.1	126.7	132.8	144.1	138.1	87.5	128.8	145.2	113.1	126.7	161.3	137.3	131.2	146.5	148	149.8	171.4	146.9	152	143	145.6	180.6	161.4	126.6	105.9	154.5	140.5	135.8	169.8	143	183.5	109.6	157.1	123.4	117.6	161.4	142.5	116.2	154.8
65	558.9	414.7	344.1	193.3	208.2	199.3	230.3	168.2	220.8	193.5	217.1	191.1	204.6	234.6	217.7	199.8	215.9	192.1	177.1	149.9	186.5	185.3	134.7	193.2	167.6	164.3	180.9	168.6	183.9	177.9	146.8	193.2	157.5	186	163.5	166	188.8	140.3	161	165.6	162.5	164	137.8	163.3	163.3	183.6	132	133.7	201.7
0	354.1	266.2	NaN	NaN	NaN	NaN	NaN	NaN	NaN	NaN	NaN	NaN	NaN	NaN	NaN	NaN	NaN	NaN	NaN	NaN	NaN	NaN	NaN	NaN	NaN	NaN	NaN	NaN	NaN	NaN	NaN	NaN	NaN	NaN	NaN	NaN	NaN	NaN	NaN	NaN	NaN	NaN	NaN	NaN	NaN	NaN	NaN	NaN	NaN
66	205.4	211.5	179.8	150.4	178	186.5	175.9	143.2	143.5	208.1	213.4	230.2	226	190.6	179.4	166	200.3	179	148.7	177.7	173.8	148.9	196.2	174.4	169.9	173.2	171.7	147.6	184.3	154.6	151.8	162.9	193.7	173.9	161.5	167.8	138.7	174.5	174	129.1	173.8	190.7	147.5	141.5	116	160.7	130.8	142.7	146.7
67	169.9	159.3	203	171.5	178.8	232.9	180.9	141.5	148.3	154.7	126.5	183.1	160.3	126.9	144.1	158.5	152.8	156.8	137.6	162.6	161.5	135.7	197.9	137.5	182.7	167.8	174	141.3	147.3	195.8	121.9	178.2	123	184	180.2	197.8	177.8	139	183.8	194.4	142.5	162.6	188.3	168.5	173.2	156.1	153.7	144.8	200.2
68	196	253.4	234.5	262	289.7	292.8	312.2	234.1	229.4	190	219.5	224.6	249.1	182.8	260.6	226.6	232.7	214.4	188.7	175.5	148.6	202.5	236.6	176.3	166.1	172.6	191.1	174.1	127.5	160	130.3	186.6	194.7	124.5	121.5	143.9	141.7	131.7	141.6	156	128.5	128.2	163.8	141.4	143	117.2	125.5	95.5	157.5
69	249	347.9	382	273.3	289.3	259.7	228.3	224.3	202.8	168.8	168.2	193.8	152.9	128.5	166	158.5	158.3	191	203.2	209.9	161.2	207.2	186.2	230	172	157.7	173.5	193.6	210.6	211.3	191.5	156.9	165	164.7	203.8	163.3	139.9	169.5	163.8	145.8	168.8	188.5	183.8	181.6	178.2	173.7	147.8	129.2	136.5
70	150.5	173.2	185.3	120.3	144.9	182.5	167.3	142.8	136	116.5	170.1	117.9	134.2	232.8	137.7	160.2	146.9	122	170.1	173.1	134.9	181.9	113.2	143.1	129.5	103.4	104.5	114.7	159.2	150.2	129.9	125.8	147.1	112.5	123	135.3	149.2	116.5	125.5	102.5	118.6	117	128.7	104.1	103.5	125.3	113.6	127.3	98.68
0	NaN	NaN	NaN	NaN	NaN	NaN	NaN	NaN	NaN	NaN	NaN	NaN	NaN	NaN	NaN	NaN	NaN	NaN	NaN	NaN	NaN	NaN	NaN	NaN	NaN	NaN	NaN	NaN	NaN	NaN	NaN	NaN	NaN	NaN	NaN	NaN	NaN	NaN	NaN	NaN	NaN	NaN	NaN	NaN	NaN	NaN	NaN	NaN	NaN
71	163.1	173	202	178.6	159.9	183.8	168.4	177.2	199.9	178.6	156.5	130.5	166.1	152.8	150.7	207.8	164	169	153.4	140	157	157.7	163.3	146.7	184.2	138.5	188.5	180.9	153.2	159.5	138.4	166.8	163.2	182	171.2	100.7	176.2	160.2	152.5	158.6	124.3	145.2	138.3	171.3	136.2	124.8	148.6	155.3	188.4
72	211.5	168.2	201.5	172.2	171	140.9	200.8	176	149.4	132.4	152.4	158.5	188.8	164.2	175	175.1	180.8	156.3	174.6	158.7	172.6	128.3	179.4	148.8	145.2	170.7	154.1	183.7	160	159.7	141.3	167.6	171.1	158.9	167.9	181.8	124.5	150.9	146.8	158.9	164.9	119.3	143.7	230	127.7	193.7	169	159.8	162.5
0	183.6	140.5	159.3	175	127.9	151.5	164.5	157.5	146.8	110.4	149.8	169.7	144.8	92.79	133.5	202.5	128.4	132.8	107.4	114.9	133.2	104.2	126	127	155.5	170.2	116.3	140.2	144.6	146.4	142.3	134.3	89.8	152.1	94.85	94.26	109.3	131.4	154.5	142.4	113.8	110.7	114.1	123.1	99.12	122	130.7	112.1	131.9
0	154	177.3	151	149.8	158.4	189.9	162.3	170.8	133.4	167.7	145.9	130.9	186.9	125.2	213.8	137	145.3	122.2	155.6	120.1	115.6	121.5	140.6	147.4	182.8	152.7	169.8	196.6	171.5	181.9	164.9	106.3	137.4	149.9	137.3	131.2	148.7	116.3	126.8	150.5	164.3	151.8	94.16	176.7	171.8	174.5	200.4	123	156.8
73	160.1	169.7	154.9	151	147.3	113.2	152	154.6	143.9	184.4	177	148.4	137.9	131.3	118.8	121.2	158.1	103.9	144.2	131.3	152.6	164.9	159.1	143.2	122.9	124.7	177.9	136.8	154.5	146.8	166.6	131.3	134.9	172.8	138.5	144	111.8	156.1	136.6	151.4	156	120.5	135.4	118.4	194.1	137.8	119	173.3	111.3
74	183.5	162	160.1	165.8	156.6	133	169.8	127.8	151.4	132.3	155.9	153.8	146.5	163.5	131.4	147.2	158.7	164.4	161.8	122	150.7	146.6	154.1	145.8	149.8	157.4	136.3	146.1	162.7	130	157.3	122.2	183.7	118.7	132.5	138.3	138.7	161.1	103.7	148.3	127.7	144.5	140.5	162.8	179.8	120.8	145.5	126	154.3
75	181.3	121	157.2	150.1	151.4	141.2	107.7	108.2	133.8	163.4	142	170.6	154.2	153.8	145	125.7	129.7	117.7	150.5	129.3	170	146.7	119.4	147.2	150.9	153.2	151.2	157.7	145.4	143.2	139.7	139.5	135.3	161.4	126.3	115.3	176.1	134.4	156.4	138.3	161.9	121.2	134	166.4	190.9	170.2	172.3	143.9	216.2
0	142.5	183.6	156.5	193.5	157.9	209.4	189.8	169	141.7	133.2	156.3	192.1	166.4	204.2	157.7	167.2	160.9	146.7	140.7	166.9	148.4	184.6	168.9	153.3	146.3	134.4	137.3	140.7	150.9	129.8	151.4	134.8	161.1	153.3	140	139.5	186.2	162	163.6	160.9	159.5	181.3	142.2	134.5	145	171.2	129.8	175.3	142.8
0	192.8	292.4	317.8	395.3	429.7	294.5	232.4	330.9	253.8	189.5	251.6	188	188.9	125.1	164	202.1	159.4	191.7	208.6	160.2	143.7	141.8	163	135	127.3	162.9	140.6	144.8	157.3	193.3	160.1	168.1	150.3	151.9	157.4	158.5	208.4	168.7	142.3	181.1	134.2	172.1	147.4	163.6	104.5	149.1	115.1	137.7	167.3
76	176.1	136.6	174	203	132.2	179.8	168.3	182.5	166.9	124	163.3	137.9	155.8	151.5	145.1	172.8	178.3	127	149.8	166.2	115	130.4	174.5	155.8	156	142.9	168.5	193.5	127.8	152.7	154.9	139	137.8	173.5	133	126.5	174.9	132.9	163.7	174.6	125.2	170.2	148	152.9	164.3	165.7	126.1	150.7	162.7
0	240.4	272	232.6	258.2	198.1	202.5	231.2	204.8	194.7	170.7	228.4	210	172.7	255	202.3	189.2	237.5	211.2	205	231.2	234.3	228.1	190.5	268.3	157.8	211.8	256.7	183.6	207.5	222.3	180	211.8	194.3	183.9	246.3	189.8	155.4	169	240.5	209.3	183.2	189.2	NaN	NaN	NaN	NaN	NaN	NaN	NaN
0	197.5	245.7	213.2	197.7	185.8	249.4	230.8	211	187.5	221.7	195.7	233.5	241.2	218.5	249.7	227	239.1	238.5	199.2	209.5	213.5	238	163.3	184.1	178.7	181.5	216.1	171.4	175.9	189.3	169.1	201.8	248.1	168.3	179	159.7	173	186.7	248	176.4	167.8	178.5	193.5	173.9	160	197.4	173.7	175.9	196.5
77	165.7	161	149.1	170.3	157.1	168.6	148.5	126.1	172.5	174.2	155.5	143.5	139.1	159.9	121.5	125.8	148.9	177.5	150.2	152.4	130.4	127.1	135.3	163.6	159	145.8	132.2	170.4	135.4	172.4	152	159.6	180.3	149.1	126.3	157	164.7	147	160.7	168.8	149.2	187.8	118.5	147.6	149.1	191.9	161.7	115.1	122.2
78	189.1	165.2	159.7	161.6	166.3	168.2	142.8	201	159.7	172.4	165.9	157.1	130.8	126.2	206.4	200.5	177.7	131.9	170.1	146.4	189.1	119.4	186.3	147.8	142.9	197.5	185.1	146.5	154.5	136.4	188	173.4	163.6	170.9	173.9	126.5	130.6	157.2	209.9	144.5	150.1	140.6	139.3	154.3	160.4	143.1	121	157.1	144.2
79	178.5	198.9	160.6	168.1	190.2	178.4	166.5	172.9	159.5	160.5	155.8	213.9	214.5	161.5	162.5	171	211.6	181.4	215.5	147	202	169.2	137.8	143.2	148.4	149.7	168.7	120.6	125	141	162.7	204.6	118.1	152.4	141.6	134	132.6	178	105.2	147.7	152.9	168.6	155	129.6	156.8	145.7	180.7	183.5	152.1
0	256.2	346	284.8	235.1	204.2	183.7	NaN	NaN	NaN	NaN	NaN	NaN	NaN	NaN	NaN	NaN	NaN	NaN	NaN	NaN	NaN	NaN	NaN	NaN	NaN	NaN	NaN	NaN	NaN	NaN	NaN	NaN	NaN	NaN	NaN	NaN	NaN	NaN	NaN	NaN	NaN	NaN	NaN	NaN	NaN	NaN	NaN	NaN	NaN
0	669.7	678	NaN	NaN	NaN	NaN	NaN	NaN	NaN	NaN	NaN	NaN	NaN	NaN	NaN	NaN	NaN	NaN	NaN	NaN	NaN	NaN	NaN	NaN	NaN	NaN	NaN	NaN	NaN	NaN	NaN	NaN	NaN	NaN	NaN	NaN	NaN	NaN	NaN	NaN	NaN	NaN	NaN	NaN	NaN	NaN	NaN	NaN	NaN
0	185	137.5	137.1	121	176.5	164.1	195.7	195.6	191.9	161.6	153	178.6	NaN	NaN	NaN	NaN	NaN	NaN	NaN	NaN	NaN	NaN	NaN	NaN	NaN	NaN	NaN	NaN	NaN	NaN	NaN	NaN	NaN	NaN	NaN	NaN	NaN	NaN	NaN	NaN	NaN	NaN	NaN	NaN	NaN	NaN	NaN	NaN	NaN
80	197.4	166	184.5	170.1	187.2	190.5	164.4	192.9	177.9	185.1	157.7	187.5	188.5	192.5	197.1	154.9	143.6	149.9	186.9	144.7	180	150.1	186.4	168.9	228.8	175.4	169.4	165.9	137.4	145.8	166.3	207	167.4	140.2	157	165.1	177.3	196.1	179.8	177	182.8	183.4	150.1	190.3	157.1	168.6	190.1	181.9	182.4
0	240.6	229.9	198.5	188.5	146.5	222.1	182.9	162.5	216	178	198	191.1	158.5	197	159.5	146.6	224.4	166.5	156.6	190.5	164	153.6	178	155.9	177.8	131.5	183.8	194.5	185.8	143.3	147	136.4	133.1	136.1	158	161.3	165.4	163	138.3	184	154.2	189.8	152.9	138	163.2	168.4	146	157	105.1
0	167.7	148	170	208	170.5	187.4	NaN	NaN	NaN	NaN	NaN	NaN	NaN	NaN	NaN	NaN	NaN	NaN	NaN	NaN	NaN	NaN	NaN	NaN	NaN	NaN	NaN	NaN	NaN	NaN	NaN	NaN	NaN	NaN	NaN	NaN	NaN	NaN	NaN	NaN	NaN	NaN	NaN	NaN	NaN	NaN	NaN	NaN	NaN
81	209	153	136.5	204.6	178.6	186.6	170.6	155.7	164	181.4	159.5	170.2	160	144.8	142.4	136.3	119	128	175.7	127.8	156.9	174.1	169.1	174	139.2	171.4	162.9	148	172.4	119.7	206.5	132.7	122.4	161	148.7	164.6	175.4	178.1	153.3	143.8	148.5	156.4	165.7	133.7	167.2	153.8	151.1	167.8	128.3
82	238.2	219	204.5	248.2	215.5	227	206	222.6	216.8	232	191.8	246.6	215	241.9	200.2	222.3	174.6	216.5	234.5	172.1	186.4	225.1	194.8	222.4	160.9	212.3	192.7	191.4	205.5	208.4	236.7	217.3	180.6	199.4	144.5	174.3	173.5	153.3	199.3	163.7	213.5	161.2	162.9	173.1	180.4	154.1	142.5	175.1	147.2
83	177.1	178.6	171.5	171.4	163.5	176	199.4	154	167.5	152.6	223.6	135.9	143.6	146.4	162.5	142	138.5	198.1	133.6	151.5	186.1	143.1	170	207.8	144.7	146.6	140	138	182.6	136	214.6	147.8	194.5	164.5	131.9	158.4	147.2	178.1	153.3	132.6	167.5	176.3	180.2	159.3	122	133.3	149.1	199.6	152.9
0	158.3	161.3	136.6	135.1	126.4	NaN	NaN	NaN	NaN	NaN	NaN	NaN	NaN	NaN	NaN	NaN	NaN	NaN	NaN	NaN	NaN	NaN	NaN	NaN	NaN	NaN	NaN	NaN	NaN	NaN	NaN	NaN	NaN	NaN	NaN	NaN	NaN	NaN	NaN	NaN	NaN	NaN	NaN	NaN	NaN	NaN	NaN	NaN	NaN
84	196.8	200.9	227.2	262.6	214.9	214.7	201.8	163.4	148.1	210.5	227	218.4	227.9	145.5	166.4	183.5	165.5	137.6	154.9	190.9	127.5	145	166.5	180.9	147	136	184.9	224.8	172	161.4	165.9	183	201	187.5	155.9	177.4	174.4	159.5	183.9	172	164.6	166.1	129.4	156	165	156.8	169.4	156.5	127.9
0	141.5	115.6	122.5	92.5	152	137.1	132.4	153	127.2	172.2	111.8	NaN	NaN	NaN	NaN	NaN	NaN	NaN	NaN	NaN	NaN	NaN	NaN	NaN	NaN	NaN	NaN	NaN	NaN	NaN	NaN	NaN	NaN	NaN	NaN	NaN	NaN	NaN	NaN	NaN	NaN	NaN	NaN	NaN	NaN	NaN	NaN	NaN	NaN
85	186.9	160.5	148.6	197.7	176.9	200.4	178	215.1	191.6	206.6	150.4	164	195.5	175.7	155.5	179.1	157.1	176.9	202.6	154.9	151.9	135.1	152.3	195.8	201.4	182.2	137.6	191	178.5	157.7	140.1	168.5	185	192.4	157.5	158.2	164.9	177.6	190	160.8	168.3	196.6	200.6	162.3	192.9	161	174.3	156.5	192.7
0	150.1	NaN	NaN	NaN	NaN	NaN	NaN	NaN	NaN	NaN	NaN	NaN	NaN	NaN	NaN	NaN	NaN	NaN	NaN	NaN	NaN	NaN	NaN	NaN	NaN	NaN	NaN	NaN	NaN	NaN	NaN	NaN	NaN	NaN	NaN	NaN	NaN	NaN	NaN	NaN	NaN	NaN	NaN	NaN	NaN	NaN	NaN	NaN	NaN
0	121.5	178	155.5	151	117.1	121.1	143	97.16	108.6	150.6	166.9	156.4	96	185.1	90.92	113	163.9	113.2	116.2	119.5	163.1	122	138.3	165.7	101	172.7	NaN	NaN	NaN	NaN	NaN	NaN	NaN	NaN	NaN	NaN	NaN	NaN	NaN	NaN	NaN	NaN	NaN	NaN	NaN	NaN	NaN	NaN	NaN
0	138.2	154.4	170.1	132.8	140.3	117.6	136.8	126.2	139	139.4	148.5	165.8	127	120.1	117.8	139.5	120.4	134.6	150.1	89.36	135.5	138.5	122	116.7	159.5	153	150.4	122.5	170.5	119.5	112.5	131	111.6	147	102.1	123	207.6	124.5	125	164.5	137.4	152.6	149	176.5	117.5	157.6	131.4	126.5	103.5
0	203	182.5	153.1	226.9	153.5	154.5	165	127.1	183	175.5	128	138.5	179	175.4	NaN	NaN	NaN	NaN	NaN	NaN	NaN	NaN	NaN	NaN	NaN	NaN	NaN	NaN	NaN	NaN	NaN	NaN	NaN	NaN	NaN	NaN	NaN	NaN	NaN	NaN	NaN	NaN	NaN	NaN	NaN	NaN	NaN	NaN	NaN
86	231	224.5	239	249.6	262.4	225	236	266.5	250.5	208.5	226.5	184.1	181.5	181.5	206.5	213.5	182	179	176.5	181.6	164.5	193	153.5	164.5	151	172.2	124.1	146.6	152.9	181.3	140.4	165.1	123.9	204.2	152.5	135	162.5	187.1	155.5	152.4	146.5	158	161.4	162.4	198.5	145.4	145.5	158.1	142.5
87	160.1	156.5	138.6	197.2	129.9	180.4	141.9	172.5	180.8	206.1	196.6	139.4	171.4	170.6	141.4	182.5	146.5	172.5	175.6	143.5	174	177.5	165	124	141	191.1	135.1	150	179	146.5	154.4	134.1	142.5	128	215.9	171	127.6	162.5	123	122.5	126.5	145.5	91.97	117.9	116	153.4	151	146	119
0	168.6	202.4	201	268	195.5	218.4	260	197.8	162.8	144.5	198.4	303.9	625.6	659.9	597	566.5	560.1	671.7	593.5	553.1	510.4	544.9	464.5	537.5	528.7	512.4	464.5	599.7	446.6	530.5	495	508.3	489.7	447	455.2	407.1	453.6	348	365	268.4	291.3	248.9	239.5	254.5	211.7	231.4	248.5	203.8	223.4
0	188.4	214	198.9	247.1	223.1	242.9	208.5	181	206	198	211.5	214.9	161.1	182.5	168	194.9	152	183.4	170.1	137.1	220.4	157.9	219.5	171.9	155	198	193.6	134.5	198	176	189.4	213.2	164	151.6	161	182	163	166.5	153.9	138.7	152.6	181.4	142	160	168	146	123.1	135.4	159.6
88	186.8	177.6	136.6	132.5	167.8	123.8	172.2	548.7	452.3	455.7	468.2	486.6	494.1	470.9	467.3	484.1	437	433.9	370.5	359.2	273.4	219.3	200.5	178.2	203	179.3	192	142.1	153.7	170.5	176.2	154.5	168.3	145.5	145	140.5	183.9	130.2	129	119.5	122.8	160.5	131.3	148.2	121	148.3	140.5	108.5	98.99
89	192.6	195	274.5	209.5	214	249.4	223.5	238.5	246.5	240.6	228.1	232	248	251.5	248	220.6	218.9	231.7	231.8	252.9	216.2	201.6	214.6	220.5	173.2	223.2	218.7	191.9	195.2	226.9	236.4	232.5	172.1	189.9	225.6	244.3	230.6	178.2	222	210.2	224.1	196.9	213.5	206.5	183.1	207	180.3	194	240.6
90	109.5	195	237	169.1	127.6	147.4	208.5	217.4	166	185.4	177	165.5	171.5	157.9	212.5	164.3	135.7	168.9	201.5	162	147.4	140.9	164.4	137.5	127	159.4	167.5	169.6	165.8	167.2	189.3	192.6	172	163.9	137.9	153.6	149.8	175	169.6	137	146.3	173	174	183.4	207.2	194.2	166.6	159.1	153.4
[truncated: 215 more columns]
