# Supplementary material for: Fractional killing arises from cell-to-cell variability in overcoming a caspase activity threshold
Source: Mol Syst Biol. 2015 May 7;11(5):803. doi: 10.15252/msb.20145584 (PMC4461398; doi:10.15252/msb.20145584)
Supplement: Supplementary file 3 [file msb0011-0803-sd3.zip › All_data/031_TRAIL (5 ngml) + Bortezomib (100 nM)_3/raw_fret.tsv]

Cell # (0 for discarded)	T=5min	T=10min	T=15min	T=20min	T=25min	T=30min	T=35min	T=40min	T=45min	T=50min	T=55min	T=60min	T=65min	T=70min	T=75min	T=80min	T=85min	T=90min	T=95min	T=100min	T=105min	T=110min	T=115min	T=120min	T=125min	T=130min	T=135min	T=140min	T=145min	T=150min	T=155min	T=160min	T=165min	T=170min	T=175min	T=180min	T=185min	T=190min	T=195min	T=200min	T=205min	T=210min	T=215min	T=220min	T=225min	T=230min	T=235min	T=240min	T=245min
1	1.168	1.169	1.225	1.403	1.489	1.205	1.412	1.167	1.201	1.323	1.469	1.433	1.449	1.521	1.397	1.555	1.434	1.455	1.373	1.438	1.541	1.44	1.431	1.406	1.466	1.456	1.526	1.515	1.442	1.483	1.455	1.532	1.532	1.463	1.467	1.526	1.441	1.522	1.389	1.472	1.494	1.385	1.563	1.464	1.709	1.495	1.581	1.626	1.495
0	1.333	1.208	1.337	1.587	1.547	NaN	NaN	NaN	NaN	NaN	NaN	NaN	NaN	NaN	NaN	NaN	NaN	NaN	NaN	NaN	NaN	NaN	NaN	NaN	NaN	NaN	NaN	NaN	NaN	NaN	NaN	NaN	NaN	NaN	NaN	NaN	NaN	NaN	NaN	NaN	NaN	NaN	NaN	NaN	NaN	NaN	NaN	NaN	NaN
0	1.514	1.412	1.487	1.402	1.478	1.513	1.444	1.414	1.507	1.289	1.416	1.414	1.426	1.451	1.393	1.424	1.395	1.427	1.478	1.409	1.474	1.42	1.325	1.49	1.418	1.537	1.471	1.495	1.423	1.531	1.497	1.536	1.445	1.486	1.501	1.61	1.751	1.587	1.693	1.568	1.523	1.444	1.494	1.629	1.488	1.663	1.593	1.569	1.668
0	1.11	1.072	1.17	1.408	1.569	1.095	1.488	1.114	1.149	1.335	1.429	1.415	1.431	1.539	1.386	1.505	1.357	1.452	1.383	1.411	1.539	1.523	1.454	1.401	1.494	1.48	1.587	1.5	1.399	1.426	1.498	1.527	1.504	1.497	1.491	1.556	1.451	1.576	1.432	1.473	1.564	1.479	1.526	1.511	1.658	1.502	1.61	1.623	1.558
2	1.466	1.403	1.46	1.392	1.44	1.412	1.488	1.391	1.432	1.386	1.462	1.392	1.409	1.445	1.391	1.43	1.398	1.423	1.394	1.433	1.501	1.426	1.419	1.441	1.44	1.476	1.515	1.451	1.456	1.537	1.467	1.543	1.459	1.482	1.529	1.51	1.529	1.563	1.532	1.532	1.5	1.481	1.524	1.58	1.535	1.612	1.6	1.606	1.636
3	1.116	1.097	1.123	1.463	1.564	1.102	1.433	1.065	1.113	1.317	1.415	1.461	1.432	1.528	1.353	1.478	1.402	1.463	1.38	1.391	1.494	1.473	1.454	1.413	1.495	1.439	1.531	1.455	1.367	1.418	1.5	1.477	1.51	1.497	1.475	1.514	1.403	1.595	1.377	1.394	1.548	1.427	1.486	1.464	1.618	1.425	1.556	1.659	1.53
0	1.427	1.313	1.399	1.383	1.396	1.4	1.421	1.395	1.409	1.363	1.387	1.406	1.387	1.401	1.409	1.422	1.399	1.377	1.421	1.382	1.419	1.427	1.418	1.446	1.419	1.444	1.433	1.474	1.432	1.447	1.45	1.473	1.488	1.484	1.517	1.501	1.551	1.535	1.531	1.549	1.567	1.543	1.559	1.607	1.578	1.606	1.617	1.618	1.633
4	1.149	1.112	1.111	1.505	1.574	1.064	1.435	1.091	1.096	1.297	1.415	1.446	1.437	1.577	1.387	1.493	1.381	1.439	1.402	1.437	1.499	1.477	1.483	1.391	1.47	1.435	1.55	1.445	1.358	1.373	1.479	1.476	1.467	1.487	1.461	1.53	1.403	1.546	1.366	1.404	1.523	1.375	1.417	1.443	1.533	1.404	1.47	1.539	1.472
5	1.384	1.392	1.432	1.355	1.433	1.433	1.454	1.397	1.432	1.37	1.396	1.44	1.443	1.41	1.384	1.438	1.401	1.422	1.374	1.37	1.457	1.413	1.43	1.417	1.479	1.446	1.468	1.466	1.447	1.468	1.421	1.513	1.507	1.429	1.493	1.437	1.447	1.471	1.45	1.491	1.469	1.455	1.545	1.524	1.544	1.491	1.564	1.563	1.519
6	1.39	1.383	1.429	1.305	1.378	1.416	1.4	1.419	1.397	1.342	1.378	1.405	1.414	1.394	1.358	1.373	1.382	1.394	1.345	1.381	1.438	1.383	1.371	1.365	1.461	1.475	1.437	1.413	1.399	1.473	1.34	1.455	1.518	1.355	1.454	1.444	1.418	1.421	1.398	1.451	1.416	1.382	1.479	1.467	1.492	1.453	1.499	1.509	1.482
7	1.169	1.133	1.166	1.481	1.551	1.148	1.431	1.126	1.181	1.316	1.415	1.459	1.41	1.496	1.382	1.519	1.396	1.434	1.398	1.397	1.481	1.465	1.464	1.393	1.487	1.449	1.487	1.458	1.34	1.405	1.462	1.483	1.467	1.462	1.448	1.5	1.382	1.511	1.421	1.439	1.515	1.401	1.456	1.453	1.553	1.448	1.506	1.525	1.469
8	1.413	1.4	1.388	1.353	1.375	1.362	1.413	1.336	1.375	1.337	1.399	1.415	1.355	1.429	1.309	1.374	1.382	1.388	1.397	1.367	1.405	1.4	1.382	1.389	1.387	1.365	1.444	1.425	1.401	1.415	1.444	1.435	1.41	1.413	1.451	1.45	1.417	1.51	1.497	1.502	1.491	1.443	1.493	1.528	1.463	1.493	1.561	1.571	1.569
9	1.405	1.354	1.354	1.332	1.32	1.341	1.415	1.311	1.374	1.298	1.409	1.384	1.353	1.404	1.315	1.375	1.354	1.379	1.415	1.367	1.415	1.385	1.356	1.365	1.375	1.354	1.431	1.395	1.379	1.411	1.409	1.381	1.392	1.385	1.421	1.403	1.414	1.429	1.456	1.44	1.466	1.42	1.469	1.488	1.453	1.452	1.533	1.546	1.499
0	NaN	NaN	NaN	NaN	NaN	NaN	NaN	NaN	NaN	NaN	NaN	NaN	NaN	NaN	NaN	NaN	NaN	NaN	NaN	NaN	NaN	NaN	NaN	NaN	NaN	NaN	NaN	NaN	NaN	NaN	NaN	NaN	NaN	NaN	NaN	NaN	NaN	NaN	NaN	NaN	NaN	NaN	NaN	NaN	NaN	NaN	NaN	NaN	NaN
0	NaN	NaN	NaN	NaN	NaN	NaN	NaN	NaN	NaN	NaN	NaN	NaN	NaN	NaN	NaN	NaN	NaN	NaN	NaN	NaN	NaN	NaN	NaN	NaN	NaN	NaN	NaN	NaN	NaN	NaN	NaN	NaN	NaN	NaN	NaN	NaN	NaN	NaN	NaN	NaN	NaN	NaN	NaN	NaN	NaN	NaN	NaN	NaN	NaN
10	1.283	1.215	1.22	1.458	1.516	1.216	1.414	1.166	1.201	1.308	1.401	1.447	1.39	1.474	1.359	1.445	1.401	1.459	1.386	1.392	1.448	1.42	1.415	1.381	1.479	1.422	1.472	1.42	1.368	1.415	1.461	1.45	1.454	1.434	1.437	1.478	1.412	1.494	1.421	1.444	1.521	1.42	1.439	1.428	1.52	1.421	1.492	1.555	1.486
11	1.373	1.378	1.35	1.326	1.35	1.335	1.4	1.341	1.398	1.313	1.389	1.412	1.355	1.389	1.313	1.403	1.353	1.356	1.388	1.343	1.42	1.443	1.373	1.405	1.383	1.347	1.421	1.379	1.392	1.371	1.436	1.442	1.418	1.409	1.461	1.407	1.451	1.493	1.462	1.498	1.484	1.444	1.481	1.56	1.483	1.537	1.545	1.572	1.567
12	1.369	1.374	1.399	1.403	1.346	1.389	1.36	1.368	1.383	1.361	1.383	1.435	1.41	1.366	1.371	1.415	1.4	1.412	1.381	1.382	1.399	1.421	1.382	1.409	1.389	1.376	1.404	1.426	1.401	1.46	1.46	1.435	1.465	1.482	1.489	1.484	1.475	1.542	1.53	1.526	1.509	1.473	1.569	1.556	1.509	1.592	1.547	1.593	1.6
13	1.405	1.343	1.402	1.367	1.347	1.38	1.374	1.375	1.367	1.353	1.389	1.459	1.371	1.357	1.343	1.376	1.373	1.389	1.389	1.382	1.401	1.399	1.414	1.421	1.412	1.404	1.347	1.414	1.398	1.45	1.414	1.43	1.481	1.458	1.466	1.467	1.486	1.444	1.517	1.451	1.496	1.515	1.53	1.547	1.556	1.577	1.593	1.548	1.587
0	1.372	1.273	1.394	1.315	1.389	1.316	1.427	1.347	1.393	1.316	1.422	1.428	1.373	1.406	1.364	1.386	1.333	1.428	1.391	1.383	1.442	1.386	1.435	1.344	1.474	1.443	1.404	1.432	1.3	1.428	1.406	1.485	1.485	1.323	1.425	1.438	1.368	1.431	1.424	1.436	1.385	1.385	1.333	1.43	1.465	1.423	1.496	1.43	1.517
0	1.378	1.479	1.399	1.379	1.371	1.371	1.461	1.449	1.452	1.315	1.395	1.42	1.438	1.398	1.39	1.395	1.403	1.348	1.377	1.406	1.409	1.36	1.366	1.424	1.421	1.415	1.347	1.427	1.413	1.367	1.36	1.368	1.394	1.406	1.426	1.397	1.417	1.355	1.407	1.363	1.445	1.385	1.365	1.566	1.43	1.439	1.45	1.409	1.44
14	1.422	1.359	1.399	1.385	1.344	1.362	1.374	1.381	1.412	1.341	1.361	1.435	1.417	1.384	1.348	1.394	1.38	1.363	1.414	1.376	1.374	1.427	1.378	1.388	1.357	1.417	1.385	1.382	1.355	1.393	1.421	1.415	1.444	1.444	1.473	1.48	1.48	1.477	1.494	1.468	1.522	1.503	1.552	1.466	1.527	1.578	1.586	1.569	1.602
0	1.392	1.284	1.388	1.386	1.431	1.307	1.372	1.328	1.311	1.299	1.413	1.449	1.369	1.405	1.345	1.376	1.379	1.368	1.329	1.366	1.421	1.377	1.407	1.359	1.451	1.471	1.389	1.394	1.337	1.402	1.383	1.495	1.47	1.327	1.419	1.405	1.423	1.417	1.432	1.411	1.398	1.345	1.421	1.44	1.445	1.404	1.467	1.414	1.481
0	1.448	1.403	1.401	1.386	1.394	1.397	1.406	1.388	1.403	1.383	1.355	1.416	1.411	1.394	1.386	1.398	1.393	1.376	1.379	1.365	1.374	1.378	1.392	1.386	1.386	1.444	1.391	1.387	1.4	1.415	1.415	1.421	1.42	1.434	1.435	1.448	1.467	1.456	1.454	1.455	1.477	1.419	1.477	1.44	1.452	1.513	1.487	1.486	1.476
0	1.371	1.434	1.412	1.388	1.406	1.339	1.434	1.457	1.404	1.282	1.365	1.453	1.409	1.398	1.362	1.394	1.381	1.347	1.386	1.417	1.451	1.353	1.341	1.403	1.41	1.386	1.337	1.429	1.415	1.362	1.344	1.383	1.414	1.402	1.408	1.384	1.415	1.367	1.415	1.34	1.496	1.366	1.374	1.577	1.484	1.496	1.468	1.421	1.48
15	1.356	1.307	1.397	1.367	1.396	1.425	1.367	1.366	1.371	1.386	1.376	1.416	1.39	1.366	1.351	1.352	1.414	1.432	1.364	1.425	1.466	1.489	1.458	1.336	1.416	1.436	1.502	1.444	1.441	1.429	1.455	1.42	1.435	1.452	1.396	1.442	1.462	1.501	1.479	1.481	1.456	1.447	1.467	1.516	1.422	1.526	1.484	1.414	1.539
0	1.436	1.316	1.359	1.406	1.411	1.382	1.481	1.282	1.362	1.344	1.412	1.476	1.364	1.395	1.403	1.4	1.384	1.416	1.423	1.398	1.402	1.395	1.403	1.377	1.445	1.414	1.374	1.388	1.373	1.404	1.397	1.463	1.424	1.372	1.444	1.446	1.389	1.397	1.464	1.459	1.467	1.417	1.399	1.427	1.447	1.426	1.439	1.449	1.478
0	1.368	1.377	1.381	NaN	NaN	NaN	NaN	NaN	NaN	NaN	NaN	NaN	NaN	NaN	NaN	NaN	NaN	NaN	NaN	NaN	NaN	NaN	NaN	NaN	NaN	NaN	NaN	NaN	NaN	NaN	NaN	NaN	NaN	NaN	NaN	NaN	NaN	NaN	NaN	NaN	NaN	NaN	NaN	NaN	NaN	NaN	NaN	NaN	NaN
16	1.438	1.424	1.433	1.405	1.382	1.368	1.404	1.386	1.406	1.38	1.416	1.459	1.409	1.397	1.361	1.397	1.358	1.386	1.412	1.425	1.398	1.39	1.408	1.437	1.406	1.352	1.347	1.414	1.399	1.368	1.399	1.405	1.594	1.552	1.539	1.572	1.51	1.556	1.575	1.57	1.625	1.549	1.644	1.619	1.659	1.696	1.668	1.633	1.504
17	1.408	1.356	1.414	1.386	1.412	1.36	1.362	1.349	1.386	1.407	1.411	1.415	1.455	1.382	1.377	1.384	1.372	1.38	1.389	1.376	1.409	1.377	1.372	1.388	1.42	1.418	1.395	1.419	1.415	1.438	1.444	1.458	1.436	1.447	1.464	1.478	1.475	1.493	1.529	1.481	1.511	1.486	1.521	1.549	1.523	1.593	1.539	1.585	1.524
0	1.366	1.411	1.373	1.334	1.35	1.338	1.394	1.414	1.38	1.306	1.376	1.431	1.385	1.387	1.346	1.367	1.383	1.349	1.391	1.401	1.386	1.38	1.389	1.41	1.391	1.387	1.318	1.39	1.398	1.368	1.367	1.375	1.435	1.406	1.423	1.421	1.401	1.403	1.413	1.38	1.471	1.406	1.416	1.548	1.499	1.497	1.497	1.445	1.496
0	2.381	2.335	2.292	2.363	2.293	2.355	2.525	2.459	2.559	2.173	2.194	2.532	2.467	2.366	2.559	2.457	2.246	2.223	2.382	2.39	2.229	2.303	2.25	2.278	2.296	2.363	2.398	2.411	2.363	2.408	2.277	2.238	2.324	2.273	2.308	2.233	2.361	2.299	2.204	2.372	2.148	2.391	2.303	2.32	2.403	2.263	2.229	2.23	2.32
18	1.435	1.41	1.37	1.368	1.366	1.375	1.373	1.384	1.407	1.375	1.407	1.438	1.436	1.378	1.377	1.365	1.369	1.374	1.385	1.368	1.367	1.39	1.367	1.415	1.398	1.416	1.404	1.43	1.398	1.416	1.44	1.438	1.416	1.408	1.466	1.458	1.441	1.451	1.47	1.5	1.507	1.432	1.511	1.502	1.509	1.5	1.491	1.567	1.512
19	1.358	1.426	1.382	1.382	1.36	1.365	1.406	1.382	1.361	1.309	1.363	1.408	1.389	1.384	1.351	1.364	1.368	1.376	1.377	1.386	1.379	1.355	1.397	1.414	1.423	1.398	1.342	1.395	1.364	1.342	1.372	1.359	1.396	1.391	1.383	1.392	1.401	1.394	1.398	1.395	1.427	1.386	1.408	1.506	1.448	1.441	1.429	1.422	1.49
0	1.393	1.332	1.413	1.358	1.394	1.398	1.339	1.374	1.422	1.352	1.437	1.451	1.35	1.415	1.378	1.339	1.393	1.385	1.382	1.388	1.445	1.388	1.397	1.327	1.448	1.411	1.362	1.457	1.359	1.353	1.375	1.409	1.463	1.35	1.4	1.388	1.413	1.405	1.437	1.407	1.391	1.397	1.391	1.402	1.405	1.432	1.44	1.349	1.473
0	1.378	1.384	1.353	1.337	1.415	1.286	1.273	1.347	1.372	1.371	1.402	1.369	1.345	1.391	1.376	1.349	1.385	1.365	1.367	1.412	1.416	1.428	1.407	1.298	1.402	1.336	1.397	1.455	1.422	1.436	1.431	1.347	1.463	1.38	1.428	1.406	1.477	1.431	1.468	1.476	1.401	1.404	1.391	1.438	1.403	1.486	1.441	1.365	1.505
20	1.402	1.356	1.411	1.366	1.256	1.334	1.314	1.314	1.41	1.366	1.377	1.363	1.332	1.451	1.346	1.313	1.322	1.324	1.367	1.372	1.431	1.411	1.345	1.28	1.418	1.263	1.429	1.424	1.371	1.372	1.38	1.349	1.413	1.504	1.36	1.44	1.409	1.356	1.479	1.487	1.457	1.382	1.414	1.427	1.397	1.499	1.433	1.375	1.52
0	1.404	1.38	1.409	1.384	1.372	1.416	1.377	1.36	1.378	1.389	1.388	1.4	1.367	1.425	1.349	1.345	1.362	1.363	1.414	1.361	1.449	1.427	1.372	1.306	1.449	1.275	1.392	1.438	1.367	1.406	1.386	1.408	1.448	1.398	1.381	1.46	1.401	1.433	1.494	1.5	1.454	1.417	1.391	1.414	1.349	1.458	1.518	1.352	1.469
0	1.429	1.383	1.39	1.409	1.407	1.435	1.413	1.361	1.456	1.35	1.417	1.453	1.414	1.48	1.434	1.379	1.432	1.395	1.376	1.426	1.451	1.411	1.462	1.34	1.416	1.364	1.353	1.372	1.394	1.453	1.442	1.445	1.512	1.392	1.482	1.405	1.474	1.44	1.503	1.474	1.48	1.443	1.437	1.498	1.47	1.423	1.529	1.441	1.552
0	1.391	1.414	1.389	1.37	1.391	1.4	1.389	1.371	1.43	1.396	1.418	1.414	1.422	1.396	1.441	1.389	1.376	1.423	1.395	1.385	1.389	1.399	1.386	1.394	1.433	1.449	1.398	1.367	1.378	1.385	1.409	1.433	1.396	1.417	1.407	1.394	1.398	1.503	1.427	1.476	1.416	1.497	1.365	1.437	1.466	1.381	1.459	1.492	1.453
0	1.391	1.396	1.417	1.341	1.421	1.44	1.433	1.362	1.441	1.439	1.438	1.508	1.406	1.427	1.419	1.397	1.412	1.382	1.43	1.393	1.46	1.448	1.376	1.376	1.4	1.409	1.397	1.459	1.394	1.432	1.429	1.42	1.483	1.334	1.482	1.44	1.474	1.464	1.49	1.436	1.441	1.527	1.492	1.46	1.505	1.413	1.584	1.502	1.54
0	1.369	1.392	1.385	1.371	1.381	1.394	1.412	1.445	1.416	1.336	1.395	1.444	1.443	1.38	1.387	1.402	1.386	1.398	1.384	1.444	1.376	1.425	1.377	1.421	1.411	1.415	1.386	1.43	1.434	1.444	1.441	1.448	1.471	1.463	1.44	1.463	1.501	1.491	1.496	1.507	1.493	1.494	1.534	1.503	1.557	1.466	1.495	1.582	1.581
0	1.394	1.458	1.374	1.361	1.378	1.412	1.427	1.414	1.412	1.346	1.377	1.408	1.431	1.419	1.393	1.407	1.391	1.371	1.413	1.411	1.428	1.384	1.436	1.395	1.396	1.407	1.38	1.416	1.392	1.411	1.395	1.394	1.408	1.427	1.417	1.429	1.422	1.411	1.431	1.454	1.471	1.441	1.414	1.455	1.469	1.427	1.444	1.432	1.49
21	1.45	1.379	1.384	1.362	1.281	1.334	1.298	1.33	1.398	1.362	1.444	1.355	1.331	1.496	1.373	1.327	1.311	1.333	1.429	1.432	1.39	1.399	1.416	1.244	1.469	1.237	1.347	1.462	1.32	1.352	1.392	1.41	1.501	1.501	1.363	1.512	1.415	1.386	1.535	1.515	1.466	1.49	1.394	1.426	1.423	1.59	1.532	1.39	1.584
22	1.412	1.469	1.409	1.406	1.409	1.434	1.433	1.415	1.429	1.378	1.392	1.412	1.414	1.41	1.411	1.391	1.386	1.393	1.428	1.409	1.398	1.42	1.443	1.425	1.391	1.397	1.395	1.426	1.398	1.43	1.405	1.402	1.421	1.441	1.425	1.421	1.443	1.44	1.443	1.461	1.444	1.436	1.432	1.486	1.44	1.439	1.444	1.456	1.475
23	1.455	1.406	1.417	1.378	1.267	1.317	1.323	1.3	1.391	1.346	1.426	1.314	1.332	1.502	1.392	1.338	1.32	1.308	1.419	1.435	1.4	1.426	1.374	1.285	1.453	1.223	1.354	1.483	1.333	1.328	1.378	1.392	1.472	1.437	1.333	1.461	1.394	1.386	1.511	1.473	1.421	1.415	1.337	1.386	1.381	1.581	1.438	1.312	1.469
24	1.444	1.408	1.368	1.417	1.39	1.378	1.386	1.353	1.401	1.392	1.423	1.437	1.414	1.436	1.405	1.42	1.416	1.439	1.38	1.404	1.435	1.423	1.396	1.362	1.376	1.332	1.378	1.426	1.382	1.392	1.429	1.452	1.485	1.356	1.467	1.444	1.481	1.492	1.415	1.414	1.425	1.46	1.414	1.452	1.472	1.435	1.482	1.458	1.478
25	1.375	1.405	1.437	1.363	1.394	1.419	1.421	1.378	1.456	1.419	1.407	1.44	1.451	1.428	1.43	1.411	1.402	1.439	1.357	1.478	1.38	1.376	1.407	1.384	1.423	1.378	1.398	1.395	1.424	1.394	1.402	1.472	1.415	1.439	1.446	1.45	1.462	1.419	1.417	1.488	1.443	1.458	1.414	1.488	1.534	1.464	1.466	1.516	1.558
0	1.505	1.398	1.406	1.446	1.5	1.403	1.439	1.364	1.477	1.395	1.396	1.488	1.443	1.46	1.43	1.37	1.445	1.388	1.349	1.449	1.418	1.473	1.36	1.388	1.497	1.387	1.348	1.434	1.506	1.447	1.507	1.468	1.567	1.414	1.494	1.484	1.597	1.513	1.556	1.52	1.536	1.583	1.553	1.594	1.563	1.507	1.686	1.505	1.699
0	1.417	1.451	1.415	1.384	1.384	1.427	1.428	1.392	1.467	1.411	1.428	1.464	1.377	1.438	1.428	1.433	1.37	1.452	1.386	1.334	1.382	1.417	1.384	1.44	1.455	1.441	1.414	1.352	1.384	1.363	1.415	1.457	1.475	1.429	1.415	1.384	1.426	1.475	1.437	1.505	1.44	1.5	1.387	1.524	1.454	1.429	1.427	1.49	1.434
0	NaN	NaN	NaN	NaN	NaN	NaN	NaN	NaN	NaN	NaN	NaN	NaN	NaN	NaN	NaN	NaN	NaN	NaN	NaN	NaN	NaN	NaN	NaN	NaN	NaN	NaN	NaN	NaN	NaN	NaN	NaN	NaN	NaN	NaN	NaN	NaN	NaN	NaN	NaN	NaN	NaN	NaN	NaN	NaN	NaN	NaN	NaN	NaN	NaN
0	1.439	1.429	1.396	1.395	1.382	1.402	1.424	1.391	1.415	1.351	1.403	1.422	1.39	1.438	1.398	1.378	1.373	1.429	1.422	1.392	1.409	1.371	1.374	1.402	1.418	1.439	1.368	1.415	1.373	1.412	1.422	1.412	1.458	1.466	1.441	1.453	1.436	1.473	1.417	1.502	1.446	1.497	1.421	1.522	1.502	1.432	1.429	1.511	1.489
26	1.435	1.419	1.402	1.402	1.429	1.412	1.415	1.37	1.449	1.382	1.437	1.477	1.425	1.419	1.407	1.417	1.447	1.428	1.421	1.427	1.452	1.441	1.43	1.396	1.415	1.414	1.404	1.42	1.455	1.428	1.441	1.459	1.48	1.433	1.462	1.463	1.508	1.502	1.487	1.477	1.457	1.512	1.504	1.481	1.538	1.47	1.518	1.495	1.56
27	1.409	1.4	1.439	1.364	1.402	1.381	1.41	1.381	1.405	1.366	1.408	1.432	1.406	1.443	1.423	1.429	1.385	1.43	1.419	1.445	1.421	1.413	1.431	1.438	1.404	1.423	1.414	1.443	1.437	1.442	1.446	1.481	1.442	1.444	1.453	1.473	1.505	1.483	1.435	1.504	1.505	1.531	1.475	1.539	1.544	1.529	1.524	1.53	1.572
28	1.475	1.413	1.381	1.378	1.258	1.309	1.29	1.293	1.4	1.33	1.397	1.343	1.312	1.493	1.379	1.321	1.308	1.319	1.43	1.416	1.405	1.371	1.365	1.294	1.476	1.194	1.361	1.412	1.318	1.339	1.349	1.35	1.467	1.43	1.321	1.452	1.378	1.334	1.437	1.418	1.385	1.401	1.323	1.386	1.352	1.487	1.413	1.335	1.424
29	1.438	1.438	1.415	1.352	1.337	1.415	1.429	1.411	1.449	1.386	1.401	1.445	1.44	1.438	1.489	1.501	1.381	1.428	1.406	1.413	1.454	1.418	1.35	1.477	1.449	1.45	1.488	1.405	1.436	1.418	1.466	1.48	1.448	1.506	1.422	1.388	1.453	1.539	1.494	1.48	1.448	1.562	1.401	1.514	1.495	1.461	1.461	1.565	1.518
0	1.407	1.398	1.384	1.434	1.409	1.381	1.434	1.368	1.436	1.414	1.422	1.452	1.432	1.436	1.408	1.402	1.404	1.381	1.428	1.386	1.41	1.442	1.405	1.392	1.389	1.346	1.39	1.391	1.418	1.391	1.433	1.431	1.435	1.359	1.434	1.446	1.463	1.451	1.419	1.45	1.419	1.472	1.426	1.436	1.486	1.398	1.487	1.452	1.453
0	1.461	1.455	1.398	1.418	1.443	1.406	1.434	1.331	1.403	1.4	1.48	1.433	1.502	1.417	1.446	1.432	1.431	1.451	1.397	1.364	1.465	1.44	1.449	1.377	1.441	1.375	1.429	1.446	1.44	1.448	1.484	1.484	1.506	1.343	1.44	1.549	1.522	1.515	1.515	1.425	1.475	1.475	1.476	1.454	1.521	1.448	1.55	1.525	1.512
30	1.395	1.395	1.349	1.391	1.431	1.425	1.421	1.364	1.418	1.407	1.403	1.472	1.391	1.427	1.386	1.407	1.401	1.416	1.414	1.425	1.448	1.434	1.417	1.406	1.454	1.37	1.383	1.417	1.42	1.423	1.51	1.485	1.485	1.415	1.45	1.461	1.58	1.486	1.488	1.477	1.564	1.498	1.502	1.479	1.582	1.491	1.571	1.533	1.595
0	1.461	1.411	1.38	1.288	1.341	1.349	1.38	1.38	1.45	1.459	1.367	1.429	1.439	1.462	1.459	1.431	1.401	1.375	1.459	1.304	1.446	1.371	1.425	1.536	1.479	1.505	1.511	1.405	1.361	1.336	1.384	1.456	1.457	1.515	1.452	1.378	1.466	1.571	1.466	1.524	1.511	1.599	1.482	1.535	1.577	1.446	1.524	1.522	1.467
0	1.378	1.474	1.35	1.384	1.427	1.417	1.39	1.409	1.432	1.377	1.386	NaN	NaN	NaN	NaN	NaN	NaN	NaN	NaN	NaN	NaN	NaN	NaN	NaN	NaN	NaN	NaN	NaN	NaN	NaN	NaN	NaN	NaN	NaN	NaN	NaN	NaN	NaN	NaN	NaN	NaN	NaN	NaN	NaN	NaN	NaN	NaN	NaN	NaN
31	1.417	1.43	1.347	1.404	1.446	1.415	1.416	1.394	1.431	1.415	1.391	1.462	1.472	1.428	1.429	1.422	1.374	1.398	1.431	1.441	1.396	1.387	1.43	1.429	1.43	1.437	1.393	1.436	1.392	1.45	1.387	1.397	1.408	1.431	1.453	1.413	1.454	1.448	1.427	1.476	1.476	1.416	1.39	1.431	1.475	1.422	1.447	1.442	1.506
0	1.429	1.415	1.413	1.386	1.405	1.397	1.401	1.359	1.435	1.42	1.42	1.452	1.458	1.41	1.398	1.442	1.405	1.409	1.433	1.38	1.453	1.47	1.425	1.395	1.373	1.413	1.424	1.415	1.447	1.404	1.432	1.462	1.449	1.401	1.468	1.46	1.487	1.546	1.447	1.449	1.49	1.457	1.456	1.486	1.521	1.431	1.49	1.478	1.479
32	1.372	1.362	1.369	1.365	1.374	1.382	1.39	1.374	1.38	1.355	1.392	1.391	1.37	1.382	1.372	1.379	1.379	1.384	1.386	1.386	1.377	1.368	1.383	1.386	1.376	1.384	1.359	1.408	1.374	1.382	1.394	1.397	1.398	1.385	1.402	1.405	1.411	1.393	1.404	1.43	1.403	1.414	1.413	1.449	1.456	1.423	1.411	1.443	1.425
33	1.355	1.379	1.344	1.333	1.357	1.393	1.352	1.369	1.354	1.321	1.349	1.389	1.375	1.341	1.349	1.345	1.365	1.35	1.38	1.361	1.357	1.363	1.377	1.365	1.375	1.385	1.373	1.373	1.377	1.389	1.38	1.381	1.384	1.392	1.388	1.402	1.439	1.414	1.412	1.449	1.429	1.414	1.438	1.463	1.461	1.466	1.452	1.481	1.486
0	1.332	1.349	1.338	1.328	1.335	1.359	1.342	1.338	1.351	1.319	1.345	1.374	1.351	1.335	1.336	1.323	1.358	1.342	NaN	NaN	NaN	NaN	NaN	NaN	NaN	NaN	NaN	NaN	NaN	NaN	NaN	NaN	NaN	NaN	NaN	NaN	NaN	NaN	NaN	NaN	NaN	NaN	NaN	NaN	NaN	NaN	NaN	NaN	NaN
34	1.376	1.371	1.378	1.373	1.4	1.363	1.383	1.403	1.375	1.369	1.383	1.408	1.405	1.388	1.356	1.399	1.379	1.395	1.368	1.377	1.383	1.375	1.366	1.381	1.384	1.4	1.396	1.367	1.384	1.389	1.398	1.396	1.38	1.398	1.399	1.382	1.42	1.426	1.428	1.444	1.41	1.409	1.396	1.446	1.451	1.419	1.424	1.46	1.448
35	1.38	1.396	1.404	1.409	1.385	1.432	1.402	1.383	1.422	1.361	1.412	1.415	1.396	1.387	1.409	1.456	1.383	1.428	1.401	1.383	1.368	1.426	1.395	1.418	1.412	1.455	1.393	1.359	1.397	1.387	1.407	1.418	1.402	1.427	1.411	1.414	1.425	1.421	1.423	1.445	1.42	1.421	1.384	1.428	1.456	1.418	1.374	1.439	1.436
36	1.38	1.377	1.386	1.386	1.366	1.395	1.366	1.366	1.39	1.358	1.372	1.375	1.383	1.376	1.372	1.4	1.381	1.388	1.378	1.367	1.378	1.383	1.369	1.385	1.392	1.383	1.404	1.377	1.376	1.375	1.405	1.393	1.405	1.417	1.403	1.403	1.419	1.431	1.433	1.433	1.426	1.41	1.419	1.461	1.453	1.433	1.422	1.475	1.467
37	1.375	1.38	1.389	1.387	1.389	1.436	1.382	1.419	1.409	1.366	1.393	1.426	1.41	1.375	1.356	1.39	1.392	1.432	1.414	1.423	1.386	1.4	1.407	1.399	1.434	1.434	1.416	1.416	1.449	1.438	1.451	1.415	1.438	1.425	1.445	1.454	1.489	1.475	1.493	1.468	1.499	1.473	1.519	1.552	1.54	1.572	1.537	1.537	1.577
38	1.406	1.366	1.42	1.419	1.441	1.391	1.421	1.388	1.416	1.408	1.414	1.41	1.435	1.397	1.377	1.423	1.406	1.435	1.438	1.423	1.388	1.422	1.39	1.415	1.405	1.438	1.445	1.418	1.407	1.448	1.411	1.419	1.399	1.426	1.423	1.397	1.43	1.428	1.453	1.449	1.432	1.422	1.398	1.436	1.464	1.424	1.408	1.456	1.459
39	1.403	1.365	1.396	1.385	1.403	1.449	1.378	1.415	1.435	1.435	1.39	1.419	1.408	1.417	1.374	1.38	1.407	1.405	1.434	1.422	1.366	1.4	1.436	1.413	1.426	1.429	1.396	1.408	1.412	1.41	1.445	1.411	1.414	1.403	1.434	1.418	1.473	1.422	1.419	1.445	1.418	1.438	1.444	1.497	1.504	1.483	1.449	1.491	1.47
40	1.445	1.406	1.326	1.275	1.29	1.329	1.38	1.36	1.344	1.319	1.377	1.402	1.377	1.469	1.375	1.408	1.381	1.421	1.299	1.393	1.361	1.405	1.382	1.404	1.378	1.391	1.395	1.4	1.372	1.391	1.35	1.395	1.392	1.417	1.419	1.418	1.487	1.385	1.441	1.428	1.422	1.425	1.481	1.444	1.459	1.453	1.452	1.511	1.45
0	1.811	1.663	1.817	1.549	1.831	2.227	1.804	1.889	2.062	1.542	1.451	2.42	2.082	NaN	NaN	NaN	NaN	NaN	NaN	NaN	NaN	NaN	NaN	NaN	NaN	NaN	NaN	NaN	NaN	NaN	NaN	NaN	NaN	NaN	NaN	NaN	NaN	NaN	NaN	NaN	NaN	NaN	NaN	NaN	NaN	NaN	NaN	NaN	NaN
41	1.477	1.42	1.336	1.297	1.281	1.383	1.412	1.394	1.384	1.304	1.419	1.358	1.346	1.486	1.409	1.455	1.345	1.42	1.277	1.401	1.382	1.37	1.4	1.42	1.34	1.4	1.492	1.485	1.459	1.444	1.411	1.486	1.495	1.564	1.576	1.653	1.77	1.89	1.995	2.155	2.288	2.175	2.308	2.302	2.414	2.321	2.417	2.555	2.405
0	1.465	1.491	NaN	NaN	NaN	NaN	NaN	NaN	NaN	NaN	NaN	NaN	NaN	NaN	NaN	NaN	NaN	NaN	NaN	NaN	NaN	NaN	NaN	NaN	NaN	NaN	NaN	NaN	NaN	NaN	NaN	NaN	NaN	NaN	NaN	NaN	NaN	NaN	NaN	NaN	NaN	NaN	NaN	NaN	NaN	NaN	NaN	NaN	NaN
42	1.407	1.405	1.404	1.392	1.411	1.429	1.452	1.404	1.421	1.357	1.419	1.441	1.416	1.42	1.418	1.409	1.411	1.413	1.396	1.388	1.405	1.421	1.404	1.388	1.449	1.417	1.453	1.398	1.399	1.371	1.41	1.417	1.385	1.39	1.415	1.412	1.414	1.478	1.401	1.42	1.43	1.407	1.423	1.462	1.413	1.449	1.434	1.428	1.463
43	1.401	1.401	1.419	1.374	1.411	1.421	1.459	1.392	1.409	1.376	1.453	1.437	1.426	1.373	1.408	1.399	1.421	1.427	1.404	1.386	1.376	1.425	1.415	1.408	1.42	1.446	1.418	1.414	1.397	1.408	1.397	1.36	1.44	1.462	1.485	1.4	1.46	1.472	1.464	1.503	1.512	1.456	1.427	1.508	1.507	1.518	1.5	1.514	1.557
0	1.444	1.33	1.395	1.367	1.432	1.45	1.426	1.411	1.469	1.384	1.373	1.388	1.41	1.406	1.407	1.371	1.397	1.401	1.391	1.388	1.386	1.388	1.458	1.424	1.444	1.439	1.41	1.478	1.425	1.424	1.429	1.422	1.421	1.426	1.387	1.414	1.456	1.483	1.453	1.483	1.488	1.427	1.465	1.485	1.506	1.497	1.455	1.502	1.512
44	1.45	1.398	1.377	1.295	1.338	1.321	1.477	1.407	1.359	1.355	1.472	1.381	1.369	1.492	1.386	1.45	1.402	1.49	1.328	1.404	1.402	1.411	1.433	1.524	1.402	1.515	1.503	1.48	1.496	1.517	1.475	1.467	1.497	1.494	1.549	1.522	1.624	1.5	1.571	1.562	1.545	1.679	1.73	1.655	1.682	1.73	1.689	1.753	1.689
45	1.413	1.411	1.431	1.407	1.398	1.45	1.423	1.389	1.424	1.36	1.433	1.394	1.407	1.407	1.406	1.407	1.407	1.353	1.419	1.387	1.416	1.44	1.449	1.398	1.416	1.468	1.432	1.436	1.412	1.416	1.443	1.349	1.428	1.458	1.47	1.439	1.475	1.45	1.44	1.463	1.475	1.419	1.478	1.51	1.504	1.468	1.528	1.492	1.507
46	1.405	1.371	1.395	1.351	1.39	1.382	1.397	1.391	1.413	1.386	1.396	1.443	1.39	1.41	1.405	1.401	1.384	1.45	1.426	1.402	1.411	1.402	1.454	1.464	1.446	1.46	1.469	1.498	1.483	1.474	1.5	1.455	1.484	1.485	1.556	1.524	1.568	1.535	1.546	1.626	1.567	1.559	1.589	1.637	1.654	1.603	1.666	1.653	1.698
47	1.434	1.433	1.424	1.401	1.421	1.474	1.431	1.45	1.48	1.414	1.392	1.459	1.402	1.428	1.412	1.41	1.37	1.422	1.375	1.405	1.378	1.381	1.438	1.376	1.439	1.468	1.41	1.428	1.406	1.466	1.445	1.372	1.478	1.439	1.438	1.459	1.529	1.456	1.508	1.535	1.479	1.493	1.535	1.592	1.5	1.596	1.582	1.583	1.619
48	1.398	1.34	1.37	1.394	1.384	1.389	1.404	1.378	1.388	1.404	1.381	1.438	1.388	1.382	1.392	1.399	1.407	1.432	1.43	1.395	1.382	1.415	1.454	1.406	1.475	1.521	1.474	1.459	1.453	1.488	1.486	1.47	1.494	1.491	1.512	1.501	1.539	1.533	1.584	1.588	1.562	1.572	1.568	1.619	1.62	1.628	1.594	1.603	1.633
49	1.407	1.355	1.418	1.375	1.359	1.434	1.386	1.391	1.397	1.377	1.393	1.436	1.412	1.394	1.382	1.366	1.427	1.391	1.379	1.4	1.382	1.372	1.43	1.414	1.419	1.408	1.395	1.406	1.452	1.411	1.451	1.411	1.411	1.471	1.446	1.448	1.446	1.49	1.454	1.494	1.463	1.462	1.449	1.546	1.529	1.487	1.509	1.513	1.533
0	1.473	1.391	1.406	1.362	1.371	1.44	1.414	1.425	1.413	1.385	1.426	1.435	1.433	1.456	1.394	1.44	1.398	1.461	1.378	1.454	1.433	1.45	1.477	1.467	1.425	1.459	1.454	1.458	1.453	1.427	1.448	1.433	1.408	1.44	1.463	1.471	1.494	1.455	1.484	1.456	1.493	1.488	1.503	1.497	1.52	1.557	1.529	1.55	1.515
50	1.418	1.388	1.409	1.377	1.441	1.409	1.418	1.398	1.402	1.355	1.39	1.399	1.437	1.381	1.413	1.407	1.408	1.403	1.4	1.375	1.424	1.387	1.423	1.447	1.445	1.441	1.444	1.427	1.407	1.466	1.438	1.46	1.485	1.45	1.477	1.464	1.484	1.473	1.458	1.475	1.469	1.493	1.484	1.528	1.535	1.543	1.521	1.552	1.569
51	1.406	1.39	1.403	1.347	1.395	1.398	1.397	1.393	1.412	1.37	1.385	1.409	1.421	1.383	1.386	1.377	1.421	1.418	1.385	1.428	1.381	1.402	1.398	1.407	1.399	1.419	1.417	1.42	1.43	1.459	1.434	1.435	1.412	1.426	1.442	1.47	1.449	1.456	1.489	1.457	1.453	1.48	1.469	1.476	1.49	1.476	1.473	1.505	1.493
0	1.408	1.359	1.403	1.397	1.373	1.388	1.393	1.377	1.4	1.397	1.392	1.429	1.419	1.408	1.383	1.401	1.393	1.374	1.39	1.426	1.415	1.432	1.447	1.42	1.435	1.421	1.451	1.463	1.427	1.439	1.438	1.415	1.436	1.436	1.444	1.444	1.496	1.467	1.474	1.481	1.493	1.497	1.503	1.53	1.506	1.48	1.502	1.508	1.547
52	1.416	1.43	1.395	1.409	1.412	1.415	1.42	1.435	1.398	1.382	1.406	1.396	1.434	1.38	1.41	1.427	1.435	1.454	1.405	1.403	1.389	1.382	1.43	1.419	1.418	1.399	1.451	1.413	1.401	1.397	1.394	1.404	1.413	1.401	1.401	1.433	1.438	1.429	1.452	1.458	1.442	1.406	1.452	1.467	1.459	1.43	1.457	1.465	1.482
0	1.435	1.412	1.405	1.437	1.419	1.407	1.43	1.409	1.417	1.381	1.425	1.458	1.414	1.392	1.429	1.418	1.439	1.428	1.408	1.423	1.422	1.41	1.444	1.45	1.418	1.439	1.48	1.428	1.449	1.4	1.431	1.428	1.457	1.468	1.469	1.468	1.455	1.461	1.452	1.477	1.504	1.471	1.469	1.483	1.503	1.481	1.483	1.495	1.533
53	1.432	1.367	1.435	1.432	1.457	1.463	1.442	1.432	1.461	1.362	1.378	1.45	1.386	1.408	1.489	1.428	1.392	1.444	1.355	1.408	1.405	1.437	1.458	1.439	1.414	1.424	1.448	1.385	1.438	1.416	1.44	1.431	1.401	1.433	1.44	1.503	1.443	1.505	1.434	1.444	1.459	1.454	1.498	1.458	1.485	1.48	1.456	1.476	1.526
0	1.379	1.41	1.394	1.392	1.399	1.413	1.418	1.375	1.415	1.354	1.433	1.41	1.381	1.409	1.379	1.407	1.416	1.375	1.421	1.4	1.428	1.406	1.385	1.41	1.434	1.377	1.414	1.374	1.372	1.39	1.393	1.453	1.439	1.395	1.402	1.392	1.459	1.398	1.419	1.436	1.413	1.419	1.43	1.484	1.411	1.428	1.41	1.462	1.424
0	1.406	1.389	1.378	1.334	1.406	1.426	1.444	1.406	1.391	1.377	1.419	1.426	1.419	1.381	1.405	1.364	1.43	1.393	1.378	1.4	1.405	1.373	1.426	1.397	1.376	1.384	1.433	1.42	1.41	1.438	1.473	1.43	1.47	1.405	1.46	1.424	1.421	1.454	1.442	1.436	1.469	1.488	1.449	1.489	1.481	1.466	1.437	1.509	1.473
0	1.393	1.352	1.384	1.372	1.418	1.432	1.446	1.382	1.352	1.344	1.381	1.429	1.411	1.421	1.428	1.403	1.391	1.476	1.378	1.353	1.406	1.435	1.429	1.444	1.452	1.433	1.447	1.393	1.449	1.381	1.372	1.345	1.357	1.397	1.425	1.489	1.403	1.43	1.403	1.405	1.423	1.462	1.428	1.443	1.423	1.402	1.408	1.442	1.487
54	1.447	1.399	1.413	1.455	1.483	1.452	1.473	1.425	1.419	1.358	1.389	1.472	1.438	1.394	1.431	1.44	1.401	1.456	1.36	1.435	1.44	1.424	1.456	1.47	1.443	1.418	1.486	1.373	1.424	1.425	1.409	1.371	1.387	1.402	1.476	1.471	1.447	1.459	1.478	1.454	1.423	1.422	1.455	1.465	1.458	1.427	1.479	1.449	1.469
55	1.418	1.406	1.423	1.395	1.441	1.469	1.447	1.425	1.427	1.378	1.432	1.426	1.425	1.389	1.406	1.404	1.444	1.413	1.422	1.42	1.427	1.411	1.414	1.395	1.435	1.378	1.42	1.408	1.385	1.409	1.431	1.423	1.405	1.42	1.436	1.45	1.491	1.416	1.437	1.425	1.435	1.42	1.45	1.484	1.462	1.458	1.422	1.46	1.452
0	1.434	1.398	1.416	1.435	1.339	1.437	1.456	1.406	1.433	1.413	1.416	1.431	1.419	1.355	1.454	1.389	1.427	1.384	1.36	1.402	1.392	1.377	1.389	1.395	1.412	1.37	1.394	1.415	1.418	1.448	1.458	1.416	1.45	1.424	1.444	1.443	1.431	1.414	1.412	1.43	1.458	1.444	1.475	1.481	1.496	1.461	1.414	1.467	1.471
56	1.39	1.403	1.401	1.404	1.396	1.414	1.382	1.388	1.4	1.358	1.422	1.397	1.423	1.367	1.424	1.394	1.409	1.393	1.385	1.417	1.4	1.429	1.399	1.413	1.416	1.376	1.439	1.408	1.422	1.436	1.389	1.457	1.408	1.421	1.463	1.458	1.461	1.429	1.422	1.488	1.411	1.439	1.417	1.491	1.478	1.474	1.491	1.482	1.507
0	1.413	1.428	1.403	1.403	1.436	1.434	1.47	1.461	1.473	1.398	1.415	1.455	1.391	1.424	1.448	1.438	1.438	1.496	1.401	1.422	1.405	1.405	1.431	1.434	1.447	1.427	1.422	1.418	1.429	1.42	1.437	1.427	1.442	1.414	1.431	1.431	1.469	1.429	1.446	1.476	1.438	1.436	1.465	1.465	1.46	1.433	1.474	1.493	1.49
57	1.418	1.448	1.404	1.376	1.437	1.461	1.439	1.436	1.395	1.358	1.45	1.438	1.402	1.383	1.409	1.4	1.443	1.422	1.368	1.39	1.426	1.414	1.419	1.399	1.436	1.451	1.437	1.44	1.424	1.423	1.46	1.401	1.436	1.47	1.436	1.434	1.48	1.433	1.434	1.451	1.489	1.449	1.462	1.505	1.48	1.458	1.43	1.478	1.507
0	1.383	1.362	1.393	1.404	1.45	1.411	1.468	1.417	1.414	1.356	1.387	1.363	1.451	1.421	1.449	1.434	1.415	1.428	1.448	1.405	1.39	1.406	1.485	1.465	1.469	1.468	1.434	1.44	1.427	1.412	1.399	1.356	1.355	1.414	1.4	1.515	1.424	1.421	1.381	1.465	1.434	1.509	1.413	1.471	1.479	1.434	1.448	1.45	1.5
58	1.42	1.405	1.38	1.384	1.397	1.396	1.418	1.414	1.403	1.395	1.394	1.414	1.423	1.405	1.407	1.361	1.43	1.374	1.362	1.358	1.399	1.394	1.384	1.444	1.437	1.383	1.39	1.399	1.427	1.409	1.389	1.436	1.463	1.402	1.445	1.456	1.49	1.441	1.436	1.426	1.444	1.464	1.447	1.517	1.466	1.484	1.454	1.48	1.5
0	1.423	1.436	1.413	1.431	1.398	1.373	1.365	1.438	1.409	1.372	1.471	1.415	1.398	1.425	1.429	1.408	1.389	1.466	1.425	1.44	1.403	1.456	1.451	1.419	1.41	1.4	1.471	1.307	NaN	NaN	NaN	NaN	NaN	NaN	NaN	NaN	NaN	NaN	NaN	NaN	NaN	NaN	NaN	NaN	NaN	NaN	NaN	NaN	NaN
0	1.403	1.374	1.356	1.361	1.364	1.366	1.412	1.422	1.391	1.356	1.389	1.414	1.393	1.385	1.402	1.396	1.424	1.397	1.384	1.38	1.401	1.391	1.409	1.417	1.428	1.369	1.424	1.399	1.379	1.417	1.392	1.435	1.41	1.439	1.446	1.419	1.466	1.401	1.458	1.464	1.429	1.474	1.459	1.507	1.483	1.465	1.481	1.479	1.518
59	1.392	1.385	1.408	1.375	1.406	1.405	1.425	1.401	1.363	1.397	1.419	1.435	1.386	1.408	1.424	1.366	1.445	1.374	1.397	1.388	1.421	1.35	1.401	1.416	1.405	1.399	1.436	1.399	1.431	1.428	1.385	1.445	1.427	1.423	1.405	1.462	1.439	1.459	1.456	1.467	1.479	1.42	1.447	1.446	1.483	1.49	1.515	1.511	1.533
0	1.396	1.442	1.394	1.414	1.422	1.422	1.455	1.439	1.421	1.375	1.456	1.42	1.414	1.38	1.432	1.365	1.402	1.412	1.371	1.405	1.405	1.4	1.416	NaN	NaN	NaN	NaN	NaN	NaN	NaN	NaN	NaN	NaN	NaN	NaN	NaN	NaN	NaN	NaN	NaN	NaN	NaN	NaN	NaN	NaN	NaN	NaN	NaN	NaN
0	1.391	1.459	1.467	1.389	1.43	1.429	1.458	1.438	1.417	1.388	1.446	1.492	1.395	1.392	1.405	1.424	1.427	1.41	1.421	1.391	1.427	1.443	1.491	1.406	1.436	1.421	1.432	1.471	1.403	1.425	1.435	NaN	NaN	NaN	NaN	NaN	NaN	NaN	NaN	NaN	NaN	NaN	NaN	NaN	NaN	NaN	NaN	NaN	NaN
0	NaN	NaN	NaN	NaN	NaN	NaN	NaN	NaN	NaN	NaN	NaN	NaN	NaN	NaN	NaN	NaN	NaN	NaN	NaN	NaN	NaN	NaN	NaN	NaN	NaN	NaN	NaN	NaN	NaN	NaN	NaN	NaN	NaN	NaN	NaN	NaN	NaN	NaN	NaN	NaN	NaN	NaN	NaN	NaN	NaN	NaN	NaN	NaN	NaN
0	1.407	1.426	1.422	1.428	1.376	1.433	1.42	1.397	1.38	1.36	1.403	1.342	NaN	NaN	NaN	NaN	NaN	NaN	NaN	NaN	NaN	NaN	NaN	NaN	NaN	NaN	NaN	NaN	NaN	NaN	NaN	NaN	NaN	NaN	NaN	NaN	NaN	NaN	NaN	NaN	NaN	NaN	NaN	NaN	NaN	NaN	NaN	NaN	NaN
0	1.409	1.344	1.393	1.35	1.371	1.389	1.402	1.384	1.379	1.341	1.398	1.392	1.388	1.388	1.373	1.403	1.393	1.375	1.357	1.355	1.415	1.386	1.425	1.406	1.405	1.371	1.397	1.394	1.392	1.423	1.4	1.427	1.42	1.418	1.431	1.411	1.432	1.431	1.417	1.439	1.409	1.462	1.437	1.469	1.46	1.463	1.463	1.463	1.477
0	1.419	NaN	NaN	NaN	NaN	NaN	NaN	NaN	NaN	NaN	NaN	NaN	NaN	NaN	NaN	NaN	NaN	NaN	NaN	NaN	NaN	NaN	NaN	NaN	NaN	NaN	NaN	NaN	NaN	NaN	NaN	NaN	NaN	NaN	NaN	NaN	NaN	NaN	NaN	NaN	NaN	NaN	NaN	NaN	NaN	NaN	NaN	NaN	NaN
60	1.394	1.352	1.376	1.366	1.35	1.396	1.386	1.387	1.391	1.337	1.39	1.398	1.399	1.374	1.378	1.37	1.401	1.349	1.362	1.356	1.389	1.352	1.379	1.386	1.385	1.357	1.388	1.39	1.378	1.386	1.388	1.377	1.414	1.359	1.385	1.412	1.398	1.424	1.39	1.429	1.407	1.426	1.421	1.427	1.42	1.398	1.405	1.435	1.45
61	1.415	1.4	1.4	1.392	1.405	1.404	1.406	1.398	1.403	1.382	1.415	1.412	1.406	1.415	1.407	1.414	1.422	1.405	1.419	1.431	1.435	1.438	1.462	1.467	1.472	1.481	1.503	1.507	1.597	1.716	1.832	1.969	2.08	2.155	2.21	2.235	2.241	2.223	2.223	2.253	2.24	2.239	2.269	2.304	2.292	2.28	2.288	2.291	2.311
62	1.394	1.409	1.411	1.43	1.433	1.454	1.444	1.392	1.381	1.356	1.398	1.414	1.397	1.432	1.386	1.387	1.382	1.405	1.37	1.395	1.406	1.407	1.409	1.458	1.394	1.383	1.397	1.366	1.413	1.403	1.367	1.378	1.357	1.354	1.406	1.492	1.404	1.399	1.372	1.444	1.434	1.393	1.432	1.439	1.474	1.399	1.378	1.431	1.455
63	1.453	1.434	1.446	1.362	1.449	1.376	1.472	1.472	1.419	1.391	1.498	1.459	1.37	1.368	1.411	1.396	1.442	1.414	1.378	1.408	1.412	1.427	1.502	1.386	1.468	1.414	1.426	1.388	1.404	1.449	1.403	1.439	1.449	1.427	1.396	1.465	1.44	1.454	1.39	1.486	1.452	1.4	1.422	1.444	1.473	1.426	1.415	1.455	1.406
64	1.383	1.429	1.462	1.414	1.451	1.388	1.432	1.478	1.438	1.414	1.456	1.442	1.397	1.363	1.431	1.375	1.502	1.434	1.424	1.384	1.429	1.411	1.468	1.45	1.451	1.409	1.449	1.442	1.449	1.447	1.439	1.46	1.472	1.377	1.418	1.429	1.419	1.412	1.415	1.428	1.437	1.44	1.426	1.444	1.438	1.415	1.454	1.47	1.421
65	1.387	1.381	1.416	1.387	1.424	1.371	1.429	1.381	1.413	1.374	1.396	1.4	1.442	1.417	1.384	1.408	1.358	1.397	1.44	1.401	1.441	1.423	1.433	1.488	1.505	1.465	1.392	1.417	1.46	1.441	1.497	1.387	1.422	1.44	1.487	1.537	1.418	1.453	1.469	1.462	1.511	1.396	1.469	1.54	1.551	1.555	1.473	1.514	1.564
0	1.392	1.425	NaN	NaN	NaN	NaN	NaN	NaN	NaN	NaN	NaN	NaN	NaN	NaN	NaN	NaN	NaN	NaN	NaN	NaN	NaN	NaN	NaN	NaN	NaN	NaN	NaN	NaN	NaN	NaN	NaN	NaN	NaN	NaN	NaN	NaN	NaN	NaN	NaN	NaN	NaN	NaN	NaN	NaN	NaN	NaN	NaN	NaN	NaN
66	1.387	1.385	1.379	1.42	1.424	1.406	1.445	1.404	1.359	1.349	1.414	1.395	1.392	1.409	1.447	1.379	1.388	1.387	1.426	1.403	1.405	1.393	1.46	1.464	1.435	1.362	1.409	1.372	1.455	1.431	1.371	1.376	1.379	1.36	1.45	1.501	1.413	1.422	1.376	1.433	1.438	1.41	1.404	1.464	1.467	1.405	1.412	1.463	1.489
67	1.362	1.385	1.34	1.385	1.35	1.418	1.39	1.386	1.439	1.304	1.386	1.382	1.402	1.35	1.384	1.378	1.404	1.326	1.373	1.381	1.411	1.357	1.401	1.369	1.406	1.348	1.365	1.398	1.39	1.428	1.37	1.397	1.4	1.401	1.413	1.427	1.417	1.437	1.419	1.431	1.413	1.477	1.466	1.49	1.466	1.454	1.472	1.487	1.507
68	1.391	1.306	1.395	1.374	1.401	1.378	1.409	1.387	1.322	1.349	1.375	1.313	1.38	1.357	1.37	1.363	1.382	1.358	1.424	1.378	1.403	1.41	1.427	1.428	1.446	1.393	1.321	1.396	1.476	1.368	1.354	1.367	1.381	1.388	1.395	1.429	1.428	1.418	1.348	1.378	1.464	1.379	1.4	1.401	1.432	1.438	1.432	1.407	1.475
69	1.37	1.368	1.422	1.391	1.409	1.368	1.447	1.359	1.351	1.337	1.334	1.408	1.404	1.294	1.383	1.407	1.329	1.364	1.419	1.328	1.393	1.397	1.421	1.4	1.413	1.35	1.37	1.442	1.416	1.385	1.445	1.427	1.305	1.373	1.446	1.461	1.441	1.404	1.453	1.425	1.514	1.403	1.506	1.493	1.457	1.474	1.458	1.498	1.525
70	1.416	1.435	1.393	1.376	1.468	1.513	1.527	1.453	1.353	1.383	1.404	1.437	1.398	1.46	1.372	1.378	1.419	1.407	1.378	1.387	1.421	1.466	1.411	1.461	1.434	1.346	1.425	1.311	1.462	1.444	1.298	1.4	1.385	1.277	1.574	1.569	1.437	1.418	1.424	1.451	1.457	1.393	1.491	1.435	1.538	1.356	1.404	1.505	1.476
0	NaN	NaN	NaN	NaN	NaN	NaN	NaN	NaN	NaN	NaN	NaN	NaN	NaN	NaN	NaN	NaN	NaN	NaN	NaN	NaN	NaN	NaN	NaN	NaN	NaN	NaN	NaN	NaN	NaN	NaN	NaN	NaN	NaN	NaN	NaN	NaN	NaN	NaN	NaN	NaN	NaN	NaN	NaN	NaN	NaN	NaN	NaN	NaN	NaN
71	1.37	1.411	1.446	1.386	1.443	1.452	1.513	1.37	1.343	1.367	1.398	1.426	1.391	1.437	1.378	1.38	1.392	1.366	1.373	1.427	1.41	1.374	1.425	1.441	1.422	1.398	1.418	1.344	1.485	1.425	1.364	1.37	1.348	1.36	1.513	1.534	1.44	1.404	1.398	1.416	1.462	1.388	1.413	1.459	1.501	1.401	1.362	1.497	1.435
72	1.371	1.348	1.385	1.38	1.411	1.44	1.443	1.431	1.331	1.406	1.404	1.39	1.41	1.443	1.415	1.371	1.411	1.382	1.422	1.418	1.39	1.402	1.443	1.46	1.429	1.382	1.403	1.361	1.438	1.407	1.415	1.428	1.381	1.382	1.438	1.475	1.422	1.406	1.391	1.432	1.438	1.391	1.4	1.44	1.462	1.437	1.404	1.425	1.465
0	1.428	1.446	1.386	1.357	1.385	1.405	1.403	1.411	1.395	1.38	1.334	1.414	1.398	1.354	1.399	1.388	1.401	1.401	1.397	1.396	1.379	1.385	1.41	1.352	1.408	1.386	1.373	1.364	1.413	1.421	1.397	1.379	1.441	1.432	1.398	1.384	1.417	1.356	1.35	1.4	1.412	1.374	1.402	1.377	1.441	1.442	1.465	1.439	1.368
0	1.445	1.43	1.395	1.373	1.388	1.398	1.379	1.406	1.39	1.397	1.355	1.374	1.393	1.376	1.421	1.357	1.406	1.335	1.448	1.376	1.382	1.392	1.433	1.335	1.436	1.375	1.403	1.372	1.365	1.411	1.39	1.388	1.405	1.419	1.423	1.409	1.417	1.436	1.39	1.425	1.415	1.389	1.393	1.405	1.47	1.428	1.47	1.439	1.39
73	1.433	1.387	1.373	1.326	1.403	1.487	1.521	1.407	1.273	1.371	1.444	1.423	1.422	1.444	1.377	1.44	1.412	1.392	1.354	1.447	1.411	1.367	1.415	1.467	1.465	1.368	1.458	1.352	1.51	1.467	1.401	1.382	1.414	1.35	1.535	1.533	1.41	1.419	1.369	1.395	1.494	1.404	1.412	1.461	1.519	1.432	1.421	1.474	1.438
74	1.442	1.359	1.388	1.373	1.437	1.369	1.442	1.451	1.289	1.382	1.415	1.341	1.39	1.406	1.401	1.361	1.39	1.421	1.471	1.412	1.416	1.45	1.442	1.458	1.429	1.352	1.374	1.365	1.494	1.447	1.423	1.444	1.372	1.354	1.438	1.462	1.416	1.443	1.386	1.42	1.508	1.405	1.424	1.433	1.485	1.46	1.412	1.44	1.449
75	1.444	1.417	1.425	1.419	1.418	1.428	1.443	1.454	1.419	1.418	1.444	1.453	1.452	1.438	1.442	1.453	1.431	1.423	1.439	1.41	1.46	1.417	1.427	1.42	1.449	1.428	1.426	1.42	1.416	1.43	1.429	1.411	1.41	1.459	1.438	1.459	1.432	1.448	1.474	1.464	1.458	1.454	1.478	1.495	1.479	1.457	1.457	1.457	1.468
0	1.402	1.468	1.407	1.411	1.442	1.468	1.562	1.386	1.334	1.411	1.477	1.466	1.39	1.445	1.37	1.34	1.45	1.357	1.462	1.485	1.442	1.362	1.417	1.452	1.41	1.386	1.378	1.325	1.449	1.498	1.343	1.444	1.395	1.33	1.56	1.575	1.458	1.412	1.393	1.463	1.469	1.468	1.524	1.472	1.538	1.43	1.404	1.524	1.433
0	1.439	1.416	1.416	1.411	1.423	1.431	1.449	1.46	1.43	1.406	1.405	1.451	1.419	1.414	1.403	1.419	1.429	1.407	1.413	1.398	1.406	1.423	1.408	1.425	1.438	1.415	1.417	1.458	1.4	1.424	1.394	1.421	1.441	1.416	1.401	1.467	1.422	1.472	1.449	1.401	1.447	1.473	1.448	1.48	1.474	1.461	1.434	1.443	1.495
76	1.399	1.266	1.392	1.364	1.416	1.321	1.385	1.466	1.233	1.367	1.341	1.296	1.319	1.407	1.413	1.361	1.402	1.371	1.496	1.393	1.417	1.45	1.404	1.456	1.449	1.34	1.295	1.334	1.511	1.429	1.418	1.446	1.386	1.358	1.4	1.385	1.389	1.441	1.383	1.448	1.508	1.366	1.393	1.382	1.375	1.489	1.408	1.425	1.469
0	1.431	1.402	1.43	1.401	1.408	1.441	1.431	1.42	1.431	1.406	1.428	1.44	1.448	1.435	1.401	1.439	1.418	1.418	1.421	1.398	1.441	1.409	1.435	1.435	1.445	1.396	1.43	1.41	1.433	1.402	1.423	1.418	1.417	1.427	1.424	1.427	1.453	1.439	1.455	1.449	1.428	1.434	NaN	NaN	NaN	NaN	NaN	NaN	NaN
0	1.39	1.392	1.376	1.413	1.381	1.384	1.367	1.348	1.447	1.352	1.375	1.426	1.45	1.379	1.406	1.439	1.389	1.395	1.447	1.395	1.396	1.442	1.396	1.367	1.414	1.361	1.402	1.364	1.405	1.442	1.378	1.383	1.449	1.403	1.427	1.449	1.428	1.428	1.46	1.474	1.499	1.478	1.42	1.447	1.493	1.532	1.503	1.486	1.459
77	1.379	1.301	1.393	1.399	1.387	1.349	1.414	1.414	1.249	1.376	1.36	1.354	1.353	1.363	1.402	1.346	1.376	1.37	1.468	1.425	1.378	1.423	1.4	1.456	1.411	1.333	1.334	1.363	1.462	1.421	1.429	1.428	1.421	1.386	1.437	1.439	1.399	1.415	1.392	1.432	1.484	1.36	1.404	1.405	1.411	1.448	1.451	1.403	1.484
78	1.427	1.424	1.435	1.392	1.4	1.394	1.42	1.371	1.423	1.362	1.379	1.412	1.428	1.394	1.436	1.416	1.333	1.415	1.422	1.389	1.415	1.44	1.369	1.406	1.476	1.431	1.403	1.419	1.494	1.489	1.47	1.443	1.526	1.518	1.57	1.546	1.506	1.56	1.553	1.584	1.569	1.596	1.599	1.641	1.709	1.748	1.739	1.733	1.69
79	1.473	1.445	1.396	1.337	1.369	1.451	1.435	1.375	1.429	1.391	1.434	1.465	1.438	1.435	1.425	1.428	1.402	1.389	1.418	1.406	1.449	1.407	1.425	1.399	1.416	1.411	1.424	1.449	1.446	1.409	1.417	1.424	1.442	1.459	1.424	1.451	1.413	1.434	1.462	1.449	1.444	1.449	1.465	1.484	1.476	1.47	1.465	1.432	1.452
0	1.362	1.361	1.385	1.369	1.349	1.273	NaN	NaN	NaN	NaN	NaN	NaN	NaN	NaN	NaN	NaN	NaN	NaN	NaN	NaN	NaN	NaN	NaN	NaN	NaN	NaN	NaN	NaN	NaN	NaN	NaN	NaN	NaN	NaN	NaN	NaN	NaN	NaN	NaN	NaN	NaN	NaN	NaN	NaN	NaN	NaN	NaN	NaN	NaN
0	1.408	1.401	NaN	NaN	NaN	NaN	NaN	NaN	NaN	NaN	NaN	NaN	NaN	NaN	NaN	NaN	NaN	NaN	NaN	NaN	NaN	NaN	NaN	NaN	NaN	NaN	NaN	NaN	NaN	NaN	NaN	NaN	NaN	NaN	NaN	NaN	NaN	NaN	NaN	NaN	NaN	NaN	NaN	NaN	NaN	NaN	NaN	NaN	NaN
0	1.426	1.394	1.427	1.419	1.425	1.444	1.452	1.454	1.374	1.389	1.431	1.438	NaN	NaN	NaN	NaN	NaN	NaN	NaN	NaN	NaN	NaN	NaN	NaN	NaN	NaN	NaN	NaN	NaN	NaN	NaN	NaN	NaN	NaN	NaN	NaN	NaN	NaN	NaN	NaN	NaN	NaN	NaN	NaN	NaN	NaN	NaN	NaN	NaN
80	1.427	1.392	1.41	1.35	1.396	1.438	1.419	1.403	1.398	1.399	1.408	1.457	1.412	1.447	1.392	1.381	1.428	1.401	1.394	1.395	1.448	1.401	1.446	1.384	1.42	1.421	1.426	1.409	1.463	1.409	1.422	1.416	1.446	1.419	1.426	1.474	1.451	1.438	1.438	1.447	1.469	1.451	1.431	1.49	1.484	1.469	1.478	1.459	1.485
0	1.429	1.416	1.446	1.448	1.448	1.447	1.433	1.419	1.426	1.407	1.474	1.448	1.404	1.422	1.448	1.378	1.37	1.403	1.446	1.445	1.463	1.426	1.504	1.45	1.415	1.401	1.431	1.471	1.481	1.421	1.455	1.446	1.516	1.47	1.509	1.596	1.518	1.458	1.5	1.507	1.538	1.544	1.574	1.58	1.565	1.554	1.589	1.651	1.637
0	1.42	1.441	1.438	1.357	1.414	1.458	NaN	NaN	NaN	NaN	NaN	NaN	NaN	NaN	NaN	NaN	NaN	NaN	NaN	NaN	NaN	NaN	NaN	NaN	NaN	NaN	NaN	NaN	NaN	NaN	NaN	NaN	NaN	NaN	NaN	NaN	NaN	NaN	NaN	NaN	NaN	NaN	NaN	NaN	NaN	NaN	NaN	NaN	NaN
81	1.383	1.381	1.38	1.322	1.365	1.438	1.372	1.405	1.358	1.386	1.352	1.444	1.413	1.399	1.383	1.387	1.455	1.4	1.384	1.404	1.442	1.427	1.43	1.394	1.399	1.401	1.436	1.422	1.471	1.386	1.421	1.429	1.428	1.381	1.416	1.443	1.414	1.437	1.422	1.415	1.386	1.434	1.42	1.523	1.452	1.456	1.469	1.44	1.473
82	1.452	1.443	1.469	1.431	1.372	1.445	1.43	1.401	1.399	1.348	1.402	1.373	1.392	1.405	1.378	1.391	1.427	1.397	1.429	1.428	1.431	1.388	1.453	1.386	1.416	1.407	1.406	1.387	1.39	1.441	1.402	1.343	1.41	1.447	1.443	1.42	1.406	1.432	1.461	1.426	1.409	1.381	1.396	1.427	1.462	1.455	1.432	1.432	1.39
83	1.457	1.415	1.479	1.407	1.412	1.412	1.401	1.37	1.412	1.353	1.457	1.394	1.413	1.375	1.416	1.375	1.421	1.392	1.478	1.416	1.479	1.421	1.46	1.433	1.379	1.402	1.37	1.385	1.406	1.404	1.43	1.443	1.443	1.471	1.517	1.571	1.526	1.469	1.477	1.48	1.468	1.51	1.5	1.501	1.564	1.522	1.583	1.589	1.572
0	1.348	1.454	1.341	1.346	1.84	NaN	NaN	NaN	NaN	NaN	NaN	NaN	NaN	NaN	NaN	NaN	NaN	NaN	NaN	NaN	NaN	NaN	NaN	NaN	NaN	NaN	NaN	NaN	NaN	NaN	NaN	NaN	NaN	NaN	NaN	NaN	NaN	NaN	NaN	NaN	NaN	NaN	NaN	NaN	NaN	NaN	NaN	NaN	NaN
84	1.458	1.405	1.436	1.395	1.418	1.403	1.44	1.385	1.435	1.361	1.489	1.414	1.419	1.439	1.406	1.404	1.448	1.384	1.457	1.414	1.509	1.456	1.472	1.431	1.399	1.427	1.442	1.416	1.445	1.452	1.522	1.437	1.469	1.503	1.512	1.544	1.536	1.497	1.603	1.575	1.562	1.569	1.516	1.586	1.606	1.569	1.613	1.629	1.609
0	1.391	1.4	1.425	1.356	1.351	1.45	1.484	1.459	1.468	1.412	1.341	NaN	NaN	NaN	NaN	NaN	NaN	NaN	NaN	NaN	NaN	NaN	NaN	NaN	NaN	NaN	NaN	NaN	NaN	NaN	NaN	NaN	NaN	NaN	NaN	NaN	NaN	NaN	NaN	NaN	NaN	NaN	NaN	NaN	NaN	NaN	NaN	NaN	NaN
85	1.409	1.396	1.42	1.407	1.426	1.442	1.421	1.404	1.435	1.404	1.42	1.458	1.378	1.4	1.426	1.443	1.425	1.42	1.433	1.401	1.439	1.414	1.46	1.4	1.406	1.42	1.426	1.418	1.406	1.431	1.425	1.439	1.436	1.44	1.467	1.438	1.462	1.451	1.458	1.482	1.462	1.444	1.471	1.511	1.493	1.463	1.497	1.487	1.472
0	1.425	NaN	NaN	NaN	NaN	NaN	NaN	NaN	NaN	NaN	NaN	NaN	NaN	NaN	NaN	NaN	NaN	NaN	NaN	NaN	NaN	NaN	NaN	NaN	NaN	NaN	NaN	NaN	NaN	NaN	NaN	NaN	NaN	NaN	NaN	NaN	NaN	NaN	NaN	NaN	NaN	NaN	NaN	NaN	NaN	NaN	NaN	NaN	NaN
0	1.388	1.442	1.357	1.184	1.427	1.38	1.358	1.469	1.485	1.42	1.358	1.504	1.468	1.404	1.365	1.381	1.486	1.485	1.497	1.516	1.423	1.445	1.53	1.463	1.425	1.384	NaN	NaN	NaN	NaN	NaN	NaN	NaN	NaN	NaN	NaN	NaN	NaN	NaN	NaN	NaN	NaN	NaN	NaN	NaN	NaN	NaN	NaN	NaN
0	1.487	1.401	1.385	1.426	1.428	1.346	1.445	1.395	1.475	1.361	1.4	1.44	1.373	1.423	1.462	1.375	1.352	1.42	1.455	1.392	1.437	1.427	1.439	1.423	1.37	1.307	1.427	1.385	1.451	1.448	1.437	1.381	1.44	1.468	1.5	1.543	1.474	1.392	1.5	1.468	1.499	1.445	1.419	1.564	1.508	1.467	1.493	1.519	1.519
0	1.44	1.42	1.369	1.351	1.413	1.466	1.406	1.401	1.417	1.41	1.439	1.45	1.383	1.407	NaN	NaN	NaN	NaN	NaN	NaN	NaN	NaN	NaN	NaN	NaN	NaN	NaN	NaN	NaN	NaN	NaN	NaN	NaN	NaN	NaN	NaN	NaN	NaN	NaN	NaN	NaN	NaN	NaN	NaN	NaN	NaN	NaN	NaN	NaN
86	1.4	1.369	1.391	1.357	1.396	1.434	1.395	1.361	1.42	1.377	1.424	1.412	1.37	1.402	1.419	1.411	1.461	1.364	1.435	1.36	1.424	1.428	1.423	1.4	1.398	1.393	1.433	1.399	1.471	1.45	1.442	1.447	1.432	1.427	1.419	1.483	1.483	1.492	1.445	1.547	1.512	1.489	1.462	1.529	1.527	1.532	1.523	1.604	1.563
87	1.495	1.4	1.409	1.392	1.399	1.357	1.449	1.398	1.46	1.357	1.42	1.393	1.426	1.448	1.41	1.371	1.43	1.397	1.421	1.481	1.438	1.418	1.444	1.398	1.39	1.406	1.437	1.457	1.442	1.436	1.448	1.396	1.43	1.469	1.469	1.486	1.417	1.373	1.541	1.441	1.492	1.453	1.369	1.478	1.484	1.458	1.496	1.508	1.459
0	1.386	1.384	1.37	1.357	1.385	1.402	1.408	1.367	1.398	1.396	1.396	1.402	1.392	1.423	1.402	1.393	1.4	1.405	1.421	1.397	1.423	1.363	1.407	1.376	1.406	1.412	1.396	1.401	1.415	1.449	1.437	1.423	1.429	1.411	1.43	1.448	1.444	1.44	1.462	1.457	1.468	1.434	1.463	1.47	1.446	1.459	1.491	1.483	1.518
0	1.404	1.372	1.378	1.354	1.369	1.407	1.411	1.38	1.415	1.364	1.412	1.437	1.389	1.385	1.387	1.413	1.38	1.387	1.364	1.369	1.432	1.371	1.44	1.378	1.369	1.421	1.385	1.418	1.455	1.438	1.394	1.406	1.399	1.424	1.421	1.43	1.452	1.452	1.443	1.517	1.44	1.406	1.439	1.405	1.463	1.452	1.463	1.488	1.477
88	1.442	1.376	1.456	1.422	1.374	1.371	1.461	1.399	1.411	1.401	1.428	1.43	1.406	1.416	1.384	1.391	1.406	1.392	1.385	1.404	1.424	1.375	1.379	1.37	1.456	1.393	1.34	1.347	1.428	1.48	1.444	1.382	1.424	1.429	1.499	1.432	1.51	1.455	1.484	1.507	1.457	1.446	1.439	1.513	1.5	1.519	1.486	1.548	1.542
89	1.435	1.416	1.385	1.391	1.413	1.433	1.395	1.411	1.403	1.346	1.41	1.445	1.392	1.408	1.411	1.44	1.39	1.395	1.423	1.402	1.419	1.421	1.425	1.437	1.417	1.442	1.422	1.404	1.432	1.46	1.455	1.477	1.438	1.486	1.507	1.501	1.482	1.52	1.5	1.522	1.543	1.515	1.514	1.582	1.58	1.558	1.587	1.605	1.647
90	1.449	1.469	1.383	1.445	1.455	1.469	1.453	1.428	1.473	1.373	1.418	1.464	1.409	1.424	1.42	1.442	1.417	1.355	1.432	1.436	1.423	1.454	1.407	1.419	1.454	1.388	1.466	1.401	1.406	1.457	1.441	1.421	1.431	1.444	1.451	1.436	1.429	1.434	1.468	1.488	1.464	1.506	1.434	1.513	1.509	1.514	1.48	1.539	1.485
[truncated: 215 more columns]
