# Supplementary material for: Fractional killing arises from cell-to-cell variability in overcoming a caspase activity threshold
Source: Mol Syst Biol. 2015 May 7;11(5):803. doi: 10.15252/msb.20145584 (PMC4461398; doi:10.15252/msb.20145584)
Supplement: Supplementary file 3 [file msb0011-0803-sd3.zip › All_data/031_TRAIL (5 ngml) + Bortezomib (100 nM)_3/C8_activity.tsv]

Cell #	T=5min	T=10min	T=15min	T=20min	T=25min	T=30min	T=35min	T=40min	T=45min	T=50min	T=55min	T=60min	T=65min	T=70min	T=75min	T=80min	T=85min	T=90min	T=95min	T=100min	T=105min	T=110min	T=115min	T=120min	T=125min	T=130min	T=135min	T=140min	T=145min	T=150min	T=155min	T=160min	T=165min	T=170min	T=175min	T=180min	T=185min	T=190min	T=195min	T=200min	T=205min	T=210min	T=215min	T=220min	T=225min	T=230min	T=235min	T=240min	T=245min
1	0	0.0003055	0.0006027	0.000887	0.001153	0.0014	0.00164	0.001855	0.002015	0.002121	0.002172	0.002165	0.002111	0.002017	0.001895	0.001755	0.001594	0.001415	0.001237	0.001077	0.0009343	0.0008129	0.0007196	0.0006443	0.0005855	0.0005355	0.0004865	0.0004443	0.0004067	0.0003801	0.0003622	0.0003544	0.0003583	0.0003702	0.0003973	0.0004288	0.0004661	0.0005095	0.0005483	0.0005842	0.0006105	0.0006304	0.0006422	0.000642	0.0006276	0.000595	0.0005602	0.0005251	0.000495
2	1.355e-20	-0.0001151	-0.0002104	-0.000286	-0.0003407	-0.0003746	-0.0003883	-0.000381	-0.0003489	-0.0002913	-0.0002133	-0.0001183	-1.525e-05	8.637e-05	0.0001882	0.0002921	0.0003969	0.0004983	0.0005948	0.0006837	0.0007599	0.0008254	0.0008831	0.0009323	0.0009721	0.001001	0.001018	0.001024	0.001024	0.001018	0.001006	0.0009959	0.0009917	0.0009968	0.001009	0.00103	0.00106	0.001102	0.001153	0.001214	0.001287	0.001376	0.001475	0.001579	0.001679	0.001781	0.001883	0.001982	0.00208
3	5.421e-20	0.0003308	0.0006534	0.0009625	0.001251	0.00152	0.001788	0.00203	0.002216	0.002343	0.002412	0.002421	0.002377	0.002288	0.002167	0.002026	0.001858	0.00166	0.001455	0.001263	0.001093	0.0009458	0.0008258	0.0007299	0.0006528	0.0005863	0.0005233	0.0004739	0.0004383	0.0004177	0.0004075	0.0003994	0.0003983	0.0004018	0.0004134	0.0004283	0.0004524	0.0004837	0.0005061	0.0005246	0.0005392	0.0005527	0.0005699	0.0005838	0.0005915	0.0005889	0.0005858	0.0005768	0.0005695
4	5.421e-20	0.0003137	0.0006213	0.0009188	0.001199	0.001463	0.001726	0.001969	0.002162	0.002302	0.002383	0.002401	0.00236	0.002266	0.002131	0.001973	0.001786	0.001566	0.001335	0.001111	0.0009048	0.0007228	0.000572	0.0004518	0.0003602	0.0002872	0.0002191	0.0001627	0.0001208	9.511e-05	8.026e-05	6.364e-05	4.8e-05	3.245e-05	1.65e-05	-2.837e-06	-1.948e-05	-2.754e-05	-3.621e-05	-4.287e-05	-4.911e-05	-5.035e-05	-3.589e-05	-1.389e-05	1.244e-05	4.357e-05	8.293e-05	0.000127	0.0001742
5	-3.388e-21	2.55e-05	4.985e-05	7.25e-05	9.337e-05	0.0001116	0.0001282	0.0001417	0.0001513	0.0001612	0.0001755	0.0001927	0.0002141	0.0002417	0.0002791	0.0003225	0.00037	0.0004205	0.0004732	0.0005274	0.0005773	0.0006183	0.0006515	0.0006736	0.0006853	0.0006817	0.0006694	0.0006524	0.0006324	0.0006144	0.0005981	0.0005885	0.000588	0.0005964	0.0006167	0.0006439	0.0006831	0.0007265	0.000768	0.000806	0.0008365	0.0008622	0.00088	0.0008908	0.0008957	0.0008951	0.0008949	0.0008892	0.0008843
6	7.412e-22	1.996e-06	3.714e-06	4.726e-06	7.373e-06	1.112e-05	1.522e-05	2.021e-05	2.814e-05	4.454e-05	6.708e-05	9.32e-05	0.0001237	0.0001602	0.0002071	0.0002603	0.0003157	0.0003709	0.0004238	0.0004738	0.0005116	0.00054	0.0005619	0.0005718	0.0005708	0.0005527	0.0005225	0.0004878	0.000453	0.0004218	0.0003924	0.0003745	0.0003663	0.0003667	0.0003832	0.0004091	0.0004499	0.0005019	0.0005563	0.0006081	0.0006531	0.0006942	0.0007238	0.0007418	0.0007474	0.000738	0.000722	0.0006943	0.0006563
7	-5.421e-20	0.0002746	0.000543	0.0008012	0.001043	0.001269	0.001493	0.001696	0.001851	0.001956	0.002013	0.002019	0.001978	0.001898	0.001788	0.001657	0.0015	0.001316	0.001126	0.0009477	0.0007883	0.0006489	0.0005335	0.0004412	0.0003696	0.0003121	0.0002634	0.0002326	0.0002174	0.0002186	0.0002283	0.000238	0.0002514	0.0002675	0.0002871	0.0003055	0.0003252	0.0003459	0.0003565	0.0003608	0.0003588	0.0003575	0.0003634	0.0003702	0.0003768	0.0003799	0.0003869	0.000397	0.0004146
8	-1.355e-20	-9.262e-05	-0.0001666	-0.0002202	-0.0002583	-0.0002766	-0.0002767	-0.0002592	-0.0002225	-0.0001751	-0.0001139	-3.968e-05	3.863e-05	0.0001115	0.0001766	0.0002394	0.0002979	0.0003514	0.0004003	0.0004451	0.0004918	0.0005372	0.0005825	0.0006292	0.0006765	0.0007248	0.0007709	0.0008177	0.0008665	0.0009167	0.0009654	0.001009	0.001052	0.001093	0.00113	0.001162	0.001192	0.001219	0.00124	0.001253	0.001262	0.001269	0.001283	0.001303	0.001328	0.001363	0.001409	0.001462	0.001528
9	-1.355e-20	-0.0001063	-0.000184	-0.0002326	-0.0002586	-0.0002635	-0.0002512	-0.0002249	-0.0001855	-0.0001333	-6.503e-05	1.797e-05	0.0001027	0.0001729	0.0002261	0.0002679	0.0002983	0.0003193	0.0003339	0.0003443	0.0003541	0.0003617	0.0003728	0.000388	0.000408	0.0004334	0.0004631	0.0004984	0.0005421	0.0005943	0.0006535	0.0007162	0.0007844	0.0008527	0.000918	0.0009799	0.001041	0.001098	0.001149	0.001189	0.001219	0.001242	0.001261	0.001274	0.001285	0.001296	0.00131	0.00132	0.001332
10	1.355e-20	0.0001518	0.0003002	0.0004452	0.0005843	0.0007212	0.0008633	0.001002	0.001122	0.00122	0.00129	0.001326	0.001329	0.001306	0.001263	0.001206	0.00113	0.001031	0.0009222	0.0008141	0.0007147	0.000627	0.000557	0.0005029	0.0004618	0.0004284	0.0003999	0.0003828	0.0003783	0.0003846	0.0003945	0.0004012	0.0004076	0.0004129	0.0004199	0.0004259	0.0004345	0.0004443	0.0004468	0.0004433	0.0004362	0.0004298	0.0004309	0.0004348	0.0004403	0.0004433	0.0004488	0.0004546	0.0004634
11	-2.118e-22	5.787e-06	1.432e-05	2.984e-05	4.704e-05	6.756e-05	9.092e-05	0.0001172	0.0001476	0.0001792	0.0002165	0.0002532	0.0002858	0.0003156	0.0003406	0.0003644	0.0003868	0.0004095	0.0004328	0.0004556	0.0004823	0.0005075	0.0005361	0.0005731	0.0006158	0.0006654	0.0007224	0.0007857	0.0008537	0.000925	0.0009983	0.001068	0.001139	0.001213	0.001283	0.001348	0.00141	0.001465	0.001515	0.00156	0.001601	0.001644	0.001695	0.00175	0.001806	0.00187	0.00194	0.002015	0.002098
12	-1.355e-20	4.168e-05	8.175e-05	0.0001197	0.0001555	0.0001899	0.0002243	0.0002568	0.0002819	0.0002997	0.0003131	0.0003218	0.0003255	0.0003299	0.0003371	0.0003466	0.0003587	0.0003776	0.0004058	0.0004492	0.0005059	0.000572	0.0006491	0.0007378	0.0008314	0.0009274	0.001025	0.001121	0.001211	0.001291	0.001357	0.001411	0.001457	0.001492	0.001515	0.00153	0.001539	0.001545	0.001546	0.00155	0.001558	0.001578	0.001607	0.00164	0.00168	0.001732	0.00179	0.001855	0.001925
13	1.016e-20	-5.993e-05	-0.0001047	-0.0001365	-0.0001541	-0.0001576	-0.0001489	-0.0001287	-9.996e-05	-6.123e-05	-1.224e-05	4.817e-05	0.0001136	0.000177	0.0002382	0.0002945	0.0003446	0.0003932	0.0004414	0.000492	0.0005434	0.0005961	0.0006517	0.000708	0.0007639	0.0008214	0.000883	0.000949	0.001016	0.001083	0.001151	0.001221	0.001291	0.00136	0.001429	0.001496	0.00156	0.001617	0.001669	0.001715	0.001755	0.001787	0.001807	0.001817	0.001817	0.001808	0.001791	0.001768	0.001742
14	-6.776e-21	-9.702e-05	-0.0001703	-0.0002244	-0.0002615	-0.0002801	-0.0002811	-0.0002663	-0.0002419	-0.000209	-0.0001655	-0.0001087	-5.131e-05	-3.481e-06	3.803e-05	7.615e-05	0.0001079	0.0001385	0.0001714	0.0002122	0.0002648	0.0003275	0.0004013	0.000488	0.0005843	0.0006881	0.0007953	0.0009081	0.001023	0.001138	0.001249	0.00135	0.001444	0.001526	0.001597	0.001659	0.001713	0.001761	0.001804	0.001841	0.001873	0.001903	0.001934	0.001964	0.001994	0.002022	0.00205	0.002076	0.0021
15	-6.776e-21	3.858e-05	7.866e-05	0.0001183	0.0001589	0.0002008	0.0002487	0.0003009	0.0003529	0.0004073	0.0004632	0.000519	0.0005686	0.0006121	0.0006547	0.000694	0.0007264	0.0007445	0.0007493	0.0007445	0.0007271	0.0006972	0.0006598	0.000623	0.0005878	0.0005501	0.0005121	0.000476	0.0004491	0.0004324	0.0004238	0.0004264	0.0004424	0.000468	0.0004961	0.0005278	0.0005613	0.0005965	0.0006368	0.0006796	0.0007242	0.0007729	0.0008221	0.0008675	0.0009088	0.0009508	0.0009917	0.001036	0.001078
16	6.776e-21	-9.848e-05	-0.0001815	-0.000248	-0.000297	-0.0003271	-0.0003407	-0.0003388	-0.0003212	-0.0002918	-0.0002528	-0.0002054	-0.0001566	-0.0001089	-6.246e-05	-1.578e-05	3.338e-05	9.035e-05	0.0001575	0.0002366	0.000335	0.0004571	0.0006058	0.0007766	0.0009604	0.001157	0.001362	0.001569	0.00177	0.001959	0.002132	0.002273	0.002375	0.002429	0.002437	0.002403	0.002321	0.002192	0.002017	0.001809	0.001565	0.001298	0.001023	0.0007479	0.0004871	0.0002456	2.966e-05	-0.0001475	-0.0002765
17	-3.388e-21	-2.544e-05	-4.157e-05	-5.39e-05	-6.036e-05	-6.109e-05	-6.021e-05	-5.78e-05	-5.129e-05	-4.016e-05	-2.39e-05	-1.5e-06	2.225e-05	4.578e-05	7.767e-05	0.0001157	0.0001591	0.0002102	0.0002695	0.0003368	0.0004122	0.0004933	0.0005796	0.0006702	0.0007613	0.0008474	0.0009292	0.001008	0.001081	0.001146	0.001204	0.001254	0.001298	0.001337	0.001368	0.001396	0.001417	0.001435	0.001447	0.001459	0.001472	0.001488	0.001506	0.001523	0.001542	0.001566	0.001593	0.001627	0.001664
18	1.355e-20	-0.0001229	-0.0002215	-0.0002975	-0.0003522	-0.0003866	-0.0004021	-0.0004003	-0.0003826	-0.0003508	-0.000302	-0.0002366	-0.0001675	-0.0001032	-4.041e-05	2.049e-05	8.009e-05	0.0001399	0.0002011	0.0002662	0.0003375	0.0004097	0.0004817	0.0005535	0.0006221	0.0006846	0.0007412	0.0007939	0.0008431	0.0008901	0.000932	0.000967	0.001002	0.001038	0.001072	0.001104	0.001136	0.00117	0.001202	0.001231	0.001256	0.001279	0.001301	0.001317	0.001325	0.001331	0.001338	0.001343	0.001345
19	0	1.817e-05	3.42e-05	5.002e-05	6.589e-05	8.229e-05	9.923e-05	0.0001154	0.0001304	0.000145	0.000159	0.0001688	0.0001777	0.0001873	0.0001954	0.0002001	0.0001986	0.0001925	0.0001825	0.0001688	0.0001534	0.0001374	0.0001254	0.000116	0.000109	0.0001081	0.0001168	0.0001377	0.0001692	0.0002134	0.0002703	0.0003358	0.00041	0.0004907	0.0005737	0.0006571	0.0007383	0.000815	0.0008868	0.0009525	0.00101	0.001056	0.001096	0.001124	0.001139	0.001151	0.001161	0.001167	0.001168
20	-6.776e-21	-0.0001215	-0.0002161	-0.000284	-0.0003279	-0.0003488	-0.0003486	-0.0003288	-0.0002944	-0.0002463	-0.0001828	-0.0001053	-2.738e-05	3.856e-05	9.278e-05	0.0001389	0.0001817	0.0002208	0.0002552	0.0002895	0.0003262	0.0003638	0.0004086	0.0004615	0.0005153	0.0005683	0.0006179	0.0006545	0.0006875	0.0007208	0.0007503	0.0007726	0.0007906	0.0007978	0.0007933	0.0007889	0.000784	0.0007813	0.0007917	0.000803	0.0008104	0.0008217	0.0008408	0.0008615	0.0008878	0.0009223	0.0009573	0.0009962	0.001035
21	-2.711e-20	-0.0002403	-0.0004261	-0.0005588	-0.0006473	-0.0006927	-0.0006977	-0.0006632	-0.0005981	-0.0005128	-0.0004047	-0.0002738	-0.0001439	-4.795e-05	1.832e-05	6.322e-05	9.704e-05	0.0001251	0.0001447	0.0001661	0.0002019	0.0002559	0.0003278	0.0004119	0.0005097	0.0006164	0.0007283	0.0008319	0.0009289	0.001025	0.00111	0.001176	0.001219	0.001241	0.001251	0.001256	0.001253	0.001245	0.001246	0.001247	0.001241	0.001244	0.001259	0.001284	0.001318	0.001357	0.001397	0.001447	0.001503
22	-1.482e-21	2.353e-06	4.772e-06	8.691e-06	1.133e-05	1.043e-05	5.448e-06	-1.773e-06	-7.831e-06	-1.173e-05	-1.115e-05	-7.563e-06	-8.31e-07	7.922e-06	1.688e-05	2.815e-05	4.342e-05	6.285e-05	8.377e-05	0.0001032	0.0001217	0.0001387	0.0001556	0.000174	0.000195	0.0002203	0.0002482	0.000277	0.0003057	0.0003355	0.0003655	0.0003949	0.0004231	0.0004498	0.0004713	0.0004874	0.0004986	0.0005057	0.0005109	0.0005148	0.0005158	0.0005177	0.0005216	0.0005273	0.0005329	0.000544	0.0005598	0.000577	0.0005943
23	-5.421e-20	-0.0002613	-0.0004686	-0.0006178	-0.0007154	-0.0007662	-0.0007711	-0.0007314	-0.0006632	-0.0005706	-0.0004519	-0.000308	-0.0001653	-5.081e-05	2.881e-05	7.771e-05	0.0001075	0.0001254	0.0001288	0.0001291	0.0001362	0.000154	0.0001839	0.0002227	0.0002688	0.0003266	0.000394	0.000456	0.0005123	0.0005685	0.0006175	0.0006508	0.000665	0.000662	0.0006468	0.0006238	0.000584	0.0005304	0.0004771	0.0004203	0.0003566	0.0003012	0.0002575	0.0002238	0.0001965	0.0001744	0.0001534	0.0001492	0.0001558
24	0	-9.657e-05	-0.0001677	-0.0002135	-0.0002401	-0.000248	-0.0002402	-0.0002191	-0.0001892	-0.0001531	-0.00011	-6.4e-05	-2.596e-05	-7.396e-06	-5.743e-06	-1.482e-05	-3.139e-05	-4.557e-05	-5.492e-05	-5.273e-05	-3.673e-05	-6.427e-06	4.04e-05	9.692e-05	0.0001646	0.0002408	0.0003233	0.0004073	0.0004789	0.0005394	0.000585	0.0006157	0.0006323	0.000637	0.000636	0.0006238	0.0006053	0.0005803	0.0005547	0.0005381	0.0005274	0.0005233	0.0005245	0.000528	0.0005305	0.0005297	0.0005301	0.0005277	0.0005246
25	3.388e-21	5.638e-05	0.0001099	0.000157	0.0001967	0.0002266	0.0002496	0.0002615	0.0002557	0.0002347	0.0001985	0.0001533	0.0001026	5.027e-05	1.208e-06	-4.426e-05	-8.101e-05	-0.0001079	-0.0001206	-0.0001142	-9.1e-05	-4.717e-05	9.533e-06	7.639e-05	0.0001512	0.0002283	0.000307	0.0003816	0.0004526	0.0005205	0.0005822	0.0006393	0.0006871	0.0007339	0.0007793	0.0008216	0.0008654	0.0009125	0.0009661	0.001022	0.001078	0.001137	0.001196	0.001256	0.00131	0.00136	0.001407	0.001446	0.001476
26	-1.694e-21	-1.324e-05	-1.931e-05	-1.637e-05	-7.381e-06	5.102e-06	1.881e-05	3.292e-05	4.876e-05	6.702e-05	8.952e-05	0.0001099	0.0001234	0.0001295	0.0001308	0.0001297	0.0001289	0.0001307	0.0001382	0.0001508	0.00017	0.0001955	0.0002325	0.0002802	0.0003375	0.0004005	0.0004678	0.0005358	0.0006011	0.0006602	0.0007136	0.0007614	0.0008013	0.0008313	0.0008534	0.0008638	0.0008665	0.0008615	0.0008539	0.0008456	0.0008372	0.0008299	0.0008208	0.0008143	0.0008118	0.0008108	0.0008173	0.0008268	0.000841
27	1.694e-21	2.484e-05	5.234e-05	8.09e-05	0.0001106	0.0001416	0.0001748	0.000211	0.0002469	0.0002805	0.0003093	0.0003331	0.0003506	0.0003613	0.0003656	0.0003664	0.0003664	0.0003678	0.0003682	0.0003702	0.0003756	0.0003877	0.0004062	0.0004317	0.0004646	0.0005067	0.0005544	0.0006039	0.000653	0.0007058	0.0007602	0.0008151	0.0008671	0.0009199	0.000971	0.001017	0.001058	0.001094	0.001131	0.001168	0.0012	0.001233	0.001266	0.001303	0.001339	0.00138	0.001427	0.001482	0.001543
28	0	-0.0003517	-0.0006322	-0.0008396	-0.0009821	-0.001059	-0.001074	-0.00103	-0.0009397	-0.0008202	-0.0006674	-0.0004828	-0.0003001	-0.0001545	-5.084e-05	1.306e-05	4.958e-05	6.461e-05	5.878e-05	4.391e-05	3.557e-05	3.766e-05	5.411e-05	7.925e-05	0.0001101	0.0001505	0.0002017	0.0002483	0.0002934	0.0003421	0.000388	0.0004245	0.0004478	0.000456	0.000456	0.0004542	0.0004445	0.0004286	0.000419	0.0004095	0.0003915	0.0003767	0.0003651	0.0003559	0.0003481	0.0003409	0.000328	0.000319	0.0003105
29	1.694e-21	-1.768e-05	-2.1e-05	-7.334e-06	1.57e-05	4.023e-05	6.384e-05	8.73e-05	0.0001108	0.0001372	0.0001695	0.0002011	0.0002233	0.0002349	0.0002342	0.0002251	0.0002157	0.0002116	0.0002121	0.0002173	0.0002271	0.0002408	0.0002615	0.00029	0.0003157	0.0003431	0.0003758	0.000412	0.0004466	0.0004781	0.0005053	0.0005296	0.0005503	0.0005724	0.0005956	0.0006281	0.0006674	0.0007099	0.000753	0.0008003	0.0008539	0.0009169	0.0009849	0.001059	0.001134	0.001207	0.001277	0.001342	0.001401
30	1.016e-20	3.763e-05	7.355e-05	0.0001089	0.0001425	0.0001747	0.000199	0.0002155	0.000229	0.000238	0.0002442	0.0002458	0.0002426	0.0002393	0.0002356	0.0002328	0.0002343	0.0002444	0.0002634	0.0002906	0.0003293	0.0003757	0.0004306	0.0004929	0.0005616	0.0006364	0.0007185	0.0007984	0.0008728	0.0009419	0.001004	0.001054	0.001097	0.001132	0.001164	0.001186	0.001201	0.001204	0.001206	0.00121	0.001213	0.00122	0.001236	0.00126	0.001294	0.001332	0.00138	0.001435	0.001503
31	1.694e-21	1.96e-05	3.806e-05	5.474e-05	6.849e-05	7.93e-05	8.775e-05	9.432e-05	9.79e-05	9.774e-05	9.304e-05	8.293e-05	6.771e-05	5.007e-05	3.33e-05	1.929e-05	8.664e-06	2.636e-06	-1.742e-06	-3.01e-06	-3.475e-07	9.049e-06	2.509e-05	4.722e-05	7.418e-05	0.0001023	0.000132	0.0001624	0.0001915	0.0002232	0.0002542	0.0002835	0.0003087	0.0003321	0.0003535	0.0003712	0.0003901	0.0004087	0.0004285	0.0004501	0.0004716	0.0004973	0.0005287	0.0005648	0.0006007	0.0006381	0.0006804	0.0007187	0.0007518
32	-1.694e-21	1.665e-05	3.226e-05	4.731e-05	6.14e-05	7.458e-05	8.703e-05	9.811e-05	0.0001067	0.0001128	0.0001164	0.0001169	0.0001159	0.0001146	0.0001128	0.0001115	0.0001107	0.0001117	0.0001142	0.0001196	0.0001288	0.0001416	0.0001585	0.0001779	0.0002	0.0002252	0.0002521	0.0002807	0.0003093	0.0003403	0.0003714	0.0004019	0.000432	0.0004622	0.0004919	0.0005184	0.0005418	0.000564	0.0005849	0.0006053	0.0006229	0.0006399	0.0006568	0.000673	0.0006871	0.0007019	0.0007204	0.0007413	0.000762
33	1.694e-21	9.45e-06	1.801e-05	2.65e-05	3.565e-05	4.548e-05	5.657e-05	6.877e-05	8.248e-05	9.818e-05	0.0001155	0.0001324	0.0001492	0.0001678	0.0001887	0.000211	0.0002343	0.0002575	0.0002807	0.0003037	0.0003265	0.0003493	0.000374	0.0004008	0.0004294	0.0004596	0.0004925	0.000528	0.0005669	0.0006096	0.000655	0.0007032	0.0007546	0.0008086	0.0008632	0.000917	0.0009693	0.00102	0.001071	0.001121	0.00117	0.001219	0.001269	0.00132	0.001374	0.001438	0.001517	0.001617	0.001743
34	0	1.957e-05	3.776e-05	5.383e-05	6.748e-05	7.816e-05	8.738e-05	9.338e-05	9.277e-05	8.902e-05	8.253e-05	7.307e-05	6.132e-05	5.047e-05	4.277e-05	3.862e-05	3.603e-05	3.543e-05	3.991e-05	5.255e-05	7.046e-05	9.291e-05	0.0001199	0.0001517	0.0001857	0.00022	0.0002551	0.0002929	0.0003326	0.0003717	0.000407	0.00044	0.0004722	0.0005051	0.0005364	0.0005656	0.0005941	0.0006211	0.0006455	0.000668	0.0006905	0.0007162	0.000744	0.0007709	0.0007934	0.0008148	0.0008372	0.0008576	0.0008756
35	-1.694e-21	2.951e-05	5.762e-05	8.446e-05	0.0001089	0.0001316	0.0001522	0.0001688	0.0001775	0.0001781	0.0001746	0.0001677	0.0001582	0.0001483	0.0001371	0.0001231	0.000104	8.461e-05	6.771e-05	5.737e-05	5.506e-05	5.731e-05	6.171e-05	6.955e-05	7.869e-05	9.054e-05	0.0001059	0.0001283	0.0001533	0.0001783	0.0001992	0.000214	0.0002241	0.0002336	0.0002404	0.0002441	0.0002445	0.0002436	0.0002391	0.0002319	0.0002249	0.0002224	0.0002264	0.0002361	0.0002476	0.0002617	0.0002805	0.0003021	0.0003227
36	0	8.592e-06	1.728e-05	2.629e-05	3.529e-05	4.498e-05	5.546e-05	6.655e-05	7.681e-05	8.525e-05	9.403e-05	0.0001023	0.0001099	0.0001176	0.0001259	0.000134	0.0001417	0.0001499	0.0001595	0.0001728	0.0001913	0.0002122	0.0002363	0.0002639	0.0002935	0.0003248	0.0003586	0.0003948	0.0004328	0.0004709	0.0005063	0.0005375	0.000567	0.0005949	0.00062	0.0006427	0.000664	0.0006846	0.0007041	0.000723	0.0007427	0.0007659	0.0007931	0.0008228	0.0008539	0.0008885	0.0009285	0.0009712	0.001014
37	1.694e-21	2.565e-05	4.991e-05	7.221e-05	9.292e-05	0.0001125	0.0001329	0.000153	0.0001693	0.0001841	0.0001989	0.0002136	0.0002293	0.0002486	0.0002734	0.0003014	0.000329	0.0003561	0.0003835	0.0004135	0.0004449	0.0004766	0.0005095	0.0005436	0.0005782	0.0006125	0.0006494	0.0006912	0.000738	0.0007901	0.0008485	0.0009136	0.0009873	0.001068	0.001154	0.001241	0.001331	0.00142	0.001511	0.001604	0.001697	0.00179	0.001881	0.00197	0.002059	0.002157	0.002272	0.002408	0.002571
38	8.47e-22	1.574e-05	3.148e-05	4.532e-05	5.724e-05	6.894e-05	8.183e-05	9.509e-05	0.0001064	0.0001145	0.0001201	0.000125	0.000128	0.0001305	0.0001356	0.0001422	0.0001464	0.0001468	0.0001442	0.0001418	0.0001405	0.0001406	0.0001395	0.0001394	0.0001385	0.0001349	0.0001297	0.0001271	0.0001292	0.0001351	0.0001415	0.0001495	0.0001584	0.0001718	0.0001876	0.0002056	0.0002274	0.0002526	0.0002794	0.0003052	0.0003325	0.0003641	0.0003984	0.0004343	0.0004675	0.0004977	0.0005268	0.0005503	0.000567
39	-8.47e-22	8.557e-06	1.775e-05	2.558e-05	3.132e-05	3.582e-05	4.036e-05	4.479e-05	4.738e-05	4.765e-05	4.718e-05	5.032e-05	5.565e-05	6.264e-05	7.264e-05	8.574e-05	9.993e-05	0.0001142	0.0001281	0.0001433	0.0001611	0.0001798	0.0001946	0.0002071	0.0002207	0.0002348	0.0002504	0.0002686	0.0002901	0.0003168	0.0003477	0.0003823	0.0004227	0.0004713	0.0005252	0.0005785	0.0006308	0.0006808	0.000729	0.0007744	0.000813	0.0008471	0.0008741	0.0008927	0.0009013	0.0009038	0.0009046	0.0009036	0.0009014
40	-4.066e-20	-0.0002098	-0.0003602	-0.0004504	-0.0004939	-0.000502	-0.0004837	-0.0004485	-0.0003976	-0.0003237	-0.0002229	-9.427e-05	3.412e-05	0.0001266	0.000178	0.0002017	0.0002062	0.0001996	0.0001923	0.0001905	0.0001889	0.0001918	0.0002001	0.0002159	0.0002425	0.0002836	0.0003325	0.000385	0.0004405	0.0004983	0.0005545	0.0006136	0.0006711	0.000725	0.0007726	0.0008137	0.000848	0.0008786	0.0009082	0.0009349	0.0009579	0.0009791	0.0009952	0.001008	0.001018	0.001027	0.001038	0.00105	0.001058
41	2.711e-20	-0.0002745	-0.0004867	-0.0006355	-0.0007331	-0.0007843	-0.0007988	-0.0007757	-0.0007171	-0.0006285	-0.0005036	-0.0003416	-0.0001712	-2.208e-05	0.0001031	0.0002163	0.0003312	0.0004623	0.0006114	0.0007908	0.001009	0.001277	0.001603	0.001993	0.002452	0.002988	0.003596	0.004269	0.004998	0.005776	0.00658	NaN	NaN	NaN	NaN	NaN	NaN	NaN	NaN	NaN	NaN	NaN	NaN	NaN	NaN	NaN	NaN	NaN	NaN
42	0	9.354e-06	1.74e-05	2.478e-05	3.105e-05	3.557e-05	3.863e-05	3.909e-05	3.798e-05	3.56e-05	3.385e-05	2.976e-05	2.321e-05	1.667e-05	1.205e-05	8.097e-06	5.474e-06	2.583e-06	6.527e-07	-9.526e-07	-9.271e-07	-1.63e-06	-9.025e-07	3.736e-06	1.117e-05	1.954e-05	3.178e-05	4.801e-05	6.899e-05	9.603e-05	0.0001286	0.0001641	0.0002046	0.00025	0.0002949	0.0003383	0.0003804	0.0004186	0.0004524	0.0004825	0.000504	0.0005177	0.0005242	0.0005208	0.0005079	0.0004912	0.0004728	0.0004532	0.0004324
43	2.541e-21	1.481e-05	2.752e-05	3.744e-05	4.557e-05	5.195e-05	5.696e-05	5.893e-05	5.794e-05	5.39e-05	4.769e-05	3.916e-05	3.127e-05	2.671e-05	2.808e-05	3.197e-05	3.79e-05	4.549e-05	5.724e-05	7.491e-05	0.0001	0.000132	0.0001726	0.0002201	0.0002718	0.0003242	0.000382	0.0004467	0.0005182	0.0005962	0.0006761	0.0007548	0.0008324	0.0009076	0.0009793	0.001048	0.001116	0.00118	0.001238	0.001291	0.001335	0.001376	0.001416	0.001453	0.001484	0.001512	0.001538	0.001562	0.001585
44	0	-0.0001354	-0.0002283	-0.0002761	-0.0002895	-0.0002769	-0.0002446	-0.0001979	-0.0001361	-5.116e-05	6.111e-05	0.000201	0.0003449	0.0004701	0.0005699	0.0006567	0.0007336	0.0008051	0.0008763	0.0009497	0.001016	0.001075	0.001131	0.001183	0.001236	0.001298	0.00136	0.001425	0.001496	0.001574	0.00166	0.001765	0.001885	0.002013	0.002149	0.002288	0.002423	0.002557	0.002688	0.002809	0.002918	0.003009	0.00307	0.003104	0.00312	0.003118	0.003104	0.00308	0.003043
45	2.283e-21	3.21e-08	5.254e-07	8.337e-07	-2.622e-07	-3.695e-07	-2.083e-06	-3.046e-06	2.575e-06	1.255e-05	2.984e-05	5.144e-05	7.621e-05	0.0001034	0.000135	0.0001713	0.000209	0.0002479	0.0002842	0.0003125	0.0003353	0.0003482	0.0003585	0.0003684	0.0003799	0.0003899	0.0003991	0.0004105	0.0004253	0.0004471	0.000478	0.0005158	0.0005663	0.0006207	0.0006755	0.0007284	0.0007835	0.0008381	0.0008915	0.0009421	0.000984	0.001017	0.001042	0.001052	0.001054	0.00105	0.001044	0.001031	0.001015
46	0	1.432e-05	3.423e-05	5.616e-05	8.043e-05	0.0001091	0.000143	0.0001836	0.0002307	0.0002802	0.0003327	0.0003896	0.000448	0.0005062	0.0005657	0.0006266	0.0006897	0.0007534	0.0008136	0.0008723	0.0009317	0.0009892	0.001046	0.001102	0.001157	0.001212	0.001267	0.001321	0.001374	0.001433	0.001493	0.001553	0.001617	0.001682	0.001745	0.001802	0.001854	0.0019	0.001941	0.001972	0.001989	0.001996	0.001992	0.001976	0.00195	0.001919	0.001889	0.001854	0.001818
47	1.694e-21	-9.869e-06	-2.321e-05	-4.051e-05	-6.391e-05	-9.378e-05	-0.0001268	-0.0001606	-0.0001938	-0.0002243	-0.0002488	-0.0002669	-0.0002736	-0.0002655	-0.0002411	-0.0002002	-0.0001439	-7.914e-05	-8.236e-06	6.993e-05	0.000153	0.0002398	0.0003324	0.0004236	0.0005124	0.0005977	0.000681	0.0007628	0.000847	0.0009339	0.001019	0.001108	0.001199	0.001289	0.001379	0.001468	0.001555	0.001634	0.001706	0.001769	0.001819	0.001858	0.001881	0.001884	0.001874	0.001852	0.001819	0.001778	0.001735
48	1.694e-21	2.071e-05	4.235e-05	6.432e-05	8.783e-05	0.0001157	0.0001498	0.0001906	0.0002356	0.000283	0.0003335	0.0003889	0.0004472	0.0005095	0.0005777	0.0006489	0.000718	0.0007829	0.0008439	0.0009037	0.0009635	0.001021	0.001073	0.001121	0.001164	0.0012	0.001234	0.001271	0.001312	0.001357	0.0014	0.001442	0.001486	0.001533	0.001581	0.001626	0.001669	0.001708	0.001739	0.001762	0.001778	0.00179	0.001795	0.001791	0.001778	0.001759	0.001738	0.001716	0.001691
49	-8.47e-22	-1.055e-05	-1.516e-05	-1.735e-05	-1.621e-05	-1.272e-05	-8.247e-06	-2.984e-06	4.689e-06	1.597e-05	3.139e-05	5.171e-05	7.355e-05	9.569e-05	0.0001218	0.0001505	0.0001821	0.0002176	0.0002583	0.0003023	0.0003487	0.0003957	0.0004432	0.0004918	0.0005397	0.0005858	0.0006312	0.0006762	0.0007189	0.0007572	0.0007925	0.0008254	0.0008587	0.0008935	0.0009262	0.0009563	0.0009846	0.00101	0.001031	0.00105	0.001069	0.001087	0.001103	0.001114	0.001118	0.001121	0.001127	0.001133	0.001142
50	3.388e-21	-2.564e-05	-4.357e-05	-5.643e-05	-6.343e-05	-6.579e-05	-6.127e-05	-4.957e-05	-3.112e-05	-6.421e-06	2.626e-05	6.791e-05	0.000116	0.0001667	0.0002212	0.0002756	0.0003317	0.0003866	0.0004399	0.0004919	0.0005414	0.0005857	0.0006256	0.0006577	0.0006829	0.0007015	0.0007172	0.0007301	0.0007423	0.0007549	0.0007667	0.0007821	0.0008027	0.0008294	0.0008649	0.0009072	0.0009553	0.001008	0.001063	0.001119	0.001171	0.001222	0.001265	0.001301	0.001326	0.001341	0.001349	0.001349	0.001343
51	8.47e-21	-8.718e-06	-1.121e-05	-8.575e-06	-7.114e-07	8.929e-06	2.086e-05	3.475e-05	5.063e-05	7.129e-05	9.68e-05	0.0001259	0.000154	0.0001793	0.0002048	0.0002304	0.0002579	0.0002858	0.0003156	0.0003478	0.0003789	0.0004098	0.0004404	0.0004725	0.0005054	0.0005372	0.000566	0.0005924	0.0006173	0.0006375	0.0006528	0.0006671	0.0006787	0.0006893	0.0006968	0.0006996	0.0006988	0.0006974	0.0006943	0.0006893	0.0006867	0.0006854	0.0006841	0.0006838	0.0006824	0.0006814	0.0006835	0.0006873	0.0006898
52	8.47e-22	5.672e-06	1.146e-05	1.773e-05	2.541e-05	3.353e-05	4.281e-05	5.243e-05	6.003e-05	6.75e-05	7.416e-05	7.871e-05	8.296e-05	8.472e-05	8.456e-05	8.072e-05	7.42e-05	6.402e-05	5.233e-05	4.355e-05	3.697e-05	3.353e-05	3.416e-05	3.721e-05	4.637e-05	6.218e-05	8.631e-05	0.0001172	0.0001576	0.0002047	0.0002539	0.0003035	0.0003538	0.0004043	0.0004542	0.0004988	0.0005369	0.0005678	0.0005928	0.0006079	0.0006162	0.0006213	0.0006261	0.0006275	0.0006241	0.0006192	0.0006189	0.0006232	0.0006323
53	-1.694e-21	-8.62e-06	-1.424e-05	-1.883e-05	-2.451e-05	-3.355e-05	-4.48e-05	-5.657e-05	-6.839e-05	-7.66e-05	-7.525e-05	-6.542e-05	-5.342e-05	-3.99e-05	-2.455e-05	-5.996e-06	1.743e-05	4.511e-05	7.611e-05	0.0001098	0.000144	0.0001712	0.0001939	0.0002182	0.0002461	0.0002801	0.0003163	0.0003527	0.000388	0.0004216	0.0004535	0.0004844	0.0005178	0.0005517	0.0005823	0.0006065	0.0006226	0.0006369	0.0006506	0.0006653	0.000679	0.0006914	0.0007035	0.0007149	0.0007282	0.0007439	0.0007648	0.0007904	0.0008149
54	-6.776e-21	-4.504e-05	-8.227e-05	-0.000112	-0.0001367	-0.0001571	-0.0001716	-0.0001777	-0.0001748	-0.000159	-0.0001301	-9.538e-05	-6.078e-05	-3.04e-05	-2.68e-06	2.343e-05	4.826e-05	6.815e-05	8.137e-05	8.833e-05	8.328e-05	6.823e-05	5.307e-05	4.206e-05	3.784e-05	4.053e-05	5.054e-05	6.656e-05	9.212e-05	0.0001232	0.0001579	0.0001996	0.0002471	0.0002929	0.0003325	0.0003613	0.000382	0.0003952	0.0004025	0.0004015	0.0003981	0.0003929	0.0003864	0.0003792	0.0003752	0.0003761	0.0003871	0.000402	0.0004188
55	-8.47e-21	1.597e-05	3.111e-05	4.57e-05	5.656e-05	5.868e-05	5.315e-05	4.139e-05	2.591e-05	9.691e-06	-4.797e-06	-2.03e-05	-3.569e-05	-4.958e-05	-6.038e-05	-6.812e-05	-6.835e-05	-6.359e-05	-5.43e-05	-4.152e-05	-2.507e-05	-5.811e-06	1.918e-05	5.024e-05	8.621e-05	0.0001259	0.0001699	0.0002129	0.0002563	0.0002982	0.000337	0.0003715	0.0004036	0.0004318	0.0004526	0.0004654	0.0004718	0.0004743	0.0004794	0.0004862	0.0004959	0.0005102	0.0005292	0.0005507	0.0005759	0.0006099	0.0006525	0.0007009	0.0007507
56	1.694e-21	2.121e-05	4.161e-05	6.147e-05	8.164e-05	0.0001009	0.0001199	0.0001368	0.0001517	0.0001658	0.000179	0.00019	0.0001997	0.0002087	0.0002185	0.0002271	0.000238	0.0002491	0.0002625	0.0002782	0.0002934	0.0003102	0.0003276	0.0003473	0.0003692	0.0003908	0.0004134	0.0004317	0.0004492	0.0004672	0.0004844	0.0005057	0.0005282	0.0005563	0.0005863	0.0006169	0.0006503	0.0006862	0.0007288	0.0007744	0.0008181	0.000862	0.0008997	0.0009339	0.0009598	0.0009794	0.0009949	0.001004	0.001009
57	-4.235e-22	5.706e-06	9.356e-06	1.307e-05	1.561e-05	1.29e-05	5.912e-06	-3.625e-06	-1.354e-05	-1.773e-05	-1.532e-05	-1.072e-05	-2.79e-07	1.814e-05	4.291e-05	7.348e-05	0.0001109	0.0001534	0.0001986	0.0002442	0.0002852	0.0003191	0.0003515	0.0003801	0.0004021	0.0004175	0.0004284	0.000435	0.0004396	0.0004438	0.0004475	0.0004512	0.0004588	0.0004663	0.0004717	0.0004768	0.000483	0.000491	0.0005019	0.0005122	0.0005196	0.0005257	0.0005326	0.000538	0.0005443	0.0005557	0.0005727	0.0005936	0.0006133
58	-1.016e-20	-3.958e-05	-7.067e-05	-9.404e-05	-0.0001119	-0.0001261	-0.0001363	-0.0001431	-0.0001459	-0.000143	-0.0001332	-0.0001149	-9.212e-05	-6.759e-05	-4.078e-05	-1.093e-05	2.344e-05	6.177e-05	0.0001056	0.0001539	0.0002059	0.0002623	0.0003189	0.0003735	0.0004253	0.0004752	0.0005238	0.0005665	0.0006034	0.0006331	0.0006574	0.0006767	0.0006891	0.000698	0.0007047	0.0007078	0.0007063	0.0007011	0.0006981	0.0006974	0.0006991	0.0007026	0.0007079	0.0007182	0.0007322	0.0007506	0.0007757	0.000807	0.0008423
59	5.082e-21	2.34e-05	4.429e-05	6.289e-05	7.993e-05	9.385e-05	0.0001048	0.0001084	0.0001087	0.0001071	0.0001018	9.287e-05	8.5e-05	8.123e-05	8.032e-05	8.318e-05	9.272e-05	0.0001053	0.0001279	0.0001558	0.000188	0.0002264	0.0002708	0.0003151	0.0003572	0.0004001	0.0004421	0.0004812	0.0005209	0.0005574	0.0005937	0.0006296	0.000665	0.0007024	0.0007463	0.0007957	0.0008469	0.0009005	0.0009561	0.001012	0.001069	0.001126	0.001182	0.001235	0.001279	0.001312	0.001336	0.001354	0.001367
60	1.694e-21	-2.355e-05	-3.989e-05	-5.083e-05	-5.822e-05	-6.329e-05	-6.756e-05	-7.074e-05	-7.08e-05	-6.764e-05	-5.995e-05	-4.967e-05	-3.921e-05	-3.13e-05	-2.276e-05	-1.279e-05	7.615e-07	1.743e-05	3.674e-05	5.834e-05	8.237e-05	0.0001087	0.0001397	0.000172	0.0002058	0.0002401	0.0002744	0.0003066	0.0003372	0.0003666	0.0003937	0.0004188	0.0004415	0.0004599	0.0004769	0.0004892	0.0004973	0.000503	0.0005068	0.0005091	0.0005092	0.0005088	0.0005078	0.0005068	0.0005075	0.0005085	0.000515	0.0005244	0.0005343
61	-2.118e-21	-1.061e-06	3.687e-06	1.646e-05	3.56e-05	6.045e-05	9.206e-05	0.0001314	0.0001811	0.0002457	0.0003306	0.0004384	0.0005744	0.0007437	0.0009544	0.001217	0.001538	0.001926	0.002387	0.002922	0.003526	0.00419	0.0049	NaN	NaN	NaN	NaN	NaN	NaN	NaN	NaN	NaN	NaN	NaN	NaN	NaN	NaN	NaN	NaN	NaN	NaN	NaN	NaN	NaN	NaN	NaN	NaN	NaN	NaN
62	-4.235e-21	1.362e-05	2.657e-05	4.059e-05	5.443e-05	5.664e-05	4.831e-05	3.284e-05	1.398e-05	-9.744e-08	-9.36e-06	-1.653e-05	-2.193e-05	-2.545e-05	-3.049e-05	-3.353e-05	-2.985e-05	-2.242e-05	-1.512e-05	-1.107e-05	-1.253e-05	-1.86e-05	-2.489e-05	-2.809e-05	-2.469e-05	-9.946e-06	8.898e-06	3.201e-05	6.126e-05	9.77e-05	0.0001408	0.0001901	0.0002456	0.0003026	0.0003555	0.0003967	0.0004247	0.00045	0.0004725	0.0004902	0.000501	0.0005063	0.0005096	0.000509	0.0005076	0.0005093	0.0005215	0.0005393	0.0005525
63	-1.355e-20	-7.763e-05	-0.0001482	-0.0002056	-0.0002476	-0.0002804	-0.000302	-0.0003141	-0.0003173	-0.000305	-0.000279	-0.0002427	-0.0001959	-0.0001452	-9.717e-05	-5.418e-05	-1.37e-05	2.312e-05	5.857e-05	9.372e-05	0.0001237	0.0001475	0.0001655	0.0001735	0.0001769	0.0001787	0.0001819	0.0001858	0.0001895	0.0001915	0.0001873	0.0001795	0.0001702	0.0001622	0.0001569	0.0001492	0.0001387	0.0001263	0.0001121	9.885e-05	8.979e-05	9.179e-05	0.0001058	0.0001294	0.0001573	0.0001921	0.0002346	0.0002828	0.0003335
64	0	3.632e-05	6.975e-05	9.995e-05	0.0001273	0.0001483	0.0001681	0.0001803	0.0001786	0.0001701	0.0001605	0.0001529	0.0001535	0.0001615	0.0001738	0.0001836	0.0001926	0.0001949	0.0002	0.00021	0.0002194	0.0002223	0.0002161	0.0001942	0.0001616	0.0001223	8.253e-05	4.163e-05	5.468e-06	-2.782e-05	-5.701e-05	-7.997e-05	-9.344e-05	-9.371e-05	-7.673e-05	-4.897e-05	-1.175e-05	3.159e-05	7.972e-05	0.0001301	0.00018	0.0002299	0.0002805	0.0003304	0.000374	0.0004108	0.0004443	0.000473	0.0004983
65	-1.694e-21	2.623e-05	5.286e-05	8.02e-05	0.0001087	0.0001398	0.0001729	0.0002065	0.0002426	0.00028	0.0003215	0.0003643	0.0004075	0.0004504	0.0004929	0.0005317	0.0005629	0.0005876	0.0006061	0.0006148	0.0006161	0.0006039	0.000584	0.000559	0.0005313	0.0005033	0.0004763	0.0004571	0.0004445	0.0004404	0.00045	0.0004697	0.0005096	0.0005654	0.0006319	0.0007048	0.0007821	0.0008675	0.0009554	0.001044	0.001131	0.001208	0.001281	0.001339	0.001381	0.001411	0.001434	0.001445	0.00144
66	0	1.248e-05	2.492e-05	3.939e-05	5.617e-05	7.311e-05	9.075e-05	0.0001077	0.0001266	0.0001485	0.0001715	0.000192	0.0002116	0.0002266	0.000234	0.0002345	0.0002332	0.0002276	0.0002193	0.000203	0.0001788	0.0001498	0.0001205	9.149e-05	7.085e-05	6.156e-05	6.05e-05	6.25e-05	7e-05	8.392e-05	0.0001094	0.0001456	0.0001895	0.0002389	0.0002899	0.000333	0.0003699	0.000407	0.0004458	0.0004834	0.0005158	0.0005391	0.0005561	0.0005685	0.0005742	0.0005783	0.0005868	0.0005916	0.000587
67	0	2.298e-05	4.468e-05	6.677e-05	8.751e-05	0.0001059	0.0001152	0.0001133	0.0001082	0.0001019	9.974e-05	9.517e-05	9.149e-05	8.862e-05	8.908e-05	9.114e-05	9.714e-05	0.0001113	0.000136	0.0001652	0.0001955	0.0002248	0.00026	0.0002989	0.0003428	0.0003889	0.0004395	0.0004913	0.0005415	0.0005905	0.0006409	0.0006967	0.0007547	0.0008106	0.0008629	0.0009084	0.0009488	0.000982	0.001009	0.001031	0.001046	0.001054	0.001051	0.00104	0.001023	0.001005	0.0009888	0.0009727	0.0009602
68	3.388e-21	-3.904e-05	-6.793e-05	-8.979e-05	-0.000101	-0.0001014	-8.87e-05	-6.276e-05	-2.331e-05	2.546e-05	8.238e-05	0.0001486	0.0002181	0.0002837	0.0003436	0.0003891	0.0004207	0.0004396	0.0004446	0.0004286	0.0003982	0.0003563	0.0003063	0.0002507	0.0001949	0.0001438	0.0001043	7.578e-05	5.408e-05	4.393e-05	5.597e-05	8.283e-05	0.0001235	0.0001765	0.0002394	0.0003072	0.0003775	0.0004481	0.0005215	0.0005998	0.0006742	0.0007356	0.000792	0.0008396	0.0008728	0.0008933	0.0009038	0.0009027	0.0008906
69	-4.235e-22	1.191e-06	3.209e-06	6.31e-06	1.231e-05	1.855e-05	1.982e-05	1.991e-05	2.651e-05	3.932e-05	6.126e-05	9.129e-05	0.0001248	0.0001617	0.0002028	0.0002426	0.000284	0.00033	0.0003733	0.0004073	0.000437	0.0004559	0.0004656	0.0004754	0.0004886	0.0005036	0.000524	0.0005464	0.0005695	0.0005998	0.0006419	0.0006876	0.000746	0.0008156	0.0008835	0.0009455	0.001005	0.001063	0.001125	0.001187	0.001246	0.001297	0.00135	0.001396	0.001437	0.001485	0.001542	0.001601	0.001659
70	0	2.909e-05	5.071e-05	6.398e-05	6.61e-05	5.18e-05	2.345e-05	-1.477e-05	-5.396e-05	-8.604e-05	-0.0001145	-0.0001408	-0.0001645	-0.0001819	-0.0001909	-0.0001871	-0.0001687	-0.0001418	-0.0001087	-7.798e-05	-5.68e-05	-3.761e-05	-1.609e-05	1.418e-05	6.097e-05	0.0001149	0.0001703	0.0002268	0.0002871	0.0003464	0.0004062	0.0004684	0.0005264	0.0005747	0.0006068	0.0006063	0.0005908	0.000572	0.0005497	0.0005213	0.0004891	0.0004533	0.0004189	0.0003882	0.0003672	0.0003609	0.0003848	0.0004189	0.0004513
71	8.47e-22	1.367e-05	2.507e-05	3.458e-05	4.32e-05	5.034e-05	4.899e-05	3.52e-05	2.449e-05	1.973e-05	1.659e-05	1.499e-05	1.764e-05	2.539e-05	3.67e-05	5.35e-05	7.504e-05	9.98e-05	0.0001328	0.0001589	0.0001755	0.000189	0.0002022	0.0002158	0.0002337	0.0002537	0.0002687	0.0002788	0.0002874	0.0002927	0.000305	0.0003244	0.0003474	0.0003701	0.000387	0.0003894	0.0003854	0.0003886	0.000398	0.0004114	0.0004266	0.0004377	0.0004478	0.0004559	0.0004645	0.0004804	0.0005104	0.0005448	0.0005689
72	1.694e-21	2.964e-05	5.938e-05	8.797e-05	0.0001158	0.0001404	0.000163	0.0001801	0.0001929	0.0002045	0.0002107	0.0002144	0.0002158	0.0002125	0.0002041	0.0001932	0.0001827	0.0001702	0.0001604	0.0001494	0.0001363	0.0001249	0.0001118	9.835e-05	9.019e-05	8.946e-05	9.205e-05	9.47e-05	0.0001001	0.0001069	0.0001194	0.0001357	0.0001563	0.0001852	0.0002193	0.0002519	0.0002825	0.0003171	0.0003583	0.0004036	0.0004506	0.0004954	0.0005409	0.0005841	0.00062	0.0006517	0.0006834	0.0007115	0.000729
73	0	-4.758e-05	-8.016e-05	-9.919e-05	-0.0001094	-0.0001148	-0.0001215	-0.0001262	-0.0001171	-9.846e-05	-7.071e-05	-3.391e-05	6.091e-06	4.097e-05	7.123e-05	9.928e-05	0.0001317	0.0001693	0.0002096	0.000239	0.0002569	0.0002702	0.0002815	0.0002876	0.0002934	0.0002964	0.0002934	0.0002826	0.0002662	0.0002446	0.0002302	0.0002257	0.0002275	0.000234	0.0002452	0.000251	0.0002591	0.0002771	0.000305	0.0003405	0.0003762	0.0004024	0.000425	0.0004437	0.0004547	0.0004645	0.0004817	0.0004977	0.0005049
74	0	-0.0001222	-0.000217	-0.0002861	-0.0003298	-0.0003518	-0.0003458	-0.0003134	-0.0002602	-0.0001915	-0.0001071	-5.137e-06	9.908e-05	0.0001893	0.0002616	0.000312	0.0003474	0.0003647	0.0003671	0.0003526	0.0003275	0.0002944	0.0002531	0.0002084	0.0001687	0.0001393	0.0001221	0.0001124	0.0001092	0.0001121	0.0001286	0.0001541	0.0001893	0.0002367	0.0002907	0.000341	0.0003857	0.0004289	0.0004733	0.0005218	0.0005706	0.0006113	0.0006505	0.0006845	0.0007073	0.0007217	0.0007333	0.0007398	0.0007356
75	-6.353e-22	3.414e-06	1.073e-05	2.04e-05	3.133e-05	4.107e-05	4.749e-05	5.026e-05	5.055e-05	4.962e-05	4.777e-05	4.248e-05	3.193e-05	1.654e-05	-7.993e-07	-1.922e-05	-3.681e-05	-5.133e-05	-6.23e-05	-6.858e-05	-6.985e-05	-6.64e-05	-5.306e-05	-2.918e-05	1.458e-06	3.767e-05	7.931e-05	0.0001262	0.0001774	0.0002326	0.0002874	0.0003409	0.000393	0.0004384	0.0004732	0.0004986	0.0005148	0.0005222	0.00052	0.0005082	0.0004872	0.0004609	0.0004296	0.0003941	0.0003576	0.0003253	0.0002986	0.0002764	0.0002587
76	6.776e-21	-8.162e-05	-0.0001331	-0.000158	-0.0001576	-0.00014	-9.958e-05	-4.304e-05	2.608e-05	0.0001098	0.0002069	0.0003205	0.0004364	0.0005274	0.0005883	0.0006177	0.0006238	0.0006079	0.0005801	0.0005352	0.0004779	0.0004107	0.0003332	0.000251	0.0001759	0.0001181	8.239e-05	6.354e-05	5.418e-05	4.988e-05	6.057e-05	7.842e-05	0.0001046	0.0001439	0.0001933	0.0002503	0.0003073	0.0003603	0.0004111	0.000465	0.0005205	0.0005678	0.0006165	0.0006646	0.0007014	0.0007245	0.0007293	0.0007189	0.0006941
77	-8.47e-22	-6.714e-06	-3.624e-06	5.932e-06	2.427e-05	4.749e-05	7.767e-05	0.0001137	0.0001565	0.0002063	0.0002599	0.0003202	0.0003778	0.0004257	0.000463	0.0004865	0.0005016	0.0005078	0.0005073	0.0004947	0.0004741	0.0004493	0.0004181	0.0003848	0.0003536	0.0003291	0.0003129	0.0002994	0.0002866	0.0002738	0.0002675	0.0002613	0.0002564	0.0002574	0.0002643	0.000275	0.0002871	0.0003002	0.0003183	0.0003416	0.000367	0.0003889	0.0004147	0.000441	0.0004599	0.0004699	0.0004719	0.0004649	0.0004504
78	-3.388e-21	-5.685e-05	-0.0001016	-0.0001356	-0.0001574	-0.0001669	-0.0001668	-0.0001545	-0.0001284	-9.253e-05	-4.54e-05	1.337e-05	7.832e-05	0.0001453	0.0002171	0.0002905	0.0003688	0.0004564	0.0005494	0.0006459	0.0007483	0.000854	0.0009656	0.001083	0.001202	0.001317	0.001434	0.001551	0.001663	0.001771	0.001877	0.001984	0.002096	0.002213	0.002344	0.002498	0.002685	0.002909	0.003173	0.003487	0.00386	0.004296	0.004793	0.00535	0.005957	0.006583	NaN	NaN	NaN
79	-2.711e-20	-0.0001458	-0.0002572	-0.0003359	-0.000388	-0.0004162	-0.0004279	-0.0004213	-0.0003932	-0.0003519	-0.0002942	-0.0002205	-0.0001464	-9.057e-05	-5.072e-05	-2.189e-05	2.413e-06	2.747e-05	4.939e-05	6.648e-05	8.568e-05	0.0001063	0.0001316	0.00016	0.0001909	0.0002227	0.0002528	0.00028	0.000303	0.0003247	0.0003469	0.0003683	0.0003883	0.0004044	0.0004171	0.0004275	0.0004352	0.0004414	0.0004464	0.0004509	0.0004551	0.0004597	0.0004656	0.0004747	0.0004858	0.0004984	0.0005125	0.0005304	0.0005524
80	1.694e-21	-2.403e-05	-3.692e-05	-4.13e-05	-4.02e-05	-3.765e-05	-3.395e-05	-2.956e-05	-2.28e-05	-1.143e-05	6.003e-06	2.934e-05	5.158e-05	6.751e-05	8.043e-05	9.429e-05	0.0001114	0.0001301	0.0001516	0.0001726	0.0001931	0.0002121	0.0002326	0.0002548	0.0002804	0.0003071	0.0003313	0.0003524	0.000373	0.0003921	0.0004137	0.0004366	0.0004614	0.0004869	0.0005133	0.0005375	0.0005611	0.0005867	0.000616	0.0006475	0.0006809	0.0007153	0.0007516	0.00079	0.0008272	0.0008656	0.0009064	0.0009474	0.0009881
81	-1.525e-20	3.649e-05	7.323e-05	0.0001101	0.0001485	0.0001873	0.0002281	0.0002686	0.0003071	0.0003447	0.0003778	0.0004041	0.0004199	0.0004268	0.0004269	0.0004213	0.0004112	0.0003951	0.0003763	0.0003531	0.0003243	0.0002922	0.0002595	0.000231	0.0002083	0.0001899	0.0001743	0.0001613	0.0001531	0.0001485	0.0001527	0.0001677	0.000193	0.0002297	0.0002719	0.0003153	0.0003598	0.0004058	0.0004534	0.0005009	0.0005488	0.000594	0.0006325	0.0006651	0.0006858	0.0007011	0.0007139	0.0007236	0.0007329
82	-1.355e-20	-0.0001374	-0.0002553	-0.000351	-0.0004223	-0.0004659	-0.0004842	-0.0004777	-0.0004435	-0.0003857	-0.0003107	-0.0002261	-0.000141	-6.662e-05	-2.001e-06	5.296e-05	9.485e-05	0.0001226	0.0001382	0.0001414	0.0001338	0.0001201	0.0001095	0.0001009	9.733e-05	9.646e-05	9.879e-05	0.0001072	0.0001221	0.0001388	0.000156	0.0001758	0.0001973	0.0002143	0.0002277	0.0002351	0.0002386	0.0002373	0.0002298	0.000219	0.000211	0.0002073	0.0002061	0.0002085	0.0002172	0.0002299	0.0002494	0.000274	0.0003057
83	2.711e-20	-0.0001344	-0.0002458	-0.0003339	-0.0003949	-0.0004257	-0.0004272	-0.0004014	-0.0003489	-0.0002828	-0.0002042	-0.0001149	-2.553e-05	5.151e-05	0.000115	0.0001618	0.0001957	0.0002184	0.000234	0.0002439	0.0002607	0.0002857	0.0003245	0.000376	0.0004431	0.0005244	0.000615	0.0007103	0.0008081	0.000904	0.0009972	0.001083	0.001158	0.00122	0.001269	0.001301	0.00132	0.001334	0.001346	0.001359	0.001375	0.001393	0.001414	0.001439	0.001467	0.001498	0.001536	0.001578	0.001618
84	-1.355e-20	-9.431e-05	-0.0001646	-0.0002119	-0.0002401	-0.0002491	-0.0002389	-0.000212	-0.0001692	-0.0001151	-4.628e-05	3.469e-05	0.0001176	0.0001853	0.0002394	0.0002851	0.0003246	0.0003579	0.0003917	0.0004252	0.0004647	0.0005056	0.0005562	0.0006169	0.0006929	0.0007819	0.0008775	0.0009773	0.001082	0.001184	0.001282	0.001372	0.001459	0.001536	0.001602	0.001653	0.001692	0.001723	0.00175	0.00177	0.001789	0.00181	0.001834	0.001859	0.001881	0.001905	0.001932	0.001959	0.001985
85	1.694e-21	1.816e-05	3.539e-05	5.241e-05	6.857e-05	8.358e-05	9.768e-05	0.0001096	0.0001178	0.0001216	0.0001239	0.0001236	0.0001215	0.0001187	0.0001148	0.0001095	0.0001041	0.0001001	9.906e-05	0.0001033	0.0001142	0.0001291	0.0001497	0.0001759	0.0002087	0.0002465	0.0002894	0.0003358	0.0003842	0.0004329	0.0004784	0.0005195	0.0005577	0.0005923	0.0006209	0.0006408	0.0006552	0.000663	0.0006659	0.0006652	0.0006639	0.000666	0.0006724	0.0006816	0.0006928	0.0007095	0.0007339	0.0007633	0.0008002
86	0	2.039e-05	4.07e-05	6.223e-05	8.408e-05	0.0001065	0.0001296	0.0001512	0.0001732	0.0001919	0.0002105	0.0002269	0.0002408	0.0002525	0.0002609	0.0002678	0.0002771	0.0002891	0.0003085	0.0003311	0.0003605	0.0003918	0.0004264	0.0004657	0.0005113	0.0005653	0.0006245	0.0006852	0.0007468	0.0008058	0.0008642	0.0009208	0.0009795	0.001043	0.001108	0.001174	0.001237	0.0013	0.001365	0.001434	0.001508	0.001592	0.001683	0.001784	0.001884	0.001988	0.002094	0.002202	0.002314
87	6.776e-20	-0.0002315	-0.0004141	-0.0005532	-0.0006538	-0.0007114	-0.0007275	-0.000706	-0.0006467	-0.0005636	-0.0004562	-0.0003235	-0.0001898	-7.986e-05	1.024e-05	8.443e-05	0.0001438	0.000186	0.0002165	0.0002335	0.0002457	0.0002563	0.0002689	0.0002835	0.0003009	0.0003175	0.0003288	0.0003363	0.000347	0.0003567	0.0003681	0.0003794	0.0003887	0.0003953	0.0003979	0.0003959	0.0003946	0.0003978	0.0004026	0.0004018	0.0004021	0.0004039	0.0004092	0.0004212	0.0004384	0.0004621	0.0004947	0.0005285	0.0005655
88	2.711e-20	-8.39e-05	-0.0001539	-0.0002134	-0.0002604	-0.0002932	-0.0003164	-0.0003322	-0.000335	-0.0003271	-0.0003096	-0.0002821	-0.0002522	-0.0002257	-0.0001951	-0.0001636	-0.0001308	-9.129e-05	-3.894e-05	2e-05	8.507e-05	0.0001562	0.0002353	0.0003232	0.0004194	0.0005131	0.0006083	0.0007019	0.0007881	0.000859	0.0009157	0.0009639	0.001005	0.001036	0.001054	0.001059	0.001058	0.001047	0.001029	0.001006	0.0009828	0.0009637	0.0009402	0.0009129	0.000885	0.0008592	0.0008363	0.000811	0.0007898
89	6.776e-21	-6.748e-05	-0.0001183	-0.000152	-0.0001729	-0.0001806	-0.0001769	-0.0001609	-0.000132	-9.438e-05	-4.525e-05	1.54e-05	8.003e-05	0.0001393	0.0001916	0.0002407	0.0002874	0.0003354	0.000384	0.0004332	0.0004858	0.0005406	0.0005975	0.0006583	0.0007227	0.0007911	0.0008612	0.0009344	0.001007	0.001079	0.001148	0.001215	0.00128	0.001347	0.001411	0.001472	0.001534	0.001597	0.00166	0.001723	0.001789	0.001858	0.001934	0.002017	0.00211	0.002221	0.002356	0.002517	0.002706
90	1.016e-20	-4.066e-05	-7.883e-05	-0.0001097	-0.0001388	-0.0001633	-0.0001849	-0.0002025	-0.0002124	-0.0002155	-0.0002073	-0.0001925	-0.0001744	-0.0001512	-0.000125	-9.48e-05	-6.278e-05	-2.99e-05	3.731e-06	3.668e-05	6.88e-05	9.917e-05	0.0001286	0.0001607	0.0001924	0.0002245	0.0002596	0.0002981	0.0003429	0.0003912	0.000442	0.0004966	0.0005536	0.0006144	0.0006746	0.0007347	0.0007944	0.0008516	0.0009051	0.0009526	0.0009976	0.001042	0.001082	0.001121	0.001157	0.001194	0.001231	0.001267	0.0013
[truncated: 71 more columns]
