# Supplementary material for: Fractional killing arises from cell-to-cell variability in overcoming a caspase activity threshold
Source: Mol Syst Biol. 2015 May 7;11(5):803. doi: 10.15252/msb.20145584 (PMC4461398; doi:10.15252/msb.20145584)
Supplement: Supplementary file 3 [file msb0011-0803-sd3.zip › All_data/031_TRAIL (5 ngml) + Bortezomib (100 nM)_3/raw_deathscore.tsv]

Cell # (0 for discarded)	T=5min	T=10min	T=15min	T=20min	T=25min	T=30min	T=35min	T=40min	T=45min	T=50min	T=55min	T=60min	T=65min	T=70min	T=75min	T=80min	T=85min	T=90min	T=95min	T=100min	T=105min	T=110min	T=115min	T=120min	T=125min	T=130min	T=135min	T=140min	T=145min	T=150min	T=155min	T=160min	T=165min	T=170min	T=175min	T=180min	T=185min	T=190min	T=195min	T=200min	T=205min	T=210min	T=215min	T=220min	T=225min	T=230min	T=235min	T=240min	T=245min
1	0	0	0	0	0	0	0	0	0	0	0	-0	-0	-0	-0	-0	-0	0	0	0	0	0	0	0	0	0	0	0	0	0	0	-0	-0	-0	-0	-0	-0	-0	-0	-0	-0	-0	-0	-0	-0	-0	-0	-0	-0
0	NaN	NaN	NaN	NaN	NaN	NaN	NaN	NaN	NaN	NaN	NaN	NaN	NaN	NaN	NaN	NaN	NaN	NaN	NaN	NaN	NaN	NaN	NaN	NaN	NaN	NaN	NaN	NaN	NaN	NaN	NaN	NaN	NaN	NaN	NaN	NaN	NaN	NaN	NaN	NaN	NaN	NaN	NaN	NaN	NaN	NaN	NaN	NaN	NaN
0	0	0	0	0	0	0	0	0	0	0	0	0	0	0	0	0	0	0	0	0	0	0	0	0	0	0	0	0	0	0	0	0	0	0	0	0	0	0	0	0	0	0	0	0	0	0	0	0	0
0	0	0	0	0	0	0	0	0	-0	-0	-0	0	0	0	0	0	0	0	0	0	0	0	0	0	0	0	0	0	0	0	0	0	0	0	0	0	0	0	0	0	0	0	0	0	0	0	-0	-0	-0
2	0	0	0	0	0	0	0	0	-0	-0	-0	-0	-0	-0	-0	-0	-0	0	0	0	0	0	0	0	0	0	0	0	0	0	0	0	0	0	0	0	0	0	0	0	0	0	-0	-0	-0	0	0	0	0
3	0	0	0	0	0	0	0	0	-0	-0	-0	-0	-0	-0	-0	-0	-0	-0	-0	-0	-0	-0	-0	-0	-0	-0	-0	-0	-0	-0	-0	-0	-0	-0	-0	-0	-0	-0	-0	-0	-0	-0	-0	-0	-0	-0	-0	-0	-0
0	0	0	0	0	0	0	0	0	-0.1437	-0.1627	-0.1762	-0.185	-0.1909	-0.1949	-0.1974	-0.1988	-0.1991	-0.1993	-0.1993	-0.1992	-0.199	-0.1987	-0.1982	-0.1977	-0.197	-0.1963	-0.1955	-0.1947	-0.1938	-0.1929	-0.1919	-0.1907	-0.1891	-0.187	-0.1842	-0.1804	-0.1755	-0.1691	-0.1612	-0.1517	-0.1407	-0.1281	-0.1138	-0.09763	-0.07939	-0.05957	-0.03818	-0.01493	0
4	0	0	0	0	0	0	0	0	-0	-0	-0	-0	-0	-0	-0	-0	-0	-0	-0	-0	-0	-0	-0	-0	-0	-0	-0	-0	-0	-0	-0	-0	-0	-0	-0	-0	-0	-0	-0	-0	-0	-0	-0	-0	-0	-0	-0	-0	-0
5	0	0	0	0	0	0	0	0	0.5117	0.4426	0.3689	0.2915	0.2893	0.2849	0.279	0.2708	0.2609	0.25	0.2398	0.2314	0.2245	0.2195	0.2162	0.214	0.2132	0.2144	0.2183	0.224	0.2319	0.2419	0.254	0.2674	0.2819	0.2972	0.3129	0.3279	0.3425	0.3561	0.369	0.3813	0.3932	0.4	0.4	0.4	0.4	0.4	0.4	0.4	0.4
6	0	0	0	0	0	0	0	0	-0.2	-0.2	-0.2	-0.2	-0.2	-0.2	-0.2	-0.2	-0.2	-0	-0	-0	-0	-0	-0	-0	-0	-0	-0	-0	-0	-0	-0	-0	-0	-0	-0	-0	-0	-0	0	0	0	0	0	0	0	0	0	0	0
7	0	0	0	0	0	0	0	0	-0	-0	-0	-0	-0	-0	-0	-0	-0	-0	-0	-0	-0	-0	-0	-0	-0	-0	-0	-0	-0	-0	-0	-0	-0	-0	-0	0	0	0	0	0	0	0	-0	-0	-0	-0	-0	-0	-0
8	0	0	0	0	0	0	0	0	-0	-0	-0	-0	-0	-0	-0	-0	-0	-0	-0	-0	-0	-0	-0	-0	-0	-0	-0	-0	-0	-0	-0	-0	-0	-0	-0	-0	-0	-0	-0	-0	-0	-0	-0	-0	-0	-0	-0	-0	-0
9	0	0	0	0	0	0	0	0	-0.1951	-0.1943	-0.194	-0.194	-0.1946	-0.1956	-0.1967	-0.1979	-0.1987	-0	-0	-0	-0	-0	-0	-0	-0	-0	-0	-0	-0	-0	-0	-0	-0	-0	-0	-0	-0	-0	-0	-0	-0	-0	-0	-0	-0	-0	-0	-0	-0
0	NaN	NaN	NaN	NaN	NaN	NaN	NaN	NaN	NaN	NaN	NaN	NaN	NaN	NaN	NaN	NaN	NaN	NaN	NaN	NaN	NaN	NaN	NaN	NaN	NaN	NaN	NaN	NaN	NaN	NaN	NaN	NaN	NaN	NaN	NaN	NaN	NaN	NaN	NaN	NaN	NaN	NaN	NaN	NaN	NaN	NaN	NaN	NaN	NaN
0	NaN	NaN	NaN	NaN	NaN	NaN	NaN	NaN	NaN	NaN	NaN	NaN	NaN	NaN	NaN	NaN	NaN	NaN	NaN	NaN	NaN	NaN	NaN	NaN	NaN	NaN	NaN	NaN	NaN	NaN	NaN	NaN	NaN	NaN	NaN	NaN	NaN	NaN	NaN	NaN	NaN	NaN	NaN	NaN	NaN	NaN	NaN	NaN	NaN
10	0	0	0	0	0	0	0	0	-0	-0	-0	-0	-0	-0	-0	-0	-0	-0	-0	-0	-0	-0	-0	-0	-0	-0	-0	-0	-0	-0	-0	-0	-0	-0	-0	-0	-0	-0	-0	-0	-0	-0	-0	-0	-0	-0	-0	-0	-0
11	0	0	0	0	0	0	0	0	-0.1995	-0.1997	-0.1998	-0.1999	-0.1999	-0.1999	-0.1998	-0.1996	-0	-0	-0	-0	-0	-0	-0	-0	-0	-0	-0	-0	-0	-0	-0	-0	-0	-0	-0	-0	-0	-0	-0	-0	-0	-0	-0	-0	-0	-0	0	0	0
12	0	0	0	0	0	0	0	0	-0.1697	-0.1706	-0.175	-0.1805	-0.1869	-0.1926	-0.1965	-0.1986	-0.1995	-0.1998	-0.1999	-0.1999	-0.1999	-0.1998	-0.1995	-0.1988	-0.1975	-0.1953	-0.1917	-0.187	-0.181	-0.1738	-0.1656	-0.1566	-0.1472	-0.1384	-0.1307	-0.1239	-0.118	-0.1139	-0.1114	-0.111	-0	-0	-0	-0	-0	-0	-0	-0	-0
13	0	0	0	0	0	0	0	0	-0	-0	-0	-0	-0	-0	-0	-0	-0	-0	-0	-0	-0	-0	-0	-0	-0	-0	-0	-0	-0	-0	-0	-0	-0	-0	-0	-0	-0	-0	-0	-0	-0	-0	-0	-0	-0	-0	-0	-0	-0
0	0	0	0	0	0	0	0	0	0	0	0	0	0	0	0	0	0	0	0	0	0	0	0	0	0	0	0	0	0	0	0	0	0	0	0	0	0	0	0	0	0	0	0	0	0	0	0	0	0
0	0	0	0	0	0	0	0	0	-0	-0	-0	-0	-0	-0	-0	-0	-0	-0	-0	-0	-0	-0	-0	-0	-0	-0	-0	-0	-0	-0	-0	-0	-0	-0	-0	-0	-0	-0	-0	-0	-0	-0	-0	-0	-0	-0	-0	-0	-0
14	0	0	0	0	0	0	0	0	-0.2	-0.1999	-0.1997	-0.1991	-0.1977	-0.195	-0.1912	-0.1863	-0.1798	-0.1735	-0.1679	-0.1636	-0	-0	-0	-0	-0	-0	-0	-0	-0	-0	-0	-0	-0	-0	-0	-0	-0	-0	-0	-0	-0	-0	0	0	0	0	0	0	0
0	0	0	0	0	0	0	0	0	-0	-0	-0	-0	-0	-0	-0	-0	-0	-0	-0	-0	-0	-0	-0	-0	-0	-0	-0	-0	-0	-0	-0	-0	-0	-0	-0	-0	-0	-0	-0	-0	-0	-0	-0	-0	-0	-0	-0	-0	-0
0	0	0	0	0	0	0	0	0	-0.1977	-0.1965	-0.2067	-0.2166	-0.2263	-0.2358	-0.245	-0.2538	-0	-0	-0	-0	-0	-0	-0	-0	-0	-0	-0	-0	-0	-0	-0	-0	-0	-0	-0	-0	-0	-0	-0	-0	-0	-0	-0	-0	0	0	0	0	0
0	0	0	0	0	0	0	0	0	-0.1376	-0.1322	-0.1269	-0.1211	-0.1141	-0.1047	-0.09205	-0.0754	-0.05619	-0	-0	0	0	0	0	0	0	0	0	0	0	0	0	0	0	0	0	0	0	0	0	0	0	0	0	0	0	0	0	0	0
15	0	0	0	0	0	0	0	0	-0.1995	-0.199	-0.1983	-0.1973	-0.1962	-0.1952	-0.1944	-0.194	-0.1941	-0.1948	-0.1959	-0.1972	-0.199	-0.1997	-0.1999	-0.2	-0.2	-0.1999	-0.1996	-0.1984	-0.1959	-0.1917	-0.186	-0.179	-0.1713	-0	-0	-0	-0	-0	-0	-0	-0	-0	-0	-0	-0	-0	-0	-0	-0
0	0	0	0	0	0	0	0	0	0.2603	0.3751	0.4931	0.6008	0.7163	0.7601	0.6721	0.526	0.3852	0.2752	0.2581	-0.1507	-0.1526	-0.1495	-0.1443	-0.1382	-0.1315	-0.1254	-0.1315	-0.1389	-0.1483	-0.1581	-0.1686	-0.1792	-0.1899	-0.2008	-0.2115	-0.2219	-0.09877	-0.09361	-0.08877	-0.08411	-0.0791	-0.07327	-0.06696	-0.06043	-0.05401	-0.04771	-0.04217	-0.0354	-0.02763
0	NaN	NaN	NaN	NaN	NaN	NaN	NaN	NaN	NaN	NaN	NaN	NaN	NaN	NaN	NaN	NaN	NaN	NaN	NaN	NaN	NaN	NaN	NaN	NaN	NaN	NaN	NaN	NaN	NaN	NaN	NaN	NaN	NaN	NaN	NaN	NaN	NaN	NaN	NaN	NaN	NaN	NaN	NaN	NaN	NaN	NaN	NaN	NaN	NaN
16	0	0	0	0	0	0	0	0	-0.2	-0.2	-0.212	-0.224	-0.236	-0.248	-0.26	-0.272	-0	-0	-0	-0	-0	-0	-0	-0	-0	-0	0	0	0	0	0	0.4	0.4	0.4	0.4	0.4	0	0	-0.02263	-0.0589	-0.09718	-0.132	-0.1633	-0.1916	-0	-0	-0	-0	-0
17	0	0	0	0	0	0	0	0	-0	-0	-0	-0	-0	-0	-0	-0	-0	-0	-0	-0	-0	-0	-0	-0	-0	-0	-0	-0	-0	-0	-0	-0	-0	-0	-0	-0	-0	-0	-0	-0	-0	-0	-0	-0	-0	-0	-0	-0	-0
0	0	0	0	0	0	0	0	0	0.4419	0.361	0.2804	0.2002	0.2001	0.1579	0.1658	0.1737	0.2237	0.2737	0.3237	0.3737	0.4237	0.4737	0.4737	0.4737	0.4739	0.4743	0.4752	0.4767	0.4789	0.4813	0.4835	0.4848	0.5267	0.5671	0.6078	0.606	0.604	0.6022	0.6011	0.6005	0.6002	0.6001	0.6001	0.558	0.516	0.4743	0.433	0.3917	0.3505
0	0	0	0	0	0	0	0	0	0.6335	0.5575	0.48	0.4	0.4	0.4	0.4	0.4	0.4	0.4	0.4	0.4	0.4	0.4	0.4	0.4	0.4	0.4	0.4	0.4	0.4	0.4	0.4	0.3936	0.3866	0.3763	0.3575	0.344	0.3365	0.3347	0.3337	0.3281	0.316	0.3011	0.2936	0.2938	0.294	0.2941	0.2941	0.2946	0.2973
18	0	0	0	0	0	0	0	0	-0	-0	-0	-0	-0	-0	-0	-0	-0	-0	-0	-0	-0	-0	-0	-0	-0	-0	-0	-0	-0	-0	-0	-0	-0	-0	-0	-0	-0	-0	-0	-0	-0	-0	-0	-0	-0	-0	-0	-0	-0
19	0	0	0	0	0	0	0	0	0.4754	0.4809	0.4881	0.4934	0.5181	0.5347	0.548	0.5983	0.6498	0.6536	0.6604	0.6671	0.6722	0.6752	0.6764	0.6753	0.6728	0.669	0.6639	0.6583	0.6545	0.6531	0.6551	0.6613	0.673	0.6864	0.7009	0.7135	0.7045	0.6889	0.6737	0.6663	0.6532	0.643	0.6355	0.5886	0.5452	0.4996	0.4572	0.4183	0.3787
0	0	0	0	0	0	0	0	0	-0.1178	-0.1067	-0.09489	-0.0825	-0.0699	-0.05894	-0.06291	-0.07757	-0.09154	-0.09965	-0.1091	-0.1188	-0.1218	-0.1254	-0.1243	-0.1199	-0.1106	-0.09612	-0.07802	-0.06108	-0.04521	-0.0297	-0.01453	-0.001138	0	0	0	0	0	0	0	0	0	0	0	0	0	0	0	0	0
0	0	0	0	0	0	0	0	0	-0.1724	-0.1811	-0.07031	-0.068	-0.06621	-0	-0	-0	-0	-0	-0	-0	-0	-0.06776	-0.06793	-0.06792	-0.06791	-0.06747	-0.06544	-0.06098	-0.0543	-0.0456	-0	-0	-0	0	0	0	0	0	0	0	0	0	0	0	0	0	0	0	0
20	0	0	0	0	0	0	0	0	0	0	0	0	0	0	0	0	0	0	0	0	-0	-0	-0	-0	-0	-0	-0	-0	-0	-0	0	0	0	0	-0	-0	-0	-0	-0	-0	0	0	0	-0	-0	-0	-0	-0	-0
0	0	0	0	0	0	0	0	0	-0.296	-0.308	-0.32	-0.32	-0.32	-0.2	-0.2	-0.2	-0.2	-0.2	-0.1999	-0	-0	-0	-0	-0	-0	-0	-0	-0	-0	-0	-0	-0	-0	-0	-0	-0	-0	-0	-0	-0	-0	-0	-0	-0	-0	-0	-0	-0	-0
0	0	0	0	0	0	0	0	0	0	0	0	0	0	-0.005165	-0.005825	-0.003971	-0.002797	-0.00249	-0.003479	-0.004418	0	0	-0.003115	-0.02661	-0.04992	-0.07055	-0.08963	-0.08498	-0.08137	-0.07859	-0.07731	-0.07729	-0.07804	-0.07896	-0.07922	-0.07816	-0.07559	-0.07398	-0.07336	-0.07418	-0.07573	-0.07762	-0.07962	-0.0813	-0.08192	-0.0774	-0.06886	-0.05785	-0.04643
0	0	0	0	0	0	0	0	0	0.3977	0.3926	0.3946	0.3972	0.4042	0.4083	0.4094	0.4071	0.3606	0.3131	0.2671	0.2243	0.2268	0.228	0.2285	0.2258	0.2221	0.2186	0.1713	0.1226	0.07275	0.02594	-0.02087	-0.06591	-0.109	-0.1511	-0.1939	-0.1952	-0.1962	-0.1965	-0.1957	-0.1933	-0.1882	-0.179	-0.1638	-0.1436	-0.1211	-0.09667	-0.07328	-0.05141	-0.03111
0	0	0	0	0	0	0	0	0	-0.07555	-0.1288	-0.1532	-0.1524	-0.1537	-0.1572	-0.1623	-0.1683	-0.1743	-0.1797	-0.1837	-0.1859	-0.1862	-0.1862	-0.1865	-0.1872	-0.1882	-0.1885	-0.1866	-0.1826	-0.1765	-0.1681	-0.156	-0.1405	-0.1241	-0.1111	-0.09924	-0.09044	-0.0878	-0.09046	-0.09902	-0.1161	-0.1364	-0.1548	-0.1706	-0.1831	-0.1917	-0.1962	-0.1984	-0.1994	-0.1997
0	0	0	0	0	0	0	0	0	0	0	0	0	0	0	0	0	0	0	0	0	0	0	0	0	0	0	0	0	0	0	0	0	0	0	0	0	0	0	0	0	0	0	0	0	0	0	0	-0	-0
0	0	0	0	0	0	0	0	0	-0	-0	-0	-0	-0	0	0	0	0	0	0	0	0	0	0	0	0	0	0	0	0	0	0	0	0	0	0	0	0	0	-0	-0	-0	-0	-0	-0	-0	-0	-0	-0	-0
21	0	0	0	0	0	0	0	0	-0	-0	-0	-0	-0	-0	-0	-0	-0	-0	-0	-0	-0	-0	-0	-0	-0	-0	-0	-0	-0	-0	-0	-0	-0	-0	-0	-0	-0	-0	-0	-0	-0	-0	-0	-0	-0	-0	-0	-0	-0
22	0	0	0	0	0	0	0	0	-0	-0	-0	-0	-0	-0	-0	-0	-0	-0	-0	-0	-0	-0	-0	-0	-0	-0	-0	-0	-0	-0	0	0	0	0	0	0	0	0	0	0	0	0	0	0	0	0	0	0	0
23	0	0	0	0	0	0	0	0	-0	-0	-0	-0	-0	-0	-0	-0	-0	-0	-0	-0	-0	-0	-0	-0	-0	-0	-0	-0	-0	-0	-0	-0	-0	-0	-0	-0	-0	-0	-0	-0	-0	-0	-0	-0	-0	-0	-0	-0	-0
24	0	0	0	0	0	0	0	0	-0	-0	-0	-0	-0	-0	-0	-0	-0	-0	-0	-0	-0	-0	-0	0	0	0	0	0	0	-0	-0	-0	-0	-0	-0	-0	-0	-0	-0	-0	-0	-0	-0	-0	-0	-0	-0	-0	-0
25	0	0	0	0	0	0	0	0	-0	-0	-0	-0	-0	-0	-0	-0	-0	-0	-0	-0	-0	-0	-0	-0	-0	-0	-0	-0	-0	-0	0	0	0	0	0	0	0	0	0	0	0	0	0	0	0	0	0	0	0
0	0	0	0	0	0	0	0	0	-0.04204	-0.08391	-0.1255	-0.1647	-0.1588	-0.1523	-0.1434	-0.1347	-0.1281	-0.1271	-0.1274	-0.1301	-0.1351	-0.1432	-0.1522	-0.162	-0.171	-0.176	-0.1784	-0.1797	-0.1361	-0.09113	-0.04529	0.0006078	0.04613	0.04925	0.05126	0.05213	0.05203	0.05127	0.04987	0.04799	0.04593	0.04383	0.0417	0.04061	0.04134	0.04381	0.04688	0.008265	-0.03049
0	0	0	0	0	0	0	0	0	0	0	0	0	0	0	0	0	0	0	0	0	0	0	0	0	0	0	0	0	0	0	0	0	0	0	0	0	-0.2	-0.2	-0.2	-0.2	-0.2	-0.2	-0.2	-0.2	-0.2	-0.2	-0.2	-0.2	-0.2
0	NaN	NaN	NaN	NaN	NaN	NaN	NaN	NaN	NaN	NaN	NaN	NaN	NaN	NaN	NaN	NaN	NaN	NaN	NaN	NaN	NaN	NaN	NaN	NaN	NaN	NaN	NaN	NaN	NaN	NaN	NaN	NaN	NaN	NaN	NaN	NaN	NaN	NaN	NaN	NaN	NaN	NaN	NaN	NaN	NaN	NaN	NaN	NaN	NaN
0	0	0	0	0	0	0	0	0	0.8	0.8	0.8	0.8	0.8	0.8	0.8	0.8	0.8	0.8	0.8	0.8	0.8	0.8	0.8	0.8	0.8	0.8	0.8	0.8	0.8	0.8	0.8	0.8	0.8	0.8	0.8	0.8	0.8	0.8	0.8	0.8	0.8	0.8	0.8	0.8	0.8	0.8	0.8	0.8	0.8
26	0	0	0	0	0	0	0	0	-0	-0	-0	-0	-0	-0	-0	-0	-0	-0	-0	-0	-0	-0	-0	-0	-0	-0	-0	-0	-0	-0	-0	-0	-0	-0	-0	-0	-0	-0	-0	-0	-0	-0	-0	-0	-0	-0	-0	-0	-0
27	0	0	0	0	0	0	0	0	0	0	0	-0	-0	-0	-0	-0	-0	-0	-0	-0	-0	-0	-0	-0	-0	-0	-0	-0	-0	-0	-0	-0	-0	-0	-0	-0	-0	-0	-0	-0	-0	-0	-0	-0	-0	-0	-0	0	0
28	0	0	0	0	0	0	0	0	-0	-0	-0	-0	-0	-0	-0	-0	-0	-0	-0	-0	-0	-0	-0	-0	-0	-0	-0	-0	-0	-0	-0	-0	-0	-0	-0	-0	-0	-0	-0	-0	-0	-0	-0	-0	-0	-0	-0	-0	-0
29	0	0	0	0	0	0	0	0	-0.2	-0.2	-0.2	-0.2	-0.1999	-0.1999	-0	-0	-0	-0	-0	-0	-0	-0	-0	-0	-0	-0	-0	-0	-0	-0	-0	-0	-0	-0	-0	-0	-0	-0	-0	-0	-0	-0	-0	-0	-0	-0	-0	-0	-0
0	0	0	0	0	0	0	0	0	-0	-0	-0	-0	-0	-0	-0	-0	-0	-0	-0	-0	-0	-0	-0	-0	-0	-0	-0	-0	-0	-0	-0	-0	-0	-0	-0	-0	0	0	0	0	0	0	0	0	0	0	0	0	0
0	0	0	0	0	0	0	0	0	-0.1904	-0.1909	-0.1912	-0.1917	-0.1924	-0.1928	-0.193	-0	-0	-0	-0	-0	-0	-0	-0	-0	-0	-0	-0	-0	-0	-0	-0	-0	-0	-0	-0	-0	-0	-0	-0	-0	-0	-0	-0	-0	-0	-0	-0	-0	-0
30	0	0	0	0	0	0	0	0	-0.2	-0.1999	-0.1997	-0.1995	-0.199	-0.1983	-0.1973	-0.1959	-0.1941	-0.1918	-0.1884	-0.1836	-0.177	-0.1694	-0.1609	-0.1515	-0.1409	-0.1284	-0.1147	-0.1009	-0.08713	-0.07254	-0.05595	-0.03802	-0.01854	0	0	0	0	0	0	0	0	0	0	0	0	0	0	0	0
0	0	0	0	0	0	0	0	0	-0.2	-0.2	-0.1999	-0.1999	-0.1999	-0.1999	-0.1999	-0.1998	-0.1999	-0.1999	-0.1999	-0.1999	-0.1999	-0.1999	-0.1999	-0.1999	-0.1999	-0.1998	-0.1995	-0.1991	-0.1986	-0.1982	-0.1976	-0.1971	-0.1966	-0.1964	-0.1966	-0.1973	-0.198	-0.1986	-0.199	-0.1993	-0.1996	-0.1998	-0.1999	-0.1999	-0.1999	-0.2	-0.2	-0	-0
0	0	0	0	0	0	0	0	0	-0.2	-0.2	-0.2	0	0	0	0	0	0	0	0	0	0	0	0	0	0	0	0	0	0	0	0	0	0	0	0	0	0	0	0	0	0	0	0	0	0	0	0	0	0
31	0	0	0	0	0	0	0	0	-0.1892	-0.185	-0.1802	-0.1748	-0.1687	-0.1615	-0.1533	-0.144	-0.1336	-0.1231	-0.1115	-0.09922	-0.08667	-0.07446	-0.06795	-0.06615	-0.0658	-0.06998	-0.0709	-0.07446	-0.07245	-0.0705	-0.06666	-0.06055	-0.05071	-0.03573	-0.01797	0	0	0	0	0	0	0	0	0	0	0	0	0	0
0	0	0	0	0	0	0	0	0	-0.08803	-0.08377	-0.07978	-0.07593	-0.07222	-0.0685	-0.06466	-0.06404	-0.0592	-0.05381	-0.04792	-0.04186	-0.03578	-0.02954	-0.02322	-0.01686	-0.01032	-0.00339	-0.00102	-0.004837	-0.007845	-0.008048	-0.007039	-0.005061	-0.001048	0	0	0	0	0	0	0	0	0	0	0	0	0	0	0	0
32	0	0	0	0	0	0	0	0	0	0	0	0	0	0	0	0	0	0	0	0	0	0	0	0	0	0	0	0	0	0	0	0	0	0	0	0	0	0	0	0	0	0	0	0	0	0	0	0	0
33	0	0	0	0	0	0	0	0	0.44	0.3602	0.281	0.2031	0.2073	0.2142	0.2242	0.2368	0.2513	0.2669	0.2824	0.2976	0.3127	0.3272	0.3397	0.3502	0.3589	0.3655	0.371	0.3764	0.3814	0.3843	0.3872	0.3939	0.4	0.4	0.4	0.4	0.4	0.4	0.4	0.4	0.4	0.4	0.4	0.4	0.4	0.4	0.4	0.4	0.4
0	0	0	0	0	0	0	0	0	0.06105	-0.06105	-0.1832	-0.2174	-0.236	-0.2	-0.2	-0.2	-0.2	-0.2	0	0	0	0	0	0	0	0	0	0	0	0	0	0	0	0	0	0	0	0	0	0	0	0	0	0	0	0	0	0	0
34	0	0	0	0	0	0	0	0	-0.1998	-0.1998	-0.1998	-0.1997	-0.1995	-0.1992	-0.1989	-0.1986	-0.1983	-0.198	-0.1979	-0.1979	-0.198	-0.1981	-0.1981	-0.198	-0.1978	-0.1976	-0.1973	-0.197	-0.1967	-0.1965	-0.1963	-0.1962	-0.1962	-0.1961	-0.196	-0.1966	-0.198	-0.1989	-0.1992	-0.1994	-0.1996	-0.1997	-0.1997	-0.1997	-0.1997	-0.1997	-0.1996	-0.1997	-0.1997
35	0	0	0	0	0	0	0	0	0.4544	0.374	0.2942	0.2141	0.2133	0.2113	0.21	0.2089	0.2081	0.2085	0.2106	0.2141	0.2187	0.224	0.2299	0.2365	0.243	0.2476	0.2504	0.2516	0.2514	0.2503	0.249	0.2471	0.2326	0.2255	0.2221	0.2277	0.2387	0.2548	0.2696	0.2722	0.2767	0.2845	0.3408	0.3938	0.4431	0.4907	0.536	0.5895	0.64
36	0	0	0	0	0	0	0	0	0.1125	0.09293	0.07593	0.06088	0.04594	0.03038	0.01073	0	0	0	0	0	0	0	0	0	0	0	0	0	0	0	0	0	0	0.01073	0.06852	0.1263	0.1684	0.2105	0.2526	0.2938	0.3227	0.3523	0.3844	0.4213	0.4587	0.5034	0.5521	0.6038	0.6552
37	0	0	0	0	0	0	0	0	0.2598	0.2189	0.1789	0.14	0.1022	0.06526	0.02876	-0.007697	-0.04438	-0.08151	-0.1189	-0.1519	-0.1465	-0.1405	-0.1332	-0.1232	-0.1098	-0.09319	-0.07309	-0.05096	-0.02821	-0.005297	0	0	0	0.04293	0.05862	0.0743	0.08999	0.1057	0.1214	0.1792	0.2369	0.2947	0.3368	0.3789	0.4211	0.4632	0.5053	0.5474	0.5895
38	0	0	0	0	0	0	0	0	0.4632	0.4211	0.3789	0.3368	0.2947	0.2947	0.2857	0.2488	0.2157	0.1891	0.1661	0.1472	0.1775	0.2094	0.2437	0.2806	0.3201	0.3598	0.4002	0.442	0.4849	0.5279	0.5713	0.6149	0.6153	0.6136	0.6127	0.6116	0.6102	0.6082	0.606	0.6043	0.6027	0.6017	0.6012	0.6008	0.6005	0.6004	0.6004	0.6006	0.6009
39	0	0	0	0	0	0	0	0	-0.1997	-0.1997	-0.1998	-0.1998	-0.1998	-0.1997	-0.1996	-0.1995	-0.1994	-0.1991	-0.1987	-0.1981	-0.1972	-0.1956	-0.1932	-0.1891	-0.1825	-0.1726	-0.1589	-0.1415	-0.1214	-0.09975	-0.077	-0.05347	-0.02947	-0.005968	0	0	0	0	0	0	0	0	0	0	0	0	0	0	0
40	0	0	0	0	0	0	0	0	-0	-0	-0	-0	0	0	0	0	0	0	0	0	0	0	0	0	0	0	0	0	0	0	0	0	0	0	0	0	0	0	0	0	0	0	0	0	0	0	0	0	0
0	0	0	0	0	0	0	0	0	-0	-0	-0	-0	-0	0	0	0	0	0	0	0	0	0	0	0	0	0	0	0	0	0	0	0	0	0	0	0	0	0	0	0	0	0	0	0	0	0	0	0	0
41	0	0	0	0	0	0	0	0	0	0	0	0	0	0	0	0.0008256	0.04293	0.08504	0.1271	0.1692	0.227	0.2848	0.3426	0.4004	0.4582	0.516	0.5738	0.6255	0.6537	0.6809	0.7434	0.8557	1.131	1.31	1.353	1.347	1.355	1.374	1.344	1.259	1.094	0.8736	0.7288	0.6391	0.2	0.2	0.188	0.176	0.164
0	NaN	NaN	NaN	NaN	NaN	NaN	NaN	NaN	NaN	NaN	NaN	NaN	NaN	NaN	NaN	NaN	NaN	NaN	NaN	NaN	NaN	NaN	NaN	NaN	NaN	NaN	NaN	NaN	NaN	NaN	NaN	NaN	NaN	NaN	NaN	NaN	NaN	NaN	NaN	NaN	NaN	NaN	NaN	NaN	NaN	NaN	NaN	NaN	NaN
42	0	0	0	0	0	0	0	0	0.5153	0.6255	0.6201	0.5799	0.4778	0.3676	0.3336	0.3065	0.2866	-0.1256	-0.1298	-0.1271	-0.1201	-0.1229	-0.1245	-0.1254	-0.1258	-0.1294	-0.1332	-0.1364	-0.1399	-0.1433	-0.1462	-0.1359	-0.1243	-0.12	-0.12	0	0	0	0	0	0	0	0	0	0	0	0	0	0
43	0	0	0	0	0	0	0	0	-0	-0	-0	-0	-0	-0	-0	-0	-0	-0	-0	-0	-0	-0	-0	-0	-0	-0	-0	-0	-0	-0	-0	-0	-0	-0	-0	-0	-0	-0	-0	-0	-0	-0	-0	-0	-0	-0	-0	-0	-0
0	0	0	0	0	0	0	0	0	-0	-0	-0	-0	-0	-0	-0	-0	-0	-0	-0	-0	-0	-0	-0	-0	-0	-0	-0	-0	-0	-0	-0	-0	-0	-0	0	0	0	0	0	0	0	0	0	0	0	0	0	0	0
44	0	0	0	0	0	0	0	0	0.1897	0.1971	0.2034	0.2511	0.2981	0.3448	0.3921	0.4425	0.4969	0.5536	0.6121	0.67	0.7158	0.7579	0.8	0.8	0.8	0.8	0.8	0.8	0.8	0.8	0.8	0.8	0.8	0.8	0.8	0.8	0.8	0.8	0.8	0.8	0.8	0.8	0.8	0.8	0.8	0.8	0.8	0.797	0.79
45	0	0	0	0	0	0	0	0	-0.008452	-0.06624	-0.124	-0.1818	-0.2	-0.2	-0.2	-0.2	-0.2	-0.2	-0.2	-0.2	-0.1999	-0.1998	-0.1995	-0.1993	-0.1988	-0.1985	-0.1981	-0.1975	-0.1968	-0.1963	-0.1958	-0.195	-0.1939	-0.1926	-0.1908	-0.1884	-0.1857	-0.183	-0.1793	-0.1755	-0.1732	-0.1708	-0.1653	-0.1598	-0.1548	-0.1503	-0.1468	-0.1448	-0.1448
46	0	0	0	0	0	0	0	0	-0.1576	-0.156	-0	-0	-0	-0	-0	-0	-0	-0	-0	-0	-0	-0	-0	-0	-0	-0	-0	-0	-0	-0	-0	-0	-0	-0	-0	-0	-0	-0	-0	-0	-0	-0	-0	-0	-0	-0	-0	-0	-0
47	0	0	0	0	0	0	0	0	-0	-0	-0	-0	-0	-0	-0	-0	-0	-0	-0	-0	-0	-0	-0	-0	-0	-0	-0	-0	-0	-0	-0	-0	-0	-0	-0	-0	-0	-0	-0	-0	-0	-0	-0	-0	-0	-0	-0	-0	-0
48	0	0	0	0	0	0	0	0	-0.2948	-0	-0	-0	-0	-0	-0	-0	-0	-0	-0	-0	-0	-0	-0	-0	-0	-0	-0	-0	-0	-0	-0	-0	-0	-0	-0	-0	-0	-0	-0	-0	-0	-0	-0	-0	-0	-0	-0	-0	-0
49	0	0	0	0	0	0	0	0	0.6194	0.6197	0.622	0.6265	0.6181	0.6017	0.5775	0.5541	0.5338	0.4717	0.4102	0.3503	0.2913	0.2329	0.1749	0.1171	0.05925	0.001455	-0.05634	-0.1141	-0.1719	-0.2	-0.2	-0.2	-0.1999	-0.1999	-0.1998	-0.1998	-0.1998	-0.1998	-0.1998	-0.1999	-0.1999	-0.2	-0.2	-0.2	-0.2	-0.2	-0.2	-0.2	-0.1999
0	0	0	0	0	0	0	0	0	0	0	0	0	0	0	0	0	0	0	0	0	0	0	0	0	0	0	0	0	0	0	0	0	0	0	0	0	0	0	0	0	0	0	-0	-0	-0	-0	-0	-0	-0
50	0	0	0	0	0	0	0	0	-0.1678	-0.2	-0.2	-0.2	-0.2	-0.2	-0.2	-0.2	-0.2	-0.2	-0.1999	-0.1999	-0.1998	-0.1995	-0.1992	-0.1986	-0.1978	-0.1966	-0.1952	-0.1938	-0.1924	-0.1911	-0.1889	-0.1858	-0.1822	-0.1781	-0.1736	-0.1682	-0.1616	-0.1534	-0.1437	-0.1327	-0.1204	-0.1068	-0.09186	-0.0756	-0.05903	-0.04246	-0.02589	-0.009625	0
51	0	0	0	0	0	0	0	0	-0.1997	-0.1998	-0.1999	-0.1999	-0.1999	-0.2	-0.2	-0.2	-0.2	-0.2	-0	-0	-0	-0	-0	-0	-0	-0	-0	-0	-0	-0	-0	-0	-0	-0	-0	-0	-0	-0	-0	-0	-0	-0	-0	-0	-0	-0	-0	-0	-0
0	0	0	0	0	0	0	0	0	-0.1998	-0.1998	-0.1999	-0.1999	-0.2	-0	-0	-0	-0	-0	-0	-0	-0	-0	-0	-0	-0	-0	-0	-0	-0	-0	-0	-0	-0	-0	-0	-0	-0	-0	-0	-0	-0	-0	-0	-0	-0	-0	-0	-0	-0
52	0	0	0	0	0	0	0	0	-0.2217	-0.2425	-0.2634	-0.2718	-0.2792	-0.2843	-0.2873	-0.2881	-0.2877	-0.2861	-0.2849	-0.2837	-0.1627	-0.1622	-0.1623	-0.1633	-0.1638	-0.1646	-0.1662	-0.1673	-0.1693	-0.1717	-0.1738	-0.1755	-0.1762	-0.177	-0.1768	-0.1758	-0.1741	-0.1711	-0.1668	-0.162	-0.1567	-0.151	-0.1449	-0.1385	-0.132	-0.1253	-0.1183	-0.1109	-0.103
0	0	0	0	0	0	0	0	0	0	0	0	0	0	0	0	0	0	0	0	0	0	0	0	0	0	0	0	0	0	0	0	0	0	0	0	-0.2	-0.2	-0.2	-0.2	-0.2	-0.2	-0.2	-0.2	-0.2	-0.2	-0.2	-0.2	-0.2	-0.2
53	0	0	0	0	0	0	0	0	-0	-0	-0	-0	-0	-0	-0	-0	-0	-0	-0	-0	-0	-0	-0	-0	-0	-0	-0	-0	-0	-0	-0	-0	-0	-0	-0	-0	-0	-0	-0	-0	-0	-0	-0	-0	-0	-0	-0	-0	-0
0	0	0	0	0	0	0	0	0	-0	-0	-0	-0	-0	-0	-0	-0	-0	-0	-0	-0	-0	-0	-0	-0	-0	-0	-0	-0	-0	-0	-0	-0	-0	-0	-0	-0	-0	-0	-0	-0	-0	-0	-0	-0	-0	-0	-0	-0	-0
0	0	0	0	0	0	0	0	0	-0.02139	-0.078	-0.1352	-0.1904	-0.1913	-0.1925	-0.1938	-0.1947	-0.1956	-0.1963	-0.1964	-0.1959	-0.1945	-0.192	-0.1882	-0.1827	-0.1755	-0.1669	-0.1575	-0.1472	-0.1366	-0.1263	-0.1163	-0.1065	-0.09676	-0.08663	-0.07535	-0.06309	-0.06393	-0.06664	-0.06997	-0.07474	-0.07185	-0.07368	-0.07795	-0.08291	-0.09292	-0.0979	-0.1034	-0.1075	-0.1098
0	0	0	0	0	0	0	0	0	-0.08565	-0.1086	-0.1335	-0.1543	-0.1579	-0.1624	-0.167	-0.1711	-0.1744	-0.176	-0.1763	-0.1753	-0.1725	-0.1666	-0.1568	-0.1433	-0.127	-0.1087	-0.08973	-0.07168	-0.06062	-0.05495	-0.05328	-0.05375	-0.05412	-0.05265	-0	-0	-0	-0	-0	-0	-0	-0	-0	-0	-0	-0	-0	0	0
54	0	0	0	0	0	0	0	0	0	0	0	0	0	0	0	0	0	0	0	0	0	0	0	0	0	0	0	0	0	0	0	0	0	0	0	0	0	0	0	0	0	0	0	0	0	0	0	0	0
55	0	0	0	0	0	0	0	0	0.718	0.8308	0.947	1.067	1.121	1.077	1.051	1.021	0.9942	0.95	0.475	0.3856	0.2792	0.2289	0.182	0.139	0.1282	0.1232	0.1462	0.1708	0.1961	0.2212	0.2457	0.2713	0.2726	0.2737	0.2753	0.2772	0.2796	0.2415	0.2046	0.1701	0.136	0.1017	0.06764	0.03341	-0.001012	-0.03569	-0.04956	-0.04264	-0.03603
0	0	0	0	0	0	0	0	0	0.1464	0.02459	-0.09696	-0.1971	-0.1955	-0.1931	-0.1896	-0.1859	-0.1809	-0.1745	-0.1675	-0.1608	-0.1551	-0.1515	-0.1497	-0.1511	-0.1524	-0.1549	-0.1593	-0.1636	-0.1671	-0.1286	-0.08812	-0.04645	-0.002623	0.04125	0.08569	0.09047	0.09391	0.09553	0.09703	0.09696	0.09506	0.09271	0.09209	0.09272	0.09172	0.09214	0.09356	0.0946	0.05385
56	0	0	0	0	0	0	0	0	-0	-0	-0	-0	-0	-0	-0	-0	-0	-0	-0	-0	-0	-0	-0	-0	-0	-0	-0	-0	-0	-0	-0	-0	-0	-0	-0	-0	-0	-0	-0	-0	-0	-0	-0	-0	-0	-0	-0	-0	-0
0	0	0	0	0	0	0	0	0	0.5119	0.5463	0.5796	0.6172	0.6846	1.055	1.437	1.547	1.59	1.578	1.528	1.483	1.414	1.347	1.282	1.275	1.244	0.7152	0.5139	0.3576	0.2562	0.2	0.2	0.2	0.2	0.2	0.2	0.2	0.2	0.2	0.2	0.2	0.2	0.2	0.2	0.2	0.2	0.2	0.2	0.2	0.2
57	0	0	0	0	0	0	0	0	-0.1377	-0.1712	-0.1902	-0.1977	-0.1993	-0.1998	-0.1999	-0.2	-0.2	-0.2	-0.2	-0.2	-0.2	-0.2	-0.2	-0.2	-0.2	-0.2	-0.2	-0.1999	-0.1999	-0.1999	-0.1999	-0.1999	-0.1999	-0.1998	-0.1998	-0.1998	-0.1998	-0.1998	-0.1998	-0.1997	-0.1993	-0.1984	-0.1952	-0.1883	-0.1762	-0.158	-0.136	-0.1112	-0.08443
0	0	0	0	0	0	0	0	0	-0	-0	-0	-0	-0	-0	-0	-0	-0	-0	-0	-0	-0	-0	-0	-0	-0	-0	-0	-0	-0	-0	-0	-0	-0	-0	-0	-0	-0	-0	-0	-0	-0	-0	-0	-0	-0	-0	-0	-0	-0
58	0	0	0	0	0	0	0	0	0.63	0.6041	0.5797	0.5536	0.5275	0.5017	0.4796	0.4609	0.4439	0.4277	0.3697	0.3119	0.2541	0.1963	0.1385	0.08071	0.02292	0.02292	0.02292	0.02292	0.02292	0.02292	0.02292	0.02292	0.02292	0.007234	-0.008452	-0.02414	-0.03982	-0.05551	-0.0712	-0.08688	-0.1026	-0.1025	-0.1024	-0.1022	-0.1439	-0.1852	-0.1972	-0.1952	-0.1921
0	0	0	0	0	0	0	0	0	0	0	0	0	-0.2	-0.2	-0.2	-0.2	-0.2	-0.2	-0.2	-0.2	-0.2	-0.2	-0.2	-0.2	-0.2	-0.2	-0.2	-0.1082	0	0	0	0	0	0	0	0	0	0	0	0	0	0	0	0	0	0	0	0	0
0	0	0	0	0	0	0	0	0	-0.1986	-0.1972	-0.1949	-0.1913	-0.1861	-0.1795	-0.1716	-0.1627	-0.1531	-0.1431	-0.1334	-0	-0	-0	-0	-0	-0	-0	-0	-0	-0	-0	-0	-0	-0	-0	-0	-0	-0	-0	-0	-0	-0	-0	-0	-0	-0	-0	-0	-0	-0
59	0	0	0	0	0	0	0	0	0.2632	0.2211	0.1791	0.1375	0.09678	0.09911	0.1027	0.1069	0.0698	0.03271	-0.004774	-0.04225	-0.08165	-0.1225	-0.1638	-0.165	-0.169	-0.1753	-0.1821	-0.189	-0.1951	-0.1984	-0.1997	-0.2	-0.2	-0.2	-0.2	-0.2	-0.2	-0.2	-0.2	-0.2	-0.2	-0.2	-0.2	-0.2	-0.2	-0.2	-0.2	-0.2	-0.2
0	0	0	0	0	0	0	0	0	-0.2	-0.2	-0.2	-0.2	-0.2	-0.2	-0.2	-0.2	-0.2	-0.2	-0.2	-0.2	-0.2	-0.2	-0.2	0	0	0	0	0	0	0	0	0	0	0	0	0	0	0	0	0	0	0	0	0	0	0	0	0	0
0	0	0	0	0	0	0	0	0	0	0	0	0	0	0	0	-0.2	-0.2	-0.2	-0.2	-0.2	-0.2	-0.2	-0.2	-0.2	-0.2	-0.2	-0.2	-0.2	-0.2	-0.2	-0.2	0	0	0	0	0	0	0	0	0	0	0	0	0	0	0	0	0	0
0	NaN	NaN	NaN	NaN	NaN	NaN	NaN	NaN	NaN	NaN	NaN	NaN	NaN	NaN	NaN	NaN	NaN	NaN	NaN	NaN	NaN	NaN	NaN	NaN	NaN	NaN	NaN	NaN	NaN	NaN	NaN	NaN	NaN	NaN	NaN	NaN	NaN	NaN	NaN	NaN	NaN	NaN	NaN	NaN	NaN	NaN	NaN	NaN	NaN
0	0	0	0	0	0	0	0	0	-0.2	-0.2	-0.2	-0.2	0	0	0	0	0	0	0	0	0	0	0	0	0	0	0	0	0	0	0	0	0	0	0	0	0	0	0	0	0	0	0	0	0	0	0	0	0
0	0	0	0	0	0	0	0	0	-0.1083	-0.09983	-0.0904	-0.07961	-0.06837	-0.05554	-0.04342	-0.0313	-0.01984	-0	0	0	0	0	0	0	0	0	0	0	0	0	0	0	0	0	0	-0	-0	-0	-0	-0	-0	-0	-0	-0	-0	-0	-0	-0	-0
0	NaN	NaN	NaN	NaN	NaN	NaN	NaN	NaN	NaN	NaN	NaN	NaN	NaN	NaN	NaN	NaN	NaN	NaN	NaN	NaN	NaN	NaN	NaN	NaN	NaN	NaN	NaN	NaN	NaN	NaN	NaN	NaN	NaN	NaN	NaN	NaN	NaN	NaN	NaN	NaN	NaN	NaN	NaN	NaN	NaN	NaN	NaN	NaN	NaN
60	0	0	0	0	0	0	0	0	0.64	0.56	0.48	0.4	0.4	0.4	0.4	0.4	0.4	0.4	0.4	0.4	0.4	0.4	0.4	0.4	0.45	0.5	0.55	0.6	0.65	0.7	0.75	0.8	0.8	0.75	0.7	0.65	0.6	0.55	0.5	0.45	0.4	0.4	0.4	0.4	0.4	0.4	0.4	0.4	0.4
61	0	0	0	0	0	0	0	0	0	0	0	0	0	0	0	0	0	0	0	0	0	0	0	0	0	1.546	1.361	1.381	1.297	1.216	1.132	0.945	0.5859	0.8117	0.723	0.6679	0.5792	0.4167	0.4	3.324e-05	-0.01192	-0.02384	-0.03575	-0.04764	-0.05957	-0.07151	-0.08348	-0.0955	-0.1076
62	0	0	0	0	0	0	0	0	-0.01209	-0.01974	-0.02905	-0.03888	-0.05053	-0.06075	-0.06986	-0.0788	-0.08517	-0.08845	-0.09103	-0.09247	-0.09393	-0.09426	-0.09391	-0.09179	-0.0879	-0.08478	-0.08277	-0.08011	-0.07569	-0.07077	-0.06695	-0.06272	-0.0595	-0.05691	-0.05355	-0.0509	-0.04871	-0.04732	-0.04653	-0.04783	-0.05325	-0.06033	-0.06808	-0.07587	-0.08312	-0.08808	-0.08876	-0.0883	-0.08865
63	0	0	0	0	0	0	0	0	0	0	0	0	0	0	0	0	0	0	0	0	0	0	0	0	0	0	0	0	0	0	0	0	0	0	0	0	0	0	0	0	0	0	0	0	0	0	0	0	0
64	0	0	0	0	0	0	0	0	-0.1842	-0.1791	-0.1733	-0.1687	-0.1656	-0.1637	-0	-0	-0	-0	-0	-0	-0	-0	-0	-0	-0	-0	-0	-0	-0	-0	-0	-0	-0	-0	-0	-0	-0	-0	-0	-0	-0	0	0	0	0	0	0	0	0
65	0	0	0	0	0	0	0	0	-0.2942	-0.198	-0.1977	-0.1974	-0.1973	-0.1972	-0.1974	-0.1978	-0.1983	-0.1989	-0.1994	-0	-0	-0	-0	-0	-0	-0	-0	-0	-0	-0	-0	-0	-0	-0	-0	-0	-0	-0	-0	-0	-0	-0	-0	-0	-0	-0	-0	-0	-0
0	NaN	NaN	NaN	NaN	NaN	NaN	NaN	NaN	NaN	NaN	NaN	NaN	NaN	NaN	NaN	NaN	NaN	NaN	NaN	NaN	NaN	NaN	NaN	NaN	NaN	NaN	NaN	NaN	NaN	NaN	NaN	NaN	NaN	NaN	NaN	NaN	NaN	NaN	NaN	NaN	NaN	NaN	NaN	NaN	NaN	NaN	NaN	NaN	NaN
66	0	0	0	0	0	0	0	0	-0	-0	-0	-0	-0	-0	-0	-0	-0	-0	-0	-0	-0	-0	-0	-0	-0	-0	-0	-0	-0	-0	-0	-0	-0	-0	-0	-0	-0	-0	-0	-0	-0	-0	-0	-0	-0	-0	-0	-0	-0
67	0	0	0	0	0	0	0	0	0	0	0	0	0	0	0	0	0	0	0	0	0	0	0	0	0	0	0	0	0	0	0	0	0	0	0	0	0	0	0	0	0	0	0	0	0	0	0	0	0
68	0	0	0	0	0	0	0	0	-0.1194	-0.1989	-0.1989	-0.1986	-0.1979	-0.1965	-0.195	-0.1936	-0.1926	-0.1923	-0.1931	-0.1947	-0.1965	-0.1981	-0.1991	-0.1996	-0.1999	-0.2	-0.2	-0.2	-0.2	-0.2	-0.2	-0.2	-0.2	-0.2	-0.2	-0.2	-0.2	-0.2	-0.1999	-0.1997	-0.1992	-0.1981	-0.196	-0.1928	-0.1884	-0.183	-0.1773	-0.1718	-0.1666
69	0	0	0	0	0	0	0	0	-0.212	-0.224	-0.236	-0.2	-0.2	-0.2	-0.2	-0.2	-0.2	-0.2	-0.2	-0.2	-0.2	-0.2	-0.2	-0.2	-0.2	-0.2	-0.2	-0.2	-0.2	-0.2	-0.2	-0.2	-0.2	-0.2	-0.2	-0.2	-0.2	-0.2	-0	-0	-0	-0	-0	-0	-0	-0	-0	-0	-0
70	0	0	0	0	0	0	0	0	-0.1992	-0.1989	-0.1985	-0.1979	-0.1969	-0.1946	-0.1908	-0.1847	-0.1756	-0.1633	-0.1477	-0.1286	-0.1069	-0.08375	-0.06037	-0.03751	-0.0156	0	0	-0	-0	-0	-0	-0	-0	-0	-0	-0	-0	-0	-0	-0	-0	-0	-0	-0	-0	-0	-0	-0	-0
0	NaN	NaN	NaN	NaN	NaN	NaN	NaN	NaN	NaN	NaN	NaN	NaN	NaN	NaN	NaN	NaN	NaN	NaN	NaN	NaN	NaN	NaN	NaN	NaN	NaN	NaN	NaN	NaN	NaN	NaN	NaN	NaN	NaN	NaN	NaN	NaN	NaN	NaN	NaN	NaN	NaN	NaN	NaN	NaN	NaN	NaN	NaN	NaN	NaN
71	0	0	0	0	0	0	0	0	-0	-0	-0	-0	-0	-0	-0	-0	-0	-0	-0	-0	-0	-0	-0	-0	-0	-0	-0	-0	-0	-0	-0	-0	-0	-0	-0	-0	-0	-0	-0	-0	-0	-0	-0	-0	-0	-0	-0	-0	-0
72	0	0	0	0	0	0	0	0	-0	-0	-0	-0	-0	-0	-0	-0	-0	-0	-0	-0	-0	-0	-0	-0	-0	-0	-0	-0	-0	-0	-0	-0	-0	-0	-0	-0	-0	-0	-0	-0	-0	-0	-0	-0	-0	-0	-0	-0	-0
0	0	0	0	0	0	0	0	0	-0.04716	-0.04008	-0.03144	-0.02157	-0.01042	0	0	0	0	0	0	0	0	0	0	0	0	0	0	0	0	0	0	0	0	0	0	0	0	0	0	0	0	0	0	0	0	0	0	0	0
0	0	0	0	0	0	0	0	0	-0.07635	-0.08386	-0.08934	-0.09355	-0.09668	-0.09765	-0.09598	-0.09216	-0.08806	-0.08436	-0.08176	-0.0792	-0.07779	-0.07844	-0.08069	-0.08572	-0.09358	-0.1023	-0.1088	-0.115	-0.1216	-0.1265	-0.1312	-0.137	-0.1429	-0.1476	-0.1521	-0.1564	-0.1583	-0.1565	-0.1521	-0.1465	-0.1388	-0.1291	-0.1196	-0.11	-0.1007	-0.09167	-0.08481	-0.07776	-0.06962
73	0	0	0	0	0	0	0	0	-0	-0	-0	-0	-0	-0	-0	-0	-0	-0	-0	-0	-0	-0	-0	-0	-0	-0	-0	-0	-0	-0	-0	-0	-0	-0	-0	-0	-0	-0	-0	-0	-0	-0	-0	-0	-0	-0	-0	-0	-0
74	0	0	0	0	0	0	0	0	-0	-0	-0	-0	-0	-0	-0	-0	-0	-0	-0	-0	-0	-0	-0	-0	-0	-0	-0	-0	-0	0	0	0	0	0	0	0	0	-0	-0	-0	-0	-0	-0	-0	-0	-0	-0	-0	-0
75	0	0	0	0	0	0	0	0	0	0	0	0	0	0	0	0	0	0	0	0	0	0	0	0	0	0	0	0	0	-0	-0	-0	-0	-0	-0	-0	-0	-0	-0	-0	-0	-0	-0	-0	0	0	0	0	-0
0	0	0	0	0	0	0	0	0	-0.09118	-0.08487	-0.07864	-0.07247	-0.06629	-0.06029	-0.05446	-0.04835	-0.04192	-0.03484	-0.02699	-0.01827	-0.008575	0	0	0	0	0	0	0	0	0	0	0	0	0	0	0	0	0	-0.2	-0.2	-0.2	-0.2	-0.2	-0.2	-0.2	-0.2	-0.2	-0.2	-0.2
0	0	0	0	0	0	0	0	0	-0.212	-0.224	-0.236	-0.248	-0	-0	-0	-0	-0	-0	-0	-0	-0	-0	-0	-0	-0	-0	-0	-0	-0	-0	-0	-0	-0	-0	-0	-0	-0	-0	-0	-0	-0	-0	-0	-0	-0	-0	-0	-0	-0
76	0	0	0	0	0	0	0	0	0.3826	0.4065	0.4211	0.3789	0.3368	0.2947	0.2526	0.2526	0.2526	0.2526	0.2526	0.2526	0.2526	0.2526	0.2526	0.2947	0.2947	0.2947	0.2947	0.2526	0.2105	0.1684	0.1684	0.1684	0.1539	0.1356	0.1502	0.1753	0.2075	0.2551	0.3045	0.3536	0.403	0.4522	0.4589	0.4657	0.4715	0.4756	0.5201	0.5633	0.6052
0	0	0	0	0	0	0	0	0	0	0	0	0	0	0	0	0	0	-0.00297	-0.02243	-0.05345	-0.08331	-0.1082	-0.1204	-0.114	-0.09095	-0.05452	-0.2	-0.2	-0.2	-0.2	-0.2	-0.2	-0.2	-0.2	-0.2	-0.2	-0.2	-0.2	-0.2	-0.2	-0.2	-0.2	0	0	0	0	0	0	0
0	0	0	0	0	0	0	0	0	0	0	0	0	0	0	0	0	0	0	0	0	0	0	0	0	0	0	0	0	0	0	0	0	0	0	0	0	0	0	0	0	0	0	0	0	0	0	0	0	0
77	0	0	0	0	0	0	0	0	0.6011	0.601	0.6009	0.6009	0.601	0.6014	0.6022	0.6038	0.6063	0.609	0.6125	0.6157	0.6183	0.6207	0.6238	0.6264	0.6289	0.6315	0.6341	0.6348	0.6351	0.6348	0.6338	0.6324	0.6307	0.6297	0.6293	0.6284	0.6278	0.6276	0.628	0.6282	0.6275	0.6274	0.6264	0.6228	0.6188	0.616	0.6136	0.6114	0.6092
78	0	0	0	0	0	0	0	0	-0	-0	-0	-0	-0	-0	-0	-0	-0	-0	-0	-0	-0	-0	-0	-0	-0	-0	-0	-0	-0	0	0	0	0	0	0	0	0	0	0	0	0	0	0	0	0	0	0	0	0
79	0	0	0	0	0	0	0	0	-0.2	-0.2	-0.2	-0.1999	-0.1999	-0.1996	-0.199	-0.1979	-0.1963	-0.1943	-0.192	-0.1897	-0.1876	-0.1858	-0.1843	-0.1833	-0.1828	-0.1837	-0.1888	-0.1926	-0.1953	-0	-0	-0	-0	-0	-0	-0	-0	-0	-0	-0	-0	-0	-0	-0	-0	-0	-0	-0	-0
0	NaN	NaN	NaN	NaN	NaN	NaN	NaN	NaN	NaN	NaN	NaN	NaN	NaN	NaN	NaN	NaN	NaN	NaN	NaN	NaN	NaN	NaN	NaN	NaN	NaN	NaN	NaN	NaN	NaN	NaN	NaN	NaN	NaN	NaN	NaN	NaN	NaN	NaN	NaN	NaN	NaN	NaN	NaN	NaN	NaN	NaN	NaN	NaN	NaN
0	NaN	NaN	NaN	NaN	NaN	NaN	NaN	NaN	NaN	NaN	NaN	NaN	NaN	NaN	NaN	NaN	NaN	NaN	NaN	NaN	NaN	NaN	NaN	NaN	NaN	NaN	NaN	NaN	NaN	NaN	NaN	NaN	NaN	NaN	NaN	NaN	NaN	NaN	NaN	NaN	NaN	NaN	NaN	NaN	NaN	NaN	NaN	NaN	NaN
0	0	0	0	0	0	0	0	0	-0.2	-0.2	-0.2	-0.2	0	0	0	0	0	0	0	0	0	0	0	0	0	0	0	0	0	0	0	0	0	0	0	0	0	0	0	0	0	0	0	0	0	0	0	0	0
80	0	0	0	0	0	0	0	0	-0	-0	-0	-0	-0	-0	-0	-0	-0	-0	-0	-0	-0	-0	-0	-0	-0	-0	-0	-0	-0	-0	-0	-0	-0	-0	-0	-0	-0	-0	-0	-0	-0	-0	-0	-0	-0	-0	-0	-0	-0
0	0	0	0	0	0	0	0	0	-0.02549	-0.01708	-0.008505	0	0	0	0	0	0	0	0	0	0	0	0	0	0	0	0	0	0	0	0	0	0	0	0	0	0	0	0	0	0	0	0	0	0	0	0	0	0
0	NaN	NaN	NaN	NaN	NaN	NaN	NaN	NaN	NaN	NaN	NaN	NaN	NaN	NaN	NaN	NaN	NaN	NaN	NaN	NaN	NaN	NaN	NaN	NaN	NaN	NaN	NaN	NaN	NaN	NaN	NaN	NaN	NaN	NaN	NaN	NaN	NaN	NaN	NaN	NaN	NaN	NaN	NaN	NaN	NaN	NaN	NaN	NaN	NaN
81	0	0	0	0	0	0	0	0	-0	-0	-0	-0	-0	-0	-0	0	0	0	0	0	0	0	0	0	0	0	0	0	0	0	0	0	0	0	0	0	0	0	0	0	0	0	0	0	0	0	0	0	0
82	0	0	0	0	0	0	0	0	-0.2	-0.2	-0.2	-0.2	-0.2	-0.2	-0.2	-0.2	-0.2	-0.2	-0	-0	-0	-0	-0	-0	-0	-0	-0	-0	-0	-0	-0	-0	-0	-0	-0	-0	-0	-0	-0	-0	-0	-0	-0	-0	-0	-0	-0	-0	-0
83	0	0	0	0	0	0	0	0	-0	-0	-0	-0	-0	-0	-0	-0	-0	-0	-0	-0	-0	-0	-0	-0	-0	-0	-0	-0	-0	-0	-0	-0	-0	-0	-0	-0	-0	-0	-0	-0	-0	-0	-0	-0	-0	-0	-0	-0	-0
0	NaN	NaN	NaN	NaN	NaN	NaN	NaN	NaN	NaN	NaN	NaN	NaN	NaN	NaN	NaN	NaN	NaN	NaN	NaN	NaN	NaN	NaN	NaN	NaN	NaN	NaN	NaN	NaN	NaN	NaN	NaN	NaN	NaN	NaN	NaN	NaN	NaN	NaN	NaN	NaN	NaN	NaN	NaN	NaN	NaN	NaN	NaN	NaN	NaN
84	0	0	0	0	0	0	0	0	-0	-0	-0	-0	-0	-0	-0	-0	-0	-0	-0	-0	-0	-0	-0	-0	-0	-0	-0	-0	-0	-0	-0	-0	-0	-0	-0	-0	-0	-0	-0	-0	-0	-0	-0	-0	-0	-0	-0	-0	-0
0	0	0	0	0	0	0	0	0	-0.2	-0.2	-0.2	0	0	0	0	0	0	0	0	0	0	0	0	0	0	0	0	0	0	0	0	0	0	0	0	0	0	0	0	0	0	0	0	0	0	0	0	0	0
85	0	0	0	0	0	0	0	0	-0	-0	-0	-0	-0	-0	-0	-0	-0	-0	-0	-0	-0	-0	-0	-0	-0	-0	-0	-0	-0	-0	-0	-0	-0	-0	-0	-0	-0	-0	-0	-0	-0	-0	-0	-0	-0	-0	-0	-0	-0
0	NaN	NaN	NaN	NaN	NaN	NaN	NaN	NaN	NaN	NaN	NaN	NaN	NaN	NaN	NaN	NaN	NaN	NaN	NaN	NaN	NaN	NaN	NaN	NaN	NaN	NaN	NaN	NaN	NaN	NaN	NaN	NaN	NaN	NaN	NaN	NaN	NaN	NaN	NaN	NaN	NaN	NaN	NaN	NaN	NaN	NaN	NaN	NaN	NaN
0	0	0	0	0	0	0	0	0	0	0	-0.2	-0.2	-0.2	-0.2	-0.2	-0.2	-0.2	-0.2	-0.2	-0.2	-0.2	-0.2	-0.2	-0.2	-0.2	-0.2	0	0	0	0	0	0	0	0	0	0	0	0	0	0	0	0	0	0	0	0	0	0	0
0	0	0	0	0	0	0	0	0	0	0	0	0	0	0	0	0	0	0	0	0	0	0	0	0	0	0	0	0	0	0	0	0	0	0	0	0	0	0	0	0	0	0	0	0	0	0	0	0	0
0	0	0	0	0	0	0	0	0	-0.2	-0	-0.2	-0.2	-0.2	-0.2	0	0	0	0	0	0	0	0	0	0	0	0	0	0	0	0	0	0	0	0	0	0	0	0	0	0	0	0	0	0	0	0	0	0	0
86	0	0	0	0	0	0	0	0	-0.1994	-0.1988	-0.1977	-0.1957	-0	-0	-0	-0	-0	-0	-0	-0	-0	-0	-0	-0	-0	-0	-0	-0	-0	-0	-0	-0	-0	-0	-0	-0	-0	0	0	0	0	0	0	0	0	0	0	0	0
87	0	0	0	0	0	0	0	0	-0	-0	-0	-0	-0	-0	-0	-0	-0	-0	-0	-0	-0	-0	-0	-0	-0	-0	-0	-0	-0	-0	-0	-0	-0	-0	-0	-0	-0	-0	-0	-0	-0	-0	-0	-0	-0	-0	-0	-0	-0
0	0	0	0	0	0	0	0	0	0.7146	0.77	0.7976	0.833	0.8301	0.7733	0.7206	0.6215	0.528	0.416	-0.08854	-0.1207	-0.1184	-0.1102	-0.09756	-0.08193	-0.06439	-0.04561	-0.02584	-0.005577	0	0	0	-0.012	-0.024	-0.036	-0.048	-0.06	-0.072	-0.084	-0.096	-0.108	-0.12	-0.12	-0.12	-0.12	0	0	0	0	0
0	0	0	0	0	0	0	0	0	-0.182	-0.1866	-0.1911	-0.1948	-0.1973	-0.1988	-0	-0	-0	-0	-0	-0	-0	-0	-0	-0	-0	-0	-0	-0	-0	-0	-0	-0	-0	-0	-0	-0	-0	-0	-0	-0	-0	-0	-0	-0	-0	-0	-0	-0	-0
88	0	0	0	0	0	0	0	0	0.3089	0.2824	0.2684	0.2657	-0.1297	-0.1202	-0.1077	-0.1073	-0.1069	-0.1063	-0.1082	-0.1112	-0.1149	-0.1209	-0.1291	-0	-0	-0	-0	-0	-0	-0	-0	-0	-0	-0	-0	-0	0	0	0	0	0	0	0	0	0	0	0	0	0
89	0	0	0	0	0	0	0	0	-0	-0	-0	-0	-0	-0	-0	-0	-0	-0	-0	-0	-0	-0	-0	-0	-0	-0	-0	-0	-0	-0	-0	-0	-0	-0	-0	-0	0	0	0	0	0	0	0	0	0	0	0	0	0
90	0	0	0	0	0	0	0	0	-0	-0	-0	-0	-0	-0	-0	-0	-0	-0	-0	-0	-0	-0	-0	-0	-0	-0	-0	-0	-0	-0	-0	-0	-0	-0	-0	-0	-0	-0	-0	-0	-0	-0	-0	-0	-0	0	0	0	0
[truncated: 206 more columns]
