# Supplementary material for: Fractional killing arises from cell-to-cell variability in overcoming a caspase activity threshold
Source: Mol Syst Biol. 2015 May 7;11(5):803. doi: 10.15252/msb.20145584 (PMC4461398; doi:10.15252/msb.20145584)
Supplement: Supplementary file 3 [file msb0011-0803-sd3.zip › All_data/031_TRAIL (5 ngml) + Bortezomib (100 nM)_3/FRET_ratios.tsv]

Cell #	T=5min	T=10min	T=15min	T=20min	T=25min	T=30min	T=35min	T=40min	T=45min	T=50min	T=55min	T=60min	T=65min	T=70min	T=75min	T=80min	T=85min	T=90min	T=95min	T=100min	T=105min	T=110min	T=115min	T=120min	T=125min	T=130min	T=135min	T=140min	T=145min	T=150min	T=155min	T=160min	T=165min	T=170min	T=175min	T=180min	T=185min	T=190min	T=195min	T=200min	T=205min	T=210min	T=215min	T=220min	T=225min	T=230min	T=235min	T=240min	T=245min
1	1e-05	1e-05	1e-05	1e-05	1e-05	1e-05	0.010759	0.030224	0.048658	0.066757	0.084813	0.10006	0.11306	0.12333	0.13069	0.13856	0.14566	0.15154	0.15697	0.16161	0.16442	0.16536	0.1673	0.16949	0.17251	0.17643	0.17972	0.18317	0.18487	0.18691	0.18812	0.18862	0.18946	0.18899	0.19034	0.19144	0.19254	0.19532	0.19794	0.20212	0.20601	0.20996	0.21518	0.22072	0.22711	0.23022	0.23297	0.23489	0.23439
2	0.034828	0.02883	0.023401	0.018506	0.014431	0.011031	0.0076849	0.0039653	0.0010074	1e-05	1e-05	1e-05	1e-05	1e-05	1e-05	0.00064655	0.0027238	0.0053657	0.0088331	0.013462	0.018374	0.022681	0.027542	0.03267	0.038241	0.04439	0.050239	0.055745	0.061452	0.067481	0.072017	0.076376	0.080242	0.084857	0.089419	0.093974	0.098738	0.10373	0.10895	0.11396	0.11858	0.12451	0.13185	0.14093	0.14944	0.15874	0.16826	0.17807	0.18828
3	1e-05	1e-05	1e-05	1e-05	1e-05	1e-05	0.011642	0.03258	0.052745	0.072263	0.091435	0.10869	0.12297	0.1343	0.14198	0.15126	0.16171	0.17012	0.17749	0.18257	0.18626	0.18834	0.19022	0.1925	0.1954	0.19869	0.20094	0.20325	0.20443	0.20662	0.20957	0.21101	0.21268	0.2137	0.21541	0.21623	0.21728	0.22078	0.22323	0.22632	0.22957	0.23163	0.2351	0.23919	0.24421	0.24733	0.25163	0.25478	0.25417
4	1e-05	1e-05	1e-05	1e-05	1e-05	1e-05	0.010368	0.029396	0.047865	0.066556	0.085931	0.10385	0.11957	0.13217	0.14001	0.14921	0.15956	0.16781	0.17537	0.18012	0.18242	0.18285	0.18267	0.18219	0.18265	0.18444	0.18553	0.18607	0.1854	0.18576	0.18758	0.18819	0.18852	0.18876	0.18938	0.189	0.18765	0.18773	0.18726	0.18743	0.18717	0.18498	0.1845	0.18479	0.18519	0.18487	0.18528	0.18598	0.18469
5	1e-05	1e-05	1e-05	1e-05	1e-05	1e-05	0.0018015	0.004057	0.0055158	0.0062077	0.0072515	0.0081978	0.0085422	0.0082047	0.0085913	0.0092304	0.010085	0.011747	0.013893	0.017014	0.021076	0.024886	0.029312	0.033783	0.039066	0.0434	0.047198	0.050726	0.053555	0.056519	0.058704	0.060746	0.062597	0.063841	0.066088	0.06773	0.0708	0.074849	0.079296	0.084458	0.089262	0.094618	0.10008	0.10541	0.11064	0.11487	0.12011	0.12443	0.12765
6	1e-05	1e-05	1e-05	1e-05	1e-05	0.00030188	0.00081569	0.00090255	0.00015603	1e-05	0.00031476	0.00091271	0.0010496	0.00047587	0.00071925	0.0014697	0.0027847	0.0046412	0.0065936	0.010224	0.013647	0.016419	0.020253	0.024204	0.029277	0.033615	0.036488	0.038665	0.040438	0.042572	0.043161	0.044431	0.045769	0.045595	0.046733	0.047159	0.048221	0.050533	0.053509	0.057342	0.060751	0.065286	0.070233	0.075388	0.080886	0.084942	0.089727	0.094277	0.097491
7	1e-05	1e-05	1e-05	1e-05	1e-05	1e-05	0.0097543	0.027216	0.044033	0.059882	0.075814	0.090362	0.10251	0.11218	0.11904	0.12725	0.13546	0.14214	0.14803	0.15173	0.15419	0.1553	0.15599	0.15659	0.15775	0.15907	0.15923	0.15982	0.15955	0.16085	0.163	0.16411	0.165	0.16577	0.16736	0.16852	0.16966	0.17257	0.17496	0.17769	0.17953	0.18018	0.1821	0.18443	0.18746	0.18923	0.19123	0.19273	0.19234
8	0.028027	0.022623	0.017036	0.012579	0.0085024	0.0052927	0.0025922	2.8932e-05	1e-05	1e-05	1e-05	1e-05	0.00045878	0.0016268	0.0020832	0.0033562	0.005221	0.0072838	0.0096618	0.011697	0.014439	0.016869	0.019369	0.022379	0.025588	0.029624	0.033592	0.037486	0.041586	0.046387	0.05166	0.056289	0.061165	0.066956	0.072932	0.078769	0.085043	0.092181	0.099285	0.1062	0.11259	0.11815	0.12399	0.1305	0.13645	0.14282	0.15022	0.15698	0.16325
9	0.032158	0.024069	0.016339	0.010286	0.0048959	0.0013658	1e-05	1e-05	1e-05	1e-05	1e-05	1e-05	0.0010774	0.0032918	0.0048272	0.0068084	0.0088036	0.011044	0.013584	0.015229	0.017283	0.018077	0.019113	0.020593	0.022417	0.024673	0.027069	0.028939	0.030943	0.033434	0.036411	0.03913	0.042868	0.047373	0.052239	0.056925	0.06249	0.068683	0.075507	0.082384	0.089138	0.095492	0.10229	0.10899	0.11511	0.12136	0.12849	0.13492	0.14072
10	1e-05	1e-05	1e-05	1e-05	1e-05	1e-05	0.0040537	0.011922	0.02056	0.029925	0.04069	0.051141	0.059927	0.067145	0.072284	0.078747	0.086025	0.091932	0.09672	0.099945	0.10216	0.10323	0.10441	0.10598	0.10806	0.11003	0.11137	0.11262	0.11369	0.11613	0.11919	0.12134	0.1234	0.12498	0.12715	0.12877	0.13056	0.13364	0.1365	0.13924	0.14151	0.14249	0.14441	0.14673	0.14981	0.15197	0.15466	0.15704	0.15744
11	0.0024379	0.0013561	1e-05	1e-05	1e-05	1e-05	1e-05	1e-05	0.00063823	0.0011336	0.0031023	0.0052749	0.0067393	0.0087731	0.010415	0.012425	0.014143	0.015937	0.018396	0.02034	0.023511	0.025983	0.027789	0.030195	0.032613	0.035233	0.0384	0.041985	0.046005	0.050573	0.056191	0.061114	0.066185	0.072661	0.079481	0.086504	0.094517	0.1027	0.11093	0.11925	0.12705	0.13408	0.14207	0.15116	0.15938	0.16829	0.1779	0.1874	0.19717
12	1e-05	1e-05	1e-05	1e-05	1e-05	1e-05	0.0011869	0.0038114	0.0066505	0.0089845	0.01138	0.013855	0.015279	0.016346	0.017853	0.019654	0.020786	0.022047	0.022792	0.024095	0.02606	0.02799	0.029962	0.033182	0.037048	0.041466	0.046625	0.052985	0.059957	0.068037	0.075849	0.083119	0.091223	0.099739	0.10769	0.11587	0.12382	0.13196	0.13947	0.14663	0.15306	0.15998	0.16817	0.17584	0.18317	0.19166	0.20018	0.20925	0.21821
13	0.018139	0.013705	0.010139	0.0066208	0.0034893	0.0012689	1e-05	1e-05	1e-05	1e-05	1e-05	1e-05	0.0003064	0.0010516	0.0025986	0.0048218	0.0065587	0.0087047	0.010809	0.013312	0.015951	0.018429	0.021487	0.025262	0.028968	0.032639	0.036454	0.04127	0.046566	0.052202	0.057705	0.063786	0.070463	0.077029	0.084064	0.091682	0.099922	0.10803	0.11655	0.12515	0.13444	0.14446	0.15429	0.16427	0.17395	0.18356	0.19283	0.20174	0.21097
14	0.029357	0.02218	0.01648	0.01148	0.0065065	0.0028584	0.00017304	1e-05	1e-05	1e-05	1e-05	1e-05	1e-05	0.00021769	0.00048929	0.0016252	0.002264	0.0027786	0.0033145	0.003416	0.0041795	0.0049941	0.005395	0.0067783	0.0090701	0.012558	0.015961	0.020174	0.025264	0.031338	0.038639	0.046254	0.054684	0.063175	0.071843	0.080721	0.089491	0.098501	0.1078	0.11715	0.12634	0.13529	0.14483	0.15412	0.16421	0.17447	0.1849	0.19558	0.20677
15	1e-05	1e-05	1e-05	1e-05	1e-05	1e-05	0.0013464	0.0038348	0.0058113	0.0079362	0.010062	0.013297	0.016335	0.018202	0.020718	0.024052	0.028986	0.034274	0.039109	0.044504	0.049702	0.053855	0.056613	0.058954	0.062199	0.065205	0.067691	0.068892	0.070095	0.071524	0.072627	0.073417	0.074987	0.077695	0.080233	0.083392	0.086721	0.089464	0.092549	0.095789	0.098739	0.10234	0.1068	0.1116	0.11581	0.1207	0.12481	0.12957	0.13563
16	0.030824	0.025836	0.021006	0.016358	0.011824	0.0082357	0.0053393	0.0030595	0.0018012	0.0011381	0.0010635	0.0010055	0.00030101	1e-05	1e-05	5.2035e-05	1e-05	1e-05	0.00044277	0.00035746	1e-05	1e-05	0.00070039	0.0036168	0.007126	0.011903	0.018027	0.026251	0.035308	0.045651	0.05847	0.072743	0.088943	0.10369	0.11818	0.13314	0.14756	0.1617	0.17372	0.18534	0.19509	0.20191	0.20739	0.21029	0.21195	0.21207	0.20965	0.20528	0.19948
17	0.0086312	0.0057777	0.0041241	0.0021245	0.00036673	1e-05	1e-05	1e-05	1e-05	1e-05	0.00049448	0.0013774	0.0017867	0.0007784	0.00033211	0.00027878	0.00054529	0.001109	0.001833	0.002634	0.0040779	0.0059087	0.0084932	0.012033	0.016725	0.021533	0.026432	0.032017	0.038092	0.044391	0.050883	0.057156	0.063559	0.070441	0.077361	0.084759	0.092232	0.10019	0.10761	0.11468	0.1219	0.12914	0.13702	0.14459	0.15171	0.15912	0.166	0.17353	0.18132
18	0.038707	0.03119	0.024322	0.018513	0.01351	0.0094173	0.0062025	0.0039212	0.0025522	0.0015645	0.0014676	0.0016185	0.0011065	0.00016098	1e-05	1e-05	1e-05	1e-05	1e-05	1e-05	0.0014809	0.0037677	0.0063877	0.0099051	0.013984	0.018351	0.022568	0.026802	0.030829	0.035481	0.04061	0.045087	0.049592	0.05462	0.060178	0.065639	0.070917	0.077055	0.083345	0.090087	0.096269	0.10243	0.10974	0.11704	0.12372	0.13001	0.13672	0.14396	0.15058
19	1e-05	1e-05	1e-05	1e-05	1e-05	1e-05	0.0009845	0.0021703	0.0030102	0.0037345	0.0051588	0.0058526	0.0059856	0.0065807	0.0074502	0.0089581	0.010257	0.011756	0.013405	0.01482	0.015924	0.016282	0.017024	0.017787	0.018065	0.017733	0.016994	0.016835	0.016441	0.016385	0.017296	0.018442	0.020166	0.022486	0.025358	0.029005	0.03325	0.037678	0.042487	0.047883	0.053787	0.059409	0.065826	0.072867	0.078146	0.083407	0.089083	0.095163	0.10182
20	0.036762	0.028915	0.021444	0.014484	0.0075352	0.0029183	1e-05	1e-05	1e-05	1e-05	1e-05	1e-05	0.00059003	0.0018026	0.002389	0.0024434	0.0029922	0.0044957	0.006307	0.0077278	0.0095258	0.010107	0.010414	0.012158	0.014961	0.018176	0.023253	0.02673	0.029776	0.033375	0.037626	0.041837	0.047284	0.052852	0.056265	0.060199	0.063938	0.066206	0.070453	0.075173	0.078325	0.080995	0.085033	0.088823	0.092537	0.097761	0.10242	0.10806	0.11546
21	0.072859	0.057803	0.042964	0.030271	0.018771	0.0099598	0.0030876	1e-05	1e-05	1e-05	1e-05	0.0003224	0.0031709	0.0056517	0.006965	0.0070442	0.006916	0.0082388	0.009176	0.008675	0.0075678	0.00638	0.0063922	0.0065734	0.0084291	0.010822	0.015779	0.020847	0.025239	0.031329	0.038978	0.047764	0.056277	0.063353	0.069116	0.0758	0.08233	0.087214	0.093442	0.10053	0.10482	0.10901	0.11392	0.1197	0.12647	0.1347	0.14135	0.14916	0.15889
22	1e-05	1e-05	1e-05	0.00059942	0.0019231	0.0030227	0.0032897	0.0027865	0.0023004	0.0014738	0.0010252	0.00041807	1e-05	9.0342e-05	1e-05	1e-05	1e-05	0.00028736	0.0013084	0.0022352	0.0032884	0.0042077	0.0048989	0.0053056	0.0055912	0.006237	0.0073367	0.0087497	0.0099412	0.011593	0.013341	0.015382	0.017655	0.020483	0.023344	0.026361	0.029354	0.032111	0.0348	0.037677	0.040004	0.042208	0.044565	0.04728	0.049063	0.051136	0.053867	0.056784	0.060044
23	0.079066	0.062692	0.046343	0.031876	0.018633	0.008755	0.0010489	1e-05	1e-05	1e-05	1e-05	1e-05	1e-05	0.0023959	0.0046975	0.0054772	0.0057925	0.0074436	0.009432	0.0096959	0.009125	0.0080294	0.0073021	0.0065841	0.0066204	0.0071002	0.010343	0.013687	0.015889	0.019022	0.023654	0.029058	0.034093	0.038063	0.041079	0.04579	0.050284	0.05273	0.055614	0.058385	0.058264	0.057708	0.057593	0.058342	0.059614	0.061708	0.060832	0.061073	0.062878
24	0.03304	0.025359	0.018174	0.012563	0.0073732	0.0035592	0.0010071	1e-05	1e-05	0.0006443	0.0026336	0.0050187	0.0070678	0.0085921	0.0090322	0.0089556	0.0082784	0.0073836	0.0055927	0.003694	0.0019822	5.578e-05	1e-05	1e-05	1e-05	1e-05	0.00051299	0.0044163	0.0081053	0.012504	0.017054	0.021655	0.025808	0.029196	0.033903	0.037512	0.040906	0.042912	0.043885	0.045396	0.047032	0.048979	0.051346	0.054383	0.057795	0.060431	0.063793	0.066676	0.069836
25	1e-05	1e-05	1e-05	1e-05	1e-05	1e-05	0.0025181	0.0068809	0.010798	0.014242	0.016404	0.017727	0.018183	0.017665	0.017155	0.015643	0.013889	0.012221	0.010288	0.0088452	0.0065909	0.0054142	0.004801	0.0046975	0.0056349	0.0067929	0.0090407	0.011527	0.014223	0.017541	0.020947	0.025452	0.028732	0.032321	0.036466	0.040274	0.044036	0.047584	0.052128	0.057256	0.062151	0.067585	0.073206	0.080392	0.08731	0.093848	0.10141	0.10973	0.11856
26	0.006801	0.004398	0.0021437	0.00068811	1e-05	1e-05	1e-05	1e-05	1e-05	1e-05	0.0017607	0.0038309	0.0051136	0.0060553	0.0068058	0.0075622	0.0083058	0.0085464	0.0089109	0.0089228	0.0092378	0.0090201	0.0090776	0.009517	0.010719	0.012305	0.014571	0.017724	0.021616	0.025444	0.029435	0.033898	0.038689	0.043188	0.048569	0.0535	0.058532	0.062722	0.066608	0.070468	0.074294	0.078815	0.082741	0.086498	0.090677	0.093875	0.097927	0.10178	0.10626
27	0.0010181	0.00010789	1e-05	1e-05	1e-05	1e-05	1e-05	0.00094371	0.0024499	0.0045861	0.0071985	0.0098631	0.012267	0.014851	0.017048	0.018743	0.020093	0.021904	0.023612	0.025206	0.026489	0.027811	0.029305	0.030889	0.032303	0.034569	0.037474	0.041036	0.044017	0.047469	0.051242	0.055705	0.059628	0.064149	0.069425	0.075232	0.080932	0.086198	0.091652	0.098096	0.10422	0.1105	0.11639	0.12337	0.12991	0.13606	0.14249	0.14929	0.15712
28	0.10639	0.084867	0.063642	0.045282	0.028289	0.015041	0.0045984	1e-05	1e-05	1e-05	1e-05	1e-05	1e-05	0.0018145	0.0043418	0.0053188	0.006095	0.0077421	0.0091504	0.0086929	0.0075563	0.0053466	0.0041331	0.0032471	0.0026996	0.0020642	0.0044433	0.0062415	0.007359	0.0092923	0.012334	0.016366	0.020636	0.023464	0.025148	0.028014	0.030794	0.031734	0.033667	0.036477	0.037185	0.038073	0.039227	0.040887	0.042832	0.045971	0.047462	0.049872	0.053229
29	0.010578	0.0059676	0.0016559	1e-05	1e-05	1e-05	1e-05	1e-05	1e-05	0.00085065	0.0036475	0.0068144	0.0090715	0.011571	0.013947	0.014853	0.014289	0.014206	0.014211	0.014374	0.015273	0.015825	0.016471	0.019181	0.0211	0.022384	0.02398	0.026083	0.028701	0.031594	0.034616	0.038003	0.040527	0.043374	0.044866	0.047173	0.050629	0.055012	0.058815	0.062245	0.065426	0.069545	0.07327	0.07856	0.08432	0.090234	0.097005	0.10458	0.11214
30	1e-05	1e-05	1e-05	1e-05	1e-05	0.0016541	0.0036676	0.0050851	0.0067761	0.0082721	0.010313	0.012474	0.013482	0.014598	0.015268	0.015832	0.016403	0.017306	0.0183	0.01897	0.020298	0.021588	0.023035	0.024905	0.026981	0.028854	0.032554	0.037266	0.042404	0.047953	0.054583	0.060403	0.06607	0.071283	0.077924	0.084586	0.092134	0.097598	0.10314	0.10935	0.11527	0.12042	0.12613	0.13189	0.13878	0.14448	0.15131	0.15709	0.16428
31	1e-05	1e-05	1e-05	1e-05	1e-05	1e-05	0.00058502	0.0015464	0.0026653	0.0037664	0.0052136	0.0066631	0.0074241	0.007445	0.0067918	0.0059783	0.0051219	0.005132	0.0052504	0.0052233	0.0046772	0.004301	0.0041126	0.0041618	0.0047326	0.0051021	0.0055158	0.0065872	0.0070298	0.0081874	0.0093923	0.011273	0.01309	0.014954	0.017212	0.019053	0.021365	0.023462	0.025611	0.028123	0.029864	0.031316	0.033131	0.036002	0.03873	0.040992	0.044803	0.048865	0.053411
32	1e-05	1e-05	1e-05	1e-05	1e-05	1e-05	0.00066555	0.0016406	0.002591	0.0034893	0.0046461	0.0054493	0.0059742	0.0065303	0.0069079	0.0073255	0.0075406	0.0080274	0.0084912	0.0088284	0.0091876	0.0095305	0.010313	0.011155	0.011957	0.013009	0.014139	0.015672	0.016901	0.018648	0.020595	0.02264	0.024667	0.026891	0.029724	0.032637	0.035396	0.038236	0.041096	0.044511	0.047628	0.050842	0.05429	0.058082	0.061443	0.064298	0.067504	0.071225	0.074938
33	1e-05	1e-05	1e-05	1e-05	1e-05	1e-05	0.00038975	0.00078007	0.0010282	0.0014267	0.0024232	0.0033138	0.0037698	0.0041302	0.0047746	0.0055788	0.0067177	0.008154	0.0098458	0.01154	0.013344	0.015044	0.016796	0.018749	0.020936	0.023016	0.025209	0.027473	0.029965	0.032801	0.035876	0.039075	0.04256	0.046544	0.051013	0.055982	0.061189	0.066328	0.071748	0.077586	0.083273	0.089342	0.095908	0.10277	0.10929	0.11584	0.12267	0.13009	0.13819
34	1e-05	1e-05	1e-05	1e-05	1e-05	1e-05	0.00086211	0.0026417	0.0036111	0.0045293	0.0055151	0.006342	0.0064964	0.0061325	0.0056346	0.0056207	0.0055923	0.0053411	0.0049073	0.004938	0.005125	0.0052997	0.0055633	0.0064194	0.0075976	0.0087466	0.009665	0.010811	0.012531	0.014819	0.017101	0.019302	0.021408	0.024052	0.026903	0.029795	0.033093	0.03659	0.040055	0.043336	0.046127	0.049242	0.052946	0.057435	0.061441	0.065066	0.069262	0.073733	0.078277
35	1e-05	1e-05	1e-05	1e-05	1e-05	1e-05	0.0013873	0.0036816	0.0059737	0.0072626	0.0084939	0.0093812	0.0097617	0.010287	0.011135	0.012353	0.012468	0.012797	0.01266	0.012261	0.01238	0.01285	0.012984	0.013517	0.013771	0.013792	0.013144	0.013216	0.013985	0.01538	0.017155	0.018855	0.019873	0.021329	0.022798	0.024425	0.025745	0.027468	0.029104	0.030284	0.030777	0.030997	0.031433	0.032653	0.03377	0.034323	0.035312	0.037187	0.03904
36	1e-05	1e-05	1e-05	1e-05	1e-05	1e-05	0.00019587	0.00067848	0.0014039	0.001725	0.0022757	0.0029421	0.0035488	0.0040716	0.0047827	0.0056913	0.0063496	0.0070889	0.0075535	0.0079024	0.0087573	0.0095581	0.010434	0.01174	0.013159	0.014497	0.016	0.017665	0.019795	0.022475	0.025588	0.028434	0.031392	0.034662	0.037859	0.041184	0.044613	0.048236	0.051951	0.05554	0.058819	0.062168	0.065942	0.07014	0.074039	0.077748	0.082065	0.087172	0.09232
37	1e-05	1e-05	1e-05	1e-05	1e-05	1e-05	0.0011918	0.0033374	0.0048675	0.0060447	0.0072602	0.0082764	0.0086534	0.0086467	0.0092086	0.010669	0.01233	0.014551	0.016512	0.018718	0.021034	0.023419	0.026043	0.028952	0.0323	0.035296	0.038057	0.041058	0.044466	0.047861	0.051554	0.055203	0.059488	0.064424	0.070198	0.076677	0.083716	0.090723	0.098109	0.10592	0.11453	0.12379	0.13394	0.14438	0.15456	0.16465	0.17505	0.18616	0.19848
38	1e-05	1e-05	1e-05	1e-05	1e-05	1e-05	0.00050193	0.0015354	0.0027508	0.0037367	0.0043392	0.0052007	0.005808	0.005643	0.005698	0.006593	0.0078109	0.0090145	0.0098791	0.010423	0.010823	0.011641	0.012191	0.013174	0.014347	0.015355	0.015756	0.015804	0.016004	0.016755	0.017283	0.017995	0.018293	0.019108	0.019982	0.020848	0.021915	0.023299	0.025099	0.026531	0.027551	0.028942	0.030583	0.033062	0.035574	0.037664	0.040526	0.043754	0.047015
39	1e-05	1e-05	1e-05	1e-05	1e-05	1e-05	0.00047259	0.0013791	0.0022595	0.0028201	0.0025248	0.0026722	0.0027621	0.0024965	0.0021148	0.0022698	0.0027562	0.0036125	0.0043172	0.0046752	0.0053419	0.0069433	0.0085551	0.0097457	0.011033	0.012141	0.013115	0.014124	0.015179	0.01642	0.017908	0.019145	0.0203	0.022054	0.024938	0.028093	0.03161	0.034947	0.038499	0.042942	0.047175	0.052089	0.057396	0.063087	0.068117	0.072394	0.076811	0.081318	0.085938
40	0.063465	0.046874	0.030898	0.018084	0.0082903	0.0013858	1e-05	1e-05	1e-05	1e-05	1e-05	1e-05	0.0027195	0.0072483	0.0098234	0.011681	0.012464	0.012986	0.012769	0.013831	0.014131	0.014352	0.014228	0.014528	0.014696	0.015909	0.017754	0.019582	0.021563	0.024393	0.026701	0.029991	0.033725	0.03802	0.042415	0.047009	0.051589	0.055599	0.060248	0.065148	0.069992	0.075341	0.08065	0.085653	0.090644	0.09516	0.10007	0.10577	0.11138
41	0.083061	0.064201	0.045671	0.03093	0.01932	0.011395	0.0043891	1e-05	1e-05	1e-05	1e-05	1e-05	1e-05	0.0013243	0.0028086	0.0032815	0.0026175	0.003433	0.0045251	0.0079772	0.011375	0.014991	0.020025	0.02605	0.032734	0.043176	0.056707	0.073182	0.092683	0.11758	0.14806	NaN	NaN	NaN	NaN	NaN	NaN	NaN	NaN	NaN	NaN	NaN	NaN	NaN	NaN	NaN	NaN	NaN	NaN
42	1e-05	1e-05	1e-05	1e-05	1e-05	1e-05	0.0007603	0.0013077	0.0016931	0.0017295	0.0025148	0.0031646	0.0031598	0.0027908	0.002507	0.0019922	0.0018641	0.0017872	0.0019316	0.0019391	0.0023904	0.0025422	0.0023592	0.0023529	0.002775	0.0026118	0.0023879	0.0019692	0.0016461	0.0015844	0.0022006	0.0026258	0.0030099	0.00436	0.0060457	0.0078207	0.010123	0.012601	0.01477	0.017862	0.020972	0.023912	0.027373	0.030926	0.033562	0.035996	0.038294	0.040763	0.04326
43	1e-05	1e-05	1e-05	1e-05	1e-05	1e-05	0.00096402	0.0019058	0.0028457	0.003661	0.0044569	0.0045245	0.00405	0.0031732	0.0030321	0.0029135	0.0030413	0.0031126	0.0032013	0.0032375	0.0035572	0.0037415	0.0042633	0.0053352	0.0071664	0.008405	0.0094043	0.010665	0.012373	0.015184	0.018809	0.022829	0.027548	0.032736	0.03795	0.042831	0.048745	0.055026	0.061593	0.068826	0.075503	0.081962	0.089038	0.096882	0.10455	0.11213	0.11972	0.12765	0.13603
44	0.042042	0.030923	0.019795	0.010969	0.0048722	0.00091208	1e-05	1e-05	1e-05	1e-05	1e-05	0.0021585	0.0056507	0.010612	0.01385	0.017378	0.020416	0.023443	0.026419	0.031609	0.037025	0.042583	0.049333	0.056133	0.061833	0.069234	0.076441	0.083153	0.089943	0.09721	0.10314	0.11017	0.11885	0.12816	0.13855	0.15027	0.16242	0.17477	0.18872	0.20366	0.21989	0.23835	0.25613	0.27266	0.2892	0.30484	0.32039	0.33652	0.35226
45	1e-05	1e-05	0.0005368	0.0012124	0.0017728	0.00267	0.0027405	0.0017517	0.0012501	0.00030846	2.9423e-05	1e-05	1e-05	1e-05	1e-05	0.00074012	0.0016335	0.0031253	0.0056921	0.0079971	0.011069	0.013117	0.014992	0.016471	0.018591	0.020788	0.022495	0.024108	0.02548	0.026764	0.028541	0.02966	0.032417	0.035978	0.039879	0.043206	0.047127	0.051167	0.055549	0.061033	0.066496	0.071973	0.078789	0.084634	0.090139	0.095241	0.10121	0.10646	0.11219
46	0.0018463	0.00019253	1e-05	1e-05	1e-05	1e-05	1e-05	1e-05	0.0012682	0.0029356	0.0049817	0.0073745	0.0094949	0.01202	0.014693	0.017366	0.020502	0.024572	0.028488	0.032516	0.037447	0.042526	0.04821	0.054036	0.059991	0.066251	0.072906	0.079517	0.08555	0.092466	0.099746	0.1067	0.11441	0.12273	0.13223	0.14137	0.15109	0.16066	0.17105	0.18219	0.19265	0.20341	0.21453	0.22538	0.23553	0.24459	0.25453	0.26379	0.27319
47	0.014652	0.015574	0.016576	0.017825	0.018997	0.019984	0.019717	0.01898	0.017506	0.015212	0.012786	0.010548	0.0078669	0.0051761	0.002511	0.0002026	1e-05	1e-05	1e-05	1e-05	1e-05	1e-05	0.0023608	0.0050866	0.0085085	0.011963	0.015426	0.019242	0.023199	0.028333	0.032798	0.037322	0.043254	0.04935	0.05598	0.063445	0.071808	0.080145	0.089466	0.098961	0.10835	0.11891	0.13011	0.14067	0.1507	0.16107	0.17061	0.17957	0.18889
48	1e-05	1e-05	1e-05	1e-05	1e-05	1e-05	9.4499e-05	0.00086872	0.0022702	0.0037549	0.0051605	0.0073868	0.0093574	0.011043	0.013374	0.016769	0.020662	0.024844	0.028978	0.033171	0.038066	0.043864	0.050032	0.056358	0.063376	0.069809	0.075293	0.080607	0.08649	0.093299	0.10022	0.1071	0.11407	0.12144	0.12959	0.13787	0.14673	0.156	0.16563	0.17486	0.18362	0.19312	0.20279	0.21262	0.22178	0.23012	0.23845	0.24694	0.25585
49	0.0039442	0.0021625	0.0013823	0.00051585	1e-05	1e-05	1e-05	1e-05	1e-05	1e-05	0.00037733	0.0011261	0.0015277	0.0014323	0.001708	0.0021216	0.002717	0.0031942	0.0041464	0.0054628	0.0071861	0.0091069	0.011516	0.014293	0.017281	0.020273	0.023328	0.026889	0.030995	0.034921	0.039009	0.042765	0.04661	0.051263	0.056086	0.061024	0.066265	0.071779	0.07689	0.081946	0.087071	0.092454	0.09849	0.10519	0.11076	0.11609	0.12191	0.12754	0.13313
50	0.0077675	0.0054323	0.0039698	0.0028293	0.0024081	0.0016095	0.00080088	1e-05	1e-05	1e-05	1e-05	1e-05	1e-05	0.00014672	0.0014134	0.0025879	0.0043477	0.006268	0.0083569	0.010992	0.014362	0.017451	0.021354	0.025253	0.029296	0.032933	0.036664	0.040291	0.043995	0.048208	0.051883	0.055501	0.059032	0.062135	0.065752	0.069692	0.073976	0.078504	0.083613	0.08935	0.095229	0.10206	0.1091	0.11679	0.12441	0.13183	0.1392	0.14664	0.15384
51	0.0041238	0.0023856	0.0011836	9.0088e-05	1e-05	1e-05	1e-05	1e-05	1e-05	1e-05	0.00083767	0.0021357	0.0032523	0.0039524	0.0049277	0.0058427	0.0072254	0.0084177	0.0095336	0.011339	0.013066	0.015141	0.01715	0.01946	0.022147	0.025257	0.028307	0.031316	0.034862	0.038515	0.041499	0.044811	0.047971	0.051594	0.055557	0.059554	0.063023	0.066738	0.070466	0.073541	0.076773	0.080265	0.083604	0.087231	0.090554	0.093372	0.096446	0.099931	0.10329
52	1e-05	1e-05	1e-05	1e-05	1e-05	1e-05	0.00018127	0.00070704	0.00075539	0.00095559	0.0015741	0.0018775	0.0025674	0.0030561	0.0039607	0.004752	0.0056256	0.0061711	0.0060014	0.0060226	0.005925	0.0058966	0.0063146	0.0061871	0.0060077	0.00559	0.0055454	0.0050827	0.0050877	0.0059855	0.00731	0.008812	0.010599	0.0126	0.015349	0.018523	0.021815	0.025049	0.028931	0.032524	0.035736	0.038586	0.042125	0.045866	0.049096	0.051499	0.054083	0.056712	0.0597
53	0.0029383	0.0026907	0.0035608	0.0047131	0.0060325	0.0068141	0.0065839	0.005936	0.0043381	0.001969	0.00041283	0.00024869	1e-05	1e-05	5.4573e-05	1e-05	1e-05	1e-05	1e-05	0.00014746	0.0020619	0.0038366	0.0048196	0.0055121	0.0057419	0.0066221	0.0081581	0.0099571	0.012188	0.014491	0.016633	0.01862	0.020962	0.024094	0.027889	0.032041	0.035113	0.038329	0.041269	0.044659	0.048323	0.051787	0.055409	0.058585	0.061873	0.064916	0.068049	0.072294	0.076796
54	0.013634	0.011458	0.010475	0.010317	0.010066	0.0092779	0.0077337	0.0057063	0.0029411	0.00038258	1e-05	1e-05	1e-05	1e-05	1e-05	1e-05	0.00053404	0.0017358	0.0028188	0.004984	0.0068066	0.0073675	0.0073211	0.0069378	0.0063172	0.0054967	0.0049805	0.0038247	0.0037337	0.0041399	0.0039734	0.0041245	0.0055565	0.0079664	0.011318	0.014247	0.017041	0.019646	0.022579	0.024557	0.026413	0.028236	0.030126	0.031481	0.032599	0.033077	0.034691	0.036599	0.038701
55	1e-05	1e-05	1e-05	0.0012713	0.0036944	0.005486	0.006328	0.0061335	0.005571	0.004969	0.0049759	0.0047036	0.0042115	0.003277	0.00298	0.0023426	0.0021401	0.0018499	0.0016274	0.0013205	0.0011626	0.00056279	8.2951e-05	1e-05	1e-05	1e-05	0.00084826	0.0016732	0.002997	0.0048499	0.0070206	0.0090108	0.01127	0.014254	0.017571	0.020768	0.023646	0.025365	0.027439	0.029551	0.031533	0.033581	0.036304	0.039034	0.040957	0.042933	0.045371	0.048796	0.052935
56	1e-05	1e-05	1e-05	1e-05	1e-05	1e-05	0.0012312	0.0024792	0.0035684	0.0045193	0.0059205	0.0069328	0.0078415	0.0084661	0.0097427	0.010438	0.011526	0.012659	0.013937	0.015672	0.017031	0.018497	0.019716	0.021081	0.02291	0.024647	0.027456	0.029776	0.032194	0.034903	0.03697	0.039682	0.041611	0.044425	0.04756	0.050413	0.053225	0.055538	0.0586	0.062624	0.066293	0.071178	0.075938	0.081726	0.087276	0.092551	0.098115	0.10354	0.10938
57	1e-05	1e-05	0.0003125	0.0013383	0.0031258	0.0042384	0.0046001	0.0042067	0.002861	0.0019289	0.0020918	0.0013804	0.00029926	1e-05	1e-05	1e-05	1e-05	0.0003044	0.0010758	0.0028773	0.0053023	0.0069568	0.0090693	0.01173	0.014696	0.017174	0.019517	0.021483	0.0234	0.025508	0.027686	0.029195	0.031431	0.034084	0.036435	0.038692	0.040968	0.043019	0.04574	0.04903	0.052154	0.054726	0.057713	0.060417	0.062376	0.064251	0.066419	0.069586	0.073144
58	0.013984	0.011421	0.009327	0.0079311	0.0071011	0.0061469	0.0056104	0.0048394	0.0037924	0.0027289	0.0021592	0.0018616	0.0013027	0.00072769	0.00019192	1e-05	1e-05	1e-05	1e-05	1e-05	1e-05	0.0013853	0.0035172	0.0060278	0.0083446	0.010512	0.013717	0.017062	0.020949	0.024373	0.027698	0.03138	0.034862	0.038247	0.042044	0.046189	0.050203	0.053285	0.05646	0.059834	0.063456	0.067056	0.070231	0.073729	0.077003	0.079986	0.083092	0.086783	0.091013
59	1e-05	1e-05	1e-05	1e-05	1e-05	1e-05	0.0020048	0.003217	0.0041172	0.0055079	0.0068329	0.0073422	0.0071523	0.0071585	0.0071116	0.0064343	0.0066537	0.0061686	0.006587	0.0072947	0.0077754	0.0082479	0.0099112	0.012016	0.013755	0.015945	0.018632	0.020898	0.023986	0.026877	0.029932	0.033305	0.03651	0.039266	0.042367	0.046289	0.050225	0.054471	0.059159	0.063901	0.069074	0.074323	0.08026	0.087375	0.095173	0.10262	0.10983	0.11689	0.12395
60	0.0084037	0.0060985	0.0045441	0.003535	0.0028146	0.002595	0.0023723	0.0017912	0.0013206	0.00072962	0.0010957	0.0014611	0.0015818	0.0011523	0.00080831	0.00018753	1e-05	1e-05	1e-05	1e-05	1e-05	1e-05	0.00084611	0.0018489	0.0029315	0.0041135	0.0057562	0.0075094	0.0093279	0.011302	0.013237	0.015219	0.017678	0.019766	0.02255	0.025479	0.028161	0.030849	0.033477	0.036424	0.039003	0.04166	0.044179	0.046489	0.048944	0.050704	0.052931	0.055611	0.05825
61	0.0031781	0.0017369	0.00045866	1e-05	1e-05	1e-05	1e-05	1e-05	1e-05	0.00034384	0.0019375	0.0037766	0.0060026	0.008635	0.011593	0.015039	0.019138	0.02381	0.030078	0.038645	0.050301	0.065923	0.086657	NaN	NaN	NaN	NaN	NaN	NaN	NaN	NaN	NaN	NaN	NaN	NaN	NaN	NaN	NaN	NaN	NaN	NaN	NaN	NaN	NaN	NaN	NaN	NaN	NaN	NaN
62	1e-05	1e-05	1e-05	4.9415e-05	0.0034352	0.0060586	0.0071013	0.0068279	0.0059806	0.0049705	0.0044615	0.0037989	0.0028834	0.0025198	0.0016483	0.0011017	0.0010234	0.0014077	0.0021937	0.0034353	0.0043273	0.0045729	0.0043244	0.0036285	0.0019774	0.0014079	0.00099438	0.00048224	0.00012989	1e-05	1e-05	1e-05	0.00087891	0.002913	0.0064313	0.010355	0.012568	0.014872	0.017637	0.020898	0.023928	0.026391	0.029248	0.031663	0.033528	0.034139	0.035703	0.039004	0.042368
63	0.026537	0.024102	0.020902	0.017591	0.015664	0.013102	0.011483	0.009781	0.0070882	0.0052487	0.0040746	0.0020323	0.00023389	1e-05	1e-05	1e-05	1e-05	1e-05	1e-05	0.00070484	0.0021259	0.0035956	0.0058142	0.0070407	0.0081875	0.0084377	0.0088471	0.0091968	0.0099848	0.011505	0.012452	0.01341	0.014022	0.014432	0.015867	0.017503	0.01879	0.020006	0.020623	0.021193	0.020439	0.01949	0.019075	0.019595	0.019852	0.020021	0.020486	0.021665	0.022537
64	1e-05	1e-05	1e-05	1e-05	1e-05	1e-05	0.002506	0.0069943	0.009604	0.010965	0.011461	0.010531	0.0092822	0.0086849	0.0095979	0.010183	0.012006	0.012396	0.01291	0.014068	0.016129	0.018318	0.021374	0.023433	0.024761	0.025153	0.025772	0.025436	0.025338	0.024917	0.024209	0.023056	0.021376	0.018982	0.017877	0.017051	0.016649	0.016617	0.016986	0.018143	0.019262	0.020459	0.021834	0.024267	0.026863	0.029121	0.031855	0.03437	0.036579
65	1e-05	1e-05	1e-05	1e-05	1e-05	1e-05	0.0016476	0.00303	0.0045527	0.0056741	0.0071459	0.0087429	0.01046	0.012008	0.014249	0.017158	0.020071	0.023582	0.027889	0.031722	0.03645	0.040165	0.043641	0.046872	0.049679	0.051984	0.053203	0.055029	0.056761	0.057958	0.059718	0.059851	0.06112	0.063399	0.066573	0.070362	0.073397	0.07765	0.082332	0.087486	0.093846	0.099633	0.10736	0.11583	0.12341	0.13037	0.1378	0.14651	0.15526
66	1e-05	1e-05	1e-05	1e-05	1e-05	1e-05	0.00089678	0.0014833	0.0017159	0.0021782	0.003399	0.0041737	0.0053661	0.0070581	0.0086889	0.0093736	0.010678	0.012018	0.014404	0.016655	0.018286	0.019215	0.020183	0.01976	0.018585	0.017707	0.017923	0.017955	0.018116	0.017508	0.0169	0.016878	0.017328	0.01862	0.021662	0.024496	0.02608	0.027686	0.029768	0.032636	0.036034	0.039059	0.041986	0.045354	0.047926	0.049595	0.052733	0.056922	0.060937
67	1e-05	1e-05	1e-05	1e-05	1e-05	0.0012301	0.0038426	0.005142	0.0061338	0.0057273	0.0067837	0.0071384	0.0074214	0.0072484	0.0074283	0.0073147	0.006863	0.0064953	0.0071899	0.0084627	0.010132	0.010795	0.012037	0.0131	0.014762	0.016095	0.01825	0.021078	0.024089	0.026891	0.029094	0.032269	0.036148	0.040447	0.045318	0.05021	0.055339	0.060511	0.065682	0.071345	0.07705	0.083496	0.08953	0.095319	0.10046	0.10508	0.11009	0.11469	0.11914
68	0.011821	0.0087489	0.0070965	0.0054058	0.0043322	0.0028147	0.001207	1e-05	1e-05	1e-05	1e-05	1e-05	1e-05	0.00095693	0.0039997	0.007256	0.010478	0.01378	0.01848	0.022427	0.025712	0.028251	0.030256	0.030985	0.03101	0.030133	0.02931	0.029594	0.029338	0.027285	0.026476	0.026066	0.026241	0.026849	0.028172	0.030165	0.032357	0.034124	0.035586	0.03875	0.043375	0.046773	0.051004	0.056326	0.061475	0.066424	0.071831	0.077281	0.083342
69	1e-05	1e-05	1e-05	1e-05	0.0009462	0.0026095	0.0032427	0.0024795	0.0018861	0.00099594	0.00032429	0.00041646	0.00024458	1e-05	0.0011735	0.0024223	0.0033779	0.0055938	0.0089391	0.011513	0.015255	0.018811	0.021071	0.022799	0.024919	0.026422	0.028923	0.031975	0.034164	0.035967	0.039111	0.040932	0.043136	0.047678	0.053345	0.05889	0.064043	0.068938	0.07458	0.081066	0.088433	0.094358	0.10197	0.10953	0.11537	0.12142	0.12874	0.13707	0.14625
70	1e-05	0.0022401	0.0054663	0.0096704	0.014634	0.018047	0.018885	0.01692	0.013506	0.011134	0.0094581	0.0081636	0.0064219	0.0054602	0.0036974	0.0017329	0.00089967	1e-05	0.00045754	0.0021403	0.0028142	0.0029961	0.0019832	5.0285e-05	1e-05	1e-05	1e-05	1e-05	0.0011488	0.0025897	0.0035895	0.0061016	0.0095553	0.014117	0.021987	0.027162	0.029892	0.032462	0.035587	0.038178	0.040863	0.042707	0.044487	0.045281	0.0457	0.043616	0.044959	0.048393	0.051385
71	1e-05	1e-05	1e-05	1e-05	1e-05	0.00088803	0.0043299	0.0046174	0.0042417	0.0045627	0.0045648	0.0037259	0.0023557	0.0015271	0.00061765	1e-05	7.1505e-05	0.00030951	0.0027479	0.0055898	0.0072195	0.0081501	0.0090453	0.0093916	0.0098845	0.01139	0.013043	0.014235	0.016246	0.016681	0.016986	0.018006	0.01973	0.022615	0.027232	0.030374	0.031209	0.0322	0.033583	0.03542	0.038073	0.04012	0.042657	0.045068	0.046377	0.046564	0.04845	0.052969	0.057028
72	1e-05	1e-05	1e-05	1e-05	1e-05	1e-05	0.0019149	0.0039859	0.005067	0.0070341	0.0083875	0.0095671	0.010978	0.012249	0.012897	0.012977	0.013661	0.014183	0.015686	0.017138	0.017846	0.018988	0.019966	0.019973	0.019354	0.019201	0.019608	0.019744	0.020504	0.020724	0.021324	0.021752	0.021651	0.022239	0.024027	0.026019	0.027071	0.027843	0.029095	0.030952	0.033323	0.035331	0.038126	0.041827	0.045124	0.047803	0.051201	0.055878	0.061005
73	0.014402	0.0098654	0.0058641	0.0034173	0.0035366	0.0043438	0.0032591	1e-05	1e-05	1e-05	1e-05	1e-05	1e-05	0.00020576	0.00062784	0.00054148	0.0002864	0.00016827	0.0021055	0.0054318	0.0069471	0.0078807	0.0098168	0.011257	0.012852	0.014811	0.017152	0.018996	0.02145	0.021956	0.02173	0.02191	0.022597	0.023319	0.026009	0.027318	0.027171	0.027232	0.02779	0.029649	0.033083	0.035337	0.037932	0.041261	0.043579	0.044316	0.046659	0.050446	0.054156
74	0.036978	0.028698	0.021563	0.015473	0.011388	0.0065628	0.0024363	1e-05	1e-05	1e-05	1e-05	1e-05	1e-05	0.0013451	0.0044964	0.0069932	0.010225	0.013084	0.016727	0.020024	0.022399	0.024718	0.026095	0.025881	0.024917	0.024	0.023982	0.024393	0.025145	0.02466	0.024853	0.024813	0.024394	0.025144	0.027743	0.030725	0.033061	0.035107	0.036651	0.038951	0.042573	0.045141	0.048467	0.052802	0.056865	0.059995	0.063596	0.068228	0.073111
75	0.0033355	0.0019432	0.0010376	0.00056445	0.00062882	0.0010322	0.0015141	0.0018802	0.0021589	0.0026788	0.0038292	0.004907	0.0056323	0.0057675	0.0058609	0.0056394	0.0049119	0.0040806	0.0033703	0.0027175	0.0022955	0.0011193	9.4426e-05	1e-05	1e-05	1e-05	1e-05	1e-05	1e-05	0.0010598	0.0025049	0.0040043	0.0064759	0.0097299	0.012925	0.016162	0.019347	0.022733	0.026132	0.02929	0.03193	0.034633	0.037222	0.039326	0.040424	0.041204	0.04214	0.043144	0.044129
76	0.0247	0.017576	0.012452	0.007738	0.0050363	0.0011201	1e-05	1e-05	1e-05	1e-05	1e-05	1e-05	0.0040124	0.0097907	0.015757	0.020703	0.025557	0.029188	0.034099	0.038212	0.041208	0.044039	0.045424	0.045513	0.043983	0.041547	0.040089	0.040347	0.041541	0.041034	0.041727	0.04179	0.041181	0.041095	0.041559	0.043254	0.045705	0.048067	0.049475	0.051293	0.054437	0.056044	0.058191	0.062109	0.066688	0.072067	0.076996	0.081939	0.086779
77	0.0028972	0.0013467	0.00099738	0.0002556	0.00038861	1e-05	1e-05	1e-05	1e-05	1e-05	1e-05	0.0017225	0.004553	0.0077658	0.011596	0.014812	0.018273	0.021413	0.02568	0.029126	0.031147	0.033553	0.03542	0.036763	0.03707	0.037179	0.038371	0.040286	0.042515	0.04371	0.045794	0.047283	0.04818	0.048975	0.050129	0.051566	0.052908	0.053769	0.05456	0.055887	0.0579	0.058727	0.060476	0.063397	0.066738	0.06995	0.073399	0.076527	0.080124
78	0.017208	0.0137	0.010627	0.0076394	0.0052654	0.0036348	0.0017501	5.9044e-05	1e-05	1e-05	1e-05	1e-05	0.00030442	0.00068255	0.0020527	0.0030093	0.003719	0.0056483	0.0082926	0.011085	0.014832	0.018367	0.022106	0.027404	0.0342	0.040858	0.04814	0.056804	0.065831	0.074915	0.084081	0.093617	0.10423	0.11511	0.12636	0.13778	0.15026	0.16402	0.17758	0.19139	0.2058	0.22198	0.23993	0.26062	0.28745	0.31861	NaN	NaN	NaN
79	0.044129	0.034145	0.024636	0.016706	0.010914	0.007194	0.0034721	1e-05	1e-05	1e-05	1e-05	1e-05	0.00092328	0.0016552	0.0018826	0.0012635	0.00012378	1e-05	0.00030285	0.00040245	0.00079346	0.00049054	0.00069245	0.001485	0.0027833	0.0045011	0.0063158	0.0082146	0.0098087	0.010931	0.012412	0.014064	0.016273	0.018562	0.020739	0.023129	0.02537	0.027775	0.030267	0.032692	0.035007	0.037349	0.039464	0.041818	0.044072	0.046295	0.048162	0.049967	0.052275
80	0.0077135	0.0047987	0.0024619	0.00075866	0.00021504	1e-05	1e-05	1e-05	1e-05	1e-05	1e-05	0.00087915	0.0017905	0.002261	0.0021742	0.001963	0.0022468	0.002465	0.003347	0.0044356	0.0057709	0.0064259	0.0075013	0.0084163	0.0098796	0.011977	0.01405	0.015817	0.017939	0.019394	0.021209	0.023043	0.025277	0.027523	0.030566	0.033655	0.036375	0.038941	0.041821	0.044984	0.048479	0.051836	0.055317	0.059597	0.063502	0.067376	0.071689	0.07627	0.081535
81	1e-05	1e-05	1e-05	1e-05	1e-05	1e-05	0.00095292	0.0026365	0.0040351	0.0064354	0.0092334	0.012864	0.015813	0.018303	0.020604	0.022537	0.024681	0.026418	0.028524	0.030827	0.032902	0.034391	0.035248	0.035801	0.036652	0.037828	0.03893	0.039608	0.040529	0.040374	0.040184	0.039953	0.039772	0.040394	0.042033	0.043866	0.045594	0.047453	0.049622	0.051855	0.05477	0.058561	0.062364	0.067329	0.071073	0.074509	0.07804	0.081188	0.084777
82	0.041585	0.03565	0.029766	0.02403	0.018409	0.013953	0.009502	0.0049281	0.0015723	1e-05	1e-05	1e-05	1e-05	1e-05	1e-05	0.00096063	0.0028493	0.004568	0.0065123	0.0083416	0.0097154	0.0096623	0.0098906	0.0093724	0.009351	0.0092404	0.0088551	0.0085218	0.0090976	0.010012	0.010544	0.011119	0.012871	0.014605	0.016558	0.01817	0.019879	0.021828	0.023246	0.02369	0.023959	0.024676	0.025556	0.026334	0.027472	0.028229	0.029108	0.029713	0.030243
83	0.040666	0.033708	0.027053	0.02018	0.014101	0.0087291	0.0041884	0.00032032	1e-05	1e-05	1e-05	1e-05	1e-05	0.0007799	0.0031657	0.005357	0.0078163	0.0099097	0.012201	0.012991	0.013857	0.013391	0.013395	0.012919	0.012936	0.014475	0.01712	0.020592	0.025089	0.030061	0.036166	0.042816	0.050236	0.057968	0.066414	0.074248	0.080636	0.086542	0.092504	0.098271	0.10431	0.11105	0.11758	0.12461	0.13217	0.13915	0.14684	0.15518	0.16369
84	0.028627	0.022447	0.016542	0.01161	0.0074187	0.0039783	0.0014312	1e-05	1e-05	1e-05	1e-05	0.00018813	0.0023442	0.0044451	0.0061612	0.0079485	0.010158	0.011737	0.014293	0.01622	0.019209	0.02038	0.021915	0.023207	0.025038	0.028366	0.032387	0.036524	0.042437	0.048895	0.056294	0.063189	0.071335	0.080365	0.090022	0.09951	0.10841	0.11721	0.12649	0.13483	0.14275	0.15077	0.15945	0.1691	0.17853	0.18769	0.1975	0.20763	0.21821
85	1e-05	1e-05	1e-05	1e-05	1e-05	1e-05	0.00087553	0.0021516	0.0034744	0.004223	0.0051141	0.0058941	0.0062226	0.0068394	0.0076441	0.0082275	0.0085382	0.0089396	0.0092436	0.0092923	0.0098167	0.010048	0.010493	0.010733	0.01131	0.012066	0.013187	0.014614	0.0164	0.018913	0.021691	0.02443	0.027447	0.030937	0.035062	0.038646	0.042485	0.04622	0.049945	0.053306	0.056123	0.058939	0.062189	0.065754	0.068716	0.071436	0.074687	0.077607	0.081023
86	1e-05	1e-05	1e-05	1e-05	1e-05	1e-05	0.00058467	0.001166	0.0026235	0.0036981	0.0053433	0.0070106	0.0086141	0.010418	0.012074	0.012998	0.013978	0.014228	0.015635	0.016561	0.018662	0.020567	0.022455	0.024259	0.025935	0.028313	0.031611	0.035183	0.039616	0.043771	0.048306	0.052544	0.056718	0.06169	0.067491	0.074114	0.080391	0.086948	0.093628	0.10068	0.10725	0.11432	0.12191	0.13121	0.14057	0.15027	0.16046	0.17085	0.18169
87	0.070032	0.055258	0.042074	0.031026	0.021204	0.01267	0.0061739	0.00067491	1e-05	1e-05	1e-05	1e-05	1e-05	1e-05	0.00051222	0.0013422	0.002944	0.0041755	0.0062178	0.0082011	0.0097361	0.010257	0.010888	0.011275	0.012457	0.01488	0.017382	0.018776	0.020604	0.022039	0.023801	0.02588	0.02809	0.030613	0.033096	0.034933	0.036093	0.037958	0.041092	0.042912	0.04472	0.046231	0.047675	0.049901	0.051922	0.05367	0.056637	0.059249	0.061421
88	0.033414	0.0291	0.02567	0.022087	0.018544	0.015979	0.014052	0.011894	0.010443	0.0092544	0.0083909	0.0076804	0.0065849	0.004903	0.0038525	0.0031755	0.001938	1e-05	1e-05	1e-05	1e-05	1e-05	1e-05	7.1828e-05	0.0026712	0.0047096	0.0076008	0.011826	0.017637	0.023783	0.028947	0.033794	0.039471	0.045511	0.051759	0.057139	0.063198	0.068632	0.073866	0.078133	0.081916	0.087018	0.09239	0.097537	0.102	0.1063	0.11121	0.1154	0.11877
89	0.020424	0.015815	0.01135	0.0081782	0.0057372	0.0038185	0.0018113	6.2169e-05	1e-05	1e-05	1e-05	1e-05	0.00086211	0.0023151	0.0036282	0.0050276	0.0060598	0.0075723	0.0094024	0.011444	0.01393	0.016293	0.018695	0.021739	0.024953	0.028752	0.032583	0.037337	0.042732	0.048539	0.054716	0.060957	0.067029	0.074166	0.081607	0.08894	0.096319	0.10442	0.11278	0.12102	0.12962	0.13834	0.1477	0.15805	0.16821	0.17867	0.19014	0.20227	0.21444
90	0.01589	0.014969	0.013616	0.013739	0.013442	0.013093	0.012028	0.0098664	0.0077739	0.0051318	0.0039983	0.0031815	0.0017139	0.00078607	1e-05	1e-05	1e-05	1e-05	1e-05	1e-05	0.00025615	0.0010921	0.001426	0.002516	0.0037608	0.0045716	0.0059458	0.0068201	0.0083409	0.010089	0.011675	0.013755	0.015978	0.019102	0.022484	0.026153	0.030371	0.035191	0.040724	0.045933	0.050844	0.056395	0.061742	0.067629	0.073204	0.078851	0.08462	0.090786	0.096795
[truncated: 71 more columns]
