# Supplementary material for: Fractional killing arises from cell-to-cell variability in overcoming a caspase activity threshold
Source: Mol Syst Biol. 2015 May 7;11(5):803. doi: 10.15252/msb.20145584 (PMC4461398; doi:10.15252/msb.20145584)
Supplement: Supplementary file 3 [file msb0011-0803-sd3.zip › All_data/017_TRAIL (250 ngml)_1/cell_parameters.tsv]

TRAIL 250ng/ml
Cell #	Surviving	Time pre-MOMP	Max C8 activity pre-MOMP	Time of Max C8 activity (tau)	k	t0	r2 of fit	RFP at t=0
1	0	85	0.0061721	85	4.6382e-05	15.7789	0.99507	28.6932
2	0	90	0.005984	90	4.804e-05	16.264	0.99549	8.6224
3	0	55	0.0041676	55	9.6281e-05	24.9993	0.99585	24.6375
4	0	55	0.0060982	55	0.0001385	24.153	0.99474	32.6175
5	0	195	0.0035767	120	1.1617e-05	-29.8589	0.98092	24.6568
6	0	145	0.0045939	115	1.9744e-05	-17.464	0.99556	21.1032
7	0	30	0.0036468	30	0.00015663	21.6041	0.99415	40.6073
8	0	65	0.0058968	65	8.6294e-05	21.6731	0.9953	33.0546
9	0	90	0.0061828	90	5.7898e-05	20.8284	0.99819	22.499
10	0	45	0.0038487	45	5.9646e-05	15	0.90617	32.1149
11	0	120	0.0053384	80	2.976e-05	-12.9652	0.96298	35.0262
12	0	30	0.0044042	30	0.00020213	22.3227	0.99494	40.0157
13	0	90	0.0060178	90	4.8888e-05	20.7843	0.99849	34.9465
14	0	110	0.0052202	95	3.5272e-05	-1.1492	0.97747	29.7906
15	0	60	0.0057043	60	9.2551e-05	19.2911	0.99515	28.8435
16	0	50	0.0055269	50	9.5885e-05	10.7898	0.99355	23.3401
17	0	130	0.0056839	130	2.5763e-05	5.5077	0.99923	31.9999
18	0	55	0.0048703	55	5.7692e-05	10.2328	0.99996	39.0447
19	0	30	0.0038211	30	0.0001607	20.7242	0.99138	30.6043
20	0	60	0.0057914	60	9.9373e-05	24.8241	0.99795	27.0494
21	0	55	0.0054957	55	4.5367e-05	-8.6604	0.99985	31.0363
22	0	50	0.005336	50	9.2821e-05	20	0.95782	30.2699
23	0	30	0.0055116	30	0.0001195	-0.52932	0.99985	36.2007
24	0	40	0.0060208	40	5.8853e-05	-30	0.95225	27.3466
25	0	30	0.0050591	30	7.8056e-05	-29.8427	0.69048	32.5868
26	0	75	0.0029169	75	1.7123e-05	-7.9603	0.99678	35.9576
27	0	65	0.0067358	65	6.2413e-05	3.2394	0.99605	29.353
28	0	40	0.0031177	40	4.8381e-05	5.7491	0.9997	32.282
29	0	65	0.0065605	65	7.2102e-05	7.1411	0.99523	33.1349
30	0	55	0.005559	55	0.00010158	25	0.99747	29.6051
31	0	55	0.00551	55	9.6433e-05	25	0.99736	35.2825
32	0	85	0.0052689	85	3.8284e-05	19.6679	0.99946	25.1924
33	0	60	0.0035303	60	5.4573e-05	17.11	0.99559	25.7828
34	0	50	0.0043113	50	7.4643e-05	20	0.96167	32.9177
35	0	90	0.0057395	90	5.2184e-05	12.1827	0.98991	24.6259
36	0	30	0.0029056	30	0.00013082	22.7042	0.99613	25.8967
37	0	105	0.0051987	105	2.4661e-05	-3.2509	0.99863	22.3609
38	0	90	0.0050216	90	4.1738e-05	31.3179	0.99942	24.6839
39	0	30	0.0023061	30	0.0001028	22.5113	0.99555	27.0819
40	0	35	0.0034367	35	0.00011968	21.6528	0.99432	25.0681
41	0	65	0.0055149	65	6.3135e-05	12.292	0.99437	25.378
42	0	55	0.0048508	55	0.00011738	23.9749	0.99314	25.2191
43	0	125	0.005841	125	3.0714e-05	9.9554	0.99842	36.0528
44	0	70	0.0054772	70	6.0093e-05	22.0501	0.99768	30.4279
45	0	55	0.0057247	55	5.1765e-05	-1.5266	0.99977	17.3248
46	0	50	0.0057549	50	6.1006e-05	-0.12856	0.99985	25.1111
47	1	Inf	0.0039353	125	2.3712e-05	12.4841	0.99603	31.4058
48	0	30	0.0032592	30	0.00013913	21.2254	0.99312	27.5669
49	0	55	0.0043346	55	0.00010136	23.9855	0.99337	20.3464
50	0	55	0.0056656	55	0.00010621	9.6971	0.96174	-6.6024
51	0	65	0.0047748	65	5.904e-05	20.1881	0.99669	21.4262
52	0	70	0.0047014	70	3.9349e-05	10.8235	0.99955	24.4715
53	0	50	0.0026094	50	4.7922e-05	20	0.96228	26.2964
54	0	70	0.0036161	70	2.126e-05	-5.1163	0.99911	34.8068
55	0	55	0.0048862	55	9.455e-05	24.9968	0.99729	NaN
56	0	55	0.0049328	55	0.00010033	24.9908	0.99699	27.7281
57	0	30	0.0020911	30	9.3908e-05	22.4403	0.99518	33.6259
58	0	55	0.004797	55	0.00010822	24.5391	0.99461	18.817
59	0	55	0.004514	55	4.0264e-05	-4.4598	0.9912	11.3857
60	0	45	0.004209	45	7.5547e-05	15	0.96515	15.9819
61	0	30	0.0020979	30	9.3242e-05	22.3925	0.99533	34.0403
62	0	480	0.0032724	100	2.5275e-05	7.5173	0.98954	23.8648
63	0	35	0.0040352	35	0.00010522	14.4459	0.98998	22.255
64	0	85	0.0071327	85	4.2433e-05	10.985	0.9931	42.213
65	0	30	0.0034496	30	4.3959e-05	-0.00033297	0.96695	31.9837
66	0	125	0.0061774	125	3.678e-05	41.2044	0.99982	30.3302
67	0	40	0.003939	40	0.00011844	22.838	0.99635	30.2307
68	0	30	0.0022422	30	9.5141e-05	21.2489	0.9932	36.3952
69	0	60	0.0061975	60	6.4391e-05	5.8844	0.99986	26.8252
70	0	95	0.0057698	95	4.1895e-05	13.5321	0.99795	33.8509
71	0	75	0.0061195	75	4.2176e-05	1.0569	0.99972	20.2612
72	0	60	0.0058601	60	0.00011315	24.2251	0.99646	27.5257
73	0	85	0.0052961	85	4.2415e-05	18.8905	0.9999	30.3665
74	0	75	0.0052272	75	5.2822e-05	19.1919	0.99599	39.8228
75	0	85	0.0049283	85	4.5772e-05	17.7339	0.99621	30.7287
76	0	70	0.0057272	70	5.4038e-05	4.7681	0.99341	27.7222
77	0	70	0.0052433	70	5.8213e-05	21.5247	0.99688	39.4161
78	0	160	0.0035417	160	1.3393e-05	-17.1734	0.97157	11.3268
79	1	Inf	0.0017935	210	6.0258e-06	22.2398	0.99893	24.814
80	0	65	0.0067341	65	5.4567e-05	-2.881	0.99901	26.8925
81	0	80	0.0052553	80	5.9445e-05	30.8083	0.99979	23.3245
82	0	105	0.004958	105	3.2151e-05	11.0299	0.99465	32.7411
83	0	130	0.0042254	130	2.7091e-05	37.474	0.99889	37.08
84	0	35	0.0031247	35	0.0001112	22.4793	0.99567	29.0786
85	0	30	0.0025145	30	0.00011956	23.6392	0.996	24.973
86	0	80	0.0055415	80	5.2872e-05	25.512	0.99931	32.5031
87	0	170	0.0046625	170	2.1382e-05	40.6635	0.99904	28.964
88	0	40	0.0048498	40	9.0978e-05	8.0289	0.99965	24.7601
89	0	90	0.0054765	90	4.3311e-05	14.4456	0.99465	25.4639
90	0	35	0.0027786	35	9.7363e-05	21.7928	0.99417	30.1141
91	1	Inf	0.0043881	135	2.3802e-05	17.4901	0.99943	29.7333
92	0	30	0.0023875	30	0.00010681	22.5108	0.99567	34.3655
93	1	Inf	0.0011853	300	0	0	0	NaN
94	0	90	0.0056671	90	4.2921e-05	14.0512	0.99697	31.5984
95	0	90	0.0054789	90	4.6973e-05	18.4077	0.99552	33.4289
96	0	155	0.0043967	155	1.6754e-05	-9.2777	0.99108	33.0969
97	0	95	0.0056171	95	2.7564e-05	-10.7824	0.99942	26.3049
98	1	Inf	0.0035137	120	2.4358e-05	17.8179	0.99172	20.2106
99	0	55	0.0055664	55	6.1814e-05	4.8567	0.99796	31.6859
100	0	30	0.0035581	30	0.00012149	16.2945	0.98865	28.4313
101	0	55	0.0053391	55	5.1511e-05	-0.36174	0.99912	34.7216
102	1	Inf	0.0031089	125	3.4196e-05	55.3757	0.80079	NaN
103	0	30	0.002844	30	2.9713e-05	-2.3345e-05	0.75302	30.9129
104	0	30	0.0031683	30	0.00013393	21.0719	0.99279	25.4309
105	0	30	0.003403	30	0.00014106	20.3845	0.99106	27.8541
106	0	50	0.0044375	50	8.728e-05	17.3209	0.99173	26.4375
107	0	80	0.0053507	80	5.6745e-05	16.6392	0.99331	27.8367
108	0	30	0.0030659	30	0.00012159	19.497	0.98864	34.7276
109	0	55	0.0049295	55	5.9051e-05	9.4074	0.99939	31.0055
110	0	30	0.0045325	30	0.00019096	20.5136	0.99099	23.3743
111	0	60	0.005238	60	0.00010668	21.4859	0.99035	30.5729
112	0	50	0.0039671	50	3.9914e-05	-6.3142	0.99867	23.2112
113	0	65	0.0032376	65	3.9152e-05	14.2878	0.99471	24.7071
114	0	65	0.0055731	65	4.1827e-05	-4.9007	0.99953	36.7735
115	0	60	0.0055228	60	5.6694e-05	1.1217	0.99776	33.8054
116	0	85	0.0057207	85	3.1469e-05	-15.716	0.99261	32.6286
117	0	105	0.0059029	105	2.9435e-05	-6.3943	0.99393	30.8169
118	1	Inf	0.0022642	115	1.3506e-05	-3.8449	0.9834	0
119	0	65	0.0060573	65	4.6131e-05	-0.19626	0.99977	25.818
120	0	60	0.0050884	60	8.0281e-05	20.2298	0.9952	25.1485
121	0	110	0.0068498	110	3.4465e-05	-30	0.96761	28.8974
122	0	30	0.0021814	30	9.4858e-05	21.9088	0.99465	26.7243
123	0	90	0.0055263	90	3.7027e-05	16.5876	0.99828	35.1855
124	0	90	0.0056898	90	5.0671e-05	14.5473	0.99324	32.0688
125	0	30	0.002401	30	0.00010432	21.4812	0.99348	52.5686
126	1	Inf	0.0024504	140	1.2654e-05	11.5978	0.9976	22.0039
127	0	100	0.0053069	100	3.488e-05	15.3489	0.99788	29.4519
128	0	45	0.0052537	45	7.1684e-05	4.9228	0.9999	31.7272
129	0	40	0.0038503	40	0.00011186	21.9321	0.99475	29.0973
130	0	90	0.0067941	90	4.0148e-05	4.923	0.99972	20.6842
131	0	90	0.0054104	90	3.4466e-05	6.8891	0.99455	23.7305
132	0	35	0.0029864	35	7.6109e-05	14.5396	0.99399	43.8329
133	0	50	0.0052867	50	8.5852e-05	13.738	0.99757	28.3518
134	0	60	0.005775	60	0.00010812	23.157	0.99478	29.7169
135	0	70	0.0069745	70	5.8725e-05	13.793	0.99771	29.5563
136	0	80	0.0055859	80	3.4906e-05	1.2438	0.99888	33.3177
137	0	115	0.0056636	115	3.1148e-05	3.3104	0.99425	30.0493
138	0	80	0.0058582	80	4.2931e-05	12.1435	0.9985	26.8751
139	0	30	0.0033131	30	0.00013761	20.6437	0.99141	21.8953
140	0	30	0.0031561	30	2.7267e-05	-4.7371e-06	0.62653	31.1196
141	0	95	0.0056121	95	2.7822e-05	0.1184	0.99893	22.4567
142	0	35	0.0033389	35	0.00010138	18.9259	0.9962	43.508
143	0	30	0.001715	30	7.5624e-05	22.0799	0.99448	19.4245
144	0	100	0.0058112	100	4.6422e-05	7.8458	0.98488	26.8747
145	0	30	0.0030652	30	0.00012516	20.6369	0.99331	20.2438
146	0	45	0.0038883	45	5.099e-05	15	0.83964	27.4322
147	0	110	0.0038872	110	1.8143e-05	7.3318	0.99855	58.2272
148	0	65	0.0046202	65	6.6858e-05	22.3596	0.9959	20.7787
149	0	50	0.0051832	50	9.0739e-05	20	0.95986	28.3842
150	0	135	0.0045483	135	1.658e-05	7.5293	0.99979	28.4934
151	0	90	0.0060367	90	3.7072e-05	-5.3502	0.99464	24.2995
152	0	55	0.0065479	55	7.2175e-05	7.4141	0.9999	54.2455
153	0	85	0.0060408	85	2.9699e-05	-30	0.97082	29.403
154	0	30	0.0024261	30	9.8834e-05	20.1841	0.99045	27.9001
155	0	30	0.0020228	30	8.6674e-05	21.6788	0.99448	24.3625
156	0	30	0.0030329	30	0.00013347	21.8233	0.99485	19.785
157	0	75	0.0050947	75	5.2336e-05	19.501	0.99548	54.4895
158	0	35	0.0066916	35	0.00015177	11.0146	0.99	27.3322
159	0	85	0.0052416	85	4.4462e-05	21.9592	0.9994	29.9739
160	0	30	0.0039407	30	0.00016751	21.1924	0.99319	22.5352
161	0	40	0.0044912	40	3.982e-05	-30	0.98019	36.0172
162	0	80	0.0061485	80	5.8709e-05	18.9993	0.99925	22.5482
163	0	65	0.0054346	65	3.2646e-05	-30	0.72429	62.222
164	0	40	0.0051291	40	4.6695e-05	-30	0.97939	35.0097
165	0	60	0.0046992	60	8.8797e-05	22.6859	0.99337	42.6898
166	0	30	0.0039893	30	0.00017581	21.4422	0.99248	53.8452
167	0	55	0.0044631	55	6.8627e-05	17.1692	0.99692	25.7003
168	0	45	0.0033971	45	4.2601e-05	15	0.83793	43.2302
169	0	60	0.0024331	60	1.6809e-05	29.9994	0.68995	38.0121
170	0	35	0.0031201	35	3.3203e-05	-30	0.969	22.3915
171	0	95	0.0061575	95	3.6711e-05	-11.0089	0.99398	26.0474
172	0	30	0.0023013	30	7.1372e-05	14.2339	0.99386	36.9898
173	0	115	0.0050867	115	2.3401e-05	-17.4592	0.99783	33.9882
174	0	65	0.0053748	65	7.7071e-05	22.6374	0.99697	39.1664
175	0	85	0.0052452	85	4.035e-05	21.0727	0.999	42.8893
176	0	50	0.005044	50	4.3566e-05	-30	0.78305	34.0033
177	0	55	0.0045169	55	8.7912e-05	24.9948	0.99734	28.2434
178	0	135	0.005534	135	2.6317e-05	29.3479	0.99951	24.6835
179	0	30	0.0049859	30	6.0292e-05	-29.9985	0.83493	34.471
180	0	65	0.004906	65	7.4266e-05	24.2505	0.9981	32.9833
181	0	70	0.0050459	70	6.7663e-05	21.7226	0.99641	40.9659
182	0	110	0.005544	110	2.709e-05	13.085	0.99866	28.0624
183	0	90	0.0059514	90	4.7443e-05	18.9043	0.99841	27.7009
184	0	60	0.005584	60	5.0414e-05	1.03	0.99915	29.1947
185	0	60	0.0047453	60	4.8724e-05	3.7582	0.99902	29.9973
186	0	95	0.0054023	95	4.0866e-05	4.0828	0.99589	24.9377
187	0	75	0.0051902	75	4.8922e-05	12.4582	0.99546	31.0883
188	0	135	0.0041079	135	1.5501e-05	-24.947	0.9871	35.0308
189	0	55	0.0058842	55	6.3533e-05	7.0146	0.9999	28.9844
190	0	100	0.0048409	100	2.7882e-05	7.2999	0.99578	27.0956
191	0	110	0.0050788	110	3.3727e-05	8.4674	0.99201	25.1214
192	0	110	0.0055956	110	2.6848e-05	1.1393	0.98618	27.0935
193	1	Inf	0.0031087	110	2.2502e-05	10.8666	0.99213	33.5409
194	1	Inf	0.0045595	120	2.8847e-05	11.4028	0.99559	31.5572
195	0	125	0.0060657	125	3.4012e-05	22.5825	0.99712	44.2914
196	0	140	0.0050574	140	2.1027e-05	14.1862	0.99945	36.0549
197	0	75	0.0061369	75	6.1552e-05	19.8602	0.99634	32.8979
198	0	30	0.0033142	30	0.00014394	21.5663	0.99355	31.4052
199	0	30	0.0038833	30	0.00016451	20.659	0.99122	29.1868
200	0	35	0.0011255	35	8.5251e-05	35	0.98357	18.6201
201	0	85	0.0053283	85	4.9728e-05	17.8927	0.99608	37.6738
202	0	115	0.0046459	115	2.5917e-05	7.4407	0.99179	25.9192
203	0	145	0.0041084	145	1.5539e-05	-16.4837	0.98125	27.3241
204	0	60	0.0048876	60	8.6835e-05	24.8525	0.99771	26.7198
205	0	85	0.0059737	85	4.951e-05	17.6274	0.9965	26.5856
206	0	70	0.0053419	70	6.5735e-05	24.4535	0.99913	25.9436
207	0	85	0.0056691	85	3.7741e-05	9.989	0.99948	20.7558
208	0	80	0.0057448	80	5.8751e-05	16.9134	0.99333	28.7907
209	0	30	0.0044942	30	0.00017856	18.6302	0.98377	36.3675
210	0	70	0.0060159	70	4.1229e-05	7.0858	0.99756	44.9486
211	0	35	0.0034799	35	0.00012545	22.6553	0.99612	33.2117
212	0	45	0.0023862	45	4.4714e-05	15	0.96751	27.6235
213	0	100	0.0082645	100	4.5893e-05	15.8477	0.9991	24.6118
214	0	95	0.0052466	95	3.2788e-05	8.8404	0.99728	33.1751
215	0	100	0.0048075	100	3.4425e-05	18.5292	0.99852	56.7406
216	0	70	0.0057501	70	5.3441e-05	4.956	0.99978	33.9818
217	0	30	0.0024375	30	0.00010805	22.1335	0.99493	48.6208
218	0	30	0.0029625	30	0.00012608	21.1565	0.99328	28.4479
219	0	30	0.0030863	30	0.00013492	21.7915	0.99431	31.2023
220	0	35	0.0034021	35	8.3939e-05	14.1583	0.99893	29.9615
221	0	55	0.0057965	55	5.4387e-05	-1.8785	0.99964	25.8365
222	0	30	0.0041318	30	0.00012396	13.4222	0.99288	27.377
223	0	50	0.0054754	50	7.4015e-05	11.2141	0.99985	27.6031
224	0	45	0.0052833	45	5.6569e-05	-3.0091	0.99985	35.3725
225	0	125	0.0053507	125	2.6881e-05	12.4703	0.99822	26.5889
226	0	40	0.0044523	40	8.248e-05	10	0.99665	37.5329
227	0	30	0.0026787	30	3.507e-05	-9.1113	0.99866	28.9941
228	0	85	0.0062122	85	5.3585e-05	20.9993	0.99874	28.1381
229	0	30	0.0030744	30	0.00011864	18.6907	0.98554	21.3231
230	0	65	0.0060875	65	5.3235e-05	6.6367	0.99938	24.9918
231	0	70	0.0047938	70	6.3813e-05	22.2178	0.99721	32.5966
232	0	105	0.0047848	105	2.8354e-05	33.7681	0.99904	28.8209
233	0	95	0.0054649	95	3.3129e-05	-4.1037	0.99874	26.6162
234	0	55	0.0044658	55	9.5781e-05	20.9943	0.99189	23.7592
235	0	75	0.005238	75	4.96e-05	22.8277	0.99894	39.7077
236	0	70	0.0056524	70	6.4285e-05	21.3632	0.99856	27.0483
237	0	90	0.0058091	90	3.8623e-05	6.1165	0.99941	36.1076
238	0	95	0.0058303	95	3.1301e-05	6.7447	0.99985	34.0887
239	0	80	0.0060421	80	3.4881e-05	-2.4981	0.9977	27.2034
240	0	35	0.002773	35	0.00010101	22.69	0.99556	31.6941
241	0	55	0.0049769	55	0.00011564	24.4475	0.99461	33.9628
242	0	185	0.0037678	185	1.3402e-05	-14.6557	0.98926	31.4746
243	0	110	0.0053157	110	2.7778e-05	4.9061	0.99982	62.2959
244	0	60	0.0059851	60	7.0201e-05	9.4909	0.9946	30.5152
245	0	45	0.0052454	45	4.8655e-05	-12.0957	0.99999	27.8054
246	0	55	0.0049636	55	0.00010671	24.9827	0.99686	39.2653
247	0	105	0.0056956	105	3.0663e-05	-3.6621	0.99696	32.8764
248	0	85	0.0059055	85	4.3954e-05	16.7503	0.99951	34.9505
249	0	50	0.0046424	50	8.4494e-05	20	0.96592	26.5797
250	0	70	0.0058933	70	3.8085e-05	-4.7782	0.99895	30.5351
251	0	55	0.0053434	55	6.8791e-05	13.4731	0.99992	33.9075
252	1	Inf	0.0020765	105	1.4721e-05	4.0044	0.98665	24.207
253	0	50	0.0046714	50	9.6514e-05	20	0.96831	34.0425
254	0	80	0.0059864	80	3.4932e-05	-2.6376	0.9997	25.9894
255	0	180	0.0037604	105	1.3579e-05	-20.2169	0.9776	25.1172
256	0	105	0.0052018	105	3.7537e-05	17.4598	0.9967	27.9156
257	0	60	0.0064194	60	5.1249e-05	-5.2063	0.99917	24.8186
258	0	50	0.0058379	50	5.6372e-05	-1.6087	0.99985	27.1886
259	0	60	0.0056947	60	5.9606e-05	15.8835	0.99887	33.2047
260	0	100	0.0043247	100	3.0676e-05	9.6146	0.99037	20.8196
261	0	45	0.0043928	45	4.7669e-05	15	0.83035	35.0754
262	1	Inf	0.0049743	115	3.2383e-05	8.7529	0.99412	34.4149
263	1	Inf	0.0050495	95	4.3414e-05	11.2088	0.99076	38.6779
264	0	60	0.0081698	60	6.8574e-05	2.4799	0.99877	43.6329
265	0	30	0.003466	30	0.00015717	22.7567	0.996	37.7574
266	0	65	0.0053223	65	7.2787e-05	28.587	0.99892	34.1521
267	0	70	0.0054599	70	6.559e-05	18.0808	0.99343	37.798
268	0	90	0.0055135	90	3.7747e-05	7.1947	0.99867	41.8729
269	0	100	0.0058578	100	3.2677e-05	-0.37481	0.99259	39.2893
270	0	105	0.0045123	105	2.304e-05	7.8587	0.99813	24.084
271	0	110	0.0051652	110	2.3627e-05	12.501	0.99738	40.0664
272	0	170	0.0023622	170	9.5296e-06	10.6838	0.98695	16.8946
273	1	Inf	0.0033352	110	2.2958e-05	9.8034	0.99546	33.3987
274	0	100	0.0050785	100	2.5855e-05	14.4929	0.99733	36.9792
275	0	90	0.0066264	90	3.6646e-05	-0.58291	0.99896	34.6358
276	0	30	0.0021719	30	9.9778e-05	23.2537	0.99724	35.8694
277	0	35	0.0020878	35	9.3764e-05	27.7368	0.99934	29.4009
278	0	85	0.0057879	85	5.5023e-05	19.3701	0.99708	32.4613
279	0	80	0.0052682	80	4.5005e-05	19.1095	0.99968	25.5738
280	0	30	0.0029743	30	0.00012734	21.4428	0.99392	27.8798
281	0	75	0.0057954	75	5.5612e-05	19.1496	0.99568	33.5937
282	0	30	0.0029094	30	0.00012849	22.1954	0.99541	32.076
283	0	55	0.0054653	55	6.5982e-05	11.8315	0.99978	30.4868
284	0	50	0.004008	50	5.8148e-05	19.9999	0.97645	27.2914
285	0	105	0.0055944	105	2.6455e-05	10.4292	0.99569	29.6357
286	0	100	0.0050076	100	3.8575e-05	17.07	0.99688	36.3664
287	0	70	0.004952	70	6.3652e-05	24.6446	0.9992	82.2726
288	0	30	0.0025199	30	0.00010316	20.6375	0.9924	40.2163
289	0	140	0.0049504	140	2.3701e-05	7.2684	0.99752	34.438
290	0	105	0.0041197	105	2.9849e-05	15.8772	0.99582	31.7992
291	0	30	0.0039908	30	5.4047e-05	-0.00050214	0.96709	33.2166
292	0	65	0.0056429	65	5.8107e-05	15.4088	0.99926	36.9648
293	0	80	0.0068351	80	7.5094e-05	17.6961	0.99372	39.5829
294	0	50	0.0046375	50	6.7309e-05	20	0.95288	32.0747
295	0	35	0.0037704	35	0.0001019	16.6026	0.99945	31.4209
296	1	Inf	0.002623	95	2.4358e-05	16.268	0.99401	27.5085
297	0	65	0.0058212	65	6.3274e-05	13.4659	0.99907	64.5716
298	0	70	0.0054406	70	7.0791e-05	21.9404	0.99698	37.805
299	1	Inf	0.0027524	145	1.1793e-05	-8.7738	0.98188	21.7368
300	0	30	0.0028156	30	0.00010809	19.8911	0.99961	32.9659
301	0	30	0.0029235	30	0.00012791	21.8966	0.9944	27.9126
302	0	35	0.0041081	35	7.8542e-05	6.7301	0.99999	31.795
303	1	Inf	0.002232	90	2.2652e-05	16.2939	0.99417	37.4123
304	0	30	0.0047014	30	0.00014724	13.7484	0.98736	25.2697
305	0	30	0.0050575	30	6.9292e-05	-0.00016952	0.81584	32.5064
306	1	Inf	0.005546	100	4.5965e-05	14.7488	0.99457	37.5814
307	0	55	0.005052	55	0.00010403	24.9959	0.99702	39.2226
308	1	Inf	0.0060654	95	5.5333e-05	16.7535	0.99595	39.4934
309	0	35	0.0025706	35	9.3707e-05	23.2187	0.99712	31.1935
310	0	45	0.0049798	45	8.0993e-05	10.5869	0.99945	36.6592
311	0	30	0.0015746	30	7.023e-05	21.6629	0.99463	26.7969
312	0	30	0.0020554	30	9.3401e-05	22.8934	0.99627	28.5051
313	0	45	0.0056374	45	8.3494e-05	7.3037	0.99939	33.8572
314	0	30	0.0023846	30	0.00010504	22.1346	0.99524	34.0387
315	0	35	0.0036426	35	7.7548e-05	9.9737	0.9987	28.1984
316	1	Inf	0.0037578	100	3.1029e-05	12.96	0.993	34.6803
317	0	100	0.0060947	100	4.343e-05	10.6429	0.9972	29.5255
318	0	60	0.0056063	60	4.8628e-05	-0.21669	0.99975	23.4371
319	0	30	0.0045905	30	8.367e-05	-3.8932	0.99829	30.0224
320	0	75	0.0042006	75	3.2738e-05	2.7494	0.99978	30.5624
321	0	150	0.0044241	150	1.8413e-05	-13.1145	0.99054	36.0986
322	0	35	0.0046021	35	5.7669e-05	-9.3734	1	29.0576
323	0	45	0.0041356	45	4.6871e-05	15	0.91486	29.0283
324	0	120	0.0054967	120	2.9755e-05	-6.3587	0.99021	26.2939
325	0	120	0.005218	120	2.7048e-05	20.053	0.99979	33.5864
326	0	80	0.0058721	80	4.5097e-05	12.0827	0.99996	61.6779
327	0	100	0.005402	100	3.7832e-05	16.0761	0.99955	52.5704
328	0	80	0.0045908	80	4.4084e-05	12.3823	0.99491	30.4053
329	0	60	0.0056568	60	7.135e-05	0.81312	0.97897	24.9844
330	0	65	0.0044575	65	3.5846e-05	-0.8826	0.99971	27.667
331	0	35	0.0071336	35	0.00013765	0.16942	0.99932	36.9925
332	0	65	0.0052802	65	6.9024e-05	25.3438	0.99938	31.4511
333	0	60	0.0059329	60	5.8575e-05	0.7987	0.99886	24.9721
334	0	80	0.0056585	80	3.4933e-05	3.8278	0.99922	28.1615
335	0	60	0.0055935	60	0.00011223	22.523	0.99343	28.8591
336	0	85	0.0062115	85	3.9546e-05	-17.0459	0.99317	35.0969
337	0	50	0.0054764	50	8.4681e-05	13.814	0.99773	31.5382
338	0	30	0.0029284	30	0.00012744	21.9028	0.99451	26.439
339	0	45	0.0032076	45	5.5619e-05	9.4534	0.99773	27.1199
340	0	30	0.0035429	30	0.00014892	20.8803	0.99232	28.8154
341	0	65	0.0047373	65	6.8137e-05	22.4309	0.9964	31.2484
342	0	70	0.0065213	70	4.9466e-05	-0.48586	0.9996	25.7822
343	0	155	0.0044488	155	1.519e-05	-2.9406	0.98984	25.8513
344	0	35	0.0026654	35	8.9043e-05	20.4216	0.99206	28.1411
345	0	55	0.004425	55	0.00010224	24.6572	0.99521	29.7383
346	0	65	0.0060108	65	8.7403e-05	21.4189	0.99438	34.2135
347	0	35	0.0055242	35	0.00010925	6.6961	0.99979	68.0605
348	0	115	0.0054721	115	3.1305e-05	15.8568	0.99751	23.5586
349	0	125	0.0055119	125	3.0338e-05	8.6121	0.99642	20.3937
350	0	45	0.0048489	45	7.4922e-05	15	0.85405	26.8756
351	0	35	0.0036785	35	0.00013387	23.0388	0.99711	25.9044
352	0	40	0.003643	40	0.00011254	23.9445	0.99781	41.8242
353	0	55	0.0054457	55	0.00012351	23.9016	0.9934	28.0942
354	0	65	0.0060662	65	4.703e-05	-6.1583	0.9995	28.8106
355	0	40	0.0037928	40	0.00011369	22.9621	0.99676	41.1263
356	0	55	0.0057126	55	9.3592e-05	11.9809	0.98486	20.2941
357	1	Inf	0.005432	100	4.5721e-05	16.102	0.99659	23.8651
358	0	85	0.004919	85	3.5775e-05	13.5409	0.99269	28.5104
359	0	60	0.012334	60	0.00011201	5.4193	0.9945	29.6419
360	0	75	0.0057609	75	6.5669e-05	19.3232	0.99494	13.7813
361	0	65	0.0047896	65	6.0993e-05	22.9398	0.99771	21.1754
362	0	80	0.0055643	80	3.7041e-05	3.9048	0.99975	23.0261
363	0	30	0.0048036	30	6.4287e-05	-8.1685e-05	0.85114	28.2684
364	0	30	0.0038526	30	0.00017193	22.0024	0.99427	27.0056
365	0	30	0.0029375	30	0.000125	21.3829	0.99398	31.5901
366	0	40	0.0044701	40	0.00012946	21.5481	0.99451	16.9969
367	0	80	0.0058406	80	6.4162e-05	18.27	0.99462	29.828
368	0	55	0.0049332	55	0.00011652	24.314	0.99471	28.0146
369	0	55	0.0029068	55	5.7208e-05	23.9446	0.99436	24.2192
370	0	30	0.002315	30	0.00010135	21.9855	0.99526	28.005
371	0	75	0.0066926	75	5.3001e-05	11.0548	0.99854	27.0968
372	0	40	0.0049998	40	0.00010645	14.6468	0.99689	24.8958
373	0	60	0.0058962	60	9.7034e-05	24.7727	0.99781	28.2
374	0	80	0.0053979	80	4.073e-05	16.4478	0.99924	34.3617
375	0	75	0.00517	75	3.6297e-05	4.8957	0.99979	19.8578
376	0	70	0.0054472	70	5.1046e-05	8.6585	0.99209	21.9109
377	0	65	0.0051409	65	7.0434e-05	23.7657	0.99821	29.2891
378	0	70	0.0059092	70	7.337e-05	20.2615	0.99525	25.5268
379	0	75	0.0054976	75	3.4188e-05	-2.018	0.99986	25.2554
380	0	145	0.0043481	100	3.7956e-05	-30	0.31247	28.1643
381	0	75	0.0050358	75	5.5377e-05	20.8122	0.99724	33.7695
382	0	90	0.0052885	90	4.2006e-05	19.155	0.99849	27.6428
383	0	65	0.0065186	65	4.2872e-05	0.27895	0.99725	21.2085
384	0	60	0.0030325	60	5.2034e-05	24.0552	0.99666	27.28
385	0	70	0.0063391	70	4.8565e-05	-6.3733	0.99686	25.7538
386	0	75	0.0053463	75	5.6305e-05	20.5977	0.99718	20.2267
387	0	30	0.0051643	30	8.9294e-05	-0.0011002	0.95697	29.2024
388	0	60	0.0054526	60	5.9343e-05	4.0403	0.99121	30.6575
389	0	50	0.0045167	50	7.6211e-05	20	0.95731	27.4563
390	1	Inf	0.003175	95	2.694e-05	12.3733	0.99377	28.4004
391	0	30	0.0051802	30	8.6862e-05	-0.00053376	0.9204	26.7603
392	0	55	0.0068765	55	7.7883e-05	8.1833	0.99914	27.0189
393	0	45	0.0044142	45	5.581e-05	15	0.83147	20.0755
394	0	55	0.0070629	55	7.0577e-05	2.5	0.99972	29.0923
395	0	45	0.0033064	45	3.9736e-05	15	0.83372	29.0175
396	0	100	0.0055644	100	3.1146e-05	19.8545	0.9969	19.7603
397	0	35	0.0019418	35	6.4893e-05	20.7572	0.99241	20.9906
398	0	75	0.0051233	75	4.7993e-05	18.2985	0.99878	27.4556
399	0	90	0.0061287	90	4.1926e-05	10.9314	0.99868	20.9983
400	0	55	0.0052062	55	0.00011142	24.9915	0.9965	28.8862
401	0	65	0.0050921	65	6.5782e-05	23.5832	0.99781	19.3284
402	0	60	0.0041683	60	7.148e-05	24.7817	0.99754	26.2275
403	0	30	0.0029302	30	0.00012951	22.266	0.99523	17.352
404	0	30	0.0036197	30	0.00015791	21.9584	0.99472	17.2988
405	1	Inf	0.0047298	125	2.8347e-05	12.9783	0.99806	26.8485
406	0	65	0.0060381	65	8.4374e-05	25.0224	0.99841	21.9418
407	0	30	0.0022922	30	0.0001052	23.1183	0.9968	45.0637
408	0	100	0.0047369	100	3.2287e-05	16.3441	0.99769	38.6465
409	1	Inf	0.0034865	130	2.3465e-05	30.4148	0.99909	32.0013
410	0	100	0.0073234	100	3.723e-05	-13.9173	0.99718	36.494
411	0	95	0.0061447	95	4.7036e-05	13.0087	0.99408	41.6274
412	0	35	0.0023602	35	7.9721e-05	20.8465	0.99124	35.9388
413	0	55	0.0053435	55	0.00011326	24.6465	0.99534	30.0879
414	0	35	0.0028033	35	9.4882e-05	21.0668	0.99272	28.4303
415	0	70	0.0048751	70	6.2677e-05	22.8731	0.99776	29.0706
416	0	30	0.0016925	30	7.8309e-05	23.2947	0.99655	38.4312
417	0	30	0.0028129	30	0.00012952	23.2113	0.99679	28.872
418	0	35	0.002234	35	7.9374e-05	22.0772	0.99404	31.3047
419	0	30	0.0029334	30	0.00012866	22.0084	0.99492	30.5482
420	0	60	0.0047762	60	8.4874e-05	24.069	0.99644	31.61
421	0	30	0.0034774	30	0.00015235	21.7129	0.9941	33.3243
422	0	75	0.0052336	75	5.1341e-05	16.7842	0.99864	27.6889
423	0	40	0.0048925	40	5.9583e-05	-0.092502	0.99982	36.2644
424	0	30	0.0033225	30	0.00013976	20.8171	0.99227	37.0477
425	0	35	0.0040716	35	0.00010782	16.1323	0.99937	33.5688
426	0	30	0.0041201	30	0.00016229	18.5191	0.98378	35.1351
427	0	75	0.0051704	75	4.0128e-05	1.4177	0.9995	30.8209
428	0	130	0.0044142	130	2.4312e-05	3.4831	0.99128	31.7312
429	0	50	0.0055818	50	3.7293e-05	-30	0.91741	39.5087
430	0	80	0.0062133	80	4.1592e-05	4.047	0.99971	28.6017
431	0	45	0.0047021	45	5.3678e-05	15	0.83392	24.306
432	0	75	0.0049124	75	5.613e-05	24.7584	0.99957	30.7965
433	0	30	0.0027391	30	0.00011834	21.83	0.99475	28.7007
434	0	30	0.0018304	30	8.2655e-05	23.0045	0.99679	27.4486
435	0	70	0.005698	70	7.4363e-05	20.3169	0.99511	32.9526
436	0	55	0.0063776	55	7.3992e-05	12.9216	0.99918	23.4822
437	0	135	0.0050661	135	2.0027e-05	-3.0676	0.99815	29.7836
438	1	Inf	0.0058545	90	5.8411e-05	17.4211	0.99606	34.7435
439	0	30	0.003128	30	9.7842e-05	14.5933	0.99228	32.5794
440	1	Inf	0.0038312	90	3.7564e-05	14.2814	0.9916	33.1342
441	0	80	0.0058197	80	2.5462e-05	-0.62444	0.99626	26.4529
442	0	40	0.0031697	40	8.5682e-05	18.9522	0.9866	21.4051
443	0	30	0.0038312	30	5.9858e-05	-8.4801e-05	0.86026	19.9005
444	0	35	0.0041599	35	5.7729e-05	-5.0655	1	36.389
445	0	30	0.0021598	30	9.0979e-05	21.2462	0.99381	32.6823
446	0	45	0.0054286	45	0.00010471	14.729	0.99759	34.0974
447	0	75	0.0057367	75	5.674e-05	19.9016	0.99619	22.5005
448	0	95	0.0061338	95	3.6003e-05	9.4306	0.99997	30.2885
449	0	30	0.0020822	30	8.5707e-05	20.6565	0.99211	26.5164
450	0	60	0.0062234	60	6.2889e-05	6.6009	0.99986	32.7581
451	0	80	0.0059975	80	3.425e-05	-8.9398	0.99902	25.1265
452	0	55	0.0052997	55	4.1009e-05	-10.3998	0.99996	24.5485
453	0	30	0.0019129	30	8.1415e-05	21.4364	0.99369	23.7712
454	0	75	0.0057816	75	4.7795e-05	8.2244	0.99847	18.9558
455	0	65	0.0056785	65	4.7243e-05	5.1759	0.99956	23.4626
456	1	Inf	0.0033084	115	2.1636e-05	12.1067	0.99746	30.3573
457	0	85	0.0062687	85	4.8398e-05	14.5374	0.99903	32.459
458	0	80	0.005834	80	5.0377e-05	16.9473	0.99701	37.9041
459	0	65	0.0037166	65	5.4783e-05	22.8552	0.99685	26.5178
460	0	70	0.0058137	70	7.4248e-05	22.0646	0.99731	22.5173
461	0	60	0.0060098	60	5.5035e-05	2.4094	0.99984	31.8461
462	0	195	0.0033089	125	1.2437e-05	10.3534	0.97409	18.9716
