# Supplementary material for: Fractional killing arises from cell-to-cell variability in overcoming a caspase activity threshold
Source: Mol Syst Biol. 2015 May 7;11(5):803. doi: 10.15252/msb.20145584 (PMC4461398; doi:10.15252/msb.20145584)
Supplement: Supplementary file 3 [file msb0011-0803-sd3.zip › All_data/017_TRAIL (250 ngml)_1/raw_area.tsv]

Cell # (0 for discarded)	T=5min	T=10min	T=15min	T=20min	T=25min	T=30min	T=35min	T=40min	T=45min	T=50min	T=55min	T=60min	T=65min	T=70min	T=75min	T=80min	T=85min	T=90min	T=95min	T=100min	T=105min	T=110min	T=115min	T=120min	T=125min	T=130min	T=135min	T=140min	T=145min	T=150min	T=155min	T=160min	T=165min	T=170min	T=175min	T=180min	T=185min	T=190min	T=195min	T=200min	T=205min	T=210min	T=215min	T=220min	T=225min	T=230min	T=235min	T=240min	T=245min
1	577	475	534	236	200	196	211	197	209	92	101	89	103	109	103	142	147	127	151	176	158	134	94	100	94	84	76	69	72	82	81	84	85	93	94	97	86	93	94	91	82	87	85	82	87	93	94	83	85
0	66	40	41	21	29	8	NaN	NaN	NaN	NaN	NaN	NaN	NaN	NaN	NaN	NaN	NaN	NaN	NaN	NaN	NaN	NaN	NaN	NaN	NaN	NaN	NaN	NaN	NaN	NaN	NaN	NaN	NaN	NaN	NaN	NaN	NaN	NaN	NaN	NaN	NaN	NaN	NaN	NaN	NaN	NaN	NaN	NaN	NaN
0	99	78	77	50	82	49	51	58	82	94	61	100	88	95	54	57	57	92	24	2	29	10	26	3	14	NaN	NaN	NaN	NaN	NaN	NaN	NaN	NaN	NaN	NaN	NaN	NaN	NaN	NaN	NaN	NaN	NaN	NaN	NaN	NaN	NaN	NaN	NaN	NaN
2	218	205	227	185	226	177	180	158	187	210	188	245	214	242	214	181	176	229	216	201	241	223	273	217	228	140	80	91	108	80	106	107	139	127	110	85	87	96	80	94	83	78	96	87	89	82	89	86	96
0	4	NaN	NaN	NaN	NaN	NaN	NaN	NaN	NaN	NaN	NaN	NaN	NaN	NaN	NaN	NaN	NaN	NaN	NaN	NaN	NaN	NaN	NaN	NaN	NaN	NaN	NaN	NaN	NaN	NaN	NaN	NaN	NaN	NaN	NaN	NaN	NaN	NaN	NaN	NaN	NaN	NaN	NaN	NaN	NaN	NaN	NaN	NaN	NaN
3	505	551	512	464	541	535	477	440	492	502	486	549	549	550	498	490	483	528	526	504	601	604	583	541	587	618	581	539	637	626	654	566	471	408	305	213	202	168	171	185	159	169	199	192	165	163	149	167	148
0	NaN	NaN	NaN	NaN	NaN	NaN	NaN	NaN	NaN	NaN	NaN	NaN	NaN	NaN	NaN	NaN	NaN	NaN	NaN	NaN	NaN	NaN	NaN	NaN	NaN	NaN	NaN	NaN	NaN	NaN	NaN	NaN	NaN	NaN	NaN	NaN	NaN	NaN	NaN	NaN	NaN	NaN	NaN	NaN	NaN	NaN	NaN	NaN	NaN
0	522	531	556	417	508	537	489	466	490	534	508	528	545	532	NaN	NaN	NaN	NaN	NaN	NaN	NaN	NaN	NaN	NaN	NaN	NaN	NaN	NaN	NaN	NaN	NaN	NaN	NaN	NaN	NaN	NaN	NaN	NaN	NaN	NaN	NaN	NaN	NaN	NaN	NaN	NaN	NaN	NaN	NaN
0	458	174	NaN	NaN	NaN	NaN	NaN	NaN	NaN	NaN	NaN	NaN	NaN	NaN	NaN	NaN	NaN	NaN	NaN	NaN	NaN	NaN	NaN	NaN	NaN	NaN	NaN	NaN	NaN	NaN	NaN	NaN	NaN	NaN	NaN	NaN	NaN	NaN	NaN	NaN	NaN	NaN	NaN	NaN	NaN	NaN	NaN	NaN	NaN
0	289	272	268	286	332	266	336	296	325	374	367	339	337	358	349	349	392	361	387	351	420	414	392	387	428	470	444	438	443	436	464	420	462	495	471	506	510	552	560	570	538	576	621	625	664	677	666	628	662
4	594	565	582	565	593	631	639	611	602	637	664	605	657	643	646	645	570	171	159	148	164	150	142	142	141	142	138	126	142	127	132	131	122	129	123	119	134	129	141	129	129	146	133	135	124	138	145	143	148
5	864	904	884	864	869	854	873	858	843	873	891	857	908	884	898	885	922	929	960	943	917	928	983	998	1006	1016	990	970	1014	997	999	1035	1039	1036	1056	1058	1071	1064	1064	1043	1023	942	859	763	611	411	275	203	191
0	501	218	223	228	228	221	97	109	96	111	140	129	120	141	165	195	211	229	249	269	282	260	260	280	NaN	NaN	NaN	NaN	NaN	NaN	NaN	NaN	NaN	NaN	NaN	NaN	NaN	NaN	NaN	NaN	NaN	NaN	NaN	NaN	NaN	NaN	NaN	NaN	NaN
0	534	505	512	559	573	604	534	547	598	622	590	623	603	615	603	597	635	614	600	568	647	667	685	694	619	730	695	731	727	753	754	753	792	824	769	753	812	826	830	841	789	849	899	867	861	935	916	931	887
6	45	47	60	90	122	127	131	119	135	92	132	116	153	120	103	120	111	122	114	140	116	155	151	139	148	183	169	169	185	177	176	206	69	67	66	62	55	53	59	50	54	51	47	54	56	52	47	42	49
7	290	292	363	294	334	362	378	352	355	375	410	348	426	324	164	130	132	146	149	154	157	154	174	162	178	197	197	203	225	222	209	226	237	240	244	243	230	255	254	261	257	253	244	242	253	278	259	259	264
8	531	570	552	517	512	554	526	549	549	576	559	522	531	516	528	519	546	550	510	153	184	157	192	178	156	160	156	150	149	148	163	149	135	137	128	138	121	143	143	132	132	137	129	122	122	117	117	118	119
9	131	141	156	143	193	174	162	151	175	192	151	172	170	156	156	225	180	190	203	182	193	193	206	223	206	209	66	62	51	51	58	59	55	53	47	54	52	51	56	50	52	56	55	61	67	69	73	72	63
0	397	448	481	433	444	464	477	469	441	474	498	476	522	548	569	556	523	531	573	573	596	585	579	630	579	604	584	624	622	667	708	710	712	720	748	726	731	715	731	735	694	734	703	720	671	655	683	666	631
0	1177	1160	1160	1099	1130	1158	1129	1133	1133	1162	1150	1150	1144	1147	1132	1180	1196	1145	1145	1145	1117	1141	1090	1123	1084	1128	1125	1159	1195	1184	1185	1180	1148	1200	1190	1173	1177	1210	1188	1194	1193	1174	1195	1188	1167	1172	1147	1172	1164
10	581	569	588	563	520	602	573	568	625	596	615	584	628	551	590	576	648	588	707	690	175	180	183	168	158	142	137	133	160	175	166	164	172	161	88	178	176	166	172	182	182	187	180	187	194	215	209	217	199
0	299	306	319	289	289	130	361	315	313	342	336	348	354	324	339	334	378	364	375	411	473	470	439	472	486	479	502	519	514	534	534	538	523	555	606	587	568	547	563	599	586	612	582	585	569	567	585	590	593
11	620	648	692	560	596	668	737	685	630	739	781	688	307	785	750	711	730	347	788	778	836	826	811	885	902	892	922	956	844	502	378	325	282	284	225	219	201	212	206	207	209	205	211	241	232	233	229	215	221
0	425	325	368	405	135	336	415	385	369	407	455	354	393	363	410	553	478	415	NaN	NaN	NaN	NaN	NaN	NaN	NaN	NaN	NaN	NaN	NaN	NaN	NaN	NaN	NaN	NaN	NaN	NaN	NaN	NaN	NaN	NaN	NaN	NaN	NaN	NaN	NaN	NaN	NaN	NaN	NaN
0	439	411	366	393	419	435	426	513	474	476	483	NaN	NaN	NaN	NaN	NaN	NaN	NaN	NaN	NaN	NaN	NaN	NaN	NaN	NaN	NaN	NaN	NaN	NaN	NaN	NaN	NaN	NaN	NaN	NaN	NaN	NaN	NaN	NaN	NaN	NaN	NaN	NaN	NaN	NaN	NaN	NaN	NaN	NaN
12	370	376	376	420	389	413	398	431	450	444	361	124	92	105	110	99	95	95	109	122	125	127	137	138	159	147	156	159	165	152	156	159	153	145	136	136	150	135	130	130	134	139	162	148	165	153	164	171	176
13	627	636	620	609	604	596	591	567	592	584	611	600	609	573	588	581	616	683	641	690	702	737	721	232	195	170	153	152	154	153	164	156	157	167	171	153	151	177	168	150	158	168	153	150	168	168	166	184	164
14	519	602	614	540	569	608	620	612	581	710	612	645	708	654	731	706	724	743	802	741	818	856	784	854	826	846	840	689	203	201	183	149	161	173	172	172	188	196	175	181	180	187	194	223	203	205	201	193	200
15	380	378	336	392	417	458	423	450	399	412	414	435	439	427	432	445	474	491	465	491	443	107	90	79	66	67	75	80	80	84	85	92	85	97	86	80	93	84	91	86	87	89	39	45	39	47	44	42	43
0	403	367	397	429	378	346	135	NaN	NaN	NaN	NaN	NaN	NaN	NaN	NaN	NaN	NaN	NaN	NaN	NaN	NaN	NaN	NaN	NaN	NaN	NaN	NaN	NaN	NaN	NaN	NaN	NaN	NaN	NaN	NaN	NaN	NaN	NaN	NaN	NaN	NaN	NaN	NaN	NaN	NaN	NaN	NaN	NaN	NaN
0	546	547	587	517	551	593	603	557	546	516	518	503	541	553	626	664	719	684	731	708	756	743	741	772	795	769	773	809	879	784	862	864	876	835	883	873	896	852	849	825	823	870	866	845	868	826	860	879	878
0	17	1	2	NaN	NaN	NaN	NaN	NaN	NaN	NaN	NaN	NaN	NaN	NaN	NaN	NaN	NaN	NaN	NaN	NaN	NaN	NaN	NaN	NaN	NaN	NaN	NaN	NaN	NaN	NaN	NaN	NaN	NaN	NaN	NaN	NaN	NaN	NaN	NaN	NaN	NaN	NaN	NaN	NaN	NaN	NaN	NaN	NaN	NaN
0	742	734	781	762	767	771	754	764	774	824	848	319	809	692	751	782	818	773	800	805	785	786	823	851	803	886	889	870	867	899	856	904	865	867	921	915	933	909	913	909	879	864	890	895	883	880	888	855	908
16	511	505	503	503	481	504	526	509	476	536	537	565	579	607	602	640	643	388	194	148	122	112	99	94	72	105	98	92	106	103	109	117	120	125	158	145	155	159	174	188	186	123	126	144	138	88	86	150	150
17	505	445	417	470	457	454	491	505	485	499	515	467	502	492	510	498	533	476	548	518	496	524	529	493	557	547	594	581	570	498	487	421	418	408	349	356	300	291	292	232	221	147	110	108	96	115	103	115	114
18	406	383	370	358	368	402	376	382	380	396	382	385	393	426	395	407	413	447	413	366	234	175	139	134	112	110	101	93	106	108	108	103	100	119	109	102	100	117	104	123	129	126	110	124	122	127	119	121	112
19	338	351	364	327	319	374	392	344	316	408	383	383	368	130	99	112	120	117	118	103	110	99	99	98	102	103	88	78	98	91	95	86	90	90	90	101	95	90	77	71	68	66	76	73	66	65	61	74	61
0	559	621	550	537	546	589	587	594	601	608	663	628	602	601	653	661	677	671	700	678	666	694	662	670	653	751	732	767	719	709	739	770	798	771	831	817	841	797	820	834	842	834	877	831	851	873	932	894	941
20	673	653	624	637	648	652	617	642	648	647	617	648	667	589	619	639	650	631	623	345	169	150	155	159	155	162	147	159	172	176	164	174	169	184	185	173	175	187	184	186	181	182	181	187	200	209	209	194	203
0	717	685	648	603	566	622	625	630	650	704	663	621	620	231	217	203	198	209	227	83	94	101	136	100	112	107	92	71	66	72	74	71	61	60	65	169	181	192	180	184	177	180	176	195	206	177	172	190	182
0	223	85	77	101	121	122	182	163	155	200	212	210	138	110	125	156	151	93	78	69	63	66	55	NaN	NaN	NaN	NaN	NaN	NaN	NaN	NaN	NaN	NaN	NaN	NaN	NaN	NaN	NaN	NaN	NaN	NaN	NaN	NaN	NaN	NaN	NaN	NaN	NaN	NaN
21	587	593	583	586	578	605	629	621	574	621	568	563	539	593	675	721	679	665	602	274	158	129	125	130	136	133	130	131	161	43	34	44	71	61	126	66	64	77	131	126	124	133	122	129	133	130	145	43	46
22	284	282	285	261	258	279	294	266	253	293	285	307	295	304	288	283	246	90	83	84	81	84	72	75	66	59	59	60	58	60	61	59	59	71	63	67	80	85	70	74	67	72	62	68	73	67	75	77	78
0	777	753	805	793	782	864	866	838	818	900	850	849	858	869	866	911	893	905	898	894	956	968	1010	1034	1024	1023	1043	1051	1095	1092	1091	1117	1129	1136	1138	1166	1180	1168	1159	1216	1185	1154	1204	1199	1216	1201	1232	1161	1158
23	830	866	828	821	800	831	831	833	732	771	781	771	780	302	185	164	146	144	150	137	137	154	139	142	145	147	154	144	151	154	164	164	181	184	197	185	189	196	199	206	192	199	191	209	191	224	214	225	232
0	421	405	405	389	462	404	504	458	434	485	470	440	461	490	464	358	132	134	123	106	120	112	119	116	117	131	131	122	98	93	91	87	88	83	87	85	90	105	107	100	88	92	96	89	101	94	100	103	111
0	714	NaN	NaN	NaN	NaN	NaN	NaN	NaN	NaN	NaN	NaN	NaN	NaN	NaN	NaN	NaN	NaN	NaN	NaN	NaN	NaN	NaN	NaN	NaN	NaN	NaN	NaN	NaN	NaN	NaN	NaN	NaN	NaN	NaN	NaN	NaN	NaN	NaN	NaN	NaN	NaN	NaN	NaN	NaN	NaN	NaN	NaN	NaN	NaN
24	424	436	411	421	424	455	461	455	449	445	434	407	436	424	314	111	105	97	86	86	82	83	76	81	82	77	84	70	84	79	78	81	84	91	86	85	85	88	89	94	94	92	96	99	94	102	97	88	80
25	798	741	770	769	733	719	791	761	709	795	857	789	801	709	217	201	183	149	144	134	135	145	126	140	145	141	145	139	136	146	147	165	158	154	162	151	164	171	177	159	174	188	197	193	195	200	199	212	205
26	568	570	586	567	631	671	679	679	631	668	666	644	611	567	513	266	203	192	195	201	214	211	230	98	80	71	NaN	NaN	NaN	NaN	NaN	NaN	NaN	NaN	NaN	NaN	NaN	NaN	NaN	NaN	NaN	NaN	NaN	NaN	NaN	NaN	NaN	NaN	NaN
27	432	444	473	424	473	493	467	495	485	490	501	510	528	520	529	536	498	522	101	82	76	78	75	82	89	85	81	78	87	83	87	97	91	100	99	96	92	95	95	85	87	103	92	93	98	89	107	103	114
0	746	737	736	735	731	742	712	758	775	805	804	779	799	826	852	864	851	859	832	818	832	860	893	880	887	918	901	935	904	919	922	936	955	994	954	1002	980	972	991	998	1003	1005	970	981	1005	994	950	957	968
28	591	604	608	562	624	624	608	614	614	582	596	583	585	613	558	585	582	634	591	597	584	540	582	538	438	249	189	322	361	355	374	163	163	160	179	168	161	155	162	145	150	156	151	252	271	175	166	170	162
29	420	389	407	424	453	422	441	494	463	496	467	478	424	477	456	458	457	471	486	459	112	75	76	68	69	70	76	73	85	84	86	87	88	89	98	110	94	96	110	112	104	113	129	114	119	112	115	121	115
0	35	162	174	198	175	174	153	195	49	231	215	212	211	74	NaN	NaN	NaN	NaN	NaN	NaN	NaN	NaN	NaN	NaN	NaN	NaN	NaN	NaN	NaN	NaN	NaN	NaN	NaN	NaN	NaN	NaN	NaN	NaN	NaN	NaN	NaN	NaN	NaN	NaN	NaN	NaN	NaN	NaN	NaN
30	304	294	296	331	368	385	419	448	433	460	465	495	514	577	578	574	489	130	112	119	101	114	113	128	108	112	115	112	99	119	107	118	116	118	143	160	37	153	146	147	143	149	142	149	156	41	165	150	152
0	NaN	NaN	NaN	NaN	NaN	NaN	NaN	NaN	NaN	NaN	NaN	NaN	NaN	NaN	NaN	NaN	NaN	NaN	NaN	NaN	NaN	NaN	NaN	NaN	NaN	NaN	NaN	NaN	NaN	NaN	NaN	NaN	NaN	NaN	NaN	NaN	NaN	NaN	NaN	NaN	NaN	NaN	NaN	NaN	NaN	NaN	NaN	NaN	NaN
31	332	359	370	358	379	359	398	377	378	420	426	400	367	392	370	436	426	132	116	113	127	127	118	108	96	101	93	92	92	101	106	113	106	111	113	117	124	118	121	124	130	149	146	161	144	136	145	159	143
0	208	212	237	200	186	NaN	NaN	NaN	NaN	NaN	NaN	NaN	NaN	NaN	NaN	NaN	NaN	NaN	NaN	NaN	NaN	NaN	NaN	NaN	NaN	NaN	NaN	NaN	NaN	NaN	NaN	NaN	NaN	NaN	NaN	NaN	NaN	NaN	NaN	NaN	NaN	NaN	NaN	NaN	NaN	NaN	NaN	NaN	NaN
0	735	736	777	767	743	797	749	805	858	787	822	826	827	813	760	777	739	741	741	767	786	816	845	857	882	940	886	941	954	930	1014	970	980	984	950	981	1028	1017	1043	977	999	1000	1031	1026	1083	1040	1007	973	1072
32	628	672	614	594	655	636	664	646	612	652	678	678	660	689	681	648	685	664	679	710	669	732	733	744	180	145	133	152	119	142	140	144	165	149	153	147	130	130	140	130	127	133	142	148	146	149	141	142	123
0	591	575	547	569	557	603	581	557	586	601	589	609	573	585	591	660	601	659	656	677	666	653	679	616	591	637	665	707	653	655	705	695	700	714	689	675	715	673	698	700	686	757	695	738	776	712	762	787	745
0	943	919	890	873	862	927	896	910	949	899	936	929	947	894	948	914	868	943	893	920	954	937	919	NaN	NaN	NaN	NaN	NaN	NaN	NaN	NaN	NaN	NaN	NaN	NaN	NaN	NaN	NaN	NaN	NaN	NaN	NaN	NaN	NaN	NaN	NaN	NaN	NaN	NaN
33	737	796	752	707	791	729	835	754	777	795	828	798	772	834	836	819	836	888	927	892	887	970	971	964	1044	1047	1015	1064	1070	1057	1040	1032	1095	1090	1075	817	489	327	233	221	209	213	224	200	206	218	228	221	232
34	1252	1291	1333	1274	1187	1316	1312	1263	1290	1284	1310	1244	1272	1258	1183	1202	1159	1288	1213	730	276	254	264	262	251	267	275	257	259	257	263	255	295	278	278	287	274	290	298	307	291	323	314	298	328	308	307	331	333
35	689	641	655	605	682	654	692	715	706	741	752	734	736	729	701	733	734	778	328	774	780	748	765	754	700	153	136	133	128	127	144	131	116	142	129	135	145	143	129	150	133	164	146	167	177	174	185	186	190
36	542	563	551	587	581	589	601	614	581	604	585	582	577	553	426	120	142	140	145	127	142	141	122	139	124	105	106	95	102	91	101	97	104	108	100	116	116	111	113	106	104	109	134	107	113	115	105	124	116
0	618	661	649	623	585	592	589	670	751	688	697	693	706	701	746	752	738	759	695	640	650	651	651	719	677	717	693	698	703	730	762	761	805	799	790	753	757	733	750	753	804	832	875	878	821	815	780	809	832
37	650	698	694	683	713	705	687	726	682	649	683	707	744	751	734	750	729	762	732	743	748	734	792	804	871	879	871	194	155	138	132	128	138	138	133	144	158	158	149	154	151	149	159	160	163	161	169	161	176
38	488	497	466	442	479	515	560	520	496	515	566	557	587	593	628	594	625	624	637	621	660	679	656	663	729	516	160	132	128	133	117	124	133	132	129	146	125	114	136	122	136	137	132	125	131	130	132	134	141
39	822	870	842	850	836	865	768	793	882	846	858	802	823	829	810	804	817	851	845	897	852	873	900	879	795	260	243	239	231	213	207	189	181	184	173	186	180	180	180	177	184	183	167	173	181	179	172	178	183
0	864	795	827	809	869	868	911	867	883	873	862	823	796	809	833	855	878	874	887	866	939	758	796	816	827	826	797	707	750	707	805	790	801	864	806	793	806	809	695	697	716	757	750	773	742	706	744	739	777
40	495	522	534	505	526	525	529	572	587	563	547	516	560	492	559	429	117	132	135	128	132	137	106	99	89	91	94	92	96	90	90	95	98	98	92	98	107	92	87	89	81	87	88	88	96	86	89	103	101
0	2	82	80	59	83	119	65	95	74	127	94	102	97	154	116	142	159	159	113	172	132	129	161	231	183	168	171	118	184	219	178	177	187	205	222	179	192	211	246	225	233	249	293	318	299	305	306	274	233
41	452	470	478	492	479	490	463	452	465	478	463	466	498	504	464	499	475	457	444	475	428	153	82	71	77	73	68	63	63	77	78	65	74	78	67	69	80	79	66	75	76	89	82	74	87	87	79	71	89
42	806	800	790	789	840	832	807	815	797	826	807	865	862	905	889	832	855	849	821	726	512	232	209	210	230	237	230	212	218	83	99	211	101	98	207	233	203	230	220	214	222	226	225	224	226	183	204	226	236
0	NaN	NaN	NaN	NaN	NaN	NaN	NaN	NaN	NaN	NaN	NaN	NaN	NaN	NaN	NaN	NaN	NaN	NaN	NaN	NaN	NaN	NaN	NaN	NaN	NaN	NaN	NaN	NaN	NaN	NaN	NaN	NaN	NaN	NaN	NaN	NaN	NaN	NaN	NaN	NaN	NaN	NaN	NaN	NaN	NaN	NaN	NaN	NaN	NaN
0	64	92	73	63	60	97	101	79	77	74	107	101	98	117	58	86	109	99	170	125	136	104	163	126	139	178	132	121	172	190	146	186	207	169	168	196	194	185	184	217	234	279	226	250	202	207	284	276	261
43	281	265	255	244	235	217	228	236	241	268	309	319	321	340	343	340	366	337	371	338	364	352	341	329	341	375	356	380	339	180	95	81	74	72	81	79	86	77	88	83	88	86	93	90	82	93	84	81	92
44	242	260	272	245	270	249	273	258	269	261	244	276	247	257	228	222	163	179	155	155	44	41	37	51	44	54	59	49	49	47	51	47	40	48	43	40	30	42	37	27	39	36	36	39	36	43	32	26	38
45	174	176	184	179	203	233	260	313	256	314	297	335	299	283	187	254	63	70	82	64	78	58	43	21	47	40	40	42	46	53	60	64	56	57	66	61	67	70	57	62	78	62	47	173	47	22	NaN	NaN	NaN
0	359	352	363	375	358	346	362	372	381	356	375	370	356	363	374	373	129	126	141	NaN	NaN	NaN	NaN	NaN	NaN	NaN	NaN	NaN	NaN	NaN	NaN	NaN	NaN	NaN	NaN	NaN	NaN	NaN	NaN	NaN	NaN	NaN	NaN	NaN	NaN	NaN	NaN	NaN	NaN
46	218	199	223	210	231	234	225	214	228	245	220	213	243	268	147	114	66	80	69	66	39	43	45	60	32	37	53	51	57	66	65	47	38	19	27	38	39	40	62	65	67	52	NaN	NaN	NaN	NaN	NaN	NaN	NaN
47	376	360	354	366	340	353	355	370	353	384	411	404	406	374	406	409	417	410	447	448	466	429	453	494	465	489	495	500	508	504	516	493	523	534	516	514	569	584	542	551	559	538	550	604	590	588	576	555	568
48	477	477	491	484	431	459	472	473	462	446	466	459	486	486	493	424	323	153	148	144	136	117	108	93	92	98	87	104	96	93	92	90	80	81	84	77	84	89	81	84	81	87	72	76	77	72	80	90	90
49	303	300	294	299	319	321	327	362	329	326	343	359	334	339	378	331	331	353	282	95	117	84	84	81	78	80	78	75	80	64	67	76	84	81	74	90	85	76	78	87	77	77	69	83	95	87	95	77	103
50	3	9	15	17	11	17	39	76	110	91	88	82	89	94	74	98	53	28	19	26	27	28	30	35	39	36	32	42	43	34	35	40	32	39	41	49	40	39	35	47	34	40	30	37	43	39	47	50	30
51	419	436	415	448	434	430	431	432	462	467	450	426	474	472	477	456	482	473	481	473	399	123	91	81	76	68	85	73	72	68	69	70	63	77	73	62	67	76	70	66	67	58	72	56	73	67	66	71	73
52	168	161	173	62	60	80	86	115	152	190	205	194	198	199	208	232	264	325	376	378	345	314	282	190	167	79	64	67	59	60	57	54	53	56	60	45	45	59	58	53	56	55	65	65	63	64	70	70	74
0	160	149	148	172	156	184	135	167	206	199	177	143	159	165	NaN	NaN	NaN	NaN	NaN	NaN	NaN	NaN	NaN	NaN	NaN	NaN	NaN	NaN	NaN	NaN	NaN	NaN	NaN	NaN	NaN	NaN	NaN	NaN	NaN	NaN	NaN	NaN	NaN	NaN	NaN	NaN	NaN	NaN	NaN
0	593	588	590	563	582	653	261	578	617	586	602	634	623	588	606	609	279	652	603	618	659	702	684	704	712	728	702	730	717	738	727	707	676	674	684	769	747	776	770	814	783	766	815	805	817	838	829	819	839
53	629	521	564	748	446	631	563	483	513	525	505	522	549	544	523	545	544	561	515	519	517	578	569	601	575	562	198	134	126	120	131	134	121	124	125	124	112	122	114	113	116	115	110	107	113	103	111	111	127
54	177	125	232	170	222	155	157	200	212	247	260	306	271	250	256	290	260	343	309	300	373	411	93	12	36	46	51	50	38	53	62	85	94	92	66	80	84	83	84	95	109	106	105	110	127	124	126	133	127
55	57	65	73	85	115	143	180	209	208	226	236	254	284	330	345	368	361	311	89	78	76	61	64	60	54	54	63	56	62	58	66	60	58	64	57	61	70	71	66	67	66	57	75	76	73	69	61	75	70
0	NaN	NaN	NaN	NaN	NaN	NaN	NaN	NaN	NaN	NaN	NaN	NaN	NaN	NaN	NaN	NaN	NaN	NaN	NaN	NaN	NaN	NaN	NaN	NaN	NaN	NaN	NaN	NaN	NaN	NaN	NaN	NaN	NaN	NaN	NaN	NaN	NaN	NaN	NaN	NaN	NaN	NaN	NaN	NaN	NaN	NaN	NaN	NaN	NaN
56	38	54	60	82	113	167	210	206	223	251	216	235	281	282	320	298	301	260	74	76	72	68	63	64	59	47	52	54	57	58	58	63	76	61	62	66	61	67	65	59	58	62	66	70	69	64	58	65	64
57	673	621	608	619	690	704	689	592	671	695	730	717	697	697	699	752	702	704	711	767	794	739	761	756	770	606	237	214	193	194	201	201	186	179	166	167	169	170	147	136	132	131	129	130	140	135	127	129	132
58	579	614	592	596	587	610	592	577	587	559	555	572	575	563	567	548	564	547	538	537	133	136	107	116	100	106	115	104	114	114	129	110	132	131	138	135	145	145	151	143	145	142	135	141	155	133	123	131	136
0	127	148	140	122	170	192	185	179	185	203	183	67	228	204	172	278	222	256	NaN	NaN	NaN	NaN	NaN	NaN	NaN	NaN	NaN	NaN	NaN	NaN	NaN	NaN	NaN	NaN	NaN	NaN	NaN	NaN	NaN	NaN	NaN	NaN	NaN	NaN	NaN	NaN	NaN	NaN	NaN
0	393	430	400	385	382	395	425	413	413	388	404	379	384	431	446	410	443	439	436	447	402	394	417	445	451	457	455	431	451	422	458	462	456	491	493	472	488	498	475	492	490	529	549	510	520	547	527	545	545
0	545	537	234	549	516	523	551	532	507	514	522	507	551	502	513	480	517	535	541	519	503	616	667	642	630	627	650	707	619	654	653	290	678	627	655	235	267	656	281	294	NaN	NaN	NaN	NaN	NaN	NaN	NaN	NaN	NaN
59	122	122	124	135	77	118	134	95	106	93	103	154	114	133	98	139	35	36	36	34	33	28	28	21	19	22	32	22	22	29	22	29	25	28	28	35	32	25	25	26	26	28	27	22	25	31	35	29	35
60	81	95	102	111	87	105	99	107	105	99	97	103	94	98	94	109	64	40	34	29	24	30	30	31	24	26	28	21	17	22	17	22	11	18	13	23	26	19	55	55	31	59	59	57	51	52	58	57	58
61	714	661	750	630	621	771	687	708	726	695	738	738	768	675	800	708	808	755	708	724	759	674	276	215	214	206	205	210	195	193	200	166	173	156	172	161	139	159	164	153	180	176	189	191	175	192	170	184	187
62	468	468	445	434	467	406	449	435	472	419	420	434	459	474	464	488	494	448	485	461	510	466	509	494	534	539	570	529	554	576	561	571	569	590	563	602	586	578	661	587	643	644	615	695	640	669	615	681	662
0	571	582	563	597	575	614	616	612	607	613	574	666	667	632	649	658	674	667	666	701	671	720	693	710	677	728	750	777	793	809	840	825	809	792	824	811	812	775	755	774	783	789	776	744	741	768	771	776	793
63	236	226	230	207	224	265	293	265	212	232	248	257	250	275	214	255	267	127	97	90	86	74	82	72	72	85	86	82	84	77	88	94	92	97	103	104	107	127	119	127	136	138	129	145	150	133	119	123	132
0	534	494	472	496	492	500	506	489	543	484	488	550	525	530	516	545	580	587	583	564	554	604	642	657	590	614	632	326	672	712	709	686	709	645	720	721	700	712	662	677	701	738	731	751	739	764	389	840	875
64	177	162	160	188	184	196	86	112	71	115	143	160	152	188	205	226	227	243	256	265	151	73	95	79	63	60	68	59	53	48	42	44	31	17	NaN	NaN	NaN	NaN	NaN	NaN	NaN	NaN	NaN	NaN	NaN	NaN	NaN	NaN	NaN
65	322	241	339	351	278	285	334	326	333	323	366	351	365	320	379	391	401	178	133	127	114	105	111	102	102	108	112	112	113	108	110	126	118	129	126	128	138	142	140	128	136	135	143	131	146	151	144	41	35
66	208	208	199	161	170	152	182	156	258	248	256	234	254	242	267	268	290	300	327	356	324	292	253	431	419	433	433	287	49	55	58	57	55	149	147	253	269	255	183	256	287	277	281	278	275	272	242	274	252
67	395	358	382	373	374	371	343	388	378	367	349	376	368	382	418	399	406	213	106	93	93	96	95	79	82	81	77	77	84	86	76	82	74	72	74	70	76	72	72	59	73	69	62	65	69	58	56	70	73
0	305	292	250	282	256	267	265	268	274	259	255	241	245	245	231	238	237	274	267	251	NaN	NaN	NaN	NaN	NaN	NaN	NaN	NaN	NaN	NaN	NaN	NaN	NaN	NaN	NaN	NaN	NaN	NaN	NaN	NaN	NaN	NaN	NaN	NaN	NaN	NaN	NaN	NaN	NaN
68	339	333	332	323	373	428	486	501	507	503	518	489	489	491	471	483	513	532	507	541	543	507	373	123	105	94	100	99	81	84	81	81	90	92	100	96	87	88	69	72	67	69	73	79	73	71	71	82	70
69	497	466	449	454	467	458	463	483	495	515	541	588	591	591	567	582	584	545	190	161	171	156	145	138	128	128	111	113	110	109	99	109	113	92	98	117	129	128	123	23	19	117	30	NaN	NaN	NaN	NaN	NaN	NaN
70	574	554	526	543	550	560	569	567	552	513	581	570	580	564	573	605	589	573	604	650	649	717	717	734	710	558	161	122	138	126	155	130	129	130	137	132	136	115	115	125	152	134	128	145	143	140	135	151	135
0	1	28	37	54	43	47	57	34	67	116	100	121	87	138	79	44	40	29	32	41	42	36	29	29	33	25	22	29	26	26	25	28	27	19	20	12	10	8	7	10	6	9	8	6	8	5	8	11	8
71	522	474	530	524	485	506	517	489	489	485	462	493	457	486	464	457	492	482	518	447	489	849	364	317	296	255	139	132	135	126	138	150	142	139	139	150	136	139	142	138	159	145	141	147	149	135	156	150	183
0	717	737	666	699	709	739	715	744	738	728	721	727	772	754	724	718	681	724	716	714	718	583	359	288	282	242	NaN	NaN	NaN	NaN	NaN	NaN	NaN	NaN	NaN	NaN	NaN	NaN	NaN	NaN	NaN	NaN	NaN	NaN	NaN	NaN	NaN	NaN	NaN
72	446	415	430	420	433	465	442	484	478	444	466	449	465	434	452	464	453	452	408	481	177	121	108	93	98	92	100	84	78	89	70	81	75	70	74	78	70	67	60	61	71	79	70	69	75	66	75	68	66
73	457	443	439	403	390	420	388	417	417	483	521	496	457	423	408	428	493	558	534	561	587	582	561	539	460	312	204	160	132	126	140	137	110	130	126	116	124	108	116	103	114	119	117	132	114	117	119	125	123
74	282	290	292	288	292	294	277	324	315	304	321	323	309	301	313	328	317	312	298	319	122	67	62	59	54	52	59	60	75	61	54	60	58	60	80	79	68	83	91	96	87	99	95	111	102	101	115	131	109
75	1190	1170	1223	1251	1146	1226	1233	1215	1278	1249	1245	1321	584	1252	1247	1300	1413	1332	1339	1314	1436	1350	1375	1421	1331	1150	989	890	673	509	436	326	276	227	233	218	237	238	235	234	247	234	210	214	207	207	194	203	179
76	651	670	658	695	642	651	690	720	690	724	744	724	711	754	761	774	784	783	776	840	794	736	620	498	396	283	162	139	128	125	131	127	122	141	126	132	141	157	163	161	168	165	154	180	215	195	219	224	235
0	438	425	389	387	398	450	434	451	482	478	472	493	473	458	495	456	483	469	521	580	566	549	513	493	418	343	292	564	125	100	93	85	71	NaN	NaN	NaN	NaN	NaN	NaN	NaN	NaN	NaN	NaN	NaN	NaN	NaN	NaN	NaN	NaN
77	280	285	274	266	295	276	298	302	278	282	317	331	400	376	406	355	375	362	387	379	133	135	123	109	109	106	96	110	112	105	118	99	110	100	101	101	105	108	106	110	108	117	116	115	116	133	121	123	142
78	201	312	332	341	349	355	376	367	380	365	361	354	349	352	353	356	378	369	380	353	340	388	294	268	236	301	291	246	268	262	228	246	250	285	367	337	318	135	124	110	124	119	107	127	118	124	118	134	129
0	478	424	408	421	404	429	387	421	434	449	456	470	480	465	424	459	444	457	467	482	504	491	500	499	501	480	502	490	518	511	480	481	512	489	477	508	527	535	545	533	556	536	563	506	510	546	545	519	550
79	617	570	582	665	573	598	695	621	621	614	644	636	691	692	641	704	651	718	681	657	750	746	801	764	726	775	870	854	819	882	839	800	865	867	886	931	1018	918	937	851	909	974	983	989	961	982	950	998	942
80	634	607	605	595	585	642	631	606	625	632	588	588	610	536	194	151	158	156	154	148	170	160	156	162	146	60	58	58	52	56	68	49	49	45	48	46	141	124	144	128	134	143	149	141	149	147	46	54	152
0	340	363	355	367	132	376	372	343	354	356	345	347	356	376	369	371	144	370	367	372	378	376	396	359	395	402	387	412	429	437	445	439	426	430	459	457	464	483	495	488	491	517	477	487	518	508	511	519	542
81	609	652	642	657	678	707	739	736	712	706	743	734	735	752	737	719	701	721	754	710	744	287	199	200	202	185	212	237	233	215	218	218	203	202	188	217	211	133	144	149	140	141	155	152	157	148	150	158	153
82	1160	1166	1195	1209	1130	1151	1243	1195	1213	1186	1198	1225	1205	1265	1231	1287	1219	1227	1284	1232	1313	1275	1244	1345	1193	1006	838	763	596	510	378	299	248	243	234	226	233	235	253	236	245	250	257	250	240	251	245	262	255
0	40	48	194	58	76	173	44	77	51	NaN	NaN	NaN	NaN	NaN	NaN	NaN	NaN	NaN	NaN	NaN	NaN	NaN	NaN	NaN	NaN	NaN	NaN	NaN	NaN	NaN	NaN	NaN	NaN	NaN	NaN	NaN	NaN	NaN	NaN	NaN	NaN	NaN	NaN	NaN	NaN	NaN	NaN	NaN	NaN
83	389	366	379	388	390	379	426	442	454	432	453	430	437	438	471	474	495	473	474	490	521	484	528	548	575	563	507	487	553	538	503	520	499	488	429	393	365	304	330	292	262	267	226	252	195	190	166	180	172
84	507	521	565	495	535	558	588	534	538	543	540	534	519	546	558	579	610	633	631	156	151	138	134	124	118	122	124	105	110	109	111	109	116	118	115	139	119	124	114	108	129	108	107	110	115	112	118	125	113
0	236	248	248	244	250	252	281	270	295	279	323	337	346	335	349	360	323	356	359	403	396	363	365	343	329	364	358	415	380	379	358	366	382	358	336	343	333	331	293	324	326	350	368	343	346	360	387	386	365
0	NaN	NaN	NaN	NaN	NaN	NaN	NaN	NaN	NaN	NaN	NaN	NaN	NaN	NaN	NaN	NaN	NaN	NaN	NaN	NaN	NaN	NaN	NaN	NaN	NaN	NaN	NaN	NaN	NaN	NaN	NaN	NaN	NaN	NaN	NaN	NaN	NaN	NaN	NaN	NaN	NaN	NaN	NaN	NaN	NaN	NaN	NaN	NaN	NaN
85	446	395	414	406	428	473	469	439	469	458	481	492	472	463	446	491	544	513	547	134	113	110	122	110	108	97	112	105	97	100	89	96	91	100	91	93	99	101	101	109	118	105	113	112	111	111	96	106	114
86	197	176	191	194	189	227	238	237	249	202	234	215	218	222	259	233	230	215	226	257	245	155	73	82	81	61	63	80	81	85	96	98	100	106	111	98	94	96	93	99	108	95	102	98	46	51	49	48	51
87	472	478	490	457	490	473	492	494	497	460	471	484	465	479	504	502	498	500	500	550	555	524	536	564	553	539	563	545	549	555	517	561	566	553	533	557	562	563	532	511	424	304	206	204	181	155	137	137	146
88	441	459	458	489	438	532	449	476	464	461	489	539	557	540	484	568	584	606	542	173	141	124	132	127	136	144	137	153	147	143	138	146	146	61	50	51	65	56	58	62	62	61	56	53	61	50	57	62	51
89	1268	1245	1274	1234	1291	1310	1303	1284	1309	1394	1314	1367	1394	1413	1378	1372	1436	1455	1450	1338	1336	1383	1431	1306	1397	1247	601	243	211	225	219	226	236	234	229	236	244	263	257	257	256	261	276	250	279	269	281	270	275
0	NaN	NaN	NaN	NaN	NaN	NaN	NaN	NaN	NaN	NaN	NaN	NaN	NaN	NaN	NaN	NaN	NaN	NaN	NaN	NaN	NaN	NaN	NaN	NaN	NaN	NaN	NaN	NaN	NaN	NaN	NaN	NaN	NaN	NaN	NaN	NaN	NaN	NaN	NaN	NaN	NaN	NaN	NaN	NaN	NaN	NaN	NaN	NaN	NaN
90	507	549	497	539	527	546	491	544	544	509	557	522	586	562	563	530	520	629	305	575	150	130	133	146	141	137	130	118	122	119	118	96	113	119	127	134	127	134	133	134	131	120	114	120	109	104	120	116	122
91	457	453	487	501	472	472	533	507	529	514	537	594	509	535	581	552	559	545	546	513	586	534	558	544	527	545	532	543	477	517	576	542	514	536	555	600	525	571	539	574	602	637	602	632	617	648	609	623	613
92	476	438	490	487	484	507	502	540	541	502	546	596	524	540	546	547	593	563	573	527	330	169	157	146	148	147	159	151	140	152	141	148	135	107	113	124	120	119	115	123	119	143	121	141	107	121	121	138	147
93	1	8	27	41	49	55	80	73	63	78	70	74	75	82	79	61	57	74	74	76	81	74	70	68	101	117	113	129	150	157	132	125	139	149	213	205	224	240	261	234	260	247	256	268	298	296	281	300	292
0	567	578	584	609	573	586	605	597	607	607	643	589	596	574	572	566	593	608	623	615	627	634	672	722	700	686	672	684	675	745	750	725	691	745	746	812	766	818	781	749	798	771	782	834	822	848	831	843	859
94	533	528	530	563	539	529	516	516	541	534	543	548	542	535	512	548	546	561	547	560	552	621	591	620	442	219	201	221	197	218	172	183	155	151	170	171	191	172	184	173	195	169	183	171	58	52	60	64	55
95	37	296	332	339	310	318	342	312	366	319	347	344	342	339	401	370	377	378	409	454	360	397	395	139	89	79	77	87	89	77	86	89	83	79	93	95	84	87	91	98	86	94	102	91	108	88	83	89	82
0	394	309	358	339	352	402	368	331	133	122	409	461	126	NaN	NaN	NaN	NaN	NaN	NaN	NaN	NaN	NaN	NaN	NaN	NaN	NaN	NaN	NaN	NaN	NaN	NaN	NaN	NaN	NaN	NaN	NaN	NaN	NaN	NaN	NaN	NaN	NaN	NaN	NaN	NaN	NaN	NaN	NaN	NaN
96	567	544	554	545	573	510	586	572	549	571	547	555	617	527	589	544	604	593	618	596	651	635	627	651	661	452	524	472	497	459	438	407	420	429	404	385	372	314	302	292	314	260	270	252	205	164	159	159	152
97	1061	1078	1016	1077	1125	1072	1151	1171	1072	1159	1157	1076	1152	1173	1203	1178	1219	1248	1187	1204	1227	1275	1221	1270	1196	1108	580	234	226	229	227	215	221	228	213	254	224	224	211	225	235	237	245	254	256	202	206	239	273
0	NaN	NaN	NaN	NaN	NaN	NaN	NaN	NaN	NaN	NaN	NaN	NaN	NaN	NaN	NaN	NaN	NaN	NaN	NaN	NaN	NaN	NaN	NaN	NaN	NaN	NaN	NaN	NaN	NaN	NaN	NaN	NaN	NaN	NaN	NaN	NaN	NaN	NaN	NaN	NaN	NaN	NaN	NaN	NaN	NaN	NaN	NaN	NaN	NaN
0	598	640	609	591	587	631	593	663	637	630	639	643	661	644	648	640	652	632	621	632	657	667	668	667	692	724	731	743	719	738	772	768	743	764	734	772	712	765	754	757	758	726	708	734	527	205	181	191	198
98	308	279	307	316	347	319	331	360	370	361	381	366	357	388	346	338	393	375	381	360	416	412	435	440	431	436	468	449	461	459	471	467	442	454	474	470	462	363	395	321	307	322	304	284	288	292	297	298	304
0	493	506	485	502	533	520	525	515	526	545	508	552	531	564	269	531	555	567	553	562	561	575	557	561	589	597	591	583	615	645	641	609	629	654	676	700	678	688	702	716	738	750	735	766	750	749	745	747	791
99	576	583	567	614	590	589	559	548	559	578	580	549	601	565	573	600	629	633	240	645	518	129	115	108	90	85	102	103	102	97	92	96	91	95	99	95	102	97	85	97	89	91	84	93	87	100	87	94	92
100	667	666	697	736	775	831	777	748	793	809	787	789	803	819	791	764	574	267	217	202	217	186	171	182	169	159	172	165	140	157	155	154	149	145	160	149	168	158	139	155	140	156	134	147	149	133	137	145	136
101	495	524	585	552	568	592	617	580	600	634	651	636	623	661	671	648	660	632	645	625	605	175	128	119	111	111	119	132	124	133	127	119	127	124	126	123	119	125	123	134	123	127	127	123	122	133	129	141	143
102	21	23	86	76	99	133	166	113	153	150	155	184	175	222	189	130	170	179	242	164	218	211	157	167	178	193	233	226	227	255	277	233	223	249	245	241	248	242	297	239	273	262	285	297	296	327	283	320	290
103	6	6	16	19	22	50	6	70	66	2	34	41	55	71	61	95	89	96	59	64	59	58	56	58	58	41	41	39	34	36	28	24	20	10	7	27	39	44	40	43	50	52	48	50	46	49	45	36	43
0	570	585	562	558	571	563	562	583	580	593	557	574	584	564	545	517	540	544	520	538	548	546	536	548	532	564	597	634	621	604	621	589	588	622	609	603	645	644	606	634	659	628	626	632	615	591	606	620	623
0	NaN	NaN	NaN	NaN	NaN	NaN	NaN	NaN	NaN	NaN	NaN	NaN	NaN	NaN	NaN	NaN	NaN	NaN	NaN	NaN	NaN	NaN	NaN	NaN	NaN	NaN	NaN	NaN	NaN	NaN	NaN	NaN	NaN	NaN	NaN	NaN	NaN	NaN	NaN	NaN	NaN	NaN	NaN	NaN	NaN	NaN	NaN	NaN	NaN
104	440	444	414	403	385	385	382	384	378	355	368	374	330	315	311	103	140	169	179	183	179	187	177	191	179	141	134	121	123	119	122	145	151	153	142	145	145	134	147	137	133	163	152	152	147	148	149	134	142
0	396	439	NaN	NaN	NaN	NaN	NaN	NaN	NaN	NaN	NaN	NaN	NaN	NaN	NaN	NaN	NaN	NaN	NaN	NaN	NaN	NaN	NaN	NaN	NaN	NaN	NaN	NaN	NaN	NaN	NaN	NaN	NaN	NaN	NaN	NaN	NaN	NaN	NaN	NaN	NaN	NaN	NaN	NaN	NaN	NaN	NaN	NaN	NaN
105	838	857	889	890	877	966	890	930	907	924	924	920	950	954	898	829	281	241	229	209	207	185	177	178	174	161	169	171	175	183	177	181	184	181	178	196	189	166	183	193	195	173	175	197	196	187	182	185	190
106	304	336	313	325	350	321	352	349	353	332	313	348	335	337	343	334	313	358	115	72	79	72	70	56	64	73	62	76	74	71	77	82	71	81	72	77	112	130	125	131	185	170	181	193	187	184	207	198	200
0	18	89	63	62	115	74	110	44	121	NaN	NaN	NaN	NaN	NaN	NaN	NaN	NaN	NaN	NaN	NaN	NaN	NaN	NaN	NaN	NaN	NaN	NaN	NaN	NaN	NaN	NaN	NaN	NaN	NaN	NaN	NaN	NaN	NaN	NaN	NaN	NaN	NaN	NaN	NaN	NaN	NaN	NaN	NaN	NaN
107	661	759	800	854	859	863	924	911	1017	1005	931	1029	912	904	961	962	922	921	964	946	937	883	859	472	237	203	192	190	183	183	180	192	270	283	233	246	214	226	225	232	233	223	220	238	231	226	226	225	210
108	661	696	641	748	685	759	753	767	726	754	760	809	754	747	795	788	790	787	271	209	205	194	191	181	187	183	171	164	173	160	168	170	163	158	163	174	175	202	188	187	173	183	185	200	194	205	207	208	216
0	482	522	543	545	540	445	491	553	516	520	481	590	593	498	551	547	548	594	602	646	668	727	693	709	709	698	719	746	735	799	744	692	754	744	759	779	809	856	826	845	803	860	842	895	877	818	895	914	959
0	380	390	392	430	430	425	427	426	396	412	424	407	401	330	NaN	NaN	NaN	NaN	NaN	NaN	NaN	NaN	NaN	NaN	NaN	NaN	NaN	NaN	NaN	NaN	NaN	NaN	NaN	NaN	NaN	NaN	NaN	NaN	NaN	NaN	NaN	NaN	NaN	NaN	NaN	NaN	NaN	NaN	NaN
109	502	491	499	401	455	464	459	468	438	402	418	427	465	437	431	379	407	469	487	113	135	112	96	94	105	90	94	96	95	82	89	99	105	113	107	108	106	110	124	120	110	121	119	116	118	107	120	121	123
0	NaN	NaN	NaN	NaN	NaN	NaN	NaN	NaN	NaN	NaN	NaN	NaN	NaN	NaN	NaN	NaN	NaN	NaN	NaN	NaN	NaN	NaN	NaN	NaN	NaN	NaN	NaN	NaN	NaN	NaN	NaN	NaN	NaN	NaN	NaN	NaN	NaN	NaN	NaN	NaN	NaN	NaN	NaN	NaN	NaN	NaN	NaN	NaN	NaN
110	405	373	388	390	388	385	393	386	410	364	405	374	378	372	137	96	81	83	77	73	86	80	76	81	89	85	84	76	82	94	98	94	91	104	104	107	98	104	104	105	97	100	93	93	106	92	100	106	103
111	743	757	733	789	784	765	787	778	769	851	853	866	820	853	916	838	902	927	794	459	278	250	237	228	215	210	205	188	186	209	193	200	220	207	200	201	206	210	200	207	211	217	221	216	232	232	234	236	229
112	469	457	490	580	523	562	546	521	571	560	622	583	548	570	589	537	591	633	580	605	489	556	567	570	594	559	556	230	186	140	111	128	126	118	118	124	118	122	119	104	111	111	105	122	119	112	108	109	109
0	255	572	511	441	524	557	467	524	279	510	517	315	267	313	405	NaN	NaN	NaN	NaN	NaN	NaN	NaN	NaN	NaN	NaN	NaN	NaN	NaN	NaN	NaN	NaN	NaN	NaN	NaN	NaN	NaN	NaN	NaN	NaN	NaN	NaN	NaN	NaN	NaN	NaN	NaN	NaN	NaN	NaN
0	77	90	97	99	104	73	105	13	NaN	NaN	NaN	NaN	NaN	NaN	NaN	NaN	NaN	NaN	NaN	NaN	NaN	NaN	NaN	NaN	NaN	NaN	NaN	NaN	NaN	NaN	NaN	NaN	NaN	NaN	NaN	NaN	NaN	NaN	NaN	NaN	NaN	NaN	NaN	NaN	NaN	NaN	NaN	NaN	NaN
0	280	342	232	286	345	330	282	434	361	401	370	405	386	408	421	415	1129	581	312	374	NaN	NaN	NaN	NaN	NaN	NaN	NaN	NaN	NaN	NaN	NaN	NaN	NaN	NaN	NaN	NaN	NaN	NaN	NaN	NaN	NaN	NaN	NaN	NaN	NaN	NaN	NaN	NaN	NaN
0	536	221	291	NaN	NaN	NaN	NaN	NaN	NaN	NaN	NaN	NaN	NaN	NaN	NaN	NaN	NaN	NaN	NaN	NaN	NaN	NaN	NaN	NaN	NaN	NaN	NaN	NaN	NaN	NaN	NaN	NaN	NaN	NaN	NaN	NaN	NaN	NaN	NaN	NaN	NaN	NaN	NaN	NaN	NaN	NaN	NaN	NaN	NaN
113	549	579	559	524	534	568	553	552	550	556	535	519	548	550	530	545	502	474	490	538	603	628	603	649	625	675	660	664	672	694	705	660	750	756	734	783	746	718	220	180	147	137	148	156	148	145	152	132	137
0	614	633	617	641	606	668	639	652	613	633	638	632	696	670	635	690	705	684	685	714	708	714	764	518	358	345	360	371	366	102	89	61	82	133	80	91	73	78	85	82	93	90	92	101	92	94	87	80	81
114	549	555	567	557	580	568	563	586	571	598	580	573	603	558	575	585	590	567	579	496	184	153	140	147	143	134	120	123	141	152	143	149	146	149	156	145	157	127	149	141	150	154	153	164	174	160	155	151	168
0	NaN	NaN	NaN	NaN	NaN	NaN	NaN	NaN	NaN	NaN	NaN	NaN	NaN	NaN	NaN	NaN	NaN	NaN	NaN	NaN	NaN	NaN	NaN	NaN	NaN	NaN	NaN	NaN	NaN	NaN	NaN	NaN	NaN	NaN	NaN	NaN	NaN	NaN	NaN	NaN	NaN	NaN	NaN	NaN	NaN	NaN	NaN	NaN	NaN
0	193	191	246	NaN	NaN	NaN	NaN	NaN	NaN	NaN	NaN	NaN	NaN	NaN	NaN	NaN	NaN	NaN	NaN	NaN	NaN	NaN	NaN	NaN	NaN	NaN	NaN	NaN	NaN	NaN	NaN	NaN	NaN	NaN	NaN	NaN	NaN	NaN	NaN	NaN	NaN	NaN	NaN	NaN	NaN	NaN	NaN	NaN	NaN
115	558	576	566	544	557	551	572	619	535	563	612	577	561	555	566	577	586	581	635	556	380	232	184	143	133	142	140	146	160	160	152	149	144	147	140	131	141	133	127	155	154	150	157	160	163	172	153	156	169
116	431	448	423	437	445	425	435	468	448	463	451	467	441	441	463	459	486	474	506	525	534	519	497	437	142	122	116	116	127	133	134	129	132	141	135	176	186	173	172	153	165	137	142	175	152	146	105	115	184
117	508	498	467	476	486	495	519	535	501	515	511	527	507	537	552	544	525	560	565	582	593	635	605	604	623	632	610	134	118	125	119	124	108	113	126	126	138	138	156	130	143	141	144	142	140	140	154	137	141
118	35	95	98	157	206	154	209	189	203	254	224	264	250	253	264	259	276	256	264	243	275	235	249	241	267	297	315	323	307	286	262	263	242	244	260	257	280	257	281	282	313	281	287	319	286	299	340	309	352
0	32	64	70	70	66	73	50	67	60	82	91	70	111	88	84	77	81	70	67	83	63	62	65	67	97	20	22	39	15	26	10	NaN	NaN	NaN	NaN	NaN	NaN	NaN	NaN	NaN	NaN	NaN	NaN	NaN	NaN	NaN	NaN	NaN	NaN
119	629	595	612	591	632	614	616	598	605	576	615	628	605	614	625	628	579	597	574	604	277	163	159	175	159	151	134	127	130	124	129	111	119	113	124	125	139	129	141	134	134	124	129	128	133	131	135	145	155
120	714	728	737	741	765	717	746	734	698	718	694	713	693	657	591	538	418	374	329	230	181	153	135	129	121	128	117	117	121	142	134	130	115	130	118	133	150	125	146	165	144	148	164	159	138	149	179	168	197
121	24	40	23	48	64	80	54	49	42	33	5	66	66	70	72	51	71	94	85	59	33	34	30	34	52	20	3	185	8	8	9	8	19	16	21	23	28	35	29	21	28	NaN	NaN	NaN	NaN	NaN	NaN	NaN	NaN
122	1006	998	966	962	1002	993	977	933	966	979	1017	1016	985	1028	1014	1096	1013	1028	1062	1063	1103	1134	1095	1080	460	304	244	239	220	200	213	178	190	188	189	191	203	210	190	151	135	109	126	128	122	141	145	155	151
0	328	311	318	NaN	NaN	NaN	NaN	NaN	NaN	NaN	NaN	NaN	NaN	NaN	NaN	NaN	NaN	NaN	NaN	NaN	NaN	NaN	NaN	NaN	NaN	NaN	NaN	NaN	NaN	NaN	NaN	NaN	NaN	NaN	NaN	NaN	NaN	NaN	NaN	NaN	NaN	NaN	NaN	NaN	NaN	NaN	NaN	NaN	NaN
0	606	586	594	571	555	573	619	642	640	618	648	NaN	NaN	NaN	NaN	NaN	NaN	NaN	NaN	NaN	NaN	NaN	NaN	NaN	NaN	NaN	NaN	NaN	NaN	NaN	NaN	NaN	NaN	NaN	NaN	NaN	NaN	NaN	NaN	NaN	NaN	NaN	NaN	NaN	NaN	NaN	NaN	NaN	NaN
0	NaN	NaN	NaN	NaN	NaN	NaN	NaN	NaN	NaN	NaN	NaN	NaN	NaN	NaN	NaN	NaN	NaN	NaN	NaN	NaN	NaN	NaN	NaN	NaN	NaN	NaN	NaN	NaN	NaN	NaN	NaN	NaN	NaN	NaN	NaN	NaN	NaN	NaN	NaN	NaN	NaN	NaN	NaN	NaN	NaN	NaN	NaN	NaN	NaN
123	454	478	479	425	468	455	454	462	519	476	488	511	500	550	495	525	496	529	497	483	529	543	552	536	185	118	114	116	107	93	87	97	82	87	82	75	74	80	81	72	80	87	87	87	98	122	165	190	208
0	NaN	NaN	NaN	NaN	NaN	NaN	NaN	NaN	NaN	NaN	NaN	NaN	NaN	NaN	NaN	NaN	NaN	NaN	NaN	NaN	NaN	NaN	NaN	NaN	NaN	NaN	NaN	NaN	NaN	NaN	NaN	NaN	NaN	NaN	NaN	NaN	NaN	NaN	NaN	NaN	NaN	NaN	NaN	NaN	NaN	NaN	NaN	NaN	NaN
124	791	838	799	854	825	815	802	830	792	851	813	814	811	826	859	849	865	882	894	913	885	914	943	968	915	706	410	301	254	241	229	225	222	202	189	188	183	159	149	140	130	127	112	118	107	96	111	90	85
0	174	186	166	164	209	190	157	187	178	151	170	225	225	NaN	NaN	NaN	NaN	NaN	NaN	NaN	NaN	NaN	NaN	NaN	NaN	NaN	NaN	NaN	NaN	NaN	NaN	NaN	NaN	NaN	NaN	NaN	NaN	NaN	NaN	NaN	NaN	NaN	NaN	NaN	NaN	NaN	NaN	NaN	NaN
0	106	85	68	132	133	169	NaN	NaN	NaN	NaN	NaN	NaN	NaN	NaN	NaN	NaN	NaN	NaN	NaN	NaN	NaN	NaN	NaN	NaN	NaN	NaN	NaN	NaN	NaN	NaN	NaN	NaN	NaN	NaN	NaN	NaN	NaN	NaN	NaN	NaN	NaN	NaN	NaN	NaN	NaN	NaN	NaN	NaN	NaN
0	423	427	418	429	390	168	403	NaN	NaN	NaN	NaN	NaN	NaN	NaN	NaN	NaN	NaN	NaN	NaN	NaN	NaN	NaN	NaN	NaN	NaN	NaN	NaN	NaN	NaN	NaN	NaN	NaN	NaN	NaN	NaN	NaN	NaN	NaN	NaN	NaN	NaN	NaN	NaN	NaN	NaN	NaN	NaN	NaN	NaN
0	45	199	257	99	235	233	107	6	59	108	NaN	NaN	NaN	NaN	NaN	NaN	NaN	NaN	NaN	NaN	NaN	NaN	NaN	NaN	NaN	NaN	NaN	NaN	NaN	NaN	NaN	NaN	NaN	NaN	NaN	NaN	NaN	NaN	NaN	NaN	NaN	NaN	NaN	NaN	NaN	NaN	NaN	NaN	NaN
0	113	4	14	41	51	7	17	NaN	NaN	NaN	NaN	NaN	NaN	NaN	NaN	NaN	NaN	NaN	NaN	NaN	NaN	NaN	NaN	NaN	NaN	NaN	NaN	NaN	NaN	NaN	NaN	NaN	NaN	NaN	NaN	NaN	NaN	NaN	NaN	NaN	NaN	NaN	NaN	NaN	NaN	NaN	NaN	NaN	NaN
0	267	260	257	309	757	352	341	309	317	NaN	NaN	NaN	NaN	NaN	NaN	NaN	NaN	NaN	NaN	NaN	NaN	NaN	NaN	NaN	NaN	NaN	NaN	NaN	NaN	NaN	NaN	NaN	NaN	NaN	NaN	NaN	NaN	NaN	NaN	NaN	NaN	NaN	NaN	NaN	NaN	NaN	NaN	NaN	NaN
0	415	370	416	405	395	419	421	402	377	407	428	403	419	398	407	387	415	422	405	408	424	414	427	441	427	455	448	476	471	443	452	459	432	452	459	500	476	474	467	491	496	504	497	483	507	495	515	516	510
0	1246	1141	1163	1195	1182	1112	779	697	420	399	339	378	383	431	460	460	545	587	605	595	593	624	616	644	655	583	335	365	347	343	332	339	334	326	319	355	423	415	453	483	485	460	463	440	455	463	449	452	471
125	94	100	93	101	40	41	38	45	52	66	81	97	97	95	117	114	116	134	147	133	104	85	102	141	148	154	47	52	44	40	45	35	36	30	41	31	33	29	23	15	17	12	16	18	13	13	15	12	15
0	435	407	456	439	434	451	410	451	453	439	470	475	471	477	445	472	482	479	494	495	498	486	458	468	488	495	534	511	505	495	549	534	523	544	554	513	569	586	562	546	560	541	602	549	544	526	445	420	428
0	NaN	NaN	NaN	NaN	NaN	NaN	NaN	NaN	NaN	NaN	NaN	NaN	NaN	NaN	NaN	NaN	NaN	NaN	NaN	NaN	NaN	NaN	NaN	NaN	NaN	NaN	NaN	NaN	NaN	NaN	NaN	NaN	NaN	NaN	NaN	NaN	NaN	NaN	NaN	NaN	NaN	NaN	NaN	NaN	NaN	NaN	NaN	NaN	NaN
0	512	508	523	490	539	534	567	540	522	550	514	514	NaN	NaN	NaN	NaN	NaN	NaN	NaN	NaN	NaN	NaN	NaN	NaN	NaN	NaN	NaN	NaN	NaN	NaN	NaN	NaN	NaN	NaN	NaN	NaN	NaN	NaN	NaN	NaN	NaN	NaN	NaN	NaN	NaN	NaN	NaN	NaN	NaN
0	6	16	71	5	2	35	NaN	NaN	NaN	NaN	NaN	NaN	NaN	NaN	NaN	NaN	NaN	NaN	NaN	NaN	NaN	NaN	NaN	NaN	NaN	NaN	NaN	NaN	NaN	NaN	NaN	NaN	NaN	NaN	NaN	NaN	NaN	NaN	NaN	NaN	NaN	NaN	NaN	NaN	NaN	NaN	NaN	NaN	NaN
0	615	614	648	625	614	588	582	574	624	637	651	627	609	683	669	623	697	680	697	683	731	722	714	709	710	732	756	724	732	749	748	785	811	839	818	817	833	808	832	833	831	836	869	847	845	847	870	850	885
126	268	258	287	282	280	288	288	310	303	322	315	306	321	323	336	364	393	406	435	420	445	447	437	447	461	493	473	471	453	474	470	486	478	477	490	515	527	536	571	591	647	643	678	691	658	658	709	676	700
127	640	618	606	621	643	619	626	652	634	639	617	638	589	621	634	634	639	642	576	618	590	670	625	648	655	646	657	616	339	238	238	217	212	208	200	197	194	195	193	203	193	188	192	177	180	173	182	197	188
128	328	348	305	306	258	256	262	237	245	258	286	316	375	381	398	121	100	102	95	111	91	99	91	83	83	69	63	73	60	88	76	74	81	71	69	77	83	82	90	97	93	95	83	95	99	92	107	107	101
129	823	804	768	791	786	784	819	804	781	810	811	830	789	780	812	782	823	377	268	257	267	257	255	256	299	246	268	277	262	230	262	281	253	301	328	705	681	657	638	652	678	642	660	590	620	680	625	684	699
130	148	154	124	100	115	120	120	136	121	131	161	170	172	170	177	182	214	220	236	169	168	186	100	49	42	38	36	42	52	47	42	51	54	51	49	42	50	43	51	46	39	58	52	57	53	61	56	53	47
0	436	403	425	387	403	436	402	421	432	407	410	428	416	440	446	432	421	401	365	353	381	389	369	366	392	398	382	383	332	387	365	345	334	238	NaN	NaN	NaN	NaN	NaN	NaN	NaN	NaN	NaN	NaN	NaN	NaN	NaN	NaN	NaN
131	458	442	441	438	404	459	482	430	452	470	427	464	512	505	474	487	452	480	486	481	452	508	361	266	196	153	134	130	135	114	125	114	111	103	103	104	98	95	114	114	117	109	116	123	128	125	116	115	123
0	493	484	451	465	448	454	428	467	434	460	485	497	448	460	450	459	513	487	463	480	484	509	478	508	478	480	434	495	496	481	513	491	492	491	526	539	493	507	535	498	518	520	547	539	547	563	566	503	541
132	207	214	80	86	88	100	130	170	214	240	265	274	310	270	299	333	290	321	291	325	305	93	82	68	66	63	60	57	57	56	78	68	77	74	67	66	72	66	82	88	84	89	93	80	103	86	79	73	90
133	179	253	289	317	287	255	309	350	299	335	363	362	331	309	359	352	354	109	84	73	66	71	74	67	75	67	68	73	81	73	69	53	41	45	51	54	55	67	73	85	84	86	92	110	94	95	99	100	112
134	167	169	158	159	187	243	260	301	349	370	381	392	392	409	422	396	420	362	98	93	84	93	86	100	123	233	179	188	101	101	82	78	84	81	121	72	66	64	64	65	64	72	72	71	63	63	72	64	70
0	449	338	356	305	341	329	312	323	332	337	362	387	425	399	444	493	462	482	473	510	526	540	530	541	536	524	546	519	515	531	534	576	552	525	452	378	342	310	260	250	224	203	224	284	306	322	338	352	329
135	134	177	201	186	199	225	225	228	234	241	247	258	253	285	285	300	304	328	326	151	122	109	122	75	71	57	55	53	72	57	37	87	77	84	101	88	97	95	98	99	107	144	134	NaN	NaN	NaN	NaN	NaN	NaN
136	604	610	622	605	596	612	602	627	619	618	644	640	616	625	635	611	647	647	629	621	649	657	619	376	188	149	143	126	117	126	118	122	125	123	97	120	117	130	125	114	119	124	134	127	120	124	120	126	139
0	71	121	186	200	230	188	166	NaN	NaN	NaN	NaN	NaN	NaN	NaN	NaN	NaN	NaN	NaN	NaN	NaN	NaN	NaN	NaN	NaN	NaN	NaN	NaN	NaN	NaN	NaN	NaN	NaN	NaN	NaN	NaN	NaN	NaN	NaN	NaN	NaN	NaN	NaN	NaN	NaN	NaN	NaN	NaN	NaN	NaN
0	NaN	NaN	NaN	NaN	NaN	NaN	NaN	NaN	NaN	NaN	NaN	NaN	NaN	NaN	NaN	NaN	NaN	NaN	NaN	NaN	NaN	NaN	NaN	NaN	NaN	NaN	NaN	NaN	NaN	NaN	NaN	NaN	NaN	NaN	NaN	NaN	NaN	NaN	NaN	NaN	NaN	NaN	NaN	NaN	NaN	NaN	NaN	NaN	NaN
137	165	162	142	129	131	125	135	123	119	122	117	140	148	161	172	192	194	198	234	240	235	243	252	257	227	85	67	67	70	76	78	66	54	61	61	60	58	59	70	86	68	55	45	79	64	47	62	63	63
138	257	275	246	287	292	244	291	312	279	309	347	268	296	283	292	285	297	336	304	326	310	343	288	126	83	58	58	57	67	66	64	69	84	82	74	89	84	83	83	83	94	98	92	95	84	84	77	81	85
0	152	154	157	170	165	172	194	188	176	202	217	248	257	254	254	260	255	271	306	274	308	289	305	317	305	320	299	294	309	297	319	243	249	227	218	231	249	220	283	263	227	189	205	246	461	NaN	NaN	NaN	NaN
0	397	323	310	359	326	349	391	361	372	388	337	416	356	394	388	157	354	420	412	477	451	448	479	515	522	534	523	508	575	592	608	568	625	652	545	596	592	610	578	645	602	588	596	674	659	617	701	611	653
0	2	82	3	NaN	NaN	NaN	NaN	NaN	NaN	NaN	NaN	NaN	NaN	NaN	NaN	NaN	NaN	NaN	NaN	NaN	NaN	NaN	NaN	NaN	NaN	NaN	NaN	NaN	NaN	NaN	NaN	NaN	NaN	NaN	NaN	NaN	NaN	NaN	NaN	NaN	NaN	NaN	NaN	NaN	NaN	NaN	NaN	NaN	NaN
139	530	535	527	585	534	576	595	575	513	556	520	547	570	576	558	579	412	168	175	156	163	169	160	156	143	152	143	130	128	114	111	103	99	99	94	99	96	106	111	114	111	122	112	119	129	129	132	119	123
0	18	28	34	34	9	NaN	NaN	NaN	NaN	NaN	NaN	NaN	NaN	NaN	NaN	NaN	NaN	NaN	NaN	NaN	NaN	NaN	NaN	NaN	NaN	NaN	NaN	NaN	NaN	NaN	NaN	NaN	NaN	NaN	NaN	NaN	NaN	NaN	NaN	NaN	NaN	NaN	NaN	NaN	NaN	NaN	NaN	NaN	NaN
0	74	NaN	NaN	NaN	NaN	NaN	NaN	NaN	NaN	NaN	NaN	NaN	NaN	NaN	NaN	NaN	NaN	NaN	NaN	NaN	NaN	NaN	NaN	NaN	NaN	NaN	NaN	NaN	NaN	NaN	NaN	NaN	NaN	NaN	NaN	NaN	NaN	NaN	NaN	NaN	NaN	NaN	NaN	NaN	NaN	NaN	NaN	NaN	NaN
140	889	882	853	938	875	862	798	810	824	865	865	882	879	864	904	934	993	899	993	1012	1038	415	317	208	200	187	189	196	196	186	189	180	202	198	190	197	192	193	190	198	204	204	220	224	220	234	241	237	221
0	NaN	NaN	NaN	NaN	NaN	NaN	NaN	NaN	NaN	NaN	NaN	NaN	NaN	NaN	NaN	NaN	NaN	NaN	NaN	NaN	NaN	NaN	NaN	NaN	NaN	NaN	NaN	NaN	NaN	NaN	NaN	NaN	NaN	NaN	NaN	NaN	NaN	NaN	NaN	NaN	NaN	NaN	NaN	NaN	NaN	NaN	NaN	NaN	NaN
0	9	8	4	9	3	2	1	1	3	46	3	55	NaN	NaN	NaN	NaN	NaN	NaN	NaN	NaN	NaN	NaN	NaN	NaN	NaN	NaN	NaN	NaN	NaN	NaN	NaN	NaN	NaN	NaN	NaN	NaN	NaN	NaN	NaN	NaN	NaN	NaN	NaN	NaN	NaN	NaN	NaN	NaN	NaN
0	NaN	NaN	NaN	NaN	NaN	NaN	NaN	NaN	NaN	NaN	NaN	NaN	NaN	NaN	NaN	NaN	NaN	NaN	NaN	NaN	NaN	NaN	NaN	NaN	NaN	NaN	NaN	NaN	NaN	NaN	NaN	NaN	NaN	NaN	NaN	NaN	NaN	NaN	NaN	NaN	NaN	NaN	NaN	NaN	NaN	NaN	NaN	NaN	NaN
141	635	622	605	627	596	589	558	578	615	573	634	614	654	655	319	711	644	250	192	180	195	206	78	74	64	67	69	55	59	40	38	26	49	37	38	32	38	38	33	39	40	41	43	42	45	49	62	65	75
142	239	105	119	118	134	220	287	338	319	345	349	373	365	403	377	420	440	380	437	368	104	86	82	76	82	84	83	92	86	89	89	73	92	98	97	107	95	96	116	116	119	107	107	113	104	105	109	109	98
143	339	266	338	352	388	372	342	372	334	376	300	394	386	361	393	423	382	393	452	437	422	438	458	380	288	184	161	165	182	169	174	161	145	145	143	136	137	132	127	115	100	107	107	104	105	110	110	115	111
144	823	886	801	767	834	790	736	843	791	830	788	816	838	794	913	928	879	897	880	860	893	958	924	965	550	225	195	180	171	182	176	178	168	166	150	164	169	172	171	182	183	170	176	184	174	178	176	168	163
145	506	567	555	544	569	598	556	563	565	586	575	584	616	604	610	602	575	450	207	183	200	204	187	186	173	175	178	179	150	151	152	138	151	163	143	177	156	170	169	178	198	194	194	207	195	203	187	206	216
146	617	608	578	559	573	568	562	578	599	622	609	599	583	623	627	592	614	635	613	538	347	305	195	197	179	151	174	164	150	151	147	134	144	138	159	162	150	152	160	145	159	172	166	167	160	158	163	153	157
147	134	176	152	145	123	141	146	173	174	158	170	129	126	156	174	162	165	151	133	123	126	130	138	138	120	102	77	75	69	77	70	68	67	61	68	80	73	75	84	86	76	77	89	88	91	102	104	97	98
148	543	528	540	546	521	536	553	548	552	563	557	586	552	564	557	582	590	579	560	559	544	501	282	189	170	161	165	159	158	141	139	136	142	134	135	117	116	124	111	110	114	111	116	109	114	121	111	100	122
149	752	798	747	770	788	758	792	844	781	825	789	820	877	833	877	841	666	354	275	225	197	214	209	193	217	217	198	217	203	203	209	199	226	185	203	191	200	150	142	147	148	140	148	140	133	135	140	145	154
0	NaN	NaN	NaN	NaN	NaN	NaN	NaN	NaN	NaN	NaN	NaN	NaN	NaN	NaN	NaN	NaN	NaN	NaN	NaN	NaN	NaN	NaN	NaN	NaN	NaN	NaN	NaN	NaN	NaN	NaN	NaN	NaN	NaN	NaN	NaN	NaN	NaN	NaN	NaN	NaN	NaN	NaN	NaN	NaN	NaN	NaN	NaN	NaN	NaN
0	55	82	81	71	54	57	71	71	83	101	NaN	NaN	NaN	NaN	NaN	NaN	NaN	NaN	NaN	NaN	NaN	NaN	NaN	NaN	NaN	NaN	NaN	NaN	NaN	NaN	NaN	NaN	NaN	NaN	NaN	NaN	NaN	NaN	NaN	NaN	NaN	NaN	NaN	NaN	NaN	NaN	NaN	NaN	NaN
150	536	586	553	567	565	565	584	559	346	173	163	159	167	187	72	72	82	106	136	127	148	154	211	233	262	224	271	254	237	247	234	229	184	143	139	131	122	116	117	89	72	69	75	68	69	65	68	63	70
151	674	752	711	668	659	713	723	741	706	776	790	750	758	672	762	770	782	733	784	764	844	856	772	221	183	175	174	163	178	176	166	162	163	161	159	148	156	157	150	168	159	163	174	185	182	182	193	189	186
152	78	280	361	453	501	555	454	320	260	282	255	282	275	304	298	327	290	115	89	106	97	83	79	72	71	69	66	83	71	63	70	72	62	41	59	64	73	63	62	73	80	79	89	76	81	78	86	79	80
0	668	651	574	634	264	613	657	NaN	NaN	NaN	NaN	NaN	NaN	NaN	NaN	NaN	NaN	NaN	NaN	NaN	NaN	NaN	NaN	NaN	NaN	NaN	NaN	NaN	NaN	NaN	NaN	NaN	NaN	NaN	NaN	NaN	NaN	NaN	NaN	NaN	NaN	NaN	NaN	NaN	NaN	NaN	NaN	NaN	NaN
153	118	135	117	126	116	138	117	95	87	134	162	163	100	125	153	98	114	119	146	185	132	148	59	63	52	53	42	45	42	41	36	39	39	30	29	49	53	57	103	101	141	NaN	NaN	NaN	NaN	NaN	NaN	NaN	NaN
154	1100	1103	1082	1083	1046	1134	1142	1084	1091	1203	1109	1172	1113	1080	1164	1161	1182	1182	1218	1188	1253	1286	1299	1292	1197	414	347	333	293	289	285	265	270	230	240	261	273	263	255	262	247	246	231	230	223	217	235	222	218
155	653	670	633	614	617	610	634	625	660	611	638	624	637	631	572	582	608	641	644	636	651	518	289	259	182	196	172	178	187	170	186	164	161	149	143	154	169	162	154	159	160	146	143	147	136	133	133	138	137
0	4	56	6	37	5	31	37	28	42	84	26	71	37	12	NaN	NaN	NaN	NaN	NaN	NaN	NaN	NaN	NaN	NaN	NaN	NaN	NaN	NaN	NaN	NaN	NaN	NaN	NaN	NaN	NaN	NaN	NaN	NaN	NaN	NaN	NaN	NaN	NaN	NaN	NaN	NaN	NaN	NaN	NaN
0	87	99	93	98	95	124	111	112	105	131	139	88	114	128	69	104	16	NaN	NaN	NaN	NaN	NaN	NaN	NaN	NaN	NaN	NaN	NaN	NaN	NaN	NaN	NaN	NaN	NaN	NaN	NaN	NaN	NaN	NaN	NaN	NaN	NaN	NaN	NaN	NaN	NaN	NaN	NaN	NaN
156	313	115	262	287	272	279	236	271	274	278	317	343	365	299	367	436	387	394	105	98	93	78	85	88	94	94	93	96	90	96	90	104	96	106	113	116	113	115	107	125	122	122	123	140	138	129	127	125	139
157	320	316	316	363	159	159	164	164	239	326	363	385	415	421	520	509	562	529	500	545	505	489	334	303	158	61	132	76	101	157	97	132	49	81	115	144	116	120	135	119	128	127	105	93	109	95	87	88	111
158	265	293	275	332	274	179	309	324	264	314	372	305	290	256	144	143	141	135	152	177	193	207	192	210	199	198	174	180	183	192	201	177	181	183	167	166	191	175	169	171	183	159	217	159	170	164	189	179	205
0	155	97	102	57	54	67	28	55	45	36	46	70	62	36	49	48	69	46	62	124	138	184	104	141	134	143	184	139	158	206	174	178	255	259	179	308	221	123	265	263	258	279	293	263	313	326	305	325	251
0	483	540	526	583	524	496	560	584	542	489	587	518	550	520	555	586	570	453	505	499	478	444	372	426	398	396	464	444	403	464	406	413	390	369	389	490	474	454	506	498	497	519	511	563	559	586	547	544	554
159	541	283	236	228	196	211	209	243	136	126	149	185	238	252	338	338	345	385	382	409	449	467	454	464	399	277	215	174	178	167	177	152	163	132	143	128	129	109	125	129	109	102	104	95	101	102	91	78	86
160	129	156	154	187	216	214	240	325	243	196	261	221	268	219	295	291	109	72	88	62	50	38	20	45	41	33	73	67	59	102	67	74	48	39	66	80	79	72	25	80	81	86	75	103	108	120	109	104	117
0	10	16	22	3	NaN	NaN	NaN	NaN	NaN	NaN	NaN	NaN	NaN	NaN	NaN	NaN	NaN	NaN	NaN	NaN	NaN	NaN	NaN	NaN	NaN	NaN	NaN	NaN	NaN	NaN	NaN	NaN	NaN	NaN	NaN	NaN	NaN	NaN	NaN	NaN	NaN	NaN	NaN	NaN	NaN	NaN	NaN	NaN	NaN
161	950	1010	992	1051	1018	1086	1052	1041	1144	1042	1071	1113	1078	666	1173	1164	1313	1148	1088	386	250	243	217	225	206	226	221	227	240	243	238	225	232	248	226	230	225	240	232	244	230	230	230	238	237	251	245	240	260
162	554	492	505	540	498	503	565	547	525	515	580	567	587	552	537	505	555	545	518	527	517	496	452	494	328	154	40	20	22	16	16	25	13	17	11	31	24	22	32	20	10	6	21	19	4	12	20	39	29
0	50	46	48	58	37	35	41	49	30	35	59	18	33	14	50	39	55	57	36	64	79	98	NaN	NaN	NaN	NaN	NaN	NaN	NaN	NaN	NaN	NaN	NaN	NaN	NaN	NaN	NaN	NaN	NaN	NaN	NaN	NaN	NaN	NaN	NaN	NaN	NaN	NaN	NaN
0	9	7	NaN	NaN	NaN	NaN	NaN	NaN	NaN	NaN	NaN	NaN	NaN	NaN	NaN	NaN	NaN	NaN	NaN	NaN	NaN	NaN	NaN	NaN	NaN	NaN	NaN	NaN	NaN	NaN	NaN	NaN	NaN	NaN	NaN	NaN	NaN	NaN	NaN	NaN	NaN	NaN	NaN	NaN	NaN	NaN	NaN	NaN	NaN
163	188	81	83	86	83	96	124	167	210	246	265	278	274	296	306	321	351	336	349	166	79	86	73	72	72	63	74	73	72	68	76	66	79	82	75	71	73	78	73	86	83	81	84	89	82	82	91	78	96
164	942	953	965	946	984	1074	1040	1026	1078	1041	1038	1104	1060	1148	1072	1051	1189	1122	1115	382	210	224	210	217	208	216	233	228	240	241	243	222	242	249	231	228	230	225	212	237	232	229	245	240	249	230	227	237	245
165	448	342	436	396	426	414	463	431	465	496	503	476	473	449	483	490	439	451	473	505	491	338	220	186	169	165	165	176	170	178	165	155	161	153	134	130	128	136	133	146	131	136	132	148	142	150	149	150	135
166	451	481	517	509	548	560	558	581	581	630	661	701	651	388	322	281	254	229	204	191	198	180	192	179	186	182	179	205	195	198	200	201	201	205	198	224	215	210	234	228	223	205	240	239	210	229	216	232	216
0	NaN	NaN	NaN	NaN	NaN	NaN	NaN	NaN	NaN	NaN	NaN	NaN	NaN	NaN	NaN	NaN	NaN	NaN	NaN	NaN	NaN	NaN	NaN	NaN	NaN	NaN	NaN	NaN	NaN	NaN	NaN	NaN	NaN	NaN	NaN	NaN	NaN	NaN	NaN	NaN	NaN	NaN	NaN	NaN	NaN	NaN	NaN	NaN	NaN
0	707	714	700	731	742	783	793	798	774	812	797	852	840	814	849	799	861	845	874	853	882	872	871	927	929	950	988	933	910	946	908	948	983	936	1035	990	1020	1001	1078	1145	1139	1124	1174	1180	1146	1137	1194	1256	1245
167	653	583	603	608	607	616	628	605	629	615	620	616	671	642	653	607	679	676	649	659	606	535	441	349	197	164	145	142	127	131	127	118	128	121	125	121	120	116	118	130	114	125	123	124	136	126	133	157	155
168	361	349	387	378	382	360	386	359	386	410	379	368	366	380	383	375	346	401	431	447	407	336	262	176	165	159	147	146	140	136	130	133	120	134	117	128	114	122	111	118	117	113	112	123	109	117	129	139	126
169	567	461	516	536	514	535	589	552	525	530	606	623	622	648	594	612	662	644	645	661	693	738	728	684	720	689	695	732	669	528	466	383	311	235	189	165	156	147	155	130	139	130	133	130	136	119	126	143	133
170	322	380	336	393	376	399	410	360	404	387	404	425	415	185	427	417	444	395	429	453	421	449	435	422	154	121	109	107	106	91	83	84	100	101	90	88	80	87	91	90	90	84	98	85	93	86	91	85	93
171	358	414	382	412	404	400	389	371	433	407	367	429	423	429	426	386	418	411	422	424	419	441	201	108	104	99	95	91	90	80	85	78	88	96	88	90	94	86	80	90	87	87	95	100	96	95	96	94	97
172	374	375	389	396	418	422	384	389	411	418	445	394	430	424	412	446	412	456	457	484	528	534	186	201	184	179	163	145	162	153	147	166	147	156	160	171	177	168	168	158	172	170	177	179	173	181	175	182	190
173	526	458	518	518	517	528	526	522	490	490	524	555	513	513	488	437	474	476	474	470	494	558	552	554	534	561	568	548	430	154	138	111	117	124	109	112	114	120	116	114	122	130	132	124	128	133	141	130	151
174	346	337	316	336	353	359	364	350	376	362	370	353	356	341	335	352	359	357	355	102	103	92	81	93	85	79	81	84	85	81	94	87	86	91	95	84	86	84	81	84	82	86	90	95	94	99	101	101	107
0	1188	1139	1140	1162	1215	1163	1163	1096	1087	893	398	358	328	316	324	321	139	154	155	158	164	168	186	173	180	181	173	162	154	167	148	137	149	134	125	144	126	147	127	123	119	115	120	130	115	96	98	102	108
175	288	302	306	313	309	320	322	304	310	317	308	298	312	307	310	310	326	333	326	337	336	328	104	106	103	83	83	81	88	86	92	83	91	90	96	93	98	96	87	97	103	102	102	105	102	110	101	111	122
176	587	579	587	595	574	564	582	551	553	553	567	574	561	587	578	569	586	589	553	333	121	122	131	132	141	148	152	148	161	144	156	180	171	189	187	198	206	219	194	187	202	218	219	216	218	232	224	236	218
177	327	306	301	318	317	326	326	334	326	315	321	339	330	335	329	330	326	336	332	128	128	132	93	85	74	81	84	78	84	86	76	82	84	89	89	95	83	88	89	88	92	84	92	94	97	87	92	96	99
178	360	347	362	380	373	375	398	374	388	377	370	370	392	398	393	380	402	391	393	389	346	333	381	420	450	451	454	461	468	458	441	427	110	95	96	98	91	89	103	99	98	92	97	91	98	91	94	101	94
0	1485	1453	1427	1538	1497	1496	1556	1502	1567	1529	1558	1522	1476	1522	1480	1462	1560	1579	1616	1566	1466	1534	344	302	299	274	280	303	308	292	295	274	276	291	286	276	276	310	305	292	308	293	289	306	310	303	315	307	332
179	635	583	585	605	608	612	605	578	589	582	617	613	613	552	138	105	108	95	94	91	94	111	115	121	129	131	122	130	145	147	146	156	155	168	147	188	169	174	199	187	187	166	198	198	189	195	181	202	219
180	1280	1277	1228	1342	1388	1364	1343	1400	1342	1331	1381	1411	1383	1392	1410	1402	1390	1423	1420	1548	1461	364	306	303	271	244	260	274	246	249	239	240	231	230	247	244	231	250	257	242	254	252	249	271	263	242	272	262	269
181	1170	1234	1147	1241	1230	1207	1133	1197	1118	1186	1204	1260	1194	1275	1200	1264	468	361	341	327	327	322	320	322	322	311	315	297	274	287	272	265	262	271	277	305	276	303	281	259	250	242	235	246	248	244	240	244	247
182	423	443	428	437	456	440	515	430	440	445	448	451	461	492	490	504	481	487	492	492	481	498	528	512	523	509	427	138	107	108	97	102	101	93	88	93	90	96	97	92	84	88	92	86	90	86	98	97	97
183	377	359	318	363	393	365	406	362	419	394	393	370	377	406	398	411	402	389	414	428	396	434	411	296	109	94	87	80	75	84	75	76	87	79	83	96	82	91	85	89	86	101	103	93	103	103	93	84	89
0	479	499	501	487	498	531	496	496	517	473	507	497	556	522	489	518	551	NaN	NaN	NaN	NaN	NaN	NaN	NaN	NaN	NaN	NaN	NaN	NaN	NaN	NaN	NaN	NaN	NaN	NaN	NaN	NaN	NaN	NaN	NaN	NaN	NaN	NaN	NaN	NaN	NaN	NaN	NaN	NaN
184	471	470	582	484	498	521	475	429	517	475	498	485	474	463	443	479	476	451	465	159	131	122	106	136	130	128	121	121	116	126	117	119	116	120	125	129	123	130	111	128	119	113	116	120	117	130	123	119	140
185	544	532	528	566	547	542	554	527	583	570	609	558	540	210	519	494	489	507	475	453	378	254	221	169	124	125	116	121	110	112	130	114	119	114	119	114	106	118	121	120	120	122	120	119	110	114	106	112	122
0	625	617	649	713	725	759	750	759	815	774	794	348	813	763	775	720	245	152	125	121	82	90	86	84	77	91	62	NaN	NaN	NaN	NaN	NaN	NaN	NaN	NaN	NaN	NaN	NaN	NaN	NaN	NaN	NaN	NaN	NaN	NaN	NaN	NaN	NaN	NaN
0	37	38	46	56	74	80	101	79	102	101	26	101	116	127	113	77	80	7	NaN	NaN	NaN	NaN	NaN	NaN	NaN	NaN	NaN	NaN	NaN	NaN	NaN	NaN	NaN	NaN	NaN	NaN	NaN	NaN	NaN	NaN	NaN	NaN	NaN	NaN	NaN	NaN	NaN	NaN	NaN
0	41	43	51	69	83	95	114	94	79	79	15	NaN	NaN	NaN	NaN	NaN	NaN	NaN	NaN	NaN	NaN	NaN	NaN	NaN	NaN	NaN	NaN	NaN	NaN	NaN	NaN	NaN	NaN	NaN	NaN	NaN	NaN	NaN	NaN	NaN	NaN	NaN	NaN	NaN	NaN	NaN	NaN	NaN	NaN
186	400	398	374	419	423	442	498	379	453	467	452	480	473	509	524	511	508	508	473	540	531	519	545	457	419	342	267	195	157	133	128	120	103	115	111	116	113	124	108	109	112	106	104	118	122	120	116	119	101
0	39	48	27	35	29	54	31	34	59	14	20	61	50	56	31	10	18	14	23	40	16	26	30	NaN	NaN	NaN	NaN	NaN	NaN	NaN	NaN	NaN	NaN	NaN	NaN	NaN	NaN	NaN	NaN	NaN	NaN	NaN	NaN	NaN	NaN	NaN	NaN	NaN	NaN
0	53	75	70	50	44	4	10	19	31	NaN	NaN	NaN	NaN	NaN	NaN	NaN	NaN	NaN	NaN	NaN	NaN	NaN	NaN	NaN	NaN	NaN	NaN	NaN	NaN	NaN	NaN	NaN	NaN	NaN	NaN	NaN	NaN	NaN	NaN	NaN	NaN	NaN	NaN	NaN	NaN	NaN	NaN	NaN	NaN
187	593	568	582	610	589	619	602	596	608	615	602	639	599	653	667	643	671	666	658	707	247	162	152	141	148	129	148	163	153	154	153	145	156	140	150	158	152	162	167	161	167	143	157	164	157	151	146	144	156
188	408	387	375	384	365	373	399	373	366	385	382	411	430	439	435	402	432	422	404	425	421	422	424	484	486	443	508	503	489	476	451	379	294	236	194	167	130	125	130	109	111	118	109	105	100	105	106	104	98
189	593	597	607	644	624	616	601	608	614	610	652	660	677	739	682	714	475	148	186	137	138	132	117	136	97	108	114	115	246	278	274	261	251	256	261	254	272	296	279	300	282	295	300	286	290	285	305	312	298
190	319	313	300	305	325	304	366	325	339	321	316	355	362	350	364	386	383	370	401	397	380	408	225	126	125	121	125	122	107	100	103	97	89	79	78	88	82	91	82	87	96	98	96	96	87	97	98	101	117
191	426	337	322	367	424	410	395	405	389	421	426	449	441	443	453	474	465	519	467	513	489	530	492	530	531	494	484	517	401	130	133	121	129	125	114	110	93	87	87	95	75	82	86	93	88	85	82	84	89
192	441	461	430	449	429	443	419	442	431	411	461	451	473	493	479	512	490	529	572	551	493	468	514	496	445	454	427	105	92	77	72	74	71	67	60	67	64	73	66	72	72	74	69	66	69	71	75	74	71
193	369	379	374	355	367	366	370	358	381	362	369	377	364	372	391	406	399	395	420	423	423	459	452	472	505	491	511	538	551	514	529	543	525	518	519	524	521	530	539	521	514	517	523	538	535	537	555	548	545
0	379	413	411	415	392	442	456	401	458	469	477	473	467	484	559	536	535	564	563	580	557	545	644	671	633	574	626	619	659	662	673	666	646	656	669	702	708	726	756	729	727	744	796	773	741	766	762	760	759
194	413	394	411	438	422	430	419	431	422	437	417	420	428	437	425	443	451	444	427	417	404	412	437	450	465	437	466	475	454	486	438	435	446	413	444	466	473	491	472	479	492	480	501	519	499	484	480	499	493
195	270	297	259	284	273	327	285	302	290	269	291	297	251	313	286	320	308	339	309	301	309	279	302	279	286	269	156	84	80	79	63	57	54	54	51	54	60	74	63	61	54	60	68	65	77	77	79	87	78
196	541	562	556	581	541	552	530	584	550	541	542	579	564	590	571	566	554	556	539	610	570	557	572	585	603	593	631	620	615	673	631	691	603	543	137	137	135	114	116	113	100	98	116	110	110	109	113	120	99
0	242	292	255	280	263	333	288	291	324	245	321	312	303	291	314	324	368	345	364	342	351	374	328	433	443	409	424	451	405	470	439	455	496	492	458	461	486	512	428	468	451	452	482	461	444	436	419	450	NaN
0	573	NaN	NaN	NaN	NaN	NaN	NaN	NaN	NaN	NaN	NaN	NaN	NaN	NaN	NaN	NaN	NaN	NaN	NaN	NaN	NaN	NaN	NaN	NaN	NaN	NaN	NaN	NaN	NaN	NaN	NaN	NaN	NaN	NaN	NaN	NaN	NaN	NaN	NaN	NaN	NaN	NaN	NaN	NaN	NaN	NaN	NaN	NaN	NaN
197	478	486	510	547	527	508	508	532	528	540	534	516	578	579	576	569	503	530	543	545	493	164	97	95	94	78	70	73	66	62	77	66	70	80	72	83	74	86	74	77	71	71	88	79	79	84	83	98	94
0	220	175	25	17	NaN	NaN	NaN	NaN	NaN	NaN	NaN	NaN	NaN	NaN	NaN	NaN	NaN	NaN	NaN	NaN	NaN	NaN	NaN	NaN	NaN	NaN	NaN	NaN	NaN	NaN	NaN	NaN	NaN	NaN	NaN	NaN	NaN	NaN	NaN	NaN	NaN	NaN	NaN	NaN	NaN	NaN	NaN	NaN	NaN
0	150	137	132	129	119	169	201	153	117	NaN	NaN	NaN	NaN	NaN	NaN	NaN	NaN	NaN	NaN	NaN	NaN	NaN	NaN	NaN	NaN	NaN	NaN	NaN	NaN	NaN	NaN	NaN	NaN	NaN	NaN	NaN	NaN	NaN	NaN	NaN	NaN	NaN	NaN	NaN	NaN	NaN	NaN	NaN	NaN
198	677	681	670	688	676	660	717	729	720	724	767	703	759	777	696	728	244	181	168	138	135	130	123	127	138	117	112	121	120	112	123	150	115	136	130	118	119	130	130	131	128	137	142	130	149	129	145	142	138
199	543	503	542	556	566	575	583	578	611	572	603	530	601	184	135	127	119	111	106	107	114	105	105	112	108	100	94	103	113	97	91	91	82	81	106	98	102	96	111	112	110	89	82	98	127	112	93	97	94
0	342	204	193	183	177	176	183	200	78	86	82	112	164	148	154	163	20	117	NaN	NaN	NaN	NaN	NaN	NaN	NaN	NaN	NaN	NaN	NaN	NaN	NaN	NaN	NaN	NaN	NaN	NaN	NaN	NaN	NaN	NaN	NaN	NaN	NaN	NaN	NaN	NaN	NaN	NaN	NaN
200	249	290	295	302	350	358	302	344	281	344	318	332	420	443	367	415	459	419	415	396	428	413	452	376	492	471	475	496	554	621	616	159	185	177	183	160	163	158	158	171	170	148	143	142	134	157	155	151	151
201	1481	1433	1425	1411	1404	1457	1473	1475	1436	1525	1485	1478	1528	1547	1521	1575	1568	1469	565	405	360	343	355	340	343	334	362	336	343	185	170	164	144	152	172	157	152	140	141	150	147	145	142	137	124	121	128	128	119
0	207	173	51	181	238	245	212	284	81	80	269	246	115	247	61	50	79	273	101	57	NaN	NaN	NaN	NaN	NaN	NaN	NaN	NaN	NaN	NaN	NaN	NaN	NaN	NaN	NaN	NaN	NaN	NaN	NaN	NaN	NaN	NaN	NaN	NaN	NaN	NaN	NaN	NaN	NaN
0	307	254	311	265	272	244	295	89	350	NaN	NaN	NaN	NaN	NaN	NaN	NaN	NaN	NaN	NaN	NaN	NaN	NaN	NaN	NaN	NaN	NaN	NaN	NaN	NaN	NaN	NaN	NaN	NaN	NaN	NaN	NaN	NaN	NaN	NaN	NaN	NaN	NaN	NaN	NaN	NaN	NaN	NaN	NaN	NaN
202	564	583	562	525	546	557	560	600	535	566	544	546	575	533	576	586	574	576	568	639	622	227	621	638	260	635	598	540	365	278	232	231	211	238	214	204	181	147	139	137	135	132	146	130	147	152	170	153	159
0	NaN	NaN	NaN	NaN	NaN	NaN	NaN	NaN	NaN	NaN	NaN	NaN	NaN	NaN	NaN	NaN	NaN	NaN	NaN	NaN	NaN	NaN	NaN	NaN	NaN	NaN	NaN	NaN	NaN	NaN	NaN	NaN	NaN	NaN	NaN	NaN	NaN	NaN	NaN	NaN	NaN	NaN	NaN	NaN	NaN	NaN	NaN	NaN	NaN
0	683	705	677	691	733	707	698	707	704	736	698	730	722	788	705	705	700	753	815	787	815	806	783	841	752	855	860	947	930	881	885	876	855	887	886	856	870	898	871	880	858	866	913	895	844	883	868	841	862
203	539	544	521	492	505	554	583	615	591	623	542	571	591	568	570	603	628	609	626	634	616	662	652	665	648	688	634	677	682	692	684	700	680	584	619	525	483	457	438	342	240	151	136	137	139	122	128	120	124
0	6	10	2	NaN	NaN	NaN	NaN	NaN	NaN	NaN	NaN	NaN	NaN	NaN	NaN	NaN	NaN	NaN	NaN	NaN	NaN	NaN	NaN	NaN	NaN	NaN	NaN	NaN	NaN	NaN	NaN	NaN	NaN	NaN	NaN	NaN	NaN	NaN	NaN	NaN	NaN	NaN	NaN	NaN	NaN	NaN	NaN	NaN	NaN
0	NaN	NaN	NaN	NaN	NaN	NaN	NaN	NaN	NaN	NaN	NaN	NaN	NaN	NaN	NaN	NaN	NaN	NaN	NaN	NaN	NaN	NaN	NaN	NaN	NaN	NaN	NaN	NaN	NaN	NaN	NaN	NaN	NaN	NaN	NaN	NaN	NaN	NaN	NaN	NaN	NaN	NaN	NaN	NaN	NaN	NaN	NaN	NaN	NaN
204	792	767	822	761	806	821	806	842	833	827	866	857	870	865	833	849	942	920	870	404	614	520	329	163	120	133	125	136	133	146	148	144	142	145	142	144	168	190	162	177	174	158	170	161	179	185	155	163	166
0	77	79	84	NaN	NaN	NaN	NaN	NaN	NaN	NaN	NaN	NaN	NaN	NaN	NaN	NaN	NaN	NaN	NaN	NaN	NaN	NaN	NaN	NaN	NaN	NaN	NaN	NaN	NaN	NaN	NaN	NaN	NaN	NaN	NaN	NaN	NaN	NaN	NaN	NaN	NaN	NaN	NaN	NaN	NaN	NaN	NaN	NaN	NaN
0	305	307	312	307	302	310	296	266	NaN	NaN	NaN	NaN	NaN	NaN	NaN	NaN	NaN	NaN	NaN	NaN	NaN	NaN	NaN	NaN	NaN	NaN	NaN	NaN	NaN	NaN	NaN	NaN	NaN	NaN	NaN	NaN	NaN	NaN	NaN	NaN	NaN	NaN	NaN	NaN	NaN	NaN	NaN	NaN	NaN
205	536	557	549	538	525	562	547	532	558	573	555	587	568	587	610	604	620	638	617	255	660	641	161	121	116	118	111	121	114	128	132	109	108	115	117	117	133	124	120	110	118	125	134	134	150	150	144	169	172
206	953	917	983	900	950	975	882	970	949	938	1018	982	1030	1024	1009	1023	1079	1079	1094	1048	998	765	189	162	156	137	160	150	143	157	148	149	134	151	151	147	151	160	163	154	167	160	146	154	150	187	169	183	191
207	180	213	201	182	185	164	71	177	190	199	227	209	206	196	225	250	305	292	337	373	405	413	209	93	82	80	83	70	74	77	74	79	83	77	100	88	73	89	77	81	88	84	68	78	86	110	108	97	119
208	648	660	605	656	635	656	631	660	646	627	614	642	631	614	607	659	692	672	631	636	632	621	187	168	148	163	141	158	133	134	140	143	127	142	141	138	136	133	132	137	153	151	160	154	162	154	149	137	154
209	232	232	215	234	230	250	218	221	202	174	100	94	117	97	101	98	99	80	79	96	79	78	86	74	87	70	83	70	71	79	83	74	67	73	77	76	76	66	88	94	96	91	94	96	84	75	87	73	87
210	182	177	177	89	84	92	115	203	206	191	223	272	278	268	342	357	336	363	345	91	100	86	74	68	73	55	71	71	67	60	68	69	73	69	76	63	72	72	75	69	63	67	86	75	60	113	101	63	81
0	741	702	679	684	693	666	637	260	216	209	209	197	217	202	206	251	85	68	69	NaN	NaN	NaN	NaN	NaN	NaN	NaN	NaN	NaN	NaN	NaN	NaN	NaN	NaN	NaN	NaN	NaN	NaN	NaN	NaN	NaN	NaN	NaN	NaN	NaN	NaN	NaN	NaN	NaN	NaN
0	1159	1167	1148	1127	1111	1160	1191	1122	1114	1217	1193	1205	1222	1149	1206	1172	521	493	1224	1198	1265	1266	1275	1306	1229	1262	1312	1287	1269	1367	1287	1380	1431	1379	1383	1353	1377	1377	1411	1385	1450	1368	1398	659	1507	1498	1480	1422	1443
0	NaN	NaN	NaN	NaN	NaN	NaN	NaN	NaN	NaN	NaN	NaN	NaN	NaN	NaN	NaN	NaN	NaN	NaN	NaN	NaN	NaN	NaN	NaN	NaN	NaN	NaN	NaN	NaN	NaN	NaN	NaN	NaN	NaN	NaN	NaN	NaN	NaN	NaN	NaN	NaN	NaN	NaN	NaN	NaN	NaN	NaN	NaN	NaN	NaN
211	747	730	739	736	728	720	681	714	677	724	680	669	732	688	729	200	164	153	140	126	138	122	134	125	133	151	151	160	143	157	152	167	155	160	176	158	155	149	163	179	180	63	163	149	166	180	171	178	183
0	86	185	95	177	179	NaN	NaN	NaN	NaN	NaN	NaN	NaN	NaN	NaN	NaN	NaN	NaN	NaN	NaN	NaN	NaN	NaN	NaN	NaN	NaN	NaN	NaN	NaN	NaN	NaN	NaN	NaN	NaN	NaN	NaN	NaN	NaN	NaN	NaN	NaN	NaN	NaN	NaN	NaN	NaN	NaN	NaN	NaN	NaN
0	364	375	384	387	390	420	374	396	375	390	406	NaN	NaN	NaN	NaN	NaN	NaN	NaN	NaN	NaN	NaN	NaN	NaN	NaN	NaN	NaN	NaN	NaN	NaN	NaN	NaN	NaN	NaN	NaN	NaN	NaN	NaN	NaN	NaN	NaN	NaN	NaN	NaN	NaN	NaN	NaN	NaN	NaN	NaN
0	176	168	170	174	186	73	73	79	80	75	106	135	153	152	192	204	172	195	190	104	72	59	65	49	NaN	NaN	NaN	NaN	NaN	NaN	NaN	NaN	NaN	NaN	NaN	NaN	NaN	NaN	NaN	NaN	NaN	NaN	NaN	NaN	NaN	NaN	NaN	NaN	NaN
212	998	920	960	1007	986	982	1004	1044	1002	1007	997	1027	1023	1043	1054	1016	1081	1096	1066	1069	1085	1116	1137	1111	1076	1088	1078	1156	1099	1148	1115	1116	1118	1135	1166	1161	1142	1136	1081	1121	1088	1091	1109	454	348	354	357	340	362
213	203	336	314	370	336	351	330	359	330	362	346	377	380	362	374	397	388	344	373	375	342	307	258	133	94	88	102	95	97	93	71	30	11	10	20	18	37	30	33	46	34	49	49	60	45	56	49	52	63
214	642	613	615	610	644	603	645	643	643	686	643	649	656	704	659	634	674	664	674	692	700	706	719	696	671	659	618	589	592	553	489	447	299	187	135	126	123	121	114	127	121	128	132	126	128	136	122	122	128
215	312	314	308	321	116	133	133	173	247	319	412	505	560	574	610	616	676	737	735	781	795	765	769	783	795	792	802	527	329	213	186	190	197	199	191	179	190	186	165	161	152	162	139	140	135	145	145	128	131
0	756	815	825	824	832	832	819	835	913	834	896	921	913	947	881	908	894	929	990	937	937	1005	996	967	991	961	990	990	930	854	993	947	945	965	979	984	1001	1063	1077	1088	1043	1002	364	298	280	273	279	273	275
216	359	166	352	392	366	383	370	411	356	367	404	375	400	378	267	154	142	142	134	144	68	70	73	72	63	64	56	52	50	45	49	48	48	47	48	86	50	88	49	45	41	NaN	NaN	NaN	NaN	NaN	NaN	NaN	NaN
217	233	243	102	93	95	102	105	129	192	262	295	301	115	311	283	277	198	105	133	120	111	127	113	93	110	103	86	77	80	72	62	62	64	62	60	61	71	62	81	73	73	79	79	84	93	92	98	91	91
218	1097	1121	1110	1039	1119	1125	1053	1025	1051	1109	1047	1132	1146	1068	1144	1109	1265	1002	411	310	314	303	291	284	285	261	243	253	255	220	256	267	124	114	131	222	247	213	217	240	225	231	225	219	221	224	208	231	245
0	650	628	749	599	NaN	NaN	NaN	NaN	NaN	NaN	NaN	NaN	NaN	NaN	NaN	NaN	NaN	NaN	NaN	NaN	NaN	NaN	NaN	NaN	NaN	NaN	NaN	NaN	NaN	NaN	NaN	NaN	NaN	NaN	NaN	NaN	NaN	NaN	NaN	NaN	NaN	NaN	NaN	NaN	NaN	NaN	NaN	NaN	NaN
219	856	936	866	875	930	839	842	853	891	925	927	896	917	828	912	948	889	866	817	220	211	176	183	180	179	182	183	191	185	184	180	177	175	174	180	177	193	181	195	205	200	217	212	223	226	251	231	242	256
220	1087	1054	1077	1075	1124	1119	1073	1138	1152	1096	1039	1024	1026	1088	1095	1060	1134	1171	1152	1037	642	394	244	213	187	207	193	217	210	198	197	175	184	185	174	196	189	174	179	185	185	168	197	179	202	189	177	184	196
221	356	366	164	347	334	336	357	399	409	392	381	391	414	398	385	373	402	415	403	365	413	114	121	104	100	89	91	88	97	94	89	90	95	102	98	101	93	91	105	108	114	87	26	35	48	55	46	49	46
222	607	640	631	644	572	604	627	655	626	649	656	597	619	602	642	449	176	167	167	158	154	137	129	127	138	155	143	141	148	165	123	171	145	148	146	156	164	147	144	170	170	160	174	153	92	85	74	91	80
223	253	251	243	251	283	294	320	338	328	338	327	361	371	367	368	363	331	76	61	67	50	62	70	63	70	77	71	71	72	66	63	67	65	67	68	75	75	81	79	93	101	97	103	107	103	94	92	108	92
224	352	319	337	310	331	302	337	372	335	307	330	300	339	342	364	323	356	354	341	361	352	358	212	101	103	80	79	62	70	69	73	81	74	72	64	73	72	88	85	66	79	75	91	81	69	80	97	92	97
225	257	241	252	262	253	240	268	250	277	276	265	272	285	274	267	284	294	299	307	300	303	323	316	329	331	329	356	370	340	342	339	255	102	107	100	96	103	86	83	86	93	97	89	78	92	88	92	84	90
226	985	976	955	995	969	989	1019	988	1046	1044	1020	1038	1047	1041	1064	1085	1131	1083	955	606	296	234	242	238	237	246	250	239	237	237	237	259	254	243	235	239	244	233	223	217	228	229	242	213	229	255	228	241	248
227	789	760	765	704	829	819	827	764	859	812	862	932	896	756	959	809	951	914	853	820	885	888	730	265	161	180	167	160	165	162	162	164	166	177	161	164	164	155	157	165	179	174	173	165	175	183	177	181	194
228	275	273	245	271	307	302	324	324	360	358	360	387	400	401	394	404	412	415	437	440	422	446	429	441	133	146	119	119	123	109	131	100	83	86	91	75	75	74	88	87	83	87	93	80	103	93	94	86	92
0	149	146	170	195	240	250	263	243	312	295	294	277	273	291	302	306	371	NaN	NaN	NaN	NaN	NaN	NaN	NaN	NaN	NaN	NaN	NaN	NaN	NaN	NaN	NaN	NaN	NaN	NaN	NaN	NaN	NaN	NaN	NaN	NaN	NaN	NaN	NaN	NaN	NaN	NaN	NaN	NaN
0	623	684	623	658	670	655	630	725	671	672	716	NaN	NaN	NaN	NaN	NaN	NaN	NaN	NaN	NaN	NaN	NaN	NaN	NaN	NaN	NaN	NaN	NaN	NaN	NaN	NaN	NaN	NaN	NaN	NaN	NaN	NaN	NaN	NaN	NaN	NaN	NaN	NaN	NaN	NaN	NaN	NaN	NaN	NaN
0	383	434	365	439	328	391	431	462	442	411	470	467	397	458	416	436	525	511	469	424	497	573	517	511	554	601	582	671	650	609	597	691	557	684	709	750	639	629	753	789	759	758	806	255	820	796	704	804	821
0	NaN	NaN	NaN	NaN	NaN	NaN	NaN	NaN	NaN	NaN	NaN	NaN	NaN	NaN	NaN	NaN	NaN	NaN	NaN	NaN	NaN	NaN	NaN	NaN	NaN	NaN	NaN	NaN	NaN	NaN	NaN	NaN	NaN	NaN	NaN	NaN	NaN	NaN	NaN	NaN	NaN	NaN	NaN	NaN	NaN	NaN	NaN	NaN	NaN
0	656	598	629	638	643	707	701	674	698	670	717	748	707	748	766	796	774	762	798	771	723	808	754	778	794	822	787	825	817	795	848	843	903	913	932	900	902	915	982	961	925	953	962	996	997	1018	985	1019	979
0	NaN	NaN	NaN	NaN	NaN	NaN	NaN	NaN	NaN	NaN	NaN	NaN	NaN	NaN	NaN	NaN	NaN	NaN	NaN	NaN	NaN	NaN	NaN	NaN	NaN	NaN	NaN	NaN	NaN	NaN	NaN	NaN	NaN	NaN	NaN	NaN	NaN	NaN	NaN	NaN	NaN	NaN	NaN	NaN	NaN	NaN	NaN	NaN	NaN
0	251	229	217	224	242	271	275	279	275	281	267	267	74	69	68	59	50	59	54	53	53	54	54	68	69	63	73	50	72	9	19	25	19	34	46	46	51	92	117	113	120	106	127	120	127	121	123	106	117
229	355	438	382	362	378	378	404	396	340	352	445	451	436	480	458	477	444	468	437	408	473	452	590	329	112	118	173	164	178	197	193	457	483	478	490	461	457	467	473	483	463	488	528	527	560	555	555	591	583
0	318	708	255	630	672	NaN	NaN	NaN	NaN	NaN	NaN	NaN	NaN	NaN	NaN	NaN	NaN	NaN	NaN	NaN	NaN	NaN	NaN	NaN	NaN	NaN	NaN	NaN	NaN	NaN	NaN	NaN	NaN	NaN	NaN	NaN	NaN	NaN	NaN	NaN	NaN	NaN	NaN	NaN	NaN	NaN	NaN	NaN	NaN
230	713	690	664	694	664	670	671	704	716	688	699	715	736	714	730	743	724	717	162	154	154	150	139	129	122	127	144	138	143	139	139	56	39	44	41	32	42	33	42	43	40	49	NaN	NaN	NaN	NaN	NaN	NaN	NaN
0	326	703	235	687	699	681	674	291	609	654	708	712	691	693	719	704	427	707	703	710	693	692	670	642	281	619	658	692	768	364	793	832	NaN	NaN	NaN	NaN	NaN	NaN	NaN	NaN	NaN	NaN	NaN	NaN	NaN	NaN	NaN	NaN	NaN
0	NaN	NaN	NaN	NaN	NaN	NaN	NaN	NaN	NaN	NaN	NaN	NaN	NaN	NaN	NaN	NaN	NaN	NaN	NaN	NaN	NaN	NaN	NaN	NaN	NaN	NaN	NaN	NaN	NaN	NaN	NaN	NaN	NaN	NaN	NaN	NaN	NaN	NaN	NaN	NaN	NaN	NaN	NaN	NaN	NaN	NaN	NaN	NaN	NaN
0	270	252	281	273	257	257	311	346	290	326	297	321	333	317	281	344	378	NaN	NaN	NaN	NaN	NaN	NaN	NaN	NaN	NaN	NaN	NaN	NaN	NaN	NaN	NaN	NaN	NaN	NaN	NaN	NaN	NaN	NaN	NaN	NaN	NaN	NaN	NaN	NaN	NaN	NaN	NaN	NaN
0	169	187	138	187	143	178	168	230	151	181	233	194	227	199	234	230	304	230	251	267	222	240	267	294	252	274	277	305	269	283	283	310	287	296	299	311	273	321	311	314	293	356	332	338	327	338	328	336	325
231	430	412	416	413	424	425	437	445	455	436	416	434	444	415	440	424	419	438	438	450	417	387	235	127	121	125	111	99	101	97	106	96	93	101	105	100	105	109	110	110	95	99	111	103	98	101	96	103	90
232	295	295	283	300	319	340	342	385	384	385	362	382	358	399	379	379	384	390	398	398	406	407	421	429	409	426	113	104	88	82	85	88	79	97	97	92	84	86	97	95	85	95	100	112	90	102	118	99	111
0	1111	1098	1077	1086	1126	1130	1126	1179	1131	1135	1170	1107	1124	1183	1154	1167	1219	1091	1233	1235	1137	1180	1246	1269	1222	1283	1298	1298	1342	1359	1322	1436	1372	1376	1463	1388	1412	1430	1476	1376	1377	1434	1415	1428	1490	1491	1486	1451	1463
0	625	611	603	634	603	634	648	662	667	595	682	660	671	283	645	629	606	621	659	622	602	664	683	635	652	667	678	646	603	594	592	607	656	638	642	637	647	648	638	609	603	655	671	664	674	606	231	208	183
0	431	433	444	447	480	441	412	424	443	451	429	451	428	438	447	456	454	455	448	454	454	466	439	443	451	448	467	455	480	463	473	461	465	440	433	403	425	443	467	453	468	487	508	500	507	485	521	516	541
233	249	274	234	217	255	273	244	256	278	302	294	308	290	309	304	315	311	322	331	327	333	360	355	196	110	98	94	88	110	81	88	90	81	87	83	96	95	114	101	99	118	96	105	96	102	131	115	97	117
0	101	152	159	119	121	173	158	224	153	152	264	191	225	208	260	236	235	255	247	202	229	190	223	213	233	292	219	92	264	319	265	279	307	318	319	291	328	334	301	309	303	361	311	327	370	305	306	324	381
234	554	602	606	646	601	625	650	687	634	694	689	698	665	670	677	681	707	660	663	665	667	652	651	672	624	601	163	118	108	114	107	105	117	114	107	111	114	109	107	113	117	113	115	118	120	121	115	125	135
235	331	288	282	270	270	270	264	250	285	283	308	284	323	309	295	330	334	395	398	404	383	116	104	89	86	85	85	84	91	107	112	112	86	96	90	94	97	93	89	90	89	87	99	92	105	99	96	109	106
236	310	303	302	325	309	307	328	318	329	325	331	335	329	362	339	319	348	340	407	290	310	109	96	118	100	93	125	99	87	101	103	113	103	110	152	153	162	126	148	116	126	151	144	159	153	148	184	169	176
0	1105	1058	1065	1087	1133	1078	1094	1079	1073	1078	1049	1099	1051	1131	1153	1202	993	1098	1188	1146	960	1130	1146	1211	1174	1100	1112	1107	1235	1194	1052	1057	1201	984	1064	1041	1033	1060	884	920	864	860	848	768	729	674	543	422	439
237	631	566	567	585	622	603	581	580	577	602	578	591	601	591	617	616	613	583	569	582	615	586	593	587	571	413	174	143	132	133	127	136	126	138	132	143	139	145	151	166	146	152	151	148	132	149	168	138	162
0	167	174	217	248	243	170	240	137	247	273	262	262	270	313	286	289	305	303	278	234	343	358	334	390	383	345	421	334	392	440	391	462	371	429	482	NaN	NaN	NaN	NaN	NaN	NaN	NaN	NaN	NaN	NaN	NaN	NaN	NaN	NaN
0	93	332	364	413	385	432	399	372	384	380	426	404	152	145	144	144	51	65	56	61	118	135	132	134	100	75	55	47	51	50	45	43	40	38	44	36	42	34	44	35	35	43	42	45	49	50	55	57	58
238	653	624	666	666	663	681	661	647	642	652	662	659	665	675	662	701	652	677	683	689	696	716	707	748	710	671	131	140	135	122	137	148	122	111	120	113	118	117	127	110	118	113	121	125	123	120	130	126	117
0	748	749	739	725	774	789	749	793	773	790	790	776	771	792	847	797	260	215	176	168	191	198	227	234	238	207	259	291	280	283	271	280	267	239	256	253	273	265	274	294	361	334	406	475	540	542	881	932	938
239	704	708	703	679	664	706	700	696	695	764	759	185	180	173	167	54	88	96	96	121	142	133	93	65	65	54	50	52	56	62	60	54	55	59	79	66	58	60	47	66	56	67	59	73	59	78	67	78	87
0	NaN	NaN	NaN	NaN	NaN	NaN	NaN	NaN	NaN	NaN	NaN	NaN	NaN	NaN	NaN	NaN	NaN	NaN	NaN	NaN	NaN	NaN	NaN	NaN	NaN	NaN	NaN	NaN	NaN	NaN	NaN	NaN	NaN	NaN	NaN	NaN	NaN	NaN	NaN	NaN	NaN	NaN	NaN	NaN	NaN	NaN	NaN	NaN	NaN
240	461	419	428	471	463	487	469	449	497	456	467	453	502	553	502	522	594	553	581	238	168	182	197	206	187	181	204	206	177	180	169	161	177	155	174	156	159	152	146	150	148	145	140	138	143	137	136	146	146
0	329	364	328	311	316	307	277	262	278	283	315	152	351	441	NaN	NaN	NaN	NaN	NaN	NaN	NaN	NaN	NaN	NaN	NaN	NaN	NaN	NaN	NaN	NaN	NaN	NaN	NaN	NaN	NaN	NaN	NaN	NaN	NaN	NaN	NaN	NaN	NaN	NaN	NaN	NaN	NaN	NaN	NaN
0	431	416	406	403	407	433	425	425	420	448	448	476	474	432	454	400	444	425	431	416	384	188	431	431	463	438	436	466	501	503	522	533	539	503	543	545	540	560	563	576	603	552	561	618	625	663	590	637	642
241	617	551	569	553	554	544	573	561	573	566	560	541	543	551	524	572	578	601	552	299	161	178	158	169	157	161	131	134	130	142	147	141	143	143	148	149	148	134	137	140	137	135	131	114	122	110	111	104	96
0	415	280	287	368	326	159	448	392	452	443	450	277	426	489	498	498	549	406	521	540	439	436	360	197	175	185	204	NaN	NaN	NaN	NaN	NaN	NaN	NaN	NaN	NaN	NaN	NaN	NaN	NaN	NaN	NaN	NaN	NaN	NaN	NaN	NaN	NaN	NaN
0	402	407	417	440	467	463	502	198	432	499	534	493	428	499	483	500	500	452	473	449	382	450	423	445	472	526	480	534	526	481	510	535	570	527	581	566	620	602	565	547	589	602	630	600	597	603	569	596	572
0	429	403	448	428	470	493	502	494	500	536	529	532	512	477	518	447	472	552	515	521	492	550	506	512	500	544	478	512	531	493	486	528	529	549	529	585	567	572	517	575	588	561	595	589	635	261	590	632	633
242	1151	1125	1065	1065	1020	1083	1044	1060	1062	1006	1060	446	1053	1071	582	1062	1082	1158	1106	1049	1020	1030	1040	1080	1029	1013	1011	898	866	864	841	829	828	943	881	857	929	889	925	839	820	730	829	525	247	230	249	231	219
0	379	498	468	479	420	491	NaN	NaN	NaN	NaN	NaN	NaN	NaN	NaN	NaN	NaN	NaN	NaN	NaN	NaN	NaN	NaN	NaN	NaN	NaN	NaN	NaN	NaN	NaN	NaN	NaN	NaN	NaN	NaN	NaN	NaN	NaN	NaN	NaN	NaN	NaN	NaN	NaN	NaN	NaN	NaN	NaN	NaN	NaN
0	NaN	NaN	NaN	NaN	NaN	NaN	NaN	NaN	NaN	NaN	NaN	NaN	NaN	NaN	NaN	NaN	NaN	NaN	NaN	NaN	NaN	NaN	NaN	NaN	NaN	NaN	NaN	NaN	NaN	NaN	NaN	NaN	NaN	NaN	NaN	NaN	NaN	NaN	NaN	NaN	NaN	NaN	NaN	NaN	NaN	NaN	NaN	NaN	NaN
243	211	131	136	99	162	194	255	324	321	330	330	345	357	390	406	383	413	426	368	337	368	377	419	410	414	420	285	160	152	142	174	143	140	154	134	130	137	134	139	131	131	174	151	106	68	61	55	49	54
0	248	152	137	126	143	108	116	80	NaN	NaN	NaN	NaN	NaN	NaN	NaN	NaN	NaN	NaN	NaN	NaN	NaN	NaN	NaN	NaN	NaN	NaN	NaN	NaN	NaN	NaN	NaN	NaN	NaN	NaN	NaN	NaN	NaN	NaN	NaN	NaN	NaN	NaN	NaN	NaN	NaN	NaN	NaN	NaN	NaN
244	498	533	461	518	523	504	526	528	523	511	517	524	526	579	605	620	579	557	590	222	115	105	92	78	87	78	90	81	86	85	90	81	82	83	79	83	82	90	94	104	110	102	112	121	118	109	130	107	112
0	419	421	405	434	445	391	355	331	363	362	383	375	345	343	314	336	325	NaN	NaN	NaN	NaN	NaN	NaN	NaN	NaN	NaN	NaN	NaN	NaN	NaN	NaN	NaN	NaN	NaN	NaN	NaN	NaN	NaN	NaN	NaN	NaN	NaN	NaN	NaN	NaN	NaN	NaN	NaN	NaN
245	592	525	542	594	617	626	649	644	634	629	607	579	580	582	566	620	547	535	378	245	215	198	181	154	148	154	142	133	148	145	137	141	137	149	149	144	157	148	146	149	155	171	173	170	165	177	174	163	163
246	230	241	215	225	243	270	345	399	405	377	409	410	431	425	405	418	379	106	98	98	105	105	102	87	88	82	84	81	83	88	79	73	75	79	85	89	103	91	91	99	87	103	96	106	28	105	112	107	115
247	1521	1443	1496	1535	1539	1498	1553	1452	1522	1645	1689	1712	1060	410	387	387	393	393	401	191	197	289	389	363	357	295	297	227	232	190	183	190	190	149	115	106	107	102	108	112	110	113	121	120	119	121	122	111	117
0	1344	1302	574	1352	1314	1417	1372	1362	1334	1499	1475	1443	1533	1575	NaN	NaN	NaN	NaN	NaN	NaN	NaN	NaN	NaN	NaN	NaN	NaN	NaN	NaN	NaN	NaN	NaN	NaN	NaN	NaN	NaN	NaN	NaN	NaN	NaN	NaN	NaN	NaN	NaN	NaN	NaN	NaN	NaN	NaN	NaN
248	459	439	442	403	387	401	397	426	394	413	448	448	439	461	460	451	416	446	436	449	419	442	463	333	120	89	93	93	91	87	87	85	84	100	94	85	87	108	102	96	101	84	99	88	104	106	87	108	109
249	443	431	432	503	589	540	568	523	566	591	534	505	527	552	554	613	497	568	553	160	124	140	129	119	113	116	127	131	134	142	139	133	133	121	131	124	128	134	135	143	138	147	163	154	142	152	148	160	157
250	458	469	453	469	482	443	499	441	466	480	454	496	434	432	507	513	480	483	516	477	482	481	226	118	92	80	92	88	88	83	83	74	78	79	78	71	86	93	100	93	105	105	119	93	110	97	116	105	121
251	141	160	178	179	208	232	236	259	256	245	264	231	280	270	273	295	268	79	75	76	85	80	78	64	66	62	67	64	58	69	61	62	73	64	63	60	61	59	64	45	49	50	49	59	60	55	77	83	58
252	328	329	364	368	402	414	378	383	384	410	454	393	417	392	420	409	479	467	433	455	438	443	495	487	508	457	489	479	473	484	448	493	467	434	473	460	481	492	493	482	490	512	523	515	506	500	504	489	511
0	474	447	456	420	412	444	424	467	417	399	443	421	414	385	414	445	427	402	385	448	398	365	415	365	385	412	440	401	395	404	401	399	393	379	383	384	390	384	392	391	397	399	409	405	426	405	416	404	396
0	557	596	549	608	572	594	594	598	566	601	637	683	645	642	659	651	170	157	136	141	134	131	130	162	49	36	NaN	NaN	NaN	NaN	NaN	NaN	NaN	NaN	NaN	NaN	NaN	NaN	NaN	NaN	NaN	NaN	NaN	NaN	NaN	NaN	NaN	NaN	NaN
0	25	NaN	NaN	NaN	NaN	NaN	NaN	NaN	NaN	NaN	NaN	NaN	NaN	NaN	NaN	NaN	NaN	NaN	NaN	NaN	NaN	NaN	NaN	NaN	NaN	NaN	NaN	NaN	NaN	NaN	NaN	NaN	NaN	NaN	NaN	NaN	NaN	NaN	NaN	NaN	NaN	NaN	NaN	NaN	NaN	NaN	NaN	NaN	NaN
253	493	437	464	476	529	461	564	445	510	570	491	530	558	565	550	522	517	540	564	614	613	434	133	122	103	92	92	86	81	87	83	83	90	94	84	95	98	103	97	113	114	112	119	132	123	121	121	109	117
254	713	719	719	749	747	723	764	755	749	751	748	714	727	760	751	792	773	787	734	597	568	573	168	159	138	137	138	143	142	153	157	150	158	156	154	169	163	162	150	153	164	186	190	196	188	192	199	210	228
0	638	664	668	660	655	684	671	696	671	690	672	678	700	703	705	704	710	709	731	702	719	683	659	716	698	720	774	712	719	745	733	759	779	747	764	781	767	780	788	779	800	813	796	790	852	818	848	791	803
255	470	443	461	457	448	468	468	500	502	493	495	520	541	526	511	520	577	559	531	540	566	583	591	595	574	580	573	567	579	578	558	573	559	559	554	499	447	398	332	326	292	280	260	248	219	160	154	122	116
256	510	487	513	509	524	541	488	488	507	538	568	529	566	584	556	582	606	574	585	594	527	602	618	567	624	661	647	631	563	499	360	201	136	133	136	125	117	130	122	118	128	133	139	127	131	136	125	131	132
257	660	686	685	685	699	706	703	692	681	680	704	679	696	698	670	695	695	682	322	172	174	156	141	136	141	135	145	147	150	160	158	161	164	168	165	164	168	180	177	185	169	179	195	194	185	199	213	199	208
0	697	683	683	685	670	695	672	710	602	240	210	203	211	209	196	212	218	236	99	89	68	95	84	17	73	113	129	44	5	3	NaN	NaN	NaN	NaN	NaN	NaN	NaN	NaN	NaN	NaN	NaN	NaN	NaN	NaN	NaN	NaN	NaN	NaN	NaN
0	29	19	53	55	25	54	57	47	64	34	50	54	58	34	70	65	68	88	95	73	56	94	42	31	33	32	28	75	52	NaN	NaN	NaN	NaN	NaN	NaN	NaN	NaN	NaN	NaN	NaN	NaN	NaN	NaN	NaN	NaN	NaN	NaN	NaN	NaN
0	170	170	159	39	158	201	196	231	207	200	186	227	276	229	4	NaN	NaN	NaN	NaN	NaN	NaN	NaN	NaN	NaN	NaN	NaN	NaN	NaN	NaN	NaN	NaN	NaN	NaN	NaN	NaN	NaN	NaN	NaN	NaN	NaN	NaN	NaN	NaN	NaN	NaN	NaN	NaN	NaN	NaN
0	28	14	29	15	16	26	33	34	25	49	18	34	36	31	46	49	68	96	35	27	27	23	20	20	26	16	18	15	18	21	19	32	29	22	30	38	26	27	49	49	35	47	46	41	40	45	40	45	40
0	29	16	25	10	17	21	22	32	38	39	24	24	25	NaN	NaN	NaN	NaN	NaN	NaN	NaN	NaN	NaN	NaN	NaN	NaN	NaN	NaN	NaN	NaN	NaN	NaN	NaN	NaN	NaN	NaN	NaN	NaN	NaN	NaN	NaN	NaN	NaN	NaN	NaN	NaN	NaN	NaN	NaN	NaN
0	109	121	87	93	64	126	76	109	84	84	118	136	110	111	165	143	107	85	120	138	83	100	49	82	NaN	NaN	NaN	NaN	NaN	NaN	NaN	NaN	NaN	NaN	NaN	NaN	NaN	NaN	NaN	NaN	NaN	NaN	NaN	NaN	NaN	NaN	NaN	NaN	NaN
258	574	581	570	561	526	520	515	539	507	461	496	493	434	453	492	473	425	301	124	114	96	93	83	90	81	66	100	74	70	89	83	98	77	88	78	74	74	67	68	83	83	115	67	63	79	83	63	62	70
0	6	NaN	NaN	NaN	NaN	NaN	NaN	NaN	NaN	NaN	NaN	NaN	NaN	NaN	NaN	NaN	NaN	NaN	NaN	NaN	NaN	NaN	NaN	NaN	NaN	NaN	NaN	NaN	NaN	NaN	NaN	NaN	NaN	NaN	NaN	NaN	NaN	NaN	NaN	NaN	NaN	NaN	NaN	NaN	NaN	NaN	NaN	NaN	NaN
259	519	526	683	613	551	554	524	532	526	538	522	603	553	527	595	581	614	627	546	99	159	150	152	161	160	156	164	171	184	161	158	163	173	182	176	174	191	192	178	200	192	198	199	183	187	188	200	222	242
0	566	624	602	534	509	575	625	641	685	634	680	636	656	629	640	654	702	658	660	685	672	685	653	676	694	730	720	749	752	779	761	820	827	805	824	780	800	823	788	821	806	834	820	808	844	825	861	846	853
0	664	628	639	636	643	637	651	644	649	625	625	635	623	623	643	646	639	660	686	576	164	157	143	123	122	128	130	121	127	128	131	135	124	121	134	132	128	124	122	126	138	141	125	134	133	147	135	134	142
260	46	95	117	139	165	167	186	202	209	213	206	223	222	225	209	240	271	308	296	322	310	354	346	318	343	329	294	272	194	132	118	129	115	125	103	121	99	109	104	103	103	101	94	97	94	97	78	104	97
261	416	392	393	385	369	400	422	423	396	413	412	479	494	426	412	385	376	138	154	129	141	132	124	116	105	115	98	89	121	113	116	117	119	118	116	100	108	104	106	119	112	115	105	107	104	106	98	104	100
0	639	596	774	728	667	686	655	712	610	653	595	693	643	579	626	682	694	737	720	697	691	678	672	709	686	740	724	739	734	773	826	785	789	796	775	770	787	755	725	674	734	734	781	837	817	875	859	822	852
262	513	576	604	578	571	621	610	640	701	688	678	684	764	683	677	658	720	678	666	672	708	645	660	686	717	726	659	682	646	634	619	599	639	636	626	621	606	594	592	546	576	552	492	450	428	433	444	456	481
263	642	707	727	624	588	643	625	653	687	654	760	688	727	665	747	659	754	726	736	710	751	679	640	564	590	575	544	579	536	573	569	570	584	621	597	610	622	603	577	530	541	541	506	602	626	642	637	620	623
0	212	225	243	244	240	228	230	214	277	254	296	295	283	305	310	277	251	288	300	235	352	322	343	355	338	328	370	365	376	362	365	351	349	365	366	393	354	395	434	375	428	389	390	402	425	392	416	383	411
0	287	316	282	313	290	305	316	342	364	339	321	372	362	344	352	349	338	345	348	407	387	361	386	410	402	393	402	419	443	438	448	427	469	436	448	460	469	480	453	448	471	467	495	521	508	500	485	463	501
264	374	353	339	331	371	406	392	377	365	375	386	412	433	461	434	137	126	146	113	132	147	134	125	115	111	123	NaN	NaN	NaN	NaN	NaN	NaN	NaN	NaN	NaN	NaN	NaN	NaN	NaN	NaN	NaN	NaN	NaN	NaN	NaN	NaN	NaN	NaN	NaN
265	765	721	769	760	760	794	767	752	762	659	707	667	680	215	178	140	135	139	153	159	155	173	149	159	164	170	180	167	188	169	196	177	162	173	168	174	179	168	155	171	175	168	171	160	172	172	190	169	180
266	658	623	746	804	694	753	707	800	767	739	726	817	780	703	755	789	732	748	777	696	182	174	168	151	145	152	141	148	156	145	150	146	152	155	155	153	156	168	158	187	169	173	176	176	179	182	180	182	189
267	339	334	321	322	323	335	372	380	388	346	364	361	361	369	374	374	368	372	367	304	126	84	97	99	86	83	81	85	91	89	86	92	91	98	91	90	86	92	91	101	103	92	87	103	113	107	100	118	112
268	646	645	644	656	654	657	640	636	644	595	609	587	593	585	618	541	579	573	534	536	567	552	540	565	599	641	236	221	201	182	160	166	161	178	174	163	154	160	163	170	176	174	171	177	193	184	174	196	202
269	220	218	225	235	228	216	215	89	270	240	261	262	263	245	268	273	265	284	291	242	265	245	270	260	261	296	284	91	93	77	63	72	62	64	59	60	60	59	60	71	72	69	70	72	72	74	71	65	76
270	367	444	447	499	534	536	556	539	537	555	517	471	217	199	202	206	238	74	91	90	122	146	148	146	94	78	83	108	109	85	74	72	75	87	80	76	66	84	94	60	68	190	178	100	195	85	193	76	72
0	418	432	445	448	436	430	430	374	426	454	431	424	449	421	462	465	461	458	481	451	497	487	448	471	493	495	537	525	520	512	517	536	515	543	550	545	521	553	521	568	547	551	569	558	565	605	552	577	586
271	283	280	279	286	280	279	286	276	296	298	284	303	319	339	321	322	317	331	310	331	318	324	327	332	334	313	291	179	106	101	92	97	108	95	95	87	82	99	93	97	96	91	88	83	86	76	76	82	86
272	139	223	192	257	289	274	306	320	318	348	344	355	374	352	383	405	399	400	384	388	376	387	388	381	399	357	396	405	428	408	387	373	362	335	337	262	185	162	150	159	155	33	42	NaN	NaN	NaN	NaN	NaN	NaN
0	333	412	355	513	262	366	416	520	461	335	308	421	378	344	459	482	NaN	NaN	NaN	NaN	NaN	NaN	NaN	NaN	NaN	NaN	NaN	NaN	NaN	NaN	NaN	NaN	NaN	NaN	NaN	NaN	NaN	NaN	NaN	NaN	NaN	NaN	NaN	NaN	NaN	NaN	NaN	NaN	NaN
273	509	523	502	541	541	537	543	526	539	515	528	516	541	521	518	515	538	533	547	520	533	524	508	511	515	524	567	545	546	531	530	527	556	561	588	575	558	559	569	589	550	576	566	613	579	593	591	572	588
274	243	251	248	260	255	261	254	268	262	266	279	266	266	273	257	253	265	261	273	265	262	267	257	271	291	98	81	77	89	94	82	93	71	61	81	80	73	79	85	85	85	87	95	92	84	99	94	104	83
275	484	535	510	575	526	563	577	546	570	551	552	561	562	559	593	570	591	527	533	529	573	534	557	558	154	107	108	110	105	106	102	126	110	118	127	112	108	111	123	139	133	133	160	179	169	175	192	195	203
276	564	579	545	547	565	581	594	554	561	567	539	555	521	532	518	534	514	549	563	535	282	172	172	166	183	157	167	186	173	172	153	158	165	175	166	167	152	145	144	153	134	138	141	138	148	132	131	129	130
0	271	291	242	449	222	261	313	432	419	279	279	321	267	261	362	403	333	320	390	307	294	420	133	370	415	374	402	379	416	415	406	515	441	539	529	431	521	500	503	519	522	542	585	543	618	641	NaN	NaN	NaN
0	502	478	464	502	505	518	484	547	535	515	528	516	534	541	554	492	522	526	616	581	587	599	611	613	575	605	578	575	548	555	540	556	531	577	564	544	570	575	536	557	572	568	563	595	509	581	555	574	586
277	568	537	527	583	490	524	544	529	546	478	485	551	552	571	609	582	544	559	599	548	519	543	520	246	138	127	111	127	110	111	112	115	109	110	117	117	107	111	105	114	117	113	112	108	115	114	112	112	112
0	437	459	435	440	468	444	450	445	512	456	507	474	499	492	517	524	509	452	505	463	437	483	493	500	519	446	483	485	542	502	511	488	531	512	497	537	536	561	551	528	545	541	566	523	531	556	540	542	525
0	768	759	684	833	660	715	781	800	774	689	651	771	658	714	770	790	701	711	734	719	698	730	730	737	735	794	790	761	790	791	776	798	797	848	798	760	716	776	704	714	668	722	722	687	670	677	545	179	162
0	508	524	515	513	504	516	538	501	551	488	560	547	547	550	576	586	582	571	630	571	603	609	588	603	618	636	666	640	681	706	695	674	292	696	692	686	700	681	715	687	709	738	722	734	756	710	678	684	717
278	1577	1571	1554	1583	1527	1530	1569	1534	1579	1556	1510	546	379	380	384	370	373	389	152	163	158	145	148	140	138	115	105	102	73	75	73	65	70	66	63	70	74	69	64	70	58	57	55	49	54	51	47	49	54
279	367	372	355	372	373	362	369	381	380	375	359	385	377	404	393	410	402	409	442	415	411	333	106	98	85	82	84	85	86	86	79	90	85	86	87	85	86	81	79	82	89	81	77	90	90	97	97	101	100
0	610	574	607	621	631	645	659	626	624	657	626	624	577	630	627	610	628	618	648	610	609	619	607	589	614	603	647	630	605	556	579	632	645	678	644	629	661	642	656	667	675	662	692	691	655	695	644	663	640
0	609	597	564	659	556	589	621	710	674	637	605	637	634	652	682	658	641	637	684	643	634	632	634	657	681	699	697	749	740	765	776	819	762	776	847	812	801	803	772	838	827	879	847	867	870	866	882	890	883
280	585	585	576	592	560	592	574	596	630	605	619	606	611	600	601	609	574	351	229	162	171	130	124	121	124	114	97	119	109	114	109	114	114	116	116	114	109	107	112	121	114	100	109	116	113	112	119	115	116
281	407	420	420	442	412	420	405	433	417	453	442	453	450	451	415	448	464	455	433	462	415	238	135	112	96	96	96	88	95	91	88	101	93	97	110	88	92	97	104	114	117	123	124	165	155	162	76	170	141
282	504	568	576	611	539	528	548	520	519	507	548	546	538	550	586	581	479	155	153	172	166	138	133	144	125	140	121	124	123	105	106	102	107	95	93	100	102	100	116	112	123	106	108	140	105	120	113	120	110
283	506	499	490	554	525	492	504	524	514	525	512	517	531	503	513	545	544	525	120	122	104	92	87	93	93	79	103	84	92	86	93	93	99	113	96	110	109	103	115	111	114	111	111	121	102	105	112	106	121
284	581	533	555	696	572	568	592	675	634	644	569	664	631	603	691	707	596	651	685	199	138	142	126	139	131	135	133	122	119	124	114	108	110	118	120	142	143	139	145	154	153	147	142	148	145	153	156	117	113
285	520	551	542	567	601	572	588	603	567	576	557	561	561	549	565	562	621	587	613	592	602	626	549	632	654	608	625	141	126	121	122	126	115	111	119	110	103	94	104	115	116	122	118	123	132	136	139	144	160
0	423	413	422	416	436	430	424	431	431	457	463	450	432	452	476	430	471	434	461	456	468	497	492	472	512	550	476	540	545	548	561	529	510	540	579	604	593	577	587	578	587	584	621	636	600	NaN	NaN	NaN	NaN
0	674	705	661	755	731	692	739	769	747	704	712	820	764	767	798	833	829	758	811	832	NaN	NaN	NaN	NaN	NaN	NaN	NaN	NaN	NaN	NaN	NaN	NaN	NaN	NaN	NaN	NaN	NaN	NaN	NaN	NaN	NaN	NaN	NaN	NaN	NaN	NaN	NaN	NaN	NaN
286	595	604	592	588	599	617	629	648	659	629	629	681	649	654	658	655	632	643	624	625	579	601	568	599	620	581	558	584	417	172	153	142	158	154	138	148	134	132	124	134	137	125	128	130	126	129	134	130	129
0	388	338	338	398	382	368	368	427	448	392	395	440	417	431	446	418	386	375	392	383	413	388	387	385	408	404	408	406	401	426	433	438	460	450	463	489	472	427	442	450	463	448	437	451	441	435	461	440	440
0	81	130	89	110	15	101	108	92	117	33	79	75	98	116	77	91	42	117	106	106	120	135	118	108	120	113	78	145	57	147	83	4	188	75	164	175	159	220	183	199	177	93	164	143	187	199	161	30	NaN
287	374	362	387	371	372	156	174	169	172	197	282	363	457	505	603	673	664	660	577	564	582	603	549	317	228	207	198	187	183	185	159	169	162	149	132	121	133	126	136	139	137	143	146	124	138	144	136	134	135
0	470	409	429	421	424	400	448	439	454	453	471	477	485	487	491	499	501	480	481	470	483	469	472	427	478	483	503	528	534	540	508	509	508	582	566	553	524	499	523	523	529	517	546	557	510	522	535	528	560
288	589	546	576	656	534	574	586	630	599	585	562	632	625	619	620	616	600	654	745	790	515	280	170	158	167	163	155	171	170	174	172	182	168	175	178	170	166	176	169	172	170	168	161	175	173	173	171	180	172
289	597	536	551	545	598	568	596	588	576	589	571	591	588	633	606	624	653	628	605	651	664	688	636	696	677	639	621	671	652	647	741	678	652	602	504	324	156	147	149	131	129	139	137	129	130	123	130	121	116
0	16	14	14	16	NaN	NaN	NaN	NaN	NaN	NaN	NaN	NaN	NaN	NaN	NaN	NaN	NaN	NaN	NaN	NaN	NaN	NaN	NaN	NaN	NaN	NaN	NaN	NaN	NaN	NaN	NaN	NaN	NaN	NaN	NaN	NaN	NaN	NaN	NaN	NaN	NaN	NaN	NaN	NaN	NaN	NaN	NaN	NaN	NaN
290	748	727	729	755	715	701	747	799	788	764	775	727	715	719	759	774	744	715	769	699	674	691	677	694	682	697	718	745	743	284	202	208	203	210	93	90	102	128	42	89	134	215	305	338	323	318	277	248	134
0	12	NaN	NaN	NaN	NaN	NaN	NaN	NaN	NaN	NaN	NaN	NaN	NaN	NaN	NaN	NaN	NaN	NaN	NaN	NaN	NaN	NaN	NaN	NaN	NaN	NaN	NaN	NaN	NaN	NaN	NaN	NaN	NaN	NaN	NaN	NaN	NaN	NaN	NaN	NaN	NaN	NaN	NaN	NaN	NaN	NaN	NaN	NaN	NaN
291	442	431	448	423	424	454	458	457	402	490	472	442	467	456	92	82	85	83	91	84	89	74	76	75	83	82	74	75	85	84	83	84	96	92	93	82	89	96	96	93	95	85	93	95	116	101	104	100	114
292	146	142	136	127	124	112	123	145	152	157	170	178	164	175	166	169	173	171	110	66	78	60	51	61	56	51	59	46	60	57	62	59	66	78	69	66	63	66	74	67	63	61	63	22	23	23	21	23	27
293	811	967	919	985	948	885	948	850	899	923	928	1001	993	962	986	1003	1030	985	985	1061	1123	868	329	237	215	210	203	204	204	199	192	195	196	207	199	207	192	199	206	217	222	219	214	222	236	245	251	256	259
0	132	107	141	140	161	179	188	173	153	178	180	205	161	230	202	203	242	172	220	183	248	239	192	219	225	258	245	237	229	305	132	NaN	NaN	NaN	NaN	NaN	NaN	NaN	NaN	NaN	NaN	NaN	NaN	NaN	NaN	NaN	NaN	NaN	NaN
294	142	123	124	143	154	150	146	144	137	135	310	355	314	280	321	289	144	92	135	96	80	94	78	75	82	71	76	62	69	76	76	45	49	47	64	58	64	59	54	54	63	58	58	54	62	57	50	56	66
295	607	633	636	644	613	638	644	656	645	654	651	653	654	700	660	133	182	205	172	149	145	160	137	120	110	101	109	108	95	106	126	107	114	108	113	119	126	128	139	136	123	126	132	139	125	129	135	128	135
296	166	143	162	152	144	149	157	109	147	166	191	153	156	175	180	195	212	193	162	180	178	150	161	174	129	181	159	197	163	190	193	216	201	190	204	174	210	202	206	234	193	209	247	190	238	225	231	239	232
297	174	185	73	79	109	162	226	182	201	243	247	257	286	300	290	300	310	321	292	295	257	183	71	66	63	52	62	60	55	71	66	84	65	72	85	74	82	74	75	91	75	97	83	91	83	90	89	96	100
298	541	538	522	515	536	527	509	486	543	556	532	521	578	534	562	604	621	594	494	479	402	451	306	200	176	120	127	123	138	140	133	133	137	146	153	155	166	153	149	138	143	139	142	127	143	142	147	159	145
0	249	272	248	289	273	249	224	276	258	312	297	277	270	339	303	395	358	367	397	374	378	373	381	391	386	456	391	414	438	487	469	434	485	468	498	426	481	544	583	686	589	497	637	575	595	597	161	644	577
299	142	132	128	157	165	179	161	136	152	164	47	168	149	152	153	150	136	196	169	149	151	170	177	150	154	134	175	151	163	114	210	163	177	194	202	193	184	197	160	178	194	238	235	204	271	186	217	159	236
300	371	352	310	385	349	369	312	349	335	380	386	330	401	362	362	380	97	62	59	59	60	58	56	50	60	69	62	64	71	73	64	67	58	44	57	60	53	52	55	63	70	61	73	62	110	88	123	99	125
0	604	570	610	663	662	662	659	662	665	655	670	697	694	698	296	733	730	764	754	740	740	782	795	834	796	783	785	796	778	784	775	878	837	846	835	894	883	845	862	906	933	912	925	905	987	984	937	934	885
301	875	867	880	944	944	869	900	913	953	912	956	1004	966	957	1037	986	989	1068	1078	452	257	254	251	240	214	193	189	195	196	199	182	208	191	207	202	208	202	223	204	222	214	228	232	225	250	241	237	237	252
0	305	300	NaN	NaN	NaN	NaN	NaN	NaN	NaN	NaN	NaN	NaN	NaN	NaN	NaN	NaN	NaN	NaN	NaN	NaN	NaN	NaN	NaN	NaN	NaN	NaN	NaN	NaN	NaN	NaN	NaN	NaN	NaN	NaN	NaN	NaN	NaN	NaN	NaN	NaN	NaN	NaN	NaN	NaN	NaN	NaN	NaN	NaN	NaN
0	620	627	579	628	598	612	622	582	633	630	637	645	638	631	664	672	648	673	617	658	665	646	663	640	629	671	677	649	637	630	662	672	658	666	697	647	666	681	665	653	623	608	600	582	579	568	556	566	572
302	684	680	627	654	676	689	681	703	700	718	678	687	698	691	672	670	611	496	177	151	125	133	113	115	111	124	96	105	110	120	116	116	117	113	120	118	113	120	131	136	159	165	148	150	157	156	150	170	168
303	615	626	576	595	557	583	608	611	629	605	617	615	646	608	592	615	628	623	632	604	604	633	646	618	662	683	647	672	675	691	683	671	705	665	679	720	666	697	666	688	683	663	646	716	675	693	678	699	676
0	52	8	26	NaN	NaN	NaN	NaN	NaN	NaN	NaN	NaN	NaN	NaN	NaN	NaN	NaN	NaN	NaN	NaN	NaN	NaN	NaN	NaN	NaN	NaN	NaN	NaN	NaN	NaN	NaN	NaN	NaN	NaN	NaN	NaN	NaN	NaN	NaN	NaN	NaN	NaN	NaN	NaN	NaN	NaN	NaN	NaN	NaN	NaN
304	527	538	525	548	541	551	550	511	560	552	452	158	144	116	120	112	110	121	111	105	113	112	102	99	101	105	106	112	106	105	112	106	121	106	117	116	122	111	139	133	130	150	158	146	160	136	139	143	146
305	561	584	597	584	579	598	569	581	595	595	579	563	293	190	190	168	176	158	143	148	130	116	120	122	122	113	124	122	116	124	139	123	141	123	141	132	129	137	136	142	147	145	138	144	156	163	161	153	142
306	298	322	328	327	320	321	331	315	308	285	291	296	325	327	294	291	325	304	304	324	332	291	310	296	297	339	334	360	351	362	360	360	388	378	333	344	392	376	414	411	416	405	433	416	378	358	315	279	305
0	77	249	271	262	273	295	247	195	NaN	NaN	NaN	NaN	NaN	NaN	NaN	NaN	NaN	NaN	NaN	NaN	NaN	NaN	NaN	NaN	NaN	NaN	NaN	NaN	NaN	NaN	NaN	NaN	NaN	NaN	NaN	NaN	NaN	NaN	NaN	NaN	NaN	NaN	NaN	NaN	NaN	NaN	NaN	NaN	NaN
0	NaN	NaN	NaN	NaN	NaN	NaN	NaN	NaN	NaN	NaN	NaN	NaN	NaN	NaN	NaN	NaN	NaN	NaN	NaN	NaN	NaN	NaN	NaN	NaN	NaN	NaN	NaN	NaN	NaN	NaN	NaN	NaN	NaN	NaN	NaN	NaN	NaN	NaN	NaN	NaN	NaN	NaN	NaN	NaN	NaN	NaN	NaN	NaN	NaN
307	482	470	502	479	483	478	512	501	489	499	513	514	556	541	568	532	486	393	138	105	95	77	80	79	78	74	73	76	79	69	64	70	72	66	63	67	61	64	48	53	57	51	56	65	63	61	71	81	72
0	444	424	454	462	402	441	448	421	411	398	425	428	395	426	444	441	429	449	445	510	493	508	511	526	520	535	538	528	501	518	563	550	598	590	597	537	592	590	563	595	608	598	616	588	591	588	603	585	598
308	436	411	410	412	447	429	425	434	452	435	442	482	458	468	481	507	485	479	470	451	424	431	414	369	371	398	418	412	414	399	423	401	393	391	421	421	411	397	390	387	370	406	399	392	382	378	391	410	368
309	513	504	501	505	500	528	525	525	566	507	538	530	558	561	550	577	540	558	558	529	551	485	371	267	141	122	115	132	121	123	116	113	103	112	100	109	93	106	95	103	96	99	94	101	102	107	100	104	105
310	320	350	337	370	338	365	398	380	424	456	467	420	478	490	472	128	135	133	110	104	112	119	110	88	87	72	74	84	72	87	84	90	81	72	73	67	58	66	62	65	63	60	62	94	93	92	81	83	81
311	81	71	107	69	80	51	66	96	20	66	75	132	96	24	26	149	155	50	158	188	149	127	211	187	83	72	65	70	67	63	60	61	50	50	49	50	51	45	50	51	55	62	51	60	61	56	56	51	57
0	701	745	NaN	NaN	NaN	NaN	NaN	NaN	NaN	NaN	NaN	NaN	NaN	NaN	NaN	NaN	NaN	NaN	NaN	NaN	NaN	NaN	NaN	NaN	NaN	NaN	NaN	NaN	NaN	NaN	NaN	NaN	NaN	NaN	NaN	NaN	NaN	NaN	NaN	NaN	NaN	NaN	NaN	NaN	NaN	NaN	NaN	NaN	NaN
312	430	411	406	440	394	374	376	400	438	428	435	428	423	423	455	461	485	480	414	349	370	372	323	329	306	298	227	235	207	217	214	191	215	221	220	208	240	264	89	237	236	263	250	244	255	235	255	251	227
313	438	440	455	465	466	419	433	494	468	477	437	480	461	466	464	490	249	114	111	123	108	108	101	84	75	87	75	79	76	83	77	85	83	93	96	99	94	90	97	95	93	93	95	108	102	114	112	108	118
314	1365	1375	1417	1351	1446	1401	1443	1411	1415	1439	1490	1486	1503	1469	1521	1516	1482	1504	1449	1574	1553	1546	1545	1534	1561	1576	1535	1340	1058	576	436	375	337	332	334	323	322	320	314	319	330	320	318	313	336	315	300	304	313
315	619	647	614	637	673	636	630	621	651	634	617	636	637	650	626	665	644	667	646	663	506	269	316	276	284	264	194	155	143	141	162	134	133	124	139	132	124	132	128	136	134	140	133	142	133	130	130	137	131
316	457	443	443	440	479	514	530	535	548	583	550	539	533	592	556	569	551	595	610	575	589	582	568	553	589	617	593	599	615	599	668	612	606	621	583	596	622	608	643	600	650	646	651	691	700	719	723	750	740
0	471	509	514	550	573	529	540	555	556	534	518	560	578	579	567	599	562	581	581	645	670	668	633	681	695	646	684	653	680	684	673	621	643	677	706	677	661	633	680	708	665	727	747	750	737	731	722	762	782
317	559	593	571	557	606	574	595	598	597	582	610	618	640	586	606	655	632	654	629	606	595	615	613	608	654	677	522	139	117	110	114	116	121	104	112	103	119	114	119	122	129	127	120	139	115	123	117	45	41
318	471	461	452	492	497	529	514	512	533	252	528	571	568	559	565	595	587	551	591	566	565	429	171	157	163	166	174	148	139	138	124	121	125	126	137	132	131	122	134	136	143	134	137	145	133	132	140	133	135
0	1159	1154	1118	1189	1184	718	NaN	NaN	NaN	NaN	NaN	NaN	NaN	NaN	NaN	NaN	NaN	NaN	NaN	NaN	NaN	NaN	NaN	NaN	NaN	NaN	NaN	NaN	NaN	NaN	NaN	NaN	NaN	NaN	NaN	NaN	NaN	NaN	NaN	NaN	NaN	NaN	NaN	NaN	NaN	NaN	NaN	NaN	NaN
0	NaN	NaN	NaN	NaN	NaN	NaN	NaN	NaN	NaN	NaN	NaN	NaN	NaN	NaN	NaN	NaN	NaN	NaN	NaN	NaN	NaN	NaN	NaN	NaN	NaN	NaN	NaN	NaN	NaN	NaN	NaN	NaN	NaN	NaN	NaN	NaN	NaN	NaN	NaN	NaN	NaN	NaN	NaN	NaN	NaN	NaN	NaN	NaN	NaN
319	1057	1072	1065	1013	1092	1085	1074	991	1089	1041	1045	1083	1107	1156	1133	1134	1178	1225	895	222	210	212	209	209	201	188	188	197	186	190	195	203	212	205	203	203	194	193	203	213	225	205	204	216	214	218	231	230	226
320	636	622	602	680	662	688	664	724	673	710	695	682	755	782	773	789	761	813	805	786	800	730	677	693	709	629	565	549	467	359	255	211	207	204	163	167	156	170	158	156	166	169	170	155	158	146	162	163	172
321	413	434	451	454	468	483	466	484	515	524	515	494	548	543	517	558	582	599	606	626	642	616	632	601	628	601	602	613	611	627	617	620	505	118	109	101	107	99	103	110	104	110	108	117	115	103	109	101	103
322	664	620	640	670	663	697	697	682	731	714	673	676	657	673	623	371	150	136	131	116	121	109	106	105	104	112	113	127	121	125	128	127	124	131	119	131	129	133	135	124	139	131	129	141	148	158	153	144	151
323	515	523	477	452	439	494	492	459	448	465	459	482	468	434	462	431	452	435	150	136	120	112	118	122	101	96	93	121	125	122	119	123	126	153	154	143	158	144	158	165	161	163	149	175	151	159	170	174	180
324	433	455	432	432	438	431	446	480	460	440	489	461	469	447	459	536	488	476	497	505	486	504	521	486	422	423	366	161	110	101	96	97	91	93	108	104	90	102	94	100	103	101	104	114	99	97	102	99	109
0	504	494	468	474	480	500	484	474	494	453	535	538	548	572	553	563	556	590	540	566	544	532	513	481	525	499	552	594	634	570	649	597	653	589	626	608	679	617	619	648	656	641	664	666	672	691	663	665	672
325	385	311	305	295	317	303	303	307	301	310	299	309	308	310	322	321	180	163	175	175	223	300	386	425	528	522	533	521	489	502	412	229	211	211	198	194	182	194	178	180	196	175	174	179	174	167	173	169	150
0	415	394	414	417	482	478	500	480	489	516	509	514	532	512	510	541	537	548	521	512	487	510	525	564	579	552	655	650	642	602	653	622	668	605	641	630	663	647	663	652	720	696	669	679	665	664	687	706	708
0	431	446	396	420	406	466	472	480	480	465	501	446	495	502	487	515	515	569	595	561	568	572	533	555	527	514	503	566	579	528	579	567	551	584	564	626	622	612	644	657	631	581	598	599	591	592	583	581	570
326	72	80	86	90	112	152	161	169	193	169	198	172	178	186	228	245	243	255	248	241	247	261	157	101	127	121	99	106	95	94	138	120	126	120	151	109	123	133	152	168	150	152	139	142	119	132	107	117	104
327	75	68	61	97	104	126	115	110	125	153	179	186	201	211	234	221	210	212	216	247	285	278	218	214	195	136	66	63	59	59	62	62	64	57	63	49	62	58	48	53	59	59	68	63	67	87	79	74	88
0	862	893	831	847	772	737	630	573	549	567	579	641	797	835	942	909	867	861	780	761	756	822	915	875	937	916	865	857	971	921	941	934	1003	1025	1109	1128	1167	1137	1176	1195	1262	1249	1308	1387	1401	1347	1352	1377	1399
328	631	604	574	595	599	568	562	593	584	618	580	631	596	609	590	540	518	514	543	499	508	489	500	492	498	504	478	491	443	482	449	392	300	291	262	262	255	246	234	205	190	187	184	177	190	173	184	189	182
0	141	90	91	60	45	46	33	31	41	12	17	NaN	NaN	NaN	NaN	NaN	NaN	NaN	NaN	NaN	NaN	NaN	NaN	NaN	NaN	NaN	NaN	NaN	NaN	NaN	NaN	NaN	NaN	NaN	NaN	NaN	NaN	NaN	NaN	NaN	NaN	NaN	NaN	NaN	NaN	NaN	NaN	NaN	NaN
0	NaN	NaN	NaN	NaN	NaN	NaN	NaN	NaN	NaN	NaN	NaN	NaN	NaN	NaN	NaN	NaN	NaN	NaN	NaN	NaN	NaN	NaN	NaN	NaN	NaN	NaN	NaN	NaN	NaN	NaN	NaN	NaN	NaN	NaN	NaN	NaN	NaN	NaN	NaN	NaN	NaN	NaN	NaN	NaN	NaN	NaN	NaN	NaN	NaN
0	172	119	77	200	193	NaN	NaN	NaN	NaN	NaN	NaN	NaN	NaN	NaN	NaN	NaN	NaN	NaN	NaN	NaN	NaN	NaN	NaN	NaN	NaN	NaN	NaN	NaN	NaN	NaN	NaN	NaN	NaN	NaN	NaN	NaN	NaN	NaN	NaN	NaN	NaN	NaN	NaN	NaN	NaN	NaN	NaN	NaN	NaN
0	521	535	511	542	568	563	535	561	557	559	576	306	141	138	149	156	158	165	169	194	158	NaN	NaN	NaN	NaN	NaN	NaN	NaN	NaN	NaN	NaN	NaN	NaN	NaN	NaN	NaN	NaN	NaN	NaN	NaN	NaN	NaN	NaN	NaN	NaN	NaN	NaN	NaN	NaN
329	3	108	102	118	136	128	161	35	91	120	127	116	49	121	166	103	23	131	145	164	159	167	204	181	86	60	54	42	39	36	42	41	37	40	34	36	25	35	39	35	45	42	30	45	47	49	49	44	41
0	93	17	97	17	NaN	NaN	NaN	NaN	NaN	NaN	NaN	NaN	NaN	NaN	NaN	NaN	NaN	NaN	NaN	NaN	NaN	NaN	NaN	NaN	NaN	NaN	NaN	NaN	NaN	NaN	NaN	NaN	NaN	NaN	NaN	NaN	NaN	NaN	NaN	NaN	NaN	NaN	NaN	NaN	NaN	NaN	NaN	NaN	NaN
330	501	497	470	475	468	508	484	468	474	467	459	483	453	478	482	482	470	492	484	493	486	491	454	365	269	127	137	133	131	133	126	146	131	125	130	122	143	135	145	153	152	176	171	167	169	171	173	187	187
0	392	432	409	384	375	397	415	444	481	483	487	479	476	474	484	480	471	496	478	501	516	542	571	611	576	551	597	610	627	611	625	606	625	572	537	638	600	633	632	639	602	592	601	650	650	645	654	630	628
0	547	517	470	494	490	465	502	486	496	514	567	562	605	609	605	622	547	592	551	597	624	649	629	629	642	578	629	678	614	648	605	653	648	642	667	647	684	633	691	666	693	697	695	303	692	677	733	713	736
0	566	591	520	601	569	581	552	581	615	603	583	632	639	605	622	627	613	612	628	608	597	647	670	662	674	705	694	618	645	658	699	715	692	652	691	701	681	639	626	610	560	559	523	536	511	573	548	544	513
0	841	891	868	820	968	911	1004	1076	942	880	917	851	860	845	756	839	820	870	813	755	870	917	732	715	635	574	562	536	577	456	517	708	635	529	565	646	714	704	896	938	855	856	824	774	867	872	877	900	970
331	557	601	602	593	627	601	644	641	595	605	580	553	588	167	119	101	99	89	87	89	102	92	97	101	108	95	104	119	123	115	120	125	130	113	115	116	119	124	121	125	124	120	114	116	116	119	125	123	146
0	229	188	208	220	78	245	255	69	NaN	NaN	NaN	NaN	NaN	NaN	NaN	NaN	NaN	NaN	NaN	NaN	NaN	NaN	NaN	NaN	NaN	NaN	NaN	NaN	NaN	NaN	NaN	NaN	NaN	NaN	NaN	NaN	NaN	NaN	NaN	NaN	NaN	NaN	NaN	NaN	NaN	NaN	NaN	NaN	NaN
332	598	211	212	206	221	215	223	63	75	74	72	94	132	143	146	175	190	197	227	128	133	109	80	79	71	85	79	75	78	75	80	79	74	88	91	86	103	91	95	97	96	102	94	103	107	93	86	98	89
0	208	217	225	213	115	95	107	114	158	194	186	182	216	250	272	308	305	314	344	322	278	193	134	98	81	89	85	92	84	86	83	82	85	78	95	88	92	96	83	89	91	86	93	87	78	81	87	86	84
0	466	435	431	442	457	463	496	482	487	465	432	477	494	473	493	533	509	508	489	494	533	478	514	501	543	521	538	533	522	584	550	540	505	539	516	546	541	575	592	529	573	636	599	629	613	627	589	601	604
333	442	437	424	458	431	416	418	431	414	425	410	432	455	429	420	456	450	439	434	431	424	369	268	143	147	115	90	98	101	86	93	93	96	137	132	324	322	148	135	123	162	205	231	255	269	256	226	196	157
0	439	435	410	419	422	436	439	437	439	459	462	458	457	466	475	491	495	505	510	518	521	518	509	496	539	530	536	524	569	538	559	555	559	586	606	570	619	593	575	590	599	602	606	645	624	631	673	661	632
334	443	446	478	431	500	495	492	496	481	503	499	523	521	541	479	556	506	517	457	497	501	470	488	470	305	82	76	74	79	94	72	89	91	86	92	77	83	82	101	98	91	102	113	110	104	114	112	109	124
0	517	481	476	498	517	496	498	475	480	492	495	504	506	495	507	510	499	558	516	526	535	549	567	583	523	474	390	391	398	351	351	365	376	342	351	345	371	361	365	330	357	364	379	328	314	318	326	292	276
0	322	292	315	320	331	349	318	350	374	370	391	377	431	398	455	422	424	460	418	410	413	428	442	452	461	486	465	442	472	483	524	472	527	443	459	476	452	448	440	NaN	NaN	NaN	NaN	NaN	NaN	NaN	NaN	NaN	NaN
0	510	528	520	481	194	544	575	589	564	546	525	539	553	583	618	571	614	653	653	700	600	662	680	677	603	629	635	634	611	649	672	640	633	607	635	619	640	630	687	715	721	723	683	755	769	773	722	764	803
335	313	364	337	355	371	363	392	407	406	405	412	409	401	356	408	423	401	433	407	372	307	258	279	258	225	173	157	176	137	120	129	105	108	102	109	124	101	113	122	111	101	112	119	111	124	117	112	111	125
0	225	233	248	237	95	119	107	118	176	213	222	288	312	372	386	348	355	363	377	420	369	371	358	303	111	89	90	93	77	91	86	81	93	98	87	81	92	91	113	118	139	143	120	106	129	98	93	95	85
336	504	492	633	554	582	589	607	595	535	668	608	649	694	582	673	678	605	616	666	652	677	649	695	180	142	119	112	118	123	125	126	128	130	125	136	137	152	141	121	125	134	133	130	145	151	151	150	151	154
0	531	590	571	605	545	575	606	596	534	566	594	591	634	610	612	613	541	630	600	586	647	634	667	656	640	687	670	706	719	614	458	NaN	NaN	NaN	NaN	NaN	NaN	NaN	NaN	NaN	NaN	NaN	NaN	NaN	NaN	NaN	NaN	NaN	NaN
337	663	689	668	675	703	702	724	701	709	719	672	635	666	639	611	670	211	171	159	143	143	27	146	148	145	153	160	167	172	171	177	185	162	169	168	184	182	172	175	171	168	181	178	101	89	97	84	93	97
0	592	572	584	553	584	611	591	618	559	592	622	619	653	601	628	609	624	581	578	595	569	612	605	615	622	612	650	669	659	658	645	633	683	674	649	647	722	630	654	713	617	701	692	691	688	724	678	727	725
338	602	672	696	609	689	604	640	666	644	597	621	653	571	629	645	682	680	610	193	159	156	154	146	148	130	139	141	144	124	135	136	124	126	116	109	119	123	124	129	142	134	120	119	111	132	127	135	129	148
0	415	423	432	440	465	444	471	434	411	446	462	450	452	487	437	501	436	527	491	527	538	523	567	591	577	602	672	665	589	629	551	642	607	614	638	655	656	646	684	658	621	688	648	763	773	746	724	715	784
339	877	875	906	838	912	947	902	917	926	912	963	925	964	960	951	937	971	941	953	949	898	909	874	933	943	1015	940	955	898	913	849	824	710	688	534	454	455	401	421	395	391	379	372	348	294	245	248	249	252
340	641	694	744	647	720	709	678	706	658	669	650	691	684	750	671	303	205	195	192	187	186	183	176	170	175	170	161	152	151	136	139	133	141	145	169	158	173	162	151	150	140	135	140	127	145	138	140	136	127
341	538	581	541	559	537	540	543	576	564	571	565	569	561	584	571	613	569	593	600	588	467	208	132	135	115	97	108	102	101	106	97	106	102	98	99	102	88	113	99	102	111	104	108	115	119	111	125	114	115
342	515	450	480	506	445	482	496	495	491	458	502	501	502	521	529	501	534	483	509	462	150	123	121	119	128	126	134	134	122	137	140	124	133	123	113	133	141	142	68	43	41	43	57	138	139	125	147	143	148
0	325	297	321	301	293	306	290	307	324	311	308	343	316	308	292	297	306	297	300	338	310	302	334	335	373	403	392	398	404	409	398	402	410	464	427	426	486	480	499	491	456	496	456	472	494	450	480	466	491
343	558	532	545	523	558	576	616	595	619	594	624	607	609	613	606	599	591	605	544	580	601	583	600	613	635	683	639	692	731	677	673	670	716	661	708	663	350	95	122	102	96	108	110	103	121	110	107	110	115
344	398	422	466	359	487	424	206	477	457	445	442	209	467	523	446	506	584	568	576	569	598	578	681	618	370	224	167	148	156	148	139	148	140	134	146	135	140	137	128	124	120	117	128	129	130	128	132	134	129
345	857	858	844	838	841	848	858	828	817	864	862	818	817	847	821	636	230	206	207	204	224	115	102	102	95	99	82	80	83	76	86	75	75	79	76	74	71	67	69	65	64	71	56	72	76	65	75	83	66
346	470	488	558	524	520	565	532	539	540	559	505	504	537	546	545	582	561	555	550	506	162	141	144	128	127	125	139	121	117	128	119	127	119	120	130	128	138	113	135	118	119	111	128	135	137	127	139	122	137
347	298	289	275	267	278	290	279	280	287	276	243	236	200	231	206	178	184	215	155	168	156	163	150	170	160	175	183	167	148	148	148	174	195	207	435	215	240	220	451	179	188	NaN	NaN	NaN	NaN	NaN	NaN	NaN	NaN
348	558	558	496	521	492	542	518	515	525	513	521	539	510	495	528	548	583	544	550	563	549	569	558	550	581	548	557	570	327	232	208	163	158	153	140	127	117	92	83	85	86	96	100	94	98	91	103	100	106
349	360	355	326	318	362	371	352	375	359	382	373	411	414	423	378	456	417	401	383	417	445	419	422	480	448	468	435	455	393	455	490	102	85	84	90	70	92	85	89	72	86	82	103	111	106	112	109	123	113
0	NaN	NaN	NaN	NaN	NaN	NaN	NaN	NaN	NaN	NaN	NaN	NaN	NaN	NaN	NaN	NaN	NaN	NaN	NaN	NaN	NaN	NaN	NaN	NaN	NaN	NaN	NaN	NaN	NaN	NaN	NaN	NaN	NaN	NaN	NaN	NaN	NaN	NaN	NaN	NaN	NaN	NaN	NaN	NaN	NaN	NaN	NaN	NaN	NaN
0	742	704	675	644	664	653	653	660	731	715	721	705	668	684	668	705	664	568	315	161	174	151	160	174	162	133	129	133	131	134	134	114	127	NaN	NaN	NaN	NaN	NaN	NaN	NaN	NaN	NaN	NaN	NaN	NaN	NaN	NaN	NaN	NaN
350	283	299	286	304	336	294	292	307	295	329	302	284	317	301	353	234	106	87	90	77	76	73	63	61	80	74	85	68	77	73	77	69	64	69	67	70	65	70	70	80	73	73	75	81	85	99	97	99	79
351	381	417	388	376	417	419	417	399	421	423	393	404	411	380	384	98	98	92	101	90	88	94	89	92	96	49	94	102	86	102	89	81	90	92	90	85	86	94	99	88	94	102	102	101	93	91	93	101	103
0	983	933	411	1016	950	1013	1002	999	1026	1088	1044	977	1032	1020	1039	1074	1044	1070	1038	1000	1029	1046	1010	1060	961	1075	1135	1077	1020	1070	1145	1067	1056	1153	1165	1150	1168	1201	1097	1187	1152	1163	1141	1184	1168	1169	1149	1132	1229
352	143	168	165	125	175	207	231	230	242	262	264	278	293	299	285	281	226	211	171	146	115	85	82	78	64	73	75	77	85	79	84	78	86	82	76	72	80	81	74	71	71	79	83	61	77	70	73	77	73
0	441	468	437	413	427	463	469	479	539	484	472	488	499	489	NaN	NaN	NaN	NaN	NaN	NaN	NaN	NaN	NaN	NaN	NaN	NaN	NaN	NaN	NaN	NaN	NaN	NaN	NaN	NaN	NaN	NaN	NaN	NaN	NaN	NaN	NaN	NaN	NaN	NaN	NaN	NaN	NaN	NaN	NaN
353	502	518	539	523	513	568	543	528	513	553	528	529	566	536	528	543	545	521	576	133	132	126	112	122	112	106	129	118	115	108	101	119	99	113	118	119	131	124	142	136	123	151	138	147	128	141	142	134	137
354	550	508	505	468	467	489	481	484	480	450	455	454	471	474	468	481	483	497	508	520	520	531	134	111	103	109	99	91	89	105	93	94	81	92	94	93	86	102	100	101	106	104	96	108	108	114	108	106	108
355	63	56	105	156	139	155	154	179	215	217	233	237	254	267	249	266	250	208	188	102	74	83	68	66	79	64	80	86	74	72	82	66	79	73	79	86	75	82	81	85	81	81	82	65	77	73	65	62	69
356	344	346	320	365	392	357	357	335	454	395	331	150	435	416	388	340	421	130	109	92	91	83	88	86	84	86	100	83	88	88	89	93	91	90	84	84	98	93	98	86	106	104	97	98	103	95	110	108	95
0	438	425	462	437	450	459	450	426	468	455	498	450	459	443	480	472	476	494	478	527	462	489	488	514	516	497	508	510	547	534	538	510	551	536	538	572	552	591	596	596	600	633	608	604	568	633	618	619	623
357	364	329	322	317	340	351	357	364	361	362	346	357	358	353	363	404	386	424	416	434	428	463	489	472	477	466	492	480	469	473	480	496	480	477	498	489	492	470	490	462	481	472	488	487	454	471	467	469	477
0	258	260	267	263	295	264	249	261	250	257	242	255	244	244	240	287	285	321	317	311	308	352	352	366	390	391	408	384	401	400	421	424	418	414	414	414	430	421	441	456	456	439	462	475	446	454	482	490	457
358	416	436	385	422	430	136	417	434	425	423	408	421	423	177	126	130	125	125	126	138	46	44	47	36	36	44	33	29	36	41	42	39	152	147	119	115	107	118	119	129	128	133	122	119	100	110	122	108	112
359	268	223	343	262	318	287	284	234	325	284	305	312	315	306	127	132	115	107	108	99	97	79	83	23	25	NaN	NaN	NaN	NaN	NaN	NaN	NaN	NaN	NaN	NaN	NaN	NaN	NaN	NaN	NaN	NaN	NaN	NaN	NaN	NaN	NaN	NaN	NaN	NaN
360	334	354	360	353	367	377	384	405	415	411	399	414	448	443	420	414	418	436	446	422	410	377	162	146	107	91	87	87	85	89	94	80	91	87	88	90	97	88	86	100	93	84	97	83	81	92	88	91	84
361	194	210	220	225	268	169	208	233	222	219	264	262	172	267	280	300	289	303	272	219	121	68	66	68	63	61	58	64	51	56	53	44	45	46	61	56	70	61	67	50	65	71	76	70	69	82	68	60	77
362	299	269	304	298	315	316	301	307	353	338	352	356	366	360	370	363	376	384	398	398	384	408	316	287	97	78	74	75	83	73	65	63	68	66	65	70	73	65	72	77	67	73	74	83	75	86	79	78	84
363	785	692	700	681	686	711	643	687	662	660	660	758	758	237	182	165	136	125	125	143	141	138	143	145	145	142	157	144	147	153	160	155	142	156	170	176	170	176	193	199	188	200	220	90	66	59	58	60	68
364	718	664	655	700	682	706	671	693	733	650	677	682	627	183	162	140	141	138	152	135	151	143	165	163	165	166	188	173	167	179	188	168	184	184	185	178	216	201	194	210	197	43	68	68	55	68	53	28	32
365	587	592	654	662	614	657	639	584	655	601	553	642	660	649	624	638	692	731	198	160	153	155	152	149	154	124	139	131	123	131	141	130	139	128	112	119	138	126	146	123	129	139	131	121	127	125	132	129	123
0	NaN	NaN	NaN	NaN	NaN	NaN	NaN	NaN	NaN	NaN	NaN	NaN	NaN	NaN	NaN	NaN	NaN	NaN	NaN	NaN	NaN	NaN	NaN	NaN	NaN	NaN	NaN	NaN	NaN	NaN	NaN	NaN	NaN	NaN	NaN	NaN	NaN	NaN	NaN	NaN	NaN	NaN	NaN	NaN	NaN	NaN	NaN	NaN	NaN
366	69	114	127	145	142	153	175	176	150	170	178	204	173	195	182	128	52	63	55	60	59	58	59	47	53	47	49	45	46	44	38	46	44	56	55	48	49	49	52	42	43	40	44	46	40	42	39	43	38
0	513	482	423	162	544	458	498	495	491	393	437	413	509	424	430	414	441	442	455	501	503	468	465	465	477	581	543	509	593	527	543	555	660	656	665	654	609	671	599	545	418	343	344	268	244	200	198	179	168
0	438	445	463	425	499	521	557	530	140	139	143	139	138	64	64	66	77	95	112	119	90	77	62	61	49	44	36	52	47	54	46	39	46	34	37	48	56	52	65	44	52	54	65	52	49	52	NaN	NaN	NaN
367	435	375	394	393	412	421	434	476	432	427	415	443	419	411	433	405	455	419	415	443	422	449	452	459	527	408	111	117	114	102	103	95	92	87	89	115	116	112	127	111	118	106	109	128	111	130	130	109	108
368	428	399	407	383	402	389	410	396	394	401	398	408	418	446	419	432	417	404	396	366	133	118	106	98	110	103	96	88	87	89	89	87	101	102	97	92	110	115	115	93	97	116	107	112	106	120	122	109	113
369	527	478	482	498	580	203	599	586	610	504	569	517	660	645	224	569	613	537	648	632	212	673	697	724	726	825	837	769	828	774	793	310	740	248	214	187	214	222	192	200	217	160	162	162	163	169	171	179	178
370	596	594	566	587	615	594	614	585	610	585	613	621	643	586	617	623	645	667	689	658	704	672	453	211	171	167	174	164	149	172	178	162	160	149	140	147	141	148	178	148	146	147	143	153	167	148	165	160	137
371	434	414	394	383	405	421	444	462	443	485	467	480	486	478	452	467	431	455	420	446	410	113	110	119	116	105	104	108	103	91	105	130	146	201	189	181	134	155	174	162	162	NaN	NaN	NaN	NaN	NaN	NaN	NaN	NaN
0	106	136	157	187	195	208	203	198	181	205	193	222	226	236	218	61	68	54	52	55	50	47	38	51	50	43	46	37	45	45	50	52	38	35	37	46	65	45	49	51	51	55	56	52	44	34	42	55	54
372	462	419	405	367	433	408	399	372	389	406	414	390	432	437	258	157	156	119	125	134	102	104	113	120	107	104	108	111	96	85	95	85	97	79	88	82	88	80	83	93	88	88	91	98	94	86	88	84	83
373	153	132	136	130	181	159	165	164	183	217	230	219	223	248	214	239	276	233	58	60	64	63	50	35	56	51	49	45	54	43	42	37	59	42	55	45	49	53	55	49	60	56	67	58	56	58	61	67	52
0	582	562	569	582	598	561	574	593	599	587	619	582	621	598	602	573	598	571	523	573	557	600	591	596	642	627	643	615	624	615	596	641	699	676	697	708	725	676	635	680	639	672	675	670	665	604	638	590	567
0	95	81	113	98	162	104	121	137	160	144	166	173	166	192	132	136	136	151	157	70	86	75	79	74	86	74	68	52	50	53	44	40	37	43	44	41	41	46	48	49	42	41	54	49	55	60	74	71	78
374	207	220	234	278	294	297	304	313	309	310	318	317	321	342	350	339	373	368	357	363	393	377	233	130	114	110	106	98	107	106	114	110	134	119	127	140	124	124	141	155	139	144	153	177	181	173	188	187	210
375	313	294	320	311	305	343	331	337	349	337	364	380	374	396	369	403	411	398	414	410	478	365	363	262	132	105	112	111	106	105	112	89	88	83	78	91	99	97	109	96	101	110	117	117	113	109	126	124	118
0	61	72	98	93	91	51	54	79	6	67	75	128	111	92	128	83	113	112	152	95	87	83	81	89	72	85	60	67	58	54	52	48	42	31	28	28	33	37	48	20	21	41	50	38	35	42	33	40	46
376	330	359	337	366	335	350	354	345	395	388	396	393	395	350	374	397	378	356	349	378	366	327	245	117	112	96	83	71	92	96	111	106	94	93	100	101	123	110	119	115	105	109	114	114	114	102	111	107	109
0	376	353	330	391	366	360	369	374	388	366	366	359	408	432	409	413	405	414	389	420	430	438	344	332	322	397	161	91	73	78	NaN	NaN	NaN	NaN	NaN	NaN	NaN	NaN	NaN	NaN	NaN	NaN	NaN	NaN	NaN	NaN	NaN	NaN	NaN
0	610	603	622	606	571	617	614	621	638	665	646	659	NaN	NaN	NaN	NaN	NaN	NaN	NaN	NaN	NaN	NaN	NaN	NaN	NaN	NaN	NaN	NaN	NaN	NaN	NaN	NaN	NaN	NaN	NaN	NaN	NaN	NaN	NaN	NaN	NaN	NaN	NaN	NaN	NaN	NaN	NaN	NaN	NaN
377	327	324	326	327	351	345	357	350	346	358	354	357	364	375	411	424	412	437	446	433	161	162	146	137	119	87	94	85	74	91	90	90	84	98	98	82	92	98	101	100	94	101	114	106	118	117	113	120	100
0	713	746	738	775	748	773	765	759	782	764	796	771	821	798	779	803	783	783	733	763	780	761	774	804	835	825	871	766	831	841	836	300	253	230	235	219	246	102	104	119	133	185	188	247	265	272	344	384	397
378	347	377	368	354	389	375	355	399	387	370	396	368	402	370	361	365	410	381	360	386	389	357	288	163	119	107	85	74	90	94	105	99	89	96	76	90	95	91	71	74	79	83	102	75	81	78	89	64	81
379	624	613	615	617	625	619	601	621	604	615	591	619	589	590	605	614	628	642	674	570	217	145	149	140	129	114	116	118	133	112	126	125	114	110	118	121	123	120	119	120	122	110	126	125	122	121	126	131	126
380	581	571	554	570	561	529	563	570	574	593	597	608	618	625	623	646	650	658	673	661	636	662	686	739	741	682	679	673	352	227	231	226	226	185	201	169	164	180	172	165	157	164	161	167	165	174	185	188	189
0	676	616	700	654	651	625	598	679	653	635	617	674	717	664	709	724	650	729	727	731	723	780	774	808	801	812	821	804	813	837	862	781	833	830	843	816	855	820	818	802	844	863	856	893	863	893	877	902	863
381	496	503	519	514	524	497	498	527	540	462	495	526	544	540	496	516	477	491	512	454	532	520	339	152	158	164	170	181	152	190	171	175	182	172	189	178	184	214	207	190	199	189	190	200	192	226	208	194	193
382	652	621	643	652	613	689	664	660	684	704	704	631	598	527	225	226	227	203	194	203	217	245	93	86	96	80	77	77	68	73	72	66	69	82	86	80	239	225	199	98	200	204	204	203	210	225	218	203	198
383	350	335	342	378	343	347	345	366	372	384	369	405	428	391	405	390	394	384	96	96	94	96	153	165	168	NaN	NaN	NaN	NaN	NaN	NaN	NaN	NaN	NaN	NaN	NaN	NaN	NaN	NaN	NaN	NaN	NaN	NaN	NaN	NaN	NaN	NaN	NaN	NaN
0	598	621	269	611	261	284	651	644	689	683	319	715	689	700	666	647	294	651	634	669	648	662	637	671	666	685	665	658	707	714	696	718	716	727	741	743	735	717	761	741	740	753	758	788	765	812	804	799	759
384	587	564	565	589	560	579	561	584	565	558	546	560	569	542	521	529	540	510	571	576	605	648	674	661	715	649	654	647	641	631	633	641	656	647	621	660	636	657	657	644	493	234	207	197	185	195	231	83	85
0	308	NaN	NaN	NaN	NaN	NaN	NaN	NaN	NaN	NaN	NaN	NaN	NaN	NaN	NaN	NaN	NaN	NaN	NaN	NaN	NaN	NaN	NaN	NaN	NaN	NaN	NaN	NaN	NaN	NaN	NaN	NaN	NaN	NaN	NaN	NaN	NaN	NaN	NaN	NaN	NaN	NaN	NaN	NaN	NaN	NaN	NaN	NaN	NaN
385	413	522	1081	685	1080	1060	1072	1094	1077	486	479	490	1100	417	476	464	1166	1185	474	487	1202	1220	605	303	296	424	418	236	237	236	226	226	247	236	226	229	237	226	217	241	232	236	247	269	252	259	237	239	252
0	465	449	444	507	465	473	489	569	533	501	530	549	554	532	536	549	501	563	560	557	591	607	603	593	612	629	624	632	632	650	656	673	645	681	662	717	691	679	661	677	688	694	668	688	665	699	691	718	721
386	606	595	588	614	581	602	607	598	630	637	628	610	681	670	651	662	659	652	647	629	598	416	162	159	153	138	152	132	132	139	117	124	128	121	122	129	130	133	147	127	137	130	137	135	137	131	133	144	130
0	482	483	483	505	499	457	448	502	NaN	NaN	NaN	NaN	NaN	NaN	NaN	NaN	NaN	NaN	NaN	NaN	NaN	NaN	NaN	NaN	NaN	NaN	NaN	NaN	NaN	NaN	NaN	NaN	NaN	NaN	NaN	NaN	NaN	NaN	NaN	NaN	NaN	NaN	NaN	NaN	NaN	NaN	NaN	NaN	NaN
0	425	411	157	443	467	461	472	428	472	477	501	NaN	NaN	NaN	NaN	NaN	NaN	NaN	NaN	NaN	NaN	NaN	NaN	NaN	NaN	NaN	NaN	NaN	NaN	NaN	NaN	NaN	NaN	NaN	NaN	NaN	NaN	NaN	NaN	NaN	NaN	NaN	NaN	NaN	NaN	NaN	NaN	NaN	NaN
0	193	289	236	240	277	313	299	65	270	NaN	NaN	NaN	NaN	NaN	NaN	NaN	NaN	NaN	NaN	NaN	NaN	NaN	NaN	NaN	NaN	NaN	NaN	NaN	NaN	NaN	NaN	NaN	NaN	NaN	NaN	NaN	NaN	NaN	NaN	NaN	NaN	NaN	NaN	NaN	NaN	NaN	NaN	NaN	NaN
0	431	368	380	405	385	418	415	476	449	400	432	449	435	440	419	408	383	451	445	439	488	477	483	519	513	541	451	501	463	501	520	445	554	560	578	606	582	536	527	548	555	528	505	514	522	548	492	516	547
0	339	347	348	336	352	400	393	361	408	420	406	435	383	437	438	419	407	393	402	427	451	431	424	456	471	469	446	466	474	486	474	441	475	469	496	504	493	483	472	559	549	501	517	518	571	555	604	591	639
387	586	591	597	575	565	565	562	615	602	623	624	621	633	636	279	189	180	215	213	230	203	216	196	184	209	167	160	173	158	155	138	153	165	159	176	155	148	159	148	128	167	154	172	161	172	164	167	174	188
0	303	298	322	317	303	307	337	329	357	353	350	362	336	378	386	383	373	379	280	NaN	NaN	NaN	NaN	NaN	NaN	NaN	NaN	NaN	NaN	NaN	NaN	NaN	NaN	NaN	NaN	NaN	NaN	NaN	NaN	NaN	NaN	NaN	NaN	NaN	NaN	NaN	NaN	NaN	NaN
0	3215	5633	5538	5623	5732	5622	NaN	NaN	NaN	NaN	NaN	NaN	NaN	NaN	NaN	NaN	NaN	NaN	NaN	NaN	NaN	NaN	NaN	NaN	NaN	NaN	NaN	NaN	NaN	NaN	NaN	NaN	NaN	NaN	NaN	NaN	NaN	NaN	NaN	NaN	NaN	NaN	NaN	NaN	NaN	NaN	NaN	NaN	NaN
0	513	525	526	549	564	554	541	589	606	592	563	613	591	605	583	667	631	724	650	344	647	578	580	629	620	595	614	593	645	698	670	660	688	688	664	724	715	684	734	722	752	739	779	795	820	812	811	819	859
388	180	207	208	218	168	149	152	205	188	168	169	228	221	195	220	187	213	208	257	316	259	391	167	119	129	130	143	142	136	132	143	123	120	113	106	125	130	128	127	123	128	142	140	152	152	155	164	145	156
389	365	316	344	339	330	358	336	349	366	378	375	405	363	361	369	383	360	318	136	251	455	103	102	103	71	99	80	88	104	97	105	90	88	101	95	112	116	106	122	111	135	134	132	125	130	122	126	127	52
390	366	410	409	349	504	490	440	446	502	543	503	592	590	588	509	537	281	589	615	606	554	612	667	656	672	586	627	654	644	671	764	701	627	646	786	746	787	749	727	910	796	936	668	300	295	281	284	285	129
391	668	684	686	715	703	659	629	666	626	605	612	656	652	660	279	222	212	214	231	224	221	227	217	210	197	216	228	165	155	144	163	153	159	161	158	163	164	158	159	178	171	167	178	200	180	181	177	199	182
0	560	525	532	519	562	570	537	531	536	568	567	543	524	529	539	530	498	492	482	487	498	540	529	555	542	556	614	610	610	627	637	582	603	593	629	633	642	644	655	660	679	692	664	650	661	664	694	684	736
0	NaN	NaN	NaN	NaN	NaN	NaN	NaN	NaN	NaN	NaN	NaN	NaN	NaN	NaN	NaN	NaN	NaN	NaN	NaN	NaN	NaN	NaN	NaN	NaN	NaN	NaN	NaN	NaN	NaN	NaN	NaN	NaN	NaN	NaN	NaN	NaN	NaN	NaN	NaN	NaN	NaN	NaN	NaN	NaN	NaN	NaN	NaN	NaN	NaN
392	336	398	383	452	497	519	202	575	569	580	588	587	591	570	556	552	167	169	161	152	151	133	138	139	146	145	143	137	146	124	140	130	127	123	NaN	NaN	NaN	NaN	NaN	NaN	NaN	NaN	NaN	NaN	NaN	NaN	NaN	NaN	NaN
393	224	221	261	254	224	183	159	224	230	175	213	232	305	231	247	243	242	303	129	131	131	120	127	106	119	105	102	96	103	99	106	96	97	104	98	102	106	101	106	112	103	92	98	120	109	107	119	121	137
394	170	144	94	118	161	155	189	225	266	300	286	314	294	259	255	266	156	144	156	167	155	146	134	110	110	105	124	130	101	94	102	70	56	46	59	66	84	72	48	48	44	NaN	NaN	NaN	NaN	NaN	NaN	NaN	NaN
395	527	538	594	567	531	526	469	538	499	515	553	611	560	602	596	606	538	564	601	548	549	620	656	579	246	187	175	166	159	142	157	145	150	143	149	156	147	130	126	130	127	134	130	139	134	128	127	144	134
396	283	242	291	252	258	260	290	264	278	272	298	279	293	312	170	273	242	252	271	264	279	270	280	302	292	285	171	69	72	77	79	86	117	153	145	149	252	261	254	211	228	160	155	157	128	123	125	123	129
0	438	479	468	509	465	483	535	495	NaN	NaN	NaN	NaN	NaN	NaN	NaN	NaN	NaN	NaN	NaN	NaN	NaN	NaN	NaN	NaN	NaN	NaN	NaN	NaN	NaN	NaN	NaN	NaN	NaN	NaN	NaN	NaN	NaN	NaN	NaN	NaN	NaN	NaN	NaN	NaN	NaN	NaN	NaN	NaN	NaN
397	525	469	485	510	491	538	486	509	541	543	535	564	504	569	558	564	578	564	589	605	569	571	607	635	605	644	544	193	173	164	164	147	170	158	167	174	164	166	163	168	158	175	170	172	152	172	161	144	142
0	601	565	582	573	565	598	636	650	657	646	651	649	645	652	659	628	629	636	649	686	687	672	687	674	669	695	659	702	715	714	748	726	717	718	721	724	684	720	756	792	752	804	760	747	783	784	815	802	845
0	422	441	426	440	443	441	434	459	454	461	426	465	481	446	418	428	396	426	461	457	475	487	476	494	520	518	548	420	427	433	452	426	374	301	334	335	247	252	249	266	267	323	328	357	364	379	380	406	371
398	460	342	304	306	292	313	123	140	157	232	322	358	394	416	470	462	456	517	548	482	494	178	120	202	165	178	162	164	166	157	136	141	138	143	133	130	139	145	133	93	78	83	113	97	103	126	135	120	116
0	659	540	566	492	463	442	374	416	349	385	411	327	338	386	412	359	361	334	414	460	430	431	495	489	521	509	523	565	492	533	654	681	679	735	730	745	709	773	725	738	796	730	737	608	574	535	497	498	440
399	399	395	417	395	395	395	412	424	459	441	430	441	414	403	423	475	422	404	427	466	420	419	412	148	125	110	109	118	107	110	109	98	96	104	104	102	115	118	106	99	98	106	107	103	116	125	126	126	145
400	591	607	592	616	606	586	602	607	634	616	599	619	628	595	646	669	601	597	458	199	168	140	164	172	156	141	141	134	151	141	134	146	146	159	164	135	140	141	141	127	131	147	140	152	136	138	149	140	137
401	524	563	580	561	569	528	538	581	546	555	583	599	597	569	576	558	553	574	612	569	574	466	380	260	148	140	125	120	128	141	142	135	133	148	133	137	146	141	152	136	156	156	163	47	153	136	150	151	137
0	540	530	547	515	522	249	547	507	538	558	560	544	567	537	553	550	567	555	NaN	NaN	NaN	NaN	NaN	NaN	NaN	NaN	NaN	NaN	NaN	NaN	NaN	NaN	NaN	NaN	NaN	NaN	NaN	NaN	NaN	NaN	NaN	NaN	NaN	NaN	NaN	NaN	NaN	NaN	NaN
402	690	608	722	740	717	744	657	686	649	723	744	784	799	741	764	748	742	835	859	763	785	712	291	234	210	204	204	201	216	199	236	212	194	195	203	195	205	207	192	184	187	189	207	191	186	175	182	177	171
403	260	245	246	266	251	250	250	267	254	249	261	258	265	264	190	140	152	154	169	158	148	173	152	174	74	187	167	154	175	164	173	160	161	145	152	164	151	157	156	164	159	131	171	165	144	142	147	132	138
404	350	356	436	426	455	453	505	503	534	553	512	499	517	511	444	175	157	172	127	118	133	140	117	112	125	125	135	123	112	112	128	115	108	111	99	120	106	116	112	119	113	102	100	94	90	100	97	95	110
405	344	396	452	464	539	514	565	502	623	631	614	606	664	632	576	588	716	682	637	661	678	622	750	600	672	777	598	746	747	624	687	634	749	646	713	672	732	788	701	699	730	673	754	777	856	794	873	885	854
0	227	248	309	291	319	334	371	341	342	357	330	304	339	351	378	336	399	394	NaN	NaN	NaN	NaN	NaN	NaN	NaN	NaN	NaN	NaN	NaN	NaN	NaN	NaN	NaN	NaN	NaN	NaN	NaN	NaN	NaN	NaN	NaN	NaN	NaN	NaN	NaN	NaN	NaN	NaN	NaN
0	17	72	105	95	144	104	143	147	171	202	190	191	249	229	193	197	271	281	281	280	303	271	286	167	195	252	167	217	236	178	213	158	234	213	234	210	240	227	249	215	234	188	247	280	255	265	346	373	326
0	184	160	128	133	129	153	142	131	117	154	141	120	141	130	94	92	85	88	71	98	98	96	89	105	101	141	95	66	64	14	28	20	NaN	NaN	NaN	NaN	NaN	NaN	NaN	NaN	NaN	NaN	NaN	NaN	NaN	NaN	NaN	NaN	NaN
406	212	228	197	179	222	218	179	192	194	213	204	187	222	223	180	203	201	191	96	138	28	64	109	167	166	113	51	27	39	38	55	65	62	71	39	40	36	35	30	57	44	51	92	41	35	47	37	56	32
0	170	196	141	117	180	196	184	141	152	162	142	136	203	187	115	147	120	152	123	123	183	173	153	184	209	259	312	241	310	330	388	293	352	310	275	264	235	237	198	234	189	221	298	184	191	197	206	230	237
407	592	553	524	514	550	521	490	482	496	525	488	482	530	536	482	481	483	433	337	278	255	244	222	240	226	219	197	171	182	163	180	166	177	169	146	128	125	112	117	134	133	133	156	138	139	147	136	150	153
0	17	46	20	12	35	21	9	8	35	35	7	NaN	NaN	NaN	NaN	NaN	NaN	NaN	NaN	NaN	NaN	NaN	NaN	NaN	NaN	NaN	NaN	NaN	NaN	NaN	NaN	NaN	NaN	NaN	NaN	NaN	NaN	NaN	NaN	NaN	NaN	NaN	NaN	NaN	NaN	NaN	NaN	NaN	NaN
0	31	27	17	13	27	16	NaN	NaN	NaN	NaN	NaN	NaN	NaN	NaN	NaN	NaN	NaN	NaN	NaN	NaN	NaN	NaN	NaN	NaN	NaN	NaN	NaN	NaN	NaN	NaN	NaN	NaN	NaN	NaN	NaN	NaN	NaN	NaN	NaN	NaN	NaN	NaN	NaN	NaN	NaN	NaN	NaN	NaN	NaN
0	47	38	25	15	40	31	20	15	18	30	21	2	41	33	19	23	24	32	28	48	79	189	209	199	188	173	166	164	149	171	165	149	148	127	110	93	99	92	97	109	109	122	123	112	106	120	110	115	123
0	8	24	22	16	31	34	34	22	36	48	32	42	59	60	40	39	34	33	18	10	11	NaN	NaN	NaN	NaN	NaN	NaN	NaN	NaN	NaN	NaN	NaN	NaN	NaN	NaN	NaN	NaN	NaN	NaN	NaN	NaN	NaN	NaN	NaN	NaN	NaN	NaN	NaN	NaN
408	788	793	794	798	815	795	808	787	808	799	842	847	863	955	930	977	929	987	995	983	1023	1022	1005	803	307	313	298	279	256	253	244	245	270	245	244	255	220	227	233	248	234	234	225	232	226	243	236	221	230
409	426	450	422	411	507	436	427	408	418	466	432	439	518	515	478	446	445	451	421	444	460	465	385	354	378	454	499	473	488	507	493	499	494	517	503	503	514	534	523	506	541	570	590	587	624	575	602	605	619
410	506	492	666	556	554	513	535	555	546	573	590	571	612	610	589	614	593	596	580	601	584	630	719	585	460	192	170	177	166	168	154	144	144	143	145	135	126	135	141	140	139	133	140	136	128	136	NaN	NaN	NaN
0	285	333	336	333	366	373	357	375	334	366	356	387	343	359	166	171	175	160	180	178	185	189	281	NaN	NaN	NaN	NaN	NaN	NaN	NaN	NaN	NaN	NaN	NaN	NaN	NaN	NaN	NaN	NaN	NaN	NaN	NaN	NaN	NaN	NaN	NaN	NaN	NaN	NaN
0	82	83	75	78	82	88	83	83	80	94	70	57	NaN	NaN	NaN	NaN	NaN	NaN	NaN	NaN	NaN	NaN	NaN	NaN	NaN	NaN	NaN	NaN	NaN	NaN	NaN	NaN	NaN	NaN	NaN	NaN	NaN	NaN	NaN	NaN	NaN	NaN	NaN	NaN	NaN	NaN	NaN	NaN	NaN
411	433	447	503	458	480	493	502	560	554	556	562	564	586	580	578	597	582	553	567	587	604	634	682	605	630	701	641	212	196	175	174	164	163	158	165	167	149	154	143	150	150	154	168	151	161	159	170	147	139
412	722	706	770	674	706	664	668	706	685	711	714	700	729	741	722	757	731	729	730	689	644	686	684	684	675	533	255	233	214	198	186	185	174	161	161	156	149	158	168	162	153	153	149	148	152	152	164	179	171
0	417	412	486	452	517	189	719	286	590	643	672	232	759	565	338	328	320	319	318	327	363	87	89	89	90	94	85	76	65	51	42	39	40	38	41	43	40	36	40	39	35	39	32	33	27	26	24	25	24
413	840	877	927	863	805	868	863	899	906	934	788	898	897	920	908	921	906	853	211	205	191	165	165	147	146	143	157	151	160	164	167	167	178	173	174	189	169	174	166	196	178	186	184	178	187	194	186	206	191
414	975	952	1004	1029	866	894	1012	969	935	1020	1050	1064	1058	947	1072	1068	992	985	1017	1046	646	329	322	353	309	336	334	292	301	298	310	304	306	296	298	268	270	261	275	262	245	245	238	220	227	217	232	229	229
0	NaN	NaN	NaN	NaN	NaN	NaN	NaN	NaN	NaN	NaN	NaN	NaN	NaN	NaN	NaN	NaN	NaN	NaN	NaN	NaN	NaN	NaN	NaN	NaN	NaN	NaN	NaN	NaN	NaN	NaN	NaN	NaN	NaN	NaN	NaN	NaN	NaN	NaN	NaN	NaN	NaN	NaN	NaN	NaN	NaN	NaN	NaN	NaN	NaN
0	438	330	251	238	209	249	206	175	159	151	163	125	136	120	127	130	135	146	133	163	154	172	186	185	169	222	205	194	183	177	254	222	267	235	250	202	208	211	211	215	170	199	189	188	203	172	195	164	201
415	435	437	453	442	436	502	468	465	491	508	477	490	511	496	519	520	477	513	469	494	475	302	126	125	120	113	112	111	106	102	116	114	121	121	109	100	116	119	96	99	100	113	114	102	118	107	118	111	125
0	465	466	396	480	553	538	647	535	731	353	289	290	293	279	288	292	293	293	137	163	146	163	218	259	272	331	328	354	358	380	399	376	287	322	164	106	100	90	80	96	88	92	89	82	83	84	84	83	89
416	1034	1102	963	930	983	981	977	1081	1077	1057	1035	1068	1092	1088	1048	1043	1125	1120	1064	1137	1108	1161	1208	1252	1055	725	448	331	294	312	299	301	299	283	298	275	244	243	257	244	248	235	215	224	242	251	255	240	241
417	912	864	885	916	883	925	904	940	948	909	829	879	945	915	887	955	790	221	196	188	176	152	138	136	149	166	149	150	168	171	169	167	172	175	188	175	179	179	189	185	181	193	192	179	183	197	193	201	197
418	1113	1241	1142	1000	1242	1171	1094	1143	1179	1183	1213	1248	1323	1376	1170	1210	1247	1314	1306	1421	1344	1284	781	445	334	301	313	301	319	340	327	308	301	280	270	278	246	224	253	243	237	242	247	238	232	214	210	208	219
419	824	772	792	756	760	784	771	796	778	384	732	788	723	729	785	693	237	222	224	210	223	203	198	199	182	204	182	169	159	145	150	159	155	147	142	122	136	150	127	146	148	130	120	117	131	141	131	123	132
420	533	529	541	527	535	523	517	511	564	493	516	484	525	476	528	560	546	532	523	586	571	437	133	113	102	110	107	111	109	109	106	105	105	100	108	122	115	106	111	112	110	97	97	101	105	108	92	117	106
421	848	839	865	845	867	894	865	836	859	876	884	874	890	774	224	232	222	222	226	211	194	181	185	164	157	148	160	155	164	130	145	140	140	132	139	126	132	129	138	149	137	141	144	134	147	144	144	141	152
422	739	784	825	763	748	764	746	760	826	794	749	718	736	718	695	757	738	742	702	714	655	708	611	177	155	145	145	154	161	160	160	150	138	150	155	165	159	164	162	162	165	180	184	170	187	201	211	227	215
0	457	749	733	721	735	325	251	239	220	224	232	122	105	119	95	101	84	NaN	NaN	NaN	NaN	NaN	NaN	NaN	NaN	NaN	NaN	NaN	NaN	NaN	NaN	NaN	NaN	NaN	NaN	NaN	NaN	NaN	NaN	NaN	NaN	NaN	NaN	NaN	NaN	NaN	NaN	NaN	NaN
0	NaN	NaN	NaN	NaN	NaN	NaN	NaN	NaN	NaN	NaN	NaN	NaN	NaN	NaN	NaN	NaN	NaN	NaN	NaN	NaN	NaN	NaN	NaN	NaN	NaN	NaN	NaN	NaN	NaN	NaN	NaN	NaN	NaN	NaN	NaN	NaN	NaN	NaN	NaN	NaN	NaN	NaN	NaN	NaN	NaN	NaN	NaN	NaN	NaN
423	234	226	254	250	293	257	296	370	410	428	444	454	487	452	124	96	88	75	74	82	77	83	77	71	83	86	84	84	95	97	96	100	120	102	103	116	107	103	103	32	122	44	119	58	137	139	132	135	128
424	752	777	772	794	805	809	793	829	792	814	820	839	812	795	715	194	185	158	168	146	145	121	115	109	112	112	120	114	113	133	117	108	125	122	127	127	124	146	137	151	139	147	133	131	131	141	145	142	132
0	894	878	897	910	909	957	908	926	953	NaN	NaN	NaN	NaN	NaN	NaN	NaN	NaN	NaN	NaN	NaN	NaN	NaN	NaN	NaN	NaN	NaN	NaN	NaN	NaN	NaN	NaN	NaN	NaN	NaN	NaN	NaN	NaN	NaN	NaN	NaN	NaN	NaN	NaN	NaN	NaN	NaN	NaN	NaN	NaN
425	285	264	295	333	201	360	382	148	401	393	408	451	436	390	111	107	91	79	74	88	39	91	87	85	84	84	91	82	97	83	90	90	96	90	97	92	99	102	106	87	101	106	99	110	98	110	110	107	101
426	683	657	652	662	662	648	657	656	641	635	658	617	181	183	178	154	160	157	163	134	126	122	125	119	111	120	97	123	113	131	112	122	128	133	138	135	131	130	125	139	130	126	133	119	138	130	139	136	132
0	171	184	212	113	231	60	240	239	202	202	206	172	162	175	219	218	216	185	236	159	224	245	201	200	190	195	219	225	222	203	204	232	195	240	230	183	265	294	271	260	247	236	282	227	235	251	188	234	251
0	381	407	401	392	390	401	429	427	422	463	420	435	430	443	458	452	455	458	467	471	445	384	425	448	454	442	463	473	176	467	478	544	484	505	550	566	175	204	516	517	540	560	602	591	NaN	NaN	NaN	NaN	NaN
427	564	513	555	544	546	564	573	597	561	584	585	614	633	609	637	591	636	619	611	619	592	592	573	445	214	157	133	113	112	101	116	132	114	109	101	105	111	100	101	91	97	103	109	108	90	95	100	110	113
428	554	578	571	546	499	557	567	563	539	613	589	631	560	581	556	576	554	583	556	591	576	603	523	561	329	164	154	153	152	142	170	46	49	58	53	67	57	58	58	55	64	54	60	58	59	53	61	47	137
0	508	511	504	492	467	502	535	518	535	571	529	540	559	553	551	562	583	542	564	525	555	580	566	568	597	589	636	684	661	677	638	703	665	678	684	682	750	798	665	737	728	683	752	718	750	779	780	773	768
0	421	430	445	451	449	457	468	451	444	478	424	454	445	454	474	461	493	442	491	441	454	495	463	495	489	460	511	533	498	512	508	524	518	524	529	514	526	519	570	579	579	596	584	588	216	600	600	585	613
0	88	164	218	236	270	266	335	328	310	307	337	362	316	317	356	362	354	376	349	330	333	353	346	351	369	355	360	343	354	356	361	318	337	312	347	378	360	360	361	355	378	380	406	402	404	417	437	451	450
429	571	602	631	655	673	726	729	792	814	808	887	931	924	898	825	877	375	224	193	160	153	153	140	150	146	146	173	172	160	150	167	153	151	163	153	154	151	162	150	169	175	177	169	158	177	177	178	185	164
430	512	522	468	500	505	531	551	499	521	497	553	172	143	139	138	143	140	72	71	75	78	65	86	86	69	86	71	75	74	75	69	67	69	60	63	62	57	53	57	50	46	50	51	40	44	40	39	41	47
0	755	849	801	790	819	816	775	788	836	783	874	796	819	821	765	829	807	809	822	743	923	869	878	811	850	730	844	815	759	839	792	737	778	839	762	834	882	876	807	836	635	276	255	275	269	276	277	327	144
431	523	526	461	478	519	581	577	592	604	261	673	708	714	694	654	662	243	173	141	127	113	129	126	124	120	130	138	124	122	135	122	126	120	133	132	125	122	118	115	135	128	131	128	136	126	120	134	148	143
432	992	902	907	801	926	953	930	976	982	947	1014	993	924	1008	963	913	1001	969	906	993	888	954	961	940	939	774	670	420	258	194	218	193	198	186	171	194	167	161	153	158	147	155	146	143	137	137	141	155	135
0	712	763	721	814	807	732	879	782	793	768	833	768	792	827	835	819	833	804	827	848	860	830	878	867	846	962	881	856	855	931	927	911	869	884	928	958	953	979	896	832	901	996	889	1068	1019	943	1033	967	1011
433	927	881	849	871	927	835	923	884	910	820	848	930	911	899	840	864	897	869	804	498	213	248	213	219	211	206	207	197	208	180	193	171	159	164	160	153	139	154	167	146	150	148	152	137	132	130	132	152	137
0	672	647	652	647	662	663	688	707	732	767	788	754	813	779	802	778	769	787	815	765	776	784	719	751	792	741	786	742	761	785	807	791	828	798	775	867	875	909	802	857	834	812	844	913	867	874	898	888	948
434	862	901	808	889	798	869	864	900	911	899	934	977	1010	934	1045	974	1031	1066	984	1003	1054	1034	1145	1090	470	334	325	301	306	306	296	311	301	299	290	299	310	293	292	288	264	277	265	256	255	255	233	243	235
435	491	511	508	526	521	516	493	521	500	523	523	539	531	500	481	486	524	489	501	477	491	488	509	411	135	115	96	105	127	125	125	116	125	104	115	112	130	114	106	95	115	107	124	125	139	141	147	155	136
0	1067	1012	978	951	1042	1000	1077	1074	1016	1061	1033	1040	1132	1035	1141	1083	1176	1117	1050	1077	1084	1076	1127	1130	1148	1228	1211	1158	1238	1221	1395	1281	1295	1296	1335	1283	1288	1400	1397	1391	1383	1341	1358	1398	1426	1511	1405	1460	1537
436	593	607	606	617	649	612	581	703	657	665	610	674	632	610	625	703	145	137	108	99	103	95	97	113	109	118	123	122	123	112	125	148	65	85	87	97	81	71	70	143	103	123	221	229	238	243	242	250	238
0	NaN	NaN	NaN	NaN	NaN	NaN	NaN	NaN	NaN	NaN	NaN	NaN	NaN	NaN	NaN	NaN	NaN	NaN	NaN	NaN	NaN	NaN	NaN	NaN	NaN	NaN	NaN	NaN	NaN	NaN	NaN	NaN	NaN	NaN	NaN	NaN	NaN	NaN	NaN	NaN	NaN	NaN	NaN	NaN	NaN	NaN	NaN	NaN	NaN
437	672	685	697	688	704	715	725	731	771	768	737	682	719	733	767	753	774	782	745	791	751	815	804	799	785	779	816	817	808	806	722	259	141	131	137	125	124	126	130	130	146	132	132	128	149	132	142	136	157
438	1119	1110	1145	1083	1147	1067	1032	1047	1151	1155	1103	1179	1072	1087	1162	1175	1149	1122	1161	1113	1137	1131	1193	1145	1216	1215	1140	1246	1198	1215	1326	1231	1250	1288	1311	1366	1435	1364	1401	1389	1411	1399	1417	1415	1397	1416	1407	1433	1530
0	NaN	NaN	NaN	NaN	NaN	NaN	NaN	NaN	NaN	NaN	NaN	NaN	NaN	NaN	NaN	NaN	NaN	NaN	NaN	NaN	NaN	NaN	NaN	NaN	NaN	NaN	NaN	NaN	NaN	NaN	NaN	NaN	NaN	NaN	NaN	NaN	NaN	NaN	NaN	NaN	NaN	NaN	NaN	NaN	NaN	NaN	NaN	NaN	NaN
439	649	709	733	714	752	725	782	823	763	820	801	731	776	745	706	790	780	776	576	236	238	207	202	181	174	163	178	182	181	177	180	188	169	184	173	188	187	190	200	186	191	190	200	205	211	207	211	221	211
0	1073	1044	1057	1057	1074	1051	1141	1120	1162	1195	1192	NaN	NaN	NaN	NaN	NaN	NaN	NaN	NaN	NaN	NaN	NaN	NaN	NaN	NaN	NaN	NaN	NaN	NaN	NaN	NaN	NaN	NaN	NaN	NaN	NaN	NaN	NaN	NaN	NaN	NaN	NaN	NaN	NaN	NaN	NaN	NaN	NaN	NaN
440	444	412	390	413	434	454	473	450	445	488	433	473	415	443	465	448	446	470	473	472	502	516	551	569	533	535	535	576	556	562	565	578	580	569	543	585	597	598	592	625	616	598	609	620	620	604	601	606	616
441	491	487	493	489	541	504	561	539	519	553	570	531	529	534	558	560	532	566	537	562	572	584	120	106	89	92	94	95	97	111	103	103	104	111	113	132	118	137	126	130	140	130	162	176	173	176	186	173	176
0	146	37	41	NaN	NaN	NaN	NaN	NaN	NaN	NaN	NaN	NaN	NaN	NaN	NaN	NaN	NaN	NaN	NaN	NaN	NaN	NaN	NaN	NaN	NaN	NaN	NaN	NaN	NaN	NaN	NaN	NaN	NaN	NaN	NaN	NaN	NaN	NaN	NaN	NaN	NaN	NaN	NaN	NaN	NaN	NaN	NaN	NaN	NaN
442	508	664	589	653	648	652	701	682	695	680	654	729	731	704	647	702	699	738	745	714	700	814	316	251	241	236	218	222	238	219	232	228	223	224	231	235	220	239	238	232	254	253	242	251	244	248	255	247	255
443	436	498	551	542	527	541	552	544	575	542	573	551	614	568	548	634	614	624	644	508	196	208	220	198	189	185	173	165	170	151	147	150	155	134	151	155	142	136	158	144	158	146	163	151	160	160	164	168	164
444	464	420	532	504	461	479	549	491	468	493	496	531	559	532	513	577	535	306	119	83	94	92	90	95	96	95	107	110	96	110	106	98	110	112	108	108	113	111	109	121	126	126	125	115	127	121	120	125	129
445	494	532	527	565	576	552	549	580	523	588	560	594	603	533	596	640	561	590	589	547	179	139	126	115	112	107	97	104	109	106	110	106	119	123	128	120	125	134	126	133	130	138	145	143	139	127	140	143	151
446	493	499	517	552	523	547	505	542	513	525	561	555	536	546	559	541	193	106	102	98	102	116	99	99	105	109	99	113	94	111	94	89	98	99	115	109	116	123	127	120	128	107	112	117	124	134	130	141	137
447	557	562	339	196	179	178	178	91	83	72	84	138	196	225	243	216	235	231	271	332	368	329	311	76	81	86	76	72	76	57	51	51	53	58	57	61	61	66	64	59	65	82	88	89	103	92	106	90	111
0	643	656	665	645	634	652	703	645	664	666	704	714	661	665	303	674	675	684	639	650	692	703	689	699	682	652	345	662	633	252	661	635	653	659	657	665	673	637	617	650	641	549	521	516	502	488	473	419	473
448	598	598	622	638	622	613	615	590	607	613	607	637	633	629	625	640	665	668	685	649	637	661	669	662	656	220	112	104	100	97	102	110	98	109	102	105	101	107	107	105	107	103	105	121	126	119	132	135	135
449	563	586	524	548	554	538	544	568	555	535	552	505	528	501	488	473	462	494	516	496	496	442	470	460	518	548	491	217	150	145	147	136	129	129	137	111	125	119	132	135	143	144	139	133	139	123	136	134	135
450	574	615	635	621	618	666	695	700	649	653	650	657	591	623	590	611	631	663	688	162	146	137	117	129	118	116	96	121	114	122	116	122	111	94	108	124	109	118	115	138	145	47	47	58	59	75	82	82	71
451	619	639	613	619	662	680	665	670	725	694	669	670	667	668	654	653	599	651	652	662	696	678	701	270	137	120	112	111	122	119	119	114	112	120	131	125	124	131	128	129	135	145	140	144	154	151	162	171	167
0	614	617	630	675	708	654	695	712	669	725	683	676	699	694	738	749	747	729	781	749	765	820	820	765	795	766	765	791	810	851	855	845	858	878	854	892	880	918	841	907	911	890	938	960	950	942	934	967	934
0	579	646	640	638	642	658	666	733	685	697	702	671	725	681	750	739	797	822	746	760	701	742	757	723	777	749	685	736	685	678	751	753	759	790	813	842	851	870	824	894	870	928	916	906	547	271	233	220	223
0	932	908	544	931	1014	366	1021	959	432	NaN	NaN	NaN	NaN	NaN	NaN	NaN	NaN	NaN	NaN	NaN	NaN	NaN	NaN	NaN	NaN	NaN	NaN	NaN	NaN	NaN	NaN	NaN	NaN	NaN	NaN	NaN	NaN	NaN	NaN	NaN	NaN	NaN	NaN	NaN	NaN	NaN	NaN	NaN	NaN
452	678	700	650	686	687	644	632	723	742	725	716	704	728	679	706	650	713	719	790	676	696	450	181	157	173	153	135	122	138	149	138	139	142	144	142	130	130	136	135	142	127	135	125	118	141	114	118	112	112
453	1019	1026	1085	1095	1061	1098	1101	1038	1102	1092	1055	1069	1096	1142	1095	1060	1103	1070	1075	1033	1112	1173	1166	1136	1206	1180	1139	1085	1000	955	955	964	856	845	697	616	601	614	609	572	567	591	564	561	544	510	513	510	528
0	1115	1036	1052	1072	1109	1156	1141	1086	1126	1133	1174	1134	1168	1120	1178	1199	1119	1089	1189	1187	1239	1234	1208	1183	1224	1213	1235	1163	1153	1012	1078	1057	882	956	942	1033	725	784	792	774	798	768	752	762	729	691	687	671	671
0	NaN	NaN	NaN	NaN	NaN	NaN	NaN	NaN	NaN	NaN	NaN	NaN	NaN	NaN	NaN	NaN	NaN	NaN	NaN	NaN	NaN	NaN	NaN	NaN	NaN	NaN	NaN	NaN	NaN	NaN	NaN	NaN	NaN	NaN	NaN	NaN	NaN	NaN	NaN	NaN	NaN	NaN	NaN	NaN	NaN	NaN	NaN	NaN	NaN
0	2	10	NaN	NaN	NaN	NaN	NaN	NaN	NaN	NaN	NaN	NaN	NaN	NaN	NaN	NaN	NaN	NaN	NaN	NaN	NaN	NaN	NaN	NaN	NaN	NaN	NaN	NaN	NaN	NaN	NaN	NaN	NaN	NaN	NaN	NaN	NaN	NaN	NaN	NaN	NaN	NaN	NaN	NaN	NaN	NaN	NaN	NaN	NaN
0	520	471	515	212	491	481	476	518	507	526	462	465	510	482	464	528	447	501	499	496	525	483	503	483	568	543	558	566	579	564	562	550	544	595	570	498	574	607	581	610	588	601	602	NaN	NaN	NaN	NaN	NaN	NaN
0	648	607	622	NaN	NaN	NaN	NaN	NaN	NaN	NaN	NaN	NaN	NaN	NaN	NaN	NaN	NaN	NaN	NaN	NaN	NaN	NaN	NaN	NaN	NaN	NaN	NaN	NaN	NaN	NaN	NaN	NaN	NaN	NaN	NaN	NaN	NaN	NaN	NaN	NaN	NaN	NaN	NaN	NaN	NaN	NaN	NaN	NaN	NaN
454	548	557	551	584	581	550	596	552	631	569	599	585	597	584	589	599	606	566	608	596	525	492	315	229	210	192	180	157	142	147	145	142	140	138	145	149	155	155	153	130	156	134	152	159	155	152	165	158	149
455	517	478	502	484	507	539	512	494	548	533	531	525	495	586	602	574	578	536	525	369	162	153	145	122	119	118	123	111	114	117	124	119	123	121	117	123	151	135	145	138	132	121	131	128	135	131	127	129	142
456	323	328	351	279	320	354	390	364	354	359	364	349	349	355	334	323	323	351	297	295	325	338	367	342	337	355	348	339	315	307	345	290	331	322	346	346	288	364	315	298	278	321	314	320	359	339	334	331	335
0	NaN	NaN	NaN	NaN	NaN	NaN	NaN	NaN	NaN	NaN	NaN	NaN	NaN	NaN	NaN	NaN	NaN	NaN	NaN	NaN	NaN	NaN	NaN	NaN	NaN	NaN	NaN	NaN	NaN	NaN	NaN	NaN	NaN	NaN	NaN	NaN	NaN	NaN	NaN	NaN	NaN	NaN	NaN	NaN	NaN	NaN	NaN	NaN	NaN
0	331	294	327	333	318	368	371	345	318	355	361	358	351	357	385	361	366	366	395	370	356	371	351	368	361	338	367	324	308	339	341	350	317	340	335	391	362	390	393	375	351	387	395	376	377	364	343	390	373
457	260	297	329	328	334	361	359	349	342	348	321	347	331	337	325	342	345	329	329	339	337	317	339	246	165	92	132	125	141	157	172	149	128	131	185	180	178	188	176	179	181	163	163	165	155	152	172	162	163
458	230	214	251	222	226	244	293	252	269	311	288	285	254	283	278	308	307	302	319	303	274	316	303	165	141	87	86	69	67	64	64	54	51	65	52	59	56	56	59	75	84	87	90	98	85	94	94	98	90
459	490	494	528	531	505	474	490	469	488	490	525	498	514	514	506	505	514	494	523	535	529	559	584	512	518	448	416	358	313	255	238	229	208	212	203	205	223	175	180	145	150	149	138	143	132	128	132	125	138
460	513	536	575	560	561	562	559	533	542	560	564	605	588	623	589	610	609	629	606	613	591	467	249	152	136	140	129	150	151	154	153	147	154	143	145	159	141	145	135	149	157	153	168	155	185	173	156	159	159
461	1132	1058	1121	1075	1134	1095	1139	1118	1087	1095	1111	1112	1086	1090	1094	1066	1096	1064	310	323	303	278	265	249	288	262	258	245	286	155	127	151	150	168	216	197	264	310	337	373	448	413	421	419	389	405	372	377	NaN
0	254	263	252	232	254	277	253	268	263	264	266	302	312	290	306	296	312	301	309	314	292	272	277	311	302	309	362	337	318	339	277	336	310	348	365	367	382	407	382	378	416	376	369	386	404	393	337	377	381
462	310	314	303	307	330	330	312	298	336	324	333	339	353	326	326	305	323	345	348	331	343	330	357	335	356	349	367	358	353	375	344	393	342	362	411	430	408	396	419	415	406	374	384	405	425	327	164	151	193
[truncated: 215 more columns]
