# Supplementary material for: Fractional killing arises from cell-to-cell variability in overcoming a caspase activity threshold
Source: Mol Syst Biol. 2015 May 7;11(5):803. doi: 10.15252/msb.20145584 (PMC4461398; doi:10.15252/msb.20145584)
Supplement: Supplementary file 3 [file msb0011-0803-sd3.zip › All_data/017_TRAIL (250 ngml)_1/raw_edge.tsv]

Cell # (0 for discarded)	T=5min	T=10min	T=15min	T=20min	T=25min	T=30min	T=35min	T=40min	T=45min	T=50min	T=55min	T=60min	T=65min	T=70min	T=75min	T=80min	T=85min	T=90min	T=95min	T=100min	T=105min	T=110min	T=115min	T=120min	T=125min	T=130min	T=135min	T=140min	T=145min	T=150min	T=155min	T=160min	T=165min	T=170min	T=175min	T=180min	T=185min	T=190min	T=195min	T=200min	T=205min	T=210min	T=215min	T=220min	T=225min	T=230min	T=235min	T=240min	T=245min
1	158.5	183.8	194.5	334.4	484.7	504.6	445.3	470.9	507.5	357.3	432.8	431.1	380.5	426.1	384.3	361.1	322.9	318.3	313.5	287.5	264.1	220.6	382.9	499.5	544.2	531	625.1	616.6	508	552.9	711.5	596	551.5	625.1	576	544.4	613.2	573	599	592	600	694	675	623.1	611	729	676.3	654.4	651.2
0	171	173.5	158.8	147	136.7	118.4	NaN	NaN	NaN	NaN	NaN	NaN	NaN	NaN	NaN	NaN	NaN	NaN	NaN	NaN	NaN	NaN	NaN	NaN	NaN	NaN	NaN	NaN	NaN	NaN	NaN	NaN	NaN	NaN	NaN	NaN	NaN	NaN	NaN	NaN	NaN	NaN	NaN	NaN	NaN	NaN	NaN	NaN	NaN
0	181.5	121.2	147.3	155	140	139.6	176.7	131.5	140.2	162.9	121	146.1	141.8	130.5	155.1	146.2	107.1	101.8	401.4	206.5	422.4	423.9	478.4	208.4	448.2	NaN	NaN	NaN	NaN	NaN	NaN	NaN	NaN	NaN	NaN	NaN	NaN	NaN	NaN	NaN	NaN	NaN	NaN	NaN	NaN	NaN	NaN	NaN	NaN
2	166.1	167.7	154	118.5	151.6	186.5	130.1	161.7	152.4	153.6	152.4	135.3	150.9	131.5	138	139	155.3	128.1	143	129	118.4	142.1	173.5	172.8	118.9	181.5	817	826.8	984	886.7	940.7	818.6	897	1010	1029	1130	1154	1032	1150	1074	1121	1159	1179	1094	903.3	1053	934.8	1024	861.3
0	80.05	NaN	NaN	NaN	NaN	NaN	NaN	NaN	NaN	NaN	NaN	NaN	NaN	NaN	NaN	NaN	NaN	NaN	NaN	NaN	NaN	NaN	NaN	NaN	NaN	NaN	NaN	NaN	NaN	NaN	NaN	NaN	NaN	NaN	NaN	NaN	NaN	NaN	NaN	NaN	NaN	NaN	NaN	NaN	NaN	NaN	NaN	NaN	NaN
3	183.4	135.4	182.6	159.8	149	198.7	210.2	171.5	134.3	124.8	159.2	146.1	166.5	169.3	158.2	184.9	193.3	171.2	200	157.7	140.1	166	160.9	165.7	144.4	184.1	151.4	141.2	138.2	114.3	138	184.3	151.5	230.7	240.5	277.8	313.1	289	394.1	305.9	338	332.6	376.7	421.5	318.7	366.2	435.2	473.7	456.3
0	NaN	NaN	NaN	NaN	NaN	NaN	NaN	NaN	NaN	NaN	NaN	NaN	NaN	NaN	NaN	NaN	NaN	NaN	NaN	NaN	NaN	NaN	NaN	NaN	NaN	NaN	NaN	NaN	NaN	NaN	NaN	NaN	NaN	NaN	NaN	NaN	NaN	NaN	NaN	NaN	NaN	NaN	NaN	NaN	NaN	NaN	NaN	NaN	NaN
0	162.2	145.7	156.6	141.7	152	102	147.1	124.4	101.7	126	100.8	126.7	141.3	126.5	NaN	NaN	NaN	NaN	NaN	NaN	NaN	NaN	NaN	NaN	NaN	NaN	NaN	NaN	NaN	NaN	NaN	NaN	NaN	NaN	NaN	NaN	NaN	NaN	NaN	NaN	NaN	NaN	NaN	NaN	NaN	NaN	NaN	NaN	NaN
0	282.2	282.7	NaN	NaN	NaN	NaN	NaN	NaN	NaN	NaN	NaN	NaN	NaN	NaN	NaN	NaN	NaN	NaN	NaN	NaN	NaN	NaN	NaN	NaN	NaN	NaN	NaN	NaN	NaN	NaN	NaN	NaN	NaN	NaN	NaN	NaN	NaN	NaN	NaN	NaN	NaN	NaN	NaN	NaN	NaN	NaN	NaN	NaN	NaN
0	129.2	158.1	145.5	141.4	162.8	156.7	101.8	139.9	164	145.3	113.6	136.9	140.1	140.8	151.5	124.3	132	138.1	144	117.2	137.8	125.4	124.8	142.5	137.1	110.8	122.8	99.91	136.8	110.1	139.7	135.4	119.9	133	118	105.5	137.8	114	108.4	95.13	97.87	98.03	125.5	143.7	104.9	105.1	117.5	126	111
4	172.1	172.2	189.9	156.6	149.5	167.8	136.6	141.9	180.8	127	167.1	163.3	138.4	148	176.8	161.5	143.3	762.5	856.7	779.5	791.5	850.9	852.7	950.2	1034	987.8	951	917.2	981.2	1031	957	1063	1054	1192	1197	1082	1159	1091	1152	1219	1267	1288	1423	1370	1305	1194	1012	1001	971.8
5	172.4	156	188.6	167.5	150.5	165.1	148.4	134.5	131.8	142.2	173.4	159.2	130	148.2	163.5	156.5	135.5	130	200.4	121.4	171.3	169.7	166.2	148.8	129.6	141.6	163.1	125.8	125.6	156.6	125	116.8	149.5	124.1	149.5	143.5	149	106.4	139.1	142.4	136.7	147.6	160.3	248.2	213.9	451.1	763.7	1122	1333
0	220.8	535.1	562.7	547.2	595.5	501.5	396.3	459.2	460.6	443.8	383.7	387.5	429.5	408	308.5	283.7	264.7	259.5	205.8	223.1	213.1	229.9	213.5	216.2	NaN	NaN	NaN	NaN	NaN	NaN	NaN	NaN	NaN	NaN	NaN	NaN	NaN	NaN	NaN	NaN	NaN	NaN	NaN	NaN	NaN	NaN	NaN	NaN	NaN
0	158.2	154.5	173	142.9	144.1	129.8	161	158.6	178.9	164.7	106.3	150.7	155.6	138.5	143.9	137.7	158.7	169.4	117.3	117.6	140.8	149	134.2	153	146.7	106.1	119.2	162	107	134.1	156.5	156	95	121.3	107.1	145.4	124	118	136.6	96.47	110.9	149.4	135.5	119.3	91.31	117	104.7	128.2	110.8
6	156.8	158.5	132.2	97.02	99.77	116.3	96.94	107.1	109	132.2	114.1	97.26	127.7	117.5	118.1	77.51	108.2	119.1	127.3	99.52	130.1	128.5	127.5	135.2	128.7	151.9	136.1	154.8	138.2	123	127.4	141.1	439.4	359.3	448.5	422.6	501	506.3	481.7	582.3	647.6	599.8	713.4	700.6	602.3	903.1	929.9	901.5	833.6
7	301.6	415.5	343.5	355.8	405	290.8	333.3	320.4	355	345.5	319.5	288.6	283.8	375.4	1320	1326	1676	1603	1552	1618	1402	1450	1373	1473	1573	1502	1488	1377	1226	1138	1157	1050	1080	1105	1001	1044	945	983.2	942.4	1042	926.5	897.7	1027	1099	966	981.3	925.5	1105	1076
8	168.4	167.9	203.6	172	204.9	162.1	163.6	166.4	163.8	167.5	134.1	179.4	162	212.5	194.3	183.1	177.8	180.6	172.7	874.4	822.3	842.6	738.3	830.8	904.9	783.2	815.4	854.7	935.7	783.6	969.3	957.3	1125	1040	1198	1137	1115	1211	1314	1262	1154	1269	1507	1445	1432	1295	1541	1517	1417
9	192	145.7	167.3	143	128	110.3	129.5	133.9	118.9	109.1	125.2	143.9	135.4	120.7	93	100.5	119	115.3	123.3	129	127.2	136.9	108.8	115.9	129.5	129.9	376.9	401.9	518.9	494.9	507.5	498.7	489.6	453.9	509	492.2	577.3	553.3	583	624	539	475.8	477.5	508.7	434	381.8	428.5	462.5	308.6
0	179.7	167.1	173.7	152.5	169.8	154.7	208.2	174.2	153.3	134.5	162.3	178.7	151.6	169	163	115.7	124.5	188.9	154.5	184.6	174.5	190.3	177.5	165.5	162.6	170.1	107.4	154.2	152.2	135.2	165.8	112.1	160	141.5	154.7	122.5	149.5	142.9	151.7	135.2	125.3	125.7	139	126	147.3	158.6	151.3	157.8	150.5
0	144.3	204.5	171.3	187.9	153.8	151.1	136.8	165.6	168.9	114.5	157.7	181.2	169.8	151.1	154.5	145.3	146.7	157.9	162.4	177	172.2	172.7	209.9	172.9	171.6	157.5	158	171.8	175.5	147	163.8	159.5	173.3	173	174.5	170.8	167.8	140.5	156.5	193.5	171.2	202	147	161.7	156	161	175.7	154.1	144.5
10	114.8	114.3	116.5	104	104.5	128.5	133.7	94.3	80	112.4	131	152.8	96	122.6	125	112.8	114.7	104.1	98.24	102.5	327.5	424.5	383.5	427	432.5	516.5	571.5	768.7	396	481.3	492.9	497.4	465.5	495	514	513.3	438.6	484.6	486.9	470.4	449.9	483.4	455.5	503.5	452.5	499.3	439.3	407.3	389.9
0	179	219.8	202.2	200	167.2	167.9	191.2	175	170.7	221	176.4	173.7	228.1	179.8	195.3	143	173.3	166.4	145.8	179.7	154.7	185.8	170.3	152	168.2	138.2	154.1	128.5	168.1	163.2	147.4	158.9	133.5	151.3	137.8	124.9	166.3	120.8	140.8	135.2	140.7	136	164.7	121.5	138	137.5	141	169.7	145.7
11	184.2	125.6	130.5	115	125.8	118.7	120.8	129.4	122.1	116.4	121.9	114.7	86	106.9	128.9	90.21	138.5	87.03	117.7	104.4	110.2	122.6	139.8	114.5	107.3	107.8	114.5	98.83	104.7	192	233.2	291.2	424	466.4	593.8	589.6	574.7	540.3	555.5	610.6	510.8	552	508.5	485.3	421.3	459.4	454.3	497.7	606.5
0	149.1	137.3	136.4	120.2	156.7	106.5	137.1	116.1	122.6	118.5	126	123.9	89.78	116.2	107.4	108.8	125.8	140.8	NaN	NaN	NaN	NaN	NaN	NaN	NaN	NaN	NaN	NaN	NaN	NaN	NaN	NaN	NaN	NaN	NaN	NaN	NaN	NaN	NaN	NaN	NaN	NaN	NaN	NaN	NaN	NaN	NaN	NaN	NaN
0	133.6	99	128.8	136.1	137	141.6	123.5	77.82	124.5	144.1	153	NaN	NaN	NaN	NaN	NaN	NaN	NaN	NaN	NaN	NaN	NaN	NaN	NaN	NaN	NaN	NaN	NaN	NaN	NaN	NaN	NaN	NaN	NaN	NaN	NaN	NaN	NaN	NaN	NaN	NaN	NaN	NaN	NaN	NaN	NaN	NaN	NaN	NaN
12	483.5	409	321.3	325.6	386.1	384.9	359.4	332.4	312.4	446.7	432	1470	1855	1710	1665	1500	1871	1921	1612	1437	1316	1184	1213	1171	1161	1166	1415	1174	1160	1120	1177	1283	1253	1375	1439	1430	1416	1608	1568	1584	1654	1558	1555	1496	1210	1407	1215	1286	1278
13	180.5	173	191.8	188.4	204.3	218.5	193.6	168	179.6	181.9	157.7	165.7	147.5	164.4	146.4	143	173.6	176.6	155.4	123.9	149.9	173.2	185.1	730.1	967.6	1203	1322	1504	1411	1518	1488	1485	1417	1297	1360	1360	1275	1169	1229	1292	1404	1247	1351	1303	1291	1166	1240	1011	1197
14	148.3	161.6	151.9	119.9	122.1	147.1	124.2	105.8	140.8	119.1	156.8	136.5	110.5	105.7	129.6	111.7	120	116	161.8	137.1	113.5	99.4	103.5	108.2	138.9	88.54	99.29	149.5	666.7	642.4	781.6	710	748.3	707	690	636.9	708	639.8	642.8	557.3	666.6	607.7	636.3	580.8	547.6	586.7	674.2	724.1	589.2
15	160.5	169.2	151.6	138.5	110.9	151.9	120.2	144.1	144.1	172.1	142.9	146.3	127.5	108.2	134.5	135.9	121.9	98.61	103.8	145.5	151.1	627.4	814.6	911	1195	914.6	920.4	979.3	929.2	843.5	808.5	869.9	783.4	846	870.7	912	818.8	790.9	802	791.3	897.5	920.8	783.9	802.5	683.2	586.5	580.5	606.6	523.1
0	111.2	111.8	142.2	129.1	104	91.25	124.8	NaN	NaN	NaN	NaN	NaN	NaN	NaN	NaN	NaN	NaN	NaN	NaN	NaN	NaN	NaN	NaN	NaN	NaN	NaN	NaN	NaN	NaN	NaN	NaN	NaN	NaN	NaN	NaN	NaN	NaN	NaN	NaN	NaN	NaN	NaN	NaN	NaN	NaN	NaN	NaN	NaN	NaN
0	203.1	215.7	214.8	197	203	202.5	235.4	189.6	193.2	210.2	192.7	232.6	200.7	245.6	201.3	241.7	170.2	179.2	165	155.8	136.5	176.6	181.2	180.1	195.2	187.2	172	190.1	138.8	157	152.6	175.5	140.7	148.4	153.8	162.7	172.6	166.9	166.8	184.9	169.2	158	181.2	162.7	168.8	169.3	178.4	191.4	170.5
0	151.5	147.3	126	NaN	NaN	NaN	NaN	NaN	NaN	NaN	NaN	NaN	NaN	NaN	NaN	NaN	NaN	NaN	NaN	NaN	NaN	NaN	NaN	NaN	NaN	NaN	NaN	NaN	NaN	NaN	NaN	NaN	NaN	NaN	NaN	NaN	NaN	NaN	NaN	NaN	NaN	NaN	NaN	NaN	NaN	NaN	NaN	NaN	NaN
0	156	168.3	159.6	152.6	189.4	126.4	155.4	162.2	144.9	156.6	154.6	89.39	146.2	156	219.7	127.9	134.2	148.3	134.4	175.9	150.5	185.4	136.7	178.3	167	150.5	158.1	129	162.1	114.3	124.9	148.9	152.8	150.9	144.1	143.1	149	140.2	144.4	171.5	171	162	136.5	172.5	158.3	181.7	204.5	135.7	176.7
16	207.7	215.1	199.1	229.5	179	212.2	217	238.6	229.4	183	184.2	192.1	213.9	179	178.9	158.1	214.5	304.3	862	1129	1224	1240	1288	1417	1042	1162	1115	1273	1249	1181	1024	1070	1230	1299	1376	1580	1364	1490	1408	1435	1527	1063	966.2	1084	934.5	899.8	1028	1060	1028
17	149.9	160.2	129.3	139.5	169.5	133.1	140.8	120.7	159.1	161.3	132.7	144.4	144.1	108.1	135.6	149.9	139.9	125.1	119.8	167.7	138.6	152.5	142.2	145.6	125.4	124.5	120.9	127.5	113.1	150.5	179.2	149	176.1	265.5	217.6	178.5	255.1	304	338.6	400	536.9	820.5	1033	1056	1166	1192	1153	1037	1056
18	166.2	154.2	146	185.3	157.1	151.5	167.4	134.1	142.2	134.2	152	166.5	150.1	180.7	158.2	166.1	156.5	155.7	137	141.6	211.9	293.9	570	575.9	740.9	734.4	816.5	877.4	813.4	768.1	946.5	924.5	842.5	890.4	782.5	846	832.8	785.5	822.5	824.6	784	753.5	765.6	898.8	847.4	764	864.2	890.5	719.7
19	147.4	152.6	136	145.8	139.6	129.6	145.1	152.9	180.3	154.6	131	129.4	98.67	405.1	496.6	461.4	451.8	500.9	518.5	552.5	587.9	540.7	561.9	455.2	595.2	634.3	688.8	613.2	609.2	625.6	977.4	825.8	679.9	709.3	741.8	809.7	700.4	828.4	908.7	837.5	988.6	1035	1016	851	1117	1020	887.7	898.6	868.7
0	187.4	181.5	179.7	160.9	186.7	205.3	181.8	186.9	163.8	175.4	169.8	167.3	184.5	175.5	154.3	169	185	155.4	189.9	127.3	143.2	182.7	201.7	200.6	180.6	159.6	152.8	131.6	160.9	147.1	143	148.9	166.2	169.7	156.9	123.4	155.1	155.8	133.7	135.7	130.3	107.2	128	133.2	142.5	172.9	149.8	112.7	140.1
20	167.1	175.4	187.4	140.4	164.8	155.8	154.9	167.3	164.3	112.8	105.5	128.7	133.7	181.2	142.3	166.5	126.3	124.8	164.1	272.1	650.8	751.3	726	741.8	831	762.7	768.8	808.5	801.3	733.8	860.3	832.3	809.9	880.1	933.1	979	857	866.3	807.4	715.6	664.6	654.3	671.8	670.4	598.5	555.1	604.7	592.9	625.4
0	224.7	242.5	301.1	287.7	258.9	211.4	244.3	279	294.8	242.4	242.1	231.6	216.9	821.9	955.4	909.7	991.2	908.4	860.4	809.4	788	905.1	771.2	836.2	749.9	664	664.9	764	915.4	1137	1226	1393	1616	1756	1938	1710	1865	1766	1946	1911	2073	2081	2245	2204	2002	2212	2106	2082	1708
0	834.9	636.9	659.1	940.3	844.5	677.1	570.7	448.2	280.5	289.8	204.4	272.7	245.7	247	294.3	360.4	509.4	955.2	978.8	1309	1408	1515	1360	NaN	NaN	NaN	NaN	NaN	NaN	NaN	NaN	NaN	NaN	NaN	NaN	NaN	NaN	NaN	NaN	NaN	NaN	NaN	NaN	NaN	NaN	NaN	NaN	NaN	NaN
21	227.4	230.3	172.9	178	193.1	196.2	158.3	220.4	191.5	186.8	228.9	220.4	242.7	212.5	140.1	150.8	189.2	218.8	234	644.7	1184	962.4	914.5	1109	1435	1211	1239	1375	1214	1317	1136	1185	1098	1185	1200	1150	1056	1141	1011	1034	1068	1018	1103	1149	1075	1098	945.5	918	1033
22	138.9	173.7	130.5	151.1	171.3	158.4	147.3	182.3	173.6	223.3	147.1	127.9	203.7	179.8	174.2	163	179.6	677.3	786.5	740.3	674.8	744.3	789.2	828.5	1000	971.8	1189	1352	1416	1198	1125	1371	1228	1103	1061	1079	891.8	852	852.9	928.3	1083	1227	1139	1176	910.3	913.5	769.7	770.9	843.2
0	162.3	156.4	172.4	199.1	190.3	182.7	182.9	159.2	155.4	214.6	181.1	161	173.1	140.1	175.8	163	156.5	154.7	172.1	186.3	128.5	124	152.7	154.2	133	156.9	122	150.5	142.6	117.9	161.1	133.9	136.6	128.9	125.5	136	110.7	131	114.5	105.7	115.3	160.5	137.5	145.3	121.5	165.1	119.3	141.6	153.2
23	117.4	135.7	148.8	115.5	137.6	150.9	104.1	113.8	155.5	159.1	135.5	142.4	143.9	513.1	791.8	799.4	916	1114	1300	1413	1223	1158	1218	1256	1297	1092	1071	1053	1095	1211	1076	953	936.4	816.6	743.4	813.2	908.6	926.6	811.1	782.1	905.1	910.6	863.6	827.2	711	622.3	542.6	525.7	613.9
0	247.3	211.4	190.9	229.2	205.5	139.7	177.7	184.2	208	167.8	214.7	195	171.4	147	212.4	304.9	725.6	813.5	749.4	881	930.8	1027	1156	924.2	996	913.2	953.3	1054	1044	926.2	1063	1166	1139	1014	1031	1261	1294	1193	1041	1078	1178	1095	1252	1394	1342	1112	1102	1155	1172
0	150	NaN	NaN	NaN	NaN	NaN	NaN	NaN	NaN	NaN	NaN	NaN	NaN	NaN	NaN	NaN	NaN	NaN	NaN	NaN	NaN	NaN	NaN	NaN	NaN	NaN	NaN	NaN	NaN	NaN	NaN	NaN	NaN	NaN	NaN	NaN	NaN	NaN	NaN	NaN	NaN	NaN	NaN	NaN	NaN	NaN	NaN	NaN	NaN
24	170	158.5	219.4	176.7	180.5	205.1	217.1	182.3	190.4	173.9	206	159.1	160.7	188.2	267	728.5	775.8	899	1037	1034	1184	1425	1434	1443	1361	1270	1272	1323	1230	1075	1103	1085	1163	972.9	1087	1114	1038	1011	950.2	1107	1005	923.7	948.7	1054	1050	1062	1185	1360	1295
25	178.5	142.2	143.7	115.5	130	131.7	141.5	165.6	180.8	158.5	143.9	171.5	93.87	159.2	595.8	645.4	831.8	978.5	1168	1290	1346	1533	1486	1472	1350	1300	1366	1301	1125	1067	1387	1188	1124	1208	1224	1236	1050	1245	1084	1014	1064	908.8	817.3	861.6	781.3	790.4	767.1	670	589.8
26	145.4	176.4	162.9	116.8	157.5	185	141.5	146.5	170.3	188.6	176.8	161.2	188.1	182.9	196.2	399.7	577.9	588.1	629.7	574.2	553.3	573.3	597.2	541	551.8	498.2	NaN	NaN	NaN	NaN	NaN	NaN	NaN	NaN	NaN	NaN	NaN	NaN	NaN	NaN	NaN	NaN	NaN	NaN	NaN	NaN	NaN	NaN	NaN
27	180.8	145.5	198.6	151.5	165.4	130.2	212.9	184.6	166.3	167	175.1	130.6	168.5	162.3	146.6	135.1	151.9	140.8	832.5	1079	1150	996.2	1068	1109	1227	1197	1154	1158	1152	1078	923.1	747.3	902.3	882.4	888.5	827.5	876	765.8	797.5	982.6	958	817.2	818.5	793	759	777.3	763	670	653.4
0	219.3	203.6	201.5	158.9	144.8	158.5	172.9	177	160	140.6	167.4	179.5	150.4	152.5	132	177	161.5	135.1	195	135.6	181	181	172.5	180.5	171.2	161	165.5	142.8	168.5	138.3	164.9	176.9	155.4	165.7	159.8	124.9	170.7	117.6	167.6	159.4	158.2	144.6	151.8	148.8	160.3	159	180.2	166.4	156.9
28	147.4	172	176.5	161	158.7	169.8	100.4	141	152.7	183.6	152.8	166	163.7	181.5	171.5	172	136.5	184.5	154.4	149.3	150.3	132.8	123.8	147.6	260.5	706.8	805.5	850.2	657.3	830.7	990.6	1119	1042	940.6	966.2	929.4	833.4	913.5	868.1	840.1	873.9	803	780.5	853.2	679.7	766	904.8	871.8	914.3
29	147.5	194.1	191.5	145.1	137.7	142	211.8	170	149.1	191	161.9	132.2	180.7	142.9	145.4	149.3	170.3	184.1	132.2	159.5	900.9	1030	1250	1532	1589	1587	1499	1254	1317	1249	1284	1056	1047	855.6	832	1035	786.5	723.1	651.6	685.4	745	745	676	597.7	555.7	548.3	451.2	504.6	461.7
0	103	129.5	130.4	94.95	143.5	121	153.4	126.7	97.06	195.5	118.9	134.1	131	130.9	NaN	NaN	NaN	NaN	NaN	NaN	NaN	NaN	NaN	NaN	NaN	NaN	NaN	NaN	NaN	NaN	NaN	NaN	NaN	NaN	NaN	NaN	NaN	NaN	NaN	NaN	NaN	NaN	NaN	NaN	NaN	NaN	NaN	NaN	NaN
30	171.7	185.5	175.1	185.5	198.7	194	171.6	163	174.8	185.5	166.2	163	145.2	134.8	156.2	122.7	220.7	600	758.9	739.8	724.2	747.9	804	897.8	824.5	818.5	843	722.2	826	713	741.8	714.7	768.8	770.5	732.2	746.5	479.5	636.5	733.6	714.5	612	683.8	637.3	783.1	708.8	431.3	614.8	501.4	508.7
0	NaN	NaN	NaN	NaN	NaN	NaN	NaN	NaN	NaN	NaN	NaN	NaN	NaN	NaN	NaN	NaN	NaN	NaN	NaN	NaN	NaN	NaN	NaN	NaN	NaN	NaN	NaN	NaN	NaN	NaN	NaN	NaN	NaN	NaN	NaN	NaN	NaN	NaN	NaN	NaN	NaN	NaN	NaN	NaN	NaN	NaN	NaN	NaN	NaN
31	224.5	182.4	180.3	202.9	215.5	234.6	191.7	175.4	161.7	160.4	186.5	175.5	150	175.1	187.5	150.7	185.3	515.6	651.9	757.1	673.1	641.6	705.8	799.4	1103	1258	1104	1115	1020	1047	922.4	1100	1003	1034	1064	838	751.7	919	851.1	877	810	642.1	763.5	574.6	520.5	761.5	632	701.8	550.6
0	109.5	104.5	124.4	156.5	117.1	NaN	NaN	NaN	NaN	NaN	NaN	NaN	NaN	NaN	NaN	NaN	NaN	NaN	NaN	NaN	NaN	NaN	NaN	NaN	NaN	NaN	NaN	NaN	NaN	NaN	NaN	NaN	NaN	NaN	NaN	NaN	NaN	NaN	NaN	NaN	NaN	NaN	NaN	NaN	NaN	NaN	NaN	NaN	NaN
0	186.6	146.9	166.1	194.3	184.9	124.5	199	145.2	148	168.2	210.5	192.7	171	189.9	171.7	202.3	199.6	194	165	180.2	181	185.5	184.8	229.3	162.1	149.5	152	187.6	182.5	149.3	168.4	161.6	125.6	156.5	175.6	191.7	150.9	154.6	123	136.7	169	182.3	194.8	142.7	169.1	154.2	153.6	148.3	166.4
32	192.2	176.1	129.9	220.3	188.5	128.1	180.9	210.5	188.4	151.7	156.4	188	154.1	183.7	146.2	147.6	132.6	172.2	162.5	182.7	150	153.8	180.8	169.7	747	1136	978	1145	1078	1126	1119	1191	1278	1332	1393	1497	1495	1294	1499	1708	1959	1923	1886	1800	1766	1999	1993	1979	1758
0	163.3	190.5	154.3	196.1	197.1	138.6	190.5	185.5	173.2	151.2	184	139.6	145.3	177.2	171.7	167.6	154.5	164.7	190.5	154.1	110.5	128.6	134.6	164.4	185.9	162.9	179.6	158.2	166.4	166.3	143.8	150.6	139.8	123.3	154.2	148.2	170.5	172.3	184.3	194	132	147.8	143.4	170.5	188.2	152.9	191.8	153.8	170.5
0	105.5	128	186.4	149.7	109.3	133.9	121.6	126.5	117	134.9	123.7	150.9	129.6	83.6	100.8	136.9	134.8	114.9	136	142.4	125.5	157.9	144.6	NaN	NaN	NaN	NaN	NaN	NaN	NaN	NaN	NaN	NaN	NaN	NaN	NaN	NaN	NaN	NaN	NaN	NaN	NaN	NaN	NaN	NaN	NaN	NaN	NaN	NaN
33	132.6	123.1	171.4	144.1	164.4	147.5	179	167.4	148.6	116.5	132.2	116.6	116.9	125	135	135.2	162.3	107.4	148.1	140.5	151	118.8	134.3	90.51	118.2	118.3	133.6	130	120.7	163.3	125.1	110.1	139.7	116.9	118	155.1	345.6	557	977.2	1105	1036	1168	1093	1015	921.5	969.9	958.7	988.9	856.8
34	180.2	161.9	163.2	154.8	205.5	187.4	180.5	137.3	148.2	182.2	150.9	175.1	187.2	208	210.6	167.4	205.8	166.3	158.1	417.6	1289	1514	1544	1600	1820	1754	2034	1640	1579	1793	1956	1811	1572	1489	1307	1429	1322	1275	1194	1349	1400	1672	1800	1596	1475	1662	1518	1207	917.3
35	140.6	129.8	141.5	209.4	208.3	164.8	160	134.3	145.5	176.2	124.6	126.5	179.3	160.8	160.7	159.2	137.8	190.8	111.1	144.4	136	155.8	136.3	151.7	168.9	939.2	1004	1203	1304	1287	1156	1274	1238	1123	1309	1116	991.6	1080	1023	1035	1105	825.7	912.5	827.8	762.3	750.2	709.7	685.8	699.3
36	222.8	204.8	138.4	175.7	167.2	165.2	133.5	181.9	155.5	175	170.2	146.2	161.3	168.5	284.1	982.5	973	850.9	725.3	929.8	846	797.6	864.5	901.3	990.8	1082	1215	1247	1291	1433	1333	1276	1475	1356	1268	1170	1437	1187	1207	1358	1244	1329	1251	1283	1342	1313	1412	1448	1527
0	212.5	172.1	185.6	168.8	216.9	166.6	167.8	196.9	148.1	197.7	184.9	154.8	138.7	176.9	175.9	164.6	143.4	141.9	154.9	215	161	213.5	156.9	165.2	200.5	195.3	197.9	179.9	182.8	180.5	138.1	161.8	212.3	168.5	154.5	145.6	156.9	172.5	140	159.5	159.1	154.5	138.6	156.6	162.1	161.5	201.2	148.5	125.8
37	166.9	157.9	191.3	194.1	158.5	122.3	159.1	149	137.3	171	145.9	128.4	167.1	198.6	129.5	136.1	171.1	120.6	134.9	164.7	144	145.4	158.6	145.7	149.8	154	124.6	862.1	1170	1269	1297	1603	1552	1493	1501	1423	1353	1179	1264	1088	1246	1107	1201	1175	1300	1226	1013	1183	1313
38	186.8	174.7	161.4	176.4	208.6	175.7	172.5	211.6	217.7	197.3	191	189.3	166.9	129.8	186.9	172.2	140.4	202.5	137.6	164.1	155	156	155	148.1	165.8	224.5	1077	1152	1192	1268	1176	1453	1444	1390	1389	1320	1346	1283	1280	1366	1322	1139	1203	1277	1272	1202	1195	1373	1225
39	147.8	130.7	142.8	148.3	179.2	149	176.8	146.6	160.2	141.2	126.9	140.5	143.5	186	169.2	106.8	160.3	157.5	193	155.7	156.6	140.2	133.9	155.8	140.3	686.6	668.3	650	594.6	801.1	718.3	844.2	982.7	991.8	1041	1124	1151	1073	1109	1052	1142	1178	1253	1278	1110	1128	1160	1153	1052
0	208.1	244	221.5	219.4	213.1	189.6	154.5	179.5	186.7	164.2	155.9	181.4	194.6	239.4	188.5	161.5	171	229.5	194.7	164.9	204.9	196	210.5	231.2	220.2	219.7	189.7	192.5	191	197.9	161.5	157.5	194.9	172.4	168.2	205.6	195.2	149.7	171.7	192	157.7	215.6	181.2	176.8	193	192.2	227.4	186.6	143.7
40	182.5	179.7	236.7	205.6	200.5	235	200	188	204.5	164.4	199.8	224.1	226	193.4	189.7	235.1	875	865.5	936.1	1057	865.8	991.7	1034	1046	1258	1224	1451	1196	1235	1289	1240	1344	1417	1435	1360	1344	1547	1641	1740	1709	1708	1747	1600	1675	1669	1723	1739	1829	1863
0	149.8	137.4	120.5	96.66	172.1	121.8	88	116.1	139	225.4	130	102.5	140	105.9	136.8	137	130.5	128.9	103.2	101.7	116.1	93.32	115.1	129.3	156.7	121.3	119.9	125.9	123.3	85.28	98.94	137.1	109.3	92.72	114.8	109.1	129.5	98.96	134.1	132.7	96.08	117.6	98.12	113.5	101.1	91.89	121.2	104.8	115.6
41	202.5	151	165.7	177.7	209.8	183.8	203.8	185.2	161.6	152.9	146.2	188.1	180.6	180.5	207.1	155.7	172.8	199.9	176	168.1	183.7	345.4	1005	1065	1185	1246	1421	1580	1494	1621	1901	1658	1878	1736	1800	1765	1814	1863	1689	1701	1602	1637	1685	1367	1400	1375	1300	1268	1182
42	209	220.4	197.9	136.7	155.6	206.7	213.5	177.9	150.1	210.1	175.9	139	206	197.6	140.4	157.2	153.3	170.5	208.4	186.6	474.2	1453	1458	1484	1373	1274	1317	1698	1565	1221	1328	1670	1174	1347	1582	1581	1451	1421	1627	1939	2126	2172	2495	2374	2280	2070	1934	2136	2213
0	NaN	NaN	NaN	NaN	NaN	NaN	NaN	NaN	NaN	NaN	NaN	NaN	NaN	NaN	NaN	NaN	NaN	NaN	NaN	NaN	NaN	NaN	NaN	NaN	NaN	NaN	NaN	NaN	NaN	NaN	NaN	NaN	NaN	NaN	NaN	NaN	NaN	NaN	NaN	NaN	NaN	NaN	NaN	NaN	NaN	NaN	NaN	NaN	NaN
0	126.4	122	117.3	135.5	152.4	138.7	148.1	143	145.2	162.8	91.8	143.5	109.5	133	125.5	130.6	142.7	117.5	124.5	119.8	146.5	145.5	133.7	99.1	121.8	108.6	121.1	134.9	127.7	95.19	123.8	119.4	126.1	124.7	111.8	117.2	124.3	155.1	105.9	126.2	110.6	107	145.3	86.1	82.12	121.5	108.1	124.9	103.5
43	205	222.8	186.3	213.7	187.4	181.2	210	234.7	187.2	168.9	196.5	143.3	183.5	159.8	129.1	171.4	181.6	208.9	156.9	186.8	140.2	144.9	163.7	182.1	168.1	133.8	169.7	148.2	205	377.3	659.3	729.2	910.9	1025	1121	1086	1004	954.8	1009	981.3	1140	1050	956.7	885.1	1125	995.2	942.5	975.6	1079
44	178.8	176.1	195.7	179.5	200.7	189	159.5	204	168.3	150	191.1	181.7	177.9	222.1	175.6	207.1	157	202.4	228.1	199.9	487.4	723	869	1085	979.3	995.1	909.9	998.8	1015	976.8	1062	986.5	962.5	1013	938	960.2	985.9	1030	1050	1071	1103	1030	1138	1032	1000	1055	1042	1025	991.6
45	156.3	184.2	208.7	169	186	134.2	143.1	142	95.43	117.1	138.2	126.9	167.7	124	148.5	139.4	400.5	436	491	468.8	527	451.2	436.7	498.3	471.6	515.7	492.3	454.2	458.7	622.5	519.4	662.3	585.6	609.3	572.9	620.6	574.4	519.2	524.9	616.5	533.1	474.8	536.2	699.2	495	458.7	NaN	NaN	NaN
0	177.5	179.6	165	146.2	155.5	179.4	175.8	156.1	177.1	148.8	163.4	154.2	174.7	196.3	159.3	173.3	676.8	643.3	623.4	NaN	NaN	NaN	NaN	NaN	NaN	NaN	NaN	NaN	NaN	NaN	NaN	NaN	NaN	NaN	NaN	NaN	NaN	NaN	NaN	NaN	NaN	NaN	NaN	NaN	NaN	NaN	NaN	NaN	NaN
46	120.7	175.7	148.5	132.7	170.7	118.6	156.7	141.9	109	148.7	161.8	127.9	111.1	154.2	351.6	345.5	389	403	321.5	384	334.7	408.5	454.7	505.7	484	420.3	521	591.8	531.7	513.3	523.7	426.4	508.3	488.3	548.2	566.3	520.8	526.3	557.9	627	372.8	475.3	NaN	NaN	NaN	NaN	NaN	NaN	NaN
47	151.5	170.8	175.7	190.2	154.1	187.2	147.6	130.6	161.2	162.3	179.2	160.7	171.3	184.4	157.6	165.5	117.9	112.8	136.1	151.9	124	133.3	126.5	110.6	140.9	138.7	114.2	150.5	125.2	151.9	120.4	158	101.7	132.9	155	123.6	141.4	150.1	139.5	110.5	140.1	146.6	145.8	120.4	160.8	162	128.9	134.5	110.8
48	215.2	214.9	187.6	181.5	164.9	200.7	195	215.6	214	219.2	219.5	213.5	204.7	177.3	246.8	226.6	230.2	752.5	758.2	734.3	774.4	859.5	1057	1057	1263	1210	1119	1129	1213	1121	1155	967.3	1129	1081	1203	1078	1352	1203	1278	1465	1646	1452	1537	1554	1272	1501	1447	1704	1361
49	177.8	171.1	211	168	187.4	218.7	177.7	197.6	233	212.7	213	180.5	260.5	202.9	191	186.7	156	182	312.5	614.4	719.5	858.5	928	854.7	981.6	937.2	965.4	885.9	1001	1092	1057	1056	1020	1159	1019	1202	1078	1222	1188	998.2	1116	1188	1207	1333	1254	1276	1089	1369	1357
50	139	201	213.5	173	115.4	132.7	132.4	92.72	160	127.8	178.7	146.4	175.9	135.4	129.7	135.1	136.3	287.5	323	388	276.5	480.4	458.1	542.7	478.8	377.3	379.8	419.5	405	401.1	412.8	429.8	404.4	406.2	476.4	492.4	462.1	440.9	470.8	483.9	454.6	533.9	402.5	451.8	447.4	500.6	483.9	489.3	474.9
51	164	160.8	140	127	185.1	181.7	175	165.2	198.5	200.6	140.7	148.8	165.2	126	175.9	146.5	171.1	153.7	191.1	189.2	177	587.2	880.4	947.7	871	1191	1157	1010	1008	1263	1221	1224	1369	1269	1338	1383	1365	1383	1190	1446	1528	1494	1897	1759	1738	1528	1614	1304	1437
52	742.9	683.7	744.7	615.5	768.5	703.5	795.5	486.8	361.5	232	222.8	225	221.7	260.2	191.2	222.1	178.5	164.7	160.9	171.7	140.5	201.5	201.2	252.1	273.5	829.5	812.3	811.7	915.1	1008	1057	1091	979.5	1139	1086	1078	1204	1125	1036	1129	1146	973.5	967	1056	1009	983.6	879.3	990.1	1014
0	189.5	143.8	170.5	142.1	121.1	113.7	127.4	138.5	128.3	133.2	137.4	117.3	131.8	120.5	NaN	NaN	NaN	NaN	NaN	NaN	NaN	NaN	NaN	NaN	NaN	NaN	NaN	NaN	NaN	NaN	NaN	NaN	NaN	NaN	NaN	NaN	NaN	NaN	NaN	NaN	NaN	NaN	NaN	NaN	NaN	NaN	NaN	NaN	NaN
0	150.4	214.4	149.9	209.6	152.3	135.5	202.8	128.8	143.4	132	150.2	125	151.5	143.9	155.6	122.2	160.2	143.5	148.6	145.2	112	135.8	133.1	127.5	112.8	138	149.1	130.8	160.2	135	106.3	116.7	136.2	113.8	128	131.5	130.9	135.9	133.5	120.4	121.4	127	112.2	134.4	129.6	131.9	143.1	128.3	151.8
53	202.7	181.1	138.4	151	163.7	156.3	141	189	135.8	140.6	101.3	141.4	152.9	140.9	153	127.3	154.3	146.4	118.8	129.9	182.8	140.1	145.2	101.1	154.4	151.2	499	686.1	660.8	687.1	709.4	778.8	779.3	680.2	731.3	700.7	817.4	730.3	769.3	906	915.9	861.9	914.5	905.2	928.1	967.3	1075	853.6	886.9
54	123.1	146.1	130.9	147.2	109.4	87.04	148.7	147.6	128.8	144.1	122.5	115.7	107.6	94.45	101.9	108	82.1	87.98	99.2	107	108.5	116.2	252.2	185.5	297	294.7	383.7	382	490.5	455.2	433.2	300.1	299	340.7	315.8	315.2	354.1	261	263.8	284.6	287.2	352.8	354.8	350.6	303.7	326.2	306.8	317.4	279.3
55	843.9	793.6	807.7	769.8	603.9	572.4	331.2	334.7	250.7	287.5	247.4	257.4	201.8	206.1	203	210.6	180.2	207.4	908.2	1094	979.2	1137	1191	1588	2192	1994	2257	2295	1894	1907	1740	1785	1660	1769	1859	2103	1835	1902	2013	2047	1946	1580	1781	1596	1737	1981	1819	1706	1590
0	NaN	NaN	NaN	NaN	NaN	NaN	NaN	NaN	NaN	NaN	NaN	NaN	NaN	NaN	NaN	NaN	NaN	NaN	NaN	NaN	NaN	NaN	NaN	NaN	NaN	NaN	NaN	NaN	NaN	NaN	NaN	NaN	NaN	NaN	NaN	NaN	NaN	NaN	NaN	NaN	NaN	NaN	NaN	NaN	NaN	NaN	NaN	NaN	NaN
56	668.2	780.3	787.8	654.8	306	257.7	308.4	350.7	295.7	225.7	301.5	230	269.2	208.4	254.4	225	250.1	228.5	872.5	907.9	1157	1074	1218	1305	1274	1230	1127	1126	1422	1352	1280	1230	1330	1519	1355	1254	1485	1364	1324	1358	1289	1042	1138	1042	939.1	927.4	845.8	837.4	891.6
57	120.4	140.8	137.3	147.4	152.5	133.5	146.3	198	134.8	135.8	110.3	93.07	135.1	109.6	126.2	138.7	145.3	106.3	146.3	125.3	150	165.6	119.9	113.3	153	193.1	506.3	582.8	580.7	588	547.4	689.5	697	653.6	693.2	889.3	771.7	1048	1070	1034	1234	1278	1416	1314	1261	1331	1223	1330	1275
58	160.3	164.1	108.2	149.2	167.7	156.8	141.7	125.7	211.8	142.8	149.4	155.6	134.5	173.7	163.1	139.2	142	158	155.8	189.7	725.3	931.6	1141	1117	1196	1000	909.1	1093	1041	1012	1066	1240	1169	1024	1092	1148	1166	1376	1198	1263	1110	1053	1133	1086	1075	1465	1035	1036	1159
0	120.3	200.8	177.9	128.5	95.8	168	111	128.2	134.4	106.3	143.8	116	142.8	114.4	138.1	140.7	126.4	154.5	NaN	NaN	NaN	NaN	NaN	NaN	NaN	NaN	NaN	NaN	NaN	NaN	NaN	NaN	NaN	NaN	NaN	NaN	NaN	NaN	NaN	NaN	NaN	NaN	NaN	NaN	NaN	NaN	NaN	NaN	NaN
0	136.2	116.5	154.4	103.5	149.2	134.9	136.6	150.9	143.3	154.3	140.6	141.6	138.9	150.5	182.3	146.5	133.2	142.8	108.5	116.4	148.8	104	153.4	152.4	161	116.5	143.2	147.8	131.4	127.9	105.2	144.4	149.6	116.4	159.6	143.1	103.7	132.5	147.5	124.9	154.9	147.5	113.4	141.5	109.1	135.5	153.5	132.9	113.1
0	190.4	165.8	130	180	207.2	143	193.5	140	178.7	191.7	190.9	174.2	177.3	140.2	151.2	162.5	156.9	152.8	172	120.5	140.6	172.9	172.3	154	125.6	151.9	126.9	144	143.7	179.1	143.3	163.2	123.3	185.5	124.9	103.8	151.9	125.3	144.5	134	NaN	NaN	NaN	NaN	NaN	NaN	NaN	NaN	NaN
59	167.5	123.1	197.5	103.3	180.8	119.6	140.7	88.17	156.7	112.2	124.6	123.4	110	125	97.25	144	383.3	295	366.5	344.3	393	450.7	409.2	520.8	804.5	811.9	710.4	801	815	707.5	703.4	716.5	725.5	734.5	734.5	619.8	566.3	607.8	596.2	615	626.7	633.2	711.3	723.5	588.2	514.5	684.8	584.2	547.3
60	136.7	165	92.33	184.8	145	125	149.5	155.3	116.3	135.4	113.1	160.5	129.9	133	102.8	115.3	151.9	322.2	344.3	400.7	395.5	378.3	379.5	321.9	340	337.2	321.5	438.1	611	422	403	285.1	464	427.1	425.3	417.5	394.4	523.7	416.3	421.3	347.5	492.5	563.7	507	548.3	393.2	517.5	455.5	410.5
61	161.7	146.6	132.5	165	146.1	139.1	143.9	129.9	164.1	159.5	133.3	169.3	112.5	133.5	132.6	171.5	96.08	133.1	146.6	144.3	173.4	182.2	476.6	529.8	525.8	545.5	636.4	569.2	626.9	659.7	666	709.2	638.8	881.5	770	840.2	946.2	1050	975.7	1164	1104	1163	1024	1150	1046	1002	923	946.8	948
62	174.6	146	191.1	165	151.5	182.6	158.8	153.9	139	165.6	200.5	148.6	163.1	133.4	162.8	178.9	188.4	128.7	153.3	154.6	120.5	175	131.4	152	180.1	173.9	163.1	162	164.4	167	119	133.1	172.1	148.5	164.4	134.6	146.9	149.4	132.5	176.5	143.5	119.5	136	125.5	114.5	138.9	112.5	165.4	146.4
0	155.5	156	170.2	157.8	129.6	97	154.5	142.7	153.3	121	130.3	191.1	185.7	133.1	111	145	114.5	127.6	136.7	139.2	183	182.5	149.2	130.5	147.2	157.3	105.3	111.5	104.7	114	105.5	129.3	120	118.8	105.2	132.5	112.3	150	142.7	139.5	137.7	115.3	123	154	148.5	154.7	113	152.6	139.5
63	112.1	154.9	118.5	145.5	149.7	103.6	115.6	138.2	115.5	132	151.1	100	143.4	140.4	155.1	141	185.1	447	440.6	552.5	656.9	719	795.1	963	1023	860.6	918	979.5	935.5	906	866.5	893	856.5	812.5	782	747	720.5	746	821	755	717.5	679.1	645.9	565.9	553	550.4	484.1	437.1	435.3
0	115	153.1	160.7	172.3	134.3	144.8	158.9	150.8	153.7	107.3	134.2	136.9	91.38	116.8	136.1	168.7	147.9	133	141.9	138.7	161.3	132.1	164.2	113	151.7	130.9	122.4	128.5	129	144	121.5	147.8	116.7	137.2	91.24	132.7	127	115.8	155.5	156.2	124.1	161.1	132.8	127.3	143.3	125.6	95.25	149.2	107.7
64	729.7	667.4	780.2	650.1	676.1	722.2	556.5	553.1	636.5	281	238.3	233.7	231.2	238.4	265.3	216.8	204.5	192.9	201.1	187.9	310.1	659.6	515.1	675.9	612	686	525.6	500.7	582.2	661.7	735.5	616	634.6	762.4	NaN	NaN	NaN	NaN	NaN	NaN	NaN	NaN	NaN	NaN	NaN	NaN	NaN	NaN	NaN
65	149.1	147.1	107.4	121.5	132.5	151.4	155.6	148.1	129.4	106.6	120.8	130.9	153.9	143.9	128.9	115.7	124.5	313.6	433.6	507.5	494	614.5	681.5	606.1	621.1	655.9	596	582.5	599.5	574.5	562.5	482.9	507	599	594	532.5	537	569	508	486.5	477.5	438	467	469	530.5	479.9	420.9	393.6	393.6
66	179.5	190.7	189.5	184.3	218.4	187.1	182.7	188	158.4	168.7	178.5	122.4	166	199.5	178.4	149.4	161.6	141.3	151.5	160.9	204.7	199.2	200.2	579.2	572.7	546.1	525.2	591.2	592	933.2	1033	1072	1414	972.4	1146	827.9	945.1	1049	893.3	955.1	962	941.6	974.2	1213	1197	1159	1212	1089	1004
67	182.9	191.2	137	174.1	185.4	179.6	146.9	197.4	174	164.9	193.8	211.2	178.1	182.3	183.8	174.4	236.6	324.2	700.7	790.5	834.5	844.7	772.1	838.8	874.7	1040	954.5	975.8	948.3	943.9	939.9	980.8	1115	833.9	1048	1117	911.8	1142	1150	1165	1158	1131	1029	1157	1423	1486	1319	1097	1098
0	191.5	194.4	261.7	242	279.5	303.6	309.3	311.8	283	259	321	304.9	289.5	403.5	255.4	319.5	259.5	261.5	230.9	266.5	NaN	NaN	NaN	NaN	NaN	NaN	NaN	NaN	NaN	NaN	NaN	NaN	NaN	NaN	NaN	NaN	NaN	NaN	NaN	NaN	NaN	NaN	NaN	NaN	NaN	NaN	NaN	NaN	NaN
68	252.9	261.6	196.1	227.5	208.2	180.3	206	167.2	155.1	162.8	167.5	205.5	196	194.2	146.1	166.1	171.5	162.6	177.5	147.7	140.7	161.1	243.7	917.1	1202	1161	1195	1276	1632	1533	1772	1723	1689	1808	1970	1826	1719	2007	2552	2678	2770	2741	2797	2631	2527	2665	2590	2548	2736
69	171.7	179	189.8	187.4	191.5	170.4	175.2	160.3	161.5	177.6	164.1	132.3	172.3	156.9	170.1	135	159.9	200.3	826.9	944.6	797.2	971.7	779.5	942.5	996.2	866.7	1092	1021	1135	1126	1276	1335	1326	1608	1400	1249	1502	1197	1149	1234	1032	1404	1088	NaN	NaN	NaN	NaN	NaN	NaN
70	164	182.3	181.7	180	168.1	184	218.7	166.7	174.4	191.3	161.8	185.8	184.6	189.2	196.6	210.2	146.3	150.1	193.4	175.2	152	146.5	121.3	149.5	176.8	191	1114	1743	1386	1441	1503	1311	1305	1254	1310	1292	1293	1473	1731	1332	1201	1379	1249	1226	1257	1273	1615	1686	1297
0	155.7	205.6	116.1	159.8	159.2	132	117.7	190.5	115.8	116	107.1	123.6	177.2	117.1	121.6	211.6	242	246.5	229	271.1	248.1	258	229.5	269.5	316	384	285.5	268.5	329	216.9	425.9	285.9	320.9	230.5	243.9	216.5	302.8	231	249	249.9	321.1	229.5	279.8	277.9	289.3	139.6	212.5	254.8	196.1
71	232.5	215.1	150.9	182.3	200.5	191.1	192.7	189.7	167	191.1	229.6	173.9	211.1	171	251.7	214.6	194	199.1	184.6	202.6	201	677	687.3	925	1100	1026	1161	1153	1135	1151	1077	980	1017	1114	1127	1058	1117	995	1084	946	952.5	893	993.5	966.9	964.5	1035	1009	940	781.6
0	199.2	145.6	182	169.5	142.5	184.4	158.5	201.4	210	172.8	177.8	148.2	162	158.2	151.7	220.3	171.9	210	166.8	166.3	163	233.9	674.9	919.5	998.6	1197	NaN	NaN	NaN	NaN	NaN	NaN	NaN	NaN	NaN	NaN	NaN	NaN	NaN	NaN	NaN	NaN	NaN	NaN	NaN	NaN	NaN	NaN	NaN
72	133.2	166.6	149.9	194.6	163.8	154.2	150.3	118	172.5	192.7	156.6	178.2	182.9	200	182.8	154.8	155.2	134.7	158.5	156.4	433.4	703	782.8	916.4	745.1	897.9	820	918.8	1010	1014	1021	1235	1314	1460	1451	1456	1505	1664	1761	1715	1505	1501	1494	1629	1406	1517	1540	1492	1346
73	239.6	211	296	244.4	250.4	270.1	247.9	299.7	248.2	218.6	169.5	226.1	190.2	226.8	195.6	211.9	184	171.5	170	163.5	186.5	129.6	142.5	189.5	235.5	293	660	1173	1455	1385	1656	1516	1706	1670	1678	1618	1654	1711	1573	1561	1577	1673	1742	1779	1838	1953	2114	1638	1771
74	169.6	208.1	208.3	191.1	215.3	201.4	182	168.7	189.8	186	163.9	203.9	174.8	202.1	181.1	180.3	224.7	163.5	198.2	225.4	237.5	670.5	781.8	1062	976.4	806.2	762.8	1097	1173	1075	1131	1093	1013	1081	905.6	796.2	863.3	877	789	813.8	722.3	688.1	566.7	691.4	654.8	665.8	758.7	492	687.8
75	136.5	126.4	152.3	163.3	150.8	137.7	149.8	137.4	94.24	124.5	147.4	114.5	134.3	101.8	110.9	105.5	115.5	128.8	195.9	120.7	130.3	136.7	165.1	156.8	136	155.7	208.4	243.5	293.3	537.3	695	796.5	1002	1187	1188	1000	1207	1209	1348	1379	1132	1280	1535	1672	1599	2083	2084	2117	2119
76	181.8	180.3	188.4	184.4	148.5	163.5	153.4	165.5	222.3	121.9	146.4	180.9	156.9	177.1	134.5	172	139.9	163.7	169.4	154.6	178.4	202.9	193.9	223.4	285.4	619.1	1035	1338	1362	1405	1328	1350	1238	1307	1115	1280	1298	1231	1233	1359	975	886	904	953.5	842.5	812	789.5	758	732
0	246.8	236.3	244.2	289.6	243.7	260.5	221.3	203.3	231	226.4	195	249.8	238.5	194.1	217.3	218.7	192.5	264	239.6	248.2	192	240.5	194	223	192	279	206.6	1223	659.1	1344	1785	1728	1969	NaN	NaN	NaN	NaN	NaN	NaN	NaN	NaN	NaN	NaN	NaN	NaN	NaN	NaN	NaN	NaN
77	306.4	306.5	248.1	290	300.3	259.6	262	280	264.4	264.5	282.4	286.2	197.7	248.4	296	247.8	253.6	262.2	227	232.8	669.3	761.9	858.1	776.8	772.7	1019	901	1160	981.2	1059	1146	1131	1103	1026	1145	1036	1197	1125	920	1057	1099	1122	1152	986.6	988.1	965	1060	917.1	939.6
78	165	159.3	182.6	170.5	213.6	188.6	185.3	172.3	226.9	216.4	204.7	206.8	172.6	196.9	217.5	188.1	194	229.9	156.4	265.9	219.9	205.5	158	222.1	187.5	173.5	189.9	116	130.1	244.1	136.1	170.5	191.6	158.8	155.5	207.4	185.4	1411	1652	1440	1697	1763	1987	1816	2007	2300	2173	2181	2123
0	143.7	136.1	146.1	136	155	122.6	174.5	145.4	142.4	145.4	172.5	107.8	145.8	120.3	172.8	149.7	174	134.5	159.9	128.4	147.5	126.6	162.7	151.2	121.5	143.7	123	150.6	159.8	124	128.1	147.4	125.2	141.9	171.4	132.4	123.2	127.7	125.9	109.7	128.9	145.5	108.3	100.5	104.3	128.1	130	110.2	139.5
79	156	167	166	160.2	235.1	167.3	132.7	210.4	187.4	198	174.6	185.6	186.7	168.7	199.9	173	151.7	144.9	255.5	180	203.5	167	168.5	184.5	162.9	168.1	156.5	137	126	141.5	155.5	137.5	153	141.5	122.5	159.5	104	183	127	153	121.5	121	146.6	116	147.5	119	115.1	122	152.4
80	140.9	154.2	217	158.3	174.6	157.7	128	171.6	166	172	184.8	168.6	202.6	188.6	549	605.3	595.7	597.6	651.8	628.6	709	701	894.6	912	1071	971	986.5	975.4	1077	1154	1068	1086	1107	1241	1006	1080	1023	1102	966.5	1136	1109	1034	1165	1078	974.6	1050	1159	963.5	971
0	154.3	150.6	126.4	123.1	103.9	138.1	140.4	138.1	163.6	111.8	156	129.3	110.8	97.73	139.4	136.5	139.7	151.7	144.8	162.5	123.9	139.5	149.6	135.8	126.9	134.1	143.3	154.2	110.3	144.7	119.8	114.1	152.8	154.8	115.7	139	142.1	138.8	123.6	137.1	131.9	141.3	123.6	126.8	118.6	114.1	102.2	116.1	135.7
81	144	153.3	160.5	147.3	162.8	173.5	146	189.5	150	147.6	182	182	168.8	121	194.8	153.2	151	167	168.7	176.4	127.4	631.4	1331	1450	1691	1672	1731	1354	1444	1389	1542	1385	1856	1936	1836	1865	2044	2197	2077	2087	2095	1955	2090	1987	2006	1931	2030	1891	1767
82	170.1	121.4	153.4	171.5	123	132.4	127.2	169.7	154.4	115.6	141	122.9	126	119.5	129.7	147.6	167.3	165.2	151.1	157.8	161.5	132	143.3	166.7	123.9	190.9	259.7	288.4	383	508.2	661.4	1152	1316	1247	1221	1227	1380	1410	1562	1581	1753	1505	1764	1872	1695	1647	1534	1518	1384
0	117	142.7	139	122.5	125.5	124.8	172.5	100.3	126.5	NaN	NaN	NaN	NaN	NaN	NaN	NaN	NaN	NaN	NaN	NaN	NaN	NaN	NaN	NaN	NaN	NaN	NaN	NaN	NaN	NaN	NaN	NaN	NaN	NaN	NaN	NaN	NaN	NaN	NaN	NaN	NaN	NaN	NaN	NaN	NaN	NaN	NaN	NaN	NaN
83	223.6	258.6	216.6	173.3	220.6	239.5	199.5	205.4	201	161.4	217.3	185.5	160.9	224.3	175.6	139.6	160	182.1	167.8	178.3	164.3	152.8	178.6	201.9	190	154.4	175.7	170.5	135.5	169.7	121	150.3	234.7	186.4	220.3	210.4	245.2	391.7	303.3	399	474.5	458	563.7	563.1	800.5	928.7	1027	886	943
84	126.1	167.6	143.8	137.7	174.1	121.8	138.7	140.3	107.2	142.8	155.9	109.6	181.6	126	135.1	123.3	120.9	134.9	97.15	422.9	518.3	608.4	640.9	580.3	624.9	655.8	667.6	596.3	629.2	752.3	719.4	641.3	787.5	667.8	895.1	796.2	990.7	867.8	718	671.1	697.6	657	758.5	802.3	754	698	715.6	731	820.1
0	154.2	127.9	154.9	133.5	143.5	132.8	123.6	137.8	142.6	127.2	139.7	149.6	164.9	146.6	136.6	119.6	120.2	116.5	141.6	136.8	121.1	134.4	155	122.5	192.1	129.4	154.6	110.9	125.8	117.6	142.4	125.8	124.7	105.7	139.4	127.1	97.66	130.7	138.6	117.8	131.6	103.9	110.6	164.3	115.4	102.7	118.2	119.1	108.2
0	NaN	NaN	NaN	NaN	NaN	NaN	NaN	NaN	NaN	NaN	NaN	NaN	NaN	NaN	NaN	NaN	NaN	NaN	NaN	NaN	NaN	NaN	NaN	NaN	NaN	NaN	NaN	NaN	NaN	NaN	NaN	NaN	NaN	NaN	NaN	NaN	NaN	NaN	NaN	NaN	NaN	NaN	NaN	NaN	NaN	NaN	NaN	NaN	NaN
85	119.7	116.1	117.4	160	120.3	132.5	105.2	140.9	127.4	119.3	124.5	128.8	99.04	123.1	113.3	128.6	124.9	152.2	118.8	549.8	536.1	660.2	620.6	463	554	687.2	676.7	829.6	1043	1013	1162	1185	1267	1056	1131	1192	1134	1266	1061	1175	1161	1331	1087	1106	1304	1045	1137	1198	997.2
86	170	183.4	167.9	196.1	155	132.8	128.8	145.9	177.7	160.5	155.2	172	181.7	139	141.9	140.5	140.3	160.5	150.5	145.3	184.5	184.4	467.6	530.4	530.5	569.7	550.1	697	557.1	443.2	585	631.6	677.6	783.5	774.4	900.6	928	798.6	900.2	873.6	804.7	923.6	793.6	887.3	459.3	434.1	457.7	459.6	504.2
87	150.9	172.6	189.6	150.2	139.7	183.6	167.5	153.6	178.3	169.6	168.3	161.5	122.2	193.9	123.3	178.3	160.7	145.5	187.5	192.4	186.5	144.6	138.3	159	123.6	191.5	155.3	209.1	167.1	188.6	191.1	197.3	209.5	167	168	193.6	181.8	158.1	163.2	181.7	242.8	409.6	773.8	785.1	842.4	1042	1058	1001	1032
88	172.3	160.2	145.5	111.2	133.5	107.7	151	125.1	148.9	135.2	121.5	127.4	105.4	128.5	125.8	140.9	129.9	140	183.9	612.7	537.8	684.5	586.4	650	593.5	706.6	694.5	761.7	737.2	650.5	786.2	684.3	885	950.6	890.7	829.1	888.1	902.6	836.7	922.8	1003	882.8	885.1	572.7	755.7	720.2	700.2	651	806.2
89	122.5	114.5	106.7	124.8	122.2	130.2	168.1	131.1	154	138.7	131.7	151.1	164.3	175.5	147.5	151.5	116.2	143.6	104.4	137.4	171.4	123.2	133.6	141.5	144.8	145.6	437.7	1244	1384	1404	1324	1657	1540	1282	1377	1459	1232	1429	1145	1242	1131	971.3	1033	1651	1424	1789	1207	1497	1483
0	NaN	NaN	NaN	NaN	NaN	NaN	NaN	NaN	NaN	NaN	NaN	NaN	NaN	NaN	NaN	NaN	NaN	NaN	NaN	NaN	NaN	NaN	NaN	NaN	NaN	NaN	NaN	NaN	NaN	NaN	NaN	NaN	NaN	NaN	NaN	NaN	NaN	NaN	NaN	NaN	NaN	NaN	NaN	NaN	NaN	NaN	NaN	NaN	NaN
90	182.5	136.7	110.5	143	189.1	132.5	150.2	157	146.5	158.4	175	141.6	163.1	149.5	123.5	110	100.1	89.73	110	129.5	526.4	533.6	515.3	494.9	586.1	623.8	592	586.7	734	564.7	710.6	731.9	814	652	703.4	908	729.9	753.6	668.6	766.2	832.9	671.4	739.7	936.9	776.6	812.7	973.5	912.8	867.1
91	177.3	154.4	177.1	202.3	166.4	179.6	147	167.2	207.2	170.1	192.5	151.5	172.2	152.5	170.3	165.3	197.3	175	206	179.8	172.5	143.5	158.1	170	143	137.6	205.3	163.7	238.2	179.7	210.1	192.9	187.9	186.4	170.4	169.4	185.6	212.6	151.6	178.1	156.9	166.2	163.3	149.1	184.9	129.7	168.6	158	176.6
92	188.7	220.9	164.9	153.3	120.2	177.2	168.8	161.6	161.3	145	156	138	149.9	185.9	188	147	162.9	150.9	166.3	174.5	414.9	739.6	882.9	936.4	1001	972.4	967.5	1155	1173	957.1	1322	1289	1795	1802	1949	1970	1901	2058	2022	1836	1916	1669	1912	1921	1965	1837	2100	1932	1906
93	68	157.6	138.3	117	148.5	155.7	122.1	115	171.5	147.6	196.3	108.1	136.1	136.6	111.6	126	144.2	164.7	138	62.02	115	134.5	109.5	117.5	151.5	151	120	130.6	106.4	107.9	112.5	95.57	122.5	100.1	104.1	131.1	103.1	106.1	102	109	130.4	123.5	111.5	130.5	97.97	116	100.5	95.76	139
0	119	163	119	149.6	181.1	190.5	140.9	149.3	122.7	148.8	118	140.6	128.5	151	146.4	181.1	145.6	190.5	180.1	170.6	147.7	133.9	162	154.4	188.5	173	159.1	149.5	157.5	123.5	134.9	130.9	163.1	156.1	127.7	112.2	130.6	120.1	141.7	131.6	145.6	150	126.6	165.1	165.7	143.6	130.3	159.4	148
94	111	160	178.5	130.9	149.4	153.2	138.6	186.9	142.8	142.5	129.9	110.9	131.7	173.9	187.3	178.6	206.4	165.5	185.7	185.5	137.4	164.4	148.5	170	252.3	763.9	814.8	788.6	964.1	956.7	1038	1339	1075	1039	1516	1371	1315	1360	1171	1061	1200	1049	975.3	1048	780.4	643.1	740.6	771.5	828
95	137.2	137.7	137.1	124.1	129.3	99.92	105.1	112.4	163.2	131.4	98.96	121.3	106	147.5	100.6	147.4	151.2	142	136.2	138.9	126.3	131.6	107.7	418.9	530.5	639.1	599.3	661.8	625.3	617.9	624.4	722.9	726.7	717	696.9	633.7	565.4	638.6	722.1	817.1	784.7	772.5	856.3	729	858.8	825.6	814.6	759.6	749.2
0	149.8	163.4	138.6	169.1	141.4	110.6	131.8	240	122.7	127.6	110.9	131.4	116	NaN	NaN	NaN	NaN	NaN	NaN	NaN	NaN	NaN	NaN	NaN	NaN	NaN	NaN	NaN	NaN	NaN	NaN	NaN	NaN	NaN	NaN	NaN	NaN	NaN	NaN	NaN	NaN	NaN	NaN	NaN	NaN	NaN	NaN	NaN	NaN
96	168.3	159.6	213.6	186	207	181.5	184.6	149	184.6	180.5	189.7	228.3	211.8	169.8	205.9	217.6	185.1	165.2	213.4	228.9	174.4	140	166.6	131.5	194.2	167.4	191.8	182.6	182.1	175.2	206.7	263.8	245.6	301.2	312.4	309	333.4	298.2	426.5	466.6	424.6	583.6	435.6	615.5	786.9	935.7	1167	1224	1187
97	178.4	148.7	172.8	130.5	127.5	143.3	160.6	178.1	140	193.3	102.2	133.1	154.2	163.2	153	168.5	157.7	149.5	159	147	163.9	120.6	125.4	112.5	134.3	136.2	292.1	1224	1314	1308	1406	1287	1407	1526	1671	1643	1448	1378	1376	1312	1240	1260	1185	1105	1016	740.9	982.4	823.5	753.5
0	NaN	NaN	NaN	NaN	NaN	NaN	NaN	NaN	NaN	NaN	NaN	NaN	NaN	NaN	NaN	NaN	NaN	NaN	NaN	NaN	NaN	NaN	NaN	NaN	NaN	NaN	NaN	NaN	NaN	NaN	NaN	NaN	NaN	NaN	NaN	NaN	NaN	NaN	NaN	NaN	NaN	NaN	NaN	NaN	NaN	NaN	NaN	NaN	NaN
0	157.6	163	154.8	192.3	207.8	150.5	168.3	138.8	152.2	150	162.7	141.6	161.7	164.1	176.8	153.5	152	168	168.2	140.9	161.6	168.9	134.5	167.1	184.1	138.2	117.3	131.4	147.8	142.5	135.5	143	109.2	119	133	103.3	129.3	114.3	143.3	149.7	139.4	147.9	194	179.6	196.6	570.5	623	635.5	596.4
98	128.4	118.9	147.3	168.5	128.7	136.1	160	128.6	147.3	116.1	160	123.4	101.5	108.2	130	134	130.6	110	103.8	122.8	122.8	115.7	103.6	104.5	115.3	117	125.7	119	138.6	93.99	104	133	168	100.4	111	81.36	139.5	116.3	105.8	128.6	107.8	126.6	140.3	132.7	156.3	141.6	147.2	139	133.9
0	174.5	196.3	152	181.7	139.4	141.2	145.5	210.7	139	181.7	199.3	137	182.9	161.4	161.8	155.4	141.4	149	172.5	157.6	167.5	147.2	118.6	178	136.2	144.4	126.4	125.7	138.5	142.5	154.2	142.1	137.7	120.1	141.5	133.7	146.9	114.6	114	111.3	141	124.1	116	133	142.5	135.8	90.28	107.1	151.3
99	169.7	163.6	136.2	151.6	135	186.4	210	155	162.5	196	162.6	190.8	150	186.4	158.8	136.5	170.8	171.1	144.6	172	226.1	821.9	993	1053	1217	1410	1330	1399	1440	1503	1454	1476	1417	1424	1658	1852	1796	1680	1817	1881	1925	2135	1892	2257	1930	1802	1863	1778	1924
100	169	170.4	163	129.6	155	189.4	134.9	146.9	160.4	131.4	186.8	142.9	188.5	149.5	117.6	147.6	195	534.7	620.9	645.3	602	645.3	712.1	799.7	765.6	677.3	882.2	875.7	1040	927.1	840.2	941.1	957.8	1000	1019	1072	1080	877.6	1044	917	910	966.5	1068	1242	1038	1170	1222	1107	1215
101	188.9	196.6	149.5	173	207.6	157.2	187.5	161.9	159.8	137	200.7	213.4	174.5	161.4	163	117.5	192.1	213.2	165.8	179	155.9	676.4	849.1	896.5	1055	1149	1099	1169	1305	1254	1176	1258	1185	1387	1502	1505	1522	1351	1490	1532	1374	1525	1376	1465	1312	1367	1321	1484	1290
102	190.5	146.5	158.5	150.5	107.8	107.3	136.5	151.8	116	121.3	104	82.12	103.8	138.8	132.5	144.5	107.6	103	158.1	96.01	79.95	110	121.5	103.4	108	107.9	90.6	92.04	113.9	119.7	101.1	139.2	93.28	113	161.7	129.5	121.6	120.1	93.01	89.17	127.3	137	97	108.6	104.5	104.5	116.3	103	115.7
103	75.23	104.5	121	139.3	116.2	170.6	101.5	132.7	125.4	57.04	116.3	108.9	130.7	156.5	98.5	149.5	133.5	112.3	212.9	234.1	241.3	303	276.9	282.1	313.6	239.5	325.8	373.5	247	367.6	285.1	396.6	233.7	264.4	288.8	347.9	316.8	245.9	325.6	243.8	350	341.8	313.7	472.8	334.2	303.7	264.2	281.9	215.5
0	155.7	157.1	175.5	141.5	163.1	158.1	151.7	140	122.2	186.9	152.7	140.1	161.2	156.5	136.5	125.6	134.6	126.8	192.5	165.4	187.6	135.3	124.5	149.7	149.7	155.6	134.9	145.8	152.5	127.7	144.5	160.5	133.5	183.9	142.7	153.9	109.5	157	183	166.8	141	154.7	145.8	122.4	167.5	171.8	156.4	184.3	147.5
0	NaN	NaN	NaN	NaN	NaN	NaN	NaN	NaN	NaN	NaN	NaN	NaN	NaN	NaN	NaN	NaN	NaN	NaN	NaN	NaN	NaN	NaN	NaN	NaN	NaN	NaN	NaN	NaN	NaN	NaN	NaN	NaN	NaN	NaN	NaN	NaN	NaN	NaN	NaN	NaN	NaN	NaN	NaN	NaN	NaN	NaN	NaN	NaN	NaN
104	285	291.6	275	293.2	273.1	270.9	259.2	269	332	257.7	325.6	255.4	323	321.4	339.1	704.6	878.5	951	816.3	831	846.6	852	873.6	969.7	902.6	1177	1070	1120	1083	1305	1463	1292	1297	1454	1264	1366	1561	1527	1565	1470	1599	1474	1375	1622	1655	1470	1530	1457	1459
0	160.5	153.8	NaN	NaN	NaN	NaN	NaN	NaN	NaN	NaN	NaN	NaN	NaN	NaN	NaN	NaN	NaN	NaN	NaN	NaN	NaN	NaN	NaN	NaN	NaN	NaN	NaN	NaN	NaN	NaN	NaN	NaN	NaN	NaN	NaN	NaN	NaN	NaN	NaN	NaN	NaN	NaN	NaN	NaN	NaN	NaN	NaN	NaN	NaN
105	173.1	151.6	195.5	127.7	138.3	181.9	131.7	124.6	89.23	133.5	140.1	142.4	161.3	157.9	109.4	137	507.3	523.5	594.8	632.1	691.4	761.1	784.2	817.4	955.6	836.3	970.4	1125	1087	1022	1038	1059	1177	1314	1064	1208	1227	1147	1105	1196	1037	1161	1127	1145	1014	1040	1048	1115	868.9
106	123.6	121.2	157.5	137.4	149	107.7	137.9	136	166.8	109.6	130.5	134.6	105	179.3	108.2	100.4	142.5	155.5	371.3	532.2	539.3	601.1	573.9	757.4	636.5	675.4	605.5	595.1	714.9	745.5	705.4	615.3	661.9	671.6	786.4	702.4	574.5	585.9	638.1	723.1	691.9	745.5	798.9	731.5	697.5	681.1	668.3	681.5	618
0	124	103.3	126.7	130.5	105	134	121	127.2	121	NaN	NaN	NaN	NaN	NaN	NaN	NaN	NaN	NaN	NaN	NaN	NaN	NaN	NaN	NaN	NaN	NaN	NaN	NaN	NaN	NaN	NaN	NaN	NaN	NaN	NaN	NaN	NaN	NaN	NaN	NaN	NaN	NaN	NaN	NaN	NaN	NaN	NaN	NaN	NaN
107	165.4	155.2	174.5	171.5	156	127.3	126.9	141.5	119	138.6	124	166.5	147.3	155.6	124.5	101	131	175	92.5	113.5	96.44	146	143	148	615.2	790.4	678.9	888.1	936.2	930.9	974.5	1111	1073	1143	1070	1251	1165	1084	1124	1197	1179	1446	1280	1092	1168	1109	1124	1141	1143
108	148	134.8	168.6	160.3	145.5	166.6	148.8	118	164.5	165.5	175	121.7	142.4	147.7	164.2	137.8	121.3	121.3	475.7	575.5	566.8	648	654.7	695	717.6	716.2	759.3	852.2	964.5	759.3	934	920.1	931.9	881.6	998.2	939.3	827.5	788	645	799.1	865.9	901	867.2	757	735.3	830.9	824.8	704.5	829
0	142.4	152	158	185.6	112.8	165.9	130.8	116	134.3	160.3	124.5	137.6	109.1	135.7	135.5	142	150.5	160.4	155	121.6	116.7	127.8	141.5	118.5	127.9	121.9	119.1	111.4	103.9	95.49	122.7	113.2	102	112.5	143.8	129.4	83.66	146.3	133.5	143.3	83.52	103.2	121.7	117.2	140.6	106.4	128.5	119.8	104
0	184.5	142	176.5	167.9	134.5	155.2	157.8	203.6	174.4	171.9	142.5	156.5	177.7	224.5	NaN	NaN	NaN	NaN	NaN	NaN	NaN	NaN	NaN	NaN	NaN	NaN	NaN	NaN	NaN	NaN	NaN	NaN	NaN	NaN	NaN	NaN	NaN	NaN	NaN	NaN	NaN	NaN	NaN	NaN	NaN	NaN	NaN	NaN	NaN
109	108.7	141	147	131.1	125.3	104.2	150.5	135.1	177.9	145.3	150.8	139.6	175	157.1	152	134.5	131	131.9	164.4	683.4	638	778.9	871.1	897.4	895.1	983.4	1034	1081	1210	1154	1020	986.4	1105	959.5	1073	1077	968	1063	1017	880	1170	928.7	1029	869.5	1069	852	1011	745.5	771.3
0	NaN	NaN	NaN	NaN	NaN	NaN	NaN	NaN	NaN	NaN	NaN	NaN	NaN	NaN	NaN	NaN	NaN	NaN	NaN	NaN	NaN	NaN	NaN	NaN	NaN	NaN	NaN	NaN	NaN	NaN	NaN	NaN	NaN	NaN	NaN	NaN	NaN	NaN	NaN	NaN	NaN	NaN	NaN	NaN	NaN	NaN	NaN	NaN	NaN
110	179	181.4	197	141.4	163.5	154.5	138.9	176.4	126.2	191.8	167.7	156.4	194.3	187.1	387.7	710	842.8	890.9	1176	1087	1062	1160	1166	1144	1073	1142	1103	1245	1090	1186	856.8	756.7	856.2	864.4	804.3	842.7	961.7	891.7	902.2	910.7	845.4	993.2	946.4	947.2	952.2	965.4	1022	883.7	823.3
111	180.1	140	148.4	179	116.1	130.5	113.5	144.7	145.9	143.2	161.5	126.4	164.8	133.6	171	157	127.5	129.7	155.8	306.3	466	559.9	629.2	672.4	687.6	713.5	860.5	852.7	872.1	873.3	895.8	966.1	895.6	917.5	945.5	890.8	1090	1063	971.8	968	1199	1028	1042	1049	1048	1002	1159	901.6	1005
112	133	187.3	148.2	141.9	203.4	132	124.4	163.2	163.3	142.2	100.3	153.9	151.1	177.5	167.5	164.5	154.4	140.5	153.8	120.3	179.5	161.5	143.8	204.3	153.4	144.9	181.2	518.3	650.7	844.8	1027	935.1	1125	953.7	922.1	1030	1114	1257	1098	1180	1315	1384	1666	1520	1272	1427	1413	1460	1338
0	151	114.7	141.7	165.2	192.3	155	107.4	106.1	138.1	114.2	127.7	146.4	118.2	118.4	125.7	NaN	NaN	NaN	NaN	NaN	NaN	NaN	NaN	NaN	NaN	NaN	NaN	NaN	NaN	NaN	NaN	NaN	NaN	NaN	NaN	NaN	NaN	NaN	NaN	NaN	NaN	NaN	NaN	NaN	NaN	NaN	NaN	NaN	NaN
0	105	141.8	123.5	112.9	121.8	117.6	124.3	123	NaN	NaN	NaN	NaN	NaN	NaN	NaN	NaN	NaN	NaN	NaN	NaN	NaN	NaN	NaN	NaN	NaN	NaN	NaN	NaN	NaN	NaN	NaN	NaN	NaN	NaN	NaN	NaN	NaN	NaN	NaN	NaN	NaN	NaN	NaN	NaN	NaN	NaN	NaN	NaN	NaN
0	148.2	119.9	159.5	124	113.3	97.68	142.8	118.4	132.9	125.5	150.8	102.2	96.48	113.1	97.06	139	130.1	161.3	123.4	91.76	NaN	NaN	NaN	NaN	NaN	NaN	NaN	NaN	NaN	NaN	NaN	NaN	NaN	NaN	NaN	NaN	NaN	NaN	NaN	NaN	NaN	NaN	NaN	NaN	NaN	NaN	NaN	NaN	NaN
0	139.1	157.3	145.2	NaN	NaN	NaN	NaN	NaN	NaN	NaN	NaN	NaN	NaN	NaN	NaN	NaN	NaN	NaN	NaN	NaN	NaN	NaN	NaN	NaN	NaN	NaN	NaN	NaN	NaN	NaN	NaN	NaN	NaN	NaN	NaN	NaN	NaN	NaN	NaN	NaN	NaN	NaN	NaN	NaN	NaN	NaN	NaN	NaN	NaN
113	179.8	178.6	180.7	183.9	214.8	182.6	177.7	192.6	206.6	188.3	209.6	231.6	239.8	179.1	199	227.8	232.5	175.5	260.5	168.9	166.5	172.1	204.6	167.3	191.5	170.3	125.1	157.2	162.1	160.7	141.7	161.5	143.2	159.5	159.2	153.8	195.1	179.9	949	1549	1795	1593	1565	1525	1432	1477	1467	1282	1534
0	791.9	690.4	678.5	641	720	729.5	688	686.9	510	729.9	529.2	697.1	497	525	554.8	524.2	635.4	340	301.1	503.6	436	583.8	386.3	564	1125	1079	1078	1072	773.1	861.9	683.3	304.5	664.7	564	681.7	650.2	734.5	877.2	852	919	917.3	735.7	721.7	807.8	759	745	756	649.7	657
114	152.6	159.5	159.5	114.8	180.9	181.4	155.7	184.3	142.8	118.7	150.7	178.5	124.6	163	156.3	147.4	159.1	135.6	147.6	183.3	684.2	733.8	723.5	703.1	748.5	842.1	993.3	996.7	978.8	1187	735.5	1068	1045	910.4	932.7	1197	1147	1073	1081	1085	1186	1099	1191	1107	1119	938.5	1115	988.5	1123
0	NaN	NaN	NaN	NaN	NaN	NaN	NaN	NaN	NaN	NaN	NaN	NaN	NaN	NaN	NaN	NaN	NaN	NaN	NaN	NaN	NaN	NaN	NaN	NaN	NaN	NaN	NaN	NaN	NaN	NaN	NaN	NaN	NaN	NaN	NaN	NaN	NaN	NaN	NaN	NaN	NaN	NaN	NaN	NaN	NaN	NaN	NaN	NaN	NaN
0	135.6	129.5	179.5	NaN	NaN	NaN	NaN	NaN	NaN	NaN	NaN	NaN	NaN	NaN	NaN	NaN	NaN	NaN	NaN	NaN	NaN	NaN	NaN	NaN	NaN	NaN	NaN	NaN	NaN	NaN	NaN	NaN	NaN	NaN	NaN	NaN	NaN	NaN	NaN	NaN	NaN	NaN	NaN	NaN	NaN	NaN	NaN	NaN	NaN
115	186.7	178.8	165.9	186.8	193.6	170.8	218.1	146.5	167.8	160.9	167.4	158.7	186.7	143.1	156.9	176.3	172.4	198.3	172.1	202.3	214.2	553.9	938.5	1012	914.9	931.4	1009	1185	1189	1315	1285	1351	1303	1368	1435	1268	1838	1744	1670	1416	2120	1817	1831	1760	1880	1868	1735	1768	1694
116	213.6	180.4	170.5	199.7	195.2	168.2	190.6	191.3	216.2	214.7	168.5	194.7	237.6	199.1	181.1	176	193	225.3	177.9	189.6	208.9	204.6	151.4	274.2	844.8	1077	1133	1201	1302	1303	1312	1100	1205	1341	1263	1359	1324	1307	1311	1245	1334	1274	1248	1418	1409	1372	1362	1315	1300
117	165	193.4	168.2	170	197.2	164.1	141.7	205.6	190.3	174.5	192.6	166.7	170.4	179.3	214	176.5	153	172.2	162.9	162.3	179.2	137.7	180.8	149.7	170.5	153.2	203.7	1167	1179	1170	1470	1551	1974	1634	1286	1080	1100	1133	1081	1006	897.6	938.4	1111	1285	1143	1237	1249	1207	946.8
118	107.9	135.1	129.9	125.9	102.6	115.5	127.5	107.8	123.3	111.4	141.3	110	109.3	119.1	148	143.3	117.4	108.5	130.7	142.5	104.5	87.23	89.62	109.9	113.2	94.73	108.3	98.5	95.67	109	153.9	108.2	117.1	114.8	99.16	138.4	97.15	88.38	91.91	108	117.8	125.5	131.3	112.6	105.6	110.2	85.68	111.5	143.7
0	144.9	107.5	129.8	128.1	128.9	162.1	156.3	128.8	144.4	98.72	134.6	145.5	134.7	83.85	136.4	159.2	151.5	124.2	150.1	143.1	215	307.3	284.4	275.3	263.8	157.9	252.5	356.7	335.2	259.4	262.8	NaN	NaN	NaN	NaN	NaN	NaN	NaN	NaN	NaN	NaN	NaN	NaN	NaN	NaN	NaN	NaN	NaN	NaN
119	184	187.7	164.9	203.4	171.7	184.8	168.7	153.9	112.2	167.5	172.6	181.2	159.6	181.5	121	179.2	136.5	155.3	168	149.4	493.3	884.8	912.4	943.2	1022	960.5	1176	1218	1228	1399	1430	1503	1555	1436	1547	1535	1339	1217	1226	1154	1311	1361	1218	1193	1291	1179	1092	977.5	980.8
120	193.2	164	206.1	140.5	146.5	125.4	153.4	142.3	131.9	167	186.5	162.3	175.5	125.2	164.8	133.9	167.1	209.2	293.5	532.1	1006	1073	1192	1071	1501	1413	1524	1998	2012	1672	1902	2085	1784	1695	1567	1577	1579	1528	1388	1376	1444	1320	1457	1399	1412	1231	1226	1063	859.2
121	169.6	176.2	173.8	157.9	150	138.9	130.1	112.7	145.8	165.2	138.8	139.8	92.38	92.86	191.5	139.7	118.6	120.9	105.4	215.7	279.3	232.3	237.5	262	275.2	276.2	302.4	695.5	408.6	249.4	360.4	379.8	332	265.6	398.9	255.1	355	311.9	336.1	315.8	276.3	NaN	NaN	NaN	NaN	NaN	NaN	NaN	NaN
122	130.6	175.9	182.3	188.1	120.6	148.4	166.6	134.6	120.4	145.4	132.8	136.4	177.2	138.3	110.7	161.8	160.3	112.7	147	164.1	128.1	104	134.1	148.4	305.6	654.3	712.5	776.8	830.7	806.6	818.1	918.5	1053	813.7	999.2	928.7	1018	1050	1104	1329	1204	1248	1208	1134	1231	1286	1403	1292	1268
0	169.8	160.3	187.5	NaN	NaN	NaN	NaN	NaN	NaN	NaN	NaN	NaN	NaN	NaN	NaN	NaN	NaN	NaN	NaN	NaN	NaN	NaN	NaN	NaN	NaN	NaN	NaN	NaN	NaN	NaN	NaN	NaN	NaN	NaN	NaN	NaN	NaN	NaN	NaN	NaN	NaN	NaN	NaN	NaN	NaN	NaN	NaN	NaN	NaN
0	146.4	130.7	133.5	144	110.8	158.7	125.7	184	119.5	138.7	159	NaN	NaN	NaN	NaN	NaN	NaN	NaN	NaN	NaN	NaN	NaN	NaN	NaN	NaN	NaN	NaN	NaN	NaN	NaN	NaN	NaN	NaN	NaN	NaN	NaN	NaN	NaN	NaN	NaN	NaN	NaN	NaN	NaN	NaN	NaN	NaN	NaN	NaN
0	NaN	NaN	NaN	NaN	NaN	NaN	NaN	NaN	NaN	NaN	NaN	NaN	NaN	NaN	NaN	NaN	NaN	NaN	NaN	NaN	NaN	NaN	NaN	NaN	NaN	NaN	NaN	NaN	NaN	NaN	NaN	NaN	NaN	NaN	NaN	NaN	NaN	NaN	NaN	NaN	NaN	NaN	NaN	NaN	NaN	NaN	NaN	NaN	NaN
123	145.7	157.4	121.7	139.4	156.3	129	164.3	135.9	119.3	167	132	158.1	131	111.5	139	143.2	112.7	145	172.8	129.8	144.6	143.3	123.6	159.5	395.5	560.1	599.5	648	658.2	696.4	772.2	1002	1044	924.9	1007	1125	1137	1137	1246	1241	1270	1254	1187	1163	1047	806.6	675	605	652
0	NaN	NaN	NaN	NaN	NaN	NaN	NaN	NaN	NaN	NaN	NaN	NaN	NaN	NaN	NaN	NaN	NaN	NaN	NaN	NaN	NaN	NaN	NaN	NaN	NaN	NaN	NaN	NaN	NaN	NaN	NaN	NaN	NaN	NaN	NaN	NaN	NaN	NaN	NaN	NaN	NaN	NaN	NaN	NaN	NaN	NaN	NaN	NaN	NaN
124	182.5	214.8	173.5	152.4	126.6	158	158.4	147.6	130.1	199.7	122	182.4	157	139	163.5	194.6	167.7	146.9	131	131.1	194.1	117	123	168.2	191.6	194.3	308.2	677.2	711	777.2	796.3	837	830.3	955.2	1053	975.3	1100	1122	1084	1147	1315	1325	1408	1329	1206	1294	1476	1291	1448
0	126.1	132.8	110.2	168.7	117.6	142.5	122.3	149.6	136.1	137.2	156.2	141.9	113	NaN	NaN	NaN	NaN	NaN	NaN	NaN	NaN	NaN	NaN	NaN	NaN	NaN	NaN	NaN	NaN	NaN	NaN	NaN	NaN	NaN	NaN	NaN	NaN	NaN	NaN	NaN	NaN	NaN	NaN	NaN	NaN	NaN	NaN	NaN	NaN
0	138.9	111.8	98.01	154.2	141.4	97.86	NaN	NaN	NaN	NaN	NaN	NaN	NaN	NaN	NaN	NaN	NaN	NaN	NaN	NaN	NaN	NaN	NaN	NaN	NaN	NaN	NaN	NaN	NaN	NaN	NaN	NaN	NaN	NaN	NaN	NaN	NaN	NaN	NaN	NaN	NaN	NaN	NaN	NaN	NaN	NaN	NaN	NaN	NaN
0	153.5	110.1	147.9	90.01	151.2	144.7	133.2	NaN	NaN	NaN	NaN	NaN	NaN	NaN	NaN	NaN	NaN	NaN	NaN	NaN	NaN	NaN	NaN	NaN	NaN	NaN	NaN	NaN	NaN	NaN	NaN	NaN	NaN	NaN	NaN	NaN	NaN	NaN	NaN	NaN	NaN	NaN	NaN	NaN	NaN	NaN	NaN	NaN	NaN
0	108.1	102.9	98.5	125.3	107.9	131.9	143.2	143.4	154.2	112.1	NaN	NaN	NaN	NaN	NaN	NaN	NaN	NaN	NaN	NaN	NaN	NaN	NaN	NaN	NaN	NaN	NaN	NaN	NaN	NaN	NaN	NaN	NaN	NaN	NaN	NaN	NaN	NaN	NaN	NaN	NaN	NaN	NaN	NaN	NaN	NaN	NaN	NaN	NaN
0	110.2	69.1	94.47	137.3	81.74	50.5	149.4	NaN	NaN	NaN	NaN	NaN	NaN	NaN	NaN	NaN	NaN	NaN	NaN	NaN	NaN	NaN	NaN	NaN	NaN	NaN	NaN	NaN	NaN	NaN	NaN	NaN	NaN	NaN	NaN	NaN	NaN	NaN	NaN	NaN	NaN	NaN	NaN	NaN	NaN	NaN	NaN	NaN	NaN
0	164.4	185.4	216	216.8	156.7	187.4	194.8	185	183.2	NaN	NaN	NaN	NaN	NaN	NaN	NaN	NaN	NaN	NaN	NaN	NaN	NaN	NaN	NaN	NaN	NaN	NaN	NaN	NaN	NaN	NaN	NaN	NaN	NaN	NaN	NaN	NaN	NaN	NaN	NaN	NaN	NaN	NaN	NaN	NaN	NaN	NaN	NaN	NaN
0	130.1	145	139	143.2	160.7	167.7	180.7	188.7	204.9	127.5	159.9	154.7	129	181	145.5	188	151.8	154.3	163	152.8	162.2	144.5	145	146.3	164.8	135.9	149	139.9	157.2	138.5	135.8	93.66	136.9	152.9	127	123.4	119.1	148.3	141.3	103	132.4	153.6	134.5	157.7	170.9	112	128.5	117	141.6
0	280.5	262.6	313	252.2	271.9	303.9	467.9	583	956	997.8	1368	1299	1267	1164	1025	691.5	585.8	525.3	641.5	775.3	750.5	609.5	617	493.2	542.5	645.5	1153	1513	1385	1302	1416	1318	1440	1690	1960	1628	1046	1201	1077	913.5	1016	1018	1046	911.8	944.8	1240	1258	1085	1445
125	314	355.6	367.9	314.5	217.8	396.4	241.3	300.6	183.1	151	175.7	158.5	126	147.5	155.6	121.2	160.8	129	96.38	120.5	123.1	128.3	128.3	118.5	142.1	105	208.3	326.8	373.8	419.1	372.3	458.3	483.5	474.5	497.5	611	485.8	574.2	587.8	405	485.8	671.3	611.8	720.7	528.7	538	608	525.5	518.8
0	141	145.7	145.7	166.3	189.7	193.7	111.6	127.9	178.6	157.5	154.7	162	158.4	157.4	170.9	164.8	153	149.8	159.9	134	141.7	155.8	176.4	138.7	156.1	130.2	135.9	155.5	145.8	133.9	133.4	167.3	144.1	150.9	123.4	133.7	139.5	146	135.1	160.1	123	140.9	139.5	121.7	136.7	127.3	129.2	123.3	139
0	NaN	NaN	NaN	NaN	NaN	NaN	NaN	NaN	NaN	NaN	NaN	NaN	NaN	NaN	NaN	NaN	NaN	NaN	NaN	NaN	NaN	NaN	NaN	NaN	NaN	NaN	NaN	NaN	NaN	NaN	NaN	NaN	NaN	NaN	NaN	NaN	NaN	NaN	NaN	NaN	NaN	NaN	NaN	NaN	NaN	NaN	NaN	NaN	NaN
0	126.3	207.1	165.9	124	156.3	167	202	154.7	148.5	162.9	152.9	163.9	NaN	NaN	NaN	NaN	NaN	NaN	NaN	NaN	NaN	NaN	NaN	NaN	NaN	NaN	NaN	NaN	NaN	NaN	NaN	NaN	NaN	NaN	NaN	NaN	NaN	NaN	NaN	NaN	NaN	NaN	NaN	NaN	NaN	NaN	NaN	NaN	NaN
0	156	111.3	149.5	112.8	92.35	109	NaN	NaN	NaN	NaN	NaN	NaN	NaN	NaN	NaN	NaN	NaN	NaN	NaN	NaN	NaN	NaN	NaN	NaN	NaN	NaN	NaN	NaN	NaN	NaN	NaN	NaN	NaN	NaN	NaN	NaN	NaN	NaN	NaN	NaN	NaN	NaN	NaN	NaN	NaN	NaN	NaN	NaN	NaN
0	173.7	191.1	182.7	176.8	172.4	166.1	179.8	172.2	179.5	149.3	221.3	141.5	194.7	182.5	188	185	171.4	164.1	205.3	151.5	200.2	163.3	170.5	162	132	134	182.2	179.2	174.2	137.3	127.3	115.3	140.5	130.5	115	137	162.3	150.5	139.5	128.3	124.4	130.5	126.8	104.1	148.8	149.3	122.2	134.2	156.5
126	309.8	269.4	303.1	252.4	308	232.7	302.8	330.7	314.1	279.1	295.2	277.4	299.2	286.2	306.6	294.9	276.3	268.7	295	302.3	311.5	306	286.2	290	268.5	296.7	310.8	293.5	294.8	253.1	269.4	309.1	245.6	290.6	230.4	264.6	232.1	323.5	182.9	218.5	236.5	216.7	168	244.1	206	205.5	182.2	218.6	192.3
127	165.7	188.5	154.9	154.7	144.5	146.7	127.2	146.6	180	144	124.5	180	155.3	130.7	158	170.2	170.5	140.2	177.1	167	135.9	143.4	112.2	168.2	127.4	161.1	162.8	156.7	392.2	698.7	802.9	1017	868.8	1072	1206	1236	1256	1277	1187	1186	1039	966.3	969.7	1059	1007	1024	918.4	836	825.8
128	181.8	184.9	156.4	157.5	172	203.5	206.4	183.6	217.9	182.4	180.1	153.6	142.9	155.2	202.5	672.4	579.4	724.5	646.9	543.8	693.9	656.8	804.8	833.8	743.9	902.4	1017	1057	871.8	965.9	1011	881.8	786.2	876	881	814.5	928.2	969.7	881.2	1048	872.7	928.5	902.9	1061	887.7	774.8	810.2	805.6	844.4
129	151.3	144.8	163.4	119.2	156.5	158.8	110.1	153.6	162.3	171.6	143.8	222.4	153.6	192.8	192.7	154.3	171.7	384.8	901.6	693.8	704.3	736.2	889.8	867.8	751.5	762.2	873.6	831.5	1032	985.5	972.4	1004	1161	1066	1229	1222	571.8	597.2	870.7	1469	448.6	460.9	770.4	863	1009	1004	1611	1164	1160
130	284.7	207.5	194.5	266.6	241.3	264.9	274.6	234	201.1	213.8	189.3	187.3	237.9	172.7	178.5	154	184.4	164.3	100.5	166.5	167.3	179	190.5	496.2	504.8	571.3	663.5	585	633.8	746	960.6	872.2	980	1006	1019	923.7	967.8	1048	1097	1014	837	947.2	902.7	832.2	791.5	661.3	690.5	662.5	604.2
0	151.9	170	195.8	182.2	134.9	171	159.5	164.5	170.7	116.9	145	160.8	165.6	158.4	108.7	163.2	176.4	212.5	177	166.9	200.8	151	202.1	160.5	150	175	199.1	166.6	202.9	168.6	166.3	173.1	197.8	169.2	NaN	NaN	NaN	NaN	NaN	NaN	NaN	NaN	NaN	NaN	NaN	NaN	NaN	NaN	NaN
131	147.7	137.8	141	156.5	129.7	143.3	151.3	152.2	167	153.5	173.4	174.9	152.8	160.6	206.5	123.8	166.8	164	190.4	167.4	191.8	182	259.6	291.5	407.3	702.6	734.2	861.8	1021	1204	1235	1343	1296	1387	1387	1345	1373	1408	1328	1282	1247	1080	872.2	1079	1045	1034	912	836.1	694.7
0	154.5	155.5	171	147.3	145.9	152.8	139	155.6	143.5	162.4	117.4	148	145.5	166.6	153.3	160.8	133.4	175.5	146.5	156.9	152.2	160	181.3	155.3	129	147.1	135	165	155.4	142.8	163.2	183.1	162.9	150.9	119.8	122.5	170	135.3	169	100.6	134.8	168.6	116.3	131.3	134.9	163.9	112.9	146.8	128.5
132	409.3	324.5	251.2	291.5	222.5	186.4	159.6	136.8	174.9	155.4	147.1	112.2	117.6	127	101.4	102.4	108.1	106.1	126.1	102.2	130.8	391.1	314.8	408.2	461.1	486.5	571.1	561.6	650.8	539.4	516.2	168.3	312	377.7	395.4	458.2	296.9	424.2	257	341.1	265.1	388.8	390.7	238.5	313.7	402.1	397.4	418.9	393.5
133	162.3	160.5	178.9	138.6	175.8	193.7	120	162.1	171.8	180.2	133.4	147.7	172.4	137.5	118.5	156.3	133.3	595.6	670.3	619.6	786	993	968.5	957	1058	1124	1139	883.4	795.4	717.9	516.2	493.6	713.3	616	540.9	528.6	556.9	476.2	526.7	650.4	655.7	547.7	562.4	457.1	552.8	570.1	560.2	510.3	548.3
134	210	243.5	262.1	228.7	194.6	233	205.8	197.3	178.2	141	143.4	185.8	142.8	169.8	157.1	175.5	162.3	167.9	627.1	765.2	848.5	864	810.6	857.3	736.4	953.1	1182	1196	1365	1027	1310	1028	921.8	941.7	1173	1405	1297	1268	1429	1496	1487	1360	1383	1302	1424	1284	1268	1113	1416
0	199.3	172.4	129	154.1	160.2	141.5	117.1	164.1	153	122.8	143.6	163.5	139.8	144.2	187.9	140.5	178.9	123.5	156.4	175.7	188.8	161.1	161.4	161.9	188.1	134.2	156.8	177	211.2	153.4	133.5	182.2	176.6	196.5	157.6	194.7	153.5	156.4	160.8	158.1	134.6	209	169.2	164.1	137.1	135.5	140	160	155.5
135	204.3	166.5	196.8	233.7	221	157.1	172	222.3	154	184.9	194.2	168.9	148.3	132.3	158.3	160.4	139	136.6	147.4	507.2	469.7	552	549.7	549.8	612.9	502.5	579	671.3	928.1	700.9	750	729	643.8	690.7	619.7	706.7	814.3	689.4	747.5	663.5	626.3	686.4	663.9	NaN	NaN	NaN	NaN	NaN	NaN
136	168.1	147.4	180.8	183.6	160.8	149.6	197.8	166	192.5	160.9	167.2	170.2	158.5	163.5	168.2	172.9	164.5	194	227.4	165.2	138.6	162.5	185	281.2	956.5	1408	1420	1512	1566	1419	1773	1640	1634	1651	1781	1623	1540	1575	1582	1942	1768	1614	1452	1843	1577	1531	1737	1515	1539
0	107	142.5	95.27	106.4	113	107.7	97.72	NaN	NaN	NaN	NaN	NaN	NaN	NaN	NaN	NaN	NaN	NaN	NaN	NaN	NaN	NaN	NaN	NaN	NaN	NaN	NaN	NaN	NaN	NaN	NaN	NaN	NaN	NaN	NaN	NaN	NaN	NaN	NaN	NaN	NaN	NaN	NaN	NaN	NaN	NaN	NaN	NaN	NaN
0	NaN	NaN	NaN	NaN	NaN	NaN	NaN	NaN	NaN	NaN	NaN	NaN	NaN	NaN	NaN	NaN	NaN	NaN	NaN	NaN	NaN	NaN	NaN	NaN	NaN	NaN	NaN	NaN	NaN	NaN	NaN	NaN	NaN	NaN	NaN	NaN	NaN	NaN	NaN	NaN	NaN	NaN	NaN	NaN	NaN	NaN	NaN	NaN	NaN
137	180.5	177	224.8	210.2	229.3	261.5	201.3	212.7	223	204.1	169	202.7	172.7	194	186.9	130.1	185.1	178.2	148.2	144.9	136.8	147.3	183.5	139.9	137.4	439.7	514.2	578.4	518.8	551.5	585.5	602	644.7	690.9	734.1	709.3	623	679.2	594.2	617.5	680.1	659.2	623.6	612.1	600.5	822.2	823.7	927.5	642.6
138	206.1	150.4	166.8	172.6	144.4	175.3	132.3	147.5	219.3	174.9	118.3	140.5	166	156.3	159.6	168.9	168	153.2	141.1	158	175	162.6	158.6	394.9	835.6	818.8	1037	895.1	942.7	928	861.7	846	846.4	871.4	743	720	694.2	717.2	694.5	862.9	652.8	560.2	655.8	716.6	717.6	691.6	832.1	683.3	711.3
0	220.4	211.4	205	177.5	201	181.6	172.6	118.5	175.5	139.1	180.5	177.4	153.6	175.4	175	148.4	141.5	122	149.8	128.5	161.6	168	133.8	147.1	132.5	113.5	158	165.8	142.2	151.7	150	121.3	138	131.2	141.1	135.9	125.6	117.6	131.8	132.3	119	129.2	114.9	133.3	647.2	NaN	NaN	NaN	NaN
0	159.8	185.8	146.3	160.7	137.6	159.3	164.9	104.9	163.5	150.9	134.5	138	113.1	138.8	147	110.9	109.6	124.5	118	124.2	127.2	113.8	106.7	91.57	124.2	93.12	137.7	121	100.9	92.68	101.5	128.6	127.7	97	138.4	96.4	118	128.8	118.1	100.1	118.4	114.5	115.2	109.8	137.5	111.1	134	101.1	144.1
0	80	124.8	58.95	NaN	NaN	NaN	NaN	NaN	NaN	NaN	NaN	NaN	NaN	NaN	NaN	NaN	NaN	NaN	NaN	NaN	NaN	NaN	NaN	NaN	NaN	NaN	NaN	NaN	NaN	NaN	NaN	NaN	NaN	NaN	NaN	NaN	NaN	NaN	NaN	NaN	NaN	NaN	NaN	NaN	NaN	NaN	NaN	NaN	NaN
139	154.7	161.6	151.6	163.2	150.8	112	122.4	138.3	174.4	139.8	173.2	142.8	144.8	159.9	184.3	143.4	230.2	575.5	592.2	547.7	550.5	544.6	561.9	657.5	740.4	701.5	711.2	892.8	935.4	1170	1212	1417	1614	1570	1518	1527	1426	1452	1502	1395	1496	1355	1277	1261	1144	1054	1070	955.3	916.1
0	104.5	110.5	113	87.49	115.5	NaN	NaN	NaN	NaN	NaN	NaN	NaN	NaN	NaN	NaN	NaN	NaN	NaN	NaN	NaN	NaN	NaN	NaN	NaN	NaN	NaN	NaN	NaN	NaN	NaN	NaN	NaN	NaN	NaN	NaN	NaN	NaN	NaN	NaN	NaN	NaN	NaN	NaN	NaN	NaN	NaN	NaN	NaN	NaN
0	179.4	NaN	NaN	NaN	NaN	NaN	NaN	NaN	NaN	NaN	NaN	NaN	NaN	NaN	NaN	NaN	NaN	NaN	NaN	NaN	NaN	NaN	NaN	NaN	NaN	NaN	NaN	NaN	NaN	NaN	NaN	NaN	NaN	NaN	NaN	NaN	NaN	NaN	NaN	NaN	NaN	NaN	NaN	NaN	NaN	NaN	NaN	NaN	NaN
140	161.5	126	130.2	126	123.5	119.5	117.8	109.2	105.4	118.4	116.9	125.9	135.3	106.4	115.4	139.4	97.22	107	93.39	138.6	107.1	93.09	547.8	855.3	813.2	980.9	880.9	976.4	919.5	995.8	1043	858	904.1	793.5	786.5	864.2	807.2	852.5	875.5	903	885.8	894.5	835.5	829.8	837.1	696.8	651.2	716	664
0	NaN	NaN	NaN	NaN	NaN	NaN	NaN	NaN	NaN	NaN	NaN	NaN	NaN	NaN	NaN	NaN	NaN	NaN	NaN	NaN	NaN	NaN	NaN	NaN	NaN	NaN	NaN	NaN	NaN	NaN	NaN	NaN	NaN	NaN	NaN	NaN	NaN	NaN	NaN	NaN	NaN	NaN	NaN	NaN	NaN	NaN	NaN	NaN	NaN
0	129.9	96.99	110	85.25	64.63	86.6	48.15	89.6	86.64	148	133	99.95	NaN	NaN	NaN	NaN	NaN	NaN	NaN	NaN	NaN	NaN	NaN	NaN	NaN	NaN	NaN	NaN	NaN	NaN	NaN	NaN	NaN	NaN	NaN	NaN	NaN	NaN	NaN	NaN	NaN	NaN	NaN	NaN	NaN	NaN	NaN	NaN	NaN
0	NaN	NaN	NaN	NaN	NaN	NaN	NaN	NaN	NaN	NaN	NaN	NaN	NaN	NaN	NaN	NaN	NaN	NaN	NaN	NaN	NaN	NaN	NaN	NaN	NaN	NaN	NaN	NaN	NaN	NaN	NaN	NaN	NaN	NaN	NaN	NaN	NaN	NaN	NaN	NaN	NaN	NaN	NaN	NaN	NaN	NaN	NaN	NaN	NaN
141	162.8	140.3	111	169.3	118.5	132	132	111	152.7	135.9	141.2	139.2	167	137	117.5	118.8	150.3	318.2	508.6	599.9	536.1	456.1	537.5	536.7	557.3	716.9	755.9	912.8	805.3	1029	1024	953.5	941.3	1123	1137	1135	1193	1198	1203	1023	1035	1010	844.4	882.5	707.7	778.2	729	678.5	584
142	331.6	282.5	299.5	404	242.9	171	195.1	162.1	139	126.2	150.1	129.5	123.5	116.7	129	114.1	132.3	130.9	138.6	121.8	488	516.5	464.1	693.5	704.6	687.7	614.4	649.8	536.6	599.1	603.2	625.5	507.8	546.8	520	572	570.1	645.2	696.5	748	771.1	696	710.8	868.5	739.2	792.6	771.2	808.5	926.2
143	145.4	109	114.5	111.7	120.2	119	133.5	118.6	108.9	106.4	103.5	151.3	137	127.7	130.6	134.3	111.8	144.6	92.74	128.1	128.2	128.9	96.5	145.1	188.3	368.3	339.7	356.1	376.3	365.5	388.5	412	363.7	395	418.9	489.3	474.7	486.9	620.8	621.3	803.4	768	929.8	886.2	875	844.5	1054	1037	924.6
144	137.2	140.4	111.5	112.6	124	123.2	132.8	134	135.5	149.9	125	114.4	104.8	126	119.2	80.23	122.4	139	103.1	114.3	135.7	107.3	100.1	103.8	177.7	581.3	562.7	757	848.2	965.2	1051	881.8	937	837.3	912.8	987.9	959.7	952.9	900.7	823.2	723.4	799.1	834.2	959	765.4	927.3	908.9	943.7	853.3
145	171.5	179	172.8	156	143.7	157.6	134.4	154.2	171.8	132.1	123.5	177.6	138.8	136.4	136.5	127.2	155.8	208.7	554.3	509.5	555.3	641.6	476.2	606.1	618.3	712.5	699.8	667.5	777	739.6	927.1	948	986.3	1110	1158	1200	965	1035	977.7	991.8	957	964	993.6	865.5	904	903.6	937.8	910	801.4
146	172.2	176	168.1	148.8	198.5	150.7	173.4	187.6	155.5	134.4	132.8	171.5	180.8	176.7	138.4	149	165.1	172.2	161.4	184.1	284.8	310.9	624.9	693.2	789.6	824.5	713.7	774.6	896.5	994	953.8	1018	1036	1207	1121	1478	1536	1768	1551	1571	1435	1502	1624	1518	1525	1552	1588	1686	1722
147	371.2	417.1	345	342	495.6	424.5	417.1	359	375.3	296.5	417.1	409.7	412	299	275	289.8	351.5	320.8	311.6	274	298	340.5	307	275	281.5	337.3	291.5	281	434	442	526.6	639.8	758.4	606.7	752.3	911.5	812.5	778.6	834	966.8	824.2	699	700.2	697.3	710.8	717.5	670.4	653.7	612.2
148	128.1	213.6	126.2	160.3	235.5	162.7	161	205	164.8	196.2	166.7	164.2	202.3	218.6	133.7	205.3	175.2	161.1	178.5	149.3	158	174.9	419.5	718.8	914.2	827	724.7	866.1	867.5	826	877.5	1266	1096	1264	1315	1675	1705	1696	2140	2240	1793	2421	2103	2139	2024	1890	2045	2052	2514
149	157.2	151.6	128.1	149.8	135.8	119.7	133	82.53	139	167.4	181.4	157.4	120.1	132	118	149.4	156	419.9	638.6	656.4	718.2	750.7	751.4	845.3	589.4	818.1	921.9	936.2	727.9	970.3	1003	1007	954.3	819.2	1103	1159	1187	1213	1940	1782	1688	1545	1690	1540	1642	1898	1543	1496	1543
0	NaN	NaN	NaN	NaN	NaN	NaN	NaN	NaN	NaN	NaN	NaN	NaN	NaN	NaN	NaN	NaN	NaN	NaN	NaN	NaN	NaN	NaN	NaN	NaN	NaN	NaN	NaN	NaN	NaN	NaN	NaN	NaN	NaN	NaN	NaN	NaN	NaN	NaN	NaN	NaN	NaN	NaN	NaN	NaN	NaN	NaN	NaN	NaN	NaN
0	188.9	105.2	127.3	136	156	106.1	120.5	136.8	164.5	160.4	NaN	NaN	NaN	NaN	NaN	NaN	NaN	NaN	NaN	NaN	NaN	NaN	NaN	NaN	NaN	NaN	NaN	NaN	NaN	NaN	NaN	NaN	NaN	NaN	NaN	NaN	NaN	NaN	NaN	NaN	NaN	NaN	NaN	NaN	NaN	NaN	NaN	NaN	NaN
150	136.9	192.7	145	157	120	144.5	159.4	173	185.6	629.1	526.5	538	511.7	443.3	518.3	448.7	450.8	447	391	315.4	189.4	168.9	174.4	151.4	132.7	146.4	146.2	140.2	179.2	195.9	194.9	175.2	284.1	340	330.3	366.2	372.5	495.7	540.7	636.7	823.8	891.5	889.6	913.6	1018	984.8	955	1027	1014
151	147.6	132.1	114.4	140.5	129.3	151.4	138.5	142	121.3	171.1	96.76	146.3	124.2	187.6	107.8	114	114.9	159.5	151.2	141.9	115	123.9	132.1	640.4	683.9	714.4	716.2	740.5	798	926.9	952.8	949.4	832	909.5	1224	851.3	978.1	898.6	933.6	1051	969.8	885.9	804.5	847.7	871.7	810.4	715.5	760.2	671.1
152	720.9	588.4	555.5	310.6	266	241.5	192.9	210.5	205	202	181.5	186.4	166	153.4	183.4	188.1	244.3	625.1	661.2	685.6	675	685.4	678.8	691.4	708.5	691.5	926.6	874	931	1068	958	917.2	1002	814.8	1054	822.3	1108	1190	1147	1047	1194	974.9	1030	765.8	948	1046	897.5	813.2	904.4
0	113.4	159.1	208	177.9	206	197.5	142.6	NaN	NaN	NaN	NaN	NaN	NaN	NaN	NaN	NaN	NaN	NaN	NaN	NaN	NaN	NaN	NaN	NaN	NaN	NaN	NaN	NaN	NaN	NaN	NaN	NaN	NaN	NaN	NaN	NaN	NaN	NaN	NaN	NaN	NaN	NaN	NaN	NaN	NaN	NaN	NaN	NaN	NaN
153	165.4	174.9	116.9	125.4	95.46	165.5	186.7	136.9	153	128.5	138	164	175.4	149.5	125.5	132.5	98	120.9	128.1	136.5	138.1	153.1	230.2	297.9	296.6	319.4	297.4	324.9	280.8	352.8	386	451	424.5	536.9	621	390.9	408.5	371.6	334.4	341.7	373.2	NaN	NaN	NaN	NaN	NaN	NaN	NaN	NaN
154	137.4	123.3	117.8	136.3	163	86.09	127.2	142.3	121	125.8	148.6	121.9	130.2	147.5	136.6	110.9	157.3	121.2	164	143.7	113.5	101.7	135	153.9	171	682.8	743.6	676.5	864.3	969.4	941.2	963.9	1033	1316	1350	1258	1099	1116	1177	1233	1150	1207	1404	1422	1557	1584	1618	1518	1657
155	206.2	187.3	225.7	180	221	208.7	208.9	251.4	144	172.5	191.3	167.9	155.4	181.3	203.8	200.9	196.7	215.3	170.3	187.5	222.6	259.7	498.4	558.6	981.3	896.8	917	940.4	771.3	994.6	898.8	933.9	1094	1046	1114	1028	948	952.3	1143	1142	1299	1362	1422	1488	1288	1620	1607	1459	1856
0	82.5	134.8	103.5	155.6	99.09	93.49	128	132.5	115.5	133	84.57	128	114.5	104.5	NaN	NaN	NaN	NaN	NaN	NaN	NaN	NaN	NaN	NaN	NaN	NaN	NaN	NaN	NaN	NaN	NaN	NaN	NaN	NaN	NaN	NaN	NaN	NaN	NaN	NaN	NaN	NaN	NaN	NaN	NaN	NaN	NaN	NaN	NaN
0	142	158.4	168.5	145.1	114.5	153.4	94.58	120	144	175	119	98.58	145.1	129.9	142.5	156.5	130	NaN	NaN	NaN	NaN	NaN	NaN	NaN	NaN	NaN	NaN	NaN	NaN	NaN	NaN	NaN	NaN	NaN	NaN	NaN	NaN	NaN	NaN	NaN	NaN	NaN	NaN	NaN	NaN	NaN	NaN	NaN	NaN
156	158.6	150.4	191.5	127.3	167.3	150	157	159.3	152.1	131.1	149.2	147.6	107.2	153.2	149.2	123.9	127.2	148.6	523.5	523.7	543	723.7	757.7	906	647.1	669.3	591.2	632.3	728.8	753.5	634.1	757.8	649.5	581.8	619	611.5	576.9	593.6	600.9	599.6	565.9	527.6	638.1	481.2	429.9	447.5	523.4	526.7	457
157	775.7	725.8	679.9	618.7	550.7	651.4	645.6	650.5	531.5	328.5	293.5	238	214.6	176.9	183.8	163	126	158.6	145.9	161.2	146.5	177.6	144.5	165.3	249.4	384.5	523.4	601.7	452.5	378.4	493	479.7	456.4	450.1	546	629.2	637.9	504.7	570.7	654	665.8	638.1	696.1	773.1	853.1	752.1	609.9	912.7	882.7
158	169.2	189.7	145.5	201.6	174.8	180	171.5	189.4	173.5	178.9	180.6	166.9	160.3	153	475.3	559.3	623.3	584.1	549.9	462.3	669.9	482	606	687.6	631.6	808.6	755.6	784.8	780.4	791.7	537.8	958.7	697.9	725.7	888.9	872.6	871.5	842.5	974.5	951.4	880.5	824.6	803	804.5	843	834.6	770.2	789.5	597.5
0	104.1	139.2	111.4	97.63	94.53	114.9	157.4	108.4	114.3	122.6	81.5	86.65	125.6	112	209	107.3	101.2	134.5	91.31	93.52	137.4	97.65	84.33	94.37	107.9	133	120.8	132	84.69	107.5	101.9	103.7	85.12	113.2	111.2	96.63	127.9	106.1	102.5	69.84	122	92.34	119.3	105.2	104.8	112.4	97.66	118.2	108.3
0	137.7	138	151.1	162.3	150.7	181	166.6	141.4	115.1	157.5	140.2	125.3	173	116.8	113.2	145.8	145	157	126	138.9	125.1	140.6	136.2	145.6	145.8	178.4	113	117.3	188.2	118.3	156	124	147.6	105.8	182.9	111.3	157.1	143.5	160.2	123.5	138.1	141.5	129.6	122	129	162.6	116.5	138.2	100.7
159	173.8	334.9	420.5	450	321.5	357.5	413.3	345	410.8	511.9	474.6	420	336.8	264.3	212	216.1	190.3	194.5	162.9	157.7	137.8	165.5	167.9	182.9	187.8	268.2	408.9	473.1	453.6	580	571.1	577.8	525	604.7	594.4	746.6	773.2	836.5	868.4	951.2	1281	1201	1177	1175	1141	822.7	1022	937	1002
160	176.4	227.8	186.7	140.6	129.5	132.5	140.5	153.9	160.6	136	156.6	109.9	131.6	122.2	131.8	176.6	346.7	461.3	398.5	363.9	439.1	467.1	524.8	582.7	439.2	459.7	297.8	522	411.7	331	658.3	565	558.5	515.2	374.5	470.2	548.2	486.2	487.7	478.2	458	396.5	449.7	324.8	420.3	496.1	447	530	494.9
0	121.4	112.9	114.6	109.7	NaN	NaN	NaN	NaN	NaN	NaN	NaN	NaN	NaN	NaN	NaN	NaN	NaN	NaN	NaN	NaN	NaN	NaN	NaN	NaN	NaN	NaN	NaN	NaN	NaN	NaN	NaN	NaN	NaN	NaN	NaN	NaN	NaN	NaN	NaN	NaN	NaN	NaN	NaN	NaN	NaN	NaN	NaN	NaN	NaN
161	135.3	172.6	135	119.7	145.4	162.2	154.2	121.4	139.9	109.4	177.8	142.2	140.2	110.2	133.6	105.7	108	120.5	133	483	819.1	847	842	854.2	973.1	839.9	873.2	869	888	911	871.6	804.5	835.9	815.9	805.5	865	794	804.5	828	686.9	778.5	724.5	775.6	733.7	707	856.7	790.7	783.4	718.6
162	180.5	175.7	168	233.5	202.1	153.9	168	182.6	184.5	143.6	174.7	196.7	188.1	176.9	173.2	203.1	211.5	224.4	172	174.8	196.8	224.8	215.4	231.9	289.8	406.7	528	575	742.3	844.8	894.7	1072	1092	1194	1141	1222	1174	1236	1338	1346	1244	1161	1287	1125	961.9	1223	1043	1024	1007
0	140.4	153.2	170.8	146.2	152	130.1	173.7	163.6	146.9	106.5	156.9	144.2	146.4	131.6	138.1	149.5	164.6	103.5	135.7	144.1	150	117.5	NaN	NaN	NaN	NaN	NaN	NaN	NaN	NaN	NaN	NaN	NaN	NaN	NaN	NaN	NaN	NaN	NaN	NaN	NaN	NaN	NaN	NaN	NaN	NaN	NaN	NaN	NaN
0	129.7	155	NaN	NaN	NaN	NaN	NaN	NaN	NaN	NaN	NaN	NaN	NaN	NaN	NaN	NaN	NaN	NaN	NaN	NaN	NaN	NaN	NaN	NaN	NaN	NaN	NaN	NaN	NaN	NaN	NaN	NaN	NaN	NaN	NaN	NaN	NaN	NaN	NaN	NaN	NaN	NaN	NaN	NaN	NaN	NaN	NaN	NaN	NaN
163	563.4	495.8	529.7	569	558.9	500.6	386.3	227.5	188.7	165.3	170.5	167	196.4	193.9	193.8	167.1	173.8	188.8	149.1	319.3	808	787	848	869.8	878.6	965	788.3	780.7	873.2	1055	912.1	836.5	802.2	864.7	869.7	909.6	886.2	849.6	859.6	793.9	759.5	811.8	726.6	785.2	908	971.8	914.1	984.3	986.1
164	118	131.1	133.1	106.3	152.4	107	154.1	109.6	109.4	135.9	139.3	111.9	124.3	99.17	106.8	117.6	111.4	105.2	129	390	994.8	872	973.7	1151	1193	1196	861.1	816.5	831.6	798	779.4	863.5	731.1	726.5	788.9	802.1	864.6	1008	878.5	896.5	904.6	946.2	866.5	1006	786.5	892	855.4	855.5	829
165	155.7	153.3	163.6	191.9	202.7	154.3	132.9	164.3	163	131.1	152.5	154.6	144.6	123.5	150.4	140.5	146.2	151	166	153.3	182.5	229.5	454	571	524.1	569.5	580.4	541.5	562.8	552	608.6	665.5	673.4	624	750.9	711	796	721.1	851.9	733.3	745	824.6	822.4	764	631.3	622	688.4	678.5	629.4
166	260.2	309.9	327.1	279.2	287.8	259.2	291.5	251.6	235.7	189.1	173.1	200.7	245	429.8	577.5	705.3	796.5	954.2	984.5	1063	1140	1222	1121	1202	1267	1294	1416	1216	1286	1256	1212	1262	1329	1290	1402	1360	1381	1355	1411	1258	1429	1294	1263	1284	1383	1387	1297	1321	1225
0	NaN	NaN	NaN	NaN	NaN	NaN	NaN	NaN	NaN	NaN	NaN	NaN	NaN	NaN	NaN	NaN	NaN	NaN	NaN	NaN	NaN	NaN	NaN	NaN	NaN	NaN	NaN	NaN	NaN	NaN	NaN	NaN	NaN	NaN	NaN	NaN	NaN	NaN	NaN	NaN	NaN	NaN	NaN	NaN	NaN	NaN	NaN	NaN	NaN
0	174.5	176.5	182.4	182.8	177	160	176.4	166.1	171.4	143	163.5	141.4	197.4	156.2	161.9	165.5	117.3	134.3	160	174	152.3	139.9	144	123.9	151.6	137.5	133.5	150.5	113.5	124.5	167.5	149.3	158.5	119	135.9	142.2	150.5	137.8	173	151.4	138.9	147.4	160.9	135.2	134.4	159	122.8	116	140.7
167	182.8	173.3	149.7	146	186.2	225.5	191.7	179	184.2	148.8	183.3	205.3	172.9	173.7	164.7	156.3	180	158	152.5	145.3	202.5	187	293.9	450.5	863.9	1146	1280	1429	1442	1329	1388	1322	1439	1414	1409	1403	1366	1353	1453	1546	1469	1582	1629	1690	1532	1469	1308	1358	1266
168	185.5	130.9	132.7	194.7	126.6	126.3	141.2	172.6	135.2	144.5	121.6	158.1	132.7	135	131.7	141.3	140.9	139	134	140.8	196.8	171.9	292.9	527.1	524.8	533.4	682.9	561	626.4	681.1	669.3	733.7	756.7	683.6	737.9	963	966.8	964.7	945	1131	1164	1055	1254	1073	971.3	955.9	1049	1154	1140
169	179.5	190.7	199.6	179	163.1	169.8	168.2	161.2	157.4	161.9	171	170.1	148.9	147	206.5	169.9	154	169.5	183.9	148.8	165.1	149.9	133.5	190.1	173.1	170.4	132.3	178.5	187.5	159.9	210.8	298.2	383.2	460.6	664.6	943.3	1220	1141	1203	1226	1179	1188	1196	1147	1374	1418	1299	1221	1147
170	111.4	128	118.1	125.8	129	154.3	122.7	119.1	105	131.5	136.9	124.5	126.3	109	133.4	128.3	151.7	160.6	159.1	146.5	140.7	144.2	126.3	115.4	363	490.9	524.2	517.8	561.7	661.8	718.5	767.5	757.4	705.7	740.2	895.7	1011	865	827.9	678.4	737.7	717.6	772	824.5	839.2	723.5	760.1	733.8	709.8
171	145.4	96.48	133.6	166.5	143.1	111.6	148.9	118.6	152.1	115.6	151.4	114.6	138.2	114.5	137.2	128	151.9	94.89	137.9	87.5	111.9	129.4	263	569.6	618.2	684.1	624.8	812.2	854.2	839.2	804.3	781.8	858.7	734	878.7	796.7	841.4	796.8	762.8	622.5	734.5	761.5	677.1	769.8	766.3	738.9	685.5	738.3	761.3
172	157	143.7	129.6	136.1	111.6	129.1	93.57	169	148.5	107.5	141.5	122.9	142.1	154.6	129.7	97.72	150.5	122	113.9	121.7	151.8	142.1	466.9	404	456.6	552.9	551.5	559.5	542.1	606.3	654.6	672.2	577.2	574.5	563.5	646.7	742.8	826.4	726	782.4	707.5	618	578.9	719.4	720.4	609.4	631.4	612.5	581.3
173	188.6	173.5	157.5	186.5	163.7	175.1	193	178.9	181.7	183.9	176.2	171	184.5	200	209	200.7	224.6	188	184	202.9	186.3	198.5	212	196.3	175.9	161	197.5	215.2	267	1101	1181	1632	1732	1889	2293	2092	1735	1855	1829	1815	1569	1518	1218	1295	1261	1346	1100	1303	1127
174	182.5	171.4	171.5	127	179.1	167.7	159.3	126.4	195.1	160.6	156	168.7	185.5	147.8	145.6	204.2	184.2	143.5	173.9	711	676.1	673.9	697	647.1	845.9	872.2	753.9	649	865.7	766.3	507.7	792.2	853.8	842.7	912.7	816.6	906.3	956.3	838.6	913.5	840.3	797.7	708	771.9	807.2	877	852.7	761.9	720
0	151.4	116	143.2	137	144.4	105	102.5	138	162.8	164	463.5	484.6	482.1	444	482.5	467.1	428.3	481.3	441.5	438.5	399	447.1	344.5	352.5	392.5	406.6	457.6	486.4	457.4	496.1	439.6	530	492.6	511.9	540.6	588.8	629.6	700.6	744.9	750.1	780.1	791.4	735.9	726.9	786	925.5	890.4	783	771.1
175	191.1	171.2	189.1	172.6	197.2	156.7	170.8	215.8	168.5	159.9	181.6	186.1	216.6	198	161.4	144.6	175.3	207.2	179.9	165.5	169.1	211.3	665.5	616	686.4	825.5	803.6	916.4	725.9	701.5	825	730.4	693.1	681.6	854.4	734.1	763.6	726.7	727.6	719.1	725.8	735.8	775.3	780.7	660.6	781	718.1	715.9	819.4
176	219.4	197.5	221.2	156.1	172.6	213.2	193.8	222.7	194.9	170.6	197.5	194.7	177	206	174.2	221.3	205.1	222.5	206.1	464.9	1525	1985	1894	1961	2074	1880	1696	1668	1468	1438	1231	1073	1001	1020	1138	1113	1012	956	998.1	917.1	793.6	810.6	774	660	696.1	668.4	695	727.6	659
177	234.8	265.9	213	232.9	236.6	244.1	173.6	223.8	217	235.5	219.3	186.4	219.6	228.5	225.7	215.7	236.8	220.4	279	854	1237	1095	1284	1262	1448	1313	1533	1389	1353	1505	1478	1438	1301	1334	1259	1112	1180	1080	1246	1428	1440	1225	1173	1205	1250	1217	1160	1245	1178
178	180.7	199.4	227.3	270.7	202.2	206.2	228.4	174.2	188.8	199.5	228.3	209.5	190.7	192.7	199.1	189	234.4	301.7	185	216.9	234.5	269.4	249.8	186.7	252.6	260.3	235	225.8	265.6	239.2	194.6	207	1250	1710	2114	2105	2235	2108	1938	2008	1925	1959	2092	1966	1875	2105	1978	1910	1921
0	154.8	168.5	194.5	154.5	126.5	205.2	165.2	212	191.8	185.2	161.1	195.7	182.6	166.6	141.6	144.6	163.2	164.6	138.3	141.8	145.1	186	1192	1277	1323	1530	1487	1717	1619	1452	1480	1380	1406	1591	1654	1649	1467	1436	1442	1357	1515	1580	1402	1393	1522	1381	1486	1318	1172
179	180.1	177.3	181.5	201.4	278.1	203.4	205.9	218.3	221.5	223.7	232.9	219.4	202.3	253.7	1167	1613	1786	1971	2039	2208	2107	2016	1826	1869	1680	1638	1469	1417	1421	1518	1349	1076	1156	973.5	1152	1130	975.5	949.5	850	838.5	1026	872.3	997.6	879.6	926	932.1	840.1	777.1	791
180	162.5	131.9	159.4	132.6	144.6	158.6	120.9	134	131.8	130.4	95.42	176.6	168.7	135.6	156.3	113.3	150.9	124	130.2	123.4	119.4	1015	1051	1256	1362	1374	1307	1762	1742	1946	1681	2105	1838	2148	2062	1994	2511	1984	2118	2001	2059	2098	2210	1912	1821	1877	1841	1634	1778
181	114.6	131.6	132.9	119.9	134.2	111.6	127.5	89.91	126.9	111.1	124.9	118.9	163	95.9	118.1	89.95	359	488.5	435	486.9	512	535.5	522.5	577.5	583.1	534.5	612.5	577.4	704.5	757.4	729.5	819	870.1	764.2	845.4	823.6	756	799.6	1024	960	867.2	1033	921.3	847.9	818.8	803.5	1023	1046	805.5
182	174.2	154.3	127	143.5	179.5	150	159.2	132.6	154.1	163.1	158.3	172.9	136.9	141.2	170.9	164.9	133.7	138.9	145.7	147.6	148.9	138	143.1	138.5	143	134.6	161.5	610	733.4	846.7	884.2	978.8	968.2	852.7	980.7	1127	1350	1175	1226	1004	1045	938.5	1017	1008	1020	1069	1188	1216	1091
183	158.8	152.6	204.1	158.1	130.4	161.5	159.4	167.5	166.6	167.9	188	133.3	172.3	174.3	194.8	139.4	130.3	116.3	172.9	145.7	140.9	105.9	141	188.5	659	764.5	734	732.3	946.3	842.7	931.2	1043	1047	1145	1136	1051	969.6	886.6	985.7	983.4	959.5	852.2	780.7	845	841.9	851.5	884.9	1066	1118
0	147.2	157.5	146.9	159.2	118.9	131.8	157.4	125.4	130.5	146.8	154.1	170.9	150.6	134.7	131.8	137.3	145.1	NaN	NaN	NaN	NaN	NaN	NaN	NaN	NaN	NaN	NaN	NaN	NaN	NaN	NaN	NaN	NaN	NaN	NaN	NaN	NaN	NaN	NaN	NaN	NaN	NaN	NaN	NaN	NaN	NaN	NaN	NaN	NaN
184	133.9	210.6	170.3	164.8	154	159.3	173.9	156.2	182.9	181.7	153.6	137.1	157.9	145.7	152.9	184.7	135.1	152.2	163.4	588.4	721	759.9	766.5	772	778.5	891	807	847.5	783.5	742.5	843	763.4	742	830	770.6	790.5	819	861.5	891.1	932	820.5	780.8	801	827.3	833	905.7	939.4	886.9	762
185	128.6	157	176.5	146.5	199.4	155	174.8	148.1	159	153.6	145.6	150.3	196.3	137.4	150.9	176.5	155	171.3	192.3	238.8	208.7	382.6	441.5	780.8	1009	1030	1009	1029	992.4	1004	882.4	1038	1006	1134	1031	975.5	1009	957.4	986.4	944	1058	1143	1087	1132	1063	1013	997.8	1030	976.2
0	248.8	181.8	200.9	175.9	162.5	189.7	186.4	190.2	181.2	142.1	139.8	179.3	134.4	167.5	141.5	202.2	925.2	1274	1480	1660	2407	2372	2263	2676	2349	2216	1742	NaN	NaN	NaN	NaN	NaN	NaN	NaN	NaN	NaN	NaN	NaN	NaN	NaN	NaN	NaN	NaN	NaN	NaN	NaN	NaN	NaN	NaN
0	210.5	247.2	198.7	171.5	215	171.1	184.4	140.5	135	121.5	163.5	133.3	75.41	128.4	101.9	112	126.2	87.14	NaN	NaN	NaN	NaN	NaN	NaN	NaN	NaN	NaN	NaN	NaN	NaN	NaN	NaN	NaN	NaN	NaN	NaN	NaN	NaN	NaN	NaN	NaN	NaN	NaN	NaN	NaN	NaN	NaN	NaN	NaN
0	198.8	224.1	216.6	206.5	105.5	147.1	123.7	143.9	114	127.9	81.98	NaN	NaN	NaN	NaN	NaN	NaN	NaN	NaN	NaN	NaN	NaN	NaN	NaN	NaN	NaN	NaN	NaN	NaN	NaN	NaN	NaN	NaN	NaN	NaN	NaN	NaN	NaN	NaN	NaN	NaN	NaN	NaN	NaN	NaN	NaN	NaN	NaN	NaN
186	171.9	165.2	176.9	152.4	148.8	161.6	135.4	139	147.1	160.9	143.3	135	143.8	175	131.9	98.37	171.5	165.9	117	151.9	95.8	149.9	178	140.9	174.1	202	320	396.4	671.3	671.6	716.4	793.4	832.5	840.3	798.4	804.2	819	859.5	912.8	847.3	849.3	692.2	816.8	888.5	790.3	958.7	957.2	927.7	947.2
0	136.9	129	148.7	144.1	120.2	126.7	117.6	116	122	117	107	142.4	101.7	120	136.1	101.8	115	95	132.2	103.9	96.19	122.4	162.2	NaN	NaN	NaN	NaN	NaN	NaN	NaN	NaN	NaN	NaN	NaN	NaN	NaN	NaN	NaN	NaN	NaN	NaN	NaN	NaN	NaN	NaN	NaN	NaN	NaN	NaN
0	170.1	176.5	150.9	134.4	111.3	112	89.37	96.61	122	NaN	NaN	NaN	NaN	NaN	NaN	NaN	NaN	NaN	NaN	NaN	NaN	NaN	NaN	NaN	NaN	NaN	NaN	NaN	NaN	NaN	NaN	NaN	NaN	NaN	NaN	NaN	NaN	NaN	NaN	NaN	NaN	NaN	NaN	NaN	NaN	NaN	NaN	NaN	NaN
187	188.1	156.2	203.6	170.3	179.2	181.3	175.5	158.6	163.8	144.1	163.9	183.3	176	167.8	126.9	143.2	180.1	134.1	165.4	139	437.5	807.4	892.4	1157	974.9	978.8	964.8	1108	1093	1125	1141	1100	1058	1043	1098	962.8	1079	1019	1038	1130	1333	1198	1132	1109	1145	1203	1200	1103	1274
188	135.3	138.5	145.3	123	139.5	149.3	138.9	128.2	124.2	173.7	135.9	130.7	158.3	118.4	134.2	126.2	150.3	126.3	158.7	163.2	165.7	129.3	141.8	112.2	146.5	140.3	117	105	141	132.3	139	154.9	239	301	384.3	639.3	626.7	541.7	673.7	579.6	712.5	765.4	597.6	665.2	690	692.6	677.5	774	724.6
189	203.6	179.4	191.3	178	174.5	234.2	181	184.7	170.5	181.3	169.9	185.3	210.3	167.6	169.5	208	240	1250	1615	1849	2275	2191	2450	2718	2801	2543	2523	2702	2780	2536	2544	2615	2808	2717	2925	2787	3099	2410	2958	2431	2608	2565	2370	2277	1827	2598	2159	2196	2164
190	160.9	143.2	186.9	163.4	146.4	152.8	146.3	156.1	118.4	158.4	154	117.7	169.2	147.5	116.5	133.8	142.3	174.4	169	126	156.6	143.7	220.7	426.5	459.3	437.5	508.8	576.2	640.8	725.2	756.3	732	879	821.2	855.3	755.4	749.5	797.7	777.8	783.6	562.8	705	591.9	621.2	648.2	647.2	589.8	510.9	636.6
191	135	127.5	136.5	148.9	104	159	142.9	129.5	132	122.6	148.1	168.6	134.9	143.9	87.48	102.3	127.5	93.77	147	126.7	131.5	121.5	117.3	122.8	101.4	103.1	126.9	125.3	138.8	522.6	518.5	554.8	505	577	660.7	491.7	761.5	679	846.5	781.5	785.3	764.9	687	785	890.1	951.9	876.4	899.5	922.9
192	133.9	152.3	147.8	138.7	167.5	133	135.5	123.6	119.5	135.7	124.6	152.6	184.1	116	131	164	134.5	124.5	110.9	142.9	117.4	127.3	110.3	98.56	144.5	159.6	140.4	705.5	821.4	992	1163	1219	1188	1230	1389	1442	1308	1224	1385	1263	1343	1295	1307	1200	1309	1336	1331	1404	1427
193	215.6	196.3	170.8	214.7	261.4	209.8	249	196.4	265.3	221.7	258.7	255.4	260.9	215.3	205.4	196.4	227.3	227.4	177.1	264	161.8	222	151.2	164.1	210.6	213.4	201.8	194.9	189.4	229.3	193.5	216.3	204	202	197.3	218.5	223.3	181.3	217.2	192.1	180	184.1	195.3	179.8	172	165.7	195.1	179	189.8
0	193.5	137.3	107.6	166.5	126.4	115.1	117.9	133.2	146	158.7	139.1	144.2	125.9	121.6	141.2	146	114.2	122.5	125.1	109.3	139.5	132.1	143.9	120.1	120.6	145.9	120.5	116.5	152.7	150.7	133.1	130.7	129.2	160.3	122.3	161.7	112.5	115.4	137.5	116.7	144	134.4	134.4	135	122.4	105.3	137.8	121.1	133
194	245.9	264.8	198.8	212.2	291.5	272.2	274.9	209.8	230.5	264.2	230.5	241.2	231.4	248.7	258.1	259.8	287.6	270.5	247.8	303.5	276.7	262.7	253.2	265.4	265.2	224.2	289.5	285.9	250.4	234.3	261.5	292.1	277.9	254.5	288.5	269.6	253.2	251.2	272.1	278	262.2	303.5	256.2	244	278.3	294	268.5	289.7	266.2
195	140	128	146	121.1	159.5	129.4	121.3	92.58	130.6	144	148	101.3	145.7	192	126.9	114.5	118.6	119.9	117.4	106.9	140.5	98.03	149.7	116.1	136.6	148.7	199.1	347.5	453.7	499.5	525.1	575.5	609.9	625.3	553.7	608.3	828.1	725.5	856	832.3	739.9	700.3	786.5	705.9	731.8	667.9	709.2	739.2	676.6
196	175	197.3	176.4	171.4	125.5	144	151	130.4	122.9	150	172.9	136.6	141	137	169	158.5	110.5	153.1	141	122.1	177	148.2	156.5	151.3	155.4	126.7	122.7	137.4	142.2	75.77	132.9	141.9	132.8	163.6	836.1	866.9	817.9	862.6	969.5	1073	987.7	1184	1210	1331	1395	1387	1509	1697	1630
0	184.7	167.6	133.8	132	123.9	163.2	122.7	109	139	180.8	122.1	118.9	140.1	119.2	101.8	105.3	121.9	96.52	123.5	157	126.3	108.2	154.2	117	92.54	144.5	115.2	111.7	116.6	104.5	172.5	117.5	111.3	103.9	107.7	108	118.3	136.1	115	158.5	102.3	121.8	156.3	124	129.5	165	133	109.3	NaN
0	137.6	NaN	NaN	NaN	NaN	NaN	NaN	NaN	NaN	NaN	NaN	NaN	NaN	NaN	NaN	NaN	NaN	NaN	NaN	NaN	NaN	NaN	NaN	NaN	NaN	NaN	NaN	NaN	NaN	NaN	NaN	NaN	NaN	NaN	NaN	NaN	NaN	NaN	NaN	NaN	NaN	NaN	NaN	NaN	NaN	NaN	NaN	NaN	NaN
197	112.6	132.5	131.3	122.2	138.9	147	137.5	138.5	141.5	102	108	137.4	117.6	154	115.6	135.5	134.4	159.6	126.6	136	139.5	436.4	763.6	745.5	848	990	1091	1073	1252	1306	1335	1636	1417	1322	1019	813.5	714.8	943.9	695.6	901.6	711.5	852.4	700.4	727.6	872.8	750.9	714.8	725.3	771.3
0	166	107.1	152.9	156.4	NaN	NaN	NaN	NaN	NaN	NaN	NaN	NaN	NaN	NaN	NaN	NaN	NaN	NaN	NaN	NaN	NaN	NaN	NaN	NaN	NaN	NaN	NaN	NaN	NaN	NaN	NaN	NaN	NaN	NaN	NaN	NaN	NaN	NaN	NaN	NaN	NaN	NaN	NaN	NaN	NaN	NaN	NaN	NaN	NaN
0	169.4	143	150	85.46	137.1	114	113.5	92.89	127.6	NaN	NaN	NaN	NaN	NaN	NaN	NaN	NaN	NaN	NaN	NaN	NaN	NaN	NaN	NaN	NaN	NaN	NaN	NaN	NaN	NaN	NaN	NaN	NaN	NaN	NaN	NaN	NaN	NaN	NaN	NaN	NaN	NaN	NaN	NaN	NaN	NaN	NaN	NaN	NaN
198	137	173.9	181.3	134.9	161.5	158.5	123.5	137.5	183	130.9	127.1	156	142.6	139.6	177.1	148.5	512.9	586.5	637.6	883.3	964.9	1071	960.1	1009	1151	1043	1283	1372	1257	1319	1410	1263	1351	1063	1197	1226	1049	1297	1340	1387	1340	1162	1070	1149	1178	1151	1057	1222	1231
199	183.4	220.5	123.5	163.6	139	154.5	161	157.9	139	132.9	99.71	149.5	136.5	585.2	690	774.1	871	841.9	1077	1005	944	959	1022	1006	1043	1075	1232	1420	930.5	1165	1329	1266	1627	1286	1176	1388	1323	1400	1501	1325	1007	1665	1913	1438	1121	950.8	1334	1536	1643
0	135.4	162.9	192.5	165.1	148.9	195.5	207.1	181	166.5	150.6	184.5	123.4	121.8	89.41	123	86.5	100.2	141.8	NaN	NaN	NaN	NaN	NaN	NaN	NaN	NaN	NaN	NaN	NaN	NaN	NaN	NaN	NaN	NaN	NaN	NaN	NaN	NaN	NaN	NaN	NaN	NaN	NaN	NaN	NaN	NaN	NaN	NaN	NaN
200	141.4	135.7	123.9	116	120.3	169.7	135.8	116.8	142.9	141.7	122.6	133.1	140.5	130.2	102.5	111.3	131	103.7	132.2	141.8	150.1	77.5	123.7	123.5	103.6	91.52	137.6	130.5	105.7	97.08	76.5	262.2	429.7	443.1	436.1	457.9	472.2	508.4	442.6	420.6	494.5	537.8	606.2	575.7	599.7	594.8	630.8	583.8	627.5
201	143.5	170.5	140	160.9	144.6	122.4	109.5	169.9	172.4	122.6	128.4	152.6	206.4	154.7	183.8	154.6	156.8	157.5	646.6	806.4	982.8	911.9	1068	906.9	977.3	1072	979.9	1032	969.8	818	815.4	599.1	880.8	808.1	856.3	1204	1078	1125	1004	1097	1140	1218	1248	1206	1403	1538	1502	1549	1499
0	97.5	113	129	166.7	142.7	121.7	119.7	161	97.1	91.8	102.9	99.7	127.1	97.9	137.8	133.3	123.8	98.61	161.9	112.9	NaN	NaN	NaN	NaN	NaN	NaN	NaN	NaN	NaN	NaN	NaN	NaN	NaN	NaN	NaN	NaN	NaN	NaN	NaN	NaN	NaN	NaN	NaN	NaN	NaN	NaN	NaN	NaN	NaN
0	129.3	118.1	117.5	134	180.5	142	150.2	107.5	107.8	NaN	NaN	NaN	NaN	NaN	NaN	NaN	NaN	NaN	NaN	NaN	NaN	NaN	NaN	NaN	NaN	NaN	NaN	NaN	NaN	NaN	NaN	NaN	NaN	NaN	NaN	NaN	NaN	NaN	NaN	NaN	NaN	NaN	NaN	NaN	NaN	NaN	NaN	NaN	NaN
202	133.6	142	178.5	168.2	123.1	141.4	167.1	124.1	162.2	168.5	174	139.7	165.5	124.4	137.2	162	128.1	145.9	149.4	169.5	133.1	167.3	146.9	149.1	121.1	148.8	166.6	181.4	286.3	334.3	449.3	390.6	435.2	532.8	613.4	571.3	592.3	772.9	889.8	907.2	885.5	882	790.9	833.1	815	809.9	678.9	813.3	674
0	NaN	NaN	NaN	NaN	NaN	NaN	NaN	NaN	NaN	NaN	NaN	NaN	NaN	NaN	NaN	NaN	NaN	NaN	NaN	NaN	NaN	NaN	NaN	NaN	NaN	NaN	NaN	NaN	NaN	NaN	NaN	NaN	NaN	NaN	NaN	NaN	NaN	NaN	NaN	NaN	NaN	NaN	NaN	NaN	NaN	NaN	NaN	NaN	NaN
0	154.5	144.4	191.9	170.7	113.3	162.3	156.6	192.8	142.3	178	175	131.2	132.5	198.7	129	130	177.6	174.6	133.3	138.2	158.6	112	123.8	149.4	132.7	144	169.2	147.1	155.9	95.35	112.7	141.5	170.7	133.4	148.9	121.9	165.3	146.8	125.7	132.5	145.3	147.2	127.6	145.4	149.5	152.7	140.3	154.5	131.5
203	177.4	141.5	155.6	160.5	162.5	169	126	159.9	138.9	180.4	151.4	139.7	134.5	200.1	180.5	161	149.6	148.9	127.3	172.5	134.4	155.2	131	136.5	140.1	122.4	134.5	147.1	149.3	120.7	140.5	169.3	156	168.7	148.9	185.9	155.6	188	203	220.6	628.2	876.7	875.8	1114	1111	1128	889.2	1060	951.1
0	129.6	201.2	107.9	NaN	NaN	NaN	NaN	NaN	NaN	NaN	NaN	NaN	NaN	NaN	NaN	NaN	NaN	NaN	NaN	NaN	NaN	NaN	NaN	NaN	NaN	NaN	NaN	NaN	NaN	NaN	NaN	NaN	NaN	NaN	NaN	NaN	NaN	NaN	NaN	NaN	NaN	NaN	NaN	NaN	NaN	NaN	NaN	NaN	NaN
0	NaN	NaN	NaN	NaN	NaN	NaN	NaN	NaN	NaN	NaN	NaN	NaN	NaN	NaN	NaN	NaN	NaN	NaN	NaN	NaN	NaN	NaN	NaN	NaN	NaN	NaN	NaN	NaN	NaN	NaN	NaN	NaN	NaN	NaN	NaN	NaN	NaN	NaN	NaN	NaN	NaN	NaN	NaN	NaN	NaN	NaN	NaN	NaN	NaN
204	181.6	137.3	165.4	167.8	127.5	166.3	205.6	168.2	147.1	135.4	116.5	163	136.6	183.1	171.6	177.5	184	165.5	140.2	106.3	187.1	249.3	415.7	913.5	1145	1165	1133	1294	1184	1199	1352	1222	1335	1271	1307	1302	1346	1299	1133	1339	1329	1375	1297	1381	1114	1097	1131	1082	1018
0	200.7	208.2	210	NaN	NaN	NaN	NaN	NaN	NaN	NaN	NaN	NaN	NaN	NaN	NaN	NaN	NaN	NaN	NaN	NaN	NaN	NaN	NaN	NaN	NaN	NaN	NaN	NaN	NaN	NaN	NaN	NaN	NaN	NaN	NaN	NaN	NaN	NaN	NaN	NaN	NaN	NaN	NaN	NaN	NaN	NaN	NaN	NaN	NaN
0	279.1	310.2	221.1	282	246.3	293.5	344	345.2	NaN	NaN	NaN	NaN	NaN	NaN	NaN	NaN	NaN	NaN	NaN	NaN	NaN	NaN	NaN	NaN	NaN	NaN	NaN	NaN	NaN	NaN	NaN	NaN	NaN	NaN	NaN	NaN	NaN	NaN	NaN	NaN	NaN	NaN	NaN	NaN	NaN	NaN	NaN	NaN	NaN
205	259.6	220	205.9	211.6	197.4	206.5	175.7	212.8	170.7	211	218.1	170.7	172.8	158.7	193.6	180.8	155.2	149	174.5	166.2	148.8	158.8	1037	1098	1222	1311	1420	1450	1511	1553	1474	1368	1451	1475	1416	1436	1340	1272	1400	1335	1337	1224	1244	1270	1232	1222	1046	1113	1019
206	147.5	128.5	147.9	184	113.6	152.9	137.5	119.2	159	138.9	118.5	116.5	148.2	129.9	129.7	116.8	141.7	136	131.5	150	141	171.2	1002	981	1307	1166	1133	1270	1194	1313	1574	1669	1808	1695	1474	1612	1479	1337	1455	1209	1076	1145	1141	1112	988.4	1032	1002	1068	1017
207	330.3	207.8	265.8	351.2	221.7	301.2	237.5	326.5	343.4	254.4	280.2	315	276.5	269.2	220.1	190.2	192	177.7	154	187.2	157.9	170.5	406.5	954.4	846.5	943.5	1140	1327	1130	1190	1155	1129	1154	1230	1116	1143	1031	1013	1127	1452	1469	1523	1226	1130	832.1	968	748.7	801.6	820.1
208	223.2	194.8	207.8	151.9	260.2	224.9	212.9	150.9	234.9	219.2	252.4	228.6	216	228.6	242.9	213.2	237.1	195.3	210.4	217.4	206.1	231.1	1298	1351	1598	1700	1649	1542	1735	1739	1573	1704	1602	1925	2288	2467	1930	2319	2225	1664	1896	1585	1229	1428	1455	1654	1671	1892	1697
209	364	429	420.1	370.2	315	260.5	379.7	349.3	507.3	547.3	653.8	807.5	654.8	741.2	646.5	644.5	687.5	879.3	933.7	951.7	952.3	975.3	1027	999.4	1165	1023	1116	1182	1201	939	1062	1052	1321	1489	1125	1200	1279	1233	1086	980.7	994.7	992.5	1063	1051	1116	1104	1162	1478	1440
210	650.3	741.2	655.1	747.2	710.8	730.5	558	312.5	267.2	211.8	222.9	204.4	222	157.4	148.2	140.4	179.4	144	184.3	605.1	536	641	660.6	643.3	874.7	838.2	811	996.8	1059	1206	982.3	1099	1022	1216	1243	1147	987.2	1258	989.4	1301	1091	906.1	801	777.3	1232	651.6	736.9	1341	880.3
0	216.7	241.2	251.5	276.3	228.9	288.5	302.8	930.3	1102	1197	1202	1133	1084	1056	1016	820.6	643.3	766	884.9	NaN	NaN	NaN	NaN	NaN	NaN	NaN	NaN	NaN	NaN	NaN	NaN	NaN	NaN	NaN	NaN	NaN	NaN	NaN	NaN	NaN	NaN	NaN	NaN	NaN	NaN	NaN	NaN	NaN	NaN
0	129.6	130.5	141.2	151.9	152.3	123.3	123.8	139	132.5	143.6	134.7	145.6	140.7	157.3	136.7	86.91	99.23	105.1	113.4	136.1	113.1	139.2	109.1	104.3	106.4	120.6	117.9	98.02	119.1	137	133.3	95.26	136.4	148.3	108.3	88.83	118	94.19	127.6	121	134.7	130.8	107	92.79	136.6	105.9	114.3	119.6	106.1
0	NaN	NaN	NaN	NaN	NaN	NaN	NaN	NaN	NaN	NaN	NaN	NaN	NaN	NaN	NaN	NaN	NaN	NaN	NaN	NaN	NaN	NaN	NaN	NaN	NaN	NaN	NaN	NaN	NaN	NaN	NaN	NaN	NaN	NaN	NaN	NaN	NaN	NaN	NaN	NaN	NaN	NaN	NaN	NaN	NaN	NaN	NaN	NaN	NaN
211	179.6	186.8	177.1	143.9	149.5	166	191.5	148.3	125.2	148.8	137.9	168.1	153.8	128.2	147.5	721.5	748.6	729.8	970.5	905.5	1046	1077	1117	1334	1319	1044	1091	1063	1065	1026	928.5	1083	1075	946.7	990	1207	1088	1049	971	888.6	946.3	1033	1120	1101	1208	1095	1199	1048	1044
0	131.7	116.6	134.8	134.4	179.8	NaN	NaN	NaN	NaN	NaN	NaN	NaN	NaN	NaN	NaN	NaN	NaN	NaN	NaN	NaN	NaN	NaN	NaN	NaN	NaN	NaN	NaN	NaN	NaN	NaN	NaN	NaN	NaN	NaN	NaN	NaN	NaN	NaN	NaN	NaN	NaN	NaN	NaN	NaN	NaN	NaN	NaN	NaN	NaN
0	147.2	189.2	181.1	164.3	121.6	107.8	104.7	126.5	136.9	152	103	NaN	NaN	NaN	NaN	NaN	NaN	NaN	NaN	NaN	NaN	NaN	NaN	NaN	NaN	NaN	NaN	NaN	NaN	NaN	NaN	NaN	NaN	NaN	NaN	NaN	NaN	NaN	NaN	NaN	NaN	NaN	NaN	NaN	NaN	NaN	NaN	NaN	NaN
0	742.4	711.3	787.2	740.5	707.1	720	721	635.5	635.9	678	534	369.5	355.9	286	265.6	280.1	257.5	313.9	283.5	488.8	809.5	931.6	1078	1353	NaN	NaN	NaN	NaN	NaN	NaN	NaN	NaN	NaN	NaN	NaN	NaN	NaN	NaN	NaN	NaN	NaN	NaN	NaN	NaN	NaN	NaN	NaN	NaN	NaN
212	150.1	164.6	170.9	184.1	137.1	174	154.4	158	158	188.4	147.4	163	167	189.4	143	159	157	157.8	145.8	137	159.8	148.8	132	158.5	150.9	146	150.7	118.7	169.4	152.2	135.8	147.3	133.8	188.2	144.3	164.7	171.7	190	189	177.1	165.8	166.8	183.3	413.3	670.3	632.3	605.8	586	520
213	147.5	147.5	167.7	187.6	166.9	190.6	176.6	174	166	142.6	191.1	164.4	145	176.5	187.6	180.5	155	176	202.9	145.5	167	181.9	171.9	383.9	429.6	857.9	749	1041	1096	984.5	734.5	445	578	431	222	427.5	857.5	761	783	776	773	797	801.9	852.9	850.9	870.8	1007	1001	1026
214	156.6	193.1	165	176.1	167	185.4	197.8	159.6	181.4	154.6	184	162.4	174.6	132.4	172.4	138	143	190.5	164	124	152.5	171	152.5	118	151.4	173.6	186.4	236	205	192.9	278.7	260.1	429	1233	1555	1540	1514	1387	1545	1541	1506	1462	1366	1582	1396	1558	1503	1596	1589
215	763	738.4	773	655.5	689.1	755.5	587.1	531.5	423.5	372.4	227.5	205.9	218	192.6	172	177.4	184	172	146.4	154.9	123	107.5	142	161	187	103.9	135.9	224.1	386.5	661.5	614	673	652.4	697.4	680.5	700.6	722	745	789	808.5	714.5	775.5	916	937	1035	1101	1172	1140	1111
0	175	145.9	127	131	141.1	176.9	192.5	149.5	124	128.5	162	131	143	118.6	131.5	140.5	140	140.5	125.5	129.1	131.9	149.5	110.4	132.5	128.9	153.1	145.5	146.5	155	163.5	106.9	145	132.5	123.4	123.4	123	119.5	154.5	127.9	122	141	111.9	374	553.5	528	473.5	542	493.5	520.5
216	142.7	127.3	143	98.5	121.8	142	136	95.06	121.6	138	105.5	102	141.3	119.1	172	304.2	264.4	288.7	262.7	196.3	294	311.2	341.9	252.7	312.1	320.2	334.7	329.3	340.9	406.3	359	336.3	305.3	444.9	382.4	533.8	508.9	414.5	524.8	416	414.8	NaN	NaN	NaN	NaN	NaN	NaN	NaN	NaN
217	302	322.4	310.9	351	326.5	281.9	311.6	180.9	166.9	145.6	152.5	113.5	147.9	140.6	109.4	122	167.4	233.1	281.7	336	386.1	332.8	325.6	357.7	340.5	367.3	393.3	414	386.5	436.9	561.4	547.4	494.6	516.5	468	498.5	526.8	556.1	584.1	548	482	498	493.2	512.9	396.7	514.9	460.8	492.5	422.4
218	189	146.2	161.5	147.5	137.4	150.4	147.4	165.9	145.4	147.5	130.9	148.4	115.3	193.5	122.4	124.5	132.9	128.3	413.4	513.4	577.4	547.4	630.5	631	668.9	749.4	751	974.5	834.3	840.1	825.6	901.4	944.8	1073	1191	1132	1188	1150	1286	1248	1233	1263	1463	1555	1153	1305	1407	1515	1699
0	151.9	166.8	152.5	114.7	NaN	NaN	NaN	NaN	NaN	NaN	NaN	NaN	NaN	NaN	NaN	NaN	NaN	NaN	NaN	NaN	NaN	NaN	NaN	NaN	NaN	NaN	NaN	NaN	NaN	NaN	NaN	NaN	NaN	NaN	NaN	NaN	NaN	NaN	NaN	NaN	NaN	NaN	NaN	NaN	NaN	NaN	NaN	NaN	NaN
219	130.9	130.4	194.9	198.8	150.2	123.9	196.5	141.3	174.5	113	108.9	145.5	141.9	149.9	154.9	160.3	152.9	131.8	143.5	687.9	768.4	900	1050	1096	935	969.8	950.5	995	1036	1052	1109	1178	1028	1130	1125	1199	956.8	988.3	995.6	977.9	880.6	980.5	798.7	854.5	862.8	747.2	780.3	755.8	715.1
220	158	251.8	191.2	184.4	142.3	151.3	138.8	156.3	141.4	172.3	189.2	172.8	147.3	148.7	140.9	198.4	176.3	155.6	161.7	164.8	303.4	884.5	1280	1403	1953	1748	1582	1933	1976	2123	2143	2241	2029	2102	2027	2204	2204	2171	1887	1941	1904	1965	2187	2187	2202	2214	2160	2213	2252
221	173.7	157.2	135.8	176.9	186.3	185.3	152.3	146.4	157.9	188.3	147.8	151.3	149.8	119.8	109.3	136.7	129.3	123.8	148.9	133.9	181.4	503	577.3	539.5	571	642	727.4	717.5	796.1	791	846	678	715.5	706.5	639.6	597.5	626	597.5	561	493.5	540	606.1	475.4	484.9	499.5	410.1	432.5	412.5	467.5
222	111	170.5	159.3	126.9	168.1	118.1	143.7	100.2	137.7	132.8	124.5	109.2	155.8	129.8	154.7	207.2	601.8	510.8	612.9	584.2	644.8	757.1	814.2	973.6	947.4	837.5	728	763.3	881.1	994.5	983.5	890.4	964.3	950.3	1039	1077	986.3	1079	1032	1117	1092	1018	975.1	980.9	916.4	1180	990.1	997.6	970.4
223	202.4	275.6	227.9	195	183	193	160	171.5	179.6	174	165	154	148.5	187.6	133.5	145.5	182.9	672.5	787.9	822	984.5	835	814.5	759.9	760.7	852	1036	879.6	972.6	865.1	1116	988.7	957	1087	1002	913	881.6	887.8	741.6	609.5	753.5	562.5	656.7	633.8	518.2	586.6	535.2	544.5	535.6
224	135.5	153.1	138.2	211.3	152.5	173.4	165.1	148.9	141.4	146.5	136.3	151.7	152.7	185.8	140.5	176.1	158.4	122.3	128.9	117.4	150	132.6	311.4	453.1	542.5	659.3	659.6	767	870.8	806.5	711.9	612.1	757	696.4	871	1017	949.8	775.5	870.5	833	721.1	758	651.7	679.3	712.8	776.5	750	548.5	612.4
225	212.5	251.9	241.6	252.9	225.1	234	222	211.5	218	194.5	279.6	233	229.1	199.6	212.4	207.7	258.1	208.3	203.1	240.4	224.7	222.4	205.1	223.5	172.1	185.5	235.7	203.9	221.5	199.7	272.4	271.3	846.4	881.5	1010	999.4	970.6	1143	1111	1128	1299	1222	1279	1254	1244	1196	1194	1325	1189
226	181.6	153	214.7	185.1	148.8	141.2	182.7	190.2	117.3	187.4	174.2	171.8	177.2	147.1	166.1	145.6	127	172	248.8	397.1	1359	1667	1610	1741	1748	1748	1912	2045	1576	1917	1673	1418	1333	1634	1690	1353	1586	1249	1465	1516	1389	1447	1608	1660	1577	1531	1593	1658	1693
227	132.4	129.4	115.5	115.1	87.43	178.9	121.2	108.9	87.91	122.5	118.9	119.2	141.8	111.1	116.3	92.13	118.4	86.03	101.6	88.58	89.39	132.7	153.3	680.1	818.1	924.1	1016	1073	1118	1078	1018	964.4	916.1	817.6	836.5	767.8	793	848.2	836.1	836.1	967	842.5	887.1	888.6	803.9	904.6	843	852.4	790.7
228	204.8	274.4	223.1	264.5	241.6	220.4	262	207.1	196	216.5	256.1	206.1	249	200.1	213.1	228.8	166.6	173	156.6	200.5	158.8	177.9	200.4	181.6	893.5	715.4	881.9	859	827.6	888.5	985.1	1162	1293	1287	1196	1143	1357	1558	1460	1185	1147	1167	1214	1168	1184	1234	925.9	1144	1020
0	175.9	215.5	192	238	157.4	150.5	143	147	150.4	174	176.5	119	148.5	164.5	136.5	126.1	134.3	NaN	NaN	NaN	NaN	NaN	NaN	NaN	NaN	NaN	NaN	NaN	NaN	NaN	NaN	NaN	NaN	NaN	NaN	NaN	NaN	NaN	NaN	NaN	NaN	NaN	NaN	NaN	NaN	NaN	NaN	NaN	NaN
0	123.3	130.6	120.3	150	138	146.2	98.84	111.1	110.1	138.8	87.58	NaN	NaN	NaN	NaN	NaN	NaN	NaN	NaN	NaN	NaN	NaN	NaN	NaN	NaN	NaN	NaN	NaN	NaN	NaN	NaN	NaN	NaN	NaN	NaN	NaN	NaN	NaN	NaN	NaN	NaN	NaN	NaN	NaN	NaN	NaN	NaN	NaN	NaN
0	156.5	123.7	140.5	156.8	141.9	129	129.1	110.6	116.5	139.4	110.5	112.4	123.5	113.5	95.4	110.4	98.09	113	114.6	136.9	111.5	150.4	117.9	91	71.5	76.07	100.9	103.1	68.82	86.56	97.5	92.01	105	115.9	97.59	100.5	111.7	104.4	103.5	112.6	86	109.3	83.5	95.07	100.3	107	127.1	114.6	99.91
0	NaN	NaN	NaN	NaN	NaN	NaN	NaN	NaN	NaN	NaN	NaN	NaN	NaN	NaN	NaN	NaN	NaN	NaN	NaN	NaN	NaN	NaN	NaN	NaN	NaN	NaN	NaN	NaN	NaN	NaN	NaN	NaN	NaN	NaN	NaN	NaN	NaN	NaN	NaN	NaN	NaN	NaN	NaN	NaN	NaN	NaN	NaN	NaN	NaN
0	228.7	222.2	201.7	155.8	199.5	164	179.2	171	165.2	169.5	155.4	156.1	179.1	216.2	157.6	132.1	174.1	168.1	178.1	166.6	189.7	148.2	169.8	180	197	148	183.1	210.6	189.8	149.2	166.1	148.7	164.7	130.6	158.2	126	191.8	132.9	144.5	151.6	135.4	135	131.8	140.6	171.6	133.9	160.1	167.7	134.2
0	NaN	NaN	NaN	NaN	NaN	NaN	NaN	NaN	NaN	NaN	NaN	NaN	NaN	NaN	NaN	NaN	NaN	NaN	NaN	NaN	NaN	NaN	NaN	NaN	NaN	NaN	NaN	NaN	NaN	NaN	NaN	NaN	NaN	NaN	NaN	NaN	NaN	NaN	NaN	NaN	NaN	NaN	NaN	NaN	NaN	NaN	NaN	NaN	NaN
0	217.2	180.6	131.4	216.4	219.5	162.4	165.5	195.2	179.4	136.5	185.6	186.2	602.9	640.3	633.9	764.4	750.3	676.7	744.9	729.5	760.8	1087	1195	1034	1183	1117	1011	1164	1102	602.5	648.8	555.6	540.5	423.6	383.9	426.6	411.5	709.2	597.7	635.5	581.4	533.6	409.5	550.8	453.4	406.7	456.9	444.7	491.7
229	145	149.6	144.9	139.5	100.1	116.6	131.4	125	138.3	133.8	128.4	122.7	132.2	85.27	105.8	126.1	132.7	114.8	164.3	112.7	108.3	88.58	104.3	191.5	482.6	573.7	457.5	520.2	557.8	558.5	533.9	473.9	489.9	521.9	269.4	349.4	401.3	375.3	400.9	388.4	426.9	341.3	379	308.2	378.6	260.2	246.8	348.7	387.3
0	148.6	181.2	194.8	192.6	220.7	NaN	NaN	NaN	NaN	NaN	NaN	NaN	NaN	NaN	NaN	NaN	NaN	NaN	NaN	NaN	NaN	NaN	NaN	NaN	NaN	NaN	NaN	NaN	NaN	NaN	NaN	NaN	NaN	NaN	NaN	NaN	NaN	NaN	NaN	NaN	NaN	NaN	NaN	NaN	NaN	NaN	NaN	NaN	NaN
230	199.2	147	159	172	184.1	189.9	192.5	168	174.4	156.9	174.5	141	163	194.6	203.5	187.5	167	162.5	932.4	832.4	1042	1032	1240	1198	1395	1375	1121	1218	1145	1106	1163	1143	1086	938.5	965.4	1071	1193	1256	1290	1373	1200	1105	NaN	NaN	NaN	NaN	NaN	NaN	NaN
0	122.9	148.1	172.3	141.8	204.8	109.5	140.4	167.3	164.2	148.3	136.1	141.4	138.3	144.5	149.7	159	144.7	126.3	147.6	164.1	164.3	154.6	188.1	159.8	138.3	171.9	179.5	129	161.5	151.3	143.7	131.5	NaN	NaN	NaN	NaN	NaN	NaN	NaN	NaN	NaN	NaN	NaN	NaN	NaN	NaN	NaN	NaN	NaN
0	NaN	NaN	NaN	NaN	NaN	NaN	NaN	NaN	NaN	NaN	NaN	NaN	NaN	NaN	NaN	NaN	NaN	NaN	NaN	NaN	NaN	NaN	NaN	NaN	NaN	NaN	NaN	NaN	NaN	NaN	NaN	NaN	NaN	NaN	NaN	NaN	NaN	NaN	NaN	NaN	NaN	NaN	NaN	NaN	NaN	NaN	NaN	NaN	NaN
0	184.6	213.7	158.2	183.9	174.7	155.4	164.6	174.3	180.8	129.7	151	139	162.9	211.7	179.6	154.9	151	NaN	NaN	NaN	NaN	NaN	NaN	NaN	NaN	NaN	NaN	NaN	NaN	NaN	NaN	NaN	NaN	NaN	NaN	NaN	NaN	NaN	NaN	NaN	NaN	NaN	NaN	NaN	NaN	NaN	NaN	NaN	NaN
0	130.5	153.9	121.6	144	163.4	183.5	167.5	102.2	150.5	116	99.4	131.3	145.7	141.6	132.1	132.8	135	147.2	119.2	110.2	110.1	152	119.8	179.4	125.2	169.1	141.9	128.7	81.9	141.7	118.9	121.3	97.17	128	144.9	124.4	121.1	91.75	124.6	92.1	141.1	128.3	122.2	120	111.4	103.8	132.1	138.3	144.9
231	155.7	171.8	177.1	148.7	190.5	169.1	169.9	184.9	173.7	167.6	166.5	179.5	192.2	162.4	195.5	188.5	201.6	200.3	175.4	195	182.2	161	318	643.9	689.1	608.4	677.3	756.9	948.1	849.5	986.9	903	1015	1036	1051	1027	1024	1115	923.7	824.5	1055	1032	1050	1097	1068	1045	1046	1144	1048
232	294.9	234	279.2	228	241.5	186.3	196.3	205.8	208.1	195.2	203.1	201.7	176.8	181.5	219.5	200	215.6	207.1	224.8	211.3	170.8	219.5	225.2	179.5	218.1	195.1	750.9	977	1076	1152	1276	1450	1220	1478	1583	1650	1375	1404	1445	1337	1346	1238	1098	1343	1247	1228	1301	1312	1099
0	177.6	115.6	128	110.6	155	155.2	123.3	140.6	158.5	129.1	160.3	128.4	139.7	140	120	149.8	119.1	120.7	105.5	119.5	123.1	134.1	142.7	124.1	153.1	113.2	171	156.9	124.9	147.2	142	139	128.1	137.1	149.7	128	143.9	104.6	110.7	157	123.3	151.9	142.2	105.6	138.4	126.1	118.2	146.1	120.7
0	178	194.6	145.2	144.8	192.5	136.7	159.7	155.4	165.3	163.2	170.2	145.4	152.5	154	148.8	163	173.8	162	141.5	194.1	221.8	183.3	136.1	162.3	177.2	159.1	140.3	168.7	178	198.7	159.7	185	147.8	186.5	200	161	182.4	174.7	155.3	184.6	176.5	147.8	242.5	202.5	187.6	248.8	713.8	808.1	734.5
0	190.3	189.7	239.5	215.2	209.1	145.5	167.3	200.2	175.8	196	175.5	225.6	170.5	175.4	194.7	189.2	181.7	186.5	162	156.7	190.8	204.3	168.7	161	218.8	221.3	177.8	166.1	194.6	202.1	206.4	173.6	229	208.4	153.4	156.9	168.8	194.5	176.8	186.8	201.9	190.5	197.2	177	187.5	185.5	200.9	143	192
233	244.8	252.1	243.7	220.7	214.5	273.2	230.5	228.4	183.4	221.9	207.8	278.7	188.5	241.6	258.1	217.2	238	180.4	220.6	196.8	194.2	172.8	190.2	469.4	829.7	722.3	912.7	996.3	848.2	1165	1086	1307	1088	1061	1105	1193	1087	1071	1181	1098	1031	951	985.5	1098	1055	1043	1079	1071	1094
0	163	149.1	137.4	161.5	146.5	139	146.9	125.1	152.2	131.7	134.6	130.1	166.3	173	132.8	133.4	148.2	142.1	140.6	100.2	143.7	151.7	202.6	137.5	119.2	126.1	143.3	111.6	150	137	169.1	118	175.7	127	144.5	137	107.7	123.1	100.7	130.4	167	121	122.8	120.5	122.8	119.6	111	107	119
234	176	173.4	182.3	190.8	189.6	177.8	151.9	121.9	159.2	145.5	138.9	130.1	131.9	150.8	206.6	161.5	170	123.4	150.8	164.4	147.3	161.8	153.1	149	172	186.9	998	1277	1496	1484	1182	1534	1255	1425	1389	1395	1327	1328	1438	1326	1393	1441	1480	1253	1330	1296	1492	1281	1306
235	284.6	307.3	272.3	293.8	318.7	300.5	307.4	312	261	257.2	264.5	260	268.9	287.3	285.8	264.9	252	243.2	213.2	219.2	154.9	938.5	904.1	1171	1071	1249	1124	1051	1224	1256	1221	1439	1422	1583	1664	1765	1590	1828	1718	1722	1853	1627	1539	1774	1051	1174	1215	1127	1064
236	199.5	182.4	185.9	186.3	206.7	211.4	223.7	178.7	195	223.5	151.9	154.5	155.4	161.9	188.4	165.5	210.5	154.2	578.1	172.6	223.1	590.9	681.1	592.9	731.6	845	742.1	909	849.5	864.1	903.1	904.1	869.8	867.2	888.2	900.3	995	1097	1003	975.9	959.1	863.8	919.6	786.6	940.1	966.4	892	818	816.9
0	133.6	143.4	125.5	141.9	154.1	144.7	163.1	129.6	186	132.6	145.6	152.5	159.2	160.7	142.3	151.7	161.1	124.1	131.2	141.8	186.6	117.5	138.8	123.5	120.5	149	153.2	139.5	142	158.1	145.6	129.3	120.8	173.3	175.3	160.4	133	173	167.2	186.2	142.1	134.2	142.3	164.4	167	158.3	137.5	134.7	134.1
237	166.9	157.8	170.5	178.5	173.9	148	164.8	174.7	193.3	150	166.9	194.6	165.6	182	164	158.6	220.3	186.4	177.7	208.3	180.5	192.5	144.5	173.5	218.2	246.7	873.5	1104	1172	1362	1177	1292	1444	1266	1282	1181	1450	1161	1186	1182	1095	870.1	1050	1158	1038	1086	1009	1025	964.8
0	149.4	114.1	123.5	128.5	175.1	115.8	126.2	127.9	68.28	72.1	141.8	129.4	109.3	148.7	127	143	89.88	155.9	127.1	120.3	141.5	118.5	116.2	106.8	127.7	129.5	114.7	116	111.5	112.7	106.5	106.7	112.3	112.8	101.4	NaN	NaN	NaN	NaN	NaN	NaN	NaN	NaN	NaN	NaN	NaN	NaN	NaN	NaN
0	97.28	86.45	118.3	125.7	138.1	166	119.4	115	115.2	133.1	118.2	96.84	256.2	297.4	349.2	301	209.4	240.7	225.8	238	148.2	145.2	196.6	214.5	182.9	329.1	335	415.7	384.4	438	429.3	430.6	449.6	533.9	498.9	455.1	421.2	383.7	413.3	406.3	386.1	438	397.7	431	441.1	432.2	415.6	401.5	481.1
238	124.1	158.6	182.2	173.7	162	141	145.4	132.7	148.6	160.9	141.8	191	144.1	187.3	142.8	148.4	133.7	149	170.2	178.1	164.7	198.2	124	123.5	147	185.7	1460	1453	1935	1635	1734	1923	1795	1744	2224	2435	2773	2369	2665	2553	2618	2277	1942	2206	1927	1999	1878	1748	1825
0	168.4	156.5	133.5	133.7	148.6	130.2	142.2	124.1	126.1	128	142.6	161.4	128.4	131.4	145.3	139.3	494.6	642.8	747.9	790.5	747	650.6	580.3	472.6	463.8	694.7	661.3	588.4	639.5	554.4	776.3	860.2	847.6	916.1	689.3	697.1	882	1025	1069	933.2	776.6	528.5	364.5	283.5	237.5	393.4	167.5	135.1	128.1
239	165.5	126.6	122.4	191.5	126.8	126.3	132.5	150.7	134.1	136.9	144.6	501	580.1	587.9	582.4	425	520.9	584.8	591.4	389	298.6	454.1	617.9	831.6	933.8	980.3	1055	945.7	844.5	878.5	925.8	1019	863.6	935.5	1074	1024	1055	1049	1100	976.6	1174	839.5	902	962.7	984	816.5	859.7	767.5	622.6
0	NaN	NaN	NaN	NaN	NaN	NaN	NaN	NaN	NaN	NaN	NaN	NaN	NaN	NaN	NaN	NaN	NaN	NaN	NaN	NaN	NaN	NaN	NaN	NaN	NaN	NaN	NaN	NaN	NaN	NaN	NaN	NaN	NaN	NaN	NaN	NaN	NaN	NaN	NaN	NaN	NaN	NaN	NaN	NaN	NaN	NaN	NaN	NaN	NaN
240	181	152.4	108.9	123	137.2	150.1	135.1	167.5	198.8	134.9	112.5	122.9	114.3	122.6	158.2	167	132.2	156.2	136.9	245.4	372.7	324.6	337.7	350	367.8	317.3	308.1	311.7	378.8	390.2	415.5	394.7	500.5	423.7	442.3	432.3	438.8	510.7	531.2	480.9	478.9	536.9	597	535.3	476.8	481.3	619.9	652.6	430.8
0	965.8	870.6	849.7	821.1	1338	971.4	892.8	1241	1029	1260	1008	755	1064	807.3	NaN	NaN	NaN	NaN	NaN	NaN	NaN	NaN	NaN	NaN	NaN	NaN	NaN	NaN	NaN	NaN	NaN	NaN	NaN	NaN	NaN	NaN	NaN	NaN	NaN	NaN	NaN	NaN	NaN	NaN	NaN	NaN	NaN	NaN	NaN
0	137	143.2	145.5	186.5	151	140.5	171.9	134.9	154.1	139.1	133.4	126.9	167.5	163.2	161.8	124.9	135.6	166.8	150.9	186.7	163.9	184.1	130.7	157.9	137.5	153.2	174.5	124.5	117.7	167.5	129.2	142.5	126.7	135.4	137.1	129.3	153.1	113.8	126.7	135	122.1	137.2	131.4	134	106	105.1	151	146.5	104.5
241	186.8	175.7	162.6	186.4	163.2	161.9	216.8	146.7	148.3	174.2	170.5	165.5	140.3	148.9	165.4	141.5	167.1	150.6	176.8	268.4	598.3	615.7	734.3	771.7	775.7	950	770	836.7	708.7	786	891.8	939.2	900	838.3	916.5	1032	933.1	1041	854.1	918.6	993.1	1010	873.5	944.5	948.1	953	856.9	921.7	977.5
0	127.6	133.8	121.8	131.8	106	133.7	97.69	139.2	132.1	118.1	104	91.94	108.5	140.2	125.9	113.6	138.5	121.1	108.1	121.9	145.5	137.4	161.9	333.8	380.3	386	379.5	NaN	NaN	NaN	NaN	NaN	NaN	NaN	NaN	NaN	NaN	NaN	NaN	NaN	NaN	NaN	NaN	NaN	NaN	NaN	NaN	NaN	NaN
0	163.1	163	118.3	160.5	158.6	126.9	178.6	119.8	149.3	134.5	134.1	118.4	145.3	135.3	139.3	127.7	158.4	137.5	141.3	156.6	176.9	165.8	169.2	165.3	114	157.5	142.9	114.9	171.2	160.5	149.7	114.2	124.2	138.9	169.8	130	134.3	144.2	132.2	136	132.6	131.8	156.2	128.5	150.2	105	123	148	134.3
0	131.6	197.4	115.6	153	145.5	145.5	147	164.1	121	118.5	114.2	127.5	139.5	149.8	112.9	149.4	141.1	131.9	142.9	168.3	103.7	99.7	100.9	122.9	136	133.9	156.2	163.3	109.8	117	109.9	115.4	145.9	126.5	140.1	118.9	159.1	129.8	118.5	106.3	116.1	130.5	146.6	137	141.4	118.8	103.7	100.5	117.1
242	150.3	171.7	165.1	151.6	133.2	156.1	135.6	157.8	155	171.1	183.1	160.1	147.3	123.1	154.3	146.2	138.7	136	154.7	166.1	138.4	146.9	140.2	184.5	158	145	153.1	193.8	176.5	161.3	180.8	190.4	157.7	196.4	180.2	156.5	157	188.7	184.7	176.6	126.4	190.8	150.9	277.1	941.7	1030	1345	1367	1242
0	140.7	163.9	170.3	123.3	201.5	127.1	NaN	NaN	NaN	NaN	NaN	NaN	NaN	NaN	NaN	NaN	NaN	NaN	NaN	NaN	NaN	NaN	NaN	NaN	NaN	NaN	NaN	NaN	NaN	NaN	NaN	NaN	NaN	NaN	NaN	NaN	NaN	NaN	NaN	NaN	NaN	NaN	NaN	NaN	NaN	NaN	NaN	NaN	NaN
0	NaN	NaN	NaN	NaN	NaN	NaN	NaN	NaN	NaN	NaN	NaN	NaN	NaN	NaN	NaN	NaN	NaN	NaN	NaN	NaN	NaN	NaN	NaN	NaN	NaN	NaN	NaN	NaN	NaN	NaN	NaN	NaN	NaN	NaN	NaN	NaN	NaN	NaN	NaN	NaN	NaN	NaN	NaN	NaN	NaN	NaN	NaN	NaN	NaN
243	812.5	832.2	723	732.9	578.5	566.1	360.1	224.7	247.5	217	253.9	250.3	233	196.7	158.4	166.8	172.2	145	170.6	183.5	212.8	145.1	205.7	188.4	144.8	168.1	352.3	1086	980.2	1107	1017	1069	1124	1155	1199	1310	1263	1447	1515	1453	1424	1124	1355	1893	929.7	954	1191	1167	1163
0	135.4	124.9	126.1	146.1	140.2	91.61	97.7	118.3	NaN	NaN	NaN	NaN	NaN	NaN	NaN	NaN	NaN	NaN	NaN	NaN	NaN	NaN	NaN	NaN	NaN	NaN	NaN	NaN	NaN	NaN	NaN	NaN	NaN	NaN	NaN	NaN	NaN	NaN	NaN	NaN	NaN	NaN	NaN	NaN	NaN	NaN	NaN	NaN	NaN
244	138.8	132.7	166.3	153.8	149	154.1	115.2	107.8	124.1	128.8	169.2	144.5	137.1	182.2	132.4	109.7	125.3	124	121.7	384.8	619.7	699.7	951.7	846.8	1018	1098	1125	1076	1156	1381	1201	1224	1215	1054	1042	990.8	1255	1220	1012	1015	1124	1094	965	847.6	892.6	777.1	776.6	863.6	978.8
0	189.7	169.9	177.5	177.7	193.6	179	193.8	148.6	165.6	148.7	200.5	165.1	145.1	161.1	192.2	154.1	162.2	NaN	NaN	NaN	NaN	NaN	NaN	NaN	NaN	NaN	NaN	NaN	NaN	NaN	NaN	NaN	NaN	NaN	NaN	NaN	NaN	NaN	NaN	NaN	NaN	NaN	NaN	NaN	NaN	NaN	NaN	NaN	NaN
245	172	183.8	210.4	216.4	161.8	156.9	209	144	165.8	158.5	212.1	169.3	212.4	183.3	145.1	194.4	240.1	170.4	291.3	460.5	588.4	833.3	896.7	932.3	1054	1085	1157	1147	1033	1213	1201	1301	1009	1204	1018	1048	1171	1122	1093	1094	1153	1093	932.5	930.6	1115	1151	950.4	1024	987.7
246	228.2	268.8	226.5	196.5	225.7	211.7	273.9	170.6	150.5	177	170.9	144.5	154.5	161.5	169	112.3	144.1	594.9	608.5	502.3	664.5	605.2	726.2	615.5	656.4	736.5	701.9	660.4	756	699.4	902.7	824.5	970.9	959.9	931.7	986.5	876.1	880.2	943.1	853.3	889.7	805.6	852.5	869.1	603.3	881	904.6	881.3	957.5
247	141.5	129.5	142.5	140.4	122.4	126.4	184.1	152.9	126.8	93.77	129.8	133.3	255	857.5	742.9	799.1	781.9	715.9	692.8	693.8	728.9	506.6	287.7	352.4	418.6	569.3	596.6	519.6	596.3	824.8	866.3	958.3	998.5	1007	1079	1574	1435	1486	1528	1640	1623	1462	1357	1392	1332	1420	1295	1429	1128
0	148	151.5	130.3	170.9	146.5	163.7	159.3	121.4	183.3	149.2	116.6	161.1	127.2	163.3	NaN	NaN	NaN	NaN	NaN	NaN	NaN	NaN	NaN	NaN	NaN	NaN	NaN	NaN	NaN	NaN	NaN	NaN	NaN	NaN	NaN	NaN	NaN	NaN	NaN	NaN	NaN	NaN	NaN	NaN	NaN	NaN	NaN	NaN	NaN
248	124.6	130	139.2	144	164	146	116.2	139	133.9	151.2	140.7	130.7	139.5	127.3	162.2	146.6	131.9	150.5	153	142.3	144.2	138.2	157.7	173.6	651.6	730.9	824.2	992.3	923.2	978.2	956.9	961.2	864.2	897.2	917.7	863.4	723	818.3	732.7	740.3	817.4	797	848.8	834.9	873.8	872.3	911.3	904.1	767
249	146.1	166.6	120.9	162	134	105.7	139.3	156.5	144.6	117.3	148.4	127.3	136.2	148.6	143.8	111.9	162.7	135.1	139.1	554.9	564.7	529.3	561.3	755.5	666.8	841.6	793.6	821.6	753.4	879.4	812.6	895.8	893.9	1022	1050	1036	891	763.1	763.5	736.1	693.9	746	696.7	706.2	647.9	830.6	775.3	872	856
250	143.9	162.7	166.4	158.2	157.5	122	142.9	134.1	119	182.1	125.6	130.1	123.4	147.4	147.7	114.2	132.9	138.3	114	131.8	118.3	172.8	251.9	532.2	793	986.5	1129	1033	1025	1060	1173	1117	1266	1123	1287	1284	1303	1182	983.3	927.7	738.7	784.1	793.7	915.8	1069	916.8	757.2	789.4	804.4
251	236.9	254	182.7	179.2	177.3	178	174.4	175.1	182.4	183.9	149.8	168	134.8	164.5	148.3	157	165.6	494.1	517.7	546	564.2	559	539.2	589	651.6	606.8	698.6	715.4	741.8	734.1	725.7	701.2	737.9	840.5	731.9	1116	1135	1131	1046	979.5	1017	950.5	848.8	910.3	873.4	718.4	684.4	656.3	695.7
252	168	140.6	181.1	144.9	160.8	149.6	124.2	134.1	115.4	139.2	126.4	184.6	156.6	127.7	130.4	119.2	113.3	92.51	122	109.3	145.4	141.6	110.4	162.1	143.6	142	120.1	166.1	114.8	107.8	123.5	123.6	105.5	154.1	142.1	135.2	110.7	127.2	135.4	142.1	139.5	159.9	129.2	133.9	122	104.5	124.1	113.2	115.7
0	170.3	194	197.5	198.4	201.4	172	189.5	165.6	197.7	222.1	204.1	219.9	204.5	194.6	209.3	165.8	160.3	245.7	211.6	175	180.5	218.6	226.1	254.3	263.2	228.3	182.2	165.9	182.9	217.1	169.9	211.4	209.5	195.4	234.6	221.7	191.7	218.7	186.3	221.2	213.1	183.9	203.7	222.9	182.7	244.2	233.3	221.4	244.2
0	140.3	179.9	188.6	138.1	173.2	164.7	171.8	137.4	171.7	196.2	142.9	117	126.9	146.7	123.9	146.4	506.7	630	900.4	838.2	1135	1051	1092	954	989	850.8	NaN	NaN	NaN	NaN	NaN	NaN	NaN	NaN	NaN	NaN	NaN	NaN	NaN	NaN	NaN	NaN	NaN	NaN	NaN	NaN	NaN	NaN	NaN
0	95.08	NaN	NaN	NaN	NaN	NaN	NaN	NaN	NaN	NaN	NaN	NaN	NaN	NaN	NaN	NaN	NaN	NaN	NaN	NaN	NaN	NaN	NaN	NaN	NaN	NaN	NaN	NaN	NaN	NaN	NaN	NaN	NaN	NaN	NaN	NaN	NaN	NaN	NaN	NaN	NaN	NaN	NaN	NaN	NaN	NaN	NaN	NaN	NaN
253	147.6	169.5	151.5	175.8	146	144.9	118.4	143.7	147.6	124.4	162.5	116.4	137.5	122.4	174	123.5	153.9	138.5	175.7	115.3	137.9	174.5	522.1	649.7	789.6	846.4	932.1	1097	1075	1184	1198	1263	1165	1292	1235	1353	1401	1415	1304	1207	1081	945.1	776.2	618.3	702.2	704.5	791.2	841.6	830.9
254	187	183.7	237	176.4	194	164.5	168	160.2	185	208.8	190.2	161.9	221.9	189.9	179.9	195.5	168.1	188.6	192.4	191.5	207.5	192	1598	1523	1619	1702	1929	1715	1735	1711	1875	1830	1798	1681	1659	1613	1666	1491	1480	1496	1196	1019	1037	1030	963.5	978.9	842.7	811.7	766.1
0	163.1	156.9	176.6	184.5	193.5	146.4	165	151.5	193.9	138.3	193.5	189.9	138.6	187.6	192.4	153.8	136.3	127.3	143.9	181	177.4	176.9	152.2	136.3	153.6	163	135.3	124.9	165.1	162.3	150.5	168.2	137.3	160.5	147.4	167.6	180.4	161.6	165.7	130	133.5	134.5	131.2	181.8	167.8	148.9	157.5	151.2	160.3
255	154.7	134.6	144.1	156.5	144.5	122.5	126.9	153.8	131	130.8	120.5	130.4	158.9	157	144	167.5	134.9	124.2	142.8	156.1	148.9	137.8	159.2	107.5	154.5	141.5	172	142.8	145.4	118.6	134.4	148.8	127.6	150.4	155.1	152	161.8	189.5	278.1	358.6	321.3	328.2	370.6	412	597.1	890.5	1071	958.9	941
256	107.8	135.3	125.6	121.9	133.4	103.4	95.43	126.9	120.9	172.4	135.4	100.8	113.5	94.5	129	119.8	167.2	97.26	139.2	136.8	153.5	134.2	119.8	105.7	138.7	117.3	118.8	128	150.2	181.2	249.8	440.9	739.2	754.2	677.8	688.7	893.7	743.9	840.6	694.5	700.7	798.6	793.5	846.1	812.4	800	737.4	938.1	746.5
257	212.5	211.5	238.8	151.2	182.9	196.4	162.8	192.6	170.6	190.9	220.8	179.2	156.8	190	190.7	183.1	138.4	206.9	605.3	1342	1396	1686	1954	2014	2029	1628	1483	1509	1429	1413	1405	1338	1402	1680	1559	1501	1483	1380	1310	1491	1382	1368	1174	1244	1121	1083	1131	1078	1032
0	186	166.6	166.5	156	179.4	157	144.9	153.9	203	684	671.9	691.1	723.4	685.9	696.3	703.2	724	535	700.3	666	460.7	341.4	185.3	171.5	188.3	148.8	190.1	269.6	125.5	128.8	NaN	NaN	NaN	NaN	NaN	NaN	NaN	NaN	NaN	NaN	NaN	NaN	NaN	NaN	NaN	NaN	NaN	NaN	NaN
0	109.4	106.5	135	131.5	165.1	122	155.4	185.9	108.1	96.42	97.46	107.4	100.7	181.9	126	134.8	84.65	112.7	112.6	127	128.3	129.6	255.9	303.1	339.5	340.7	400.9	407.6	444	NaN	NaN	NaN	NaN	NaN	NaN	NaN	NaN	NaN	NaN	NaN	NaN	NaN	NaN	NaN	NaN	NaN	NaN	NaN	NaN
0	117.4	108	117.2	134.6	182.5	129.3	127.5	121.8	147.4	173.3	137.7	158.6	147.9	142.2	149.3	NaN	NaN	NaN	NaN	NaN	NaN	NaN	NaN	NaN	NaN	NaN	NaN	NaN	NaN	NaN	NaN	NaN	NaN	NaN	NaN	NaN	NaN	NaN	NaN	NaN	NaN	NaN	NaN	NaN	NaN	NaN	NaN	NaN	NaN
0	128	126.9	113.8	106.5	104.1	121.4	86.37	113.4	98.47	124.8	147.4	172.8	109	129.5	108.2	111.3	105.5	114	272.4	306.8	330.7	414.8	395.5	326.7	402.8	264.2	342.6	404.7	381	351	313.5	279	366.4	376.5	360.5	542.8	318.8	220.6	245.8	219.5	252.4	212.4	226.9	225.8	238.4	233.8	286.9	221.3	252.1
0	161	161.7	121	90.46	107.9	165.3	131.1	138.2	99	114.6	101.5	124.5	167.5	NaN	NaN	NaN	NaN	NaN	NaN	NaN	NaN	NaN	NaN	NaN	NaN	NaN	NaN	NaN	NaN	NaN	NaN	NaN	NaN	NaN	NaN	NaN	NaN	NaN	NaN	NaN	NaN	NaN	NaN	NaN	NaN	NaN	NaN	NaN	NaN
0	150.5	147	135.1	116.3	140.2	102.4	183.1	131.4	136.6	141	181.6	129.4	90.6	106	116.7	119.1	108.2	115.7	119	83.05	150	111.8	135	152.5	NaN	NaN	NaN	NaN	NaN	NaN	NaN	NaN	NaN	NaN	NaN	NaN	NaN	NaN	NaN	NaN	NaN	NaN	NaN	NaN	NaN	NaN	NaN	NaN	NaN
258	150.5	151.9	129.7	202.1	132	134.1	142.1	140.7	153.6	154	176.2	118.1	152.8	151	135.7	168.7	143.3	237	873	1091	1069	1218	1232	1257	1232	845.8	1241	1011	892.8	1167	1104	1191	1164	973.7	977.5	975.7	980.2	879.7	873.7	771.7	838.9	809.6	794.6	697.5	888.3	934.7	739	796.9	658.6
0	112.5	NaN	NaN	NaN	NaN	NaN	NaN	NaN	NaN	NaN	NaN	NaN	NaN	NaN	NaN	NaN	NaN	NaN	NaN	NaN	NaN	NaN	NaN	NaN	NaN	NaN	NaN	NaN	NaN	NaN	NaN	NaN	NaN	NaN	NaN	NaN	NaN	NaN	NaN	NaN	NaN	NaN	NaN	NaN	NaN	NaN	NaN	NaN	NaN
259	223	180.3	175.5	194	190.7	181.2	199	144.9	141	197.6	172	171.8	196.9	186.9	182.5	141.4	166.9	181.7	195.3	477	829	881	845	926	864.1	1062	1107	1104	1102	1106	1141	1062	1092	1078	935	1042	994.5	1029	983.5	838.5	886.5	911.5	789	869	786.1	685	655.5	689.6	747.5
0	186.5	152	192.9	233	209.8	189.8	172.3	137.2	206	213.2	196.7	201.5	170.4	158.9	175.5	187.2	211.8	177.2	167.6	194.1	206.4	194.5	174.9	197.2	165.8	167	190.2	134.9	170.1	198.6	171.7	178.6	186.5	147.7	198.5	177.4	184.5	152.5	225.5	188.8	239.4	157.8	166.1	156.7	176.8	155.4	172	155.7	175.3
0	145.4	190.3	172	153.7	178.2	195.2	148.5	187.5	148.1	163.5	166.8	160	180.2	178.8	184.5	140.4	174	157	178.5	193.1	820.2	893.8	946.5	1159	1095	1076	1154	1193	1240	1286	1309	1132	1298	1299	1377	1300	1243	1385	1293	1244	1127	1217	1125	1095	1229	1189	1150	1148	1102
260	144.8	131.5	111.9	147.9	131.3	157.7	169.1	171.2	253.6	126.7	167.4	139	152.5	166.8	156.2	134.7	146.1	120.2	114	125.6	124.1	151.9	176.1	156.4	140.7	155.9	107.6	171	206.4	419.5	683.5	563.5	522.5	519	605.5	557	667	580.6	616.4	652.5	674.6	717	719.7	698.1	648	741	714.5	572.5	634.3
261	173.9	207.6	183.6	229.3	176.7	212.5	199.3	203.8	205.9	166.4	164.5	139.7	213	171.3	203	174.4	207.2	539	544.6	647.5	594.6	683	801.5	748.1	880.4	801.5	878.5	1214	848.5	752	837.5	761	846.6	866	937.6	1098	948.9	1054	1106	956	938.5	921.5	882.7	991.2	1014	1224	1072	1043	1013
0	196	166.2	183.8	167.7	187.1	205	179.8	171.7	175	161.8	177.1	191.3	211.2	157.8	190.2	187.7	154.4	166.5	163.9	160	157	149.5	179.4	123	162.4	155.4	146.5	169	138	157.4	160.4	140	142.9	139	115.5	133.5	150.5	155.5	135	179	124	137.5	145.5	172	134.5	110.5	155.4	135	160.6
262	166.3	133	160.7	119	127.5	129.7	165.8	156.6	133.8	128.8	142.2	136.6	115.8	175.8	145.2	168.1	131.3	154	170.8	146.6	155.7	141.5	101.3	159.6	127.7	132.3	136.4	124	161.6	129.1	122.2	136.1	132.5	105.3	138.3	123.4	162.4	145	166.1	163.3	148.1	134.3	156.3	124.5	150.2	126.9	171.7	145.2	143.1
263	174.4	203.7	138.2	173	136.9	114.4	143.7	119.4	182.4	139.2	195.1	158.7	173.1	141.7	124.2	133.2	179.3	138.5	179.6	160.7	141.6	136.3	160.7	178.7	213.3	195.1	177	187.2	197.4	192.6	215.6	228.3	195.5	148.8	187.7	199.9	172	172	214.5	186.7	189.7	223.3	321	225	172	246.2	174.6	188.9	161.2
0	172.4	142	120.4	125.8	135.8	183	155.1	95.59	159.1	136.5	130.6	110.9	123	123.1	116.9	107.5	115	123.5	115.1	133.9	137.5	149.5	110.5	120.5	99.47	128.1	102	103	134.1	99.5	106.9	143	134.6	118.4	121.4	106.6	142.3	139	99.56	102.6	128.5	97.46	133.4	112.1	98.55	119.4	104.7	130.9	114.8
0	120.4	132.6	172.2	148.3	157.5	137	135.6	108	115.2	123.4	150.7	107.7	127.8	129.5	101.5	113.7	120	104.2	131.2	132.7	122.9	137.8	120.8	127.6	135.8	110	133.9	117.5	107.7	129	105.6	117.3	145.4	152.8	127.2	139	145.5	146.5	127.2	117.6	100	159	128.2	119.2	122.8	101.3	117.9	120.5	116.6
264	205.7	198.1	226.9	233.2	199.3	202.9	210.4	156.9	152.2	201.4	169.5	187.5	162.5	145	182	715	694.5	631.3	753	730.6	633.1	677.6	730.1	712.9	685.4	668.6	NaN	NaN	NaN	NaN	NaN	NaN	NaN	NaN	NaN	NaN	NaN	NaN	NaN	NaN	NaN	NaN	NaN	NaN	NaN	NaN	NaN	NaN	NaN
265	201.4	201.8	226	252.2	212.7	206.1	218.3	201	199.1	264.4	229.7	226.4	275.5	966	1291	1724	2017	2071	1981	1931	2146	1995	1954	2083	1900	2078	1799	1918	1579	1659	1446	1501	1523	1544	1556	1676	1531	1591	1443	1260	1352	1365	1378	1459	1469	1472	1511	1301	1356
266	125.3	138.1	160.3	164.5	137	123.1	145.7	151.1	138.5	119.2	107	172.6	138.3	139.9	144.9	135	149.3	109.4	155.5	173.1	684.5	793.1	786.3	951.1	981	864.5	1020	1025	942.5	918.1	1023	1029	1013	978.5	952	1004	1187	967.9	1019	961.5	988	926	1099	932.4	893.5	830	752.1	801.5	721.1
267	130.2	138.3	139.2	143.5	173.4	119.3	124.8	155.3	138.1	118.3	114.5	121.1	148.5	159	171.7	127	121	147	131.2	146.5	342.5	524.1	476.7	471.3	473.4	525.5	536.2	428.3	460.7	466.5	528.2	421.8	450.2	414.4	497.5	447.7	543.2	531.8	496.8	490.7	557.9	523.1	549.2	588.8	533.7	492	472.1	477.5	430.3
268	171.7	182	197.9	179	161	197.4	204	194.9	201.2	180.1	187.5	259	218	204.1	221.4	215.4	215.1	218	230	212	215.4	184.5	227.9	214.6	168	172.3	621.4	807.4	928.1	1009	1164	1078	1345	1338	1286	1611	1765	1425	1449	1267	1281	1198	1331	1197	1118	1133	1089	1120	1179
269	174.5	144.2	116.3	107.6	143.1	143.5	103.1	103.2	125.6	124.1	152.1	125.6	97.93	95.5	127.9	118.5	80.99	117	133.5	155.5	156	119	76.53	124.9	117	114	125	374.5	316.5	423	450	463	585.5	626.6	629	635.1	661.5	662.9	641.6	590.9	539	603.9	693.6	625.8	585.3	776.5	781.6	758.9	691.9
270	182.8	147.6	184.1	131.5	137.5	190.6	137.5	164.2	159.6	162.5	204.1	163.5	428.5	435.7	447.5	420.2	417.1	405.6	381	446.8	344.6	337.5	238.4	221	160	197.5	162.9	195.1	160.9	459.5	533.5	466.5	514	553.1	617	620.1	669	581.4	792	597.6	704.5	695	680.7	601.4	708.9	642.5	792.8	852.1	904
0	182	198	154.9	182.5	144	162.5	166.5	173.7	189.5	157.9	223.5	211.5	173.1	172.5	225.5	148.3	174.2	163.9	146	206.4	161.1	168.7	146.6	164	191.6	147.1	176.2	118.5	151	150.6	137.1	140.5	146.9	146.3	131.8	161.3	176.2	146.1	147	136.7	184.6	141.8	137.2	149	159.7	139.8	148.2	171	198.9
271	181.5	181.8	206.8	170.8	221.8	173.1	226.1	167.1	201.4	208.3	206.1	176.2	150.9	204.9	184.1	162.4	188.1	185.2	205.3	194.7	181.3	174.8	177.3	165.3	148.1	187.1	199.4	279.2	558.1	602	627	675.4	578	593.5	640.3	736.6	617.8	568	570	605.1	650	680	674	737.5	701	731	849	727	722.5
272	160.7	130.5	157.6	120.9	150	115.7	151	140	123.8	140.6	145.3	180.4	144	138.5	140	156	124.3	110.2	150.6	188.5	162.1	164	147.1	123	141.5	127.9	152.5	137.9	124.9	152.4	140.4	128.9	124.7	158.4	138.4	171.5	434.9	447.9	422.4	421	375	269	386.8	NaN	NaN	NaN	NaN	NaN	NaN
0	104.2	128.8	130.7	94.14	123.4	129.1	142.5	108.3	127.5	119.1	99.27	135.8	105.9	149.1	121.8	114.4	NaN	NaN	NaN	NaN	NaN	NaN	NaN	NaN	NaN	NaN	NaN	NaN	NaN	NaN	NaN	NaN	NaN	NaN	NaN	NaN	NaN	NaN	NaN	NaN	NaN	NaN	NaN	NaN	NaN	NaN	NaN	NaN	NaN
273	183.2	159	140.1	126	155	153.5	124.1	144.3	121.5	127	138	155.9	130	158.9	143.2	143.5	162.7	150.6	151.2	153.8	145.6	137.5	153.1	179.7	178	131.5	158	153.5	129	155.5	176	140.1	149.5	142.3	128.8	146.8	152	136.4	119.9	144.8	148.3	154.9	127.3	127	149.9	120.9	147.6	130.1	150.4
274	197.3	144.5	198.9	191.5	182.5	143.6	151.9	175	193.6	135.9	171.6	194	155.7	197.6	171.6	169.5	161.2	198.6	153	154.9	146.6	171.3	196.7	194.8	204.3	545.8	746.5	701	581.6	574.5	645.7	654.6	611.8	659.3	577.8	695.2	774.3	776.3	649	672.8	730.8	711.2	700.7	714.5	733	750	718.7	801.2	727.6
275	188.1	215.9	190.5	142.5	166	166.5	181	167.1	171.5	170.6	121.8	151.1	167.1	165.4	195.4	157.1	159.8	186.8	189.2	183.4	161.9	205	169.3	174.8	511.7	1203	1309	1552	1473	1358	1428	1352	1374	1355	1475	1399	1394	1215	982	889	840.9	864	715.5	731.5	707	749.5	678.5	621.6	617.1
276	155.2	148.4	121	169.1	141.2	136.2	208.3	156.1	149.1	153.6	162.3	161.7	146.4	161	171.4	156.8	143.9	141.1	176.5	182.9	284.7	527.5	484.2	542.8	505.9	546.5	584	560.5	511.4	469.3	585.9	559.4	582.3	555.8	460.6	604	600.4	609.2	569.2	566.8	702.8	641.1	586.1	629.1	675	636.6	767.9	651.3	621.5
0	86.45	119.5	131.8	100.3	115.9	138.7	144.7	112	122	106.1	105.4	128.8	161.2	112.8	149.8	96.4	103.6	96.22	115.8	119	106.2	123.3	131.2	120.3	110.9	116.9	116.8	114.7	97.46	98.75	122	107.9	144.5	106.3	122.9	103.5	107.1	118.5	107.8	95	131.4	116.1	97.42	123.2	97.03	111.5	NaN	NaN	NaN
0	156.1	174.6	177.9	180.5	194	144	161.1	188.1	189.7	188.2	177.2	188.1	175.4	149.9	169.2	173.5	175.5	134.1	194.5	140.7	150.9	158.3	186.8	140.7	157	165.3	118.4	140.7	143	147	158.1	164.5	146	164.7	147.2	180.4	153.2	129.7	151.7	192	186.5	168.7	162.8	170	171	166.5	205	157.5	169.2
277	166.7	153.7	148.7	201.9	163.9	175.2	134.5	120.7	151.7	157.5	174.3	152.9	160.2	138.2	126.3	173.1	120.9	155.1	153.2	148.8	152	166.1	144.2	431.2	633	689.8	834.3	867.1	840.3	896.8	990	985.2	1012	932.9	1079	898.3	1017	931.4	1041	989.9	1122	1125	1198	1162	1078	1205	1233	1247	1195
0	164.8	137.3	153.9	146.6	156.5	131.8	156.5	184.5	155.5	121.8	127.1	142.7	119.6	110.1	106.7	127	158	143.2	130.5	140.5	135	136.1	126.8	116.4	134.4	99.28	122.8	144.2	129	137.4	128.6	144.3	133.7	167.4	101.6	161.5	137.4	133.4	166.7	117.2	104.5	142.3	113.9	117.8	151.5	126.6	127.5	133.3	134.5
0	140.4	160	142	164.7	132.7	175.9	154	161.4	147.3	168.6	155	126.3	143	175.2	126.6	122.3	119.1	170	163.2	172.4	133.3	177.9	156.2	183.1	142.6	134.5	151.5	126.3	136	135	155.3	181.6	134.5	152.7	182.1	122.3	138.3	175.4	156.5	151.8	122.8	162.9	143	140.3	174.5	136.3	177.2	455.7	551
0	174.4	108.7	127.1	154.9	138.5	129.5	143.1	176.6	148.9	153.5	134.5	161.6	168.5	155.5	143.7	151.3	152.4	146.6	117	126.7	139.3	132.4	142.5	133	123.7	114.1	133.9	117.2	139.8	133.8	134.8	128.3	152.8	129	93.1	141.8	124.9	129	93.51	99.5	131.5	119.2	105.7	132	118	87.42	112.5	144.1	137.6
278	157.7	165.5	137.5	109.1	141	160.7	108.5	118.3	147.1	133.8	168.2	365	614.6	625.9	594.6	677.7	639.9	661	486.6	575.5	509.1	569.3	501.5	571.9	575	653	768.8	870.5	965.4	1014	1001	891.8	973	817.9	822.3	1045	1238	1096	985	935.4	751	865.9	1129	640.4	673.4	694.4	712.9	681.5	667
279	166	132.7	154.7	176.5	184.2	185	161.3	204.4	196.8	180.8	194.3	165.4	137.2	120.8	182.4	197.1	161.3	179.7	123.3	108.9	155.8	180.9	585.3	743.6	889.7	735.5	773.6	746.8	851.5	743.2	856.7	853.9	830.2	930.3	872.8	950	1011	802.1	898.7	888.7	943.7	855.2	970.1	871.2	828.2	974.2	730.5	740.2	872.5
0	162.3	169	137	158.2	203	142.8	169.8	134.3	113.5	118.8	130.6	151.6	141.5	146.6	124	158.5	133	149.9	138.1	173.6	145.5	132.5	142.2	142.5	181.2	134.7	152.1	161.9	125.9	177.2	188.4	192	158.6	148.3	128	144.5	146.7	153.3	156.8	139.3	139.9	160.1	140.1	149.4	153.4	155.8	150.4	147.1	128.7
0	139.8	155.6	179.6	176.5	183.9	148.2	162	142	135.1	150.4	183	168.9	133.1	144.8	153.8	132	145.5	152.7	124	151.3	161.8	151.4	145	138.9	139.3	156.2	135.5	127.2	153.2	134	145.8	131.1	168	116.4	104.6	154.4	161.5	137.1	121.8	115.7	138.9	111.6	134.4	111.8	137.9	139.5	110	167.1	157.9
280	187.6	161.5	169	158.1	189.1	177.1	154	130	140	179.2	126.8	141	149.9	138.9	188.5	154.7	181.8	257.1	328.7	702.7	692.4	812.6	825.8	872	913.7	951.7	916.1	924.1	1101	1215	1163	1291	1245	1142	1148	1252	1282	1296	1291	1134	1147	1276	1289	1202	1228	1301	1097	1017	1030
281	194.3	225	194	197.5	199.5	183	170.9	164.4	176.8	157.5	189.8	192.3	151.5	192	145.4	182.1	181.4	163.8	160.6	183.5	197	309.8	640.7	694.5	806.6	869.8	938.6	933.2	986.3	1215	1246	1219	1104	1210	1125	1382	1315	1171	1109	1035	795	798.7	770.5	640.3	686.8	565.2	606.8	611.3	594
282	157.4	195.5	176.5	143.6	181	161.5	165	195.4	207	166	165.1	195.1	161.4	165.9	130.7	149.6	222.5	669.1	644.4	680.1	694.9	684.1	817.7	814.5	841.8	948	947.8	865.2	989.8	991.3	1127	1123	1202	1228	1122	1306	1332	1162	1170	1157	1086	1044	1080	1062	1057	1148	1062	1078	1203
283	166.4	134.5	173.3	156	150.3	167.7	148.1	137	181.8	163.4	143.3	142.9	151.8	188.6	155	160.6	151.5	143.8	631.4	691.7	747.8	836	962.9	1100	1034	954.7	1012	942.5	903.6	982.5	972	1054	1060	886.2	1096	1011	928.6	892.7	827.8	745.8	790.6	805.7	812.6	929.2	869	1015	989.5	931.5	970.5
284	155.8	154.5	182.2	124.3	132.7	176.5	152.5	129.4	131.7	133.6	150.4	132.4	166.7	187.1	181.7	116.8	145	110.6	127.9	447.5	638.6	684.4	657.5	713.3	801.1	666.5	773.3	696.5	833.7	809	904.5	964.5	939.5	942.1	939	961.8	892	945.3	1108	906.4	1033	1018	958.7	1019	1186	1051	1100	947	1031
285	143.4	182.9	152.6	151	186	170.4	157.5	115.5	173.4	162	135.9	168.5	163.9	159.5	156.5	147.1	149	192.1	154.5	168.5	154.5	156	143.5	143.5	143.1	154.3	180.8	829.5	900.2	1238	1183	1190	1314	1428	1418	1536	1675	1574	1618	1380	1378	1365	1195	1286	1080	1092	902.4	1009	1105
0	144.5	100.3	118	137.8	119.1	125.5	129.1	116.8	132.8	144.1	105.7	125.1	126.3	101.5	148.9	106.2	103.1	112.5	122	133	136	123.6	119.2	146	141.5	108.1	121	104.8	135.5	89.18	116.7	104.1	137.5	124	152.9	118.1	107.6	131.4	136.5	138	154	158.9	112.3	134.8	115.3	NaN	NaN	NaN	NaN
0	125.6	123.2	134.6	145.8	121.5	131.5	107	110.7	108.3	107.6	147.6	84.85	123.5	126.4	112.5	88.93	117.5	141.6	151.3	113	NaN	NaN	NaN	NaN	NaN	NaN	NaN	NaN	NaN	NaN	NaN	NaN	NaN	NaN	NaN	NaN	NaN	NaN	NaN	NaN	NaN	NaN	NaN	NaN	NaN	NaN	NaN	NaN	NaN
286	236	229.9	187	189	172.6	180.1	208.4	205.5	224	188.1	191	182	171.7	198.6	203.1	191.2	203.6	216	192.3	243.2	184.1	252	220.5	195.7	190.4	200.8	255.7	276	459.6	971.8	1078	1258	1095	1249	1297	1278	1413	1478	1476	1426	1427	1600	1548	1461	1433	1789	1727	1676	1604
0	146.9	199.8	182	155.4	189.8	146	166.4	198	169	152.6	171.2	217.4	205.7	198.5	176.4	191.6	189.1	200.9	190.3	171.1	179.6	192.5	202.8	198.4	191.5	159.7	145.1	185.5	219.9	199.7	165.2	162.9	193.3	198.3	128.1	152.2	170.1	216.4	164.7	168.5	197.5	208.6	185.9	139.2	201.6	203.1	182.7	191.3	175.6
0	121	73.66	144.2	88.05	137.5	134.2	136.3	158	129.7	139.7	121	95.34	129.5	89.72	103.5	140.4	115.4	89.5	91.88	120.4	107.1	78.28	118.9	102	137.8	110.2	85.64	115.2	172.1	121.9	115	65.23	140.3	183.8	92.07	88.3	102.6	94.74	84.5	95	119.2	144.5	113.3	118	123.8	106.5	122.3	124.1	NaN
287	750.9	735	639.7	658.3	771.8	701.2	636.8	694.8	649.7	661.4	482.7	370.9	260.7	232.5	218.4	227.2	190.7	229.4	213.3	195.3	163.5	195.5	193.7	356.2	622.8	633.7	689.4	644.5	695	681.1	756.2	826.2	902.3	864	955.3	1129	990.6	1046	1052	1371	1255	1359	1498	1230	1075	1096	979.6	1042	1038
0	186.1	187.1	152	164.5	176	161.7	161.1	168.1	160.5	179.4	121.7	179.5	145.7	130.7	145.8	145.7	167.4	158.1	151.8	125.4	154.6	144.3	146.5	168	138.3	186.4	145.9	147	158.7	140.2	137.2	147.7	144.6	144.1	130.2	158.5	166.4	138.6	144.5	162.8	167.4	152.8	143.6	150.4	140.4	155.4	157.7	200.6	153.8
288	155.1	130.9	150.1	103.6	109.6	157.2	127.1	108.1	134.1	109.4	121.5	116.7	122	110.1	102.1	127.3	110.6	124.1	86.63	119.6	146.5	238.6	535.5	732.2	622.4	558.8	549.1	643.6	689.1	563.6	588	562.4	658.5	627	648.7	699.9	715.1	811.1	701.2	687.9	765.1	853.4	760.3	773.6	718.5	729.3	749.5	698.5	627.4
289	252.7	207.4	214.8	228.7	191.2	185.8	189.1	217.3	203.3	165.2	192.1	243.9	185.2	211.1	230	187.1	195	223.4	203.8	186.2	154.6	198.6	204.7	234.2	185.7	202.7	196.9	181.6	190	203	127	165	218.5	209.9	279	453.2	1349	1312	1413	1623	1787	1896	2032	1850	2039	1743	2044	1983	1861
0	143.4	175.9	166.8	116.5	NaN	NaN	NaN	NaN	NaN	NaN	NaN	NaN	NaN	NaN	NaN	NaN	NaN	NaN	NaN	NaN	NaN	NaN	NaN	NaN	NaN	NaN	NaN	NaN	NaN	NaN	NaN	NaN	NaN	NaN	NaN	NaN	NaN	NaN	NaN	NaN	NaN	NaN	NaN	NaN	NaN	NaN	NaN	NaN	NaN
290	155	177	168.7	206.9	174.7	153.7	177	136.1	140	131.9	171.2	145.5	157.5	122.3	150	165.6	179.4	178.8	174.9	208.1	180.2	184.7	185.4	191.5	180.1	182	189	178.4	174	541.6	705.5	683.3	676.1	696.2	549.1	745	741.2	341	218.3	203	213.9	197.6	174.2	208.7	204	211.5	192.8	341.2	572.7
0	143.3	NaN	NaN	NaN	NaN	NaN	NaN	NaN	NaN	NaN	NaN	NaN	NaN	NaN	NaN	NaN	NaN	NaN	NaN	NaN	NaN	NaN	NaN	NaN	NaN	NaN	NaN	NaN	NaN	NaN	NaN	NaN	NaN	NaN	NaN	NaN	NaN	NaN	NaN	NaN	NaN	NaN	NaN	NaN	NaN	NaN	NaN	NaN	NaN
291	104.6	161.6	155.9	144	172.5	147.4	129	133.6	150.8	101.7	135.2	117.1	94.5	129.1	553.3	682	604.4	645.2	633.3	554.5	563.6	695.7	639.4	561.8	652.9	517.9	626.6	519.9	552.3	512.6	521.5	688	593.8	736.5	623.9	710.2	720.2	663.7	617.2	627.9	695.4	607	546.4	620.2	615.1	540.5	581.9	502.6	565.6
292	261.5	263	284.7	295.5	355.6	331.9	340	251.4	216.9	211.3	128	213.9	203.7	230.9	242.6	207.4	176.6	216.1	252.9	595	665.7	647.3	807.8	750	715	833.7	702.2	909.3	734.5	818.6	761.5	750.3	785.3	918.9	910	748.2	732.5	689.6	689.9	782	671.5	644.9	768.9	788.2	688.1	693.5	682.4	708	705
293	128.3	166.5	166.5	142.6	118.7	145.8	126	136.2	149.3	161.5	163.1	143.3	137.5	159.9	128	155	112.6	113.1	134	145.4	103.7	169.5	505.2	762.2	862.5	894.3	1001	1193	1299	1378	1243	1196	1410	1208	1260	1325	1417	1358	1223	1114	1030	964.5	933.3	918.2	885.4	779.1	742.5	730.8	698.5
0	156.4	146.6	153.8	106.5	103.6	124	134.6	153	88	108.5	138	149	95.9	120.4	113.9	91.99	100.8	155.2	85.38	124.4	140.5	98.5	110.3	108.6	102	103.3	160	178	68.01	109.2	114.7	NaN	NaN	NaN	NaN	NaN	NaN	NaN	NaN	NaN	NaN	NaN	NaN	NaN	NaN	NaN	NaN	NaN	NaN
294	326.6	321.9	271.9	293.7	311.1	260.4	231	259	191.4	203.7	213.6	190.1	154.9	152.1	220.3	158.4	281	580.6	492.1	567.3	498.3	581.8	557.2	604.5	701.3	691.3	670.5	725.2	689.7	729.8	644.4	777.3	669	988	895.8	1040	1094	1014	1083	973.3	1197	1295	1305	1019	924.8	1151	1284	1379	1230
295	149.9	170.2	191.7	175.2	129.6	142.5	127.4	157.5	165.8	146.8	184.7	132.7	128.5	125.2	180.4	829.4	735.6	589.8	712.2	718.4	886.9	939.2	827	895.4	968.6	1160	1112	1265	1136	1030	1144	917.4	1073	1102	989.3	966.7	991.7	1030	955.7	1009	933.8	946.2	838.9	1080	996.6	949.8	860.1	737.2	789.8
296	129.3	150	105.5	128.8	183.1	150.2	150.9	139.9	142.2	141.5	154.8	127.3	108	115.3	143.6	114.4	106.9	157.1	139.1	100.7	111.8	88.36	178.9	166.4	114.9	130.1	151.6	117.3	116.8	111.2	127.7	115	92.86	99.88	105.9	95.85	112.2	90.67	117.9	164	109.9	88.42	119.2	101.9	105.4	107.8	91.29	122.8	154.9
297	815.5	696.6	687.4	747.7	676.5	439	328.4	294.7	379.6	260.6	238.3	241.6	294.8	229.2	275.6	261.3	222.7	267.8	253.2	209.7	220.3	327.4	1113	1250	1409	1653	1601	1655	1464	1378	1343	1234	1262	1290	1216	1046	1093	1053	1032	1100	799.4	832.5	728	819.5	845.4	889.5	802.9	788	759.5
298	224.7	173.2	153.7	173.2	218.8	169.5	201.2	201.7	199.4	182	197.1	170.1	160.3	141.1	167.5	185.4	150.8	138	204.1	247.9	259.3	231.1	411.8	737.2	908.1	1170	1477	1663	1577	1607	1526	1409	1543	1422	1522	1449	1584	1667	1555	1617	1740	1693	1711	1557	1654	1542	1541	1775	1478
0	129.8	114.6	129.3	143.7	132.2	122.3	101.3	127.8	107.1	130.3	120.1	145.7	115.2	112.5	120.8	149.3	116.3	126.3	126.8	82.01	127.7	103.1	98.27	137.7	91.78	119.1	100.8	130	89.79	106.1	104.6	82.17	111.4	83.5	101.6	110	73.76	98.83	101.6	92.43	109.8	130.5	87.14	132.9	99.2	122.2	89.97	104.9	90.22
299	160.8	100.8	114.9	100.4	170.2	90.61	104.7	150.9	155.3	116.5	99.13	122.1	144.8	98.69	94.04	137.7	109.4	133.7	115.4	142.9	121.9	136.7	100.9	125.6	139.1	140.4	117	98.63	111.7	103.2	106.6	77.6	109.9	101.4	104.4	115.8	120.7	106.7	98.89	101	108.9	138.7	116.2	103	129.7	121.5	93.25	123	97.59
300	145.9	150.6	158.9	121.4	126	115.1	168.5	144.6	138.2	121.5	112.5	120.5	110.8	132.5	143	178.2	370.8	698.5	731.8	798.5	1042	1092	1027	861.8	842.1	794.5	825	862.9	900.5	828.7	844.4	840	850.2	846.4	877.9	946.4	859	867.9	967.5	809	874.8	822.8	819.9	745.1	705	672.1	661.5	644.1	490.7
0	199	161.6	178.7	187.6	154.5	183.9	162.6	159.6	165.8	173.3	183	155.5	153.6	152.6	141.8	131.2	176.4	158.7	126.4	136.1	152.1	197.3	169.2	155.5	141.2	133	157.1	165.5	153.5	122.4	170.9	155.6	152.2	135.9	182.2	141.4	128.9	127	139.6	184.8	135.2	150.6	130.7	151.5	125	106.9	133	129.3	137.8
301	149	157.1	111.4	140.1	104.4	159	121.9	113.8	108	133	138.5	104.2	90.45	133.3	130	109.3	149.6	96.41	107	271.6	692.6	552.3	763.4	792.7	777.6	847.4	876.1	907.7	1071	1058	1091	912.8	957.5	922.8	935.8	888.7	974.4	771.5	871	846.4	799.7	936.4	946.2	1007	932	882	928.5	801.2	787.5
0	145.1	151.3	NaN	NaN	NaN	NaN	NaN	NaN	NaN	NaN	NaN	NaN	NaN	NaN	NaN	NaN	NaN	NaN	NaN	NaN	NaN	NaN	NaN	NaN	NaN	NaN	NaN	NaN	NaN	NaN	NaN	NaN	NaN	NaN	NaN	NaN	NaN	NaN	NaN	NaN	NaN	NaN	NaN	NaN	NaN	NaN	NaN	NaN	NaN
0	167.6	139.2	188.4	153.1	172.6	174.2	170.5	155.1	154.6	187.2	165.6	201.3	192.1	143.5	152.5	177.4	159.9	173.8	163.2	187.2	183.2	144.9	136.5	144.1	169.4	179.8	177	182	132.6	205.3	216.6	176.7	174.2	185.6	143.9	189.3	155.5	170.4	161.9	213.6	199.8	180.9	169.3	193.3	186.2	171.3	199.5	169.8	181.5
302	168.5	149.3	157	132.5	154.1	124.3	164.6	142.4	133.1	163.7	168.4	130.8	126.8	122.3	176.8	121.7	192.3	203.6	840.3	885.8	1037	1142	1002	1026	1002	1054	1095	1125	1151	1182	1211	1253	1301	1207	1232	1233	1040	1055	943.7	878.1	796.1	802	830.2	747.4	748.6	779.5	777.6	669.7	622.6
303	177	179.9	209.1	174	169	233.5	195.6	170.5	180.9	214.5	165.9	185.8	204.1	177.3	195.6	195.2	202.8	182.2	175.6	213	139.5	139.6	206.4	210.3	168.5	148.5	160.9	159.9	149.2	198.2	195.1	149	186.8	195.4	190.6	231	184.7	186.2	181.5	191.9	185.1	236.1	206.9	192.6	184.5	198.5	218.6	200.9	227
0	116.9	90.02	157.2	NaN	NaN	NaN	NaN	NaN	NaN	NaN	NaN	NaN	NaN	NaN	NaN	NaN	NaN	NaN	NaN	NaN	NaN	NaN	NaN	NaN	NaN	NaN	NaN	NaN	NaN	NaN	NaN	NaN	NaN	NaN	NaN	NaN	NaN	NaN	NaN	NaN	NaN	NaN	NaN	NaN	NaN	NaN	NaN	NaN	NaN
304	205.4	186.1	206.5	202	229.8	284	213.6	209.7	227.2	248	332.9	880.2	823.3	1009	1158	1288	1174	1112	1284	1499	1477	1319	1594	1476	1333	1312	1514	1450	1281	1371	1416	1457	1509	1480	1396	1452	1408	1577	1349	1477	1262	1302	1307	1017	958	1345	1273	1597	1612
305	248.5	195.5	248.6	222.9	217.8	250.2	258.9	235.2	240.7	208.1	217.5	238.7	295.5	831.8	798.7	864.7	777.2	940.8	1022	1020	1083	1343	1563	1546	1476	1435	1633	1524	1667	1524	1788	1521	2003	1812	1907	2004	1957	1770	1836	1708	1749	1786	1833	1520	1644	1354	1620	1467	1144
306	138.6	201.1	144.9	147.7	147.5	131	116.7	111.9	150.7	163.3	149.6	136.2	166	124	138	113.8	142.7	171	110.8	122.4	148.9	141.5	135	135.3	147.6	120.1	126.2	132	122.4	131	129.2	117.4	136.1	128.7	131.2	181.5	146.1	165.4	113.1	139.2	112.4	134.7	116.4	94.19	141.7	104.4	145.1	168.1	141
0	82.21	154.6	164.7	127.5	142.7	138.4	116.3	184.9	NaN	NaN	NaN	NaN	NaN	NaN	NaN	NaN	NaN	NaN	NaN	NaN	NaN	NaN	NaN	NaN	NaN	NaN	NaN	NaN	NaN	NaN	NaN	NaN	NaN	NaN	NaN	NaN	NaN	NaN	NaN	NaN	NaN	NaN	NaN	NaN	NaN	NaN	NaN	NaN	NaN
0	NaN	NaN	NaN	NaN	NaN	NaN	NaN	NaN	NaN	NaN	NaN	NaN	NaN	NaN	NaN	NaN	NaN	NaN	NaN	NaN	NaN	NaN	NaN	NaN	NaN	NaN	NaN	NaN	NaN	NaN	NaN	NaN	NaN	NaN	NaN	NaN	NaN	NaN	NaN	NaN	NaN	NaN	NaN	NaN	NaN	NaN	NaN	NaN	NaN
307	164.1	195.9	161	198.5	142.1	122.7	199.6	167.6	159.8	171.2	169.5	162.5	152.5	194.5	153.7	163	136.2	177.6	589.3	947.2	914.9	1013	1045	1223	1474	1348	1225	1689	1687	1952	1978	1771	1776	1980	1993	1980	1893	2018	2072	1936	1719	1973	1994	1749	1707	1849	1805	1729	1575
0	165.2	171.7	152	154	165	188.6	140	157.6	179.2	166.5	176.5	134.8	154.2	155.5	157.9	101.9	136.7	177.1	118.7	129	163.6	125.5	137.4	101.9	117	129.9	124.7	160.3	132.4	138.7	163.1	165.3	109.7	119.1	133.4	141	156.9	100.7	129.9	150.8	122.2	130	124.4	136.9	120.7	131	126.3	134.6	150.8
308	222.5	208.2	225.5	208.5	207	214	204.1	205.9	174.9	187.7	176.6	163.3	167.8	185.4	186	194	173	158.5	189.9	222	175	196	237.3	211.2	261.5	242.5	235.8	229	238.9	180.5	246.7	226.7	229.4	241.1	235.5	213.3	237.7	202.1	251.3	250.5	241.4	228.4	214.5	257.5	250	282	262	263	190.7
309	182.7	159	140.7	153.5	159.7	156	161.2	144.7	125.3	174.3	131.5	133.3	156.8	169.3	165.8	137.2	220.8	127.3	133	136.2	146.3	166.2	188.8	265.2	640.5	626	727	700.6	755.1	707.7	845.4	741.7	831.8	857	1017	757.9	947.7	775.5	845.1	731.3	766	874.2	926.2	847.2	962	978.2	803.9	828.5	881.2
310	174.5	190	233.4	243.3	163.5	252.1	235.9	176.7	165.2	229.5	234.9	174.5	195.2	173.7	143.2	693.7	754.7	645.2	742.9	848.2	859	812.9	868.7	976	914.1	1021	1206	1290	1163	1045	987.8	1164	1223	1542	1794	1599	2164	2047	2288	1982	1947	1933	2063	1766	2000	1752	1611	1774	1614
311	121.8	147.9	131.2	121.3	132	147.3	132.8	108	81.51	104.1	125.1	94.17	120.9	104.2	118.4	87.04	49.21	186.9	119.1	135	98.08	161.3	103.8	107.2	281.8	249.1	335.4	338.6	328.5	274.5	373.5	327.8	329.2	397.9	364.7	328.3	431.5	326.7	324.7	293	366.2	315.1	395.1	400.6	449.1	368.1	451.6	337.8	409.2
0	163.2	193.6	NaN	NaN	NaN	NaN	NaN	NaN	NaN	NaN	NaN	NaN	NaN	NaN	NaN	NaN	NaN	NaN	NaN	NaN	NaN	NaN	NaN	NaN	NaN	NaN	NaN	NaN	NaN	NaN	NaN	NaN	NaN	NaN	NaN	NaN	NaN	NaN	NaN	NaN	NaN	NaN	NaN	NaN	NaN	NaN	NaN	NaN	NaN
312	207.6	171.2	176.4	162.2	177.3	163	187.4	169.2	213.5	165.5	199.4	170.7	176.1	156.3	192.6	154.9	166.1	168.8	186	283.2	269.6	210.1	274.1	332.7	302.6	264.7	476.5	452.5	582.5	580	475.5	495.3	361.5	370.8	368.4	461.3	362	356.5	287.7	356.8	348.1	435.4	380.8	388.9	479.2	371.7	476.5	391.5	418.2
313	177.3	123.9	189.2	139.1	117.7	203.2	164.2	123.1	163.9	142.5	131.6	184	160.5	129.9	211	152.1	320.4	577.9	605.2	589.5	682.1	864.9	769.2	830	965.4	1140	1199	1089	945.3	922.4	1157	990.4	883.7	754.6	775.9	737.5	811.9	743.4	723.2	747.2	730.4	854.3	788	710.1	715.6	728.9	731.6	641.5	640.9
314	115.6	120.2	159.5	125.5	121	110.7	119.5	132.5	130.8	110.8	111.1	103.8	156.7	156.5	109.2	125.9	99.28	131.6	173.8	141.6	127.7	119.3	160	143.3	123.4	120.8	197.4	141.3	244.5	395.5	730.1	796	899.9	818.5	870.9	889.3	921.6	866.3	1056	910.2	861.3	908.1	858.5	914.5	838.5	1020	1029	958.8	1057
315	137.5	150.2	131.9	144.8	131.5	144.3	167.8	136.3	144.3	139.2	140.7	169.5	145.8	157	142	141.6	126.7	125.7	153.5	140	166.3	331.3	343.7	399.2	371.3	286.9	570.7	620	575.7	684.4	643.8	713.2	705.2	783.1	710.5	739.8	732.8	768.2	654.3	688.3	669.5	666.2	719.2	730.5	846.7	796.1	762.3	773.6	796.8
316	206.5	254.8	260.7	254.5	234.3	187.1	178.1	160.8	168.1	166.4	163.9	195.7	206	196.7	170.3	194.4	148.4	196.7	158	177.4	178.8	193	183.5	181	170.3	207.3	190.9	153.1	172.7	165.3	192.3	149.1	190.8	161	185.3	161	162.3	177.1	158.1	137.5	145.8	184.8	174.3	168.1	165.4	160	138.6	142.3	140.9
0	196	189.4	147.8	213.5	170	212.6	138.5	198.5	143.9	183.4	186.5	160.5	151.9	167	120.2	160.1	137.9	136.6	184.9	192.2	173.6	114.7	146.1	133.5	138.9	139	118.6	175.5	119.1	129.8	130.8	141.2	154	122.2	140.9	132.4	162.3	115.5	120.5	129.5	104.1	149.6	107.5	172.2	163.5	120.3	133.1	147	171.4
317	133.6	161.5	175	164.2	183.5	144.2	142	154	161.7	170.8	136.8	142.8	107.7	128.7	142.3	145.6	151.5	157.7	180.5	169.5	135.8	108.3	135.7	146	119.1	154.6	173.2	739.2	1017	936.5	919.4	792.9	890.5	1112	964	1149	1315	1062	1100	1077	1163	1072	991.2	1050	964.6	972.2	1027	1043	903.5
318	210.4	163.6	194.5	211.7	144.8	155.1	172.1	179.1	151	124.6	172.6	158.7	200.1	165.5	175.6	194.2	186	171.4	196.1	178.9	167.6	262.9	678.5	863.9	888.5	852.7	858.6	1046	1070	1130	1092	973.3	1038	926.3	858.6	808.3	1009	721.9	1013	904.6	934.6	884.3	922.5	863.5	970.6	1015	1057	1005	955.6
0	144	154.1	117.2	170.4	112.9	159.3	NaN	NaN	NaN	NaN	NaN	NaN	NaN	NaN	NaN	NaN	NaN	NaN	NaN	NaN	NaN	NaN	NaN	NaN	NaN	NaN	NaN	NaN	NaN	NaN	NaN	NaN	NaN	NaN	NaN	NaN	NaN	NaN	NaN	NaN	NaN	NaN	NaN	NaN	NaN	NaN	NaN	NaN	NaN
0	NaN	NaN	NaN	NaN	NaN	NaN	NaN	NaN	NaN	NaN	NaN	NaN	NaN	NaN	NaN	NaN	NaN	NaN	NaN	NaN	NaN	NaN	NaN	NaN	NaN	NaN	NaN	NaN	NaN	NaN	NaN	NaN	NaN	NaN	NaN	NaN	NaN	NaN	NaN	NaN	NaN	NaN	NaN	NaN	NaN	NaN	NaN	NaN	NaN
319	161.7	135.9	111.3	153.1	129.7	107.7	97.69	124.1	119.2	86.72	139.2	112.1	117.7	148.7	123.5	89.81	118.4	123.4	203	940.9	1049	1128	1269	1276	1534	1542	1633	1486	1555	1483	1522	1470	1433	1422	1359	1315	1448	1172	1340	1189	1022	1120	1271	1202	1071	1054	1188	1046	990.8
320	379	313.4	363.9	333.6	332.9	346.1	300.7	245.7	282.7	304.5	287.5	273.4	197.1	208.5	210.3	185.3	252.7	214.6	196.1	196.6	235.9	239.7	212.7	271.3	235.7	250	357.4	339	414.9	649.1	1444	1835	2486	2312	2773	2764	2600	2868	2871	2340	2539	2864	2884	2737	2732	2606	2311	2418	2605
321	232	197.4	203.1	188.8	188.8	202.1	193.8	184.6	176.1	171.8	172.6	180.2	180	148.2	147.2	185.1	141.8	155	209.5	153.4	141.7	176.3	160.7	159.9	137.9	145.8	179.4	120.4	139.2	152.1	145.4	128.3	180	974.1	1091	1183	1245	1570	1540	1627	1493	1931	1782	1600	1695	1819	1710	1748	1776
322	239.5	305.3	280.4	204.8	220.5	233.4	257.9	246.1	156.7	249.9	268.3	251.8	227.2	237.2	265.4	598.5	1627	2012	2055	2298	2692	3125	3733	3691	3686	2998	3375	2812	2681	2592	2664	2731	2723	2761	2496	2780	2646	2509	2503	3011	2768	3022	3740	3038	2560	2425	2561	2707	1845
323	185	168.1	173.7	135.3	150	125.6	154.8	177.5	172.3	158	155.7	202	178	157.1	197.4	217	176.8	228	692.6	727.4	855.5	873.5	883.9	986.1	959	1149	1176	1237	1050	1170	1122	983	1016	734	962.3	1070	830.7	769.5	879.9	814.8	773	942.5	943.7	771.9	688.1	774.3	752.5	793	853.3
324	155.4	163.2	161.6	165.5	168.3	140.2	196	146.9	221	185.6	167.3	166.6	163.1	180.2	176.1	172.8	193.1	160.6	184.4	151	160	168.1	150.2	176.9	142	125	122.1	239.5	774.9	840.2	830.3	1057	1036	1164	1137	1210	996.9	834.5	963.9	882.8	897.6	892	963.2	964.4	841.1	933.7	1064	1019	1022
0	156.2	140.2	161.7	169.7	130.8	174.7	146.5	128.4	123.5	150.2	155.5	126.4	152.8	163.4	127.2	144	129.8	159.5	178.6	140	142	161.8	128.7	147.8	137.3	129.8	110.8	124.3	138.1	145.1	158.8	129.6	103.2	116.2	131.9	145	118.5	124.3	127.1	144.8	133.9	139.8	119.7	122	147.7	124.4	121.7	133.9	116.6
325	630.7	710.8	725.2	654.2	679	653.5	667.3	637.3	717.5	783.9	786.5	730.4	708.2	739.8	643.5	697.5	632.5	668.5	706	744.7	662.2	387	350.6	232.3	234.4	194.5	255.5	155.7	160.7	195	235.9	400.8	494	656.5	557	709.8	712.3	820.4	809.8	694.9	726.2	759	695	858.5	926.4	978.5	735.3	1062	1017
0	193	175.7	194.2	152.5	192.5	168.2	153	213.8	146.7	165.4	152.8	157.9	163.8	134	156.8	156.5	207.8	137.8	166	158.7	172.2	191.8	191.8	169.3	148.6	127.6	147.2	151.8	136.3	171	132.6	130.4	164.8	163	131.9	153.6	135.6	140.5	141.6	132.3	141	136.1	125.8	107.2	135.2	142	117	157	179
0	160	177.4	170.5	206.8	140.7	166.9	182.3	160.1	207.1	138.3	142.4	152.5	145.9	132.4	176.5	177	142.8	168.9	160.5	157.9	146.8	146.5	161.8	132.4	135	175.9	181.5	123.5	116.8	199.4	119.9	138.9	133.1	160.9	128.4	129.9	129.3	137.4	145.4	144.5	130.1	112.1	133.9	171.8	176.9	158.5	160.9	169.2	172.9
326	391.8	549.1	437	447.7	242.4	244.8	274.8	226.2	268.2	242.2	203.8	213.4	237.9	200.8	182.8	163	203.6	165.5	194.9	128	163.5	169.4	466.9	665.1	575.4	521.6	556.6	585.7	591	664.9	545.2	589.5	611.6	756.7	761.1	645	782.5	717	809.4	600.2	811.8	716	901.5	704	757.3	801	718.5	697.1	681.5
327	495.4	451	290.6	445.4	332.3	341.3	297.3	299.3	267.1	237.9	230.8	196	215.9	212.4	182	196.9	167.3	198.3	171	166.9	137	167.3	183	176.5	158	230.5	647.9	835.3	715	805.3	692.3	795.5	636.1	803.7	772.3	923.4	780.3	751.3	771.1	848.6	773	809.1	788.4	862.5	911.2	899.5	956.3	937.2	892.4
0	176.8	134.5	198.2	205.4	157	242	261.7	335.4	272.2	256	240.7	285.3	199	125.2	186.2	172.6	150.5	164	214	188.9	250.2	253.1	101.7	168.9	155.5	141.7	149.5	176.5	170.8	217.2	178	179.5	130.5	158.8	116.1	151.1	118	129	166.8	204	140.5	158.8	165.3	188.8	142.8	162.2	166.8	151.6	151.8
328	152.9	170.3	187.5	183.5	169.5	200.8	152.3	157.3	161.8	153.7	172.2	144.9	175.5	128.9	156.8	186	195.2	191.8	191.7	205.8	157.6	184.6	238	213.5	164.5	155.1	241.7	229	205.5	194.8	242	239	426.9	366.8	400.9	403.8	441.8	516.9	568.9	556.7	694.1	797.5	903.5	1101	1034	949.5	1120	933	800
0	137.4	125.9	147.3	218.7	145.3	159.6	152.4	107	95.09	155.8	54	NaN	NaN	NaN	NaN	NaN	NaN	NaN	NaN	NaN	NaN	NaN	NaN	NaN	NaN	NaN	NaN	NaN	NaN	NaN	NaN	NaN	NaN	NaN	NaN	NaN	NaN	NaN	NaN	NaN	NaN	NaN	NaN	NaN	NaN	NaN	NaN	NaN	NaN
0	NaN	NaN	NaN	NaN	NaN	NaN	NaN	NaN	NaN	NaN	NaN	NaN	NaN	NaN	NaN	NaN	NaN	NaN	NaN	NaN	NaN	NaN	NaN	NaN	NaN	NaN	NaN	NaN	NaN	NaN	NaN	NaN	NaN	NaN	NaN	NaN	NaN	NaN	NaN	NaN	NaN	NaN	NaN	NaN	NaN	NaN	NaN	NaN	NaN
0	175.6	189.5	136.5	150.1	107	NaN	NaN	NaN	NaN	NaN	NaN	NaN	NaN	NaN	NaN	NaN	NaN	NaN	NaN	NaN	NaN	NaN	NaN	NaN	NaN	NaN	NaN	NaN	NaN	NaN	NaN	NaN	NaN	NaN	NaN	NaN	NaN	NaN	NaN	NaN	NaN	NaN	NaN	NaN	NaN	NaN	NaN	NaN	NaN
0	143.5	162.5	205.9	157.4	143	138	175.1	179.5	118.5	159.6	174	299	578	515	523	515.5	458	416	523	378.1	294.5	NaN	NaN	NaN	NaN	NaN	NaN	NaN	NaN	NaN	NaN	NaN	NaN	NaN	NaN	NaN	NaN	NaN	NaN	NaN	NaN	NaN	NaN	NaN	NaN	NaN	NaN	NaN	NaN
329	81.6	102.3	146.3	111.3	131	105.5	119.3	114.1	112.5	108.7	132.7	116.8	103.5	150.2	91.53	96.41	123.8	140.8	113	99.75	118.2	92.27	135.5	149.2	144.7	241.5	436.5	411.5	396.2	459.9	353.5	367	438	400.4	425.2	346.3	435.8	475.7	411.4	384.8	347.9	310	418.2	291.5	406.9	348.2	509.2	382.4	450.3
0	120.8	119.1	157.9	99.43	NaN	NaN	NaN	NaN	NaN	NaN	NaN	NaN	NaN	NaN	NaN	NaN	NaN	NaN	NaN	NaN	NaN	NaN	NaN	NaN	NaN	NaN	NaN	NaN	NaN	NaN	NaN	NaN	NaN	NaN	NaN	NaN	NaN	NaN	NaN	NaN	NaN	NaN	NaN	NaN	NaN	NaN	NaN	NaN	NaN
330	124	165.8	192	161.4	161	172.6	157.6	152	163.5	160.1	207.5	153.5	206.5	130	153.5	146.1	201.1	129.5	194	175	168	186.5	144	227.1	329.1	681	668.9	786.7	746	733.5	727.5	607	699.4	710.8	741	834.5	676.4	772.3	889.9	773.7	876.8	778.4	849.1	805.5	818.8	917.8	692.3	774.5	927.5
0	217.7	187.3	194.5	170	176.5	223.5	172.2	159.5	200.4	155.5	191	164	160	139.5	177	156	177.5	166.5	198	168	141	189.5	119	178	173.5	135.4	144.5	145	163.5	161	121.5	183.9	128.9	148	159.5	175.9	142.4	124.9	119	166.6	166.8	137.4	185	133.6	125.1	156.4	164.5	158	160.9
0	189.1	128	166.8	177.9	167.7	193	186.5	166.9	155.8	148.5	153.5	132.8	152.5	120.8	124.7	154.1	123.2	114	184	145.8	155.7	131	146	155.7	132.5	189.3	142.7	154.6	171	175.3	181.2	155.7	128.2	127.8	137.9	122.3	126.7	154.7	133.1	138	156.2	110.9	132.5	116.3	120	109.7	105.8	147.1	111.3
0	175.1	144.9	164.5	141.5	123	166.4	151.1	149	113	118.1	133.4	111	136	156	145.6	161.9	155.1	149.6	133	105.6	155	144.4	128.5	204.9	152	123.4	148.7	127.1	109.6	121.9	129	145.4	177.9	163.3	132.9	152.9	135.6	148.5	156.3	151.2	142.9	160.5	134	142.2	146.6	168.9	165.3	151.2	140.5
0	151	176.5	107	110.7	172	192	138.2	129	144	161	156	159.9	210.5	153	159.5	147.5	135	114.5	144.5	164.5	122.6	125	162.9	202.5	215.9	186.5	230.9	272	163.8	265.5	239.3	252.4	229.5	216	219.5	189.1	187.7	180.3	187.3	176.5	168.6	246.3	211	188.8	142.3	195.8	191.7	191	141.3
331	106.4	123.3	171	118.8	144	163.8	134.6	137.1	129	157.1	167.5	127	120.5	340.5	693	889.5	956	1234	1068	986	1037	998	950	995.5	958.5	847.9	915.5	734	733.5	777	769	753	733.5	759.1	750.5	726.6	721.5	830.1	827	765	860.1	820.1	749.9	804.4	903.2	817.9	850.1	1058	966.9
0	90.48	172	117	116.1	110	123	146.1	139.5	NaN	NaN	NaN	NaN	NaN	NaN	NaN	NaN	NaN	NaN	NaN	NaN	NaN	NaN	NaN	NaN	NaN	NaN	NaN	NaN	NaN	NaN	NaN	NaN	NaN	NaN	NaN	NaN	NaN	NaN	NaN	NaN	NaN	NaN	NaN	NaN	NaN	NaN	NaN	NaN	NaN
332	270.5	933.5	891.6	901.6	935.5	860.5	864.5	677	799.2	785.1	658	755.1	696	418.1	361.9	344.5	278.3	270	353.9	803	806.4	952.1	1227	1312	1446	1078	1498	1206	1448	1263	1519	1401	1127	1092	1232	1146	1188	1055	1150	1170	1203	1210	1185	1248	1068	1286	1142	1082	971.5
0	927	838	836	795.5	761	819.6	777	914.4	522.9	422.5	311	409.1	328.5	271.5	269.9	282.4	275.4	246.6	245	203.4	293	534	1003	1113	1298	1306	1405	1354	1423	1374	1555	1339	1273	1478	1637	1305	1460	1441	1931	1685	1605	1754	1692	1374	1639	1553	1534	1551	1632
0	141.9	157.2	132.4	150.8	135.4	149.6	139.6	129.7	158.7	140.3	148.5	152.5	138	145.5	111.5	130	114.4	159.3	140.8	146.9	146.5	111.9	102.3	153.6	119.9	130	107.8	154.9	136.9	138.6	126.9	159.3	157	151.3	165.8	127.6	116.5	130.5	112.4	130.8	137.4	129.4	128.9	151.8	114.5	139.4	127.4	127.8	121.4
333	173.4	196.5	218.4	159.6	170.4	166	169.7	193.8	171.5	131.4	171.5	173.5	206.2	182	175	149	168.3	195.5	128	183.7	212	175.5	292.6	662.6	958.3	1272	1134	1475	1501	1521	1326	1386	1478	1294	1273	1247	1261	1152	1262	1349	1097	1197	1083	1335	1204	1316	1198	1147	1345
0	182	132	155.5	139.5	165	144.5	152.3	132.9	160.2	128.6	155.5	128	126	148.5	147.2	144.5	188.2	148.2	145.8	170.2	144	140.5	153.1	139	147.1	132	156.3	117.5	132.2	127.5	126.7	162.7	149.1	118.4	110.5	126.8	113.3	101.2	119.3	167	146	123.2	100.3	135	133.3	137.5	103	136	130
334	163	147.5	186	186.5	121.5	144.5	178	190	138.1	185	191.5	130.5	128.5	138.5	153.1	123.4	131	157.5	150.5	166.5	143.9	155.5	159.6	188.1	294.5	1223	1507	1512	1661	1526	1411	1453	1399	1513	1361	1632	1564	1355	1319	1210	1044	1054	1070	1095	993.5	850.5	918.5	997	808.5
0	172.9	172.5	178	140.5	144.3	179.5	163.5	174.3	196.3	116	156	164.4	147.9	167.2	132.8	155.1	145	171.6	116.8	170.7	119.4	155.8	152.1	187.2	135.4	154.1	254.5	201.5	229.7	265.5	200	214.5	313.9	301.6	263.3	341.2	281.5	278.3	289.5	285.5	227	272	311	313.8	350	330	418	337.7	568
0	174.6	167	195.5	145	198.4	189	185.7	166.5	170.4	167.1	139	158	196.2	132.8	156.8	152.3	155.7	130.5	195.8	148.7	179	127.1	169.5	159.2	142.5	169	167.5	176.7	148.3	161.5	142.3	142.5	215.5	166.7	149.8	140.2	170.8	145.7	157.2	NaN	NaN	NaN	NaN	NaN	NaN	NaN	NaN	NaN	NaN
0	154	184.9	167.3	137.6	153.7	159.3	144.2	125.2	164.1	146.3	185.3	120.9	128.6	121.7	147.2	133.8	125.6	122.4	143.7	151.3	156.3	156.9	156.2	118.9	156.3	149.6	146.4	100.7	141.5	168.1	155.4	139.1	176.8	114.1	163.3	125.6	180.3	119	131	120.2	145.4	125.8	144.9	189.1	131.7	134.7	128.6	152.7	137.3
335	191.6	185.4	169.3	128.9	140.4	116.2	110	139.5	142.3	169.2	173.5	133.5	145.1	145.7	141.5	122.9	129.7	169	166.6	158.1	181.5	209.4	268.2	281.7	294.1	358.5	361	476.1	719	489.9	921.8	668.3	583.4	598.6	689.7	790.7	853	727.9	733.2	724.5	729.6	781.9	878.6	916.3	926.6	934.3	920.6	852.9	918
0	1062	950.6	959.5	920	760	975.5	823.5	866.5	497.5	494.5	312	322	279	278.4	267	322	267	233	268.5	230.6	254.6	267.5	272.5	302.9	1223	1335	1557	1618	1572	1490	1643	1795	1946	2126	1893	1855	1937	1337	1482	1340	1076	1054	1362	1188	1102	961.2	993.7	896.3	1135
336	158.5	160	126.3	138.3	139.1	178.1	159.5	158	140.1	136.1	143.5	110.5	156	141.5	112	121.6	158.5	157	148	123.5	108	123	147.5	599	715	1047	1058	1157	1203	1120	1048	1148	1158	828.1	940	765.9	733.1	679.4	739.4	706.9	737.3	826.3	662.9	863	793.9	849.3	836.5	800.4	783.4
0	161.1	166.9	149.5	183.5	155.5	198.1	177.7	132.5	150.9	210.8	185.4	132.9	169	159.5	159	189	147	151.5	115	174	173.5	128	120.5	154	158.5	142.6	212.5	129.5	139.7	182.5	199.9	NaN	NaN	NaN	NaN	NaN	NaN	NaN	NaN	NaN	NaN	NaN	NaN	NaN	NaN	NaN	NaN	NaN	NaN
337	232.6	242.7	218	186.7	218.5	196.2	166.5	222.5	189.7	131.8	242	214.3	178.7	159	215.4	231.6	1111	1289	1171	1375	1724	1190	1833	1871	1860	1708	1819	1992	1759	1743	1658	1831	1752	1755	1882	1784	1746	1996	1764	1688	1611	1472	1705	1359	1520	1453	1195	1184	1171
0	165.3	207.7	168	153.4	168.8	146.6	169.6	160.6	155	190.3	141.2	151.4	143.1	156.5	105.8	166.9	132	164.7	167.1	162.9	125.5	149.3	175	163.9	144.1	149.7	159.8	116.9	157.8	175.8	175	157.3	128.6	158.5	141.2	159.3	132	139	139.3	164.1	129.2	146.8	157.7	152.3	150.3	145.7	136	155.7	128
338	172.7	159.1	108.3	134.8	128.9	156	102.8	124.3	128.5	157.8	148.3	106	126.5	148.8	130.9	88.52	135.3	168	527.8	760.5	700.6	695.2	869.5	766.5	783	801	756	882.5	816.3	872.5	869.8	864.6	882.5	967.5	1127	1020	938.4	868.3	783.5	824.5	841.9	960.3	971	1050	943	997.6	1147	1038	895.4
0	150	144.3	155.8	138.6	142.6	138.3	104.5	156.8	134.5	147.5	122.3	138	140.8	128	140.2	144.6	131.6	154.8	99	128.8	127.1	118.8	123.7	123.1	107.1	122.8	127.9	105.3	129.8	103.5	110.8	139.2	128	148.2	128.2	128.4	102.1	114.7	98.02	113	97.53	94.81	112.5	71.18	94.37	128.7	138.7	110.8	111.3
339	186.1	181.4	181.8	165.9	152.5	137	175	160.2	124.4	127.9	147.9	145.4	132.5	145	179.4	143	116.4	143	175.9	149.6	132.3	129.4	121.9	120.1	137.4	125	111.5	163.6	126.4	149.6	155.6	157.8	202	223	269.9	308.1	307.3	466.8	510.8	444.3	479	622.2	598.4	471	566	681.5	619.5	671.5	762
340	173.7	112.7	134	127.2	138	143.5	147.7	120.4	141.6	150.6	125	126	139.1	116.2	119.5	394.2	613.6	632	662.4	686.5	622.5	659	714.8	699.5	708.2	728.5	791.5	873.2	918.5	955.5	1087	1136	892.3	930.3	1059	1040	1019	1088	1232	919	1077	1080	1251	1233	1138	1141	1229	1363	1270
341	200	193.6	168.5	159.3	178.5	182.5	245.3	225	158.3	218	214.4	175.3	222.2	153.8	176.5	192.3	228.3	171.1	223.7	173.9	238.6	747.2	1262	1230	1409	1613	1462	1480	1369	1703	1768	2071	2033	1907	1732	1779	1707	1805	1840	1925	1873	1932	1990	1903	1849	1880	1731	1693	1733
342	191.9	174.8	163.5	180.9	201.4	174	205.3	170.1	192	154.6	184.5	181.1	137.2	191.7	186.7	194.5	147	168.6	200.2	192.7	864.9	1023	960.8	886.4	1067	1050	1218	1087	1391	1245	1350	1654	1485	1327	1193	1526	1327	1442	1534	1355	1262	1212	1050	1149	1041	1119	1059	858.8	915.6
0	154.5	210.5	176.7	175.8	161.8	159.4	173.4	196.8	172.5	185	192.4	170.3	187.6	196.7	201.2	173.2	198.6	176	217.7	171.7	171.5	174.6	209	147.6	150.7	151.1	152	156.5	155.1	179.3	172.9	174.7	143.9	113.1	173.7	153.2	156.5	115.8	178.5	159.9	130.5	149.7	147	183.5	129.5	134.2	154.2	165.1	146.9
343	201	189.6	204.9	221.6	203.5	168.4	193.5	192.3	142.8	142.9	140.5	191.5	200.3	159.6	152.6	153.3	127.5	141.3	191.6	176.5	188.9	151.6	201.5	154.5	152.9	139.3	172.5	151.7	179.2	204.2	131	177.8	170.3	212.2	159.3	201.5	404.2	1218	1315	1358	1768	1743	1542	1608	1398	1409	1550	1651	1425
344	140.3	150.5	128.7	140.6	136	112.5	103	165.3	153.7	140.3	104.9	95.28	105.2	143.7	117.7	121.5	113.2	152.7	150	160.5	120.8	108.5	120	137.2	207.9	310	440.8	429.7	480	492.9	508	562.3	606.8	613.3	596.6	593	557.1	637.8	738.7	694	899.2	752.1	778.1	877.2	785.8	807.2	986.2	969.6	851.3
345	158.8	157.5	176.1	186	167.6	160.2	189.6	169.6	160.7	190.1	173.1	151	159.4	160	162.6	233	694	869.6	753.4	796.6	742.6	719.9	784.6	701.3	840.4	860.8	927.8	924.5	876.5	922.8	1086	1191	1034	1221	1219	1209	1246	1154	1620	1688	1955	1997	1837	1273	1369	1414	1132	1166	1178
346	185	180.1	179.9	199.4	184	145.7	184.9	134.6	165.8	157.4	165.5	157.6	152	156.5	172.5	168.5	180.2	155.5	178.3	188.6	733.6	774.5	698.3	816.1	682	789.7	964.4	802.2	862.9	964.9	1017	949.2	834.1	811.3	943.5	917.3	969.5	1058	1128	980.4	1005	1034	861.8	945.1	883.9	993	888.5	967.6	815.5
347	1690	1510	1561	1564	1382	1527	1500	1604	1758	1768	1843	2679	2474	2456	2702	2719	2975	3316	3392	2379	2540	2545	2709	2388	2262	2201	2088	2033	2137	1976	2028	2160	2170	2069	1848	1843	1691	2306	1466	1590	2466	NaN	NaN	NaN	NaN	NaN	NaN	NaN	NaN
348	169.2	125.3	191.4	171.5	156.9	160.2	182.5	144.9	180.6	195.1	162.8	164.2	190.7	173.7	211.3	160.6	144	181.5	179.7	197.6	166.5	194.6	155.2	205.6	164.1	174.2	155.8	173.6	415.7	712.5	742	879.5	1019	974.5	998.2	1220	1291	1327	1240	1366	1258	1222	1332	1159	1050	1034	1275	1231	1090
349	182.7	186.5	116.2	118.6	140.3	134.4	170.5	127.6	177.3	152.7	161.1	150.5	124	184.5	142.1	113.8	137.8	168.3	184.8	152.6	150.4	177.5	144.3	126.4	138.1	143.9	157.9	156.3	129.8	149.9	145.9	651.5	766.7	836.5	1007	1183	1313	1410	1308	1319	1124	989.2	901.8	847.3	1027	951.7	932.3	868.6	757.8
0	NaN	NaN	NaN	NaN	NaN	NaN	NaN	NaN	NaN	NaN	NaN	NaN	NaN	NaN	NaN	NaN	NaN	NaN	NaN	NaN	NaN	NaN	NaN	NaN	NaN	NaN	NaN	NaN	NaN	NaN	NaN	NaN	NaN	NaN	NaN	NaN	NaN	NaN	NaN	NaN	NaN	NaN	NaN	NaN	NaN	NaN	NaN	NaN	NaN
0	239.8	235	222.6	285.6	235.5	223.5	224.3	222.6	181.6	165	170	178.4	237.3	197.5	178	190.1	186.5	145	528.9	1380	1519	1510	1610	1605	1591	1439	1439	1677	1240	1168	1336	1074	902.7	NaN	NaN	NaN	NaN	NaN	NaN	NaN	NaN	NaN	NaN	NaN	NaN	NaN	NaN	NaN	NaN
350	116.9	141.6	142.6	82.84	150.8	159.5	175.4	133	138	155.5	127.2	165	171.2	146.5	122.2	194.5	321	367	353	445.7	393.7	458.5	443.5	587.2	544.2	441	523.9	558.8	402	385	553.3	620.6	541.3	604.9	628.1	661.1	750.6	652.6	609.1	704.5	676.1	557	651.2	595.3	583.5	482.5	424	467	475.6
351	158.9	175.4	192.1	139.5	151.6	148.5	144.3	136.5	155.8	136.3	152.3	154	148.7	153.3	149.6	526	595.5	563.9	609.5	616	771.1	752	607.2	951.6	658.2	693.4	742.5	581.5	657.7	707.1	1026	833	974.2	914.7	892.1	931.1	817.2	862.1	813.5	805.5	791.5	682.3	779.2	621.9	684.1	641.3	552.8	708.5	601.7
0	151.3	162.5	117.1	102.6	147.4	154.8	147	154.2	153.6	142.5	148.9	112.6	128.9	146.1	166.9	155.1	132.2	166.9	105.9	127.8	128.4	126.9	146.7	165.4	128.5	124.4	133.9	139	111.7	136.1	124.6	117	143.2	123.2	105.7	139	120.8	79.35	110.5	125.9	103.2	111.1	130.8	84.04	107.9	121	124.4	137.1	123.5
352	561.5	553.7	435.5	386.2	314.5	390.8	341.5	275.8	242	296.1	279	309.1	250.4	245.8	275.7	288.3	419	488.2	462.5	618.6	1195	1742	1554	1446	1613	1752	1846	1647	1720	1586	1576	1592	1739	2000	1891	2040	1894	2086	2297	2321	2131	2364	2533	2633	2686	2348	2332	2454	2284
0	149.7	146.5	132	148.7	136.9	180	113.1	119.6	123.5	130.9	118.5	111.5	88.89	117.1	NaN	NaN	NaN	NaN	NaN	NaN	NaN	NaN	NaN	NaN	NaN	NaN	NaN	NaN	NaN	NaN	NaN	NaN	NaN	NaN	NaN	NaN	NaN	NaN	NaN	NaN	NaN	NaN	NaN	NaN	NaN	NaN	NaN	NaN	NaN
353	208.2	150.8	159.6	101.8	160.2	159.5	157.1	174.1	169.6	148.9	137.3	175.8	117.5	148.4	132.9	161.7	139.8	135.5	149.3	629.3	700.1	650.6	814.5	820.5	913.5	944.9	859.4	913.8	942.7	1000	1071	867.7	1147	894.8	858.1	1031	866	981.4	814.3	838.4	796.1	705.6	968.5	797	740	842	687.5	853.7	803
354	188.4	206.4	190	180.5	158.2	216	220.8	184.5	199.6	149.6	173	150.1	174.1	190.5	173	183	184.9	163.1	152.1	194.6	196.2	178.1	1056	1211	1590	1896	1955	2176	1983	2085	2434	2194	2275	2214	2306	2215	2338	2193	2230	2042	1989	2148	2296	2043	2236	2138	2391	2186	1959
355	609.4	476	475.5	542.8	575.1	605.1	476.5	481.5	437.2	361.4	382.4	275	302.7	254.6	301.1	320.4	309.9	369.3	416.3	1136	1254	1322	1481	1412	1539	1842	1819	1804	1375	1664	1480	1762	1810	1844	1858	1929	1919	1845	2058	2025	1895	2104	1915	2075	2070	2442	2113	2071	1809
356	149.6	177.7	132.3	134.8	104.7	124.5	115.5	125	115.8	122.6	97.88	157.2	132.9	111.2	115.8	135.5	99.17	301.8	436.1	530.7	554.3	493.9	535.9	522.4	588	576.5	595.8	570.2	539.2	521.5	463.2	514	626	643.6	493.4	472	518	466.6	485.5	499.5	409.2	562.3	494.5	482.3	519.3	569.1	534.5	538.3	532.8
0	162.9	185.1	201.2	229	188.3	169	167.9	191.2	191.5	177.7	145.4	142.6	185.8	164.7	182.3	135.5	156.9	152	178.4	152	115.2	176.1	149.6	165.3	137.4	160.6	172.2	164.9	150	129.2	139.9	154.2	188.4	138.7	191	139.5	196.5	106.2	170.5	138.1	177.3	200.6	136	119.5	148	135.6	131.2	159.8	155.7
357	226.9	273.4	268	295.3	258.2	245.5	223	216.9	232	240.7	259.5	180.7	222.5	208.8	236	234.6	211	220.8	211.5	212	164	237.3	242.7	247.5	223.6	200.1	188.1	207.1	213	247.3	197.5	219.6	184	245.2	237.4	175.8	213	216	234.5	209.8	202.1	197.3	182.8	237.6	224.2	239.2	216	243.9	180.5
0	221.8	238.9	233.4	222.3	223.2	274.1	265.2	259.8	222.3	249.6	249.9	242.7	286.3	258	279.7	237.7	237.3	207.8	248.9	212.2	194.7	201.3	197.9	227	214.7	183.3	194.7	186.6	196.2	228.9	215.2	196.1	185.4	188.4	195	164.6	188.7	203.4	203.6	189.5	140.8	161.6	181.7	185.1	176.7	190.1	191.8	153.4	149
358	189.5	119.1	128.9	105.9	140.5	151.4	140	101.9	123.2	137.5	118.9	133.6	164	225.4	375.9	283	383.6	330	363.1	338.7	253	300.7	272.6	324.5	400.5	421.5	473.7	469.1	482.1	460.6	422.4	497	414.9	535.6	644.3	573.1	554.5	589.7	540.8	482.1	536.1	497.6	626	647.9	658.7	717.8	638.6	562.2	523.6
359	129.7	125.7	97.17	113.7	129.2	98.9	105.7	122.6	142.2	190.4	133.7	128.8	114.2	97.71	374.3	311.9	409.5	356.9	399.5	390.2	389.6	363.5	473.9	285.2	319.3	NaN	NaN	NaN	NaN	NaN	NaN	NaN	NaN	NaN	NaN	NaN	NaN	NaN	NaN	NaN	NaN	NaN	NaN	NaN	NaN	NaN	NaN	NaN	NaN
360	190.3	150.1	156.5	182	160.6	160.4	155	134.4	184.1	146	149.9	153.5	143.2	165.1	148.5	131	155.1	153	136.9	140.9	140.5	207.5	631	552.5	648.1	676.3	761.3	831.6	900.9	869	873.9	875	857.4	914.8	1005	820.7	902.4	768.8	914.6	928.6	969.7	1025	1122	958.1	1073	1072	993.9	955.6	1071
361	176.6	167.7	152.4	139.3	109.6	149.4	139.5	157.3	123.8	155.4	108.7	114.4	147.1	152.5	85.18	117.3	125.8	139.3	110	139.3	227.9	432.4	425.5	407.2	456.2	480.3	364.6	518.5	491.5	439.5	573.5	540.6	555	570	551.7	732.3	674.4	453.2	640.8	475.1	609.8	643.9	611.8	559.3	556.3	633.8	614.3	705	577.1
362	183.3	207.5	163	191.4	215.3	191.4	177.3	130.5	195	141.9	124.6	178.5	134.2	132.5	159	132.6	143.1	101	137.5	143.4	146.4	146.1	178.7	197.5	690.6	947.8	1080	1023	1054	1103	1181	1240	1290	1317	1337	1261	1397	1306	1346	1331	1238	1262	1163	1233	1234	1134	1120	945.2	1033
363	139.1	113.6	136.8	119	114.1	157.7	113.4	133	146.5	157.7	144.2	123.1	188.2	459	632	612.5	698.5	978	895.1	916	910.9	886.3	954.4	892.8	781	869.3	943	883.8	996.9	971.2	987.1	976.1	962.3	899	924.2	910	901.4	860.8	875.1	704.2	693	719.2	729.9	723.2	483.1	685.1	662.5	568.9	635.2
364	123.5	164.8	149.9	147.5	130.5	102.5	144.1	158.6	101.5	104.6	136.6	114	137.9	599.8	583.4	734.7	848.5	874	764.9	754.4	594.3	804.4	907.2	698.3	726.5	704.5	813.8	736.5	712	825.6	816.7	746.7	531.2	739.4	542.7	581.5	518.4	459.2	593.7	525.3	532.7	502.6	522.4	485.4	521.1	453.5	508.6	298.1	513.6
365	134.8	159	147.9	128.3	125.7	146.1	150.4	128.2	138.4	173.1	178.5	139.3	160.1	204.7	135.2	117.9	135.2	158.3	629.8	605.2	745.9	737.3	739.4	664.8	789.4	946.2	870.3	951.8	1031	1230	1109	1104	1162	1090	1127	1191	1343	1315	1403	1364	1421	1194	1342	1191	1108	1009	1068	1101	1146
0	NaN	NaN	NaN	NaN	NaN	NaN	NaN	NaN	NaN	NaN	NaN	NaN	NaN	NaN	NaN	NaN	NaN	NaN	NaN	NaN	NaN	NaN	NaN	NaN	NaN	NaN	NaN	NaN	NaN	NaN	NaN	NaN	NaN	NaN	NaN	NaN	NaN	NaN	NaN	NaN	NaN	NaN	NaN	NaN	NaN	NaN	NaN	NaN	NaN
366	120.7	193.1	169.3	130.8	149.6	100.7	123.6	136.9	137.3	111.4	123.5	104.7	179.9	88.26	131	163.8	306.9	273.4	294.5	325.8	342.5	385.5	302.8	311.4	369	427.6	429.7	429.3	403.5	366.8	414.7	332.8	398.4	355	347.5	414.6	324.8	351.2	332.5	425.5	410.2	597.7	449.5	443.6	379.2	454.4	515.5	446.7	509.5
0	152.3	154	123.5	116	163.7	108.6	153.1	193.1	143.5	137.5	124.7	161.2	128.2	127.1	112.1	166.6	99.68	123.2	124.2	156.6	121	114.1	133.2	100.1	114.6	117.2	112.5	116.6	121.2	116.7	165.3	120.5	116.8	113.1	120.2	166.2	114.9	136.3	144.1	127.3	181.4	137.5	191.2	186.1	221.5	226.6	268.9	398.7	291.5
0	166.4	166	124.7	150.5	112.9	130	120.5	166.1	419.9	351.9	406	434.2	410.1	411	500	371.3	363.1	382.1	249.7	232.6	439	392	453.8	529.1	418	662.7	453.7	599.1	488	606.3	702.7	750.7	628.6	938.6	864.1	606.9	693.3	618.1	642.1	618.2	590.4	605.2	564.9	635.2	659.9	570.2	NaN	NaN	NaN
367	166.4	147.1	226.7	147.8	181.8	131.1	184.2	157.3	141.8	134.2	137.6	164.7	193.3	170.5	145	127.8	150.3	161.5	170.6	155.5	168.2	156	158.6	145.7	117.9	145.8	738.4	617.9	650.4	704.2	808.7	828	907.6	1023	859.5	1079	883.4	899.2	1039	933	924.4	966.8	950.5	1023	794.9	742	894.4	875.5	955.3
368	184.1	167	177.5	148.5	174.5	213.8	187.4	128.5	189.9	151	212.2	133.1	162.9	178.2	124.5	150.5	205.1	172.5	123.1	175.5	570.3	620.1	602.5	761.1	724.9	874.1	778.7	757	878	859.2	966	932.3	1022	932.7	870	936.5	876.6	1029	885.4	926.6	1016	805.2	845.8	939.3	1012	1086	895.7	918.4	831
369	131.6	178	147.2	117	147.1	126.5	128.4	182.7	135.5	135.9	124.6	149.4	115.4	150	112.7	137	170.4	125.4	119.6	144	151.1	127.5	95.5	116.6	140.8	120.1	119.2	127.9	115.9	135.2	89.58	103.3	116.9	371.5	520.4	553.5	603.3	604	618.3	738.6	654.2	731	846.2	682	702	809.5	808.6	732.6	725.4
370	189.1	179	173.2	145.8	144.5	120.5	131	117.5	181.7	176.3	193.5	158	180.8	132.3	129.8	154.8	154.5	147	119.1	136	109.3	150.6	203.5	564.2	653	705.2	643	697.1	722.7	650.5	768.4	887.4	724.4	866.6	974.6	937.2	942	771.5	826.7	987.4	1005	1049	1151	961.9	996.2	1107	950.2	1068	1195
371	163.6	185.3	134.7	174	159.3	149.3	142.7	150.2	107.9	155.8	123.3	108.9	146.7	140.3	143	201.3	156	118.8	156.5	133.9	157	603.5	707.8	685.5	733.7	744.4	697.4	619.4	670.9	741	835.4	865.3	842.4	750	887.1	879	946	1037	1034	969.6	952.7	NaN	NaN	NaN	NaN	NaN	NaN	NaN	NaN
0	150.2	164	161.1	220.5	188.1	140.3	151.4	119.2	128.6	156.7	137.4	170.6	105.9	129.8	195.1	352.4	430.3	445.5	471.5	405.5	454.2	514	482.2	576.5	575.2	511.7	653.2	530.2	543.5	571	723.8	694.4	738.2	663.5	648.5	582.8	633.5	431.5	538.8	513.2	388.3	513.3	553.3	594.7	518.4	472.3	506	570.9	582.5
372	160.1	155.9	156.7	147	146.5	232.4	146.7	142.8	143.9	128.8	142.4	163.2	133.2	156.2	318.1	504.2	549.5	627.2	541.3	483.1	624.8	699	639.4	684.8	594	538.3	665.5	747.1	745	853.5	768.1	853.3	843.5	1089	1206	1127	1246	1049	1270	1078	1074	971.5	1135	1004	1031	1114	1033	1199	1042
373	138.5	222.5	173.5	164	141	136	141.8	158.6	158.9	145.5	147.5	134	93.27	156.9	124.4	168	132	136.7	367.8	338.3	335.6	425.8	459.7	442.5	547.9	602.4	481.8	523	596.4	534.3	550.5	491.4	510.2	495	446.4	438.5	450.2	507.1	473.9	474	429.7	531.5	511.5	525.2	535.1	607.8	491.4	500.6	428.3
0	165.8	168.8	167.7	141.3	154.3	134	147.9	158	138	165.9	120.2	138.5	130.1	138.5	139	161	170.7	137.8	147.9	154.3	147.7	148.6	135	165.1	122.2	151.1	139.7	135.1	160.6	132.5	131.8	133.6	168.9	131.9	138.6	146.4	117.8	144.3	112.3	165.8	141.7	125.8	113.5	201	144	173.1	158.5	159.1	181.7
0	139.3	116.5	150.7	187.8	124.8	112.1	153	157.1	163.3	134.9	156.2	144	87.29	154.8	160.3	159	92.54	134.8	120.1	177.3	302.5	338.8	282.3	306	319.1	266.3	276.9	349.6	422.3	466	542.3	460.7	361	616	603.9	594.8	396	529	484	560.7	542.3	544.5	473.2	458.5	396.4	374.9	335.2	286	340.8
374	249.2	288.7	253.6	202.7	223.4	237.6	220.4	189	204.5	205	189	222.1	199	198.8	184.9	190	210	171.1	192.7	149.5	169	174.7	527.7	704.2	692.9	663	717.1	614.4	712.3	758.3	623.9	637	546.8	738.9	568.5	739.1	683.9	572.5	629	430.8	519.4	551	424.3	444.2	435.1	444.8	430.7	393.2	371.6
375	201.2	200.6	216.7	184.3	229.1	196.6	189.6	172.5	148	265	153.3	172.5	160.5	191	203.2	160.5	160.2	185.7	151.8	151.2	208.4	178.2	144.7	199.1	527	432.3	596.3	738.5	1120	1332	1308	1413	2098	2291	2440	2429	2369	2113	1737	1450	1609	1645	1513	1604	1647	1540	1733	1362	1450
0	139.5	136.5	182.8	111.4	116.2	121	125.6	126.5	96.68	123	185.9	98.74	154.2	112	141.5	133.7	136.5	112.8	143.8	251.2	179.8	172.5	261.3	229.2	254.5	231.5	215.7	260.1	263	280.2	287	255.1	326.3	353.7	353.1	599.8	400.8	416	570.2	529.4	492.9	548.5	490	517.5	501.7	537.8	518.9	414.5	292.8
376	150.8	164.8	140.6	144.2	172.9	187.5	167.9	151.7	159.1	154.6	161.9	178.4	124.5	149.9	129.6	152.9	123.1	171.7	139	130.2	162	217.2	232	728.3	738.7	795.6	842.5	815.8	914.9	746.2	892.4	853.8	894.3	1042	841.5	897	829.8	755.8	701.3	646.8	647.5	668.8	733	756.5	788.7	672.2	628.7	684.5	681
0	160.3	134.1	175.4	157.5	120	170.5	156.5	158.3	120.9	158	148.7	152	172.8	159.2	125	111.9	130	134.5	166.2	145	152.5	115.2	128.7	138.8	138.4	148.6	719.7	931.3	687.9	721.8	NaN	NaN	NaN	NaN	NaN	NaN	NaN	NaN	NaN	NaN	NaN	NaN	NaN	NaN	NaN	NaN	NaN	NaN	NaN
0	181	186.8	121	128.4	206.2	167.2	150	126.5	125.5	159.4	186.3	166.2	NaN	NaN	NaN	NaN	NaN	NaN	NaN	NaN	NaN	NaN	NaN	NaN	NaN	NaN	NaN	NaN	NaN	NaN	NaN	NaN	NaN	NaN	NaN	NaN	NaN	NaN	NaN	NaN	NaN	NaN	NaN	NaN	NaN	NaN	NaN	NaN	NaN
377	177.5	190.8	217	187	246	191.3	170	211.7	215.7	171.1	166.4	193.2	189	204	210.2	195.8	191.6	211.2	185.6	166.8	616.3	990.4	913	911.5	958.4	942.5	1087	1115	1262	1247	1261	1145	1246	1335	1084	1052	1301	1366	1204	1131	1109	1056	968.9	1008	1128	1114	1073	997.8	1295
0	113.3	118.8	180.5	133.5	127.5	142.8	125.2	160.4	165.4	165.8	125.4	165.7	145	135.5	146	128.5	151.5	131	159.1	151	154.8	125.4	118.5	107.2	159.3	121.6	134.9	143.9	119.7	144.4	183.3	481.7	634	700.1	684.3	665.7	555	672.9	621.1	717.6	566	430.5	385	292.3	251	260.6	231.9	177.9	181.8
378	187.2	164.4	144.7	156.1	141.8	133.4	176.4	146.6	172.3	153.5	174.4	109.9	154.7	137.9	132.4	121.9	181.1	149.8	132.8	169	141.3	185.5	168.9	354	597.7	860.2	803.4	882.8	811.6	1088	847.5	843.3	1087	889.7	897.7	943.3	1009	1027	1170	1076	998.8	1039	1205	1344	1233	1115	1243	1240	1109
379	212.2	200.5	212	232.3	248	226.7	197.2	225.5	257.7	222.4	251.8	219.2	185.7	254	312.3	220.4	202.5	230.2	217.2	242.5	1163	1488	1445	1792	2280	2302	2390	2515	2647	2436	2338	2259	2624	2309	2437	2341	2800	2426	2557	2407	2438	2434	2506	2352	2257	2256	2309	2068	2043
380	274.3	284	255.9	288.3	284.1	285.2	319.5	282.5	254.2	235.7	238.4	233	247	239.3	266.3	223.3	234.1	254	227.5	219.5	242	234.5	210.5	245	191.8	270.3	248.7	192.5	571.8	904.2	959.2	917.8	1018	1333	1652	1689	1771	1929	1804	1933	1925	2008	2177	2052	1883	1955	1830	1835	1877
0	126.5	164.3	140.8	190.9	151	128.3	121.8	133.2	145.4	158.2	146.6	141.9	137.6	128.1	144	120.8	149.5	114.6	145.6	125.2	154.6	136.3	141	121.4	146.9	115.2	115.5	124	139.2	130.9	156.3	126.3	133.8	127	136	129.6	145.2	161.8	113.5	133.5	117.7	153.5	150.2	124.3	143.4	106	154	128.7	139.5
381	204.5	185.4	201.6	197.3	214	233.3	185.6	198.9	171.9	210.7	187.5	179.3	173.6	210	236	229.4	204.9	225	197	215.8	206.1	244.4	414	1089	947.3	953.8	866.7	1031	783.3	792	812.6	833.6	888.2	904.9	793.9	892.9	855.6	670	800.3	833.5	783.8	932.3	871.7	762.8	823.3	719.3	736.7	982.6	701
382	217.6	273	286.6	282.7	301.4	288	249.4	265.2	256.6	223.1	210	268.1	251	357.9	1110	1151	1098	1163	1135	1061	1035	866.5	1106	1030	916.8	912.2	1102	861.5	848.3	1096	1002	1154	1302	1503	1176	1392	1606	1758	1375	1453	1766	1316	1538	1705	1580	1685	1741	1780	1770
383	150.5	136.3	174.1	139.1	171.9	122.7	145.8	196.7	134.1	147.5	151.9	165.5	122.5	137.4	129	130.5	130.4	150	474.3	547.1	545.5	559.4	584.6	698.2	514.7	NaN	NaN	NaN	NaN	NaN	NaN	NaN	NaN	NaN	NaN	NaN	NaN	NaN	NaN	NaN	NaN	NaN	NaN	NaN	NaN	NaN	NaN	NaN	NaN
0	165.3	144.1	164	192.5	176.5	190.7	183.4	147.1	166.1	124.8	129	125	111	157.5	133.4	147.5	134.5	157.3	148.1	125.3	110.4	162.9	184.2	201.6	176	167.4	141.4	154.4	150.8	171	162.9	145.6	130	174.9	162	139.1	127	120.5	133.6	128.8	153.5	133	177.9	138.5	119.7	130.6	152.1	149	166.1
384	201.9	173.7	209.5	171.5	166.5	196.5	191.3	191.8	170	230.5	164.2	193.2	145.5	177.2	215.5	216.2	207.6	219.5	174.2	211.3	152.4	191.1	177.4	165.5	170	155.5	197.1	178	180.7	171.4	178.3	174.5	181.5	152.1	207.4	162.9	180	172	147.4	182.7	297	737.8	791.8	669.2	840.2	748.3	578.7	540	573.6
0	182.3	NaN	NaN	NaN	NaN	NaN	NaN	NaN	NaN	NaN	NaN	NaN	NaN	NaN	NaN	NaN	NaN	NaN	NaN	NaN	NaN	NaN	NaN	NaN	NaN	NaN	NaN	NaN	NaN	NaN	NaN	NaN	NaN	NaN	NaN	NaN	NaN	NaN	NaN	NaN	NaN	NaN	NaN	NaN	NaN	NaN	NaN	NaN	NaN
385	196.3	142.4	210.9	146.3	181	168.1	190.8	195.7	143.7	200.1	154.6	185.8	161.7	190.8	150.1	153.5	162.9	180.7	173	148.3	144.4	159.8	389.8	1141	1068	1014	1162	1518	1471	1428	1512	1560	1504	1482	1402	1239	1378	1208	1294	1440	1362	1545	1440	1404	1462	1400	1584	1388	1547
0	176.2	185.8	206.8	185	164.3	229.5	117.3	155.2	153.2	164.4	191.3	169.8	175.6	139.8	147.3	168.8	160.2	218.2	152.1	194.6	175.6	184	151.8	152.2	153.4	155.1	157	160.4	161.3	111.7	153.6	137	159.6	153.8	194	131	123.8	148	136.5	144.2	147	135.3	127.8	127.6	146	128.3	164.5	130	106
386	210.7	191.5	191.3	152.8	200.4	185.7	213.5	166.1	169.8	154.8	217.5	157.7	159.6	177	138.7	171.1	172.3	195.2	175.9	175.8	141.4	270.6	920.2	913.4	946.9	1115	1095	1493	1197	1183	2001	1533	1346	1424	1473	1361	1437	1339	1257	1265	1223	1562	1711	1568	1695	1672	1807	1517	1704
0	206.4	175.4	188.4	197.1	151.8	206	185.3	157.6	NaN	NaN	NaN	NaN	NaN	NaN	NaN	NaN	NaN	NaN	NaN	NaN	NaN	NaN	NaN	NaN	NaN	NaN	NaN	NaN	NaN	NaN	NaN	NaN	NaN	NaN	NaN	NaN	NaN	NaN	NaN	NaN	NaN	NaN	NaN	NaN	NaN	NaN	NaN	NaN	NaN
0	152.5	174.5	173.5	140	132	148.1	155.6	141.1	134.6	112.3	115.9	NaN	NaN	NaN	NaN	NaN	NaN	NaN	NaN	NaN	NaN	NaN	NaN	NaN	NaN	NaN	NaN	NaN	NaN	NaN	NaN	NaN	NaN	NaN	NaN	NaN	NaN	NaN	NaN	NaN	NaN	NaN	NaN	NaN	NaN	NaN	NaN	NaN	NaN
0	99.8	149	103.1	109.5	112.2	128.2	142.3	147.2	95	NaN	NaN	NaN	NaN	NaN	NaN	NaN	NaN	NaN	NaN	NaN	NaN	NaN	NaN	NaN	NaN	NaN	NaN	NaN	NaN	NaN	NaN	NaN	NaN	NaN	NaN	NaN	NaN	NaN	NaN	NaN	NaN	NaN	NaN	NaN	NaN	NaN	NaN	NaN	NaN
0	186.2	200.4	206.4	224.5	180.7	226.2	203.1	173	213.2	231	170.5	199.8	170.4	217.3	225.3	175.3	168.2	190.8	186.5	225.4	191.6	157.9	157.3	190.8	119.7	154.3	146.5	197.3	151.4	132.6	150.9	137	126.1	155.3	128.8	151.3	158	161	113.8	181.4	149.5	95.31	123	124.9	130.9	143.5	108	115.8	143.7
0	143.5	206.8	132.5	183.5	140	139.5	133.9	154.8	81.26	117.3	173.4	131.4	132.5	134.5	132.5	142.3	167.4	131.4	165.2	129.2	137.9	138.5	107.4	152.3	137.4	127	116.6	122.2	126.7	110.3	131	138.2	116.8	117.7	120.5	134.3	130.1	113.5	106.5	153.7	94.62	129.1	147.8	125.4	94.13	142.5	121.1	117	100.6
387	159.1	184.7	169.5	173.4	184.6	160	172.5	156.4	182.2	154.1	174.6	146.9	158.5	120	393.4	581.2	496.1	523.6	576	480.2	446.4	509.4	562.4	511.4	554.5	753.5	669.3	908	916.7	905.2	974.1	1159	1001	1064	1195	1276	1219	1224	1378	1147	1274	1253	1269	1140	1117	1075	987.2	788.2	758.4
0	192.2	197.6	175.9	188.5	189.8	220.1	174.3	137.4	164.8	153.7	175.3	160.8	155	171.8	143.2	165.5	141	164	166.2	NaN	NaN	NaN	NaN	NaN	NaN	NaN	NaN	NaN	NaN	NaN	NaN	NaN	NaN	NaN	NaN	NaN	NaN	NaN	NaN	NaN	NaN	NaN	NaN	NaN	NaN	NaN	NaN	NaN	NaN
0	204.5	114.9	142.3	143	129.3	132	NaN	NaN	NaN	NaN	NaN	NaN	NaN	NaN	NaN	NaN	NaN	NaN	NaN	NaN	NaN	NaN	NaN	NaN	NaN	NaN	NaN	NaN	NaN	NaN	NaN	NaN	NaN	NaN	NaN	NaN	NaN	NaN	NaN	NaN	NaN	NaN	NaN	NaN	NaN	NaN	NaN	NaN	NaN
0	233.2	209.4	197.4	248.1	203.4	176.3	225.7	222.9	228.8	169.4	192.8	201.5	210.8	190.8	191.3	164.9	170.8	152.3	170.3	232.3	195.8	197.6	202.4	207.9	208.5	200.5	216.1	220.5	233.8	187.1	213.3	182.9	157.7	203.3	162.4	184.6	175.1	170.8	202.6	140.5	170.1	186.7	116.3	139.9	124.9	161.1	175.8	138.1	177.1
388	128.1	128.6	88.65	170.4	110.5	109.1	133	153.8	132.5	94.93	135	114.9	132.8	157.6	178	159.6	152.6	104.6	152	127.5	136.1	133.1	275.6	460.9	337.3	351.2	397.1	339.1	293	316.5	341	334.1	414.6	427.3	480.2	381.7	414.6	444.3	496.5	463.6	381.9	413.4	493.8	498.3	504.7	577.6	600	594.8	474.9
389	210.4	197.1	172.3	179.1	197.9	191.3	187.2	206.7	185.8	164.7	181.1	201.5	174.9	205.8	197	161.9	188.5	209.5	660.5	558	656.7	625.8	576.3	580.4	587.6	776.9	709.6	714.4	688.4	900.5	911	914.8	1006	1021	962.3	793	837.6	967.8	1086	1015	933.3	860.4	904.2	872	930.4	1003	1166	1202	855.4
390	150	135.5	121.3	124.3	130.1	146.7	129	122.7	149.9	146.6	119.7	106.2	136.4	125.1	117.9	127.8	120.1	154.3	119.7	135.4	100.7	116.8	91.71	81.01	106.3	86.76	121	114	105.3	113.9	98.16	155.2	96.39	89.14	102.3	105.4	98.7	85.95	97.16	136.2	129.5	89.18	138.3	313.2	334.2	300.2	319.5	283.7	266.9
391	149.8	136.6	109.3	149.9	130	147.7	150.1	137.1	141.3	148.9	143.8	170.8	172.1	126	472	602.5	581.1	545.1	539.8	608.3	565	617.2	587	717.2	679.9	689.5	794.5	1015	1002	1008	894.5	866.2	743.5	981.5	1013	962.4	1021	1027	1010	965.7	916.9	907	740.7	819.7	844.9	657	694.9	728.7	753.6
0	204.2	234.4	180.4	196.1	194.7	183.4	154.6	166.2	191.1	163.1	164.8	195.2	210.8	175.6	181.5	182.4	233.3	180.1	228.1	180	239.7	196.9	203.2	184.2	180.6	187.1	169.7	196.6	168.5	167.6	171.7	181.6	187.8	181.5	164.1	174.3	156.5	180.7	174.4	141.3	141.4	169.6	160.9	176.4	160.9	162.5	177.8	167.2	141
0	NaN	NaN	NaN	NaN	NaN	NaN	NaN	NaN	NaN	NaN	NaN	NaN	NaN	NaN	NaN	NaN	NaN	NaN	NaN	NaN	NaN	NaN	NaN	NaN	NaN	NaN	NaN	NaN	NaN	NaN	NaN	NaN	NaN	NaN	NaN	NaN	NaN	NaN	NaN	NaN	NaN	NaN	NaN	NaN	NaN	NaN	NaN	NaN	NaN
392	241	187.5	164.5	164.4	138.5	176.4	142.8	152.3	135.5	129.5	107.7	148.3	124	145	117.2	128.2	468	526.4	514.9	558.3	492.2	643.4	672	598.2	617.9	553.1	685.6	600.9	626.1	671.5	670.3	743.2	693.2	654.8	NaN	NaN	NaN	NaN	NaN	NaN	NaN	NaN	NaN	NaN	NaN	NaN	NaN	NaN	NaN
393	114.5	167.9	108.9	130.2	129.3	149.8	129.1	126.3	110.5	128.5	174.8	112.1	111.3	155.5	123.8	129.1	107.9	137.1	312	337	331.6	348.3	348.7	404.7	385.3	393	424.6	429.6	427	551.7	589.3	585.3	583.1	543	571.6	423.3	477.5	491.6	477.5	450.8	439	406.2	422.5	440	478.5	491.4	572.7	479.7	557.5
394	334.5	290	231.5	212.1	146.1	213.5	185.4	144	126.2	153.5	117.1	165.8	180.8	134.9	145.1	209.3	589.8	486.6	561	574.1	531.3	512.1	508.9	455	515.5	605.7	450.3	691.1	543.6	614.1	598	471.2	516.8	511.5	647.3	595.2	620.1	550.2	599.8	629.5	628.3	NaN	NaN	NaN	NaN	NaN	NaN	NaN	NaN
395	166.5	136	160	167.8	146	138.5	122	136.6	146.5	150.7	133.9	124.6	114.6	137.4	128.1	150.5	156.7	151.9	179.4	154.8	123.8	157.8	148.2	142.1	379.6	613.5	625.9	746	758.4	745.3	809.4	773.6	876.8	833.8	825.9	871.7	850.2	922.3	990.7	879.1	841	826.8	933.6	782.9	957.2	852.9	985.7	932	849.4
396	156.2	129.8	161	155.9	161.2	200	173.5	173.2	170.3	142.1	153.4	159.7	149.3	167.9	159.4	216.5	161.2	139.8	200.6	155	150.4	163	157.1	161.5	159	151.5	134.7	440.5	531.2	521.4	635.5	750.4	928.2	931	958.9	941.3	980.1	832.1	759.2	830.1	728.6	894.2	874.9	874.9	815.7	1015	983.6	906.4	939.5
0	139.9	132.7	164.7	122	114.1	104.6	115.3	129.1	NaN	NaN	NaN	NaN	NaN	NaN	NaN	NaN	NaN	NaN	NaN	NaN	NaN	NaN	NaN	NaN	NaN	NaN	NaN	NaN	NaN	NaN	NaN	NaN	NaN	NaN	NaN	NaN	NaN	NaN	NaN	NaN	NaN	NaN	NaN	NaN	NaN	NaN	NaN	NaN	NaN
397	142.9	172	143	162.5	137.9	130.1	155.9	145.9	161.1	145.5	158	134.1	146	144.5	169.5	155.5	141	156	125	124.5	125.4	115	137.4	153	150	142.4	159	527.9	641	550	626.1	605.9	549.9	538	655.9	641	499.8	619.6	598.9	579.1	593.2	547.5	583.8	585.8	687.5	547	627	667.6	746.2
0	183.2	207.3	205.6	213.3	205.6	153.9	176.5	175	194.5	190.6	158.2	184.2	180.3	225.2	177.3	150.6	208.6	162.2	147.6	188.5	192	159.5	142.2	167.4	201.9	161.8	128	177.8	176.7	181.2	182.5	165.9	159.9	211.4	198.1	200.2	143.1	185.8	191.7	158.4	158.5	159.4	188.4	155.6	163	183.8	158	164	179.6
0	149	121.6	142.9	118.9	136.2	135.4	122	139.3	138.1	136.5	128.6	125.5	142.5	154.2	170.1	125.5	166	162.4	149.3	171.9	127.5	131.7	156.3	134.6	119.5	140.9	103.6	163.4	140.4	117.5	134.2	115.4	128.7	153	117	144.1	132.4	126.2	146.7	145.8	132	148	154.6	147.1	116.5	137.7	142.5	141.9	133.2
398	393.5	606.5	660	629.5	590.3	598.1	563.2	531.1	466.9	350.3	229.6	194.5	179.2	166.3	190.1	167.4	165	175	129.6	155.8	230.1	151.3	164.9	617.9	571.6	539.8	588.5	762.7	649.1	688.7	716.8	866.8	834	921.3	953.3	921	925.2	908.8	717.8	784.3	752.2	833.4	908.3	663.4	738.9	835.8	847.6	746.3	813.3
0	106.9	134	115.7	79.28	91.24	61.63	116.2	95.32	110.9	111.5	74.5	81.26	70.96	72.17	103.1	83.5	88.08	107.4	62.5	89.35	87.36	91.5	76.46	62.52	63.51	64.11	61.01	79.47	99.55	94.01	58.59	102.5	76.86	92.04	103.9	105.4	124.5	135.2	84.5	108.5	128.1	156	165.5	210.7	204.2	255.3	331.6	252	341.8
399	129.9	130.4	174	152.5	148.9	138.6	124	128.9	135.1	132.1	137	144.4	152.5	135.6	131.5	140	149	154.5	146.9	181.4	155.1	147.4	159.9	511.6	677.1	600.5	630.5	575.5	715.1	742.9	691.5	815.7	938.1	828.8	830	805.7	797.2	767.2	780.5	825.2	817.5	700.7	757.1	913.7	762.6	758	726.4	703.4	720.8
400	154.4	160.5	148.8	170.6	148.8	132.5	158.4	163.9	141	149.7	130.2	149.5	137	147.3	117.4	160	100.4	140.4	219.5	611.7	650.8	743.8	620.3	736.7	724.6	803.2	794.3	800.1	785.6	797.8	864.2	899.2	835.5	989.6	989.3	1206	1346	1479	1412	1229	1450	1467	1183	1319	1226	1197	1143	1252	976.5
401	168.5	150.8	148.4	123.9	131	131.3	178	141.9	147.9	121	139.1	177.7	172.4	143.1	143.8	133	129	124.3	108.1	145.7	140.7	177.9	201.3	389.7	900.6	961.6	955.4	950.6	909.7	865.8	949.5	1112	940.8	1049	1015	944	931.7	1025	889.8	978.5	831.5	903.5	864	956	945.8	905.3	914.4	1045	945.5
0	197	204	171.9	145.5	128.4	138.9	177.7	160.5	136.3	168	145.5	176.6	144.2	119.4	124.5	156	184.9	184	NaN	NaN	NaN	NaN	NaN	NaN	NaN	NaN	NaN	NaN	NaN	NaN	NaN	NaN	NaN	NaN	NaN	NaN	NaN	NaN	NaN	NaN	NaN	NaN	NaN	NaN	NaN	NaN	NaN	NaN	NaN
402	153.2	131.3	156.6	126.5	140	104.1	122.8	166.9	108.6	121.9	134.8	117.7	143.9	122.3	124.7	134	113.2	119	114.4	114.5	138.8	148	373.9	532.9	649.9	590.8	586.9	625	565.4	576.5	587.2	568.2	665.4	616.1	698.1	644.2	635.9	666.4	698.3	757.6	656.3	699.8	744.9	760.2	894.3	876.6	774.2	920	841.3
403	286.5	322.7	375	326.6	318.9	272.3	339.3	320.9	302.5	337.5	344.5	333.3	338.5	379.5	474.3	610.3	603.7	629.7	546	667.7	582.1	556.5	550.7	577.2	510.2	430.9	626.5	529	630	556.4	590.4	638.4	758.9	724.7	696.9	652.2	835.1	747.5	765.4	795.4	629.9	663.2	804.4	879.5	753.6	813.7	782.5	807.6	993.4
404	128	145.6	162.7	136.8	169.7	156.4	166.3	153.4	159.5	133	174.3	203.3	164.7	156.5	191.4	624.4	563	700	760.4	804.5	833	792.2	936.5	977.5	795.9	719.5	987.5	773.5	1048	925	875	1043	1389	1236	1105	1044	1127	956.3	1203	1186	1148	1250	1503	1819	1930	1791	1595	1282	1230
405	132	117.5	138.6	155	150.7	152.8	157.5	126.1	148	127.6	147.3	156.9	123.5	164.4	191.1	130	117.4	144.5	140	122.1	105.9	145.2	116	128.5	114.9	153	165.5	132.2	146.2	116.9	153.9	111.6	117.4	108.9	131.8	107.7	151	132	118.5	125.3	113.5	122.2	119.4	127.9	131.4	121.2	113.3	119.6	135
0	156.3	150.5	138	162.5	154.8	111.8	115.4	156.6	126.2	128	126.4	155.1	155.2	125.2	133.7	197	124.6	117.6	NaN	NaN	NaN	NaN	NaN	NaN	NaN	NaN	NaN	NaN	NaN	NaN	NaN	NaN	NaN	NaN	NaN	NaN	NaN	NaN	NaN	NaN	NaN	NaN	NaN	NaN	NaN	NaN	NaN	NaN	NaN
0	122.7	104.9	100.7	70.51	100	125	117	128.4	159.3	98.79	113.2	135.5	139.1	163.4	115.4	100.7	123	167.2	113.9	123.2	82.57	104	121.9	86.28	109.8	110.5	144.6	102.9	136.5	90.44	126.4	87.46	112	105.4	104.5	107.9	97.82	98.42	124.8	107.7	91.41	99.43	73.67	86.13	112.2	82.89	96	124.5	81.95
0	140.5	158.8	109.2	117.3	112.1	142.4	126.1	122.3	126.9	118.1	137.1	114.1	108.4	109.4	121	161.5	124.5	147	141.5	106.8	118.8	151.5	155.5	132.5	93.9	107.4	144.5	111.2	201.5	158	192.5	168.5	NaN	NaN	NaN	NaN	NaN	NaN	NaN	NaN	NaN	NaN	NaN	NaN	NaN	NaN	NaN	NaN	NaN
406	157.1	129.3	175.1	125.1	172.9	156.2	130.1	175.6	157.5	119.9	145.8	114.1	158.1	135.1	132.5	113.5	185	169.9	140.5	160	228.9	403.5	549	552.3	428.7	568.1	379.4	330.7	596	474.7	581	590.8	673.6	671.1	516.1	373.5	280.9	257	383.6	441.1	360.2	360.6	654.1	365.5	460.5	403	351.1	447.6	433
0	185.2	199.3	236	122.2	174.6	162.5	138.6	156.6	173	148.8	149.2	178.5	140	128.1	134	170.7	128.7	155.6	136	141.1	148.1	158.5	154.5	109.6	145.6	122	81.25	91.57	157	93.08	125.3	146	115.1	166	104.5	114	134.9	94.04	124.4	139.3	162.8	173.5	119.5	176.9	169	121.4	136	166.6	140.9
407	151.2	151.3	181.6	165.6	156.5	155.1	144.6	155.7	138.2	158.7	173.5	163.7	137	141.2	127.5	129.3	162.9	201.5	409	461.1	511.1	564.4	617.2	594.5	598.6	703.4	716.1	664.5	683.7	603.7	742	773.5	711.1	729.5	672.6	789.5	651.5	586.8	619	716	740.1	738.6	979	733	774	679	592.2	770.1	728.7
0	142.2	148.7	113	103.5	112.5	123.3	124	100.9	120.1	170.5	77.47	NaN	NaN	NaN	NaN	NaN	NaN	NaN	NaN	NaN	NaN	NaN	NaN	NaN	NaN	NaN	NaN	NaN	NaN	NaN	NaN	NaN	NaN	NaN	NaN	NaN	NaN	NaN	NaN	NaN	NaN	NaN	NaN	NaN	NaN	NaN	NaN	NaN	NaN
0	151.2	120.1	110	131.5	109.1	154.9	NaN	NaN	NaN	NaN	NaN	NaN	NaN	NaN	NaN	NaN	NaN	NaN	NaN	NaN	NaN	NaN	NaN	NaN	NaN	NaN	NaN	NaN	NaN	NaN	NaN	NaN	NaN	NaN	NaN	NaN	NaN	NaN	NaN	NaN	NaN	NaN	NaN	NaN	NaN	NaN	NaN	NaN	NaN
0	98.95	110.4	166.4	119.5	106.3	161.6	136.9	134.3	86.66	155.1	103.3	61.2	130.9	83.91	81.16	171	134.7	94.43	111.2	97.5	133.5	240	274.8	276.5	257.7	245.6	268.9	297.7	296.2	282.3	304.3	318.9	310.5	272	337	294.2	409.7	454.5	472.2	449.5	485.8	471.1	521.1	466	499.6	512.1	490.2	406	436.5
0	157.6	146.2	158	114.7	136.6	93.49	203	137	66.24	162.8	127.9	272.7	222	149.9	173.4	171.4	141.5	130.6	134	151.9	159	NaN	NaN	NaN	NaN	NaN	NaN	NaN	NaN	NaN	NaN	NaN	NaN	NaN	NaN	NaN	NaN	NaN	NaN	NaN	NaN	NaN	NaN	NaN	NaN	NaN	NaN	NaN	NaN
408	269.5	243	207.2	251	255.8	263.8	284.9	209.1	229	228.9	284.4	257.5	229.2	199	209.7	165.5	245.8	189.5	196.7	166.6	196.2	232.8	190.1	238.5	1077	968.7	956.3	1111	1305	1359	1582	1847	1787	1821	1518	1707	1867	2041	2322	1966	1792	1909	1667	1666	1815	1837	1825	1911	1818
409	170.1	151.2	142	154.8	152.3	172.8	155.6	151.9	130	144.4	149.5	140.5	145.4	159.3	144.1	146	142.4	141.5	154.5	162.3	135	130.5	116.5	139.6	125.6	156.3	126.1	121.7	152.2	139.5	111.8	126.7	122.5	138.3	126.5	130.5	124.9	129.5	132	124	120.5	135	152.5	125	150	125.5	130	109	114
410	120.5	142.8	126	118.8	149.3	172.6	121.1	123	145.1	132	120.3	145.7	157.6	145.4	148.6	131.5	166.7	147.5	123.3	147.5	135.8	139.4	155.7	176.7	225.3	577.3	635.5	557.2	538.5	615	643.8	732.9	721.4	568.6	618.9	718.9	800.9	720.8	769.9	700.8	673.2	724.8	773.4	730.9	845.8	762.4	NaN	NaN	NaN
0	135	138.6	121.6	120.5	100.4	124.7	117.2	127.5	178.1	141.5	145.5	106.6	126.8	138.9	303.1	378	313	288.7	296.8	309.8	319.1	300.4	290.3	NaN	NaN	NaN	NaN	NaN	NaN	NaN	NaN	NaN	NaN	NaN	NaN	NaN	NaN	NaN	NaN	NaN	NaN	NaN	NaN	NaN	NaN	NaN	NaN	NaN	NaN
0	222.5	142.6	169	165.9	221.7	169	172.8	167.1	143.6	166.4	153.2	197.2	NaN	NaN	NaN	NaN	NaN	NaN	NaN	NaN	NaN	NaN	NaN	NaN	NaN	NaN	NaN	NaN	NaN	NaN	NaN	NaN	NaN	NaN	NaN	NaN	NaN	NaN	NaN	NaN	NaN	NaN	NaN	NaN	NaN	NaN	NaN	NaN	NaN
411	228.4	219.8	231.3	176.2	174.4	143.1	168.9	201.4	139	165.3	158.9	145.2	142.1	169	181.8	189.7	139.5	140.1	165.5	160.5	192.9	201.4	161.3	177.7	139.2	185.9	183.7	490.1	513.2	623.1	641.7	671.8	810.7	844.5	680.6	739.8	844	801.2	952.8	927.3	923.8	876.3	907.5	856.8	944.4	824.1	884.7	838.1	930.1
412	148.5	179.6	148.8	166.1	207.2	175.9	193.4	214.4	175.3	179.3	169	218	159.7	159.9	174.2	158.6	185.4	164.8	190.6	195.8	199.2	169.5	164.4	149	210.6	278.7	567.1	611.3	787.1	812.6	835.6	971.4	965.6	1034	1036	1183	1175	1268	1180	1130	1230	1369	1342	1317	1151	1306	1237	1197	1226
0	115.9	110	134.6	97.48	100.6	123.1	108.9	129.9	133.4	138	119.5	124.9	125.9	169.6	193.7	279.1	273.8	252.8	267.1	256.3	216.7	248.9	250.3	236.2	200.7	211.9	249.1	301.9	356.1	327.3	484.3	408.8	413.9	446.4	412.3	479.7	409.2	360.7	301.1	336.2	303.5	317.3	239.3	412.2	324	390.9	302.2	281.7	309.4
413	112.5	118.6	128	110.8	105.9	116.5	142.9	124.9	118.7	92.07	97.64	129.5	112.6	110.6	104	136.1	134.6	123.3	460.4	529.3	590.6	726.9	934.1	1084	1033	1093	1071	994.1	1121	1131	949.3	865.8	798.4	898.1	843.6	869.5	835.1	910	856	807.5	742	836.5	750.1	757	630.6	712.5	815.5	785.3	750.1
414	156.5	111.3	124.2	125.6	127.5	131.4	113.1	99.4	117.9	105.9	139.9	146.3	131.4	116.8	91.04	96.63	111.8	119.5	115.7	102.9	184.1	507.5	441.4	417.8	460.4	442.4	456.5	471.3	430.6	476	414.7	544.3	475	593.2	470	545.7	577.3	607.8	632	644.5	675	745.5	767.8	846.7	771	777	702.2	656.1	723
0	NaN	NaN	NaN	NaN	NaN	NaN	NaN	NaN	NaN	NaN	NaN	NaN	NaN	NaN	NaN	NaN	NaN	NaN	NaN	NaN	NaN	NaN	NaN	NaN	NaN	NaN	NaN	NaN	NaN	NaN	NaN	NaN	NaN	NaN	NaN	NaN	NaN	NaN	NaN	NaN	NaN	NaN	NaN	NaN	NaN	NaN	NaN	NaN	NaN
0	144.5	159.8	165.6	109.6	132.7	130.2	124.4	113.8	208.9	133.4	121.9	107.5	116.7	145	150.2	144	97.02	113.5	110.6	135.6	153	138.3	95.5	127.4	125.3	121.2	122	119	121.3	129.3	110.5	124.3	130.7	130.4	104.5	115.6	167.8	129.4	124.8	129.6	134.6	113	103.2	82.42	92.3	107.6	95.27	70.4	86.12
415	169.9	208	190.6	167.8	186.7	180.2	209.3	124.5	176	169	204	162.5	201	145.6	161.5	161.6	165.4	162.8	171.2	194.6	145.6	267	668	732.9	697.1	858.6	791.1	867.7	840.6	885.8	838.2	811.6	795.3	857.1	994.3	1034	908.1	987.1	947.7	1079	1023	940.6	1015	886.7	865.2	960.8	1003	914.3	889.7
0	100.9	148.5	103.2	129.2	112.6	94.68	123.1	152.8	106	188.9	248.8	249.6	243.7	302.2	255.7	270	291.2	304.5	207	191.3	271.1	258.2	232.7	182.7	128.5	139.5	124.7	138.2	116.2	102.1	110.1	108.9	122.3	122.9	208.8	453.5	351.9	419.7	409.3	379.6	399.7	407	442	457.2	441.6	478.7	474.8	403.6	441
416	171	135	157.6	115	173.1	106.5	123.3	149.1	113.6	163.5	126.4	129.1	113.4	136.1	118.3	108.5	131.9	155.3	145.6	101	130.1	122.7	152	123.1	137.3	216.9	321.5	548.1	522.6	532	572.2	556.3	608.4	482.2	631.6	580	670.1	754.2	737.8	688.8	676.2	730.8	810.4	825.2	772.7	696.8	847.5	866.2	879.7
417	120.8	134.9	119	119.4	134.6	137.5	119	101.5	142.1	125.4	117.6	137.1	112	120.8	117.7	128.4	154.4	456.2	553.7	654.6	705.7	759.5	943.5	951.2	798.2	849.4	937.2	849	921.9	760.9	828.8	837.1	807.2	715.6	782.8	736.6	621.2	807	658.8	812.7	768.1	768.7	748.1	771.5	748.6	736.5	720.7	691.3	630.2
418	126.3	145	126	100.3	175	115.7	118.4	117.7	107.9	126.8	140.1	118.2	135.4	130.4	125.1	93.09	148.1	155.8	145.5	190.3	103.9	157	207.3	519.3	522.5	586.2	673.3	635.2	552.7	509.7	628.6	685.7	663	697.3	753.7	729.5	804.8	813.4	1004	978	1280	1213	1569	1458	1322	1694	1791	1613	1530
419	139.9	138.7	155.7	161.8	136.5	105.5	144.5	145.8	133.2	98.51	192	153	137.2	153.6	163.2	121.1	386.2	506.5	545.1	473.7	494.2	528.8	549.3	592.1	549.3	495.3	619.9	677.9	659.8	667.9	746.3	781.3	776.6	690	930	966.2	1053	943.5	1094	1029	1074	1070	1114	1172	1021	1052	1337	1185	1311
420	213.6	183	159	152.4	147.5	183	165.3	154	160	185.5	170.2	178.5	161.5	157.1	180.4	162.7	154.1	180.7	215.5	144.9	143.2	175.4	781.4	915.8	878.5	901.9	956.5	939.6	904.1	920.2	1070	1013	1097	958.2	955.6	991	1076	997.7	988.4	820.1	1033	942.7	958.6	973.6	1098	1071	1050	986.2	1041
421	174.9	197	142.7	170.2	158.8	161.5	153.2	130	138	152.3	166	140.7	119.5	200.7	573.7	549.4	566.6	535.4	595.1	569.4	618.5	721.6	667.2	810.7	790.6	911.9	804	949	1179	1493	1397	1434	1631	1562	1506	1612	1479	1318	1105	1067	921.5	1032	1161	1032	838.5	924	1035	1192	1005
422	208.2	142.5	206.5	149.5	178	181.5	172.9	201	186.5	194.5	154.1	205	157.4	193	180.8	178	166.5	178.3	166.5	206	217	197.7	267.3	1099	1194	1444	1467	1692	1690	1528	1511	1471	1580	1409	1268	1424	1428	1640	1599	1523	1223	1106	1118	1057	1345	1373	1330	1255	1187
0	188.7	189.9	241.5	207.4	223.5	183.5	705.8	748	756.8	761.8	643.8	624.7	698.9	687.3	848.8	1170	1168	NaN	NaN	NaN	NaN	NaN	NaN	NaN	NaN	NaN	NaN	NaN	NaN	NaN	NaN	NaN	NaN	NaN	NaN	NaN	NaN	NaN	NaN	NaN	NaN	NaN	NaN	NaN	NaN	NaN	NaN	NaN	NaN
0	NaN	NaN	NaN	NaN	NaN	NaN	NaN	NaN	NaN	NaN	NaN	NaN	NaN	NaN	NaN	NaN	NaN	NaN	NaN	NaN	NaN	NaN	NaN	NaN	NaN	NaN	NaN	NaN	NaN	NaN	NaN	NaN	NaN	NaN	NaN	NaN	NaN	NaN	NaN	NaN	NaN	NaN	NaN	NaN	NaN	NaN	NaN	NaN	NaN
423	182.8	240.7	216.2	225	221	336.8	190.1	159	150	158.1	142.1	154.8	169.2	171.1	550.4	680.7	910.9	1065	925.2	802.8	858.1	1013	939.5	960.9	930.1	1092	1204	972	997.2	1096	1030	944	930	921.5	896.2	992.7	875.9	853.9	850.8	526.1	765.2	696.7	739.9	683.8	755.7	579.3	548.1	539.3	574
424	183	175	194.1	175.6	188.6	166.4	160.5	168.8	175.6	150.4	145.1	151.6	201	145.1	152.8	760.4	790.5	901.2	915	993.3	1221	1549	1575	1670	1904	1741	1832	2286	2055	1798	1963	2159	2080	2320	2038	1994	1736	1555	1557	1390	1379	1618	1649	1732	1570	1544	1542	1496	1589
0	136.9	157.5	189.6	151	136.7	152.4	129.1	164	147.9	NaN	NaN	NaN	NaN	NaN	NaN	NaN	NaN	NaN	NaN	NaN	NaN	NaN	NaN	NaN	NaN	NaN	NaN	NaN	NaN	NaN	NaN	NaN	NaN	NaN	NaN	NaN	NaN	NaN	NaN	NaN	NaN	NaN	NaN	NaN	NaN	NaN	NaN	NaN	NaN
425	267.2	181.6	197.9	165.4	139.8	162	137.8	176.2	146.1	192.3	186.3	169.7	159.3	177.1	581.8	628.6	805.7	729.3	780.4	871.5	852.5	1004	1017	939.4	927.1	881.1	869.9	812.2	874.4	1074	935.1	925.6	961.5	1001	947.2	920.1	922	956.6	986.8	709.1	944.5	893.6	966	886.1	960.9	915.8	946.6	886.5	802.6
426	193.6	188.6	173	192.4	207.6	198.4	142.1	173.8	141.6	205.7	136	203.8	632.3	815.3	813.2	815	1029	902.8	990.7	1188	1504	1394	1289	1376	1636	1753	1921	1631	1526	1362	1650	1782	1629	1740	1595	1467	1697	1405	1513	1425	1640	1664	1562	1433	1358	1318	1436	1430	1222
0	149.4	76.07	118.5	124	102.2	134.9	109.1	115	133.6	116.8	119	101.5	103.5	103.7	114.4	109.5	120	108.2	120	123.7	135.7	109.4	94.46	149.4	116.5	109.4	100	87.18	88.18	103.7	100.6	108.9	124	64.26	92.97	94.78	96.37	100.2	96.74	107.6	73.27	122.1	69.39	126.5	128.6	91.5	79.49	83.25	76.63
0	110.2	110.4	141.9	104.1	94.5	121.6	153.3	128.7	97.56	123.7	111.8	111.4	144.7	125.7	107.8	143.7	114.5	145.1	98	142	123.1	108.8	149	93.86	112.5	116.2	134.3	123.6	100.2	100.7	91.99	108	124.5	96.64	104.4	110.2	129.7	105.1	116.3	134.1	124.4	102.3	102.2	95.36	NaN	NaN	NaN	NaN	NaN
427	154.9	164.9	131.5	161.6	184.1	171.6	163.2	161.9	127.8	137.1	138.8	124.8	116.3	135.8	159.4	126.7	144.2	151.1	134.4	181.5	135.7	127.6	141.7	212.7	488.8	676.9	869.8	959.7	880	878.5	989.3	1087	1255	1237	1276	1193	1095	1192	1108	1065	1076	1161	1186	1193	1155	1316	1307	1243	1238
428	144.2	102.6	162.5	156.6	121.7	133.7	139.2	145.5	153	147	124	103.5	112.9	124.3	132.7	108.7	112	119	119.7	121.1	152.5	130.6	151.5	136.5	197.4	473	467.5	471.1	417.8	444.8	444.4	378.7	333.5	420.2	338.9	436.8	495.3	428.8	494.8	485.8	463.4	445.9	493.1	431.6	491.9	490.9	501.7	452.2	497.3
0	172	167.9	161.5	164.6	169.4	165.2	181.5	160.4	169.7	146.3	142.6	182.1	165.5	145.7	164.9	165.5	116.7	178.5	135.3	184.5	137	149.6	169.3	153.5	110.2	126.7	150.5	132.8	130.8	133.6	156.7	127	156.3	159.8	134.3	135.6	132.5	107.1	134.6	152.2	156.1	138	124.9	137.5	162.3	132.5	136.4	127	149.8
0	193.8	164.7	120.4	109.3	118.8	122.3	149.5	170.5	138.9	140.2	132.3	156.4	121.2	119.4	166.5	90.31	107.6	116.5	98.13	144.5	135	125.1	130.8	124.9	125.3	110.4	141.8	117.9	137.7	88.25	107.5	101.1	109.9	122.5	111.1	180.1	107.6	124.3	108.8	108.6	91.26	104.1	105.1	83.76	116.9	81.22	107.9	87.26	106.8
0	126.1	163.1	169.2	151.8	151.3	137.5	152.5	143.3	122.6	127.9	156.2	134.5	164.5	148.8	158.9	139.8	152.3	148.9	171	165.5	171.4	136.4	142.3	165.4	146.5	121.8	146.7	132.8	159.3	146.3	135.1	164.7	144.5	156.2	182.3	146.8	119.8	155.7	150.4	114.6	151	171.2	123.3	128.6	147	149.5	135.5	114.1	117.9
429	204.3	203.5	185.1	192.5	186.8	152.7	195.3	148	138.7	155.7	165.6	141	131	164.5	160.1	153.5	471.3	722	731.2	869.1	1181	1116	1218	1222	1074	1258	1119	1127	1193	1091	1074	1307	1066	1161	1110	1221	1159	1309	1158	1588	1380	1383	1016	897	941.6	957.6	1190	1376	1446
430	122.6	75.13	126.1	126	130	169.5	138.5	117.6	133.8	131.3	139.6	264.9	407.6	481.2	448.2	425.1	372.1	366.5	462.7	424.8	419	431.4	353.3	322.3	399.1	375.8	419.2	426.5	390.5	407.2	435.6	425	481.3	398.3	472.7	465.5	380.3	485.6	441.2	503.6	450	448.7	504.5	540.5	518.5	573.2	562.9	578.8	502.4
0	184.7	214.6	194.2	194.8	175.3	148.5	225.1	207.8	184	188.3	213	172	247.1	240.8	219.5	194.7	229.7	226.3	149	217.3	204	202.9	189.8	164.8	197.8	219.8	217.8	247	258.2	184.2	190.4	246.5	238	270.7	251.7	227.3	223	212.2	186	203.1	327.8	899.8	961.9	946.2	945.9	910.4	926.4	875.2	726.6
431	208	184	295.7	256.7	198.2	202.3	193.5	193.5	150	162.4	170.5	118.2	136	150.4	135.5	137.5	527	804.3	851.3	964	968.3	973.1	919.3	1129	1043	1007	1059	1235	1246	1274	1251	1157	1282	1135	1166	1202	1276	1337	1437	1258	1199	1143	1087	964.3	1183	1145	1190	1078	1143
432	124.2	142.3	143	129.9	115.5	171.5	135.5	114	144.4	96.75	136.2	97.21	106.6	110.1	163.4	110.6	124.9	94.65	122.4	132.8	84.8	76.5	87.36	123.8	135	151.9	178.2	348.1	605.9	814	724.6	799.1	800.9	927.1	935.5	894.8	939.3	958.1	953.6	1027	1082	1079	1127	1242	1360	1385	1297	1373	1347
0	241.4	194	210.6	218.4	212	201.6	209.6	236.3	166	249.5	204.4	231.4	204	212.5	289.4	172	200.2	195.3	196.8	193.4	203.5	244.1	179.3	173.7	191.8	223	193.8	192.4	207.1	177.2	230.3	168	150.4	204.2	174.2	161.5	192.9	173.4	156.3	221	163.3	181.3	174.7	165	168.5	202.9	152.8	176.5	176.1
433	99.55	140.7	118.7	122.3	133.8	97.39	124.6	149.5	138.1	126.3	87.63	104.4	113.1	105.4	119	116.9	107.8	133.5	147	206.6	588.4	581.6	504.1	635	639	691	659.5	713.4	610	779	862.5	1018	945	1025	1001	1095	1117	1044	1079	1239	1214	1132	1304	1502	1557	1749	1689	1514	1598
0	207	166.8	206	234.5	188.4	166.4	185	180	157.7	115.5	166.2	164.5	135.5	131.5	145.8	163.1	170.1	157	207.5	144.9	148.5	161.6	167.9	145.4	173.9	169	173.3	205.5	184	170.1	179.1	152.7	166.2	136.4	171.8	174.9	137.6	159.8	170.1	165.4	137	218.6	144.6	184.9	145.9	178	161.6	192.8	164.3
434	147.9	126	143.4	165.5	190.6	131.2	140.5	147	123.9	143.5	129.5	131.4	146.4	166.1	119.4	100.9	107.4	132.8	134.7	156.8	103.5	120.9	114.5	151	406.3	516	574.9	536.2	521.6	591.5	559.7	675.5	634.5	564.5	573.7	585.5	547.6	563.8	541.8	645.6	658	603	621	745.7	844.3	697.9	843.2	788.5	833
435	157.2	149	177.6	145.5	166.2	174.1	128.5	210	176.4	138.5	198.6	172.4	142.2	168.5	161.7	186.8	166.8	185.5	168.8	203.8	166	144.2	170.5	200.8	907.3	981.8	960.7	1082	1085	1321	1254	1208	1179	1270	1259	1209	1066	1326	1366	1425	1159	1323	1301	1345	1279	1149	1115	1079	1087
0	144.2	171.7	130.3	162.3	150.9	155	132.3	125	132.4	135.6	113.8	137.7	128.8	151.9	117	122.5	114	192.6	143.5	148.6	136.2	131.6	148.7	133.2	122.1	144.1	172.2	112.9	133.6	140.1	119.6	152.4	151.1	114.4	134.7	141.7	115	105.7	125.7	128.2	114.1	119.2	100.6	129.8	107.9	111.6	114.3	101.4	141.8
436	147.5	137	169.4	159.8	142.5	155.1	185	169.1	175.3	157.9	170.2	114.8	176.1	209.6	144.4	160	786.5	921.5	967.4	1040	1302	1386	1435	1228	1125	1343	1512	1468	1461	1364	1388	951.5	634.6	657.5	529.5	631.5	487.5	679	474.4	467.5	464	506.4	673.5	649	668.5	582.6	554.4	530.1	423
0	NaN	NaN	NaN	NaN	NaN	NaN	NaN	NaN	NaN	NaN	NaN	NaN	NaN	NaN	NaN	NaN	NaN	NaN	NaN	NaN	NaN	NaN	NaN	NaN	NaN	NaN	NaN	NaN	NaN	NaN	NaN	NaN	NaN	NaN	NaN	NaN	NaN	NaN	NaN	NaN	NaN	NaN	NaN	NaN	NaN	NaN	NaN	NaN	NaN
437	193	156.8	166.4	167.4	173.4	159	143.4	162.4	177.8	110.4	141.4	189.9	157.8	157.9	151.3	152.3	145.8	146.8	151.3	176.3	175.8	125.9	142.4	124.8	165.9	126.4	140.9	126.4	159.3	152.9	175.2	785.8	1898	1366	1627	1447	1613	1503	1517	1351	1255	1182	1373	1192	1191	1261	1146	1219	1158
438	103.7	135	153.6	109.6	142.4	139.9	157.1	150.8	129.7	109.8	110	123.6	121	150.9	133.7	134.5	130.1	128.4	134	163.5	110.1	128.7	164.4	137.9	162.8	108.4	117.6	125.9	127.5	100	115.1	128.9	124.5	118.8	106.5	99.11	114.5	123.4	96.62	105	113	124	105.2	135.7	120.5	104	87	137.4	142
0	NaN	NaN	NaN	NaN	NaN	NaN	NaN	NaN	NaN	NaN	NaN	NaN	NaN	NaN	NaN	NaN	NaN	NaN	NaN	NaN	NaN	NaN	NaN	NaN	NaN	NaN	NaN	NaN	NaN	NaN	NaN	NaN	NaN	NaN	NaN	NaN	NaN	NaN	NaN	NaN	NaN	NaN	NaN	NaN	NaN	NaN	NaN	NaN	NaN
439	135.4	129.4	155.1	171.9	143	123.7	164.5	109.4	93.37	108.1	137.9	151.8	165.6	116.4	130.3	115	116.9	130.3	201.3	415	442.7	555.2	577	699	658.3	756.6	828.6	688.4	858.5	836.5	870.4	926.7	910	915.3	911	997	959.9	952.9	825.3	957.4	813.8	931.6	874.3	760.6	728.2	718.5	628.4	641.3	685.4
0	161.1	135.9	126.7	120.9	131.9	126.8	103.6	122.1	113.5	122.6	94.8	NaN	NaN	NaN	NaN	NaN	NaN	NaN	NaN	NaN	NaN	NaN	NaN	NaN	NaN	NaN	NaN	NaN	NaN	NaN	NaN	NaN	NaN	NaN	NaN	NaN	NaN	NaN	NaN	NaN	NaN	NaN	NaN	NaN	NaN	NaN	NaN	NaN	NaN
440	149	191	250.1	163.1	190.1	160.1	151	187	184.6	167.8	163.5	157.3	203.5	153.2	164.3	154.3	156.5	162.5	197	193	156.3	170.5	160.5	156.8	147.8	123.7	159	135	156	129	192	138	148	145.1	166.8	163.7	159	146.3	130.5	156.2	155.5	139.5	158	125	157.3	151.5	143.2	132	175.9
441	131.6	165.5	195.7	149.8	157.7	139.2	130.8	138.3	174	136.3	165.1	145.1	160.3	162.8	127.3	151.6	177.9	168	154.4	143.5	162.5	145.6	783.1	896	1139	1301	1129	1126	1126	1072	1095	926	933.6	914	865.6	856.1	782.9	858.5	840	856.6	762.9	720	707	757.5	662.6	635	535.9	495	483.5
0	118.1	97.3	119.3	NaN	NaN	NaN	NaN	NaN	NaN	NaN	NaN	NaN	NaN	NaN	NaN	NaN	NaN	NaN	NaN	NaN	NaN	NaN	NaN	NaN	NaN	NaN	NaN	NaN	NaN	NaN	NaN	NaN	NaN	NaN	NaN	NaN	NaN	NaN	NaN	NaN	NaN	NaN	NaN	NaN	NaN	NaN	NaN	NaN	NaN
442	143.5	138.9	157.1	109.7	146.4	106.3	131.7	170.3	114.9	133.1	121.5	106	117.9	123.2	111.4	113	121.4	104.3	129.4	141	152.5	120.5	364.6	419	551.5	538.5	525	556.5	576.5	591.5	665	624	595.1	702.5	784	693.1	698	719.5	730.6	744	793.1	709.5	684	613.5	624.5	687.4	664.2	579.4	670.5
443	157.9	139	117.8	160.3	132.1	149.6	151.2	186.2	146	156.2	194.6	150.7	160.7	144.9	111.4	125.3	167.4	166.6	145.1	176.8	468.9	413.2	474.8	471.5	526.4	590.8	596.9	742	796.4	811.2	885	803	891.5	857.4	775.6	773.8	752.5	968	954.8	757.4	823.5	815.9	803.5	844	842.5	724.5	876.1	758	783
444	167.3	193.4	121.8	130.1	160.4	163.8	153.1	153	141.9	135	152.8	133.9	129.5	123.6	154	157.6	124.4	214.5	663	731	902	973.9	1047	1077	1163	1149	1113	1109	1097	1021	887.5	880	820.6	803.9	816.5	743.1	883.5	903.9	829	856.5	974.4	941.2	997.6	941.3	917.4	861.9	941	858.6	863
445	115.2	138.3	169	100.5	146.8	102.6	148.4	110.9	152.2	128.5	133.5	122	97.35	133.3	128.2	135.7	133.6	197.7	111.4	152.1	448.4	654.7	680	724.1	905.5	850.8	933.9	1005	1013	1025	963	928.8	939.3	906.4	778.5	821.7	766.7	751.6	785	853.4	959.9	706	925.6	1055	885.4	733.9	699.5	876.9	741.1
446	201.5	186.8	176.9	182.8	212.8	146.7	189.8	177.2	203.6	178.5	163.8	181.8	162.4	183.9	171.4	201.6	595.1	1198	1215	1347	1088	1196	1235	1302	1276	1261	1149	1150	1128	1117	1195	1177	1147	1131	1237	1252	1031	1275	1044	1046	1098	1108	1066	846.4	762.9	792.3	845.3	1190	1077
447	168.8	160.2	307.8	526.5	599.2	599.2	596.7	531.5	429.4	510.5	337.8	225.8	151.8	190.5	232.2	169.7	178.9	180.8	159.7	145	175.9	152.3	167.6	634.3	756.8	776	899	762.1	763.5	960.6	1063	1131	1125	1243	967.5	1243	1151	1071	1091	1094	1030	877.4	952	914.9	778.4	729	652.7	680.8	645.4
0	135.3	139.4	136	130.8	141.7	152.9	111.7	118.2	138.7	112.9	124.6	124.5	151.1	145.4	78.11	130.1	117.4	117.3	164.6	145.8	150	125.6	155.1	113.4	131	112	97.53	160.4	132.5	119.1	144.3	141.3	131.5	118.5	130.4	142	154.4	112.5	144.6	136.5	117	172.9	122.4	136.9	113.9	173.1	161	118.5	146.7
448	149.6	181.8	119	164.9	161.7	199.1	184.3	171.3	156.4	166.9	186.5	135.8	155.2	152.8	179.8	184.8	157.7	149.1	163.2	156.1	193.5	148.5	146.8	151.9	152.6	748.1	1677	1970	2108	1976	2131	1933	2022	1750	1921	1568	1649	1342	1860	1938	1575	1524	1667	1492	1610	1269	1244	1228	1313
449	144.7	191.3	188.4	149.9	153.7	184.8	214.5	161.4	139.2	208.3	207.3	160.2	166.5	157.3	179.3	205.5	196.9	171.1	196.1	157.8	228.2	210.3	189.8	238.3	152.1	192.4	203.5	598.5	804.3	847.9	942.2	931.6	1005	1042	936.3	1312	1184	1224	1094	886.8	835	895.1	861.8	902.4	1045	960.7	986.9	884.7	889.3
450	152.8	130.7	142.7	143.3	111.8	148.2	124.2	137.8	129	121.7	136.2	163.3	130.6	120.4	150	111.4	128.9	135.1	126.8	564.3	602.6	673.9	670.1	754.3	704.8	688.3	831	873	900.5	888.9	1039	1100	1150	1010	1094	1178	1247	1293	1276	1208	1155	820.2	835	743.2	791	756.7	696.5	794.6	615.9
451	170	200.6	180.5	168.7	164.8	149.4	171.2	142.6	147.6	140.4	172	163.2	169.1	154.1	202.6	161.3	141.8	176.3	166.7	173.6	167.1	142.3	140.3	612	1192	1355	1581	1492	1295	1397	1344	1252	1563	1212	1032	1151	1161	1028	1084	1051	1165	1244	1209	937.6	1039	1087	957.6	956.6	1024
0	206.7	176.2	163.7	149.8	188	167.3	177.7	199.8	191	140	170.8	197.5	173	165.6	182.3	168.2	165.7	157.8	183	149	161.8	164.6	179.4	148.5	151.1	194.9	151.7	183.2	173.3	136.5	160.3	152	180.8	173.1	150.2	175.1	136.1	160.7	152.4	140.8	159.5	154.5	168.5	154.3	143.9	165.4	164.7	146.1	161.4
0	146.5	125.1	120.7	162.7	155.4	159.6	132.3	181.6	144	155.5	138.2	129.7	136	160.2	134.9	97.36	135	120.3	133.9	123.4	130.2	142.4	149.8	129.7	150.8	124.4	162.8	139.7	149.3	178.1	127.8	138.3	125.8	131.9	125.3	122.4	107.8	105.7	104.1	106.3	145.2	143.8	142.1	132.7	190	517.8	588.6	547.3	524.1
0	124.8	158.5	107	142	129.8	139.8	108.8	123.6	159.5	NaN	NaN	NaN	NaN	NaN	NaN	NaN	NaN	NaN	NaN	NaN	NaN	NaN	NaN	NaN	NaN	NaN	NaN	NaN	NaN	NaN	NaN	NaN	NaN	NaN	NaN	NaN	NaN	NaN	NaN	NaN	NaN	NaN	NaN	NaN	NaN	NaN	NaN	NaN	NaN
452	141	132.8	149.4	136.9	137.2	166	134.4	116.5	128.4	124.3	137.1	126	171.9	135.8	149.2	179.9	135.5	114	129	104.4	139.8	199.7	770	784.1	751	872.7	915.3	943	924.8	910.8	1025	968.5	837.3	845.8	944.2	963.7	1095	1131	1101	1172	1153	1097	1326	1286	1276	1737	1739	1670	1680
453	144.4	125.5	158.6	159.8	166.2	129.1	131.3	166	139.3	193.3	114.3	127	140.9	126	127.4	128.1	137.5	197.7	126.5	142.8	153.3	107.5	112.8	102.8	126.1	128.3	156.6	124.6	152	174.4	155.1	177.4	146.6	210.5	249	314.2	290.2	314.2	266.3	272.1	380.7	629.7	433.7	769.7	639.2	894.1	643.1	646.6	826.1
0	161.4	166.2	174.2	154.6	143.9	159.3	142.5	146.1	136.5	135.6	189.5	130.8	137.7	142.2	141.8	193.8	142	153.1	149.8	182.5	115.7	163.7	167.5	160	149.4	154.2	142.5	155.8	170.2	134	144.7	144.8	174.3	121.7	123.5	168.8	329.8	209.5	212.3	190.5	242	238.5	260.5	307	202.4	291	269.9	220.3	267.8
0	NaN	NaN	NaN	NaN	NaN	NaN	NaN	NaN	NaN	NaN	NaN	NaN	NaN	NaN	NaN	NaN	NaN	NaN	NaN	NaN	NaN	NaN	NaN	NaN	NaN	NaN	NaN	NaN	NaN	NaN	NaN	NaN	NaN	NaN	NaN	NaN	NaN	NaN	NaN	NaN	NaN	NaN	NaN	NaN	NaN	NaN	NaN	NaN	NaN
0	85.67	35.41	NaN	NaN	NaN	NaN	NaN	NaN	NaN	NaN	NaN	NaN	NaN	NaN	NaN	NaN	NaN	NaN	NaN	NaN	NaN	NaN	NaN	NaN	NaN	NaN	NaN	NaN	NaN	NaN	NaN	NaN	NaN	NaN	NaN	NaN	NaN	NaN	NaN	NaN	NaN	NaN	NaN	NaN	NaN	NaN	NaN	NaN	NaN
0	153.9	152.3	168.6	91.58	145.7	141.2	145.5	148.6	104.9	98.03	130.1	126.3	146.6	155.4	128.8	127.4	132.6	143	143.5	160.4	146.9	113.4	160.2	161	121	162.7	154.5	147.8	117.8	152	130.5	137.8	123.9	142.5	121.9	178.8	127.6	136.5	114.8	117.3	176.5	141	111.7	NaN	NaN	NaN	NaN	NaN	NaN
0	130	154.4	165.5	NaN	NaN	NaN	NaN	NaN	NaN	NaN	NaN	NaN	NaN	NaN	NaN	NaN	NaN	NaN	NaN	NaN	NaN	NaN	NaN	NaN	NaN	NaN	NaN	NaN	NaN	NaN	NaN	NaN	NaN	NaN	NaN	NaN	NaN	NaN	NaN	NaN	NaN	NaN	NaN	NaN	NaN	NaN	NaN	NaN	NaN
454	176.9	175.5	140.4	129.9	141	187.8	165.3	161.3	171.1	172.1	135.8	179	191.2	192.8	145.5	141.3	137.4	177.4	183.2	159.5	181.9	209.3	257.9	435.2	423.5	542.5	498.4	916.7	1143	997.9	1044	974.8	1180	1030	1185	1194	1106	1126	1148	1104	1099	1075	945.5	1018	942.2	1193	1054	1106	1216
455	160	176.5	201.9	141	199	168.5	179.6	159	175	147.3	189.1	174	147.6	151.2	186.8	160.7	150.5	162	188.6	269	674.8	797.4	919.3	901.5	1005	1298	1243	1403	1277	1606	1557	1536	1402	1188	1350	1435	1638	1571	1515	1718	1609	1836	1799	1796	1866	1907	1779	1765	1633
456	108.4	136.1	159.9	162.5	114	143	147.6	156.1	120.5	162.5	117.1	183	149.4	181.5	140.1	158.5	113.4	147.1	138	148.6	173.9	119.9	163.9	151.5	164	132.9	186.4	117.9	132.5	117.4	144.7	140.6	128.5	142.6	142.2	116.1	141.8	173.5	136	152	171	130.9	121.4	163.1	131.2	134.2	148.7	122.6	94.92
0	NaN	NaN	NaN	NaN	NaN	NaN	NaN	NaN	NaN	NaN	NaN	NaN	NaN	NaN	NaN	NaN	NaN	NaN	NaN	NaN	NaN	NaN	NaN	NaN	NaN	NaN	NaN	NaN	NaN	NaN	NaN	NaN	NaN	NaN	NaN	NaN	NaN	NaN	NaN	NaN	NaN	NaN	NaN	NaN	NaN	NaN	NaN	NaN	NaN
0	159.5	132.6	171.5	182.5	178	152.1	154.1	152.7	144	183	152.9	151	132.6	153.5	181.1	136.8	109.6	123.6	141.6	110.5	151.8	129.5	149.5	133	121.4	147.9	156.8	124	132.3	147.8	100.5	173.1	126.3	143.7	133.3	106.5	126.1	131.1	112.4	140.8	161.6	153.2	129.5	117.1	130.3	130.7	135.5	158.5	153.9
457	189	117.9	160.5	144.4	134	130.1	124.1	139.8	147.5	145.6	158.9	121.1	137	131.4	170.5	167.6	155.6	160.4	125.9	145.9	116.1	130.8	142.6	175.5	410.6	652.6	647.9	594	646	498.5	607.1	712.6	649.1	756.8	519.3	480.9	903.7	540.2	616.1	608.1	564.7	723.5	725.5	759.3	700	641	535.2	743	413.4
458	151	148	147.4	191	183.5	157	140.1	153.6	170.5	185.5	123	126	166.5	196.6	176.8	179.9	132.4	134.4	169	148.3	132.3	158.4	157.5	348	373.7	586.6	652	855.8	982.2	1077	981.8	1090	1145	1126	1315	1364	1380	1550	1435	1334	1358	1222	1145	1139	1028	1133	981.5	873	826.6
459	168	202.3	182.4	172.8	166.1	179.3	218.7	194	183.2	177.6	200	195.6	199.7	181.6	151.8	184.1	161.5	160.5	201.5	180	156.7	166	164	176.5	190.3	181.5	215.6	260.1	344	462.4	637.7	531.9	645.4	578.5	746	774.2	826.1	1043	1174	1343	1496	1679	2042	2049	1706	1775	2103	1881	1875
460	141.1	201.1	135.2	206.8	176.5	199	194.5	208.5	169.3	165.4	173.5	171.5	183.8	145.7	190.8	151.6	142	217.1	154.6	178	157.8	226.5	539.9	995.4	1225	1139	1319	1487	1413	1553	1555	1525	1687	1591	1783	1704	1615	1761	1778	1732	1842	1720	1805	1703	1753	1679	1841	1680	1802
461	138.5	152	151.8	179.8	156.5	159.2	152.9	142.6	151.2	149.6	179.6	140.2	166.6	154.6	150.2	151.7	182	168.3	796.3	570.4	690.1	673	794.2	867.6	948	758	915.1	1084	1006	890	912	899.1	797.7	816	762	655.2	576.3	530.3	584.8	514.1	711.4	591.2	499.6	401	549.2	516.1	488.7	628.8	NaN
0	175.1	183	147.5	186	193.5	194.5	155.8	179	142.5	193	207.6	149.5	152	151.5	171.5	180.5	150.2	128.9	162.7	170.6	139.8	166.8	164.9	159	133.7	137.9	142.1	129.5	141.8	189.5	133	135.6	162.8	127	150.1	163.2	162.9	142.2	168.2	129.5	125.6	129.9	136	158.8	158.2	152.6	143.9	142.6	150
462	186.5	153.4	156.5	124	200.5	148.4	137.3	156.4	147.9	133.5	128.3	140.4	160.4	156.6	187.4	124.1	150	138.8	138.3	155.9	164.4	158.5	127.5	140.6	152.1	115.3	147.5	131.8	173	196.5	137	122.3	137.2	134.3	118.6	133	152	130.1	121	110.5	165.2	121.9	109.4	147	138.4	177.6	454.3	400.5	380.1
[truncated: 215 more columns]
