# Supplementary material for: Fractional killing arises from cell-to-cell variability in overcoming a caspase activity threshold
Source: Mol Syst Biol. 2015 May 7;11(5):803. doi: 10.15252/msb.20145584 (PMC4461398; doi:10.15252/msb.20145584)
Supplement: Supplementary file 3 [file msb0011-0803-sd3.zip › All_data/017_TRAIL (250 ngml)_1/raw_fret.tsv]

Cell # (0 for discarded)	T=5min	T=10min	T=15min	T=20min	T=25min	T=30min	T=35min	T=40min	T=45min	T=50min	T=55min	T=60min	T=65min	T=70min	T=75min	T=80min	T=85min	T=90min	T=95min	T=100min	T=105min	T=110min	T=115min	T=120min	T=125min	T=130min	T=135min	T=140min	T=145min	T=150min	T=155min	T=160min	T=165min	T=170min	T=175min	T=180min	T=185min	T=190min	T=195min	T=200min	T=205min	T=210min	T=215min	T=220min	T=225min	T=230min	T=235min	T=240min	T=245min
1	1.323	1.271	1.289	1.414	1.409	1.404	1.402	1.413	1.42	1.471	1.488	1.503	1.484	1.511	1.524	1.579	1.598	1.641	1.65	1.768	1.691	1.673	1.776	1.901	1.962	2.051	2.092	2.197	2.252	2.226	2.286	2.276	2.311	2.319	2.322	2.371	2.377	2.443	2.426	2.415	2.329	2.36	2.34	2.396	2.329	2.435	2.385	2.363	2.389
0	1.42	1.396	1.462	1.347	1.462	1.537	NaN	NaN	NaN	NaN	NaN	NaN	NaN	NaN	NaN	NaN	NaN	NaN	NaN	NaN	NaN	NaN	NaN	NaN	NaN	NaN	NaN	NaN	NaN	NaN	NaN	NaN	NaN	NaN	NaN	NaN	NaN	NaN	NaN	NaN	NaN	NaN	NaN	NaN	NaN	NaN	NaN	NaN	NaN
0	1.437	1.483	1.462	1.427	1.435	1.458	1.477	1.447	1.49	1.54	1.732	1.588	1.63	1.718	1.795	1.995	1.991	1.974	2.066	2.288	2.241	2.443	2.4	2.938	2.618	NaN	NaN	NaN	NaN	NaN	NaN	NaN	NaN	NaN	NaN	NaN	NaN	NaN	NaN	NaN	NaN	NaN	NaN	NaN	NaN	NaN	NaN	NaN	NaN
2	1.454	1.435	1.473	1.416	1.46	1.509	1.493	1.455	1.521	1.554	1.613	1.534	1.579	1.663	1.664	1.68	1.807	1.746	1.719	1.776	1.811	1.896	1.906	1.956	1.953	1.937	2.129	2.218	2.252	2.318	2.329	2.333	2.263	2.294	2.295	2.297	2.284	2.336	2.306	2.317	2.326	2.281	2.32	2.276	2.268	2.341	2.325	2.32	2.303
0	1.715	NaN	NaN	NaN	NaN	NaN	NaN	NaN	NaN	NaN	NaN	NaN	NaN	NaN	NaN	NaN	NaN	NaN	NaN	NaN	NaN	NaN	NaN	NaN	NaN	NaN	NaN	NaN	NaN	NaN	NaN	NaN	NaN	NaN	NaN	NaN	NaN	NaN	NaN	NaN	NaN	NaN	NaN	NaN	NaN	NaN	NaN	NaN	NaN
3	1.486	1.458	1.468	1.484	1.524	1.519	1.52	1.469	1.578	1.588	1.624	1.597	1.623	1.715	1.736	1.706	1.801	1.842	1.876	1.885	1.982	2.027	2.035	2.075	2.134	2.115	2.208	2.165	2.273	2.317	2.301	2.23	2.23	2.239	2.269	2.244	2.259	2.262	2.239	2.258	2.22	2.265	2.249	2.25	2.27	2.257	2.242	2.237	2.208
0	NaN	NaN	NaN	NaN	NaN	NaN	NaN	NaN	NaN	NaN	NaN	NaN	NaN	NaN	NaN	NaN	NaN	NaN	NaN	NaN	NaN	NaN	NaN	NaN	NaN	NaN	NaN	NaN	NaN	NaN	NaN	NaN	NaN	NaN	NaN	NaN	NaN	NaN	NaN	NaN	NaN	NaN	NaN	NaN	NaN	NaN	NaN	NaN	NaN
0	1.246	1.255	1.376	1.282	1.294	1.388	1.457	1.406	1.459	1.468	1.493	1.399	1.657	1.584	NaN	NaN	NaN	NaN	NaN	NaN	NaN	NaN	NaN	NaN	NaN	NaN	NaN	NaN	NaN	NaN	NaN	NaN	NaN	NaN	NaN	NaN	NaN	NaN	NaN	NaN	NaN	NaN	NaN	NaN	NaN	NaN	NaN	NaN	NaN
0	1.252	1.256	NaN	NaN	NaN	NaN	NaN	NaN	NaN	NaN	NaN	NaN	NaN	NaN	NaN	NaN	NaN	NaN	NaN	NaN	NaN	NaN	NaN	NaN	NaN	NaN	NaN	NaN	NaN	NaN	NaN	NaN	NaN	NaN	NaN	NaN	NaN	NaN	NaN	NaN	NaN	NaN	NaN	NaN	NaN	NaN	NaN	NaN	NaN
0	1.48	1.385	1.419	1.489	1.49	1.596	1.475	1.398	1.524	1.615	1.511	1.545	1.578	1.589	1.624	1.611	1.655	1.685	1.635	1.732	1.735	1.858	1.765	1.94	1.883	1.865	2.012	1.944	2.034	1.985	2.171	2.013	2.129	2.2	2.16	2.234	2.05	2.144	2.15	2.243	2.219	2.211	2.184	2.252	2.315	2.368	2.218	2.263	2.229
4	1.284	1.312	1.393	1.329	1.34	1.424	1.442	1.375	1.435	1.462	1.528	1.432	1.62	1.621	1.694	1.679	1.728	1.79	1.911	1.987	2.079	2.121	2.188	2.246	2.3	2.272	2.269	2.286	2.292	2.279	2.261	2.282	2.267	2.3	2.271	2.262	2.253	2.303	2.264	2.288	2.236	2.289	2.307	2.296	2.282	2.294	2.288	2.279	2.285
5	1.417	1.427	1.413	1.417	1.462	1.478	1.459	1.445	1.487	1.52	1.56	1.513	1.535	1.596	1.585	1.615	1.656	1.633	1.633	1.692	1.695	1.748	1.736	1.761	1.754	1.748	1.847	1.824	1.869	1.834	1.926	1.872	1.902	1.942	1.962	1.929	2.051	1.992	1.999	2.044	1.997	2.037	2.095	2.041	2.093	2.162	2.181	2.185	2.187
0	1.344	1.368	1.364	1.402	1.41	1.393	1.404	1.394	1.389	1.415	1.452	1.435	1.42	1.463	1.464	1.498	1.524	1.545	1.537	1.627	1.567	1.55	1.611	1.642	NaN	NaN	NaN	NaN	NaN	NaN	NaN	NaN	NaN	NaN	NaN	NaN	NaN	NaN	NaN	NaN	NaN	NaN	NaN	NaN	NaN	NaN	NaN	NaN	NaN
0	1.507	1.4	1.432	1.456	1.532	1.545	1.483	1.482	1.572	1.641	1.637	1.588	1.672	1.755	1.724	1.721	1.772	1.856	1.865	1.872	1.965	2.01	2.011	2.04	2.018	2.099	2.111	2.099	2.172	2.169	2.267	2.09	2.186	2.23	2.234	2.246	2.192	2.201	2.24	2.194	2.11	2.178	2.155	2.26	2.215	2.268	2.144	2.24	2.156
6	1.546	1.461	1.522	1.499	1.621	1.611	1.568	1.55	1.568	1.828	1.73	1.579	1.626	1.708	1.744	1.654	1.846	1.711	1.901	1.804	1.893	1.892	1.945	1.935	1.795	1.961	2.177	2.162	2.065	2.224	2.05	1.964	2.1	2.064	2.135	2.21	2.293	2.289	2.303	2.386	2.244	2.287	2.228	2.326	2.289	2.303	2.313	2.247	2.277
7	1.286	1.327	1.379	1.315	1.338	1.396	1.436	1.431	1.484	1.494	1.544	1.494	1.636	1.693	1.815	1.934	2.022	2.131	2.161	2.18	2.198	2.203	2.182	2.216	2.228	2.166	2.212	2.178	2.169	2.172	2.198	2.18	2.198	2.202	2.204	2.187	2.184	2.253	2.173	2.217	2.195	2.232	2.225	2.214	2.219	2.272	2.257	2.219	2.24
8	1.345	1.386	1.354	1.432	1.393	1.41	1.446	1.412	1.436	1.502	1.499	1.49	1.605	1.616	1.676	1.643	1.698	1.71	1.761	1.859	1.921	1.988	2.066	2.127	2.17	2.211	2.235	2.256	2.253	2.239	2.257	2.268	2.266	2.264	2.259	2.245	2.25	2.288	2.249	2.252	2.256	2.258	2.281	2.263	2.235	2.252	2.286	2.255	2.239
9	1.485	1.508	1.441	1.475	1.52	1.458	1.496	1.521	1.551	1.559	1.598	1.472	1.639	1.655	1.6	1.713	1.767	1.737	1.803	1.818	2.015	2.091	1.974	1.971	1.996	1.933	2.038	2.123	2.215	2.277	2.269	2.238	2.364	2.369	2.322	2.326	2.389	2.375	2.305	2.305	2.256	2.33	2.307	2.268	2.228	2.314	2.249	2.375	2.273
0	1.264	1.314	1.392	1.275	1.347	1.443	1.484	1.438	1.473	1.503	1.542	1.453	1.651	1.597	1.612	1.603	1.598	1.654	1.656	1.678	1.691	1.706	1.706	1.762	1.773	1.742	1.775	1.801	1.801	1.804	1.798	1.871	1.875	1.886	1.9	1.9	1.864	1.946	1.896	1.939	1.86	1.95	1.942	1.951	1.968	1.983	2.011	1.98	1.993
0	1.314	1.349	1.323	1.368	1.372	1.371	1.371	1.368	1.374	1.434	1.468	1.444	1.442	1.468	1.473	1.536	1.565	1.54	1.537	1.602	1.583	1.589	1.616	1.628	1.662	1.644	1.682	1.715	1.709	1.695	1.735	1.735	1.76	1.795	1.78	1.785	1.816	1.849	1.841	1.87	1.837	1.859	1.865	1.858	1.879	1.92	1.915	1.89	1.936
10	1.463	1.408	1.44	1.427	1.358	1.469	1.56	1.502	1.633	1.543	1.604	1.599	1.689	1.627	1.735	1.799	1.87	1.818	1.899	1.984	2.003	2	2.105	2.131	2.168	2.17	2.179	2.187	2.191	2.257	2.19	2.212	2.221	2.183	2.222	2.219	2.238	2.275	2.221	2.259	2.254	2.331	2.286	2.31	2.287	2.288	2.326	2.317	2.284
0	1.345	1.383	1.42	1.387	1.385	1.433	1.458	1.431	1.448	1.545	1.523	1.477	1.637	1.611	1.622	1.604	1.615	1.633	1.629	1.677	1.699	1.699	1.687	1.749	1.714	1.742	1.777	1.769	1.803	1.777	1.795	1.835	1.826	1.836	1.871	1.831	1.841	1.9	1.849	1.854	1.853	1.91	1.904	1.932	1.927	1.93	1.937	1.895	1.966
11	1.263	1.307	1.418	1.261	1.322	1.453	1.521	1.395	1.468	1.564	1.57	1.447	1.794	1.678	1.694	1.695	1.719	1.758	1.856	1.799	1.869	1.881	1.877	1.866	1.952	1.87	1.968	1.945	2.002	2.035	2.052	2.117	2.182	2.188	2.214	2.241	2.201	2.274	2.227	2.244	2.227	2.258	2.245	2.265	2.267	2.273	2.301	2.265	2.255
0	1.424	1.37	1.417	1.558	1.419	1.537	1.496	1.497	1.461	1.596	1.679	1.61	1.626	1.665	1.613	1.815	1.777	1.731	NaN	NaN	NaN	NaN	NaN	NaN	NaN	NaN	NaN	NaN	NaN	NaN	NaN	NaN	NaN	NaN	NaN	NaN	NaN	NaN	NaN	NaN	NaN	NaN	NaN	NaN	NaN	NaN	NaN	NaN	NaN
0	1.405	1.366	1.387	1.428	1.384	1.454	1.416	1.443	1.452	1.507	1.538	NaN	NaN	NaN	NaN	NaN	NaN	NaN	NaN	NaN	NaN	NaN	NaN	NaN	NaN	NaN	NaN	NaN	NaN	NaN	NaN	NaN	NaN	NaN	NaN	NaN	NaN	NaN	NaN	NaN	NaN	NaN	NaN	NaN	NaN	NaN	NaN	NaN	NaN
12	1.351	1.351	1.349	1.363	1.363	1.37	1.366	1.362	1.393	1.433	1.49	1.677	1.917	2.091	2.158	2.136	2.175	2.167	2.159	2.191	2.217	2.176	2.16	2.188	2.157	2.156	2.162	2.239	2.201	2.169	2.217	2.226	2.297	2.203	2.284	2.266	2.269	2.297	2.256	2.286	2.316	2.267	2.29	2.282	2.282	2.254	2.281	2.239	2.237
13	1.362	1.353	1.339	1.328	1.317	1.366	1.381	1.349	1.37	1.387	1.406	1.446	1.489	1.503	1.506	1.528	1.599	1.628	1.536	1.71	1.641	1.681	1.735	1.809	1.895	1.94	1.988	2.045	2.094	2.103	2.167	2.175	2.219	2.234	2.237	2.242	2.247	2.269	2.228	2.245	2.224	2.244	2.272	2.261	2.209	2.229	2.246	2.227	2.243
14	1.359	1.447	1.433	1.416	1.363	1.496	1.597	1.497	1.503	1.623	1.576	1.53	1.73	1.728	1.765	1.762	1.762	1.768	1.844	1.865	1.863	1.936	1.893	1.909	1.999	1.939	2.044	2.032	2.095	2.111	2.125	2.188	2.263	2.253	2.284	2.276	2.269	2.301	2.275	2.264	2.296	2.3	2.29	2.29	2.248	2.261	2.343	2.261	2.275
15	1.408	1.463	1.391	1.476	1.447	1.452	1.466	1.492	1.468	1.473	1.526	1.549	1.687	1.693	1.77	1.8	1.761	1.819	1.872	1.926	1.931	2.02	2.106	2.195	2.194	2.213	2.253	2.281	2.251	2.266	2.261	2.262	2.273	2.304	2.279	2.256	2.3	2.325	2.291	2.303	2.305	2.284	2.42	2.369	2.288	2.339	2.409	2.267	2.345
0	1.441	1.447	1.379	1.467	1.398	1.552	1.358	NaN	NaN	NaN	NaN	NaN	NaN	NaN	NaN	NaN	NaN	NaN	NaN	NaN	NaN	NaN	NaN	NaN	NaN	NaN	NaN	NaN	NaN	NaN	NaN	NaN	NaN	NaN	NaN	NaN	NaN	NaN	NaN	NaN	NaN	NaN	NaN	NaN	NaN	NaN	NaN	NaN	NaN
0	1.341	1.376	1.369	1.355	1.358	1.393	1.409	1.387	1.369	1.433	1.421	1.413	1.465	1.455	1.477	1.481	1.481	1.492	1.518	1.54	1.566	1.616	1.586	1.61	1.664	1.652	1.709	1.717	1.69	1.744	1.739	1.759	1.783	1.78	1.825	1.813	1.846	1.885	1.867	1.855	1.899	1.931	1.933	1.932	1.911	1.933	1.972	1.944	1.965
0	1.327	1.474	1.378	NaN	NaN	NaN	NaN	NaN	NaN	NaN	NaN	NaN	NaN	NaN	NaN	NaN	NaN	NaN	NaN	NaN	NaN	NaN	NaN	NaN	NaN	NaN	NaN	NaN	NaN	NaN	NaN	NaN	NaN	NaN	NaN	NaN	NaN	NaN	NaN	NaN	NaN	NaN	NaN	NaN	NaN	NaN	NaN	NaN	NaN
0	1.379	1.406	1.41	1.419	1.403	1.438	1.412	1.459	1.436	1.475	1.489	1.507	1.539	1.532	1.588	1.576	1.588	1.625	1.604	1.633	1.676	1.682	1.709	1.745	1.769	1.794	1.801	1.828	1.833	1.844	1.846	1.85	1.879	1.89	1.944	1.931	1.949	1.971	1.959	1.949	1.988	1.964	2.013	2.041	2.035	2.034	2.062	2.02	2.085
16	1.36	1.398	1.382	1.403	1.398	1.449	1.479	1.442	1.502	1.583	1.585	1.599	1.7	1.713	1.696	1.745	1.794	1.861	1.923	1.987	2.061	2.094	2.115	2.176	2.195	2.171	2.192	2.214	2.166	2.188	2.164	2.183	2.204	2.17	2.227	2.227	2.193	2.248	2.204	2.224	2.225	2.186	2.177	2.227	2.184	2.222	2.218	2.212	2.192
17	1.397	1.406	1.381	1.433	1.359	1.417	1.427	1.39	1.468	1.471	1.451	1.44	1.495	1.501	1.498	1.519	1.558	1.576	1.619	1.674	1.67	1.719	1.691	1.758	1.735	1.788	1.792	1.82	1.903	1.917	1.959	1.976	2.037	2.023	2.102	2.185	2.135	2.25	2.223	2.284	2.252	2.298	2.293	2.319	2.3	2.328	2.323	2.298	2.313
18	1.429	1.437	1.375	1.413	1.414	1.439	1.461	1.43	1.515	1.535	1.527	1.525	1.551	1.624	1.621	1.705	1.735	1.811	1.874	1.875	1.947	2.027	2.017	2.073	2.183	2.166	2.253	2.239	2.246	2.229	2.248	2.26	2.271	2.235	2.297	2.31	2.247	2.331	2.274	2.28	2.268	2.283	2.248	2.251	2.278	2.256	2.306	2.281	2.203
19	1.388	1.462	1.377	1.432	1.38	1.482	1.568	1.509	1.509	1.794	1.699	1.737	1.897	1.882	1.932	2.004	2.11	2.168	2.22	2.222	2.301	2.275	2.277	2.38	2.355	2.323	2.365	2.38	2.34	2.34	2.366	2.315	2.344	2.307	2.315	2.347	2.297	2.359	2.329	2.307	2.353	2.303	2.37	2.326	2.331	2.307	2.312	2.374	2.322
0	1.384	1.414	1.406	1.42	1.422	1.43	1.44	1.443	1.481	1.504	1.498	1.552	1.518	1.551	1.599	1.616	1.614	1.634	1.656	1.679	1.728	1.727	1.776	1.788	1.813	1.825	1.824	1.878	1.896	1.879	1.913	1.911	1.925	1.937	2.033	2.007	2.022	2.014	1.994	2.027	2.032	2.03	2.048	2.043	2.041	2.053	2.107	2.039	2.086
20	1.41	1.433	1.431	1.361	1.389	1.466	1.443	1.391	1.475	1.512	1.457	1.531	1.59	1.633	1.649	1.769	1.771	1.694	1.821	1.905	1.974	2.06	2.132	2.306	2.297	2.325	2.334	2.334	2.32	2.332	2.314	2.353	2.368	2.356	2.375	2.354	2.366	2.356	2.381	2.344	2.383	2.384	2.355	2.409	2.375	2.333	2.362	2.34	2.383
0	1.34	1.381	1.376	1.379	1.389	1.403	1.436	1.424	1.455	1.477	1.494	1.515	1.515	1.551	1.596	1.623	1.635	1.666	1.671	1.728	1.742	1.769	1.766	1.813	1.84	1.82	1.864	1.884	1.911	1.951	1.972	2.022	2.05	2.109	2.126	2.14	2.153	2.174	2.167	2.171	2.165	2.184	2.193	2.182	2.18	2.197	2.204	2.209	2.201
0	1.377	1.36	1.369	1.389	1.395	1.414	1.444	1.435	1.494	1.52	1.567	1.573	1.611	1.66	1.76	1.795	1.876	1.974	2.004	2.124	2.111	2.173	2.197	NaN	NaN	NaN	NaN	NaN	NaN	NaN	NaN	NaN	NaN	NaN	NaN	NaN	NaN	NaN	NaN	NaN	NaN	NaN	NaN	NaN	NaN	NaN	NaN	NaN	NaN
21	1.375	1.427	1.37	1.386	1.375	1.422	1.48	1.426	1.48	1.579	1.545	1.554	1.617	1.662	1.658	1.677	1.733	1.768	1.833	1.891	1.973	2.033	2.092	2.129	2.169	2.162	2.197	2.192	2.201	2.189	2.208	2.239	2.222	2.235	2.205	2.261	2.272	2.278	2.215	2.2	2.219	2.229	2.212	2.224	2.203	2.222	2.234	2.291	2.248
22	1.398	1.436	1.339	1.418	1.435	1.437	1.461	1.458	1.488	1.619	1.583	1.549	1.624	1.665	1.698	1.729	1.807	1.96	2.033	2.098	2.13	2.201	2.207	2.257	2.281	2.279	2.31	2.354	2.318	2.339	2.346	2.283	2.284	2.294	2.279	2.297	2.281	2.314	2.237	2.321	2.301	2.344	2.323	2.297	2.263	2.282	2.268	2.281	2.283
0	1.352	1.397	1.358	1.383	1.36	1.394	1.39	1.38	1.376	1.432	1.429	1.439	1.482	1.488	1.518	1.537	1.545	1.58	1.599	1.629	1.642	1.684	1.718	1.739	1.775	1.768	1.799	1.83	1.849	1.842	1.866	1.891	1.916	1.904	1.938	1.943	1.944	2.006	1.993	1.968	1.988	2.005	2.018	2.036	2.018	2.017	2.051	2.027	2.041
23	1.462	1.464	1.424	1.468	1.479	1.534	1.581	1.544	1.666	1.787	1.801	1.846	1.965	2.011	2.088	2.121	2.213	2.227	2.255	2.244	2.258	2.263	2.251	2.273	2.279	2.246	2.303	2.293	2.265	2.289	2.283	2.289	2.286	2.29	2.308	2.319	2.319	2.331	2.339	2.364	2.344	2.315	2.36	2.363	2.33	2.361	2.345	2.344	2.331
0	1.365	1.409	1.391	1.418	1.428	1.418	1.455	1.448	1.489	1.54	1.568	1.594	1.606	1.621	1.688	1.757	1.807	1.883	1.924	1.977	2.006	2.042	2.111	2.126	2.176	2.189	2.192	2.228	2.226	2.2	2.176	2.204	2.211	2.228	2.24	2.225	2.232	2.258	2.242	2.247	2.238	2.227	2.27	2.273	2.256	2.25	2.246	2.235	2.287
0	1.386	NaN	NaN	NaN	NaN	NaN	NaN	NaN	NaN	NaN	NaN	NaN	NaN	NaN	NaN	NaN	NaN	NaN	NaN	NaN	NaN	NaN	NaN	NaN	NaN	NaN	NaN	NaN	NaN	NaN	NaN	NaN	NaN	NaN	NaN	NaN	NaN	NaN	NaN	NaN	NaN	NaN	NaN	NaN	NaN	NaN	NaN	NaN	NaN
24	1.351	1.395	1.377	1.42	1.388	1.433	1.431	1.45	1.517	1.539	1.586	1.589	1.649	1.74	1.792	1.896	1.953	2.04	2.08	2.187	2.178	2.227	2.219	2.255	2.249	2.216	2.258	2.24	2.243	2.248	2.254	2.216	2.233	2.246	2.247	2.243	2.242	2.286	2.292	2.262	2.271	2.263	2.26	2.298	2.264	2.268	2.281	2.302	2.313
25	1.464	1.412	1.414	1.435	1.481	1.518	1.562	1.564	1.642	1.709	1.74	1.817	1.872	1.926	2.007	2.054	2.143	2.173	2.235	2.25	2.264	2.301	2.295	2.335	2.343	2.29	2.313	2.286	2.265	2.296	2.282	2.256	2.282	2.254	2.268	2.255	2.242	2.317	2.272	2.245	2.257	2.279	2.311	2.312	2.266	2.341	2.304	2.3	2.305
26	1.403	1.436	1.401	1.423	1.421	1.446	1.456	1.435	1.458	1.522	1.467	1.467	1.499	1.539	1.538	1.518	1.55	1.577	1.587	1.621	1.631	1.646	1.656	1.684	1.714	1.741	NaN	NaN	NaN	NaN	NaN	NaN	NaN	NaN	NaN	NaN	NaN	NaN	NaN	NaN	NaN	NaN	NaN	NaN	NaN	NaN	NaN	NaN	NaN
27	1.352	1.386	1.407	1.424	1.409	1.447	1.448	1.488	1.506	1.556	1.563	1.609	1.61	1.652	1.704	1.738	1.697	1.774	1.881	1.915	2.066	2.11	2.194	2.203	2.241	2.249	2.269	2.275	2.243	2.276	2.253	2.259	2.25	2.256	2.274	2.265	2.281	2.263	2.278	2.248	2.247	2.27	2.25	2.266	2.25	2.255	2.267	2.285	2.25
0	1.368	1.391	1.334	1.334	1.363	1.368	1.369	1.387	1.431	1.4	1.408	1.394	1.457	1.47	1.48	1.469	1.5	1.566	1.566	1.575	1.599	1.611	1.622	1.641	1.643	1.687	1.706	1.722	1.752	1.735	1.769	1.752	1.796	1.852	1.818	1.862	1.899	1.869	1.92	1.873	1.913	1.934	1.914	1.956	1.926	1.98	1.975	1.993	2.005
28	1.478	1.459	1.44	1.471	1.445	1.494	1.524	1.503	1.503	1.586	1.563	1.611	1.586	1.674	1.693	1.766	1.792	1.817	1.838	1.896	1.907	1.995	2.007	1.993	2.113	2.093	2.139	2.077	2.086	2.109	2.122	2.207	2.263	2.231	2.272	2.249	2.239	2.26	2.212	2.215	2.238	2.241	2.241	2.258	2.261	2.203	2.229	2.23	2.203
29	1.383	1.392	1.42	1.388	1.42	1.462	1.438	1.487	1.517	1.537	1.6	1.635	1.652	1.702	1.792	1.756	1.816	1.853	1.856	1.909	1.983	2.046	2.11	2.209	2.206	2.249	2.274	2.271	2.267	2.224	2.27	2.232	2.229	2.212	2.268	2.265	2.279	2.288	2.267	2.249	2.246	2.256	2.298	2.248	2.253	2.273	2.285	2.298	2.23
0	1.518	1.576	1.628	1.484	1.487	1.521	1.591	1.587	1.726	1.672	1.732	1.806	1.672	1.933	NaN	NaN	NaN	NaN	NaN	NaN	NaN	NaN	NaN	NaN	NaN	NaN	NaN	NaN	NaN	NaN	NaN	NaN	NaN	NaN	NaN	NaN	NaN	NaN	NaN	NaN	NaN	NaN	NaN	NaN	NaN	NaN	NaN	NaN	NaN
30	1.411	1.451	1.366	1.44	1.471	1.448	1.515	1.431	1.471	1.549	1.532	1.52	1.55	1.632	1.604	1.633	1.703	1.855	1.952	2.065	2.247	2.267	2.283	2.266	2.278	2.26	2.309	2.319	2.314	2.305	2.292	2.31	2.308	2.304	2.327	2.363	2.418	2.42	2.35	2.291	2.342	2.333	2.347	2.319	2.27	2.2	2.366	2.28	2.252
0	NaN	NaN	NaN	NaN	NaN	NaN	NaN	NaN	NaN	NaN	NaN	NaN	NaN	NaN	NaN	NaN	NaN	NaN	NaN	NaN	NaN	NaN	NaN	NaN	NaN	NaN	NaN	NaN	NaN	NaN	NaN	NaN	NaN	NaN	NaN	NaN	NaN	NaN	NaN	NaN	NaN	NaN	NaN	NaN	NaN	NaN	NaN	NaN	NaN
31	1.407	1.486	1.401	1.406	1.416	1.452	1.535	1.436	1.465	1.528	1.539	1.521	1.528	1.579	1.608	1.607	1.682	1.813	1.951	2.073	2.186	2.253	2.267	2.323	2.344	2.336	2.365	2.341	2.328	2.338	2.368	2.35	2.356	2.347	2.379	2.381	2.371	2.402	2.345	2.367	2.351	2.38	2.343	2.359	2.296	2.336	2.352	2.348	2.339
0	1.51	1.652	1.599	1.604	1.527	NaN	NaN	NaN	NaN	NaN	NaN	NaN	NaN	NaN	NaN	NaN	NaN	NaN	NaN	NaN	NaN	NaN	NaN	NaN	NaN	NaN	NaN	NaN	NaN	NaN	NaN	NaN	NaN	NaN	NaN	NaN	NaN	NaN	NaN	NaN	NaN	NaN	NaN	NaN	NaN	NaN	NaN	NaN	NaN
0	1.391	1.413	1.366	1.394	1.376	1.384	1.42	1.408	1.444	1.436	1.459	1.454	1.473	1.507	1.516	1.524	1.522	1.578	1.566	1.618	1.622	1.621	1.645	1.64	1.648	1.665	1.695	1.712	1.719	1.714	1.762	1.734	1.757	1.809	1.774	1.793	1.818	1.838	1.817	1.813	1.86	1.863	1.859	1.868	1.847	1.886	1.881	1.876	1.898
32	1.397	1.424	1.366	1.355	1.404	1.385	1.437	1.37	1.389	1.44	1.44	1.464	1.42	1.483	1.49	1.5	1.529	1.57	1.607	1.631	1.657	1.683	1.777	1.796	1.833	1.914	1.986	2.068	2.086	2.124	2.128	2.154	2.184	2.226	2.213	2.251	2.241	2.251	2.244	2.22	2.211	2.221	2.246	2.264	2.241	2.253	2.259	2.262	2.218
0	1.42	1.431	1.413	1.414	1.422	1.443	1.453	1.461	1.471	1.528	1.533	1.527	1.559	1.566	1.599	1.621	1.634	1.656	1.669	1.693	1.704	1.712	1.726	1.762	1.792	1.745	1.82	1.804	1.802	1.818	1.827	1.836	1.867	1.908	1.872	1.908	1.911	1.938	1.928	1.919	1.928	1.959	1.966	1.959	1.916	1.952	1.961	1.957	1.967
0	1.385	1.419	1.409	1.418	1.427	1.466	1.484	1.475	1.545	1.599	1.621	1.624	1.716	1.799	1.824	1.847	1.907	1.937	1.946	2.064	2.065	2.117	2.059	NaN	NaN	NaN	NaN	NaN	NaN	NaN	NaN	NaN	NaN	NaN	NaN	NaN	NaN	NaN	NaN	NaN	NaN	NaN	NaN	NaN	NaN	NaN	NaN	NaN	NaN
33	1.493	1.555	1.438	1.486	1.479	1.501	1.592	1.501	1.497	1.608	1.674	1.633	1.579	1.67	1.689	1.668	1.686	1.759	1.784	1.82	1.817	1.893	1.93	2	1.965	1.994	1.989	2.038	2.026	2.097	1.999	2.055	2.073	2.131	2.113	2.143	2.134	2.17	2.176	2.174	2.203	2.191	2.219	2.2	2.165	2.205	2.219	2.221	2.181
34	1.366	1.397	1.396	1.395	1.404	1.427	1.416	1.422	1.448	1.463	1.482	1.521	1.569	1.618	1.629	1.677	1.73	1.787	1.804	1.891	1.951	1.999	2.059	2.105	2.164	2.14	2.195	2.188	2.17	2.185	2.209	2.173	2.216	2.2	2.209	2.232	2.206	2.246	2.221	2.222	2.232	2.247	2.225	2.229	2.208	2.229	2.236	2.246	2.233
35	1.394	1.425	1.45	1.429	1.43	1.451	1.429	1.484	1.531	1.543	1.567	1.607	1.623	1.66	1.705	1.718	1.753	1.782	1.889	1.797	1.838	1.864	1.894	1.979	2.037	2	2.09	2.103	2.129	2.144	2.191	2.161	2.19	2.214	2.232	2.218	2.216	2.218	2.195	2.216	2.197	2.22	2.225	2.24	2.205	2.209	2.225	2.231	2.231
36	1.374	1.39	1.421	1.382	1.413	1.438	1.463	1.437	1.477	1.501	1.518	1.6	1.647	1.726	1.748	1.837	1.938	1.989	2.052	2.094	2.126	2.133	2.158	2.186	2.224	2.16	2.193	2.185	2.157	2.16	2.177	2.148	2.189	2.184	2.163	2.179	2.173	2.219	2.205	2.184	2.179	2.183	2.192	2.17	2.189	2.199	2.192	2.21	2.202
0	1.378	1.454	1.37	1.403	1.384	1.408	1.422	1.426	1.503	1.507	1.513	1.5	1.52	1.537	1.6	1.586	1.612	1.63	1.64	1.678	1.705	1.68	1.708	1.728	1.749	1.755	1.789	1.837	1.833	1.833	1.857	1.844	1.899	1.943	1.918	1.903	1.965	1.99	1.982	1.968	1.994	2.013	2.029	2.052	2.018	2.027	2.036	2.036	2.067
37	1.403	1.437	1.4	1.39	1.4	1.428	1.419	1.451	1.497	1.484	1.497	1.497	1.523	1.532	1.572	1.585	1.585	1.61	1.687	1.679	1.701	1.711	1.716	1.767	1.774	1.779	1.855	1.91	1.967	2.027	2.076	2.124	2.165	2.199	2.191	2.217	2.214	2.237	2.206	2.247	2.229	2.237	2.231	2.245	2.212	2.256	2.233	2.243	2.258
38	1.401	1.435	1.369	1.388	1.389	1.403	1.448	1.359	1.378	1.403	1.452	1.448	1.387	1.429	1.452	1.465	1.479	1.529	1.546	1.599	1.6	1.668	1.699	1.747	1.766	1.802	1.9	1.938	1.981	2.03	2.079	2.139	2.135	2.191	2.198	2.206	2.193	2.203	2.212	2.193	2.197	2.239	2.222	2.221	2.22	2.212	2.228	2.231	2.202
39	1.388	1.411	1.392	1.378	1.379	1.422	1.418	1.431	1.484	1.523	1.501	1.546	1.606	1.658	1.72	1.766	1.78	1.85	1.882	1.954	1.951	1.97	1.995	2.058	2.089	2.097	2.135	2.147	2.156	2.195	2.197	2.185	2.19	2.211	2.215	2.219	2.239	2.288	2.242	2.219	2.252	2.241	2.248	2.265	2.236	2.235	2.263	2.262	2.28
0	1.356	1.375	1.373	1.378	1.381	1.375	1.377	1.387	1.434	1.425	1.432	1.439	1.447	1.467	1.495	1.506	1.538	1.522	1.569	1.571	1.62	1.603	1.644	1.694	1.697	1.687	1.75	1.759	1.776	1.786	1.788	1.798	1.831	1.85	1.846	1.87	1.886	1.925	1.922	1.929	1.952	1.968	1.949	1.982	1.944	1.963	1.964	1.976	1.992
40	1.369	1.391	1.405	1.416	1.43	1.443	1.464	1.456	1.512	1.561	1.568	1.597	1.643	1.733	1.739	1.813	1.887	1.957	2.007	2.065	2.093	2.123	2.149	2.176	2.177	2.156	2.206	2.166	2.139	2.159	2.154	2.127	2.152	2.182	2.172	2.178	2.185	2.219	2.183	2.187	2.187	2.188	2.224	2.22	2.185	2.192	2.206	2.206	2.191
0	1.575	1.501	1.362	1.495	1.476	1.526	1.538	1.649	1.447	1.469	1.618	1.639	1.474	1.544	1.431	1.603	1.597	1.679	1.615	1.508	1.764	1.702	1.686	1.794	1.802	1.746	1.746	1.845	1.85	1.875	1.848	1.843	1.924	1.992	2.014	1.936	1.916	2.021	2.047	1.936	1.928	2.036	2.107	1.997	2.055	1.988	2.17	2.093	1.982
41	1.372	1.383	1.404	1.417	1.438	1.46	1.428	1.435	1.46	1.508	1.492	1.537	1.564	1.622	1.633	1.66	1.736	1.78	1.786	1.846	1.862	1.928	1.941	2.073	2.097	2.092	2.169	2.2	2.198	2.264	2.252	2.256	2.245	2.241	2.253	2.213	2.242	2.278	2.255	2.252	2.264	2.278	2.275	2.235	2.277	2.272	2.276	2.276	2.306
42	1.353	1.387	1.41	1.374	1.378	1.411	1.413	1.432	1.494	1.505	1.532	1.552	1.572	1.638	1.685	1.679	1.757	1.773	1.833	1.86	1.9	1.969	2.027	2.089	2.125	2.111	2.159	2.156	2.17	2.119	2.162	2.159	2.152	2.155	2.174	2.181	2.148	2.216	2.16	2.175	2.193	2.208	2.193	2.215	2.175	2.191	2.2	2.182	2.205
0	NaN	NaN	NaN	NaN	NaN	NaN	NaN	NaN	NaN	NaN	NaN	NaN	NaN	NaN	NaN	NaN	NaN	NaN	NaN	NaN	NaN	NaN	NaN	NaN	NaN	NaN	NaN	NaN	NaN	NaN	NaN	NaN	NaN	NaN	NaN	NaN	NaN	NaN	NaN	NaN	NaN	NaN	NaN	NaN	NaN	NaN	NaN	NaN	NaN
0	1.617	1.454	1.343	1.666	1.532	1.562	1.579	1.489	1.424	1.514	1.596	1.643	1.526	1.474	1.511	1.621	1.69	1.668	1.598	1.585	1.589	1.654	1.827	1.82	1.821	1.717	1.798	1.708	1.93	1.896	1.918	1.795	2.002	1.852	1.908	1.981	1.978	1.993	2.016	1.846	1.964	2.014	2.005	2.031	1.963	1.896	2.099	2.085	1.906
43	1.407	1.407	1.363	1.407	1.426	1.409	1.475	1.449	1.399	1.486	1.547	1.519	1.465	1.532	1.508	1.539	1.573	1.674	1.656	1.681	1.712	1.737	1.775	1.816	1.849	1.866	1.878	1.916	1.913	1.934	2.004	2.024	2.067	2.152	2.19	2.222	2.25	2.289	2.266	2.293	2.321	2.316	2.347	2.347	2.301	2.343	2.335	2.313	2.316
44	1.386	1.434	1.408	1.418	1.387	1.418	1.436	1.424	1.465	1.46	1.483	1.515	1.501	1.541	1.589	1.591	1.643	1.654	1.691	1.691	1.809	1.912	1.961	2.063	2.139	2.149	2.237	2.242	2.3	2.241	2.259	2.257	2.279	2.299	2.26	2.179	2.214	2.27	2.23	2.233	2.311	2.28	2.257	2.264	2.228	2.306	2.28	2.274	2.284
45	1.425	1.411	1.416	1.509	1.495	1.489	1.524	1.493	1.573	1.537	1.502	1.653	1.806	1.533	1.608	1.781	1.837	1.885	1.99	2.022	2.101	2.11	2.273	2.172	2.254	2.164	2.181	2.292	2.257	2.154	2.233	2.287	2.334	2.259	2.251	2.243	2.23	2.209	2.21	2.208	2.282	2.202	2.249	2.272	2.228	2.095	NaN	NaN	NaN
0	1.38	1.437	1.424	1.408	1.407	1.41	1.425	1.463	1.517	1.511	1.527	1.533	1.554	1.62	1.654	1.669	1.79	1.911	1.952	NaN	NaN	NaN	NaN	NaN	NaN	NaN	NaN	NaN	NaN	NaN	NaN	NaN	NaN	NaN	NaN	NaN	NaN	NaN	NaN	NaN	NaN	NaN	NaN	NaN	NaN	NaN	NaN	NaN	NaN
46	1.425	1.38	1.443	1.481	1.53	1.51	1.499	1.527	1.479	1.529	1.521	1.622	1.728	1.559	1.791	1.899	1.91	2.042	1.972	2.097	2.065	2.127	2.125	2.238	2.196	2.27	2.23	2.283	2.173	2.29	2.293	2.13	2.248	2.252	2.249	2.244	2.288	2.331	2.267	2.247	2.281	2.256	NaN	NaN	NaN	NaN	NaN	NaN	NaN
47	1.438	1.414	1.364	1.382	1.41	1.432	1.448	1.403	1.431	1.462	1.461	1.556	1.472	1.538	1.523	1.555	1.54	1.58	1.617	1.621	1.639	1.648	1.672	1.73	1.728	1.753	1.758	1.831	1.862	1.861	1.83	1.846	1.908	1.88	1.919	1.981	1.927	1.956	1.978	1.967	2.002	2.052	1.994	2.016	1.976	2.027	2.047	2.062	2.032
48	1.355	1.411	1.409	1.418	1.405	1.445	1.468	1.459	1.502	1.562	1.568	1.679	1.724	1.792	1.832	1.906	1.982	2.029	2.048	2.147	2.142	2.146	2.153	2.194	2.204	2.2	2.232	2.214	2.191	2.224	2.213	2.19	2.208	2.19	2.221	2.203	2.221	2.246	2.2	2.226	2.229	2.215	2.223	2.237	2.21	2.226	2.205	2.267	2.252
49	1.396	1.417	1.47	1.396	1.42	1.456	1.447	1.476	1.543	1.514	1.531	1.571	1.606	1.627	1.71	1.667	1.723	1.759	1.824	1.855	1.924	1.961	1.996	2.06	2.095	2.084	2.14	2.132	2.176	2.155	2.197	2.167	2.178	2.2	2.196	2.23	2.201	2.242	2.238	2.215	2.202	2.222	2.228	2.243	2.193	2.258	2.236	2.204	2.197
50	1.263	1.379	1.577	1.594	1.548	1.536	1.601	1.666	1.586	1.711	1.553	1.642	1.844	1.546	1.842	1.712	1.813	1.896	2.046	1.989	2.134	1.96	2.094	2.162	2.201	2.164	2.117	2.19	2.122	2.133	2.182	2.239	2.175	2.131	2.204	2.154	2.165	2.153	2.161	2.218	2.179	2.169	2.181	2.184	2.145	2.2	2.253	2.237	2.171
51	1.394	1.445	1.431	1.391	1.409	1.42	1.435	1.404	1.47	1.48	1.463	1.492	1.514	1.544	1.617	1.579	1.632	1.665	1.708	1.77	1.814	1.864	1.926	2.007	2.073	2.076	2.158	2.175	2.194	2.199	2.228	2.197	2.185	2.236	2.213	2.2	2.235	2.251	2.221	2.21	2.252	2.204	2.268	2.238	2.232	2.241	2.228	2.2	2.238
52	1.386	1.398	1.374	1.393	1.397	1.438	1.433	1.395	1.417	1.432	1.434	1.483	1.476	1.494	1.545	1.556	1.604	1.65	1.675	1.713	1.728	1.824	1.851	1.897	1.918	2.001	2.036	2.047	2.093	2.114	2.127	2.151	2.191	2.208	2.219	2.199	2.175	2.252	2.259	2.206	2.242	2.234	2.234	2.259	2.186	2.216	2.188	2.26	2.228
0	1.538	1.559	1.515	1.647	1.499	1.58	1.551	1.51	1.511	1.578	1.5	1.715	1.62	1.571	NaN	NaN	NaN	NaN	NaN	NaN	NaN	NaN	NaN	NaN	NaN	NaN	NaN	NaN	NaN	NaN	NaN	NaN	NaN	NaN	NaN	NaN	NaN	NaN	NaN	NaN	NaN	NaN	NaN	NaN	NaN	NaN	NaN	NaN	NaN
0	1.351	1.393	1.414	1.451	1.366	1.418	1.403	1.374	1.433	1.387	1.349	1.448	1.479	1.407	1.388	1.444	1.465	1.542	1.495	1.56	1.521	1.561	1.569	1.581	1.589	1.6	1.601	1.612	1.611	1.674	1.65	1.668	1.682	1.656	1.728	1.717	1.758	1.791	1.727	1.787	1.787	1.793	1.778	1.8	1.783	1.82	1.813	1.834	1.836
53	1.386	1.414	1.396	1.446	1.374	1.442	1.434	1.417	1.481	1.468	1.43	1.543	1.539	1.516	1.476	1.576	1.62	1.69	1.672	1.725	1.713	1.774	1.807	1.831	1.861	1.846	1.901	1.939	1.981	1.976	2.008	2.027	2.055	2.062	2.092	2.119	2.131	2.16	2.147	2.157	2.193	2.204	2.205	2.216	2.202	2.184	2.259	2.233	2.225
54	1.699	1.478	1.697	1.785	1.627	1.736	1.68	1.889	1.619	1.863	1.739	1.854	1.931	1.569	1.855	1.806	1.95	1.853	1.881	1.897	1.988	1.958	1.999	2.247	2.253	2.173	2.274	2.303	2.277	2.271	2.297	2.239	2.186	2.206	2.23	2.235	2.217	2.279	2.199	2.176	2.278	2.174	2.202	2.177	2.103	2.112	2.166	2.141	2.101
55	1.389	1.398	1.392	1.381	1.374	1.423	1.403	1.435	1.428	1.475	1.487	1.533	1.547	1.543	1.594	1.614	1.703	1.725	1.816	1.909	1.991	2.017	2.129	2.186	2.211	2.219	2.288	2.294	2.27	2.287	2.291	2.251	2.264	2.297	2.317	2.319	2.345	2.406	2.364	2.369	2.387	2.365	2.398	2.388	2.329	2.334	2.328	2.329	2.36
0	NaN	NaN	NaN	NaN	NaN	NaN	NaN	NaN	NaN	NaN	NaN	NaN	NaN	NaN	NaN	NaN	NaN	NaN	NaN	NaN	NaN	NaN	NaN	NaN	NaN	NaN	NaN	NaN	NaN	NaN	NaN	NaN	NaN	NaN	NaN	NaN	NaN	NaN	NaN	NaN	NaN	NaN	NaN	NaN	NaN	NaN	NaN	NaN	NaN
56	1.385	1.403	1.382	1.375	1.393	1.408	1.419	1.456	1.428	1.502	1.467	1.542	1.525	1.557	1.613	1.631	1.741	1.765	1.817	1.916	1.973	2.055	2.102	2.166	2.211	2.214	2.199	2.208	2.231	2.261	2.238	2.234	2.256	2.236	2.244	2.289	2.256	2.335	2.252	2.289	2.298	2.32	2.277	2.283	2.283	2.304	2.311	2.307	2.312
57	1.408	1.412	1.339	1.478	1.442	1.473	1.438	1.447	1.443	1.487	1.593	1.664	1.595	1.634	1.657	1.767	1.779	1.846	1.814	1.951	1.973	1.911	1.94	1.996	2.076	2.039	2.084	2.128	2.165	2.178	2.172	2.182	2.206	2.215	2.226	2.255	2.21	2.293	2.213	2.236	2.243	2.247	2.267	2.257	2.261	2.253	2.294	2.269	2.256
58	1.4	1.412	1.417	1.488	1.39	1.459	1.459	1.429	1.505	1.513	1.474	1.614	1.619	1.616	1.644	1.7	1.794	1.864	1.798	1.903	1.925	1.991	2.088	2.146	2.16	2.199	2.251	2.241	2.254	2.205	2.23	2.248	2.275	2.271	2.264	2.293	2.281	2.346	2.297	2.279	2.318	2.311	2.327	2.301	2.315	2.324	2.313	2.335	2.343
0	1.536	1.55	1.69	1.852	1.517	1.677	1.709	1.774	1.724	1.748	1.676	1.748	1.987	1.723	1.784	1.755	1.919	1.908	NaN	NaN	NaN	NaN	NaN	NaN	NaN	NaN	NaN	NaN	NaN	NaN	NaN	NaN	NaN	NaN	NaN	NaN	NaN	NaN	NaN	NaN	NaN	NaN	NaN	NaN	NaN	NaN	NaN	NaN	NaN
0	1.377	1.433	1.443	1.418	1.433	1.47	1.468	1.43	1.489	1.486	1.491	1.504	1.51	1.552	1.634	1.584	1.641	1.622	1.669	1.727	1.734	1.754	1.823	1.902	1.845	1.814	1.859	1.86	2.023	2.01	1.939	2.029	2.076	2.088	2.055	2.09	2.024	2.174	2.077	2.061	2.175	2.179	2.112	2.146	2.14	2.155	2.185	2.237	2.085
0	1.412	1.439	1.431	1.429	1.423	1.473	1.5	1.466	1.52	1.507	1.478	1.61	1.569	1.553	1.617	1.619	1.707	1.696	1.704	1.738	1.771	1.775	1.884	1.867	1.887	1.786	1.807	1.88	1.871	1.887	1.925	1.937	1.924	1.982	1.939	2.053	2.026	2.107	2.12	2.038	NaN	NaN	NaN	NaN	NaN	NaN	NaN	NaN	NaN
59	1.449	1.412	1.477	1.607	1.341	1.477	1.688	1.64	1.685	1.643	1.433	1.684	1.674	1.705	1.604	1.655	1.721	1.828	1.882	2.005	2.018	2.056	2.072	2.16	2.062	2.137	2.172	2.188	2.175	2.307	2.193	2.229	2.361	2.238	2.28	2.224	2.342	2.225	2.21	2.276	2.307	2.171	2.283	2.165	2.212	2.241	2.247	2.261	2.24
60	1.489	1.454	1.464	1.564	1.367	1.482	1.537	1.495	1.657	1.624	1.505	1.73	1.902	1.74	1.588	1.817	1.75	1.965	1.971	2.078	2.111	2.018	2.16	2.289	2.212	2.39	2.18	2.208	2.333	2.109	2.174	2.117	2.248	2.23	2.189	2.278	2.467	2.354	2.397	2.327	2.325	2.463	2.613	2.415	2.469	2.491	2.446	2.384	2.502
61	1.407	1.43	1.38	1.495	1.442	1.496	1.398	1.438	1.452	1.492	1.571	1.605	1.61	1.659	1.672	1.788	1.797	1.819	1.819	1.907	1.982	1.929	1.975	2.041	2.07	2.08	2.132	2.178	2.18	2.186	2.214	2.184	2.225	2.229	2.239	2.219	2.204	2.228	2.218	2.22	2.195	2.236	2.241	2.26	2.199	2.219	2.249	2.23	2.243
62	1.374	1.441	1.454	1.402	1.441	1.452	1.423	1.439	1.495	1.481	1.491	1.538	1.517	1.528	1.572	1.566	1.598	1.612	1.632	1.667	1.678	1.645	1.719	1.72	1.744	1.77	1.769	1.808	1.79	1.799	1.847	1.825	1.835	1.843	1.872	1.878	1.862	1.96	1.92	1.867	1.925	1.96	1.937	1.931	1.924	1.904	1.978	1.972	1.912
0	1.381	1.416	1.379	1.424	1.385	1.424	1.435	1.425	1.471	1.476	1.406	1.514	1.484	1.472	1.523	1.536	1.588	1.637	1.627	1.684	1.65	1.675	1.708	1.719	1.741	1.731	1.73	1.737	1.777	1.778	1.785	1.822	1.826	1.824	1.814	1.872	1.859	1.913	1.837	1.876	1.87	1.905	1.909	1.898	1.905	1.926	1.929	1.931	1.918
63	1.42	1.44	1.512	1.619	1.47	1.544	1.538	1.656	1.525	1.652	1.628	1.84	1.8	1.841	1.771	1.879	2.069	2.062	2.081	2.164	2.129	2.149	2.211	2.23	2.259	2.261	2.296	2.283	2.288	2.28	2.312	2.303	2.253	2.285	2.312	2.267	2.319	2.318	2.267	2.323	2.277	2.283	2.269	2.306	2.252	2.248	2.247	2.219	2.224
0	1.378	1.391	1.426	1.503	1.374	1.475	1.428	1.419	1.517	1.464	1.411	1.569	1.579	1.513	1.521	1.601	1.607	1.736	1.666	1.778	1.742	1.725	1.778	1.851	1.824	1.874	1.898	1.891	1.909	1.875	1.968	1.952	1.917	1.986	1.98	2.062	2.013	2.104	1.96	2.036	2.012	2.075	2.072	2.037	2.061	2.073	2.056	2.088	2.098
64	1.401	1.419	1.412	1.419	1.402	1.409	1.425	1.423	1.463	1.443	1.448	1.506	1.466	1.518	1.552	1.539	1.584	1.61	1.657	1.71	1.762	1.87	1.952	2.084	2.151	2.202	2.271	2.265	2.295	2.24	2.268	2.264	2.22	2.208	NaN	NaN	NaN	NaN	NaN	NaN	NaN	NaN	NaN	NaN	NaN	NaN	NaN	NaN	NaN
65	1.482	1.379	1.502	1.478	1.444	1.429	1.516	1.58	1.511	1.572	1.647	1.722	1.733	1.743	1.742	1.882	2.101	2.017	2.097	2.156	2.189	2.153	2.216	2.204	2.198	2.213	2.254	2.304	2.23	2.188	2.234	2.242	2.249	2.232	2.274	2.238	2.272	2.233	2.23	2.25	2.272	2.28	2.285	2.232	2.251	2.267	2.298	2.292	2.253
66	1.461	1.429	1.415	1.4	1.393	1.439	1.405	1.415	1.408	1.421	1.453	1.452	1.454	1.482	1.519	1.432	1.5	1.49	1.497	1.524	1.593	1.568	1.532	1.717	1.719	1.754	1.765	1.88	1.721	1.813	1.865	1.902	1.952	2.172	2.188	2.239	2.254	2.304	2.277	2.289	2.276	2.29	2.305	2.325	2.308	2.33	2.33	2.332	2.293
67	1.413	1.421	1.446	1.387	1.395	1.439	1.445	1.488	1.522	1.526	1.563	1.632	1.668	1.735	1.781	1.777	1.817	1.953	1.968	2.028	2.116	2.172	2.192	2.245	2.259	2.248	2.28	2.309	2.275	2.284	2.249	2.243	2.281	2.261	2.304	2.3	2.285	2.283	2.288	2.266	2.228	2.296	2.243	2.278	2.269	2.287	2.274	2.235	2.245
0	1.368	1.373	1.389	1.393	1.357	1.386	1.406	1.391	1.443	1.444	1.413	1.473	1.482	1.525	1.54	1.583	1.62	1.647	1.643	1.712	NaN	NaN	NaN	NaN	NaN	NaN	NaN	NaN	NaN	NaN	NaN	NaN	NaN	NaN	NaN	NaN	NaN	NaN	NaN	NaN	NaN	NaN	NaN	NaN	NaN	NaN	NaN	NaN	NaN
68	1.374	1.367	1.366	1.395	1.397	1.44	1.416	1.447	1.493	1.497	1.538	1.617	1.599	1.663	1.712	1.768	1.767	1.832	1.813	1.86	1.923	1.905	1.922	2.042	2.107	2.101	2.139	2.158	2.17	2.183	2.189	2.2	2.223	2.247	2.246	2.248	2.223	2.266	2.236	2.234	2.211	2.231	2.223	2.262	2.236	2.234	2.241	2.254	2.227
69	1.395	1.381	1.359	1.429	1.388	1.424	1.414	1.433	1.423	1.489	1.532	1.603	1.595	1.65	1.653	1.767	1.761	1.842	1.877	1.958	2.006	2.057	2.074	2.154	2.178	2.168	2.214	2.209	2.215	2.238	2.208	2.213	2.228	2.226	2.209	2.257	2.205	2.266	2.207	2.22	2.217	2.227	2.257	NaN	NaN	NaN	NaN	NaN	NaN
70	1.387	1.382	1.365	1.388	1.358	1.393	1.379	1.385	1.419	1.415	1.46	1.506	1.48	1.525	1.554	1.589	1.618	1.656	1.647	1.701	1.743	1.709	1.774	1.811	1.864	1.847	1.957	2.013	2.063	2.094	2.15	2.138	2.16	2.224	2.202	2.191	2.202	2.262	2.211	2.234	2.241	2.249	2.255	2.27	2.232	2.227	2.253	2.275	2.248
0	1.603	1.482	1.492	1.575	1.579	1.473	1.378	1.614	1.703	1.585	1.542	1.67	1.704	1.845	1.81	1.832	1.908	1.941	2	2.325	2.133	2.167	2.148	2.344	2.364	2.158	2.524	2.248	2.162	2.1	2.278	2.305	2.366	2.245	2.081	2.35	2.188	2.312	2.35	2.327	2.177	2.319	2.414	2.373	2.135	2.462	2.317	2.241	2.504
71	1.367	1.368	1.377	1.396	1.354	1.414	1.432	1.444	1.433	1.481	1.488	1.521	1.524	1.57	1.574	1.619	1.683	1.701	1.714	1.788	1.79	1.853	1.93	2.041	2.1	2.125	2.196	2.207	2.212	2.212	2.212	2.257	2.232	2.241	2.263	2.258	2.252	2.29	2.224	2.25	2.271	2.27	2.26	2.275	2.249	2.288	2.316	2.286	2.277
0	1.402	1.389	1.375	1.396	1.392	1.417	1.396	1.418	1.453	1.454	1.487	1.548	1.548	1.578	1.617	1.655	1.693	1.712	1.723	1.801	1.857	1.868	1.948	2.024	2.105	2.107	NaN	NaN	NaN	NaN	NaN	NaN	NaN	NaN	NaN	NaN	NaN	NaN	NaN	NaN	NaN	NaN	NaN	NaN	NaN	NaN	NaN	NaN	NaN
72	1.422	1.474	1.381	1.4	1.394	1.419	1.41	1.458	1.505	1.489	1.568	1.627	1.635	1.646	1.742	1.745	1.773	1.843	1.891	1.93	1.974	2.078	2.111	2.182	2.254	2.267	2.29	2.285	2.291	2.316	2.283	2.261	2.283	2.272	2.291	2.272	2.246	2.303	2.22	2.295	2.289	2.267	2.301	2.285	2.273	2.287	2.237	2.239	2.249
73	1.402	1.414	1.391	1.398	1.378	1.393	1.382	1.38	1.439	1.416	1.417	1.477	1.454	1.488	1.508	1.525	1.592	1.599	1.612	1.684	1.709	1.721	1.777	1.795	1.878	1.9	1.972	2.03	2.058	2.077	2.132	2.114	2.151	2.161	2.194	2.195	2.169	2.202	2.195	2.178	2.226	2.222	2.201	2.249	2.225	2.263	2.272	2.276	2.239
74	1.382	1.422	1.375	1.435	1.429	1.446	1.449	1.476	1.512	1.46	1.453	1.551	1.533	1.554	1.625	1.588	1.645	1.714	1.683	1.742	1.792	1.805	1.866	1.937	2	2.081	2.118	2.173	2.209	2.189	2.232	2.269	2.252	2.248	2.249	2.29	2.271	2.304	2.308	2.264	2.324	2.308	2.255	2.268	2.255	2.288	2.29	2.355	2.313
75	1.393	1.412	1.392	1.412	1.389	1.433	1.425	1.46	1.458	1.475	1.487	1.535	1.533	1.548	1.59	1.576	1.638	1.655	1.693	1.731	1.76	1.765	1.804	1.871	1.891	1.909	1.943	1.97	2.002	2.037	2.067	2.082	2.098	2.129	2.149	2.173	2.167	2.233	2.211	2.215	2.221	2.226	2.216	2.237	2.198	2.212	2.227	2.232	2.191
76	1.375	1.416	1.412	1.425	1.418	1.464	1.482	1.475	1.519	1.53	1.559	1.556	1.602	1.643	1.686	1.696	1.78	1.768	1.824	1.853	1.882	1.895	1.938	2.037	2.077	2.108	2.163	2.197	2.189	2.2	2.215	2.21	2.234	2.249	2.242	2.236	2.25	2.307	2.243	2.26	2.265	2.269	2.265	2.281	2.31	2.295	2.303	2.309	2.263
0	1.41	1.367	1.399	1.381	1.391	1.406	1.402	1.404	1.439	1.414	1.434	1.474	1.462	1.516	1.487	1.543	1.537	1.561	1.578	1.613	1.678	1.648	1.686	1.689	1.759	1.714	1.768	1.957	1.841	1.875	1.936	2.005	2.056	NaN	NaN	NaN	NaN	NaN	NaN	NaN	NaN	NaN	NaN	NaN	NaN	NaN	NaN	NaN	NaN
77	1.396	1.404	1.401	1.411	1.405	1.434	1.419	1.448	1.438	1.459	1.519	1.553	1.547	1.562	1.598	1.594	1.641	1.626	1.66	1.711	1.775	1.855	1.951	2.022	2.165	2.192	2.225	2.227	2.272	2.247	2.255	2.208	2.24	2.24	2.257	2.233	2.211	2.269	2.218	2.257	2.251	2.293	2.285	2.28	2.22	2.234	2.243	2.246	2.268
78	1.436	1.455	1.48	1.39	1.373	1.437	1.418	1.432	1.501	1.468	1.493	1.516	1.526	1.578	1.562	1.57	1.578	1.626	1.605	1.696	1.715	1.718	1.739	1.736	1.741	1.741	1.78	1.791	1.802	1.774	1.87	1.782	1.809	1.838	1.901	1.869	1.891	1.94	1.988	1.989	2.039	2.11	2.159	2.178	2.193	2.187	2.212	2.229	2.202
0	1.459	1.473	1.379	1.409	1.423	1.431	1.341	1.416	1.405	1.345	1.48	1.498	1.474	1.455	1.509	1.448	1.5	1.528	1.509	1.544	1.564	1.542	1.623	1.629	1.638	1.711	1.662	1.731	1.75	1.809	1.762	1.781	1.832	1.866	1.856	1.852	1.907	1.93	1.951	1.964	1.994	2.109	2.055	1.981	2.041	2.114	2.101	1.971	2.091
79	1.35	1.334	1.353	1.36	1.344	1.357	1.367	1.361	1.368	1.365	1.363	1.374	1.35	1.367	1.349	1.36	1.382	1.393	1.365	1.39	1.379	1.406	1.411	1.403	1.412	1.422	1.452	1.438	1.429	1.465	1.458	1.461	1.481	1.503	1.488	1.491	1.525	1.545	1.514	1.541	1.551	1.577	1.572	1.576	1.568	1.591	1.622	1.613	1.617
80	1.378	1.412	1.401	1.442	1.422	1.454	1.507	1.481	1.49	1.553	1.56	1.588	1.628	1.69	1.724	1.736	1.792	1.832	1.889	1.962	2.004	2.069	2.134	2.259	2.246	2.225	2.245	2.262	2.282	2.291	2.329	2.311	2.283	2.345	2.336	2.315	2.312	2.326	2.32	2.333	2.348	2.337	2.355	2.339	2.334	2.349	2.341	2.35	2.332
0	1.512	1.454	1.408	1.358	1.353	1.397	1.38	1.411	1.422	1.426	1.505	1.533	1.529	1.468	1.613	1.564	1.689	1.566	1.602	1.684	1.684	1.684	1.778	1.756	1.798	1.848	1.845	1.846	1.835	1.876	1.949	1.876	1.929	1.947	1.94	1.91	1.959	2.061	1.95	1.997	2.053	2.153	2.093	2.064	2.081	2.142	2.063	2.088	2.079
81	1.505	1.434	1.481	1.413	1.408	1.405	1.433	1.413	1.51	1.504	1.481	1.531	1.526	1.575	1.575	1.554	1.604	1.641	1.653	1.716	1.77	1.794	1.872	1.952	2.007	2.047	2.127	2.141	2.146	2.176	2.174	2.19	2.165	2.2	2.248	2.227	2.217	2.287	2.282	2.271	2.274	2.27	2.298	2.295	2.267	2.285	2.292	2.299	2.309
82	1.384	1.375	1.363	1.408	1.402	1.412	1.424	1.45	1.457	1.466	1.477	1.518	1.555	1.554	1.572	1.552	1.632	1.612	1.651	1.656	1.718	1.7	1.741	1.817	1.804	1.84	1.889	1.91	1.946	1.968	1.991	2.02	2.06	2.1	2.129	2.14	2.128	2.199	2.172	2.196	2.204	2.213	2.232	2.228	2.196	2.228	2.239	2.251	2.22
0	1.626	1.564	1.594	1.597	1.464	1.577	1.63	1.603	1.639	NaN	NaN	NaN	NaN	NaN	NaN	NaN	NaN	NaN	NaN	NaN	NaN	NaN	NaN	NaN	NaN	NaN	NaN	NaN	NaN	NaN	NaN	NaN	NaN	NaN	NaN	NaN	NaN	NaN	NaN	NaN	NaN	NaN	NaN	NaN	NaN	NaN	NaN	NaN	NaN
83	1.449	1.402	1.387	1.382	1.383	1.407	1.374	1.373	1.394	1.387	1.425	1.454	1.447	1.418	1.462	1.425	1.488	1.485	1.48	1.515	1.533	1.528	1.593	1.597	1.629	1.619	1.672	1.713	1.717	1.739	1.774	1.774	1.765	1.84	1.856	1.887	1.894	2.002	1.954	1.986	2.031	2.067	2.051	2.042	2.052	2.096	2.109	2.121	2.151
84	1.463	1.561	1.477	1.509	1.486	1.495	1.522	1.552	1.529	1.599	1.629	1.603	1.695	1.761	1.793	1.798	1.985	2.013	2.05	2.072	2.126	2.164	2.163	2.22	2.223	2.22	2.274	2.292	2.244	2.25	2.222	2.239	2.282	2.269	2.246	2.248	2.238	2.277	2.242	2.219	2.258	2.238	2.244	2.257	2.222	2.242	2.283	2.266	2.24
0	1.521	1.488	1.447	1.432	1.452	1.462	1.419	1.41	1.411	1.443	1.495	1.618	1.513	1.419	1.497	1.445	1.551	1.489	1.526	1.576	1.617	1.59	1.605	1.65	1.62	1.642	1.698	1.722	1.703	1.672	1.723	1.706	1.703	1.76	1.793	1.741	1.733	1.874	1.816	1.759	1.877	1.975	1.873	1.847	1.859	1.986	1.918	1.941	1.957
0	NaN	NaN	NaN	NaN	NaN	NaN	NaN	NaN	NaN	NaN	NaN	NaN	NaN	NaN	NaN	NaN	NaN	NaN	NaN	NaN	NaN	NaN	NaN	NaN	NaN	NaN	NaN	NaN	NaN	NaN	NaN	NaN	NaN	NaN	NaN	NaN	NaN	NaN	NaN	NaN	NaN	NaN	NaN	NaN	NaN	NaN	NaN	NaN	NaN
85	1.546	1.545	1.515	1.446	1.492	1.535	1.468	1.483	1.602	1.604	1.739	1.798	1.759	1.764	1.882	1.884	1.982	1.981	2.027	2.092	2.141	2.145	2.222	2.264	2.249	2.224	2.32	2.302	2.266	2.312	2.271	2.326	2.275	2.308	2.306	2.315	2.326	2.361	2.284	2.279	2.395	2.319	2.347	2.328	2.267	2.326	2.323	2.34	2.316
86	1.481	1.421	1.397	1.428	1.461	1.475	1.455	1.454	1.436	1.407	1.516	1.611	1.587	1.522	1.619	1.575	1.669	1.63	1.697	1.735	1.712	1.769	1.863	1.949	2.002	2.112	2.167	2.298	2.263	2.236	2.306	2.292	2.336	2.265	2.341	2.362	2.336	2.367	2.37	2.383	2.368	2.401	2.294	2.307	2.423	2.394	2.372	2.375	2.345
87	1.46	1.403	1.378	1.36	1.375	1.407	1.385	1.373	1.404	1.386	1.446	1.449	1.457	1.398	1.459	1.399	1.446	1.44	1.458	1.489	1.484	1.502	1.56	1.512	1.582	1.57	1.6	1.66	1.644	1.701	1.679	1.737	1.718	1.784	1.777	1.787	1.82	1.882	1.866	1.874	1.948	1.977	2.031	2.052	2.05	2.1	2.117	2.123	2.129
88	1.5	1.469	1.522	1.482	1.463	1.531	1.5	1.552	1.595	1.606	1.691	1.781	1.768	1.798	1.912	1.984	1.991	1.979	2.085	2.133	2.151	2.15	2.213	2.23	2.307	2.257	2.245	2.311	2.294	2.285	2.267	2.256	2.246	2.205	2.157	2.209	2.206	2.226	2.209	2.239	2.207	2.224	2.174	2.192	2.217	2.153	2.293	2.311	2.222
89	1.373	1.382	1.377	1.411	1.406	1.438	1.432	1.456	1.478	1.492	1.51	1.534	1.518	1.588	1.573	1.615	1.683	1.668	1.666	1.738	1.756	1.762	1.817	1.883	1.926	1.907	1.996	2.031	2.07	2.121	2.159	2.177	2.227	2.244	2.236	2.252	2.26	2.295	2.252	2.264	2.259	2.253	2.259	2.269	2.236	2.3	2.314	2.282	2.27
0	NaN	NaN	NaN	NaN	NaN	NaN	NaN	NaN	NaN	NaN	NaN	NaN	NaN	NaN	NaN	NaN	NaN	NaN	NaN	NaN	NaN	NaN	NaN	NaN	NaN	NaN	NaN	NaN	NaN	NaN	NaN	NaN	NaN	NaN	NaN	NaN	NaN	NaN	NaN	NaN	NaN	NaN	NaN	NaN	NaN	NaN	NaN	NaN	NaN
90	1.461	1.509	1.429	1.517	1.451	1.529	1.491	1.549	1.58	1.659	1.569	1.614	1.694	1.829	1.791	1.695	1.849	1.91	2.094	1.964	2.016	2.026	2.091	2.139	2.136	2.178	2.203	2.224	2.244	2.248	2.234	2.224	2.22	2.261	2.257	2.327	2.241	2.274	2.263	2.255	2.25	2.237	2.235	2.275	2.22	2.259	2.3	2.32	2.287
91	1.404	1.393	1.414	1.391	1.4	1.419	1.421	1.423	1.424	1.435	1.43	1.484	1.485	1.472	1.481	1.457	1.541	1.513	1.564	1.586	1.609	1.607	1.626	1.677	1.706	1.72	1.757	1.777	1.764	1.811	1.835	1.907	1.887	1.917	1.933	1.929	1.928	2.016	1.973	1.972	2.058	2.025	1.996	2.033	1.998	2.066	2.061	2.086	2.023
92	1.408	1.403	1.409	1.397	1.403	1.433	1.443	1.464	1.475	1.516	1.558	1.635	1.705	1.674	1.702	1.73	1.843	1.921	1.87	1.916	2.013	2.055	2.081	2.142	2.176	2.173	2.213	2.239	2.201	2.227	2.247	2.231	2.269	2.231	2.238	2.25	2.221	2.297	2.22	2.267	2.254	2.264	2.264	2.26	2.227	2.26	2.24	2.255	2.229
93	3.21	1.57	1.928	1.489	1.588	1.546	1.566	1.588	1.701	1.756	1.566	1.676	1.614	1.669	1.57	1.618	1.676	1.684	1.577	1.716	1.862	1.739	1.745	1.753	1.793	1.568	1.798	1.617	1.702	1.771	1.833	1.831	1.757	1.73	1.849	1.772	1.727	1.758	1.747	1.803	1.803	1.816	1.779	1.941	1.804	1.852	1.743	1.902	1.844
0	1.381	1.407	1.386	1.397	1.4	1.391	1.392	1.446	1.434	1.407	1.435	1.427	1.431	1.485	1.463	1.481	1.494	1.511	1.515	1.515	1.565	1.561	1.596	1.59	1.626	1.611	1.639	1.648	1.642	1.688	1.727	1.651	1.76	1.758	1.772	1.803	1.791	1.831	1.811	1.809	1.827	1.856	1.871	1.846	1.843	1.883	1.916	1.941	1.901
94	1.43	1.385	1.414	1.402	1.428	1.409	1.435	1.45	1.518	1.513	1.492	1.549	1.545	1.596	1.624	1.642	1.647	1.652	1.728	1.725	1.775	1.823	1.79	1.9	1.91	1.962	2.041	2.1	2.15	2.173	2.176	2.209	2.244	2.265	2.299	2.273	2.266	2.316	2.3	2.287	2.305	2.288	2.323	2.335	2.241	2.29	2.355	2.332	2.301
95	1.539	1.522	1.539	1.424	1.509	1.468	1.521	1.496	1.555	1.556	1.599	1.686	1.666	1.669	1.719	1.672	1.775	1.731	1.827	1.813	1.853	1.822	1.935	1.92	2.01	2.024	2.11	2.163	2.185	2.248	2.262	2.286	2.253	2.279	2.276	2.295	2.266	2.313	2.317	2.313	2.346	2.349	2.377	2.36	2.344	2.345	2.326	2.285	2.255
0	1.532	1.457	1.454	1.513	1.485	1.472	1.456	1.492	1.555	1.529	1.604	1.655	1.586	NaN	NaN	NaN	NaN	NaN	NaN	NaN	NaN	NaN	NaN	NaN	NaN	NaN	NaN	NaN	NaN	NaN	NaN	NaN	NaN	NaN	NaN	NaN	NaN	NaN	NaN	NaN	NaN	NaN	NaN	NaN	NaN	NaN	NaN	NaN	NaN
96	1.412	1.392	1.435	1.399	1.377	1.403	1.411	1.411	1.456	1.463	1.449	1.486	1.482	1.524	1.54	1.536	1.569	1.57	1.617	1.602	1.684	1.678	1.685	1.751	1.753	1.726	1.767	1.77	1.824	1.797	1.802	1.85	1.845	1.927	1.948	1.96	1.973	2.027	2.055	2.072	2.114	2.122	2.168	2.214	2.195	2.226	2.285	2.266	2.268
97	1.368	1.397	1.383	1.406	1.419	1.451	1.434	1.462	1.445	1.48	1.5	1.513	1.513	1.576	1.582	1.577	1.658	1.661	1.652	1.711	1.759	1.765	1.794	1.854	1.882	1.913	1.957	2.022	2.059	2.098	2.145	2.173	2.225	2.234	2.233	2.267	2.26	2.25	2.244	2.25	2.25	2.238	2.254	2.271	2.236	2.292	2.313	2.274	2.255
0	NaN	NaN	NaN	NaN	NaN	NaN	NaN	NaN	NaN	NaN	NaN	NaN	NaN	NaN	NaN	NaN	NaN	NaN	NaN	NaN	NaN	NaN	NaN	NaN	NaN	NaN	NaN	NaN	NaN	NaN	NaN	NaN	NaN	NaN	NaN	NaN	NaN	NaN	NaN	NaN	NaN	NaN	NaN	NaN	NaN	NaN	NaN	NaN	NaN
0	1.381	1.38	1.388	1.435	1.383	1.423	1.417	1.467	1.432	1.485	1.462	1.516	1.529	1.543	1.548	1.543	1.594	1.584	1.598	1.619	1.651	1.595	1.643	1.689	1.676	1.688	1.7	1.705	1.711	1.725	1.749	1.756	1.749	1.801	1.789	1.804	1.803	1.849	1.842	1.819	1.871	1.888	1.844	1.86	1.852	1.854	1.883	1.879	1.876
98	1.489	1.399	1.394	1.447	1.449	1.353	1.439	1.454	1.481	1.449	1.535	1.559	1.521	1.515	1.536	1.577	1.609	1.638	1.643	1.605	1.688	1.643	1.66	1.707	1.725	1.777	1.855	1.844	1.756	1.85	1.865	1.793	1.876	1.881	1.915	1.989	1.901	1.958	1.869	1.966	1.998	1.993	1.971	2.055	1.992	1.977	1.974	1.988	2.018
0	1.35	1.386	1.37	1.391	1.394	1.405	1.389	1.449	1.448	1.414	1.462	1.482	1.453	1.52	1.468	1.472	1.55	1.563	1.55	1.568	1.62	1.576	1.625	1.616	1.625	1.631	1.642	1.678	1.668	1.666	1.715	1.69	1.722	1.721	1.718	1.723	1.753	1.787	1.724	1.747	1.783	1.786	1.759	1.812	1.76	1.786	1.824	1.799	1.795
99	1.373	1.424	1.409	1.423	1.418	1.454	1.482	1.453	1.45	1.516	1.527	1.523	1.589	1.671	1.666	1.723	1.797	1.806	1.856	1.914	1.986	2.05	2.114	2.17	2.186	2.217	2.254	2.265	2.266	2.252	2.263	2.262	2.235	2.269	2.279	2.275	2.308	2.322	2.27	2.301	2.289	2.322	2.284	2.3	2.291	2.281	2.32	2.28	2.277
100	1.398	1.455	1.435	1.472	1.481	1.556	1.578	1.555	1.578	1.633	1.736	1.743	1.799	1.892	1.959	1.936	2.025	2.032	2.099	2.133	2.177	2.2	2.195	2.233	2.221	2.216	2.274	2.249	2.222	2.23	2.235	2.212	2.233	2.22	2.217	2.234	2.235	2.272	2.231	2.264	2.238	2.263	2.262	2.252	2.253	2.236	2.249	2.244	2.229
101	1.376	1.414	1.383	1.45	1.416	1.445	1.474	1.458	1.448	1.527	1.531	1.541	1.581	1.656	1.644	1.69	1.761	1.776	1.828	1.94	1.942	2.021	2.06	2.122	2.167	2.194	2.22	2.228	2.218	2.275	2.244	2.241	2.281	2.268	2.295	2.296	2.267	2.345	2.296	2.281	2.282	2.288	2.32	2.307	2.291	2.309	2.288	2.339	2.322
102	1.925	1.842	1.458	1.65	1.622	1.421	1.506	1.563	1.849	1.755	1.611	1.493	1.601	1.64	1.666	1.586	1.616	1.649	1.77	1.645	1.822	1.681	1.82	1.797	1.911	1.775	1.785	1.831	1.892	1.882	1.954	1.933	1.827	1.954	2.006	2.016	1.875	1.959	2.085	1.996	2.034	1.926	1.987	2.251	2.041	2.154	1.988	2.133	1.952
103	1.553	1.235	1.184	1.461	1.273	1.597	1.696	1.759	1.672	1.616	1.56	1.848	1.846	1.69	1.733	1.787	2.129	1.905	1.905	2.038	2.207	2.126	2.248	2.304	2.339	2.219	2.227	2.278	2.26	2.318	2.293	2.327	2.332	2.595	2.609	2.417	2.328	2.427	2.274	2.465	2.422	2.374	2.472	2.476	2.398	2.326	2.478	2.303	2.391
0	1.394	1.359	1.387	1.379	1.407	1.459	1.46	1.479	1.482	1.508	1.495	1.544	1.595	1.619	1.61	1.638	1.686	1.701	1.757	1.709	1.767	1.775	1.841	1.841	1.865	1.854	1.918	1.936	1.939	1.964	1.982	1.968	1.95	2.031	2.057	2.023	2.01	2.083	2.06	2.058	2.103	2.142	2.132	2.105	2.11	2.063	2.1	2.106	2.058
0	NaN	NaN	NaN	NaN	NaN	NaN	NaN	NaN	NaN	NaN	NaN	NaN	NaN	NaN	NaN	NaN	NaN	NaN	NaN	NaN	NaN	NaN	NaN	NaN	NaN	NaN	NaN	NaN	NaN	NaN	NaN	NaN	NaN	NaN	NaN	NaN	NaN	NaN	NaN	NaN	NaN	NaN	NaN	NaN	NaN	NaN	NaN	NaN	NaN
104	1.365	1.403	1.392	1.397	1.43	1.424	1.457	1.494	1.536	1.558	1.633	1.639	1.715	1.755	1.83	1.914	1.96	2.02	2.051	2.094	2.146	2.141	2.146	2.199	2.208	2.212	2.264	2.224	2.215	2.208	2.199	2.183	2.153	2.18	2.189	2.192	2.153	2.191	2.175	2.167	2.18	2.174	2.196	2.208	2.186	2.178	2.202	2.2	2.215
0	1.353	1.461	NaN	NaN	NaN	NaN	NaN	NaN	NaN	NaN	NaN	NaN	NaN	NaN	NaN	NaN	NaN	NaN	NaN	NaN	NaN	NaN	NaN	NaN	NaN	NaN	NaN	NaN	NaN	NaN	NaN	NaN	NaN	NaN	NaN	NaN	NaN	NaN	NaN	NaN	NaN	NaN	NaN	NaN	NaN	NaN	NaN	NaN	NaN
105	1.392	1.431	1.423	1.456	1.429	1.542	1.54	1.548	1.589	1.636	1.713	1.756	1.79	1.936	1.931	1.95	2.022	2.07	2.121	2.174	2.216	2.207	2.196	2.255	2.266	2.244	2.279	2.247	2.23	2.25	2.218	2.227	2.252	2.27	2.241	2.267	2.232	2.305	2.259	2.264	2.262	2.268	2.262	2.289	2.255	2.263	2.276	2.277	2.26
106	1.47	1.468	1.467	1.488	1.509	1.495	1.508	1.59	1.578	1.528	1.627	1.625	1.616	1.708	1.734	1.778	1.822	1.92	1.874	1.995	2.027	2.092	2.142	2.147	2.194	2.219	2.276	2.279	2.245	2.217	2.228	2.232	2.218	2.228	2.244	2.263	2.261	2.35	2.245	2.291	2.285	2.308	2.341	2.309	2.263	2.259	2.32	2.305	2.329
0	1.322	1.541	1.504	1.51	1.52	1.517	1.464	1.523	1.607	NaN	NaN	NaN	NaN	NaN	NaN	NaN	NaN	NaN	NaN	NaN	NaN	NaN	NaN	NaN	NaN	NaN	NaN	NaN	NaN	NaN	NaN	NaN	NaN	NaN	NaN	NaN	NaN	NaN	NaN	NaN	NaN	NaN	NaN	NaN	NaN	NaN	NaN	NaN	NaN
107	1.436	1.44	1.446	1.479	1.453	1.436	1.496	1.505	1.603	1.592	1.543	1.581	1.594	1.675	1.698	1.682	1.802	1.816	1.796	1.847	1.862	1.861	1.905	2.028	1.996	2.025	2.095	2.13	2.125	2.156	2.193	2.171	2.229	2.247	2.205	2.24	2.21	2.252	2.217	2.232	2.233	2.22	2.247	2.243	2.219	2.24	2.254	2.262	2.253
108	1.391	1.459	1.438	1.502	1.481	1.548	1.476	1.585	1.642	1.615	1.684	1.802	1.725	1.894	1.917	1.829	2.029	1.988	2.026	2.066	2.148	2.158	2.183	2.223	2.285	2.277	2.277	2.262	2.253	2.251	2.26	2.259	2.248	2.285	2.278	2.295	2.271	2.345	2.322	2.3	2.3	2.278	2.333	2.353	2.286	2.283	2.318	2.294	2.295
0	1.396	1.531	1.506	1.555	1.486	1.488	1.49	1.59	1.563	1.57	1.619	1.646	1.637	1.698	1.719	1.661	1.759	1.742	1.732	1.801	1.874	1.865	1.852	1.863	1.949	1.915	1.994	1.897	1.93	1.932	1.946	1.951	1.947	2.031	2.068	2.048	2.066	2.076	2.011	2.059	2.093	2.121	2.146	2.079	2.064	2.071	2.141	2.103	2.128
0	1.386	1.397	1.451	1.419	1.443	1.516	1.528	1.508	1.623	1.733	1.799	1.863	1.925	2.113	NaN	NaN	NaN	NaN	NaN	NaN	NaN	NaN	NaN	NaN	NaN	NaN	NaN	NaN	NaN	NaN	NaN	NaN	NaN	NaN	NaN	NaN	NaN	NaN	NaN	NaN	NaN	NaN	NaN	NaN	NaN	NaN	NaN	NaN	NaN
109	1.482	1.4	1.424	1.451	1.465	1.427	1.473	1.526	1.489	1.533	1.629	1.598	1.709	1.644	1.703	1.746	1.756	1.886	1.888	1.909	1.994	2.027	2.061	2.116	2.192	2.218	2.238	2.275	2.301	2.237	2.251	2.265	2.273	2.324	2.322	2.295	2.278	2.318	2.321	2.3	2.295	2.303	2.34	2.297	2.292	2.289	2.354	2.325	2.294
0	NaN	NaN	NaN	NaN	NaN	NaN	NaN	NaN	NaN	NaN	NaN	NaN	NaN	NaN	NaN	NaN	NaN	NaN	NaN	NaN	NaN	NaN	NaN	NaN	NaN	NaN	NaN	NaN	NaN	NaN	NaN	NaN	NaN	NaN	NaN	NaN	NaN	NaN	NaN	NaN	NaN	NaN	NaN	NaN	NaN	NaN	NaN	NaN	NaN
110	1.404	1.393	1.37	1.418	1.445	1.52	1.504	1.568	1.659	1.696	1.788	1.882	1.936	2.164	2.104	2.171	2.251	2.293	2.286	2.352	2.379	2.352	2.404	2.379	2.397	2.36	2.413	2.336	2.305	2.328	2.327	2.297	2.313	2.341	2.331	2.361	2.32	2.335	2.286	2.317	2.316	2.314	2.328	2.307	2.324	2.29	2.308	2.332	2.275
111	1.382	1.446	1.437	1.44	1.451	1.505	1.46	1.499	1.567	1.569	1.589	1.676	1.651	1.793	1.759	1.73	1.832	1.81	1.855	1.917	1.97	2.004	2.024	2.109	2.142	2.126	2.195	2.203	2.211	2.234	2.228	2.223	2.269	2.252	2.269	2.265	2.286	2.288	2.279	2.278	2.294	2.287	2.322	2.324	2.304	2.308	2.346	2.339	2.319
112	1.411	1.393	1.42	1.484	1.477	1.476	1.485	1.509	1.539	1.543	1.554	1.578	1.581	1.609	1.665	1.66	1.77	1.768	1.829	1.808	1.869	1.918	1.936	1.92	2.058	1.919	2.076	2.077	2.086	2.097	2.124	2.136	2.193	2.195	2.219	2.214	2.209	2.273	2.226	2.219	2.224	2.227	2.236	2.256	2.218	2.248	2.242	2.243	2.235
0	1.427	1.52	1.514	1.588	1.554	1.591	1.504	1.64	1.647	1.621	1.701	1.741	1.672	1.916	1.855	NaN	NaN	NaN	NaN	NaN	NaN	NaN	NaN	NaN	NaN	NaN	NaN	NaN	NaN	NaN	NaN	NaN	NaN	NaN	NaN	NaN	NaN	NaN	NaN	NaN	NaN	NaN	NaN	NaN	NaN	NaN	NaN	NaN	NaN
0	1.281	1.728	1.573	1.685	1.573	1.668	1.409	1.949	NaN	NaN	NaN	NaN	NaN	NaN	NaN	NaN	NaN	NaN	NaN	NaN	NaN	NaN	NaN	NaN	NaN	NaN	NaN	NaN	NaN	NaN	NaN	NaN	NaN	NaN	NaN	NaN	NaN	NaN	NaN	NaN	NaN	NaN	NaN	NaN	NaN	NaN	NaN	NaN	NaN
0	1.42	1.542	1.471	1.558	1.474	1.586	1.431	1.594	1.615	1.637	1.676	1.76	1.705	1.837	1.813	1.675	1.92	1.894	1.954	2.022	NaN	NaN	NaN	NaN	NaN	NaN	NaN	NaN	NaN	NaN	NaN	NaN	NaN	NaN	NaN	NaN	NaN	NaN	NaN	NaN	NaN	NaN	NaN	NaN	NaN	NaN	NaN	NaN	NaN
0	1.403	1.378	1.423	NaN	NaN	NaN	NaN	NaN	NaN	NaN	NaN	NaN	NaN	NaN	NaN	NaN	NaN	NaN	NaN	NaN	NaN	NaN	NaN	NaN	NaN	NaN	NaN	NaN	NaN	NaN	NaN	NaN	NaN	NaN	NaN	NaN	NaN	NaN	NaN	NaN	NaN	NaN	NaN	NaN	NaN	NaN	NaN	NaN	NaN
113	1.365	1.373	1.366	1.355	1.38	1.417	1.401	1.411	1.439	1.46	1.439	1.478	1.451	1.549	1.529	1.529	1.534	1.565	1.597	1.656	1.678	1.718	1.683	1.768	1.812	1.805	1.842	1.847	1.886	1.889	1.914	1.918	1.971	2.029	1.991	2.011	2.098	2.074	2.091	2.128	2.154	2.151	2.206	2.223	2.195	2.195	2.228	2.227	2.222
0	1.422	1.437	1.426	1.422	1.437	1.439	1.444	1.454	1.459	1.46	1.469	1.489	1.502	1.509	1.536	1.539	1.554	1.57	1.555	1.584	1.608	1.626	1.646	1.671	1.683	1.693	1.736	1.774	1.808	2.188	2.22	2.232	2.249	2.271	2.234	2.256	2.233	2.292	2.252	2.271	2.269	2.282	2.331	2.287	2.283	2.276	2.255	2.294	2.347
114	1.381	1.413	1.422	1.386	1.426	1.448	1.423	1.462	1.5	1.529	1.515	1.562	1.566	1.622	1.661	1.654	1.704	1.727	1.769	1.851	1.911	1.936	1.996	2.052	2.106	2.118	2.182	2.209	2.215	2.195	2.244	2.248	2.245	2.253	2.285	2.325	2.283	2.316	2.286	2.313	2.314	2.301	2.331	2.366	2.335	2.321	2.283	2.316	2.283
0	NaN	NaN	NaN	NaN	NaN	NaN	NaN	NaN	NaN	NaN	NaN	NaN	NaN	NaN	NaN	NaN	NaN	NaN	NaN	NaN	NaN	NaN	NaN	NaN	NaN	NaN	NaN	NaN	NaN	NaN	NaN	NaN	NaN	NaN	NaN	NaN	NaN	NaN	NaN	NaN	NaN	NaN	NaN	NaN	NaN	NaN	NaN	NaN	NaN
0	1.506	1.496	1.484	NaN	NaN	NaN	NaN	NaN	NaN	NaN	NaN	NaN	NaN	NaN	NaN	NaN	NaN	NaN	NaN	NaN	NaN	NaN	NaN	NaN	NaN	NaN	NaN	NaN	NaN	NaN	NaN	NaN	NaN	NaN	NaN	NaN	NaN	NaN	NaN	NaN	NaN	NaN	NaN	NaN	NaN	NaN	NaN	NaN	NaN
115	1.39	1.421	1.401	1.413	1.41	1.449	1.474	1.509	1.497	1.577	1.557	1.606	1.617	1.69	1.697	1.721	1.772	1.808	1.845	1.913	1.946	1.972	2.016	2.067	2.094	2.115	2.166	2.172	2.198	2.176	2.194	2.221	2.22	2.251	2.254	2.233	2.226	2.273	2.236	2.285	2.241	2.236	2.279	2.284	2.26	2.288	2.258	2.266	2.264
116	1.323	1.405	1.415	1.425	1.392	1.436	1.4	1.488	1.516	1.501	1.511	1.593	1.559	1.628	1.63	1.606	1.703	1.663	1.691	1.767	1.829	1.809	1.843	1.891	1.985	2.017	2.079	2.122	2.133	2.194	2.205	2.203	2.251	2.243	2.251	2.29	2.25	2.288	2.233	2.271	2.284	2.294	2.266	2.303	2.252	2.249	2.308	2.279	2.301
117	1.321	1.399	1.386	1.403	1.375	1.388	1.367	1.413	1.443	1.438	1.487	1.507	1.511	1.559	1.582	1.58	1.644	1.647	1.626	1.69	1.735	1.718	1.773	1.795	1.855	1.841	1.864	1.972	2	2.064	2.141	2.178	2.235	2.261	2.285	2.287	2.257	2.314	2.271	2.278	2.298	2.304	2.357	2.33	2.29	2.313	2.352	2.324	2.276
118	1.365	1.455	1.497	1.466	1.481	1.383	1.461	1.461	1.486	1.496	1.452	1.453	1.48	1.501	1.554	1.516	1.676	1.605	1.509	1.556	1.57	1.632	1.6	1.662	1.661	1.626	1.641	1.687	1.74	1.642	1.742	1.735	1.699	1.767	1.793	1.79	1.736	1.815	1.768	1.769	1.759	1.789	1.773	1.824	1.754	1.789	1.795	1.801	1.748
0	1.275	1.469	1.605	1.731	1.646	1.573	1.541	1.433	1.564	1.553	1.563	1.604	1.634	1.657	1.715	1.713	1.824	1.937	1.833	1.848	1.855	1.957	2.217	2.157	2.346	2.276	2.46	2.395	2.281	2.278	2.153	NaN	NaN	NaN	NaN	NaN	NaN	NaN	NaN	NaN	NaN	NaN	NaN	NaN	NaN	NaN	NaN	NaN	NaN
119	1.366	1.383	1.371	1.389	1.398	1.405	1.421	1.438	1.45	1.461	1.508	1.538	1.539	1.644	1.611	1.637	1.695	1.703	1.734	1.821	1.884	1.984	2.05	2.178	2.227	2.199	2.261	2.272	2.26	2.256	2.271	2.26	2.28	2.282	2.329	2.275	2.327	2.335	2.307	2.311	2.317	2.28	2.311	2.279	2.263	2.296	2.306	2.295	2.27
120	1.411	1.458	1.431	1.453	1.418	1.46	1.484	1.444	1.491	1.531	1.541	1.579	1.569	1.635	1.648	1.677	1.704	1.79	1.834	1.897	1.959	1.989	2.04	2.096	2.161	2.158	2.213	2.246	2.228	2.265	2.245	2.269	2.257	2.275	2.265	2.244	2.276	2.248	2.25	2.284	2.276	2.271	2.289	2.289	2.234	2.261	2.32	2.272	2.328
121	1.392	1.527	1.491	1.643	1.68	1.641	1.793	1.565	1.506	1.356	2.218	1.935	1.623	1.746	2.033	1.933	2.013	1.684	1.778	1.835	1.969	2.08	2.178	2.462	2.573	2.289	2.291	2.022	2.362	2.109	2.444	2.372	2.17	2.876	2.644	2.85	2.38	2.687	2.569	2.579	2.372	NaN	NaN	NaN	NaN	NaN	NaN	NaN	NaN
122	1.39	1.364	1.396	1.377	1.374	1.424	1.43	1.454	1.508	1.528	1.527	1.565	1.593	1.679	1.708	1.701	1.8	1.809	1.839	1.898	1.937	1.954	1.902	2.043	2.1	2.109	2.13	2.183	2.195	2.204	2.218	2.215	2.25	2.281	2.244	2.265	2.249	2.289	2.252	2.262	2.282	2.274	2.309	2.323	2.246	2.283	2.296	2.289	2.285
0	1.479	1.564	1.501	NaN	NaN	NaN	NaN	NaN	NaN	NaN	NaN	NaN	NaN	NaN	NaN	NaN	NaN	NaN	NaN	NaN	NaN	NaN	NaN	NaN	NaN	NaN	NaN	NaN	NaN	NaN	NaN	NaN	NaN	NaN	NaN	NaN	NaN	NaN	NaN	NaN	NaN	NaN	NaN	NaN	NaN	NaN	NaN	NaN	NaN
0	1.495	1.46	1.433	1.499	1.484	1.507	1.524	1.57	1.586	1.563	1.615	NaN	NaN	NaN	NaN	NaN	NaN	NaN	NaN	NaN	NaN	NaN	NaN	NaN	NaN	NaN	NaN	NaN	NaN	NaN	NaN	NaN	NaN	NaN	NaN	NaN	NaN	NaN	NaN	NaN	NaN	NaN	NaN	NaN	NaN	NaN	NaN	NaN	NaN
0	NaN	NaN	NaN	NaN	NaN	NaN	NaN	NaN	NaN	NaN	NaN	NaN	NaN	NaN	NaN	NaN	NaN	NaN	NaN	NaN	NaN	NaN	NaN	NaN	NaN	NaN	NaN	NaN	NaN	NaN	NaN	NaN	NaN	NaN	NaN	NaN	NaN	NaN	NaN	NaN	NaN	NaN	NaN	NaN	NaN	NaN	NaN	NaN	NaN
123	1.411	1.44	1.429	1.451	1.492	1.477	1.456	1.482	1.463	1.471	1.508	1.541	1.531	1.534	1.572	1.582	1.599	1.699	1.631	1.674	1.727	1.755	1.777	1.851	1.928	1.963	2.043	2.093	2.126	2.174	2.18	2.23	2.255	2.314	2.316	2.294	2.328	2.397	2.338	2.322	2.376	2.336	2.384	2.328	2.356	2.316	2.358	2.336	2.372
0	NaN	NaN	NaN	NaN	NaN	NaN	NaN	NaN	NaN	NaN	NaN	NaN	NaN	NaN	NaN	NaN	NaN	NaN	NaN	NaN	NaN	NaN	NaN	NaN	NaN	NaN	NaN	NaN	NaN	NaN	NaN	NaN	NaN	NaN	NaN	NaN	NaN	NaN	NaN	NaN	NaN	NaN	NaN	NaN	NaN	NaN	NaN	NaN	NaN
124	1.367	1.363	1.354	1.371	1.397	1.402	1.41	1.438	1.454	1.517	1.495	1.539	1.541	1.621	1.61	1.609	1.686	1.684	1.743	1.795	1.814	1.824	1.819	1.927	1.953	1.917	1.993	2.056	2.066	2.086	2.111	2.119	2.163	2.203	2.193	2.214	2.227	2.261	2.215	2.215	2.205	2.221	2.229	2.216	2.195	2.193	2.237	2.197	2.198
0	1.382	1.571	1.521	1.525	1.46	1.574	1.524	1.55	1.651	1.527	1.784	1.769	1.75	NaN	NaN	NaN	NaN	NaN	NaN	NaN	NaN	NaN	NaN	NaN	NaN	NaN	NaN	NaN	NaN	NaN	NaN	NaN	NaN	NaN	NaN	NaN	NaN	NaN	NaN	NaN	NaN	NaN	NaN	NaN	NaN	NaN	NaN	NaN	NaN
0	1.609	1.635	1.581	1.48	1.559	1.804	NaN	NaN	NaN	NaN	NaN	NaN	NaN	NaN	NaN	NaN	NaN	NaN	NaN	NaN	NaN	NaN	NaN	NaN	NaN	NaN	NaN	NaN	NaN	NaN	NaN	NaN	NaN	NaN	NaN	NaN	NaN	NaN	NaN	NaN	NaN	NaN	NaN	NaN	NaN	NaN	NaN	NaN	NaN
0	1.401	1.446	1.39	1.412	1.416	1.582	1.442	NaN	NaN	NaN	NaN	NaN	NaN	NaN	NaN	NaN	NaN	NaN	NaN	NaN	NaN	NaN	NaN	NaN	NaN	NaN	NaN	NaN	NaN	NaN	NaN	NaN	NaN	NaN	NaN	NaN	NaN	NaN	NaN	NaN	NaN	NaN	NaN	NaN	NaN	NaN	NaN	NaN	NaN
0	1.338	1.577	1.584	1.457	1.517	1.583	1.669	2.062	1.786	1.733	NaN	NaN	NaN	NaN	NaN	NaN	NaN	NaN	NaN	NaN	NaN	NaN	NaN	NaN	NaN	NaN	NaN	NaN	NaN	NaN	NaN	NaN	NaN	NaN	NaN	NaN	NaN	NaN	NaN	NaN	NaN	NaN	NaN	NaN	NaN	NaN	NaN	NaN	NaN
0	1.448	1.207	1.483	1.428	1.466	2.277	1.42	NaN	NaN	NaN	NaN	NaN	NaN	NaN	NaN	NaN	NaN	NaN	NaN	NaN	NaN	NaN	NaN	NaN	NaN	NaN	NaN	NaN	NaN	NaN	NaN	NaN	NaN	NaN	NaN	NaN	NaN	NaN	NaN	NaN	NaN	NaN	NaN	NaN	NaN	NaN	NaN	NaN	NaN
0	1.437	1.486	1.458	1.507	1.459	1.491	1.493	1.486	1.552	NaN	NaN	NaN	NaN	NaN	NaN	NaN	NaN	NaN	NaN	NaN	NaN	NaN	NaN	NaN	NaN	NaN	NaN	NaN	NaN	NaN	NaN	NaN	NaN	NaN	NaN	NaN	NaN	NaN	NaN	NaN	NaN	NaN	NaN	NaN	NaN	NaN	NaN	NaN	NaN
0	1.403	1.433	1.425	1.428	1.448	1.425	1.448	1.438	1.497	1.473	1.506	1.546	1.51	1.573	1.557	1.596	1.644	1.63	1.65	1.692	1.748	1.715	1.746	1.751	1.802	1.793	1.837	1.815	1.849	1.788	1.839	1.896	1.876	1.914	1.875	1.938	1.872	1.929	1.937	1.993	1.92	1.971	1.958	1.953	1.952	1.99	2.016	1.998	1.988
0	1.38	1.416	1.405	1.398	1.398	1.409	1.407	1.396	1.429	1.414	1.425	1.447	1.44	1.458	1.459	1.476	1.481	1.498	1.498	1.514	1.529	1.534	1.545	1.572	1.582	1.58	1.66	1.772	1.924	2.049	2.119	2.159	2.18	2.183	2.182	2.202	2.197	2.225	2.21	2.194	2.217	2.218	2.229	2.235	2.219	2.222	2.234	2.247	2.249
125	1.419	1.461	1.442	1.478	1.417	1.484	1.39	1.507	1.577	1.523	1.621	1.742	1.769	1.645	1.787	1.727	1.872	1.779	1.864	2.065	2.154	2.062	1.909	2.079	2.125	2.157	2.061	2.125	2.235	2.243	2.301	2.299	2.247	2.33	2.509	2.347	2.426	2.382	2.382	2.466	2.374	2.368	2.314	2.318	2.315	2.355	2.256	2.209	2.327
0	1.436	1.429	1.372	1.417	1.421	1.443	1.38	1.424	1.455	1.42	1.421	1.496	1.457	1.479	1.498	1.518	1.566	1.537	1.567	1.569	1.611	1.628	1.645	1.635	1.694	1.733	1.708	1.734	1.708	1.796	1.744	1.812	1.786	1.795	1.818	1.835	1.81	1.882	1.87	1.891	1.914	1.874	1.86	1.9	1.89	1.871	1.905	1.896	1.925
0	NaN	NaN	NaN	NaN	NaN	NaN	NaN	NaN	NaN	NaN	NaN	NaN	NaN	NaN	NaN	NaN	NaN	NaN	NaN	NaN	NaN	NaN	NaN	NaN	NaN	NaN	NaN	NaN	NaN	NaN	NaN	NaN	NaN	NaN	NaN	NaN	NaN	NaN	NaN	NaN	NaN	NaN	NaN	NaN	NaN	NaN	NaN	NaN	NaN
0	1.397	1.453	1.424	1.424	1.377	1.43	1.45	1.383	1.441	1.475	1.448	1.476	NaN	NaN	NaN	NaN	NaN	NaN	NaN	NaN	NaN	NaN	NaN	NaN	NaN	NaN	NaN	NaN	NaN	NaN	NaN	NaN	NaN	NaN	NaN	NaN	NaN	NaN	NaN	NaN	NaN	NaN	NaN	NaN	NaN	NaN	NaN	NaN	NaN
0	1.448	2.04	1.525	2.366	1.32	1.473	NaN	NaN	NaN	NaN	NaN	NaN	NaN	NaN	NaN	NaN	NaN	NaN	NaN	NaN	NaN	NaN	NaN	NaN	NaN	NaN	NaN	NaN	NaN	NaN	NaN	NaN	NaN	NaN	NaN	NaN	NaN	NaN	NaN	NaN	NaN	NaN	NaN	NaN	NaN	NaN	NaN	NaN	NaN
0	1.383	1.417	1.408	1.397	1.393	1.424	1.433	1.424	1.45	1.481	1.463	1.497	1.502	1.565	1.562	1.572	1.632	1.636	1.665	1.652	1.697	1.738	1.687	1.773	1.779	1.797	1.796	1.835	1.852	1.851	1.832	1.875	1.858	1.908	1.901	1.889	1.918	1.927	1.958	1.979	1.964	1.937	1.954	1.968	1.96	1.937	2.016	1.987	2.033
126	1.397	1.403	1.398	1.394	1.403	1.413	1.415	1.404	1.431	1.395	1.429	1.41	1.465	1.434	1.449	1.466	1.486	1.503	1.484	1.501	1.52	1.526	1.534	1.574	1.566	1.595	1.619	1.606	1.623	1.631	1.65	1.643	1.677	1.703	1.693	1.728	1.72	1.74	1.714	1.751	1.776	1.759	1.776	1.795	1.778	1.781	1.802	1.807	1.799
127	1.387	1.415	1.428	1.416	1.431	1.444	1.407	1.455	1.479	1.463	1.48	1.505	1.486	1.546	1.56	1.553	1.589	1.642	1.65	1.671	1.686	1.745	1.752	1.818	1.812	1.829	1.898	1.961	1.979	2.036	2.103	2.096	2.156	2.161	2.21	2.198	2.182	2.26	2.215	2.216	2.25	2.271	2.279	2.241	2.22	2.265	2.27	2.267	2.25
128	1.387	1.407	1.423	1.434	1.378	1.435	1.399	1.408	1.541	1.468	1.553	1.606	1.635	1.642	1.704	1.759	1.849	1.921	1.983	2.044	2.084	2.123	2.138	2.233	2.237	2.209	2.249	2.267	2.201	2.241	2.226	2.263	2.299	2.268	2.265	2.3	2.288	2.31	2.27	2.305	2.296	2.285	2.318	2.291	2.292	2.306	2.264	2.3	2.238
129	1.368	1.423	1.411	1.392	1.397	1.44	1.428	1.446	1.502	1.524	1.561	1.584	1.601	1.703	1.717	1.747	1.849	1.886	1.963	1.996	2.079	2.086	2.106	2.156	2.213	2.198	2.221	2.26	2.242	2.213	2.227	2.246	2.242	2.256	2.206	2.17	2.175	2.188	2.199	2.208	2.216	2.205	2.19	2.216	2.189	2.193	2.222	2.197	2.22
130	1.389	1.441	1.455	1.413	1.386	1.426	1.452	1.407	1.481	1.5	1.439	1.55	1.503	1.514	1.631	1.628	1.633	1.701	1.723	1.749	1.779	1.844	1.848	1.893	2.003	2.056	2.158	2.211	2.274	2.328	2.368	2.331	2.289	2.256	2.319	2.293	2.339	2.343	2.34	2.33	2.294	2.343	2.336	2.391	2.383	2.358	2.4	2.335	2.35
0	1.403	1.436	1.392	1.376	1.386	1.462	1.386	1.365	1.42	1.443	1.424	1.452	1.437	1.528	1.469	1.505	1.544	1.585	1.593	1.611	1.662	1.696	1.716	1.754	1.863	1.859	1.827	1.888	1.922	1.925	1.934	1.98	2.018	2.062	NaN	NaN	NaN	NaN	NaN	NaN	NaN	NaN	NaN	NaN	NaN	NaN	NaN	NaN	NaN
131	1.384	1.446	1.431	1.442	1.388	1.437	1.459	1.422	1.519	1.498	1.512	1.569	1.499	1.583	1.597	1.582	1.642	1.67	1.652	1.706	1.732	1.781	1.768	1.815	1.905	1.952	2.012	2.058	2.122	2.139	2.234	2.216	2.25	2.232	2.249	2.24	2.239	2.249	2.256	2.283	2.263	2.321	2.28	2.314	2.28	2.265	2.298	2.288	2.302
0	1.412	1.429	1.393	1.409	1.383	1.424	1.374	1.37	1.44	1.407	1.443	1.458	1.446	1.48	1.475	1.486	1.547	1.534	1.557	1.586	1.633	1.664	1.674	1.687	1.748	1.75	1.785	1.813	1.81	1.818	1.836	1.906	1.875	1.913	1.892	1.991	1.927	2.012	2.04	2.097	2.014	2.05	1.99	2.079	2.007	2.025	2.112	2.084	2.096
132	1.498	1.513	1.489	1.515	1.487	1.474	1.484	1.589	1.606	1.671	1.633	1.654	1.686	1.696	1.847	1.718	1.962	1.954	1.978	1.982	1.982	1.986	2.014	2.113	2.156	2.163	2.199	2.241	2.207	2.218	2.333	2.215	2.268	2.275	2.367	2.32	2.291	2.299	2.361	2.299	2.313	2.341	2.276	2.352	2.342	2.313	2.323	2.295	2.314
133	1.457	1.44	1.47	1.521	1.505	1.459	1.454	1.579	1.564	1.51	1.589	1.608	1.725	1.663	1.785	1.765	1.905	1.915	1.983	2.074	2.126	2.202	2.236	2.275	2.281	2.243	2.277	2.336	2.298	2.386	2.387	2.507	2.47	2.426	2.413	2.315	2.309	2.353	2.301	2.378	2.335	2.345	2.28	2.316	2.27	2.317	2.341	2.311	2.258
134	1.372	1.37	1.418	1.394	1.333	1.395	1.397	1.429	1.54	1.469	1.497	1.59	1.602	1.627	1.706	1.709	1.796	1.765	1.818	1.898	1.969	2.022	2.095	2.175	2.188	2.203	2.196	2.257	2.276	2.306	2.246	2.283	2.28	2.245	2.296	2.295	2.261	2.288	2.261	2.294	2.266	2.258	2.273	2.274	2.221	2.258	2.268	2.26	2.257
0	1.412	1.401	1.427	1.404	1.46	1.426	1.48	1.533	1.491	1.466	1.513	1.54	1.63	1.574	1.68	1.731	1.741	1.776	1.735	1.759	1.807	1.816	1.796	1.888	1.853	1.925	1.957	1.937	1.981	1.965	2.019	1.978	2.092	2.078	2.059	2.119	2.131	2.157	2.096	2.119	2.139	2.206	2.165	2.19	2.177	2.1	2.184	2.165	2.18
135	1.432	1.463	1.424	1.425	1.384	1.436	1.441	1.435	1.499	1.487	1.492	1.522	1.498	1.598	1.602	1.64	1.739	1.721	1.756	1.892	1.988	2.108	2.188	2.257	2.348	2.272	2.339	2.363	2.344	2.302	2.362	2.335	2.352	2.335	2.343	2.379	2.341	2.314	2.34	2.306	2.345	2.301	2.283	NaN	NaN	NaN	NaN	NaN	NaN
136	1.383	1.415	1.412	1.411	1.421	1.444	1.412	1.47	1.519	1.473	1.472	1.522	1.54	1.556	1.573	1.585	1.646	1.705	1.678	1.689	1.755	1.83	1.862	1.962	1.995	2.043	2.1	2.145	2.182	2.209	2.211	2.2	2.25	2.222	2.206	2.232	2.213	2.259	2.207	2.244	2.232	2.228	2.26	2.255	2.174	2.203	2.251	2.205	2.218
0	1.426	1.452	1.61	1.589	1.447	1.508	1.468	NaN	NaN	NaN	NaN	NaN	NaN	NaN	NaN	NaN	NaN	NaN	NaN	NaN	NaN	NaN	NaN	NaN	NaN	NaN	NaN	NaN	NaN	NaN	NaN	NaN	NaN	NaN	NaN	NaN	NaN	NaN	NaN	NaN	NaN	NaN	NaN	NaN	NaN	NaN	NaN	NaN	NaN
0	NaN	NaN	NaN	NaN	NaN	NaN	NaN	NaN	NaN	NaN	NaN	NaN	NaN	NaN	NaN	NaN	NaN	NaN	NaN	NaN	NaN	NaN	NaN	NaN	NaN	NaN	NaN	NaN	NaN	NaN	NaN	NaN	NaN	NaN	NaN	NaN	NaN	NaN	NaN	NaN	NaN	NaN	NaN	NaN	NaN	NaN	NaN	NaN	NaN
137	1.403	1.477	1.412	1.452	1.396	1.442	1.491	1.456	1.517	1.515	1.527	1.539	1.547	1.588	1.64	1.588	1.706	1.671	1.723	1.8	1.788	1.878	1.754	1.756	1.851	1.911	1.947	1.99	2.037	2.093	2.081	2.148	2.102	2.197	2.236	2.309	2.278	2.327	2.308	2.309	2.274	2.314	2.275	2.367	2.268	2.22	2.382	2.296	2.324
138	1.438	1.443	1.422	1.509	1.496	1.426	1.405	1.489	1.507	1.475	1.567	1.584	1.616	1.533	1.578	1.624	1.678	1.754	1.705	1.719	1.775	1.865	1.904	2.035	2.068	2.082	2.19	2.285	2.317	2.256	2.264	2.257	2.291	2.301	2.319	2.347	2.316	2.321	2.357	2.368	2.365	2.288	2.315	2.34	2.3	2.33	2.341	2.332	2.346
0	1.418	1.434	1.429	1.439	1.375	1.446	1.489	1.396	1.479	1.502	1.467	1.572	1.496	1.543	1.604	1.563	1.663	1.626	1.648	1.679	1.691	1.753	1.711	1.759	1.836	1.824	1.792	1.784	1.798	1.824	1.852	1.909	1.847	1.88	1.859	1.837	1.843	1.948	1.926	2.037	2.004	2.033	1.886	1.945	2.124	NaN	NaN	NaN	NaN
0	1.507	1.545	1.53	1.599	1.514	1.529	1.515	1.563	1.595	1.661	1.648	1.675	1.666	1.739	1.788	1.725	1.877	1.87	1.802	1.816	1.878	1.914	1.814	1.883	1.9	1.965	1.961	1.975	1.976	2.001	1.951	1.972	1.971	2.013	1.975	2.029	2.075	2.067	2.086	2.148	2.07	2.036	2.079	2.079	2.085	2.126	2.1	2.107	2.155
0	2.323	1.904	1.271	NaN	NaN	NaN	NaN	NaN	NaN	NaN	NaN	NaN	NaN	NaN	NaN	NaN	NaN	NaN	NaN	NaN	NaN	NaN	NaN	NaN	NaN	NaN	NaN	NaN	NaN	NaN	NaN	NaN	NaN	NaN	NaN	NaN	NaN	NaN	NaN	NaN	NaN	NaN	NaN	NaN	NaN	NaN	NaN	NaN	NaN
139	1.384	1.471	1.42	1.463	1.443	1.43	1.52	1.463	1.579	1.636	1.632	1.723	1.701	1.837	1.917	1.912	2.051	2.065	2.081	2.148	2.138	2.191	2.206	2.236	2.249	2.261	2.28	2.259	2.246	2.256	2.221	2.214	2.222	2.239	2.243	2.234	2.212	2.258	2.225	2.25	2.187	2.259	2.242	2.255	2.214	2.242	2.307	2.256	2.265
0	1.785	2.029	1.598	1.636	1.338	NaN	NaN	NaN	NaN	NaN	NaN	NaN	NaN	NaN	NaN	NaN	NaN	NaN	NaN	NaN	NaN	NaN	NaN	NaN	NaN	NaN	NaN	NaN	NaN	NaN	NaN	NaN	NaN	NaN	NaN	NaN	NaN	NaN	NaN	NaN	NaN	NaN	NaN	NaN	NaN	NaN	NaN	NaN	NaN
0	1.477	NaN	NaN	NaN	NaN	NaN	NaN	NaN	NaN	NaN	NaN	NaN	NaN	NaN	NaN	NaN	NaN	NaN	NaN	NaN	NaN	NaN	NaN	NaN	NaN	NaN	NaN	NaN	NaN	NaN	NaN	NaN	NaN	NaN	NaN	NaN	NaN	NaN	NaN	NaN	NaN	NaN	NaN	NaN	NaN	NaN	NaN	NaN	NaN
140	1.435	1.458	1.461	1.494	1.46	1.46	1.443	1.508	1.587	1.566	1.615	1.677	1.721	1.792	1.781	1.849	1.901	1.922	2.031	2.003	1.994	2.012	2.023	2.135	2.159	2.197	2.234	2.276	2.281	2.258	2.278	2.249	2.284	2.266	2.257	2.277	2.259	2.314	2.277	2.281	2.295	2.292	2.301	2.345	2.263	2.297	2.297	2.299	2.316
0	NaN	NaN	NaN	NaN	NaN	NaN	NaN	NaN	NaN	NaN	NaN	NaN	NaN	NaN	NaN	NaN	NaN	NaN	NaN	NaN	NaN	NaN	NaN	NaN	NaN	NaN	NaN	NaN	NaN	NaN	NaN	NaN	NaN	NaN	NaN	NaN	NaN	NaN	NaN	NaN	NaN	NaN	NaN	NaN	NaN	NaN	NaN	NaN	NaN
0	1.409	1.615	2.437	1.753	1.313	2.06	1.596	1.805	2.327	1.676	3.076	1.916	NaN	NaN	NaN	NaN	NaN	NaN	NaN	NaN	NaN	NaN	NaN	NaN	NaN	NaN	NaN	NaN	NaN	NaN	NaN	NaN	NaN	NaN	NaN	NaN	NaN	NaN	NaN	NaN	NaN	NaN	NaN	NaN	NaN	NaN	NaN	NaN	NaN
0	NaN	NaN	NaN	NaN	NaN	NaN	NaN	NaN	NaN	NaN	NaN	NaN	NaN	NaN	NaN	NaN	NaN	NaN	NaN	NaN	NaN	NaN	NaN	NaN	NaN	NaN	NaN	NaN	NaN	NaN	NaN	NaN	NaN	NaN	NaN	NaN	NaN	NaN	NaN	NaN	NaN	NaN	NaN	NaN	NaN	NaN	NaN	NaN	NaN
141	1.417	1.446	1.45	1.455	1.395	1.44	1.386	1.448	1.542	1.465	1.494	1.522	1.547	1.578	1.589	1.644	1.624	1.617	1.633	1.668	1.701	1.723	1.727	1.798	1.889	1.902	1.994	2.107	2.16	2.178	2.204	2.205	2.221	2.261	2.326	2.254	2.253	2.3	2.216	2.254	2.239	2.201	2.215	2.191	2.163	2.263	2.191	2.171	2.262
142	1.45	1.459	1.467	1.479	1.488	1.48	1.502	1.464	1.526	1.587	1.613	1.633	1.638	1.785	1.81	1.792	1.855	2.029	2.011	2.126	2.052	2.091	2.111	2.205	2.236	2.231	2.239	2.286	2.219	2.284	2.258	2.278	2.402	2.382	2.425	2.453	2.382	2.455	2.513	2.452	2.552	2.507	2.461	2.549	2.442	2.384	2.502	2.421	2.416
143	1.483	1.558	1.472	1.531	1.482	1.497	1.526	1.508	1.529	1.599	1.539	1.675	1.623	1.701	1.723	1.72	1.853	1.845	1.785	1.932	1.963	1.857	1.856	1.955	1.977	1.963	2.03	2.066	2.05	2.086	2.087	2.09	2.131	2.138	2.117	2.204	2.127	2.169	2.18	2.195	2.152	2.194	2.188	2.209	2.152	2.192	2.216	2.212	2.207
144	1.447	1.452	1.431	1.474	1.44	1.446	1.419	1.454	1.593	1.55	1.574	1.694	1.692	1.704	1.783	1.773	1.855	1.822	1.822	1.845	1.88	1.936	1.92	1.986	2.004	2.06	2.107	2.151	2.166	2.232	2.218	2.241	2.257	2.256	2.282	2.304	2.266	2.289	2.25	2.293	2.288	2.267	2.3	2.289	2.257	2.288	2.319	2.296	2.275
145	1.364	1.463	1.405	1.427	1.405	1.448	1.467	1.463	1.524	1.568	1.584	1.617	1.604	1.765	1.845	1.887	1.953	1.968	2.025	2.068	2.153	2.151	2.163	2.209	2.238	2.22	2.255	2.279	2.271	2.24	2.243	2.228	2.273	2.234	2.27	2.283	2.228	2.289	2.245	2.248	2.259	2.225	2.25	2.284	2.216	2.283	2.318	2.274	2.307
146	1.387	1.391	1.396	1.42	1.411	1.436	1.436	1.454	1.501	1.528	1.546	1.583	1.612	1.647	1.686	1.742	1.779	1.842	1.866	1.919	1.965	1.997	2.02	2.122	2.147	2.116	2.187	2.185	2.205	2.225	2.21	2.215	2.249	2.254	2.241	2.233	2.232	2.265	2.234	2.229	2.241	2.23	2.236	2.255	2.224	2.236	2.229	2.234	2.229
147	1.519	1.532	1.539	1.512	1.516	1.528	1.531	1.527	1.582	1.577	1.579	1.588	1.592	1.58	1.605	1.617	1.666	1.652	1.654	1.668	1.71	1.71	1.706	1.75	1.783	1.825	1.824	1.8	1.88	1.955	1.967	1.99	2.098	2.05	2.095	2.121	2.081	2.151	2.132	2.174	2.13	2.148	2.18	2.168	2.17	2.133	2.174	2.181	2.145
148	1.37	1.41	1.372	1.374	1.383	1.406	1.43	1.401	1.468	1.456	1.471	1.484	1.501	1.528	1.559	1.611	1.64	1.719	1.7	1.738	1.806	1.813	1.916	1.96	1.986	1.985	2.076	2.068	2.086	2.138	2.141	2.173	2.186	2.217	2.199	2.213	2.217	2.276	2.234	2.248	2.25	2.224	2.238	2.234	2.223	2.232	2.232	2.228	2.236
149	1.404	1.438	1.362	1.437	1.408	1.433	1.437	1.472	1.526	1.502	1.558	1.596	1.604	1.681	1.737	1.766	1.855	1.906	1.948	2.032	2.068	2.115	2.157	2.261	2.313	2.348	2.374	2.404	2.361	2.334	2.331	2.359	2.333	2.381	2.379	2.388	2.326	2.347	2.298	2.31	2.334	2.319	2.323	2.325	2.297	2.301	2.313	2.347	2.32
0	NaN	NaN	NaN	NaN	NaN	NaN	NaN	NaN	NaN	NaN	NaN	NaN	NaN	NaN	NaN	NaN	NaN	NaN	NaN	NaN	NaN	NaN	NaN	NaN	NaN	NaN	NaN	NaN	NaN	NaN	NaN	NaN	NaN	NaN	NaN	NaN	NaN	NaN	NaN	NaN	NaN	NaN	NaN	NaN	NaN	NaN	NaN	NaN	NaN
0	1.559	1.915	1.467	1.679	1.586	1.581	1.608	1.444	1.676	1.757	NaN	NaN	NaN	NaN	NaN	NaN	NaN	NaN	NaN	NaN	NaN	NaN	NaN	NaN	NaN	NaN	NaN	NaN	NaN	NaN	NaN	NaN	NaN	NaN	NaN	NaN	NaN	NaN	NaN	NaN	NaN	NaN	NaN	NaN	NaN	NaN	NaN	NaN	NaN
150	1.433	1.489	1.454	1.46	1.453	1.452	1.403	1.424	1.502	1.454	1.455	1.463	1.49	1.504	1.505	1.563	1.544	1.53	1.513	1.579	1.591	1.666	1.605	1.663	1.704	1.631	1.695	1.75	1.713	1.772	1.737	1.749	1.898	1.916	1.928	2.006	1.985	2.113	2.122	2.201	2.172	2.196	2.214	2.228	2.22	2.187	2.221	2.245	2.205
151	1.371	1.504	1.419	1.499	1.466	1.488	1.466	1.468	1.52	1.569	1.549	1.568	1.557	1.636	1.72	1.667	1.74	1.784	1.762	1.85	1.85	1.865	1.87	1.942	2.016	2.032	2.106	2.148	2.18	2.217	2.282	2.257	2.294	2.286	2.313	2.337	2.299	2.343	2.316	2.378	2.305	2.318	2.312	2.352	2.297	2.31	2.307	2.315	2.307
152	1.369	1.409	1.364	1.416	1.388	1.421	1.409	1.393	1.475	1.467	1.491	1.541	1.576	1.629	1.709	1.697	1.796	1.888	1.975	2.053	2.125	2.155	2.239	2.257	2.294	2.268	2.308	2.319	2.341	2.294	2.314	2.325	2.324	2.349	2.33	2.327	2.364	2.372	2.274	2.318	2.297	2.282	2.333	2.278	2.295	2.251	2.357	2.318	2.297
0	1.386	1.435	1.341	1.423	1.418	1.436	1.404	NaN	NaN	NaN	NaN	NaN	NaN	NaN	NaN	NaN	NaN	NaN	NaN	NaN	NaN	NaN	NaN	NaN	NaN	NaN	NaN	NaN	NaN	NaN	NaN	NaN	NaN	NaN	NaN	NaN	NaN	NaN	NaN	NaN	NaN	NaN	NaN	NaN	NaN	NaN	NaN	NaN	NaN
153	1.321	1.753	1.361	1.526	1.55	1.527	1.595	1.45	1.529	1.729	1.528	1.57	1.556	1.736	1.792	1.676	1.769	1.715	1.701	1.798	1.896	1.764	1.931	2.051	2.198	2.108	2.241	2.307	2.388	2.265	2.211	2.227	2.279	2.243	2.178	2.366	2.315	2.285	2.175	2.256	2.228	NaN	NaN	NaN	NaN	NaN	NaN	NaN	NaN
154	1.387	1.441	1.43	1.411	1.442	1.467	1.517	1.481	1.543	1.57	1.631	1.649	1.7	1.708	1.735	1.817	1.823	1.886	1.899	1.942	1.964	2.005	1.982	2.111	2.092	2.115	2.159	2.172	2.17	2.184	2.189	2.188	2.215	2.214	2.224	2.238	2.209	2.256	2.218	2.223	2.223	2.224	2.227	2.236	2.226	2.218	2.24	2.243	2.217
155	1.389	1.422	1.384	1.427	1.422	1.439	1.409	1.426	1.503	1.489	1.502	1.576	1.592	1.662	1.684	1.742	1.772	1.761	1.786	1.806	1.905	1.926	1.961	2.001	2.031	2.055	2.11	2.144	2.14	2.13	2.2	2.183	2.177	2.183	2.205	2.209	2.203	2.24	2.197	2.237	2.197	2.203	2.23	2.202	2.189	2.203	2.209	2.198	2.188
0	1.141	1.739	1.144	1.439	1.507	1.218	1.677	1.461	1.407	1.827	1.728	1.524	1.361	1.788	NaN	NaN	NaN	NaN	NaN	NaN	NaN	NaN	NaN	NaN	NaN	NaN	NaN	NaN	NaN	NaN	NaN	NaN	NaN	NaN	NaN	NaN	NaN	NaN	NaN	NaN	NaN	NaN	NaN	NaN	NaN	NaN	NaN	NaN	NaN
0	1.335	1.609	1.384	1.491	1.545	1.51	1.463	1.566	1.526	1.602	1.577	1.52	1.548	1.635	1.795	1.662	1.752	NaN	NaN	NaN	NaN	NaN	NaN	NaN	NaN	NaN	NaN	NaN	NaN	NaN	NaN	NaN	NaN	NaN	NaN	NaN	NaN	NaN	NaN	NaN	NaN	NaN	NaN	NaN	NaN	NaN	NaN	NaN	NaN
156	1.431	1.498	1.338	1.609	1.532	1.561	1.501	1.62	1.507	1.481	1.604	1.893	1.854	1.796	1.844	1.886	2.006	2.091	2.121	2.183	2.169	2.217	2.232	2.253	2.284	2.289	2.298	2.329	2.288	2.368	2.321	2.329	2.347	2.328	2.363	2.378	2.319	2.374	2.341	2.364	2.378	2.35	2.404	2.396	2.396	2.363	2.416	2.316	2.39
157	1.39	1.408	1.414	1.425	1.418	1.424	1.435	1.42	1.466	1.485	1.492	1.556	1.559	1.54	1.559	1.624	1.62	1.683	1.661	1.761	1.761	1.8	1.836	1.968	1.952	2.105	2.088	2.154	2.145	2.099	2.154	2.185	2.291	2.227	2.218	2.194	2.227	2.273	2.242	2.271	2.312	2.287	2.369	2.342	2.272	2.31	2.366	2.359	2.28
158	1.271	1.472	1.342	1.416	1.417	1.461	1.483	1.463	1.58	1.624	1.639	1.628	1.668	1.962	1.997	2.138	2.218	2.278	2.293	2.452	2.457	2.401	2.385	2.388	2.347	2.357	2.38	2.389	2.44	2.366	2.434	2.383	2.386	2.401	2.397	2.38	2.374	2.4	2.378	2.372	2.331	2.347	2.388	2.395	2.363	2.439	2.41	2.359	2.344
0	1.694	1.57	1.659	1.85	1.627	1.647	1.68	1.828	1.659	1.606	1.721	2.116	1.739	1.494	1.894	1.794	1.957	2.046	1.795	1.921	1.923	2.301	2.186	2.175	2.021	2.109	2.15	2.058	2.311	2.494	2.29	2.328	2.125	2.427	2.088	2.498	2.301	2.122	2.674	2.32	2.51	2.281	2.36	2.247	2.259	2.356	2.34	2.474	2.371
0	1.352	1.541	1.4	1.473	1.483	1.497	1.489	1.47	1.58	1.584	1.554	1.612	1.593	1.709	1.835	1.758	1.798	1.86	1.827	1.933	2.014	1.972	1.943	1.997	1.966	2.101	2.077	2.168	2.122	2.202	2.217	2.231	2.211	2.141	2.265	2.238	2.225	2.201	2.219	2.26	2.211	2.209	2.198	2.307	2.208	2.27	2.32	2.218	2.216
159	1.423	1.425	1.405	1.433	1.446	1.426	1.461	1.442	1.476	1.48	1.476	1.494	1.501	1.535	1.565	1.593	1.633	1.602	1.619	1.739	1.72	1.769	1.797	1.855	1.946	1.96	2.034	2.058	2.094	2.113	2.159	2.175	2.224	2.237	2.228	2.274	2.265	2.28	2.27	2.294	2.23	2.282	2.301	2.296	2.288	2.352	2.333	2.31	2.303
160	1.425	1.554	1.404	1.591	1.611	1.574	1.506	1.623	1.603	1.561	1.709	1.969	1.825	1.974	1.996	2.05	2.188	2.253	2.346	2.389	2.401	2.367	2.517	2.478	2.587	2.557	2.418	2.481	2.501	2.465	2.424	2.357	2.502	2.513	2.638	2.451	2.41	2.39	2.585	2.447	2.357	2.421	2.308	2.478	2.429	2.389	2.461	2.403	2.394
0	1.292	1.623	1.568	1.73	NaN	NaN	NaN	NaN	NaN	NaN	NaN	NaN	NaN	NaN	NaN	NaN	NaN	NaN	NaN	NaN	NaN	NaN	NaN	NaN	NaN	NaN	NaN	NaN	NaN	NaN	NaN	NaN	NaN	NaN	NaN	NaN	NaN	NaN	NaN	NaN	NaN	NaN	NaN	NaN	NaN	NaN	NaN	NaN	NaN
161	1.387	1.397	1.387	1.406	1.4	1.459	1.507	1.436	1.469	1.462	1.557	1.508	1.562	1.691	1.826	1.764	1.753	1.862	1.955	1.987	2.051	2.09	2.122	2.144	2.195	2.2	2.212	2.226	2.203	2.221	2.204	2.215	2.236	2.212	2.231	2.224	2.199	2.215	2.2	2.169	2.2	2.207	2.196	2.229	2.235	2.22	2.231	2.201	2.201
162	1.444	1.409	1.421	1.469	1.444	1.533	1.452	1.391	1.372	1.398	1.5	1.552	1.578	1.666	1.557	1.571	1.663	1.759	1.825	1.885	1.887	1.856	1.851	1.957	2.009	2.034	2.103	2.248	2.269	2.26	2.268	2.23	2.272	2.297	2.343	2.385	2.239	2.35	2.226	2.345	2.367	2.433	2.349	2.378	2.52	2.496	2.52	2.302	2.362
0	1.72	1.708	1.84	1.645	1.718	1.793	1.966	1.811	1.781	1.763	1.876	1.946	2.126	2.115	2.102	1.966	2.077	2.26	2.511	2.388	2.427	2.285	NaN	NaN	NaN	NaN	NaN	NaN	NaN	NaN	NaN	NaN	NaN	NaN	NaN	NaN	NaN	NaN	NaN	NaN	NaN	NaN	NaN	NaN	NaN	NaN	NaN	NaN	NaN
0	1.522	1.418	NaN	NaN	NaN	NaN	NaN	NaN	NaN	NaN	NaN	NaN	NaN	NaN	NaN	NaN	NaN	NaN	NaN	NaN	NaN	NaN	NaN	NaN	NaN	NaN	NaN	NaN	NaN	NaN	NaN	NaN	NaN	NaN	NaN	NaN	NaN	NaN	NaN	NaN	NaN	NaN	NaN	NaN	NaN	NaN	NaN	NaN	NaN
163	1.392	1.375	1.384	1.398	1.421	1.402	1.418	1.422	1.412	1.427	1.464	1.473	1.499	1.532	1.573	1.596	1.685	1.733	1.73	1.751	1.843	1.906	1.99	2.046	2.12	2.189	2.202	2.232	2.228	2.187	2.23	2.233	2.267	2.267	2.268	2.281	2.263	2.308	2.247	2.243	2.281	2.25	2.208	2.277	2.26	2.263	2.311	2.279	2.265
164	1.38	1.373	1.406	1.417	1.44	1.445	1.455	1.487	1.486	1.489	1.595	1.587	1.627	1.736	1.826	1.796	1.864	1.937	2.036	2.008	2.088	2.131	2.152	2.171	2.211	2.234	2.22	2.238	2.194	2.226	2.207	2.203	2.232	2.239	2.219	2.246	2.228	2.244	2.207	2.216	2.236	2.24	2.222	2.26	2.28	2.25	2.257	2.278	2.276
165	1.411	1.387	1.555	1.474	1.491	1.505	1.521	1.434	1.466	1.558	1.606	1.648	1.605	1.662	1.601	1.708	1.761	1.844	1.863	1.865	1.924	1.966	2.014	2.048	2.096	2.131	2.159	2.229	2.183	2.207	2.214	2.167	2.233	2.219	2.193	2.254	2.185	2.236	2.248	2.237	2.236	2.244	2.242	2.264	2.235	2.223	2.198	2.224	2.217
166	1.403	1.369	1.443	1.386	1.44	1.466	1.462	1.439	1.505	1.63	1.681	1.873	1.875	1.936	2.001	2.061	2.146	2.223	2.225	2.236	2.246	2.22	2.225	2.202	2.249	2.213	2.206	2.246	2.175	2.213	2.2	2.162	2.231	2.201	2.174	2.231	2.173	2.193	2.19	2.177	2.206	2.156	2.163	2.173	2.147	2.159	2.155	2.191	2.189
0	NaN	NaN	NaN	NaN	NaN	NaN	NaN	NaN	NaN	NaN	NaN	NaN	NaN	NaN	NaN	NaN	NaN	NaN	NaN	NaN	NaN	NaN	NaN	NaN	NaN	NaN	NaN	NaN	NaN	NaN	NaN	NaN	NaN	NaN	NaN	NaN	NaN	NaN	NaN	NaN	NaN	NaN	NaN	NaN	NaN	NaN	NaN	NaN	NaN
0	1.424	1.441	1.452	1.496	1.498	1.456	1.505	1.478	1.495	1.49	1.481	1.508	1.582	1.643	1.65	1.626	1.735	1.773	1.805	1.777	1.796	1.802	1.849	1.823	1.922	1.901	1.965	1.938	1.947	1.991	1.965	1.998	2.011	2.07	2.073	2.078	2.046	2.106	2.11	2.197	2.143	2.127	2.173	2.145	2.12	2.117	2.183	2.13	2.139
167	1.403	1.426	1.419	1.435	1.468	1.453	1.471	1.437	1.417	1.458	1.479	1.51	1.565	1.609	1.608	1.609	1.73	1.796	1.86	1.888	1.935	1.909	1.95	2.027	2.066	2.084	2.127	2.181	2.159	2.189	2.182	2.198	2.222	2.234	2.213	2.261	2.196	2.236	2.223	2.23	2.226	2.247	2.224	2.261	2.237	2.245	2.258	2.24	2.258
168	1.479	1.503	1.536	1.53	1.592	1.485	1.574	1.521	1.533	1.59	1.628	1.658	1.643	1.73	1.66	1.745	1.849	1.942	1.986	1.953	2.01	2.017	2.05	2.066	2.16	2.151	2.142	2.195	2.176	2.165	2.202	2.177	2.218	2.202	2.154	2.197	2.184	2.195	2.228	2.181	2.218	2.174	2.219	2.268	2.217	2.23	2.227	2.236	2.252
169	1.482	1.399	1.392	1.455	1.414	1.515	1.403	1.315	1.309	1.315	1.42	1.527	1.46	1.537	1.448	1.455	1.506	1.584	1.678	1.757	1.74	1.694	1.645	1.793	1.807	1.881	1.882	2.027	2.008	1.969	1.994	2.067	2.046	2.085	2.122	2.155	2.123	2.172	2.178	2.149	2.171	2.172	2.18	2.182	2.208	2.192	2.185	2.203	2.199
170	1.456	1.523	1.439	1.561	1.472	1.507	1.583	1.376	1.643	1.486	1.514	1.538	1.61	1.582	1.956	1.748	1.923	1.874	1.862	1.877	1.86	1.92	2.125	1.979	2.016	2.078	2.147	2.121	2.152	2.151	2.183	2.181	2.236	2.237	2.241	2.282	2.256	2.284	2.25	2.253	2.295	2.277	2.259	2.228	2.201	2.221	2.258	2.269	2.262
171	1.418	1.492	1.475	1.56	1.554	1.507	1.611	1.493	1.641	1.55	1.57	1.62	1.714	1.712	1.848	1.706	1.909	1.867	1.898	1.873	1.872	1.99	2.01	2.023	2.05	2.064	2.204	2.241	2.243	2.285	2.284	2.297	2.343	2.314	2.399	2.37	2.305	2.349	2.348	2.31	2.285	2.315	2.344	2.298	2.325	2.308	2.334	2.32	2.299
172	1.58	1.506	1.617	1.601	1.573	1.57	1.679	1.63	1.59	1.707	1.757	1.78	1.797	1.877	1.906	1.813	1.91	2.02	2.018	2.001	1.98	1.997	2.078	2.075	2.123	2.113	2.143	2.18	2.144	2.159	2.202	2.183	2.259	2.197	2.178	2.229	2.168	2.208	2.207	2.194	2.132	2.195	2.197	2.266	2.208	2.19	2.206	2.19	2.199
173	1.39	1.421	1.422	1.448	1.447	1.53	1.459	1.409	1.38	1.432	1.516	1.563	1.541	1.638	1.577	1.556	1.646	1.692	1.734	1.765	1.785	1.739	1.747	1.783	1.86	1.891	1.868	1.952	1.919	1.982	2.021	2.034	2.116	2.135	2.142	2.197	2.153	2.21	2.222	2.195	2.219	2.199	2.204	2.206	2.208	2.201	2.197	2.225	2.205
174	1.388	1.401	1.37	1.404	1.445	1.442	1.464	1.418	1.502	1.473	1.472	1.547	1.579	1.59	1.639	1.64	1.693	1.746	1.741	1.785	1.927	1.941	2.037	2.035	2.161	2.218	2.225	2.218	2.238	2.255	2.262	2.272	2.27	2.259	2.236	2.25	2.24	2.298	2.264	2.252	2.287	2.282	2.305	2.318	2.341	2.301	2.306	2.322	2.292
0	1.407	1.397	1.471	1.43	1.439	1.462	1.463	1.426	1.473	1.533	1.564	1.632	1.644	1.727	1.744	1.793	1.859	1.914	1.961	2.023	2.079	2.113	2.127	2.115	2.184	2.221	2.263	2.264	2.213	2.263	2.243	2.22	2.275	2.241	2.241	2.288	2.22	2.253	2.27	2.225	2.26	2.279	2.213	2.255	2.213	2.259	2.209	2.254	2.25
175	1.394	1.404	1.361	1.395	1.462	1.396	1.448	1.393	1.46	1.404	1.425	1.464	1.519	1.516	1.535	1.524	1.609	1.627	1.576	1.646	1.631	1.697	1.762	1.775	1.846	1.947	2.031	2.128	2.177	2.155	2.192	2.209	2.225	2.225	2.266	2.216	2.193	2.182	2.167	2.198	2.185	2.215	2.178	2.228	2.212	2.212	2.198	2.245	2.242
176	1.393	1.391	1.39	1.428	1.415	1.426	1.411	1.393	1.4	1.437	1.504	1.569	1.561	1.645	1.63	1.661	1.747	1.777	1.872	1.928	2.011	2.082	2.164	2.187	2.222	2.223	2.251	2.251	2.249	2.24	2.245	2.267	2.254	2.268	2.266	2.277	2.259	2.261	2.288	2.236	2.255	2.285	2.242	2.286	2.275	2.259	2.24	2.272	2.275
177	1.378	1.397	1.392	1.415	1.428	1.395	1.431	1.402	1.413	1.41	1.439	1.488	1.532	1.596	1.586	1.6	1.675	1.739	1.787	1.821	1.934	1.956	2.061	2.057	2.136	2.172	2.183	2.225	2.218	2.217	2.223	2.19	2.244	2.262	2.238	2.27	2.229	2.235	2.248	2.219	2.246	2.237	2.227	2.268	2.239	2.201	2.21	2.248	2.229
178	1.37	1.385	1.403	1.434	1.394	1.377	1.409	1.392	1.36	1.375	1.363	1.378	1.377	1.44	1.415	1.402	1.454	1.477	1.483	1.51	1.513	1.54	1.559	1.566	1.625	1.64	1.674	1.7	1.719	1.735	1.759	1.773	1.85	1.901	1.952	2.013	2.046	2.111	2.158	2.16	2.168	2.177	2.194	2.22	2.212	2.18	2.173	2.186	2.207
0	1.382	1.384	1.369	1.391	1.404	1.419	1.409	1.377	1.423	1.441	1.505	1.53	1.549	1.598	1.616	1.637	1.698	1.733	1.801	1.853	1.868	1.877	1.952	1.986	2.065	2.073	2.112	2.158	2.168	2.173	2.175	2.179	2.209	2.192	2.19	2.228	2.183	2.218	2.216	2.18	2.219	2.237	2.203	2.215	2.23	2.22	2.232	2.216	2.242
179	1.388	1.394	1.376	1.401	1.421	1.432	1.448	1.439	1.458	1.507	1.607	1.685	1.721	1.852	1.936	2.041	2.155	2.209	2.226	2.229	2.24	2.234	2.244	2.262	2.288	2.275	2.263	2.28	2.277	2.243	2.258	2.261	2.266	2.288	2.247	2.294	2.246	2.269	2.282	2.226	2.309	2.266	2.275	2.292	2.293	2.285	2.257	2.255	2.263
180	1.388	1.371	1.368	1.396	1.391	1.429	1.411	1.393	1.432	1.438	1.476	1.511	1.519	1.559	1.563	1.572	1.648	1.71	1.747	1.807	1.818	1.855	1.932	1.962	2.042	2.051	2.092	2.16	2.164	2.177	2.211	2.186	2.222	2.221	2.209	2.231	2.206	2.224	2.213	2.204	2.217	2.226	2.203	2.237	2.234	2.213	2.23	2.229	2.222
181	1.411	1.429	1.457	1.469	1.386	1.425	1.472	1.434	1.453	1.461	1.499	1.59	1.546	1.645	1.625	1.618	1.721	1.729	1.743	1.792	1.856	1.87	1.907	1.96	2.005	2.046	2.072	2.124	2.122	2.16	2.185	2.186	2.234	2.248	2.272	2.285	2.256	2.277	2.281	2.258	2.285	2.27	2.262	2.294	2.278	2.308	2.269	2.279	2.268
182	1.396	1.425	1.389	1.441	1.408	1.427	1.455	1.316	1.429	1.417	1.369	1.487	1.459	1.463	1.565	1.525	1.603	1.625	1.539	1.628	1.576	1.621	1.678	1.651	1.737	1.708	1.763	1.842	1.875	1.974	2.03	2.088	2.16	2.217	2.243	2.336	2.286	2.278	2.25	2.251	2.276	2.271	2.298	2.291	2.277	2.254	2.258	2.281	2.312
183	1.392	1.49	1.409	1.475	1.456	1.41	1.48	1.406	1.469	1.425	1.443	1.53	1.507	1.547	1.61	1.578	1.679	1.699	1.67	1.766	1.746	1.792	1.837	1.811	1.941	1.946	2.025	2.123	2.159	2.219	2.189	2.244	2.27	2.243	2.293	2.316	2.286	2.322	2.285	2.31	2.285	2.316	2.273	2.277	2.303	2.274	2.284	2.328	2.349
0	1.372	1.373	1.378	1.401	1.435	1.444	1.46	1.377	1.467	1.475	1.518	1.528	1.586	1.661	1.663	1.655	1.703	NaN	NaN	NaN	NaN	NaN	NaN	NaN	NaN	NaN	NaN	NaN	NaN	NaN	NaN	NaN	NaN	NaN	NaN	NaN	NaN	NaN	NaN	NaN	NaN	NaN	NaN	NaN	NaN	NaN	NaN	NaN	NaN
184	1.353	1.376	1.403	1.363	1.411	1.461	1.452	1.368	1.462	1.45	1.533	1.507	1.57	1.632	1.625	1.673	1.674	1.681	1.812	1.903	1.928	1.967	2.016	2.08	2.123	2.166	2.183	2.228	2.202	2.187	2.191	2.182	2.204	2.191	2.196	2.263	2.151	2.202	2.21	2.198	2.208	2.203	2.193	2.237	2.235	2.215	2.234	2.217	2.215
185	1.422	1.437	1.433	1.479	1.492	1.445	1.492	1.476	1.5	1.529	1.544	1.581	1.589	1.684	1.684	1.682	1.726	1.775	1.822	1.881	1.915	1.897	1.948	1.976	2.05	2.086	2.117	2.123	2.147	2.167	2.193	2.204	2.219	2.24	2.23	2.241	2.22	2.24	2.224	2.222	2.264	2.231	2.216	2.277	2.232	2.219	2.215	2.226	2.252
0	1.328	1.34	1.396	1.418	1.364	1.378	1.368	1.428	1.425	1.457	1.494	1.533	1.557	1.625	1.64	1.651	1.783	1.88	1.954	2.016	2.074	2.101	2.138	2.149	2.214	2.212	2.168	NaN	NaN	NaN	NaN	NaN	NaN	NaN	NaN	NaN	NaN	NaN	NaN	NaN	NaN	NaN	NaN	NaN	NaN	NaN	NaN	NaN	NaN
0	1.486	1.431	1.588	1.643	1.482	1.6	1.67	1.493	1.477	1.579	1.399	1.557	1.652	1.577	1.66	1.711	1.74	1.916	NaN	NaN	NaN	NaN	NaN	NaN	NaN	NaN	NaN	NaN	NaN	NaN	NaN	NaN	NaN	NaN	NaN	NaN	NaN	NaN	NaN	NaN	NaN	NaN	NaN	NaN	NaN	NaN	NaN	NaN	NaN
0	1.462	1.525	1.573	1.669	1.606	1.596	1.677	1.538	1.662	1.716	1.497	NaN	NaN	NaN	NaN	NaN	NaN	NaN	NaN	NaN	NaN	NaN	NaN	NaN	NaN	NaN	NaN	NaN	NaN	NaN	NaN	NaN	NaN	NaN	NaN	NaN	NaN	NaN	NaN	NaN	NaN	NaN	NaN	NaN	NaN	NaN	NaN	NaN	NaN
186	1.439	1.454	1.348	1.434	1.49	1.451	1.516	1.391	1.474	1.449	1.499	1.594	1.655	1.62	1.673	1.668	1.756	1.848	1.756	1.835	1.774	1.835	1.873	1.839	1.963	1.962	1.996	2.087	2.072	2.105	2.132	2.121	2.173	2.138	2.162	2.168	2.132	2.14	2.183	2.128	2.152	2.154	2.158	2.207	2.198	2.199	2.172	2.198	2.22
0	1.486	1.74	1.634	2.081	1.515	1.579	1.462	1.94	1.961	1.311	1.749	1.685	1.651	1.549	1.7	1.685	1.528	1.896	1.922	2.222	1.901	1.893	2.109	NaN	NaN	NaN	NaN	NaN	NaN	NaN	NaN	NaN	NaN	NaN	NaN	NaN	NaN	NaN	NaN	NaN	NaN	NaN	NaN	NaN	NaN	NaN	NaN	NaN	NaN
0	1.402	1.546	1.692	1.853	1.756	1.538	1.815	1.549	1.536	NaN	NaN	NaN	NaN	NaN	NaN	NaN	NaN	NaN	NaN	NaN	NaN	NaN	NaN	NaN	NaN	NaN	NaN	NaN	NaN	NaN	NaN	NaN	NaN	NaN	NaN	NaN	NaN	NaN	NaN	NaN	NaN	NaN	NaN	NaN	NaN	NaN	NaN	NaN	NaN
187	1.415	1.455	1.428	1.486	1.459	1.431	1.492	1.452	1.495	1.507	1.553	1.558	1.542	1.634	1.647	1.657	1.714	1.719	1.762	1.789	1.781	1.854	1.904	1.958	2.038	2.052	2.089	2.123	2.169	2.171	2.152	2.168	2.203	2.197	2.175	2.188	2.166	2.178	2.183	2.171	2.192	2.168	2.173	2.183	2.206	2.175	2.187	2.179	2.203
188	1.478	1.445	1.377	1.458	1.376	1.42	1.518	1.334	1.462	1.438	1.489	1.567	1.576	1.54	1.581	1.629	1.651	1.724	1.581	1.732	1.704	1.727	1.769	1.686	1.758	1.777	1.75	1.771	1.822	1.897	1.837	1.92	1.938	1.947	2.002	2.066	2.028	2.112	2.132	2.159	2.169	2.195	2.211	2.245	2.232	2.234	2.208	2.213	2.216
189	1.339	1.328	1.396	1.41	1.372	1.391	1.367	1.409	1.407	1.437	1.48	1.519	1.527	1.618	1.596	1.604	1.686	1.812	1.89	1.955	2.038	2.105	2.155	2.172	2.204	2.181	2.21	2.221	2.201	2.216	2.2	2.195	2.207	2.202	2.216	2.227	2.2	2.248	2.218	2.219	2.237	2.236	2.245	2.243	2.256	2.245	2.261	2.255	2.258
190	1.436	1.469	1.369	1.5	1.4	1.468	1.525	1.388	1.473	1.47	1.483	1.553	1.575	1.545	1.612	1.606	1.681	1.724	1.609	1.659	1.608	1.675	1.742	1.748	1.848	1.883	1.886	1.936	1.988	2.027	2.094	2.122	2.166	2.184	2.159	2.199	2.196	2.233	2.223	2.169	2.158	2.173	2.223	2.196	2.197	2.232	2.196	2.191	2.232
191	1.363	1.396	1.361	1.433	1.456	1.413	1.455	1.361	1.449	1.426	1.5	1.465	1.532	1.56	1.603	1.579	1.704	1.695	1.657	1.714	1.664	1.801	1.767	1.813	1.763	1.936	1.841	1.874	1.982	2	2.016	2.055	2.062	2.1	2.134	2.124	2.098	2.151	2.179	2.168	2.143	2.174	2.178	2.219	2.191	2.182	2.193	2.189	2.184
192	1.328	1.402	1.453	1.46	1.4	1.413	1.363	1.455	1.429	1.492	1.5	1.536	1.549	1.611	1.615	1.519	1.635	1.696	1.661	1.648	1.699	1.659	1.725	1.775	1.824	1.797	1.81	1.866	1.951	2.016	2.153	2.204	2.224	2.318	2.28	2.275	2.265	2.28	2.332	2.291	2.321	2.33	2.288	2.275	2.282	2.319	2.304	2.273	2.28
193	1.388	1.386	1.38	1.375	1.39	1.388	1.4	1.368	1.429	1.408	1.437	1.476	1.461	1.464	1.513	1.503	1.578	1.538	1.579	1.583	1.606	1.597	1.65	1.621	1.68	1.662	1.686	1.72	1.754	1.743	1.741	1.776	1.774	1.775	1.82	1.835	1.833	1.851	1.876	1.857	1.924	1.89	1.885	1.9	1.907	1.916	1.929	1.908	1.964
0	1.442	1.477	1.498	1.531	1.536	1.476	1.536	1.454	1.528	1.541	1.519	1.572	1.524	1.613	1.672	1.661	1.628	1.669	1.715	1.743	1.696	1.753	1.771	1.781	1.751	1.757	1.841	1.875	1.91	1.896	1.94	1.852	1.98	1.953	1.955	1.992	1.969	1.95	2.044	2.029	1.922	1.938	1.995	2.053	2.015	1.95	1.96	2.039	2.076
194	1.384	1.366	1.362	1.361	1.411	1.387	1.422	1.382	1.411	1.415	1.469	1.481	1.485	1.522	1.514	1.52	1.582	1.597	1.604	1.64	1.651	1.686	1.724	1.717	1.794	1.78	1.835	1.851	1.878	1.868	1.875	1.906	1.969	1.973	1.98	1.999	2.005	2.02	2.042	2.037	2.069	2.065	2.054	2.066	2.068	2.072	2.051	2.053	2.097
195	1.506	1.514	1.456	1.492	1.452	1.441	1.457	1.461	1.494	1.375	1.446	1.495	1.564	1.608	1.57	1.535	1.739	1.648	1.588	1.669	1.72	1.747	1.743	1.802	1.795	1.844	1.879	1.94	1.948	1.974	2.042	2.06	2.089	2.178	2.209	2.253	2.313	2.401	2.381	2.338	2.35	2.374	2.403	2.368	2.322	2.39	2.357	2.452	2.413
196	1.359	1.364	1.389	1.431	1.369	1.358	1.377	1.39	1.362	1.339	1.391	1.455	1.434	1.483	1.458	1.413	1.534	1.503	1.495	1.51	1.533	1.514	1.594	1.64	1.662	1.632	1.735	1.706	1.704	1.734	1.778	1.777	1.784	1.896	1.948	1.976	1.987	2.032	2.061	2.083	2.119	2.177	2.167	2.192	2.203	2.204	2.225	2.242	2.248
0	1.42	1.507	1.518	1.5	1.477	1.499	1.515	1.461	1.581	1.498	1.474	1.543	1.581	1.629	1.63	1.635	1.632	1.799	1.708	1.812	1.702	1.861	1.784	1.807	1.848	1.833	1.89	2.011	1.99	1.972	1.986	2.019	2.025	1.973	1.969	1.996	2.025	2.061	2.111	2.036	2.041	2.013	2.073	2.157	2.11	2.101	2.082	2.091	NaN
0	1.352	NaN	NaN	NaN	NaN	NaN	NaN	NaN	NaN	NaN	NaN	NaN	NaN	NaN	NaN	NaN	NaN	NaN	NaN	NaN	NaN	NaN	NaN	NaN	NaN	NaN	NaN	NaN	NaN	NaN	NaN	NaN	NaN	NaN	NaN	NaN	NaN	NaN	NaN	NaN	NaN	NaN	NaN	NaN	NaN	NaN	NaN	NaN	NaN
197	1.36	1.351	1.42	1.444	1.431	1.354	1.354	1.473	1.403	1.45	1.509	1.503	1.534	1.602	1.583	1.552	1.625	1.711	1.705	1.74	1.791	1.867	1.942	2.016	2.145	2.173	2.222	2.243	2.223	2.253	2.277	2.271	2.34	2.366	2.351	2.354	2.27	2.316	2.301	2.306	2.373	2.359	2.345	2.36	2.329	2.348	2.324	2.349	2.323
0	1.609	1.655	1.78	1.803	NaN	NaN	NaN	NaN	NaN	NaN	NaN	NaN	NaN	NaN	NaN	NaN	NaN	NaN	NaN	NaN	NaN	NaN	NaN	NaN	NaN	NaN	NaN	NaN	NaN	NaN	NaN	NaN	NaN	NaN	NaN	NaN	NaN	NaN	NaN	NaN	NaN	NaN	NaN	NaN	NaN	NaN	NaN	NaN	NaN
0	1.504	1.525	1.43	1.517	1.562	1.592	1.566	1.408	1.531	NaN	NaN	NaN	NaN	NaN	NaN	NaN	NaN	NaN	NaN	NaN	NaN	NaN	NaN	NaN	NaN	NaN	NaN	NaN	NaN	NaN	NaN	NaN	NaN	NaN	NaN	NaN	NaN	NaN	NaN	NaN	NaN	NaN	NaN	NaN	NaN	NaN	NaN	NaN	NaN
198	1.387	1.367	1.383	1.407	1.407	1.405	1.434	1.5	1.538	1.592	1.627	1.667	1.759	1.786	1.842	1.869	2.04	2.074	2.108	2.139	2.174	2.154	2.185	2.19	2.247	2.207	2.228	2.237	2.24	2.204	2.193	2.207	2.216	2.214	2.228	2.223	2.197	2.214	2.235	2.221	2.198	2.236	2.22	2.225	2.272	2.223	2.235	2.217	2.224
199	1.399	1.361	1.393	1.393	1.405	1.471	1.482	1.54	1.585	1.647	1.732	1.795	1.874	1.966	1.99	2.048	2.147	2.187	2.15	2.186	2.227	2.211	2.217	2.247	2.281	2.253	2.239	2.263	2.252	2.25	2.215	2.206	2.245	2.257	2.208	2.241	2.173	2.223	2.214	2.185	2.25	2.214	2.215	2.252	2.195	2.274	2.237	2.213	2.206
0	1.747	1.579	1.667	1.662	1.666	1.682	1.637	1.704	1.726	1.728	1.768	1.777	1.826	1.954	1.768	1.789	1.727	1.846	NaN	NaN	NaN	NaN	NaN	NaN	NaN	NaN	NaN	NaN	NaN	NaN	NaN	NaN	NaN	NaN	NaN	NaN	NaN	NaN	NaN	NaN	NaN	NaN	NaN	NaN	NaN	NaN	NaN	NaN	NaN
200	1.573	1.474	1.499	1.475	1.58	1.491	1.386	1.442	1.541	1.474	1.504	1.514	1.679	1.72	1.688	1.659	1.791	1.787	1.786	1.802	1.881	1.769	1.84	1.879	1.924	1.875	1.922	1.915	2.042	1.999	2.093	2.134	2.132	2.122	2.163	2.228	2.101	2.22	2.163	2.193	2.206	2.206	2.178	2.228	2.186	2.172	2.199	2.223	2.209
201	1.389	1.375	1.387	1.381	1.4	1.41	1.429	1.443	1.447	1.479	1.492	1.522	1.553	1.56	1.58	1.597	1.658	1.659	1.698	1.739	1.778	1.798	1.837	1.862	1.914	1.96	1.985	2.024	2.024	2.081	2.139	2.132	2.169	2.196	2.176	2.209	2.17	2.214	2.206	2.196	2.231	2.219	2.196	2.237	2.222	2.22	2.202	2.201	2.2
0	1.559	1.491	1.581	1.576	1.52	1.663	1.542	1.613	1.703	1.721	1.619	1.612	1.705	1.859	1.726	1.808	1.834	1.851	1.725	1.777	NaN	NaN	NaN	NaN	NaN	NaN	NaN	NaN	NaN	NaN	NaN	NaN	NaN	NaN	NaN	NaN	NaN	NaN	NaN	NaN	NaN	NaN	NaN	NaN	NaN	NaN	NaN	NaN	NaN
0	1.601	1.575	1.659	1.478	1.576	1.654	1.631	1.859	1.635	NaN	NaN	NaN	NaN	NaN	NaN	NaN	NaN	NaN	NaN	NaN	NaN	NaN	NaN	NaN	NaN	NaN	NaN	NaN	NaN	NaN	NaN	NaN	NaN	NaN	NaN	NaN	NaN	NaN	NaN	NaN	NaN	NaN	NaN	NaN	NaN	NaN	NaN	NaN	NaN
202	1.429	1.368	1.403	1.438	1.474	1.466	1.435	1.463	1.464	1.482	1.499	1.528	1.59	1.56	1.605	1.604	1.651	1.646	1.664	1.72	1.693	1.647	1.764	1.786	1.817	1.795	1.795	1.877	1.905	1.905	2	2.008	2.046	2.098	2.1	2.182	2.129	2.185	2.203	2.177	2.263	2.251	2.27	2.238	2.27	2.248	2.277	2.259	2.29
0	NaN	NaN	NaN	NaN	NaN	NaN	NaN	NaN	NaN	NaN	NaN	NaN	NaN	NaN	NaN	NaN	NaN	NaN	NaN	NaN	NaN	NaN	NaN	NaN	NaN	NaN	NaN	NaN	NaN	NaN	NaN	NaN	NaN	NaN	NaN	NaN	NaN	NaN	NaN	NaN	NaN	NaN	NaN	NaN	NaN	NaN	NaN	NaN	NaN
0	1.388	1.396	1.413	1.39	1.414	1.425	1.394	1.408	1.427	1.409	1.451	1.473	1.502	1.515	1.503	1.471	1.541	1.601	1.565	1.597	1.606	1.65	1.661	1.682	1.696	1.739	1.73	1.788	1.797	1.834	1.816	1.834	1.895	1.937	1.894	1.907	1.935	1.974	2.035	1.938	1.999	2.001	1.962	2.055	2.054	2.038	2.028	2.069	2.077
203	1.423	1.407	1.389	1.437	1.449	1.443	1.453	1.459	1.445	1.474	1.524	1.551	1.556	1.559	1.606	1.584	1.647	1.638	1.649	1.718	1.699	1.706	1.752	1.724	1.762	1.816	1.776	1.812	1.803	1.786	1.857	1.879	1.867	1.927	1.946	2.007	2.021	2.076	2.112	2.137	2.23	2.215	2.21	2.226	2.241	2.26	2.27	2.278	2.271
0	1.454	1.462	1.416	NaN	NaN	NaN	NaN	NaN	NaN	NaN	NaN	NaN	NaN	NaN	NaN	NaN	NaN	NaN	NaN	NaN	NaN	NaN	NaN	NaN	NaN	NaN	NaN	NaN	NaN	NaN	NaN	NaN	NaN	NaN	NaN	NaN	NaN	NaN	NaN	NaN	NaN	NaN	NaN	NaN	NaN	NaN	NaN	NaN	NaN
0	NaN	NaN	NaN	NaN	NaN	NaN	NaN	NaN	NaN	NaN	NaN	NaN	NaN	NaN	NaN	NaN	NaN	NaN	NaN	NaN	NaN	NaN	NaN	NaN	NaN	NaN	NaN	NaN	NaN	NaN	NaN	NaN	NaN	NaN	NaN	NaN	NaN	NaN	NaN	NaN	NaN	NaN	NaN	NaN	NaN	NaN	NaN	NaN	NaN
204	1.415	1.383	1.423	1.371	1.422	1.415	1.43	1.425	1.468	1.502	1.479	1.506	1.55	1.632	1.625	1.639	1.702	1.746	1.764	1.865	1.9	1.941	2.012	2.07	2.112	2.155	2.193	2.206	2.226	2.236	2.234	2.22	2.267	2.253	2.241	2.258	2.246	2.29	2.265	2.251	2.29	2.26	2.249	2.277	2.285	2.286	2.235	2.256	2.253
0	1.382	1.402	1.397	NaN	NaN	NaN	NaN	NaN	NaN	NaN	NaN	NaN	NaN	NaN	NaN	NaN	NaN	NaN	NaN	NaN	NaN	NaN	NaN	NaN	NaN	NaN	NaN	NaN	NaN	NaN	NaN	NaN	NaN	NaN	NaN	NaN	NaN	NaN	NaN	NaN	NaN	NaN	NaN	NaN	NaN	NaN	NaN	NaN	NaN
0	1.403	1.409	1.419	1.462	1.489	1.536	1.61	1.683	NaN	NaN	NaN	NaN	NaN	NaN	NaN	NaN	NaN	NaN	NaN	NaN	NaN	NaN	NaN	NaN	NaN	NaN	NaN	NaN	NaN	NaN	NaN	NaN	NaN	NaN	NaN	NaN	NaN	NaN	NaN	NaN	NaN	NaN	NaN	NaN	NaN	NaN	NaN	NaN	NaN
205	1.374	1.373	1.384	1.366	1.41	1.419	1.438	1.435	1.458	1.454	1.462	1.525	1.54	1.57	1.579	1.6	1.64	1.685	1.681	1.757	1.711	1.726	1.838	1.894	1.991	2.04	2.119	2.168	2.191	2.242	2.229	2.221	2.263	2.266	2.242	2.28	2.249	2.285	2.286	2.226	2.241	2.287	2.287	2.298	2.31	2.279	2.295	2.319	2.299
206	1.424	1.399	1.427	1.384	1.43	1.43	1.429	1.413	1.471	1.468	1.474	1.513	1.516	1.586	1.595	1.587	1.647	1.706	1.694	1.736	1.861	1.874	1.957	2.004	2.096	2.136	2.189	2.219	2.243	2.26	2.254	2.232	2.269	2.28	2.274	2.311	2.246	2.257	2.273	2.248	2.285	2.274	2.243	2.289	2.277	2.288	2.282	2.292	2.279
207	1.394	1.386	1.39	1.398	1.403	1.421	1.457	1.404	1.429	1.448	1.447	1.538	1.5	1.561	1.542	1.563	1.637	1.65	1.635	1.696	1.701	1.732	1.782	1.856	1.963	2.007	2.077	2.1	2.16	2.229	2.189	2.225	2.274	2.254	2.227	2.285	2.259	2.278	2.297	2.261	2.282	2.282	2.292	2.326	2.28	2.329	2.302	2.293	2.29
208	1.375	1.378	1.397	1.379	1.429	1.425	1.419	1.46	1.472	1.489	1.528	1.56	1.601	1.613	1.641	1.657	1.707	1.715	1.744	1.785	1.815	1.835	1.921	1.947	2.013	2.035	2.085	2.136	2.161	2.185	2.205	2.216	2.233	2.225	2.236	2.255	2.223	2.238	2.252	2.229	2.258	2.228	2.227	2.237	2.238	2.236	2.245	2.241	2.27
209	1.426	1.445	1.442	1.478	1.481	1.537	1.573	1.654	1.765	1.836	1.921	2.058	2.097	2.194	2.223	2.21	2.278	2.282	2.254	2.272	2.228	2.256	2.27	2.246	2.242	2.273	2.245	2.222	2.253	2.228	2.24	2.219	2.246	2.259	2.224	2.277	2.208	2.235	2.216	2.213	2.196	2.202	2.227	2.212	2.193	2.219	2.185	2.222	2.244
210	1.406	1.387	1.417	1.43	1.42	1.43	1.434	1.445	1.466	1.476	1.484	1.509	1.509	1.524	1.585	1.641	1.586	1.648	1.688	1.793	1.909	1.981	2.064	2.148	2.172	2.238	2.244	2.305	2.245	2.242	2.305	2.286	2.353	2.3	2.333	2.31	2.303	2.32	2.279	2.281	2.263	2.323	2.32	2.306	2.307	2.326	2.329	2.309	2.295
0	1.368	1.369	1.39	1.382	1.412	1.425	1.429	1.433	1.474	1.487	1.513	1.57	1.587	1.631	1.665	1.698	1.749	1.829	1.83	NaN	NaN	NaN	NaN	NaN	NaN	NaN	NaN	NaN	NaN	NaN	NaN	NaN	NaN	NaN	NaN	NaN	NaN	NaN	NaN	NaN	NaN	NaN	NaN	NaN	NaN	NaN	NaN	NaN	NaN
0	1.452	1.417	1.444	1.455	1.482	1.435	1.488	1.455	1.468	1.491	1.516	1.562	1.534	1.584	1.571	1.552	1.633	1.672	1.616	1.64	1.658	1.695	1.723	1.756	1.768	1.793	1.759	1.823	1.802	1.863	1.794	1.825	1.917	1.923	1.892	1.918	1.908	1.954	1.887	1.918	1.939	1.912	1.943	1.893	1.977	1.965	1.967	1.975	1.955
0	NaN	NaN	NaN	NaN	NaN	NaN	NaN	NaN	NaN	NaN	NaN	NaN	NaN	NaN	NaN	NaN	NaN	NaN	NaN	NaN	NaN	NaN	NaN	NaN	NaN	NaN	NaN	NaN	NaN	NaN	NaN	NaN	NaN	NaN	NaN	NaN	NaN	NaN	NaN	NaN	NaN	NaN	NaN	NaN	NaN	NaN	NaN	NaN	NaN
211	1.41	1.386	1.441	1.423	1.443	1.464	1.487	1.493	1.505	1.563	1.601	1.615	1.677	1.683	1.76	1.854	1.93	2.024	2.048	2.105	2.181	2.178	2.232	2.213	2.243	2.256	2.276	2.297	2.263	2.291	2.277	2.291	2.277	2.281	2.292	2.321	2.264	2.302	2.298	2.285	2.281	2.339	2.282	2.319	2.326	2.29	2.306	2.281	2.296
0	1.438	1.49	1.568	1.647	1.466	NaN	NaN	NaN	NaN	NaN	NaN	NaN	NaN	NaN	NaN	NaN	NaN	NaN	NaN	NaN	NaN	NaN	NaN	NaN	NaN	NaN	NaN	NaN	NaN	NaN	NaN	NaN	NaN	NaN	NaN	NaN	NaN	NaN	NaN	NaN	NaN	NaN	NaN	NaN	NaN	NaN	NaN	NaN	NaN
0	1.428	1.429	1.44	1.407	1.442	1.466	1.475	1.494	1.506	1.563	1.57	NaN	NaN	NaN	NaN	NaN	NaN	NaN	NaN	NaN	NaN	NaN	NaN	NaN	NaN	NaN	NaN	NaN	NaN	NaN	NaN	NaN	NaN	NaN	NaN	NaN	NaN	NaN	NaN	NaN	NaN	NaN	NaN	NaN	NaN	NaN	NaN	NaN	NaN
0	1.389	1.383	1.396	1.389	1.423	1.413	1.416	1.427	1.441	1.432	1.504	1.532	1.502	1.543	1.576	1.598	1.68	1.719	1.743	1.831	1.904	1.987	2.11	2.138	NaN	NaN	NaN	NaN	NaN	NaN	NaN	NaN	NaN	NaN	NaN	NaN	NaN	NaN	NaN	NaN	NaN	NaN	NaN	NaN	NaN	NaN	NaN	NaN	NaN
212	1.425	1.417	1.435	1.441	1.445	1.456	1.494	1.445	1.457	1.488	1.526	1.553	1.532	1.589	1.591	1.607	1.658	1.696	1.691	1.715	1.752	1.776	1.818	1.835	1.887	1.902	1.884	1.941	1.908	1.969	1.963	1.973	2.048	2.06	2.059	2.045	2.08	2.09	2.052	2.075	2.095	2.083	2.091	2.107	2.138	2.146	2.135	2.138	2.149
213	1.343	1.382	1.429	1.379	1.419	1.397	1.408	1.41	1.427	1.41	1.459	1.477	1.459	1.512	1.528	1.569	1.577	1.635	1.63	1.659	1.744	1.752	1.799	1.931	2.004	2.027	2.052	2.168	2.188	2.234	2.275	2.454	2.621	2.739	3.033	3.041	2.393	2.394	2.396	2.556	2.355	2.376	2.294	2.355	2.475	2.36	2.269	2.31	2.283
214	1.372	1.362	1.382	1.38	1.423	1.386	1.444	1.44	1.435	1.444	1.478	1.48	1.497	1.543	1.552	1.553	1.578	1.633	1.653	1.631	1.689	1.702	1.757	1.791	1.799	1.878	1.87	1.966	2.023	2.038	2.115	2.118	2.192	2.189	2.24	2.203	2.205	2.206	2.19	2.194	2.211	2.215	2.191	2.183	2.205	2.224	2.179	2.188	2.197
215	1.426	1.425	1.439	1.431	1.452	1.443	1.42	1.444	1.455	1.451	1.477	1.511	1.507	1.522	1.553	1.553	1.62	1.611	1.653	1.662	1.731	1.697	1.735	1.737	1.747	1.869	1.887	1.904	1.957	2.001	2.002	2.018	2.059	2.096	2.106	2.146	2.135	2.18	2.196	2.169	2.189	2.209	2.181	2.222	2.215	2.233	2.2	2.196	2.213
0	1.439	1.435	1.456	1.416	1.479	1.462	1.485	1.524	1.529	1.511	1.551	1.588	1.614	1.631	1.677	1.677	1.781	1.781	1.796	1.796	1.862	1.861	1.891	1.907	1.914	2.009	1.985	2.03	2.051	2.071	2.027	2.076	2.071	2.071	2.076	2.151	2.116	2.137	2.132	2.107	2.128	2.15	2.155	2.194	2.173	2.16	2.161	2.168	2.17
216	1.585	1.65	1.541	1.549	1.607	1.54	1.626	1.598	1.627	1.658	1.72	1.797	1.76	1.814	1.882	1.836	1.955	1.919	1.965	1.946	2.053	2.089	2.219	2.25	2.321	2.312	2.187	2.199	2.166	2.27	2.251	2.323	2.254	2.281	2.241	2.242	2.297	2.345	2.245	2.237	2.272	NaN	NaN	NaN	NaN	NaN	NaN	NaN	NaN
217	1.504	1.506	1.523	1.514	1.489	1.56	1.579	1.564	1.566	1.629	1.707	1.77	1.722	1.891	1.849	1.841	1.894	1.986	1.99	2.109	2.111	2.137	2.237	2.14	2.193	2.224	2.194	2.186	2.195	2.245	2.156	2.167	2.191	2.225	2.267	2.253	2.148	2.243	2.233	2.24	2.174	2.236	2.18	2.22	2.249	2.244	2.235	2.219	2.254
218	1.384	1.381	1.402	1.364	1.462	1.483	1.468	1.479	1.55	1.542	1.619	1.702	1.731	1.751	1.792	1.89	2.026	1.92	2.005	2.048	2.09	2.121	2.154	2.135	2.205	2.194	2.205	2.217	2.216	2.265	2.241	2.242	2.262	2.241	2.238	2.275	2.232	2.274	2.261	2.26	2.263	2.261	2.288	2.294	2.306	2.303	2.296	2.275	2.292
0	1.469	1.44	1.468	1.456	NaN	NaN	NaN	NaN	NaN	NaN	NaN	NaN	NaN	NaN	NaN	NaN	NaN	NaN	NaN	NaN	NaN	NaN	NaN	NaN	NaN	NaN	NaN	NaN	NaN	NaN	NaN	NaN	NaN	NaN	NaN	NaN	NaN	NaN	NaN	NaN	NaN	NaN	NaN	NaN	NaN	NaN	NaN	NaN	NaN
219	1.408	1.386	1.43	1.387	1.464	1.488	1.443	1.47	1.552	1.545	1.636	1.717	1.724	1.806	1.838	1.938	2.011	1.973	2.04	2.119	2.124	2.179	2.206	2.205	2.252	2.254	2.255	2.292	2.289	2.316	2.282	2.288	2.278	2.282	2.283	2.273	2.261	2.293	2.274	2.285	2.304	2.321	2.308	2.304	2.334	2.306	2.311	2.313	2.33
220	1.399	1.371	1.383	1.361	1.403	1.425	1.432	1.426	1.464	1.462	1.499	1.594	1.604	1.672	1.727	1.767	1.852	1.846	1.873	1.944	1.999	2.049	2.064	2.108	2.148	2.16	2.16	2.195	2.18	2.186	2.206	2.164	2.205	2.191	2.179	2.208	2.187	2.171	2.21	2.194	2.199	2.192	2.234	2.211	2.25	2.25	2.21	2.233	2.248
221	1.387	1.422	1.385	1.406	1.468	1.414	1.445	1.486	1.54	1.462	1.548	1.546	1.625	1.654	1.705	1.749	1.852	1.844	1.847	1.915	2.022	2.071	2.093	2.124	2.222	2.272	2.278	2.262	2.311	2.275	2.226	2.299	2.279	2.343	2.32	2.322	2.302	2.269	2.277	2.325	2.332	2.336	2.34	2.332	2.284	2.375	2.326	2.272	2.258
222	1.424	1.421	1.453	1.442	1.505	1.507	1.527	1.536	1.6	1.605	1.707	1.772	1.847	1.875	1.951	2.048	2.094	2.154	2.15	2.212	2.256	2.233	2.219	2.232	2.27	2.255	2.25	2.278	2.223	2.283	2.268	2.268	2.286	2.27	2.286	2.317	2.25	2.289	2.282	2.342	2.338	2.309	2.331	2.287	2.248	2.27	2.243	2.263	2.281
223	1.427	1.41	1.409	1.413	1.456	1.445	1.473	1.425	1.498	1.489	1.506	1.569	1.619	1.64	1.77	1.752	1.883	1.877	1.945	2.034	2.097	2.166	2.262	2.221	2.273	2.279	2.316	2.321	2.295	2.357	2.268	2.286	2.316	2.289	2.312	2.281	2.257	2.282	2.31	2.31	2.297	2.283	2.316	2.348	2.33	2.316	2.317	2.331	2.263
224	1.382	1.415	1.393	1.439	1.498	1.401	1.439	1.465	1.499	1.475	1.557	1.547	1.59	1.664	1.67	1.771	1.913	1.915	2.005	2.039	2.032	2.126	2.114	2.164	2.282	2.27	2.285	2.307	2.309	2.328	2.345	2.308	2.291	2.308	2.337	2.337	2.34	2.29	2.32	2.293	2.361	2.321	2.29	2.343	2.333	2.321	2.328	2.326	2.352
225	1.39	1.401	1.41	1.413	1.412	1.441	1.414	1.381	1.42	1.439	1.479	1.475	1.501	1.523	1.534	1.554	1.533	1.581	1.59	1.606	1.663	1.664	1.709	1.71	1.755	1.773	1.803	1.877	1.861	1.915	1.919	1.929	1.988	2.044	2.086	2.144	2.141	2.217	2.203	2.216	2.234	2.247	2.232	2.242	2.269	2.218	2.275	2.248	2.264
226	1.403	1.381	1.392	1.375	1.417	1.428	1.451	1.445	1.484	1.491	1.533	1.618	1.641	1.704	1.743	1.792	1.86	1.878	1.931	2.014	2.121	2.118	2.158	2.169	2.202	2.187	2.192	2.208	2.219	2.242	2.225	2.21	2.237	2.215	2.223	2.251	2.233	2.244	2.221	2.218	2.242	2.23	2.248	2.194	2.255	2.247	2.242	2.254	2.263
227	1.506	1.48	1.504	1.477	1.49	1.527	1.518	1.481	1.553	1.574	1.583	1.7	1.727	1.737	1.791	1.819	1.886	1.911	1.923	1.966	2.054	2.074	2.076	2.127	2.179	2.193	2.198	2.242	2.25	2.234	2.244	2.268	2.24	2.254	2.225	2.259	2.223	2.237	2.222	2.237	2.247	2.234	2.237	2.232	2.221	2.257	2.235	2.24	2.257
228	1.377	1.381	1.42	1.422	1.401	1.427	1.413	1.375	1.432	1.407	1.487	1.478	1.485	1.565	1.541	1.577	1.599	1.645	1.719	1.734	1.742	1.841	1.827	1.874	1.944	2.043	2.067	2.174	2.19	2.222	2.267	2.265	2.272	2.291	2.295	2.294	2.267	2.294	2.281	2.273	2.28	2.296	2.254	2.279	2.311	2.267	2.278	2.256	2.27
0	1.437	1.414	1.445	1.403	1.431	1.484	1.485	1.468	1.541	1.506	1.597	1.63	1.656	1.674	1.73	1.716	1.816	NaN	NaN	NaN	NaN	NaN	NaN	NaN	NaN	NaN	NaN	NaN	NaN	NaN	NaN	NaN	NaN	NaN	NaN	NaN	NaN	NaN	NaN	NaN	NaN	NaN	NaN	NaN	NaN	NaN	NaN	NaN	NaN
0	1.518	1.504	1.466	1.53	1.549	1.546	1.564	1.534	1.634	1.571	1.668	NaN	NaN	NaN	NaN	NaN	NaN	NaN	NaN	NaN	NaN	NaN	NaN	NaN	NaN	NaN	NaN	NaN	NaN	NaN	NaN	NaN	NaN	NaN	NaN	NaN	NaN	NaN	NaN	NaN	NaN	NaN	NaN	NaN	NaN	NaN	NaN	NaN	NaN
0	1.423	1.48	1.536	1.501	1.53	1.489	1.521	1.592	1.519	1.536	1.658	1.617	1.688	1.715	1.745	1.724	1.921	1.909	1.883	1.9	1.972	1.928	1.927	1.964	2.097	2.067	2.019	2.052	2.045	2.081	2.117	2.093	2.134	2.107	2.169	2.187	2.162	2.234	2.1	2.135	2.238	2.176	2.285	2.266	2.203	2.123	2.163	2.214	2.225
0	NaN	NaN	NaN	NaN	NaN	NaN	NaN	NaN	NaN	NaN	NaN	NaN	NaN	NaN	NaN	NaN	NaN	NaN	NaN	NaN	NaN	NaN	NaN	NaN	NaN	NaN	NaN	NaN	NaN	NaN	NaN	NaN	NaN	NaN	NaN	NaN	NaN	NaN	NaN	NaN	NaN	NaN	NaN	NaN	NaN	NaN	NaN	NaN	NaN
0	1.431	1.382	1.409	1.404	1.412	1.418	1.431	1.413	1.459	1.478	1.546	1.539	1.576	1.603	1.648	1.633	1.664	1.678	1.744	1.76	1.76	1.779	1.84	1.838	1.875	1.897	1.943	1.956	1.988	1.994	1.985	2.034	2.086	2.099	2.091	2.098	2.099	2.124	2.128	2.157	2.174	2.163	2.152	2.176	2.175	2.159	2.17	2.166	2.193
0	NaN	NaN	NaN	NaN	NaN	NaN	NaN	NaN	NaN	NaN	NaN	NaN	NaN	NaN	NaN	NaN	NaN	NaN	NaN	NaN	NaN	NaN	NaN	NaN	NaN	NaN	NaN	NaN	NaN	NaN	NaN	NaN	NaN	NaN	NaN	NaN	NaN	NaN	NaN	NaN	NaN	NaN	NaN	NaN	NaN	NaN	NaN	NaN	NaN
0	1.446	1.407	1.447	1.437	1.505	1.533	1.558	1.643	1.661	1.647	1.731	1.794	1.924	2.069	2.134	2.217	2.334	2.27	2.336	2.303	2.324	2.39	2.388	2.423	2.521	2.534	2.412	2.503	2.544	2.643	2.654	2.482	2.608	2.378	2.567	2.425	2.472	2.359	2.388	2.308	2.355	2.306	2.29	2.335	2.32	2.322	2.303	2.274	2.319
229	1.397	1.518	1.561	1.456	1.511	1.56	1.589	1.654	1.589	1.632	1.726	1.787	1.787	1.843	1.907	1.896	2.192	2.058	2.087	1.963	2.15	2.077	2.046	2.195	2.22	2.244	2.186	2.209	2.189	2.234	2.223	1.917	1.893	1.976	1.989	2.039	1.99	2.031	2.022	2.042	2.097	2.103	2.126	2.14	2.191	2.145	2.152	2.137	2.192
0	1.369	1.408	1.419	1.402	1.416	NaN	NaN	NaN	NaN	NaN	NaN	NaN	NaN	NaN	NaN	NaN	NaN	NaN	NaN	NaN	NaN	NaN	NaN	NaN	NaN	NaN	NaN	NaN	NaN	NaN	NaN	NaN	NaN	NaN	NaN	NaN	NaN	NaN	NaN	NaN	NaN	NaN	NaN	NaN	NaN	NaN	NaN	NaN	NaN
230	1.404	1.364	1.391	1.411	1.42	1.405	1.438	1.415	1.471	1.471	1.506	1.565	1.546	1.588	1.638	1.666	1.705	1.731	1.811	1.898	1.959	2.027	2.092	2.127	2.182	2.201	2.234	2.23	2.249	2.225	2.244	2.178	2.235	2.221	2.224	2.259	2.278	2.265	2.284	2.287	2.307	2.274	NaN	NaN	NaN	NaN	NaN	NaN	NaN
0	1.372	1.405	1.483	1.429	1.438	1.484	1.513	1.47	1.464	1.459	1.522	1.539	1.543	1.578	1.592	1.579	1.711	1.68	1.66	1.653	1.705	1.685	1.701	1.779	1.75	1.85	1.829	1.811	1.875	1.863	1.909	1.897	NaN	NaN	NaN	NaN	NaN	NaN	NaN	NaN	NaN	NaN	NaN	NaN	NaN	NaN	NaN	NaN	NaN
0	NaN	NaN	NaN	NaN	NaN	NaN	NaN	NaN	NaN	NaN	NaN	NaN	NaN	NaN	NaN	NaN	NaN	NaN	NaN	NaN	NaN	NaN	NaN	NaN	NaN	NaN	NaN	NaN	NaN	NaN	NaN	NaN	NaN	NaN	NaN	NaN	NaN	NaN	NaN	NaN	NaN	NaN	NaN	NaN	NaN	NaN	NaN	NaN	NaN
0	1.444	1.441	1.44	1.409	1.463	1.505	1.54	1.626	1.62	1.548	1.615	1.647	1.695	1.763	1.752	1.832	1.89	NaN	NaN	NaN	NaN	NaN	NaN	NaN	NaN	NaN	NaN	NaN	NaN	NaN	NaN	NaN	NaN	NaN	NaN	NaN	NaN	NaN	NaN	NaN	NaN	NaN	NaN	NaN	NaN	NaN	NaN	NaN	NaN
0	1.408	1.447	1.457	1.45	1.558	1.462	1.479	1.453	1.406	1.428	1.497	1.499	1.569	1.554	1.477	1.497	1.607	1.597	1.563	1.53	1.56	1.553	1.493	1.648	1.618	1.625	1.65	1.586	1.565	1.631	1.668	1.627	1.616	1.671	1.678	1.695	1.676	1.626	1.654	1.654	1.76	1.721	1.765	1.74	1.741	1.679	1.7	1.733	1.724
231	1.412	1.436	1.399	1.435	1.415	1.446	1.437	1.448	1.482	1.468	1.469	1.549	1.569	1.584	1.598	1.619	1.652	1.742	1.731	1.774	1.85	1.819	1.915	1.924	1.98	1.975	2.023	2.112	2.099	2.13	2.147	2.168	2.219	2.24	2.241	2.238	2.2	2.244	2.276	2.255	2.289	2.242	2.26	2.285	2.272	2.301	2.275	2.307	2.24
232	1.43	1.408	1.404	1.389	1.41	1.404	1.416	1.393	1.416	1.401	1.424	1.46	1.448	1.466	1.454	1.461	1.474	1.47	1.516	1.534	1.551	1.56	1.567	1.591	1.648	1.649	1.719	1.802	1.846	1.921	1.971	2.011	2.093	2.124	2.142	2.191	2.186	2.213	2.235	2.211	2.234	2.239	2.239	2.251	2.24	2.287	2.261	2.242	2.21
0	1.405	1.38	1.389	1.43	1.416	1.454	1.45	1.459	1.475	1.481	1.567	1.556	1.6	1.639	1.693	1.663	1.722	1.747	1.793	1.811	1.826	1.82	1.871	1.919	1.9	1.942	1.973	2.02	2.022	1.975	2.022	2.006	2.112	2.06	2.089	2.083	2.105	2.15	2.147	2.105	2.142	2.173	2.157	2.157	2.167	2.148	2.171	2.173	2.192
0	1.406	1.406	1.414	1.401	1.449	1.445	1.471	1.469	1.485	1.49	1.566	1.571	1.578	1.629	1.661	1.639	1.765	1.759	1.805	1.798	1.819	1.838	1.869	1.951	1.926	1.961	2.005	2.013	2.064	2.049	2.072	2.07	2.17	2.119	2.136	2.163	2.162	2.167	2.182	2.179	2.228	2.227	2.21	2.215	2.251	2.209	2.202	2.187	2.203
0	1.405	1.405	1.401	1.42	1.393	1.421	1.382	1.37	1.389	1.392	1.408	1.401	1.396	1.432	1.381	1.388	1.393	1.398	1.442	1.421	1.394	1.385	1.389	1.428	1.43	1.41	1.437	1.454	1.468	1.446	1.461	1.495	1.505	1.51	1.548	1.557	1.578	1.559	1.579	1.579	1.586	1.594	1.626	1.647	1.665	1.614	1.647	1.655	1.668
233	1.431	1.47	1.423	1.437	1.414	1.482	1.445	1.461	1.524	1.487	1.499	1.608	1.588	1.639	1.653	1.655	1.688	1.718	1.762	1.765	1.845	1.823	1.871	1.88	1.938	1.936	2.01	2.035	2.068	2.11	2.138	2.169	2.209	2.225	2.203	2.248	2.218	2.271	2.247	2.208	2.287	2.238	2.223	2.231	2.27	2.336	2.27	2.234	2.276
0	1.459	1.416	1.433	1.384	1.416	1.459	1.52	1.56	1.417	1.376	1.514	1.559	1.611	1.486	1.621	1.567	1.737	1.713	1.718	1.682	1.803	1.635	1.663	1.747	1.731	1.818	1.755	1.926	1.919	1.803	1.82	1.969	1.947	1.802	1.841	1.876	1.873	1.915	1.792	1.882	1.927	1.931	1.818	1.86	1.952	1.972	1.876	1.805	1.922
234	1.387	1.377	1.42	1.413	1.437	1.438	1.48	1.466	1.457	1.478	1.585	1.568	1.564	1.653	1.653	1.667	1.797	1.814	1.82	1.825	1.91	1.905	1.944	2.008	2.039	2.085	2.115	2.149	2.157	2.158	2.194	2.206	2.24	2.22	2.24	2.253	2.215	2.274	2.236	2.229	2.27	2.235	2.243	2.282	2.292	2.279	2.264	2.251	2.283
235	1.386	1.39	1.404	1.408	1.407	1.405	1.414	1.403	1.436	1.407	1.467	1.479	1.494	1.497	1.527	1.547	1.572	1.62	1.634	1.657	1.72	1.762	1.864	1.893	2.015	2.071	2.164	2.177	2.199	2.24	2.257	2.273	2.265	2.266	2.267	2.27	2.267	2.271	2.279	2.242	2.301	2.29	2.261	2.297	2.309	2.32	2.267	2.274	2.28
236	1.41	1.373	1.367	1.41	1.403	1.455	1.412	1.399	1.438	1.484	1.5	1.49	1.555	1.6	1.593	1.613	1.671	1.746	1.594	1.779	1.785	1.914	2	2.076	2.118	2.194	2.266	2.242	2.264	2.27	2.264	2.257	2.292	2.254	2.314	2.321	2.33	2.363	2.293	2.263	2.288	2.293	2.259	2.287	2.293	2.288	2.354	2.334	2.317
0	1.399	1.38	1.39	1.404	1.42	1.435	1.449	1.44	1.443	1.481	1.538	1.537	1.571	1.633	1.633	1.631	1.683	1.705	1.755	1.757	1.775	1.792	1.818	1.85	1.841	1.89	1.901	1.9	1.943	1.908	1.923	1.936	1.986	1.977	1.971	1.992	1.967	2.034	1.985	1.999	2.014	2.037	2.004	2.015	2.03	2.022	2.019	2.023	2.032
237	1.361	1.38	1.377	1.401	1.391	1.38	1.38	1.39	1.401	1.435	1.468	1.486	1.488	1.538	1.54	1.573	1.603	1.655	1.672	1.709	1.768	1.745	1.784	1.845	1.849	1.912	1.971	2.04	2.067	2.126	2.158	2.173	2.207	2.242	2.235	2.255	2.242	2.222	2.25	2.245	2.226	2.246	2.231	2.26	2.25	2.257	2.295	2.259	2.235
0	1.405	1.55	1.554	1.529	1.642	1.52	1.445	1.383	1.562	1.437	1.697	1.55	1.615	1.696	1.672	1.706	1.64	1.727	1.753	1.795	1.84	1.719	1.776	1.93	1.845	1.836	1.934	1.907	1.958	2.018	1.817	1.954	1.989	1.998	2.002	NaN	NaN	NaN	NaN	NaN	NaN	NaN	NaN	NaN	NaN	NaN	NaN	NaN	NaN
0	1.567	1.468	1.481	1.474	1.456	1.527	1.396	1.458	1.518	1.551	1.622	1.581	1.634	1.639	1.646	1.656	1.734	1.799	1.887	1.788	1.856	1.895	1.916	2.036	1.992	2.127	2.143	2.218	2.171	2.17	2.254	2.32	2.215	2.354	2.233	2.301	2.336	2.312	2.294	2.257	2.349	2.273	2.329	2.23	2.337	2.338	2.367	2.351	2.389
238	1.353	1.363	1.363	1.386	1.405	1.379	1.352	1.337	1.395	1.401	1.426	1.441	1.449	1.497	1.493	1.5	1.529	1.573	1.606	1.623	1.677	1.67	1.672	1.735	1.774	1.82	1.903	1.995	2.063	2.136	2.168	2.2	2.215	2.237	2.241	2.267	2.219	2.297	2.27	2.239	2.277	2.23	2.263	2.264	2.265	2.238	2.24	2.264	2.261
0	1.391	1.401	1.415	1.402	1.445	1.447	1.475	1.467	1.486	1.529	1.601	1.631	1.673	1.746	1.756	1.803	1.909	1.958	2.02	2.107	2.186	2.256	2.269	2.31	2.313	2.315	2.337	2.325	2.3	2.306	2.301	2.284	2.336	2.296	2.286	2.3	2.269	2.296	2.294	2.274	2.292	2.298	2.297	2.266	2.283	2.25	2.217	2.183	2.177
239	1.376	1.4	1.461	1.432	1.453	1.446	1.496	1.485	1.453	1.474	1.553	1.55	1.548	1.596	1.586	1.607	1.689	1.689	1.702	1.769	1.817	1.827	1.889	1.944	2.092	2.134	2.216	2.238	2.285	2.309	2.323	2.256	2.32	2.27	2.343	2.335	2.285	2.324	2.3	2.309	2.379	2.378	2.332	2.332	2.289	2.328	2.321	2.265	2.278
0	NaN	NaN	NaN	NaN	NaN	NaN	NaN	NaN	NaN	NaN	NaN	NaN	NaN	NaN	NaN	NaN	NaN	NaN	NaN	NaN	NaN	NaN	NaN	NaN	NaN	NaN	NaN	NaN	NaN	NaN	NaN	NaN	NaN	NaN	NaN	NaN	NaN	NaN	NaN	NaN	NaN	NaN	NaN	NaN	NaN	NaN	NaN	NaN	NaN
240	1.467	1.438	1.495	1.463	1.533	1.512	1.458	1.502	1.526	1.55	1.679	1.654	1.698	1.748	1.738	1.771	1.85	1.895	1.996	2.011	2.043	2.046	2.114	2.149	2.169	2.165	2.266	2.219	2.234	2.247	2.266	2.215	2.299	2.231	2.257	2.279	2.269	2.254	2.255	2.245	2.24	2.232	2.229	2.207	2.25	2.208	2.217	2.23	2.225
0	1.374	1.363	1.384	1.377	1.389	1.385	1.383	1.367	1.376	1.375	1.381	1.382	1.391	1.41	NaN	NaN	NaN	NaN	NaN	NaN	NaN	NaN	NaN	NaN	NaN	NaN	NaN	NaN	NaN	NaN	NaN	NaN	NaN	NaN	NaN	NaN	NaN	NaN	NaN	NaN	NaN	NaN	NaN	NaN	NaN	NaN	NaN	NaN	NaN
0	1.401	1.392	1.433	1.431	1.457	1.476	1.496	1.496	1.442	1.434	1.526	1.537	1.502	1.535	1.525	1.56	1.568	1.611	1.603	1.618	1.673	1.686	1.68	1.704	1.762	1.797	1.789	1.805	1.79	1.911	1.843	1.9	1.897	1.941	1.901	2.015	1.957	1.89	1.974	2.022	1.997	2.035	1.985	2.052	2.128	2.056	2.044	2.007	2.073
241	1.377	1.444	1.391	1.47	1.45	1.4	1.429	1.407	1.443	1.508	1.554	1.58	1.597	1.658	1.678	1.726	1.711	1.811	1.803	1.874	1.959	2.045	2.094	2.143	2.205	2.207	2.212	2.249	2.226	2.23	2.226	2.21	2.246	2.242	2.254	2.241	2.234	2.257	2.298	2.257	2.3	2.285	2.292	2.329	2.295	2.34	2.33	2.324	2.35
0	1.483	1.497	1.436	1.463	1.534	1.529	1.484	1.539	1.473	1.598	1.654	1.596	1.724	1.711	1.68	1.759	1.857	1.79	1.892	1.896	1.944	2.021	2.097	2.151	2.085	2.159	2.16	NaN	NaN	NaN	NaN	NaN	NaN	NaN	NaN	NaN	NaN	NaN	NaN	NaN	NaN	NaN	NaN	NaN	NaN	NaN	NaN	NaN	NaN
0	1.435	1.391	1.437	1.458	1.487	1.463	1.561	1.533	1.499	1.494	1.531	1.522	1.537	1.596	1.55	1.552	1.611	1.612	1.569	1.639	1.668	1.661	1.667	1.669	1.698	1.732	1.69	1.781	1.744	1.801	1.774	1.789	1.828	1.798	1.824	1.842	1.841	1.885	1.838	1.901	1.861	1.956	1.881	1.915	1.93	1.967	1.927	1.893	1.922
0	1.341	1.388	1.407	1.423	1.454	1.442	1.575	1.485	1.422	1.429	1.568	1.528	1.527	1.507	1.505	1.588	1.575	1.661	1.621	1.64	1.678	1.602	1.607	1.683	1.722	1.762	1.755	1.765	1.741	1.779	1.853	1.799	1.84	1.831	1.868	1.897	1.818	1.906	1.908	1.929	1.895	1.94	1.946	1.968	2.004	1.987	1.943	1.906	2.039
242	1.365	1.4	1.403	1.399	1.37	1.386	1.417	1.409	1.446	1.431	1.434	1.486	1.469	1.51	1.468	1.52	1.566	1.564	1.58	1.59	1.606	1.599	1.666	1.649	1.696	1.704	1.743	1.749	1.769	1.807	1.799	1.813	1.837	1.865	1.86	1.919	1.893	1.927	1.938	1.931	1.967	1.992	2.034	2.045	2.081	2.09	2.123	2.163	2.163
0	1.416	1.393	1.532	1.524	1.555	1.472	NaN	NaN	NaN	NaN	NaN	NaN	NaN	NaN	NaN	NaN	NaN	NaN	NaN	NaN	NaN	NaN	NaN	NaN	NaN	NaN	NaN	NaN	NaN	NaN	NaN	NaN	NaN	NaN	NaN	NaN	NaN	NaN	NaN	NaN	NaN	NaN	NaN	NaN	NaN	NaN	NaN	NaN	NaN
0	NaN	NaN	NaN	NaN	NaN	NaN	NaN	NaN	NaN	NaN	NaN	NaN	NaN	NaN	NaN	NaN	NaN	NaN	NaN	NaN	NaN	NaN	NaN	NaN	NaN	NaN	NaN	NaN	NaN	NaN	NaN	NaN	NaN	NaN	NaN	NaN	NaN	NaN	NaN	NaN	NaN	NaN	NaN	NaN	NaN	NaN	NaN	NaN	NaN
243	1.397	1.405	1.411	1.38	1.401	1.397	1.418	1.437	1.434	1.426	1.447	1.471	1.474	1.51	1.505	1.593	1.594	1.594	1.621	1.639	1.655	1.663	1.731	1.766	1.79	1.802	1.836	1.888	1.942	1.973	2.001	2.022	2.063	2.096	2.107	2.157	2.129	2.181	2.214	2.165	2.197	2.217	2.22	2.238	2.239	2.269	2.195	2.25	2.212
0	1.419	1.523	1.362	1.564	1.487	1.393	1.455	1.424	NaN	NaN	NaN	NaN	NaN	NaN	NaN	NaN	NaN	NaN	NaN	NaN	NaN	NaN	NaN	NaN	NaN	NaN	NaN	NaN	NaN	NaN	NaN	NaN	NaN	NaN	NaN	NaN	NaN	NaN	NaN	NaN	NaN	NaN	NaN	NaN	NaN	NaN	NaN	NaN	NaN
244	1.322	1.409	1.377	1.47	1.433	1.375	1.386	1.383	1.421	1.48	1.552	1.523	1.596	1.614	1.581	1.679	1.715	1.738	1.817	1.813	1.992	2.058	2.1	2.112	2.217	2.19	2.216	2.244	2.248	2.254	2.334	2.287	2.33	2.324	2.296	2.28	2.237	2.314	2.29	2.263	2.292	2.313	2.294	2.289	2.266	2.241	2.323	2.292	2.335
0	1.377	1.397	1.433	1.415	1.418	1.47	1.483	1.489	1.611	1.649	1.67	1.815	1.889	1.931	1.989	2.033	2.13	NaN	NaN	NaN	NaN	NaN	NaN	NaN	NaN	NaN	NaN	NaN	NaN	NaN	NaN	NaN	NaN	NaN	NaN	NaN	NaN	NaN	NaN	NaN	NaN	NaN	NaN	NaN	NaN	NaN	NaN	NaN	NaN
245	1.392	1.35	1.417	1.438	1.443	1.43	1.474	1.5	1.487	1.529	1.565	1.608	1.687	1.697	1.685	1.814	1.854	1.921	1.933	1.996	2.035	2.046	2.103	2.132	2.186	2.235	2.221	2.268	2.262	2.294	2.259	2.259	2.304	2.295	2.263	2.299	2.262	2.293	2.275	2.266	2.301	2.305	2.289	2.275	2.325	2.302	2.264	2.3	2.267
246	1.394	1.373	1.415	1.39	1.418	1.445	1.452	1.464	1.461	1.489	1.537	1.544	1.594	1.59	1.585	1.693	1.751	1.805	1.866	1.947	1.999	2.053	2.087	2.127	2.205	2.207	2.254	2.275	2.286	2.317	2.25	2.295	2.269	2.324	2.273	2.297	2.294	2.332	2.298	2.363	2.28	2.306	2.332	2.298	2.326	2.324	2.31	2.276	2.316
247	1.354	1.367	1.395	1.37	1.42	1.412	1.398	1.398	1.408	1.451	1.505	1.505	1.533	1.565	1.565	1.576	1.637	1.652	1.68	1.712	1.727	1.741	1.787	1.815	1.84	1.879	1.921	1.953	1.985	2.035	2.068	2.114	2.164	2.234	2.229	2.29	2.242	2.256	2.253	2.271	2.277	2.232	2.239	2.253	2.273	2.218	2.241	2.247	2.258
0	1.389	1.361	1.378	1.377	1.418	1.394	1.402	1.407	1.383	1.449	1.502	1.489	1.525	1.55	NaN	NaN	NaN	NaN	NaN	NaN	NaN	NaN	NaN	NaN	NaN	NaN	NaN	NaN	NaN	NaN	NaN	NaN	NaN	NaN	NaN	NaN	NaN	NaN	NaN	NaN	NaN	NaN	NaN	NaN	NaN	NaN	NaN	NaN	NaN
248	1.474	1.492	1.522	1.421	1.478	1.531	1.466	1.476	1.513	1.528	1.538	1.576	1.561	1.546	1.58	1.722	1.701	1.707	1.765	1.693	1.809	1.879	1.808	1.945	2.046	2.102	2.154	2.254	2.259	2.298	2.252	2.3	2.348	2.342	2.328	2.33	2.265	2.329	2.334	2.268	2.333	2.296	2.314	2.291	2.293	2.297	2.211	2.277	2.296
249	1.409	1.33	1.437	1.498	1.517	1.471	1.527	1.549	1.51	1.556	1.575	1.582	1.689	1.629	1.623	1.827	1.804	1.9	1.979	1.987	2.063	2.117	2.162	2.205	2.256	2.283	2.309	2.357	2.349	2.398	2.366	2.356	2.397	2.403	2.333	2.406	2.364	2.346	2.382	2.343	2.312	2.377	2.315	2.397	2.334	2.4	2.31	2.369	2.357
250	1.321	1.451	1.413	1.486	1.44	1.391	1.345	1.401	1.386	1.414	1.497	1.495	1.532	1.586	1.534	1.615	1.621	1.64	1.724	1.75	1.85	1.859	1.919	1.991	2.075	2.139	2.201	2.253	2.276	2.252	2.276	2.267	2.319	2.312	2.319	2.31	2.278	2.295	2.346	2.276	2.303	2.25	2.279	2.262	2.335	2.293	2.296	2.276	2.294
251	1.429	1.338	1.419	1.434	1.442	1.4	1.449	1.467	1.473	1.504	1.541	1.529	1.633	1.585	1.609	1.752	1.77	1.843	1.871	1.943	2.06	2.088	2.131	2.135	2.212	2.248	2.255	2.323	2.229	2.282	2.306	2.304	2.305	2.273	2.32	2.346	2.287	2.303	2.307	2.292	2.31	2.267	2.321	2.343	2.392	2.289	2.316	2.306	2.275
252	1.432	1.47	1.56	1.513	1.425	1.515	1.434	1.444	1.502	1.488	1.471	1.543	1.552	1.494	1.584	1.611	1.636	1.587	1.573	1.537	1.631	1.595	1.62	1.622	1.652	1.708	1.782	1.735	1.676	1.716	1.688	1.714	1.708	1.778	1.681	1.77	1.763	1.786	1.767	1.788	1.801	1.804	1.87	1.898	1.879	1.78	1.849	1.851	1.811
0	1.42	1.42	1.464	1.448	1.454	1.52	1.504	1.572	1.633	1.692	1.741	1.875	1.926	1.983	2.023	2.106	2.199	2.17	2.193	2.231	2.288	2.259	2.242	2.31	2.344	2.322	2.365	2.361	2.314	2.381	2.309	2.365	2.266	2.344	2.321	2.366	2.302	2.358	2.371	2.35	2.363	2.372	2.396	2.299	2.314	2.284	2.331	2.327	2.303
0	1.402	1.409	1.38	1.433	1.414	1.412	1.442	1.439	1.52	1.476	1.51	1.615	1.645	1.631	1.644	1.782	1.874	1.986	2.083	2.191	2.269	2.256	2.297	2.3	2.371	2.419	NaN	NaN	NaN	NaN	NaN	NaN	NaN	NaN	NaN	NaN	NaN	NaN	NaN	NaN	NaN	NaN	NaN	NaN	NaN	NaN	NaN	NaN	NaN
0	1.261	NaN	NaN	NaN	NaN	NaN	NaN	NaN	NaN	NaN	NaN	NaN	NaN	NaN	NaN	NaN	NaN	NaN	NaN	NaN	NaN	NaN	NaN	NaN	NaN	NaN	NaN	NaN	NaN	NaN	NaN	NaN	NaN	NaN	NaN	NaN	NaN	NaN	NaN	NaN	NaN	NaN	NaN	NaN	NaN	NaN	NaN	NaN	NaN
253	1.379	1.347	1.457	1.502	1.514	1.442	1.579	1.514	1.506	1.538	1.561	1.626	1.741	1.66	1.663	1.843	1.796	1.927	1.966	1.939	2.073	2.052	2.1	2.149	2.162	2.199	2.227	2.312	2.287	2.294	2.311	2.286	2.297	2.308	2.326	2.351	2.308	2.326	2.331	2.33	2.306	2.34	2.392	2.364	2.332	2.312	2.308	2.304	2.34
254	1.368	1.364	1.384	1.407	1.425	1.411	1.434	1.42	1.454	1.443	1.476	1.508	1.52	1.539	1.54	1.618	1.623	1.674	1.698	1.744	1.78	1.821	1.886	1.931	2.011	2.088	2.129	2.177	2.176	2.203	2.225	2.226	2.229	2.242	2.236	2.26	2.206	2.247	2.224	2.224	2.24	2.249	2.264	2.264	2.264	2.264	2.267	2.271	2.273
0	1.369	1.348	1.417	1.396	1.405	1.4	1.418	1.395	1.421	1.454	1.484	1.493	1.535	1.568	1.536	1.538	1.625	1.64	1.634	1.68	1.687	1.697	1.721	1.727	1.79	1.792	1.803	1.789	1.857	1.846	1.854	1.897	1.932	1.924	1.903	1.985	1.928	1.967	1.963	1.967	1.993	1.996	2.02	2.001	2.047	2.022	2.022	2.056	2.063
255	1.403	1.394	1.385	1.419	1.405	1.408	1.417	1.374	1.403	1.403	1.492	1.502	1.506	1.553	1.515	1.549	1.57	1.605	1.619	1.631	1.685	1.695	1.734	1.728	1.731	1.772	1.747	1.766	1.844	1.82	1.835	1.867	1.882	1.869	1.919	1.899	1.918	1.965	1.979	1.978	2.015	2.068	2.059	2.12	2.145	2.148	2.16	2.181	2.195
256	1.422	1.419	1.444	1.386	1.427	1.414	1.429	1.387	1.375	1.439	1.472	1.505	1.528	1.543	1.53	1.566	1.618	1.656	1.658	1.673	1.69	1.749	1.77	1.75	1.835	1.861	1.825	1.877	1.987	1.999	1.987	2.056	2.104	2.136	2.105	2.174	2.151	2.189	2.181	2.172	2.206	2.216	2.212	2.233	2.257	2.22	2.252	2.246	2.255
257	1.337	1.382	1.377	1.417	1.432	1.424	1.446	1.441	1.473	1.48	1.534	1.568	1.595	1.636	1.633	1.679	1.739	1.79	1.834	1.946	2.032	2.071	2.165	2.188	2.245	2.24	2.245	2.233	2.233	2.238	2.221	2.232	2.285	2.229	2.254	2.257	2.235	2.261	2.269	2.238	2.257	2.238	2.256	2.273	2.251	2.256	2.241	2.249	2.242
0	1.388	1.372	1.419	1.387	1.433	1.412	1.414	1.4	1.401	1.435	1.445	1.457	1.469	1.489	1.485	1.49	1.531	1.545	1.529	1.565	1.58	1.583	1.561	1.552	1.601	1.641	1.69	1.727	2.075	2.207	NaN	NaN	NaN	NaN	NaN	NaN	NaN	NaN	NaN	NaN	NaN	NaN	NaN	NaN	NaN	NaN	NaN	NaN	NaN
0	1.669	1.464	1.523	1.602	1.576	1.49	1.848	1.364	1.564	1.682	1.72	1.672	1.597	1.723	1.898	1.716	1.811	1.701	1.906	1.859	1.891	2.181	1.848	1.95	2.069	1.984	2.206	2.004	2.082	NaN	NaN	NaN	NaN	NaN	NaN	NaN	NaN	NaN	NaN	NaN	NaN	NaN	NaN	NaN	NaN	NaN	NaN	NaN	NaN
0	1.326	1.552	1.519	1.339	1.435	1.558	1.518	1.583	1.642	1.664	1.8	1.892	1.786	1.966	1.767	NaN	NaN	NaN	NaN	NaN	NaN	NaN	NaN	NaN	NaN	NaN	NaN	NaN	NaN	NaN	NaN	NaN	NaN	NaN	NaN	NaN	NaN	NaN	NaN	NaN	NaN	NaN	NaN	NaN	NaN	NaN	NaN	NaN	NaN
0	1.61	1.761	1.534	1.531	1.554	1.709	1.365	1.504	1.755	1.527	2.088	1.594	1.867	1.776	2.016	1.94	1.708	2.147	2.06	2.105	2.297	2.178	2.231	2.204	2.516	2.345	2.366	2.159	2.135	2.214	2.206	2.233	2.153	2.245	2.4	2.335	2.31	2.289	2.204	2.325	2.156	2.272	2.326	2.418	2.372	2.461	2.24	2.304	2.341
0	1.568	1.494	1.426	1.541	1.396	1.647	1.497	1.576	1.556	1.608	1.779	1.595	1.686	NaN	NaN	NaN	NaN	NaN	NaN	NaN	NaN	NaN	NaN	NaN	NaN	NaN	NaN	NaN	NaN	NaN	NaN	NaN	NaN	NaN	NaN	NaN	NaN	NaN	NaN	NaN	NaN	NaN	NaN	NaN	NaN	NaN	NaN	NaN	NaN
0	1.402	1.553	1.507	1.306	1.395	1.411	1.481	1.417	1.441	1.418	1.637	1.55	1.667	1.653	1.68	1.707	1.76	1.823	1.916	1.896	1.954	1.857	1.929	2.12	NaN	NaN	NaN	NaN	NaN	NaN	NaN	NaN	NaN	NaN	NaN	NaN	NaN	NaN	NaN	NaN	NaN	NaN	NaN	NaN	NaN	NaN	NaN	NaN	NaN
258	1.386	1.36	1.433	1.362	1.391	1.444	1.464	1.46	1.475	1.486	1.534	1.594	1.623	1.688	1.709	1.703	1.816	1.831	1.962	2.015	2.104	2.168	2.235	2.24	2.304	2.308	2.285	2.34	2.377	2.273	2.3	2.289	2.328	2.31	2.269	2.275	2.332	2.294	2.311	2.325	2.285	2.281	2.302	2.296	2.319	2.376	2.376	2.347	2.323
0	1.425	NaN	NaN	NaN	NaN	NaN	NaN	NaN	NaN	NaN	NaN	NaN	NaN	NaN	NaN	NaN	NaN	NaN	NaN	NaN	NaN	NaN	NaN	NaN	NaN	NaN	NaN	NaN	NaN	NaN	NaN	NaN	NaN	NaN	NaN	NaN	NaN	NaN	NaN	NaN	NaN	NaN	NaN	NaN	NaN	NaN	NaN	NaN	NaN
259	1.361	1.262	1.404	1.381	1.293	1.407	1.387	1.492	1.416	1.448	1.35	1.484	1.476	1.43	1.545	1.527	1.692	1.723	1.72	1.942	1.995	2.035	2.101	2.149	2.21	2.252	2.282	2.273	2.269	2.297	2.31	2.306	2.354	2.274	2.298	2.297	2.303	2.307	2.304	2.326	2.291	2.315	2.303	2.31	2.283	2.333	2.3	2.319	2.337
0	1.3	1.421	1.376	1.367	1.352	1.349	1.396	1.412	1.473	1.434	1.406	1.509	1.561	1.547	1.584	1.564	1.631	1.664	1.666	1.703	1.733	1.762	1.792	1.767	1.81	1.815	1.817	1.95	1.867	1.868	1.92	1.919	1.995	1.938	1.904	1.987	2.029	1.961	1.938	1.998	2.056	1.993	1.999	2	2.06	2.046	2.033	1.996	2.009
0	1.365	1.358	1.408	1.337	1.374	1.387	1.411	1.383	1.421	1.399	1.433	1.467	1.523	1.597	1.609	1.585	1.68	1.738	1.79	1.789	1.912	1.983	2.007	2.089	2.148	2.184	2.191	2.239	2.237	2.24	2.269	2.259	2.255	2.239	2.251	2.26	2.238	2.221	2.225	2.284	2.23	2.268	2.23	2.225	2.23	2.292	2.246	2.229	2.233
260	1.393	1.406	1.421	1.392	1.479	1.428	1.409	1.41	1.479	1.529	1.482	1.524	1.516	1.593	1.604	1.584	1.635	1.626	1.675	1.709	1.683	1.767	1.748	1.716	1.743	1.806	1.833	1.88	1.942	1.969	1.98	2.032	2.059	2.048	2.073	2.09	2.085	2.084	2.162	2.169	2.17	2.139	2.18	2.224	2.159	2.189	2.194	2.213	2.192
261	1.408	1.353	1.441	1.36	1.429	1.447	1.453	1.413	1.492	1.518	1.501	1.568	1.608	1.699	1.689	1.718	1.828	1.885	1.985	2.019	2.095	2.186	2.159	2.196	2.232	2.221	2.266	2.246	2.297	2.23	2.266	2.274	2.318	2.254	2.241	2.28	2.227	2.264	2.264	2.266	2.276	2.282	2.226	2.256	2.248	2.3	2.264	2.289	2.267
0	1.394	1.254	1.393	1.387	1.268	1.406	1.376	1.475	1.397	1.407	1.338	1.421	1.397	1.387	1.441	1.469	1.545	1.553	1.516	1.639	1.652	1.63	1.651	1.712	1.748	1.772	1.723	1.746	1.751	1.777	1.797	1.806	1.866	1.81	1.9	1.831	1.848	1.886	1.894	1.932	1.912	1.929	1.928	1.95	1.902	1.968	1.91	1.968	1.933
262	1.304	1.389	1.356	1.339	1.311	1.317	1.343	1.378	1.406	1.346	1.359	1.441	1.513	1.486	1.494	1.488	1.553	1.612	1.585	1.64	1.628	1.683	1.726	1.715	1.742	1.781	1.783	1.935	1.857	1.892	1.931	1.917	2.028	1.95	1.951	1.985	2.065	1.98	2.004	2.022	2.064	2.019	2.108	2.037	2.097	2.075	2.089	2.025	2.087
263	1.314	1.41	1.377	1.363	1.345	1.314	1.393	1.393	1.445	1.403	1.435	1.497	1.562	1.547	1.582	1.591	1.614	1.666	1.662	1.693	1.757	1.748	1.808	1.824	1.852	1.862	1.855	1.947	1.917	1.967	1.983	1.99	2.029	2.026	1.969	2.018	2.071	2.028	2.064	2.109	2.119	2.102	2.112	2.104	2.12	2.158	2.12	2.143	2.102
0	1.382	1.331	1.443	1.405	1.38	1.418	1.482	1.341	1.541	1.478	1.405	1.524	1.545	1.557	1.537	1.518	1.569	1.503	1.632	1.668	1.622	1.632	1.699	1.909	1.686	1.752	1.853	1.737	1.816	1.778	1.903	1.949	1.967	1.883	1.913	1.914	1.931	2.051	2.042	2.056	2.012	2.017	2.071	2.074	2.084	2.183	2.131	2.028	2.101
0	1.373	1.449	1.433	1.363	1.417	1.422	1.366	1.463	1.511	1.45	1.467	1.578	1.596	1.516	1.591	1.569	1.649	1.646	1.589	1.709	1.657	1.641	1.712	1.664	1.734	1.763	1.778	1.837	1.776	1.77	1.894	1.821	1.887	1.832	1.863	1.863	1.886	1.863	1.905	1.919	1.924	1.91	1.936	1.932	1.947	1.969	1.954	1.959	1.915
264	1.385	1.419	1.431	1.429	1.441	1.427	1.486	1.441	1.518	1.58	1.578	1.611	1.665	1.739	1.746	1.819	1.919	2.017	2.099	2.197	2.263	2.285	2.292	2.3	2.288	2.289	NaN	NaN	NaN	NaN	NaN	NaN	NaN	NaN	NaN	NaN	NaN	NaN	NaN	NaN	NaN	NaN	NaN	NaN	NaN	NaN	NaN	NaN	NaN
265	1.362	1.359	1.374	1.349	1.391	1.417	1.443	1.448	1.474	1.498	1.529	1.582	1.621	1.747	1.84	1.936	2.079	2.158	2.169	2.18	2.199	2.209	2.187	2.196	2.231	2.202	2.217	2.243	2.209	2.206	2.253	2.234	2.232	2.213	2.198	2.206	2.227	2.18	2.189	2.268	2.209	2.213	2.206	2.204	2.196	2.26	2.194	2.185	2.206
266	1.424	1.303	1.387	1.384	1.292	1.406	1.414	1.496	1.429	1.453	1.363	1.488	1.447	1.449	1.49	1.558	1.638	1.661	1.692	1.785	1.887	1.972	2.024	2.092	2.156	2.201	2.213	2.251	2.269	2.252	2.274	2.293	2.291	2.263	2.265	2.283	2.287	2.255	2.322	2.34	2.311	2.327	2.303	2.337	2.302	2.34	2.319	2.322	2.325
267	1.368	1.412	1.419	1.423	1.352	1.389	1.396	1.493	1.454	1.482	1.466	1.601	1.622	1.591	1.619	1.608	1.66	1.719	1.668	1.798	1.839	1.905	1.951	2.005	2.069	2.09	2.139	2.196	2.192	2.193	2.26	2.223	2.208	2.217	2.236	2.259	2.259	2.197	2.268	2.22	2.267	2.29	2.27	2.292	2.331	2.329	2.294	2.273	2.358
268	1.365	1.409	1.402	1.397	1.407	1.373	1.425	1.405	1.411	1.429	1.464	1.468	1.535	1.538	1.574	1.563	1.599	1.628	1.662	1.709	1.78	1.754	1.755	1.839	1.862	1.902	1.949	2.022	2.042	2.083	2.109	2.136	2.173	2.172	2.199	2.209	2.197	2.16	2.187	2.227	2.206	2.212	2.177	2.197	2.19	2.22	2.177	2.213	2.198
269	1.35	1.321	1.426	1.392	1.481	1.459	1.536	1.401	1.625	1.46	1.441	1.574	1.544	1.706	1.621	1.584	1.667	1.676	1.719	1.684	1.799	1.79	1.839	2.01	1.857	1.849	2.046	1.993	2.156	2.111	2.178	2.167	2.206	2.355	2.324	2.367	2.337	2.31	2.372	2.327	2.322	2.361	2.339	2.383	2.366	2.503	2.462	2.39	2.471
270	1.449	1.448	1.46	1.421	1.465	1.444	1.446	1.456	1.468	1.498	1.489	1.528	1.521	1.561	1.577	1.549	1.606	1.629	1.628	1.598	1.665	1.695	1.703	1.697	1.743	1.749	1.822	1.848	1.899	1.945	1.991	2.101	2.095	2.102	2.164	2.189	2.183	2.134	2.214	2.229	2.132	2.247	2.207	2.209	2.226	2.244	2.267	2.334	2.25
0	1.351	1.397	1.39	1.406	1.367	1.361	1.381	1.352	1.376	1.356	1.367	1.387	1.407	1.419	1.454	1.421	1.435	1.448	1.468	1.494	1.555	1.5	1.489	1.581	1.649	1.64	1.667	1.689	1.682	1.718	1.735	1.758	1.747	1.815	1.885	1.825	1.832	1.845	1.865	1.886	1.878	1.907	1.893	1.95	1.922	1.986	1.88	1.991	1.962
271	1.372	1.385	1.412	1.43	1.4	1.378	1.421	1.417	1.411	1.416	1.433	1.457	1.484	1.499	1.525	1.476	1.539	1.558	1.574	1.579	1.606	1.614	1.613	1.661	1.67	1.659	1.713	1.789	1.844	1.944	2.022	2.076	2.126	2.141	2.203	2.213	2.179	2.267	2.282	2.265	2.269	2.298	2.272	2.257	2.268	2.312	2.296	2.34	2.305
272	1.506	1.482	1.461	1.454	1.522	1.454	1.46	1.434	1.489	1.471	1.458	1.504	1.461	1.51	1.53	1.506	1.521	1.528	1.532	1.546	1.606	1.588	1.578	1.627	1.647	1.603	1.633	1.658	1.651	1.639	1.691	1.711	1.695	1.673	1.696	1.729	1.724	1.737	1.753	1.77	1.785	1.855	1.835	NaN	NaN	NaN	NaN	NaN	NaN
0	1.758	1.491	1.591	1.551	1.358	1.523	1.658	1.746	1.604	1.629	1.454	1.611	1.509	1.502	1.543	1.661	NaN	NaN	NaN	NaN	NaN	NaN	NaN	NaN	NaN	NaN	NaN	NaN	NaN	NaN	NaN	NaN	NaN	NaN	NaN	NaN	NaN	NaN	NaN	NaN	NaN	NaN	NaN	NaN	NaN	NaN	NaN	NaN	NaN
273	1.324	1.423	1.38	1.385	1.39	1.377	1.434	1.391	1.391	1.382	1.404	1.421	1.454	1.436	1.497	1.492	1.535	1.507	1.573	1.567	1.619	1.635	1.542	1.642	1.656	1.723	1.725	1.688	1.695	1.742	1.788	1.774	1.773	1.815	1.821	1.798	1.821	1.802	1.836	1.824	1.842	1.842	1.837	1.887	1.871	1.911	1.865	1.902	1.926
274	1.376	1.413	1.402	1.438	1.379	1.392	1.402	1.433	1.419	1.416	1.429	1.46	1.481	1.496	1.521	1.506	1.569	1.574	1.543	1.57	1.617	1.578	1.56	1.676	1.66	1.791	1.833	1.919	1.977	2.035	2.109	2.145	2.173	2.182	2.229	2.155	2.262	2.234	2.262	2.246	2.241	2.3	2.261	2.246	2.319	2.325	2.278	2.301	2.279
275	1.339	1.403	1.383	1.415	1.401	1.401	1.412	1.397	1.425	1.456	1.459	1.5	1.502	1.539	1.603	1.573	1.632	1.644	1.698	1.735	1.8	1.79	1.759	1.876	1.885	2.036	2.099	2.207	2.243	2.293	2.301	2.33	2.339	2.281	2.286	2.305	2.328	2.273	2.319	2.352	2.306	2.338	2.291	2.296	2.329	2.322	2.281	2.294	2.284
276	1.397	1.38	1.388	1.359	1.433	1.448	1.474	1.443	1.441	1.481	1.51	1.551	1.621	1.644	1.768	1.69	1.77	1.833	1.873	1.915	1.946	2.012	2.022	2.074	2.126	2.122	2.176	2.21	2.197	2.207	2.243	2.239	2.292	2.303	2.274	2.272	2.274	2.237	2.283	2.315	2.292	2.324	2.275	2.265	2.315	2.364	2.3	2.293	2.285
0	1.785	1.542	1.644	1.592	1.457	1.547	1.803	1.721	1.664	1.643	1.64	1.739	1.598	1.632	1.626	1.746	1.642	1.787	1.875	1.901	1.81	1.818	2.081	1.887	1.935	1.837	2.008	1.948	2.076	2.04	2.035	2.071	2.108	2.03	2.159	2.171	2.085	2.107	2.058	2.081	2.045	2.098	2.036	2.16	2.098	2.172	NaN	NaN	NaN
0	1.386	1.36	1.417	1.397	1.393	1.36	1.427	1.411	1.415	1.432	1.439	1.471	1.478	1.561	1.579	1.553	1.628	1.635	1.654	1.682	1.741	1.731	1.747	1.808	1.799	1.868	1.867	1.886	1.861	1.934	1.903	1.949	1.949	1.959	1.945	1.962	1.985	1.952	2.024	2.053	2.002	2.049	2.011	2.024	2.021	2.039	1.989	2.044	2.056
277	1.498	1.39	1.441	1.401	1.397	1.434	1.503	1.501	1.515	1.485	1.518	1.582	1.573	1.618	1.663	1.7	1.727	1.811	1.946	1.911	1.899	2.003	1.989	2.013	2.108	2.122	2.138	2.183	2.196	2.212	2.227	2.265	2.283	2.25	2.262	2.25	2.27	2.276	2.256	2.335	2.292	2.318	2.286	2.278	2.325	2.332	2.299	2.305	2.314
0	1.395	1.378	1.352	1.407	1.468	1.425	1.378	1.403	1.5	1.455	1.427	1.519	1.472	1.514	1.543	1.526	1.552	1.614	1.626	1.604	1.716	1.695	1.676	1.753	1.758	1.754	1.785	1.778	1.849	1.875	1.947	1.969	1.931	1.957	1.951	1.951	1.92	1.927	1.991	2.042	2.002	1.995	2.037	2.047	2.021	2.059	2.06	2.041	2.066
0	1.478	1.409	1.411	1.437	1.346	1.403	1.501	1.495	1.467	1.462	1.424	1.508	1.429	1.484	1.517	1.544	1.466	1.569	1.702	1.683	1.625	1.676	1.701	1.689	1.723	1.713	1.75	1.796	1.799	1.833	1.847	1.861	1.869	1.858	1.894	1.95	1.923	1.92	1.922	1.973	1.951	2	1.931	1.996	1.982	2.035	1.981	2.003	2.007
0	1.435	1.396	1.356	1.404	1.509	1.45	1.439	1.441	1.475	1.485	1.469	1.557	1.509	1.587	1.647	1.608	1.675	1.715	1.752	1.749	1.851	1.836	1.832	1.923	1.923	1.922	1.977	1.907	1.991	2.01	2.057	2.057	2.131	2.052	2.068	2.084	2.031	2.06	2.189	2.112	2.092	2.092	2.175	2.13	2.09	2.182	2.188	2.122	2.19
278	1.404	1.408	1.409	1.382	1.405	1.434	1.468	1.453	1.442	1.474	1.476	1.517	1.558	1.583	1.607	1.627	1.663	1.713	1.756	1.764	1.83	1.853	1.824	1.892	1.966	1.985	2.024	2.093	2.145	2.171	2.21	2.222	2.269	2.222	2.201	2.202	2.242	2.177	2.207	2.23	2.203	2.253	2.208	2.217	2.236	2.291	2.191	2.219	2.228
279	1.42	1.421	1.412	1.421	1.391	1.371	1.401	1.413	1.417	1.449	1.469	1.472	1.546	1.549	1.506	1.559	1.595	1.649	1.667	1.619	1.731	1.749	1.807	1.862	1.952	2.004	2.046	2.103	2.152	2.196	2.169	2.239	2.223	2.166	2.179	2.222	2.256	2.207	2.209	2.22	2.216	2.238	2.215	2.22	2.27	2.264	2.25	2.286	2.301
0	1.38	1.373	1.374	1.378	1.454	1.412	1.439	1.427	1.442	1.45	1.443	1.472	1.541	1.537	1.578	1.532	1.57	1.652	1.665	1.657	1.714	1.704	1.68	1.716	1.843	1.749	1.806	1.799	1.844	1.87	1.916	1.906	1.942	1.96	1.931	2.009	1.979	1.988	2.002	2.077	2	2.08	2.1	2.109	2.074	2.132	2.149	2.111	2.138
0	1.482	1.4	1.411	1.438	1.347	1.398	1.466	1.466	1.475	1.435	1.423	1.458	1.407	1.464	1.457	1.496	1.459	1.503	1.596	1.563	1.56	1.554	1.576	1.574	1.634	1.603	1.603	1.66	1.68	1.702	1.698	1.747	1.782	1.707	1.817	1.826	1.809	1.763	1.804	1.86	1.854	1.86	1.821	1.85	1.897	1.926	1.844	1.973	1.863
280	1.344	1.381	1.375	1.429	1.431	1.388	1.456	1.441	1.491	1.502	1.572	1.627	1.667	1.761	1.798	1.794	1.876	1.96	1.996	2.051	2.13	2.127	2.133	2.175	2.186	2.193	2.193	2.23	2.251	2.219	2.228	2.223	2.231	2.209	2.213	2.236	2.276	2.202	2.259	2.295	2.232	2.252	2.195	2.225	2.221	2.241	2.243	2.242	2.24
281	1.34	1.391	1.371	1.421	1.438	1.393	1.386	1.424	1.432	1.438	1.43	1.526	1.514	1.521	1.567	1.595	1.595	1.667	1.672	1.755	1.76	1.768	1.866	1.96	2.051	2.13	2.177	2.239	2.292	2.298	2.321	2.284	2.28	2.251	2.284	2.297	2.35	2.304	2.355	2.364	2.339	2.359	2.366	2.356	2.341	2.292	2.222	2.311	2.271
282	1.357	1.357	1.386	1.418	1.387	1.413	1.436	1.46	1.456	1.491	1.542	1.618	1.668	1.697	1.824	1.785	1.88	1.936	2.006	2.065	2.117	2.134	2.138	2.177	2.188	2.204	2.207	2.256	2.228	2.25	2.236	2.236	2.227	2.223	2.247	2.203	2.212	2.187	2.257	2.27	2.214	2.238	2.21	2.248	2.232	2.239	2.225	2.219	2.216
283	1.423	1.372	1.413	1.414	1.385	1.384	1.425	1.455	1.476	1.484	1.5	1.545	1.635	1.633	1.63	1.655	1.76	1.862	1.854	1.954	2.001	2.098	2.132	2.2	2.237	2.239	2.244	2.271	2.29	2.265	2.298	2.273	2.28	2.249	2.229	2.277	2.315	2.244	2.281	2.284	2.278	2.289	2.23	2.271	2.331	2.319	2.32	2.299	2.314
284	1.498	1.41	1.429	1.419	1.378	1.418	1.527	1.51	1.506	1.534	1.499	1.601	1.527	1.612	1.65	1.764	1.721	1.8	1.964	1.93	1.994	2.086	2.082	2.124	2.151	2.176	2.203	2.204	2.252	2.2	2.234	2.251	2.23	2.194	2.24	2.231	2.284	2.231	2.263	2.264	2.259	2.311	2.241	2.246	2.258	2.29	2.224	2.253	2.24
285	1.338	1.395	1.356	1.452	1.416	1.396	1.427	1.413	1.423	1.389	1.443	1.492	1.508	1.513	1.526	1.497	1.541	1.575	1.589	1.597	1.638	1.633	1.673	1.686	1.689	1.706	1.78	1.887	1.969	2.049	2.13	2.205	2.226	2.253	2.255	2.293	2.287	2.3	2.305	2.346	2.316	2.346	2.292	2.296	2.284	2.326	2.216	2.31	2.29
0	1.507	1.429	1.418	1.497	1.513	1.515	1.465	1.534	1.54	1.517	1.499	1.609	1.657	1.673	1.69	1.609	1.657	1.755	1.722	1.738	1.796	1.816	1.731	1.77	1.814	1.82	1.837	1.843	1.897	1.874	1.935	1.909	1.962	1.94	1.965	1.969	1.923	1.955	1.983	1.956	1.973	2.032	2.023	2.024	1.994	NaN	NaN	NaN	NaN
0	1.408	1.46	1.398	1.527	1.464	1.441	1.523	1.519	1.527	1.482	1.608	1.664	1.707	1.733	1.78	1.814	1.88	1.87	1.919	1.994	NaN	NaN	NaN	NaN	NaN	NaN	NaN	NaN	NaN	NaN	NaN	NaN	NaN	NaN	NaN	NaN	NaN	NaN	NaN	NaN	NaN	NaN	NaN	NaN	NaN	NaN	NaN	NaN	NaN
286	1.377	1.361	1.353	1.377	1.369	1.366	1.41	1.397	1.406	1.431	1.427	1.453	1.495	1.511	1.522	1.533	1.575	1.607	1.629	1.645	1.7	1.752	1.742	1.762	1.767	1.802	1.838	1.883	1.919	1.95	1.981	2.006	2.05	2.051	2.074	2.106	2.107	2.073	2.116	2.16	2.15	2.159	2.126	2.147	2.149	2.187	2.154	2.183	2.193
0	1.447	1.411	1.403	1.419	1.394	1.406	1.465	1.449	1.49	1.487	1.455	1.492	1.477	1.5	1.537	1.555	1.561	1.594	1.673	1.676	1.657	1.697	1.718	1.747	1.807	1.773	1.8	1.844	1.862	1.884	1.932	1.938	1.928	1.888	1.944	1.97	1.955	1.965	1.975	2.057	2.004	2.023	2.028	2.023	2.068	2.092	2.01	2.071	2.007
0	1.767	1.557	1.39	1.525	1.529	1.715	1.624	1.765	1.758	1.611	1.656	1.634	1.834	1.699	1.917	1.829	2.1	2.137	1.838	1.844	1.814	1.965	1.796	1.871	2.022	2.089	2.273	1.977	2.154	2.199	1.937	2.17	2.138	2.02	1.896	2.056	2.018	2.027	2.3	2.041	2.168	2.016	2.054	2.16	1.963	2.03	2.028	1.832	NaN
287	1.408	1.399	1.408	1.395	1.404	1.414	1.425	1.413	1.429	1.457	1.443	1.473	1.513	1.542	1.55	1.597	1.641	1.661	1.703	1.753	1.789	1.862	1.867	1.939	1.984	2.005	2.1	2.117	2.159	2.161	2.207	2.196	2.218	2.185	2.192	2.205	2.199	2.191	2.192	2.244	2.217	2.224	2.216	2.218	2.217	2.218	2.192	2.205	2.212
0	1.433	1.401	1.401	1.383	1.367	1.395	1.433	1.434	1.422	1.433	1.427	1.427	1.465	1.482	1.489	1.555	1.519	1.521	1.6	1.589	1.584	1.625	1.641	1.653	1.677	1.679	1.729	1.711	1.728	1.796	1.771	1.746	1.842	1.798	1.833	1.843	1.841	1.855	1.896	1.886	1.865	1.87	1.882	1.923	1.937	1.982	1.94	1.969	2.019
288	1.392	1.413	1.427	1.479	1.415	1.423	1.461	1.547	1.597	1.542	1.592	1.636	1.619	1.721	1.818	1.81	1.858	1.851	1.859	2.129	1.978	2.08	2.037	2.158	2.183	2.188	2.221	2.257	2.256	2.212	2.281	2.315	2.296	2.306	2.315	2.31	2.318	2.313	2.386	2.392	2.345	2.36	2.339	2.356	2.388	2.362	2.327	2.378	2.389
289	1.376	1.364	1.37	1.363	1.369	1.38	1.385	1.379	1.413	1.416	1.396	1.435	1.453	1.493	1.498	1.492	1.52	1.555	1.573	1.592	1.613	1.623	1.679	1.679	1.711	1.737	1.776	1.8	1.805	1.846	1.877	1.908	1.926	1.915	1.956	1.999	2.036	2.029	2.084	2.131	2.126	2.178	2.142	2.167	2.168	2.196	2.164	2.18	2.19
0	1.273	1.392	1.542	1.357	NaN	NaN	NaN	NaN	NaN	NaN	NaN	NaN	NaN	NaN	NaN	NaN	NaN	NaN	NaN	NaN	NaN	NaN	NaN	NaN	NaN	NaN	NaN	NaN	NaN	NaN	NaN	NaN	NaN	NaN	NaN	NaN	NaN	NaN	NaN	NaN	NaN	NaN	NaN	NaN	NaN	NaN	NaN	NaN	NaN
290	1.409	1.396	1.381	1.383	1.371	1.39	1.409	1.395	1.418	1.473	1.421	1.501	1.472	1.516	1.505	1.545	1.538	1.572	1.616	1.665	1.625	1.672	1.679	1.714	1.737	1.744	1.759	1.797	1.829	1.848	1.89	1.909	1.942	1.947	2.005	1.986	1.997	2.003	1.925	2.052	2.084	2.096	2.094	2.082	2.063	2.1	2.149	2.161	2.134
0	1.582	NaN	NaN	NaN	NaN	NaN	NaN	NaN	NaN	NaN	NaN	NaN	NaN	NaN	NaN	NaN	NaN	NaN	NaN	NaN	NaN	NaN	NaN	NaN	NaN	NaN	NaN	NaN	NaN	NaN	NaN	NaN	NaN	NaN	NaN	NaN	NaN	NaN	NaN	NaN	NaN	NaN	NaN	NaN	NaN	NaN	NaN	NaN	NaN
291	1.505	1.463	1.473	1.421	1.474	1.475	1.501	1.567	1.574	1.651	1.618	1.773	1.798	1.853	1.919	2.029	2.148	2.138	2.19	2.127	2.201	2.233	2.287	2.219	2.265	2.222	2.278	2.217	2.261	2.27	2.255	2.244	2.3	2.243	2.251	2.273	2.29	2.206	2.25	2.207	2.307	2.26	2.255	2.243	2.272	2.298	2.235	2.225	2.207
292	1.425	1.387	1.389	1.395	1.411	1.435	1.411	1.434	1.441	1.465	1.503	1.525	1.522	1.575	1.596	1.639	1.665	1.738	1.743	1.834	1.953	2.017	1.991	2.041	2.125	2.196	2.296	2.265	2.37	2.285	2.328	2.297	2.309	2.352	2.339	2.308	2.299	2.259	2.324	2.39	2.335	2.326	2.344	2.197	2.287	2.217	2.218	2.212	2.285
293	1.383	1.419	1.361	1.486	1.42	1.393	1.416	1.461	1.51	1.47	1.533	1.609	1.637	1.671	1.701	1.719	1.755	1.823	1.872	1.952	1.944	1.957	1.973	2.023	2.094	2.144	2.196	2.254	2.262	2.286	2.301	2.3	2.331	2.327	2.306	2.335	2.32	2.286	2.311	2.347	2.314	2.325	2.279	2.291	2.309	2.344	2.287	2.31	2.301
0	1.639	1.542	1.754	1.637	1.609	1.736	1.621	1.495	1.646	1.683	1.685	1.687	1.59	1.752	1.656	1.741	1.87	1.723	1.755	1.794	1.799	1.937	1.786	1.789	1.837	1.95	1.938	1.933	1.913	1.956	1.967	NaN	NaN	NaN	NaN	NaN	NaN	NaN	NaN	NaN	NaN	NaN	NaN	NaN	NaN	NaN	NaN	NaN	NaN
294	1.404	1.391	1.43	1.411	1.443	1.415	1.427	1.399	1.482	1.442	1.495	1.529	1.519	1.627	1.635	1.697	1.753	1.805	1.886	1.997	2.1	2.116	2.133	2.194	2.192	2.197	2.262	2.272	2.288	2.267	2.334	2.259	2.307	2.186	2.25	2.259	2.282	2.281	2.282	2.323	2.274	2.313	2.321	2.292	2.317	2.358	2.283	2.299	2.327
295	1.449	1.42	1.455	1.458	1.391	1.428	1.481	1.502	1.5	1.545	1.567	1.602	1.658	1.679	1.763	1.835	1.95	1.981	2.087	2.144	2.198	2.245	2.204	2.163	2.223	2.192	2.194	2.229	2.214	2.209	2.245	2.21	2.224	2.206	2.22	2.204	2.24	2.23	2.261	2.263	2.239	2.265	2.213	2.289	2.213	2.253	2.225	2.253	2.223
296	1.548	1.538	1.568	1.68	1.512	1.53	1.562	1.494	1.575	1.675	1.504	1.531	1.642	1.684	1.679	1.678	1.66	1.674	1.723	1.715	1.72	1.845	1.766	1.875	1.71	1.732	1.775	1.805	1.772	1.949	1.983	1.9	1.904	1.778	1.884	1.839	1.909	1.789	1.954	1.91	1.921	2.031	1.869	1.933	1.947	1.931	1.88	1.951	1.922
297	1.379	1.388	1.383	1.383	1.403	1.378	1.432	1.406	1.435	1.456	1.473	1.53	1.54	1.582	1.602	1.649	1.711	1.711	1.799	1.863	1.842	1.963	1.993	2.068	2.141	2.2	2.2	2.201	2.241	2.283	2.264	2.266	2.252	2.256	2.232	2.253	2.264	2.247	2.248	2.292	2.239	2.303	2.201	2.269	2.304	2.321	2.236	2.285	2.228
298	1.391	1.398	1.388	1.357	1.388	1.392	1.421	1.442	1.455	1.491	1.487	1.516	1.543	1.593	1.603	1.639	1.691	1.671	1.76	1.794	1.804	1.905	1.926	1.994	2.063	2.072	2.117	2.182	2.197	2.198	2.217	2.198	2.225	2.203	2.192	2.24	2.218	2.241	2.215	2.246	2.245	2.27	2.228	2.241	2.269	2.262	2.264	2.27	2.226
0	1.602	1.607	1.65	1.638	1.579	1.609	1.569	1.647	1.603	1.594	1.619	1.714	1.731	1.744	1.748	1.742	1.89	1.786	1.803	1.773	1.867	1.865	1.958	1.899	1.897	1.933	1.98	1.831	2.002	2.109	1.912	2.016	1.985	1.959	2.029	2.008	1.994	2.077	2.03	2.139	2.092	1.944	2.126	1.996	1.987	2.062	2.119	2.099	2.046
299	1.54	1.648	1.525	1.568	1.611	1.52	1.538	1.59	1.503	1.602	1.479	1.553	1.76	1.645	1.645	1.643	1.68	1.73	1.808	1.675	1.777	1.732	1.657	1.794	1.825	1.617	1.696	1.775	1.922	1.858	1.852	2.021	1.968	1.828	1.899	1.92	1.959	1.91	1.923	1.965	2.066	1.992	2.069	1.955	1.973	1.985	2.007	1.867	2.065
300	1.513	1.412	1.432	1.476	1.456	1.427	1.469	1.538	1.519	1.63	1.547	1.657	1.69	1.758	1.801	1.868	1.931	2.017	2.075	2.099	2.182	2.231	2.244	2.186	2.213	2.241	2.252	2.294	2.281	2.259	2.237	2.236	2.278	2.222	2.304	2.25	2.318	2.245	2.24	2.301	2.283	2.28	2.288	2.281	2.383	2.347	2.297	2.355	2.269
0	1.387	1.379	1.383	1.367	1.376	1.386	1.406	1.403	1.426	1.444	1.418	1.456	1.487	1.507	1.503	1.528	1.56	1.521	1.559	1.596	1.642	1.624	1.636	1.657	1.726	1.748	1.722	1.793	1.765	1.786	1.837	1.848	1.86	1.888	1.902	1.913	1.962	1.962	1.938	2.002	2.016	2.036	1.988	2.026	2.05	2.044	2.036	2.065	2.006
301	1.394	1.391	1.375	1.467	1.422	1.392	1.446	1.47	1.532	1.513	1.601	1.659	1.699	1.723	1.816	1.869	1.94	1.948	2.077	2.042	2.086	2.11	2.142	2.183	2.215	2.218	2.223	2.268	2.258	2.265	2.28	2.28	2.29	2.26	2.302	2.284	2.3	2.273	2.271	2.297	2.276	2.305	2.273	2.274	2.294	2.292	2.269	2.266	2.261
0	1.418	1.458	NaN	NaN	NaN	NaN	NaN	NaN	NaN	NaN	NaN	NaN	NaN	NaN	NaN	NaN	NaN	NaN	NaN	NaN	NaN	NaN	NaN	NaN	NaN	NaN	NaN	NaN	NaN	NaN	NaN	NaN	NaN	NaN	NaN	NaN	NaN	NaN	NaN	NaN	NaN	NaN	NaN	NaN	NaN	NaN	NaN	NaN	NaN
0	1.401	1.407	1.405	1.392	1.394	1.404	1.417	1.428	1.423	1.462	1.479	1.482	1.541	1.531	1.539	1.594	1.625	1.637	1.672	1.681	1.738	1.762	1.747	1.778	1.81	1.831	1.827	1.859	1.889	1.928	1.943	1.946	1.935	1.931	1.966	2.014	2.001	1.994	1.996	2.08	2.034	2.062	2.076	2.059	2.074	2.087	2.039	2.072	2.078
302	1.44	1.409	1.428	1.416	1.436	1.449	1.493	1.491	1.514	1.571	1.579	1.632	1.693	1.74	1.789	1.857	1.932	1.945	2.048	2.082	2.151	2.207	2.197	2.174	2.221	2.22	2.187	2.231	2.241	2.248	2.245	2.22	2.235	2.213	2.208	2.226	2.224	2.216	2.261	2.265	2.248	2.281	2.241	2.244	2.261	2.305	2.255	2.285	2.263
303	1.399	1.408	1.395	1.388	1.382	1.391	1.41	1.426	1.421	1.45	1.423	1.451	1.465	1.475	1.497	1.513	1.522	1.537	1.557	1.547	1.564	1.611	1.607	1.592	1.608	1.649	1.61	1.616	1.655	1.643	1.674	1.667	1.676	1.679	1.681	1.709	1.717	1.697	1.697	1.733	1.717	1.725	1.741	1.754	1.761	1.771	1.745	1.755	1.745
0	1.544	1.9	1.539	NaN	NaN	NaN	NaN	NaN	NaN	NaN	NaN	NaN	NaN	NaN	NaN	NaN	NaN	NaN	NaN	NaN	NaN	NaN	NaN	NaN	NaN	NaN	NaN	NaN	NaN	NaN	NaN	NaN	NaN	NaN	NaN	NaN	NaN	NaN	NaN	NaN	NaN	NaN	NaN	NaN	NaN	NaN	NaN	NaN	NaN
304	1.405	1.4	1.406	1.419	1.47	1.463	1.513	1.56	1.648	1.735	1.784	1.878	1.985	2.085	2.125	2.115	2.167	2.169	2.185	2.165	2.207	2.219	2.184	2.163	2.178	2.142	2.174	2.155	2.198	2.173	2.204	2.177	2.234	2.154	2.191	2.197	2.207	2.174	2.204	2.215	2.206	2.23	2.191	2.195	2.22	2.246	2.185	2.208	2.194
305	1.405	1.402	1.413	1.428	1.48	1.459	1.493	1.512	1.59	1.698	1.74	1.815	1.919	1.978	2.029	2.051	2.114	2.138	2.184	2.169	2.198	2.164	2.168	2.16	2.169	2.147	2.15	2.167	2.164	2.159	2.167	2.171	2.178	2.127	2.171	2.155	2.159	2.129	2.174	2.208	2.19	2.217	2.162	2.201	2.212	2.233	2.18	2.186	2.201
306	1.44	1.408	1.45	1.46	1.4	1.427	1.476	1.467	1.497	1.515	1.516	1.53	1.576	1.643	1.652	1.685	1.703	1.738	1.765	1.753	1.854	1.904	1.892	1.917	1.982	1.888	2.031	2.011	2.037	2.165	2.107	2.141	2.152	2.074	2.097	2.121	2.241	2.161	2.142	2.248	2.159	2.203	2.2	2.188	2.199	2.175	2.211	2.237	2.198
0	1.49	1.561	1.544	1.588	1.565	1.509	1.606	1.578	NaN	NaN	NaN	NaN	NaN	NaN	NaN	NaN	NaN	NaN	NaN	NaN	NaN	NaN	NaN	NaN	NaN	NaN	NaN	NaN	NaN	NaN	NaN	NaN	NaN	NaN	NaN	NaN	NaN	NaN	NaN	NaN	NaN	NaN	NaN	NaN	NaN	NaN	NaN	NaN	NaN
0	NaN	NaN	NaN	NaN	NaN	NaN	NaN	NaN	NaN	NaN	NaN	NaN	NaN	NaN	NaN	NaN	NaN	NaN	NaN	NaN	NaN	NaN	NaN	NaN	NaN	NaN	NaN	NaN	NaN	NaN	NaN	NaN	NaN	NaN	NaN	NaN	NaN	NaN	NaN	NaN	NaN	NaN	NaN	NaN	NaN	NaN	NaN	NaN	NaN
307	1.37	1.381	1.389	1.367	1.343	1.376	1.391	1.408	1.419	1.44	1.456	1.489	1.554	1.571	1.587	1.636	1.735	1.757	1.821	1.896	1.963	2.034	2.054	2.087	2.171	2.152	2.242	2.231	2.289	2.29	2.241	2.248	2.279	2.228	2.247	2.236	2.247	2.248	2.267	2.31	2.275	2.314	2.26	2.283	2.272	2.291	2.258	2.283	2.262
0	1.447	1.365	1.424	1.477	1.411	1.405	1.46	1.477	1.541	1.502	1.523	1.537	1.465	1.561	1.602	1.603	1.657	1.612	1.617	1.8	1.698	1.752	1.681	1.685	1.734	1.765	1.783	1.849	1.812	1.807	1.834	1.852	1.873	1.886	1.892	1.873	1.885	1.839	1.904	1.92	1.933	1.94	1.931	1.952	1.953	2	1.974	1.993	1.953
308	1.395	1.403	1.392	1.382	1.393	1.409	1.419	1.421	1.449	1.485	1.484	1.523	1.53	1.596	1.612	1.651	1.719	1.711	1.764	1.828	1.852	1.894	1.871	1.908	1.991	2.023	1.983	2.082	2.087	2.08	2.091	2.116	2.099	2.124	2.11	2.18	2.157	2.139	2.169	2.19	2.205	2.252	2.147	2.201	2.201	2.198	2.155	2.226	2.184
309	1.395	1.414	1.437	1.372	1.452	1.404	1.458	1.446	1.442	1.522	1.458	1.514	1.59	1.63	1.666	1.694	1.792	1.82	1.868	1.924	1.938	1.995	1.99	2.05	2.053	2.084	2.138	2.155	2.183	2.147	2.193	2.186	2.211	2.235	2.173	2.26	2.207	2.193	2.217	2.237	2.186	2.253	2.181	2.21	2.207	2.226	2.247	2.228	2.262
310	1.392	1.384	1.39	1.383	1.366	1.395	1.459	1.439	1.467	1.479	1.561	1.539	1.632	1.631	1.698	1.747	1.834	1.894	1.95	2.004	2.074	2.161	2.165	2.156	2.201	2.184	2.219	2.242	2.242	2.255	2.273	2.247	2.262	2.238	2.261	2.306	2.263	2.237	2.237	2.302	2.219	2.284	2.251	2.27	2.268	2.288	2.226	2.224	2.239
311	1.478	1.509	1.61	1.574	1.716	1.345	1.599	1.599	1.379	1.496	1.523	1.762	1.973	1.465	1.679	1.757	1.848	1.656	2.022	1.848	1.759	1.926	1.889	1.783	1.95	1.985	2.108	2.019	2.008	2.031	2.016	2.031	2.134	2.116	2.221	2.144	2.18	2.156	2.089	2.077	2.142	2.199	2.136	2.17	2.187	2.209	2.119	2.158	2.151
0	1.381	1.39	NaN	NaN	NaN	NaN	NaN	NaN	NaN	NaN	NaN	NaN	NaN	NaN	NaN	NaN	NaN	NaN	NaN	NaN	NaN	NaN	NaN	NaN	NaN	NaN	NaN	NaN	NaN	NaN	NaN	NaN	NaN	NaN	NaN	NaN	NaN	NaN	NaN	NaN	NaN	NaN	NaN	NaN	NaN	NaN	NaN	NaN	NaN
312	1.4	1.405	1.4	1.359	1.406	1.39	1.434	1.448	1.463	1.494	1.504	1.594	1.577	1.646	1.679	1.68	1.764	1.786	1.836	1.889	1.93	1.956	1.95	2.002	2.024	2.042	2.06	2.133	2.143	2.111	2.178	2.152	2.152	2.158	2.142	2.204	2.205	2.18	2.185	2.183	2.192	2.239	2.187	2.194	2.218	2.227	2.179	2.187	2.182
313	1.399	1.392	1.381	1.435	1.448	1.426	1.459	1.474	1.538	1.502	1.564	1.6	1.665	1.657	1.831	1.821	1.839	1.946	2.05	2.138	2.222	2.24	2.227	2.246	2.286	2.325	2.287	2.274	2.281	2.241	2.312	2.276	2.298	2.256	2.289	2.325	2.285	2.237	2.262	2.324	2.267	2.327	2.295	2.315	2.302	2.309	2.264	2.246	2.318
314	1.415	1.427	1.416	1.404	1.456	1.427	1.475	1.5	1.524	1.519	1.569	1.596	1.649	1.723	1.741	1.77	1.869	1.909	1.94	1.971	2.006	2.049	2.02	2.043	2.095	2.109	2.134	2.134	2.186	2.145	2.165	2.162	2.188	2.162	2.187	2.183	2.211	2.167	2.203	2.215	2.218	2.217	2.194	2.219	2.221	2.239	2.198	2.22	2.22
315	1.422	1.453	1.406	1.424	1.48	1.443	1.44	1.473	1.501	1.566	1.574	1.598	1.64	1.736	1.784	1.778	1.885	1.927	1.931	1.994	2.026	2.088	2.109	2.13	2.165	2.156	2.162	2.214	2.211	2.193	2.263	2.202	2.262	2.188	2.219	2.24	2.228	2.204	2.257	2.279	2.271	2.297	2.239	2.251	2.28	2.283	2.25	2.257	2.251
316	1.38	1.394	1.374	1.377	1.387	1.377	1.406	1.389	1.434	1.443	1.45	1.464	1.506	1.52	1.54	1.543	1.566	1.608	1.598	1.632	1.688	1.69	1.694	1.714	1.735	1.779	1.756	1.758	1.783	1.817	1.854	1.898	1.891	1.858	1.88	1.901	1.905	1.911	1.914	1.919	1.927	1.965	1.94	1.97	1.939	1.984	1.938	1.946	1.944
0	1.435	1.423	1.39	1.416	1.436	1.422	1.427	1.427	1.479	1.438	1.472	1.508	1.494	1.512	1.578	1.564	1.655	1.639	1.65	1.72	1.715	1.771	1.735	1.724	1.765	1.815	1.832	1.836	1.869	1.883	1.944	1.949	1.95	1.913	1.99	1.957	2.002	1.991	2.063	2.085	2.09	2.11	2.056	2.064	2.044	2.106	2.095	2.166	2.119
317	1.405	1.421	1.436	1.386	1.416	1.393	1.413	1.43	1.436	1.447	1.494	1.513	1.568	1.574	1.58	1.619	1.673	1.747	1.693	1.778	1.782	1.833	1.856	1.882	1.918	1.912	1.988	2.032	2.088	2.104	2.16	2.195	2.237	2.228	2.235	2.249	2.306	2.235	2.267	2.284	2.3	2.317	2.262	2.291	2.298	2.337	2.3	2.26	2.259
318	1.407	1.429	1.388	1.423	1.42	1.408	1.431	1.466	1.48	1.485	1.508	1.55	1.645	1.591	1.667	1.73	1.76	1.771	1.838	1.885	1.942	2.003	2.017	2.107	2.142	2.162	2.21	2.241	2.243	2.234	2.245	2.226	2.265	2.22	2.245	2.245	2.257	2.228	2.257	2.261	2.256	2.261	2.213	2.254	2.253	2.286	2.225	2.249	2.247
0	1.433	1.446	1.424	1.455	1.505	1.422	NaN	NaN	NaN	NaN	NaN	NaN	NaN	NaN	NaN	NaN	NaN	NaN	NaN	NaN	NaN	NaN	NaN	NaN	NaN	NaN	NaN	NaN	NaN	NaN	NaN	NaN	NaN	NaN	NaN	NaN	NaN	NaN	NaN	NaN	NaN	NaN	NaN	NaN	NaN	NaN	NaN	NaN	NaN
0	NaN	NaN	NaN	NaN	NaN	NaN	NaN	NaN	NaN	NaN	NaN	NaN	NaN	NaN	NaN	NaN	NaN	NaN	NaN	NaN	NaN	NaN	NaN	NaN	NaN	NaN	NaN	NaN	NaN	NaN	NaN	NaN	NaN	NaN	NaN	NaN	NaN	NaN	NaN	NaN	NaN	NaN	NaN	NaN	NaN	NaN	NaN	NaN	NaN
319	1.455	1.481	1.452	1.487	1.583	1.497	1.537	1.547	1.631	1.694	1.748	1.779	1.832	1.907	1.962	1.982	2.067	2.165	2.088	2.107	2.176	2.208	2.213	2.251	2.262	2.258	2.264	2.273	2.255	2.26	2.261	2.27	2.27	2.241	2.271	2.257	2.253	2.217	2.237	2.271	2.283	2.276	2.245	2.26	2.257	2.305	2.265	2.251	2.265
320	1.373	1.36	1.367	1.361	1.381	1.403	1.41	1.409	1.432	1.455	1.445	1.481	1.488	1.519	1.547	1.556	1.589	1.608	1.654	1.675	1.74	1.713	1.737	1.766	1.847	1.847	1.867	1.918	1.938	1.968	2.007	2.005	2.034	2.026	2.039	2.084	2.073	2.059	2.104	2.127	2.099	2.141	2.106	2.126	2.113	2.137	2.137	2.148	2.156
321	1.365	1.385	1.388	1.383	1.384	1.389	1.386	1.41	1.405	1.442	1.466	1.473	1.506	1.51	1.525	1.523	1.565	1.606	1.605	1.625	1.693	1.734	1.704	1.719	1.78	1.759	1.772	1.772	1.813	1.856	1.896	1.9	1.902	1.926	1.964	1.991	2.041	2.02	2.067	2.1	2.113	2.15	2.17	2.195	2.195	2.227	2.205	2.216	2.218
322	1.362	1.375	1.376	1.352	1.385	1.406	1.429	1.449	1.489	1.556	1.563	1.611	1.656	1.716	1.76	1.783	1.873	1.923	1.992	2.015	2.102	2.126	2.114	2.12	2.169	2.138	2.16	2.157	2.158	2.138	2.154	2.135	2.143	2.131	2.126	2.143	2.157	2.126	2.145	2.187	2.173	2.196	2.18	2.177	2.193	2.206	2.185	2.202	2.187
323	1.447	1.399	1.403	1.425	1.425	1.403	1.409	1.402	1.49	1.476	1.505	1.506	1.571	1.592	1.675	1.716	1.819	1.808	1.92	2	2.098	2.164	2.206	2.222	2.171	2.193	2.191	2.255	2.227	2.228	2.297	2.242	2.265	2.236	2.29	2.298	2.3	2.239	2.298	2.305	2.315	2.318	2.283	2.285	2.286	2.305	2.285	2.306	2.304
324	1.396	1.414	1.398	1.438	1.412	1.418	1.443	1.435	1.527	1.524	1.495	1.572	1.613	1.573	1.672	1.697	1.682	1.693	1.792	1.767	1.836	1.872	1.84	1.85	1.905	1.919	1.977	1.967	2.014	2.076	2.106	2.159	2.183	2.148	2.247	2.264	2.221	2.226	2.264	2.309	2.288	2.328	2.294	2.27	2.243	2.279	2.267	2.285	2.276
0	1.435	1.43	1.407	1.392	1.464	1.393	1.436	1.432	1.473	1.492	1.518	1.585	1.587	1.624	1.599	1.644	1.707	1.775	1.725	1.769	1.846	1.857	1.85	1.911	1.9	1.926	1.952	2.024	2.032	2.005	2.057	2.028	2.028	2.007	2.062	1.999	2.081	1.988	2.081	2.123	2.123	2.15	2.122	2.143	2.154	2.221	2.118	2.198	2.177
325	1.411	1.417	1.405	1.396	1.415	1.416	1.43	1.428	1.432	1.453	1.448	1.462	1.474	1.5	1.498	1.504	1.538	1.546	1.555	1.581	1.608	1.645	1.65	1.656	1.73	1.753	1.771	1.831	1.845	1.858	1.925	1.965	1.967	2.052	2.057	2.098	2.15	2.117	2.186	2.216	2.209	2.231	2.202	2.254	2.227	2.276	2.229	2.223	2.248
0	1.397	1.429	1.411	1.41	1.434	1.394	1.414	1.412	1.411	1.446	1.449	1.459	1.501	1.537	1.555	1.572	1.634	1.692	1.643	1.712	1.734	1.755	1.767	1.817	1.87	1.921	1.91	1.962	1.969	1.896	1.91	1.981	1.97	2.002	2.024	2.058	2.048	1.945	2.077	2.103	2.067	2.046	2.045	2.076	2.127	2.106	2.094	2.066	2.092
0	1.36	1.362	1.422	1.37	1.425	1.463	1.459	1.423	1.459	1.515	1.477	1.545	1.539	1.534	1.607	1.602	1.652	1.645	1.744	1.713	1.783	1.841	1.822	1.86	1.876	1.849	1.914	1.986	1.965	1.957	2.061	1.972	2.043	2.006	2.038	2.1	2.097	2.065	2.142	2.163	2.084	2.169	2.163	2.142	2.128	2.237	2.198	2.181	2.173
326	1.433	1.412	1.407	1.414	1.448	1.434	1.417	1.405	1.487	1.507	1.509	1.502	1.522	1.562	1.621	1.632	1.671	1.689	1.716	1.743	1.762	1.878	1.86	1.961	2.039	2.082	2.127	2.194	2.24	2.179	2.371	2.267	2.228	2.229	2.212	2.243	2.272	2.208	2.204	2.329	2.255	2.391	2.328	2.271	2.27	2.343	2.295	2.319	2.301
327	1.452	1.45	1.455	1.442	1.425	1.422	1.441	1.423	1.472	1.483	1.455	1.496	1.551	1.53	1.57	1.584	1.632	1.632	1.687	1.696	1.764	1.834	1.764	1.786	1.832	1.844	1.915	1.979	2.064	2.036	2.116	2.082	2.163	2.125	2.181	2.163	2.223	2.152	2.235	2.257	2.192	2.248	2.213	2.209	2.251	2.267	2.265	2.2	2.226
0	1.386	1.432	1.403	1.406	1.432	1.42	1.463	1.444	1.462	1.486	1.48	1.518	1.522	1.556	1.581	1.596	1.622	1.651	1.643	1.689	1.717	1.723	1.758	1.715	1.782	1.764	1.8	1.805	1.824	1.839	1.818	1.854	1.858	1.832	1.865	1.906	1.913	1.861	1.922	1.968	1.938	1.956	1.955	1.973	2	2.033	1.987	1.999	2.027
328	1.424	1.441	1.418	1.419	1.462	1.46	1.451	1.461	1.514	1.527	1.499	1.562	1.609	1.604	1.623	1.642	1.667	1.702	1.755	1.748	1.817	1.815	1.821	1.846	1.918	1.934	1.919	2.027	2.009	2.05	2.086	2.043	2.095	2.103	2.084	2.178	2.185	2.17	2.199	2.188	2.21	2.253	2.204	2.189	2.226	2.258	2.225	2.231	2.229
0	1.489	1.378	1.52	1.433	1.469	1.382	1.453	1.446	1.561	1.42	1.502	NaN	NaN	NaN	NaN	NaN	NaN	NaN	NaN	NaN	NaN	NaN	NaN	NaN	NaN	NaN	NaN	NaN	NaN	NaN	NaN	NaN	NaN	NaN	NaN	NaN	NaN	NaN	NaN	NaN	NaN	NaN	NaN	NaN	NaN	NaN	NaN	NaN	NaN
0	NaN	NaN	NaN	NaN	NaN	NaN	NaN	NaN	NaN	NaN	NaN	NaN	NaN	NaN	NaN	NaN	NaN	NaN	NaN	NaN	NaN	NaN	NaN	NaN	NaN	NaN	NaN	NaN	NaN	NaN	NaN	NaN	NaN	NaN	NaN	NaN	NaN	NaN	NaN	NaN	NaN	NaN	NaN	NaN	NaN	NaN	NaN	NaN	NaN
0	1.583	1.648	1.512	1.595	1.578	NaN	NaN	NaN	NaN	NaN	NaN	NaN	NaN	NaN	NaN	NaN	NaN	NaN	NaN	NaN	NaN	NaN	NaN	NaN	NaN	NaN	NaN	NaN	NaN	NaN	NaN	NaN	NaN	NaN	NaN	NaN	NaN	NaN	NaN	NaN	NaN	NaN	NaN	NaN	NaN	NaN	NaN	NaN	NaN
0	1.469	1.477	1.441	1.425	1.495	1.483	1.497	1.513	1.553	1.637	1.617	1.722	1.789	1.863	1.873	1.923	1.914	1.921	1.916	1.924	1.936	NaN	NaN	NaN	NaN	NaN	NaN	NaN	NaN	NaN	NaN	NaN	NaN	NaN	NaN	NaN	NaN	NaN	NaN	NaN	NaN	NaN	NaN	NaN	NaN	NaN	NaN	NaN	NaN
329	1.344	1.476	1.474	1.507	1.652	1.533	1.721	1.379	1.512	1.724	1.688	1.583	1.724	1.889	1.829	1.732	1.917	1.927	1.99	1.807	1.949	1.985	2.054	2.174	2.108	2.008	2.17	2.16	2.243	2.154	2.317	2.226	2.308	2.192	2.223	2.267	2.169	2.221	2.213	2.244	2.283	2.276	2.174	2.3	2.272	2.316	2.249	2.317	2.21
0	1.597	1.664	1.657	1.615	NaN	NaN	NaN	NaN	NaN	NaN	NaN	NaN	NaN	NaN	NaN	NaN	NaN	NaN	NaN	NaN	NaN	NaN	NaN	NaN	NaN	NaN	NaN	NaN	NaN	NaN	NaN	NaN	NaN	NaN	NaN	NaN	NaN	NaN	NaN	NaN	NaN	NaN	NaN	NaN	NaN	NaN	NaN	NaN	NaN
330	1.391	1.406	1.418	1.418	1.472	1.418	1.44	1.447	1.494	1.485	1.47	1.5	1.538	1.543	1.606	1.624	1.657	1.726	1.729	1.755	1.831	1.865	1.858	1.851	1.937	1.955	1.996	2.049	2.095	2.04	2.105	2.101	2.122	2.114	2.155	2.176	2.204	2.15	2.189	2.202	2.208	2.192	2.202	2.167	2.178	2.226	2.2	2.178	2.187
0	1.383	1.37	1.401	1.378	1.395	1.445	1.459	1.428	1.447	1.485	1.492	1.487	1.534	1.519	1.562	1.563	1.589	1.59	1.632	1.676	1.692	1.719	1.695	1.688	1.753	1.721	1.776	1.794	1.823	1.843	1.881	1.879	1.88	1.878	1.898	1.942	1.903	1.925	1.958	1.989	1.944	1.991	2	1.971	2.008	2.033	2.014	2.001	2.014
0	1.44	1.444	1.438	1.404	1.511	1.398	1.418	1.415	1.453	1.495	1.457	1.47	1.487	1.523	1.505	1.542	1.551	1.665	1.589	1.649	1.656	1.667	1.701	1.688	1.741	1.723	1.73	1.791	1.787	1.781	1.842	1.82	1.844	1.837	1.892	1.842	1.912	1.915	1.933	1.97	1.99	1.978	1.923	1.965	1.965	2.029	2.006	1.98	1.965
0	1.394	1.386	1.416	1.419	1.414	1.402	1.43	1.432	1.475	1.472	1.451	1.473	1.539	1.526	1.533	1.562	1.557	1.551	1.629	1.604	1.631	1.675	1.648	1.656	1.676	1.743	1.696	1.686	1.731	1.727	1.749	1.721	1.778	1.725	1.778	1.773	1.804	1.729	1.781	1.8	1.773	1.795	1.835	1.808	1.791	1.846	1.836	1.863	1.833
0	1.365	1.421	1.413	1.365	1.431	1.378	1.466	1.441	1.446	1.465	1.466	1.492	1.515	1.546	1.578	1.579	1.627	1.684	1.663	1.673	1.71	1.709	1.712	1.721	1.767	1.79	1.8	1.806	1.824	1.796	1.823	1.832	1.87	1.807	1.85	1.864	1.876	1.832	1.891	1.919	1.921	1.894	1.926	1.902	1.939	1.96	1.915	1.907	1.936
331	1.343	1.418	1.432	1.397	1.425	1.467	1.562	1.543	1.583	1.728	1.701	1.782	1.823	1.893	2.033	2.077	2.196	2.26	2.311	2.317	2.396	2.351	2.333	2.415	2.416	2.289	2.389	2.31	2.337	2.314	2.348	2.349	2.325	2.288	2.279	2.323	2.35	2.361	2.323	2.364	2.269	2.338	2.297	2.318	2.324	2.366	2.291	2.321	2.395
0	1.598	1.654	1.567	1.603	1.503	1.536	1.577	1.577	NaN	NaN	NaN	NaN	NaN	NaN	NaN	NaN	NaN	NaN	NaN	NaN	NaN	NaN	NaN	NaN	NaN	NaN	NaN	NaN	NaN	NaN	NaN	NaN	NaN	NaN	NaN	NaN	NaN	NaN	NaN	NaN	NaN	NaN	NaN	NaN	NaN	NaN	NaN	NaN	NaN
332	1.37	1.385	1.392	1.379	1.396	1.391	1.407	1.381	1.417	1.427	1.416	1.453	1.486	1.495	1.534	1.552	1.591	1.609	1.694	1.76	1.862	1.947	2.008	2.086	2.12	2.184	2.197	2.23	2.215	2.201	2.272	2.274	2.213	2.213	2.211	2.225	2.25	2.225	2.242	2.28	2.248	2.266	2.219	2.224	2.261	2.261	2.218	2.249	2.259
0	1.374	1.377	1.39	1.367	1.388	1.391	1.396	1.398	1.428	1.439	1.438	1.46	1.523	1.514	1.551	1.56	1.616	1.638	1.707	1.737	1.784	1.812	1.897	1.925	1.999	2.06	2.096	2.15	2.188	2.175	2.193	2.211	2.215	2.182	2.19	2.228	2.226	2.184	2.229	2.243	2.223	2.261	2.256	2.203	2.187	2.253	2.207	2.206	2.226
0	1.383	1.437	1.433	1.434	1.43	1.418	1.431	1.423	1.496	1.512	1.476	1.52	1.58	1.605	1.61	1.646	1.609	1.675	1.724	1.696	1.808	1.806	1.772	1.811	1.876	1.854	1.851	1.966	2.006	1.982	1.962	1.922	1.924	1.938	1.924	1.938	1.993	2.036	1.998	1.996	1.988	2.083	1.983	2.043	2.035	2.003	2	2.052	2.025
333	1.37	1.439	1.387	1.406	1.445	1.387	1.46	1.455	1.47	1.542	1.531	1.57	1.604	1.671	1.677	1.742	1.817	1.813	1.843	1.902	1.974	1.974	2.023	2.107	2.144	2.136	2.197	2.223	2.237	2.24	2.258	2.251	2.27	2.245	2.265	2.184	2.186	2.258	2.277	2.306	2.251	2.301	2.234	2.27	2.298	2.245	2.219	2.284	2.293
0	1.436	1.442	1.405	1.434	1.435	1.462	1.45	1.48	1.507	1.467	1.498	1.507	1.528	1.544	1.583	1.583	1.622	1.64	1.6	1.65	1.695	1.751	1.769	1.734	1.794	1.824	1.823	1.86	1.882	1.903	1.918	1.987	1.968	1.909	1.944	2.022	1.994	1.982	1.969	2.035	2.005	2.052	2.013	2.055	2.044	2.047	2.061	2.09	2.061
334	1.372	1.421	1.437	1.395	1.398	1.384	1.413	1.452	1.414	1.456	1.43	1.467	1.458	1.547	1.505	1.566	1.605	1.628	1.657	1.72	1.798	1.784	1.83	1.878	1.931	2	2.046	2.132	2.169	2.211	2.24	2.263	2.257	2.208	2.261	2.241	2.292	2.238	2.25	2.285	2.231	2.26	2.251	2.23	2.243	2.274	2.234	2.263	2.256
0	1.408	1.435	1.394	1.443	1.427	1.397	1.462	1.458	1.471	1.49	1.507	1.552	1.567	1.62	1.625	1.638	1.68	1.736	1.769	1.776	1.772	1.853	1.844	1.877	1.968	1.963	1.95	2.005	2.038	2.077	2.107	2.105	2.121	2.091	2.121	2.174	2.149	2.156	2.238	2.239	2.212	2.232	2.227	2.266	2.26	2.281	2.256	2.236	2.278
0	1.417	1.413	1.443	1.453	1.416	1.474	1.457	1.442	1.456	1.481	1.488	1.501	1.498	1.54	1.558	1.565	1.613	1.587	1.599	1.587	1.604	1.664	1.627	1.644	1.698	1.696	1.733	1.781	1.794	1.794	1.789	1.821	1.857	1.806	1.842	1.892	1.846	1.906	1.894	NaN	NaN	NaN	NaN	NaN	NaN	NaN	NaN	NaN	NaN
0	1.425	1.431	1.372	1.417	1.376	1.425	1.418	1.429	1.45	1.441	1.429	1.454	1.492	1.498	1.536	1.568	1.565	1.572	1.637	1.621	1.657	1.67	1.683	1.729	1.754	1.749	1.786	1.762	1.831	1.874	1.891	1.927	1.915	1.883	1.897	1.956	1.951	1.993	1.98	2.064	2.014	2.019	2.012	2.055	2.038	2.066	2.107	2.032	2.033
335	1.398	1.464	1.42	1.431	1.464	1.467	1.483	1.463	1.514	1.579	1.607	1.641	1.693	1.693	1.768	1.811	1.792	1.835	1.887	1.909	2.092	2.053	2.061	2.125	2.12	2.168	2.228	2.314	2.289	2.361	2.325	2.304	2.3	2.228	2.276	2.31	2.324	2.272	2.319	2.315	2.318	2.358	2.353	2.322	2.334	2.355	2.326	2.329	2.327
0	1.394	1.396	1.404	1.387	1.411	1.405	1.403	1.391	1.404	1.425	1.415	1.43	1.465	1.494	1.489	1.515	1.529	1.591	1.619	1.647	1.703	1.733	1.768	1.81	1.862	1.918	1.99	2.062	2.071	2.118	2.162	2.145	2.169	2.166	2.17	2.16	2.175	2.122	2.192	2.238	2.215	2.208	2.198	2.164	2.19	2.184	2.146	2.192	2.202
336	1.365	1.427	1.471	1.483	1.428	1.457	1.492	1.479	1.553	1.639	1.621	1.603	1.668	1.698	1.721	1.815	1.813	1.855	1.924	1.885	1.908	1.943	1.998	1.982	2.053	2.097	2.134	2.208	2.266	2.274	2.273	2.242	2.248	2.257	2.277	2.24	2.266	2.226	2.256	2.294	2.26	2.251	2.229	2.228	2.247	2.312	2.221	2.256	2.314
0	1.362	1.43	1.467	1.454	1.413	1.462	1.46	1.458	1.511	1.528	1.547	1.515	1.624	1.65	1.705	1.726	1.761	1.753	1.816	1.809	1.895	1.964	1.903	1.932	2.012	1.954	2.032	1.976	2.079	2.046	2.123	NaN	NaN	NaN	NaN	NaN	NaN	NaN	NaN	NaN	NaN	NaN	NaN	NaN	NaN	NaN	NaN	NaN	NaN
337	1.396	1.425	1.417	1.406	1.428	1.408	1.484	1.475	1.464	1.518	1.504	1.57	1.584	1.644	1.648	1.738	1.802	1.891	1.973	2.039	2.149	2.24	2.21	2.244	2.256	2.245	2.257	2.281	2.271	2.282	2.304	2.306	2.293	2.279	2.295	2.313	2.289	2.266	2.275	2.285	2.265	2.287	2.248	2.279	2.319	2.349	2.278	2.281	2.248
0	1.385	1.375	1.402	1.412	1.412	1.438	1.435	1.447	1.505	1.471	1.503	1.497	1.599	1.633	1.627	1.637	1.717	1.677	1.708	1.708	1.797	1.805	1.796	1.853	1.858	1.863	1.862	1.893	1.95	1.878	1.965	1.949	1.954	1.915	1.966	1.933	2.01	1.947	1.984	1.998	1.995	2.061	1.946	2.012	2.014	2.045	2.014	2.032	2.019
338	1.384	1.417	1.404	1.422	1.436	1.4	1.451	1.476	1.496	1.557	1.589	1.623	1.681	1.753	1.77	1.85	1.891	2.015	2.038	2.054	2.127	2.161	2.162	2.236	2.204	2.225	2.253	2.28	2.261	2.261	2.274	2.275	2.28	2.257	2.264	2.232	2.238	2.219	2.252	2.259	2.218	2.254	2.236	2.248	2.26	2.288	2.254	2.255	2.253
0	1.448	1.559	1.538	1.528	1.567	1.503	1.606	1.618	1.602	1.632	1.546	1.658	1.665	1.73	1.682	1.773	1.777	1.821	1.939	1.883	2.001	1.918	1.97	2.031	2.039	2.064	2	2.075	2.018	2.077	2.084	2.142	2.15	2.112	2.137	2.154	2.194	2.133	2.255	2.181	2.154	2.239	2.231	2.225	2.23	2.343	2.223	2.122	2.188
339	1.415	1.431	1.437	1.402	1.443	1.451	1.464	1.449	1.486	1.509	1.526	1.542	1.613	1.629	1.604	1.652	1.689	1.743	1.771	1.808	1.829	1.863	1.906	1.895	1.942	1.97	1.941	1.981	2.011	2.036	2.022	2.032	2.092	2.048	2.087	2.124	2.124	2.097	2.159	2.143	2.148	2.163	2.195	2.18	2.176	2.197	2.183	2.186	2.199
340	1.386	1.453	1.447	1.412	1.471	1.414	1.509	1.526	1.554	1.645	1.622	1.729	1.769	1.878	1.9	1.991	2.086	2.101	2.15	2.159	2.219	2.269	2.251	2.277	2.275	2.256	2.279	2.297	2.262	2.262	2.278	2.251	2.27	2.255	2.266	2.248	2.276	2.248	2.261	2.292	2.282	2.275	2.243	2.259	2.284	2.29	2.227	2.273	2.258
341	1.361	1.394	1.381	1.398	1.403	1.377	1.41	1.431	1.416	1.445	1.468	1.477	1.532	1.554	1.577	1.59	1.609	1.675	1.686	1.751	1.81	1.875	1.891	1.966	2.015	2.01	2.073	2.132	2.136	2.177	2.179	2.182	2.2	2.185	2.183	2.197	2.196	2.193	2.222	2.199	2.223	2.25	2.196	2.189	2.214	2.239	2.183	2.219	2.208
342	1.363	1.39	1.411	1.392	1.398	1.434	1.421	1.441	1.467	1.493	1.49	1.507	1.575	1.611	1.644	1.71	1.757	1.778	1.779	1.803	1.932	1.978	2.019	2.087	2.194	2.16	2.205	2.218	2.307	2.294	2.316	2.291	2.311	2.232	2.242	2.26	2.287	2.244	2.199	2.206	2.201	2.197	2.179	2.284	2.288	2.292	2.271	2.275	2.288
0	1.421	1.416	1.42	1.414	1.435	1.417	1.478	1.446	1.462	1.524	1.486	1.53	1.599	1.587	1.574	1.631	1.681	1.733	1.723	1.764	1.794	1.777	1.81	1.835	1.902	1.921	1.854	1.946	1.97	2.031	1.998	1.988	2.014	2.046	2.043	2.014	2.124	2.084	2.159	2.093	2.107	2.163	2.113	2.097	2.157	2.184	2.139	2.121	2.113
343	1.384	1.384	1.399	1.382	1.397	1.368	1.409	1.398	1.43	1.444	1.395	1.451	1.497	1.489	1.465	1.513	1.505	1.569	1.554	1.604	1.591	1.626	1.634	1.635	1.671	1.723	1.65	1.707	1.748	1.746	1.76	1.779	1.802	1.789	1.817	1.795	1.885	1.902	1.996	2.058	2.117	2.187	2.223	2.232	2.244	2.262	2.258	2.254	2.253
344	1.46	1.545	1.589	1.428	1.552	1.516	1.667	1.604	1.574	1.657	1.559	1.788	1.656	1.779	1.753	1.864	1.87	1.897	2.02	1.987	2.053	2.089	2.012	2.042	2.098	2.112	2.123	2.113	2.16	2.156	2.222	2.173	2.231	2.205	2.219	2.2	2.207	2.229	2.244	2.257	2.219	2.258	2.23	2.205	2.258	2.287	2.241	2.247	2.214
345	1.378	1.393	1.4	1.39	1.412	1.386	1.439	1.422	1.468	1.489	1.484	1.522	1.562	1.626	1.602	1.661	1.718	1.769	1.798	1.836	1.904	1.929	1.962	1.994	2.07	2.097	2.103	2.151	2.203	2.197	2.216	2.22	2.256	2.246	2.226	2.255	2.272	2.234	2.233	2.247	2.243	2.287	2.244	2.23	2.265	2.284	2.192	2.206	2.214
346	1.351	1.402	1.39	1.398	1.379	1.421	1.436	1.415	1.455	1.507	1.533	1.523	1.586	1.589	1.673	1.706	1.696	1.755	1.791	1.784	1.949	2.012	2.081	2.114	2.217	2.256	2.252	2.262	2.287	2.304	2.325	2.261	2.321	2.262	2.28	2.279	2.306	2.206	2.279	2.314	2.287	2.301	2.29	2.313	2.319	2.364	2.285	2.311	2.353
347	1.371	1.38	1.398	1.372	1.379	1.377	1.39	1.401	1.409	1.456	1.487	1.596	1.73	1.912	2.02	2.058	2.081	2.094	2.125	2.105	2.134	2.149	2.126	2.115	2.13	2.107	2.14	2.14	2.164	2.141	2.154	2.168	2.208	2.172	2.227	2.212	2.19	2.199	2.235	2.189	2.185	NaN	NaN	NaN	NaN	NaN	NaN	NaN	NaN
348	1.4	1.382	1.378	1.376	1.378	1.368	1.401	1.412	1.445	1.447	1.406	1.478	1.491	1.457	1.504	1.545	1.545	1.597	1.585	1.682	1.666	1.702	1.703	1.692	1.765	1.761	1.739	1.852	1.893	1.934	2.008	2.02	2.085	2.097	2.15	2.163	2.205	2.225	2.26	2.27	2.286	2.324	2.299	2.336	2.297	2.345	2.325	2.287	2.312
349	1.439	1.414	1.407	1.424	1.453	1.4	1.435	1.442	1.433	1.5	1.471	1.536	1.534	1.524	1.543	1.565	1.637	1.695	1.675	1.678	1.731	1.782	1.774	1.843	1.873	1.827	1.873	1.903	1.938	1.956	2.006	2.035	2.11	2.097	2.152	2.184	2.254	2.239	2.295	2.249	2.268	2.273	2.299	2.308	2.299	2.348	2.276	2.328	2.303
0	NaN	NaN	NaN	NaN	NaN	NaN	NaN	NaN	NaN	NaN	NaN	NaN	NaN	NaN	NaN	NaN	NaN	NaN	NaN	NaN	NaN	NaN	NaN	NaN	NaN	NaN	NaN	NaN	NaN	NaN	NaN	NaN	NaN	NaN	NaN	NaN	NaN	NaN	NaN	NaN	NaN	NaN	NaN	NaN	NaN	NaN	NaN	NaN	NaN
0	1.378	1.424	1.395	1.387	1.429	1.433	1.451	1.475	1.472	1.527	1.516	1.59	1.627	1.666	1.69	1.765	1.82	1.872	1.984	2.093	2.164	2.215	2.232	2.241	2.26	2.239	2.246	2.258	2.281	2.25	2.263	2.255	2.23	NaN	NaN	NaN	NaN	NaN	NaN	NaN	NaN	NaN	NaN	NaN	NaN	NaN	NaN	NaN	NaN
350	1.421	1.543	1.495	1.54	1.619	1.55	1.625	1.621	1.627	1.668	1.691	1.745	1.811	1.809	1.84	1.947	1.976	1.995	2.121	2.176	2.244	2.272	2.297	2.225	2.296	2.357	2.344	2.304	2.316	2.335	2.413	2.35	2.269	2.329	2.327	2.316	2.315	2.282	2.321	2.354	2.27	2.324	2.29	2.319	2.301	2.414	2.339	2.366	2.266
351	1.424	1.434	1.465	1.442	1.519	1.495	1.496	1.499	1.566	1.561	1.582	1.583	1.762	1.799	1.772	1.851	1.955	2.047	2.126	2.15	2.301	2.356	2.315	2.317	2.332	2.342	2.348	2.321	2.357	2.324	2.338	2.31	2.348	2.337	2.251	2.336	2.325	2.279	2.33	2.335	2.296	2.308	2.32	2.318	2.291	2.357	2.301	2.281	2.315
0	1.409	1.417	1.384	1.425	1.448	1.416	1.445	1.458	1.478	1.483	1.486	1.511	1.571	1.588	1.568	1.606	1.615	1.701	1.675	1.697	1.699	1.768	1.756	1.736	1.796	1.787	1.781	1.778	1.846	1.857	1.84	1.894	1.895	1.886	1.886	1.88	1.936	1.954	1.926	1.938	1.942	1.98	1.96	1.948	1.989	1.993	2.018	2.008	1.979
352	1.391	1.379	1.377	1.387	1.405	1.395	1.435	1.42	1.468	1.505	1.504	1.552	1.6	1.653	1.659	1.709	1.78	1.877	1.941	2.034	2.047	2.141	2.129	2.175	2.206	2.184	2.211	2.197	2.221	2.204	2.243	2.206	2.269	2.225	2.221	2.215	2.23	2.212	2.252	2.252	2.252	2.28	2.246	2.227	2.267	2.317	2.262	2.269	2.307
0	1.39	1.452	1.461	1.437	1.54	1.458	1.477	1.485	1.536	1.534	1.537	1.574	1.563	1.637	NaN	NaN	NaN	NaN	NaN	NaN	NaN	NaN	NaN	NaN	NaN	NaN	NaN	NaN	NaN	NaN	NaN	NaN	NaN	NaN	NaN	NaN	NaN	NaN	NaN	NaN	NaN	NaN	NaN	NaN	NaN	NaN	NaN	NaN	NaN
353	1.35	1.399	1.433	1.441	1.398	1.423	1.441	1.435	1.488	1.518	1.563	1.526	1.635	1.67	1.69	1.717	1.765	1.774	1.869	1.92	2.034	2.152	2.158	2.194	2.261	2.264	2.235	2.28	2.326	2.301	2.248	2.275	2.3	2.243	2.292	2.303	2.262	2.266	2.326	2.322	2.283	2.294	2.304	2.369	2.286	2.323	2.251	2.321	2.271
354	1.36	1.392	1.364	1.392	1.436	1.405	1.429	1.462	1.507	1.495	1.523	1.554	1.577	1.644	1.656	1.708	1.726	1.805	1.843	1.863	1.948	1.929	1.969	2.043	2.118	2.186	2.189	2.224	2.265	2.233	2.233	2.223	2.226	2.23	2.225	2.243	2.257	2.212	2.248	2.269	2.25	2.284	2.215	2.253	2.259	2.251	2.267	2.276	2.267
355	1.37	1.354	1.385	1.374	1.384	1.387	1.422	1.447	1.461	1.506	1.51	1.542	1.61	1.673	1.696	1.727	1.785	1.889	1.922	1.999	2.035	2.133	2.148	2.152	2.193	2.202	2.203	2.22	2.224	2.208	2.246	2.201	2.23	2.246	2.204	2.233	2.228	2.207	2.225	2.232	2.228	2.265	2.242	2.239	2.268	2.267	2.258	2.255	2.274
356	1.424	1.504	1.53	1.48	1.542	1.531	1.534	1.61	1.64	1.575	1.665	1.592	1.821	1.77	1.864	1.832	1.836	1.928	1.962	2.042	2.095	2.159	2.242	2.215	2.225	2.266	2.217	2.263	2.294	2.284	2.291	2.24	2.327	2.268	2.255	2.356	2.343	2.297	2.352	2.436	2.337	2.335	2.286	2.334	2.309	2.317	2.304	2.301	2.281
0	1.406	1.403	1.417	1.408	1.441	1.398	1.429	1.429	1.461	1.419	1.442	1.455	1.499	1.543	1.521	1.561	1.583	1.651	1.66	1.651	1.678	1.72	1.729	1.765	1.821	1.814	1.839	1.889	1.918	1.909	1.949	1.921	1.939	1.942	1.943	1.975	1.993	1.974	1.998	2.115	2.093	2.062	2.055	2.062	2.034	2.109	2.121	2.103	2.053
357	1.377	1.4	1.398	1.41	1.401	1.423	1.424	1.418	1.435	1.448	1.447	1.486	1.518	1.537	1.586	1.613	1.64	1.668	1.702	1.754	1.79	1.837	1.816	1.883	1.864	1.911	1.919	1.969	1.988	1.992	2.018	2.076	2.037	2.066	2.08	2.09	2.096	2.084	2.113	2.136	2.108	2.118	2.081	2.087	2.121	2.172	2.15	2.125	2.154
0	1.406	1.422	1.404	1.392	1.427	1.443	1.425	1.435	1.453	1.455	1.499	1.488	1.557	1.534	1.557	1.605	1.592	1.623	1.652	1.651	1.709	1.747	1.73	1.773	1.821	1.808	1.866	1.868	1.894	1.947	1.955	1.964	2.025	1.958	1.997	2.029	2.067	2.016	2.069	2.07	2.078	2.08	2.092	2.119	2.088	2.176	2.132	2.125	2.126
358	1.446	1.522	1.428	1.536	1.61	1.446	1.495	1.565	1.584	1.599	1.549	1.58	1.63	1.635	1.659	1.645	1.681	1.717	1.736	1.749	1.761	1.795	1.854	1.944	1.935	1.989	2.154	2.109	2.245	2.175	2.187	2.243	2.304	2.276	2.261	2.354	2.389	2.333	2.346	2.309	2.312	2.399	2.33	2.303	2.339	2.323	2.319	2.324	2.283
359	1.509	1.484	1.553	1.499	1.592	1.613	1.582	1.567	1.641	1.704	1.763	1.905	1.91	1.978	2.006	2.162	2.183	2.258	2.295	2.326	2.382	2.445	2.322	2.458	2.415	NaN	NaN	NaN	NaN	NaN	NaN	NaN	NaN	NaN	NaN	NaN	NaN	NaN	NaN	NaN	NaN	NaN	NaN	NaN	NaN	NaN	NaN	NaN	NaN
360	1.399	1.431	1.371	1.419	1.455	1.397	1.424	1.461	1.504	1.522	1.523	1.536	1.613	1.629	1.626	1.655	1.664	1.821	1.791	1.784	1.819	1.898	1.97	1.99	2.055	2.104	2.128	2.169	2.206	2.208	2.244	2.243	2.281	2.284	2.264	2.272	2.291	2.278	2.264	2.322	2.259	2.319	2.299	2.247	2.268	2.294	2.283	2.292	2.27
361	1.45	1.631	1.506	1.483	1.563	1.476	1.486	1.501	1.499	1.465	1.539	1.516	1.558	1.675	1.629	1.677	1.709	1.651	1.832	1.827	1.894	1.924	2.036	2.004	2.193	2.192	2.231	2.257	2.223	2.365	2.378	2.34	2.346	2.336	2.411	2.331	2.414	2.4	2.413	2.352	2.393	2.404	2.495	2.417	2.407	2.479	2.354	2.443	2.424
362	1.392	1.379	1.355	1.389	1.466	1.4	1.445	1.436	1.472	1.452	1.462	1.463	1.515	1.559	1.573	1.597	1.6	1.715	1.707	1.712	1.764	1.827	1.865	1.871	1.95	1.988	2.035	2.1	2.184	2.196	2.276	2.243	2.239	2.243	2.208	2.258	2.272	2.234	2.278	2.296	2.259	2.339	2.284	2.306	2.294	2.32	2.288	2.307	2.299
363	1.5	1.446	1.454	1.496	1.462	1.533	1.574	1.608	1.685	1.777	1.744	1.827	1.921	1.966	2.06	2.126	2.184	2.262	2.238	2.28	2.284	2.297	2.291	2.315	2.304	2.289	2.313	2.345	2.364	2.382	2.397	2.39	2.392	2.338	2.405	2.42	2.398	2.383	2.434	2.421	2.349	2.353	2.395	2.344	2.333	2.306	2.24	2.303	2.287
364	1.474	1.41	1.411	1.492	1.462	1.489	1.489	1.529	1.637	1.649	1.669	1.74	1.889	1.948	2.085	2.15	2.198	2.283	2.267	2.278	2.268	2.282	2.262	2.286	2.341	2.285	2.307	2.303	2.34	2.299	2.332	2.276	2.325	2.314	2.347	2.324	2.36	2.295	2.334	2.327	2.307	2.426	2.364	2.391	2.339	2.381	2.326	2.301	2.275
365	1.4	1.419	1.439	1.466	1.487	1.435	1.489	1.495	1.58	1.558	1.622	1.602	1.761	1.812	1.855	1.9	1.876	2.009	2.018	2.076	2.155	2.181	2.209	2.216	2.277	2.249	2.269	2.305	2.301	2.365	2.372	2.304	2.354	2.345	2.363	2.351	2.361	2.351	2.346	2.331	2.354	2.364	2.342	2.298	2.395	2.38	2.337	2.348	2.308
0	NaN	NaN	NaN	NaN	NaN	NaN	NaN	NaN	NaN	NaN	NaN	NaN	NaN	NaN	NaN	NaN	NaN	NaN	NaN	NaN	NaN	NaN	NaN	NaN	NaN	NaN	NaN	NaN	NaN	NaN	NaN	NaN	NaN	NaN	NaN	NaN	NaN	NaN	NaN	NaN	NaN	NaN	NaN	NaN	NaN	NaN	NaN	NaN	NaN
366	1.402	1.538	1.418	1.507	1.479	1.476	1.534	1.575	1.501	1.505	1.715	1.605	1.734	1.866	1.882	1.824	2.01	1.964	2.106	2.163	2.193	2.252	2.247	2.245	2.394	2.338	2.439	2.424	2.391	2.464	2.348	2.555	2.41	2.251	2.441	2.386	2.574	2.272	2.368	2.414	2.435	2.421	2.475	2.437	2.468	2.409	2.403	2.438	2.349
0	1.493	1.621	1.409	1.5	1.689	1.441	1.525	1.55	1.629	1.484	1.527	1.569	1.573	1.573	1.612	1.601	1.574	1.701	1.727	1.683	1.836	1.837	1.837	1.925	1.913	1.887	1.966	1.954	2.049	1.991	1.894	1.893	2.087	1.997	2.091	2.164	2.092	2.09	2.174	2.129	2.122	2.211	2.255	2.275	2.237	2.263	2.266	2.331	2.288
0	1.454	1.457	1.435	1.458	1.491	1.481	1.514	1.499	1.508	1.516	1.518	1.563	1.584	1.67	1.703	1.74	1.712	1.828	1.83	1.958	1.998	2.078	2.174	2.304	2.406	2.39	2.365	2.41	2.417	2.45	2.446	2.439	2.473	2.377	2.311	2.43	2.497	2.343	2.401	2.464	2.357	2.444	2.348	2.361	2.349	2.369	NaN	NaN	NaN
367	1.418	1.435	1.41	1.429	1.458	1.489	1.481	1.481	1.492	1.499	1.528	1.567	1.627	1.684	1.727	1.687	1.767	1.754	1.857	1.867	1.819	1.954	1.923	1.967	2.02	2.068	2.094	2.17	2.204	2.221	2.245	2.238	2.243	2.238	2.217	2.235	2.266	2.245	2.31	2.263	2.247	2.3	2.276	2.296	2.228	2.317	2.297	2.3	2.288
368	1.418	1.454	1.428	1.417	1.477	1.494	1.469	1.494	1.51	1.558	1.563	1.62	1.674	1.708	1.73	1.722	1.82	1.837	1.865	1.93	2.015	2.088	2.108	2.125	2.187	2.168	2.231	2.274	2.244	2.239	2.279	2.262	2.283	2.259	2.269	2.28	2.262	2.265	2.292	2.263	2.26	2.3	2.279	2.271	2.287	2.329	2.291	2.264	2.283
369	1.462	1.481	1.369	1.449	1.574	1.479	1.526	1.564	1.576	1.482	1.59	1.537	1.585	1.58	1.626	1.603	1.602	1.739	1.768	1.75	1.858	1.876	1.88	2.014	1.993	1.94	2.071	1.978	2.057	2.009	1.997	2.007	2.184	2.066	2.123	2.168	2.217	2.171	2.177	2.203	2.234	2.246	2.248	2.265	2.243	2.269	2.245	2.294	2.245
370	1.394	1.402	1.425	1.431	1.44	1.432	1.468	1.45	1.495	1.503	1.545	1.573	1.704	1.735	1.728	1.78	1.75	1.837	1.882	1.932	1.978	2.046	2.048	2.058	2.103	2.089	2.158	2.17	2.193	2.171	2.217	2.193	2.25	2.198	2.235	2.244	2.258	2.229	2.281	2.289	2.276	2.256	2.26	2.26	2.296	2.316	2.289	2.311	2.301
371	1.425	1.445	1.405	1.405	1.427	1.449	1.453	1.413	1.487	1.491	1.454	1.472	1.546	1.624	1.598	1.659	1.686	1.782	1.769	1.825	1.879	1.98	2.01	2.112	2.179	2.199	2.242	2.28	2.342	2.327	2.361	2.315	2.3	2.258	2.218	2.26	2.268	2.23	2.255	2.268	2.246	NaN	NaN	NaN	NaN	NaN	NaN	NaN	NaN
0	1.457	1.522	1.512	1.442	1.455	1.558	1.551	1.569	1.601	1.549	1.517	1.623	1.714	1.744	1.733	1.802	1.921	1.988	2.074	2.255	2.314	2.323	2.31	2.321	2.435	2.364	2.411	2.465	2.311	2.336	2.465	2.301	2.307	2.304	2.319	2.344	2.374	2.306	2.393	2.372	2.331	2.308	2.401	2.289	2.298	2.45	2.486	2.451	2.376
372	1.366	1.425	1.416	1.411	1.428	1.424	1.455	1.436	1.473	1.517	1.544	1.545	1.65	1.721	1.763	1.837	1.919	1.978	2.066	2.105	2.198	2.278	2.278	2.261	2.322	2.288	2.306	2.326	2.289	2.316	2.308	2.296	2.32	2.25	2.274	2.246	2.277	2.231	2.27	2.267	2.251	2.308	2.264	2.256	2.244	2.273	2.271	2.271	2.277
373	1.43	1.41	1.475	1.407	1.462	1.456	1.409	1.478	1.478	1.571	1.518	1.547	1.587	1.635	1.637	1.736	1.741	1.75	1.849	1.96	2.051	2.217	2.228	2.216	2.299	2.361	2.392	2.344	2.46	2.521	2.466	2.428	2.372	2.378	2.327	2.416	2.517	2.395	2.393	2.399	2.377	2.399	2.411	2.494	2.325	2.516	2.439	2.497	2.493
0	1.383	1.375	1.353	1.399	1.439	1.373	1.416	1.421	1.479	1.453	1.459	1.487	1.503	1.517	1.547	1.53	1.565	1.645	1.593	1.666	1.645	1.683	1.69	1.701	1.739	1.698	1.713	1.699	1.75	1.763	1.764	1.762	1.817	1.791	1.783	1.777	1.78	1.839	1.827	1.856	1.855	1.863	1.871	1.845	1.899	1.923	1.889	1.916	1.942
0	1.656	1.666	1.547	1.405	1.623	1.646	1.477	1.582	1.642	1.727	1.676	1.613	1.714	1.783	1.887	1.832	1.922	1.994	1.963	2.038	2.142	2.094	2.204	2.209	2.254	2.32	2.21	2.207	2.23	2.226	2.325	2.324	2.296	2.289	2.276	2.319	2.337	2.339	2.325	2.33	2.304	2.272	2.317	2.305	2.333	2.324	2.381	2.302	2.434
374	1.496	1.514	1.477	1.493	1.502	1.5	1.504	1.533	1.556	1.544	1.549	1.571	1.609	1.616	1.643	1.641	1.696	1.712	1.72	1.77	1.778	1.819	1.891	2.004	2.108	2.148	2.182	2.215	2.267	2.319	2.331	2.339	2.409	2.261	2.335	2.348	2.336	2.352	2.343	2.372	2.295	2.381	2.371	2.395	2.408	2.384	2.393	2.342	2.318
375	1.356	1.395	1.399	1.412	1.416	1.376	1.399	1.386	1.407	1.406	1.423	1.445	1.497	1.552	1.526	1.564	1.58	1.594	1.65	1.702	1.747	1.77	1.832	1.874	1.956	1.972	2.009	2.062	2.124	2.112	2.193	2.184	2.227	2.202	2.247	2.268	2.245	2.215	2.289	2.272	2.271	2.337	2.303	2.3	2.299	2.363	2.307	2.328	2.301
0	1.811	1.769	1.688	1.697	1.751	1.639	1.581	1.729	1.88	1.878	1.661	1.799	1.769	1.933	1.924	1.941	1.947	2.149	1.997	2.125	2.301	2.253	2.304	2.213	2.235	2.303	2.259	2.354	2.216	2.251	2.309	2.245	2.338	2.254	2.237	2.205	2.224	2.239	2.361	2.222	2.153	2.316	2.284	2.384	2.275	2.31	2.347	2.241	2.222
376	1.386	1.477	1.456	1.436	1.442	1.458	1.458	1.493	1.543	1.519	1.515	1.531	1.618	1.572	1.646	1.674	1.736	1.731	1.767	1.843	1.828	1.923	1.986	2.019	2.098	2.077	2.123	2.153	2.219	2.226	2.258	2.237	2.315	2.229	2.336	2.333	2.33	2.31	2.32	2.327	2.282	2.326	2.289	2.3	2.28	2.326	2.309	2.322	2.304
0	1.386	1.453	1.386	1.381	1.489	1.356	1.356	1.391	1.419	1.357	1.367	1.415	1.457	1.421	1.508	1.443	1.487	1.555	1.575	1.596	1.67	1.719	1.78	1.768	1.797	1.828	2.245	2.378	2.317	2.35	NaN	NaN	NaN	NaN	NaN	NaN	NaN	NaN	NaN	NaN	NaN	NaN	NaN	NaN	NaN	NaN	NaN	NaN	NaN
0	1.368	1.408	1.415	1.372	1.405	1.429	1.407	1.4	1.385	1.437	1.41	1.441	NaN	NaN	NaN	NaN	NaN	NaN	NaN	NaN	NaN	NaN	NaN	NaN	NaN	NaN	NaN	NaN	NaN	NaN	NaN	NaN	NaN	NaN	NaN	NaN	NaN	NaN	NaN	NaN	NaN	NaN	NaN	NaN	NaN	NaN	NaN	NaN	NaN
377	1.354	1.395	1.38	1.368	1.399	1.365	1.402	1.407	1.381	1.416	1.431	1.455	1.499	1.512	1.568	1.574	1.599	1.653	1.698	1.729	1.812	1.909	1.964	1.991	2.074	2.114	2.13	2.19	2.216	2.263	2.272	2.259	2.288	2.248	2.283	2.253	2.297	2.285	2.282	2.313	2.327	2.303	2.308	2.266	2.307	2.339	2.315	2.374	2.313
0	1.369	1.396	1.376	1.393	1.423	1.386	1.397	1.379	1.444	1.424	1.394	1.431	1.46	1.45	1.471	1.471	1.499	1.556	1.517	1.551	1.581	1.566	1.62	1.618	1.665	1.632	1.661	1.637	1.718	1.742	1.73	1.73	1.757	1.743	1.758	1.767	1.793	1.786	1.811	1.839	1.832	1.823	1.833	1.824	1.86	1.86	1.88	1.878	1.902
378	1.384	1.429	1.48	1.421	1.449	1.443	1.448	1.468	1.518	1.495	1.498	1.53	1.623	1.642	1.659	1.668	1.754	1.764	1.77	1.85	1.857	1.998	2.03	2.093	2.145	2.157	2.204	2.226	2.253	2.295	2.345	2.259	2.391	2.354	2.306	2.303	2.36	2.254	2.335	2.354	2.383	2.353	2.323	2.289	2.367	2.379	2.35	2.314	2.334
379	1.381	1.404	1.389	1.402	1.401	1.429	1.425	1.411	1.438	1.48	1.488	1.503	1.54	1.549	1.572	1.567	1.629	1.657	1.686	1.72	1.797	1.847	1.892	1.924	2.01	2.055	2.105	2.159	2.214	2.199	2.235	2.229	2.247	2.208	2.218	2.237	2.239	2.23	2.237	2.259	2.236	2.266	2.238	2.247	2.254	2.266	2.251	2.242	2.246
380	1.368	1.398	1.388	1.382	1.413	1.412	1.424	1.437	1.444	1.487	1.489	1.485	1.554	1.575	1.588	1.609	1.648	1.657	1.682	1.728	1.754	1.764	1.784	1.76	1.818	1.842	1.842	1.884	1.897	1.9	1.946	1.948	1.961	1.979	2.033	2.027	2.072	2.103	2.157	2.187	2.175	2.217	2.192	2.223	2.224	2.252	2.239	2.229	2.251
0	1.395	1.424	1.406	1.402	1.42	1.404	1.379	1.405	1.442	1.472	1.419	1.462	1.543	1.462	1.522	1.519	1.512	1.59	1.611	1.622	1.694	1.729	1.699	1.726	1.803	1.811	1.799	1.857	1.845	1.87	1.956	1.867	1.932	1.89	1.961	2.019	1.987	1.989	2.019	2.073	2.02	2.039	2.041	2.122	2.047	2.107	2.088	2.1	2.087
381	1.404	1.451	1.404	1.404	1.467	1.408	1.455	1.443	1.498	1.493	1.46	1.525	1.577	1.538	1.593	1.62	1.608	1.701	1.738	1.769	1.805	1.823	1.889	1.91	1.993	2.006	2.046	2.067	2.098	2.154	2.163	2.179	2.203	2.191	2.203	2.197	2.217	2.195	2.218	2.238	2.211	2.227	2.199	2.232	2.206	2.246	2.208	2.207	2.158
382	1.352	1.381	1.378	1.368	1.386	1.378	1.399	1.395	1.392	1.423	1.422	1.434	1.465	1.498	1.519	1.53	1.565	1.58	1.608	1.645	1.689	1.724	1.738	1.759	1.816	1.863	1.918	1.967	2.001	2.048	2.094	2.105	2.108	2.116	2.163	2.166	2.182	2.163	2.164	2.236	2.188	2.207	2.161	2.181	2.173	2.213	2.168	2.169	2.183
383	1.362	1.434	1.341	1.405	1.443	1.414	1.435	1.414	1.444	1.545	1.491	1.497	1.586	1.518	1.68	1.654	1.736	1.83	1.885	2.02	2.235	2.281	2.331	2.29	2.39	NaN	NaN	NaN	NaN	NaN	NaN	NaN	NaN	NaN	NaN	NaN	NaN	NaN	NaN	NaN	NaN	NaN	NaN	NaN	NaN	NaN	NaN	NaN	NaN
0	1.364	1.399	1.393	1.395	1.398	1.358	1.412	1.377	1.383	1.46	1.416	1.437	1.44	1.489	1.502	1.544	1.534	1.578	1.585	1.579	1.644	1.66	1.67	1.675	1.741	1.742	1.758	1.823	1.793	1.782	1.834	1.853	1.871	1.883	1.937	1.891	1.92	1.942	1.964	1.95	1.97	2.004	1.985	1.99	2.007	2.059	2.072	2.023	2.075
384	1.381	1.42	1.397	1.399	1.427	1.394	1.407	1.389	1.439	1.451	1.424	1.462	1.516	1.468	1.526	1.526	1.534	1.598	1.647	1.657	1.719	1.776	1.751	1.765	1.831	1.863	1.853	1.893	1.938	1.94	2.011	1.946	2.031	1.99	2.011	2.051	2.034	2.062	2.103	2.118	2.113	2.144	2.146	2.147	2.147	2.195	2.146	2.18	2.191
0	1.383	NaN	NaN	NaN	NaN	NaN	NaN	NaN	NaN	NaN	NaN	NaN	NaN	NaN	NaN	NaN	NaN	NaN	NaN	NaN	NaN	NaN	NaN	NaN	NaN	NaN	NaN	NaN	NaN	NaN	NaN	NaN	NaN	NaN	NaN	NaN	NaN	NaN	NaN	NaN	NaN	NaN	NaN	NaN	NaN	NaN	NaN	NaN	NaN
385	1.352	1.421	1.433	1.404	1.428	1.443	1.465	1.456	1.487	1.553	1.562	1.572	1.632	1.657	1.681	1.722	1.794	1.832	1.807	1.86	1.926	1.97	2.003	2.076	2.137	2.13	2.174	2.235	2.257	2.236	2.256	2.251	2.256	2.221	2.252	2.253	2.244	2.227	2.256	2.269	2.259	2.292	2.24	2.271	2.277	2.299	2.243	2.267	2.261
0	1.399	1.377	1.401	1.377	1.387	1.364	1.38	1.364	1.414	1.386	1.365	1.363	1.432	1.345	1.394	1.364	1.394	1.441	1.422	1.461	1.481	1.514	1.5	1.512	1.551	1.586	1.592	1.634	1.636	1.611	1.663	1.633	1.706	1.689	1.747	1.768	1.733	1.742	1.767	1.808	1.786	1.79	1.785	1.822	1.806	1.851	1.835	1.829	1.806
386	1.36	1.39	1.385	1.343	1.408	1.399	1.393	1.397	1.456	1.46	1.433	1.492	1.511	1.522	1.579	1.561	1.575	1.685	1.654	1.7	1.779	1.789	1.871	1.926	2.012	2.011	2.06	2.099	2.149	2.157	2.194	2.218	2.221	2.2	2.236	2.23	2.233	2.234	2.267	2.274	2.254	2.259	2.246	2.28	2.263	2.292	2.252	2.281	2.269
0	1.406	1.442	1.423	1.413	1.466	1.436	1.458	1.436	NaN	NaN	NaN	NaN	NaN	NaN	NaN	NaN	NaN	NaN	NaN	NaN	NaN	NaN	NaN	NaN	NaN	NaN	NaN	NaN	NaN	NaN	NaN	NaN	NaN	NaN	NaN	NaN	NaN	NaN	NaN	NaN	NaN	NaN	NaN	NaN	NaN	NaN	NaN	NaN	NaN
0	1.391	1.403	1.397	1.355	1.389	1.38	1.411	1.396	1.414	1.487	1.45	NaN	NaN	NaN	NaN	NaN	NaN	NaN	NaN	NaN	NaN	NaN	NaN	NaN	NaN	NaN	NaN	NaN	NaN	NaN	NaN	NaN	NaN	NaN	NaN	NaN	NaN	NaN	NaN	NaN	NaN	NaN	NaN	NaN	NaN	NaN	NaN	NaN	NaN
0	1.542	1.626	1.643	1.56	1.676	1.672	1.623	1.521	1.662	NaN	NaN	NaN	NaN	NaN	NaN	NaN	NaN	NaN	NaN	NaN	NaN	NaN	NaN	NaN	NaN	NaN	NaN	NaN	NaN	NaN	NaN	NaN	NaN	NaN	NaN	NaN	NaN	NaN	NaN	NaN	NaN	NaN	NaN	NaN	NaN	NaN	NaN	NaN	NaN
0	1.383	1.412	1.391	1.398	1.422	1.406	1.418	1.406	1.459	1.462	1.446	1.491	1.613	1.497	1.596	1.627	1.629	1.731	1.748	1.813	1.855	1.956	1.878	1.935	2.034	2.051	2.046	2.029	2.068	2.064	2.138	2.097	2.163	2.108	2.142	2.213	2.182	2.189	2.195	2.19	2.227	2.241	2.231	2.274	2.243	2.263	2.207	2.204	2.278
0	1.341	1.387	1.373	1.356	1.406	1.402	1.404	1.404	1.395	1.497	1.449	1.491	1.511	1.534	1.565	1.653	1.66	1.617	1.679	1.674	1.707	1.731	1.816	1.772	1.81	1.851	1.836	1.886	1.931	1.918	1.983	1.914	1.925	1.929	2.048	1.958	1.964	2.013	1.996	2.047	2.061	1.975	1.975	1.966	2.083	2.087	2.046	2.04	2.139
387	1.438	1.47	1.451	1.462	1.519	1.497	1.506	1.55	1.698	1.761	1.729	1.778	1.929	1.86	2.001	2.088	2.145	2.218	2.225	2.275	2.356	2.374	2.342	2.382	2.363	2.34	2.334	2.371	2.344	2.346	2.331	2.372	2.347	2.307	2.349	2.333	2.356	2.329	2.374	2.374	2.397	2.388	2.349	2.357	2.366	2.378	2.332	2.334	2.339
0	1.364	1.423	1.416	1.388	1.42	1.431	1.433	1.402	1.422	1.481	1.516	1.496	1.557	1.611	1.609	1.621	1.703	1.755	1.796	NaN	NaN	NaN	NaN	NaN	NaN	NaN	NaN	NaN	NaN	NaN	NaN	NaN	NaN	NaN	NaN	NaN	NaN	NaN	NaN	NaN	NaN	NaN	NaN	NaN	NaN	NaN	NaN	NaN	NaN
0	1.401	1.41	1.417	1.414	1.41	1.414	NaN	NaN	NaN	NaN	NaN	NaN	NaN	NaN	NaN	NaN	NaN	NaN	NaN	NaN	NaN	NaN	NaN	NaN	NaN	NaN	NaN	NaN	NaN	NaN	NaN	NaN	NaN	NaN	NaN	NaN	NaN	NaN	NaN	NaN	NaN	NaN	NaN	NaN	NaN	NaN	NaN	NaN	NaN
0	1.35	1.377	1.375	1.349	1.386	1.392	1.393	1.392	1.442	1.44	1.395	1.45	1.495	1.48	1.537	1.508	1.532	1.593	1.6	1.595	1.672	1.661	1.744	1.736	1.752	1.747	1.781	1.772	1.832	1.846	1.851	1.862	1.927	1.908	1.904	1.953	1.964	1.935	1.987	2	1.977	1.983	1.957	2	2.032	2.026	2.022	2.072	2.019
388	1.457	1.552	1.602	1.547	1.734	1.542	1.518	1.507	1.704	1.692	1.566	1.696	1.944	1.597	1.857	1.731	1.744	1.886	2.008	1.961	2.07	2.268	2.135	2.175	2.276	2.239	2.219	2.299	2.295	2.334	2.34	2.26	2.266	2.207	2.295	2.303	2.297	2.262	2.352	2.312	2.409	2.402	2.4	2.422	2.373	2.475	2.405	2.395	2.442
389	1.374	1.386	1.412	1.385	1.404	1.419	1.402	1.429	1.438	1.516	1.491	1.551	1.569	1.588	1.583	1.677	1.748	1.808	1.918	1.934	1.972	2.059	2.093	2.096	2.155	2.176	2.218	2.234	2.287	2.267	2.276	2.275	2.3	2.261	2.301	2.251	2.289	2.268	2.285	2.307	2.317	2.328	2.325	2.308	2.352	2.337	2.313	2.369	2.425
390	1.494	1.569	1.522	1.49	1.644	1.535	1.564	1.588	1.547	1.605	1.531	1.622	1.648	1.656	1.66	1.662	1.602	1.748	1.776	1.786	1.743	1.837	1.763	1.867	1.834	1.839	1.835	1.866	1.897	1.933	1.971	1.917	1.898	1.871	1.935	1.928	1.997	1.881	2.006	2.015	2.006	2.051	1.982	1.964	1.98	1.992	1.998	2.022	2.05
391	1.434	1.469	1.491	1.448	1.544	1.517	1.522	1.579	1.693	1.745	1.73	1.818	1.981	1.867	2.025	2.098	2.132	2.217	2.261	2.272	2.285	2.322	2.29	2.295	2.296	2.272	2.256	2.273	2.289	2.274	2.336	2.29	2.28	2.252	2.272	2.312	2.298	2.262	2.304	2.35	2.336	2.347	2.316	2.304	2.288	2.355	2.294	2.306	2.289
0	1.364	1.378	1.397	1.366	1.396	1.385	1.414	1.394	1.424	1.451	1.435	1.484	1.47	1.522	1.505	1.546	1.575	1.572	1.585	1.624	1.636	1.651	1.655	1.645	1.684	1.676	1.687	1.729	1.732	1.712	1.781	1.735	1.741	1.763	1.806	1.757	1.783	1.823	1.829	1.839	1.854	1.836	1.799	1.819	1.875	1.916	1.866	1.866	1.918
0	NaN	NaN	NaN	NaN	NaN	NaN	NaN	NaN	NaN	NaN	NaN	NaN	NaN	NaN	NaN	NaN	NaN	NaN	NaN	NaN	NaN	NaN	NaN	NaN	NaN	NaN	NaN	NaN	NaN	NaN	NaN	NaN	NaN	NaN	NaN	NaN	NaN	NaN	NaN	NaN	NaN	NaN	NaN	NaN	NaN	NaN	NaN	NaN	NaN
392	1.446	1.426	1.445	1.424	1.453	1.447	1.46	1.47	1.452	1.587	1.584	1.569	1.624	1.746	1.779	1.815	1.909	2.006	2.048	2.142	2.252	2.268	2.286	2.298	2.342	2.323	2.387	2.354	2.348	2.315	2.373	2.314	2.35	2.32	NaN	NaN	NaN	NaN	NaN	NaN	NaN	NaN	NaN	NaN	NaN	NaN	NaN	NaN	NaN
393	1.495	1.536	1.529	1.522	1.591	1.486	1.486	1.551	1.667	1.699	1.618	1.691	1.922	1.609	1.802	1.789	1.899	2.067	2.069	2.183	2.191	2.278	2.292	2.249	2.254	2.268	2.273	2.304	2.254	2.256	2.253	2.27	2.263	2.295	2.261	2.383	2.325	2.312	2.304	2.43	2.303	2.391	2.356	2.44	2.379	2.38	2.305	2.378	2.374
394	1.411	1.429	1.43	1.423	1.474	1.427	1.51	1.499	1.458	1.538	1.602	1.606	1.634	1.705	1.758	1.782	1.899	2.017	2.074	2.155	2.234	2.263	2.301	2.331	2.337	2.27	2.349	2.383	2.364	2.319	2.37	2.342	2.408	2.394	2.377	2.36	2.407	2.396	2.454	2.517	2.389	NaN	NaN	NaN	NaN	NaN	NaN	NaN	NaN
395	1.4	1.402	1.437	1.35	1.471	1.431	1.4	1.455	1.494	1.53	1.47	1.566	1.619	1.526	1.679	1.638	1.681	1.794	1.856	1.813	1.948	1.908	2.012	2.042	2.07	2.074	2.099	2.088	2.128	2.176	2.2	2.196	2.241	2.229	2.239	2.249	2.265	2.242	2.229	2.227	2.236	2.24	2.211	2.217	2.248	2.261	2.19	2.232	2.234
396	1.415	1.431	1.449	1.481	1.446	1.388	1.392	1.409	1.457	1.469	1.433	1.43	1.523	1.437	1.519	1.466	1.504	1.566	1.561	1.592	1.653	1.723	1.707	1.72	1.748	1.829	1.848	1.913	1.968	2.089	2.131	2.16	2.21	2.209	2.256	2.231	2.115	2.131	2.146	2.211	2.205	2.272	2.263	2.314	2.314	2.361	2.358	2.335	2.303
0	1.388	1.429	1.381	1.378	1.409	1.44	1.462	1.473	NaN	NaN	NaN	NaN	NaN	NaN	NaN	NaN	NaN	NaN	NaN	NaN	NaN	NaN	NaN	NaN	NaN	NaN	NaN	NaN	NaN	NaN	NaN	NaN	NaN	NaN	NaN	NaN	NaN	NaN	NaN	NaN	NaN	NaN	NaN	NaN	NaN	NaN	NaN	NaN	NaN
397	1.398	1.407	1.43	1.408	1.434	1.468	1.455	1.471	1.496	1.546	1.516	1.581	1.54	1.591	1.618	1.643	1.715	1.697	1.761	1.768	1.843	1.821	1.824	1.894	1.912	1.959	1.919	2.002	2.041	2.061	2.086	2.093	2.121	2.101	2.136	2.164	2.167	2.168	2.198	2.243	2.217	2.233	2.246	2.217	2.246	2.272	2.251	2.233	2.255
0	1.341	1.371	1.374	1.366	1.374	1.375	1.39	1.388	1.396	1.444	1.427	1.432	1.452	1.461	1.487	1.482	1.535	1.536	1.528	1.594	1.61	1.64	1.629	1.663	1.686	1.697	1.736	1.725	1.762	1.754	1.787	1.778	1.804	1.799	1.839	1.833	1.835	1.861	1.871	1.89	1.88	1.896	1.879	1.872	1.933	1.966	1.93	1.915	1.945
0	1.424	1.409	1.376	1.377	1.43	1.369	1.393	1.394	1.464	1.423	1.434	1.433	1.52	1.422	1.46	1.45	1.462	1.53	1.55	1.566	1.567	1.639	1.591	1.614	1.637	1.675	1.65	1.634	1.656	1.684	1.74	1.672	1.705	1.683	1.722	1.747	1.7	1.688	1.716	1.758	1.741	1.719	1.746	1.805	1.764	1.819	1.797	1.789	1.778
398	1.413	1.425	1.423	1.421	1.43	1.434	1.452	1.467	1.453	1.491	1.469	1.513	1.518	1.56	1.578	1.576	1.631	1.672	1.674	1.724	1.833	1.818	1.859	1.908	2.012	2.025	2.096	2.131	2.171	2.206	2.233	2.238	2.276	2.254	2.245	2.291	2.299	2.267	2.322	2.368	2.342	2.423	2.316	2.359	2.302	2.277	2.314	2.298	2.304
0	1.344	1.371	1.378	1.413	1.357	1.374	1.407	1.373	1.373	1.441	1.394	1.378	1.508	1.49	1.54	1.631	1.688	1.662	1.71	1.692	1.746	1.742	1.852	1.781	1.839	1.792	1.815	1.902	1.893	1.972	1.971	1.99	2.087	2.015	1.996	2.023	2.075	2.035	2.052	2.033	2.078	2.097	2.073	2.06	2.087	2.106	2.092	2.085	2.076
399	1.402	1.422	1.41	1.411	1.443	1.426	1.42	1.467	1.452	1.501	1.44	1.519	1.559	1.562	1.572	1.664	1.623	1.665	1.689	1.778	1.78	1.847	1.76	1.865	1.964	1.994	2.044	2.14	2.181	2.226	2.261	2.276	2.306	2.278	2.316	2.311	2.34	2.302	2.349	2.391	2.339	2.354	2.373	2.36	2.355	2.39	2.342	2.352	2.373
400	1.39	1.402	1.407	1.378	1.431	1.39	1.407	1.41	1.467	1.512	1.509	1.519	1.619	1.558	1.666	1.668	1.715	1.821	1.86	1.931	2.031	2.083	2.109	2.174	2.224	2.216	2.262	2.255	2.248	2.299	2.32	2.319	2.311	2.3	2.292	2.278	2.341	2.265	2.306	2.323	2.282	2.331	2.305	2.311	2.317	2.318	2.298	2.292	2.266
401	1.357	1.427	1.394	1.412	1.39	1.354	1.422	1.372	1.416	1.47	1.4	1.449	1.523	1.466	1.541	1.552	1.576	1.668	1.71	1.725	1.82	1.931	1.943	2.017	2.097	2.123	2.139	2.168	2.271	2.26	2.355	2.31	2.338	2.324	2.332	2.305	2.337	2.308	2.316	2.327	2.342	2.313	2.337	2.344	2.293	2.351	2.319	2.336	2.292
0	1.432	1.424	1.465	1.439	1.451	1.471	1.46	1.523	1.493	1.534	1.508	1.552	1.619	1.607	1.654	1.671	1.75	1.783	NaN	NaN	NaN	NaN	NaN	NaN	NaN	NaN	NaN	NaN	NaN	NaN	NaN	NaN	NaN	NaN	NaN	NaN	NaN	NaN	NaN	NaN	NaN	NaN	NaN	NaN	NaN	NaN	NaN	NaN	NaN
402	1.4	1.407	1.444	1.362	1.472	1.425	1.397	1.442	1.432	1.491	1.469	1.532	1.514	1.474	1.575	1.58	1.632	1.692	1.813	1.73	1.893	1.871	1.924	1.957	1.994	2.032	2.084	2.113	2.133	2.129	2.203	2.174	2.224	2.211	2.188	2.259	2.244	2.217	2.254	2.29	2.254	2.259	2.227	2.249	2.234	2.28	2.236	2.234	2.25
403	1.454	1.482	1.469	1.454	1.46	1.469	1.52	1.533	1.584	1.632	1.634	1.665	1.749	1.783	1.866	1.874	1.996	2.051	2.114	2.148	2.213	2.244	2.215	2.257	2.313	2.297	2.252	2.279	2.265	2.254	2.249	2.246	2.277	2.236	2.265	2.297	2.255	2.227	2.251	2.264	2.237	2.221	2.216	2.249	2.224	2.25	2.26	2.235	2.258
404	1.332	1.389	1.372	1.384	1.385	1.433	1.444	1.432	1.491	1.531	1.549	1.644	1.687	1.734	1.827	1.938	2.044	2.12	2.192	2.183	2.234	2.287	2.279	2.338	2.324	2.308	2.288	2.335	2.304	2.276	2.32	2.312	2.344	2.267	2.305	2.297	2.314	2.245	2.303	2.307	2.275	2.281	2.273	2.304	2.275	2.284	2.273	2.267	2.289
405	1.372	1.412	1.43	1.392	1.449	1.447	1.39	1.458	1.407	1.465	1.488	1.471	1.444	1.492	1.498	1.499	1.602	1.561	1.66	1.604	1.716	1.682	1.713	1.756	1.739	1.828	1.868	1.815	1.808	1.828	1.98	2.016	1.984	1.93	1.975	2.006	2.056	2.02	2.063	2.109	2.128	2.074	2.12	2.077	2.158	2.173	2.108	2.165	2.134
0	1.519	1.55	1.528	1.532	1.552	1.582	1.542	1.52	1.599	1.585	1.654	1.641	1.821	1.734	1.846	1.88	1.943	1.944	NaN	NaN	NaN	NaN	NaN	NaN	NaN	NaN	NaN	NaN	NaN	NaN	NaN	NaN	NaN	NaN	NaN	NaN	NaN	NaN	NaN	NaN	NaN	NaN	NaN	NaN	NaN	NaN	NaN	NaN	NaN
0	1.479	1.381	1.423	1.376	1.481	1.541	1.377	1.48	1.416	1.474	1.489	1.5	1.465	1.483	1.506	1.538	1.576	1.525	1.684	1.54	1.683	1.664	1.663	1.757	1.678	1.75	1.723	1.724	1.656	1.711	1.897	1.898	1.839	1.753	1.859	1.899	2.022	1.866	1.896	1.963	2.017	2.009	2.02	1.829	2.051	2.106	2.021	2.031	2.015
0	1.46	1.315	1.382	1.39	1.51	1.435	1.424	1.43	1.447	1.427	1.332	1.43	1.592	1.569	1.496	1.618	1.626	1.678	1.604	1.6	1.918	1.753	1.721	1.834	1.869	2.097	2.104	2.025	2.13	2.829	2.153	2.544	NaN	NaN	NaN	NaN	NaN	NaN	NaN	NaN	NaN	NaN	NaN	NaN	NaN	NaN	NaN	NaN	NaN
406	1.426	1.344	1.333	1.334	1.387	1.416	1.419	1.413	1.395	1.448	1.413	1.439	1.511	1.601	1.59	1.612	1.693	1.706	1.714	1.816	2.072	2.116	2.047	2.085	2.129	2.24	2.209	2.237	2.232	2.303	2.224	2.238	2.259	2.258	2.348	2.247	2.088	1.982	2.186	2.216	2.252	2.212	2.275	2.25	2.235	2.263	2.264	2.237	2.41
0	1.353	1.326	1.299	1.32	1.376	1.429	1.389	1.422	1.391	1.409	1.371	1.443	1.407	1.459	1.439	1.483	1.494	1.523	1.507	1.567	1.671	1.634	1.62	1.628	1.711	1.732	1.757	1.753	1.737	1.765	1.82	1.771	1.793	1.805	1.893	1.836	1.799	1.871	1.805	1.908	1.895	1.93	1.918	1.89	1.905	1.905	1.935	1.888	1.957
407	1.535	1.52	1.476	1.536	1.491	1.561	1.562	1.536	1.614	1.613	1.631	1.635	1.748	1.805	1.931	1.943	1.936	1.968	1.981	1.988	2.064	2.133	2.131	2.162	2.177	2.191	2.244	2.232	2.238	2.285	2.27	2.284	2.23	2.271	2.25	2.295	2.282	2.272	2.322	2.304	2.305	2.277	2.249	2.269	2.259	2.316	2.305	2.294	2.281
0	1.872	1.743	1.509	2.048	1.727	1.762	1.798	1.378	1.752	1.822	1.84	NaN	NaN	NaN	NaN	NaN	NaN	NaN	NaN	NaN	NaN	NaN	NaN	NaN	NaN	NaN	NaN	NaN	NaN	NaN	NaN	NaN	NaN	NaN	NaN	NaN	NaN	NaN	NaN	NaN	NaN	NaN	NaN	NaN	NaN	NaN	NaN	NaN	NaN
0	1.358	1.57	1.505	1.716	1.676	1.666	NaN	NaN	NaN	NaN	NaN	NaN	NaN	NaN	NaN	NaN	NaN	NaN	NaN	NaN	NaN	NaN	NaN	NaN	NaN	NaN	NaN	NaN	NaN	NaN	NaN	NaN	NaN	NaN	NaN	NaN	NaN	NaN	NaN	NaN	NaN	NaN	NaN	NaN	NaN	NaN	NaN	NaN	NaN
0	1.65	1.543	1.318	1.553	1.612	1.714	1.678	1.872	1.82	1.764	1.698	3.08	2.084	1.811	1.718	2.581	2.223	2.254	2.447	2.55	2.229	1.989	2.079	2.065	2.181	2.199	2.133	2.147	2.121	2.222	2.222	2.219	2.226	2.235	2.261	2.369	2.292	2.197	2.355	2.306	2.21	2.317	2.328	2.336	2.297	2.311	2.325	2.307	2.385
0	1.49	1.379	1.441	1.366	1.364	1.373	1.451	1.464	1.479	1.643	1.566	1.533	1.636	1.673	1.711	1.829	1.751	1.81	1.948	1.82	1.889	NaN	NaN	NaN	NaN	NaN	NaN	NaN	NaN	NaN	NaN	NaN	NaN	NaN	NaN	NaN	NaN	NaN	NaN	NaN	NaN	NaN	NaN	NaN	NaN	NaN	NaN	NaN	NaN
408	1.396	1.39	1.394	1.382	1.381	1.421	1.412	1.414	1.454	1.468	1.476	1.461	1.484	1.507	1.53	1.56	1.565	1.59	1.605	1.627	1.662	1.697	1.714	1.71	1.784	1.809	1.845	1.881	1.901	1.953	1.977	2.03	2.064	2.073	2.089	2.106	2.111	2.112	2.116	2.122	2.118	2.113	2.12	2.132	2.104	2.121	2.116	2.12	2.114
409	1.423	1.349	1.361	1.365	1.41	1.432	1.415	1.425	1.39	1.421	1.407	1.382	1.446	1.51	1.422	1.469	1.494	1.499	1.423	1.456	1.595	1.59	1.571	1.588	1.625	1.686	1.685	1.695	1.693	1.727	1.742	1.73	1.737	1.785	1.79	1.825	1.79	1.844	1.864	1.87	1.828	1.925	1.963	1.94	1.926	1.959	1.951	2.005	2.028
410	1.137	1.453	1.334	1.125	1.454	1.154	1.198	1.189	1.187	1.364	1.286	1.429	1.503	1.352	1.279	1.569	1.64	1.741	1.642	1.595	1.548	1.696	1.95	1.518	1.652	1.963	2.012	2.062	2.061	2.177	2.16	2.203	2.21	2.228	2.243	2.237	2.245	2.22	2.241	2.27	2.262	2.245	2.256	2.282	2.255	2.256	NaN	NaN	NaN
0	1.57	1.483	1.473	1.5	1.553	1.585	1.58	1.624	1.733	1.68	1.777	1.754	1.861	1.938	1.864	1.957	2.036	2.155	2.274	2.218	2.248	2.244	2.173	NaN	NaN	NaN	NaN	NaN	NaN	NaN	NaN	NaN	NaN	NaN	NaN	NaN	NaN	NaN	NaN	NaN	NaN	NaN	NaN	NaN	NaN	NaN	NaN	NaN	NaN
0	1.374	1.316	1.341	1.349	1.303	1.407	1.411	1.491	1.42	1.433	1.437	1.545	NaN	NaN	NaN	NaN	NaN	NaN	NaN	NaN	NaN	NaN	NaN	NaN	NaN	NaN	NaN	NaN	NaN	NaN	NaN	NaN	NaN	NaN	NaN	NaN	NaN	NaN	NaN	NaN	NaN	NaN	NaN	NaN	NaN	NaN	NaN	NaN	NaN
411	1.256	1.417	1.322	1.28	1.415	1.259	1.301	1.309	1.302	1.409	1.367	1.443	1.522	1.444	1.432	1.553	1.593	1.678	1.653	1.642	1.631	1.747	1.841	1.664	1.697	1.958	1.922	2.004	2.004	2.08	2.105	2.144	2.147	2.197	2.185	2.204	2.188	2.198	2.224	2.264	2.236	2.237	2.254	2.256	2.23	2.237	2.249	2.24	2.238
412	1.329	1.446	1.386	1.308	1.389	1.33	1.355	1.411	1.387	1.519	1.488	1.479	1.568	1.547	1.553	1.59	1.709	1.763	1.78	1.726	1.78	1.814	1.898	1.837	1.875	1.967	1.999	2.037	2.019	2.081	2.088	2.12	2.111	2.122	2.17	2.192	2.18	2.208	2.193	2.21	2.206	2.218	2.229	2.232	2.195	2.218	2.253	2.248	2.242
0	1.721	1.639	1.486	1.619	1.726	1.582	1.964	1.602	1.776	1.596	1.78	1.523	1.637	1.724	1.762	1.737	1.693	1.781	1.73	1.826	1.816	1.959	1.811	1.942	1.98	2.029	1.956	1.972	1.98	2.1	2.034	2.057	2.058	2.005	2.025	2.043	2.053	1.995	2.086	2.043	2.038	2.04	2.035	2.059	1.98	2.012	1.937	1.953	2.06
413	1.417	1.391	1.432	1.447	1.361	1.469	1.463	1.5	1.584	1.527	1.482	1.607	1.637	1.664	1.642	1.768	1.775	1.816	1.894	1.991	2.078	2.149	2.206	2.204	2.285	2.318	2.379	2.329	2.327	2.347	2.362	2.384	2.407	2.376	2.364	2.38	2.371	2.352	2.373	2.4	2.397	2.39	2.389	2.37	2.344	2.395	2.383	2.377	2.38
414	1.405	1.405	1.47	1.514	1.378	1.39	1.457	1.474	1.503	1.569	1.628	1.578	1.63	1.676	1.76	1.802	1.767	1.864	1.844	1.832	2.027	2.067	2.032	2.065	2.137	2.146	2.158	2.126	2.172	2.183	2.183	2.227	2.196	2.238	2.224	2.216	2.204	2.196	2.222	2.198	2.206	2.186	2.22	2.206	2.14	2.179	2.188	2.171	2.18
0	NaN	NaN	NaN	NaN	NaN	NaN	NaN	NaN	NaN	NaN	NaN	NaN	NaN	NaN	NaN	NaN	NaN	NaN	NaN	NaN	NaN	NaN	NaN	NaN	NaN	NaN	NaN	NaN	NaN	NaN	NaN	NaN	NaN	NaN	NaN	NaN	NaN	NaN	NaN	NaN	NaN	NaN	NaN	NaN	NaN	NaN	NaN	NaN	NaN
0	1.371	1.352	1.392	1.434	1.327	1.363	1.424	1.408	1.406	1.461	1.479	1.504	1.477	1.624	1.565	1.675	1.635	1.561	1.606	1.618	1.659	1.689	1.639	1.734	1.753	1.812	1.767	1.782	1.849	1.953	1.876	1.913	1.836	1.918	1.913	1.936	1.915	2.013	2.039	2.016	2.025	2.045	2.107	2.092	2.023	1.979	2.023	2.131	2.069
415	1.407	1.344	1.442	1.393	1.363	1.468	1.427	1.436	1.423	1.489	1.495	1.507	1.523	1.559	1.587	1.634	1.618	1.703	1.712	1.737	1.815	1.836	1.877	1.919	2.001	2.059	2.057	2.09	2.152	2.189	2.164	2.199	2.23	2.211	2.228	2.264	2.254	2.242	2.262	2.277	2.261	2.269	2.271	2.252	2.26	2.295	2.249	2.272	2.295
0	1.638	1.654	1.546	1.606	1.727	1.563	1.796	1.541	1.725	1.632	1.679	1.617	1.608	1.636	1.689	1.687	1.659	1.722	1.705	1.69	1.685	1.829	1.737	1.808	1.835	1.93	1.881	1.866	2.04	2.132	1.885	2.099	2.023	2.2	2.053	2.061	2.044	2.064	2.109	2.08	2.095	2.106	2.089	2.116	2.118	2.127	2.156	2.142	2.158
416	1.467	1.461	1.417	1.443	1.406	1.4	1.46	1.567	1.465	1.566	1.59	1.526	1.662	1.678	1.691	1.611	1.728	1.799	1.856	1.822	1.898	1.923	1.873	2.001	2.037	2.046	2.063	2.081	2.086	2.126	2.161	2.188	2.224	2.202	2.259	2.24	2.238	2.261	2.281	2.277	2.287	2.302	2.3	2.286	2.252	2.275	2.27	2.288	2.281
417	1.422	1.369	1.456	1.435	1.352	1.496	1.482	1.448	1.544	1.55	1.574	1.631	1.7	1.77	1.744	1.84	1.892	2.003	2.041	2.127	2.18	2.21	2.225	2.248	2.268	2.276	2.268	2.294	2.277	2.307	2.291	2.337	2.336	2.339	2.338	2.374	2.319	2.376	2.378	2.382	2.375	2.37	2.379	2.35	2.32	2.354	2.366	2.351	2.376
418	1.457	1.495	1.386	1.417	1.397	1.394	1.464	1.556	1.507	1.606	1.649	1.51	1.679	1.645	1.694	1.642	1.734	1.833	1.863	1.837	1.929	1.877	1.904	1.993	2.042	2.048	2.078	2.078	2.102	2.169	2.185	2.205	2.211	2.213	2.213	2.261	2.208	2.23	2.254	2.298	2.273	2.295	2.294	2.277	2.26	2.272	2.28	2.276	2.262
419	1.422	1.386	1.441	1.457	1.45	1.458	1.467	1.496	1.559	1.617	1.597	1.631	1.742	1.76	1.873	1.89	1.924	2.034	2.037	2.099	2.163	2.227	2.176	2.197	2.202	2.246	2.267	2.266	2.273	2.269	2.265	2.276	2.286	2.231	2.247	2.231	2.237	2.252	2.264	2.274	2.262	2.298	2.276	2.277	2.286	2.322	2.28	2.285	2.327
420	1.393	1.359	1.415	1.386	1.364	1.44	1.419	1.415	1.463	1.5	1.476	1.496	1.548	1.565	1.603	1.686	1.687	1.763	1.734	1.827	1.849	1.934	1.981	2.049	2.048	2.125	2.155	2.154	2.184	2.176	2.223	2.214	2.247	2.21	2.245	2.235	2.256	2.254	2.267	2.279	2.284	2.237	2.277	2.256	2.249	2.272	2.251	2.253	2.278
421	1.423	1.406	1.424	1.434	1.41	1.47	1.489	1.518	1.572	1.613	1.64	1.722	1.816	1.856	1.953	2.016	2.053	2.134	2.116	2.189	2.22	2.277	2.241	2.227	2.257	2.254	2.261	2.245	2.276	2.267	2.28	2.285	2.272	2.298	2.283	2.289	2.281	2.269	2.266	2.286	2.277	2.278	2.287	2.256	2.266	2.274	2.263	2.275	2.289
422	1.385	1.339	1.39	1.369	1.355	1.419	1.408	1.4	1.437	1.455	1.457	1.477	1.528	1.527	1.562	1.595	1.626	1.657	1.682	1.722	1.745	1.802	1.82	1.898	1.957	2.009	2.081	2.098	2.109	2.147	2.172	2.195	2.187	2.172	2.172	2.201	2.193	2.184	2.188	2.204	2.184	2.187	2.215	2.197	2.179	2.21	2.227	2.235	2.227
0	1.401	1.379	1.437	1.405	1.398	1.485	1.465	1.5	1.557	1.568	1.617	1.665	1.708	1.78	1.858	2.009	2.062	NaN	NaN	NaN	NaN	NaN	NaN	NaN	NaN	NaN	NaN	NaN	NaN	NaN	NaN	NaN	NaN	NaN	NaN	NaN	NaN	NaN	NaN	NaN	NaN	NaN	NaN	NaN	NaN	NaN	NaN	NaN	NaN
0	NaN	NaN	NaN	NaN	NaN	NaN	NaN	NaN	NaN	NaN	NaN	NaN	NaN	NaN	NaN	NaN	NaN	NaN	NaN	NaN	NaN	NaN	NaN	NaN	NaN	NaN	NaN	NaN	NaN	NaN	NaN	NaN	NaN	NaN	NaN	NaN	NaN	NaN	NaN	NaN	NaN	NaN	NaN	NaN	NaN	NaN	NaN	NaN	NaN
423	1.419	1.414	1.405	1.429	1.451	1.466	1.466	1.469	1.534	1.524	1.56	1.565	1.578	1.679	1.732	1.846	1.946	2.034	2.091	2.114	2.18	2.223	2.236	2.218	2.192	2.267	2.269	2.228	2.319	2.28	2.281	2.375	2.436	2.33	2.351	2.342	2.341	2.339	2.301	2.374	2.339	2.514	2.33	2.464	2.278	2.317	2.315	2.349	2.309
424	1.355	1.373	1.364	1.375	1.439	1.444	1.473	1.482	1.535	1.559	1.65	1.685	1.723	1.792	1.905	1.935	1.962	2.022	2.058	2.094	2.138	2.17	2.167	2.182	2.192	2.193	2.206	2.184	2.201	2.215	2.185	2.198	2.201	2.198	2.192	2.202	2.21	2.197	2.16	2.201	2.194	2.214	2.206	2.201	2.177	2.179	2.205	2.188	2.188
0	1.391	1.347	1.42	1.373	1.379	1.455	1.443	1.433	1.504	NaN	NaN	NaN	NaN	NaN	NaN	NaN	NaN	NaN	NaN	NaN	NaN	NaN	NaN	NaN	NaN	NaN	NaN	NaN	NaN	NaN	NaN	NaN	NaN	NaN	NaN	NaN	NaN	NaN	NaN	NaN	NaN	NaN	NaN	NaN	NaN	NaN	NaN	NaN	NaN
425	1.426	1.419	1.417	1.419	1.48	1.439	1.446	1.456	1.517	1.543	1.552	1.608	1.622	1.629	1.76	1.887	1.956	2.104	2.125	2.16	2.298	2.241	2.214	2.21	2.203	2.253	2.255	2.311	2.306	2.322	2.344	2.369	2.324	2.37	2.365	2.341	2.376	2.379	2.384	2.361	2.347	2.336	2.328	2.359	2.323	2.376	2.358	2.329	2.273
426	1.367	1.377	1.414	1.399	1.427	1.498	1.555	1.601	1.7	1.78	1.85	1.933	1.99	2.039	2.113	2.124	2.102	2.138	2.158	2.164	2.193	2.199	2.162	2.164	2.171	2.206	2.199	2.18	2.184	2.167	2.175	2.194	2.179	2.18	2.187	2.181	2.169	2.167	2.168	2.207	2.184	2.165	2.188	2.182	2.164	2.165	2.193	2.189	2.169
0	1.613	1.468	1.475	1.422	1.61	1.447	1.667	1.553	1.533	1.6	1.661	1.663	1.728	1.777	1.572	1.741	1.83	1.744	1.799	1.749	1.689	1.768	1.754	1.801	1.887	1.868	1.958	1.963	2.038	1.889	1.971	2.01	1.923	1.945	1.918	1.879	2.063	1.887	2.095	2.088	1.99	2.218	2.071	1.947	1.81	1.991	2.186	2.132	2.001
0	1.484	1.386	1.472	1.479	1.471	1.554	1.542	1.478	1.636	1.55	1.554	1.572	1.666	1.621	1.605	1.613	1.626	1.672	1.727	1.649	1.719	1.699	1.783	1.84	1.763	1.735	1.887	1.89	1.818	1.861	1.895	1.924	1.968	1.906	1.856	1.914	2.055	1.949	1.924	1.952	1.94	1.979	1.996	1.943	NaN	NaN	NaN	NaN	NaN
427	1.443	1.392	1.432	1.422	1.431	1.48	1.484	1.517	1.556	1.541	1.564	1.554	1.601	1.617	1.644	1.695	1.72	1.777	1.798	1.791	1.877	1.88	1.912	1.927	2.005	2.06	2.087	2.116	2.11	2.182	2.167	2.216	2.208	2.185	2.159	2.182	2.208	2.219	2.232	2.219	2.231	2.205	2.277	2.258	2.206	2.228	2.222	2.248	2.257
428	1.415	1.417	1.411	1.434	1.434	1.493	1.492	1.457	1.491	1.456	1.505	1.528	1.538	1.571	1.604	1.622	1.626	1.665	1.703	1.659	1.765	1.789	1.772	1.733	1.794	1.848	1.877	1.864	1.872	1.922	1.975	1.976	2.031	2.009	2.012	2.113	2.056	2.115	2.124	2.099	2.131	2.165	2.198	2.191	2.153	2.182	2.198	2.208	2.215
0	1.424	1.38	1.415	1.437	1.413	1.461	1.456	1.445	1.516	1.508	1.531	1.532	1.586	1.548	1.611	1.624	1.656	1.702	1.739	1.733	1.794	1.794	1.843	1.902	1.856	1.932	1.967	2.029	1.964	1.996	2.002	2.022	2.04	2.048	2.05	2.064	2.091	2.109	2.11	2.117	2.097	2.089	2.154	2.166	2.125	2.109	2.175	2.103	2.145
0	1.459	1.388	1.451	1.368	1.367	1.411	1.464	1.41	1.468	1.438	1.415	1.397	1.416	1.415	1.388	1.457	1.447	1.508	1.512	1.469	1.493	1.514	1.526	1.53	1.594	1.586	1.647	1.635	1.639	1.669	1.717	1.753	1.816	1.792	1.786	1.773	1.927	1.886	1.904	1.957	1.84	1.951	1.955	1.944	2.06	2.072	2.047	2.075	2.017
0	1.54	1.389	1.43	1.401	1.424	1.442	1.489	1.433	1.527	1.477	1.593	1.456	1.479	1.558	1.562	1.613	1.614	1.685	1.68	1.612	1.69	1.688	1.78	1.792	1.78	1.703	1.831	1.808	1.856	1.841	1.94	1.874	1.918	1.943	1.886	1.95	2.034	1.97	1.986	2.058	1.942	2.124	2.041	2.028	2.006	2.036	2.114	2.056	1.998
429	1.396	1.385	1.389	1.407	1.398	1.452	1.418	1.463	1.486	1.489	1.511	1.549	1.602	1.645	1.696	1.709	1.746	1.855	1.929	2.017	2.116	2.189	2.215	2.255	2.241	2.261	2.301	2.264	2.285	2.283	2.307	2.289	2.316	2.303	2.269	2.31	2.282	2.289	2.292	2.352	2.31	2.342	2.297	2.312	2.298	2.303	2.313	2.321	2.293
430	1.421	1.427	1.421	1.426	1.445	1.441	1.492	1.442	1.516	1.517	1.52	1.539	1.557	1.597	1.655	1.673	1.685	1.726	1.716	1.754	1.875	1.863	1.937	2.056	2.103	2.209	2.167	2.227	2.2	2.318	2.243	2.25	2.315	2.305	2.375	2.325	2.327	2.281	2.306	2.256	2.251	2.304	2.259	2.342	2.216	2.308	2.236	2.277	2.317
0	1.373	1.375	1.371	1.375	1.38	1.395	1.411	1.377	1.416	1.43	1.45	1.418	1.452	1.476	1.499	1.505	1.529	1.544	1.539	1.562	1.578	1.618	1.627	1.613	1.657	1.65	1.691	1.677	1.693	1.714	1.708	1.717	1.733	1.76	1.755	1.756	1.757	1.786	1.77	1.798	1.793	1.83	1.832	1.83	1.819	1.843	1.853	1.845	1.878
431	1.399	1.376	1.396	1.403	1.401	1.451	1.418	1.466	1.489	1.519	1.563	1.578	1.637	1.652	1.732	1.765	1.853	1.913	1.974	2.06	2.154	2.216	2.261	2.238	2.269	2.273	2.321	2.29	2.286	2.349	2.303	2.343	2.314	2.336	2.341	2.324	2.316	2.341	2.325	2.367	2.329	2.346	2.35	2.308	2.273	2.263	2.301	2.316	2.306
432	1.41	1.382	1.398	1.374	1.395	1.407	1.458	1.394	1.472	1.424	1.497	1.419	1.464	1.511	1.539	1.585	1.609	1.664	1.676	1.708	1.765	1.815	1.818	1.86	1.927	1.945	2.065	2.043	2.08	2.132	2.152	2.167	2.181	2.196	2.197	2.217	2.236	2.209	2.254	2.251	2.216	2.244	2.258	2.26	2.246	2.247	2.278	2.275	2.269
0	1.392	1.386	1.371	1.378	1.376	1.408	1.421	1.39	1.438	1.424	1.444	1.425	1.466	1.46	1.5	1.505	1.508	1.527	1.546	1.57	1.586	1.61	1.634	1.632	1.674	1.666	1.701	1.692	1.689	1.713	1.721	1.744	1.769	1.796	1.763	1.804	1.79	1.82	1.82	1.833	1.826	1.832	1.845	1.856	1.86	1.853	1.862	1.866	1.896
433	1.377	1.384	1.405	1.364	1.404	1.428	1.463	1.468	1.501	1.522	1.619	1.568	1.654	1.715	1.778	1.85	1.846	1.905	1.979	1.983	2.083	2.124	2.155	2.186	2.186	2.236	2.254	2.229	2.251	2.274	2.281	2.277	2.269	2.248	2.245	2.267	2.24	2.259	2.301	2.268	2.265	2.283	2.277	2.279	2.274	2.3	2.33	2.325	2.297
0	1.395	1.414	1.424	1.393	1.422	1.446	1.427	1.425	1.461	1.486	1.487	1.462	1.494	1.505	1.561	1.551	1.588	1.59	1.618	1.612	1.67	1.701	1.722	1.727	1.77	1.782	1.776	1.793	1.8	1.839	1.848	1.875	1.875	1.905	1.943	1.962	1.921	1.926	1.966	1.992	1.951	2.014	2.024	2.029	2.015	2.041	2.034	2.015	2.077
434	1.458	1.426	1.435	1.462	1.431	1.467	1.494	1.487	1.549	1.537	1.551	1.58	1.633	1.66	1.705	1.746	1.751	1.83	1.836	1.836	1.961	1.986	1.976	2.051	2.089	2.097	2.135	2.106	2.105	2.158	2.151	2.189	2.178	2.166	2.169	2.209	2.191	2.191	2.215	2.22	2.214	2.215	2.234	2.205	2.191	2.232	2.22	2.202	2.199
435	1.381	1.403	1.381	1.39	1.395	1.433	1.426	1.426	1.49	1.521	1.528	1.533	1.567	1.579	1.66	1.666	1.749	1.741	1.785	1.793	1.882	1.929	2.002	1.972	2.053	2.148	2.143	2.183	2.176	2.228	2.244	2.235	2.255	2.253	2.228	2.249	2.267	2.256	2.269	2.246	2.263	2.236	2.299	2.288	2.252	2.28	2.278	2.248	2.246
0	1.407	1.393	1.384	1.391	1.384	1.419	1.443	1.43	1.467	1.519	1.533	1.533	1.58	1.607	1.655	1.688	1.713	1.743	1.749	1.768	1.815	1.827	1.875	1.887	1.912	1.939	1.972	1.94	1.969	2.019	1.991	2.057	2.03	2.04	2.063	2.059	2.06	2.058	2.081	2.118	2.071	2.127	2.11	2.103	2.096	2.163	2.115	2.108	2.138
436	1.385	1.389	1.358	1.408	1.422	1.401	1.417	1.406	1.469	1.444	1.492	1.523	1.532	1.591	1.589	1.668	1.691	1.902	2.014	2.123	2.197	2.256	2.262	2.265	2.285	2.305	2.283	2.318	2.333	2.325	2.304	2.318	2.297	2.263	2.289	2.307	2.29	2.313	2.341	2.307	2.282	2.302	2.317	2.31	2.266	2.32	2.339	2.291	2.316
0	NaN	NaN	NaN	NaN	NaN	NaN	NaN	NaN	NaN	NaN	NaN	NaN	NaN	NaN	NaN	NaN	NaN	NaN	NaN	NaN	NaN	NaN	NaN	NaN	NaN	NaN	NaN	NaN	NaN	NaN	NaN	NaN	NaN	NaN	NaN	NaN	NaN	NaN	NaN	NaN	NaN	NaN	NaN	NaN	NaN	NaN	NaN	NaN	NaN
437	1.412	1.425	1.434	1.388	1.403	1.459	1.468	1.41	1.471	1.464	1.485	1.464	1.481	1.507	1.559	1.54	1.596	1.636	1.604	1.613	1.666	1.685	1.717	1.729	1.753	1.767	1.766	1.794	1.806	1.834	1.874	1.949	1.976	2.008	2.054	2.082	2.117	2.161	2.199	2.214	2.228	2.22	2.247	2.234	2.244	2.251	2.241	2.249	2.248
438	1.395	1.396	1.399	1.401	1.387	1.423	1.437	1.413	1.462	1.493	1.517	1.505	1.56	1.576	1.638	1.673	1.715	1.774	1.763	1.79	1.839	1.897	1.957	1.927	1.994	2.006	2.006	1.997	2.004	2.08	2.058	2.085	2.104	2.136	2.138	2.122	2.126	2.132	2.148	2.144	2.14	2.168	2.162	2.175	2.162	2.202	2.186	2.189	2.234
0	NaN	NaN	NaN	NaN	NaN	NaN	NaN	NaN	NaN	NaN	NaN	NaN	NaN	NaN	NaN	NaN	NaN	NaN	NaN	NaN	NaN	NaN	NaN	NaN	NaN	NaN	NaN	NaN	NaN	NaN	NaN	NaN	NaN	NaN	NaN	NaN	NaN	NaN	NaN	NaN	NaN	NaN	NaN	NaN	NaN	NaN	NaN	NaN	NaN
439	1.431	1.444	1.424	1.479	1.477	1.483	1.549	1.538	1.631	1.597	1.647	1.653	1.78	1.796	1.812	1.91	2.012	1.933	1.996	2.048	2.099	2.106	2.148	2.126	2.172	2.199	2.175	2.19	2.201	2.233	2.268	2.252	2.268	2.256	2.25	2.301	2.297	2.274	2.31	2.324	2.329	2.281	2.306	2.29	2.306	2.286	2.314	2.294	2.255
0	1.424	1.449	1.433	1.469	1.43	1.48	1.532	1.465	1.583	1.587	1.611	NaN	NaN	NaN	NaN	NaN	NaN	NaN	NaN	NaN	NaN	NaN	NaN	NaN	NaN	NaN	NaN	NaN	NaN	NaN	NaN	NaN	NaN	NaN	NaN	NaN	NaN	NaN	NaN	NaN	NaN	NaN	NaN	NaN	NaN	NaN	NaN	NaN	NaN
440	1.415	1.425	1.387	1.387	1.365	1.439	1.433	1.425	1.506	1.528	1.5	1.491	1.551	1.567	1.609	1.65	1.622	1.667	1.658	1.681	1.726	1.742	1.758	1.779	1.783	1.821	1.889	1.826	1.832	1.869	1.866	1.92	1.902	1.935	1.93	1.924	1.94	1.963	1.991	1.984	1.997	1.997	1.993	2.025	2.004	2.006	2.011	2.011	2.039
441	1.33	1.375	1.343	1.386	1.369	1.366	1.398	1.391	1.435	1.443	1.42	1.402	1.474	1.458	1.457	1.478	1.527	1.518	1.546	1.596	1.64	1.633	1.77	1.884	2.061	2.148	2.217	2.221	2.22	2.271	2.286	2.269	2.257	2.245	2.269	2.268	2.268	2.312	2.296	2.31	2.317	2.281	2.306	2.327	2.302	2.306	2.27	2.274	2.304
0	1.303	1.347	1.44	NaN	NaN	NaN	NaN	NaN	NaN	NaN	NaN	NaN	NaN	NaN	NaN	NaN	NaN	NaN	NaN	NaN	NaN	NaN	NaN	NaN	NaN	NaN	NaN	NaN	NaN	NaN	NaN	NaN	NaN	NaN	NaN	NaN	NaN	NaN	NaN	NaN	NaN	NaN	NaN	NaN	NaN	NaN	NaN	NaN	NaN
442	1.401	1.489	1.482	1.504	1.509	1.511	1.551	1.552	1.536	1.647	1.653	1.668	1.736	1.686	1.717	1.803	1.844	1.858	1.914	1.941	1.951	1.962	2.003	2.034	2.076	2.12	2.127	2.163	2.153	2.18	2.205	2.228	2.212	2.218	2.207	2.235	2.207	2.221	2.249	2.237	2.275	2.262	2.253	2.261	2.229	2.228	2.274	2.21	2.232
443	1.412	1.423	1.438	1.499	1.462	1.466	1.563	1.523	1.587	1.648	1.674	1.711	1.78	1.812	1.816	1.876	2.01	1.936	1.987	1.994	2.092	2.118	2.147	2.096	2.177	2.182	2.215	2.191	2.205	2.259	2.208	2.227	2.25	2.25	2.256	2.261	2.25	2.257	2.303	2.283	2.289	2.295	2.32	2.272	2.272	2.307	2.281	2.273	2.264
444	1.483	1.439	1.537	1.474	1.471	1.475	1.577	1.553	1.583	1.567	1.679	1.683	1.748	1.878	1.829	1.91	1.896	1.959	2.019	2.096	2.164	2.185	2.196	2.233	2.249	2.254	2.239	2.254	2.233	2.22	2.238	2.254	2.267	2.254	2.239	2.237	2.202	2.24	2.258	2.263	2.248	2.264	2.28	2.281	2.28	2.28	2.291	2.284	2.272
445	1.458	1.456	1.495	1.449	1.441	1.502	1.552	1.555	1.567	1.535	1.663	1.648	1.699	1.769	1.753	1.847	1.84	1.867	1.883	1.894	1.963	2.023	2.113	2.139	2.132	2.186	2.178	2.22	2.203	2.232	2.265	2.255	2.267	2.243	2.25	2.242	2.273	2.234	2.244	2.289	2.287	2.305	2.305	2.277	2.299	2.33	2.297	2.262	2.279
446	1.376	1.361	1.415	1.389	1.381	1.391	1.443	1.425	1.473	1.495	1.543	1.543	1.6	1.678	1.699	1.766	1.799	1.963	2.003	2.092	2.203	2.24	2.289	2.306	2.262	2.3	2.296	2.275	2.275	2.295	2.298	2.29	2.277	2.298	2.275	2.299	2.279	2.292	2.276	2.312	2.33	2.338	2.328	2.344	2.36	2.362	2.354	2.366	2.352
447	1.385	1.365	1.396	1.403	1.409	1.432	1.445	1.461	1.47	1.495	1.52	1.519	1.548	1.552	1.532	1.611	1.663	1.675	1.751	1.816	1.786	1.826	1.86	1.948	2.084	2.158	2.218	2.288	2.262	2.276	2.278	2.33	2.291	2.318	2.305	2.364	2.331	2.385	2.332	2.372	2.363	2.407	2.417	2.353	2.365	2.436	2.431	2.437	2.432
0	1.399	1.375	1.416	1.381	1.409	1.419	1.481	1.403	1.457	1.466	1.544	1.473	1.542	1.554	1.59	1.635	1.613	1.611	1.625	1.642	1.712	1.717	1.768	1.764	1.798	1.841	1.841	1.837	1.871	1.858	1.926	1.914	1.931	1.934	1.96	1.998	1.996	1.974	1.998	2.057	1.97	2.017	2.01	2.031	2.02	2.05	2.029	2.033	2.094
448	1.359	1.381	1.389	1.366	1.359	1.37	1.383	1.392	1.378	1.392	1.454	1.425	1.467	1.488	1.499	1.517	1.587	1.606	1.592	1.657	1.677	1.728	1.734	1.799	1.793	1.858	1.962	2.028	2.08	2.163	2.183	2.185	2.248	2.245	2.238	2.261	2.258	2.27	2.279	2.321	2.282	2.273	2.287	2.28	2.285	2.277	2.295	2.26	2.308
449	1.372	1.401	1.402	1.423	1.419	1.393	1.468	1.441	1.515	1.494	1.579	1.548	1.603	1.648	1.675	1.722	1.78	1.776	1.811	1.825	1.889	1.935	1.924	1.968	2.027	2.049	2.051	2.069	2.13	2.172	2.188	2.204	2.235	2.228	2.22	2.254	2.266	2.248	2.28	2.266	2.294	2.272	2.306	2.298	2.287	2.295	2.29	2.271	2.277
450	1.414	1.36	1.435	1.397	1.394	1.399	1.476	1.46	1.484	1.541	1.55	1.553	1.603	1.665	1.691	1.786	1.806	1.792	1.827	1.917	2.066	2.087	2.186	2.197	2.265	2.268	2.307	2.277	2.245	2.311	2.328	2.346	2.331	2.335	2.321	2.314	2.324	2.346	2.31	2.321	2.308	2.306	2.32	2.369	2.354	2.441	2.42	2.436	2.376
451	1.348	1.387	1.38	1.417	1.401	1.411	1.428	1.445	1.491	1.443	1.537	1.472	1.527	1.569	1.579	1.628	1.68	1.718	1.714	1.767	1.76	1.828	1.884	1.891	1.986	2.084	2.156	2.2	2.206	2.24	2.236	2.233	2.23	2.267	2.231	2.251	2.231	2.269	2.246	2.253	2.243	2.263	2.313	2.297	2.27	2.287	2.262	2.243	2.271
0	1.347	1.385	1.385	1.389	1.385	1.384	1.404	1.415	1.479	1.439	1.499	1.452	1.49	1.529	1.532	1.547	1.576	1.614	1.576	1.596	1.63	1.659	1.662	1.682	1.739	1.731	1.722	1.726	1.739	1.764	1.806	1.773	1.8	1.821	1.821	1.837	1.807	1.858	1.841	1.849	1.845	1.868	1.9	1.91	1.876	1.92	1.867	1.876	1.895
0	1.347	1.379	1.414	1.419	1.408	1.38	1.442	1.445	1.465	1.441	1.527	1.417	1.5	1.556	1.588	1.587	1.673	1.659	1.638	1.676	1.703	1.748	1.715	1.778	1.814	1.872	1.799	1.812	1.866	1.951	1.936	1.913	1.873	1.994	2.008	1.998	1.957	1.998	1.995	2.012	2.051	2.101	2.122	2.134	2.1	2.183	2.167	2.169	2.174
0	1.462	1.404	1.476	1.5	1.497	1.469	1.511	1.49	1.658	NaN	NaN	NaN	NaN	NaN	NaN	NaN	NaN	NaN	NaN	NaN	NaN	NaN	NaN	NaN	NaN	NaN	NaN	NaN	NaN	NaN	NaN	NaN	NaN	NaN	NaN	NaN	NaN	NaN	NaN	NaN	NaN	NaN	NaN	NaN	NaN	NaN	NaN	NaN	NaN
452	1.377	1.388	1.378	1.425	1.4	1.423	1.433	1.449	1.518	1.43	1.522	1.492	1.567	1.651	1.698	1.691	1.755	1.851	1.805	1.844	1.902	1.954	2.02	2.057	2.128	2.193	2.187	2.192	2.207	2.217	2.224	2.248	2.246	2.27	2.242	2.234	2.278	2.274	2.264	2.302	2.264	2.285	2.282	2.296	2.27	2.289	2.288	2.293	2.295
453	1.405	1.394	1.423	1.441	1.428	1.425	1.47	1.454	1.512	1.517	1.583	1.521	1.606	1.648	1.712	1.666	1.759	1.832	1.802	1.836	1.873	1.909	1.92	1.949	1.961	2.028	2.071	2.017	2.037	2.081	2.099	2.169	2.15	2.165	2.147	2.189	2.165	2.193	2.217	2.216	2.207	2.233	2.257	2.247	2.214	2.229	2.26	2.229	2.252
0	1.412	1.406	1.407	1.437	1.403	1.435	1.454	1.443	1.505	1.502	1.537	1.52	1.555	1.604	1.622	1.623	1.708	1.7	1.746	1.757	1.783	1.8	1.846	1.857	1.87	1.933	1.953	1.981	1.981	1.996	1.997	2.083	2.086	2.117	2.089	2.103	2.118	2.156	2.155	2.165	2.183	2.205	2.223	2.228	2.205	2.237	2.229	2.216	2.239
0	NaN	NaN	NaN	NaN	NaN	NaN	NaN	NaN	NaN	NaN	NaN	NaN	NaN	NaN	NaN	NaN	NaN	NaN	NaN	NaN	NaN	NaN	NaN	NaN	NaN	NaN	NaN	NaN	NaN	NaN	NaN	NaN	NaN	NaN	NaN	NaN	NaN	NaN	NaN	NaN	NaN	NaN	NaN	NaN	NaN	NaN	NaN	NaN	NaN
0	1.222	1.297	NaN	NaN	NaN	NaN	NaN	NaN	NaN	NaN	NaN	NaN	NaN	NaN	NaN	NaN	NaN	NaN	NaN	NaN	NaN	NaN	NaN	NaN	NaN	NaN	NaN	NaN	NaN	NaN	NaN	NaN	NaN	NaN	NaN	NaN	NaN	NaN	NaN	NaN	NaN	NaN	NaN	NaN	NaN	NaN	NaN	NaN	NaN
0	1.352	1.323	1.451	1.337	1.389	1.467	1.408	1.413	1.465	1.461	1.436	1.415	1.451	1.488	1.53	1.485	1.52	1.582	1.522	1.604	1.644	1.642	1.635	1.657	1.645	1.697	1.708	1.752	1.763	1.772	1.789	1.856	1.836	1.891	1.863	1.866	1.906	1.921	1.862	1.958	1.93	1.942	1.938	NaN	NaN	NaN	NaN	NaN	NaN
0	1.362	1.305	1.421	NaN	NaN	NaN	NaN	NaN	NaN	NaN	NaN	NaN	NaN	NaN	NaN	NaN	NaN	NaN	NaN	NaN	NaN	NaN	NaN	NaN	NaN	NaN	NaN	NaN	NaN	NaN	NaN	NaN	NaN	NaN	NaN	NaN	NaN	NaN	NaN	NaN	NaN	NaN	NaN	NaN	NaN	NaN	NaN	NaN	NaN
454	1.373	1.384	1.368	1.364	1.393	1.424	1.423	1.431	1.479	1.486	1.447	1.508	1.582	1.542	1.583	1.635	1.691	1.654	1.744	1.73	1.832	1.898	1.896	1.918	2.019	2.058	2.133	2.156	2.187	2.238	2.272	2.304	2.294	2.334	2.345	2.328	2.336	2.307	2.339	2.355	2.37	2.356	2.377	2.382	2.36	2.364	2.398	2.407	2.347
455	1.405	1.38	1.398	1.373	1.361	1.413	1.426	1.451	1.509	1.491	1.467	1.506	1.582	1.584	1.609	1.66	1.661	1.704	1.78	1.817	1.909	1.97	2.031	2.081	2.159	2.17	2.231	2.23	2.235	2.237	2.29	2.278	2.286	2.294	2.295	2.317	2.309	2.333	2.333	2.353	2.341	2.289	2.32	2.304	2.315	2.322	2.33	2.31	2.326
456	1.381	1.407	1.413	1.371	1.348	1.441	1.552	1.437	1.401	1.501	1.455	1.456	1.411	1.499	1.44	1.533	1.625	1.559	1.544	1.581	1.671	1.603	1.658	1.617	1.715	1.739	1.715	1.702	1.73	1.798	1.861	1.839	1.793	1.795	1.837	1.782	1.814	1.885	1.851	1.815	1.878	1.858	1.941	1.903	1.883	1.913	1.926	1.844	1.886
0	NaN	NaN	NaN	NaN	NaN	NaN	NaN	NaN	NaN	NaN	NaN	NaN	NaN	NaN	NaN	NaN	NaN	NaN	NaN	NaN	NaN	NaN	NaN	NaN	NaN	NaN	NaN	NaN	NaN	NaN	NaN	NaN	NaN	NaN	NaN	NaN	NaN	NaN	NaN	NaN	NaN	NaN	NaN	NaN	NaN	NaN	NaN	NaN	NaN
0	1.315	1.443	1.373	1.434	1.365	1.502	1.588	1.466	1.361	1.518	1.392	1.464	1.432	1.473	1.498	1.551	1.663	1.509	1.599	1.534	1.667	1.569	1.588	1.612	1.58	1.635	1.706	1.646	1.705	1.68	1.705	1.719	1.721	1.745	1.773	1.739	1.76	1.752	1.821	1.768	1.81	1.82	1.841	1.859	1.802	1.887	1.845	1.833	1.85
457	1.387	1.372	1.465	1.393	1.395	1.493	1.51	1.471	1.446	1.502	1.46	1.482	1.494	1.591	1.553	1.645	1.692	1.697	1.715	1.772	1.857	1.817	1.905	1.92	2.007	2.03	2.114	2.152	2.189	2.275	2.309	2.325	2.276	2.379	2.398	2.289	2.343	2.325	2.301	2.323	2.303	2.373	2.393	2.312	2.348	2.414	2.3	2.344	2.33
458	1.376	1.394	1.408	1.382	1.423	1.496	1.511	1.412	1.452	1.556	1.488	1.501	1.519	1.557	1.54	1.606	1.69	1.696	1.738	1.725	1.832	1.831	1.911	1.918	2.021	2.053	2.112	2.193	2.18	2.252	2.265	2.312	2.298	2.317	2.292	2.348	2.369	2.29	2.337	2.349	2.338	2.327	2.343	2.38	2.309	2.364	2.341	2.327	2.289
459	1.35	1.392	1.363	1.352	1.367	1.405	1.386	1.371	1.409	1.423	1.423	1.449	1.459	1.493	1.494	1.552	1.569	1.562	1.643	1.669	1.698	1.771	1.769	1.758	1.842	1.85	1.899	1.91	1.981	1.97	2.04	2.079	2.077	2.106	2.134	2.15	2.159	2.194	2.246	2.22	2.236	2.255	2.262	2.261	2.223	2.272	2.276	2.222	2.276
460	1.353	1.362	1.351	1.356	1.379	1.407	1.387	1.385	1.426	1.469	1.444	1.494	1.534	1.55	1.556	1.648	1.658	1.673	1.742	1.761	1.847	1.921	1.963	1.985	2.048	2.102	2.162	2.176	2.212	2.246	2.262	2.264	2.246	2.241	2.265	2.291	2.271	2.254	2.236	2.241	2.265	2.24	2.295	2.26	2.264	2.297	2.282	2.313	2.292
461	1.398	1.395	1.41	1.405	1.416	1.452	1.463	1.453	1.492	1.54	1.539	1.562	1.581	1.607	1.687	1.738	1.767	1.812	1.86	1.934	2.013	2.076	2.154	2.166	2.217	2.217	2.222	2.201	2.207	2.191	2.223	2.238	2.197	2.218	2.276	2.299	2.213	2.241	2.296	2.25	2.291	2.304	2.304	2.289	2.284	2.301	2.255	2.295	NaN
0	1.455	1.443	1.374	1.4	1.382	1.465	1.404	1.426	1.423	1.442	1.438	1.398	1.405	1.453	1.421	1.391	1.436	1.377	1.401	1.422	1.415	1.464	1.426	1.44	1.41	1.445	1.441	1.406	1.462	1.455	1.508	1.64	1.494	1.565	1.542	1.569	1.576	1.562	1.64	1.701	1.645	1.609	1.741	1.681	1.775	1.797	1.785	1.824	1.833
462	1.51	1.477	1.398	1.35	1.399	1.476	1.416	1.441	1.47	1.401	1.423	1.421	1.451	1.475	1.417	1.416	1.507	1.42	1.468	1.523	1.598	1.626	1.555	1.652	1.586	1.649	1.685	1.634	1.662	1.687	1.795	1.842	1.771	1.755	1.796	1.741	1.789	1.745	1.814	1.85	1.831	1.778	1.924	1.789	1.898	1.971	2.035	2.044	2.034
[truncated: 215 more columns]
