# Supplementary material for: Fractional killing arises from cell-to-cell variability in overcoming a caspase activity threshold
Source: Mol Syst Biol. 2015 May 7;11(5):803. doi: 10.15252/msb.20145584 (PMC4461398; doi:10.15252/msb.20145584)
Supplement: Supplementary file 3 [file msb0011-0803-sd3.zip › All_data/017_TRAIL (250 ngml)_1/C8_activity.tsv]

Cell #	T=5min	T=10min	T=15min	T=20min	T=25min	T=30min	T=35min	T=40min	T=45min	T=50min	T=55min	T=60min	T=65min	T=70min	T=75min	T=80min	T=85min	T=90min	T=95min	T=100min	T=105min	T=110min	T=115min	T=120min	T=125min	T=130min	T=135min	T=140min	T=145min	T=150min	T=155min	T=160min	T=165min	T=170min	T=175min	T=180min	T=185min	T=190min	T=195min	T=200min	T=205min	T=210min	T=215min	T=220min	T=225min	T=230min	T=235min	T=240min	T=245min
1	2.711e-20	0.0002863	0.0005748	0.0008697	0.001176	0.001501	0.001862	0.002253	0.00265	0.003058	0.003473	0.003897	0.004336	0.004791	0.005255	0.005723	0.00618	NaN	NaN	NaN	NaN	NaN	NaN	NaN	NaN	NaN	NaN	NaN	NaN	NaN	NaN	NaN	NaN	NaN	NaN	NaN	NaN	NaN	NaN	NaN	NaN	NaN	NaN	NaN	NaN	NaN	NaN	NaN	NaN
2	-5.421e-20	0.0002844	0.0005747	0.0008759	0.001192	0.001528	0.001899	0.002295	0.002695	0.003096	0.003495	0.003893	0.004287	0.004669	0.005033	0.005376	0.005699	0.005993	NaN	NaN	NaN	NaN	NaN	NaN	NaN	NaN	NaN	NaN	NaN	NaN	NaN	NaN	NaN	NaN	NaN	NaN	NaN	NaN	NaN	NaN	NaN	NaN	NaN	NaN	NaN	NaN	NaN	NaN	NaN
3	-2.711e-20	0.0003227	0.0006537	0.001001	0.001371	0.001769	0.002214	0.002698	0.003191	0.003684	0.004173	NaN	NaN	NaN	NaN	NaN	NaN	NaN	NaN	NaN	NaN	NaN	NaN	NaN	NaN	NaN	NaN	NaN	NaN	NaN	NaN	NaN	NaN	NaN	NaN	NaN	NaN	NaN	NaN	NaN	NaN	NaN	NaN	NaN	NaN	NaN	NaN	NaN	NaN
4	-2.711e-20	0.0004839	0.0009803	0.001498	0.002048	0.002639	0.003294	0.003998	0.00471	0.005418	0.006109	NaN	NaN	NaN	NaN	NaN	NaN	NaN	NaN	NaN	NaN	NaN	NaN	NaN	NaN	NaN	NaN	NaN	NaN	NaN	NaN	NaN	NaN	NaN	NaN	NaN	NaN	NaN	NaN	NaN	NaN	NaN	NaN	NaN	NaN	NaN	NaN	NaN	NaN
5	0	0.0002248	0.0004518	0.0006836	0.0009215	0.001167	0.001432	0.001706	0.00197	0.00222	0.002452	0.002666	0.002859	0.003028	0.00317	0.003285	0.003375	0.003438	0.003484	0.00352	0.003547	0.003565	0.003575	0.003578	0.003577	0.003572	0.003564	0.003547	0.003525	0.003497	0.003468	0.003438	0.003413	0.003391	0.003372	0.003359	0.003349	0.00334	0.003337	NaN	NaN	NaN	NaN	NaN	NaN	NaN	NaN	NaN	NaN
6	5.421e-20	0.0003564	0.0007182	0.001083	0.001427	0.001744	0.002045	0.002328	0.002593	0.002837	0.003067	0.003287	0.003497	0.003686	0.003847	0.004002	0.004158	0.004294	0.004408	0.004494	0.004554	0.00459	0.004602	0.00459	0.004566	0.004535	0.004483	0.004399	0.004301	NaN	NaN	NaN	NaN	NaN	NaN	NaN	NaN	NaN	NaN	NaN	NaN	NaN	NaN	NaN	NaN	NaN	NaN	NaN	NaN
7	0	0.0006847	0.001381	0.002097	0.002844	0.003626	NaN	NaN	NaN	NaN	NaN	NaN	NaN	NaN	NaN	NaN	NaN	NaN	NaN	NaN	NaN	NaN	NaN	NaN	NaN	NaN	NaN	NaN	NaN	NaN	NaN	NaN	NaN	NaN	NaN	NaN	NaN	NaN	NaN	NaN	NaN	NaN	NaN	NaN	NaN	NaN	NaN	NaN	NaN
8	8.132e-20	0.0003731	0.0007561	0.001156	0.001581	0.002038	0.002548	0.003099	0.003662	0.004232	0.004802	0.005365	0.005909	NaN	NaN	NaN	NaN	NaN	NaN	NaN	NaN	NaN	NaN	NaN	NaN	NaN	NaN	NaN	NaN	NaN	NaN	NaN	NaN	NaN	NaN	NaN	NaN	NaN	NaN	NaN	NaN	NaN	NaN	NaN	NaN	NaN	NaN	NaN	NaN
9	0	0.0002602	0.0005322	0.0008246	0.001142	0.00149	0.001882	0.002312	0.002756	0.003213	0.003679	0.00414	0.004582	0.00499	0.005359	0.005686	0.005967	0.006198	NaN	NaN	NaN	NaN	NaN	NaN	NaN	NaN	NaN	NaN	NaN	NaN	NaN	NaN	NaN	NaN	NaN	NaN	NaN	NaN	NaN	NaN	NaN	NaN	NaN	NaN	NaN	NaN	NaN	NaN	NaN
10	0	0.0004174	0.0008441	0.001288	0.001756	0.002257	0.002787	0.003319	0.003853	NaN	NaN	NaN	NaN	NaN	NaN	NaN	NaN	NaN	NaN	NaN	NaN	NaN	NaN	NaN	NaN	NaN	NaN	NaN	NaN	NaN	NaN	NaN	NaN	NaN	NaN	NaN	NaN	NaN	NaN	NaN	NaN	NaN	NaN	NaN	NaN	NaN	NaN	NaN	NaN
11	0	0.0005234	0.00105	0.001571	0.002089	0.002604	0.003127	0.003622	0.004065	0.004445	0.004757	0.005004	0.005188	0.0053	0.005356	0.005354	0.005305	0.005212	0.005112	0.005016	0.004937	0.004878	0.004835	0.004807	NaN	NaN	NaN	NaN	NaN	NaN	NaN	NaN	NaN	NaN	NaN	NaN	NaN	NaN	NaN	NaN	NaN	NaN	NaN	NaN	NaN	NaN	NaN	NaN	NaN
12	1.084e-19	0.0008517	0.001713	0.002589	0.003481	0.004389	NaN	NaN	NaN	NaN	NaN	NaN	NaN	NaN	NaN	NaN	NaN	NaN	NaN	NaN	NaN	NaN	NaN	NaN	NaN	NaN	NaN	NaN	NaN	NaN	NaN	NaN	NaN	NaN	NaN	NaN	NaN	NaN	NaN	NaN	NaN	NaN	NaN	NaN	NaN	NaN	NaN	NaN	NaN
13	2.711e-20	0.0002262	0.0004584	0.0007026	0.0009667	0.001258	0.001589	0.001956	0.002343	0.002747	0.003161	0.003582	0.004006	0.00443	0.004853	0.005265	0.00566	0.006028	NaN	NaN	NaN	NaN	NaN	NaN	NaN	NaN	NaN	NaN	NaN	NaN	NaN	NaN	NaN	NaN	NaN	NaN	NaN	NaN	NaN	NaN	NaN	NaN	NaN	NaN	NaN	NaN	NaN	NaN	NaN
14	2.711e-20	0.000432	0.0008673	0.001303	0.001741	0.002182	0.002643	0.003102	0.003523	0.003902	0.00423	0.004514	0.004749	0.004932	0.005068	0.005158	0.005208	0.005222	0.005221	0.005217	0.005214	0.005216	NaN	NaN	NaN	NaN	NaN	NaN	NaN	NaN	NaN	NaN	NaN	NaN	NaN	NaN	NaN	NaN	NaN	NaN	NaN	NaN	NaN	NaN	NaN	NaN	NaN	NaN	NaN
15	2.711e-20	0.000444	0.000898	0.001371	0.001871	0.002403	0.002961	0.003522	0.004087	0.004649	0.005196	0.005717	NaN	NaN	NaN	NaN	NaN	NaN	NaN	NaN	NaN	NaN	NaN	NaN	NaN	NaN	NaN	NaN	NaN	NaN	NaN	NaN	NaN	NaN	NaN	NaN	NaN	NaN	NaN	NaN	NaN	NaN	NaN	NaN	NaN	NaN	NaN	NaN	NaN
16	-5.421e-20	0.0006429	0.001293	0.001955	0.002637	0.003302	0.003921	0.004494	0.005031	0.00554	NaN	NaN	NaN	NaN	NaN	NaN	NaN	NaN	NaN	NaN	NaN	NaN	NaN	NaN	NaN	NaN	NaN	NaN	NaN	NaN	NaN	NaN	NaN	NaN	NaN	NaN	NaN	NaN	NaN	NaN	NaN	NaN	NaN	NaN	NaN	NaN	NaN	NaN	NaN
17	1.355e-20	0.0002238	0.0004531	0.0006923	0.0009425	0.001196	0.001451	0.001707	0.001967	0.002231	0.002499	0.002768	0.003034	0.003291	0.003537	0.003772	0.003998	0.004217	0.004429	0.004631	0.004827	0.005015	0.005195	0.005368	0.005533	0.00569	NaN	NaN	NaN	NaN	NaN	NaN	NaN	NaN	NaN	NaN	NaN	NaN	NaN	NaN	NaN	NaN	NaN	NaN	NaN	NaN	NaN	NaN	NaN
18	-5.421e-20	0.0004278	0.0008662	0.001326	0.001801	0.002289	0.00279	0.003303	0.003825	0.004349	0.004874	NaN	NaN	NaN	NaN	NaN	NaN	NaN	NaN	NaN	NaN	NaN	NaN	NaN	NaN	NaN	NaN	NaN	NaN	NaN	NaN	NaN	NaN	NaN	NaN	NaN	NaN	NaN	NaN	NaN	NaN	NaN	NaN	NaN	NaN	NaN	NaN	NaN	NaN
19	1.084e-19	0.0007424	0.00149	0.002245	0.003014	0.003804	NaN	NaN	NaN	NaN	NaN	NaN	NaN	NaN	NaN	NaN	NaN	NaN	NaN	NaN	NaN	NaN	NaN	NaN	NaN	NaN	NaN	NaN	NaN	NaN	NaN	NaN	NaN	NaN	NaN	NaN	NaN	NaN	NaN	NaN	NaN	NaN	NaN	NaN	NaN	NaN	NaN	NaN	NaN
20	2.711e-20	0.0003506	0.0007149	0.001105	0.001534	0.002011	0.002555	0.003157	0.003794	0.004453	0.005125	0.005797	NaN	NaN	NaN	NaN	NaN	NaN	NaN	NaN	NaN	NaN	NaN	NaN	NaN	NaN	NaN	NaN	NaN	NaN	NaN	NaN	NaN	NaN	NaN	NaN	NaN	NaN	NaN	NaN	NaN	NaN	NaN	NaN	NaN	NaN	NaN	NaN	NaN
21	-5.421e-20	0.0006549	0.001297	0.00191	0.002497	0.003062	0.003604	0.004121	0.004616	0.005081	0.005507	NaN	NaN	NaN	NaN	NaN	NaN	NaN	NaN	NaN	NaN	NaN	NaN	NaN	NaN	NaN	NaN	NaN	NaN	NaN	NaN	NaN	NaN	NaN	NaN	NaN	NaN	NaN	NaN	NaN	NaN	NaN	NaN	NaN	NaN	NaN	NaN	NaN	NaN
22	-5.421e-20	0.0004663	0.0009448	0.001446	0.001982	0.002561	0.003211	0.003916	0.004633	0.005344	NaN	NaN	NaN	NaN	NaN	NaN	NaN	NaN	NaN	NaN	NaN	NaN	NaN	NaN	NaN	NaN	NaN	NaN	NaN	NaN	NaN	NaN	NaN	NaN	NaN	NaN	NaN	NaN	NaN	NaN	NaN	NaN	NaN	NaN	NaN	NaN	NaN	NaN	NaN
23	1.084e-19	0.001204	0.00241	0.003542	0.004591	0.005547	NaN	NaN	NaN	NaN	NaN	NaN	NaN	NaN	NaN	NaN	NaN	NaN	NaN	NaN	NaN	NaN	NaN	NaN	NaN	NaN	NaN	NaN	NaN	NaN	NaN	NaN	NaN	NaN	NaN	NaN	NaN	NaN	NaN	NaN	NaN	NaN	NaN	NaN	NaN	NaN	NaN	NaN	NaN
24	0	0.0009922	0.001932	0.00283	0.00369	0.004517	0.005303	0.006041	NaN	NaN	NaN	NaN	NaN	NaN	NaN	NaN	NaN	NaN	NaN	NaN	NaN	NaN	NaN	NaN	NaN	NaN	NaN	NaN	NaN	NaN	NaN	NaN	NaN	NaN	NaN	NaN	NaN	NaN	NaN	NaN	NaN	NaN	NaN	NaN	NaN	NaN	NaN	NaN	NaN
25	1.084e-19	0.001122	0.002194	0.003215	0.004181	0.005084	NaN	NaN	NaN	NaN	NaN	NaN	NaN	NaN	NaN	NaN	NaN	NaN	NaN	NaN	NaN	NaN	NaN	NaN	NaN	NaN	NaN	NaN	NaN	NaN	NaN	NaN	NaN	NaN	NaN	NaN	NaN	NaN	NaN	NaN	NaN	NaN	NaN	NaN	NaN	NaN	NaN	NaN	NaN
26	0	0.0005105	0.0008105	0.001052	0.001297	0.001312	0.001308	0.00137	0.001556	0.001777	0.00202	0.002321	0.002621	0.002823	0.002912	NaN	NaN	NaN	NaN	NaN	NaN	NaN	NaN	NaN	NaN	NaN	NaN	NaN	NaN	NaN	NaN	NaN	NaN	NaN	NaN	NaN	NaN	NaN	NaN	NaN	NaN	NaN	NaN	NaN	NaN	NaN	NaN	NaN	NaN
27	-5.421e-20	0.0006095	0.001228	0.001863	0.002522	0.003146	0.003732	0.004285	0.004805	0.00532	0.005824	0.006306	0.006753	NaN	NaN	NaN	NaN	NaN	NaN	NaN	NaN	NaN	NaN	NaN	NaN	NaN	NaN	NaN	NaN	NaN	NaN	NaN	NaN	NaN	NaN	NaN	NaN	NaN	NaN	NaN	NaN	NaN	NaN	NaN	NaN	NaN	NaN	NaN	NaN
28	8.132e-20	0.0004326	0.0008737	0.001322	0.001772	0.002224	0.002675	0.00312	NaN	NaN	NaN	NaN	NaN	NaN	NaN	NaN	NaN	NaN	NaN	NaN	NaN	NaN	NaN	NaN	NaN	NaN	NaN	NaN	NaN	NaN	NaN	NaN	NaN	NaN	NaN	NaN	NaN	NaN	NaN	NaN	NaN	NaN	NaN	NaN	NaN	NaN	NaN	NaN	NaN
29	0	0.0006101	0.001226	0.001856	0.002505	0.003136	0.003729	0.00428	0.004797	0.005293	0.005762	0.006194	0.00658	NaN	NaN	NaN	NaN	NaN	NaN	NaN	NaN	NaN	NaN	NaN	NaN	NaN	NaN	NaN	NaN	NaN	NaN	NaN	NaN	NaN	NaN	NaN	NaN	NaN	NaN	NaN	NaN	NaN	NaN	NaN	NaN	NaN	NaN	NaN	NaN
30	2.711e-20	0.0003575	0.0007318	0.001139	0.001592	0.002104	0.002694	0.003357	0.004066	0.004808	0.005563	NaN	NaN	NaN	NaN	NaN	NaN	NaN	NaN	NaN	NaN	NaN	NaN	NaN	NaN	NaN	NaN	NaN	NaN	NaN	NaN	NaN	NaN	NaN	NaN	NaN	NaN	NaN	NaN	NaN	NaN	NaN	NaN	NaN	NaN	NaN	NaN	NaN	NaN
31	0	0.0003402	0.0006958	0.001085	0.001522	0.002021	0.002603	0.003261	0.003976	0.004732	0.00551	NaN	NaN	NaN	NaN	NaN	NaN	NaN	NaN	NaN	NaN	NaN	NaN	NaN	NaN	NaN	NaN	NaN	NaN	NaN	NaN	NaN	NaN	NaN	NaN	NaN	NaN	NaN	NaN	NaN	NaN	NaN	NaN	NaN	NaN	NaN	NaN	NaN	NaN
32	4.066e-20	0.0001801	0.0003659	0.0005653	0.0007855	0.001029	0.001293	0.001582	0.001903	0.002254	0.002632	0.003035	0.003461	0.003906	0.00436	0.004818	0.005273	NaN	NaN	NaN	NaN	NaN	NaN	NaN	NaN	NaN	NaN	NaN	NaN	NaN	NaN	NaN	NaN	NaN	NaN	NaN	NaN	NaN	NaN	NaN	NaN	NaN	NaN	NaN	NaN	NaN	NaN	NaN	NaN
33	-2.711e-20	0.0002927	0.0005872	0.0008909	0.001209	0.001547	0.001887	0.002223	0.002563	0.002902	0.003227	0.003536	NaN	NaN	NaN	NaN	NaN	NaN	NaN	NaN	NaN	NaN	NaN	NaN	NaN	NaN	NaN	NaN	NaN	NaN	NaN	NaN	NaN	NaN	NaN	NaN	NaN	NaN	NaN	NaN	NaN	NaN	NaN	NaN	NaN	NaN	NaN	NaN	NaN
34	5.421e-20	0.0003715	0.0007532	0.001155	0.001586	0.002053	0.002577	0.003147	0.003729	0.004314	NaN	NaN	NaN	NaN	NaN	NaN	NaN	NaN	NaN	NaN	NaN	NaN	NaN	NaN	NaN	NaN	NaN	NaN	NaN	NaN	NaN	NaN	NaN	NaN	NaN	NaN	NaN	NaN	NaN	NaN	NaN	NaN	NaN	NaN	NaN	NaN	NaN	NaN	NaN
35	0	0.0003856	0.0007735	0.001167	0.001569	0.001985	0.002434	0.002901	0.003347	0.003764	0.00415	0.004503	0.00482	0.005102	0.005341	0.005531	0.005671	0.005754	NaN	NaN	NaN	NaN	NaN	NaN	NaN	NaN	NaN	NaN	NaN	NaN	NaN	NaN	NaN	NaN	NaN	NaN	NaN	NaN	NaN	NaN	NaN	NaN	NaN	NaN	NaN	NaN	NaN	NaN	NaN
36	-2.711e-20	0.0005365	0.001084	0.001651	0.002249	0.002885	NaN	NaN	NaN	NaN	NaN	NaN	NaN	NaN	NaN	NaN	NaN	NaN	NaN	NaN	NaN	NaN	NaN	NaN	NaN	NaN	NaN	NaN	NaN	NaN	NaN	NaN	NaN	NaN	NaN	NaN	NaN	NaN	NaN	NaN	NaN	NaN	NaN	NaN	NaN	NaN	NaN	NaN	NaN
37	-2.711e-20	0.0003086	0.00062	0.0009382	0.00125	0.001547	0.00183	0.002099	0.002354	0.002597	0.002835	0.003069	0.003298	0.003523	0.003742	0.003964	0.004195	0.004438	0.004689	0.004943	0.0052	NaN	NaN	NaN	NaN	NaN	NaN	NaN	NaN	NaN	NaN	NaN	NaN	NaN	NaN	NaN	NaN	NaN	NaN	NaN	NaN	NaN	NaN	NaN	NaN	NaN	NaN	NaN	NaN
38	1.355e-20	9.797e-05	0.0002005	0.0003162	0.0004523	0.000616	0.0008147	0.001052	0.001326	0.001637	0.001979	0.002352	0.002755	0.003187	0.003637	0.004099	0.004566	0.005027	NaN	NaN	NaN	NaN	NaN	NaN	NaN	NaN	NaN	NaN	NaN	NaN	NaN	NaN	NaN	NaN	NaN	NaN	NaN	NaN	NaN	NaN	NaN	NaN	NaN	NaN	NaN	NaN	NaN	NaN	NaN
39	-8.132e-20	0.0004265	0.0008614	0.001312	0.001786	0.00229	NaN	NaN	NaN	NaN	NaN	NaN	NaN	NaN	NaN	NaN	NaN	NaN	NaN	NaN	NaN	NaN	NaN	NaN	NaN	NaN	NaN	NaN	NaN	NaN	NaN	NaN	NaN	NaN	NaN	NaN	NaN	NaN	NaN	NaN	NaN	NaN	NaN	NaN	NaN	NaN	NaN	NaN	NaN
40	2.711e-20	0.0005215	0.001052	0.001599	0.00217	0.002771	0.003426	NaN	NaN	NaN	NaN	NaN	NaN	NaN	NaN	NaN	NaN	NaN	NaN	NaN	NaN	NaN	NaN	NaN	NaN	NaN	NaN	NaN	NaN	NaN	NaN	NaN	NaN	NaN	NaN	NaN	NaN	NaN	NaN	NaN	NaN	NaN	NaN	NaN	NaN	NaN	NaN	NaN	NaN
41	0	0.0004303	0.000868	0.00132	0.001793	0.002292	0.002773	0.003239	0.003708	0.004177	0.00464	0.005093	0.005524	NaN	NaN	NaN	NaN	NaN	NaN	NaN	NaN	NaN	NaN	NaN	NaN	NaN	NaN	NaN	NaN	NaN	NaN	NaN	NaN	NaN	NaN	NaN	NaN	NaN	NaN	NaN	NaN	NaN	NaN	NaN	NaN	NaN	NaN	NaN	NaN
42	-5.421e-20	0.0004105	0.0008278	0.001259	0.00171	0.002187	0.002711	0.003268	0.003817	0.004351	0.004861	NaN	NaN	NaN	NaN	NaN	NaN	NaN	NaN	NaN	NaN	NaN	NaN	NaN	NaN	NaN	NaN	NaN	NaN	NaN	NaN	NaN	NaN	NaN	NaN	NaN	NaN	NaN	NaN	NaN	NaN	NaN	NaN	NaN	NaN	NaN	NaN	NaN	NaN
43	-1.355e-20	0.0002273	0.0004572	0.0006963	0.0009504	0.001225	0.001512	0.001806	0.00211	0.002422	0.002735	0.003043	0.003348	0.003648	0.003935	0.004206	0.004454	0.00468	0.004889	0.005082	0.00526	0.005428	0.005584	0.005725	0.005847	NaN	NaN	NaN	NaN	NaN	NaN	NaN	NaN	NaN	NaN	NaN	NaN	NaN	NaN	NaN	NaN	NaN	NaN	NaN	NaN	NaN	NaN	NaN	NaN
44	0	0.0002551	0.0005184	0.0008	0.001108	0.00145	0.001844	0.002286	0.002758	0.003258	0.003787	0.00434	0.004908	0.005482	NaN	NaN	NaN	NaN	NaN	NaN	NaN	NaN	NaN	NaN	NaN	NaN	NaN	NaN	NaN	NaN	NaN	NaN	NaN	NaN	NaN	NaN	NaN	NaN	NaN	NaN	NaN	NaN	NaN	NaN	NaN	NaN	NaN	NaN	NaN
45	1.084e-19	0.0006005	0.001214	0.001835	0.002431	0.003017	0.003594	0.004159	0.004711	0.005231	0.005735	NaN	NaN	NaN	NaN	NaN	NaN	NaN	NaN	NaN	NaN	NaN	NaN	NaN	NaN	NaN	NaN	NaN	NaN	NaN	NaN	NaN	NaN	NaN	NaN	NaN	NaN	NaN	NaN	NaN	NaN	NaN	NaN	NaN	NaN	NaN	NaN	NaN	NaN
46	-1.626e-19	0.0006759	0.001363	0.002051	0.002722	0.003377	0.004016	0.004636	0.005222	0.005769	NaN	NaN	NaN	NaN	NaN	NaN	NaN	NaN	NaN	NaN	NaN	NaN	NaN	NaN	NaN	NaN	NaN	NaN	NaN	NaN	NaN	NaN	NaN	NaN	NaN	NaN	NaN	NaN	NaN	NaN	NaN	NaN	NaN	NaN	NaN	NaN	NaN	NaN	NaN
47	0	0.0001524	0.0003073	0.0004705	0.0006454	0.0008372	0.001052	0.001289	0.001538	0.001792	0.002045	0.00229	0.002524	0.002748	0.002956	0.003148	0.003321	0.003474	0.003603	0.003709	0.003793	0.003857	0.003904	0.003931	0.003935	0.003919	0.003879	0.003816	0.003731	0.003627	0.003512	0.003387	0.003249	0.0031	0.002943	0.002783	0.00262	0.002461	0.002303	0.00215	0.002002	0.001858	0.001719	0.001592	0.001474	0.001366	0.001265	0.001171	0.001084
48	0	0.0006236	0.001253	0.001896	0.002557	0.003242	NaN	NaN	NaN	NaN	NaN	NaN	NaN	NaN	NaN	NaN	NaN	NaN	NaN	NaN	NaN	NaN	NaN	NaN	NaN	NaN	NaN	NaN	NaN	NaN	NaN	NaN	NaN	NaN	NaN	NaN	NaN	NaN	NaN	NaN	NaN	NaN	NaN	NaN	NaN	NaN	NaN	NaN	NaN
49	-5.421e-20	0.0003563	0.0007196	0.001097	0.001494	0.001915	0.00238	0.002878	0.003374	0.003864	0.004341	NaN	NaN	NaN	NaN	NaN	NaN	NaN	NaN	NaN	NaN	NaN	NaN	NaN	NaN	NaN	NaN	NaN	NaN	NaN	NaN	NaN	NaN	NaN	NaN	NaN	NaN	NaN	NaN	NaN	NaN	NaN	NaN	NaN	NaN	NaN	NaN	NaN	NaN
50	-1.626e-19	0.0007211	0.001443	0.00216	0.002876	0.00359	0.004177	0.004636	0.005037	0.005384	0.005681	NaN	NaN	NaN	NaN	NaN	NaN	NaN	NaN	NaN	NaN	NaN	NaN	NaN	NaN	NaN	NaN	NaN	NaN	NaN	NaN	NaN	NaN	NaN	NaN	NaN	NaN	NaN	NaN	NaN	NaN	NaN	NaN	NaN	NaN	NaN	NaN	NaN	NaN
51	-2.711e-20	0.0002749	0.0005581	0.0008583	0.001184	0.001543	0.00194	0.002363	0.002813	0.003284	0.003772	0.004273	0.004777	NaN	NaN	NaN	NaN	NaN	NaN	NaN	NaN	NaN	NaN	NaN	NaN	NaN	NaN	NaN	NaN	NaN	NaN	NaN	NaN	NaN	NaN	NaN	NaN	NaN	NaN	NaN	NaN	NaN	NaN	NaN	NaN	NaN	NaN	NaN	NaN
52	2.711e-20	0.0002809	0.00057	0.0008755	0.001203	0.001539	0.001886	0.002247	0.002623	0.00302	0.003434	0.003859	0.004286	0.004707	NaN	NaN	NaN	NaN	NaN	NaN	NaN	NaN	NaN	NaN	NaN	NaN	NaN	NaN	NaN	NaN	NaN	NaN	NaN	NaN	NaN	NaN	NaN	NaN	NaN	NaN	NaN	NaN	NaN	NaN	NaN	NaN	NaN	NaN	NaN
53	-4.066e-20	0.0002316	0.0004683	0.0007145	0.0009743	0.001256	0.001571	0.001913	0.002261	0.00261	NaN	NaN	NaN	NaN	NaN	NaN	NaN	NaN	NaN	NaN	NaN	NaN	NaN	NaN	NaN	NaN	NaN	NaN	NaN	NaN	NaN	NaN	NaN	NaN	NaN	NaN	NaN	NaN	NaN	NaN	NaN	NaN	NaN	NaN	NaN	NaN	NaN	NaN	NaN
54	0	0.0002767	0.0005586	0.0008287	0.001095	0.001358	0.001621	0.001884	0.002147	0.002419	0.002699	0.002996	0.0033	0.003611	NaN	NaN	NaN	NaN	NaN	NaN	NaN	NaN	NaN	NaN	NaN	NaN	NaN	NaN	NaN	NaN	NaN	NaN	NaN	NaN	NaN	NaN	NaN	NaN	NaN	NaN	NaN	NaN	NaN	NaN	NaN	NaN	NaN	NaN	NaN
55	8.132e-20	0.0003268	0.0006655	0.001029	0.001429	0.001877	0.002394	0.002971	0.003586	0.004229	0.004886	NaN	NaN	NaN	NaN	NaN	NaN	NaN	NaN	NaN	NaN	NaN	NaN	NaN	NaN	NaN	NaN	NaN	NaN	NaN	NaN	NaN	NaN	NaN	NaN	NaN	NaN	NaN	NaN	NaN	NaN	NaN	NaN	NaN	NaN	NaN	NaN	NaN	NaN
56	2.711e-20	0.000343	0.0006981	0.001077	0.001493	0.001954	0.002481	0.003063	0.003672	0.004301	0.004935	NaN	NaN	NaN	NaN	NaN	NaN	NaN	NaN	NaN	NaN	NaN	NaN	NaN	NaN	NaN	NaN	NaN	NaN	NaN	NaN	NaN	NaN	NaN	NaN	NaN	NaN	NaN	NaN	NaN	NaN	NaN	NaN	NaN	NaN	NaN	NaN	NaN	NaN
57	5.421e-20	0.0003943	0.0007905	0.001198	0.001625	0.002077	NaN	NaN	NaN	NaN	NaN	NaN	NaN	NaN	NaN	NaN	NaN	NaN	NaN	NaN	NaN	NaN	NaN	NaN	NaN	NaN	NaN	NaN	NaN	NaN	NaN	NaN	NaN	NaN	NaN	NaN	NaN	NaN	NaN	NaN	NaN	NaN	NaN	NaN	NaN	NaN	NaN	NaN	NaN
58	2.711e-20	0.0003716	0.0007525	0.001151	0.001575	0.002034	0.002548	0.003107	0.003675	0.004242	0.004802	NaN	NaN	NaN	NaN	NaN	NaN	NaN	NaN	NaN	NaN	NaN	NaN	NaN	NaN	NaN	NaN	NaN	NaN	NaN	NaN	NaN	NaN	NaN	NaN	NaN	NaN	NaN	NaN	NaN	NaN	NaN	NaN	NaN	NaN	NaN	NaN	NaN	NaN
59	0	0.0004996	0.00101	0.001538	0.002042	0.002518	0.00296	0.003371	0.00376	0.004135	0.004514	NaN	NaN	NaN	NaN	NaN	NaN	NaN	NaN	NaN	NaN	NaN	NaN	NaN	NaN	NaN	NaN	NaN	NaN	NaN	NaN	NaN	NaN	NaN	NaN	NaN	NaN	NaN	NaN	NaN	NaN	NaN	NaN	NaN	NaN	NaN	NaN	NaN	NaN
60	8.132e-20	0.0004743	0.0009585	0.001457	0.001974	0.002529	0.003089	0.003649	0.004214	NaN	NaN	NaN	NaN	NaN	NaN	NaN	NaN	NaN	NaN	NaN	NaN	NaN	NaN	NaN	NaN	NaN	NaN	NaN	NaN	NaN	NaN	NaN	NaN	NaN	NaN	NaN	NaN	NaN	NaN	NaN	NaN	NaN	NaN	NaN	NaN	NaN	NaN	NaN	NaN
61	2.711e-20	0.0003909	0.0007865	0.001196	0.001625	0.002083	NaN	NaN	NaN	NaN	NaN	NaN	NaN	NaN	NaN	NaN	NaN	NaN	NaN	NaN	NaN	NaN	NaN	NaN	NaN	NaN	NaN	NaN	NaN	NaN	NaN	NaN	NaN	NaN	NaN	NaN	NaN	NaN	NaN	NaN	NaN	NaN	NaN	NaN	NaN	NaN	NaN	NaN	NaN
62	-1.355e-20	0.0002276	0.0004549	0.0006838	0.0009165	0.001154	0.001409	0.001672	0.00192	0.002149	0.002361	0.002554	0.00273	0.002887	0.003021	0.003128	0.003204	0.003249	0.00327	0.003277	0.003271	0.003251	0.003219	0.003171	0.003108	0.003033	0.002949	0.002858	0.00276	0.002656	0.002549	0.002438	0.002324	0.002206	0.002085	0.001961	0.001839	0.001716	0.001588	0.001465	0.001344	0.001226	0.001113	0.001007	0.0009114	0.0008255	0.0007495	0.0006796	0.0006172
63	0	0.0006586	0.00132	0.001988	0.002669	0.003367	0.004052	NaN	NaN	NaN	NaN	NaN	NaN	NaN	NaN	NaN	NaN	NaN	NaN	NaN	NaN	NaN	NaN	NaN	NaN	NaN	NaN	NaN	NaN	NaN	NaN	NaN	NaN	NaN	NaN	NaN	NaN	NaN	NaN	NaN	NaN	NaN	NaN	NaN	NaN	NaN	NaN	NaN	NaN
64	2.711e-20	0.0002877	0.0005849	0.0008895	0.001206	0.001543	0.001907	0.002304	0.002737	0.003206	0.003714	0.004263	0.004841	0.005437	0.006036	0.006616	0.007155	NaN	NaN	NaN	NaN	NaN	NaN	NaN	NaN	NaN	NaN	NaN	NaN	NaN	NaN	NaN	NaN	NaN	NaN	NaN	NaN	NaN	NaN	NaN	NaN	NaN	NaN	NaN	NaN	NaN	NaN	NaN	NaN
65	-5.421e-20	0.0006822	0.001374	0.002068	0.00276	0.003451	NaN	NaN	NaN	NaN	NaN	NaN	NaN	NaN	NaN	NaN	NaN	NaN	NaN	NaN	NaN	NaN	NaN	NaN	NaN	NaN	NaN	NaN	NaN	NaN	NaN	NaN	NaN	NaN	NaN	NaN	NaN	NaN	NaN	NaN	NaN	NaN	NaN	NaN	NaN	NaN	NaN	NaN	NaN
66	6.776e-21	-2.7e-05	-2.773e-05	8.903e-06	8.042e-05	0.0001723	0.0002886	0.0004335	0.0006091	0.0008266	0.001091	0.001385	0.001697	0.002022	0.002355	0.0027	0.003065	0.003444	0.00383	0.004223	0.004619	0.005012	0.005411	0.00581	0.006187	NaN	NaN	NaN	NaN	NaN	NaN	NaN	NaN	NaN	NaN	NaN	NaN	NaN	NaN	NaN	NaN	NaN	NaN	NaN	NaN	NaN	NaN	NaN	NaN
67	-8.132e-20	0.0004811	0.0009731	0.001486	0.00203	0.00261	0.003252	0.00394	NaN	NaN	NaN	NaN	NaN	NaN	NaN	NaN	NaN	NaN	NaN	NaN	NaN	NaN	NaN	NaN	NaN	NaN	NaN	NaN	NaN	NaN	NaN	NaN	NaN	NaN	NaN	NaN	NaN	NaN	NaN	NaN	NaN	NaN	NaN	NaN	NaN	NaN	NaN	NaN	NaN
68	5.421e-20	0.0004259	0.0008555	0.001296	0.001752	0.002228	NaN	NaN	NaN	NaN	NaN	NaN	NaN	NaN	NaN	NaN	NaN	NaN	NaN	NaN	NaN	NaN	NaN	NaN	NaN	NaN	NaN	NaN	NaN	NaN	NaN	NaN	NaN	NaN	NaN	NaN	NaN	NaN	NaN	NaN	NaN	NaN	NaN	NaN	NaN	NaN	NaN	NaN	NaN
69	5.421e-20	0.0005698	0.001149	0.001738	0.002324	0.002912	0.003498	0.00408	0.004652	0.005202	0.005728	0.006215	NaN	NaN	NaN	NaN	NaN	NaN	NaN	NaN	NaN	NaN	NaN	NaN	NaN	NaN	NaN	NaN	NaN	NaN	NaN	NaN	NaN	NaN	NaN	NaN	NaN	NaN	NaN	NaN	NaN	NaN	NaN	NaN	NaN	NaN	NaN	NaN	NaN
70	0	0.0002766	0.0005576	0.0008506	0.001161	0.001495	0.001842	0.002196	0.002561	0.002931	0.003301	0.003664	0.004018	0.004361	0.004687	0.004993	0.005274	0.005536	0.005778	NaN	NaN	NaN	NaN	NaN	NaN	NaN	NaN	NaN	NaN	NaN	NaN	NaN	NaN	NaN	NaN	NaN	NaN	NaN	NaN	NaN	NaN	NaN	NaN	NaN	NaN	NaN	NaN	NaN	NaN
71	-5.421e-20	0.0004457	0.0008981	0.001365	0.001821	0.002269	0.00271	0.003145	0.003576	0.004003	0.004436	0.004873	0.005307	0.005729	0.006127	NaN	NaN	NaN	NaN	NaN	NaN	NaN	NaN	NaN	NaN	NaN	NaN	NaN	NaN	NaN	NaN	NaN	NaN	NaN	NaN	NaN	NaN	NaN	NaN	NaN	NaN	NaN	NaN	NaN	NaN	NaN	NaN	NaN	NaN
72	-2.711e-20	0.0004137	0.0008353	0.001277	0.001747	0.002255	0.002822	0.003438	0.004062	0.004685	0.005294	0.005874	NaN	NaN	NaN	NaN	NaN	NaN	NaN	NaN	NaN	NaN	NaN	NaN	NaN	NaN	NaN	NaN	NaN	NaN	NaN	NaN	NaN	NaN	NaN	NaN	NaN	NaN	NaN	NaN	NaN	NaN	NaN	NaN	NaN	NaN	NaN	NaN	NaN
73	2.711e-20	0.0002087	0.0004243	0.0006546	0.0009055	0.001179	0.001477	0.001799	0.002146	0.002514	0.002903	0.003305	0.003714	0.004127	0.004535	0.00493	0.005305	NaN	NaN	NaN	NaN	NaN	NaN	NaN	NaN	NaN	NaN	NaN	NaN	NaN	NaN	NaN	NaN	NaN	NaN	NaN	NaN	NaN	NaN	NaN	NaN	NaN	NaN	NaN	NaN	NaN	NaN	NaN	NaN
74	-1.355e-20	0.0002675	0.0005402	0.0008257	0.001128	0.001452	0.001815	0.002212	0.002617	0.003035	0.003466	0.003907	0.004351	0.004796	0.005233	NaN	NaN	NaN	NaN	NaN	NaN	NaN	NaN	NaN	NaN	NaN	NaN	NaN	NaN	NaN	NaN	NaN	NaN	NaN	NaN	NaN	NaN	NaN	NaN	NaN	NaN	NaN	NaN	NaN	NaN	NaN	NaN	NaN	NaN
75	6.776e-20	0.0002532	0.0005103	0.0007771	0.001059	0.001359	0.001693	0.002052	0.002414	0.002776	0.003133	0.003482	0.003817	0.004137	0.004435	0.004704	0.004941	NaN	NaN	NaN	NaN	NaN	NaN	NaN	NaN	NaN	NaN	NaN	NaN	NaN	NaN	NaN	NaN	NaN	NaN	NaN	NaN	NaN	NaN	NaN	NaN	NaN	NaN	NaN	NaN	NaN	NaN	NaN	NaN
76	8.132e-20	0.0005089	0.001022	0.001545	0.002082	0.002605	0.003089	0.003532	0.00395	0.004353	0.004738	0.0051	0.005436	0.005741	NaN	NaN	NaN	NaN	NaN	NaN	NaN	NaN	NaN	NaN	NaN	NaN	NaN	NaN	NaN	NaN	NaN	NaN	NaN	NaN	NaN	NaN	NaN	NaN	NaN	NaN	NaN	NaN	NaN	NaN	NaN	NaN	NaN	NaN	NaN
77	1.355e-20	0.0002573	0.0005206	0.0007978	0.001098	0.001428	0.001807	0.002229	0.002678	0.003153	0.003652	0.004171	0.004705	0.005245	NaN	NaN	NaN	NaN	NaN	NaN	NaN	NaN	NaN	NaN	NaN	NaN	NaN	NaN	NaN	NaN	NaN	NaN	NaN	NaN	NaN	NaN	NaN	NaN	NaN	NaN	NaN	NaN	NaN	NaN	NaN	NaN	NaN	NaN	NaN
78	1.355e-20	0.0001951	0.0003941	0.0006012	0.0008196	0.001053	0.001307	0.001576	0.001845	0.002107	0.002359	0.002592	0.0028	0.002979	0.003124	0.003233	0.003305	0.00334	0.003343	0.003322	0.003283	0.003228	0.00317	0.003117	0.003079	0.003061	0.003066	0.003098	0.00316	0.003254	0.00338	0.003534	NaN	NaN	NaN	NaN	NaN	NaN	NaN	NaN	NaN	NaN	NaN	NaN	NaN	NaN	NaN	NaN	NaN
79	0	2.474e-05	5.022e-05	7.682e-05	0.0001048	0.0001353	0.0001706	0.0002098	0.0002504	0.0002939	0.0003411	0.0003931	0.0004492	0.0005099	0.0005746	0.0006431	0.0007136	0.0007842	0.0008556	0.0009299	0.001004	0.001078	0.001149	0.001218	0.001284	0.001344	0.001401	0.001453	0.001502	0.001548	0.001589	0.001626	0.001659	0.001687	0.001711	0.001732	0.00175	0.001764	0.001775	0.001785	0.001791	0.001794	0.001793	0.001792	0.001788	0.001785	0.001779	0.001772	0.001764
80	2.711e-19	0.0006587	0.001326	0.002011	0.002661	0.003279	0.003865	0.004419	0.004942	0.005428	0.005898	0.006343	0.006751	NaN	NaN	NaN	NaN	NaN	NaN	NaN	NaN	NaN	NaN	NaN	NaN	NaN	NaN	NaN	NaN	NaN	NaN	NaN	NaN	NaN	NaN	NaN	NaN	NaN	NaN	NaN	NaN	NaN	NaN	NaN	NaN	NaN	NaN	NaN	NaN
81	1.355e-20	5.607e-05	0.0001516	0.00029	0.0004766	0.0007131	0.0009998	0.001341	0.001736	0.002178	0.002663	0.003188	0.003729	0.004262	0.004778	0.005267	NaN	NaN	NaN	NaN	NaN	NaN	NaN	NaN	NaN	NaN	NaN	NaN	NaN	NaN	NaN	NaN	NaN	NaN	NaN	NaN	NaN	NaN	NaN	NaN	NaN	NaN	NaN	NaN	NaN	NaN	NaN	NaN	NaN
82	4.066e-20	0.0002411	0.0004853	0.0007362	0.0009959	0.001268	0.001565	0.00188	0.00219	0.002494	0.002791	0.003077	0.003349	0.003608	0.003852	0.00408	0.00429	0.004477	0.004649	0.004811	0.004963	NaN	NaN	NaN	NaN	NaN	NaN	NaN	NaN	NaN	NaN	NaN	NaN	NaN	NaN	NaN	NaN	NaN	NaN	NaN	NaN	NaN	NaN	NaN	NaN	NaN	NaN	NaN	NaN
83	0	-7.245e-05	-0.0001039	-9.229e-05	-3.939e-05	4.245e-05	0.0001459	0.0002728	0.00043	0.0006262	0.0008654	0.001143	0.001428	0.001704	0.00197	0.002225	0.002475	0.002721	0.002958	0.003185	0.003397	0.003591	0.003769	0.003936	0.00409	0.00423	NaN	NaN	NaN	NaN	NaN	NaN	NaN	NaN	NaN	NaN	NaN	NaN	NaN	NaN	NaN	NaN	NaN	NaN	NaN	NaN	NaN	NaN	NaN
84	-8.132e-20	0.0004619	0.0009331	0.001424	0.001943	0.002498	0.003111	NaN	NaN	NaN	NaN	NaN	NaN	NaN	NaN	NaN	NaN	NaN	NaN	NaN	NaN	NaN	NaN	NaN	NaN	NaN	NaN	NaN	NaN	NaN	NaN	NaN	NaN	NaN	NaN	NaN	NaN	NaN	NaN	NaN	NaN	NaN	NaN	NaN	NaN	NaN	NaN	NaN	NaN
85	-5.421e-20	0.0004678	0.0009408	0.00143	0.001946	0.002496	NaN	NaN	NaN	NaN	NaN	NaN	NaN	NaN	NaN	NaN	NaN	NaN	NaN	NaN	NaN	NaN	NaN	NaN	NaN	NaN	NaN	NaN	NaN	NaN	NaN	NaN	NaN	NaN	NaN	NaN	NaN	NaN	NaN	NaN	NaN	NaN	NaN	NaN	NaN	NaN	NaN	NaN	NaN
86	-1.355e-20	0.0001779	0.0003683	0.000573	0.0008022	0.001064	0.001371	0.001723	0.002115	0.002544	0.003003	0.003485	0.003985	0.004497	0.005021	0.005545	NaN	NaN	NaN	NaN	NaN	NaN	NaN	NaN	NaN	NaN	NaN	NaN	NaN	NaN	NaN	NaN	NaN	NaN	NaN	NaN	NaN	NaN	NaN	NaN	NaN	NaN	NaN	NaN	NaN	NaN	NaN	NaN	NaN
87	-2.711e-20	-0.0001249	-0.0002024	-0.0002359	-0.0002281	-0.0001859	-0.0001212	-3.557e-05	8.027e-05	0.000232	0.0004234	0.0006583	0.0009109	0.001153	0.00139	0.00162	0.001847	0.002076	0.002305	0.002531	0.00275	0.00296	0.003157	0.003344	0.003523	0.00369	0.003847	0.003991	0.004123	0.004245	0.004361	0.004471	0.004573	0.004667	NaN	NaN	NaN	NaN	NaN	NaN	NaN	NaN	NaN	NaN	NaN	NaN	NaN	NaN	NaN
88	1.084e-19	0.0007094	0.001425	0.002154	0.002871	0.003568	0.004236	0.004865	NaN	NaN	NaN	NaN	NaN	NaN	NaN	NaN	NaN	NaN	NaN	NaN	NaN	NaN	NaN	NaN	NaN	NaN	NaN	NaN	NaN	NaN	NaN	NaN	NaN	NaN	NaN	NaN	NaN	NaN	NaN	NaN	NaN	NaN	NaN	NaN	NaN	NaN	NaN	NaN	NaN
89	2.711e-20	0.0002836	0.0005702	0.0008648	0.001171	0.001492	0.001844	0.002216	0.002583	0.002945	0.003303	0.003653	0.003996	0.00433	0.004651	0.004953	0.005232	0.005483	NaN	NaN	NaN	NaN	NaN	NaN	NaN	NaN	NaN	NaN	NaN	NaN	NaN	NaN	NaN	NaN	NaN	NaN	NaN	NaN	NaN	NaN	NaN	NaN	NaN	NaN	NaN	NaN	NaN	NaN	NaN
90	-2.711e-20	0.0004205	0.0008496	0.001293	0.001753	0.002237	0.002768	NaN	NaN	NaN	NaN	NaN	NaN	NaN	NaN	NaN	NaN	NaN	NaN	NaN	NaN	NaN	NaN	NaN	NaN	NaN	NaN	NaN	NaN	NaN	NaN	NaN	NaN	NaN	NaN	NaN	NaN	NaN	NaN	NaN	NaN	NaN	NaN	NaN	NaN	NaN	NaN	NaN	NaN
91	1.355e-20	0.0001241	0.0002512	0.0003844	0.0005282	0.0006862	0.0008669	0.001068	0.00128	0.001502	0.001731	0.001965	0.002201	0.002439	0.002678	0.002912	0.003138	0.003349	0.003544	0.003725	0.00389	0.004038	0.004164	0.004267	0.004339	0.004379	0.004388	0.004368	0.00432	0.004246	0.004146	0.00402	0.003868	0.003698	0.003512	0.00332	0.003123	0.002923	0.002717	0.002512	0.002311	0.002113	0.001926	0.001752	0.001589	0.001436	0.00129	0.001152	0.001026
92	5.421e-20	0.0004434	0.0008945	0.001361	0.00185	0.00237	NaN	NaN	NaN	NaN	NaN	NaN	NaN	NaN	NaN	NaN	NaN	NaN	NaN	NaN	NaN	NaN	NaN	NaN	NaN	NaN	NaN	NaN	NaN	NaN	NaN	NaN	NaN	NaN	NaN	NaN	NaN	NaN	NaN	NaN	NaN	NaN	NaN	NaN	NaN	NaN	NaN	NaN	NaN
93	0	-0.005087	-0.009241	-0.01248	-0.01483	-0.01633	-0.01702	-0.01695	-0.01616	-0.01469	-0.0126	-0.00999	-0.007367	-0.005186	-0.003404	-0.001988	-0.0008906	-8.441e-05	0.0004711	0.0008267	0.001019	0.001087	0.001106	0.001112	0.001109	0.001095	0.001075	0.001045	0.00102	0.0009981	0.0009752	0.000959	0.000955	0.0009624	0.0009709	0.0009778	0.0009851	0.0009926	0.001001	0.001002	0.0009972	0.0009928	0.0009844	0.0009693	0.0009476	0.0009313	0.0009188	0.0009122	0.0009086
94	5.421e-20	0.0002792	0.0005644	0.0008606	0.001172	0.001503	0.001853	0.002209	0.002574	0.002942	0.003313	0.003684	0.004047	0.004402	0.004746	0.005074	0.005384	0.005673	NaN	NaN	NaN	NaN	NaN	NaN	NaN	NaN	NaN	NaN	NaN	NaN	NaN	NaN	NaN	NaN	NaN	NaN	NaN	NaN	NaN	NaN	NaN	NaN	NaN	NaN	NaN	NaN	NaN	NaN	NaN
95	-2.711e-20	0.0002512	0.0005061	0.0007701	0.001051	0.001354	0.001695	0.002066	0.002451	0.002838	0.003221	0.003594	0.003955	0.004302	0.004634	0.004945	0.005234	0.005489	NaN	NaN	NaN	NaN	NaN	NaN	NaN	NaN	NaN	NaN	NaN	NaN	NaN	NaN	NaN	NaN	NaN	NaN	NaN	NaN	NaN	NaN	NaN	NaN	NaN	NaN	NaN	NaN	NaN	NaN	NaN
96	1.355e-20	0.0002141	0.0004328	0.0006604	0.0008996	0.001143	0.001388	0.001633	0.001878	0.00212	0.002359	0.002589	0.002803	0.003	0.003173	0.003319	0.003443	0.003546	0.003631	0.003698	0.003752	0.003796	0.003834	0.003875	0.003918	0.003969	0.004033	0.004108	0.004195	0.004291	0.004396	NaN	NaN	NaN	NaN	NaN	NaN	NaN	NaN	NaN	NaN	NaN	NaN	NaN	NaN	NaN	NaN	NaN	NaN
97	-5.421e-20	0.0004315	0.0008663	0.001301	0.001704	0.002077	0.002423	0.002744	0.003039	0.003313	0.00358	0.003843	0.004102	0.004355	0.0046	0.004854	0.005113	0.005371	0.005622	NaN	NaN	NaN	NaN	NaN	NaN	NaN	NaN	NaN	NaN	NaN	NaN	NaN	NaN	NaN	NaN	NaN	NaN	NaN	NaN	NaN	NaN	NaN	NaN	NaN	NaN	NaN	NaN	NaN	NaN
98	-1.016e-20	8.082e-05	0.0001883	0.0003123	0.0004524	0.0006197	0.0008162	0.001041	0.001295	0.001557	0.001823	0.002088	0.002337	0.002559	0.002761	0.002945	0.003105	0.003236	0.003335	0.003406	0.003456	0.003486	0.003506	0.003514	0.003505	0.003478	0.003428	0.00336	0.003281	0.003196	0.003101	0.002996	0.002885	0.002763	0.002631	0.002493	0.002356	0.002227	0.002108	0.001997	0.001886	0.00178	0.001681	0.00159	0.00151	0.001441	0.001382	0.001327	0.001269
99	5.421e-20	0.0005583	0.001127	0.001715	0.002317	0.0029	0.003464	0.004011	0.004539	0.005061	0.005573	NaN	NaN	NaN	NaN	NaN	NaN	NaN	NaN	NaN	NaN	NaN	NaN	NaN	NaN	NaN	NaN	NaN	NaN	NaN	NaN	NaN	NaN	NaN	NaN	NaN	NaN	NaN	NaN	NaN	NaN	NaN	NaN	NaN	NaN	NaN	NaN	NaN	NaN
100	0	0.0006995	0.001401	0.00211	0.002829	0.003558	NaN	NaN	NaN	NaN	NaN	NaN	NaN	NaN	NaN	NaN	NaN	NaN	NaN	NaN	NaN	NaN	NaN	NaN	NaN	NaN	NaN	NaN	NaN	NaN	NaN	NaN	NaN	NaN	NaN	NaN	NaN	NaN	NaN	NaN	NaN	NaN	NaN	NaN	NaN	NaN	NaN	NaN	NaN
101	2.168e-19	0.0005662	0.001141	0.001734	0.002302	0.002852	0.003385	0.003901	0.004399	0.004876	0.005345	NaN	NaN	NaN	NaN	NaN	NaN	NaN	NaN	NaN	NaN	NaN	NaN	NaN	NaN	NaN	NaN	NaN	NaN	NaN	NaN	NaN	NaN	NaN	NaN	NaN	NaN	NaN	NaN	NaN	NaN	NaN	NaN	NaN	NaN	NaN	NaN	NaN	NaN
102	-4.337e-19	-0.0009103	-0.001647	-0.002215	-0.002618	-0.002836	-0.002869	-0.00273	-0.00244	-0.002039	-0.001525	-0.0008943	-0.0002331	0.0003692	0.0009152	0.001394	0.001794	0.002116	0.002376	0.002583	0.002764	0.002908	0.003011	0.003077	0.003109	0.003106	0.003081	0.003045	0.002998	0.002937	0.002867	0.002784	0.002707	0.002638	0.002564	0.002481	0.00239	0.002295	0.002186	0.002073	0.001961	0.001851	0.001743	0.001628	0.001501	0.001385	0.001283	0.001197	0.00112
103	-1.084e-19	0.0005372	0.001088	0.001662	0.002256	0.00285	NaN	NaN	NaN	NaN	NaN	NaN	NaN	NaN	NaN	NaN	NaN	NaN	NaN	NaN	NaN	NaN	NaN	NaN	NaN	NaN	NaN	NaN	NaN	NaN	NaN	NaN	NaN	NaN	NaN	NaN	NaN	NaN	NaN	NaN	NaN	NaN	NaN	NaN	NaN	NaN	NaN	NaN	NaN
104	5.421e-20	0.0006052	0.001216	0.001841	0.002484	0.003151	NaN	NaN	NaN	NaN	NaN	NaN	NaN	NaN	NaN	NaN	NaN	NaN	NaN	NaN	NaN	NaN	NaN	NaN	NaN	NaN	NaN	NaN	NaN	NaN	NaN	NaN	NaN	NaN	NaN	NaN	NaN	NaN	NaN	NaN	NaN	NaN	NaN	NaN	NaN	NaN	NaN	NaN	NaN
105	-5.421e-20	0.0006638	0.00133	0.002005	0.002691	0.003389	NaN	NaN	NaN	NaN	NaN	NaN	NaN	NaN	NaN	NaN	NaN	NaN	NaN	NaN	NaN	NaN	NaN	NaN	NaN	NaN	NaN	NaN	NaN	NaN	NaN	NaN	NaN	NaN	NaN	NaN	NaN	NaN	NaN	NaN	NaN	NaN	NaN	NaN	NaN	NaN	NaN	NaN	NaN
106	2.711e-20	0.0004341	0.0008774	0.001341	0.001832	0.002356	0.002879	0.003396	0.003917	0.00444	NaN	NaN	NaN	NaN	NaN	NaN	NaN	NaN	NaN	NaN	NaN	NaN	NaN	NaN	NaN	NaN	NaN	NaN	NaN	NaN	NaN	NaN	NaN	NaN	NaN	NaN	NaN	NaN	NaN	NaN	NaN	NaN	NaN	NaN	NaN	NaN	NaN	NaN	NaN
107	2.711e-20	0.0003337	0.0006727	0.001022	0.001383	0.001761	0.002175	0.00261	0.003033	0.003438	0.003826	0.004195	0.00454	0.004856	0.005133	0.005367	NaN	NaN	NaN	NaN	NaN	NaN	NaN	NaN	NaN	NaN	NaN	NaN	NaN	NaN	NaN	NaN	NaN	NaN	NaN	NaN	NaN	NaN	NaN	NaN	NaN	NaN	NaN	NaN	NaN	NaN	NaN	NaN	NaN
108	0	0.0006001	0.001201	0.00181	0.002427	0.003052	NaN	NaN	NaN	NaN	NaN	NaN	NaN	NaN	NaN	NaN	NaN	NaN	NaN	NaN	NaN	NaN	NaN	NaN	NaN	NaN	NaN	NaN	NaN	NaN	NaN	NaN	NaN	NaN	NaN	NaN	NaN	NaN	NaN	NaN	NaN	NaN	NaN	NaN	NaN	NaN	NaN	NaN	NaN
109	0	0.000458	0.0009234	0.001395	0.001878	0.002372	0.00288	0.003399	0.003919	0.004436	0.004938	NaN	NaN	NaN	NaN	NaN	NaN	NaN	NaN	NaN	NaN	NaN	NaN	NaN	NaN	NaN	NaN	NaN	NaN	NaN	NaN	NaN	NaN	NaN	NaN	NaN	NaN	NaN	NaN	NaN	NaN	NaN	NaN	NaN	NaN	NaN	NaN	NaN	NaN
110	1.084e-19	0.000893	0.001789	0.002693	0.003602	0.004518	NaN	NaN	NaN	NaN	NaN	NaN	NaN	NaN	NaN	NaN	NaN	NaN	NaN	NaN	NaN	NaN	NaN	NaN	NaN	NaN	NaN	NaN	NaN	NaN	NaN	NaN	NaN	NaN	NaN	NaN	NaN	NaN	NaN	NaN	NaN	NaN	NaN	NaN	NaN	NaN	NaN	NaN	NaN
111	-1.084e-19	0.0004531	0.0009088	0.001373	0.001846	0.002332	0.002855	0.003396	0.00391	0.004394	0.004844	0.005253	NaN	NaN	NaN	NaN	NaN	NaN	NaN	NaN	NaN	NaN	NaN	NaN	NaN	NaN	NaN	NaN	NaN	NaN	NaN	NaN	NaN	NaN	NaN	NaN	NaN	NaN	NaN	NaN	NaN	NaN	NaN	NaN	NaN	NaN	NaN	NaN	NaN
112	-8.132e-20	0.0005217	0.001049	0.001563	0.002041	0.002488	0.002907	0.003298	0.003655	0.003976	NaN	NaN	NaN	NaN	NaN	NaN	NaN	NaN	NaN	NaN	NaN	NaN	NaN	NaN	NaN	NaN	NaN	NaN	NaN	NaN	NaN	NaN	NaN	NaN	NaN	NaN	NaN	NaN	NaN	NaN	NaN	NaN	NaN	NaN	NaN	NaN	NaN	NaN	NaN
113	1.355e-20	0.0002445	0.000493	0.0007502	0.001019	0.001304	0.001585	0.00186	0.002139	0.00242	0.0027	0.002976	0.003241	NaN	NaN	NaN	NaN	NaN	NaN	NaN	NaN	NaN	NaN	NaN	NaN	NaN	NaN	NaN	NaN	NaN	NaN	NaN	NaN	NaN	NaN	NaN	NaN	NaN	NaN	NaN	NaN	NaN	NaN	NaN	NaN	NaN	NaN	NaN	NaN
114	5.421e-20	0.0005391	0.001085	0.001623	0.002138	0.002629	0.003103	0.003558	0.003995	0.004412	0.004814	0.005207	0.005582	NaN	NaN	NaN	NaN	NaN	NaN	NaN	NaN	NaN	NaN	NaN	NaN	NaN	NaN	NaN	NaN	NaN	NaN	NaN	NaN	NaN	NaN	NaN	NaN	NaN	NaN	NaN	NaN	NaN	NaN	NaN	NaN	NaN	NaN	NaN	NaN
115	5.421e-20	0.000592	0.001189	0.001798	0.002391	0.002948	0.003468	0.003951	0.004393	0.004803	0.005186	0.005536	NaN	NaN	NaN	NaN	NaN	NaN	NaN	NaN	NaN	NaN	NaN	NaN	NaN	NaN	NaN	NaN	NaN	NaN	NaN	NaN	NaN	NaN	NaN	NaN	NaN	NaN	NaN	NaN	NaN	NaN	NaN	NaN	NaN	NaN	NaN	NaN	NaN
116	-1.626e-19	0.0005832	0.001166	0.001753	0.002297	0.002778	0.0032	0.003566	0.003875	0.004143	0.004399	0.00464	0.004869	0.005088	0.005293	0.005503	0.005721	NaN	NaN	NaN	NaN	NaN	NaN	NaN	NaN	NaN	NaN	NaN	NaN	NaN	NaN	NaN	NaN	NaN	NaN	NaN	NaN	NaN	NaN	NaN	NaN	NaN	NaN	NaN	NaN	NaN	NaN	NaN	NaN
117	0	0.00042	0.000841	0.001267	0.001699	0.002111	0.002483	0.002814	0.003113	0.003395	0.003661	0.003912	0.00415	0.004377	0.004592	0.004792	0.004993	0.005206	0.005431	0.005667	0.005905	NaN	NaN	NaN	NaN	NaN	NaN	NaN	NaN	NaN	NaN	NaN	NaN	NaN	NaN	NaN	NaN	NaN	NaN	NaN	NaN	NaN	NaN	NaN	NaN	NaN	NaN	NaN	NaN
118	1.355e-20	0.0001806	0.000362	0.0005437	0.0007256	0.0009053	0.001095	0.00128	0.001438	0.001576	0.001698	0.001812	0.001916	0.002008	0.002084	0.002139	0.002174	0.002188	0.002199	0.002218	0.00224	0.002258	0.002264	0.002263	0.002252	0.002233	0.002207	0.002172	0.002125	0.002058	0.001976	0.001878	0.001769	0.001654	0.001528	0.001397	0.001265	0.001136	0.001012	0.0009022	0.0008086	0.0007305	0.000669	0.0006244	0.0005948	0.0005866	0.0005948	0.0006152	0.0006441
119	8.132e-20	0.0005073	0.001023	0.001554	0.002071	0.002579	0.003082	0.003582	0.004078	0.004571	0.005071	0.005573	0.006065	NaN	NaN	NaN	NaN	NaN	NaN	NaN	NaN	NaN	NaN	NaN	NaN	NaN	NaN	NaN	NaN	NaN	NaN	NaN	NaN	NaN	NaN	NaN	NaN	NaN	NaN	NaN	NaN	NaN	NaN	NaN	NaN	NaN	NaN	NaN	NaN
120	8.132e-20	0.0003668	0.0007412	0.001133	0.00155	0.002001	0.002489	0.002994	0.003516	0.004046	0.004576	0.005095	NaN	NaN	NaN	NaN	NaN	NaN	NaN	NaN	NaN	NaN	NaN	NaN	NaN	NaN	NaN	NaN	NaN	NaN	NaN	NaN	NaN	NaN	NaN	NaN	NaN	NaN	NaN	NaN	NaN	NaN	NaN	NaN	NaN	NaN	NaN	NaN	NaN
121	-2.711e-19	0.001009	0.001998	0.002928	0.003731	0.004399	0.00493	0.005322	0.005604	0.005786	0.005909	0.005985	0.006047	0.006109	0.006172	0.00625	0.006345	0.006451	0.006584	0.006703	0.006803	0.006862	NaN	NaN	NaN	NaN	NaN	NaN	NaN	NaN	NaN	NaN	NaN	NaN	NaN	NaN	NaN	NaN	NaN	NaN	NaN	NaN	NaN	NaN	NaN	NaN	NaN	NaN	NaN
122	2.711e-20	0.0004078	0.0008221	0.001249	0.001696	0.002166	NaN	NaN	NaN	NaN	NaN	NaN	NaN	NaN	NaN	NaN	NaN	NaN	NaN	NaN	NaN	NaN	NaN	NaN	NaN	NaN	NaN	NaN	NaN	NaN	NaN	NaN	NaN	NaN	NaN	NaN	NaN	NaN	NaN	NaN	NaN	NaN	NaN	NaN	NaN	NaN	NaN	NaN	NaN
123	-1.355e-20	0.0002145	0.000432	0.000658	0.0008981	0.001156	0.00144	0.001743	0.002056	0.002387	0.002735	0.0031	0.003481	0.00388	0.004293	0.004712	0.005128	0.005531	NaN	NaN	NaN	NaN	NaN	NaN	NaN	NaN	NaN	NaN	NaN	NaN	NaN	NaN	NaN	NaN	NaN	NaN	NaN	NaN	NaN	NaN	NaN	NaN	NaN	NaN	NaN	NaN	NaN	NaN	NaN
124	0	0.0003304	0.000665	0.001009	0.001366	0.00174	0.00215	0.002582	0.003008	0.003423	0.003818	0.00419	0.004534	0.004848	0.005124	0.005361	0.005556	0.005703	NaN	NaN	NaN	NaN	NaN	NaN	NaN	NaN	NaN	NaN	NaN	NaN	NaN	NaN	NaN	NaN	NaN	NaN	NaN	NaN	NaN	NaN	NaN	NaN	NaN	NaN	NaN	NaN	NaN	NaN	NaN
125	1.084e-19	0.0004629	0.0009262	0.001397	0.001882	0.002387	NaN	NaN	NaN	NaN	NaN	NaN	NaN	NaN	NaN	NaN	NaN	NaN	NaN	NaN	NaN	NaN	NaN	NaN	NaN	NaN	NaN	NaN	NaN	NaN	NaN	NaN	NaN	NaN	NaN	NaN	NaN	NaN	NaN	NaN	NaN	NaN	NaN	NaN	NaN	NaN	NaN	NaN	NaN
126	-6.776e-21	8.109e-05	0.0001645	0.0002524	0.0003468	0.0004496	0.0005659	0.0006933	0.0008248	0.0009593	0.001097	0.001235	0.001371	0.001504	0.001633	0.001755	0.001868	0.001969	0.002059	0.002142	0.002217	0.002281	0.002336	0.002381	0.002416	0.002439	0.00245	0.00245	0.002441	0.002423	0.002395	0.002356	0.002308	0.00225	0.002182	0.002108	0.00203	0.00195	0.001869	0.001789	0.00171	0.001635	0.001566	0.001508	0.001461	0.001427	0.001401	0.001384	0.001373
127	-1.355e-20	0.0002142	0.0004321	0.0006586	0.0008968	0.001149	0.00143	0.001734	0.00204	0.002348	0.00266	0.002975	0.003292	0.00361	0.003922	0.004225	0.004518	0.004796	0.005058	0.005312	NaN	NaN	NaN	NaN	NaN	NaN	NaN	NaN	NaN	NaN	NaN	NaN	NaN	NaN	NaN	NaN	NaN	NaN	NaN	NaN	NaN	NaN	NaN	NaN	NaN	NaN	NaN	NaN	NaN
128	-5.421e-20	0.000657	0.001323	0.002001	0.002668	0.003331	0.00399	0.004639	0.005267	NaN	NaN	NaN	NaN	NaN	NaN	NaN	NaN	NaN	NaN	NaN	NaN	NaN	NaN	NaN	NaN	NaN	NaN	NaN	NaN	NaN	NaN	NaN	NaN	NaN	NaN	NaN	NaN	NaN	NaN	NaN	NaN	NaN	NaN	NaN	NaN	NaN	NaN	NaN	NaN
129	0	0.0004801	0.0009681	0.001474	0.002005	0.00257	0.003192	0.003853	NaN	NaN	NaN	NaN	NaN	NaN	NaN	NaN	NaN	NaN	NaN	NaN	NaN	NaN	NaN	NaN	NaN	NaN	NaN	NaN	NaN	NaN	NaN	NaN	NaN	NaN	NaN	NaN	NaN	NaN	NaN	NaN	NaN	NaN	NaN	NaN	NaN	NaN	NaN	NaN	NaN
130	-8.132e-20	0.0003697	0.0007454	0.001133	0.001528	0.001919	0.002304	0.002687	0.003072	0.003464	0.003871	0.004292	0.004721	0.005155	0.005585	0.006004	0.006414	0.006805	NaN	NaN	NaN	NaN	NaN	NaN	NaN	NaN	NaN	NaN	NaN	NaN	NaN	NaN	NaN	NaN	NaN	NaN	NaN	NaN	NaN	NaN	NaN	NaN	NaN	NaN	NaN	NaN	NaN	NaN	NaN
131	-1.626e-19	0.0003109	0.0006231	0.0009409	0.001267	0.001606	0.001936	0.00225	0.002562	0.002871	0.003182	0.003496	0.003813	0.004138	0.004464	0.004788	0.005102	0.005412	NaN	NaN	NaN	NaN	NaN	NaN	NaN	NaN	NaN	NaN	NaN	NaN	NaN	NaN	NaN	NaN	NaN	NaN	NaN	NaN	NaN	NaN	NaN	NaN	NaN	NaN	NaN	NaN	NaN	NaN	NaN
132	1.897e-19	0.0004722	0.0009499	0.001439	0.001945	0.002473	0.002993	NaN	NaN	NaN	NaN	NaN	NaN	NaN	NaN	NaN	NaN	NaN	NaN	NaN	NaN	NaN	NaN	NaN	NaN	NaN	NaN	NaN	NaN	NaN	NaN	NaN	NaN	NaN	NaN	NaN	NaN	NaN	NaN	NaN	NaN	NaN	NaN	NaN	NaN	NaN	NaN	NaN	NaN
133	-2.711e-20	0.0005268	0.001067	0.001631	0.00223	0.002843	0.00346	0.004074	0.004682	0.005291	NaN	NaN	NaN	NaN	NaN	NaN	NaN	NaN	NaN	NaN	NaN	NaN	NaN	NaN	NaN	NaN	NaN	NaN	NaN	NaN	NaN	NaN	NaN	NaN	NaN	NaN	NaN	NaN	NaN	NaN	NaN	NaN	NaN	NaN	NaN	NaN	NaN	NaN	NaN
134	2.711e-20	0.0004195	0.0008484	0.001296	0.00177	0.002276	0.002838	0.00344	0.004044	0.004641	0.005226	0.005788	NaN	NaN	NaN	NaN	NaN	NaN	NaN	NaN	NaN	NaN	NaN	NaN	NaN	NaN	NaN	NaN	NaN	NaN	NaN	NaN	NaN	NaN	NaN	NaN	NaN	NaN	NaN	NaN	NaN	NaN	NaN	NaN	NaN	NaN	NaN	NaN	NaN
135	5.421e-20	0.0003617	0.0007383	0.001142	0.001575	0.002045	0.002555	0.003103	0.003693	0.004318	0.004976	0.005654	0.006333	0.006991	NaN	NaN	NaN	NaN	NaN	NaN	NaN	NaN	NaN	NaN	NaN	NaN	NaN	NaN	NaN	NaN	NaN	NaN	NaN	NaN	NaN	NaN	NaN	NaN	NaN	NaN	NaN	NaN	NaN	NaN	NaN	NaN	NaN	NaN	NaN
136	5.421e-20	0.0003679	0.0007417	0.001128	0.001521	0.001897	0.002262	0.002618	0.002964	0.003315	0.003682	0.004062	0.00445	0.00484	0.005222	0.00559	NaN	NaN	NaN	NaN	NaN	NaN	NaN	NaN	NaN	NaN	NaN	NaN	NaN	NaN	NaN	NaN	NaN	NaN	NaN	NaN	NaN	NaN	NaN	NaN	NaN	NaN	NaN	NaN	NaN	NaN	NaN	NaN	NaN
137	-8.132e-20	0.0003127	0.0006285	0.0009514	0.001284	0.001631	0.001981	0.00232	0.002653	0.002977	0.003287	0.003582	0.003855	0.004107	0.004339	0.00455	0.00474	0.004911	0.005081	0.005242	0.005394	0.005536	0.005666	NaN	NaN	NaN	NaN	NaN	NaN	NaN	NaN	NaN	NaN	NaN	NaN	NaN	NaN	NaN	NaN	NaN	NaN	NaN	NaN	NaN	NaN	NaN	NaN	NaN	NaN
138	2.711e-20	0.0002995	0.0006035	0.0009192	0.001253	0.001607	0.001971	0.002346	0.002735	0.003143	0.003572	0.004016	0.004474	0.004942	0.005411	0.005867	NaN	NaN	NaN	NaN	NaN	NaN	NaN	NaN	NaN	NaN	NaN	NaN	NaN	NaN	NaN	NaN	NaN	NaN	NaN	NaN	NaN	NaN	NaN	NaN	NaN	NaN	NaN	NaN	NaN	NaN	NaN	NaN	NaN
139	0	0.0006376	0.00128	0.001935	0.002605	0.003296	NaN	NaN	NaN	NaN	NaN	NaN	NaN	NaN	NaN	NaN	NaN	NaN	NaN	NaN	NaN	NaN	NaN	NaN	NaN	NaN	NaN	NaN	NaN	NaN	NaN	NaN	NaN	NaN	NaN	NaN	NaN	NaN	NaN	NaN	NaN	NaN	NaN	NaN	NaN	NaN	NaN	NaN	NaN
140	0	0.0006222	0.001248	0.001884	0.002533	0.003168	NaN	NaN	NaN	NaN	NaN	NaN	NaN	NaN	NaN	NaN	NaN	NaN	NaN	NaN	NaN	NaN	NaN	NaN	NaN	NaN	NaN	NaN	NaN	NaN	NaN	NaN	NaN	NaN	NaN	NaN	NaN	NaN	NaN	NaN	NaN	NaN	NaN	NaN	NaN	NaN	NaN	NaN	NaN
141	2.711e-20	0.0003119	0.0006267	0.0009486	0.001264	0.00157	0.001865	0.00215	0.002425	0.002696	0.002977	0.003266	0.003565	0.003875	0.004196	0.004532	0.004882	0.005247	0.005615	NaN	NaN	NaN	NaN	NaN	NaN	NaN	NaN	NaN	NaN	NaN	NaN	NaN	NaN	NaN	NaN	NaN	NaN	NaN	NaN	NaN	NaN	NaN	NaN	NaN	NaN	NaN	NaN	NaN	NaN
142	2.711e-20	0.0005085	0.001025	0.001559	0.00212	0.002714	0.003337	NaN	NaN	NaN	NaN	NaN	NaN	NaN	NaN	NaN	NaN	NaN	NaN	NaN	NaN	NaN	NaN	NaN	NaN	NaN	NaN	NaN	NaN	NaN	NaN	NaN	NaN	NaN	NaN	NaN	NaN	NaN	NaN	NaN	NaN	NaN	NaN	NaN	NaN	NaN	NaN	NaN	NaN
143	-2.711e-20	0.0003237	0.0006498	0.0009854	0.001335	0.001703	NaN	NaN	NaN	NaN	NaN	NaN	NaN	NaN	NaN	NaN	NaN	NaN	NaN	NaN	NaN	NaN	NaN	NaN	NaN	NaN	NaN	NaN	NaN	NaN	NaN	NaN	NaN	NaN	NaN	NaN	NaN	NaN	NaN	NaN	NaN	NaN	NaN	NaN	NaN	NaN	NaN	NaN	NaN
144	-2.711e-20	0.000407	0.0008168	0.001233	0.001658	0.002095	0.002566	0.003054	0.003517	0.003944	0.004336	0.004686	0.004987	0.005242	0.00545	0.005609	0.00572	0.00578	0.005806	0.005817	NaN	NaN	NaN	NaN	NaN	NaN	NaN	NaN	NaN	NaN	NaN	NaN	NaN	NaN	NaN	NaN	NaN	NaN	NaN	NaN	NaN	NaN	NaN	NaN	NaN	NaN	NaN	NaN	NaN
145	0	0.0005775	0.001162	0.001765	0.002392	0.003049	NaN	NaN	NaN	NaN	NaN	NaN	NaN	NaN	NaN	NaN	NaN	NaN	NaN	NaN	NaN	NaN	NaN	NaN	NaN	NaN	NaN	NaN	NaN	NaN	NaN	NaN	NaN	NaN	NaN	NaN	NaN	NaN	NaN	NaN	NaN	NaN	NaN	NaN	NaN	NaN	NaN	NaN	NaN
146	-5.421e-20	0.0004142	0.0008356	0.001272	0.00173	0.002217	0.002754	0.003326	0.003893	NaN	NaN	NaN	NaN	NaN	NaN	NaN	NaN	NaN	NaN	NaN	NaN	NaN	NaN	NaN	NaN	NaN	NaN	NaN	NaN	NaN	NaN	NaN	NaN	NaN	NaN	NaN	NaN	NaN	NaN	NaN	NaN	NaN	NaN	NaN	NaN	NaN	NaN	NaN	NaN
147	5.421e-20	0.000158	0.0003174	0.0004802	0.000649	0.0008271	0.001002	0.001172	0.001341	0.00151	0.001681	0.001853	0.00203	0.002213	0.002402	0.002594	0.002787	0.002987	0.003199	0.003424	0.003656	0.003889	NaN	NaN	NaN	NaN	NaN	NaN	NaN	NaN	NaN	NaN	NaN	NaN	NaN	NaN	NaN	NaN	NaN	NaN	NaN	NaN	NaN	NaN	NaN	NaN	NaN	NaN	NaN
148	2.711e-20	0.0002785	0.0005641	0.0008651	0.001188	0.001539	0.001936	0.002369	0.002814	0.003267	0.003724	0.004179	0.004626	NaN	NaN	NaN	NaN	NaN	NaN	NaN	NaN	NaN	NaN	NaN	NaN	NaN	NaN	NaN	NaN	NaN	NaN	NaN	NaN	NaN	NaN	NaN	NaN	NaN	NaN	NaN	NaN	NaN	NaN	NaN	NaN	NaN	NaN	NaN	NaN
149	-8.132e-20	0.0004544	0.0009187	0.001407	0.001927	0.002491	0.003121	0.003804	0.004497	0.005188	NaN	NaN	NaN	NaN	NaN	NaN	NaN	NaN	NaN	NaN	NaN	NaN	NaN	NaN	NaN	NaN	NaN	NaN	NaN	NaN	NaN	NaN	NaN	NaN	NaN	NaN	NaN	NaN	NaN	NaN	NaN	NaN	NaN	NaN	NaN	NaN	NaN	NaN	NaN
150	-2.033e-20	0.0001344	0.0002722	0.0004168	0.00057	0.0007257	0.0008816	0.001038	0.001194	0.001354	0.001519	0.001688	0.001856	0.002025	0.002189	0.002346	0.002502	0.002663	0.002828	0.003002	0.003184	0.003376	0.003581	0.003803	0.004039	0.004287	0.004547	NaN	NaN	NaN	NaN	NaN	NaN	NaN	NaN	NaN	NaN	NaN	NaN	NaN	NaN	NaN	NaN	NaN	NaN	NaN	NaN	NaN	NaN
151	2.711e-20	0.0005079	0.001017	0.001533	0.002058	0.002541	0.002975	0.003363	0.003707	0.004035	0.004347	0.004642	0.004923	0.005189	0.00543	0.005641	0.005847	0.006042	NaN	NaN	NaN	NaN	NaN	NaN	NaN	NaN	NaN	NaN	NaN	NaN	NaN	NaN	NaN	NaN	NaN	NaN	NaN	NaN	NaN	NaN	NaN	NaN	NaN	NaN	NaN	NaN	NaN	NaN	NaN
152	-5.421e-20	0.0006045	0.001223	0.00187	0.002527	0.003192	0.003866	0.004548	0.00523	0.005901	0.006559	NaN	NaN	NaN	NaN	NaN	NaN	NaN	NaN	NaN	NaN	NaN	NaN	NaN	NaN	NaN	NaN	NaN	NaN	NaN	NaN	NaN	NaN	NaN	NaN	NaN	NaN	NaN	NaN	NaN	NaN	NaN	NaN	NaN	NaN	NaN	NaN	NaN	NaN
153	-1.084e-19	0.0007988	0.001594	0.00234	0.002976	0.003506	0.003938	0.004277	0.004539	0.004729	0.004883	0.005035	0.005201	0.005377	0.005564	0.005786	0.006038	NaN	NaN	NaN	NaN	NaN	NaN	NaN	NaN	NaN	NaN	NaN	NaN	NaN	NaN	NaN	NaN	NaN	NaN	NaN	NaN	NaN	NaN	NaN	NaN	NaN	NaN	NaN	NaN	NaN	NaN	NaN	NaN
154	-2.711e-20	0.0004703	0.0009425	0.001421	0.00191	0.002414	NaN	NaN	NaN	NaN	NaN	NaN	NaN	NaN	NaN	NaN	NaN	NaN	NaN	NaN	NaN	NaN	NaN	NaN	NaN	NaN	NaN	NaN	NaN	NaN	NaN	NaN	NaN	NaN	NaN	NaN	NaN	NaN	NaN	NaN	NaN	NaN	NaN	NaN	NaN	NaN	NaN	NaN	NaN
155	2.711e-20	0.0003768	0.0007601	0.001157	0.001572	0.002009	NaN	NaN	NaN	NaN	NaN	NaN	NaN	NaN	NaN	NaN	NaN	NaN	NaN	NaN	NaN	NaN	NaN	NaN	NaN	NaN	NaN	NaN	NaN	NaN	NaN	NaN	NaN	NaN	NaN	NaN	NaN	NaN	NaN	NaN	NaN	NaN	NaN	NaN	NaN	NaN	NaN	NaN	NaN
156	0	0.0005788	0.001161	0.001757	0.002373	0.003015	NaN	NaN	NaN	NaN	NaN	NaN	NaN	NaN	NaN	NaN	NaN	NaN	NaN	NaN	NaN	NaN	NaN	NaN	NaN	NaN	NaN	NaN	NaN	NaN	NaN	NaN	NaN	NaN	NaN	NaN	NaN	NaN	NaN	NaN	NaN	NaN	NaN	NaN	NaN	NaN	NaN	NaN	NaN
157	0	0.0002632	0.0005304	0.0008074	0.0011	0.001417	0.001774	0.002166	0.00257	0.002984	0.003405	0.00383	0.004256	0.004683	0.005101	NaN	NaN	NaN	NaN	NaN	NaN	NaN	NaN	NaN	NaN	NaN	NaN	NaN	NaN	NaN	NaN	NaN	NaN	NaN	NaN	NaN	NaN	NaN	NaN	NaN	NaN	NaN	NaN	NaN	NaN	NaN	NaN	NaN	NaN
158	-1.084e-19	0.0011	0.002208	0.003337	0.004489	0.005668	0.006734	NaN	NaN	NaN	NaN	NaN	NaN	NaN	NaN	NaN	NaN	NaN	NaN	NaN	NaN	NaN	NaN	NaN	NaN	NaN	NaN	NaN	NaN	NaN	NaN	NaN	NaN	NaN	NaN	NaN	NaN	NaN	NaN	NaN	NaN	NaN	NaN	NaN	NaN	NaN	NaN	NaN	NaN
159	-1.355e-20	0.0001904	0.0003872	0.0005968	0.0008258	0.00108	0.00137	0.001694	0.002039	0.002406	0.002791	0.003192	0.003605	0.004025	0.004445	0.004856	0.005251	NaN	NaN	NaN	NaN	NaN	NaN	NaN	NaN	NaN	NaN	NaN	NaN	NaN	NaN	NaN	NaN	NaN	NaN	NaN	NaN	NaN	NaN	NaN	NaN	NaN	NaN	NaN	NaN	NaN	NaN	NaN	NaN
160	1.084e-19	0.0007536	0.001511	0.002286	0.003086	0.003918	NaN	NaN	NaN	NaN	NaN	NaN	NaN	NaN	NaN	NaN	NaN	NaN	NaN	NaN	NaN	NaN	NaN	NaN	NaN	NaN	NaN	NaN	NaN	NaN	NaN	NaN	NaN	NaN	NaN	NaN	NaN	NaN	NaN	NaN	NaN	NaN	NaN	NaN	NaN	NaN	NaN	NaN	NaN
161	-2.168e-19	0.000694	0.001362	0.002017	0.002662	0.003292	0.003904	0.004497	NaN	NaN	NaN	NaN	NaN	NaN	NaN	NaN	NaN	NaN	NaN	NaN	NaN	NaN	NaN	NaN	NaN	NaN	NaN	NaN	NaN	NaN	NaN	NaN	NaN	NaN	NaN	NaN	NaN	NaN	NaN	NaN	NaN	NaN	NaN	NaN	NaN	NaN	NaN	NaN	NaN
162	0	0.0002926	0.0005924	0.0009096	0.001253	0.001629	0.00203	0.002461	0.002928	0.003419	0.003919	0.004409	0.004883	0.005336	0.005763	0.006162	NaN	NaN	NaN	NaN	NaN	NaN	NaN	NaN	NaN	NaN	NaN	NaN	NaN	NaN	NaN	NaN	NaN	NaN	NaN	NaN	NaN	NaN	NaN	NaN	NaN	NaN	NaN	NaN	NaN	NaN	NaN	NaN	NaN
163	5.421e-20	0.0003803	0.0007579	0.001142	0.00154	0.001956	0.002398	0.002865	0.003354	0.003862	0.004385	0.004911	0.005437	NaN	NaN	NaN	NaN	NaN	NaN	NaN	NaN	NaN	NaN	NaN	NaN	NaN	NaN	NaN	NaN	NaN	NaN	NaN	NaN	NaN	NaN	NaN	NaN	NaN	NaN	NaN	NaN	NaN	NaN	NaN	NaN	NaN	NaN	NaN	NaN
164	-5.421e-20	0.0008364	0.001632	0.002397	0.003132	0.003836	0.004508	0.005144	NaN	NaN	NaN	NaN	NaN	NaN	NaN	NaN	NaN	NaN	NaN	NaN	NaN	NaN	NaN	NaN	NaN	NaN	NaN	NaN	NaN	NaN	NaN	NaN	NaN	NaN	NaN	NaN	NaN	NaN	NaN	NaN	NaN	NaN	NaN	NaN	NaN	NaN	NaN	NaN	NaN
165	-5.421e-20	0.0003536	0.0007115	0.001078	0.001461	0.00187	0.002325	0.002814	0.003305	0.00379	0.004258	0.004708	NaN	NaN	NaN	NaN	NaN	NaN	NaN	NaN	NaN	NaN	NaN	NaN	NaN	NaN	NaN	NaN	NaN	NaN	NaN	NaN	NaN	NaN	NaN	NaN	NaN	NaN	NaN	NaN	NaN	NaN	NaN	NaN	NaN	NaN	NaN	NaN	NaN
166	-1.084e-19	0.0007828	0.001568	0.002358	0.003158	0.003974	NaN	NaN	NaN	NaN	NaN	NaN	NaN	NaN	NaN	NaN	NaN	NaN	NaN	NaN	NaN	NaN	NaN	NaN	NaN	NaN	NaN	NaN	NaN	NaN	NaN	NaN	NaN	NaN	NaN	NaN	NaN	NaN	NaN	NaN	NaN	NaN	NaN	NaN	NaN	NaN	NaN	NaN	NaN
167	-2.711e-20	0.0003652	0.0007393	0.001132	0.001554	0.002012	0.002479	0.002955	0.003453	0.003962	0.004468	NaN	NaN	NaN	NaN	NaN	NaN	NaN	NaN	NaN	NaN	NaN	NaN	NaN	NaN	NaN	NaN	NaN	NaN	NaN	NaN	NaN	NaN	NaN	NaN	NaN	NaN	NaN	NaN	NaN	NaN	NaN	NaN	NaN	NaN	NaN	NaN	NaN	NaN
168	5.421e-20	0.0003549	0.0007155	0.001089	0.001483	0.001907	0.00238	0.00289	0.003401	NaN	NaN	NaN	NaN	NaN	NaN	NaN	NaN	NaN	NaN	NaN	NaN	NaN	NaN	NaN	NaN	NaN	NaN	NaN	NaN	NaN	NaN	NaN	NaN	NaN	NaN	NaN	NaN	NaN	NaN	NaN	NaN	NaN	NaN	NaN	NaN	NaN	NaN	NaN	NaN
169	1.355e-20	-8.29e-05	-0.0001013	-4.739e-05	6.964e-05	0.0002392	0.0004535	0.0007195	0.001047	0.001444	0.001912	0.002434	NaN	NaN	NaN	NaN	NaN	NaN	NaN	NaN	NaN	NaN	NaN	NaN	NaN	NaN	NaN	NaN	NaN	NaN	NaN	NaN	NaN	NaN	NaN	NaN	NaN	NaN	NaN	NaN	NaN	NaN	NaN	NaN	NaN	NaN	NaN	NaN	NaN
170	-5.421e-20	0.0005608	0.0011	0.001626	0.002141	0.002643	0.003128	NaN	NaN	NaN	NaN	NaN	NaN	NaN	NaN	NaN	NaN	NaN	NaN	NaN	NaN	NaN	NaN	NaN	NaN	NaN	NaN	NaN	NaN	NaN	NaN	NaN	NaN	NaN	NaN	NaN	NaN	NaN	NaN	NaN	NaN	NaN	NaN	NaN	NaN	NaN	NaN	NaN	NaN
171	1.084e-19	0.0005947	0.001194	0.001802	0.002406	0.002945	0.003423	0.003839	0.004194	0.004515	0.004813	0.005086	0.005328	0.005533	0.005699	0.005829	0.005958	0.00607	0.006165	NaN	NaN	NaN	NaN	NaN	NaN	NaN	NaN	NaN	NaN	NaN	NaN	NaN	NaN	NaN	NaN	NaN	NaN	NaN	NaN	NaN	NaN	NaN	NaN	NaN	NaN	NaN	NaN	NaN	NaN
172	8.132e-20	0.0004504	0.0009038	0.001362	0.001829	0.002309	NaN	NaN	NaN	NaN	NaN	NaN	NaN	NaN	NaN	NaN	NaN	NaN	NaN	NaN	NaN	NaN	NaN	NaN	NaN	NaN	NaN	NaN	NaN	NaN	NaN	NaN	NaN	NaN	NaN	NaN	NaN	NaN	NaN	NaN	NaN	NaN	NaN	NaN	NaN	NaN	NaN	NaN	NaN
173	-5.421e-20	0.0004386	0.0008772	0.001287	0.001669	0.002026	0.002362	0.002678	0.002977	0.003249	0.003488	0.0037	0.003887	0.004051	0.004208	0.004362	0.004508	0.004642	0.004756	0.004852	0.004935	0.005012	0.005089	NaN	NaN	NaN	NaN	NaN	NaN	NaN	NaN	NaN	NaN	NaN	NaN	NaN	NaN	NaN	NaN	NaN	NaN	NaN	NaN	NaN	NaN	NaN	NaN	NaN	NaN
174	2.711e-20	0.0003145	0.0006385	0.0009811	0.001349	0.00175	0.002205	0.002703	0.00322	0.003753	0.004298	0.004846	0.005383	NaN	NaN	NaN	NaN	NaN	NaN	NaN	NaN	NaN	NaN	NaN	NaN	NaN	NaN	NaN	NaN	NaN	NaN	NaN	NaN	NaN	NaN	NaN	NaN	NaN	NaN	NaN	NaN	NaN	NaN	NaN	NaN	NaN	NaN	NaN	NaN
175	1.355e-20	0.0001822	0.0003707	0.0005706	0.000786	0.001022	0.001293	0.001597	0.001922	0.00227	0.002642	0.003037	0.003452	0.003884	0.004331	0.00479	0.00525	NaN	NaN	NaN	NaN	NaN	NaN	NaN	NaN	NaN	NaN	NaN	NaN	NaN	NaN	NaN	NaN	NaN	NaN	NaN	NaN	NaN	NaN	NaN	NaN	NaN	NaN	NaN	NaN	NaN	NaN	NaN	NaN
176	-2.711e-20	0.0005331	0.001058	0.001587	0.002124	0.002678	0.00325	0.00384	0.004443	0.005048	NaN	NaN	NaN	NaN	NaN	NaN	NaN	NaN	NaN	NaN	NaN	NaN	NaN	NaN	NaN	NaN	NaN	NaN	NaN	NaN	NaN	NaN	NaN	NaN	NaN	NaN	NaN	NaN	NaN	NaN	NaN	NaN	NaN	NaN	NaN	NaN	NaN	NaN	NaN
177	0	0.000304	0.0006203	0.0009605	0.001334	0.00175	0.002228	0.002761	0.003326	0.003915	0.004518	NaN	NaN	NaN	NaN	NaN	NaN	NaN	NaN	NaN	NaN	NaN	NaN	NaN	NaN	NaN	NaN	NaN	NaN	NaN	NaN	NaN	NaN	NaN	NaN	NaN	NaN	NaN	NaN	NaN	NaN	NaN	NaN	NaN	NaN	NaN	NaN	NaN	NaN
178	-1.355e-20	7.431e-05	0.0001532	0.0002408	0.0003402	0.0004554	0.0005836	0.000726	0.0008877	0.00107	0.001271	0.00149	0.001725	0.001973	0.002231	0.002498	0.002771	0.003047	0.003326	0.003605	0.003885	0.004166	0.004448	0.00473	0.005009	0.005282	0.00554	NaN	NaN	NaN	NaN	NaN	NaN	NaN	NaN	NaN	NaN	NaN	NaN	NaN	NaN	NaN	NaN	NaN	NaN	NaN	NaN	NaN	NaN
179	-1.626e-19	0.001057	0.002081	0.003081	0.004056	0.005	NaN	NaN	NaN	NaN	NaN	NaN	NaN	NaN	NaN	NaN	NaN	NaN	NaN	NaN	NaN	NaN	NaN	NaN	NaN	NaN	NaN	NaN	NaN	NaN	NaN	NaN	NaN	NaN	NaN	NaN	NaN	NaN	NaN	NaN	NaN	NaN	NaN	NaN	NaN	NaN	NaN	NaN	NaN
180	4.066e-20	0.0002767	0.0005615	0.0008634	0.001191	0.001552	0.001965	0.002424	0.002907	0.003406	0.003913	0.004418	0.004913	NaN	NaN	NaN	NaN	NaN	NaN	NaN	NaN	NaN	NaN	NaN	NaN	NaN	NaN	NaN	NaN	NaN	NaN	NaN	NaN	NaN	NaN	NaN	NaN	NaN	NaN	NaN	NaN	NaN	NaN	NaN	NaN	NaN	NaN	NaN	NaN
181	2.711e-20	0.000298	0.0006014	0.0009184	0.001254	0.001618	0.002024	0.002464	0.002913	0.003365	0.003813	0.004248	0.004664	0.005057	NaN	NaN	NaN	NaN	NaN	NaN	NaN	NaN	NaN	NaN	NaN	NaN	NaN	NaN	NaN	NaN	NaN	NaN	NaN	NaN	NaN	NaN	NaN	NaN	NaN	NaN	NaN	NaN	NaN	NaN	NaN	NaN	NaN	NaN	NaN
182	4.066e-20	0.0001775	0.0003597	0.0005508	0.0007549	0.0009764	0.001209	0.001447	0.001695	0.001947	0.002203	0.002464	0.002727	0.002995	0.003267	0.003544	0.003831	0.004133	0.004457	0.004803	0.005167	0.005544	NaN	NaN	NaN	NaN	NaN	NaN	NaN	NaN	NaN	NaN	NaN	NaN	NaN	NaN	NaN	NaN	NaN	NaN	NaN	NaN	NaN	NaN	NaN	NaN	NaN	NaN	NaN
183	-9.487e-20	0.0002434	0.0004919	0.0007529	0.001032	0.001334	0.001675	0.002047	0.002432	0.002829	0.003235	0.003646	0.004058	0.004468	0.00487	0.005258	0.005625	0.005961	NaN	NaN	NaN	NaN	NaN	NaN	NaN	NaN	NaN	NaN	NaN	NaN	NaN	NaN	NaN	NaN	NaN	NaN	NaN	NaN	NaN	NaN	NaN	NaN	NaN	NaN	NaN	NaN	NaN	NaN	NaN
184	0	0.0005312	0.00107	0.001626	0.002174	0.002703	0.003213	0.003709	0.004195	0.00467	0.00514	0.005593	NaN	NaN	NaN	NaN	NaN	NaN	NaN	NaN	NaN	NaN	NaN	NaN	NaN	NaN	NaN	NaN	NaN	NaN	NaN	NaN	NaN	NaN	NaN	NaN	NaN	NaN	NaN	NaN	NaN	NaN	NaN	NaN	NaN	NaN	NaN	NaN	NaN
185	-8.132e-20	0.0004639	0.0009335	0.001416	0.001897	0.002356	0.0028	0.003225	0.00363	0.00402	0.004398	0.004754	NaN	NaN	NaN	NaN	NaN	NaN	NaN	NaN	NaN	NaN	NaN	NaN	NaN	NaN	NaN	NaN	NaN	NaN	NaN	NaN	NaN	NaN	NaN	NaN	NaN	NaN	NaN	NaN	NaN	NaN	NaN	NaN	NaN	NaN	NaN	NaN	NaN
186	0	0.0003984	0.0008019	0.001216	0.001644	0.002063	0.002474	0.002874	0.003257	0.003628	0.003978	0.004295	0.004574	0.00481	0.005005	0.005158	0.005279	0.005364	0.005413	NaN	NaN	NaN	NaN	NaN	NaN	NaN	NaN	NaN	NaN	NaN	NaN	NaN	NaN	NaN	NaN	NaN	NaN	NaN	NaN	NaN	NaN	NaN	NaN	NaN	NaN	NaN	NaN	NaN	NaN
187	0	0.0003405	0.0006853	0.001041	0.001413	0.001807	0.002201	0.002587	0.002978	0.003368	0.003756	0.004138	0.004511	0.00487	0.005202	NaN	NaN	NaN	NaN	NaN	NaN	NaN	NaN	NaN	NaN	NaN	NaN	NaN	NaN	NaN	NaN	NaN	NaN	NaN	NaN	NaN	NaN	NaN	NaN	NaN	NaN	NaN	NaN	NaN	NaN	NaN	NaN	NaN	NaN
188	4.066e-20	0.0001503	0.0003282	0.0005345	0.0007658	0.001025	0.001301	0.001587	0.001884	0.00218	0.00247	0.002744	0.002982	0.003172	0.003317	0.003423	0.003489	0.003531	0.003557	0.003578	0.003597	0.003627	0.003675	0.003747	0.003847	0.003967	0.004103	NaN	NaN	NaN	NaN	NaN	NaN	NaN	NaN	NaN	NaN	NaN	NaN	NaN	NaN	NaN	NaN	NaN	NaN	NaN	NaN	NaN	NaN
189	-2.711e-20	0.000539	0.001091	0.001668	0.002259	0.002853	0.003455	0.004066	0.004677	0.005288	0.005892	NaN	NaN	NaN	NaN	NaN	NaN	NaN	NaN	NaN	NaN	NaN	NaN	NaN	NaN	NaN	NaN	NaN	NaN	NaN	NaN	NaN	NaN	NaN	NaN	NaN	NaN	NaN	NaN	NaN	NaN	NaN	NaN	NaN	NaN	NaN	NaN	NaN	NaN
190	-1.355e-20	0.0002438	0.00049	0.0007419	0.001002	0.001277	0.001549	0.001813	0.002077	0.002336	0.002592	0.002843	0.003093	0.003341	0.003591	0.003839	0.004081	0.004326	0.00458	0.00484	NaN	NaN	NaN	NaN	NaN	NaN	NaN	NaN	NaN	NaN	NaN	NaN	NaN	NaN	NaN	NaN	NaN	NaN	NaN	NaN	NaN	NaN	NaN	NaN	NaN	NaN	NaN	NaN	NaN
191	-2.711e-20	0.000275	0.0005545	0.0008428	0.001141	0.001455	0.001799	0.00216	0.002512	0.002852	0.003177	0.003483	0.003767	0.004025	0.004251	0.00445	0.004614	0.00474	0.004844	0.004938	0.005018	0.005085	NaN	NaN	NaN	NaN	NaN	NaN	NaN	NaN	NaN	NaN	NaN	NaN	NaN	NaN	NaN	NaN	NaN	NaN	NaN	NaN	NaN	NaN	NaN	NaN	NaN	NaN	NaN
192	-2.711e-20	0.0003106	0.0006196	0.0009271	0.001233	0.001539	0.001864	0.002193	0.002491	0.00276	0.003004	0.003229	0.003444	0.003653	0.003861	0.004067	0.004275	0.004484	0.00471	0.004975	0.005274	0.005594	NaN	NaN	NaN	NaN	NaN	NaN	NaN	NaN	NaN	NaN	NaN	NaN	NaN	NaN	NaN	NaN	NaN	NaN	NaN	NaN	NaN	NaN	NaN	NaN	NaN	NaN	NaN
193	1.355e-20	0.000163	0.0003287	0.0005007	0.0006825	0.0008773	0.001093	0.001324	0.001557	0.001785	0.002004	0.00221	0.002399	0.002568	0.002716	0.002838	0.002935	0.003003	0.003052	0.003083	0.003101	0.003109	0.003107	0.003098	0.003083	0.00306	0.003033	0.002999	0.00296	0.002912	0.002861	0.002803	0.002738	0.002668	0.002594	0.002515	0.002434	0.002351	0.002269	0.002191	0.002116	0.002043	0.001976	0.001914	0.001855	0.001797	0.001742	0.001687	0.001633
194	0	0.0001987	0.0004013	0.0006125	0.0008369	0.001079	0.001349	0.001642	0.001943	0.002245	0.002544	0.002833	0.003109	0.003368	0.003608	0.003824	0.004014	0.00417	0.004296	0.004396	0.004471	0.004523	0.004553	0.004559	0.004541	0.004496	0.004426	0.004331	0.004215	0.00408	0.003929	0.003762	0.003579	0.00338	0.003172	0.002959	0.002743	0.002529	0.002322	0.002121	0.001929	0.001746	0.001576	0.001419	0.001278	0.001148	0.00103	0.0009231	0.0008255
195	-1.694e-20	5.223e-05	0.0001381	0.0002645	0.0004254	0.0006195	0.000851	0.001118	0.001419	0.001747	0.002105	0.002479	0.002847	0.003194	0.003517	0.003823	0.004117	0.004394	0.00466	0.004916	0.005163	0.005398	0.005626	0.005853	0.00607	NaN	NaN	NaN	NaN	NaN	NaN	NaN	NaN	NaN	NaN	NaN	NaN	NaN	NaN	NaN	NaN	NaN	NaN	NaN	NaN	NaN	NaN	NaN	NaN
196	-6.776e-21	0.0001303	0.0002622	0.0004002	0.0005463	0.0007032	0.0008812	0.001075	0.001274	0.001477	0.001684	0.001891	0.002098	0.002305	0.002511	0.002716	0.002917	0.003107	0.003293	0.003483	0.003675	0.003869	0.004069	0.004272	0.004475	0.004676	0.004873	0.005059	NaN	NaN	NaN	NaN	NaN	NaN	NaN	NaN	NaN	NaN	NaN	NaN	NaN	NaN	NaN	NaN	NaN	NaN	NaN	NaN	NaN
197	-2.711e-20	0.0003006	0.0006082	0.0009293	0.001272	0.001642	0.002065	0.002533	0.003015	0.003515	0.004031	0.004557	0.005091	0.005624	0.006145	NaN	NaN	NaN	NaN	NaN	NaN	NaN	NaN	NaN	NaN	NaN	NaN	NaN	NaN	NaN	NaN	NaN	NaN	NaN	NaN	NaN	NaN	NaN	NaN	NaN	NaN	NaN	NaN	NaN	NaN	NaN	NaN	NaN	NaN
198	0	0.0006326	0.001273	0.001926	0.002598	0.003296	NaN	NaN	NaN	NaN	NaN	NaN	NaN	NaN	NaN	NaN	NaN	NaN	NaN	NaN	NaN	NaN	NaN	NaN	NaN	NaN	NaN	NaN	NaN	NaN	NaN	NaN	NaN	NaN	NaN	NaN	NaN	NaN	NaN	NaN	NaN	NaN	NaN	NaN	NaN	NaN	NaN	NaN	NaN
199	0	0.0007635	0.00153	0.002301	0.003081	0.00387	NaN	NaN	NaN	NaN	NaN	NaN	NaN	NaN	NaN	NaN	NaN	NaN	NaN	NaN	NaN	NaN	NaN	NaN	NaN	NaN	NaN	NaN	NaN	NaN	NaN	NaN	NaN	NaN	NaN	NaN	NaN	NaN	NaN	NaN	NaN	NaN	NaN	NaN	NaN	NaN	NaN	NaN	NaN
200	5.082e-21	5.723e-05	0.0001738	0.0003466	0.0005601	0.0008144	0.001112	NaN	NaN	NaN	NaN	NaN	NaN	NaN	NaN	NaN	NaN	NaN	NaN	NaN	NaN	NaN	NaN	NaN	NaN	NaN	NaN	NaN	NaN	NaN	NaN	NaN	NaN	NaN	NaN	NaN	NaN	NaN	NaN	NaN	NaN	NaN	NaN	NaN	NaN	NaN	NaN	NaN	NaN
201	0	0.0002724	0.0005503	0.0008381	0.001142	0.001466	0.001826	0.002214	0.002605	0.002997	0.003384	0.003762	0.004125	0.004469	0.00479	0.005084	0.005342	NaN	NaN	NaN	NaN	NaN	NaN	NaN	NaN	NaN	NaN	NaN	NaN	NaN	NaN	NaN	NaN	NaN	NaN	NaN	NaN	NaN	NaN	NaN	NaN	NaN	NaN	NaN	NaN	NaN	NaN	NaN	NaN
202	-6.776e-20	0.0002178	0.0004393	0.0006667	0.000904	0.001153	0.001426	0.001714	0.001998	0.002274	0.002537	0.002784	0.003015	0.003226	0.003421	0.003598	0.003759	0.003905	0.004045	0.004187	0.004334	0.004487	0.004647	NaN	NaN	NaN	NaN	NaN	NaN	NaN	NaN	NaN	NaN	NaN	NaN	NaN	NaN	NaN	NaN	NaN	NaN	NaN	NaN	NaN	NaN	NaN	NaN	NaN	NaN
203	-2.711e-20	0.0002627	0.0005278	0.0007981	0.001077	0.001368	0.001649	0.001914	0.002172	0.002418	0.002644	0.002844	0.003015	0.003155	0.003263	0.00334	0.003385	0.003409	0.003421	0.003424	0.003428	0.00344	0.003468	0.003516	0.003587	0.003682	0.003799	0.003941	0.004104	NaN	NaN	NaN	NaN	NaN	NaN	NaN	NaN	NaN	NaN	NaN	NaN	NaN	NaN	NaN	NaN	NaN	NaN	NaN	NaN
204	0	0.0003058	0.0006231	0.0009608	0.001328	0.001732	0.002193	0.002702	0.003235	0.003785	0.004341	0.004893	NaN	NaN	NaN	NaN	NaN	NaN	NaN	NaN	NaN	NaN	NaN	NaN	NaN	NaN	NaN	NaN	NaN	NaN	NaN	NaN	NaN	NaN	NaN	NaN	NaN	NaN	NaN	NaN	NaN	NaN	NaN	NaN	NaN	NaN	NaN	NaN	NaN
205	4.066e-20	0.0002754	0.0005555	0.0008448	0.00115	0.001476	0.00184	0.002236	0.002641	0.003055	0.003475	0.0039	0.004328	0.004758	0.005183	0.005595	0.005986	NaN	NaN	NaN	NaN	NaN	NaN	NaN	NaN	NaN	NaN	NaN	NaN	NaN	NaN	NaN	NaN	NaN	NaN	NaN	NaN	NaN	NaN	NaN	NaN	NaN	NaN	NaN	NaN	NaN	NaN	NaN	NaN
206	0	0.0002414	0.0004928	0.0007637	0.001063	0.001398	0.001786	0.002225	0.002696	0.003197	0.003722	0.004263	0.004808	0.005348	NaN	NaN	NaN	NaN	NaN	NaN	NaN	NaN	NaN	NaN	NaN	NaN	NaN	NaN	NaN	NaN	NaN	NaN	NaN	NaN	NaN	NaN	NaN	NaN	NaN	NaN	NaN	NaN	NaN	NaN	NaN	NaN	NaN	NaN	NaN
207	0	0.0002868	0.0005783	0.0008803	0.001199	0.001528	0.001857	0.002188	0.00253	0.00289	0.003264	0.003651	0.004048	0.004455	0.004866	0.005274	0.005674	NaN	NaN	NaN	NaN	NaN	NaN	NaN	NaN	NaN	NaN	NaN	NaN	NaN	NaN	NaN	NaN	NaN	NaN	NaN	NaN	NaN	NaN	NaN	NaN	NaN	NaN	NaN	NaN	NaN	NaN	NaN	NaN
208	-2.711e-20	0.0003423	0.000689	0.001044	0.001414	0.001801	0.002225	0.002674	0.003117	0.003552	0.003975	0.004381	0.004767	0.005129	0.005462	0.005759	NaN	NaN	NaN	NaN	NaN	NaN	NaN	NaN	NaN	NaN	NaN	NaN	NaN	NaN	NaN	NaN	NaN	NaN	NaN	NaN	NaN	NaN	NaN	NaN	NaN	NaN	NaN	NaN	NaN	NaN	NaN	NaN	NaN
209	-1.626e-19	0.0009295	0.001851	0.002756	0.003638	0.004491	NaN	NaN	NaN	NaN	NaN	NaN	NaN	NaN	NaN	NaN	NaN	NaN	NaN	NaN	NaN	NaN	NaN	NaN	NaN	NaN	NaN	NaN	NaN	NaN	NaN	NaN	NaN	NaN	NaN	NaN	NaN	NaN	NaN	NaN	NaN	NaN	NaN	NaN	NaN	NaN	NaN	NaN	NaN
210	-2.711e-20	0.0003375	0.000687	0.001061	0.001445	0.001848	0.002271	0.002722	0.003203	0.003715	0.004265	0.004842	0.005434	0.006023	NaN	NaN	NaN	NaN	NaN	NaN	NaN	NaN	NaN	NaN	NaN	NaN	NaN	NaN	NaN	NaN	NaN	NaN	NaN	NaN	NaN	NaN	NaN	NaN	NaN	NaN	NaN	NaN	NaN	NaN	NaN	NaN	NaN	NaN	NaN
211	0	0.0005153	0.001042	0.001589	0.002167	0.002784	0.003465	NaN	NaN	NaN	NaN	NaN	NaN	NaN	NaN	NaN	NaN	NaN	NaN	NaN	NaN	NaN	NaN	NaN	NaN	NaN	NaN	NaN	NaN	NaN	NaN	NaN	NaN	NaN	NaN	NaN	NaN	NaN	NaN	NaN	NaN	NaN	NaN	NaN	NaN	NaN	NaN	NaN	NaN
212	2.711e-20	0.0002708	0.0005454	0.0008292	0.001127	0.001443	0.001761	0.002073	0.002387	NaN	NaN	NaN	NaN	NaN	NaN	NaN	NaN	NaN	NaN	NaN	NaN	NaN	NaN	NaN	NaN	NaN	NaN	NaN	NaN	NaN	NaN	NaN	NaN	NaN	NaN	NaN	NaN	NaN	NaN	NaN	NaN	NaN	NaN	NaN	NaN	NaN	NaN	NaN	NaN
213	0	0.0002728	0.00055	0.0008393	0.001148	0.001481	0.001834	0.002197	0.002578	0.002979	0.003404	0.003852	0.004328	0.004834	0.00537	0.005931	0.006506	0.00709	0.007682	0.008271	NaN	NaN	NaN	NaN	NaN	NaN	NaN	NaN	NaN	NaN	NaN	NaN	NaN	NaN	NaN	NaN	NaN	NaN	NaN	NaN	NaN	NaN	NaN	NaN	NaN	NaN	NaN	NaN	NaN
214	-2.711e-20	0.0002677	0.0005393	0.0008193	0.001111	0.001417	0.001718	0.002012	0.002307	0.002605	0.002905	0.003206	0.003508	0.003809	0.004106	0.004399	0.004684	0.004968	0.005249	NaN	NaN	NaN	NaN	NaN	NaN	NaN	NaN	NaN	NaN	NaN	NaN	NaN	NaN	NaN	NaN	NaN	NaN	NaN	NaN	NaN	NaN	NaN	NaN	NaN	NaN	NaN	NaN	NaN	NaN
215	-1.355e-20	0.0001781	0.0003603	0.0005519	0.0007572	0.0009811	0.001235	0.001514	0.001805	0.002104	0.002408	0.002712	0.003012	0.003307	0.003595	0.003874	0.004138	0.004381	0.004606	0.004814	NaN	NaN	NaN	NaN	NaN	NaN	NaN	NaN	NaN	NaN	NaN	NaN	NaN	NaN	NaN	NaN	NaN	NaN	NaN	NaN	NaN	NaN	NaN	NaN	NaN	NaN	NaN	NaN	NaN
216	2.711e-20	0.0004932	0.0009915	0.001497	0.002	0.002497	0.002989	0.003468	0.003927	0.004362	0.004771	0.005148	0.005485	0.005771	NaN	NaN	NaN	NaN	NaN	NaN	NaN	NaN	NaN	NaN	NaN	NaN	NaN	NaN	NaN	NaN	NaN	NaN	NaN	NaN	NaN	NaN	NaN	NaN	NaN	NaN	NaN	NaN	NaN	NaN	NaN	NaN	NaN	NaN	NaN
217	5.421e-20	0.0004598	0.0009254	0.001404	0.001901	0.002423	NaN	NaN	NaN	NaN	NaN	NaN	NaN	NaN	NaN	NaN	NaN	NaN	NaN	NaN	NaN	NaN	NaN	NaN	NaN	NaN	NaN	NaN	NaN	NaN	NaN	NaN	NaN	NaN	NaN	NaN	NaN	NaN	NaN	NaN	NaN	NaN	NaN	NaN	NaN	NaN	NaN	NaN	NaN
218	-1.084e-19	0.0005669	0.001139	0.001723	0.002324	0.002947	NaN	NaN	NaN	NaN	NaN	NaN	NaN	NaN	NaN	NaN	NaN	NaN	NaN	NaN	NaN	NaN	NaN	NaN	NaN	NaN	NaN	NaN	NaN	NaN	NaN	NaN	NaN	NaN	NaN	NaN	NaN	NaN	NaN	NaN	NaN	NaN	NaN	NaN	NaN	NaN	NaN	NaN	NaN
219	5.421e-20	0.0005852	0.001177	0.001784	0.002413	0.003069	NaN	NaN	NaN	NaN	NaN	NaN	NaN	NaN	NaN	NaN	NaN	NaN	NaN	NaN	NaN	NaN	NaN	NaN	NaN	NaN	NaN	NaN	NaN	NaN	NaN	NaN	NaN	NaN	NaN	NaN	NaN	NaN	NaN	NaN	NaN	NaN	NaN	NaN	NaN	NaN	NaN	NaN	NaN
220	5.421e-20	0.0005252	0.001061	0.001617	0.002202	0.002808	0.003407	NaN	NaN	NaN	NaN	NaN	NaN	NaN	NaN	NaN	NaN	NaN	NaN	NaN	NaN	NaN	NaN	NaN	NaN	NaN	NaN	NaN	NaN	NaN	NaN	NaN	NaN	NaN	NaN	NaN	NaN	NaN	NaN	NaN	NaN	NaN	NaN	NaN	NaN	NaN	NaN	NaN	NaN
221	0	0.0006326	0.001275	0.001913	0.00253	0.003127	0.00371	0.004273	0.00481	0.005319	0.005806	NaN	NaN	NaN	NaN	NaN	NaN	NaN	NaN	NaN	NaN	NaN	NaN	NaN	NaN	NaN	NaN	NaN	NaN	NaN	NaN	NaN	NaN	NaN	NaN	NaN	NaN	NaN	NaN	NaN	NaN	NaN	NaN	NaN	NaN	NaN	NaN	NaN	NaN
222	1.084e-19	0.0008107	0.001626	0.002451	0.003292	0.004151	NaN	NaN	NaN	NaN	NaN	NaN	NaN	NaN	NaN	NaN	NaN	NaN	NaN	NaN	NaN	NaN	NaN	NaN	NaN	NaN	NaN	NaN	NaN	NaN	NaN	NaN	NaN	NaN	NaN	NaN	NaN	NaN	NaN	NaN	NaN	NaN	NaN	NaN	NaN	NaN	NaN	NaN	NaN
223	1.897e-19	0.0005325	0.001081	0.001658	0.002267	0.00289	0.003527	0.004174	0.004825	0.005479	NaN	NaN	NaN	NaN	NaN	NaN	NaN	NaN	NaN	NaN	NaN	NaN	NaN	NaN	NaN	NaN	NaN	NaN	NaN	NaN	NaN	NaN	NaN	NaN	NaN	NaN	NaN	NaN	NaN	NaN	NaN	NaN	NaN	NaN	NaN	NaN	NaN	NaN	NaN
224	0	0.0006955	0.001401	0.002083	0.002746	0.003398	0.004046	0.004682	0.005295	NaN	NaN	NaN	NaN	NaN	NaN	NaN	NaN	NaN	NaN	NaN	NaN	NaN	NaN	NaN	NaN	NaN	NaN	NaN	NaN	NaN	NaN	NaN	NaN	NaN	NaN	NaN	NaN	NaN	NaN	NaN	NaN	NaN	NaN	NaN	NaN	NaN	NaN	NaN	NaN
225	-2.711e-20	0.000181	0.0003651	0.000556	0.000757	0.0009725	0.001212	0.001471	0.001737	0.002005	0.002273	0.002538	0.0028	0.003055	0.003303	0.003543	0.003774	0.003995	0.004206	0.004412	0.004614	0.00481	0.005001	0.005184	0.005356	NaN	NaN	NaN	NaN	NaN	NaN	NaN	NaN	NaN	NaN	NaN	NaN	NaN	NaN	NaN	NaN	NaN	NaN	NaN	NaN	NaN	NaN	NaN	NaN
226	-1.626e-19	0.000608	0.001227	0.001868	0.002532	0.003189	0.003833	0.00446	NaN	NaN	NaN	NaN	NaN	NaN	NaN	NaN	NaN	NaN	NaN	NaN	NaN	NaN	NaN	NaN	NaN	NaN	NaN	NaN	NaN	NaN	NaN	NaN	NaN	NaN	NaN	NaN	NaN	NaN	NaN	NaN	NaN	NaN	NaN	NaN	NaN	NaN	NaN	NaN	NaN
227	-8.132e-20	0.0005397	0.001075	0.001608	0.002143	0.00268	NaN	NaN	NaN	NaN	NaN	NaN	NaN	NaN	NaN	NaN	NaN	NaN	NaN	NaN	NaN	NaN	NaN	NaN	NaN	NaN	NaN	NaN	NaN	NaN	NaN	NaN	NaN	NaN	NaN	NaN	NaN	NaN	NaN	NaN	NaN	NaN	NaN	NaN	NaN	NaN	NaN	NaN	NaN
228	1.355e-20	0.0002451	0.0004967	0.0007623	0.001048	0.001363	0.001722	0.002122	0.002547	0.00299	0.003449	0.003919	0.004394	0.00487	0.00534	0.005796	0.006225	NaN	NaN	NaN	NaN	NaN	NaN	NaN	NaN	NaN	NaN	NaN	NaN	NaN	NaN	NaN	NaN	NaN	NaN	NaN	NaN	NaN	NaN	NaN	NaN	NaN	NaN	NaN	NaN	NaN	NaN	NaN	NaN
229	0	0.0006135	0.001224	0.001834	0.002448	0.003064	NaN	NaN	NaN	NaN	NaN	NaN	NaN	NaN	NaN	NaN	NaN	NaN	NaN	NaN	NaN	NaN	NaN	NaN	NaN	NaN	NaN	NaN	NaN	NaN	NaN	NaN	NaN	NaN	NaN	NaN	NaN	NaN	NaN	NaN	NaN	NaN	NaN	NaN	NaN	NaN	NaN	NaN	NaN
230	5.421e-20	0.0004542	0.0009196	0.001399	0.001885	0.002383	0.002896	0.003422	0.003961	0.004504	0.005051	0.005588	0.006101	NaN	NaN	NaN	NaN	NaN	NaN	NaN	NaN	NaN	NaN	NaN	NaN	NaN	NaN	NaN	NaN	NaN	NaN	NaN	NaN	NaN	NaN	NaN	NaN	NaN	NaN	NaN	NaN	NaN	NaN	NaN	NaN	NaN	NaN	NaN	NaN
231	-1.355e-20	0.0002715	0.0005498	0.0008424	0.001155	0.001493	0.001873	0.002289	0.002715	0.003147	0.003581	0.004006	0.004415	0.004803	NaN	NaN	NaN	NaN	NaN	NaN	NaN	NaN	NaN	NaN	NaN	NaN	NaN	NaN	NaN	NaN	NaN	NaN	NaN	NaN	NaN	NaN	NaN	NaN	NaN	NaN	NaN	NaN	NaN	NaN	NaN	NaN	NaN	NaN	NaN
232	3.388e-21	3.624e-05	8.712e-05	0.000155	0.0002351	0.0003335	0.000453	0.0005971	0.0007701	0.0009665	0.00119	0.00144	0.001711	0.002003	0.002319	0.002665	0.003043	0.00345	0.003881	0.004327	0.004784	NaN	NaN	NaN	NaN	NaN	NaN	NaN	NaN	NaN	NaN	NaN	NaN	NaN	NaN	NaN	NaN	NaN	NaN	NaN	NaN	NaN	NaN	NaN	NaN	NaN	NaN	NaN	NaN
233	0	0.0004232	0.0008506	0.001271	0.001676	0.002069	0.002446	0.002809	0.003154	0.003478	0.003783	0.004069	0.004331	0.004568	0.004785	0.004984	0.005167	0.005331	0.005473	NaN	NaN	NaN	NaN	NaN	NaN	NaN	NaN	NaN	NaN	NaN	NaN	NaN	NaN	NaN	NaN	NaN	NaN	NaN	NaN	NaN	NaN	NaN	NaN	NaN	NaN	NaN	NaN	NaN	NaN
234	2.711e-20	0.0004005	0.0008055	0.001223	0.001657	0.002116	0.002601	0.003084	0.003562	0.004028	0.004476	NaN	NaN	NaN	NaN	NaN	NaN	NaN	NaN	NaN	NaN	NaN	NaN	NaN	NaN	NaN	NaN	NaN	NaN	NaN	NaN	NaN	NaN	NaN	NaN	NaN	NaN	NaN	NaN	NaN	NaN	NaN	NaN	NaN	NaN	NaN	NaN	NaN	NaN
235	-2.711e-20	0.0002017	0.0004103	0.0006333	0.0008787	0.001155	0.001477	0.001845	0.002244	0.002676	0.00314	0.003634	0.004154	0.004692	0.00524	NaN	NaN	NaN	NaN	NaN	NaN	NaN	NaN	NaN	NaN	NaN	NaN	NaN	NaN	NaN	NaN	NaN	NaN	NaN	NaN	NaN	NaN	NaN	NaN	NaN	NaN	NaN	NaN	NaN	NaN	NaN	NaN	NaN	NaN
236	5.421e-20	0.0002812	0.0005732	0.0008842	0.001222	0.001596	0.002017	0.002472	0.002955	0.003467	0.004001	0.004552	0.00511	0.00566	NaN	NaN	NaN	NaN	NaN	NaN	NaN	NaN	NaN	NaN	NaN	NaN	NaN	NaN	NaN	NaN	NaN	NaN	NaN	NaN	NaN	NaN	NaN	NaN	NaN	NaN	NaN	NaN	NaN	NaN	NaN	NaN	NaN	NaN	NaN
237	-5.421e-20	0.0003447	0.0006936	0.001054	0.001427	0.001794	0.002158	0.002519	0.002873	0.003231	0.003589	0.003941	0.004287	0.004623	0.004944	0.005248	0.005541	0.005817	NaN	NaN	NaN	NaN	NaN	NaN	NaN	NaN	NaN	NaN	NaN	NaN	NaN	NaN	NaN	NaN	NaN	NaN	NaN	NaN	NaN	NaN	NaN	NaN	NaN	NaN	NaN	NaN	NaN	NaN	NaN
238	1.355e-20	0.0002692	0.0005424	0.0008253	0.00111	0.001392	0.001679	0.001971	0.002269	0.002574	0.002893	0.003223	0.003563	0.003915	0.004277	0.004653	0.005043	0.00544	0.005834	NaN	NaN	NaN	NaN	NaN	NaN	NaN	NaN	NaN	NaN	NaN	NaN	NaN	NaN	NaN	NaN	NaN	NaN	NaN	NaN	NaN	NaN	NaN	NaN	NaN	NaN	NaN	NaN	NaN	NaN
239	0	0.0004233	0.0008497	0.001285	0.001729	0.002143	0.002533	0.002903	0.003259	0.003627	0.004008	0.004401	0.004806	0.00522	0.005635	0.006043	NaN	NaN	NaN	NaN	NaN	NaN	NaN	NaN	NaN	NaN	NaN	NaN	NaN	NaN	NaN	NaN	NaN	NaN	NaN	NaN	NaN	NaN	NaN	NaN	NaN	NaN	NaN	NaN	NaN	NaN	NaN	NaN	NaN
240	-2.711e-20	0.0004161	0.0008383	0.001274	0.001733	0.00222	0.00276	NaN	NaN	NaN	NaN	NaN	NaN	NaN	NaN	NaN	NaN	NaN	NaN	NaN	NaN	NaN	NaN	NaN	NaN	NaN	NaN	NaN	NaN	NaN	NaN	NaN	NaN	NaN	NaN	NaN	NaN	NaN	NaN	NaN	NaN	NaN	NaN	NaN	NaN	NaN	NaN	NaN	NaN
241	0	0.0003966	0.0008008	0.001222	0.001668	0.002146	0.002679	0.003255	0.003837	0.004416	0.004984	NaN	NaN	NaN	NaN	NaN	NaN	NaN	NaN	NaN	NaN	NaN	NaN	NaN	NaN	NaN	NaN	NaN	NaN	NaN	NaN	NaN	NaN	NaN	NaN	NaN	NaN	NaN	NaN	NaN	NaN	NaN	NaN	NaN	NaN	NaN	NaN	NaN	NaN
242	2.711e-20	0.0001852	0.000372	0.0005627	0.0007589	0.0009643	0.001189	0.001425	0.001655	0.001877	0.00209	0.002294	0.002488	0.00267	0.002839	0.002991	0.003123	0.003233	0.003326	0.003412	0.003489	0.003554	0.00361	0.003653	0.003684	0.003705	0.003714	0.003716	0.003714	0.003709	0.003703	0.003701	0.003704	0.003712	0.003725	0.003744	0.003767	NaN	NaN	NaN	NaN	NaN	NaN	NaN	NaN	NaN	NaN	NaN	NaN
243	2.711e-20	0.0002532	0.000511	0.000779	0.001048	0.001318	0.001589	0.00186	0.00213	0.0024	0.002674	0.002948	0.003222	0.003491	0.00375	0.004003	0.004247	0.004484	0.004714	0.004934	0.005138	0.005323	NaN	NaN	NaN	NaN	NaN	NaN	NaN	NaN	NaN	NaN	NaN	NaN	NaN	NaN	NaN	NaN	NaN	NaN	NaN	NaN	NaN	NaN	NaN	NaN	NaN	NaN	NaN
244	2.711e-20	0.0005296	0.001067	0.00162	0.002197	0.002778	0.00334	0.003883	0.004416	0.004949	0.005478	0.005993	NaN	NaN	NaN	NaN	NaN	NaN	NaN	NaN	NaN	NaN	NaN	NaN	NaN	NaN	NaN	NaN	NaN	NaN	NaN	NaN	NaN	NaN	NaN	NaN	NaN	NaN	NaN	NaN	NaN	NaN	NaN	NaN	NaN	NaN	NaN	NaN	NaN
245	5.421e-20	0.0007747	0.001512	0.002213	0.002882	0.003524	0.004138	0.004719	0.005261	NaN	NaN	NaN	NaN	NaN	NaN	NaN	NaN	NaN	NaN	NaN	NaN	NaN	NaN	NaN	NaN	NaN	NaN	NaN	NaN	NaN	NaN	NaN	NaN	NaN	NaN	NaN	NaN	NaN	NaN	NaN	NaN	NaN	NaN	NaN	NaN	NaN	NaN	NaN	NaN
246	0	0.000362	0.0007346	0.001128	0.001553	0.00202	0.002549	0.00313	0.003733	0.00435	0.004968	NaN	NaN	NaN	NaN	NaN	NaN	NaN	NaN	NaN	NaN	NaN	NaN	NaN	NaN	NaN	NaN	NaN	NaN	NaN	NaN	NaN	NaN	NaN	NaN	NaN	NaN	NaN	NaN	NaN	NaN	NaN	NaN	NaN	NaN	NaN	NaN	NaN	NaN
247	1.084e-19	0.0003932	0.0007891	0.001191	0.001603	0.001989	0.002351	0.00269	0.003002	0.003305	0.003593	0.003864	0.004119	0.004356	0.004574	0.004774	0.004972	0.005164	0.00535	0.005529	0.005699	NaN	NaN	NaN	NaN	NaN	NaN	NaN	NaN	NaN	NaN	NaN	NaN	NaN	NaN	NaN	NaN	NaN	NaN	NaN	NaN	NaN	NaN	NaN	NaN	NaN	NaN	NaN	NaN
248	-2.711e-20	0.000246	0.0004972	0.0007603	0.001045	0.001359	0.001689	0.002037	0.002409	0.002803	0.003217	0.003651	0.004097	0.004559	0.005025	0.005482	0.005914	NaN	NaN	NaN	NaN	NaN	NaN	NaN	NaN	NaN	NaN	NaN	NaN	NaN	NaN	NaN	NaN	NaN	NaN	NaN	NaN	NaN	NaN	NaN	NaN	NaN	NaN	NaN	NaN	NaN	NaN	NaN	NaN
249	8.132e-20	0.0004076	0.0008269	0.001264	0.00173	0.002234	0.002797	0.003405	0.004023	0.004644	NaN	NaN	NaN	NaN	NaN	NaN	NaN	NaN	NaN	NaN	NaN	NaN	NaN	NaN	NaN	NaN	NaN	NaN	NaN	NaN	NaN	NaN	NaN	NaN	NaN	NaN	NaN	NaN	NaN	NaN	NaN	NaN	NaN	NaN	NaN	NaN	NaN	NaN	NaN
250	2.711e-20	0.0004921	0.0009883	0.001497	0.001976	0.002433	0.002878	0.003315	0.003741	0.004157	0.004586	0.00502	0.00546	0.005898	NaN	NaN	NaN	NaN	NaN	NaN	NaN	NaN	NaN	NaN	NaN	NaN	NaN	NaN	NaN	NaN	NaN	NaN	NaN	NaN	NaN	NaN	NaN	NaN	NaN	NaN	NaN	NaN	NaN	NaN	NaN	NaN	NaN	NaN	NaN
251	0	0.0004442	0.0009023	0.001384	0.0019	0.002435	0.002992	0.003566	0.00415	0.004749	0.005349	NaN	NaN	NaN	NaN	NaN	NaN	NaN	NaN	NaN	NaN	NaN	NaN	NaN	NaN	NaN	NaN	NaN	NaN	NaN	NaN	NaN	NaN	NaN	NaN	NaN	NaN	NaN	NaN	NaN	NaN	NaN	NaN	NaN	NaN	NaN	NaN	NaN	NaN
252	4.066e-20	0.0001519	0.0003039	0.0004552	0.0006074	0.0007626	0.0009287	0.001098	0.001255	0.001394	0.001522	0.001638	0.001742	0.001835	0.001918	0.001983	0.002029	0.002055	0.002066	0.002073	0.002076	0.002071	0.00206	0.002043	0.002018	0.001986	0.001949	0.001911	0.001876	0.001847	0.001822	0.001802	0.001791	0.001783	0.001774	0.001767	0.001759	0.001751	0.001741	0.001729	0.001709	0.001682	0.001647	0.001602	0.001553	0.001503	0.001455	0.001409	0.001364
253	0	0.0004505	0.0009088	0.001379	0.001867	0.002382	0.002944	0.003536	0.004117	0.004679	NaN	NaN	NaN	NaN	NaN	NaN	NaN	NaN	NaN	NaN	NaN	NaN	NaN	NaN	NaN	NaN	NaN	NaN	NaN	NaN	NaN	NaN	NaN	NaN	NaN	NaN	NaN	NaN	NaN	NaN	NaN	NaN	NaN	NaN	NaN	NaN	NaN	NaN	NaN
254	-8.132e-20	0.0004149	0.0008362	0.001259	0.001664	0.00206	0.002451	0.002839	0.003226	0.003611	0.004003	0.004404	0.004809	0.005209	0.005604	0.005994	NaN	NaN	NaN	NaN	NaN	NaN	NaN	NaN	NaN	NaN	NaN	NaN	NaN	NaN	NaN	NaN	NaN	NaN	NaN	NaN	NaN	NaN	NaN	NaN	NaN	NaN	NaN	NaN	NaN	NaN	NaN	NaN	NaN
255	-1.355e-20	0.0001943	0.000392	0.0005986	0.0008173	0.001054	0.001317	0.001602	0.001892	0.00218	0.002459	0.002719	0.002958	0.00317	0.003353	0.003505	0.003621	0.003699	0.003746	0.003767	0.003766	0.003748	0.003719	0.003683	0.003645	0.003608	0.003574	0.003549	0.003534	0.003529	0.003539	0.003564	0.003601	0.00365	0.003705	0.003761	NaN	NaN	NaN	NaN	NaN	NaN	NaN	NaN	NaN	NaN	NaN	NaN	NaN
256	0	0.0002001	0.0004058	0.0006214	0.0008548	0.001113	0.001405	0.001727	0.002063	0.002407	0.002747	0.00308	0.003401	0.003706	0.003994	0.004261	0.0045	0.004711	0.004897	0.005062	0.005207	NaN	NaN	NaN	NaN	NaN	NaN	NaN	NaN	NaN	NaN	NaN	NaN	NaN	NaN	NaN	NaN	NaN	NaN	NaN	NaN	NaN	NaN	NaN	NaN	NaN	NaN	NaN	NaN
257	5.421e-20	0.0006647	0.001338	0.002018	0.002661	0.003273	0.003861	0.004425	0.004963	0.00547	0.005962	0.006431	NaN	NaN	NaN	NaN	NaN	NaN	NaN	NaN	NaN	NaN	NaN	NaN	NaN	NaN	NaN	NaN	NaN	NaN	NaN	NaN	NaN	NaN	NaN	NaN	NaN	NaN	NaN	NaN	NaN	NaN	NaN	NaN	NaN	NaN	NaN	NaN	NaN
258	-1.084e-19	0.0006654	0.001344	0.00201	0.002668	0.00332	0.003966	0.004604	0.005235	0.005848	NaN	NaN	NaN	NaN	NaN	NaN	NaN	NaN	NaN	NaN	NaN	NaN	NaN	NaN	NaN	NaN	NaN	NaN	NaN	NaN	NaN	NaN	NaN	NaN	NaN	NaN	NaN	NaN	NaN	NaN	NaN	NaN	NaN	NaN	NaN	NaN	NaN	NaN	NaN
259	5.421e-20	0.0003424	0.0007023	0.001092	0.001527	0.002007	0.002523	0.003077	0.003674	0.004319	0.004999	0.005697	NaN	NaN	NaN	NaN	NaN	NaN	NaN	NaN	NaN	NaN	NaN	NaN	NaN	NaN	NaN	NaN	NaN	NaN	NaN	NaN	NaN	NaN	NaN	NaN	NaN	NaN	NaN	NaN	NaN	NaN	NaN	NaN	NaN	NaN	NaN	NaN	NaN
260	-4.066e-20	0.000248	0.0004997	0.0007561	0.001019	0.00129	0.001583	0.00189	0.002186	0.002468	0.002733	0.002983	0.003214	0.003424	0.003613	0.003785	0.00394	0.004076	0.004202	0.004325	NaN	NaN	NaN	NaN	NaN	NaN	NaN	NaN	NaN	NaN	NaN	NaN	NaN	NaN	NaN	NaN	NaN	NaN	NaN	NaN	NaN	NaN	NaN	NaN	NaN	NaN	NaN	NaN	NaN
261	2.711e-20	0.0004315	0.0008777	0.001349	0.001856	0.002408	0.003028	0.003702	0.004394	NaN	NaN	NaN	NaN	NaN	NaN	NaN	NaN	NaN	NaN	NaN	NaN	NaN	NaN	NaN	NaN	NaN	NaN	NaN	NaN	NaN	NaN	NaN	NaN	NaN	NaN	NaN	NaN	NaN	NaN	NaN	NaN	NaN	NaN	NaN	NaN	NaN	NaN	NaN	NaN
262	-4.066e-20	0.0002582	0.0005208	0.0007915	0.001073	0.00137	0.001695	0.002042	0.002383	0.002716	0.003041	0.00335	0.003641	0.003908	0.004149	0.004361	0.004541	0.004684	0.004792	0.004877	0.004937	0.004969	0.004974	0.004949	0.004897	0.004816	0.004706	0.004565	0.004395	0.004208	0.004005	0.003789	0.003569	0.003344	0.003127	0.002916	0.002717	0.002532	0.002372	0.00224	0.002125	0.002027	0.001947	0.001877	0.00182	0.001763	0.001708	0.001652	0.001592
263	-2.711e-20	0.0003302	0.0006634	0.001004	0.001354	0.001717	0.00211	0.002519	0.002911	0.003282	0.003631	0.00395	0.004237	0.004487	0.004695	0.004857	0.004969	0.00503	0.00505	0.005045	0.005014	0.004955	0.004872	0.004765	0.004636	0.00449	0.004332	0.004162	0.003982	0.003798	0.003609	0.003418	0.00323	0.003045	0.002868	0.0027	0.002537	0.002378	0.002225	0.002079	0.001937	0.001803	0.001673	0.001549	0.001432	0.001318	0.001206	0.001101	0.001001
264	0	0.0009552	0.001582	0.002079	0.002778	0.003238	0.003803	0.004537	0.005486	0.006303	0.007099	0.008093	NaN	NaN	NaN	NaN	NaN	NaN	NaN	NaN	NaN	NaN	NaN	NaN	NaN	NaN	NaN	NaN	NaN	NaN	NaN	NaN	NaN	NaN	NaN	NaN	NaN	NaN	NaN	NaN	NaN	NaN	NaN	NaN	NaN	NaN	NaN	NaN	NaN
265	-5.421e-20	0.0006431	0.001298	0.001978	0.002691	0.003444	NaN	NaN	NaN	NaN	NaN	NaN	NaN	NaN	NaN	NaN	NaN	NaN	NaN	NaN	NaN	NaN	NaN	NaN	NaN	NaN	NaN	NaN	NaN	NaN	NaN	NaN	NaN	NaN	NaN	NaN	NaN	NaN	NaN	NaN	NaN	NaN	NaN	NaN	NaN	NaN	NaN	NaN	NaN
266	-5.421e-20	0.0001842	0.0003999	0.0006457	0.0009356	0.001281	0.001694	0.002171	0.002707	0.003301	0.003944	0.00463	0.005327	NaN	NaN	NaN	NaN	NaN	NaN	NaN	NaN	NaN	NaN	NaN	NaN	NaN	NaN	NaN	NaN	NaN	NaN	NaN	NaN	NaN	NaN	NaN	NaN	NaN	NaN	NaN	NaN	NaN	NaN	NaN	NaN	NaN	NaN	NaN	NaN
267	2.711e-20	0.0003507	0.000707	0.001074	0.001458	0.001864	0.002305	0.002763	0.003222	0.003684	0.004146	0.004603	0.005045	0.005469	NaN	NaN	NaN	NaN	NaN	NaN	NaN	NaN	NaN	NaN	NaN	NaN	NaN	NaN	NaN	NaN	NaN	NaN	NaN	NaN	NaN	NaN	NaN	NaN	NaN	NaN	NaN	NaN	NaN	NaN	NaN	NaN	NaN	NaN	NaN
268	-5.421e-20	0.0003248	0.000654	0.0009935	0.001349	0.001708	0.002058	0.002398	0.002739	0.003084	0.003429	0.003768	0.004099	0.004418	0.004721	0.005004	0.005271	0.005521	NaN	NaN	NaN	NaN	NaN	NaN	NaN	NaN	NaN	NaN	NaN	NaN	NaN	NaN	NaN	NaN	NaN	NaN	NaN	NaN	NaN	NaN	NaN	NaN	NaN	NaN	NaN	NaN	NaN	NaN	NaN
269	-2.711e-20	0.0003835	0.0007713	0.001169	0.001571	0.001979	0.00235	0.002676	0.002989	0.003288	0.003584	0.003874	0.004152	0.004419	0.004668	0.004906	0.005138	0.005373	0.005619	0.00586	NaN	NaN	NaN	NaN	NaN	NaN	NaN	NaN	NaN	NaN	NaN	NaN	NaN	NaN	NaN	NaN	NaN	NaN	NaN	NaN	NaN	NaN	NaN	NaN	NaN	NaN	NaN	NaN	NaN
270	2.711e-20	0.0001928	0.0003891	0.0005918	0.0008037	0.001023	0.001241	0.001459	0.001677	0.001896	0.002115	0.002337	0.002558	0.002779	0.003002	0.003228	0.003462	0.003707	0.003963	0.004233	0.004512	NaN	NaN	NaN	NaN	NaN	NaN	NaN	NaN	NaN	NaN	NaN	NaN	NaN	NaN	NaN	NaN	NaN	NaN	NaN	NaN	NaN	NaN	NaN	NaN	NaN	NaN	NaN	NaN
271	0	0.0001664	0.0003352	0.0005088	0.0006893	0.0008783	0.001086	0.001307	0.001526	0.001746	0.001966	0.00219	0.002417	0.002652	0.002897	0.003156	0.003432	0.003725	0.004044	0.004394	0.00477	0.005163	NaN	NaN	NaN	NaN	NaN	NaN	NaN	NaN	NaN	NaN	NaN	NaN	NaN	NaN	NaN	NaN	NaN	NaN	NaN	NaN	NaN	NaN	NaN	NaN	NaN	NaN	NaN
272	3.388e-21	-4.856e-05	-7.358e-05	-7.096e-05	-4.013e-05	1.525e-05	9.788e-05	0.0002056	0.0003361	0.0004904	0.0006658	0.0008566	0.001047	0.001226	0.001387	0.00153	0.001656	0.001763	0.001851	0.001921	0.001973	0.002008	0.00203	0.002042	0.002047	0.002052	0.00206	0.002071	0.00209	0.002119	0.002161	0.002215	0.002281	0.002358	NaN	NaN	NaN	NaN	NaN	NaN	NaN	NaN	NaN	NaN	NaN	NaN	NaN	NaN	NaN
273	0	0.0001798	0.0003606	0.0005461	0.0007392	0.000942	0.001164	0.001396	0.001625	0.001848	0.002066	0.002273	0.002468	0.002652	0.00282	0.002967	0.003089	0.003179	0.003246	0.003295	0.003326	0.003335	0.003326	0.0033	0.003252	0.003182	0.003094	0.002992	0.002883	0.002765	0.002641	0.00251	0.002378	0.002248	0.002115	0.00199	0.001872	0.001763	0.00166	0.00156	0.001463	0.001372	0.001287	0.001205	0.001122	0.00104	0.0009575	0.0008733	0.0007838
274	-1.355e-20	0.0001696	0.0003401	0.0005151	0.0006961	0.0008863	0.001097	0.001324	0.001553	0.001787	0.00203	0.002284	0.002553	0.002844	0.003158	0.003498	0.003861	0.004244	0.004649	0.005076	NaN	NaN	NaN	NaN	NaN	NaN	NaN	NaN	NaN	NaN	NaN	NaN	NaN	NaN	NaN	NaN	NaN	NaN	NaN	NaN	NaN	NaN	NaN	NaN	NaN	NaN	NaN	NaN	NaN
275	-5.421e-20	0.000419	0.0008413	0.001273	0.00171	0.002121	0.002512	0.002885	0.003245	0.003607	0.003976	0.00435	0.004727	0.005109	0.005489	0.005868	0.006253	0.006633	NaN	NaN	NaN	NaN	NaN	NaN	NaN	NaN	NaN	NaN	NaN	NaN	NaN	NaN	NaN	NaN	NaN	NaN	NaN	NaN	NaN	NaN	NaN	NaN	NaN	NaN	NaN	NaN	NaN	NaN	NaN
276	0	0.0003951	0.0008	0.001223	0.001673	0.002155	NaN	NaN	NaN	NaN	NaN	NaN	NaN	NaN	NaN	NaN	NaN	NaN	NaN	NaN	NaN	NaN	NaN	NaN	NaN	NaN	NaN	NaN	NaN	NaN	NaN	NaN	NaN	NaN	NaN	NaN	NaN	NaN	NaN	NaN	NaN	NaN	NaN	NaN	NaN	NaN	NaN	NaN	NaN
277	-6.776e-20	0.0002793	0.0005707	0.0008844	0.001231	0.001621	0.002069	NaN	NaN	NaN	NaN	NaN	NaN	NaN	NaN	NaN	NaN	NaN	NaN	NaN	NaN	NaN	NaN	NaN	NaN	NaN	NaN	NaN	NaN	NaN	NaN	NaN	NaN	NaN	NaN	NaN	NaN	NaN	NaN	NaN	NaN	NaN	NaN	NaN	NaN	NaN	NaN	NaN	NaN
278	0	0.0002768	0.0005602	0.0008567	0.001173	0.001515	0.001897	0.002311	0.002737	0.003168	0.003599	0.004022	0.004429	0.004817	0.00518	0.005511	0.005803	NaN	NaN	NaN	NaN	NaN	NaN	NaN	NaN	NaN	NaN	NaN	NaN	NaN	NaN	NaN	NaN	NaN	NaN	NaN	NaN	NaN	NaN	NaN	NaN	NaN	NaN	NaN	NaN	NaN	NaN	NaN	NaN
279	4.066e-20	0.0002231	0.0004531	0.0006963	0.0009588	0.00125	0.001568	0.00191	0.002278	0.002667	0.003078	0.003504	0.003945	0.004391	0.004837	0.005276	NaN	NaN	NaN	NaN	NaN	NaN	NaN	NaN	NaN	NaN	NaN	NaN	NaN	NaN	NaN	NaN	NaN	NaN	NaN	NaN	NaN	NaN	NaN	NaN	NaN	NaN	NaN	NaN	NaN	NaN	NaN	NaN	NaN
280	0	0.0005626	0.001132	0.001718	0.002324	0.002956	NaN	NaN	NaN	NaN	NaN	NaN	NaN	NaN	NaN	NaN	NaN	NaN	NaN	NaN	NaN	NaN	NaN	NaN	NaN	NaN	NaN	NaN	NaN	NaN	NaN	NaN	NaN	NaN	NaN	NaN	NaN	NaN	NaN	NaN	NaN	NaN	NaN	NaN	NaN	NaN	NaN	NaN	NaN
281	2.711e-20	0.0002835	0.0005717	0.0008715	0.00119	0.001534	0.001924	0.002353	0.002798	0.003262	0.003745	0.004244	0.004757	0.005279	0.0058	NaN	NaN	NaN	NaN	NaN	NaN	NaN	NaN	NaN	NaN	NaN	NaN	NaN	NaN	NaN	NaN	NaN	NaN	NaN	NaN	NaN	NaN	NaN	NaN	NaN	NaN	NaN	NaN	NaN	NaN	NaN	NaN	NaN	NaN
282	5.421e-20	0.0005431	0.001095	0.001665	0.002262	0.00289	NaN	NaN	NaN	NaN	NaN	NaN	NaN	NaN	NaN	NaN	NaN	NaN	NaN	NaN	NaN	NaN	NaN	NaN	NaN	NaN	NaN	NaN	NaN	NaN	NaN	NaN	NaN	NaN	NaN	NaN	NaN	NaN	NaN	NaN	NaN	NaN	NaN	NaN	NaN	NaN	NaN	NaN	NaN
283	0	0.0004619	0.0009379	0.001439	0.001957	0.002499	0.003066	0.003655	0.004257	0.004864	0.005471	NaN	NaN	NaN	NaN	NaN	NaN	NaN	NaN	NaN	NaN	NaN	NaN	NaN	NaN	NaN	NaN	NaN	NaN	NaN	NaN	NaN	NaN	NaN	NaN	NaN	NaN	NaN	NaN	NaN	NaN	NaN	NaN	NaN	NaN	NaN	NaN	NaN	NaN
284	-2.711e-20	0.0002974	0.0006217	0.0009736	0.001365	0.001806	0.0023	0.002837	0.003412	0.004006	NaN	NaN	NaN	NaN	NaN	NaN	NaN	NaN	NaN	NaN	NaN	NaN	NaN	NaN	NaN	NaN	NaN	NaN	NaN	NaN	NaN	NaN	NaN	NaN	NaN	NaN	NaN	NaN	NaN	NaN	NaN	NaN	NaN	NaN	NaN	NaN	NaN	NaN	NaN
285	2.711e-20	0.0002098	0.0004202	0.0006346	0.000853	0.001077	0.001319	0.001573	0.00182	0.002065	0.002313	0.002564	0.002822	0.003092	0.003378	0.003686	0.004017	0.00437	0.00475	0.005161	0.005592	NaN	NaN	NaN	NaN	NaN	NaN	NaN	NaN	NaN	NaN	NaN	NaN	NaN	NaN	NaN	NaN	NaN	NaN	NaN	NaN	NaN	NaN	NaN	NaN	NaN	NaN	NaN	NaN
286	-1.355e-20	0.0002118	0.0004305	0.0006611	0.0009077	0.001175	0.001475	0.001801	0.002136	0.002476	0.002815	0.003148	0.003467	0.003766	0.004042	0.004294	0.004519	0.004712	0.004875	0.005016	NaN	NaN	NaN	NaN	NaN	NaN	NaN	NaN	NaN	NaN	NaN	NaN	NaN	NaN	NaN	NaN	NaN	NaN	NaN	NaN	NaN	NaN	NaN	NaN	NaN	NaN	NaN	NaN	NaN
287	0	0.0002313	0.0004723	0.0007313	0.001017	0.001336	0.001704	0.002117	0.002559	0.003023	0.003504	0.003995	0.004483	0.00496	NaN	NaN	NaN	NaN	NaN	NaN	NaN	NaN	NaN	NaN	NaN	NaN	NaN	NaN	NaN	NaN	NaN	NaN	NaN	NaN	NaN	NaN	NaN	NaN	NaN	NaN	NaN	NaN	NaN	NaN	NaN	NaN	NaN	NaN	NaN
288	-8.132e-20	0.0004762	0.0009582	0.001454	0.001969	0.002505	NaN	NaN	NaN	NaN	NaN	NaN	NaN	NaN	NaN	NaN	NaN	NaN	NaN	NaN	NaN	NaN	NaN	NaN	NaN	NaN	NaN	NaN	NaN	NaN	NaN	NaN	NaN	NaN	NaN	NaN	NaN	NaN	NaN	NaN	NaN	NaN	NaN	NaN	NaN	NaN	NaN	NaN	NaN
289	-1.355e-20	0.0001837	0.0003729	0.0005715	0.0007829	0.001011	0.001251	0.001498	0.001755	0.002017	0.00228	0.002544	0.002801	0.003048	0.003282	0.0035	0.003701	0.003886	0.004056	0.004211	0.004354	0.004483	0.004597	0.004695	0.004782	0.004855	0.004914	0.004956	NaN	NaN	NaN	NaN	NaN	NaN	NaN	NaN	NaN	NaN	NaN	NaN	NaN	NaN	NaN	NaN	NaN	NaN	NaN	NaN	NaN
290	0	0.0001726	0.0003498	0.0005354	0.000734	0.000951	0.001194	0.00146	0.001736	0.002013	0.002285	0.00255	0.002802	0.00304	0.003259	0.003459	0.003635	0.003788	0.003918	0.004028	0.004124	NaN	NaN	NaN	NaN	NaN	NaN	NaN	NaN	NaN	NaN	NaN	NaN	NaN	NaN	NaN	NaN	NaN	NaN	NaN	NaN	NaN	NaN	NaN	NaN	NaN	NaN	NaN	NaN
291	5.421e-20	0.0008033	0.001613	0.002417	0.003215	0.003999	NaN	NaN	NaN	NaN	NaN	NaN	NaN	NaN	NaN	NaN	NaN	NaN	NaN	NaN	NaN	NaN	NaN	NaN	NaN	NaN	NaN	NaN	NaN	NaN	NaN	NaN	NaN	NaN	NaN	NaN	NaN	NaN	NaN	NaN	NaN	NaN	NaN	NaN	NaN	NaN	NaN	NaN	NaN
292	-5.421e-20	0.0003394	0.0006903	0.001064	0.001468	0.001897	0.002356	0.002846	0.003366	0.003917	0.004491	0.005074	0.005649	NaN	NaN	NaN	NaN	NaN	NaN	NaN	NaN	NaN	NaN	NaN	NaN	NaN	NaN	NaN	NaN	NaN	NaN	NaN	NaN	NaN	NaN	NaN	NaN	NaN	NaN	NaN	NaN	NaN	NaN	NaN	NaN	NaN	NaN	NaN	NaN
293	0	0.0004205	0.0008461	0.001285	0.00174	0.002221	0.002748	0.00331	0.003864	0.004402	0.004919	0.0054	0.005839	0.006232	0.006574	0.006857	NaN	NaN	NaN	NaN	NaN	NaN	NaN	NaN	NaN	NaN	NaN	NaN	NaN	NaN	NaN	NaN	NaN	NaN	NaN	NaN	NaN	NaN	NaN	NaN	NaN	NaN	NaN	NaN	NaN	NaN	NaN	NaN	NaN
294	0	0.000363	0.00074	0.001146	0.001593	0.002091	0.002659	0.00329	0.003953	0.004636	NaN	NaN	NaN	NaN	NaN	NaN	NaN	NaN	NaN	NaN	NaN	NaN	NaN	NaN	NaN	NaN	NaN	NaN	NaN	NaN	NaN	NaN	NaN	NaN	NaN	NaN	NaN	NaN	NaN	NaN	NaN	NaN	NaN	NaN	NaN	NaN	NaN	NaN	NaN
295	5.421e-20	0.0005675	0.001149	0.001756	0.0024	0.003082	0.003771	NaN	NaN	NaN	NaN	NaN	NaN	NaN	NaN	NaN	NaN	NaN	NaN	NaN	NaN	NaN	NaN	NaN	NaN	NaN	NaN	NaN	NaN	NaN	NaN	NaN	NaN	NaN	NaN	NaN	NaN	NaN	NaN	NaN	NaN	NaN	NaN	NaN	NaN	NaN	NaN	NaN	NaN
296	-2.711e-20	0.0001368	0.0002824	0.0004371	0.0005994	0.0007744	0.0009672	0.001174	0.001381	0.00158	0.001774	0.001966	0.002144	0.002295	0.002415	0.002507	0.002571	0.002608	0.002623	0.002622	0.002608	0.002572	0.002507	0.002425	0.002338	0.002256	0.002171	0.002079	0.001984	0.001883	0.001774	0.001665	0.001562	0.001476	0.001404	0.001337	0.001271	0.001213	0.001168	0.00113	0.001103	0.001087	0.001078	0.001074	0.001065	0.001052	0.001038	0.001019	0.000987
297	2.711e-20	0.0004076	0.0008247	0.00126	0.001725	0.002213	0.002708	0.00321	0.003726	0.004256	0.004789	0.005319	0.005831	NaN	NaN	NaN	NaN	NaN	NaN	NaN	NaN	NaN	NaN	NaN	NaN	NaN	NaN	NaN	NaN	NaN	NaN	NaN	NaN	NaN	NaN	NaN	NaN	NaN	NaN	NaN	NaN	NaN	NaN	NaN	NaN	NaN	NaN	NaN	NaN
298	2.711e-20	0.0003058	0.0006198	0.000949	0.001301	0.001683	0.002112	0.002579	0.00306	0.003549	0.00404	0.004527	0.005001	0.005452	NaN	NaN	NaN	NaN	NaN	NaN	NaN	NaN	NaN	NaN	NaN	NaN	NaN	NaN	NaN	NaN	NaN	NaN	NaN	NaN	NaN	NaN	NaN	NaN	NaN	NaN	NaN	NaN	NaN	NaN	NaN	NaN	NaN	NaN	NaN
299	0	0.0001539	0.0003119	0.0004744	0.000645	0.0008232	0.001017	0.001222	0.00142	0.001608	0.00178	0.001935	0.002066	0.002171	0.002254	0.002313	0.002354	0.002381	0.0024	0.002417	0.002441	0.002473	0.00251	0.002552	0.002599	0.002646	0.002697	0.002734	0.002752	0.00275	0.00273	0.002682	0.002606	0.002508	0.002397	0.002272	0.002135	0.001986	0.001845	0.001713	0.001584	0.001458	0.001353	0.001263	0.001187	0.001117	0.001054	0.0009926	0.0009327
300	0	0.0005091	0.001034	0.001586	0.002174	0.002807	NaN	NaN	NaN	NaN	NaN	NaN	NaN	NaN	NaN	NaN	NaN	NaN	NaN	NaN	NaN	NaN	NaN	NaN	NaN	NaN	NaN	NaN	NaN	NaN	NaN	NaN	NaN	NaN	NaN	NaN	NaN	NaN	NaN	NaN	NaN	NaN	NaN	NaN	NaN	NaN	NaN	NaN	NaN
301	-8.132e-20	0.0005512	0.001109	0.001684	0.00228	0.002905	NaN	NaN	NaN	NaN	NaN	NaN	NaN	NaN	NaN	NaN	NaN	NaN	NaN	NaN	NaN	NaN	NaN	NaN	NaN	NaN	NaN	NaN	NaN	NaN	NaN	NaN	NaN	NaN	NaN	NaN	NaN	NaN	NaN	NaN	NaN	NaN	NaN	NaN	NaN	NaN	NaN	NaN	NaN
302	-1.084e-19	0.0006713	0.001355	0.002058	0.002754	0.003442	0.004116	NaN	NaN	NaN	NaN	NaN	NaN	NaN	NaN	NaN	NaN	NaN	NaN	NaN	NaN	NaN	NaN	NaN	NaN	NaN	NaN	NaN	NaN	NaN	NaN	NaN	NaN	NaN	NaN	NaN	NaN	NaN	NaN	NaN	NaN	NaN	NaN	NaN	NaN	NaN	NaN	NaN	NaN
303	-6.776e-21	0.0001332	0.0002699	0.0004119	0.0005614	0.0007206	0.0008955	0.001081	0.001264	0.00144	0.001607	0.001762	0.0019	0.002017	0.00211	0.002178	0.002218	0.002232	0.002224	0.002202	0.002168	0.002121	0.002064	0.002002	0.001938	0.001874	0.001811	0.001752	0.001695	0.00164	0.001587	0.001536	0.001489	0.001447	0.001405	0.001364	0.001321	0.001279	0.001237	0.001198	0.00116	0.001125	0.001093	0.001061	0.001031	0.001005	0.0009817	0.0009627	0.0009453
304	5.421e-20	0.000956	0.001911	0.00286	0.003799	0.004725	NaN	NaN	NaN	NaN	NaN	NaN	NaN	NaN	NaN	NaN	NaN	NaN	NaN	NaN	NaN	NaN	NaN	NaN	NaN	NaN	NaN	NaN	NaN	NaN	NaN	NaN	NaN	NaN	NaN	NaN	NaN	NaN	NaN	NaN	NaN	NaN	NaN	NaN	NaN	NaN	NaN	NaN	NaN
305	-1.626e-19	0.001046	0.002093	0.003139	0.004166	0.005094	NaN	NaN	NaN	NaN	NaN	NaN	NaN	NaN	NaN	NaN	NaN	NaN	NaN	NaN	NaN	NaN	NaN	NaN	NaN	NaN	NaN	NaN	NaN	NaN	NaN	NaN	NaN	NaN	NaN	NaN	NaN	NaN	NaN	NaN	NaN	NaN	NaN	NaN	NaN	NaN	NaN	NaN	NaN
306	0	0.0002833	0.000575	0.0008808	0.001205	0.001553	0.001938	0.00235	0.002765	0.003175	0.003576	0.003961	0.004319	0.004639	0.004916	0.005141	0.005317	0.005438	0.00551	0.005546	0.00554	0.00549	0.005396	0.005265	0.005104	0.004918	0.004714	0.004485	0.004236	0.003971	0.003693	0.003414	0.003141	0.00288	0.002634	0.0024	0.002179	0.001967	0.001777	0.001608	0.001454	0.001316	0.001184	0.001059	0.0009356	0.0008125	0.0006913	0.0005724	0.0004559
307	2.711e-20	0.0003579	0.0007284	0.001122	0.001551	0.002025	0.002564	0.003158	0.003779	0.004416	0.005056	NaN	NaN	NaN	NaN	NaN	NaN	NaN	NaN	NaN	NaN	NaN	NaN	NaN	NaN	NaN	NaN	NaN	NaN	NaN	NaN	NaN	NaN	NaN	NaN	NaN	NaN	NaN	NaN	NaN	NaN	NaN	NaN	NaN	NaN	NaN	NaN	NaN	NaN
308	0	0.000315	0.0006372	0.0009738	0.001332	0.001718	0.002148	0.002611	0.003081	0.003547	0.004	0.00443	0.004826	0.005181	0.005486	0.005733	0.005913	0.006022	0.006065	0.006052	0.005983	0.005867	0.005705	0.005507	0.005275	0.005016	0.004735	0.004441	0.004139	0.003835	0.003536	0.003245	0.00296	0.002686	0.002421	0.002168	0.001926	0.001701	0.001487	0.001286	0.001098	0.0009205	0.0007565	0.0006123	0.0004842	0.0003739	0.0002808	0.0002038	0.0001363
309	2.711e-20	0.0003709	0.0007529	0.001153	0.001581	0.002043	0.002557	NaN	NaN	NaN	NaN	NaN	NaN	NaN	NaN	NaN	NaN	NaN	NaN	NaN	NaN	NaN	NaN	NaN	NaN	NaN	NaN	NaN	NaN	NaN	NaN	NaN	NaN	NaN	NaN	NaN	NaN	NaN	NaN	NaN	NaN	NaN	NaN	NaN	NaN	NaN	NaN	NaN	NaN
310	5.421e-20	0.000583	0.001178	0.001797	0.002438	0.003082	0.003724	0.004361	0.004985	NaN	NaN	NaN	NaN	NaN	NaN	NaN	NaN	NaN	NaN	NaN	NaN	NaN	NaN	NaN	NaN	NaN	NaN	NaN	NaN	NaN	NaN	NaN	NaN	NaN	NaN	NaN	NaN	NaN	NaN	NaN	NaN	NaN	NaN	NaN	NaN	NaN	NaN	NaN	NaN
311	0	0.0003075	0.0006173	0.0009219	0.001236	0.001564	NaN	NaN	NaN	NaN	NaN	NaN	NaN	NaN	NaN	NaN	NaN	NaN	NaN	NaN	NaN	NaN	NaN	NaN	NaN	NaN	NaN	NaN	NaN	NaN	NaN	NaN	NaN	NaN	NaN	NaN	NaN	NaN	NaN	NaN	NaN	NaN	NaN	NaN	NaN	NaN	NaN	NaN	NaN
312	-2.711e-20	0.0003793	0.0007654	0.001166	0.00159	0.00204	NaN	NaN	NaN	NaN	NaN	NaN	NaN	NaN	NaN	NaN	NaN	NaN	NaN	NaN	NaN	NaN	NaN	NaN	NaN	NaN	NaN	NaN	NaN	NaN	NaN	NaN	NaN	NaN	NaN	NaN	NaN	NaN	NaN	NaN	NaN	NaN	NaN	NaN	NaN	NaN	NaN	NaN	NaN
313	-5.421e-20	0.0006867	0.001386	0.002112	0.002846	0.003569	0.004281	0.004976	0.005647	NaN	NaN	NaN	NaN	NaN	NaN	NaN	NaN	NaN	NaN	NaN	NaN	NaN	NaN	NaN	NaN	NaN	NaN	NaN	NaN	NaN	NaN	NaN	NaN	NaN	NaN	NaN	NaN	NaN	NaN	NaN	NaN	NaN	NaN	NaN	NaN	NaN	NaN	NaN	NaN
314	1.084e-19	0.0004454	0.0008984	0.001366	0.001855	0.002369	NaN	NaN	NaN	NaN	NaN	NaN	NaN	NaN	NaN	NaN	NaN	NaN	NaN	NaN	NaN	NaN	NaN	NaN	NaN	NaN	NaN	NaN	NaN	NaN	NaN	NaN	NaN	NaN	NaN	NaN	NaN	NaN	NaN	NaN	NaN	NaN	NaN	NaN	NaN	NaN	NaN	NaN	NaN
315	5.421e-20	0.0005836	0.001176	0.001786	0.002421	0.003044	0.003651	NaN	NaN	NaN	NaN	NaN	NaN	NaN	NaN	NaN	NaN	NaN	NaN	NaN	NaN	NaN	NaN	NaN	NaN	NaN	NaN	NaN	NaN	NaN	NaN	NaN	NaN	NaN	NaN	NaN	NaN	NaN	NaN	NaN	NaN	NaN	NaN	NaN	NaN	NaN	NaN	NaN	NaN
316	-2.711e-20	0.0002113	0.0004267	0.00065	0.0008839	0.001132	0.001406	0.001697	0.001985	0.002265	0.002534	0.002785	0.003015	0.003218	0.003391	0.003532	0.003638	0.003705	0.003742	0.003758	0.003754	0.003731	0.003688	0.003629	0.003554	0.003466	0.003366	0.003256	0.003136	0.003007	0.002867	0.002718	0.002563	0.002405	0.002246	0.002087	0.001929	0.001774	0.001623	0.00148	0.001345	0.00122	0.001109	0.00101	0.0009219	0.0008453	0.000778	0.0007203	0.0006705
317	2.711e-20	0.0003232	0.0006528	0.0009945	0.001356	0.001741	0.002132	0.002524	0.002922	0.00332	0.00371	0.004087	0.004445	0.004778	0.005083	0.005352	0.005585	0.005786	0.005959	0.006105	NaN	NaN	NaN	NaN	NaN	NaN	NaN	NaN	NaN	NaN	NaN	NaN	NaN	NaN	NaN	NaN	NaN	NaN	NaN	NaN	NaN	NaN	NaN	NaN	NaN	NaN	NaN	NaN	NaN
318	-5.421e-20	0.000538	0.001073	0.001599	0.002121	0.002643	0.003163	0.00368	0.004191	0.004688	0.005165	0.005617	NaN	NaN	NaN	NaN	NaN	NaN	NaN	NaN	NaN	NaN	NaN	NaN	NaN	NaN	NaN	NaN	NaN	NaN	NaN	NaN	NaN	NaN	NaN	NaN	NaN	NaN	NaN	NaN	NaN	NaN	NaN	NaN	NaN	NaN	NaN	NaN	NaN
319	1.084e-19	0.0009993	0.002002	0.002941	0.003814	0.004614	NaN	NaN	NaN	NaN	NaN	NaN	NaN	NaN	NaN	NaN	NaN	NaN	NaN	NaN	NaN	NaN	NaN	NaN	NaN	NaN	NaN	NaN	NaN	NaN	NaN	NaN	NaN	NaN	NaN	NaN	NaN	NaN	NaN	NaN	NaN	NaN	NaN	NaN	NaN	NaN	NaN	NaN	NaN
320	8.132e-20	0.0003271	0.000659	0.001001	0.001337	0.001664	0.001983	0.002294	0.002596	0.002889	0.00318	0.003461	0.003728	0.003978	0.004206	NaN	NaN	NaN	NaN	NaN	NaN	NaN	NaN	NaN	NaN	NaN	NaN	NaN	NaN	NaN	NaN	NaN	NaN	NaN	NaN	NaN	NaN	NaN	NaN	NaN	NaN	NaN	NaN	NaN	NaN	NaN	NaN	NaN	NaN
321	0	0.0002797	0.000563	0.0008532	0.001154	0.001456	0.001746	0.002023	0.002289	0.00255	0.0028	0.003036	0.003253	0.003446	0.003614	0.003752	0.003865	0.003959	0.004035	0.004097	0.004146	0.004182	0.00421	0.004235	0.004261	0.004287	0.004318	0.004352	0.004389	0.004426	NaN	NaN	NaN	NaN	NaN	NaN	NaN	NaN	NaN	NaN	NaN	NaN	NaN	NaN	NaN	NaN	NaN	NaN	NaN
322	-1.084e-19	0.0008609	0.001681	0.002466	0.003218	0.003936	0.004617	NaN	NaN	NaN	NaN	NaN	NaN	NaN	NaN	NaN	NaN	NaN	NaN	NaN	NaN	NaN	NaN	NaN	NaN	NaN	NaN	NaN	NaN	NaN	NaN	NaN	NaN	NaN	NaN	NaN	NaN	NaN	NaN	NaN	NaN	NaN	NaN	NaN	NaN	NaN	NaN	NaN	NaN
323	-2.711e-20	0.0003847	0.000787	0.001222	0.001702	0.002237	0.002828	0.003461	0.00413	NaN	NaN	NaN	NaN	NaN	NaN	NaN	NaN	NaN	NaN	NaN	NaN	NaN	NaN	NaN	NaN	NaN	NaN	NaN	NaN	NaN	NaN	NaN	NaN	NaN	NaN	NaN	NaN	NaN	NaN	NaN	NaN	NaN	NaN	NaN	NaN	NaN	NaN	NaN	NaN
324	2.711e-20	0.0004083	0.0008214	0.001242	0.001674	0.00211	0.002518	0.002894	0.003253	0.00359	0.003906	0.004194	0.004448	0.004665	0.004846	0.004989	0.005097	0.00519	0.005269	0.005335	0.005393	0.00544	0.005475	0.005501	NaN	NaN	NaN	NaN	NaN	NaN	NaN	NaN	NaN	NaN	NaN	NaN	NaN	NaN	NaN	NaN	NaN	NaN	NaN	NaN	NaN	NaN	NaN	NaN	NaN
325	2.033e-20	0.0001293	0.0002625	0.0004029	0.0005542	0.00072	0.0009085	0.001117	0.001338	0.001569	0.001809	0.002059	0.002315	0.002577	0.002845	0.003116	0.00339	0.003661	0.003932	0.004203	0.004472	0.004735	0.004986	0.005225	NaN	NaN	NaN	NaN	NaN	NaN	NaN	NaN	NaN	NaN	NaN	NaN	NaN	NaN	NaN	NaN	NaN	NaN	NaN	NaN	NaN	NaN	NaN	NaN	NaN
326	8.132e-20	0.0003072	0.0006226	0.0009534	0.001299	0.001658	0.002032	0.002423	0.002828	0.003246	0.00368	0.004128	0.004581	0.005031	0.005468	0.005881	NaN	NaN	NaN	NaN	NaN	NaN	NaN	NaN	NaN	NaN	NaN	NaN	NaN	NaN	NaN	NaN	NaN	NaN	NaN	NaN	NaN	NaN	NaN	NaN	NaN	NaN	NaN	NaN	NaN	NaN	NaN	NaN	NaN
327	2.711e-20	0.000213	0.0004341	0.0006686	0.0009194	0.00119	0.001479	0.001786	0.002111	0.002447	0.002793	0.003142	0.003484	0.003815	0.004131	0.00443	0.004711	0.00497	0.005206	0.005412	NaN	NaN	NaN	NaN	NaN	NaN	NaN	NaN	NaN	NaN	NaN	NaN	NaN	NaN	NaN	NaN	NaN	NaN	NaN	NaN	NaN	NaN	NaN	NaN	NaN	NaN	NaN	NaN	NaN
328	0	0.000312	0.0006286	0.0009534	0.00129	0.001643	0.001997	0.002343	0.002687	0.003021	0.003344	0.003649	0.00393	0.004185	0.00441	0.004603	NaN	NaN	NaN	NaN	NaN	NaN	NaN	NaN	NaN	NaN	NaN	NaN	NaN	NaN	NaN	NaN	NaN	NaN	NaN	NaN	NaN	NaN	NaN	NaN	NaN	NaN	NaN	NaN	NaN	NaN	NaN	NaN	NaN
329	5.421e-20	0.0007397	0.00148	0.00222	0.002956	0.003619	0.004167	0.004601	0.004953	0.005246	0.005482	0.005671	NaN	NaN	NaN	NaN	NaN	NaN	NaN	NaN	NaN	NaN	NaN	NaN	NaN	NaN	NaN	NaN	NaN	NaN	NaN	NaN	NaN	NaN	NaN	NaN	NaN	NaN	NaN	NaN	NaN	NaN	NaN	NaN	NaN	NaN	NaN	NaN	NaN
330	-2.711e-20	0.0004033	0.0008141	0.001236	0.001641	0.002031	0.002412	0.002783	0.003141	0.003483	0.003822	0.004153	0.004466	NaN	NaN	NaN	NaN	NaN	NaN	NaN	NaN	NaN	NaN	NaN	NaN	NaN	NaN	NaN	NaN	NaN	NaN	NaN	NaN	NaN	NaN	NaN	NaN	NaN	NaN	NaN	NaN	NaN	NaN	NaN	NaN	NaN	NaN	NaN	NaN
331	1.084e-19	0.001317	0.002639	0.003924	0.005114	0.006202	0.007176	NaN	NaN	NaN	NaN	NaN	NaN	NaN	NaN	NaN	NaN	NaN	NaN	NaN	NaN	NaN	NaN	NaN	NaN	NaN	NaN	NaN	NaN	NaN	NaN	NaN	NaN	NaN	NaN	NaN	NaN	NaN	NaN	NaN	NaN	NaN	NaN	NaN	NaN	NaN	NaN	NaN	NaN
332	-6.776e-20	0.0002369	0.0004866	0.0007606	0.00107	0.001425	0.001843	0.00232	0.002845	0.003411	0.004014	0.004643	0.005283	NaN	NaN	NaN	NaN	NaN	NaN	NaN	NaN	NaN	NaN	NaN	NaN	NaN	NaN	NaN	NaN	NaN	NaN	NaN	NaN	NaN	NaN	NaN	NaN	NaN	NaN	NaN	NaN	NaN	NaN	NaN	NaN	NaN	NaN	NaN	NaN
333	1.084e-19	0.0006201	0.001246	0.001887	0.002502	0.003088	0.003647	0.004174	0.004665	0.005118	0.005548	0.005946	NaN	NaN	NaN	NaN	NaN	NaN	NaN	NaN	NaN	NaN	NaN	NaN	NaN	NaN	NaN	NaN	NaN	NaN	NaN	NaN	NaN	NaN	NaN	NaN	NaN	NaN	NaN	NaN	NaN	NaN	NaN	NaN	NaN	NaN	NaN	NaN	NaN
334	0	0.0003275	0.000662	0.001011	0.001356	0.001701	0.002051	0.002409	0.002774	0.003151	0.003547	0.003961	0.004386	0.004816	0.00524	0.005663	NaN	NaN	NaN	NaN	NaN	NaN	NaN	NaN	NaN	NaN	NaN	NaN	NaN	NaN	NaN	NaN	NaN	NaN	NaN	NaN	NaN	NaN	NaN	NaN	NaN	NaN	NaN	NaN	NaN	NaN	NaN	NaN	NaN
335	-1.355e-19	0.0004513	0.0009074	0.001375	0.00186	0.002367	0.002917	0.003496	0.004062	0.004608	0.005128	0.005609	NaN	NaN	NaN	NaN	NaN	NaN	NaN	NaN	NaN	NaN	NaN	NaN	NaN	NaN	NaN	NaN	NaN	NaN	NaN	NaN	NaN	NaN	NaN	NaN	NaN	NaN	NaN	NaN	NaN	NaN	NaN	NaN	NaN	NaN	NaN	NaN	NaN
336	0	0.000759	0.00152	0.002265	0.002937	0.003542	0.004076	0.004538	0.004927	0.005234	0.005488	0.005702	0.005876	0.006005	0.006094	0.006167	0.006218	NaN	NaN	NaN	NaN	NaN	NaN	NaN	NaN	NaN	NaN	NaN	NaN	NaN	NaN	NaN	NaN	NaN	NaN	NaN	NaN	NaN	NaN	NaN	NaN	NaN	NaN	NaN	NaN	NaN	NaN	NaN	NaN
337	0	0.0005256	0.001066	0.001634	0.002242	0.002875	0.003517	0.004163	0.004818	0.00548	NaN	NaN	NaN	NaN	NaN	NaN	NaN	NaN	NaN	NaN	NaN	NaN	NaN	NaN	NaN	NaN	NaN	NaN	NaN	NaN	NaN	NaN	NaN	NaN	NaN	NaN	NaN	NaN	NaN	NaN	NaN	NaN	NaN	NaN	NaN	NaN	NaN	NaN	NaN
338	-8.132e-20	0.0005482	0.001105	0.001679	0.002278	0.002909	NaN	NaN	NaN	NaN	NaN	NaN	NaN	NaN	NaN	NaN	NaN	NaN	NaN	NaN	NaN	NaN	NaN	NaN	NaN	NaN	NaN	NaN	NaN	NaN	NaN	NaN	NaN	NaN	NaN	NaN	NaN	NaN	NaN	NaN	NaN	NaN	NaN	NaN	NaN	NaN	NaN	NaN	NaN
339	5.421e-20	0.0004007	0.0008074	0.001224	0.001653	0.002068	0.002467	0.002849	0.003211	NaN	NaN	NaN	NaN	NaN	NaN	NaN	NaN	NaN	NaN	NaN	NaN	NaN	NaN	NaN	NaN	NaN	NaN	NaN	NaN	NaN	NaN	NaN	NaN	NaN	NaN	NaN	NaN	NaN	NaN	NaN	NaN	NaN	NaN	NaN	NaN	NaN	NaN	NaN	NaN
340	0	0.0006799	0.001367	0.002067	0.002785	0.003526	NaN	NaN	NaN	NaN	NaN	NaN	NaN	NaN	NaN	NaN	NaN	NaN	NaN	NaN	NaN	NaN	NaN	NaN	NaN	NaN	NaN	NaN	NaN	NaN	NaN	NaN	NaN	NaN	NaN	NaN	NaN	NaN	NaN	NaN	NaN	NaN	NaN	NaN	NaN	NaN	NaN	NaN	NaN
341	0	0.0002822	0.000572	0.0008771	0.001205	0.00156	0.001961	0.0024	0.002853	0.00332	0.003796	0.004273	0.004743	NaN	NaN	NaN	NaN	NaN	NaN	NaN	NaN	NaN	NaN	NaN	NaN	NaN	NaN	NaN	NaN	NaN	NaN	NaN	NaN	NaN	NaN	NaN	NaN	NaN	NaN	NaN	NaN	NaN	NaN	NaN	NaN	NaN	NaN	NaN	NaN
342	5.421e-20	0.0005503	0.00111	0.001685	0.002241	0.00278	0.003304	0.003811	0.004299	0.004768	0.005235	0.005694	0.006132	0.006537	NaN	NaN	NaN	NaN	NaN	NaN	NaN	NaN	NaN	NaN	NaN	NaN	NaN	NaN	NaN	NaN	NaN	NaN	NaN	NaN	NaN	NaN	NaN	NaN	NaN	NaN	NaN	NaN	NaN	NaN	NaN	NaN	NaN	NaN	NaN
343	2.711e-20	0.0001541	0.0003127	0.0004771	0.0006503	0.0008364	0.001043	0.001266	0.00149	0.001712	0.001929	0.002139	0.002336	0.002515	0.002678	0.002821	0.002937	0.003028	0.003099	0.003159	0.003211	0.00326	0.003311	0.003371	0.003446	0.003539	0.003658	0.00381	0.003993	0.004206	0.004443	NaN	NaN	NaN	NaN	NaN	NaN	NaN	NaN	NaN	NaN	NaN	NaN	NaN	NaN	NaN	NaN	NaN	NaN
344	-2.711e-20	0.0004171	0.0008374	0.001266	0.001708	0.002167	0.002661	NaN	NaN	NaN	NaN	NaN	NaN	NaN	NaN	NaN	NaN	NaN	NaN	NaN	NaN	NaN	NaN	NaN	NaN	NaN	NaN	NaN	NaN	NaN	NaN	NaN	NaN	NaN	NaN	NaN	NaN	NaN	NaN	NaN	NaN	NaN	NaN	NaN	NaN	NaN	NaN	NaN	NaN
345	0	0.0003484	0.0007053	0.001078	0.001473	0.001898	0.002373	0.002885	0.003404	0.003921	0.004431	NaN	NaN	NaN	NaN	NaN	NaN	NaN	NaN	NaN	NaN	NaN	NaN	NaN	NaN	NaN	NaN	NaN	NaN	NaN	NaN	NaN	NaN	NaN	NaN	NaN	NaN	NaN	NaN	NaN	NaN	NaN	NaN	NaN	NaN	NaN	NaN	NaN	NaN
346	5.421e-20	0.0003844	0.0007773	0.001187	0.001621	0.002088	0.002609	0.003172	0.003744	0.00432	0.004897	0.005467	0.006021	NaN	NaN	NaN	NaN	NaN	NaN	NaN	NaN	NaN	NaN	NaN	NaN	NaN	NaN	NaN	NaN	NaN	NaN	NaN	NaN	NaN	NaN	NaN	NaN	NaN	NaN	NaN	NaN	NaN	NaN	NaN	NaN	NaN	NaN	NaN	NaN
347	1.084e-19	0.0009391	0.00189	0.002846	0.003784	0.00469	0.005547	NaN	NaN	NaN	NaN	NaN	NaN	NaN	NaN	NaN	NaN	NaN	NaN	NaN	NaN	NaN	NaN	NaN	NaN	NaN	NaN	NaN	NaN	NaN	NaN	NaN	NaN	NaN	NaN	NaN	NaN	NaN	NaN	NaN	NaN	NaN	NaN	NaN	NaN	NaN	NaN	NaN	NaN
348	1.355e-20	0.0001754	0.000357	0.0005485	0.0007561	0.000984	0.001241	0.001523	0.001815	0.002115	0.002418	0.00272	0.003015	0.003301	0.003578	0.003842	0.004093	0.004333	0.004565	0.004797	0.005026	0.005252	0.005474	NaN	NaN	NaN	NaN	NaN	NaN	NaN	NaN	NaN	NaN	NaN	NaN	NaN	NaN	NaN	NaN	NaN	NaN	NaN	NaN	NaN	NaN	NaN	NaN	NaN	NaN
349	-1.355e-20	0.0002273	0.0004607	0.0007053	0.000968	0.001252	0.001551	0.001863	0.002184	0.00251	0.002836	0.003156	0.003464	0.003755	0.004026	0.00427	0.004484	0.004671	0.004836	0.004984	0.005118	0.005238	0.005343	0.005437	0.005516	NaN	NaN	NaN	NaN	NaN	NaN	NaN	NaN	NaN	NaN	NaN	NaN	NaN	NaN	NaN	NaN	NaN	NaN	NaN	NaN	NaN	NaN	NaN	NaN
350	-1.084e-19	0.0005547	0.001115	0.001686	0.002274	0.002883	0.003539	0.004217	0.004862	NaN	NaN	NaN	NaN	NaN	NaN	NaN	NaN	NaN	NaN	NaN	NaN	NaN	NaN	NaN	NaN	NaN	NaN	NaN	NaN	NaN	NaN	NaN	NaN	NaN	NaN	NaN	NaN	NaN	NaN	NaN	NaN	NaN	NaN	NaN	NaN	NaN	NaN	NaN	NaN
351	0	0.0005347	0.001085	0.001663	0.002276	0.002933	0.003661	NaN	NaN	NaN	NaN	NaN	NaN	NaN	NaN	NaN	NaN	NaN	NaN	NaN	NaN	NaN	NaN	NaN	NaN	NaN	NaN	NaN	NaN	NaN	NaN	NaN	NaN	NaN	NaN	NaN	NaN	NaN	NaN	NaN	NaN	NaN	NaN	NaN	NaN	NaN	NaN	NaN	NaN
352	2.711e-20	0.0004268	0.0008665	0.00133	0.001828	0.00237	0.002978	0.003639	NaN	NaN	NaN	NaN	NaN	NaN	NaN	NaN	NaN	NaN	NaN	NaN	NaN	NaN	NaN	NaN	NaN	NaN	NaN	NaN	NaN	NaN	NaN	NaN	NaN	NaN	NaN	NaN	NaN	NaN	NaN	NaN	NaN	NaN	NaN	NaN	NaN	NaN	NaN	NaN	NaN
353	-5.421e-20	0.0004363	0.0008833	0.001349	0.001841	0.002367	0.002952	0.003578	0.004209	0.004836	0.005453	NaN	NaN	NaN	NaN	NaN	NaN	NaN	NaN	NaN	NaN	NaN	NaN	NaN	NaN	NaN	NaN	NaN	NaN	NaN	NaN	NaN	NaN	NaN	NaN	NaN	NaN	NaN	NaN	NaN	NaN	NaN	NaN	NaN	NaN	NaN	NaN	NaN	NaN
354	0	0.0006318	0.00127	0.001889	0.002474	0.003028	0.003555	0.004056	0.004524	0.004956	0.005358	0.005735	0.00608	NaN	NaN	NaN	NaN	NaN	NaN	NaN	NaN	NaN	NaN	NaN	NaN	NaN	NaN	NaN	NaN	NaN	NaN	NaN	NaN	NaN	NaN	NaN	NaN	NaN	NaN	NaN	NaN	NaN	NaN	NaN	NaN	NaN	NaN	NaN	NaN
355	2.711e-20	0.0004571	0.0009269	0.001418	0.001941	0.002501	0.003124	0.003792	NaN	NaN	NaN	NaN	NaN	NaN	NaN	NaN	NaN	NaN	NaN	NaN	NaN	NaN	NaN	NaN	NaN	NaN	NaN	NaN	NaN	NaN	NaN	NaN	NaN	NaN	NaN	NaN	NaN	NaN	NaN	NaN	NaN	NaN	NaN	NaN	NaN	NaN	NaN	NaN	NaN
356	0	0.000605	0.001219	0.001846	0.002492	0.003148	0.003744	0.00428	0.004789	0.005273	0.005727	NaN	NaN	NaN	NaN	NaN	NaN	NaN	NaN	NaN	NaN	NaN	NaN	NaN	NaN	NaN	NaN	NaN	NaN	NaN	NaN	NaN	NaN	NaN	NaN	NaN	NaN	NaN	NaN	NaN	NaN	NaN	NaN	NaN	NaN	NaN	NaN	NaN	NaN
357	2.711e-20	0.0002644	0.0005358	0.000821	0.001126	0.001454	0.001821	0.002216	0.002618	0.003021	0.003417	0.0038	0.004158	0.004484	0.00477	0.005009	0.005196	0.005325	0.005401	0.005432	0.005418	0.005361	0.005263	0.00513	0.004965	0.004774	0.004561	0.004329	0.004082	0.003824	0.003559	0.00329	0.003021	0.002759	0.002504	0.002262	0.002031	0.001813	0.001611	0.001425	0.001255	0.001104	0.0009726	0.0008595	0.0007575	0.0006662	0.0005824	0.000507	0.0004391
358	1.355e-20	0.0002455	0.0004937	0.0007479	0.001008	0.001276	0.001572	0.001888	0.002197	0.002508	0.002826	0.003155	0.003496	0.003847	0.004204	0.004564	0.004925	NaN	NaN	NaN	NaN	NaN	NaN	NaN	NaN	NaN	NaN	NaN	NaN	NaN	NaN	NaN	NaN	NaN	NaN	NaN	NaN	NaN	NaN	NaN	NaN	NaN	NaN	NaN	NaN	NaN	NaN	NaN	NaN
359	0	0.001447	0.00222	0.002933	0.003692	0.004236	0.005132	0.006449	0.008115	0.009792	0.01131	0.0125	NaN	NaN	NaN	NaN	NaN	NaN	NaN	NaN	NaN	NaN	NaN	NaN	NaN	NaN	NaN	NaN	NaN	NaN	NaN	NaN	NaN	NaN	NaN	NaN	NaN	NaN	NaN	NaN	NaN	NaN	NaN	NaN	NaN	NaN	NaN	NaN	NaN
360	0	0.0003328	0.0006726	0.001025	0.001393	0.001785	0.002222	0.002693	0.003165	0.003633	0.004094	0.004546	0.004983	0.005394	0.005774	NaN	NaN	NaN	NaN	NaN	NaN	NaN	NaN	NaN	NaN	NaN	NaN	NaN	NaN	NaN	NaN	NaN	NaN	NaN	NaN	NaN	NaN	NaN	NaN	NaN	NaN	NaN	NaN	NaN	NaN	NaN	NaN	NaN	NaN
361	2.711e-20	0.0002445	0.0004967	0.0007686	0.001068	0.001403	0.00179	0.002222	0.002686	0.00318	0.0037	0.004238	0.00479	NaN	NaN	NaN	NaN	NaN	NaN	NaN	NaN	NaN	NaN	NaN	NaN	NaN	NaN	NaN	NaN	NaN	NaN	NaN	NaN	NaN	NaN	NaN	NaN	NaN	NaN	NaN	NaN	NaN	NaN	NaN	NaN	NaN	NaN	NaN	NaN
362	0	0.0003472	0.0007032	0.001075	0.001441	0.001803	0.002166	0.002532	0.002899	0.003269	0.003653	0.004047	0.004442	0.004829	0.005203	0.005569	NaN	NaN	NaN	NaN	NaN	NaN	NaN	NaN	NaN	NaN	NaN	NaN	NaN	NaN	NaN	NaN	NaN	NaN	NaN	NaN	NaN	NaN	NaN	NaN	NaN	NaN	NaN	NaN	NaN	NaN	NaN	NaN	NaN
363	-1.084e-19	0.0009757	0.001958	0.00295	0.003921	0.004829	NaN	NaN	NaN	NaN	NaN	NaN	NaN	NaN	NaN	NaN	NaN	NaN	NaN	NaN	NaN	NaN	NaN	NaN	NaN	NaN	NaN	NaN	NaN	NaN	NaN	NaN	NaN	NaN	NaN	NaN	NaN	NaN	NaN	NaN	NaN	NaN	NaN	NaN	NaN	NaN	NaN	NaN	NaN
364	0	0.0007366	0.001483	0.002246	0.003028	0.003835	NaN	NaN	NaN	NaN	NaN	NaN	NaN	NaN	NaN	NaN	NaN	NaN	NaN	NaN	NaN	NaN	NaN	NaN	NaN	NaN	NaN	NaN	NaN	NaN	NaN	NaN	NaN	NaN	NaN	NaN	NaN	NaN	NaN	NaN	NaN	NaN	NaN	NaN	NaN	NaN	NaN	NaN	NaN
365	0	0.0005522	0.001114	0.001693	0.002294	0.00292	NaN	NaN	NaN	NaN	NaN	NaN	NaN	NaN	NaN	NaN	NaN	NaN	NaN	NaN	NaN	NaN	NaN	NaN	NaN	NaN	NaN	NaN	NaN	NaN	NaN	NaN	NaN	NaN	NaN	NaN	NaN	NaN	NaN	NaN	NaN	NaN	NaN	NaN	NaN	NaN	NaN	NaN	NaN
366	0	0.0005685	0.001144	0.001739	0.00236	0.003012	0.003726	0.004475	NaN	NaN	NaN	NaN	NaN	NaN	NaN	NaN	NaN	NaN	NaN	NaN	NaN	NaN	NaN	NaN	NaN	NaN	NaN	NaN	NaN	NaN	NaN	NaN	NaN	NaN	NaN	NaN	NaN	NaN	NaN	NaN	NaN	NaN	NaN	NaN	NaN	NaN	NaN	NaN	NaN
367	-2.711e-20	0.000346	0.0006989	0.001064	0.001446	0.001849	0.002291	0.00276	0.003227	0.003686	0.004129	0.004549	0.004938	0.005288	0.005596	0.005857	NaN	NaN	NaN	NaN	NaN	NaN	NaN	NaN	NaN	NaN	NaN	NaN	NaN	NaN	NaN	NaN	NaN	NaN	NaN	NaN	NaN	NaN	NaN	NaN	NaN	NaN	NaN	NaN	NaN	NaN	NaN	NaN	NaN
368	-8.132e-20	0.0004046	0.0008178	0.001247	0.001699	0.002179	0.002709	0.003276	0.003842	0.004401	0.004943	NaN	NaN	NaN	NaN	NaN	NaN	NaN	NaN	NaN	NaN	NaN	NaN	NaN	NaN	NaN	NaN	NaN	NaN	NaN	NaN	NaN	NaN	NaN	NaN	NaN	NaN	NaN	NaN	NaN	NaN	NaN	NaN	NaN	NaN	NaN	NaN	NaN	NaN
369	0	0.0002064	0.0004183	0.0006461	0.0008936	0.001162	0.001469	0.001807	0.00216	0.002527	0.002907	NaN	NaN	NaN	NaN	NaN	NaN	NaN	NaN	NaN	NaN	NaN	NaN	NaN	NaN	NaN	NaN	NaN	NaN	NaN	NaN	NaN	NaN	NaN	NaN	NaN	NaN	NaN	NaN	NaN	NaN	NaN	NaN	NaN	NaN	NaN	NaN	NaN	NaN
370	2.711e-20	0.0004325	0.0008737	0.001329	0.001802	0.0023	NaN	NaN	NaN	NaN	NaN	NaN	NaN	NaN	NaN	NaN	NaN	NaN	NaN	NaN	NaN	NaN	NaN	NaN	NaN	NaN	NaN	NaN	NaN	NaN	NaN	NaN	NaN	NaN	NaN	NaN	NaN	NaN	NaN	NaN	NaN	NaN	NaN	NaN	NaN	NaN	NaN	NaN	NaN
371	-1.084e-19	0.0003687	0.0007505	0.001151	0.001566	0.002002	0.002462	0.002947	0.003457	0.003985	0.004534	0.005097	0.005658	0.0062	0.006707	NaN	NaN	NaN	NaN	NaN	NaN	NaN	NaN	NaN	NaN	NaN	NaN	NaN	NaN	NaN	NaN	NaN	NaN	NaN	NaN	NaN	NaN	NaN	NaN	NaN	NaN	NaN	NaN	NaN	NaN	NaN	NaN	NaN	NaN
372	0	0.0006511	0.001317	0.002008	0.002736	0.00351	0.004267	0.005	NaN	NaN	NaN	NaN	NaN	NaN	NaN	NaN	NaN	NaN	NaN	NaN	NaN	NaN	NaN	NaN	NaN	NaN	NaN	NaN	NaN	NaN	NaN	NaN	NaN	NaN	NaN	NaN	NaN	NaN	NaN	NaN	NaN	NaN	NaN	NaN	NaN	NaN	NaN	NaN	NaN
373	5.421e-20	0.0003431	0.0007025	0.001088	0.001514	0.001989	0.002536	0.003147	0.003795	0.004478	0.005183	0.0059	NaN	NaN	NaN	NaN	NaN	NaN	NaN	NaN	NaN	NaN	NaN	NaN	NaN	NaN	NaN	NaN	NaN	NaN	NaN	NaN	NaN	NaN	NaN	NaN	NaN	NaN	NaN	NaN	NaN	NaN	NaN	NaN	NaN	NaN	NaN	NaN	NaN
374	-1.355e-20	0.0002298	0.0004655	0.0007142	0.0009826	0.001278	0.001591	0.001922	0.002277	0.002658	0.003066	0.0035	0.003958	0.004434	0.004921	0.005404	NaN	NaN	NaN	NaN	NaN	NaN	NaN	NaN	NaN	NaN	NaN	NaN	NaN	NaN	NaN	NaN	NaN	NaN	NaN	NaN	NaN	NaN	NaN	NaN	NaN	NaN	NaN	NaN	NaN	NaN	NaN	NaN	NaN
375	-2.711e-20	0.00033	0.0006673	0.001019	0.001376	0.00173	0.002086	0.002445	0.002809	0.003183	0.003573	0.003974	0.004379	0.004782	0.005174	NaN	NaN	NaN	NaN	NaN	NaN	NaN	NaN	NaN	NaN	NaN	NaN	NaN	NaN	NaN	NaN	NaN	NaN	NaN	NaN	NaN	NaN	NaN	NaN	NaN	NaN	NaN	NaN	NaN	NaN	NaN	NaN	NaN	NaN
376	2.711e-20	0.0004111	0.0008289	0.001258	0.001706	0.002172	0.002612	0.003027	0.00344	0.003852	0.004264	0.004673	0.005074	0.005456	NaN	NaN	NaN	NaN	NaN	NaN	NaN	NaN	NaN	NaN	NaN	NaN	NaN	NaN	NaN	NaN	NaN	NaN	NaN	NaN	NaN	NaN	NaN	NaN	NaN	NaN	NaN	NaN	NaN	NaN	NaN	NaN	NaN	NaN	NaN
377	1.355e-20	0.0002682	0.0005468	0.0008453	0.001174	0.001539	0.001959	0.002429	0.002929	0.003457	0.004008	0.004574	0.005144	NaN	NaN	NaN	NaN	NaN	NaN	NaN	NaN	NaN	NaN	NaN	NaN	NaN	NaN	NaN	NaN	NaN	NaN	NaN	NaN	NaN	NaN	NaN	NaN	NaN	NaN	NaN	NaN	NaN	NaN	NaN	NaN	NaN	NaN	NaN	NaN
378	0	0.0003475	0.0007045	0.001077	0.001471	0.001893	0.002364	0.002872	0.003385	0.003902	0.00442	0.004937	0.005441	0.005921	NaN	NaN	NaN	NaN	NaN	NaN	NaN	NaN	NaN	NaN	NaN	NaN	NaN	NaN	NaN	NaN	NaN	NaN	NaN	NaN	NaN	NaN	NaN	NaN	NaN	NaN	NaN	NaN	NaN	NaN	NaN	NaN	NaN	NaN	NaN
379	-2.711e-20	0.0003984	0.0008034	0.001204	0.001593	0.001976	0.002356	0.002737	0.003121	0.003505	0.003895	0.004296	0.0047	0.005102	0.0055	NaN	NaN	NaN	NaN	NaN	NaN	NaN	NaN	NaN	NaN	NaN	NaN	NaN	NaN	NaN	NaN	NaN	NaN	NaN	NaN	NaN	NaN	NaN	NaN	NaN	NaN	NaN	NaN	NaN	NaN	NaN	NaN	NaN	NaN
380	5.421e-20	0.0005023	0.0009723	0.001412	0.001824	0.002207	0.002561	0.002885	0.003175	0.00343	0.003644	0.003813	0.00395	0.004068	0.004165	0.004242	0.004298	0.004333	0.00435	0.004352	0.004342	0.004324	0.004304	0.004286	0.004275	0.004271	0.004273	0.004284	0.004299	NaN	NaN	NaN	NaN	NaN	NaN	NaN	NaN	NaN	NaN	NaN	NaN	NaN	NaN	NaN	NaN	NaN	NaN	NaN	NaN
381	-2.711e-20	0.0002561	0.0005191	0.0007946	0.00109	0.001409	0.00177	0.002166	0.002574	0.002991	0.003415	0.003839	0.004257	0.004661	0.005046	NaN	NaN	NaN	NaN	NaN	NaN	NaN	NaN	NaN	NaN	NaN	NaN	NaN	NaN	NaN	NaN	NaN	NaN	NaN	NaN	NaN	NaN	NaN	NaN	NaN	NaN	NaN	NaN	NaN	NaN	NaN	NaN	NaN	NaN
382	-1.355e-20	0.0002117	0.0004292	0.0006576	0.0009023	0.001168	0.001467	0.001794	0.002135	0.002486	0.002848	0.003215	0.003585	0.003953	0.004313	0.004661	0.004992	0.005297	NaN	NaN	NaN	NaN	NaN	NaN	NaN	NaN	NaN	NaN	NaN	NaN	NaN	NaN	NaN	NaN	NaN	NaN	NaN	NaN	NaN	NaN	NaN	NaN	NaN	NaN	NaN	NaN	NaN	NaN	NaN
383	0	0.0007822	0.001185	0.001537	0.002044	0.002269	0.002496	0.002905	0.003471	0.003995	0.0046	0.005412	0.006446	NaN	NaN	NaN	NaN	NaN	NaN	NaN	NaN	NaN	NaN	NaN	NaN	NaN	NaN	NaN	NaN	NaN	NaN	NaN	NaN	NaN	NaN	NaN	NaN	NaN	NaN	NaN	NaN	NaN	NaN	NaN	NaN	NaN	NaN	NaN	NaN
384	4.066e-20	0.0001919	0.0003902	0.0005995	0.0008257	0.001074	0.001357	0.001671	0.001999	0.002338	0.002685	0.003034	NaN	NaN	NaN	NaN	NaN	NaN	NaN	NaN	NaN	NaN	NaN	NaN	NaN	NaN	NaN	NaN	NaN	NaN	NaN	NaN	NaN	NaN	NaN	NaN	NaN	NaN	NaN	NaN	NaN	NaN	NaN	NaN	NaN	NaN	NaN	NaN	NaN
385	-5.421e-20	0.0006647	0.001334	0.002012	0.002644	0.003227	0.003764	0.004254	0.004694	0.005083	0.005448	0.005786	0.006092	0.006356	NaN	NaN	NaN	NaN	NaN	NaN	NaN	NaN	NaN	NaN	NaN	NaN	NaN	NaN	NaN	NaN	NaN	NaN	NaN	NaN	NaN	NaN	NaN	NaN	NaN	NaN	NaN	NaN	NaN	NaN	NaN	NaN	NaN	NaN	NaN
386	4.066e-20	0.0002632	0.0005332	0.0008166	0.00112	0.001449	0.001821	0.002231	0.002655	0.003092	0.003541	0.003999	0.004459	0.004914	0.005355	NaN	NaN	NaN	NaN	NaN	NaN	NaN	NaN	NaN	NaN	NaN	NaN	NaN	NaN	NaN	NaN	NaN	NaN	NaN	NaN	NaN	NaN	NaN	NaN	NaN	NaN	NaN	NaN	NaN	NaN	NaN	NaN	NaN	NaN
387	2.168e-19	0.001066	0.002139	0.003223	0.004243	0.00519	NaN	NaN	NaN	NaN	NaN	NaN	NaN	NaN	NaN	NaN	NaN	NaN	NaN	NaN	NaN	NaN	NaN	NaN	NaN	NaN	NaN	NaN	NaN	NaN	NaN	NaN	NaN	NaN	NaN	NaN	NaN	NaN	NaN	NaN	NaN	NaN	NaN	NaN	NaN	NaN	NaN	NaN	NaN
388	5.421e-20	0.0005514	0.001112	0.00168	0.002264	0.002812	0.00332	0.003792	0.004229	0.004652	0.005065	0.005465	NaN	NaN	NaN	NaN	NaN	NaN	NaN	NaN	NaN	NaN	NaN	NaN	NaN	NaN	NaN	NaN	NaN	NaN	NaN	NaN	NaN	NaN	NaN	NaN	NaN	NaN	NaN	NaN	NaN	NaN	NaN	NaN	NaN	NaN	NaN	NaN	NaN
389	8.132e-20	0.0003849	0.0007808	0.001196	0.001642	0.002128	0.002678	0.003279	0.003897	0.00452	NaN	NaN	NaN	NaN	NaN	NaN	NaN	NaN	NaN	NaN	NaN	NaN	NaN	NaN	NaN	NaN	NaN	NaN	NaN	NaN	NaN	NaN	NaN	NaN	NaN	NaN	NaN	NaN	NaN	NaN	NaN	NaN	NaN	NaN	NaN	NaN	NaN	NaN	NaN
390	2.711e-20	0.0001933	0.0003894	0.0005901	0.0007985	0.001014	0.001248	0.001495	0.001735	0.001969	0.00219	0.002401	0.002592	0.002762	0.002905	0.00302	0.003106	0.003157	0.003175	0.00317	0.003141	0.00309	0.003016	0.002927	0.002825	0.002715	0.002599	0.002477	0.002356	0.002239	0.002127	0.002019	0.001917	0.001824	0.001738	0.001658	0.001583	0.001514	0.001455	0.001399	0.001351	0.001311	0.001284	0.001268	0.001262	0.001265	0.001275	0.001288	0.001302
391	2.168e-19	0.001075	0.002154	0.003238	0.004271	0.005213	NaN	NaN	NaN	NaN	NaN	NaN	NaN	NaN	NaN	NaN	NaN	NaN	NaN	NaN	NaN	NaN	NaN	NaN	NaN	NaN	NaN	NaN	NaN	NaN	NaN	NaN	NaN	NaN	NaN	NaN	NaN	NaN	NaN	NaN	NaN	NaN	NaN	NaN	NaN	NaN	NaN	NaN	NaN
392	0	0.000638	0.001292	0.001957	0.00264	0.003339	0.004055	0.004783	0.005509	0.00622	0.006893	NaN	NaN	NaN	NaN	NaN	NaN	NaN	NaN	NaN	NaN	NaN	NaN	NaN	NaN	NaN	NaN	NaN	NaN	NaN	NaN	NaN	NaN	NaN	NaN	NaN	NaN	NaN	NaN	NaN	NaN	NaN	NaN	NaN	NaN	NaN	NaN	NaN	NaN
393	-5.421e-20	0.0004626	0.0009376	0.001427	0.001944	0.002495	0.003109	0.003769	0.004421	NaN	NaN	NaN	NaN	NaN	NaN	NaN	NaN	NaN	NaN	NaN	NaN	NaN	NaN	NaN	NaN	NaN	NaN	NaN	NaN	NaN	NaN	NaN	NaN	NaN	NaN	NaN	NaN	NaN	NaN	NaN	NaN	NaN	NaN	NaN	NaN	NaN	NaN	NaN	NaN
394	5.421e-20	0.000715	0.001443	0.002178	0.002908	0.003632	0.004355	0.005073	0.005774	0.006447	0.00708	NaN	NaN	NaN	NaN	NaN	NaN	NaN	NaN	NaN	NaN	NaN	NaN	NaN	NaN	NaN	NaN	NaN	NaN	NaN	NaN	NaN	NaN	NaN	NaN	NaN	NaN	NaN	NaN	NaN	NaN	NaN	NaN	NaN	NaN	NaN	NaN	NaN	NaN
395	-2.711e-20	0.0003347	0.0006781	0.001036	0.00142	0.001832	0.002295	0.002798	0.003307	NaN	NaN	NaN	NaN	NaN	NaN	NaN	NaN	NaN	NaN	NaN	NaN	NaN	NaN	NaN	NaN	NaN	NaN	NaN	NaN	NaN	NaN	NaN	NaN	NaN	NaN	NaN	NaN	NaN	NaN	NaN	NaN	NaN	NaN	NaN	NaN	NaN	NaN	NaN	NaN
396	2.711e-20	0.0001461	0.0002993	0.0004621	0.000635	0.0008186	0.001021	0.001244	0.001484	0.001745	0.002035	0.002356	0.002702	0.003071	0.003463	0.003876	0.004302	0.004732	0.005157	0.005573	NaN	NaN	NaN	NaN	NaN	NaN	NaN	NaN	NaN	NaN	NaN	NaN	NaN	NaN	NaN	NaN	NaN	NaN	NaN	NaN	NaN	NaN	NaN	NaN	NaN	NaN	NaN	NaN	NaN
397	-2.711e-20	0.0002981	0.0005993	0.0009083	0.001229	0.001567	0.001935	NaN	NaN	NaN	NaN	NaN	NaN	NaN	NaN	NaN	NaN	NaN	NaN	NaN	NaN	NaN	NaN	NaN	NaN	NaN	NaN	NaN	NaN	NaN	NaN	NaN	NaN	NaN	NaN	NaN	NaN	NaN	NaN	NaN	NaN	NaN	NaN	NaN	NaN	NaN	NaN	NaN	NaN
398	0	0.0002481	0.0005033	0.0007732	0.001065	0.001384	0.001731	0.002097	0.002485	0.002896	0.003327	0.003772	0.004225	0.004681	0.005129	NaN	NaN	NaN	NaN	NaN	NaN	NaN	NaN	NaN	NaN	NaN	NaN	NaN	NaN	NaN	NaN	NaN	NaN	NaN	NaN	NaN	NaN	NaN	NaN	NaN	NaN	NaN	NaN	NaN	NaN	NaN	NaN	NaN	NaN
399	-5.421e-20	0.0003087	0.0006238	0.0009498	0.001294	0.00166	0.00202	0.002376	0.002743	0.003124	0.003511	0.003905	0.004296	0.004685	0.005069	0.005441	0.005793	0.006135	NaN	NaN	NaN	NaN	NaN	NaN	NaN	NaN	NaN	NaN	NaN	NaN	NaN	NaN	NaN	NaN	NaN	NaN	NaN	NaN	NaN	NaN	NaN	NaN	NaN	NaN	NaN	NaN	NaN	NaN	NaN
400	2.711e-20	0.0003784	0.000769	0.001182	0.001629	0.002119	0.002676	0.003288	0.003923	0.004568	0.005211	NaN	NaN	NaN	NaN	NaN	NaN	NaN	NaN	NaN	NaN	NaN	NaN	NaN	NaN	NaN	NaN	NaN	NaN	NaN	NaN	NaN	NaN	NaN	NaN	NaN	NaN	NaN	NaN	NaN	NaN	NaN	NaN	NaN	NaN	NaN	NaN	NaN	NaN
401	0	0.0002526	0.0005163	0.0007993	0.001112	0.001464	0.001873	0.002334	0.002831	0.003358	0.003915	0.004497	0.005092	NaN	NaN	NaN	NaN	NaN	NaN	NaN	NaN	NaN	NaN	NaN	NaN	NaN	NaN	NaN	NaN	NaN	NaN	NaN	NaN	NaN	NaN	NaN	NaN	NaN	NaN	NaN	NaN	NaN	NaN	NaN	NaN	NaN	NaN	NaN	NaN
402	1.355e-20	0.0002528	0.0005136	0.0007904	0.001094	0.001432	0.00182	0.002254	0.002714	0.003191	0.003679	0.004171	NaN	NaN	NaN	NaN	NaN	NaN	NaN	NaN	NaN	NaN	NaN	NaN	NaN	NaN	NaN	NaN	NaN	NaN	NaN	NaN	NaN	NaN	NaN	NaN	NaN	NaN	NaN	NaN	NaN	NaN	NaN	NaN	NaN	NaN	NaN	NaN	NaN
403	-2.711e-20	0.000545	0.0011	0.001674	0.002275	0.00291	NaN	NaN	NaN	NaN	NaN	NaN	NaN	NaN	NaN	NaN	NaN	NaN	NaN	NaN	NaN	NaN	NaN	NaN	NaN	NaN	NaN	NaN	NaN	NaN	NaN	NaN	NaN	NaN	NaN	NaN	NaN	NaN	NaN	NaN	NaN	NaN	NaN	NaN	NaN	NaN	NaN	NaN	NaN
404	1.626e-19	0.0006771	0.001365	0.002074	0.002816	0.003597	NaN	NaN	NaN	NaN	NaN	NaN	NaN	NaN	NaN	NaN	NaN	NaN	NaN	NaN	NaN	NaN	NaN	NaN	NaN	NaN	NaN	NaN	NaN	NaN	NaN	NaN	NaN	NaN	NaN	NaN	NaN	NaN	NaN	NaN	NaN	NaN	NaN	NaN	NaN	NaN	NaN	NaN	NaN
405	-1.355e-20	0.0001841	0.0003705	0.0005645	0.0007704	0.0009917	0.001242	0.001514	0.00179	0.00207	0.002352	0.002634	0.002916	0.003194	0.003461	0.00371	0.003934	0.004123	0.004281	0.004419	0.004537	0.004631	0.004696	0.004728	0.00473	0.004706	0.004658	0.004588	0.004507	0.004411	0.004297	0.004158	0.004003	0.003838	0.003669	0.003492	0.003304	0.003109	0.002908	0.002699	0.002487	0.002279	0.002084	0.001893	0.001706	0.001524	0.001354	0.001199	0.001059
406	-4.066e-20	0.0002708	0.000579	0.000923	0.001312	0.001756	0.002252	0.002797	0.003393	0.004035	0.004707	0.005394	0.006057	NaN	NaN	NaN	NaN	NaN	NaN	NaN	NaN	NaN	NaN	NaN	NaN	NaN	NaN	NaN	NaN	NaN	NaN	NaN	NaN	NaN	NaN	NaN	NaN	NaN	NaN	NaN	NaN	NaN	NaN	NaN	NaN	NaN	NaN	NaN	NaN
407	2.711e-20	0.0004195	0.0008501	0.0013	0.001774	0.002277	NaN	NaN	NaN	NaN	NaN	NaN	NaN	NaN	NaN	NaN	NaN	NaN	NaN	NaN	NaN	NaN	NaN	NaN	NaN	NaN	NaN	NaN	NaN	NaN	NaN	NaN	NaN	NaN	NaN	NaN	NaN	NaN	NaN	NaN	NaN	NaN	NaN	NaN	NaN	NaN	NaN	NaN	NaN
408	-2.711e-20	0.0001871	0.0003788	0.0005783	0.0007898	0.001017	0.001271	0.001547	0.001829	0.002114	0.002402	0.00269	0.002978	0.003261	0.003539	0.003807	0.004063	0.004302	0.004528	0.004742	NaN	NaN	NaN	NaN	NaN	NaN	NaN	NaN	NaN	NaN	NaN	NaN	NaN	NaN	NaN	NaN	NaN	NaN	NaN	NaN	NaN	NaN	NaN	NaN	NaN	NaN	NaN	NaN	NaN
409	-1.694e-21	3.441e-05	8.916e-05	0.0001545	0.0002321	0.0003277	0.0004438	0.0005822	0.0007438	0.0009268	0.00113	0.001353	0.001581	0.001802	0.002022	0.002243	0.002458	0.002662	0.002849	0.003019	0.003161	0.003272	0.003356	0.00342	0.003464	0.003487	0.003484	0.003466	0.003435	0.003394	0.003346	0.003301	0.003264	0.003231	0.003199	0.003168	0.003141	0.003122	0.003102	0.003079	0.003051	0.003016	0.002965	0.002897	0.002815	0.002724	0.002621	0.002504	0.002371
410	-1.626e-19	0.0006551	0.001312	0.001954	0.002541	0.00308	0.003588	0.004058	0.004472	0.004829	0.005145	0.005441	0.005719	0.00597	0.006212	0.006465	0.00671	0.006932	0.007134	0.007329	NaN	NaN	NaN	NaN	NaN	NaN	NaN	NaN	NaN	NaN	NaN	NaN	NaN	NaN	NaN	NaN	NaN	NaN	NaN	NaN	NaN	NaN	NaN	NaN	NaN	NaN	NaN	NaN	NaN
411	0	0.0003303	0.0006649	0.001004	0.001354	0.00172	0.002124	0.002554	0.002973	0.003381	0.00377	0.004146	0.004505	0.004842	0.00516	0.005459	0.005727	0.005954	0.006149	NaN	NaN	NaN	NaN	NaN	NaN	NaN	NaN	NaN	NaN	NaN	NaN	NaN	NaN	NaN	NaN	NaN	NaN	NaN	NaN	NaN	NaN	NaN	NaN	NaN	NaN	NaN	NaN	NaN	NaN
412	-2.711e-20	0.0003651	0.0007344	0.00111	0.001499	0.001905	0.002352	NaN	NaN	NaN	NaN	NaN	NaN	NaN	NaN	NaN	NaN	NaN	NaN	NaN	NaN	NaN	NaN	NaN	NaN	NaN	NaN	NaN	NaN	NaN	NaN	NaN	NaN	NaN	NaN	NaN	NaN	NaN	NaN	NaN	NaN	NaN	NaN	NaN	NaN	NaN	NaN	NaN	NaN
413	-2.711e-20	0.0003912	0.0007964	0.001226	0.001688	0.002194	0.002764	0.003388	0.004032	0.004687	0.005347	NaN	NaN	NaN	NaN	NaN	NaN	NaN	NaN	NaN	NaN	NaN	NaN	NaN	NaN	NaN	NaN	NaN	NaN	NaN	NaN	NaN	NaN	NaN	NaN	NaN	NaN	NaN	NaN	NaN	NaN	NaN	NaN	NaN	NaN	NaN	NaN	NaN	NaN
414	-2.711e-20	0.0004274	0.0008615	0.001308	0.001773	0.002261	0.002794	NaN	NaN	NaN	NaN	NaN	NaN	NaN	NaN	NaN	NaN	NaN	NaN	NaN	NaN	NaN	NaN	NaN	NaN	NaN	NaN	NaN	NaN	NaN	NaN	NaN	NaN	NaN	NaN	NaN	NaN	NaN	NaN	NaN	NaN	NaN	NaN	NaN	NaN	NaN	NaN	NaN	NaN
415	0	0.0002561	0.0005201	0.0007978	0.001098	0.001428	0.001801	0.002214	0.002645	0.003091	0.003543	0.003998	0.004446	0.004882	NaN	NaN	NaN	NaN	NaN	NaN	NaN	NaN	NaN	NaN	NaN	NaN	NaN	NaN	NaN	NaN	NaN	NaN	NaN	NaN	NaN	NaN	NaN	NaN	NaN	NaN	NaN	NaN	NaN	NaN	NaN	NaN	NaN	NaN	NaN
416	0	0.0003102	0.0006273	0.0009569	0.001306	0.001678	NaN	NaN	NaN	NaN	NaN	NaN	NaN	NaN	NaN	NaN	NaN	NaN	NaN	NaN	NaN	NaN	NaN	NaN	NaN	NaN	NaN	NaN	NaN	NaN	NaN	NaN	NaN	NaN	NaN	NaN	NaN	NaN	NaN	NaN	NaN	NaN	NaN	NaN	NaN	NaN	NaN	NaN	NaN
417	-8.132e-20	0.0005146	0.001042	0.001591	0.00217	0.002792	NaN	NaN	NaN	NaN	NaN	NaN	NaN	NaN	NaN	NaN	NaN	NaN	NaN	NaN	NaN	NaN	NaN	NaN	NaN	NaN	NaN	NaN	NaN	NaN	NaN	NaN	NaN	NaN	NaN	NaN	NaN	NaN	NaN	NaN	NaN	NaN	NaN	NaN	NaN	NaN	NaN	NaN	NaN
418	5.421e-20	0.000339	0.0006826	0.001036	0.001405	0.001795	0.002224	NaN	NaN	NaN	NaN	NaN	NaN	NaN	NaN	NaN	NaN	NaN	NaN	NaN	NaN	NaN	NaN	NaN	NaN	NaN	NaN	NaN	NaN	NaN	NaN	NaN	NaN	NaN	NaN	NaN	NaN	NaN	NaN	NaN	NaN	NaN	NaN	NaN	NaN	NaN	NaN	NaN	NaN
419	-2.168e-19	0.0005485	0.001108	0.001685	0.002286	0.002915	NaN	NaN	NaN	NaN	NaN	NaN	NaN	NaN	NaN	NaN	NaN	NaN	NaN	NaN	NaN	NaN	NaN	NaN	NaN	NaN	NaN	NaN	NaN	NaN	NaN	NaN	NaN	NaN	NaN	NaN	NaN	NaN	NaN	NaN	NaN	NaN	NaN	NaN	NaN	NaN	NaN	NaN	NaN
420	5.421e-20	0.0003127	0.0006361	0.0009774	0.001345	0.001748	0.002203	0.002701	0.003215	0.003738	0.004263	0.004782	NaN	NaN	NaN	NaN	NaN	NaN	NaN	NaN	NaN	NaN	NaN	NaN	NaN	NaN	NaN	NaN	NaN	NaN	NaN	NaN	NaN	NaN	NaN	NaN	NaN	NaN	NaN	NaN	NaN	NaN	NaN	NaN	NaN	NaN	NaN	NaN	NaN
421	0	0.0006632	0.001335	0.002022	0.002729	0.00346	NaN	NaN	NaN	NaN	NaN	NaN	NaN	NaN	NaN	NaN	NaN	NaN	NaN	NaN	NaN	NaN	NaN	NaN	NaN	NaN	NaN	NaN	NaN	NaN	NaN	NaN	NaN	NaN	NaN	NaN	NaN	NaN	NaN	NaN	NaN	NaN	NaN	NaN	NaN	NaN	NaN	NaN	NaN
422	0	0.0002879	0.0005835	0.0008922	0.001221	0.001578	0.001953	0.002339	0.002743	0.003159	0.003582	0.00401	0.004434	0.004847	0.005243	NaN	NaN	NaN	NaN	NaN	NaN	NaN	NaN	NaN	NaN	NaN	NaN	NaN	NaN	NaN	NaN	NaN	NaN	NaN	NaN	NaN	NaN	NaN	NaN	NaN	NaN	NaN	NaN	NaN	NaN	NaN	NaN	NaN	NaN
423	0	0.0006969	0.001401	0.0021	0.002797	0.003498	0.004201	0.004899	NaN	NaN	NaN	NaN	NaN	NaN	NaN	NaN	NaN	NaN	NaN	NaN	NaN	NaN	NaN	NaN	NaN	NaN	NaN	NaN	NaN	NaN	NaN	NaN	NaN	NaN	NaN	NaN	NaN	NaN	NaN	NaN	NaN	NaN	NaN	NaN	NaN	NaN	NaN	NaN	NaN
424	0	0.0006411	0.001287	0.001944	0.002617	0.003307	NaN	NaN	NaN	NaN	NaN	NaN	NaN	NaN	NaN	NaN	NaN	NaN	NaN	NaN	NaN	NaN	NaN	NaN	NaN	NaN	NaN	NaN	NaN	NaN	NaN	NaN	NaN	NaN	NaN	NaN	NaN	NaN	NaN	NaN	NaN	NaN	NaN	NaN	NaN	NaN	NaN	NaN	NaN
425	5.421e-20	0.0006151	0.001244	0.0019	0.002596	0.00333	0.004072	NaN	NaN	NaN	NaN	NaN	NaN	NaN	NaN	NaN	NaN	NaN	NaN	NaN	NaN	NaN	NaN	NaN	NaN	NaN	NaN	NaN	NaN	NaN	NaN	NaN	NaN	NaN	NaN	NaN	NaN	NaN	NaN	NaN	NaN	NaN	NaN	NaN	NaN	NaN	NaN	NaN	NaN
426	2.168e-19	0.0008489	0.001691	0.00252	0.00333	0.004116	NaN	NaN	NaN	NaN	NaN	NaN	NaN	NaN	NaN	NaN	NaN	NaN	NaN	NaN	NaN	NaN	NaN	NaN	NaN	NaN	NaN	NaN	NaN	NaN	NaN	NaN	NaN	NaN	NaN	NaN	NaN	NaN	NaN	NaN	NaN	NaN	NaN	NaN	NaN	NaN	NaN	NaN	NaN
427	0	0.0004211	0.0008489	0.001288	0.001716	0.00213	0.002531	0.002917	0.003287	0.003639	0.003985	0.004319	0.004634	0.004922	0.005179	NaN	NaN	NaN	NaN	NaN	NaN	NaN	NaN	NaN	NaN	NaN	NaN	NaN	NaN	NaN	NaN	NaN	NaN	NaN	NaN	NaN	NaN	NaN	NaN	NaN	NaN	NaN	NaN	NaN	NaN	NaN	NaN	NaN	NaN
428	1.355e-20	0.000223	0.0004503	0.0006865	0.0009336	0.001195	0.001481	0.001784	0.002085	0.002379	0.002666	0.002937	0.003187	0.003411	0.00361	0.003783	0.003927	0.004041	0.004131	0.004206	0.00427	0.004317	0.004354	0.004383	0.004406	0.004419	NaN	NaN	NaN	NaN	NaN	NaN	NaN	NaN	NaN	NaN	NaN	NaN	NaN	NaN	NaN	NaN	NaN	NaN	NaN	NaN	NaN	NaN	NaN
429	-5.421e-20	0.0006253	0.001237	0.001845	0.002455	0.003071	0.003695	0.004328	0.004962	0.005589	NaN	NaN	NaN	NaN	NaN	NaN	NaN	NaN	NaN	NaN	NaN	NaN	NaN	NaN	NaN	NaN	NaN	NaN	NaN	NaN	NaN	NaN	NaN	NaN	NaN	NaN	NaN	NaN	NaN	NaN	NaN	NaN	NaN	NaN	NaN	NaN	NaN	NaN	NaN
430	-2.711e-20	0.0003923	0.0007917	0.001207	0.001625	0.002039	0.002449	0.002857	0.003264	0.003677	0.004105	0.00454	0.004979	0.005412	0.005828	0.006223	NaN	NaN	NaN	NaN	NaN	NaN	NaN	NaN	NaN	NaN	NaN	NaN	NaN	NaN	NaN	NaN	NaN	NaN	NaN	NaN	NaN	NaN	NaN	NaN	NaN	NaN	NaN	NaN	NaN	NaN	NaN	NaN	NaN
431	-2.711e-20	0.0004697	0.0009531	0.001462	0.002008	0.0026	0.003261	0.003977	0.004703	NaN	NaN	NaN	NaN	NaN	NaN	NaN	NaN	NaN	NaN	NaN	NaN	NaN	NaN	NaN	NaN	NaN	NaN	NaN	NaN	NaN	NaN	NaN	NaN	NaN	NaN	NaN	NaN	NaN	NaN	NaN	NaN	NaN	NaN	NaN	NaN	NaN	NaN	NaN	NaN
432	0	0.0002022	0.0004132	0.0006419	0.0008951	0.001181	0.00151	0.001881	0.00228	0.002701	0.00314	0.00359	0.004044	0.00449	0.004921	NaN	NaN	NaN	NaN	NaN	NaN	NaN	NaN	NaN	NaN	NaN	NaN	NaN	NaN	NaN	NaN	NaN	NaN	NaN	NaN	NaN	NaN	NaN	NaN	NaN	NaN	NaN	NaN	NaN	NaN	NaN	NaN	NaN	NaN
433	-2.711e-20	0.0005105	0.00103	0.001567	0.002129	0.002721	NaN	NaN	NaN	NaN	NaN	NaN	NaN	NaN	NaN	NaN	NaN	NaN	NaN	NaN	NaN	NaN	NaN	NaN	NaN	NaN	NaN	NaN	NaN	NaN	NaN	NaN	NaN	NaN	NaN	NaN	NaN	NaN	NaN	NaN	NaN	NaN	NaN	NaN	NaN	NaN	NaN	NaN	NaN
434	-2.711e-20	0.0003315	0.0006718	0.001029	0.001408	0.001815	NaN	NaN	NaN	NaN	NaN	NaN	NaN	NaN	NaN	NaN	NaN	NaN	NaN	NaN	NaN	NaN	NaN	NaN	NaN	NaN	NaN	NaN	NaN	NaN	NaN	NaN	NaN	NaN	NaN	NaN	NaN	NaN	NaN	NaN	NaN	NaN	NaN	NaN	NaN	NaN	NaN	NaN	NaN
435	-5.421e-20	0.0003533	0.000714	0.001088	0.001483	0.001904	0.002371	0.002868	0.003369	0.003866	0.004355	0.004832	0.005288	0.005712	NaN	NaN	NaN	NaN	NaN	NaN	NaN	NaN	NaN	NaN	NaN	NaN	NaN	NaN	NaN	NaN	NaN	NaN	NaN	NaN	NaN	NaN	NaN	NaN	NaN	NaN	NaN	NaN	NaN	NaN	NaN	NaN	NaN	NaN	NaN
436	0	0.0005	0.001017	0.001569	0.002164	0.002789	0.003452	0.004152	0.004881	0.005631	0.006386	NaN	NaN	NaN	NaN	NaN	NaN	NaN	NaN	NaN	NaN	NaN	NaN	NaN	NaN	NaN	NaN	NaN	NaN	NaN	NaN	NaN	NaN	NaN	NaN	NaN	NaN	NaN	NaN	NaN	NaN	NaN	NaN	NaN	NaN	NaN	NaN	NaN	NaN
437	-2.711e-20	0.0002339	0.0004721	0.0007189	0.0009713	0.001219	0.001459	0.001693	0.001921	0.002144	0.002365	0.002581	0.00279	0.002988	0.00317	0.003336	0.003495	0.003647	0.003796	0.003945	0.004097	0.004254	0.004413	0.004575	0.004739	0.004904	0.005069	NaN	NaN	NaN	NaN	NaN	NaN	NaN	NaN	NaN	NaN	NaN	NaN	NaN	NaN	NaN	NaN	NaN	NaN	NaN	NaN	NaN	NaN
438	5.421e-20	0.0003239	0.000656	0.001002	0.001369	0.001764	0.002201	0.00267	0.003139	0.003597	0.004038	0.004454	0.004834	0.005167	0.005444	0.005655	0.005793	0.005855	0.005849	0.005793	0.005689	0.00554	0.005349	0.005123	0.004872	0.0046	0.004319	0.004035	0.003755	0.00348	0.003211	0.002952	0.002707	0.002477	0.002262	0.002063	0.001881	0.001713	0.001557	0.001408	0.001266	0.001131	0.001001	0.0008784	0.000764	0.0006573	0.0005569	0.0004632	0.0003754
439	5.421e-20	0.0006052	0.001217	0.001841	0.002478	0.003135	NaN	NaN	NaN	NaN	NaN	NaN	NaN	NaN	NaN	NaN	NaN	NaN	NaN	NaN	NaN	NaN	NaN	NaN	NaN	NaN	NaN	NaN	NaN	NaN	NaN	NaN	NaN	NaN	NaN	NaN	NaN	NaN	NaN	NaN	NaN	NaN	NaN	NaN	NaN	NaN	NaN	NaN	NaN
440	4.066e-20	0.0002471	0.0004987	0.0007577	0.001026	0.001307	0.001613	0.001934	0.002245	0.002539	0.002813	0.003064	0.003287	0.003475	0.003625	0.003735	0.003804	0.003831	0.003824	0.003797	0.003753	0.003692	0.003614	0.003524	0.003424	0.003317	0.003204	0.003088	0.002972	0.002856	0.002736	0.002614	0.00249	0.002366	0.002241	0.002115	0.001989	0.001861	0.001731	0.001595	0.001454	0.001311	0.001168	0.001025	0.0008829	0.0007425	0.0006059	0.0004732	0.0003464
441	-5.421e-20	0.000281	0.0005669	0.0008631	0.001165	0.00146	0.001756	0.002059	0.002378	0.00273	0.003127	0.003574	0.004074	0.004621	0.005206	0.005816	NaN	NaN	NaN	NaN	NaN	NaN	NaN	NaN	NaN	NaN	NaN	NaN	NaN	NaN	NaN	NaN	NaN	NaN	NaN	NaN	NaN	NaN	NaN	NaN	NaN	NaN	NaN	NaN	NaN	NaN	NaN	NaN	NaN
442	-1.355e-19	0.0004358	0.0008721	0.001309	0.001752	0.002204	0.002687	0.00318	NaN	NaN	NaN	NaN	NaN	NaN	NaN	NaN	NaN	NaN	NaN	NaN	NaN	NaN	NaN	NaN	NaN	NaN	NaN	NaN	NaN	NaN	NaN	NaN	NaN	NaN	NaN	NaN	NaN	NaN	NaN	NaN	NaN	NaN	NaN	NaN	NaN	NaN	NaN	NaN	NaN
443	1.084e-19	0.0007846	0.001573	0.002368	0.003145	0.003855	NaN	NaN	NaN	NaN	NaN	NaN	NaN	NaN	NaN	NaN	NaN	NaN	NaN	NaN	NaN	NaN	NaN	NaN	NaN	NaN	NaN	NaN	NaN	NaN	NaN	NaN	NaN	NaN	NaN	NaN	NaN	NaN	NaN	NaN	NaN	NaN	NaN	NaN	NaN	NaN	NaN	NaN	NaN
444	-3.253e-19	0.0007539	0.001482	0.002188	0.002874	0.003537	0.004172	NaN	NaN	NaN	NaN	NaN	NaN	NaN	NaN	NaN	NaN	NaN	NaN	NaN	NaN	NaN	NaN	NaN	NaN	NaN	NaN	NaN	NaN	NaN	NaN	NaN	NaN	NaN	NaN	NaN	NaN	NaN	NaN	NaN	NaN	NaN	NaN	NaN	NaN	NaN	NaN	NaN	NaN
445	-5.421e-20	0.0004058	0.0008174	0.001242	0.001683	0.002146	NaN	NaN	NaN	NaN	NaN	NaN	NaN	NaN	NaN	NaN	NaN	NaN	NaN	NaN	NaN	NaN	NaN	NaN	NaN	NaN	NaN	NaN	NaN	NaN	NaN	NaN	NaN	NaN	NaN	NaN	NaN	NaN	NaN	NaN	NaN	NaN	NaN	NaN	NaN	NaN	NaN	NaN	NaN
446	1.084e-19	0.0006046	0.001225	0.001874	0.002563	0.003277	0.003994	0.004712	0.00543	NaN	NaN	NaN	NaN	NaN	NaN	NaN	NaN	NaN	NaN	NaN	NaN	NaN	NaN	NaN	NaN	NaN	NaN	NaN	NaN	NaN	NaN	NaN	NaN	NaN	NaN	NaN	NaN	NaN	NaN	NaN	NaN	NaN	NaN	NaN	NaN	NaN	NaN	NaN	NaN
447	-9.487e-20	0.0002781	0.0005617	0.0008558	0.001169	0.001511	0.001899	0.002328	0.002777	0.003245	0.003727	0.004221	0.004725	0.005234	0.005742	NaN	NaN	NaN	NaN	NaN	NaN	NaN	NaN	NaN	NaN	NaN	NaN	NaN	NaN	NaN	NaN	NaN	NaN	NaN	NaN	NaN	NaN	NaN	NaN	NaN	NaN	NaN	NaN	NaN	NaN	NaN	NaN	NaN	NaN
448	-2.711e-20	0.0002763	0.0005581	0.0008516	0.001157	0.001465	0.00178	0.0021	0.002427	0.002768	0.003123	0.003489	0.003864	0.004245	0.004627	0.005009	0.005394	0.005773	0.00614	NaN	NaN	NaN	NaN	NaN	NaN	NaN	NaN	NaN	NaN	NaN	NaN	NaN	NaN	NaN	NaN	NaN	NaN	NaN	NaN	NaN	NaN	NaN	NaN	NaN	NaN	NaN	NaN	NaN	NaN
449	0	0.0003957	0.0007957	0.001205	0.001628	0.00207	NaN	NaN	NaN	NaN	NaN	NaN	NaN	NaN	NaN	NaN	NaN	NaN	NaN	NaN	NaN	NaN	NaN	NaN	NaN	NaN	NaN	NaN	NaN	NaN	NaN	NaN	NaN	NaN	NaN	NaN	NaN	NaN	NaN	NaN	NaN	NaN	NaN	NaN	NaN	NaN	NaN	NaN	NaN
450	2.711e-20	0.000539	0.001091	0.001666	0.002245	0.002828	0.003411	0.00399	0.004565	0.00513	0.005692	0.006235	NaN	NaN	NaN	NaN	NaN	NaN	NaN	NaN	NaN	NaN	NaN	NaN	NaN	NaN	NaN	NaN	NaN	NaN	NaN	NaN	NaN	NaN	NaN	NaN	NaN	NaN	NaN	NaN	NaN	NaN	NaN	NaN	NaN	NaN	NaN	NaN	NaN
451	-1.626e-19	0.0005055	0.001016	0.001524	0.001996	0.002439	0.002858	0.003254	0.003626	0.003975	0.00432	0.004665	0.00501	0.005346	0.005673	0.006002	NaN	NaN	NaN	NaN	NaN	NaN	NaN	NaN	NaN	NaN	NaN	NaN	NaN	NaN	NaN	NaN	NaN	NaN	NaN	NaN	NaN	NaN	NaN	NaN	NaN	NaN	NaN	NaN	NaN	NaN	NaN	NaN	NaN
452	5.421e-20	0.0006201	0.001213	0.001788	0.002344	0.002884	0.003411	0.003923	0.004413	0.004877	0.005313	NaN	NaN	NaN	NaN	NaN	NaN	NaN	NaN	NaN	NaN	NaN	NaN	NaN	NaN	NaN	NaN	NaN	NaN	NaN	NaN	NaN	NaN	NaN	NaN	NaN	NaN	NaN	NaN	NaN	NaN	NaN	NaN	NaN	NaN	NaN	NaN	NaN	NaN
453	-2.711e-20	0.0003592	0.0007243	0.0011	0.001491	0.0019	NaN	NaN	NaN	NaN	NaN	NaN	NaN	NaN	NaN	NaN	NaN	NaN	NaN	NaN	NaN	NaN	NaN	NaN	NaN	NaN	NaN	NaN	NaN	NaN	NaN	NaN	NaN	NaN	NaN	NaN	NaN	NaN	NaN	NaN	NaN	NaN	NaN	NaN	NaN	NaN	NaN	NaN	NaN
454	-8.132e-20	0.0003887	0.0007859	0.001197	0.001627	0.00206	0.002483	0.002894	0.003305	0.003724	0.00415	0.004577	0.004997	0.005402	0.005791	NaN	NaN	NaN	NaN	NaN	NaN	NaN	NaN	NaN	NaN	NaN	NaN	NaN	NaN	NaN	NaN	NaN	NaN	NaN	NaN	NaN	NaN	NaN	NaN	NaN	NaN	NaN	NaN	NaN	NaN	NaN	NaN	NaN	NaN
455	5.421e-20	0.0004253	0.0008628	0.001307	0.001758	0.002219	0.00269	0.003172	0.003666	0.004166	0.004674	0.005186	0.005687	NaN	NaN	NaN	NaN	NaN	NaN	NaN	NaN	NaN	NaN	NaN	NaN	NaN	NaN	NaN	NaN	NaN	NaN	NaN	NaN	NaN	NaN	NaN	NaN	NaN	NaN	NaN	NaN	NaN	NaN	NaN	NaN	NaN	NaN	NaN	NaN
456	0	0.000149	0.0003004	0.0004571	0.000623	0.0008026	0.001	0.001207	0.001416	0.001626	0.001834	0.00204	0.002243	0.002439	0.002622	0.002788	0.002926	0.003037	0.003133	0.003212	0.00327	0.003303	0.003308	0.003286	0.003238	0.003166	0.003075	0.002974	0.002861	0.002732	0.00259	0.002443	0.0023	0.002161	0.002027	0.001899	0.001778	0.00166	0.001543	0.001432	0.001331	0.001237	0.001148	0.001058	0.0009708	0.0008875	0.0008096	0.0007377	0.0006778
457	8.132e-20	0.0003	0.0006085	0.0009318	0.001277	0.001652	0.002037	0.002424	0.00283	0.003254	0.003691	0.004139	0.004592	0.005041	0.005478	0.005895	0.006279	NaN	NaN	NaN	NaN	NaN	NaN	NaN	NaN	NaN	NaN	NaN	NaN	NaN	NaN	NaN	NaN	NaN	NaN	NaN	NaN	NaN	NaN	NaN	NaN	NaN	NaN	NaN	NaN	NaN	NaN	NaN	NaN
458	-2.711e-20	0.0002848	0.0005762	0.000879	0.0012	0.001547	0.001927	0.002325	0.002739	0.003165	0.003602	0.004051	0.004507	0.004964	0.005413	0.005844	NaN	NaN	NaN	NaN	NaN	NaN	NaN	NaN	NaN	NaN	NaN	NaN	NaN	NaN	NaN	NaN	NaN	NaN	NaN	NaN	NaN	NaN	NaN	NaN	NaN	NaN	NaN	NaN	NaN	NaN	NaN	NaN	NaN
459	-1.355e-20	0.0002216	0.0004493	0.0006888	0.0009457	0.001226	0.001542	0.001887	0.002245	0.002612	0.002983	0.003355	0.003721	NaN	NaN	NaN	NaN	NaN	NaN	NaN	NaN	NaN	NaN	NaN	NaN	NaN	NaN	NaN	NaN	NaN	NaN	NaN	NaN	NaN	NaN	NaN	NaN	NaN	NaN	NaN	NaN	NaN	NaN	NaN	NaN	NaN	NaN	NaN	NaN
460	2.711e-20	0.0003174	0.0006444	0.0009883	0.001357	0.001758	0.002211	0.002706	0.003219	0.003744	0.004276	0.004808	0.005328	0.005825	NaN	NaN	NaN	NaN	NaN	NaN	NaN	NaN	NaN	NaN	NaN	NaN	NaN	NaN	NaN	NaN	NaN	NaN	NaN	NaN	NaN	NaN	NaN	NaN	NaN	NaN	NaN	NaN	NaN	NaN	NaN	NaN	NaN	NaN	NaN
461	5.421e-20	0.0005525	0.001116	0.001697	0.00227	0.002837	0.003398	0.003951	0.004493	0.005018	0.005531	0.006022	NaN	NaN	NaN	NaN	NaN	NaN	NaN	NaN	NaN	NaN	NaN	NaN	NaN	NaN	NaN	NaN	NaN	NaN	NaN	NaN	NaN	NaN	NaN	NaN	NaN	NaN	NaN	NaN	NaN	NaN	NaN	NaN	NaN	NaN	NaN	NaN	NaN
462	-8.132e-20	-0.0002201	-0.0003814	-0.0004834	-0.0005319	-0.0005255	-0.0004643	-0.0003491	-0.0001777	4.311e-05	0.0003168	0.0006452	0.0009925	0.001325	0.001637	0.001932	0.002209	0.00246	0.002686	0.002881	0.003046	0.003172	0.003257	0.003305	0.003319	0.003303	0.003261	0.003196	0.003122	0.00304	0.002955	0.002874	0.002811	0.002774	0.002769	0.0028	0.002867	0.002965	0.003086	NaN	NaN	NaN	NaN	NaN	NaN	NaN	NaN	NaN	NaN
[truncated: 71 more columns]
