# Supplementary material for: Fractional killing arises from cell-to-cell variability in overcoming a caspase activity threshold
Source: Mol Syst Biol. 2015 May 7;11(5):803. doi: 10.15252/msb.20145584 (PMC4461398; doi:10.15252/msb.20145584)
Supplement: Supplementary file 3 [file msb0011-0803-sd3.zip › All_data/017_TRAIL (250 ngml)_1/raw_deathscore.tsv]

Cell # (0 for discarded)	T=5min	T=10min	T=15min	T=20min	T=25min	T=30min	T=35min	T=40min	T=45min	T=50min	T=55min	T=60min	T=65min	T=70min	T=75min	T=80min	T=85min	T=90min	T=95min	T=100min	T=105min	T=110min	T=115min	T=120min	T=125min	T=130min	T=135min	T=140min	T=145min	T=150min	T=155min	T=160min	T=165min	T=170min	T=175min	T=180min	T=185min	T=190min	T=195min	T=200min	T=205min	T=210min	T=215min	T=220min	T=225min	T=230min	T=235min	T=240min	T=245min
1	0	0	0	0	0	0	0	0	0	0	0	0	-0	-0	-0	0	0	0	0	0	0	0	0	0	1.116	1.35	1.455	1.508	1.494	1.416	1.304	0.7531	0.6	0.55	0.5	0.45	0.4	0.4	0.4	0.4	0.4	0.4	0.4	0.4	0.4	0.4	0.4	0.4	0.4
0	NaN	NaN	NaN	NaN	NaN	NaN	NaN	NaN	NaN	NaN	NaN	NaN	NaN	NaN	NaN	NaN	NaN	NaN	NaN	NaN	NaN	NaN	NaN	NaN	NaN	NaN	NaN	NaN	NaN	NaN	NaN	NaN	NaN	NaN	NaN	NaN	NaN	NaN	NaN	NaN	NaN	NaN	NaN	NaN	NaN	NaN	NaN	NaN	NaN
0	0	0	0	0	0	0	0	0	0	-0	-0	-0	0	0	0	0	0	0.703	0.8427	0.9654	0.9645	0.8684	0.7997	0.7972	0.7897	0	0	0	0	0	0	0	0	0	0	0	0	0	0	0	0	0	0	0	0	0	0	0	0
2	0	0	0	0	0	0	0	0	0	0	0	0	0	0	0	0	0	0	0	0	0	1.323	1.452	1.53	1.483	1.448	1.395	1.363	0.9844	0.7026	0.593	0.4973	0.4608	0.4283	0.4235	0.4195	0.4162	0.4134	0.01116	0.00951	0.008539	0.008414	-0.003045	-0.01398	-0.02441	-0.03408	-0.04272	-0.05081	-0.05816
0	NaN	NaN	NaN	NaN	NaN	NaN	NaN	NaN	NaN	NaN	NaN	NaN	NaN	NaN	NaN	NaN	NaN	NaN	NaN	NaN	NaN	NaN	NaN	NaN	NaN	NaN	NaN	NaN	NaN	NaN	NaN	NaN	NaN	NaN	NaN	NaN	NaN	NaN	NaN	NaN	NaN	NaN	NaN	NaN	NaN	NaN	NaN	NaN	NaN
3	0	0	0	0	0	0	0	0	0	0	0	0	0	0	0	0	0	0	0	0	0	0	0	0	0	0	0	0	0	0	0	0	0	0	1.502	1.633	1.708	1.763	1.769	1.754	1.617	1.444	0.8973	0.7945	0.6775	0.5629	0.45	0.4	0.394
0	NaN	NaN	NaN	NaN	NaN	NaN	NaN	NaN	NaN	NaN	NaN	NaN	NaN	NaN	NaN	NaN	NaN	NaN	NaN	NaN	NaN	NaN	NaN	NaN	NaN	NaN	NaN	NaN	NaN	NaN	NaN	NaN	NaN	NaN	NaN	NaN	NaN	NaN	NaN	NaN	NaN	NaN	NaN	NaN	NaN	NaN	NaN	NaN	NaN
0	0	0	0	0	0	0	0	0	-0	-0	-0	-0.2	-0.2	-0.2	0	0	0	0	0	0	0	0	0	0	0	0	0	0	0	0	0	0	0	0	0	0	0	0	0	0	0	0	0	0	0	0	0	0	0
0	NaN	NaN	NaN	NaN	NaN	NaN	NaN	NaN	NaN	NaN	NaN	NaN	NaN	NaN	NaN	NaN	NaN	NaN	NaN	NaN	NaN	NaN	NaN	NaN	NaN	NaN	NaN	NaN	NaN	NaN	NaN	NaN	NaN	NaN	NaN	NaN	NaN	NaN	NaN	NaN	NaN	NaN	NaN	NaN	NaN	NaN	NaN	NaN	NaN
0	0	0	0	0	0	0	0	0	-0	-0	-0	-0	-0	-0	-0	-0	-0	-0	-0	-0	-0	-0	-0	-0	-0	-0	-0	-0	-0	-0	-0	-0	-0	-0	-0	-0	-0	-0	-0	-0	-0	-0	-0	-0	-0	-0	-0	-0	-0
4	0	0	0	0	0	0	0	0	0	0	0	0	0.9681	1.27	1.634	1.711	1.681	1.642	1.576	1.509	1.435	1.339	1.204	0.9565	0.6932	0.5846	0.5731	0.565	0.5604	0.5586	0.5593	0.56	0.5627	0.5668	0.5709	0.5753	0.5803	0.5857	0.5912	0.5967	0.2	0.2	0.2	0.2	0.188	0.176	0.164	0.152	0.14
5	0	0	0	0	0	0	0	0	-0	-0	-0	-0	-0	-0	-0	-0	-0	-0	-0	0	0	0	0	0	0	0	0	0	0	0	0	0	0	0	0	0	0	0	0	0	1.5	1.346	1.37	1.315	1.237	1.161	1.386	1.309	1.199
0	0	0	0	0	0	0	0	0	-0	-0	-0	-0	-0	-0	-0	-0	-0	-0	-0	-0	-0	-0	-0	-0	0	0	0	0	0	0	0	0	0	0	0	0	0	0	0	0	0	0	0	0	0	0	0	0	0
0	0	0	0	0	0	0	0	0	-0	-0	-0	-0	-0	-0	-0	-0	-0	-0	-0	-0	-0	-0	-0	-0	-0	-0	-0	-0	-0	-0	-0	-0	-0	-0	-0	-0	-0	-0	-0	-0	-0	-0	-0	-0	-0	-0	-0	-0	-0
6	0	0	0	0	0	0	0	0	-0	0	0	0	0	0	0	0	0	0	0	0	0	0	0	0	0	0	0	0	0	1.359	1.49	1.451	1.368	1.174	1.101	1.104	1.058	0.9527	0.8085	0.7133	0.7199	0.7285	0.7342	0.735	0.7166	0.7019	0.6849	0.6652	0.6409
7	0	0	0	0	0	0	0	0	0.8481	0.9523	1.261	1.417	1.471	1.463	1.404	1.278	1.106	0.8776	0.7424	0.6868	0.625	0.6	0.2	0.188	0.176	0.164	0.152	0.14	0.128	0.116	0.104	0.092	0.08	0.08	0.08	0.08	0.08	0.08	0.2	0.2	0.2	0.2	0.2	0.2	0.2	0.2	0.2	0.2	0.2
8	0	0	0	0	0	0	0	0	0	0	0	0	0	0	1.501	1.661	1.737	1.682	1.629	1.556	1.483	1.411	1.338	1.265	1.196	1.165	1.094	0.9687	0.8647	0.8244	0.7978	0.7642	0.682	0.5627	0.4957	0.4749	0.4589	0.445	0.4329	0.4246	0.4189	0.4152	0.4128	0.4108	0.4095	0.008358	0.007368	0.006491	-0.006595
9	0	0	0	0	0	0	0	0	0	0	0	0	0	0	0	0	0	0	0	0	0	0	0	0	1.434	1.475	1.579	1.652	1.537	1.323	1.057	0.7943	0.6542	0.6069	0.6137	0.2211	0.225	0.2	0.2	0.2	0.2	0.188	0.2	0.2	0.2	0.2	0.2	0.2	0.2
0	0	0	0	0	0	0	0	0	-0	-0	-0	-0	-0	-0	-0	-0	-0	-0	-0	-0	-0	-0	0	0	0	0	0	0	0	0	0	0	0	0	0	0	0	0	-0	-0	-0	0	0	0	0	0	0	0	0
0	0	0	0	0	0	0	0	0	-0	-0	-0	-0	-0	-0	-0	-0	-0	-0	-0	-0	-0	0	0	0	0	0	0	0	0	0	0	0	0	0	0	0	0	0	0	0	0	0	0	0	0	0	0	0	0
10	0	0	0	0	0	0	0	0	0	0	0	0	0	0	0	0	0	0	1.577	1.733	1.74	1.696	1.656	1.619	1.568	1.399	1.03	0.8282	0.3	0.275	0.25	0.225	0.2	0.2	0.2	0.2	0.2	0.2	0.2	0.2	0.2	0.2	0.1843	0.1686	0.1529	0.1373	0.1216	0.1059	0.0902
0	0	0	0	0	0	0	0	0	-0	-0	-0	-0	-0	-0	-0	-0	-0	-0	-0	-0	-0	-0	-0	0	0	0	0	0	0	0	0	0	0	0	0	0	0	0	0	0	0	0	0	0	0	0	0	0	0
11	0	0	0	0	0	0	0	0	0	0	0	0	0	0	0	0	0	0	0	0	0	0	0	0	0	0	0	0	1.371	1.499	1.462	1.492	1.569	1.548	1.291	0.89	0.7277	0.649	0.2245	0.2016	0.1796	0.1586	0.1628	0.1546	0.1704	0.1736	0.1761	0.1785	0.1807
0	0	0	0	0	0	0	0	0	-0.2	-0.2	-0	-0	-0	-0	-0	-0.2	-0.2	-0.2	0	0	0	0	0	0	0	0	0	0	0	0	0	0	0	0	0	0	0	0	0	0	0	0	0	0	0	0	0	0	0
0	0	0	0	0	0	0	0	0	-0.2	-0.2	-0.2	0	0	0	0	0	0	0	0	0	0	0	0	0	0	0	0	0	0	0	0	0	0	0	0	0	0	0	0	0	0	0	0	0	0	0	0	0	0
12	0	0	0	0	0	0	0	0	1.397	1.512	1.55	1.41	1.12	0.9714	0.925	0.85	0.775	0.7	0.213	0.176	0.164	0.152	0.14	0.128	0.116	0.104	0.2	0.2	0.2	0.28	0.36	0.44	0.52	0.6	0.6	0.6	0.6	0.6	0.6	0.2	0.2	0.188	0.176	0.164	0.152	0.14	0.128	0.116	0.104
13	0	0	0	0	0	0	0	0	0	0	0	0	0	0	0	0	0	0	0	1.366	1.64	1.625	1.245	1.168	1.092	0.9985	1.103	0.7837	0.716	0.6258	0.4999	0.4	3.612e-05	5.754e-05	-0.0119	-0.02385	-0.03578	-0.04771	-0.05963	0.0004459	0.0005055	0.0005654	0.0006496	-0.0269	-0.05429	-0.08135	-0.1078	-0.1334	-0.1575
14	0	0	0	0	0	0	0	0	0	0	0	0	0	0	0	0	0	0	0	0	0	0	0	0	1.312	1.44	1.383	1.507	1.573	1.513	1.444	1.323	0.9793	0.6602	0.4619	0.02814	0.003025	-0.009264	0.00247	0.002271	0.002267	0.002592	0.00333	0.004543	0.006309	0.008688	0.01166	0.01519	0.01935
15	0	0	0	0	0	0	0	0	0	0	0	0	0	0	0	0	0	1.331	1.555	1.667	1.63	1.559	1.487	1.394	1.218	0.8547	0.631	0.4353	0.4041	0.004366	0.004625	-0.007503	-0.01999	0.003272	0.002361	0.001497	0.0008547	0.0004229	0.0001677	-0.01195	-0.02399	-0.03599	-0.04799	-0.05999	-0.07199	-0.08399	-0.09595	-0.1077	-0.1188
0	NaN	NaN	NaN	NaN	NaN	NaN	NaN	NaN	NaN	NaN	NaN	NaN	NaN	NaN	NaN	NaN	NaN	NaN	NaN	NaN	NaN	NaN	NaN	NaN	NaN	NaN	NaN	NaN	NaN	NaN	NaN	NaN	NaN	NaN	NaN	NaN	NaN	NaN	NaN	NaN	NaN	NaN	NaN	NaN	NaN	NaN	NaN	NaN	NaN
0	0	0	0	0	0	0	0	0	-0.09906	-0.1024	-0.1075	-0	-0	-0	-0	-0	-0	-0	-0	-0	-0	-0	-0	-0	-0	-0	-0	-0	-0	-0	-0	-0	-0	-0	-0	-0	-0	-0	-0.1326	-0.1326	-0.1327	-0.1304	-0.1232	-0.1109	-0.09427	-0.07443	-0.05239	-0.02823	-0.005827
0	NaN	NaN	NaN	NaN	NaN	NaN	NaN	NaN	NaN	NaN	NaN	NaN	NaN	NaN	NaN	NaN	NaN	NaN	NaN	NaN	NaN	NaN	NaN	NaN	NaN	NaN	NaN	NaN	NaN	NaN	NaN	NaN	NaN	NaN	NaN	NaN	NaN	NaN	NaN	NaN	NaN	NaN	NaN	NaN	NaN	NaN	NaN	NaN	NaN
0	0	0	0	0	0	0	0	0	-0	0	0	0	0	0	0	0	0	0	0	0	0	0	0	0	0	0	0	0	0	0	0	0	0	0	0	0	0	0	0	0	0	0	0	0	0	0	0	0	0
16	0	0	0	0	0	0	0	0	0	0	0	0	0.7479	1.188	1.382	1.458	1.554	1.6	1.549	1.489	1.441	1.417	1.333	1.141	0.9037	0.6	0.6	0.2	0.2	0.2	0.252	0.332	0.412	0.492	0.572	0.6	0.2	0.2	0.188	0.176	0.164	0.152	0.14	0.128	0.116	0.104	0.092	0.08	0.2
17	0	0	0	0	0	0	0	0	0	0	0	0	0	0	0	0	0	0	0	0	0	0	0	0	0	0	0	0	0	0	0	0	0	1.579	1.717	1.749	1.695	1.639	1.555	1.465	1.33	1.058	0.6638	0.4557	0.4263	0.4003	0.4002	0.4002	0.0004449
18	0	0	0	0	0	0	0	0	0	0	0	0	0	0	0	0	0	0	1.612	1.732	1.681	1.631	1.585	1.519	1.464	1.431	1.308	1.007	0.6181	0.5055	0.4716	0.06169	0.05265	0.04249	0.0338	0.02604	0.01894	0.01394	0.01052	0.008009	0.006591	0.005595	0.004839	0.004286	0.003953	0.003875	0.003936	0.004225	0.004662
19	0	0	0	0	0	0	0	0	0	0.7305	0.8612	0.9976	1.014	1.204	1.34	1.398	1.39	1.373	1.306	1.233	1.152	1.058	0.9702	0.875	0.8	0.725	0.7	0.675	0.65	0.625	0.6	0.6	0.6	0.6	0.6	0.6	0.6	0.6	0.6	0.6	0.6	0.6	0.6	0.2	0.2	0.2	0.188	0.176	0.164
0	0	0	0	0	0	0	0	0	-0	-0	-0	-0	-0	-0	-0	-0	-0	-0	-0	-0	-0	-0	-0	-0	-0	-0	-0	-0	-0	-0	-0	-0	-0	0	0	0	0	0	0	0	0	0	0	0	0	0	0	0	0
20	0	0	0	0	0	0	0	0	0	0	0	0	0	0	0	0	1.612	1.728	1.674	1.623	1.55	1.481	1.417	1.371	1.313	1.084	0.8393	0.6048	0.5037	0.4991	0.4933	0.08538	0.07619	0.06561	0.05339	0.04055	0.01809	-0.002984	-0.02235	-0.04002	-0.05565	-0.06987	-0.08309	-0.09561	-0.1078	9.481e-05	5.665e-05	3.594e-05	2.237e-05
0	0	0	0	0	0	0	0	0	0.7863	0.9123	1.041	1.162	1.259	1.38	1.415	1.375	1.316	1.191	1.04	0.8749	0.3856	0.3087	0.2401	0.2246	0.28	0.36	0.44	0.52	0.6	0.6	0.6	0.6	0.6	0.6	0.6	0.6	0.6	0.6	0.6	0.6	0.6	0.6	0.6	0.2	0.2	0.188	0.176	0.164	0.1363
0	0	0	0	0	0	0	0	0	-0	-0	-0	-0	-0	0	0	0.4228	0.6178	1.135	1.149	1.094	1.094	1.089	1.08	0	0	0	0	0	0	0	0	0	0	0	0	0	0	0	0	0	0	0	0	0	0	0	0	0	0
21	0	0	0	0	0	0	0	0	0	0	0	0	0	0	1.257	1.384	1.666	1.684	1.638	1.564	1.491	1.42	1.352	1.286	1.144	0.933	0.6227	0.4178	0.01194	0.0112	0.01005	-0.003151	-0.0162	-0.02865	-0.04056	-0.0518	-0.06279	-0.07398	-0.08591	0.009623	0.008263	0.006433	0.004396	0.002701	0.00146	0.0007849	-0.01144	0.0007515	0.001649
22	0	0	0	0	0	0	0	0	0	0	0	0	0.8946	1.182	1.384	1.557	1.665	1.669	1.643	1.583	1.522	1.452	1.323	1.128	1.019	0.9466	0.843	0.7327	0.6	0.6	0.2	0.2	0.188	0.176	0.164	0.152	0.14	0.128	0.116	0.2	0.2	0.2	0.2	0.2	0.2	0.2	0.2	0.28	0.36
0	0	0	0	0	0	0	0	0	-0	-0	-0	-0	-0	-0	-0	-0	-0	-0	-0	-0	-0	-0	-0	-0	-0	-0	-0	-0	-0	-0	-0	-0	-0	-0	-0	-0	-0	-0	-0	-0	-0	-0	-0	-0	-0	-0	-0	-0	0
23	0	0	0	0	0	0	0	0	0.7946	0.9224	1.047	1.265	1.403	1.448	1.293	1.142	1.066	0.9243	0.8211	0.7337	0.6568	0.5827	0.5586	0.1598	0.1596	0.1479	0.1366	0.1256	0.1147	0.104	0.09341	0.08281	0.07188	0.06175	0.05066	0.0501	0.04842	0.04634	0.0444	0.04348	0.02967	0.0193	0.009708	0.0006806	-0.007761	-0.01585	-0.0298	-0.04549	-0.06118
0	0	0	0	0	0	0	0	0	0	0	0.6733	0.7966	0.9667	1.296	1.513	1.651	1.662	1.61	1.543	1.463	1.351	1.199	1.017	0.9031	0.833	0.7578	0.664	0.6	0.5924	0.5815	0.576	0.5724	0.5708	0.5685	0.5677	0.5656	0.5623	0.1593	0.1562	0.1526	0.1516	0.1515	0.1545	0.1579	0.162	0.167	0.1728	0.2595	0.3468
0	NaN	NaN	NaN	NaN	NaN	NaN	NaN	NaN	NaN	NaN	NaN	NaN	NaN	NaN	NaN	NaN	NaN	NaN	NaN	NaN	NaN	NaN	NaN	NaN	NaN	NaN	NaN	NaN	NaN	NaN	NaN	NaN	NaN	NaN	NaN	NaN	NaN	NaN	NaN	NaN	NaN	NaN	NaN	NaN	NaN	NaN	NaN	NaN	NaN
24	0	0	0	0	0	0	0	0	0.5364	0.6586	0.7836	0.8955	1.212	1.499	1.627	1.641	1.591	1.494	1.326	0.9977	0.7057	0.6037	0.5173	0.4894	0.4877	0.08621	0.08438	0.07066	0.05697	0.04307	0.02919	0.01504	0.0006266	-0.0143	-0.02997	-0.04576	-0.06238	0.0535	0.05016	0.04715	0.04552	0.04492	0.1258	0.2096	0.2967	0.3689	0.4414	0.4341	0.02695
25	0	0	0	0	0	0	0	0	0.6652	0.7873	0.9122	1.085	1.282	1.423	1.47	1.322	1.091	1.021	0.85	0.747	0.6545	0.576	0.553	0.5567	0.1604	0.1649	0.158	0.1516	0.1443	0.1362	0.1281	0.1202	0.1126	0.104	0.092	0.08	0.06431	0.04863	0.03294	0.01725	0.001569	-0.01412	-0.0298	-0.04549	-0.06118	-0.07686	-0.09255	-0.1082	-0.12
26	0	0	0	0	0	0	0	0	0	0	0	0	0.7545	1.257	1.087	1.161	1.086	1.009	1.228	1.105	0.9714	0.2199	0.06119	-0.06949	-0.1031	-0.1558	0	0	0	0	0	0	0	0	0	0	0	0	0	0	0	0	0	0	0	0	0	0	0
27	0	0	0	0	0	0	0	0	0	0	0	0	0	1.119	1.32	1.665	1.632	1.228	1.14	1.055	0.9743	0.9196	0.8861	0.7844	0.6506	0.4848	0.05381	0.04484	0.03715	0.03141	0.0285	0.02859	0.03133	0.03581	0.04178	0.04494	0.03294	0.1529	0.1529	0.1529	0.1529	0.1409	0.1289	0.1169	0.1049	0.09294	0.08094	0.06894	0.05694
0	0	0	0	0	0	0	0	0	-0	-0	-0	-0	-0	-0	-0	-0	-0	-0	-0	-0	-0	-0	-0	-0	-0	-0	-0	-0	-0	-0	-0	-0	-0	-0	-0	-0	-0	-0	0	0	0	0	0	0	0	0	0	0	0
28	0	0	0	0	0	0	0	0	0	0	0	0	0	0	0	0	0	0	0	0	0	1.634	1.749	1.693	1.641	1.566	1.491	1.411	1.325	1.195	0.9402	0.6066	0.4002	0.0001965	0.0005445	0.001822	-0.007117	-0.0136	-0.01725	-0.01831	-0.01727	0.05785	0.07437	0.09197	0.1109	0.1312	0.1522	0.1738	0.1963
29	0	0	0	0	0	0	0	0	0	0	0	0	0	0	0	1.262	1.477	1.664	1.631	1.539	1.276	1.02	0.9631	0.8801	0.7154	0.5583	0.3845	-0.009639	-0.01627	-0.02419	-0.03254	-0.04119	-0.05013	-0.05927	-0.06843	-0.07724	-0.08563	-0.09344	-0.08847	-0.08263	-0.0759	-0.06832	-0.05992	-0.05125	-0.04286	-0.03447	-0.02575	-0.01598	-0.002154
0	0	0	0	0	0	0	0	0	-0	-0	-0.2	-0.2	-0.2	-0.2	0	0	0	0	0	0	0	0	0	0	0	0	0	0	0	0	0	0	0	0	0	0	0	0	0	0	0	0	0	0	0	0	0	0	0
30	0	0	0	0	0	0	0	0	0	0	0	0	0	1.047	1.316	1.444	1.457	1.438	1.585	1.571	1.5	1.357	1.102	0.7836	0.65	0.225	0.2	0.2	0.2	0.188	0.176	0.164	0.152	0.14	0.128	0.2	0.2	0.2	0.2	0.2	0.188	0.2	0.2	0.2	0.188	0.176	0.164	0.152	0.2
0	NaN	NaN	NaN	NaN	NaN	NaN	NaN	NaN	NaN	NaN	NaN	NaN	NaN	NaN	NaN	NaN	NaN	NaN	NaN	NaN	NaN	NaN	NaN	NaN	NaN	NaN	NaN	NaN	NaN	NaN	NaN	NaN	NaN	NaN	NaN	NaN	NaN	NaN	NaN	NaN	NaN	NaN	NaN	NaN	NaN	NaN	NaN	NaN	NaN
31	0	0	0	0	0	0	0	0	0	0	0	0	0	0.9275	1.338	1.679	1.724	1.689	1.647	1.583	1.522	1.393	1.158	0.858	0.6264	0.5075	0.5001	0.5186	0.1372	0.1557	0.1739	0.1917	0.188	0.176	0.164	0.152	0.14	0.128	0.116	0.104	0.092	0.08	0.08	0.08	0.08	0.2	0.2	0.2	0.2
0	NaN	NaN	NaN	NaN	NaN	NaN	NaN	NaN	NaN	NaN	NaN	NaN	NaN	NaN	NaN	NaN	NaN	NaN	NaN	NaN	NaN	NaN	NaN	NaN	NaN	NaN	NaN	NaN	NaN	NaN	NaN	NaN	NaN	NaN	NaN	NaN	NaN	NaN	NaN	NaN	NaN	NaN	NaN	NaN	NaN	NaN	NaN	NaN	NaN
0	0	0	0	0	0	0	0	0	-0	-0	-0	-0	-0	-0	-0	-0	-0	-0	-0	-0	-0	-0	-0	-0	-0	-0	-0	-0	-0	-0	-0	-0	-0	-0	-0	-0	-0	-0	-0	-0	-0	-0	-0	-0	-0	-0	-0	-0	-0
32	0	0	0	0	0	0	0	0	0	0	0	0	0	0	0	0	0	0	0	1.23	1.517	1.728	1.375	1.295	1.22	1.146	1.374	1.305	1.242	1.188	1.198	1.117	0.9413	0.7185	0.6	0.6	0.6	0.6	0.6	0.6	0.6	0.6	0.6	0.6	0.6	0.5993	0.1793	0.1505	0.1244
0	0	0	0	0	0	0	0	0	-0	-0	-0	-0	-0	-0	-0	-0	-0	-0	-0	-0	-0	-0	-0	-0	-0	-0	-0	-0	-0	-0	-0	-0	-0	-0	-0	-0	-0	-0	-0	-0	-0	-0	-0	-0	-0	0	0	0	0
0	0	0	0	0	0	0	0	0	-0.2	-0.2	-0.2	-0.2	-0	-0	-0	-0	-0.2	-0.2	-0.2	-0.2	-0.2	-0.2	-0.2	0	0	0	0	0	0	0	0	0	0	0	0	0	0	0	0	0	0	0	0	0	0	0	0	0	0
33	0	0	0	0	0	0	0	0	-0	-0	-0	-0	-0	-0	0	0	0	0	0	0	0	0	0	0	0	0	0	0	0	0	0	0	1.227	1.355	1.432	1.607	1.547	1.472	1.37	1.131	0.8919	0.762	0.6414	0.4846	0.02731	0.03085	0.02192	0.01323	-0.01005
34	0	0	0	0	0	0	0	0	0	0	0	0	0	0	1.516	1.662	1.687	1.63	1.55	1.474	1.4	1.302	1.109	0.8148	0.7428	0.6059	0.4653	0.4288	0.03103	0.02068	0.01039	0.0004715	-0.01047	-0.02157	-0.03287	-0.04545	-0.05841	-0.07163	0.03556	0.0348	0.03405	0.0731	0.03367	0.02187	0.01112	0.0009089	-0.008981	-0.02006	-0.03118
35	0	0	0	0	0	0	0	0	0	0	0	0	0	0	0	0	0	0	0	0	1.447	1.653	1.682	1.325	1.246	1.166	1.041	1.088	0.8235	0.7015	0.562	0.4001	0.4001	0.0002624	-0.01158	-0.02339	-0.03518	-0.04693	-0.05861	-0.07023	-0.08173	-0.09325	-0.1048	-0.1163	-0.1155	-0.1146	-0.1134	-0.1117	-0.1095
36	0	0	0	0	0	0	0	0	0.5343	0.6563	0.7814	0.9093	1.317	1.531	1.62	1.619	1.58	1.496	1.397	1.3	1.149	0.9848	0.8787	0.8362	0.7962	0.7727	0.7549	0.6797	0.6	0.6	0.6	0.6	0.6	0.2	0.2	0.2	0.2	0.2	0.2	0.2	0.2	0.2	0.2	0.2604	0.3388	0.2	0.2606	0.2	0.2
0	0	0	0	0	0	0	0	0	-0	-0	-0	-0	-0	-0	-0	-0	-0	-0	-0	-0	-0	-0	-0	-0	0	0	0	0	0	0	0	0	0	0	0	0	0	0	0	0	0	0	0	0	0	0	0	0.7903	0.9955
37	0	0	0	0	0	0	0	0	0	0	0	0	0	0	0	0	0	0	0	0	0	0	1.262	1.37	1.388	1.189	1.134	0.7591	0.6863	0.9172	0.8559	0.8142	0.8042	0.6867	0.5731	0.08265	0.08006	0.07783	0.07622	0.07509	0.07448	0.07446	0.07523	0.07648	0.1843	0.1723	0.1603	0.1483	0.1363
38	0	0	0	0	0	0	0	0	0	0	0	0	0	0	0	0	0	0	0	0	0	1.254	1.365	1.386	1.328	1.516	1.475	1.404	1.333	1.242	1.089	0.9307	0.8328	0.738	0.5952	0.14	0.1055	0.08038	0.05147	0.05192	0.02906	0.01088	0.03658	0.04324	0.05074	0.05653	0.06131	0.06406	0.05208
39	0	0	0	0	0	0	0	0	0	0	0	0	0	0	0	0	0	0	0	0	0	1.553	1.738	1.735	1.682	1.633	1.56	1.491	1.426	1.366	1.316	1.277	1.184	1.055	0.9557	0.9205	0.8422	0.7371	0.6056	0.6	0.6	0.2	0.2	0.2	0.2	0.2	0.2	0.2	0.2
0	0	0	0	0	0	0	0	0	0	0	0	0	0	0	0	0	0	0	0	0	0	0	0	0	0	0	0	0	0	0	0	0	0	0	0	0	0	0	0	0	0	0	0	0	0	0	0	0	0
40	0	0	0	0	0	0	0	0	0	0	0.6889	0.8138	1.244	1.559	1.676	1.659	1.629	1.562	1.491	1.413	1.334	1.26	1.12	1.011	0.9034	0.8621	0.8158	0.7596	0.7066	0.662	0.6259	0.6032	0.6	0.6	0.6	0.6119	0.6493	0.685	0.7131	0.7273	0.728	0.7237	0.7081	0.6897	0.6648	0.6308	0.6	0.6	0.6
0	0	0	0	0	0	0	0	0	-0	-0	-0	-0	-0	-0	-0	-0	-0	-0	-0	-0	-0	-0	-0	-0	-0	-0	-0	-0	-0	-0	-0	-0	-0	-0	-0	-0	-0	-0	-0	-0	-0	-0	-0	-0	-0	-0	-0	-0	-0
41	0	0	0	0	0	0	0	0	0	0	0	0	0	0	0	0	0	1.661	1.736	1.679	1.625	1.551	1.479	1.41	1.338	1.206	0.8349	0.5947	0.4172	0.4138	0.4145	0.4163	0.4184	0.4205	0.4229	0.02562	0.02874	0.02036	-0.002909	-0.009452	-0.01499	-0.01929	-0.02224	-0.02423	-0.02515	-0.02517	-0.02451	-0.01152	0.001455
42	0	0	0	0	0	0	0	0	0	0	0	0	0	0	0	1.262	1.534	1.685	1.636	1.557	1.48	1.407	1.337	1.271	1.214	1.232	1.226	1.123	0.959	0.4474	0.3622	0.3602	0.3664	0.44	0.52	0.6	0.6	0.6	0.6	0.5839	0.5419	0.512	0.4918	0.4785	0.0785	0.07842	0.06614	0.05392	0.04193
0	NaN	NaN	NaN	NaN	NaN	NaN	NaN	NaN	NaN	NaN	NaN	NaN	NaN	NaN	NaN	NaN	NaN	NaN	NaN	NaN	NaN	NaN	NaN	NaN	NaN	NaN	NaN	NaN	NaN	NaN	NaN	NaN	NaN	NaN	NaN	NaN	NaN	NaN	NaN	NaN	NaN	NaN	NaN	NaN	NaN	NaN	NaN	NaN	NaN
0	0	0	0	0	0	0	0	0	-0	-0	-0	-0	-0	-0	-0	-0	-0	-0	-0	-0	-0	-0	-0	-0	-0	-0	-0	-0	-0	-0	-0	-0	-0	-0	-0	-0	-0	-0	-0	-0	-0	-0	-0	-0	-0	-0	-0	-0	-0
43	0	0	0	0	0	0	0	0	0	0	0	0	0	0	0	0	0	0	0	0	0	0	0	0	0	0	1.38	1.452	1.414	1.604	1.578	1.525	1.475	1.404	1.182	0.7507	0.5876	0.5617	0.5617	0.1579	0.1522	0.1441	0.1366	0.1289	0.121	0.1132	0.1051	0.0962	0.08738
44	0	0	0	0	0	0	0	0	0	0	0	0	0	0	0	0	1.613	1.734	1.683	1.633	1.568	1.504	1.442	1.373	1.272	1.058	0.8338	0.6168	0.5408	0.5073	0.08104	0.06129	0.04641	0.03572	0.02885	0.02433	0.02151	0.01952	0.01783	0.01607	0.01366	0.01112	0.008885	-0.005159	-0.01861	-0.03144	-0.04344	-0.05438	-0.06406
45	0	0	0	0	0	0	0	0	0	0	0	0	0	1.014	1.247	1.42	1.591	1.684	1.675	1.627	1.519	1.388	1.218	1.088	0.9251	0.35	0.325	0.3	0.3023	0.3152	-0.1013	-0.1441	-0.2	-0.2	-0.2	-0.2	-0.2	-0.2	-0.2	-0.2	-0.218	-0.236	-0.254	-0.272	-0.29	-0.308	0	0	0
0	0	0	0	0	0	0	0	0	-0	-0	-0	-0	-0	-0	-0	-0	-0	-0	0	0	0	0	0	0	0	0	0	0	0	0	0	0	0	0	0	0	0	0	0	0	0	0	0	0	0	0	0	0	0
46	0	0	0	0	0	0	0	0	0	0	0	0	0	1.029	1.161	1.321	1.453	1.479	1.52	1.471	1.367	1.308	1.243	1.167	1.044	0.899	0.5237	0.4516	-0.01053	-0.05263	-0.09474	-0.1618	-0.2	-0.2	-0.2	-0.2	-0.2	-0.2	-0.2	-0.2	-0.218	-0.236	0	0	0	0	0	0	0
47	0	0	0	0	0	0	0	0	-0	-0	-0	-0	-0	-0	-0	-0	-0	-0	-0	-0	-0	-0	-0	-0	-0	-0	-0	-0	-0	-0	-0	-0	-0	-0	-0	-0	-0	-0	-0	-0	-0	-0	-0	-0	-0	-0	-0	-0	-0
48	0	0	0	0	0	0	0	0	0	0	0	0	0.9251	1.23	1.469	1.647	1.655	1.632	1.568	1.499	1.428	1.361	1.267	1.129	1.02	0.93	0.8798	0.8146	0.7417	0.2592	0.2	0.2	0.28	0.36	0.44	0.52	0.6	0.6	0.6	0.6	0.6	0.6	0.6	0.2	0.2	0.2	0.2	0.188	0.176
49	0	0	0	0	0	0	0	0	0	0	0	0	0	0	0	1.416	1.722	1.731	1.679	1.63	1.557	1.488	1.425	1.374	1.346	1.255	1.132	0.9506	0.8886	0.8394	0.7847	0.7265	0.6697	0.6	0.6	0.6	0.6	0.6	0.2	0.23	0.31	0.39	0.47	0.55	0.2	0.2	0.2	0.2	0.2
50	0	0	0	0	0	0	0	0	0	0	0	0	0	0	0	0	1.375	1.422	1.279	1.093	1	0.912	0.8404	0.7685	0.294	0.2193	0.1457	0.07097	0.04539	0.02268	0.0009136	-0.01825	-0.03442	-0.0502	-0.06513	-0.08013	-0.0954	-0.1032	-0.1034	-0.1036	-0.1035	-0.1017	-0.09813	-0.09204	-0.08378	-0.07358	-0.06203	-0.04962	-0.0484
51	0	0	0	0	0	0	0	0	0	0	0	0	0	0	0	0	0	1.528	1.731	1.677	1.323	1.248	1.175	1.404	1.337	1.277	1.226	1.24	1.064	0.8861	0.7932	0.6739	0.5031	0.4706	0.4696	0.4701	0.4716	0.4718	0.4755	0.4822	0.4902	0.4988	0.5042	0.1082	0.09922	0.08646	0.0724	0.05217	0.03148
52	0	0	0	0	0	0	0	0	-0	-0	-0	-0	-0	-0	-0	0	0	0	0	0	0	0	0	1.009	0.9558	1.252	1.313	1.408	1.358	1.234	0.9889	0.6401	0.4725	0.4	0.4	0.4	1e-05	1e-05	1e-05	1e-05	-0.01199	-0.02399	-0.03599	-0.04799	-0.05999	-0.07199	-0.08399	-0.09599	-0.108
0	0	0	0	0	0	0	0	0	-0.2	-0.2	-0	-0	-0	-0	0	0	0	0	0	0	0	0	0	0	0	0	0	0	0	0	0	0	0	0	0	0	0	0	0	0	0	0	0	0	0	0	0	0	0
0	0	0	0	0	0	0	0	0	-0	-0	-0	-0	-0	-0	-0	-0	-0	-0	-0	-0	-0	-0	-0	0	0	0	0	0	0	0	0	0	0	0	0	0	0	0	0	0	0	0	0	0	0	0	0	0	0
53	0	0	0	0	0	0	0	0	0	0	0	0	0	0	0	0	0	0	0	0	0	0	1.345	1.479	1.541	1.642	1.649	1.599	1.543	1.486	1.427	1.301	1.147	1.006	0.9157	0.8672	0.8152	0.7641	0.7255	0.6952	0.6675	0.6422	0.6	0.6	0.2	0.2	0.2	0.2	0.2
54	0	0	0	0	0	0	0	0	0	0	0	0	0	0	0	0	0	0	0	0	0	0	1.406	1.462	1.428	1.337	1.189	0.956	0.8184	0.3704	0.3217	0.2728	0.2246	0.227	0.2131	0.1982	0.1824	0.1658	0.1486	0.1308	0.1126	0.09425	0.076	0.05821	0.04138	0.02611	0.01257	0.0005404	-0.009936
55	0	0	0	0	0	0	0	0	0	0	0	0	0	0	0	0.864	0.935	1.33	1.28	1.201	1.18	1.14	0.8436	0.7565	0.6361	0.5697	0.4654	0.4	0.4	0.4	1e-05	1e-05	1e-05	1e-05	1e-05	1e-05	1e-05	1e-05	1e-05	1e-05	-0.01199	-0.02399	-0.03599	-0.04799	-0.05999	-0.07199	-0.08399	-0.09599	-0.108
0	NaN	NaN	NaN	NaN	NaN	NaN	NaN	NaN	NaN	NaN	NaN	NaN	NaN	NaN	NaN	NaN	NaN	NaN	NaN	NaN	NaN	NaN	NaN	NaN	NaN	NaN	NaN	NaN	NaN	NaN	NaN	NaN	NaN	NaN	NaN	NaN	NaN	NaN	NaN	NaN	NaN	NaN	NaN	NaN	NaN	NaN	NaN	NaN	NaN
56	0	0	0	0	0	0	0	0	0	0	0	0	0	0	0.8246	0.9488	1.109	1.381	1.403	1.347	1.293	1.253	1.308	1.202	0.9707	0.7321	0.5801	0.5709	0.5608	0.5481	0.5368	0.5267	0.5179	0.1093	0.1024	0.09622	0.08088	0.06686	0.05303	0.03784	0.02042	0.002023	-0.01738	-0.03725	-0.05754	-0.07808	0.03373	0.02686	0.1013
57	0	0	0	0	0	0	0	0	0	0	0	0	0	0	0	0	0	0	0	0	0	0	1.259	1.482	1.714	1.686	1.64	1.595	1.528	1.463	1.397	1.329	1.254	1.174	1.047	0.9657	0.9583	0.953	0.9463	0.9276	0.8623	0.7696	0.6521	0.6	0.6	0.6	0.2	0.2	0.2
58	0	0	0	0	0	0	0	0	0	0	0	0	0	0	0	1.525	1.656	1.678	1.621	1.542	1.466	1.392	1.319	1.234	1.14	0.9381	0.5876	0.4116	0.4017	0.4001	0.4	0.4	0.4	1e-05	0.08001	0.1386	1e-05	1e-05	1e-05	1e-05	1e-05	1e-05	1e-05	1e-05	1e-05	1e-05	-0.01199	1e-05	1e-05
0	0	0	0	0	0	0	0	0	-0	-0	-0.2	-0.2	-0.2	-0.2	-0.2	-0.2	-0.2	-0.2	0	0	0	0	0	0	0	0	0	0	0	0	0	0	0	0	0	0	0	0	0	0	0	0	0	0	0	0	0	0	0
0	0	0	0	0	0	0	0	0	-0.1025	-0.1032	-0.104	-0.1049	-0.1032	-0	-0	-0	-0	-0	-0	-0	-0	-0	-0	-0	-0	-0	-0	0	0	0	0	0	0	0	0	0	0	0	0	0	0	0	0	0	0	0	0	0	0
0	0	0	0	0	0	0	0	0	0	0	0	0	0	0	0	0	0	0	0	0	0	0	0	0	-0	-0	-0	-0	-0	-0	-0	-0	-0	-0	-0	-0	-0	-0	-0	-0	0	0	0	0	0	0	0	0	0
59	0	0	0	0	0	0	0	0	0	0	0	0	0	0	0	1.324	1.524	1.589	1.593	1.544	1.494	1.429	1.294	1.093	0.8376	0.75	0.675	0.65	0.625	0.2	0.2	0.199	0.1961	0.1825	0.1673	0.1496	0.1316	0.1745	0.1686	0.162	0.1559	0.1501	0.1441	0.1391	0.1242	0.1092	0.0946	0.08052	0.06714
60	0	0	0	0	0	0	0	0	0	0	0	0	0	0	0	0	1.234	1.351	1.364	1.236	1.022	0.8402	0.7745	0.7088	0.6431	0.1775	0.1119	0.04658	-0.01858	-0.03367	-0.04883	-0.06415	-0.07959	-0.09529	-0.1112	-0.1271	-0.1429	-0.1586	-0.174	-0.197	-0.1958	-0.1938	-0.1905	-0.1858	-0.1795	-0.172	-0.1638	-0.1555	-0.1598
61	0	0	0	0	0	0	0	0	0	0	0	0	0	0	0	0	0	0	0	1.511	1.725	1.691	1.699	1.657	1.593	1.531	1.47	1.407	1.292	1.118	0.9838	0.9418	0.926	0.9167	0.9078	0.8591	0.7903	0.7038	0.6	0.6	0.6	0.6	0.2	0.2	0.2	0.2	0.2	0.2	0.2
62	0	0	0	0	0	0	0	0	-0	-0	-0	-0	-0	-0	-0	-0	-0	-0	-0	-0	-0	-0	-0	-0	-0	-0	-0	-0	-0	-0	-0	-0	-0	-0	-0	-0	-0	-0	-0	-0	-0	-0	-0	-0	-0	-0	-0	-0	-0
0	0	0	0	0	0	0	0	0	-0	-0	-0	-0	-0	-0	-0	-0	-0	0	0	0	0	0	0	0	0	0	0	0	0	0	0	0	0	0	0	0	0	0	0	0	0	0	0	0	0	0	0	0	0
63	0	0	0	0	0	0	0	0	0	0	0	0	0	1.172	1.362	1.494	1.52	1.376	1.175	0.8443	0.7604	0.6841	0.6106	0.5388	0.4676	0.4464	0.425	0.4282	0.03077	0.03191	0.02035	0.008023	-0.005548	-0.01993	-0.03517	-0.05074	-0.066	-0.08073	-0.09432	-0.1072	-0.1071	-0.1064	-0.1041	-0.09963	-0.1099	-0.1193	-0.1278	-0.1358	-0.1431
0	0	0	0	0	0	0	0	0	-0	-0	-0	-0	-0	-0	-0	-0	-0	-0	-0	-0	-0	-0	-0	-0	-0	-0	-0	-0	-0	-0	-0	-0	-0	-0	-0	-0	-0	-0	-0	-0	-0	-0	-0	-0	-0	-0	-0	-0	-0
64	0	0	0	0	0	0	0	0	-0	-0	-0	-0	-0	-0	0	0	0	0	0	0	0	0.8074	1.04	1.06	0.9941	1.176	1.199	1.152	1.078	1.055	1.013	0.9569	0.8986	0.8479	0	0	0	0	0	0	0	0	0	0	0	0	0	0	0
65	0	0	0	0	0	0	0	0	0	0	0	0	0	0	0	1.395	1.602	1.677	1.332	0.865	0.7739	0.6814	0.5904	0.4997	0.409	-0.08168	-0.1224	-0.1631	-0.1999	-0.2	-0.2	-0.2	-0.2	-0.2	-0.2	-0.2	-0.2	-0.2	-0.1999	-0.1999	-0.1997	-0.2112	-0.1981	-0.1962	-0.1932	-0.1886	-0.1819	-0.1736	-0.164
66	0	0	0	0	0	0	0	0	0	0	0	0	0	0	0	0	0	0	0	0	1.495	1.548	1.527	1.463	1.417	1.371	1.35	1.275	1.199	1.113	1.001	0.896	0.7427	0.6	0.6	0.2	0.2	0.2	0.2	0.2	0.2	0.2	0.28	0.36	0.44	0.2	0.2	0.188	0.176
67	0	0	0	0	0	0	0	0	0	0	0	0	0	1.194	1.518	1.7	1.676	1.686	1.642	1.573	1.506	1.44	1.38	1.321	1.184	1.046	0.8924	0.8352	0.7663	0.6967	0.6329	0.6	0.6	0.6	0.6	0.6	0.6	0.6	0.6014	0.6716	0.7237	0.7493	0.7579	0.7517	0.6963	0.2109	0.2	0.2	0.2
0	0	0	0	0	0	0	0	0	-0	-0	-0	-0	-0	-0	-0	-0	-0	-0	-0	-0	0	0	0	0	0	0	0	0	0	0	0	0	0	0	0	0	0	0	0	0	0	0	0	0	0	0	0	0	0
68	0	0	0	0	0	0	0	0	0	0	0	0	0	0	0	0	0	0	1.259	1.376	1.396	1.456	1.53	1.486	1.422	1.361	1.307	1.259	1.267	1.179	1.051	0.9754	0.9425	0.9062	0.8441	0.7168	0.5445	0.5272	0.5247	0.5251	0.5273	0.5303	0.5333	0.5359	0.5382	0.5399	0.5409	0.5414	0.5416
69	0	0	0	0	0	0	0	0	0	0	0	0	0	1.166	1.351	1.468	1.411	1.518	1.557	1.507	1.446	1.383	1.32	1.259	1.193	1.038	0.8762	0.5791	0.4876	0.3875	0.3044	0.28	0.3	0.32	-0.2	-0.2	-0.2174	-0.236	-0.254	-0.272	-0.29	-0.308	-0.326	0	0	0	0	0	0
70	0	0	0	0	0	0	0	0	0	0	0	0	0	0	0	0	0	0	0	0	0	1.297	1.363	1.382	1.536	1.52	1.145	1.071	0.9949	1.181	0.9714	0.692	0.6071	0.472	0.4064	0.007935	0.009844	0.01183	0.01378	0.01569	0.01767	0.01991	0.02237	0.02529	0.01313	0.002014	0.007761	0.003168	0.0002991
0	0	0	0	0	0	0	0	0	0	0	0	0	0	0	0	0	0	0	0.482	0.4173	0.4	0	0	0	0	0	0	0	0	0	0	0	0	0	0	0	-0	-0	-0	-0	-0	-0	-0	-0	-0	-0	-0	-0	-0
71	0	0	0	0	0	0	0	0	0	0	0	0	0	0	0	0	0	1.378	1.48	1.203	1.048	1.094	1.032	0.6534	0.5758	0.5005	0.7288	0.7122	0.695	0.6336	0.147	0.01011	-0.03233	-0.022	-0.007805	-0.002181	0.006784	0.01807	0.07855	0.09165	0.1048	0.1169	0.1049	0.09294	0.08094	0.06894	0.05694	0.04494	0.03294
0	0	0	0	0	0	0	0	0	0	0	0	0	0	0	0	0	0	0	0.7608	1.039	0.8076	0.8105	0.8	0.8	0.7999	0.7995	0	0	0	0	0	0	0	0	0	0	0	0	0	0	0	0	0	0	0	0	0	0	0
72	0	0	0	0	0	0	0	0	0	0	0	0	0	0	0	0	1.521	1.66	1.734	1.679	1.629	1.555	1.484	1.414	1.348	1.283	1.218	1.195	1.082	0.9717	0.96	0.9498	0.9231	0.8662	0.7882	0.6881	0.5972	0.5967	0.5975	0.5987	0.1997	0.2	0.188	0.176	0.164	0.152	0.14	0.128	0.116
73	0	0	0	0	0	0	0	0	0	0	0	0	0	0	0	0	0	0	0	0	0	0.9324	1.378	1.462	1.409	1.46	1.529	1.493	1.438	1.238	0.9469	0.769	0.5796	0.5163	0.4929	0.4909	0.4914	0.493	0.4949	0.4972	0.4999	0.5034	0.508	0.1139	0.1215	0.1307	0.1294	0.1295	0.1309
74	0	0	0	0	0	0	0	0	0	0	0	0	0	0	0	0	1.344	1.645	1.73	1.676	1.627	1.556	1.494	1.454	1.34	1.12	0.7712	0.5553	0.5581	0.5857	0.2	0.2	0.188	0.176	0.164	0.152	0.14	0.128	0.116	0.104	0.092	0.08	0.08	0.08	0.08	0.08	0.2	0.188	0.2
75	0	0	0	0	0	0	0	0	0	0	0	0	0	0	0	0	0	0	0	0	0	0	0	0	1.329	1.445	1.602	1.633	1.578	1.514	1.449	1.389	1.329	1.256	1.167	1.051	0.9844	0.9718	0.9567	0.9403	0.9077	0.83	0.724	0.6031	0.6	0.6	0.6	0.6	0.6
76	0	0	0	0	0	0	0	0	0	0	0	0	0	0	0	0	0	0	0	0	1.237	1.612	1.674	1.321	1.187	0.7694	0.9833	0.9084	0.7792	0.643	0.5027	0.3768	0.3885	0.001358	0.01498	0.01671	0.01819	0.01935	0.02031	0.02139	0.02241	0.02365	0.02541	0.02736	0.0307	0.03294	0.03294	0.03294	0.03294
0	0	0	0	0	0	0	0	0	0	0	0	0	0	0	0	0	0	0	0	0	0	0	1.021	1.141	1.112	1.274	1.198	1.102	1.1	1.099	1.099	1.096	1.091	0	0	0	0	0	0	0	0	0	0	0	0	0	0	0	0
77	0	0	0	0	0	0	0	0	0	0	0	0	0	0	0	0	1.169	1.346	1.463	1.411	1.444	1.535	1.516	1.479	1.443	1.341	1.158	1.002	0.9421	0.8762	0.7838	0.6723	0.2	0.2	0.2	0.2	0.2	0.2	0.2	0.2	0.2	0.2	0.188	0.176	0.164	0.152	0.2	0.2	0.2
78	0	0	0	0	0	0	0	0	0	0	0	0	0	0	-0	-0	-0	-0	-0	-0	0	0	0	0	0	0	0	0	0	0	0	0	1.323	1.351	1.3	1.225	1.15	1.075	1	0.9248	0.8385	0.7274	0.4913	0.4	0.4	0.4	0.4	0.4	2.278e-05
0	0	0	0	0	0	0	0	0	-0	-0	-0	-0	-0	-0	-0	-0	-0	-0	-0	-0	-0	-0	-0	-0	-0	-0	-0	-0	-0	-0	-0	-0	-0	-0	-0	-0	-0	-0	-0	-0	-0	-0	-0	-0	-0	-0	-0	-0	-0
79	0	0	0	0	0	0	0	0	-0.1868	-0.1841	-0.1807	-0.1771	-0.1733	-0.1693	-0.165	-0.1609	-0	-0	-0.1463	-0	-0	-0	-0	-0	-0	-0	-0	-0	-0	-0	-0	-0	-0	-0	-0	-0	-0	0	0	0	0	0	0	0	0	0	0	0	0
80	0	0	0	0	0	0	0	0	0	0.7408	0.8533	1.054	1.235	1.445	1.596	1.638	1.594	1.526	1.423	1.312	1.2	1.116	1.032	0.943	0.9025	0.8481	0.7768	0.6859	0.6	0.6	0.6	0.2	0.1579	0.1158	-0.1263	-0.1684	-0.2	-0.2	-0.2	-0.2	-0.2	-0.2	-0.2	-0.2	-0.218	-0.236	-0.254	-0.272	-0.29
0	0	0	0	0	0	0	0	0	-0	-0	-0	-0	-0	-0	-0	-0	-0	-0	-0	-0	-0	-0	-0	-0	-0	-0	-0	-0	-0	-0	-0	-0	-0	-0	-0	-0	-0	-0	-0	-0	-0	-0	-0	-0	-0	-0	-0	-0	-0
81	0	0	0	0	0	0	0	0	0	0	0	0	0	0	0	0	1.249	1.57	1.677	1.6	1.221	1.146	1.073	1.303	1.237	1.173	1.143	1.089	0.9566	0.7418	0.57	0.5565	0.5486	0.5449	0.5452	0.5506	0.5667	0.5548	0.5158	0.2737	-0.1684	-0.2	-0.2138	-0.2288	-0.245	-0.2624	-0.281	-0.3008	-0.3218
82	0	0	0	0	0	0	0	0	0	0	0	0	0	0	0	0	0	0	0	0	0	0	0	0	1.627	1.401	1.376	1.323	1.246	1.471	1.397	1.325	1.248	1.128	0.8891	0.5311	0.4188	0.4134	0.412	0.4107	0.4092	0.408	0.4067	0.005544	0.004339	-0.008609	-0.02109	-0.03324	-0.04505
0	0	0	0	0	0	0	0	0	-0	0	0	0	0	0	0	0	0	0	0	0	0	0	0	0	0	0	0	0	0	0	0	0	0	0	0	0	0	0	0	0	0	0	0	0	0	0	0	0	0
83	0	0	0	0	0	0	0	0	-0	-0	0	0	0	0	0	0	0	0	0	0	0	0	0	0	0	0	0	0	0	0	0	0	0	0	0	1.629	1.751	1.754	1.702	1.647	1.587	1.495	1.398	1.291	1.183	1.07	1.005	0.9643	0.959
84	0	0	0	0	0	0	0	0	0	0	0	0	0	0	0	0	1.576	1.729	1.727	1.677	1.629	1.582	1.513	1.451	1.406	1.376	1.172	0.968	0.8427	0.7405	0.6521	0.5618	0.5726	0.5851	0.5988	0.2	0.2	0.2	0.2	0.2	0.2	0.2	0.2	0.2	0.2	0.2	0.2	0.2	0.2
0	0	0	0	0	0	0	0	0	-0	-0	-0	-0	-0	-0	-0	-0	-0	-0	-0	-0	-0	-0	-0	-0	-0	-0	-0	-0	-0	-0	-0	-0	-0	-0	-0	-0	-0	-0	-0	-0	-0	-0	-0	-0	-0	-0	-0	-0	-0
0	NaN	NaN	NaN	NaN	NaN	NaN	NaN	NaN	NaN	NaN	NaN	NaN	NaN	NaN	NaN	NaN	NaN	NaN	NaN	NaN	NaN	NaN	NaN	NaN	NaN	NaN	NaN	NaN	NaN	NaN	NaN	NaN	NaN	NaN	NaN	NaN	NaN	NaN	NaN	NaN	NaN	NaN	NaN	NaN	NaN	NaN	NaN	NaN	NaN
85	0	0	0	0	0	0	0	0	0	0	0	0	0	0	0	0	1.587	1.728	1.374	1.324	1.274	1.502	1.431	1.367	1.319	1.171	1.017	0.7994	0.6902	0.5581	0.42	0.4178	0.4161	0.4146	0.4139	0.4143	0.01604	0.01873	0.02156	0.02451	0.02761	0.03055	0.033	0.03533	0.03744	0.02388	0.006195	-0.01041	-0.02665
86	0	0	0	0	0	0	0	0	0	0	0	0	0	0	0	0	0	0	0	1.33	1.613	1.727	1.732	1.637	1.456	1.144	0.9379	0.6712	0.5919	0.5215	0.4996	0.4751	0.4468	0.4433	0.4388	0.4356	0.4349	0.03972	0.05033	0.05432	0.06287	0.07435	0.08726	0.1008	0.1133	0.116	0.104	0.092	0.08
87	0	0	0	0	0	0	0	0	-0	-0	-0	0	0	0	0	0	0	0	0	0	0	0	0	0	0	0	0	0	0	0	0	0	0	0	0	0	0	1.457	1.657	1.381	1.327	1.276	1.5	1.427	1.355	1.284	1.215	1.194	1.168
88	0	0	0	0	0	0	0	0	0	0	0	0	0	0	0	1.334	1.463	1.456	1.626	1.647	1.617	1.559	1.498	1.431	1.352	1.231	1.106	0.9266	0.8242	0.7266	0.6143	0.6	0.6	0.5579	0.5158	-0.1263	-0.1684	-0.2	-0.2	-0.2	-0.215	-0.2312	-0.2486	-0.2672	-0.287	-0.308	-0.326	-0.344	-0.362
89	0	0	0	0	0	0	0	0	0	0	0	0	0	0	0	0	0	0	0	0	0	1.23	1.632	1.677	1.32	1.241	1.162	0.9402	0.9155	0.8448	0.7821	0.7102	0.5882	0.458	-0.04531	-0.05566	-0.07737	-0.09782	-0.1169	-0.08704	-0.09223	-0.09662	-0.1002	-0.01916	-0.08574	-0.07157	-0.06877	-0.06514	-0.06036
0	NaN	NaN	NaN	NaN	NaN	NaN	NaN	NaN	NaN	NaN	NaN	NaN	NaN	NaN	NaN	NaN	NaN	NaN	NaN	NaN	NaN	NaN	NaN	NaN	NaN	NaN	NaN	NaN	NaN	NaN	NaN	NaN	NaN	NaN	NaN	NaN	NaN	NaN	NaN	NaN	NaN	NaN	NaN	NaN	NaN	NaN	NaN	NaN	NaN
90	0	0	0	0	0	0	0	0	0	0	0	0	0	0	0	0	0	0	1.663	1.737	1.692	1.649	1.611	1.552	1.505	1.452	1.313	1.13	1	0.9396	0.8734	0.8275	0.7813	0.3245	0.2569	0.2733	0.2	0.2	0.2	0.2	0.2	0.2338	0.3027	0.3643	0.4308	0.5014	0.5432	0.5408	0.5385
91	0	0	0	0	0	0	0	0	0	0	0	0	0	0	-0.001404	-0.0134	-0.02558	-0	-0	-0	-0	-0	-0	-0	-0	-0.08776	-0.09065	-0.09512	-0.1002	-0.103	-0.106	-0.1077	-0.1119	-0.1174	-0.1257	-0.1345	-0.1428	-0	-0	-0	-0	-0	-0	-0	-0	-0	-0	-0	-0
92	0	0	0	0	0	0	0	0	0	0	0	0	0	0	0	0	1.337	1.449	1.635	1.631	1.561	1.489	1.421	1.356	1.295	1.237	1.227	1.076	0.9133	0.8678	0.851	0.8389	0.834	0.8141	0.7606	0.6769	0.5532	0.5298	0.5454	0.5616	0.1781	0.1946	0.2	0.2	0.2	0.2	0.28	0.2	0.28
93	0	0	0	0	0	0	0	0	-0	-0	-0	-0	-0	-0	-0	-0	-0	-0	-0	-0	-0	-0	-0	-0	-0	-0	-0	-0	-0	-0	-0	-0	-0	-0	-0	-0	-0	-0	-0	-0	-0	-0	-0	-0	-0	-0	-0	-0	-0
0	0	0	0	0	0	0	0	0	-0	-0	-0	-0	-0	-0	-0	-0	-0	-0	-0	-0	-0	-0	-0	-0	-0	-0	-0	-0	-0	-0	-0	-0	-0	-0	-0	-0	-0	-0	-0	-0	-0	-0	0	0	0	0	0	0	0
94	0	0	0	0	0	0	0	0	0	0	0	0	0	0	0	0	0	0	0	0	1.225	1.634	1.73	1.373	1.319	1.238	1.118	0.8943	0.9351	0.8829	0.8437	0.8441	0.8063	0.5866	0.4585	0.4311	0.01576	-0.004488	-0.02082	-0.03488	-0.04777	-0.05998	-0.07199	-0.08399	-0.09599	-0.108	-0.12	-0.12	-0.12
95	0	0	0	0	0	0	0	0	0	0	0	0	0	0	0	0	0	0	0	1.214	1.348	1.464	1.413	1.371	1.477	1.548	1.528	1.325	1.029	0.7869	0.5996	0.4532	0.4261	0.02418	0.02288	0.02271	0.02294	0.1038	0.1854	0.2675	0.3396	0.03342	0.03694	0.04074	0.04496	0.04953	0.05448	0.04772	0.04138
0	0	0	0	0	0	0	0	0	0	0	0	-0	-0	0	0	0	0	0	0	0	0	0	0	0	0	0	0	0	0	0	0	0	0	0	0	0	0	0	0	0	0	0	0	0	0	0	0	0	0
96	0	0	0	0	0	0	0	0	0	0	0	0	0	0	0	0	0	0	0	-0	-0	-0	-0	0	0	0	0	0	0	0	0	0	0	1.551	1.578	1.584	1.552	1.483	1.417	1.353	1.276	1.207	1.14	1.073	0.9804	0.8145	0.5312	0.4777	0.4578
97	0	0	0	0	0	0	0	0	0	0	0	0	0	0	0	0	0	0	0	0	0	1.23	1.366	1.649	1.675	1.6	1.221	1.075	0.9804	0.9157	0.8487	0.6994	0.5568	0.3935	0.3582	-0.05594	-0.06625	-0.07614	-0.08542	-0.09391	-0.1015	-0.108	-0.1132	-0.1167	-0.1183	-0.1182	-0.1046	-0.08976	-0.07388
0	NaN	NaN	NaN	NaN	NaN	NaN	NaN	NaN	NaN	NaN	NaN	NaN	NaN	NaN	NaN	NaN	NaN	NaN	NaN	NaN	NaN	NaN	NaN	NaN	NaN	NaN	NaN	NaN	NaN	NaN	NaN	NaN	NaN	NaN	NaN	NaN	NaN	NaN	NaN	NaN	NaN	NaN	NaN	NaN	NaN	NaN	NaN	NaN	NaN
0	0	0	0	0	0	0	0	0	-0	-0	-0	-0	-0	-0	-0	-0	-0	0	0	0	0	0	0	0	0	0	0	0	0	0	0	0	0	0	0	0	0	0	0	0	0	1.262	1.37	0.8088	0.7017	0.6296	0.8324	0.7348	0.6349
98	0	0	0	0	0	0	0	0	0	0	0	0	0	0	0	0	0	0	0	0	0	0	0	0	0	0	0	0	0	0	0	0	0	0	0	0	-0.003583	-0.04767	-0.08908	-0.1241	-0.1492	-0.1657	-0.1745	-0.1783	-0.1795	-0.1791	-0.1782	-0.177	-0.1757
0	0	0	0	0	0	0	0	0	-0	-0	-0	-0	-0	-0	-0	-0	-0	-0	-0	-0	-0	-0	-0	-0	0	0	0	0	0	0	0	0	0	0	0	0	0	0	0	0	0	0	0	0	0	0	0	0	0
99	0	0	0	0	0	0	0	0	0	0	0	0	0	0	0	0	1.522	1.659	1.684	1.627	1.548	1.473	1.4	1.327	1.231	1.013	0.6722	0.5104	0.4007	0.4004	0.4003	0.4002	0.4002	0.4001	0.4001	0.4001	0.4001	0.4001	0.4002	0.4003	0.4005	0.401	0.4018	0.4032	0.005477	0.008744	0.01307	0.01851	0.02513
100	0	0	0	0	0	0	0	0	0	0	0	0	0	1.179	1.572	1.713	1.733	1.693	1.649	1.58	1.511	1.447	1.388	1.256	1.104	0.9626	0.9071	0.8729	0.8386	0.7967	0.7525	0.7077	0.6357	0.6	0.6	0.2	0.2	0.2	0.2464	0.2	0.28	0.36	0.44	0.52	0.6	0.6	0.2	0.2	0.2
101	0	0	0	0	0	0	0	0	0	0	0	0	0	0	0	0	1.223	1.359	1.686	1.672	1.619	1.244	1.168	1.361	1.15	0.8154	0.6734	0.5181	0.4	0.4	0.4	0.4	0.4	0.4	0.4	0.4	0.4	-0.01565	-0.03132	-0.04696	-0.06258	-0.07816	-0.1056	-0.1173	-0.1287	-0.1398	-0.1501	-0.1596	-0.1676
102	0	0	0	0	0	0	0	0	-0	-0	-0	-0	-0	-0	-0	-0	-0	-0	-0	-0	-0	-0	-0	-0	-0	-0	-0	-0	-0	-0	-0	-0	-0	-0	-0	-0	-0	-0	-0	-0	-0	-0	-0	-0	-0	-0	-0	-0	-0
103	0	0	0	0	0	0	0	0	0	0	0	0	0	0	0	0	0	0	1.128	1.236	1.185	1.132	1.037	1.001	1.027	0.6275	0.6275	0.6275	0.5775	0.4853	0.3932	0.3011	0.209	0.1169	0.02482	0	0	0	0	0	0	0	0	0	0	-0.2	-0.2126	-0.2264	-0.2414
0	0	0	0	0	0	0	0	0	-0	-0	-0	-0	-0	-0	-0	-0	-0	-0	-0	-0	-0	-0	0	0	0	0	0	0	0	0	0	0	0	0	0	0	0	0	0	0	-0	-0	-0	-0	-0	0	0	0	0
0	NaN	NaN	NaN	NaN	NaN	NaN	NaN	NaN	NaN	NaN	NaN	NaN	NaN	NaN	NaN	NaN	NaN	NaN	NaN	NaN	NaN	NaN	NaN	NaN	NaN	NaN	NaN	NaN	NaN	NaN	NaN	NaN	NaN	NaN	NaN	NaN	NaN	NaN	NaN	NaN	NaN	NaN	NaN	NaN	NaN	NaN	NaN	NaN	NaN
104	0	0	0	0	0	0	0	0	0	0.6483	0.7637	1.037	1.368	1.474	1.583	1.633	1.588	1.514	1.389	1.268	1.184	1.09	0.9696	0.8333	0.7588	0.6883	0.6329	0.4983	0.4426	0.4427	0.4441	0.4474	0.4521	0.4576	0.4633	0.4671	0.4685	0.4674	0.4641	0.4591	0.4529	0.04631	0.03951	0.02904	0.02136	0.003672	-0.01196	-0.02578	-0.03841
0	NaN	NaN	NaN	NaN	NaN	NaN	NaN	NaN	NaN	NaN	NaN	NaN	NaN	NaN	NaN	NaN	NaN	NaN	NaN	NaN	NaN	NaN	NaN	NaN	NaN	NaN	NaN	NaN	NaN	NaN	NaN	NaN	NaN	NaN	NaN	NaN	NaN	NaN	NaN	NaN	NaN	NaN	NaN	NaN	NaN	NaN	NaN	NaN	NaN
105	0	0	0	0	0	0	0	0	0	0	0	0	1.071	1.35	1.648	1.705	1.684	1.648	1.584	1.52	1.462	1.353	1.215	1.059	0.9916	0.9458	0.9209	0.8926	0.86	0.8019	0.7168	0.6192	0.6	0.6	0.2	0.2	0.2	0.2	0.2	0.2	0.188	0.176	0.164	0.152	0.14	0.2	0.2	0.2	0.2
106	0	0	0	0	0	0	0	0	0	0	0	0	0	0	0	1.581	1.731	1.731	1.666	1.561	1.391	1.16	1.017	0.7969	0.5556	0.4882	0.4751	0.4656	0.05913	0.07968	0.1015	0.1238	0.1459	0.1677	0.189	0.2	0.2	0.2	0.1843	0.1686	0.1529	0.1373	0.1373	0.1373	0.1373	0.1373	0.1253	0.1133	0.1013
0	0	0	0	0	0	0	0	0	-0	0	0	0	0	0	0	0	0	0	0	0	0	0	0	0	0	0	0	0	0	0	0	0	0	0	0	0	0	0	0	0	0	0	0	0	0	0	0	0	0
107	0	0	0	0	0	0	0	0	0	0	0	0	0	0	0	0	0	0	0	0	1.431	1.7	1.678	1.636	1.57	1.509	1.46	1.429	1.369	1.233	1.089	0.9819	0.9616	0.9305	0.8893	0.8416	0.7841	0.7208	0.642	0.2	0.2	0.2	0.2	0.2	0.2	0.2	0.2	0.2	0.237
108	0	0	0	0	0	0	0	0	0	0	0	0	0	0	0	1.554	1.729	1.728	1.678	1.63	1.56	1.492	1.429	1.38	1.198	0.983	0.8361	0.7873	0.7308	0.6538	0.5606	0.1107	0.1201	0.1282	0.1348	0.1408	0.1348	0.1274	0.1548	0.1557	0.1533	0.1506	0.1476	0.1414	0.1346	0.129	0.1308	0.1376	0.1484
0	0	0	0	0	0	0	0	0	-0	-0	-0	-0	-0	-0	-0	-0	-0	-0	-0	-0	-0	-0	-0	-0	-0	-0	-0	-0	-0	-0	-0	-0	-0	0	0	0	0	0	0	0	0	0	0	0	0	0	0	0	0
0	0	0	0	0	0	0	0	0	-0.2	-0	-0.2	-0.2	-0.2	-0.2	0	0	0	0	0	0	0	0	0	0	0	0	0	0	0	0	0	0	0	0	0	0	0	0	0	0	0	0	0	0	0	0	0	0	0
109	0	0	0	0	0	0	0	0	0	0	0	0	0	0	0	1.483	1.686	1.661	1.621	1.582	1.514	1.448	1.37	1.193	0.8516	0.5391	0.4629	0.436	0.4335	0.4303	0.0264	0.02181	0.01752	0.01369	0.0108	0.008682	0.006999	0.005888	0.005129	0.004806	0.004954	-0.006734	-0.0182	-0.0297	-0.04132	-0.05284	-0.06456	-0.07632	-0.08797
0	NaN	NaN	NaN	NaN	NaN	NaN	NaN	NaN	NaN	NaN	NaN	NaN	NaN	NaN	NaN	NaN	NaN	NaN	NaN	NaN	NaN	NaN	NaN	NaN	NaN	NaN	NaN	NaN	NaN	NaN	NaN	NaN	NaN	NaN	NaN	NaN	NaN	NaN	NaN	NaN	NaN	NaN	NaN	NaN	NaN	NaN	NaN	NaN	NaN
110	0	0	0	0	0	0	0	0	0.5857	0.71	0.8364	0.9805	1.275	1.466	1.592	1.519	1.324	1.078	0.873	0.7739	0.6911	0.6154	0.5408	0.5152	0.1136	0.1117	0.09687	0.08202	0.06711	0.05197	0.0374	0.02516	0.01506	0.007116	0.0006917	0.1152	0.122	0.129	0.138	0.1481	0.1582	0.1683	0.1774	0.1852	0.1928	0.188	0.176	0.164	0.152
111	0	0	0	0	0	0	0	0	0	0	0	0	0	0	0	0	1.398	1.72	1.726	1.375	1.325	1.552	1.483	1.42	1.372	1.353	1.248	1.104	0.9565	0.9264	0.8881	0.8434	0.7962	0.7164	0.6293	0.6	0.6	0.6	0.6	0.2	0.2	0.2	0.2	0.2	0.2	0.2	0.188	0.176	0.164
112	0	0	0	0	0	0	0	0	0	0	0	0	0	0	0	0	0	0	0	0	0	0	0	1.338	1.693	1.684	1.633	1.558	1.486	1.409	1.293	1.075	0.7094	0.5554	0.4033	0.4026	0.4033	0.4046	0.4063	0.4091	0.4128	0.4168	0.4207	0.4244	0.02769	0.03032	0.02023	-0.006301	-0.03361
0	0	0	0	0	0	0	0	0	-0	-0	-0.2	-0	-0	-0	-0	0	0	0	0	0	0	0	0	0	0	0	0	0	0	0	0	0	0	0	0	0	0	0	0	0	0	0	0	0	0	0	0	0	0
0	NaN	NaN	NaN	NaN	NaN	NaN	NaN	NaN	NaN	NaN	NaN	NaN	NaN	NaN	NaN	NaN	NaN	NaN	NaN	NaN	NaN	NaN	NaN	NaN	NaN	NaN	NaN	NaN	NaN	NaN	NaN	NaN	NaN	NaN	NaN	NaN	NaN	NaN	NaN	NaN	NaN	NaN	NaN	NaN	NaN	NaN	NaN	NaN	NaN
0	0	0	0	0	0	0	0	0	-0.2	-0.2	-0	-0	-0	-0	-0	-0.2	-0.2	-0.2	-0	-0	0	0	0	0	0	0	0	0	0	0	0	0	0	0	0	0	0	0	0	0	0	0	0	0	0	0	0	0	0
0	NaN	NaN	NaN	NaN	NaN	NaN	NaN	NaN	NaN	NaN	NaN	NaN	NaN	NaN	NaN	NaN	NaN	NaN	NaN	NaN	NaN	NaN	NaN	NaN	NaN	NaN	NaN	NaN	NaN	NaN	NaN	NaN	NaN	NaN	NaN	NaN	NaN	NaN	NaN	NaN	NaN	NaN	NaN	NaN	NaN	NaN	NaN	NaN	NaN
113	0	0	0	0	0	0	0	0	-0	-0	-0	-0	-0	-0	-0	-0	-0	-0	-0	-0	-0	0	0	0	0	0	0	0	0	0	0	0	0	1.289	1.359	1.379	1.296	1.465	1.439	1.032	0.6277	0.8153	0.7448	0.6977	0.628	0.5106	0.3532	0.3537	0.3548
0	0	0	0	0	0	0	0	0	-0	-0	-0	-0	-0	-0	-0	0	0	0	0	0	0	0	0	0.8493	0.8293	0.7594	0.6899	0.2211	0.1413	0.3622	0.2821	0.1975	0.1539	0.06978	-0.06492	-0.1608	-0.09646	-0.03215	0.04001	0.12	-0.2	-0.2	-0.2	-0.212	-0.224	-0.236	-0.248	-0.26	-0.2
114	0	0	0	0	0	0	0	0	0	0	0	0	0	0	0	0	1.612	1.427	1.421	1.367	1.317	1.542	1.469	1.399	1.326	1.112	0.7995	0.4452	0.4022	0.4017	0.4012	0.4009	0.4006	0.4005	0.4003	0.4002	0.4002	0.000158	0.0001727	0.0002179	0.0002885	0.0004031	0.000582	0.0008991	0.001304	-0.01015	0.002382	-0.009211	-0.02115
0	NaN	NaN	NaN	NaN	NaN	NaN	NaN	NaN	NaN	NaN	NaN	NaN	NaN	NaN	NaN	NaN	NaN	NaN	NaN	NaN	NaN	NaN	NaN	NaN	NaN	NaN	NaN	NaN	NaN	NaN	NaN	NaN	NaN	NaN	NaN	NaN	NaN	NaN	NaN	NaN	NaN	NaN	NaN	NaN	NaN	NaN	NaN	NaN	NaN
0	NaN	NaN	NaN	NaN	NaN	NaN	NaN	NaN	NaN	NaN	NaN	NaN	NaN	NaN	NaN	NaN	NaN	NaN	NaN	NaN	NaN	NaN	NaN	NaN	NaN	NaN	NaN	NaN	NaN	NaN	NaN	NaN	NaN	NaN	NaN	NaN	NaN	NaN	NaN	NaN	NaN	NaN	NaN	NaN	NaN	NaN	NaN	NaN	NaN
115	0	0	0	0	0	0	0	0	0	0	0	0	0	0	0	0	1.303	1.631	1.735	1.685	1.634	1.562	1.492	1.428	1.372	1.32	1.107	0.8115	0.4771	0.4336	0.4318	0.431	0.4292	0.4278	0.4258	0.4237	0.4215	0.4196	0.4178	0.4155	0.413	0.4113	0.41	0.409	0.008275	0.008108	0.008436	0.009135	-0.001796
116	0	0	0	0	0	0	0	0	0	0	0	0	0	0	0	0	0	0	0	1.251	1.36	1.581	1.621	1.245	1.171	1.101	1.337	1.271	1.177	0.8566	0.6918	0.5317	0.4954	0.4737	0.05675	0.04675	0.04214	0.04128	0.03875	0.03578	0.0335	0.03203	0.0319	0.01689	0.002094	-0.01265	-0.02787	-0.02779	-0.0398
117	0	0	0	0	0	0	0	0	-0	0	0	0	0	0	0	0	0	0	0	0	0	0	1.322	1.431	1.379	1.557	1.516	1.141	1.065	0.9594	1.035	0.7299	0.6556	0.5503	-0.01174	-0.02373	-0.0358	-0.04783	-0.05983	-0.07183	-0.08382	-0.0958	0.0002318	0.0002777	0.0003404	-0.01525	-0.03079	-0.04621	-0.04575
118	0	0	0	0	0	0	0	0	-0	-0	-0	-0	-0	-0	-0	-0	-0	-0	-0	-0	-0	-0	-0	-0	-0	-0	-0	-0	-0	-0	-0	-0	-0	-0	-0	-0	-0	-0	-0	-0	-0	-0	-0	-0	-0	-0	-0	-0	-0
0	0	0	0	0	0	0	0	0	0	0	0	0	0	0	0	-0	-0	-0	0	0	0	0.6345	0.7345	0.1427	0.06466	-0.003051	-0.06515	-0.1047	-0.1194	-0	-0	0	0	0	0	0	0	0	0	0	0	0	0	0	0	0	0	0	0
119	0	0	0	0	0	0	0	0	0	0	0	0	0	0	0	0	1.623	1.736	1.379	1.324	1.547	1.472	1.398	1.326	1.254	1.158	0.9087	0.5221	0.4021	0.4028	0.4044	0.4071	0.4109	0.01599	0.02215	0.001615	-0.0184	-0.02238	-0.02644	-0.03115	-0.03699	-0.04391	-0.05208	-0.06165	-0.07273	-0.07328	-0.07538	-0.07842	0.0387
120	0	0	0	0	0	0	0	0	0	0	0	0	0	0	1.498	1.65	1.729	1.677	1.6	1.458	1.271	1.038	0.8938	0.6493	0.425	0.4	0.4	0.4	0.4	0.4	0.4	1.787e-05	-0.01196	-0.02392	-0.03581	-0.04754	-0.05886	-0.06927	-0.07794	-0.08395	-0.0866	-0.08558	-0.06894	-0.0493	-0.02741	-0.004155	0.01982	0.04415	0.06862
121	0	0	0	0	0	0	0	0	0	0	0	0	0	0	0	0	0	0	0	0	1.244	1.401	1.542	1.535	1.449	1.026	0.8204	0.6374	0.1053	0.01316	-0.07895	-0.1711	-0.2	-0.2	-0.2	-0.218	-0.236	-0.2	-0.2	-0.2	-0.218	0	0	0	0	0	0	0	0
122	0	0	0	0	0	0	0	0	0	0	0	0	0	0	0	0	0	0	0	0	0	1.603	1.426	1.37	1.319	1.243	1.169	1.396	1.327	1.259	1.187	1.141	1.034	0.8499	0.6589	0.6	0.6	0.6	0.6	0.6	0.6	0.6	0.6	0.6	0.5995	0.5964	0.1923	0.1921	0.1916
0	NaN	NaN	NaN	NaN	NaN	NaN	NaN	NaN	NaN	NaN	NaN	NaN	NaN	NaN	NaN	NaN	NaN	NaN	NaN	NaN	NaN	NaN	NaN	NaN	NaN	NaN	NaN	NaN	NaN	NaN	NaN	NaN	NaN	NaN	NaN	NaN	NaN	NaN	NaN	NaN	NaN	NaN	NaN	NaN	NaN	NaN	NaN	NaN	NaN
0	0	0	0	0	0	0	0	0	-0.2	-0.2	-0.2	0	0	0	0	0	0	0	0	0	0	0	0	0	0	0	0	0	0	0	0	0	0	0	0	0	0	0	0	0	0	0	0	0	0	0	0	0	0
0	NaN	NaN	NaN	NaN	NaN	NaN	NaN	NaN	NaN	NaN	NaN	NaN	NaN	NaN	NaN	NaN	NaN	NaN	NaN	NaN	NaN	NaN	NaN	NaN	NaN	NaN	NaN	NaN	NaN	NaN	NaN	NaN	NaN	NaN	NaN	NaN	NaN	NaN	NaN	NaN	NaN	NaN	NaN	NaN	NaN	NaN	NaN	NaN	NaN
123	0	0	0	0	0	0	0	0	0	0	0	0	0	0	0	0	0	0	0	0	0	1.433	1.717	1.68	1.631	1.584	1.481	1.349	1.058	0.6966	0.475	0.45	0.4252	0.4006	0.4014	0.403	0.4052	0.4081	0.4113	0.01444	0.005215	-0.004682	-0.0153	-0.02676	-0.03897	-0.05174	-0.06492	-0.07822	-0.09147
0	NaN	NaN	NaN	NaN	NaN	NaN	NaN	NaN	NaN	NaN	NaN	NaN	NaN	NaN	NaN	NaN	NaN	NaN	NaN	NaN	NaN	NaN	NaN	NaN	NaN	NaN	NaN	NaN	NaN	NaN	NaN	NaN	NaN	NaN	NaN	NaN	NaN	NaN	NaN	NaN	NaN	NaN	NaN	NaN	NaN	NaN	NaN	NaN	NaN
124	0	0	0	0	0	0	0	0	0	0	0	0	0	0	0	0	0	0	0	0	0	0	1.173	1.572	1.728	1.374	1.323	1.248	1.174	1.403	1.332	1.26	1.18	1.131	1.047	0.9473	0.8446	0.7881	0.7	0.5597	0.4482	0.4303	0.4201	0.4162	0.4156	0.417	0.01947	0.022	0.02404
0	0	0	0	0	0	0	0	0	-0.2	-0.2	-0	-0	-0	0	0	0	0	0	0	0	0	0	0	0	0	0	0	0	0	0	0	0	0	0	0	0	0	0	0	0	0	0	0	0	0	0	0	0	0
0	NaN	NaN	NaN	NaN	NaN	NaN	NaN	NaN	NaN	NaN	NaN	NaN	NaN	NaN	NaN	NaN	NaN	NaN	NaN	NaN	NaN	NaN	NaN	NaN	NaN	NaN	NaN	NaN	NaN	NaN	NaN	NaN	NaN	NaN	NaN	NaN	NaN	NaN	NaN	NaN	NaN	NaN	NaN	NaN	NaN	NaN	NaN	NaN	NaN
0	NaN	NaN	NaN	NaN	NaN	NaN	NaN	NaN	NaN	NaN	NaN	NaN	NaN	NaN	NaN	NaN	NaN	NaN	NaN	NaN	NaN	NaN	NaN	NaN	NaN	NaN	NaN	NaN	NaN	NaN	NaN	NaN	NaN	NaN	NaN	NaN	NaN	NaN	NaN	NaN	NaN	NaN	NaN	NaN	NaN	NaN	NaN	NaN	NaN
0	0	0	0	0	0	0	0	0	-0.2	-0.2	0	0	0	0	0	0	0	0	0	0	0	0	0	0	0	0	0	0	0	0	0	0	0	0	0	0	0	0	0	0	0	0	0	0	0	0	0	0	0
0	NaN	NaN	NaN	NaN	NaN	NaN	NaN	NaN	NaN	NaN	NaN	NaN	NaN	NaN	NaN	NaN	NaN	NaN	NaN	NaN	NaN	NaN	NaN	NaN	NaN	NaN	NaN	NaN	NaN	NaN	NaN	NaN	NaN	NaN	NaN	NaN	NaN	NaN	NaN	NaN	NaN	NaN	NaN	NaN	NaN	NaN	NaN	NaN	NaN
0	0	0	0	0	0	0	0	0	-0	0	0	0	0	0	0	0	0	0	0	0	0	0	0	0	0	0	0	0	0	0	0	0	0	0	0	0	0	0	0	0	0	0	0	0	0	0	0	0	0
0	0	0	0	0	0	0	0	0	-0	-0	-0	-0	-0	-0	-0	-0	-0	-0	-0	-0	-0	-0	-0	-0	-0	-0	-0	-0	-0	-0	-0	-0	-0	-0	-0	-0	-0	-0	-0	-0	-0	-0	-0	-0	-0	-0	-0	0	0
0	0	0	0	0	0	0	0	0	0.7611	0.5467	0.4008	0.4116	0.438	0.006605	0.0524	0	0	0	0	0	0	0	0	0.8343	0.9721	1.094	1.032	1.012	0.9461	0.8804	0.7897	0.699	0.6083	0.5176	0.01496	-0.024	-0.036	-0.048	-0.06	-0.072	-0.084	-0.096	-0.108	0	0.08	0.16	0.24	0.32	0.4
125	0	0	0	0	0	0	0	0	-0	-0	-0	-0	-0	-0	-0	-0	0	0	0	0	0	0	0.3813	0.4906	0.6191	0.7519	0.8902	0.949	1.146	1.383	1.459	1.426	1.364	1.28	1.163	1.004	0.8327	0.6349	0.1344	0.1029	0.07658	0.05134	0.02598	0.0007572	0.0004885	0.0002487	0.0001061	3.67e-05	1e-05
0	0	0	0	0	0	0	0	0	-0	-0	-0	-0	-0	-0	-0	-0	-0	-0	-0	-0	-0	-0	0	0	0	0	0	0	0	0	0	0	0	0	0	0	0	-0	-0	-0	-0	-0	-0	-0	-0	-0	-0	0	0
0	NaN	NaN	NaN	NaN	NaN	NaN	NaN	NaN	NaN	NaN	NaN	NaN	NaN	NaN	NaN	NaN	NaN	NaN	NaN	NaN	NaN	NaN	NaN	NaN	NaN	NaN	NaN	NaN	NaN	NaN	NaN	NaN	NaN	NaN	NaN	NaN	NaN	NaN	NaN	NaN	NaN	NaN	NaN	NaN	NaN	NaN	NaN	NaN	NaN
0	0	0	0	0	0	0	0	0	-0.2	-0.2	-0.2	-0.2	0	0	0	0	0	0	0	0	0	0	0	0	0	0	0	0	0	0	0	0	0	0	0	0	0	0	0	0	0	0	0	0	0	0	0	0	0
0	NaN	NaN	NaN	NaN	NaN	NaN	NaN	NaN	NaN	NaN	NaN	NaN	NaN	NaN	NaN	NaN	NaN	NaN	NaN	NaN	NaN	NaN	NaN	NaN	NaN	NaN	NaN	NaN	NaN	NaN	NaN	NaN	NaN	NaN	NaN	NaN	NaN	NaN	NaN	NaN	NaN	NaN	NaN	NaN	NaN	NaN	NaN	NaN	NaN
0	0	0	0	0	0	0	0	0	-0	-0	-0	-0	-0	-0	-0	-0	-0	-0	-0	-0	-0	-0	-0	-0	-0	-0	-0	-0	-0	-0	-0	-0	-0	-0	-0	-0	-0	-0	0	0	0	0	0	0	0	0	0	0	0
126	0	0	0	0	0	0	0	0	-0	-0	-0	-0	-0.1897	-0.1899	-0.1898	-0	-0	-0	-0	-0.1861	-0.1827	-0.1776	-0	-0	-0	-0	-0	-0	-0	-0	-0	-0	-0	0	0	0	0	0	0	0	0	0	0	0	0	0	0	0	0
127	0	0	0	0	0	0	0	0	0	0	0	0	0	0	0	0	0	0	0	0	0	0	0	0	1.523	1.659	1.381	1.326	1.249	1.175	1.402	1.326	1.144	0.803	0.7748	0.63	0.4898	0.4312	0.01897	-0.0009712	-0.01801	-0.033	-0.0469	-0.06023	-0.07304	-0.08581	-0.09887	-0.112	-0.1252
128	0	0	0	0	0	0	0	0	0	0.6679	0.8057	0.9169	1.039	1.182	1.341	1.468	1.509	1.471	1.414	1.33	1.221	1.034	0.8177	0.725	0.65	0.625	0.6	0.6	0.2	0.2	0.2	0.2	0.2	0.2	0.2	0.2	0.2	0.2	0.2	0.2	0.2	0.2	0.2	0.2	0.188	0.176	0.1483	0.1206	0.09294
129	0	0	0	0	0	0	0	0	0	0	0	0	0	1.242	1.351	1.396	1.347	1.348	1.298	1.221	1.141	1.002	0.7408	0.5267	0.4537	0.4316	0.41	0.4133	0.4003	0.3862	0.3707	0.3522	-0.07019	-0.09164	-0.1216	-0.1495	-0.1772	-0.2049	-0.1725	-0.1882	-0.2	-0.2	-0.12	-0.03999	0.04001	0.12	0.2	0.2	0.2
130	0	0	0	0	0	0	0	0	0	0	0	0	0	0	0	0	0	0	0	0	0	1.246	1.438	1.604	1.666	1.68	1.672	1.591	1.423	1.131	0.7712	0.65	0.625	0.6	0.6	0.6	0.2	0.2	0.2	0.188	0.176	0.164	0.152	0.14	0.08589	0.03179	-0.2223	-0.2818	-0.332
0	0	0	0	0	0	0	0	0	0	0	0	0	0	0	0	0	0	0	-0.2	-0.2	-0.2	-0.2	-0.2	-0.2	-0.2	-0.2	-0.2	-0.2	-0.2	-0.2	-0	-0	-0	-0	0	0	0	0	0	0	0	0	0	0	0	0	0	0	0
131	0	0	0	0	0	0	0	0	0	0	0	0	0	0	0	0	0	0	0	0	1.456	1.705	1.691	1.649	1.58	1.514	1.451	1.391	1.317	1.086	0.6906	0.5298	0.5226	0.5184	0.5151	0.1149	0.1192	0.1129	0.1083	0.1062	0.1062	0.1079	0.1108	0.1143	0.104	0.07631	0.04863	0.03294	0.1529
0	0	0	0	0	0	0	0	0	0	0	0	0	0	0	0	0	0	0	0	0	0	0	0	0	0	0	0	0	-0	-0	-0	-0	-0	-0	-0	-0	-0	-0	-0	-0	-0	-0	-0	-0	-0	-0	-0	-0	-0
132	0	0	0	0	0	0	0	0	-0	-0	0	0	0	0	0	0	0	0	0	0	1.143	1.447	1.46	1.403	1.245	1.069	0.9828	0.9008	0.424	0.346	0.2531	0.2111	0.1982	0.1725	0.1461	0.1441	0.1417	0.235	0.2443	0.2543	0.2403	0.2433	0.2477	0.253	0.259	0.2657	0.2734	0.2745	0.2745
133	0	0	0	0	0	0	0	0	0	0	0	0	0	1.066	1.307	1.448	1.462	1.604	1.394	1.167	1.11	0.9872	0.7604	0.5238	0.4308	-0.001046	-0.01469	-0.02607	-0.02064	-0.01443	-0.00784	-0.001073	0.005692	0.009882	-0.002118	-0.01412	-0.01412	0.1059	0.1059	0.1059	0.1059	0.1059	0.1059	0.1059	0.1059	0.1059	0.1059	0.1059	0.1059
134	0	0	0	0	0	0	0	0	0	0	0	0	0	0	1.121	1.344	1.469	1.425	1.393	1.342	1.317	1.336	1.277	1.148	0.9797	0.8552	0.6655	0.5557	0.5311	0.5078	0.4862	0.4674	0.4516	0.4392	0.4304	0.4254	0.4243	0.4262	0.4297	0.4344	0.4402	0.04743	0.05605	0.05425	0.05419	0.0564	0.06095	0.06814	0.07738
0	0	0	0	0	0	0	0	0	-0	-0	0	0	0	0	0	0	0	0	0	0	0	0	0	0	0	-0	-0	-0	-0	-0	-0	-0	-0	-0	-0	-0	-0	-0	-0	-0	-0	-0	-0	-0	-0	-0	-0	-0	-0
135	0	0	0	0	0	0	0	0	0	0	0	0	0	0	0	0	0	1.274	1.426	1.427	1.544	1.605	1.591	1.474	1.339	1.12	0.9204	0.6811	0.5822	0.4516	-0.1042	-0.2	-0.2	-0.2	-0.2	-0.2	-0.2	-0.2	-0.2	-0.2	-0.2	-0.2	-0.2	0	0	0	0	0	0
136	0	0	0	0	0	0	0	0	0	0	0	0	0	0	0	0	0	0	0	1.661	1.383	1.324	1.244	1.166	1.089	1.012	1.158	0.7675	0.7486	0.6612	0.5753	0.4432	0.3845	0.3689	0.3691	-0.03065	-0.03026	-0.02972	-0.02897	-0.02794	-0.0266	-0.03683	-0.02219	-0.01826	-0.01239	-0.004238	0.007183	0.01056	0.0182
0	NaN	NaN	NaN	NaN	NaN	NaN	NaN	NaN	NaN	NaN	NaN	NaN	NaN	NaN	NaN	NaN	NaN	NaN	NaN	NaN	NaN	NaN	NaN	NaN	NaN	NaN	NaN	NaN	NaN	NaN	NaN	NaN	NaN	NaN	NaN	NaN	NaN	NaN	NaN	NaN	NaN	NaN	NaN	NaN	NaN	NaN	NaN	NaN	NaN
0	NaN	NaN	NaN	NaN	NaN	NaN	NaN	NaN	NaN	NaN	NaN	NaN	NaN	NaN	NaN	NaN	NaN	NaN	NaN	NaN	NaN	NaN	NaN	NaN	NaN	NaN	NaN	NaN	NaN	NaN	NaN	NaN	NaN	NaN	NaN	NaN	NaN	NaN	NaN	NaN	NaN	NaN	NaN	NaN	NaN	NaN	NaN	NaN	NaN
137	0	0	0	0	0	0	0	0	-0	-0	-0	-0	0	0	0	0	0	0	0	0	0	0	0	1.302	1.415	1.403	1.35	1.3	1.249	1.172	1.077	0.9443	0.7661	0.5491	0.05001	0.02501	1e-05	1e-05	1e-05	1e-05	1e-05	1e-05	1e-05	1e-05	0.08008	0.1607	0.2431	0.008798	0.003918
138	0	0	0	0	0	0	0	0	0	0	0	0	0	0	0	0	0	0	0	1.333	1.452	1.456	1.589	1.581	1.423	1.103	0.9075	0.6626	0.5035	0.462	0.4222	-0.01845	-0.03541	-0.06476	-0.09415	-0.1074	-0.1195	-0.1299	-0.1386	-0.06163	-0.05528	-0.04789	-0.03957	-0.03003	-0.01977	-0.00912	0.00158	0.01185	0.02147
0	0	0	0	0	0	0	0	0	-0	-0	-0	-0	-0	-0	-0	-0	-0	-0	-0	-0	-0	-0	-0	-0	-0	-0	-0	-0	-0	-0	-0	-0	-0	-0	-0	-0	-0	0	0	0.753	0.8905	0.9184	0.8263	0.8	0.8	0	0	0	0
0	0	0	0	0	0	0	0	0	-0	-0	-0	-0	-0	-0	-0	-0	-0	-0	-0	-0	-0	-0	-0	-0	-0	-0	-0	-0	-0	-0	-0	-0	-0	-0	-0	-0	0	0	0	0	0	0	0	0	0	0	0	0	0
0	NaN	NaN	NaN	NaN	NaN	NaN	NaN	NaN	NaN	NaN	NaN	NaN	NaN	NaN	NaN	NaN	NaN	NaN	NaN	NaN	NaN	NaN	NaN	NaN	NaN	NaN	NaN	NaN	NaN	NaN	NaN	NaN	NaN	NaN	NaN	NaN	NaN	NaN	NaN	NaN	NaN	NaN	NaN	NaN	NaN	NaN	NaN	NaN	NaN
139	0	0	0	0	0	0	0	0	0	0	0	0	0	1.225	1.521	1.661	1.71	1.684	1.644	1.596	1.517	1.437	1.356	1.227	1.089	1.028	1.002	0.9455	0.8877	0.797	0.6661	0.6	0.6	0.6	0.6	0.6	0.2	0.2	0.188	0.176	0.164	0.152	0.14	0.128	0.116	0.104	0.092	0.08	0.08
0	NaN	NaN	NaN	NaN	NaN	NaN	NaN	NaN	NaN	NaN	NaN	NaN	NaN	NaN	NaN	NaN	NaN	NaN	NaN	NaN	NaN	NaN	NaN	NaN	NaN	NaN	NaN	NaN	NaN	NaN	NaN	NaN	NaN	NaN	NaN	NaN	NaN	NaN	NaN	NaN	NaN	NaN	NaN	NaN	NaN	NaN	NaN	NaN	NaN
0	NaN	NaN	NaN	NaN	NaN	NaN	NaN	NaN	NaN	NaN	NaN	NaN	NaN	NaN	NaN	NaN	NaN	NaN	NaN	NaN	NaN	NaN	NaN	NaN	NaN	NaN	NaN	NaN	NaN	NaN	NaN	NaN	NaN	NaN	NaN	NaN	NaN	NaN	NaN	NaN	NaN	NaN	NaN	NaN	NaN	NaN	NaN	NaN	NaN
140	0	0	0	0	0	0	0	0	0	0	0	0	0	0	0	0	0	0	1.611	1.728	1.372	1.319	1.243	1.17	1.399	1.326	1.191	0.8991	0.5845	0.4066	0.008746	0.01106	0.01289	0.0156	0.01834	0.02066	0.02251	0.0238	0.02446	0.02456	0.02434	0.01202	-0.0002974	-0.0278	-0.05451	-0.08019	-0.1046	-0.04368	-0.05317
0	NaN	NaN	NaN	NaN	NaN	NaN	NaN	NaN	NaN	NaN	NaN	NaN	NaN	NaN	NaN	NaN	NaN	NaN	NaN	NaN	NaN	NaN	NaN	NaN	NaN	NaN	NaN	NaN	NaN	NaN	NaN	NaN	NaN	NaN	NaN	NaN	NaN	NaN	NaN	NaN	NaN	NaN	NaN	NaN	NaN	NaN	NaN	NaN	NaN
0	0	0	0	0	0	0	0	0	-0.1395	-0.2	-0.2	-0.2	0	0	0	0	0	0	0	0	0	0	0	0	0	0	0	0	0	0	0	0	0	0	0	0	0	0	0	0	0	0	0	0	0	0	0	0	0
0	NaN	NaN	NaN	NaN	NaN	NaN	NaN	NaN	NaN	NaN	NaN	NaN	NaN	NaN	NaN	NaN	NaN	NaN	NaN	NaN	NaN	NaN	NaN	NaN	NaN	NaN	NaN	NaN	NaN	NaN	NaN	NaN	NaN	NaN	NaN	NaN	NaN	NaN	NaN	NaN	NaN	NaN	NaN	NaN	NaN	NaN	NaN	NaN	NaN
141	0	0	0	0	0	0	0	0	0	0	0	0	0	0	1.301	1.474	1.628	1.693	1.67	1.613	1.494	1.276	1.047	0.9739	0.8617	0.7091	0.65	0.625	0.6	0.6	0.6	0.6	0.6	0.6	0.6	0.6	0.2	0.2	0.188	0.1339	0.07979	-0.1743	-0.2314	-0.2792	-0.2966	-0.3152	-0.335	-0.356	-0.362
142	0	0	0	0	0	0	0	0	0	0	0	0	0	0	0	0	0	0	1.326	1.478	1.454	1.431	1.422	1.434	1.338	1.08	0.8251	0.275	0.25	0.225	0.2	0.2	0.2	0.2	0.2	0.28	0.36	0.44	0.52	0.6	0.6	0.6	0.6	0.6	0.2	0.2	0.2	0.2	0.188
143	0	0	0	0	0	0	0	0	0	0	0	0	0	0	0	0	0	0	0	0	0	0	0	1.293	1.435	1.696	1.709	1.731	1.687	1.63	1.556	1.435	1.261	1.148	1.069	1.047	1.028	1.01	0.9942	0.9759	0.9804	0.9824	0.9767	0.9474	0.8928	0.8049	0.6822	0.6	0.6
144	0	0	0	0	0	0	0	0	0	0	0	0	0	0	0	0	0	0	0	0	0	1.293	1.669	1.677	1.627	1.253	1.481	1.414	1.354	1.295	1.194	0.8656	0.5183	0.452	0.04473	0.03865	0.03375	0.03011	0.01636	0.02796	0.02831	0.0289	0.03019	0.03188	0.03405	0.03654	0.03855	0.03925	0.03942
145	0	0	0	0	0	0	0	0	0	0	0	0	0	0	0	1.534	1.725	1.732	1.618	1.437	1.249	1.171	1.091	1.011	0.9299	0.8066	0.6579	0.4264	0.4	0.4	0.4	0.4	0.4	0.4	0.4	0.4	1e-05	1e-05	1e-05	-0.01199	-0.02399	-0.03599	-0.04799	-0.05999	-0.07194	0.0002748	0.0008756	0.00201	0.003554
146	0	0	0	0	0	0	0	0	0	0	0	0	0	0	0	0	0	1.519	1.656	1.731	1.679	1.628	1.555	1.485	1.419	1.362	1.32	1.26	1.152	0.9968	0.9738	0.9646	0.9548	0.9458	0.9377	0.9316	0.9222	0.9014	0.8363	0.7444	0.623	0.6	0.6	0.6	0.6	0.6	0.6	0.6	0.6
147	0	0	0	0	0	0	0	0	-0	-0	-0	-0	-0	-0	-0	-0	-0	0	0	0	0	0	0	0	0	0	0	0	1.4	1.35	1.3	1.25	1.175	1.099	1.01	0.8688	0.6559	0.45	0.02501	1e-05	1e-05	-0.01199	-0.02399	-0.03599	-0.04799	-0.05999	-0.07199	1e-05	1e-05
148	0	0	0	0	0	0	0	0	0	0	0	0	0	0	0	0	0	0	1.445	1.31	1.427	1.373	1.322	1.247	1.474	1.402	1.33	1.256	1.177	1.139	1.078	0.997	0.972	0.9753	0.9736	0.9729	0.9704	0.94	0.8069	0.6155	0.4629	0.4394	0.4242	0.4149	0.4084	0.4044	0.4023	0.4013	0.4008
149	0	0	0	0	0	0	0	0	0	0	0	0	0	1.113	1.438	1.685	1.726	1.691	1.651	1.587	1.525	1.467	1.389	1.253	1.092	0.9279	0.802	0.6628	0.6	0.6	0.6	0.6	0.6	0.6	0.6	0.6	0.6	0.6	0.5851	0.5701	0.5591	0.5532	0.551	0.5501	0.1479	0.1473	0.1358	0.1261	0.1181
0	NaN	NaN	NaN	NaN	NaN	NaN	NaN	NaN	NaN	NaN	NaN	NaN	NaN	NaN	NaN	NaN	NaN	NaN	NaN	NaN	NaN	NaN	NaN	NaN	NaN	NaN	NaN	NaN	NaN	NaN	NaN	NaN	NaN	NaN	NaN	NaN	NaN	NaN	NaN	NaN	NaN	NaN	NaN	NaN	NaN	NaN	NaN	NaN	NaN
0	0	0	0	0	0	0	0	0	-0.2	-0.2	0	0	0	0	0	0	0	0	0	0	0	0	0	0	0	0	0	0	0	0	0	0	0	0	0	0	0	0	0	0	0	0	0	0	0	0	0	0	0
150	0	0	0	0	0	0	0	0	0.3644	0.4	0.4	0.4	0.4	0	0	-0.012	-0	-0	-0	-0	-0	-0	-0	-0	-0	0	0	0	0	0	0	0.7553	0.8931	0.9796	1.037	1.079	1.122	1.072	1.022	0.9466	0.8716	0.7966	0.7216	0.6045	0.4874	0.4203	0	0	-0.012
151	0	0	0	0	0	0	0	0	0	0	0	0	0	0	0	0	0	0	0	1.319	1.556	1.715	1.683	1.638	1.568	1.49	1.353	1.024	0.7139	0.4806	0.4288	0.4051	0.407	0.4094	0.4122	0.01543	0.01897	0.02287	0.02714	0.01977	-0.002671	-0.02455	-0.04584	-0.05051	-0.05409	-0.05645	-0.05777	-0.05786	-0.05697
152	0	0	0	0	0	0	0	0	0	0	0	0	0	0	0.9401	1.078	1.2	1.444	1.493	1.449	1.344	1.169	0.953	0.825	0.75	0.675	0.65	0.625	0.6	0.6	0.6	0.6	0.6	0.6	0.6	0.2	0.28	0.1579	0.1158	-0.1263	-0.1684	-0.2132	-0.2276	-0.2432	-0.26	-0.278	-0.2972	-0.3176	-0.3392
0	NaN	NaN	NaN	NaN	NaN	NaN	NaN	NaN	NaN	NaN	NaN	NaN	NaN	NaN	NaN	NaN	NaN	NaN	NaN	NaN	NaN	NaN	NaN	NaN	NaN	NaN	NaN	NaN	NaN	NaN	NaN	NaN	NaN	NaN	NaN	NaN	NaN	NaN	NaN	NaN	NaN	NaN	NaN	NaN	NaN	NaN	NaN	NaN	NaN
153	0	0	0	0	0	0	0	0	0	0	0	0	0	0	0	0	0	0	0	0	0	0	1.139	1.289	1.349	1.253	1.229	1.152	1.07	0.9846	0.8566	0.6966	-0.0306	-0.2	-0.2	-0.2	-0.2	-0.2	-0.218	-0.236	-0.254	0	0	0	0	0	0	0	0
154	0	0	0	0	0	0	0	0	0	0	0	0	0	0	0	0	0	0	0	0	0	1.331	1.525	1.67	1.629	1.255	1.182	1.412	1.346	1.288	1.238	1.246	1.172	1.004	0.8134	0.6457	0.538	0.5169	0.4977	0.4816	0.4673	0.4558	0.4466	0.4393	0.4347	0.4333	0.4338	0.435	0.4365
155	0	0	0	0	0	0	0	0	0	0	0	0	0	0	0	0	0	0	1.543	1.688	1.731	1.677	1.626	1.55	1.478	1.406	1.337	1.268	1.196	1.162	1.04	0.8899	0.8356	0.7827	0.7387	0.7045	0.6831	0.6877	0.7139	0.753	0.8054	0.8577	0.8885	0.8288	0.7157	0.5804	0.55	0.5288	0.5109
0	0	0	0	0	0	0	0	0	-0.2	-0	-0	-0	-0	-0	0	0	0	0	0	0	0	0	0	0	0	0	0	0	0	0	0	0	0	0	0	0	0	0	0	0	0	0	0	0	0	0	0	0	0
0	0	0	0	0	0	0	0	0	-0.2	-0	-0.2	-0	-0	-0.2	-0.2	-0.2	-0.2	0	0	0	0	0	0	0	0	0	0	0	0	0	0	0	0	0	0	0	0	0	0	0	0	0	0	0	0	0	0	0	0
156	0	0	0	0	0	0	0	0	0	0	0	0	0	0	0	1.347	1.461	1.408	1.56	1.642	1.613	1.572	1.448	1.179	0.8241	0.65	0.225	0.2	0.2	0.2	0.2	0.2	0.188	0.2	0.2	0.2	0.188	0.176	0.164	0.152	0.14	0.128	0.116	0.104	0.092	0.2	0.2	0.1784	0.1524
157	0	0	0	0	0	0	0	0	-0	-0	-0	-0	-0	-0	-0	-0	-0	0	0	0	0	0	0	0	0	0	1.286	1.255	1.488	1.501	1.41	1.252	1.079	0.9855	0.8858	0.835	0.7896	0.7521	0.7227	0.7039	0.6941	0.7192	0.7545	0.7857	0.7645	0.6985	0.5883	0.5444	0.5236
158	0	0	0	0	0	0	0	0	0	0	0.8402	0.9623	1.133	1.266	1.391	1.47	1.478	1.418	1.348	1.277	1.211	1.114	1.013	0.9122	0.8097	0.7426	0.6764	0.625	0.6	0.5966	0.5921	0.5888	0.5873	0.568	0.5341	0.5002	0.06986	0.04461	0.009853	-0.01752	-0.01667	-0.01548	-0.02563	-0.03495	-0.04358	-0.05158	-0.05877	-0.06495	0.01351
0	0	0	0	0	0	0	0	0	-0	-0	-0	-0	-0	-0	-0	-0	-0	-0	-0	-0	-0	-0	-0	-0	-0	-0	-0	-0	-0	-0	-0	-0	-0	-0	-0	-0	-0	-0	-0	-0	-0	-0	-0	-0	-0	-0	-0	-0	-0
0	0	0	0	0	0	0	0	0	0	0	0	0	0	0	0	-0	-0	-0	-0	-0	-0	-0.07865	-0.0701	-0.05642	-0.03996	-0.02158	-0.01111	-0.008334	-0.004934	-0.0001385	0	0	0	0	0	0	0	0	0	0	0	0	0	0	0	0	0	0	0
159	0	0	0	0	0	0	0	0	0	0	-0	-0	-0	-0	-0	-0	-0	-0	0	0	0	0	0	0	0	0.9518	1.019	1.091	1.224	1.372	1.414	1.387	1.343	1.268	1.19	1.111	1.03	0.9961	0.9591	0.9191	0.8758	0.8406	0.7653	0.2681	0.2	0.2	0.2	0.2	0.2
160	0	0	0	0	0	0	0	0	0	0	0	0	0	0	1.214	1.412	1.502	1.476	1.387	1.352	1.272	1.192	1.113	1.024	0.503	0.351	0.2348	0.2435	0.2297	0.2187	0.2104	0.2047	0.2008	0.1986	0.1977	0.1979	0.2	0.2	0.2	0.2	0.225	0.25	0.275	0.3	0.325	0.35	0.35	0.35	0.325
0	NaN	NaN	NaN	NaN	NaN	NaN	NaN	NaN	NaN	NaN	NaN	NaN	NaN	NaN	NaN	NaN	NaN	NaN	NaN	NaN	NaN	NaN	NaN	NaN	NaN	NaN	NaN	NaN	NaN	NaN	NaN	NaN	NaN	NaN	NaN	NaN	NaN	NaN	NaN	NaN	NaN	NaN	NaN	NaN	NaN	NaN	NaN	NaN	NaN
161	0	0	0	0	0	0	0	0	0	0	0	0	0	0	0	1.319	1.45	1.541	1.63	1.639	1.59	1.535	1.476	1.394	1.189	0.825	0.625	0.6	0.2	0.2	0.2	0.2	0.2	0.2	0.2	0.2	0.188	0.2	0.2	0.2	0.2	0.2	0.2	0.2	0.2	0.2	0.2	0.2	0.2
162	0	0	0	0	0	0	0	0	0	0	0	0	0	0	0	0	0	0	0	0	0	1.521	1.659	1.735	1.683	1.612	1.384	1.102	1.027	0.9606	0.9012	0.6755	0.484	0.4598	0.4673	0.4753	0.4832	0.4916	0.5	0.1089	0.1187	0.1096	0.09757	0.08557	0.07357	0.06157	0.04957	0.03757	0.02557
0	0	0	0	0	0	0	0	0	-0.2	-0	-0	-0	-0	-0	-0	-0	-0	-0	-0	-0	-0	-0	0	0	0	0	0	0	0	0	0	0	0	0	0	0	0	0	0	0	0	0	0	0	0	0	0	0	0
0	NaN	NaN	NaN	NaN	NaN	NaN	NaN	NaN	NaN	NaN	NaN	NaN	NaN	NaN	NaN	NaN	NaN	NaN	NaN	NaN	NaN	NaN	NaN	NaN	NaN	NaN	NaN	NaN	NaN	NaN	NaN	NaN	NaN	NaN	NaN	NaN	NaN	NaN	NaN	NaN	NaN	NaN	NaN	NaN	NaN	NaN	NaN	NaN	NaN
163	0	0	0	0	0	0	0	0	0	0	0	0	0	0	0	0	0	0	1.205	1.337	1.304	1.288	1.369	1.271	0.983	0.6809	0.4797	0.425	0.4	1e-05	1e-05	1e-05	1e-05	1e-05	1e-05	1e-05	-0.01568	-0.03136	-0.04705	-0.06274	-0.07842	-0.09411	-0.02979	0.03452	0.09883	0.1631	0.2275	0.2118	0.2
164	0	0	0	0	0	0	0	0	0	0	0	0	0	0	0	1.328	1.671	1.678	1.627	1.553	1.482	1.396	1.247	1.012	0.8172	0.6657	0.08515	0.02469	0.01118	-0.00213	-0.01493	-0.02793	-0.04031	0.01946	0.01894	0.0982	0.177	0.2555	0.0138	0.01199	0.01083	0.0109	0.01284	0.01587	0.02026	0.02634	0.03433	0.04434	0.05609
165	0	0	0	0	0	0	0	0	0	0	0	0	0	0	0	0	0	0	0	1.553	1.722	1.742	1.7	1.658	1.618	1.55	1.476	1.393	1.286	1.108	0.9631	0.9034	0.8404	0.8018	0.7235	0.6366	0.6	0.2	0.2	0.2	0.2	0.2	0.2	0.188	0.176	0.164	0.2	0.2	0.2
166	0	0	0	0	0	0	0	0	0.5914	0.7073	0.8285	0.9396	1.261	1.429	1.485	1.48	1.465	1.396	1.287	1.202	1.111	1.013	0.9067	0.8446	0.7913	0.6873	0.6	0.6	0.6	0.2	0.2	0.2	0.2	0.2	0.2	0.2	0.2	0.2	0.2	0.2	0.2	0.2	0.2	0.2	0.2	0.2	0.2	0.2	0.2
0	NaN	NaN	NaN	NaN	NaN	NaN	NaN	NaN	NaN	NaN	NaN	NaN	NaN	NaN	NaN	NaN	NaN	NaN	NaN	NaN	NaN	NaN	NaN	NaN	NaN	NaN	NaN	NaN	NaN	NaN	NaN	NaN	NaN	NaN	NaN	NaN	NaN	NaN	NaN	NaN	NaN	NaN	NaN	NaN	NaN	NaN	NaN	NaN	NaN
0	0	0	0	0	0	0	0	0	-0	-0	-0	-0	-0	-0	-0	-0	-0	-0	-0	-0	-0	-0	-0	-0	-0	-0	-0	-0	-0	-0	-0	-0	-0	-0	-0	-0	-0	-0	-0	-0	-0	-0	-0	-0	-0	-0	-0	-0	-0
167	0	0	0	0	0	0	0	0	0	0	0	0	0	0	0	0	0	0	0	1.66	1.432	1.377	1.298	1.221	1.146	1.373	1.265	1.054	0.5704	0.4	0.4	0.4	0.4	0.4	0.3844	0.3688	0.3538	0.3399	0.3278	0.3181	-0.07317	-0.06191	-0.04865	-0.04588	-0.04178	-0.0369	-0.03194	-0.02701	-0.02191
168	0	0	0	0	0	0	0	0	0	0	0	0	0	0	0	0	0	0	0	1.464	1.73	1.74	1.69	1.641	1.595	1.526	1.461	1.397	1.333	1.255	1.149	1.005	0.9313	0.9143	0.9042	0.8991	0.8938	0.8026	0.6401	0.5685	0.5367	0.5043	0.4761	0.05272	0.03474	0.0217	0.01294	0.007961	0.005301
169	0	0	0	0	0	0	0	0	0	0	0	0	0	0	0	0	0	0	0	0	0	0	0	0	0	0	0	0	1.231	1.527	1.677	1.638	1.566	1.496	1.429	1.366	1.305	1.241	1.159	0.947	0.7358	0.5578	0.5359	0.5232	0.5139	0.1059	0.09951	0.09959	0.1058
170	0	0	0	0	0	0	0	0	0	0	0	0	0	0	0	0	0	0	0	0	0	1.392	1.525	1.53	1.498	1.531	1.526	1.443	1.327	1.167	1.005	0.7642	0.625	0.6	0.6	0.6	0.6	0.2	0.2	0.2	0.2	0.1989	0.1906	0.1832	0.1755	0.169	0.1636	0.1607	0.1633
171	0	0	0	0	0	0	0	0	0	0	0	0	0	0	0	0	0	0	0	1.451	1.719	1.735	1.689	1.645	1.571	1.436	1.084	0.7579	0.5265	0.4506	0.4255	0.4006	0.000784	0.0009847	-0.01443	-0.02977	-0.04498	-0.04431	-0.0554	-0.04216	-0.04049	-0.0383	-0.03546	-0.03196	-0.02765	-0.02241	-0.01621	-0.008896	-0.0004668
172	0	0	0	0	0	0	0	0	0	0	0	0	0	0	0	0	0	0	0	1.255	1.391	1.662	1.683	1.639	1.597	1.537	1.493	1.464	1.27	0.9586	0.65	0.625	0.6	0.5777	0.5527	0.5266	0.5	0.0755	0.05498	0.03868	0.02562	0.01742	0.01248	0.009613	-0.004245	-0.01769	-0.03097	0.003705	0.002538
173	0	0	0	0	0	0	0	0	0	0	0	0	0	0	0	0	0	0	0	0	0	0	0	0	1.38	1.437	1.619	1.554	1.176	1.102	1.031	1.266	1.2	1.131	0.8398	0.6242	0.4764	0.07564	0.06274	0.04674	0.02939	0.016	0.01126	0.008473	0.006812	0.006334	0.006325	0.00638	0.0181
174	0	0	0	0	0	0	0	0	0	0	0	0	0	0	0	1.311	1.427	1.421	1.367	1.316	1.54	1.466	1.391	1.316	1.248	1.05	0.8774	0.682	0.2221	0.1591	0.09949	0.1444	0.2421	0.3332	0.1158	0.1299	0.1416	0.1508	0.1572	0.1606	0.1609	0.1585	0.1542	0.1489	0.144	0.1423	0.1466	0.1572	0.1718
0	0	0	0	0	0	0	0	0	0.8151	0.9497	0.8036	0.581	0.5765	0.5601	0.5409	0.4793	0	0	0	0	0.05366	0.05366	0	0	0	0.227	0.2848	0.3735	0.4956	0.602	0.7241	0.8462	0.9218	0.9482	0.9746	1.001	1.027	1.012	0.9461	0.8804	0.8147	0.749	0.6833	0.2176	0.152	0.06127	0.02059	0	0
175	0	0	0	0	0	0	0	0	0	0	0	0	0	0	0	0	0	0	1.532	1.706	1.426	1.371	1.321	1.247	1.473	1.376	1.219	0.8577	0.6684	0.5017	0.03936	0.04038	0.03964	0.03649	0.03148	0.02558	0.02017	0.01559	0.0119	0.007934	0.004687	0.002612	0.00164	0.001186	0.0009748	0.0008385	0.0007438	0.0006877	0.0007459
176	0	0	0	0	0	0	0	0	0	0	0	0	0	0	1.488	1.655	1.683	1.601	1.522	1.446	1.359	1.178	0.8585	0.7381	0.6475	0.519	0.07122	0.07317	0.07357	0.0733	0.0731	0.07316	0.05745	0.04141	0.02499	0.008349	-0.008255	-0.01412	-0.0298	-0.04549	-0.06118	-0.07686	-0.09255	-0.1082	-0.12	-0.12	0	0	0
177	0	0	0	0	0	0	0	0	0	0	0	0	0	0	1.357	1.658	1.688	1.631	1.55	1.474	1.399	1.325	1.256	1.193	1.2	1.128	0.9615	0.7436	0.2095	0.1079	0.1171	0.1136	0.1099	0.1058	0.1016	0.09652	0.09082	0.1691	0.1759	0.1828	0.1911	0.2	0.2	0.2	0.2	0.2	0.2	0.2	0.2
178	0	0	0	0	0	0	0	0	-0	-0	-0	-0	-0	0	0	0	0	0	0	0	0	0	0	0	0	0	1.27	1.375	1.391	1.306	1.513	1.144	1.068	0.973	0.605	0.7539	0.7461	0.7015	0.6216	0.4825	0.3695	-0.0462	-0.06186	-0.07383	-0.0858	-0.06174	-0.06163	-0.06137	-0.06084
0	0	0	0	0	0	0	0	0	0	0	0	0	0	0	0	0	0	1.544	1.356	1.377	1.295	1.216	1.139	1.064	1.288	1.191	1.021	0.8224	0.6523	0.5425	0.4091	0.01189	0.01589	0.02146	0.03104	0.04535	0.05248	0.08836	0.1165	0.1473	0.1785	0.188	0.1603	0.1326	0.1049	0.07725	0.04957	0.02188	-0.005804
179	0	0	0	0	0	0	0	0	0.8642	1.121	1.369	1.464	1.373	1.217	1.037	1.016	0.9746	0.7595	0.6683	0.5935	0.5771	0.5881	0.1867	0.176	0.164	0.152	0.14	0.128	0.116	0.104	0.092	0.06431	0.04863	0.03294	0.01725	0.001569	-0.01412	-0.0298	-0.04549	-0.06118	-0.07686	-0.09255	-0.1082	-0.12	-0.12	-0.12	-0.12	-0.12	-0.12
180	0	0	0	0	0	0	0	0	0	0	0	0	0	0	0	0	1.251	1.651	1.38	1.322	1.243	1.166	1.091	1.016	1.243	1.174	1.16	1.103	0.9649	0.7787	0.6297	0.4995	0.4202	0.4219	0.4231	0.4238	0.4241	0.02434	0.02473	0.01352	0.003104	-0.006108	-0.01336	-0.01838	-0.02086	-0.02961	-0.04349	-0.05666	-0.06955
181	0	0	0	0	0	0	0	0	0	0	0	0	0	1.148	1.418	1.601	1.706	1.681	1.693	1.647	1.598	1.488	1.343	1.183	1.067	0.9612	0.907	0.8563	0.811	0.7922	0.7782	0.7696	0.7005	0.6	0.6	0.6	0.6	0.6	0.6	0.6	0.2	0.2	0.2	0.2	0.2	0.2	0.2	0.2	0.2
182	0	0	0	0	0	0	0	0	0	0	0	0	0	0	0	0	0	0	0	0	0	0	0	1.334	1.473	1.66	1.635	1.565	1.496	1.432	1.375	1.323	1.233	0.952	0.5766	0.5153	0.5145	0.1129	0.1105	0.1076	0.1045	0.0999	0.0951	0.08771	0.06849	0.04798	0.02754	0.007581	-0.01296
183	0	0	0	0	0	0	0	0	0	0	0	0	0	0	0	0	0	0	0	0	1.354	1.71	1.733	1.683	1.637	1.569	1.509	1.464	1.443	1.335	1.095	0.8025	0.6	0.6	0.1933	0.1847	0.1739	0.152	0.1354	0.1203	0.1063	0.1565	0.1633	0.1684	0.2163	0.2952	0.37	0.4414	0.5116
0	0	0	0	0	0	0	0	0	-0.2	-0.2	-0.2	-0.2	-0.2	-0	-0	-0	-0	0	0	0	0	0	0	0	0	0	0	0	0	0	0	0	0	0	0	0	0	0	0	0	0	0	0	0	0	0	0	0	0
184	0	0	0	0	0	0	0	0	0	0	0	0	0	0	0	1.516	1.705	1.723	1.68	1.64	1.574	1.51	1.451	1.388	1.217	0.8405	0.4932	0.4525	0.04744	0.0444	0.04232	0.0405	0.03915	0.03657	0.03425	0.03331	0.03378	0.03614	0.03809	0.0397	0.041	0.02603	0.01072	-0.004713	-0.02006	-0.03488	-0.03315	-0.03007	-0.02569
185	0	0	0	0	0	0	0	0	0	0	0	0	0	0	0	0	0	1.344	1.482	1.565	1.523	1.488	1.425	1.35	1.27	1.149	0.9223	0.65	0.625	0.6	0.6	0.6	0.2	0.2	0.2	0.2	0.2	0.2	0.2	0.2	0.2	0.2	0.2	0.2	0.2	0.1843	0.1686	0.1529	0.1373
0	0	0	0	0	0	0	0	0	0	0	0	0.4538	0.8162	1.267	1.245	1.237	1.169	1.046	0.8781	0.7829	0.7702	0.7841	0.7775	0.7706	0.7637	0.7504	0.7359	0	0	0	0	0	0	0	0	0	0	0	0	0	0	0	0	0	0	0	0	0	0
0	0	0	0	0	0	0	0	0	-0	-0	-0	-0	-0	-0	-0	-0	-0	-0	0	0	0	0	0	0	0	0	0	0	0	0	0	0	0	0	0	0	0	0	0	0	0	0	0	0	0	0	0	0	0
0	0	0	0	0	0	0	0	0	-0	-0	-0	0	0	0	0	0	0	0	0	0	0	0	0	0	0	0	0	0	0	0	0	0	0	0	0	0	0	0	0	0	0	0	0	0	0	0	0	0	0
186	0	0	0	0	0	0	0	0	0	0	0	0	0	0	0	0	0	0	0	0	0	0	0	1.335	1.539	1.663	1.645	1.605	1.543	1.482	1.326	1.008	0.5694	0.466	0.436	0.4104	0.4112	0.01242	0.01425	0.01686	0.02011	0.02416	0.06003	0.1451	0.23	0.3165	0.3638	0.06395	0.07459
0	0	0	0	0	0	0	0	0	-0	-0	-0	-0	-0.2	-0.2	-0	-0	-0	-0	-0	-0	-0.2	-0.2	-0.2	0	0	0	0	0	0	0	0	0	0	0	0	0	0	0	0	0	0	0	0	0	0	0	0	0	0
0	0	0	0	0	0	0	0	0	-0	0	0	0	0	0	0	0	0	0	0	0	0	0	0	0	0	0	0	0	0	0	0	0	0	0	0	0	0	0	0	0	0	0	0	0	0	0	0	0	0
187	0	0	0	0	0	0	0	0	0	0	0	0	0	0	0	0	1.258	1.644	1.676	1.321	1.245	1.17	1.398	1.33	1.256	1.076	0.7667	0.4744	0.4003	0.4001	6.005e-05	3.222e-05	1.601e-05	1e-05	1e-05	1e-05	1.815e-05	3.476e-05	0.04549	0.1256	0.2057	0.00039	0.0006382	0.001	0.001377	-0.01397	-0.02947	-0.02947	-0.02963
188	0	0	0	0	0	0	0	0	-0	0	0	0	0	0	0	0	0	0	0	0	0	0	0	0	0	0	0	0	0	0	1.306	1.696	1.734	1.686	1.639	1.57	1.505	1.429	1.186	0.7703	0.4565	0.4282	0.4029	0.4037	0.005339	0.007779	0.01086	-0.001198	-0.01289
189	0	0	0	0	0	0	0	0	0	0.6213	0.7354	0.8533	1.175	1.444	1.419	1.431	1.494	1.348	1.066	0.8628	0.5333	0.4644	0.447	0.4543	0.4601	0.4639	0.4658	0.4664	0.4503	0.4341	0.434	0.4345	0.436	0.039	0.04395	0.05135	0.04924	0.04937	0.05128	0.05477	0.0596	0.06555	0.07258	0.07263	0.06063	0.04863	0.04863	0.04863	0.04863
190	0	0	0	0	0	0	0	0	0	0	0	0	0	0	0	0	0	0	0	0	1.311	1.591	1.725	1.693	1.648	1.573	1.361	0.9907	0.7941	0.5554	0.4781	0.453	0.4288	0.4049	0.006239	0.007858	0.009861	0.01264	-0.01193	-0.03632	-0.06066	-0.0849	-0.109	-0.133	-0.1569	-0.1804	-0.1874	-0.1936	-0.06653
191	0	0	0	0	0	0	0	0	-0	-0	-0	0	0	0	0	0	0	0	0	0	0	0	0	0	0	0	1.293	1.66	1.719	1.37	1.32	1.546	1.474	1.402	1.33	1.261	1.12	0.8665	0.6462	0.4732	0.4095	0.4064	0.4043	0.403	0.4021	0.4015	0.4011	0.0007399	0.0004901
192	0	0	0	0	0	0	0	0	0	0	0	0	0	0	0	0	0	0	0	0	0	0	0	1.358	1.664	1.671	1.596	1.221	1.448	1.376	1.294	1.159	0.9381	0.6488	0.5086	0.4345	0.4391	0.4443	0.05045	0.05737	0.065	0.07346	0.08201	0.09056	0.1795	0.2683	0.3492	0.431	0.5144
193	0	0	0	0	0	0	0	0	-0	-0	-0	-0	-0	-0	-0	-0	-0	-0	-0	-0	-0	-0	-0	-0	-0	-0	-0	-0	-0	-0	-0	-0	-0	-0	-0	-0	-0	-0	-0	-0	-0	-0	-0	-0	-0	-0	-0	-0	-0
0	0	0	0	0	0	0	0	0	-0	-0	-0	-0	-0	-0	-0	-0	-0	-0	-0	-0	-0	-0	-0	-0	-0	-0	-0	-0	-0	-0	0	0	0	0	0	0	0	0	0	0	0	0	0	0	0	0	0	0	0
194	0	0	0	0	0	0	0	0	-0	-0	-0	-0	-0	-0	-0	-0	-0	-0	-0	-0	-0	-0	-0	-0	-0	-0	-0	-0	-0	-0	-0	-0	-0	-0	-0	-0	-0	-0	-0	-0	-0	-0	-0	-0	-0	-0	-0	-0	-0
195	0	0	0	0	0	0	0	0	0	0	0	0	0	0	0	0	0	0	0	0	0	0	0	0	1.497	1.693	1.752	1.715	1.682	1.653	1.593	1.408	1.123	0.77	0.675	0.65	0.625	0.6	0.6	0.2	0.2	0.2	0.2	0.2	0.188	0.176	0.164	0.152	0.09789
196	0	0	0	0	0	0	0	0	-0	-0	0	0	0	0	0	0	0	0	0	0	0	0	0	0	0	0	0	0	0	0	1.362	1.69	1.675	1.321	1.246	1.172	1.401	1.334	1.275	1.229	1.243	1.031	0.7823	0.5974	0.5198	0.5183	0.5174	0.5169	0.5167
0	0	0	0	0	0	0	0	0	-0	-0	0	0	0	0	0	0	0	0	0	0	0	0	0	0	0	0	0	0	0	0	0	0	-0	-0	-0	-0	-0.2	-0.2	-0.2	-0.2	-0.2	-0.2	-0.2	-0.2	-0.2	-0	-0	-0	0
0	NaN	NaN	NaN	NaN	NaN	NaN	NaN	NaN	NaN	NaN	NaN	NaN	NaN	NaN	NaN	NaN	NaN	NaN	NaN	NaN	NaN	NaN	NaN	NaN	NaN	NaN	NaN	NaN	NaN	NaN	NaN	NaN	NaN	NaN	NaN	NaN	NaN	NaN	NaN	NaN	NaN	NaN	NaN	NaN	NaN	NaN	NaN	NaN	NaN
197	0	0	0	0	0	0	0	0	0	0	0	0	0	0	0	0	0	1.533	1.732	1.679	1.626	1.551	1.478	1.408	1.344	1.285	1.229	1.158	0.9125	0.6356	0.6	0.2	0.188	0.176	0.164	0.152	0.14	0.128	0.116	0.104	0.092	0.08	0.08	0.2	0.2	0.2	0.2	0.1847	0.1669
0	NaN	NaN	NaN	NaN	NaN	NaN	NaN	NaN	NaN	NaN	NaN	NaN	NaN	NaN	NaN	NaN	NaN	NaN	NaN	NaN	NaN	NaN	NaN	NaN	NaN	NaN	NaN	NaN	NaN	NaN	NaN	NaN	NaN	NaN	NaN	NaN	NaN	NaN	NaN	NaN	NaN	NaN	NaN	NaN	NaN	NaN	NaN	NaN	NaN
0	0	0	0	0	0	0	0	0	-0	0	0	0	0	0	0	0	0	0	0	0	0	0	0	0	0	0	0	0	0	0	0	0	0	0	0	0	0	0	0	0	0	0	0	0	0	0	0	0	0
198	0	0	0	0	0	0	0	0	0	0	0	0.701	0.9382	1.262	1.541	1.665	1.671	1.644	1.584	1.524	1.465	1.344	1.204	1.033	0.9817	0.9266	0.8594	0.7697	0.6636	0.6	0.2	0.2	0.2	0.2	0.2	0.2	0.2	0.2	0.2	0.2	0.2	0.188	0.2	0.2	0.2	0.2	0.2	0.2	0.2
199	0	0	0	0	0	0	0	0	0.7021	0.8284	0.9428	1.185	1.322	1.45	1.449	1.435	1.353	1.263	1.169	1.07	0.9619	0.8478	0.78	0.7148	0.6865	0.6422	0.6031	0.6	0.6	0.6	0.6	0.6	0.6	0.6	0.6	0.6	0.6	0.6	0.2	0.2	0.2	0.28	0.36	0.2	0.2	0.2	0.2	0.2	0.2
0	0	0	0	0	0	0	0	0	-0	-0	-0	-0	-0	-0	-0	-0	-0	-0	0	0	0	0	0	0	0	0	0	0	0	0	0	0	0	0	0	0	0	0	0	0	0	0	0	0	0	0	0	0	0
200	0	0	0	0	0	0	0	0	0	0	0	0	0	0	0	0	0	0	0	0	0	0	0	0	0	0	0	0	0	0	1.472	1.48	1.512	1.633	1.636	1.62	1.541	1.412	1.252	1.048	0.9904	0.9295	0.8675	0.803	0.762	0.3165	0.2686	0.2044	0.2
201	0	0	0	0	0	0	0	0	0	0	0	0	0	1.22	1.509	1.733	1.688	1.636	1.563	1.491	1.42	1.349	1.273	1.189	1.139	1.029	0.4856	0.2846	0.1897	0.2	0.2	0.2	0.28	0.36	0.44	0.52	0.6	0.6	0.7789	0.9174	0.9767	0.9925	0.9953	0.9948	0.9931	0.9909	0.9878	0.9847	0.9821
0	0	0	0	0	0	0	0	0	-0	-0	-0	-0.2	-0.2	-0.2	-0.2	-0.2	-0.2	-0.2	-0.2	-0	0	0	0	0	0	0	0	0	0	0	0	0	0	0	0	0	0	0	0	0	0	0	0	0	0	0	0	0	0
0	0	0	0	0	0	0	0	0	-0	0	0	0	0	0	0	0	0	0	0	0	0	0	0	0	0	0	0	0	0	0	0	0	0	0	0	0	0	0	0	0	0	0	0	0	0	0	0	0	0
202	0	0	0	0	0	0	0	0	0	0	0	0	0	0	0	0	0	0	0	0	0	0	0	0	0	0	1.537	1.677	1.742	1.691	1.639	1.589	1.511	1.426	1.35	1.272	1.165	1.011	0.7148	0.572	0.5353	0.5091	0.09115	0.07793	0.06742	0.0575	0.04825	0.03948	0.03287
0	NaN	NaN	NaN	NaN	NaN	NaN	NaN	NaN	NaN	NaN	NaN	NaN	NaN	NaN	NaN	NaN	NaN	NaN	NaN	NaN	NaN	NaN	NaN	NaN	NaN	NaN	NaN	NaN	NaN	NaN	NaN	NaN	NaN	NaN	NaN	NaN	NaN	NaN	NaN	NaN	NaN	NaN	NaN	NaN	NaN	NaN	NaN	NaN	NaN
0	0	0	0	0	0	0	0	0	-0	-0	-0	-0	-0	-0	-0	-0	-0	-0	-0	-0	-0	-0	-0	-0	-0	-0	-0	-0	-0	-0	-0	-0	-0	-0	-0	-0	-0	-0	-0	-0	-0	-0	-0	-0	-0	-0	-0	-0	-0
203	0	0	0	0	0	0	0	0	-0	0	0	0	0	0	0	0	0	0	0	0	0	0	0	0	0	0	0	0	0	0	0	0	0	0	0	1.499	1.661	1.693	1.642	1.568	1.497	1.423	1.306	1.061	0.6608	0.4796	0.4518	0.4591	0.06959
0	NaN	NaN	NaN	NaN	NaN	NaN	NaN	NaN	NaN	NaN	NaN	NaN	NaN	NaN	NaN	NaN	NaN	NaN	NaN	NaN	NaN	NaN	NaN	NaN	NaN	NaN	NaN	NaN	NaN	NaN	NaN	NaN	NaN	NaN	NaN	NaN	NaN	NaN	NaN	NaN	NaN	NaN	NaN	NaN	NaN	NaN	NaN	NaN	NaN
0	NaN	NaN	NaN	NaN	NaN	NaN	NaN	NaN	NaN	NaN	NaN	NaN	NaN	NaN	NaN	NaN	NaN	NaN	NaN	NaN	NaN	NaN	NaN	NaN	NaN	NaN	NaN	NaN	NaN	NaN	NaN	NaN	NaN	NaN	NaN	NaN	NaN	NaN	NaN	NaN	NaN	NaN	NaN	NaN	NaN	NaN	NaN	NaN	NaN
204	0	0	0	0	0	0	0	0	0	0	0	0	0	0	0	0	0	1.504	1.346	1.421	1.367	1.314	1.237	1.463	1.391	1.326	1.289	1.167	1.013	0.7942	0.6832	0.5494	0.504	0.1077	0.113	0.1209	0.1326	0.1498	0.1707	0.1943	0.2	0.188	0.176	0.164	0.152	0.14	0.128	0.116	0.104
0	NaN	NaN	NaN	NaN	NaN	NaN	NaN	NaN	NaN	NaN	NaN	NaN	NaN	NaN	NaN	NaN	NaN	NaN	NaN	NaN	NaN	NaN	NaN	NaN	NaN	NaN	NaN	NaN	NaN	NaN	NaN	NaN	NaN	NaN	NaN	NaN	NaN	NaN	NaN	NaN	NaN	NaN	NaN	NaN	NaN	NaN	NaN	NaN	NaN
0	NaN	NaN	NaN	NaN	NaN	NaN	NaN	NaN	NaN	NaN	NaN	NaN	NaN	NaN	NaN	NaN	NaN	NaN	NaN	NaN	NaN	NaN	NaN	NaN	NaN	NaN	NaN	NaN	NaN	NaN	NaN	NaN	NaN	NaN	NaN	NaN	NaN	NaN	NaN	NaN	NaN	NaN	NaN	NaN	NaN	NaN	NaN	NaN	NaN
205	0	0	0	0	0	0	0	0	0	0	0	0	0	0	0	0	0	1.22	1.642	1.681	1.323	1.243	1.167	1.093	1.3	1.092	0.7203	0.5673	0.4	0.4	0.4	5.678e-05	0.0002536	0.0008569	-0.009668	-0.01875	-0.02767	-0.03552	-0.04218	-0.04811	-0.05342	-0.05595	-0.05796	-0.05983	-0.06536	-0.07116	-0.07691	-0.08218	-0.08677
206	0	0	0	0	0	0	0	0	0	0	0	0	0	0	0	0	0	1.312	1.625	1.678	1.324	1.246	1.171	1.098	1.328	1.264	1.213	1.236	1.174	0.9929	0.728	0.6	0.6	0.2	0.188	0.176	0.164	0.152	0.14	0.128	0.116	0.104	0.092	0.08	0.08	0.2	0.2	0.2	0.28
207	0	0	0	0	0	0	0	0	0	0	0	0	0	0	0	0	0	0	0	0.8949	1.317	1.486	1.441	1.348	0.9443	0.8729	0.7952	0.668	0.5572	0.4825	0.4679	0.4804	0.4939	0.5078	0.1221	0.1366	0.1373	0.1373	0.1373	0.1373	0.1253	0.1133	0.1013	0.08925	0.07725	0.06525	0.05325	0.04125	0.02925
208	0	0	0	0	0	0	0	0	0	0	0	0	0	0	0	0	1.33	1.664	1.74	1.381	1.299	1.219	1.143	1.068	1.295	1.225	1.159	1.154	1.142	0.9692	0.7499	0.6029	0.517	0.5209	0.5238	0.5256	0.1147	0.1039	0.09482	0.08919	0.08859	0.09167	0.09667	0.09189	0.07998	0.1853	0.1835	0.1742	0.1641
209	0	0	0	0	0	0	0	0	0.9329	1	1.028	1.161	1.199	1.253	1.252	1.252	1.305	1.316	1.273	1.223	1.172	1.092	0.9833	0.8283	0.75	0.675	0.65	0.625	0.6	0.6	0.6	0.6	0.6	0.2	0.2	0.2	0.2	0.188	0.176	0.164	0.2	0.2	0.28	0.36	0.44	0.52	0.6	0.6	0.6
210	0	0	0	0	0	0	0	0	-0	-0	0	0	0	0	0	0	0	0	0	1.007	1.047	1.395	1.536	1.504	1.435	1.358	1.245	1.061	0.7724	0.4742	0.431	0.4509	0.4319	0.4153	-0.1263	-0.1684	-0.2	-0.2138	-0.2288	-0.245	-0.2624	-0.281	-0.3008	-0.3218	-0.344	-0.362	-0.38	-0.38	-0.38
0	0	0	0	0	0	0	0	0	0.7987	0.4734	0.34	-0.2	-0.2174	-0.236	-0.254	-0.272	-0.29	-0.308	-0.326	0	0	0	0	0	0	0	0	0	0	0	0	0	0	0	0	0	0	0	0	0	0	0	0	0	0	0	0	0	0
0	0	0	0	0	0	0	0	0	-0	-0	-0	-0	-0	-0	-0	-0	-0	-0	0	0	0	0	0	0	0	0	0	0	0	0	0	0	0	0	0	0	0	0	0	0	0	0	0	-0	-0	-0	-0	-0	0
0	NaN	NaN	NaN	NaN	NaN	NaN	NaN	NaN	NaN	NaN	NaN	NaN	NaN	NaN	NaN	NaN	NaN	NaN	NaN	NaN	NaN	NaN	NaN	NaN	NaN	NaN	NaN	NaN	NaN	NaN	NaN	NaN	NaN	NaN	NaN	NaN	NaN	NaN	NaN	NaN	NaN	NaN	NaN	NaN	NaN	NaN	NaN	NaN	NaN
211	0	0	0	0	0	0	0	0	0	0.673	0.7817	0.9085	1.165	1.35	1.551	1.601	1.596	1.547	1.491	1.368	1.221	1.042	0.895	0.7801	0.6553	0.2	0.2	0.2	0.2	0.2	0.2	0.2	0.2	0.2	0.2	0.2	0.2	0.2	0.2	0.2	0.2	0.2	0.2	0.2	0.2	0.2	0.2	0.2	0.2
0	NaN	NaN	NaN	NaN	NaN	NaN	NaN	NaN	NaN	NaN	NaN	NaN	NaN	NaN	NaN	NaN	NaN	NaN	NaN	NaN	NaN	NaN	NaN	NaN	NaN	NaN	NaN	NaN	NaN	NaN	NaN	NaN	NaN	NaN	NaN	NaN	NaN	NaN	NaN	NaN	NaN	NaN	NaN	NaN	NaN	NaN	NaN	NaN	NaN
0	0	0	0	0	0	0	0	0	-0.2	-0.2	-0.2	0	0	0	0	0	0	0	0	0	0	0	0	0	0	0	0	0	0	0	0	0	0	0	0	0	0	0	0	0	0	0	0	0	0	0	0	0	0
0	0	0	0	0	0	0	0	0	-0	-0	-0	-0	-0	-0	-0	-0	0	0	0.4126	0.4905	0.8101	0.7939	1.004	1.073	0	0	0	0	0	0	0	0	0	0	0	0	0	0	0	0	0	0	0	0	0	0	0	0	0
212	0	0	0	0	0	0	0	0	-0	-0	-0	-0	-0	-0	-0	-0	0	0	0	0	0	0	0	0	0	0	0	0	0	0	0	0	0	0	0	0	0	0	0	1.607	1.437	1.43	1.375	1.324	1.273	1.197	1.418	1.332	1.229
213	0	0	0	0	0	0	0	0	0	0	0	0	0	0	0	0	0	0	0	0	1.418	1.691	1.682	1.641	1.57	1.498	1.425	1.345	1.241	0.6076	0.3252	0.07787	0.02726	0.01816	0.05584	0.05489	0.1326	0.2087	0.2844	0.3595	0.4368	0.4359	0.4365	0.437	0.4369	0.4359	0.4345	0.4328	0.4309
214	0	0	0	0	0	0	0	0	0	0	0	0	0	0	0	0	0	0	0	0	0	0	0	0	0	0	0	1.581	1.66	1.684	1.605	1.527	1.452	1.379	1.287	1.088	0.7378	0.603	0.4678	0.4043	0.405	0.4075	0.0111	0.0159	0.006503	-0.001325	-0.007575	0.003408	0.003807
215	0	0	0	0	0	0	0	0	-0	-0	-0	-0	-0	-0	-0	-0	-0	0	0	0	0	0	0	0	0	0	0	1.01	1.261	1.412	1.507	1.451	1.377	1.299	1.212	1.102	1	0.8546	0.6819	0.56	0.4051	0.4	0.4	0.4	0.4	0.4	0.4	0.4	0.4
0	0	0	0	0	0	0	0	0	-0	0	0	0	0	0	0	0	0	0	0	0	0	0	0	0	0	0	0	0	0	0	0	0	0	0	0	0	0	0	0	0.8416	0.6572	0.678	0.8947	0.8079	0.5783	0.3501	0.2173	0.2	0.2
216	0	0	0	0	0	0	0	0	0	0	0	0	0	0	0	0	1.405	1.413	1.43	1.403	1.45	1.399	0.8782	0.7824	0.7056	0.4055	0.2865	0.2552	0.3072	0.3096	0.3403	0.3005	0.3067	0.4637	-0.0827	-0.1455	-0.2	-0.2	-0	-0	-0	0	0	0	0	0	0	0	0
217	0	0	0	0	0	0	0	0	-0	-0	-0	0	0	0	0	0	0	0	0	0	0	1.705	1.706	1.654	1.648	1.568	1.452	1.288	1.118	1.027	0.9147	0.7872	0.6708	0.208	0.208	0.2075	0.2043	0.1966	0.1828	0.1615	0.1558	0.1407	0.1227	0.1118	0.1138	0.1214	0.1256	0.1466	0.1594
218	0	0	0	0	0	0	0	0	0	0	0	0	0	0	0	1.58	1.733	1.736	1.689	1.643	1.598	1.529	1.461	1.394	1.331	1.226	1.105	0.9877	0.943	0.9212	0.9015	0.8864	0.8759	0.8692	0.8659	0.8425	0.7866	0.7175	0.6314	0.6	0.6	0.6	0.6	0.6	0.6	0.6	0.6	0.6	0.6
0	NaN	NaN	NaN	NaN	NaN	NaN	NaN	NaN	NaN	NaN	NaN	NaN	NaN	NaN	NaN	NaN	NaN	NaN	NaN	NaN	NaN	NaN	NaN	NaN	NaN	NaN	NaN	NaN	NaN	NaN	NaN	NaN	NaN	NaN	NaN	NaN	NaN	NaN	NaN	NaN	NaN	NaN	NaN	NaN	NaN	NaN	NaN	NaN	NaN
219	0	0	0	0	0	0	0	0	0	0	0	0	0	0	1.267	1.601	1.735	1.681	1.628	1.555	1.484	1.416	1.354	1.301	1.189	0.9759	0.7001	0.535	0.5559	0.5777	0.1999	0.2	0.2	0.2	0.2	0.188	0.176	0.164	0.152	0.14	0.128	0.1096	0.08099	0.05379	0.02894	0.01516	0.000784	0.1095	0.1033
220	0	0	0	0	0	0	0	0	0	0	0	0	0	0	0	0	1.607	1.681	1.635	1.556	1.479	1.405	1.333	1.265	1.186	1.088	0.8022	0.6007	0.4423	0.4192	0.4149	0.4136	0.4135	0.0143	0.01591	0.01829	0.02153	0.02564	0.03093	0.03747	0.04516	0.07245	0.03301	0.02887	0.02572	0.02339	0.009652	-0.00374	-0.01679
221	0	0	0	0	0	0	0	0	0	0	0	0	0	0	0	0	0	0	1.309	1.684	1.729	1.688	1.61	1.236	1.111	0.9791	0.7884	0.5534	0.3998	0.3736	-0.05249	-0.05467	-0.06969	-0.08512	-0.1	-0.1134	-0.1246	-0.1326	-0.1367	-0.1364	-0.1319	-0.1241	-0.1024	-0.08023	0.06201	0.08415	0.1055	0.1216	0.1216
222	0	0	0	0	0	0	0	0	0	0	0	0	0.9918	1.415	1.577	1.689	1.675	1.642	1.579	1.517	1.429	1.29	1.136	0.9521	0.8505	0.7053	0.6	0.6	0.6	0.6	0.6	0.6	0.6	0.6	0.6	0.6	0.2	0.2	0.2	0.2	0.2	0.2	0.2	0.2	0.2	0.2	0.188	0.176	0.164
223	0	0	0	0	0	0	0	0	0	0	0	0	0	0.8436	0.9711	1.021	1.16	1.191	1.139	1.086	1.044	0.9996	0.8691	0.6868	0.5779	0.5529	0.5529	0.5529	0.5529	0.1529	0.1529	0.1529	0.1529	0.1409	0.1289	0.1169	0.1049	0.09294	0.08094	0.06894	0.05694	0.002836	-0.05127	-0.09337	-0.12	-0.12	-0.12	-0.12	-0.32
224	0	0	0	0	0	0	0	0	0	0	0	0	0	0	0	0	0	0	0	0	1.615	1.735	1.694	1.651	1.587	1.53	1.484	1.309	1.03	0.6872	0.4799	0.4565	0.462	0.4668	0.4694	0.0689	0.06825	0.06615	0.06234	0.04534	0.02635	0.006498	-0.01343	-0.03203	-0.04945	0.01839	0.01545	0.0137	0.01329
225	0	0	0	0	0	0	0	0	-0	-0	-0	0	0	0	0	0	0	0	0	0	0	0	0	0	0	0	0	1.231	1.363	1.434	1.434	1.609	1.549	1.477	1.407	1.343	1.287	1.247	1.191	0.9996	0.8003	0.7135	0.6101	0.5053	0.5092	0.5123	0.1146	0.1161	0.1151
226	0	0	0	0	0	0	0	0	0	0	0	0	0	0	1.249	1.612	1.681	1.324	1.244	1.167	1.091	1.315	1.213	1.033	0.8225	0.711	0.6022	0.4669	0.006573	-0.006662	-0.01993	-0.03294	-0.04549	-0.05742	-0.06898	-0.08017	-0.09077	0.007272	0.009998	0.01363	0.08845	0.1743	0.2617	0.3347	0.3861	0.01515	0.01262	0.01128	-0.001021
227	0	0	0	0	0	0	0	0	0	0	0	0	0	0	0	0	0	0	1.188	1.337	1.622	1.672	1.637	1.57	1.505	1.437	1.327	1.103	0.729	0.5457	0.05603	0.05788	0.04896	0.04114	0.03458	0.03047	0.02871	0.09979	0.1115	0.1237	0.1363	0.1492	0.1621	0.1749	0.1718	0.1565	0.1289	0.1013	0.07357
228	0	0	0	0	0	0	0	0	0	0	0	0	0	0	0	0	0	0	0	0	1.284	1.434	1.429	1.373	1.574	1.544	1.471	1.399	1.327	1.257	1.191	1.177	1.089	0.8664	0.6927	0.5749	0.5845	0.5959	0.2	0.188	0.176	0.164	0.152	0.14	0.128	0.116	0.104	0.092	0.08
0	0	0	0	0	0	0	0	0	-0.2	-0.2	-0.2	-0.2	-0	-0	-0	-0	-0	0	0	0	0	0	0	0	0	0	0	0	0	0	0	0	0	0	0	0	0	0	0	0	0	0	0	0	0	0	0	0	0
0	0	0	0	0	0	0	0	0	-0	-0	-0	0	0	0	0	0	0	0	0	0	0	0	0	0	0	0	0	0	0	0	0	0	0	0	0	0	0	0	0	0	0	0	0	0	0	0	0	0	0
0	0	0	0	0	0	0	0	0	-0	-0	-0	-0	-0	-0	-0	-0	-0	-0	-0	-0	-0	-0	-0	-0	-0	-0	-0	-0	-0	-0	-0	-0	-0	-0	-0.09112	-0.06711	-0.03988	-0.01152	0	-0.2	-0.2	-0.2	-0.2	-0.2	-0.2	-0	-0	-0	-0
0	NaN	NaN	NaN	NaN	NaN	NaN	NaN	NaN	NaN	NaN	NaN	NaN	NaN	NaN	NaN	NaN	NaN	NaN	NaN	NaN	NaN	NaN	NaN	NaN	NaN	NaN	NaN	NaN	NaN	NaN	NaN	NaN	NaN	NaN	NaN	NaN	NaN	NaN	NaN	NaN	NaN	NaN	NaN	NaN	NaN	NaN	NaN	NaN	NaN
0	0	0	0	0	0	0	0	0	-0	-0	-0	-0	-0	-0	-0	-0	-0	-0	-0	-0	-0	-0	-0	-0	-0	-0	-0	-0	-0	-0	0	0	0	0	0	0	0	0	0	0	0	0	0	0	0	0	0	0	0
0	NaN	NaN	NaN	NaN	NaN	NaN	NaN	NaN	NaN	NaN	NaN	NaN	NaN	NaN	NaN	NaN	NaN	NaN	NaN	NaN	NaN	NaN	NaN	NaN	NaN	NaN	NaN	NaN	NaN	NaN	NaN	NaN	NaN	NaN	NaN	NaN	NaN	NaN	NaN	NaN	NaN	NaN	NaN	NaN	NaN	NaN	NaN	NaN	NaN
0	0	0	0	0	0	0	0	0	0.7914	0.9213	1.041	0.9689	0.9369	0.9593	0.9086	0.8093	0.7173	0.6067	0.5034	0.4068	0.3182	0.2876	0.3008	0.3175	-0.06461	-0.05697	-0.04897	-0.04133	-0.048	-0.06	-0.072	-0.084	-0.096	-0.108	-0.12	-0.12	-0.12	0	0	0	0	0	0	-0.012	-0.024	-0.036	-0.048	-0.06	-0.072
229	0	0	0	0	0	0	0	0	-0	-0	-0	0	0	0	0	0	0	0	0	0	0	1.295	1.401	1.401	1.337	1.213	0.9798	0.7808	0.7054	0.6297	0.1535	0.07691	0.05097	0.01326	-0.02396	-0.03599	-0.04799	-0.05999	-0.08768	-0.006363	0.002951	0.01226	0.02158	0.03089	0.04021	0.04952	0.05883	0.04316	0.02756
0	NaN	NaN	NaN	NaN	NaN	NaN	NaN	NaN	NaN	NaN	NaN	NaN	NaN	NaN	NaN	NaN	NaN	NaN	NaN	NaN	NaN	NaN	NaN	NaN	NaN	NaN	NaN	NaN	NaN	NaN	NaN	NaN	NaN	NaN	NaN	NaN	NaN	NaN	NaN	NaN	NaN	NaN	NaN	NaN	NaN	NaN	NaN	NaN	NaN
230	0	0	0	0	0	0	0	0	0	0	0	0	0	1.221	1.564	1.729	1.686	1.636	1.565	1.496	1.428	1.361	1.29	1.213	1.123	0.9654	0.1653	-0.04821	-0.2	-0.2138	-0.2	-0.2	-0.2	-0.2	-0.2	-0.2	-0.2	-0.2	-0.2	-0.2	-0.218	-0.236	0	0	0	0	0	0	0
0	0	0	0	0	0	0	0	0	-0.1469	-0	-0	-0	-0	-0	-0.07712	-0.03659	-0.2	-0.2	-0.2	-0.2	-0.2	-0.2	-0.2	-0.2	-0.2	-0.2	-0.2	-0	-0	-0	-0	-0	0	0	0	0	0	0	0	0	0	0	0	0	0	0	0	0	0
0	NaN	NaN	NaN	NaN	NaN	NaN	NaN	NaN	NaN	NaN	NaN	NaN	NaN	NaN	NaN	NaN	NaN	NaN	NaN	NaN	NaN	NaN	NaN	NaN	NaN	NaN	NaN	NaN	NaN	NaN	NaN	NaN	NaN	NaN	NaN	NaN	NaN	NaN	NaN	NaN	NaN	NaN	NaN	NaN	NaN	NaN	NaN	NaN	NaN
0	0	0	0	0	0	0	0	0	-0	-0	-0	-0	-0	-0	-0.2	-0.2	-0.2	0	0	0	0	0	0	0	0	0	0	0	0	0	0	0	0	0	0	0	0	0	0	0	0	0	0	0	0	0	0	0	0
0	0	0	0	0	0	0	0	0	-0	-0	-0	-0	-0	-0	-0	-0	-0	-0	-0	-0	-0	-0	-0	-0	-0	-0	-0	-0	-0	-0	-0	-0	-0	-0	-0	-0	-0	-0	-0	-0	-0	-0	-0	-0	-0	-0	-0	-0	-0
231	0	0	0	0	0	0	0	0	0	0	0	0	0	0	0	0	0	0	0	1.615	1.73	1.375	1.323	1.574	1.502	1.432	1.368	1.316	1.29	1.236	1.094	0.9505	0.8826	0.7704	0.6431	0.5373	0.1223	0.1072	0.09614	0.08471	0.07722	0.0711	0.06688	0.06484	0.06498	0.06454	0.06483	0.06058	0.05749
232	0	0	0	0	0	0	0	0	0	0	0	0	0	0	0	0	0	0	0	0	0	1.245	1.372	1.391	1.43	1.542	1.48	1.409	1.344	1.29	1.259	1.294	1.213	1.073	0.8561	0.7363	0.2	0.2	0.188	0.176	0.164	0.152	0.14	0.128	0.116	0.104	0.092	0.08	0.08
0	0	0	0	0	0	0	0	0	-0	-0	-0	-0	-0	-0	-0	-0	-0	-0	-0	-0	-0	-0	-0	-0	-0	-0	-0	-0	-0	-0	-0	-0	-0	-0	-0	-0	-0	0	0	0	0	0	0	0	0	0	0	0	0
0	0	0	0	0	0	0	0	0	0	0	0	0	0	0	0	0	0	0	0	0	0	0	0	0	0	0	0	0	0	0	0	0	0	0	0	0	0	0	0	0	0	0	0.6108	0.6659	0.5961	0.5183	0.3418	0.2316	0.2156
0	0	0	0	0	0	0	0	0	-0	-0	-0	-0	-0	-0	-0	-0	-0	-0	-0	-0	-0	-0	-0	-0	-0	-0	-0	-0	-0	-0	-0	-0	-0	-0	-0	-0	-0	-0	-0	-0	-0	-0	-0	-0	-0	-0	-0	-0	-0
233	0	0	0	0	0	0	0	0	0	0	0	0	0	0	0	0	0	0	0	1.124	1.322	1.438	1.382	1.572	1.551	1.489	1.431	1.328	1.112	0.7476	0.4354	0.4102	0.4093	0.4079	0.006114	0.004215	0.002837	0.001784	0.001142	0.0007724	0.0005482	0.0004746	0.0004379	0.000461	0.0005388	0.0006467	0.0007951	0.0009359	0.001074
0	0	0	0	0	0	0	0	0	-0	-0	-0	-0	-0	-0	-0	-0.1359	-0.1279	-0	-0	-0	-0	-0	-0	-0	-0	-0	-0	-0	-0	-0	-0	-0	-0	-0	0	0	0	0	-0	-0	-0	-0	-0	-0	-0	-0	-0	-0	-0
234	0	0	0	0	0	0	0	0	0	0	0	0	0	0	0	0	0	0	0	0	0	1.41	1.71	1.68	1.6	1.222	1.147	1.374	1.301	1.201	0.9973	0.6642	0.5305	0.4029	0.4033	0.003853	0.004284	0.004905	0.005818	0.007114	0.008895	0.01104	0.014	0.005592	-0.002166	0.02677	0.03236	0.02634	0.02064
235	0	0	0	0	0	0	0	0	0	0	0	0	0	0	0	0	0	1.338	1.447	1.387	1.418	1.544	1.486	1.419	1.361	1.318	1.207	1.021	0.7285	0.4545	0.4617	0.4762	0.4935	0.513	0.5338	0.5544	0.5747	0.5941	0.2	0.188	0.176	0.164	0.152	0.14	0.128	0.116	0.104	0.092	0.005204
236	0	0	0	0	0	0	0	0	0	0	0	0	0	0	0	0	1.138	1.373	1.711	1.675	1.624	1.551	1.422	1.128	1.007	0.8809	0.7021	0.5223	0.425	0.4	0.4	0.4	0.4	0.4	0.4001	9.081e-05	0.0001577	0.0002673	0.0004279	0.0006576	0.0009607	-0.01064	0.00189	-0.009508	-0.02091	-0.03227	-0.04352	-0.05466	-0.06579
0	0	0	0	0	0	0	0	0	0	0	0	0	0	0	0	0	0	0	0	0	0	0	0	0	0	0	0	0	0	0	0	0	-0.001267	-0.009999	-0.2	-0.2	-0.2	-0.2	-0.2	-0.2	-0.2	-0.2	-0.2	-0.1735	-0.1566	-0.1442	-0	-0.1382	-0.1472
237	0	0	0	0	0	0	0	0	0	0	0	0	0	0	0	0	0	0	0	0	0	1.31	1.38	1.374	1.318	1.24	1.164	1.09	1.318	1.249	1.124	0.9501	0.6481	0.4007	0.0008648	0.0009825	-0.01078	-0.02247	-0.03417	-0.04608	-0.05814	-0.07034	-0.08283	0.0007304	0.0003759	0.0001818	0.0001192	7.984e-05	4.782e-05
0	0	0	0	0	0	0	0	0	-0	-0	-0.08729	-0.07432	-0.05967	-0.04355	-0.02584	-0.00633	0	0	0	-0.2	-0.2	-0	-0	-0	-0	-0	-0	-0	-0	-0	-0	-0	-0	-0	-0	0	0	0	0	0	0	0	0	0	0	0	0	0	0
0	0	0	0	0	0	0	0	0	-0	0	0	0	0	0.4471	0.1379	0.1536	0	0	0	0	0	0	0	0	0.6397	0.7304	0.8525	0.9746	1.001	1.027	1.012	0.9461	0.4804	0.4147	0.349	0.2833	0.2176	0.152	0.08627	0.07059	0.0549	0.03922	0.02353	0.007843	0	0	0	0	0
238	0	0	0	0	0	0	0	0	0	0	0	0	0	0	0	0	0	0	0	0	1.259	1.508	1.684	1.326	1.244	1.164	1.088	1.012	0.9289	1.136	1.013	0.7214	0.4	0.4	0.4	0.4	0.4	0.4	0.4	1e-05	-0.01199	-0.02399	-0.03599	-0.04799	-0.05999	-0.08768	-0.1154	-0.143	-0.155
0	0	0	0	0	0	0	0	0	0	0	0	0.5012	0.639	0.7611	0.8431	0.8431	0.7618	0.7118	0.6618	0.5868	0.5118	0.4211	0.3304	-0.1603	-0.1748	-0.09477	-0.2	-0.2	-0.12	-0.03999	0.04001	0.12	0.2	0.2003	-0.1983	-0.1941	-0.1857	-0.1843	-0.1786	-0.1695	-0.1583	-0.146	-0.1335	-0.1215	-0.1107	-0.108	-0.12	-0.12	-0
239	0	0	0	0	0	0	0	0	0.7838	0.9165	0.9601	0.9924	1.072	1.127	1.101	1.116	1.116	1.158	1.2	1.2	1.15	1.1	1.05	1	0.925	0.85	0.775	0.7	0.675	0.65	0.625	0.6	0.6	0.1843	0.1686	0.1529	0.1373	0.1216	0.1059	0.0902	0.0204	-0.024	-0.036	-0.048	-0.06	-0.072	-0.084	-0.096	-0.108
0	NaN	NaN	NaN	NaN	NaN	NaN	NaN	NaN	NaN	NaN	NaN	NaN	NaN	NaN	NaN	NaN	NaN	NaN	NaN	NaN	NaN	NaN	NaN	NaN	NaN	NaN	NaN	NaN	NaN	NaN	NaN	NaN	NaN	NaN	NaN	NaN	NaN	NaN	NaN	NaN	NaN	NaN	NaN	NaN	NaN	NaN	NaN	NaN	NaN
240	0	0	0	0	0	0	0	0	0	0	0	0	0	0	0	0	0	0	1.316	1.588	1.68	1.735	1.741	1.742	1.696	1.597	1.442	1.258	1.129	1.044	0.9702	0.9007	0.8892	0.8749	0.8736	0.8498	0.8259	0.7993	0.373	0.3462	0.3096	0.2735	0.2368	0.2107	0.2	0.2	0.2	0.2	0.2
0	0	0	0	0	0	0	0	0	0	-0	-0	-0	-0	-0	0	0	0	0	0	0	0	0	0	0	0	0	0	0	0	0	0	0	0	0	0	0	0	0	0	0	0	0	0	0	0	0	0	0	0
0	0	0	0	0	0	0	0	0	-0	-0	-0	-0	-0	-0	-0	-0	-0	-0	-0	-0	-0	-0	-0	-0	-0	-0	-0	-0	-0	-0	-0	-0	-0	-0	-0	-0	-0	-0	-0	-0	-0	-0	-0	-0	-0	-0	-0	-0	-0
241	0	0	0	0	0	0	0	0	0	0	0	0	0	0	0	0	1.595	1.729	1.724	1.673	1.623	1.549	1.477	1.406	1.344	1.295	1.235	1.11	0.9354	0.8587	0.7794	0.6378	0.6	0.6	0.6	0.6	0.2	0.2	0.2	0.2	0.2	0.2	0.1907	0.1808	0.1805	0.1876	0.1986	0.2	0.2
0	0	0	0	0	0	0	0	0	0	0	0	-0	-0	-0	-0	-0	-0	-0	-0	0	0	0.7705	0.8905	0.9184	0.8263	0.9267	0.9652	0	0	0	0	0	0	0	0	0	0	0	0	0	0	0	0	0	0	0	0	0	0
0	0	0	0	0	0	0	0	0	-0	-0	-0	-0	-0	-0	-0	-0	-0	-0	0	0	0	0	0	0	0	0	0	0	0	0	0	0	0	0	0	0	0	0	0	0	0	0	0	0	0	0	0	0	0
0	0	0	0	0	0	0	0	0	-0	-0	-0	-0	-0	-0	-0	-0	-0	-0	-0	-0	-0	-0	-0	-0	-0	-0	-0	-0	-0	-0	-0	-0.005998	0	0	0	0	0	0	0	0	0	0	0	0	0	0	0	0	0
242	0	0	0	0	0	0	0	0	0	0	0	0	0	0	0	0	0	0	0	0	0	0	0	0	0	0	0	0	0	0	0	0	0	0	0	0	0	0	0	1.343	1.418	1.449	1.48	1.511	1.516	1.469	1.361	1.166	1.048
0	NaN	NaN	NaN	NaN	NaN	NaN	NaN	NaN	NaN	NaN	NaN	NaN	NaN	NaN	NaN	NaN	NaN	NaN	NaN	NaN	NaN	NaN	NaN	NaN	NaN	NaN	NaN	NaN	NaN	NaN	NaN	NaN	NaN	NaN	NaN	NaN	NaN	NaN	NaN	NaN	NaN	NaN	NaN	NaN	NaN	NaN	NaN	NaN	NaN
0	NaN	NaN	NaN	NaN	NaN	NaN	NaN	NaN	NaN	NaN	NaN	NaN	NaN	NaN	NaN	NaN	NaN	NaN	NaN	NaN	NaN	NaN	NaN	NaN	NaN	NaN	NaN	NaN	NaN	NaN	NaN	NaN	NaN	NaN	NaN	NaN	NaN	NaN	NaN	NaN	NaN	NaN	NaN	NaN	NaN	NaN	NaN	NaN	NaN
243	0	0	0	0	0	0	0	0	-0	-0	-0	-0	-0	-0	0	0	0	0	0	0	0	0	0	1.027	1.019	1.324	1.286	1.494	1.436	1.066	1.3	1.245	1.15	1.085	0.8875	0.7706	0.6219	0.5208	0.4595	-0.1127	-0.2	-0.2	-0.2	-0.2	-0.218	-0.2	-0.03851	-0.05139	0.1331
0	NaN	NaN	NaN	NaN	NaN	NaN	NaN	NaN	NaN	NaN	NaN	NaN	NaN	NaN	NaN	NaN	NaN	NaN	NaN	NaN	NaN	NaN	NaN	NaN	NaN	NaN	NaN	NaN	NaN	NaN	NaN	NaN	NaN	NaN	NaN	NaN	NaN	NaN	NaN	NaN	NaN	NaN	NaN	NaN	NaN	NaN	NaN	NaN	NaN
244	0	0	0	0	0	0	0	0	0	0	0	0	0	0	0	1.233	1.555	1.729	1.677	1.326	1.552	1.481	1.399	1.22	0.9213	0.7579	0.6239	0.4862	0.485	0.4835	0.4972	0.1098	0.1212	0.1313	0.1282	0.124	0.1185	0.1122	0.1054	0.09663	0.08463	0.07263	0.06063	0.04863	0.04863	0.04863	0.04863	0.04863	0.04863
0	0	0	0	0	0	0	0	0	-0	-0	-0	-0	-0	-0	-0	-0.2	-0.2	0	0	0	0	0	0	0	0	0	0	0	0	0	0	0	0	0	0	0	0	0	0	0	0	0	0	0	0	0	0	0	0
245	0	0	0	0	0	0	0	0	0	0	0	0	0	0	0	1.579	1.712	1.727	1.674	1.622	1.547	1.471	1.397	1.329	1.274	1.084	0.7938	0.509	0.4545	0.4531	0.4518	0.04881	0.04515	0.04057	0.03573	0.0294	0.02219	0.01578	0.01064	0.007107	0.005223	0.004544	-0.007727	0.003912	0.003605	0.003281	0.002663	0.001987	0.00137
246	0	0	0	0	0	0	0	0	0	0	0	0	0	0	0.886	1.261	1.454	1.482	1.58	1.615	1.6	1.347	1.147	1.028	0.9172	0.7991	0.6973	0.5734	0.4363	0.4236	0.4229	0.4227	0.4232	0.4244	0.02558	0.02701	0.029	0.03149	0.03419	0.03713	0.03888	0.04054	0.04254	0.04431	0.04512	0.04531	0.04623	0.04807	0.05101
247	0	0	0	0	0	0	0	0	0.7186	0.8435	1.086	1.318	1.46	1.571	1.571	1.433	1.23	1.173	0.7165	0.6135	0.488	0.426	0.364	0.4	0.4	0.48	0.56	0.64	0.695	0.75	0.725	0.7	0.675	0.65	0.625	0.6	0.6	0.6	0.6	0.6	0.2	0.2	0.188	0.176	0.164	0.1363	0.1086	0.08094	0.05325
0	0	0	0	0	0	0	0	0	-0	-0	-0	-0	-0	-0.2	0	0	0	0	0	0	0	0	0	0	0	0	0	0	0	0	0	0	0	0	0	0	0	0	0	0	0	0	0	0	0	0	0	0	0
248	0	0	0	0	0	0	0	0	0	0	0	0	0	0	0	0	0	0	0	0	1.548	1.728	1.684	1.634	1.558	1.432	1.168	0.8983	0.7319	0.509	0.4265	0.4025	0.003606	0.005376	-0.004215	-0.0125	-0.01801	0.0298	0.04581	0.06546	0.08748	0.09492	0.1019	0.1074	0.1105	0.1263	0.1253	0.1133	0.1013
249	0	0	0	0	0	0	0	0	0	0	0	0	0	0	0	0	1.488	1.701	1.682	1.646	1.607	1.548	1.5	1.469	1.357	1.132	0.8919	0.7257	0.6	0.6	0.6	0.6	0.2	0.2	0.2	0.188	0.176	0.164	0.152	0.14	0.128	0.116	0.104	0.2	0.2	0.2	0.2	0.2	0.188
250	0	0	0	0	0	0	0	0	0	0	0	0	0	0	0	0	0	0	0	1.611	1.734	1.686	1.639	1.569	1.505	1.426	1.216	0.7862	0.5622	0.4537	0.4323	0.4375	0.4426	0.04745	0.05247	0.04587	0.03975	0.03435	0.01418	-0.005037	-0.02324	-0.04033	-0.04073	-0.04056	-0.04023	-0.02771	-0.01527	-0.003103	0.008793
251	0	0	0	0	0	0	0	0	0	0	0	0	0	0	1.182	1.386	1.446	1.641	1.676	1.651	1.613	1.553	1.498	1.388	1.245	1.045	0.9152	0.8027	0.6733	0.6	0.6	0.6	0.6	0.6	0.6	0.6	0.6	0.6	0.2	0.2	0.188	0.176	0.164	0.152	0.14	0.128	0.116	0.104	0.092
252	0	0	0	0	0	0	0	0	-0	-0	-0	-0	-0	-0	-0	-0	-0	-0	-0	-0	-0	-0	-0	0	0	0	0	0	0	0	0	0	0	0	0	0	0	0	0	0	0	0	0	0	0	0	0	0	0
0	0	0	0	0	0	0	0	0	0	0	0	0	0	0	0	0	0	0	0	0	0	0	0	0	0	0	0	0	0	0	0	0	0	0	0	0	0	0	0	0	0	0	0	0	0	0	0	1.347	1.62
0	0	0	0	0	0	0	0	0	0	0	0	0	0	0.844	1.254	1.313	1.041	0.9429	0.8404	1.064	1.064	1.009	0.9275	0.8552	0.8005	0.7144	0	0	0	0	0	0	0	0	0	0	0	0	0	0	0	0	0	0	0	0	0	0	0
0	NaN	NaN	NaN	NaN	NaN	NaN	NaN	NaN	NaN	NaN	NaN	NaN	NaN	NaN	NaN	NaN	NaN	NaN	NaN	NaN	NaN	NaN	NaN	NaN	NaN	NaN	NaN	NaN	NaN	NaN	NaN	NaN	NaN	NaN	NaN	NaN	NaN	NaN	NaN	NaN	NaN	NaN	NaN	NaN	NaN	NaN	NaN	NaN	NaN
253	0	0	0	0	0	0	0	0	0	0	0	0	0	0	0	0	0	0	1.346	1.458	1.614	1.634	1.577	1.515	1.459	1.399	1.281	0.9072	0.6436	0.5665	0.5726	0.5783	0.584	0.5877	0.1915	0.1946	0.1843	0.1732	0.1608	0.1489	0.1371	0.1249	0.1143	0.1023	0.09157	0.08	0.08	0.2	0.2
254	0	0	0	0	0	0	0	0	0	0	0	0	0	0	0	0	1.096	1.228	0.95	0.8935	0.8136	0.7354	0.6606	0.8877	0.8195	0.7532	0.6687	0.5585	0.4266	0.3884	0.3998	0.0144	0.02037	0.02914	0.04028	0.05381	0.06952	0.08632	0.08463	0.07263	0.06063	0.04863	0.04863	0.006522	-0.03558	-0.07769	-0.1198	-0.32	-0.326
0	0	0	0	0	0	0	0	0	-0	-0	-0	-0	-0	-0	-0	-0	-0	-0	-0	-0	-0	-0	-0	-0	-0	-0	-0	-0	-0	-0	-0	-0	-0	-0	-0	-0	0	0	0	0	0	0	0	0	0	0	0	0	0
255	0	0	0	0	0	0	0	0	0	0	0	0	0	0	0	0	0	0	0	0	0	0	0	0	0	0	0	0	0	0	0	0	0	0	0	0	0	1.623	1.742	1.689	1.635	1.58	1.497	1.411	1.321	1.221	1.076	0.8857	0.4877
256	0	0	0	0	0	0	0	0	0	0	0	0	0	0	0	0	0	0	0	0	0	0	0	0	0	0	0	1.319	1.693	1.679	1.629	1.581	1.511	1.448	1.394	1.355	1.304	1.199	1.047	0.8797	0.4114	0.3276	0.2298	0.2	0.2	0.2	0.2	0.2	0.2
257	0	0	0	0	0	0	0	0	0	0	0	0	0	1.032	1.212	1.239	1.182	1.102	1.026	0.9528	0.8821	0.8178	0.7447	0.6427	0.5258	0.3795	-0.01968	-0.02468	-0.02903	-0.03212	-0.03374	-0.03397	-0.03228	0.05569	0.07376	0.08231	0.09407	0.1089	0.1049	0.09294	0.08094	0.06894	0.05694	0.04494	-0.009164	-0.05127	-0.09337	-0.12	-0.12
0	0	0	0	0	0	0	0	0	0.5053	0.4746	0.4465	0.3671	0.3857	0.4	0.2	-0.2	-0.2132	-0.2276	-0	-0	-0	-0	-0	-0	-0	-0	-0	-0	-0	-0	0	0	0	0	0	0	0	0	0	0	0	0	0	0	0	0	0	0	0
0	0	0	0	0	0	0	0	0	0	0	0	0	0	-0	-0	-0	-0	-0	0	0	0.5587	0.8234	0.9934	1.033	0.9974	0.9055	0.811	0.7807	0.7752	0	0	0	0	0	0	0	0	0	0	0	0	0	0	0	0	0	0	0	0
0	0	0	0	0	0	0	0	0	-0.2	-0.2	-0.2	-0.2	-0.2	-0.2	-0.2	0	0	0	0	0	0	0	0	0	0	0	0	0	0	0	0	0	0	0	0	0	0	0	0	0	0	0	0	0	0	0	0	0	0
0	0	0	0	0	0	0	0	0	-0	-0	-0	0	0	0	0	0	0	0.545	0.6285	0.6392	0.5765	0.5451	0.3795	0.2717	-0.2	-0.1999	-0.1999	-0.1999	-0.1999	-0.1999	-0.1999	-0.1998	-0.1998	-0.1997	-0.1996	-0.1994	-0.2109	-0.2221	-0.2327	-0.2424	-0.1908	-0.186	-0.1801	-0.173	-0.1648	-0.1561	-0.147	-0.1376	-0.1282
0	0	0	0	0	0	0	0	0	-0	-0	-0.2	-0.2	-0.2	0	0	0	0	0	0	0	0	0	0	0	0	0	0	0	0	0	0	0	0	0	0	0	0	0	0	0	0	0	0	0	0	0	0	0	0
0	0	0	0	0	0	0	0	0	-0.2	-0	-0	-0	-0	-0	-0	-0	-0	-0	-0.2	-0.2	-0.2	-0.2	-0.2	-0.2	0	0	0	0	0	0	0	0	0	0	0	0	0	0	0	0	0	0	0	0	0	0	0	0	0
258	0	0	0	0	0	0	0	0	0	0	0	0	1.086	1.47	1.64	1.661	1.666	1.58	1.417	1.108	0.9797	0.9098	0.8514	0.7256	0.5463	0.4396	0.02414	0.0164	0.01042	0.006192	-0.007995	-0.02097	-0.04893	-0.07683	-0.1047	-0.1323	-0.1595	-0.1865	-0.2131	-0.2392	-0.2531	-0.2663	-0.2635	-0.2603	-0.2571	-0.254	-0.2509	-0.2479	-0.2449
0	NaN	NaN	NaN	NaN	NaN	NaN	NaN	NaN	NaN	NaN	NaN	NaN	NaN	NaN	NaN	NaN	NaN	NaN	NaN	NaN	NaN	NaN	NaN	NaN	NaN	NaN	NaN	NaN	NaN	NaN	NaN	NaN	NaN	NaN	NaN	NaN	NaN	NaN	NaN	NaN	NaN	NaN	NaN	NaN	NaN	NaN	NaN	NaN	NaN
259	0	0	0	0	0	0	0	0	0	0	0	0	0	0	0	1.481	1.717	1.68	1.681	1.636	1.57	1.465	1.3	1.007	0.6942	0.45	0.425	0.4	0.4	1.726e-05	2.003e-05	4.228e-05	8.506e-05	-0.01184	-0.02374	-0.03562	-0.04752	-0.05946	-0.07146	-0.08353	-0.09564	-0.1078	-0.1198	-0.1199	-0.1199	-0.12	-0.12	-0.12	-0.12
0	0	0	0	0	0	0	0	0	-0	-0	-0	-0	-0	-0	-0	-0	-0	-0	-0	-0	-0	-0	-0	-0	-0	-0	-0	-0	-0	-0	-0	-0	-0	-0	-0	-0	-0	-0	-0	-0	-0	-0	-0	-0	-0	-0	-0	-0	-0
0	0	0	0	0	0	0	0	0	0	0	0	0	0	0	0	1.227	1.353	1.374	1.317	1.238	1.161	1.085	1.304	1.179	0.9617	0.7024	0.612	0.4923	0.4	0.4	0.4	0.4	0.4	1e-05	1e-05	1e-05	1e-05	1e-05	-0.01199	-0.02399	-0.03599	-0.06365	-0.09131	-0.1189	-0.06255	-0.07809	-0.09353	-0.1089	-0.124
260	0	0	0	0	0	0	0	0	-0	0	0	-0	-0	0	0	0	0	0	0	0	0	0	0	0	0	1.087	1.36	1.431	1.439	1.395	1.539	1.574	1.528	1.465	1.389	1.264	1.049	0.8446	0.7128	0.6	0.6	0.2	0.2	0.2	0.2	0.2	0.2	0.2	0.2
261	0	0	0	0	0	0	0	0	0	0	0	0	0	1.016	1.247	1.427	1.622	1.647	1.63	1.603	1.545	1.438	1.306	1.157	1.037	0.9815	0.9132	0.8367	0.3642	0.288	0.2554	0.2589	0.3389	0.4189	0.4989	0.5789	0.2	0.28	0.36	0.2	0.2	0.2	0.2	0.2	0.2	0.2	0.2	0.2	0.2689
0	0	0	0	0	0	0	0	0	-0	-0	-0	-0	-0	-0	-0	-0	-0	-0	-0	-0	-0	-0	-0	-0	-0	-0	-0	-0	-0	-0	-0	-0	-0	-0	-0	0	0	0	0	0	0	0	0	0	0	0	0	0	0
262	0	0	0	0	0	0	0	0	0	0	0	0	0	0	0	0	0	0	0	0	0	0	0	0	0	0	0	0	-0	-0	-0	-0	-0	-0	-0	-0	-0	-0	-0	-0	-0	-0	-0	-0	-0	-0	-0	-0	-0
263	0	0	0	0	0	0	0	0	0	0	0	0	0	0	0	0	-0	-0	-0	-0	-0	-0	-0	-0	-0	-0	-0	-0	-0	-0	-0	-0	-0	-0	-0	-0	-0	-0	-0	0	0	0	0	0	0	0	0	0	0
0	0	0	0	0	0	0	0	0	-0	-0	-0	-0	-0	-0	-0	-0	-0	-0	-0	-0	-0	-0	-0	-0	-0	-0	-0	-0	-0	-0	-0	-0	-0	-0	-0	-0	-0	-0	-0	-0	-0	-0	-0	-0	-0	-0	-0	-0	-0
0	0	0	0	0	0	0	0	0	-0	-0	-0	-0	-0	-0	-0	-0	-0	-0	-0	-0	-0	-0	-0	-0	-0	-0	-0	-0	-0	-0	-0	-0	-0	-0	-0	-0	-0	-0	-0	-0	-0	-0	-0	-0	-0	-0	-0	-0	-0
264	0	0	0	0	0	0	0	0	0	0	0	0	0.3776	0.7722	1.068	1.218	1.275	1.189	1.006	0.1648	0.06208	-0.05165	-0.1582	-0.2	-0.2	-0.2	0	0	0	0	0	0	0	0	0	0	0	0	0	0	0	0	0	0	0	0	0	0	0
265	0	0	0	0	0	0	0	0	0.9364	1.329	1.458	1.405	1.334	1.324	1.334	1.244	1.016	0.7398	0.625	0.6	0.6	0.6	0.2	0.188	0.176	0.164	0.152	0.14	0.128	0.116	0.104	0.092	0.08	0.08	0.08	0.08	0.08	0.08	0.08	0.08	0.08	0.08	0.08	0.08	0.08	0.08	0.08	0.08	0.06431
266	0	0	0	0	0	0	0	0	0	0	0	0	0	0	0	0	1.548	1.725	1.683	1.632	1.561	1.491	1.426	1.372	1.331	1.165	0.8632	0.5179	0.4597	0.4581	0.4605	0.06395	0.06731	0.07101	0.07766	0.08556	0.09461	0.103	0.1109	0.1036	0.09714	0.09101	0.08267	0.06955	0.04959	0.0263	0.003782	-0.01465	-0.02406
267	0	0	0	0	0	0	0	0	0	0	0	0	0	0	0	0	0	1.524	1.689	1.734	1.738	1.695	1.651	1.583	1.46	1.067	0.831	0.2629	0.2014	0.1916	0.1833	0.1769	0.1718	0.1927	0.2	0.2	0.2	0.2	0.2	0.2	0.2	0.1843	0.1686	0.1529	0.1373	0.1216	0.1059	0.0902	0.07451
268	0	0	0	0	0	0	0	0	-0	0	0	0	0	0	0	0	0	0	0	0	0	0	1.522	1.676	1.67	1.62	1.545	1.47	1.396	1.325	1.25	1.058	0.803	0.4893	0.436	0.4565	0.4833	0.1138	0.1335	0.1518	0.164	0.152	0.14	0.128	0.116	0.104	0.092	0.08	0.08
269	0	0	0	0	0	0	0	0	0	0	0	0	0	0	0	0	0	0	0	0	0	0	0	0	0	1.413	1.543	1.563	1.539	1.534	1.486	1.369	1.266	1.113	0.9033	0.675	0.65	0.625	0.2	0.2	0.2	0.2	0.2	0.2	0.2	0.2	0.2	0.2	0.2
270	0	0	0	0	0	0	0	0	0	0.1521	0.2267	0.308	0.3181	0.3843	0.4122	0.4073	0	0.006605	0.02229	0.06808	0	0	0	0	0	0	0	0	0	0.9617	1.057	1.158	1.364	1.475	1.447	1.391	1.318	1.224	1.107	0.9494	0.85	0.775	0.75	0.725	0.7	0.675	0.65	0.625	0.6
0	0	0	0	0	0	0	0	0	-0	-0	-0	-0	-0	-0	-0	-0	-0	-0	-0	-0	-0	-0	-0	-0	-0	-0	-0	-0	-0	-0	-0	-0	-0	-0	-0	-0	-0	-0	-0	-0	-0	-0	-0	-0	-0	-0	-0	-0	-0
271	0	0	0	0	0	0	0	0	0	0	0	0	0	0	0	0	0	0	0	0	0	0	0	0	1.199	1.582	1.728	1.682	1.636	1.593	1.529	1.464	1.38	1.214	0.8899	0.5866	0.115	0.08851	0.09288	0.09935	0.1652	0.2532	0.3411	0.4262	0.1364	0.1736	0.1456	0.1481	0.1496
272	0	0	0	0	0	0	0	0	0	0	0	0	0	0	0	0	0	0	0	0	0	0	0	0	0	0	0	0	0	0	0	0	0	0	1.336	1.396	1.374	1.301	1.206	1.104	1.06	1.02	0.9773	0	0	0	0	0	0
0	0	0	0	0	0	0	0	0	-0	-0	-0	-0	-0.2	-0.2	-0.2	-0.2	0	0	0	0	0	0	0	0	0	0	0	0	0	0	0	0	0	0	0	0	0	0	0	0	0	0	0	0	0	0	0	0	0
273	0	0	0	0	0	0	0	0	-0	-0	-0	-0	-0	-0	-0	-0	-0	-0	-0	-0	-0	-0	-0	-0	-0	-0	-0	-0	-0	-0	-0	-0	-0	-0	-0	-0	-0	-0	-0	-0	-0	-0	-0	-0	-0	-0	-0	-0	-0
274	0	0	0	0	0	0	0	0	0	0	0	0	0	0	0	0	0	0	0	0	0	1.598	1.432	1.424	1.368	1.317	1.268	1.495	1.424	1.303	1.077	0.7261	0.4539	0.4307	0.007691	0.009827	0.01251	0.01516	0.0171	0.01864	0.01829	0.01666	0.01329	0.009314	0.005678	0.002906	0.001276	0.0003855	7.119e-05
275	0	0	0	0	0	0	0	0	0	0	0	0	0	0	0	0	0	0	0	1.059	1.224	0.9472	0.8904	0.8111	0.7357	0.6628	0.8949	0.8071	0.6932	0.5843	0.4153	0.4046	0.02288	0.03116	0.04109	0.05199	0.06333	0.07493	0.08667	0.08463	0.07263	0.06063	0.04863	0.04863	0.04863	0.006522	-0.03558	-0.07769	-0.1198
276	0	0	0	0	0	0	0	0	0	0	0	0	0	0	0	0	0	0	1.637	1.724	1.724	1.675	1.628	1.582	1.513	1.444	1.37	1.253	0.6401	0.4593	0.3563	0.2484	0.2	0.2	0.2	0.2	0.2	0.2	0.2	0.2	0.2	0.2	0.2131	0.2609	0.2738	0.2174	0.2	0.2	0.2
0	0	0	0	0	0	0	0	0	-0.197	-0.1958	-0.1941	-0.1917	-0	-0	-0	-0	-0	-0	-0	-0	-0	-0	-0	-0	-0	-0	-0	-0	0	0	-0	-0	-0	-0	-0	-0	-0	-0	-0	-0	-0	-0	-0	-0	-0	-0	0	0	0
0	0	0	0	0	0	0	0	0	-0	-0	-0	-0	-0	-0	-0	-0	-0	-0	-0	-0	-0	-0	-0	-0	-0	-0	-0	-0	-0	-0	-0	-0	-0	-0	-0	-0	-0	-0	-0	-0	-0	0	0	0	0	0	0	0	0
277	0	0	0	0	0	0	0	0	0	0	0	0	0	0	0	0	0	0	0	1.239	1.617	1.736	1.687	1.64	1.572	1.507	1.442	1.337	1.006	0.6025	0.4468	0.4146	0.4133	0.4132	0.4141	0.4151	0.4164	0.418	0.4202	0.4228	0.426	0.4299	0.4345	0.439	0.444	0.04984	0.05649	0.06297	0.06977
0	0	0	0	0	0	0	0	0	-0	-0	-0	-0	-0	-0	-0	-0	-0	-0	-0	-0	-0	-0	-0	-0	-0	-0	-0	-0	-0	-0	-0	-0	-0	-0	-0	-0	-0	-0	-0	-0	-0	-0	-0	-0	-0	-0	-0	-0	-0
0	0	0	0	0	0	0	0	0	0	0	0	0	0	0	0	0	0	0	0	0	0	0	0	0	0	0	0	0	0	0	0	0	0	0	0	0	0	0	0	0	0	0	0	0	1.319	1.468	1.458	1.391	1.317
0	0	0	0	0	0	0	0	0	-0	-0	-0	-0	-0	-0	-0	-0	-0	-0	-0	-0	-0	-0	-0	-0	-0	-0	-0	-0	-0	-0	-0	-0	-0	-0	-0	-0	-0	-0	-0	-0	-0	-0	-0	-0	-0	-0	-0	-0	-0
278	0	0	0	0	0	0	0	0	0.8714	1.096	1.156	1.283	1.39	1.394	1.35	1.324	1.25	1.179	0.7101	0.65	0.6	0.63	0.66	0.69	0.72	0.775	0.75	0.725	0.7	0.675	0.65	0.625	0.6	0.6	0.6	0.2	0.2	0.188	0.176	0.164	0.152	0.14	0.128	0.116	0.104	0.092	0.08	0.08	0.08
279	0	0	0	0	0	0	0	0	0	0	0	0	0	0	0	0	0	0	1.418	1.706	1.423	1.369	1.318	1.244	1.172	1.403	1.341	1.268	1.02	0.7242	0.4083	0.4063	0.4046	0.4036	0.403	0.002555	0.002179	0.001913	0.001816	-0.014	-0.02984	-0.04584	-0.0462	-0.04652	-0.05873	-0.07082	-0.08282	-0.09477	-0.04669
0	0	0	0	0	0	0	0	0	-0	-0	-0	-0	-0	-0	-0	-0	-0	-0	-0	-0	-0	-0	-0	-0	-0	-0	-0	-0	-0	-0	0	0	0	0	0	0	0	0	0	0	-0	-0	-0	-0	-0	-0	-0	-0	-0
0	0	0	0	0	0	0	0	0	-0	-0	-0	-0	-0	-0	-0	-0	-0	-0	-0	-0	-0	-0	-0	-0	-0	-0	-0	-0	-0	-0	-0	-0	-0	-0	-0	-0	-0	-0	-0	0	0	0	0	0	0	0	0	0	0
280	0	0	0	0	0	0	0	0	0	0	0	0	0	0	1.481	1.632	1.734	1.685	1.637	1.566	1.497	1.432	1.375	1.331	1.229	1.109	0.9652	0.9395	0.8788	0.7959	0.6939	0.6	0.6	0.6	0.6	0.6	0.2	0.2	0.2	0.2	0.2	0.2	0.2	0.188	0.176	0.164	0.152	0.14	0.128
281	0	0	0	0	0	0	0	0	0	0	0	0	0	0	0	0	0	0	1.61	1.728	1.373	1.321	1.246	1.474	1.408	1.345	1.197	0.881	0.6627	0.5598	0.5875	0.6	0.6	0.2	0.2	0.188	0.176	0.164	0.152	0.14	0.128	0.116	0.104	0.092	0.08	0.08	0.08	0.08	0.06776
282	0	0	0	0	0	0	0	0	0	0	0	0	0	1.147	1.537	1.684	1.721	1.689	1.647	1.576	1.503	1.43	1.36	1.261	1.106	0.9644	0.9109	0.881	0.8547	0.8305	0.755	0.659	0.6	0.6	0.6	0.2	0.2	0.2	0.2	0.188	0.176	0.164	0.2	0.2	0.2	0.2	0.2	0.2	0.2
283	0	0	0	0	0	0	0	0	0	0	0	0	0	0	1.616	1.735	1.678	1.674	1.624	1.551	1.481	1.416	1.352	1.198	0.8881	0.5283	0.4476	0.4432	0.0381	0.03208	0.02627	0.02245	0.02202	0.009666	-0.002271	-0.01379	-0.02482	-0.03526	-0.04531	-0.07075	-0.0001145	-0.01342	-0.01114	-0.009233	-0.007553	-0.006187	-0.005067	-0.004033	-0.002886
284	0	0	0	0	0	0	0	0	0	0	0	0	0	0	0	0	1.567	1.726	1.685	1.64	1.597	1.532	1.475	1.434	1.402	1.274	1.142	0.9815	0.9274	0.8903	0.853	0.8141	0.7743	0.7349	0.6974	0.6611	0.6341	0.6	0.6	0.2	0.2	0.2	0.2	0.2	0.2	0.2	0.2	0.2	0.2
285	0	0	0	0	0	0	0	0	0	0	0	0	0	0	0	0	0	0	0	0	0	0	1.243	1.426	1.673	1.63	1.25	1.176	1.103	1.335	1.268	1.175	1.071	0.8132	0.702	0.6	0.6	0.2	0.188	0.176	0.164	0.152	0.14	0.128	0.116	0.104	0.09196	0.07352	0.06603
0	0	0	0	0	0	0	0	0	-0	-0	-0	-0	-0	-0	0	0	0	0	0	0	0	0	0	0	0	0	0	0	0	-0	-0	-0	-0.2	-0.2	-0.2	-0.2	-0.2	-0.2	-0.2	-0.2	-0.2	-0.2	-0	-0	-0	0	0	0	0
0	0	0	0	0	0	0	0	0	-0	-0	-0.2	-0.2	-0.2	-0.2	-0.2	-0.2	-0.2	-0.2	-0.2	-0.2	0	0	0	0	0	0	0	0	0	0	0	0	0	0	0	0	0	0	0	0	0	0	0	0	0	0	0	0	0
286	0	0	0	0	0	0	0	0	0	0	0	0	0	0	0	0	0	0	0	0	0	0	0	1.516	1.664	1.738	1.681	1.6	1.523	1.448	1.374	1.301	1.229	1.159	1.145	1.167	1.079	0.8938	0.749	0.5653	0.5078	0.4939	0.4813	0.472	0.4621	0.4546	0.4476	0.04113	0.03789
0	0	0	0	0	0	0	0	0	-0	-0	-0	-0	-0	-0	-0	-0	-0	-0	-0	-0	-0	-0	-0	-0	-0	-0	-0	-0	-0	-0	-0	-0	-0	-0	-0	-0	-0	-0	-0	-0	-0	-0	-0	-0	-0	-0	-0	-0	-0
0	0	0	0	0	0	0	0	0	0	0	0	0	0	0	0	0	0	0	0	0	0	0	0	0	0	0	0	0	0	0	0	0	-0.2	-0.2	-0	-0	-0	-0	-0	-0	-0	-0.2	-0.2	-0.2	-0.2	-0.2	-0.2	-0.2	0
287	0	0	0	0	0	0	0	0	-0	-0	-0	-0	-0	-0	-0	-0	-0	0	0	0	0	0	0	0	1.008	0.9567	1.148	1.434	1.44	1.378	1.296	1.192	1.056	0.9354	0.7697	0.6624	0.5337	0.4001	0.4006	0.403	0.4086	0.01739	0.02805	0.02721	0.02446	0.01954	0.01206	0.0002735	-0.01773
0	0	0	0	0	0	0	0	0	-0	-0	-0	-0	-0	-0	-0	-0	-0	-0	-0	-0	-0	-0	-0	-0	-0	-0	-0	-0	-0	-0	-0	-0	-0	-0	-0	-0	-0	-0	-0	-0	-0	-0	-0	-0	-0	-0	-0	-0	-0
288	0	0	0	0	0	0	0	0	0	0	0	0	0	0	0	0	0	0	1.42	1.719	1.731	1.683	1.637	1.571	1.513	1.468	1.327	1.082	0.7538	0.5593	0.4197	0.02042	0.02208	0.1051	0.1903	0.2763	0.3632	0.4526	0.4639	0.07632	0.08956	0.1033	0.1173	0.1309	0.1439	0.1557	0.1663	0.164	0.1606
289	0	0	0	0	0	0	0	0	0	0	0	0	0	0	0	0	0	0	0	0	0	0	0	0	0	0	0	0	0	0	1.231	1.529	1.678	1.324	1.245	1.168	1.093	1.309	1.137	0.7825	0.7697	0.6488	0.5348	0.4197	0.4244	0.4296	0.01975	-0.00148	-0.02175
0	NaN	NaN	NaN	NaN	NaN	NaN	NaN	NaN	NaN	NaN	NaN	NaN	NaN	NaN	NaN	NaN	NaN	NaN	NaN	NaN	NaN	NaN	NaN	NaN	NaN	NaN	NaN	NaN	NaN	NaN	NaN	NaN	NaN	NaN	NaN	NaN	NaN	NaN	NaN	NaN	NaN	NaN	NaN	NaN	NaN	NaN	NaN	NaN	NaN
290	0	0	0	0	0	0	0	0	0	0	0	0	0	0	0	0	0	0	0	0	0	0	0	0	0	1.56	1.719	1.721	1.639	1.487	1.234	1.138	1.118	0.7099	0.5954	0.4196	0.2416	0.189	0.177	0.19	0.203	0.266	0.425	0.5558	0.6317	0.7128	0.7793	0.9867	1.123
0	NaN	NaN	NaN	NaN	NaN	NaN	NaN	NaN	NaN	NaN	NaN	NaN	NaN	NaN	NaN	NaN	NaN	NaN	NaN	NaN	NaN	NaN	NaN	NaN	NaN	NaN	NaN	NaN	NaN	NaN	NaN	NaN	NaN	NaN	NaN	NaN	NaN	NaN	NaN	NaN	NaN	NaN	NaN	NaN	NaN	NaN	NaN	NaN	NaN
291	0	0	0	0	0	0	0	0	0.6419	0.7644	0.8329	0.9632	1.018	1.186	1.391	1.303	1.228	1.154	1.036	0.9686	0.8779	0.7873	0.2966	0.2059	0.1652	0.1245	0.08382	0.04314	0.04314	0.04314	0.04314	0.09599	0.1285	0.1517	0.04314	0.04314	0.04314	0.04314	0.04314	0.04314	0.04314	0.03114	0.01914	0.007137	-0.004863	-0.01686	-0.02886	-0.08297	0
292	0	0	0	0	0	0	0	0	0	0	0	0	0	0	0	0	0	1.704	1.356	1.354	1.302	1.227	1.152	1.382	1.363	1.192	0.926	0.6557	0.1833	0.1853	0.1796	0.1677	0.1507	0.13	0.1061	0.08179	0.04995	0.04619	0.03338	0.0241	0.01687	0.223	0.3085	0.007609	0.006684	-0.03578	0.223	0.1725	0.1238
293	0	0	0	0	0	0	0	0	0	0	0	0	0	0	0	0	0	0	1.311	1.566	1.671	1.629	1.555	1.483	1.411	1.288	0.9618	0.6769	0.5107	0.4032	0.404	0.4049	0.4059	0.00707	0.008419	-0.00224	-0.01293	-0.02389	-0.035	-0.0461	-0.0573	-0.06871	-0.08021	-0.09189	-0.1038	-0.1038	-0.1037	-0.1039	-0.1043
0	0	0	0	0	0	0	0	0	0	0	0	0	0	0	0	-0	-0	-0	-0	-0	-0	-0	-0	-0.2	-0.2	-0.2	-0.2	-0.2	-0	-0	-0	0	0	0	0	0	0	0	0	0	0	0	0	0	0	0	0	0	0
294	0	0	0	0	0	0	0	0	0	0	0	0	0	0	0	1.016	1.413	1.556	1.576	1.529	1.474	1.416	1.328	1.237	1.141	1.029	0.9084	0.8133	0.6885	0.6	0.6	0.6	0.6	0.6	0.6	0.6	0.6	0.6	0.6	0.6	0.6	0.6	0.6	0.6	0.6	0.6	0.6	0.6	0.6
295	0	0	0	0	0	0	0	0	0	0.67	0.7927	0.9182	1.08	1.263	1.49	1.621	1.6	1.452	1.239	1.057	0.935	0.8011	0.7	0.625	0.6	0.6	0.6	0.6	0.2	0.2	0.2	0.2	0.2	0.188	0.176	0.164	0.152	0.2	0.2	0.188	0.176	0.1608	0.1416	0.1224	0.1043	0.08672	0.0545	0.0246	-0.002268
296	0	0	0	0	0	0	0	0	-0	-0	-0	-0	-0	-0	-0	-0	-0	-0	-0	-0	-0	-0.04699	-0.04292	-0.03798	-0	-0	-0	-0	-0	-0	-0	-0	-0	-0	-0	-0	-0	-0	0	0	0	0	0	0	0	0	0	0	0
297	0	0	0	0	0	0	0	0	-0	0	0	0	0	0	0	0	0	0	0.9387	1.194	1.298	1.215	1.316	1.161	0.941	0.8592	0.754	0.5913	0.4	1e-05	-0.01199	-0.02399	-0.03599	-0.04799	-0.05999	-0.07199	-0.08399	-0.09599	-0.108	-0.12	-0.12	-0.12	-0.1357	-0.1514	-0.167	-0.1827	-0.1984	-0.2141	-0.2298
298	0	0	0	0	0	0	0	0	0	0	0	0	0	0	0	0	0	0	1.567	1.737	1.685	1.631	1.556	1.485	1.421	1.368	1.253	1.063	0.8729	0.7516	0.6506	0.4837	0.4006	0.4005	0.4006	0.4008	0.4011	0.4016	0.4025	0.4038	0.4054	0.007304	0.009518	0.01185	0.01414	0.01635	0.01831	0.02004	0.00967
0	0	0	0	0	0	0	0	0	-0	-0	-0.1971	-0.1972	-0	-0	-0	-0	-0	-0	-0	-0	-0	-0	-0	-0	-0	-0	-0	-0	-0	-0	-0	-0	-0	-0	-0	-0	-0	-0	-0	-0.1763	-0.1677	-0.1577	-0.1466	-0.1346	-0.1222	-0.1098	-0.09784	-0.08654	-0
299	0	0	0	0	0	0	0	0	-0	-0	-0	-0	-0	-0	-0	-0	-0	-0.0674	-0.0652	-0.06495	-0.06438	-0.06317	-0.06247	-0	-0	-0	-0	-0	-0	-0	-0	-0	-0	-0	-0	-0	-0	0	0	0	0	0	0	0	0	0	0	0	0
300	0	0	0	0	0	0	0	0	0	0	0	0.7103	0.9523	1.282	1.459	1.591	1.581	1.411	0.9825	0.7651	0.6702	0.585	0.5057	0.4295	0.005039	0.006449	0.008643	0.01183	0.01639	0.02239	0.03006	0.03912	0.04949	0.06084	0.07287	0.08533	0.0978	0.1099	0.106	0.08942	0.07237	0.07068	0.06882	0.06693	0.06516	0.06399	0.05694	0.04494	0.03294
0	0	0	0	0	0	0	0	0	-0	-0	-0	-0	-0	-0	-0	-0	-0	-0	-0	-0	-0	-0	-0	-0	-0	-0	-0	-0	-0	-0	-0	-0	-0	-0	-0	-0	-0	-0	-0	-0	-0	-0	-0	-0	-0	-0	-0	-0	-0
301	0	0	0	0	0	0	0	0	0	0	0	0	0	0	0	0	1.548	1.729	1.675	1.323	1.248	1.474	1.394	1.254	0.9884	0.6332	0.4486	0.4001	0.4001	0.4001	0.0001457	0.0001636	0.000179	0.000192	0.0002094	0.000225	0.0002438	-0.01173	0.0002987	0.0003339	0.0004096	0.0005115	0.0006586	0.0008576	0.001121	-0.01055	-0.02215	-0.03369	-0.04511
0	NaN	NaN	NaN	NaN	NaN	NaN	NaN	NaN	NaN	NaN	NaN	NaN	NaN	NaN	NaN	NaN	NaN	NaN	NaN	NaN	NaN	NaN	NaN	NaN	NaN	NaN	NaN	NaN	NaN	NaN	NaN	NaN	NaN	NaN	NaN	NaN	NaN	NaN	NaN	NaN	NaN	NaN	NaN	NaN	NaN	NaN	NaN	NaN	NaN
0	0	0	0	0	0	0	0	0	0	0	0	0	0	0	0	0	0	0	0	0	0	0	0	0	0	0	0	0	0	0	0	0	0	-0	-0	-0	-0	-0	-0	-0	-0	-0	-0	-0	-0	-0	-0	-0	-0
302	0	0	0	0	0	0	0	0	0	0	0	0	0.7135	1.374	1.639	1.732	1.68	1.627	1.527	1.357	1.083	0.9133	0.7431	0.5397	0.4263	0.4014	0.4018	0.4024	0.4032	0.4045	0.006066	0.007859	-0.005809	-0.03127	-0.0564	-0.0811	-0.1052	-0.1288	-0.1516	-0.1579	-0.1634	-0.1679	-0.1717	-0.1629	-0.1538	-0.1446	-0.1354	-0.1264	-0.1177
303	0	0	0	0	0	0	0	0	-0	-0	-0	-0	-0	-0	-0	-0	-0	-0	-0	-0	-0	-0	-0	-0	-0	-0	-0	-0	-0	-0	-0	-0	-0	-0	-0	-0	-0	-0	-0	-0	-0	-0	-0	-0	-0	-0	-0	-0	-0
0	NaN	NaN	NaN	NaN	NaN	NaN	NaN	NaN	NaN	NaN	NaN	NaN	NaN	NaN	NaN	NaN	NaN	NaN	NaN	NaN	NaN	NaN	NaN	NaN	NaN	NaN	NaN	NaN	NaN	NaN	NaN	NaN	NaN	NaN	NaN	NaN	NaN	NaN	NaN	NaN	NaN	NaN	NaN	NaN	NaN	NaN	NaN	NaN	NaN
304	0	0	0	0	0	0	0	0	1.108	1.303	1.384	1.487	1.462	1.401	1.325	1.117	0.85	0.775	0.7	0.625	0.6	0.6	0.6	0.2	0.2	0.2	0.2	0.2	0.2	0.2	0.2	0.2	0.2	0.2	0.2	0.2	0.188	0.176	0.164	0.152	0.14	0.128	0.2	0.2	0.2	0.28	0.3443	0.4086	0.4603
305	0	0	0	0	0	0	0	0	0.7723	0.9018	1.036	1.185	1.316	1.448	1.453	1.435	1.272	1.064	0.8726	0.7809	0.6972	0.6206	0.5977	0.5762	0.5805	0.5851	0.5899	0.5948	0.6	0.6	0.6	0.6	0.6	0.6	0.6	0.2	0.2	0.188	0.176	0.164	0.152	0.14	0.128	0.116	0.104	0.092	0.08	0.08	0.03789
306	0	0	0	0	0	0	0	0	-0	-0	-0	-0	-0	-0	-0	-0	-0	-0	-0	-0	-0	-0	-0	-0	-0	-0	-0	-0	-0	-0	-0	-0	-0	-0	-0	-0	-0	-0	-0	-0	-0	-0	-0	-0	-0	-0	-0	-0	-0
0	NaN	NaN	NaN	NaN	NaN	NaN	NaN	NaN	NaN	NaN	NaN	NaN	NaN	NaN	NaN	NaN	NaN	NaN	NaN	NaN	NaN	NaN	NaN	NaN	NaN	NaN	NaN	NaN	NaN	NaN	NaN	NaN	NaN	NaN	NaN	NaN	NaN	NaN	NaN	NaN	NaN	NaN	NaN	NaN	NaN	NaN	NaN	NaN	NaN
0	NaN	NaN	NaN	NaN	NaN	NaN	NaN	NaN	NaN	NaN	NaN	NaN	NaN	NaN	NaN	NaN	NaN	NaN	NaN	NaN	NaN	NaN	NaN	NaN	NaN	NaN	NaN	NaN	NaN	NaN	NaN	NaN	NaN	NaN	NaN	NaN	NaN	NaN	NaN	NaN	NaN	NaN	NaN	NaN	NaN	NaN	NaN	NaN	NaN
307	0	0	0	0	0	0	0	0	0	0	0	0	0	1.194	1.337	1.678	1.68	1.639	1.57	1.502	1.438	1.379	1.327	1.276	1.199	1.052	0.9863	0.9748	0.945	0.8797	0.7919	0.6863	0.5944	0.6	0.6	0.6	0.2	0.2	0.2	0.188	0.176	0.164	0.152	0.14	0.128	0.116	0.104	0.092	0.08
0	0	0	0	0	0	0	0	0	-0	-0	-0	-0	-0	-0	-0	-0	-0	-0	-0	-0	-0	-0	-0	-0	-0	-0	-0	-0	-0	-0	-0	-0	-0	-0	-0	-0	-0	-0	-0	-0	-0	-0	-0	-0	-0	-0	-0	-0	-0
308	0	0	0	0	0	0	0	0	0	0	0	0	0	-0	-0	-0	-0	-0	-0	-0	-0	-0	-0	0	0	0	0	0	0	0	0	0	0	0	0	0	0	0	0	0	0	0	0	0	0	0	0	0	0
309	0	0	0	0	0	0	0	0	0	0	0	0	0	0	0	0	0	0	0	0	1.613	1.73	1.377	1.327	1.579	1.509	1.441	1.375	1.311	1.247	1.182	1.032	0.9209	0.8674	0.8035	0.3227	0.2447	0.2	0.2	0.2	0.2	0.1994	0.1989	0.1994	0.1997	0.1995	0.1987	0.1979	0.1976
310	0	0	0	0	0	0	0	0	0	0.665	0.7816	0.9031	1.028	1.231	1.376	1.446	1.51	1.53	1.476	1.38	1.249	1.12	1.027	0.887	0.7813	0.641	0.6	0.6	0.6	0.6	0.6	0.6	0.6	0.6	0.6	0.6	0.6	0.6	0.6	0.6	0.2	0.188	0.176	0.164	0.152	0.09789	0.04379	-0.2103	-0.2692
311	0	0	0	0	0	0	0	0	0	0	0	0	0	0	0	0	0	0	0	0	0	0	0	1.402	1.554	1.596	1.594	1.54	1.53	1.464	1.39	0.8806	0.7427	0.5845	0.45	0.4	0.4	0.4	0.4	0.4	0.4	0.4	0.4	0.4	0.4	0.4	0.4	0.4	0.4
0	NaN	NaN	NaN	NaN	NaN	NaN	NaN	NaN	NaN	NaN	NaN	NaN	NaN	NaN	NaN	NaN	NaN	NaN	NaN	NaN	NaN	NaN	NaN	NaN	NaN	NaN	NaN	NaN	NaN	NaN	NaN	NaN	NaN	NaN	NaN	NaN	NaN	NaN	NaN	NaN	NaN	NaN	NaN	NaN	NaN	NaN	NaN	NaN	NaN
312	0	0	0	0	0	0	0	0	0	0	0	0	0	0	0	0	0	0	0	0	0	1.52	1.691	1.745	1.754	1.713	1.67	1.605	1.438	0.773	0.5	0.45	0.4	0.4	0.4	0.4	0.4	0.4	0.4	0.4	0.4	0.4	0.4	0.4	0.4	0.4	0.4	0.4	0.4
313	0	0	0	0	0	0	0	0	0	0	0	0	0.7633	1.128	1.527	1.671	1.719	1.683	1.575	1.304	1.128	0.9503	0.7187	0.5746	0.4812	0.4447	0.4096	0.0002015	-0.008601	-0.001014	-0.00463	-0.007442	-0.009078	-0.009546	-0.009042	-0.007638	-0.005436	-0.002715	-0.002118	-0.01412	0.1059	0.1059	0.1059	0.09388	0.08188	0.06988	0.05788	0.04588	0.03388
314	0	0	0	0	0	0	0	0	0	0	0	0	0	0	0	0	0	0	0	0	0	0	0	0	0	1.606	1.425	1.369	1.315	1.239	1.163	1.389	1.315	1.242	1.169	1.155	1.142	1.013	0.8703	0.3967	0.3148	0.2329	0.2	0.2	0.2	0.28	0.36	0.44	0.52
315	0	0	0	0	0	0	0	0	0	0	0	0	0	0	0	0	0	0	0	0	1.347	1.432	1.68	1.629	1.579	1.529	1.42	1.269	1.074	0.8909	0.8545	0.811	0.7462	0.6529	0.1642	0.06031	1e-05	3.086e-05	9.706e-05	0.0002684	0.0006357	0.001326	0.002445	0.07205	0.1546	0.1922	0.228	0.3157	0.4004
316	0	0	0	0	0	0	0	0	-0	-0	-0	-0	-0	-0	-0	-0	-0	-0	-0	-0	-0	-0	-0	-0	-0	-0	-0	-0	-0	-0	-0	-0	-0	-0	-0	-0	-0	-0	-0	-0	-0	-0	-0	-0	-0	-0	-0	-0	-0
0	0	0	0	0	0	0	0	0	-0	-0	-0	-0	-0	-0	-0	-0	-0	-0	-0	-0	-0	-0	-0	-0	-0	-0	-0	-0	-0	-0	-0	-0	-0	-0	-0	-0	-0	-0	-0	-0	0	0	0	0	0	0	0	0	0
317	0	0	0	0	0	0	0	0	0	0	0	0	0	0	0	0	0	0	0	0	0	0	1.233	1.627	1.729	1.374	1.32	1.245	1.172	1.402	1.337	1.281	1.23	1.162	0.9602	0.6995	0.6	0.2	0.2	0.2	0.1803	0.1498	0.1227	0.09989	0.08388	0.07365	0.1448	0.1732	0.188
318	0	0	0	0	0	0	0	0	0	0	0	0	0	0	0	0	0	1.321	1.448	1.523	1.473	1.433	1.377	1.398	1.37	1.225	0.9357	0.65	0.625	0.6	0.2	0.2	0.2	0.188	0.176	0.164	0.2	0.2	0.2	0.2	0.2	0.2	0.2	0.2	0.2	0.2	0.2	0.2	0.2
0	NaN	NaN	NaN	NaN	NaN	NaN	NaN	NaN	NaN	NaN	NaN	NaN	NaN	NaN	NaN	NaN	NaN	NaN	NaN	NaN	NaN	NaN	NaN	NaN	NaN	NaN	NaN	NaN	NaN	NaN	NaN	NaN	NaN	NaN	NaN	NaN	NaN	NaN	NaN	NaN	NaN	NaN	NaN	NaN	NaN	NaN	NaN	NaN	NaN
0	NaN	NaN	NaN	NaN	NaN	NaN	NaN	NaN	NaN	NaN	NaN	NaN	NaN	NaN	NaN	NaN	NaN	NaN	NaN	NaN	NaN	NaN	NaN	NaN	NaN	NaN	NaN	NaN	NaN	NaN	NaN	NaN	NaN	NaN	NaN	NaN	NaN	NaN	NaN	NaN	NaN	NaN	NaN	NaN	NaN	NaN	NaN	NaN	NaN
319	0	0	0	0	0	0	0	0	0	0	0	0	0	0	1.332	1.607	1.676	1.632	1.557	1.485	1.415	1.349	1.28	1.159	0.853	0.5396	0.4183	0.4166	0.4151	0.01376	0.01224	-0.001477	-0.01533	-0.02898	-0.0425	-0.05589	-0.06914	-0.08215	-0.0949	-0.1074	-0.1196	-0.1196	-0.1196	-0.1196	-0.1196	-0.1195	0.0005438	0.0006962	0.0009396
320	0	0	0	0	0	0	0	0	-0	0	0	-0	0	0	0	0	0	0	0	0	0	0	0	0.844	1.35	1.66	1.637	1.561	1.484	1.409	1.335	1.254	1.11	0.7937	0.5254	0.402	0.4004	0.4001	0.4001	0.4001	0.4001	0.0001946	-0.01169	-0.02354	-0.03532	-0.04703	-0.05871	-0.06988	-0.08051
321	0	0	0	0	0	0	0	0	0	0	0	0	0	0	0	0	0	0	0	0	0	0	0	0	0	0	0	0	1.229	1.356	1.592	1.619	1.243	1.167	1.093	1.321	1.245	1.126	0.9799	0.8274	0.7577	0.6513	0.6	0.6	0.6	0.6	0.2	0.2	0.2
322	0	0	0	0	0	0	0	0	0.642	0.7616	0.9142	1.303	1.545	1.602	1.578	1.525	1.465	1.403	1.343	1.28	1.113	0.8069	0.57	0.564	0.5591	0.1541	0.1378	0.1234	0.1106	0.09753	0.084	0.07066	0.05785	0.04643	0.1426	0.2229	0.3041	0.3863	0.4687	0.5508	0.1527	0.1546	0.1448	0.1353	0.1266	0.1191	0.1125	0.1067	0.08563
323	0	0	0	0	0	0	0	0	0	0	0	0	0	1.164	1.507	1.699	1.668	1.675	1.628	1.505	1.274	1.098	1.035	0.8769	0.6847	0.625	0.6	0.6	0.2	0.2	0.188	0.176	0.164	0.152	0.14	0.128	0.116	0.104	0.092	0.08	0.2	0.2	0.2	0.188	0.2	0.2	0.2	0.2	0.2
324	0	0	0	0	0	0	0	0	0	0	0	0	0	0	0	0	0	0	0	0	0	0	0	0	1.603	1.728	1.376	1.627	1.556	1.456	1.032	0.9472	0.7553	0.5345	0.3924	0.3703	-0.02615	-0.03384	-0.01667	-0.01076	-0.004091	0.00338	0.01131	0.01951	0.02815	0.03711	0.04622	0.04394	0.04254
0	0	0	0	0	0	0	0	0	-0	-0	-0	-0	-0	-0	-0	-0	-0	-0	-0	-0	-0	-0	-0	-0	-0	0	0	0	0	0	0	0	0	0	0	0	0	0	0	0	0	0	0	0	0	0	-0	-0	-0
325	0	0	0	0	0	0	0	0	-0	-0	-0	-0	-0	-0	-0	-0	-0	-0	-0	-0	-0	-0	-0	-0	-0	-0	-0	-0	0	0	0	0	0	1.005	1.063	1.089	1.206	1.426	1.471	1.365	1.192	1.09	0.9807	0.8794	0.8335	0.8026	0.7798	0.792	0.7824
0	0	0	0	0	0	0	0	0	-0	-0	-0	-0	-0	-0	-0	-0	-0	-0	-0	-0	-0	-0	-0	-0	-0	-0	-0	-0	-0	-0	-0	-0	-0	-0	-0	-0	-0	-0	-0	-0	-0	-0	-0	-0	-0	-0	-0	-0	-0
0	0	0	0	0	0	0	0	0	-0	-0	-0	-0	-0	-0	-0	-0	-0	-0	-0	-0	-0	-0	-0	-0	-0	-0	-0	-0	-0	-0	-0	-0	-0	-0	-0	-0	-0	-0	-0	-0	-0	-0	-0	-0	-0	-0	-0	-0	-0
326	0	0	0	0	0	0	0	0	-0	-0	-0	0	0	0	0	0	0	0	0	0	0.9111	1.125	1.424	1.536	1.538	1.483	1.396	1.24	1.037	0.825	0.75	0.675	0.65	0.625	0.6	0.6	0.6	0.6	0.2	0.2	0.155	0.09239	-0.1263	-0.1684	-0.2	-0.2	-0.2144	-0.23	-0.2468
327	0	0	0	0	0	0	0	0	-0	-0	-0	-0	-0	0	0	0	0	0	0	0	0	0	0	1.007	1.295	1.392	1.355	1.415	1.495	1.469	1.325	1.104	0.9223	0.6396	0.5438	0.02581	-0.05624	-0.1368	-0.2	-0.1422	-0.2	-0.1484	-0.2	-0.2	-0.2	-0.2	-0.2	-0.2	-0.2
0	0	0	0	0	0	0	0	0	-0	-0	-0	-0	-0	-0	-0	-0	-0	-0	-0	-0	-0	-0	-0	-0	-0	-0	-0	-0	-0	-0	-0	-0	-0	-0	-0	-0	-0	-0	-0	-0	-0	-0	-0	-0	-0	-0	-0	-0	-0
328	0	0	0	0	0	0	0	0	0	0	-0	-0	-0	-0	-0	-0	-0	0	0	0	0	0	0	0	0	0	0	0	0	0	1.427	1.595	1.681	1.654	1.665	1.617	1.564	1.481	1.397	1.302	1.097	0.8967	0.6794	0.4881	0.4455	0.4337	0.4263	0.02132	0.01797
0	0	0	0	0	0	0	0	0	-0	-0	-0	0	0	0	0	0	0	0	0	0	0	0	0	0	0	0	0	0	0	0	0	0	0	0	0	0	0	0	0	0	0	0	0	0	0	0	0	0	0
0	NaN	NaN	NaN	NaN	NaN	NaN	NaN	NaN	NaN	NaN	NaN	NaN	NaN	NaN	NaN	NaN	NaN	NaN	NaN	NaN	NaN	NaN	NaN	NaN	NaN	NaN	NaN	NaN	NaN	NaN	NaN	NaN	NaN	NaN	NaN	NaN	NaN	NaN	NaN	NaN	NaN	NaN	NaN	NaN	NaN	NaN	NaN	NaN	NaN
0	NaN	NaN	NaN	NaN	NaN	NaN	NaN	NaN	NaN	NaN	NaN	NaN	NaN	NaN	NaN	NaN	NaN	NaN	NaN	NaN	NaN	NaN	NaN	NaN	NaN	NaN	NaN	NaN	NaN	NaN	NaN	NaN	NaN	NaN	NaN	NaN	NaN	NaN	NaN	NaN	NaN	NaN	NaN	NaN	NaN	NaN	NaN	NaN	NaN
0	0	0	0	0	0	0	0	0	0	0	0	1.14	1.237	1.137	0.7943	0.5027	-0.2	-0.218	-0.236	-0.254	-0	0	0	0	0	0	0	0	0	0	0	0	0	0	0	0	0	0	0	0	0	0	0	0	0	0	0	0	0
329	0	0	0	0	0	0	0	0	0	0	0	0	0	0	0	0	0	0	0	0	0	0	0	1.462	1.6	1.581	1.469	1.321	1.12	0.8593	0.8022	0.7498	0.2754	0.2016	0.1779	0.154	0.1299	0.1057	0.08152	0.05763	0.05924	0.08648	0.1144	0.1179	0.1223	0.127	0.1324	0.1386	0.1456
0	NaN	NaN	NaN	NaN	NaN	NaN	NaN	NaN	NaN	NaN	NaN	NaN	NaN	NaN	NaN	NaN	NaN	NaN	NaN	NaN	NaN	NaN	NaN	NaN	NaN	NaN	NaN	NaN	NaN	NaN	NaN	NaN	NaN	NaN	NaN	NaN	NaN	NaN	NaN	NaN	NaN	NaN	NaN	NaN	NaN	NaN	NaN	NaN	NaN
330	0	0	0	0	0	0	0	0	0	0	0	0	0	0	0	0	0	0	0	0	1.468	1.61	1.427	1.374	1.323	1.576	1.511	1.467	1.404	1.267	1.086	0.8898	0.8112	0.5107	0.4238	0.3461	-0.163	-0.104	-0.01949	-0.2	-0.2	-0.2	-0.084	0.03507	0.1551	0.2751	0.4646	0.5658	0.6506
0	0	0	0	0	0	0	0	0	-0	-0	-0	-0	-0	-0	-0	-0	-0	-0	-0	-0	-0	-0	-0	-0	-0	-0	-0	-0	-0	-0	-0	-0	-0	-0	-0	-0	-0	-0	-0	-0	-0	-0	-0.1401	-0	-0	-0.1502	-0.1543	-0.1575	-0.1616
0	0	0	0	0	0	0	0	0	-0	-0	-0	-0	-0	-0	-0	-0	-0	-0	-0	-0	-0.1737	-0.1732	-0.1729	-0.1728	-0.1728	-0.173	-0.1736	-0.1743	-0.1747	-0.1751	-0.1753	-0.1755	-0	-0	-0	-0	-0	-0	-0	-0	-0	-0	-0	-0	-0	-0	-0	-0	-0
0	0	0	0	0	0	0	0	0	-0	-0	-0	-0	-0	0	0	0	0	0	0	0	0	0	0	0	0	-0	-0	-0	-0	-0	-0	-0	-0	-0	-0	-0	-0	-0	-0	-0	-0	-0	-0	-0	-0	-0	-0	-0	-0
0	0	0	0	0	0	0	0	0	-0	-0	-0	-0	-0	-0	-0	-0	-0	-0	-0	-0	-0	-0	-0	-0	-0	-0	-0	-0	-0	-0	-0	-0	-0	-0	-0	-0	-0	-0	-0	-0	-0	-0	-0	-0	-0	-0	-0	-0	-0
331	0	0	0	0	0	0	0	0	0.7661	0.894	1.026	1.236	1.383	1.455	1.493	1.36	1.058	0.8636	0.7598	0.6749	0.6005	0.1272	0.103	0.0913	0.06357	0.03575	0.008055	-0.01909	-0.02946	-0.03834	-0.04566	-0.05161	0.06375	0.07228	0.08155	0.09142	0.1018	0.1124	0.1231	0.1335	0.2173	0.2973	0.377	0.457	0.537	0.1373	0.1373	0.1373	0.1373
0	NaN	NaN	NaN	NaN	NaN	NaN	NaN	NaN	NaN	NaN	NaN	NaN	NaN	NaN	NaN	NaN	NaN	NaN	NaN	NaN	NaN	NaN	NaN	NaN	NaN	NaN	NaN	NaN	NaN	NaN	NaN	NaN	NaN	NaN	NaN	NaN	NaN	NaN	NaN	NaN	NaN	NaN	NaN	NaN	NaN	NaN	NaN	NaN	NaN
332	0	0	0	0	0	0	0	0	0	0	0	0	0	0	0	0	0	0	0	0.9515	1.381	1.321	1.192	0.9451	0.7995	0.7145	0.8284	0.7974	0.618	0.06177	-0.00153	-0.05719	-0.1257	-0.1823	-0.2194	-0.2482	-0.272	-0.284	-0.2	-0.2	-0.2	-0.2	-0.2	-0.2	-0.2	-0.2	-0.2	-0.2	-0.2
0	0	0	0	0	0	0	0	0	-0	-0	-0	0	0	0	0	0	0	0	0	0	1.011	1.07	1.235	1.223	1.308	1.333	1.255	1.07	0.7364	0.5401	0.4	0.4	0.4	0.4	0.4	0.4	0.4	0.4	0.4	0.4	1e-05	1e-05	1e-05	1e-05	1e-05	-0.01199	-0.02399	-0.05168	-0.07936
0	0	0	0	0	0	0	0	0	-0	-0	-0	-0	-0	-0	-0	-0	-0	-0	-0	-0	-0	-0	-0	-0	-0	-0	-0	-0.1126	-0.105	-0.09787	-0.09149	-0.08569	-0.08045	-0.07857	-0.07483	-0.07147	-0.06784	-0	-0	-0	-0	-0	-0	0	0	0	0	0	0
333	0	0	0	0	0	0	0	0	0	0	0	0	0	0	0	0	0	0	1.536	1.651	1.375	1.322	1.252	1.202	1.503	1.423	1.32	1.099	0.8106	0.6	0.6	0.6	0.2	0.188	0.1339	0.07979	-0.1743	-0.2314	-0.2792	-0.2	-0.2	-0.2	-0.2	-0.2	-0.2168	-0.2348	-0.254	-0.272	-0.29
0	0	0	0	0	0	0	0	0	-0	-0	-0	-0	-0	-0	-0	-0	-0	-0	-0	-0	-0	-0	-0	-0	-0	-0	-0	-0	-0	-0	-0	-0	-0	-0	-0	-0	-0	-0	-0	-0	-0	-0	-0	-0	-0	-0	-0	-0	-0
334	0	0	0	0	0	0	0	0	0	0	0	0	0	0	0	0	0	0	0	1.227	1.635	1.682	1.326	1.246	1.169	1.093	1.28	1.01	0.7728	0.6839	0.5599	0.4119	0.4125	0.01588	0.006624	-0.01859	-0.04417	-0.07006	-0.09623	-0.1224	-0.1325	-0.1419	-0.1497	-0.1554	-0.1467	-0.1354	-0.1215	-0.1054	-0.0877
0	0	0	0	0	0	0	0	0	0	0	0	0	0	0	0	0	-0	-0	-0	-0	-0	-0	-0	-0	0	0	0	0	0	0	1.022	0.9973	0.978	0.8857	0.7086	0.5401	0	0	0	0	0	0	0	1.155	1.36	1.463	1.417	1.487	1.517
0	0	0	0	0	0	0	0	0	0	0	0	0	0	0	0	0	0	0	0	0	0	0	0	-0	-0.2	-0.2	-0.2	-0.2	-0.2	-0.2	-0.2	-0.2	-0.2	-0.2	-0.2	-0	-0	-0	-0	0	0	0	0	0	0	0	0	0	0
0	0	0	0	0	0	0	0	0	-0	-0	-0	-0	-0	-0	-0	-0	-0	-0	-0	-0	-0	-0	-0	-0	-0	-0	-0	-0	-0	-0	-0	-0	-0	-0	-0	-0	-0	-0	-0	-0	-0	-0	-0	-0	-0	-0	-0	-0	-0
335	0	0	0	0	0	0	0	0	0	0	0	0	0	0	0	0	0	0	0	0	0	1.606	1.741	1.744	1.696	1.649	1.601	1.523	1.443	1.357	1.249	1.084	1.002	0.9453	0.8854	0.8487	0.8072	0.7593	0.6854	0.6	0.6	0.6	0.6	0.6	0.6	0.6	0.2	0.2	0.2
0	0	0	0	0	0	0	0	0	-0	-0	-0	-0	-0	-0	0	0	0	0	0	0	0	1.015	0.9593	0.9058	0.8789	0.8127	0.9625	0.9265	0.8307	0.6816	0.43	0.4	0.4	1e-05	-0.01199	-0.02399	-0.03599	-0.04799	-0.05999	-0.07199	-0.08399	-0.09599	-0.108	-0.12	-0.12	-0.12	-0.12	-0.12	-0.12
336	0	0	0	0	0	0	0	0	0	0	0	0	0	0	0	0	0	0	0	1.384	1.454	1.575	1.62	1.57	1.507	1.45	1.392	1.284	0.9445	0.6517	0.5112	0.1032	0.08549	0.07336	0.06169	0.04948	0.03697	0.02436	0.01169	-0.0009918	0.07882	0.06294	0.04727	0.1119	0.1771	0.2433	0.3266	0.4116	0.4181
0	0	0	0	0	0	0	0	0	0	0	0	0	0	0	0	-0	-0	-0	-0	-0	-0	-0	-0	-0	-0	-0.2	-0.2	-0.2	-0.2	-0.2	-0.2	0	0	0	0	0	0	0	0	0	0	0	0	0	0	0	0	0	0
337	0	0	0	0	0	0	0	0	0.4488	0.5684	0.6911	1.002	1.386	1.647	1.647	1.613	1.532	1.394	1.179	0.9795	0.9696	0.8552	0.7464	0.6077	0.6	0.6	0.6	0.6	0.2	0.2	0.2	0.2	0.2	0.2	0.2	0.188	0.176	0.164	0.1276	0.08798	0.04924	0.01243	-0.02116	-0.06504	-0.1008	-0.1163	-0.1261	-0.1315	-0.1341
0	0	0	0	0	0	0	0	0	-0	-0	-0	-0	-0	-0	-0	-0	-0	-0	-0	-0	-0	-0	-0	-0	-0	-0	-0	-0	-0	-0	-0	-0	-0	-0	-0	-0	-0	-0	-0	-0	-0	-0	-0	-0	-0	-0	-0	-0	-0
338	0	0	0	0	0	0	0	0	0	0	0	0	0	0	1.467	1.697	1.724	1.683	1.639	1.57	1.502	1.435	1.372	1.317	1.222	1.098	0.9337	0.8612	0.8057	0.7497	0.6905	0.6299	0.6	0.2	0.2	0.2	0.2	0.2	0.2	0.2	0.2	0.2469	0.2	0.2	0.2	0.2435	0.2706	0.2	0.2
0	0	0	0	0	0	0	0	0	-0	-0	-0	-0	-0	-0	-0	-0	-0	-0	-0	-0	-0	-0	-0	-0	-0	-0	-0	-0	-0	-0	-0	-0	-0	-0	-0	-0	-0	-0	-0	-0	-0	-0	-0	-0	-0	-0	-0	-0	-0
339	0	0	0	0	0	0	0	0	0	0	0	0	0	0	0	0	0	0	0	0	0	0	0	0	0	0	0	0	0	0	0	0	1.3	1.736	1.736	1.686	1.635	1.581	1.522	1.428	1.324	1.185	0.9247	0.7164	0.55	0.4386	0.4085	0.4051	0.4033
340	0	0	0	0	0	0	0	0	0	0	0	0.7825	1.036	1.304	1.494	1.616	1.62	1.587	1.533	1.441	1.297	1.141	1.04	0.9467	0.8999	0.8381	0.7822	0.758	0.7386	0.7231	0.7112	0.6897	0.6589	0.63	0.6089	0.6	0.6	0.6	0.6	0.6	0.6	0.6	0.6	0.6	0.6	0.6	0.2	0.2	0.2
341	0	0	0	0	0	0	0	0	0	0	0	0	0	0	0	0	1.411	1.656	1.378	1.321	1.242	1.165	1.089	1.315	1.242	1.172	1.159	1.158	1.009	0.8193	0.6594	0.5365	0.5386	0.5571	0.5755	0.5931	0.6	0.6	0.2	0.2	0.2	0.2	0.2	0.188	0.176	0.164	0.152	0.14	0.128
342	0	0	0	0	0	0	0	0	0	0	0	0	0	0	0	1.245	1.593	1.734	1.684	1.633	1.562	1.494	1.431	1.362	1.219	0.892	0.54	0.4255	0.4206	0.4177	0.4157	0.4154	0.4173	0.02149	0.02822	0.03693	0.0191	0.002144	-0.01421	-0.01495	-0.01632	-0.01857	-0.0219	-0.02604	-0.03031	-0.0345	-0.02668	-0.01858	-0.01002
0	0	0	0	0	0	0	0	0	-0	-0	-0	-0	-0	-0	-0	-0	-0	-0	-0	-0	-0	-0	-0	-0	-0	-0	-0	-0	-0	-0	-0	-0	-0	-0	-0	-0	-0	-0	-0	-0	-0	-0	-0	-0	-0	-0	-0	-0	-0
343	0	0	0	0	0	0	0	0	-0	-0	-0	-0	-0	-0	-0	-0	-0	-0	-0	0	0	0	0	0	0	0	0	0	0	0	0	1.25	1.36	1.427	1.612	1.542	1.165	1.09	1.015	1.243	1.162	1.097	0.9945	0.8199	0.7351	0.2086	0.188	0.176	0.164
344	0	0	0	0	0	0	0	0	0	0	0	0	0	0	0	0	0	0	0	0	0	0	1.332	1.485	1.541	1.511	1.489	1.449	1.398	1.319	1.238	1.153	1.063	1.017	0.9644	0.9083	0.8104	0.7221	0.62	0.6	0.6	0.6	0.6	0.6	0.6	0.6	0.6	0.2	0.2
345	0	0	0	0	0	0	0	0	0	0	0.6593	0.784	1.022	1.421	1.601	1.668	1.652	1.612	1.533	1.443	1.347	1.254	1.126	0.9639	0.8526	0.7837	0.7457	0.7173	0.6994	0.6933	0.7055	0.7286	0.7631	0.8087	0.8325	0.7884	0.7219	0.6224	0.6	0.6	0.6	0.2	0.188	0.176	0.164	0.152	0.14	0.128	0.116
346	0	0	0	0	0	0	0	0	0	0	0	0	0	0	0	0	1.469	1.724	1.683	1.631	1.583	1.512	1.445	1.384	1.335	1.298	1.248	1.129	0.9439	0.8756	0.8201	0.7361	0.2445	0.28	0.3452	0.2	0.2	0.2	0.2	0.2	0.2	0.2	0.2	0.2	0.2	0.2	0.2	0.2461	0.3261
347	0	0	0	0	0	0	0	0	1.276	1.388	1.334	1.097	0.8887	0.8008	0.7409	0.6641	0.5982	0.5457	0.1026	0.09722	0.1142	0.1269	0.1328	0.08678	0.03418	-0.2103	-0.2692	-0.3188	-0.338	-0.344	-0.35	-0.356	-0.362	-0.2	-0.084	0.04	0.16	0.28	0.4	0.4	0.4	0	0	0	0	0	0	0	0
348	0	0	0	0	0	0	0	0	0	0	0	0	0	0	0	0	0	0	0	0	0	0	0	0	1.242	1.527	1.732	1.684	1.331	1.255	1.48	1.407	1.336	1.265	1.174	1.002	0.7544	0.5129	0.4036	0.4037	0.00437	0.005174	0.005889	0.006518	0.007379	0.009002	0.01208	0.01768	0.02718
349	0	0	0	0	0	0	0	0	0	0	0	0	0	0	0	0	0	0	0	0	0	0	0	0	0	0	0	1.319	1.51	1.665	1.608	1.013	0.7726	0.9884	0.8693	0.7381	0.5415	0.3623	0.3373	-0.06274	-0.07474	-0.08674	-0.09874	-0.1107	-0.1227	-0.1347	-0.1467	-0.1587	-0.1707
0	NaN	NaN	NaN	NaN	NaN	NaN	NaN	NaN	NaN	NaN	NaN	NaN	NaN	NaN	NaN	NaN	NaN	NaN	NaN	NaN	NaN	NaN	NaN	NaN	NaN	NaN	NaN	NaN	NaN	NaN	NaN	NaN	NaN	NaN	NaN	NaN	NaN	NaN	NaN	NaN	NaN	NaN	NaN	NaN	NaN	NaN	NaN	NaN	NaN
0	0	0	0	0	0	0	0	0	0	0	0	0	0	1.158	1.559	1.671	1.596	1.441	1.346	1.248	1.144	1.011	0.8419	0.6751	0.5307	0.4797	-0.1953	-0.236	-0.254	-0.272	-0.29	-0.308	-0.326	0	0	0	0	0	0	0	0	0	0	0	0	0	0	0	0
350	0	0	0	0	0	0	0	0	0	0	0	0	0	0	0	1.545	1.662	1.73	1.743	1.702	1.659	1.534	1.318	1.134	0.9789	0.425	0.35	0.325	0.3	0.355	0.41	0.465	0.52	0.6	0.6	0.6	0.6	0.2	0.2	0.2	0.188	0.176	0.164	0.152	0.14	0.128	0.116	0.2	0.2
351	0	0	0	0	0	0	0	0	0	0	0	0.753	1.222	1.542	1.662	1.708	1.674	1.633	1.586	1.51	1.358	1.127	0.9758	0.8131	0.6948	0.625	0.6	0.6	0.6	0.6	0.6	0.6	0.6	0.2	0.2	0.2	0.2	0.188	0.176	0.164	0.152	0.14	0.128	0.116	0.104	0.092	0.2	0.2	0.2
0	0	0	0	0	0	0	0	0	-0	-0	-0	-0	-0	-0	-0	-0	-0	-0	-0	-0	-0	-0	-0	0	0	0	0	0	0	0	0	0	0	0	0	0	0	0	0	0	0	0	0	0	0	0	0	0	0
352	0	0	0	0	0	0	0	0	0	0	0	0	0	0	0.8597	1.27	1.454	1.407	1.333	1.362	1.412	1.395	1.347	1.237	0.9582	0.6092	0.5423	0.5233	0.5092	0.4969	0.487	0.4782	0.4705	0.4638	0.4567	0.4489	0.443	0.4405	0.44	0.4409	0.443	0.4467	0.4493	0.05234	0.04504	0.03865	0.03082	0.02373	0.01683
0	0	0	0	0	0	0	0	0	-0	-0	-0	-0	-0	-0	0	0	0	0	0	0	0	0	0	0	0	0	0	0	0	0	0	0	0	0	0	0	0	0	0	0	0	0	0	0	0	0	0	0	0
353	0	0	0	0	0	0	0	0	0	0	0	0	0	0	0	1.567	1.735	1.732	1.679	1.631	1.559	1.492	1.432	1.388	1.382	1.242	1.07	0.8565	0.7455	0.6127	0.2	0.2	0.2	0.188	0.2	0.2	0.188	0.176	0.164	0.152	0.14	0.128	0.2	0.2	0.2	0.2	0.2	0.28	0.36
354	0	0	0	0	0	0	0	0	0	0	0	0	0	0	0	0	0	1.324	1.641	1.681	1.6	1.22	1.144	1.069	1.295	1.225	1.158	1.034	0.8195	0.4566	0.4006	0.401	0.4016	0.4026	0.00394	0.005823	0.008298	0.01147	0.01538	0.007945	0.02487	0.01414	0.003147	-0.02034	-0.02033	-0.03303	-0.05857	-0.06946	-0.08128
355	0	0	0	0	0	0	0	0	0	0	0	0	0	0	0	0	1.323	1.36	1.306	1.247	1.383	1.293	0.9321	0.8	0.6774	0.5879	0.4205	0.4	0.4	0.4	0.4	0.4	0.4	0.4	0.4	0.4	0.4	0.4	0.4	0.4	0.4	0.4	1e-05	1e-05	-0.01199	-0.02399	-0.03599	-0.04799	-0.05999
356	0	0	0	0	0	0	0	0	0	0	0	0	0	0	0	1.527	1.581	1.599	1.543	1.448	1.267	0.975	0.8829	0.7918	0.7097	0.6326	0.2073	0.1819	0.1562	0.1565	0.1574	0.1433	0.1297	0.1163	0.1036	0.0919	0.08042	0.06921	0.07395	0.07902	0.08446	0.0902	0.0902	0.0902	0.0902	0.0902	0.0902	0.0902	0.0902
0	0	0	0	0	0	0	0	0	-0	-0	-0	-0	-0	-0	-0	-0	-0	-0	-0	-0	-0	-0	-0	-0	-0	-0	-0	-0	-0	-0	-0.1128	-0.1125	-0.1133	-0.1152	-0.1175	-0.1219	-0.1271	-0.1324	-0.1382	-0.1438	-0	-0	-0	-0	-0	-0	-0	-0	-0
357	0	0	0	0	0	0	0	0	-0	-0	-0	-0	-0	-0	-0	-0	-0	-0	-0	-0	-0	-0	-0	-0	-0	-0	-0	-0	-0	-0	-0	-0	-0	-0	-0	-0	-0	-0	-0	-0	-0	-0	-0	-0	-0	-0	-0	-0	-0
0	0	0	0	0	0	0	0	0	-0	-0	-0	-0	-0	-0	-0	-0	-0	-0	-0	-0	-0	-0	-0	-0	-0	-0	-0	-0	-0	-0	-0	-0	-0	-0	-0	-0	-0	-0	-0	-0	-0	-0	-0	-0	-0	-0	-0	-0	-0
358	0	0	0	0	0	0	0	0	0	0	0	0	0	0	1.398	1.382	1.42	1.387	1.355	1.319	0.8856	0.9232	0.9591	1.083	1.177	1.255	1.317	1.33	1.387	1.401	1.408	1.41	1.401	1.34	1.273	0.7908	0.6756	0.55	0.5	0.45	0.4	0.4	0.4	0.4	0.4	0.4	0.4	0.4	0.4
359	0	0	0	0	0	0	0	0	0	0	0	0	0.3737	0.6953	1.122	1.36	1.245	0.9557	0.08947	-0.1395	-0.2	-0.218	-0.236	-0.254	-0.272	0	0	0	0	0	0	0	0	0	0	0	0	0	0	0	0	0	0	0	0	0	0	0	0
360	0	0	0	0	0	0	0	0	0	0	0	0	0	0	0	0	0	0	0	1.56	1.718	1.673	1.622	1.548	1.476	1.407	1.346	1.299	1.274	1.19	1.041	0.9037	0.847	0.783	0.7182	0.246	0.2	0.2211	0.3011	0.3811	0.4611	0.5411	0.6	0.6496	0.7252	0.7856	0.8309	0.8554	0.8722
361	0	0	0	0	0	0	0	0	0	0	0	0	0	0	0	0	0	0	0	1.463	1.519	1.607	1.66	1.65	1.411	1.214	0.9143	0.755	0.6755	0.597	0.5687	0.5403	0.5105	0.4809	0.4759	0.07111	0.05105	0.03265	0.01429	-0.003349	-0.02076	-0.0371	-0.05287	-0.06802	-0.08313	-0.09841	-0.1146	-0.1302	-0.1417
362	0	0	0	0	0	0	0	0	0	0	0	0	0	0	0	0	0	0	0	1.146	1.359	1.432	1.641	1.621	1.548	1.474	1.376	1.182	0.846	0.6859	0.5306	0.4014	0.4013	0.4012	0.401	0.4007	0.0005583	0.0003909	0.0002455	-0.01185	-0.0239	-0.03594	-0.04796	-0.05996	-0.07194	-0.0839	-0.09579	-0.1076	-0.119
363	0	0	0	0	0	0	0	0	0.732	0.8592	1.001	1.265	1.359	1.37	1.199	1.108	1.025	0.95	0.875	0.8	0.725	0.65	0.625	0.6	0.2	0.2	0.2	0.2	0.2	0.2	0.2	0.2	0.2	0.188	0.176	0.164	0.152	0.14	0.128	0.116	0.104	0.04989	-0.004211	-0.04632	-0.2884	-0.326	-0.332	-0.338	-0.344
364	0	0	0	0	0	0	0	0	0.7651	0.894	1.01	1.078	1.245	1.364	1.248	1.162	1.1	1.023	0.9311	0.8495	0.7711	0.6921	0.2126	0.1848	0.1597	0.1617	0.1625	0.1606	0.157	0.1398	0.1211	0.1013	0.07971	0.05591	0.03068	0.005156	0.005418	0.007093	0.01163	0.03316	0.06122	0.2159	0.2557	0.2981	0.3168	0.2936	0.2699	0.2458	0.2708
365	0	0	0	0	0	0	0	0	0	0	0	0	0	0	1.336	1.57	1.681	1.671	1.642	1.578	1.515	1.454	1.398	1.35	1.231	1.126	0.9854	0.9539	0.932	0.9081	0.8822	0.824	0.7476	0.6589	0.6	0.6	0.6	0.6	0.2	0.2	0.2	0.188	0.176	0.164	0.152	0.14	0.2	0.2	0.2
0	NaN	NaN	NaN	NaN	NaN	NaN	NaN	NaN	NaN	NaN	NaN	NaN	NaN	NaN	NaN	NaN	NaN	NaN	NaN	NaN	NaN	NaN	NaN	NaN	NaN	NaN	NaN	NaN	NaN	NaN	NaN	NaN	NaN	NaN	NaN	NaN	NaN	NaN	NaN	NaN	NaN	NaN	NaN	NaN	NaN	NaN	NaN	NaN	NaN
366	0	0	0	0	0	0	0	0	0	0	0	0	0	0	0	1.081	1.251	1.428	1.557	1.632	1.609	1.545	1.417	1.337	1.255	0.7471	0.6109	0.5	0.45	0.4	0.4	0.4	0.4	0.4	0.4	0.4	0.4	0.4	0.4	0.4401	0.5164	0.5537	0.4	0.423	0.4	0.4	0.375	0.35	0.325
0	0	0	0	0	0	0	0	0	-0	-0	-0	-0	-0	-0	-0	-0	-0	0	0	0	0	0	0	0	0	0	0	0	0	0	0	0	0	0	0	0	0	0	0	0	0	0	0	1.523	1.704	1.678	1.577	1.323	1.055
0	0	0	0	0	0	0	0	0	0.4883	0.5507	0.5635	0.5271	0.5271	0.1692	0.1849	0.227	0.2691	0.2848	0.3426	0.4004	0.5225	0.6603	0.756	0.8938	1.032	1.074	1.074	1.074	1.074	1.032	0.7395	0.6674	0.5953	0.5232	-0.02895	-0.1211	-0.2	-0.2	-0.2168	-0.2348	-0.254	-0.272	-0.29	-0.2	-0.2	-0.218	0	0	0
367	0	0	0	0	0	0	0	0	0	0	0	0	0	0	0	0	0	0	0	0	0	0	1.486	1.729	1.733	1.681	1.633	1.564	1.501	1.451	1.428	1.384	1.242	1.081	0.9071	0.8213	0.7108	0.2	0.2	0.2	0.2	0.2	0.2	0.2	0.188	0.2	0.2	0.2	0.2
368	0	0	0	0	0	0	0	0	0	0	0	0	0	0	0	0	1.415	1.611	1.733	1.68	1.632	1.586	1.52	1.463	1.424	1.402	1.239	1.044	0.8474	0.6988	0.6	0.6	0.6	0.2	0.2	0.2	0.2	0.2	0.2	0.2	0.2	0.2	0.2	0.2	0.2	0.2	0.188	0.176	0.164
369	0	0	0	0	0	0	0	0	0	0	0	0	0	0	0	0	0	0	0	0	0	0	0	0	0	0	0	0	0	0	1.368	1.511	1.516	1.485	1.463	1.488	1.441	1.342	1.186	1.038	0.8308	0.625	0.6	0.2	0.2	0.2	0.2	0.2	0.2
370	0	0	0	0	0	0	0	0	0	0	0	0	0	0	0	0	0	0	0	1.282	1.622	1.727	1.374	1.324	1.251	1.48	1.413	1.353	1.303	1.263	1.143	0.9674	0.888	0.8456	0.8053	0.7643	0.7223	0.6529	0.6	0.6	0.6	0.6	0.6	0.6	0.6	0.6	0.6	0.6	0.6
371	0	0	0	0	0	0	0	0	0	0	0	0	0	0	0	0	0	1.524	1.726	1.679	1.629	1.587	1.534	1.475	1.432	1.082	0.8968	0.6987	0.6108	0.6014	0.5857	0.5673	0.5487	0.533	0.5258	0.5218	0.503	0.4845	0.4602	-0.1647	-0.1857	0	0	0	0	0	0	0	0
0	0	0	0	0	0	0	0	0	0	0	0	0	0	0.9949	1.247	1.385	1.569	1.638	1.608	1.521	1.387	1.286	1.135	0.8964	0.7832	0.6965	0.6628	0.6265	0.5908	0.5527	0.1144	0.1025	0.08943	0.07738	0.05292	0.02905	0.007995	-0.0122	-0.0301	-0.04627	0.02206	0.02001	0.01904	0.004077	-0.009821	-0.02362	-0.03684	-0.05015	-0.01153
372	0	0	0	0	0	0	0	0	0	0	0.671	0.7983	0.9521	1.196	1.336	1.46	1.528	1.41	1.294	1.188	1.071	0.9594	0.8444	0.7279	0.6099	0.5384	0.4965	0.478	0.5004	0.414	0.4132	0.4134	0.4145	0.4165	0.4193	0.423	0.4278	0.4336	0.04022	0.0477	0.05625	0.06593	0.07685	0.1693	0.2633	0.3591	0.4567	0.5565	0.5779
373	0	0	0	0	0	0	0	0	0	0	0	0	0	0	0	0	0	1.417	1.471	1.656	1.689	1.679	1.671	1.597	1.421	1.205	1.069	0.5011	0.3598	0.25	0.225	0.2	0.2	0.192	0.1684	0.15	0.1353	0.1244	0.1168	0.1119	0.108	0.1102	0.1144	0.1182	0.1207	0.1216	0.1214	0.1208	0.1209
0	0	0	0	0	0	0	0	0	-0	-0	-0	-0	-0	-0	-0	-0	-0	-0	-0	-0	-0	0	0	0	0	0	0	0	0	0	0	0	0	0	0	0	0	-0	-0	-0	-0	-0	-0	-0	-0	0	0	0	0
0	0	0	0	0	0	0	0	0	0	0	0	0	0	0	0	0	0	0	0	0	0.7916	0.8796	0.8612	0.8212	0.7857	0.7205	0.6604	0.6054	0.5553	0.5094	0.4671	0.4026	0.3405	0.3304	0.2885	-0.09413	-0.07595	-0.05697	-0.03751	-0.01752	-0.012	-0.024	-0.036	-0.048	-0.06	-0.072	-0.084	-0.096	-0.108
374	0	0	0	0	0	0	0	0	0	0	0	0	0	0	0	0	0	0	0	1.305	1.433	1.422	1.455	1.143	0.848	0.6716	0.5809	0.4902	0.3997	0.3095	-0.1302	-0.1693	-0.1827	-0.1912	-0.1989	-0.2056	-0.2114	-0.2162	-0.22	-0.2228	-0.2245	-0.2253	-0.225	-0.2236	-0.2093	-0.1938	-0.1772	-0.1594	-0.02094
375	0	0	0	0	0	0	0	0	0	0	0	0	0	0	0	0	0	0	0	0	0	1.293	1.647	1.667	1.623	1.551	1.482	1.424	1.395	1.238	0.9953	0.6275	0.4741	0.4773	0.4777	0.4765	0.0795	0.06765	0.05013	0.03434	0.01903	0.005829	-0.0001532	-0.006577	-0.01464	-0.02982	-0.04403	0.07611	0.0735
0	0	0	0	0	0	0	0	0	0	0	0	0	0	0	0	0	0	0	0	0	0	0	0	0.3421	0.3396	0.2855	0.292	0.3234	0.3997	0.4364	0.5177	0.5599	0.5683	0.4969	0.402	0.2853	0.2612	0.271	0.2824	0.2955	-0.09024	-0.07489	-0.05877	-0.0419	-0.03649	-0.03073	-0.036	-0.048	-0.06
376	0	0	0	0	0	0	0	0	0	0	0	0	0	0	0	0	0	0	0	1.537	1.726	1.685	1.638	1.571	1.51	1.462	1.438	1.353	1.13	0.8647	0.6807	0.1903	0.1888	0.187	0.1745	0.1635	0.1524	0.1392	0.1242	0.1075	0.08974	0.07133	0.1608	0.1558	0.1545	0.1582	0.1664	0.1775	0.1907
0	0	0	0	0	0	0	0	0	0	0	0	0	0	0	-0	-0	0	0	0	0	0	0	1.007	1.345	1.3	1.21	1.118	1.1	1.1	1.099	0	0	0	0	0	0	0	0	0	0	0	0	0	0	0	0	0	0	0
0	0	0	0	0	0	0	0	0	-0.2	-0.2	-0.2	-0.2	0	0	0	0	0	0	0	0	0	0	0	0	0	0	0	0	0	0	0	0	0	0	0	0	0	0	0	0	0	0	0	0	0	0	0	0	0
377	0	0	0	0	0	0	0	0	0	0	0	0	0	0	0	1.202	1.331	1.441	1.394	1.611	1.546	1.169	1.094	1.32	1.251	1.194	1.133	0.9994	0.8206	0.6225	0.5057	0.4587	0.4662	0.07216	0.07722	0.08194	0.08644	0.07938	0.07356	0.07021	0.07137	0.07873	0.1644	0.1931	0.2	0.2	0.2	0.2	0.2
0	0	0	0	0	0	0	0	0	0	0	0	0	0	0	0	0	0	0	0	0	-0	-0	-0	-0	0	0	0	0	0.5096	0.4614	0.345	0.5261	0.4824	0.3189	0.2	0.2	-0.1999	-0.1998	-0.2116	-0.2235	-0.2355	-0.2476	-0.2597	-0.2718	-0.2839	-0.296	-0.308	-0.32	-0
378	0	0	0	0	0	0	0	0	0	0	0	0	0	0	0	0	0	0	0	1.496	1.657	1.735	1.683	1.634	1.564	1.497	1.435	1.379	1.324	1.237	1.118	0.9457	0.9061	0.7709	0.5669	0.5448	0.5251	0.5073	0.4902	0.4763	0.463	0.4522	0.4418	0.4324	0.4241	0.4176	0.4129	0.4097	0.4074
379	0	0	0	0	0	0	0	0	0	0	0	0	0	0	1.474	1.67	1.439	1.379	1.296	1.217	1.14	1.063	1.214	0.8143	0.742	0.7226	0.6335	0.5241	0.3884	0.3688	0.369	0.3694	0.3701	-0.02872	-0.02676	-0.02394	-0.02012	-0.01535	-0.00962	-0.01493	-0.01951	-0.02337	-0.02679	-0.02957	-0.0318	-0.03336	-0.03386	-0.03303	-0.02995
380	0	0	0	0	0	0	0	0	-0	-0	0	0	0	0	0	0	0	0	0	0	0	0	0	0	1.273	1.428	1.51	1.617	1.245	1.169	1.093	1.32	1.248	1.129	0.9787	0.6934	0.4	0.4	0.4	0.4	0.4001	0.4006	0.4022	0.006181	0.01368	0.0132	0.01613	0.005917	-0.002832
0	0	0	0	0	0	0	0	0	-0	-0	-0	-0	-0	-0	-0	-0	-0	-0	-0	-0	-0	-0	-0	-0	-0	-0	-0	-0	-0	-0	-0	0	0	0	0	0	0	0	0	0	0	0	0	0	0	0	0	0	0
381	0	0	0	0	0	0	0	0	0	0	0	0	0	0	0	0	0	1.259	1.517	1.701	1.677	1.636	1.568	1.506	1.452	1.411	1.387	1.263	1.12	0.895	0.3632	0.2467	0.2	0.2	0.2	0.2	0.2	0.2	0.2	0.2	0.2	0.2	0.2	0.2	0.2	0.2	0.28	0.36	0.4185
382	0	0	0	0	0	0	0	0	0.7924	0.8745	1.007	1.209	1.469	1.578	1.588	1.522	1.429	1.311	1.091	0.8187	0.6216	0.05452	0.02809	0.032	0.03931	0.04863	0.08314	0.1721	0.2608	0.3483	0.4337	0.4923	0.4934	0.492	0.4884	0.4837	0.4801	0.4762	0.4725	0.4698	0.4678	0.4668	0.4669	0.4681	0.06897	0.06885	0.06897	0.06874	0.06842
383	0	0	0	0	0	0	0	0	0	0	0	0	0	0	0	0	0.7528	0.8728	1.015	1.241	1.135	1.099	1.097	1.091	1.083	0	0	0	0	0	0	0	0	0	0	0	0	0	0	0	0	0	0	0	0	0	0	0	0
0	0	0	0	0	0	0	0	0	-0	-0	-0	-0	-0	-0	-0	0	0	0	0	0	0	0	0	0	0	0	0	0	0	0	0	0	0	0	0	0	0	0	0	0	0	0	0	0	0	0	0	0	0
384	0	0	0	0	0	0	0	0	-0	-0	-0	-0	-0	0	0	0	0	0	0	0	0	0	0	0	0	0	0	0	0	0	0	0	0	0	0	0	0	1.108	1.182	0.6431	0.573	0.5053	0.3716	0.5409	0.496	0.4481	-0.09109	-0.1997	-0.2114
0	NaN	NaN	NaN	NaN	NaN	NaN	NaN	NaN	NaN	NaN	NaN	NaN	NaN	NaN	NaN	NaN	NaN	NaN	NaN	NaN	NaN	NaN	NaN	NaN	NaN	NaN	NaN	NaN	NaN	NaN	NaN	NaN	NaN	NaN	NaN	NaN	NaN	NaN	NaN	NaN	NaN	NaN	NaN	NaN	NaN	NaN	NaN	NaN	NaN
385	0	0	0	0	0	0	0	0	0	0	0	0	0	0	0	0	0	0	1.436	1.536	1.05	0.9904	0.9148	0.8476	0.8468	0.8756	0.8492	0.7803	0.7268	0.6606	0.5843	0.5843	0.1843	0.1843	0.1843	0.1843	0.1843	0.1843	0.1843	0.1843	0.1843	0.2477	0.3056	0.1843	0.1843	0.1843	0.1843	0.1843	0.1843
0	0	0	0	0	0	0	0	0	-0	-0	-0	-0	-0	-0	-0	-0	-0	-0	-0	-0	-0	-0	-0	-0	-0	-0	-0	-0	-0	-0	-0	-0	-0	-0	-0	-0	-0	-0	-0	-0	-0	-0	-0	-0	-0	-0	-0	-0	-0
386	0	0	0	0	0	0	0	0	0	0	0	0	0	0	0	0	0	1.232	1.63	1.682	1.628	1.251	1.477	1.405	1.337	1.275	1.222	1.239	1.195	1.104	0.9641	0.9161	0.4507	0.3682	0.277	0.2	0.2	0.2	0.2	0.2383	0.2237	0.2244	0.2809	0.3584	0.5291	0.6517	0.4	0.4	0.4
0	NaN	NaN	NaN	NaN	NaN	NaN	NaN	NaN	NaN	NaN	NaN	NaN	NaN	NaN	NaN	NaN	NaN	NaN	NaN	NaN	NaN	NaN	NaN	NaN	NaN	NaN	NaN	NaN	NaN	NaN	NaN	NaN	NaN	NaN	NaN	NaN	NaN	NaN	NaN	NaN	NaN	NaN	NaN	NaN	NaN	NaN	NaN	NaN	NaN
0	0	0	0	0	0	0	0	0	-0	-0	-0	0	0	0	0	0	0	0	0	0	0	0	0	0	0	0	0	0	0	0	0	0	0	0	0	0	0	0	0	0	0	0	0	0	0	0	0	0	0
0	0	0	0	0	0	0	0	0	-0.1176	0	0	0	0	0	0	0	0	0	0	0	0	0	0	0	0	0	0	0	0	0	0	0	0	0	0	0	0	0	0	0	0	0	0	0	0	0	0	0	0
0	0	0	0	0	0	0	0	0	-0	-0	-0	-0	-0	-0	-0	-0	-0	-0	-0	-0	-0	-0	-0	-0	-0	-0	-0	-0	-0	-0	-0	-0	-0	-0	-0	-0	-0	-0	-0	-0	-0	-0	-0	-0	0	0	0	0	0
0	0	0	0	0	0	0	0	0	-0	-0	-0	-0	-0	-0	-0	-0	-0	-0	-0	-0	-0	-0	-0	-0	-0	-0	-0	-0	-0	-0	-0	-0	-0	-0	-0	-0	-0	-0	-0	-0	-0	-0	-0	-0	-0	-0	-0	-0	-0
387	0	0	0	0	0	0	0	0	0	0	0.6991	0.828	0.9612	1.121	1.278	1.39	1.48	1.472	1.371	1.303	1.243	1.192	1.122	1.056	0.9967	0.9346	0.9127	0.8125	0.6598	0.5544	0.549	0.5541	0.5601	0.5663	0.5729	0.5799	0.5874	0.5952	0.1843	0.1686	0.1409	0.1289	0.1169	0.1049	0.09294	0.08094	0.06894	0.05694	0.04494
0	0	0	0	0	0	0	0	0	-0	-0	-0	-0	-0	-0	-0	-0	-0	-0	-0.2	0	0	0	0	0	0	0	0	0	0	0	0	0	0	0	0	0	0	0	0	0	0	0	0	0	0	0	0	0	0
0	NaN	NaN	NaN	NaN	NaN	NaN	NaN	NaN	NaN	NaN	NaN	NaN	NaN	NaN	NaN	NaN	NaN	NaN	NaN	NaN	NaN	NaN	NaN	NaN	NaN	NaN	NaN	NaN	NaN	NaN	NaN	NaN	NaN	NaN	NaN	NaN	NaN	NaN	NaN	NaN	NaN	NaN	NaN	NaN	NaN	NaN	NaN	NaN	NaN
0	0	0	0	0	0	0	0	0	-0	-0	-0	-0	-0	-0	-0	-0	-0	-0	-0	-0	-0	-0	-0	-0	-0	-0	-0	-0	-0	-0	-0	-0	-0	-0	-0	0	0	0	0	0	0	0	0	0	0	0	0	0	0
388	0	0	0	0	0	0	0	0	0	0	0	0	0	0	0	0	0	0	0	0	0	1.257	1.353	1.393	1.389	1.331	1.268	1.194	1.112	1.024	0.9353	0.4445	0.3557	0.3233	0.2952	0.2658	0.253	0.2803	0.3201	0.205	0.1878	0.2212	0.3137	0.3931	0.4727	0.5429	0.2032	0.1675	0.1113
389	0	0	0	0	0	0	0	0	0	0	0	0	0	0	0	1.409	1.644	1.729	1.695	1.641	1.586	1.518	1.455	1.41	1.393	1.189	0.9538	0.8574	0.7846	0.6456	0.4744	0.4646	0.4573	0.4545	0.05442	0.05545	0.05722	0.05803	0.05737	0.05455	0.04937	0.04255	0.03217	0.1018	0.1737	0.2478	0.3239	0.4021	0.4013
390	0	0	0	0	0	0	0	0	-0	-0	-0	-0	-0	-0	-0	-0	-0	-0	-0	-0	0	0	0	0	0	0	0	0	0	0	0	0	0	0	-0	-0	-0	-0	-0	0	0	0	0.2036	0.2037	0.2014	0.2011	-0.1984	-0.1972	-0.1958
391	0	0	0	0	0	0	0	0	0	0.6664	0.7531	0.8908	1.161	1.293	1.432	1.512	1.487	1.419	1.322	1.256	1.168	1.085	1.001	0.8591	0.7535	0.65	0.625	0.6	0.6	0.6	0.6	0.6	0.6	0.6	0.2	0.2	0.2	0.2	0.188	0.176	0.164	0.152	0.14	0.1123	0.08463	0.05694	0.02925	0.1373	0.1373
0	0	0	0	0	0	0	0	0	-0	-0	-0	-0	-0	-0	-0	-0	-0	-0	-0	-0	-0	-0	-0	-0	-0	-0	-0	-0	-0	-0	-0	-0	-0	-0	-0	-0	-0	-0	-0	-0	-0	-0	-0	-0	-0	-0	-0	-0	-0
0	NaN	NaN	NaN	NaN	NaN	NaN	NaN	NaN	NaN	NaN	NaN	NaN	NaN	NaN	NaN	NaN	NaN	NaN	NaN	NaN	NaN	NaN	NaN	NaN	NaN	NaN	NaN	NaN	NaN	NaN	NaN	NaN	NaN	NaN	NaN	NaN	NaN	NaN	NaN	NaN	NaN	NaN	NaN	NaN	NaN	NaN	NaN	NaN	NaN
392	0	0	0	0	0	0	0	0	0	0	0	0	0	1.147	1.434	1.533	1.518	1.453	1.168	1.091	0.9845	0.8742	0.7573	0.6332	0.6048	0.02122	-0.04838	-0.128	-0.2	-0.2	-0.2	-0.2	-0.2	-0.2	0	0	0	0	0	0	0	0	0	0	0	0	0	0	0
393	0	0	0	0	0	0	0	0	0	0	0	0	0	0	0	0	0	1.373	1.515	1.578	1.59	1.518	1.485	1.406	1.332	1.259	1.173	1.033	0.8694	0.6837	0.6242	0.2108	0.1985	0.187	0.1758	0.1898	0.2	0.2	0.2	0.2	0.2	0.2	0.2	0.2	0.254	0.334	0.4099	0.4533	0.4887
394	0	0	0	0	0	0	0	0	0	0	0	0	0	0.9582	1.327	1.499	1.537	1.502	1.508	1.454	1.382	1.298	1.183	1.016	0.4434	0.03348	-0.09342	-0.1605	-0.2	-0.2	-0.2	-0.2	-0.2	-0.2	-0.2	-0.2	-0.2	-0.2	-0.2	-0.2	-0.1262	0	0	0	0	0	0	0	0
395	0	0	0	0	0	0	0	0	0	0	0	0	0	0	0	0	0	0	0	0	0	1.379	1.614	1.674	1.647	1.58	1.516	1.455	1.396	1.34	1.229	1.078	0.832	0.7025	0.6	0.6	0.2	0.2	0.2	0.2	0.2	0.2	0.2	0.2	0.2	0.2	0.2	0.2	0.2
396	0	0	0	0	0	0	0	0	0	0	0	0	0	0	0	0	0	0	0	0	0	0	0	0	1.295	1.418	1.367	1.314	1.264	1.189	1.115	1.04	0.965	0.882	0.8233	0.7242	0.585	0.04119	0.01183	0.007078	0.003743	0.002291	0.002861	0.007416	-0.02017	-0.03095	-0.1263	-0.1684	-0.2
0	NaN	NaN	NaN	NaN	NaN	NaN	NaN	NaN	NaN	NaN	NaN	NaN	NaN	NaN	NaN	NaN	NaN	NaN	NaN	NaN	NaN	NaN	NaN	NaN	NaN	NaN	NaN	NaN	NaN	NaN	NaN	NaN	NaN	NaN	NaN	NaN	NaN	NaN	NaN	NaN	NaN	NaN	NaN	NaN	NaN	NaN	NaN	NaN	NaN
397	0	0	0	0	0	0	0	0	0	0	0	0	0	0	0	0	0	0	0	0	0	0	0	0	1.361	1.647	1.676	1.633	1.588	1.522	1.464	1.418	1.383	1.261	1.124	0.5273	0.3779	0.2807	0.2	0.2	0.2	0.2	0.2	0.2	0.2	0.2	0.2	0.2	0.267
0	0	0	0	0	0	0	0	0	-0	-0	-0	-0	-0	-0	-0	-0	-0	-0	-0	-0	-0	-0	-0	-0	-0	-0	-0	-0	-0	-0	-0	-0	-0	-0	-0	-0	-0	-0	-0	-0	-0	-0	-0	-0	-0	-0	-0	-0	-0
0	0	0	0	0	0	0	0	0	0	0	0	0	0	0	0	0	0	0	0	0	0	-0	-0	-0	-0	-0	-0	-0	-0	-0	-0	0	-0	-0	-0	-0	-0	-0	-0	0	0	0	0	0	0	0	0	0	0
398	0	0	0	0	0	0	0	0	-0	-0	-0	-0	-0	-0	0	0	0	0	0	0	0	0	0	1.116	1.367	1.542	1.543	1.48	1.406	1.309	1.162	0.9782	0.8268	0.734	0.6233	0.08508	0.0002127	0.0002962	0.0005177	0.0008719	0.001181	0.001167	0.0007936	0.0003525	8.632e-05	0.05343	0.1334	0.2135	0.2942
0	0	0	0	0	0	0	0	0	-0	-0	-0	-0	-0	-0	-0	-0	-0	-0	-0	-0	-0	-0	-0	0	0	0	0	0	0	0	0	0	0	0	0	0	0	0	0	0	0	0	1.266	1.411	1.46	1.465	1.471	1.496	1.58
399	0	0	0	0	0	0	0	0	0	0	0	0	0	0	0	0	0	0	0	1.467	1.725	1.734	1.683	1.635	1.565	1.499	1.439	1.391	1.301	1.048	0.754	0.5416	0.5616	0.1815	0.2	0.1928	0.1809	0.1507	0.1055	0.1125	0.1186	0.1239	0.1289	0.1335	0.126	0.1186	0.1112	0.1039	0.0963
400	0	0	0	0	0	0	0	0	0	0	0	0	0	0	0	1.6	1.43	1.424	1.371	1.32	1.546	1.474	1.403	1.337	1.289	1.255	1.152	0.9999	0.9063	0.8808	0.8661	0.8615	0.8657	0.8805	0.8957	0.9122	0.8784	0.8312	0.763	0.6667	0.6	0.2	0.188	0.176	0.164	0.152	0.14	0.128	0.116
401	0	0	0	0	0	0	0	0	0	0	0	0	0	0	0	0	0	0	0	1.609	1.734	1.68	1.627	1.553	1.482	1.416	1.359	1.316	1.249	0.9813	0.6324	0.4806	0.07929	0.07751	0.07752	0.07831	0.07965	0.07997	0.07876	0.07415	0.06593	0.05706	0.05045	0.04496	0.03995	0.03661	0.03452	0.0334	0.03329
0	0	0	0	0	0	0	0	0	-0.2	-0.2	-0	-0	-0	-0	-0	-0.2	-0.2	-0.1119	0	0	0	0	0	0	0	0	0	0	0	0	0	0	0	0	0	0	0	0	0	0	0	0	0	0	0	0	0	0	0
402	0	0	0	0	0	0	0	0	0	0	0	0	0	0	0	0	0	0	0	1.327	1.692	1.735	1.692	1.649	1.586	1.529	1.48	1.433	1.297	1.114	0.9336	0.8358	0.3715	0.3036	0.2703	0.2	0.28	0.36	0.44	0.52	0.6108	0.6682	0.7468	0.8182	0.8734	0.8986	0.9053	0.9035	0.884
403	0	0	0	0	0	0	0	0	0	0	0	0	0	1.318	1.418	1.48	1.577	1.521	1.44	0.9804	0.8567	0.7579	0.7579	0.7579	0.7579	0.8	0.8	0.8	0.83	0.86	0.89	0.9381	1.022	0.9463	0.85	0.8	0.8	0.375	0.3481	0.3179	0.2931	0.2746	0.2911	0.225	0.2	0.2	0.2	0.2	0.2
404	0	0	0	0	0	0	0	0	0	0	0.7751	0.8997	1.141	1.286	1.57	1.684	1.668	1.631	1.56	1.481	1.306	1.044	0.7289	0.65	0.625	0.6	0.6	0.6	0.6	0.6	0.6	0.5996	0.5889	0.5767	0.5647	0.5534	0.5432	0.5349	0.5297	0.5269	0.5266	0.5261	0.5275	0.5284	0.5313	0.1343	0.1267	0.1187	0.1109
405	0	0	0	0	0	0	0	0	-0	-0	-0	-0	-0	-0	-0	-0	-0	-0	-0	-0	-0	-0	-0	-0	-0	-0	-0	-0	-0	-0	-0	-0	-0	-0	-0	-0	-0	-0	-0	-0	-0	-0	-0	-0	-0	-0	-0	-0	-0
0	0	0	0	0	0	0	0	0	-0	-0.2	-0.2	-0.2	-0.2	-0.2	-0	-0	-0	-0	0	0	0	0	0	0	0	0	0	0	0	0	0	0	0	0	0	0	0	0	0	0	0	0	0	0	0	0	0	0	0
0	0	0	0	0	0	0	0	0	-0	-0	-0	-0	-0	-0	-0	-0	-0	-0	-0	-0	-0	-0	-0	-0	-0	-0	-0	-0	-0	-0	-0	-0	-0	-0	-0	-0	-0	-0	-0	-0	-0	-0	-0	-0	-0	-0	-0	-0	-0
0	0	0	0	0	0	0	0	0	0	0	0	0	0	0	0	0	-0.2	-0.2	-0.2	-0.2	-0.2	-0.2	-0.2	-0.2	-0.2	-0.2	-0.2	-0.2	-0.2	-0.2	-0.2	-0.2	0	0	0	0	0	0	0	0	0	0	0	0	0	0	0	0	0
406	0	0	0	0	0	0	0	0	0	0	0	0	0	0	0	0	0	0	1.011	1.198	1.235	1.182	1.101	1.004	0.9315	0.8474	0.8007	0.7279	0.6529	0.2279	0.2029	0.1779	0.1529	0.1409	0.1289	0.1169	0.1049	0.09294	0.1529	0.1779	0.2029	0.1858	0.1687	0.1516	0.1345	0.1174	0.1003	-0.1418	-0.1965
0	0	0	0	0	0	0	0	0	-0	-0	-0	0	0	0	0	0	0	0	0	0	0	0	0	0	0	0	0	0	0	0	0	0	0	0	0	0	0	0	0	0	0	0	0	0	0	0	0	0	0
407	0	0	0	0	0	0	0	0	0	0	0	0	0	0	0	1.27	1.483	1.644	1.643	1.617	1.578	1.507	1.428	1.319	1.166	0.9198	0.6324	0.5456	0.4757	0.04323	0.02266	0.0113	0.005892	0.003493	0.002684	0.002485	0.002642	0.003015	0.003375	0.003607	0.003724	0.00363	0.003568	0.003565	0.003621	-0.00826	0.003931	0.004175	-0.007461
0	0	0	0	0	0	0	0	0	-0	-0	-0	0	0	0	0	0	0	0	0	0	0	0	0	0	0	0	0	0	0	0	0	0	0	0	0	0	0	0	0	0	0	0	0	0	0	0	0	0	0
0	NaN	NaN	NaN	NaN	NaN	NaN	NaN	NaN	NaN	NaN	NaN	NaN	NaN	NaN	NaN	NaN	NaN	NaN	NaN	NaN	NaN	NaN	NaN	NaN	NaN	NaN	NaN	NaN	NaN	NaN	NaN	NaN	NaN	NaN	NaN	NaN	NaN	NaN	NaN	NaN	NaN	NaN	NaN	NaN	NaN	NaN	NaN	NaN	NaN
0	0	0	0	0	0	0	0	0	-0	-0	-0	-0	0	0	0	0	0	0	0	0	0	1.162	1.338	1.425	1.458	1.414	1.402	0.9343	0.8744	0.8209	0.6955	0.6034	0.6121	0.6344	0.6626	0.6923	0.7	0.65	0.6	0.6	0.575	0.15	0.125	0.08432	0.04364	0.002951	-0.03774	-0.09042	-0.09411
0	0	0	0	0	0	0	0	0	-0	-0	-0	-0	-0	-0	-0	-0	-0	-0	-0	-0	-0	0	0	0	0	0	0	0	0	0	0	0	0	0	0	0	0	0	0	0	0	0	0	0	0	0	0	0	0
408	0	0	0	0	0	0	0	0	0	0	0	0	0	0	0	0	0	0	0	0	1.318	1.434	1.47	1.583	1.522	1.449	1.377	1.307	1.164	0.916	0.5576	0.4	0.4	0.4	0.4	0.4	0.4	0.4	0.4	1e-05	1e-05	1e-05	1e-05	1.022e-05	2.98e-05	7.686e-05	0.0001925	0.0004479	0.0009707
409	0	0	0	0	0	0	0	0	-0	-0	-0	-0	-0	-0	-0	-0	-0	-0	-0	-0	-0	-0	-0	-0	-0	-0	-0	-0	-0	-0	-0	-0	-0	-0	-0	-0	-0	-0	-0	-0	-0	-0	-0	-0	-0	-0	-0	-0	-0
410	0	0	0	0	0	0	0	0	0	0	0	0	0	0	0	0	0	0	0	0	0	1.308	1.662	1.727	1.678	1.328	1.555	1.484	1.373	1.265	1.054	0.9041	0.765	0.6308	0.5231	0.4845	0.4497	-0.1288	-0.1915	-0.2	-0.2	-0.2	-0.2	-0.2	-0.2	-0.2	0	0	0
0	0	0	0	0	0	0	0	0	0	0	0	0	0.4745	0.933	1.038	1.08	0.9114	0.239	0.02012	-0.2	-0.2	-0.2	-0.2	0	0	0	0	0	0	0	0	0	0	0	0	0	0	0	0	0	0	0	0	0	0	0	0	0	0
0	0	0	0	0	0	0	0	0	-0	-0.2	-0.2	-0.2	0	0	0	0	0	0	0	0	0	0	0	0	0	0	0	0	0	0	0	0	0	0	0	0	0	0	0	0	0	0	0	0	0	0	0	0	0
411	0	0	0	0	0	0	0	0	0	0	0	0	0	0	0	0	0	0	0	0	0	0	0	0	1.332	1.558	1.667	1.319	1.268	1.194	1.423	1.355	1.28	1.182	1.058	0.7703	0.6212	0.6	0.6	0.6	0.2	0.2	0.2	0.2	0.2	0.2	0.2	0.2312	0.2116
412	0	0	0	0	0	0	0	0	0	0	0	0	0	0	0	0	0	0	0	0	0	0	1.604	1.735	1.429	1.376	1.625	1.551	1.478	1.406	1.334	1.267	1.166	1	0.8311	0.7837	0.7069	0.6007	0.5409	0.564	0.5873	0.6	0.2	0.2	0.2	0.2	0.2	0.2	0.2
0	0	0	0	0	0	0	0	0	0	0	0	0	0	0	0	0	0	0	0	0	0	0	0	0	0	0	0	0	0.448	0.528	0.5123	0.4281	0	0	0	0	0	0	-0	0	0	-0	-0	-0	-0	-0	-0	-0	-0
413	0	0	0	0	0	0	0	0	0	0	0	0	0	0	1.238	1.59	1.722	1.684	1.644	1.576	1.511	1.429	1.298	1.029	0.7374	0.5855	0.5639	0.57	0.1763	0.1832	0.1786	0.1747	0.164	0.152	0.14	0.128	0.116	0.104	0.092	0.08	0.08	0.08	0.08	0.08	0.08	0.08	0.08	0.08	0.08
414	0	0	0	0	0	0	0	0	0	0	0	0	0	0	0	0	0	0	1.555	1.691	1.745	1.705	1.665	1.629	1.596	1.528	1.426	1.258	1.052	0.9436	0.4644	0.4774	0.4978	0.5623	0.6373	0.7372	0.7698	0.8105	0.8476	0.8772	0.897	0.8724	0.8205	0.3436	0.2382	0.2	0.2	0.2	0.2
0	NaN	NaN	NaN	NaN	NaN	NaN	NaN	NaN	NaN	NaN	NaN	NaN	NaN	NaN	NaN	NaN	NaN	NaN	NaN	NaN	NaN	NaN	NaN	NaN	NaN	NaN	NaN	NaN	NaN	NaN	NaN	NaN	NaN	NaN	NaN	NaN	NaN	NaN	NaN	NaN	NaN	NaN	NaN	NaN	NaN	NaN	NaN	NaN	NaN
0	0	0	0	0	0	0	0	0	-0	-0	-0	-0	-0	-0	-0	-0	-0	-0	-0	-0	-0	-0	-0	-0	-0	-0	-0	-0	-0	-0	-0	-0	-0	-0	-0	-0	-0	-0	-0	-0	-0	-0	-0	-0	-0	-0	-0	-0	-0
415	0	0	0	0	0	0	0	0	0	0	0	0	0	0	0	0	0	0	1.563	1.729	1.678	1.627	1.579	1.509	1.444	1.383	1.331	1.29	1.202	1.037	0.8968	0.8409	0.7818	0.7053	0.6027	0.6	0.2	0.2	0.2	0.2	0.2	0.2	0.2	0.2	0.2	0.2	0.2	0.2	0.2
0	0	0	0	0	0	0	0	0	0	0	0	0	0	0	0	0	0	0	0	0	0	-0	-0	-0	-0	-0	0	0	0	0	0	0	0	0	0.7368	0.8021	0.8396	0.8378	0.8003	0.7203	0.6477	0.5805	0.5148	0.04913	-0.01548	-0.0747	-0.07311	-0.07109	-0.06929
416	0	0	0	0	0	0	0	0	0	0	0	0	0	0	0	0	0	0	0	0	0	0	0	1.561	1.728	1.426	1.376	1.328	1.582	1.513	1.446	1.379	1.306	1.196	1.05	0.9184	0.8585	0.8224	0.7857	0.7512	0.7247	0.7068	0.7007	0.691	0.6822	0.6712	0.6728	0.6747	0.6834
417	0	0	0	0	0	0	0	0	0	0	0	0	0	1.211	1.53	1.707	1.677	1.69	1.65	1.586	1.531	1.482	1.318	1.047	0.688	0.625	0.2	0.2	0.2	0.188	0.176	0.164	0.152	0.14	0.2	0.2	0.2	0.2	0.2	0.2	0.2	0.2	0.2	0.2	0.2	0.2	0.2	0.2	0.2
418	0	0	0	0	0	0	0	0	0	0	0	0	0	0	0	0	0	0	0	1.314	1.589	1.723	1.687	1.641	1.598	1.533	1.471	1.41	1.342	1.233	1.107	0.9504	0.9045	0.8914	0.8927	0.9048	0.9234	0.945	0.9646	0.9771	0.975	0.95	0.901	0.8128	0.6756	0.6	0.6	0.6	0.2
419	0	0	0	0	0	0	0	0	0	0	0	0	0	1.227	1.418	1.449	1.518	1.522	1.543	1.493	1.412	1.347	1.255	1.162	1.066	0.9526	0.8965	0.8502	0.8173	0.7926	0.8037	0.7882	0.6875	0.6	0.6	0.6	0.6	0.6	0.6	0.6	0.6	0.6	0.6	0.6	0.6	0.6	0.6	0.6	0.6
420	0	0	0	0	0	0	0	0	0	0	0	0	0	0	0	0	0	0	1.61	1.732	1.683	1.632	1.56	1.491	1.427	1.371	1.326	1.284	1.137	0.8652	0.6	0.2	0.2	0.2	0.2	0.2	0.2	0.2	0.2	0.2	0.2	0.2	0.2	0.2	0.2	0.2	0.2	0.2	0.2
421	0	0	0	0	0	0	0	0	0	0	0.7768	0.8699	1.16	1.406	1.579	1.627	1.587	1.527	1.456	1.313	1.198	1.124	1.05	0.9356	0.8015	0.625	0.6	0.6	0.6	0.6	0.6	0.6	0.5933	0.5874	0.1827	0.1661	0.1486	0.1314	0.1142	0.09624	0.07897	0.06188	0.04485	0.02844	0.01356	0.1324	0.1322	0.2133	0.2957
422	0	0	0	0	0	0	0	0	0	0	0	0	0	0	0	0	0	0	1.642	1.736	1.684	1.604	1.526	1.454	1.384	1.317	1.233	1.019	0.6596	0.5195	0.4679	0.4764	0.08396	0.0785	0.07197	0.0692	0.06494	0.05865	0.0501	0.03903	0.02552	0.01018	-0.006362	-0.01164	0.08716	0.05528	0.02572	-0.001996	0.01887
0	0	0	0	0	0	0	0	0	0.6857	-0.1364	-0.1381	-0	0.03063	0.1663	0.3383	0.5656	0.7303	0	0	0	0	0	0	0	0	0	0	0	0	0	0	0	0	0	0	0	0	0	0	0	0	0	0	0	0	0	0	0	0
0	NaN	NaN	NaN	NaN	NaN	NaN	NaN	NaN	NaN	NaN	NaN	NaN	NaN	NaN	NaN	NaN	NaN	NaN	NaN	NaN	NaN	NaN	NaN	NaN	NaN	NaN	NaN	NaN	NaN	NaN	NaN	NaN	NaN	NaN	NaN	NaN	NaN	NaN	NaN	NaN	NaN	NaN	NaN	NaN	NaN	NaN	NaN	NaN	NaN
423	0	0	0	0	0	0	0	0	0.6224	0.7482	0.8638	0.9865	1.192	1.328	1.462	1.472	1.361	1.146	0.95	0.875	0.8	0.725	0.65	0.625	0.6	0.2	0.2	0.2	0.2	0.1843	0.1566	0.1289	0.1013	0.07357	0.04588	0.0182	0.006196	-0.005804	-0.0178	-0.0298	-0.0298	-0.0298	-0.0298	-0.0298	-0.0298	0.0902	0.0902	0.0902	0.1702
424	0	0	0	0	0	0	0	0	0.5495	0.6697	0.7927	0.9029	1.178	1.487	1.631	1.65	1.601	1.539	1.471	1.402	1.273	1.13	1.004	0.9672	0.9257	0.8489	0.7428	0.6136	0.6	0.6	0.6	0.2	0.188	0.176	0.164	0.152	0.14	0.128	0.116	0.104	0.092	0.08	0.08	0.2	0.2	0.2	0.2573	0.3373	0.4173
0	0	0	0	0	0	0	0	0	-0.2	0	0	0	0	0	0	0	0	0	0	0	0	0	0	0	0	0	0	0	0	0	0	0	0	0	0	0	0	0	0	0	0	0	0	0	0	0	0	0	0
425	0	0	0	0	0	0	0	0	0	0.7602	0.8971	1.052	1.355	1.496	1.547	1.512	1.463	1.316	1.113	0.875	0.8	0.725	0.65	0.625	0.2	0.2	0.2	0.2	0.2	0.2	0.1843	0.1686	0.1529	0.1373	0.1373	0.1373	0.1373	0.1373	0.1373	0.1373	0.1373	0.1373	0.1373	0.1373	0.1373	0.1373	0.1253	0.1133	0.1013
426	0	0	0	0	0	0	0	0	0.891	1.007	1.124	1.302	1.441	1.498	1.488	1.422	1.342	1.26	1.18	1.099	0.9844	0.831	0.7082	0.6	0.6	0.6	0.6	0.6	0.2	0.2	0.2	0.2	0.2	0.2	0.188	0.176	0.2	0.188	0.176	0.164	0.152	0.14	0.128	0.116	0.104	0.092	0.08	0.08	0.08
0	0	0	0	0	0	0	0	0	0	0	0	0	0	0	0	0	0	0	0	0	0	0	0	0	0	0	0	0	0	0	0	0	0	0	0	0	0	0	0	0	0	0	0	0	0	-0	-0	-0	-0
0	0	0	0	0	0	0	0	0	-0.1215	-0.1226	-0.1231	-0.1233	-0.1233	-0.1232	-0.1228	-0.1221	-0.1213	-0.1201	-0.1183	-0.1162	-0	-0	-0	-0	-0	-0	-0	0	-0	-0	-0	-0	-0	-0	-0	-0	-0	-0	-0	-0	-0	-0	-0	-0	0	0	0	0	0
427	0	0	0	0	0	0	0	0	0	0	0	0	0	0	0	0	0	0	0	0	1.582	1.73	1.375	1.322	1.246	1.172	1.396	1.288	1.075	0.7445	0.6147	0.4515	0.4007	0.4003	0.4002	0.4002	0.0001915	0.0002817	0.000483	0.0008738	-0.01411	-0.02861	-0.02664	-0.02363	-0.01946	-0.01398	-0.007133	-0.01094	-0.01362
428	0	0	0	0	0	0	0	0	0	0	0	0	0	0	0	0	0	0	0	0	0	0	1.645	1.742	1.744	1.697	1.649	1.601	1.548	1.486	1.315	0.6547	0.4129	0.318	0.2188	0.1386	0.1156	0.1057	0.09705	0.1138	0.1302	0.147	0.1647	0.1838	0.2	0.2347	0.3768	0.5508	0.7076
0	0	0	0	0	0	0	0	0	-0	-0	-0	-0	-0	-0	-0	-0	-0	-0	-0	-0	-0	-0	-0	-0	-0	-0	-0	-0	-0	-0	-0	-0	-0	-0	-0	-0	-0	-0	-0	-0	-0	-0	-0	-0	-0	-0	-0	-0	-0
0	0	0	0	0	0	0	0	0	-0	-0	-0	-0	-0	-0	-0	-0	-0	-0	-0	-0	-0	-0	-0	-0	-0	-0	-0	-0	-0	-0	-0	-0	-0	-0	-0	-0	-0	-0	-0	-0	-0	-0	-0	-0	-0	-0	-0	-0	-0
0	0	0	0	0	0	0	0	0	-0	-0	-0	-0	-0	-0	-0	-0	-0	-0	-0	-0	-0	-0	-0	-0	-0	-0	-0	-0	-0	-0	-0	-0	-0	0	0	0	0	0	0	0	0	0	0	0	0	0	0	0	0
429	0	0	0	0	0	0	0	0	0	0	0	0	0.8869	1.283	1.458	1.415	1.537	1.554	1.509	1.416	1.246	0.9098	0.662	0.586	0.5521	0.5517	0.5521	0.1524	0.1547	0.1567	0.159	0.1621	0.1637	0.2444	0.3233	0.3702	0.1681	0.1681	0.1677	0.1671	0.1658	0.1647	0.1512	0.1365	0.1578	0.1543	0.1517	0.1495	0.1361
430	0	0	0	0	0	0	0	0	0	0.8725	0.9428	0.9923	1.126	1.186	0.9942	0.6472	0.5684	0.08421	0	0	0	0	0	0	0	0	0	0	0	0	0	0	0	0	0.1271	0.1692	0.227	0.2427	0.3005	0.3005	0.3162	0.2741	0.1698	0.268	0.3794	0.4831	0.5685	0.5947	0.09474
0	0	0	0	0	0	0	0	0	0	0	0	0	0	0	0	0	0	0	0	0	0	0	0	0	0	0	0	0	0	0	0	0	0	0	0	0	0.5015	0.7606	0.8465	0.7152	0.5585	0.3315	0.2002	0.2001	0.2004	0.2011	-0.1974	-0.1949	-0.2039
431	0	0	0	0	0	0	0	0	0	0	0	0.754	0.8747	1.229	1.475	1.508	1.479	1.45	1.447	1.388	1.281	1.12	0.9685	0.7901	0.6425	0.6	0.6	0.6	0.6	0.6	0.6	0.6	0.6	0.2	0.2	0.2	0.2	0.2	0.2	0.188	0.176	0.164	0.152	0.14	0.2	0.188	0.176	0.164	0.152
432	0	0	0	0	0	0	0	0	0	0	0	0	0	0	0	0	0	0	0	0	0	0	0	1.522	1.656	1.731	1.678	1.628	1.555	1.483	1.413	1.344	1.273	1.198	1.148	1.012	0.9304	0.8982	0.8655	0.8387	0.8174	0.8018	0.7922	0.7873	0.7508	0.6929	0.6259	0.6	0.6
0	0	0	0	0	0	0	0	0	-0	-0	-0	-0	-0	-0	-0	-0	-0	-0	-0	-0	-0	-0	-0	-0	-0	-0	-0	-0	-0	-0	-0	-0	-0	0	0	0	0	0	0	0	0	0	0	-0	-0	-0	-0	-0	-0
433	0	0	0	0	0	0	0	0	0	0	0	0	0	0	0	0	1.575	1.732	1.735	1.689	1.645	1.601	1.534	1.468	1.406	1.333	1.202	1.076	0.9822	0.9404	0.9244	0.9108	0.8961	0.882	0.8686	0.8613	0.8584	0.8084	0.7287	0.633	0.6	0.6	0.6	0.6	0.6	0.6	0.6	0.6	0.6
0	0	0	0	0	0	0	0	0	-0	-0	-0	-0	-0	-0	-0	-0	-0	-0	-0	-0	-0	-0	-0	-0	-0	-0	-0	-0	-0	-0	-0	-0	-0	0	0	0	0	0	0	0	0	0	0	0	0	0	0	0	0
434	0	0	0	0	0	0	0	0	0	0	0	0	0	0	0	0	0	0	0	0	0	1.258	1.406	1.696	1.676	1.63	1.584	1.518	1.456	1.397	1.336	1.212	0.6512	0.4344	0.3193	0.2294	0.2	0.2	0.2665	0.3465	0.4265	0.5065	0.6382	0.7783	0.875	0.9333	0.962	0.9712	0.9713
435	0	0	0	0	0	0	0	0	0	0	0	0	0	0	0	0	0	0	0	1.543	1.66	1.682	1.625	1.547	1.473	1.4	1.331	1.267	1.126	0.9411	0.6187	0.4056	0.4075	0.4091	0.4106	0.4122	0.01296	0.04018	0.01413	0.01317	0.01195	0.01044	-0.00315	-0.01665	-0.03018	-0.04345	-0.05646	-0.06917	-0.08153
0	0	0	0	0	0	0	0	0	-0	-0	-0	-0	-0	-0	-0	-0	-0	-0	-0	-0	-0	-0	-0	-0	-0	-0	-0	-0	-0	-0	-0	-0	-0	-0	-0	-0	-0	-0	-0	-0	-0	-0	-0	-0	-0	-0	-0	-0	-0
436	0	0	0	0	0	0	0	0	0	0	0.683	0.79	0.9003	1.143	1.195	1.158	1.105	1.043	0.9683	0.7742	0.532	0.3994	0.3202	0.2953	0.2985	-0.09506	-0.08425	-0.08086	-0.07331	-0.0624	-0.04935	-0.03522	-0.02098	-0.006972	-0.005804	-0.0178	-0.0298	-0.0298	-0.07191	-0.114	0	0	0	0	0	-0.012	-0.024	-0.036	-0.048
0	NaN	NaN	NaN	NaN	NaN	NaN	NaN	NaN	NaN	NaN	NaN	NaN	NaN	NaN	NaN	NaN	NaN	NaN	NaN	NaN	NaN	NaN	NaN	NaN	NaN	NaN	NaN	NaN	NaN	NaN	NaN	NaN	NaN	NaN	NaN	NaN	NaN	NaN	NaN	NaN	NaN	NaN	NaN	NaN	NaN	NaN	NaN	NaN	NaN
437	0	0	0	0	0	0	0	0	0	0	0	0	0	0	0	0	0	0	0	0	0	0	0	0	0	0	1.297	1.364	1.664	1.602	1.224	1.149	1.076	1.305	1.219	1.082	0.9638	0.8267	0.7302	0.2	0.188	0.176	0.164	0.152	0.09789	0.04379	-0.2103	-0.2692	-0.3188
438	0	0	0	0	0	0	0	0	-0	-0	-0	-0	-0	-0	-0	-0	-0	-0	-0	-0	-0	-0	-0	-0	-0	-0	-0	-0	-0	-0	-0	-0	-0	-0	-0	-0	-0	-0	-0	-0	-0	-0	-0	-0	-0	-0	-0	-0	-0
0	NaN	NaN	NaN	NaN	NaN	NaN	NaN	NaN	NaN	NaN	NaN	NaN	NaN	NaN	NaN	NaN	NaN	NaN	NaN	NaN	NaN	NaN	NaN	NaN	NaN	NaN	NaN	NaN	NaN	NaN	NaN	NaN	NaN	NaN	NaN	NaN	NaN	NaN	NaN	NaN	NaN	NaN	NaN	NaN	NaN	NaN	NaN	NaN	NaN
439	0	0	0	0	0	0	0	0	0	0	0	0	0	0	0	0	1.587	1.729	1.728	1.68	1.632	1.563	1.498	1.448	1.298	1.047	0.7234	0.5112	0.4318	0.4343	0.4408	0.4477	0.4548	0.4619	0.06855	0.07453	0.07973	0.08415	0.07605	0.06743	0.05825	0.04849	0.03871	0.02951	0.02126	0.01428	0.008546	0.00354	0.01133
0	0	0	0	0	0	0	0	0	-0	-0	-0	0	0	0	0	0	0	0	0	0	0	0	0	0	0	0	0	0	0	0	0	0	0	0	0	0	0	0	0	0	0	0	0	0	0	0	0	0	0
440	0	0	0	0	0	0	0	0	-0	-0	-0	-0	-0	-0	-0	-0	-0	-0	-0	-0	-0	-0	-0	-0	-0	-0	-0	-0	-0	-0	-0	-0	-0	-0	-0	-0	-0	-0	-0	-0	-0	-0	-0	-0	-0	-0	-0	-0	-0
441	0	0	0	0	0	0	0	0	0	0	0	0	0	0	0	0	0	0.7929	1.094	1.216	1.165	1.086	0.7126	0.9425	0.8817	0.8042	0.6798	0.5675	0.3964	-0.01106	0.003969	0.006891	0.01036	0.01431	0.0192	0.0251	0.03256	0.04242	0.04125	0.02925	0.01725	0.01725	-0.02485	-0.06696	-0.1091	-0.12	-0.12	-0.12	-0.32
0	NaN	NaN	NaN	NaN	NaN	NaN	NaN	NaN	NaN	NaN	NaN	NaN	NaN	NaN	NaN	NaN	NaN	NaN	NaN	NaN	NaN	NaN	NaN	NaN	NaN	NaN	NaN	NaN	NaN	NaN	NaN	NaN	NaN	NaN	NaN	NaN	NaN	NaN	NaN	NaN	NaN	NaN	NaN	NaN	NaN	NaN	NaN	NaN	NaN
442	0	0	0	0	0	0	0	0	0	0	0	0	0	0	0	0	0	0	0	1.302	1.627	1.722	1.677	1.629	1.585	1.522	1.475	1.459	1.308	1.079	0.8615	0.737	0.5863	0.5799	0.5873	0.1948	0.2	0.2	0.2	0.2	0.2	0.2	0.2	0.2	0.2	0.2	0.2	0.2	0.2
443	0	0	0	0	0	0	0	0	0	0	0	0	0	0	0	0	0	0	1.569	1.728	1.68	1.681	1.634	1.564	1.482	1.318	1.066	0.7019	0.45	0.425	0.4	0.4	0.4	0.4	1.565e-05	2.267e-05	3.22e-05	4.004e-05	5.226e-05	7.065e-05	0.0001024	0.0001621	0.0002806	0.0005111	0.0009183	0.001627	-0.01285	-0.02661	-0.03947
444	0	0	0	0	0	0	0	0	0	0	0	0	0	1.092	1.335	1.577	1.646	1.635	1.58	1.524	1.468	1.367	1.033	0.6067	0.5141	0.4884	0.08759	0.08661	0.0736	0.06003	0.04651	0.03313	0.01974	0.007113	-0.005188	0.07908	0.07973	0.08033	0.08209	0.08517	0.09002	0.09513	0.1004	0.1058	0.1112	0.1012	0.09141	0.07004	0.04933
445	0	0	0	0	0	0	0	0	0	0	0	0	0	0	0	0	1.313	1.699	1.731	1.68	1.632	1.561	1.495	1.422	1.268	1.028	0.6471	0.4286	0.4043	0.004866	0.00555	0.006361	0.007488	-0.003022	-0.01303	-0.02312	0.01515	0.01772	0.02019	0.02265	0.0251	0.02737	0.02964	0.03169	0.02222	0.01258	0.002875	-0.006736	-0.01707
446	0	0	0	0	0	0	0	0	0	0.5861	0.7051	0.8277	1.141	1.448	1.627	1.643	1.602	1.54	1.418	1.188	0.98	0.7627	0.5472	0.5172	0.5229	0.1303	0.1226	0.1155	0.1247	0.1347	0.1454	0.1567	0.1685	0.1686	0.1686	0.1686	0.1566	0.1446	0.1326	0.1206	0.1086	0.09663	0.08463	0.07263	0.06063	0.1686	0.1686	0.1686	0.1686
447	0	0	0	0	0	0	0	0	-0	-0	-0	-0	0	0	0	0	0	0	0	0	0	0	1.115	1.379	1.336	1.458	1.407	1.2	0.8522	0.6433	0.5	0.4251	0.4002	0.4004	0.000591	0.0006465	0.0005872	-0.01159	-0.02376	-0.0359	-0.04797	-0.05999	-0.07199	-0.08399	-0.09599	-0.108	-0.12	-0.12	-0.12
0	0	0	0	0	0	0	0	0	0	0	0	0	0	0	0	0	0	0	0	0	0	0	0	0	0	0	0	0	0	0	0	0	0	0	0	-0	0	0	0	0	0	0	0	0	0	0	0	0	0
448	0	0	0	0	0	0	0	0	0	0	0	0	0	0	0	0	0	0	0	0	1.288	1.582	1.627	1.244	1.165	1.064	0.6349	0.5374	0.7648	0.7412	0.6612	0.5742	0.4321	-0.04203	-0.04866	-0.05267	-0.05406	-0.05302	-0.05014	-0.04602	-0.04121	-0.03603	-0.03103	-0.02645	-0.009943	0.006544	0.0227	0.03294	0.03294
449	0	0	0	0	0	0	0	0	-0	-0	0	0	0	0	0	0	0	0	0	0	0	0	1.262	1.534	1.704	1.669	1.622	1.548	1.473	1.375	1.18	0.8391	0.6232	0.4349	0.4	0.4	2.411e-05	3.701e-05	-0.01194	-0.02392	-0.03589	-0.04786	-0.05981	-0.07176	-0.0837	0.0003636	0.0004272	0.0004753	0.0005358
450	0	0	0	0	0	0	0	0	0	0	0	0	0	0	0	1.555	1.698	1.731	1.678	1.63	1.557	1.487	1.419	1.357	1.301	1.215	1.042	0.7936	0.6	0.6	0.6	0.6	0.6	0.5579	0.5158	0.2737	-0.1684	-0.2	-0.2138	-0.2288	-0.245	-0.2624	-0.281	-0.3008	-0.3218	-0.344	-0.362	-0.38	-0.38
451	0	0	0	0	0	0	0	0	0	0	0	0	0	0	0	0	0	0	1.529	1.662	1.683	1.325	1.245	1.168	1.093	1.285	0.9897	0.7512	0.6719	0.5442	0.4021	0.004108	-0.02064	-0.04425	-0.06634	-0.07093	-0.07353	-0.07416	-0.07306	-0.0706	-0.0671	-0.06244	-0.04494	-0.02724	-0.00969	0.007429	0.0242	0.03294	0.03294
0	0	0	0	0	0	0	0	0	-0	-0	-0	-0	-0	-0	-0	-0	-0	-0	-0	-0	-0	-0	-0	-0	-0	-0	-0	-0	-0	-0	-0	-0	-0	-0	-0	-0	-0	-0	-0	-0	-0	-0	-0	-0	-0	-0	-0	-0	-0
0	0	0	0	0	0	0	0	0	-0	-0	-0	-0	-0	-0	-0	-0	-0	-0	-0	-0	-0	-0	-0	-0	-0	-0	-0	0	0	0	0	0	0	0	0	0	0	0	0	0	0	0	1.384	1.666	1.676	1.327	1.277	1.528	1.41
0	0	0	0	0	0	0	0	0	-0.2	0	0	0	0	0	0	0	0	0	0	0	0	0	0	0	0	0	0	0	0	0	0	0	0	0	0	0	0	0	0	0	0	0	0	0	0	0	0	0	0
452	0	0	0	0	0	0	0	0	0	0	0	0	0	0	0	0	0	0	1.631	1.736	1.684	1.634	1.562	1.493	1.427	1.345	1.159	0.753	0.5298	0.4215	0.4179	0.4159	0.4139	0.4119	0.4098	0.4081	0.4068	0.4061	0.4062	0.4074	0.4096	0.4128	0.4167	0.4215	0.4274	0.4343	0.4266	0.01986	0.002166
453	0	0	0	0	0	0	0	0	0	0	0	0	0	0	0	0	0	0	0	0	0	-0	0	0	0	0	0	0	0	0	0	0	0	1.572	1.684	1.742	1.746	1.688	1.619	1.538	1.441	1.3	1.206	1.13	1.05	1.017	0.9754	0.9251	0.8627
0	0	0	0	0	0	0	0	0	0	0	0	0	0	0	0	0	0	0	0	0	-0	-0	-0	-0	-0	-0	-0	-0	-0	0	0	0	0	0	0	0	0	0	0	0	0	0	0	0	0	-0	-0	-0	-0
0	NaN	NaN	NaN	NaN	NaN	NaN	NaN	NaN	NaN	NaN	NaN	NaN	NaN	NaN	NaN	NaN	NaN	NaN	NaN	NaN	NaN	NaN	NaN	NaN	NaN	NaN	NaN	NaN	NaN	NaN	NaN	NaN	NaN	NaN	NaN	NaN	NaN	NaN	NaN	NaN	NaN	NaN	NaN	NaN	NaN	NaN	NaN	NaN	NaN
0	NaN	NaN	NaN	NaN	NaN	NaN	NaN	NaN	NaN	NaN	NaN	NaN	NaN	NaN	NaN	NaN	NaN	NaN	NaN	NaN	NaN	NaN	NaN	NaN	NaN	NaN	NaN	NaN	NaN	NaN	NaN	NaN	NaN	NaN	NaN	NaN	NaN	NaN	NaN	NaN	NaN	NaN	NaN	NaN	NaN	NaN	NaN	NaN	NaN
0	0	0	0	0	0	0	0	0	-0	-0	0	0	0	0	0	0	0	0	0	0	0	0	0	0	0	0	0	-0.2	-0	-0	-0	-0	-0	-0	-0	-0	-0	-0	-0	-0	-0	-0	-0	0	0	0	0	0	0
0	NaN	NaN	NaN	NaN	NaN	NaN	NaN	NaN	NaN	NaN	NaN	NaN	NaN	NaN	NaN	NaN	NaN	NaN	NaN	NaN	NaN	NaN	NaN	NaN	NaN	NaN	NaN	NaN	NaN	NaN	NaN	NaN	NaN	NaN	NaN	NaN	NaN	NaN	NaN	NaN	NaN	NaN	NaN	NaN	NaN	NaN	NaN	NaN	NaN
454	0	0	0	0	0	0	0	0	0	0	0	0	0	0	0	0	0	0	0	0	1.615	1.734	1.683	1.635	1.564	1.496	1.432	1.374	1.148	0.8043	0.4641	0.4241	0.4261	0.4283	0.4302	0.431	0.03311	0.03572	0.03887	0.04258	0.04695	0.05239	0.05878	0.06623	0.07441	0.06741	0.0611	0.05507	0.06503
455	0	0	0	0	0	0	0	0	0	0	0	0	0	0	0	1.245	1.395	1.711	1.685	1.637	1.565	1.497	1.437	1.389	1.344	1.085	0.672	0.4961	0.4854	0.4743	0.4634	0.4529	0.4441	0.4365	0.4302	0.4258	0.4233	0.4216	0.4202	0.419	0.4181	0.4176	0.4178	0.01885	0.01986	0.008579	-0.00229	-0.01216	-0.02197
456	0	0	0	0	0	0	0	0	0	-0	-0	-0	-0	-0	-0	-0	-0	-0	-0	-0	-0	-0	-0	-0	-0	-0	-0	-0	-0	-0	-0	-0	-0	-0	-0	-0	-0	-0	-0	-0	-0	-0	-0	-0	-0	-0	-0	-0	-0
0	NaN	NaN	NaN	NaN	NaN	NaN	NaN	NaN	NaN	NaN	NaN	NaN	NaN	NaN	NaN	NaN	NaN	NaN	NaN	NaN	NaN	NaN	NaN	NaN	NaN	NaN	NaN	NaN	NaN	NaN	NaN	NaN	NaN	NaN	NaN	NaN	NaN	NaN	NaN	NaN	NaN	NaN	NaN	NaN	NaN	NaN	NaN	NaN	NaN
0	0	0	0	0	0	0	0	0	-0	-0	-0	-0	-0	-0	-0	-0	-0	-0	-0	-0	-0	-0	-0	-0	-0	-0	-0	-0	-0	-0	-0	-0	-0	0	0	0	0	0	0	0	0	0	0	0	0	0	0	0	0
457	0	0	0	0	0	0	0	0	0	0	0	0	0	0	0	0	0	0	0	0	0	1.582	1.731	1.695	1.67	1.676	1.658	1.478	1.212	0.9635	0.7106	0.5143	0.06842	0.02541	0.01328	0.006563	0.003418	0.001749	0.0007998	0.0003964	0.0002118	0.000134	0.0001036	8.502e-05	8.292e-05	8.628e-05	8.632e-05	-0.01559	-0.03125
458	0	0	0	0	0	0	0	0	0	0	0	0	0	0	0	0	0	0	0	0	1.249	1.382	1.457	1.63	1.641	1.593	1.491	1.304	1.028	0.8161	0.5264	0.44	0.4158	0.416	0.4151	0.4142	0.4132	0.4114	0.009214	-0.004855	-0.01852	-0.03153	-0.04439	-0.05704	-0.06981	-0.08248	-0.09495	-0.1073	-0.1195
459	0	0	0	0	0	0	0	0	0	0	0	0	0	0	0	0	0	0	0	0	0	0	0	0	0	0	1.743	1.743	1.694	1.647	1.602	1.529	1.45	1.359	1.25	1.124	1.033	0.9489	0.9374	0.9594	0.9856	0.9918	0.969	0.9137	0.8166	0.6736	0.5842	0.5651	0.5489
460	0	0	0	0	0	0	0	0	0	0	0	0	0	0	0	0	0	0	1.363	1.699	1.677	1.6	1.225	1.454	1.386	1.327	1.285	1.266	1.165	0.9285	0.6	0.6	0.6	0.6	0.6	0.6	0.6	0.6	0.6	0.2	0.2	0.1917	0.1801	0.175	0.1679	0.1665	0.1629	0.1586	0.1491
461	0	0	0	0	0	0	0	0	0	0	0	0	0	0	1.598	1.736	1.731	1.677	1.627	1.552	1.476	1.385	1.241	0.9848	0.6732	0.5047	0.5094	0.1404	0.1704	0.1865	0.1339	0.07979	-0.1743	-0.2314	-0.2792	-0.2966	-0.3152	-0.335	-0.356	-0.362	-0.368	-0.2	-0.2	-0.2	-0.08	0.04	0.16	0.28	0
0	0	0	0	0	0	0	0	0	-0	-0	-0	-0	-0	-0	-0	-0	-0	-0	-0	-0	-0	-0	-0	-0	-0	-0	-0	-0	-0	-0	-0	-0	-0	-0	-0	-0	-0	-0	-0	-0	-0	-0	-0	-0	-0	-0	-0	-0	-0
462	0	0	0	0	0	0	0	0	-0	-0	-0	-0	-0	-0	-0	-0	-0	-0	-0	-0	-0	-0	0	0	0	0	0	0	0	0	0	0	0	0	0	0	0	0	0	0	0	0	0	0	1.409	1.516	1.549	1.477	1.402
[truncated: 206 more columns]
