# Supplementary material for: Fractional killing arises from cell-to-cell variability in overcoming a caspase activity threshold
Source: Mol Syst Biol. 2015 May 7;11(5):803. doi: 10.15252/msb.20145584 (PMC4461398; doi:10.15252/msb.20145584)
Supplement: Supplementary file 3 [file msb0011-0803-sd3.zip › All_data/017_TRAIL (250 ngml)_1/FRET_ratios.tsv]

Cell #	T=5min	T=10min	T=15min	T=20min	T=25min	T=30min	T=35min	T=40min	T=45min	T=50min	T=55min	T=60min	T=65min	T=70min	T=75min	T=80min	T=85min	T=90min	T=95min	T=100min	T=105min	T=110min	T=115min	T=120min	T=125min	T=130min	T=135min	T=140min	T=145min	T=150min	T=155min	T=160min	T=165min	T=170min	T=175min	T=180min	T=185min	T=190min	T=195min	T=200min	T=205min	T=210min	T=215min	T=220min	T=225min	T=230min	T=235min	T=240min	T=245min
1	1e-05	1e-05	1e-05	1e-05	1e-05	1e-05	0.0077021	0.023761	0.040326	0.058212	0.07696	0.096279	0.11635	0.13809	0.1617	0.18873	0.21859	NaN	NaN	NaN	NaN	NaN	NaN	NaN	NaN	NaN	NaN	NaN	NaN	NaN	NaN	NaN	NaN	NaN	NaN	NaN	NaN	NaN	NaN	NaN	NaN	NaN	NaN	NaN	NaN	NaN	NaN	NaN	NaN
2	1e-05	1e-05	1e-05	1e-05	1e-05	1e-05	0.0065802	0.021055	0.037644	0.0561	0.075678	0.09642	0.11955	0.14459	0.17043	0.19645	0.22433	0.25313	NaN	NaN	NaN	NaN	NaN	NaN	NaN	NaN	NaN	NaN	NaN	NaN	NaN	NaN	NaN	NaN	NaN	NaN	NaN	NaN	NaN	NaN	NaN	NaN	NaN	NaN	NaN	NaN	NaN	NaN	NaN
3	1e-05	1e-05	1e-05	1e-05	1e-05	1e-05	0.0067504	0.022359	0.041149	0.061719	0.084846	NaN	NaN	NaN	NaN	NaN	NaN	NaN	NaN	NaN	NaN	NaN	NaN	NaN	NaN	NaN	NaN	NaN	NaN	NaN	NaN	NaN	NaN	NaN	NaN	NaN	NaN	NaN	NaN	NaN	NaN	NaN	NaN	NaN	NaN	NaN	NaN	NaN	NaN
4	1e-05	1e-05	1e-05	1e-05	1e-05	1e-05	0.012071	0.036614	0.06435	0.095008	0.12837	NaN	NaN	NaN	NaN	NaN	NaN	NaN	NaN	NaN	NaN	NaN	NaN	NaN	NaN	NaN	NaN	NaN	NaN	NaN	NaN	NaN	NaN	NaN	NaN	NaN	NaN	NaN	NaN	NaN	NaN	NaN	NaN	NaN	NaN	NaN	NaN	NaN	NaN
5	1e-05	1e-05	1e-05	1e-05	1e-05	1e-05	0.0058341	0.018073	0.031255	0.045537	0.060439	0.075614	0.091812	0.10897	0.1259	0.14277	0.16026	0.17766	0.19557	0.21358	0.23182	0.25008	0.26806	0.28591	0.30358	0.32139	0.34037	0.35864	0.37698	0.39483	0.41238	0.42891	0.44582	0.4626	0.47893	0.49522	0.51214	0.52764	0.54354	NaN	NaN	NaN	NaN	NaN	NaN	NaN	NaN	NaN	NaN
6	1e-05	1e-05	0.00045834	0.0090462	0.019867	0.030319	0.042004	0.05416	0.068567	0.085127	0.10009	0.11556	0.13378	0.15315	0.17168	0.18996	0.21226	0.23522	0.25991	0.28436	0.30889	0.33348	0.35845	0.38141	0.40348	0.42828	0.45405	0.47644	0.49739	NaN	NaN	NaN	NaN	NaN	NaN	NaN	NaN	NaN	NaN	NaN	NaN	NaN	NaN	NaN	NaN	NaN	NaN	NaN	NaN
7	1e-05	1e-05	1e-05	1e-05	1e-05	1e-05	NaN	NaN	NaN	NaN	NaN	NaN	NaN	NaN	NaN	NaN	NaN	NaN	NaN	NaN	NaN	NaN	NaN	NaN	NaN	NaN	NaN	NaN	NaN	NaN	NaN	NaN	NaN	NaN	NaN	NaN	NaN	NaN	NaN	NaN	NaN	NaN	NaN	NaN	NaN	NaN	NaN	NaN	NaN
8	1e-05	1e-05	1e-05	1e-05	1e-05	1e-05	0.0093246	0.02877	0.050141	0.073518	0.098957	0.12681	0.1582	NaN	NaN	NaN	NaN	NaN	NaN	NaN	NaN	NaN	NaN	NaN	NaN	NaN	NaN	NaN	NaN	NaN	NaN	NaN	NaN	NaN	NaN	NaN	NaN	NaN	NaN	NaN	NaN	NaN	NaN	NaN	NaN	NaN	NaN	NaN	NaN
9	1e-05	1e-05	1e-05	1e-05	1e-05	1e-05	0.0051942	0.017703	0.031959	0.047965	0.067487	0.089942	0.11663	0.14496	0.17432	0.20537	0.23748	0.26996	NaN	NaN	NaN	NaN	NaN	NaN	NaN	NaN	NaN	NaN	NaN	NaN	NaN	NaN	NaN	NaN	NaN	NaN	NaN	NaN	NaN	NaN	NaN	NaN	NaN	NaN	NaN	NaN	NaN	NaN	NaN
10	1e-05	1e-05	1e-05	1e-05	1e-05	0.0014793	0.018735	0.037271	0.059627	NaN	NaN	NaN	NaN	NaN	NaN	NaN	NaN	NaN	NaN	NaN	NaN	NaN	NaN	NaN	NaN	NaN	NaN	NaN	NaN	NaN	NaN	NaN	NaN	NaN	NaN	NaN	NaN	NaN	NaN	NaN	NaN	NaN	NaN	NaN	NaN	NaN	NaN	NaN	NaN
11	1e-05	1e-05	1e-05	1e-05	1e-05	1e-05	0.021235	0.049829	0.080658	0.11255	0.14318	0.17347	0.20579	0.23465	0.26362	0.29045	0.31643	0.34206	0.36774	0.39109	0.41379	0.43602	0.45817	0.47935	NaN	NaN	NaN	NaN	NaN	NaN	NaN	NaN	NaN	NaN	NaN	NaN	NaN	NaN	NaN	NaN	NaN	NaN	NaN	NaN	NaN	NaN	NaN	NaN	NaN
12	1e-05	1e-05	1e-05	1e-05	1e-05	1e-05	NaN	NaN	NaN	NaN	NaN	NaN	NaN	NaN	NaN	NaN	NaN	NaN	NaN	NaN	NaN	NaN	NaN	NaN	NaN	NaN	NaN	NaN	NaN	NaN	NaN	NaN	NaN	NaN	NaN	NaN	NaN	NaN	NaN	NaN	NaN	NaN	NaN	NaN	NaN	NaN	NaN	NaN	NaN
13	1e-05	1e-05	1e-05	1e-05	1e-05	1e-05	0.0041334	0.014256	0.026413	0.04158	0.058823	0.078038	0.098931	0.12132	0.14559	0.17195	0.20035	0.2305	NaN	NaN	NaN	NaN	NaN	NaN	NaN	NaN	NaN	NaN	NaN	NaN	NaN	NaN	NaN	NaN	NaN	NaN	NaN	NaN	NaN	NaN	NaN	NaN	NaN	NaN	NaN	NaN	NaN	NaN	NaN
14	1e-05	1e-05	1e-05	1e-05	1e-05	1e-05	0.013004	0.037329	0.063348	0.090691	0.11721	0.14416	0.17267	0.20032	0.22775	0.25372	0.27869	0.30367	0.32991	0.35549	0.38024	0.40569	NaN	NaN	NaN	NaN	NaN	NaN	NaN	NaN	NaN	NaN	NaN	NaN	NaN	NaN	NaN	NaN	NaN	NaN	NaN	NaN	NaN	NaN	NaN	NaN	NaN	NaN	NaN
15	1e-05	1e-05	1e-05	1e-05	1e-05	0.0033363	0.02173	0.042189	0.064758	0.090032	0.11868	0.14995	NaN	NaN	NaN	NaN	NaN	NaN	NaN	NaN	NaN	NaN	NaN	NaN	NaN	NaN	NaN	NaN	NaN	NaN	NaN	NaN	NaN	NaN	NaN	NaN	NaN	NaN	NaN	NaN	NaN	NaN	NaN	NaN	NaN	NaN	NaN	NaN	NaN
16	1e-05	1e-05	1e-05	1e-05	0.012618	0.035512	0.059539	0.085002	0.11343	0.14431	NaN	NaN	NaN	NaN	NaN	NaN	NaN	NaN	NaN	NaN	NaN	NaN	NaN	NaN	NaN	NaN	NaN	NaN	NaN	NaN	NaN	NaN	NaN	NaN	NaN	NaN	NaN	NaN	NaN	NaN	NaN	NaN	NaN	NaN	NaN	NaN	NaN	NaN	NaN
17	1e-05	1e-05	1e-05	0.00051231	0.0052972	0.011777	0.019006	0.027052	0.037354	0.048461	0.060726	0.074666	0.090301	0.10736	0.12535	0.14516	0.1659	0.18762	0.2108	0.23454	0.25895	0.28425	0.30996	0.33635	0.36343	0.39229	NaN	NaN	NaN	NaN	NaN	NaN	NaN	NaN	NaN	NaN	NaN	NaN	NaN	NaN	NaN	NaN	NaN	NaN	NaN	NaN	NaN	NaN	NaN
18	1e-05	1e-05	1e-05	0.0041649	0.01225	0.022863	0.035568	0.050815	0.069842	0.09125	0.11561	NaN	NaN	NaN	NaN	NaN	NaN	NaN	NaN	NaN	NaN	NaN	NaN	NaN	NaN	NaN	NaN	NaN	NaN	NaN	NaN	NaN	NaN	NaN	NaN	NaN	NaN	NaN	NaN	NaN	NaN	NaN	NaN	NaN	NaN	NaN	NaN	NaN	NaN
19	1e-05	1e-05	1e-05	1e-05	1e-05	1e-05	NaN	NaN	NaN	NaN	NaN	NaN	NaN	NaN	NaN	NaN	NaN	NaN	NaN	NaN	NaN	NaN	NaN	NaN	NaN	NaN	NaN	NaN	NaN	NaN	NaN	NaN	NaN	NaN	NaN	NaN	NaN	NaN	NaN	NaN	NaN	NaN	NaN	NaN	NaN	NaN	NaN	NaN	NaN
20	1e-05	1e-05	1e-05	1e-05	1e-05	1e-05	0.0071612	0.022818	0.042344	0.065279	0.091003	0.12111	NaN	NaN	NaN	NaN	NaN	NaN	NaN	NaN	NaN	NaN	NaN	NaN	NaN	NaN	NaN	NaN	NaN	NaN	NaN	NaN	NaN	NaN	NaN	NaN	NaN	NaN	NaN	NaN	NaN	NaN	NaN	NaN	NaN	NaN	NaN	NaN	NaN
21	1e-05	0.0063146	0.020043	0.034526	0.050293	0.06812	0.087258	0.10751	0.13068	0.15628	0.18345	NaN	NaN	NaN	NaN	NaN	NaN	NaN	NaN	NaN	NaN	NaN	NaN	NaN	NaN	NaN	NaN	NaN	NaN	NaN	NaN	NaN	NaN	NaN	NaN	NaN	NaN	NaN	NaN	NaN	NaN	NaN	NaN	NaN	NaN	NaN	NaN	NaN	NaN
22	1e-05	1e-05	1e-05	1e-05	1e-05	1e-05	0.00963	0.032163	0.058636	0.089237	NaN	NaN	NaN	NaN	NaN	NaN	NaN	NaN	NaN	NaN	NaN	NaN	NaN	NaN	NaN	NaN	NaN	NaN	NaN	NaN	NaN	NaN	NaN	NaN	NaN	NaN	NaN	NaN	NaN	NaN	NaN	NaN	NaN	NaN	NaN	NaN	NaN	NaN	NaN
23	1e-05	1e-05	0.022812	0.048683	0.077933	0.11167	NaN	NaN	NaN	NaN	NaN	NaN	NaN	NaN	NaN	NaN	NaN	NaN	NaN	NaN	NaN	NaN	NaN	NaN	NaN	NaN	NaN	NaN	NaN	NaN	NaN	NaN	NaN	NaN	NaN	NaN	NaN	NaN	NaN	NaN	NaN	NaN	NaN	NaN	NaN	NaN	NaN	NaN	NaN
24	0.13862	0.15767	0.17651	0.19659	0.21781	0.24211	0.26938	0.30035	NaN	NaN	NaN	NaN	NaN	NaN	NaN	NaN	NaN	NaN	NaN	NaN	NaN	NaN	NaN	NaN	NaN	NaN	NaN	NaN	NaN	NaN	NaN	NaN	NaN	NaN	NaN	NaN	NaN	NaN	NaN	NaN	NaN	NaN	NaN	NaN	NaN	NaN	NaN	NaN	NaN
25	0.16106	0.17801	0.1969	0.21842	0.24345	0.27224	NaN	NaN	NaN	NaN	NaN	NaN	NaN	NaN	NaN	NaN	NaN	NaN	NaN	NaN	NaN	NaN	NaN	NaN	NaN	NaN	NaN	NaN	NaN	NaN	NaN	NaN	NaN	NaN	NaN	NaN	NaN	NaN	NaN	NaN	NaN	NaN	NaN	NaN	NaN	NaN	NaN	NaN	NaN
26	1e-05	0.0012485	0.0076673	0.014081	0.020272	0.026309	0.033686	0.040466	0.046789	0.054513	0.065221	0.078111	0.090958	0.10482	0.12005	NaN	NaN	NaN	NaN	NaN	NaN	NaN	NaN	NaN	NaN	NaN	NaN	NaN	NaN	NaN	NaN	NaN	NaN	NaN	NaN	NaN	NaN	NaN	NaN	NaN	NaN	NaN	NaN	NaN	NaN	NaN	NaN	NaN	NaN
27	1e-05	1e-05	1e-05	1e-05	0.019835	0.041841	0.06433	0.087928	0.11317	0.13992	0.16874	0.20004	0.23403	NaN	NaN	NaN	NaN	NaN	NaN	NaN	NaN	NaN	NaN	NaN	NaN	NaN	NaN	NaN	NaN	NaN	NaN	NaN	NaN	NaN	NaN	NaN	NaN	NaN	NaN	NaN	NaN	NaN	NaN	NaN	NaN	NaN	NaN	NaN	NaN
28	1e-05	1e-05	0.0026446	0.0092857	0.017618	0.028665	0.041661	0.05656	NaN	NaN	NaN	NaN	NaN	NaN	NaN	NaN	NaN	NaN	NaN	NaN	NaN	NaN	NaN	NaN	NaN	NaN	NaN	NaN	NaN	NaN	NaN	NaN	NaN	NaN	NaN	NaN	NaN	NaN	NaN	NaN	NaN	NaN	NaN	NaN	NaN	NaN	NaN	NaN	NaN
29	1e-05	1e-05	1e-05	1e-05	0.012546	0.033456	0.056178	0.081208	0.10811	0.13708	0.16814	0.20099	0.23565	NaN	NaN	NaN	NaN	NaN	NaN	NaN	NaN	NaN	NaN	NaN	NaN	NaN	NaN	NaN	NaN	NaN	NaN	NaN	NaN	NaN	NaN	NaN	NaN	NaN	NaN	NaN	NaN	NaN	NaN	NaN	NaN	NaN	NaN	NaN	NaN
30	1e-05	1e-05	1e-05	1e-05	1e-05	1e-05	0.0067802	0.021984	0.040817	0.063816	0.091804	NaN	NaN	NaN	NaN	NaN	NaN	NaN	NaN	NaN	NaN	NaN	NaN	NaN	NaN	NaN	NaN	NaN	NaN	NaN	NaN	NaN	NaN	NaN	NaN	NaN	NaN	NaN	NaN	NaN	NaN	NaN	NaN	NaN	NaN	NaN	NaN	NaN	NaN
31	1e-05	1e-05	1e-05	1e-05	1e-05	1e-05	0.0065203	0.020422	0.038247	0.060609	0.087443	NaN	NaN	NaN	NaN	NaN	NaN	NaN	NaN	NaN	NaN	NaN	NaN	NaN	NaN	NaN	NaN	NaN	NaN	NaN	NaN	NaN	NaN	NaN	NaN	NaN	NaN	NaN	NaN	NaN	NaN	NaN	NaN	NaN	NaN	NaN	NaN	NaN	NaN
32	1e-05	1e-05	1e-05	1e-05	0.0015908	0.0057399	0.010858	0.01685	0.024962	0.035477	0.047681	0.061302	0.076945	0.095707	0.11637	0.1394	0.16562	NaN	NaN	NaN	NaN	NaN	NaN	NaN	NaN	NaN	NaN	NaN	NaN	NaN	NaN	NaN	NaN	NaN	NaN	NaN	NaN	NaN	NaN	NaN	NaN	NaN	NaN	NaN	NaN	NaN	NaN	NaN	NaN
33	1e-05	1e-05	1e-05	1e-05	1e-05	0.0059921	0.017566	0.029626	0.044068	0.061182	0.079506	0.097614	NaN	NaN	NaN	NaN	NaN	NaN	NaN	NaN	NaN	NaN	NaN	NaN	NaN	NaN	NaN	NaN	NaN	NaN	NaN	NaN	NaN	NaN	NaN	NaN	NaN	NaN	NaN	NaN	NaN	NaN	NaN	NaN	NaN	NaN	NaN	NaN	NaN
34	1e-05	1e-05	1e-05	1e-05	1e-05	1e-05	0.0081701	0.026652	0.047494	0.071066	NaN	NaN	NaN	NaN	NaN	NaN	NaN	NaN	NaN	NaN	NaN	NaN	NaN	NaN	NaN	NaN	NaN	NaN	NaN	NaN	NaN	NaN	NaN	NaN	NaN	NaN	NaN	NaN	NaN	NaN	NaN	NaN	NaN	NaN	NaN	NaN	NaN	NaN	NaN
35	1e-05	1e-05	1e-05	1e-05	1e-05	1e-05	0.0095603	0.030825	0.054386	0.078715	0.10377	0.12957	0.15595	0.18361	0.21263	0.24178	0.27159	0.30178	NaN	NaN	NaN	NaN	NaN	NaN	NaN	NaN	NaN	NaN	NaN	NaN	NaN	NaN	NaN	NaN	NaN	NaN	NaN	NaN	NaN	NaN	NaN	NaN	NaN	NaN	NaN	NaN	NaN	NaN	NaN
36	1e-05	1e-05	1e-05	1e-05	1e-05	1e-05	NaN	NaN	NaN	NaN	NaN	NaN	NaN	NaN	NaN	NaN	NaN	NaN	NaN	NaN	NaN	NaN	NaN	NaN	NaN	NaN	NaN	NaN	NaN	NaN	NaN	NaN	NaN	NaN	NaN	NaN	NaN	NaN	NaN	NaN	NaN	NaN	NaN	NaN	NaN	NaN	NaN	NaN	NaN
37	1e-05	1e-05	1e-05	0.0050278	0.013049	0.02223	0.032382	0.04378	0.056762	0.070569	0.085528	0.10118	0.11785	0.13581	0.15466	0.17369	0.19342	0.21452	0.23696	0.26026	0.28534	NaN	NaN	NaN	NaN	NaN	NaN	NaN	NaN	NaN	NaN	NaN	NaN	NaN	NaN	NaN	NaN	NaN	NaN	NaN	NaN	NaN	NaN	NaN	NaN	NaN	NaN	NaN	NaN
38	1e-05	1e-05	1e-05	1e-05	1e-05	1e-05	0.0012891	0.0041313	0.0089626	0.015897	0.024706	0.034589	0.046149	0.061069	0.078245	0.09776	0.12023	0.14585	NaN	NaN	NaN	NaN	NaN	NaN	NaN	NaN	NaN	NaN	NaN	NaN	NaN	NaN	NaN	NaN	NaN	NaN	NaN	NaN	NaN	NaN	NaN	NaN	NaN	NaN	NaN	NaN	NaN	NaN	NaN
39	1e-05	1e-05	1e-05	1e-05	1e-05	1e-05	NaN	NaN	NaN	NaN	NaN	NaN	NaN	NaN	NaN	NaN	NaN	NaN	NaN	NaN	NaN	NaN	NaN	NaN	NaN	NaN	NaN	NaN	NaN	NaN	NaN	NaN	NaN	NaN	NaN	NaN	NaN	NaN	NaN	NaN	NaN	NaN	NaN	NaN	NaN	NaN	NaN	NaN	NaN
40	1e-05	1e-05	1e-05	1e-05	1e-05	1e-05	0.01216	NaN	NaN	NaN	NaN	NaN	NaN	NaN	NaN	NaN	NaN	NaN	NaN	NaN	NaN	NaN	NaN	NaN	NaN	NaN	NaN	NaN	NaN	NaN	NaN	NaN	NaN	NaN	NaN	NaN	NaN	NaN	NaN	NaN	NaN	NaN	NaN	NaN	NaN	NaN	NaN	NaN	NaN
41	1e-05	1e-05	1e-05	1e-05	0.00073503	0.016213	0.032779	0.051054	0.071154	0.093341	0.11706	0.14329	0.17147	NaN	NaN	NaN	NaN	NaN	NaN	NaN	NaN	NaN	NaN	NaN	NaN	NaN	NaN	NaN	NaN	NaN	NaN	NaN	NaN	NaN	NaN	NaN	NaN	NaN	NaN	NaN	NaN	NaN	NaN	NaN	NaN	NaN	NaN	NaN	NaN
42	1e-05	1e-05	1e-05	1e-05	1e-05	1e-05	0.0099346	0.031786	0.056084	0.082054	0.10953	NaN	NaN	NaN	NaN	NaN	NaN	NaN	NaN	NaN	NaN	NaN	NaN	NaN	NaN	NaN	NaN	NaN	NaN	NaN	NaN	NaN	NaN	NaN	NaN	NaN	NaN	NaN	NaN	NaN	NaN	NaN	NaN	NaN	NaN	NaN	NaN	NaN	NaN
43	1e-05	1e-05	1e-05	1e-05	1e-05	0.0039255	0.012547	0.022227	0.033101	0.046352	0.061166	0.076379	0.092764	0.11155	0.13154	0.15363	0.17755	0.20294	0.22864	0.25494	0.28157	0.30892	0.33743	0.36694	0.39666	NaN	NaN	NaN	NaN	NaN	NaN	NaN	NaN	NaN	NaN	NaN	NaN	NaN	NaN	NaN	NaN	NaN	NaN	NaN	NaN	NaN	NaN	NaN	NaN
44	1e-05	1e-05	1e-05	1e-05	1e-05	1e-05	0.0058966	0.018807	0.033596	0.049325	0.067128	0.087256	0.10998	0.13677	NaN	NaN	NaN	NaN	NaN	NaN	NaN	NaN	NaN	NaN	NaN	NaN	NaN	NaN	NaN	NaN	NaN	NaN	NaN	NaN	NaN	NaN	NaN	NaN	NaN	NaN	NaN	NaN	NaN	NaN	NaN	NaN	NaN	NaN	NaN
45	1e-05	1e-05	0.0032697	0.01974	0.035122	0.051724	0.069866	0.089652	0.1124	0.13693	0.16525	NaN	NaN	NaN	NaN	NaN	NaN	NaN	NaN	NaN	NaN	NaN	NaN	NaN	NaN	NaN	NaN	NaN	NaN	NaN	NaN	NaN	NaN	NaN	NaN	NaN	NaN	NaN	NaN	NaN	NaN	NaN	NaN	NaN	NaN	NaN	NaN	NaN	NaN
46	1e-05	1e-05	0.0060259	0.021034	0.037691	0.055686	0.075657	0.09879	0.12388	0.15316	NaN	NaN	NaN	NaN	NaN	NaN	NaN	NaN	NaN	NaN	NaN	NaN	NaN	NaN	NaN	NaN	NaN	NaN	NaN	NaN	NaN	NaN	NaN	NaN	NaN	NaN	NaN	NaN	NaN	NaN	NaN	NaN	NaN	NaN	NaN	NaN	NaN	NaN	NaN
47	1e-05	1e-05	1e-05	1e-05	1e-05	1e-05	0.0024751	0.0084671	0.016733	0.027067	0.039262	0.052986	0.066665	0.081981	0.09741	0.11356	0.13015	0.14825	0.16757	0.18715	0.20688	0.22687	0.24746	0.26883	0.28964	0.31099	0.33189	0.35277	0.37248	0.39074	0.40815	0.42568	0.44273	0.45852	0.47337	0.48755	0.50016	0.51242	0.52365	0.53409	0.54435	0.55353	0.56102	0.56814	0.5746	0.58115	0.58713	0.59262	0.59733
48	1e-05	1e-05	1e-05	1e-05	1e-05	1e-05	NaN	NaN	NaN	NaN	NaN	NaN	NaN	NaN	NaN	NaN	NaN	NaN	NaN	NaN	NaN	NaN	NaN	NaN	NaN	NaN	NaN	NaN	NaN	NaN	NaN	NaN	NaN	NaN	NaN	NaN	NaN	NaN	NaN	NaN	NaN	NaN	NaN	NaN	NaN	NaN	NaN	NaN	NaN
49	1e-05	1e-05	1e-05	1e-05	1e-05	1e-05	0.0086022	0.027476	0.048363	0.070606	0.09464	NaN	NaN	NaN	NaN	NaN	NaN	NaN	NaN	NaN	NaN	NaN	NaN	NaN	NaN	NaN	NaN	NaN	NaN	NaN	NaN	NaN	NaN	NaN	NaN	NaN	NaN	NaN	NaN	NaN	NaN	NaN	NaN	NaN	NaN	NaN	NaN	NaN	NaN
50	1e-05	1e-05	1e-05	1e-05	1e-05	0.037025	0.075417	0.1112	0.14445	0.17562	0.20397	NaN	NaN	NaN	NaN	NaN	NaN	NaN	NaN	NaN	NaN	NaN	NaN	NaN	NaN	NaN	NaN	NaN	NaN	NaN	NaN	NaN	NaN	NaN	NaN	NaN	NaN	NaN	NaN	NaN	NaN	NaN	NaN	NaN	NaN	NaN	NaN	NaN	NaN
51	1e-05	1e-05	1e-05	1e-05	1e-05	0.00048775	0.01144	0.023727	0.038315	0.054754	0.072924	0.093394	0.11662	NaN	NaN	NaN	NaN	NaN	NaN	NaN	NaN	NaN	NaN	NaN	NaN	NaN	NaN	NaN	NaN	NaN	NaN	NaN	NaN	NaN	NaN	NaN	NaN	NaN	NaN	NaN	NaN	NaN	NaN	NaN	NaN	NaN	NaN	NaN	NaN
52	1e-05	1e-05	1e-05	0.00059873	0.0075359	0.015626	0.024281	0.03391	0.045679	0.059567	0.07561	0.094375	0.11536	0.13915	NaN	NaN	NaN	NaN	NaN	NaN	NaN	NaN	NaN	NaN	NaN	NaN	NaN	NaN	NaN	NaN	NaN	NaN	NaN	NaN	NaN	NaN	NaN	NaN	NaN	NaN	NaN	NaN	NaN	NaN	NaN	NaN	NaN	NaN	NaN
53	1e-05	1e-05	1e-05	1e-05	1e-05	1e-05	0.0052883	0.017115	0.03087	0.045349	NaN	NaN	NaN	NaN	NaN	NaN	NaN	NaN	NaN	NaN	NaN	NaN	NaN	NaN	NaN	NaN	NaN	NaN	NaN	NaN	NaN	NaN	NaN	NaN	NaN	NaN	NaN	NaN	NaN	NaN	NaN	NaN	NaN	NaN	NaN	NaN	NaN	NaN	NaN
54	1e-05	1e-05	0.0044072	0.010822	0.017764	0.025206	0.034257	0.044572	0.05383	0.065318	0.076479	0.090921	0.10525	0.11843	NaN	NaN	NaN	NaN	NaN	NaN	NaN	NaN	NaN	NaN	NaN	NaN	NaN	NaN	NaN	NaN	NaN	NaN	NaN	NaN	NaN	NaN	NaN	NaN	NaN	NaN	NaN	NaN	NaN	NaN	NaN	NaN	NaN	NaN	NaN
55	1e-05	1e-05	1e-05	1e-05	1e-05	1e-05	0.0062417	0.020973	0.038591	0.059905	0.084728	NaN	NaN	NaN	NaN	NaN	NaN	NaN	NaN	NaN	NaN	NaN	NaN	NaN	NaN	NaN	NaN	NaN	NaN	NaN	NaN	NaN	NaN	NaN	NaN	NaN	NaN	NaN	NaN	NaN	NaN	NaN	NaN	NaN	NaN	NaN	NaN	NaN	NaN
56	1e-05	1e-05	1e-05	1e-05	1e-05	1e-05	0.006914	0.023124	0.04166	0.063941	0.08916	NaN	NaN	NaN	NaN	NaN	NaN	NaN	NaN	NaN	NaN	NaN	NaN	NaN	NaN	NaN	NaN	NaN	NaN	NaN	NaN	NaN	NaN	NaN	NaN	NaN	NaN	NaN	NaN	NaN	NaN	NaN	NaN	NaN	NaN	NaN	NaN	NaN	NaN
57	1e-05	1e-05	1e-05	1e-05	1e-05	1e-05	NaN	NaN	NaN	NaN	NaN	NaN	NaN	NaN	NaN	NaN	NaN	NaN	NaN	NaN	NaN	NaN	NaN	NaN	NaN	NaN	NaN	NaN	NaN	NaN	NaN	NaN	NaN	NaN	NaN	NaN	NaN	NaN	NaN	NaN	NaN	NaN	NaN	NaN	NaN	NaN	NaN	NaN	NaN
58	1e-05	1e-05	1e-05	1e-05	1e-05	1e-05	0.0082166	0.027015	0.048702	0.072077	0.097779	NaN	NaN	NaN	NaN	NaN	NaN	NaN	NaN	NaN	NaN	NaN	NaN	NaN	NaN	NaN	NaN	NaN	NaN	NaN	NaN	NaN	NaN	NaN	NaN	NaN	NaN	NaN	NaN	NaN	NaN	NaN	NaN	NaN	NaN	NaN	NaN	NaN	NaN
59	1e-05	1e-05	1e-05	0.011977	0.028649	0.047226	0.06561	0.082932	0.10155	0.11953	0.13875	NaN	NaN	NaN	NaN	NaN	NaN	NaN	NaN	NaN	NaN	NaN	NaN	NaN	NaN	NaN	NaN	NaN	NaN	NaN	NaN	NaN	NaN	NaN	NaN	NaN	NaN	NaN	NaN	NaN	NaN	NaN	NaN	NaN	NaN	NaN	NaN	NaN	NaN
60	1e-05	1e-05	1e-05	1e-05	1e-05	0.010962	0.027446	0.047114	0.071664	NaN	NaN	NaN	NaN	NaN	NaN	NaN	NaN	NaN	NaN	NaN	NaN	NaN	NaN	NaN	NaN	NaN	NaN	NaN	NaN	NaN	NaN	NaN	NaN	NaN	NaN	NaN	NaN	NaN	NaN	NaN	NaN	NaN	NaN	NaN	NaN	NaN	NaN	NaN	NaN
61	1e-05	1e-05	1e-05	1e-05	1e-05	1e-05	NaN	NaN	NaN	NaN	NaN	NaN	NaN	NaN	NaN	NaN	NaN	NaN	NaN	NaN	NaN	NaN	NaN	NaN	NaN	NaN	NaN	NaN	NaN	NaN	NaN	NaN	NaN	NaN	NaN	NaN	NaN	NaN	NaN	NaN	NaN	NaN	NaN	NaN	NaN	NaN	NaN	NaN	NaN
62	1e-05	1e-05	1e-05	1e-05	1e-05	1e-05	0.0064375	0.019829	0.033718	0.047783	0.061912	0.075787	0.08978	0.1048	0.12098	0.13736	0.15437	0.17189	0.18929	0.20648	0.22375	0.24061	0.25777	0.27448	0.29079	0.30642	0.3212	0.33589	0.34979	0.36287	0.37561	0.3878	0.3997	0.41081	0.42155	0.43128	0.44071	0.45026	0.45783	0.46491	0.47184	0.47778	0.48281	0.48694	0.49062	0.49391	0.49763	0.50057	0.50223
63	1e-05	1e-05	1e-05	1e-05	1e-05	0.010978	0.040766	NaN	NaN	NaN	NaN	NaN	NaN	NaN	NaN	NaN	NaN	NaN	NaN	NaN	NaN	NaN	NaN	NaN	NaN	NaN	NaN	NaN	NaN	NaN	NaN	NaN	NaN	NaN	NaN	NaN	NaN	NaN	NaN	NaN	NaN	NaN	NaN	NaN	NaN	NaN	NaN	NaN	NaN
64	1e-05	1e-05	0.0040702	0.0096049	0.015582	0.022506	0.030616	0.039995	0.051106	0.06358	0.078247	0.095842	0.11623	0.14131	0.17072	0.20437	0.24291	NaN	NaN	NaN	NaN	NaN	NaN	NaN	NaN	NaN	NaN	NaN	NaN	NaN	NaN	NaN	NaN	NaN	NaN	NaN	NaN	NaN	NaN	NaN	NaN	NaN	NaN	NaN	NaN	NaN	NaN	NaN	NaN
65	1e-05	1e-05	0.0047003	0.014324	0.025921	0.040645	NaN	NaN	NaN	NaN	NaN	NaN	NaN	NaN	NaN	NaN	NaN	NaN	NaN	NaN	NaN	NaN	NaN	NaN	NaN	NaN	NaN	NaN	NaN	NaN	NaN	NaN	NaN	NaN	NaN	NaN	NaN	NaN	NaN	NaN	NaN	NaN	NaN	NaN	NaN	NaN	NaN	NaN	NaN
66	0.018261	0.011298	0.0048654	1e-05	1e-05	1e-05	1e-05	1e-05	1e-05	0.00029418	0.0064101	0.013779	0.021858	0.031883	0.04328	0.055607	0.070344	0.087695	0.10625	0.12673	0.14907	0.17255	0.19828	0.22865	0.26075	NaN	NaN	NaN	NaN	NaN	NaN	NaN	NaN	NaN	NaN	NaN	NaN	NaN	NaN	NaN	NaN	NaN	NaN	NaN	NaN	NaN	NaN	NaN	NaN
67	1e-05	1e-05	1e-05	1e-05	1e-05	1e-05	0.010059	0.033896	NaN	NaN	NaN	NaN	NaN	NaN	NaN	NaN	NaN	NaN	NaN	NaN	NaN	NaN	NaN	NaN	NaN	NaN	NaN	NaN	NaN	NaN	NaN	NaN	NaN	NaN	NaN	NaN	NaN	NaN	NaN	NaN	NaN	NaN	NaN	NaN	NaN	NaN	NaN	NaN	NaN
68	1e-05	1e-05	1e-05	1e-05	1e-05	1e-05	NaN	NaN	NaN	NaN	NaN	NaN	NaN	NaN	NaN	NaN	NaN	NaN	NaN	NaN	NaN	NaN	NaN	NaN	NaN	NaN	NaN	NaN	NaN	NaN	NaN	NaN	NaN	NaN	NaN	NaN	NaN	NaN	NaN	NaN	NaN	NaN	NaN	NaN	NaN	NaN	NaN	NaN	NaN
69	1e-05	1e-05	0.0028178	0.012783	0.024088	0.038271	0.054829	0.074515	0.097609	0.12459	0.15534	0.18939	NaN	NaN	NaN	NaN	NaN	NaN	NaN	NaN	NaN	NaN	NaN	NaN	NaN	NaN	NaN	NaN	NaN	NaN	NaN	NaN	NaN	NaN	NaN	NaN	NaN	NaN	NaN	NaN	NaN	NaN	NaN	NaN	NaN	NaN	NaN	NaN	NaN
70	1e-05	1e-05	1e-05	1e-05	1e-05	0.0050628	0.014164	0.025561	0.039364	0.055214	0.073697	0.093653	0.11482	0.13789	0.16242	0.18797	0.21463	0.24268	0.27179	NaN	NaN	NaN	NaN	NaN	NaN	NaN	NaN	NaN	NaN	NaN	NaN	NaN	NaN	NaN	NaN	NaN	NaN	NaN	NaN	NaN	NaN	NaN	NaN	NaN	NaN	NaN	NaN	NaN	NaN
71	1e-05	1e-05	1e-05	0.0097936	0.02136	0.034585	0.049109	0.06493	0.082442	0.10209	0.12325	0.1464	0.17163	0.19983	0.23078	NaN	NaN	NaN	NaN	NaN	NaN	NaN	NaN	NaN	NaN	NaN	NaN	NaN	NaN	NaN	NaN	NaN	NaN	NaN	NaN	NaN	NaN	NaN	NaN	NaN	NaN	NaN	NaN	NaN	NaN	NaN	NaN	NaN	NaN
72	1e-05	1e-05	1e-05	1e-05	1e-05	1e-05	0.0081743	0.028227	0.05178	0.078339	0.10869	0.14159	NaN	NaN	NaN	NaN	NaN	NaN	NaN	NaN	NaN	NaN	NaN	NaN	NaN	NaN	NaN	NaN	NaN	NaN	NaN	NaN	NaN	NaN	NaN	NaN	NaN	NaN	NaN	NaN	NaN	NaN	NaN	NaN	NaN	NaN	NaN	NaN	NaN
73	1e-05	1e-05	1e-05	0.00036035	0.0024458	0.0061325	0.011711	0.019333	0.029257	0.040927	0.054983	0.071313	0.089494	0.11014	0.13318	0.15854	0.18635	NaN	NaN	NaN	NaN	NaN	NaN	NaN	NaN	NaN	NaN	NaN	NaN	NaN	NaN	NaN	NaN	NaN	NaN	NaN	NaN	NaN	NaN	NaN	NaN	NaN	NaN	NaN	NaN	NaN	NaN	NaN	NaN
74	1e-05	1e-05	1e-05	1e-05	1e-05	1e-05	0.0069016	0.021804	0.037234	0.053035	0.070979	0.090891	0.11198	0.13548	0.16116	NaN	NaN	NaN	NaN	NaN	NaN	NaN	NaN	NaN	NaN	NaN	NaN	NaN	NaN	NaN	NaN	NaN	NaN	NaN	NaN	NaN	NaN	NaN	NaN	NaN	NaN	NaN	NaN	NaN	NaN	NaN	NaN	NaN	NaN
75	1e-05	1e-05	1e-05	1e-05	1e-05	1e-05	0.0058816	0.018935	0.033391	0.0494	0.067083	0.086117	0.10618	0.12802	0.15138	0.1759	0.20188	NaN	NaN	NaN	NaN	NaN	NaN	NaN	NaN	NaN	NaN	NaN	NaN	NaN	NaN	NaN	NaN	NaN	NaN	NaN	NaN	NaN	NaN	NaN	NaN	NaN	NaN	NaN	NaN	NaN	NaN	NaN	NaN
76	1e-05	1e-05	1e-05	1e-05	0.0098806	0.028967	0.049045	0.069866	0.092385	0.11604	0.14101	0.16687	0.19437	0.2239	NaN	NaN	NaN	NaN	NaN	NaN	NaN	NaN	NaN	NaN	NaN	NaN	NaN	NaN	NaN	NaN	NaN	NaN	NaN	NaN	NaN	NaN	NaN	NaN	NaN	NaN	NaN	NaN	NaN	NaN	NaN	NaN	NaN	NaN	NaN
77	1e-05	1e-05	1e-05	1e-05	1e-05	1e-05	0.005964	0.019106	0.033496	0.049673	0.067891	0.087784	0.10965	0.13423	NaN	NaN	NaN	NaN	NaN	NaN	NaN	NaN	NaN	NaN	NaN	NaN	NaN	NaN	NaN	NaN	NaN	NaN	NaN	NaN	NaN	NaN	NaN	NaN	NaN	NaN	NaN	NaN	NaN	NaN	NaN	NaN	NaN	NaN	NaN
78	1e-05	1e-05	1e-05	1e-05	1e-05	1e-05	0.0050422	0.014094	0.025123	0.037593	0.05147	0.066564	0.08282	0.1002	0.11808	0.136	0.154	0.17257	0.19088	0.20914	0.22725	0.24387	0.25939	0.2739	0.28805	0.30193	0.31559	0.32886	0.342	0.35525	0.36929	0.38387	NaN	NaN	NaN	NaN	NaN	NaN	NaN	NaN	NaN	NaN	NaN	NaN	NaN	NaN	NaN	NaN	NaN
79	1e-05	1e-05	1e-05	1e-05	1e-05	1e-05	0.00075835	0.0022865	0.003796	0.0052364	0.0066233	0.0083662	0.010197	0.012318	0.014681	0.017717	0.021345	0.025209	0.029151	0.033886	0.039011	0.044697	0.050664	0.057098	0.063802	0.070807	0.078076	0.085374	0.092852	0.10096	0.10895	0.11735	0.126	0.13481	0.14338	0.15208	0.16119	0.17015	0.17893	0.18819	0.19741	0.20662	0.2155	0.22438	0.23316	0.24234	0.25148	0.26019	0.26897
80	1e-05	1e-05	1e-05	0.018279	0.037436	0.057971	0.079603	0.10222	0.12699	0.15418	0.18344	0.21511	0.24954	NaN	NaN	NaN	NaN	NaN	NaN	NaN	NaN	NaN	NaN	NaN	NaN	NaN	NaN	NaN	NaN	NaN	NaN	NaN	NaN	NaN	NaN	NaN	NaN	NaN	NaN	NaN	NaN	NaN	NaN	NaN	NaN	NaN	NaN	NaN	NaN
81	0.026152	0.017176	0.0097436	0.0032929	1e-05	1e-05	1e-05	0.0033476	0.011489	0.022038	0.034971	0.051255	0.070125	0.091741	0.11613	0.14306	NaN	NaN	NaN	NaN	NaN	NaN	NaN	NaN	NaN	NaN	NaN	NaN	NaN	NaN	NaN	NaN	NaN	NaN	NaN	NaN	NaN	NaN	NaN	NaN	NaN	NaN	NaN	NaN	NaN	NaN	NaN	NaN	NaN
82	1e-05	1e-05	1e-05	1e-05	1e-05	1e-05	0.0060075	0.019014	0.03299	0.047804	0.064181	0.081705	0.099937	0.11882	0.13817	0.15836	0.18007	0.20225	0.22563	0.24995	0.2754	NaN	NaN	NaN	NaN	NaN	NaN	NaN	NaN	NaN	NaN	NaN	NaN	NaN	NaN	NaN	NaN	NaN	NaN	NaN	NaN	NaN	NaN	NaN	NaN	NaN	NaN	NaN	NaN
83	0.027939	0.018582	0.010187	0.0030771	1e-05	1e-05	1e-05	1e-05	1e-05	1e-05	0.0023573	0.0096894	0.018116	0.027396	0.03815	0.049524	0.062584	0.076814	0.092044	0.10852	0.12614	0.14455	0.16407	0.1845	0.20584	0.22757	NaN	NaN	NaN	NaN	NaN	NaN	NaN	NaN	NaN	NaN	NaN	NaN	NaN	NaN	NaN	NaN	NaN	NaN	NaN	NaN	NaN	NaN	NaN
84	1e-05	1e-05	1e-05	1e-05	1e-05	1e-05	0.0099165	NaN	NaN	NaN	NaN	NaN	NaN	NaN	NaN	NaN	NaN	NaN	NaN	NaN	NaN	NaN	NaN	NaN	NaN	NaN	NaN	NaN	NaN	NaN	NaN	NaN	NaN	NaN	NaN	NaN	NaN	NaN	NaN	NaN	NaN	NaN	NaN	NaN	NaN	NaN	NaN	NaN	NaN
85	1e-05	1e-05	1e-05	1e-05	1e-05	1e-05	NaN	NaN	NaN	NaN	NaN	NaN	NaN	NaN	NaN	NaN	NaN	NaN	NaN	NaN	NaN	NaN	NaN	NaN	NaN	NaN	NaN	NaN	NaN	NaN	NaN	NaN	NaN	NaN	NaN	NaN	NaN	NaN	NaN	NaN	NaN	NaN	NaN	NaN	NaN	NaN	NaN	NaN	NaN
86	0.0021372	1e-05	1e-05	1e-05	1e-05	1e-05	0.003088	0.009638	0.018582	0.030799	0.046819	0.065111	0.084391	0.10526	0.12905	0.1553	NaN	NaN	NaN	NaN	NaN	NaN	NaN	NaN	NaN	NaN	NaN	NaN	NaN	NaN	NaN	NaN	NaN	NaN	NaN	NaN	NaN	NaN	NaN	NaN	NaN	NaN	NaN	NaN	NaN	NaN	NaN	NaN	NaN
87	0.039213	0.027941	0.017706	0.0089452	0.0023003	1e-05	1e-05	1e-05	1e-05	1e-05	1e-05	0.0028525	0.0089984	0.015133	0.022594	0.030136	0.039123	0.049531	0.061161	0.074084	0.087876	0.10294	0.11934	0.13669	0.15579	0.17508	0.19553	0.21668	0.23777	0.25909	0.28045	0.30271	0.32532	0.34889	NaN	NaN	NaN	NaN	NaN	NaN	NaN	NaN	NaN	NaN	NaN	NaN	NaN	NaN	NaN
88	1e-05	1e-05	1e-05	0.011036	0.02559	0.044342	0.066646	0.092657	NaN	NaN	NaN	NaN	NaN	NaN	NaN	NaN	NaN	NaN	NaN	NaN	NaN	NaN	NaN	NaN	NaN	NaN	NaN	NaN	NaN	NaN	NaN	NaN	NaN	NaN	NaN	NaN	NaN	NaN	NaN	NaN	NaN	NaN	NaN	NaN	NaN	NaN	NaN	NaN	NaN
89	1e-05	1e-05	1e-05	1e-05	1e-05	1e-05	0.0074348	0.023234	0.039805	0.057332	0.076016	0.095559	0.11609	0.13848	0.16191	0.18674	0.21298	0.24005	NaN	NaN	NaN	NaN	NaN	NaN	NaN	NaN	NaN	NaN	NaN	NaN	NaN	NaN	NaN	NaN	NaN	NaN	NaN	NaN	NaN	NaN	NaN	NaN	NaN	NaN	NaN	NaN	NaN	NaN	NaN
90	1e-05	1e-05	1e-05	1e-05	1e-05	1e-05	0.0093904	NaN	NaN	NaN	NaN	NaN	NaN	NaN	NaN	NaN	NaN	NaN	NaN	NaN	NaN	NaN	NaN	NaN	NaN	NaN	NaN	NaN	NaN	NaN	NaN	NaN	NaN	NaN	NaN	NaN	NaN	NaN	NaN	NaN	NaN	NaN	NaN	NaN	NaN	NaN	NaN	NaN	NaN
91	1e-05	1e-05	1e-05	1e-05	1e-05	1e-05	0.0026301	0.0083785	0.015156	0.023204	0.032331	0.042782	0.053717	0.065454	0.078619	0.092988	0.10935	0.12663	0.14523	0.1647	0.18489	0.20611	0.22819	0.25152	0.27539	0.29919	0.32274	0.34597	0.36888	0.39143	0.41399	0.43605	0.45639	0.47563	0.49311	0.50955	0.52522	0.54046	0.55359	0.56594	0.57755	0.58702	0.59528	0.60352	0.61092	0.61844	0.62465	0.62976	0.63353
92	1e-05	1e-05	1e-05	1e-05	1e-05	1e-05	NaN	NaN	NaN	NaN	NaN	NaN	NaN	NaN	NaN	NaN	NaN	NaN	NaN	NaN	NaN	NaN	NaN	NaN	NaN	NaN	NaN	NaN	NaN	NaN	NaN	NaN	NaN	NaN	NaN	NaN	NaN	NaN	NaN	NaN	NaN	NaN	NaN	NaN	NaN	NaN	NaN	NaN	NaN
93	1.5389	1.2652	1.019	0.79335	0.59504	0.42378	0.28094	0.1664	0.078559	0.017524	1e-05	1e-05	1e-05	1e-05	1e-05	1e-05	0.004315	0.011363	0.017569	0.02547	0.034223	0.041856	0.048217	0.053897	0.059239	0.063394	0.068899	0.072598	0.077877	0.083856	0.088505	0.092049	0.095424	0.10017	0.10563	0.11031	0.11491	0.11961	0.12534	0.13128	0.13631	0.14175	0.14743	0.15344	0.15728	0.16154	0.16577	0.17096	0.17516
94	1e-05	1e-05	1e-05	1e-05	1e-05	0.0021816	0.013	0.025735	0.040604	0.05668	0.074355	0.094605	0.11584	0.13866	0.16254	0.18736	0.21368	0.24176	NaN	NaN	NaN	NaN	NaN	NaN	NaN	NaN	NaN	NaN	NaN	NaN	NaN	NaN	NaN	NaN	NaN	NaN	NaN	NaN	NaN	NaN	NaN	NaN	NaN	NaN	NaN	NaN	NaN	NaN	NaN
95	1e-05	1e-05	1e-05	1e-05	1e-05	1e-05	0.0041654	0.014959	0.029092	0.046168	0.065555	0.086415	0.10809	0.13067	0.15497	0.17933	0.20593	0.23318	NaN	NaN	NaN	NaN	NaN	NaN	NaN	NaN	NaN	NaN	NaN	NaN	NaN	NaN	NaN	NaN	NaN	NaN	NaN	NaN	NaN	NaN	NaN	NaN	NaN	NaN	NaN	NaN	NaN	NaN	NaN
96	1e-05	1e-05	1e-05	0.00027696	0.0039617	0.0092684	0.016036	0.0242	0.034361	0.045461	0.057763	0.071802	0.08686	0.10338	0.12103	0.13902	0.15759	0.17642	0.19602	0.21541	0.23525	0.25464	0.27354	0.29281	0.31149	0.33001	0.34904	0.36831	0.3883	0.40824	0.42932	NaN	NaN	NaN	NaN	NaN	NaN	NaN	NaN	NaN	NaN	NaN	NaN	NaN	NaN	NaN	NaN	NaN	NaN
97	1e-05	1e-05	0.0025122	0.015623	0.029238	0.042954	0.057155	0.072	0.087199	0.10363	0.12129	0.1398	0.15941	0.18087	0.20324	0.22686	0.25229	0.279	0.30711	NaN	NaN	NaN	NaN	NaN	NaN	NaN	NaN	NaN	NaN	NaN	NaN	NaN	NaN	NaN	NaN	NaN	NaN	NaN	NaN	NaN	NaN	NaN	NaN	NaN	NaN	NaN	NaN	NaN	NaN
98	0.0098316	0.0025079	1e-05	1e-05	1e-05	1e-05	1e-05	1e-05	0.0054851	0.014908	0.027411	0.041146	0.055112	0.069591	0.084788	0.10122	0.11886	0.13632	0.1531	0.17003	0.18809	0.20505	0.22305	0.24206	0.26127	0.28093	0.29965	0.31694	0.33251	0.34885	0.36471	0.37947	0.39483	0.40975	0.42375	0.43652	0.44696	0.45707	0.46679	0.47771	0.48721	0.49583	0.50361	0.51052	0.51662	0.52233	0.52848	0.53537	0.5424
99	1e-05	1e-05	1e-05	0.0046279	0.021012	0.038881	0.058006	0.078236	0.10075	0.12605	0.15374	NaN	NaN	NaN	NaN	NaN	NaN	NaN	NaN	NaN	NaN	NaN	NaN	NaN	NaN	NaN	NaN	NaN	NaN	NaN	NaN	NaN	NaN	NaN	NaN	NaN	NaN	NaN	NaN	NaN	NaN	NaN	NaN	NaN	NaN	NaN	NaN	NaN	NaN
100	1e-05	1e-05	1e-05	1e-05	1e-05	0.0032622	NaN	NaN	NaN	NaN	NaN	NaN	NaN	NaN	NaN	NaN	NaN	NaN	NaN	NaN	NaN	NaN	NaN	NaN	NaN	NaN	NaN	NaN	NaN	NaN	NaN	NaN	NaN	NaN	NaN	NaN	NaN	NaN	NaN	NaN	NaN	NaN	NaN	NaN	NaN	NaN	NaN	NaN	NaN
101	1e-05	1e-05	1e-05	0.014859	0.03059	0.047573	0.065778	0.08509	0.10644	0.13063	0.15693	NaN	NaN	NaN	NaN	NaN	NaN	NaN	NaN	NaN	NaN	NaN	NaN	NaN	NaN	NaN	NaN	NaN	NaN	NaN	NaN	NaN	NaN	NaN	NaN	NaN	NaN	NaN	NaN	NaN	NaN	NaN	NaN	NaN	NaN	NaN	NaN	NaN	NaN
102	0.27538	0.2229	0.17169	0.12725	0.085852	0.049646	0.022677	0.0045118	1e-05	1e-05	1e-05	1e-05	1e-05	1e-05	0.0058938	0.017053	0.030137	0.043374	0.057427	0.070695	0.088205	0.10609	0.12461	0.14156	0.15863	0.17435	0.19	0.20547	0.22127	0.23593	0.25091	0.26312	0.27485	0.28888	0.30252	0.31564	0.32763	0.3409	0.35264	0.36243	0.37191	0.38087	0.39125	0.4022	0.40821	0.41353	0.41758	0.42306	0.42617
103	1e-05	1e-05	1e-05	0.0028243	0.013964	0.029967	NaN	NaN	NaN	NaN	NaN	NaN	NaN	NaN	NaN	NaN	NaN	NaN	NaN	NaN	NaN	NaN	NaN	NaN	NaN	NaN	NaN	NaN	NaN	NaN	NaN	NaN	NaN	NaN	NaN	NaN	NaN	NaN	NaN	NaN	NaN	NaN	NaN	NaN	NaN	NaN	NaN	NaN	NaN
104	1e-05	1e-05	1e-05	1e-05	1e-05	1e-05	NaN	NaN	NaN	NaN	NaN	NaN	NaN	NaN	NaN	NaN	NaN	NaN	NaN	NaN	NaN	NaN	NaN	NaN	NaN	NaN	NaN	NaN	NaN	NaN	NaN	NaN	NaN	NaN	NaN	NaN	NaN	NaN	NaN	NaN	NaN	NaN	NaN	NaN	NaN	NaN	NaN	NaN	NaN
105	1e-05	1e-05	1e-05	1e-05	1e-05	1e-05	NaN	NaN	NaN	NaN	NaN	NaN	NaN	NaN	NaN	NaN	NaN	NaN	NaN	NaN	NaN	NaN	NaN	NaN	NaN	NaN	NaN	NaN	NaN	NaN	NaN	NaN	NaN	NaN	NaN	NaN	NaN	NaN	NaN	NaN	NaN	NaN	NaN	NaN	NaN	NaN	NaN	NaN	NaN
106	1e-05	1e-05	1e-05	1e-05	1e-05	0.012661	0.028912	0.048045	0.068199	0.090746	NaN	NaN	NaN	NaN	NaN	NaN	NaN	NaN	NaN	NaN	NaN	NaN	NaN	NaN	NaN	NaN	NaN	NaN	NaN	NaN	NaN	NaN	NaN	NaN	NaN	NaN	NaN	NaN	NaN	NaN	NaN	NaN	NaN	NaN	NaN	NaN	NaN	NaN	NaN
107	1e-05	1e-05	1e-05	1e-05	1e-05	1e-05	0.0082612	0.026932	0.047295	0.067922	0.089389	0.11255	0.13716	0.16406	0.19171	0.22023	NaN	NaN	NaN	NaN	NaN	NaN	NaN	NaN	NaN	NaN	NaN	NaN	NaN	NaN	NaN	NaN	NaN	NaN	NaN	NaN	NaN	NaN	NaN	NaN	NaN	NaN	NaN	NaN	NaN	NaN	NaN	NaN	NaN
108	1e-05	1e-05	1e-05	1e-05	1e-05	1e-05	NaN	NaN	NaN	NaN	NaN	NaN	NaN	NaN	NaN	NaN	NaN	NaN	NaN	NaN	NaN	NaN	NaN	NaN	NaN	NaN	NaN	NaN	NaN	NaN	NaN	NaN	NaN	NaN	NaN	NaN	NaN	NaN	NaN	NaN	NaN	NaN	NaN	NaN	NaN	NaN	NaN	NaN	NaN
109	1e-05	0.00056188	0.0037079	0.0087241	0.016027	0.025423	0.038064	0.054638	0.07396	0.096939	0.12377	NaN	NaN	NaN	NaN	NaN	NaN	NaN	NaN	NaN	NaN	NaN	NaN	NaN	NaN	NaN	NaN	NaN	NaN	NaN	NaN	NaN	NaN	NaN	NaN	NaN	NaN	NaN	NaN	NaN	NaN	NaN	NaN	NaN	NaN	NaN	NaN	NaN	NaN
110	1e-05	1e-05	1e-05	1e-05	1e-05	1e-05	NaN	NaN	NaN	NaN	NaN	NaN	NaN	NaN	NaN	NaN	NaN	NaN	NaN	NaN	NaN	NaN	NaN	NaN	NaN	NaN	NaN	NaN	NaN	NaN	NaN	NaN	NaN	NaN	NaN	NaN	NaN	NaN	NaN	NaN	NaN	NaN	NaN	NaN	NaN	NaN	NaN	NaN	NaN
111	1e-05	1e-05	1e-05	1e-05	1e-05	1e-05	0.0122	0.037814	0.064823	0.092707	0.12189	0.15224	NaN	NaN	NaN	NaN	NaN	NaN	NaN	NaN	NaN	NaN	NaN	NaN	NaN	NaN	NaN	NaN	NaN	NaN	NaN	NaN	NaN	NaN	NaN	NaN	NaN	NaN	NaN	NaN	NaN	NaN	NaN	NaN	NaN	NaN	NaN	NaN	NaN
112	1e-05	1e-05	0.0073683	0.022513	0.0375	0.052668	0.069133	0.086797	0.10576	0.12529	NaN	NaN	NaN	NaN	NaN	NaN	NaN	NaN	NaN	NaN	NaN	NaN	NaN	NaN	NaN	NaN	NaN	NaN	NaN	NaN	NaN	NaN	NaN	NaN	NaN	NaN	NaN	NaN	NaN	NaN	NaN	NaN	NaN	NaN	NaN	NaN	NaN	NaN	NaN
113	1e-05	1e-05	1e-05	1e-05	1e-05	0.0064132	0.016526	0.027271	0.039048	0.05209	0.06614	0.081822	0.098242	NaN	NaN	NaN	NaN	NaN	NaN	NaN	NaN	NaN	NaN	NaN	NaN	NaN	NaN	NaN	NaN	NaN	NaN	NaN	NaN	NaN	NaN	NaN	NaN	NaN	NaN	NaN	NaN	NaN	NaN	NaN	NaN	NaN	NaN	NaN	NaN
114	1e-05	1e-05	0.0066711	0.020106	0.034788	0.050322	0.067079	0.085454	0.10532	0.12706	0.15038	0.1758	0.20328	NaN	NaN	NaN	NaN	NaN	NaN	NaN	NaN	NaN	NaN	NaN	NaN	NaN	NaN	NaN	NaN	NaN	NaN	NaN	NaN	NaN	NaN	NaN	NaN	NaN	NaN	NaN	NaN	NaN	NaN	NaN	NaN	NaN	NaN	NaN	NaN
115	1e-05	1e-05	1e-05	0.0098608	0.02721	0.045994	0.066257	0.088093	0.11155	0.13738	0.16459	0.19358	NaN	NaN	NaN	NaN	NaN	NaN	NaN	NaN	NaN	NaN	NaN	NaN	NaN	NaN	NaN	NaN	NaN	NaN	NaN	NaN	NaN	NaN	NaN	NaN	NaN	NaN	NaN	NaN	NaN	NaN	NaN	NaN	NaN	NaN	NaN	NaN	NaN
116	1e-05	1e-05	1e-05	0.014193	0.035286	0.056216	0.07778	0.099941	0.12184	0.14336	0.16533	0.18752	0.20953	0.23299	0.25761	0.2837	0.31191	NaN	NaN	NaN	NaN	NaN	NaN	NaN	NaN	NaN	NaN	NaN	NaN	NaN	NaN	NaN	NaN	NaN	NaN	NaN	NaN	NaN	NaN	NaN	NaN	NaN	NaN	NaN	NaN	NaN	NaN	NaN	NaN
117	1e-05	1e-05	1e-05	1e-05	0.0090569	0.024638	0.041396	0.059529	0.078204	0.097217	0.11716	0.13699	0.15746	0.17931	0.20216	0.22564	0.24975	0.27444	0.29972	0.32686	0.35569	NaN	NaN	NaN	NaN	NaN	NaN	NaN	NaN	NaN	NaN	NaN	NaN	NaN	NaN	NaN	NaN	NaN	NaN	NaN	NaN	NaN	NaN	NaN	NaN	NaN	NaN	NaN	NaN
118	1e-05	1e-05	1e-05	1e-05	1e-05	1e-05	0.0063875	0.0194	0.031047	0.041432	0.050244	0.059059	0.068335	0.078876	0.090679	0.10232	0.1147	0.12473	0.13468	0.14533	0.15694	0.16931	0.18076	0.1924	0.20364	0.21464	0.22597	0.23772	0.25005	0.26152	0.27285	0.28305	0.29219	0.30181	0.30993	0.31691	0.32285	0.32839	0.33193	0.33526	0.3385	0.34115	0.34335	0.3456	0.34656	0.34818	0.3503	0.3529	0.35563
119	1e-05	1e-05	0.001648	0.014062	0.027418	0.041893	0.057978	0.0756	0.094805	0.11616	0.14016	0.16676	0.19615	NaN	NaN	NaN	NaN	NaN	NaN	NaN	NaN	NaN	NaN	NaN	NaN	NaN	NaN	NaN	NaN	NaN	NaN	NaN	NaN	NaN	NaN	NaN	NaN	NaN	NaN	NaN	NaN	NaN	NaN	NaN	NaN	NaN	NaN	NaN	NaN
120	1e-05	1e-05	1e-05	1e-05	1e-05	0.0013938	0.016336	0.032791	0.052128	0.073797	0.097833	0.12408	NaN	NaN	NaN	NaN	NaN	NaN	NaN	NaN	NaN	NaN	NaN	NaN	NaN	NaN	NaN	NaN	NaN	NaN	NaN	NaN	NaN	NaN	NaN	NaN	NaN	NaN	NaN	NaN	NaN	NaN	NaN	NaN	NaN	NaN	NaN	NaN	NaN
121	1e-05	1e-05	0.017488	0.057941	0.098602	0.13755	0.17419	0.20457	0.23289	0.26089	0.29343	0.31686	0.3378	0.36485	0.39661	0.42723	0.45871	0.48717	0.52211	0.55803	0.59627	0.63278	NaN	NaN	NaN	NaN	NaN	NaN	NaN	NaN	NaN	NaN	NaN	NaN	NaN	NaN	NaN	NaN	NaN	NaN	NaN	NaN	NaN	NaN	NaN	NaN	NaN	NaN	NaN
122	1e-05	1e-05	1e-05	1e-05	1e-05	1e-05	NaN	NaN	NaN	NaN	NaN	NaN	NaN	NaN	NaN	NaN	NaN	NaN	NaN	NaN	NaN	NaN	NaN	NaN	NaN	NaN	NaN	NaN	NaN	NaN	NaN	NaN	NaN	NaN	NaN	NaN	NaN	NaN	NaN	NaN	NaN	NaN	NaN	NaN	NaN	NaN	NaN	NaN	NaN
123	1e-05	1e-05	1e-05	1e-05	1e-05	1e-05	0.0087497	0.020122	0.031465	0.043768	0.057528	0.072258	0.087838	0.1053	0.12512	0.14716	0.17224	0.20038	NaN	NaN	NaN	NaN	NaN	NaN	NaN	NaN	NaN	NaN	NaN	NaN	NaN	NaN	NaN	NaN	NaN	NaN	NaN	NaN	NaN	NaN	NaN	NaN	NaN	NaN	NaN	NaN	NaN	NaN	NaN
124	1e-05	1e-05	1e-05	1e-05	1e-05	1e-05	0.0078897	0.025283	0.044345	0.065458	0.08789	0.112	0.137	0.16368	0.19087	0.21859	0.24773	0.27754	NaN	NaN	NaN	NaN	NaN	NaN	NaN	NaN	NaN	NaN	NaN	NaN	NaN	NaN	NaN	NaN	NaN	NaN	NaN	NaN	NaN	NaN	NaN	NaN	NaN	NaN	NaN	NaN	NaN	NaN	NaN
125	1e-05	1e-05	1e-05	1e-05	1e-05	1e-05	NaN	NaN	NaN	NaN	NaN	NaN	NaN	NaN	NaN	NaN	NaN	NaN	NaN	NaN	NaN	NaN	NaN	NaN	NaN	NaN	NaN	NaN	NaN	NaN	NaN	NaN	NaN	NaN	NaN	NaN	NaN	NaN	NaN	NaN	NaN	NaN	NaN	NaN	NaN	NaN	NaN	NaN	NaN
126	1e-05	1e-05	1e-05	1e-05	1e-05	1e-05	0.0018049	0.0058605	0.010464	0.015377	0.021328	0.027753	0.035079	0.042777	0.051241	0.060442	0.070371	0.080678	0.09123	0.10233	0.1141	0.12586	0.13807	0.15068	0.16339	0.17636	0.18917	0.20173	0.21421	0.22676	0.23931	0.25153	0.26383	0.27586	0.28709	0.29804	0.30825	0.31811	0.32745	0.33667	0.34523	0.35291	0.35994	0.36653	0.37265	0.37899	0.38529	0.39169	0.39817
127	1e-05	1e-05	1e-05	1e-05	1e-05	1e-05	0.0053143	0.017263	0.029892	0.043108	0.05718	0.072433	0.088738	0.10718	0.12683	0.14748	0.16996	0.1943	0.21947	0.24621	NaN	NaN	NaN	NaN	NaN	NaN	NaN	NaN	NaN	NaN	NaN	NaN	NaN	NaN	NaN	NaN	NaN	NaN	NaN	NaN	NaN	NaN	NaN	NaN	NaN	NaN	NaN	NaN	NaN
128	1e-05	1e-05	0.0029739	0.015709	0.029005	0.045352	0.064635	0.087736	0.11548	NaN	NaN	NaN	NaN	NaN	NaN	NaN	NaN	NaN	NaN	NaN	NaN	NaN	NaN	NaN	NaN	NaN	NaN	NaN	NaN	NaN	NaN	NaN	NaN	NaN	NaN	NaN	NaN	NaN	NaN	NaN	NaN	NaN	NaN	NaN	NaN	NaN	NaN	NaN	NaN
129	1e-05	1e-05	1e-05	1e-05	1e-05	1e-05	0.010877	0.035336	NaN	NaN	NaN	NaN	NaN	NaN	NaN	NaN	NaN	NaN	NaN	NaN	NaN	NaN	NaN	NaN	NaN	NaN	NaN	NaN	NaN	NaN	NaN	NaN	NaN	NaN	NaN	NaN	NaN	NaN	NaN	NaN	NaN	NaN	NaN	NaN	NaN	NaN	NaN	NaN	NaN
130	1e-05	1e-05	1e-05	0.00349	0.013051	0.024482	0.036787	0.050314	0.066304	0.08353	0.10158	0.12212	0.14376	0.1681	0.19596	0.22551	0.25741	0.29236	NaN	NaN	NaN	NaN	NaN	NaN	NaN	NaN	NaN	NaN	NaN	NaN	NaN	NaN	NaN	NaN	NaN	NaN	NaN	NaN	NaN	NaN	NaN	NaN	NaN	NaN	NaN	NaN	NaN	NaN	NaN
131	1e-05	1e-05	1e-05	1e-05	1e-05	0.0079774	0.021908	0.036513	0.052663	0.068751	0.085423	0.10272	0.12011	0.13965	0.16057	0.18313	0.20762	0.23383	NaN	NaN	NaN	NaN	NaN	NaN	NaN	NaN	NaN	NaN	NaN	NaN	NaN	NaN	NaN	NaN	NaN	NaN	NaN	NaN	NaN	NaN	NaN	NaN	NaN	NaN	NaN	NaN	NaN	NaN	NaN
132	1e-05	1e-05	1e-05	1e-05	1e-05	0.012269	0.029526	NaN	NaN	NaN	NaN	NaN	NaN	NaN	NaN	NaN	NaN	NaN	NaN	NaN	NaN	NaN	NaN	NaN	NaN	NaN	NaN	NaN	NaN	NaN	NaN	NaN	NaN	NaN	NaN	NaN	NaN	NaN	NaN	NaN	NaN	NaN	NaN	NaN	NaN	NaN	NaN	NaN	NaN
133	1e-05	1e-05	1e-05	1e-05	0.007991	0.022054	0.039807	0.061374	0.084862	0.11113	NaN	NaN	NaN	NaN	NaN	NaN	NaN	NaN	NaN	NaN	NaN	NaN	NaN	NaN	NaN	NaN	NaN	NaN	NaN	NaN	NaN	NaN	NaN	NaN	NaN	NaN	NaN	NaN	NaN	NaN	NaN	NaN	NaN	NaN	NaN	NaN	NaN	NaN	NaN
134	1e-05	1e-05	1e-05	1e-05	1e-05	1e-05	0.0094798	0.031092	0.05576	0.081802	0.11078	0.14305	NaN	NaN	NaN	NaN	NaN	NaN	NaN	NaN	NaN	NaN	NaN	NaN	NaN	NaN	NaN	NaN	NaN	NaN	NaN	NaN	NaN	NaN	NaN	NaN	NaN	NaN	NaN	NaN	NaN	NaN	NaN	NaN	NaN	NaN	NaN	NaN	NaN
135	1e-05	1e-05	0.0011466	0.005465	0.010755	0.018526	0.028692	0.041052	0.05642	0.074518	0.096347	0.12249	0.15337	0.1902	NaN	NaN	NaN	NaN	NaN	NaN	NaN	NaN	NaN	NaN	NaN	NaN	NaN	NaN	NaN	NaN	NaN	NaN	NaN	NaN	NaN	NaN	NaN	NaN	NaN	NaN	NaN	NaN	NaN	NaN	NaN	NaN	NaN	NaN	NaN
136	1e-05	1e-05	1e-05	0.0027465	0.014514	0.026611	0.039639	0.054347	0.069736	0.085168	0.10194	0.12066	0.14102	0.16381	0.18903	0.21677	NaN	NaN	NaN	NaN	NaN	NaN	NaN	NaN	NaN	NaN	NaN	NaN	NaN	NaN	NaN	NaN	NaN	NaN	NaN	NaN	NaN	NaN	NaN	NaN	NaN	NaN	NaN	NaN	NaN	NaN	NaN	NaN	NaN
137	1e-05	1e-05	1e-05	1e-05	1e-05	0.0038771	0.017942	0.032448	0.048781	0.066115	0.084691	0.10452	0.12498	0.14657	0.16885	0.19179	0.21609	0.24053	0.26651	0.29334	0.32015	0.34769	0.37419	NaN	NaN	NaN	NaN	NaN	NaN	NaN	NaN	NaN	NaN	NaN	NaN	NaN	NaN	NaN	NaN	NaN	NaN	NaN	NaN	NaN	NaN	NaN	NaN	NaN	NaN
138	1e-05	1e-05	1e-05	1e-05	0.0019565	0.0099387	0.020375	0.034062	0.048624	0.063773	0.081214	0.099992	0.12019	0.14239	0.16808	0.19735	NaN	NaN	NaN	NaN	NaN	NaN	NaN	NaN	NaN	NaN	NaN	NaN	NaN	NaN	NaN	NaN	NaN	NaN	NaN	NaN	NaN	NaN	NaN	NaN	NaN	NaN	NaN	NaN	NaN	NaN	NaN	NaN	NaN
139	1e-05	1e-05	1e-05	1e-05	1e-05	1e-05	NaN	NaN	NaN	NaN	NaN	NaN	NaN	NaN	NaN	NaN	NaN	NaN	NaN	NaN	NaN	NaN	NaN	NaN	NaN	NaN	NaN	NaN	NaN	NaN	NaN	NaN	NaN	NaN	NaN	NaN	NaN	NaN	NaN	NaN	NaN	NaN	NaN	NaN	NaN	NaN	NaN	NaN	NaN
140	1e-05	1e-05	1e-05	1e-05	0.010366	0.029183	NaN	NaN	NaN	NaN	NaN	NaN	NaN	NaN	NaN	NaN	NaN	NaN	NaN	NaN	NaN	NaN	NaN	NaN	NaN	NaN	NaN	NaN	NaN	NaN	NaN	NaN	NaN	NaN	NaN	NaN	NaN	NaN	NaN	NaN	NaN	NaN	NaN	NaN	NaN	NaN	NaN	NaN	NaN
141	1e-05	1e-05	1e-05	0.0047042	0.01171	0.020694	0.031264	0.043807	0.057788	0.071458	0.086392	0.10232	0.11904	0.13698	0.15641	0.17729	0.19899	0.22313	0.24984	NaN	NaN	NaN	NaN	NaN	NaN	NaN	NaN	NaN	NaN	NaN	NaN	NaN	NaN	NaN	NaN	NaN	NaN	NaN	NaN	NaN	NaN	NaN	NaN	NaN	NaN	NaN	NaN	NaN	NaN
142	1e-05	1e-05	1e-05	1e-05	1e-05	0.0041039	0.022941	NaN	NaN	NaN	NaN	NaN	NaN	NaN	NaN	NaN	NaN	NaN	NaN	NaN	NaN	NaN	NaN	NaN	NaN	NaN	NaN	NaN	NaN	NaN	NaN	NaN	NaN	NaN	NaN	NaN	NaN	NaN	NaN	NaN	NaN	NaN	NaN	NaN	NaN	NaN	NaN	NaN	NaN
143	1e-05	1e-05	1e-05	1e-05	1e-05	1e-05	NaN	NaN	NaN	NaN	NaN	NaN	NaN	NaN	NaN	NaN	NaN	NaN	NaN	NaN	NaN	NaN	NaN	NaN	NaN	NaN	NaN	NaN	NaN	NaN	NaN	NaN	NaN	NaN	NaN	NaN	NaN	NaN	NaN	NaN	NaN	NaN	NaN	NaN	NaN	NaN	NaN	NaN	NaN
144	1e-05	1e-05	1e-05	1e-05	1e-05	1e-05	0.0091041	0.030859	0.055648	0.081075	0.10849	0.13778	0.16686	0.19637	0.22609	0.25553	0.28496	0.31344	0.34143	0.36976	NaN	NaN	NaN	NaN	NaN	NaN	NaN	NaN	NaN	NaN	NaN	NaN	NaN	NaN	NaN	NaN	NaN	NaN	NaN	NaN	NaN	NaN	NaN	NaN	NaN	NaN	NaN	NaN	NaN
145	1e-05	1e-05	1e-05	1e-05	1e-05	1e-05	NaN	NaN	NaN	NaN	NaN	NaN	NaN	NaN	NaN	NaN	NaN	NaN	NaN	NaN	NaN	NaN	NaN	NaN	NaN	NaN	NaN	NaN	NaN	NaN	NaN	NaN	NaN	NaN	NaN	NaN	NaN	NaN	NaN	NaN	NaN	NaN	NaN	NaN	NaN	NaN	NaN	NaN	NaN
146	1e-05	1e-05	1e-05	1e-05	1e-05	1e-05	0.009443	0.030855	0.054909	NaN	NaN	NaN	NaN	NaN	NaN	NaN	NaN	NaN	NaN	NaN	NaN	NaN	NaN	NaN	NaN	NaN	NaN	NaN	NaN	NaN	NaN	NaN	NaN	NaN	NaN	NaN	NaN	NaN	NaN	NaN	NaN	NaN	NaN	NaN	NaN	NaN	NaN	NaN	NaN
147	1e-05	1e-05	1e-05	1e-05	1e-05	0.0045391	0.010846	0.017969	0.026082	0.034422	0.043193	0.052422	0.06203	0.072435	0.084164	0.096919	0.11054	0.12409	0.13852	0.15438	0.172	0.19085	NaN	NaN	NaN	NaN	NaN	NaN	NaN	NaN	NaN	NaN	NaN	NaN	NaN	NaN	NaN	NaN	NaN	NaN	NaN	NaN	NaN	NaN	NaN	NaN	NaN	NaN	NaN
148	1e-05	1e-05	1e-05	1e-05	1e-05	1e-05	0.0062353	0.020291	0.03644	0.053965	0.073624	0.094909	0.1188	NaN	NaN	NaN	NaN	NaN	NaN	NaN	NaN	NaN	NaN	NaN	NaN	NaN	NaN	NaN	NaN	NaN	NaN	NaN	NaN	NaN	NaN	NaN	NaN	NaN	NaN	NaN	NaN	NaN	NaN	NaN	NaN	NaN	NaN	NaN	NaN
149	1e-05	1e-05	1e-05	1e-05	1e-05	1e-05	0.0095607	0.032045	0.057855	0.086558	NaN	NaN	NaN	NaN	NaN	NaN	NaN	NaN	NaN	NaN	NaN	NaN	NaN	NaN	NaN	NaN	NaN	NaN	NaN	NaN	NaN	NaN	NaN	NaN	NaN	NaN	NaN	NaN	NaN	NaN	NaN	NaN	NaN	NaN	NaN	NaN	NaN	NaN	NaN
150	1e-05	1e-05	1e-05	1e-05	0.0025426	0.0063548	0.011024	0.016829	0.023273	0.029546	0.036604	0.044749	0.053794	0.06424	0.075905	0.088221	0.10069	0.11409	0.12795	0.14321	0.15915	0.17526	0.19157	0.20929	0.22779	0.24713	0.26838	NaN	NaN	NaN	NaN	NaN	NaN	NaN	NaN	NaN	NaN	NaN	NaN	NaN	NaN	NaN	NaN	NaN	NaN	NaN	NaN	NaN	NaN
151	1e-05	1e-05	1e-05	1e-05	0.016538	0.036074	0.055934	0.076669	0.098242	0.12024	0.14251	0.16481	0.18796	0.21384	0.24104	0.26897	0.29884	0.32999	NaN	NaN	NaN	NaN	NaN	NaN	NaN	NaN	NaN	NaN	NaN	NaN	NaN	NaN	NaN	NaN	NaN	NaN	NaN	NaN	NaN	NaN	NaN	NaN	NaN	NaN	NaN	NaN	NaN	NaN	NaN
152	1e-05	1e-05	1e-05	0.0089886	0.022142	0.037512	0.055238	0.076173	0.10156	0.13046	0.16402	NaN	NaN	NaN	NaN	NaN	NaN	NaN	NaN	NaN	NaN	NaN	NaN	NaN	NaN	NaN	NaN	NaN	NaN	NaN	NaN	NaN	NaN	NaN	NaN	NaN	NaN	NaN	NaN	NaN	NaN	NaN	NaN	NaN	NaN	NaN	NaN	NaN	NaN
153	1e-05	1e-05	0.015262	0.04859	0.080717	0.11093	0.13917	0.16445	0.18883	0.21202	0.23289	0.25042	0.26886	0.29299	0.31782	0.34304	0.37186	NaN	NaN	NaN	NaN	NaN	NaN	NaN	NaN	NaN	NaN	NaN	NaN	NaN	NaN	NaN	NaN	NaN	NaN	NaN	NaN	NaN	NaN	NaN	NaN	NaN	NaN	NaN	NaN	NaN	NaN	NaN	NaN
154	1e-05	1e-05	1e-05	1e-05	1e-05	1e-05	NaN	NaN	NaN	NaN	NaN	NaN	NaN	NaN	NaN	NaN	NaN	NaN	NaN	NaN	NaN	NaN	NaN	NaN	NaN	NaN	NaN	NaN	NaN	NaN	NaN	NaN	NaN	NaN	NaN	NaN	NaN	NaN	NaN	NaN	NaN	NaN	NaN	NaN	NaN	NaN	NaN	NaN	NaN
155	1e-05	1e-05	1e-05	1e-05	1e-05	1e-05	NaN	NaN	NaN	NaN	NaN	NaN	NaN	NaN	NaN	NaN	NaN	NaN	NaN	NaN	NaN	NaN	NaN	NaN	NaN	NaN	NaN	NaN	NaN	NaN	NaN	NaN	NaN	NaN	NaN	NaN	NaN	NaN	NaN	NaN	NaN	NaN	NaN	NaN	NaN	NaN	NaN	NaN	NaN
156	1e-05	1e-05	1e-05	1e-05	1e-05	1e-05	NaN	NaN	NaN	NaN	NaN	NaN	NaN	NaN	NaN	NaN	NaN	NaN	NaN	NaN	NaN	NaN	NaN	NaN	NaN	NaN	NaN	NaN	NaN	NaN	NaN	NaN	NaN	NaN	NaN	NaN	NaN	NaN	NaN	NaN	NaN	NaN	NaN	NaN	NaN	NaN	NaN	NaN	NaN
157	1e-05	1e-05	1e-05	1e-05	1e-05	1e-05	0.0061684	0.019893	0.035116	0.051842	0.06985	0.089398	0.10987	0.13244	0.15736	NaN	NaN	NaN	NaN	NaN	NaN	NaN	NaN	NaN	NaN	NaN	NaN	NaN	NaN	NaN	NaN	NaN	NaN	NaN	NaN	NaN	NaN	NaN	NaN	NaN	NaN	NaN	NaN	NaN	NaN	NaN	NaN	NaN	NaN
158	1e-05	1e-05	1e-05	1e-05	1e-05	0.042078	0.087086	NaN	NaN	NaN	NaN	NaN	NaN	NaN	NaN	NaN	NaN	NaN	NaN	NaN	NaN	NaN	NaN	NaN	NaN	NaN	NaN	NaN	NaN	NaN	NaN	NaN	NaN	NaN	NaN	NaN	NaN	NaN	NaN	NaN	NaN	NaN	NaN	NaN	NaN	NaN	NaN	NaN	NaN
159	1e-05	1e-05	1e-05	1e-05	1e-05	1e-05	0.0042444	0.013553	0.023974	0.036044	0.049771	0.065451	0.083025	0.10287	0.12501	0.14929	0.17598	NaN	NaN	NaN	NaN	NaN	NaN	NaN	NaN	NaN	NaN	NaN	NaN	NaN	NaN	NaN	NaN	NaN	NaN	NaN	NaN	NaN	NaN	NaN	NaN	NaN	NaN	NaN	NaN	NaN	NaN	NaN	NaN
160	1e-05	1e-05	1e-05	1e-05	1e-05	1e-05	NaN	NaN	NaN	NaN	NaN	NaN	NaN	NaN	NaN	NaN	NaN	NaN	NaN	NaN	NaN	NaN	NaN	NaN	NaN	NaN	NaN	NaN	NaN	NaN	NaN	NaN	NaN	NaN	NaN	NaN	NaN	NaN	NaN	NaN	NaN	NaN	NaN	NaN	NaN	NaN	NaN	NaN	NaN
161	0.089155	0.10048	0.11167	0.12475	0.14047	0.15869	0.17775	0.19815	NaN	NaN	NaN	NaN	NaN	NaN	NaN	NaN	NaN	NaN	NaN	NaN	NaN	NaN	NaN	NaN	NaN	NaN	NaN	NaN	NaN	NaN	NaN	NaN	NaN	NaN	NaN	NaN	NaN	NaN	NaN	NaN	NaN	NaN	NaN	NaN	NaN	NaN	NaN	NaN	NaN
162	1e-05	1e-05	1e-05	1e-05	0.0018223	0.0085181	0.015491	0.024203	0.036929	0.054263	0.076195	0.10087	0.1271	0.15504	0.18376	0.21569	NaN	NaN	NaN	NaN	NaN	NaN	NaN	NaN	NaN	NaN	NaN	NaN	NaN	NaN	NaN	NaN	NaN	NaN	NaN	NaN	NaN	NaN	NaN	NaN	NaN	NaN	NaN	NaN	NaN	NaN	NaN	NaN	NaN
163	0.12096	0.12514	0.12988	0.13563	0.14261	0.15057	0.16057	0.17287	0.18724	0.20418	0.22432	0.24766	0.27457	NaN	NaN	NaN	NaN	NaN	NaN	NaN	NaN	NaN	NaN	NaN	NaN	NaN	NaN	NaN	NaN	NaN	NaN	NaN	NaN	NaN	NaN	NaN	NaN	NaN	NaN	NaN	NaN	NaN	NaN	NaN	NaN	NaN	NaN	NaN	NaN
164	0.097973	0.11298	0.12838	0.14537	0.16458	0.18536	0.20845	0.23436	NaN	NaN	NaN	NaN	NaN	NaN	NaN	NaN	NaN	NaN	NaN	NaN	NaN	NaN	NaN	NaN	NaN	NaN	NaN	NaN	NaN	NaN	NaN	NaN	NaN	NaN	NaN	NaN	NaN	NaN	NaN	NaN	NaN	NaN	NaN	NaN	NaN	NaN	NaN	NaN	NaN
165	1e-05	1e-05	1e-05	1e-05	1e-05	1e-05	0.0085715	0.02669	0.04749	0.070614	0.09434	0.11961	NaN	NaN	NaN	NaN	NaN	NaN	NaN	NaN	NaN	NaN	NaN	NaN	NaN	NaN	NaN	NaN	NaN	NaN	NaN	NaN	NaN	NaN	NaN	NaN	NaN	NaN	NaN	NaN	NaN	NaN	NaN	NaN	NaN	NaN	NaN	NaN	NaN
166	1e-05	1e-05	1e-05	1e-05	1e-05	1e-05	NaN	NaN	NaN	NaN	NaN	NaN	NaN	NaN	NaN	NaN	NaN	NaN	NaN	NaN	NaN	NaN	NaN	NaN	NaN	NaN	NaN	NaN	NaN	NaN	NaN	NaN	NaN	NaN	NaN	NaN	NaN	NaN	NaN	NaN	NaN	NaN	NaN	NaN	NaN	NaN	NaN	NaN	NaN
167	1e-05	1e-05	1e-05	1e-05	1e-05	0.010926	0.023175	0.037135	0.053763	0.073895	0.09737	NaN	NaN	NaN	NaN	NaN	NaN	NaN	NaN	NaN	NaN	NaN	NaN	NaN	NaN	NaN	NaN	NaN	NaN	NaN	NaN	NaN	NaN	NaN	NaN	NaN	NaN	NaN	NaN	NaN	NaN	NaN	NaN	NaN	NaN	NaN	NaN	NaN	NaN
168	1e-05	1e-05	1e-05	1e-05	1e-05	1e-05	0.0078104	0.025635	0.046009	NaN	NaN	NaN	NaN	NaN	NaN	NaN	NaN	NaN	NaN	NaN	NaN	NaN	NaN	NaN	NaN	NaN	NaN	NaN	NaN	NaN	NaN	NaN	NaN	NaN	NaN	NaN	NaN	NaN	NaN	NaN	NaN	NaN	NaN	NaN	NaN	NaN	NaN	NaN	NaN
169	0.039286	0.025275	0.012971	0.0039928	1e-05	1e-05	1e-05	1e-05	1e-05	1e-05	0.0060116	0.022405	NaN	NaN	NaN	NaN	NaN	NaN	NaN	NaN	NaN	NaN	NaN	NaN	NaN	NaN	NaN	NaN	NaN	NaN	NaN	NaN	NaN	NaN	NaN	NaN	NaN	NaN	NaN	NaN	NaN	NaN	NaN	NaN	NaN	NaN	NaN	NaN	NaN
170	0.078165	0.088019	0.097561	0.10818	0.11964	0.13393	0.15019	NaN	NaN	NaN	NaN	NaN	NaN	NaN	NaN	NaN	NaN	NaN	NaN	NaN	NaN	NaN	NaN	NaN	NaN	NaN	NaN	NaN	NaN	NaN	NaN	NaN	NaN	NaN	NaN	NaN	NaN	NaN	NaN	NaN	NaN	NaN	NaN	NaN	NaN	NaN	NaN	NaN	NaN
171	1e-05	1e-05	1e-05	0.0034965	0.02616	0.048339	0.071498	0.094434	0.11896	0.14236	0.16686	0.19293	0.22054	0.24885	0.27796	0.30647	0.33781	0.36856	0.40029	NaN	NaN	NaN	NaN	NaN	NaN	NaN	NaN	NaN	NaN	NaN	NaN	NaN	NaN	NaN	NaN	NaN	NaN	NaN	NaN	NaN	NaN	NaN	NaN	NaN	NaN	NaN	NaN	NaN	NaN
172	1e-05	1e-05	1e-05	1e-05	1e-05	0.012162	NaN	NaN	NaN	NaN	NaN	NaN	NaN	NaN	NaN	NaN	NaN	NaN	NaN	NaN	NaN	NaN	NaN	NaN	NaN	NaN	NaN	NaN	NaN	NaN	NaN	NaN	NaN	NaN	NaN	NaN	NaN	NaN	NaN	NaN	NaN	NaN	NaN	NaN	NaN	NaN	NaN	NaN	NaN
173	1e-05	0.00031648	0.01095	0.022751	0.035228	0.04799	0.059991	0.072182	0.086432	0.10345	0.12277	0.1426	0.16251	0.1834	0.20433	0.22675	0.25083	0.27645	0.30202	0.32695	0.35083	0.37385	0.39814	NaN	NaN	NaN	NaN	NaN	NaN	NaN	NaN	NaN	NaN	NaN	NaN	NaN	NaN	NaN	NaN	NaN	NaN	NaN	NaN	NaN	NaN	NaN	NaN	NaN	NaN
174	1e-05	1e-05	1e-05	1e-05	1e-05	1e-05	0.0073197	0.023223	0.041079	0.060188	0.082477	0.10782	0.13588	NaN	NaN	NaN	NaN	NaN	NaN	NaN	NaN	NaN	NaN	NaN	NaN	NaN	NaN	NaN	NaN	NaN	NaN	NaN	NaN	NaN	NaN	NaN	NaN	NaN	NaN	NaN	NaN	NaN	NaN	NaN	NaN	NaN	NaN	NaN	NaN
175	1e-05	1e-05	1e-05	1e-05	1e-05	1e-05	0.0040823	0.013253	0.023379	0.034474	0.047623	0.062657	0.079555	0.097605	0.11707	0.13876	0.16412	NaN	NaN	NaN	NaN	NaN	NaN	NaN	NaN	NaN	NaN	NaN	NaN	NaN	NaN	NaN	NaN	NaN	NaN	NaN	NaN	NaN	NaN	NaN	NaN	NaN	NaN	NaN	NaN	NaN	NaN	NaN	NaN
176	0.15574	0.16185	0.16844	0.17681	0.18649	0.19801	0.21177	0.22813	0.24825	0.27235	NaN	NaN	NaN	NaN	NaN	NaN	NaN	NaN	NaN	NaN	NaN	NaN	NaN	NaN	NaN	NaN	NaN	NaN	NaN	NaN	NaN	NaN	NaN	NaN	NaN	NaN	NaN	NaN	NaN	NaN	NaN	NaN	NaN	NaN	NaN	NaN	NaN	NaN	NaN
177	1e-05	1e-05	1e-05	1e-05	1e-05	1e-05	0.0059732	0.019869	0.036313	0.055511	0.078631	NaN	NaN	NaN	NaN	NaN	NaN	NaN	NaN	NaN	NaN	NaN	NaN	NaN	NaN	NaN	NaN	NaN	NaN	NaN	NaN	NaN	NaN	NaN	NaN	NaN	NaN	NaN	NaN	NaN	NaN	NaN	NaN	NaN	NaN	NaN	NaN	NaN	NaN
178	1e-05	1e-05	1e-05	1e-05	1e-05	0.0020417	0.0046892	0.0075016	0.010679	0.014646	0.019414	0.025566	0.03313	0.042298	0.052673	0.065045	0.079584	0.095505	0.11286	0.13153	0.15103	0.17155	0.19317	0.21614	0.24075	0.26704	0.29486	NaN	NaN	NaN	NaN	NaN	NaN	NaN	NaN	NaN	NaN	NaN	NaN	NaN	NaN	NaN	NaN	NaN	NaN	NaN	NaN	NaN	NaN
179	0.12501	0.13761	0.15106	0.16756	0.1878	0.21248	NaN	NaN	NaN	NaN	NaN	NaN	NaN	NaN	NaN	NaN	NaN	NaN	NaN	NaN	NaN	NaN	NaN	NaN	NaN	NaN	NaN	NaN	NaN	NaN	NaN	NaN	NaN	NaN	NaN	NaN	NaN	NaN	NaN	NaN	NaN	NaN	NaN	NaN	NaN	NaN	NaN	NaN	NaN
180	1e-05	1e-05	1e-05	1e-05	1e-05	1e-05	0.005277	0.017762	0.033098	0.051101	0.071989	0.095411	0.12127	NaN	NaN	NaN	NaN	NaN	NaN	NaN	NaN	NaN	NaN	NaN	NaN	NaN	NaN	NaN	NaN	NaN	NaN	NaN	NaN	NaN	NaN	NaN	NaN	NaN	NaN	NaN	NaN	NaN	NaN	NaN	NaN	NaN	NaN	NaN	NaN
181	1e-05	1e-05	1e-05	1e-05	1e-05	1e-05	0.0064687	0.020908	0.037922	0.056903	0.078339	0.10196	0.1267	0.15387	NaN	NaN	NaN	NaN	NaN	NaN	NaN	NaN	NaN	NaN	NaN	NaN	NaN	NaN	NaN	NaN	NaN	NaN	NaN	NaN	NaN	NaN	NaN	NaN	NaN	NaN	NaN	NaN	NaN	NaN	NaN	NaN	NaN	NaN	NaN
182	1e-05	1e-05	1e-05	1e-05	1e-05	0.0027551	0.0089893	0.015893	0.025192	0.035476	0.046947	0.06047	0.074791	0.0904	0.10763	0.12501	0.14337	0.16222	0.18173	0.20298	0.22593	0.25179	NaN	NaN	NaN	NaN	NaN	NaN	NaN	NaN	NaN	NaN	NaN	NaN	NaN	NaN	NaN	NaN	NaN	NaN	NaN	NaN	NaN	NaN	NaN	NaN	NaN	NaN	NaN
183	1e-05	1e-05	1e-05	1e-05	1e-05	1e-05	0.0057012	0.01804	0.031927	0.046953	0.064207	0.083098	0.10337	0.12601	0.15074	0.17712	0.20616	0.23664	NaN	NaN	NaN	NaN	NaN	NaN	NaN	NaN	NaN	NaN	NaN	NaN	NaN	NaN	NaN	NaN	NaN	NaN	NaN	NaN	NaN	NaN	NaN	NaN	NaN	NaN	NaN	NaN	NaN	NaN	NaN
184	1e-05	1e-05	1e-05	0.01006	0.025619	0.042759	0.059966	0.077367	0.09784	0.12097	0.14682	0.17458	NaN	NaN	NaN	NaN	NaN	NaN	NaN	NaN	NaN	NaN	NaN	NaN	NaN	NaN	NaN	NaN	NaN	NaN	NaN	NaN	NaN	NaN	NaN	NaN	NaN	NaN	NaN	NaN	NaN	NaN	NaN	NaN	NaN	NaN	NaN	NaN	NaN
185	1e-05	1e-05	1e-05	0.0057594	0.019074	0.032932	0.048338	0.065307	0.084099	0.10491	0.12794	0.15274	NaN	NaN	NaN	NaN	NaN	NaN	NaN	NaN	NaN	NaN	NaN	NaN	NaN	NaN	NaN	NaN	NaN	NaN	NaN	NaN	NaN	NaN	NaN	NaN	NaN	NaN	NaN	NaN	NaN	NaN	NaN	NaN	NaN	NaN	NaN	NaN	NaN
186	1e-05	1e-05	1e-05	0.00065456	0.0097612	0.020315	0.032655	0.047002	0.064329	0.084376	0.10776	0.13328	0.1598	0.18616	0.21309	0.2404	0.26892	0.29763	0.32543	NaN	NaN	NaN	NaN	NaN	NaN	NaN	NaN	NaN	NaN	NaN	NaN	NaN	NaN	NaN	NaN	NaN	NaN	NaN	NaN	NaN	NaN	NaN	NaN	NaN	NaN	NaN	NaN	NaN	NaN
187	1e-05	1e-05	1e-05	1e-05	1e-05	0.0081789	0.022328	0.037572	0.054695	0.072993	0.092666	0.11334	0.13567	0.1607	0.18735	NaN	NaN	NaN	NaN	NaN	NaN	NaN	NaN	NaN	NaN	NaN	NaN	NaN	NaN	NaN	NaN	NaN	NaN	NaN	NaN	NaN	NaN	NaN	NaN	NaN	NaN	NaN	NaN	NaN	NaN	NaN	NaN	NaN	NaN
188	0.052073	0.045286	0.039773	0.036786	0.035122	0.037594	0.042129	0.048521	0.058991	0.071976	0.088317	0.10679	0.12618	0.14537	0.165	0.1852	0.2043	0.22245	0.2397	0.25752	0.27398	0.29004	0.3059	0.32155	0.33892	0.35704	0.37563	NaN	NaN	NaN	NaN	NaN	NaN	NaN	NaN	NaN	NaN	NaN	NaN	NaN	NaN	NaN	NaN	NaN	NaN	NaN	NaN	NaN	NaN
189	1e-05	1e-05	1e-05	0.0064412	0.019705	0.034037	0.050152	0.069282	0.091527	0.11713	0.1464	NaN	NaN	NaN	NaN	NaN	NaN	NaN	NaN	NaN	NaN	NaN	NaN	NaN	NaN	NaN	NaN	NaN	NaN	NaN	NaN	NaN	NaN	NaN	NaN	NaN	NaN	NaN	NaN	NaN	NaN	NaN	NaN	NaN	NaN	NaN	NaN	NaN	NaN
190	1e-05	1e-05	1e-05	1e-05	1e-05	0.0060586	0.01547	0.025518	0.038072	0.051325	0.065975	0.081536	0.097672	0.11434	0.13203	0.151	0.17056	0.19045	0.21087	0.23292	NaN	NaN	NaN	NaN	NaN	NaN	NaN	NaN	NaN	NaN	NaN	NaN	NaN	NaN	NaN	NaN	NaN	NaN	NaN	NaN	NaN	NaN	NaN	NaN	NaN	NaN	NaN	NaN	NaN
191	1e-05	1e-05	1e-05	1e-05	1e-05	1e-05	0.006868	0.021414	0.037656	0.054789	0.073376	0.093035	0.11432	0.13678	0.15926	0.18306	0.20799	0.23191	0.25619	0.28087	0.30586	0.33211	NaN	NaN	NaN	NaN	NaN	NaN	NaN	NaN	NaN	NaN	NaN	NaN	NaN	NaN	NaN	NaN	NaN	NaN	NaN	NaN	NaN	NaN	NaN	NaN	NaN	NaN	NaN
192	1e-05	1e-05	1e-05	1e-05	1e-05	1e-05	0.0087594	0.028038	0.047369	0.066565	0.085067	0.10284	0.12044	0.13867	0.15733	0.1762	0.19646	0.21678	0.23644	0.25733	0.2806	0.30634	NaN	NaN	NaN	NaN	NaN	NaN	NaN	NaN	NaN	NaN	NaN	NaN	NaN	NaN	NaN	NaN	NaN	NaN	NaN	NaN	NaN	NaN	NaN	NaN	NaN	NaN	NaN
193	1e-05	1e-05	1e-05	1e-05	1e-05	1e-05	0.0032667	0.010842	0.020308	0.030809	0.042835	0.055793	0.069443	0.083769	0.099173	0.11465	0.13068	0.1463	0.16256	0.17842	0.19432	0.20999	0.22581	0.24123	0.257	0.27227	0.28773	0.30306	0.31852	0.33305	0.34772	0.36232	0.3764	0.39007	0.40378	0.41662	0.42893	0.44043	0.45147	0.46194	0.4725	0.48194	0.49122	0.50049	0.50962	0.51835	0.52698	0.53532	0.54401
194	1e-05	1e-05	1e-05	1e-05	1e-05	1e-05	0.0041365	0.01351	0.024523	0.037391	0.05212	0.068085	0.085237	0.10329	0.12225	0.14211	0.16364	0.18576	0.20875	0.23208	0.25545	0.27899	0.30308	0.32723	0.35167	0.37557	0.39916	0.42169	0.4436	0.46452	0.48492	0.50495	0.5241	0.54171	0.55803	0.57291	0.58651	0.59861	0.6098	0.61974	0.62892	0.63671	0.6434	0.64918	0.6546	0.65948	0.66386	0.66804	0.67245
195	0.019184	0.011521	0.0047015	0.00063911	1e-05	1e-05	1e-05	0.0016606	0.0077333	0.015455	0.027507	0.042457	0.05953	0.078131	0.096991	0.11745	0.14004	0.16181	0.18447	0.20926	0.2357	0.2621	0.28885	0.31716	0.34688	NaN	NaN	NaN	NaN	NaN	NaN	NaN	NaN	NaN	NaN	NaN	NaN	NaN	NaN	NaN	NaN	NaN	NaN	NaN	NaN	NaN	NaN	NaN	NaN
196	1e-05	1e-05	1e-05	1e-05	1e-05	1e-05	0.0029644	0.0097735	0.017093	0.024985	0.034379	0.044457	0.054877	0.066397	0.078601	0.092008	0.1077	0.12332	0.13957	0.15692	0.17527	0.19404	0.21402	0.23535	0.25755	0.28087	0.30569	0.33033	NaN	NaN	NaN	NaN	NaN	NaN	NaN	NaN	NaN	NaN	NaN	NaN	NaN	NaN	NaN	NaN	NaN	NaN	NaN	NaN	NaN
197	1e-05	1e-05	1e-05	1e-05	1e-05	1e-05	0.0068301	0.023537	0.040633	0.059459	0.079855	0.10204	0.12663	0.15368	0.18368	NaN	NaN	NaN	NaN	NaN	NaN	NaN	NaN	NaN	NaN	NaN	NaN	NaN	NaN	NaN	NaN	NaN	NaN	NaN	NaN	NaN	NaN	NaN	NaN	NaN	NaN	NaN	NaN	NaN	NaN	NaN	NaN	NaN	NaN
198	1e-05	1e-05	1e-05	1e-05	1e-05	1e-05	NaN	NaN	NaN	NaN	NaN	NaN	NaN	NaN	NaN	NaN	NaN	NaN	NaN	NaN	NaN	NaN	NaN	NaN	NaN	NaN	NaN	NaN	NaN	NaN	NaN	NaN	NaN	NaN	NaN	NaN	NaN	NaN	NaN	NaN	NaN	NaN	NaN	NaN	NaN	NaN	NaN	NaN	NaN
199	1e-05	1e-05	1e-05	1e-05	1e-05	1e-05	NaN	NaN	NaN	NaN	NaN	NaN	NaN	NaN	NaN	NaN	NaN	NaN	NaN	NaN	NaN	NaN	NaN	NaN	NaN	NaN	NaN	NaN	NaN	NaN	NaN	NaN	NaN	NaN	NaN	NaN	NaN	NaN	NaN	NaN	NaN	NaN	NaN	NaN	NaN	NaN	NaN	NaN	NaN
200	0.025883	0.011288	1e-05	1e-05	1e-05	1e-05	1e-05	NaN	NaN	NaN	NaN	NaN	NaN	NaN	NaN	NaN	NaN	NaN	NaN	NaN	NaN	NaN	NaN	NaN	NaN	NaN	NaN	NaN	NaN	NaN	NaN	NaN	NaN	NaN	NaN	NaN	NaN	NaN	NaN	NaN	NaN	NaN	NaN	NaN	NaN	NaN	NaN	NaN	NaN
201	1e-05	1e-05	1e-05	1e-05	1e-05	1e-05	0.0062207	0.020051	0.035449	0.052838	0.071965	0.092874	0.11527	0.13871	0.16362	0.19001	0.21796	NaN	NaN	NaN	NaN	NaN	NaN	NaN	NaN	NaN	NaN	NaN	NaN	NaN	NaN	NaN	NaN	NaN	NaN	NaN	NaN	NaN	NaN	NaN	NaN	NaN	NaN	NaN	NaN	NaN	NaN	NaN	NaN
202	1e-05	1e-05	1e-05	1e-05	1e-05	1e-05	0.004891	0.016064	0.028255	0.042184	0.057619	0.074181	0.091863	0.10931	0.12755	0.14597	0.16487	0.18408	0.20367	0.22358	0.2437	0.26468	0.28776	NaN	NaN	NaN	NaN	NaN	NaN	NaN	NaN	NaN	NaN	NaN	NaN	NaN	NaN	NaN	NaN	NaN	NaN	NaN	NaN	NaN	NaN	NaN	NaN	NaN	NaN
203	1e-05	1e-05	1e-05	1e-05	1e-05	0.0071281	0.017304	0.028582	0.040898	0.055151	0.071115	0.087866	0.10521	0.12269	0.14043	0.15849	0.17699	0.19514	0.21313	0.23069	0.24714	0.26323	0.27915	0.29485	0.31101	0.32753	0.34402	0.36143	0.37995	NaN	NaN	NaN	NaN	NaN	NaN	NaN	NaN	NaN	NaN	NaN	NaN	NaN	NaN	NaN	NaN	NaN	NaN	NaN	NaN
204	1e-05	1e-05	1e-05	1e-05	1e-05	1e-05	0.0058609	0.020052	0.036903	0.056946	0.079486	0.10556	NaN	NaN	NaN	NaN	NaN	NaN	NaN	NaN	NaN	NaN	NaN	NaN	NaN	NaN	NaN	NaN	NaN	NaN	NaN	NaN	NaN	NaN	NaN	NaN	NaN	NaN	NaN	NaN	NaN	NaN	NaN	NaN	NaN	NaN	NaN	NaN	NaN
205	1e-05	1e-05	1e-05	1e-05	1e-05	1e-05	0.0066559	0.021103	0.036778	0.054286	0.073166	0.093495	0.11514	0.13832	0.16341	0.19054	0.22036	NaN	NaN	NaN	NaN	NaN	NaN	NaN	NaN	NaN	NaN	NaN	NaN	NaN	NaN	NaN	NaN	NaN	NaN	NaN	NaN	NaN	NaN	NaN	NaN	NaN	NaN	NaN	NaN	NaN	NaN	NaN	NaN
206	1e-05	1e-05	1e-05	1e-05	1e-05	1e-05	0.0043879	0.015354	0.028672	0.044103	0.062373	0.083716	0.10797	0.13527	NaN	NaN	NaN	NaN	NaN	NaN	NaN	NaN	NaN	NaN	NaN	NaN	NaN	NaN	NaN	NaN	NaN	NaN	NaN	NaN	NaN	NaN	NaN	NaN	NaN	NaN	NaN	NaN	NaN	NaN	NaN	NaN	NaN	NaN	NaN
207	1e-05	1e-05	1e-05	1e-05	0.0043118	0.013327	0.023388	0.034306	0.046967	0.061496	0.077698	0.095861	0.11483	0.13576	0.15858	0.18403	0.21237	NaN	NaN	NaN	NaN	NaN	NaN	NaN	NaN	NaN	NaN	NaN	NaN	NaN	NaN	NaN	NaN	NaN	NaN	NaN	NaN	NaN	NaN	NaN	NaN	NaN	NaN	NaN	NaN	NaN	NaN	NaN	NaN
208	1e-05	1e-05	1e-05	1e-05	1e-05	1e-05	0.0084517	0.027027	0.046805	0.068324	0.091396	0.1157	0.14144	0.16818	0.19641	0.22571	NaN	NaN	NaN	NaN	NaN	NaN	NaN	NaN	NaN	NaN	NaN	NaN	NaN	NaN	NaN	NaN	NaN	NaN	NaN	NaN	NaN	NaN	NaN	NaN	NaN	NaN	NaN	NaN	NaN	NaN	NaN	NaN	NaN
209	1e-05	1e-05	1e-05	1e-05	1e-05	1e-05	NaN	NaN	NaN	NaN	NaN	NaN	NaN	NaN	NaN	NaN	NaN	NaN	NaN	NaN	NaN	NaN	NaN	NaN	NaN	NaN	NaN	NaN	NaN	NaN	NaN	NaN	NaN	NaN	NaN	NaN	NaN	NaN	NaN	NaN	NaN	NaN	NaN	NaN	NaN	NaN	NaN	NaN	NaN
210	1e-05	1e-05	1e-05	0.0071908	0.014972	0.02415	0.034198	0.045586	0.05855	0.073504	0.09136	0.11282	0.13801	0.16745	NaN	NaN	NaN	NaN	NaN	NaN	NaN	NaN	NaN	NaN	NaN	NaN	NaN	NaN	NaN	NaN	NaN	NaN	NaN	NaN	NaN	NaN	NaN	NaN	NaN	NaN	NaN	NaN	NaN	NaN	NaN	NaN	NaN	NaN	NaN
211	1e-05	1e-05	1e-05	1e-05	1e-05	1e-05	0.011101	NaN	NaN	NaN	NaN	NaN	NaN	NaN	NaN	NaN	NaN	NaN	NaN	NaN	NaN	NaN	NaN	NaN	NaN	NaN	NaN	NaN	NaN	NaN	NaN	NaN	NaN	NaN	NaN	NaN	NaN	NaN	NaN	NaN	NaN	NaN	NaN	NaN	NaN	NaN	NaN	NaN	NaN
212	1e-05	1e-05	1e-05	1e-05	1e-05	0.0063683	0.017011	0.028491	0.041673	NaN	NaN	NaN	NaN	NaN	NaN	NaN	NaN	NaN	NaN	NaN	NaN	NaN	NaN	NaN	NaN	NaN	NaN	NaN	NaN	NaN	NaN	NaN	NaN	NaN	NaN	NaN	NaN	NaN	NaN	NaN	NaN	NaN	NaN	NaN	NaN	NaN	NaN	NaN	NaN
213	1e-05	1e-05	1e-05	1e-05	1e-05	0.0035468	0.015875	0.029086	0.042918	0.057655	0.073868	0.091199	0.11006	0.13215	0.15759	0.18592	0.21695	0.25137	0.28848	0.32877	NaN	NaN	NaN	NaN	NaN	NaN	NaN	NaN	NaN	NaN	NaN	NaN	NaN	NaN	NaN	NaN	NaN	NaN	NaN	NaN	NaN	NaN	NaN	NaN	NaN	NaN	NaN	NaN	NaN
214	1e-05	1e-05	1e-05	1e-05	1e-05	0.0068339	0.018211	0.030429	0.043428	0.057446	0.072789	0.089174	0.10693	0.12599	0.14581	0.1669	0.1895	0.21372	0.2396	NaN	NaN	NaN	NaN	NaN	NaN	NaN	NaN	NaN	NaN	NaN	NaN	NaN	NaN	NaN	NaN	NaN	NaN	NaN	NaN	NaN	NaN	NaN	NaN	NaN	NaN	NaN	NaN	NaN	NaN
215	1e-05	1e-05	1e-05	1e-05	1e-05	1e-05	0.0035191	0.01204	0.021924	0.033232	0.046531	0.061215	0.077024	0.094034	0.1122	0.13193	0.15356	0.17606	0.19983	0.22473	NaN	NaN	NaN	NaN	NaN	NaN	NaN	NaN	NaN	NaN	NaN	NaN	NaN	NaN	NaN	NaN	NaN	NaN	NaN	NaN	NaN	NaN	NaN	NaN	NaN	NaN	NaN	NaN	NaN
216	1e-05	1e-05	0.0025093	0.010102	0.02041	0.032321	0.0477	0.065533	0.086109	0.10927	0.13543	0.16297	0.19224	0.22462	NaN	NaN	NaN	NaN	NaN	NaN	NaN	NaN	NaN	NaN	NaN	NaN	NaN	NaN	NaN	NaN	NaN	NaN	NaN	NaN	NaN	NaN	NaN	NaN	NaN	NaN	NaN	NaN	NaN	NaN	NaN	NaN	NaN	NaN	NaN
217	1e-05	1e-05	1e-05	1e-05	1e-05	1e-05	NaN	NaN	NaN	NaN	NaN	NaN	NaN	NaN	NaN	NaN	NaN	NaN	NaN	NaN	NaN	NaN	NaN	NaN	NaN	NaN	NaN	NaN	NaN	NaN	NaN	NaN	NaN	NaN	NaN	NaN	NaN	NaN	NaN	NaN	NaN	NaN	NaN	NaN	NaN	NaN	NaN	NaN	NaN
218	1e-05	1e-05	1e-05	1e-05	1e-05	1e-05	NaN	NaN	NaN	NaN	NaN	NaN	NaN	NaN	NaN	NaN	NaN	NaN	NaN	NaN	NaN	NaN	NaN	NaN	NaN	NaN	NaN	NaN	NaN	NaN	NaN	NaN	NaN	NaN	NaN	NaN	NaN	NaN	NaN	NaN	NaN	NaN	NaN	NaN	NaN	NaN	NaN	NaN	NaN
219	1e-05	1e-05	1e-05	1e-05	1e-05	1e-05	NaN	NaN	NaN	NaN	NaN	NaN	NaN	NaN	NaN	NaN	NaN	NaN	NaN	NaN	NaN	NaN	NaN	NaN	NaN	NaN	NaN	NaN	NaN	NaN	NaN	NaN	NaN	NaN	NaN	NaN	NaN	NaN	NaN	NaN	NaN	NaN	NaN	NaN	NaN	NaN	NaN	NaN	NaN
220	1e-05	1e-05	1e-05	1e-05	0.0045066	0.019147	0.036826	NaN	NaN	NaN	NaN	NaN	NaN	NaN	NaN	NaN	NaN	NaN	NaN	NaN	NaN	NaN	NaN	NaN	NaN	NaN	NaN	NaN	NaN	NaN	NaN	NaN	NaN	NaN	NaN	NaN	NaN	NaN	NaN	NaN	NaN	NaN	NaN	NaN	NaN	NaN	NaN	NaN	NaN
221	1e-05	1e-05	0.0072693	0.022106	0.038007	0.054751	0.074419	0.096683	0.12044	0.14587	0.1753	NaN	NaN	NaN	NaN	NaN	NaN	NaN	NaN	NaN	NaN	NaN	NaN	NaN	NaN	NaN	NaN	NaN	NaN	NaN	NaN	NaN	NaN	NaN	NaN	NaN	NaN	NaN	NaN	NaN	NaN	NaN	NaN	NaN	NaN	NaN	NaN	NaN	NaN
222	1e-05	1e-05	1e-05	1e-05	1e-05	0.023296	NaN	NaN	NaN	NaN	NaN	NaN	NaN	NaN	NaN	NaN	NaN	NaN	NaN	NaN	NaN	NaN	NaN	NaN	NaN	NaN	NaN	NaN	NaN	NaN	NaN	NaN	NaN	NaN	NaN	NaN	NaN	NaN	NaN	NaN	NaN	NaN	NaN	NaN	NaN	NaN	NaN	NaN	NaN
223	1e-05	1e-05	1e-05	0.0024939	0.013295	0.02633	0.042446	0.061364	0.084347	0.11128	NaN	NaN	NaN	NaN	NaN	NaN	NaN	NaN	NaN	NaN	NaN	NaN	NaN	NaN	NaN	NaN	NaN	NaN	NaN	NaN	NaN	NaN	NaN	NaN	NaN	NaN	NaN	NaN	NaN	NaN	NaN	NaN	NaN	NaN	NaN	NaN	NaN	NaN	NaN
224	1e-05	1e-05	0.013913	0.029206	0.044963	0.061333	0.081304	0.10457	0.13065	NaN	NaN	NaN	NaN	NaN	NaN	NaN	NaN	NaN	NaN	NaN	NaN	NaN	NaN	NaN	NaN	NaN	NaN	NaN	NaN	NaN	NaN	NaN	NaN	NaN	NaN	NaN	NaN	NaN	NaN	NaN	NaN	NaN	NaN	NaN	NaN	NaN	NaN	NaN	NaN
225	1e-05	1e-05	1e-05	1e-05	1e-05	1e-05	0.0040619	0.012946	0.023458	0.035074	0.047972	0.061552	0.076352	0.092041	0.10869	0.12629	0.14473	0.16524	0.18667	0.20905	0.23248	0.25626	0.2812	0.30698	0.33415	NaN	NaN	NaN	NaN	NaN	NaN	NaN	NaN	NaN	NaN	NaN	NaN	NaN	NaN	NaN	NaN	NaN	NaN	NaN	NaN	NaN	NaN	NaN	NaN
226	1e-05	1e-05	1e-05	0.0022519	0.016148	0.032672	0.052156	0.074565	NaN	NaN	NaN	NaN	NaN	NaN	NaN	NaN	NaN	NaN	NaN	NaN	NaN	NaN	NaN	NaN	NaN	NaN	NaN	NaN	NaN	NaN	NaN	NaN	NaN	NaN	NaN	NaN	NaN	NaN	NaN	NaN	NaN	NaN	NaN	NaN	NaN	NaN	NaN	NaN	NaN
227	0.015553	0.019406	0.024883	0.031744	0.041064	0.053454	NaN	NaN	NaN	NaN	NaN	NaN	NaN	NaN	NaN	NaN	NaN	NaN	NaN	NaN	NaN	NaN	NaN	NaN	NaN	NaN	NaN	NaN	NaN	NaN	NaN	NaN	NaN	NaN	NaN	NaN	NaN	NaN	NaN	NaN	NaN	NaN	NaN	NaN	NaN	NaN	NaN	NaN	NaN
228	1e-05	1e-05	1e-05	1e-05	1e-05	1e-05	0.0051145	0.016536	0.030615	0.046343	0.064217	0.084058	0.10592	0.13012	0.15623	0.18548	0.2173	NaN	NaN	NaN	NaN	NaN	NaN	NaN	NaN	NaN	NaN	NaN	NaN	NaN	NaN	NaN	NaN	NaN	NaN	NaN	NaN	NaN	NaN	NaN	NaN	NaN	NaN	NaN	NaN	NaN	NaN	NaN	NaN
229	1e-05	1e-05	1e-05	1e-05	1e-05	1e-05	NaN	NaN	NaN	NaN	NaN	NaN	NaN	NaN	NaN	NaN	NaN	NaN	NaN	NaN	NaN	NaN	NaN	NaN	NaN	NaN	NaN	NaN	NaN	NaN	NaN	NaN	NaN	NaN	NaN	NaN	NaN	NaN	NaN	NaN	NaN	NaN	NaN	NaN	NaN	NaN	NaN	NaN	NaN
230	1e-05	1e-05	0.0026592	0.010489	0.019594	0.030508	0.043614	0.058854	0.077138	0.09834	0.12312	0.15169	0.18326	NaN	NaN	NaN	NaN	NaN	NaN	NaN	NaN	NaN	NaN	NaN	NaN	NaN	NaN	NaN	NaN	NaN	NaN	NaN	NaN	NaN	NaN	NaN	NaN	NaN	NaN	NaN	NaN	NaN	NaN	NaN	NaN	NaN	NaN	NaN	NaN
231	1e-05	1e-05	1e-05	1e-05	1e-05	1e-05	0.0056669	0.019031	0.034394	0.051387	0.071165	0.09314	0.11698	0.14264	NaN	NaN	NaN	NaN	NaN	NaN	NaN	NaN	NaN	NaN	NaN	NaN	NaN	NaN	NaN	NaN	NaN	NaN	NaN	NaN	NaN	NaN	NaN	NaN	NaN	NaN	NaN	NaN	NaN	NaN	NaN	NaN	NaN	NaN	NaN
232	0.0065381	0.0030854	0.00018929	1e-05	1e-05	1e-05	1e-05	1e-05	0.0029397	0.0074894	0.013716	0.021284	0.029467	0.038491	0.048492	0.059553	0.0723	0.087157	0.10467	0.12451	0.14699	NaN	NaN	NaN	NaN	NaN	NaN	NaN	NaN	NaN	NaN	NaN	NaN	NaN	NaN	NaN	NaN	NaN	NaN	NaN	NaN	NaN	NaN	NaN	NaN	NaN	NaN	NaN	NaN
233	1e-05	1e-05	0.0053916	0.013974	0.023525	0.034971	0.047588	0.061926	0.078638	0.096514	0.11693	0.13915	0.16206	0.18638	0.21136	0.23689	0.26332	0.2909	0.31911	NaN	NaN	NaN	NaN	NaN	NaN	NaN	NaN	NaN	NaN	NaN	NaN	NaN	NaN	NaN	NaN	NaN	NaN	NaN	NaN	NaN	NaN	NaN	NaN	NaN	NaN	NaN	NaN	NaN	NaN
234	1e-05	1e-05	1e-05	1e-05	1e-05	0.00079128	0.018403	0.037586	0.058627	0.081913	0.10773	NaN	NaN	NaN	NaN	NaN	NaN	NaN	NaN	NaN	NaN	NaN	NaN	NaN	NaN	NaN	NaN	NaN	NaN	NaN	NaN	NaN	NaN	NaN	NaN	NaN	NaN	NaN	NaN	NaN	NaN	NaN	NaN	NaN	NaN	NaN	NaN	NaN	NaN
235	1e-05	1e-05	1e-05	1e-05	1e-05	1e-05	0.0042375	0.014011	0.025365	0.037945	0.052768	0.069305	0.088241	0.1096	0.13444	NaN	NaN	NaN	NaN	NaN	NaN	NaN	NaN	NaN	NaN	NaN	NaN	NaN	NaN	NaN	NaN	NaN	NaN	NaN	NaN	NaN	NaN	NaN	NaN	NaN	NaN	NaN	NaN	NaN	NaN	NaN	NaN	NaN	NaN
236	1e-05	1e-05	1e-05	1e-05	1e-05	1e-05	0.0099283	0.022751	0.03734	0.054505	0.073898	0.096264	0.12216	0.15083	NaN	NaN	NaN	NaN	NaN	NaN	NaN	NaN	NaN	NaN	NaN	NaN	NaN	NaN	NaN	NaN	NaN	NaN	NaN	NaN	NaN	NaN	NaN	NaN	NaN	NaN	NaN	NaN	NaN	NaN	NaN	NaN	NaN	NaN	NaN
237	1e-05	1e-05	1e-05	0.00081458	0.0094589	0.019123	0.030317	0.043472	0.058466	0.075346	0.094222	0.11431	0.13581	0.15934	0.18409	0.21076	0.23918	0.26935	NaN	NaN	NaN	NaN	NaN	NaN	NaN	NaN	NaN	NaN	NaN	NaN	NaN	NaN	NaN	NaN	NaN	NaN	NaN	NaN	NaN	NaN	NaN	NaN	NaN	NaN	NaN	NaN	NaN	NaN	NaN
238	1e-05	1e-05	1e-05	0.0037346	0.010217	0.017183	0.025169	0.034753	0.046242	0.058986	0.073516	0.089344	0.10633	0.12495	0.14472	0.1663	0.1904	0.21709	0.246	NaN	NaN	NaN	NaN	NaN	NaN	NaN	NaN	NaN	NaN	NaN	NaN	NaN	NaN	NaN	NaN	NaN	NaN	NaN	NaN	NaN	NaN	NaN	NaN	NaN	NaN	NaN	NaN	NaN	NaN
239	1e-05	1e-05	1e-05	0.002109	0.017903	0.033432	0.049386	0.065347	0.081559	0.099259	0.11826	0.13783	0.15874	0.18168	0.20758	0.23671	NaN	NaN	NaN	NaN	NaN	NaN	NaN	NaN	NaN	NaN	NaN	NaN	NaN	NaN	NaN	NaN	NaN	NaN	NaN	NaN	NaN	NaN	NaN	NaN	NaN	NaN	NaN	NaN	NaN	NaN	NaN	NaN	NaN
240	1e-05	1e-05	1e-05	1e-05	1e-05	1e-05	0.0085393	NaN	NaN	NaN	NaN	NaN	NaN	NaN	NaN	NaN	NaN	NaN	NaN	NaN	NaN	NaN	NaN	NaN	NaN	NaN	NaN	NaN	NaN	NaN	NaN	NaN	NaN	NaN	NaN	NaN	NaN	NaN	NaN	NaN	NaN	NaN	NaN	NaN	NaN	NaN	NaN	NaN	NaN
241	1e-05	1e-05	1e-05	1e-05	1e-05	1e-05	0.008974	0.02946	0.052364	0.077503	0.10516	NaN	NaN	NaN	NaN	NaN	NaN	NaN	NaN	NaN	NaN	NaN	NaN	NaN	NaN	NaN	NaN	NaN	NaN	NaN	NaN	NaN	NaN	NaN	NaN	NaN	NaN	NaN	NaN	NaN	NaN	NaN	NaN	NaN	NaN	NaN	NaN	NaN	NaN
242	1e-05	1e-05	1e-05	1e-05	1e-05	1e-05	0.0048238	0.015073	0.026313	0.037769	0.049784	0.062285	0.075251	0.089114	0.10362	0.11948	0.13594	0.15241	0.16935	0.18675	0.2047	0.22293	0.24177	0.26078	0.28006	0.29966	0.31889	0.33782	0.35679	0.37543	0.39352	0.41147	0.42953	0.44733	0.46527	0.48333	0.50121	NaN	NaN	NaN	NaN	NaN	NaN	NaN	NaN	NaN	NaN	NaN	NaN
243	1e-05	1e-05	1e-05	0.0043988	0.0096726	0.016176	0.024147	0.033411	0.043826	0.055763	0.069229	0.083975	0.10024	0.11833	0.1379	0.15888	0.18025	0.2024	0.22596	0.2509	0.27714	0.30452	NaN	NaN	NaN	NaN	NaN	NaN	NaN	NaN	NaN	NaN	NaN	NaN	NaN	NaN	NaN	NaN	NaN	NaN	NaN	NaN	NaN	NaN	NaN	NaN	NaN	NaN	NaN
244	1e-05	1e-05	1e-05	1e-05	0.0087368	0.026826	0.046766	0.068648	0.092687	0.11792	0.14561	0.17484	NaN	NaN	NaN	NaN	NaN	NaN	NaN	NaN	NaN	NaN	NaN	NaN	NaN	NaN	NaN	NaN	NaN	NaN	NaN	NaN	NaN	NaN	NaN	NaN	NaN	NaN	NaN	NaN	NaN	NaN	NaN	NaN	NaN	NaN	NaN	NaN	NaN
245	0.003931	0.017743	0.03325	0.049733	0.06709	0.086195	0.1078	0.13209	0.15865	NaN	NaN	NaN	NaN	NaN	NaN	NaN	NaN	NaN	NaN	NaN	NaN	NaN	NaN	NaN	NaN	NaN	NaN	NaN	NaN	NaN	NaN	NaN	NaN	NaN	NaN	NaN	NaN	NaN	NaN	NaN	NaN	NaN	NaN	NaN	NaN	NaN	NaN	NaN	NaN
246	1e-05	1e-05	1e-05	1e-05	1e-05	1e-05	0.0076304	0.024908	0.044736	0.068047	0.094599	NaN	NaN	NaN	NaN	NaN	NaN	NaN	NaN	NaN	NaN	NaN	NaN	NaN	NaN	NaN	NaN	NaN	NaN	NaN	NaN	NaN	NaN	NaN	NaN	NaN	NaN	NaN	NaN	NaN	NaN	NaN	NaN	NaN	NaN	NaN	NaN	NaN	NaN
247	1e-05	1e-05	1e-05	0.00019394	0.012648	0.025479	0.039329	0.054424	0.070928	0.089357	0.1089	0.12901	0.15019	0.17231	0.19528	0.2192	0.24467	0.27086	0.29769	0.32513	0.35299	NaN	NaN	NaN	NaN	NaN	NaN	NaN	NaN	NaN	NaN	NaN	NaN	NaN	NaN	NaN	NaN	NaN	NaN	NaN	NaN	NaN	NaN	NaN	NaN	NaN	NaN	NaN	NaN
248	1e-05	1e-05	1e-05	1e-05	1e-05	0.0055729	0.014002	0.024007	0.036346	0.050274	0.065665	0.083171	0.10173	0.12288	0.14795	0.17599	0.20556	NaN	NaN	NaN	NaN	NaN	NaN	NaN	NaN	NaN	NaN	NaN	NaN	NaN	NaN	NaN	NaN	NaN	NaN	NaN	NaN	NaN	NaN	NaN	NaN	NaN	NaN	NaN	NaN	NaN	NaN	NaN	NaN
249	1e-05	1e-05	1e-05	1e-05	1e-05	1e-05	0.0099081	0.031311	0.054208	0.079462	NaN	NaN	NaN	NaN	NaN	NaN	NaN	NaN	NaN	NaN	NaN	NaN	NaN	NaN	NaN	NaN	NaN	NaN	NaN	NaN	NaN	NaN	NaN	NaN	NaN	NaN	NaN	NaN	NaN	NaN	NaN	NaN	NaN	NaN	NaN	NaN	NaN	NaN	NaN
250	1e-05	1e-05	1e-05	0.01478	0.02971	0.044447	0.060311	0.077841	0.096397	0.11606	0.13778	0.15995	0.18416	0.21148	NaN	NaN	NaN	NaN	NaN	NaN	NaN	NaN	NaN	NaN	NaN	NaN	NaN	NaN	NaN	NaN	NaN	NaN	NaN	NaN	NaN	NaN	NaN	NaN	NaN	NaN	NaN	NaN	NaN	NaN	NaN	NaN	NaN	NaN	NaN
251	1e-05	1e-05	1e-05	0.00035464	0.0084796	0.018744	0.032135	0.048845	0.068464	0.091535	0.11865	NaN	NaN	NaN	NaN	NaN	NaN	NaN	NaN	NaN	NaN	NaN	NaN	NaN	NaN	NaN	NaN	NaN	NaN	NaN	NaN	NaN	NaN	NaN	NaN	NaN	NaN	NaN	NaN	NaN	NaN	NaN	NaN	NaN	NaN	NaN	NaN	NaN	NaN
252	1e-05	1e-05	1e-05	1e-05	1e-05	1e-05	0.0042553	0.013338	0.023447	0.032586	0.041373	0.050536	0.059401	0.068141	0.078708	0.089686	0.10051	0.11112	0.12119	0.13137	0.14252	0.15317	0.16375	0.175	0.18618	0.19705	0.20735	0.2163	0.22472	0.23335	0.24151	0.24937	0.25785	0.26696	0.27559	0.28454	0.29314	0.30201	0.31101	0.32063	0.33031	0.3398	0.34939	0.35775	0.36498	0.37156	0.37808	0.38445	0.3907
253	1e-05	1e-05	1e-05	1e-05	1e-05	1e-05	0.011911	0.036435	0.062448	0.089952	NaN	NaN	NaN	NaN	NaN	NaN	NaN	NaN	NaN	NaN	NaN	NaN	NaN	NaN	NaN	NaN	NaN	NaN	NaN	NaN	NaN	NaN	NaN	NaN	NaN	NaN	NaN	NaN	NaN	NaN	NaN	NaN	NaN	NaN	NaN	NaN	NaN	NaN	NaN
254	1e-05	1e-05	0.0037129	0.014859	0.026073	0.037997	0.050777	0.064646	0.079914	0.096541	0.1152	0.13583	0.1584	0.18307	0.21034	0.24102	NaN	NaN	NaN	NaN	NaN	NaN	NaN	NaN	NaN	NaN	NaN	NaN	NaN	NaN	NaN	NaN	NaN	NaN	NaN	NaN	NaN	NaN	NaN	NaN	NaN	NaN	NaN	NaN	NaN	NaN	NaN	NaN	NaN
255	1e-05	1e-05	1e-05	1e-05	1e-05	1e-05	0.0035982	0.012195	0.023047	0.03565	0.05073	0.066813	0.083979	0.10202	0.12012	0.13953	0.15936	0.17946	0.19996	0.22009	0.24001	0.25913	0.27811	0.29632	0.3143	0.3322	0.3492	0.36638	0.38373	0.40022	0.41668	0.43337	0.45014	0.46732	0.48566	0.50428	NaN	NaN	NaN	NaN	NaN	NaN	NaN	NaN	NaN	NaN	NaN	NaN	NaN
256	1e-05	1e-05	1e-05	1e-05	1e-05	1e-05	0.003197	0.011469	0.022229	0.036137	0.051785	0.069314	0.088321	0.10825	0.12974	0.15275	0.17674	0.20117	0.22644	0.25228	0.27825	NaN	NaN	NaN	NaN	NaN	NaN	NaN	NaN	NaN	NaN	NaN	NaN	NaN	NaN	NaN	NaN	NaN	NaN	NaN	NaN	NaN	NaN	NaN	NaN	NaN	NaN	NaN	NaN
257	1e-05	1e-05	0.0038523	0.023534	0.043211	0.063271	0.084314	0.10657	0.13042	0.15638	0.18537	0.21677	NaN	NaN	NaN	NaN	NaN	NaN	NaN	NaN	NaN	NaN	NaN	NaN	NaN	NaN	NaN	NaN	NaN	NaN	NaN	NaN	NaN	NaN	NaN	NaN	NaN	NaN	NaN	NaN	NaN	NaN	NaN	NaN	NaN	NaN	NaN	NaN	NaN
258	1e-05	1e-05	0.010976	0.024059	0.039479	0.056818	0.076095	0.097275	0.12194	0.15053	NaN	NaN	NaN	NaN	NaN	NaN	NaN	NaN	NaN	NaN	NaN	NaN	NaN	NaN	NaN	NaN	NaN	NaN	NaN	NaN	NaN	NaN	NaN	NaN	NaN	NaN	NaN	NaN	NaN	NaN	NaN	NaN	NaN	NaN	NaN	NaN	NaN	NaN	NaN
259	1e-05	1e-05	1e-05	1e-05	0.0033827	0.012319	0.023026	0.03592	0.050179	0.068163	0.089592	0.11757	NaN	NaN	NaN	NaN	NaN	NaN	NaN	NaN	NaN	NaN	NaN	NaN	NaN	NaN	NaN	NaN	NaN	NaN	NaN	NaN	NaN	NaN	NaN	NaN	NaN	NaN	NaN	NaN	NaN	NaN	NaN	NaN	NaN	NaN	NaN	NaN	NaN
260	1e-05	1e-05	1e-05	1e-05	1e-05	1e-05	0.0060769	0.019586	0.034415	0.050426	0.066332	0.083724	0.10186	0.12072	0.13937	0.15791	0.17762	0.19762	0.21845	0.23951	NaN	NaN	NaN	NaN	NaN	NaN	NaN	NaN	NaN	NaN	NaN	NaN	NaN	NaN	NaN	NaN	NaN	NaN	NaN	NaN	NaN	NaN	NaN	NaN	NaN	NaN	NaN	NaN	NaN
261	1e-05	1e-05	1e-05	1e-05	1e-05	1e-05	0.0083773	0.028001	0.052119	NaN	NaN	NaN	NaN	NaN	NaN	NaN	NaN	NaN	NaN	NaN	NaN	NaN	NaN	NaN	NaN	NaN	NaN	NaN	NaN	NaN	NaN	NaN	NaN	NaN	NaN	NaN	NaN	NaN	NaN	NaN	NaN	NaN	NaN	NaN	NaN	NaN	NaN	NaN	NaN
262	1e-05	1e-05	1e-05	1e-05	1e-05	1e-05	0.0061377	0.020199	0.035292	0.051184	0.068627	0.087574	0.10773	0.1285	0.15029	0.17315	0.19696	0.22196	0.24676	0.27239	0.29849	0.32465	0.35099	0.37683	0.40297	0.42902	0.45506	0.48031	0.50299	0.52502	0.54593	0.56517	0.5836	0.59926	0.61428	0.62835	0.64126	0.65146	0.6609	0.67092	0.68047	0.68918	0.69847	0.70663	0.7159	0.7245	0.73301	0.74142	0.75147
263	1e-05	1e-05	1e-05	1e-05	1e-05	1e-05	0.0083829	0.026749	0.046421	0.066656	0.088552	0.11123	0.13493	0.15952	0.1852	0.21137	0.23766	0.26421	0.29058	0.31725	0.34426	0.37029	0.39607	0.4211	0.44517	0.46812	0.49049	0.51213	0.532	0.55139	0.56951	0.58622	0.602	0.61607	0.6291	0.64249	0.65532	0.667	0.67784	0.68841	0.69771	0.70638	0.71449	0.72166	0.7288	0.73563	0.74115	0.74621	0.75089
264	1e-05	0.0023488	0.014338	0.026765	0.039562	0.051981	0.07179	0.095293	0.12184	0.15299	0.18912	0.22937	NaN	NaN	NaN	NaN	NaN	NaN	NaN	NaN	NaN	NaN	NaN	NaN	NaN	NaN	NaN	NaN	NaN	NaN	NaN	NaN	NaN	NaN	NaN	NaN	NaN	NaN	NaN	NaN	NaN	NaN	NaN	NaN	NaN	NaN	NaN	NaN	NaN
265	1e-05	1e-05	1e-05	1e-05	1e-05	1e-05	NaN	NaN	NaN	NaN	NaN	NaN	NaN	NaN	NaN	NaN	NaN	NaN	NaN	NaN	NaN	NaN	NaN	NaN	NaN	NaN	NaN	NaN	NaN	NaN	NaN	NaN	NaN	NaN	NaN	NaN	NaN	NaN	NaN	NaN	NaN	NaN	NaN	NaN	NaN	NaN	NaN	NaN	NaN
266	0.0043502	1e-05	1e-05	1e-05	1e-05	1e-05	0.0039736	0.011047	0.020244	0.032678	0.048765	0.071367	0.097848	NaN	NaN	NaN	NaN	NaN	NaN	NaN	NaN	NaN	NaN	NaN	NaN	NaN	NaN	NaN	NaN	NaN	NaN	NaN	NaN	NaN	NaN	NaN	NaN	NaN	NaN	NaN	NaN	NaN	NaN	NaN	NaN	NaN	NaN	NaN	NaN
267	1e-05	1e-05	1e-05	1e-05	1e-05	1e-05	0.013042	0.031599	0.050684	0.071427	0.093736	0.11848	0.14416	0.17125	NaN	NaN	NaN	NaN	NaN	NaN	NaN	NaN	NaN	NaN	NaN	NaN	NaN	NaN	NaN	NaN	NaN	NaN	NaN	NaN	NaN	NaN	NaN	NaN	NaN	NaN	NaN	NaN	NaN	NaN	NaN	NaN	NaN	NaN	NaN
268	1e-05	1e-05	1e-05	1e-05	0.0049107	0.015352	0.027106	0.039981	0.054295	0.070413	0.088581	0.10794	0.1288	0.15111	0.17495	0.2	0.22693	0.25547	NaN	NaN	NaN	NaN	NaN	NaN	NaN	NaN	NaN	NaN	NaN	NaN	NaN	NaN	NaN	NaN	NaN	NaN	NaN	NaN	NaN	NaN	NaN	NaN	NaN	NaN	NaN	NaN	NaN	NaN	NaN
269	1e-05	1e-05	1e-05	1e-05	1e-05	0.014026	0.033342	0.051371	0.070509	0.087498	0.10572	0.12629	0.14718	0.17006	0.19185	0.2136	0.2383	0.26396	0.29242	0.32149	NaN	NaN	NaN	NaN	NaN	NaN	NaN	NaN	NaN	NaN	NaN	NaN	NaN	NaN	NaN	NaN	NaN	NaN	NaN	NaN	NaN	NaN	NaN	NaN	NaN	NaN	NaN	NaN	NaN
270	1e-05	1e-05	1e-05	1e-05	0.0013735	0.0064603	0.012948	0.021009	0.030299	0.040715	0.052002	0.06466	0.078084	0.092337	0.10723	0.12224	0.1388	0.15601	0.17393	0.19305	0.21436	NaN	NaN	NaN	NaN	NaN	NaN	NaN	NaN	NaN	NaN	NaN	NaN	NaN	NaN	NaN	NaN	NaN	NaN	NaN	NaN	NaN	NaN	NaN	NaN	NaN	NaN	NaN	NaN
271	1e-05	1e-05	1e-05	1e-05	1e-05	1e-05	0.0041859	0.01322	0.022931	0.033208	0.044347	0.056351	0.068923	0.082124	0.095998	0.11017	0.12566	0.14188	0.15931	0.17851	0.19999	0.22378	NaN	NaN	NaN	NaN	NaN	NaN	NaN	NaN	NaN	NaN	NaN	NaN	NaN	NaN	NaN	NaN	NaN	NaN	NaN	NaN	NaN	NaN	NaN	NaN	NaN	NaN	NaN
272	0.023526	0.01753	0.011943	0.0074282	0.0041168	0.0011388	1e-05	1e-05	0.00026087	0.0023035	0.0061109	0.011563	0.017622	0.02521	0.033493	0.041732	0.051128	0.061091	0.071499	0.081978	0.093181	0.10413	0.11491	0.12586	0.13602	0.14575	0.1559	0.16587	0.17551	0.18512	0.19506	0.20516	0.21542	0.2258	NaN	NaN	NaN	NaN	NaN	NaN	NaN	NaN	NaN	NaN	NaN	NaN	NaN	NaN	NaN
273	1e-05	1e-05	1e-05	1e-05	1e-05	1e-05	0.0053797	0.01538	0.025773	0.03655	0.048317	0.060495	0.072848	0.086481	0.10145	0.11734	0.13429	0.15118	0.16901	0.18673	0.20482	0.22224	0.2389	0.25682	0.27468	0.29191	0.3081	0.32301	0.33791	0.35233	0.36619	0.37868	0.39042	0.40195	0.41168	0.42066	0.429	0.43716	0.4457	0.45331	0.4603	0.46649	0.47289	0.47958	0.48509	0.49047	0.49518	0.50012	0.5044
274	1e-05	1e-05	1e-05	1e-05	1e-05	1e-05	0.0042257	0.013744	0.023671	0.033971	0.045371	0.05723	0.069211	0.082216	0.095782	0.11087	0.12758	0.14571	0.16574	0.18893	NaN	NaN	NaN	NaN	NaN	NaN	NaN	NaN	NaN	NaN	NaN	NaN	NaN	NaN	NaN	NaN	NaN	NaN	NaN	NaN	NaN	NaN	NaN	NaN	NaN	NaN	NaN	NaN	NaN
275	1e-05	1e-05	1e-05	0.0026901	0.016351	0.030424	0.045289	0.06095	0.078085	0.096427	0.11625	0.13727	0.15906	0.18311	0.20871	0.23632	0.26683	0.30017	NaN	NaN	NaN	NaN	NaN	NaN	NaN	NaN	NaN	NaN	NaN	NaN	NaN	NaN	NaN	NaN	NaN	NaN	NaN	NaN	NaN	NaN	NaN	NaN	NaN	NaN	NaN	NaN	NaN	NaN	NaN
276	1e-05	1e-05	1e-05	1e-05	1e-05	1e-05	NaN	NaN	NaN	NaN	NaN	NaN	NaN	NaN	NaN	NaN	NaN	NaN	NaN	NaN	NaN	NaN	NaN	NaN	NaN	NaN	NaN	NaN	NaN	NaN	NaN	NaN	NaN	NaN	NaN	NaN	NaN	NaN	NaN	NaN	NaN	NaN	NaN	NaN	NaN	NaN	NaN	NaN	NaN
277	1e-05	1e-05	1e-05	1e-05	1e-05	1e-05	0.0024766	NaN	NaN	NaN	NaN	NaN	NaN	NaN	NaN	NaN	NaN	NaN	NaN	NaN	NaN	NaN	NaN	NaN	NaN	NaN	NaN	NaN	NaN	NaN	NaN	NaN	NaN	NaN	NaN	NaN	NaN	NaN	NaN	NaN	NaN	NaN	NaN	NaN	NaN	NaN	NaN	NaN	NaN
278	1e-05	1e-05	1e-05	1e-05	1e-05	1e-05	0.0059826	0.019199	0.034495	0.052311	0.07244	0.09503	0.11921	0.14489	0.17228	0.2009	0.23095	NaN	NaN	NaN	NaN	NaN	NaN	NaN	NaN	NaN	NaN	NaN	NaN	NaN	NaN	NaN	NaN	NaN	NaN	NaN	NaN	NaN	NaN	NaN	NaN	NaN	NaN	NaN	NaN	NaN	NaN	NaN	NaN
279	1e-05	1e-05	1e-05	1e-05	1e-05	0.0036203	0.010052	0.019095	0.030536	0.043657	0.058923	0.076072	0.095543	0.11657	0.13978	0.16638	NaN	NaN	NaN	NaN	NaN	NaN	NaN	NaN	NaN	NaN	NaN	NaN	NaN	NaN	NaN	NaN	NaN	NaN	NaN	NaN	NaN	NaN	NaN	NaN	NaN	NaN	NaN	NaN	NaN	NaN	NaN	NaN	NaN
280	1e-05	1e-05	1e-05	1e-05	1e-05	1e-05	NaN	NaN	NaN	NaN	NaN	NaN	NaN	NaN	NaN	NaN	NaN	NaN	NaN	NaN	NaN	NaN	NaN	NaN	NaN	NaN	NaN	NaN	NaN	NaN	NaN	NaN	NaN	NaN	NaN	NaN	NaN	NaN	NaN	NaN	NaN	NaN	NaN	NaN	NaN	NaN	NaN	NaN	NaN
281	1e-05	1e-05	1e-05	1e-05	1e-05	1e-05	0.0070941	0.022775	0.038989	0.056429	0.075447	0.096075	0.11794	0.14245	0.17007	NaN	NaN	NaN	NaN	NaN	NaN	NaN	NaN	NaN	NaN	NaN	NaN	NaN	NaN	NaN	NaN	NaN	NaN	NaN	NaN	NaN	NaN	NaN	NaN	NaN	NaN	NaN	NaN	NaN	NaN	NaN	NaN	NaN	NaN
282	1e-05	1e-05	1e-05	1e-05	1e-05	1e-05	NaN	NaN	NaN	NaN	NaN	NaN	NaN	NaN	NaN	NaN	NaN	NaN	NaN	NaN	NaN	NaN	NaN	NaN	NaN	NaN	NaN	NaN	NaN	NaN	NaN	NaN	NaN	NaN	NaN	NaN	NaN	NaN	NaN	NaN	NaN	NaN	NaN	NaN	NaN	NaN	NaN	NaN	NaN
283	1e-05	1e-05	1e-05	0.0052618	0.012525	0.022068	0.035031	0.051914	0.072141	0.095935	0.12357	NaN	NaN	NaN	NaN	NaN	NaN	NaN	NaN	NaN	NaN	NaN	NaN	NaN	NaN	NaN	NaN	NaN	NaN	NaN	NaN	NaN	NaN	NaN	NaN	NaN	NaN	NaN	NaN	NaN	NaN	NaN	NaN	NaN	NaN	NaN	NaN	NaN	NaN
284	0.0038012	1e-05	1e-05	1e-05	1e-05	0.0011744	0.0094066	0.020311	0.035857	0.055478	NaN	NaN	NaN	NaN	NaN	NaN	NaN	NaN	NaN	NaN	NaN	NaN	NaN	NaN	NaN	NaN	NaN	NaN	NaN	NaN	NaN	NaN	NaN	NaN	NaN	NaN	NaN	NaN	NaN	NaN	NaN	NaN	NaN	NaN	NaN	NaN	NaN	NaN	NaN
285	1e-05	1e-05	1e-05	1e-05	1e-05	1e-05	0.0061057	0.018324	0.030718	0.042887	0.056532	0.070393	0.084455	0.099038	0.11377	0.12936	0.1466	0.16549	0.18639	0.20964	0.23588	NaN	NaN	NaN	NaN	NaN	NaN	NaN	NaN	NaN	NaN	NaN	NaN	NaN	NaN	NaN	NaN	NaN	NaN	NaN	NaN	NaN	NaN	NaN	NaN	NaN	NaN	NaN	NaN
286	1e-05	1e-05	1e-05	1e-05	1e-05	1e-05	0.0042705	0.014267	0.026084	0.039623	0.055136	0.073039	0.092692	0.11343	0.13495	0.15755	0.1813	0.20586	0.23134	0.25755	NaN	NaN	NaN	NaN	NaN	NaN	NaN	NaN	NaN	NaN	NaN	NaN	NaN	NaN	NaN	NaN	NaN	NaN	NaN	NaN	NaN	NaN	NaN	NaN	NaN	NaN	NaN	NaN	NaN
287	1e-05	1e-05	1e-05	1e-05	1e-05	1e-05	0.0042145	0.014397	0.026953	0.042112	0.059603	0.080324	0.10375	0.12973	NaN	NaN	NaN	NaN	NaN	NaN	NaN	NaN	NaN	NaN	NaN	NaN	NaN	NaN	NaN	NaN	NaN	NaN	NaN	NaN	NaN	NaN	NaN	NaN	NaN	NaN	NaN	NaN	NaN	NaN	NaN	NaN	NaN	NaN	NaN
288	1e-05	1e-05	1e-05	1e-05	1e-05	1e-05	NaN	NaN	NaN	NaN	NaN	NaN	NaN	NaN	NaN	NaN	NaN	NaN	NaN	NaN	NaN	NaN	NaN	NaN	NaN	NaN	NaN	NaN	NaN	NaN	NaN	NaN	NaN	NaN	NaN	NaN	NaN	NaN	NaN	NaN	NaN	NaN	NaN	NaN	NaN	NaN	NaN	NaN	NaN
289	1e-05	1e-05	1e-05	1e-05	1e-05	0.0029375	0.0093212	0.017001	0.026301	0.036867	0.048753	0.062419	0.077587	0.09387	0.11091	0.12879	0.14797	0.16829	0.18927	0.21089	0.2334	0.25672	0.28068	0.3046	0.32896	0.35392	0.37939	0.40462	NaN	NaN	NaN	NaN	NaN	NaN	NaN	NaN	NaN	NaN	NaN	NaN	NaN	NaN	NaN	NaN	NaN	NaN	NaN	NaN	NaN
290	1e-05	1e-05	1e-05	1e-05	1e-05	1e-05	0.0029741	0.010418	0.020114	0.031979	0.044787	0.059671	0.075243	0.092166	0.10977	0.12832	0.14717	0.16693	0.18745	0.20806	0.2285	NaN	NaN	NaN	NaN	NaN	NaN	NaN	NaN	NaN	NaN	NaN	NaN	NaN	NaN	NaN	NaN	NaN	NaN	NaN	NaN	NaN	NaN	NaN	NaN	NaN	NaN	NaN	NaN
291	1e-05	0.0012962	0.0086055	0.018118	0.031875	0.04997	NaN	NaN	NaN	NaN	NaN	NaN	NaN	NaN	NaN	NaN	NaN	NaN	NaN	NaN	NaN	NaN	NaN	NaN	NaN	NaN	NaN	NaN	NaN	NaN	NaN	NaN	NaN	NaN	NaN	NaN	NaN	NaN	NaN	NaN	NaN	NaN	NaN	NaN	NaN	NaN	NaN	NaN	NaN
292	1e-05	1e-05	1e-05	0.0012661	0.0066661	0.013994	0.023264	0.035273	0.049874	0.067827	0.089767	0.11562	0.14449	NaN	NaN	NaN	NaN	NaN	NaN	NaN	NaN	NaN	NaN	NaN	NaN	NaN	NaN	NaN	NaN	NaN	NaN	NaN	NaN	NaN	NaN	NaN	NaN	NaN	NaN	NaN	NaN	NaN	NaN	NaN	NaN	NaN	NaN	NaN	NaN
293	1e-05	1e-05	1e-05	1e-05	1e-05	1e-05	0.0094735	0.031439	0.055836	0.081975	0.11148	0.14295	0.17554	0.20949	0.24436	0.28108	NaN	NaN	NaN	NaN	NaN	NaN	NaN	NaN	NaN	NaN	NaN	NaN	NaN	NaN	NaN	NaN	NaN	NaN	NaN	NaN	NaN	NaN	NaN	NaN	NaN	NaN	NaN	NaN	NaN	NaN	NaN	NaN	NaN
294	1e-05	1e-05	1e-05	1e-05	1e-05	1e-05	0.006554	0.022506	0.042188	0.065411	NaN	NaN	NaN	NaN	NaN	NaN	NaN	NaN	NaN	NaN	NaN	NaN	NaN	NaN	NaN	NaN	NaN	NaN	NaN	NaN	NaN	NaN	NaN	NaN	NaN	NaN	NaN	NaN	NaN	NaN	NaN	NaN	NaN	NaN	NaN	NaN	NaN	NaN	NaN
295	1e-05	1e-05	1e-05	1e-05	0.0029027	0.01661	0.034544	NaN	NaN	NaN	NaN	NaN	NaN	NaN	NaN	NaN	NaN	NaN	NaN	NaN	NaN	NaN	NaN	NaN	NaN	NaN	NaN	NaN	NaN	NaN	NaN	NaN	NaN	NaN	NaN	NaN	NaN	NaN	NaN	NaN	NaN	NaN	NaN	NaN	NaN	NaN	NaN	NaN	NaN
296	1e-05	1e-05	1e-05	1e-05	1e-05	1e-05	0.0027886	0.0093246	0.018499	0.027519	0.035681	0.047097	0.060585	0.075124	0.088893	0.10308	0.11669	0.13041	0.144	0.15756	0.17218	0.18792	0.20135	0.21294	0.22269	0.23331	0.24497	0.25595	0.26697	0.27834	0.28761	0.29507	0.30078	0.30624	0.313	0.32006	0.32638	0.33155	0.3377	0.34251	0.34676	0.35157	0.35582	0.36154	0.36745	0.37234	0.3777	0.3843	0.39077
297	1e-05	1e-05	1e-05	1e-05	0.0044652	0.015998	0.029844	0.045555	0.064081	0.085635	0.10969	0.13692	0.16671	NaN	NaN	NaN	NaN	NaN	NaN	NaN	NaN	NaN	NaN	NaN	NaN	NaN	NaN	NaN	NaN	NaN	NaN	NaN	NaN	NaN	NaN	NaN	NaN	NaN	NaN	NaN	NaN	NaN	NaN	NaN	NaN	NaN	NaN	NaN	NaN
298	1e-05	1e-05	1e-05	1e-05	1e-05	1e-05	0.0066297	0.021701	0.038993	0.058824	0.08043	0.10463	0.13116	0.1602	NaN	NaN	NaN	NaN	NaN	NaN	NaN	NaN	NaN	NaN	NaN	NaN	NaN	NaN	NaN	NaN	NaN	NaN	NaN	NaN	NaN	NaN	NaN	NaN	NaN	NaN	NaN	NaN	NaN	NaN	NaN	NaN	NaN	NaN	NaN
299	1e-05	1e-05	1e-05	1e-05	1e-05	1e-05	0.0029636	0.010667	0.01917	0.029162	0.040203	0.05294	0.066407	0.079218	0.092509	0.10491	0.11746	0.12945	0.14143	0.15201	0.16264	0.17385	0.18492	0.19657	0.20881	0.22037	0.235	0.25098	0.26742	0.28264	0.29917	0.31541	0.33002	0.34256	0.35488	0.36702	0.37908	0.38753	0.39548	0.40393	0.41208	0.41705	0.42225	0.42696	0.43271	0.43769	0.44265	0.44758	0.45456
300	1e-05	1e-05	1e-05	1e-05	1e-05	0.0090457	NaN	NaN	NaN	NaN	NaN	NaN	NaN	NaN	NaN	NaN	NaN	NaN	NaN	NaN	NaN	NaN	NaN	NaN	NaN	NaN	NaN	NaN	NaN	NaN	NaN	NaN	NaN	NaN	NaN	NaN	NaN	NaN	NaN	NaN	NaN	NaN	NaN	NaN	NaN	NaN	NaN	NaN	NaN
301	1e-05	1e-05	1e-05	1e-05	1e-05	1e-05	NaN	NaN	NaN	NaN	NaN	NaN	NaN	NaN	NaN	NaN	NaN	NaN	NaN	NaN	NaN	NaN	NaN	NaN	NaN	NaN	NaN	NaN	NaN	NaN	NaN	NaN	NaN	NaN	NaN	NaN	NaN	NaN	NaN	NaN	NaN	NaN	NaN	NaN	NaN	NaN	NaN	NaN	NaN
302	1e-05	1e-05	0.00048367	0.011752	0.025689	0.042715	0.063214	NaN	NaN	NaN	NaN	NaN	NaN	NaN	NaN	NaN	NaN	NaN	NaN	NaN	NaN	NaN	NaN	NaN	NaN	NaN	NaN	NaN	NaN	NaN	NaN	NaN	NaN	NaN	NaN	NaN	NaN	NaN	NaN	NaN	NaN	NaN	NaN	NaN	NaN	NaN	NaN	NaN	NaN
303	1e-05	1e-05	1e-05	1e-05	1e-05	1e-05	0.0028379	0.0095393	0.01724	0.025892	0.035084	0.045535	0.056826	0.068669	0.08093	0.093528	0.10582	0.11779	0.12967	0.14117	0.15269	0.16412	0.17454	0.18428	0.19373	0.20292	0.21143	0.21988	0.22823	0.23626	0.2442	0.25151	0.25858	0.26576	0.27302	0.28026	0.28695	0.29337	0.29945	0.30532	0.311	0.31643	0.32196	0.32719	0.33204	0.33668	0.34093	0.34548	0.35013
304	1e-05	1e-05	1e-05	1e-05	1e-05	0.017207	NaN	NaN	NaN	NaN	NaN	NaN	NaN	NaN	NaN	NaN	NaN	NaN	NaN	NaN	NaN	NaN	NaN	NaN	NaN	NaN	NaN	NaN	NaN	NaN	NaN	NaN	NaN	NaN	NaN	NaN	NaN	NaN	NaN	NaN	NaN	NaN	NaN	NaN	NaN	NaN	NaN	NaN	NaN
305	1e-05	1e-05	1e-05	0.0053178	0.035151	0.068194	NaN	NaN	NaN	NaN	NaN	NaN	NaN	NaN	NaN	NaN	NaN	NaN	NaN	NaN	NaN	NaN	NaN	NaN	NaN	NaN	NaN	NaN	NaN	NaN	NaN	NaN	NaN	NaN	NaN	NaN	NaN	NaN	NaN	NaN	NaN	NaN	NaN	NaN	NaN	NaN	NaN	NaN	NaN
306	1e-05	1e-05	1e-05	1e-05	1e-05	1e-05	0.005964	0.01986	0.036319	0.054257	0.074284	0.097141	0.12223	0.14871	0.17638	0.20439	0.23288	0.26163	0.29067	0.32055	0.35124	0.38151	0.41062	0.43826	0.46459	0.48928	0.51496	0.53886	0.56132	0.58305	0.60143	0.61769	0.63206	0.64467	0.65681	0.66808	0.67892	0.68679	0.69388	0.70104	0.7069	0.71359	0.71921	0.72468	0.72978	0.73394	0.73749	0.74059	0.7437
307	1e-05	1e-05	1e-05	1e-05	1e-05	1e-05	0.0068002	0.023188	0.042877	0.066108	0.092899	NaN	NaN	NaN	NaN	NaN	NaN	NaN	NaN	NaN	NaN	NaN	NaN	NaN	NaN	NaN	NaN	NaN	NaN	NaN	NaN	NaN	NaN	NaN	NaN	NaN	NaN	NaN	NaN	NaN	NaN	NaN	NaN	NaN	NaN	NaN	NaN	NaN	NaN
308	1e-05	1e-05	1e-05	1e-05	1e-05	1e-05	0.0065004	0.021598	0.039324	0.059833	0.08263	0.10798	0.13512	0.16431	0.19505	0.22726	0.26006	0.29328	0.32717	0.36083	0.39355	0.42543	0.45563	0.48507	0.51308	0.53939	0.56344	0.58604	0.60638	0.62448	0.64101	0.65668	0.67042	0.6833	0.69472	0.70516	0.71382	0.72192	0.72908	0.73547	0.741	0.74523	0.74741	0.74958	0.7507	0.75115	0.75109	0.75166	0.7513
309	1e-05	1e-05	1e-05	1e-05	1e-05	1e-05	0.0077914	NaN	NaN	NaN	NaN	NaN	NaN	NaN	NaN	NaN	NaN	NaN	NaN	NaN	NaN	NaN	NaN	NaN	NaN	NaN	NaN	NaN	NaN	NaN	NaN	NaN	NaN	NaN	NaN	NaN	NaN	NaN	NaN	NaN	NaN	NaN	NaN	NaN	NaN	NaN	NaN	NaN	NaN
310	1e-05	1e-05	1e-05	0.0035408	0.01572	0.030873	0.049065	0.070259	0.095484	NaN	NaN	NaN	NaN	NaN	NaN	NaN	NaN	NaN	NaN	NaN	NaN	NaN	NaN	NaN	NaN	NaN	NaN	NaN	NaN	NaN	NaN	NaN	NaN	NaN	NaN	NaN	NaN	NaN	NaN	NaN	NaN	NaN	NaN	NaN	NaN	NaN	NaN	NaN	NaN
311	1e-05	1e-05	1e-05	1e-05	1e-05	1e-05	NaN	NaN	NaN	NaN	NaN	NaN	NaN	NaN	NaN	NaN	NaN	NaN	NaN	NaN	NaN	NaN	NaN	NaN	NaN	NaN	NaN	NaN	NaN	NaN	NaN	NaN	NaN	NaN	NaN	NaN	NaN	NaN	NaN	NaN	NaN	NaN	NaN	NaN	NaN	NaN	NaN	NaN	NaN
312	1e-05	1e-05	1e-05	1e-05	1e-05	1e-05	NaN	NaN	NaN	NaN	NaN	NaN	NaN	NaN	NaN	NaN	NaN	NaN	NaN	NaN	NaN	NaN	NaN	NaN	NaN	NaN	NaN	NaN	NaN	NaN	NaN	NaN	NaN	NaN	NaN	NaN	NaN	NaN	NaN	NaN	NaN	NaN	NaN	NaN	NaN	NaN	NaN	NaN	NaN
313	1e-05	1e-05	1e-05	0.0081572	0.024813	0.043521	0.064919	0.089609	0.11802	NaN	NaN	NaN	NaN	NaN	NaN	NaN	NaN	NaN	NaN	NaN	NaN	NaN	NaN	NaN	NaN	NaN	NaN	NaN	NaN	NaN	NaN	NaN	NaN	NaN	NaN	NaN	NaN	NaN	NaN	NaN	NaN	NaN	NaN	NaN	NaN	NaN	NaN	NaN	NaN
314	1e-05	1e-05	1e-05	1e-05	1e-05	1e-05	NaN	NaN	NaN	NaN	NaN	NaN	NaN	NaN	NaN	NaN	NaN	NaN	NaN	NaN	NaN	NaN	NaN	NaN	NaN	NaN	NaN	NaN	NaN	NaN	NaN	NaN	NaN	NaN	NaN	NaN	NaN	NaN	NaN	NaN	NaN	NaN	NaN	NaN	NaN	NaN	NaN	NaN	NaN
315	1e-05	1e-05	1e-05	1e-05	0.012439	0.028629	0.048148	NaN	NaN	NaN	NaN	NaN	NaN	NaN	NaN	NaN	NaN	NaN	NaN	NaN	NaN	NaN	NaN	NaN	NaN	NaN	NaN	NaN	NaN	NaN	NaN	NaN	NaN	NaN	NaN	NaN	NaN	NaN	NaN	NaN	NaN	NaN	NaN	NaN	NaN	NaN	NaN	NaN	NaN
316	1e-05	1e-05	1e-05	1e-05	1e-05	1e-05	0.0045858	0.01523	0.027456	0.04088	0.055828	0.072045	0.089449	0.10763	0.12634	0.14567	0.16544	0.18522	0.20477	0.22439	0.24422	0.26378	0.28302	0.30173	0.32009	0.33807	0.35512	0.37171	0.38802	0.40402	0.41912	0.43331	0.44611	0.45789	0.46899	0.47957	0.48906	0.49783	0.50557	0.5125	0.51861	0.52383	0.52842	0.53293	0.53662	0.54031	0.54331	0.54628	0.54942
317	1e-05	1e-05	1e-05	1e-05	1e-05	0.0077273	0.01865	0.032352	0.047923	0.066201	0.086625	0.10895	0.13321	0.15882	0.18611	0.21452	0.24427	0.27465	0.30508	0.33672	NaN	NaN	NaN	NaN	NaN	NaN	NaN	NaN	NaN	NaN	NaN	NaN	NaN	NaN	NaN	NaN	NaN	NaN	NaN	NaN	NaN	NaN	NaN	NaN	NaN	NaN	NaN	NaN	NaN
318	1e-05	0.0037405	0.011984	0.021421	0.032146	0.044837	0.060225	0.078213	0.098665	0.12172	0.14807	0.17746	NaN	NaN	NaN	NaN	NaN	NaN	NaN	NaN	NaN	NaN	NaN	NaN	NaN	NaN	NaN	NaN	NaN	NaN	NaN	NaN	NaN	NaN	NaN	NaN	NaN	NaN	NaN	NaN	NaN	NaN	NaN	NaN	NaN	NaN	NaN	NaN	NaN
319	1e-05	9.2554e-05	0.02145	0.044619	0.070008	0.096885	NaN	NaN	NaN	NaN	NaN	NaN	NaN	NaN	NaN	NaN	NaN	NaN	NaN	NaN	NaN	NaN	NaN	NaN	NaN	NaN	NaN	NaN	NaN	NaN	NaN	NaN	NaN	NaN	NaN	NaN	NaN	NaN	NaN	NaN	NaN	NaN	NaN	NaN	NaN	NaN	NaN	NaN	NaN
320	1e-05	1e-05	1e-05	0.0060921	0.014402	0.023795	0.034176	0.045644	0.058754	0.073466	0.089891	0.10802	0.12735	0.14789	0.16987	NaN	NaN	NaN	NaN	NaN	NaN	NaN	NaN	NaN	NaN	NaN	NaN	NaN	NaN	NaN	NaN	NaN	NaN	NaN	NaN	NaN	NaN	NaN	NaN	NaN	NaN	NaN	NaN	NaN	NaN	NaN	NaN	NaN	NaN
321	1e-05	1e-05	1e-05	1e-05	0.0041799	0.013164	0.023232	0.034742	0.047335	0.061264	0.076431	0.092792	0.11015	0.12826	0.14755	0.16759	0.18851	0.20968	0.23073	0.25224	0.27416	0.29573	0.3165	0.33719	0.35815	0.37863	0.39953	0.42043	0.44208	0.4644	NaN	NaN	NaN	NaN	NaN	NaN	NaN	NaN	NaN	NaN	NaN	NaN	NaN	NaN	NaN	NaN	NaN	NaN	NaN
322	0.002776	0.017556	0.032891	0.049331	0.068175	0.089406	0.11358	NaN	NaN	NaN	NaN	NaN	NaN	NaN	NaN	NaN	NaN	NaN	NaN	NaN	NaN	NaN	NaN	NaN	NaN	NaN	NaN	NaN	NaN	NaN	NaN	NaN	NaN	NaN	NaN	NaN	NaN	NaN	NaN	NaN	NaN	NaN	NaN	NaN	NaN	NaN	NaN	NaN	NaN
323	1e-05	1e-05	1e-05	1e-05	1e-05	0.0032042	0.013725	0.028218	0.047532	NaN	NaN	NaN	NaN	NaN	NaN	NaN	NaN	NaN	NaN	NaN	NaN	NaN	NaN	NaN	NaN	NaN	NaN	NaN	NaN	NaN	NaN	NaN	NaN	NaN	NaN	NaN	NaN	NaN	NaN	NaN	NaN	NaN	NaN	NaN	NaN	NaN	NaN	NaN	NaN
324	1e-05	1e-05	1e-05	1e-05	0.0030328	0.017074	0.032747	0.049932	0.069611	0.089846	0.11159	0.13547	0.1601	0.18501	0.21119	0.23747	0.26368	0.29005	0.31698	0.34331	0.37046	0.3977	0.4244	0.45145	NaN	NaN	NaN	NaN	NaN	NaN	NaN	NaN	NaN	NaN	NaN	NaN	NaN	NaN	NaN	NaN	NaN	NaN	NaN	NaN	NaN	NaN	NaN	NaN	NaN
325	1e-05	1e-05	1e-05	1e-05	1e-05	1e-05	0.0027575	0.0090399	0.016196	0.024526	0.033833	0.044397	0.056075	0.068765	0.082548	0.097571	0.11404	0.13191	0.15128	0.17211	0.19455	0.21866	0.24382	0.27075	NaN	NaN	NaN	NaN	NaN	NaN	NaN	NaN	NaN	NaN	NaN	NaN	NaN	NaN	NaN	NaN	NaN	NaN	NaN	NaN	NaN	NaN	NaN	NaN	NaN
326	1e-05	1e-05	1e-05	0.0023625	0.0077193	0.014699	0.023769	0.035215	0.049328	0.065245	0.082855	0.10303	0.12558	0.15083	0.17872	0.20867	NaN	NaN	NaN	NaN	NaN	NaN	NaN	NaN	NaN	NaN	NaN	NaN	NaN	NaN	NaN	NaN	NaN	NaN	NaN	NaN	NaN	NaN	NaN	NaN	NaN	NaN	NaN	NaN	NaN	NaN	NaN	NaN	NaN
327	1e-05	1e-05	1.1594e-05	0.00088218	0.002724	0.0063438	0.012032	0.019633	0.029872	0.041866	0.055877	0.072994	0.091953	0.112	0.13389	0.15698	0.18148	0.20709	0.2347	0.263	NaN	NaN	NaN	NaN	NaN	NaN	NaN	NaN	NaN	NaN	NaN	NaN	NaN	NaN	NaN	NaN	NaN	NaN	NaN	NaN	NaN	NaN	NaN	NaN	NaN	NaN	NaN	NaN	NaN
328	1e-05	1e-05	1e-05	1e-05	1e-05	0.0056915	0.018258	0.032366	0.048277	0.065405	0.084123	0.10466	0.12617	0.14824	0.17133	0.19527	NaN	NaN	NaN	NaN	NaN	NaN	NaN	NaN	NaN	NaN	NaN	NaN	NaN	NaN	NaN	NaN	NaN	NaN	NaN	NaN	NaN	NaN	NaN	NaN	NaN	NaN	NaN	NaN	NaN	NaN	NaN	NaN	NaN
329	1e-05	1e-05	1e-05	1e-05	0.021696	0.055696	0.088191	0.11771	0.14946	0.1809	0.20998	0.23758	NaN	NaN	NaN	NaN	NaN	NaN	NaN	NaN	NaN	NaN	NaN	NaN	NaN	NaN	NaN	NaN	NaN	NaN	NaN	NaN	NaN	NaN	NaN	NaN	NaN	NaN	NaN	NaN	NaN	NaN	NaN	NaN	NaN	NaN	NaN	NaN	NaN
330	1e-05	1e-05	0.00053477	0.011262	0.022473	0.033803	0.046468	0.060854	0.076422	0.093063	0.11154	0.13249	0.15547	NaN	NaN	NaN	NaN	NaN	NaN	NaN	NaN	NaN	NaN	NaN	NaN	NaN	NaN	NaN	NaN	NaN	NaN	NaN	NaN	NaN	NaN	NaN	NaN	NaN	NaN	NaN	NaN	NaN	NaN	NaN	NaN	NaN	NaN	NaN	NaN
331	1e-05	1e-05	0.013917	0.047618	0.084142	0.12372	0.16649	NaN	NaN	NaN	NaN	NaN	NaN	NaN	NaN	NaN	NaN	NaN	NaN	NaN	NaN	NaN	NaN	NaN	NaN	NaN	NaN	NaN	NaN	NaN	NaN	NaN	NaN	NaN	NaN	NaN	NaN	NaN	NaN	NaN	NaN	NaN	NaN	NaN	NaN	NaN	NaN	NaN	NaN
332	1e-05	1e-05	1e-05	1e-05	1e-05	1e-05	0.0046231	0.015044	0.02774	0.042791	0.060755	0.082581	0.10828	NaN	NaN	NaN	NaN	NaN	NaN	NaN	NaN	NaN	NaN	NaN	NaN	NaN	NaN	NaN	NaN	NaN	NaN	NaN	NaN	NaN	NaN	NaN	NaN	NaN	NaN	NaN	NaN	NaN	NaN	NaN	NaN	NaN	NaN	NaN	NaN
333	1e-05	1e-05	1e-05	0.014052	0.030793	0.048682	0.069249	0.091855	0.11635	0.14329	0.17223	0.20292	NaN	NaN	NaN	NaN	NaN	NaN	NaN	NaN	NaN	NaN	NaN	NaN	NaN	NaN	NaN	NaN	NaN	NaN	NaN	NaN	NaN	NaN	NaN	NaN	NaN	NaN	NaN	NaN	NaN	NaN	NaN	NaN	NaN	NaN	NaN	NaN	NaN
334	1e-05	1e-05	1e-05	0.0080091	0.016396	0.025298	0.035589	0.047216	0.059654	0.074078	0.090073	0.10809	0.1283	0.15165	0.17723	0.20598	NaN	NaN	NaN	NaN	NaN	NaN	NaN	NaN	NaN	NaN	NaN	NaN	NaN	NaN	NaN	NaN	NaN	NaN	NaN	NaN	NaN	NaN	NaN	NaN	NaN	NaN	NaN	NaN	NaN	NaN	NaN	NaN	NaN
335	1e-05	1e-05	1e-05	1e-05	1e-05	1e-05	0.011114	0.034978	0.06125	0.089551	0.12041	0.15268	NaN	NaN	NaN	NaN	NaN	NaN	NaN	NaN	NaN	NaN	NaN	NaN	NaN	NaN	NaN	NaN	NaN	NaN	NaN	NaN	NaN	NaN	NaN	NaN	NaN	NaN	NaN	NaN	NaN	NaN	NaN	NaN	NaN	NaN	NaN	NaN	NaN
336	1e-05	1e-05	0.0053423	0.028712	0.051532	0.076102	0.1018	0.12867	0.15776	0.18705	0.21542	0.24382	0.2735	0.30376	0.33505	0.36746	0.39927	NaN	NaN	NaN	NaN	NaN	NaN	NaN	NaN	NaN	NaN	NaN	NaN	NaN	NaN	NaN	NaN	NaN	NaN	NaN	NaN	NaN	NaN	NaN	NaN	NaN	NaN	NaN	NaN	NaN	NaN	NaN	NaN
337	1e-05	1e-05	1e-05	1e-05	0.0073061	0.022233	0.039596	0.059495	0.082581	0.10976	NaN	NaN	NaN	NaN	NaN	NaN	NaN	NaN	NaN	NaN	NaN	NaN	NaN	NaN	NaN	NaN	NaN	NaN	NaN	NaN	NaN	NaN	NaN	NaN	NaN	NaN	NaN	NaN	NaN	NaN	NaN	NaN	NaN	NaN	NaN	NaN	NaN	NaN	NaN
338	1e-05	1e-05	1e-05	1e-05	1e-05	1e-05	NaN	NaN	NaN	NaN	NaN	NaN	NaN	NaN	NaN	NaN	NaN	NaN	NaN	NaN	NaN	NaN	NaN	NaN	NaN	NaN	NaN	NaN	NaN	NaN	NaN	NaN	NaN	NaN	NaN	NaN	NaN	NaN	NaN	NaN	NaN	NaN	NaN	NaN	NaN	NaN	NaN	NaN	NaN
339	1e-05	1e-05	1e-05	0.00096872	0.011854	0.023972	0.037365	0.052366	0.069515	NaN	NaN	NaN	NaN	NaN	NaN	NaN	NaN	NaN	NaN	NaN	NaN	NaN	NaN	NaN	NaN	NaN	NaN	NaN	NaN	NaN	NaN	NaN	NaN	NaN	NaN	NaN	NaN	NaN	NaN	NaN	NaN	NaN	NaN	NaN	NaN	NaN	NaN	NaN	NaN
340	1e-05	1e-05	1e-05	1e-05	1e-05	1e-05	NaN	NaN	NaN	NaN	NaN	NaN	NaN	NaN	NaN	NaN	NaN	NaN	NaN	NaN	NaN	NaN	NaN	NaN	NaN	NaN	NaN	NaN	NaN	NaN	NaN	NaN	NaN	NaN	NaN	NaN	NaN	NaN	NaN	NaN	NaN	NaN	NaN	NaN	NaN	NaN	NaN	NaN	NaN
341	1e-05	1e-05	1e-05	1e-05	1e-05	1e-05	0.0064404	0.020986	0.036717	0.054451	0.074327	0.096401	0.12092	NaN	NaN	NaN	NaN	NaN	NaN	NaN	NaN	NaN	NaN	NaN	NaN	NaN	NaN	NaN	NaN	NaN	NaN	NaN	NaN	NaN	NaN	NaN	NaN	NaN	NaN	NaN	NaN	NaN	NaN	NaN	NaN	NaN	NaN	NaN	NaN
342	1e-05	1e-05	0.00067002	0.014247	0.028812	0.045015	0.062811	0.082482	0.10399	0.12716	0.15246	0.18049	0.21155	0.24529	NaN	NaN	NaN	NaN	NaN	NaN	NaN	NaN	NaN	NaN	NaN	NaN	NaN	NaN	NaN	NaN	NaN	NaN	NaN	NaN	NaN	NaN	NaN	NaN	NaN	NaN	NaN	NaN	NaN	NaN	NaN	NaN	NaN	NaN	NaN
343	1e-05	1e-05	1e-05	1e-05	1e-05	1e-05	0.0032839	0.011105	0.019982	0.029932	0.040458	0.052788	0.066055	0.079504	0.093692	0.1093	0.12506	0.14134	0.15777	0.1745	0.19108	0.20801	0.22449	0.24074	0.25738	0.27356	0.28895	0.30532	0.32242	0.34061	0.36029	NaN	NaN	NaN	NaN	NaN	NaN	NaN	NaN	NaN	NaN	NaN	NaN	NaN	NaN	NaN	NaN	NaN	NaN
344	1e-05	1e-05	1e-05	1e-05	1e-05	1e-05	0.01133	NaN	NaN	NaN	NaN	NaN	NaN	NaN	NaN	NaN	NaN	NaN	NaN	NaN	NaN	NaN	NaN	NaN	NaN	NaN	NaN	NaN	NaN	NaN	NaN	NaN	NaN	NaN	NaN	NaN	NaN	NaN	NaN	NaN	NaN	NaN	NaN	NaN	NaN	NaN	NaN	NaN	NaN
345	1e-05	1e-05	1e-05	1e-05	1e-05	1e-05	0.0076866	0.025207	0.045184	0.06735	0.091838	NaN	NaN	NaN	NaN	NaN	NaN	NaN	NaN	NaN	NaN	NaN	NaN	NaN	NaN	NaN	NaN	NaN	NaN	NaN	NaN	NaN	NaN	NaN	NaN	NaN	NaN	NaN	NaN	NaN	NaN	NaN	NaN	NaN	NaN	NaN	NaN	NaN	NaN
346	1e-05	1e-05	1e-05	1e-05	1e-05	1e-05	0.0094344	0.02965	0.052198	0.076214	0.10225	0.13031	0.16154	NaN	NaN	NaN	NaN	NaN	NaN	NaN	NaN	NaN	NaN	NaN	NaN	NaN	NaN	NaN	NaN	NaN	NaN	NaN	NaN	NaN	NaN	NaN	NaN	NaN	NaN	NaN	NaN	NaN	NaN	NaN	NaN	NaN	NaN	NaN	NaN
347	1e-05	1e-05	0.0042535	0.017042	0.034872	0.058012	0.086766	NaN	NaN	NaN	NaN	NaN	NaN	NaN	NaN	NaN	NaN	NaN	NaN	NaN	NaN	NaN	NaN	NaN	NaN	NaN	NaN	NaN	NaN	NaN	NaN	NaN	NaN	NaN	NaN	NaN	NaN	NaN	NaN	NaN	NaN	NaN	NaN	NaN	NaN	NaN	NaN	NaN	NaN
348	1e-05	1e-05	1e-05	1e-05	1e-05	1e-05	0.0031213	0.011247	0.02088	0.032295	0.0453	0.060835	0.077568	0.095037	0.11438	0.13475	0.15531	0.17692	0.19933	0.2232	0.24781	0.27355	0.30001	NaN	NaN	NaN	NaN	NaN	NaN	NaN	NaN	NaN	NaN	NaN	NaN	NaN	NaN	NaN	NaN	NaN	NaN	NaN	NaN	NaN	NaN	NaN	NaN	NaN	NaN
349	1e-05	1e-05	1e-05	1e-05	0.00054502	0.0049725	0.011715	0.020965	0.032005	0.045224	0.060098	0.077465	0.095977	0.11602	0.13795	0.16123	0.1861	0.2112	0.23614	0.26147	0.28749	0.31411	0.34089	0.36839	0.39592	NaN	NaN	NaN	NaN	NaN	NaN	NaN	NaN	NaN	NaN	NaN	NaN	NaN	NaN	NaN	NaN	NaN	NaN	NaN	NaN	NaN	NaN	NaN	NaN
350	1e-05	1e-05	1e-05	1e-05	1e-05	1e-05	0.015497	0.046803	0.078943	NaN	NaN	NaN	NaN	NaN	NaN	NaN	NaN	NaN	NaN	NaN	NaN	NaN	NaN	NaN	NaN	NaN	NaN	NaN	NaN	NaN	NaN	NaN	NaN	NaN	NaN	NaN	NaN	NaN	NaN	NaN	NaN	NaN	NaN	NaN	NaN	NaN	NaN	NaN	NaN
351	1e-05	1e-05	1e-05	1e-05	1e-05	1e-05	0.011535	NaN	NaN	NaN	NaN	NaN	NaN	NaN	NaN	NaN	NaN	NaN	NaN	NaN	NaN	NaN	NaN	NaN	NaN	NaN	NaN	NaN	NaN	NaN	NaN	NaN	NaN	NaN	NaN	NaN	NaN	NaN	NaN	NaN	NaN	NaN	NaN	NaN	NaN	NaN	NaN	NaN	NaN
352	1e-05	1e-05	1e-05	1e-05	1e-05	1e-05	0.0082754	0.028085	NaN	NaN	NaN	NaN	NaN	NaN	NaN	NaN	NaN	NaN	NaN	NaN	NaN	NaN	NaN	NaN	NaN	NaN	NaN	NaN	NaN	NaN	NaN	NaN	NaN	NaN	NaN	NaN	NaN	NaN	NaN	NaN	NaN	NaN	NaN	NaN	NaN	NaN	NaN	NaN	NaN
353	1e-05	1e-05	1e-05	1e-05	1e-05	1e-05	0.010817	0.033854	0.059371	0.086569	0.11596	NaN	NaN	NaN	NaN	NaN	NaN	NaN	NaN	NaN	NaN	NaN	NaN	NaN	NaN	NaN	NaN	NaN	NaN	NaN	NaN	NaN	NaN	NaN	NaN	NaN	NaN	NaN	NaN	NaN	NaN	NaN	NaN	NaN	NaN	NaN	NaN	NaN	NaN
354	1e-05	1e-05	0.0097638	0.02596	0.042855	0.060531	0.079918	0.10148	0.1247	0.14938	0.17664	0.20564	0.23644	NaN	NaN	NaN	NaN	NaN	NaN	NaN	NaN	NaN	NaN	NaN	NaN	NaN	NaN	NaN	NaN	NaN	NaN	NaN	NaN	NaN	NaN	NaN	NaN	NaN	NaN	NaN	NaN	NaN	NaN	NaN	NaN	NaN	NaN	NaN	NaN
355	1e-05	1e-05	1e-05	1e-05	1e-05	1e-05	0.0096682	0.032284	NaN	NaN	NaN	NaN	NaN	NaN	NaN	NaN	NaN	NaN	NaN	NaN	NaN	NaN	NaN	NaN	NaN	NaN	NaN	NaN	NaN	NaN	NaN	NaN	NaN	NaN	NaN	NaN	NaN	NaN	NaN	NaN	NaN	NaN	NaN	NaN	NaN	NaN	NaN	NaN	NaN
356	1e-05	1e-05	1e-05	1e-05	0.0025078	0.027455	0.05312	0.080234	0.10772	0.13627	0.16696	NaN	NaN	NaN	NaN	NaN	NaN	NaN	NaN	NaN	NaN	NaN	NaN	NaN	NaN	NaN	NaN	NaN	NaN	NaN	NaN	NaN	NaN	NaN	NaN	NaN	NaN	NaN	NaN	NaN	NaN	NaN	NaN	NaN	NaN	NaN	NaN	NaN	NaN
357	1e-05	1e-05	1e-05	1e-05	1e-05	1e-05	0.0059138	0.018981	0.03385	0.050589	0.06938	0.090607	0.11363	0.13869	0.16528	0.19308	0.22163	0.25109	0.28116	0.31128	0.34095	0.37016	0.39781	0.42481	0.45044	0.47524	0.49889	0.5214	0.54239	0.56197	0.58012	0.59692	0.6114	0.62462	0.63623	0.64695	0.65629	0.66433	0.67156	0.67769	0.68237	0.68649	0.6899	0.69393	0.69755	0.70101	0.70366	0.70576	0.70759
358	1e-05	1e-05	1e-05	1e-05	1e-05	1e-05	0.0071817	0.022966	0.037832	0.05217	0.066718	0.081805	0.098035	0.11595	0.13461	0.15495	0.17919	NaN	NaN	NaN	NaN	NaN	NaN	NaN	NaN	NaN	NaN	NaN	NaN	NaN	NaN	NaN	NaN	NaN	NaN	NaN	NaN	NaN	NaN	NaN	NaN	NaN	NaN	NaN	NaN	NaN	NaN	NaN	NaN
359	1e-05	0.0043923	0.021716	0.038745	0.055509	0.073334	0.096697	0.12763	0.16704	0.21674	0.27621	0.34149	NaN	NaN	NaN	NaN	NaN	NaN	NaN	NaN	NaN	NaN	NaN	NaN	NaN	NaN	NaN	NaN	NaN	NaN	NaN	NaN	NaN	NaN	NaN	NaN	NaN	NaN	NaN	NaN	NaN	NaN	NaN	NaN	NaN	NaN	NaN	NaN	NaN
360	1e-05	1e-05	1e-05	1e-05	1e-05	1e-05	0.0074185	0.025339	0.044998	0.065926	0.088503	0.11286	0.13965	0.16804	0.19779	NaN	NaN	NaN	NaN	NaN	NaN	NaN	NaN	NaN	NaN	NaN	NaN	NaN	NaN	NaN	NaN	NaN	NaN	NaN	NaN	NaN	NaN	NaN	NaN	NaN	NaN	NaN	NaN	NaN	NaN	NaN	NaN	NaN	NaN
361	1e-05	1e-05	1e-05	1e-05	1e-05	1e-05	0.0060285	0.017843	0.031038	0.046259	0.064425	0.083523	0.10636	NaN	NaN	NaN	NaN	NaN	NaN	NaN	NaN	NaN	NaN	NaN	NaN	NaN	NaN	NaN	NaN	NaN	NaN	NaN	NaN	NaN	NaN	NaN	NaN	NaN	NaN	NaN	NaN	NaN	NaN	NaN	NaN	NaN	NaN	NaN	NaN
362	1e-05	1e-05	1e-05	0.007586	0.016901	0.026345	0.036946	0.049274	0.062875	0.077812	0.095124	0.11497	0.13755	0.16192	0.18781	0.2156	NaN	NaN	NaN	NaN	NaN	NaN	NaN	NaN	NaN	NaN	NaN	NaN	NaN	NaN	NaN	NaN	NaN	NaN	NaN	NaN	NaN	NaN	NaN	NaN	NaN	NaN	NaN	NaN	NaN	NaN	NaN	NaN	NaN
363	1e-05	1e-05	1e-05	0.010207	0.033794	0.062297	NaN	NaN	NaN	NaN	NaN	NaN	NaN	NaN	NaN	NaN	NaN	NaN	NaN	NaN	NaN	NaN	NaN	NaN	NaN	NaN	NaN	NaN	NaN	NaN	NaN	NaN	NaN	NaN	NaN	NaN	NaN	NaN	NaN	NaN	NaN	NaN	NaN	NaN	NaN	NaN	NaN	NaN	NaN
364	1e-05	1e-05	1e-05	1e-05	1e-05	1e-05	NaN	NaN	NaN	NaN	NaN	NaN	NaN	NaN	NaN	NaN	NaN	NaN	NaN	NaN	NaN	NaN	NaN	NaN	NaN	NaN	NaN	NaN	NaN	NaN	NaN	NaN	NaN	NaN	NaN	NaN	NaN	NaN	NaN	NaN	NaN	NaN	NaN	NaN	NaN	NaN	NaN	NaN	NaN
365	1e-05	1e-05	1e-05	1e-05	1e-05	1e-05	NaN	NaN	NaN	NaN	NaN	NaN	NaN	NaN	NaN	NaN	NaN	NaN	NaN	NaN	NaN	NaN	NaN	NaN	NaN	NaN	NaN	NaN	NaN	NaN	NaN	NaN	NaN	NaN	NaN	NaN	NaN	NaN	NaN	NaN	NaN	NaN	NaN	NaN	NaN	NaN	NaN	NaN	NaN
366	1e-05	1e-05	1e-05	1e-05	1e-05	1e-05	0.013877	0.043481	NaN	NaN	NaN	NaN	NaN	NaN	NaN	NaN	NaN	NaN	NaN	NaN	NaN	NaN	NaN	NaN	NaN	NaN	NaN	NaN	NaN	NaN	NaN	NaN	NaN	NaN	NaN	NaN	NaN	NaN	NaN	NaN	NaN	NaN	NaN	NaN	NaN	NaN	NaN	NaN	NaN
367	1e-05	1e-05	1e-05	1e-05	1e-05	1e-05	0.0081498	0.025588	0.045277	0.067342	0.09142	0.11794	0.14615	0.17556	0.20545	0.23568	NaN	NaN	NaN	NaN	NaN	NaN	NaN	NaN	NaN	NaN	NaN	NaN	NaN	NaN	NaN	NaN	NaN	NaN	NaN	NaN	NaN	NaN	NaN	NaN	NaN	NaN	NaN	NaN	NaN	NaN	NaN	NaN	NaN
368	1e-05	1e-05	1e-05	1e-05	1e-05	1e-05	0.0094706	0.030395	0.053267	0.07884	0.10694	NaN	NaN	NaN	NaN	NaN	NaN	NaN	NaN	NaN	NaN	NaN	NaN	NaN	NaN	NaN	NaN	NaN	NaN	NaN	NaN	NaN	NaN	NaN	NaN	NaN	NaN	NaN	NaN	NaN	NaN	NaN	NaN	NaN	NaN	NaN	NaN	NaN	NaN
369	1e-05	1e-05	1e-05	1e-05	1e-05	1e-05	0.0050348	0.016193	0.027249	0.038886	0.054213	NaN	NaN	NaN	NaN	NaN	NaN	NaN	NaN	NaN	NaN	NaN	NaN	NaN	NaN	NaN	NaN	NaN	NaN	NaN	NaN	NaN	NaN	NaN	NaN	NaN	NaN	NaN	NaN	NaN	NaN	NaN	NaN	NaN	NaN	NaN	NaN	NaN	NaN
370	1e-05	1e-05	1e-05	1e-05	1e-05	1e-05	NaN	NaN	NaN	NaN	NaN	NaN	NaN	NaN	NaN	NaN	NaN	NaN	NaN	NaN	NaN	NaN	NaN	NaN	NaN	NaN	NaN	NaN	NaN	NaN	NaN	NaN	NaN	NaN	NaN	NaN	NaN	NaN	NaN	NaN	NaN	NaN	NaN	NaN	NaN	NaN	NaN	NaN	NaN
371	1e-05	1e-05	0.0017728	0.0071493	0.013777	0.022419	0.032595	0.045059	0.060544	0.078465	0.099204	0.12386	0.15257	0.18509	0.22037	NaN	NaN	NaN	NaN	NaN	NaN	NaN	NaN	NaN	NaN	NaN	NaN	NaN	NaN	NaN	NaN	NaN	NaN	NaN	NaN	NaN	NaN	NaN	NaN	NaN	NaN	NaN	NaN	NaN	NaN	NaN	NaN	NaN	NaN
372	1e-05	1e-05	1e-05	1e-05	1e-05	0.020757	0.044397	0.071141	NaN	NaN	NaN	NaN	NaN	NaN	NaN	NaN	NaN	NaN	NaN	NaN	NaN	NaN	NaN	NaN	NaN	NaN	NaN	NaN	NaN	NaN	NaN	NaN	NaN	NaN	NaN	NaN	NaN	NaN	NaN	NaN	NaN	NaN	NaN	NaN	NaN	NaN	NaN	NaN	NaN
373	1e-05	1e-05	1e-05	1e-05	1e-05	1e-05	0.0067236	0.022952	0.041581	0.063976	0.088794	0.11882	NaN	NaN	NaN	NaN	NaN	NaN	NaN	NaN	NaN	NaN	NaN	NaN	NaN	NaN	NaN	NaN	NaN	NaN	NaN	NaN	NaN	NaN	NaN	NaN	NaN	NaN	NaN	NaN	NaN	NaN	NaN	NaN	NaN	NaN	NaN	NaN	NaN
374	1e-05	1e-05	1e-05	1e-05	1e-05	0.0048745	0.013354	0.02345	0.03473	0.047307	0.061569	0.077461	0.095358	0.11572	0.13897	0.16514	NaN	NaN	NaN	NaN	NaN	NaN	NaN	NaN	NaN	NaN	NaN	NaN	NaN	NaN	NaN	NaN	NaN	NaN	NaN	NaN	NaN	NaN	NaN	NaN	NaN	NaN	NaN	NaN	NaN	NaN	NaN	NaN	NaN
375	1e-05	1e-05	1e-05	0.0045112	0.013587	0.02314	0.03386	0.045669	0.058895	0.073653	0.09045	0.10921	0.13042	0.15388	0.1794	NaN	NaN	NaN	NaN	NaN	NaN	NaN	NaN	NaN	NaN	NaN	NaN	NaN	NaN	NaN	NaN	NaN	NaN	NaN	NaN	NaN	NaN	NaN	NaN	NaN	NaN	NaN	NaN	NaN	NaN	NaN	NaN	NaN	NaN
376	1e-05	1e-05	1e-05	1e-05	0.0015539	0.017671	0.034898	0.053186	0.072386	0.09235	0.11318	0.13554	0.16044	0.18747	NaN	NaN	NaN	NaN	NaN	NaN	NaN	NaN	NaN	NaN	NaN	NaN	NaN	NaN	NaN	NaN	NaN	NaN	NaN	NaN	NaN	NaN	NaN	NaN	NaN	NaN	NaN	NaN	NaN	NaN	NaN	NaN	NaN	NaN	NaN
377	1e-05	1e-05	1e-05	1e-05	1e-05	1e-05	0.0056811	0.018637	0.033178	0.050251	0.06986	0.09242	0.11834	NaN	NaN	NaN	NaN	NaN	NaN	NaN	NaN	NaN	NaN	NaN	NaN	NaN	NaN	NaN	NaN	NaN	NaN	NaN	NaN	NaN	NaN	NaN	NaN	NaN	NaN	NaN	NaN	NaN	NaN	NaN	NaN	NaN	NaN	NaN	NaN
378	1e-05	1e-05	1e-05	1e-05	1e-05	1e-05	0.0086875	0.027668	0.047909	0.069483	0.09232	0.11795	0.1465	0.17731	NaN	NaN	NaN	NaN	NaN	NaN	NaN	NaN	NaN	NaN	NaN	NaN	NaN	NaN	NaN	NaN	NaN	NaN	NaN	NaN	NaN	NaN	NaN	NaN	NaN	NaN	NaN	NaN	NaN	NaN	NaN	NaN	NaN	NaN	NaN
379	1e-05	1e-05	0.0053351	0.014659	0.024727	0.035751	0.047666	0.060728	0.075633	0.09219	0.11046	0.13058	0.15289	0.17725	0.20406	NaN	NaN	NaN	NaN	NaN	NaN	NaN	NaN	NaN	NaN	NaN	NaN	NaN	NaN	NaN	NaN	NaN	NaN	NaN	NaN	NaN	NaN	NaN	NaN	NaN	NaN	NaN	NaN	NaN	NaN	NaN	NaN	NaN	NaN
380	0.19684	0.20785	0.2189	0.23035	0.24276	0.25586	0.27008	0.28539	0.30178	0.31976	0.33877	0.35879	0.38029	0.40218	0.42451	0.44721	0.47018	0.49313	0.51612	0.53889	0.5611	0.58273	0.60373	0.62388	0.6446	0.66505	0.68533	0.70584	0.72668	NaN	NaN	NaN	NaN	NaN	NaN	NaN	NaN	NaN	NaN	NaN	NaN	NaN	NaN	NaN	NaN	NaN	NaN	NaN	NaN
381	1e-05	1e-05	1e-05	1e-05	1e-05	1e-05	0.0057332	0.018789	0.033436	0.049535	0.06746	0.087519	0.10957	0.13329	0.15965	NaN	NaN	NaN	NaN	NaN	NaN	NaN	NaN	NaN	NaN	NaN	NaN	NaN	NaN	NaN	NaN	NaN	NaN	NaN	NaN	NaN	NaN	NaN	NaN	NaN	NaN	NaN	NaN	NaN	NaN	NaN	NaN	NaN	NaN
382	1e-05	1e-05	1e-05	1e-05	1e-05	1e-05	0.0049092	0.015623	0.027466	0.040929	0.055783	0.072314	0.090669	0.11075	0.13244	0.15571	0.18098	0.208	NaN	NaN	NaN	NaN	NaN	NaN	NaN	NaN	NaN	NaN	NaN	NaN	NaN	NaN	NaN	NaN	NaN	NaN	NaN	NaN	NaN	NaN	NaN	NaN	NaN	NaN	NaN	NaN	NaN	NaN	NaN
383	1e-05	0.002342	0.011742	0.020867	0.029646	0.038436	0.053448	0.068456	0.083273	0.10228	0.1252	0.15333	0.18345	NaN	NaN	NaN	NaN	NaN	NaN	NaN	NaN	NaN	NaN	NaN	NaN	NaN	NaN	NaN	NaN	NaN	NaN	NaN	NaN	NaN	NaN	NaN	NaN	NaN	NaN	NaN	NaN	NaN	NaN	NaN	NaN	NaN	NaN	NaN	NaN
384	1e-05	1e-05	1e-05	1e-05	1e-05	1e-05	0.0040288	0.013341	0.024327	0.036477	0.050121	0.065978	NaN	NaN	NaN	NaN	NaN	NaN	NaN	NaN	NaN	NaN	NaN	NaN	NaN	NaN	NaN	NaN	NaN	NaN	NaN	NaN	NaN	NaN	NaN	NaN	NaN	NaN	NaN	NaN	NaN	NaN	NaN	NaN	NaN	NaN	NaN	NaN	NaN
385	1e-05	1e-05	1e-05	0.018671	0.039074	0.060428	0.083007	0.10693	0.13227	0.15914	0.18675	0.21541	0.2458	0.27808	NaN	NaN	NaN	NaN	NaN	NaN	NaN	NaN	NaN	NaN	NaN	NaN	NaN	NaN	NaN	NaN	NaN	NaN	NaN	NaN	NaN	NaN	NaN	NaN	NaN	NaN	NaN	NaN	NaN	NaN	NaN	NaN	NaN	NaN	NaN
386	1e-05	1e-05	1e-05	1e-05	1e-05	1e-05	0.0059739	0.019738	0.034916	0.051437	0.069546	0.089728	0.11193	0.13654	0.16403	NaN	NaN	NaN	NaN	NaN	NaN	NaN	NaN	NaN	NaN	NaN	NaN	NaN	NaN	NaN	NaN	NaN	NaN	NaN	NaN	NaN	NaN	NaN	NaN	NaN	NaN	NaN	NaN	NaN	NaN	NaN	NaN	NaN	NaN
387	1e-05	1e-05	1e-05	0.024353	0.0521	0.082958	NaN	NaN	NaN	NaN	NaN	NaN	NaN	NaN	NaN	NaN	NaN	NaN	NaN	NaN	NaN	NaN	NaN	NaN	NaN	NaN	NaN	NaN	NaN	NaN	NaN	NaN	NaN	NaN	NaN	NaN	NaN	NaN	NaN	NaN	NaN	NaN	NaN	NaN	NaN	NaN	NaN	NaN	NaN
388	1e-05	1e-05	1e-05	1e-05	0.016382	0.03706	0.058198	0.081162	0.10556	0.12927	0.15294	0.1807	NaN	NaN	NaN	NaN	NaN	NaN	NaN	NaN	NaN	NaN	NaN	NaN	NaN	NaN	NaN	NaN	NaN	NaN	NaN	NaN	NaN	NaN	NaN	NaN	NaN	NaN	NaN	NaN	NaN	NaN	NaN	NaN	NaN	NaN	NaN	NaN	NaN
389	1e-05	1e-05	1e-05	1e-05	1e-05	1e-05	0.0078532	0.026304	0.048097	0.073359	NaN	NaN	NaN	NaN	NaN	NaN	NaN	NaN	NaN	NaN	NaN	NaN	NaN	NaN	NaN	NaN	NaN	NaN	NaN	NaN	NaN	NaN	NaN	NaN	NaN	NaN	NaN	NaN	NaN	NaN	NaN	NaN	NaN	NaN	NaN	NaN	NaN	NaN	NaN
390	1e-05	1e-05	1e-05	1e-05	1e-05	1e-05	0.0052861	0.016455	0.027144	0.039385	0.051591	0.065385	0.079267	0.094284	0.10964	0.12505	0.14172	0.16	0.17797	0.19569	0.21296	0.23054	0.24611	0.26141	0.27547	0.28886	0.30208	0.31427	0.32545	0.33639	0.34665	0.35605	0.36454	0.37306	0.38159	0.39001	0.39821	0.40531	0.4134	0.4204	0.42671	0.43227	0.43733	0.44257	0.44785	0.4534	0.45933	0.46575	0.47255
391	1e-05	1e-05	1e-05	0.018267	0.048875	0.081947	NaN	NaN	NaN	NaN	NaN	NaN	NaN	NaN	NaN	NaN	NaN	NaN	NaN	NaN	NaN	NaN	NaN	NaN	NaN	NaN	NaN	NaN	NaN	NaN	NaN	NaN	NaN	NaN	NaN	NaN	NaN	NaN	NaN	NaN	NaN	NaN	NaN	NaN	NaN	NaN	NaN	NaN	NaN
392	1e-05	1e-05	0.0053055	0.01327	0.024303	0.038071	0.055532	0.077373	0.10372	0.1359	0.17241	NaN	NaN	NaN	NaN	NaN	NaN	NaN	NaN	NaN	NaN	NaN	NaN	NaN	NaN	NaN	NaN	NaN	NaN	NaN	NaN	NaN	NaN	NaN	NaN	NaN	NaN	NaN	NaN	NaN	NaN	NaN	NaN	NaN	NaN	NaN	NaN	NaN	NaN
393	1e-05	1e-05	1e-05	1e-05	1e-05	1e-05	0.0095332	0.033555	0.060607	NaN	NaN	NaN	NaN	NaN	NaN	NaN	NaN	NaN	NaN	NaN	NaN	NaN	NaN	NaN	NaN	NaN	NaN	NaN	NaN	NaN	NaN	NaN	NaN	NaN	NaN	NaN	NaN	NaN	NaN	NaN	NaN	NaN	NaN	NaN	NaN	NaN	NaN	NaN	NaN
394	1e-05	1e-05	0.0058771	0.020002	0.036398	0.0541	0.074755	0.098645	0.12604	0.15868	0.19585	NaN	NaN	NaN	NaN	NaN	NaN	NaN	NaN	NaN	NaN	NaN	NaN	NaN	NaN	NaN	NaN	NaN	NaN	NaN	NaN	NaN	NaN	NaN	NaN	NaN	NaN	NaN	NaN	NaN	NaN	NaN	NaN	NaN	NaN	NaN	NaN	NaN	NaN
395	1e-05	1e-05	1e-05	1e-05	1e-05	1e-05	0.0069617	0.023887	0.043074	NaN	NaN	NaN	NaN	NaN	NaN	NaN	NaN	NaN	NaN	NaN	NaN	NaN	NaN	NaN	NaN	NaN	NaN	NaN	NaN	NaN	NaN	NaN	NaN	NaN	NaN	NaN	NaN	NaN	NaN	NaN	NaN	NaN	NaN	NaN	NaN	NaN	NaN	NaN	NaN
396	1e-05	1e-05	1e-05	0.0013465	0.0041342	0.0068868	0.011004	0.016958	0.023957	0.031172	0.039164	0.049255	0.061499	0.074594	0.090346	0.10832	0.12927	0.15261	0.17783	0.20616	NaN	NaN	NaN	NaN	NaN	NaN	NaN	NaN	NaN	NaN	NaN	NaN	NaN	NaN	NaN	NaN	NaN	NaN	NaN	NaN	NaN	NaN	NaN	NaN	NaN	NaN	NaN	NaN	NaN
397	1e-05	1e-05	1e-05	1e-05	1e-05	1e-05	0.0075207	NaN	NaN	NaN	NaN	NaN	NaN	NaN	NaN	NaN	NaN	NaN	NaN	NaN	NaN	NaN	NaN	NaN	NaN	NaN	NaN	NaN	NaN	NaN	NaN	NaN	NaN	NaN	NaN	NaN	NaN	NaN	NaN	NaN	NaN	NaN	NaN	NaN	NaN	NaN	NaN	NaN	NaN
398	1e-05	1e-05	1e-05	1e-05	1e-05	0.0021849	0.012051	0.023225	0.035514	0.049623	0.065814	0.084304	0.10481	0.12775	0.15326	NaN	NaN	NaN	NaN	NaN	NaN	NaN	NaN	NaN	NaN	NaN	NaN	NaN	NaN	NaN	NaN	NaN	NaN	NaN	NaN	NaN	NaN	NaN	NaN	NaN	NaN	NaN	NaN	NaN	NaN	NaN	NaN	NaN	NaN
399	1e-05	1e-05	1e-05	1e-05	0.0004618	0.010635	0.022081	0.035191	0.049244	0.065488	0.083136	0.10365	0.12516	0.14805	0.17298	0.20005	0.22842	0.25942	NaN	NaN	NaN	NaN	NaN	NaN	NaN	NaN	NaN	NaN	NaN	NaN	NaN	NaN	NaN	NaN	NaN	NaN	NaN	NaN	NaN	NaN	NaN	NaN	NaN	NaN	NaN	NaN	NaN	NaN	NaN
400	1e-05	1e-05	1e-05	1e-05	1e-05	1e-05	0.007376	0.025408	0.046646	0.071168	0.098822	NaN	NaN	NaN	NaN	NaN	NaN	NaN	NaN	NaN	NaN	NaN	NaN	NaN	NaN	NaN	NaN	NaN	NaN	NaN	NaN	NaN	NaN	NaN	NaN	NaN	NaN	NaN	NaN	NaN	NaN	NaN	NaN	NaN	NaN	NaN	NaN	NaN	NaN
401	1e-05	1e-05	1e-05	1e-05	1e-05	1e-05	0.0053048	0.017432	0.031946	0.048058	0.065818	0.087015	0.11151	NaN	NaN	NaN	NaN	NaN	NaN	NaN	NaN	NaN	NaN	NaN	NaN	NaN	NaN	NaN	NaN	NaN	NaN	NaN	NaN	NaN	NaN	NaN	NaN	NaN	NaN	NaN	NaN	NaN	NaN	NaN	NaN	NaN	NaN	NaN	NaN
402	1e-05	1e-05	1e-05	1e-05	1e-05	1e-05	0.0048061	0.016676	0.030659	0.047145	0.065816	0.087161	NaN	NaN	NaN	NaN	NaN	NaN	NaN	NaN	NaN	NaN	NaN	NaN	NaN	NaN	NaN	NaN	NaN	NaN	NaN	NaN	NaN	NaN	NaN	NaN	NaN	NaN	NaN	NaN	NaN	NaN	NaN	NaN	NaN	NaN	NaN	NaN	NaN
403	1e-05	1e-05	1e-05	1e-05	1e-05	1e-05	NaN	NaN	NaN	NaN	NaN	NaN	NaN	NaN	NaN	NaN	NaN	NaN	NaN	NaN	NaN	NaN	NaN	NaN	NaN	NaN	NaN	NaN	NaN	NaN	NaN	NaN	NaN	NaN	NaN	NaN	NaN	NaN	NaN	NaN	NaN	NaN	NaN	NaN	NaN	NaN	NaN	NaN	NaN
404	1e-05	1e-05	1e-05	1e-05	1e-05	1e-05	NaN	NaN	NaN	NaN	NaN	NaN	NaN	NaN	NaN	NaN	NaN	NaN	NaN	NaN	NaN	NaN	NaN	NaN	NaN	NaN	NaN	NaN	NaN	NaN	NaN	NaN	NaN	NaN	NaN	NaN	NaN	NaN	NaN	NaN	NaN	NaN	NaN	NaN	NaN	NaN	NaN	NaN	NaN
405	1e-05	1e-05	1e-05	1e-05	1e-05	1e-05	0.0047439	0.014877	0.025325	0.036929	0.049343	0.062041	0.075894	0.092043	0.10971	0.1292	0.15131	0.17388	0.19706	0.21996	0.24434	0.26914	0.29485	0.32037	0.34513	0.37007	0.3942	0.41653	0.43917	0.46227	0.48646	0.50831	0.52855	0.54704	0.56561	0.584	0.601	0.61699	0.63266	0.64675	0.65862	0.66842	0.67861	0.68816	0.6969	0.70371	0.70907	0.71394	0.71863
406	0.006155	0.00055158	1e-05	1e-05	1e-05	0.0037635	0.010984	0.020723	0.033368	0.050488	0.073342	0.10277	0.13711	NaN	NaN	NaN	NaN	NaN	NaN	NaN	NaN	NaN	NaN	NaN	NaN	NaN	NaN	NaN	NaN	NaN	NaN	NaN	NaN	NaN	NaN	NaN	NaN	NaN	NaN	NaN	NaN	NaN	NaN	NaN	NaN	NaN	NaN	NaN	NaN
407	1e-05	1e-05	1e-05	1e-05	1e-05	1e-05	NaN	NaN	NaN	NaN	NaN	NaN	NaN	NaN	NaN	NaN	NaN	NaN	NaN	NaN	NaN	NaN	NaN	NaN	NaN	NaN	NaN	NaN	NaN	NaN	NaN	NaN	NaN	NaN	NaN	NaN	NaN	NaN	NaN	NaN	NaN	NaN	NaN	NaN	NaN	NaN	NaN	NaN	NaN
408	1e-05	1e-05	1e-05	1e-05	1e-05	1e-05	0.0041415	0.013547	0.024498	0.036506	0.04952	0.063724	0.079456	0.096255	0.1144	0.1336	0.15365	0.17512	0.19766	0.22152	NaN	NaN	NaN	NaN	NaN	NaN	NaN	NaN	NaN	NaN	NaN	NaN	NaN	NaN	NaN	NaN	NaN	NaN	NaN	NaN	NaN	NaN	NaN	NaN	NaN	NaN	NaN	NaN	NaN
409	0.0041117	1e-05	1e-05	1e-05	1e-05	1e-05	1e-05	0.00020434	0.0022252	0.0055253	0.010781	0.01826	0.02762	0.037329	0.046742	0.057852	0.070241	0.083765	0.098187	0.11513	0.1339	0.15235	0.17052	0.1889	0.20779	0.22739	0.24568	0.26352	0.28109	0.29853	0.31431	0.32924	0.34497	0.36117	0.37676	0.39207	0.40676	0.42233	0.43809	0.45371	0.46943	0.48629	0.50251	0.51778	0.53201	0.54616	0.56018	0.57421	0.58715
410	1e-05	1e-05	0.0043772	0.022906	0.042393	0.059794	0.08057	0.10519	0.1305	0.15886	0.18523	0.21112	0.23888	0.26632	0.29607	0.33019	0.367	0.40325	0.43766	0.47273	NaN	NaN	NaN	NaN	NaN	NaN	NaN	NaN	NaN	NaN	NaN	NaN	NaN	NaN	NaN	NaN	NaN	NaN	NaN	NaN	NaN	NaN	NaN	NaN	NaN	NaN	NaN	NaN	NaN
411	1e-05	1e-05	1e-05	1e-05	1e-05	1e-05	0.0078093	0.026122	0.045506	0.067097	0.088703	0.11117	0.13535	0.15981	0.18533	0.21391	0.24437	0.27546	0.30612	NaN	NaN	NaN	NaN	NaN	NaN	NaN	NaN	NaN	NaN	NaN	NaN	NaN	NaN	NaN	NaN	NaN	NaN	NaN	NaN	NaN	NaN	NaN	NaN	NaN	NaN	NaN	NaN	NaN	NaN
412	1e-05	1e-05	1e-05	1e-05	1e-05	1e-05	0.0083272	NaN	NaN	NaN	NaN	NaN	NaN	NaN	NaN	NaN	NaN	NaN	NaN	NaN	NaN	NaN	NaN	NaN	NaN	NaN	NaN	NaN	NaN	NaN	NaN	NaN	NaN	NaN	NaN	NaN	NaN	NaN	NaN	NaN	NaN	NaN	NaN	NaN	NaN	NaN	NaN	NaN	NaN
413	1e-05	1e-05	1e-05	1e-05	1e-05	1e-05	0.0086104	0.027932	0.050278	0.074363	0.10196	NaN	NaN	NaN	NaN	NaN	NaN	NaN	NaN	NaN	NaN	NaN	NaN	NaN	NaN	NaN	NaN	NaN	NaN	NaN	NaN	NaN	NaN	NaN	NaN	NaN	NaN	NaN	NaN	NaN	NaN	NaN	NaN	NaN	NaN	NaN	NaN	NaN	NaN
414	1e-05	1e-05	1e-05	1e-05	1e-05	1e-05	0.01	NaN	NaN	NaN	NaN	NaN	NaN	NaN	NaN	NaN	NaN	NaN	NaN	NaN	NaN	NaN	NaN	NaN	NaN	NaN	NaN	NaN	NaN	NaN	NaN	NaN	NaN	NaN	NaN	NaN	NaN	NaN	NaN	NaN	NaN	NaN	NaN	NaN	NaN	NaN	NaN	NaN	NaN
415	1e-05	1e-05	1e-05	1e-05	1e-05	1e-05	0.0051642	0.017092	0.031416	0.0483	0.066896	0.088067	0.11144	0.1366	NaN	NaN	NaN	NaN	NaN	NaN	NaN	NaN	NaN	NaN	NaN	NaN	NaN	NaN	NaN	NaN	NaN	NaN	NaN	NaN	NaN	NaN	NaN	NaN	NaN	NaN	NaN	NaN	NaN	NaN	NaN	NaN	NaN	NaN	NaN
416	1e-05	1e-05	1e-05	1e-05	1e-05	1e-05	NaN	NaN	NaN	NaN	NaN	NaN	NaN	NaN	NaN	NaN	NaN	NaN	NaN	NaN	NaN	NaN	NaN	NaN	NaN	NaN	NaN	NaN	NaN	NaN	NaN	NaN	NaN	NaN	NaN	NaN	NaN	NaN	NaN	NaN	NaN	NaN	NaN	NaN	NaN	NaN	NaN	NaN	NaN
417	1e-05	1e-05	1e-05	1e-05	1e-05	1e-05	NaN	NaN	NaN	NaN	NaN	NaN	NaN	NaN	NaN	NaN	NaN	NaN	NaN	NaN	NaN	NaN	NaN	NaN	NaN	NaN	NaN	NaN	NaN	NaN	NaN	NaN	NaN	NaN	NaN	NaN	NaN	NaN	NaN	NaN	NaN	NaN	NaN	NaN	NaN	NaN	NaN	NaN	NaN
418	1e-05	1e-05	1e-05	1e-05	1e-05	1e-05	0.0069538	NaN	NaN	NaN	NaN	NaN	NaN	NaN	NaN	NaN	NaN	NaN	NaN	NaN	NaN	NaN	NaN	NaN	NaN	NaN	NaN	NaN	NaN	NaN	NaN	NaN	NaN	NaN	NaN	NaN	NaN	NaN	NaN	NaN	NaN	NaN	NaN	NaN	NaN	NaN	NaN	NaN	NaN
419	1e-05	1e-05	1e-05	1e-05	1e-05	1e-05	NaN	NaN	NaN	NaN	NaN	NaN	NaN	NaN	NaN	NaN	NaN	NaN	NaN	NaN	NaN	NaN	NaN	NaN	NaN	NaN	NaN	NaN	NaN	NaN	NaN	NaN	NaN	NaN	NaN	NaN	NaN	NaN	NaN	NaN	NaN	NaN	NaN	NaN	NaN	NaN	NaN	NaN	NaN
420	1e-05	1e-05	1e-05	1e-05	1e-05	1e-05	0.0064594	0.021614	0.039453	0.059763	0.08186	0.10732	NaN	NaN	NaN	NaN	NaN	NaN	NaN	NaN	NaN	NaN	NaN	NaN	NaN	NaN	NaN	NaN	NaN	NaN	NaN	NaN	NaN	NaN	NaN	NaN	NaN	NaN	NaN	NaN	NaN	NaN	NaN	NaN	NaN	NaN	NaN	NaN	NaN
421	1e-05	1e-05	1e-05	1e-05	1e-05	1e-05	NaN	NaN	NaN	NaN	NaN	NaN	NaN	NaN	NaN	NaN	NaN	NaN	NaN	NaN	NaN	NaN	NaN	NaN	NaN	NaN	NaN	NaN	NaN	NaN	NaN	NaN	NaN	NaN	NaN	NaN	NaN	NaN	NaN	NaN	NaN	NaN	NaN	NaN	NaN	NaN	NaN	NaN	NaN
422	1e-05	1e-05	1e-05	1e-05	1e-05	0.005049	0.015462	0.027451	0.041902	0.058396	0.076658	0.097533	0.12047	0.14488	0.17168	NaN	NaN	NaN	NaN	NaN	NaN	NaN	NaN	NaN	NaN	NaN	NaN	NaN	NaN	NaN	NaN	NaN	NaN	NaN	NaN	NaN	NaN	NaN	NaN	NaN	NaN	NaN	NaN	NaN	NaN	NaN	NaN	NaN	NaN
423	1e-05	0.0020395	0.012474	0.024414	0.03782	0.053806	0.072976	0.096048	NaN	NaN	NaN	NaN	NaN	NaN	NaN	NaN	NaN	NaN	NaN	NaN	NaN	NaN	NaN	NaN	NaN	NaN	NaN	NaN	NaN	NaN	NaN	NaN	NaN	NaN	NaN	NaN	NaN	NaN	NaN	NaN	NaN	NaN	NaN	NaN	NaN	NaN	NaN	NaN	NaN
424	1e-05	1e-05	1e-05	1e-05	1e-05	1e-05	NaN	NaN	NaN	NaN	NaN	NaN	NaN	NaN	NaN	NaN	NaN	NaN	NaN	NaN	NaN	NaN	NaN	NaN	NaN	NaN	NaN	NaN	NaN	NaN	NaN	NaN	NaN	NaN	NaN	NaN	NaN	NaN	NaN	NaN	NaN	NaN	NaN	NaN	NaN	NaN	NaN	NaN	NaN
425	1e-05	1e-05	1e-05	1e-05	0.003739	0.018878	0.038012	NaN	NaN	NaN	NaN	NaN	NaN	NaN	NaN	NaN	NaN	NaN	NaN	NaN	NaN	NaN	NaN	NaN	NaN	NaN	NaN	NaN	NaN	NaN	NaN	NaN	NaN	NaN	NaN	NaN	NaN	NaN	NaN	NaN	NaN	NaN	NaN	NaN	NaN	NaN	NaN	NaN	NaN
426	1e-05	1e-05	1e-05	1e-05	1e-05	1e-05	NaN	NaN	NaN	NaN	NaN	NaN	NaN	NaN	NaN	NaN	NaN	NaN	NaN	NaN	NaN	NaN	NaN	NaN	NaN	NaN	NaN	NaN	NaN	NaN	NaN	NaN	NaN	NaN	NaN	NaN	NaN	NaN	NaN	NaN	NaN	NaN	NaN	NaN	NaN	NaN	NaN	NaN	NaN
427	1e-05	1e-05	1e-05	0.0085431	0.019119	0.031369	0.044954	0.060312	0.077477	0.095819	0.1162	0.1386	0.16302	0.18839	0.21541	NaN	NaN	NaN	NaN	NaN	NaN	NaN	NaN	NaN	NaN	NaN	NaN	NaN	NaN	NaN	NaN	NaN	NaN	NaN	NaN	NaN	NaN	NaN	NaN	NaN	NaN	NaN	NaN	NaN	NaN	NaN	NaN	NaN	NaN
428	1e-05	1e-05	1e-05	1e-05	1e-05	1e-05	0.0055871	0.016904	0.029742	0.043182	0.058843	0.076069	0.094353	0.11322	0.13259	0.15254	0.17302	0.19435	0.21596	0.23734	0.25994	0.28174	0.3032	0.32462	0.34676	0.36971	NaN	NaN	NaN	NaN	NaN	NaN	NaN	NaN	NaN	NaN	NaN	NaN	NaN	NaN	NaN	NaN	NaN	NaN	NaN	NaN	NaN	NaN	NaN
429	0.088495	0.097152	0.10675	0.11775	0.13032	0.1449	0.16127	0.1806	0.20321	0.22937	NaN	NaN	NaN	NaN	NaN	NaN	NaN	NaN	NaN	NaN	NaN	NaN	NaN	NaN	NaN	NaN	NaN	NaN	NaN	NaN	NaN	NaN	NaN	NaN	NaN	NaN	NaN	NaN	NaN	NaN	NaN	NaN	NaN	NaN	NaN	NaN	NaN	NaN	NaN
430	1e-05	1e-05	1e-05	0.0055397	0.015843	0.027674	0.040775	0.055054	0.071227	0.088535	0.10799	0.12939	0.15309	0.17982	0.20925	0.24135	NaN	NaN	NaN	NaN	NaN	NaN	NaN	NaN	NaN	NaN	NaN	NaN	NaN	NaN	NaN	NaN	NaN	NaN	NaN	NaN	NaN	NaN	NaN	NaN	NaN	NaN	NaN	NaN	NaN	NaN	NaN	NaN	NaN
431	1e-05	1e-05	1e-05	1e-05	1e-05	1e-05	0.0095228	0.032081	0.058268	NaN	NaN	NaN	NaN	NaN	NaN	NaN	NaN	NaN	NaN	NaN	NaN	NaN	NaN	NaN	NaN	NaN	NaN	NaN	NaN	NaN	NaN	NaN	NaN	NaN	NaN	NaN	NaN	NaN	NaN	NaN	NaN	NaN	NaN	NaN	NaN	NaN	NaN	NaN	NaN
432	1e-05	1e-05	1e-05	1e-05	1e-05	1e-05	0.0036635	0.012312	0.023549	0.036502	0.052248	0.07011	0.091172	0.11481	0.14094	NaN	NaN	NaN	NaN	NaN	NaN	NaN	NaN	NaN	NaN	NaN	NaN	NaN	NaN	NaN	NaN	NaN	NaN	NaN	NaN	NaN	NaN	NaN	NaN	NaN	NaN	NaN	NaN	NaN	NaN	NaN	NaN	NaN	NaN
433	1e-05	1e-05	1e-05	1e-05	1e-05	1e-05	NaN	NaN	NaN	NaN	NaN	NaN	NaN	NaN	NaN	NaN	NaN	NaN	NaN	NaN	NaN	NaN	NaN	NaN	NaN	NaN	NaN	NaN	NaN	NaN	NaN	NaN	NaN	NaN	NaN	NaN	NaN	NaN	NaN	NaN	NaN	NaN	NaN	NaN	NaN	NaN	NaN	NaN	NaN
434	1e-05	1e-05	1e-05	1e-05	1e-05	1e-05	NaN	NaN	NaN	NaN	NaN	NaN	NaN	NaN	NaN	NaN	NaN	NaN	NaN	NaN	NaN	NaN	NaN	NaN	NaN	NaN	NaN	NaN	NaN	NaN	NaN	NaN	NaN	NaN	NaN	NaN	NaN	NaN	NaN	NaN	NaN	NaN	NaN	NaN	NaN	NaN	NaN	NaN	NaN
435	1e-05	1e-05	1e-05	1e-05	1e-05	1e-05	0.0090088	0.027182	0.047827	0.069989	0.093954	0.11981	0.14828	0.17873	NaN	NaN	NaN	NaN	NaN	NaN	NaN	NaN	NaN	NaN	NaN	NaN	NaN	NaN	NaN	NaN	NaN	NaN	NaN	NaN	NaN	NaN	NaN	NaN	NaN	NaN	NaN	NaN	NaN	NaN	NaN	NaN	NaN	NaN	NaN
436	1e-05	1e-05	1e-05	0.0018392	0.011642	0.022998	0.036341	0.053273	0.074741	0.10072	0.13263	NaN	NaN	NaN	NaN	NaN	NaN	NaN	NaN	NaN	NaN	NaN	NaN	NaN	NaN	NaN	NaN	NaN	NaN	NaN	NaN	NaN	NaN	NaN	NaN	NaN	NaN	NaN	NaN	NaN	NaN	NaN	NaN	NaN	NaN	NaN	NaN	NaN	NaN
437	1e-05	1e-05	1e-05	0.0020308	0.0082386	0.015683	0.023412	0.03168	0.041637	0.052477	0.064364	0.077186	0.091647	0.10768	0.12511	0.14282	0.16124	0.18016	0.19907	0.21828	0.23847	0.25934	0.28095	0.3029	0.3255	0.34879	0.37327	NaN	NaN	NaN	NaN	NaN	NaN	NaN	NaN	NaN	NaN	NaN	NaN	NaN	NaN	NaN	NaN	NaN	NaN	NaN	NaN	NaN	NaN
438	1e-05	1e-05	1e-05	1e-05	1e-05	1e-05	0.006899	0.022896	0.0417	0.062601	0.0855	0.1105	0.1383	0.16778	0.19923	0.23175	0.26463	0.29741	0.3293	0.36091	0.39202	0.42232	0.45121	0.47785	0.5032	0.52616	0.54709	0.56632	0.58448	0.60189	0.61719	0.63118	0.64377	0.65522	0.66541	0.67436	0.68278	0.69069	0.69838	0.70535	0.71153	0.71722	0.72189	0.72592	0.7294	0.73272	0.73538	0.73765	0.73984
439	1e-05	1e-05	1e-05	1e-05	1e-05	0.011785	NaN	NaN	NaN	NaN	NaN	NaN	NaN	NaN	NaN	NaN	NaN	NaN	NaN	NaN	NaN	NaN	NaN	NaN	NaN	NaN	NaN	NaN	NaN	NaN	NaN	NaN	NaN	NaN	NaN	NaN	NaN	NaN	NaN	NaN	NaN	NaN	NaN	NaN	NaN	NaN	NaN	NaN	NaN
440	1e-05	1e-05	1e-05	1e-05	1e-05	1e-05	0.0055519	0.018235	0.033163	0.04901	0.065774	0.083723	0.10322	0.12356	0.14418	0.1647	0.18481	0.20507	0.22475	0.24425	0.26383	0.28338	0.30227	0.32044	0.33797	0.35489	0.37105	0.38588	0.40039	0.41481	0.42854	0.44183	0.45411	0.46609	0.47716	0.4876	0.49757	0.50713	0.51668	0.52517	0.53263	0.53913	0.54478	0.54997	0.55419	0.5577	0.56072	0.56293	0.5647
441	1e-05	1e-05	1e-05	0.0032474	0.01333	0.023484	0.034096	0.044826	0.055995	0.067143	0.078846	0.091159	0.10589	0.12318	0.14449	0.1709	NaN	NaN	NaN	NaN	NaN	NaN	NaN	NaN	NaN	NaN	NaN	NaN	NaN	NaN	NaN	NaN	NaN	NaN	NaN	NaN	NaN	NaN	NaN	NaN	NaN	NaN	NaN	NaN	NaN	NaN	NaN	NaN	NaN
442	1e-05	1e-05	1e-05	1e-05	1e-05	1e-05	0.012415	0.03764	NaN	NaN	NaN	NaN	NaN	NaN	NaN	NaN	NaN	NaN	NaN	NaN	NaN	NaN	NaN	NaN	NaN	NaN	NaN	NaN	NaN	NaN	NaN	NaN	NaN	NaN	NaN	NaN	NaN	NaN	NaN	NaN	NaN	NaN	NaN	NaN	NaN	NaN	NaN	NaN	NaN
443	1e-05	1e-05	1e-05	0.0078087	0.031759	0.057801	NaN	NaN	NaN	NaN	NaN	NaN	NaN	NaN	NaN	NaN	NaN	NaN	NaN	NaN	NaN	NaN	NaN	NaN	NaN	NaN	NaN	NaN	NaN	NaN	NaN	NaN	NaN	NaN	NaN	NaN	NaN	NaN	NaN	NaN	NaN	NaN	NaN	NaN	NaN	NaN	NaN	NaN	NaN
444	0.00049063	0.011055	0.022918	0.03645	0.052162	0.071024	0.092652	NaN	NaN	NaN	NaN	NaN	NaN	NaN	NaN	NaN	NaN	NaN	NaN	NaN	NaN	NaN	NaN	NaN	NaN	NaN	NaN	NaN	NaN	NaN	NaN	NaN	NaN	NaN	NaN	NaN	NaN	NaN	NaN	NaN	NaN	NaN	NaN	NaN	NaN	NaN	NaN	NaN	NaN
445	1e-05	1e-05	1e-05	1e-05	1e-05	1e-05	NaN	NaN	NaN	NaN	NaN	NaN	NaN	NaN	NaN	NaN	NaN	NaN	NaN	NaN	NaN	NaN	NaN	NaN	NaN	NaN	NaN	NaN	NaN	NaN	NaN	NaN	NaN	NaN	NaN	NaN	NaN	NaN	NaN	NaN	NaN	NaN	NaN	NaN	NaN	NaN	NaN	NaN	NaN
446	1e-05	1e-05	1e-05	1e-05	0.0083861	0.025102	0.044521	0.067563	0.094931	NaN	NaN	NaN	NaN	NaN	NaN	NaN	NaN	NaN	NaN	NaN	NaN	NaN	NaN	NaN	NaN	NaN	NaN	NaN	NaN	NaN	NaN	NaN	NaN	NaN	NaN	NaN	NaN	NaN	NaN	NaN	NaN	NaN	NaN	NaN	NaN	NaN	NaN	NaN	NaN
447	1e-05	1e-05	1e-05	1e-05	1e-05	1e-05	0.0066216	0.020884	0.036707	0.054535	0.073753	0.094537	0.11702	0.14127	0.16861	NaN	NaN	NaN	NaN	NaN	NaN	NaN	NaN	NaN	NaN	NaN	NaN	NaN	NaN	NaN	NaN	NaN	NaN	NaN	NaN	NaN	NaN	NaN	NaN	NaN	NaN	NaN	NaN	NaN	NaN	NaN	NaN	NaN	NaN
448	1e-05	1e-05	1e-05	0.0018456	0.0080103	0.015213	0.023934	0.03422	0.045878	0.059618	0.075182	0.092024	0.11086	0.13172	0.15424	0.17861	0.20533	0.23387	0.26447	NaN	NaN	NaN	NaN	NaN	NaN	NaN	NaN	NaN	NaN	NaN	NaN	NaN	NaN	NaN	NaN	NaN	NaN	NaN	NaN	NaN	NaN	NaN	NaN	NaN	NaN	NaN	NaN	NaN	NaN
449	1e-05	1e-05	1e-05	1e-05	1e-05	1e-05	NaN	NaN	NaN	NaN	NaN	NaN	NaN	NaN	NaN	NaN	NaN	NaN	NaN	NaN	NaN	NaN	NaN	NaN	NaN	NaN	NaN	NaN	NaN	NaN	NaN	NaN	NaN	NaN	NaN	NaN	NaN	NaN	NaN	NaN	NaN	NaN	NaN	NaN	NaN	NaN	NaN	NaN	NaN
450	1e-05	1e-05	1e-05	0.0087417	0.019942	0.034177	0.051393	0.070831	0.093078	0.11846	0.14695	0.17919	NaN	NaN	NaN	NaN	NaN	NaN	NaN	NaN	NaN	NaN	NaN	NaN	NaN	NaN	NaN	NaN	NaN	NaN	NaN	NaN	NaN	NaN	NaN	NaN	NaN	NaN	NaN	NaN	NaN	NaN	NaN	NaN	NaN	NaN	NaN	NaN	NaN
451	1e-05	1e-05	0.0036968	0.018985	0.033854	0.049353	0.065883	0.083614	0.10232	0.12153	0.14228	0.16354	0.18715	0.2126	0.23992	0.27005	NaN	NaN	NaN	NaN	NaN	NaN	NaN	NaN	NaN	NaN	NaN	NaN	NaN	NaN	NaN	NaN	NaN	NaN	NaN	NaN	NaN	NaN	NaN	NaN	NaN	NaN	NaN	NaN	NaN	NaN	NaN	NaN	NaN
452	0.0025112	0.013575	0.024829	0.037894	0.051644	0.067006	0.084256	0.1041	0.12608	0.14917	0.1757	NaN	NaN	NaN	NaN	NaN	NaN	NaN	NaN	NaN	NaN	NaN	NaN	NaN	NaN	NaN	NaN	NaN	NaN	NaN	NaN	NaN	NaN	NaN	NaN	NaN	NaN	NaN	NaN	NaN	NaN	NaN	NaN	NaN	NaN	NaN	NaN	NaN	NaN
453	1e-05	1e-05	1e-05	1e-05	1e-05	1e-05	NaN	NaN	NaN	NaN	NaN	NaN	NaN	NaN	NaN	NaN	NaN	NaN	NaN	NaN	NaN	NaN	NaN	NaN	NaN	NaN	NaN	NaN	NaN	NaN	NaN	NaN	NaN	NaN	NaN	NaN	NaN	NaN	NaN	NaN	NaN	NaN	NaN	NaN	NaN	NaN	NaN	NaN	NaN
454	1e-05	1e-05	1e-05	1e-05	0.0069521	0.019886	0.034181	0.049536	0.066816	0.085357	0.10585	0.12936	0.15493	0.18163	0.21079	NaN	NaN	NaN	NaN	NaN	NaN	NaN	NaN	NaN	NaN	NaN	NaN	NaN	NaN	NaN	NaN	NaN	NaN	NaN	NaN	NaN	NaN	NaN	NaN	NaN	NaN	NaN	NaN	NaN	NaN	NaN	NaN	NaN	NaN
455	1e-05	1e-05	0.0042087	0.011116	0.019386	0.030105	0.042637	0.057226	0.074505	0.093734	0.11575	0.1416	0.17093	NaN	NaN	NaN	NaN	NaN	NaN	NaN	NaN	NaN	NaN	NaN	NaN	NaN	NaN	NaN	NaN	NaN	NaN	NaN	NaN	NaN	NaN	NaN	NaN	NaN	NaN	NaN	NaN	NaN	NaN	NaN	NaN	NaN	NaN	NaN	NaN
456	1e-05	1e-05	1e-05	1e-05	1e-05	1e-05	0.0047106	0.012279	0.020545	0.030207	0.040007	0.050183	0.061389	0.074245	0.08816	0.10395	0.11969	0.13453	0.15072	0.16812	0.18636	0.20459	0.22318	0.24124	0.25944	0.27642	0.29156	0.30663	0.3223	0.33727	0.35081	0.36201	0.37267	0.38266	0.39224	0.40061	0.40961	0.41821	0.42538	0.43183	0.43827	0.44447	0.45104	0.45659	0.4613	0.46543	0.46888	0.47102	0.47417
457	1e-05	1e-05	1e-05	1e-05	1e-05	0.0061078	0.019427	0.032392	0.046608	0.062979	0.080682	0.10084	0.12368	0.14901	0.17672	0.20703	0.23912	NaN	NaN	NaN	NaN	NaN	NaN	NaN	NaN	NaN	NaN	NaN	NaN	NaN	NaN	NaN	NaN	NaN	NaN	NaN	NaN	NaN	NaN	NaN	NaN	NaN	NaN	NaN	NaN	NaN	NaN	NaN	NaN
458	1e-05	1e-05	1e-05	1e-05	1e-05	1e-05	0.012125	0.02579	0.041459	0.058677	0.076411	0.095884	0.11768	0.14173	0.16835	0.19789	NaN	NaN	NaN	NaN	NaN	NaN	NaN	NaN	NaN	NaN	NaN	NaN	NaN	NaN	NaN	NaN	NaN	NaN	NaN	NaN	NaN	NaN	NaN	NaN	NaN	NaN	NaN	NaN	NaN	NaN	NaN	NaN	NaN
459	1e-05	1e-05	1e-05	1e-05	1e-05	1e-05	0.0049907	0.015657	0.028246	0.042459	0.058211	0.075863	0.09532	NaN	NaN	NaN	NaN	NaN	NaN	NaN	NaN	NaN	NaN	NaN	NaN	NaN	NaN	NaN	NaN	NaN	NaN	NaN	NaN	NaN	NaN	NaN	NaN	NaN	NaN	NaN	NaN	NaN	NaN	NaN	NaN	NaN	NaN	NaN	NaN
460	1e-05	1e-05	1e-05	1e-05	1e-05	1e-05	0.0069955	0.022622	0.040704	0.060907	0.083283	0.10876	0.13693	0.16739	NaN	NaN	NaN	NaN	NaN	NaN	NaN	NaN	NaN	NaN	NaN	NaN	NaN	NaN	NaN	NaN	NaN	NaN	NaN	NaN	NaN	NaN	NaN	NaN	NaN	NaN	NaN	NaN	NaN	NaN	NaN	NaN	NaN	NaN	NaN
461	1e-05	1e-05	0.0011589	0.013112	0.026559	0.042076	0.059219	0.07826	0.10006	0.12467	0.15189	0.1824	NaN	NaN	NaN	NaN	NaN	NaN	NaN	NaN	NaN	NaN	NaN	NaN	NaN	NaN	NaN	NaN	NaN	NaN	NaN	NaN	NaN	NaN	NaN	NaN	NaN	NaN	NaN	NaN	NaN	NaN	NaN	NaN	NaN	NaN	NaN	NaN	NaN
462	0.068294	0.053807	0.040089	0.028826	0.019767	0.012326	0.006188	0.0011281	1e-05	1e-05	1e-05	0.0034023	0.010005	0.018462	0.027184	0.037243	0.049364	0.062266	0.07712	0.093554	0.11179	0.13043	0.1486	0.16733	0.1856	0.20425	0.22216	0.23835	0.25499	0.2712	0.2868	0.30001	0.3119	0.32272	0.33306	0.34364	0.35535	0.36799	0.38251	NaN	NaN	NaN	NaN	NaN	NaN	NaN	NaN	NaN	NaN
[truncated: 71 more columns]
