# Supplementary material for: Fractional killing arises from cell-to-cell variability in overcoming a caspase activity threshold
Source: Mol Syst Biol. 2015 May 7;11(5):803. doi: 10.15252/msb.20145584 (PMC4461398; doi:10.15252/msb.20145584)
Supplement: Supplementary file 3 [file msb0011-0803-sd3.zip › All_data/139_TRAIL (250 ngml) + Bortezomib (100 nM) + FLIP-L overexpression_2/cell_parameters.tsv]

TRAIL 250ng/ml + Bortezomib 100nM + FlipL
Cell #	Surviving	Time pre-MOMP	Max C8 activity pre-MOMP	Time of Max C8 activity (tau)	k	t0	r2 of fit
1	0	420	0.0026455	65	5.1435e-05	13.5327	0.95566
2	0	490	0.0020124	490	7.9278e-06	-8.922	0.9821
3	0	360	0.0024997	360	2.9445e-06	-30	0.76226
4	0	405	0.0029482	100	2.2893e-05	12.5662	0.99534
5	0	285	0.0023605	285	4.59e-06	-30	0.93308
6	1	Inf	0.0018989	100	1.5112e-05	10.1592	0.99259
7	0	440	0.002125	440	2.9324e-06	-30	0.60388
8	0	435	0.0023455	435	0	0	0
9	1	Inf	0.0014569	100	1.2803e-05	15.3753	0.99199
10	0	105	0.0066521	105	3.8905e-05	26.4284	0.9995
11	0	200	0.0039119	200	1.298e-05	-2.6656	0.97474
12	0	505	0.0021109	505	1.9673e-06	-30	0.52753
13	0	265	0.0027198	105	6.4625e-06	-30	0.88066
14	0	140	0.0053054	140	1.8803e-05	-8.2767	0.99712
15	0	295	0.0035545	295	4.6789e-06	-30	0.90357
16	0	355	0.002484	355	3.9531e-06	-30	0.90602
17	0	160	0.0049126	160	1.0157e-05	-17.1983	0.98517
18	0	285	0.0032393	285	5.4965e-06	-30	0.92177
19	0	230	0.002643	230	7.99e-06	-30	0.84963
20	1	Inf	0.001231	160	5.1499e-06	-4.5269	0.98726
21	0	345	0.0029629	345	3.1298e-06	-30	0.76085
22	1	Inf	0.0015338	105	1.4184e-05	23.1034	0.99318
23	0	495	0.0017431	495	2.1715e-06	-30	0.6191
24	0	170	0.0033591	170	1.0715e-05	-30	0.95677
25	0	370	0.002324	370	3.4484e-06	-30	0.72731
26	1	Inf	0.002723	305	4.7701e-06	-30	0.83763
27	0	190	0.0034458	95	1.0841e-05	-30	0.96011
28	0	470	0.002867	470	0	0	0
29	0	120	0.0063877	120	3.2354e-05	6.0315	0.99949
30	0	210	0.0032145	110	9.5606e-06	-30	0.97174
31	0	505	0.0020266	100	1.5668e-05	10.8768	0.99416
32	0	100	0.0062565	100	4.3408e-05	19.0251	0.99871
33	0	200	0.0034801	200	1.022e-05	-30	0.96346
34	0	30	0.0013654	30	5.7651e-05	21.4529	0.99462
35	0	160	0.0045986	160	1.2797e-05	-30	0.98632
36	0	445	0.0019375	145	3.017e-06	-30	0.80314
37	0	295	0.0025203	105	5.926e-06	-30	0.86053
38	0	160	0.0037787	160	1.5675e-05	10.6707	0.97974
39	0	320	0.002528	95	5.2373e-06	-30	0.77608
40	0	215	0.0038327	215	5.7092e-06	-30	0.94334
41	0	125	0.0053542	125	1.538e-05	-3.6401	0.99891
42	0	245	0.0032732	245	5.5078e-06	-30	0.91964
43	0	170	0.0047159	170	1.0184e-05	-29.9999	0.98126
44	0	365	0.0022574	95	4.1328e-06	-30	0.72768
45	0	180	0.0045563	180	1.0027e-05	-30	0.98864
46	0	365	0.0026508	365	3.6546e-06	-30	0.64153
47	0	260	0.0026201	260	5.5291e-06	-30	0.80848
48	0	105	0.0050585	90	2.7537e-05	-30	0.98359
49	0	360	0.0026092	85	2.2459e-05	5.4816	0.99744
50	0	110	0.0041972	110	2.2049e-05	4.5519	0.99844
51	0	170	0.0038757	170	1.0861e-05	-30	0.96278
52	0	180	0.003874	180	7.4261e-06	-29.9906	0.96916
53	0	195	0.0039092	195	1.0457e-05	-30	0.92027
54	0	390	0.0025466	390	3.0559e-06	-30	0.74585
55	0	340	0.0022259	340	4.016e-06	-30	0.57983
56	0	375	0.0026137	375	2.6784e-06	-30	0.89694
57	0	320	0.0032893	320	3.8927e-06	-30	0.75871
58	0	260	0.0030821	260	5.6407e-06	-30	0.8332
59	0	225	0.0033581	225	9.2325e-06	-30	0.96379
60	0	265	0.0028699	265	5.6462e-06	-30	0.96218
61	0	205	0.0033961	205	9.2966e-06	-23.9869	0.98585
62	0	110	0.0060544	110	2.3847e-05	4.3714	0.99907
63	0	445	0.0024134	100	3.4629e-06	-30	0.56451
64	1	Inf	0.0010462	125	1.1692e-05	56.9693	0.98941
65	1	Inf	0.0022308	95	1.9593e-05	12.8079	0.99246
66	0	270	0.0031143	270	5.3185e-06	-30	0.87383
67	0	430	0.0023963	430	3.1279e-06	-30	0.60752
68	0	225	0.0028927	225	7.4871e-06	-30	0.89564
69	0	445	0.0022075	445	1.8158e-05	12.477	0.99053
70	0	465	0.0020248	465	1.5189e-05	10.5868	0.98781
71	0	285	0.0028427	75	6.3429e-06	-30	0.64298
72	0	500	0.0024997	85	2.61e-05	13.7329	0.98752
73	1	Inf	0.0022613	105	1.5737e-05	5.7367	0.99041
74	0	475	0.002015	475	1.2227e-05	9.9529	0.99119
75	0	300	0.0024331	300	5.2769e-06	-30	0.78214
76	1	Inf	0.001513	100	1.1566e-05	8.3377	0.99208
77	1	Inf	0.0011673	80	1.5087e-05	16.8357	0.98672
78	1	Inf	0.0015083	80	1.8564e-05	14.0308	0.98456
79	1	Inf	0.0012682	105	8.7848e-06	3.0535	0.98744
80	0	355	0.0024401	90	4.5263e-06	-30	0.67616
81	0	315	0.0030009	315	3.0691e-06	-30	0.96735
82	0	320	0.0025605	95	5.7965e-06	-30	0.83612
83	0	460	0.0021992	460	1.8377e-06	-30	0.79956
84	0	210	0.0031885	210	8.2802e-06	-30	0.90777
85	0	285	0.0026684	285	4.8195e-06	-30	0.87887
86	0	325	0.0031409	325	3.3238e-06	-30	0.90045
87	0	400	0.0024321	400	2.5862e-06	-30	0.8713
88	1	Inf	0.001538	140	7.4582e-06	0.16642	0.98925
89	0	335	0.0029902	335	3.855e-06	-30	0.72657
90	0	110	0.0067378	110	3.465e-05	22.4356	0.99962
91	0	190	0.0045843	190	1.2786e-05	-3.6466	0.99378
92	0	225	0.0047022	130	9.8881e-06	-30	0.86778
93	0	400	0.0032483	400	1.8699e-06	-29.9999	0.9324
94	0	295	0.0026495	295	4.8893e-06	-30	0.95403
95	0	110	0.0042382	110	3.0057e-05	16.5812	0.99247
96	0	215	0.0031309	215	6.7723e-06	-30	0.96596
97	0	155	0.0024334	155	6.5511e-06	-17.6808	0.95724
98	1	Inf	0.0015723	85	1.603e-05	7.2096	0.97413
99	1	Inf	0.0010267	85	1.1502e-05	16.4981	0.99535
100	1	Inf	0.0015255	115	1.6047e-05	41.8131	0.99615
101	0	485	0.0021795	485	1.4914e-05	11.8522	0.98824
102	0	475	0.0024835	475	1.8094e-06	-30	0.5265
103	1	Inf	0.0014	165	4.8633e-06	-20.4622	0.98105
104	0	475	0.0017651	75	2.7158e-05	16.4815	0.99018
105	0	485	0.0018656	95	2.4935e-06	-30	0.51258
106	0	335	0.002206	90	4.2496e-06	-30	0.77697
107	0	170	0.0041542	170	1.276e-05	-30	0.95711
108	0	145	0.0037258	145	1.4181e-05	-15.9706	0.97675
109	0	225	0.003169	225	9.5706e-06	-30	0.85956
110	0	260	0.0033797	260	5.4503e-06	-30	0.86247
111	0	420	0.0027832	420	2.6618e-06	-30	0.56122
112	0	500	0.0017408	80	1.9858e-05	10.6207	0.97822
113	0	505	0.001703	505	0	0	0
114	0	255	0.0031966	255	5.9638e-06	-30	0.88128
115	0	260	0.0026812	260	6.3235e-06	-30	0.92571
116	0	375	0.0021585	100	3.9498e-06	-30	0.7578
117	0	460	0.00201	460	2.4752e-06	-30	0.54974
118	0	95	0.005727	95	4.1646e-05	21.2006	0.99957
119	0	225	0.0028627	225	7.9763e-06	-30	0.84117
120	0	225	0.0027626	225	8.2698e-06	-30	0.90979
121	0	290	0.0036279	290	3.7649e-06	-30	0.88622
122	0	50	0.0054262	50	7.6826e-05	11.7822	0.99964
123	1	Inf	0.0013866	100	1.0765e-05	11.2874	0.99556
124	0	360	0.0032898	360	2.9402e-06	-30	0.75833
125	0	465	0.0020733	465	1.6395e-05	12.8759	0.9927
126	1	Inf	0.0013429	85	1.3569e-05	11.7006	0.98936
127	1	Inf	0.0016521	85	1.826e-05	13.8371	0.98874
128	0	475	0.0025093	475	0	0	0
129	0	330	0.0025784	85	5.434e-06	-30	0.76208
130	1	Inf	0.00030867	470	3.7383e-07	-29.9994	0.92508
131	1	Inf	0.00024487	60	5.8379e-06	17.5445	0.96205
132	1	Inf	0.0016084	95	1.3799e-05	8.8838	0.98746
133	0	305	0.0026409	305	5.2612e-06	-30	0.77259
134	0	210	0.0032512	210	8.8517e-06	-30	0.96671
135	0	355	0.0026193	85	4.4224e-06	-30	0.55321
136	0	215	0.0033125	215	8.058e-06	-30	0.95403
137	0	345	0.002046	80	3.8689e-06	-30	0.6741
138	0	435	0.0022506	435	2.4378e-06	-30	0.64001
139	1	Inf	0.00097113	165	3.7946e-06	1.063	0.99696
140	0	135	0.005471	135	1.2755e-05	-19.8006	0.99828
141	0	280	0.0034175	280	6.0256e-06	-30	0.89816
142	0	390	0.0027445	95	4.9547e-06	-30	0.73276
143	1	Inf	0.0010028	85	9.0972e-06	5.2221	0.9698
144	0	515	0.0025101	515	1.4608e-06	-30	0.81118
145	0	395	0.0021914	395	2.2974e-06	-30	0.76316
146	1	Inf	0.0021304	80	2.3089e-05	8.4904	0.97499
147	0	215	0.0032715	215	9.4838e-06	-30	0.92633
148	0	140	0.0049921	140	1.8467e-05	-5.1192	0.99408
149	0	465	0.0021217	465	1.9307e-05	19.7963	0.99847
150	0	395	0.0026214	395	2.7215e-06	-30	0.75992
151	0	150	0.0057553	150	2.0559e-05	-10.2775	0.99176
152	0	150	0.0045933	150	1.2708e-05	-6.872	0.98966
153	0	390	0.0024363	390	2.687e-06	-30	0.67838
154	0	235	0.0030841	90	7.1758e-06	-30	0.69156
155	0	415	0.0027879	415	2.4079e-05	5.7311	0.9937
156	0	245	0.0035838	245	4.7068e-06	-30	0.76478
157	0	250	0.0041613	250	6.1864e-06	-30	0.95152
158	0	350	0.0022731	100	4.7955e-06	-30	0.8511
159	0	120	0.0049975	120	2.4056e-05	9.4801	0.99711
160	0	260	0.003388	260	4.8933e-06	-30	0.86616
161	0	165	0.0037856	165	1.2681e-05	-18.5104	0.98095
162	0	185	0.0037049	185	8.5596e-06	-29.9936	0.97045
163	0	420	0.0019967	420	2.9828e-06	-30	0.6894
164	0	55	0.0073875	55	8.7902e-05	9.6607	0.99524
165	0	195	0.003531	195	7.4741e-06	-30	0.97504
166	1	Inf	0.0013563	75	1.9249e-05	14.7736	0.98524
167	0	40	0.0058707	40	9.3853e-05	10	0.96693
168	0	40	0.0046599	40	0.000141	23.3732	0.9973
169	0	275	0.0026788	275	6.2474e-06	-30	0.87245
170	0	270	0.0027067	85	6.6996e-06	-30	0.82254
171	0	65	0.0059719	65	6.025e-05	14.4135	0.99911
172	0	305	0.0028523	305	4.5063e-06	-30	0.93348
173	0	265	0.0025514	265	5.6534e-06	-30	0.95456
174	0	150	0.0052294	150	1.4991e-05	-8.7555	0.99944
175	1	Inf	0.00088965	85	9.6948e-06	12.4083	0.98645
176	0	445	0.0018474	145	2.4064e-06	-30	0.52437
177	0	245	0.0030073	245	6.7394e-06	-30	0.88858
178	0	500	0.0024287	80	3.1683e-05	15.905	0.99124
179	0	220	0.0036925	220	8.1031e-06	-30	0.95312
180	1	Inf	0.0011701	160	4.4704e-06	-24.2825	0.97548
181	1	Inf	0.0012849	140	5.4571e-06	-7.8568	0.99072
182	0	265	0.0028617	90	7.0487e-06	-30	0.83341
183	1	Inf	0.0018697	170	7.3213e-06	-9.1193	0.98654
184	1	Inf	0.0016308	100	1.21e-05	2.961	0.98365
185	0	490	0.0023017	490	1.9107e-06	-30	0.79015
186	0	285	0.0026978	285	4.9146e-06	-30	0.85144
187	0	495	0.0018546	115	2.5265e-06	-30	0.6111
188	0	460	0.0024452	460	2.4255e-06	-30	0.66018
189	1	Inf	0.0052459	165	1.6375e-05	-28.9386	0.97432
190	0	355	0.0024682	105	4.5125e-06	-30	0.65782
191	0	180	0.004117	180	1.0323e-05	-30	0.98766
192	0	510	0.001728	510	1.9772e-06	-30	0.70585
193	0	95	0.00095153	95	4.4393e-06	-27.5146	0.97504
194	0	435	0.0023715	435	2.6652e-06	-30	0.88613
195	0	330	0.002408	330	2.9333e-06	-30	0.76724
196	0	360	0.003428	360	3.8354e-06	-30	0.65965
197	0	465	0.0018211	465	2.5724e-06	-30	0.57294
198	0	280	0.002577	280	5.5335e-06	-30	0.94163
199	0	135	0.005763	135	2.0367e-05	0.75584	0.9963
200	0	320	0.0036467	320	4.3199e-06	-30	0.75505
201	0	505	0.0015359	505	2.1245e-06	-30	0.5862
202	1	Inf	0.0012074	100	1.2263e-05	21.7194	0.98094
203	0	130	0.006155	130	3.3394e-05	12.0626	0.99651
204	0	270	0.0027769	270	5.6932e-06	-30	0.91714
205	0	30	0.0015679	30	7.2294e-05	23.1374	0.99593
206	0	180	0.0042985	110	1.4927e-05	-22.6425	0.97968
207	0	35	0.0020198	35	6.5136e-05	20.0494	0.9936
208	0	445	0.0021592	445	3.19e-06	-30	0.75286
209	0	155	0.0045479	155	1.5465e-05	5.6082	0.99864
210	0	425	0.0027972	80	3.4482e-05	16.5214	0.98993
211	0	480	0.0025076	480	1.1075e-05	10.2439	0.99386
212	0	150	0.004361	150	1.7705e-05	-4.5515	0.99191
213	1	Inf	0.0011638	95	9.0517e-06	5.8665	0.9831
214	1	Inf	0.0011053	95	9.2421e-06	10.6859	0.99077
215	0	435	0.002611	435	2.0553e-06	-30	0.62592
216	1	Inf	0.0020445	105	1.5662e-05	13.658	0.99557
217	0	505	0.0020295	105	1.5609e-05	14.1387	0.9967
218	0	240	0.0033243	240	7.1315e-06	-30	0.93846
219	0	210	0.0030895	210	8.5823e-06	-30	0.95499
220	1	Inf	0.0014722	85	1.3432e-05	4.2385	0.96547
221	1	Inf	0.0015507	90	1.5426e-05	15.1293	0.99403
222	0	130	0.0055257	130	2.3565e-05	-0.67701	0.9976
223	0	495	0.0022993	95	1.9856e-05	10.0297	0.99013
224	0	180	0.0038986	180	1.26e-05	-6.3025	0.99409
225	0	150	0.0039262	150	8.6598e-06	-8.3476	0.99069
226	0	310	0.0028231	110	5.8801e-06	-30	0.69215
227	0	215	0.0025466	215	7.607e-06	-30	0.9131
228	0	195	0.0052895	195	7.8421e-06	-30	0.97947
229	0	155	0.0042865	155	1.2052e-05	-30	0.98637
230	0	60	0.0036343	60	1.6711e-05	29.9998	0.50326
231	0	60	0.0033975	60	2.1313e-05	30	0.66904
232	0	175	0.0045291	175	1.6644e-05	2.5025	0.98486
233	0	470	0.001656	470	1.758e-06	-30	0.67342
234	0	75	0.0036149	75	3.6122e-05	10.2385	0.98622
235	1	Inf	0.001719	85	1.7817e-05	12.815	0.98843
236	0	295	0.0026416	85	3.3302e-05	23.8915	0.99847
237	0	415	0.0023729	415	3.0165e-06	-30	0.87633
238	0	345	0.0017708	345	2.6193e-06	-30	0.63329
239	0	385	0.0022395	385	3.4559e-06	-30	0.84388
240	0	280	0.0028111	280	3.7643e-06	-30	0.97699
241	0	350	0.0024201	100	4.0693e-06	-30	0.75896
242	0	500	0.0020984	500	0	0	0
243	0	255	0.0027141	255	5.9198e-06	-30	0.91135
244	1	Inf	0.0018428	100	1.6044e-05	15.9963	0.99514
245	1	Inf	0.0015183	85	1.5685e-05	9.9973	0.98198
246	1	Inf	0.0010389	90	1.0387e-05	13.5136	0.99056
247	0	430	0.0020372	430	3.2279e-06	-30	0.71506
248	0	440	0.0018955	100	2.6715e-06	-30	0.58842
249	0	465	0.0024121	465	2.3154e-06	-30	0.56728
250	1	Inf	0.0014184	100	1.1968e-05	13.7206	0.99458
251	0	365	0.0022432	365	3.857e-06	-30	0.72425
252	0	170	0.0044314	170	8.9894e-06	-26.7341	0.98512
253	0	490	0.0022526	490	2.2577e-06	-30	0.62873
254	0	390	0.0022546	390	2.6322e-06	-30	0.90124
255	0	255	0.0036585	255	5.7765e-06	-30	0.94938
256	0	270	0.0029778	270	4.8054e-06	-29.9999	0.98548
257	1	Inf	0.0012895	90	1.2753e-05	13.9194	0.99253
258	0	170	0.0035597	170	1.2088e-05	-30	0.93488
259	0	190	0.0036207	190	8.7449e-06	-30	0.94928
260	0	430	0.0022268	430	2.7117e-06	-30	0.60555
261	0	255	0.0032477	85	8.0481e-06	-30	0.83072
262	0	330	0.0031042	90	5.8512e-06	-30	0.74
263	0	420	0.0022822	420	3.0056e-06	-30	0.50601
264	0	165	0.0040424	165	1.2138e-05	-21.5514	0.96544
