# Supplementary material for: Fractional killing arises from cell-to-cell variability in overcoming a caspase activity threshold
Source: Mol Syst Biol. 2015 May 7;11(5):803. doi: 10.15252/msb.20145584 (PMC4461398; doi:10.15252/msb.20145584)
Supplement: Supplementary file 3 [file msb0011-0803-sd3.zip › All_data/139_TRAIL (250 ngml) + Bortezomib (100 nM) + FLIP-L overexpression_2/raw_area.tsv]

Cell # (0 for discarded)	T=5min	T=10min	T=15min	T=20min	T=25min	T=30min	T=35min	T=40min	T=45min	T=50min	T=55min	T=60min	T=65min	T=70min	T=75min	T=80min	T=85min	T=90min	T=95min	T=100min	T=105min	T=110min	T=115min	T=120min	T=125min	T=130min	T=135min	T=140min	T=145min	T=150min	T=155min	T=160min	T=165min	T=170min	T=175min	T=180min	T=185min	T=190min	T=195min	T=200min	T=205min	T=210min	T=215min	T=220min	T=225min	T=230min	T=235min	T=240min	T=245min
0	135	190	164	164	142	171	175	168	176	176	185	157	152	168	199	212	177	217	223	218	243	258	235	237	241	205	224	226	200	230	205	220	139	220	201	177	216	171	154	114	45	14	13	13	24	1	25	9	7
0	634	642	611	680	620	639	610	645	618	670	673	712	654	693	707	715	721	761	786	725	705	734	812	805	727	283	180	NaN	NaN	NaN	NaN	NaN	NaN	NaN	NaN	NaN	NaN	NaN	NaN	NaN	NaN	NaN	NaN	NaN	NaN	NaN	NaN	NaN	NaN
0	79	141	148	139	131	174	210	191	195	202	215	256	238	225	212	202	185	203	241	220	240	255	255	NaN	NaN	NaN	NaN	NaN	NaN	NaN	NaN	NaN	NaN	NaN	NaN	NaN	NaN	NaN	NaN	NaN	NaN	NaN	NaN	NaN	NaN	NaN	NaN	NaN	NaN
0	896	876	905	894	891	877	956	990	1059	1088	1111	1101	357	343	327	319	332	328	338	336	330	328	335	358	162	173	190	162	167	181	164	167	175	177	199	238	266	296	325	347	375	420	437	416	451	407	375	332	295
0	1212	1141	1145	1108	1186	1161	1184	1126	1116	1118	1148	1112	1151	1152	1152	1162	1131	1154	1158	1110	1110	1091	1079	490	1052	1100	1139	531	1165	1138	1152	1116	1142	1170	1150	1202	1192	648	1220	1216	1257	1253	1301	613	1287	1316	1262	1304	1358
0	694	741	730	701	659	717	615	682	663	734	725	732	714	748	732	675	768	732	741	704	743	858	787	858	778	842	841	858	869	851	806	824	898	821	931	981	908	843	827	763	899	925	877	939	905	919	462	934	936
0	539	507	485	493	499	452	441	456	481	515	534	545	519	509	529	510	515	479	488	518	501	504	501	476	488	508	503	534	547	569	597	586	591	591	610	634	585	625	606	646	658	638	649	657	649	652	637	659	639
0	578	528	523	533	490	464	479	502	474	496	536	534	492	524	538	507	533	523	535	503	467	455	504	492	502	495	501	508	512	498	503	493	526	495	539	535	537	516	496	520	530	515	525	525	507	516	497	507	513
1	144	171	160	43	171	159	180	198	176	140	120	205	173	211	192	175	173	205	222	42	200	210	209	194	219	196	226	202	225	226	210	251	240	231	262	219	258	217	239	234	212	216	225	244	261	269	293	283	284
0	1109	1130	1096	1125	1117	1144	1157	1090	1121	1084	1123	1145	1085	1132	1211	1189	1183	1191	1245	1289	1301	1279	1288	1352	1369	1310	1348	1353	1395	1356	1348	1435	1397	1397	1401	1441	1406	1506	1476	1477	1527	1478	1519	1444	1533	1485	1528	1576	1531
0	525	567	587	533	574	588	578	580	569	567	568	592	612	606	583	614	617	615	252	607	594	246	245	611	610	581	605	610	601	645	578	596	617	666	645	756	700	705	657	679	699	703	704	706	675	692	756	719	708
2	453	435	467	458	459	475	500	477	479	456	463	498	483	499	514	491	488	523	508	494	489	477	501	504	521	508	542	508	527	525	534	540	532	561	558	558	556	543	533	548	532	528	559	549	544	541	547	542	537
3	469	427	484	474	466	486	525	509	534	532	567	564	571	589	583	558	526	505	595	566	574	518	536	588	607	579	585	614	588	595	566	644	689	647	643	692	711	650	663	715	716	742	756	774	727	787	788	342	771
4	440	447	492	499	507	502	421	429	416	434	386	416	439	416	391	344	404	399	386	446	450	429	408	478	483	474	437	423	429	413	441	455	406	396	421	431	399	404	348	418	405	453	465	460	400	402	366	435	407
5	555	537	541	537	537	554	528	559	541	535	531	559	555	566	553	552	545	566	541	557	574	548	556	537	543	563	570	555	557	569	583	562	596	607	588	597	595	593	604	588	583	599	605	589	596	575	567	590	579
0	819	827	804	827	838	871	838	857	857	875	880	895	863	974	886	933	959	954	981	1057	1045	1034	1009	1063	1001	1008	1009	482	1040	1017	1048	1034	1044	1032	460	1108	1104	1117	1107	1097	1108	1116	1136	1110	1148	1153	1187	1185	1241
0	398	424	435	465	457	440	350	365	394	428	368	384	426	368	356	330	383	352	352	343	370	440	387	489	406	506	437	439	430	418	368	399	429	427	432	483	505	455	417	494	522	482	413	500	490	462	413	389	371
0	96	327	423	340	353	318	364	367	407	345	386	410	376	467	378	449	431	488	474	505	165	536	207	554	550	552	592	540	447	502	244	395	616	312	NaN	NaN	NaN	NaN	NaN	NaN	NaN	NaN	NaN	NaN	NaN	NaN	NaN	NaN	NaN
0	NaN	NaN	NaN	NaN	NaN	NaN	NaN	NaN	NaN	NaN	NaN	NaN	NaN	NaN	NaN	NaN	NaN	NaN	NaN	NaN	NaN	NaN	NaN	NaN	NaN	NaN	NaN	NaN	NaN	NaN	NaN	NaN	NaN	NaN	NaN	NaN	NaN	NaN	NaN	NaN	NaN	NaN	NaN	NaN	NaN	NaN	NaN	NaN	NaN
0	819	895	946	900	915	959	901	991	1117	1051	1259	1211	1431	1036	1334	1069	1077	1052	984	1114	1448	1105	1035	1148	1507	1588	1169	1360	1729	1254	1264	1385	1314	1650	1274	1232	1210	1212	1140	1164	1064	1058	987	1063	900	937	783	872	846
0	790	731	807	755	832	789	667	841	754	832	893	872	952	863	940	869	896	930	921	945	923	939	899	986	943	947	988	1006	948	927	925	1005	940	962	1005	1013	999	981	960	1063	1013	985	966	1042	921	1105	892	1032	947
0	840	849	862	825	858	916	903	917	1001	937	1020	1039	1083	1005	1101	1106	1009	1159	1073	1190	1170	1187	1136	1257	1211	1253	1198	1263	1263	1152	1160	1297	1224	1244	1314	1315	1279	1269	1313	1295	1370	1347	1324	1347	1408	1374	1292	1368	543
0	840	759	791	779	826	809	776	788	772	808	842	898	866	886	851	837	872	873	414	419	951	913	1022	421	977	NaN	NaN	NaN	NaN	NaN	NaN	NaN	NaN	NaN	NaN	NaN	NaN	NaN	NaN	NaN	NaN	NaN	NaN	NaN	NaN	NaN	NaN	NaN	NaN
0	44	240	276	27	151	247	58	NaN	NaN	NaN	NaN	NaN	NaN	NaN	NaN	NaN	NaN	NaN	NaN	NaN	NaN	NaN	NaN	NaN	NaN	NaN	NaN	NaN	NaN	NaN	NaN	NaN	NaN	NaN	NaN	NaN	NaN	NaN	NaN	NaN	NaN	NaN	NaN	NaN	NaN	NaN	NaN	NaN	NaN
0	344	299	388	304	332	332	315	322	338	361	352	333	378	397	NaN	NaN	NaN	NaN	NaN	NaN	NaN	NaN	NaN	NaN	NaN	NaN	NaN	NaN	NaN	NaN	NaN	NaN	NaN	NaN	NaN	NaN	NaN	NaN	NaN	NaN	NaN	NaN	NaN	NaN	NaN	NaN	NaN	NaN	NaN
0	887	819	857	868	856	925	878	879	868	803	809	802	812	792	867	858	792	887	829	917	809	827	854	904	908	929	907	959	989	920	943	959	987	531	1013	1013	940	994	585	997	1027	509	1048	467	NaN	NaN	NaN	NaN	NaN
0	205	174	129	127	109	145	127	60	53	81	34	NaN	NaN	NaN	NaN	NaN	NaN	NaN	NaN	NaN	NaN	NaN	NaN	NaN	NaN	NaN	NaN	NaN	NaN	NaN	NaN	NaN	NaN	NaN	NaN	NaN	NaN	NaN	NaN	NaN	NaN	NaN	NaN	NaN	NaN	NaN	NaN	NaN	NaN
0	NaN	NaN	NaN	NaN	NaN	NaN	NaN	NaN	NaN	NaN	NaN	NaN	NaN	NaN	NaN	NaN	NaN	NaN	NaN	NaN	NaN	NaN	NaN	NaN	NaN	NaN	NaN	NaN	NaN	NaN	NaN	NaN	NaN	NaN	NaN	NaN	NaN	NaN	NaN	NaN	NaN	NaN	NaN	NaN	NaN	NaN	NaN	NaN	NaN
6	569	575	595	568	569	570	555	556	597	564	638	609	580	605	593	563	564	630	571	604	655	660	643	658	658	696	653	664	654	668	694	698	726	696	699	729	690	703	735	730	732	755	727	703	773	744	750	764	732
0	NaN	NaN	NaN	NaN	NaN	NaN	NaN	NaN	NaN	NaN	NaN	NaN	NaN	NaN	NaN	NaN	NaN	NaN	NaN	NaN	NaN	NaN	NaN	NaN	NaN	NaN	NaN	NaN	NaN	NaN	NaN	NaN	NaN	NaN	NaN	NaN	NaN	NaN	NaN	NaN	NaN	NaN	NaN	NaN	NaN	NaN	NaN	NaN	NaN
0	331	302	305	334	350	348	340	339	330	322	336	332	324	339	326	328	323	331	344	346	352	332	146	137	133	158	167	NaN	NaN	NaN	NaN	NaN	NaN	NaN	NaN	NaN	NaN	NaN	NaN	NaN	NaN	NaN	NaN	NaN	NaN	NaN	NaN	NaN	NaN
0	851	837	832	830	787	830	767	770	847	852	786	815	865	847	828	833	890	867	855	900	958	956	929	993	948	970	959	969	998	967	971	1000	1006	1029	987	1046	1060	1036	1039	1043	1072	1073	1092	1079	1056	1038	1054	1043	1061
0	349	384	178	353	328	357	341	365	379	399	412	422	410	408	359	440	408	443	154	400	396	425	462	416	167	98	397	402	397	387	354	378	109	349	333	340	390	320	359	356	358	345	352	391	313	380	264	320	334
7	430	462	465	443	443	453	436	407	406	411	428	415	403	388	391	419	438	424	448	417	395	398	383	395	389	393	376	422	436	409	416	429	447	433	409	416	449	471	495	509	523	520	527	513	467	227	535	547	564
0	80	277	342	353	353	124	210	247	251	303	199	301	283	92	35	103	NaN	NaN	NaN	NaN	NaN	NaN	NaN	NaN	NaN	NaN	NaN	NaN	NaN	NaN	NaN	NaN	NaN	NaN	NaN	NaN	NaN	NaN	NaN	NaN	NaN	NaN	NaN	NaN	NaN	NaN	NaN	NaN	NaN
8	387	408	407	385	375	388	394	367	410	414	422	453	430	458	435	455	457	465	472	488	468	465	506	497	493	506	499	517	517	528	536	527	538	559	521	531	565	563	571	548	571	562	563	586	594	566	577	545	571
0	244	192	267	278	224	337	65	304	84	4	NaN	NaN	NaN	NaN	NaN	NaN	NaN	NaN	NaN	NaN	NaN	NaN	NaN	NaN	NaN	NaN	NaN	NaN	NaN	NaN	NaN	NaN	NaN	NaN	NaN	NaN	NaN	NaN	NaN	NaN	NaN	NaN	NaN	NaN	NaN	NaN	NaN	NaN	NaN
9	514	511	502	514	522	522	525	524	543	535	561	506	489	221	544	540	534	547	531	534	530	540	584	572	587	552	538	560	554	578	575	561	567	563	558	530	533	549	538	557	576	583	595	549	580	564	556	552	587
0	795	798	795	784	742	737	696	697	754	806	782	798	857	822	836	769	824	829	810	816	883	869	831	911	889	861	895	908	904	941	957	938	925	1009	998	941	NaN	NaN	NaN	NaN	NaN	NaN	NaN	NaN	NaN	NaN	NaN	NaN	NaN
10	205	191	177	183	187	239	234	211	233	253	241	239	231	255	266	273	273	277	259	267	266	260	246	259	250	254	256	125	118	117	105	126	109	103	110	131	125	135	158	247	50	48	40	46	135	139	344	222	209
0	645	583	688	675	670	627	234	250	645	700	673	703	799	765	723	612	785	717	703	753	759	775	796	841	824	851	860	865	872	838	851	859	817	771	805	934	929	281	831	816	873	879	862	929	875	919	796	893	883
11	762	449	224	218	210	205	213	211	212	211	75	79	82	85	93	86	121	172	196	214	225	242	262	293	283	308	333	313	324	349	306	340	334	358	377	367	351	354	367	373	365	362	256	176	149	136	156	150	146
12	308	327	353	321	350	349	316	329	324	320	349	324	360	373	447	426	447	430	439	424	426	497	435	450	450	412	374	363	347	375	341	370	403	407	394	369	369	376	376	390	371	364	393	394	393	371	391	407	395
0	779	786	785	794	780	780	408	404	856	NaN	NaN	NaN	NaN	NaN	NaN	NaN	NaN	NaN	NaN	NaN	NaN	NaN	NaN	NaN	NaN	NaN	NaN	NaN	NaN	NaN	NaN	NaN	NaN	NaN	NaN	NaN	NaN	NaN	NaN	NaN	NaN	NaN	NaN	NaN	NaN	NaN	NaN	NaN	NaN
0	300	234	282	243	238	204	231	263	269	292	272	258	63	237	306	266	279	238	260	304	285	142	320	307	253	357	334	260	360	326	306	325	113	330	116	410	376	361	364	387	164	136	176	403	119	127	84	42	NaN
0	168	173	180	199	179	168	158	151	156	160	172	177	171	178	173	200	197	205	192	191	204	209	226	200	202	206	209	191	200	183	181	172	164	157	168	162	151	122	100	37	129	158	180	169	124	NaN	NaN	NaN	NaN
0	461	446	438	424	418	421	455	459	520	502	517	493	548	543	576	536	538	556	548	548	567	568	544	493	528	547	527	513	477	477	444	510	559	528	526	505	521	553	543	540	578	552	584	599	557	574	581	578	583
13	533	494	462	474	501	541	481	490	487	448	468	504	496	533	524	535	505	453	478	511	534	563	529	589	542	578	568	617	564	542	583	531	612	528	558	524	561	560	597	546	585	639	616	620	624	634	633	642	634
14	444	444	436	436	440	444	440	445	491	473	482	490	466	496	493	422	460	414	446	450	479	505	463	515	529	476	485	491	514	506	514	185	159	167	190	177	183	178	181	187	171	161	147	150	134	140	139	149	145
0	735	741	723	769	826	756	771	727	763	819	826	896	853	856	807	247	212	218	210	206	214	208	224	219	221	215	225	227	222	239	78	90	96	100	97	114	108	112	113	126	125	171	184	225	248	262	247	294	302
0	732	704	714	694	694	682	635	611	622	678	652	704	714	708	724	680	754	787	723	741	NaN	NaN	NaN	NaN	NaN	NaN	NaN	NaN	NaN	NaN	NaN	NaN	NaN	NaN	NaN	NaN	NaN	NaN	NaN	NaN	NaN	NaN	NaN	NaN	NaN	NaN	NaN	NaN	NaN
15	151	158	160	134	148	172	171	172	176	174	150	174	167	186	201	189	189	175	173	158	159	172	132	115	127	148	136	165	152	158	189	185	182	205	194	185	184	192	204	200	193	213	211	215	211	210	194	199	199
16	614	601	628	592	586	522	434	245	197	189	179	192	198	181	198	208	71	70	70	82	84	87	89	103	114	124	157	181	180	207	237	226	243	243	256	267	273	258	273	276	311	329	341	343	382	370	386	371	374
0	NaN	NaN	NaN	NaN	NaN	NaN	NaN	NaN	NaN	NaN	NaN	NaN	NaN	NaN	NaN	NaN	NaN	NaN	NaN	NaN	NaN	NaN	NaN	NaN	NaN	NaN	NaN	NaN	NaN	NaN	NaN	NaN	NaN	NaN	NaN	NaN	NaN	NaN	NaN	NaN	NaN	NaN	NaN	NaN	NaN	NaN	NaN	NaN	NaN
0	NaN	NaN	NaN	NaN	NaN	NaN	NaN	NaN	NaN	NaN	NaN	NaN	NaN	NaN	NaN	NaN	NaN	NaN	NaN	NaN	NaN	NaN	NaN	NaN	NaN	NaN	NaN	NaN	NaN	NaN	NaN	NaN	NaN	NaN	NaN	NaN	NaN	NaN	NaN	NaN	NaN	NaN	NaN	NaN	NaN	NaN	NaN	NaN	NaN
17	402	388	385	386	376	385	382	378	397	407	392	386	412	414	427	437	447	450	436	442	450	433	439	446	450	426	426	458	465	475	477	421	398	431	426	450	496	454	129	119	87	92	91	94	95	16	37	52	53
18	431	345	206	184	183	182	182	204	89	89	88	103	106	126	141	166	194	194	269	263	272	271	270	305	311	346	375	352	325	325	356	346	351	356	344	321	355	326	352	325	332	351	394	357	356	367	338	336	296
0	NaN	NaN	NaN	NaN	NaN	NaN	NaN	NaN	NaN	NaN	NaN	NaN	NaN	NaN	NaN	NaN	NaN	NaN	NaN	NaN	NaN	NaN	NaN	NaN	NaN	NaN	NaN	NaN	NaN	NaN	NaN	NaN	NaN	NaN	NaN	NaN	NaN	NaN	NaN	NaN	NaN	NaN	NaN	NaN	NaN	NaN	NaN	NaN	NaN
19	81	188	217	259	245	225	261	244	293	334	330	249	355	287	320	260	346	320	206	369	301	324	338	289	275	329	355	341	372	327	326	412	438	425	363	380	338	394	437	498	461	477	430	465	514	468	494	632	483
20	925	888	945	965	951	987	982	1025	1025	994	1023	1082	1054	1036	1011	1093	1088	1066	1086	1088	1192	1167	1226	1204	1175	1195	1153	1163	1231	1188	1192	1199	1232	1132	1227	1147	1295	1203	1313	1264	1308	1282	1300	1322	1320	1276	1288	1268	1237
0	211	225	221	236	222	243	253	261	272	282	301	305	309	335	325	341	347	355	323	364	348	361	347	363	366	400	381	395	366	372	380	391	374	391	380	406	398	382	373	357	367	386	392	364	414	400	397	444	443
0	452	440	482	462	502	487	512	522	498	518	504	526	489	519	517	502	543	522	510	530	573	563	514	521	554	582	638	595	608	610	670	660	698	690	674	729	694	699	774	745	722	777	747	813	769	764	773	793	838
21	515	573	576	567	558	555	579	586	555	565	561	574	556	546	587	553	560	582	552	528	576	543	540	536	526	505	509	547	508	518	537	573	570	502	534	487	554	543	619	595	665	649	616	543	606	653	474	521	579
22	855	838	866	879	841	935	884	922	883	923	852	908	865	815	952	1009	877	997	925	990	1011	981	1022	1010	980	975	1004	1062	1098	1091	1068	1115	1097	1123	1069	1112	1101	1167	1153	1140	1195	1130	1176	1199	1204	1185	1281	1226	1244
23	242	253	246	255	270	270	288	271	257	275	279	256	264	290	304	315	308	325	299	324	328	342	371	365	373	158	378	391	397	418	420	418	427	395	431	445	422	381	435	413	415	427	433	425	441	439	447	462	410
24	341	362	367	385	359	415	373	363	370	385	384	398	387	395	402	358	430	455	384	460	442	441	487	448	470	453	530	494	520	519	531	533	506	530	520	462	508	519	483	522	259	115	NaN	NaN	NaN	NaN	NaN	NaN	NaN
25	71	128	126	204	233	286	339	318	322	343	345	350	372	420	388	416	434	430	426	418	428	402	451	407	409	413	412	430	465	412	447	446	445	472	448	465	482	498	508	550	537	497	505	537	561	531	553	541	535
0	NaN	NaN	NaN	NaN	NaN	NaN	NaN	NaN	NaN	NaN	NaN	NaN	NaN	NaN	NaN	NaN	NaN	NaN	NaN	NaN	NaN	NaN	NaN	NaN	NaN	NaN	NaN	NaN	NaN	NaN	NaN	NaN	NaN	NaN	NaN	NaN	NaN	NaN	NaN	NaN	NaN	NaN	NaN	NaN	NaN	NaN	NaN	NaN	NaN
26	111	114	117	32	34	48	60	65	82	73	90	65	77	89	100	86	103	106	121	133	112	126	109	107	107	110	110	111	112	123	133	132	126	104	103	103	122	113	125	127	140	145	126	127	125	119	131	151	137
27	991	1059	1027	1040	1049	1003	1011	1064	1055	1105	985	1124	1059	1058	1077	1115	1032	1084	1176	1204	1171	1217	1211	1268	1209	1193	1269	1275	1336	1205	1247	1296	1328	1308	1334	1342	1386	1402	1386	1395	1429	875	299	303	280	276	281	290	311
28	621	618	605	624	639	667	672	658	701	719	710	711	746	730	734	738	770	747	759	732	791	823	317	329	814	292	812	785	806	807	803	773	794	822	821	810	816	818	878	850	889	895	910	904	910	958	948	935	930
29	519	572	552	550	587	569	572	601	616	661	688	705	727	688	702	285	669	722	734	727	747	747	747	721	749	734	739	731	708	639	204	185	192	161	172	172	173	178	182	155	164	167	170	157	126	133	123	111	120
0	243	213	244	242	276	269	305	288	319	310	335	346	364	390	349	347	343	335	348	304	324	295	314	304	351	326	322	314	351	361	334	361	362	391	401	419	394	423	437	431	409	438	477	484	438	443	451	485	470
0	488	509	512	490	512	527	543	572	556	583	633	605	633	647	610	662	656	672	647	683	672	681	683	653	685	647	640	678	689	658	687	698	675	696	704	688	692	705	723	722	742	720	713	736	307	766	727	715	733
0	108	377	211	407	408	184	362	348	391	320	377	154	207	435	459	443	NaN	NaN	NaN	NaN	NaN	NaN	NaN	NaN	NaN	NaN	NaN	NaN	NaN	NaN	NaN	NaN	NaN	NaN	NaN	NaN	NaN	NaN	NaN	NaN	NaN	NaN	NaN	NaN	NaN	NaN	NaN	NaN	NaN
0	648	677	641	652	704	640	667	686	656	639	671	658	242	192	180	194	188	185	192	195	200	198	191	202	72	84	87	90	87	87	89	NaN	NaN	NaN	NaN	NaN	NaN	NaN	NaN	NaN	NaN	NaN	NaN	NaN	NaN	NaN	NaN	NaN	NaN
0	NaN	NaN	NaN	NaN	NaN	NaN	NaN	NaN	NaN	NaN	NaN	NaN	NaN	NaN	NaN	NaN	NaN	NaN	NaN	NaN	NaN	NaN	NaN	NaN	NaN	NaN	NaN	NaN	NaN	NaN	NaN	NaN	NaN	NaN	NaN	NaN	NaN	NaN	NaN	NaN	NaN	NaN	NaN	NaN	NaN	NaN	NaN	NaN	NaN
30	665	668	690	678	728	707	680	697	696	716	692	746	743	745	762	740	755	753	737	742	779	770	775	802	853	828	810	829	862	781	898	833	806	817	911	864	874	829	834	778	766	765	755	773	756	720	617	114	100
0	184	475	494	536	513	500	507	505	454	466	499	494	481	464	212	NaN	NaN	NaN	NaN	NaN	NaN	NaN	NaN	NaN	NaN	NaN	NaN	NaN	NaN	NaN	NaN	NaN	NaN	NaN	NaN	NaN	NaN	NaN	NaN	NaN	NaN	NaN	NaN	NaN	NaN	NaN	NaN	NaN	NaN
0	NaN	NaN	NaN	NaN	NaN	NaN	NaN	NaN	NaN	NaN	NaN	NaN	NaN	NaN	NaN	NaN	NaN	NaN	NaN	NaN	NaN	NaN	NaN	NaN	NaN	NaN	NaN	NaN	NaN	NaN	NaN	NaN	NaN	NaN	NaN	NaN	NaN	NaN	NaN	NaN	NaN	NaN	NaN	NaN	NaN	NaN	NaN	NaN	NaN
0	255	235	246	239	219	240	233	240	266	299	326	320	365	344	361	375	390	404	365	386	368	363	381	376	386	357	357	364	406	387	372	336	321	328	314	328	351	356	370	374	353	329	256	251	279	314	322	353	353
31	467	446	460	469	456	458	461	459	451	445	467	462	467	471	501	239	516	505	215	521	206	532	535	537	535	504	526	514	494	518	545	504	507	528	485	489	527	519	508	503	508	516	505	504	485	482	463	478	456
32	632	633	611	615	678	653	689	666	669	702	709	719	753	342	802	793	798	819	770	766	805	801	804	801	693	420	258	237	212	210	217	215	233	235	208	225	231	271	252	239	253	277	249	222	246	237	227	138	121
0	469	494	458	216	491	496	520	536	438	180	159	167	165	163	164	190	90	84	79	82	80	80	95	104	119	119	118	161	176	155	171	140	333	334	159	171	385	391	397	448	448	206	162	170	168	196	197	207	197
33	667	682	710	607	688	740	701	713	724	759	751	723	783	759	754	808	772	806	751	817	853	804	871	863	878	924	909	843	902	909	852	916	892	923	934	894	928	918	933	927	963	1011	919	984	194	179	157	122	114
0	106	96	80	92	110	126	89	65	129	100	84	101	109	108	131	115	103	116	117	96	117	166	134	148	126	149	132	141	172	115	114	140	102	135	21	13	154	8	173	NaN	NaN	NaN	NaN	NaN	NaN	NaN	NaN	NaN	NaN
34	1014	1085	1110	1065	1084	1085	1071	1087	1172	1117	1079	1107	1145	1093	1089	1174	1134	1142	1164	1114	1246	1161	1161	1279	1244	1135	1267	1151	1203	1284	1223	1271	1266	1252	1243	1301	323	280	283	238	208	218	191	181	172	158	160	154	158
0	695	451	NaN	NaN	NaN	NaN	NaN	NaN	NaN	NaN	NaN	NaN	NaN	NaN	NaN	NaN	NaN	NaN	NaN	NaN	NaN	NaN	NaN	NaN	NaN	NaN	NaN	NaN	NaN	NaN	NaN	NaN	NaN	NaN	NaN	NaN	NaN	NaN	NaN	NaN	NaN	NaN	NaN	NaN	NaN	NaN	NaN	NaN	NaN
0	1189	531	1138	NaN	NaN	NaN	NaN	NaN	NaN	NaN	NaN	NaN	NaN	NaN	NaN	NaN	NaN	NaN	NaN	NaN	NaN	NaN	NaN	NaN	NaN	NaN	NaN	NaN	NaN	NaN	NaN	NaN	NaN	NaN	NaN	NaN	NaN	NaN	NaN	NaN	NaN	NaN	NaN	NaN	NaN	NaN	NaN	NaN	NaN
35	109	112	119	102	102	84	118	107	118	126	112	152	117	133	166	180	136	139	153	178	144	152	150	138	41	197	190	157	181	139	157	153	155	150	220	190	180	81	75	80	77	61	74	53	54	54	42	47	42
36	988	1043	987	1004	982	844	291	264	262	266	267	280	270	268	85	107	116	103	107	112	112	116	121	143	176	196	200	197	211	219	257	238	279	284	316	312	312	266	235	197	187	215	210	212	230	236	244	254	242
0	303	297	316	335	323	311	325	302	288	297	316	295	308	337	305	333	330	325	306	323	314	325	316	306	328	358	351	335	339	327	328	304	328	317	307	333	312	340	331	354	326	333	341	336	312	322	348	334	333
37	203	273	284	336	371	395	435	416	444	454	450	486	467	469	461	496	497	529	513	498	494	485	535	508	492	538	528	539	594	512	549	540	518	529	494	544	461	492	517	509	565	535	520	538	622	598	603	606	562
38	42	162	166	7	101	130	122	92	142	122	28	140	102	136	148	145	82	189	170	180	173	196	198	149	219	174	187	238	168	173	201	203	221	213	233	187	207	167	83	96	97	94	74	77	82	64	32	44	29
0	539	561	546	535	587	542	573	538	279	228	235	248	302	295	270	261	243	NaN	NaN	NaN	NaN	NaN	NaN	NaN	NaN	NaN	NaN	NaN	NaN	NaN	NaN	NaN	NaN	NaN	NaN	NaN	NaN	NaN	NaN	NaN	NaN	NaN	NaN	NaN	NaN	NaN	NaN	NaN	NaN
39	171	267	285	377	414	446	469	457	476	500	480	494	540	552	550	540	541	548	591	596	611	606	562	626	619	654	621	640	685	611	597	693	636	670	701	712	679	705	722	755	747	723	699	735	753	735	724	744	705
0	211	250	255	247	303	197	192	220	241	248	206	212	245	238	203	256	236	114	244	256	272	275	288	267	293	258	302	311	303	315	287	285	294	346	360	352	330	357	423	334	322	334	436	440	399	391	400	408	345
40	437	421	413	430	448	441	445	417	439	446	471	466	431	480	455	484	466	435	427	495	511	457	446	457	474	498	481	473	506	485	508	502	497	519	492	544	547	545	538	623	666	707	570	622	618	628	539	135	118
0	740	718	710	677	635	611	579	600	610	661	670	647	694	728	723	726	671	361	687	708	732	755	778	775	814	776	751	767	813	804	827	504	341	676	436	654	622	337	141	NaN	NaN	NaN	NaN	NaN	NaN	NaN	NaN	NaN	NaN
41	199	176	210	223	201	231	249	253	273	253	273	258	254	248	212	193	217	224	226	207	213	167	158	169	152	185	226	241	225	203	157	84	90	94	100	104	103	143	137	121	125	133	131	119	111	119	107	112	127
0	512	506	500	466	482	536	537	526	517	568	519	522	515	518	509	499	518	514	490	510	490	478	457	493	478	447	489	490	463	445	484	485	484	492	496	475	483	NaN	NaN	NaN	NaN	NaN	NaN	NaN	NaN	NaN	NaN	NaN	NaN
42	314	297	307	342	312	326	330	341	331	335	333	321	385	359	371	370	383	356	364	384	422	373	434	433	369	396	320	403	449	409	350	433	342	359	445	474	405	401	442	498	488	463	441	386	454	380	410	478	478
0	678	664	676	668	260	264	718	703	705	733	727	383	783	787	805	816	797	NaN	NaN	NaN	NaN	NaN	NaN	NaN	NaN	NaN	NaN	NaN	NaN	NaN	NaN	NaN	NaN	NaN	NaN	NaN	NaN	NaN	NaN	NaN	NaN	NaN	NaN	NaN	NaN	NaN	NaN	NaN	NaN
0	182	116	169	159	142	150	187	184	167	198	174	179	230	201	227	201	202	214	229	222	244	253	239	230	251	213	257	258	270	240	243	222	239	242	261	269	295	285	303	285	278	258	232	282	269	237	281	260	267
43	193	176	186	191	199	186	208	180	153	176	207	224	220	231	248	259	245	273	253	237	227	256	262	295	294	308	311	290	308	296	318	321	312	326	285	306	297	240	91	82	92	110	89	104	99	87	81	93	95
44	1248	1206	1380	1255	1375	1336	1292	1351	1313	1288	1374	1353	1371	1425	1434	1504	1449	1369	1266	1325	1379	1356	1372	1336	1421	1351	1445	1508	1539	1543	1553	1564	666	1553	1537	1574	1587	1582	1551	1564	1531	1530	1553	1614	1653	1661	1658	1659	1729
45	368	360	373	385	334	386	407	390	397	417	382	447	478	424	454	444	458	409	404	429	434	431	424	423	401	469	435	436	437	448	430	431	412	422	426	382	411	419	415	407	410	105	87	87	85	87	67	73	65
0	NaN	NaN	NaN	NaN	NaN	NaN	NaN	NaN	NaN	NaN	NaN	NaN	NaN	NaN	NaN	NaN	NaN	NaN	NaN	NaN	NaN	NaN	NaN	NaN	NaN	NaN	NaN	NaN	NaN	NaN	NaN	NaN	NaN	NaN	NaN	NaN	NaN	NaN	NaN	NaN	NaN	NaN	NaN	NaN	NaN	NaN	NaN	NaN	NaN
46	392	410	417	433	410	437	440	364	459	484	468	397	452	509	431	491	483	490	487	502	498	475	511	485	459	476	469	475	485	480	490	497	495	522	547	511	526	561	551	544	599	579	557	549	563	543	584	579	553
47	250	260	248	254	275	251	264	293	297	268	293	262	262	254	275	293	296	283	280	280	284	311	288	310	297	277	280	301	319	302	315	311	314	323	307	328	299	317	313	304	307	321	289	302	308	300	324	316	332
48	229	255	319	227	301	284	264	295	292	150	249	319	296	307	262	256	348	148	343	330	325	311	385	341	391	440	140	124	97	85	79	82	92	80	75	75	69	39	74	69	34	29	34	69	35	69	34	70	64
49	210	169	212	206	203	202	239	223	178	262	217	239	286	210	233	236	264	277	276	270	281	254	289	289	272	310	285	294	295	294	316	285	264	294	266	310	298	284	256	365	318	342	341	411	380	305	390	334	369
50	481	491	529	442	572	535	511	541	553	550	542	601	537	576	568	549	562	500	535	561	590	623	590	578	652	601	601	589	512	525	574	688	213	195	189	199	196	207	223	523	755	198	201	205	173	191	188	185	188
0	313	337	343	298	372	338	422	350	342	375	405	315	385	394	387	378	409	405	432	358	361	365	427	393	408	400	400	374	366	415	421	419	479	454	451	420	469	482	463	433	444	483	468	480	486	453	489	444	455
51	243	219	237	248	258	251	233	259	280	264	265	251	282	285	279	286	288	285	294	309	281	316	290	286	307	285	254	296	297	267	270	258	261	250	287	297	293	284	123	137	126	118	109	129	148	152	147	149	167
0	NaN	NaN	NaN	NaN	NaN	NaN	NaN	NaN	NaN	NaN	NaN	NaN	NaN	NaN	NaN	NaN	NaN	NaN	NaN	NaN	NaN	NaN	NaN	NaN	NaN	NaN	NaN	NaN	NaN	NaN	NaN	NaN	NaN	NaN	NaN	NaN	NaN	NaN	NaN	NaN	NaN	NaN	NaN	NaN	NaN	NaN	NaN	NaN	NaN
0	351	997	964	886	938	1034	1000	944	975	1050	1097	491	1078	1104	1130	1182	1191	1145	1169	1178	1159	1158	1209	NaN	NaN	NaN	NaN	NaN	NaN	NaN	NaN	NaN	NaN	NaN	NaN	NaN	NaN	NaN	NaN	NaN	NaN	NaN	NaN	NaN	NaN	NaN	NaN	NaN	NaN
52	318	257	270	321	342	295	317	336	327	338	339	369	332	365	369	395	378	433	409	407	424	129	386	433	406	419	417	461	440	150	439	407	471	487	448	481	465	505	480	497	437	116	122	128	136	125	105	110	91
0	1410	1312	1397	1283	1317	1355	1339	1299	1335	1392	1348	1381	1367	1448	1492	592	1498	1482	1524	1597	1506	1579	1686	1609	1733	1632	1635	1657	1677	1611	1656	1621	1771	1822	1933	1844	1886	1876	1799	1889	1727	1827	1939	1774	1768	1660	682	1714	1743
53	171	147	173	207	191	182	194	172	164	210	221	240	217	229	225	227	244	230	209	280	206	280	210	281	241	264	270	268	269	258	291	261	235	295	270	251	240	324	285	61	254	274	301	104	72	79	76	80	88
54	352	376	394	366	375	424	399	370	403	368	385	406	370	397	421	365	401	393	424	421	418	456	433	462	177	503	434	487	531	487	534	478	496	454	506	523	500	506	518	517	514	512	547	517	490	492	489	508	486
0	855	896	850	868	892	874	837	897	907	837	921	1031	965	957	921	949	992	963	951	955	1043	1020	996	1057	1044	1065	1046	1048	1113	1060	1089	1082	1044	1115	1182	1119	1128	1149	1135	1144	1133	1190	1196	1203	1175	1174	NaN	NaN	NaN
55	190	216	226	209	205	230	231	233	221	245	223	226	244	250	246	233	246	300	286	296	303	308	328	293	295	288	338	305	288	339	276	305	333	329	342	351	333	321	320	347	350	341	366	373	369	386	377	379	403
56	333	338	327	321	314	295	360	367	319	372	398	381	340	348	367	376	362	391	391	389	396	403	411	380	423	390	421	385	396	442	421	399	392	400	417	408	428	457	444	422	420	454	438	492	440	463	443	461	451
0	210	212	71	NaN	NaN	NaN	NaN	NaN	NaN	NaN	NaN	NaN	NaN	NaN	NaN	NaN	NaN	NaN	NaN	NaN	NaN	NaN	NaN	NaN	NaN	NaN	NaN	NaN	NaN	NaN	NaN	NaN	NaN	NaN	NaN	NaN	NaN	NaN	NaN	NaN	NaN	NaN	NaN	NaN	NaN	NaN	NaN	NaN	NaN
57	272	276	276	258	273	287	270	287	304	296	327	350	346	373	377	371	374	342	340	346	358	385	392	380	402	380	396	402	431	413	425	398	402	425	420	405	406	402	421	403	408	448	430	439	444	488	464	474	473
0	88	41	27	NaN	NaN	NaN	NaN	NaN	NaN	NaN	NaN	NaN	NaN	NaN	NaN	NaN	NaN	NaN	NaN	NaN	NaN	NaN	NaN	NaN	NaN	NaN	NaN	NaN	NaN	NaN	NaN	NaN	NaN	NaN	NaN	NaN	NaN	NaN	NaN	NaN	NaN	NaN	NaN	NaN	NaN	NaN	NaN	NaN	NaN
0	NaN	NaN	NaN	NaN	NaN	NaN	NaN	NaN	NaN	NaN	NaN	NaN	NaN	NaN	NaN	NaN	NaN	NaN	NaN	NaN	NaN	NaN	NaN	NaN	NaN	NaN	NaN	NaN	NaN	NaN	NaN	NaN	NaN	NaN	NaN	NaN	NaN	NaN	NaN	NaN	NaN	NaN	NaN	NaN	NaN	NaN	NaN	NaN	NaN
58	326	315	326	323	328	335	353	353	353	353	354	359	359	369	353	386	390	398	386	404	396	404	404	409	410	382	394	394	398	415	439	433	464	436	447	428	456	454	451	427	432	454	469	432	447	467	457	440	447
0	149	516	172	504	453	477	473	463	462	501	543	488	491	529	491	464	494	507	496	538	507	532	555	571	559	585	563	586	245	333	567	196	535	570	513	528	533	563	522	552	526	531	541	524	542	521	504	497	499
0	303	340	402	338	365	375	399	415	382	388	NaN	NaN	NaN	NaN	NaN	NaN	NaN	NaN	NaN	NaN	NaN	NaN	NaN	NaN	NaN	NaN	NaN	NaN	NaN	NaN	NaN	NaN	NaN	NaN	NaN	NaN	NaN	NaN	NaN	NaN	NaN	NaN	NaN	NaN	NaN	NaN	NaN	NaN	NaN
0	378	405	426	469	417	465	401	463	467	477	434	498	480	520	443	506	605	511	530	547	594	NaN	NaN	NaN	NaN	NaN	NaN	NaN	NaN	NaN	NaN	NaN	NaN	NaN	NaN	NaN	NaN	NaN	NaN	NaN	NaN	NaN	NaN	NaN	NaN	NaN	NaN	NaN	NaN
0	511	552	540	584	555	581	568	586	566	620	594	646	559	585	640	607	701	663	634	690	696	664	632	660	738	776	784	704	NaN	NaN	NaN	NaN	NaN	NaN	NaN	NaN	NaN	NaN	NaN	NaN	NaN	NaN	NaN	NaN	NaN	NaN	NaN	NaN	NaN
59	560	595	599	626	654	594	594	620	615	634	638	686	634	684	658	647	648	706	701	684	685	746	662	725	718	796	699	746	735	770	768	748	721	726	736	292	727	712	631	190	197	206	196	191	172	164	148	134	131
0	686	704	712	690	666	651	725	774	745	687	800	782	741	796	752	731	773	759	735	731	792	681	727	747	769	812	853	855	942	884	853	880	990	920	981	923	941	933	903	1014	1024	927	998	1039	1043	1023	1007	1010	1042
60	154	94	153	150	96	170	152	154	160	156	137	168	180	154	175	166	40	160	187	181	200	187	219	167	231	183	240	204	228	235	219	210	254	255	294	260	254	214	328	274	233	252	305	310	277	288	330	316	324
61	590	563	633	600	577	634	620	712	651	657	572	623	673	653	632	620	600	616	671	695	626	761	689	703	748	706	669	757	720	657	755	744	675	735	792	749	744	788	789	839	802	804	243	216	223	212	187	169	173
62	121	119	159	147	191	149	180	154	133	105	139	149	153	160	188	212	229	184	157	160	184	150	201	184	167	210	240	239	65	65	61	61	67	61	69	62	59	58	57	52	57	56	52	50	55	56	60	67	44
0	512	492	506	503	NaN	NaN	NaN	NaN	NaN	NaN	NaN	NaN	NaN	NaN	NaN	NaN	NaN	NaN	NaN	NaN	NaN	NaN	NaN	NaN	NaN	NaN	NaN	NaN	NaN	NaN	NaN	NaN	NaN	NaN	NaN	NaN	NaN	NaN	NaN	NaN	NaN	NaN	NaN	NaN	NaN	NaN	NaN	NaN	NaN
0	NaN	NaN	NaN	NaN	NaN	NaN	NaN	NaN	NaN	NaN	NaN	NaN	NaN	NaN	NaN	NaN	NaN	NaN	NaN	NaN	NaN	NaN	NaN	NaN	NaN	NaN	NaN	NaN	NaN	NaN	NaN	NaN	NaN	NaN	NaN	NaN	NaN	NaN	NaN	NaN	NaN	NaN	NaN	NaN	NaN	NaN	NaN	NaN	NaN
63	464	497	524	578	612	682	665	670	658	651	651	707	664	650	664	690	710	719	650	272	679	666	647	673	691	665	670	743	727	697	718	743	761	747	784	709	677	681	658	644	648	704	671	674	631	621	639	615	605
64	178	202	232	185	202	220	198	179	227	220	238	255	226	206	224	239	235	200	201	155	200	177	142	157	161	125	163	165	142	158	151	140	149	154	174	152	184	150	165	155	135	109	103	113	104	113	111	100	100
65	510	594	572	635	536	581	575	512	504	524	542	597	530	542	618	658	630	599	566	598	646	538	571	606	515	562	673	644	665	626	682	697	682	687	650	712	694	709	754	690	720	715	708	792	752	724	701	690	769
66	490	518	459	504	505	529	497	551	588	568	551	570	528	537	572	546	596	618	595	644	594	598	571	586	606	600	596	638	629	612	643	642	642	698	700	730	689	686	701	775	719	810	733	712	755	730	827	837	801
67	564	601	540	620	567	552	628	549	554	564	578	622	558	557	603	228	681	639	598	626	584	617	575	704	615	662	646	670	655	598	564	645	650	650	667	640	658	657	643	676	650	627	625	660	619	626	638	672	631
68	407	393	410	417	406	413	415	432	439	435	410	435	429	449	470	448	467	461	454	483	468	489	501	485	468	491	491	493	516	497	476	494	488	503	492	501	523	503	509	492	529	528	495	510	528	546	505	504	525
69	720	764	786	725	672	740	745	753	790	783	836	807	807	795	785	790	808	787	842	777	809	865	870	832	852	352	891	786	917	876	933	902	875	905	920	855	995	950	958	919	894	897	935	926	925	935	976	436	977
70	525	508	553	535	519	522	552	532	537	578	539	529	560	592	574	592	598	579	592	552	547	560	573	544	574	544	561	549	581	568	559	538	560	559	557	561	552	559	550	558	546	522	569	515	545	589	553	556	573
71	231	213	251	224	187	260	219	220	253	233	257	272	321	244	280	269	272	296	275	279	273	326	257	289	349	298	373	99	371	342	380	343	344	350	332	342	362	357	328	305	400	370	414	370	389	445	391	371	173
0	17	NaN	NaN	NaN	NaN	NaN	NaN	NaN	NaN	NaN	NaN	NaN	NaN	NaN	NaN	NaN	NaN	NaN	NaN	NaN	NaN	NaN	NaN	NaN	NaN	NaN	NaN	NaN	NaN	NaN	NaN	NaN	NaN	NaN	NaN	NaN	NaN	NaN	NaN	NaN	NaN	NaN	NaN	NaN	NaN	NaN	NaN	NaN	NaN
72	309	335	303	317	350	314	345	344	348	307	367	378	353	365	357	340	355	384	409	397	356	400	383	403	131	413	387	422	401	415	422	391	401	432	419	408	420	412	418	420	413	414	377	412	434	434	435	436	452
73	458	558	491	535	478	447	525	439	479	464	489	515	612	482	561	603	581	603	501	528	521	471	472	500	570	592	557	569	625	634	582	629	584	588	653	641	675	630	662	746	698	611	713	696	721	687	693	689	646
74	536	559	555	559	539	576	553	558	548	593	604	594	544	578	601	594	583	597	564	587	608	592	590	591	597	613	562	591	608	576	576	599	629	628	625	638	612	615	624	601	632	652	608	612	621	596	612	665	596
75	309	325	282	340	297	279	295	326	382	337	330	333	315	379	371	393	399	411	436	393	371	435	443	426	483	431	430	476	446	468	501	438	456	509	467	505	447	500	493	522	522	480	525	546	480	502	501	539	518
0	399	389	341	345	378	409	379	399	429	385	480	462	452	467	479	459	468	474	488	507	513	491	154	484	481	498	472	208	527	434	468	472	192	492	519	475	521	477	504	177	NaN	NaN	NaN	NaN	NaN	NaN	NaN	NaN	NaN
76	824	843	761	824	749	784	778	812	805	772	813	746	810	784	835	830	807	838	865	896	845	900	951	902	939	953	959	1011	931	964	972	931	914	955	963	958	988	1006	974	1008	1064	988	1049	993	1050	1088	1032	1046	1079
77	835	847	895	858	836	780	892	840	869	851	879	941	916	892	947	985	969	993	1000	1054	1060	1030	1063	1074	1087	1081	1099	1042	1047	1064	443	1080	1120	1098	1113	1113	1151	1046	1162	1130	1117	1139	1147	1150	1087	1135	1143	1194	1153
0	373	390	371	376	376	402	390	380	423	393	437	441	427	440	428	461	463	435	411	437	437	464	444	440	440	430	502	449	500	485	482	448	242	535	245	NaN	NaN	NaN	NaN	NaN	NaN	NaN	NaN	NaN	NaN	NaN	NaN	NaN	NaN
78	808	799	804	825	808	827	818	864	840	863	898	870	913	924	948	966	926	948	946	1019	993	1009	1031	991	1003	1037	1047	997	1080	999	1016	1049	1059	1022	1047	1012	1065	1018	410	1039	413	1018	468	1024	1051	1060	1021	1040	501
79	654	672	666	590	615	643	631	231	650	610	631	618	616	627	560	659	640	673	616	585	625	623	665	661	636	640	629	621	655	635	605	633	625	611	617	664	626	603	613	607	652	605	644	616	605	643	596	654	631
80	221	198	203	225	276	288	246	217	250	254	272	285	251	264	261	294	313	324	336	312	340	312	304	317	335	315	337	341	316	293	254	292	333	330	310	304	355	352	356	301	326	322	335	346	332	393	434	401	393
0	172	200	255	372	509	602	679	716	813	809	857	796	875	940	926	923	925	947	920	970	977	960	988	1010	1000	1000	1027	1030	1029	1007	1073	1087	1105	1108	1065	1114	1096	1114	1124	1086	1128	1168	533	1149	1127	1206	1182	1198	1258
81	746	794	695	743	706	781	726	795	774	749	777	734	809	782	749	714	773	731	782	746	743	696	696	623	635	638	623	690	675	696	714	753	764	745	733	805	798	780	733	742	764	710	726	763	728	777	807	818	849
82	204	223	206	225	202	186	209	206	245	284	234	225	243	248	248	240	241	243	261	280	281	302	296	277	310	268	250	245	274	300	285	308	299	290	351	317	317	324	296	327	321	315	346	305	300	333	307	323	340
83	141	210	412	537	591	638	610	663	647	717	766	704	715	771	762	817	835	838	855	845	865	866	865	854	835	845	884	922	990	995	1040	1061	1046	1085	1054	1043	1132	1124	1158	1142	1132	1129	1079	1057	1064	1013	1028	983	1011
84	393	460	423	452	452	487	457	510	525	551	260	483	482	504	511	517	508	563	523	495	493	476	502	454	465	477	499	511	515	508	522	516	481	489	490	485	460	457	458	484	445	439	466	461	478	481	169	157	154
85	478	479	485	486	474	530	523	531	513	519	545	552	526	542	537	555	548	584	549	569	552	583	567	587	587	569	557	591	583	548	573	573	569	549	550	549	543	531	526	518	556	550	526	512	475	510	525	466	494
86	683	733	713	653	711	771	738	813	796	736	818	771	744	754	687	724	767	780	728	695	760	802	844	718	737	773	754	733	773	693	734	716	766	713	762	816	836	796	774	817	851	836	854	832	911	857	824	912	740
0	464	190	163	NaN	NaN	NaN	NaN	NaN	NaN	NaN	NaN	NaN	NaN	NaN	NaN	NaN	NaN	NaN	NaN	NaN	NaN	NaN	NaN	NaN	NaN	NaN	NaN	NaN	NaN	NaN	NaN	NaN	NaN	NaN	NaN	NaN	NaN	NaN	NaN	NaN	NaN	NaN	NaN	NaN	NaN	NaN	NaN	NaN	NaN
0	NaN	NaN	NaN	NaN	NaN	NaN	NaN	NaN	NaN	NaN	NaN	NaN	NaN	NaN	NaN	NaN	NaN	NaN	NaN	NaN	NaN	NaN	NaN	NaN	NaN	NaN	NaN	NaN	NaN	NaN	NaN	NaN	NaN	NaN	NaN	NaN	NaN	NaN	NaN	NaN	NaN	NaN	NaN	NaN	NaN	NaN	NaN	NaN	NaN
87	131	142	163	126	127	154	155	186	236	274	284	322	295	315	317	320	332	314	295	304	337	297	327	339	370	348	361	371	368	403	411	421	432	452	443	437	440	403	418	436	427	448	446	435	445	484	462	475	474
88	113	115	106	102	136	183	260	303	316	345	352	354	350	383	401	412	413	398	384	382	426	430	395	390	384	379	408	435	433	417	445	432	476	450	485	497	496	466	487	486	485	507	504	544	561	578	555	560	592
0	735	853	829	761	771	787	743	851	846	817	813	872	848	914	923	955	910	990	967	904	1013	894	972	999	1030	1036	1003	1044	1038	1108	1029	1083	1072	1070	1037	1085	1078	1087	1117	1085	1110	1146	1118	1068	1100	1094	1091	1091	1079
89	587	602	555	557	559	553	564	570	610	596	628	636	641	331	646	655	671	673	697	674	672	671	677	684	699	683	689	681	679	698	729	705	754	724	775	747	773	789	756	773	775	805	806	775	772	792	795	788	832
0	NaN	NaN	NaN	NaN	NaN	NaN	NaN	NaN	NaN	NaN	NaN	NaN	NaN	NaN	NaN	NaN	NaN	NaN	NaN	NaN	NaN	NaN	NaN	NaN	NaN	NaN	NaN	NaN	NaN	NaN	NaN	NaN	NaN	NaN	NaN	NaN	NaN	NaN	NaN	NaN	NaN	NaN	NaN	NaN	NaN	NaN	NaN	NaN	NaN
0	818	831	809	638	724	766	735	748	833	836	815	853	876	834	851	846	903	882	794	832	920	912	839	865	928	897	977	897	414	1003	939	967	950	967	920	1037	990	1002	1034	1009	1007	968	978	910	972	917	966	908	936
0	91	77	71	64	96	46	53	30	NaN	NaN	NaN	NaN	NaN	NaN	NaN	NaN	NaN	NaN	NaN	NaN	NaN	NaN	NaN	NaN	NaN	NaN	NaN	NaN	NaN	NaN	NaN	NaN	NaN	NaN	NaN	NaN	NaN	NaN	NaN	NaN	NaN	NaN	NaN	NaN	NaN	NaN	NaN	NaN	NaN
90	169	192	171	200	203	217	197	182	187	175	174	182	202	213	227	221	241	248	256	254	261	263	253	247	281	264	254	220	129	127	123	126	155	153	155	156	120	137	145	137	137	107	133	124	141	124	122	137	158
0	249	250	251	238	196	242	253	312	314	258	316	272	296	301	246	276	321	257	305	289	246	265	253	NaN	NaN	NaN	NaN	NaN	NaN	NaN	NaN	NaN	NaN	NaN	NaN	NaN	NaN	NaN	NaN	NaN	NaN	NaN	NaN	NaN	NaN	NaN	NaN	NaN	NaN
91	261	250	241	261	272	262	294	314	301	304	309	320	318	337	345	370	371	365	342	334	351	315	316	337	330	346	312	334	310	337	351	360	362	372	366	348	374	368	367	353	368	405	412	252	216	231	176	198	222
0	343	378	363	306	317	473	383	365	405	372	436	437	428	506	480	594	509	587	587	569	539	620	596	623	618	604	620	643	673	663	703	646	625	647	676	625	670	702	676	617	651	692	658	605	617	568	642	607	609
0	18	8	4	79	82	66	NaN	NaN	NaN	NaN	NaN	NaN	NaN	NaN	NaN	NaN	NaN	NaN	NaN	NaN	NaN	NaN	NaN	NaN	NaN	NaN	NaN	NaN	NaN	NaN	NaN	NaN	NaN	NaN	NaN	NaN	NaN	NaN	NaN	NaN	NaN	NaN	NaN	NaN	NaN	NaN	NaN	NaN	NaN
0	208	227	215	222	180	187	188	206	220	194	232	207	216	238	226	244	56	259	262	267	274	292	227	303	282	294	291	68	293	NaN	NaN	NaN	NaN	NaN	NaN	NaN	NaN	NaN	NaN	NaN	NaN	NaN	NaN	NaN	NaN	NaN	NaN	NaN	NaN
0	NaN	NaN	NaN	NaN	NaN	NaN	NaN	NaN	NaN	NaN	NaN	NaN	NaN	NaN	NaN	NaN	NaN	NaN	NaN	NaN	NaN	NaN	NaN	NaN	NaN	NaN	NaN	NaN	NaN	NaN	NaN	NaN	NaN	NaN	NaN	NaN	NaN	NaN	NaN	NaN	NaN	NaN	NaN	NaN	NaN	NaN	NaN	NaN	NaN
92	116	436	360	331	470	420	423	401	467	479	447	513	536	500	510	482	509	597	470	356	209	166	430	433	428	474	529	484	623	611	576	530	676	672	596	687	675	668	659	619	306	512	594	637	626	227	568	365	176
93	356	377	363	381	395	379	391	354	359	366	346	383	404	371	350	365	359	349	345	365	380	356	365	359	367	371	387	378	362	374	371	361	365	359	377	360	343	365	368	375	369	370	390	369	385	389	384	360	405
0	617	592	615	602	644	692	633	666	704	690	672	701	729	724	731	683	736	739	745	727	760	770	762	775	770	752	776	795	824	892	875	828	870	864	366	884	936	428	432	448	940	874	948	431	989	989	469	930	986
0	684	716	557	610	691	681	685	710	758	836	785	836	773	745	804	747	768	758	606	581	889	747	558	678	676	672	700	772	812	880	894	800	887	984	778	944	984	895	866	815	879	694	783	736	733	769	662	618	620
0	203	182	192	214	191	234	138	231	222	296	277	282	274	278	289	298	309	298	348	341	390	74	308	376	365	334	287	351	NaN	NaN	NaN	NaN	NaN	NaN	NaN	NaN	NaN	NaN	NaN	NaN	NaN	NaN	NaN	NaN	NaN	NaN	NaN	NaN	NaN
94	353	353	314	355	397	423	387	435	387	407	421	431	414	437	428	458	436	410	424	412	422	417	441	450	451	455	443	461	470	498	484	480	493	493	492	503	507	504	499	507	504	525	510	523	542	537	548	544	556
0	636	638	579	588	654	603	699	678	667	674	656	612	688	648	542	615	612	636	619	546	669	628	567	604	590	633	645	640	688	671	705	637	738	679	652	752	677	718	703	687	711	641	702	662	707	750	704	687	678
95	299	282	238	259	274	283	297	280	319	284	294	335	302	310	318	292	313	325	263	236	356	325	239	313	318	288	322	353	425	431	426	365	419	409	395	424	508	546	433	422	573	209	189	180	192	183	178	176	172
0	556	547	576	538	611	584	556	562	583	586	580	555	544	581	546	602	591	601	619	617	630	624	678	646	653	668	655	661	665	668	654	642	731	694	710	732	698	736	752	754	749	714	729	740	676	647	706	698	729
0	119	152	178	186	206	215	195	238	240	291	309	320	329	315	305	273	230	188	252	234	235	255	276	248	202	194	382	392	86	179	NaN	NaN	NaN	NaN	NaN	NaN	NaN	NaN	NaN	NaN	NaN	NaN	NaN	NaN	NaN	NaN	NaN	NaN	NaN
96	541	480	509	491	522	493	516	503	513	497	532	523	527	541	532	529	527	520	545	564	554	548	553	539	585	560	574	601	636	613	606	651	677	650	646	648	652	637	633	664	691	676	671	593	464	380	123	164	177
0	367	323	366	326	421	396	377	372	395	367	346	423	NaN	NaN	NaN	NaN	NaN	NaN	NaN	NaN	NaN	NaN	NaN	NaN	NaN	NaN	NaN	NaN	NaN	NaN	NaN	NaN	NaN	NaN	NaN	NaN	NaN	NaN	NaN	NaN	NaN	NaN	NaN	NaN	NaN	NaN	NaN	NaN	NaN
0	304	297	352	303	369	304	295	321	298	347	310	329	352	328	303	305	307	284	288	273	273	267	274	316	288	312	325	344	335	336	363	348	399	331	383	394	337	394	364	375	404	401	413	409	339	435	364	388	382
0	103	125	113	178	192	228	224	278	255	277	307	359	388	360	335	349	309	253	227	231	253	154	96	39	64	NaN	NaN	NaN	NaN	NaN	NaN	NaN	NaN	NaN	NaN	NaN	NaN	NaN	NaN	NaN	NaN	NaN	NaN	NaN	NaN	NaN	NaN	NaN	NaN
97	251	238	251	237	279	213	216	192	143	143	137	185	158	178	129	122	207	136	146	134	111	96	147	169	170	222	202	199	203	178	212	217	273	178	204	219	139	155	324	313	291	341	358	365	343	373	335	375	406
0	589	504	529	522	550	555	555	562	549	566	564	596	569	567	573	637	621	590	612	634	643	642	618	605	633	626	NaN	NaN	NaN	NaN	NaN	NaN	NaN	NaN	NaN	NaN	NaN	NaN	NaN	NaN	NaN	NaN	NaN	NaN	NaN	NaN	NaN	NaN	NaN
0	551	504	551	515	508	495	483	526	511	510	529	527	534	535	516	561	558	553	573	620	566	566	559	559	NaN	NaN	NaN	NaN	NaN	NaN	NaN	NaN	NaN	NaN	NaN	NaN	NaN	NaN	NaN	NaN	NaN	NaN	NaN	NaN	NaN	NaN	NaN	NaN	NaN
98	281	255	303	314	302	313	291	339	319	343	287	350	323	356	360	315	383	381	317	363	394	381	388	426	361	364	411	406	395	411	412	460	394	444	398	414	438	443	460	439	483	432	480	506	502	495	477	540	486
99	304	324	265	307	283	298	310	244	260	288	279	266	272	329	341	322	284	295	304	348	345	336	353	367	384	358	289	338	320	354	379	391	370	368	429	438	400	473	445	409	449	437	435	453	444	462	475	460	487
100	305	307	303	304	299	300	275	308	286	310	332	299	311	325	352	360	352	346	361	341	332	320	320	332	319	311	288	341	307	341	346	311	417	405	422	452	376	408	399	358	389	338	347	363	366	362	398	390	368
0	318	310	340	350	355	358	363	352	350	344	334	358	363	393	387	362	385	398	403	413	439	402	412	401	411	401	419	439	393	422	436	453	442	424	447	460	444	517	496	472	460	418	379	393	455	397	472	182	134
0	154	110	160	205	178	167	217	53	186	150	178	145	177	130	189	157	173	175	187	222	238	184	194	203	188	169	184	197	216	185	201	198	41	193	207	234	234	209	212	255	244	246	105	71	83	71	75	64	48
0	291	297	288	273	242	252	273	293	302	295	327	329	327	326	365	353	305	327	311	339	348	315	348	NaN	NaN	NaN	NaN	NaN	NaN	NaN	NaN	NaN	NaN	NaN	NaN	NaN	NaN	NaN	NaN	NaN	NaN	NaN	NaN	NaN	NaN	NaN	NaN	NaN	NaN
0	281	282	305	322	325	321	308	321	292	316	332	342	352	363	360	339	319	320	325	327	289	308	330	348	367	329	351	395	349	361	386	392	399	396	378	417	412	411	396	404	392	404	372	360	352	358	377	351	322
0	278	307	284	317	302	340	352	375	395	377	375	366	372	143	366	344	343	384	332	409	422	408	369	447	440	498	379	482	429	460	464	542	560	539	531	589	612	361	347	307	226	298	325	169	NaN	NaN	NaN	NaN	NaN
101	508	520	535	478	537	530	512	487	513	525	512	505	510	531	482	536	499	500	497	524	543	558	567	589	508	495	524	543	573	630	620	599	524	607	577	585	542	556	541	571	523	523	581	577	583	563	619	599	579
0	NaN	NaN	NaN	NaN	NaN	NaN	NaN	NaN	NaN	NaN	NaN	NaN	NaN	NaN	NaN	NaN	NaN	NaN	NaN	NaN	NaN	NaN	NaN	NaN	NaN	NaN	NaN	NaN	NaN	NaN	NaN	NaN	NaN	NaN	NaN	NaN	NaN	NaN	NaN	NaN	NaN	NaN	NaN	NaN	NaN	NaN	NaN	NaN	NaN
0	106	124	112	192	159	164	197	152	111	132	150	143	47	148	194	139	168	79	149	151	199	184	175	154	180	240	202	193	180	225	159	65	191	228	161	185	15	222	189	253	228	256	204	238	75	68	60	59	53
102	456	534	450	480	489	476	475	516	495	494	468	531	483	502	511	499	512	539	531	507	542	517	530	574	511	532	531	516	532	564	570	517	572	617	549	624	553	563	597	663	595	588	667	627	631	584	604	616	596
103	166	143	188	256	187	204	211	233	174	172	163	237	149	188	177	165	210	240	272	266	299	304	283	302	331	289	294	297	322	312	335	350	326	347	381	357	352	347	316	355	377	362	352	354	382	364	363	376	416
104	335	372	355	354	379	420	402	390	428	374	413	426	420	440	451	416	463	430	142	460	496	443	426	467	455	448	440	457	454	473	433	525	498	520	538	574	538	562	589	545	496	561	508	529	535	505	521	544	574
0	448	467	481	497	533	553	506	523	563	505	531	497	521	515	583	556	568	617	548	572	602	569	595	609	547	580	611	272	587	576	568	625	595	558	610	690	1279	1288	1337	1346	1318	1281	1298	1298	1311	1269	1271	1322	1330
0	68	128	133	155	198	179	118	135	71	54	60	27	NaN	NaN	NaN	NaN	NaN	NaN	NaN	NaN	NaN	NaN	NaN	NaN	NaN	NaN	NaN	NaN	NaN	NaN	NaN	NaN	NaN	NaN	NaN	NaN	NaN	NaN	NaN	NaN	NaN	NaN	NaN	NaN	NaN	NaN	NaN	NaN	NaN
0	107	73	31	17	8	NaN	NaN	NaN	NaN	NaN	NaN	NaN	NaN	NaN	NaN	NaN	NaN	NaN	NaN	NaN	NaN	NaN	NaN	NaN	NaN	NaN	NaN	NaN	NaN	NaN	NaN	NaN	NaN	NaN	NaN	NaN	NaN	NaN	NaN	NaN	NaN	NaN	NaN	NaN	NaN	NaN	NaN	NaN	NaN
0	477	515	516	518	503	528	543	523	545	540	559	558	563	582	587	564	570	536	556	607	614	593	625	595	556	543	563	540	504	492	481	525	500	471	450	NaN	NaN	NaN	NaN	NaN	NaN	NaN	NaN	NaN	NaN	NaN	NaN	NaN	NaN
105	728	761	752	743	690	757	761	765	758	724	779	765	743	765	807	800	755	733	843	758	764	868	828	828	921	849	871	880	880	901	867	896	972	928	922	990	936	987	1040	1004	907	961	1012	955	969	959	987	997	1024
0	361	320	260	226	181	164	147	90	115	67	117	95	95	103	67	52	18	21	27	24	23	17	9	19	6	8	NaN	NaN	NaN	NaN	NaN	NaN	NaN	NaN	NaN	NaN	NaN	NaN	NaN	NaN	NaN	NaN	NaN	NaN	NaN	NaN	NaN	NaN	NaN
106	753	714	789	741	731	741	740	780	752	752	796	869	823	797	823	832	747	780	873	781	844	854	867	873	860	811	871	941	850	931	925	954	947	921	915	1013	1064	975	1052	1065	1008	1038	1047	1052	1072	1121	1105	1100	1069
107	382	421	363	419	346	401	420	445	451	425	426	433	450	450	422	418	425	456	497	453	467	447	462	429	461	441	465	488	484	506	521	506	502	494	487	521	501	479	508	170	158	136	130	129	146	126	125	120	124
108	471	496	548	494	519	529	541	583	549	585	611	594	587	614	621	636	616	643	705	698	707	695	763	770	748	741	725	753	701	630	656	620	634	593	176	144	131	97	103	102	105	96	109	106	101	102	109	106	100
0	378	404	386	399	375	382	415	390	396	415	419	410	437	400	418	442	447	450	446	470	464	458	466	460	462	465	448	459	468	495	487	484	493	490	512	488	485	492	495	486	505	521	509	498	515	474	483	485	481
109	554	564	556	588	562	575	604	627	589	626	621	628	603	607	643	624	612	623	615	620	620	604	626	661	641	674	711	679	656	679	666	596	649	691	709	663	629	668	610	658	635	647	613	686	569	591	602	597	626
0	469	470	479	487	474	472	485	493	505	486	512	523	537	527	519	497	517	501	494	472	500	505	497	497	527	523	517	509	513	467	500	507	515	527	561	562	564	554	551	566	546	561	559	564	570	544	582	571	551
0	560	NaN	NaN	NaN	NaN	NaN	NaN	NaN	NaN	NaN	NaN	NaN	NaN	NaN	NaN	NaN	NaN	NaN	NaN	NaN	NaN	NaN	NaN	NaN	NaN	NaN	NaN	NaN	NaN	NaN	NaN	NaN	NaN	NaN	NaN	NaN	NaN	NaN	NaN	NaN	NaN	NaN	NaN	NaN	NaN	NaN	NaN	NaN	NaN
110	314	352	338	343	337	339	333	355	359	355	351	344	345	361	339	342	379	391	403	409	381	379	399	387	379	408	411	393	410	449	430	423	455	447	469	473	502	477	448	477	450	476	491	548	519	485	526	516	547
111	443	445	448	468	462	458	467	479	473	451	458	455	480	458	458	448	463	474	462	438	454	431	439	425	435	431	459	444	464	456	457	465	469	475	471	476	463	487	489	473	483	469	503	509	495	492	468	489	486
112	296	301	315	254	265	298	320	276	316	325	333	348	301	338	349	302	365	315	373	408	327	337	374	347	367	335	311	372	373	358	336	373	375	409	467	410	397	412	441	455	495	501	482	473	429	404	467	456	482
113	606	584	642	633	590	635	594	600	612	631	688	651	665	664	653	687	666	654	672	634	680	691	692	679	721	687	718	700	716	719	731	749	767	704	676	716	641	714	671	677	650	681	648	698	656	700	709	719	734
0	429	492	488	466	433	453	456	463	453	450	472	487	468	485	450	509	506	496	505	534	528	527	539	516	537	548	548	511	504	475	515	531	554	569	619	560	561	591	596	604	589	573	581	575	580	604	564	575	579
114	485	487	462	472	525	521	512	519	510	528	549	558	564	537	594	563	553	564	588	579	574	582	592	611	630	618	616	639	662	637	691	690	700	720	708	727	685	715	700	711	710	694	685	696	688	700	715	709	676
115	448	416	415	406	368	397	367	371	355	385	409	451	476	465	456	463	451	448	408	419	441	459	484	494	497	535	542	546	574	611	622	696	705	690	730	699	651	678	649	618	572	624	503	552	567	508	511	496	476
0	259	276	270	279	306	291	288	307	311	311	324	325	321	324	319	322	334	336	331	337	357	344	345	346	358	348	360	382	367	396	380	397	405	390	420	416	410	435	437	420	429	436	438	447	444	451	421	447	422
0	351	422	108	378	393	421	486	152	408	383	445	332	415	407	402	424	441	437	512	432	486	577	691	601	626	610	736	NaN	NaN	NaN	NaN	NaN	NaN	NaN	NaN	NaN	NaN	NaN	NaN	NaN	NaN	NaN	NaN	NaN	NaN	NaN	NaN	NaN	NaN
116	331	349	335	314	321	328	322	358	394	402	393	405	374	403	396	394	412	408	395	375	386	388	392	376	387	389	378	391	388	391	415	396	389	394	404	422	460	446	486	443	465	466	486	464	468	458	466	469	482
117	543	537	534	557	606	569	602	610	650	587	603	627	588	643	628	636	621	616	633	626	596	604	609	662	672	649	693	691	704	629	698	685	689	664	670	680	685	659	671	681	665	709	696	687	688	673	654	651	664
118	713	756	737	802	830	800	836	848	834	804	847	841	806	843	785	858	832	390	789	758	792	840	822	811	813	596	191	186	175	172	167	187	190	177	166	159	162	169	168	163	171	169	158	162	163	155	144	141	144
119	540	519	544	576	578	634	578	589	616	643	579	643	653	299	691	708	672	739	705	703	652	700	745	656	713	715	715	744	731	771	728	738	692	740	726	687	692	697	698	691	741	715	712	681	700	670	674	682	637
120	396	407	371	380	312	237	254	286	321	310	292	309	341	362	405	438	432	431	466	467	497	520	481	500	500	504	523	440	363	371	401	412	343	261	295	270	271	261	237	298	273	280	668	737	243	233	267	291	263
0	NaN	NaN	NaN	NaN	NaN	NaN	NaN	NaN	NaN	NaN	NaN	NaN	NaN	NaN	NaN	NaN	NaN	NaN	NaN	NaN	NaN	NaN	NaN	NaN	NaN	NaN	NaN	NaN	NaN	NaN	NaN	NaN	NaN	NaN	NaN	NaN	NaN	NaN	NaN	NaN	NaN	NaN	NaN	NaN	NaN	NaN	NaN	NaN	NaN
121	480	466	516	491	507	487	477	474	470	439	467	443	489	524	503	520	528	556	585	596	605	626	647	633	629	661	688	734	727	672	653	689	707	741	707	712	749	725	770	715	732	650	688	712	725	743	715	764	750
0	203	153	233	241	250	244	213	258	315	242	363	254	297	277	280	322	292	232	277	259	263	311	270	337	356	291	273	330	90	295	NaN	NaN	NaN	NaN	NaN	NaN	NaN	NaN	NaN	NaN	NaN	NaN	NaN	NaN	NaN	NaN	NaN	NaN	NaN
0	135	435	361	445	456	600	236	407	393	118	487	442	569	530	NaN	NaN	NaN	NaN	NaN	NaN	NaN	NaN	NaN	NaN	NaN	NaN	NaN	NaN	NaN	NaN	NaN	NaN	NaN	NaN	NaN	NaN	NaN	NaN	NaN	NaN	NaN	NaN	NaN	NaN	NaN	NaN	NaN	NaN	NaN
122	158	182	120	126	108	139	137	155	162	171	159	162	134	178	143	137	169	172	45	22	25	19	27	20	16	21	21	28	35	29	23	23	31	25	33	32	32	36	41	30	34	36	38	40	49	56	51	53	68
0	824	775	831	832	859	829	862	834	845	867	867	842	824	874	870	853	919	915	891	874	899	916	942	893	878	907	918	928	899	886	876	890	893	882	914	875	908	889	920	906	923	910	904	814	806	829	871	859	867
0	342	363	412	443	507	567	599	665	665	737	660	685	679	690	667	718	756	686	701	719	764	845	782	812	801	782	790	800	760	820	811	761	832	749	776	812	812	824	785	790	828	791	893	895	843	903	834	841	882
0	405	408	422	415	388	432	402	413	443	426	408	435	450	426	454	436	465	438	445	416	450	426	427	427	399	435	437	442	427	464	463	440	426	403	473	450	440	456	441	472	474	483	471	455	422	473	465	460	474
0	148	101	167	176	141	166	44	185	172	110	177	160	140	199	193	206	138	187	171	121	147	214	194	229	202	191	177	228	NaN	NaN	NaN	NaN	NaN	NaN	NaN	NaN	NaN	NaN	NaN	NaN	NaN	NaN	NaN	NaN	NaN	NaN	NaN	NaN	NaN
0	634	655	608	570	563	576	562	551	592	600	595	589	599	597	556	300	191	172	162	169	165	168	170	174	170	175	173	177	197	205	80	78	88	91	95	75	78	88	93	90	110	128	160	158	155	177	167	166	155
0	400	380	410	418	418	433	416	437	436	441	419	454	433	220	458	192	482	477	485	235	214	489	502	524	509	480	234	201	237	525	551	290	257	254	509	507	509	542	532	551	310	298	545	541	535	506	524	566	594
123	874	806	792	897	847	840	795	917	855	906	873	867	808	867	904	917	903	915	855	936	866	949	969	907	975	1016	987	1057	980	994	1002	1123	1024	1044	1036	1083	1096	1051	1097	1127	1103	1135	1082	1145	1120	1207	1189	1168	1198
124	511	523	519	504	522	549	496	490	529	498	525	530	517	541	523	550	525	562	518	521	506	497	519	527	521	586	551	557	553	572	572	540	555	588	631	597	596	617	630	609	657	640	674	639	676	650	678	670	661
125	491	482	496	486	482	456	465	462	500	497	477	456	477	489	513	532	485	494	491	515	509	509	519	503	528	555	519	528	534	503	520	502	469	497	524	511	525	546	567	573	562	575	595	556	586	612	582	612	587
126	806	676	700	729	703	769	727	709	711	783	795	752	820	792	741	824	852	811	835	859	856	874	851	857	891	893	855	875	969	969	969	972	929	900	960	1011	944	1006	902	987	1025	1038	1024	963	1065	921	1069	986	1001
0	463	412	356	298	294	253	228	207	194	195	235	214	224	186	165	201	155	158	160	156	143	125	131	152	126	112	66	102	101	76	115	55	82	83	81	117	86	106	90	102	105	56	89	101	66	91	67	58	78
127	701	698	671	709	712	737	710	708	766	771	737	744	749	850	788	814	778	815	818	799	814	852	847	824	817	836	831	862	867	901	867	853	878	880	874	911	920	897	934	930	942	948	953	963	940	956	898	934	917
128	487	496	535	503	480	501	515	519	531	533	524	517	523	519	543	524	515	534	547	555	552	567	563	595	599	572	616	627	599	662	627	627	630	627	648	636	668	658	663	683	680	708	712	705	688	710	727	730	736
129	719	769	746	787	814	782	301	741	768	800	828	795	820	823	829	852	860	818	884	872	869	897	861	880	933	937	918	958	976	961	1002	1009	986	1001	1037	1050	1049	1047	1071	1037	1046	1042	1096	1047	1063	1072	994	996	1031
0	406	129	95	407	386	373	376	377	350	426	345	355	386	363	378	409	390	368	437	412	453	459	450	427	462	457	468	179	472	471	543	561	504	181	509	503	501	493	575	497	591	551	517	557	553	NaN	NaN	NaN	NaN
130	485	477	458	469	472	463	469	483	483	476	469	489	495	486	501	511	474	497	486	486	497	507	499	478	471	503	551	490	539	523	512	534	540	517	504	503	507	515	504	514	541	509	531	534	515	541	522	506	514
0	199	378	144	235	314	167	188	105	413	25	NaN	NaN	NaN	NaN	NaN	NaN	NaN	NaN	NaN	NaN	NaN	NaN	NaN	NaN	NaN	NaN	NaN	NaN	NaN	NaN	NaN	NaN	NaN	NaN	NaN	NaN	NaN	NaN	NaN	NaN	NaN	NaN	NaN	NaN	NaN	NaN	NaN	NaN	NaN
0	300	278	298	321	286	325	361	362	358	362	371	322	339	328	398	379	400	362	340	394	400	393	398	402	401	452	459	378	431	456	458	473	434	426	468	451	453	444	452	486	457	452	471	443	452	420	419	449	455
0	19	90	62	110	85	129	80	118	128	NaN	NaN	NaN	NaN	NaN	NaN	NaN	NaN	NaN	NaN	NaN	NaN	NaN	NaN	NaN	NaN	NaN	NaN	NaN	NaN	NaN	NaN	NaN	NaN	NaN	NaN	NaN	NaN	NaN	NaN	NaN	NaN	NaN	NaN	NaN	NaN	NaN	NaN	NaN	NaN
0	769	949	930	1027	901	962	1107	1126	1023	1150	1184	1016	1158	1174	1149	1255	1293	1268	1244	1232	1325	1254	1348	1393	1372	499	854	631	928	628	1293	1400	1436	1489	1470	1441	679	1468	1574	989	1473	1478	1484	1423	1479	730	1485	1424	NaN
0	NaN	NaN	NaN	NaN	NaN	NaN	NaN	NaN	NaN	NaN	NaN	NaN	NaN	NaN	NaN	NaN	NaN	NaN	NaN	NaN	NaN	NaN	NaN	NaN	NaN	NaN	NaN	NaN	NaN	NaN	NaN	NaN	NaN	NaN	NaN	NaN	NaN	NaN	NaN	NaN	NaN	NaN	NaN	NaN	NaN	NaN	NaN	NaN	NaN
131	449	407	424	429	446	437	460	444	463	495	501	511	498	530	519	530	496	498	523	536	521	535	523	541	543	550	557	558	574	585	557	552	534	578	599	609	618	593	603	573	633	611	637	612	609	642	644	649	646
132	370	386	377	360	376	385	415	419	366	390	388	428	372	492	425	463	435	414	415	408	423	397	439	446	481	432	449	411	462	454	441	472	467	455	476	466	474	478	457	466	450	448	486	487	510	532	513	532	512
0	134	161	90	209	159	167	129	180	203	163	41	154	168	191	204	166	207	NaN	NaN	NaN	NaN	NaN	NaN	NaN	NaN	NaN	NaN	NaN	NaN	NaN	NaN	NaN	NaN	NaN	NaN	NaN	NaN	NaN	NaN	NaN	NaN	NaN	NaN	NaN	NaN	NaN	NaN	NaN	NaN
0	NaN	NaN	NaN	NaN	NaN	NaN	NaN	NaN	NaN	NaN	NaN	NaN	NaN	NaN	NaN	NaN	NaN	NaN	NaN	NaN	NaN	NaN	NaN	NaN	NaN	NaN	NaN	NaN	NaN	NaN	NaN	NaN	NaN	NaN	NaN	NaN	NaN	NaN	NaN	NaN	NaN	NaN	NaN	NaN	NaN	NaN	NaN	NaN	NaN
0	4	34	62	126	NaN	NaN	NaN	NaN	NaN	NaN	NaN	NaN	NaN	NaN	NaN	NaN	NaN	NaN	NaN	NaN	NaN	NaN	NaN	NaN	NaN	NaN	NaN	NaN	NaN	NaN	NaN	NaN	NaN	NaN	NaN	NaN	NaN	NaN	NaN	NaN	NaN	NaN	NaN	NaN	NaN	NaN	NaN	NaN	NaN
0	379	389	388	386	397	379	398	401	412	407	436	438	440	454	467	459	477	445	475	485	457	474	483	509	518	488	509	504	501	513	484	504	487	518	528	483	535	511	506	515	529	509	513	509	532	560	558	534	533
0	148	472	449	489	490	238	487	228	233	227	230	301	229	290	264	276	330	310	142	300	291	311	331	614	331	283	334	310	253	316	316	329	342	315	605	304	653	338	334	336	353	361	707	331	335	345	376	364	750
0	133	116	95	103	73	62	39	20	19	1	18	17	7	NaN	NaN	NaN	NaN	NaN	NaN	NaN	NaN	NaN	NaN	NaN	NaN	NaN	NaN	NaN	NaN	NaN	NaN	NaN	NaN	NaN	NaN	NaN	NaN	NaN	NaN	NaN	NaN	NaN	NaN	NaN	NaN	NaN	NaN	NaN	NaN
0	NaN	NaN	NaN	NaN	NaN	NaN	NaN	NaN	NaN	NaN	NaN	NaN	NaN	NaN	NaN	NaN	NaN	NaN	NaN	NaN	NaN	NaN	NaN	NaN	NaN	NaN	NaN	NaN	NaN	NaN	NaN	NaN	NaN	NaN	NaN	NaN	NaN	NaN	NaN	NaN	NaN	NaN	NaN	NaN	NaN	NaN	NaN	NaN	NaN
133	346	335	330	323	342	295	329	305	335	391	389	353	331	393	366	363	379	350	383	350	341	357	309	317	364	332	347	366	349	372	330	340	342	378	418	371	422	421	432	468	420	455	419	436	446	430	398	432	417
0	274	258	276	269	313	274	310	268	262	253	215	192	197	229	191	248	283	270	328	366	429	467	433	487	504	523	525	512	510	526	539	524	564	563	571	567	583	619	593	633	620	623	615	623	609	616	644	612	588
134	349	334	331	336	358	376	367	374	385	363	384	386	399	392	381	371	414	398	407	404	385	386	389	392	391	410	400	398	382	382	405	423	407	365	400	387	397	389	396	395	407	423	408	412	412	417	378	119	100
0	349	274	307	268	312	321	357	372	322	325	334	338	331	402	384	369	411	424	405	454	357	427	525	422	463	451	371	424	473	440	473	480	414	489	533	496	588	612	546	551	518	178	625	486	535	43	614	623	631
135	326	317	349	303	131	321	270	298	270	282	302	297	291	303	309	286	313	298	309	309	336	324	341	329	306	347	336	337	374	374	354	371	393	435	449	452	444	480	464	468	484	498	479	443	493	526	466	460	511
136	435	440	445	476	476	494	504	482	473	481	489	509	500	503	488	474	473	491	451	469	476	480	453	462	464	462	472	492	478	485	459	476	451	456	433	450	463	439	481	465	441	459	437	459	452	414	432	427	125
0	272	297	81	136	63	19	NaN	NaN	NaN	NaN	NaN	NaN	NaN	NaN	NaN	NaN	NaN	NaN	NaN	NaN	NaN	NaN	NaN	NaN	NaN	NaN	NaN	NaN	NaN	NaN	NaN	NaN	NaN	NaN	NaN	NaN	NaN	NaN	NaN	NaN	NaN	NaN	NaN	NaN	NaN	NaN	NaN	NaN	NaN
137	492	565	545	544	568	586	581	594	579	565	589	590	585	612	593	610	608	640	652	613	640	635	647	648	634	629	634	613	618	619	628	611	606	601	611	606	598	611	618	600	571	586	557	568	558	567	580	566	572
0	379	420	200	447	472	436	463	477	392	464	524	487	310	240	509	100	NaN	NaN	NaN	NaN	NaN	NaN	NaN	NaN	NaN	NaN	NaN	NaN	NaN	NaN	NaN	NaN	NaN	NaN	NaN	NaN	NaN	NaN	NaN	NaN	NaN	NaN	NaN	NaN	NaN	NaN	NaN	NaN	NaN
138	634	653	600	261	663	635	640	623	658	663	658	252	627	637	629	593	620	622	600	606	522	191	182	179	179	198	183	179	178	176	177	195	192	205	194	196	201	203	221	101	92	94	93	88	97	91	90	96	97
139	420	436	396	226	199	198	202	193	195	187	186	59	59	70	87	86	103	156	159	171	190	208	206	186	179	231	226	239	223	209	192	202	193	200	222	220	235	280	267	271	272	282	290	256	279	291	313	303	304
140	342	961	891	1013	966	1041	1031	934	985	1070	1095	1053	1041	1147	1079	1184	1259	1176	1215	1178	1172	1111	1128	1087	1091	1058	1173	1091	1078	275	273	291	272	269	267	264	239	218	NaN	NaN	NaN	NaN	NaN	NaN	NaN	NaN	NaN	NaN	NaN
0	NaN	NaN	NaN	NaN	NaN	NaN	NaN	NaN	NaN	NaN	NaN	NaN	NaN	NaN	NaN	NaN	NaN	NaN	NaN	NaN	NaN	NaN	NaN	NaN	NaN	NaN	NaN	NaN	NaN	NaN	NaN	NaN	NaN	NaN	NaN	NaN	NaN	NaN	NaN	NaN	NaN	NaN	NaN	NaN	NaN	NaN	NaN	NaN	NaN
0	598	574	645	641	635	614	659	618	597	638	671	660	677	656	635	690	668	690	709	704	740	725	770	734	810	730	774	776	781	769	862	814	745	770	873	856	811	880	860	836	876	862	920	908	860	868	849	940	910
0	488	NaN	NaN	NaN	NaN	NaN	NaN	NaN	NaN	NaN	NaN	NaN	NaN	NaN	NaN	NaN	NaN	NaN	NaN	NaN	NaN	NaN	NaN	NaN	NaN	NaN	NaN	NaN	NaN	NaN	NaN	NaN	NaN	NaN	NaN	NaN	NaN	NaN	NaN	NaN	NaN	NaN	NaN	NaN	NaN	NaN	NaN	NaN	NaN
0	685	605	572	568	512	484	527	452	510	456	474	436	453	506	446	453	390	430	429	457	403	414	386	419	419	354	338	290	296	262	341	305	321	316	287	311	271	328	267	NaN	NaN	NaN	NaN	NaN	NaN	NaN	NaN	NaN	NaN
0	346	324	322	297	307	330	323	284	281	275	308	363	363	305	352	359	380	381	336	416	334	398	396	391	376	352	414	413	371	412	396	450	411	420	452	462	480	453	431	451	467	468	513	467	499	483	516	480	498
0	505	415	453	467	456	437	445	465	442	475	481	471	493	504	460	448	548	482	535	523	517	545	549	475	592	576	621	570	523	NaN	NaN	NaN	NaN	NaN	NaN	NaN	NaN	NaN	NaN	NaN	NaN	NaN	NaN	NaN	NaN	NaN	NaN	NaN	NaN
141	442	452	424	483	471	517	500	473	534	517	506	522	589	577	570	620	676	635	651	609	656	697	641	617	750	254	650	646	705	694	779	767	673	726	723	716	749	796	772	721	808	779	771	734	743	767	788	774	765
142	293	310	306	332	342	262	190	346	274	296	249	301	362	310	367	362	357	317	431	363	355	428	369	361	367	333	356	367	363	409	402	425	457	380	476	466	479	450	312	428	477	490	471	431	443	480	492	487	411
143	571	569	573	600	626	592	666	628	610	612	667	566	650	636	649	649	754	630	619	668	628	662	678	668	675	683	679	670	693	678	701	671	684	777	758	734	737	765	758	758	781	795	784	789	805	801	786	752	791
144	292	310	273	285	316	332	353	389	353	352	349	414	367	410	337	386	396	415	394	424	361	413	444	405	352	411	498	487	517	444	472	513	503	440	492	500	534	543	517	564	540	483	552	281	494	515	520	467	489
145	199	183	221	195	201	238	255	239	259	214	229	240	265	250	264	285	284	304	311	300	312	337	350	334	332	321	344	308	311	337	349	327	352	334	315	341	343	338	340	337	363	358	348	339	363	358	362	375	381
0	258	200	224	271	324	135	113	NaN	NaN	NaN	NaN	NaN	NaN	NaN	NaN	NaN	NaN	NaN	NaN	NaN	NaN	NaN	NaN	NaN	NaN	NaN	NaN	NaN	NaN	NaN	NaN	NaN	NaN	NaN	NaN	NaN	NaN	NaN	NaN	NaN	NaN	NaN	NaN	NaN	NaN	NaN	NaN	NaN	NaN
0	18	30	50	79	95	124	146	139	157	166	160	160	171	162	183	228	223	223	193	213	250	247	285	291	289	315	349	315	402	382	351	323	351	349	420	360	369	395	250	644	280	NaN	NaN	NaN	NaN	NaN	NaN	NaN	NaN
0	540	546	464	470	244	426	520	583	NaN	NaN	NaN	NaN	NaN	NaN	NaN	NaN	NaN	NaN	NaN	NaN	NaN	NaN	NaN	NaN	NaN	NaN	NaN	NaN	NaN	NaN	NaN	NaN	NaN	NaN	NaN	NaN	NaN	NaN	NaN	NaN	NaN	NaN	NaN	NaN	NaN	NaN	NaN	NaN	NaN
146	419	448	419	412	354	343	324	334	335	362	335	325	387	378	323	350	309	313	302	307	306	295	315	326	323	315	323	253	261	204	241	235	244	242	228	251	208	233	264	191	225	187	196	239	219	255	205	197	209
147	503	531	546	542	517	524	523	478	518	526	492	540	656	585	541	629	625	586	599	646	663	669	692	668	638	660	693	613	678	299	705	695	716	689	709	614	581	629	567	480	468	439	467	501	315	158	175	169	156
0	192	178	178	182	219	152	172	159	220	173	205	199	138	170	199	213	198	213	260	272	250	249	304	288	267	243	283	280	298	340	316	272	276	265	269	249	253	260	225	274	246	203	295	286	255	289	314	324	300
0	309	318	336	352	298	84	371	333	378	337	386	NaN	NaN	NaN	NaN	NaN	NaN	NaN	NaN	NaN	NaN	NaN	NaN	NaN	NaN	NaN	NaN	NaN	NaN	NaN	NaN	NaN	NaN	NaN	NaN	NaN	NaN	NaN	NaN	NaN	NaN	NaN	NaN	NaN	NaN	NaN	NaN	NaN	NaN
148	284	233	193	181	201	191	250	183	368	380	114	132	154	179	205	250	294	302	310	332	344	339	360	313	341	328	333	342	325	355	370	359	355	154	136	244	239	532	307	266	232	271	172	153	144	141	149	142	148
149	245	80	249	262	271	289	296	258	287	279	276	258	288	297	284	253	262	302	330	338	300	364	324	330	336	336	297	336	325	300	335	361	343	310	335	334	343	378	349	325	344	342	369	328	302	349	354	341	334
0	NaN	NaN	NaN	NaN	NaN	NaN	NaN	NaN	NaN	NaN	NaN	NaN	NaN	NaN	NaN	NaN	NaN	NaN	NaN	NaN	NaN	NaN	NaN	NaN	NaN	NaN	NaN	NaN	NaN	NaN	NaN	NaN	NaN	NaN	NaN	NaN	NaN	NaN	NaN	NaN	NaN	NaN	NaN	NaN	NaN	NaN	NaN	NaN	NaN
0	422	429	507	405	416	424	393	413	421	398	438	413	465	485	397	321	294	312	268	287	228	235	163	187	195	170	157	127	123	69	48	50	51	68	38	36	9	6	NaN	NaN	NaN	NaN	NaN	NaN	NaN	NaN	NaN	NaN	NaN
150	363	349	368	368	364	360	388	403	415	394	387	409	410	455	410	446	435	421	437	460	456	469	459	452	469	491	474	480	482	493	476	461	502	512	504	518	510	509	511	510	510	494	500	475	491	501	463	492	505
151	446	475	507	482	486	458	513	495	203	512	483	497	483	497	526	548	541	513	514	532	499	606	597	540	562	583	503	439	524	438	561	543	537	573	510	208	153	177	207	241	267	231	225	246	229	132	104	98	86
0	382	398	414	410	417	432	426	477	465	496	474	479	457	485	504	485	541	514	552	520	232	526	539	538	528	541	578	564	572	584	630	599	277	536	577	579	580	545	557	473	437	444	403	420	435	384	411	361	359
152	358	375	364	379	377	369	325	320	346	354	358	359	369	373	353	368	373	394	387	379	369	397	370	393	400	387	379	395	372	371	378	411	427	391	410	303	134	158	198	216	213	210	137	97	102	97	76	86	89
0	579	619	629	248	225	221	291	405	528	615	678	693	677	649	690	670	699	725	722	794	730	804	784	818	767	869	966	924	1000	NaN	NaN	NaN	NaN	NaN	NaN	NaN	NaN	NaN	NaN	NaN	NaN	NaN	NaN	NaN	NaN	NaN	NaN	NaN	NaN
0	1017	980	1041	1083	1080	1013	1054	1071	1056	1122	1084	1092	1114	1105	1080	1104	1094	1084	1079	1059	1078	1073	1049	1077	1069	1032	1050	1079	1028	1020	605	339	308	282	304	300	297	292	291	299	301	295	300	312	306	314	314	308	312
0	90	39	76	85	84	70	45	36	57	17	16	1	NaN	NaN	NaN	NaN	NaN	NaN	NaN	NaN	NaN	NaN	NaN	NaN	NaN	NaN	NaN	NaN	NaN	NaN	NaN	NaN	NaN	NaN	NaN	NaN	NaN	NaN	NaN	NaN	NaN	NaN	NaN	NaN	NaN	NaN	NaN	NaN	NaN
153	160	166	172	187	188	204	227	247	267	247	290	328	353	338	323	349	366	356	386	391	357	367	410	400	388	398	385	386	396	383	381	386	364	359	381	377	391	387	382	375	384	381	397	390	405	390	404	413	424
0	272	305	326	131	109	352	374	367	364	NaN	NaN	NaN	NaN	NaN	NaN	NaN	NaN	NaN	NaN	NaN	NaN	NaN	NaN	NaN	NaN	NaN	NaN	NaN	NaN	NaN	NaN	NaN	NaN	NaN	NaN	NaN	NaN	NaN	NaN	NaN	NaN	NaN	NaN	NaN	NaN	NaN	NaN	NaN	NaN
0	382	382	415	401	370	385	386	399	424	425	413	440	474	479	459	485	467	516	526	508	510	545	547	555	534	561	540	551	546	561	556	558	540	535	547	538	534	551	547	547	550	533	534	520	529	530	524	533	528
154	58	94	43	54	73	66	54	107	105	52	100	102	134	96	112	117	144	42	127	101	133	137	190	125	140	138	139	146	148	126	200	189	108	172	184	172	180	253	135	154	155	143	195	182	163	197	160	183	99
155	576	587	584	548	544	552	515	489	500	490	485	437	483	476	435	408	368	406	369	381	336	382	344	355	362	350	301	278	272	222	289	264	240	250	264	244	201	232	211	185	198	172	175	212	173	200	201	191	226
0	560	541	496	503	555	527	518	521	513	476	481	490	442	410	441	409	416	400	428	422	399	404	414	420	439	456	439	482	484	505	550	581	567	605	599	652	676	704	732	752	753	731	324	782	731	797	355	NaN	NaN
156	250	261	287	273	254	273	298	249	282	285	278	280	307	275	297	305	299	302	340	324	311	313	346	356	360	378	332	377	327	376	413	206	161	380	425	417	429	402	414	422	439	464	432	438	458	245	479	475	490
0	443	455	431	441	491	487	469	468	438	493	513	499	544	558	545	537	502	524	538	535	553	550	542	581	573	573	547	581	556	558	546	581	594	547	537	388	NaN	NaN	NaN	NaN	NaN	NaN	NaN	NaN	NaN	NaN	NaN	NaN	NaN
0	595	490	661	613	583	585	630	687	318	594	711	661	732	829	517	291	278	260	261	262	266	264	278	271	267	270	270	276	279	280	281	285	273	272	281	286	282	280	281	290	311	313	152	146	148	150	155	157	153
0	232	202	64	84	83	44	71	NaN	NaN	NaN	NaN	NaN	NaN	NaN	NaN	NaN	NaN	NaN	NaN	NaN	NaN	NaN	NaN	NaN	NaN	NaN	NaN	NaN	NaN	NaN	NaN	NaN	NaN	NaN	NaN	NaN	NaN	NaN	NaN	NaN	NaN	NaN	NaN	NaN	NaN	NaN	NaN	NaN	NaN
0	173	169	188	161	147	149	145	145	157	148	155	162	188	203	240	238	225	242	242	268	256	279	266	271	255	249	273	286	302	305	308	299	NaN	NaN	NaN	NaN	NaN	NaN	NaN	NaN	NaN	NaN	NaN	NaN	NaN	NaN	NaN	NaN	NaN
157	230	321	391	435	457	505	540	577	598	604	649	636	585	587	644	629	688	725	716	707	696	711	685	731	748	727	755	770	809	772	832	822	882	862	856	861	871	872	872	872	885	880	921	897	888	858	874	852	763
158	213	310	351	378	429	480	479	482	498	533	501	528	536	528	613	607	630	627	560	588	607	642	667	662	678	686	697	720	725	738	735	294	750	697	743	691	726	743	754	715	783	745	783	759	809	796	789	784	326
0	225	271	247	305	248	278	277	260	238	257	298	292	282	330	299	266	361	360	313	356	263	266	307	401	331	397	422	405	463	440	428	415	538	NaN	NaN	NaN	NaN	NaN	NaN	NaN	NaN	NaN	NaN	NaN	NaN	NaN	NaN	NaN	NaN
0	608	630	617	651	622	658	687	711	670	708	675	301	266	NaN	NaN	NaN	NaN	NaN	NaN	NaN	NaN	NaN	NaN	NaN	NaN	NaN	NaN	NaN	NaN	NaN	NaN	NaN	NaN	NaN	NaN	NaN	NaN	NaN	NaN	NaN	NaN	NaN	NaN	NaN	NaN	NaN	NaN	NaN	NaN
0	336	306	322	294	355	368	379	408	438	433	437	460	470	475	480	463	497	508	501	519	539	230	563	537	234	NaN	NaN	NaN	NaN	NaN	NaN	NaN	NaN	NaN	NaN	NaN	NaN	NaN	NaN	NaN	NaN	NaN	NaN	NaN	NaN	NaN	NaN	NaN	NaN
159	574	587	663	637	643	618	658	648	623	647	658	236	704	698	665	697	711	671	654	651	680	751	721	740	732	778	747	773	766	685	173	196	189	215	188	228	403	770	314	321	292	313	300	323	281	300	317	280	345
160	568	591	593	568	560	589	570	607	618	619	617	567	629	631	638	642	637	650	628	682	658	648	678	687	676	679	670	646	665	648	729	704	721	747	763	746	685	720	723	653	698	701	648	670	627	648	602	632	652
0	581	614	575	566	607	636	621	604	611	563	636	650	613	609	634	269	276	661	696	641	611	628	220	NaN	NaN	NaN	NaN	NaN	NaN	NaN	NaN	NaN	NaN	NaN	NaN	NaN	NaN	NaN	NaN	NaN	NaN	NaN	NaN	NaN	NaN	NaN	NaN	NaN	NaN
161	456	421	446	484	484	466	491	512	521	546	599	560	594	576	589	585	576	612	596	631	686	652	659	662	701	719	715	726	710	733	735	715	738	738	706	735	748	720	745	184	133	128	123	131	130	122	124	134	127
0	496	509	513	553	543	516	547	562	584	569	548	562	583	594	614	600	629	627	636	NaN	NaN	NaN	NaN	NaN	NaN	NaN	NaN	NaN	NaN	NaN	NaN	NaN	NaN	NaN	NaN	NaN	NaN	NaN	NaN	NaN	NaN	NaN	NaN	NaN	NaN	NaN	NaN	NaN	NaN
162	646	609	659	656	682	724	713	699	719	771	764	819	818	777	815	821	781	847	826	810	824	810	821	814	837	828	808	812	820	835	796	841	875	830	861	887	829	856	855	801	798	868	816	146	149	129	145	134	148
163	505	518	502	510	477	553	520	523	532	528	535	513	513	582	566	539	547	548	509	638	600	568	545	536	529	539	506	503	457	461	481	468	461	518	453	467	481	438	449	445	590	594	544	640	612	652	684	695	619
164	128	112	141	129	151	170	201	178	151	182	163	181	181	195	224	230	115	41	32	44	22	35	45	37	38	40	40	42	41	55	47	50	56	60	71	81	84	79	92	60	64	75	69	60	62	65	67	59	58
165	628	630	634	632	628	669	678	595	626	591	673	717	729	734	738	758	757	770	778	814	832	823	823	845	849	845	848	882	833	842	889	854	943	853	915	909	887	887	894	862	936	934	971	761	189	173	150	146	158
166	453	429	480	464	441	466	472	479	490	491	505	499	507	496	531	513	527	546	545	538	528	509	535	531	534	538	528	513	536	520	519	542	521	546	530	578	581	569	570	546	545	581	589	543	565	565	569	585	560
167	128	160	204	186	172	181	226	230	233	243	197	187	200	188	192	173	79	55	45	38	44	40	57	62	59	68	75	107	124	111	137	128	143	169	135	148	145	166	188	139	152	170	162	169	137	159	136	123	121
168	369	374	350	345	337	357	375	378	345	401	335	364	325	365	368	363	241	73	69	65	68	61	66	64	53	64	74	72	68	65	84	82	93	86	93	73	45	85	90	73	70	82	72	72	77	72	64	87	85
169	148	151	174	176	190	217	185	170	203	204	220	250	255	273	270	271	282	274	332	283	297	291	342	336	324	339	324	343	350	301	358	338	365	323	362	327	305	341	328	341	304	339	355	333	353	323	320	331	321
0	NaN	NaN	NaN	NaN	NaN	NaN	NaN	NaN	NaN	NaN	NaN	NaN	NaN	NaN	NaN	NaN	NaN	NaN	NaN	NaN	NaN	NaN	NaN	NaN	NaN	NaN	NaN	NaN	NaN	NaN	NaN	NaN	NaN	NaN	NaN	NaN	NaN	NaN	NaN	NaN	NaN	NaN	NaN	NaN	NaN	NaN	NaN	NaN	NaN
170	336	344	349	328	348	345	357	345	364	371	381	391	407	405	427	431	420	410	455	405	452	420	448	445	457	473	470	492	468	433	443	461	403	416	400	395	401	398	399	387	425	418	439	431	450	484	464	485	507
0	386	387	399	396	433	398	428	420	459	482	441	455	463	437	436	418	430	468	476	480	450	455	491	498	537	529	532	492	491	500	470	468	483	488	460	475	454	187	468	475	474	492	484	523	519	506	465	484	515
171	293	285	314	327	341	355	347	377	363	371	360	365	349	372	358	388	366	372	362	302	75	60	50	52	68	68	76	80	65	83	73	77	77	79	82	74	83	85	80	79	74	89	86	78	73	84	93	38	35
0	211	213	236	231	250	238	262	272	261	259	293	305	311	334	328	325	349	326	375	375	365	387	378	374	365	385	388	398	418	422	433	428	395	386	459	428	416	422	401	408	416	405	413	439	NaN	NaN	NaN	NaN	NaN
0	18	NaN	NaN	NaN	NaN	NaN	NaN	NaN	NaN	NaN	NaN	NaN	NaN	NaN	NaN	NaN	NaN	NaN	NaN	NaN	NaN	NaN	NaN	NaN	NaN	NaN	NaN	NaN	NaN	NaN	NaN	NaN	NaN	NaN	NaN	NaN	NaN	NaN	NaN	NaN	NaN	NaN	NaN	NaN	NaN	NaN	NaN	NaN	NaN
172	854	862	886	847	891	890	905	860	935	925	861	869	900	918	894	864	926	916	932	951	932	950	977	918	991	964	959	911	892	918	924	911	923	886	909	895	882	896	885	895	888	912	867	855	866	863	864	853	863
0	44	NaN	NaN	NaN	NaN	NaN	NaN	NaN	NaN	NaN	NaN	NaN	NaN	NaN	NaN	NaN	NaN	NaN	NaN	NaN	NaN	NaN	NaN	NaN	NaN	NaN	NaN	NaN	NaN	NaN	NaN	NaN	NaN	NaN	NaN	NaN	NaN	NaN	NaN	NaN	NaN	NaN	NaN	NaN	NaN	NaN	NaN	NaN	NaN
173	333	339	332	344	324	359	386	359	390	368	376	341	383	395	380	405	396	382	387	423	414	397	422	413	422	433	408	436	417	441	450	421	425	378	414	416	324	260	257	278	695	343	361	382	376	398	377	378	381
0	822	222	191	208	202	202	201	92	91	89	99	138	154	196	190	239	238	287	325	331	323	346	364	370	362	385	402	436	440	384	361	378	372	349	350	343	341	347	355	346	343	352	284	264	285	286	251	NaN	NaN
174	397	418	416	431	386	432	436	438	446	426	434	433	424	456	456	461	483	456	465	457	450	454	455	443	457	482	473	460	449	468	474	489	465	467	446	202	156	190	204	NaN	NaN	NaN	NaN	NaN	NaN	NaN	NaN	NaN	NaN
175	1207	1210	1154	1193	1129	1179	1244	1217	1241	1242	1255	1236	1272	1278	1284	1295	1286	1331	1301	1303	1323	1326	1282	1362	1352	1361	1436	1408	1428	1433	1435	1432	1464	1449	1471	1463	1443	1496	1421	1410	1406	1328	1347	1219	1174	1173	1132	1132	1143
0	430	395	431	458	466	474	457	472	490	478	470	505	461	504	498	483	478	523	517	481	537	525	500	484	534	483	520	549	561	532	604	565	545	554	592	608	624	632	635	638	621	647	625	618	629	647	631	681	658
0	290	284	334	311	319	348	368	302	297	313	336	355	399	382	384	376	387	374	394	380	407	388	389	395	407	429	424	445	436	445	462	464	440	431	461	496	445	463	452	475	467	465	458	448	460	498	483	490	501
0	747	768	700	760	702	677	665	646	706	626	674	627	670	687	647	618	554	550	560	534	505	518	506	522	510	501	478	481	443	392	396	382	355	381	323	352	303	327	272	293	258	239	196	185	170	187	108	72	72
176	364	386	387	371	406	436	366	419	437	402	431	421	410	384	393	405	404	413	453	441	427	387	422	427	450	421	478	476	514	539	470	567	574	595	545	566	575	616	611	610	611	637	608	619	604	594	565	615	602
177	843	953	937	880	914	923	910	942	954	929	882	985	983	966	987	954	955	944	940	953	967	970	962	995	974	1037	1014	1059	988	1075	983	1027	1045	1040	1068	1020	1051	1077	1084	1080	1122	1126	1105	1141	1140	1157	1102	1198	1181
0	1197	1195	1210	1227	1197	1182	1280	1207	1211	1240	1277	1231	1199	1305	1259	1278	1322	1303	1342	1306	1338	1309	1285	1338	1370	NaN	NaN	NaN	NaN	NaN	NaN	NaN	NaN	NaN	NaN	NaN	NaN	NaN	NaN	NaN	NaN	NaN	NaN	NaN	NaN	NaN	NaN	NaN	NaN
0	369	382	383	369	391	427	427	399	431	443	428	435	435	455	467	451	509	476	493	475	475	453	481	471	466	466	470	478	460	505	467	473	459	474	468	521	521	514	479	241	495	543	526	472	475	491	528	503	551
178	274	195	230	253	269	305	274	320	286	268	307	282	293	337	330	315	375	343	344	337	367	384	335	363	420	379	384	437	407	148	412	430	427	456	404	467	453	437	419	446	467	478	479	159	440	462	466	460	523
0	532	579	NaN	NaN	NaN	NaN	NaN	NaN	NaN	NaN	NaN	NaN	NaN	NaN	NaN	NaN	NaN	NaN	NaN	NaN	NaN	NaN	NaN	NaN	NaN	NaN	NaN	NaN	NaN	NaN	NaN	NaN	NaN	NaN	NaN	NaN	NaN	NaN	NaN	NaN	NaN	NaN	NaN	NaN	NaN	NaN	NaN	NaN	NaN
179	281	234	271	272	248	259	300	317	328	306	329	302	305	326	294	327	298	287	317	338	364	336	309	331	361	367	377	375	378	370	355	346	361	283	322	327	327	296	324	335	349	350	345	346	348	320	296	382	158
0	116	119	116	119	125	127	125	118	139	159	27	20	39	57	91	113	118	131	114	84	63	85	102	81	78	72	NaN	NaN	NaN	NaN	NaN	NaN	NaN	NaN	NaN	NaN	NaN	NaN	NaN	NaN	NaN	NaN	NaN	NaN	NaN	NaN	NaN	NaN	NaN
180	445	445	443	416	381	440	446	442	445	440	463	491	476	458	430	468	472	433	460	456	444	453	507	511	558	542	540	555	534	550	534	584	584	590	583	592	592	563	570	580	585	584	563	552	533	542	529	504	451
181	374	342	353	337	330	352	326	322	348	322	312	285	298	309	304	319	346	297	333	335	296	325	345	341	365	336	398	388	360	337	315	357	328	323	331	299	316	272	282	363	335	291	332	330	267	299	346	318	340
0	281	312	349	300	89	277	295	257	93	218	155	42	249	206	250	226	295	198	110	NaN	NaN	NaN	NaN	NaN	NaN	NaN	NaN	NaN	NaN	NaN	NaN	NaN	NaN	NaN	NaN	NaN	NaN	NaN	NaN	NaN	NaN	NaN	NaN	NaN	NaN	NaN	NaN	NaN	NaN
0	219	163	133	195	208	213	180	155	226	191	180	145	145	168	191	224	212	265	255	257	324	387	377	372	219	407	442	484	471	406	384	496	464	433	407	493	471	444	460	426	553	557	498	558	512	504	513	507	508
0	49	45	31	NaN	NaN	NaN	NaN	NaN	NaN	NaN	NaN	NaN	NaN	NaN	NaN	NaN	NaN	NaN	NaN	NaN	NaN	NaN	NaN	NaN	NaN	NaN	NaN	NaN	NaN	NaN	NaN	NaN	NaN	NaN	NaN	NaN	NaN	NaN	NaN	NaN	NaN	NaN	NaN	NaN	NaN	NaN	NaN	NaN	NaN
0	32	NaN	NaN	NaN	NaN	NaN	NaN	NaN	NaN	NaN	NaN	NaN	NaN	NaN	NaN	NaN	NaN	NaN	NaN	NaN	NaN	NaN	NaN	NaN	NaN	NaN	NaN	NaN	NaN	NaN	NaN	NaN	NaN	NaN	NaN	NaN	NaN	NaN	NaN	NaN	NaN	NaN	NaN	NaN	NaN	NaN	NaN	NaN	NaN
0	2	NaN	NaN	NaN	NaN	NaN	NaN	NaN	NaN	NaN	NaN	NaN	NaN	NaN	NaN	NaN	NaN	NaN	NaN	NaN	NaN	NaN	NaN	NaN	NaN	NaN	NaN	NaN	NaN	NaN	NaN	NaN	NaN	NaN	NaN	NaN	NaN	NaN	NaN	NaN	NaN	NaN	NaN	NaN	NaN	NaN	NaN	NaN	NaN
0	5	61	52	85	34	62	134	129	134	127	157	168	94	98	103	74	83	91	43	35	131	72	69	93	99	137	255	95	54	47	158	109	73	121	208	243	166	178	176	102	112	103	219	134	170	66	37	148	64
0	NaN	NaN	NaN	NaN	NaN	NaN	NaN	NaN	NaN	NaN	NaN	NaN	NaN	NaN	NaN	NaN	NaN	NaN	NaN	NaN	NaN	NaN	NaN	NaN	NaN	NaN	NaN	NaN	NaN	NaN	NaN	NaN	NaN	NaN	NaN	NaN	NaN	NaN	NaN	NaN	NaN	NaN	NaN	NaN	NaN	NaN	NaN	NaN	NaN
0	90	215	173	211	157	199	231	216	216	263	299	299	180	188	202	137	116	118	69	NaN	NaN	NaN	NaN	NaN	NaN	NaN	NaN	NaN	NaN	NaN	NaN	NaN	NaN	NaN	NaN	NaN	NaN	NaN	NaN	NaN	NaN	NaN	NaN	NaN	NaN	NaN	NaN	NaN	NaN
182	418	395	414	414	423	445	435	439	426	456	438	449	462	450	451	435	446	443	445	457	446	464	423	475	430	443	471	485	485	470	525	499	448	463	430	428	447	452	437	439	441	458	456	470	426	376	417	357	390
0	549	544	562	555	559	579	596	585	604	589	605	627	649	669	659	631	685	692	712	664	671	654	677	688	658	640	681	679	724	715	650	707	741	727	710	693	688	720	704	683	699	698	686	659	680	665	679	691	681
0	893	905	861	1024	917	907	936	882	1040	893	941	1057	992	898	948	958	1050	1026	995	1119	1079	1114	1021	994	1024	1003	1080	1140	1094	1147	1116	1131	1162	1191	1053	1182	1201	1172	1150	1299	1299	1268	1181	1224	1268	1316	1251	1281	1230
183	691	721	706	845	833	804	822	776	812	794	804	805	812	789	818	891	839	855	898	828	885	943	892	901	921	903	933	932	915	929	965	940	954	943	960	472	921	947	974	924	979	977	441	998	438	370	1098	435	1052
184	965	923	905	987	918	955	914	858	960	922	984	1020	1059	969	995	957	1043	995	1064	1103	976	1074	1043	1013	1010	951	1065	1081	1076	1150	1058	1107	1100	1103	1039	1104	1088	1102	1032	1118	1130	1073	1034	1024	1124	1130	1153	1115	1095
0	165	177	167	174	181	173	67	84	79	77	NaN	NaN	NaN	NaN	NaN	NaN	NaN	NaN	NaN	NaN	NaN	NaN	NaN	NaN	NaN	NaN	NaN	NaN	NaN	NaN	NaN	NaN	NaN	NaN	NaN	NaN	NaN	NaN	NaN	NaN	NaN	NaN	NaN	NaN	NaN	NaN	NaN	NaN	NaN
0	553	550	555	565	539	534	494	528	559	518	546	593	616	599	601	608	608	609	606	614	585	601	583	596	576	550	557	580	575	549	624	641	614	630	626	614	658	650	622	665	635	635	662	644	652	657	671	665	682
0	626	623	654	725	NaN	NaN	NaN	NaN	NaN	NaN	NaN	NaN	NaN	NaN	NaN	NaN	NaN	NaN	NaN	NaN	NaN	NaN	NaN	NaN	NaN	NaN	NaN	NaN	NaN	NaN	NaN	NaN	NaN	NaN	NaN	NaN	NaN	NaN	NaN	NaN	NaN	NaN	NaN	NaN	NaN	NaN	NaN	NaN	NaN
185	568	571	581	598	597	592	582	564	475	208	191	192	194	196	195	206	204	206	206	195	209	76	93	100	98	87	97	100	96	85	86	91	90	101	98	101	94	108	112	103	114	110	117	122	126	145	165	169	174
0	5	NaN	NaN	NaN	NaN	NaN	NaN	NaN	NaN	NaN	NaN	NaN	NaN	NaN	NaN	NaN	NaN	NaN	NaN	NaN	NaN	NaN	NaN	NaN	NaN	NaN	NaN	NaN	NaN	NaN	NaN	NaN	NaN	NaN	NaN	NaN	NaN	NaN	NaN	NaN	NaN	NaN	NaN	NaN	NaN	NaN	NaN	NaN	NaN
0	517	552	564	551	570	605	597	604	644	593	642	656	630	639	676	663	626	653	649	647	276	290	726	737	736	328	353	768	766	763	767	811	785	384	780	772	871	814	797	919	887	372	857	835	855	369	895	820	905
186	397	408	394	403	389	164	399	388	377	380	366	373	405	444	440	420	425	416	430	443	160	378	417	420	423	464	440	443	416	431	482	496	499	508	512	531	516	509	518	513	487	505	512	537	557	554	555	569	565
187	685	693	684	723	698	683	717	723	725	741	715	699	701	697	679	700	697	705	658	631	662	623	601	594	557	580	558	571	581	589	591	602	583	604	598	553	602	557	588	590	596	584	594	569	570	578	584	560	572
0	374	366	146	407	366	395	387	442	431	442	422	413	396	424	494	426	415	92	363	401	461	NaN	NaN	NaN	NaN	NaN	NaN	NaN	NaN	NaN	NaN	NaN	NaN	NaN	NaN	NaN	NaN	NaN	NaN	NaN	NaN	NaN	NaN	NaN	NaN	NaN	NaN	NaN	NaN
0	318	384	366	408	425	411	318	437	397	481	NaN	NaN	NaN	NaN	NaN	NaN	NaN	NaN	NaN	NaN	NaN	NaN	NaN	NaN	NaN	NaN	NaN	NaN	NaN	NaN	NaN	NaN	NaN	NaN	NaN	NaN	NaN	NaN	NaN	NaN	NaN	NaN	NaN	NaN	NaN	NaN	NaN	NaN	NaN
188	549	545	533	550	510	551	564	612	633	641	700	691	643	640	649	681	638	585	615	601	580	602	615	631	612	641	630	254	633	613	631	644	646	623	640	652	634	673	679	644	661	642	647	674	687	671	645	675	654
189	257	267	287	273	285	325	293	323	322	305	305	277	263	221	275	294	278	228	235	218	225	206	186	222	188	248	195	188	168	191	210	176	82	195	211	190	184	178	193	143	152	183	223	245	265	290	736	761	834
0	NaN	NaN	NaN	NaN	NaN	NaN	NaN	NaN	NaN	NaN	NaN	NaN	NaN	NaN	NaN	NaN	NaN	NaN	NaN	NaN	NaN	NaN	NaN	NaN	NaN	NaN	NaN	NaN	NaN	NaN	NaN	NaN	NaN	NaN	NaN	NaN	NaN	NaN	NaN	NaN	NaN	NaN	NaN	NaN	NaN	NaN	NaN	NaN	NaN
190	374	370	337	355	406	404	388	410	436	428	445	432	421	454	433	393	450	444	460	481	448	476	477	437	432	435	458	493	477	487	461	464	470	483	459	494	500	484	495	462	487	494	475	475	498	454	454	460	438
191	539	537	516	582	566	592	596	573	629	590	601	572	630	582	594	594	585	627	666	634	627	635	658	603	633	663	673	642	669	617	660	659	682	694	663	694	708	626	631	602	172	172	151	155	155	150	140	125	104
192	543	522	190	465	515	235	500	534	511	553	541	551	564	537	547	528	522	492	469	499	526	510	502	501	433	197	189	191	199	203	185	212	210	199	200	197	196	201	205	202	211	197	214	218	92	100	103	93	89
0	776	849	770	776	795	813	841	822	861	831	891	892	822	887	900	971	919	983	903	940	989	961	949	967	983	1021	1005	1017	NaN	NaN	NaN	NaN	NaN	NaN	NaN	NaN	NaN	NaN	NaN	NaN	NaN	NaN	NaN	NaN	NaN	NaN	NaN	NaN	NaN
193	549	553	553	539	540	544	518	534	529	507	601	538	535	536	573	556	537	526	514	523	528	521	528	519	458	522	522	522	460	415	185	182	196	184	186	191	180	183	189	176	199	187	190	194	198	206	193	190	201
0	916	890	928	917	926	909	883	886	917	926	962	957	991	1033	1090	1001	1089	1045	1104	1123	1156	1178	1090	1060	1068	1089	1033	994	974	996	1028	989	968	1006	1047	1052	1057	1038	1010	976	970	953	953	971	968	968	883	980	896
0	116	47	43	7	8	NaN	NaN	NaN	NaN	NaN	NaN	NaN	NaN	NaN	NaN	NaN	NaN	NaN	NaN	NaN	NaN	NaN	NaN	NaN	NaN	NaN	NaN	NaN	NaN	NaN	NaN	NaN	NaN	NaN	NaN	NaN	NaN	NaN	NaN	NaN	NaN	NaN	NaN	NaN	NaN	NaN	NaN	NaN	NaN
0	76	106	163	160	66	205	12	10	74	58	24	25	2	22	81	6	1	4	32	1	4	25	8	NaN	NaN	NaN	NaN	NaN	NaN	NaN	NaN	NaN	NaN	NaN	NaN	NaN	NaN	NaN	NaN	NaN	NaN	NaN	NaN	NaN	NaN	NaN	NaN	NaN	NaN
194	676	669	636	694	661	627	654	685	681	713	683	192	182	187	182	191	188	184	193	191	201	96	95	98	107	103	106	116	102	99	104	111	115	140	182	245	238	222	215	209	237	220	238	237	249	285	298	342	357
0	593	558	530	537	478	545	569	570	567	529	541	580	556	567	653	595	645	692	601	646	378	600	646	671	657	684	356	NaN	NaN	NaN	NaN	NaN	NaN	NaN	NaN	NaN	NaN	NaN	NaN	NaN	NaN	NaN	NaN	NaN	NaN	NaN	NaN	NaN	NaN
0	737	288	638	670	674	NaN	NaN	NaN	NaN	NaN	NaN	NaN	NaN	NaN	NaN	NaN	NaN	NaN	NaN	NaN	NaN	NaN	NaN	NaN	NaN	NaN	NaN	NaN	NaN	NaN	NaN	NaN	NaN	NaN	NaN	NaN	NaN	NaN	NaN	NaN	NaN	NaN	NaN	NaN	NaN	NaN	NaN	NaN	NaN
0	760	825	806	798	846	780	799	813	829	791	867	860	906	854	865	837	889	893	879	865	880	354	840	872	870	897	791	890	856	872	786	911	831	908	1036	985	991	944	877	980	956	903	869	861	890	945	925	962	963
0	395	458	419	442	413	494	435	461	430	459	433	456	431	436	528	508	412	487	109	406	457	390	447	566	482	454	535	535	497	523	610	551	584	524	581	572	600	NaN	NaN	NaN	NaN	NaN	NaN	NaN	NaN	NaN	NaN	NaN	NaN
0	431	404	481	453	370	212	424	NaN	NaN	NaN	NaN	NaN	NaN	NaN	NaN	NaN	NaN	NaN	NaN	NaN	NaN	NaN	NaN	NaN	NaN	NaN	NaN	NaN	NaN	NaN	NaN	NaN	NaN	NaN	NaN	NaN	NaN	NaN	NaN	NaN	NaN	NaN	NaN	NaN	NaN	NaN	NaN	NaN	NaN
195	645	572	600	663	554	667	614	627	611	637	615	646	614	600	620	636	633	632	688	639	618	691	661	609	616	635	642	646	682	603	610	676	677	681	618	678	759	721	798	713	752	713	759	752	743	726	762	762	768
0	NaN	NaN	NaN	NaN	NaN	NaN	NaN	NaN	NaN	NaN	NaN	NaN	NaN	NaN	NaN	NaN	NaN	NaN	NaN	NaN	NaN	NaN	NaN	NaN	NaN	NaN	NaN	NaN	NaN	NaN	NaN	NaN	NaN	NaN	NaN	NaN	NaN	NaN	NaN	NaN	NaN	NaN	NaN	NaN	NaN	NaN	NaN	NaN	NaN
196	310	259	245	255	288	292	283	286	301	309	306	319	319	316	308	351	316	263	268	305	243	267	235	201	179	228	179	173	162	163	197	179	190	168	252	243	284	315	330	328	346	289	329	358	369	342	328	359	356
197	1281	1311	1345	1300	1339	1323	1315	1362	1265	1289	1288	1358	1383	1393	1324	1347	1372	1358	1387	1457	1459	1460	1442	1440	1386	1427	1411	1458	1435	1506	1454	1442	1437	612	560	1449	1469	1436	1418	605	1456	1417	710	1476	1466	1479	1421	1446	1434
198	1044	1034	1104	1109	1078	1056	1083	1102	1082	1069	1078	1127	1117	1174	1308	1247	1192	1272	1301	1304	1344	1298	1312	1335	516	1360	1298	1394	1415	1398	1427	1457	1483	1421	1430	1413	1440	1415	1443	1400	1442	1379	1432	1400	1372	1384	1367	1403	1338
0	111	122	152	128	142	151	164	161	116	155	136	142	137	188	174	190	171	178	190	200	185	NaN	NaN	NaN	NaN	NaN	NaN	NaN	NaN	NaN	NaN	NaN	NaN	NaN	NaN	NaN	NaN	NaN	NaN	NaN	NaN	NaN	NaN	NaN	NaN	NaN	NaN	NaN	NaN
199	122	98	106	120	123	126	150	157	152	176	190	213	76	243	258	205	256	233	266	250	272	263	277	281	252	267	255	283	262	265	279	77	90	81	70	73	61	70	82	71	66	77	87	77	NaN	NaN	NaN	NaN	NaN
0	275	287	300	309	252	322	314	345	291	315	276	277	243	259	296	267	264	251	271	305	322	323	325	338	321	342	318	358	349	347	327	318	317	117	337	376	361	250	274	262	270	144	296	256	NaN	NaN	NaN	NaN	NaN
0	291	282	318	309	353	347	320	264	355	374	406	362	412	415	422	391	425	352	395	435	494	468	413	378	356	396	366	298	347	300	282	303	275	238	326	322	326	275	275	305	268	239	271	283	221	233	198	277	231
0	395	304	335	338	356	339	325	341	330	350	405	383	375	392	440	453	402	425	336	444	482	391	447	422	391	489	446	459	371	433	451	487	481	472	446	432	417	462	441	520	515	453	504	458	498	553	505	486	457
0	NaN	NaN	NaN	NaN	NaN	NaN	NaN	NaN	NaN	NaN	NaN	NaN	NaN	NaN	NaN	NaN	NaN	NaN	NaN	NaN	NaN	NaN	NaN	NaN	NaN	NaN	NaN	NaN	NaN	NaN	NaN	NaN	NaN	NaN	NaN	NaN	NaN	NaN	NaN	NaN	NaN	NaN	NaN	NaN	NaN	NaN	NaN	NaN	NaN
200	186	232	243	229	194	230	225	236	211	248	225	253	223	252	272	271	263	256	249	289	308	291	289	290	290	307	305	321	290	304	321	312	324	346	304	322	338	315	337	355	355	318	327	365	331	334	354	348	349
0	390	428	342	364	372	384	367	377	463	441	430	437	441	453	439	456	497	468	498	521	544	516	523	495	504	553	578	527	545	552	539	609	632	655	691	601	524	597	564	588	589	589	612	587	571	634	668	600	675
0	123	376	418	428	398	423	416	450	453	435	478	456	454	483	492	476	510	489	506	505	534	491	501	572	522	551	555	546	563	554	556	579	573	543	555	603	546	588	546	577	615	585	593	652	631	593	682	694	372
0	463	432	454	436	390	446	479	451	463	486	464	520	460	492	270	447	478	436	440	450	442	454	425	455	428	461	456	457	477	444	421	413	464	471	485	476	476	460	483	487	483	474	492	505	477	464	312	500	258
0	275	280	313	323	332	326	339	342	354	396	375	388	391	396	413	413	386	448	424	411	419	399	396	436	411	446	439	423	421	411	402	441	424	465	489	498	500	534	512	508	542	506	509	553	255	555	564	600	608
0	244	254	292	334	396	341	348	358	367	401	430	417	432	427	440	446	448	422	436	426	419	395	411	464	456	197	485	537	512	NaN	NaN	NaN	NaN	NaN	NaN	NaN	NaN	NaN	NaN	NaN	NaN	NaN	NaN	NaN	NaN	NaN	NaN	NaN	NaN
201	463	522	447	496	479	502	464	521	508	522	545	551	498	514	496	523	514	555	520	574	579	547	537	597	573	611	581	587	586	570	608	661	584	593	605	545	593	623	606	611	580	560	603	574	597	601	583	573	574
0	644	627	580	614	649	695	611	647	596	627	649	626	644	609	NaN	NaN	NaN	NaN	NaN	NaN	NaN	NaN	NaN	NaN	NaN	NaN	NaN	NaN	NaN	NaN	NaN	NaN	NaN	NaN	NaN	NaN	NaN	NaN	NaN	NaN	NaN	NaN	NaN	NaN	NaN	NaN	NaN	NaN	NaN
0	436	382	364	357	413	485	425	514	503	462	476	486	546	498	546	475	452	521	477	429	470	492	474	495	459	490	405	606	458	508	580	658	535	622	586	609	620	606	499	612	578	620	583	598	680	637	694	567	575
202	361	322	352	310	326	340	368	364	381	350	374	378	411	349	365	379	365	430	415	470	403	424	417	430	437	335	391	417	398	405	413	392	419	403	403	437	426	421	411	419	440	455	432	445	487	468	469	477	505
0	498	212	197	566	545	570	NaN	NaN	NaN	NaN	NaN	NaN	NaN	NaN	NaN	NaN	NaN	NaN	NaN	NaN	NaN	NaN	NaN	NaN	NaN	NaN	NaN	NaN	NaN	NaN	NaN	NaN	NaN	NaN	NaN	NaN	NaN	NaN	NaN	NaN	NaN	NaN	NaN	NaN	NaN	NaN	NaN	NaN	NaN
0	543	154	527	502	514	557	489	487	NaN	NaN	NaN	NaN	NaN	NaN	NaN	NaN	NaN	NaN	NaN	NaN	NaN	NaN	NaN	NaN	NaN	NaN	NaN	NaN	NaN	NaN	NaN	NaN	NaN	NaN	NaN	NaN	NaN	NaN	NaN	NaN	NaN	NaN	NaN	NaN	NaN	NaN	NaN	NaN	NaN
0	94	76	372	380	220	180	155	115	104	112	124	145	165	170	155	148	150	174	180	189	189	160	184	177	201	218	193	175	132	81	88	102	84	73	77	78	63	NaN	NaN	NaN	NaN	NaN	NaN	NaN	NaN	NaN	NaN	NaN	NaN
0	237	NaN	NaN	NaN	NaN	NaN	NaN	NaN	NaN	NaN	NaN	NaN	NaN	NaN	NaN	NaN	NaN	NaN	NaN	NaN	NaN	NaN	NaN	NaN	NaN	NaN	NaN	NaN	NaN	NaN	NaN	NaN	NaN	NaN	NaN	NaN	NaN	NaN	NaN	NaN	NaN	NaN	NaN	NaN	NaN	NaN	NaN	NaN	NaN
0	429	425	422	445	421	419	481	408	458	441	428	433	423	444	410	450	471	425	412	432	442	462	409	490	463	465	496	456	488	524	491	511	496	503	492	540	521	503	511	524	529	508	538	591	549	571	536	520	541
0	433	376	424	423	419	424	418	385	458	441	447	459	436	447	457	478	433	462	468	400	461	458	474	458	477	521	476	494	480	501	489	478	475	467	429	454	451	475	518	462	482	458	507	478	490	506	481	475	466
0	276	461	491	487	165	574	575	438	447	156	476	549	545	227	580	554	586	170	NaN	NaN	NaN	NaN	NaN	NaN	NaN	NaN	NaN	NaN	NaN	NaN	NaN	NaN	NaN	NaN	NaN	NaN	NaN	NaN	NaN	NaN	NaN	NaN	NaN	NaN	NaN	NaN	NaN	NaN	NaN
0	NaN	NaN	NaN	NaN	NaN	NaN	NaN	NaN	NaN	NaN	NaN	NaN	NaN	NaN	NaN	NaN	NaN	NaN	NaN	NaN	NaN	NaN	NaN	NaN	NaN	NaN	NaN	NaN	NaN	NaN	NaN	NaN	NaN	NaN	NaN	NaN	NaN	NaN	NaN	NaN	NaN	NaN	NaN	NaN	NaN	NaN	NaN	NaN	NaN
203	169	177	180	215	188	225	200	214	227	221	249	236	274	255	299	289	274	311	301	320	298	307	344	338	324	337	276	270	265	229	161	84	82	69	54	62	47	62	59	53	60	61	66	55	60	53	63	66	65
204	544	552	528	561	541	534	577	560	564	514	585	562	550	580	585	577	584	574	587	589	595	569	575	625	615	596	577	565	581	610	627	605	601	602	600	598	611	261	609	631	617	629	614	640	622	633	636	656	682
205	256	237	257	284	266	309	293	310	361	340	361	380	390	385	362	395	388	398	373	393	404	394	413	477	416	460	174	438	462	478	429	465	469	415	125	123	107	96	101	90	87	80	82	76	70	82	70	62	72
206	263	274	260	276	308	363	357	363	408	451	419	462	439	467	463	479	488	523	515	494	493	466	446	513	464	518	459	494	485	505	505	528	544	540	537	537	541	551	228	532	151	136	144	129	135	132	137	189	186
207	615	561	577	589	566	590	570	613	632	570	669	653	598	703	556	726	687	677	713	591	710	628	657	732	712	729	704	729	704	704	647	558	343	369	291	278	276	274	250	227	205	142	135	175	177	171	159	157	167
208	700	689	707	709	747	758	742	783	693	687	656	712	717	709	696	687	741	710	713	709	731	690	732	730	766	724	712	696	619	670	670	673	712	719	746	780	779	690	719	719	678	690	695	738	722	696	712	698	704
0	47	21	48	42	39	11	33	NaN	NaN	NaN	NaN	NaN	NaN	NaN	NaN	NaN	NaN	NaN	NaN	NaN	NaN	NaN	NaN	NaN	NaN	NaN	NaN	NaN	NaN	NaN	NaN	NaN	NaN	NaN	NaN	NaN	NaN	NaN	NaN	NaN	NaN	NaN	NaN	NaN	NaN	NaN	NaN	NaN	NaN
209	624	569	590	598	599	613	628	599	641	624	644	636	691	644	685	671	664	724	726	700	736	697	726	704	743	750	774	731	789	347	780	641	292	179	178	147	143	102	86	91	93	97	92	79	85	74	89	93	86
0	NaN	NaN	NaN	NaN	NaN	NaN	NaN	NaN	NaN	NaN	NaN	NaN	NaN	NaN	NaN	NaN	NaN	NaN	NaN	NaN	NaN	NaN	NaN	NaN	NaN	NaN	NaN	NaN	NaN	NaN	NaN	NaN	NaN	NaN	NaN	NaN	NaN	NaN	NaN	NaN	NaN	NaN	NaN	NaN	NaN	NaN	NaN	NaN	NaN
210	728	682	638	633	672	772	740	696	811	751	742	776	782	778	749	825	755	738	787	793	772	768	772	777	752	868	917	795	842	836	899	854	862	869	906	833	911	858	927	962	914	951	915	914	929	961	934	976	971
0	NaN	NaN	NaN	NaN	NaN	NaN	NaN	NaN	NaN	NaN	NaN	NaN	NaN	NaN	NaN	NaN	NaN	NaN	NaN	NaN	NaN	NaN	NaN	NaN	NaN	NaN	NaN	NaN	NaN	NaN	NaN	NaN	NaN	NaN	NaN	NaN	NaN	NaN	NaN	NaN	NaN	NaN	NaN	NaN	NaN	NaN	NaN	NaN	NaN
0	3	28	60	NaN	NaN	NaN	NaN	NaN	NaN	NaN	NaN	NaN	NaN	NaN	NaN	NaN	NaN	NaN	NaN	NaN	NaN	NaN	NaN	NaN	NaN	NaN	NaN	NaN	NaN	NaN	NaN	NaN	NaN	NaN	NaN	NaN	NaN	NaN	NaN	NaN	NaN	NaN	NaN	NaN	NaN	NaN	NaN	NaN	NaN
0	14	NaN	NaN	NaN	NaN	NaN	NaN	NaN	NaN	NaN	NaN	NaN	NaN	NaN	NaN	NaN	NaN	NaN	NaN	NaN	NaN	NaN	NaN	NaN	NaN	NaN	NaN	NaN	NaN	NaN	NaN	NaN	NaN	NaN	NaN	NaN	NaN	NaN	NaN	NaN	NaN	NaN	NaN	NaN	NaN	NaN	NaN	NaN	NaN
0	1141	1155	1167	1137	1183	1205	1223	1281	1286	1305	1335	1293	1359	1262	1334	1258	542	NaN	NaN	NaN	NaN	NaN	NaN	NaN	NaN	NaN	NaN	NaN	NaN	NaN	NaN	NaN	NaN	NaN	NaN	NaN	NaN	NaN	NaN	NaN	NaN	NaN	NaN	NaN	NaN	NaN	NaN	NaN	NaN
211	460	465	518	488	517	505	459	446	462	451	498	461	468	463	437	457	447	494	474	473	516	471	480	493	517	522	528	529	548	558	552	534	528	557	524	548	555	598	633	643	669	656	652	647	622	668	591	625	663
0	1220	1229	1314	1171	1265	1311	1224	1302	1291	1327	1328	1402	1388	1379	1445	1352	1524	1511	1495	1464	1536	1417	1432	1482	1559	786	1500	1566	1491	1558	1547	1531	1574	1588	1570	NaN	NaN	NaN	NaN	NaN	NaN	NaN	NaN	NaN	NaN	NaN	NaN	NaN	NaN
0	459	461	428	459	410	424	409	424	475	468	463	412	445	443	478	507	521	495	483	503	500	506	516	511	520	540	555	551	516	465	525	537	530	518	533	554	537	520	545	549	533	507	556	543	528	543	605	540	573
0	44	46	52	36	36	44	26	29	40	41	41	43	43	47	54	45	48	41	54	57	66	58	59	59	66	90	83	95	79	106	61	54	45	39	51	67	55	52	72	67	84	NaN	NaN	NaN	NaN	NaN	NaN	NaN	NaN
0	427	515	282	460	227	292	283	173	501	502	494	507	510	529	504	513	526	535	570	561	252	542	532	562	542	544	551	509	561	551	559	365	520	547	406	485	325	494	327	516	388	316	266	306	229	229	544	NaN	NaN
212	535	536	529	543	542	560	506	536	527	549	537	543	568	593	564	559	582	565	613	652	649	661	691	679	674	680	688	725	683	706	708	274	224	226	200	202	195	190	183	180	164	160	173	138	148	162	132	124	126
0	491	490	505	510	510	508	485	494	533	516	527	480	510	519	566	583	636	676	663	635	675	681	668	703	700	711	696	741	707	736	758	NaN	NaN	NaN	NaN	NaN	NaN	NaN	NaN	NaN	NaN	NaN	NaN	NaN	NaN	NaN	NaN	NaN	NaN
213	510	486	551	512	525	489	511	542	227	558	507	563	563	533	516	539	523	529	482	505	504	517	502	497	462	510	487	481	501	508	497	533	514	572	596	609	607	637	627	653	673	638	703	628	698	647	685	617	644
214	534	485	535	521	519	560	510	511	471	510	541	559	578	564	567	551	564	544	560	550	556	578	579	583	636	614	643	616	571	609	638	562	327	450	420	518	538	521	520	517	539	546	528	559	506	548	538	486	515
215	547	523	498	481	464	469	480	485	505	516	536	550	516	552	549	527	560	525	587	537	558	542	594	648	646	608	672	520	668	551	603	647	649	638	590	602	569	644	642	638	597	648	641	670	677	733	755	739	733
0	568	577	562	565	570	598	568	574	583	591	583	589	579	602	599	602	615	605	589	573	582	597	589	NaN	NaN	NaN	NaN	NaN	NaN	NaN	NaN	NaN	NaN	NaN	NaN	NaN	NaN	NaN	NaN	NaN	NaN	NaN	NaN	NaN	NaN	NaN	NaN	NaN	NaN
216	787	768	735	832	815	790	779	797	804	829	844	801	775	850	833	801	867	828	864	898	847	835	967	885	863	1037	973	906	975	995	1040	1044	961	1044	1087	1072	1085	1049	1037	1044	1102	1120	1072	1057	1125	1073	388	1115	1036
217	677	626	619	639	649	653	659	667	666	727	705	683	666	657	691	662	673	654	723	682	679	709	644	658	672	732	658	686	631	657	633	678	603	633	627	572	623	603	531	579	556	623	593	506	578	574	547	582	589
0	788	692	728	689	842	707	801	752	703	758	713	754	829	832	765	813	790	788	807	847	839	886	904	853	878	852	836	888	905	994	890	915	896	965	944	997	838	951	977	977	1022	1023	971	890	1035	1002	1082	1022	1026
218	720	724	350	724	727	711	393	701	672	722	659	744	718	725	721	702	733	401	713	398	731	741	728	717	704	681	641	646	621	662	660	638	620	644	594	588	599	600	601	623	614	638	635	606	593	614	620	628	634
0	18	102	57	199	133	289	327	355	361	486	515	449	525	640	612	588	615	696	691	643	695	661	784	753	849	801	782	409	949	941	819	879	907	953	907	947	848	824	906	985	989	1060	994	887	960	1041	1137	945	1071
0	743	733	751	693	755	733	709	768	744	797	718	253	194	178	165	171	167	163	173	188	223	99	87	89	95	118	151	172	182	209	222	257	305	317	312	313	308	317	334	368	382	403	441	394	376	397	407	436	411
0	499	529	523	523	558	551	566	576	566	548	637	593	592	585	587	635	589	561	615	663	623	NaN	NaN	NaN	NaN	NaN	NaN	NaN	NaN	NaN	NaN	NaN	NaN	NaN	NaN	NaN	NaN	NaN	NaN	NaN	NaN	NaN	NaN	NaN	NaN	NaN	NaN	NaN	NaN
219	629	597	617	572	577	576	609	631	621	605	631	625	591	575	639	653	632	614	653	640	660	628	653	672	656	672	584	628	608	607	648	645	609	627	655	639	657	695	689	662	608	578	664	577	609	648	690	210	198
0	430	431	412	431	396	494	469	219	153	140	129	133	128	141	154	33	52	55	54	59	55	57	61	77	95	142	165	203	217	220	217	206	202	223	209	204	210	188	194	192	180	192	138	100	101	111	138	91	105
220	504	463	462	533	445	546	530	568	554	597	610	590	576	625	562	627	577	564	616	650	636	664	645	615	777	676	713	639	738	734	748	756	685	750	724	786	763	663	707	768	787	874	820	779	765	745	867	813	776
221	727	733	705	738	733	705	741	730	756	731	745	756	796	774	785	796	821	821	834	825	770	746	740	739	688	742	753	750	735	704	684	713	713	701	761	705	694	701	675	666	636	630	694	651	665	673	684	627	642
0	256	241	232	235	235	244	254	105	101	97	107	110	135	209	288	293	292	306	265	275	258	241	255	303	291	291	273	265	274	203	262	275	273	252	131	162	131	107	90	81	78	94	95	93	98	94	84	93	93
222	558	586	567	591	568	588	593	572	572	589	583	610	631	617	647	624	592	592	617	596	573	682	656	699	682	691	664	672	725	743	599	183	164	121	104	93	103	117	104	115	115	113	121	122	120	128	128	141	138
0	493	497	441	528	545	522	532	579	578	533	569	581	602	631	587	633	560	594	613	592	648	626	612	703	735	674	675	755	741	739	749	764	738	750	735	686	677	668	700	724	768	783	778	811	826	766	796	806	816
223	158	179	150	187	175	154	177	189	193	217	240	239	242	256	267	277	250	311	279	295	304	281	267	310	317	316	316	283	313	286	298	293	306	332	322	318	298	282	286	303	307	336	315	289	307	338	313	311	346
0	171	156	146	171	172	150	151	159	182	190	190	227	200	201	190	214	240	254	260	265	286	278	265	295	297	298	276	298	296	300	288	306	280	306	303	307	302	281	310	295	302	299	307	288	309	287	327	324	332
224	655	699	357	271	257	241	251	249	249	253	265	101	95	111	121	129	171	202	248	271	290	282	333	368	445	377	431	420	462	384	407	373	396	405	457	490	369	382	435	416	319	312	295	185	182	146	119	113	110
0	1005	1022	1054	995	373	1013	1005	1042	1051	1080	410	1045	413	1056	452	395	470	420	1094	475	NaN	NaN	NaN	NaN	NaN	NaN	NaN	NaN	NaN	NaN	NaN	NaN	NaN	NaN	NaN	NaN	NaN	NaN	NaN	NaN	NaN	NaN	NaN	NaN	NaN	NaN	NaN	NaN	NaN
225	2180	2218	2072	2130	2072	2170	1047	2169	2134	2114	953	2170	2176	2122	2213	2237	2202	2257	2183	2239	2203	2246	2286	2222	2242	2280	2276	2206	2260	2239	2282	1324	2244	2064	485	222	499	465	469	453	481	473	479	274	466	476	474	445	481
226	107	126	117	128	137	170	139	128	137	152	138	130	130	145	165	138	171	143	151	136	145	221	127	151	132	145	142	173	173	193	184	238	261	208	200	258	212	203	235	224	231	224	250	231	242	246	231	227	277
227	178	167	146	119	175	145	152	133	165	145	142	176	146	170	137	141	179	157	177	153	141	171	176	176	192	189	182	191	169	197	163	190	139	180	154	145	170	196	203	219	196	189	205	256	296	287	279	298	341
228	609	595	594	592	612	591	584	575	580	576	579	567	661	654	637	685	704	726	723	718	689	731	721	704	705	690	613	722	763	770	658	709	755	671	634	499	537	573	501	404	318	299	389	182	194	180	189	170	208
229	527	464	466	425	452	505	457	454	470	454	431	455	556	560	543	563	598	638	608	651	554	629	619	570	532	508	406	554	611	621	535	603	572	540	444	268	212	259	259	400	425	NaN	NaN	NaN	NaN	NaN	NaN	NaN	NaN
0	47	8	NaN	NaN	NaN	NaN	NaN	NaN	NaN	NaN	NaN	NaN	NaN	NaN	NaN	NaN	NaN	NaN	NaN	NaN	NaN	NaN	NaN	NaN	NaN	NaN	NaN	NaN	NaN	NaN	NaN	NaN	NaN	NaN	NaN	NaN	NaN	NaN	NaN	NaN	NaN	NaN	NaN	NaN	NaN	NaN	NaN	NaN	NaN
0	NaN	NaN	NaN	NaN	NaN	NaN	NaN	NaN	NaN	NaN	NaN	NaN	NaN	NaN	NaN	NaN	NaN	NaN	NaN	NaN	NaN	NaN	NaN	NaN	NaN	NaN	NaN	NaN	NaN	NaN	NaN	NaN	NaN	NaN	NaN	NaN	NaN	NaN	NaN	NaN	NaN	NaN	NaN	NaN	NaN	NaN	NaN	NaN	NaN
230	345	383	339	328	388	489	407	464	385	437	476	562	526	463	516	525	472	552	577	444	348	91	130	97	126	106	87	90	90	89	85	80	79	107	100	108	92	98	104	99	116	102	113	123	106	117	106	101	84
231	576	552	526	502	603	625	581	621	557	534	710	811	703	787	734	731	644	748	742	573	628	692	201	228	177	163	154	148	153	139	131	146	135	146	134	137	133	141	140	140	150	151	156	145	134	142	137	126	135
232	367	326	364	346	380	385	353	372	398	336	491	481	464	473	475	510	392	413	501	348	383	422	399	401	379	416	387	385	457	402	443	205	465	513	447	426	404	345	331	155	137	123	111	96	84	74	76	82	83
0	317	316	249	236	290	294	294	297	319	325	376	361	355	377	402	408	333	418	390	287	315	416	382	342	378	405	369	351	435	389	425	445	397	470	367	409	404	247	132	133	116	95	93	79	84	76	77	63	62
0	243	221	246	218	201	188	103	199	200	131	137	222	150	190	204	255	341	405	372	392	391	393	413	417	487	459	481	525	521	528	508	496	513	517	516	552	554	515	511	538	543	579	596	534	482	490	495	453	484
0	322	325	330	351	343	342	376	365	401	402	384	385	404	415	475	481	435	461	473	403	395	392	417	386	434	456	413	437	429	390	447	458	472	499	483	462	462	463	473	462	482	507	510	460	490	511	577	473	496
233	413	362	399	348	330	299	293	299	305	323	326	362	410	440	437	437	450	449	455	481	502	521	545	571	600	677	651	628	669	622	647	649	653	649	672	606	661	666	650	650	658	577	536	523	525	522	534	562	619
0	490	531	508	513	497	474	497	497	522	588	582	589	596	582	611	641	625	575	631	584	560	637	639	641	635	632	667	694	687	654	637	641	677	679	687	697	696	671	740	718	694	735	749	683	779	767	797	740	822
0	145	155	154	152	176	194	164	164	115	431	191	186	154	211	174	NaN	NaN	NaN	NaN	NaN	NaN	NaN	NaN	NaN	NaN	NaN	NaN	NaN	NaN	NaN	NaN	NaN	NaN	NaN	NaN	NaN	NaN	NaN	NaN	NaN	NaN	NaN	NaN	NaN	NaN	NaN	NaN	NaN	NaN
0	186	219	221	209	195	217	181	165	NaN	NaN	NaN	NaN	NaN	NaN	NaN	NaN	NaN	NaN	NaN	NaN	NaN	NaN	NaN	NaN	NaN	NaN	NaN	NaN	NaN	NaN	NaN	NaN	NaN	NaN	NaN	NaN	NaN	NaN	NaN	NaN	NaN	NaN	NaN	NaN	NaN	NaN	NaN	NaN	NaN
0	695	650	650	655	NaN	NaN	NaN	NaN	NaN	NaN	NaN	NaN	NaN	NaN	NaN	NaN	NaN	NaN	NaN	NaN	NaN	NaN	NaN	NaN	NaN	NaN	NaN	NaN	NaN	NaN	NaN	NaN	NaN	NaN	NaN	NaN	NaN	NaN	NaN	NaN	NaN	NaN	NaN	NaN	NaN	NaN	NaN	NaN	NaN
0	767	759	781	757	732	803	745	778	772	773	837	767	766	855	807	809	858	818	937	847	840	873	920	895	939	890	875	854	914	994	890	913	879	936	900	1010	958	964	987	922	1009	993	996	941	1053	1057	1006	1095	1065
234	303	353	390	440	529	513	598	666	632	692	654	678	719	710	759	669	752	712	751	784	743	834	796	837	830	836	798	832	866	866	764	768	729	653	690	695	612	565	318	337	317	279	224	207	198	197	201	225	217
0	196	129	143	124	170	247	229	40	121	40	59	46	26	NaN	NaN	NaN	NaN	NaN	NaN	NaN	NaN	NaN	NaN	NaN	NaN	NaN	NaN	NaN	NaN	NaN	NaN	NaN	NaN	NaN	NaN	NaN	NaN	NaN	NaN	NaN	NaN	NaN	NaN	NaN	NaN	NaN	NaN	NaN	NaN
0	941	880	924	917	944	950	975	952	1008	1031	1045	1043	1035	1045	1125	1044	1092	1036	1078	1026	1098	1135	1051	1157	1167	1150	1133	1178	1215	1206	1227	1260	1287	1250	1231	1172	1152	1281	1260	1298	1219	1319	1274	1299	1315	1358	1309	1310	1269
0	194	161	63	206	203	236	315	233	266	339	305	219	290	260	284	299	298	277	278	107	286	311	338	297	275	303	339	383	365	347	350	387	362	396	402	371	434	404	398	300	390	373	420	470	434	509	500	454	456
235	1011	1016	1028	1053	1058	1047	1090	1021	1036	1101	1086	1115	1070	1079	1070	1049	1097	1076	1033	1107	1084	1101	1035	1103	1122	1113	1032	1092	1105	1167	1086	1106	1139	1195	1157	1144	1146	1201	1177	1175	1170	1162	1184	1230	1154	1268	1172	1177	1200
0	1122	1006	1123	1047	1105	1160	1203	1151	1123	1255	1176	1192	1208	1148	1312	564	1295	1294	1251	1353	1344	1316	1355	1319	1391	691	1320	1260	1412	1427	564	1375	1351	1409	1375	1441	1416	1438	726	689	713	1357	1412	1434	1407	1432	1426	1394	1411
236	137	167	128	149	171	164	190	137	139	202	177	187	170	192	224	31	190	226	215	247	206	236	257	255	218	254	231	257	236	253	247	221	226	263	249	252	287	290	239	265	298	271	267	254	272	283	255	272	283
237	654	612	599	644	625	673	635	208	165	161	159	164	161	171	74	86	94	93	89	88	95	111	132	152	186	190	214	229	221	212	243	256	229	239	230	249	264	283	298	343	307	305	287	316	303	287	313	307	337
0	NaN	NaN	NaN	NaN	NaN	NaN	NaN	NaN	NaN	NaN	NaN	NaN	NaN	NaN	NaN	NaN	NaN	NaN	NaN	NaN	NaN	NaN	NaN	NaN	NaN	NaN	NaN	NaN	NaN	NaN	NaN	NaN	NaN	NaN	NaN	NaN	NaN	NaN	NaN	NaN	NaN	NaN	NaN	NaN	NaN	NaN	NaN	NaN	NaN
238	167	161	134	129	131	141	124	147	158	171	169	163	179	162	160	186	194	178	149	201	190	167	173	188	209	217	200	214	219	221	247	215	206	181	221	226	239	252	223	225	238	209	234	220	210	213	236	220	242
0	437	436	416	444	435	481	463	481	493	477	472	503	514	NaN	NaN	NaN	NaN	NaN	NaN	NaN	NaN	NaN	NaN	NaN	NaN	NaN	NaN	NaN	NaN	NaN	NaN	NaN	NaN	NaN	NaN	NaN	NaN	NaN	NaN	NaN	NaN	NaN	NaN	NaN	NaN	NaN	NaN	NaN	NaN
0	849	876	867	869	912	854	923	892	892	898	830	893	892	858	917	854	914	883	966	965	994	970	960	968	1012	1063	1068	982	1089	1044	1024	1093	1091	1008	1139	1073	1097	1091	1022	1055	1069	536	1078	1094	1137	1161	456	NaN	NaN
0	76	71	77	28	51	43	69	58	NaN	NaN	NaN	NaN	NaN	NaN	NaN	NaN	NaN	NaN	NaN	NaN	NaN	NaN	NaN	NaN	NaN	NaN	NaN	NaN	NaN	NaN	NaN	NaN	NaN	NaN	NaN	NaN	NaN	NaN	NaN	NaN	NaN	NaN	NaN	NaN	NaN	NaN	NaN	NaN	NaN
239	585	592	576	635	587	643	650	632	641	701	717	710	665	676	731	671	715	718	710	698	708	704	739	753	658	748	691	655	701	642	675	697	666	657	605	635	600	630	682	693	664	690	670	711	676	709	649	672	653
0	419	395	398	417	439	410	423	423	379	451	415	435	463	476	464	408	429	492	452	442	480	452	427	445	439	466	481	463	450	458	426	417	430	407	421	416	452	438	454	446	414	443	439	458	466	507	528	507	586
0	9	14	19	28	47	63	10	30	39	10	11	2	35	22	48	49	43	58	32	14	10	3	6	26	36	63	55	83	92	99	100	76	25	84	83	77	64	15	80	89	95	96	NaN	NaN	NaN	NaN	NaN	NaN	NaN
0	166	190	222	210	247	188	247	278	215	259	261	215	272	314	289	177	231	326	279	302	254	329	325	317	301	299	319	284	293	354	340	331	295	308	353	331	370	336	331	175	128	115	114	108	102	108	108	59	23
240	972	945	952	911	935	973	940	1004	1009	997	1035	1043	1027	1062	1064	1068	1090	1044	1146	1139	1180	1190	1138	1208	1279	1283	1262	1293	1281	1244	1240	1267	1246	1264	1338	1262	1258	1271	1320	1298	1357	1321	1360	1337	1278	1339	1402	1386	1395
0	221	205	235	216	218	254	260	272	231	249	228	178	237	323	264	200	262	328	240	256	245	237	281	323	350	289	328	347	321	318	292	364	314	348	366	371	331	404	281	398	416	354	451	386	368	385	355	393	401
241	604	634	628	631	618	611	616	673	624	638	698	688	687	711	720	730	742	703	761	725	759	724	783	802	775	778	817	773	870	804	855	793	817	816	942	824	822	867	895	893	951	898	960	906	925	882	923	957	937
242	727	735	706	701	714	731	759	751	754	790	760	772	811	764	745	777	792	771	812	790	834	846	829	800	845	838	875	864	858	903	919	891	896	902	894	906	879	895	872	842	860	851	864	869	839	803	830	798	828
0	4	146	212	274	321	293	337	304	323	322	346	336	346	376	453	405	466	485	526	562	572	501	596	594	596	509	634	514	538	549	525	538	575	564	565	584	668	596	607	641	611	584	570	549	585	654	643	624	655
243	797	766	798	804	766	796	842	778	834	822	836	838	843	896	875	882	849	910	873	887	907	941	953	994	943	925	1046	993	990	1055	1082	1011	1058	1051	1150	1086	1087	1147	1070	1156	1100	1101	1073	1113	410	1071	1076	1083	1069
244	914	905	884	870	864	897	854	910	958	904	912	911	976	933	972	973	961	1005	986	1005	917	1000	1020	996	962	1023	1015	995	1055	1097	1018	1037	1019	1027	1028	1066	990	1041	979	995	1035	1084	1036	515	978	1025	1013	1059	981
0	NaN	NaN	NaN	NaN	NaN	NaN	NaN	NaN	NaN	NaN	NaN	NaN	NaN	NaN	NaN	NaN	NaN	NaN	NaN	NaN	NaN	NaN	NaN	NaN	NaN	NaN	NaN	NaN	NaN	NaN	NaN	NaN	NaN	NaN	NaN	NaN	NaN	NaN	NaN	NaN	NaN	NaN	NaN	NaN	NaN	NaN	NaN	NaN	NaN
245	814	845	848	871	818	866	885	885	872	936	872	884	904	966	890	849	888	953	902	857	874	892	876	894	934	893	951	916	990	978	1006	986	943	989	1053	1010	1082	1044	951	1023	1118	1138	1031	1086	1032	1125	1062	1157	1119
246	996	1037	1059	1021	1016	1005	1018	852	1006	1079	1106	1144	1098	1117	1166	1113	1146	1215	1082	1078	1176	1167	1112	1170	1149	1199	1188	1192	1164	1198	1221	1178	1276	1188	1174	1262	1196	1296	1245	1217	1247	1276	1288	1233	1304	1179	1347	1312	1328
0	94	35	18	NaN	NaN	NaN	NaN	NaN	NaN	NaN	NaN	NaN	NaN	NaN	NaN	NaN	NaN	NaN	NaN	NaN	NaN	NaN	NaN	NaN	NaN	NaN	NaN	NaN	NaN	NaN	NaN	NaN	NaN	NaN	NaN	NaN	NaN	NaN	NaN	NaN	NaN	NaN	NaN	NaN	NaN	NaN	NaN	NaN	NaN
0	179	167	155	178	155	182	158	199	67	176	42	72	27	NaN	NaN	NaN	NaN	NaN	NaN	NaN	NaN	NaN	NaN	NaN	NaN	NaN	NaN	NaN	NaN	NaN	NaN	NaN	NaN	NaN	NaN	NaN	NaN	NaN	NaN	NaN	NaN	NaN	NaN	NaN	NaN	NaN	NaN	NaN	NaN
0	300	321	293	321	311	301	299	348	352	337	358	318	415	409	375	429	411	432	431	413	410	428	397	404	453	411	447	427	428	402	460	454	437	NaN	NaN	NaN	NaN	NaN	NaN	NaN	NaN	NaN	NaN	NaN	NaN	NaN	NaN	NaN	NaN
247	804	816	807	807	861	868	784	838	852	892	862	783	925	858	856	895	865	862	949	939	870	969	862	897	1021	866	999	1094	1076	1032	1032	1118	1118	1088	1060	1106	1181	1199	1183	1220	1194	1240	1292	1239	1284	1380	1288	1319	1275
248	526	508	521	483	487	548	552	546	514	531	541	558	560	578	589	567	604	583	564	585	602	553	576	541	632	611	617	610	589	588	611	582	623	619	620	633	691	645	663	643	640	664	665	708	705	716	721	729	699
0	524	541	543	532	538	520	510	524	531	519	524	548	519	559	545	490	501	531	521	547	505	528	468	NaN	NaN	NaN	NaN	NaN	NaN	NaN	NaN	NaN	NaN	NaN	NaN	NaN	NaN	NaN	NaN	NaN	NaN	NaN	NaN	NaN	NaN	NaN	NaN	NaN	NaN
249	526	537	536	502	521	518	537	527	535	525	504	510	531	522	525	541	547	512	523	514	516	541	586	548	528	575	555	563	550	565	583	546	571	546	582	589	581	562	571	600	598	596	635	638	638	653	654	636	667
0	983	971	1027	1143	1037	1039	1092	1142	1105	1122	1029	1029	1069	1123	1092	1116	1149	1127	1189	1222	1159	1177	1277	1195	1336	1200	1264	1207	1186	1198	1286	1323	1212	1354	1299	1274	1319	1405	1345	1392	1293	1386	1425	1420	1434	1383	1426	1391	1503
0	NaN	NaN	NaN	NaN	NaN	NaN	NaN	NaN	NaN	NaN	NaN	NaN	NaN	NaN	NaN	NaN	NaN	NaN	NaN	NaN	NaN	NaN	NaN	NaN	NaN	NaN	NaN	NaN	NaN	NaN	NaN	NaN	NaN	NaN	NaN	NaN	NaN	NaN	NaN	NaN	NaN	NaN	NaN	NaN	NaN	NaN	NaN	NaN	NaN
0	336	883	908	899	352	858	912	877	895	887	955	471	1036	1061	1037	485	657	569	426	693	530	483	668	537	459	516	465	437	1018	462	421	500	1054	981	433	NaN	NaN	NaN	NaN	NaN	NaN	NaN	NaN	NaN	NaN	NaN	NaN	NaN	NaN
0	223	152	153	NaN	NaN	NaN	NaN	NaN	NaN	NaN	NaN	NaN	NaN	NaN	NaN	NaN	NaN	NaN	NaN	NaN	NaN	NaN	NaN	NaN	NaN	NaN	NaN	NaN	NaN	NaN	NaN	NaN	NaN	NaN	NaN	NaN	NaN	NaN	NaN	NaN	NaN	NaN	NaN	NaN	NaN	NaN	NaN	NaN	NaN
0	NaN	NaN	NaN	NaN	NaN	NaN	NaN	NaN	NaN	NaN	NaN	NaN	NaN	NaN	NaN	NaN	NaN	NaN	NaN	NaN	NaN	NaN	NaN	NaN	NaN	NaN	NaN	NaN	NaN	NaN	NaN	NaN	NaN	NaN	NaN	NaN	NaN	NaN	NaN	NaN	NaN	NaN	NaN	NaN	NaN	NaN	NaN	NaN	NaN
0	104	179	325	551	741	688	650	741	211	216	250	227	241	NaN	NaN	NaN	NaN	NaN	NaN	NaN	NaN	NaN	NaN	NaN	NaN	NaN	NaN	NaN	NaN	NaN	NaN	NaN	NaN	NaN	NaN	NaN	NaN	NaN	NaN	NaN	NaN	NaN	NaN	NaN	NaN	NaN	NaN	NaN	NaN
250	525	499	494	504	504	545	520	536	537	516	509	529	530	534	529	537	518	499	478	472	484	521	484	488	464	523	515	506	547	509	521	521	539	535	533	547	515	509	507	555	559	521	556	526	527	532	513	537	533
251	476	504	473	492	482	488	521	516	506	450	387	394	427	453	436	468	541	517	542	537	546	552	590	555	595	616	633	607	597	591	570	636	579	625	612	612	602	604	612	596	578	609	607	618	580	599	599	632	593
252	485	478	499	526	473	486	513	553	503	510	524	502	513	471	522	510	553	628	561	579	593	561	582	574	585	568	607	637	565	533	529	553	654	566	619	593	592	236	201	210	153	141	164	220	163	196	219	209	217
253	264	184	206	203	222	199	205	95	97	125	100	121	127	169	174	181	210	222	219	197	225	231	250	247	278	292	308	314	348	365	326	333	343	352	354	387	346	381	366	386	360	386	399	371	394	398	389	394	415
254	501	472	418	505	495	504	575	521	603	653	557	596	592	649	567	600	659	696	611	629	671	662	702	679	581	669	696	732	698	717	788	730	708	774	748	831	782	673	764	830	802	769	762	821	847	830	889	792	910
255	402	406	426	480	398	447	435	467	476	444	452	438	484	494	499	492	513	533	552	544	524	559	511	528	526	580	589	540	564	553	594	599	585	600	696	647	680	650	712	765	786	845	825	872	889	849	801	817	905
0	1110	1085	1081	1136	1113	1118	1087	1072	1102	1088	1164	1141	1101	1102	1104	1172	1103	1142	1183	1122	1163	1233	1208	1206	1221	1185	795	1187	1208	1172	513	1132	521	1191	1160	1165	1159	1223	1121	1132	1081	1138	1137	1118	1116	1085	1088	1100	1111
256	669	639	625	680	599	693	680	649	662	676	689	685	656	703	668	753	725	704	688	720	736	766	745	761	803	830	815	808	852	852	830	855	824	808	816	863	838	824	855	843	846	847	850	849	828	818	818	817	869
257	410	447	456	399	459	465	457	434	461	454	464	454	455	486	468	477	468	462	459	491	483	526	481	484	476	501	536	521	525	531	559	552	585	555	590	619	578	520	580	572	653	675	587	597	591	583	578	608	614
0	652	628	682	698	726	700	662	361	NaN	NaN	NaN	NaN	NaN	NaN	NaN	NaN	NaN	NaN	NaN	NaN	NaN	NaN	NaN	NaN	NaN	NaN	NaN	NaN	NaN	NaN	NaN	NaN	NaN	NaN	NaN	NaN	NaN	NaN	NaN	NaN	NaN	NaN	NaN	NaN	NaN	NaN	NaN	NaN	NaN
0	380	372	336	357	333	306	278	249	259	268	255	248	210	218	207	233	174	208	184	177	178	169	181	204	182	144	172	160	121	104	106	92	75	59	72	43	62	48	37	18	12	NaN	NaN	NaN	NaN	NaN	NaN	NaN	NaN
0	1034	1041	1055	1038	1031	1068	1036	1021	996	1058	1049	1048	1002	979	1045	1113	1096	1074	1078	1129	1148	488	1161	1096	1151	1136	1149	1097	1138	1079	1177	1105	1118	1087	1141	1062	1064	1101	1081	1042	1075	1069	1049	1014	1013	1027	960	932	910
0	680	654	662	745	721	746	375	752	783	742	826	850	772	850	851	838	897	797	836	839	891	923	954	950	901	949	934	939	920	951	900	953	967	970	1008	929	968	955	915	950	960	993	980	983	1027	981	1017	967	1006
258	121	190	216	250	282	318	328	331	311	322	320	400	346	361	373	371	372	342	307	400	375	354	413	359	341	302	359	355	335	313	341	341	412	438	444	436	422	420	442	208	205	228	238	212	237	232	241	264	241
0	1153	1154	1192	1166	1240	1308	1171	1271	1277	1212	1304	1264	1220	1257	1293	1240	1209	1226	1263	1308	1286	1287	1358	590	1315	NaN	NaN	NaN	NaN	NaN	NaN	NaN	NaN	NaN	NaN	NaN	NaN	NaN	NaN	NaN	NaN	NaN	NaN	NaN	NaN	NaN	NaN	NaN	NaN
259	128	163	207	210	243	243	253	256	273	312	343	279	310	354	334	365	397	359	364	378	352	351	341	433	388	391	409	367	381	395	452	357	412	382	406	429	378	372	419	405	428	442	219	122	128	121	126	131	133
0	53	2	1	NaN	NaN	NaN	NaN	NaN	NaN	NaN	NaN	NaN	NaN	NaN	NaN	NaN	NaN	NaN	NaN	NaN	NaN	NaN	NaN	NaN	NaN	NaN	NaN	NaN	NaN	NaN	NaN	NaN	NaN	NaN	NaN	NaN	NaN	NaN	NaN	NaN	NaN	NaN	NaN	NaN	NaN	NaN	NaN	NaN	NaN
0	915	920	946	927	950	NaN	NaN	NaN	NaN	NaN	NaN	NaN	NaN	NaN	NaN	NaN	NaN	NaN	NaN	NaN	NaN	NaN	NaN	NaN	NaN	NaN	NaN	NaN	NaN	NaN	NaN	NaN	NaN	NaN	NaN	NaN	NaN	NaN	NaN	NaN	NaN	NaN	NaN	NaN	NaN	NaN	NaN	NaN	NaN
0	731	698	732	688	784	769	734	722	755	808	820	786	775	804	807	857	838	788	894	788	831	901	881	923	917	927	894	875	892	967	867	1046	909	955	977	1021	969	961	980	974	1070	1034	963	1038	997	1073	434	1043	1098
0	119	169	226	255	262	295	271	218	224	215	229	217	206	219	224	230	253	264	294	330	327	344	346	375	365	326	354	332	354	337	354	322	349	384	393	399	401	407	418	414	420	420	421	430	413	421	446	420	409
260	226	258	268	273	282	286	280	283	311	297	283	284	295	359	360	369	380	432	427	420	453	488	464	490	479	493	498	513	477	492	526	511	518	488	489	473	504	519	504	524	503	518	536	528	529	569	538	515	531
261	318	315	335	330	297	312	271	277	317	365	355	356	335	344	333	333	294	300	305	300	323	344	337	364	376	370	383	393	382	389	397	391	396	398	429	425	424	431	441	430	465	437	455	428	449	471	462	464	477
262	283	279	301	307	328	338	324	339	344	318	364	354	349	363	375	382	381	361	388	387	403	403	397	404	421	404	397	410	405	391	394	399	398	410	402	379	427	434	433	438	417	464	435	423	421	448	442	460	454
0	205	231	217	203	180	250	226	257	230	202	233	232	258	228	228	232	221	250	261	241	269	242	261	282	250	279	244	260	253	246	235	253	98	241	268	274	246	230	289	234	273	293	299	259	299	263	255	267	274
0	161	195	233	216	208	199	52	91	196	201	233	216	225	260	186	175	218	248	241	224	235	245	208	269	239	NaN	NaN	NaN	NaN	NaN	NaN	NaN	NaN	NaN	NaN	NaN	NaN	NaN	NaN	NaN	NaN	NaN	NaN	NaN	NaN	NaN	NaN	NaN	NaN
263	276	294	248	242	264	238	261	248	256	294	268	259	286	285	260	234	239	272	276	267	259	265	252	257	275	274	292	287	251	286	287	275	302	283	263	299	284	300	302	269	283	252	255	279	243	289	264	227	280
264	200	226	200	211	246	259	263	262	258	303	291	298	316	313	297	273	284	284	308	306	291	315	303	305	318	269	289	288	259	285	305	268	293	263	260	285	266	143	121	111	98	103	89	74	76	91	99	79	86
0	226	165	183	188	114	109	156	174	219	99	NaN	NaN	NaN	NaN	NaN	NaN	NaN	NaN	NaN	NaN	NaN	NaN	NaN	NaN	NaN	NaN	NaN	NaN	NaN	NaN	NaN	NaN	NaN	NaN	NaN	NaN	NaN	NaN	NaN	NaN	NaN	NaN	NaN	NaN	NaN	NaN	NaN	NaN	NaN
[truncated: 215 more columns]
