# Supplementary material for: Fractional killing arises from cell-to-cell variability in overcoming a caspase activity threshold
Source: Mol Syst Biol. 2015 May 7;11(5):803. doi: 10.15252/msb.20145584 (PMC4461398; doi:10.15252/msb.20145584)
Supplement: Supplementary file 3 [file msb0011-0803-sd3.zip › All_data/139_TRAIL (250 ngml) + Bortezomib (100 nM) + FLIP-L overexpression_2/raw_edge.tsv]

Cell # (0 for discarded)	T=5min	T=10min	T=15min	T=20min	T=25min	T=30min	T=35min	T=40min	T=45min	T=50min	T=55min	T=60min	T=65min	T=70min	T=75min	T=80min	T=85min	T=90min	T=95min	T=100min	T=105min	T=110min	T=115min	T=120min	T=125min	T=130min	T=135min	T=140min	T=145min	T=150min	T=155min	T=160min	T=165min	T=170min	T=175min	T=180min	T=185min	T=190min	T=195min	T=200min	T=205min	T=210min	T=215min	T=220min	T=225min	T=230min	T=235min	T=240min	T=245min
0	148.4	114.8	136.5	118.8	126.1	159	134.9	106.2	134	189	118.3	112.9	159.3	100.5	100.6	135.3	119.9	118.2	110.7	120.7	118.3	141.4	160.5	120.6	109.6	123.6	165	117.4	147.6	131.9	123.8	105.1	123.8	140.6	145.9	147.9	116	141.1	102.7	131.8	193	168	178	198.5	255.8	149	266.4	245.5	159.5
0	177.3	192.4	154.1	198.6	179.4	183.5	254.5	197.9	179.7	162.5	165.7	182.6	156.2	208.8	182.8	132	142.2	149.8	168.4	173.2	173.2	150.3	139	180.5	153.3	150.4	114.5	NaN	NaN	NaN	NaN	NaN	NaN	NaN	NaN	NaN	NaN	NaN	NaN	NaN	NaN	NaN	NaN	NaN	NaN	NaN	NaN	NaN	NaN
0	103.8	97.49	110.5	94.63	155.2	95.28	115.6	107.6	114.3	90	142.2	135.8	113	106.7	90.97	91.72	116.6	103.3	146.7	96.7	111.6	129.1	87.28	NaN	NaN	NaN	NaN	NaN	NaN	NaN	NaN	NaN	NaN	NaN	NaN	NaN	NaN	NaN	NaN	NaN	NaN	NaN	NaN	NaN	NaN	NaN	NaN	NaN	NaN
0	162	141.1	124	128.4	110.1	123.8	105.1	152.6	135	107.4	135	151.1	395.2	438.3	401.5	422	458.4	418.5	400.2	493.4	418.7	400.4	436	406.9	349.1	420.5	432.5	448.9	437.4	393.8	402.4	376.7	428.6	411.4	391.1	321.6	272.1	248.8	207.2	199.9	156	181.7	167.9	168.3	168.7	170.5	171.6	172	131.4
0	137.6	175.8	176.4	116.5	119.3	176	141	188	145.3	158.5	134.6	113.4	137.6	203.1	109.1	147.1	204	137.8	155.1	149.3	156.3	163.7	148	135.6	171.7	136.1	162.4	140.1	138.4	182.9	154.7	157.6	153.6	134.5	160.7	156.6	167.5	161.1	154.3	136.1	133.6	189.4	185.5	152.6	157.5	133	145	144.4	149
0	174.5	167.5	169.7	170.9	160.7	142.2	191	140.1	152	192	156.6	195.2	165	185	151.7	175.8	159.2	167.2	159.6	123.8	155.4	156.4	137	157.2	175.5	123.3	131.7	128.5	130.5	130.3	118.5	153.2	155.3	179.3	126.1	140.8	129.7	144.5	174.4	138	161.6	142.7	121.8	151.4	143.9	158.1	115.7	157.1	148.7
0	124	144.8	153	134.3	164.9	159.9	171.3	150.1	142.5	134.6	116.9	148.5	158.4	153.6	165.7	181.6	138.4	130.7	170.9	131.5	156.6	145.7	149.8	154.9	182.4	143	123.6	149.4	137.3	127.3	126.2	114.2	149.2	139.6	140.6	130.2	123.5	123.6	109.3	114.7	115.1	119.7	138.2	123.9	127.3	147.9	90.46	131.7	114
0	146.8	192.5	155.4	160.8	176.4	200.3	181.5	189.5	222.4	170.5	203.6	153.5	176.3	154.5	129.8	182.2	142.8	212	181.2	175.2	164.9	180.1	158.5	169.1	153	149.3	168.3	183.9	136.4	164.6	179	177.1	141.6	185	166.1	150.9	182.2	167.8	165.2	157.7	171.8	176.1	155	152.5	161.4	185.4	161.4	160	182.2
1	137.9	74.12	95.76	142	115.5	134.5	83.5	109.7	101.7	117.5	152.4	83.68	122.8	146.1	68.65	123.5	107	116.9	112.5	100.1	110.7	103.8	99.23	99	96	112.3	92.38	104.1	115.3	101.9	75.5	106.5	128.3	110.4	102.9	89.5	78.11	119.8	96.36	106.6	104.9	100.2	132.3	116.5	106.2	134.6	103.2	107	104.3
0	195.1	158.2	158.3	152.9	163.1	152.8	164.4	161	133.1	191.6	196.6	111.6	124.5	161.8	140.7	154.6	170	135.5	127.5	142	141.8	112.6	128.6	146	125	102.1	128.7	140.5	110.4	111.6	103.8	139.1	115	123.8	130.6	143.6	142.3	123.4	102.8	124.6	91.96	134.8	134.4	108.1	116.9	152.4	129	142.9	116.8
0	162.2	181.1	127.5	169.8	158	120.5	132	125	137	135.4	133.6	152	164.5	152.6	143	148	103	162	107.6	113.6	127.6	124.4	123.5	150.5	95.5	123.1	130.5	116	134	145.3	132.6	141.5	129.8	117	117.4	110.6	128.2	84.61	113.2	118.3	109.1	147.5	103.8	117.5	139.6	120.3	127.9	121.3	123.1
2	116.2	184	162	177.4	149.5	123.1	153.5	152.4	127.4	148.8	151.2	191.4	137.9	199.3	137	147	177.5	139.4	140.7	162.7	142.2	150.7	162.5	138.8	131.7	156.2	143	161.8	165.6	166.4	179	140.7	164.2	146.7	140.6	149.9	158.3	162.9	140.4	140.5	181.3	147.9	152.9	154.5	139.4	128.5	141.2	136	131.2
3	156.7	155.8	196.5	118.6	159	113.9	125.5	167.7	129.5	107.6	110.9	97.03	155	136.1	139	148	171.5	112	146.8	131.5	162.4	146.9	130.5	159.6	119.2	146.2	146.8	113.6	115.6	134.1	146	125.3	127.9	146.1	127.5	94.6	115.7	122.5	130.4	111.7	126.3	111.8	134.5	133.1	110.7	122	113.9	109.4	110.4
4	146.2	181.7	154.1	147.1	145	165.3	180.1	179	182.3	199.2	184.2	177.7	170.7	177.3	184	203	214.3	180.9	198.2	186.5	187	150.1	167.1	136.3	161	162.4	171	196.5	159	174	186.2	195.6	145.8	149.7	228.5	180.3	183.1	170.9	211	198.2	172	222.4	218.3	220.6	187.3	165.5	183.2	190.4	224.4
5	147.9	138	145.5	154	143.5	139.1	154.5	156.9	115.5	131.5	155.8	132.5	163	148	123.5	152.5	180	196.5	175.6	117.1	175.1	143.5	131	131.7	155.4	204.5	133.4	148.2	149.6	157.9	140.2	139.6	147.2	136.3	167.6	122.4	167.6	164	171.1	144.5	167.7	154.8	181.5	143.8	155.2	190.9	144.4	176.9	175.6
0	161.2	118.6	157.7	143.7	146.3	132	137.7	121.5	145.4	128.8	114.3	127.2	173.6	102	149.8	153.3	96.03	151.7	99.33	117.7	143.6	129.6	151.9	124.5	139.8	161.8	105.8	134.2	160.2	144.1	143.3	143.8	154	155.8	141.2	128.9	110.7	137.6	100.8	154	120.4	124.4	148.4	104	142	131.9	140	136.5	138.9
0	186.7	204.6	193.1	165.3	157.8	172.5	198.7	168	172	181.5	164	156.6	186.2	218.1	211.8	211.7	172.9	193.5	187.6	192	222.5	179.7	206	150	146.5	182.6	136.3	144.3	169.7	176.3	141.3	182.8	180.5	166.9	121.2	139.3	164.3	166	141.6	139.4	146.4	136.9	113.4	132.9	149.6	100.4	150.2	103.5	139.8
0	160.1	115.9	126.1	135.3	120.5	115.1	124.6	132	126	134	113.8	124.8	144.7	130.6	96.92	126.6	112.5	99.66	120.4	94.5	122.8	104.2	101.4	92.04	75.57	113.9	114.2	103.9	107.6	88.6	107.1	93.65	85	96.05	NaN	NaN	NaN	NaN	NaN	NaN	NaN	NaN	NaN	NaN	NaN	NaN	NaN	NaN	NaN
0	NaN	NaN	NaN	NaN	NaN	NaN	NaN	NaN	NaN	NaN	NaN	NaN	NaN	NaN	NaN	NaN	NaN	NaN	NaN	NaN	NaN	NaN	NaN	NaN	NaN	NaN	NaN	NaN	NaN	NaN	NaN	NaN	NaN	NaN	NaN	NaN	NaN	NaN	NaN	NaN	NaN	NaN	NaN	NaN	NaN	NaN	NaN	NaN	NaN
0	147.6	119.8	117.3	117.4	147.8	152.9	115.8	155	148.6	143.6	149.1	107	98.84	108.9	122.5	135.6	107.3	137.9	122.6	105.3	115.6	112.3	108.3	133.6	141	104.9	91.06	87.37	107.3	124.6	103.3	93.68	97.43	85.82	71	99.68	133.6	101.9	97.73	112.3	125.8	142.4	123	176.4	169.4	141.7	142.5	122.6	125.1
0	153.6	145.6	124.1	158.9	142.5	114.4	163.7	129	158.2	148.7	113.9	141.2	119.5	130.8	125.5	112.5	121.6	112.1	92.89	130	91.66	95.98	121.3	113.6	102.4	145.2	105	91.51	111.7	128.9	110	96.51	102.7	130.5	123.9	130.5	95.82	142.2	91	94.02	143.6	111.2	122.2	102	113.7	110.3	116.5	111.5	139.8
0	145.3	147.5	163.7	159.1	110.8	195.5	138.7	124.4	148.1	121.4	122.4	140.4	123.5	123.4	88.36	99.09	106.6	128.9	103.8	118.4	131.8	114.6	110.6	103.5	94.88	93.46	95.16	106.5	85.5	105.5	95.01	139.5	99.7	106.7	86.6	107.6	100.8	77.48	122.7	125.1	88.52	105.9	120	119	134.3	79.12	99.29	105.7	91.7
0	172.5	114.8	119.4	198.5	141.1	129.9	141.4	150.7	149.6	130.3	170.3	134.8	132	154.9	143.8	149.7	124.4	126	168.9	145.5	137.4	136.1	86.33	145.5	95.53	NaN	NaN	NaN	NaN	NaN	NaN	NaN	NaN	NaN	NaN	NaN	NaN	NaN	NaN	NaN	NaN	NaN	NaN	NaN	NaN	NaN	NaN	NaN	NaN
0	156.1	165.9	129	125.4	106.5	120	161.5	NaN	NaN	NaN	NaN	NaN	NaN	NaN	NaN	NaN	NaN	NaN	NaN	NaN	NaN	NaN	NaN	NaN	NaN	NaN	NaN	NaN	NaN	NaN	NaN	NaN	NaN	NaN	NaN	NaN	NaN	NaN	NaN	NaN	NaN	NaN	NaN	NaN	NaN	NaN	NaN	NaN	NaN
0	145.5	154.4	147.5	156.3	116.9	113.3	200	117.1	151.5	119.7	125.3	126.9	152.1	141.9	NaN	NaN	NaN	NaN	NaN	NaN	NaN	NaN	NaN	NaN	NaN	NaN	NaN	NaN	NaN	NaN	NaN	NaN	NaN	NaN	NaN	NaN	NaN	NaN	NaN	NaN	NaN	NaN	NaN	NaN	NaN	NaN	NaN	NaN	NaN
0	117.2	169.2	157.8	125.9	111.6	119.2	158.1	138	141.5	170.1	155.1	145.3	163.8	207.3	149.5	195.9	193.2	141	168.7	198.9	156.7	161.5	132.6	174.5	199.7	148.8	155.5	154	154.7	129.5	150.5	142.2	159.7	130.9	162.9	165.9	139.7	165.1	135.4	136.4	122.6	151.9	128.4	137.8	NaN	NaN	NaN	NaN	NaN
0	117.5	118.3	139.7	119.3	114.1	121	83.5	92.92	127	151.8	104.7	NaN	NaN	NaN	NaN	NaN	NaN	NaN	NaN	NaN	NaN	NaN	NaN	NaN	NaN	NaN	NaN	NaN	NaN	NaN	NaN	NaN	NaN	NaN	NaN	NaN	NaN	NaN	NaN	NaN	NaN	NaN	NaN	NaN	NaN	NaN	NaN	NaN	NaN
0	NaN	NaN	NaN	NaN	NaN	NaN	NaN	NaN	NaN	NaN	NaN	NaN	NaN	NaN	NaN	NaN	NaN	NaN	NaN	NaN	NaN	NaN	NaN	NaN	NaN	NaN	NaN	NaN	NaN	NaN	NaN	NaN	NaN	NaN	NaN	NaN	NaN	NaN	NaN	NaN	NaN	NaN	NaN	NaN	NaN	NaN	NaN	NaN	NaN
6	159.1	131.4	147	162.8	136.8	152.2	163.8	155.4	162.4	204.1	127.1	153.9	149	163.3	154.7	136.8	146.5	147	113.8	158	166	114	126.3	150.3	163.3	132.3	159.4	155.4	145.2	149.1	108.5	137.2	121.4	109.3	143.2	136	123.2	122.7	147.2	122.5	104.2	113.7	152.6	133	152.4	111.8	118.1	125.6	111.1
0	NaN	NaN	NaN	NaN	NaN	NaN	NaN	NaN	NaN	NaN	NaN	NaN	NaN	NaN	NaN	NaN	NaN	NaN	NaN	NaN	NaN	NaN	NaN	NaN	NaN	NaN	NaN	NaN	NaN	NaN	NaN	NaN	NaN	NaN	NaN	NaN	NaN	NaN	NaN	NaN	NaN	NaN	NaN	NaN	NaN	NaN	NaN	NaN	NaN
0	297.5	283.1	247.6	249.7	220.4	236.9	263.2	247	277.2	265.5	222.5	282	255	297.6	236.8	214.5	228.5	272.3	258.9	256.2	236.6	257.5	838.2	869.7	793.7	696.3	727.5	NaN	NaN	NaN	NaN	NaN	NaN	NaN	NaN	NaN	NaN	NaN	NaN	NaN	NaN	NaN	NaN	NaN	NaN	NaN	NaN	NaN	NaN
0	133.3	156	179	150.5	170	171	184.9	131	135.4	143.4	126.8	156.7	135.8	143.9	142.5	141.2	126.5	147	110.8	133	123	135.9	112.2	135	116.4	121	125.3	148.5	106.4	135	143.6	128.4	125.1	96.7	120.8	153.2	123.3	105.8	123.7	126.5	119.3	117.2	154.9	127.7	100.7	137.4	119.5	125	149.9
0	140	114.2	105.5	122.7	120.1	133.5	124.2	97.49	127.7	114.9	96.24	101.9	114.5	92.68	112.9	111.2	122.3	99.7	143.5	104.4	108.5	94.72	111.8	81.06	95.1	125.9	102.8	133.6	93.07	100.7	123.5	118.8	111.3	98.93	123.4	121.4	101.2	123.9	95.55	111.7	135.8	104.7	109.8	105.3	108.3	96.89	120.1	110.8	129.3
7	154.1	136	136.5	137.9	142.9	168.6	140.5	165	140.6	140.7	167.3	151.4	149.6	160.5	151.2	128.9	131.5	151.4	112.1	157.2	125.2	164.5	129.8	144.2	167.8	145	154	114	141.8	132	136.5	101.2	116.1	148	149.7	124.3	136.9	145.1	147.5	143.8	137.2	112.1	127	120.4	121.5	136.4	115.3	107.2	109.3
0	157.6	125.9	107.1	97.44	114.5	159.9	118.4	147.4	109.9	87.75	125.8	102.8	118.5	96.62	107.3	134.8	NaN	NaN	NaN	NaN	NaN	NaN	NaN	NaN	NaN	NaN	NaN	NaN	NaN	NaN	NaN	NaN	NaN	NaN	NaN	NaN	NaN	NaN	NaN	NaN	NaN	NaN	NaN	NaN	NaN	NaN	NaN	NaN	NaN
8	210	177.5	209	166.4	166.5	192	192.6	237	132.1	155.5	151.6	157.4	135.5	148.6	152.6	162.5	146.8	170.5	154.8	147.7	129.8	167.2	153.4	162	145	112.8	132	145.6	136.3	143.7	147.6	139.5	154.2	145.8	151.2	138.7	138.7	164.2	170.2	141	120.5	141.7	152.2	141.9	145.5	132.1	146.9	147.9	131.3
0	169.4	94.66	134.1	137.5	68.97	184.6	115	111.4	165	91.02	NaN	NaN	NaN	NaN	NaN	NaN	NaN	NaN	NaN	NaN	NaN	NaN	NaN	NaN	NaN	NaN	NaN	NaN	NaN	NaN	NaN	NaN	NaN	NaN	NaN	NaN	NaN	NaN	NaN	NaN	NaN	NaN	NaN	NaN	NaN	NaN	NaN	NaN	NaN
9	165.2	181.6	165.1	183.5	157.9	192.9	156.7	157.4	156.8	161.7	160.2	165.6	179.2	189.8	183.5	189.8	186.7	149.1	156.1	187.4	159.9	205.8	208.3	149.2	184.5	182.7	160.8	175	209.3	183	213	223.2	167.5	214.6	180	216.6	206.2	165.6	172.1	190.8	207.5	169.8	199.2	174.6	177.8	168	190.3	148.6	191.4
0	170.9	142	115.9	135	109.5	106	129.9	130.1	135.6	117.1	127.1	114.5	143.1	143.5	135.9	139	118.6	106	127.7	143.5	168.9	109	129.7	127.5	103.3	116.5	131	92.54	133.2	132.1	114.5	111.9	103	114	108.2	119.6	NaN	NaN	NaN	NaN	NaN	NaN	NaN	NaN	NaN	NaN	NaN	NaN	NaN
10	331.8	272.5	225.1	341	228.6	227	270.8	262.6	293	331.5	315	253.9	302.6	300.9	267.1	297.4	288	238.5	281.1	329.6	285.8	359	287.7	339.7	309.7	374.5	327.8	1002	1083	949.5	1296	1221	1428	1276	1274	1306	1021	980.9	836	867.8	796.7	729	716	648.1	762.3	790.6	711.5	691	804.8
0	125.8	113.5	117.4	120.9	121.5	96.64	107.7	146.4	112.8	108.3	110	105.8	136.5	88.83	109.2	118	95.14	156.8	90.39	113.9	111.2	106.7	97.75	86.75	95.5	73	77.85	130.5	79	103	117.5	64.96	123.4	115.5	93.73	56.08	73.5	123.4	107.6	98.84	85.82	116	141.4	92.37	86.5	85.74	97.7	73.95	99.5
11	125.2	200	387.4	351.2	356.4	414.1	347.4	354.4	346.8	350.5	274.9	281	317.5	323.3	337.3	309	200.6	212.7	169	189.1	128.8	152.6	151.1	122.4	122.4	120.3	104.6	125	150.2	101.5	109.8	106.8	115.3	118	121	92	115.9	126.4	108	114.6	120.8	162.8	139.6	293.9	264.3	306	292	291.6	259.7
12	169.3	171	177.4	150.9	176.4	173.5	129.5	139.1	154	146.9	153.2	177.8	150.3	176.9	124.6	154.4	161.8	152.3	179.5	151.4	138.8	157.6	134.3	144.7	132	151.7	159.3	142.5	197.6	124.8	121.6	131.9	156.9	146.8	186.4	167.3	145.3	142.8	139.2	132.3	137.4	154.7	148.3	155.7	138.5	136.8	114.8	158.1	124.1
0	133.3	147.3	127	181.6	117.9	137.6	121.7	95.09	149.6	NaN	NaN	NaN	NaN	NaN	NaN	NaN	NaN	NaN	NaN	NaN	NaN	NaN	NaN	NaN	NaN	NaN	NaN	NaN	NaN	NaN	NaN	NaN	NaN	NaN	NaN	NaN	NaN	NaN	NaN	NaN	NaN	NaN	NaN	NaN	NaN	NaN	NaN	NaN	NaN
0	113.3	182.3	118.2	79.94	121.5	64.52	134.9	117.4	98.58	104.6	135.4	97.26	156.5	101.9	135.2	125.7	103.3	101.4	158.5	143.3	120.3	131.2	111.1	98.21	164.7	96.81	97.06	102.5	110.1	107	103.7	119.7	106.3	97.48	130.9	89.52	92.84	106.1	135.5	103	77.5	124.1	104.8	141.5	100.8	56.37	105.4	63	NaN
0	442.8	473.6	551.6	492	674	840.6	640.2	652.6	726.7	615.9	759.4	562.3	658.5	453.7	529.3	560.8	400.2	400.9	476.2	391.3	359.9	411.8	377	328.5	442.5	438.3	375.8	272.7	343.5	273.5	340.9	296	329	282.9	289.5	245.9	248.8	194.4	197.2	173.7	168.9	286.3	241	297.4	255.4	NaN	NaN	NaN	NaN
0	157	153.4	153	202.5	167	152.4	207.1	180.4	162.5	133	139	138.5	145.5	150	130.6	120	121.1	140.1	165.2	176.4	119.4	151.6	122.1	156.1	166.6	151.1	133.2	131.4	141.1	157.6	221.6	142.7	155.1	150.7	135.2	165	147.9	159.2	147.2	142.6	146.1	149.5	149	138.6	165.9	140.4	172.8	132	171.3
13	172.9	212.5	176	158.9	156.5	158	169.5	159.4	218.8	172.6	201.2	138.5	154	184.2	158.3	126	180.9	159	173.5	179.5	176.7	175.4	193.3	174.6	148	170.8	132.9	160.5	118.5	173.8	140.9	193.4	159.7	163	141.7	177.3	154	152.5	203	175.4	182.5	155.2	148.4	138	172.2	140	177.8	139.5	180.5
14	181.8	188.5	189.5	186.3	221.5	193	181	183.1	161.1	186.5	172.1	158.9	178.5	190.3	217.3	193.5	173.2	187	194.1	192.6	175.8	199	177.4	198.3	183.2	180.8	197.7	184.8	169.7	142.3	189.8	575.5	744.1	670.8	550.6	637.3	651.3	675.1	819.7	561.6	706.8	910	1010	959.9	1219	1261	1234	1204	1346
0	168.9	120	117.5	145.4	107.6	126.5	128.4	128.1	158.6	100.4	98.2	105.1	96.34	103	133.2	371.5	348.6	425.2	437.9	384.4	486.1	396.7	422.8	461.8	391.7	439.2	387.5	362.1	344	353	466.7	474.2	449.8	402.1	388.2	349.8	415.3	373.6	333.6	310.5	347.2	352.3	241.9	184.3	182.2	200.8	181.5	130.5	184.1
0	148.9	196	176.3	198.7	220.9	201.7	196.6	221.2	231	191.4	173.6	178.4	184.5	180.7	173.7	151.1	164.1	147.5	189.1	195	NaN	NaN	NaN	NaN	NaN	NaN	NaN	NaN	NaN	NaN	NaN	NaN	NaN	NaN	NaN	NaN	NaN	NaN	NaN	NaN	NaN	NaN	NaN	NaN	NaN	NaN	NaN	NaN	NaN
15	358.8	313.7	450.5	459.6	469.6	415.5	345.3	392.7	414.2	390.5	530.5	353.5	340.3	327	346.6	310	309	384.3	392.7	319	311.1	280.3	306.8	273.1	272.3	280.5	336.3	310.6	333.9	315.5	257	354.3	309	343.1	385.1	367	337.3	381.5	358	367.3	324	310.5	329	360.5	350.1	378.1	375.6	401.5	381
16	216.8	257	227.8	259	243	269	298.3	845.3	1124	992.8	1018	1017	965.9	1071	935.4	921.4	928	946.9	959.9	849.2	784	907.5	860.8	912.6	730.2	646.9	665.2	418.1	453.7	409.9	411.6	393.3	334.1	384.2	368.8	325	299.3	274.2	273.3	267.1	229.3	266.5	255.3	266.3	224.2	216.5	184.8	258.6	226.9
0	NaN	NaN	NaN	NaN	NaN	NaN	NaN	NaN	NaN	NaN	NaN	NaN	NaN	NaN	NaN	NaN	NaN	NaN	NaN	NaN	NaN	NaN	NaN	NaN	NaN	NaN	NaN	NaN	NaN	NaN	NaN	NaN	NaN	NaN	NaN	NaN	NaN	NaN	NaN	NaN	NaN	NaN	NaN	NaN	NaN	NaN	NaN	NaN	NaN
0	NaN	NaN	NaN	NaN	NaN	NaN	NaN	NaN	NaN	NaN	NaN	NaN	NaN	NaN	NaN	NaN	NaN	NaN	NaN	NaN	NaN	NaN	NaN	NaN	NaN	NaN	NaN	NaN	NaN	NaN	NaN	NaN	NaN	NaN	NaN	NaN	NaN	NaN	NaN	NaN	NaN	NaN	NaN	NaN	NaN	NaN	NaN	NaN	NaN
17	186.1	145.5	144	182.9	160.6	188.5	183.6	151.7	171.1	151.7	188.5	169.1	184.1	154.3	160.5	153.7	150.6	129.3	159.3	141.1	167.8	176	173.2	171.8	142.6	144.9	145.7	179.7	138.7	144.6	167.2	183.6	201.3	170.6	151.6	168.3	163.3	190.6	624.8	691.6	848.7	802.9	1123	1022	951.3	591.9	782.8	674.7	701
18	297.9	494.9	987.9	897	961.2	962.8	919.7	820.7	789.1	932.2	1002	981.5	835.2	1045	604.7	342.7	347.3	322.9	261.9	288.8	207.8	219.9	291.8	254.4	206.8	190	210.2	266.7	237.2	228.7	233.9	241.9	257	274.7	283	261.4	324.2	301.9	316.9	289.5	328.9	262.2	206.3	218.2	225.5	246.9	222.8	221.4	222.8
0	NaN	NaN	NaN	NaN	NaN	NaN	NaN	NaN	NaN	NaN	NaN	NaN	NaN	NaN	NaN	NaN	NaN	NaN	NaN	NaN	NaN	NaN	NaN	NaN	NaN	NaN	NaN	NaN	NaN	NaN	NaN	NaN	NaN	NaN	NaN	NaN	NaN	NaN	NaN	NaN	NaN	NaN	NaN	NaN	NaN	NaN	NaN	NaN	NaN
19	123.9	129.3	115.8	105.1	147.2	136	159.5	136.3	111.6	132.2	92.3	110.1	108	119.7	143.7	99.57	149.9	103.1	95.69	80.82	111.3	113.3	175.1	119.2	88.17	120.1	132.2	89.64	104.8	113.1	127.7	96.63	109.4	70.19	103.1	141.8	110.3	121.2	98.82	101.8	111.6	102.2	90.06	131	95.77	127.8	94.31	88.61	82.64
20	132.9	152.5	115.5	173.9	132.6	159.4	126	145.2	142.8	170.4	101.2	138.6	141.4	187.6	138.6	128.1	136.3	150.7	118.6	176.5	113.5	140.6	100.1	169.6	134.7	140.9	138.8	138.3	121.1	94.66	140.6	136.5	117.1	142	106.3	140.6	140.7	119.5	116.4	138.8	105.2	130.3	121.1	139.4	107.9	143.9	105.7	103.6	106.9
0	188.2	141.1	168	214.1	166.9	193.6	161.4	120.2	183.6	192.7	197.7	164.5	186.4	143.6	198.5	138.5	138.6	195.5	113.4	117.2	132.7	147.5	146.2	112.9	160.1	120.1	113.5	135.3	114.2	106.4	144.1	123.4	127.7	118.6	137.3	160.1	126.1	145	134.6	128.9	141	133.8	130.9	132.4	126	144.1	136.6	116.1	121.9
0	184.8	205	183.8	198	231.6	172	173.9	220	180.7	175.3	177.3	159	162.3	166.4	176.2	192.6	180.3	177.2	194.6	181.1	157.4	141.1	148.7	150.7	170.2	167.9	163.5	203.3	123.6	173.5	122	154.9	127.6	151.3	117.4	130.8	147.5	161.3	132	102.6	125.5	93.59	107.9	102.6	116.1	127.9	110.3	110.8	137
21	144	208.7	173.3	158	191.6	159.3	214.9	185.4	159.4	187.3	150.3	184.4	205	153.5	158	165.5	214.1	168.9	195.1	159.4	177.6	163.2	160.5	190.7	171.9	197.9	195.7	159.3	171.8	204.3	180.5	171.9	162.3	176.1	194.5	212.8	187.9	196.1	167.2	175.6	170.2	191.3	194.1	182.6	210.5	175	208.7	198.1	202.7
22	123.3	195.8	119.5	145.1	178.6	130.6	169.1	200.5	135.7	131.5	128.1	147.1	167.1	134.1	135.1	163.1	144.1	146.2	101.5	128.9	166.7	130.1	156.1	157.9	140.7	107.2	128.8	118.5	125	188.2	179.8	130.7	197.2	158	95.79	153.4	125.5	111	148	172.1	175.1	154.4	115.6	155.6	105.8	121.2	116.1	111	98.19
23	147.1	152.9	197.7	174.4	174.2	158.6	171	144.3	202.8	177.9	203.4	147.1	166.2	133.3	139.5	176.8	175.8	209.3	140.8	183.8	131.9	144.2	164.8	152	140.7	121	155.5	134.9	120.7	158.2	137.2	137.6	146.5	125.5	105.8	123.6	149	154	110.6	124.7	128.7	136	117.9	142.3	127.7	164.4	115.4	119.4	107.1
24	138.4	110.8	79.5	107.3	142.1	139.3	173.9	129.4	129.2	137.8	146.7	130.9	158.6	114.5	119.5	120.5	131.1	115.7	128.4	107.2	125.2	107.4	140	96.12	117.1	99.51	141	109.4	97.86	103.6	107.7	113.8	114.5	110.4	95.38	115.6	126.4	94.47	141.8	110.9	208	468	NaN	NaN	NaN	NaN	NaN	NaN	NaN
25	157.3	187.2	227	140.3	131.8	153.2	149.7	138.3	116.2	155.7	119.6	145.3	178.2	133.9	158.4	127.6	139	150	159.6	128.7	112.3	136.8	128.4	142.9	147	119.3	128.3	119.7	124.2	118.5	98.03	121.5	134	154	111.7	153.9	129	135.6	104.9	118.7	127	145.3	141	119.5	97.67	126.7	129.8	131.8	108.2
0	NaN	NaN	NaN	NaN	NaN	NaN	NaN	NaN	NaN	NaN	NaN	NaN	NaN	NaN	NaN	NaN	NaN	NaN	NaN	NaN	NaN	NaN	NaN	NaN	NaN	NaN	NaN	NaN	NaN	NaN	NaN	NaN	NaN	NaN	NaN	NaN	NaN	NaN	NaN	NaN	NaN	NaN	NaN	NaN	NaN	NaN	NaN	NaN	NaN
26	207.4	184.8	230	146.5	198.2	177.5	185.4	149	178	173	194.9	126.2	125.2	154.2	116	110.3	91.5	121.5	133	113	183.9	134	129.6	124.1	112.8	135.9	127.2	118.2	131.7	107.9	116.8	104	150.2	102.5	147.2	178.7	138.5	119.5	107.2	115.5	143	125.7	154.3	149.7	133	128.4	138.1	116.8	118.6
27	153.3	127.6	171.2	149.6	128.3	121.6	190	127.7	165.1	132.1	137.7	160.1	143.3	129.3	135.8	128.3	128.5	154.6	87.84	150	101.7	137.2	116.3	153.4	136.7	147.6	111.5	143.8	117.3	122.4	144.7	123.2	132.7	126.9	168	120.9	134.7	103.9	139.2	115	163.4	231.8	879	822.4	1065	935.5	1048	865.9	898.7
28	198.5	138.6	180.9	173	176.8	150.5	170.8	145.6	151.2	156.7	157.4	150.1	173.1	142	161.6	121	137	151.8	142.6	174.5	158.2	149.6	150.3	150.5	139.9	178.4	154.3	165.2	135.3	157	141.7	146.7	148.6	142.6	132.8	113	112.6	137.7	139.7	145.3	157.3	137.5	132	134.4	109.5	122.6	155.9	80.41	154.6
29	162.3	224.2	174	181.5	132.8	195.9	157.2	168.1	135	152.7	169.4	141.6	128.9	160.6	142.5	147.4	127.7	132.5	133	142.9	125.8	143.5	157.5	162.8	155.4	125.5	163.2	115.8	141.8	175.1	538	551.5	662	508	562.3	573.9	598.5	608.3	560.5	509	699.9	662.9	702.2	789.3	836.4	945.7	987	1052	1139
0	247.5	230.9	187.9	169.9	203.4	175.6	160	177.7	181.2	171.4	198	163	168.9	128.2	164.8	150.1	177.3	175.3	143.3	220.8	151.3	186.8	164.8	220.6	146.2	151.2	173.2	162.6	148	160.5	131.5	165.8	168.5	179	141.5	138	148.9	132.2	128.3	150.6	169.3	147.8	113.9	161	138.7	147	126.9	136.6	99.91
0	146.9	172	191.8	177.5	179.1	188.1	169.6	154.1	151	193.9	175.6	206.9	160.4	151.8	163.9	201.1	143.5	165.9	186.1	139.3	187.4	157.1	168.8	167.6	136.3	138.8	157.8	152.8	178.7	169.8	177.4	145	151.2	140.8	162.5	139.8	166.7	145.5	125.2	131.6	141.4	138.5	127.2	115.8	138.3	131.3	151.2	192	132.2
0	133.2	109.6	91.91	117.1	138.3	110.6	156.7	128.8	131	95.77	123	156	152.5	110.6	140.9	108	NaN	NaN	NaN	NaN	NaN	NaN	NaN	NaN	NaN	NaN	NaN	NaN	NaN	NaN	NaN	NaN	NaN	NaN	NaN	NaN	NaN	NaN	NaN	NaN	NaN	NaN	NaN	NaN	NaN	NaN	NaN	NaN	NaN
0	232.2	272.2	210.6	221.6	184.8	229.1	171.6	204.5	181.8	206.4	214.9	230.3	691	787.6	811.9	767.1	678.8	779.4	727	729.5	798.5	712	769	734.7	584.3	690.3	718.2	685.8	738.3	810.9	705.2	NaN	NaN	NaN	NaN	NaN	NaN	NaN	NaN	NaN	NaN	NaN	NaN	NaN	NaN	NaN	NaN	NaN	NaN
0	NaN	NaN	NaN	NaN	NaN	NaN	NaN	NaN	NaN	NaN	NaN	NaN	NaN	NaN	NaN	NaN	NaN	NaN	NaN	NaN	NaN	NaN	NaN	NaN	NaN	NaN	NaN	NaN	NaN	NaN	NaN	NaN	NaN	NaN	NaN	NaN	NaN	NaN	NaN	NaN	NaN	NaN	NaN	NaN	NaN	NaN	NaN	NaN	NaN
30	150.6	158	147.7	137.2	162.2	177.8	165.2	140.3	104.8	107.7	151.4	185.5	126.7	139	100.8	165.3	122.9	154.7	147	104.2	139.6	154	108.5	139.5	111.1	131.5	123.3	165.8	138	129.6	130.8	133.6	116.8	121.5	121.8	147	145	119.2	119.3	123.7	150	157.5	155.5	104.4	148.1	152.4	128.6	539.5	540
0	277.8	357	396	410.5	417.4	433	367	390.8	399	446	445.7	438	430.2	331.7	297.5	NaN	NaN	NaN	NaN	NaN	NaN	NaN	NaN	NaN	NaN	NaN	NaN	NaN	NaN	NaN	NaN	NaN	NaN	NaN	NaN	NaN	NaN	NaN	NaN	NaN	NaN	NaN	NaN	NaN	NaN	NaN	NaN	NaN	NaN
0	NaN	NaN	NaN	NaN	NaN	NaN	NaN	NaN	NaN	NaN	NaN	NaN	NaN	NaN	NaN	NaN	NaN	NaN	NaN	NaN	NaN	NaN	NaN	NaN	NaN	NaN	NaN	NaN	NaN	NaN	NaN	NaN	NaN	NaN	NaN	NaN	NaN	NaN	NaN	NaN	NaN	NaN	NaN	NaN	NaN	NaN	NaN	NaN	NaN
0	252.1	200.6	214.2	216.6	173.4	237	253.5	212.2	199.3	164.3	207.4	168.2	148.9	166.5	182.7	169.8	158.1	183.3	189.5	157.8	164.7	164.6	139.1	132	125.2	182.2	157.8	128.7	134.1	110.5	157.4	131.1	189.5	190.5	199.4	146.6	187.1	143.1	184.3	219.6	177.6	189.6	152.5	195.8	157.4	188.1	220.1	185.2	126.2
31	123.5	227.2	180.1	157.8	177.6	144.7	132.9	143	158.8	141	199.3	175.6	187.5	167.9	169.7	121.5	126.3	127.5	126.6	150	116.5	142.4	131.4	138.6	132.2	158.2	125.1	122.2	133.8	144.3	130.8	139.1	150.5	127.7	150.6	186.5	147.4	143.2	120.3	130	169.9	166.4	142	146.3	113.7	151.7	150	152.1	159.2
32	201.6	214.7	199.4	223.4	171.7	219.9	180.3	188	168.4	167	170.6	184	145.6	121.8	132.9	120.4	137.6	131.2	120.6	151.1	129.8	157.7	130.2	136.2	149.2	363.8	593.7	557.9	578.7	653.8	627	553.7	556.2	552.9	648	630.4	597.3	505.5	624.8	646.2	688.7	582.6	657.7	798.4	605.5	1069	977.5	919	1183
0	168.2	129	168.3	173.7	133	155	158.5	143.7	254	786.7	696	681.6	664.2	670.7	657.6	580.9	794.5	669.8	631.3	696.3	616.4	633.3	621.6	549.6	564.2	495.6	381.5	416.3	400.2	452.3	383.2	256.8	461.1	622.4	628.8	652.1	609.9	566.7	692.5	312.8	362.5	313.9	285.2	285.4	292.9	247.1	264.9	307.2	314.2
33	151.8	169.3	143.8	198	185.9	151.3	157.7	133.3	135.5	167.5	143.5	135.5	167.3	126.6	151.5	187.6	148	135	144.6	144	144.7	148.5	129	132.5	123.5	131.7	140.5	105.5	120.5	127	108.4	147.3	173.5	107.9	122.2	103.6	121.5	118.9	131	120.4	105.8	106	97.95	121.2	710.2	821.7	978.2	1104	1257
0	137	160.1	115.1	98.71	108.5	118	130.5	111.7	136.5	106.6	144.2	133.5	164.3	133.8	100	104.3	138	102.7	113.6	117.9	127	117.3	137.8	105.1	102.5	82.71	165.7	161.8	117.9	132.7	110.8	145.4	118.2	176	115.5	121.5	101.3	83.42	109.3	NaN	NaN	NaN	NaN	NaN	NaN	NaN	NaN	NaN	NaN
34	98.6	138.8	126	138	111.2	147.2	129.2	159.3	119.5	117.7	113.8	122.5	93.12	89.25	123.4	145.9	114.3	120.2	90.69	121.4	146.1	121.1	125.6	108.4	103.1	146.3	145.8	114.3	136.8	128.5	123.2	84.33	84	133.4	167.3	76.82	771.4	748	744.6	823	1048	1091	1257	1395	1597	1602	1806	1758	1626
0	105.1	100	NaN	NaN	NaN	NaN	NaN	NaN	NaN	NaN	NaN	NaN	NaN	NaN	NaN	NaN	NaN	NaN	NaN	NaN	NaN	NaN	NaN	NaN	NaN	NaN	NaN	NaN	NaN	NaN	NaN	NaN	NaN	NaN	NaN	NaN	NaN	NaN	NaN	NaN	NaN	NaN	NaN	NaN	NaN	NaN	NaN	NaN	NaN
0	109.7	113.8	139.5	NaN	NaN	NaN	NaN	NaN	NaN	NaN	NaN	NaN	NaN	NaN	NaN	NaN	NaN	NaN	NaN	NaN	NaN	NaN	NaN	NaN	NaN	NaN	NaN	NaN	NaN	NaN	NaN	NaN	NaN	NaN	NaN	NaN	NaN	NaN	NaN	NaN	NaN	NaN	NaN	NaN	NaN	NaN	NaN	NaN	NaN
35	188.7	124.3	134.5	151.4	136.2	144.2	121.5	137.9	153.6	117.8	113.3	130.1	117.3	166.4	125.6	159.3	105.6	123.9	132.9	123.7	120.7	99.75	121.1	143.3	97.52	96.99	109.1	143.1	121.3	88.5	122.2	113.3	112.9	117.6	109.3	104.7	160.7	326	315.7	404.5	305.2	310.9	316.1	329.6	374.9	456.4	524.3	605.1	506.3
36	145.6	156.5	170.3	131.5	152.8	176	482.8	528.5	478.2	540.7	559.9	527.8	521.3	523.5	480.9	554.5	555.3	496.7	375.9	483	542	512.5	469.4	577.4	455.4	300.7	286.4	227.4	301.2	189	203.7	171.4	211.9	188.2	178.5	148.4	208.7	206.1	215.2	176.4	164.4	214.6	204.9	213.2	208.3	180.5	226.7	209.9	208
0	129.2	166.3	144.6	168	171	125.5	146.3	160.6	117.7	160.7	156.3	113.8	149.3	169.9	153.9	155.5	136.7	157.5	112.6	155.6	210	149.7	145.8	149	138.6	152.1	117.5	147	132.2	175.7	176.4	137.3	140.6	137	145.1	155.5	116.4	138.1	119	101.3	132.1	101.2	148.4	116.9	122.4	127.7	117.8	102	156.3
37	130.3	148	148	135.3	177.7	148.2	152.6	155.2	159	139	147.7	142.9	113.9	178.9	140	143.4	178.4	178.7	163.9	131.9	142.2	167.4	174.2	147.4	172.4	145.9	127.8	152	154.3	109	151.5	123.1	137	163.4	163.8	151.5	144.5	123.6	147.5	156.4	178	139.3	163.6	131.1	134.5	113.4	133.2	130.8	133
38	173	118.7	108.2	104.2	113.3	160.8	138.8	92.29	91.49	88.45	138.6	115.3	96.21	165	101.5	115.1	155.3	124.2	179	148.5	77.5	123.4	116.7	98.49	82.83	111	118.7	96.53	130.1	108.6	132.2	103.8	105.2	126.7	125.6	102.6	121	143.4	326.1	272.1	242.6	307	277.5	341.7	353.6	376.6	353.7	316	353.6
0	133.5	107.9	160	137.1	167.7	157.6	170.5	124	130	99.27	163.2	103.6	123	134	143.4	84.79	97.96	NaN	NaN	NaN	NaN	NaN	NaN	NaN	NaN	NaN	NaN	NaN	NaN	NaN	NaN	NaN	NaN	NaN	NaN	NaN	NaN	NaN	NaN	NaN	NaN	NaN	NaN	NaN	NaN	NaN	NaN	NaN	NaN
39	154.9	174	169	161.5	170.5	172.1	177	153.8	155.5	153.6	154.5	164.5	199.2	148.5	131.2	173	157.4	173	167.9	148.7	133.9	185.5	148.9	133.8	145.5	175.9	143	139	188	149	153.5	173.1	132.5	138	120.5	159.9	106.4	148	148	136	156	137.5	130.1	164.5	153.6	136.6	132	112.9	136.5
0	106.9	143.5	129	144.5	169.6	137	141.5	118.6	127	131	118.1	106	150.9	119	156.1	91.86	154.7	111.2	129.7	88.46	129.6	100.5	103.5	105.7	87.99	97.11	106.6	95.87	100.5	125.5	122.6	134.6	104.8	101.1	115.8	92.57	103.9	98.33	82.14	116.7	93.86	105.4	88.85	103.7	133.5	114.5	111	135	104
40	158.5	158	222.3	156.6	174.9	167.6	232.8	204.5	170.8	176.8	162.7	147.2	190.2	151.5	144.1	161.7	171.7	159.2	201.8	146.7	154	149	190.3	156.8	162	192.5	161	165.4	120.7	166.9	197	168.5	143.3	164.7	147.9	150.5	127	127.1	153	117.5	109.4	132.9	107.7	139.8	130.1	133.7	160.4	818.5	820.8
0	234.6	235.4	204.6	257.8	196.3	196.1	207.6	169.6	217.6	211.9	212.6	176.5	205	175.7	168.7	208.5	170.6	161.3	177	210.3	213.4	176.7	195	172.7	167.8	200.3	186.6	176.8	171.2	179.5	209.2	195.2	168.3	185.3	193.3	171.5	197.2	184.7	116	NaN	NaN	NaN	NaN	NaN	NaN	NaN	NaN	NaN	NaN
41	147.6	142	152	146.5	192	132.9	162	175	156.7	147.8	151	133.4	150.7	134.2	151.3	123.9	141	128.1	145.1	163.5	146.5	168.5	160.3	200.4	145	163.2	130.5	160.8	132.5	187.5	170.7	468.4	459.7	346.8	387.2	467.5	417.5	446.2	418.2	355.3	335.8	359.7	387.8	460.7	472.8	449.2	525.7	515.5	544.2
0	198.1	181	207.5	202.5	198.5	161.8	194.9	198	178.5	180.5	174	170.5	206.5	201.3	170	180.2	147.5	187.8	183	200.1	202.8	244.8	190.8	205.3	170.3	203.3	179.8	199.4	241.5	193.1	235.7	203.3	209.3	228.8	197.2	221.7	274.8	NaN	NaN	NaN	NaN	NaN	NaN	NaN	NaN	NaN	NaN	NaN	NaN
42	171.1	165.2	193	162.3	150.1	194.2	219.4	184.4	156.5	165.7	174	140.9	139	173.5	153	163	136.8	185.3	93.5	155.5	172.2	133.2	127.5	137.7	164.2	139.5	145.6	179	130	152.3	114.3	141.5	152	146.7	116	131.4	153	132	155	111.5	112.5	119	143.7	173.5	142.7	130.2	151.8	103.5	162.5
0	188.8	173	215.2	194.5	189.2	182.5	167.6	175.7	158	234.4	155.5	162.1	170	163.9	185.5	243.3	174.5	NaN	NaN	NaN	NaN	NaN	NaN	NaN	NaN	NaN	NaN	NaN	NaN	NaN	NaN	NaN	NaN	NaN	NaN	NaN	NaN	NaN	NaN	NaN	NaN	NaN	NaN	NaN	NaN	NaN	NaN	NaN	NaN
0	146	142.1	152.1	156.9	116.1	141.1	92.61	137.6	131.2	144.9	124.3	87.68	104.6	97.07	151.6	146.9	103.5	96.82	129	122	112	125.5	112.6	121.5	124.5	113.3	104.1	105.5	94.45	122.4	84.94	132	96.61	124	83.53	123	100.1	100.9	102.5	103.6	120	107.5	98.5	115.6	98.07	108.5	103.7	125.5	125.1
43	196.8	218.5	261.5	247.5	209.5	262	229	211.1	217.9	206.5	235.6	182.4	187	187.5	190.4	183.7	193.2	178.4	190.1	165.3	172.7	157.6	153.5	168.5	170.2	146.2	163.7	161.8	140.5	164.7	173.9	144.8	164	132.9	169.5	140	162.9	155.2	533.5	551.2	521.2	558.8	462.5	567.8	502.4	517.3	722.3	529.8	723.1
44	159.4	123	120.9	136.5	112.5	126.4	110.5	114.5	128	118.1	133	125	141.6	117	120.1	119.5	102.5	131	145	129	94.96	154	103.5	148.5	118	124	149.5	100.5	158.5	102.5	103	140	134	135	107	115.5	155	86.97	111	106	111.5	144.5	147.5	108	116.9	82.06	100.6	75.03	104.5
45	141	153.5	148	130.6	110	183.9	129.5	121.4	116.1	115	188.9	121	122.3	100.5	100.5	81.49	118.1	162	125.2	166.5	131.7	121.5	101	121.3	129.9	135.7	126	96.01	124	123	88.36	100	137.3	121.7	115.8	118.8	140	137.9	140	117.3	157	394	519.5	439	567.7	495.3	592	853	900.7
0	NaN	NaN	NaN	NaN	NaN	NaN	NaN	NaN	NaN	NaN	NaN	NaN	NaN	NaN	NaN	NaN	NaN	NaN	NaN	NaN	NaN	NaN	NaN	NaN	NaN	NaN	NaN	NaN	NaN	NaN	NaN	NaN	NaN	NaN	NaN	NaN	NaN	NaN	NaN	NaN	NaN	NaN	NaN	NaN	NaN	NaN	NaN	NaN	NaN
46	184.5	149	142.8	218.8	159.2	159.2	112.5	124.8	144.2	124.8	105.8	148.8	154.7	168.8	140.1	144.9	154.2	155.5	137.1	146.8	134.8	136.7	145.3	149.3	138.3	151.9	129.6	114.6	136.8	142.8	147.7	174.4	155	163.5	131.7	163.2	156.7	173.1	123.8	157.7	136.6	139.2	183.8	143.1	128.7	145	134.2	163.6	137.2
47	157	127.8	131	141.5	160	140.1	169.5	169.5	161.8	142.5	175	147	183.4	166.8	153.5	147.9	145.2	173	152.4	143.5	187.5	130.9	148.6	131.9	139	173	188.9	154	139	148.5	183.6	183.6	129.9	141.5	151.5	162	165	186.5	171	137.5	171.5	159	180.4	182.4	179.5	148	144.5	189.5	161.5
48	104.5	142.6	135.5	114.1	126.5	99.48	116.4	140.5	136.5	132.5	138.1	123.5	110.5	174.9	121.3	122.4	107.5	138.2	111.7	109.1	110.1	84.04	114.9	123.2	119.6	126.9	276.4	287.4	508.8	469.5	684.2	434.8	240	468.4	525.2	440	511.4	501.3	511.1	579.2	506.2	500.5	649	636.2	656.2	567.4	526.8	569.4	644.8
49	128.8	121.4	123.1	118.6	126.5	113	119.9	137.9	136.5	139.9	149.5	106.4	107.5	106.7	158.5	115.6	125.5	113.5	102.1	109	113.4	154.9	134.1	86.54	103.1	142.5	145.4	129.5	100.5	76.62	95.58	97.48	110	122.5	83.5	115	111.6	123	105	93.38	105	108.1	75	119	99.56	112.9	95.64	114.1	106.5
50	179.5	172	189.6	159.1	196.5	176.4	210.6	194.4	162.3	163.6	197	138.3	175.2	195	183.4	174.9	175.2	204.7	164.9	186.7	164.5	123.6	172.2	116.8	147	170.1	148.9	173.1	165.1	189	170.7	193.2	887.2	929.5	896.5	955.4	890.7	887.2	990.4	976.2	913.3	1144	972.4	1033	1094	1462	1364	1274	1114
0	106	131	107.5	125	134.5	120	107.6	141.5	104.4	154.9	144.9	154	78.87	138.8	102.4	145.7	99.71	116	96.18	96.14	141.3	121.5	133	107.5	111.9	107	110.6	144	90.02	114.3	155.5	111	153.3	136.7	112.7	107.7	94.3	86.13	130.3	146.8	130.1	136	93.39	111	116.8	125.5	100.5	125.5	82.22
51	155.5	144	152.9	164.4	148	129.9	149.5	134.5	144.6	122	137	142.5	142.9	128	144	144	166	150.5	89.52	151	122.5	142	113	123	138	121	97.52	167.9	137	130	138.5	119.6	160.5	128.5	134	144	96	156.5	364.5	328	380	318.5	277	328.5	324	408.5	301	338	264
0	NaN	NaN	NaN	NaN	NaN	NaN	NaN	NaN	NaN	NaN	NaN	NaN	NaN	NaN	NaN	NaN	NaN	NaN	NaN	NaN	NaN	NaN	NaN	NaN	NaN	NaN	NaN	NaN	NaN	NaN	NaN	NaN	NaN	NaN	NaN	NaN	NaN	NaN	NaN	NaN	NaN	NaN	NaN	NaN	NaN	NaN	NaN	NaN	NaN
0	174.5	184.5	174.8	189.3	154.2	161.3	167.3	136.2	160.9	138	163.8	137.3	140.3	133.3	107.7	188.5	130.4	136	118.7	156.5	149.3	140.2	154.5	NaN	NaN	NaN	NaN	NaN	NaN	NaN	NaN	NaN	NaN	NaN	NaN	NaN	NaN	NaN	NaN	NaN	NaN	NaN	NaN	NaN	NaN	NaN	NaN	NaN	NaN
52	119.6	211	204.5	180	171.9	161.5	223	160	160.5	164	128	143.4	166.5	116.4	143.5	140	157.6	137	129.5	145	124.5	83.01	108	126.5	122.5	126	104	105	135	171.1	120	146.5	151	127.5	97.02	149	75.5	136.5	114.5	133.1	149	431	421.1	446.1	486.6	484.5	625	611.6	623.5
0	123.5	130.5	113.1	96.53	134	126.5	104	162	139.5	140.5	132	135	121.4	138.5	148.5	146.5	140.5	120.5	144.5	143	143	135.5	143.5	79.52	111.1	145.9	108.1	81	100	143.5	96.01	117.6	100.5	133.5	132.5	103.5	119	108.5	119	93.5	106.1	132	103.5	109	139	132.5	99.58	123	123
53	165	128.8	132.4	130.3	142.5	151	137	118.5	123.5	129	152.5	119	149.5	150.1	119	99.5	123	136	162	138	140	126	111	111.5	93.99	117.5	111	92.05	99.48	116.5	112	148	111.5	111.5	114.5	96.53	127.5	103	120	129.1	86.92	88.53	124	289.5	301	290.5	360	369.5	396
54	104	151.6	130.3	129	112.8	136.2	115.4	154.3	156	132	185.7	114.5	134.5	133.9	129.8	119.4	128.6	135.5	136.6	106.2	143.5	110.7	129.8	134.3	95.22	162.5	91.48	120	110.3	120.3	127.3	108.6	130.5	88.82	126.1	114.2	131	113.2	111.6	121.3	112.7	119.1	98.83	127.4	110.7	108.1	127.9	129	124.7
0	175.8	167	200.7	153.5	152	122.1	165	127.3	186	127.4	130.8	124.3	118.5	160.1	178	142.2	122	175	135.8	123	139.7	172	141.4	107	127.5	115.2	113.5	106.7	131.5	98.32	109.2	113.5	126.4	145.2	123.5	130.7	148.3	122.2	108	106.7	157.2	111.5	141.5	111	105.1	151	NaN	NaN	NaN
55	156.8	126.4	153.5	167.6	167.5	131.4	135.9	147.5	160.5	143	127.3	131.5	134.5	134.5	166.8	108.5	133.4	91.39	165.5	136.1	86.93	144.1	161.2	112.7	123.2	169.2	137	111.9	127.6	102.7	114.6	104	136	143.5	118.4	95.05	136.5	143.1	142.7	125.2	110	131.7	110.9	121.3	124.3	124	105.6	109	134.7
56	175	143.5	172	173	185	153.9	163.9	111.5	140.6	140.5	127.5	133.5	145.4	126.5	125.1	170.9	130.5	159	158	122.5	143.5	126	152.4	130	126.6	116.6	122.5	117	116.5	121.9	115.9	131.5	129	114.5	115	97	118	109.5	126.5	136	130.6	105.5	168	128	148.4	104.5	116	118.5	112
0	125.5	149.4	126.5	NaN	NaN	NaN	NaN	NaN	NaN	NaN	NaN	NaN	NaN	NaN	NaN	NaN	NaN	NaN	NaN	NaN	NaN	NaN	NaN	NaN	NaN	NaN	NaN	NaN	NaN	NaN	NaN	NaN	NaN	NaN	NaN	NaN	NaN	NaN	NaN	NaN	NaN	NaN	NaN	NaN	NaN	NaN	NaN	NaN	NaN
57	374.6	341.2	342.9	307.3	344.5	265.2	287.3	316.8	221.7	255	208	246.7	260.8	270	179.5	241.2	288.5	261.5	251.7	229.1	244	256.2	234.4	223.3	211.4	231.3	212.8	224.1	204	162	231.7	211.4	151.6	185	199.2	226.7	177.3	249.6	222.5	215.6	196	217.1	178.5	211.6	211.7	186.3	183.7	226.5	205.2
0	119.4	189.8	83	NaN	NaN	NaN	NaN	NaN	NaN	NaN	NaN	NaN	NaN	NaN	NaN	NaN	NaN	NaN	NaN	NaN	NaN	NaN	NaN	NaN	NaN	NaN	NaN	NaN	NaN	NaN	NaN	NaN	NaN	NaN	NaN	NaN	NaN	NaN	NaN	NaN	NaN	NaN	NaN	NaN	NaN	NaN	NaN	NaN	NaN
0	NaN	NaN	NaN	NaN	NaN	NaN	NaN	NaN	NaN	NaN	NaN	NaN	NaN	NaN	NaN	NaN	NaN	NaN	NaN	NaN	NaN	NaN	NaN	NaN	NaN	NaN	NaN	NaN	NaN	NaN	NaN	NaN	NaN	NaN	NaN	NaN	NaN	NaN	NaN	NaN	NaN	NaN	NaN	NaN	NaN	NaN	NaN	NaN	NaN
58	243.3	264	270.1	228.8	250.5	236.2	246.6	261.7	305.5	253.8	242.1	241.2	222.2	218.5	218.7	257.6	213.7	212.3	248.8	315.3	268.3	224.4	205.6	239.5	221.3	231	233.3	191.6	207.8	200.5	217.2	220.5	198	232	255.7	233.8	208.2	201	205.1	217.9	201.6	222.7	202.4	216	202.8	174.5	220.2	181.2	188.3
0	145.4	126.7	126.3	102	153.8	138.8	152.6	113.7	117.2	167.1	207.9	132.2	115.5	110.3	141.5	146.5	119.1	134.8	164.2	137.3	148.4	143.5	114.8	164.4	147.5	134.1	112.7	131	153.2	140.6	110.4	139.2	143.9	128	143.4	147	96.75	131	125	153.4	120	110.5	133.6	122.6	106.5	124.5	123	143	120.5
0	120.8	138.5	118	176.7	150	96.79	123	90.23	117.5	108	NaN	NaN	NaN	NaN	NaN	NaN	NaN	NaN	NaN	NaN	NaN	NaN	NaN	NaN	NaN	NaN	NaN	NaN	NaN	NaN	NaN	NaN	NaN	NaN	NaN	NaN	NaN	NaN	NaN	NaN	NaN	NaN	NaN	NaN	NaN	NaN	NaN	NaN	NaN
0	99.44	125	143.5	133.6	134.5	106.5	126.3	148.1	128.3	155.9	117.5	101	104	122.2	120.9	94.91	125	131.5	104.8	97.79	81.75	NaN	NaN	NaN	NaN	NaN	NaN	NaN	NaN	NaN	NaN	NaN	NaN	NaN	NaN	NaN	NaN	NaN	NaN	NaN	NaN	NaN	NaN	NaN	NaN	NaN	NaN	NaN	NaN
0	165.1	101.8	129.4	126.6	95.18	126.1	126.8	95.36	114	126.8	125.3	130.4	124.7	107.3	125.5	106.3	111.9	131.9	145.7	118.4	105	107.8	123	110.1	94.45	101.5	122.5	111.7	NaN	NaN	NaN	NaN	NaN	NaN	NaN	NaN	NaN	NaN	NaN	NaN	NaN	NaN	NaN	NaN	NaN	NaN	NaN	NaN	NaN
59	159.8	101.8	151	140.6	153.4	128.3	129.7	140.2	121.3	169.7	101	177.3	137.4	129.3	166	115.6	139.8	168	140.7	168.3	131.3	117.8	141	128.2	121	151	114.2	117.8	138.8	116.6	110.2	137.7	121.1	152.7	119.3	149.3	155	146.3	138.3	539.8	528.7	511.4	453.4	480.3	487.4	507.1	609.8	656.7	690.1
0	87.39	133	145.4	130.7	142	133.4	131	116.6	128.4	95.12	97.92	133.5	86.13	89.88	107.5	82.62	116.8	90.38	126.3	99.01	109.1	112.1	92.55	108.3	130.4	98.24	99.73	91.73	139.5	116	132.5	94.01	112.5	106.4	101.7	122.9	96.89	103.2	126.4	102.4	87.12	116.9	67.9	96.9	96.1	96.1	85	88.07	123.1
60	146.8	103	100.5	108.8	135.9	93.86	105.3	135.3	120.3	155.6	125.4	175.1	100	135.6	115.4	141.9	63.51	119.3	118.9	132.2	117.1	115.6	108.8	100.6	142.7	72.5	92.9	130.1	79	132.4	139.4	98.64	67.17	116.4	119.4	111.9	77.89	88.98	80.63	136.4	86.9	105.3	139.7	105.3	91.95	96.12	84.88	101	103.5
61	126.2	150.1	130.3	144.1	141.8	132.1	122.2	131.9	124.6	172	141.4	145.7	130.1	124.7	123.3	141.5	142.2	158	131	104.2	145.3	129.5	103.3	130.5	127.3	112.6	96.34	103.9	121	126.2	143.6	102.7	121	92.03	90.36	122.9	114.4	95.88	123.2	137.1	80.68	104	460.7	407	424.4	495.3	462.8	416.5	601.9
62	158.9	160.1	126.1	138	137.5	124.3	130	141.8	140.5	145.9	142.5	135.2	137.1	151.8	106.2	155	106.6	114.8	164.4	91.51	177.5	145	89.57	163.1	126.7	164.6	139	147.7	372.4	407.1	365.4	323.4	339	319.4	374.4	396.6	372.4	369.9	423.6	417.4	454.4	519.2	412.2	396.2	402.6	396.3	374.5	425.1	415.1
0	165.8	143.6	162	139	NaN	NaN	NaN	NaN	NaN	NaN	NaN	NaN	NaN	NaN	NaN	NaN	NaN	NaN	NaN	NaN	NaN	NaN	NaN	NaN	NaN	NaN	NaN	NaN	NaN	NaN	NaN	NaN	NaN	NaN	NaN	NaN	NaN	NaN	NaN	NaN	NaN	NaN	NaN	NaN	NaN	NaN	NaN	NaN	NaN
0	NaN	NaN	NaN	NaN	NaN	NaN	NaN	NaN	NaN	NaN	NaN	NaN	NaN	NaN	NaN	NaN	NaN	NaN	NaN	NaN	NaN	NaN	NaN	NaN	NaN	NaN	NaN	NaN	NaN	NaN	NaN	NaN	NaN	NaN	NaN	NaN	NaN	NaN	NaN	NaN	NaN	NaN	NaN	NaN	NaN	NaN	NaN	NaN	NaN
63	192.5	157.7	203.5	172.7	161	141	138.4	176.5	174.1	141	158.4	146.5	163.5	164.3	141.3	178.6	159.5	157.9	162.3	163.1	145	146	132.5	121.5	128.1	187.6	174.4	192	181.2	141.8	151	122.4	137.3	153.5	136.9	203	149.1	147.9	175.5	151.1	155.6	155.6	173.4	148	164.3	139	160.3	141.5	171.1
64	179.5	141.8	107.2	118.8	164.4	120.5	123	111.3	127.1	174.1	126.9	138.9	128.2	121	102.6	148.7	126.3	132.5	96.99	126.3	112.7	106.8	136.7	141.4	142.4	105.1	132.6	151.1	87.83	94.66	92.05	115.8	135.4	110.7	116.6	96.61	109.7	177.7	131.4	136.9	137.8	97.9	119.6	95.5	119.4	122.6	129.9	115.5	138.9
65	153.2	121.2	157.3	120.3	158.9	150.3	147.9	164.3	128.3	131.3	156.3	145	95.63	122.6	143.3	126.3	87.07	147.7	138.5	118.6	103.6	138.9	146.5	130.6	142.7	127.1	110.3	97.98	120.1	119.3	129.7	141.9	127.7	105	106.2	114.8	100.7	122.3	128.5	103	106	115.1	121.4	96.33	112.9	104.5	127.7	148.4	105.1
66	149.3	169.1	179.3	164.9	170.5	156.1	170.8	161.5	143.8	123.4	121.8	172.1	200.5	164.7	142.6	175	168.7	162.3	145	123.4	146.3	140.7	164.7	129.9	141.2	144.8	112.5	121.6	153.7	117.3	159.7	146.8	179.5	114.9	126.3	139.2	136.4	140	159.4	103.1	155.5	104	148.7	131.5	103	135.8	142	96.58	102.8
67	144.5	147.1	139.3	125.8	114.2	110.9	133.6	131.4	120.7	149.2	127.1	130.4	142.6	209.9	146.2	189.5	107.8	161.3	150.1	121	125	140.1	169	117.8	152	125.5	136.5	112	122.9	154.1	134.7	127.5	122.5	141.8	155.7	96.91	141.8	101.5	108.6	136.6	117.5	123.4	126.1	146.6	149.4	118.9	112	110	133.5
68	128.7	122.7	150.1	137.9	180.6	171	130.2	130.1	162.6	143	179.1	179.9	126	152.6	153.1	148.1	146.6	128.4	142.6	135.1	148	144.4	145.6	135.4	162	140.3	124.6	148.1	134.7	120.6	141.5	173.6	130.4	177	173.6	120.5	134.2	123.4	127	118	134.2	162.7	141.5	131	143.6	90.25	132.5	160.2	157
69	156.9	164.1	177.8	146.6	167.6	157.9	157.7	195.6	180	157	150.4	175	166	140.8	148.6	166.1	190.3	168	166.9	177	154.9	112.1	159.5	145.9	158.1	133	132.5	172	171.5	155.5	142.5	152.5	153	135	156.1	162.9	134.9	148.4	173.6	151.5	151.1	169.6	174.2	129	158.1	144.6	148.5	160.2	155.2
70	165.2	176.8	158.9	183.4	161.3	189.2	180.9	163.4	190.9	192.5	135.2	129.2	142.3	150.9	151.9	155.8	162.8	138	152.6	137.2	204.3	154.4	162.8	203.9	183.7	168.3	159.9	162.2	184.8	155.5	189.4	155	148.3	167	152.6	170.5	164.3	183.1	182.5	165.5	168.6	180.8	195.6	160.7	196.6	195.5	194.4	181.1	140
71	150.3	144.2	161	145.2	175.9	158	150	171	146.8	125	164.2	144.5	130	161.5	106.9	107.7	178.1	121.6	142.1	176.3	164.8	174.5	133.7	111.5	129.6	147.5	105.2	111.5	100.3	158.1	120.2	129.6	107.8	138.7	112.8	142.8	124.2	119.1	130.3	130.5	92.61	86.68	131.6	132.2	107.4	107	122.1	105.6	105.2
0	94	NaN	NaN	NaN	NaN	NaN	NaN	NaN	NaN	NaN	NaN	NaN	NaN	NaN	NaN	NaN	NaN	NaN	NaN	NaN	NaN	NaN	NaN	NaN	NaN	NaN	NaN	NaN	NaN	NaN	NaN	NaN	NaN	NaN	NaN	NaN	NaN	NaN	NaN	NaN	NaN	NaN	NaN	NaN	NaN	NaN	NaN	NaN	NaN
72	153.2	195.4	151.1	167.5	135.2	141.3	140.4	130.1	139	155	191.9	153.3	148.3	198.2	121.8	136	139.6	171.7	120.3	119.7	139.2	117.3	150.3	128.3	100.3	132.3	157.7	124.9	147.1	135.1	132.6	142.4	173.5	109.5	141	118	139.4	109.4	132.5	135.7	126.6	125.5	128.9	136.1	119.3	145.4	132.1	113.8	124.9
73	149.7	137.7	180.3	166.9	129.5	123.4	151.2	130.6	127.1	176.2	163.4	141.2	120.5	139	106.8	125.5	93.65	139.5	135.2	131.2	102.3	139.8	141.1	152.3	143.1	116.8	124.8	136.3	120.9	76.03	124.6	92.1	134	103.2	108.3	99.72	108.3	113.6	90.62	95.44	105.5	106.9	118.8	80.29	89.68	90.89	133.1	99.31	114.8
74	206.1	223.7	198.9	157.1	183.5	181.3	173.8	205.2	191.8	187.7	188.5	179.9	188.8	192.6	168.3	182.2	212.6	181.8	183.3	170.4	208.8	219.4	147.6	193.4	190.5	185.4	185.7	209.5	204.6	207.7	208.9	178.3	172.7	174.2	208.4	152.4	189.7	150.5	212.8	220.5	160.4	215.2	200.5	216	202.7	181.9	176.2	194	209.1
75	122.6	126.5	103.3	103.8	134	126.8	130.4	114.7	165.9	91.55	116.5	133.1	116.4	150.2	101.6	93.63	108.1	125.5	103.9	162.4	130.1	126.6	99.91	98.31	118.7	134.9	112.3	96.09	93.84	129.5	92.84	121.3	136.2	115.5	93.86	136.5	117.5	138.8	128.3	89.09	104.9	102.3	100.3	126.2	108.4	120.8	112.3	110.5	113.7
0	145.6	156.6	137.9	135.9	157.1	163.3	141.8	169.4	139.4	150.9	118.8	136.2	152.1	110.6	137.7	114	145.1	121.2	125.7	119.7	110.5	134.8	143.2	104.5	136.5	129.5	106.2	129.2	103.4	90	109.6	76.65	141.4	127.3	87.1	104	105	111.2	121.3	83.13	NaN	NaN	NaN	NaN	NaN	NaN	NaN	NaN	NaN
76	243.5	170	196.3	157.2	185.5	199.7	168.5	194.7	170.9	147.4	176.9	195.8	197.5	186	167.4	192	169	182.2	133.4	131	174	133.8	149	144.2	141.1	156	151.8	169.3	196.7	163.5	171	164.5	172.4	160.5	180.4	199.9	160.7	150.5	167.7	139.6	146.8	155.7	143.7	125.4	140.9	164	146.9	179	169.7
77	176.2	156.1	131.2	124	122.4	101.5	86.83	126.7	134	137.7	171.2	142.3	135	139	104.1	127.4	116.3	109.1	109.4	137.3	143.6	110.3	119	104.5	123	111.7	114.7	116.3	101.2	100.5	104.2	142.3	132.7	134.3	123.5	121.7	137.8	120.2	113.5	113.3	132.7	97.83	104.8	83.73	111.5	78.03	125.2	116.8	94.83
0	134.8	163.5	162.7	192	117.1	134.5	148	197.3	125.5	137.8	110.5	146.4	135.5	126.5	134.5	126.4	94.5	115.7	141.1	132.6	142	106	125	135.1	129	142.3	101.3	137.4	115	150.8	105.2	118.5	107.3	138.3	104.2	NaN	NaN	NaN	NaN	NaN	NaN	NaN	NaN	NaN	NaN	NaN	NaN	NaN	NaN
78	165	125.9	149.1	126.6	131	124.8	130.6	170.1	105	105.1	127	114.5	111.2	131.1	108.3	142.1	148.7	134.5	113.5	121	131.6	133.4	96.87	109.3	136.2	133.5	117	133.9	132.8	96.49	114.3	115.3	122.3	135.7	140.4	133.2	137.2	123	91.01	129.2	92	138	169.5	149	137	119.2	124	125.7	112.5
79	133.7	131.9	168.1	150.9	149.3	149.1	167	123.5	142	152.7	175	168.2	145	140.4	169.8	144	135.3	169.3	154.9	180	137.7	123.6	142.4	150.1	111.5	156.2	133	111.8	132.7	139.8	171.5	138.4	128.5	168.8	144	204.5	154.5	171.7	150.9	177.2	164.7	133.5	146.4	173.8	178.9	164	125.5	118.1	107.2
80	178.8	174.3	154.5	123.5	181.6	181.1	211.7	168.7	143.4	158.3	136.1	182.2	176.5	174.3	150	177.9	137.8	140.7	155.4	160.3	141.8	150	163.5	157.1	142.5	156.1	182	132.7	161.3	171.9	156.2	141.5	119.3	139.5	191.9	140	153.7	127.6	133.4	166.2	129.2	158	139.5	170	126.1	127.7	134.1	116.5	102.9
0	1137	1195	1144	711.1	382.8	363.1	270.5	246.7	210.1	216.7	229.7	242.1	225.9	211.9	198.4	180.6	228.7	212.4	169.2	206.9	195	161.1	160.6	174.2	169.3	199.5	183.9	168.8	171.5	155.5	172.1	155.7	159.6	176	140.6	173.6	160	163	166.5	155.9	148.8	140	164.4	182.4	159.5	145.2	141.6	168.4	142
81	187.1	200.3	176.8	215.8	208.4	192.5	179.8	147.4	165.8	187.4	194.5	209.3	157.8	168.7	203.8	223.1	178.5	160.5	168.2	156	216.1	183.5	216.7	212.7	231.5	211.8	256.7	183.2	228.2	209.4	204.5	160.6	163.6	177.5	219.2	175.6	241.5	196.2	231.1	194	171.9	174.1	150.5	182.1	245.9	205.3	157	192.7	160.1
82	150.1	137	153.3	179	162.9	182.9	168.2	153.2	169.7	163.8	177.7	181.9	150.6	141.7	170.8	197.2	181.4	155.7	151.3	154.6	100.1	135	152.8	161.3	136.2	162.5	172	147.6	128.2	144.2	141.9	153.7	159.3	141.1	130.1	141.1	147.2	144.2	126.7	131.3	150.1	150.2	151.2	145.7	144.8	133.5	128	127.7	84.53
83	1058	1005	518	413	303.5	274.3	235.9	231.1	259	271.2	233.1	222.5	249	235.5	218	219.9	192.8	215.4	184.2	195.3	207	214.2	204.9	182.5	201.7	204.1	194.8	198.8	126.5	170.6	155.7	198.8	169.1	158	169.5	155.7	169.6	159.4	143.5	171.7	153	130.9	127.2	153	151.8	141.7	148	168.2	167.3
84	144.9	151.1	126.2	157.6	163.7	163.5	176.4	167.2	141.5	121.3	112.1	104.4	130.5	113.2	178	145.7	120.2	142.7	156.1	117.2	139.9	143.4	154.3	152.1	151.3	133.8	178.1	142.3	189.1	139.7	133.5	135.2	153.9	139.3	158	163.4	147.3	171.1	154.8	137.3	150.5	188.4	191.1	149.4	179.7	226.6	477.7	506.9	614.3
85	120.4	127.4	150.9	143.8	134.3	134.1	124.6	122	144.5	86.85	103	127.1	114.5	109.9	110.4	112.2	122.5	115.7	162.5	140.6	120.5	130.5	146.8	110.8	73.84	120.6	96.34	96.23	131.9	104.2	117.7	149.3	138.6	113.1	127.5	116	151.9	175.9	153.6	119.8	163.2	121.6	113.1	148.9	166.9	162.7	148.5	168.1	169.8
86	181.4	190.7	183.9	233.5	201.1	179.4	159.2	157.9	158.1	174.3	192.7	183.2	172.7	166	198.3	154.5	156.8	201.4	149.4	178.5	204.8	171.4	178.8	183.6	172.5	184.2	204.1	202.2	147.7	210	189.5	177.3	179.1	181.7	186.9	185.5	149	191.2	168	205.7	156.6	139.2	129.2	129.1	146.9	197.6	152.2	194.9	171.9
0	149.3	165.5	163.7	NaN	NaN	NaN	NaN	NaN	NaN	NaN	NaN	NaN	NaN	NaN	NaN	NaN	NaN	NaN	NaN	NaN	NaN	NaN	NaN	NaN	NaN	NaN	NaN	NaN	NaN	NaN	NaN	NaN	NaN	NaN	NaN	NaN	NaN	NaN	NaN	NaN	NaN	NaN	NaN	NaN	NaN	NaN	NaN	NaN	NaN
0	NaN	NaN	NaN	NaN	NaN	NaN	NaN	NaN	NaN	NaN	NaN	NaN	NaN	NaN	NaN	NaN	NaN	NaN	NaN	NaN	NaN	NaN	NaN	NaN	NaN	NaN	NaN	NaN	NaN	NaN	NaN	NaN	NaN	NaN	NaN	NaN	NaN	NaN	NaN	NaN	NaN	NaN	NaN	NaN	NaN	NaN	NaN	NaN	NaN
87	788.4	655.6	696.9	685	665.4	751	655.4	558.5	373	298.6	261.7	232.6	190.7	230.6	215.4	244.6	215.3	251.9	209	210.8	183.2	216.5	220.1	212	204.1	149.7	148.8	174.2	153.8	166.9	151.9	153.5	186.5	158.2	126.2	149.6	151.3	164	157.8	166.8	147	148.5	182.5	188.4	119.4	145	175.5	168.9	134.8
88	651.9	682.1	676.6	702.1	434.6	269.7	202.6	186.9	211.2	178.3	262.7	197.7	223.8	202.1	184.3	230.3	176.2	218.6	241	199.2	168.5	220.4	250.7	227	216.3	185	213.3	153.4	226.6	168.1	211.5	199	178.9	213.4	212	146	156.5	153.7	162.5	182.6	167.9	149.9	182.2	155.7	173.2	141.2	159.4	149.9	138.5
0	140.1	113.6	135.5	174	140.4	135.5	135.5	136.5	158.2	113.1	134	129.7	176.9	117.2	134.4	118	120.7	106.4	145.3	126.5	129.1	114.5	122.3	104.5	100.9	116.2	131.5	93.63	119.3	121.3	121	129.5	118	140	128.4	146.4	103.1	109.5	133.9	101.3	90.52	117.8	112.2	106.1	128.4	108.4	100.5	139.6	122.4
89	170.3	168.5	134.6	189.1	110.6	176.4	132.4	169.2	122	132.8	136.6	220.5	176.5	115.9	176.8	125.6	164.7	139	127.9	148.7	129.1	142.4	134.5	118.1	164.6	133.9	147.7	148.7	145.2	137.6	165.9	110.5	141.2	152.5	127.1	110.8	135	145.9	128.7	120.8	141.5	158.4	134.5	100.3	117.6	137.7	151.8	127.2	89.54
0	NaN	NaN	NaN	NaN	NaN	NaN	NaN	NaN	NaN	NaN	NaN	NaN	NaN	NaN	NaN	NaN	NaN	NaN	NaN	NaN	NaN	NaN	NaN	NaN	NaN	NaN	NaN	NaN	NaN	NaN	NaN	NaN	NaN	NaN	NaN	NaN	NaN	NaN	NaN	NaN	NaN	NaN	NaN	NaN	NaN	NaN	NaN	NaN	NaN
0	124.6	105.5	140.5	107.6	133.3	134.9	113.4	145.3	143.2	125.8	99.64	124.4	135.2	115.2	116.2	125.2	106.3	109.4	107.4	138.5	144.8	135.9	118.6	125.7	142.9	116.8	102.9	104.5	118.5	97.29	81.13	83.6	98.5	115.5	129.7	132.4	116.9	133.7	110.9	129.3	125	103.5	118.6	124	99.92	98.5	102.5	103.9	123.4
0	226.1	172.5	212.4	190.3	125.5	133.1	100.3	147.1	NaN	NaN	NaN	NaN	NaN	NaN	NaN	NaN	NaN	NaN	NaN	NaN	NaN	NaN	NaN	NaN	NaN	NaN	NaN	NaN	NaN	NaN	NaN	NaN	NaN	NaN	NaN	NaN	NaN	NaN	NaN	NaN	NaN	NaN	NaN	NaN	NaN	NaN	NaN	NaN	NaN
90	207.5	264.5	284.7	263.5	234.5	258	255.9	291	276.7	248.9	292.5	271.6	237.1	232	180.4	190.7	264	181.3	219.5	231.5	160.5	209.5	208.1	202.4	171.9	229.5	202.3	268.5	526.3	528.4	502.1	446.1	440	487.8	588.7	458	523.5	527.9	799.1	651.6	723.8	651	542.8	684.4	589.6	568	522.8	509.6	509.1
0	108.1	146	99.03	102.7	167.6	141.4	110.5	114.1	132.8	133.2	109	136	121.3	138.8	94.75	122.5	107.1	117.3	132.4	130.3	134.7	102.3	97.96	NaN	NaN	NaN	NaN	NaN	NaN	NaN	NaN	NaN	NaN	NaN	NaN	NaN	NaN	NaN	NaN	NaN	NaN	NaN	NaN	NaN	NaN	NaN	NaN	NaN	NaN
91	211.7	174.9	211	199.5	194	171	181.2	151.3	207.9	184	200.8	167.9	141.3	156.7	194.1	149.1	160.6	141.4	165.6	172.2	210.6	197.5	174.1	181.8	189.5	182.5	165.7	205.6	191.7	145.3	183.7	135.5	163	169.5	154.9	143.1	169.5	174.1	174	179.7	159.7	162	156.2	435.9	461.5	399.6	483.2	461.4	507.4
0	113	113.6	161	136.7	121.9	123.6	138.1	124.5	100	113.1	114.1	164.6	117.4	104.6	114.6	103.7	85.99	90.72	109.4	126.4	121.5	97.47	106.8	119.1	119.5	152.2	119.2	143	136	105.1	113.2	100.9	94.54	100.8	119.8	121.6	109.7	135.1	113.6	120.1	130.2	140.9	117.5	104.3	101.7	116.5	92.74	134.6	108.6
0	87.53	83.19	167.4	158.9	116.9	110.4	NaN	NaN	NaN	NaN	NaN	NaN	NaN	NaN	NaN	NaN	NaN	NaN	NaN	NaN	NaN	NaN	NaN	NaN	NaN	NaN	NaN	NaN	NaN	NaN	NaN	NaN	NaN	NaN	NaN	NaN	NaN	NaN	NaN	NaN	NaN	NaN	NaN	NaN	NaN	NaN	NaN	NaN	NaN
0	141.6	132.5	134.8	102.6	161.2	128.8	114	137.9	113.8	102	112.8	134.9	136.1	120.2	163.2	198.6	85.5	91.62	149.2	143.9	121.6	131.8	103.1	117.4	112.3	123.8	132.1	153.7	123.4	NaN	NaN	NaN	NaN	NaN	NaN	NaN	NaN	NaN	NaN	NaN	NaN	NaN	NaN	NaN	NaN	NaN	NaN	NaN	NaN
0	NaN	NaN	NaN	NaN	NaN	NaN	NaN	NaN	NaN	NaN	NaN	NaN	NaN	NaN	NaN	NaN	NaN	NaN	NaN	NaN	NaN	NaN	NaN	NaN	NaN	NaN	NaN	NaN	NaN	NaN	NaN	NaN	NaN	NaN	NaN	NaN	NaN	NaN	NaN	NaN	NaN	NaN	NaN	NaN	NaN	NaN	NaN	NaN	NaN
92	139.4	123.4	117.5	119	148	136.2	122.5	127	125.9	111.8	117.2	92.39	111.9	80.3	112.5	122	120.6	112.6	96.57	109.6	102.6	94.99	125.2	136.6	114	96.84	86.5	95.43	96.65	95.23	70.94	91.92	88.53	104	86.5	109.7	97.36	118.5	98.35	102.7	98.78	110	128.7	110.3	90.1	71.94	92.72	135.1	342.8
93	145.7	194.7	183	161.9	172.2	175.4	196.6	194.9	198.9	193.5	187.5	209.5	128.5	183.9	163.8	133	169.9	157.7	181.7	141.5	124.6	174	114.2	135.7	151.7	163.8	151.5	156.2	160	141.8	132.6	169.2	155.2	180.7	179	155.9	151.3	170.1	183.9	155.3	130.9	157.8	153.1	163	168.6	154.4	139.3	152.5	184.4
0	139.9	178	173.1	142.5	158	173.5	143	183.5	149.6	173.1	145	136	148.9	135.4	158.1	150.4	129.8	126.1	107.2	170	132.2	131	106.4	136	124.5	105.5	134	124.5	122.2	130.5	100.9	105.7	144.7	141.4	125.9	125.4	131.4	110.2	131.7	111.8	164	132	148.3	108.7	150.2	134.3	103.3	130.3	109.2
0	119.8	112.2	153	109.1	77.17	115.8	103.6	99.07	110.8	126	123.7	109.9	92	131.1	100.5	104.5	89.13	112.7	117.6	114.5	96.46	75.65	132.5	96.1	113.8	94	102	82.42	89.66	86.72	90.43	111.9	117.9	89.83	126.8	118.6	106.2	89.77	100.3	93.89	94.02	105.4	100.6	111.4	114.5	92.61	127.1	119.7	116
0	119	126.9	111.1	143.1	132	81.12	112.4	109.5	105.9	98.99	126.7	140.4	131.3	106.2	130	99.09	131.3	138	105.5	79.94	90.98	113.2	79.87	65.65	83.74	87.22	102.7	101.1	NaN	NaN	NaN	NaN	NaN	NaN	NaN	NaN	NaN	NaN	NaN	NaN	NaN	NaN	NaN	NaN	NaN	NaN	NaN	NaN	NaN
94	206.1	137.2	153.9	176.9	167.6	196.1	162	198.5	172.1	184.5	149.5	159.5	166	179.5	171.5	193.4	162.1	151	164.5	164.1	169.4	169	145.8	153.1	143.1	133.9	146.9	166	189.8	118.7	153.6	158.2	133.7	118.5	167.7	152	108.8	147	142.4	146.2	135.4	126.5	145.8	120.5	158.4	141	134.1	131.3	149.5
0	185.3	124.6	167	136	119.6	109.5	111.4	128.5	142.5	139.6	122.6	123.8	131.5	112.5	149.9	128.5	100	96.15	114.5	151	130	111.9	131.2	153	139.7	120.6	115.3	132.9	146.8	132.7	115.6	106.1	103.4	127.4	109.6	136.9	156	104	96.12	118.9	98.44	119.1	132	126	120.1	144.3	106.1	136.7	125.1
95	132.2	124.5	120	109.5	122.5	105	125.1	93.52	85.14	109.1	136.5	140	120	121.9	120.9	129	124.5	80.6	130.9	107.1	107.8	133.2	117.1	98.86	133.3	129.5	115.6	105.3	131.8	87.9	97.74	104.8	119.7	110	96.36	99.5	81.24	79.96	87.85	113.7	102.5	190.3	294	258.6	314.1	248.5	300.5	286.5	267.3
0	117.3	164.1	147.8	139.4	123.7	108.4	200.6	137.9	144	115.8	191.8	136.5	176.8	148.5	82.73	136.2	186.9	126.8	163.8	147.5	146.1	109.6	135.8	100.8	125.8	150.7	109.9	126.9	151.2	129.2	146.5	144.9	105.7	108.7	162.4	142.5	145.1	136.7	107	147.7	123.3	137.6	111	124.5	115.7	130.3	130.5	141.9	134
0	572.6	351.2	334.8	390.5	300.6	326.3	410.5	293.9	277.3	240.2	185.6	181.5	175.6	181.5	189.2	249.8	321.8	278.7	254.5	268	193.7	229.3	237.4	226	270.1	209	542.8	431	437.5	551.4	NaN	NaN	NaN	NaN	NaN	NaN	NaN	NaN	NaN	NaN	NaN	NaN	NaN	NaN	NaN	NaN	NaN	NaN	NaN
96	212.9	153.5	167.2	141.6	224	170.9	189.6	184.6	207.3	169.2	180.6	159.5	152.1	146.9	142.5	152.4	146.1	146.4	146.4	127.3	146.6	162.2	175.7	146.2	144.5	166.2	155.5	154.3	119.1	120	132.4	118.2	106.3	139.3	150.3	118.3	132.9	131	123.9	130.6	149	126.4	141.2	162.2	203.8	232.7	503.8	671.3	656.8
0	109.2	149.2	163.1	133	137.6	158.2	101.5	104	131.3	121.5	182.7	146	NaN	NaN	NaN	NaN	NaN	NaN	NaN	NaN	NaN	NaN	NaN	NaN	NaN	NaN	NaN	NaN	NaN	NaN	NaN	NaN	NaN	NaN	NaN	NaN	NaN	NaN	NaN	NaN	NaN	NaN	NaN	NaN	NaN	NaN	NaN	NaN	NaN
0	148.8	135.5	159.5	142.5	153.8	122	139.6	181.5	165.5	123.3	144.7	122.8	102	132	114	132.9	109	121.5	122	138.6	119.8	135.4	104.5	89.48	112.9	120.5	127.9	92.2	105	100.6	145.7	115.7	108.5	164.3	143	135.3	105.7	138	94.16	131.8	150.3	139.8	107.7	135.3	131	153.7	96.71	116.1	144.6
0	561.3	408.3	241.9	207.6	286.7	222.4	213	182.5	180.4	131.3	140.1	152.8	162.5	195.1	164.7	180.7	186	278.6	278.3	212.5	216	228.4	264.7	230	409	NaN	NaN	NaN	NaN	NaN	NaN	NaN	NaN	NaN	NaN	NaN	NaN	NaN	NaN	NaN	NaN	NaN	NaN	NaN	NaN	NaN	NaN	NaN	NaN
97	180.8	157.2	148.5	124.2	176.4	106	112.3	169.7	182.8	140.3	102.5	147.3	157.5	122	138.4	116	131.1	97.17	142.8	134.3	152.9	133.1	133.5	129.7	113.5	137	117.4	146.2	163.4	111.1	126.6	124.3	181	117.2	130.5	148.2	118.3	122.2	795.5	607.6	780.3	767	1025	786.1	813.1	930.1	1020	496.9	172.4
0	156.1	158.2	163.3	112.7	139	154.6	171.1	148.1	164.7	163.8	151.2	142	168	159.5	189.1	134.1	139.3	127.7	160	141.4	140.8	168.5	128.3	143.5	182.5	145.7	NaN	NaN	NaN	NaN	NaN	NaN	NaN	NaN	NaN	NaN	NaN	NaN	NaN	NaN	NaN	NaN	NaN	NaN	NaN	NaN	NaN	NaN	NaN
0	151.6	112.7	144.7	137.6	142.2	183.3	136.3	152.8	144.4	153	146	120.5	147.2	120.5	150	128	134.6	107.4	168.4	141	141.4	154.5	170.6	145.3	NaN	NaN	NaN	NaN	NaN	NaN	NaN	NaN	NaN	NaN	NaN	NaN	NaN	NaN	NaN	NaN	NaN	NaN	NaN	NaN	NaN	NaN	NaN	NaN	NaN
98	163.2	152.5	145.7	167.7	160	97.34	183.3	145.7	131.5	122.7	154	138.7	143.3	142.9	135.8	127.8	133.2	150.3	135.4	147.1	138.9	126.3	140.1	102.3	127.5	123.7	139.6	95.3	95.13	161.3	127.5	108.6	125.4	118.9	164.8	126.6	99.15	99.87	115.5	126.4	139.5	120.7	124.7	105	102.4	81.4	131.4	125.4	94.68
99	202.5	137.4	187.5	155.4	162.4	140	161.6	187	137.5	143.8	161.7	125.2	130.2	158.9	94.5	144.9	140.5	119.7	142	149.2	144.8	159.7	124.1	142.9	96.27	120.2	127.7	111.6	111.1	124.1	154.2	119	118.4	134.7	121.8	132	113.6	125.5	134.9	156.7	130	115.9	143	136.6	131.3	113.8	97.16	117.5	104.8
100	169	143.1	153.2	158.1	164	128.5	129.4	125.5	177.4	143.5	179.2	120.1	148.1	112.8	121.5	170.7	149.9	165.7	171.2	141.7	145.8	140.2	141.5	109.7	152.9	182.2	128.5	137.5	146.3	151	186.4	144.7	125.4	133.5	121	119.4	126.1	138.2	149.4	121.6	129.2	136.8	142.8	152.2	121.9	160.4	150.8	156.2	143
0	161.5	154.1	194.6	154.3	167.5	159.9	147.2	169.2	157.9	138.3	140.8	170.7	148.5	176	139.7	147.8	138.5	129.1	129.5	148.6	135.5	167.9	159	147	142.1	159.5	164	136.5	166	147.4	133	137	124	123.5	152.5	151.5	118.4	137.5	130.5	127	156	165	157.5	165.4	182.1	183.6	175.8	378.6	469.5
0	130.1	122.6	108	106	161	125.9	91.9	107.6	89.23	127.1	119.8	110.8	107.8	140.7	130	100.2	109.9	114.4	100.9	112.1	125.3	93.7	128.8	77.03	102.5	94.32	128.7	139.3	109.3	127.1	83.22	131.6	133.8	108.1	134.1	126.2	116.6	102.3	99.38	96.55	104.2	94.44	210.1	303.2	266.5	286.4	382.6	373.6	339.1
0	146.4	161.8	189.2	190.3	197.8	181.2	187.4	166.1	185.5	165.7	173.1	177.5	161.9	155.5	155.4	181.1	184.5	144.5	179.3	189.6	140.9	128.5	159.4	NaN	NaN	NaN	NaN	NaN	NaN	NaN	NaN	NaN	NaN	NaN	NaN	NaN	NaN	NaN	NaN	NaN	NaN	NaN	NaN	NaN	NaN	NaN	NaN	NaN	NaN
0	169	145.8	142.8	146	172	166.4	142.8	144.3	164.5	157.3	147	120.9	117.2	156.9	163.7	154.8	154.2	195.7	122.8	134.2	213.5	180	168.7	155.4	157.3	160.1	148.7	149.7	122.8	136.3	146.2	149.2	162.8	153.4	134.6	149.8	143.8	134.3	157.3	110.6	128.7	157.2	123.9	142.8	170.8	165.1	138.4	162.8	151.4
0	178.6	173.8	161.3	163.8	151	149.7	168.4	144.7	146.4	154.9	178.7	159.4	127	164.3	175.6	162.4	174.5	137.9	194.5	139.7	141.4	151.4	149	163.9	150.8	108	126.9	136.5	103.5	115	105.1	104	128.4	126	116.5	102	135.1	130	127	141	117.8	100.4	134	96.04	NaN	NaN	NaN	NaN	NaN
101	180.3	176.6	207	191.2	175.1	159.3	196.8	188.3	218.5	168.6	160.1	163.5	195.9	144.8	203.5	181.5	182.7	191	209.5	195	208.5	156.3	154.8	184.3	175.1	185.3	192	181.8	183.7	190.3	160.5	153	208.8	182.5	164.3	167.1	239.7	192.3	227.3	211.8	236.9	198.8	179.4	171.6	210.3	224.5	187.5	182.8	139
0	NaN	NaN	NaN	NaN	NaN	NaN	NaN	NaN	NaN	NaN	NaN	NaN	NaN	NaN	NaN	NaN	NaN	NaN	NaN	NaN	NaN	NaN	NaN	NaN	NaN	NaN	NaN	NaN	NaN	NaN	NaN	NaN	NaN	NaN	NaN	NaN	NaN	NaN	NaN	NaN	NaN	NaN	NaN	NaN	NaN	NaN	NaN	NaN	NaN
0	100.8	143.8	101.1	115.7	133.1	121.6	166	136.1	97.95	99.2	93.19	135.3	105.8	113.7	81	126.7	115.5	126.5	121.4	82.4	119.6	101.1	143.8	101.5	89.24	106.4	140.3	158.7	117.1	93.39	107.4	141.5	119.3	106.4	88.5	85.07	109.7	82.27	110.4	138.3	122	97.17	103.2	129	240.4	287.7	393.2	308.8	346.8
102	208.2	200.5	217.5	182.2	197	203.9	213.5	217.3	208	185.5	182.8	196	187.3	218.5	211	182.8	189.9	199.4	155.6	230	198.8	200.6	177.2	190.5	199.8	217	206.8	206.3	226.5	244	184.7	190.1	237.5	213.4	224.3	174.2	221.4	171.8	220.8	162.8	236	221.2	156.3	173.4	207.5	214.9	214.6	172.9	221.6
103	166.1	159.8	138.7	160.8	150.4	164.6	148.9	122.2	109.4	148.9	119.3	149.2	106.7	127.7	120.7	178.7	126.6	122	118.8	134.4	125.9	112.7	120.7	111.7	87.35	104.8	126.3	89.61	107.8	139.5	121	101.9	103	126.4	88.08	156.7	101.2	106.5	105.5	98.5	104.5	117.8	100.3	136.9	150.3	109.8	133.1	103.8	98.75
104	128.8	139.8	207.3	113.6	127.1	107.7	143.5	115.6	124	168.3	116.6	160.6	144.1	152.7	167	147.1	150.5	196	150.5	128.9	117.9	135.4	109	116.4	137.4	92.24	115.3	153.1	119.1	110.8	144	132.7	107.2	150.1	118.3	91.06	109.5	85.54	85.74	121	123	105.9	115.8	147.5	125.5	112.6	144.3	147	106.8
0	171.5	143	117.7	131.8	158.4	139.6	186.6	146	185.4	113.7	163.5	163	140.6	107.3	154.5	134.2	140.6	132.5	168.9	143.6	198	175.7	119.3	137.6	148	133.7	122.5	189	170.4	171.8	143.8	184.2	160.5	167	133.7	158.1	138.5	144.5	108.4	175.7	133.5	142.9	133.5	119.7	146	163.4	132.5	185.5	125.1
0	145.6	116.8	153.1	133.1	130	122.2	152.6	196.9	152.7	143.5	137.5	152	NaN	NaN	NaN	NaN	NaN	NaN	NaN	NaN	NaN	NaN	NaN	NaN	NaN	NaN	NaN	NaN	NaN	NaN	NaN	NaN	NaN	NaN	NaN	NaN	NaN	NaN	NaN	NaN	NaN	NaN	NaN	NaN	NaN	NaN	NaN	NaN	NaN
0	126.8	138.5	218.4	107.7	110.9	NaN	NaN	NaN	NaN	NaN	NaN	NaN	NaN	NaN	NaN	NaN	NaN	NaN	NaN	NaN	NaN	NaN	NaN	NaN	NaN	NaN	NaN	NaN	NaN	NaN	NaN	NaN	NaN	NaN	NaN	NaN	NaN	NaN	NaN	NaN	NaN	NaN	NaN	NaN	NaN	NaN	NaN	NaN	NaN
0	170.7	189.5	144.5	183.7	153.2	167.3	158.8	147.2	180	151.5	189.5	182.3	177.1	165	148.2	148	162.3	149.2	147.3	172.7	117.9	217.3	169.5	132.7	132.4	167.2	169.7	158.3	145.2	161.6	150.5	130.7	165.7	169.5	164.7	NaN	NaN	NaN	NaN	NaN	NaN	NaN	NaN	NaN	NaN	NaN	NaN	NaN	NaN
105	156	171	122.9	161	109.9	141.8	111.6	126.5	146.9	100	121.7	124	79.68	94.3	126	116	124.2	145.2	116.6	109	142.7	116.1	125.9	106.7	103.6	112.8	86.88	131.9	111.8	98.36	106.5	103	110.8	97.5	103.7	166.7	107.9	116.8	93.79	127	161.4	108.5	132.3	98.71	111.5	130.9	133.7	121.7	103.2
0	166.6	124	114.6	122.9	154	163.9	88.39	107.4	115.6	117.9	136.5	117.5	154.6	151.1	122	161	105.6	119.6	114	107.5	112	95.99	115	115.5	108.4	51	NaN	NaN	NaN	NaN	NaN	NaN	NaN	NaN	NaN	NaN	NaN	NaN	NaN	NaN	NaN	NaN	NaN	NaN	NaN	NaN	NaN	NaN	NaN
106	174.4	144	109.4	125.9	158.8	137.4	122.5	130.9	160.1	137.9	139.5	143	131.3	105.7	136.1	128.3	154.5	132	134.1	103	158.9	121	120.8	138.7	127.3	97.35	111.2	80.82	116.7	113.2	103.8	106	117.3	104.9	123.1	149.2	86.39	125.3	101.9	107.8	110.1	109.5	105.6	115.4	85.4	125.1	122.7	113	112.6
107	165.4	173.4	163.5	153	157.5	163.4	149.9	172.9	158.6	134	154.9	150.6	168.4	179.2	147.2	158.1	192.1	164	132.2	119.9	158.9	138.8	166.2	147.7	161.4	171.3	158.8	143.1	129.1	153	158.5	159.3	137.2	143.7	135.7	125.4	167.4	140.7	148	403.4	467.8	468.3	502.3	683.5	458	524.3	709.7	597.5	592.9
108	129	185.1	138	149	173.9	121.9	134.2	142.9	143	119.5	121	159	159.3	94.37	122.3	133.6	167.4	107.4	98.88	139.5	122	99.03	117.6	116.4	100.9	141.8	122.8	144.8	120.6	159.5	109.8	116.5	113.4	110.2	611.9	603.4	692.7	850.3	917.3	1078	1049	1249	1285	1304	1375	1343	1115	1103	1042
0	232.5	203	275.7	257.2	207.1	252.5	229.9	261.9	224.7	210.3	230.9	229.1	187.1	238	222.6	206	221.9	167.7	195.8	231.9	182.5	206.8	167.4	214.5	197.1	203.5	250.4	216.1	197.9	155.9	209.6	160.6	197.3	201.1	185.5	237.1	206.6	190.5	188.8	190.3	188.1	211.1	168	191.1	193	226.6	208.4	202.5	220
109	164.4	169.6	150.1	151.2	164.5	123.6	152.1	142.1	144	150.5	131.5	176	137.5	169.1	136.5	146.9	125.2	157.2	150.5	155	124	163.1	132	128.1	156.8	124.1	164.8	138.9	148.6	134	148.5	150.9	125.1	107.8	127.3	147.7	159.6	187	145.3	184.3	126.7	136.1	180.7	136.5	175.6	162.3	158.9	148.9	164
0	184.6	223.3	225.4	228.8	206.1	239.3	204.9	197.1	236.7	228.5	187.9	216.5	215.2	161.8	208.3	186.7	202.5	196	207.5	228.2	218.4	163.5	183.7	204.4	189.2	142.9	185.6	189.8	186.9	204.5	181.8	176.9	172.9	207.7	178.3	166.8	166.4	227.1	163.9	189.4	148.7	189.8	191.2	180.6	186	195.4	168.5	205.1	190.5
0	142	NaN	NaN	NaN	NaN	NaN	NaN	NaN	NaN	NaN	NaN	NaN	NaN	NaN	NaN	NaN	NaN	NaN	NaN	NaN	NaN	NaN	NaN	NaN	NaN	NaN	NaN	NaN	NaN	NaN	NaN	NaN	NaN	NaN	NaN	NaN	NaN	NaN	NaN	NaN	NaN	NaN	NaN	NaN	NaN	NaN	NaN	NaN	NaN
110	156.4	144.9	161.9	162	136.8	147.6	152	143.1	135.2	153.5	157.5	131	128.7	142	135.5	132.1	128.7	129.2	106.2	140.4	169.3	132.2	132.5	145.9	132.9	116.6	108.8	141.6	135.9	126.5	119.9	108.2	104.6	157	98.94	107	129.4	104.9	105.2	107	129.6	86.17	99.9	122.7	96.37	86.73	97.08	128.7	103.8
111	222.3	214.6	226	188.5	208	200.3	173.1	215.2	198.2	168.6	184.5	185	216.5	169.1	204.4	235.3	210.6	196.6	148.8	211.2	193.3	192.5	192.3	168.6	196.7	222.7	217.5	186.2	183.2	174.6	183.1	245	152.3	218	173.4	186.2	189.5	190	196	199.7	224.9	184.4	235.8	241.1	210.8	180.8	191.3	190.7	224.8
112	134.2	124	133.8	130	135.7	141.7	140.2	136.6	153.3	138.2	109.7	139.4	127.9	136.3	118.5	116	119.9	143.7	151.1	126.5	112.4	137.9	137.3	119.9	133.8	164.2	168.6	97.25	143.1	105.9	119.8	135	109	124.6	133.3	105.3	131	93.77	130.7	112.8	94.38	154.2	121.5	116.2	133.6	131.6	126.5	104.1	137.5
113	167.7	195.7	177.9	204.9	194.5	161.3	158.6	179.5	209.6	184.6	166.1	164.5	144	197.1	129.8	169.1	149.4	146.5	174.1	166.5	169.2	138.9	177	170.3	154.4	184.6	147.7	174.9	154.6	183.3	117.9	134.8	178.9	154	154.1	142.9	147.6	139.6	175	149.2	171.1	171.6	166.8	147.6	146.5	148.2	129.4	160.9	164.8
0	185.1	179.9	205.4	148.8	150	221.8	195.4	167.9	152.6	176.6	220.8	155.2	165.7	127	151.4	172.2	158.6	149.6	148.3	156.5	197.3	186.1	146.4	174.8	157.6	174.1	174.9	186.7	140.1	168	152.9	163.2	153.6	198.2	178.2	116	171.6	153.9	149.2	140.6	156.2	146.1	175	183.7	126.2	157.6	172.8	171.9	133.6
114	118.3	122.3	164	163.3	161.1	178.5	130.1	143.5	138.3	168.2	120.8	154.4	112.5	151.9	133.8	151	137	149	136	165.2	142.6	135.8	154.3	181.5	125.3	138.8	118.7	123	139	122.6	118.6	126.3	129.4	112.2	134.4	119.9	115.9	113.4	133.5	135.8	143.5	91.27	137	131.2	144.2	115.8	126.7	104.3	106.9
115	264	260.5	272	330.2	301.7	329.9	303.2	331.5	364.2	307.8	270.3	237	232.9	228.5	199.2	278.9	244.1	251.9	208.3	261.5	246.2	258	235.2	269.9	253.8	228	228.9	300.7	213.2	190.8	178.2	182.5	177.3	197	153.2	166.2	184.7	201.3	222.2	219.3	241.8	232.6	318.4	253.2	232	258.3	195.9	187.4	231.5
0	302.6	300.3	330.4	274.7	282.2	303.8	295.3	243.8	294.4	268.8	242.8	277	333.6	289	254.8	244.3	227.3	214.5	244.2	219.5	240.9	245.3	299.7	265.6	239.5	252.2	282.5	222.1	226.9	215.8	230.5	195.5	182	202.8	193.1	182.8	219.8	214.3	189.6	148.1	194.4	216.2	172.8	204.6	206.6	219	200.4	178.2	186.4
0	146.7	110.5	150.8	135.5	127.5	116.7	128.2	127.5	117	101.6	135.2	101.5	103.6	129.5	88.98	126.3	140.2	117	119.8	123	100.9	107.3	87.98	133.5	129.5	130.2	108.5	NaN	NaN	NaN	NaN	NaN	NaN	NaN	NaN	NaN	NaN	NaN	NaN	NaN	NaN	NaN	NaN	NaN	NaN	NaN	NaN	NaN	NaN
116	324.9	329	329.9	363.3	265.3	319.8	283.1	269.2	266	223	247.7	239.2	237.7	200.3	191.9	225.5	183.9	227.7	185.6	166.9	191.5	204.9	213.6	211.5	205	172.8	201.8	207.5	193.2	193	207.5	204	180.5	198.9	178.2	218	213.7	170	198.8	196.4	180.2	187.5	201.6	177	197.7	205.9	148.8	202.7	171.2
117	213	185.8	165	161.2	190.4	175	129.5	189.9	200	156.7	183.8	166	166.5	179.8	177.8	133.4	163.8	150	168.6	134.4	119.1	151.6	167.6	176.3	140.9	152.1	175.6	135.6	173.9	149.6	126.7	158.2	148.7	170.3	161.1	125.4	122.7	199.4	133.9	140.2	171	154.6	143.4	173	165.8	112.1	156.8	192.2	164.5
118	173	166	153.8	157.1	112.7	155.9	135	145.8	132.4	142.2	149.9	146.6	161.1	131.9	161.2	153.9	150.8	130.8	157.9	133	148.4	177.3	161.4	105.3	150.5	169.2	612.3	667.2	890	853.6	804.7	765.7	779.8	748.6	700.9	855	867.5	953	940.7	898.7	962.9	985.2	1094	1285	1248	1290	1302	1220	1194
119	149.5	144.8	132.2	120.3	134.9	107.7	128	152	113.4	157.9	146.6	155.1	145.5	105.3	160.7	127.4	142	153.5	112.1	120.9	117.5	128.6	124	122.5	145.3	119.3	113.8	113	165.1	133.1	122.7	119.2	114.6	128	128	146.3	129.2	152.2	135.8	127.2	125.1	135.6	138	140.7	140.7	145.4	166.9	147.5	128.3
120	147.3	144.3	132.5	156.7	190.4	132.4	159.5	158.3	143.1	122.2	166.1	140.4	129.7	138.4	139.1	153	113.6	138.1	105.8	140.9	133.7	94.14	102.6	105	102.7	112	121.5	123.1	129.5	126.3	135.2	140.9	165.1	140.5	99.6	136.8	132	112.2	141.8	97.09	110.6	126.4	373.5	133.9	114	151.9	108.1	117	102.8
0	NaN	NaN	NaN	NaN	NaN	NaN	NaN	NaN	NaN	NaN	NaN	NaN	NaN	NaN	NaN	NaN	NaN	NaN	NaN	NaN	NaN	NaN	NaN	NaN	NaN	NaN	NaN	NaN	NaN	NaN	NaN	NaN	NaN	NaN	NaN	NaN	NaN	NaN	NaN	NaN	NaN	NaN	NaN	NaN	NaN	NaN	NaN	NaN	NaN
121	267.8	194.5	212.8	192	221.1	171.9	201	203	234.3	219.3	211	248.2	199.8	209	192.2	235.3	200.9	182.6	180.5	201.2	182.2	164.8	156.2	152.6	157.3	149.1	126	193.5	181.7	183.2	155	162.7	154.8	170.4	123.2	155.5	117.1	204.5	154.3	127.7	181.7	119.8	151.9	168.5	135.7	120.4	160.8	129.5	184.7
0	131	140	144	125.3	159.8	127.2	121.2	151.6	91.07	119.8	99.5	132.5	95.82	181.7	132.5	129.1	129.7	128.2	123.3	107.7	131.5	102.9	171.6	122.3	108.8	137.5	126	99.93	145.3	96.17	NaN	NaN	NaN	NaN	NaN	NaN	NaN	NaN	NaN	NaN	NaN	NaN	NaN	NaN	NaN	NaN	NaN	NaN	NaN
0	136	119.5	128.3	128.5	333	446.2	104.7	82.3	137	111	119.3	118.5	162	109.8	NaN	NaN	NaN	NaN	NaN	NaN	NaN	NaN	NaN	NaN	NaN	NaN	NaN	NaN	NaN	NaN	NaN	NaN	NaN	NaN	NaN	NaN	NaN	NaN	NaN	NaN	NaN	NaN	NaN	NaN	NaN	NaN	NaN	NaN	NaN
122	164.9	191	215.8	195.7	167	184.6	174.4	155.8	183.7	190.1	210.4	143.8	201.1	119.5	147.5	157.1	146.5	148.5	389.5	648.6	688.8	694.6	790.8	848.9	934.6	998.7	899.8	707.8	679.8	664.8	457	446.4	550.7	430.9	540.2	433.6	425.1	489.6	594.7	575.5	747	700.9	477.8	490.1	473.4	503.5	475.7	518.2	415.2
0	175.7	173.7	200	172.7	161.4	149.8	153.7	181.4	161	175.4	192.8	141	156.1	159.3	136.2	180.2	147.5	141.4	174.8	135.9	163.2	159.1	166.1	135.2	153.1	141.1	123.8	123.9	142.1	140.4	148.9	156.8	110.8	138.6	169.9	175.2	149.9	160.4	127.4	140.6	170.4	142.8	131	162.1	155.6	149.6	153	112	164.9
0	210.7	198.7	142.5	188.2	197.5	136.1	133.4	146.6	138	164.3	181.6	135.6	144.4	133	159.9	102.9	129.5	135.1	137.2	127.2	119.2	139.2	104.3	128.9	160.7	115.3	142	92.59	150.5	106.2	106.8	107.8	123	107.3	123.8	159.5	124	102.8	126.6	89.89	113.4	170.3	104.9	86.09	132	111.7	91.23	102.7	94.2
0	140.1	146.4	128.3	125.8	167.1	126.9	134.8	147.5	111.5	151.1	135.5	139.2	126.3	136.6	117	111.6	178.7	117.3	161.6	143	121.1	128.1	124.4	158.6	172.2	145.7	124.8	153.8	136.9	112.2	101.8	133.4	132.9	118.1	116.9	153.5	154.4	116.3	148.4	132.5	136	139.2	136.3	103.2	149.2	138.4	114.2	130.6	114.5
0	110.4	88.17	150.8	83.03	112.7	138.9	93.6	98.5	93.49	115	125.6	102.2	134.9	108.7	116.9	116.6	129.6	86.89	145.4	143.3	89.91	108.8	90.2	93.68	118	94.41	128.5	78.47	NaN	NaN	NaN	NaN	NaN	NaN	NaN	NaN	NaN	NaN	NaN	NaN	NaN	NaN	NaN	NaN	NaN	NaN	NaN	NaN	NaN
0	213	179.5	202.3	229.7	194.9	216.8	235.2	209.1	204.8	237.6	217.1	157.7	208.1	191.3	238.9	459.9	818.7	845.5	796.5	825.8	784.2	803.3	758.2	800.2	817.2	838.1	769.8	837.5	781.7	717.4	604.1	711.5	744	776.8	610.3	739.7	692.9	673.6	571.5	825.4	675.5	543.7	483.6	577	439.5	313.7	374.9	327.8	304.2
0	165	175.3	170.9	157.5	211.6	170.6	167.9	187	208.8	187.5	185.9	170.9	192.2	148.2	145.6	170.9	137.7	178.6	201.2	142.9	132.7	168.7	136.1	176.3	145	156.1	159.1	191.2	141.9	188.9	169.5	151.4	214.2	118.4	133.6	192.7	183.5	172	147	164.9	167.9	170	188.4	210.7	160.5	157.2	180.3	139.5	145.2
123	180.5	169.5	151.3	153.7	141.1	121.1	109	132.5	107.7	113.1	120.4	138.3	118	107.2	137.9	111.6	128.1	102.2	173.7	108.1	142.2	163.7	141.8	135.3	147.7	127.1	145	131.3	102.1	120.7	128	99.68	106.8	99.33	114.4	118	114.1	136.2	127.5	98.48	114.9	140.6	116.5	103.8	94.49	102.5	106.2	143	84.82
124	191.2	237.6	175.3	204.5	173.4	188.5	165.4	178.4	163.6	174.2	154.3	174.2	201.8	184.2	225.7	192.8	203.5	190	219.2	169.4	221	179.8	242.7	179	161.8	200.1	196.5	217	184.5	204.2	194.3	186.6	196	160.2	190.5	179.3	169.4	180.5	124.2	175.8	149.4	185.2	182.5	146.6	156.8	191.3	165.9	150.4	177.8
125	153	154.7	202.1	176.3	156.6	166.6	158.2	143	138	129.7	142.4	131.5	145.5	180.4	158.8	121.3	148.5	191.2	148.6	139.7	132	145.1	133.3	125.7	169	156.1	149.9	144.6	177.4	152.7	171.4	120.8	144.6	151	155.9	129.8	149.3	134.7	151.6	149.8	156.7	132.5	114.1	147.8	143	134.7	136.8	157.9	135.9
126	158.3	130.8	173.4	116.6	162.1	103.4	156.4	144	141.8	106.3	147	140.9	143.3	127.4	124.2	148	126	112.5	88.67	108	141.5	106.2	159.8	117.1	165.1	146.1	135.1	97.27	97.46	83.84	135.2	131.1	119.4	108.6	103.8	120.9	148.4	85.99	117.2	106.3	100.7	77.44	118.2	106.2	103.2	103.8	111.8	115.1	125.5
0	151.1	202	144.5	149.1	122.9	124	154.1	148	110.5	124.1	127.6	131.1	101.9	119.3	119.6	131.5	98.01	93.16	153	126.5	137.4	160.8	107.3	154.3	107.3	84.03	139.4	121.3	131.1	117.5	115	101	114.2	94.63	144.8	112.2	102.8	134.3	104.3	78.33	109.1	101	115.7	112	141.7	107.7	126.8	78.21	89.12
127	196.4	178.4	154.2	177	113.1	143.8	132.3	150.3	132.3	111.8	114.9	173.3	173.2	157.4	148.6	148.2	167.1	162.3	162.5	193.9	158.8	177.3	140.6	145.8	124.2	142.4	125.2	150.5	149	137.5	106.7	148.4	145	142.3	130.6	164.9	166.9	124	146.9	130.4	132.6	120.2	133.1	106.4	150.7	126.8	136.5	120.1	118.3
128	183.8	136.2	155.8	151.9	173.4	157.3	168.6	177.1	163.6	165.9	166.4	165.5	140.5	163.3	123.5	142.2	171.3	166.5	138.2	153.6	148.6	133.2	169.8	169.3	132	165	150.8	108.8	153.1	153	142.1	164.4	116.1	150.3	154.5	132.6	132.8	127.5	89.54	108	145.4	98.52	127.4	108.3	107.6	139.5	136.3	162.8	119.1
129	158	145.1	124.2	169.1	134.4	153.1	89.12	177	217.5	143.5	124.1	111	102.4	161	124.1	134	147.5	137.5	141	121.5	107	108.5	147	130.5	134.1	144.4	124.5	127.9	150.9	122.2	157.9	165	141.9	129.6	115.4	130.9	137.5	109.3	113.9	113.2	143	170	118.2	112.5	100.4	125.5	114.4	103.2	105.5
0	99.71	155	122.5	121.4	115.8	140	95.45	122.3	112.5	126.1	124.1	108	115.5	133.6	101	114.7	74.67	113.1	86.67	129.4	110	102.9	134.4	102.4	104	96.53	114.1	106.5	134.9	103	82.96	72.99	120	112.5	117	115.1	117.4	104	98.05	73.5	113.5	100.5	103.6	113.6	113	NaN	NaN	NaN	NaN
130	208	185.1	175.5	169	184.1	204	168.4	162.9	184.8	218.1	166	189.4	198.5	135.6	178.5	214.7	169.5	207.5	192.9	148.7	180.5	197.5	214.6	165.1	154.8	194.2	194.6	185.9	190.8	183	182.1	209.8	184	182.4	184.7	178	186.9	171.5	155.5	196.4	210.5	192.8	172.3	176	152.7	201.5	179	146	199.8
0	158.6	104.7	127.3	113.7	139.9	129	127.5	107	104.5	110.6	NaN	NaN	NaN	NaN	NaN	NaN	NaN	NaN	NaN	NaN	NaN	NaN	NaN	NaN	NaN	NaN	NaN	NaN	NaN	NaN	NaN	NaN	NaN	NaN	NaN	NaN	NaN	NaN	NaN	NaN	NaN	NaN	NaN	NaN	NaN	NaN	NaN	NaN	NaN
0	173.9	140.9	128	155.7	143.7	130.3	189.2	128.8	127.3	118.5	102	127.8	167.3	135	112.1	90.56	118.1	149.4	116.7	102.1	135.3	87.45	107.8	103.2	112.2	117.6	115.5	146.8	83.49	130	105.4	79.1	84.75	137.5	137.3	90.72	117.6	96	100.5	114	102.2	117.5	126	107.5	122	130.1	137	93.49	133
0	142.7	173.4	191.3	114	151.1	129.5	125	142.3	132.6	NaN	NaN	NaN	NaN	NaN	NaN	NaN	NaN	NaN	NaN	NaN	NaN	NaN	NaN	NaN	NaN	NaN	NaN	NaN	NaN	NaN	NaN	NaN	NaN	NaN	NaN	NaN	NaN	NaN	NaN	NaN	NaN	NaN	NaN	NaN	NaN	NaN	NaN	NaN	NaN
0	132.6	95.4	108.7	121.6	98.73	109.1	109	130.2	118.1	112.9	105.9	121.1	127.4	79.78	104.6	100.5	108.9	66	103.7	96.32	104	125.3	123.6	118.7	101.2	73.16	109.9	80.47	116.5	87.43	106.7	86.1	103.9	83.5	95.63	102.8	116.4	79.78	115.3	104.3	104.5	110.5	76.55	98.43	91.62	114.2	94.2	102.4	NaN
0	NaN	NaN	NaN	NaN	NaN	NaN	NaN	NaN	NaN	NaN	NaN	NaN	NaN	NaN	NaN	NaN	NaN	NaN	NaN	NaN	NaN	NaN	NaN	NaN	NaN	NaN	NaN	NaN	NaN	NaN	NaN	NaN	NaN	NaN	NaN	NaN	NaN	NaN	NaN	NaN	NaN	NaN	NaN	NaN	NaN	NaN	NaN	NaN	NaN
131	186.5	242	223.7	209.4	237.3	217.6	215	196.8	189.1	176.7	211.9	174.5	184.2	209.4	177.2	190.8	179	193.2	180.7	172	188.9	178.3	182.5	204	193.1	184.5	215.4	147.4	162.5	188.8	187.7	156.6	209.4	199.3	156.5	153.5	179	159.7	142.4	186.5	179.1	182.7	174.7	195	164	200.7	182.7	181.5	194
132	182.1	148.8	158.5	156.6	122.1	180.7	174.4	123.1	165.4	136.4	157.8	140.6	172	170.5	165	107	162.8	178.6	143	137.7	148.9	127.3	146.7	136.4	121	131.7	135.3	157.4	132.6	130.2	175.3	123.5	141.3	128.3	137.9	136.6	158.2	119.6	142.9	134.2	111.6	116.1	118.7	108.8	98.77	130.1	153.7	97.39	131
0	137.4	117.9	140.5	104	120.5	76.97	138.3	144.1	119	124.9	146	135	140.5	95.49	131.9	142.5	97.99	NaN	NaN	NaN	NaN	NaN	NaN	NaN	NaN	NaN	NaN	NaN	NaN	NaN	NaN	NaN	NaN	NaN	NaN	NaN	NaN	NaN	NaN	NaN	NaN	NaN	NaN	NaN	NaN	NaN	NaN	NaN	NaN
0	NaN	NaN	NaN	NaN	NaN	NaN	NaN	NaN	NaN	NaN	NaN	NaN	NaN	NaN	NaN	NaN	NaN	NaN	NaN	NaN	NaN	NaN	NaN	NaN	NaN	NaN	NaN	NaN	NaN	NaN	NaN	NaN	NaN	NaN	NaN	NaN	NaN	NaN	NaN	NaN	NaN	NaN	NaN	NaN	NaN	NaN	NaN	NaN	NaN
0	111.7	134.8	118.9	103.6	NaN	NaN	NaN	NaN	NaN	NaN	NaN	NaN	NaN	NaN	NaN	NaN	NaN	NaN	NaN	NaN	NaN	NaN	NaN	NaN	NaN	NaN	NaN	NaN	NaN	NaN	NaN	NaN	NaN	NaN	NaN	NaN	NaN	NaN	NaN	NaN	NaN	NaN	NaN	NaN	NaN	NaN	NaN	NaN	NaN
0	133.1	161.7	160.7	170	146.9	204.7	144.7	149.6	162.5	135.6	120.2	119	155.9	160.8	127.8	130.8	137	157.7	154.7	168.2	148.9	126.5	138	125.9	119.1	142.7	139	132.1	134.9	124.4	123.7	110	169.7	142.5	141.4	152.7	113.3	143.2	127.9	116.8	122.4	142.6	144.8	128	138.3	109.7	115.6	140.3	110.7
0	183.1	126.1	127.1	144.4	166.8	164.2	118	142.5	151.4	138.9	139.2	168.7	100.6	154.2	176.5	106.4	141.9	180.5	158.3	119.1	132.9	120.1	118.2	99.18	127.6	138.8	105.1	146.3	152.7	110.6	101.2	146.5	111.9	150	96.24	103.7	114.4	117.5	119.3	126.5	102.8	100.5	125.7	118.1	122.3	126.4	125.4	117.8	106.6
0	175.3	159.9	177.2	190.2	204.1	155.8	160.5	129	133.5	105.5	142.5	123	144.9	NaN	NaN	NaN	NaN	NaN	NaN	NaN	NaN	NaN	NaN	NaN	NaN	NaN	NaN	NaN	NaN	NaN	NaN	NaN	NaN	NaN	NaN	NaN	NaN	NaN	NaN	NaN	NaN	NaN	NaN	NaN	NaN	NaN	NaN	NaN	NaN
0	NaN	NaN	NaN	NaN	NaN	NaN	NaN	NaN	NaN	NaN	NaN	NaN	NaN	NaN	NaN	NaN	NaN	NaN	NaN	NaN	NaN	NaN	NaN	NaN	NaN	NaN	NaN	NaN	NaN	NaN	NaN	NaN	NaN	NaN	NaN	NaN	NaN	NaN	NaN	NaN	NaN	NaN	NaN	NaN	NaN	NaN	NaN	NaN	NaN
133	184	161.4	150.7	155.5	166.9	203.2	161	166	139.5	170.8	152.2	166.6	165.7	162.8	136.3	153.9	176.9	190.1	168.8	186.2	154	199.8	164.8	191	218.9	161.3	174.8	152	152.4	158.5	163.8	167.2	191.6	178.5	200.9	165.9	140	180.3	157.9	128.8	162.8	177.8	142.7	140.6	156.8	149	138.7	162.9	170
0	283.5	310	309.8	320.5	285.5	344.9	290.8	324.1	362.5	318.5	371	323.2	406.6	328.6	326.1	325	320	295.6	229.5	229.5	241	204	227.4	178.5	168.5	156.5	192	180	148.5	170.4	157.5	158.6	159.9	132	175.1	170.7	159.3	124	179	142.5	138.5	140.6	174.9	160.3	165.1	145.7	139	150	122.4
134	206.6	207.3	192.4	182	176.1	165.1	174.1	212	260.1	203	182.9	217.7	157.3	215.4	168.3	228	176.7	192.5	186.2	155.7	168.1	183.9	173.8	204.3	176	160.5	162.9	179.9	157.5	178.7	177.5	180.2	210	179	188.7	186.8	160.3	199.6	170.3	157	181.6	176.8	123.5	160.9	182.3	160.3	190.9	781.8	835.3
0	103	161.6	113.5	146.7	120.8	105.6	135.5	123.1	126.1	144.5	131	125.3	139.6	129.1	134	153.3	104.5	133.1	120.4	110.6	101.9	104.9	96.87	98.28	94.64	106	96.92	82.67	112.1	105.4	102.6	137.5	88.16	120.7	95.6	107	96.61	131.1	105.8	99.84	98.4	110.8	105.9	123.9	94.69	79.5	116.7	93.73	87.98
135	166	138	165.9	122.2	160.5	178.3	176.1	172	210.8	192.4	152.4	130.4	183.3	172.7	191.1	160.3	187.7	169.6	166.3	169.3	152.9	163.1	134.1	180.8	173	167.2	165.9	157.6	180.8	173.1	185.6	151.7	159.1	205	147	143.8	173.9	142.2	130.6	150.4	173.1	117.9	131.4	166.4	162.6	145	171.4	148.7	148.4
136	181.2	193.1	183.3	187.3	149.6	205.8	137.5	178.3	203.3	149.7	143.6	147.6	164.8	151.1	166.8	134.2	176.8	170.3	191.8	165.7	182.2	156	163.3	175.5	158.4	175	224.4	139	140.1	180	188.7	178.8	172.8	223.8	189.3	139.5	170.8	184.9	166.9	176.4	201.7	185.3	184.3	183.3	168.4	176.8	190.3	173.8	687.9
0	131.6	98.37	106	118.9	132.6	85.53	NaN	NaN	NaN	NaN	NaN	NaN	NaN	NaN	NaN	NaN	NaN	NaN	NaN	NaN	NaN	NaN	NaN	NaN	NaN	NaN	NaN	NaN	NaN	NaN	NaN	NaN	NaN	NaN	NaN	NaN	NaN	NaN	NaN	NaN	NaN	NaN	NaN	NaN	NaN	NaN	NaN	NaN	NaN
137	173.2	178.5	167.7	195.2	192	205.3	150.9	183.5	152.5	191.9	154	157.1	175.5	175.7	150.5	152.9	182.7	145.7	137.7	146.5	141.7	156.4	164.8	122.6	156.8	191.3	172.9	154.1	133	148.8	177.3	196.3	198.9	210.2	175.8	195.1	137.9	169.1	208.8	182.4	137.8	190	145.4	199.3	180.3	162.2	152.2	167	161.9
0	112	80.14	177.6	142.4	147.4	120.8	116.6	151.2	108.9	99.98	147.1	98.48	84.9	87.48	120.3	106.1	NaN	NaN	NaN	NaN	NaN	NaN	NaN	NaN	NaN	NaN	NaN	NaN	NaN	NaN	NaN	NaN	NaN	NaN	NaN	NaN	NaN	NaN	NaN	NaN	NaN	NaN	NaN	NaN	NaN	NaN	NaN	NaN	NaN
138	124	162	176.5	128.8	126	152.2	192.9	118.6	147.7	133.2	129.7	129.7	137.8	123.3	180.4	147.3	150.6	128.3	190.2	153.5	177.7	453.7	529.8	521.7	535.8	522.1	547.9	523	545.7	518	591.1	595.9	563.5	585.5	618	595	590.4	542	463.3	488.4	541.5	477.5	539	516.6	553.1	452.6	583	453.3	484.9
139	499.1	523	621.3	1364	1403	1268	1412	1379	1367	1324	1132	1079	1162	960.8	1181	981.8	836	702.5	875.5	588	648.5	616.5	508.7	592.4	583.4	521.4	470.2	392.5	537.1	561.1	635.3	568.9	549	568	469	418.8	397.5	375	384	408.5	403.9	338.3	343.5	424.4	359.4	300.2	307.2	369.7	310.8
140	117.7	144.2	133.7	140.8	155.8	158	127.5	104	174.2	166.2	129.7	110.7	167.9	103.2	106.7	117.5	78.29	132.7	166.9	140.1	149	99.46	131	135.8	129.4	126.5	117.5	143.7	134.6	587.5	648.2	612.9	596.5	628.9	523.6	693.6	719.1	825.4	NaN	NaN	NaN	NaN	NaN	NaN	NaN	NaN	NaN	NaN	NaN
0	NaN	NaN	NaN	NaN	NaN	NaN	NaN	NaN	NaN	NaN	NaN	NaN	NaN	NaN	NaN	NaN	NaN	NaN	NaN	NaN	NaN	NaN	NaN	NaN	NaN	NaN	NaN	NaN	NaN	NaN	NaN	NaN	NaN	NaN	NaN	NaN	NaN	NaN	NaN	NaN	NaN	NaN	NaN	NaN	NaN	NaN	NaN	NaN	NaN
0	123.1	121.2	136.8	103.1	105	143.6	118.6	144.5	133.8	163.4	109.3	127.1	126.3	96.33	101.4	152.9	99	123	102.4	110.7	122.5	96.77	115.7	119.3	101	141.1	111.3	128.3	95.23	130.2	127.9	119.4	109.5	110.5	101.8	102.6	105.1	90.48	105.3	94.04	103.5	86.5	116.9	122.5	92.9	106.4	97.49	95.11	129.7
0	96.76	NaN	NaN	NaN	NaN	NaN	NaN	NaN	NaN	NaN	NaN	NaN	NaN	NaN	NaN	NaN	NaN	NaN	NaN	NaN	NaN	NaN	NaN	NaN	NaN	NaN	NaN	NaN	NaN	NaN	NaN	NaN	NaN	NaN	NaN	NaN	NaN	NaN	NaN	NaN	NaN	NaN	NaN	NaN	NaN	NaN	NaN	NaN	NaN
0	130.1	139.2	128.8	136.8	181	143.3	110.3	137.9	93.97	93.95	120.4	138.5	98.65	129.2	121.4	105	125	126.4	131.4	121.3	113.7	105.8	117.8	126.5	128.2	122.3	149.9	114.8	125.2	130.5	128.6	117.2	114.4	118.6	123.5	118	130.1	126.2	135.4	NaN	NaN	NaN	NaN	NaN	NaN	NaN	NaN	NaN	NaN
0	195.7	146.7	139.3	116.4	141.3	162.8	137.7	159.6	179.3	117.5	142.6	109.6	176.2	134.8	146.5	166.5	148.6	152.9	131.6	92.81	133.9	127.3	126.8	137.2	139	101.1	94.63	134.9	107.2	120.4	110.9	116.3	111.7	121	110.3	142.1	114	109.6	122.9	124.4	146.5	96.77	112.8	117.9	99.08	111.2	95.67	126.5	128.1
0	133.5	123.5	130.1	188	155.1	156.5	139.4	146.5	111.8	145.4	118	120.7	141.7	90.23	109.7	136.5	101.6	125.4	115.5	135.6	124.7	109.1	103	136.8	82	116.4	89.91	123	155.2	NaN	NaN	NaN	NaN	NaN	NaN	NaN	NaN	NaN	NaN	NaN	NaN	NaN	NaN	NaN	NaN	NaN	NaN	NaN	NaN
141	162.7	122	171.9	133.7	131.8	151.7	116.2	174.7	104.3	114.3	99.6	138.1	148.8	142.1	130.2	149.7	158.7	93.87	126.2	101.1	114.3	145.2	122.9	102.4	112.1	107.7	117.1	71.98	94.66	110.2	107	136	139.8	103.9	92.83	106.6	137.7	115.4	115.7	84.64	112.7	94.85	125.7	98.14	89.85	107.7	96.6	103.3	112.5
142	154.1	142.9	174	127.5	192.1	125.5	145.8	130	113	169.1	164	119.6	133	161.9	167.5	157.3	174.3	196.6	91.5	107.1	130.5	104.7	121.5	141.4	100.7	154.7	136	119.8	129.5	126.2	91.25	112.8	122.3	150.6	88.29	109.5	112.6	115.7	142.4	98.1	122.3	120.5	121.6	117.5	126.1	72.89	119.1	132.9	103.7
143	109.8	116.1	126.4	119.5	121.2	154.2	122.1	126.1	143.5	147	147.6	134.5	128	135.2	121.4	125.1	142.7	96.3	156.1	127.7	109	113	92.21	142.8	132	148	127	124.4	101.6	120.6	121.3	100	118	80.16	96.65	118.5	101.2	107.1	103.5	118.8	111	86.35	124.1	89.84	115.7	100.5	118.1	108.5	110
144	145.1	145.2	141	144	183.7	157.3	158.7	136.1	161	140.5	186.7	139.5	133.3	134.6	120.5	130.6	126.3	152	132.4	152.1	123.6	152.7	136.2	155.7	161.9	168.2	119.9	145	138.8	141.3	122.3	113.6	149.9	143.4	124.6	143.3	114.8	127.5	109	116.4	100.4	148.5	132.1	111	147.2	104.4	138	118.7	101.6
145	200.1	134.1	176.5	180.4	134	166.9	118.8	147.2	157.4	139.9	157.1	148.6	172.7	155.8	151.7	113.7	134.2	136.1	153.6	135.1	143.3	119.5	93.68	131.8	113.3	121	106.4	138.5	142.1	176.1	138	161.1	118.2	133.6	118.5	127	155.2	107.5	115.6	146.5	133.6	103.1	141.3	142	145.9	139	157.8	153.5	130.3
0	602	714.5	721.4	687.3	569.7	597.3	570.3	NaN	NaN	NaN	NaN	NaN	NaN	NaN	NaN	NaN	NaN	NaN	NaN	NaN	NaN	NaN	NaN	NaN	NaN	NaN	NaN	NaN	NaN	NaN	NaN	NaN	NaN	NaN	NaN	NaN	NaN	NaN	NaN	NaN	NaN	NaN	NaN	NaN	NaN	NaN	NaN	NaN	NaN
0	105.5	113.5	125.8	157.9	150.1	140.9	117.7	155.7	143.2	143.3	157.1	179.7	152.2	129.5	92.63	112.5	125.6	137.5	152.1	118.9	114	98	161.8	128.4	110.6	129.4	160	122	140.9	106.9	115.4	157.5	164	161.5	157	141.9	163	150.5	127.6	796.5	908.9	NaN	NaN	NaN	NaN	NaN	NaN	NaN	NaN
0	161	147.3	140.4	101.6	102.5	169.6	136.8	142.5	NaN	NaN	NaN	NaN	NaN	NaN	NaN	NaN	NaN	NaN	NaN	NaN	NaN	NaN	NaN	NaN	NaN	NaN	NaN	NaN	NaN	NaN	NaN	NaN	NaN	NaN	NaN	NaN	NaN	NaN	NaN	NaN	NaN	NaN	NaN	NaN	NaN	NaN	NaN	NaN	NaN
146	174.7	159.9	164.5	144.8	139.9	114.8	135	143	164.4	155.8	154.9	158.2	133.4	161.8	143.9	159.5	149.2	121.5	156.3	145.2	143.2	141.8	111.9	132.5	128.7	137.5	139.5	140	114.4	86.34	118.6	159	128.8	102.8	106.8	113.9	112.4	120.6	109	110.9	114.9	113.9	102.3	96.85	146.2	98.11	126.4	105.3	85.57
147	109.5	142	128.8	171.8	158.2	148	138.9	185.1	105.7	127.6	123.2	158.4	133.3	169.3	142.1	108.2	134.9	158.2	114.7	100.1	128	127.5	123.7	93.54	126.6	132.9	106.3	150.7	122.1	104.9	141.6	123.7	101.9	109.9	118.5	107.9	145.8	134.9	118	124.5	117.7	135	128.1	157.5	129.9	380.6	351.2	439.4	418.1
0	112	162.6	126.4	117.7	124.9	135.5	116.5	166.8	190.8	154.8	139.5	123.3	139.6	94.64	123.9	157.8	109.3	129.3	106.2	124.9	114.3	122.6	122.8	137.3	80.09	105.3	208.7	97.79	145.2	98.07	104.5	116.6	129.5	108.5	132.3	130.6	110	105.3	137.3	113	147.9	137	90.67	91.27	113.4	142.5	121.1	131.2	118
0	139	123.7	130	115.1	104.6	102.8	143.5	97.17	107.5	95.73	136.3	NaN	NaN	NaN	NaN	NaN	NaN	NaN	NaN	NaN	NaN	NaN	NaN	NaN	NaN	NaN	NaN	NaN	NaN	NaN	NaN	NaN	NaN	NaN	NaN	NaN	NaN	NaN	NaN	NaN	NaN	NaN	NaN	NaN	NaN	NaN	NaN	NaN	NaN
148	198.9	193.2	197.4	200.2	195.6	225.5	188.8	198.7	239.9	498.1	183.1	159.7	226.3	232.5	213	187.4	137	184	170.5	188	175	164.6	198	195.2	146.2	174.1	151.4	145.6	177.3	153.5	156	148.5	158.8	730.9	780.5	591.1	666.3	633.8	550.5	813.5	642.3	670.9	955.7	1107	1044	1249	1241	951	1160
149	175.6	116.8	134.8	146	166.5	124.8	126.4	141.7	129.7	188.5	120.5	147.3	123.7	122.9	141.2	151.2	128.5	129.9	149.4	175.4	145.3	103.7	109.5	149.4	125.3	180.8	105.3	175	83.21	144.5	129.4	122.2	139.7	152.6	148.7	164	128.6	112	111.4	113.6	146.3	112	133.1	143	139.9	132.5	106.5	150.2	126
0	NaN	NaN	NaN	NaN	NaN	NaN	NaN	NaN	NaN	NaN	NaN	NaN	NaN	NaN	NaN	NaN	NaN	NaN	NaN	NaN	NaN	NaN	NaN	NaN	NaN	NaN	NaN	NaN	NaN	NaN	NaN	NaN	NaN	NaN	NaN	NaN	NaN	NaN	NaN	NaN	NaN	NaN	NaN	NaN	NaN	NaN	NaN	NaN	NaN
0	131.4	146.7	145	152.2	122.6	149.2	107.8	130.6	133.2	121.9	131.8	126.7	109.6	135.6	146.1	156.4	135.6	124.8	134.7	107.7	127.2	131.9	156.2	117.2	129	130.8	116.6	104.4	162.8	84.86	158.4	87.87	146.5	99.65	134.7	95.5	136.1	77.53	NaN	NaN	NaN	NaN	NaN	NaN	NaN	NaN	NaN	NaN	NaN
150	211.6	183.1	162.6	196.1	178.1	160.9	180.2	160.7	143.2	169.9	153.3	147.7	182.2	169.3	172	161.4	136.9	128.7	119	152.4	149.1	136.1	118.8	147.5	150.3	139.9	132	178.3	140.6	139.8	158.7	122	136.7	134.9	132.4	134.4	161.7	153.3	117.5	149.3	141.4	148.8	168.4	130.1	166.3	137	165.7	171.3	156
151	106.8	119.2	136.5	161	132.5	116.7	116.3	114.8	134.4	139.7	142	155.8	102.9	142.2	122.1	122	125.7	190.7	136.6	131.6	107.3	112.3	95.5	142.1	115.8	115.5	140.5	106.1	123.9	115.8	131.3	137.5	137.2	137.2	128.9	323.3	439.3	384.9	392.5	416.9	378.4	397.6	523.6	489.4	401	370.4	367.2	405.9	435.5
0	163.2	148.5	165.3	195.3	157.2	136.8	202	185.8	165.6	165.7	150	145.6	133.7	168.1	147	145	126.7	159.9	79.35	139.8	116.3	138.3	116.2	131.8	137.8	116.6	127.4	135.9	125.3	133.1	140.7	155.6	116.9	125.4	142.4	113.4	135.2	109.8	144.5	124.6	144.3	154.5	129.2	133.9	145	133.3	150.1	129.3	142.3
152	191.5	183.7	182.4	217	195	155.6	172.7	168.2	179.5	178	194	223.2	222.5	182	210	205.6	226	207.3	187.3	201.8	194.6	211.2	217.8	212.5	157.5	206.5	172.4	229.3	191	246.2	204.9	154.3	205.1	206.4	201.5	336	665.3	740.1	627.7	761.7	813.7	742.3	871.9	857.5	944.5	1055	982.4	1014	1245
0	632.7	716	751.7	681	672.1	522.1	402.8	202.7	176.9	188	135.4	103.7	139.8	163.2	139.1	145.7	162.6	136.7	150.5	143.1	107.9	156.5	139.6	147.1	140	126.5	136.1	111	120.4	NaN	NaN	NaN	NaN	NaN	NaN	NaN	NaN	NaN	NaN	NaN	NaN	NaN	NaN	NaN	NaN	NaN	NaN	NaN	NaN
0	147.9	159.3	205.7	151	164.6	146.2	172.6	141.8	144	140.8	141.1	127.2	141.4	141.1	161.5	166.4	164.3	157.3	158.1	146.1	174.7	139.6	142.4	173	162.9	129.4	209.9	184.3	174	181	284.5	697.7	591.2	774.9	643.4	642.7	581.7	574.3	631.3	572.6	637.1	632.6	597.4	655.2	643.7	570.2	567.5	626.5	606.1
0	126.6	86.12	126.2	114.1	121.2	101.8	144.6	101.5	110.5	147.9	115.5	47.16	NaN	NaN	NaN	NaN	NaN	NaN	NaN	NaN	NaN	NaN	NaN	NaN	NaN	NaN	NaN	NaN	NaN	NaN	NaN	NaN	NaN	NaN	NaN	NaN	NaN	NaN	NaN	NaN	NaN	NaN	NaN	NaN	NaN	NaN	NaN	NaN	NaN
153	257.8	221.9	207.6	256.4	248.6	219	225.1	198	190.7	235.1	207.5	174.7	184.6	142.8	167.7	175.1	142.1	137.1	180.9	121.6	135.5	155.2	148.7	186.4	132.6	171.3	133.1	144	129.3	128.2	129	127.9	142.4	157.5	151	162.6	153.5	114.5	127.4	135.1	117	129	134.6	128.5	115	115.1	126.2	141.6	133.1
0	162.3	158.5	169.1	177.8	166.7	138.9	121.8	153.8	141.7	NaN	NaN	NaN	NaN	NaN	NaN	NaN	NaN	NaN	NaN	NaN	NaN	NaN	NaN	NaN	NaN	NaN	NaN	NaN	NaN	NaN	NaN	NaN	NaN	NaN	NaN	NaN	NaN	NaN	NaN	NaN	NaN	NaN	NaN	NaN	NaN	NaN	NaN	NaN	NaN
0	180	203.5	167.2	179.6	195	187.9	176.9	178.1	194.4	187.4	181.4	161.2	166.5	143.3	150.6	112.2	167.5	141.1	156.3	146.8	166.2	180.2	142.5	146.8	174.2	135.2	127.3	120.4	129.2	150.9	177	180.4	142.8	161.9	147.2	162.7	165.3	153	138.5	132	154	161.2	154.8	199.2	154.5	148.3	137.5	130	167.1
154	158.2	104.2	145	149.6	111.5	159.8	157.3	132.1	135.8	128.2	124	97.16	94.17	99.5	140.7	145.9	156.6	121.1	138.8	147.1	118.6	115.6	95.9	93.32	113.5	120.1	117.2	105.7	72.3	103.7	94.69	119.8	99.8	113.3	78.96	78.36	120.9	105	74.17	109.3	102.9	82.38	98.49	171.3	113.4	117	169.1	114.2	144.3
155	167.6	157.5	196.4	163.4	170	196	125.6	161.1	190.2	183.4	200.4	171.2	127.9	159.7	155.2	148.7	188.7	147	143.9	186.3	175.3	159.4	131	168.8	145.7	119.6	160.8	114	127.9	153.5	174.1	110.5	130.4	132.3	107.1	132.1	154.5	142	173.5	143.1	111.8	121.6	139.7	156.6	110.1	154.9	145.1	155.8	107.1
0	135.7	190.7	149.5	213.5	153.8	160.6	137.5	160.6	143.5	205.2	131.8	212.6	129	150	139.2	222.7	138	157.7	196.6	197	203	173	197.2	184.4	207	151.4	171.4	134	126.7	152.1	149	145	128	140.7	139.3	145.7	129	147.1	108.5	110.8	122	124.9	96.94	106.2	116.6	140.2	110.7	NaN	NaN
156	161.9	110	168.3	138.9	169.5	116.1	131.9	150.5	157.9	143	88.79	125.7	123.3	136	137.4	101.7	138.9	98.16	147.6	129.2	136.3	110	159.8	113.7	117.3	112.2	127.2	106	118.6	146	106.3	90.69	140.8	146.4	154.7	113.8	119.5	115.8	104.5	95.74	116.2	111.8	115.8	109.5	93.77	86.79	104	123	81.99
0	173.9	156.5	137	144.1	122.2	167.6	145.4	172.7	166	182.9	165	222.9	200	170.6	180	186	165.1	164.8	151.3	180.1	201.1	159.7	138.5	182.3	132.9	131.9	169.6	149	158	162.5	145.3	118	183.5	132.9	188.2	191.2	NaN	NaN	NaN	NaN	NaN	NaN	NaN	NaN	NaN	NaN	NaN	NaN	NaN
0	123.7	126.2	95.48	127.7	120.2	129.8	130.1	123.2	88.27	160.3	91.23	120.8	131.3	125.7	107.5	274.5	286.5	358.9	387	344.7	364.8	340.7	319.5	345.1	360.1	378.9	338.9	342.9	346.1	350.7	344.3	371.6	373.2	411.6	345.1	305.1	307.6	326.2	384.6	328	331.2	274.9	295.4	311.9	343.6	376.5	312.9	358.8	380.4
0	103.5	103.8	92.37	100.8	149.7	133.5	131.5	NaN	NaN	NaN	NaN	NaN	NaN	NaN	NaN	NaN	NaN	NaN	NaN	NaN	NaN	NaN	NaN	NaN	NaN	NaN	NaN	NaN	NaN	NaN	NaN	NaN	NaN	NaN	NaN	NaN	NaN	NaN	NaN	NaN	NaN	NaN	NaN	NaN	NaN	NaN	NaN	NaN	NaN
0	158.3	169.6	142.8	140.5	128.8	174.7	150.4	143.3	180.2	182.3	200.4	158.6	168.5	204.6	154.4	159.2	154	90.01	121.8	142.3	128.4	164.9	144.4	120.8	138.8	114.1	153.4	118.5	118.5	138.2	94.81	99.22	NaN	NaN	NaN	NaN	NaN	NaN	NaN	NaN	NaN	NaN	NaN	NaN	NaN	NaN	NaN	NaN	NaN
157	595.1	381.4	223.5	240	157.6	172.6	160.6	164.4	153.9	166.2	168.1	177.1	155.5	171.7	132	152.1	132.4	134.3	155.2	113.3	174.9	146	155.2	166.9	159.4	123.5	158.5	128.8	150.2	137	159.9	130.9	101.7	120.5	144.5	119.2	128.4	104.1	130.9	177.5	141.5	128.5	114	127.2	90.89	129.4	144.9	115.6	151
158	286.1	231.1	224.9	191.5	214.6	185.5	170.5	172.2	224.4	171.1	178.5	142.2	117.4	134.1	136.9	157.9	141	131.8	139	142.6	157.9	132.9	128.9	118.1	145.5	105.4	141.4	151.2	116.7	119.1	154	186.1	133.6	146	116	136.1	127.8	126.6	133.5	122.4	124.9	130.1	124.7	124.6	119.6	117.9	121.4	91.8	129.8
0	121.5	124.9	114.5	112.4	139.1	151.7	114.8	117.3	134	122.7	159.4	100.4	100.6	98.7	113	137.9	87.16	88.26	106.8	90.79	147.4	105.4	107	139.3	127.8	73.55	85.19	134.5	87	107.7	98.63	111.1	85.21	NaN	NaN	NaN	NaN	NaN	NaN	NaN	NaN	NaN	NaN	NaN	NaN	NaN	NaN	NaN	NaN
0	143	136.5	162	124.9	160.2	112.9	126.5	119.1	120.5	124.1	128.8	102.2	121.2	NaN	NaN	NaN	NaN	NaN	NaN	NaN	NaN	NaN	NaN	NaN	NaN	NaN	NaN	NaN	NaN	NaN	NaN	NaN	NaN	NaN	NaN	NaN	NaN	NaN	NaN	NaN	NaN	NaN	NaN	NaN	NaN	NaN	NaN	NaN	NaN
0	207.5	228.1	214.9	211.3	232.1	190.7	184.3	154.5	139.2	155.1	156.8	150	145.1	150.9	145.7	182.5	182.3	142.4	182.1	113.1	112.9	118.2	144.3	144.2	109.6	NaN	NaN	NaN	NaN	NaN	NaN	NaN	NaN	NaN	NaN	NaN	NaN	NaN	NaN	NaN	NaN	NaN	NaN	NaN	NaN	NaN	NaN	NaN	NaN
159	179	164.4	137	135.4	152	174.6	153.4	189	149.4	189.1	137.7	115.9	112.5	196.6	149.8	188.1	155.6	153.4	168	162.5	108.1	149.1	113.9	175.5	163.5	140.6	151.8	135.3	129.3	146.8	777	695.2	691.5	611.8	659	599	682.7	781.7	584.3	549.2	608.8	689.5	865.2	950	1020	1042	971.7	1178	1204
160	154.5	140.5	129.8	140.8	186	207.3	135.6	145.4	138.6	178.1	149.9	149.3	122	161.6	187	123.9	154.3	171.2	166.5	143.4	135.2	152	185.2	123.6	159.6	142.5	163.2	131	161.7	162.9	142.4	167.9	140.7	144.8	150.9	129.3	154.5	128.3	125.2	156	136.6	147	129.8	148.8	128.1	146.6	130	142.7	153.1
0	162.3	157.6	159.7	192.3	159.6	168.2	139.9	181.8	166.2	177.7	152	187.5	189.4	181.9	153.5	192.7	174.7	179.5	160.7	198.2	164.3	175.7	190.5	NaN	NaN	NaN	NaN	NaN	NaN	NaN	NaN	NaN	NaN	NaN	NaN	NaN	NaN	NaN	NaN	NaN	NaN	NaN	NaN	NaN	NaN	NaN	NaN	NaN	NaN
161	259.5	231.5	211.6	135.6	176.7	184.5	182.4	189.6	190.4	137.3	151	147.2	160.8	159	151.7	184.1	171.4	158.2	169.5	159.8	131	113.8	148.5	122.6	146.6	145	141.3	140	152.8	139.5	155.5	184.5	123.9	125.5	142.8	166	126	130.8	132	714	814.5	886.8	1058	1119	1075	1291	1226	1090	1049
0	139	150.7	165.5	182.9	162.8	146.7	151.8	184.2	162.7	163.5	147.5	120.7	132.2	162.8	156.7	145.8	180.7	133.2	132.9	NaN	NaN	NaN	NaN	NaN	NaN	NaN	NaN	NaN	NaN	NaN	NaN	NaN	NaN	NaN	NaN	NaN	NaN	NaN	NaN	NaN	NaN	NaN	NaN	NaN	NaN	NaN	NaN	NaN	NaN
162	175.8	181.5	161.4	166.3	172.8	130.6	126.8	162.6	148.1	156.5	116.9	106.5	125.8	144.3	142.6	126.7	131	133.6	131.8	126.4	127.4	134.2	117.1	139.5	132.4	120	124	179.3	142.5	136.9	130.5	153.3	116.6	154.1	131	110.7	141	157.1	127.8	150.1	102.5	121.5	154	1046	1088	1242	1248	1251	1373
163	211.7	216.1	236.5	175.2	260.1	179.4	192.9	221.5	197.3	196.3	194.1	190	160.3	164	179.3	233.2	215.7	179.4	214.4	173	161.7	174.7	201.3	173.8	189	198.2	201.9	208.3	214.8	258.1	172.5	228.6	195.6	179.4	215	170.7	192.7	198	183.7	174.7	185.8	219.4	217.4	195.1	194.2	184.5	190.8	174.4	224.9
164	200.8	159.3	176.1	213.7	218.8	185.4	166	183.5	204.9	125	187.5	179.3	158.3	144.6	139.7	137.2	191	441	446.6	508.8	573.3	640.1	496.6	513.8	669.5	582.3	495.5	458.9	561	473.4	415.8	373.1	391	380.9	416.7	333.7	440.9	339.5	457.9	401.7	418.6	412	473.9	448.7	405	387.8	424.3	494.7	433.3
165	167.6	153.1	150.7	120	184.1	164.5	181.1	194.5	227.2	191.5	222.3	181.7	179	101.2	138.9	119	158.1	109	137.5	142.7	140.5	125.9	118.8	120.5	162.1	122.5	117.5	125.4	96.98	128.3	136.9	121.3	107.9	118.1	132.7	100.5	135.5	156.9	115.9	87.45	111.9	144.4	130.9	136.1	835.5	1046	1199	1100	1316
166	196	228.3	202.9	183.4	149.7	161.4	174.7	176.2	149	162.2	171.3	194.7	178.3	159.5	157.2	160.8	157.2	142.7	212.9	165	178.9	169.4	199.7	134.5	180	142.5	162.5	173.9	167.3	167.3	151.4	157.3	139.3	144.7	154.2	135.9	158.8	197.4	158.8	138.7	136.6	110.4	141	162.1	128.8	153.9	145.9	137.3	143.4
167	183.5	114.6	149	153	170.5	168.6	137.7	138.1	141.7	163.8	195.7	121.3	147.8	180.8	135	137.5	425.1	495.8	616.7	548.2	623.7	605.1	604.5	675.4	671.2	745.4	680.1	549.1	710.3	559.7	486.7	418.8	397.1	258	341	311.3	631.2	377.4	376.9	387.6	330	371.8	351.6	479.3	440.5	457.7	446.7	428.7	397.2
168	123	135.1	135	152.2	146.4	160.2	127.2	157.6	157.5	121.9	149.2	143.2	136.8	178.3	178.5	186.8	220.6	642.5	763	592.2	762.6	655.4	580.3	878.6	626.7	602.1	568.7	673.1	621	606.8	568.5	558.5	669.1	617.3	787.4	716	709.4	734.9	738.5	662.4	730.2	717.7	832.4	877.4	622	940.3	979.8	899	992.3
169	200	180.5	138.5	190	127.2	164.8	166.1	208	113	110.6	126.8	125.3	122.4	162	113.6	114.4	135	140.7	116.6	151	134.8	136.4	146.7	93.5	128.8	119.3	88.32	105	110.8	103.5	124.1	128.4	99.89	132	135.5	129.5	128.6	115	119.3	101.9	150.8	123.3	114.6	129.8	119.1	134.1	114	146.1	108.9
0	NaN	NaN	NaN	NaN	NaN	NaN	NaN	NaN	NaN	NaN	NaN	NaN	NaN	NaN	NaN	NaN	NaN	NaN	NaN	NaN	NaN	NaN	NaN	NaN	NaN	NaN	NaN	NaN	NaN	NaN	NaN	NaN	NaN	NaN	NaN	NaN	NaN	NaN	NaN	NaN	NaN	NaN	NaN	NaN	NaN	NaN	NaN	NaN	NaN
170	221.4	191.3	168.5	166.5	231.8	169	159.4	145	141.4	165.5	183	198	156.5	118.6	147.1	170.3	157	115.1	172.1	170.4	147.7	135.5	141.2	144.8	156	124.7	169.6	157.7	114.6	134.1	158.2	151	143	173	186.8	141.8	160.6	162.2	147.4	162.8	173.9	174.2	154.5	134	152.4	153.8	141.7	129	148.4
0	166.2	161.4	150.7	165.7	174.9	186.2	156.9	177.4	146.5	127.1	143.3	148.2	150.3	141	137.9	155.5	131.1	153.5	155.5	143	142.6	176.1	142.4	139.2	135.5	154.3	143.8	107.4	159.7	167.2	162.5	135.7	205.5	138.7	137	158.7	145.6	163.1	145.4	151.1	150.5	129.3	141.8	136.9	143.9	168.2	174.3	182.7	158.6
171	113.2	180.4	124.8	169.5	154.8	181.8	147.6	147.9	153.3	135.8	120.9	168.3	157.5	121.4	130.3	130.4	131	128.6	168.2	173.8	599.4	712.9	872.4	869	826.9	641.5	710.5	796.5	904.2	978.9	838.5	893.1	994.9	992.6	1046	987.5	1155	1361	1180	1031	1073	1232	1200	1100	1034	772.3	851.2	525.9	566
0	126.5	173.5	192	134.2	154.9	166.2	105.7	149.2	151.4	122.8	129.1	150.9	145.8	116.3	113.5	116	104.9	114.7	117.7	95.74	132.6	103.9	97.85	91.84	98.99	96.99	99.71	137.2	114.6	114.1	115.6	112.9	107.1	145.4	101.6	117.8	99.81	131.5	124.5	97.71	101.6	96.3	116.5	115.2	NaN	NaN	NaN	NaN	NaN
0	138.4	NaN	NaN	NaN	NaN	NaN	NaN	NaN	NaN	NaN	NaN	NaN	NaN	NaN	NaN	NaN	NaN	NaN	NaN	NaN	NaN	NaN	NaN	NaN	NaN	NaN	NaN	NaN	NaN	NaN	NaN	NaN	NaN	NaN	NaN	NaN	NaN	NaN	NaN	NaN	NaN	NaN	NaN	NaN	NaN	NaN	NaN	NaN	NaN
172	162.4	141.6	135.9	163.2	144.6	154.5	146.3	147.5	133.3	138.3	135.6	180.6	149.8	138.2	132.1	174.6	144.8	157.8	172.7	152.6	117.9	146.7	127	133.5	138.3	122.4	160.4	148.8	152.4	147.1	172.5	160.4	130.2	160.8	149.8	142.7	224.5	191.9	171	154.5	193.7	142.3	155.6	172.2	164.3	176.4	183.9	156.8	170.4
0	153.6	NaN	NaN	NaN	NaN	NaN	NaN	NaN	NaN	NaN	NaN	NaN	NaN	NaN	NaN	NaN	NaN	NaN	NaN	NaN	NaN	NaN	NaN	NaN	NaN	NaN	NaN	NaN	NaN	NaN	NaN	NaN	NaN	NaN	NaN	NaN	NaN	NaN	NaN	NaN	NaN	NaN	NaN	NaN	NaN	NaN	NaN	NaN	NaN
173	149	163.2	152.7	153.9	187.5	149.2	135.4	125.5	155.7	138	133.6	138.3	150	136.3	119.6	154.8	129.9	116.9	103.6	145.5	120.8	126.9	149	124.1	152	155.4	152	123.4	135.5	133.2	131.9	125.5	131.5	133.8	126.3	121.7	128.1	129.8	136.3	120.2	425.7	123.9	132.8	99.51	147.3	138.3	125.5	114	162
0	175	616.3	734	579.2	597.9	521.3	565.1	418.6	583.4	442.6	497.6	508.3	427.2	310.6	251	280.9	289.3	162.2	198.9	148.7	196.7	175.1	176.8	148.2	145.4	136.4	132.2	134.8	140.5	149.5	143.8	202.2	139	156.8	189.8	199.6	175.3	153.3	180.2	195.8	139.2	137.8	194.3	198.6	161.9	169.7	183.9	NaN	NaN
174	156	159.5	102.3	143.6	163.1	121.4	146.8	156.1	161.4	116.4	133.3	141.8	153.6	139.7	129	167.5	118.6	106	105.4	136	154.9	143.5	106.1	149.9	93.93	155.6	140.5	123.9	99.24	114.7	134.2	119.3	121.8	140.2	134.6	424.5	432.2	474.2	425.7	NaN	NaN	NaN	NaN	NaN	NaN	NaN	NaN	NaN	NaN
175	135.8	192.1	141.5	148.5	146.3	167.1	165	137.2	173.9	139.9	152.3	145	130.6	152.7	136.7	105	171	148	130.4	130.2	131.7	141.5	155.2	108.2	127.6	135.4	138	138.5	153.3	149.2	135.2	137.8	132.9	132.5	111.8	140.9	136	130.7	150.6	144	123.9	159.2	132.2	139.2	129	133.2	138	114	112.3
0	156.5	126.9	123.5	121.3	144	118.5	115	138.1	144.2	131.5	135.9	104.5	127.6	116.3	136	127.7	109.6	138.1	114.2	124.3	120.7	148.7	101.7	129	104.9	100.3	116.1	108.9	122.1	150.5	127.5	127.6	113.4	138.3	123.4	114.3	135	96.38	113.1	113.5	111.8	120	143.4	90.41	112.2	106.4	102.3	117.3	119.8
0	239	276	224	197	163.3	184.7	205.6	235.3	251.2	218.2	169.5	190.5	198.7	152	182.9	146.8	188.6	206	165.1	166.8	216.3	173	261.3	210.1	150.9	136.7	150.5	157.2	142.7	156.6	180.5	165.7	157.9	173.8	130.8	144.5	159.2	192.5	154.3	143.3	151.9	137.6	145	139.2	157.1	141.5	125.5	151.7	186.2
0	147.7	162	121.2	154.1	124.8	163.5	175.5	147.7	142.9	129.8	131.6	111.4	157.3	153.6	172.5	79	127.5	148.6	187.8	144.6	141.1	169	137.7	133.1	159.3	150.2	178.9	127.5	114.2	127.4	145.9	114.2	142.4	164.6	133.1	148	129.9	114.4	107.5	119.7	97.66	134.5	159.9	108.8	167.4	104	132.8	169.3	116
176	140.8	88.51	171.2	115.1	113.6	161.5	105.5	143.9	145.1	128.8	166.3	98.81	146	102.6	121	164.5	125.8	118.7	127.5	127.3	118.1	142	166.6	149.4	132.5	126.4	117.5	119.6	123	93.14	117.5	133.3	76.58	89.36	159.2	100.8	88.35	118.8	100.7	86.33	95.88	118.1	109.5	134.9	92.65	93.46	137.4	114.1	88.75
177	131.9	128.7	115.8	166.7	119.8	135.4	115.9	113.4	125	72.79	112	113.1	125.9	134.4	114.6	122.5	136.1	141.6	133	113	147.8	113.6	152.8	131.3	137.9	99.35	119.2	120	130.5	90.2	106.8	127.6	103.6	98.17	122	115.1	114.9	89.68	125	98.44	105.7	86.07	84.81	130.3	131.4	94.86	102	100.4	113
0	135	190.5	170.5	182.2	128	193.6	149.8	202.4	181.8	128.1	161.8	228.1	170	188.3	161.7	196.6	189	154.4	144.3	138.7	122.7	157.7	153.2	203.1	167.9	NaN	NaN	NaN	NaN	NaN	NaN	NaN	NaN	NaN	NaN	NaN	NaN	NaN	NaN	NaN	NaN	NaN	NaN	NaN	NaN	NaN	NaN	NaN	NaN
0	221.7	219	184.4	213.8	246	194.1	213.2	226.9	181.8	165.5	191.2	179.5	187.4	172.4	165.5	156.4	165	187.7	180.9	192.2	150.2	176.5	158.3	180.8	117	152.3	195.3	183.2	153.1	163	168.7	155	177.5	151.1	197.5	147.8	156.5	148	173	162.8	196.2	152.7	178.7	174.5	174.5	154.5	160.2	127.5	175.8
178	121.6	133.3	144	137.3	117.6	210.1	127.2	144.9	127.8	128	170.5	129.3	163.7	98.33	134.9	127.1	137.6	131.1	132.4	114.3	136.5	135	105.5	111.3	120.9	90.72	135.5	117.3	126.1	119.7	83.74	135.7	125.3	115.7	102.2	92.28	72.53	111.7	127.1	104.9	94.06	111	90.29	113	193.5	89.59	84.47	83.5	58.51
0	166	146	NaN	NaN	NaN	NaN	NaN	NaN	NaN	NaN	NaN	NaN	NaN	NaN	NaN	NaN	NaN	NaN	NaN	NaN	NaN	NaN	NaN	NaN	NaN	NaN	NaN	NaN	NaN	NaN	NaN	NaN	NaN	NaN	NaN	NaN	NaN	NaN	NaN	NaN	NaN	NaN	NaN	NaN	NaN	NaN	NaN	NaN	NaN
179	144.9	134.9	167.7	143	170.4	115.9	164.8	139.7	118.5	109.9	98.24	147.5	104.2	99.06	157.7	124.5	120.1	168.8	136.2	116.3	117.8	159.4	131.2	136.7	131.8	127.3	97.76	134	114.3	131.2	130	130.3	128.9	119	169.7	132.9	143.8	142.1	134.5	142.3	141.8	134.3	135	142.2	132	130.3	154.7	139	279.8
0	286.3	356.5	283	269.9	314.8	261.9	253.6	359.8	262.7	221.6	167	165.8	115.7	147.1	194.8	180	154.1	106.8	110.7	108.3	124.5	136.5	148.1	118	152.4	130.9	NaN	NaN	NaN	NaN	NaN	NaN	NaN	NaN	NaN	NaN	NaN	NaN	NaN	NaN	NaN	NaN	NaN	NaN	NaN	NaN	NaN	NaN	NaN
180	154.9	116.1	149.5	139.4	160.5	131.7	130.2	127.4	112.6	127.6	150.4	126.1	120.5	158.7	157.7	123.5	145	134.2	129.2	136.6	136	117.3	124.3	120	103.4	120	121.5	166.1	109.9	147	146.1	118	132.2	84.76	141	126.5	150.1	133.1	159.5	108.9	110.3	122.3	125.4	139.5	144.3	154.5	139.3	138.5	183.9
181	144.9	136.5	153.9	152	167	173.3	142.2	158.6	147.4	134.9	160.5	178	167.7	133.3	160.3	190	171.4	123.5	132.8	155.5	159	107.6	106.9	131.4	131.5	155.8	114.3	111.6	141	150.5	144.5	125.6	117.9	132.9	144.4	145.9	182	146.8	139.6	195.3	129.8	124	115.7	127.6	130.4	113.9	130.1	141.4	113.3
0	91.11	103.4	130.2	90.63	135.5	118.1	89.91	105.6	100.7	111.7	90.01	130.2	101	112.9	105.2	124	71.02	108.4	124.7	NaN	NaN	NaN	NaN	NaN	NaN	NaN	NaN	NaN	NaN	NaN	NaN	NaN	NaN	NaN	NaN	NaN	NaN	NaN	NaN	NaN	NaN	NaN	NaN	NaN	NaN	NaN	NaN	NaN	NaN
0	124.2	159.9	88.8	110.4	145.4	125.2	158.9	77.45	105.1	102.6	102.8	86.33	112.1	71	125.5	98.13	128.2	99.89	130.5	160.5	132	130.8	101	116.3	127.8	73.26	117.7	93.25	97.45	106.7	124.5	95.05	114	128.5	91.5	95.45	89.3	109.5	97.71	101.3	108.7	104.3	95.72	78.21	102.8	114.5	97.75	112	114.2
0	121.5	143	109.2	NaN	NaN	NaN	NaN	NaN	NaN	NaN	NaN	NaN	NaN	NaN	NaN	NaN	NaN	NaN	NaN	NaN	NaN	NaN	NaN	NaN	NaN	NaN	NaN	NaN	NaN	NaN	NaN	NaN	NaN	NaN	NaN	NaN	NaN	NaN	NaN	NaN	NaN	NaN	NaN	NaN	NaN	NaN	NaN	NaN	NaN
0	143.7	NaN	NaN	NaN	NaN	NaN	NaN	NaN	NaN	NaN	NaN	NaN	NaN	NaN	NaN	NaN	NaN	NaN	NaN	NaN	NaN	NaN	NaN	NaN	NaN	NaN	NaN	NaN	NaN	NaN	NaN	NaN	NaN	NaN	NaN	NaN	NaN	NaN	NaN	NaN	NaN	NaN	NaN	NaN	NaN	NaN	NaN	NaN	NaN
0	89.57	NaN	NaN	NaN	NaN	NaN	NaN	NaN	NaN	NaN	NaN	NaN	NaN	NaN	NaN	NaN	NaN	NaN	NaN	NaN	NaN	NaN	NaN	NaN	NaN	NaN	NaN	NaN	NaN	NaN	NaN	NaN	NaN	NaN	NaN	NaN	NaN	NaN	NaN	NaN	NaN	NaN	NaN	NaN	NaN	NaN	NaN	NaN	NaN
0	114.5	129.5	59.8	51.61	84.5	126.3	142.8	79.61	103.3	115.1	113.9	137.3	105.1	104.7	76.75	93.45	96.01	125.9	100.6	150.4	100.6	145.5	96.93	100.8	94.01	117.4	141.2	109.9	81.98	77.37	92.24	90.85	82.33	61.2	122.6	114	109.9	104	119.4	94	101.2	96.72	113.7	100.4	90.5	100	64	190.2	109.5
0	NaN	NaN	NaN	NaN	NaN	NaN	NaN	NaN	NaN	NaN	NaN	NaN	NaN	NaN	NaN	NaN	NaN	NaN	NaN	NaN	NaN	NaN	NaN	NaN	NaN	NaN	NaN	NaN	NaN	NaN	NaN	NaN	NaN	NaN	NaN	NaN	NaN	NaN	NaN	NaN	NaN	NaN	NaN	NaN	NaN	NaN	NaN	NaN	NaN
0	85.87	149.6	99.42	137.4	123.8	138.2	122.5	122.6	163	188.4	158.7	171.3	107.9	107.2	91.42	105.2	118.5	112.4	85.09	NaN	NaN	NaN	NaN	NaN	NaN	NaN	NaN	NaN	NaN	NaN	NaN	NaN	NaN	NaN	NaN	NaN	NaN	NaN	NaN	NaN	NaN	NaN	NaN	NaN	NaN	NaN	NaN	NaN	NaN
182	196.9	162.9	149.6	171.7	163.9	155.9	118.8	155.1	152.4	167.6	148.5	146.7	156.4	135.4	125.8	137.5	123.9	149.1	137.9	161	152.9	154.4	172.1	174.5	165.8	169.8	154.2	176.2	144.5	131.9	134.6	162.5	165.8	160.1	140.3	172.4	168.1	194	165	167.1	163.9	159.9	136.1	157.4	180.6	178.5	190.4	192.4	211.7
0	164.1	165.7	150.5	201.9	156.8	133.6	148	162	146	133.5	129.3	137.9	160.5	135.3	144.9	132.3	114	108.5	117.8	139.6	148.5	168.4	127.4	144.7	115.2	153.6	107.2	132.2	126.9	124.3	121	117.4	110.3	131.1	142.3	151.9	121.3	126.6	135.3	149.8	170.2	129.8	126.9	134.7	166.7	150.4	141.5	125.4	121.8
0	97.7	134.8	139.8	114.5	139.4	119.7	110.6	99.89	142.1	123.5	140.8	150.4	109.8	113.5	131.1	135.5	135.5	121.3	149.7	107.8	133	134.2	113	97.03	123.2	119.5	98.44	147.5	108.4	106.8	107.5	122.3	107.5	111.2	104	123.4	124.2	90.59	99.04	105.7	88.52	143.6	117.9	100.1	112.9	109.5	123.1	103.2	110.2
183	103.2	139.1	119.7	120.2	105.6	110.8	144.1	168.8	108	145.2	130.8	130.1	122.1	138.8	152.7	134	115.4	103.3	122.7	120.6	114.8	95.35	148.7	114.3	140.7	109.3	103	133.9	123.7	117.3	119.3	115.9	117.2	100.6	120.5	103.4	128	119.8	117	103.3	118.5	137.5	96.53	101.6	138.5	99.9	109.7	98.15	152.4
184	120.6	152.9	171	131.5	150.6	151	132	162	135.9	105.9	151.5	144	115.3	144.7	142.3	160	130.9	135.2	132.7	118.2	134.5	147.6	153.8	125	144.6	129	128.5	107.4	154.1	100.1	107.9	97.5	109.4	87.55	117.1	96	172.5	145.5	126	133.5	142.1	129.4	131.6	140.9	96.05	108.3	105.4	105	127.9
0	430.3	422	382.5	403.8	337.5	352.6	293.5	345	355.6	362	NaN	NaN	NaN	NaN	NaN	NaN	NaN	NaN	NaN	NaN	NaN	NaN	NaN	NaN	NaN	NaN	NaN	NaN	NaN	NaN	NaN	NaN	NaN	NaN	NaN	NaN	NaN	NaN	NaN	NaN	NaN	NaN	NaN	NaN	NaN	NaN	NaN	NaN	NaN
0	165.2	190.1	202.7	203.2	175.2	199.9	266.5	183.1	194.1	213.6	190.9	205.9	152	176.7	209.5	246.2	160	178.1	172	187	171.9	193	163	184.2	202.5	209.5	204.5	180.5	182.4	193.5	199.9	170.1	167.6	179.5	181.7	218.2	202.1	234.4	194.2	185.6	185.8	175.2	211.7	203.9	163	200.1	179.8	171.1	178.9
0	144	122	153	144.1	NaN	NaN	NaN	NaN	NaN	NaN	NaN	NaN	NaN	NaN	NaN	NaN	NaN	NaN	NaN	NaN	NaN	NaN	NaN	NaN	NaN	NaN	NaN	NaN	NaN	NaN	NaN	NaN	NaN	NaN	NaN	NaN	NaN	NaN	NaN	NaN	NaN	NaN	NaN	NaN	NaN	NaN	NaN	NaN	NaN
185	201.3	209.7	196.9	205.6	179.4	230	194.4	180.3	234.5	581.7	621.1	638.9	564.7	566.5	661.1	571	593.2	542.5	559.3	507.1	561.7	522.2	522.8	537.7	594.3	538.1	527.4	491.4	462.3	451.4	506.4	499.4	543.5	529.4	444.5	493	446	472	546	621.3	445.3	504.4	446.4	456.9	410.2	425.8	390.9	424.7	297.1
0	80.03	NaN	NaN	NaN	NaN	NaN	NaN	NaN	NaN	NaN	NaN	NaN	NaN	NaN	NaN	NaN	NaN	NaN	NaN	NaN	NaN	NaN	NaN	NaN	NaN	NaN	NaN	NaN	NaN	NaN	NaN	NaN	NaN	NaN	NaN	NaN	NaN	NaN	NaN	NaN	NaN	NaN	NaN	NaN	NaN	NaN	NaN	NaN	NaN
0	186.5	212	177.6	247.3	219.5	177.7	200.8	178.5	172.6	213.6	198	177.1	169	176.9	144.3	180.1	214.7	165.3	200.8	183	187.8	154.4	180	146.4	143.9	166.9	150.2	182.6	175.1	157	176.7	170.2	186.9	163.5	166	182.6	155	173.4	202.5	128.6	157.9	178.4	178.9	189.9	190.1	168.5	174.5	201.6	148.5
186	156.4	154.5	179.3	173.2	165.2	114.3	158.3	219.5	117.5	175.7	167	137	167.3	172.5	112.5	157.8	115.3	171	126	169.3	139.4	170.9	156.4	167.1	159	130	139.9	147.1	176.1	120.5	134.5	127.1	151.2	143.1	150.1	130.4	118.6	134.1	144.6	133.5	147.4	141.6	115.6	141.5	123.5	144.4	132.5	117.4	134.8
187	176.7	129.4	114.5	142.5	157.8	128	140.6	156.5	148.2	158.5	167.8	153.3	150.7	199.3	129.5	181.4	170.1	140.6	137.7	157	147.7	138.3	178	166.9	179	187.5	146.6	187	192.6	170.4	169	166.6	171.5	141.3	186.5	181.7	180.7	185.6	180.5	156.6	174.5	187.1	209.7	193.9	188	170.6	192.5	201.5	187.7
0	145.9	96.44	113.2	102.5	121.8	109.3	82.5	129.5	122	104.5	68.18	111.3	112.8	85.58	94.07	89.35	127.5	110	96.81	104.4	73.86	NaN	NaN	NaN	NaN	NaN	NaN	NaN	NaN	NaN	NaN	NaN	NaN	NaN	NaN	NaN	NaN	NaN	NaN	NaN	NaN	NaN	NaN	NaN	NaN	NaN	NaN	NaN	NaN
0	113.7	120.1	115	139.5	144.6	103.7	116.5	110.5	95.53	123.5	NaN	NaN	NaN	NaN	NaN	NaN	NaN	NaN	NaN	NaN	NaN	NaN	NaN	NaN	NaN	NaN	NaN	NaN	NaN	NaN	NaN	NaN	NaN	NaN	NaN	NaN	NaN	NaN	NaN	NaN	NaN	NaN	NaN	NaN	NaN	NaN	NaN	NaN	NaN
188	149.1	168.5	151.3	184	174.6	128.7	129.3	152.5	110.1	114.6	130.7	154	127	110	116.1	117.7	131	147.7	122.5	125.6	144.9	91.5	114.3	151.7	172.1	135	132.9	138.2	120.8	145.8	129.3	134.9	112.7	157.5	127.5	130.3	187.2	126.2	133.5	108.1	113	135.1	150.1	132.1	111.4	120.3	112.8	150.3	130.3
189	121.7	145.5	143	111.3	103.7	111.6	140.5	118.8	145.2	123.7	123.2	98.49	115.2	130.9	145.5	125	122.2	116.9	107.6	155.9	207.9	100.1	78.75	102.5	105.4	107.6	111	83.74	111.4	104.9	124.4	107.1	109.7	105.8	107.8	183.1	199.8	221.8	194.5	206.2	193	246.9	225.7	192.8	197.7	143.3	163.5	177.8	196
0	NaN	NaN	NaN	NaN	NaN	NaN	NaN	NaN	NaN	NaN	NaN	NaN	NaN	NaN	NaN	NaN	NaN	NaN	NaN	NaN	NaN	NaN	NaN	NaN	NaN	NaN	NaN	NaN	NaN	NaN	NaN	NaN	NaN	NaN	NaN	NaN	NaN	NaN	NaN	NaN	NaN	NaN	NaN	NaN	NaN	NaN	NaN	NaN	NaN
190	177.2	186.4	180.3	199.7	162.9	175.5	204.3	124.4	137.8	141.1	157.5	158.1	163.5	142.9	174.2	153.5	161.5	172.5	193.5	166	144.5	163.8	142.3	171.8	155.8	142	158	152.8	155.4	131.4	133.2	142.2	156.1	147.7	149.7	136.4	132.2	138.4	131.1	107.5	151.9	149.9	131.8	134.2	134.4	159.6	174.9	140.3	121.9
191	141.1	158.2	105	167.4	139.4	136.6	141.1	165.9	126.3	142.5	137	154.2	163.6	133.7	149.7	152.2	143.3	136.4	122	165.3	162.9	154.9	158	129.5	143.6	132.4	156.5	140.5	170.2	147.8	122.9	158.1	130.2	149.3	121.5	120.5	131.6	147.5	110.3	179	632.4	597	745.3	632.3	636.8	620.3	737.5	749.7	961.2
192	159	140.3	144.5	169.1	173.1	164	147	176.5	127.1	146.1	167.5	182.2	182.6	184.2	170	183.5	156.9	189.8	199	189.3	163	165.5	169.2	188	164.4	464.7	497.7	526.9	455.3	470.1	443.1	437.7	456.5	500.7	478.4	399.9	443.9	497.5	449.6	525.7	425.2	448.2	476.3	445.5	452	471	369.5	418.7	456.2
0	169.5	132.5	148.5	159.9	183.7	115.1	112.6	157	143.7	178	141.2	161.1	165.8	155.3	130.2	147.5	168	153.6	137.6	145.4	119.3	147.8	144.8	169.9	133.7	120	110.4	139.1	NaN	NaN	NaN	NaN	NaN	NaN	NaN	NaN	NaN	NaN	NaN	NaN	NaN	NaN	NaN	NaN	NaN	NaN	NaN	NaN	NaN
193	173.8	176.2	123.4	127	188.2	129.5	122	159.4	195.6	154.1	149.3	157.2	139.8	127.6	152.7	136.5	150.5	154.1	138.5	142	159	164.5	164.8	137.9	166.1	153.9	136.9	169.3	163.4	207	437.2	436.6	413.9	429	408.8	417.7	391.4	416.8	411	424.8	411.3	424.7	410.2	419.3	420.8	387.2	392.9	392.6	386.9
0	117.9	140.1	162.1	141.9	153.6	125.9	110.5	131.8	112.5	131	121.9	146.9	133.2	145.6	139.3	124	125.4	173.2	125.2	125.5	130.6	131.5	139.2	100	116.9	100.5	115.7	116.1	134.5	123.2	121.6	131	98.32	115.1	105	74.95	111.8	121.2	80.64	92	118.2	110.5	143.5	105.6	111.1	103.6	126.8	101.2	93.19
0	166.6	121.8	111.9	77.54	77.19	NaN	NaN	NaN	NaN	NaN	NaN	NaN	NaN	NaN	NaN	NaN	NaN	NaN	NaN	NaN	NaN	NaN	NaN	NaN	NaN	NaN	NaN	NaN	NaN	NaN	NaN	NaN	NaN	NaN	NaN	NaN	NaN	NaN	NaN	NaN	NaN	NaN	NaN	NaN	NaN	NaN	NaN	NaN	NaN
0	109.6	151.2	77.18	151.7	108.2	99.1	138.4	108.3	94.26	130.3	117.5	102.8	101.3	101.7	118.6	72.6	53.38	60.78	96.3	29.54	69.05	96.64	110.3	NaN	NaN	NaN	NaN	NaN	NaN	NaN	NaN	NaN	NaN	NaN	NaN	NaN	NaN	NaN	NaN	NaN	NaN	NaN	NaN	NaN	NaN	NaN	NaN	NaN	NaN
194	162.6	171	174	181	210.9	210.1	192.9	195.4	163.6	177.7	175.2	691.5	651.3	576.5	649	686.4	616.5	664.9	683.1	645.7	506.5	665	628.2	644	561.5	535.4	523.8	571.2	551.3	603.4	622.8	653.8	535.8	395.7	278.5	230	191.3	229.5	205.3	244.3	202.5	238.8	213.5	241.4	235.2	199.5	219.8	189.4	193.2
0	116.1	153.7	108.8	147.9	118.7	143.8	117.6	123	130.3	119	139.4	114.6	137	116.5	109.5	103.4	138.7	122.7	120.1	151.7	103.6	148.9	120.7	112.2	132	116.7	117.6	NaN	NaN	NaN	NaN	NaN	NaN	NaN	NaN	NaN	NaN	NaN	NaN	NaN	NaN	NaN	NaN	NaN	NaN	NaN	NaN	NaN	NaN
0	154.9	191	143.6	147.6	177.6	NaN	NaN	NaN	NaN	NaN	NaN	NaN	NaN	NaN	NaN	NaN	NaN	NaN	NaN	NaN	NaN	NaN	NaN	NaN	NaN	NaN	NaN	NaN	NaN	NaN	NaN	NaN	NaN	NaN	NaN	NaN	NaN	NaN	NaN	NaN	NaN	NaN	NaN	NaN	NaN	NaN	NaN	NaN	NaN
0	157	120.1	138.9	109.5	132.9	124.5	155	150.1	145.3	121	131.2	139.5	126.9	112.9	165.3	155.5	133.6	147.5	120.9	133.4	151.1	165.3	123.6	145.7	131.7	146.2	155.5	142.1	124	152.1	109.8	129.2	145.4	127.3	117.8	123.6	130.6	108	128.3	147.7	112.8	142.7	136	127.8	98.78	116.2	133.5	137.8	134.2
0	147	109.7	163.2	163.1	110.4	102.5	142	106.7	129.8	113.9	114.5	95.34	107.3	107.9	139.8	107.7	130.5	167.6	124.7	131.4	142.7	116.8	107.1	125.7	101.1	113.2	88.24	102.5	95.25	109.1	97.71	88.92	106.4	84.86	131.2	115.7	126.2	NaN	NaN	NaN	NaN	NaN	NaN	NaN	NaN	NaN	NaN	NaN	NaN
0	107.4	135.9	168.2	109.4	135.5	153.2	102.7	NaN	NaN	NaN	NaN	NaN	NaN	NaN	NaN	NaN	NaN	NaN	NaN	NaN	NaN	NaN	NaN	NaN	NaN	NaN	NaN	NaN	NaN	NaN	NaN	NaN	NaN	NaN	NaN	NaN	NaN	NaN	NaN	NaN	NaN	NaN	NaN	NaN	NaN	NaN	NaN	NaN	NaN
195	93.46	122	112.8	97.43	147.1	131.4	133.4	146.7	113.9	152.3	125.3	130.6	115.7	105.9	140.9	113.2	136.3	122	139.4	158.5	108.6	133.5	131.3	111	133.4	109.2	118.8	126.9	101.4	96.02	103.2	106.5	105.9	101.9	135.3	122.6	113	107.7	95.95	123.8	119.5	102	136.3	121.6	118.1	116.6	102.9	132.7	119.1
0	NaN	NaN	NaN	NaN	NaN	NaN	NaN	NaN	NaN	NaN	NaN	NaN	NaN	NaN	NaN	NaN	NaN	NaN	NaN	NaN	NaN	NaN	NaN	NaN	NaN	NaN	NaN	NaN	NaN	NaN	NaN	NaN	NaN	NaN	NaN	NaN	NaN	NaN	NaN	NaN	NaN	NaN	NaN	NaN	NaN	NaN	NaN	NaN	NaN
196	135	195.3	195.4	131	195.2	189.8	173.2	133.1	127.1	157	200.3	152	183.9	142.7	142.9	152.2	120.6	96.03	120.9	88.5	155.4	138.8	111.6	107.5	133.9	126.5	124.4	133.5	100	146.2	153.1	134.1	102	120.6	113.6	125.5	133	91.06	109.1	132.8	104.7	122.9	104.2	133.2	120.8	117.3	138.6	130.1	106.8
197	116.1	119	145.7	153.9	98.6	130.5	103.6	104.1	122.9	126.1	138.4	129.4	101.9	115.4	124.1	127.2	125.8	118.5	98.95	104.3	174.6	139.6	123.3	133.9	122.4	116.2	103.7	106.5	101.7	117.3	144.8	144	116.8	141.9	146.8	136.6	98.68	168.2	131.9	126.6	123.4	118.1	162.1	113.3	138.4	150	131.5	121.6	135.2
198	148.6	135.5	169.5	142.5	136.1	138.4	146.3	148	134.4	146.1	130.2	114.4	119.8	127	126.2	134.6	120.9	161.1	127.9	102.5	147.5	141.7	122.2	113.3	88.79	127.3	134.6	162.1	141.5	142.5	146.6	107.2	138.2	132	158.4	92.88	108	111.6	104.9	116.2	106.1	105.9	110.3	114.8	126.8	128.8	150.2	120.8	139.3
0	160.5	192.4	135.9	96.62	153.4	146.2	152.2	174	109	127	148.6	138.3	104.4	104.5	137	118.9	129.5	115.9	80.6	105	144.4	NaN	NaN	NaN	NaN	NaN	NaN	NaN	NaN	NaN	NaN	NaN	NaN	NaN	NaN	NaN	NaN	NaN	NaN	NaN	NaN	NaN	NaN	NaN	NaN	NaN	NaN	NaN	NaN
199	114	165.8	144.6	126.6	125.7	127.2	157.9	114.1	128.5	127.1	125	111.8	148.6	105.1	127.1	133.9	152.5	127.6	101.1	144.8	143.6	130.8	159.3	125.7	103.6	103.5	141.5	99.46	110.3	142	115	326.3	380.5	332.8	453.3	367.6	562.7	514.7	504.7	612.1	577.4	515	543	485.1	NaN	NaN	NaN	NaN	NaN
0	127.7	134.9	121.1	166	116.4	127.3	148.4	124.3	185	170.9	114.5	118	113.4	141.7	137	124.1	122.4	122.7	151.5	137.7	120.6	105.9	119.8	113	145.5	142.6	123.3	109.2	132.5	118.6	94.32	120.5	132.4	91.99	103.8	99.14	146.8	131.5	99.89	157	76.21	76.72	146.4	106.2	NaN	NaN	NaN	NaN	NaN
0	128.5	128.2	139.7	151.1	104.8	109	158.3	120.1	122.6	110	114.5	129	132.8	112.1	105.2	107	128.6	94.5	127.5	96.5	151.1	97.71	119.2	129	140.4	108.9	124.8	97.93	123.7	95.63	130	83.1	106.5	120.6	128.6	97.61	124.6	107	91.91	133.8	126	117.4	105.4	103.7	106.5	108.5	93.33	106.1	132.2
0	132.3	145.7	158.2	137.4	124.6	128	114.7	135.4	149.8	131.9	117	110.7	133	118.9	100.5	78.49	112.5	112.2	151.4	105.5	97.59	105.5	130.3	82.27	80.38	109.1	93.43	101.2	79.41	121.3	72.41	101	105.3	92	132	82.28	78.55	107.9	80.92	92.46	120.7	81	139.7	91.99	70.15	83.25	74.64	94.5	113.6
0	NaN	NaN	NaN	NaN	NaN	NaN	NaN	NaN	NaN	NaN	NaN	NaN	NaN	NaN	NaN	NaN	NaN	NaN	NaN	NaN	NaN	NaN	NaN	NaN	NaN	NaN	NaN	NaN	NaN	NaN	NaN	NaN	NaN	NaN	NaN	NaN	NaN	NaN	NaN	NaN	NaN	NaN	NaN	NaN	NaN	NaN	NaN	NaN	NaN
200	184.5	172.9	141.7	154.6	165.6	135.3	147.5	135.8	154.2	184.7	177.4	150.7	156.6	131.1	109.5	112.6	118.3	114.4	153.2	109.7	128.4	127.5	158.7	147.3	147.6	126.1	151.5	119.9	141.1	110.1	119.6	104.7	123.2	113.5	135.2	130.7	149.7	141.8	90.21	140.3	121	136.6	114.9	132.6	131.4	111.6	133.5	114.5	128.5
0	179.5	213	207.2	205.5	200	214.5	226.9	250.7	218.6	209.2	197.8	197.3	220.6	234.3	163.2	218.1	181.5	197	154	181.5	199.8	224.3	161.4	144.3	161.5	161.1	170.7	174.6	197.5	133.8	166.4	157.5	182.8	121	128.7	133.6	164.8	155.9	149.7	133	163.3	133.5	184.1	154.9	128.6	168.9	143.8	145.9	175.5
0	142.2	136.3	152.2	137	130.4	121.9	136	120.8	137.6	175	146.9	126.5	135.1	113.9	126.8	141.4	126.1	130.8	121.5	120.3	131.6	118.6	126.4	124.3	122.6	111.6	125.9	105.6	122.9	115.8	134.5	102.8	86.68	109.7	121.7	112.5	120.1	124.5	109.2	105.1	136.2	106.3	124	121.5	105	130.4	149.1	121.5	148.3
0	146.8	136.9	115.1	120.8	108.1	116.6	120	121.2	119	117.8	141.8	123.8	139.6	124.9	119.5	115.8	155.2	122.9	133.1	128.2	148.6	155.3	134.6	116	103.7	143.2	124.9	135.4	135.1	137.9	140.5	120.5	128.6	126	128.8	147.7	115	120.7	132.7	111	109	158.6	127.1	165.5	115.4	153.5	100.4	108.4	104.9
0	184.3	149.3	162.8	161	165	162.3	119.4	139.6	139.4	156.7	129	160.9	162.1	114.5	134.4	139.5	149.1	99.26	114.6	152.6	160.5	136.5	168.2	114	169.8	153.1	143.4	112.5	149.3	155	163.5	155.9	108.2	138	129.1	120.5	118.8	120.9	118.5	94.71	83.9	112.4	132.5	104.9	149.5	99.09	137.2	146.8	113.5
0	183.5	172.2	167.2	161.1	186.1	184.6	149.3	123	158.1	156.8	152.5	129	138.7	117.2	167.1	126.5	150.4	111.3	96.36	137.5	149.1	165	132.8	99.38	131.5	113.5	120.7	119.6	121.9	NaN	NaN	NaN	NaN	NaN	NaN	NaN	NaN	NaN	NaN	NaN	NaN	NaN	NaN	NaN	NaN	NaN	NaN	NaN	NaN
201	170.6	157.3	176.7	119	161.9	188.5	162.2	156.3	162.5	160.2	136.1	181	141.4	152	155.5	158	120.4	152.7	146	153.7	164.3	150.8	148.1	111.5	153.4	125.1	111.6	132.5	140.2	98.48	104.2	110.5	174.1	149.3	174.1	112.1	131.8	107.5	148.9	151.8	138.6	149.6	165.9	149.6	157.4	131.1	141.4	147.2	173.5
0	172.3	121.7	83.2	136.9	95.82	98.95	123.3	80.19	124.8	117.9	107.6	109.2	155.4	101.9	NaN	NaN	NaN	NaN	NaN	NaN	NaN	NaN	NaN	NaN	NaN	NaN	NaN	NaN	NaN	NaN	NaN	NaN	NaN	NaN	NaN	NaN	NaN	NaN	NaN	NaN	NaN	NaN	NaN	NaN	NaN	NaN	NaN	NaN	NaN
0	194.7	191.1	208.2	201.7	183.1	163.2	171.1	142.9	178	204.5	179.7	182.2	165.7	163.8	146.4	171.6	145.3	184.6	191	199.7	176.3	154.5	202.9	140.1	146.1	177.2	159.6	155.8	178.7	174.4	180.6	151.5	142.6	175.3	138.5	134.4	115.3	169.1	169	168.2	149.8	162.5	134.1	136.9	135.8	125.3	117.1	187.4	131.1
202	114.4	205.7	164.1	145.3	212.6	131.7	152.5	168.7	172.7	143.3	137.5	154.2	143.7	138	119.7	142.2	130.8	128.8	105.7	137.7	136.6	133.1	142.7	161	125.5	138	137.8	142.8	138.7	138.5	118.9	163.3	106.4	138	113.7	122.5	115.2	120.2	128.9	136.8	105.6	122.9	130.4	122.1	88.86	106.9	107.1	132	116.6
0	115.6	146.6	99.71	139.3	96.5	123.5	NaN	NaN	NaN	NaN	NaN	NaN	NaN	NaN	NaN	NaN	NaN	NaN	NaN	NaN	NaN	NaN	NaN	NaN	NaN	NaN	NaN	NaN	NaN	NaN	NaN	NaN	NaN	NaN	NaN	NaN	NaN	NaN	NaN	NaN	NaN	NaN	NaN	NaN	NaN	NaN	NaN	NaN	NaN
0	130.1	113.3	110.6	130.3	91.15	94	98.88	101.3	NaN	NaN	NaN	NaN	NaN	NaN	NaN	NaN	NaN	NaN	NaN	NaN	NaN	NaN	NaN	NaN	NaN	NaN	NaN	NaN	NaN	NaN	NaN	NaN	NaN	NaN	NaN	NaN	NaN	NaN	NaN	NaN	NaN	NaN	NaN	NaN	NaN	NaN	NaN	NaN	NaN
0	176.8	150.6	221.5	259.9	301.4	288.7	402	235.2	251.5	244.7	132.3	148.6	183	150.5	172.7	166.5	171.1	158.4	167.5	146.5	144.4	126.1	145.9	141.7	157	167.2	139.3	154	129.4	188.4	553.9	480.4	542.8	674.3	777.7	719.6	756.5	NaN	NaN	NaN	NaN	NaN	NaN	NaN	NaN	NaN	NaN	NaN	NaN
0	218.5	NaN	NaN	NaN	NaN	NaN	NaN	NaN	NaN	NaN	NaN	NaN	NaN	NaN	NaN	NaN	NaN	NaN	NaN	NaN	NaN	NaN	NaN	NaN	NaN	NaN	NaN	NaN	NaN	NaN	NaN	NaN	NaN	NaN	NaN	NaN	NaN	NaN	NaN	NaN	NaN	NaN	NaN	NaN	NaN	NaN	NaN	NaN	NaN
0	127.5	172.9	137.6	142.8	128.1	125.5	139.3	153.9	170.5	135	139.8	173.6	161	118.9	128.5	195.7	165.3	140	129.8	172.8	141.5	130.8	146.5	121.3	130.6	141.9	142.5	140.5	122	133.6	170.6	108.6	108.8	128.2	136.5	161	120.9	148	140.1	112.9	107.8	142	137.3	114.5	154.9	152.2	110.9	129.2	110.6
0	136.6	158	140.5	152.8	156.3	156.2	166.7	136.8	154.2	127.1	122.2	128.6	150.3	154.3	138.9	147.4	113	126.3	150.3	130.2	169.2	118.2	113.3	129.4	142.1	108.8	136.8	131.2	138.2	128.6	117.7	137.8	124	140.7	136.6	134.1	118.2	84.38	115.4	146.6	146	124.6	123.9	125.8	116.1	123.1	148.4	161.8	139.5
0	131	87.72	142.8	117	157.4	122.6	119.8	158.4	98.44	109.4	73.29	125.6	108.5	106	92.24	103.6	112	98.67	NaN	NaN	NaN	NaN	NaN	NaN	NaN	NaN	NaN	NaN	NaN	NaN	NaN	NaN	NaN	NaN	NaN	NaN	NaN	NaN	NaN	NaN	NaN	NaN	NaN	NaN	NaN	NaN	NaN	NaN	NaN
0	NaN	NaN	NaN	NaN	NaN	NaN	NaN	NaN	NaN	NaN	NaN	NaN	NaN	NaN	NaN	NaN	NaN	NaN	NaN	NaN	NaN	NaN	NaN	NaN	NaN	NaN	NaN	NaN	NaN	NaN	NaN	NaN	NaN	NaN	NaN	NaN	NaN	NaN	NaN	NaN	NaN	NaN	NaN	NaN	NaN	NaN	NaN	NaN	NaN
203	136.8	184.5	115.3	111.2	177.9	175.1	147.6	153.7	160.1	186.9	151	118.5	119.5	170.8	99.79	115.5	131.8	137	107.7	141	123.4	134.1	138.2	108.1	102	122.5	103.5	147.3	146.8	146.1	196.9	400.5	451.9	567.6	615.9	717.4	719.6	591.9	722.1	696.4	855.8	704	687.5	733	695.7	674.6	579.4	459.8	510.3
204	222.2	145.8	152.1	144.5	150	115.1	147	182.2	195.3	148.9	164.2	191.4	182.1	158.9	149.7	159.1	138	148.8	137	131.2	180.9	170.5	163.3	122.6	118.4	156.2	131.9	151.3	159	128.7	146.8	192.5	162.1	107.6	134.2	146.5	177.3	164.9	169.4	127.5	131.1	161.5	128.7	134.3	150.6	135.1	136.2	130.9	142.5
205	225.2	172	182.3	158.7	185.4	152	173.9	152.7	153.2	146.6	170.6	152.9	131.9	158.6	125.2	131.4	105.8	132.1	154.3	167.7	118	106.7	121.5	110.4	127.3	129.9	118	136.2	126.9	129.6	105.2	142.5	119.3	114.5	390.6	394.9	408.1	434.6	433.8	470.1	522.9	530.1	730.9	748.9	852.5	784	815.7	799.6	743.9
206	198.9	188.5	165.2	217.8	138.6	160	158.7	162.5	148	168.4	134.4	132.9	135	133.9	109.8	153.9	119.8	138	123.5	133.3	142.3	127.8	132.7	122.9	112	111	163.9	130.5	128.9	119	139.9	111.3	105.5	107.3	110.8	118.4	141.8	119.9	128.5	113.8	421.8	475.9	512.5	461.6	387.3	421.7	519.5	550.8	495.7
207	166.7	115.8	127.2	105	139.7	135.9	137.6	134.1	109.5	99.16	171.6	84.14	123.1	115	137.5	81.35	116.1	148.1	108.6	114.6	116.9	126	105.8	97.21	115.2	108.2	112.2	121.5	85.37	146.9	143.7	137.9	278.5	265.8	277.7	272.7	320.9	372.6	370.9	415.9	439.2	353.5	495.5	555.2	499	417.7	597.4	653.2	590.2
208	180.7	160.1	142.5	153.7	162	156.1	177.2	163.9	134.5	162	171.6	137.5	179.3	147.3	145.3	135	130.4	148	151.3	132.6	161.4	141	168.9	150.1	169	165.3	141.3	154.3	180.7	179.9	154.5	170.5	155.8	141.8	147.5	131.7	148.1	176.5	150.5	165.8	175.5	136.6	161.5	165.4	170.1	132.8	155.2	132	132.3
0	148.2	131.1	125.3	114.5	127.1	122.3	107.9	NaN	NaN	NaN	NaN	NaN	NaN	NaN	NaN	NaN	NaN	NaN	NaN	NaN	NaN	NaN	NaN	NaN	NaN	NaN	NaN	NaN	NaN	NaN	NaN	NaN	NaN	NaN	NaN	NaN	NaN	NaN	NaN	NaN	NaN	NaN	NaN	NaN	NaN	NaN	NaN	NaN	NaN
209	183.5	140.8	136.7	164.8	159.5	136	185.8	139.7	135.5	142.6	124.4	134.1	97.06	160.7	138	130.5	144.8	131.6	159.4	104.9	131.8	160.8	90.58	128	145.9	113.7	142.7	120.3	137.2	132.4	151.4	149.1	310.4	562.3	554.4	592.8	817.9	978.3	1149	1143	1230	1365	1866	1754	1693	1444	1566	1508	1390
0	NaN	NaN	NaN	NaN	NaN	NaN	NaN	NaN	NaN	NaN	NaN	NaN	NaN	NaN	NaN	NaN	NaN	NaN	NaN	NaN	NaN	NaN	NaN	NaN	NaN	NaN	NaN	NaN	NaN	NaN	NaN	NaN	NaN	NaN	NaN	NaN	NaN	NaN	NaN	NaN	NaN	NaN	NaN	NaN	NaN	NaN	NaN	NaN	NaN
210	124.6	124.9	160.4	145.7	150.3	140	158.5	140.5	164	125.1	146.5	140.7	130.4	115	141	149.2	128.1	111.1	137.6	130.3	119.3	96.22	123.8	113.2	106.7	124.6	113.7	140.7	136.4	107	132.4	122	142.8	136.9	143.8	98.82	133.9	114.4	122.2	116.5	107	117.9	137.5	155.8	138.3	99.32	106.8	98.6	122.8
0	NaN	NaN	NaN	NaN	NaN	NaN	NaN	NaN	NaN	NaN	NaN	NaN	NaN	NaN	NaN	NaN	NaN	NaN	NaN	NaN	NaN	NaN	NaN	NaN	NaN	NaN	NaN	NaN	NaN	NaN	NaN	NaN	NaN	NaN	NaN	NaN	NaN	NaN	NaN	NaN	NaN	NaN	NaN	NaN	NaN	NaN	NaN	NaN	NaN
0	97.73	99.56	157.4	NaN	NaN	NaN	NaN	NaN	NaN	NaN	NaN	NaN	NaN	NaN	NaN	NaN	NaN	NaN	NaN	NaN	NaN	NaN	NaN	NaN	NaN	NaN	NaN	NaN	NaN	NaN	NaN	NaN	NaN	NaN	NaN	NaN	NaN	NaN	NaN	NaN	NaN	NaN	NaN	NaN	NaN	NaN	NaN	NaN	NaN
0	137.5	NaN	NaN	NaN	NaN	NaN	NaN	NaN	NaN	NaN	NaN	NaN	NaN	NaN	NaN	NaN	NaN	NaN	NaN	NaN	NaN	NaN	NaN	NaN	NaN	NaN	NaN	NaN	NaN	NaN	NaN	NaN	NaN	NaN	NaN	NaN	NaN	NaN	NaN	NaN	NaN	NaN	NaN	NaN	NaN	NaN	NaN	NaN	NaN
0	185.7	152.3	136.2	122.5	155.4	130.8	116.9	127.8	128.8	126.9	129.3	115.7	102.9	129.5	134.7	128.2	119.8	NaN	NaN	NaN	NaN	NaN	NaN	NaN	NaN	NaN	NaN	NaN	NaN	NaN	NaN	NaN	NaN	NaN	NaN	NaN	NaN	NaN	NaN	NaN	NaN	NaN	NaN	NaN	NaN	NaN	NaN	NaN	NaN
211	208.5	189.5	204.4	191.5	204.9	199	241.5	181.6	189	192.9	237.5	201.6	182.5	192	181.5	211.8	180.8	216.8	248.1	214.9	172.7	205.5	179.1	203	219	163.2	175.1	173.4	175.9	171.9	180.4	175.4	144.2	183.7	215	154	165	169.1	151.5	154.3	146.5	148	139.3	157.5	166.9	152.6	156.4	190.5	152.2
0	157.4	106.3	108.6	141.7	119.9	110.9	155.4	113	110.5	124	81.38	122.5	147	109.5	131.1	91.54	129	115	99.05	118.5	109	97.04	161.6	141	145.5	128	141	145	106	123	132	142	108.8	110.5	147.5	NaN	NaN	NaN	NaN	NaN	NaN	NaN	NaN	NaN	NaN	NaN	NaN	NaN	NaN
0	175.5	191	232.4	145.6	189.6	213	162	197.1	172	187.5	181.1	186.2	217.9	179.8	162.6	199.5	197	170.4	189.4	121.7	184.9	226.9	158.3	150	165.6	157.2	185.7	166.1	168.4	203.3	158.1	159.8	188.6	188.8	146.5	190.9	222	174.1	192.8	206.5	178.8	131	149.7	187.7	166	175.7	154.7	173.5	168.7
0	203.1	214.9	199.2	191	175.2	151.7	173.7	176.7	250	217.5	221.8	154.4	179.7	139	222.3	182.5	178.2	205.3	203.1	245.6	169.9	194.4	189.8	193.3	202.5	193.1	179.5	194.3	182.5	205.5	187.3	215.2	257	246.7	207.5	226.8	231.4	294.8	228.2	272.6	269.7	NaN	NaN	NaN	NaN	NaN	NaN	NaN	NaN
0	171.9	146	133.2	166	124	127.5	118.7	103	128.7	140.1	168.3	100.9	133.9	156.2	160.2	134	147.2	139	126.5	129	117.3	106.8	124.3	129	100.2	145	107.8	146	134.3	124.6	114.5	106.1	109.8	103.4	120.6	132.2	135.1	98.97	126.1	115.5	127.5	127.5	116.7	116.7	113.2	106.6	252.4	NaN	NaN
212	151.6	177	184.7	170.5	146	168.3	160.8	132.9	150.7	192	151.8	189	147.6	168.5	168.3	182	149.3	140.1	158.3	173.1	152.5	172.6	156.1	130.7	138.3	110	150.3	128	112	128.2	131.3	332.2	449.8	416.2	439.9	478.6	487	423.2	480.5	492.6	556.8	513.2	629.9	659.6	725.7	646	729.9	866.9	1020
0	181.7	162.2	178.2	133.8	170.8	161.3	187.7	187.4	153.6	136.5	198.2	190.6	149.6	118.6	150	139	135	132.3	112.9	152.7	152	140.1	133.2	98.29	104.6	99.85	154	85.92	122.7	104.4	135.1	NaN	NaN	NaN	NaN	NaN	NaN	NaN	NaN	NaN	NaN	NaN	NaN	NaN	NaN	NaN	NaN	NaN	NaN
213	135.2	158.4	124.2	161.8	168.7	102.9	135.7	145.7	129.2	205.7	149.1	144	128.9	171.8	149	157.5	186.2	144	143.3	157.5	151.9	164.5	152.8	179	153	148.1	171.1	158.3	183.2	131.6	159.7	150	147.6	140.9	143.7	125.4	127.5	117	118	126.8	97.65	108.6	140	127.1	141.3	104.6	142.3	114.5	150.5
214	142.1	141	197.5	150.1	154.8	136.5	129.7	105.7	164.5	168.4	123.2	159.4	165.4	159.5	163.4	142.8	157.5	131.2	133.5	144	125.4	136.1	136.1	140.7	94.7	143.2	135.5	118.3	129	126.6	131.9	137.8	119.2	152.5	135	149.9	143	121.1	133	161.1	117	119.2	144.7	161.9	125.6	156.9	109.8	115.3	114
215	193.5	186.1	197.8	194.2	198.1	204	194.7	199.6	171.5	191.8	161.9	178.4	164.3	158.3	179	156.6	183.6	153.2	174.5	226	178.7	191.4	190.6	199.6	187.8	168.9	177.8	219.9	150.1	157.8	167.5	171.2	190.6	161.6	197.7	171.8	177.9	187.8	189.5	179.4	172.8	173.1	158	148.8	148.2	174.4	152	130	121.5
0	161.3	200.4	144.6	175.4	151.3	177.3	158	126.5	148.5	176.2	147.3	182.6	157.7	137	155	128.5	125.9	131.5	182.4	147.7	130.2	137.1	143	NaN	NaN	NaN	NaN	NaN	NaN	NaN	NaN	NaN	NaN	NaN	NaN	NaN	NaN	NaN	NaN	NaN	NaN	NaN	NaN	NaN	NaN	NaN	NaN	NaN	NaN
216	133	120.5	91.51	131.6	104.6	127.6	162	122.5	126.6	144.8	134.7	129	127.7	130.2	130.6	109	120.9	123.2	90.87	140	91.28	122	183.2	108.1	116.2	92.06	103.5	126.5	147.5	131.2	112.8	103.1	109	118.7	80.5	117	84.04	128.6	126.7	107.6	107.5	123	135.2	96.77	94.5	88.23	108	98.25	83.3
217	173.5	152.4	130.9	146	166.9	163	133.4	151	147.4	150.8	171.2	148	137.1	148.1	152.9	150.5	178	153.5	142	167.5	162.8	144.4	125.9	138.1	118.8	153.4	143.3	145.8	161.8	128.5	126.2	156.9	157.7	156.9	157	177	176.5	173.2	216.9	169.2	185.7	177.7	168.5	193	173	178.5	173.5	146	180.9
0	117.4	132.4	161.2	155.5	133	134.7	121.5	152.3	112.4	108.6	160	133	131.4	142.1	143.2	99.54	165.5	117.5	137.2	144.7	124.8	158.2	126.2	110.7	125	97.35	110	92.43	131	143.1	115.6	95.37	136.3	117.4	110	111.3	137.4	94.29	110.5	101.6	122	121	142.3	135.8	99.49	109.1	83.02	100.5	118.9
218	126.1	153.2	107.9	160.8	186.1	187.4	161.7	172.2	140	195.4	150.5	154.2	138.1	121	140.8	162.7	156.8	159	161.8	144.1	156	162.7	122.6	175.4	162	145.3	152.5	142.6	185.8	165.5	139.3	198.3	186.6	188.1	185.5	140	174	146.2	163.8	168.7	167.9	163	164.6	195.2	150.4	149.5	165.8	136.4	191.5
0	90.96	95.42	156.7	117.8	83.07	91.65	119.8	91.17	124.4	128.6	101.9	126.2	126.5	132	122.7	110.8	153	105.5	127.5	169.2	131.3	130	120.2	110.7	116.3	128.6	115.8	98.09	74.86	91.97	123.2	103.8	114.1	113.9	141.2	131	117.1	114.4	119.4	118.7	123.2	76.51	92.24	88.18	111.2	99.19	85.5	111.6	161.3
0	168.1	157.4	176.9	131.4	132.3	191.2	161.2	147	168.6	164.1	192.6	589.8	847.2	762	711.9	907.1	820.6	779.9	815.3	775	705.5	769.3	836.7	806.6	766.8	701.5	423.8	342.2	286.8	251.7	242.5	248.8	193.2	179.6	244.6	224.9	198.3	230.9	215	179.5	164.1	166.4	129.6	160.2	182.1	152	142.1	122.9	126.3
0	122.7	140.6	196.7	162	131	137.4	127.5	142.5	126.2	167.9	140.3	160	125.2	132.4	123.1	145.8	121.4	159	154.8	110	132	NaN	NaN	NaN	NaN	NaN	NaN	NaN	NaN	NaN	NaN	NaN	NaN	NaN	NaN	NaN	NaN	NaN	NaN	NaN	NaN	NaN	NaN	NaN	NaN	NaN	NaN	NaN	NaN
219	126.7	137.3	141.9	141.9	104	146.8	124.1	113.8	143	123.3	159.9	118.5	151.8	147	121	147	131.7	151.6	144.3	138.3	108	146.8	166.8	135.3	151	170.5	149.1	123.7	158.7	173.9	123.6	166.9	143.9	135.3	128.8	172.4	168.5	133.8	133.1	138	170.2	170.4	153.6	172.7	208.9	148.1	158.7	634.1	690.1
0	176.7	167.6	120.4	124.7	126.5	142	176.8	318.1	402.6	445.1	394.9	416.6	441.1	420.5	455.2	235.3	538.4	492.5	364.4	312.8	379.2	292.5	366.9	352.7	348.5	226.5	154.1	136.8	158.5	153.8	151.5	164.7	155.5	146	155.5	155.6	132	131.9	132.4	192.7	152.4	123.3	203.5	175.4	162.6	132	157.5	142.1	145.2
220	134.9	124.5	118.9	161.5	164	109.5	138.9	132.4	146.7	131.7	129.2	139	115.1	124.5	135	138.4	117.1	115.5	110.5	111.5	122.3	121	135.1	87.5	115	136.4	105.3	90.07	109.8	133	118.8	107.7	109.5	136.6	119.5	93.54	114.9	80.82	123.7	115.8	113.5	99.87	116	88.39	116	110.5	115.2	89.12	94.34
221	172	173	170	180	175.8	145.5	170.6	190.5	179.6	156.6	137.4	162.9	169.9	187.5	154.6	162.2	146.5	197	158.9	178	156.4	209.9	209.9	175.9	203.9	143.6	183.2	190.7	152	176.9	196	162.4	210.3	145.7	211.7	202.9	199.2	201.3	188.6	239.6	257.4	206.6	208.8	205.8	225.5	213.6	223.6	248.9	248.6
0	327.8	334.2	347.2	264.1	290.2	303.6	284	275.8	299.9	298	292.3	299.5	173	215.6	163.9	140.5	120.1	130.8	139.6	89.98	150.8	144.9	159	106	124.1	137.1	117.5	95.01	119.3	157.7	133.6	129.1	90.06	173.2	180.6	273	287.7	349.7	382.4	460.5	340	439.5	331.3	345.9	380.3	435.5	387.5	333.6	417.1
222	119.7	130.2	183.3	143.6	150	149.2	127.8	151.6	152	141.7	203.2	151	156.1	144.2	162.1	151.4	133.9	147.8	150.6	132.9	141	110.8	124.7	93.08	123.7	140.4	151.9	134.4	137.5	111.5	167.6	640.3	714	1440	1492	1535	1461	1451	1379	1245	1398	1295	1120	1008	1040	929.8	970.7	865.6	898.2
0	143.8	129.4	155.6	118.8	150	123.8	161.7	165.8	135.1	130.5	146.7	128	86.44	145.8	151.1	144.6	132	124.9	119.7	113.9	118.5	110.7	122.2	102.6	98.11	128	83.61	96.42	109.6	114	111.2	90.89	117	76.5	115.7	107.8	111.2	114.3	121.8	130.3	100.3	105.2	111.7	111.5	107.7	115.1	105.3	105.2	79.67
223	190.5	180.8	182.2	135.9	214.6	173	161.4	153.8	142.9	123.3	148.7	126.2	127.6	112.3	146.7	137	86.69	131.4	144	108.2	118.1	121.9	136.5	116.1	129.5	111	113.2	111.5	166.9	140.5	144.7	111.3	123.9	133	104.2	125.3	108.4	144.3	144.5	132.6	138.6	122.9	124.7	98.57	110.5	109.9	106	133.5	122.7
0	172.9	136.5	139.2	149	160.2	160.1	195.4	166.6	159.7	156.8	154.5	170.5	188.7	141.6	173.6	152.9	129.6	163.1	138	111.9	109.6	97.99	121.4	124	118	143.6	113	109.6	128.2	104.2	109.5	137.2	101.1	104.7	123.8	125.4	140.8	138.9	96.55	102.3	114.9	140.8	120.2	129.4	110.8	107.7	108.6	122.8	101.5
224	90.96	102.9	221.5	295.9	289.3	252.4	331.9	390.4	341.8	330.9	346.3	231.6	279.9	251	297	240.6	236.5	148	165.9	154	143	177.5	124.5	186.1	135	101.1	141.5	100	143.6	114.5	120.9	113.5	140.4	106	95.43	99.48	110.4	126.8	90.16	130.3	138.3	131.7	154.8	176.4	319.6	338.4	435.1	493.2	492.2
0	173.3	133	164.6	160.2	176.5	141.9	141.6	140.6	144.8	138.2	141.6	143.9	125.6	160.8	156.1	155.4	164.3	147.1	153.9	135.6	NaN	NaN	NaN	NaN	NaN	NaN	NaN	NaN	NaN	NaN	NaN	NaN	NaN	NaN	NaN	NaN	NaN	NaN	NaN	NaN	NaN	NaN	NaN	NaN	NaN	NaN	NaN	NaN	NaN
225	174.9	153.3	128.1	171	169.3	138.5	170.5	166.4	143.6	132.6	166.5	130.7	129.1	167	128.1	91	140.5	137.9	134.2	142.4	150.5	158.2	139.3	139.8	169.9	151.8	163.5	151.8	146.7	146.3	137.5	153.1	126.6	162.7	1445	1442	1583	1262	1646	1627	1336	1100	1057	1074	1058	1245	1158	1200	1456
226	160.6	220.2	188	190.2	156.5	180	185.4	179	153.9	168.4	167	182.9	162	171.5	199.6	187.8	174.9	161.1	158.3	132	188.4	111.6	164.6	169.3	170	162.5	121.8	137.9	136.9	150.5	141.9	132	173.4	120.3	139	106.2	92.41	149.2	162.3	158.2	109.2	135.4	153	152.5	165.5	153.1	193.1	137	145.6
227	151	161.8	172.4	157.5	188.5	165.5	116.5	176.7	217.5	159.6	165	145.4	169.8	165.6	154.7	117.1	115.3	162.5	145.4	159.9	176	160.7	173.4	135.9	119.5	123.6	126.1	142.3	131.3	107.1	129.9	151.2	125.6	133.1	138.5	125.8	107.1	140	120.7	150.5	116.8	135	177.2	111.4	145.6	112.1	116.4	135.3	127.9
228	131.9	169	109.9	138.6	119.9	143.9	147.4	140.8	130	111.9	131	120.5	125.4	129.5	127	162	97.08	154.5	106.9	126.2	148	143.8	123.5	130.5	119.6	115.1	133.3	126.3	127.3	109.8	123.4	129	156.4	124.1	124.3	124.1	109.4	159	130.2	81.5	173.8	133.4	553	596	535.4	611.8	563.2	551.6	628.2
229	115.9	129.4	140.4	128.8	149.6	144.9	140.5	146	190	136.1	147.5	139.7	143	120.4	148.6	160.2	120.3	121.5	139.4	131.5	137	121.6	114	132.7	175.4	116.7	166.4	143	115.4	126.5	146.5	158.5	170	163.2	108	400.9	562.2	521.4	489.4	327.8	539.8	NaN	NaN	NaN	NaN	NaN	NaN	NaN	NaN
0	129.6	108.3	NaN	NaN	NaN	NaN	NaN	NaN	NaN	NaN	NaN	NaN	NaN	NaN	NaN	NaN	NaN	NaN	NaN	NaN	NaN	NaN	NaN	NaN	NaN	NaN	NaN	NaN	NaN	NaN	NaN	NaN	NaN	NaN	NaN	NaN	NaN	NaN	NaN	NaN	NaN	NaN	NaN	NaN	NaN	NaN	NaN	NaN	NaN
0	NaN	NaN	NaN	NaN	NaN	NaN	NaN	NaN	NaN	NaN	NaN	NaN	NaN	NaN	NaN	NaN	NaN	NaN	NaN	NaN	NaN	NaN	NaN	NaN	NaN	NaN	NaN	NaN	NaN	NaN	NaN	NaN	NaN	NaN	NaN	NaN	NaN	NaN	NaN	NaN	NaN	NaN	NaN	NaN	NaN	NaN	NaN	NaN	NaN
230	124.4	128	122.8	153.5	113.6	118.8	137.5	97.94	133.5	94.38	119.5	121.2	86.3	106	111.8	99.33	130.5	119.2	100.7	108.2	108.5	313.5	428	326	440.5	533.3	630.8	536	620.3	590.6	682.4	636.8	748	643	515.6	671.2	692.5	610.3	642	619.2	597.9	640	575.3	598.7	580.5	563.7	615	554	532.3
231	124.5	106.7	155.7	101	89.62	120.5	134.7	119.9	111.3	124	114.2	61.69	86.52	98.34	112	116.3	111.6	105.7	93.38	92.05	117.1	96.45	309.5	290.1	400	400.5	542.9	484.5	493.2	569.8	595	621.7	709.8	717.5	657.6	644.4	675	674.5	610.5	582.9	550.9	686.6	628.5	598.6	550.8	564.8	740.1	571.9	536
232	136	109.7	113.3	111.1	147.5	98.17	127.1	106.1	134.3	148.8	141.3	107.5	88.98	111	94.76	125.5	83.7	110.8	87.86	89.15	95.62	118.8	114	118.8	103	86.98	134.3	79.26	89.95	117.5	70.98	84.5	101.6	119.1	97.01	125.6	101.3	126.4	107.4	265.7	336.3	298.3	380.3	443.7	467.8	655	718	673.8	561.3
0	101.8	145.2	102.4	114.1	137.5	151.2	134.9	148	120.3	118.8	108	116.6	121.4	122.3	102	86.36	115.1	101.5	127.7	86.87	105.7	100.7	101.7	101.5	126.5	86.78	119	89.92	100.4	105.9	102.1	101.7	88.56	106	62.52	140.4	118.6	134.7	280.7	277.1	322.5	368	362.9	485.3	489.9	537.8	667.3	578.5	574.8
0	225.8	172.8	232.1	260.2	248.6	239	168	222.5	244.2	205.8	165.5	195.8	175	209.8	166.1	168.1	189.5	162.3	129.4	166	158.7	150.5	153.9	139.2	153.8	171.2	161.9	130.3	138.7	140.3	104.9	110.8	154.3	113.3	88.08	124.1	148.4	122.9	135.5	114.6	148.7	99.42	111.2	102	107.1	146.6	162.3	144.2	145
0	193.1	140.3	171.5	180.1	166.7	171.5	170.8	145	162.2	161.8	153.9	140.5	175.3	138.7	126.3	136.6	140.3	158.2	129.3	124.8	139.1	134.2	165.6	126.2	163.9	155.3	125	157.7	156.2	152	121.8	133.9	146.3	136.5	107.4	146.2	130.5	132.1	167.5	142.8	145.4	137.5	138.8	133.8	130.2	131.1	125.3	167	126.8
233	198.2	181.3	174.3	186	197.8	172.7	226.6	254.1	286.8	223.6	187.5	183.1	192.8	148.3	148.3	201.3	165.4	214.8	175	199	167.8	190.2	156.7	173.7	127.5	138	111.8	118.2	130.3	140.8	120.3	192.5	148.3	137.6	128.3	146.8	143	141.2	129	152.5	135.4	144.1	187.7	188.2	167.6	116.7	205.5	193.3	133.6
0	155.7	175.7	155.7	197.2	176.4	188.7	214.6	170.3	134.9	136	139.8	144.5	161.9	200.4	203.7	155.4	147.4	146.4	123.3	171.5	153	187.7	170.7	148.7	155	145.7	146.7	142.3	145.7	135.9	125	151.5	139.5	134.2	133	144.4	150.2	130.2	127.4	171.3	130.3	152.8	147.3	129.6	105.4	119.7	135.6	100.5	105
0	163.6	239.9	190.1	148.5	177	193.5	199.6	312.4	185.9	225.5	201.2	200.4	176.4	224	194	NaN	NaN	NaN	NaN	NaN	NaN	NaN	NaN	NaN	NaN	NaN	NaN	NaN	NaN	NaN	NaN	NaN	NaN	NaN	NaN	NaN	NaN	NaN	NaN	NaN	NaN	NaN	NaN	NaN	NaN	NaN	NaN	NaN	NaN
0	187.6	238.3	185	189.1	142.1	151.8	213.4	197.9	NaN	NaN	NaN	NaN	NaN	NaN	NaN	NaN	NaN	NaN	NaN	NaN	NaN	NaN	NaN	NaN	NaN	NaN	NaN	NaN	NaN	NaN	NaN	NaN	NaN	NaN	NaN	NaN	NaN	NaN	NaN	NaN	NaN	NaN	NaN	NaN	NaN	NaN	NaN	NaN	NaN
0	118.1	183.8	159.1	144.5	NaN	NaN	NaN	NaN	NaN	NaN	NaN	NaN	NaN	NaN	NaN	NaN	NaN	NaN	NaN	NaN	NaN	NaN	NaN	NaN	NaN	NaN	NaN	NaN	NaN	NaN	NaN	NaN	NaN	NaN	NaN	NaN	NaN	NaN	NaN	NaN	NaN	NaN	NaN	NaN	NaN	NaN	NaN	NaN	NaN
0	157.7	135.9	116.6	120.7	129.8	125.3	129.8	110.3	164.1	146.6	143.1	126.2	146.5	143.8	122.5	148.1	170.2	88.19	133.6	126.6	130.2	106.4	146.2	131.5	108.9	113.7	114.1	132.4	126.2	144	153.8	119.5	88.65	119.2	114.7	141.5	113.8	102.7	118.4	102.8	125.2	110.3	107.3	96.36	125.1	121.8	83.57	136.2	149.2
234	127.5	149.4	113.3	169.6	131.7	141.5	138.5	132.4	150.5	132.9	131.1	125.8	135.7	84.56	122.6	149.8	143	121.8	106.5	109.7	136.7	102.1	130	149.8	119.1	136.1	91.46	95.31	90.32	78.23	128.1	114.3	171.7	183.8	151.1	152.7	188.4	173.9	398.5	355	447.4	506.3	542.8	675.6	759.9	776	911.5	820.1	850.2
0	176	124.6	168.5	100	142.6	135	108	118.2	156.6	157.1	96.48	97	139.6	NaN	NaN	NaN	NaN	NaN	NaN	NaN	NaN	NaN	NaN	NaN	NaN	NaN	NaN	NaN	NaN	NaN	NaN	NaN	NaN	NaN	NaN	NaN	NaN	NaN	NaN	NaN	NaN	NaN	NaN	NaN	NaN	NaN	NaN	NaN	NaN
0	161	179.8	152	124.2	168.7	176.6	157.1	146.2	161.2	183.1	152.3	142.3	129.4	162.2	117.5	181.3	133.3	178.2	130.5	151.2	154.5	169.3	162.6	157	140.9	150.5	120.4	137.5	138.8	117.5	135.4	115.9	118.4	148.7	120.6	137.4	162.6	99.58	161.9	110.1	151.7	142.4	125.2	142.5	148.9	149.4	150	144.6	151.9
0	120	99.57	177.4	136.8	138.8	130.9	96.78	147.7	132	106	94.07	108.9	80.16	99.77	115.2	117.4	113.8	114.8	115	125.8	92.64	99	127.2	114.8	133	113.7	104.5	116	102.2	82.5	104.8	117.5	109.2	93.57	116.3	118.1	102.8	81.5	114.5	91.25	109.5	95.5	115.1	90	121.1	78.14	91.95	87.38	104
235	167.5	195.4	165.3	158.1	155.6	154.2	112.5	175.6	192.8	158.4	152	152.8	169.8	163	167.5	162.1	184.6	169	170.5	199.5	190.9	184.5	174.3	180.1	177.8	175.2	192	167.9	199	197.2	168.4	178.3	175	218.7	159.7	173.6	160.5	192.7	164.5	149.1	178.8	171.6	144.8	173.2	174.6	195.5	169.6	174.8	176.7
0	148.9	107.2	113.2	141	98.08	99.94	87.15	133.1	113.7	150.6	138.7	108.5	105.3	146	91.02	84.81	132.2	147.5	122.3	95.65	122.5	119.8	123.8	120.4	156	116	129	128.2	137.5	113.3	119.5	123.7	132	137.1	88	109.4	144	145	129.1	146	124.1	143.4	105.3	139.3	127	108.1	91.87	121.2	122.6
236	106.3	137.1	161.5	130.5	99.49	126.1	85.37	127	109.6	102.2	110.4	106.4	104.7	128	111.4	127.7	109	94	115.1	112.5	148.6	122.5	100.8	99.63	105.3	103.6	94.42	128.2	113.3	93.5	133.3	86.95	137.2	129.9	134.9	99.69	112.4	122.2	146	89.12	111.3	131.8	106.2	123	124.6	99.79	148	107.7	101.4
237	170	188.6	123.5	163.7	169.6	175.4	190.2	574.5	520.7	670.8	563.5	620.8	536.7	566.5	348.7	479.5	538.4	508.5	505.2	446.8	485.3	423.3	432.9	398.9	355.6	285.6	216.5	180.9	222.8	191.2	201.1	161.5	145.9	211	158.7	153	180	149	161.4	138.9	141.4	136.9	153.5	165.6	137.9	176.2	165.9	147.3	198.6
0	NaN	NaN	NaN	NaN	NaN	NaN	NaN	NaN	NaN	NaN	NaN	NaN	NaN	NaN	NaN	NaN	NaN	NaN	NaN	NaN	NaN	NaN	NaN	NaN	NaN	NaN	NaN	NaN	NaN	NaN	NaN	NaN	NaN	NaN	NaN	NaN	NaN	NaN	NaN	NaN	NaN	NaN	NaN	NaN	NaN	NaN	NaN	NaN	NaN
238	113	131.5	110.8	109	136.6	100.3	137	140	143.6	141.9	105.5	121.3	141.7	143	95.68	127.4	82.85	113.8	130.8	93.53	139.6	158	123.5	127.8	120	108.2	119.4	119.5	105.9	100.7	118.5	94.69	104.1	132.4	111.9	121.2	149	112.8	122.5	101.1	104.6	95.09	131.4	89.76	118	115.2	116.6	109.9	101.3
0	147	136	179.8	139.8	140.7	126.2	133.2	128.5	110.1	165.5	153.5	168.7	166.1	NaN	NaN	NaN	NaN	NaN	NaN	NaN	NaN	NaN	NaN	NaN	NaN	NaN	NaN	NaN	NaN	NaN	NaN	NaN	NaN	NaN	NaN	NaN	NaN	NaN	NaN	NaN	NaN	NaN	NaN	NaN	NaN	NaN	NaN	NaN	NaN
0	148.4	129.8	110.1	118.9	163.1	146.1	135	133	157.9	112.4	172.5	145.4	132.7	98.43	124.5	105	104.9	102.4	156.9	153.5	143	97.68	109.5	134	117.5	101	141.1	134	119.5	105.5	90.66	128.8	90.4	117.7	94.03	123.5	121.3	94.63	119.5	113.7	114.3	122.1	103.8	99.46	119	85.86	97.69	NaN	NaN
0	144.4	141.4	108.7	137.5	124.9	183.7	131.1	113.8	NaN	NaN	NaN	NaN	NaN	NaN	NaN	NaN	NaN	NaN	NaN	NaN	NaN	NaN	NaN	NaN	NaN	NaN	NaN	NaN	NaN	NaN	NaN	NaN	NaN	NaN	NaN	NaN	NaN	NaN	NaN	NaN	NaN	NaN	NaN	NaN	NaN	NaN	NaN	NaN	NaN
239	176.6	139.2	151.8	150.5	163.3	136.9	138	138.6	102.8	118.3	110.4	99	112.3	143.3	163.2	157	102.7	121	125.5	187.5	110.1	131.9	130.2	114.6	109.1	122	150.5	140	119	117.8	148	143	153.1	116.4	149.2	153.8	167.9	150	116.4	117	123.4	119.9	148.1	112	131.8	118.3	161	136.3	127.7
0	140.8	155	190	124.2	147.8	172.6	147.6	144.6	146.9	179.7	164.6	148.3	146.5	142.8	124.4	136.7	171.5	140.6	148.2	149	116.7	111.9	196	163.3	138.5	112.3	128.5	122.2	140.1	145.5	126.1	117.1	145	131.1	140.6	141.7	155.5	143.2	107.9	178.3	116.9	130.9	129.5	115.6	147.3	142.3	128.9	120.3	98.85
0	128	96.23	134.6	140.6	162	140.4	96.5	176.2	124.7	119.9	152.6	150.7	108.2	100.5	108.5	100.3	108.7	94.14	108.9	76.85	88.81	118.6	109.2	110.3	127.3	122.5	125.9	93.84	83.18	122.3	156.8	87	149.2	126.2	138.6	135.9	98.86	148.7	86.71	100.6	95.2	116.3	NaN	NaN	NaN	NaN	NaN	NaN	NaN
0	127.7	165.2	128.2	139.4	149.7	126.5	96.02	126.1	167.5	130.8	126.8	156.6	106.6	104.3	142.5	133.8	173.5	131	134.9	147.9	123.9	125	122.5	119.3	121	120	111.5	116.3	143.9	126	145.1	140	140	114.3	140.5	164.5	108.6	158.2	121.8	253	288.6	347	359.1	302.9	413.9	333.1	347.4	356.4	204.9
240	128.1	180.9	174.9	186.1	182.6	160.1	149	143.5	190.8	163	153.5	148.5	142.9	173.6	139.1	157.4	130.5	192.1	166	104.3	146.4	126	128.6	133.4	159.9	102.5	110.4	152.6	109.5	137.2	117.9	147.3	133.3	142.5	145.1	158.4	134.7	134	116.2	150.8	131.5	138.9	119.2	95.93	110.6	97.17	128.2	130.5	113
0	159	128.4	112.5	128.1	130.5	132.1	108.4	85.63	152.1	113	147.8	154.1	110.5	127	118.5	154.5	134.5	125.4	130.3	210.2	122.1	97.01	120.6	119.5	120.4	119	118.5	95.09	116.5	80.02	114.9	96.58	130.5	117	114.4	101	129.4	100.6	106.5	121	85.55	117.1	96.9	84.61	80.06	129.5	99.1	158.6	165.6
241	136.8	133.1	119.3	128.8	118.1	141.4	127.2	154.5	134.2	118.1	133.7	121.6	107.3	122.4	137.8	131.3	105.5	128.2	109	137.5	116.3	120.7	115	151.8	100.6	120	133.7	118.5	112.6	110.6	80.34	155	82.36	131.1	119.5	122.3	132.2	145	92.51	125.5	114.8	96.55	116.3	80.99	108.5	109.7	98.31	109.3	122
242	149.4	154.2	179.6	174.5	142.3	170.2	176.7	177.7	162.9	147.5	169.5	168.8	133.8	143.7	149.3	128	140.3	141.3	131.5	142.4	157.3	156.9	156	161	149.9	157.5	167.9	123.6	120.8	126.8	135.1	114.6	120	121.1	129.3	106.8	124.6	195.2	112.3	143.8	162.3	157.6	145.1	135.4	175	141.2	147.1	145.5	166
0	117.3	209.5	194.5	230.8	225	284.1	248	263	253.6	207.7	222.1	241.6	221.6	283	197.2	216.1	221	167.1	179	177.1	190	171	175.5	188	141.1	205	170.9	160.6	172	150.4	140	203.4	150.5	216.6	145.6	155	206.1	193.1	143	140.6	160.1	167	169.2	165.5	152.6	157.1	165.9	162.1	172.5
243	143.3	157.7	111.1	152	137.8	136	104.1	152.3	130.1	104.9	114	171.2	111.3	96.75	163.7	110.5	137	127.8	137.4	86.37	136.1	116.5	125.4	105.6	87.33	113.5	80.04	120	128	99.02	96.06	124.1	127.4	121.4	117.3	127	112.9	125.9	89.33	112.5	125.3	107.8	105.6	136	145.6	120.9	120.8	95.64	115.2
244	137.5	144	166	103.1	116.7	179.7	152.3	154.4	157.2	184.5	121	145.4	149.1	164	145	142.5	135.7	158	164.1	146.7	178	149.5	215.2	157.3	155.5	146.1	163.5	142.2	168.5	140.3	149.5	120	151.7	200	153	140.2	182	120	116.1	148.5	128.7	125.5	133	138	127	139	114.8	151.5	155.2
0	NaN	NaN	NaN	NaN	NaN	NaN	NaN	NaN	NaN	NaN	NaN	NaN	NaN	NaN	NaN	NaN	NaN	NaN	NaN	NaN	NaN	NaN	NaN	NaN	NaN	NaN	NaN	NaN	NaN	NaN	NaN	NaN	NaN	NaN	NaN	NaN	NaN	NaN	NaN	NaN	NaN	NaN	NaN	NaN	NaN	NaN	NaN	NaN	NaN
245	150	169.6	170.8	87.32	130.8	98.1	113	106.9	186.5	128.4	131.3	142	147.6	119.9	106	117.7	124.7	119.8	132.1	148.6	145	132.8	130.5	113.5	143.1	98.67	110.9	128.5	126.3	122.7	132.1	122.8	111	118.5	138.1	126.8	130.5	112	165.1	138.9	99.41	95.3	130.4	133.5	134.9	102	114.9	120	100.5
246	126	128.3	114.9	152.5	133.8	164.4	141.5	109.4	103.5	112.8	136.5	105.7	106.8	118.9	128.7	124.4	116	124.6	117.5	128.8	94	143.5	98.39	148	116.5	105.7	122.2	127.9	120.3	104	135.5	121.5	82.25	103.6	126.3	133.1	118.5	118.5	139.3	144.2	119.2	85.59	109	128.5	110.8	107.5	140.5	114.7	117.5
0	148.6	117.6	149.3	NaN	NaN	NaN	NaN	NaN	NaN	NaN	NaN	NaN	NaN	NaN	NaN	NaN	NaN	NaN	NaN	NaN	NaN	NaN	NaN	NaN	NaN	NaN	NaN	NaN	NaN	NaN	NaN	NaN	NaN	NaN	NaN	NaN	NaN	NaN	NaN	NaN	NaN	NaN	NaN	NaN	NaN	NaN	NaN	NaN	NaN
0	129	120.4	130.5	124	134.2	155.6	148.2	114.7	130.2	95.42	88.44	142.3	108.1	NaN	NaN	NaN	NaN	NaN	NaN	NaN	NaN	NaN	NaN	NaN	NaN	NaN	NaN	NaN	NaN	NaN	NaN	NaN	NaN	NaN	NaN	NaN	NaN	NaN	NaN	NaN	NaN	NaN	NaN	NaN	NaN	NaN	NaN	NaN	NaN
0	140.8	149.9	111.7	112.4	123.3	126	125.7	122.4	117.5	93.47	150.5	159.6	125.5	127.4	110.5	142.7	141.8	111.9	118.5	72.95	119.1	115	98.6	97.89	92.43	144.5	113.3	131	123.1	115.4	126.5	142.5	120	NaN	NaN	NaN	NaN	NaN	NaN	NaN	NaN	NaN	NaN	NaN	NaN	NaN	NaN	NaN	NaN
247	190.3	139.1	128.7	160.2	178.2	165.3	197.8	184.5	168.5	125.2	140.7	128.9	138.8	126.8	126.6	120.5	139.4	163.1	124.6	162.9	162.5	130.7	174.5	154.8	131	152.5	139.7	134.5	110.7	144.4	123.5	124.8	112	142.3	147.1	119.4	146.2	147.1	153.3	122.9	130.1	105	96.67	111.7	115.4	129.9	119.8	146.4	120.2
248	191.1	238	206.5	199.4	213.8	262.3	203.1	203.5	208	171.3	190.6	190.5	263	159.5	157.5	172.2	176	200	213.7	185.2	214.5	240.1	196.3	210.7	159	178	199.6	190.1	188	232.1	177.1	208.9	217.1	156	228.1	200.6	226.5	191.4	183.6	229.5	205	201.6	157.7	169.2	222.3	171.4	224.2	132.3	204.6
0	219.8	213	249.1	289.5	238.8	321.7	253.1	201.1	232.4	242.5	234.3	194.9	264.4	206.8	202.1	247	315.5	244.5	183.5	243.1	203.3	293.9	298.9	NaN	NaN	NaN	NaN	NaN	NaN	NaN	NaN	NaN	NaN	NaN	NaN	NaN	NaN	NaN	NaN	NaN	NaN	NaN	NaN	NaN	NaN	NaN	NaN	NaN	NaN
249	171.6	134.8	207.2	168.9	193.9	211.9	178.3	157.5	146.4	148.4	188.9	182.6	210.5	132.5	162	171.5	185.6	190.5	171.1	193	161.7	177.2	182.6	181.4	145	160.7	152.4	194	194.2	168.8	170.1	137.5	147.9	152.1	145.1	120.4	190.6	189.5	174.9	156.6	123	174	140.6	113.1	162.3	132.2	116	190.2	132.6
0	123.9	116.5	132.5	142.5	135.8	112.8	198.2	112	171.5	150.5	142.1	145.6	163.5	110.9	138.7	157.2	103	181.1	160	131.8	109.3	95.97	152.8	131	126.5	107.2	140.3	116.8	134.4	167.9	111.5	108.9	134.3	151.5	100.5	97.74	127.1	123.3	107	120.9	116.2	110.9	118.6	148.5	113.8	126.3	115.3	136.9	124.9
0	NaN	NaN	NaN	NaN	NaN	NaN	NaN	NaN	NaN	NaN	NaN	NaN	NaN	NaN	NaN	NaN	NaN	NaN	NaN	NaN	NaN	NaN	NaN	NaN	NaN	NaN	NaN	NaN	NaN	NaN	NaN	NaN	NaN	NaN	NaN	NaN	NaN	NaN	NaN	NaN	NaN	NaN	NaN	NaN	NaN	NaN	NaN	NaN	NaN
0	157.6	151.4	128.1	128.4	139.5	107.1	128.9	133.4	131.2	112.5	139.5	124	129.6	106.6	129.9	112	159.4	135.2	116.9	158.6	113.2	136.7	147	117.6	152.1	141.1	100.7	124.3	107.5	122.9	121.3	106.2	117.2	126.5	118.8	NaN	NaN	NaN	NaN	NaN	NaN	NaN	NaN	NaN	NaN	NaN	NaN	NaN	NaN
0	121	174.9	97.57	NaN	NaN	NaN	NaN	NaN	NaN	NaN	NaN	NaN	NaN	NaN	NaN	NaN	NaN	NaN	NaN	NaN	NaN	NaN	NaN	NaN	NaN	NaN	NaN	NaN	NaN	NaN	NaN	NaN	NaN	NaN	NaN	NaN	NaN	NaN	NaN	NaN	NaN	NaN	NaN	NaN	NaN	NaN	NaN	NaN	NaN
0	NaN	NaN	NaN	NaN	NaN	NaN	NaN	NaN	NaN	NaN	NaN	NaN	NaN	NaN	NaN	NaN	NaN	NaN	NaN	NaN	NaN	NaN	NaN	NaN	NaN	NaN	NaN	NaN	NaN	NaN	NaN	NaN	NaN	NaN	NaN	NaN	NaN	NaN	NaN	NaN	NaN	NaN	NaN	NaN	NaN	NaN	NaN	NaN	NaN
0	112.6	127.6	143.7	133.6	88.94	153.1	110.5	147.6	131	138.4	92.44	158.1	133	NaN	NaN	NaN	NaN	NaN	NaN	NaN	NaN	NaN	NaN	NaN	NaN	NaN	NaN	NaN	NaN	NaN	NaN	NaN	NaN	NaN	NaN	NaN	NaN	NaN	NaN	NaN	NaN	NaN	NaN	NaN	NaN	NaN	NaN	NaN	NaN
250	213.1	175	215.4	216.1	156.9	173	206.1	201.1	204.1	175.5	155	187.9	250	185.9	213	208.7	211.6	166.3	197.4	192.9	207.7	237	184.9	208	185.9	180	218.7	138.9	172.1	192.5	188.3	154.2	143.8	164.9	217.2	192	197.7	194	186.7	181.5	223.5	188	197.6	183.8	220.5	175.8	189	159.5	209.9
251	175.2	127.5	171.3	188.5	203.5	164.5	145.2	158.5	179.4	204.7	161.5	108.6	188.8	202.7	172	176.8	156	144.3	154.7	172.8	170.2	149.5	123.7	166	165	136.8	182	159	167.7	168.6	160.9	154.7	134.1	136.8	162.5	166.2	145.5	154.3	158.5	126.9	147.5	170	153.1	211.6	154.5	164	154	130.1	133.2
252	184.5	203.3	188.9	168	184.6	193	168.7	168.1	182.5	160.1	200.9	185.1	209.6	177.6	155.3	178.4	162.5	178.3	202.7	189.5	171.3	166.7	145.4	154.8	158.4	182.1	146.6	162.9	191.5	171.1	172.9	148.3	174.8	179.3	142.1	159.6	138.5	547	662.8	654	801.6	857.2	607.4	588.3	761.2	778.6	944.2	777.8	940
253	687.1	843.3	820.1	769.9	860.8	846.7	786.7	703.5	785.4	693.4	766.2	552.2	503.7	482.5	505.7	294.8	320.9	282.5	306.9	274.1	248.9	215.5	231.9	227.5	183	194.8	157.1	178.5	166	182.8	159.6	182.3	173.9	176.4	215.6	171	184.5	154.7	191.3	180.6	157.7	151.7	177.3	155.5	163.2	182.1	138.2	162.7	145.4
254	137.7	137.6	156	137.9	81.46	152.2	134	101.7	107.5	130.2	122.3	140.4	132.1	109.9	132.2	106.2	105.4	94.85	105.5	100.5	119.5	107.8	94.24	150.1	111.5	94.73	120	96.53	141	102.3	88	92.26	105.3	109.2	83.02	101.7	122.8	95.03	91.26	103.5	85.49	111.7	124.7	76.27	81.71	100.5	96.35	119.9	85.29
255	240	148.5	201.1	181.5	157.7	198	165.8	141.5	195	149.7	169.8	142.5	176.6	181.2	187.8	131.6	150.2	125.2	150.6	128.4	134.5	147.2	145.8	160.1	150.7	141.8	172.1	141.3	124.2	162.3	158	148.4	152.4	142.4	90.65	123.3	94.42	133.6	104	143	136.5	120.6	111.8	135.8	111.5	106.4	92.81	146.2	108.3
0	121.2	123.3	154.3	150.7	159.1	130.5	135.4	148.4	108.4	144.1	145	108.4	130.6	110.6	126	115.1	133.3	90.91	142.4	118.4	116.3	128.5	141.8	109.4	113	124.4	152.3	133.4	129.8	128.6	116.1	148.7	129.3	124.2	134	89.2	115.3	120.3	138.2	107.2	195.2	103.4	117.8	111.2	142.3	124	107.1	134.5	103.6
256	116.3	167.5	135.1	99.09	133.2	153.9	163.3	139.4	115.8	102.1	145.7	92.5	116.8	130.7	153.3	127.7	157.5	107.6	151	125.5	129.2	109.6	108.7	152.8	91.56	97.5	114.8	140.3	92.24	131.3	138	83.07	90.5	137.3	99.25	99.79	136.5	116.4	136	125.7	127.2	127	129.7	121.8	129	152.7	117.2	151.8	137.2
257	257	207.5	192.5	221.1	233	195.5	238.4	243	249	245.4	246.9	193.9	194	209.4	181	202.6	210.9	197.3	215.3	218.7	243.8	210.9	176.4	189.1	194.5	204.4	199.4	162.6	187.7	186	162.4	188	213.9	156.9	171.9	194.3	170.9	199.2	190	192	153.2	163.2	200.1	197.3	181.8	181.3	147	160.6	149.5
0	143.7	143.9	165.3	130.5	130.2	163.5	146.1	242.1	NaN	NaN	NaN	NaN	NaN	NaN	NaN	NaN	NaN	NaN	NaN	NaN	NaN	NaN	NaN	NaN	NaN	NaN	NaN	NaN	NaN	NaN	NaN	NaN	NaN	NaN	NaN	NaN	NaN	NaN	NaN	NaN	NaN	NaN	NaN	NaN	NaN	NaN	NaN	NaN	NaN
0	175.7	200.2	167.9	158.5	173.5	179	205.7	177.7	144.1	173.5	190	125.4	157.8	167.2	162.9	178.7	150.1	129.5	142.5	157.8	154	133.3	134.3	145	143.7	137.5	154.5	127.6	129	128	109.4	110.5	107.2	132	141.3	114.3	78.41	125.3	113.8	130	67.95	NaN	NaN	NaN	NaN	NaN	NaN	NaN	NaN
0	113.7	113.8	134.9	96	128.1	94.7	99.82	113.5	147.9	108.7	121	99.81	106.1	131	140	134.7	119	119.6	145	116	146.6	100.1	100.9	143.1	99.7	128.6	102.4	105.8	115.1	84.49	126.3	109.5	91.6	133.6	119.3	95.79	103.5	107.1	98.64	94.69	141.6	115.5	125.2	128.7	110.9	118.1	139.3	145.6	159.5
0	115.5	125	131.2	117.5	123.2	123.8	145.8	130.8	114.9	122.7	89.16	103.2	114.6	111.4	84.98	109.2	122.3	127.2	127.4	137.6	123.3	90.12	113.9	111.9	106	104.9	69.52	103.2	107.1	96.64	100.8	95.36	111.4	106.6	122.3	118.4	105.6	90.31	127.9	103.8	128.3	91.28	103.5	99.95	96.3	108.6	136.2	121.8	100.8
258	248.7	166.3	189.5	160.2	150.2	140.3	133.5	136	145	102.7	128.5	106.4	125.1	150.8	159.6	106.4	118.1	116.8	83.49	106.6	143.2	120.2	121.1	122	144.7	112.5	147.7	138.2	109.1	167.3	135.1	115	124	135.2	86.84	103.7	110.5	111.1	84.55	256.5	247.5	275.1	252.7	283.7	344.3	321.9	249	276.1	247
0	150.4	145.5	161.6	144	146.5	154.5	122.4	172.5	111	169.1	136.5	164.7	122.3	112	165.2	116.7	146.3	138.1	160.5	139	179	112.8	125.3	106.2	166.7	NaN	NaN	NaN	NaN	NaN	NaN	NaN	NaN	NaN	NaN	NaN	NaN	NaN	NaN	NaN	NaN	NaN	NaN	NaN	NaN	NaN	NaN	NaN	NaN
259	163.8	157.3	157.7	167.5	153.7	121.5	143.4	127.9	131.5	136.2	118.9	123.8	110.5	129.9	138.5	143	136.1	154.5	99.29	93.68	120	118	134.8	91.05	107.7	117.9	110.5	100.1	103.2	161.5	104	103.7	90.53	89.8	99.32	103.9	105.5	133.1	107	87.38	98.5	120.2	187.3	302.6	292.5	348.4	285.8	296.4	258.8
0	105	88.84	48.4	NaN	NaN	NaN	NaN	NaN	NaN	NaN	NaN	NaN	NaN	NaN	NaN	NaN	NaN	NaN	NaN	NaN	NaN	NaN	NaN	NaN	NaN	NaN	NaN	NaN	NaN	NaN	NaN	NaN	NaN	NaN	NaN	NaN	NaN	NaN	NaN	NaN	NaN	NaN	NaN	NaN	NaN	NaN	NaN	NaN	NaN
0	171.1	181.3	148.2	139.7	167.2	NaN	NaN	NaN	NaN	NaN	NaN	NaN	NaN	NaN	NaN	NaN	NaN	NaN	NaN	NaN	NaN	NaN	NaN	NaN	NaN	NaN	NaN	NaN	NaN	NaN	NaN	NaN	NaN	NaN	NaN	NaN	NaN	NaN	NaN	NaN	NaN	NaN	NaN	NaN	NaN	NaN	NaN	NaN	NaN
0	113.9	91.87	148.3	177.4	130.3	132.6	150.3	150.5	110.8	134.5	68.14	133.3	107.7	107.1	103.8	147.3	103.2	135.8	137	107.7	128.3	100.3	142.4	115.9	106	133.8	100.7	80.41	105.2	86.09	95.6	109.3	109.2	108.3	142.2	90.65	99.35	123.4	96.58	117	101.8	93.04	96.83	103.7	112.9	117.7	98.47	93.11	98.43
0	343.9	231.2	279	203.3	176.8	247.2	211	320.5	311.5	262.4	264.8	245.4	222.5	182.9	239.9	269.5	228	215.1	225.4	180	146	186.4	150.5	146.9	175.7	188.6	174.9	196.1	178.1	213.9	170	198.2	178.9	200.2	176.1	181	199.6	180	160.5	179.7	160.5	163.2	150	127.5	150.1	168.2	150.3	149.5	157.1
260	230	330.9	271.9	262.4	291.5	236.3	234	248	207.9	209	224.3	228.5	171.4	191.5	174.1	177	201	167	157	130.6	182.1	152.6	156.9	137.8	150.5	135	144.7	135.4	151.7	156.9	142.3	114.6	171.8	205.7	207.1	124.3	131.9	145.4	168.3	109.3	123	156.8	145.3	135.4	159.9	189.6	172.8	168	141.4
261	208.8	184.7	179.9	194.8	200.1	205	218.6	250.9	190.5	149	166	140	179.1	172.9	179.6	210.4	183.5	209.9	234.9	177.6	210.4	221.1	188.6	120.2	149.9	158.7	182.4	168.6	169.8	156.4	205.5	167.7	187.4	178.3	140.9	192.2	137.9	138.6	137.3	127.2	127.5	141.5	157.1	165.7	113.6	143.3	191.3	147.9	113.9
262	255.8	226.1	221.5	200.3	198.3	218.2	231.3	156.5	197.2	188.5	212.5	182.5	178.9	161	156.1	142.9	151.5	179	158	166	175	176.1	196	150.5	144.7	151.7	167.7	172.9	217.6	143.9	173.9	185.6	155	164.4	133.7	183.3	164	171.5	139.8	160.8	173.3	160.8	144.2	159	169.5	185.8	166.2	184.4	151.8
0	141.2	132.5	143.9	113.1	127.8	144.9	121.4	102.1	152.8	182.5	91.05	194.4	103.3	117.4	111.2	144.1	134.1	131	121.8	138.2	114.2	135.5	150.6	134.9	120.8	111.8	101.3	102.1	105.7	87	138.8	93.32	105	100.7	105.6	98.95	111.6	140	155.8	105.7	109.8	116.3	86.76	111.7	108.5	102.8	131.8	109.5	107
0	157	100.2	115.6	97.15	140.4	148.9	107.8	122.5	164	112.6	104.3	123.5	164.1	96.13	139.4	112.7	129.8	122.4	118	115	101.5	124.7	110.5	123.7	91.6	NaN	NaN	NaN	NaN	NaN	NaN	NaN	NaN	NaN	NaN	NaN	NaN	NaN	NaN	NaN	NaN	NaN	NaN	NaN	NaN	NaN	NaN	NaN	NaN
263	192.4	116.9	123.1	157.4	129.5	183.9	151	152.3	133.1	152.5	110.8	118	138.9	148.6	146.1	155	107.9	137.4	170.5	128.9	140.2	136.2	162.5	126.1	144.7	137.3	141.4	131.9	130.7	128.6	118.5	127.4	147	148.4	142.9	125.3	149.3	115.3	133.9	125.3	125	143.3	173.4	98.35	138	136.9	129.5	142.5	150.1
264	172.1	168.1	126.5	222.5	180.9	146.5	136.9	148.4	141.4	123.4	139.8	154.3	124	117	125.4	123.3	138.8	163.4	112.5	135.9	160.4	144.6	119.9	122.2	161.1	169.8	144.6	178.5	124.4	174.2	129.6	101.4	164	122	148	156.6	154.8	341.6	431.9	376.1	455.2	495.8	525.1	507.5	460.1	691.8	443.1	534.2	703
0	158.6	151.6	114.4	114.4	100.5	112.9	183.2	96	154.1	83	NaN	NaN	NaN	NaN	NaN	NaN	NaN	NaN	NaN	NaN	NaN	NaN	NaN	NaN	NaN	NaN	NaN	NaN	NaN	NaN	NaN	NaN	NaN	NaN	NaN	NaN	NaN	NaN	NaN	NaN	NaN	NaN	NaN	NaN	NaN	NaN	NaN	NaN	NaN
[truncated: 215 more columns]
