# Supplementary material for: Fractional killing arises from cell-to-cell variability in overcoming a caspase activity threshold
Source: Mol Syst Biol. 2015 May 7;11(5):803. doi: 10.15252/msb.20145584 (PMC4461398; doi:10.15252/msb.20145584)
Supplement: Supplementary file 3 [file msb0011-0803-sd3.zip › All_data/139_TRAIL (250 ngml) + Bortezomib (100 nM) + FLIP-L overexpression_2/raw_fret.tsv]

Cell # (0 for discarded)	T=5min	T=10min	T=15min	T=20min	T=25min	T=30min	T=35min	T=40min	T=45min	T=50min	T=55min	T=60min	T=65min	T=70min	T=75min	T=80min	T=85min	T=90min	T=95min	T=100min	T=105min	T=110min	T=115min	T=120min	T=125min	T=130min	T=135min	T=140min	T=145min	T=150min	T=155min	T=160min	T=165min	T=170min	T=175min	T=180min	T=185min	T=190min	T=195min	T=200min	T=205min	T=210min	T=215min	T=220min	T=225min	T=230min	T=235min	T=240min	T=245min
0	1.401	1.498	1.499	1.447	1.459	1.494	1.547	1.493	1.447	1.515	1.483	1.554	1.584	1.588	1.619	1.629	1.663	1.613	1.684	1.617	1.659	1.709	1.74	1.659	1.694	1.741	1.922	1.895	1.891	1.793	1.835	1.776	1.889	1.831	1.859	1.958	1.951	2.052	1.995	2.007	1.913	2.218	2.098	2.03	2.016	2.061	2.099	2.014	1.947
0	1.304	1.373	1.375	1.331	1.359	1.348	1.347	1.352	1.348	1.388	1.374	1.469	1.416	1.418	1.451	1.423	1.451	1.413	1.454	1.471	1.503	1.488	1.498	1.48	1.498	1.497	1.45	NaN	NaN	NaN	NaN	NaN	NaN	NaN	NaN	NaN	NaN	NaN	NaN	NaN	NaN	NaN	NaN	NaN	NaN	NaN	NaN	NaN	NaN
0	1.47	1.602	1.444	1.55	1.44	1.579	1.496	1.476	1.638	1.616	1.552	1.57	1.497	1.592	1.551	1.561	1.649	1.653	1.765	1.705	1.534	1.715	1.697	NaN	NaN	NaN	NaN	NaN	NaN	NaN	NaN	NaN	NaN	NaN	NaN	NaN	NaN	NaN	NaN	NaN	NaN	NaN	NaN	NaN	NaN	NaN	NaN	NaN	NaN
0	1.375	1.391	1.415	1.35	1.449	1.454	1.412	1.417	1.408	1.427	1.44	1.467	1.458	1.469	1.481	1.482	1.498	1.497	1.506	1.529	1.522	1.533	1.521	1.545	1.531	1.554	1.585	1.579	1.565	1.572	1.565	1.573	1.562	1.588	1.558	1.561	1.573	1.585	1.59	1.598	1.607	1.597	1.62	1.674	1.642	1.618	1.638	1.658	1.668
0	1.367	1.366	1.357	1.392	1.375	1.393	1.399	1.424	1.409	1.374	1.425	1.408	1.424	1.429	1.453	1.449	1.485	1.485	1.475	1.516	1.515	1.505	1.536	1.552	1.523	1.533	1.554	1.567	1.587	1.58	1.566	1.549	1.589	1.627	1.592	1.607	1.645	1.632	1.649	1.653	1.678	1.652	1.657	1.675	1.676	1.676	1.644	1.709	1.687
0	1.347	1.368	1.372	1.326	1.381	1.402	1.331	1.363	1.356	1.401	1.395	1.437	1.408	1.409	1.433	1.401	1.422	1.402	1.439	1.451	1.493	1.488	1.456	1.485	1.49	1.511	1.498	1.493	1.518	1.503	1.497	1.485	1.495	1.565	1.573	1.541	1.541	1.532	1.552	1.565	1.589	1.584	1.59	1.608	1.595	1.574	1.572	1.579	1.612
0	1.374	1.38	1.386	1.389	1.387	1.365	1.376	1.387	1.378	1.364	1.436	1.46	1.45	1.474	1.5	1.479	1.538	1.496	1.531	1.574	1.55	1.551	1.58	1.57	1.561	1.574	1.56	1.631	1.644	1.614	1.65	1.569	1.607	1.695	1.631	1.663	1.67	1.669	1.769	1.661	1.697	1.711	1.752	1.779	1.758	1.721	1.687	1.741	1.739
0	1.338	1.383	1.394	1.405	1.361	1.326	1.341	1.37	1.345	1.378	1.453	1.444	1.443	1.426	1.478	1.445	1.505	1.448	1.498	1.519	1.518	1.501	1.567	1.513	1.514	1.492	1.493	1.596	1.57	1.548	1.606	1.518	1.536	1.642	1.589	1.613	1.6	1.571	1.639	1.555	1.587	1.659	1.662	1.705	1.665	1.642	1.632	1.627	1.655
1	1.257	1.506	1.379	1.526	1.476	1.556	1.47	1.463	1.505	1.439	1.637	1.521	1.462	1.667	1.606	1.674	1.674	1.642	1.647	1.561	1.685	1.737	1.544	1.689	1.701	1.658	1.862	1.793	1.706	1.753	1.736	1.57	1.822	1.68	1.738	1.817	1.797	1.739	1.766	1.796	1.78	1.775	1.775	1.834	1.903	1.777	1.855	1.775	1.737
0	1.384	1.378	1.361	1.395	1.376	1.4	1.381	1.4	1.406	1.352	1.429	1.42	1.416	1.438	1.456	1.456	1.476	1.489	1.48	1.526	1.503	1.511	1.518	1.546	1.548	1.546	1.566	1.568	1.582	1.58	1.561	1.527	1.595	1.625	1.585	1.601	1.646	1.639	1.653	1.65	1.667	1.648	1.681	1.656	1.645	1.68	1.64	1.7	1.711
0	1.435	1.399	1.447	1.435	1.387	1.412	1.422	1.455	1.403	1.481	1.455	1.512	1.446	1.52	1.507	1.479	1.477	1.535	1.448	1.515	1.507	1.539	1.48	1.573	1.533	1.553	1.594	1.611	1.607	1.606	1.56	1.604	1.612	1.627	1.633	1.615	1.629	1.657	1.606	1.633	1.672	1.618	1.641	1.663	1.651	1.731	1.681	1.666	1.682
2	1.383	1.359	1.415	1.394	1.412	1.452	1.405	1.435	1.433	1.414	1.44	1.53	1.462	1.447	1.518	1.477	1.505	1.486	1.526	1.514	1.514	1.533	1.534	1.531	1.563	1.55	1.588	1.588	1.62	1.599	1.581	1.609	1.613	1.69	1.649	1.622	1.624	1.643	1.664	1.633	1.706	1.67	1.673	1.693	1.655	1.749	1.673	1.682	1.673
3	1.421	1.382	1.44	1.403	1.38	1.428	1.43	1.439	1.415	1.429	1.454	1.506	1.487	1.506	1.517	1.477	1.492	1.508	1.525	1.51	1.523	1.538	1.525	1.533	1.587	1.564	1.58	1.593	1.626	1.622	1.56	1.639	1.621	1.67	1.644	1.595	1.626	1.653	1.643	1.65	1.676	1.622	1.673	1.681	1.66	1.726	1.653	1.664	1.667
4	1.377	1.38	1.398	1.367	1.493	1.514	1.372	1.384	1.39	1.478	1.477	1.497	1.545	1.452	1.532	1.498	1.533	1.491	1.591	1.623	1.636	1.652	1.594	1.654	1.684	1.738	1.75	1.733	1.776	1.735	1.732	1.718	1.656	1.848	1.794	1.81	1.774	1.727	1.752	1.834	1.809	1.857	1.847	1.868	1.821	1.859	1.845	1.847	1.899
5	1.405	1.338	1.384	1.375	1.39	1.4	1.415	1.405	1.418	1.415	1.449	1.475	1.465	1.468	1.485	1.449	1.512	1.475	1.514	1.503	1.52	1.511	1.518	1.54	1.543	1.565	1.594	1.624	1.629	1.628	1.574	1.611	1.621	1.689	1.678	1.613	1.665	1.681	1.658	1.668	1.698	1.694	1.718	1.71	1.704	1.775	1.723	1.752	1.724
0	1.404	1.329	1.337	1.348	1.421	1.43	1.421	1.369	1.449	1.379	1.435	1.426	1.427	1.485	1.46	1.44	1.519	1.511	1.56	1.553	1.582	1.545	1.579	1.538	1.587	1.605	1.604	1.57	1.574	1.603	1.597	1.585	1.606	1.606	1.612	1.631	1.671	1.645	1.691	1.662	1.65	1.642	1.735	1.715	1.715	1.691	1.689	1.66	1.703
0	1.393	1.392	1.41	1.425	1.517	1.51	1.385	1.387	1.404	1.491	1.479	1.481	1.564	1.516	1.546	1.527	1.561	1.565	1.636	1.719	1.691	1.705	1.672	1.711	1.721	1.84	1.898	1.855	1.844	1.844	1.785	1.796	1.764	2.004	1.896	1.886	1.845	1.799	1.826	1.953	1.874	1.961	1.972	2.002	1.983	1.993	1.955	1.963	1.961
0	1.365	1.428	1.483	1.496	1.498	1.537	1.504	1.472	1.55	1.536	1.613	1.641	1.57	1.569	1.541	1.575	1.625	1.598	1.55	1.564	1.617	1.663	1.618	1.648	1.675	1.642	1.69	1.777	1.671	1.687	1.703	1.76	1.778	1.77	NaN	NaN	NaN	NaN	NaN	NaN	NaN	NaN	NaN	NaN	NaN	NaN	NaN	NaN	NaN
0	NaN	NaN	NaN	NaN	NaN	NaN	NaN	NaN	NaN	NaN	NaN	NaN	NaN	NaN	NaN	NaN	NaN	NaN	NaN	NaN	NaN	NaN	NaN	NaN	NaN	NaN	NaN	NaN	NaN	NaN	NaN	NaN	NaN	NaN	NaN	NaN	NaN	NaN	NaN	NaN	NaN	NaN	NaN	NaN	NaN	NaN	NaN	NaN	NaN
0	1.437	1.438	1.507	1.397	1.463	1.429	1.418	1.463	1.452	1.451	1.566	1.509	1.559	1.451	1.563	1.505	1.599	1.48	1.51	1.58	1.697	1.583	1.648	1.544	1.621	1.635	1.584	1.635	1.676	1.625	1.78	1.591	1.55	1.754	1.607	1.659	1.654	1.645	1.694	1.618	1.649	1.771	1.755	1.865	1.746	1.725	1.653	1.692	1.743
0	1.443	1.441	1.534	1.362	1.512	1.461	1.385	1.474	1.443	1.468	1.563	1.527	1.571	1.43	1.567	1.524	1.567	1.464	1.503	1.594	1.689	1.611	1.667	1.532	1.58	1.637	1.638	1.662	1.662	1.669	1.8	1.56	1.552	1.775	1.637	1.677	1.621	1.58	1.699	1.641	1.651	1.808	1.784	1.977	1.808	1.838	1.678	1.719	1.788
0	1.382	1.399	1.412	1.388	1.399	1.395	1.393	1.437	1.409	1.409	1.454	1.45	1.507	1.431	1.482	1.488	1.525	1.507	1.485	1.581	1.568	1.541	1.565	1.559	1.634	1.629	1.581	1.606	1.669	1.583	1.652	1.561	1.62	1.702	1.633	1.648	1.736	1.719	1.725	1.685	1.748	1.744	1.738	1.835	1.757	1.805	1.709	1.811	1.805
0	1.4	1.361	1.372	1.366	1.438	1.417	1.44	1.375	1.454	1.397	1.416	1.442	1.433	1.474	1.44	1.414	1.468	1.467	1.503	1.494	1.521	1.498	1.538	1.484	1.544	NaN	NaN	NaN	NaN	NaN	NaN	NaN	NaN	NaN	NaN	NaN	NaN	NaN	NaN	NaN	NaN	NaN	NaN	NaN	NaN	NaN	NaN	NaN	NaN
0	1.563	1.561	1.575	1.592	1.943	2.336	1.645	NaN	NaN	NaN	NaN	NaN	NaN	NaN	NaN	NaN	NaN	NaN	NaN	NaN	NaN	NaN	NaN	NaN	NaN	NaN	NaN	NaN	NaN	NaN	NaN	NaN	NaN	NaN	NaN	NaN	NaN	NaN	NaN	NaN	NaN	NaN	NaN	NaN	NaN	NaN	NaN	NaN	NaN
0	1.468	1.378	1.515	1.512	1.518	1.521	1.557	1.493	1.533	1.483	1.556	1.583	1.601	1.569	NaN	NaN	NaN	NaN	NaN	NaN	NaN	NaN	NaN	NaN	NaN	NaN	NaN	NaN	NaN	NaN	NaN	NaN	NaN	NaN	NaN	NaN	NaN	NaN	NaN	NaN	NaN	NaN	NaN	NaN	NaN	NaN	NaN	NaN	NaN
0	1.392	1.401	1.399	1.428	1.398	1.413	1.391	1.444	1.431	1.392	1.446	1.443	1.484	1.458	1.481	1.495	1.514	1.539	1.53	1.575	1.557	1.564	1.574	1.587	1.631	1.641	1.619	1.637	1.648	1.629	1.664	1.607	1.671	1.736	1.665	1.702	1.731	1.752	1.747	1.732	1.786	1.727	1.756	1.747	NaN	NaN	NaN	NaN	NaN
0	1.487	1.51	1.57	1.43	1.579	1.602	1.486	1.489	1.561	1.446	1.538	NaN	NaN	NaN	NaN	NaN	NaN	NaN	NaN	NaN	NaN	NaN	NaN	NaN	NaN	NaN	NaN	NaN	NaN	NaN	NaN	NaN	NaN	NaN	NaN	NaN	NaN	NaN	NaN	NaN	NaN	NaN	NaN	NaN	NaN	NaN	NaN	NaN	NaN
0	NaN	NaN	NaN	NaN	NaN	NaN	NaN	NaN	NaN	NaN	NaN	NaN	NaN	NaN	NaN	NaN	NaN	NaN	NaN	NaN	NaN	NaN	NaN	NaN	NaN	NaN	NaN	NaN	NaN	NaN	NaN	NaN	NaN	NaN	NaN	NaN	NaN	NaN	NaN	NaN	NaN	NaN	NaN	NaN	NaN	NaN	NaN	NaN	NaN
6	1.345	1.349	1.344	1.357	1.368	1.395	1.403	1.377	1.41	1.378	1.421	1.411	1.416	1.462	1.44	1.43	1.455	1.487	1.474	1.495	1.497	1.553	1.496	1.576	1.575	1.553	1.577	1.576	1.55	1.554	1.592	1.598	1.617	1.627	1.618	1.662	1.665	1.645	1.623	1.667	1.629	1.651	1.705	1.668	1.683	1.676	1.706	1.696	1.696
0	NaN	NaN	NaN	NaN	NaN	NaN	NaN	NaN	NaN	NaN	NaN	NaN	NaN	NaN	NaN	NaN	NaN	NaN	NaN	NaN	NaN	NaN	NaN	NaN	NaN	NaN	NaN	NaN	NaN	NaN	NaN	NaN	NaN	NaN	NaN	NaN	NaN	NaN	NaN	NaN	NaN	NaN	NaN	NaN	NaN	NaN	NaN	NaN	NaN
0	1.36	1.329	1.325	1.352	1.379	1.374	1.375	1.37	1.408	1.365	1.427	1.431	1.435	1.481	1.517	1.488	1.578	1.593	1.629	1.698	1.719	1.794	1.888	2.02	2.132	2.205	2.304	NaN	NaN	NaN	NaN	NaN	NaN	NaN	NaN	NaN	NaN	NaN	NaN	NaN	NaN	NaN	NaN	NaN	NaN	NaN	NaN	NaN	NaN
0	1.38	1.329	1.372	1.403	1.449	1.437	1.393	1.389	1.393	1.408	1.449	1.416	1.457	1.41	1.437	1.463	1.478	1.442	1.475	1.515	1.508	1.593	1.476	1.546	1.544	1.529	1.624	1.578	1.583	1.561	1.586	1.571	1.552	1.626	1.612	1.626	1.636	1.633	1.601	1.652	1.621	1.639	1.673	1.671	1.657	1.648	1.668	1.698	1.715
0	1.477	1.52	1.63	1.403	1.494	1.542	1.449	1.538	1.563	1.49	1.67	1.623	1.673	1.471	1.693	1.585	1.804	1.565	1.598	1.678	1.792	1.719	1.856	1.643	1.684	1.615	1.678	1.738	1.765	1.709	1.979	1.697	1.611	1.872	1.71	1.827	1.778	1.702	1.886	1.725	1.663	1.985	1.884	2.154	1.981	1.988	1.775	1.855	1.916
7	1.384	1.339	1.397	1.416	1.38	1.449	1.406	1.401	1.434	1.414	1.46	1.455	1.463	1.445	1.465	1.45	1.504	1.46	1.494	1.508	1.535	1.557	1.567	1.567	1.56	1.561	1.599	1.629	1.624	1.629	1.576	1.617	1.661	1.673	1.655	1.669	1.672	1.647	1.713	1.688	1.738	1.712	1.713	1.739	1.719	1.813	1.771	1.743	1.747
0	1.458	1.527	1.484	1.519	1.811	1.931	1.423	1.437	1.451	1.613	1.604	1.613	1.844	1.539	1.453	1.603	NaN	NaN	NaN	NaN	NaN	NaN	NaN	NaN	NaN	NaN	NaN	NaN	NaN	NaN	NaN	NaN	NaN	NaN	NaN	NaN	NaN	NaN	NaN	NaN	NaN	NaN	NaN	NaN	NaN	NaN	NaN	NaN	NaN
8	1.371	1.365	1.417	1.386	1.374	1.393	1.409	1.407	1.403	1.429	1.427	1.442	1.473	1.493	1.457	1.487	1.489	1.489	1.519	1.52	1.5	1.504	1.518	1.526	1.518	1.526	1.506	1.585	1.585	1.593	1.538	1.586	1.632	1.62	1.625	1.556	1.629	1.602	1.612	1.657	1.648	1.608	1.633	1.678	1.652	1.73	1.673	1.688	1.644
0	1.511	1.473	1.524	1.394	1.497	1.469	1.444	1.525	1.593	0.8305	NaN	NaN	NaN	NaN	NaN	NaN	NaN	NaN	NaN	NaN	NaN	NaN	NaN	NaN	NaN	NaN	NaN	NaN	NaN	NaN	NaN	NaN	NaN	NaN	NaN	NaN	NaN	NaN	NaN	NaN	NaN	NaN	NaN	NaN	NaN	NaN	NaN	NaN	NaN
9	1.382	1.355	1.352	1.337	1.387	1.39	1.39	1.361	1.385	1.376	1.411	1.425	1.387	1.431	1.436	1.434	1.459	1.466	1.469	1.465	1.468	1.501	1.471	1.521	1.491	1.513	1.51	1.542	1.55	1.537	1.558	1.556	1.545	1.556	1.565	1.566	1.589	1.575	1.574	1.582	1.597	1.6	1.635	1.615	1.609	1.603	1.599	1.608	1.637
0	1.418	1.361	1.388	1.405	1.473	1.486	1.386	1.394	1.413	1.437	1.42	1.392	1.445	1.389	1.436	1.444	1.44	1.44	1.501	1.559	1.524	1.554	1.456	1.541	1.546	1.583	1.661	1.595	1.617	1.624	1.591	1.594	1.576	1.691	1.631	1.637	NaN	NaN	NaN	NaN	NaN	NaN	NaN	NaN	NaN	NaN	NaN	NaN	NaN
10	1.36	1.328	1.353	1.332	1.362	1.392	1.357	1.376	1.384	1.373	1.392	1.409	1.407	1.448	1.426	1.444	1.466	1.489	1.544	1.589	1.599	1.62	1.636	1.722	1.727	1.757	1.774	1.871	2.008	2.076	2.212	2.261	2.26	2.307	2.305	2.294	2.311	2.294	2.289	2.224	2.263	2.297	2.315	2.347	2.065	1.959	1.79	1.863	1.964
0	1.481	1.449	1.54	1.408	1.523	1.593	1.411	1.448	1.492	1.552	1.597	1.623	1.669	1.551	1.625	1.626	1.619	1.573	1.65	1.716	1.749	1.775	1.757	1.689	1.785	1.845	1.858	1.874	1.84	1.881	1.947	1.774	1.723	1.948	1.9	1.921	1.88	1.882	1.959	1.929	1.865	2.029	1.976	2.139	2.068	2.05	1.889	1.952	2.011
11	1.469	1.466	1.424	1.426	1.464	1.483	1.428	1.441	1.446	1.463	1.494	1.474	1.495	1.47	1.533	1.486	1.502	1.526	1.583	1.586	1.639	1.627	1.559	1.675	1.721	1.767	1.85	1.819	1.767	1.806	1.835	1.819	1.785	1.964	1.863	1.87	1.916	1.81	1.876	1.995	1.981	1.976	1.981	1.983	2.016	2.08	2.068	2.138	2.212
12	1.377	1.351	1.422	1.409	1.411	1.423	1.379	1.408	1.419	1.403	1.418	1.468	1.457	1.46	1.47	1.476	1.497	1.475	1.509	1.511	1.523	1.515	1.56	1.541	1.547	1.523	1.534	1.545	1.6	1.572	1.524	1.562	1.587	1.607	1.576	1.545	1.614	1.604	1.601	1.626	1.654	1.594	1.66	1.662	1.652	1.65	1.642	1.66	1.645
0	1.412	1.37	1.408	1.426	1.387	1.449	1.417	1.43	1.438	NaN	NaN	NaN	NaN	NaN	NaN	NaN	NaN	NaN	NaN	NaN	NaN	NaN	NaN	NaN	NaN	NaN	NaN	NaN	NaN	NaN	NaN	NaN	NaN	NaN	NaN	NaN	NaN	NaN	NaN	NaN	NaN	NaN	NaN	NaN	NaN	NaN	NaN	NaN	NaN
0	1.487	1.467	1.529	1.393	1.459	1.491	1.461	1.508	1.455	1.553	1.592	1.55	1.574	1.519	1.628	1.581	1.664	1.454	1.633	1.573	1.658	1.794	1.796	1.658	1.636	1.713	1.64	1.673	1.747	1.662	1.792	1.625	1.57	1.771	1.582	1.79	1.795	1.793	1.867	1.658	1.751	2.052	1.977	2.053	1.895	1.832	1.712	2.039	NaN
0	1.349	1.346	1.338	1.353	1.365	1.378	1.375	1.379	1.393	1.399	1.415	1.412	1.437	1.454	1.46	1.451	1.498	1.482	1.514	1.514	1.516	1.528	1.532	1.55	1.582	1.591	1.582	1.581	1.616	1.615	1.638	1.627	1.654	1.667	1.695	1.662	1.726	1.707	1.721	1.749	1.692	1.732	1.765	1.73	1.732	NaN	NaN	NaN	NaN
0	1.4	1.364	1.408	1.422	1.382	1.404	1.416	1.42	1.407	1.418	1.41	1.464	1.449	1.456	1.473	1.464	1.48	1.443	1.493	1.494	1.507	1.51	1.529	1.544	1.518	1.533	1.526	1.551	1.6	1.575	1.561	1.583	1.6	1.648	1.611	1.575	1.618	1.622	1.609	1.665	1.668	1.626	1.669	1.709	1.667	1.686	1.652	1.673	1.664
13	1.364	1.379	1.376	1.377	1.42	1.423	1.384	1.348	1.388	1.436	1.423	1.42	1.439	1.423	1.481	1.459	1.482	1.503	1.519	1.572	1.568	1.593	1.548	1.6	1.61	1.622	1.705	1.673	1.667	1.692	1.662	1.663	1.661	1.766	1.732	1.746	1.713	1.708	1.723	1.754	1.75	1.79	1.773	1.802	1.784	1.83	1.787	1.778	1.838
14	1.366	1.382	1.361	1.363	1.394	1.432	1.364	1.39	1.401	1.431	1.43	1.46	1.474	1.466	1.514	1.515	1.527	1.553	1.603	1.613	1.637	1.669	1.645	1.665	1.715	1.723	1.779	1.754	1.778	1.826	1.781	1.826	1.877	1.975	2.016	2.077	2.158	2.2	2.171	2.208	2.215	2.22	2.263	2.253	2.217	2.234	2.178	2.194	2.188
0	1.437	1.412	1.418	1.446	1.403	1.479	1.427	1.468	1.457	1.433	1.454	1.437	1.444	1.507	1.483	1.494	1.496	1.499	1.513	1.514	1.504	1.52	1.532	1.525	1.53	1.526	1.532	1.563	1.584	1.575	1.557	1.557	1.584	1.58	1.573	1.578	1.621	1.584	1.6	1.574	1.606	1.593	1.616	1.631	1.63	1.634	1.623	1.649	1.688
0	1.388	1.375	1.373	1.364	1.393	1.416	1.393	1.368	1.375	1.389	1.363	1.387	1.389	1.382	1.404	1.403	1.395	1.421	1.423	1.455	NaN	NaN	NaN	NaN	NaN	NaN	NaN	NaN	NaN	NaN	NaN	NaN	NaN	NaN	NaN	NaN	NaN	NaN	NaN	NaN	NaN	NaN	NaN	NaN	NaN	NaN	NaN	NaN	NaN
15	1.348	1.353	1.353	1.36	1.362	1.366	1.362	1.375	1.398	1.374	1.394	1.412	1.425	1.433	1.417	1.448	1.444	1.448	1.448	1.496	1.488	1.508	1.478	1.546	1.542	1.546	1.548	1.552	1.606	1.575	1.584	1.581	1.594	1.618	1.64	1.612	1.662	1.652	1.672	1.672	1.664	1.685	1.697	1.648	1.706	1.701	1.686	1.715	1.734
16	1.365	1.375	1.353	1.348	1.38	1.391	1.38	1.385	1.396	1.384	1.411	1.42	1.431	1.43	1.441	1.43	1.463	1.455	1.463	1.502	1.491	1.489	1.471	1.507	1.524	1.496	1.517	1.539	1.577	1.563	1.562	1.566	1.605	1.61	1.62	1.594	1.676	1.651	1.674	1.653	1.656	1.683	1.704	1.671	1.712	1.686	1.698	1.736	1.727
0	NaN	NaN	NaN	NaN	NaN	NaN	NaN	NaN	NaN	NaN	NaN	NaN	NaN	NaN	NaN	NaN	NaN	NaN	NaN	NaN	NaN	NaN	NaN	NaN	NaN	NaN	NaN	NaN	NaN	NaN	NaN	NaN	NaN	NaN	NaN	NaN	NaN	NaN	NaN	NaN	NaN	NaN	NaN	NaN	NaN	NaN	NaN	NaN	NaN
0	NaN	NaN	NaN	NaN	NaN	NaN	NaN	NaN	NaN	NaN	NaN	NaN	NaN	NaN	NaN	NaN	NaN	NaN	NaN	NaN	NaN	NaN	NaN	NaN	NaN	NaN	NaN	NaN	NaN	NaN	NaN	NaN	NaN	NaN	NaN	NaN	NaN	NaN	NaN	NaN	NaN	NaN	NaN	NaN	NaN	NaN	NaN	NaN	NaN
17	1.378	1.36	1.366	1.361	1.38	1.408	1.371	1.394	1.401	1.388	1.438	1.43	1.458	1.438	1.467	1.489	1.509	1.512	1.523	1.547	1.589	1.592	1.519	1.6	1.597	1.59	1.646	1.679	1.647	1.64	1.639	1.635	1.692	1.692	1.681	1.721	1.771	1.729	1.884	2.107	2.178	2.21	2.301	2.283	2.326	2.243	2.233	2.271	2.312
18	1.366	1.369	1.372	1.354	1.381	1.39	1.385	1.383	1.399	1.386	1.39	1.418	1.406	1.427	1.436	1.428	1.433	1.457	1.479	1.517	1.478	1.501	1.515	1.529	1.542	1.54	1.566	1.564	1.605	1.598	1.611	1.627	1.653	1.652	1.659	1.68	1.717	1.689	1.702	1.717	1.734	1.759	1.751	1.714	1.739	1.761	1.744	1.752	1.771
0	NaN	NaN	NaN	NaN	NaN	NaN	NaN	NaN	NaN	NaN	NaN	NaN	NaN	NaN	NaN	NaN	NaN	NaN	NaN	NaN	NaN	NaN	NaN	NaN	NaN	NaN	NaN	NaN	NaN	NaN	NaN	NaN	NaN	NaN	NaN	NaN	NaN	NaN	NaN	NaN	NaN	NaN	NaN	NaN	NaN	NaN	NaN	NaN	NaN
19	1.357	1.438	1.501	1.458	1.518	1.533	1.522	1.537	1.46	1.602	1.509	1.528	1.668	1.596	1.595	1.705	1.716	1.769	1.587	1.75	1.558	1.687	1.768	1.782	1.626	1.749	1.735	1.737	1.855	1.801	1.872	1.834	1.97	1.972	1.739	1.8	1.807	1.948	1.759	2.055	1.847	1.759	1.856	1.915	2.043	1.773	1.848	2.122	1.909
20	1.393	1.387	1.384	1.421	1.397	1.439	1.385	1.402	1.403	1.414	1.393	1.402	1.423	1.419	1.418	1.443	1.473	1.446	1.456	1.482	1.486	1.452	1.499	1.494	1.476	1.484	1.493	1.501	1.554	1.514	1.503	1.521	1.543	1.559	1.55	1.555	1.598	1.57	1.584	1.602	1.584	1.586	1.61	1.613	1.578	1.593	1.597	1.625	1.607
0	1.393	1.412	1.366	1.348	1.37	1.419	1.421	1.398	1.423	1.397	1.438	1.455	1.46	1.469	1.484	1.477	1.5	1.488	1.478	1.462	1.534	1.535	1.546	1.547	1.605	1.578	1.517	1.581	1.541	1.602	1.579	1.584	1.628	1.614	1.623	1.663	1.678	1.653	1.687	1.638	1.656	1.701	1.684	1.67	1.729	1.677	1.673	1.69	1.771
0	1.358	1.356	1.363	1.36	1.38	1.396	1.401	1.421	1.423	1.395	1.418	1.409	1.441	1.452	1.477	1.472	1.473	1.457	1.485	1.503	1.499	1.509	1.514	1.521	1.557	1.517	1.546	1.564	1.563	1.56	1.573	1.566	1.578	1.569	1.598	1.625	1.656	1.623	1.662	1.657	1.599	1.649	1.652	1.651	1.665	1.659	1.602	1.684	1.681
21	1.386	1.36	1.372	1.35	1.37	1.402	1.404	1.419	1.424	1.409	1.418	1.416	1.446	1.408	1.484	1.469	1.477	1.464	1.5	1.51	1.513	1.506	1.508	1.519	1.546	1.505	1.535	1.555	1.578	1.547	1.569	1.563	1.604	1.588	1.589	1.592	1.64	1.618	1.64	1.653	1.639	1.637	1.645	1.658	1.647	1.69	1.625	1.643	1.666
22	1.416	1.388	1.366	1.393	1.42	1.429	1.401	1.42	1.389	1.402	1.41	1.406	1.436	1.436	1.462	1.453	1.495	1.478	1.486	1.499	1.503	1.509	1.541	1.533	1.532	1.508	1.533	1.557	1.582	1.571	1.555	1.582	1.589	1.624	1.613	1.596	1.609	1.606	1.619	1.634	1.646	1.643	1.643	1.646	1.647	1.65	1.666	1.665	1.681
23	1.356	1.416	1.383	1.347	1.421	1.461	1.395	1.426	1.463	1.419	1.471	1.431	1.485	1.453	1.488	1.458	1.539	1.43	1.495	1.484	1.491	1.508	1.509	1.537	1.551	1.562	1.54	1.544	1.538	1.559	1.596	1.593	1.573	1.586	1.624	1.622	1.685	1.657	1.652	1.677	1.592	1.635	1.656	1.675	1.684	1.629	1.575	1.66	1.708
24	1.451	1.45	1.423	1.411	1.51	1.511	1.473	1.453	1.492	1.544	1.559	1.556	1.589	1.597	1.578	1.539	1.617	1.652	1.663	1.686	1.676	1.728	1.729	1.732	1.723	1.753	1.779	1.825	1.753	1.831	1.801	1.877	1.71	1.85	1.834	1.84	1.789	1.883	1.836	1.88	1.971	2.036	NaN	NaN	NaN	NaN	NaN	NaN	NaN
25	1.322	1.384	1.423	1.422	1.404	1.45	1.39	1.439	1.388	1.437	1.415	1.466	1.485	1.484	1.448	1.435	1.507	1.561	1.502	1.539	1.506	1.543	1.566	1.58	1.515	1.558	1.561	1.6	1.626	1.622	1.593	1.635	1.653	1.652	1.613	1.646	1.681	1.651	1.682	1.707	1.667	1.595	1.687	1.704	1.707	1.724	1.651	1.72	1.67
0	NaN	NaN	NaN	NaN	NaN	NaN	NaN	NaN	NaN	NaN	NaN	NaN	NaN	NaN	NaN	NaN	NaN	NaN	NaN	NaN	NaN	NaN	NaN	NaN	NaN	NaN	NaN	NaN	NaN	NaN	NaN	NaN	NaN	NaN	NaN	NaN	NaN	NaN	NaN	NaN	NaN	NaN	NaN	NaN	NaN	NaN	NaN	NaN	NaN
26	1.602	1.553	1.497	1.542	1.609	1.667	1.561	1.537	1.633	1.542	1.528	1.698	1.728	1.647	1.611	1.704	1.689	1.671	1.765	1.717	1.742	1.802	1.744	1.767	1.829	1.804	1.874	1.835	1.825	1.77	1.91	1.952	1.94	1.877	1.746	1.72	1.884	1.886	1.925	1.84	2.006	1.937	2.029	1.904	1.868	1.981	1.927	1.857	2.017
27	1.352	1.35	1.388	1.377	1.377	1.415	1.396	1.418	1.418	1.458	1.416	1.451	1.489	1.491	1.486	1.544	1.57	1.588	1.614	1.632	1.643	1.649	1.71	1.71	1.698	1.721	1.725	1.713	1.792	1.777	1.774	1.8	1.816	1.848	1.822	1.838	1.842	1.863	1.872	1.882	1.865	1.902	1.959	1.966	1.989	2.034	2.012	2.08	2.112
28	1.414	1.427	1.43	1.409	1.453	1.456	1.436	1.448	1.436	1.441	1.444	1.439	1.468	1.476	1.495	1.46	1.491	1.536	1.526	1.521	1.513	1.524	1.516	1.563	1.563	1.546	1.543	1.574	1.585	1.598	1.576	1.573	1.578	1.626	1.602	1.6	1.586	1.632	1.591	1.597	1.649	1.629	1.635	1.624	1.616	1.629	1.64	1.638	1.672
29	1.379	1.398	1.403	1.375	1.4	1.412	1.409	1.376	1.406	1.401	1.47	1.464	1.511	1.516	1.528	1.555	1.548	1.581	1.676	1.675	1.712	1.744	1.774	1.777	1.839	1.846	1.916	1.915	2.007	1.968	2.034	2.065	2.14	2.206	2.243	2.251	2.312	2.307	2.35	2.325	2.321	2.344	2.336	2.307	2.291	2.279	2.242	2.247	2.272
0	1.369	1.408	1.387	1.367	1.414	1.453	1.397	1.398	1.41	1.408	1.451	1.453	1.486	1.459	1.471	1.45	1.495	1.428	1.459	1.464	1.466	1.468	1.486	1.461	1.503	1.487	1.523	1.521	1.527	1.551	1.508	1.531	1.54	1.562	1.567	1.606	1.613	1.568	1.623	1.61	1.545	1.593	1.576	1.597	1.617	1.603	1.562	1.639	1.601
0	1.451	1.408	1.435	1.389	1.438	1.453	1.441	1.444	1.424	1.445	1.459	1.431	1.456	1.473	1.491	1.462	1.488	1.5	1.523	1.509	1.517	1.493	1.54	1.526	1.519	1.519	1.523	1.565	1.558	1.57	1.574	1.55	1.575	1.6	1.581	1.582	1.586	1.602	1.581	1.614	1.62	1.62	1.633	1.62	1.603	1.638	1.633	1.629	1.654
0	1.433	1.434	1.441	1.37	1.469	1.538	1.486	1.491	1.42	1.404	1.463	1.491	1.516	1.519	1.532	1.536	NaN	NaN	NaN	NaN	NaN	NaN	NaN	NaN	NaN	NaN	NaN	NaN	NaN	NaN	NaN	NaN	NaN	NaN	NaN	NaN	NaN	NaN	NaN	NaN	NaN	NaN	NaN	NaN	NaN	NaN	NaN	NaN	NaN
0	1.365	1.371	1.371	1.349	1.366	1.38	1.395	1.388	1.397	1.393	1.435	1.416	1.417	1.433	1.445	1.446	1.461	1.449	1.466	1.48	1.478	1.485	1.492	1.512	1.503	1.507	1.516	1.517	1.549	1.546	1.533	NaN	NaN	NaN	NaN	NaN	NaN	NaN	NaN	NaN	NaN	NaN	NaN	NaN	NaN	NaN	NaN	NaN	NaN
0	NaN	NaN	NaN	NaN	NaN	NaN	NaN	NaN	NaN	NaN	NaN	NaN	NaN	NaN	NaN	NaN	NaN	NaN	NaN	NaN	NaN	NaN	NaN	NaN	NaN	NaN	NaN	NaN	NaN	NaN	NaN	NaN	NaN	NaN	NaN	NaN	NaN	NaN	NaN	NaN	NaN	NaN	NaN	NaN	NaN	NaN	NaN	NaN	NaN
30	1.376	1.384	1.381	1.363	1.398	1.444	1.405	1.429	1.417	1.409	1.449	1.446	1.503	1.474	1.512	1.517	1.533	1.559	1.575	1.587	1.626	1.622	1.651	1.661	1.679	1.659	1.707	1.742	1.767	1.743	1.772	1.799	1.792	1.797	1.847	1.815	1.869	1.848	1.887	1.874	1.864	1.912	1.891	1.937	1.96	1.917	1.939	1.983	2.052
0	1.366	1.391	1.392	1.376	1.405	1.412	1.403	1.415	1.405	1.41	1.435	1.431	1.435	1.434	1.452	NaN	NaN	NaN	NaN	NaN	NaN	NaN	NaN	NaN	NaN	NaN	NaN	NaN	NaN	NaN	NaN	NaN	NaN	NaN	NaN	NaN	NaN	NaN	NaN	NaN	NaN	NaN	NaN	NaN	NaN	NaN	NaN	NaN	NaN
0	NaN	NaN	NaN	NaN	NaN	NaN	NaN	NaN	NaN	NaN	NaN	NaN	NaN	NaN	NaN	NaN	NaN	NaN	NaN	NaN	NaN	NaN	NaN	NaN	NaN	NaN	NaN	NaN	NaN	NaN	NaN	NaN	NaN	NaN	NaN	NaN	NaN	NaN	NaN	NaN	NaN	NaN	NaN	NaN	NaN	NaN	NaN	NaN	NaN
0	1.359	1.429	1.398	1.345	1.4	1.432	1.429	1.404	1.413	1.425	1.444	1.427	1.457	1.443	1.455	1.471	1.505	1.431	1.492	1.517	1.534	1.465	1.504	1.535	1.517	1.533	1.541	1.561	1.518	1.588	1.521	1.558	1.554	1.581	1.589	1.597	1.635	1.597	1.645	1.609	1.587	1.601	1.605	1.609	1.631	1.608	1.587	1.634	1.66
31	1.406	1.423	1.432	1.393	1.488	1.435	1.451	1.464	1.42	1.471	1.479	1.455	1.475	1.525	1.489	1.53	1.53	1.543	1.533	1.559	1.543	1.591	1.603	1.618	1.649	1.637	1.639	1.641	1.675	1.643	1.682	1.65	1.694	1.694	1.672	1.652	1.723	1.72	1.729	1.72	1.734	1.759	1.758	1.774	1.707	1.769	1.77	1.736	1.774
32	1.391	1.387	1.402	1.389	1.43	1.418	1.397	1.426	1.39	1.416	1.49	1.456	1.536	1.515	1.527	1.567	1.601	1.631	1.68	1.692	1.733	1.76	1.767	1.797	1.837	1.883	1.949	2.03	2.088	2.126	2.176	2.211	2.251	2.3	2.293	2.322	2.323	2.307	2.305	2.289	2.305	2.289	2.289	2.304	2.252	2.268	2.236	2.22	2.264
0	1.382	1.39	1.364	1.355	1.402	1.413	1.409	1.393	1.393	1.415	1.422	1.414	1.428	1.433	1.459	1.445	1.47	1.47	1.472	1.468	1.493	1.473	1.486	1.502	1.508	1.494	1.515	1.544	1.555	1.555	1.57	1.571	1.557	1.581	1.563	1.573	1.624	1.619	1.617	1.641	1.61	1.596	1.635	1.601	1.649	1.655	1.609	1.655	1.685
33	1.368	1.378	1.38	1.366	1.409	1.42	1.381	1.404	1.411	1.439	1.456	1.434	1.501	1.489	1.537	1.541	1.55	1.553	1.584	1.619	1.647	1.647	1.668	1.644	1.739	1.674	1.732	1.739	1.781	1.799	1.792	1.81	1.773	1.793	1.822	1.844	1.875	1.838	1.874	1.881	1.867	1.924	1.909	1.919	1.937	2.001	2.021	2.062	2.15
0	1.618	1.683	1.615	1.719	1.693	1.644	1.572	1.812	1.651	1.648	1.792	1.729	1.841	1.78	1.743	1.684	1.731	1.947	1.852	1.731	1.857	1.885	1.912	1.817	1.959	1.907	1.893	1.874	1.985	1.72	1.706	1.879	1.802	1.96	1.86	2.239	1.838	1.63	1.928	NaN	NaN	NaN	NaN	NaN	NaN	NaN	NaN	NaN	NaN
34	1.374	1.347	1.358	1.383	1.388	1.423	1.407	1.456	1.425	1.474	1.464	1.508	1.524	1.527	1.565	1.604	1.636	1.644	1.631	1.673	1.729	1.721	1.815	1.821	1.839	1.826	1.818	1.877	1.95	1.871	1.831	1.902	1.895	1.975	1.999	2.006	1.995	2.01	2.051	2.067	2.091	2.122	2.149	2.172	2.16	2.188	2.169	2.171	2.2
0	1.565	1.649	NaN	NaN	NaN	NaN	NaN	NaN	NaN	NaN	NaN	NaN	NaN	NaN	NaN	NaN	NaN	NaN	NaN	NaN	NaN	NaN	NaN	NaN	NaN	NaN	NaN	NaN	NaN	NaN	NaN	NaN	NaN	NaN	NaN	NaN	NaN	NaN	NaN	NaN	NaN	NaN	NaN	NaN	NaN	NaN	NaN	NaN	NaN
0	1.379	1.408	1.407	NaN	NaN	NaN	NaN	NaN	NaN	NaN	NaN	NaN	NaN	NaN	NaN	NaN	NaN	NaN	NaN	NaN	NaN	NaN	NaN	NaN	NaN	NaN	NaN	NaN	NaN	NaN	NaN	NaN	NaN	NaN	NaN	NaN	NaN	NaN	NaN	NaN	NaN	NaN	NaN	NaN	NaN	NaN	NaN	NaN	NaN
35	1.434	1.439	1.448	1.544	1.597	1.517	1.469	1.372	1.645	1.473	1.641	1.631	1.618	1.642	1.678	1.782	1.733	1.614	1.747	1.598	1.757	1.718	1.697	1.742	1.695	1.661	1.844	1.946	1.984	1.944	1.954	1.967	1.881	1.864	1.979	2.002	2.014	2.029	2.114	2.188	2.191	2.21	2.272	2.349	2.309	2.359	2.37	2.33	2.348
36	1.407	1.415	1.44	1.41	1.474	1.453	1.443	1.451	1.433	1.444	1.462	1.463	1.467	1.477	1.473	1.466	1.508	1.495	1.503	1.517	1.526	1.53	1.523	1.557	1.569	1.55	1.564	1.586	1.623	1.635	1.601	1.641	1.651	1.654	1.653	1.668	1.711	1.696	1.691	1.701	1.675	1.73	1.752	1.749	1.707	1.743	1.713	1.746	1.799
0	1.402	1.435	1.472	1.443	1.521	1.534	1.483	1.534	1.45	1.496	1.51	1.502	1.512	1.567	1.549	1.579	1.616	1.604	1.534	1.627	1.663	1.608	1.62	1.674	1.678	1.634	1.671	1.655	1.752	1.665	1.682	1.688	1.761	1.742	1.68	1.762	1.787	1.807	1.74	1.773	1.756	1.814	1.765	1.79	1.726	1.774	1.793	1.763	1.799
37	1.352	1.339	1.367	1.368	1.375	1.411	1.398	1.455	1.444	1.434	1.429	1.408	1.477	1.455	1.451	1.477	1.52	1.554	1.532	1.602	1.55	1.6	1.575	1.634	1.615	1.612	1.615	1.641	1.714	1.667	1.683	1.727	1.715	1.713	1.704	1.773	1.727	1.724	1.844	1.771	1.77	1.763	1.756	1.817	1.84	1.848	1.801	1.802	1.799
38	1.647	1.586	1.539	1.58	1.678	1.634	1.565	1.458	1.597	1.651	1.594	1.596	1.712	1.581	1.793	1.589	1.611	1.675	1.742	1.698	1.835	1.829	1.805	1.779	1.939	1.706	1.964	1.922	1.935	1.926	1.88	1.992	1.835	1.955	1.906	1.894	1.992	1.941	2.01	2.185	2.245	2.351	2.341	2.42	2.348	2.35	2.33	2.244	2.315
0	1.375	1.418	1.382	1.361	1.423	1.426	1.435	1.402	1.368	1.426	1.416	1.428	1.452	1.436	1.437	1.447	1.45	NaN	NaN	NaN	NaN	NaN	NaN	NaN	NaN	NaN	NaN	NaN	NaN	NaN	NaN	NaN	NaN	NaN	NaN	NaN	NaN	NaN	NaN	NaN	NaN	NaN	NaN	NaN	NaN	NaN	NaN	NaN	NaN
39	1.366	1.348	1.338	1.374	1.377	1.418	1.396	1.45	1.415	1.436	1.424	1.44	1.466	1.439	1.481	1.51	1.542	1.547	1.547	1.575	1.58	1.605	1.618	1.659	1.604	1.605	1.619	1.647	1.703	1.655	1.685	1.746	1.681	1.738	1.734	1.729	1.726	1.744	1.849	1.764	1.749	1.74	1.778	1.842	1.793	1.793	1.812	1.792	1.764
0	1.343	1.445	1.468	1.524	1.579	1.54	1.544	1.509	1.471	1.621	1.586	1.678	1.547	1.581	1.578	1.7	1.663	1.853	1.597	1.716	1.815	1.749	1.742	1.793	1.808	1.826	1.769	1.93	1.787	1.886	1.829	1.864	1.876	1.997	1.931	2.062	1.946	1.937	1.985	1.922	1.999	2.185	2.045	2.161	1.998	2.014	2.041	2.058	2.043
40	1.364	1.413	1.412	1.38	1.373	1.409	1.426	1.414	1.421	1.409	1.455	1.451	1.454	1.437	1.511	1.461	1.498	1.468	1.525	1.556	1.57	1.52	1.555	1.579	1.548	1.531	1.583	1.616	1.613	1.622	1.609	1.59	1.612	1.618	1.624	1.651	1.684	1.654	1.675	1.688	1.623	1.668	1.695	1.68	1.677	1.681	1.67	1.787	1.858
0	1.383	1.374	1.375	1.376	1.396	1.411	1.406	1.425	1.414	1.411	1.43	1.427	1.447	1.434	1.469	1.492	1.469	1.464	1.503	1.534	1.513	1.522	1.507	1.538	1.532	1.513	1.561	1.591	1.607	1.609	1.599	1.597	1.626	1.605	1.627	1.625	1.659	1.639	1.653	NaN	NaN	NaN	NaN	NaN	NaN	NaN	NaN	NaN	NaN
41	1.392	1.431	1.406	1.352	1.43	1.413	1.412	1.455	1.428	1.433	1.494	1.462	1.49	1.486	1.49	1.492	1.524	1.519	1.52	1.562	1.614	1.574	1.656	1.613	1.697	1.639	1.656	1.659	1.74	1.741	1.764	1.872	1.976	2.16	2.207	2.249	2.27	2.211	2.275	2.242	2.225	2.209	2.25	2.214	2.25	2.224	2.167	2.242	2.204
0	1.374	1.376	1.364	1.358	1.385	1.423	1.392	1.428	1.404	1.434	1.432	1.449	1.484	1.466	1.509	1.507	1.54	1.527	1.542	1.606	1.618	1.617	1.642	1.66	1.718	1.698	1.727	1.783	1.805	1.819	1.862	1.829	1.831	1.869	1.894	1.904	1.97	NaN	NaN	NaN	NaN	NaN	NaN	NaN	NaN	NaN	NaN	NaN	NaN
42	1.352	1.37	1.389	1.388	1.39	1.428	1.412	1.398	1.426	1.406	1.46	1.452	1.478	1.459	1.472	1.474	1.47	1.488	1.536	1.554	1.54	1.57	1.533	1.523	1.524	1.567	1.552	1.608	1.64	1.647	1.59	1.602	1.629	1.657	1.656	1.708	1.719	1.662	1.704	1.704	1.661	1.698	1.743	1.677	1.705	1.693	1.638	1.753	1.762
0	1.388	1.379	1.387	1.368	1.384	1.403	1.412	1.445	1.404	1.417	1.442	1.434	1.468	1.451	1.512	1.493	1.505	NaN	NaN	NaN	NaN	NaN	NaN	NaN	NaN	NaN	NaN	NaN	NaN	NaN	NaN	NaN	NaN	NaN	NaN	NaN	NaN	NaN	NaN	NaN	NaN	NaN	NaN	NaN	NaN	NaN	NaN	NaN	NaN
0	1.479	1.399	1.435	1.487	1.514	1.441	1.488	1.562	1.491	1.593	1.522	1.512	1.577	1.534	1.599	1.642	1.675	1.569	1.649	1.632	1.653	1.619	1.724	1.698	1.681	1.701	1.539	1.562	1.75	1.702	1.626	1.734	1.638	1.692	1.767	1.817	1.726	1.688	1.713	1.84	1.676	1.758	1.73	1.821	1.689	1.844	1.742	1.815	1.788
43	1.407	1.394	1.399	1.37	1.411	1.416	1.441	1.464	1.474	1.484	1.533	1.503	1.515	1.519	1.55	1.565	1.588	1.594	1.641	1.601	1.681	1.65	1.647	1.671	1.708	1.658	1.673	1.691	1.735	1.771	1.826	1.802	1.761	1.79	1.742	1.811	1.866	1.832	1.902	1.977	2.047	2.117	2.181	2.226	2.308	2.342	2.292	2.341	2.358
44	1.4	1.413	1.406	1.397	1.424	1.457	1.437	1.431	1.437	1.445	1.481	1.468	1.511	1.488	1.531	1.564	1.528	1.528	1.579	1.606	1.595	1.609	1.608	1.613	1.651	1.597	1.667	1.699	1.703	1.678	1.683	1.699	1.726	1.71	1.73	1.711	1.761	1.738	1.756	1.766	1.74	1.793	1.774	1.813	1.784	1.783	1.77	1.777	1.819
45	1.346	1.401	1.388	1.368	1.42	1.421	1.436	1.438	1.42	1.49	1.515	1.528	1.494	1.5	1.506	1.517	1.537	1.499	1.61	1.583	1.596	1.599	1.652	1.631	1.657	1.646	1.69	1.693	1.705	1.748	1.749	1.7	1.74	1.808	1.839	1.809	1.757	1.909	1.827	1.822	1.876	1.928	2.075	2.07	2.159	2.232	2.239	2.275	2.275
0	NaN	NaN	NaN	NaN	NaN	NaN	NaN	NaN	NaN	NaN	NaN	NaN	NaN	NaN	NaN	NaN	NaN	NaN	NaN	NaN	NaN	NaN	NaN	NaN	NaN	NaN	NaN	NaN	NaN	NaN	NaN	NaN	NaN	NaN	NaN	NaN	NaN	NaN	NaN	NaN	NaN	NaN	NaN	NaN	NaN	NaN	NaN	NaN	NaN
46	1.364	1.35	1.401	1.37	1.398	1.425	1.435	1.419	1.386	1.412	1.41	1.437	1.465	1.459	1.461	1.488	1.56	1.502	1.566	1.545	1.535	1.564	1.557	1.593	1.62	1.596	1.635	1.634	1.641	1.641	1.637	1.654	1.625	1.662	1.644	1.684	1.636	1.73	1.662	1.683	1.756	1.701	1.732	1.736	1.697	1.738	1.721	1.708	1.767
47	1.425	1.422	1.403	1.419	1.451	1.471	1.412	1.414	1.37	1.402	1.482	1.463	1.527	1.512	1.557	1.549	1.494	1.603	1.593	1.595	1.571	1.619	1.621	1.62	1.665	1.652	1.64	1.656	1.695	1.697	1.673	1.679	1.728	1.721	1.723	1.762	1.747	1.744	1.77	1.762	1.764	1.742	1.761	1.785	1.785	1.733	1.733	1.768	1.791
48	1.351	1.436	1.452	1.506	1.558	1.621	1.501	1.618	1.54	1.607	1.637	1.619	1.683	1.662	1.627	1.836	1.782	1.899	1.828	1.778	1.896	1.877	2.043	2.032	1.987	1.939	2.027	2.054	2.062	2.117	2.146	2.192	2.226	2.125	2.23	2.215	2.285	2.216	2.21	2.256	2.13	2.132	2.245	2.311	2.143	2.387	2.159	2.281	2.378
49	1.464	1.411	1.497	1.486	1.502	1.519	1.46	1.559	1.521	1.543	1.531	1.579	1.49	1.437	1.599	1.66	1.658	1.661	1.707	1.712	1.668	1.67	1.748	1.722	1.68	1.787	1.706	1.75	1.904	1.767	1.761	1.706	1.741	1.74	1.833	1.78	1.777	1.812	1.86	1.921	1.759	1.845	1.839	1.89	1.793	1.869	1.824	1.861	1.894
50	1.389	1.376	1.413	1.37	1.401	1.413	1.401	1.413	1.414	1.444	1.443	1.448	1.479	1.494	1.522	1.515	1.529	1.534	1.588	1.636	1.608	1.664	1.641	1.671	1.69	1.661	1.748	1.787	1.815	1.814	1.834	1.841	1.925	2.001	2.038	2.146	2.203	2.21	2.201	1.781	1.722	2.239	2.257	2.268	2.238	2.264	2.235	2.274	2.321
0	1.419	1.384	1.397	1.384	1.425	1.418	1.402	1.451	1.459	1.432	1.433	1.408	1.481	1.428	1.471	1.493	1.477	1.504	1.592	1.567	1.542	1.56	1.563	1.586	1.655	1.562	1.612	1.627	1.628	1.608	1.608	1.632	1.603	1.72	1.638	1.648	1.642	1.729	1.644	1.695	1.705	1.68	1.788	1.741	1.713	1.681	1.674	1.736	1.755
51	1.459	1.447	1.442	1.442	1.5	1.5	1.443	1.562	1.486	1.474	1.601	1.552	1.617	1.578	1.648	1.667	1.676	1.68	1.708	1.674	1.653	1.76	1.717	1.753	1.74	1.706	1.788	1.775	1.836	1.835	1.826	1.822	1.95	1.787	1.85	1.82	1.866	1.909	1.967	2.036	2.058	2.09	2.165	2.167	2.266	2.188	2.268	2.3	2.287
0	NaN	NaN	NaN	NaN	NaN	NaN	NaN	NaN	NaN	NaN	NaN	NaN	NaN	NaN	NaN	NaN	NaN	NaN	NaN	NaN	NaN	NaN	NaN	NaN	NaN	NaN	NaN	NaN	NaN	NaN	NaN	NaN	NaN	NaN	NaN	NaN	NaN	NaN	NaN	NaN	NaN	NaN	NaN	NaN	NaN	NaN	NaN	NaN	NaN
0	1.394	1.379	1.384	1.369	1.425	1.419	1.419	1.425	1.398	1.398	1.432	1.432	1.491	1.493	1.493	1.494	1.547	1.55	1.547	1.575	1.583	1.6	1.579	NaN	NaN	NaN	NaN	NaN	NaN	NaN	NaN	NaN	NaN	NaN	NaN	NaN	NaN	NaN	NaN	NaN	NaN	NaN	NaN	NaN	NaN	NaN	NaN	NaN	NaN
52	1.407	1.409	1.39	1.444	1.462	1.43	1.474	1.44	1.446	1.474	1.465	1.462	1.532	1.499	1.515	1.564	1.517	1.574	1.58	1.603	1.585	1.625	1.651	1.651	1.675	1.586	1.681	1.661	1.73	1.71	1.667	1.679	1.725	1.672	1.698	1.708	1.802	1.761	1.804	1.77	1.759	1.852	1.947	1.983	2.052	2.118	2.129	2.254	2.271
0	1.423	1.404	1.389	1.404	1.444	1.46	1.431	1.444	1.423	1.446	1.478	1.474	1.486	1.487	1.541	1.529	1.545	1.538	1.578	1.601	1.588	1.603	1.614	1.636	1.647	1.625	1.676	1.686	1.712	1.728	1.714	1.711	1.716	1.735	1.731	1.751	1.767	1.8	1.788	1.776	1.752	1.847	1.821	1.819	1.814	1.844	1.836	1.844	1.875
53	1.435	1.444	1.406	1.401	1.468	1.48	1.577	1.547	1.481	1.484	1.575	1.531	1.595	1.617	1.654	1.551	1.732	1.62	1.71	1.704	1.696	1.752	1.711	1.706	1.835	1.649	1.82	1.739	1.799	1.841	1.748	1.897	1.856	1.89	1.82	1.826	1.927	1.927	1.958	1.883	1.822	1.926	1.959	1.984	2.028	2.098	2.146	2.202	2.336
54	1.415	1.375	1.455	1.45	1.463	1.492	1.46	1.457	1.384	1.416	1.474	1.485	1.462	1.459	1.48	1.504	1.482	1.47	1.553	1.564	1.529	1.559	1.551	1.586	1.629	1.535	1.637	1.621	1.66	1.66	1.66	1.669	1.644	1.702	1.65	1.642	1.768	1.717	1.712	1.659	1.618	1.743	1.723	1.789	1.668	1.724	1.68	1.717	1.728
0	1.393	1.37	1.386	1.388	1.456	1.429	1.441	1.433	1.401	1.415	1.438	1.465	1.493	1.496	1.524	1.52	1.521	1.54	1.564	1.541	1.544	1.581	1.598	1.61	1.629	1.598	1.627	1.67	1.666	1.706	1.656	1.69	1.681	1.691	1.732	1.704	1.717	1.752	1.744	1.75	1.751	1.772	1.777	1.741	1.761	1.776	NaN	NaN	NaN
55	1.403	1.44	1.397	1.391	1.438	1.514	1.395	1.443	1.451	1.502	1.565	1.497	1.552	1.549	1.48	1.598	1.606	1.57	1.592	1.558	1.684	1.617	1.671	1.608	1.609	1.598	1.706	1.704	1.693	1.72	1.656	1.697	1.711	1.778	1.723	1.787	1.788	1.679	1.716	1.727	1.708	1.775	1.844	1.847	1.783	1.776	1.752	1.831	1.828
56	1.445	1.385	1.435	1.383	1.43	1.433	1.449	1.404	1.392	1.368	1.443	1.448	1.436	1.454	1.515	1.47	1.535	1.45	1.495	1.528	1.481	1.489	1.519	1.538	1.495	1.523	1.54	1.631	1.57	1.599	1.6	1.573	1.575	1.595	1.594	1.567	1.616	1.673	1.563	1.62	1.579	1.662	1.663	1.649	1.698	1.67	1.642	1.641	1.668
0	1.348	1.452	1.47	NaN	NaN	NaN	NaN	NaN	NaN	NaN	NaN	NaN	NaN	NaN	NaN	NaN	NaN	NaN	NaN	NaN	NaN	NaN	NaN	NaN	NaN	NaN	NaN	NaN	NaN	NaN	NaN	NaN	NaN	NaN	NaN	NaN	NaN	NaN	NaN	NaN	NaN	NaN	NaN	NaN	NaN	NaN	NaN	NaN	NaN
57	1.343	1.366	1.368	1.356	1.401	1.387	1.373	1.378	1.385	1.39	1.417	1.405	1.429	1.438	1.437	1.447	1.47	1.456	1.483	1.51	1.48	1.495	1.5	1.518	1.546	1.496	1.551	1.573	1.575	1.56	1.569	1.57	1.608	1.618	1.615	1.607	1.61	1.628	1.641	1.655	1.606	1.67	1.655	1.641	1.629	1.651	1.639	1.66	1.689
0	1.338	1.486	1.366	NaN	NaN	NaN	NaN	NaN	NaN	NaN	NaN	NaN	NaN	NaN	NaN	NaN	NaN	NaN	NaN	NaN	NaN	NaN	NaN	NaN	NaN	NaN	NaN	NaN	NaN	NaN	NaN	NaN	NaN	NaN	NaN	NaN	NaN	NaN	NaN	NaN	NaN	NaN	NaN	NaN	NaN	NaN	NaN	NaN	NaN
0	NaN	NaN	NaN	NaN	NaN	NaN	NaN	NaN	NaN	NaN	NaN	NaN	NaN	NaN	NaN	NaN	NaN	NaN	NaN	NaN	NaN	NaN	NaN	NaN	NaN	NaN	NaN	NaN	NaN	NaN	NaN	NaN	NaN	NaN	NaN	NaN	NaN	NaN	NaN	NaN	NaN	NaN	NaN	NaN	NaN	NaN	NaN	NaN	NaN
58	1.364	1.353	1.357	1.349	1.376	1.398	1.366	1.391	1.404	1.395	1.438	1.414	1.431	1.45	1.482	1.47	1.481	1.49	1.51	1.54	1.52	1.537	1.54	1.578	1.572	1.58	1.616	1.624	1.637	1.627	1.638	1.618	1.647	1.648	1.667	1.661	1.667	1.712	1.678	1.677	1.66	1.704	1.717	1.724	1.698	1.726	1.685	1.713	1.737
0	1.463	1.474	1.472	1.46	1.49	1.522	1.537	1.517	1.521	1.46	1.538	1.571	1.582	1.548	1.524	1.59	1.629	1.525	1.57	1.574	1.476	1.598	1.609	1.632	1.568	1.639	1.586	1.668	1.665	1.71	1.673	1.633	1.615	1.638	1.665	1.643	1.718	1.721	1.733	1.696	1.733	1.715	1.714	1.702	1.739	1.738	1.663	1.65	1.717
0	1.424	1.432	1.487	1.433	1.48	1.414	1.428	1.485	1.491	1.47	NaN	NaN	NaN	NaN	NaN	NaN	NaN	NaN	NaN	NaN	NaN	NaN	NaN	NaN	NaN	NaN	NaN	NaN	NaN	NaN	NaN	NaN	NaN	NaN	NaN	NaN	NaN	NaN	NaN	NaN	NaN	NaN	NaN	NaN	NaN	NaN	NaN	NaN	NaN
0	1.403	1.422	1.463	1.429	1.492	1.436	1.418	1.447	1.496	1.437	1.497	1.484	1.579	1.543	1.529	1.68	1.64	1.61	1.647	1.627	1.714	NaN	NaN	NaN	NaN	NaN	NaN	NaN	NaN	NaN	NaN	NaN	NaN	NaN	NaN	NaN	NaN	NaN	NaN	NaN	NaN	NaN	NaN	NaN	NaN	NaN	NaN	NaN	NaN
0	1.443	1.404	1.422	1.42	1.465	1.405	1.422	1.443	1.444	1.434	1.494	1.481	1.534	1.45	1.557	1.471	1.552	1.556	1.59	1.571	1.619	1.575	1.612	1.585	1.623	1.618	1.652	1.657	NaN	NaN	NaN	NaN	NaN	NaN	NaN	NaN	NaN	NaN	NaN	NaN	NaN	NaN	NaN	NaN	NaN	NaN	NaN	NaN	NaN
59	1.453	1.362	1.411	1.403	1.41	1.468	1.443	1.477	1.494	1.483	1.509	1.518	1.543	1.558	1.544	1.557	1.614	1.585	1.692	1.718	1.628	1.687	1.675	1.704	1.738	1.746	1.743	1.785	1.832	1.795	1.817	1.798	1.815	1.812	1.86	1.829	1.878	1.895	1.887	1.913	1.906	1.964	1.988	1.991	1.987	2.022	2.017	2.041	2.081
0	1.397	1.362	1.421	1.418	1.432	1.436	1.44	1.429	1.403	1.427	1.479	1.506	1.505	1.438	1.541	1.459	1.547	1.501	1.514	1.595	1.579	1.567	1.557	1.564	1.577	1.607	1.582	1.653	1.618	1.624	1.666	1.644	1.608	1.702	1.653	1.661	1.67	1.674	1.66	1.757	1.724	1.746	1.76	1.758	1.738	1.732	1.694	1.73	1.773
60	1.462	1.368	1.439	1.427	1.423	1.387	1.487	1.408	1.406	1.409	1.454	1.421	1.484	1.504	1.505	1.568	1.565	1.494	1.551	1.493	1.565	1.592	1.582	1.627	1.546	1.63	1.591	1.732	1.611	1.736	1.634	1.637	1.639	1.726	1.665	1.784	1.798	1.651	1.77	1.873	1.753	1.744	1.82	1.864	1.797	1.861	1.792	1.832	1.86
61	1.429	1.36	1.375	1.397	1.438	1.511	1.466	1.459	1.467	1.475	1.509	1.482	1.507	1.527	1.541	1.515	1.595	1.577	1.571	1.679	1.587	1.667	1.646	1.646	1.626	1.684	1.729	1.773	1.774	1.726	1.8	1.801	1.795	1.818	1.814	1.818	1.831	1.886	1.82	1.927	1.9	1.929	1.965	1.964	1.988	2.011	2.011	2.039	2.068
62	1.401	1.392	1.442	1.488	1.464	1.371	1.524	1.388	1.396	1.444	1.579	1.526	1.523	1.391	1.621	1.514	1.613	1.597	1.548	1.689	1.612	1.702	1.716	1.716	1.741	1.75	1.786	1.944	1.904	2.017	2.123	2.122	2.26	2.461	2.455	2.292	2.441	2.399	2.349	2.387	2.39	2.472	2.467	2.667	2.621	2.669	2.626	2.609	2.632
0	1.367	1.368	1.39	1.36	NaN	NaN	NaN	NaN	NaN	NaN	NaN	NaN	NaN	NaN	NaN	NaN	NaN	NaN	NaN	NaN	NaN	NaN	NaN	NaN	NaN	NaN	NaN	NaN	NaN	NaN	NaN	NaN	NaN	NaN	NaN	NaN	NaN	NaN	NaN	NaN	NaN	NaN	NaN	NaN	NaN	NaN	NaN	NaN	NaN
0	NaN	NaN	NaN	NaN	NaN	NaN	NaN	NaN	NaN	NaN	NaN	NaN	NaN	NaN	NaN	NaN	NaN	NaN	NaN	NaN	NaN	NaN	NaN	NaN	NaN	NaN	NaN	NaN	NaN	NaN	NaN	NaN	NaN	NaN	NaN	NaN	NaN	NaN	NaN	NaN	NaN	NaN	NaN	NaN	NaN	NaN	NaN	NaN	NaN
63	1.365	1.384	1.389	1.37	1.39	1.399	1.413	1.384	1.393	1.369	1.442	1.465	1.472	1.43	1.553	1.481	1.515	1.522	1.522	1.513	1.563	1.582	1.563	1.636	1.589	1.626	1.595	1.675	1.664	1.709	1.689	1.678	1.66	1.683	1.703	1.675	1.769	1.715	1.738	1.795	1.752	1.791	1.754	1.792	1.758	1.804	1.798	1.791	1.826
64	1.441	1.429	1.469	1.435	1.48	1.473	1.486	1.519	1.448	1.393	1.494	1.496	1.444	1.484	1.465	1.468	1.457	1.382	1.393	1.519	1.515	1.523	1.523	1.472	1.453	1.584	1.545	1.584	1.47	1.565	1.546	1.583	1.539	1.606	1.488	1.495	1.633	1.53	1.584	1.599	1.56	1.543	1.456	1.622	1.509	1.542	1.572	1.559	1.544
65	1.374	1.394	1.455	1.405	1.402	1.402	1.42	1.414	1.383	1.384	1.439	1.482	1.435	1.423	1.587	1.455	1.53	1.519	1.514	1.546	1.607	1.589	1.552	1.61	1.576	1.596	1.563	1.703	1.643	1.663	1.688	1.691	1.672	1.658	1.691	1.611	1.807	1.65	1.683	1.784	1.729	1.766	1.689	1.692	1.73	1.762	1.716	1.736	1.773
66	1.371	1.372	1.388	1.387	1.384	1.373	1.421	1.41	1.414	1.383	1.469	1.491	1.489	1.497	1.481	1.513	1.543	1.545	1.548	1.59	1.536	1.592	1.577	1.568	1.577	1.597	1.567	1.653	1.66	1.626	1.635	1.645	1.628	1.678	1.648	1.678	1.711	1.691	1.719	1.677	1.718	1.739	1.784	1.701	1.756	1.74	1.794	1.704	1.771
67	1.363	1.406	1.427	1.405	1.416	1.388	1.426	1.364	1.395	1.358	1.437	1.421	1.425	1.421	1.51	1.491	1.51	1.478	1.481	1.504	1.559	1.556	1.533	1.597	1.562	1.602	1.549	1.665	1.615	1.645	1.643	1.648	1.657	1.615	1.645	1.63	1.73	1.668	1.662	1.743	1.729	1.72	1.701	1.754	1.694	1.731	1.721	1.703	1.734
68	1.452	1.393	1.397	1.416	1.411	1.443	1.433	1.427	1.492	1.454	1.499	1.59	1.509	1.558	1.491	1.584	1.624	1.612	1.659	1.677	1.623	1.724	1.701	1.69	1.686	1.723	1.696	1.733	1.771	1.726	1.761	1.737	1.747	1.775	1.757	1.792	1.816	1.811	1.89	1.799	1.797	1.827	1.887	1.821	1.856	1.898	1.895	1.799	1.884
69	1.341	1.368	1.387	1.393	1.382	1.391	1.396	1.401	1.453	1.382	1.411	1.401	1.436	1.402	1.471	1.467	1.495	1.509	1.506	1.501	1.531	1.55	1.55	1.531	1.54	1.539	1.553	1.561	1.597	1.57	1.589	1.604	1.586	1.599	1.589	1.572	1.663	1.629	1.626	1.648	1.611	1.62	1.62	1.627	1.638	1.669	1.631	1.599	1.659
70	1.375	1.362	1.401	1.361	1.379	1.409	1.39	1.397	1.406	1.396	1.449	1.427	1.457	1.444	1.48	1.455	1.494	1.493	1.517	1.521	1.515	1.526	1.536	1.503	1.538	1.568	1.549	1.609	1.642	1.587	1.601	1.578	1.595	1.598	1.641	1.603	1.647	1.667	1.635	1.612	1.686	1.671	1.651	1.692	1.672	1.673	1.676	1.689	1.71
71	1.381	1.434	1.506	1.433	1.361	1.509	1.428	1.491	1.451	1.482	1.542	1.636	1.638	1.571	1.576	1.634	1.64	1.669	1.61	1.714	1.674	1.709	1.69	1.725	1.737	1.733	1.703	1.823	1.773	1.812	1.803	1.707	1.801	1.884	1.905	1.805	1.796	1.834	1.883	1.786	1.916	1.96	1.932	1.863	1.912	1.912	1.91	1.852	1.918
0	1.857	NaN	NaN	NaN	NaN	NaN	NaN	NaN	NaN	NaN	NaN	NaN	NaN	NaN	NaN	NaN	NaN	NaN	NaN	NaN	NaN	NaN	NaN	NaN	NaN	NaN	NaN	NaN	NaN	NaN	NaN	NaN	NaN	NaN	NaN	NaN	NaN	NaN	NaN	NaN	NaN	NaN	NaN	NaN	NaN	NaN	NaN	NaN	NaN
72	1.416	1.439	1.408	1.398	1.401	1.453	1.453	1.415	1.475	1.463	1.479	1.604	1.567	1.538	1.49	1.542	1.564	1.595	1.598	1.657	1.563	1.706	1.627	1.675	1.719	1.727	1.674	1.769	1.74	1.7	1.667	1.648	1.7	1.781	1.722	1.765	1.816	1.741	1.839	1.739	1.801	1.809	1.866	1.799	1.828	1.805	1.892	1.767	1.833
73	1.353	1.415	1.435	1.416	1.422	1.434	1.451	1.416	1.423	1.344	1.463	1.466	1.42	1.427	1.619	1.474	1.555	1.531	1.518	1.517	1.576	1.544	1.524	1.662	1.556	1.637	1.587	1.736	1.654	1.704	1.71	1.668	1.666	1.666	1.667	1.626	1.79	1.693	1.709	1.817	1.732	1.815	1.687	1.738	1.743	1.768	1.736	1.721	1.788
74	1.364	1.356	1.405	1.366	1.381	1.4	1.376	1.391	1.401	1.37	1.428	1.42	1.431	1.429	1.452	1.413	1.468	1.474	1.465	1.501	1.493	1.502	1.503	1.5	1.517	1.528	1.517	1.554	1.572	1.563	1.557	1.557	1.581	1.588	1.597	1.56	1.6	1.633	1.586	1.611	1.636	1.63	1.604	1.643	1.62	1.645	1.604	1.635	1.652
75	1.466	1.445	1.438	1.439	1.416	1.461	1.441	1.444	1.475	1.37	1.569	1.57	1.662	1.563	1.538	1.559	1.649	1.592	1.605	1.6	1.651	1.71	1.64	1.663	1.706	1.685	1.627	1.755	1.721	1.787	1.694	1.675	1.724	1.765	1.773	1.758	1.789	1.821	1.891	1.78	1.859	1.891	1.884	1.844	1.902	1.842	1.885	1.79	1.874
0	1.453	1.412	1.441	1.428	1.407	1.396	1.422	1.394	1.42	1.382	1.458	1.52	1.499	1.51	1.432	1.48	1.417	1.499	1.489	1.542	1.46	1.55	1.493	1.512	1.505	1.559	1.538	1.671	1.584	1.563	1.514	1.49	1.601	1.616	1.548	1.573	1.651	1.546	1.655	1.515	NaN	NaN	NaN	NaN	NaN	NaN	NaN	NaN	NaN
76	1.336	1.362	1.371	1.373	1.357	1.401	1.378	1.379	1.405	1.382	1.399	1.4	1.404	1.39	1.43	1.421	1.441	1.47	1.45	1.474	1.475	1.489	1.497	1.501	1.495	1.517	1.514	1.516	1.562	1.54	1.534	1.564	1.561	1.568	1.54	1.533	1.616	1.586	1.586	1.597	1.576	1.572	1.597	1.575	1.61	1.63	1.589	1.594	1.614
77	1.441	1.412	1.426	1.456	1.437	1.473	1.461	1.407	1.462	1.425	1.478	1.518	1.532	1.497	1.465	1.519	1.505	1.556	1.549	1.523	1.523	1.58	1.528	1.529	1.566	1.579	1.55	1.574	1.581	1.6	1.559	1.573	1.611	1.583	1.577	1.582	1.652	1.623	1.616	1.647	1.604	1.629	1.663	1.625	1.646	1.677	1.673	1.637	1.654
0	1.452	1.406	1.45	1.419	1.382	1.377	1.39	1.417	1.454	1.352	1.485	1.583	1.52	1.472	1.417	1.462	1.494	1.48	1.477	1.521	1.494	1.472	1.534	1.518	1.496	1.542	1.499	1.613	1.542	1.572	1.529	1.541	1.539	1.551	1.56	NaN	NaN	NaN	NaN	NaN	NaN	NaN	NaN	NaN	NaN	NaN	NaN	NaN	NaN
78	1.421	1.399	1.43	1.432	1.468	1.457	1.439	1.414	1.487	1.446	1.511	1.508	1.519	1.504	1.517	1.504	1.512	1.589	1.554	1.586	1.549	1.57	1.592	1.597	1.593	1.597	1.559	1.614	1.605	1.591	1.606	1.625	1.64	1.647	1.599	1.638	1.676	1.639	1.665	1.69	1.664	1.663	1.673	1.642	1.674	1.702	1.663	1.704	1.651
79	1.374	1.399	1.417	1.392	1.393	1.425	1.408	1.447	1.405	1.44	1.458	1.439	1.435	1.427	1.444	1.437	1.497	1.492	1.479	1.496	1.493	1.499	1.523	1.497	1.545	1.489	1.544	1.538	1.591	1.56	1.562	1.544	1.554	1.574	1.596	1.555	1.594	1.62	1.578	1.579	1.609	1.613	1.613	1.614	1.607	1.634	1.584	1.598	1.653
80	1.398	1.386	1.411	1.39	1.402	1.402	1.412	1.413	1.417	1.397	1.443	1.506	1.509	1.484	1.515	1.501	1.559	1.556	1.553	1.631	1.594	1.564	1.63	1.639	1.597	1.647	1.643	1.719	1.64	1.682	1.725	1.672	1.733	1.714	1.724	1.726	1.782	1.776	1.788	1.785	1.904	1.777	1.78	1.795	1.857	1.794	1.734	1.778	1.874
0	1.373	1.367	1.377	1.37	1.38	1.392	1.375	1.366	1.386	1.364	1.386	1.391	1.399	1.381	1.415	1.404	1.408	1.434	1.419	1.448	1.441	1.458	1.44	1.462	1.469	1.461	1.46	1.463	1.485	1.485	1.492	1.501	1.506	1.512	1.486	1.497	1.535	1.532	1.53	1.561	1.547	1.537	1.571	1.543	1.554	1.586	1.56	1.565	1.57
81	1.357	1.359	1.358	1.362	1.36	1.401	1.384	1.371	1.386	1.379	1.403	1.39	1.397	1.405	1.416	1.397	1.43	1.444	1.43	1.46	1.465	1.463	1.461	1.464	1.449	1.465	1.472	1.492	1.491	1.491	1.498	1.527	1.515	1.539	1.536	1.516	1.55	1.542	1.548	1.556	1.563	1.557	1.575	1.574	1.562	1.583	1.579	1.599	1.633
82	1.418	1.39	1.434	1.344	1.382	1.398	1.4	1.419	1.431	1.412	1.468	1.516	1.519	1.499	1.494	1.558	1.565	1.537	1.586	1.601	1.624	1.597	1.648	1.616	1.637	1.607	1.664	1.717	1.721	1.715	1.701	1.723	1.756	1.797	1.796	1.825	1.826	1.803	1.74	1.805	1.887	1.867	1.802	1.805	1.851	1.862	1.816	1.89	1.88
83	1.376	1.357	1.369	1.36	1.394	1.391	1.368	1.378	1.388	1.373	1.402	1.396	1.411	1.385	1.425	1.403	1.424	1.429	1.424	1.455	1.455	1.455	1.459	1.467	1.475	1.453	1.47	1.478	1.48	1.497	1.501	1.509	1.518	1.529	1.502	1.523	1.529	1.542	1.52	1.582	1.549	1.559	1.593	1.563	1.569	1.579	1.562	1.563	1.592
84	1.393	1.385	1.378	1.433	1.455	1.484	1.46	1.414	1.478	1.461	1.491	1.496	1.519	1.513	1.585	1.51	1.551	1.631	1.605	1.655	1.657	1.647	1.616	1.615	1.624	1.653	1.678	1.719	1.722	1.701	1.741	1.763	1.759	1.752	1.775	1.745	1.767	1.79	1.779	1.793	1.81	1.806	1.805	1.857	1.795	1.826	1.859	1.917	2.018
85	1.414	1.401	1.393	1.371	1.422	1.435	1.429	1.372	1.49	1.465	1.446	1.481	1.44	1.467	1.488	1.473	1.525	1.59	1.567	1.561	1.615	1.582	1.561	1.526	1.576	1.618	1.59	1.636	1.649	1.625	1.623	1.675	1.711	1.643	1.67	1.678	1.737	1.731	1.704	1.737	1.735	1.739	1.76	1.762	1.745	1.775	1.74	1.777	1.758
86	1.351	1.362	1.351	1.356	1.375	1.388	1.385	1.37	1.388	1.392	1.406	1.38	1.403	1.419	1.443	1.421	1.448	1.46	1.446	1.471	1.504	1.48	1.493	1.492	1.48	1.501	1.505	1.555	1.531	1.526	1.536	1.535	1.531	1.568	1.565	1.565	1.589	1.585	1.57	1.584	1.587	1.575	1.602	1.611	1.609	1.624	1.628	1.651	1.649
0	1.357	1.351	1.372	NaN	NaN	NaN	NaN	NaN	NaN	NaN	NaN	NaN	NaN	NaN	NaN	NaN	NaN	NaN	NaN	NaN	NaN	NaN	NaN	NaN	NaN	NaN	NaN	NaN	NaN	NaN	NaN	NaN	NaN	NaN	NaN	NaN	NaN	NaN	NaN	NaN	NaN	NaN	NaN	NaN	NaN	NaN	NaN	NaN	NaN
0	NaN	NaN	NaN	NaN	NaN	NaN	NaN	NaN	NaN	NaN	NaN	NaN	NaN	NaN	NaN	NaN	NaN	NaN	NaN	NaN	NaN	NaN	NaN	NaN	NaN	NaN	NaN	NaN	NaN	NaN	NaN	NaN	NaN	NaN	NaN	NaN	NaN	NaN	NaN	NaN	NaN	NaN	NaN	NaN	NaN	NaN	NaN	NaN	NaN
87	1.369	1.385	1.39	1.381	1.396	1.416	1.395	1.412	1.422	1.418	1.431	1.414	1.404	1.42	1.438	1.459	1.456	1.469	1.475	1.474	1.488	1.492	1.503	1.494	1.481	1.479	1.504	1.521	1.551	1.507	1.527	1.55	1.547	1.566	1.593	1.548	1.613	1.592	1.588	1.612	1.596	1.581	1.624	1.623	1.61	1.646	1.588	1.632	1.631
88	1.394	1.395	1.393	1.371	1.409	1.412	1.424	1.392	1.407	1.406	1.426	1.442	1.415	1.443	1.455	1.446	1.444	1.489	1.502	1.468	1.523	1.51	1.492	1.51	1.513	1.513	1.513	1.525	1.592	1.552	1.566	1.58	1.597	1.607	1.59	1.614	1.65	1.622	1.628	1.632	1.636	1.616	1.643	1.62	1.649	1.679	1.645	1.677	1.648
0	1.451	1.512	1.406	1.444	1.391	1.454	1.416	1.47	1.497	1.433	1.464	1.527	1.471	1.514	1.471	1.452	1.556	1.598	1.578	1.532	1.622	1.582	1.598	1.615	1.607	1.627	1.554	1.622	1.625	1.612	1.65	1.682	1.673	1.691	1.712	1.777	1.766	1.711	1.627	1.715	1.757	1.751	1.694	1.763	1.722	1.718	1.762	1.662	1.742
89	1.336	1.347	1.376	1.363	1.372	1.367	1.414	1.41	1.395	1.43	1.44	1.424	1.441	1.428	1.447	1.482	1.499	1.511	1.5	1.503	1.526	1.532	1.559	1.563	1.53	1.547	1.573	1.56	1.582	1.588	1.58	1.601	1.595	1.628	1.623	1.629	1.674	1.618	1.607	1.689	1.651	1.633	1.643	1.669	1.645	1.714	1.608	1.669	1.697
0	NaN	NaN	NaN	NaN	NaN	NaN	NaN	NaN	NaN	NaN	NaN	NaN	NaN	NaN	NaN	NaN	NaN	NaN	NaN	NaN	NaN	NaN	NaN	NaN	NaN	NaN	NaN	NaN	NaN	NaN	NaN	NaN	NaN	NaN	NaN	NaN	NaN	NaN	NaN	NaN	NaN	NaN	NaN	NaN	NaN	NaN	NaN	NaN	NaN
0	1.439	1.482	1.383	1.437	1.434	1.453	1.416	1.417	1.528	1.457	1.484	1.518	1.515	1.497	1.508	1.49	1.581	1.599	1.565	1.558	1.631	1.615	1.616	1.624	1.631	1.646	1.594	1.624	1.741	1.654	1.673	1.709	1.728	1.764	1.734	1.784	1.812	1.78	1.696	1.733	1.78	1.713	1.728	1.786	1.781	1.729	1.742	1.712	1.77
0	1.419	1.431	1.452	1.454	1.539	1.482	1.52	1.527	NaN	NaN	NaN	NaN	NaN	NaN	NaN	NaN	NaN	NaN	NaN	NaN	NaN	NaN	NaN	NaN	NaN	NaN	NaN	NaN	NaN	NaN	NaN	NaN	NaN	NaN	NaN	NaN	NaN	NaN	NaN	NaN	NaN	NaN	NaN	NaN	NaN	NaN	NaN	NaN	NaN
90	1.397	1.382	1.362	1.404	1.394	1.423	1.408	1.383	1.383	1.458	1.429	1.446	1.468	1.464	1.491	1.511	1.523	1.568	1.582	1.603	1.632	1.685	1.662	1.734	1.705	1.75	1.757	1.881	1.976	2.075	2.189	2.266	2.365	2.389	2.332	2.342	2.387	2.379	2.392	2.353	2.374	2.367	2.335	2.353	2.337	2.415	2.368	2.403	2.333
0	1.406	1.457	1.466	1.394	1.458	1.465	1.42	1.453	1.422	1.56	1.522	1.623	1.566	1.53	1.503	1.68	1.633	1.639	1.554	1.765	1.648	1.632	1.725	NaN	NaN	NaN	NaN	NaN	NaN	NaN	NaN	NaN	NaN	NaN	NaN	NaN	NaN	NaN	NaN	NaN	NaN	NaN	NaN	NaN	NaN	NaN	NaN	NaN	NaN
91	1.397	1.378	1.341	1.387	1.384	1.409	1.406	1.386	1.391	1.463	1.429	1.437	1.435	1.437	1.488	1.482	1.5	1.506	1.544	1.57	1.587	1.566	1.574	1.604	1.567	1.668	1.638	1.684	1.698	1.735	1.757	1.775	1.773	1.82	1.813	1.789	1.887	1.828	1.843	1.861	1.898	1.868	1.968	1.97	2.037	2.116	2.155	2.203	2.287
0	1.503	1.525	1.483	1.502	1.412	1.539	1.539	1.504	1.506	1.472	1.584	1.635	1.564	1.662	1.629	1.594	1.644	1.676	1.644	1.667	1.755	1.722	1.746	1.731	1.686	1.745	1.744	1.824	1.81	1.855	1.827	1.866	1.789	1.809	1.867	1.81	1.881	1.905	1.825	1.826	1.87	1.839	1.94	1.857	1.907	1.861	1.922	1.887	1.894
0	1.465	2.309	1.957	1.563	1.483	1.744	NaN	NaN	NaN	NaN	NaN	NaN	NaN	NaN	NaN	NaN	NaN	NaN	NaN	NaN	NaN	NaN	NaN	NaN	NaN	NaN	NaN	NaN	NaN	NaN	NaN	NaN	NaN	NaN	NaN	NaN	NaN	NaN	NaN	NaN	NaN	NaN	NaN	NaN	NaN	NaN	NaN	NaN	NaN
0	1.449	1.481	1.529	1.409	1.483	1.452	1.485	1.501	1.512	1.428	1.569	1.637	1.607	1.59	1.579	1.641	1.63	1.608	1.588	1.719	1.656	1.653	1.674	1.706	1.666	1.702	1.761	1.729	1.718	NaN	NaN	NaN	NaN	NaN	NaN	NaN	NaN	NaN	NaN	NaN	NaN	NaN	NaN	NaN	NaN	NaN	NaN	NaN	NaN
0	NaN	NaN	NaN	NaN	NaN	NaN	NaN	NaN	NaN	NaN	NaN	NaN	NaN	NaN	NaN	NaN	NaN	NaN	NaN	NaN	NaN	NaN	NaN	NaN	NaN	NaN	NaN	NaN	NaN	NaN	NaN	NaN	NaN	NaN	NaN	NaN	NaN	NaN	NaN	NaN	NaN	NaN	NaN	NaN	NaN	NaN	NaN	NaN	NaN
92	1.668	1.57	1.346	1.422	1.604	1.468	1.488	1.466	1.781	1.653	1.51	1.624	1.694	1.609	1.644	1.536	1.676	1.774	1.758	1.725	1.782	2.049	1.783	1.807	1.844	1.918	1.722	1.786	2.23	1.949	2.057	1.994	2.188	2.396	2.072	2.239	2.191	2.239	2.03	2.171	2.058	1.902	1.989	2.109	2.272	1.712	1.9	1.98	2.065
93	1.391	1.402	1.37	1.398	1.44	1.432	1.383	1.381	1.38	1.448	1.37	1.423	1.41	1.38	1.464	1.445	1.425	1.409	1.451	1.466	1.51	1.506	1.464	1.493	1.437	1.452	1.447	1.492	1.476	1.497	1.52	1.469	1.51	1.507	1.508	1.512	1.528	1.528	1.525	1.519	1.53	1.556	1.57	1.542	1.549	1.53	1.545	1.532	1.58
0	1.418	1.386	1.333	1.383	1.405	1.396	1.406	1.399	1.458	1.434	1.427	1.449	1.455	1.426	1.477	1.437	1.468	1.509	1.47	1.495	1.54	1.547	1.498	1.533	1.537	1.559	1.51	1.546	1.655	1.611	1.633	1.59	1.649	1.674	1.644	1.67	1.689	1.723	1.694	1.679	1.661	1.579	1.678	1.698	1.729	1.607	1.654	1.614	1.693
0	1.54	1.414	1.341	1.41	1.622	1.474	1.489	1.43	1.809	1.725	1.556	1.712	1.697	1.604	1.704	1.638	1.709	1.755	1.821	1.755	1.936	2.183	1.863	1.892	1.984	2.035	1.775	1.856	2.38	1.968	2.172	1.907	2.277	2.59	2.13	2.393	2.178	2.361	2.11	2.164	2.082	1.867	2.006	2.142	2.28	1.873	2.018	2.058	2.102
0	1.513	1.58	1.401	1.531	1.456	1.522	1.469	1.529	1.45	1.514	1.521	1.523	1.552	1.617	1.605	1.633	1.599	1.644	1.578	1.636	1.771	1.898	1.74	1.773	1.629	1.811	1.749	1.764	NaN	NaN	NaN	NaN	NaN	NaN	NaN	NaN	NaN	NaN	NaN	NaN	NaN	NaN	NaN	NaN	NaN	NaN	NaN	NaN	NaN
94	1.406	1.354	1.367	1.432	1.44	1.416	1.394	1.403	1.402	1.528	1.373	1.449	1.419	1.389	1.461	1.48	1.501	1.453	1.479	1.526	1.561	1.562	1.523	1.573	1.549	1.593	1.534	1.585	1.588	1.643	1.595	1.613	1.619	1.685	1.64	1.641	1.693	1.706	1.681	1.726	1.722	1.733	1.784	1.743	1.774	1.779	1.76	1.757	1.803
0	1.486	1.407	1.347	1.379	1.561	1.436	1.435	1.437	1.656	1.576	1.481	1.563	1.585	1.512	1.63	1.531	1.553	1.654	1.691	1.604	1.726	1.78	1.668	1.721	1.716	1.778	1.648	1.664	1.96	1.771	1.887	1.768	1.909	2.062	1.88	1.974	1.92	1.984	1.895	1.893	1.847	1.75	1.88	1.9	1.973	1.774	1.88	1.891	1.913
95	1.543	1.464	1.335	1.436	1.519	1.453	1.454	1.466	1.692	1.547	1.515	1.629	1.594	1.586	1.557	1.627	1.644	1.737	1.736	1.684	1.842	1.864	1.728	1.848	1.805	1.865	1.724	1.783	2.1	1.934	2.03	1.83	2.07	2.336	2.084	2.14	2.155	2.346	2.074	2.12	2.005	1.908	2.04	2.094	2.157	2.07	2.126	2.196	2.252
0	1.375	1.379	1.36	1.333	1.421	1.379	1.369	1.356	1.4	1.407	1.418	1.408	1.455	1.421	1.423	1.423	1.453	1.475	1.462	1.518	1.473	1.5	1.523	1.543	1.512	1.545	1.492	1.542	1.54	1.514	1.554	1.581	1.59	1.569	1.572	1.522	1.582	1.593	1.554	1.645	1.677	1.609	1.641	1.651	1.605	1.692	1.601	1.651	1.673
0	1.408	1.362	1.346	1.369	1.425	1.419	1.38	1.369	1.402	1.502	1.37	1.493	1.455	1.417	1.524	1.542	1.516	1.568	1.617	1.635	1.661	1.696	1.66	1.736	1.726	1.857	1.894	1.953	1.921	2.018	NaN	NaN	NaN	NaN	NaN	NaN	NaN	NaN	NaN	NaN	NaN	NaN	NaN	NaN	NaN	NaN	NaN	NaN	NaN
96	1.383	1.356	1.379	1.353	1.41	1.405	1.412	1.414	1.381	1.428	1.438	1.429	1.496	1.443	1.47	1.469	1.522	1.516	1.492	1.565	1.55	1.58	1.599	1.619	1.62	1.619	1.617	1.629	1.65	1.624	1.626	1.676	1.677	1.692	1.662	1.669	1.698	1.712	1.692	1.755	1.797	1.715	1.772	1.76	1.778	1.858	1.84	1.855	1.896
0	1.464	1.523	1.356	1.454	1.442	1.449	1.402	1.48	1.472	1.465	1.471	1.511	NaN	NaN	NaN	NaN	NaN	NaN	NaN	NaN	NaN	NaN	NaN	NaN	NaN	NaN	NaN	NaN	NaN	NaN	NaN	NaN	NaN	NaN	NaN	NaN	NaN	NaN	NaN	NaN	NaN	NaN	NaN	NaN	NaN	NaN	NaN	NaN	NaN
0	1.392	1.408	1.409	1.405	1.46	1.433	1.4	1.38	1.376	1.515	1.375	1.46	1.458	1.446	1.51	1.54	1.541	1.503	1.544	1.595	1.616	1.577	1.557	1.572	1.545	1.657	1.561	1.653	1.623	1.681	1.663	1.639	1.656	1.672	1.583	1.65	1.648	1.666	1.668	1.723	1.679	1.714	1.742	1.733	1.738	1.702	1.661	1.656	1.735
0	1.354	1.36	1.349	1.421	1.431	1.452	1.388	1.424	1.434	1.556	1.358	1.483	1.486	1.434	1.543	1.599	1.628	1.581	1.658	1.73	1.797	1.805	1.848	2.166	2.069	NaN	NaN	NaN	NaN	NaN	NaN	NaN	NaN	NaN	NaN	NaN	NaN	NaN	NaN	NaN	NaN	NaN	NaN	NaN	NaN	NaN	NaN	NaN	NaN
97	1.426	1.422	1.38	1.429	1.539	1.464	1.42	1.415	1.372	1.609	1.366	1.446	1.461	1.454	1.54	1.552	1.53	1.487	1.476	1.59	1.636	1.621	1.512	1.58	1.556	1.694	1.559	1.587	1.596	1.645	1.587	1.602	1.622	1.633	1.567	1.589	1.635	1.656	1.895	1.879	1.947	1.957	1.937	1.963	2.011	1.904	1.901	1.867	1.865
0	1.454	1.364	1.41	1.36	1.365	1.41	1.357	1.343	1.424	1.369	1.439	1.355	1.395	1.414	1.412	1.451	1.413	1.436	1.483	1.494	1.474	1.496	1.489	1.469	1.51	1.508	NaN	NaN	NaN	NaN	NaN	NaN	NaN	NaN	NaN	NaN	NaN	NaN	NaN	NaN	NaN	NaN	NaN	NaN	NaN	NaN	NaN	NaN	NaN
0	1.436	1.361	1.41	1.374	1.391	1.398	1.367	1.335	1.426	1.375	1.432	1.36	1.406	1.417	1.389	1.46	1.411	1.433	1.44	1.486	1.449	1.494	1.479	1.447	NaN	NaN	NaN	NaN	NaN	NaN	NaN	NaN	NaN	NaN	NaN	NaN	NaN	NaN	NaN	NaN	NaN	NaN	NaN	NaN	NaN	NaN	NaN	NaN	NaN
98	1.356	1.428	1.418	1.437	1.382	1.439	1.392	1.463	1.455	1.408	1.37	1.48	1.496	1.49	1.483	1.506	1.529	1.557	1.517	1.505	1.556	1.467	1.579	1.525	1.536	1.533	1.558	1.667	1.612	1.608	1.597	1.669	1.641	1.623	1.673	1.613	1.64	1.636	1.647	1.647	1.704	1.668	1.674	1.667	1.657	1.73	1.734	1.733	1.719
99	1.402	1.392	1.408	1.437	1.462	1.457	1.406	1.421	1.407	1.44	1.366	1.445	1.47	1.464	1.436	1.529	1.49	1.473	1.459	1.47	1.496	1.503	1.538	1.53	1.54	1.497	1.509	1.523	1.483	1.526	1.517	1.586	1.536	1.5	1.567	1.578	1.569	1.555	1.578	1.563	1.592	1.577	1.586	1.57	1.551	1.594	1.648	1.661	1.628
100	1.425	1.451	1.381	1.513	1.451	1.36	1.41	1.403	1.391	1.397	1.361	1.403	1.42	1.441	1.386	1.449	1.47	1.471	1.45	1.457	1.431	1.501	1.537	1.495	1.512	1.512	1.526	1.563	1.567	1.538	1.526	1.582	1.585	1.498	1.581	1.632	1.586	1.598	1.553	1.599	1.565	1.614	1.615	1.596	1.639	1.626	1.696	1.684	1.648
0	1.428	1.44	1.454	1.457	1.476	1.502	1.44	1.487	1.477	1.457	1.453	1.506	1.56	1.597	1.632	1.652	1.669	1.71	1.64	1.707	1.768	1.642	1.701	1.749	1.707	1.717	1.749	1.836	1.754	1.808	1.815	1.843	1.824	1.837	1.923	1.8	1.849	1.852	1.907	1.899	1.975	1.929	1.948	1.975	1.88	1.925	1.973	1.994	2.022
0	1.441	1.435	1.585	1.575	1.572	1.52	1.524	1.445	1.678	1.42	1.559	1.474	1.518	1.532	1.628	1.501	1.617	1.597	1.54	1.654	1.785	1.681	1.647	1.669	1.868	1.76	1.727	1.687	1.778	1.843	1.758	1.756	1.879	1.762	1.692	1.849	1.816	1.891	1.753	1.883	1.74	1.98	1.913	1.95	1.954	2.042	2.031	2.108	2.11
0	1.423	1.377	1.403	1.468	1.419	1.493	1.444	1.427	1.483	1.442	1.407	1.48	1.524	1.545	1.592	1.567	1.629	1.66	1.599	1.616	1.743	1.624	1.701	NaN	NaN	NaN	NaN	NaN	NaN	NaN	NaN	NaN	NaN	NaN	NaN	NaN	NaN	NaN	NaN	NaN	NaN	NaN	NaN	NaN	NaN	NaN	NaN	NaN	NaN
0	1.397	1.408	1.392	1.461	1.486	1.436	1.427	1.407	1.423	1.393	1.356	1.483	1.453	1.424	1.45	1.492	1.478	1.484	1.502	1.509	1.456	1.493	1.536	1.539	1.549	1.521	1.493	1.572	1.514	1.55	1.591	1.587	1.594	1.568	1.562	1.637	1.575	1.613	1.661	1.668	1.601	1.635	1.639	1.647	1.635	1.65	1.7	1.683	1.667
0	1.381	1.425	1.392	1.49	1.44	1.51	1.42	1.396	1.48	1.394	1.393	1.431	1.496	1.489	1.552	1.524	1.57	1.544	1.5	1.569	1.609	1.525	1.566	1.563	1.559	1.547	1.617	1.601	1.583	1.64	1.612	1.681	1.659	1.661	1.683	1.646	1.684	1.651	1.642	1.702	1.706	1.777	1.762	1.746	NaN	NaN	NaN	NaN	NaN
101	1.344	1.384	1.347	1.401	1.38	1.389	1.367	1.371	1.407	1.432	1.383	1.4	1.405	1.427	1.445	1.465	1.458	1.457	1.49	1.457	1.496	1.521	1.49	1.5	1.521	1.529	1.521	1.525	1.538	1.542	1.551	1.544	1.552	1.561	1.551	1.591	1.56	1.577	1.603	1.609	1.595	1.582	1.63	1.635	1.616	1.589	1.642	1.652	1.647
0	NaN	NaN	NaN	NaN	NaN	NaN	NaN	NaN	NaN	NaN	NaN	NaN	NaN	NaN	NaN	NaN	NaN	NaN	NaN	NaN	NaN	NaN	NaN	NaN	NaN	NaN	NaN	NaN	NaN	NaN	NaN	NaN	NaN	NaN	NaN	NaN	NaN	NaN	NaN	NaN	NaN	NaN	NaN	NaN	NaN	NaN	NaN	NaN	NaN
0	1.496	1.479	1.507	1.796	1.543	1.624	1.681	1.593	1.599	1.565	1.655	1.434	1.645	1.549	1.733	1.404	1.533	1.632	1.492	1.772	1.732	1.822	1.559	1.753	1.993	1.763	1.917	1.628	1.72	1.807	1.774	1.859	1.936	1.84	1.667	1.8	1.89	1.965	1.714	2.059	1.867	2.162	1.954	1.994	1.914	1.998	2.023	2.042	2.099
102	1.331	1.415	1.343	1.408	1.415	1.402	1.383	1.378	1.399	1.442	1.393	1.423	1.415	1.42	1.458	1.442	1.438	1.472	1.485	1.436	1.503	1.525	1.459	1.471	1.501	1.535	1.486	1.512	1.528	1.515	1.544	1.532	1.558	1.549	1.534	1.577	1.552	1.575	1.551	1.625	1.581	1.58	1.61	1.596	1.598	1.573	1.622	1.651	1.652
103	1.544	1.55	1.426	1.676	1.57	1.533	1.584	1.502	1.499	1.569	1.508	1.656	1.592	1.635	1.595	1.639	1.627	1.634	1.623	1.672	1.591	1.562	1.644	1.753	1.682	1.591	1.625	1.735	1.63	1.68	1.75	1.725	1.757	1.691	1.73	1.717	1.734	1.672	1.844	1.759	1.727	1.832	1.812	1.813	1.775	1.74	1.807	1.816	1.867
104	1.417	1.441	1.382	1.427	1.462	1.53	1.47	1.405	1.539	1.468	1.468	1.461	1.512	1.513	1.643	1.595	1.613	1.607	1.539	1.575	1.705	1.544	1.55	1.643	1.607	1.561	1.651	1.668	1.581	1.688	1.698	1.694	1.648	1.725	1.679	1.656	1.662	1.7	1.667	1.666	1.714	1.768	1.775	1.784	1.676	1.712	1.762	1.776	1.768
0	1.416	1.383	1.381	1.414	1.427	1.492	1.423	1.4	1.442	1.409	1.389	1.451	1.493	1.483	1.544	1.541	1.559	1.573	1.501	1.532	1.624	1.518	1.528	1.593	1.51	1.552	1.556	1.671	1.586	1.654	1.611	1.639	1.652	1.682	1.725	1.64	1.607	1.646	1.665	1.653	1.687	1.686	1.731	1.734	1.678	1.695	1.74	1.742	1.734
0	1.532	1.604	1.587	1.589	1.672	1.568	1.535	1.492	1.555	1.541	1.485	1.538	NaN	NaN	NaN	NaN	NaN	NaN	NaN	NaN	NaN	NaN	NaN	NaN	NaN	NaN	NaN	NaN	NaN	NaN	NaN	NaN	NaN	NaN	NaN	NaN	NaN	NaN	NaN	NaN	NaN	NaN	NaN	NaN	NaN	NaN	NaN	NaN	NaN
0	1.387	1.543	1.388	1.767	1.511	NaN	NaN	NaN	NaN	NaN	NaN	NaN	NaN	NaN	NaN	NaN	NaN	NaN	NaN	NaN	NaN	NaN	NaN	NaN	NaN	NaN	NaN	NaN	NaN	NaN	NaN	NaN	NaN	NaN	NaN	NaN	NaN	NaN	NaN	NaN	NaN	NaN	NaN	NaN	NaN	NaN	NaN	NaN	NaN
0	1.4	1.409	1.391	1.406	1.412	1.454	1.444	1.404	1.445	1.438	1.409	1.438	1.516	1.482	1.563	1.53	1.541	1.52	1.493	1.544	1.642	1.531	1.551	1.563	1.542	1.553	1.549	1.601	1.578	1.647	1.613	1.648	1.631	1.647	1.695	NaN	NaN	NaN	NaN	NaN	NaN	NaN	NaN	NaN	NaN	NaN	NaN	NaN	NaN
105	1.413	1.399	1.463	1.468	1.365	1.395	1.435	1.418	1.459	1.445	1.46	1.48	1.482	1.471	1.494	1.511	1.514	1.519	1.551	1.585	1.562	1.565	1.564	1.595	1.624	1.555	1.638	1.653	1.6	1.645	1.609	1.655	1.665	1.669	1.644	1.68	1.704	1.692	1.742	1.695	1.647	1.733	1.761	1.701	1.717	1.721	1.8	1.736	1.782
0	1.35	1.419	1.372	1.487	1.358	1.453	1.392	1.423	1.447	1.483	1.424	1.461	1.514	1.458	1.547	1.506	1.507	1.409	1.626	1.591	1.603	1.766	1.644	1.77	1.933	1.601	NaN	NaN	NaN	NaN	NaN	NaN	NaN	NaN	NaN	NaN	NaN	NaN	NaN	NaN	NaN	NaN	NaN	NaN	NaN	NaN	NaN	NaN	NaN
106	1.405	1.39	1.459	1.428	1.398	1.45	1.423	1.428	1.46	1.441	1.435	1.502	1.503	1.494	1.52	1.497	1.533	1.577	1.536	1.585	1.62	1.606	1.596	1.613	1.662	1.625	1.718	1.679	1.635	1.633	1.621	1.706	1.683	1.7	1.674	1.67	1.725	1.721	1.76	1.696	1.701	1.748	1.811	1.77	1.746	1.763	1.796	1.735	1.811
107	1.354	1.426	1.382	1.446	1.412	1.406	1.403	1.424	1.45	1.482	1.429	1.538	1.506	1.506	1.575	1.555	1.598	1.602	1.569	1.63	1.614	1.685	1.717	1.689	1.693	1.771	1.722	1.78	1.769	1.741	1.799	1.765	1.768	1.807	1.861	1.888	1.839	1.836	1.871	1.956	2.022	2.076	2.169	2.192	2.252	2.195	2.308	2.287	2.293
108	1.43	1.426	1.422	1.434	1.442	1.445	1.443	1.447	1.516	1.532	1.514	1.576	1.554	1.59	1.579	1.64	1.677	1.638	1.678	1.67	1.688	1.682	1.741	1.68	1.781	1.781	1.775	1.793	1.85	1.863	1.841	1.801	1.815	1.869	1.908	1.923	1.984	2.002	2.091	2.124	2.195	2.208	2.239	2.273	2.242	2.218	2.241	2.236	2.222
0	1.377	1.365	1.372	1.397	1.388	1.373	1.387	1.378	1.41	1.405	1.398	1.415	1.455	1.445	1.47	1.474	1.47	1.474	1.505	1.525	1.514	1.523	1.525	1.535	1.564	1.537	1.569	1.563	1.569	1.588	1.596	1.617	1.608	1.598	1.622	1.609	1.622	1.632	1.637	1.64	1.619	1.652	1.651	1.658	1.66	1.658	1.654	1.681	1.661
109	1.358	1.392	1.376	1.423	1.388	1.402	1.397	1.438	1.465	1.438	1.446	1.499	1.501	1.511	1.561	1.546	1.574	1.624	1.589	1.629	1.598	1.668	1.653	1.692	1.733	1.72	1.723	1.709	1.706	1.744	1.791	1.734	1.737	1.821	1.833	1.826	1.823	1.83	1.846	1.811	1.846	1.84	1.908	1.88	1.849	1.866	1.927	1.891	1.874
0	1.365	1.371	1.343	1.405	1.372	1.384	1.39	1.352	1.402	1.386	1.403	1.403	1.427	1.437	1.431	1.446	1.441	1.459	1.479	1.483	1.504	1.512	1.492	1.478	1.525	1.499	1.528	1.53	1.535	1.515	1.574	1.546	1.536	1.568	1.545	1.577	1.556	1.568	1.6	1.587	1.588	1.612	1.609	1.61	1.596	1.604	1.615	1.628	1.61
0	1.434	NaN	NaN	NaN	NaN	NaN	NaN	NaN	NaN	NaN	NaN	NaN	NaN	NaN	NaN	NaN	NaN	NaN	NaN	NaN	NaN	NaN	NaN	NaN	NaN	NaN	NaN	NaN	NaN	NaN	NaN	NaN	NaN	NaN	NaN	NaN	NaN	NaN	NaN	NaN	NaN	NaN	NaN	NaN	NaN	NaN	NaN	NaN	NaN
110	1.365	1.446	1.418	1.442	1.43	1.436	1.41	1.429	1.465	1.451	1.428	1.466	1.419	1.523	1.518	1.519	1.526	1.547	1.562	1.584	1.53	1.584	1.654	1.623	1.592	1.672	1.616	1.666	1.635	1.639	1.664	1.667	1.642	1.689	1.755	1.709	1.713	1.689	1.73	1.721	1.7	1.736	1.747	1.734	1.765	1.706	1.772	1.795	1.753
111	1.37	1.367	1.366	1.398	1.373	1.386	1.396	1.357	1.409	1.437	1.41	1.418	1.424	1.467	1.48	1.487	1.471	1.501	1.501	1.509	1.535	1.538	1.529	1.538	1.542	1.562	1.592	1.563	1.55	1.556	1.604	1.596	1.614	1.611	1.6	1.65	1.624	1.614	1.666	1.642	1.613	1.639	1.671	1.66	1.655	1.663	1.658	1.719	1.696
112	1.379	1.492	1.414	1.458	1.402	1.49	1.347	1.461	1.465	1.478	1.401	1.52	1.497	1.515	1.543	1.501	1.576	1.562	1.482	1.614	1.489	1.579	1.611	1.596	1.58	1.615	1.644	1.673	1.573	1.615	1.608	1.673	1.562	1.608	1.698	1.656	1.637	1.574	1.688	1.657	1.65	1.721	1.674	1.699	1.734	1.677	1.692	1.706	1.732
113	1.403	1.397	1.412	1.4	1.379	1.428	1.41	1.402	1.394	1.422	1.439	1.424	1.447	1.442	1.428	1.475	1.498	1.466	1.462	1.466	1.47	1.48	1.531	1.513	1.519	1.508	1.511	1.56	1.508	1.536	1.567	1.56	1.554	1.554	1.546	1.542	1.55	1.57	1.587	1.588	1.571	1.602	1.578	1.594	1.591	1.59	1.611	1.629	1.613
0	1.413	1.391	1.416	1.388	1.39	1.435	1.41	1.402	1.417	1.431	1.438	1.471	1.431	1.441	1.427	1.469	1.452	1.46	1.461	1.484	1.482	1.505	1.533	1.524	1.528	1.489	1.526	1.56	1.536	1.496	1.566	1.566	1.541	1.549	1.524	1.544	1.532	1.537	1.583	1.571	1.554	1.583	1.586	1.567	1.574	1.59	1.583	1.61	1.608
114	1.413	1.384	1.402	1.418	1.435	1.45	1.438	1.457	1.469	1.447	1.452	1.482	1.503	1.528	1.538	1.535	1.601	1.579	1.564	1.643	1.57	1.638	1.645	1.62	1.665	1.639	1.685	1.714	1.696	1.708	1.685	1.727	1.663	1.707	1.772	1.745	1.76	1.714	1.791	1.757	1.762	1.797	1.769	1.784	1.794	1.792	1.786	1.853	1.792
115	1.369	1.356	1.403	1.426	1.385	1.4	1.414	1.389	1.412	1.439	1.419	1.454	1.486	1.473	1.473	1.512	1.511	1.539	1.531	1.56	1.574	1.587	1.585	1.62	1.582	1.636	1.651	1.657	1.665	1.659	1.665	1.696	1.689	1.666	1.697	1.733	1.745	1.716	1.759	1.752	1.75	1.79	1.802	1.803	1.785	1.793	1.828	1.808	1.826
0	1.366	1.353	1.378	1.391	1.364	1.401	1.383	1.376	1.405	1.426	1.381	1.428	1.439	1.435	1.442	1.463	1.449	1.474	1.502	1.488	1.488	1.517	1.53	1.488	1.534	1.539	1.543	1.55	1.537	1.555	1.581	1.58	1.59	1.577	1.61	1.62	1.624	1.6	1.65	1.611	1.603	1.667	1.643	1.653	1.651	1.659	1.668	1.689	1.672
0	1.471	1.459	1.579	1.545	1.529	1.519	1.562	1.447	1.557	1.528	1.503	1.464	1.576	1.515	1.544	1.599	1.57	1.544	1.55	1.537	1.639	1.609	1.614	1.675	1.542	1.677	1.722	NaN	NaN	NaN	NaN	NaN	NaN	NaN	NaN	NaN	NaN	NaN	NaN	NaN	NaN	NaN	NaN	NaN	NaN	NaN	NaN	NaN	NaN
116	1.39	1.364	1.394	1.406	1.392	1.412	1.4	1.404	1.445	1.443	1.417	1.464	1.495	1.473	1.489	1.493	1.517	1.498	1.547	1.536	1.571	1.561	1.584	1.592	1.609	1.62	1.625	1.658	1.643	1.644	1.649	1.673	1.679	1.681	1.691	1.685	1.696	1.696	1.742	1.71	1.715	1.741	1.762	1.763	1.736	1.744	1.788	1.755	1.807
117	1.352	1.358	1.365	1.398	1.379	1.403	1.362	1.383	1.426	1.408	1.375	1.419	1.432	1.447	1.449	1.441	1.481	1.472	1.481	1.526	1.475	1.513	1.556	1.529	1.527	1.554	1.579	1.558	1.542	1.577	1.547	1.621	1.568	1.599	1.631	1.628	1.625	1.584	1.642	1.628	1.628	1.669	1.664	1.652	1.673	1.665	1.686	1.689	1.691
118	1.43	1.379	1.411	1.411	1.389	1.409	1.406	1.404	1.407	1.468	1.467	1.466	1.499	1.524	1.523	1.582	1.606	1.574	1.595	1.671	1.704	1.733	1.79	1.799	1.837	1.851	1.939	2.004	2.033	2.099	2.175	2.216	2.242	2.256	2.293	2.259	2.25	2.27	2.314	2.287	2.292	2.306	2.286	2.271	2.281	2.285	2.261	2.273	2.269
119	1.399	1.404	1.41	1.415	1.449	1.457	1.444	1.446	1.476	1.508	1.47	1.474	1.541	1.56	1.564	1.548	1.586	1.59	1.599	1.654	1.599	1.6	1.69	1.638	1.717	1.69	1.714	1.737	1.742	1.727	1.755	1.767	1.716	1.732	1.768	1.788	1.789	1.755	1.838	1.771	1.775	1.807	1.844	1.818	1.825	1.858	1.818	1.863	1.831
120	1.391	1.373	1.409	1.408	1.387	1.416	1.4	1.417	1.419	1.43	1.459	1.472	1.506	1.546	1.497	1.56	1.596	1.562	1.603	1.576	1.6	1.63	1.642	1.66	1.686	1.705	1.727	1.69	1.695	1.695	1.734	1.713	1.751	1.72	1.724	1.738	1.756	1.828	1.806	1.767	1.759	1.826	2.008	2.041	1.709	1.814	1.881	1.805	1.859
0	NaN	NaN	NaN	NaN	NaN	NaN	NaN	NaN	NaN	NaN	NaN	NaN	NaN	NaN	NaN	NaN	NaN	NaN	NaN	NaN	NaN	NaN	NaN	NaN	NaN	NaN	NaN	NaN	NaN	NaN	NaN	NaN	NaN	NaN	NaN	NaN	NaN	NaN	NaN	NaN	NaN	NaN	NaN	NaN	NaN	NaN	NaN	NaN	NaN
121	1.365	1.385	1.37	1.398	1.418	1.417	1.384	1.376	1.403	1.407	1.413	1.426	1.429	1.442	1.434	1.456	1.474	1.48	1.496	1.516	1.495	1.511	1.54	1.533	1.528	1.525	1.549	1.561	1.549	1.57	1.585	1.575	1.557	1.583	1.61	1.606	1.604	1.583	1.635	1.607	1.614	1.638	1.622	1.645	1.635	1.64	1.634	1.661	1.653
0	1.49	1.391	1.508	1.496	1.539	1.399	1.454	1.45	1.459	1.536	1.548	1.542	1.603	1.599	1.547	1.66	1.783	1.628	1.713	1.717	1.8	1.744	1.851	1.866	1.831	1.956	1.843	2.032	1.838	1.915	NaN	NaN	NaN	NaN	NaN	NaN	NaN	NaN	NaN	NaN	NaN	NaN	NaN	NaN	NaN	NaN	NaN	NaN	NaN
0	1.501	1.506	1.523	1.568	1.516	1.499	1.564	1.411	1.533	1.566	1.562	1.546	1.551	1.6	NaN	NaN	NaN	NaN	NaN	NaN	NaN	NaN	NaN	NaN	NaN	NaN	NaN	NaN	NaN	NaN	NaN	NaN	NaN	NaN	NaN	NaN	NaN	NaN	NaN	NaN	NaN	NaN	NaN	NaN	NaN	NaN	NaN	NaN	NaN
122	1.466	1.408	1.478	1.465	1.474	1.439	1.456	1.451	1.503	1.558	1.582	1.617	1.62	1.721	1.751	1.788	1.888	1.978	1.966	2.049	2.144	2.092	2.257	2.246	2.253	2.269	2.26	2.5	2.354	2.412	2.39	2.504	2.463	2.461	2.301	2.382	2.479	2.45	2.533	2.307	2.331	2.509	2.425	2.392	2.44	2.388	2.426	2.295	2.434
0	1.354	1.372	1.36	1.384	1.367	1.375	1.384	1.39	1.43	1.411	1.366	1.387	1.41	1.424	1.449	1.445	1.453	1.474	1.468	1.494	1.472	1.465	1.514	1.504	1.5	1.515	1.535	1.541	1.5	1.506	1.555	1.556	1.525	1.563	1.594	1.585	1.585	1.556	1.601	1.565	1.588	1.625	1.606	1.605	1.614	1.609	1.612	1.63	1.63
0	1.427	1.401	1.419	1.441	1.443	1.43	1.439	1.43	1.5	1.511	1.478	1.492	1.5	1.517	1.486	1.528	1.518	1.507	1.547	1.57	1.553	1.641	1.614	1.585	1.596	1.605	1.564	1.632	1.609	1.629	1.613	1.6	1.642	1.622	1.605	1.694	1.688	1.652	1.671	1.645	1.669	1.702	1.703	1.691	1.667	1.665	1.714	1.684	1.712
0	1.433	1.354	1.423	1.448	1.436	1.406	1.437	1.405	1.415	1.425	1.439	1.408	1.465	1.433	1.441	1.483	1.547	1.473	1.511	1.533	1.51	1.519	1.516	1.587	1.489	1.571	1.616	1.595	1.586	1.557	1.584	1.621	1.62	1.628	1.643	1.639	1.591	1.653	1.667	1.683	1.678	1.692	1.665	1.718	1.645	1.704	1.692	1.733	1.687
0	1.48	1.433	1.364	1.516	1.463	1.403	1.456	1.319	1.571	1.508	1.629	1.427	1.579	1.51	1.536	1.524	1.759	1.735	1.679	1.68	1.832	1.717	1.807	1.738	1.687	1.847	1.918	1.945	NaN	NaN	NaN	NaN	NaN	NaN	NaN	NaN	NaN	NaN	NaN	NaN	NaN	NaN	NaN	NaN	NaN	NaN	NaN	NaN	NaN
0	1.37	1.358	1.353	1.387	1.381	1.383	1.389	1.371	1.396	1.412	1.373	1.383	1.398	1.413	1.427	1.425	1.431	1.428	1.451	1.448	1.466	1.464	1.46	1.459	1.467	1.466	1.481	1.489	1.458	1.483	1.507	1.498	1.477	1.482	1.493	1.502	1.499	1.523	1.516	1.497	1.518	1.536	1.544	1.521	1.531	1.54	1.539	1.547	1.56
0	1.369	1.38	1.373	1.394	1.393	1.41	1.402	1.381	1.413	1.422	1.384	1.425	1.428	1.533	1.481	1.517	1.464	1.497	1.504	1.504	1.53	1.551	1.543	1.531	1.523	1.536	1.552	1.582	1.549	1.547	1.571	1.616	1.544	1.615	1.641	1.598	1.639	1.604	1.657	1.609	1.679	1.643	1.646	1.645	1.655	1.657	1.68	1.659	1.662
123	1.402	1.351	1.418	1.495	1.429	1.403	1.435	1.446	1.439	1.46	1.432	1.453	1.449	1.479	1.446	1.499	1.484	1.467	1.484	1.518	1.498	1.574	1.585	1.553	1.547	1.546	1.531	1.567	1.566	1.582	1.597	1.581	1.567	1.611	1.566	1.627	1.65	1.575	1.657	1.612	1.631	1.627	1.65	1.637	1.654	1.617	1.672	1.662	1.664
124	1.375	1.374	1.37	1.41	1.385	1.391	1.385	1.371	1.439	1.456	1.377	1.404	1.416	1.454	1.447	1.484	1.443	1.505	1.495	1.477	1.496	1.508	1.527	1.498	1.532	1.531	1.551	1.558	1.551	1.542	1.551	1.587	1.575	1.571	1.619	1.625	1.61	1.591	1.649	1.608	1.65	1.639	1.662	1.607	1.638	1.66	1.643	1.664	1.646
125	1.366	1.378	1.375	1.404	1.391	1.376	1.386	1.38	1.425	1.433	1.384	1.388	1.404	1.462	1.496	1.478	1.444	1.492	1.51	1.525	1.525	1.509	1.55	1.539	1.546	1.546	1.562	1.569	1.587	1.566	1.627	1.588	1.605	1.606	1.621	1.634	1.67	1.662	1.695	1.629	1.661	1.685	1.698	1.669	1.663	1.671	1.687	1.717	1.716
126	1.386	1.414	1.373	1.461	1.432	1.447	1.417	1.417	1.466	1.461	1.428	1.429	1.429	1.486	1.479	1.524	1.512	1.461	1.496	1.519	1.534	1.566	1.53	1.563	1.546	1.53	1.551	1.599	1.525	1.555	1.594	1.601	1.55	1.577	1.587	1.592	1.597	1.574	1.619	1.62	1.608	1.622	1.642	1.622	1.611	1.621	1.645	1.663	1.66
0	1.39	1.446	1.427	1.394	1.461	1.386	1.327	1.352	1.432	1.37	1.518	1.393	1.558	1.475	1.549	1.563	1.554	1.577	1.501	1.494	1.605	1.581	1.637	1.622	1.604	1.606	1.628	1.782	1.687	1.686	1.663	1.656	1.506	1.586	1.644	1.688	1.559	1.615	1.732	1.708	1.685	1.742	1.756	1.617	1.695	1.724	1.812	1.726	1.655
127	1.399	1.403	1.383	1.406	1.429	1.378	1.418	1.399	1.484	1.471	1.405	1.454	1.451	1.497	1.535	1.507	1.495	1.509	1.533	1.525	1.561	1.547	1.604	1.567	1.511	1.56	1.596	1.615	1.575	1.584	1.657	1.628	1.615	1.649	1.655	1.652	1.681	1.672	1.717	1.656	1.692	1.697	1.702	1.685	1.657	1.716	1.733	1.734	1.687
128	1.366	1.379	1.358	1.407	1.406	1.38	1.401	1.391	1.454	1.44	1.396	1.401	1.416	1.464	1.5	1.489	1.467	1.495	1.524	1.496	1.534	1.525	1.563	1.525	1.543	1.56	1.56	1.549	1.559	1.54	1.598	1.609	1.608	1.606	1.62	1.613	1.651	1.632	1.648	1.6	1.633	1.675	1.679	1.617	1.635	1.695	1.655	1.674	1.651
129	1.354	1.403	1.378	1.399	1.398	1.362	1.361	1.37	1.435	1.435	1.418	1.451	1.486	1.489	1.536	1.536	1.544	1.539	1.563	1.546	1.62	1.591	1.628	1.656	1.617	1.606	1.619	1.675	1.662	1.674	1.725	1.719	1.686	1.718	1.743	1.737	1.785	1.767	1.801	1.76	1.771	1.799	1.861	1.769	1.77	1.839	1.836	1.839	1.804
0	1.433	1.394	1.475	1.544	1.433	1.453	1.513	1.426	1.536	1.508	1.492	1.46	1.556	1.567	1.602	1.67	1.651	1.591	1.716	1.661	1.642	1.747	1.772	1.829	1.679	1.695	1.729	1.649	1.712	1.754	1.817	1.762	1.728	1.829	1.771	1.812	1.796	1.706	1.828	1.816	1.816	1.838	1.811	1.8	1.744	NaN	NaN	NaN	NaN
130	1.368	1.38	1.377	1.41	1.401	1.402	1.409	1.383	1.394	1.425	1.353	1.368	1.4	1.4	1.391	1.423	1.388	1.391	1.395	1.4	1.421	1.415	1.405	1.402	1.376	1.409	1.415	1.405	1.388	1.381	1.409	1.408	1.398	1.391	1.434	1.406	1.406	1.403	1.436	1.4	1.42	1.416	1.411	1.412	1.419	1.399	1.402	1.413	1.415
0	1.383	1.467	1.531	1.476	1.457	1.377	1.428	1.339	1.428	1.326	NaN	NaN	NaN	NaN	NaN	NaN	NaN	NaN	NaN	NaN	NaN	NaN	NaN	NaN	NaN	NaN	NaN	NaN	NaN	NaN	NaN	NaN	NaN	NaN	NaN	NaN	NaN	NaN	NaN	NaN	NaN	NaN	NaN	NaN	NaN	NaN	NaN	NaN	NaN
0	1.449	1.516	1.434	1.538	1.416	1.49	1.504	1.512	1.527	1.499	1.518	1.55	1.555	1.587	1.621	1.658	1.678	1.592	1.671	1.678	1.699	1.648	1.743	1.711	1.715	1.695	1.714	1.678	1.669	1.807	1.696	1.724	1.706	1.738	1.851	1.727	1.78	1.776	1.772	1.871	1.801	1.779	1.86	1.774	1.803	1.829	1.798	1.813	1.842
0	1.279	1.401	1.556	1.768	1.475	1.501	1.692	1.532	1.66	NaN	NaN	NaN	NaN	NaN	NaN	NaN	NaN	NaN	NaN	NaN	NaN	NaN	NaN	NaN	NaN	NaN	NaN	NaN	NaN	NaN	NaN	NaN	NaN	NaN	NaN	NaN	NaN	NaN	NaN	NaN	NaN	NaN	NaN	NaN	NaN	NaN	NaN	NaN	NaN
0	1.476	1.438	1.473	1.51	1.489	1.533	1.494	1.467	1.516	1.465	1.464	1.493	1.515	1.486	1.505	1.522	1.511	1.538	1.51	1.475	1.491	1.527	1.495	1.545	1.538	1.545	1.535	1.57	1.548	1.456	1.561	1.537	1.548	1.562	1.6	1.554	1.57	1.544	1.559	1.514	1.59	1.587	1.555	1.561	1.595	1.565	1.573	1.557	NaN
0	NaN	NaN	NaN	NaN	NaN	NaN	NaN	NaN	NaN	NaN	NaN	NaN	NaN	NaN	NaN	NaN	NaN	NaN	NaN	NaN	NaN	NaN	NaN	NaN	NaN	NaN	NaN	NaN	NaN	NaN	NaN	NaN	NaN	NaN	NaN	NaN	NaN	NaN	NaN	NaN	NaN	NaN	NaN	NaN	NaN	NaN	NaN	NaN	NaN
131	1.371	1.384	1.367	1.423	1.405	1.389	1.385	1.366	1.396	1.411	1.369	1.36	1.379	1.418	1.442	1.414	1.405	1.394	1.395	1.395	1.409	1.428	1.386	1.414	1.378	1.393	1.396	1.418	1.373	1.392	1.407	1.414	1.4	1.39	1.412	1.399	1.396	1.416	1.423	1.416	1.42	1.43	1.41	1.412	1.403	1.418	1.396	1.405	1.406
132	1.392	1.401	1.393	1.463	1.479	1.413	1.421	1.375	1.406	1.485	1.454	1.434	1.492	1.511	1.466	1.535	1.495	1.501	1.494	1.526	1.566	1.553	1.574	1.557	1.54	1.601	1.599	1.602	1.567	1.586	1.618	1.638	1.655	1.578	1.678	1.684	1.656	1.665	1.716	1.651	1.684	1.681	1.695	1.677	1.694	1.675	1.695	1.687	1.672
0	1.626	1.629	1.577	1.787	1.471	1.613	1.703	1.573	1.777	1.603	1.927	1.591	1.643	1.752	1.566	1.812	1.729	NaN	NaN	NaN	NaN	NaN	NaN	NaN	NaN	NaN	NaN	NaN	NaN	NaN	NaN	NaN	NaN	NaN	NaN	NaN	NaN	NaN	NaN	NaN	NaN	NaN	NaN	NaN	NaN	NaN	NaN	NaN	NaN
0	NaN	NaN	NaN	NaN	NaN	NaN	NaN	NaN	NaN	NaN	NaN	NaN	NaN	NaN	NaN	NaN	NaN	NaN	NaN	NaN	NaN	NaN	NaN	NaN	NaN	NaN	NaN	NaN	NaN	NaN	NaN	NaN	NaN	NaN	NaN	NaN	NaN	NaN	NaN	NaN	NaN	NaN	NaN	NaN	NaN	NaN	NaN	NaN	NaN
0	1.172	1.468	1.566	1.74	NaN	NaN	NaN	NaN	NaN	NaN	NaN	NaN	NaN	NaN	NaN	NaN	NaN	NaN	NaN	NaN	NaN	NaN	NaN	NaN	NaN	NaN	NaN	NaN	NaN	NaN	NaN	NaN	NaN	NaN	NaN	NaN	NaN	NaN	NaN	NaN	NaN	NaN	NaN	NaN	NaN	NaN	NaN	NaN	NaN
0	1.422	1.367	1.386	1.479	1.447	1.47	1.465	1.456	1.447	1.479	1.421	1.438	1.477	1.502	1.514	1.542	1.553	1.532	1.557	1.531	1.551	1.575	1.607	1.623	1.599	1.581	1.591	1.614	1.621	1.625	1.662	1.684	1.671	1.623	1.738	1.678	1.705	1.683	1.689	1.664	1.681	1.733	1.662	1.671	1.708	1.682	1.704	1.709	1.732
0	1.516	1.452	1.526	1.507	1.503	1.571	1.526	1.511	1.518	1.548	1.514	1.5	1.528	1.566	1.566	1.598	1.576	1.585	1.746	1.602	1.635	1.72	1.628	1.595	1.694	1.641	1.66	1.71	1.638	1.627	1.676	1.693	1.71	1.708	1.717	1.687	1.747	1.748	1.736	1.75	1.71	1.87	1.722	1.725	1.687	1.734	1.745	1.796	1.713
0	1.304	1.342	1.393	1.438	1.384	1.43	1.477	1.362	1.335	1.24	1.406	1.455	1.518	NaN	NaN	NaN	NaN	NaN	NaN	NaN	NaN	NaN	NaN	NaN	NaN	NaN	NaN	NaN	NaN	NaN	NaN	NaN	NaN	NaN	NaN	NaN	NaN	NaN	NaN	NaN	NaN	NaN	NaN	NaN	NaN	NaN	NaN	NaN	NaN
0	NaN	NaN	NaN	NaN	NaN	NaN	NaN	NaN	NaN	NaN	NaN	NaN	NaN	NaN	NaN	NaN	NaN	NaN	NaN	NaN	NaN	NaN	NaN	NaN	NaN	NaN	NaN	NaN	NaN	NaN	NaN	NaN	NaN	NaN	NaN	NaN	NaN	NaN	NaN	NaN	NaN	NaN	NaN	NaN	NaN	NaN	NaN	NaN	NaN
133	1.409	1.403	1.38	1.474	1.446	1.477	1.474	1.416	1.436	1.515	1.515	1.473	1.527	1.571	1.576	1.572	1.606	1.575	1.565	1.613	1.635	1.708	1.664	1.637	1.685	1.668	1.655	1.712	1.665	1.694	1.721	1.72	1.774	1.746	1.833	1.784	1.775	1.848	1.853	1.787	1.829	1.817	1.812	1.829	1.849	1.806	1.822	1.849	1.811
0	1.31	1.338	1.374	1.431	1.394	1.39	1.412	1.35	1.367	1.399	1.358	1.404	1.416	1.41	1.435	1.457	1.439	1.414	1.447	1.459	1.538	1.485	1.437	1.508	1.476	1.464	1.433	1.452	1.473	1.473	1.526	1.528	1.477	1.516	1.488	1.501	1.483	1.558	1.509	1.498	1.527	1.563	1.551	1.524	1.526	1.548	1.553	1.561	1.573
134	1.412	1.375	1.379	1.418	1.391	1.445	1.427	1.433	1.42	1.475	1.433	1.451	1.472	1.507	1.559	1.551	1.556	1.548	1.573	1.577	1.603	1.623	1.627	1.638	1.668	1.669	1.712	1.7	1.741	1.704	1.769	1.789	1.77	1.776	1.782	1.798	1.804	1.811	1.847	1.84	1.821	1.882	1.871	1.867	1.841	1.913	1.953	1.944	1.986
0	1.46	1.449	1.426	1.587	1.576	1.549	1.492	1.488	1.527	1.553	1.545	1.495	1.592	1.67	1.631	1.693	1.726	1.588	1.661	1.714	1.723	1.735	1.768	1.747	1.81	1.763	1.703	1.851	1.74	1.81	1.796	1.806	1.966	1.889	1.959	1.86	2.021	2.076	1.931	2.001	2.018	1.973	2.078	1.965	1.948	1.953	1.948	1.955	2.007
135	1.417	1.388	1.378	1.435	1.425	1.416	1.452	1.4	1.431	1.499	1.472	1.444	1.525	1.564	1.57	1.551	1.613	1.558	1.582	1.602	1.636	1.686	1.662	1.651	1.702	1.675	1.679	1.762	1.65	1.705	1.761	1.678	1.791	1.694	1.844	1.771	1.806	1.873	1.782	1.786	1.838	1.863	1.869	1.849	1.81	1.812	1.801	1.812	1.813
136	1.395	1.354	1.365	1.407	1.389	1.428	1.414	1.38	1.412	1.41	1.419	1.435	1.478	1.456	1.49	1.502	1.559	1.544	1.569	1.566	1.631	1.597	1.609	1.594	1.644	1.615	1.658	1.66	1.674	1.72	1.722	1.706	1.716	1.721	1.762	1.738	1.768	1.751	1.771	1.782	1.772	1.849	1.822	1.812	1.795	1.824	1.88	1.88	1.927
0	1.518	1.488	1.439	1.631	1.639	1.571	NaN	NaN	NaN	NaN	NaN	NaN	NaN	NaN	NaN	NaN	NaN	NaN	NaN	NaN	NaN	NaN	NaN	NaN	NaN	NaN	NaN	NaN	NaN	NaN	NaN	NaN	NaN	NaN	NaN	NaN	NaN	NaN	NaN	NaN	NaN	NaN	NaN	NaN	NaN	NaN	NaN	NaN	NaN
137	1.42	1.422	1.381	1.408	1.43	1.415	1.422	1.447	1.441	1.463	1.467	1.499	1.5	1.504	1.545	1.556	1.567	1.595	1.58	1.55	1.601	1.588	1.583	1.638	1.625	1.645	1.655	1.643	1.633	1.654	1.673	1.665	1.664	1.676	1.706	1.739	1.732	1.7	1.736	1.721	1.752	1.762	1.761	1.745	1.737	1.777	1.79	1.78	1.76
0	1.396	1.418	1.39	1.545	1.458	1.469	1.532	1.38	1.43	1.486	1.439	1.456	1.481	1.488	1.462	1.462	NaN	NaN	NaN	NaN	NaN	NaN	NaN	NaN	NaN	NaN	NaN	NaN	NaN	NaN	NaN	NaN	NaN	NaN	NaN	NaN	NaN	NaN	NaN	NaN	NaN	NaN	NaN	NaN	NaN	NaN	NaN	NaN	NaN
138	1.412	1.435	1.379	1.415	1.406	1.44	1.4	1.435	1.437	1.42	1.437	1.483	1.468	1.446	1.491	1.48	1.516	1.529	1.547	1.52	1.562	1.546	1.543	1.55	1.566	1.564	1.595	1.6	1.575	1.566	1.611	1.626	1.621	1.623	1.621	1.637	1.636	1.625	1.65	1.656	1.655	1.672	1.673	1.669	1.679	1.679	1.685	1.669	1.687
139	1.365	1.36	1.359	1.394	1.384	1.388	1.387	1.364	1.387	1.387	1.387	1.375	1.399	1.38	1.401	1.402	1.402	1.403	1.41	1.414	1.426	1.418	1.432	1.426	1.443	1.43	1.452	1.46	1.441	1.462	1.469	1.467	1.467	1.48	1.484	1.496	1.518	1.489	1.513	1.507	1.506	1.533	1.527	1.506	1.51	1.517	1.556	1.554	1.541
140	1.375	1.393	1.377	1.465	1.397	1.412	1.44	1.383	1.411	1.443	1.461	1.469	1.482	1.515	1.448	1.537	1.485	1.538	1.595	1.546	1.574	1.585	1.625	1.637	1.592	1.614	1.657	1.653	1.688	1.764	1.819	1.864	1.907	1.96	2.02	2.078	2.113	2.146	NaN	NaN	NaN	NaN	NaN	NaN	NaN	NaN	NaN	NaN	NaN
0	NaN	NaN	NaN	NaN	NaN	NaN	NaN	NaN	NaN	NaN	NaN	NaN	NaN	NaN	NaN	NaN	NaN	NaN	NaN	NaN	NaN	NaN	NaN	NaN	NaN	NaN	NaN	NaN	NaN	NaN	NaN	NaN	NaN	NaN	NaN	NaN	NaN	NaN	NaN	NaN	NaN	NaN	NaN	NaN	NaN	NaN	NaN	NaN	NaN
0	1.339	1.406	1.387	1.464	1.449	1.444	1.452	1.399	1.428	1.464	1.407	1.424	1.475	1.472	1.477	1.53	1.484	1.524	1.56	1.528	1.569	1.617	1.577	1.576	1.619	1.674	1.608	1.583	1.613	1.588	1.668	1.648	1.703	1.67	1.723	1.645	1.651	1.728	1.731	1.613	1.71	1.728	1.713	1.722	1.732	1.762	1.723	1.774	1.779
0	1.27	NaN	NaN	NaN	NaN	NaN	NaN	NaN	NaN	NaN	NaN	NaN	NaN	NaN	NaN	NaN	NaN	NaN	NaN	NaN	NaN	NaN	NaN	NaN	NaN	NaN	NaN	NaN	NaN	NaN	NaN	NaN	NaN	NaN	NaN	NaN	NaN	NaN	NaN	NaN	NaN	NaN	NaN	NaN	NaN	NaN	NaN	NaN	NaN
0	1.287	1.324	1.391	1.453	1.418	1.495	1.517	1.356	1.437	1.458	1.396	1.443	1.533	1.484	1.536	1.569	1.604	1.518	1.592	1.698	1.713	1.713	1.707	1.684	1.717	1.947	1.736	1.683	1.771	1.723	1.762	1.862	1.836	1.886	1.903	1.847	1.839	2	1.91	NaN	NaN	NaN	NaN	NaN	NaN	NaN	NaN	NaN	NaN
0	1.345	1.429	1.392	1.391	1.366	1.467	1.443	1.44	1.414	1.426	1.399	1.382	1.434	1.435	1.465	1.475	1.494	1.499	1.52	1.529	1.463	1.474	1.494	1.497	1.494	1.524	1.5	1.537	1.541	1.583	1.529	1.572	1.546	1.545	1.599	1.583	1.651	1.56	1.634	1.623	1.57	1.638	1.68	1.616	1.633	1.703	1.639	1.611	1.68
0	1.436	1.409	1.44	1.494	1.423	1.459	1.439	1.447	1.455	1.45	1.475	1.472	1.537	1.545	1.521	1.519	1.565	1.527	1.603	1.546	1.622	1.673	1.662	1.633	1.638	1.654	1.692	1.662	1.612	NaN	NaN	NaN	NaN	NaN	NaN	NaN	NaN	NaN	NaN	NaN	NaN	NaN	NaN	NaN	NaN	NaN	NaN	NaN	NaN
141	1.43	1.418	1.427	1.447	1.468	1.451	1.404	1.405	1.48	1.462	1.472	1.497	1.531	1.544	1.551	1.568	1.541	1.579	1.672	1.603	1.655	1.668	1.614	1.679	1.647	1.643	1.707	1.729	1.687	1.689	1.742	1.723	1.731	1.717	1.767	1.797	1.783	1.793	1.79	1.802	1.811	1.791	1.831	1.814	1.853	1.791	1.859	1.838	1.857
142	1.379	1.391	1.398	1.45	1.457	1.448	1.436	1.449	1.442	1.424	1.519	1.447	1.522	1.558	1.555	1.519	1.538	1.513	1.625	1.62	1.637	1.671	1.655	1.609	1.71	1.757	1.734	1.722	1.654	1.746	1.769	1.674	1.856	1.677	1.806	1.81	1.821	1.88	1.806	1.802	1.904	1.881	1.916	1.883	1.905	1.861	1.89	1.904	1.956
143	1.36	1.419	1.367	1.459	1.429	1.421	1.431	1.404	1.402	1.451	1.43	1.445	1.413	1.483	1.417	1.467	1.446	1.456	1.513	1.481	1.492	1.479	1.485	1.53	1.466	1.518	1.527	1.512	1.512	1.531	1.517	1.541	1.555	1.54	1.513	1.521	1.546	1.526	1.581	1.526	1.543	1.579	1.573	1.605	1.596	1.628	1.617	1.576	1.564
144	1.416	1.411	1.399	1.419	1.382	1.429	1.394	1.436	1.434	1.426	1.411	1.429	1.388	1.459	1.411	1.395	1.455	1.458	1.477	1.438	1.436	1.478	1.451	1.44	1.423	1.477	1.533	1.485	1.494	1.457	1.476	1.512	1.556	1.53	1.503	1.496	1.593	1.515	1.568	1.543	1.599	1.568	1.622	1.507	1.541	1.612	1.583	1.587	1.571
145	1.438	1.487	1.438	1.448	1.475	1.475	1.477	1.423	1.466	1.524	1.502	1.469	1.549	1.557	1.483	1.551	1.447	1.537	1.555	1.518	1.476	1.617	1.596	1.547	1.574	1.623	1.571	1.605	1.579	1.602	1.62	1.589	1.699	1.6	1.678	1.583	1.642	1.651	1.657	1.614	1.678	1.703	1.664	1.661	1.656	1.671	1.669	1.726	1.678
0	1.385	1.384	1.387	1.411	1.414	1.4	1.418	NaN	NaN	NaN	NaN	NaN	NaN	NaN	NaN	NaN	NaN	NaN	NaN	NaN	NaN	NaN	NaN	NaN	NaN	NaN	NaN	NaN	NaN	NaN	NaN	NaN	NaN	NaN	NaN	NaN	NaN	NaN	NaN	NaN	NaN	NaN	NaN	NaN	NaN	NaN	NaN	NaN	NaN
0	1.435	1.415	1.453	1.483	1.453	1.449	1.439	1.444	1.43	1.452	1.468	1.454	1.449	1.459	1.429	1.525	1.459	1.497	1.558	1.502	1.497	1.506	1.566	1.568	1.509	1.565	1.566	1.528	1.585	1.599	1.561	1.541	1.608	1.616	1.584	1.615	1.56	1.602	1.601	1.943	2.168	NaN	NaN	NaN	NaN	NaN	NaN	NaN	NaN
0	1.469	1.424	1.466	1.477	1.532	1.412	1.513	1.533	NaN	NaN	NaN	NaN	NaN	NaN	NaN	NaN	NaN	NaN	NaN	NaN	NaN	NaN	NaN	NaN	NaN	NaN	NaN	NaN	NaN	NaN	NaN	NaN	NaN	NaN	NaN	NaN	NaN	NaN	NaN	NaN	NaN	NaN	NaN	NaN	NaN	NaN	NaN	NaN	NaN
146	1.28	1.315	1.368	1.411	1.357	1.498	1.48	1.394	1.416	1.444	1.365	1.43	1.467	1.5	1.476	1.538	1.567	1.474	1.504	1.577	1.541	1.593	1.547	1.579	1.577	1.793	1.647	1.536	1.614	1.462	1.574	1.636	1.634	1.699	1.714	1.532	1.567	1.74	1.695	1.492	1.713	1.656	1.634	1.712	1.598	1.72	1.606	1.651	1.724
147	1.331	1.392	1.392	1.413	1.395	1.477	1.458	1.391	1.439	1.488	1.431	1.44	1.579	1.527	1.488	1.576	1.546	1.589	1.59	1.639	1.607	1.752	1.73	1.667	1.68	1.861	1.735	1.691	1.728	1.713	1.767	1.777	1.842	1.871	1.869	1.775	1.819	1.898	1.875	1.732	1.945	1.896	1.843	1.892	1.873	1.944	1.96	1.98	2.042
0	1.405	1.429	1.319	1.462	1.43	1.415	1.417	1.481	1.459	1.526	1.48	1.558	1.65	1.642	1.655	1.6	1.505	1.562	1.693	1.784	1.737	1.773	1.843	1.744	1.761	1.825	1.865	1.778	1.844	1.854	1.965	1.819	2.028	1.917	2.007	1.89	2.028	1.963	1.938	1.971	1.965	2.038	2.1	1.994	1.972	1.994	2.019	2.038	2.016
0	1.395	1.46	1.376	1.407	1.447	1.545	1.439	1.412	1.461	1.511	1.439	NaN	NaN	NaN	NaN	NaN	NaN	NaN	NaN	NaN	NaN	NaN	NaN	NaN	NaN	NaN	NaN	NaN	NaN	NaN	NaN	NaN	NaN	NaN	NaN	NaN	NaN	NaN	NaN	NaN	NaN	NaN	NaN	NaN	NaN	NaN	NaN	NaN	NaN
148	1.388	1.388	1.359	1.402	1.381	1.366	1.375	1.42	1.411	1.427	1.478	1.447	1.499	1.488	1.511	1.563	1.516	1.534	1.615	1.6	1.619	1.698	1.652	1.695	1.721	1.736	1.734	1.765	1.734	1.775	1.791	1.829	1.838	1.947	2.031	2.092	2.085	2.033	2.222	2.231	2.187	2.253	2.246	2.259	2.259	2.21	2.257	2.268	2.247
149	1.425	1.444	1.439	1.371	1.481	1.509	1.51	1.405	1.474	1.462	1.424	1.449	1.542	1.506	1.454	1.551	1.52	1.503	1.563	1.576	1.546	1.743	1.628	1.588	1.588	1.741	1.64	1.583	1.631	1.604	1.665	1.655	1.691	1.635	1.697	1.692	1.667	1.71	1.691	1.593	1.745	1.744	1.711	1.665	1.732	1.762	1.662	1.752	1.721
0	NaN	NaN	NaN	NaN	NaN	NaN	NaN	NaN	NaN	NaN	NaN	NaN	NaN	NaN	NaN	NaN	NaN	NaN	NaN	NaN	NaN	NaN	NaN	NaN	NaN	NaN	NaN	NaN	NaN	NaN	NaN	NaN	NaN	NaN	NaN	NaN	NaN	NaN	NaN	NaN	NaN	NaN	NaN	NaN	NaN	NaN	NaN	NaN	NaN
0	1.332	1.348	1.404	1.412	1.398	1.516	1.478	1.406	1.429	1.454	1.391	1.452	1.517	1.508	1.517	1.534	1.606	1.502	1.548	1.673	1.581	1.718	1.693	1.64	1.831	2.388	1.818	1.682	1.846	1.623	1.675	1.799	1.663	1.866	1.955	1.736	1.725	1.996	NaN	NaN	NaN	NaN	NaN	NaN	NaN	NaN	NaN	NaN	NaN
150	1.41	1.359	1.373	1.438	1.377	1.389	1.434	1.421	1.435	1.41	1.466	1.448	1.449	1.483	1.452	1.478	1.472	1.474	1.523	1.515	1.536	1.593	1.55	1.528	1.551	1.583	1.586	1.572	1.557	1.585	1.602	1.58	1.628	1.569	1.632	1.579	1.649	1.658	1.637	1.612	1.639	1.669	1.694	1.699	1.636	1.644	1.637	1.69	1.736
151	1.377	1.352	1.384	1.351	1.412	1.47	1.428	1.37	1.396	1.464	1.366	1.447	1.534	1.51	1.508	1.581	1.601	1.592	1.599	1.626	1.583	1.801	1.798	1.653	1.748	2.158	1.811	1.72	1.863	1.751	1.809	1.887	1.952	2.01	2.043	2.048	2.129	2.275	2.332	2.313	2.381	2.401	2.361	2.385	2.326	2.368	2.306	2.323	2.334
0	1.415	1.362	1.392	1.425	1.429	1.401	1.379	1.429	1.419	1.46	1.497	1.47	1.452	1.527	1.485	1.544	1.521	1.475	1.561	1.52	1.576	1.591	1.575	1.64	1.562	1.591	1.65	1.69	1.599	1.604	1.68	1.688	1.609	1.666	1.647	1.685	1.665	1.665	1.681	1.68	1.717	1.697	1.736	1.672	1.738	1.685	1.75	1.707	1.709
152	1.397	1.356	1.382	1.41	1.399	1.4	1.418	1.41	1.417	1.448	1.507	1.462	1.497	1.532	1.512	1.531	1.532	1.536	1.563	1.562	1.603	1.6	1.595	1.644	1.631	1.667	1.7	1.732	1.674	1.7	1.743	1.739	1.726	1.736	1.764	1.817	1.89	2.012	2.107	2.138	2.19	2.226	2.305	2.277	2.307	2.281	2.301	2.303	2.268
0	1.409	1.407	1.381	1.424	1.418	1.428	1.404	1.401	1.44	1.444	1.422	1.44	1.446	1.458	1.478	1.475	1.474	1.481	1.533	1.539	1.566	1.548	1.568	1.608	1.593	1.597	1.63	1.618	1.593	NaN	NaN	NaN	NaN	NaN	NaN	NaN	NaN	NaN	NaN	NaN	NaN	NaN	NaN	NaN	NaN	NaN	NaN	NaN	NaN
0	1.425	1.403	1.401	1.44	1.412	1.418	1.406	1.402	1.439	1.43	1.459	1.449	1.461	1.515	1.486	1.488	1.484	1.486	1.516	1.495	1.575	1.547	1.519	1.561	1.518	1.579	1.601	1.601	1.57	1.576	1.584	1.606	1.585	1.585	1.614	1.617	1.609	1.612	1.639	1.619	1.632	1.64	1.657	1.642	1.64	1.659	1.664	1.665	1.664
0	1.586	1.805	1.493	1.594	1.659	1.724	1.569	1.398	1.657	1.809	1.799	2.83	NaN	NaN	NaN	NaN	NaN	NaN	NaN	NaN	NaN	NaN	NaN	NaN	NaN	NaN	NaN	NaN	NaN	NaN	NaN	NaN	NaN	NaN	NaN	NaN	NaN	NaN	NaN	NaN	NaN	NaN	NaN	NaN	NaN	NaN	NaN	NaN	NaN
153	1.408	1.366	1.401	1.415	1.368	1.4	1.407	1.384	1.425	1.387	1.44	1.465	1.489	1.505	1.453	1.476	1.468	1.516	1.538	1.55	1.5	1.539	1.563	1.538	1.533	1.556	1.566	1.573	1.55	1.585	1.618	1.585	1.568	1.567	1.649	1.594	1.674	1.601	1.643	1.623	1.681	1.628	1.7	1.684	1.653	1.609	1.677	1.673	1.691
0	1.371	1.365	1.324	1.423	1.413	1.366	1.382	1.405	1.42	NaN	NaN	NaN	NaN	NaN	NaN	NaN	NaN	NaN	NaN	NaN	NaN	NaN	NaN	NaN	NaN	NaN	NaN	NaN	NaN	NaN	NaN	NaN	NaN	NaN	NaN	NaN	NaN	NaN	NaN	NaN	NaN	NaN	NaN	NaN	NaN	NaN	NaN	NaN	NaN
0	1.384	1.388	1.365	1.399	1.405	1.393	1.387	1.365	1.413	1.417	1.421	1.408	1.455	1.48	1.413	1.474	1.431	1.473	1.497	1.493	1.507	1.567	1.531	1.5	1.506	1.553	1.524	1.518	1.543	1.575	1.557	1.561	1.584	1.57	1.582	1.587	1.562	1.605	1.582	1.566	1.626	1.608	1.637	1.599	1.618	1.627	1.646	1.649	1.666
154	1.514	1.61	1.298	1.406	1.413	1.737	1.631	1.502	1.675	1.449	1.518	1.47	1.767	1.662	1.521	1.592	1.67	1.826	1.789	1.668	1.636	2.031	1.875	1.646	1.673	2.002	1.843	1.749	1.903	1.786	1.88	1.811	1.999	1.789	2.045	1.66	1.777	1.944	1.916	1.654	2.061	1.875	1.908	1.91	1.794	2	1.776	1.853	1.973
155	1.35	1.336	1.35	1.379	1.368	1.439	1.424	1.394	1.413	1.41	1.382	1.427	1.524	1.496	1.504	1.534	1.543	1.511	1.534	1.588	1.554	1.614	1.644	1.588	1.637	1.952	1.692	1.589	1.641	1.548	1.611	1.64	1.644	1.699	1.736	1.638	1.632	1.749	1.72	1.568	1.781	1.73	1.697	1.718	1.689	1.733	1.651	1.733	1.745
0	1.414	1.413	1.387	1.434	1.445	1.405	1.422	1.432	1.442	1.47	1.466	1.466	1.461	1.52	1.51	1.505	1.526	1.512	1.539	1.522	1.57	1.599	1.584	1.589	1.557	1.632	1.631	1.66	1.603	1.605	1.676	1.666	1.634	1.685	1.686	1.699	1.686	1.68	1.709	1.709	1.729	1.686	1.763	1.712	1.726	1.72	1.738	NaN	NaN
156	1.394	1.441	1.399	1.418	1.455	1.487	1.426	1.355	1.442	1.509	1.489	1.416	1.572	1.53	1.474	1.531	1.407	1.547	1.604	1.499	1.559	1.661	1.706	1.539	1.594	1.645	1.61	1.579	1.629	1.675	1.681	1.591	1.79	1.584	1.737	1.666	1.657	1.733	1.668	1.576	1.728	1.702	1.62	1.625	1.619	1.758	1.651	1.775	1.724
0	1.389	1.434	1.399	1.409	1.433	1.446	1.42	1.426	1.441	1.454	1.474	1.475	1.482	1.521	1.497	1.553	1.538	1.543	1.54	1.543	1.601	1.61	1.569	1.616	1.557	1.613	1.665	1.666	1.608	1.638	1.675	1.667	1.656	1.66	1.704	1.715	NaN	NaN	NaN	NaN	NaN	NaN	NaN	NaN	NaN	NaN	NaN	NaN	NaN
0	1.473	1.391	1.423	1.505	1.468	1.465	1.522	1.497	1.564	1.449	1.58	1.539	1.562	1.645	1.563	1.567	1.575	1.585	1.594	1.598	1.643	1.611	1.637	1.623	1.64	1.647	1.668	1.667	1.661	1.674	1.676	1.701	1.703	1.709	1.725	1.708	1.724	1.72	1.735	1.719	1.746	1.763	1.781	1.755	1.747	1.757	1.789	1.771	1.771
0	1.545	1.573	1.403	1.551	1.551	1.62	1.552	NaN	NaN	NaN	NaN	NaN	NaN	NaN	NaN	NaN	NaN	NaN	NaN	NaN	NaN	NaN	NaN	NaN	NaN	NaN	NaN	NaN	NaN	NaN	NaN	NaN	NaN	NaN	NaN	NaN	NaN	NaN	NaN	NaN	NaN	NaN	NaN	NaN	NaN	NaN	NaN	NaN	NaN
0	1.397	1.48	1.381	1.372	1.487	1.495	1.448	1.438	1.438	1.567	1.459	1.478	1.581	1.526	1.485	1.55	1.505	1.594	1.561	1.533	1.6	1.649	1.707	1.573	1.529	1.705	1.646	1.603	1.632	1.653	1.672	1.704	NaN	NaN	NaN	NaN	NaN	NaN	NaN	NaN	NaN	NaN	NaN	NaN	NaN	NaN	NaN	NaN	NaN
157	1.398	1.384	1.378	1.439	1.407	1.441	1.415	1.41	1.416	1.444	1.439	1.445	1.488	1.486	1.47	1.502	1.488	1.495	1.523	1.563	1.548	1.561	1.567	1.622	1.596	1.627	1.648	1.622	1.632	1.666	1.663	1.655	1.698	1.664	1.707	1.69	1.713	1.658	1.749	1.687	1.736	1.752	1.755	1.782	1.752	1.805	1.781	1.779	1.779
158	1.377	1.385	1.375	1.374	1.421	1.431	1.378	1.406	1.415	1.446	1.435	1.442	1.482	1.471	1.515	1.498	1.487	1.527	1.537	1.572	1.553	1.559	1.592	1.614	1.584	1.635	1.661	1.631	1.635	1.674	1.68	1.637	1.719	1.725	1.669	1.696	1.734	1.717	1.779	1.694	1.801	1.784	1.785	1.787	1.774	1.825	1.795	1.812	1.804
0	1.483	1.513	1.478	1.521	1.482	1.577	1.54	1.612	1.588	1.537	1.558	1.591	1.586	1.647	1.643	1.677	1.556	1.551	1.754	1.658	1.669	1.677	1.569	1.713	1.705	1.812	1.808	1.886	1.687	1.784	1.76	1.943	1.968	NaN	NaN	NaN	NaN	NaN	NaN	NaN	NaN	NaN	NaN	NaN	NaN	NaN	NaN	NaN	NaN
0	1.463	1.431	1.407	1.493	1.463	1.481	1.449	1.462	1.545	1.497	1.579	1.558	1.531	NaN	NaN	NaN	NaN	NaN	NaN	NaN	NaN	NaN	NaN	NaN	NaN	NaN	NaN	NaN	NaN	NaN	NaN	NaN	NaN	NaN	NaN	NaN	NaN	NaN	NaN	NaN	NaN	NaN	NaN	NaN	NaN	NaN	NaN	NaN	NaN
0	1.378	1.365	1.372	1.411	1.403	1.42	1.42	1.403	1.45	1.423	1.431	1.434	1.502	1.507	1.482	1.481	1.496	1.555	1.55	1.54	1.581	1.591	1.608	1.554	1.537	NaN	NaN	NaN	NaN	NaN	NaN	NaN	NaN	NaN	NaN	NaN	NaN	NaN	NaN	NaN	NaN	NaN	NaN	NaN	NaN	NaN	NaN	NaN	NaN
159	1.425	1.409	1.376	1.447	1.424	1.414	1.428	1.44	1.444	1.45	1.478	1.455	1.52	1.534	1.546	1.573	1.55	1.575	1.627	1.627	1.678	1.697	1.66	1.726	1.677	1.764	1.796	1.831	1.786	1.826	1.932	1.992	2.072	2.137	2.223	2.222	2.129	1.84	2.201	2.199	2.188	2.241	2.216	2.172	2.195	2.18	2.181	2.184	2.174
160	1.345	1.352	1.36	1.368	1.387	1.43	1.379	1.368	1.392	1.422	1.376	1.413	1.461	1.476	1.432	1.481	1.479	1.444	1.495	1.527	1.49	1.542	1.554	1.526	1.553	1.683	1.593	1.545	1.564	1.529	1.557	1.591	1.624	1.656	1.655	1.582	1.64	1.662	1.668	1.569	1.69	1.656	1.66	1.667	1.643	1.691	1.659	1.694	1.701
0	1.378	1.384	1.392	1.404	1.372	1.422	1.412	1.417	1.439	1.429	1.425	1.452	1.469	1.476	1.497	1.478	1.467	1.509	1.529	1.534	1.547	1.519	1.557	NaN	NaN	NaN	NaN	NaN	NaN	NaN	NaN	NaN	NaN	NaN	NaN	NaN	NaN	NaN	NaN	NaN	NaN	NaN	NaN	NaN	NaN	NaN	NaN	NaN	NaN
161	1.402	1.394	1.382	1.422	1.404	1.423	1.444	1.429	1.44	1.438	1.448	1.48	1.492	1.513	1.537	1.534	1.53	1.535	1.597	1.593	1.654	1.688	1.67	1.694	1.702	1.732	1.757	1.788	1.736	1.745	1.769	1.814	1.844	1.773	1.816	1.824	1.846	1.824	1.903	1.941	2.003	2.086	2.167	2.16	2.189	2.216	2.255	2.246	2.235
0	1.355	1.38	1.355	1.42	1.398	1.387	1.394	1.386	1.437	1.386	1.427	1.419	1.432	1.456	1.467	1.445	1.48	1.513	1.492	NaN	NaN	NaN	NaN	NaN	NaN	NaN	NaN	NaN	NaN	NaN	NaN	NaN	NaN	NaN	NaN	NaN	NaN	NaN	NaN	NaN	NaN	NaN	NaN	NaN	NaN	NaN	NaN	NaN	NaN
162	1.408	1.377	1.375	1.43	1.401	1.392	1.397	1.399	1.443	1.436	1.435	1.467	1.505	1.527	1.517	1.5	1.544	1.547	1.542	1.549	1.618	1.651	1.62	1.64	1.623	1.657	1.709	1.718	1.687	1.727	1.714	1.702	1.746	1.72	1.758	1.798	1.725	1.718	1.825	1.813	1.81	1.853	1.875	1.903	1.988	2.051	2.138	2.18	2.22
163	1.382	1.367	1.363	1.405	1.381	1.403	1.389	1.422	1.403	1.427	1.422	1.437	1.457	1.468	1.463	1.481	1.466	1.499	1.505	1.52	1.508	1.526	1.54	1.527	1.56	1.565	1.578	1.596	1.569	1.603	1.614	1.629	1.625	1.61	1.635	1.655	1.658	1.66	1.656	1.66	1.667	1.713	1.695	1.714	1.699	1.734	1.717	1.743	1.744
164	1.342	1.389	1.392	1.434	1.414	1.484	1.465	1.512	1.557	1.509	1.551	1.561	1.561	1.606	1.783	1.739	1.735	1.904	2.079	2.251	2.289	2.387	2.414	2.415	2.417	2.604	2.5	2.456	2.418	2.559	2.546	2.694	2.624	2.494	2.425	2.455	2.391	2.401	2.345	2.438	2.379	2.43	2.404	2.371	2.398	2.418	2.388	2.473	2.411
165	1.408	1.392	1.387	1.427	1.397	1.425	1.417	1.413	1.457	1.42	1.442	1.461	1.465	1.514	1.489	1.498	1.505	1.559	1.533	1.554	1.576	1.592	1.603	1.608	1.613	1.592	1.63	1.66	1.635	1.702	1.683	1.705	1.704	1.711	1.709	1.729	1.712	1.702	1.745	1.737	1.759	1.778	1.807	1.785	1.838	1.908	1.962	2.02	2.089
166	1.339	1.355	1.343	1.409	1.378	1.379	1.384	1.384	1.413	1.369	1.404	1.413	1.431	1.442	1.456	1.432	1.489	1.487	1.467	1.493	1.51	1.467	1.54	1.479	1.484	1.481	1.495	1.5	1.48	1.554	1.548	1.549	1.551	1.571	1.569	1.566	1.521	1.57	1.569	1.573	1.568	1.613	1.615	1.592	1.578	1.621	1.618	1.601	1.615
167	1.369	1.436	1.37	1.403	1.413	1.456	1.466	1.474	1.488	1.549	1.55	1.579	1.671	1.678	1.789	1.871	1.936	2.094	2.291	2.34	2.437	2.384	2.397	2.409	2.426	2.388	2.32	2.319	2.28	2.365	2.377	2.317	2.341	2.305	2.327	2.359	2.188	2.215	2.271	2.251	2.25	2.323	2.309	2.281	2.276	2.338	2.326	2.343	2.301
168	1.378	1.409	1.367	1.446	1.404	1.453	1.438	1.502	1.51	1.537	1.552	1.587	1.575	1.702	1.809	1.836	1.858	2.029	2.169	2.259	2.3	2.312	2.323	2.32	2.271	2.319	2.412	2.383	2.405	2.486	2.428	2.458	2.407	2.503	2.497	2.43	2.407	2.457	2.526	2.459	2.442	2.457	2.459	2.413	2.368	2.411	2.407	2.349	2.398
169	1.372	1.373	1.453	1.491	1.423	1.462	1.513	1.459	1.473	1.442	1.472	1.504	1.503	1.513	1.593	1.537	1.603	1.66	1.598	1.63	1.708	1.633	1.691	1.656	1.663	1.583	1.652	1.658	1.645	1.813	1.791	1.738	1.805	1.752	1.775	1.79	1.734	1.793	1.812	1.74	1.794	1.803	1.867	1.815	1.801	1.894	1.922	1.927	1.822
0	NaN	NaN	NaN	NaN	NaN	NaN	NaN	NaN	NaN	NaN	NaN	NaN	NaN	NaN	NaN	NaN	NaN	NaN	NaN	NaN	NaN	NaN	NaN	NaN	NaN	NaN	NaN	NaN	NaN	NaN	NaN	NaN	NaN	NaN	NaN	NaN	NaN	NaN	NaN	NaN	NaN	NaN	NaN	NaN	NaN	NaN	NaN	NaN	NaN
170	1.38	1.389	1.403	1.42	1.453	1.44	1.457	1.423	1.477	1.491	1.454	1.481	1.529	1.51	1.493	1.575	1.575	1.6	1.643	1.616	1.653	1.637	1.707	1.656	1.649	1.715	1.76	1.7	1.66	1.706	1.746	1.742	1.74	1.802	1.754	1.804	1.779	1.822	1.852	1.813	1.81	1.845	1.879	1.827	1.837	1.874	1.864	1.876	1.917
0	1.384	1.402	1.408	1.432	1.415	1.416	1.425	1.394	1.478	1.479	1.428	1.485	1.485	1.484	1.477	1.516	1.529	1.543	1.591	1.539	1.572	1.567	1.594	1.598	1.604	1.66	1.677	1.613	1.598	1.639	1.609	1.681	1.676	1.683	1.715	1.698	1.708	1.719	1.747	1.709	1.744	1.762	1.789	1.788	1.711	1.797	1.768	1.795	1.817
171	1.428	1.425	1.388	1.414	1.461	1.509	1.422	1.503	1.506	1.518	1.478	1.513	1.561	1.582	1.728	1.666	1.677	1.772	1.878	1.852	1.943	2.012	2.114	2.184	2.248	2.283	2.335	2.322	2.292	2.332	2.343	2.351	2.372	2.357	2.332	2.294	2.359	2.384	2.348	2.332	2.32	2.339	2.343	2.377	2.389	2.403	2.381	2.591	2.515
0	1.418	1.428	1.451	1.503	1.425	1.475	1.463	1.482	1.555	1.418	1.47	1.475	1.495	1.558	1.574	1.565	1.601	1.675	1.638	1.654	1.653	1.624	1.719	1.621	1.651	1.579	1.695	1.648	1.702	1.851	1.773	1.79	1.799	1.773	1.75	1.842	1.734	1.84	1.831	1.814	1.813	1.77	1.872	1.882	NaN	NaN	NaN	NaN	NaN
0	1.27	NaN	NaN	NaN	NaN	NaN	NaN	NaN	NaN	NaN	NaN	NaN	NaN	NaN	NaN	NaN	NaN	NaN	NaN	NaN	NaN	NaN	NaN	NaN	NaN	NaN	NaN	NaN	NaN	NaN	NaN	NaN	NaN	NaN	NaN	NaN	NaN	NaN	NaN	NaN	NaN	NaN	NaN	NaN	NaN	NaN	NaN	NaN	NaN
172	1.352	1.359	1.357	1.392	1.392	1.368	1.382	1.343	1.431	1.395	1.395	1.393	1.429	1.432	1.415	1.446	1.449	1.459	1.479	1.464	1.498	1.484	1.514	1.504	1.527	1.531	1.589	1.542	1.533	1.578	1.576	1.595	1.576	1.603	1.606	1.623	1.626	1.657	1.679	1.652	1.65	1.68	1.696	1.69	1.686	1.707	1.731	1.732	1.745
0	1.282	NaN	NaN	NaN	NaN	NaN	NaN	NaN	NaN	NaN	NaN	NaN	NaN	NaN	NaN	NaN	NaN	NaN	NaN	NaN	NaN	NaN	NaN	NaN	NaN	NaN	NaN	NaN	NaN	NaN	NaN	NaN	NaN	NaN	NaN	NaN	NaN	NaN	NaN	NaN	NaN	NaN	NaN	NaN	NaN	NaN	NaN	NaN	NaN
173	1.344	1.331	1.431	1.42	1.427	1.467	1.449	1.458	1.452	1.493	1.457	1.454	1.483	1.475	1.486	1.495	1.53	1.511	1.512	1.557	1.559	1.507	1.582	1.569	1.576	1.622	1.574	1.6	1.597	1.621	1.693	1.678	1.627	1.672	1.687	1.743	1.674	1.752	1.704	1.705	1.855	1.831	1.766	1.794	1.774	1.759	1.839	1.813	1.758
0	1.39	1.399	1.414	1.448	1.414	1.423	1.427	1.427	1.471	1.454	1.442	1.43	1.507	1.489	1.493	1.509	1.488	1.524	1.498	1.58	1.549	1.577	1.592	1.559	1.611	1.706	1.647	1.659	1.645	1.729	1.706	1.723	1.713	1.775	1.749	1.811	1.756	1.727	1.789	1.804	1.839	1.849	1.776	1.827	1.879	1.878	1.862	NaN	NaN
174	1.386	1.385	1.409	1.433	1.408	1.429	1.411	1.456	1.417	1.44	1.424	1.427	1.428	1.475	1.512	1.506	1.49	1.551	1.537	1.587	1.603	1.591	1.624	1.619	1.667	1.7	1.678	1.756	1.707	1.759	1.803	1.778	1.779	1.868	1.798	1.93	1.969	2.01	2.088	NaN	NaN	NaN	NaN	NaN	NaN	NaN	NaN	NaN	NaN
175	1.368	1.348	1.383	1.393	1.364	1.389	1.394	1.389	1.393	1.405	1.396	1.396	1.416	1.43	1.432	1.424	1.426	1.452	1.436	1.46	1.459	1.465	1.453	1.461	1.465	1.471	1.446	1.505	1.454	1.489	1.497	1.5	1.489	1.5	1.516	1.536	1.51	1.509	1.517	1.525	1.528	1.566	1.528	1.555	1.554	1.562	1.555	1.563	1.557
0	1.435	1.389	1.45	1.42	1.401	1.47	1.414	1.49	1.442	1.477	1.458	1.466	1.446	1.527	1.527	1.536	1.499	1.558	1.559	1.529	1.524	1.59	1.559	1.555	1.549	1.565	1.561	1.574	1.574	1.587	1.605	1.64	1.612	1.634	1.638	1.653	1.648	1.648	1.667	1.616	1.636	1.677	1.684	1.723	1.672	1.708	1.642	1.679	1.626
0	1.4	1.402	1.398	1.44	1.437	1.454	1.43	1.441	1.471	1.464	1.508	1.463	1.514	1.517	1.526	1.519	1.534	1.544	1.542	1.555	1.547	1.575	1.565	1.584	1.604	1.59	1.585	1.624	1.586	1.615	1.633	1.657	1.619	1.634	1.701	1.694	1.63	1.655	1.691	1.664	1.673	1.727	1.691	1.714	1.693	1.744	1.726	1.722	1.766
0	1.323	1.358	1.375	1.407	1.401	1.376	1.396	1.522	1.513	1.471	1.434	1.475	1.446	1.504	1.595	1.479	1.581	1.432	1.533	1.447	1.591	1.582	1.614	1.631	1.628	1.643	1.597	1.587	1.603	1.622	1.632	1.664	1.657	1.676	1.698	1.654	1.701	1.714	1.729	1.705	1.661	1.806	1.771	1.717	1.774	1.786	1.732	1.823	1.872
176	1.422	1.397	1.422	1.426	1.414	1.534	1.52	1.501	1.485	1.493	1.461	1.459	1.482	1.565	1.528	1.514	1.531	1.592	1.549	1.513	1.546	1.577	1.55	1.566	1.562	1.584	1.621	1.623	1.657	1.615	1.63	1.716	1.677	1.732	1.701	1.681	1.685	1.752	1.697	1.691	1.671	1.765	1.758	1.763	1.762	1.767	1.751	1.772	1.715
177	1.357	1.374	1.369	1.42	1.385	1.369	1.394	1.458	1.494	1.475	1.456	1.45	1.46	1.508	1.617	1.512	1.615	1.522	1.544	1.505	1.608	1.641	1.646	1.695	1.67	1.68	1.648	1.667	1.65	1.726	1.675	1.687	1.688	1.729	1.763	1.697	1.738	1.753	1.754	1.756	1.735	1.788	1.82	1.761	1.79	1.795	1.832	1.851	1.832
0	1.367	1.361	1.363	1.398	1.374	1.396	1.405	1.404	1.374	1.394	1.398	1.383	1.406	1.43	1.438	1.433	1.43	1.45	1.426	1.464	1.463	1.461	1.461	1.457	1.473	NaN	NaN	NaN	NaN	NaN	NaN	NaN	NaN	NaN	NaN	NaN	NaN	NaN	NaN	NaN	NaN	NaN	NaN	NaN	NaN	NaN	NaN	NaN	NaN
0	1.366	1.375	1.395	1.434	1.386	1.42	1.424	1.422	1.419	1.437	1.457	1.457	1.446	1.492	1.484	1.463	1.474	1.482	1.496	1.493	1.508	1.491	1.519	1.511	1.524	1.522	1.518	1.556	1.504	1.529	1.554	1.575	1.562	1.571	1.561	1.587	1.56	1.556	1.588	1.641	1.593	1.629	1.592	1.643	1.581	1.608	1.643	1.647	1.693
178	1.396	1.336	1.398	1.446	1.424	1.449	1.482	1.461	1.459	1.438	1.409	1.525	1.523	1.485	1.597	1.591	1.648	1.652	1.587	1.614	1.61	1.658	1.635	1.601	1.727	1.617	1.683	1.752	1.614	1.75	1.64	1.765	1.697	1.693	1.664	1.749	1.662	1.72	1.735	1.792	1.723	1.87	1.769	1.765	1.877	1.765	1.848	1.738	1.861
0	1.387	1.366	NaN	NaN	NaN	NaN	NaN	NaN	NaN	NaN	NaN	NaN	NaN	NaN	NaN	NaN	NaN	NaN	NaN	NaN	NaN	NaN	NaN	NaN	NaN	NaN	NaN	NaN	NaN	NaN	NaN	NaN	NaN	NaN	NaN	NaN	NaN	NaN	NaN	NaN	NaN	NaN	NaN	NaN	NaN	NaN	NaN	NaN	NaN
179	1.421	1.421	1.414	1.43	1.385	1.53	1.492	1.509	1.494	1.437	1.458	1.56	1.492	1.559	1.527	1.618	1.562	1.684	1.618	1.585	1.625	1.71	1.688	1.591	1.821	1.745	1.718	1.825	1.792	1.8	1.687	1.766	1.738	1.756	1.82	1.85	1.753	1.772	1.903	1.86	1.942	1.903	1.933	1.891	1.933	1.9	1.96	1.941	1.983
0	1.467	1.46	1.489	1.444	1.453	1.475	1.488	1.445	1.459	1.438	1.431	1.422	1.433	1.448	1.468	1.555	1.489	1.474	1.591	1.437	1.505	1.623	1.498	1.551	1.551	1.614	NaN	NaN	NaN	NaN	NaN	NaN	NaN	NaN	NaN	NaN	NaN	NaN	NaN	NaN	NaN	NaN	NaN	NaN	NaN	NaN	NaN	NaN	NaN
180	1.383	1.399	1.393	1.425	1.349	1.459	1.438	1.395	1.426	1.422	1.385	1.433	1.47	1.483	1.431	1.438	1.492	1.516	1.543	1.411	1.476	1.515	1.533	1.482	1.497	1.522	1.541	1.515	1.509	1.52	1.525	1.591	1.558	1.594	1.589	1.606	1.568	1.562	1.598	1.566	1.581	1.634	1.647	1.617	1.631	1.595	1.626	1.662	1.603
181	1.362	1.401	1.427	1.415	1.323	1.424	1.439	1.411	1.423	1.407	1.397	1.378	1.436	1.46	1.397	1.415	1.481	1.486	1.49	1.404	1.481	1.505	1.476	1.456	1.431	1.514	1.509	1.534	1.484	1.496	1.528	1.577	1.572	1.62	1.56	1.575	1.54	1.565	1.572	1.556	1.549	1.608	1.538	1.636	1.611	1.628	1.639	1.655	1.561
0	1.472	1.482	1.52	1.672	1.564	1.531	1.495	2.021	1.868	1.592	1.683	1.476	1.609	1.854	2.163	1.657	2.042	1.535	1.737	NaN	NaN	NaN	NaN	NaN	NaN	NaN	NaN	NaN	NaN	NaN	NaN	NaN	NaN	NaN	NaN	NaN	NaN	NaN	NaN	NaN	NaN	NaN	NaN	NaN	NaN	NaN	NaN	NaN	NaN
0	1.502	1.539	1.499	1.532	1.517	1.666	1.535	1.596	1.621	1.622	1.574	1.579	1.698	1.632	1.687	1.71	1.641	1.857	1.724	1.717	1.655	1.801	1.728	1.67	1.747	1.787	1.712	1.809	1.781	1.814	1.652	1.829	1.726	1.727	1.746	1.898	1.715	1.768	1.943	1.947	1.956	1.909	1.886	1.878	1.953	1.879	2.06	2	1.964
0	1.333	1.375	1.326	NaN	NaN	NaN	NaN	NaN	NaN	NaN	NaN	NaN	NaN	NaN	NaN	NaN	NaN	NaN	NaN	NaN	NaN	NaN	NaN	NaN	NaN	NaN	NaN	NaN	NaN	NaN	NaN	NaN	NaN	NaN	NaN	NaN	NaN	NaN	NaN	NaN	NaN	NaN	NaN	NaN	NaN	NaN	NaN	NaN	NaN
0	1.354	NaN	NaN	NaN	NaN	NaN	NaN	NaN	NaN	NaN	NaN	NaN	NaN	NaN	NaN	NaN	NaN	NaN	NaN	NaN	NaN	NaN	NaN	NaN	NaN	NaN	NaN	NaN	NaN	NaN	NaN	NaN	NaN	NaN	NaN	NaN	NaN	NaN	NaN	NaN	NaN	NaN	NaN	NaN	NaN	NaN	NaN	NaN	NaN
0	1.209	NaN	NaN	NaN	NaN	NaN	NaN	NaN	NaN	NaN	NaN	NaN	NaN	NaN	NaN	NaN	NaN	NaN	NaN	NaN	NaN	NaN	NaN	NaN	NaN	NaN	NaN	NaN	NaN	NaN	NaN	NaN	NaN	NaN	NaN	NaN	NaN	NaN	NaN	NaN	NaN	NaN	NaN	NaN	NaN	NaN	NaN	NaN	NaN
0	1.53	1.376	1.454	1.403	1.56	1.386	1.429	1.442	1.374	1.401	1.442	1.467	1.567	1.469	1.48	1.519	1.632	1.457	1.513	1.631	1.525	1.622	1.676	1.703	1.743	1.531	1.659	1.541	1.645	1.648	1.682	1.846	1.729	1.802	1.688	1.755	1.744	1.759	1.77	1.847	1.758	1.738	1.906	1.773	1.745	1.825	1.67	1.823	1.841
0	NaN	NaN	NaN	NaN	NaN	NaN	NaN	NaN	NaN	NaN	NaN	NaN	NaN	NaN	NaN	NaN	NaN	NaN	NaN	NaN	NaN	NaN	NaN	NaN	NaN	NaN	NaN	NaN	NaN	NaN	NaN	NaN	NaN	NaN	NaN	NaN	NaN	NaN	NaN	NaN	NaN	NaN	NaN	NaN	NaN	NaN	NaN	NaN	NaN
0	1.391	1.494	1.503	1.52	1.472	1.485	1.557	1.516	1.496	1.447	1.556	1.489	1.613	1.616	1.595	1.531	1.672	1.763	1.554	NaN	NaN	NaN	NaN	NaN	NaN	NaN	NaN	NaN	NaN	NaN	NaN	NaN	NaN	NaN	NaN	NaN	NaN	NaN	NaN	NaN	NaN	NaN	NaN	NaN	NaN	NaN	NaN	NaN	NaN
182	1.368	1.369	1.366	1.329	1.383	1.396	1.41	1.413	1.447	1.421	1.531	1.429	1.514	1.484	1.508	1.528	1.561	1.599	1.55	1.675	1.602	1.616	1.632	1.668	1.663	1.663	1.71	1.697	1.71	1.734	1.784	1.773	1.745	1.746	1.76	1.723	1.748	1.853	1.829	1.855	1.838	1.847	1.832	1.828	1.838	1.806	1.825	1.818	1.891
0	1.34	1.374	1.385	1.354	1.366	1.349	1.384	1.417	1.378	1.374	1.42	1.444	1.41	1.466	1.431	1.497	1.514	1.507	1.506	1.542	1.538	1.548	1.571	1.582	1.588	1.521	1.571	1.55	1.606	1.582	1.584	1.673	1.671	1.647	1.646	1.705	1.676	1.686	1.675	1.7	1.696	1.677	1.797	1.714	1.748	1.704	1.721	1.778	1.742
0	1.287	1.378	1.357	1.271	1.389	1.305	1.285	1.337	1.374	1.344	1.505	1.397	1.334	1.358	1.308	1.39	1.476	1.384	1.381	1.48	1.53	1.46	1.442	1.494	1.45	1.519	1.526	1.562	1.479	1.591	1.539	1.555	1.534	1.527	1.506	1.612	1.628	1.593	1.57	1.658	1.674	1.619	1.62	1.563	1.641	1.639	1.689	1.631	1.728
183	1.422	1.331	1.423	1.498	1.445	1.426	1.464	1.437	1.503	1.506	1.39	1.4	1.459	1.491	1.496	1.519	1.563	1.54	1.431	1.521	1.55	1.626	1.608	1.575	1.568	1.575	1.563	1.669	1.665	1.548	1.649	1.645	1.605	1.611	1.729	1.668	1.811	1.697	1.689	1.691	1.77	1.761	1.79	1.699	1.778	1.778	1.781	1.723	1.708
184	1.311	1.378	1.376	1.318	1.403	1.335	1.32	1.371	1.418	1.364	1.488	1.401	1.395	1.388	1.355	1.431	1.495	1.421	1.44	1.485	1.54	1.477	1.484	1.508	1.46	1.54	1.536	1.521	1.526	1.6	1.556	1.558	1.567	1.541	1.534	1.595	1.632	1.611	1.611	1.63	1.648	1.633	1.633	1.601	1.649	1.65	1.681	1.627	1.711
0	1.415	1.417	1.409	1.41	1.438	1.397	1.418	1.429	1.412	1.437	NaN	NaN	NaN	NaN	NaN	NaN	NaN	NaN	NaN	NaN	NaN	NaN	NaN	NaN	NaN	NaN	NaN	NaN	NaN	NaN	NaN	NaN	NaN	NaN	NaN	NaN	NaN	NaN	NaN	NaN	NaN	NaN	NaN	NaN	NaN	NaN	NaN	NaN	NaN
0	1.342	1.364	1.343	1.325	1.365	1.339	1.345	1.354	1.375	1.35	1.399	1.381	1.394	1.365	1.366	1.392	1.415	1.412	1.4	1.455	1.433	1.44	1.44	1.458	1.43	1.482	1.456	1.473	1.473	1.498	1.504	1.506	1.525	1.485	1.492	1.497	1.528	1.535	1.543	1.55	1.561	1.551	1.572	1.554	1.58	1.567	1.582	1.565	1.604
0	1.406	1.362	1.41	1.448	NaN	NaN	NaN	NaN	NaN	NaN	NaN	NaN	NaN	NaN	NaN	NaN	NaN	NaN	NaN	NaN	NaN	NaN	NaN	NaN	NaN	NaN	NaN	NaN	NaN	NaN	NaN	NaN	NaN	NaN	NaN	NaN	NaN	NaN	NaN	NaN	NaN	NaN	NaN	NaN	NaN	NaN	NaN	NaN	NaN
185	1.385	1.387	1.383	1.4	1.372	1.39	1.399	1.398	1.414	1.425	1.411	1.409	1.412	1.426	1.414	1.426	1.448	1.455	1.418	1.451	1.465	1.488	1.491	1.486	1.506	1.494	1.49	1.51	1.514	1.505	1.526	1.503	1.489	1.518	1.561	1.523	1.578	1.547	1.564	1.544	1.59	1.596	1.586	1.601	1.595	1.579	1.625	1.613	1.604
0	1.116	NaN	NaN	NaN	NaN	NaN	NaN	NaN	NaN	NaN	NaN	NaN	NaN	NaN	NaN	NaN	NaN	NaN	NaN	NaN	NaN	NaN	NaN	NaN	NaN	NaN	NaN	NaN	NaN	NaN	NaN	NaN	NaN	NaN	NaN	NaN	NaN	NaN	NaN	NaN	NaN	NaN	NaN	NaN	NaN	NaN	NaN	NaN	NaN
0	1.336	1.355	1.361	1.344	1.374	1.363	1.334	1.361	1.38	1.346	1.429	1.382	1.369	1.372	1.365	1.399	1.41	1.428	1.418	1.42	1.453	1.427	1.455	1.461	1.42	1.498	1.484	1.493	1.481	1.491	1.506	1.503	1.525	1.482	1.501	1.516	1.557	1.53	1.548	1.542	1.551	1.543	1.567	1.543	1.583	1.532	1.582	1.56	1.596
186	1.385	1.375	1.423	1.403	1.418	1.389	1.418	1.472	1.42	1.481	1.493	1.484	1.46	1.505	1.513	1.541	1.568	1.504	1.535	1.616	1.573	1.59	1.594	1.606	1.622	1.598	1.621	1.626	1.622	1.636	1.677	1.688	1.695	1.68	1.683	1.68	1.661	1.72	1.714	1.716	1.787	1.744	1.758	1.733	1.759	1.72	1.766	1.806	1.754
187	1.368	1.383	1.388	1.389	1.366	1.392	1.426	1.406	1.42	1.39	1.377	1.424	1.412	1.451	1.441	1.464	1.483	1.497	1.433	1.48	1.493	1.533	1.523	1.55	1.535	1.556	1.568	1.575	1.593	1.566	1.595	1.609	1.6	1.639	1.653	1.598	1.654	1.648	1.652	1.653	1.699	1.699	1.719	1.676	1.68	1.69	1.711	1.704	1.708
0	1.362	1.372	1.451	1.427	1.423	1.428	1.43	1.541	1.447	1.574	1.498	1.49	1.511	1.546	1.573	1.62	1.621	1.597	1.523	1.67	1.634	NaN	NaN	NaN	NaN	NaN	NaN	NaN	NaN	NaN	NaN	NaN	NaN	NaN	NaN	NaN	NaN	NaN	NaN	NaN	NaN	NaN	NaN	NaN	NaN	NaN	NaN	NaN	NaN
0	1.389	1.395	1.439	1.49	1.411	1.455	1.396	1.569	1.433	1.576	NaN	NaN	NaN	NaN	NaN	NaN	NaN	NaN	NaN	NaN	NaN	NaN	NaN	NaN	NaN	NaN	NaN	NaN	NaN	NaN	NaN	NaN	NaN	NaN	NaN	NaN	NaN	NaN	NaN	NaN	NaN	NaN	NaN	NaN	NaN	NaN	NaN	NaN	NaN
188	1.389	1.341	1.403	1.403	1.391	1.385	1.41	1.456	1.362	1.45	1.439	1.433	1.439	1.476	1.447	1.49	1.491	1.49	1.472	1.529	1.546	1.53	1.5	1.541	1.553	1.544	1.569	1.503	1.551	1.616	1.643	1.58	1.611	1.604	1.577	1.582	1.587	1.617	1.625	1.594	1.701	1.667	1.659	1.662	1.68	1.685	1.665	1.701	1.666
189	1.383	1.372	1.476	1.456	1.35	1.487	1.45	1.555	1.527	1.534	1.567	1.547	1.59	1.679	1.621	1.795	1.735	1.875	1.724	1.851	1.747	1.887	1.737	1.896	1.818	1.921	1.886	1.823	1.922	2.079	2.183	1.834	2.141	2.047	2.003	2.063	2.298	2.257	2.26	2.354	2.428	2.412	2.449	2.4	2.527	2.294	2.098	2.164	2.085
0	NaN	NaN	NaN	NaN	NaN	NaN	NaN	NaN	NaN	NaN	NaN	NaN	NaN	NaN	NaN	NaN	NaN	NaN	NaN	NaN	NaN	NaN	NaN	NaN	NaN	NaN	NaN	NaN	NaN	NaN	NaN	NaN	NaN	NaN	NaN	NaN	NaN	NaN	NaN	NaN	NaN	NaN	NaN	NaN	NaN	NaN	NaN	NaN	NaN
190	1.389	1.377	1.398	1.367	1.43	1.379	1.41	1.424	1.437	1.464	1.454	1.471	1.459	1.446	1.527	1.49	1.577	1.548	1.592	1.524	1.54	1.596	1.64	1.611	1.65	1.661	1.632	1.667	1.702	1.667	1.706	1.728	1.709	1.711	1.765	1.731	1.786	1.754	1.762	1.767	1.843	1.803	1.86	1.76	1.806	1.803	1.8	1.869	1.823
191	1.364	1.349	1.383	1.342	1.39	1.372	1.406	1.404	1.447	1.461	1.446	1.421	1.477	1.431	1.535	1.487	1.557	1.559	1.587	1.537	1.568	1.614	1.635	1.615	1.64	1.666	1.654	1.7	1.724	1.712	1.694	1.736	1.728	1.805	1.826	1.764	1.837	1.804	1.808	1.824	1.926	1.965	2.019	2.03	2.072	2.092	2.111	2.18	2.17
192	1.37	1.379	1.404	1.392	1.436	1.411	1.396	1.448	1.374	1.454	1.423	1.416	1.402	1.447	1.447	1.44	1.449	1.433	1.467	1.511	1.516	1.48	1.494	1.5	1.514	1.521	1.541	1.548	1.548	1.564	1.567	1.581	1.575	1.593	1.577	1.588	1.594	1.591	1.602	1.603	1.626	1.612	1.651	1.617	1.643	1.665	1.644	1.621	1.643
0	1.353	1.326	1.36	1.351	1.384	1.375	1.365	1.388	1.405	1.399	1.397	1.391	1.419	1.398	1.423	1.445	1.468	1.452	1.469	1.472	1.471	1.504	1.497	1.469	1.523	1.534	1.514	1.541	NaN	NaN	NaN	NaN	NaN	NaN	NaN	NaN	NaN	NaN	NaN	NaN	NaN	NaN	NaN	NaN	NaN	NaN	NaN	NaN	NaN
193	1.346	1.377	1.385	1.379	1.387	1.372	1.367	1.404	1.373	1.423	1.416	1.387	1.375	1.407	1.403	1.433	1.429	1.409	1.404	1.463	1.417	1.446	1.432	1.453	1.443	1.471	1.485	1.475	1.486	1.516	1.499	1.515	1.519	1.523	1.501	1.53	1.513	1.539	1.528	1.534	1.555	1.549	1.569	1.545	1.582	1.563	1.558	1.576	1.558
0	1.358	1.344	1.377	1.396	1.363	1.396	1.402	1.439	1.433	1.438	1.465	1.433	1.459	1.482	1.491	1.527	1.521	1.535	1.52	1.541	1.524	1.61	1.565	1.586	1.594	1.619	1.615	1.588	1.636	1.679	1.675	1.645	1.739	1.724	1.701	1.724	1.696	1.706	1.73	1.718	1.764	1.763	1.782	1.747	1.83	1.771	1.75	1.823	1.778
0	1.454	1.373	1.413	1.331	1.151	NaN	NaN	NaN	NaN	NaN	NaN	NaN	NaN	NaN	NaN	NaN	NaN	NaN	NaN	NaN	NaN	NaN	NaN	NaN	NaN	NaN	NaN	NaN	NaN	NaN	NaN	NaN	NaN	NaN	NaN	NaN	NaN	NaN	NaN	NaN	NaN	NaN	NaN	NaN	NaN	NaN	NaN	NaN	NaN
0	1.464	1.532	1.521	1.37	1.541	1.437	1.317	1.881	1.522	1.44	1.826	1.485	2.022	1.354	1.337	1.419	1.868	0.6921	1.541	1.152	1.131	1.357	1.641	NaN	NaN	NaN	NaN	NaN	NaN	NaN	NaN	NaN	NaN	NaN	NaN	NaN	NaN	NaN	NaN	NaN	NaN	NaN	NaN	NaN	NaN	NaN	NaN	NaN	NaN
194	1.384	1.413	1.384	1.391	1.374	1.387	1.385	1.403	1.402	1.419	1.417	1.423	1.419	1.446	1.429	1.455	1.455	1.47	1.456	1.477	1.478	1.493	1.494	1.512	1.498	1.491	1.518	1.511	1.525	1.539	1.54	1.511	1.519	1.558	1.553	1.57	1.57	1.609	1.583	1.574	1.629	1.608	1.657	1.63	1.659	1.643	1.66	1.677	1.653
0	1.505	1.465	1.462	1.455	1.47	1.508	1.498	1.541	1.477	1.478	1.555	1.565	1.546	1.496	1.502	1.529	1.554	1.584	1.617	1.572	1.623	1.615	1.612	1.625	1.623	1.646	1.674	NaN	NaN	NaN	NaN	NaN	NaN	NaN	NaN	NaN	NaN	NaN	NaN	NaN	NaN	NaN	NaN	NaN	NaN	NaN	NaN	NaN	NaN
0	1.384	1.384	1.382	1.397	1.37	NaN	NaN	NaN	NaN	NaN	NaN	NaN	NaN	NaN	NaN	NaN	NaN	NaN	NaN	NaN	NaN	NaN	NaN	NaN	NaN	NaN	NaN	NaN	NaN	NaN	NaN	NaN	NaN	NaN	NaN	NaN	NaN	NaN	NaN	NaN	NaN	NaN	NaN	NaN	NaN	NaN	NaN	NaN	NaN
0	1.35	1.324	1.375	1.374	1.385	1.383	1.389	1.388	1.416	1.414	1.401	1.376	1.438	1.405	1.433	1.47	1.472	1.484	1.462	1.467	1.497	1.507	1.51	1.486	1.501	1.53	1.537	1.539	1.549	1.556	1.553	1.575	1.571	1.616	1.624	1.599	1.622	1.619	1.623	1.581	1.654	1.621	1.671	1.622	1.675	1.666	1.656	1.685	1.687
0	1.468	1.505	1.48	1.476	1.501	1.532	1.489	1.581	1.521	1.526	1.594	1.64	1.572	1.624	1.656	1.608	1.653	1.709	1.715	1.612	1.71	1.681	1.594	1.717	1.76	1.806	1.772	1.779	1.77	1.693	1.737	1.76	1.757	1.74	1.805	1.8	1.808	NaN	NaN	NaN	NaN	NaN	NaN	NaN	NaN	NaN	NaN	NaN	NaN
0	1.523	1.493	1.496	1.447	1.573	1.604	1.551	NaN	NaN	NaN	NaN	NaN	NaN	NaN	NaN	NaN	NaN	NaN	NaN	NaN	NaN	NaN	NaN	NaN	NaN	NaN	NaN	NaN	NaN	NaN	NaN	NaN	NaN	NaN	NaN	NaN	NaN	NaN	NaN	NaN	NaN	NaN	NaN	NaN	NaN	NaN	NaN	NaN	NaN
195	1.505	1.485	1.455	1.412	1.491	1.493	1.462	1.526	1.474	1.48	1.542	1.494	1.522	1.564	1.56	1.486	1.588	1.553	1.582	1.574	1.587	1.584	1.573	1.604	1.642	1.666	1.663	1.683	1.663	1.651	1.66	1.655	1.665	1.692	1.686	1.711	1.701	1.717	1.727	1.671	1.739	1.678	1.689	1.77	1.713	1.712	1.706	1.702	1.685
0	NaN	NaN	NaN	NaN	NaN	NaN	NaN	NaN	NaN	NaN	NaN	NaN	NaN	NaN	NaN	NaN	NaN	NaN	NaN	NaN	NaN	NaN	NaN	NaN	NaN	NaN	NaN	NaN	NaN	NaN	NaN	NaN	NaN	NaN	NaN	NaN	NaN	NaN	NaN	NaN	NaN	NaN	NaN	NaN	NaN	NaN	NaN	NaN	NaN
196	1.392	1.374	1.399	1.4	1.421	1.341	1.438	1.399	1.475	1.427	1.499	1.462	1.44	1.55	1.51	1.541	1.644	1.606	1.54	1.562	1.629	1.625	1.58	1.638	1.572	1.574	1.632	1.573	1.675	1.666	1.685	1.624	1.685	1.72	1.712	1.792	1.622	1.666	1.778	1.745	1.695	1.647	1.815	1.716	1.754	1.714	1.682	1.75	1.722
197	1.408	1.373	1.425	1.417	1.429	1.367	1.402	1.441	1.385	1.46	1.437	1.44	1.449	1.467	1.492	1.496	1.511	1.501	1.517	1.531	1.566	1.529	1.52	1.561	1.573	1.57	1.567	1.582	1.62	1.608	1.606	1.617	1.656	1.673	1.665	1.636	1.645	1.67	1.669	1.697	1.704	1.671	1.743	1.697	1.733	1.74	1.697	1.721	1.735
198	1.418	1.402	1.419	1.444	1.456	1.4	1.394	1.439	1.395	1.47	1.435	1.458	1.456	1.468	1.505	1.512	1.472	1.548	1.524	1.571	1.627	1.558	1.577	1.607	1.63	1.628	1.629	1.619	1.65	1.643	1.68	1.666	1.687	1.747	1.688	1.647	1.704	1.761	1.72	1.725	1.781	1.719	1.825	1.768	1.818	1.839	1.792	1.8	1.825
0	1.583	1.484	1.455	1.415	1.503	1.432	1.458	1.581	1.393	1.466	1.51	1.541	1.559	1.63	1.612	1.628	1.581	1.592	1.704	1.697	1.762	NaN	NaN	NaN	NaN	NaN	NaN	NaN	NaN	NaN	NaN	NaN	NaN	NaN	NaN	NaN	NaN	NaN	NaN	NaN	NaN	NaN	NaN	NaN	NaN	NaN	NaN	NaN	NaN
199	1.507	1.541	1.417	1.43	1.548	1.555	1.478	1.597	1.449	1.47	1.544	1.549	1.578	1.594	1.695	1.53	1.747	1.679	1.639	1.696	1.822	1.691	1.734	1.855	1.834	1.816	1.848	1.818	1.86	1.833	1.933	1.976	2.026	2.189	2.25	2.231	2.3	2.405	2.408	2.389	2.405	2.356	2.554	2.559	NaN	NaN	NaN	NaN	NaN
0	1.562	1.505	1.449	1.435	1.523	1.543	1.452	1.556	1.445	1.451	1.508	1.503	1.432	1.599	1.646	1.496	1.556	1.58	1.711	1.618	1.759	1.662	1.58	1.685	1.776	1.78	1.825	1.747	1.74	1.685	1.753	1.709	1.701	1.883	1.792	1.834	1.822	1.73	1.83	1.821	1.87	1.81	1.909	1.81	NaN	NaN	NaN	NaN	NaN
0	1.521	1.417	1.453	1.443	1.506	1.42	1.536	1.505	1.538	1.428	1.521	1.498	1.48	1.548	1.559	1.581	1.712	1.534	1.583	1.504	1.555	1.708	1.618	1.612	1.506	1.523	1.566	1.579	1.62	1.668	1.579	1.596	1.742	1.621	1.624	1.776	1.577	1.564	1.682	1.761	1.645	1.638	1.759	1.663	1.746	1.609	1.599	1.746	1.632
0	1.525	1.425	1.526	1.518	1.554	1.438	1.542	1.527	1.506	1.49	1.496	1.547	1.575	1.503	1.54	1.598	1.575	1.541	1.568	1.519	1.63	1.608	1.592	1.642	1.589	1.604	1.611	1.567	1.571	1.629	1.594	1.557	1.71	1.688	1.62	1.661	1.627	1.603	1.614	1.671	1.669	1.636	1.739	1.562	1.692	1.667	1.591	1.652	1.625
0	NaN	NaN	NaN	NaN	NaN	NaN	NaN	NaN	NaN	NaN	NaN	NaN	NaN	NaN	NaN	NaN	NaN	NaN	NaN	NaN	NaN	NaN	NaN	NaN	NaN	NaN	NaN	NaN	NaN	NaN	NaN	NaN	NaN	NaN	NaN	NaN	NaN	NaN	NaN	NaN	NaN	NaN	NaN	NaN	NaN	NaN	NaN	NaN	NaN
200	1.459	1.416	1.482	1.393	1.478	1.444	1.433	1.511	1.476	1.451	1.532	1.551	1.473	1.563	1.605	1.424	1.564	1.589	1.605	1.54	1.589	1.609	1.558	1.686	1.648	1.642	1.695	1.621	1.722	1.669	1.657	1.676	1.73	1.788	1.777	1.735	1.744	1.787	1.715	1.683	1.813	1.686	1.868	1.82	1.809	1.844	1.866	1.833	1.854
0	1.359	1.366	1.391	1.388	1.418	1.4	1.385	1.386	1.426	1.414	1.437	1.407	1.468	1.457	1.493	1.491	1.489	1.518	1.488	1.535	1.529	1.548	1.52	1.556	1.551	1.579	1.527	1.575	1.555	1.622	1.576	1.615	1.584	1.642	1.657	1.639	1.631	1.593	1.617	1.611	1.677	1.652	1.667	1.665	1.686	1.682	1.693	1.699	1.706
0	1.47	1.412	1.468	1.461	1.474	1.459	1.426	1.495	1.403	1.464	1.474	1.481	1.472	1.521	1.559	1.466	1.508	1.537	1.553	1.517	1.562	1.512	1.531	1.637	1.578	1.595	1.607	1.561	1.579	1.584	1.617	1.61	1.613	1.654	1.618	1.618	1.629	1.646	1.663	1.652	1.706	1.625	1.715	1.692	1.722	1.733	1.708	1.696	1.689
0	1.461	1.44	1.449	1.43	1.395	1.491	1.454	1.45	1.396	1.475	1.467	1.48	1.468	1.509	1.483	1.481	1.486	1.523	1.524	1.544	1.553	1.574	1.495	1.555	1.542	1.562	1.593	1.545	1.621	1.586	1.608	1.593	1.597	1.676	1.654	1.642	1.64	1.65	1.643	1.687	1.714	1.616	1.715	1.699	1.714	1.708	1.728	1.717	1.694
0	1.418	1.44	1.467	1.431	1.452	1.412	1.42	1.473	1.457	1.54	1.456	1.468	1.49	1.503	1.539	1.571	1.524	1.588	1.604	1.621	1.636	1.607	1.605	1.689	1.641	1.659	1.711	1.654	1.728	1.716	1.731	1.743	1.792	1.838	1.78	1.736	1.767	1.753	1.79	1.787	1.813	1.764	1.87	1.825	1.868	1.831	1.774	1.806	1.826
0	1.416	1.402	1.407	1.387	1.428	1.409	1.424	1.424	1.425	1.465	1.43	1.466	1.482	1.474	1.531	1.55	1.534	1.555	1.578	1.603	1.593	1.634	1.582	1.664	1.577	1.651	1.667	1.622	1.717	NaN	NaN	NaN	NaN	NaN	NaN	NaN	NaN	NaN	NaN	NaN	NaN	NaN	NaN	NaN	NaN	NaN	NaN	NaN	NaN
201	1.368	1.361	1.355	1.374	1.36	1.396	1.408	1.441	1.439	1.412	1.438	1.419	1.448	1.459	1.424	1.482	1.472	1.495	1.473	1.501	1.524	1.506	1.514	1.517	1.526	1.532	1.529	1.559	1.545	1.534	1.611	1.593	1.604	1.635	1.612	1.6	1.632	1.637	1.59	1.633	1.645	1.63	1.65	1.657	1.661	1.681	1.692	1.698	1.673
0	1.522	1.506	1.621	1.527	1.54	1.511	1.531	1.526	1.575	1.654	1.623	1.675	1.619	1.586	NaN	NaN	NaN	NaN	NaN	NaN	NaN	NaN	NaN	NaN	NaN	NaN	NaN	NaN	NaN	NaN	NaN	NaN	NaN	NaN	NaN	NaN	NaN	NaN	NaN	NaN	NaN	NaN	NaN	NaN	NaN	NaN	NaN	NaN	NaN
0	1.367	1.357	1.387	1.413	1.371	1.4	1.396	1.413	1.413	1.439	1.418	1.406	1.47	1.448	1.451	1.49	1.479	1.508	1.5	1.512	1.576	1.574	1.528	1.547	1.539	1.55	1.573	1.604	1.592	1.624	1.576	1.595	1.593	1.627	1.653	1.65	1.645	1.583	1.651	1.639	1.653	1.63	1.658	1.635	1.665	1.678	1.702	1.677	1.67
202	1.485	1.402	1.443	1.424	1.445	1.446	1.472	1.452	1.454	1.469	1.559	1.427	1.506	1.498	1.53	1.522	1.525	1.557	1.559	1.557	1.536	1.544	1.525	1.58	1.585	1.537	1.551	1.589	1.624	1.626	1.636	1.652	1.623	1.598	1.618	1.623	1.62	1.654	1.634	1.637	1.696	1.622	1.693	1.673	1.653	1.634	1.624	1.683	1.715
0	1.492	1.456	1.514	1.495	1.464	1.537	NaN	NaN	NaN	NaN	NaN	NaN	NaN	NaN	NaN	NaN	NaN	NaN	NaN	NaN	NaN	NaN	NaN	NaN	NaN	NaN	NaN	NaN	NaN	NaN	NaN	NaN	NaN	NaN	NaN	NaN	NaN	NaN	NaN	NaN	NaN	NaN	NaN	NaN	NaN	NaN	NaN	NaN	NaN
0	1.49	1.513	1.585	1.445	1.52	1.436	1.503	1.439	NaN	NaN	NaN	NaN	NaN	NaN	NaN	NaN	NaN	NaN	NaN	NaN	NaN	NaN	NaN	NaN	NaN	NaN	NaN	NaN	NaN	NaN	NaN	NaN	NaN	NaN	NaN	NaN	NaN	NaN	NaN	NaN	NaN	NaN	NaN	NaN	NaN	NaN	NaN	NaN	NaN
0	1.443	1.386	1.386	1.427	1.417	1.443	1.443	1.461	1.496	1.457	1.481	1.398	1.546	1.467	1.486	1.517	1.493	1.526	1.515	1.61	1.687	1.673	1.618	1.666	1.675	1.69	1.765	1.784	1.817	1.84	2.311	2.387	2.345	2.419	2.327	2.307	2.379	NaN	NaN	NaN	NaN	NaN	NaN	NaN	NaN	NaN	NaN	NaN	NaN
0	1.426	NaN	NaN	NaN	NaN	NaN	NaN	NaN	NaN	NaN	NaN	NaN	NaN	NaN	NaN	NaN	NaN	NaN	NaN	NaN	NaN	NaN	NaN	NaN	NaN	NaN	NaN	NaN	NaN	NaN	NaN	NaN	NaN	NaN	NaN	NaN	NaN	NaN	NaN	NaN	NaN	NaN	NaN	NaN	NaN	NaN	NaN	NaN	NaN
0	1.396	1.411	1.367	1.391	1.375	1.388	1.456	1.422	1.413	1.427	1.459	1.406	1.433	1.459	1.451	1.501	1.483	1.489	1.461	1.489	1.525	1.517	1.484	1.515	1.541	1.542	1.564	1.564	1.544	1.547	1.591	1.601	1.579	1.599	1.556	1.528	1.622	1.615	1.596	1.598	1.606	1.627	1.67	1.633	1.689	1.612	1.619	1.654	1.615
0	1.479	1.435	1.464	1.428	1.43	1.451	1.479	1.443	1.441	1.443	1.515	1.478	1.498	1.514	1.547	1.518	1.577	1.571	1.557	1.592	1.602	1.539	1.639	1.688	1.652	1.565	1.63	1.662	1.69	1.676	1.72	1.713	1.674	1.653	1.69	1.737	1.747	1.705	1.687	1.708	1.757	1.677	1.772	1.708	1.727	1.723	1.719	1.738	1.784
0	1.433	1.452	1.597	1.485	1.459	1.552	1.465	1.41	1.533	1.654	1.579	1.677	1.561	1.491	1.537	1.669	1.518	1.733	NaN	NaN	NaN	NaN	NaN	NaN	NaN	NaN	NaN	NaN	NaN	NaN	NaN	NaN	NaN	NaN	NaN	NaN	NaN	NaN	NaN	NaN	NaN	NaN	NaN	NaN	NaN	NaN	NaN	NaN	NaN
0	NaN	NaN	NaN	NaN	NaN	NaN	NaN	NaN	NaN	NaN	NaN	NaN	NaN	NaN	NaN	NaN	NaN	NaN	NaN	NaN	NaN	NaN	NaN	NaN	NaN	NaN	NaN	NaN	NaN	NaN	NaN	NaN	NaN	NaN	NaN	NaN	NaN	NaN	NaN	NaN	NaN	NaN	NaN	NaN	NaN	NaN	NaN	NaN	NaN
203	1.458	1.417	1.393	1.44	1.405	1.456	1.421	1.518	1.446	1.479	1.468	1.484	1.492	1.544	1.619	1.568	1.608	1.723	1.681	1.751	1.782	1.715	1.781	1.851	1.948	1.901	1.901	1.993	1.917	1.974	2.019	2.104	2.143	2.211	2.313	2.275	2.278	2.278	2.344	2.268	2.384	2.402	2.42	2.323	2.358	2.395	2.415	2.403	2.398
204	1.381	1.412	1.423	1.39	1.378	1.385	1.393	1.393	1.394	1.388	1.455	1.445	1.432	1.458	1.454	1.475	1.453	1.523	1.513	1.508	1.557	1.544	1.562	1.567	1.594	1.567	1.61	1.608	1.636	1.642	1.643	1.598	1.615	1.712	1.662	1.718	1.7	1.72	1.688	1.704	1.715	1.708	1.754	1.752	1.755	1.723	1.735	1.786	1.771
205	1.422	1.42	1.444	1.414	1.403	1.498	1.442	1.406	1.514	1.475	1.552	1.6	1.592	1.555	1.56	1.709	1.566	1.841	1.782	1.835	1.805	1.875	1.971	1.818	1.902	1.922	1.989	1.972	1.989	2.005	2.237	1.967	2.107	2.084	2.025	2.08	2.166	2.175	2.188	2.272	2.299	2.354	2.362	2.297	2.315	2.334	2.319	2.339	2.343
206	1.438	1.445	1.469	1.379	1.393	1.455	1.454	1.383	1.494	1.475	1.496	1.596	1.536	1.481	1.517	1.596	1.532	1.68	1.701	1.74	1.673	1.731	1.837	1.756	1.764	1.84	1.809	1.829	1.924	1.894	1.996	1.901	1.986	2.03	1.928	2.033	2.009	1.972	2.033	2.005	2.011	2.144	2.202	2.208	2.291	2.276	2.346	2.356	2.318
207	1.488	1.525	1.546	1.474	1.439	1.515	1.498	1.493	1.55	1.565	1.665	1.688	1.634	1.619	1.645	1.691	1.72	1.817	1.879	1.819	1.887	1.93	2.01	1.911	1.929	1.989	2.003	2.002	2.147	2.062	2.134	2.122	2.098	2.134	2.126	2.213	2.276	2.25	2.27	2.283	2.302	2.339	2.292	2.213	2.286	2.247	2.257	2.238	2.295
208	1.413	1.416	1.389	1.425	1.402	1.42	1.396	1.457	1.406	1.438	1.442	1.423	1.459	1.464	1.517	1.473	1.492	1.524	1.528	1.508	1.552	1.573	1.59	1.598	1.601	1.602	1.615	1.623	1.631	1.62	1.655	1.641	1.66	1.646	1.66	1.663	1.722	1.659	1.71	1.707	1.727	1.714	1.77	1.732	1.753	1.734	1.773	1.772	1.762
0	1.546	1.351	1.421	1.486	1.41	2.074	1.654	NaN	NaN	NaN	NaN	NaN	NaN	NaN	NaN	NaN	NaN	NaN	NaN	NaN	NaN	NaN	NaN	NaN	NaN	NaN	NaN	NaN	NaN	NaN	NaN	NaN	NaN	NaN	NaN	NaN	NaN	NaN	NaN	NaN	NaN	NaN	NaN	NaN	NaN	NaN	NaN	NaN	NaN
209	1.385	1.419	1.425	1.398	1.377	1.38	1.412	1.36	1.39	1.389	1.433	1.444	1.432	1.454	1.42	1.472	1.466	1.545	1.552	1.476	1.543	1.572	1.574	1.616	1.61	1.565	1.673	1.684	1.673	1.706	1.699	1.747	1.746	1.781	1.822	1.852	1.893	1.915	1.928	1.963	2.034	2.046	2.135	2.119	2.197	2.157	2.165	2.215	2.17
0	NaN	NaN	NaN	NaN	NaN	NaN	NaN	NaN	NaN	NaN	NaN	NaN	NaN	NaN	NaN	NaN	NaN	NaN	NaN	NaN	NaN	NaN	NaN	NaN	NaN	NaN	NaN	NaN	NaN	NaN	NaN	NaN	NaN	NaN	NaN	NaN	NaN	NaN	NaN	NaN	NaN	NaN	NaN	NaN	NaN	NaN	NaN	NaN	NaN
210	1.464	1.453	1.518	1.465	1.437	1.504	1.482	1.465	1.526	1.581	1.543	1.644	1.574	1.557	1.581	1.654	1.547	1.72	1.733	1.746	1.746	1.754	1.814	1.678	1.706	1.716	1.801	1.77	1.792	1.757	1.899	1.808	1.826	1.792	1.746	1.791	1.87	1.836	1.807	1.795	1.792	1.83	1.86	1.837	1.886	1.884	1.884	1.898	1.89
0	NaN	NaN	NaN	NaN	NaN	NaN	NaN	NaN	NaN	NaN	NaN	NaN	NaN	NaN	NaN	NaN	NaN	NaN	NaN	NaN	NaN	NaN	NaN	NaN	NaN	NaN	NaN	NaN	NaN	NaN	NaN	NaN	NaN	NaN	NaN	NaN	NaN	NaN	NaN	NaN	NaN	NaN	NaN	NaN	NaN	NaN	NaN	NaN	NaN
0	1.485	1.677	1.724	NaN	NaN	NaN	NaN	NaN	NaN	NaN	NaN	NaN	NaN	NaN	NaN	NaN	NaN	NaN	NaN	NaN	NaN	NaN	NaN	NaN	NaN	NaN	NaN	NaN	NaN	NaN	NaN	NaN	NaN	NaN	NaN	NaN	NaN	NaN	NaN	NaN	NaN	NaN	NaN	NaN	NaN	NaN	NaN	NaN	NaN
0	1.908	NaN	NaN	NaN	NaN	NaN	NaN	NaN	NaN	NaN	NaN	NaN	NaN	NaN	NaN	NaN	NaN	NaN	NaN	NaN	NaN	NaN	NaN	NaN	NaN	NaN	NaN	NaN	NaN	NaN	NaN	NaN	NaN	NaN	NaN	NaN	NaN	NaN	NaN	NaN	NaN	NaN	NaN	NaN	NaN	NaN	NaN	NaN	NaN
0	1.404	1.402	1.392	1.413	1.401	1.409	1.404	1.436	1.428	1.425	1.45	1.423	1.418	1.428	1.45	1.434	1.45	NaN	NaN	NaN	NaN	NaN	NaN	NaN	NaN	NaN	NaN	NaN	NaN	NaN	NaN	NaN	NaN	NaN	NaN	NaN	NaN	NaN	NaN	NaN	NaN	NaN	NaN	NaN	NaN	NaN	NaN	NaN	NaN
211	1.369	1.398	1.386	1.38	1.388	1.363	1.398	1.391	1.399	1.396	1.425	1.412	1.434	1.404	1.42	1.466	1.431	1.459	1.468	1.485	1.488	1.514	1.495	1.497	1.516	1.505	1.534	1.559	1.523	1.571	1.547	1.561	1.584	1.59	1.576	1.572	1.6	1.582	1.582	1.601	1.602	1.611	1.613	1.621	1.645	1.594	1.64	1.653	1.621
0	1.387	1.401	1.373	1.397	1.369	1.415	1.376	1.44	1.404	1.436	1.453	1.437	1.436	1.45	1.455	1.458	1.47	1.475	1.499	1.535	1.538	1.518	1.548	1.547	1.572	1.583	1.591	1.573	1.593	1.597	1.619	1.607	1.602	1.603	1.624	NaN	NaN	NaN	NaN	NaN	NaN	NaN	NaN	NaN	NaN	NaN	NaN	NaN	NaN
0	1.353	1.39	1.375	1.381	1.349	1.357	1.391	1.402	1.389	1.377	1.417	1.405	1.399	1.408	1.415	1.406	1.42	1.458	1.431	1.441	1.445	1.463	1.487	1.482	1.48	1.485	1.487	1.528	1.519	1.524	1.541	1.521	1.538	1.547	1.532	1.536	1.554	1.544	1.561	1.556	1.58	1.573	1.601	1.578	1.616	1.581	1.592	1.595	1.621
0	1.468	1.405	1.53	1.445	1.465	1.591	1.554	1.707	1.596	1.545	1.684	1.756	1.674	1.838	1.763	1.871	1.899	1.962	1.979	1.95	1.963	2.009	2.01	2.149	2.179	2.038	2	1.93	2.113	2.092	2.125	2.259	2.337	2.228	2.215	2.201	2.211	2.288	2.219	2.281	2.312	NaN	NaN	NaN	NaN	NaN	NaN	NaN	NaN
0	1.431	1.45	1.429	1.435	1.396	1.503	1.415	1.43	1.497	1.428	1.491	1.472	1.459	1.449	1.477	1.488	1.502	1.513	1.499	1.481	1.506	1.493	1.513	1.57	1.563	1.571	1.587	1.584	1.552	1.553	1.584	1.551	1.644	1.663	1.584	1.613	1.651	1.65	1.654	1.612	1.689	1.652	1.614	1.588	1.641	1.631	1.726	NaN	NaN
212	1.374	1.398	1.407	1.405	1.398	1.42	1.453	1.47	1.451	1.473	1.52	1.52	1.501	1.507	1.568	1.564	1.543	1.595	1.592	1.63	1.701	1.672	1.706	1.748	1.743	1.772	1.808	1.781	1.778	1.8	1.851	1.872	1.902	1.925	1.935	1.992	2.032	2.041	2.036	2.097	2.128	2.155	2.198	2.171	2.205	2.228	2.232	2.233	2.258
0	1.403	1.402	1.409	1.406	1.401	1.443	1.417	1.448	1.466	1.47	1.508	1.475	1.478	1.531	1.493	1.536	1.582	1.596	1.576	1.645	1.65	1.662	1.731	1.69	1.748	1.832	1.774	1.782	1.753	1.806	1.845	NaN	NaN	NaN	NaN	NaN	NaN	NaN	NaN	NaN	NaN	NaN	NaN	NaN	NaN	NaN	NaN	NaN	NaN
213	1.358	1.348	1.379	1.374	1.356	1.349	1.366	1.385	1.379	1.432	1.43	1.439	1.407	1.411	1.439	1.414	1.419	1.448	1.406	1.437	1.457	1.476	1.471	1.503	1.508	1.497	1.531	1.521	1.482	1.507	1.507	1.509	1.499	1.524	1.505	1.496	1.557	1.553	1.525	1.533	1.577	1.55	1.559	1.567	1.606	1.593	1.591	1.6	1.634
214	1.402	1.398	1.408	1.405	1.369	1.399	1.4	1.406	1.426	1.461	1.472	1.416	1.403	1.44	1.466	1.481	1.463	1.459	1.453	1.477	1.482	1.478	1.49	1.519	1.512	1.561	1.543	1.537	1.497	1.537	1.504	1.561	1.516	1.583	1.521	1.511	1.603	1.564	1.543	1.573	1.623	1.574	1.587	1.585	1.648	1.602	1.618	1.625	1.641
215	1.386	1.392	1.411	1.374	1.381	1.381	1.369	1.381	1.408	1.407	1.44	1.412	1.414	1.413	1.433	1.46	1.443	1.475	1.456	1.47	1.526	1.453	1.516	1.503	1.508	1.531	1.526	1.549	1.529	1.537	1.543	1.546	1.564	1.584	1.559	1.541	1.58	1.581	1.579	1.558	1.6	1.59	1.607	1.605	1.604	1.611	1.609	1.628	1.609
0	1.361	1.38	1.395	1.351	1.379	1.376	1.36	1.396	1.428	1.413	1.424	1.416	1.397	1.434	1.444	1.472	1.46	1.462	1.45	1.479	1.513	1.505	1.519	NaN	NaN	NaN	NaN	NaN	NaN	NaN	NaN	NaN	NaN	NaN	NaN	NaN	NaN	NaN	NaN	NaN	NaN	NaN	NaN	NaN	NaN	NaN	NaN	NaN	NaN
216	1.428	1.408	1.408	1.437	1.449	1.448	1.416	1.457	1.412	1.442	1.51	1.47	1.486	1.512	1.496	1.545	1.49	1.507	1.525	1.556	1.569	1.575	1.643	1.597	1.645	1.627	1.622	1.629	1.679	1.656	1.655	1.703	1.672	1.677	1.683	1.672	1.68	1.679	1.75	1.728	1.747	1.727	1.716	1.662	1.766	1.735	1.713	1.696	1.701
217	1.386	1.395	1.393	1.377	1.403	1.389	1.425	1.393	1.415	1.415	1.476	1.408	1.419	1.431	1.464	1.507	1.483	1.468	1.507	1.501	1.52	1.548	1.578	1.594	1.567	1.604	1.596	1.594	1.609	1.623	1.619	1.65	1.636	1.642	1.6	1.644	1.667	1.68	1.694	1.696	1.702	1.664	1.668	1.672	1.754	1.735	1.717	1.706	1.695
0	1.417	1.435	1.389	1.438	1.469	1.432	1.45	1.441	1.408	1.44	1.503	1.434	1.452	1.493	1.485	1.554	1.531	1.516	1.556	1.607	1.535	1.575	1.615	1.622	1.619	1.601	1.608	1.632	1.621	1.682	1.652	1.7	1.637	1.676	1.687	1.679	1.727	1.736	1.71	1.746	1.747	1.731	1.725	1.647	1.826	1.783	1.748	1.723	1.755
218	1.395	1.415	1.353	1.366	1.389	1.381	1.349	1.431	1.41	1.421	1.438	1.465	1.457	1.461	1.475	1.501	1.545	1.53	1.538	1.565	1.574	1.568	1.612	1.612	1.646	1.659	1.669	1.652	1.658	1.678	1.688	1.708	1.714	1.724	1.745	1.726	1.773	1.779	1.764	1.756	1.778	1.77	1.814	1.788	1.835	1.815	1.834	1.858	1.828
0	1.613	1.469	1.542	1.531	1.382	1.372	1.43	1.474	1.507	1.473	1.542	1.465	1.535	1.524	1.543	1.539	1.513	1.572	1.548	1.55	1.571	1.548	1.564	1.602	1.61	1.618	1.743	1.598	1.729	1.588	1.612	1.661	1.641	1.691	1.677	1.802	1.732	1.669	1.666	1.727	1.677	1.763	1.825	1.716	1.695	1.712	1.754	1.868	1.778
0	1.384	1.397	1.38	1.38	1.396	1.387	1.342	1.445	1.398	1.384	1.398	1.397	1.403	1.423	1.426	1.425	1.441	1.454	1.437	1.454	1.462	1.472	1.467	1.479	1.508	1.502	1.479	1.499	1.48	1.48	1.483	1.528	1.514	1.508	1.542	1.509	1.54	1.536	1.523	1.574	1.557	1.566	1.572	1.553	1.585	1.581	1.581	1.613	1.592
0	1.388	1.392	1.396	1.406	1.44	1.437	1.43	1.427	1.405	1.405	1.46	1.418	1.452	1.49	1.489	1.569	1.558	1.56	1.563	1.606	1.584	NaN	NaN	NaN	NaN	NaN	NaN	NaN	NaN	NaN	NaN	NaN	NaN	NaN	NaN	NaN	NaN	NaN	NaN	NaN	NaN	NaN	NaN	NaN	NaN	NaN	NaN	NaN	NaN
219	1.397	1.42	1.39	1.387	1.412	1.384	1.394	1.501	1.459	1.433	1.425	1.495	1.475	1.5	1.511	1.514	1.594	1.551	1.593	1.602	1.581	1.657	1.631	1.635	1.66	1.713	1.653	1.703	1.707	1.718	1.732	1.76	1.777	1.769	1.778	1.762	1.821	1.8	1.804	1.816	1.802	1.829	1.861	1.84	1.872	1.87	1.936	1.95	1.989
0	1.346	1.378	1.383	1.398	1.415	1.336	1.412	1.473	1.442	1.445	1.491	1.46	1.459	1.457	1.478	1.507	1.515	1.496	1.479	1.581	1.527	1.518	1.545	1.503	1.544	1.586	1.593	1.526	1.598	1.586	1.577	1.606	1.556	1.696	1.597	1.726	1.686	1.593	1.654	1.709	1.605	1.734	1.823	1.696	1.552	1.67	1.789	1.884	1.784
220	1.367	1.394	1.414	1.458	1.408	1.377	1.398	1.481	1.487	1.463	1.473	1.461	1.499	1.482	1.473	1.514	1.474	1.544	1.442	1.548	1.567	1.546	1.555	1.566	1.509	1.58	1.649	1.58	1.625	1.555	1.623	1.614	1.581	1.643	1.631	1.661	1.589	1.588	1.623	1.668	1.559	1.68	1.799	1.645	1.621	1.65	1.736	1.75	1.708
221	1.361	1.383	1.342	1.362	1.393	1.377	1.375	1.404	1.368	1.386	1.407	1.414	1.394	1.427	1.432	1.45	1.461	1.467	1.474	1.501	1.481	1.494	1.487	1.535	1.531	1.528	1.516	1.526	1.54	1.533	1.56	1.557	1.551	1.569	1.581	1.572	1.582	1.606	1.584	1.613	1.611	1.609	1.636	1.583	1.645	1.634	1.624	1.625	1.627
0	1.498	1.453	1.448	1.451	1.444	1.469	1.455	1.475	1.495	1.485	1.561	1.486	1.539	1.529	1.534	1.656	1.62	1.645	1.58	1.778	1.553	1.625	1.686	1.806	1.904	1.89	1.699	1.771	1.938	1.857	1.857	2.015	1.879	2.056	1.954	2.03	2.106	2.179	2.155	2.295	2.261	2.323	2.345	2.25	2.371	2.331	2.308	2.333	2.339
222	1.399	1.401	1.37	1.356	1.409	1.424	1.372	1.46	1.462	1.455	1.424	1.512	1.479	1.528	1.536	1.54	1.623	1.584	1.614	1.65	1.671	1.707	1.726	1.728	1.777	1.828	1.805	1.831	1.854	1.871	1.897	1.965	2.023	2.061	2.123	2.186	2.209	2.277	2.274	2.265	2.294	2.265	2.307	2.27	2.271	2.274	2.284	2.311	2.293
0	1.402	1.408	1.434	1.439	1.45	1.445	1.395	1.476	1.51	1.472	1.463	1.493	1.508	1.486	1.477	1.509	1.537	1.541	1.451	1.606	1.523	1.654	1.567	1.545	1.533	1.554	1.618	1.581	1.572	1.579	1.703	1.6	1.579	1.646	1.627	1.609	1.61	1.67	1.618	1.672	1.579	1.667	1.755	1.657	1.676	1.706	1.746	1.709	1.704
223	1.381	1.349	1.388	1.396	1.362	1.349	1.425	1.474	1.456	1.411	1.558	1.471	1.463	1.454	1.458	1.536	1.453	1.6	1.571	1.594	1.573	1.548	1.564	1.663	1.649	1.666	1.706	1.584	1.66	1.621	1.622	1.77	1.642	1.746	1.679	1.857	1.794	1.751	1.645	1.779	1.625	1.785	1.901	1.753	1.73	1.74	1.844	1.893	1.854
0	1.416	1.368	1.371	1.451	1.313	1.401	1.397	1.453	1.468	1.469	1.511	1.42	1.451	1.533	1.49	1.539	1.538	1.552	1.515	1.589	1.598	1.562	1.571	1.601	1.664	1.633	1.638	1.593	1.685	1.634	1.726	1.669	1.65	1.72	1.687	1.773	1.731	1.714	1.694	1.728	1.647	1.777	1.753	1.738	1.747	1.762	1.84	1.786	1.809
224	1.488	1.434	1.484	1.499	1.48	1.461	1.505	1.525	1.493	1.5	1.547	1.522	1.512	1.544	1.598	1.611	1.635	1.64	1.588	1.655	1.593	1.648	1.685	1.738	1.696	1.711	1.776	1.788	1.912	1.8	1.81	1.81	1.768	1.964	1.92	1.937	1.805	1.931	1.948	2.011	1.93	2.101	2.166	2.051	2.118	2.123	2.156	2.212	2.204
0	1.374	1.368	1.356	1.343	1.427	1.376	1.365	1.372	1.375	1.372	1.356	1.391	1.353	1.399	1.422	1.437	1.404	1.432	1.424	1.45	NaN	NaN	NaN	NaN	NaN	NaN	NaN	NaN	NaN	NaN	NaN	NaN	NaN	NaN	NaN	NaN	NaN	NaN	NaN	NaN	NaN	NaN	NaN	NaN	NaN	NaN	NaN	NaN	NaN
225	1.411	1.45	1.428	1.429	1.435	1.42	1.467	1.452	1.47	1.463	1.446	1.471	1.516	1.489	1.497	1.531	1.552	1.544	1.524	1.538	1.57	1.569	1.551	1.582	1.579	1.646	1.646	1.617	1.643	1.618	1.641	1.649	1.645	1.683	1.721	1.755	1.819	1.895	1.957	2.031	2.109	2.154	2.206	2.154	2.215	2.203	2.191	2.22	2.206
226	1.393	1.406	1.443	1.414	1.454	1.474	1.474	1.503	1.453	1.474	1.452	1.457	1.558	1.578	1.618	1.605	1.675	1.61	1.596	1.556	1.655	1.66	1.645	1.667	1.703	1.703	1.812	1.791	1.793	1.743	1.81	1.839	1.797	1.899	1.851	1.75	1.775	1.85	1.853	1.94	1.892	1.867	1.862	1.861	1.921	1.861	1.885	1.949	1.955
227	1.411	1.551	1.49	1.404	1.439	1.467	1.524	1.433	1.534	1.447	1.484	1.509	1.582	1.568	1.64	1.665	1.629	1.613	1.693	1.601	1.695	1.626	1.608	1.698	1.641	1.694	1.706	1.763	1.729	1.761	1.89	1.734	1.732	1.89	1.789	1.734	1.847	1.843	1.764	1.837	1.852	1.873	1.865	1.809	1.843	1.848	1.786	1.922	1.881
228	1.376	1.436	1.366	1.381	1.387	1.389	1.444	1.421	1.42	1.422	1.431	1.461	1.565	1.478	1.45	1.538	1.537	1.56	1.503	1.511	1.597	1.566	1.529	1.59	1.608	1.71	1.644	1.629	1.698	1.656	1.626	1.672	1.684	1.691	1.687	1.708	1.721	1.741	1.724	1.736	1.762	1.801	2	1.853	1.936	2.015	2.106	2.194	2.286
229	1.363	1.425	1.355	1.381	1.391	1.361	1.425	1.42	1.425	1.412	1.473	1.463	1.518	1.515	1.531	1.516	1.563	1.583	1.595	1.574	1.641	1.589	1.602	1.596	1.651	1.726	1.726	1.713	1.752	1.722	1.77	1.748	1.757	1.773	1.788	1.826	1.896	1.967	1.988	2.015	2.07	NaN	NaN	NaN	NaN	NaN	NaN	NaN	NaN
0	1.356	1.705	NaN	NaN	NaN	NaN	NaN	NaN	NaN	NaN	NaN	NaN	NaN	NaN	NaN	NaN	NaN	NaN	NaN	NaN	NaN	NaN	NaN	NaN	NaN	NaN	NaN	NaN	NaN	NaN	NaN	NaN	NaN	NaN	NaN	NaN	NaN	NaN	NaN	NaN	NaN	NaN	NaN	NaN	NaN	NaN	NaN	NaN	NaN
0	NaN	NaN	NaN	NaN	NaN	NaN	NaN	NaN	NaN	NaN	NaN	NaN	NaN	NaN	NaN	NaN	NaN	NaN	NaN	NaN	NaN	NaN	NaN	NaN	NaN	NaN	NaN	NaN	NaN	NaN	NaN	NaN	NaN	NaN	NaN	NaN	NaN	NaN	NaN	NaN	NaN	NaN	NaN	NaN	NaN	NaN	NaN	NaN	NaN
230	1.638	1.429	1.251	1.256	1.422	1.446	1.391	1.376	1.356	1.353	1.476	1.674	1.581	1.476	1.634	1.645	1.527	1.962	1.813	1.455	1.758	2.15	2.17	2.256	2.135	2.19	2.233	2.294	2.262	2.221	2.29	2.394	2.329	2.302	2.274	2.257	2.299	2.325	2.336	2.399	2.36	2.306	2.414	2.432	2.349	2.409	2.464	2.482	2.412
231	1.581	1.425	1.328	1.305	1.435	1.421	1.411	1.423	1.393	1.398	1.487	1.582	1.549	1.495	1.604	1.635	1.524	1.937	1.768	1.535	1.672	1.984	2.035	2.125	2.094	2.163	2.198	2.194	2.192	2.241	2.248	2.251	2.241	2.289	2.23	2.231	2.279	2.266	2.3	2.3	2.264	2.265	2.352	2.344	2.248	2.308	2.353	2.349	2.339
232	1.515	1.413	1.345	1.263	1.452	1.392	1.396	1.364	1.33	1.324	1.509	1.566	1.488	1.484	1.646	1.562	1.472	1.785	1.618	1.383	1.484	1.758	1.841	1.842	1.659	1.738	1.684	1.767	1.822	1.721	1.788	1.953	1.723	2.042	1.903	1.91	1.887	2.002	2.132	2.067	2.059	2.035	2.138	2.156	2.094	2.174	2.23	2.245	2.298
0	1.53	1.489	1.366	1.33	1.451	1.463	1.386	1.46	1.469	1.436	1.491	1.564	1.536	1.525	1.589	1.626	1.569	1.808	1.716	1.487	1.642	1.763	1.917	1.83	1.638	1.76	1.799	1.838	1.804	1.791	1.778	1.911	1.835	1.993	1.891	2	1.979	1.978	2.031	2.067	2.062	2.127	2.157	2.166	2.112	2.111	2.217	2.165	2.2
0	1.432	1.419	1.383	1.359	1.379	1.359	1.458	1.444	1.472	1.437	1.402	1.424	1.462	1.478	1.505	1.484	1.471	1.555	1.552	1.46	1.52	1.536	1.571	1.49	1.572	1.494	1.483	1.516	1.552	1.527	1.611	1.553	1.578	1.612	1.546	1.618	1.578	1.563	1.644	1.585	1.604	1.649	1.652	1.595	1.648	1.584	1.605	1.589	1.657
0	1.413	1.418	1.429	1.4	1.403	1.381	1.382	1.437	1.448	1.413	1.413	1.409	1.445	1.5	1.466	1.463	1.507	1.495	1.503	1.529	1.522	1.514	1.554	1.526	1.598	1.498	1.532	1.595	1.564	1.552	1.597	1.556	1.566	1.651	1.589	1.606	1.668	1.602	1.691	1.642	1.636	1.705	1.633	1.641	1.661	1.631	1.677	1.646	1.665
233	1.41	1.408	1.434	1.417	1.392	1.413	1.43	1.453	1.457	1.418	1.428	1.437	1.445	1.473	1.453	1.474	1.477	1.509	1.482	1.504	1.487	1.493	1.526	1.514	1.552	1.514	1.515	1.525	1.558	1.539	1.553	1.531	1.575	1.568	1.556	1.581	1.608	1.566	1.614	1.596	1.591	1.608	1.638	1.612	1.614	1.58	1.644	1.609	1.656
0	1.424	1.421	1.438	1.41	1.413	1.405	1.446	1.42	1.436	1.412	1.43	1.432	1.433	1.474	1.436	1.461	1.459	1.487	1.472	1.489	1.502	1.473	1.494	1.5	1.537	1.501	1.502	1.496	1.503	1.542	1.573	1.541	1.55	1.552	1.56	1.556	1.59	1.537	1.585	1.58	1.571	1.611	1.559	1.565	1.62	1.556	1.593	1.585	1.606
0	1.465	1.43	1.407	1.383	1.41	1.428	1.426	1.402	1.389	1.372	1.349	1.371	1.383	1.398	1.37	NaN	NaN	NaN	NaN	NaN	NaN	NaN	NaN	NaN	NaN	NaN	NaN	NaN	NaN	NaN	NaN	NaN	NaN	NaN	NaN	NaN	NaN	NaN	NaN	NaN	NaN	NaN	NaN	NaN	NaN	NaN	NaN	NaN	NaN
0	1.411	1.394	1.378	1.394	1.398	1.419	1.377	1.406	NaN	NaN	NaN	NaN	NaN	NaN	NaN	NaN	NaN	NaN	NaN	NaN	NaN	NaN	NaN	NaN	NaN	NaN	NaN	NaN	NaN	NaN	NaN	NaN	NaN	NaN	NaN	NaN	NaN	NaN	NaN	NaN	NaN	NaN	NaN	NaN	NaN	NaN	NaN	NaN	NaN
0	1.431	1.426	1.445	1.443	NaN	NaN	NaN	NaN	NaN	NaN	NaN	NaN	NaN	NaN	NaN	NaN	NaN	NaN	NaN	NaN	NaN	NaN	NaN	NaN	NaN	NaN	NaN	NaN	NaN	NaN	NaN	NaN	NaN	NaN	NaN	NaN	NaN	NaN	NaN	NaN	NaN	NaN	NaN	NaN	NaN	NaN	NaN	NaN	NaN
0	1.444	1.405	1.42	1.445	1.426	1.474	1.419	1.418	1.451	1.377	1.401	1.44	1.474	1.472	1.43	1.549	1.491	1.51	1.492	1.542	1.521	1.535	1.564	1.576	1.588	1.526	1.548	1.59	1.606	1.6	1.615	1.56	1.592	1.622	1.603	1.614	1.646	1.624	1.646	1.639	1.665	1.643	1.656	1.661	1.652	1.608	1.658	1.658	1.704
234	1.374	1.408	1.458	1.397	1.451	1.434	1.482	1.481	1.479	1.505	1.524	1.532	1.549	1.549	1.604	1.595	1.619	1.652	1.635	1.649	1.674	1.746	1.82	1.85	1.829	1.791	1.798	1.875	1.933	1.977	1.941	1.974	1.978	1.994	1.983	1.966	2.049	2.051	2.039	2.068	2.117	2.115	2.116	2.155	2.152	2.185	2.194	2.187	2.216
0	1.477	1.492	1.503	1.477	1.5	1.591	1.567	1.43	1.637	1.736	1.447	1.51	1.703	NaN	NaN	NaN	NaN	NaN	NaN	NaN	NaN	NaN	NaN	NaN	NaN	NaN	NaN	NaN	NaN	NaN	NaN	NaN	NaN	NaN	NaN	NaN	NaN	NaN	NaN	NaN	NaN	NaN	NaN	NaN	NaN	NaN	NaN	NaN	NaN
0	1.356	1.36	1.371	1.369	1.377	1.4	1.412	1.396	1.41	1.445	1.44	1.451	1.452	1.467	1.48	1.494	1.494	1.506	1.501	1.504	1.519	1.577	1.578	1.596	1.608	1.565	1.577	1.608	1.618	1.641	1.624	1.647	1.639	1.628	1.648	1.637	1.675	1.673	1.684	1.702	1.695	1.652	1.697	1.716	1.675	1.745	1.739	1.725	1.722
0	1.429	1.464	1.618	1.45	1.499	1.562	1.577	1.63	1.507	1.53	1.563	1.68	1.602	1.751	1.668	1.72	1.632	1.799	1.705	1.585	1.599	1.787	1.799	1.86	1.916	1.69	1.784	1.779	1.984	1.814	1.762	1.836	1.791	1.863	1.855	1.818	1.91	1.916	1.821	1.859	1.799	1.684	1.9	1.888	1.798	1.914	1.94	1.867	1.811
235	1.361	1.35	1.38	1.37	1.383	1.405	1.419	1.39	1.399	1.429	1.423	1.44	1.45	1.45	1.474	1.477	1.484	1.496	1.497	1.512	1.506	1.543	1.546	1.57	1.573	1.536	1.547	1.569	1.589	1.599	1.604	1.607	1.6	1.587	1.616	1.609	1.633	1.638	1.62	1.643	1.673	1.632	1.653	1.661	1.627	1.701	1.706	1.685	1.683
0	1.39	1.388	1.4	1.409	1.408	1.447	1.465	1.451	1.426	1.449	1.415	1.468	1.474	1.446	1.454	1.505	1.491	1.493	1.45	1.512	1.518	1.555	1.513	1.551	1.564	1.546	1.54	1.555	1.579	1.567	1.555	1.564	1.573	1.57	1.563	1.597	1.593	1.603	1.615	1.578	1.623	1.586	1.601	1.659	1.586	1.623	1.635	1.64	1.628
236	1.542	1.563	1.544	1.554	1.562	1.611	1.557	1.489	1.602	1.501	1.407	1.582	1.683	1.677	1.451	1.819	1.74	1.651	1.726	1.76	1.705	1.704	1.785	1.81	1.75	1.844	1.834	1.845	1.804	1.742	1.77	1.715	1.79	1.905	1.823	1.865	1.845	1.829	1.977	1.777	1.94	1.844	1.785	1.88	1.884	1.734	1.868	1.867	1.875
237	1.349	1.366	1.391	1.368	1.385	1.436	1.415	1.421	1.398	1.431	1.398	1.438	1.418	1.436	1.414	1.432	1.452	1.463	1.457	1.465	1.468	1.48	1.502	1.477	1.495	1.504	1.511	1.507	1.531	1.537	1.556	1.558	1.541	1.577	1.568	1.578	1.571	1.607	1.58	1.628	1.647	1.613	1.649	1.663	1.641	1.685	1.695	1.682	1.704
0	NaN	NaN	NaN	NaN	NaN	NaN	NaN	NaN	NaN	NaN	NaN	NaN	NaN	NaN	NaN	NaN	NaN	NaN	NaN	NaN	NaN	NaN	NaN	NaN	NaN	NaN	NaN	NaN	NaN	NaN	NaN	NaN	NaN	NaN	NaN	NaN	NaN	NaN	NaN	NaN	NaN	NaN	NaN	NaN	NaN	NaN	NaN	NaN	NaN
238	1.518	1.545	1.605	1.458	1.519	1.584	1.597	1.689	1.417	1.578	1.542	1.605	1.59	1.581	1.549	1.643	1.764	1.603	1.581	1.701	1.616	1.71	1.678	1.719	1.796	1.689	1.646	1.773	1.722	1.653	1.651	1.716	1.609	1.746	1.704	1.692	1.755	1.81	1.883	1.659	1.754	1.8	1.722	1.848	1.782	1.638	1.748	1.828	1.851
0	1.408	1.347	1.364	1.411	1.399	1.418	1.457	1.443	1.393	1.444	1.435	1.492	1.445	NaN	NaN	NaN	NaN	NaN	NaN	NaN	NaN	NaN	NaN	NaN	NaN	NaN	NaN	NaN	NaN	NaN	NaN	NaN	NaN	NaN	NaN	NaN	NaN	NaN	NaN	NaN	NaN	NaN	NaN	NaN	NaN	NaN	NaN	NaN	NaN
0	1.396	1.382	1.42	1.426	1.417	1.469	1.493	1.45	1.461	1.485	1.466	1.51	1.522	1.534	1.538	1.561	1.568	1.578	1.576	1.595	1.669	1.649	1.651	1.659	1.663	1.652	1.715	1.73	1.733	1.719	1.743	1.767	1.753	1.741	1.776	1.775	1.763	1.83	1.82	1.784	1.831	1.789	1.82	1.854	1.787	1.83	1.882	NaN	NaN
0	1.642	1.766	1.536	1.646	1.351	1.396	1.716	1.621	NaN	NaN	NaN	NaN	NaN	NaN	NaN	NaN	NaN	NaN	NaN	NaN	NaN	NaN	NaN	NaN	NaN	NaN	NaN	NaN	NaN	NaN	NaN	NaN	NaN	NaN	NaN	NaN	NaN	NaN	NaN	NaN	NaN	NaN	NaN	NaN	NaN	NaN	NaN	NaN	NaN
239	1.391	1.344	1.45	1.394	1.383	1.392	1.447	1.39	1.386	1.448	1.412	1.456	1.429	1.45	1.457	1.487	1.519	1.469	1.495	1.553	1.529	1.549	1.533	1.534	1.57	1.516	1.566	1.566	1.589	1.587	1.609	1.629	1.615	1.594	1.614	1.667	1.637	1.677	1.636	1.687	1.672	1.65	1.688	1.679	1.67	1.766	1.753	1.738	1.745
0	1.421	1.378	1.448	1.408	1.376	1.433	1.424	1.454	1.385	1.453	1.388	1.493	1.462	1.479	1.438	1.438	1.524	1.54	1.523	1.558	1.52	1.507	1.579	1.578	1.595	1.6	1.605	1.63	1.606	1.657	1.684	1.618	1.64	1.606	1.625	1.643	1.714	1.658	1.697	1.704	1.723	1.652	1.691	1.708	1.683	1.624	1.705	1.697	1.786
0	1.476	1.609	1.49	1.555	1.816	1.669	1.388	1.727	1.488	1.377	1.134	3.159	2.077	1.486	1.553	1.926	2.21	1.526	1.315	1.597	1.609	2.025	1.286	2.138	1.993	1.62	1.758	1.838	1.681	1.731	1.846	1.982	2.204	1.902	1.821	1.825	2.203	2.127	2.078	1.598	1.827	1.923	NaN	NaN	NaN	NaN	NaN	NaN	NaN
0	1.6	1.495	1.505	1.485	1.498	1.463	1.543	1.622	1.529	1.601	1.527	1.608	1.579	1.678	1.661	1.709	1.754	1.818	1.77	1.893	1.784	1.751	1.848	1.963	1.861	1.874	1.856	1.981	1.983	2.033	1.993	2	2.052	1.947	2.028	1.908	2.04	1.988	2.086	2.097	2.122	2.085	2.145	2.255	2.241	2.231	2.341	2.297	2.347
240	1.423	1.391	1.402	1.397	1.413	1.405	1.418	1.414	1.4	1.391	1.416	1.44	1.439	1.434	1.459	1.471	1.455	1.496	1.474	1.495	1.486	1.535	1.503	1.529	1.553	1.491	1.544	1.574	1.559	1.549	1.6	1.534	1.599	1.576	1.564	1.58	1.632	1.619	1.604	1.638	1.637	1.652	1.615	1.618	1.649	1.659	1.69	1.665	1.703
0	1.657	1.524	1.585	1.457	1.592	1.437	1.438	1.564	1.543	1.435	1.533	1.587	1.472	1.677	1.612	1.667	1.613	1.637	1.618	1.723	1.707	1.626	1.793	1.805	1.648	1.717	1.628	1.833	1.781	1.775	1.913	1.777	1.805	1.631	1.823	1.743	1.841	1.796	1.896	1.839	1.91	1.742	1.862	1.885	1.766	1.844	1.909	1.838	2.005
241	1.499	1.409	1.446	1.436	1.412	1.46	1.413	1.44	1.408	1.484	1.462	1.433	1.458	1.558	1.481	1.534	1.541	1.583	1.556	1.607	1.596	1.655	1.586	1.678	1.624	1.668	1.592	1.751	1.653	1.688	1.765	1.686	1.75	1.725	1.764	1.674	1.815	1.725	1.733	1.743	1.848	1.767	1.77	1.783	1.826	1.79	1.789	1.84	1.866
242	1.391	1.387	1.34	1.386	1.385	1.385	1.449	1.38	1.396	1.424	1.391	1.417	1.432	1.426	1.423	1.447	1.47	1.474	1.466	1.506	1.511	1.498	1.548	1.548	1.552	1.507	1.572	1.551	1.568	1.534	1.577	1.542	1.563	1.567	1.585	1.59	1.589	1.613	1.595	1.594	1.624	1.62	1.631	1.66	1.64	1.6	1.662	1.661	1.636
0	1.357	1.347	1.382	1.378	1.384	1.442	1.412	1.398	1.403	1.402	1.404	1.453	1.452	1.505	1.481	1.481	1.504	1.509	1.542	1.569	1.551	1.584	1.588	1.596	1.59	1.583	1.573	1.594	1.637	1.657	1.657	1.65	1.642	1.642	1.638	1.685	1.672	1.692	1.679	1.72	1.734	1.7	1.701	1.734	1.675	1.766	1.712	1.762	1.757
243	1.488	1.388	1.428	1.38	1.383	1.419	1.442	1.435	1.457	1.469	1.459	1.458	1.486	1.557	1.493	1.551	1.585	1.576	1.571	1.642	1.598	1.631	1.603	1.712	1.658	1.673	1.622	1.693	1.653	1.666	1.783	1.701	1.775	1.696	1.717	1.72	1.827	1.759	1.793	1.73	1.839	1.746	1.802	1.824	1.858	1.823	1.787	1.836	1.86
244	1.38	1.353	1.337	1.367	1.381	1.396	1.413	1.374	1.403	1.421	1.372	1.411	1.456	1.435	1.43	1.461	1.468	1.479	1.475	1.533	1.494	1.522	1.555	1.532	1.536	1.567	1.587	1.575	1.561	1.587	1.591	1.593	1.6	1.602	1.605	1.625	1.635	1.663	1.613	1.636	1.614	1.639	1.648	1.693	1.665	1.624	1.697	1.683	1.676
0	NaN	NaN	NaN	NaN	NaN	NaN	NaN	NaN	NaN	NaN	NaN	NaN	NaN	NaN	NaN	NaN	NaN	NaN	NaN	NaN	NaN	NaN	NaN	NaN	NaN	NaN	NaN	NaN	NaN	NaN	NaN	NaN	NaN	NaN	NaN	NaN	NaN	NaN	NaN	NaN	NaN	NaN	NaN	NaN	NaN	NaN	NaN	NaN	NaN
245	1.374	1.399	1.404	1.402	1.405	1.415	1.434	1.456	1.434	1.417	1.432	1.499	1.475	1.49	1.475	1.448	1.501	1.538	1.49	1.566	1.544	1.541	1.547	1.578	1.55	1.544	1.559	1.586	1.559	1.609	1.598	1.596	1.631	1.569	1.601	1.577	1.67	1.618	1.638	1.697	1.649	1.642	1.621	1.657	1.655	1.628	1.638	1.657	1.675
246	1.393	1.376	1.389	1.403	1.402	1.413	1.427	1.431	1.4	1.4	1.385	1.465	1.438	1.447	1.438	1.448	1.507	1.484	1.415	1.487	1.497	1.496	1.496	1.491	1.497	1.505	1.496	1.522	1.504	1.529	1.554	1.522	1.567	1.526	1.524	1.538	1.584	1.55	1.553	1.558	1.552	1.543	1.558	1.596	1.562	1.548	1.574	1.56	1.595
0	1.445	1.394	1.337	NaN	NaN	NaN	NaN	NaN	NaN	NaN	NaN	NaN	NaN	NaN	NaN	NaN	NaN	NaN	NaN	NaN	NaN	NaN	NaN	NaN	NaN	NaN	NaN	NaN	NaN	NaN	NaN	NaN	NaN	NaN	NaN	NaN	NaN	NaN	NaN	NaN	NaN	NaN	NaN	NaN	NaN	NaN	NaN	NaN	NaN
0	1.389	1.425	1.346	1.493	1.392	1.45	1.488	1.464	1.481	1.478	1.42	1.604	1.554	NaN	NaN	NaN	NaN	NaN	NaN	NaN	NaN	NaN	NaN	NaN	NaN	NaN	NaN	NaN	NaN	NaN	NaN	NaN	NaN	NaN	NaN	NaN	NaN	NaN	NaN	NaN	NaN	NaN	NaN	NaN	NaN	NaN	NaN	NaN	NaN
0	1.432	1.472	1.451	1.446	1.405	1.427	1.487	1.469	1.456	1.483	1.522	1.409	1.574	1.582	1.583	1.627	1.594	1.675	1.638	1.689	1.7	1.656	1.621	1.725	1.702	1.615	1.709	1.834	1.74	1.68	1.753	1.788	1.768	NaN	NaN	NaN	NaN	NaN	NaN	NaN	NaN	NaN	NaN	NaN	NaN	NaN	NaN	NaN	NaN
247	1.354	1.355	1.372	1.399	1.385	1.388	1.418	1.402	1.418	1.409	1.4	1.431	1.434	1.449	1.448	1.495	1.474	1.496	1.491	1.543	1.535	1.54	1.557	1.564	1.566	1.544	1.585	1.603	1.606	1.604	1.622	1.609	1.625	1.637	1.619	1.659	1.695	1.698	1.665	1.667	1.69	1.678	1.695	1.713	1.715	1.672	1.722	1.742	1.763
248	1.392	1.375	1.376	1.359	1.354	1.434	1.404	1.38	1.409	1.389	1.4	1.418	1.446	1.465	1.422	1.491	1.469	1.473	1.481	1.523	1.517	1.553	1.567	1.565	1.542	1.557	1.576	1.581	1.578	1.591	1.593	1.61	1.632	1.625	1.601	1.644	1.662	1.63	1.665	1.691	1.656	1.657	1.666	1.694	1.675	1.67	1.69	1.714	1.713
0	1.381	1.381	1.437	1.423	1.439	1.49	1.527	1.528	1.572	1.604	1.6	1.664	1.682	1.716	1.75	1.805	1.797	1.853	1.858	1.891	1.899	1.93	1.963	NaN	NaN	NaN	NaN	NaN	NaN	NaN	NaN	NaN	NaN	NaN	NaN	NaN	NaN	NaN	NaN	NaN	NaN	NaN	NaN	NaN	NaN	NaN	NaN	NaN	NaN
249	1.365	1.365	1.343	1.354	1.34	1.435	1.401	1.358	1.385	1.384	1.4	1.393	1.437	1.433	1.399	1.471	1.461	1.456	1.464	1.494	1.481	1.478	1.546	1.507	1.519	1.547	1.513	1.563	1.523	1.541	1.561	1.56	1.594	1.573	1.569	1.608	1.62	1.602	1.609	1.661	1.627	1.6	1.63	1.653	1.587	1.615	1.646	1.68	1.655
0	1.354	1.373	1.362	1.384	1.379	1.386	1.411	1.409	1.409	1.404	1.4	1.421	1.412	1.438	1.439	1.471	1.454	1.523	1.466	1.516	1.526	1.508	1.509	1.535	1.525	1.543	1.564	1.558	1.571	1.565	1.575	1.584	1.584	1.609	1.609	1.6	1.63	1.638	1.638	1.637	1.65	1.646	1.65	1.673	1.648	1.682	1.657	1.673	1.7
0	NaN	NaN	NaN	NaN	NaN	NaN	NaN	NaN	NaN	NaN	NaN	NaN	NaN	NaN	NaN	NaN	NaN	NaN	NaN	NaN	NaN	NaN	NaN	NaN	NaN	NaN	NaN	NaN	NaN	NaN	NaN	NaN	NaN	NaN	NaN	NaN	NaN	NaN	NaN	NaN	NaN	NaN	NaN	NaN	NaN	NaN	NaN	NaN	NaN
0	1.41	1.418	1.42	1.422	1.438	1.441	1.477	1.453	1.467	1.432	1.483	1.466	1.466	1.445	1.483	1.497	1.489	1.552	1.507	1.538	1.525	1.505	1.501	1.559	1.472	1.571	1.625	1.549	1.574	1.621	1.584	1.586	1.61	1.623	1.579	NaN	NaN	NaN	NaN	NaN	NaN	NaN	NaN	NaN	NaN	NaN	NaN	NaN	NaN
0	1.462	1.426	1.441	NaN	NaN	NaN	NaN	NaN	NaN	NaN	NaN	NaN	NaN	NaN	NaN	NaN	NaN	NaN	NaN	NaN	NaN	NaN	NaN	NaN	NaN	NaN	NaN	NaN	NaN	NaN	NaN	NaN	NaN	NaN	NaN	NaN	NaN	NaN	NaN	NaN	NaN	NaN	NaN	NaN	NaN	NaN	NaN	NaN	NaN
0	NaN	NaN	NaN	NaN	NaN	NaN	NaN	NaN	NaN	NaN	NaN	NaN	NaN	NaN	NaN	NaN	NaN	NaN	NaN	NaN	NaN	NaN	NaN	NaN	NaN	NaN	NaN	NaN	NaN	NaN	NaN	NaN	NaN	NaN	NaN	NaN	NaN	NaN	NaN	NaN	NaN	NaN	NaN	NaN	NaN	NaN	NaN	NaN	NaN
0	1.433	1.336	1.405	1.425	1.458	1.458	1.477	1.472	1.491	1.454	1.548	1.508	1.522	NaN	NaN	NaN	NaN	NaN	NaN	NaN	NaN	NaN	NaN	NaN	NaN	NaN	NaN	NaN	NaN	NaN	NaN	NaN	NaN	NaN	NaN	NaN	NaN	NaN	NaN	NaN	NaN	NaN	NaN	NaN	NaN	NaN	NaN	NaN	NaN
250	1.37	1.356	1.373	1.378	1.378	1.397	1.402	1.374	1.39	1.401	1.414	1.386	1.392	1.415	1.449	1.431	1.45	1.483	1.466	1.478	1.486	1.46	1.494	1.519	1.466	1.529	1.552	1.526	1.509	1.553	1.536	1.55	1.565	1.556	1.561	1.569	1.61	1.556	1.555	1.58	1.588	1.575	1.594	1.613	1.584	1.605	1.611	1.626	1.615
251	1.356	1.4	1.36	1.379	1.402	1.391	1.409	1.422	1.427	1.407	1.436	1.437	1.432	1.472	1.443	1.507	1.507	1.529	1.526	1.528	1.555	1.531	1.54	1.588	1.544	1.57	1.648	1.648	1.582	1.668	1.664	1.634	1.646	1.674	1.646	1.692	1.708	1.679	1.668	1.727	1.698	1.684	1.699	1.746	1.748	1.758	1.747	1.755	1.731
252	1.354	1.35	1.363	1.377	1.354	1.401	1.395	1.385	1.418	1.397	1.428	1.404	1.404	1.422	1.477	1.496	1.509	1.522	1.53	1.565	1.551	1.523	1.572	1.604	1.586	1.605	1.608	1.628	1.607	1.672	1.622	1.659	1.684	1.683	1.687	1.732	1.734	1.76	1.794	1.865	1.929	1.94	2.003	2.119	2.136	2.199	2.201	2.252	2.239
253	1.392	1.385	1.384	1.383	1.387	1.395	1.404	1.39	1.39	1.381	1.377	1.404	1.394	1.393	1.389	1.428	1.429	1.468	1.442	1.482	1.49	1.486	1.448	1.517	1.45	1.489	1.54	1.532	1.547	1.559	1.541	1.535	1.582	1.6	1.573	1.635	1.624	1.611	1.624	1.664	1.625	1.609	1.646	1.673	1.645	1.704	1.681	1.692	1.698
254	1.473	1.455	1.399	1.448	1.399	1.488	1.459	1.444	1.457	1.449	1.503	1.459	1.504	1.562	1.451	1.509	1.536	1.539	1.511	1.48	1.552	1.539	1.631	1.522	1.532	1.55	1.578	1.586	1.609	1.612	1.608	1.574	1.608	1.603	1.554	1.626	1.705	1.591	1.644	1.715	1.699	1.643	1.664	1.668	1.62	1.649	1.755	1.705	1.667
255	1.384	1.354	1.36	1.397	1.371	1.404	1.416	1.409	1.413	1.429	1.439	1.398	1.441	1.443	1.498	1.464	1.533	1.503	1.569	1.568	1.538	1.571	1.549	1.588	1.545	1.618	1.608	1.601	1.571	1.673	1.667	1.668	1.653	1.641	1.671	1.69	1.669	1.673	1.676	1.716	1.713	1.674	1.707	1.694	1.772	1.716	1.766	1.829	1.822
0	1.459	1.417	1.4	1.433	1.411	1.441	1.428	1.475	1.418	1.471	1.526	1.5	1.445	1.484	1.501	1.52	1.55	1.511	1.527	1.548	1.553	1.576	1.593	1.544	1.556	1.568	1.544	1.603	1.585	1.585	1.632	1.563	1.633	1.63	1.614	1.624	1.659	1.665	1.674	1.657	1.711	1.682	1.666	1.711	1.7	1.694	1.715	1.735	1.708
256	1.51	1.469	1.445	1.408	1.405	1.521	1.483	1.438	1.433	1.48	1.499	1.49	1.478	1.554	1.505	1.493	1.609	1.569	1.532	1.572	1.568	1.592	1.695	1.578	1.596	1.635	1.621	1.684	1.659	1.633	1.663	1.606	1.695	1.662	1.647	1.688	1.73	1.708	1.771	1.785	1.805	1.768	1.734	1.82	1.767	1.795	1.826	1.832	1.84
257	1.371	1.348	1.387	1.377	1.382	1.405	1.389	1.392	1.399	1.424	1.403	1.402	1.409	1.416	1.444	1.452	1.459	1.473	1.456	1.509	1.491	1.494	1.477	1.496	1.496	1.508	1.522	1.502	1.507	1.556	1.557	1.537	1.56	1.55	1.539	1.558	1.571	1.553	1.57	1.591	1.61	1.589	1.594	1.595	1.63	1.644	1.629	1.64	1.637
0	1.471	1.453	1.436	1.468	1.466	1.499	1.461	1.459	NaN	NaN	NaN	NaN	NaN	NaN	NaN	NaN	NaN	NaN	NaN	NaN	NaN	NaN	NaN	NaN	NaN	NaN	NaN	NaN	NaN	NaN	NaN	NaN	NaN	NaN	NaN	NaN	NaN	NaN	NaN	NaN	NaN	NaN	NaN	NaN	NaN	NaN	NaN	NaN	NaN
0	1.351	1.359	1.378	1.417	1.366	1.371	1.416	1.411	1.403	1.4	1.397	1.407	1.471	1.476	1.442	1.464	1.443	1.551	1.533	1.549	1.515	1.569	1.559	1.547	1.616	1.55	1.587	1.606	1.629	1.57	1.603	1.696	1.67	1.654	1.606	1.661	1.596	1.648	1.651	1.765	1.5	NaN	NaN	NaN	NaN	NaN	NaN	NaN	NaN
0	1.433	1.384	1.378	1.394	1.386	1.387	1.405	1.409	1.401	1.471	1.474	1.48	1.484	1.47	1.482	1.537	1.554	1.534	1.58	1.591	1.615	1.617	1.631	1.62	1.628	1.632	1.649	1.704	1.713	1.68	1.769	1.69	1.734	1.733	1.752	1.735	1.825	1.791	1.806	1.802	1.838	1.835	1.83	1.846	1.869	1.86	1.883	1.862	1.863
0	1.491	1.42	1.401	1.408	1.455	1.426	1.419	1.481	1.42	1.496	1.503	1.5	1.469	1.51	1.45	1.522	1.567	1.55	1.517	1.505	1.535	1.56	1.627	1.496	1.529	1.548	1.598	1.605	1.617	1.592	1.635	1.605	1.632	1.599	1.63	1.662	1.692	1.654	1.708	1.686	1.72	1.734	1.698	1.73	1.711	1.728	1.714	1.724	1.775
258	1.43	1.457	1.424	1.459	1.459	1.472	1.504	1.53	1.538	1.505	1.583	1.575	1.484	1.498	1.674	1.709	1.747	1.66	1.699	1.751	1.698	1.687	1.784	1.777	1.751	1.766	1.759	1.766	1.762	1.885	1.858	1.87	1.899	1.937	1.796	1.872	1.837	1.859	1.906	2.008	2.1	2.098	2.14	2.176	2.202	2.23	2.266	2.253	2.245
0	1.388	1.401	1.418	1.367	1.403	1.424	1.404	1.419	1.419	1.408	1.418	1.404	1.386	1.438	1.482	1.475	1.483	1.478	1.499	1.502	1.502	1.491	1.519	1.522	1.465	NaN	NaN	NaN	NaN	NaN	NaN	NaN	NaN	NaN	NaN	NaN	NaN	NaN	NaN	NaN	NaN	NaN	NaN	NaN	NaN	NaN	NaN	NaN	NaN
259	1.501	1.481	1.534	1.452	1.488	1.469	1.508	1.534	1.549	1.515	1.559	1.508	1.62	1.54	1.662	1.654	1.659	1.645	1.659	1.66	1.666	1.732	1.755	1.749	1.783	1.765	1.853	1.721	1.715	1.811	1.83	1.876	1.861	1.805	1.816	1.794	1.781	1.921	1.827	1.865	1.963	1.862	1.975	2.028	2.051	2.101	2.191	2.208	2.229
0	1.321	1.392	1.322	NaN	NaN	NaN	NaN	NaN	NaN	NaN	NaN	NaN	NaN	NaN	NaN	NaN	NaN	NaN	NaN	NaN	NaN	NaN	NaN	NaN	NaN	NaN	NaN	NaN	NaN	NaN	NaN	NaN	NaN	NaN	NaN	NaN	NaN	NaN	NaN	NaN	NaN	NaN	NaN	NaN	NaN	NaN	NaN	NaN	NaN
0	1.362	1.424	1.397	1.398	1.4	NaN	NaN	NaN	NaN	NaN	NaN	NaN	NaN	NaN	NaN	NaN	NaN	NaN	NaN	NaN	NaN	NaN	NaN	NaN	NaN	NaN	NaN	NaN	NaN	NaN	NaN	NaN	NaN	NaN	NaN	NaN	NaN	NaN	NaN	NaN	NaN	NaN	NaN	NaN	NaN	NaN	NaN	NaN	NaN
0	1.496	1.411	1.407	1.429	1.445	1.436	1.399	1.411	1.405	1.508	1.486	1.501	1.514	1.511	1.463	1.517	1.515	1.501	1.514	1.53	1.54	1.588	1.596	1.53	1.577	1.576	1.583	1.607	1.603	1.573	1.644	1.627	1.657	1.569	1.629	1.616	1.725	1.702	1.754	1.662	1.732	1.713	1.724	1.761	1.751	1.758	1.775	1.712	1.743
0	1.371	1.379	1.366	1.34	1.329	1.36	1.361	1.355	1.356	1.392	1.388	1.425	1.398	1.415	1.395	1.435	1.484	1.486	1.499	1.506	1.516	1.535	1.546	1.57	1.556	1.539	1.55	1.562	1.546	1.598	1.579	1.615	1.616	1.59	1.595	1.601	1.619	1.629	1.617	1.625	1.657	1.657	1.683	1.665	1.639	1.646	1.724	1.675	1.701
260	1.379	1.393	1.393	1.349	1.359	1.366	1.359	1.377	1.388	1.398	1.372	1.398	1.422	1.404	1.432	1.434	1.459	1.476	1.514	1.515	1.487	1.554	1.505	1.583	1.549	1.546	1.563	1.557	1.553	1.545	1.551	1.584	1.586	1.595	1.579	1.603	1.634	1.602	1.605	1.637	1.652	1.632	1.623	1.637	1.669	1.661	1.698	1.68	1.654
261	1.377	1.387	1.391	1.357	1.338	1.358	1.373	1.41	1.4	1.469	1.411	1.45	1.473	1.501	1.536	1.528	1.542	1.567	1.638	1.617	1.62	1.696	1.654	1.683	1.685	1.694	1.707	1.722	1.736	1.741	1.738	1.725	1.781	1.75	1.772	1.732	1.782	1.78	1.779	1.768	1.856	1.83	1.862	1.845	1.826	1.858	1.93	1.857	1.864
262	1.362	1.391	1.394	1.355	1.399	1.392	1.359	1.393	1.408	1.392	1.397	1.447	1.44	1.46	1.49	1.514	1.532	1.562	1.6	1.598	1.626	1.633	1.653	1.672	1.683	1.656	1.641	1.728	1.707	1.678	1.711	1.731	1.726	1.713	1.697	1.729	1.767	1.79	1.737	1.783	1.783	1.747	1.819	1.832	1.806	1.792	1.847	1.83	1.85
0	1.454	1.438	1.57	1.519	1.499	1.481	1.591	1.648	1.471	1.524	1.506	1.511	1.604	1.592	1.536	1.485	1.569	1.73	1.534	1.591	1.754	1.759	1.742	1.789	1.745	1.722	1.74	1.74	1.799	1.758	1.621	1.788	1.68	1.716	1.744	1.722	1.746	1.734	1.785	1.835	1.797	1.87	1.895	1.899	1.775	1.78	1.817	1.851	1.917
0	1.474	1.464	1.51	1.48	1.55	1.517	1.736	1.533	1.604	1.489	1.502	1.538	1.51	1.702	1.597	1.505	1.636	1.71	1.686	1.653	1.778	1.89	1.687	1.772	1.682	NaN	NaN	NaN	NaN	NaN	NaN	NaN	NaN	NaN	NaN	NaN	NaN	NaN	NaN	NaN	NaN	NaN	NaN	NaN	NaN	NaN	NaN	NaN	NaN
263	1.398	1.377	1.386	1.387	1.463	1.465	1.448	1.432	1.476	1.469	1.519	1.47	1.502	1.54	1.551	1.52	1.612	1.51	1.652	1.603	1.628	1.648	1.672	1.651	1.595	1.558	1.619	1.67	1.631	1.646	1.639	1.729	1.696	1.677	1.596	1.704	1.707	1.753	1.678	1.662	1.737	1.724	1.754	1.753	1.773	1.738	1.844	1.827	1.804
264	1.393	1.342	1.429	1.443	1.435	1.525	1.331	1.456	1.447	1.47	1.434	1.516	1.463	1.516	1.58	1.458	1.64	1.585	1.652	1.694	1.699	1.715	1.751	1.697	1.688	1.708	1.705	1.746	1.819	1.763	1.785	1.814	1.806	1.819	1.766	1.848	1.819	1.97	1.912	2.064	2.044	2.133	2.134	2.252	2.174	2.246	2.297	2.33	2.284
0	1.44	1.408	1.465	1.403	1.369	1.514	1.545	1.424	1.475	1.4	NaN	NaN	NaN	NaN	NaN	NaN	NaN	NaN	NaN	NaN	NaN	NaN	NaN	NaN	NaN	NaN	NaN	NaN	NaN	NaN	NaN	NaN	NaN	NaN	NaN	NaN	NaN	NaN	NaN	NaN	NaN	NaN	NaN	NaN	NaN	NaN	NaN	NaN	NaN
[truncated: 215 more columns]
