# Supplementary material for: Fractional killing arises from cell-to-cell variability in overcoming a caspase activity threshold
Source: Mol Syst Biol. 2015 May 7;11(5):803. doi: 10.15252/msb.20145584 (PMC4461398; doi:10.15252/msb.20145584)
Supplement: Supplementary file 3 [file msb0011-0803-sd3.zip › All_data/139_TRAIL (250 ngml) + Bortezomib (100 nM) + FLIP-L overexpression_2/C8_activity.tsv]

Cell #	T=5min	T=10min	T=15min	T=20min	T=25min	T=30min	T=35min	T=40min	T=45min	T=50min	T=55min	T=60min	T=65min	T=70min	T=75min	T=80min	T=85min	T=90min	T=95min	T=100min	T=105min	T=110min	T=115min	T=120min	T=125min	T=130min	T=135min	T=140min	T=145min	T=150min	T=155min	T=160min	T=165min	T=170min	T=175min	T=180min	T=185min	T=190min	T=195min	T=200min	T=205min	T=210min	T=215min	T=220min	T=225min	T=230min	T=235min	T=240min	T=245min
1	8.132e-20	0.0003459	0.0006814	0.001009	0.00132	0.001609	0.001896	0.002156	0.002353	0.002493	0.002589	0.002638	0.002654	0.002645	0.002602	0.002532	0.002438	0.002315	0.002184	0.002067	0.001961	0.001855	0.001763	0.001677	0.001592	0.001516	0.001443	0.001368	0.001301	0.001247	0.001204	0.001173	0.001158	0.001145	0.001132	0.001116	0.001094	0.00107	0.001049	0.001024	0.0009907	0.0009498	0.0008978	0.000835	0.0007698	0.0007087	0.0006595	0.0006203	0.0005926
2	-1.355e-20	0.0001222	0.0002433	0.0003634	0.0004838	0.0006034	0.0007287	0.000854	0.0009685	0.001072	0.001162	0.00124	0.001303	0.001356	0.001401	0.001436	0.001463	0.001481	0.001494	0.001505	0.001516	0.001527	0.001539	0.001554	0.001562	0.001562	0.001557	0.001543	0.001523	0.001496	0.00147	0.00144	0.001405	0.001365	0.00132	0.001278	0.00124	0.001205	0.001174	0.001146	0.001123	0.001096	0.001069	0.001046	0.001026	0.00101	0.0009902	0.0009685	0.000943
3	-1.355e-20	0.0001036	0.0002075	0.0003118	0.0004185	0.000528	0.0006449	0.0007662	0.0008831	0.0009929	0.001092	0.001178	0.001249	0.001308	0.001359	0.001398	0.00143	0.001452	0.001466	0.001477	0.001483	0.001488	0.001491	0.001493	0.001489	0.001475	0.001454	0.001425	0.001387	0.001343	0.001297	0.001251	0.001202	0.001154	0.001106	0.001067	0.001036	0.001013	0.0009982	0.0009947	0.0009998	0.001007	0.001016	0.001028	0.00104	0.001052	0.001059	0.001059	0.001049
4	1.355e-20	0.0001656	0.0003318	0.0004984	0.000671	0.0008511	0.001049	0.00126	0.001473	0.001685	0.001887	0.002078	0.002253	0.002414	0.002565	0.002698	0.002811	0.002892	0.002941	0.002958	0.002945	0.002909	0.002852	0.002784	0.002696	0.002586	0.002457	0.002317	0.002177	0.002047	0.001936	0.001843	0.001766	0.001701	0.001635	0.001582	0.001543	0.001519	0.001508	0.001498	0.001483	0.00146	0.001424	0.00138	0.001333	0.001293	0.001248	0.001198	0.001137
5	6.776e-21	0.0001028	0.0002064	0.0003117	0.0004198	0.0005321	0.000654	0.000782	0.0009085	0.00103	0.001145	0.001248	0.001338	0.001419	0.001491	0.001555	0.001613	0.001661	0.001701	0.001735	0.001762	0.001787	0.00181	0.001831	0.001845	0.001849	0.001844	0.001828	0.001803	0.001773	0.001744	0.001715	0.001685	0.001652	0.001616	0.001585	0.001559	0.001536	0.001516	0.0015	0.001485	0.001464	0.001437	0.001409	0.001381	0.001358	0.001339	0.001328	0.00133
6	2.033e-20	0.000119	0.000239	0.0003625	0.0004894	0.0006207	0.0007629	0.0009112	0.001055	0.001191	0.001322	0.001443	0.001553	0.001652	0.001734	0.001801	0.001852	0.001882	0.001896	0.001899	0.001893	0.001878	0.001855	0.001826	0.001791	0.001753	0.001713	0.00167	0.001627	0.001589	0.001551	0.001515	0.001482	0.001449	0.001417	0.001386	0.001357	0.001328	0.001302	0.001279	0.001252	0.001226	0.001199	0.001168	0.001138	0.001109	0.001079	0.001046	0.001014
7	0	0.0001016	0.0002047	0.0003101	0.0004185	0.0005316	0.0006549	0.0007845	0.0009133	0.00104	0.001164	0.001283	0.001395	0.0015	0.001597	0.001684	0.00176	0.001823	0.001873	0.001912	0.001938	0.001953	0.00196	0.001959	0.00195	0.001934	0.001912	0.001884	0.001855	0.001826	0.001802	0.001785	0.00177	0.001755	0.00174	0.001727	0.001713	0.001696	0.001677	0.001653	0.001623	0.001581	0.001529	0.001469	0.001407	0.001344	0.001274	0.001202	0.001131
8	2.033e-20	0.0001302	0.0002609	0.0003908	0.0005201	0.0006498	0.0007848	0.0009192	0.001041	0.001147	0.001235	0.001305	0.001358	0.001393	0.001414	0.00142	0.001413	0.001397	0.001377	0.001357	0.001341	0.001331	0.001328	0.001329	0.001333	0.001338	0.001343	0.001348	0.001348	0.001347	0.001344	0.00134	0.001333	0.001322	0.001312	0.001304	0.001298	0.001289	0.001278	0.00127	0.00126	0.001244	0.001222	0.001194	0.001157	0.001111	0.001055	0.0009918	0.0009243
9	1.355e-20	7.669e-05	0.0001546	0.000237	0.0003251	0.0004203	0.0005261	0.0006405	0.0007575	0.0008733	0.0009847	0.001088	0.00118	0.001262	0.001328	0.001381	0.00142	0.001445	0.001456	0.001457	0.001449	0.001433	0.001412	0.001388	0.00136	0.001332	0.001302	0.001271	0.001237	0.001204	0.001173	0.001143	0.001115	0.001089	0.001061	0.001035	0.001007	0.0009801	0.0009558	0.0009332	0.0009095	0.0008847	0.0008594	0.0008323	0.0008065	0.0007843	0.0007654	0.0007488	0.0007337
10	-2.711e-20	0.0001296	0.0002648	0.0004118	0.0005758	0.0007623	0.0009785	0.001224	0.001496	0.001796	0.002124	0.002479	0.002861	0.003271	0.003706	0.004165	0.004645	0.005141	0.00565	0.006161	0.006661	NaN	NaN	NaN	NaN	NaN	NaN	NaN	NaN	NaN	NaN	NaN	NaN	NaN	NaN	NaN	NaN	NaN	NaN	NaN	NaN	NaN	NaN	NaN	NaN	NaN	NaN	NaN	NaN
11	6.776e-21	5.105e-05	0.0001127	0.0001838	0.0002692	0.0003751	0.0005061	0.0006662	0.0008574	0.001072	0.001304	0.001552	0.001807	0.002069	0.002337	0.002604	0.002866	0.003108	0.003318	0.003493	0.003634	0.00374	0.003815	0.00386	0.003863	0.003825	0.003754	0.003654	0.003548	0.00345	0.003364	0.003293	0.003245	0.003224	0.00323	0.003282	0.003381	0.003524	0.003708	0.003911	NaN	NaN	NaN	NaN	NaN	NaN	NaN	NaN	NaN
12	6.776e-21	0.0001128	0.0002268	0.0003422	0.0004602	0.0005809	0.0007099	0.000842	0.0009662	0.001081	0.001185	0.001275	0.001349	0.001406	0.001446	0.001466	0.001468	0.001452	0.001423	0.001385	0.00134	0.001291	0.001242	0.001196	0.001153	0.001115	0.001087	0.001066	0.001053	0.001046	0.001051	0.001065	0.001085	0.001108	0.001132	0.001157	0.001181	0.001199	0.001215	0.001229	0.001239	0.001241	0.001236	0.001225	0.001212	0.001197	0.00118	0.001161	0.00114
13	-4.066e-20	0.0001475	0.0002972	0.0004513	0.0006136	0.0007864	0.0009613	0.001136	0.001317	0.0015	0.001679	0.001854	0.002019	0.002174	0.002316	0.00244	0.002546	0.002628	0.002687	0.00272	0.002727	0.002713	0.002681	0.002637	0.002574	0.002497	0.002405	0.002303	0.002199	0.002101	0.002011	0.001932	0.001861	0.001794	0.001729	0.00167	0.001619	0.001578	0.001547	0.00152	0.001494	0.001471	0.001453	0.001444	0.001452	0.001485	0.001539	0.00162	0.001728
14	-2.711e-20	0.0002587	0.0005209	0.0007899	0.001056	0.001313	0.001562	0.001805	0.00204	0.002267	0.002488	0.002698	0.002893	0.003071	0.003234	0.003384	0.003528	0.003666	0.003798	0.003925	0.004054	0.004191	0.004343	0.004515	0.004702	0.004901	0.005107	0.00531	NaN	NaN	NaN	NaN	NaN	NaN	NaN	NaN	NaN	NaN	NaN	NaN	NaN	NaN	NaN	NaN	NaN	NaN	NaN	NaN	NaN
15	-2.033e-20	0.0001086	0.000218	0.0003301	0.0004458	0.0005664	0.0006974	0.0008347	0.0009685	0.001099	0.001224	0.001342	0.00145	0.00155	0.00164	0.001718	0.001783	0.001833	0.001873	0.001905	0.001929	0.001943	0.001952	0.001956	0.001953	0.001943	0.001929	0.001911	0.001888	0.00186	0.001831	0.001801	0.001769	0.001733	0.001693	0.001651	0.001609	0.001564	0.001518	0.001472	0.001426	0.00138	0.001334	0.001289	0.001251	0.001218	0.001195	0.001185	0.001195
16	6.776e-21	9.716e-05	0.0001946	0.0002939	0.0003966	0.0005027	0.0006172	0.000736	0.0008511	0.0009616	0.001064	0.001156	0.001237	0.001308	0.001369	0.001419	0.001462	0.001496	0.001527	0.001557	0.001585	0.001616	0.001653	0.001694	0.001736	0.001778	0.001822	0.001862	0.001896	0.001922	0.001942	0.001956	0.001962	0.001956	0.001938	0.001912	0.00188	0.001838	0.001794	0.001749	0.001706	0.001663	0.001619	0.001576	0.00154	0.001507	0.00148	0.001456	0.001436
17	-1.355e-20	0.0001611	0.0003242	0.0004927	0.0006698	0.0008527	0.001033	0.001209	0.001385	0.001559	0.001727	0.00188	0.002015	0.002132	0.00223	0.002304	0.002358	0.002395	0.002414	0.002423	0.002428	0.002439	0.002473	0.002539	0.002641	0.00279	0.002991	0.003249	0.003573	0.003966	0.004416	0.004906	NaN	NaN	NaN	NaN	NaN	NaN	NaN	NaN	NaN	NaN	NaN	NaN	NaN	NaN	NaN	NaN	NaN
18	2.711e-20	0.0001217	0.0002451	0.0003724	0.0005038	0.0006292	0.0007498	0.0008667	0.0009805	0.001095	0.001209	0.001321	0.001429	0.001533	0.00163	0.00172	0.001808	0.001893	0.001972	0.002044	0.002107	0.002166	0.00222	0.002267	0.002307	0.00234	0.002365	0.002379	0.002383	0.002377	0.002362	0.002337	0.002298	0.002246	0.002182	0.002109	0.002026	0.001935	0.001843	0.001749	0.001654	0.00156	0.001471	0.001394	0.001337	0.001299	0.001284	0.001298	0.001345
19	5.421e-20	0.0002933	0.0005869	0.0008731	0.001152	0.001421	0.001692	0.001947	0.002151	0.002315	0.002434	0.002523	0.002587	0.002622	0.00263	0.002614	0.002572	0.002512	0.002454	0.002422	0.002404	0.002404	0.002402	0.002392	0.002372	0.002348	0.002312	0.002272	0.002215	0.002144	0.002047	0.001933	0.001812	0.001698	0.001605	0.001536	0.001492	0.001483	0.001499	0.001551	0.001639	0.001775	0.001956	0.002168	0.002401	0.002641	NaN	NaN	NaN
20	3.388e-21	5.001e-05	0.0001021	0.0001576	0.0002173	0.0002827	0.000356	0.0004353	0.0005167	0.0005993	0.000681	0.0007597	0.000834	0.0009009	0.0009593	0.001009	0.001049	0.001079	0.001102	0.001118	0.001129	0.001137	0.001144	0.001152	0.001161	0.001173	0.001186	0.001199	0.001211	0.00122	0.001227	0.001231	0.001229	0.001217	0.001195	0.001166	0.001128	0.001083	0.001034	0.0009833	0.0009313	0.0008794	0.0008293	0.0007843	0.0007484	0.0007224	0.0007035	0.0006913	0.0006852
21	2.033e-20	0.0001107	0.0002234	0.0003391	0.0004605	0.0005868	0.0007097	0.0008258	0.0009392	0.001048	0.001149	0.001238	0.001315	0.001377	0.001424	0.001452	0.001466	0.001471	0.001471	0.001464	0.001452	0.001439	0.001426	0.001416	0.001407	0.001402	0.001404	0.001406	0.001407	0.001406	0.001404	0.001398	0.001387	0.001367	0.00134	0.001305	0.00126	0.001204	0.001145	0.001082	0.001016	0.0009502	0.0008879	0.00083	0.0007804	0.0007403	0.0007097	0.0006918	0.0006848
22	-3.388e-21	4.651e-05	0.0001004	0.0001611	0.0002311	0.0003125	0.0004073	0.0005157	0.0006347	0.0007599	0.0008862	0.00101	0.001127	0.001229	0.001317	0.00139	0.001448	0.001492	0.00152	0.001534	0.001534	0.001525	0.00151	0.001492	0.001472	0.001451	0.001431	0.00141	0.001389	0.001367	0.001345	0.001325	0.001303	0.001279	0.001253	0.001226	0.001199	0.001171	0.001144	0.001117	0.001088	0.001058	0.001027	0.0009986	0.0009736	0.0009499	0.0009263	0.0009025	0.0008789
23	-6.776e-21	0.0001265	0.0002512	0.0003735	0.000493	0.0006077	0.0007244	0.0008345	0.0009264	0.001002	0.001064	0.001114	0.001156	0.001189	0.001215	0.001232	0.001244	0.001248	0.001256	0.001274	0.0013	0.001329	0.001361	0.001393	0.001425	0.001456	0.001485	0.001508	0.001524	0.001527	0.001516	0.001491	0.001459	0.001418	0.001368	0.001306	0.001237	0.001166	0.001098	0.001036	0.0009864	0.0009525	0.0009336	0.0009242	0.0009259	0.0009418	0.0009738	0.001018	0.001067
24	0	0.0002917	0.0005852	0.0008729	0.001141	0.001386	0.001615	0.001827	0.002019	0.002189	0.002337	0.002467	0.002576	0.00266	0.002723	0.002774	0.002814	0.002834	0.002829	0.002803	0.00276	0.002705	0.002638	0.002573	0.002514	0.002467	0.002435	0.002429	0.002458	0.002535	0.002662	0.00284	0.003066	0.003345	NaN	NaN	NaN	NaN	NaN	NaN	NaN	NaN	NaN	NaN	NaN	NaN	NaN	NaN	NaN
25	0	0.0001641	0.0003271	0.0004871	0.0006433	0.0007951	0.0009528	0.001107	0.001239	0.001353	0.001448	0.001529	0.001595	0.00165	0.00169	0.001719	0.001735	0.001735	0.001726	0.001722	0.001717	0.001714	0.001708	0.001698	0.001685	0.00167	0.001649	0.001621	0.001589	0.001552	0.001507	0.001456	0.001402	0.001347	0.001292	0.001239	0.001182	0.00113	0.001085	0.001048	0.001022	0.001009	0.001007	0.001011	0.001021	0.001034	0.00105	0.001071	0.001089
26	0	9.423e-05	0.0001959	0.0003056	0.0004251	0.0005614	0.0007191	0.0008998	0.001097	0.001297	0.001498	0.001693	0.001865	0.002017	0.002154	0.002269	0.002359	0.002418	0.002444	0.002436	0.002409	0.00236	0.002292	0.002211	0.002113	0.002	0.001887	0.001776	0.001674	0.001583	0.001508	0.001437	0.001376	0.001324	0.001284	0.001263	0.00125	0.001232	0.001213	0.001186	0.001155	0.001116	0.001079	0.001046	0.001027	0.001024	0.001035	0.001069	0.001134
27	1.355e-20	0.0002086	0.0004217	0.000641	0.0008696	0.001111	0.001374	0.001651	0.001922	0.002184	0.002431	0.002663	0.002874	0.003058	0.003211	0.003329	0.003408	0.003446	0.003453	0.003438	0.0034	0.003345	0.003273	0.003189	0.003098	0.003006	0.002916	0.002835	0.002767	0.002711	0.002673	0.002659	0.002668	0.002703	0.002762	0.002845	0.002947	0.003065	NaN	NaN	NaN	NaN	NaN	NaN	NaN	NaN	NaN	NaN	NaN
28	0	7.957e-05	0.0001603	0.0002434	0.0003303	0.0004205	0.0005191	0.0006232	0.0007242	0.000822	0.0009142	0.0009999	0.001078	0.001147	0.001205	0.001249	0.001282	0.001301	0.001307	0.001305	0.001295	0.001279	0.001257	0.001232	0.001201	0.001166	0.00113	0.001093	0.001054	0.001017	0.0009822	0.0009498	0.0009185	0.0008874	0.0008564	0.0008301	0.0008077	0.000788	0.0007703	0.0007555	0.0007403	0.000723	0.0007051	0.0006884	0.000674	0.0006609	0.0006455	0.000628	0.0006093
29	-2.711e-20	0.0002799	0.0005652	0.0008616	0.001169	0.001477	0.001787	0.0021	0.00242	0.002746	0.003075	0.003402	0.003723	0.004034	0.004333	0.004619	0.004897	0.005165	0.005417	0.005646	0.005859	0.006054	0.006235	0.006396	NaN	NaN	NaN	NaN	NaN	NaN	NaN	NaN	NaN	NaN	NaN	NaN	NaN	NaN	NaN	NaN	NaN	NaN	NaN	NaN	NaN	NaN	NaN	NaN	NaN
30	4.066e-20	0.0001653	0.0003338	0.0005083	0.0006924	0.000887	0.001101	0.001328	0.001555	0.00178	0.001999	0.002208	0.002402	0.002578	0.002735	0.002868	0.00298	0.003066	0.003131	0.003177	0.003207	0.003219	0.003218	0.003204	0.00318	0.003146	0.003105	0.003054	0.002995	0.002933	0.002873	0.002817	0.002769	0.002733	0.00271	0.0027	0.002709	0.00274	0.002796	0.002875	0.002976	0.003092	NaN	NaN	NaN	NaN	NaN	NaN	NaN
31	-6.776e-21	0.0001191	0.0002399	0.0003633	0.0004917	0.0006247	0.0007694	0.0009201	0.001065	0.001208	0.001343	0.001473	0.001595	0.001707	0.001805	0.001887	0.00195	0.001992	0.002018	0.002031	0.002031	0.002018	0.001991	0.00195	0.001899	0.001841	0.001781	0.001721	0.001662	0.001604	0.001552	0.001504	0.001462	0.001425	0.001392	0.001367	0.001346	0.001323	0.0013	0.001277	0.001256	0.001233	0.00121	0.001187	0.001166	0.001147	0.001125	0.001102	0.001084
32	-4.066e-20	0.0002188	0.0004433	0.0006789	0.0009326	0.00121	0.001524	0.001871	0.002234	0.002611	0.002996	0.003384	0.003773	0.004158	0.004541	0.004917	0.005283	0.00563	0.005957	0.006265	NaN	NaN	NaN	NaN	NaN	NaN	NaN	NaN	NaN	NaN	NaN	NaN	NaN	NaN	NaN	NaN	NaN	NaN	NaN	NaN	NaN	NaN	NaN	NaN	NaN	NaN	NaN	NaN	NaN
33	1.355e-20	0.0001924	0.0003885	0.0005902	0.0008017	0.001024	0.001267	0.001524	0.001777	0.002024	0.00226	0.002482	0.002684	0.002862	0.003014	0.003136	0.003229	0.00329	0.003325	0.003339	0.003331	0.003304	0.00326	0.003203	0.003138	0.003064	0.00299	0.002912	0.002835	0.002766	0.002711	0.002679	0.002673	0.002696	0.002749	0.002834	0.002951	0.003098	0.003276	0.003476	NaN	NaN	NaN	NaN	NaN	NaN	NaN	NaN	NaN
34	2.711e-20	0.0002533	0.0005116	0.0007789	0.00106	0.001356	NaN	NaN	NaN	NaN	NaN	NaN	NaN	NaN	NaN	NaN	NaN	NaN	NaN	NaN	NaN	NaN	NaN	NaN	NaN	NaN	NaN	NaN	NaN	NaN	NaN	NaN	NaN	NaN	NaN	NaN	NaN	NaN	NaN	NaN	NaN	NaN	NaN	NaN	NaN	NaN	NaN	NaN	NaN
35	0	0.0003778	0.000752	0.001125	0.00149	0.001822	0.002096	0.002311	0.002481	0.002609	0.002711	0.002779	0.002818	0.002833	0.002827	0.002808	0.002797	0.002812	0.002853	0.002913	0.003001	0.003099	0.003215	0.003348	0.003499	0.003664	0.003836	0.004003	0.00416	0.004311	0.004459	0.004599	NaN	NaN	NaN	NaN	NaN	NaN	NaN	NaN	NaN	NaN	NaN	NaN	NaN	NaN	NaN	NaN	NaN
36	0	8.07e-05	0.0001615	0.0002432	0.0003272	0.0004129	0.0005056	0.0006014	0.0006935	0.0007845	0.0008729	0.0009588	0.001043	0.001125	0.001206	0.001283	0.001357	0.001426	0.001493	0.001561	0.001625	0.001686	0.001744	0.001797	0.001842	0.001881	0.001912	0.001932	0.001941	0.001939	0.001929	0.001914	0.001892	0.001863	0.001827	0.001788	0.001745	0.001701	0.001662	0.001626	0.001594	0.001564	0.001534	0.001504	0.001478	0.001458	0.00144	0.001424	0.001409
37	-1.355e-20	0.0001569	0.0003168	0.0004801	0.0006485	0.0008224	0.001011	0.001205	0.001391	0.001569	0.001737	0.001895	0.00204	0.002169	0.002279	0.002368	0.002435	0.002476	0.002502	0.002519	0.002523	0.002519	0.002502	0.002476	0.002442	0.002405	0.002364	0.002321	0.002276	0.002225	0.00217	0.002113	0.002054	0.001999	0.001947	0.001896	0.001841	0.001787	0.001734	0.001682	0.001638	0.0016	0.001567	0.001536	0.001502	0.001463	0.001428	0.0014	0.001379
38	-6.776e-21	-6.073e-05	-8.016e-05	-6.117e-05	3.022e-06	9.931e-05	0.0002343	0.0004091	0.0006222	0.0008766	0.001163	0.001474	0.001782	0.002061	0.002318	0.00254	0.002746	0.002917	0.003046	0.00313	0.003174	0.003186	0.003175	0.00316	0.003149	0.003144	0.003167	0.003203	0.003276	0.003396	0.003565	0.003771	NaN	NaN	NaN	NaN	NaN	NaN	NaN	NaN	NaN	NaN	NaN	NaN	NaN	NaN	NaN	NaN	NaN
39	0	0.0001571	0.0003175	0.0004838	0.000658	0.0008405	0.001039	0.001246	0.001446	0.001639	0.001822	0.001992	0.002145	0.002275	0.002381	0.002458	0.002507	0.002529	0.002532	0.002523	0.002501	0.002469	0.002425	0.002376	0.002324	0.002273	0.002225	0.002179	0.002133	0.00208	0.002024	0.001964	0.001903	0.001845	0.001783	0.001718	0.001649	0.001576	0.001501	0.001427	0.001365	0.001312	0.001267	0.001226	0.001187	0.001154	0.001132	0.001118	0.001112
40	5.421e-20	0.0001575	0.0003143	0.0004724	0.0006339	0.000798	0.0009523	0.00109	0.001221	0.001343	0.001452	0.001546	0.001627	0.001693	0.001741	0.001769	0.001781	0.001782	0.001777	0.001762	0.001737	0.001705	0.001671	0.001636	0.001598	0.001563	0.001531	0.001496	0.001461	0.001431	0.001413	0.001413	0.001436	0.001483	0.001559	0.00167	0.001822	0.002024	0.002285	0.002602	0.00297	0.003383	0.003827	NaN	NaN	NaN	NaN	NaN	NaN
41	0	0.0001974	0.0003957	0.0005974	0.0008034	0.0009931	0.00117	0.001333	0.001481	0.001629	0.001774	0.001914	0.002055	0.002198	0.002347	0.002506	0.002689	0.002901	0.003146	0.003428	0.003745	0.0041	0.004494	0.004917	0.005356	NaN	NaN	NaN	NaN	NaN	NaN	NaN	NaN	NaN	NaN	NaN	NaN	NaN	NaN	NaN	NaN	NaN	NaN	NaN	NaN	NaN	NaN	NaN	NaN
42	1.355e-20	0.0001699	0.0003394	0.0005081	0.0006761	0.0008445	0.001001	0.001139	0.001265	0.001379	0.001477	0.001559	0.001624	0.001672	0.001707	0.001731	0.001744	0.001752	0.00176	0.001766	0.001769	0.001772	0.001781	0.001795	0.001813	0.00183	0.001839	0.001838	0.001825	0.001801	0.001771	0.001735	0.001692	0.001637	0.001571	0.001498	0.001426	0.001368	0.001334	0.001326	0.001354	0.001422	0.001534	0.001693	0.001908	0.002178	0.002502	0.002871	0.003268
43	-4.066e-20	0.0002509	0.0005025	0.0007571	0.001017	0.001273	0.001508	0.001718	0.00191	0.002085	0.002241	0.002374	0.002483	0.002567	0.002624	0.002651	0.002655	0.002649	0.002638	0.002625	0.002614	0.002606	0.002608	0.002625	0.002664	0.002733	0.002843	0.002992	0.003185	0.003419	0.003694	0.004004	0.004347	0.004714	NaN	NaN	NaN	NaN	NaN	NaN	NaN	NaN	NaN	NaN	NaN	NaN	NaN	NaN	NaN
44	-1.355e-20	0.0001507	0.0003029	0.0004579	0.0006188	0.0007857	0.0009646	0.00115	0.001331	0.001504	0.001664	0.001808	0.001935	0.002041	0.002128	0.002191	0.002234	0.002257	0.002262	0.002253	0.002231	0.002202	0.002167	0.002127	0.002083	0.002036	0.001988	0.001934	0.001875	0.001816	0.001758	0.001705	0.001651	0.001597	0.001542	0.001486	0.001432	0.001378	0.001331	0.001289	0.001251	0.001217	0.001185	0.001158	0.001138	0.001126	0.001121	0.001123	0.001129
45	5.421e-20	0.0002769	0.0005511	0.0008222	0.001092	0.001355	0.001571	0.001741	0.00189	0.002021	0.00213	0.00222	0.002296	0.00236	0.002411	0.002448	0.002473	0.002505	0.002542	0.002577	0.002611	0.002646	0.002684	0.002725	0.002769	0.002818	0.002876	0.002951	0.003043	0.003158	0.003307	0.003493	0.003718	0.003973	0.004254	0.004553	NaN	NaN	NaN	NaN	NaN	NaN	NaN	NaN	NaN	NaN	NaN	NaN	NaN
46	6.776e-21	0.0001388	0.00028	0.0004242	0.0005746	0.0007326	0.0009045	0.001083	0.001258	0.001427	0.001585	0.001732	0.001862	0.001974	0.002066	0.002135	0.002178	0.002192	0.002186	0.002161	0.002121	0.002069	0.002006	0.001936	0.00186	0.001781	0.001702	0.001628	0.00156	0.001498	0.001448	0.001406	0.001369	0.001339	0.001311	0.001289	0.001267	0.001244	0.00122	0.001193	0.001161	0.001121	0.001076	0.00103	0.0009854	0.0009433	0.0009012	0.0008637	0.0008314
47	2.033e-20	0.0001366	0.000276	0.0004209	0.0005758	0.0007422	0.000926	0.001125	0.001327	0.001526	0.001712	0.001879	0.002024	0.002143	0.002236	0.002301	0.00234	0.002352	0.002338	0.002306	0.002258	0.002204	0.002147	0.002089	0.002032	0.001975	0.001919	0.001862	0.001802	0.001742	0.001679	0.001613	0.001541	0.001462	0.001377	0.001285	0.00119	0.001097	0.00101	0.0009332	0.0008717	0.0008315	0.0008186	0.0008379	0.0008968	0.001002	0.001159	0.001366	0.001619
48	-1.084e-19	0.0007625	0.001525	0.002284	0.002935	0.003484	0.003936	0.004295	0.004556	0.004723	0.004854	0.004951	0.005022	0.005056	0.005051	0.005054	0.005058	0.005061	0.005057	0.005051	0.005034	NaN	NaN	NaN	NaN	NaN	NaN	NaN	NaN	NaN	NaN	NaN	NaN	NaN	NaN	NaN	NaN	NaN	NaN	NaN	NaN	NaN	NaN	NaN	NaN	NaN	NaN	NaN	NaN
49	1.355e-20	0.0002073	0.0004171	0.0006315	0.0008563	0.001082	0.001296	0.001497	0.001687	0.00187	0.002042	0.0022	0.00234	0.002458	0.002549	0.002602	0.002618	0.002607	0.002572	0.002511	0.002426	0.002322	0.002205	0.002078	0.001947	0.001819	0.001699	0.001596	0.001506	0.001425	0.001361	0.001314	0.001282	0.00126	0.001244	0.001229	0.001216	0.001205	0.001192	0.001178	0.001169	0.001163	0.001155	0.001145	0.001136	0.00113	0.001129	0.00113	0.001129
50	4.066e-20	0.0002059	0.000416	0.0006329	0.000861	0.001089	0.001312	0.001531	0.001749	0.00197	0.002186	0.002398	0.0026	0.002791	0.002971	0.003141	0.003311	0.003488	0.003669	0.003849	0.004022	0.004196	NaN	NaN	NaN	NaN	NaN	NaN	NaN	NaN	NaN	NaN	NaN	NaN	NaN	NaN	NaN	NaN	NaN	NaN	NaN	NaN	NaN	NaN	NaN	NaN	NaN	NaN	NaN
51	2.711e-20	0.000299	0.0005993	0.0009031	0.001212	0.001495	0.001753	0.001985	0.002182	0.00236	0.002513	0.002636	0.002729	0.002789	0.002815	0.002808	0.002786	0.00275	0.002708	0.002664	0.00262	0.002581	0.002553	0.002536	0.002538	0.002564	0.002622	0.002711	0.002833	0.002987	0.003172	0.003384	0.003619	0.003871	NaN	NaN	NaN	NaN	NaN	NaN	NaN	NaN	NaN	NaN	NaN	NaN	NaN	NaN	NaN
52	0	0.0001426	0.0002884	0.0004382	0.000594	0.0007565	0.0009323	0.001116	0.001295	0.001468	0.001632	0.001784	0.001921	0.002036	0.00213	0.002198	0.002242	0.002262	0.002261	0.002244	0.002211	0.002167	0.002116	0.002062	0.002019	0.001992	0.001992	0.002019	0.002079	0.002178	0.002326	0.002532	0.002795	0.00311	0.003472	0.003868	NaN	NaN	NaN	NaN	NaN	NaN	NaN	NaN	NaN	NaN	NaN	NaN	NaN
53	-2.711e-20	0.000343	0.0006875	0.001036	0.001376	0.001676	0.001939	0.00216	0.002344	0.002504	0.00264	0.002746	0.00282	0.00286	0.002867	0.002845	0.00282	0.002782	0.002743	0.002695	0.002638	0.002582	0.002528	0.002478	0.002434	0.002396	0.002377	0.002364	0.00237	0.002386	0.002421	0.002488	0.002582	0.002712	0.00288	0.00309	0.003337	0.003607	0.003905	NaN	NaN	NaN	NaN	NaN	NaN	NaN	NaN	NaN	NaN
54	-6.776e-21	7.284e-05	0.0001466	0.0002226	0.0003057	0.0003963	0.0004975	0.000608	0.000726	0.0008517	0.000979	0.001106	0.001232	0.001357	0.001479	0.001592	0.001698	0.001793	0.001876	0.001941	0.001988	0.002019	0.002035	0.002037	0.00202	0.001988	0.001946	0.001886	0.001811	0.001723	0.001629	0.001537	0.001446	0.001356	0.001266	0.001183	0.001106	0.001032	0.0009726	0.0009292	0.0009037	0.0008907	0.0008832	0.0008819	0.0008868	0.0009013	0.0009154	0.0009312	0.0009479
55	-2.711e-20	0.0001899	0.0003789	0.0005675	0.0007553	0.0009436	0.001141	0.00134	0.00152	0.001679	0.001815	0.001923	0.002008	0.002067	0.002102	0.002117	0.002112	0.002087	0.00205	0.002009	0.001964	0.001918	0.001877	0.00184	0.001808	0.001778	0.001743	0.0017	0.001652	0.001605	0.001561	0.001524	0.001493	0.001458	0.001417	0.001373	0.001328	0.00129	0.001264	0.00124	0.001214	0.00118	0.001132	0.001074	0.001015	0.0009593	0.000901	0.0008392	0.0007674
56	-9.317e-21	-1.508e-06	1.67e-05	5.75e-05	0.0001155	0.0001839	0.0002633	0.0003533	0.0004557	0.0005731	0.0007021	0.0008334	0.0009559	0.001059	0.001143	0.001211	0.001271	0.001323	0.001364	0.001392	0.001404	0.001404	0.0014	0.001391	0.001378	0.001365	0.00135	0.001329	0.001298	0.001264	0.001231	0.001202	0.001177	0.001155	0.001135	0.001115	0.001094	0.001072	0.001053	0.001041	0.00103	0.001018	0.001002	0.0009812	0.0009597	0.0009395	0.0009233	0.0009135	0.0009094
57	-2.711e-20	0.0001676	0.0003353	0.0005039	0.0006747	0.0008323	0.0009707	0.00109	0.001194	0.00129	0.001374	0.001447	0.001508	0.001559	0.001597	0.001622	0.001641	0.001658	0.00167	0.001677	0.001679	0.00168	0.00168	0.001676	0.001668	0.001654	0.001637	0.001613	0.001584	0.001551	0.001513	0.001472	0.001424	0.001368	0.001307	0.001245	0.001182	0.001121	0.001062	0.001006	0.0009533	0.0009064	0.0008644	0.0008307	0.0008082	0.0007958	0.0007899	0.0007894	0.0007938
58	0	0.0001794	0.0003603	0.0005451	0.0007341	0.000912	0.001079	0.001236	0.001381	0.001519	0.001649	0.001766	0.00187	0.00196	0.002031	0.002083	0.002126	0.002158	0.002177	0.002181	0.002172	0.002151	0.002121	0.002081	0.002032	0.001976	0.001915	0.001846	0.001772	0.001695	0.00162	0.001548	0.00148	0.001414	0.00135	0.00129	0.001234	0.001184	0.001142	0.001113	0.001097	0.001099	0.001119	0.001165	0.001245	0.001366	0.001532	0.001748	0.002014
59	1.355e-20	0.000201	0.0004062	0.0006174	0.0008383	0.00107	0.001301	0.001529	0.001758	0.001984	0.002196	0.002393	0.002566	0.002713	0.002835	0.002929	0.002994	0.003036	0.003056	0.00305	0.003024	0.002986	0.002939	0.002885	0.00283	0.002771	0.002714	0.002662	0.002617	0.002582	0.002565	0.002565	0.00258	0.002609	0.00265	0.002703	0.002768	0.002841	0.002922	0.003007	0.003093	0.003175	0.003247	0.00331	0.003363	NaN	NaN	NaN	NaN
60	-7.2e-21	1.05e-05	5.047e-05	0.0001175	0.0002063	0.0003134	0.0004373	0.0005776	0.0007359	0.000914	0.001103	0.001299	0.001482	0.001634	0.001756	0.001859	0.001943	0.002012	0.002066	0.002102	0.002119	0.002122	0.002118	0.002117	0.002119	0.002131	0.002145	0.002157	0.002167	0.002179	0.002187	0.002197	0.002211	0.002221	0.002219	0.002205	0.002171	0.002127	0.002078	0.002019	0.001947	0.001873	0.001799	0.001729	0.001676	0.001653	0.001668	0.001734	0.001849
61	1.355e-20	0.0001422	0.0002879	0.0004386	0.0005965	0.0007626	0.0009442	0.001137	0.001331	0.001524	0.00171	0.001887	0.002049	0.002195	0.002325	0.002441	0.002544	0.002629	0.002698	0.002753	0.002794	0.002828	0.002853	0.002871	0.002885	0.002894	0.002895	0.002888	0.002878	0.002872	0.002874	0.002883	0.0029	0.002928	0.002965	0.003013	0.003071	0.003141	0.003221	0.00331	0.003397	NaN	NaN	NaN	NaN	NaN	NaN	NaN	NaN
62	9.487e-20	0.0002338	0.0004679	0.0007043	0.0009514	0.001197	0.001431	0.001653	0.001872	0.002097	0.002324	0.002554	0.002796	0.003055	0.003337	0.003633	0.003958	0.004317	0.004711	0.005136	0.005583	0.006051	NaN	NaN	NaN	NaN	NaN	NaN	NaN	NaN	NaN	NaN	NaN	NaN	NaN	NaN	NaN	NaN	NaN	NaN	NaN	NaN	NaN	NaN	NaN	NaN	NaN	NaN	NaN
63	0	0.0001516	0.0003037	0.0004597	0.0006223	0.0007914	0.0009738	0.001164	0.001349	0.001526	0.001695	0.001849	0.001987	0.002109	0.002211	0.002289	0.002347	0.002385	0.002407	0.002418	0.002416	0.0024	0.002374	0.002341	0.002301	0.002256	0.002212	0.002164	0.002111	0.002056	0.002	0.001946	0.001896	0.00185	0.001805	0.00176	0.001714	0.001663	0.001612	0.00156	0.001506	0.001452	0.001397	0.001341	0.001284	0.001232	0.001181	0.001136	0.001097
64	1.271e-21	8.614e-06	1.672e-05	2.643e-05	3.81e-05	4.959e-05	6.182e-05	7.457e-05	9.098e-05	0.0001217	0.0001642	0.0002138	0.0002705	0.0003358	0.0004091	0.0004927	0.0005833	0.0006772	0.000771	0.0008598	0.0009298	0.0009829	0.00102	0.001043	0.001046	0.001032	0.0009982	0.0009461	0.0008798	0.0008042	0.0007183	0.0006301	0.0005397	0.0004556	0.0003741	0.0003058	0.0002493	0.0002031	0.0001709	0.0001504	0.0001409	0.0001484	0.0001736	0.0002168	0.0002649	0.000324	0.0003749	0.0004186	0.0004583
65	2.033e-20	0.0001377	0.0002757	0.0004178	0.000568	0.0007246	0.0008943	0.001072	0.001246	0.001415	0.001576	0.001723	0.001854	0.001971	0.002067	0.002137	0.002189	0.002219	0.002231	0.00223	0.002214	0.002185	0.002148	0.002104	0.002051	0.001994	0.00194	0.001877	0.001806	0.001736	0.001662	0.001588	0.001513	0.001438	0.001364	0.001292	0.00122	0.001145	0.00108	0.00102	0.0009628	0.0009113	0.0008667	0.0008328	0.0008085	0.0007921	0.0007829	0.0007828	0.0007903
66	-2.711e-20	0.0001732	0.0003462	0.0005203	0.0006967	0.0008769	0.001068	0.001262	0.001442	0.001606	0.001747	0.001863	0.001952	0.002014	0.00205	0.002061	0.002048	0.002012	0.001962	0.001906	0.001846	0.001788	0.001736	0.001694	0.001659	0.001632	0.001613	0.001599	0.001588	0.00158	0.001578	0.001581	0.001583	0.001582	0.001575	0.001563	0.001544	0.001516	0.001485	0.001453	0.001423	0.001391	0.001362	0.001344	0.001347	0.001376	0.001437	0.001538	0.001688
67	-1.355e-20	0.0001165	0.0002337	0.0003558	0.0004852	0.0006226	0.0007726	0.0009303	0.001087	0.001242	0.001394	0.001539	0.001675	0.0018	0.001909	0.001998	0.002065	0.002114	0.002146	0.002163	0.002165	0.002151	0.002124	0.002085	0.002037	0.001985	0.001934	0.00188	0.001821	0.001762	0.001705	0.00165	0.001598	0.001549	0.001502	0.001455	0.001406	0.001353	0.001302	0.001255	0.001206	0.001159	0.001115	0.001077	0.001044	0.001019	0.001001	0.0009939	0.0009946
68	0	0.0001753	0.0003536	0.0005386	0.0007324	0.0009412	0.001172	0.001418	0.001665	0.001902	0.002123	0.00232	0.002484	0.002617	0.002713	0.002775	0.002795	0.002775	0.002724	0.002646	0.002553	0.002447	0.002336	0.002227	0.002122	0.002026	0.00194	0.001867	0.001807	0.001754	0.001712	0.001682	0.001665	0.001658	0.001662	0.001678	0.001706	0.001748	0.001812	0.001903	0.002033	0.002199	0.0024	0.002629	0.002886	NaN	NaN	NaN	NaN
69	-3.388e-20	0.0001309	0.0002635	0.0003992	0.0005381	0.0006799	0.0008316	0.0009859	0.001129	0.001259	0.001382	0.001493	0.00159	0.001669	0.001729	0.001766	0.001779	0.00177	0.001746	0.001713	0.001674	0.001624	0.001566	0.001504	0.001441	0.00138	0.001325	0.001273	0.001223	0.001173	0.001125	0.001078	0.001034	0.0009948	0.0009577	0.0009215	0.0008842	0.0008427	0.0008054	0.0007732	0.0007473	0.0007275	0.0007128	0.0007008	0.0006907	0.0006832	0.0006779	0.0006767	0.0006815
70	-1.355e-20	0.0001198	0.0002405	0.0003626	0.0004879	0.0006174	0.0007566	0.0009013	0.001041	0.001173	0.001293	0.0014	0.001492	0.001567	0.001628	0.001674	0.001704	0.001718	0.00172	0.001712	0.001695	0.001674	0.001649	0.001623	0.001598	0.001568	0.001536	0.001502	0.001463	0.001423	0.00139	0.00136	0.001332	0.001307	0.001281	0.001252	0.001226	0.001201	0.001179	0.001162	0.001146	0.001125	0.001103	0.001079	0.001055	0.001032	0.001012	0.000992	0.0009716
71	-2.711e-20	0.0002805	0.0005576	0.0008292	0.001099	0.001366	0.001644	0.001919	0.002161	0.00237	0.002541	0.002672	0.002763	0.002822	0.002853	0.002853	0.002818	0.002756	0.002677	0.002598	0.002515	0.002436	0.002368	0.002311	0.002258	0.002201	0.002146	0.002095	0.002043	0.001992	0.001945	0.001905	0.001865	0.001812	0.001746	0.001672	0.001596	0.001515	0.001428	0.001334	0.001239	0.001133	0.001015	0.0008955	0.0007937	0.0007111	0.0006515	0.0006154	0.0006091
72	-1.355e-20	0.0001828	0.0003653	0.000548	0.0007335	0.0009265	0.001135	0.001353	0.001564	0.001762	0.001941	0.002099	0.002229	0.002337	0.002422	0.002482	0.00251	0.002507	0.002474	0.002418	0.002344	0.00226	0.002169	0.002082	0.001992	0.001899	0.00181	0.001729	0.001658	0.001601	0.001563	0.001542	0.001531	0.00152	0.001506	0.00149	0.001471	0.001441	0.001405	0.001358	0.001301	0.001231	0.001149	0.001057	0.00097	0.0008859	0.0008046	0.0007293	0.0006679
73	0	0.0001506	0.0002993	0.0004514	0.0006081	0.0007667	0.0009346	0.001105	0.001264	0.001414	0.001557	0.001687	0.001807	0.00192	0.002016	0.002091	0.00215	0.002194	0.002224	0.002248	0.002261	0.002259	0.002246	0.00222	0.002176	0.002127	0.002076	0.002014	0.001941	0.001866	0.001786	0.001704	0.001624	0.001544	0.001467	0.001393	0.001316	0.001235	0.001158	0.001086	0.001011	0.0009412	0.0008742	0.0008155	0.0007643	0.000723	0.0006917	0.000674	0.0006667
74	1.355e-20	9.783e-05	0.0001963	0.0002963	0.0003996	0.0005064	0.0006224	0.0007438	0.000861	0.0009736	0.001079	0.001175	0.00126	0.001335	0.001398	0.001449	0.001488	0.001511	0.001523	0.001528	0.001524	0.001515	0.001503	0.001488	0.00147	0.001447	0.001421	0.001393	0.00136	0.001327	0.001293	0.00126	0.001225	0.001189	0.001151	0.001113	0.001077	0.001042	0.00101	0.0009832	0.0009605	0.0009395	0.0009217	0.0009088	0.0008996	0.0008945	0.000892	0.0008907	0.0008882
75	0	0.0001722	0.0003448	0.0005202	0.0007007	0.0008901	0.001095	0.001309	0.001516	0.001712	0.00189	0.002038	0.002151	0.00223	0.002285	0.002312	0.002309	0.002282	0.002237	0.002182	0.002117	0.002048	0.00199	0.001948	0.00192	0.001901	0.001894	0.001899	0.001911	0.001924	0.001942	0.001966	0.001991	0.002004	0.002	0.001975	0.001934	0.001869	0.001786	0.001689	0.001584	0.001466	0.001335	0.0012	0.001072	0.0009542	0.0008564	0.0007776	0.0007253
76	4.066e-20	9.966e-05	0.0001998	0.0003013	0.0004049	0.000511	0.000625	0.0007423	0.0008528	0.0009567	0.001055	0.001147	0.001232	0.001309	0.001376	0.00143	0.001469	0.001494	0.001507	0.001513	0.001511	0.001501	0.001483	0.001455	0.00142	0.00138	0.001338	0.001294	0.001248	0.001199	0.001149	0.001101	0.001054	0.001011	0.0009736	0.0009405	0.0009091	0.0008774	0.00085	0.0008277	0.0008113	0.0007986	0.0007879	0.0007784	0.0007683	0.0007553	0.0007403	0.0007255	0.0007122
77	0	9.076e-05	0.0001819	0.0002734	0.0003657	0.0004626	0.0005669	0.0006763	0.0007824	0.0008792	0.0009654	0.001037	0.00109	0.001128	0.001154	0.001167	0.001165	0.001149	0.00112	0.001086	0.00105	0.001014	0.0009819	0.0009569	0.0009369	0.0009196	0.0009076	0.0009023	0.0009013	0.0009058	0.000913	0.0009236	0.0009356	0.0009463	0.0009554	0.0009626	0.0009654	0.0009594	0.000948	0.0009325	0.0009115	0.0008872	0.0008565	0.0008208	0.0007833	0.0007419	0.0006982	0.0006566	0.0006217
78	6.776e-21	0.0001283	0.0002564	0.0003847	0.0005136	0.0006445	0.0007841	0.0009278	0.001061	0.001179	0.001281	0.001364	0.001428	0.001474	0.001501	0.001508	0.001496	0.001464	0.001416	0.001362	0.001308	0.001256	0.001209	0.001164	0.001122	0.001087	0.001059	0.001038	0.001023	0.001014	0.001009	0.001004	0.0009953	0.0009841	0.0009725	0.0009607	0.0009433	0.0009204	0.0008932	0.0008642	0.000832	0.0007985	0.000765	0.0007331	0.0007034	0.0006734	0.0006433	0.0006171	0.0005946
79	6.776e-21	9.517e-05	0.0001897	0.0002831	0.0003776	0.000472	0.0005725	0.0006734	0.0007648	0.000849	0.0009244	0.0009926	0.001055	0.001112	0.001162	0.001201	0.00123	0.001247	0.001258	0.001266	0.001268	0.001267	0.00126	0.001249	0.001232	0.00121	0.001186	0.001159	0.001128	0.001094	0.00106	0.001028	0.0009965	0.0009649	0.0009326	0.0008993	0.0008676	0.0008359	0.0008092	0.0007881	0.0007734	0.0007615	0.000753	0.0007479	0.0007496	0.0007592	0.0007765	0.000799	0.0008251
80	1.355e-20	0.0001584	0.0003182	0.000482	0.0006533	0.0008336	0.001031	0.001239	0.001444	0.001642	0.001825	0.001988	0.002127	0.002242	0.002332	0.002397	0.002436	0.002448	0.002437	0.002412	0.002378	0.002339	0.002302	0.002266	0.002233	0.002204	0.002177	0.002151	0.002126	0.002105	0.002083	0.002053	0.002015	0.001965	0.001907	0.001837	0.001753	0.001661	0.001567	0.001471	0.001371	0.001271	0.001184	0.001109	0.00105	0.001001	0.0009697	0.0009574	0.0009579
81	0	7.015e-05	0.000141	0.0002137	0.0002887	0.0003666	0.0004508	0.0005386	0.0006239	0.0007055	0.0007819	0.000851	0.0009125	0.0009652	0.001009	0.001043	0.001069	0.001086	0.001095	0.001101	0.001104	0.001106	0.001109	0.001113	0.001118	0.001123	0.001129	0.001133	0.001137	0.001142	0.001146	0.00115	0.001152	0.001153	0.001152	0.001153	0.001157	0.001163	0.001174	0.001187	0.001203	0.001221	0.00124	0.001259	0.001277	0.001294	0.001304	0.001307	0.001302
82	-1.355e-20	0.0001627	0.0003272	0.000496	0.0006732	0.0008609	0.001066	0.001282	0.001496	0.001702	0.001893	0.002061	0.002204	0.002322	0.002415	0.002484	0.00253	0.002555	0.002565	0.002562	0.002551	0.00254	0.002533	0.002529	0.002528	0.002526	0.002519	0.002501	0.002471	0.002434	0.002392	0.002344	0.002283	0.002208	0.002124	0.002034	0.001943	0.001857	0.001783	0.001723	0.001668	0.001614	0.001566	0.001532	0.001512	0.001502	0.001497	0.001495	0.00149
83	1.016e-20	5.01e-05	0.0001015	0.0001554	0.0002138	0.0002767	0.0003471	0.0004236	0.0005016	0.0005805	0.0006581	0.0007315	0.0007993	0.0008605	0.0009147	0.0009593	0.0009959	0.001023	0.001042	0.001055	0.001063	0.001067	0.001069	0.001071	0.001072	0.001073	0.001077	0.001081	0.001086	0.001093	0.001099	0.001104	0.001108	0.001108	0.001105	0.0011	0.00109	0.001075	0.001057	0.001038	0.001013	0.0009873	0.0009603	0.0009327	0.0009069	0.0008824	0.0008594	0.0008391	0.000821
84	-5.421e-20	0.0002742	0.0005494	0.0008273	0.001103	0.001346	0.00156	0.001746	0.001903	0.002043	0.002164	0.002261	0.002333	0.002379	0.0024	0.002401	0.002399	0.00239	0.002369	0.002338	0.002301	0.002261	0.002223	0.002187	0.002152	0.002116	0.002077	0.002033	0.001989	0.001952	0.001924	0.001905	0.0019	0.001912	0.001946	0.002007	0.002105	0.002245	0.002428	0.00265	0.002904	0.003183	NaN	NaN	NaN	NaN	NaN	NaN	NaN
85	-1.355e-20	0.0001203	0.0002424	0.0003686	0.0004998	0.0006393	0.0007934	0.0009588	0.001123	0.001278	0.001423	0.001553	0.001664	0.001757	0.001831	0.001884	0.001917	0.001928	0.001919	0.0019	0.001877	0.001853	0.001831	0.001814	0.001801	0.001791	0.001785	0.001781	0.001778	0.001778	0.001778	0.001773	0.001761	0.001739	0.001707	0.001664	0.001611	0.00155	0.001482	0.001412	0.001337	0.001262	0.001191	0.001126	0.001075	0.001041	0.001029	0.001043	0.001086
86	1.355e-20	9.3e-05	0.0001873	0.0002844	0.000385	0.0004889	0.0006009	0.0007175	0.0008301	0.0009379	0.001039	0.001132	0.001214	0.001283	0.001338	0.00138	0.001408	0.001423	0.001426	0.001422	0.00141	0.001391	0.001369	0.001345	0.001322	0.001299	0.001277	0.001254	0.00123	0.001209	0.001191	0.001178	0.00117	0.001164	0.00116	0.001156	0.001153	0.001153	0.001154	0.001158	0.001159	0.001158	0.001153	0.001143	0.00113	0.001114	0.001096	0.001074	0.001052
87	0	8.434e-05	0.0001691	0.0002551	0.0003427	0.0004315	0.0005257	0.0006212	0.0007094	0.0007901	0.0008636	0.0009299	0.0009893	0.00104	0.001081	0.00111	0.00113	0.001141	0.001149	0.001155	0.001162	0.00117	0.00118	0.001191	0.001205	0.001222	0.001242	0.00126	0.001276	0.001288	0.001297	0.001301	0.0013	0.001291	0.001275	0.00125	0.001219	0.001182	0.001145	0.001111	0.00108	0.001052	0.001029	0.001011	0.001001	0.0009994	0.001008	0.001025	0.001049
88	6.776e-21	7.346e-05	0.0001476	0.0002251	0.000307	0.0003943	0.0004903	0.0005931	0.0006973	0.0007996	0.0008985	0.00099	0.001073	0.001148	0.001213	0.001268	0.001314	0.001351	0.001382	0.001406	0.001428	0.001447	0.001466	0.001485	0.001501	0.001517	0.001531	0.001538	0.001537	0.001527	0.00151	0.001484	0.001451	0.001409	0.001361	0.001309	0.001252	0.001192	0.001135	0.001084	0.001041	0.001007	0.000983	0.0009664	0.0009578	0.000955	0.000957	0.0009653	0.0009788
89	1.355e-20	0.0001923	0.0003849	0.0005777	0.0007717	0.0009667	0.001137	0.001278	0.001403	0.001513	0.001607	0.001684	0.001746	0.001791	0.001816	0.00182	0.001804	0.001779	0.001751	0.001721	0.001687	0.001652	0.001614	0.001575	0.001536	0.0015	0.001466	0.001432	0.001399	0.001367	0.001335	0.001302	0.001268	0.001233	0.001197	0.00116	0.001119	0.001079	0.001045	0.001016	0.0009885	0.0009665	0.0009501	0.0009392	0.0009346	0.0009366	0.0009451	0.000962	0.0009841
90	-2.711e-20	0.0001444	0.0002943	0.0004544	0.0006295	0.0008251	0.001049	0.001299	0.001569	0.001856	0.002158	0.002479	0.002816	0.003173	0.00355	0.003946	0.004364	0.004804	0.005267	0.00575	0.006246	0.006744	NaN	NaN	NaN	NaN	NaN	NaN	NaN	NaN	NaN	NaN	NaN	NaN	NaN	NaN	NaN	NaN	NaN	NaN	NaN	NaN	NaN	NaN	NaN	NaN	NaN	NaN	NaN
91	0	0.0001159	0.0002349	0.00036	0.0004943	0.0006413	0.0008065	0.0009875	0.001177	0.001369	0.00156	0.001747	0.001927	0.0021	0.002262	0.002415	0.002556	0.002684	0.0028	0.002907	0.003004	0.003093	0.003176	0.00325	0.003315	0.003372	0.003422	0.003465	0.003505	0.003548	0.0036	0.003667	0.003754	0.003865	0.004003	0.004171	0.004365	0.004579	NaN	NaN	NaN	NaN	NaN	NaN	NaN	NaN	NaN	NaN	NaN
92	-1.355e-20	-0.0001887	-0.0002785	-0.0002742	-0.0001927	-4.587e-05	0.0001335	0.0003441	0.0006063	0.0009249	0.001313	0.001767	0.002201	0.002579	0.002908	0.003198	0.003456	0.003696	0.003924	0.004127	0.004308	0.004449	0.004551	0.004642	0.004703	0.004721	0.004682	0.00458	0.004399	0.004133	0.003798	0.003396	0.002953	0.002479	0.00198	0.001484	0.001024	0.0006332	0.0003322	0.0001509	9.812e-05	0.0001662	0.0003524	0.0006294	0.0009838	NaN	NaN	NaN	NaN
93	6.776e-21	4.237e-05	8.686e-05	0.0001348	0.0001881	0.0002461	0.0003101	0.0003798	0.0004525	0.0005272	0.0006009	0.0006714	0.0007329	0.0007853	0.0008254	0.0008523	0.0008694	0.0008777	0.0008765	0.0008658	0.0008466	0.000821	0.0007941	0.0007722	0.0007553	0.0007466	0.0007456	0.000748	0.0007512	0.0007572	0.0007671	0.0007808	0.0007981	0.0008124	0.0008212	0.0008245	0.0008212	0.0008131	0.0008042	0.0007959	0.0007874	0.0007789	0.0007702	0.000762	0.0007586	0.0007597	0.0007657	0.0007766	0.0007911
94	6.776e-21	6.838e-05	0.0001409	0.0002182	0.0003035	0.0003988	0.0005074	0.0006271	0.0007523	0.000883	0.001016	0.001152	0.001282	0.001406	0.001522	0.001623	0.001708	0.001776	0.001831	0.001874	0.001902	0.001919	0.001926	0.001932	0.001932	0.001932	0.001937	0.001948	0.001961	0.001976	0.001992	0.002014	0.002038	0.002059	0.002072	0.00208	0.002078	0.002063	0.002037	0.002003	0.001959	0.001907	0.001844	0.001773	0.001701	0.00163	0.001562	0.001507	0.001467
95	-6.776e-21	0.0001071	0.0002477	0.0004238	0.0006166	0.0008317	0.001079	0.001358	0.00165	0.001942	0.002249	0.002558	0.00284	0.003088	0.003301	0.003491	0.003655	0.003799	0.003927	0.004043	0.004152	0.00424	NaN	NaN	NaN	NaN	NaN	NaN	NaN	NaN	NaN	NaN	NaN	NaN	NaN	NaN	NaN	NaN	NaN	NaN	NaN	NaN	NaN	NaN	NaN	NaN	NaN	NaN	NaN
96	2.033e-20	0.0001246	0.0002524	0.0003843	0.0005248	0.0006747	0.0008406	0.001018	0.001195	0.001373	0.001544	0.001705	0.001854	0.001985	0.002098	0.002188	0.002253	0.00229	0.002304	0.002299	0.002275	0.002237	0.002188	0.002129	0.002064	0.001999	0.001939	0.001887	0.001849	0.001827	0.001822	0.001836	0.001867	0.001919	0.001992	0.00209	0.002208	0.00234	0.002486	0.002641	0.002802	0.002965	0.003132	NaN	NaN	NaN	NaN	NaN	NaN
97	-1.355e-20	8.977e-05	0.0001845	0.0002839	0.000392	0.0005087	0.0006363	0.0007694	0.0009043	0.001043	0.001176	0.001305	0.001418	0.001514	0.001589	0.001641	0.001667	0.001667	0.001651	0.001622	0.001579	0.001536	0.001499	0.001484	0.001494	0.001538	0.001622	0.001758	0.001943	0.002168	0.002425	NaN	NaN	NaN	NaN	NaN	NaN	NaN	NaN	NaN	NaN	NaN	NaN	NaN	NaN	NaN	NaN	NaN	NaN
98	2.711e-20	0.0001508	0.0003014	0.0004518	0.0005998	0.0007444	0.0008933	0.001039	0.001163	0.001267	0.001357	0.001429	0.001486	0.001527	0.001554	0.001569	0.001572	0.001566	0.001556	0.001552	0.001553	0.001556	0.00156	0.001563	0.001564	0.00156	0.00155	0.001531	0.001503	0.001471	0.001434	0.001391	0.001342	0.001292	0.001244	0.001198	0.001157	0.001118	0.001082	0.001049	0.001014	0.000978	0.0009426	0.0009079	0.0008688	0.0008256	0.0007774	0.0007282	0.0006809
99	-3.388e-21	6.571e-05	0.0001346	0.0002067	0.0002825	0.0003622	0.0004481	0.0005368	0.000621	0.000702	0.0007791	0.0008523	0.0009152	0.0009644	0.001	0.001021	0.001027	0.001019	0.001003	0.0009831	0.000959	0.0009314	0.0008986	0.0008661	0.0008394	0.000819	0.0008067	0.0008032	0.0008059	0.0008133	0.0008219	0.0008315	0.0008406	0.0008526	0.000866	0.0008762	0.0008825	0.000882	0.0008732	0.0008557	0.0008321	0.0008045	0.0007741	0.0007429	0.0007077	0.0006687	0.0006278	0.0005865	0.0005491
100	1.016e-20	-2.479e-05	-3.521e-05	-3e-05	-1.266e-05	2.524e-05	7.81e-05	0.0001447	0.0002289	0.0003287	0.000446	0.0005823	0.0007257	0.0008635	0.0009933	0.001117	0.001225	0.001318	0.001396	0.001457	0.0015	0.001524	0.001526	0.001509	0.001484	0.001452	0.00141	0.001365	0.001317	0.00127	0.001224	0.001184	0.001148	0.001119	0.0011	0.00108	0.00106	0.00104	0.001019	0.0009965	0.0009699	0.0009389	0.0008991	0.0008556	0.0008059	0.0007503	0.0006951	0.0006423	0.0005956
101	-2.033e-20	0.0001116	0.0002245	0.0003392	0.0004551	0.0005734	0.0006993	0.0008275	0.0009464	0.001053	0.001151	0.00124	0.001316	0.00138	0.001428	0.001459	0.001472	0.001468	0.001452	0.00143	0.001405	0.001374	0.001337	0.0013	0.001263	0.001228	0.001196	0.00117	0.001149	0.001132	0.00112	0.00111	0.001107	0.001107	0.001107	0.001105	0.001103	0.0011	0.001091	0.001076	0.001057	0.001034	0.001007	0.0009722	0.0009324	0.0008897	0.0008463	0.0007996	0.0007497
102	1.355e-20	0.0001159	0.0002308	0.0003446	0.000456	0.0005648	0.0006776	0.0007881	0.0008836	0.0009636	0.001032	0.00109	0.001137	0.001175	0.001203	0.001219	0.001224	0.001216	0.001202	0.001189	0.001179	0.001167	0.001156	0.001147	0.001137	0.001128	0.001119	0.001112	0.001108	0.001107	0.001108	0.001106	0.001105	0.001104	0.0011	0.001094	0.001086	0.001079	0.001066	0.001047	0.00102	0.0009888	0.0009547	0.0009148	0.0008711	0.000823	0.0007721	0.0007174	0.0006586
103	6.776e-21	8.77e-05	0.0001748	0.0002646	0.000356	0.0004519	0.0005544	0.0006607	0.0007633	0.0008577	0.0009403	0.001009	0.001064	0.00111	0.00114	0.001158	0.001165	0.001164	0.001158	0.001152	0.001152	0.00116	0.001175	0.001192	0.001209	0.001232	0.001262	0.001293	0.001325	0.001356	0.00138	0.001396	0.0014	0.001393	0.00138	0.001359	0.001327	0.00128	0.00122	0.001142	0.00105	0.0009491	0.0008384	0.0007235	0.0006089	0.0004952	0.0003857	0.00028	0.0001821
104	1.355e-20	0.000162	0.0003245	0.0004915	0.0006611	0.0008306	0.001006	0.00118	0.001334	0.001468	0.001583	0.001672	0.001734	0.001769	0.001775	0.001751	0.001709	0.00165	0.001582	0.001519	0.001459	0.001399	0.00135	0.001311	0.001279	0.001255	0.001243	0.001232	0.001223	0.001218	0.001211	0.001205	0.001202	0.001194	0.001178	0.001165	0.001153	0.001139	0.001125	0.00111	0.001089	0.001066	0.001042	0.001018	0.0009976	0.0009885	0.0009786	0.0009677	0.0009593
105	-3.388e-20	0.0001186	0.0002384	0.0003604	0.0004868	0.0006205	0.0007667	0.0009214	0.001073	0.001217	0.001351	0.001474	0.001582	0.001677	0.001757	0.001815	0.001853	0.00187	0.00187	0.001857	0.001835	0.001808	0.001777	0.001743	0.001706	0.001667	0.001632	0.001597	0.001566	0.001538	0.001513	0.001495	0.001478	0.001461	0.001444	0.001431	0.001419	0.001403	0.001388	0.001373	0.001358	0.001342	0.00132	0.001296	0.001271	0.001243	0.00121	0.001172	0.001135
106	-1.355e-20	0.0001382	0.0002784	0.0004219	0.000571	0.0007273	0.0008991	0.001082	0.00126	0.001432	0.001595	0.001746	0.001877	0.001991	0.002086	0.002156	0.002202	0.002215	0.002201	0.002167	0.002116	0.002052	0.001978	0.0019	0.001817	0.00173	0.001648	0.00157	0.001504	0.001452	0.001415	0.001393	0.001381	0.001376	0.001375	0.001381	0.00139	0.001396	0.001402	0.001403	0.001399	0.001388	0.001367	0.001337	0.001303	0.001265	0.001225	0.001184	0.001145
107	5.421e-20	0.0003795	0.0007605	0.001142	0.001484	0.00179	0.00206	0.002294	0.002489	0.002643	0.002776	0.002892	0.002984	0.003051	0.003091	0.003123	0.003143	0.003149	0.003141	0.003123	0.003095	0.00306	0.003019	0.002984	0.002962	0.002958	0.002975	0.003022	0.003107	0.003235	0.003407	0.003621	0.003873	0.004151	NaN	NaN	NaN	NaN	NaN	NaN	NaN	NaN	NaN	NaN	NaN	NaN	NaN	NaN	NaN
108	-1.355e-20	0.0002406	0.0004827	0.0007271	0.000975	0.00123	0.001499	0.001767	0.002019	0.002249	0.002455	0.002634	0.002785	0.002905	0.002997	0.003059	0.00309	0.003091	0.003084	0.003074	0.003069	0.003072	0.00309	0.003129	0.003193	0.003282	0.003399	0.003546	0.00372	NaN	NaN	NaN	NaN	NaN	NaN	NaN	NaN	NaN	NaN	NaN	NaN	NaN	NaN	NaN	NaN	NaN	NaN	NaN	NaN
109	-1.355e-19	0.0003399	0.0006813	0.001026	0.001353	0.00165	0.001916	0.002151	0.002349	0.002516	0.002664	0.002789	0.002888	0.00296	0.003003	0.003023	0.003025	0.00301	0.002979	0.002939	0.00289	0.00283	0.00276	0.002689	0.002614	0.002536	0.00246	0.002387	0.002318	0.002253	0.002189	0.002129	0.002079	0.00204	0.002008	0.001992	0.001998	0.002026	0.002082	0.002171	0.002298	0.002465	0.002669	0.002901	0.00316	NaN	NaN	NaN	NaN
110	1.355e-20	0.0001547	0.0003107	0.0004705	0.0006326	0.0007984	0.0009759	0.001158	0.001328	0.001484	0.001627	0.001761	0.001883	0.001989	0.002071	0.002131	0.002165	0.002173	0.002161	0.002138	0.002106	0.002064	0.00201	0.001948	0.001883	0.001818	0.00175	0.001685	0.001623	0.001567	0.001515	0.001468	0.001425	0.001388	0.001353	0.001316	0.001283	0.001256	0.001232	0.001217	0.001212	0.001224	0.001259	0.001321	0.001415	0.001548	0.001731	0.001962	0.002244
111	-4.066e-20	0.0001367	0.0002755	0.0004177	0.0005634	0.0007146	0.0008685	0.001017	0.00116	0.001292	0.001411	0.001517	0.001606	0.001676	0.001724	0.001752	0.00176	0.001748	0.001724	0.001692	0.001656	0.001615	0.001572	0.001529	0.001488	0.00145	0.001413	0.001378	0.001348	0.001322	0.001296	0.001271	0.001247	0.001223	0.001199	0.001176	0.001151	0.001128	0.001105	0.001078	0.00105	0.001023	0.0009936	0.0009611	0.0009266	0.0008901	0.0008509	0.0008104	0.0007666
112	2.711e-20	0.0001604	0.0003207	0.0004806	0.0006393	0.0007955	0.0009595	0.001124	0.001266	0.001389	0.001493	0.001582	0.001652	0.001705	0.001736	0.001747	0.001739	0.001706	0.001656	0.001605	0.001546	0.001487	0.001418	0.001348	0.001279	0.001213	0.001148	0.001084	0.001033	0.0009966	0.0009687	0.0009539	0.0009448	0.0009498	0.0009598	0.0009675	0.000977	0.0009899	0.001004	0.001009	0.001005	0.0009927	0.0009716	0.0009478	0.0009147	0.0008788	0.0008485	0.0008206	0.0007928
113	-6.776e-21	6.808e-05	0.0001375	0.0002086	0.0002833	0.0003635	0.000451	0.0005434	0.0006345	0.0007224	0.000805	0.0008825	0.0009549	0.001019	0.001073	0.001116	0.001145	0.001163	0.001172	0.001176	0.001175	0.001168	0.001154	0.001132	0.001106	0.001077	0.001047	0.001019	0.0009923	0.0009657	0.0009377	0.0009093	0.0008831	0.0008615	0.0008456	0.0008335	0.0008248	0.0008167	0.0008068	0.000796	0.0007864	0.0007798	0.0007757	0.0007717	0.0007668	0.0007607	0.0007548	0.0007461	0.0007369
114	0	0.0001543	0.0003124	0.0004755	0.0006453	0.0008222	0.001014	0.001215	0.001408	0.001594	0.001767	0.001925	0.002062	0.002172	0.002257	0.002315	0.002348	0.002352	0.002334	0.002302	0.002254	0.002196	0.002128	0.002058	0.001989	0.001921	0.001853	0.001784	0.00172	0.001661	0.001606	0.00156	0.001517	0.001482	0.00145	0.001419	0.001395	0.001381	0.001379	0.001389	0.001416	0.001463	0.001532	0.001631	0.001759	0.001921	0.00212	0.002353	0.002612
115	-6.776e-20	0.0001507	0.0003039	0.0004599	0.0006201	0.0007875	0.0009692	0.001159	0.001344	0.001519	0.001684	0.001837	0.001973	0.002091	0.00219	0.002268	0.002323	0.002353	0.002363	0.002359	0.002343	0.002317	0.002282	0.002242	0.002199	0.002156	0.002111	0.002066	0.002024	0.001988	0.001956	0.001931	0.001911	0.001894	0.00188	0.001864	0.001846	0.001827	0.00181	0.001792	0.001777	0.001766	0.00176	0.001765	0.001784	0.001824	0.001889	0.001986	0.002115
116	-6.776e-21	0.0001314	0.0002654	0.0004026	0.0005439	0.0006919	0.0008529	0.001022	0.001188	0.001347	0.001498	0.001638	0.001764	0.001874	0.001969	0.002046	0.002103	0.002139	0.002158	0.002162	0.002156	0.002138	0.00211	0.002074	0.002032	0.001982	0.001928	0.001871	0.001813	0.001757	0.001705	0.001657	0.001615	0.001577	0.001543	0.001513	0.00149	0.001471	0.001457	0.001444	0.001433	0.001423	0.001411	0.001397	0.001382	0.001367	0.001352	0.001334	0.001315
117	-1.355e-20	0.0001154	0.0002332	0.0003538	0.0004768	0.0006035	0.0007408	0.0008835	0.001019	0.001146	0.001264	0.001375	0.001474	0.001557	0.001625	0.001677	0.001712	0.001725	0.001723	0.001713	0.001695	0.001671	0.00164	0.001604	0.001569	0.001533	0.001496	0.001458	0.001427	0.001401	0.001379	0.001363	0.001346	0.001335	0.001325	0.001314	0.001303	0.001295	0.001288	0.001277	0.001264	0.00125	0.00123	0.001208	0.001181	0.001151	0.001118	0.001084	0.001046
118	-2.711e-20	0.0001826	0.0003729	0.0005764	0.0008001	0.00105	0.00133	0.001634	0.001963	0.002312	0.002677	0.003057	0.003445	0.003837	0.00423	0.00462	0.005002	0.005373	0.005733	NaN	NaN	NaN	NaN	NaN	NaN	NaN	NaN	NaN	NaN	NaN	NaN	NaN	NaN	NaN	NaN	NaN	NaN	NaN	NaN	NaN	NaN	NaN	NaN	NaN	NaN	NaN	NaN	NaN	NaN
119	2.711e-20	0.0002885	0.0005796	0.0008724	0.001151	0.001399	0.001618	0.001808	0.001969	0.002106	0.002224	0.002326	0.00241	0.002469	0.002505	0.002526	0.002539	0.002542	0.002533	0.002511	0.002477	0.002434	0.002377	0.002308	0.002234	0.002154	0.002069	0.00198	0.001891	0.001803	0.001722	0.00165	0.001591	0.00155	0.001528	0.001526	0.001548	0.001598	0.001681	0.001796	0.001948	0.002134	0.002349	0.002591	0.002857	NaN	NaN	NaN	NaN
120	-5.421e-20	0.0002418	0.0004864	0.0007357	0.0009913	0.001238	0.001473	0.001692	0.001894	0.002083	0.002256	0.002409	0.002538	0.002639	0.00271	0.00275	0.002763	0.002752	0.00272	0.002669	0.002604	0.002526	0.002441	0.002353	0.002266	0.002182	0.002107	0.002044	0.001996	0.00196	0.001936	0.001928	0.001939	0.001961	0.001986	0.002017	0.002058	0.002105	0.00216	0.002226	0.002309	0.002412	0.002522	0.002634	0.002756	NaN	NaN	NaN	NaN
121	-1.355e-20	0.0001049	0.000211	0.0003196	0.0004316	0.0005483	0.0006736	0.0008017	0.0009263	0.001045	0.001156	0.001258	0.00135	0.001429	0.001493	0.001542	0.001573	0.001585	0.001583	0.001571	0.00155	0.001521	0.001486	0.001447	0.001407	0.001367	0.001326	0.001285	0.001248	0.001214	0.001183	0.001155	0.001129	0.001107	0.001085	0.001062	0.001039	0.001018	0.0009997	0.0009805	0.0009655	0.0009556	0.0009516	0.0009565	0.0009702	0.0009988	0.001048	0.001119	0.001214
122	2.711e-20	0.0005389	0.001091	0.001667	0.00226	0.002871	0.003501	0.004147	0.004794	0.005432	NaN	NaN	NaN	NaN	NaN	NaN	NaN	NaN	NaN	NaN	NaN	NaN	NaN	NaN	NaN	NaN	NaN	NaN	NaN	NaN	NaN	NaN	NaN	NaN	NaN	NaN	NaN	NaN	NaN	NaN	NaN	NaN	NaN	NaN	NaN	NaN	NaN	NaN	NaN
123	-6.776e-21	7.823e-05	0.0001598	0.0002443	0.0003312	0.000422	0.0005203	0.000622	0.0007195	0.0008146	0.0009085	0.001003	0.001091	0.00117	0.001237	0.001293	0.001334	0.001361	0.001378	0.001387	0.001385	0.001372	0.001344	0.001311	0.001276	0.001243	0.00121	0.001179	0.001149	0.00112	0.001095	0.001076	0.001064	0.00106	0.001059	0.001059	0.001057	0.001055	0.001056	0.001058	0.00106	0.001058	0.001051	0.001035	0.001013	0.0009882	0.0009596	0.000926	0.000886
124	2.033e-20	9.65e-05	0.0001961	0.0002988	0.0004037	0.0005131	0.0006317	0.0007565	0.000876	0.0009861	0.001089	0.001186	0.001272	0.001345	0.001403	0.001447	0.001475	0.001488	0.001488	0.001482	0.001476	0.001466	0.001453	0.001437	0.001425	0.001413	0.001402	0.001391	0.00138	0.001371	0.001362	0.001349	0.001331	0.001309	0.001283	0.001249	0.001212	0.001173	0.001132	0.001088	0.001044	0.0009961	0.0009497	0.0009067	0.0008681	0.0008318	0.0007991	0.0007687	0.0007381
125	-6.776e-21	0.0001124	0.000228	0.0003485	0.0004738	0.0006046	0.0007465	0.0008956	0.00104	0.001177	0.001307	0.001427	0.001536	0.001628	0.001699	0.00175	0.001783	0.001797	0.001797	0.001787	0.001772	0.00175	0.001724	0.001695	0.001669	0.001647	0.00163	0.001614	0.001597	0.001578	0.001561	0.001542	0.001522	0.001498	0.001472	0.00144	0.001403	0.001364	0.001325	0.001286	0.001253	0.00122	0.001187	0.001156	0.001129	0.001105	0.001082	0.001057	0.001028
126	2.033e-20	0.0001007	0.0002031	0.0003091	0.0004164	0.0005255	0.0006406	0.0007563	0.0008628	0.0009599	0.001051	0.001135	0.001208	0.001268	0.00131	0.001335	0.001343	0.001335	0.001316	0.00129	0.001258	0.001218	0.001169	0.001118	0.001067	0.001022	0.0009818	0.0009467	0.0009169	0.0008949	0.0008794	0.0008703	0.0008693	0.0008768	0.0008875	0.0009017	0.0009171	0.0009331	0.0009491	0.0009625	0.000971	0.0009754	0.0009746	0.0009662	0.0009499	0.0009285	0.0008982	0.0008599	0.0008139
127	-1.355e-20	0.0001227	0.0002485	0.0003789	0.0005117	0.0006469	0.0007911	0.0009391	0.001078	0.001204	0.001319	0.001422	0.001508	0.001574	0.001617	0.001642	0.001652	0.001648	0.001633	0.001616	0.0016	0.001583	0.001564	0.001548	0.001539	0.001538	0.001539	0.001539	0.001536	0.001529	0.001519	0.001501	0.001478	0.001451	0.001418	0.001378	0.001333	0.001285	0.001235	0.001187	0.001144	0.001103	0.001067	0.001035	0.001007	0.0009822	0.0009563	0.0009289	0.0009
128	-2.033e-20	0.0001261	0.000255	0.0003883	0.0005243	0.0006635	0.0008086	0.0009505	0.001083	0.001203	0.001313	0.001413	0.001499	0.001566	0.001613	0.001638	0.001645	0.001633	0.001612	0.001584	0.001557	0.001525	0.001491	0.001456	0.001424	0.001398	0.001376	0.001357	0.001339	0.001321	0.001304	0.001282	0.001257	0.001227	0.001195	0.001159	0.00112	0.001078	0.001036	0.0009949	0.0009586	0.0009238	0.0008925	0.0008682	0.0008524	0.0008405	0.0008318	0.0008246	0.0008166
129	0	0.0001981	0.0003982	0.0006024	0.0008109	0.001024	0.001253	0.001487	0.001705	0.001903	0.002082	0.002238	0.002369	0.002472	0.002542	0.00258	0.002587	0.002568	0.002532	0.002489	0.002444	0.002394	0.002343	0.002293	0.002248	0.002212	0.002185	0.002161	0.002137	0.00211	0.002081	0.002049	0.002017	0.001981	0.00194	0.001895	0.001845	0.00179	0.001735	0.001683	0.001639	0.001598	0.001561	0.001527	0.001499	0.001477	0.001455	0.001432	0.001406
130	-1.694e-21	2.052e-05	4.243e-05	6.452e-05	8.531e-05	0.0001048	0.0001233	0.0001393	0.0001512	0.0001597	0.0001664	0.0001732	0.0001771	0.0001764	0.000172	0.0001658	0.0001566	0.0001452	0.000133	0.0001206	0.0001093	9.806e-05	8.661e-05	7.854e-05	7.649e-05	7.858e-05	8.237e-05	8.911e-05	9.888e-05	0.0001109	0.0001253	0.0001393	0.0001526	0.0001648	0.0001737	0.0001769	0.0001772	0.0001766	0.0001747	0.0001709	0.0001678	0.000164	0.0001622	0.0001635	0.0001678	0.0001753	0.0001874	0.0002018	0.000217
131	-1.694e-21	2.942e-05	6.001e-05	9.182e-05	0.0001225	0.0001512	0.000179	0.0002041	0.0002227	0.0002344	0.0002414	0.0002449	0.0002422	0.000232	0.0002127	0.0001875	0.0001591	0.0001288	9.842e-05	7.139e-05	4.913e-05	3.052e-05	1.49e-05	5.948e-06	5.092e-06	1.413e-05	2.988e-05	5.012e-05	7.31e-05	9.906e-05	0.0001254	0.0001501	0.0001722	0.0001923	0.0002079	0.0002179	0.0002216	0.0002208	0.0002159	0.0002088	0.0001988	0.0001872	0.0001757	0.0001662	0.0001579	0.0001516	0.0001477	0.0001458	0.0001448
132	-1.355e-20	0.0001172	0.0002362	0.0003563	0.0004768	0.0006003	0.0007325	0.0008684	0.0009963	0.001114	0.001222	0.001318	0.001402	0.001471	0.001525	0.001568	0.001595	0.001607	0.001608	0.001605	0.001599	0.001592	0.001582	0.00157	0.001562	0.001555	0.001543	0.001528	0.001512	0.001491	0.001466	0.001433	0.001394	0.001347	0.001295	0.001232	0.001164	0.001094	0.001023	0.0009534	0.0008883	0.000829	0.0007785	0.0007386	0.0007091	0.0006874	0.000676	0.0006709	0.0006709
133	2.711e-20	0.0001788	0.0003607	0.000546	0.0007348	0.0009283	0.001134	0.001343	0.00154	0.001721	0.001883	0.002025	0.002143	0.00223	0.00229	0.002323	0.00233	0.002314	0.002284	0.002249	0.002211	0.002173	0.002137	0.002107	0.002089	0.002076	0.002069	0.002065	0.002059	0.002046	0.002026	0.001995	0.001954	0.001901	0.001834	0.001751	0.001659	0.00156	0.001455	0.001352	0.001258	0.001172	0.001098	0.001037	0.0009891	0.0009542	0.0009362	0.0009299	0.0009366
134	2.711e-20	0.0001965	0.0003977	0.0006058	0.0008164	0.001023	0.001221	0.001412	0.001595	0.001772	0.001942	0.002103	0.002249	0.002376	0.002482	0.002569	0.002642	0.002702	0.00275	0.002784	0.002805	0.002813	0.002808	0.002791	0.002766	0.002733	0.002695	0.002649	0.0026	0.002547	0.002496	0.002449	0.002412	0.002392	0.002393	0.002422	0.002481	0.002572	0.002696	0.002851	0.003036	0.003245	NaN	NaN	NaN	NaN	NaN	NaN	NaN
135	0	0.0001731	0.0003513	0.0005359	0.000728	0.0009299	0.001149	0.001378	0.001602	0.001815	0.002013	0.002192	0.002344	0.002464	0.002551	0.002605	0.002629	0.002623	0.002593	0.002548	0.002492	0.002427	0.002359	0.002293	0.002237	0.002187	0.002144	0.002105	0.002065	0.002026	0.001987	0.001943	0.001896	0.001836	0.001763	0.00167	0.001567	0.001452	0.00133	0.001211	0.001093	0.0009781	0.0008706	0.0007741	0.0006962	0.0006394	0.0006054	0.0005891	0.0005895
136	-2.711e-20	0.0001736	0.0003518	0.0005375	0.0007318	0.0009289	0.001127	0.001323	0.001519	0.001711	0.001899	0.002072	0.002226	0.002355	0.002461	0.00254	0.002597	0.002631	0.002645	0.002639	0.002616	0.002578	0.002532	0.002482	0.002432	0.002379	0.002327	0.002276	0.002228	0.002185	0.002149	0.002123	0.002112	0.002113	0.002132	0.002172	0.002241	0.002339	0.002472	0.002637	0.002835	0.003061	0.003307	NaN	NaN	NaN	NaN	NaN	NaN
137	0	0.0001548	0.0003106	0.0004702	0.0006348	0.0008053	0.0009893	0.00118	0.00136	0.001525	0.001674	0.0018	0.001903	0.001981	0.002031	0.002055	0.002052	0.002023	0.001976	0.001923	0.001867	0.001809	0.001754	0.001705	0.001659	0.001621	0.00159	0.001565	0.001548	0.001535	0.001524	0.001512	0.001499	0.001483	0.001462	0.001438	0.001408	0.001373	0.001334	0.00129	0.001244	0.001196	0.001148	0.001101	0.001053	0.001006	0.000959	0.000915	0.0008742
138	-1.355e-20	0.0001027	0.0002061	0.0003131	0.0004252	0.0005437	0.000674	0.0008128	0.000949	0.001079	0.0012	0.001309	0.001401	0.001478	0.001539	0.001581	0.001604	0.001606	0.00159	0.001563	0.001531	0.001494	0.001457	0.001419	0.001382	0.001345	0.00131	0.001278	0.001251	0.001229	0.001211	0.001192	0.001174	0.001154	0.001135	0.001115	0.001095	0.001075	0.001055	0.001035	0.001015	0.0009968	0.0009819	0.0009703	0.0009608	0.0009529	0.0009475	0.000945	0.0009464
139	-3.388e-21	3.622e-05	7.326e-05	0.0001113	0.0001504	0.0001914	0.0002361	0.0002833	0.0003301	0.0003759	0.0004218	0.0004672	0.000512	0.0005546	0.0005958	0.0006345	0.0006707	0.0007035	0.0007336	0.0007623	0.0007899	0.0008154	0.0008394	0.0008618	0.0008832	0.0009023	0.0009201	0.0009346	0.0009468	0.000957	0.0009644	0.0009694	0.0009711	0.0009687	0.0009628	0.0009536	0.0009423	0.0009278	0.000912	0.0008944	0.0008759	0.0008568	0.0008368	0.0008177	0.0008002	0.0007831	0.0007658	0.0007479	0.0007317
140	0	0.0002614	0.0005239	0.0007736	0.0009972	0.001204	0.00139	0.001557	0.001707	0.001833	0.001943	0.002046	0.002142	0.002233	0.002328	0.002441	0.002569	0.002719	0.002893	0.003095	0.003334	0.003609	0.00392	0.004264	0.00464	0.005045	0.005467	NaN	NaN	NaN	NaN	NaN	NaN	NaN	NaN	NaN	NaN	NaN	NaN	NaN	NaN	NaN	NaN	NaN	NaN	NaN	NaN	NaN	NaN
141	-1.355e-20	0.0001609	0.0003248	0.0004944	0.0006702	0.0008555	0.001058	0.001275	0.001489	0.001691	0.001879	0.002046	0.002187	0.0023	0.002383	0.002437	0.002463	0.002459	0.002427	0.002375	0.002316	0.002249	0.00218	0.002115	0.002056	0.002004	0.001957	0.001912	0.001871	0.001839	0.001813	0.001788	0.001766	0.001746	0.001725	0.0017	0.001675	0.001651	0.001635	0.001625	0.001623	0.001629	0.00165	0.001682	0.001727	0.001786	0.001866	0.001967	0.002089
142	0	0.0001779	0.0003576	0.0005408	0.0007277	0.0009201	0.001128	0.001344	0.001553	0.001754	0.001945	0.002119	0.002277	0.002413	0.002528	0.002624	0.002694	0.002735	0.002751	0.002748	0.002728	0.002693	0.002653	0.002604	0.002557	0.002505	0.002451	0.0024	0.002354	0.002318	0.002295	0.002279	0.002272	0.002262	0.002256	0.002242	0.002225	0.002207	0.002183	0.002155	0.002116	0.002064	0.002004	0.001936	0.001869	0.001795	0.001727	0.001659	0.00159
143	6.776e-21	9.437e-05	0.000187	0.0002789	0.0003674	0.0004544	0.0005444	0.0006323	0.0007097	0.0007755	0.0008308	0.000877	0.0009168	0.0009515	0.0009759	0.0009946	0.001003	0.000999	0.0009881	0.000973	0.0009562	0.0009386	0.0009191	0.0008957	0.0008673	0.0008413	0.0008145	0.0007909	0.000773	0.0007601	0.0007549	0.0007571	0.0007649	0.0007791	0.0007998	0.0008268	0.0008526	0.0008759	0.0008954	0.0009098	0.0009225	0.0009286	0.0009262	0.0009162	0.000896	0.0008687	0.0008339	0.0007977	0.0007634
144	0	2.617e-05	5.35e-05	8.324e-05	0.0001138	0.000147	0.0001859	0.0002297	0.0002753	0.0003204	0.0003658	0.0004121	0.0004571	0.0005015	0.0005434	0.0005867	0.0006302	0.0006685	0.0007028	0.0007357	0.0007718	0.0008107	0.0008516	0.0008934	0.000934	0.0009748	0.001012	0.001043	0.001075	0.001107	0.001137	0.001158	0.001168	0.001167	0.00116	0.001149	0.001131	0.001107	0.001081	0.001049	0.001014	0.0009727	0.000933	0.000896	0.0008635	0.0008296	0.0007943	0.000763	0.0007362
145	0	9.25e-05	0.0001864	0.0002789	0.0003688	0.0004591	0.0005532	0.0006492	0.0007383	0.0008165	0.0008839	0.0009465	0.001004	0.001051	0.001092	0.001129	0.001159	0.001182	0.001198	0.001211	0.001224	0.001238	0.001245	0.001245	0.001243	0.001233	0.001215	0.001195	0.001169	0.001142	0.001116	0.001086	0.001054	0.001022	0.0009936	0.0009658	0.0009448	0.0009278	0.0009105	0.0008953	0.0008819	0.0008694	0.0008597	0.0008534	0.0008503	0.000847	0.0008446	0.000838	0.0008287
146	2.711e-20	0.0002036	0.0004083	0.0006113	0.0008104	0.001008	0.001211	0.001404	0.001573	0.001719	0.001842	0.001946	0.002025	0.002082	0.002117	0.00213	0.002108	0.002051	0.001979	0.001892	0.001798	0.001701	0.001598	0.001495	0.001388	0.001275	0.001159	0.001063	0.0009847	0.0009159	0.0008686	0.0008297	0.0007939	0.0007648	0.0007373	0.0007207	0.0007188	0.0007265	0.0007283	0.0007277	0.0007319	0.0007307	0.0007338	0.0007437	0.0007562	0.0007747	0.0007912	0.0008038	0.0008142
147	-6.776e-20	0.0002266	0.0004578	0.0006909	0.0009264	0.001169	0.001429	0.001695	0.001947	0.002183	0.0024	0.002602	0.002783	0.002933	0.003059	0.003159	0.003218	0.003238	0.003229	0.003199	0.003152	0.003092	0.003013	0.002925	0.002831	0.002726	0.002613	0.00251	0.002417	0.002332	0.002266	0.002212	0.002172	0.002153	0.002156	0.002188	0.002256	0.00236	0.002489	0.002648	0.002836	0.003042	0.003267	NaN	NaN	NaN	NaN	NaN	NaN
148	0	0.0002252	0.0004541	0.0006905	0.0009378	0.001187	0.001434	0.001678	0.001917	0.002153	0.002381	0.002597	0.002796	0.002975	0.003134	0.003271	0.003393	0.003503	0.003606	0.003705	0.003809	0.003923	0.004051	0.004203	0.004378	0.00457	0.004776	0.004991	NaN	NaN	NaN	NaN	NaN	NaN	NaN	NaN	NaN	NaN	NaN	NaN	NaN	NaN	NaN	NaN	NaN	NaN	NaN	NaN	NaN
149	-1.355e-20	9.014e-05	0.0001865	0.0002889	0.0003989	0.000521	0.0006575	0.0008045	0.0009601	0.001119	0.001279	0.001438	0.001584	0.00171	0.001818	0.001907	0.001968	0.002	0.002006	0.001983	0.001936	0.001868	0.001778	0.00168	0.001583	0.001484	0.00138	0.001287	0.001204	0.001131	0.001074	0.001029	0.000993	0.0009684	0.0009504	0.0009327	0.0009166	0.0009075	0.0008947	0.0008802	0.0008662	0.0008462	0.0008256	0.000807	0.0007901	0.0007725	0.0007585	0.0007488	0.0007378
150	0	8.932e-05	0.0001812	0.0002776	0.0003785	0.0004869	0.0006068	0.0007351	0.000865	0.0009926	0.001117	0.001234	0.001337	0.001424	0.001495	0.001552	0.00159	0.001608	0.001609	0.001596	0.00157	0.001531	0.001486	0.001439	0.001395	0.00135	0.001306	0.001266	0.001232	0.001203	0.001182	0.001168	0.00116	0.001154	0.001147	0.001135	0.001122	0.001107	0.001089	0.001067	0.001041	0.001011	0.0009765	0.0009395	0.0009044	0.0008747	0.0008526	0.0008335	0.0008175
151	0	0.0002721	0.0005545	0.0008466	0.001145	0.001441	0.001731	0.002017	0.002301	0.002586	0.002867	0.003147	0.00341	0.003646	0.003859	0.004053	0.004213	0.004343	0.004449	0.004532	0.004603	0.004672	0.004738	0.004817	0.004919	0.005036	0.005167	0.005339	0.005543	0.005755	NaN	NaN	NaN	NaN	NaN	NaN	NaN	NaN	NaN	NaN	NaN	NaN	NaN	NaN	NaN	NaN	NaN	NaN	NaN
152	-2.711e-20	0.0001633	0.0003278	0.0004953	0.0006666	0.0008442	0.001036	0.001238	0.001433	0.001618	0.001791	0.001948	0.002089	0.002211	0.002315	0.002403	0.002475	0.00253	0.002577	0.002627	0.002688	0.002763	0.002861	0.002988	0.00315	0.003354	0.003601	0.003892	0.004222	0.004586	NaN	NaN	NaN	NaN	NaN	NaN	NaN	NaN	NaN	NaN	NaN	NaN	NaN	NaN	NaN	NaN	NaN	NaN	NaN
153	2.033e-20	0.0001086	0.0002194	0.0003331	0.0004501	0.0005742	0.0007098	0.0008544	0.0009978	0.001132	0.001255	0.001361	0.001446	0.001508	0.001551	0.001575	0.00158	0.001566	0.001535	0.001492	0.001446	0.001398	0.001352	0.001312	0.001283	0.00126	0.001242	0.001227	0.001218	0.001215	0.001216	0.001217	0.00122	0.001222	0.001217	0.001201	0.00118	0.001153	0.001125	0.001091	0.001052	0.00101	0.0009677	0.0009209	0.0008741	0.0008329	0.0008016	0.0007742	0.0007493
154	-4.066e-20	0.0002066	0.000425	0.0006579	0.0008994	0.001151	0.001388	0.001617	0.001853	0.002085	0.002318	0.002539	0.002729	0.00287	0.002975	0.003054	0.003092	0.003098	0.003062	0.002983	0.002876	0.002733	0.002559	0.002375	0.0022	0.002012	0.001808	0.001616	0.00144	0.001277	0.00114	0.001014	0.0009084	0.0008273	0.000768	0.0007254	0.0007227	0.0007577	0.0008151	0.0008968	0.00102	0.001162	0.001345	0.00156	0.0018	0.002058	0.002322	NaN	NaN
155	1.355e-20	0.0002228	0.0004506	0.0006826	0.00092	0.001168	0.001397	0.001602	0.001803	0.001994	0.002172	0.002334	0.00247	0.002575	0.002653	0.002703	0.002704	0.002672	0.00261	0.002513	0.00239	0.002246	0.002085	0.001916	0.001743	0.001562	0.001376	0.001217	0.001086	0.0009788	0.0009051	0.0008536	0.0008172	0.0007953	0.0007837	0.0007829	0.0007984	0.0008287	0.0008511	0.0008665	0.0008772	0.0008723	0.0008625	0.0008557	0.0008521	0.0008508	0.0008477	0.0008397	0.0008248
156	-2.711e-20	0.000143	0.0002901	0.0004381	0.0005859	0.0007382	0.000895	0.001048	0.001198	0.001334	0.00146	0.001577	0.001684	0.001767	0.001834	0.001887	0.001921	0.001937	0.001936	0.00192	0.001896	0.001857	0.001805	0.001735	0.001667	0.001589	0.001498	0.001402	0.001299	0.001192	0.001086	0.0009775	0.0008736	0.0007753	0.0006952	0.0006259	0.0005783	0.0005604	0.0005703	0.0006187	0.0007162	0.0008643	0.001074	0.00135	0.001691	0.002089	0.002541	0.003041	0.003575
157	1.355e-20	0.0001589	0.0003201	0.0004852	0.000648	0.000803	0.0009491	0.001088	0.00122	0.001348	0.001473	0.001592	0.001703	0.001803	0.001891	0.001971	0.002041	0.0021	0.002145	0.002175	0.002187	0.002186	0.002171	0.002144	0.002105	0.002058	0.002002	0.001941	0.001881	0.001822	0.001769	0.001726	0.001691	0.001667	0.001657	0.001662	0.001683	0.001724	0.001788	0.001874	0.001988	0.002129	0.002296	0.00249	0.002712	0.002962	0.003235	0.003531	0.003843
158	-1.355e-20	0.0001435	0.000289	0.0004374	0.0005907	0.0007493	0.0009215	0.001103	0.001278	0.001446	0.001603	0.001747	0.001877	0.001991	0.002086	0.002163	0.00222	0.002255	0.002272	0.002277	0.002271	0.002258	0.002239	0.002213	0.002182	0.002148	0.002111	0.002073	0.002038	0.002005	0.001975	0.001948	0.001923	0.001896	0.001869	0.001845	0.001817	0.001786	0.001751	0.00171	0.001666	0.001615	0.001561	0.001506	0.001454	0.001411	0.001374	0.00135	0.001337
159	1.355e-20	0.0001797	0.0003643	0.0005586	0.0007642	0.0009852	0.001217	0.001455	0.0017	0.001947	0.002194	0.002435	0.002667	0.002889	0.003103	0.003313	0.00352	0.003722	0.003924	0.004128	0.004339	0.004556	0.004778	0.005001	NaN	NaN	NaN	NaN	NaN	NaN	NaN	NaN	NaN	NaN	NaN	NaN	NaN	NaN	NaN	NaN	NaN	NaN	NaN	NaN	NaN	NaN	NaN	NaN	NaN
160	-1.355e-20	0.0001475	0.0002978	0.00045	0.0006044	0.0007644	0.0009216	0.001068	0.001209	0.001343	0.001466	0.001578	0.001677	0.001757	0.001823	0.001874	0.001901	0.001907	0.0019	0.001878	0.001844	0.001805	0.001758	0.001707	0.001652	0.001591	0.001525	0.001466	0.001414	0.001367	0.00133	0.001298	0.001265	0.001232	0.0012	0.001171	0.001151	0.001137	0.001126	0.00112	0.001127	0.001147	0.00119	0.001264	0.001374	0.001527	0.001726	0.00197	0.002261
161	2.711e-20	0.0001958	0.0003958	0.0006043	0.0008233	0.00105	0.001268	0.00148	0.001695	0.001912	0.002128	0.002337	0.002533	0.00271	0.002867	0.002999	0.003106	0.003193	0.003254	0.003286	0.003293	0.003279	0.003249	0.003212	0.003176	0.003148	0.003136	0.003146	0.003188	0.003273	0.003401	0.003572	0.003777	NaN	NaN	NaN	NaN	NaN	NaN	NaN	NaN	NaN	NaN	NaN	NaN	NaN	NaN	NaN	NaN
162	0	0.0001574	0.000319	0.0004876	0.0006629	0.0008479	0.001046	0.001248	0.001449	0.001645	0.001836	0.002016	0.002177	0.002315	0.00243	0.002525	0.002597	0.00264	0.002664	0.002669	0.002656	0.002625	0.00258	0.00253	0.00248	0.002433	0.002387	0.002353	0.002342	0.002362	0.002416	0.002515	0.002662	0.002856	0.003097	0.003378	0.003695	NaN	NaN	NaN	NaN	NaN	NaN	NaN	NaN	NaN	NaN	NaN	NaN
163	-6.776e-21	0.0001116	0.0002248	0.0003403	0.0004589	0.0005816	0.0007141	0.0008529	0.0009861	0.001113	0.00123	0.001338	0.001434	0.001516	0.001584	0.001641	0.001683	0.001712	0.001728	0.001739	0.001745	0.001747	0.001745	0.001739	0.001733	0.001723	0.00171	0.001695	0.001677	0.001661	0.001644	0.001628	0.001611	0.001595	0.001579	0.001561	0.001542	0.001522	0.0015	0.001476	0.001445	0.001408	0.001366	0.001319	0.001267	0.00121	0.00115	0.001088	0.001024
164	0	0.0006551	0.001327	0.002032	0.002785	0.003554	0.004311	0.005063	0.005825	0.006607	0.007393	NaN	NaN	NaN	NaN	NaN	NaN	NaN	NaN	NaN	NaN	NaN	NaN	NaN	NaN	NaN	NaN	NaN	NaN	NaN	NaN	NaN	NaN	NaN	NaN	NaN	NaN	NaN	NaN	NaN	NaN	NaN	NaN	NaN	NaN	NaN	NaN	NaN	NaN
165	-1.355e-20	0.0001641	0.0003313	0.0005047	0.0006768	0.0008451	0.001009	0.001167	0.001319	0.001463	0.001603	0.001734	0.001852	0.001954	0.002036	0.002105	0.002162	0.002205	0.002234	0.002252	0.002258	0.002252	0.002235	0.00221	0.002181	0.00215	0.002118	0.002089	0.002069	0.002064	0.002078	0.002119	0.002194	0.002308	0.002464	0.002666	0.002913	0.0032	0.003523	NaN	NaN	NaN	NaN	NaN	NaN	NaN	NaN	NaN	NaN
166	1.355e-20	0.0001258	0.0002521	0.0003799	0.0005077	0.000635	0.0007686	0.0009007	0.001017	0.001118	0.001204	0.001271	0.00132	0.001348	0.001356	0.001347	0.001322	0.001279	0.00123	0.001184	0.001142	0.001102	0.001071	0.001046	0.00103	0.001023	0.001021	0.001025	0.001033	0.001043	0.00105	0.001057	0.001061	0.00106	0.001054	0.001043	0.001028	0.001009	0.0009847	0.0009556	0.0009219	0.0008847	0.0008421	0.0007971	0.0007508	0.0007061	0.000662	0.0006186	0.0005766
167	5.421e-20	0.0007694	0.001555	0.002374	0.003241	0.004129	0.005009	0.005875	NaN	NaN	NaN	NaN	NaN	NaN	NaN	NaN	NaN	NaN	NaN	NaN	NaN	NaN	NaN	NaN	NaN	NaN	NaN	NaN	NaN	NaN	NaN	NaN	NaN	NaN	NaN	NaN	NaN	NaN	NaN	NaN	NaN	NaN	NaN	NaN	NaN	NaN	NaN	NaN	NaN
168	5.421e-20	0.0005538	0.001122	0.001722	0.002364	0.003056	0.003826	0.004657	NaN	NaN	NaN	NaN	NaN	NaN	NaN	NaN	NaN	NaN	NaN	NaN	NaN	NaN	NaN	NaN	NaN	NaN	NaN	NaN	NaN	NaN	NaN	NaN	NaN	NaN	NaN	NaN	NaN	NaN	NaN	NaN	NaN	NaN	NaN	NaN	NaN	NaN	NaN	NaN	NaN
169	0	0.0002015	0.0004045	0.000611	0.0008212	0.001034	0.001258	0.001482	0.001685	0.001867	0.002032	0.002172	0.002285	0.002369	0.002422	0.002442	0.002434	0.002398	0.002349	0.002301	0.00225	0.002193	0.00214	0.002088	0.002043	0.002004	0.001976	0.001951	0.001928	0.001903	0.001871	0.00184	0.001816	0.001792	0.001774	0.001759	0.001747	0.001735	0.001721	0.001711	0.001704	0.0017	0.001696	0.001687	0.001679	0.001672	0.001672	0.001684	0.001717
170	0	0.0002166	0.0004362	0.0006591	0.0008858	0.00112	0.001354	0.001576	0.001786	0.001979	0.002157	0.002316	0.002453	0.002562	0.002644	0.002698	0.002718	0.002704	0.00267	0.002621	0.002564	0.002497	0.002424	0.002349	0.002276	0.002207	0.002139	0.00208	0.002035	0.002001	0.001971	0.001944	0.001918	0.00189	0.001857	0.001821	0.001777	0.00173	0.001674	0.001607	0.001537	0.001468	0.001404	0.001349	0.001311	0.001294	0.001303	0.001343	0.001418
171	-1.626e-19	0.0003681	0.0007499	0.001157	0.0016	0.002076	0.002567	0.003079	0.00362	0.004188	0.004779	0.005381	0.00598	NaN	NaN	NaN	NaN	NaN	NaN	NaN	NaN	NaN	NaN	NaN	NaN	NaN	NaN	NaN	NaN	NaN	NaN	NaN	NaN	NaN	NaN	NaN	NaN	NaN	NaN	NaN	NaN	NaN	NaN	NaN	NaN	NaN	NaN	NaN	NaN
172	2.033e-20	0.0001007	0.000203	0.0003078	0.000414	0.0005244	0.0006451	0.0007717	0.0008942	0.001009	0.001121	0.001226	0.001325	0.001415	0.001496	0.001568	0.001626	0.00167	0.001702	0.001729	0.001753	0.001771	0.001783	0.001791	0.001797	0.001799	0.001799	0.001799	0.001801	0.001804	0.001806	0.001807	0.001808	0.001807	0.001804	0.001798	0.001788	0.001773	0.001752	0.001722	0.001688	0.00165	0.001608	0.001562	0.001513	0.001464	0.001417	0.001374	0.001339
173	2.711e-20	0.0001669	0.0003335	0.0004964	0.0006553	0.0008092	0.0009591	0.001088	0.001195	0.001284	0.001358	0.001422	0.001479	0.001528	0.001571	0.001606	0.001632	0.001649	0.001674	0.001708	0.00175	0.001797	0.001845	0.001893	0.001942	0.00199	0.002035	0.002081	0.002124	0.002162	0.002196	0.002218	0.002227	0.002223	0.002206	0.002173	0.002126	0.002067	0.001993	0.001912	0.001825	0.001735	0.001656	0.001596	0.001557	0.001548	0.001574	0.001636	0.001738
174	1.355e-20	0.0002085	0.0004209	0.0006287	0.0008255	0.001013	0.001192	0.001367	0.001535	0.001698	0.00186	0.002025	0.002187	0.002345	0.0025	0.002653	0.002804	0.002952	0.003092	0.003229	0.003363	0.003497	0.003637	0.00379	0.00396	0.004155	0.004378	0.00463	0.00491	0.005221	NaN	NaN	NaN	NaN	NaN	NaN	NaN	NaN	NaN	NaN	NaN	NaN	NaN	NaN	NaN	NaN	NaN	NaN	NaN
175	-2.033e-20	7.077e-05	0.0001428	0.0002157	0.0002896	0.0003648	0.0004443	0.0005254	0.0006004	0.0006687	0.0007293	0.000782	0.0008245	0.0008558	0.0008767	0.000888	0.0008896	0.0008834	0.0008703	0.0008565	0.000842	0.0008285	0.0008163	0.0008081	0.0008048	0.0008057	0.0008092	0.0008155	0.0008227	0.0008335	0.000845	0.0008572	0.0008681	0.0008778	0.0008842	0.0008864	0.0008845	0.0008805	0.000874	0.000866	0.0008551	0.0008423	0.0008283	0.000815	0.0008013	0.0007889	0.0007776	0.0007685	0.00076
176	0	0.000104	0.0002101	0.0003182	0.0004256	0.0005313	0.0006399	0.0007464	0.0008418	0.0009271	0.001004	0.001076	0.001138	0.001191	0.001236	0.001278	0.001319	0.001359	0.001401	0.001451	0.001506	0.001566	0.001623	0.001681	0.001736	0.001784	0.001822	0.001845	0.001853	0.001844	0.001822	0.001788	0.00174	0.001683	0.001616	0.001545	0.00147	0.001394	0.001316	0.001245	0.001184	0.001127	0.001072	0.001019	0.0009715	0.0009298	0.0008911	0.000856	0.0008266
177	2.711e-20	0.0002029	0.000408	0.0006176	0.0008294	0.001041	0.001264	0.001485	0.001681	0.001855	0.002013	0.002156	0.002279	0.002378	0.002446	0.002482	0.002488	0.002464	0.002426	0.002386	0.002337	0.002274	0.002197	0.002112	0.002024	0.001938	0.00186	0.00179	0.001728	0.001669	0.001616	0.001576	0.001551	0.001541	0.001544	0.00156	0.001591	0.001631	0.001682	0.001746	0.001827	0.001926	0.002039	0.002167	0.002311	0.002471	0.002642	0.002821	0.003006
178	1.355e-20	0.0001938	0.0003914	0.0005931	0.0008015	0.001015	0.001243	0.001473	0.001686	0.001881	0.002055	0.002204	0.002317	0.002394	0.002438	0.002441	0.002407	0.002338	0.002244	0.002142	0.002028	0.001912	0.001791	0.001678	0.001574	0.00148	0.001404	0.001345	0.001304	0.001285	0.001275	0.001283	0.001297	0.001321	0.001351	0.001382	0.00141	0.00143	0.001442	0.00144	0.001421	0.001397	0.001359	0.001319	0.001275	0.001224	0.001176	0.00113	0.001091
179	1.355e-20	0.0001676	0.0003379	0.0005139	0.0006972	0.0008902	0.001099	0.001319	0.001533	0.001742	0.001945	0.002136	0.002307	0.002456	0.002586	0.002689	0.002759	0.0028	0.00281	0.002798	0.002763	0.002707	0.002633	0.002553	0.002469	0.002377	0.002286	0.002205	0.002137	0.002088	0.002062	0.00206	0.002079	0.002122	0.002183	0.002261	0.002368	0.002501	0.002656	0.002828	0.00302	0.00323	0.003453	0.00369	NaN	NaN	NaN	NaN	NaN
180	-6.776e-21	8.902e-05	0.0001803	0.000273	0.0003648	0.0004592	0.0005598	0.0006622	0.0007582	0.0008409	0.0009147	0.0009802	0.001033	0.001072	0.001099	0.001117	0.001125	0.00112	0.001107	0.001095	0.00109	0.001088	0.001087	0.00109	0.001101	0.001113	0.001122	0.001132	0.001144	0.001156	0.001166	0.00117	0.001168	0.001163	0.00115	0.001131	0.00111	0.001089	0.001067	0.001042	0.00102	0.0009963	0.000969	0.0009398	0.00091	0.0008817	0.0008546	0.0008266	0.0007979
181	6.776e-21	7.808e-05	0.0001577	0.0002383	0.000317	0.0003968	0.0004809	0.0005647	0.0006407	0.000706	0.0007662	0.0008225	0.0008734	0.0009172	0.0009555	0.0009923	0.001023	0.001046	0.001067	0.001092	0.001123	0.001156	0.001187	0.001217	0.001245	0.001268	0.00128	0.001285	0.001284	0.001277	0.001261	0.001234	0.0012	0.001163	0.001123	0.001084	0.001048	0.001018	0.0009883	0.0009637	0.0009479	0.0009388	0.0009341	0.0009319	0.0009265	0.0009199	0.0009081	0.0008934	0.0008789
182	1.355e-20	0.0002049	0.0004107	0.0006193	0.0008341	0.001056	0.001295	0.001543	0.001778	0.002	0.002201	0.002377	0.002532	0.00266	0.00276	0.002829	0.002866	0.00287	0.00285	0.002818	0.002774	0.002723	0.002666	0.002599	0.002527	0.002451	0.002377	0.002304	0.002234	0.002165	0.002094	0.002023	0.00195	0.001879	0.001811	0.001745	0.001682	0.001617	0.001553	0.001491	0.001438	0.001398	0.001375	0.001373	0.001394	0.00144	0.001516	0.001626	0.001774
183	1.355e-20	7.544e-05	0.0001589	0.0002497	0.0003461	0.0004485	0.0005611	0.0006793	0.0007946	0.00091	0.001031	0.001158	0.00128	0.001386	0.001477	0.001554	0.001617	0.001667	0.001708	0.001743	0.001768	0.00178	0.001776	0.001771	0.001775	0.001786	0.001804	0.001821	0.001832	0.00184	0.001851	0.00186	0.001867	0.00187	0.001861	0.001831	0.001783	0.001714	0.001638	0.001561	0.001477	0.001382	0.001282	0.00118	0.001083	0.0009906	0.0009104	0.0008443	0.0007955
184	-1.355e-20	0.0001354	0.0002673	0.0003977	0.0005269	0.0006557	0.0007931	0.0009303	0.001051	0.00116	0.001257	0.00134	0.001415	0.001484	0.001542	0.001588	0.001617	0.001627	0.001629	0.001631	0.001628	0.001619	0.001611	0.001596	0.001576	0.001557	0.001536	0.001517	0.001501	0.001487	0.001472	0.001462	0.001457	0.001451	0.00145	0.00145	0.001446	0.001438	0.00143	0.001419	0.001404	0.001385	0.00136	0.001329	0.001291	0.001241	0.001183	0.001123	0.001061
185	0	5.645e-05	0.0001144	0.0001744	0.000237	0.0003034	0.0003766	0.0004543	0.0005304	0.0006053	0.0006797	0.0007534	0.000824	0.0008891	0.0009474	0.0009971	0.001036	0.001065	0.001085	0.001099	0.001105	0.001104	0.001094	0.001082	0.001069	0.001056	0.001047	0.001041	0.001039	0.001041	0.001049	0.001064	0.001084	0.00111	0.001135	0.001158	0.001179	0.001196	0.001209	0.001219	0.001225	0.001224	0.001217	0.001204	0.001186	0.001166	0.001147	0.001125	0.001103
186	1.355e-20	0.0001644	0.000329	0.0004939	0.0006615	0.0008308	0.00101	0.001188	0.001351	0.001498	0.001626	0.001735	0.001825	0.001896	0.001945	0.001971	0.001973	0.001953	0.001923	0.001891	0.001854	0.001819	0.001785	0.001749	0.001714	0.001681	0.001653	0.001631	0.001614	0.001598	0.001583	0.001568	0.00155	0.00153	0.00151	0.001489	0.001469	0.001446	0.001415	0.00138	0.001341	0.001299	0.00126	0.001225	0.001196	0.001173	0.00116	0.001161	0.001182
187	2.033e-20	9.164e-05	0.0001857	0.0002845	0.0003881	0.0004974	0.0006167	0.0007415	0.0008634	0.000984	0.001104	0.001223	0.001335	0.001439	0.001532	0.001613	0.00168	0.001733	0.001775	0.001811	0.001838	0.001853	0.001857	0.001855	0.001845	0.001831	0.001813	0.001791	0.001767	0.001741	0.001714	0.001687	0.001659	0.00163	0.001598	0.001566	0.001535	0.001502	0.001468	0.001435	0.001401	0.001365	0.001328	0.001292	0.001259	0.00123	0.001202	0.001174	0.001147
188	0	0.0001032	0.0002079	0.0003146	0.0004255	0.0005408	0.0006654	0.0007935	0.0009146	0.001032	0.00114	0.001237	0.00132	0.00139	0.001445	0.001485	0.001507	0.001511	0.001507	0.001499	0.001482	0.00146	0.001434	0.001407	0.001377	0.001347	0.001319	0.001298	0.001282	0.001267	0.001255	0.001248	0.001249	0.001255	0.001268	0.001288	0.001311	0.001335	0.001355	0.001373	0.00139	0.001403	0.001412	0.001414	0.001405	0.001385	0.001355	0.001317	0.001272
189	0	0.0003702	0.0007427	0.001118	0.001498	0.001884	0.00229	0.002699	0.003066	0.003392	0.003674	0.003911	0.004099	0.004239	0.004324	0.004359	0.00434	0.004281	0.004209	0.004157	0.004122	0.004104	0.004113	0.004153	0.004224	0.004334	0.004478	0.004648	0.004825	0.004988	0.005116	0.005202	0.005246	0.005219	0.005116	0.004921	0.004621	0.004222	0.003743	0.003205	0.002628	0.002036	0.001445	0.0008624	0.0003233	-0.0001665	-0.0005712	-0.0008754	-0.001085
190	0	0.0001518	0.0003059	0.0004634	0.0006272	0.0007981	0.0009851	0.001181	0.001369	0.001547	0.001713	0.00187	0.002015	0.002143	0.002253	0.002339	0.002402	0.002438	0.002458	0.002467	0.002471	0.002467	0.002451	0.002425	0.002392	0.002353	0.002312	0.00227	0.002227	0.00218	0.002133	0.00208	0.002023	0.001963	0.001901	0.001835	0.001767	0.001698	0.001625	0.001551	0.001477	0.001398	0.001322	0.001247	0.001178	0.001114	0.001057	0.001004	0.0009521
191	2.711e-20	0.0002484	0.0005003	0.0007557	0.001011	0.001247	0.001466	0.001666	0.001844	0.002006	0.002155	0.002292	0.002414	0.002516	0.002598	0.002659	0.002709	0.002748	0.002777	0.002798	0.002813	0.002825	0.002832	0.00284	0.002854	0.002873	0.002904	0.002949	0.00301	0.003094	0.003206	0.003344	0.003508	0.003694	0.003898	0.004113	NaN	NaN	NaN	NaN	NaN	NaN	NaN	NaN	NaN	NaN	NaN	NaN	NaN
192	6.776e-21	7.739e-05	0.0001551	0.0002336	0.0003145	0.0003965	0.0004849	0.0005761	0.0006631	0.0007504	0.0008338	0.0009147	0.0009938	0.00107	0.001142	0.001208	0.001269	0.00132	0.001364	0.001402	0.00143	0.001452	0.001467	0.001473	0.001469	0.001458	0.00144	0.001414	0.001382	0.001348	0.001313	0.001281	0.00125	0.001219	0.001191	0.001168	0.001146	0.001127	0.001112	0.0011	0.00109	0.00108	0.001068	0.001052	0.001034	0.001011	0.000982	0.0009507	0.0009177
193	0	0.0001161	0.0002313	0.000345	0.0004578	0.0005506	0.0006247	0.0006798	0.0007159	0.0007463	0.0007694	0.0007899	0.0008104	0.0008312	0.0008499	0.0008666	0.0008892	0.0009168	0.0009501	NaN	NaN	NaN	NaN	NaN	NaN	NaN	NaN	NaN	NaN	NaN	NaN	NaN	NaN	NaN	NaN	NaN	NaN	NaN	NaN	NaN	NaN	NaN	NaN	NaN	NaN	NaN	NaN	NaN	NaN
194	6.776e-21	7.954e-05	0.0001597	0.0002421	0.0003271	0.0004158	0.000512	0.0006125	0.0007087	0.0007995	0.0008835	0.0009596	0.001027	0.001084	0.001128	0.001159	0.001178	0.001184	0.001182	0.001176	0.001167	0.001155	0.001144	0.001136	0.001133	0.001138	0.00115	0.00117	0.001196	0.001228	0.001265	0.001309	0.001357	0.001406	0.001452	0.001492	0.001525	0.00155	0.001565	0.001571	0.001569	0.001557	0.001537	0.001508	0.001474	0.001436	0.001397	0.001358	0.001318
195	0	4.15e-05	9.664e-05	0.000168	0.0002469	0.0003334	0.000434	0.0005486	0.0006694	0.0007949	0.0009245	0.001053	0.001174	0.001279	0.001368	0.001447	0.001517	0.00157	0.001605	0.001627	0.001634	0.00163	0.001618	0.001598	0.001568	0.00153	0.00148	0.001421	0.001358	0.00129	0.001222	0.001152	0.001082	0.001014	0.0009451	0.0008787	0.0008157	0.0007594	0.0007102	0.00067	0.0006396	0.0006154	0.0006011	0.0005923	0.0005867	0.0005883	0.000596	0.0006117	0.00063
196	-2.711e-20	0.000187	0.0003751	0.0005685	0.0007652	0.000966	0.00118	0.001396	0.001591	0.001764	0.001913	0.002033	0.002121	0.002176	0.002193	0.002178	0.002132	0.002055	0.001969	0.001886	0.001807	0.001729	0.001662	0.001609	0.001569	0.001544	0.001525	0.001512	0.001506	0.001491	0.001466	0.001436	0.001407	0.001369	0.001322	0.001269	0.00121	0.001162	0.001121	0.001085	0.001065	0.001059	0.001058	0.001054	0.001057	0.001061	0.001066	0.001071	0.001058
197	0	0.0001036	0.0002091	0.0003177	0.0004323	0.0005532	0.0006861	0.0008263	0.0009632	0.001096	0.00122	0.001333	0.001433	0.00152	0.001592	0.001646	0.001684	0.001705	0.001715	0.001719	0.001716	0.00171	0.001706	0.001702	0.001695	0.001687	0.001679	0.001671	0.001662	0.001652	0.00164	0.001627	0.001612	0.001592	0.001569	0.001546	0.001522	0.001498	0.001473	0.001447	0.00142	0.00139	0.001357	0.001318	0.001279	0.001235	0.001186	0.001136	0.001082
198	1.355e-20	0.0001024	0.0002074	0.000318	0.0004381	0.0005687	0.0007163	0.000879	0.001045	0.001214	0.00138	0.001539	0.001687	0.001823	0.001943	0.002043	0.002119	0.002171	0.002198	0.002208	0.002201	0.002178	0.002148	0.002111	0.002066	0.002017	0.00197	0.00193	0.001895	0.001867	0.001847	0.001835	0.001833	0.001833	0.001837	0.001848	0.001862	0.001871	0.001874	0.001874	0.00187	0.001858	0.001841	0.001817	0.001794	0.00177	0.001749	0.001741	0.001752
199	0	0.0001992	0.0004015	0.0006165	0.0008449	0.001071	0.001306	0.001546	0.001784	0.00203	0.002276	0.002507	0.002723	0.002924	0.003105	0.003269	0.003431	0.003583	0.003739	0.003905	0.004081	0.004277	0.004509	0.004777	0.005074	0.005401	0.005758	NaN	NaN	NaN	NaN	NaN	NaN	NaN	NaN	NaN	NaN	NaN	NaN	NaN	NaN	NaN	NaN	NaN	NaN	NaN	NaN	NaN	NaN
200	1.355e-20	0.0001458	0.000291	0.0004396	0.0005929	0.0007376	0.0008812	0.001021	0.00115	0.001274	0.00139	0.001494	0.001586	0.00167	0.001742	0.0018	0.001856	0.001898	0.001932	0.001958	0.001978	0.001992	0.002003	0.002012	0.002008	0.001997	0.001978	0.001949	0.001917	0.001882	0.001849	0.001814	0.00178	0.001739	0.001694	0.00165	0.001605	0.001556	0.001503	0.001444	0.001378	0.001295	0.001204	0.001102	0.001001	0.0009002	0.0008007	0.0007083	0.0006268
201	0	0.0001123	0.0002253	0.0003399	0.0004554	0.000572	0.0006947	0.000818	0.0009297	0.001031	0.001123	0.001203	0.001271	0.001326	0.001369	0.001401	0.00142	0.00143	0.001434	0.00144	0.001448	0.001455	0.001463	0.001472	0.001479	0.001485	0.001488	0.001489	0.001484	0.001476	0.001462	0.001443	0.00142	0.001394	0.001366	0.001338	0.00131	0.001282	0.001253	0.001225	0.001196	0.001167	0.001138	0.001106	0.00107	0.001031	0.0009902	0.0009489	0.0009086
202	-3.388e-21	2.196e-05	6.231e-05	0.0001168	0.0001821	0.0002582	0.0003443	0.0004402	0.0005457	0.0006578	0.0007673	0.0008741	0.0009715	0.001047	0.001103	0.001144	0.001173	0.001194	0.001205	0.001207	0.001203	0.001199	0.001194	0.001185	0.001176	0.001167	0.001158	0.001146	0.001129	0.001105	0.001078	0.001045	0.00101	0.0009748	0.0009415	0.0009101	0.0008809	0.0008559	0.0008363	0.0008227	0.0008171	0.000814	0.000817	0.0008215	0.0008271	0.0008344	0.0008427	0.0008506	0.0008534
203	4.066e-20	0.0002038	0.0004151	0.0006426	0.0008942	0.001174	0.001476	0.001801	0.002144	0.002504	0.00287	0.003233	0.003587	0.003928	0.004249	0.004541	0.004804	0.005039	0.005242	0.005423	0.005582	0.005726	0.005861	0.005981	0.006082	0.006161	NaN	NaN	NaN	NaN	NaN	NaN	NaN	NaN	NaN	NaN	NaN	NaN	NaN	NaN	NaN	NaN	NaN	NaN	NaN	NaN	NaN	NaN	NaN
204	-4.066e-20	0.0001492	0.0002988	0.0004522	0.0006098	0.0007642	0.000915	0.001063	0.001205	0.001344	0.001479	0.001603	0.001719	0.001823	0.001914	0.001988	0.00205	0.002099	0.002133	0.002153	0.00216	0.002154	0.002141	0.002123	0.002099	0.002071	0.002038	0.002002	0.001961	0.00192	0.001879	0.00184	0.001805	0.001768	0.001726	0.001682	0.001638	0.001597	0.001563	0.001537	0.00152	0.001513	0.001516	0.00153	0.001563	0.001619	0.0017	0.001803	0.001925
205	0	0.0002898	0.0005849	0.0008896	0.00121	0.001555	NaN	NaN	NaN	NaN	NaN	NaN	NaN	NaN	NaN	NaN	NaN	NaN	NaN	NaN	NaN	NaN	NaN	NaN	NaN	NaN	NaN	NaN	NaN	NaN	NaN	NaN	NaN	NaN	NaN	NaN	NaN	NaN	NaN	NaN	NaN	NaN	NaN	NaN	NaN	NaN	NaN	NaN	NaN
206	1.355e-20	0.0002378	0.0004792	0.0007275	0.0009861	0.001255	0.00153	0.001812	0.002101	0.002388	0.002668	0.002937	0.003191	0.003427	0.003642	0.003829	0.003985	0.004113	0.004206	0.004265	0.004298	0.004306	0.004292	0.004256	0.004203	0.004139	0.004067	0.003997	0.003933	0.003883	0.003853	0.003847	0.003868	0.003912	0.003978	0.004061	NaN	NaN	NaN	NaN	NaN	NaN	NaN	NaN	NaN	NaN	NaN	NaN	NaN
207	5.421e-20	0.0003108	0.000624	0.0009444	0.001278	0.001634	0.002016	NaN	NaN	NaN	NaN	NaN	NaN	NaN	NaN	NaN	NaN	NaN	NaN	NaN	NaN	NaN	NaN	NaN	NaN	NaN	NaN	NaN	NaN	NaN	NaN	NaN	NaN	NaN	NaN	NaN	NaN	NaN	NaN	NaN	NaN	NaN	NaN	NaN	NaN	NaN	NaN	NaN	NaN
208	-6.776e-21	9.388e-05	0.0001913	0.000295	0.0004072	0.0005284	0.0006644	0.0008129	0.0009638	0.001116	0.001268	0.001416	0.001557	0.001684	0.001795	0.001886	0.001958	0.002008	0.002036	0.002049	0.002046	0.002027	0.001993	0.001948	0.001898	0.001847	0.001798	0.001748	0.001703	0.001664	0.001632	0.001605	0.001587	0.001574	0.001567	0.001561	0.001555	0.001546	0.001537	0.001523	0.001505	0.001482	0.001458	0.001429	0.001399	0.001369	0.00134	0.001313	0.001288
209	0	0.0001271	0.000256	0.0003905	0.0005333	0.000686	0.000844	0.001008	0.001179	0.001352	0.001527	0.0017	0.001872	0.002041	0.002203	0.002355	0.002499	0.002635	0.002762	0.002883	0.003004	0.003126	0.003251	0.003382	0.003519	0.003668	0.003828	0.003996	0.004173	0.004359	0.004549	NaN	NaN	NaN	NaN	NaN	NaN	NaN	NaN	NaN	NaN	NaN	NaN	NaN	NaN	NaN	NaN	NaN	NaN
210	2.711e-20	0.0002084	0.0004187	0.0006304	0.0008474	0.001074	0.001318	0.001576	0.001826	0.002055	0.00226	0.002438	0.002584	0.002695	0.002772	0.00281	0.002809	0.00277	0.002693	0.00259	0.002474	0.002344	0.002204	0.002059	0.001915	0.001775	0.001641	0.001513	0.001391	0.001285	0.001196	0.00112	0.001064	0.001027	0.00101	0.001003	0.001004	0.001011	0.001026	0.001048	0.001071	0.001091	0.001104	0.001104	0.00109	0.001062	0.001025	0.0009833	0.0009385
211	-6.776e-21	8.609e-05	0.0001728	0.0002612	0.0003531	0.0004497	0.000555	0.0006662	0.0007748	0.0008802	0.0009809	0.001075	0.001162	0.001242	0.001313	0.001373	0.001419	0.001453	0.001474	0.001488	0.001493	0.001491	0.001482	0.001468	0.001447	0.001419	0.001387	0.001351	0.001311	0.001271	0.001231	0.001191	0.001153	0.001115	0.001077	0.001041	0.001008	0.0009761	0.0009452	0.0009153	0.0008857	0.0008563	0.0008257	0.0007935	0.0007602	0.0007262	0.0006931	0.0006603	0.0006295
212	-2.711e-20	0.0002123	0.0004249	0.0006411	0.0008637	0.001093	0.001341	0.001599	0.001846	0.002085	0.002313	0.002526	0.002727	0.002915	0.003085	0.003234	0.003361	0.003463	0.003548	0.003628	0.003702	0.00377	0.003838	0.003904	0.003969	0.004038	0.004112	0.00419	0.004273	0.004361	NaN	NaN	NaN	NaN	NaN	NaN	NaN	NaN	NaN	NaN	NaN	NaN	NaN	NaN	NaN	NaN	NaN	NaN	NaN
213	-6.776e-21	9.011e-05	0.0001793	0.0002672	0.000355	0.0004425	0.0005357	0.0006311	0.0007173	0.0007956	0.0008655	0.0009291	0.0009867	0.00104	0.001086	0.001122	0.001148	0.001161	0.001164	0.001162	0.001154	0.001139	0.001116	0.001086	0.001047	0.001006	0.0009659	0.0009277	0.0008955	0.0008729	0.0008595	0.0008564	0.0008645	0.000884	0.0009133	0.0009505	0.000991	0.001029	0.001065	0.001093	0.00111	0.001114	0.001107	0.001086	0.001051	0.001002	0.0009419	0.0008737	0.0008007
214	0	7.26e-05	0.0001452	0.0002188	0.0002941	0.0003728	0.0004579	0.0005466	0.000631	0.0007096	0.0007812	0.0008478	0.0009114	0.0009707	0.001021	0.00106	0.001086	0.001101	0.001105	0.001104	0.001099	0.001089	0.001074	0.001052	0.001022	0.0009911	0.0009629	0.0009391	0.0009209	0.0009115	0.0009096	0.0009141	0.000923	0.0009387	0.000961	0.0009898	0.001021	0.00105	0.001075	0.001095	0.001104	0.001102	0.001092	0.001078	0.001057	0.001027	0.0009904	0.0009488	0.0009049
215	-1.355e-20	7.786e-05	0.0001562	0.0002369	0.0003219	0.0004129	0.000514	0.0006231	0.0007314	0.0008365	0.0009371	0.00103	0.001117	0.001197	0.001266	0.001321	0.001361	0.001385	0.001395	0.001395	0.001386	0.001369	0.001348	0.001318	0.001281	0.00124	0.001197	0.001156	0.001114	0.001076	0.001042	0.001012	0.0009867	0.0009639	0.0009462	0.0009349	0.0009291	0.0009264	0.0009255	0.0009273	0.0009304	0.0009317	0.0009318	0.0009287	0.0009238	0.0009157	0.0009014	0.0008823	0.0008596
216	-6.776e-21	0.0001022	0.0002063	0.0003145	0.0004293	0.0005519	0.000687	0.000832	0.0009785	0.001127	0.001271	0.00141	0.001541	0.001661	0.001768	0.001858	0.001931	0.001985	0.002022	0.002042	0.002044	0.002032	0.002004	0.001959	0.001904	0.001838	0.001767	0.001691	0.001612	0.001529	0.001445	0.001361	0.001278	0.001199	0.001128	0.001062	0.0009981	0.0009365	0.0008772	0.0008215	0.000776	0.0007403	0.0007139	0.0006968	0.000685	0.0006733	0.0006664	0.0006673	0.0006725
217	-2.033e-20	9.9e-05	0.0001996	0.0003049	0.000417	0.0005379	0.0006714	0.0008138	0.0009577	0.001101	0.001242	0.001379	0.001514	0.001641	0.001753	0.001846	0.001919	0.001972	0.002009	0.002029	0.002035	0.002025	0.001997	0.001952	0.001894	0.001831	0.001768	0.001706	0.001644	0.001581	0.00152	0.001461	0.001407	0.001361	0.001326	0.001297	0.001267	0.001234	0.001199	0.001162	0.001129	0.001099	0.001072	0.001046	0.001017	0.0009828	0.0009465	0.0009144	0.0008862
218	0	0.0001424	0.0002867	0.0004369	0.0005962	0.0007667	0.0009567	0.001161	0.001364	0.001564	0.001755	0.001933	0.002097	0.002243	0.002368	0.002469	0.002542	0.002586	0.002606	0.002612	0.002602	0.00258	0.002548	0.002506	0.002455	0.002398	0.002339	0.00228	0.002222	0.002165	0.002109	0.002055	0.002005	0.001958	0.001919	0.001888	0.001869	0.001865	0.001879	0.001916	0.001981	0.002076	0.002203	0.002363	0.002559	0.002788	0.003046	0.003322	NaN
219	1.355e-20	0.0001994	0.0004018	0.0006104	0.0008269	0.001048	0.001261	0.001461	0.001651	0.001834	0.002009	0.002171	0.002315	0.002439	0.002541	0.002617	0.002667	0.002698	0.002715	0.002721	0.002713	0.002693	0.00266	0.00262	0.002573	0.00252	0.002465	0.002411	0.002359	0.002309	0.002265	0.002229	0.002206	0.0022	0.002215	0.002255	0.002325	0.002423	0.002549	0.002702	0.002882	0.003084	NaN	NaN	NaN	NaN	NaN	NaN	NaN
220	-1.355e-20	0.0001442	0.0002875	0.000429	0.0005659	0.0006968	0.0008318	0.0009626	0.001069	0.001159	0.001237	0.001302	0.001356	0.0014	0.001432	0.001458	0.001472	0.001472	0.001464	0.00146	0.001451	0.001434	0.001414	0.00139	0.001361	0.001326	0.00128	0.00123	0.001184	0.001143	0.001109	0.001086	0.001074	0.001065	0.001057	0.001055	0.001059	0.001073	0.00109	0.001098	0.001096	0.001082	0.001054	0.001015	0.0009769	0.0009392	0.000894	0.0008401	0.0007766
221	0	9.749e-05	0.0001955	0.000297	0.0004039	0.0005164	0.0006395	0.000769	0.0008949	0.001017	0.001132	0.001236	0.001328	0.001409	0.001473	0.001518	0.001544	0.001551	0.001542	0.001525	0.001498	0.001466	0.00143	0.001392	0.001351	0.001312	0.001278	0.001249	0.001224	0.001204	0.001186	0.00117	0.001154	0.001138	0.001122	0.001104	0.001083	0.001056	0.001025	0.0009891	0.0009506	0.0009099	0.000869	0.0008275	0.0007875	0.0007473	0.00071	0.0006771	0.0006494
222	0	0.0002558	0.0005166	0.0007872	0.001069	0.001345	0.00162	0.001891	0.002153	0.002415	0.002674	0.002926	0.003165	0.003388	0.003594	0.003784	0.003964	0.004135	0.004302	0.004469	0.004637	0.004808	0.004983	0.005164	0.005348	0.005529	NaN	NaN	NaN	NaN	NaN	NaN	NaN	NaN	NaN	NaN	NaN	NaN	NaN	NaN	NaN	NaN	NaN	NaN	NaN	NaN	NaN	NaN	NaN
223	1.355e-20	0.0001633	0.0003245	0.0004866	0.0006519	0.0008227	0.001008	0.001201	0.001383	0.001552	0.001705	0.00184	0.001961	0.002071	0.002163	0.002236	0.002283	0.002303	0.002302	0.002292	0.002275	0.002255	0.002234	0.002206	0.002166	0.002122	0.002072	0.002019	0.001969	0.001923	0.001878	0.001837	0.001788	0.001733	0.001672	0.001614	0.001554	0.001498	0.001444	0.001388	0.001325	0.001257	0.001181	0.001111	0.001051	0.0009993	0.0009465	0.0008947	0.0008388
224	1.355e-20	0.0001372	0.0002774	0.0004239	0.0005798	0.0007458	0.00092	0.001095	0.001272	0.001451	0.001628	0.001803	0.001974	0.002137	0.002289	0.002429	0.002555	0.002669	0.002778	0.002879	0.002965	0.003043	0.003111	0.003172	0.003224	0.003271	0.00331	0.003347	0.003385	0.003424	0.003473	0.00354	0.003621	0.003708	0.003798	0.003897	NaN	NaN	NaN	NaN	NaN	NaN	NaN	NaN	NaN	NaN	NaN	NaN	NaN
225	0	0.00012	0.0002409	0.0003632	0.0004874	0.0006145	0.0007507	0.0008894	0.001019	0.001139	0.001251	0.001353	0.001443	0.00152	0.001587	0.001644	0.001688	0.001721	0.001754	0.001797	0.001855	0.001932	0.002036	0.002176	0.002356	0.002579	0.002846	0.003161	0.003522	0.003918	NaN	NaN	NaN	NaN	NaN	NaN	NaN	NaN	NaN	NaN	NaN	NaN	NaN	NaN	NaN	NaN	NaN	NaN	NaN
226	1.355e-20	0.0002052	0.0004139	0.0006264	0.0008427	0.00106	0.00129	0.001519	0.00173	0.001924	0.002103	0.002265	0.002406	0.002523	0.002619	0.002692	0.002746	0.002777	0.002796	0.002814	0.002826	0.002827	0.002816	0.002794	0.00276	0.002708	0.002642	0.002561	0.002472	0.002375	0.00227	0.002155	0.002037	0.001921	0.00181	0.001708	0.001623	0.001549	0.001481	0.001413	0.001346	0.001281	0.001223	0.001172	0.00112	0.001066	0.001007	0.0009431	0.0008768
227	0	0.0002179	0.0004348	0.0006538	0.0008742	0.001096	0.001327	0.001555	0.001763	0.001941	0.002096	0.002219	0.002312	0.002378	0.002414	0.002421	0.002404	0.00237	0.002329	0.002289	0.002258	0.002225	0.002201	0.002184	0.002165	0.002145	0.002124	0.002096	0.002053	0.002001	0.00194	0.001869	0.001805	0.001743	0.00169	0.001662	0.001662	0.001697	0.001773	0.001897	0.002066	0.002284	0.002539	NaN	NaN	NaN	NaN	NaN	NaN
228	-5.421e-20	0.000204	0.000408	0.0006126	0.0008185	0.001025	0.001209	0.001368	0.001513	0.001647	0.001769	0.001873	0.001959	0.002029	0.002085	0.002128	0.002151	0.002165	0.002175	0.002178	0.002172	0.002158	0.002145	0.002133	0.002122	0.002112	0.002106	0.002123	0.002166	0.002241	0.002359	0.002531	0.002764	0.003051	0.003396	0.0038	0.004258	0.004761	0.005288	NaN	NaN	NaN	NaN	NaN	NaN	NaN	NaN	NaN	NaN
229	-5.421e-20	0.0003279	0.0006556	0.000974	0.001266	0.001533	0.001775	0.00199	0.002176	0.00233	0.002461	0.002566	0.002648	0.002707	0.00275	0.002787	0.002817	0.002839	0.002858	0.002876	0.0029	0.002931	0.002978	0.003045	0.003133	0.003245	0.003385	0.003557	0.003765	0.004005	0.004278	NaN	NaN	NaN	NaN	NaN	NaN	NaN	NaN	NaN	NaN	NaN	NaN	NaN	NaN	NaN	NaN	NaN	NaN
230	-2.711e-20	-0.0004069	-0.0006204	-0.0006477	-0.0005072	-0.0002253	0.0001314	0.0005706	0.001125	0.001807	0.002641	0.003636	NaN	NaN	NaN	NaN	NaN	NaN	NaN	NaN	NaN	NaN	NaN	NaN	NaN	NaN	NaN	NaN	NaN	NaN	NaN	NaN	NaN	NaN	NaN	NaN	NaN	NaN	NaN	NaN	NaN	NaN	NaN	NaN	NaN	NaN	NaN	NaN	NaN
231	-8.132e-20	-0.0002224	-0.0003157	-0.0002731	-0.0001051	0.0001488	0.0004662	0.0008549	0.001325	0.001899	0.002594	0.003396	NaN	NaN	NaN	NaN	NaN	NaN	NaN	NaN	NaN	NaN	NaN	NaN	NaN	NaN	NaN	NaN	NaN	NaN	NaN	NaN	NaN	NaN	NaN	NaN	NaN	NaN	NaN	NaN	NaN	NaN	NaN	NaN	NaN	NaN	NaN	NaN	NaN
232	1.355e-20	-0.0001427	-0.0002001	-0.000156	-2.382e-05	0.0001481	0.0003503	0.0005858	0.0008545	0.001177	0.001563	0.001988	0.00239	0.002726	0.002987	0.00318	0.003336	0.003462	0.003553	0.003622	0.003676	0.003704	0.00371	0.003718	0.003732	0.003767	0.003822	0.003894	0.003978	0.004073	0.004169	0.004256	0.004344	0.004443	0.004531	NaN	NaN	NaN	NaN	NaN	NaN	NaN	NaN	NaN	NaN	NaN	NaN	NaN	NaN
233	0	7.88e-05	0.0001592	0.000242	0.0003278	0.0004169	0.0005078	0.000595	0.0006772	0.0007547	0.0008277	0.0008948	0.0009547	0.001005	0.001045	0.001072	0.001086	0.00109	0.00109	0.001087	0.00108	0.001071	0.001061	0.001049	0.001039	0.001031	0.001027	0.001026	0.001027	0.001029	0.001031	0.001034	0.001036	0.001035	0.001031	0.001025	0.001016	0.001003	0.0009892	0.0009715	0.0009512	0.0009289	0.0009056	0.0008818	0.0008598	0.0008394	0.0008186	0.0007952	0.0007707
234	0	0.0002829	0.0005682	0.0008572	0.001153	0.001455	0.001755	0.002033	0.002295	0.002545	0.002784	0.003013	0.003234	0.00344	0.003624	NaN	NaN	NaN	NaN	NaN	NaN	NaN	NaN	NaN	NaN	NaN	NaN	NaN	NaN	NaN	NaN	NaN	NaN	NaN	NaN	NaN	NaN	NaN	NaN	NaN	NaN	NaN	NaN	NaN	NaN	NaN	NaN	NaN	NaN
235	6.776e-21	0.0001279	0.0002572	0.0003879	0.0005216	0.0006586	0.0008042	0.0009524	0.001092	0.001221	0.001339	0.001444	0.001534	0.001609	0.001665	0.001702	0.001719	0.001718	0.001706	0.001685	0.001658	0.001625	0.001584	0.001539	0.001491	0.001444	0.001401	0.001361	0.001322	0.001285	0.001251	0.00122	0.001195	0.001177	0.001165	0.001159	0.001156	0.001151	0.001145	0.001142	0.001138	0.001133	0.001129	0.001122	0.001111	0.001093	0.001071	0.001043	0.001015
236	-2.033e-20	0.0001252	0.0002582	0.0004025	0.0005584	0.0007364	0.0009371	0.001156	0.001387	0.001619	0.001847	0.002062	0.002251	0.002407	0.002528	0.002618	0.002656	0.00265	0.002604	0.002519	0.002406	0.002272	0.002126	0.001979	0.001836	0.001697	0.001559	0.00144	0.001338	0.001248	0.001176	0.00111	0.001045	0.000976	0.0008978	0.0008118	0.000722	0.000631	0.0005333	0.0004268	0.0003231	0.0002203	0.0001274	5.479e-05	-1.673e-06	-3.023e-05	-2.597e-05	4.453e-06	6.617e-05
237	0	9.044e-05	0.0001808	0.0002699	0.000358	0.0004447	0.0005346	0.0006226	0.0007004	0.0007706	0.0008335	0.0008922	0.0009458	0.0009952	0.001041	0.001082	0.001117	0.001147	0.001175	0.001206	0.001238	0.001271	0.001301	0.00133	0.001359	0.001386	0.001412	0.001438	0.001464	0.001492	0.001521	0.001549	0.001579	0.001611	0.001643	0.001674	0.001705	0.001732	0.001755	0.001774	0.001787	0.001794	0.001797	0.001792	0.00178	0.001763	0.001739	0.001709	0.001675
238	0	0.0001031	0.0002076	0.0003133	0.0004293	0.0005527	0.0006858	0.0008202	0.0009494	0.001083	0.001206	0.001319	0.001418	0.001502	0.001566	0.001601	0.001603	0.001578	0.001538	0.001482	0.001402	0.001315	0.001217	0.001123	0.001031	0.0009463	0.0008833	0.0008446	0.0008225	0.0008092	0.0008124	0.0008326	0.0008562	0.0008867	0.0009066	0.0009162	0.0009179	0.000903	0.0008687	0.0008203	0.000767	0.0007052	0.0006377	0.0005767	0.0005205	0.0004831	0.0004665	0.0004614	0.0004687
239	6.776e-21	0.0001004	0.0002032	0.0003082	0.0004194	0.0005381	0.0006677	0.000803	0.0009381	0.00107	0.001191	0.001305	0.001404	0.001489	0.001558	0.001608	0.00164	0.001655	0.001659	0.001654	0.001642	0.001627	0.001609	0.001591	0.001574	0.001561	0.001554	0.00155	0.001548	0.001547	0.001547	0.001548	0.001549	0.001553	0.001558	0.001564	0.001567	0.001566	0.001561	0.001555	0.001546	0.001538	0.00153	0.00152	0.001508	0.001489	0.001465	0.001438	0.00141
240	-1.694e-21	3.382e-05	7.928e-05	0.0001367	0.0002031	0.0002793	0.0003677	0.0004691	0.0005789	0.0006941	0.000814	0.0009351	0.001048	0.001146	0.00123	0.001299	0.001354	0.001397	0.001423	0.001436	0.001438	0.001429	0.001413	0.001394	0.001372	0.00135	0.001333	0.001316	0.0013	0.001288	0.00128	0.001274	0.001273	0.001275	0.001281	0.001293	0.001306	0.001317	0.001331	0.001348	0.001365	0.001384	0.001409	0.00144	0.001479	0.001526	0.001581	0.001651	0.001737
241	0	-6.44e-05	-8.642e-05	-6.297e-05	6.195e-06	0.0001176	0.0002545	0.0004167	0.0006106	0.0008391	0.001092	0.001362	0.001619	0.001841	0.002023	0.002169	0.002278	0.002359	0.002409	0.00243	0.002422	0.002391	0.002343	0.002283	0.002215	0.002145	0.002073	0.002	0.001923	0.001853	0.001787	0.001722	0.001663	0.001609	0.001562	0.001521	0.001487	0.001457	0.001432	0.001411	0.001386	0.001357	0.001331	0.001301	0.001266	0.001225	0.001178	0.001122	0.00106
242	-3.388e-21	7.062e-05	0.0001442	0.0002232	0.0003095	0.0004054	0.0005138	0.000632	0.0007568	0.0008849	0.001013	0.001137	0.001253	0.001357	0.001447	0.001519	0.001572	0.001604	0.001616	0.001609	0.001583	0.001543	0.001491	0.001431	0.001368	0.001306	0.001247	0.001192	0.001145	0.001106	0.001079	0.001062	0.001054	0.001053	0.001056	0.001058	0.00106	0.00106	0.001054	0.001044	0.001026	0.001	0.0009693	0.0009321	0.0008901	0.0008478	0.000807	0.0007648	0.000724
243	1.694e-21	-7.381e-06	2.604e-05	9.863e-05	0.0002088	0.0003566	0.0005271	0.0007195	0.000939	0.001174	0.001419	0.001669	0.0019	0.002089	0.002231	0.002331	0.002391	0.00242	0.00242	0.002395	0.002352	0.002296	0.00223	0.002158	0.002085	0.00202	0.001964	0.001917	0.001875	0.001836	0.001799	0.001761	0.001725	0.001693	0.001665	0.001637	0.001605	0.001568	0.001533	0.001502	0.001481	0.001472	0.001488	0.001524	0.001585	0.001676	0.001804	0.001972	0.00218
244	0	9.213e-05	0.0001883	0.0002893	0.0003966	0.0005128	0.000642	0.0007813	0.000924	0.001067	0.001206	0.00134	0.001462	0.001568	0.001659	0.001734	0.00179	0.001826	0.001842	0.001843	0.001828	0.0018	0.00176	0.001713	0.001662	0.001608	0.00155	0.001491	0.001432	0.001377	0.001325	0.001279	0.001239	0.001205	0.001176	0.001148	0.001124	0.001102	0.001083	0.001067	0.00105	0.001033	0.001013	0.0009884	0.00096	0.0009313	0.0009022	0.0008694	0.0008348
245	0	0.0001305	0.0002602	0.0003904	0.0005212	0.0006514	0.0007887	0.0009265	0.00105	0.001163	0.001263	0.001346	0.001413	0.001464	0.001499	0.001516	0.001518	0.001502	0.001473	0.001443	0.001407	0.001368	0.00133	0.001292	0.001255	0.001222	0.001194	0.001167	0.001143	0.001125	0.001104	0.001086	0.001067	0.001048	0.001032	0.001014	0.0009952	0.0009726	0.0009512	0.0009296	0.0009072	0.0008897	0.0008747	0.0008621	0.0008496	0.0008341	0.0008158	0.0007938	0.000769
246	3.388e-21	7.032e-05	0.000142	0.0002161	0.0002935	0.0003739	0.0004604	0.0005489	0.000632	0.0007132	0.0007904	0.0008599	0.0009174	0.000964	0.0009996	0.001024	0.001037	0.001039	0.001035	0.001029	0.001018	0.001	0.0009801	0.0009603	0.0009402	0.0009204	0.000901	0.0008807	0.0008591	0.0008352	0.0008068	0.0007785	0.0007531	0.0007295	0.000708	0.0006885	0.0006715	0.0006568	0.0006481	0.0006458	0.000649	0.0006594	0.0006755	0.0006931	0.0007104	0.0007278	0.0007435	0.0007553	0.0007628
247	-2.033e-20	0.0001262	0.0002543	0.0003858	0.0005214	0.000662	0.0008131	0.0009691	0.001119	0.001262	0.001397	0.001523	0.001636	0.001733	0.001813	0.001874	0.001915	0.001938	0.001947	0.001945	0.001933	0.001911	0.001883	0.00185	0.001815	0.001781	0.001749	0.001716	0.001681	0.001646	0.001614	0.001585	0.001559	0.001535	0.001512	0.001489	0.001466	0.001443	0.001423	0.001408	0.001396	0.001386	0.001377	0.001369	0.00136	0.001352	0.001344	0.001334	0.001319
248	0	8.822e-05	0.0001803	0.000279	0.0003859	0.0005039	0.0006353	0.0007785	0.0009279	0.001079	0.001229	0.001372	0.001504	0.001618	0.001714	0.001791	0.001847	0.001884	0.001901	0.001901	0.001885	0.001856	0.001816	0.00177	0.001722	0.001676	0.00163	0.001585	0.001542	0.001502	0.001464	0.00143	0.001398	0.001371	0.001345	0.001321	0.001297	0.001273	0.001252	0.00123	0.001207	0.001186	0.001167	0.001148	0.001129	0.00111	0.001089	0.001068	0.001044
249	6.776e-21	9.053e-05	0.0001834	0.0002798	0.0003812	0.0004908	0.0006101	0.0007368	0.0008649	0.0009905	0.00111	0.001221	0.001322	0.001408	0.00148	0.001536	0.001575	0.001597	0.001606	0.001603	0.001592	0.001576	0.001555	0.00153	0.001505	0.001479	0.001453	0.00143	0.001407	0.001387	0.001367	0.001345	0.001323	0.001301	0.001279	0.001258	0.001239	0.001222	0.001206	0.001193	0.001178	0.001167	0.00116	0.001154	0.001148	0.001144	0.001139	0.00113	0.001118
250	0	7.839e-05	0.0001582	0.0002415	0.0003291	0.0004222	0.0005252	0.0006353	0.0007449	0.0008517	0.0009537	0.001049	0.001138	0.001218	0.001285	0.001339	0.00138	0.001406	0.001416	0.001418	0.001412	0.0014	0.001381	0.001355	0.001324	0.001291	0.001254	0.001212	0.001171	0.001132	0.001093	0.001055	0.001017	0.0009806	0.0009467	0.0009164	0.000888	0.0008635	0.0008442	0.0008269	0.0008091	0.0007934	0.0007791	0.0007653	0.0007524	0.0007396	0.0007251	0.0007093	0.0006919
251	-1.355e-20	0.0001443	0.0002884	0.0004354	0.0005848	0.0007372	0.0009005	0.001068	0.001224	0.00137	0.001506	0.001628	0.001737	0.001833	0.001912	0.001975	0.002021	0.002048	0.00206	0.002067	0.002068	0.002059	0.002044	0.002021	0.001991	0.001957	0.001915	0.001866	0.001813	0.001761	0.001704	0.001646	0.001591	0.00154	0.00149	0.001445	0.001399	0.001356	0.001318	0.001282	0.001246	0.001213	0.001182	0.001151	0.001118	0.001086	0.001054	0.001026	0.001002
252	1.355e-20	0.0001825	0.0003669	0.0005566	0.0007539	0.0009549	0.001143	0.001317	0.001484	0.001645	0.001796	0.001933	0.002058	0.002165	0.00225	0.002309	0.002345	0.002366	0.002375	0.002375	0.002369	0.002365	0.002368	0.002382	0.002412	0.002472	0.002568	0.002704	0.002885	0.003114	0.003387	0.003702	0.004051	0.004426	NaN	NaN	NaN	NaN	NaN	NaN	NaN	NaN	NaN	NaN	NaN	NaN	NaN	NaN	NaN
253	1.694e-21	3.752e-05	7.726e-05	0.0001225	0.0001753	0.0002378	0.0003121	0.0003986	0.0004949	0.0006004	0.0007116	0.0008243	0.0009347	0.001043	0.001146	0.001243	0.001333	0.001413	0.001481	0.00154	0.001587	0.001625	0.001658	0.00169	0.001715	0.001739	0.001756	0.001767	0.001774	0.001777	0.001774	0.001769	0.00176	0.001744	0.001721	0.001695	0.001662	0.001626	0.001589	0.00155	0.001508	0.001468	0.001427	0.001383	0.001337	0.00129	0.00124	0.00119	0.00114
254	-1.694e-21	3.256e-05	8.049e-05	0.0001365	0.0001975	0.0002687	0.0003494	0.0004398	0.0005396	0.0006413	0.0007432	0.0008433	0.0009352	0.001005	0.001058	0.001102	0.001137	0.001162	0.001177	0.001184	0.001186	0.001179	0.001172	0.001163	0.00116	0.001165	0.001172	0.001178	0.001185	0.001194	0.001201	0.001208	0.00122	0.001233	0.001247	0.00126	0.00127	0.001276	0.001282	0.001288	0.001289	0.001292	0.001294	0.001293	0.001288	0.001284	0.001273	0.001258	0.001244
255	-3.388e-20	0.0001291	0.0002616	0.0003994	0.0005445	0.000699	0.0008659	0.001037	0.001208	0.001372	0.001528	0.001672	0.0018	0.001909	0.001995	0.002059	0.002099	0.002113	0.002109	0.002093	0.002067	0.002032	0.001988	0.001938	0.001886	0.001834	0.00178	0.001728	0.001681	0.001641	0.001602	0.001568	0.001542	0.001527	0.001528	0.001541	0.001572	0.001623	0.001691	0.001775	0.001872	0.001989	0.002128	0.002286	0.002461	0.002647	0.002844	0.003046	0.003249
256	-6.776e-21	-4.571e-05	-5.748e-05	-2.61e-05	4.196e-05	0.0001271	0.0002287	0.0003467	0.0004815	0.0006433	0.0008341	0.001035	0.001226	0.001385	0.001509	0.001603	0.001676	0.001726	0.001756	0.001764	0.001752	0.001722	0.001686	0.001646	0.001615	0.001595	0.001585	0.001586	0.001601	0.001629	0.001668	0.001715	0.001768	0.001824	0.001882	0.001933	0.001977	0.00201	0.002033	0.002044	0.002043	0.002037	0.002028	0.002022	0.002022	0.002037	0.002065	0.002113	0.002186
257	6.776e-21	8.51e-05	0.0001719	0.0002608	0.0003535	0.0004504	0.0005554	0.0006648	0.00077	0.0008703	0.0009629	0.001048	0.001122	0.001184	0.001233	0.001267	0.001286	0.001289	0.001282	0.00127	0.001252	0.001231	0.001207	0.001183	0.001158	0.001136	0.001118	0.001103	0.001095	0.001092	0.001092	0.001095	0.001102	0.001113	0.001127	0.001145	0.001162	0.001178	0.001191	0.001199	0.001199	0.001195	0.001185	0.001169	0.001146	0.001112	0.001068	0.001019	0.0009639
258	0	0.0003615	0.0007229	0.001089	0.001444	0.001769	0.002059	0.002309	0.002518	0.002693	0.002842	0.002959	0.00305	0.003111	0.00313	0.003113	0.00307	0.003009	0.002941	0.00287	0.002796	0.002726	0.002663	0.002605	0.002555	0.00253	0.002541	0.002591	0.002679	0.002803	0.002957	0.003138	0.003339	0.003556	NaN	NaN	NaN	NaN	NaN	NaN	NaN	NaN	NaN	NaN	NaN	NaN	NaN	NaN	NaN
259	2.711e-20	0.0001989	0.0004029	0.0006134	0.0008314	0.001048	0.001262	0.001469	0.001665	0.001852	0.00203	0.002196	0.002346	0.002472	0.002572	0.002638	0.002677	0.002688	0.002678	0.002653	0.002612	0.002555	0.00248	0.00239	0.002297	0.002206	0.002131	0.00208	0.002058	0.002069	0.002112	0.002191	0.002315	0.002491	0.002718	0.00299	0.003297	0.003621	NaN	NaN	NaN	NaN	NaN	NaN	NaN	NaN	NaN	NaN	NaN
260	-6.776e-21	8.828e-05	0.0001801	0.0002782	0.0003862	0.0005069	0.000645	0.0007985	0.0009588	0.00112	0.001277	0.001428	0.001566	0.001689	0.00179	0.001866	0.001913	0.001931	0.00192	0.001886	0.001834	0.00177	0.001695	0.001613	0.001529	0.001448	0.001376	0.001313	0.001263	0.001229	0.001208	0.001196	0.001192	0.001196	0.001209	0.001229	0.001252	0.001272	0.001292	0.001309	0.00132	0.001325	0.001327	0.001327	0.001319	0.0013	0.00127	0.001233	0.001192
261	-2.711e-20	0.0002517	0.0005085	0.0007727	0.001048	0.001321	0.00159	0.001852	0.002104	0.002344	0.002567	0.002769	0.002942	0.003081	0.003181	0.003238	0.003259	0.003246	0.0032	0.003124	0.003023	0.002903	0.002767	0.002624	0.002477	0.002332	0.002195	0.002069	0.001956	0.00186	0.001786	0.001731	0.001694	0.001673	0.001667	0.001677	0.001703	0.001736	0.001777	0.001829	0.001888	0.001953	0.002031	0.002125	0.002237	0.002366	0.002509	0.002666	0.002841
262	0	0.0002167	0.0004373	0.0006668	0.0009093	0.001157	0.001401	0.001642	0.001878	0.00211	0.002333	0.002539	0.002722	0.002878	0.002997	0.003074	0.003112	0.003116	0.003084	0.003018	0.002925	0.002808	0.002672	0.002524	0.00237	0.00222	0.002082	0.001956	0.001842	0.001747	0.001672	0.001614	0.001575	0.001555	0.00155	0.001559	0.001575	0.001592	0.001612	0.001636	0.001657	0.001672	0.001684	0.001688	0.001682	0.001665	0.001636	0.001599	0.001559
263	1.355e-20	0.0001748	0.0003519	0.0005327	0.0007168	0.0009037	0.001101	0.0013	0.001486	0.001654	0.001799	0.001919	0.002012	0.002071	0.002093	0.002082	0.002043	0.001976	0.001892	0.001794	0.001692	0.001589	0.001489	0.001393	0.001311	0.001251	0.00121	0.001182	0.001166	0.001163	0.001178	0.001205	0.001241	0.001287	0.001342	0.001401	0.001452	0.001493	0.001524	0.001548	0.001558	0.001552	0.001531	0.001495	0.00144	0.001368	0.00128	0.001184	0.001089
264	5.421e-20	0.0001875	0.0003805	0.0005822	0.0007956	0.001022	0.001273	0.001543	0.001812	0.002077	0.002331	0.002569	0.002781	0.002962	0.003107	0.003212	0.003278	0.003299	0.003282	0.003239	0.003176	0.003101	0.003023	0.002956	0.00291	0.002897	0.002922	0.002991	0.003108	0.003274	0.003489	0.003746	0.004035	NaN	NaN	NaN	NaN	NaN	NaN	NaN	NaN	NaN	NaN	NaN	NaN	NaN	NaN	NaN	NaN
[truncated: 71 more columns]
