# Supplementary material for: Fractional killing arises from cell-to-cell variability in overcoming a caspase activity threshold
Source: Mol Syst Biol. 2015 May 7;11(5):803. doi: 10.15252/msb.20145584 (PMC4461398; doi:10.15252/msb.20145584)
Supplement: Supplementary file 3 [file msb0011-0803-sd3.zip › All_data/139_TRAIL (250 ngml) + Bortezomib (100 nM) + FLIP-L overexpression_2/FRET_ratios.tsv]

Cell #	T=5min	T=10min	T=15min	T=20min	T=25min	T=30min	T=35min	T=40min	T=45min	T=50min	T=55min	T=60min	T=65min	T=70min	T=75min	T=80min	T=85min	T=90min	T=95min	T=100min	T=105min	T=110min	T=115min	T=120min	T=125min	T=130min	T=135min	T=140min	T=145min	T=150min	T=155min	T=160min	T=165min	T=170min	T=175min	T=180min	T=185min	T=190min	T=195min	T=200min	T=205min	T=210min	T=215min	T=220min	T=225min	T=230min	T=235min	T=240min	T=245min
1	1e-05	1e-05	1e-05	1e-05	1e-05	1e-05	0.013664	0.038183	0.060716	0.07945	0.097709	0.11161	0.12352	0.13766	0.1497	0.16151	0.17322	0.18492	0.1957	0.20582	0.21691	0.22499	0.23293	0.24178	0.24915	0.25718	0.26592	0.2721	0.27709	0.28231	0.2869	0.29039	0.29657	0.30217	0.30853	0.31483	0.32054	0.32493	0.33034	0.33669	0.34264	0.34909	0.35519	0.36002	0.36372	0.36547	0.36749	0.36897	0.3711
2	1e-05	1e-05	1e-05	1e-05	1e-05	1e-05	0.0035942	0.010706	0.017893	0.025245	0.032901	0.041065	0.048053	0.054757	0.062162	0.06879	0.075786	0.083011	0.090657	0.098134	0.10548	0.11276	0.1199	0.12827	0.13704	0.14533	0.15397	0.16215	0.17029	0.17744	0.1849	0.19258	0.20003	0.20753	0.21349	0.21933	0.22513	0.23081	0.23631	0.24164	0.24808	0.25362	0.25861	0.26331	0.26792	0.27348	0.27844	0.2836	0.28871
3	1e-05	1e-05	1e-05	1e-05	1e-05	1e-05	0.0022241	0.0071794	0.013043	0.019882	0.027269	0.035408	0.043001	0.050113	0.057356	0.064046	0.070769	0.077781	0.085103	0.092493	0.099502	0.10668	0.11382	0.12199	0.13066	0.13872	0.1469	0.15483	0.16236	0.16913	0.17558	0.18214	0.18805	0.19381	0.19833	0.20265	0.20742	0.21201	0.21613	0.22038	0.2255	0.23048	0.23533	0.24023	0.24507	0.25063	0.25609	0.26191	0.26844
4	1e-05	1e-05	1e-05	1e-05	1e-05	1e-05	0.0042791	0.012718	0.021836	0.032847	0.044149	0.056037	0.067741	0.078985	0.091694	0.10474	0.11981	0.13637	0.15428	0.17165	0.18797	0.20364	0.21788	0.23339	0.24914	0.264	0.27745	0.28863	0.29833	0.30618	0.31348	0.32096	0.32884	0.33849	0.34585	0.35262	0.35866	0.36504	0.37306	0.3818	0.39056	0.39951	0.40737	0.41429	0.41952	0.42593	0.43232	0.43915	0.44602
5	1e-05	1e-05	1e-05	1e-05	1e-05	1e-05	0.0021732	0.0069644	0.012769	0.019402	0.026978	0.035253	0.043301	0.050929	0.058472	0.065766	0.073769	0.081755	0.090498	0.099255	0.10788	0.11638	0.12525	0.13516	0.14557	0.15592	0.16643	0.17646	0.18585	0.19431	0.20244	0.211	0.21971	0.2283	0.23563	0.24265	0.25005	0.25736	0.26433	0.27176	0.2801	0.28827	0.29589	0.30305	0.30994	0.31716	0.32391	0.33028	0.33637
6	1e-05	1e-05	1e-05	1e-05	1e-05	1e-05	0.00342	0.010067	0.017067	0.024126	0.031908	0.040125	0.048502	0.057637	0.06672	0.076036	0.086053	0.096553	0.10685	0.11698	0.12719	0.13723	0.14669	0.1565	0.16534	0.17395	0.18256	0.1905	0.19784	0.20565	0.21345	0.22096	0.22855	0.23608	0.24301	0.25012	0.25691	0.26306	0.26909	0.27588	0.28186	0.28817	0.29452	0.30017	0.30563	0.31126	0.31704	0.32241	0.32803
7	1e-05	1e-05	1e-05	1e-05	1e-05	1e-05	0.0028651	0.0083147	0.014419	0.020463	0.027145	0.034364	0.041929	0.049329	0.057279	0.065616	0.074588	0.084134	0.094571	0.10533	0.11602	0.12636	0.13673	0.14703	0.15719	0.16729	0.1775	0.18688	0.19593	0.20417	0.21223	0.22088	0.22968	0.23832	0.24651	0.25531	0.26407	0.27254	0.28145	0.29022	0.29963	0.30845	0.3166	0.32387	0.3309	0.33853	0.34494	0.35052	0.35617
8	1e-05	1e-05	1e-05	1e-05	1e-05	1e-05	0.00355	0.010803	0.018654	0.027076	0.03522	0.043586	0.051991	0.059938	0.067463	0.07497	0.081678	0.088365	0.095164	0.10163	0.10725	0.11298	0.1191	0.12541	0.13208	0.13886	0.14591	0.15361	0.16075	0.16772	0.17455	0.18184	0.18884	0.19521	0.20105	0.20698	0.2136	0.21987	0.22572	0.2321	0.23859	0.24522	0.2518	0.2586	0.26527	0.27188	0.27777	0.28279	0.28773
9	1e-05	1e-05	1e-05	1e-05	1e-05	1e-05	0.0012957	0.0043736	0.0084749	0.013588	0.019761	0.026657	0.033585	0.041353	0.048954	0.056365	0.064007	0.071754	0.079558	0.087003	0.094533	0.102	0.10906	0.11642	0.12302	0.12974	0.13644	0.14304	0.14923	0.155	0.16074	0.16608	0.17138	0.17695	0.1823	0.18763	0.19265	0.19722	0.20179	0.20671	0.21156	0.21619	0.22087	0.22489	0.22842	0.23193	0.23556	0.23927	0.24329
10	1e-05	1e-05	1e-05	1e-05	1e-05	1e-05	0.0029305	0.0082762	0.014849	0.023132	0.033234	0.045224	0.058674	0.074077	0.091	0.10988	0.13081	0.15447	0.18131	0.21113	0.2444	NaN	NaN	NaN	NaN	NaN	NaN	NaN	NaN	NaN	NaN	NaN	NaN	NaN	NaN	NaN	NaN	NaN	NaN	NaN	NaN	NaN	NaN	NaN	NaN	NaN	NaN	NaN	NaN
11	0.0029314	0.0005228	1e-05	1e-05	1e-05	1e-05	1e-05	1e-05	0.0027113	0.0076603	0.014495	0.02225	0.030673	0.040338	0.051683	0.064065	0.079255	0.096885	0.11567	0.13511	0.15543	0.17575	0.19626	0.21939	0.24256	0.26489	0.28652	0.30481	0.32098	0.33705	0.35275	0.3676	0.38235	0.39745	0.40968	0.42218	0.43513	0.4487	0.46594	0.48575	NaN	NaN	NaN	NaN	NaN	NaN	NaN	NaN	NaN
12	1e-05	1e-05	1e-05	1e-05	1e-05	1e-05	0.002994	0.0093786	0.016069	0.022913	0.030164	0.038103	0.046052	0.053817	0.061979	0.070069	0.078089	0.085875	0.093878	0.10155	0.10854	0.11485	0.12093	0.12662	0.13189	0.13641	0.14124	0.14617	0.15118	0.1554	0.1598	0.16471	0.17013	0.17562	0.18112	0.18698	0.1937	0.20006	0.2062	0.21257	0.21971	0.22642	0.23309	0.23921	0.24491	0.25063	0.25663	0.26229	0.26817
13	1e-05	1e-05	1e-05	1e-05	1e-05	0.00357	0.0093458	0.015448	0.022635	0.031031	0.039823	0.049411	0.059587	0.070599	0.082763	0.095223	0.10938	0.12462	0.14022	0.15582	0.17062	0.18511	0.19872	0.21306	0.22715	0.2408	0.25403	0.26525	0.27532	0.28476	0.29328	0.30214	0.31116	0.32082	0.32887	0.33667	0.34372	0.35057	0.3585	0.36677	0.37491	0.38296	0.39037	0.39714	0.40305	0.40946	0.41526	0.42155	0.42851
14	1e-05	1e-05	1e-05	0.0042825	0.011388	0.019069	0.027007	0.035976	0.046285	0.058091	0.071108	0.085446	0.10055	0.11647	0.13357	0.15114	0.16988	0.18969	0.2098	0.22996	0.24974	0.26935	0.28868	0.30919	0.331	0.35373	0.37834	0.40425	NaN	NaN	NaN	NaN	NaN	NaN	NaN	NaN	NaN	NaN	NaN	NaN	NaN	NaN	NaN	NaN	NaN	NaN	NaN	NaN	NaN
15	1e-05	1e-05	1e-05	1e-05	1e-05	1e-05	0.0028009	0.0088392	0.015134	0.021714	0.028965	0.036741	0.044521	0.052712	0.061146	0.070174	0.079302	0.08867	0.098614	0.10898	0.11924	0.12931	0.13912	0.14953	0.15969	0.16952	0.17924	0.189	0.19886	0.20798	0.21682	0.22579	0.23498	0.24396	0.25254	0.26088	0.26929	0.2772	0.28494	0.2923	0.29946	0.30642	0.313	0.31871	0.32481	0.33049	0.33621	0.34179	0.34769
16	1e-05	1e-05	1e-05	1e-05	1e-05	1e-05	0.0023723	0.0073966	0.012763	0.018878	0.025834	0.032971	0.04008	0.047355	0.054767	0.061847	0.06923	0.07664	0.084416	0.092368	0.099934	0.10721	0.11478	0.12307	0.13165	0.14002	0.14942	0.15922	0.1695	0.17944	0.18933	0.19974	0.2107	0.22129	0.23159	0.24154	0.2518	0.26109	0.26992	0.27812	0.28648	0.29496	0.303	0.31017	0.31747	0.32433	0.33163	0.33868	0.34613
17	1e-05	1e-05	1e-05	1e-05	0.0013717	0.0060468	0.011363	0.017645	0.024844	0.033204	0.043255	0.054225	0.065498	0.077141	0.089504	0.102	0.11488	0.12831	0.14169	0.15495	0.16774	0.17922	0.19024	0.20194	0.2131	0.22397	0.2353	0.24603	0.25705	0.27078	0.28801	0.30923	NaN	NaN	NaN	NaN	NaN	NaN	NaN	NaN	NaN	NaN	NaN	NaN	NaN	NaN	NaN	NaN	NaN
18	1e-05	1e-05	1e-05	0.0005207	0.0044925	0.0085749	0.012633	0.016907	0.021699	0.027285	0.033412	0.040228	0.047413	0.055303	0.063676	0.072218	0.081504	0.091508	0.10213	0.11293	0.1235	0.13452	0.14586	0.1575	0.16919	0.18106	0.19353	0.20588	0.2183	0.23044	0.24274	0.25552	0.26813	0.28004	0.29157	0.3029	0.31365	0.32325	0.33252	0.34146	0.34989	0.35758	0.36415	0.3698	0.37574	0.38138	0.38641	0.39146	0.39706
19	1e-05	1e-05	1e-05	1e-05	1e-05	1e-05	0.010457	0.030584	0.048299	0.066721	0.081551	0.095931	0.11089	0.12489	0.13835	0.15193	0.16421	0.17515	0.18474	0.19566	0.20519	0.21734	0.23035	0.24302	0.25437	0.26691	0.27865	0.29191	0.30519	0.31944	0.33232	0.34329	0.35218	0.35831	0.3634	0.36916	0.37391	0.38081	0.38564	0.39176	0.39557	0.40016	0.40816	0.41786	0.42991	0.44215	NaN	NaN	NaN
20	1e-05	1e-05	1e-05	1e-05	1e-05	1e-05	0.0011272	0.0035709	0.0063452	0.009452	0.01306	0.017214	0.022093	0.027253	0.032576	0.038458	0.044357	0.050194	0.056396	0.062617	0.068344	0.073734	0.079364	0.084667	0.089826	0.095165	0.10089	0.10686	0.11329	0.11924	0.12532	0.13195	0.13906	0.14605	0.15274	0.15937	0.16572	0.17137	0.17671	0.18169	0.1863	0.19051	0.19419	0.19715	0.1998	0.20289	0.20598	0.20908	0.21243
21	1e-05	1e-05	1e-05	1e-05	1e-05	0.0025126	0.0070406	0.011783	0.017056	0.023027	0.029785	0.037213	0.045159	0.052991	0.061665	0.069401	0.076856	0.084311	0.092183	0.099749	0.10706	0.1139	0.12081	0.1276	0.13435	0.14033	0.14724	0.15431	0.16145	0.1683	0.17554	0.1829	0.19057	0.1979	0.20509	0.21257	0.21998	0.22632	0.23237	0.2381	0.24328	0.24766	0.25182	0.25532	0.25844	0.26142	0.26367	0.26613	0.26923
22	0.0010934	1e-05	1e-05	1e-05	1e-05	1e-05	1e-05	0.0009478	0.0033187	0.0070112	0.012074	0.01825	0.025632	0.033414	0.041419	0.049225	0.05741	0.065549	0.073892	0.082378	0.090407	0.098226	0.10586	0.11303	0.12004	0.12678	0.13397	0.1411	0.14823	0.15496	0.16162	0.16857	0.17541	0.1821	0.18835	0.19427	0.20027	0.20593	0.21162	0.21755	0.22324	0.22856	0.23331	0.23787	0.24259	0.24746	0.25231	0.2569	0.26158
23	1e-05	1e-05	1e-05	1e-05	1e-05	1e-05	0.0046557	0.013065	0.020936	0.028187	0.035293	0.041257	0.047256	0.053121	0.059214	0.064748	0.070631	0.075899	0.081755	0.087553	0.094075	0.10082	0.10777	0.11469	0.12188	0.12883	0.13619	0.14385	0.15238	0.16118	0.16974	0.17773	0.18544	0.1935	0.20177	0.20939	0.21608	0.22156	0.22651	0.23066	0.2338	0.23729	0.24155	0.24545	0.24874	0.25158	0.2552	0.26017	0.26592
24	1e-05	1e-05	0.0026013	0.010015	0.018809	0.027333	0.036054	0.045577	0.05632	0.068658	0.081556	0.094964	0.10893	0.12294	0.13653	0.15017	0.16554	0.18175	0.1973	0.21248	0.227	0.24207	0.25559	0.26865	0.28136	0.294	0.30548	0.31586	0.32462	0.3336	0.34238	0.35217	0.36219	0.37636	NaN	NaN	NaN	NaN	NaN	NaN	NaN	NaN	NaN	NaN	NaN	NaN	NaN	NaN	NaN
25	1e-05	1e-05	1e-05	1e-05	1e-05	1e-05	0.0056844	0.016838	0.026859	0.036752	0.045421	0.053854	0.061913	0.069935	0.077705	0.08617	0.095398	0.10491	0.11353	0.1226	0.13084	0.13957	0.14812	0.15655	0.16444	0.17314	0.18194	0.19046	0.19889	0.20747	0.21546	0.22306	0.23006	0.23661	0.24293	0.24993	0.25592	0.26125	0.26599	0.27037	0.27397	0.27768	0.2825	0.28719	0.29213	0.29689	0.30129	0.30706	0.31316
26	0.00083034	1e-05	1e-05	1e-05	1e-05	1e-05	1e-05	0.0021437	0.0074753	0.013747	0.023041	0.035628	0.04781	0.058866	0.07017	0.082489	0.095411	0.10934	0.1236	0.13601	0.1493	0.16265	0.17485	0.18776	0.20014	0.21011	0.21915	0.22688	0.23417	0.24033	0.24842	0.25516	0.26084	0.26512	0.26826	0.27357	0.28152	0.28861	0.2967	0.30391	0.31176	0.31791	0.32364	0.32752	0.33139	0.33597	0.33938	0.34172	0.34665
27	1e-05	1e-05	1e-05	1e-05	1e-05	1e-05	0.0053237	0.01667	0.028867	0.042071	0.055628	0.070589	0.086874	0.10384	0.12165	0.1405	0.15945	0.1783	0.19722	0.21585	0.23386	0.25162	0.26881	0.28498	0.30023	0.31491	0.32866	0.34206	0.35559	0.3682	0.38022	0.39216	0.40415	0.41604	0.42799	0.44082	0.45396	0.46807	NaN	NaN	NaN	NaN	NaN	NaN	NaN	NaN	NaN	NaN	NaN
28	1e-05	1e-05	1e-05	1e-05	1e-05	1e-05	0.0020795	0.0065277	0.011001	0.016027	0.021298	0.026859	0.032844	0.039281	0.046057	0.052538	0.059639	0.067124	0.074168	0.08114	0.087853	0.094436	0.1008	0.10741	0.11355	0.11926	0.12489	0.13056	0.1357	0.14054	0.14525	0.14995	0.15472	0.15944	0.1632	0.16689	0.17064	0.1745	0.17797	0.18183	0.18599	0.18974	0.19309	0.19617	0.19938	0.20306	0.2067	0.21009	0.21342
29	1e-05	1e-05	1e-05	0.0019824	0.0087455	0.016654	0.025155	0.034547	0.046283	0.060052	0.076018	0.09336	0.11257	0.13303	0.15524	0.17881	0.20408	0.23125	0.26051	0.28967	0.31957	0.34979	0.38098	0.41314	NaN	NaN	NaN	NaN	NaN	NaN	NaN	NaN	NaN	NaN	NaN	NaN	NaN	NaN	NaN	NaN	NaN	NaN	NaN	NaN	NaN	NaN	NaN	NaN	NaN
30	1e-05	1e-05	1e-05	1e-05	1e-05	1e-05	0.0040325	0.012572	0.021688	0.03198	0.043755	0.056286	0.069939	0.08392	0.098835	0.11372	0.12919	0.14563	0.1625	0.17953	0.19667	0.21341	0.23011	0.24629	0.2627	0.27851	0.29485	0.31077	0.32618	0.34078	0.35503	0.36893	0.38221	0.39532	0.40861	0.42097	0.43328	0.4448	0.45688	0.46925	0.48242	0.49682	NaN	NaN	NaN	NaN	NaN	NaN	NaN
31	1e-05	1e-05	1e-05	1e-05	1e-05	1e-05	0.0034707	0.010563	0.017064	0.024701	0.032191	0.039878	0.048382	0.057632	0.06713	0.077056	0.087529	0.098118	0.10901	0.12024	0.13132	0.14265	0.15389	0.16464	0.17464	0.18364	0.19212	0.20036	0.20842	0.21579	0.22303	0.2299	0.23683	0.24361	0.24978	0.25634	0.26388	0.27083	0.27759	0.284	0.29068	0.29697	0.30302	0.30851	0.31376	0.31977	0.32537	0.3301	0.33562
32	1e-05	1e-05	1e-05	1e-05	1e-05	1e-05	0.0043113	0.014577	0.026327	0.040589	0.057168	0.075199	0.095264	0.11625	0.13896	0.16346	0.18998	0.21851	0.24887	0.2808	NaN	NaN	NaN	NaN	NaN	NaN	NaN	NaN	NaN	NaN	NaN	NaN	NaN	NaN	NaN	NaN	NaN	NaN	NaN	NaN	NaN	NaN	NaN	NaN	NaN	NaN	NaN	NaN	NaN
33	1e-05	1e-05	1e-05	1e-05	1e-05	1e-05	0.0045793	0.014626	0.025532	0.037827	0.051165	0.065285	0.080806	0.0965	0.11336	0.12994	0.14698	0.16449	0.18245	0.20067	0.21858	0.23609	0.25303	0.26906	0.28534	0.30041	0.31602	0.33093	0.3454	0.35883	0.37107	0.383	0.39444	0.40609	0.41793	0.42982	0.44232	0.45474	0.46888	0.4845	NaN	NaN	NaN	NaN	NaN	NaN	NaN	NaN	NaN
34	1e-05	1e-05	1e-05	1e-05	1e-05	1e-05	NaN	NaN	NaN	NaN	NaN	NaN	NaN	NaN	NaN	NaN	NaN	NaN	NaN	NaN	NaN	NaN	NaN	NaN	NaN	NaN	NaN	NaN	NaN	NaN	NaN	NaN	NaN	NaN	NaN	NaN	NaN	NaN	NaN	NaN	NaN	NaN	NaN	NaN	NaN	NaN	NaN	NaN	NaN
35	1e-05	1e-05	1e-05	1e-05	0.0079289	0.023037	0.038967	0.055122	0.073542	0.088915	0.10621	0.12239	0.13748	0.15213	0.16559	0.1778	0.18899	0.20013	0.21311	0.22459	0.23939	0.25355	0.26841	0.28407	0.30066	0.31934	0.34108	0.36385	0.38625	0.4073	0.4288	0.4495	NaN	NaN	NaN	NaN	NaN	NaN	NaN	NaN	NaN	NaN	NaN	NaN	NaN	NaN	NaN	NaN	NaN
36	1e-05	1e-05	1e-05	1e-05	1e-05	1e-05	0.0025918	0.0075324	0.01198	0.016887	0.021896	0.026949	0.032037	0.037442	0.043304	0.049283	0.056121	0.063131	0.070754	0.079014	0.087253	0.095743	0.10465	0.11411	0.1236	0.13313	0.14334	0.15385	0.16459	0.17493	0.18455	0.19457	0.20458	0.21444	0.22371	0.23296	0.24181	0.24964	0.25724	0.26496	0.27268	0.28092	0.28874	0.29579	0.30244	0.30958	0.31664	0.32401	0.33189
37	1e-05	1e-05	1e-05	1e-05	1e-05	1e-05	0.0045331	0.014015	0.02309	0.032575	0.042213	0.052731	0.064159	0.07574	0.087909	0.10071	0.1138	0.12697	0.14015	0.15379	0.16678	0.18026	0.19326	0.206	0.218	0.22999	0.24159	0.25296	0.26502	0.27626	0.28726	0.29827	0.3081	0.31787	0.32758	0.33794	0.34726	0.35627	0.36501	0.37215	0.37928	0.38622	0.39396	0.40249	0.41098	0.41833	0.42483	0.43181	0.43871
38	0.033627	0.023661	0.01568	0.0088993	0.0048417	0.0013512	1e-05	1e-05	1e-05	0.0038945	0.010506	0.020008	0.031667	0.042841	0.056625	0.067927	0.083049	0.10092	0.12002	0.13827	0.15716	0.17582	0.19255	0.20876	0.22545	0.23879	0.25522	0.26836	0.27966	0.29089	0.30326	0.31806	NaN	NaN	NaN	NaN	NaN	NaN	NaN	NaN	NaN	NaN	NaN	NaN	NaN	NaN	NaN	NaN	NaN
39	1e-05	1e-05	1e-05	1e-05	1e-05	1e-05	0.0041018	0.012865	0.021638	0.031256	0.041717	0.053347	0.06583	0.078942	0.092577	0.10635	0.11992	0.13332	0.14675	0.16023	0.17329	0.18651	0.19883	0.21066	0.2215	0.23199	0.24245	0.25304	0.26446	0.27511	0.28568	0.29582	0.30489	0.3147	0.32401	0.33322	0.34211	0.35058	0.35819	0.36385	0.36948	0.37514	0.38146	0.38783	0.39317	0.39806	0.40305	0.40798	0.41322
40	1e-05	1e-05	1e-05	1e-05	1e-05	0.0035871	0.011423	0.01873	0.026474	0.034734	0.043557	0.051775	0.060144	0.069204	0.078984	0.087844	0.09697	0.10631	0.11648	0.1265	0.13582	0.14396	0.15229	0.16025	0.16754	0.17475	0.18304	0.19091	0.19832	0.20516	0.21125	0.21741	0.22431	0.23106	0.23782	0.24471	0.25095	0.2568	0.26377	0.27239	0.28265	0.29626	0.31319	NaN	NaN	NaN	NaN	NaN	NaN
41	1e-05	1e-05	1e-05	0.00087429	0.007861	0.014517	0.02174	0.029502	0.036959	0.045546	0.055171	0.064289	0.074434	0.085111	0.096865	0.10872	0.1214	0.13428	0.14807	0.16315	0.17877	0.195	0.21388	0.23531	0.2606	NaN	NaN	NaN	NaN	NaN	NaN	NaN	NaN	NaN	NaN	NaN	NaN	NaN	NaN	NaN	NaN	NaN	NaN	NaN	NaN	NaN	NaN	NaN	NaN
42	1e-05	1e-05	1e-05	1e-05	1e-05	0.0033323	0.012056	0.020272	0.028933	0.037738	0.046897	0.055928	0.064793	0.073141	0.081444	0.08983	0.098154	0.10727	0.117	0.12649	0.13519	0.14327	0.15091	0.15888	0.16757	0.17722	0.18736	0.19775	0.20779	0.21712	0.22568	0.23486	0.24474	0.25456	0.26378	0.27225	0.27865	0.2841	0.28949	0.29407	0.29861	0.30342	0.30856	0.31284	0.31816	0.32464	0.3332	0.34528	0.35987
43	1e-05	1e-05	1e-05	1e-05	0.0027553	0.011392	0.021095	0.031717	0.043299	0.055694	0.069151	0.082652	0.096551	0.11073	0.12547	0.13961	0.15338	0.16656	0.17963	0.19229	0.20574	0.21853	0.23127	0.24397	0.25594	0.26721	0.27929	0.29179	0.30518	0.31942	0.33489	0.35092	0.36914	0.39031	NaN	NaN	NaN	NaN	NaN	NaN	NaN	NaN	NaN	NaN	NaN	NaN	NaN	NaN	NaN
44	1e-05	1e-05	1e-05	1e-05	1e-05	1e-05	0.003901	0.011666	0.020177	0.029801	0.040245	0.050969	0.062289	0.073636	0.08565	0.097101	0.10823	0.12018	0.13281	0.14502	0.15644	0.16747	0.17839	0.18897	0.19965	0.20947	0.22009	0.23046	0.23989	0.24841	0.25664	0.26518	0.27349	0.2816	0.28951	0.29692	0.30437	0.31062	0.31697	0.32335	0.32948	0.33574	0.34133	0.34673	0.35159	0.35651	0.36147	0.36657	0.37256
45	1e-05	1e-05	1e-05	1e-05	0.0014184	0.015035	0.028235	0.040583	0.052983	0.065928	0.078211	0.089343	0.1	0.11102	0.1224	0.13377	0.14576	0.15808	0.17155	0.18473	0.19792	0.21107	0.22466	0.23849	0.25288	0.26723	0.28135	0.29585	0.31017	0.32378	0.33731	0.35098	0.36692	0.38446	0.40365	0.4244	NaN	NaN	NaN	NaN	NaN	NaN	NaN	NaN	NaN	NaN	NaN	NaN	NaN
46	1e-05	1e-05	1e-05	1e-05	1e-05	1e-05	0.0039137	0.011192	0.018952	0.027782	0.036927	0.047085	0.057639	0.0683	0.079815	0.091694	0.10404	0.11587	0.12828	0.14007	0.15129	0.16245	0.17282	0.18304	0.1926	0.20134	0.20928	0.21678	0.22392	0.23027	0.23697	0.24348	0.24969	0.25634	0.26246	0.26898	0.27531	0.28194	0.28811	0.29483	0.30199	0.30804	0.31361	0.31869	0.32319	0.32808	0.33205	0.33586	0.33976
47	1e-05	1e-05	1e-05	1e-05	1e-05	1e-05	0.0021935	0.0078847	0.01492	0.024299	0.035433	0.047248	0.060053	0.072762	0.085829	0.098535	0.11118	0.12494	0.13787	0.15017	0.16124	0.1718	0.1821	0.19191	0.20177	0.21116	0.22056	0.23005	0.23917	0.24809	0.25673	0.26532	0.27372	0.28173	0.28946	0.29648	0.30248	0.3079	0.31286	0.31685	0.32032	0.32322	0.32596	0.32812	0.32979	0.33114	0.33365	0.33755	0.34283
48	1e-05	1e-05	0.0016897	0.034283	0.065037	0.09417	0.12117	0.14799	0.17264	0.1964	0.21961	0.24174	0.26516	0.28943	0.31463	0.3414	0.36744	0.39438	0.41937	0.44499	0.47167	NaN	NaN	NaN	NaN	NaN	NaN	NaN	NaN	NaN	NaN	NaN	NaN	NaN	NaN	NaN	NaN	NaN	NaN	NaN	NaN	NaN	NaN	NaN	NaN	NaN	NaN	NaN	NaN
49	1e-05	1e-05	1e-05	1e-05	0.0031483	0.010346	0.01825	0.027376	0.03662	0.046796	0.057075	0.06838	0.080119	0.093123	0.10863	0.12473	0.13991	0.15469	0.1698	0.18416	0.1973	0.20971	0.22153	0.23188	0.24122	0.24935	0.25586	0.26285	0.27	0.27531	0.28008	0.28519	0.29112	0.29774	0.3049	0.31147	0.31761	0.32455	0.3313	0.33676	0.34167	0.3478	0.35379	0.35909	0.36402	0.36899	0.37389	0.37934	0.3856
50	1e-05	1e-05	1e-05	1e-05	0.0039463	0.010231	0.017175	0.024913	0.033795	0.044466	0.055848	0.068721	0.082711	0.097435	0.1131	0.12865	0.14517	0.16284	0.18174	0.20104	0.22012	0.23976	NaN	NaN	NaN	NaN	NaN	NaN	NaN	NaN	NaN	NaN	NaN	NaN	NaN	NaN	NaN	NaN	NaN	NaN	NaN	NaN	NaN	NaN	NaN	NaN	NaN	NaN	NaN
51	1e-05	1e-05	1e-05	0.00037289	0.0094497	0.018712	0.029222	0.041477	0.053744	0.067484	0.082711	0.098178	0.11425	0.13004	0.14605	0.16083	0.17522	0.18897	0.20203	0.21493	0.2275	0.23998	0.2527	0.26461	0.27618	0.28706	0.29877	0.31048	0.32298	0.33585	0.34953	0.36417	0.38028	0.39666	NaN	NaN	NaN	NaN	NaN	NaN	NaN	NaN	NaN	NaN	NaN	NaN	NaN	NaN	NaN
52	1e-05	1e-05	1e-05	1e-05	1e-05	1e-05	0.0038431	0.011609	0.019814	0.028682	0.038056	0.048254	0.059558	0.070826	0.082652	0.094471	0.1064	0.11879	0.13162	0.14435	0.15628	0.16805	0.1793	0.18914	0.19837	0.20639	0.21561	0.22453	0.23345	0.24144	0.24877	0.25714	0.267	0.2782	0.2924	0.30973	NaN	NaN	NaN	NaN	NaN	NaN	NaN	NaN	NaN	NaN	NaN	NaN	NaN
53	1e-05	1e-05	1e-05	0.0044182	0.017451	0.029973	0.043024	0.054886	0.066897	0.080648	0.095986	0.11155	0.12781	0.14374	0.15973	0.17357	0.18894	0.20228	0.21672	0.23087	0.24352	0.25606	0.26797	0.27985	0.29173	0.30172	0.31405	0.32504	0.33779	0.34977	0.36054	0.37245	0.38324	0.39427	0.405	0.41713	0.43202	0.4469	0.46429	NaN	NaN	NaN	NaN	NaN	NaN	NaN	NaN	NaN	NaN
54	1e-05	1e-05	1e-05	1e-05	1e-05	1e-05	0.0021233	0.0054455	0.0088111	0.013638	0.019056	0.025032	0.030979	0.037234	0.044856	0.052679	0.061257	0.071052	0.082316	0.09366	0.10429	0.11513	0.12595	0.13744	0.14843	0.15811	0.16925	0.17995	0.19025	0.199	0.20653	0.21398	0.22077	0.22808	0.2339	0.23983	0.246	0.24984	0.25315	0.25585	0.25921	0.26388	0.2682	0.2723	0.2755	0.28026	0.28462	0.28909	0.29447
55	1e-05	1e-05	1e-05	1e-05	1e-05	1e-05	0.0050776	0.01582	0.027162	0.039082	0.051741	0.063186	0.075288	0.086933	0.097806	0.1089	0.11956	0.13025	0.1405	0.15055	0.16051	0.16904	0.1779	0.18617	0.1949	0.20461	0.21491	0.22409	0.23258	0.24035	0.24698	0.25382	0.26181	0.27019	0.27777	0.28487	0.29024	0.29442	0.30008	0.3064	0.31333	0.32122	0.32817	0.33353	0.33763	0.34264	0.34749	0.35326	0.35825
56	0.011057	0.005821	0.0015186	1e-05	1e-05	1e-05	1e-05	1e-05	1e-05	0.0021556	0.0074878	0.013714	0.020502	0.027711	0.035091	0.041429	0.047993	0.054493	0.061957	0.069512	0.076531	0.083358	0.090493	0.097646	0.1044	0.11141	0.11913	0.12737	0.13428	0.14063	0.14598	0.15127	0.15657	0.16181	0.16731	0.17302	0.17877	0.18399	0.18808	0.19357	0.19889	0.20514	0.21092	0.21617	0.22103	0.22525	0.22901	0.23276	0.237
57	1e-05	1e-05	1e-05	1e-05	0.0046157	0.011318	0.018081	0.024913	0.031835	0.039326	0.04696	0.054443	0.062191	0.070155	0.078431	0.086516	0.095072	0.10379	0.11277	0.12151	0.12967	0.13782	0.14623	0.15481	0.16344	0.17167	0.18035	0.1888	0.19698	0.20484	0.21248	0.2205	0.22852	0.23591	0.24244	0.24852	0.2544	0.25977	0.26503	0.26993	0.27423	0.27864	0.28231	0.28538	0.28854	0.29222	0.29595	0.29985	0.30368
58	1e-05	1e-05	1e-05	0.0004389	0.0057202	0.011449	0.017559	0.024388	0.031876	0.040281	0.049519	0.059046	0.069196	0.079912	0.090865	0.10152	0.11259	0.12415	0.13588	0.14758	0.15894	0.17006	0.18126	0.19229	0.20283	0.21309	0.22326	0.23301	0.24204	0.25019	0.25767	0.26491	0.27218	0.27921	0.2858	0.29217	0.29804	0.30359	0.30857	0.31354	0.31867	0.32429	0.32968	0.33438	0.33873	0.34317	0.34757	0.35267	0.3587
59	1e-05	1e-05	1e-05	1e-05	0.0007768	0.0060391	0.012463	0.020009	0.029495	0.040894	0.053588	0.068044	0.083259	0.098307	0.11363	0.12944	0.14556	0.16188	0.17906	0.19529	0.21048	0.22586	0.24081	0.25556	0.27026	0.28421	0.29758	0.31067	0.32319	0.33435	0.34559	0.35726	0.36912	0.38142	0.39408	0.40683	0.42042	0.43428	0.44845	0.46346	0.47933	0.49598	0.51294	0.52978	0.54706	NaN	NaN	NaN	NaN
60	0.013729	0.0066541	0.0013846	1e-05	1e-05	1e-05	1e-05	1e-05	0.00030083	0.0053901	0.012403	0.021407	0.032098	0.043018	0.053736	0.064835	0.074921	0.084906	0.095786	0.10699	0.11861	0.12953	0.13967	0.14964	0.15872	0.16941	0.18046	0.19182	0.2021	0.21361	0.22375	0.23367	0.24453	0.2569	0.26872	0.28188	0.29315	0.30335	0.31479	0.32649	0.33657	0.3467	0.3569	0.36568	0.37272	0.37938	0.38442	0.39036	0.39681
61	1e-05	1e-05	1e-05	1e-05	1e-05	1e-05	0.0034823	0.010384	0.017892	0.027104	0.037302	0.048727	0.061065	0.073342	0.085177	0.096985	0.10992	0.12361	0.13799	0.15271	0.16664	0.18141	0.19589	0.21042	0.22516	0.24066	0.2562	0.27127	0.28526	0.2989	0.31273	0.32666	0.34022	0.35416	0.36813	0.38237	0.39665	0.41145	0.42649	0.44351	0.4607	NaN	NaN	NaN	NaN	NaN	NaN	NaN	NaN
62	1e-05	1e-05	1e-05	1e-05	0.0040242	0.012066	0.021342	0.030456	0.040475	0.052229	0.06469	0.076783	0.089421	0.10257	0.11903	0.13544	0.15368	0.17265	0.19355	0.21698	0.24157	0.26897	NaN	NaN	NaN	NaN	NaN	NaN	NaN	NaN	NaN	NaN	NaN	NaN	NaN	NaN	NaN	NaN	NaN	NaN	NaN	NaN	NaN	NaN	NaN	NaN	NaN	NaN	NaN
63	1e-05	1e-05	1e-05	1e-05	1e-05	1e-05	0.0038228	0.011678	0.020295	0.029628	0.040331	0.05139	0.062434	0.074103	0.086743	0.09846	0.11035	0.1226	0.1351	0.148	0.16134	0.17401	0.18614	0.19844	0.20993	0.22079	0.23223	0.24373	0.25444	0.26508	0.27454	0.28343	0.29203	0.30111	0.30985	0.3189	0.32828	0.33669	0.34504	0.35339	0.3609	0.36836	0.37545	0.38232	0.38831	0.39439	0.39995	0.40498	0.41033
64	1e-05	1e-05	1e-05	1e-05	1e-05	1e-05	0.0013162	0.0024537	0.0015884	0.001311	0.0022098	0.0030216	0.0036135	0.0043089	0.0046221	0.0056544	0.0074141	0.010334	0.014827	0.021765	0.028318	0.034399	0.040341	0.046718	0.052976	0.059823	0.066098	0.071614	0.076092	0.080918	0.084304	0.087473	0.089068	0.091262	0.092007	0.093115	0.094552	0.094991	0.095687	0.096148	0.095048	0.093483	0.091933	0.092864	0.092862	0.095978	0.09905	0.10131	0.10442
65	1e-05	1e-05	1e-05	1e-05	1e-05	1e-05	0.003531	0.010806	0.018349	0.026912	0.036563	0.046753	0.056633	0.067614	0.080118	0.091191	0.1027	0.11456	0.1266	0.13903	0.15128	0.16235	0.17286	0.18363	0.19363	0.20263	0.2133	0.2238	0.23273	0.24182	0.25025	0.25818	0.26544	0.27222	0.27877	0.28526	0.29236	0.29716	0.30228	0.30807	0.31256	0.31653	0.31973	0.32313	0.32683	0.33043	0.33355	0.33685	0.34122
66	1e-05	1e-05	1e-05	1e-05	1e-05	1e-05	0.0043163	0.01354	0.023482	0.034388	0.046322	0.058456	0.070324	0.081884	0.093207	0.10469	0.11555	0.1259	0.13616	0.14592	0.15458	0.16285	0.17038	0.17801	0.18561	0.19339	0.20114	0.20949	0.21748	0.22467	0.23199	0.23984	0.24796	0.25644	0.26475	0.27322	0.28184	0.28948	0.29677	0.30403	0.31194	0.31956	0.32669	0.33246	0.33839	0.34393	0.3491	0.35344	0.35909
67	1e-05	1e-05	1e-05	1e-05	1e-05	1e-05	0.0032203	0.0093736	0.016042	0.023007	0.031156	0.039327	0.047945	0.057835	0.068936	0.079926	0.090765	0.10185	0.11363	0.12577	0.13815	0.14959	0.16085	0.17186	0.18183	0.19117	0.20079	0.21092	0.21976	0.22854	0.2367	0.24436	0.25176	0.25916	0.26656	0.27433	0.28232	0.28906	0.29539	0.30243	0.30881	0.31416	0.31928	0.32438	0.32876	0.33321	0.33719	0.34136	0.34632
68	1e-05	1e-05	1e-05	1e-05	1e-05	1e-05	0.0029266	0.010491	0.020521	0.032041	0.045393	0.060709	0.075798	0.091425	0.10678	0.12342	0.13955	0.15507	0.1704	0.18434	0.19743	0.21005	0.22098	0.23158	0.24122	0.25067	0.25896	0.26728	0.27602	0.28371	0.29146	0.29909	0.30705	0.31545	0.32396	0.33312	0.34227	0.35055	0.35849	0.36482	0.37203	0.38031	0.39001	0.40022	0.41225	NaN	NaN	NaN	NaN
69	1e-05	1e-05	1e-05	1e-05	1e-05	1e-05	0.0040667	0.012262	0.020488	0.027745	0.035524	0.043661	0.052536	0.061639	0.071749	0.081764	0.091777	0.10147	0.11092	0.12003	0.12943	0.13818	0.14605	0.15306	0.15974	0.16553	0.17178	0.17795	0.18411	0.18999	0.1957	0.20098	0.20584	0.21078	0.21568	0.22082	0.22621	0.23008	0.23359	0.23677	0.23981	0.2429	0.24624	0.2497	0.25306	0.25643	0.25928	0.26177	0.26582
70	1e-05	1e-05	1e-05	1e-05	1e-05	1e-05	0.0028739	0.0090475	0.015982	0.023711	0.032022	0.040463	0.049376	0.057876	0.066797	0.075454	0.084247	0.09327	0.10267	0.11163	0.1203	0.1285	0.13661	0.14431	0.15275	0.16094	0.16904	0.17735	0.18493	0.19105	0.19744	0.20378	0.21022	0.21692	0.22377	0.22979	0.2359	0.24173	0.24696	0.25255	0.25912	0.2651	0.27079	0.27635	0.28142	0.28605	0.29105	0.2959	0.30102
71	1e-05	1e-05	1e-05	1e-05	1e-05	1e-05	0.007934	0.024338	0.040977	0.058777	0.076297	0.093412	0.10887	0.12337	0.13869	0.15413	0.16788	0.18204	0.19505	0.20872	0.22094	0.23181	0.24206	0.25343	0.26556	0.27686	0.28738	0.2984	0.30842	0.31771	0.32621	0.33531	0.34603	0.35653	0.3657	0.37347	0.38159	0.38968	0.3974	0.404	0.41193	0.41958	0.42549	0.42819	0.43092	0.43317	0.43559	0.43747	0.43923
72	1e-05	1e-05	1e-05	1e-05	1e-05	1e-05	0.0042847	0.01341	0.024172	0.036094	0.048517	0.062108	0.074333	0.086385	0.098849	0.1125	0.12605	0.14036	0.15469	0.16832	0.1805	0.19254	0.20263	0.21379	0.22442	0.23393	0.24221	0.24996	0.25661	0.26207	0.26754	0.27413	0.28187	0.29051	0.2983	0.30643	0.31528	0.32301	0.33097	0.33838	0.34642	0.35397	0.36074	0.36504	0.36939	0.37345	0.37692	0.37868	0.38154
73	1e-05	1e-05	1e-05	1e-05	1e-05	1e-05	0.0049399	0.013994	0.022793	0.031274	0.041061	0.0501	0.05868	0.06922	0.080882	0.091002	0.10162	0.11272	0.12416	0.13628	0.1492	0.16094	0.17299	0.18572	0.19647	0.20673	0.2181	0.2294	0.23899	0.24894	0.2576	0.26557	0.27298	0.28002	0.28656	0.29391	0.30163	0.30756	0.31341	0.32	0.32491	0.32968	0.33324	0.33687	0.34001	0.34281	0.34497	0.34732	0.35082
74	1e-05	1e-05	1e-05	1e-05	1e-05	1e-05	0.0024669	0.0078147	0.013395	0.01947	0.026175	0.033031	0.040116	0.047142	0.054686	0.062148	0.070203	0.078387	0.086542	0.094885	0.10284	0.11027	0.11773	0.12518	0.13285	0.14014	0.14738	0.15472	0.16162	0.16806	0.17432	0.18075	0.18709	0.19331	0.19914	0.20459	0.21008	0.2153	0.21975	0.22437	0.22921	0.23366	0.23773	0.24199	0.24599	0.25015	0.25439	0.25901	0.26372
75	1e-05	1e-05	1e-05	1e-05	1e-05	1e-05	0.0030509	0.010641	0.020141	0.030824	0.044848	0.059361	0.073588	0.086022	0.098592	0.11155	0.12387	0.13548	0.1469	0.15847	0.16975	0.17889	0.18695	0.19546	0.20485	0.21348	0.22176	0.23108	0.24066	0.24969	0.25785	0.2669	0.27751	0.28905	0.30072	0.31208	0.3241	0.33529	0.34533	0.3539	0.36309	0.37192	0.37897	0.38412	0.38852	0.39121	0.3941	0.3959	0.39847
76	1e-05	1e-05	1e-05	1e-05	1e-05	1e-05	0.0031141	0.0092175	0.01537	0.021224	0.027179	0.033134	0.039366	0.046062	0.053473	0.061117	0.068997	0.077158	0.085301	0.093588	0.10177	0.10989	0.11784	0.12554	0.13274	0.13937	0.14609	0.15263	0.15913	0.16518	0.17079	0.17626	0.18131	0.18591	0.19032	0.19519	0.20023	0.2043	0.20804	0.21146	0.21508	0.21885	0.22271	0.22672	0.23106	0.23511	0.23864	0.2419	0.24594
77	1e-05	1e-05	1e-05	1e-05	1e-05	1e-05	0.0018211	0.005815	0.01129	0.016967	0.023709	0.031221	0.038175	0.044112	0.050028	0.05681	0.063155	0.069791	0.075833	0.081098	0.086125	0.090732	0.094733	0.099087	0.10385	0.10816	0.11213	0.11645	0.12056	0.12504	0.12916	0.1336	0.1384	0.14309	0.14788	0.15314	0.15904	0.16424	0.16911	0.17409	0.17857	0.18361	0.18837	0.1925	0.19699	0.20104	0.20411	0.20631	0.20945
78	1e-05	1e-05	1e-05	1e-05	1e-05	1e-05	0.0031183	0.010138	0.017976	0.025989	0.034563	0.043061	0.051534	0.059656	0.067903	0.076095	0.084436	0.093157	0.10075	0.10746	0.1135	0.11928	0.12514	0.13073	0.13568	0.14026	0.14482	0.1496	0.15395	0.15889	0.16416	0.16977	0.1752	0.18009	0.18478	0.19035	0.19578	0.20081	0.2053	0.20981	0.2138	0.21754	0.221	0.22432	0.22803	0.23167	0.23455	0.23743	0.24033
79	1e-05	1e-05	1e-05	1e-05	1e-05	1e-05	0.0030686	0.0092006	0.014832	0.020807	0.026321	0.031276	0.036392	0.041723	0.047954	0.054112	0.060784	0.067189	0.073694	0.080582	0.08724	0.093858	0.10057	0.10699	0.1137	0.11949	0.12578	0.13181	0.13784	0.14297	0.14787	0.15268	0.15766	0.16272	0.16768	0.17217	0.17686	0.18074	0.18427	0.18771	0.19173	0.19559	0.19928	0.20241	0.2053	0.20825	0.21143	0.21504	0.21956
80	1e-05	1e-05	1e-05	1e-05	1e-05	1e-05	0.0032936	0.010909	0.019532	0.029826	0.041639	0.054188	0.066875	0.079627	0.092708	0.10584	0.11932	0.13281	0.1458	0.15866	0.17052	0.18137	0.1926	0.20348	0.21396	0.22456	0.23519	0.24573	0.25553	0.26586	0.27699	0.2878	0.2989	0.30915	0.31991	0.33059	0.34031	0.3489	0.35722	0.3653	0.37262	0.37734	0.38188	0.38617	0.39067	0.39375	0.39665	0.40046	0.40576
81	1e-05	1e-05	1e-05	1e-05	1e-05	1e-05	0.001889	0.005571	0.0095876	0.013923	0.018766	0.023697	0.028937	0.034411	0.039853	0.045249	0.050947	0.0569	0.062724	0.068549	0.074054	0.079346	0.084553	0.089793	0.095067	0.10051	0.10625	0.11195	0.11762	0.12344	0.12939	0.13553	0.14159	0.14774	0.15349	0.15906	0.16463	0.16994	0.17543	0.18101	0.1867	0.19231	0.19834	0.20437	0.21078	0.21775	0.22509	0.23248	0.24019
82	1e-05	1e-05	1e-05	1e-05	1e-05	1e-05	0.0029206	0.010202	0.019144	0.029999	0.042513	0.055912	0.06959	0.083	0.097003	0.11069	0.12377	0.13671	0.15003	0.16301	0.17538	0.18679	0.19842	0.21016	0.22258	0.23541	0.24913	0.26311	0.27605	0.28817	0.30067	0.31377	0.32674	0.33884	0.3502	0.36064	0.36949	0.37708	0.38417	0.39262	0.40127	0.409	0.41526	0.42142	0.42839	0.43584	0.44344	0.45187	0.46038
83	1e-05	1e-05	1e-05	1e-05	1e-05	1e-05	0.00095483	0.0033117	0.0058881	0.0090618	0.013003	0.017329	0.022027	0.02675	0.032077	0.037093	0.042583	0.048232	0.053772	0.059522	0.065069	0.07036	0.075706	0.081081	0.08627	0.091103	0.096319	0.10157	0.10673	0.11235	0.11781	0.12341	0.1293	0.13508	0.14066	0.14661	0.15252	0.15812	0.16357	0.16934	0.17441	0.17932	0.18414	0.1884	0.19272	0.19694	0.20089	0.20491	0.20927
84	1e-05	1e-05	1e-05	0.0015773	0.0123	0.022786	0.032519	0.042352	0.053068	0.064199	0.076514	0.089372	0.10236	0.11504	0.12751	0.13928	0.15198	0.16548	0.17831	0.19033	0.20159	0.21207	0.22218	0.2324	0.24313	0.25394	0.26513	0.27586	0.2857	0.2954	0.30523	0.31492	0.32413	0.33326	0.34166	0.34918	0.35667	0.3645	0.3733	0.38351	0.3953	0.40894	NaN	NaN	NaN	NaN	NaN	NaN	NaN
85	1e-05	1e-05	1e-05	1e-05	1e-05	1e-05	0.0022425	0.0077627	0.015168	0.02288	0.031579	0.041244	0.051017	0.061177	0.071619	0.08217	0.093262	0.10452	0.11491	0.12414	0.13328	0.14164	0.14993	0.15821	0.16696	0.17566	0.18425	0.19305	0.20149	0.21018	0.21934	0.22898	0.23887	0.24813	0.25761	0.26679	0.27566	0.28391	0.29123	0.29862	0.30541	0.31165	0.31736	0.3224	0.32694	0.3311	0.3349	0.33858	0.34268
86	1e-05	1e-05	1e-05	1e-05	1e-05	1e-05	0.0025276	0.0076193	0.012981	0.018684	0.024965	0.031319	0.038375	0.045825	0.053214	0.060354	0.06779	0.075602	0.083361	0.091141	0.098748	0.10567	0.11238	0.11875	0.12498	0.13139	0.13805	0.14468	0.15055	0.15629	0.1619	0.16733	0.1731	0.17914	0.18494	0.19066	0.19624	0.20163	0.20689	0.21278	0.21873	0.22464	0.23101	0.23712	0.24303	0.24895	0.25487	0.26059	0.26607
87	1e-05	1e-05	1e-05	1e-05	1e-05	1e-05	0.0026084	0.0078249	0.012983	0.01803	0.023073	0.027972	0.033241	0.039092	0.045195	0.051164	0.056968	0.062965	0.069016	0.074787	0.080548	0.086227	0.091837	0.097214	0.10266	0.10814	0.11438	0.12097	0.12758	0.13404	0.141	0.14799	0.15511	0.16244	0.16964	0.1765	0.18315	0.18889	0.19424	0.1995	0.20468	0.20959	0.21454	0.21892	0.2231	0.22721	0.23131	0.23568	0.24111
88	1e-05	1e-05	1e-05	1e-05	1e-05	1e-05	0.0015714	0.0048691	0.0089651	0.013652	0.019229	0.025231	0.031255	0.037897	0.044699	0.05128	0.058096	0.06531	0.072813	0.079803	0.087084	0.093844	0.10061	0.1079	0.11505	0.12244	0.13047	0.13886	0.14743	0.1555	0.16388	0.17188	0.17998	0.18757	0.19461	0.20176	0.20835	0.21408	0.21913	0.22357	0.22791	0.23209	0.23649	0.24076	0.24533	0.24989	0.25402	0.25823	0.26321
89	1e-05	1e-05	1e-05	1e-05	1e-05	0.0077967	0.017164	0.026435	0.03554	0.04483	0.053797	0.06257	0.071736	0.081123	0.090928	0.10085	0.1106	0.11975	0.12868	0.13756	0.14616	0.15458	0.16275	0.17035	0.17743	0.18446	0.19172	0.1986	0.20537	0.21245	0.21935	0.22608	0.23257	0.23918	0.24538	0.25189	0.25744	0.26192	0.26672	0.272	0.27658	0.28103	0.28545	0.28973	0.29382	0.29799	0.30164	0.30593	0.3116
90	1e-05	1e-05	1e-05	1e-05	1e-05	1e-05	0.0025322	0.0086186	0.016487	0.026232	0.037205	0.050164	0.064517	0.080368	0.097362	0.11577	0.13523	0.15681	0.18042	0.20645	0.23547	0.26827	NaN	NaN	NaN	NaN	NaN	NaN	NaN	NaN	NaN	NaN	NaN	NaN	NaN	NaN	NaN	NaN	NaN	NaN	NaN	NaN	NaN	NaN	NaN	NaN	NaN	NaN	NaN
91	1e-05	1e-05	1e-05	1e-05	1e-05	1e-05	0.0021004	0.0069467	0.013283	0.021231	0.030122	0.04004	0.050762	0.062403	0.074319	0.086885	0.099924	0.11371	0.12826	0.14306	0.1579	0.17326	0.18916	0.20595	0.22305	0.2409	0.25907	0.27751	0.29576	0.31379	0.3316	0.34883	0.36613	0.38337	0.40042	0.41827	0.43735	0.45725	NaN	NaN	NaN	NaN	NaN	NaN	NaN	NaN	NaN	NaN	NaN
92	0.068319	0.045468	0.025755	0.010997	1e-05	1e-05	1e-05	1e-05	1e-05	1e-05	0.0033033	0.019141	0.036653	0.054079	0.071266	0.088867	0.10855	0.1274	0.14764	0.16702	0.18959	0.21282	0.23272	0.25635	0.28121	0.30738	0.33354	0.36244	0.39246	0.41824	0.44337	0.4645	0.48388	0.50149	0.51305	0.51949	0.51989	0.51632	0.50705	0.49629	0.48617	0.47645	0.47134	0.46856	0.46818	NaN	NaN	NaN	NaN
93	1e-05	1e-05	1e-05	1e-05	1e-05	1e-05	0.00094525	0.0027705	0.0048534	0.007676	0.010708	0.014948	0.019257	0.024181	0.029488	0.034146	0.038774	0.043998	0.049549	0.054873	0.05991	0.064076	0.067122	0.070167	0.072641	0.075257	0.078592	0.082582	0.086302	0.089841	0.0933	0.096644	0.10119	0.10602	0.11088	0.11582	0.12044	0.12449	0.12833	0.13224	0.1361	0.14002	0.14383	0.14696	0.15028	0.15355	0.15702	0.1607	0.165
94	1e-05	1e-05	1e-05	1e-05	1e-05	1e-05	0.0014531	0.0048617	0.0086365	0.013257	0.01746	0.023931	0.030665	0.038136	0.046745	0.056199	0.065766	0.07531	0.085462	0.096319	0.1067	0.11722	0.12662	0.13672	0.14608	0.15486	0.16337	0.17285	0.18245	0.19208	0.20105	0.21063	0.22122	0.23241	0.24304	0.25431	0.26584	0.27709	0.28775	0.29848	0.3088	0.31915	0.3291	0.3378	0.34619	0.35413	0.36111	0.36779	0.37509
95	0.015304	0.0070957	0.00085482	1e-05	1e-05	1e-05	1e-05	0.0062106	0.016046	0.025471	0.039027	0.056353	0.073793	0.092246	0.11042	0.13013	0.14974	0.16891	0.18871	0.20791	0.23	0.24953	NaN	NaN	NaN	NaN	NaN	NaN	NaN	NaN	NaN	NaN	NaN	NaN	NaN	NaN	NaN	NaN	NaN	NaN	NaN	NaN	NaN	NaN	NaN	NaN	NaN	NaN	NaN
96	1e-05	1e-05	1e-05	1e-05	1e-05	1e-05	0.0029249	0.0092153	0.015661	0.02388	0.032769	0.042607	0.053466	0.064182	0.075832	0.087745	0.10039	0.11293	0.12571	0.13892	0.15111	0.1633	0.17511	0.18625	0.19672	0.20611	0.21493	0.2233	0.23132	0.23911	0.24727	0.25569	0.26389	0.27202	0.28013	0.28953	0.29998	0.3111	0.32297	0.33615	0.35002	0.36384	0.37915	NaN	NaN	NaN	NaN	NaN	NaN
97	1e-05	1e-05	1e-05	1e-05	1e-05	1e-05	0.0030662	0.0074464	0.0115	0.01778	0.023157	0.031174	0.039576	0.048648	0.057949	0.067591	0.077173	0.086672	0.096491	0.10718	0.11601	0.12433	0.13052	0.13714	0.14263	0.14755	0.15071	0.1546	0.16059	0.16804	0.17661	NaN	NaN	NaN	NaN	NaN	NaN	NaN	NaN	NaN	NaN	NaN	NaN	NaN	NaN	NaN	NaN	NaN	NaN
98	1e-05	1e-05	1e-05	1e-05	1e-05	1e-05	0.0048506	0.014919	0.024329	0.03266	0.041275	0.049979	0.058484	0.066675	0.074649	0.082658	0.090058	0.097841	0.1047	0.11186	0.11933	0.1265	0.13428	0.14158	0.14985	0.15837	0.16735	0.17654	0.18443	0.19217	0.19997	0.20765	0.21446	0.22008	0.22566	0.23051	0.23575	0.24091	0.24614	0.25163	0.25708	0.2619	0.26654	0.27187	0.27689	0.2821	0.28626	0.28961	0.29288
99	1e-05	1e-05	1e-05	1e-05	1e-05	1e-05	0.0019385	0.0058751	0.0094803	0.013276	0.017177	0.022596	0.02844	0.034136	0.039984	0.046333	0.051945	0.057546	0.062668	0.068006	0.073188	0.07863	0.083195	0.086646	0.089888	0.092816	0.09584	0.099418	0.10319	0.10755	0.11193	0.11644	0.12024	0.12409	0.12872	0.13331	0.13818	0.14324	0.14854	0.1533	0.15765	0.16162	0.16518	0.16916	0.17309	0.17693	0.18054	0.18326	0.18531
100	0.0086708	0.006428	0.0042488	0.0031642	0.00057895	1e-05	1e-05	1e-05	1e-05	1e-05	1e-05	0.0023321	0.0065463	0.011636	0.01681	0.024076	0.031989	0.039748	0.047785	0.056153	0.064531	0.073863	0.082702	0.090074	0.097524	0.10536	0.11277	0.12012	0.12664	0.13263	0.13815	0.14385	0.1486	0.1528	0.15853	0.16396	0.16897	0.17421	0.17928	0.18471	0.18999	0.19599	0.20097	0.20609	0.2111	0.21492	0.2183	0.22073	0.22296
101	1e-05	1e-05	1e-05	1e-05	1e-05	1e-05	0.0032957	0.010054	0.017279	0.02392	0.03033	0.03722	0.044385	0.05217	0.060058	0.068268	0.076218	0.084145	0.09199	0.099251	0.10686	0.11432	0.12088	0.12727	0.13327	0.13907	0.14443	0.14979	0.15525	0.16065	0.16607	0.17101	0.17628	0.18202	0.18765	0.19323	0.19868	0.20467	0.2108	0.21641	0.22178	0.2271	0.233	0.23825	0.24303	0.24726	0.25183	0.25619	0.25968
102	1e-05	1e-05	1e-05	1e-05	1e-05	1e-05	0.0040185	0.01177	0.019311	0.025945	0.032061	0.038058	0.043594	0.049589	0.055613	0.06186	0.068233	0.074903	0.081281	0.08701	0.093311	0.099327	0.10451	0.11012	0.11578	0.12137	0.12647	0.13194	0.13714	0.1427	0.14857	0.15388	0.15963	0.16545	0.17097	0.17632	0.18145	0.18727	0.19302	0.19902	0.20414	0.20907	0.21427	0.21899	0.2238	0.22814	0.23257	0.23689	0.24022
103	1e-05	1e-05	1e-05	1e-05	1e-05	1e-05	0.0018337	0.0056666	0.010632	0.016289	0.022893	0.030183	0.036458	0.043717	0.049629	0.056179	0.062021	0.067963	0.073445	0.078371	0.082499	0.087531	0.093718	0.10037	0.10548	0.11047	0.11667	0.12338	0.13012	0.13799	0.1458	0.15368	0.16121	0.16762	0.17437	0.18142	0.18898	0.19604	0.20435	0.21112	0.21685	0.22284	0.2274	0.23081	0.23357	0.23559	0.23776	0.23905	0.23961
104	1e-05	1e-05	1e-05	1e-05	1e-05	1e-05	0.0046498	0.013709	0.023585	0.032661	0.043556	0.054455	0.065717	0.077471	0.088906	0.097877	0.1062	0.11428	0.121	0.12781	0.13532	0.14076	0.14641	0.15275	0.15829	0.16345	0.17011	0.17672	0.18287	0.18995	0.19604	0.20172	0.20821	0.21499	0.21996	0.22494	0.23043	0.23606	0.24185	0.24838	0.25458	0.26063	0.26597	0.2708	0.27414	0.27925	0.28451	0.28913	0.29355
105	1e-05	1e-05	1e-05	1e-05	1e-05	1e-05	0.0026501	0.0086219	0.016051	0.023688	0.031614	0.040147	0.048831	0.057752	0.067862	0.078264	0.088498	0.098881	0.10921	0.1192	0.12833	0.13724	0.14608	0.15506	0.16352	0.17117	0.17953	0.18729	0.19466	0.20217	0.20894	0.21656	0.22434	0.23164	0.2385	0.24562	0.25331	0.26005	0.26711	0.27361	0.28022	0.28771	0.29455	0.30076	0.30734	0.31378	0.32033	0.32578	0.33174
106	1e-05	1e-05	1e-05	1e-05	1e-05	1e-05	0.0033116	0.010679	0.018808	0.027317	0.036549	0.047068	0.057554	0.068013	0.079575	0.09125	0.10392	0.11709	0.12946	0.14172	0.15322	0.16395	0.17388	0.18387	0.19344	0.20167	0.20985	0.21622	0.22207	0.22796	0.23364	0.2401	0.24675	0.25352	0.25986	0.26647	0.27409	0.281	0.28866	0.29603	0.30375	0.31207	0.31979	0.32653	0.33291	0.33909	0.34498	0.35017	0.356
107	1e-05	1e-05	0.00065447	0.013475	0.025797	0.038245	0.051435	0.06542	0.079546	0.093595	0.10745	0.12219	0.1369	0.15245	0.16852	0.18513	0.20192	0.2186	0.23501	0.25162	0.26812	0.28474	0.29992	0.31433	0.32863	0.34299	0.3563	0.36917	0.38131	0.39363	0.40688	0.42105	0.43735	0.45651	NaN	NaN	NaN	NaN	NaN	NaN	NaN	NaN	NaN	NaN	NaN	NaN	NaN	NaN	NaN
108	1e-05	1e-05	1e-05	1e-05	1e-05	1e-05	0.0078478	0.020432	0.034691	0.049479	0.06479	0.08082	0.097008	0.11318	0.12953	0.14634	0.16261	0.17792	0.19336	0.20839	0.22354	0.23832	0.25279	0.26694	0.28191	0.29647	0.31105	0.32638	0.34322	NaN	NaN	NaN	NaN	NaN	NaN	NaN	NaN	NaN	NaN	NaN	NaN	NaN	NaN	NaN	NaN	NaN	NaN	NaN	NaN
109	1e-05	1e-05	1e-05	0.0067399	0.017692	0.029024	0.041087	0.054329	0.067896	0.081399	0.095405	0.11024	0.12518	0.1408	0.15713	0.17362	0.19026	0.20658	0.2217	0.23682	0.25191	0.26678	0.28036	0.29404	0.30728	0.31946	0.33117	0.34232	0.35349	0.36487	0.37585	0.38593	0.39635	0.40742	0.41737	0.42647	0.43566	0.44459	0.453	0.4608	0.46927	0.47868	0.48998	0.50203	0.51516	NaN	NaN	NaN	NaN
110	1e-05	1e-05	1e-05	1e-05	1e-05	1e-05	0.0047758	0.0145	0.024268	0.033552	0.042351	0.051252	0.060867	0.072403	0.083636	0.095502	0.10742	0.11972	0.1316	0.14299	0.15405	0.16555	0.17623	0.18562	0.1944	0.20357	0.21182	0.21986	0.2273	0.23474	0.24207	0.24936	0.25623	0.26342	0.27098	0.27707	0.28275	0.28878	0.29477	0.30091	0.30669	0.31261	0.31844	0.32425	0.32943	0.33409	0.33978	0.34562	0.35144
111	1e-05	1e-05	1e-05	1e-05	1e-05	0.0010972	0.0069291	0.013267	0.020865	0.028731	0.036895	0.04582	0.055273	0.065187	0.074887	0.084577	0.09418	0.10382	0.113	0.12143	0.1298	0.13783	0.14542	0.15274	0.15962	0.16676	0.17374	0.18003	0.18642	0.19318	0.19998	0.20632	0.2128	0.21906	0.22505	0.23107	0.2363	0.24181	0.24785	0.25303	0.2579	0.26311	0.26845	0.27341	0.27823	0.28301	0.28746	0.29218	0.29594
112	1e-05	1e-05	1e-05	1e-05	1e-05	1e-05	0.0047579	0.015395	0.025332	0.035141	0.043939	0.05311	0.061875	0.071419	0.080655	0.08977	0.099239	0.10879	0.11665	0.12541	0.13287	0.14174	0.14895	0.15536	0.16179	0.1683	0.17441	0.17875	0.18242	0.18671	0.19021	0.19473	0.19778	0.20215	0.20761	0.2121	0.21628	0.22087	0.22736	0.2338	0.23988	0.24608	0.25107	0.25685	0.26137	0.26454	0.26817	0.27207	0.27592
113	1e-05	1e-05	1e-05	1e-05	1e-05	1e-05	0.001531	0.0047861	0.0087362	0.013367	0.018163	0.023043	0.028629	0.034342	0.040435	0.046961	0.052979	0.058919	0.064718	0.070617	0.076738	0.083184	0.08988	0.095861	0.10156	0.1068	0.11172	0.11684	0.12167	0.12685	0.13172	0.13609	0.13989	0.14345	0.14717	0.151	0.15525	0.15982	0.16428	0.16834	0.17198	0.17569	0.17955	0.18353	0.18744	0.19113	0.1952	0.19881	0.20194
114	1e-05	1e-05	1e-05	1e-05	1e-05	1e-05	0.0038194	0.012117	0.020762	0.030344	0.040758	0.05263	0.065291	0.077937	0.090663	0.10323	0.11619	0.12882	0.14123	0.15391	0.16547	0.17729	0.18776	0.19736	0.20724	0.21663	0.22619	0.23475	0.24303	0.25088	0.258	0.26573	0.27256	0.28022	0.28812	0.29496	0.30152	0.30786	0.31463	0.3211	0.32754	0.33406	0.34017	0.34686	0.35332	0.36008	0.36813	0.37773	0.38814
115	1e-05	1e-05	1e-05	1e-05	1e-05	1e-05	0.0038729	0.012026	0.02107	0.030515	0.040211	0.050994	0.062165	0.073373	0.084907	0.097386	0.10996	0.1228	0.13564	0.14833	0.16065	0.17285	0.18449	0.19567	0.20637	0.21741	0.228	0.23797	0.2476	0.25692	0.26596	0.2752	0.28434	0.29362	0.30325	0.31309	0.32249	0.33154	0.34099	0.35009	0.35923	0.36854	0.37737	0.38587	0.39391	0.40147	0.40878	0.41624	0.42445
116	1e-05	1e-05	1e-05	1e-05	1e-05	1e-05	0.0031677	0.01005	0.017985	0.026099	0.034808	0.04471	0.055002	0.065015	0.075492	0.086348	0.097441	0.10881	0.12056	0.13191	0.14341	0.15467	0.16568	0.17647	0.18726	0.19754	0.20738	0.21671	0.22558	0.23382	0.24186	0.24977	0.2576	0.2652	0.2725	0.27945	0.28665	0.29374	0.30118	0.3083	0.31564	0.32311	0.33042	0.33745	0.34407	0.35071	0.35767	0.3644	0.37134
117	1e-05	1e-05	1e-05	1e-05	1e-05	1e-05	0.0031987	0.0099975	0.017123	0.024076	0.031002	0.038825	0.047236	0.055847	0.064435	0.073459	0.083096	0.092709	0.10196	0.11117	0.11969	0.12886	0.13732	0.14497	0.15263	0.16045	0.168	0.17444	0.18097	0.18766	0.19401	0.20123	0.20764	0.21432	0.2213	0.22777	0.23391	0.24001	0.24698	0.25355	0.25998	0.26675	0.27294	0.27924	0.28534	0.29094	0.29663	0.3023	0.30782
118	1e-05	1e-05	1e-05	1e-05	1e-05	0.00072646	0.0059845	0.013006	0.022154	0.03384	0.047328	0.063138	0.081329	0.10101	0.12235	0.14548	0.16995	0.19608	0.22459	NaN	NaN	NaN	NaN	NaN	NaN	NaN	NaN	NaN	NaN	NaN	NaN	NaN	NaN	NaN	NaN	NaN	NaN	NaN	NaN	NaN	NaN	NaN	NaN	NaN	NaN	NaN	NaN	NaN	NaN
119	1e-05	1e-05	1e-05	0.0053274	0.015473	0.025619	0.035971	0.046664	0.057813	0.06966	0.081254	0.093293	0.1065	0.11937	0.13229	0.14501	0.15829	0.17172	0.18517	0.1984	0.21097	0.22416	0.23721	0.2488	0.26064	0.27177	0.28268	0.29256	0.30205	0.31054	0.3184	0.32589	0.33266	0.33936	0.34651	0.35337	0.35991	0.36626	0.37292	0.37928	0.38678	0.39533	0.40504	0.41599	0.4285	NaN	NaN	NaN	NaN
120	1e-05	1e-05	1e-05	1e-05	0.0057136	0.012965	0.021424	0.030935	0.041793	0.053572	0.066284	0.079997	0.094446	0.10906	0.1237	0.13931	0.15487	0.16968	0.18425	0.19802	0.21179	0.22506	0.23788	0.24992	0.26119	0.27172	0.28096	0.28965	0.29854	0.30695	0.31514	0.32281	0.33202	0.34268	0.35264	0.36287	0.37388	0.3849	0.39536	0.40523	0.41518	0.4274	0.44083	0.45242	0.4621	NaN	NaN	NaN	NaN
121	1e-05	1e-05	1e-05	1e-05	1e-05	1e-05	0.0037208	0.0092502	0.015244	0.021588	0.028274	0.035224	0.04261	0.050492	0.058489	0.066933	0.075825	0.084944	0.09382	0.1023	0.1104	0.11842	0.12599	0.13296	0.13969	0.14635	0.1529	0.15896	0.16493	0.17083	0.17651	0.18209	0.18743	0.19314	0.19898	0.20445	0.20953	0.21445	0.2197	0.22432	0.22902	0.23372	0.23814	0.24282	0.24707	0.25113	0.25539	0.26018	0.26461
122	1e-05	1e-05	1e-05	0.006086	0.014553	0.025674	0.040793	0.060517	0.084555	0.1128	NaN	NaN	NaN	NaN	NaN	NaN	NaN	NaN	NaN	NaN	NaN	NaN	NaN	NaN	NaN	NaN	NaN	NaN	NaN	NaN	NaN	NaN	NaN	NaN	NaN	NaN	NaN	NaN	NaN	NaN	NaN	NaN	NaN	NaN	NaN	NaN	NaN	NaN	NaN
123	1e-05	1e-05	1e-05	1e-05	1e-05	1e-05	0.0025554	0.0076485	0.012461	0.016859	0.020953	0.026396	0.03252	0.038695	0.044921	0.052374	0.0595	0.066626	0.07429	0.082433	0.090546	0.099021	0.10624	0.11255	0.11809	0.12372	0.12937	0.13514	0.14098	0.1464	0.15144	0.15611	0.1607	0.16596	0.17141	0.17721	0.18275	0.18755	0.19274	0.19775	0.20335	0.20883	0.21461	0.2201	0.22501	0.23003	0.23528	0.24065	0.24618
124	1e-05	1e-05	1e-05	1e-05	1e-05	1e-05	0.0023464	0.0078096	0.014249	0.020195	0.025842	0.03256	0.04006	0.047899	0.055691	0.063867	0.071767	0.08017	0.087949	0.095071	0.10246	0.11026	0.1175	0.12407	0.13092	0.13789	0.14481	0.15151	0.15802	0.16464	0.1718	0.1791	0.18631	0.19327	0.20048	0.20707	0.21306	0.21888	0.22484	0.23031	0.23596	0.24077	0.24504	0.24889	0.25304	0.25681	0.26051	0.26448	0.26816
125	1e-05	1e-05	1e-05	1e-05	1e-05	1e-05	0.0028081	0.0090364	0.016001	0.02297	0.030068	0.037952	0.046985	0.056915	0.066807	0.076348	0.085849	0.095807	0.10566	0.11489	0.12412	0.13309	0.14179	0.1496	0.15695	0.16434	0.17233	0.18048	0.18863	0.19636	0.20443	0.21217	0.22032	0.22826	0.23624	0.244	0.25148	0.25836	0.26486	0.27033	0.2765	0.28251	0.28816	0.29325	0.29844	0.30356	0.30911	0.31492	0.32054
126	1e-05	1e-05	1e-05	1e-05	1e-05	1e-05	0.0033899	0.0097769	0.016177	0.021733	0.02737	0.033577	0.040262	0.047933	0.055165	0.062667	0.069626	0.076745	0.084011	0.091092	0.098334	0.10551	0.11139	0.1168	0.12127	0.12562	0.13009	0.13452	0.13841	0.14257	0.1467	0.15048	0.15408	0.15846	0.16277	0.16721	0.17175	0.1763	0.18139	0.18677	0.19176	0.19676	0.20204	0.20722	0.21199	0.21731	0.22247	0.22754	0.23218
127	1e-05	1e-05	1e-05	1e-05	1e-05	1e-05	0.0030802	0.0099957	0.017774	0.025122	0.032765	0.0415	0.051024	0.061112	0.070361	0.078752	0.087226	0.095714	0.10399	0.11155	0.11985	0.12793	0.13537	0.14192	0.14822	0.15556	0.16368	0.17169	0.17955	0.18755	0.19605	0.20382	0.21168	0.21961	0.22727	0.23475	0.24178	0.24828	0.2543	0.25945	0.26477	0.26956	0.27437	0.27898	0.28349	0.2888	0.29389	0.2987	0.3032
128	1e-05	1e-05	1e-05	1e-05	1e-05	1e-05	0.005377	0.012464	0.020118	0.027046	0.034208	0.042081	0.051005	0.060531	0.069833	0.078858	0.087768	0.096609	0.10518	0.11276	0.12082	0.12871	0.1362	0.14268	0.14901	0.15527	0.16176	0.16827	0.17494	0.18144	0.18861	0.1956	0.20258	0.20898	0.2153	0.2215	0.22749	0.23296	0.238	0.24237	0.24713	0.25158	0.25519	0.25843	0.26228	0.26628	0.27014	0.27438	0.27857
129	1e-05	1e-05	1e-05	1e-05	1e-05	1e-05	0.004921	0.016103	0.02837	0.040507	0.053306	0.066593	0.080538	0.095215	0.11004	0.12429	0.13808	0.15143	0.16431	0.17649	0.18921	0.2012	0.21251	0.22308	0.23293	0.24269	0.25335	0.26455	0.27571	0.28668	0.29757	0.30762	0.31806	0.32844	0.33856	0.3488	0.3589	0.36799	0.37619	0.38372	0.39146	0.39911	0.40666	0.41314	0.41979	0.42705	0.43437	0.44174	0.44906
130	1e-05	1e-05	1e-05	1e-05	1e-05	1e-05	0.0012694	0.0030245	0.0044747	0.005408	0.0057654	0.0066664	0.0078691	0.0089136	0.0095714	0.010529	0.011233	0.012183	0.013245	0.014068	0.014897	0.01563	0.015686	0.015293	0.015133	0.015399	0.015485	0.015535	0.015701	0.016014	0.016797	0.017593	0.018564	0.019824	0.02148	0.02262	0.023516	0.024522	0.025745	0.026493	0.027467	0.028014	0.028359	0.028854	0.029334	0.029604	0.030285	0.031281	0.032397
131	1e-05	1e-05	1e-05	1e-05	1e-05	1e-05	0.0011705	0.0033098	0.0054419	0.0069312	0.0081197	0.0097019	0.011592	0.013822	0.015287	0.016187	0.016856	0.017491	0.017864	0.017951	0.018117	0.018312	0.017769	0.017013	0.015933	0.01535	0.015194	0.015345	0.015433	0.016067	0.016992	0.018042	0.019052	0.020423	0.021916	0.02351	0.024943	0.026449	0.027738	0.029083	0.030179	0.030973	0.031383	0.031967	0.032475	0.032879	0.033349	0.034013	0.034763
132	1e-05	1e-05	1e-05	1e-05	1e-05	1e-05	0.0032317	0.0099417	0.01705	0.024442	0.031718	0.03922	0.047534	0.055636	0.063012	0.07148	0.079994	0.088692	0.097259	0.10559	0.11366	0.12165	0.12965	0.13651	0.14381	0.15204	0.1596	0.16719	0.17485	0.18267	0.19056	0.19825	0.20584	0.2128	0.22071	0.22763	0.23349	0.23918	0.24439	0.2486	0.25259	0.2559	0.25879	0.26159	0.26463	0.26702	0.2699	0.27276	0.2759
133	1e-05	1e-05	1e-05	1e-05	1e-05	1e-05	0.0049593	0.014614	0.025136	0.036361	0.047936	0.060283	0.073685	0.086977	0.099624	0.11218	0.12437	0.13634	0.14822	0.15991	0.17102	0.18182	0.19155	0.20035	0.20984	0.2192	0.22868	0.23906	0.24973	0.26068	0.27171	0.28267	0.29372	0.30472	0.31594	0.32534	0.33429	0.34299	0.34982	0.35538	0.36078	0.36523	0.36937	0.37351	0.37752	0.38093	0.3852	0.38955	0.39358
134	1e-05	1e-05	1e-05	0.0021163	0.0066863	0.012565	0.018965	0.025965	0.034103	0.043413	0.053538	0.065358	0.078321	0.091847	0.10564	0.11917	0.13269	0.14647	0.16082	0.17508	0.18961	0.2046	0.21922	0.23358	0.24775	0.26166	0.27578	0.28939	0.30303	0.31591	0.32871	0.34089	0.35225	0.36324	0.37357	0.38383	0.39431	0.40486	0.41606	0.42758	0.44016	0.45428	NaN	NaN	NaN	NaN	NaN	NaN	NaN
135	1e-05	1e-05	1e-05	1e-05	1e-05	1e-05	0.0039365	0.012405	0.022446	0.033635	0.045598	0.05912	0.074228	0.089249	0.10387	0.11823	0.1326	0.14655	0.16036	0.17366	0.18686	0.19925	0.21071	0.22062	0.23105	0.24089	0.25093	0.26154	0.27109	0.28102	0.29108	0.30068	0.31155	0.32208	0.33333	0.34277	0.35193	0.36008	0.36615	0.37213	0.37779	0.38225	0.38578	0.38778	0.38912	0.39007	0.39162	0.39343	0.39576
136	1e-05	1e-05	1e-05	0.00059867	0.0040407	0.0085886	0.013796	0.019655	0.02724	0.035866	0.046445	0.058626	0.071911	0.08513	0.09914	0.11349	0.12818	0.14259	0.15698	0.17104	0.18508	0.1979	0.21021	0.222	0.2342	0.24563	0.25727	0.26841	0.27964	0.29072	0.30101	0.3111	0.32156	0.33187	0.34189	0.35108	0.36069	0.36999	0.37999	0.39059	0.4022	0.41566	0.43011	NaN	NaN	NaN	NaN	NaN	NaN
137	1e-05	1e-05	1e-05	1e-05	1e-05	1e-05	0.0033386	0.011478	0.020421	0.030195	0.041084	0.052572	0.064106	0.076136	0.088148	0.099844	0.1113	0.1221	0.13177	0.14093	0.15018	0.15879	0.167	0.17526	0.18293	0.19053	0.19801	0.20507	0.21227	0.2199	0.22775	0.23535	0.24325	0.25123	0.25898	0.26679	0.27412	0.28115	0.28831	0.29483	0.30125	0.30707	0.31263	0.31797	0.32304	0.32799	0.33249	0.33667	0.34075
138	1e-05	1e-05	1e-05	1e-05	1e-05	1e-05	0.0020676	0.0071378	0.012988	0.019299	0.026984	0.035173	0.043269	0.051777	0.060713	0.069612	0.078834	0.088102	0.096664	0.10444	0.11225	0.11941	0.12627	0.13328	0.14017	0.14665	0.15313	0.15891	0.16442	0.17023	0.17664	0.18284	0.18893	0.19483	0.20057	0.20625	0.21176	0.21698	0.22247	0.22771	0.23281	0.23755	0.24215	0.24683	0.25153	0.25595	0.2603	0.26448	0.26896
139	1e-05	1e-05	1e-05	1e-05	1e-05	1e-05	0.0011556	0.0032172	0.005491	0.0075498	0.0097886	0.012144	0.014881	0.017518	0.020503	0.023659	0.027064	0.030819	0.034743	0.038702	0.042873	0.04704	0.051333	0.055538	0.059991	0.064353	0.069208	0.073972	0.078695	0.083659	0.088582	0.093619	0.098858	0.10405	0.10912	0.11402	0.11899	0.12355	0.12825	0.13271	0.13708	0.14147	0.14542	0.14923	0.15316	0.15716	0.16123	0.16483	0.16834
140	1e-05	1e-05	0.0047729	0.013301	0.020642	0.02889	0.0369	0.04488	0.054363	0.063912	0.073976	0.084198	0.094933	0.10622	0.11699	0.12927	0.14137	0.15423	0.1675	0.18039	0.1944	0.2097	0.22663	0.24501	0.26525	0.28886	0.31523	NaN	NaN	NaN	NaN	NaN	NaN	NaN	NaN	NaN	NaN	NaN	NaN	NaN	NaN	NaN	NaN	NaN	NaN	NaN	NaN	NaN	NaN
141	1e-05	1e-05	1e-05	1e-05	1e-05	1e-05	0.0030904	0.010742	0.020482	0.030673	0.042226	0.05516	0.068503	0.082131	0.095631	0.10902	0.12272	0.1372	0.15112	0.16296	0.17492	0.18582	0.1956	0.20524	0.21438	0.2239	0.23381	0.2433	0.25176	0.26029	0.26971	0.27841	0.28747	0.29674	0.30631	0.31539	0.32377	0.33146	0.33899	0.34659	0.35416	0.36106	0.36888	0.37679	0.38507	0.39256	0.40093	0.40957	0.41894
142	1e-05	1e-05	1e-05	1e-05	1e-05	1e-05	0.0052208	0.015241	0.025475	0.036076	0.047902	0.059729	0.072708	0.085326	0.097872	0.1112	0.12578	0.14113	0.157	0.1724	0.18754	0.2012	0.21511	0.22745	0.24068	0.25347	0.26512	0.27621	0.28649	0.29683	0.30751	0.31791	0.33004	0.34091	0.35353	0.36502	0.37637	0.38791	0.39888	0.41041	0.42234	0.43326	0.44394	0.45306	0.46291	0.47095	0.47944	0.4881	0.49632
143	1e-05	1e-05	1e-05	1e-05	1e-05	1e-05	0.0034832	0.0095811	0.015653	0.021225	0.02633	0.030784	0.034862	0.039968	0.043963	0.049134	0.054471	0.060129	0.066011	0.071124	0.075854	0.080635	0.085622	0.090716	0.094681	0.099242	0.1032	0.10665	0.11014	0.11331	0.11646	0.11986	0.12314	0.12625	0.1294	0.13367	0.1383	0.14298	0.148	0.15234	0.15752	0.16311	0.16854	0.17428	0.17939	0.18439	0.18828	0.19146	0.19458
144	1e-05	1e-05	1e-05	1e-05	1e-05	1e-05	0.0004413	0.0017279	0.0034553	0.0050379	0.0067518	0.0090998	0.011519	0.014557	0.016802	0.019652	0.023517	0.027403	0.031038	0.034164	0.037547	0.041466	0.045457	0.0499	0.054415	0.059816	0.065628	0.07016	0.075135	0.080238	0.086694	0.093634	0.10088	0.10712	0.11283	0.11895	0.12522	0.13051	0.13643	0.14179	0.14754	0.15198	0.15607	0.15961	0.16434	0.16918	0.1728	0.17614	0.17982
145	1e-05	1e-05	1e-05	1e-05	1e-05	1e-05	0.0026769	0.0079066	0.014034	0.020279	0.025411	0.030572	0.036525	0.041949	0.046528	0.051966	0.056929	0.063423	0.069744	0.075351	0.081343	0.088658	0.09567	0.10164	0.10869	0.11567	0.12163	0.12811	0.1337	0.13926	0.14508	0.15078	0.15618	0.16064	0.16557	0.16939	0.17388	0.17894	0.18357	0.18795	0.19267	0.19692	0.20073	0.20434	0.20854	0.21265	0.21737	0.22186	0.22574
146	1e-05	1e-05	1e-05	1e-05	1e-05	1e-05	0.0083525	0.021551	0.034061	0.045676	0.056	0.067216	0.078161	0.088777	0.098935	0.11117	0.12279	0.13357	0.14554	0.15624	0.16558	0.17487	0.1826	0.1906	0.19877	0.20592	0.20859	0.21113	0.21524	0.2172	0.2216	0.22674	0.2311	0.2358	0.23846	0.24008	0.24272	0.24794	0.25227	0.25529	0.26026	0.26341	0.26625	0.26971	0.27236	0.27628	0.28022	0.28418	0.28841
147	1e-05	1e-05	1e-05	1e-05	1e-05	1e-05	0.00722	0.020469	0.034319	0.048245	0.061336	0.075749	0.091666	0.10677	0.12202	0.13971	0.15722	0.17533	0.19349	0.211	0.22789	0.24518	0.26055	0.27464	0.28966	0.30419	0.31529	0.32643	0.3379	0.3483	0.35961	0.37098	0.38153	0.39179	0.40094	0.40907	0.41799	0.42861	0.43908	0.44944	0.46278	0.47577	0.48992	NaN	NaN	NaN	NaN	NaN	NaN
148	1e-05	1e-05	1e-05	1e-05	0.0040367	0.0098186	0.017129	0.026047	0.036372	0.047955	0.061039	0.075199	0.090574	0.10666	0.12359	0.14148	0.15927	0.17787	0.19679	0.21539	0.23398	0.2527	0.27075	0.28951	0.30941	0.33044	0.35249	0.3756	NaN	NaN	NaN	NaN	NaN	NaN	NaN	NaN	NaN	NaN	NaN	NaN	NaN	NaN	NaN	NaN	NaN	NaN	NaN	NaN	NaN
149	1e-05	1e-05	1e-05	1e-05	1e-05	1e-05	0.0026483	0.0064756	0.011304	0.017024	0.023027	0.031525	0.041301	0.050644	0.060111	0.071264	0.082555	0.094264	0.10708	0.11891	0.13061	0.14248	0.15126	0.15861	0.16646	0.17447	0.17949	0.18436	0.18962	0.19352	0.19827	0.20298	0.20729	0.21185	0.21719	0.2222	0.22614	0.23141	0.23621	0.24038	0.2458	0.25009	0.25373	0.25722	0.26152	0.26508	0.26822	0.27225	0.27561
150	1e-05	1e-05	1e-05	1e-05	1e-05	1e-05	0.0019018	0.0060159	0.011154	0.0165	0.023184	0.030876	0.039095	0.047225	0.054995	0.063733	0.072515	0.081415	0.090645	0.099521	0.10843	0.11666	0.1241	0.13083	0.13775	0.14434	0.15039	0.15614	0.16162	0.16689	0.17212	0.17722	0.18292	0.18896	0.19544	0.20117	0.20719	0.21303	0.21894	0.22465	0.23036	0.23596	0.24127	0.24563	0.24934	0.25271	0.25677	0.26094	0.26494
151	1e-05	1e-05	1e-05	0.0026121	0.010498	0.019551	0.028487	0.037575	0.048325	0.061024	0.073922	0.090717	0.10984	0.12844	0.14795	0.17152	0.19557	0.21952	0.24435	0.26851	0.29226	0.31752	0.34042	0.36214	0.38608	0.41052	0.42935	0.45012	0.47496	0.5013	NaN	NaN	NaN	NaN	NaN	NaN	NaN	NaN	NaN	NaN	NaN	NaN	NaN	NaN	NaN	NaN	NaN	NaN	NaN
152	1e-05	1e-05	1e-05	1e-05	1e-05	1e-05	0.0038053	0.012191	0.021712	0.032158	0.04359	0.055218	0.067401	0.079635	0.091448	0.10369	0.11623	0.12932	0.14254	0.1556	0.16894	0.18209	0.1955	0.20895	0.22216	0.23607	0.25055	0.2662	0.28331	0.30314	NaN	NaN	NaN	NaN	NaN	NaN	NaN	NaN	NaN	NaN	NaN	NaN	NaN	NaN	NaN	NaN	NaN	NaN	NaN
153	1e-05	1e-05	1e-05	1e-05	1e-05	1e-05	0.0017981	0.0063518	0.012705	0.019891	0.028245	0.037508	0.047107	0.056102	0.06446	0.07334	0.08205	0.091054	0.099422	0.10688	0.11384	0.12054	0.12663	0.13192	0.1377	0.14374	0.14991	0.15563	0.16107	0.16684	0.17305	0.1788	0.18484	0.19164	0.19915	0.20545	0.21197	0.21752	0.22354	0.22941	0.23497	0.24001	0.24561	0.25018	0.25373	0.25658	0.26043	0.26417	0.26782
154	1e-05	1e-05	1e-05	1e-05	0.0026946	0.012816	0.019582	0.025151	0.034027	0.042415	0.054674	0.070352	0.089749	0.10684	0.12102	0.13822	0.15599	0.17495	0.19293	0.2085	0.22585	0.24308	0.25578	0.26441	0.27732	0.29002	0.29687	0.30249	0.30884	0.31251	0.31851	0.32275	0.32638	0.32957	0.33355	0.33391	0.33537	0.33934	0.34275	0.34374	0.34956	0.35204	0.35595	0.36064	0.36748	0.37689	0.38888	NaN	NaN
155	1e-05	1e-05	1e-05	1e-05	1e-05	0.0089703	0.01904	0.02848	0.03856	0.049332	0.060799	0.074044	0.088453	0.10183	0.11517	0.13117	0.1471	0.16252	0.17828	0.19298	0.20639	0.21931	0.23054	0.24039	0.25093	0.2603	0.26332	0.26551	0.26841	0.26965	0.27273	0.27665	0.28035	0.28446	0.28806	0.29046	0.29299	0.29903	0.30458	0.30953	0.31646	0.32134	0.32487	0.32814	0.33136	0.33523	0.33937	0.34401	0.34835
156	1e-05	1e-05	1e-05	1e-05	1e-05	1e-05	0.0068963	0.013746	0.022479	0.031091	0.039125	0.04741	0.057923	0.067093	0.075708	0.085267	0.094846	0.10649	0.1178	0.12761	0.13842	0.14906	0.15932	0.16614	0.17485	0.18361	0.19104	0.19884	0.20597	0.212	0.21792	0.22254	0.22718	0.22941	0.23298	0.23514	0.2366	0.23897	0.24027	0.24059	0.24206	0.24281	0.24381	0.24584	0.25099	0.25789	0.26663	0.27876	0.29288
157	1e-05	1e-05	1e-05	0.0022566	0.0070417	0.012437	0.017728	0.023179	0.029381	0.036309	0.043882	0.052253	0.061257	0.070522	0.079809	0.090127	0.10085	0.11228	0.12417	0.1363	0.14803	0.15975	0.17158	0.18317	0.19434	0.20535	0.21577	0.22507	0.23431	0.24289	0.2509	0.25884	0.26676	0.27429	0.28177	0.2894	0.29705	0.30456	0.31301	0.3208	0.32966	0.33898	0.34886	0.35937	0.37064	0.38347	0.39741	0.41339	0.43187
158	1e-05	1e-05	1e-05	1e-05	1e-05	1e-05	0.0034973	0.011276	0.019534	0.028793	0.038387	0.048456	0.059226	0.070285	0.081475	0.09249	0.1042	0.11663	0.12869	0.14077	0.15244	0.1639	0.17564	0.18723	0.19817	0.2091	0.21984	0.2297	0.2396	0.24912	0.25858	0.26804	0.27806	0.28736	0.29599	0.3055	0.31492	0.3242	0.33376	0.3424	0.35169	0.36014	0.36835	0.37576	0.38271	0.39005	0.3962	0.40209	0.40755
159	1e-05	1e-05	1e-05	1e-05	1e-05	0.0022866	0.0085543	0.016108	0.025091	0.035257	0.0475	0.06125	0.076455	0.092452	0.10832	0.12517	0.14261	0.16124	0.18038	0.1996	0.2198	0.24071	0.26288	0.28728	NaN	NaN	NaN	NaN	NaN	NaN	NaN	NaN	NaN	NaN	NaN	NaN	NaN	NaN	NaN	NaN	NaN	NaN	NaN	NaN	NaN	NaN	NaN	NaN	NaN
160	1e-05	1e-05	1e-05	1e-05	1e-05	0.0024027	0.0098397	0.016826	0.024316	0.032342	0.040182	0.049092	0.058611	0.067771	0.076608	0.086983	0.097502	0.10813	0.11921	0.12951	0.13893	0.14859	0.15753	0.16614	0.17524	0.18394	0.1902	0.1961	0.20251	0.20797	0.2145	0.22163	0.22852	0.23513	0.24082	0.24579	0.25119	0.25742	0.26341	0.2685	0.2747	0.2798	0.28434	0.28876	0.29312	0.29816	0.30376	0.31018	0.31778
161	1e-05	1e-05	1e-05	1e-05	0.0018383	0.0087932	0.0161	0.023635	0.032307	0.041752	0.052855	0.065617	0.079298	0.093844	0.10886	0.12454	0.14098	0.15866	0.17723	0.19562	0.21419	0.23226	0.24963	0.26626	0.28221	0.29758	0.31228	0.3257	0.33793	0.35021	0.36343	0.37784	0.39389	NaN	NaN	NaN	NaN	NaN	NaN	NaN	NaN	NaN	NaN	NaN	NaN	NaN	NaN	NaN	NaN
162	1e-05	1e-05	1e-05	1e-05	1e-05	0.00021778	0.0060462	0.013335	0.021935	0.030924	0.041445	0.053785	0.066894	0.080053	0.092756	0.1059	0.11995	0.13417	0.14827	0.16271	0.17761	0.19168	0.20473	0.21732	0.22975	0.24282	0.25528	0.26609	0.27635	0.28652	0.29586	0.30503	0.31497	0.32546	0.33738	0.35078	0.36558	NaN	NaN	NaN	NaN	NaN	NaN	NaN	NaN	NaN	NaN	NaN	NaN
163	1e-05	1e-05	1e-05	1e-05	1e-05	1e-05	0.0026862	0.0087458	0.015168	0.022197	0.029687	0.037827	0.046356	0.054724	0.062981	0.071592	0.080177	0.089306	0.098077	0.10695	0.11562	0.12459	0.13351	0.14214	0.15106	0.16001	0.16887	0.17761	0.18577	0.19413	0.20223	0.2104	0.21815	0.22586	0.23377	0.24163	0.24924	0.25682	0.26442	0.27225	0.2801	0.28777	0.29483	0.30193	0.30852	0.31488	0.32067	0.32635	0.3316
164	1e-05	1e-05	1e-05	1e-05	0.012573	0.036115	0.059545	0.084409	0.11195	0.1427	0.17809	NaN	NaN	NaN	NaN	NaN	NaN	NaN	NaN	NaN	NaN	NaN	NaN	NaN	NaN	NaN	NaN	NaN	NaN	NaN	NaN	NaN	NaN	NaN	NaN	NaN	NaN	NaN	NaN	NaN	NaN	NaN	NaN	NaN	NaN	NaN	NaN	NaN	NaN
165	1e-05	1e-05	1e-05	0.0022817	0.0060329	0.010662	0.015732	0.02176	0.028819	0.036118	0.044781	0.054534	0.065036	0.076114	0.086952	0.098128	0.10955	0.12156	0.13301	0.14486	0.15695	0.16879	0.1803	0.19148	0.20231	0.21325	0.22433	0.23492	0.24494	0.25519	0.26452	0.27362	0.28253	0.29121	0.3001	0.30983	0.32057	0.3329	0.34785	NaN	NaN	NaN	NaN	NaN	NaN	NaN	NaN	NaN	NaN
166	1e-05	1e-05	1e-05	1e-05	1e-05	1e-05	0.0037347	0.011367	0.019002	0.026121	0.034134	0.041998	0.050297	0.058356	0.065941	0.073339	0.080797	0.087424	0.093118	0.098819	0.10428	0.10888	0.11362	0.11756	0.12183	0.12642	0.13113	0.13594	0.14122	0.14735	0.15291	0.15858	0.16451	0.17012	0.17558	0.18076	0.18573	0.19104	0.19614	0.20115	0.20596	0.21102	0.21548	0.21956	0.22308	0.22687	0.23038	0.23357	0.23624
167	1e-05	1e-05	1e-05	1e-05	0.011952	0.034421	0.059328	0.087892	NaN	NaN	NaN	NaN	NaN	NaN	NaN	NaN	NaN	NaN	NaN	NaN	NaN	NaN	NaN	NaN	NaN	NaN	NaN	NaN	NaN	NaN	NaN	NaN	NaN	NaN	NaN	NaN	NaN	NaN	NaN	NaN	NaN	NaN	NaN	NaN	NaN	NaN	NaN	NaN	NaN
168	1e-05	1e-05	1e-05	1e-05	1e-05	1e-05	0.011427	0.038055	NaN	NaN	NaN	NaN	NaN	NaN	NaN	NaN	NaN	NaN	NaN	NaN	NaN	NaN	NaN	NaN	NaN	NaN	NaN	NaN	NaN	NaN	NaN	NaN	NaN	NaN	NaN	NaN	NaN	NaN	NaN	NaN	NaN	NaN	NaN	NaN	NaN	NaN	NaN	NaN	NaN
169	1e-05	1e-05	1e-05	1e-05	1e-05	1e-05	0.0063794	0.018436	0.0305	0.042022	0.054477	0.067425	0.080831	0.09443	0.10878	0.12219	0.13561	0.1483	0.15962	0.17154	0.18349	0.19346	0.2035	0.21247	0.22113	0.2296	0.23939	0.2494	0.26024	0.27202	0.2819	0.29057	0.30011	0.30834	0.31652	0.32474	0.33304	0.3417	0.34945	0.35683	0.36482	0.37359	0.38319	0.39234	0.40203	0.41181	0.42108	0.4292	0.43563
170	1e-05	1e-05	1e-05	1e-05	1e-05	0.0021651	0.012963	0.023801	0.035497	0.047209	0.059142	0.071903	0.085703	0.09939	0.11334	0.12851	0.14419	0.15977	0.17465	0.1882	0.20165	0.21449	0.22664	0.23768	0.24846	0.25937	0.26895	0.27753	0.28635	0.29596	0.30592	0.31567	0.32586	0.33594	0.34557	0.35543	0.36453	0.37394	0.38364	0.39184	0.39961	0.40697	0.41399	0.42018	0.42571	0.43134	0.43614	0.44089	0.44528
171	1e-05	1e-05	1e-05	1e-05	0.00315	0.014454	0.026521	0.040868	0.057429	0.076328	0.098335	0.12438	0.15469	NaN	NaN	NaN	NaN	NaN	NaN	NaN	NaN	NaN	NaN	NaN	NaN	NaN	NaN	NaN	NaN	NaN	NaN	NaN	NaN	NaN	NaN	NaN	NaN	NaN	NaN	NaN	NaN	NaN	NaN	NaN	NaN	NaN	NaN	NaN	NaN
172	1e-05	1e-05	1e-05	1e-05	1e-05	1e-05	0.0027389	0.0084629	0.015033	0.020887	0.027174	0.033775	0.041038	0.048354	0.055834	0.064065	0.073018	0.082051	0.091046	0.099724	0.10903	0.11828	0.12753	0.13649	0.14564	0.1548	0.16379	0.17217	0.18092	0.19006	0.199	0.2079	0.21686	0.22605	0.23523	0.24444	0.25378	0.26324	0.27288	0.28163	0.29016	0.29879	0.30715	0.31513	0.3227	0.33009	0.33715	0.34378	0.34987
173	1e-05	1e-05	1e-05	1e-05	1e-05	1e-05	0.010297	0.021032	0.030582	0.039481	0.046972	0.05405	0.061286	0.067983	0.075145	0.082868	0.090678	0.098532	0.10658	0.11507	0.12379	0.13295	0.14266	0.15203	0.16164	0.1718	0.18126	0.19153	0.20211	0.21287	0.22468	0.23654	0.24817	0.26023	0.27241	0.28426	0.29554	0.30757	0.31821	0.32891	0.33957	0.34765	0.35463	0.3615	0.36723	0.37284	0.37849	0.3838	0.38894
174	1e-05	1e-05	0.0035468	0.0098856	0.016225	0.022601	0.028909	0.035808	0.042611	0.050168	0.058423	0.067749	0.078353	0.090179	0.10305	0.11681	0.13118	0.14723	0.16339	0.18068	0.19834	0.21607	0.23396	0.25222	0.27036	0.28907	0.30845	0.32916	0.35041	0.37418	NaN	NaN	NaN	NaN	NaN	NaN	NaN	NaN	NaN	NaN	NaN	NaN	NaN	NaN	NaN	NaN	NaN	NaN	NaN
175	1e-05	1e-05	1e-05	1e-05	1e-05	1e-05	0.001958	0.0059526	0.010199	0.014579	0.018968	0.023866	0.028996	0.033933	0.038771	0.0436	0.048103	0.052945	0.057308	0.061693	0.065816	0.069813	0.073416	0.076924	0.080495	0.084354	0.088204	0.092398	0.096045	0.10028	0.10443	0.10888	0.11325	0.11801	0.12285	0.12765	0.13205	0.1366	0.14104	0.14569	0.15019	0.15457	0.1585	0.16261	0.16643	0.17015	0.17363	0.17732	0.18107
176	1e-05	1e-05	1e-05	1e-05	1e-05	1e-05	0.0037884	0.010222	0.016462	0.022384	0.02816	0.034783	0.041853	0.048915	0.054764	0.060215	0.065713	0.071983	0.078177	0.084501	0.091529	0.099505	0.10733	0.11588	0.12483	0.13478	0.14509	0.1556	0.16598	0.17612	0.18621	0.19648	0.20573	0.21488	0.22284	0.23027	0.23733	0.24431	0.24991	0.25502	0.26079	0.26703	0.27253	0.27751	0.28195	0.28642	0.2904	0.29383	0.29679
177	1e-05	1e-05	1e-05	1e-05	1e-05	1e-05	0.0063346	0.019648	0.032605	0.043985	0.055388	0.06736	0.080172	0.094225	0.10846	0.1216	0.1348	0.14639	0.15796	0.17031	0.18395	0.19712	0.20913	0.22019	0.22983	0.23836	0.24684	0.25506	0.26357	0.27191	0.27885	0.28536	0.29234	0.29959	0.30669	0.31355	0.32132	0.32957	0.33762	0.34558	0.35362	0.36282	0.37217	0.38152	0.39169	0.40293	0.4156	0.42885	0.44305
178	1e-05	1e-05	1e-05	1e-05	1e-05	1e-05	0.0052912	0.016122	0.027227	0.038673	0.051163	0.066111	0.080912	0.094805	0.10998	0.12407	0.13752	0.15019	0.16112	0.17233	0.18246	0.19244	0.20065	0.20841	0.21603	0.22181	0.2278	0.23334	0.23788	0.24423	0.24904	0.25557	0.26088	0.26647	0.27313	0.28015	0.28783	0.2958	0.30463	0.31389	0.32157	0.33039	0.33692	0.34383	0.3509	0.35621	0.3614	0.36607	0.37091
179	1e-05	1e-05	1e-05	1e-05	1e-05	1e-05	0.0045377	0.013706	0.023332	0.033038	0.044217	0.057177	0.070044	0.083143	0.097209	0.11227	0.12623	0.14207	0.15721	0.17293	0.18872	0.2041	0.21761	0.23059	0.24464	0.25675	0.26711	0.27708	0.28553	0.29368	0.30151	0.31032	0.31937	0.32949	0.34056	0.35043	0.361	0.37308	0.38649	0.39976	0.41405	0.42878	0.44392	0.46024	NaN	NaN	NaN	NaN	NaN
180	1e-05	1e-05	1e-05	1e-05	1e-05	1e-05	0.00256	0.0072338	0.013304	0.018547	0.023835	0.030044	0.036672	0.042821	0.048341	0.054546	0.060855	0.067071	0.072566	0.076623	0.081723	0.087306	0.092155	0.096655	0.10191	0.10795	0.11362	0.11862	0.12412	0.13018	0.13696	0.14373	0.15004	0.15652	0.16286	0.16839	0.17322	0.17848	0.18391	0.1885	0.19386	0.1996	0.2047	0.20929	0.21344	0.21753	0.22185	0.22608	0.22988
181	1e-05	1e-05	1e-05	1e-05	1e-05	1e-05	0.0028217	0.0076888	0.01312	0.017446	0.021473	0.025785	0.03077	0.035632	0.039976	0.045431	0.050904	0.056338	0.061356	0.065746	0.071293	0.076998	0.082339	0.088043	0.094424	0.10223	0.10927	0.116	0.1226	0.12984	0.1375	0.14483	0.15108	0.15735	0.16239	0.16717	0.17131	0.17622	0.18065	0.18446	0.18851	0.19306	0.19762	0.20309	0.20802	0.21337	0.21804	0.22194	0.22547
182	1e-05	1e-05	1e-05	1e-05	1e-05	1e-05	0.0050112	0.016024	0.027679	0.040892	0.055178	0.068818	0.083643	0.098544	0.11395	0.12915	0.14465	0.15989	0.17447	0.1894	0.20332	0.21713	0.2313	0.2447	0.25757	0.26945	0.28075	0.29173	0.30268	0.31394	0.32457	0.33486	0.34426	0.35332	0.36222	0.37079	0.37974	0.38859	0.3966	0.40376	0.41027	0.41641	0.42232	0.42836	0.43426	0.43987	0.44572	0.45125	0.45736
183	1e-05	1e-05	1e-05	1e-05	1e-05	1e-05	0.0024852	0.007705	0.012558	0.016277	0.019655	0.026005	0.034257	0.042406	0.050623	0.059495	0.068106	0.076454	0.085197	0.094933	0.10555	0.11658	0.12546	0.13264	0.14011	0.14778	0.15674	0.16646	0.17547	0.18368	0.19279	0.2018	0.21124	0.22169	0.23353	0.24453	0.25566	0.26413	0.27159	0.27976	0.28865	0.29597	0.30243	0.30741	0.31261	0.31648	0.31964	0.32196	0.32566
184	1e-05	1e-05	1e-05	1e-05	1e-05	1e-05	0.0042124	0.013202	0.0215	0.029414	0.037815	0.044127	0.050391	0.057439	0.064981	0.073738	0.083123	0.091391	0.099679	0.1087	0.11774	0.12546	0.13397	0.14225	0.14979	0.15785	0.16514	0.17219	0.17977	0.18735	0.19404	0.2008	0.20806	0.21491	0.22222	0.23031	0.23802	0.24495	0.2521	0.25928	0.26634	0.27334	0.28035	0.28733	0.2952	0.3023	0.30816	0.31365	0.31987
185	1e-05	1e-05	1e-05	1e-05	1e-05	1e-05	0.0015073	0.0048178	0.0082941	0.01172	0.015162	0.01901	0.023334	0.02806	0.033095	0.038665	0.044314	0.049989	0.055679	0.061901	0.068416	0.074888	0.080714	0.086062	0.091401	0.096209	0.10105	0.10583	0.11055	0.11504	0.11954	0.12404	0.12895	0.13482	0.14115	0.14705	0.15368	0.15992	0.16618	0.17234	0.1792	0.18579	0.19226	0.19849	0.20431	0.20979	0.21566	0.22118	0.22685
186	1e-05	1e-05	1e-05	1e-05	1e-05	1e-05	0.0047294	0.014583	0.023952	0.034486	0.044662	0.054826	0.065084	0.075837	0.086877	0.097708	0.10817	0.11762	0.12731	0.1373	0.14617	0.1552	0.16426	0.17311	0.18137	0.18913	0.1967	0.20444	0.21243	0.22024	0.2285	0.23683	0.24484	0.25232	0.2598	0.26697	0.2744	0.28254	0.29015	0.29739	0.3045	0.3104	0.31647	0.32233	0.32846	0.33412	0.34006	0.34566	0.34992
187	1e-05	1e-05	1e-05	1e-05	1e-05	1e-05	0.0027253	0.0080989	0.013403	0.018609	0.024322	0.031139	0.038311	0.046388	0.05463	0.063389	0.072184	0.080968	0.089937	0.099763	0.11001	0.12036	0.12994	0.13965	0.14905	0.15827	0.16735	0.17623	0.185	0.19349	0.202	0.21047	0.21891	0.22748	0.23546	0.24294	0.25087	0.25843	0.26584	0.27313	0.28082	0.2877	0.29421	0.29992	0.30565	0.31169	0.31782	0.32348	0.32937
188	1e-05	1e-05	1e-05	1e-05	1e-05	1e-05	0.0026192	0.0083706	0.013671	0.020444	0.027385	0.035073	0.042945	0.050849	0.058784	0.067154	0.075353	0.082759	0.089997	0.098284	0.10612	0.11343	0.12063	0.12812	0.13504	0.14155	0.1476	0.15341	0.16014	0.16673	0.17285	0.17826	0.18408	0.18969	0.19511	0.20116	0.20769	0.21484	0.222	0.22875	0.23613	0.24315	0.25074	0.2586	0.26659	0.27408	0.28115	0.28821	0.29456
189	1e-05	1e-05	1e-05	1e-05	1e-05	1e-05	0.0099233	0.031862	0.054051	0.077131	0.099959	0.12401	0.14828	0.17329	0.19777	0.22336	0.24601	0.26733	0.28551	0.30521	0.32494	0.34362	0.36173	0.38081	0.39821	0.41649	0.43539	0.45662	0.48074	0.50805	0.53535	0.56182	0.59269	0.62364	0.65604	0.69	0.72226	0.75032	0.77391	0.79313	0.80762	0.81777	0.82523	0.82554	0.82334	0.81333	0.79989	0.78709	0.77533
190	1e-05	1e-05	1e-05	1e-05	1e-05	1e-05	0.0036947	0.012135	0.021343	0.031055	0.040717	0.051117	0.062246	0.073949	0.086948	0.09972	0.11316	0.1257	0.13834	0.1502	0.16283	0.17636	0.18963	0.20206	0.2145	0.2259	0.23723	0.24838	0.2596	0.2701	0.28146	0.29214	0.3024	0.31219	0.32222	0.33133	0.34036	0.34908	0.35737	0.36523	0.37347	0.3804	0.38693	0.39221	0.39751	0.40231	0.40738	0.41252	0.41701
191	1e-05	1e-05	1e-05	0.001979	0.0096541	0.017572	0.026591	0.036455	0.047267	0.058303	0.069256	0.08104	0.094122	0.10728	0.12175	0.13571	0.15023	0.16441	0.17867	0.19243	0.20673	0.22152	0.23584	0.24978	0.2643	0.27813	0.29229	0.3063	0.32002	0.33322	0.34718	0.36212	0.37805	0.39557	0.41393	0.43278	NaN	NaN	NaN	NaN	NaN	NaN	NaN	NaN	NaN	NaN	NaN	NaN	NaN
192	1e-05	1e-05	1e-05	1e-05	1e-05	1e-05	0.0026496	0.0076958	0.01172	0.016675	0.021184	0.025654	0.030392	0.03575	0.041295	0.046987	0.05347	0.06044	0.068044	0.076264	0.083787	0.091305	0.099125	0.1071	0.11488	0.1227	0.13051	0.1379	0.14492	0.15147	0.15776	0.16399	0.1703	0.1762	0.18174	0.18741	0.19297	0.19817	0.20342	0.20859	0.21405	0.21959	0.22531	0.23072	0.23648	0.24216	0.247	0.25171	0.25671
193	1e-05	1e-05	1e-05	1e-05	0.0055673	0.010694	0.015905	0.021076	0.025428	0.030035	0.033626	0.036633	0.039679	0.043383	0.047191	0.051344	0.055533	0.059618	0.063978	NaN	NaN	NaN	NaN	NaN	NaN	NaN	NaN	NaN	NaN	NaN	NaN	NaN	NaN	NaN	NaN	NaN	NaN	NaN	NaN	NaN	NaN	NaN	NaN	NaN	NaN	NaN	NaN	NaN	NaN
194	1e-05	1e-05	1e-05	1e-05	1e-05	1e-05	0.0018389	0.0061853	0.010896	0.016022	0.021351	0.026792	0.032504	0.038941	0.045287	0.05183	0.05822	0.064497	0.070509	0.076748	0.082864	0.088746	0.094198	0.099565	0.10449	0.10957	0.11478	0.12023	0.12581	0.13137	0.13701	0.14272	0.14941	0.15683	0.16461	0.17282	0.1812	0.18985	0.19811	0.20631	0.21509	0.22332	0.23184	0.23972	0.2472	0.25426	0.26106	0.26781	0.27395
195	0.0072322	0.0035799	8.4705e-05	1e-05	1e-05	1e-05	1e-05	0.0024489	0.0054101	0.010219	0.016527	0.023043	0.030302	0.037938	0.045313	0.052337	0.06085	0.069342	0.077968	0.086688	0.095268	0.1035	0.11203	0.12086	0.12967	0.13841	0.14655	0.15368	0.1604	0.16631	0.17239	0.17794	0.18324	0.18879	0.19357	0.19793	0.2017	0.20521	0.20804	0.2105	0.21349	0.21566	0.21844	0.22163	0.22384	0.22611	0.22806	0.23092	0.23412
196	1e-05	1e-05	1e-05	1e-05	1e-05	1e-05	0.004499	0.014928	0.026227	0.037503	0.050112	0.063029	0.076348	0.090757	0.1041	0.11705	0.12975	0.13933	0.14807	0.15668	0.16556	0.17271	0.17929	0.18603	0.19173	0.19906	0.20625	0.21299	0.22203	0.2311	0.23937	0.24635	0.25498	0.26342	0.27101	0.27806	0.28241	0.28744	0.29266	0.29566	0.2991	0.30373	0.30982	0.31418	0.31896	0.3239	0.32902	0.33665	0.34367
197	1e-05	1e-05	1e-05	1e-05	1e-05	1e-05	0.0021172	0.0075497	0.013156	0.020083	0.02732	0.035358	0.043803	0.052539	0.061794	0.071074	0.080389	0.089082	0.097917	0.10686	0.11519	0.12304	0.13118	0.13988	0.1485	0.15675	0.16497	0.17346	0.18209	0.1904	0.19878	0.20711	0.21609	0.22439	0.23198	0.23938	0.24679	0.25423	0.26138	0.26848	0.27577	0.2829	0.29025	0.29677	0.30364	0.31018	0.31602	0.32212	0.3281
198	1e-05	1e-05	1e-05	1e-05	1e-05	1e-05	0.0017563	0.0068888	0.012226	0.019004	0.026649	0.035295	0.044598	0.054703	0.065745	0.077282	0.089311	0.10195	0.11413	0.12658	0.13845	0.14932	0.16022	0.17151	0.1822	0.19167	0.20075	0.20996	0.2188	0.22744	0.23626	0.24454	0.25384	0.26279	0.27097	0.27977	0.28965	0.29973	0.30928	0.31875	0.32895	0.33861	0.349	0.35839	0.36802	0.37732	0.38547	0.3931	0.40068
199	2.5493e-05	1e-05	1e-05	0.0016825	0.0070955	0.011267	0.016865	0.023962	0.03031	0.039806	0.05325	0.067324	0.082578	0.09982	0.11759	0.13417	0.15351	0.17184	0.18998	0.20937	0.22864	0.24627	0.26542	0.28678	0.30909	0.33269	0.35927	NaN	NaN	NaN	NaN	NaN	NaN	NaN	NaN	NaN	NaN	NaN	NaN	NaN	NaN	NaN	NaN	NaN	NaN	NaN	NaN	NaN	NaN
200	1e-05	1e-05	1e-05	1e-05	0.0034704	0.0067624	0.011385	0.017631	0.024052	0.031397	0.039745	0.048476	0.056505	0.065826	0.075177	0.083079	0.093651	0.10368	0.1135	0.12306	0.13303	0.14255	0.15242	0.1641	0.17476	0.18541	0.1966	0.20632	0.21635	0.22497	0.23427	0.24288	0.25239	0.26168	0.26929	0.27673	0.28458	0.29235	0.29993	0.30737	0.31668	0.32412	0.33214	0.33797	0.34315	0.3479	0.35148	0.35411	0.35625
201	1e-05	1e-05	1e-05	1e-05	1e-05	1e-05	0.0033465	0.010195	0.016777	0.023241	0.03038	0.037574	0.045144	0.052571	0.059686	0.067275	0.074235	0.081264	0.087973	0.094903	0.1022	0.10912	0.11627	0.12359	0.1311	0.13866	0.14614	0.15412	0.16166	0.16953	0.17784	0.18543	0.19296	0.20014	0.20659	0.21287	0.21933	0.22554	0.23116	0.23713	0.2431	0.24874	0.25492	0.26117	0.26697	0.2727	0.27798	0.28278	0.28717
202	0.0082153	0.003274	1e-05	1e-05	1e-05	1e-05	1e-05	1e-05	0.00073701	0.0057811	0.01185	0.017867	0.025176	0.032228	0.03954	0.046026	0.052112	0.058058	0.063846	0.069286	0.074507	0.080111	0.086466	0.092596	0.098417	0.10382	0.10986	0.11651	0.12301	0.12908	0.1352	0.14058	0.14539	0.14999	0.15447	0.1588	0.16286	0.16677	0.17035	0.17371	0.17776	0.18115	0.18536	0.18948	0.19335	0.1973	0.20158	0.20673	0.21184
203	1e-05	1e-05	1e-05	1e-05	1e-05	0.0036258	0.008812	0.016802	0.026078	0.038131	0.053048	0.070273	0.089735	0.11155	0.13545	0.1602	0.18634	0.21439	0.24153	0.26974	0.29761	0.32561	0.35508	0.38563	0.41702	0.44775	NaN	NaN	NaN	NaN	NaN	NaN	NaN	NaN	NaN	NaN	NaN	NaN	NaN	NaN	NaN	NaN	NaN	NaN	NaN	NaN	NaN	NaN	NaN
204	1e-05	1e-05	1e-05	0.0006428	0.0041944	0.0084733	0.013185	0.018836	0.025403	0.032721	0.041036	0.049222	0.057843	0.06741	0.077813	0.088617	0.099728	0.11154	0.12319	0.13489	0.14676	0.15753	0.16814	0.17899	0.18949	0.19987	0.2104	0.22072	0.23042	0.23978	0.24869	0.25705	0.26641	0.27635	0.28545	0.29431	0.30233	0.31	0.31719	0.3242	0.33157	0.33892	0.34642	0.35294	0.35903	0.36532	0.37226	0.38048	0.38877
205	1e-05	1e-05	1e-05	1e-05	1e-05	1e-05	NaN	NaN	NaN	NaN	NaN	NaN	NaN	NaN	NaN	NaN	NaN	NaN	NaN	NaN	NaN	NaN	NaN	NaN	NaN	NaN	NaN	NaN	NaN	NaN	NaN	NaN	NaN	NaN	NaN	NaN	NaN	NaN	NaN	NaN	NaN	NaN	NaN	NaN	NaN	NaN	NaN	NaN	NaN
206	1e-05	1e-05	1e-05	0.0011625	0.0046454	0.010615	0.016938	0.024844	0.036186	0.049571	0.064029	0.07989	0.096442	0.11406	0.13393	0.15531	0.17677	0.20004	0.22343	0.24578	0.2682	0.29084	0.31362	0.33597	0.35791	0.37971	0.40025	0.42036	0.43972	0.45775	0.47518	0.49174	0.50894	0.52591	0.5435	0.56257	NaN	NaN	NaN	NaN	NaN	NaN	NaN	NaN	NaN	NaN	NaN	NaN	NaN
207	1e-05	1e-05	1e-05	1e-05	1e-05	1e-05	0.011173	NaN	NaN	NaN	NaN	NaN	NaN	NaN	NaN	NaN	NaN	NaN	NaN	NaN	NaN	NaN	NaN	NaN	NaN	NaN	NaN	NaN	NaN	NaN	NaN	NaN	NaN	NaN	NaN	NaN	NaN	NaN	NaN	NaN	NaN	NaN	NaN	NaN	NaN	NaN	NaN	NaN	NaN
208	1e-05	1e-05	1e-05	1e-05	1e-05	1e-05	0.0018373	0.0066524	0.011784	0.017711	0.024573	0.032247	0.041225	0.050996	0.061277	0.07149	0.082274	0.093528	0.10458	0.11578	0.12733	0.13864	0.14957	0.15955	0.16888	0.17758	0.18657	0.19476	0.20261	0.21021	0.21798	0.22504	0.23247	0.23982	0.24764	0.2556	0.26399	0.27181	0.28014	0.28812	0.29617	0.30386	0.31162	0.3186	0.32566	0.3322	0.33885	0.34516	0.35131
209	1e-05	1e-05	1e-05	1e-05	0.00096851	0.0041764	0.0079185	0.012587	0.019111	0.026203	0.034218	0.042711	0.051795	0.062285	0.073828	0.086379	0.09979	0.11427	0.12868	0.14276	0.15795	0.17352	0.18937	0.20583	0.22246	0.23978	0.25861	0.27779	0.29719	0.31796	0.34019	NaN	NaN	NaN	NaN	NaN	NaN	NaN	NaN	NaN	NaN	NaN	NaN	NaN	NaN	NaN	NaN	NaN	NaN
210	1e-05	1e-05	1e-05	1e-05	1e-05	1e-05	0.0044091	0.014721	0.027453	0.041484	0.055465	0.070638	0.085737	0.1007	0.11656	0.13257	0.14799	0.16487	0.18036	0.19382	0.20671	0.21873	0.22958	0.23882	0.24775	0.25613	0.26468	0.27231	0.27841	0.28396	0.28963	0.2935	0.29731	0.30065	0.30499	0.30993	0.31498	0.319	0.3232	0.32785	0.33333	0.33942	0.34662	0.35365	0.36093	0.36741	0.37276	0.37775	0.38244
211	1e-05	1e-05	1e-05	1e-05	1e-05	1e-05	0.0021988	0.0069207	0.011945	0.017335	0.023131	0.028971	0.035148	0.041551	0.048726	0.056261	0.063708	0.07163	0.079549	0.087661	0.095561	0.10327	0.1108	0.1184	0.12611	0.13336	0.14069	0.14784	0.15414	0.16058	0.16644	0.17237	0.17816	0.18372	0.189	0.19381	0.19875	0.20337	0.20794	0.21246	0.21684	0.22138	0.22585	0.23008	0.23417	0.23774	0.24146	0.24474	0.24737
212	1e-05	1e-05	1e-05	1e-05	1e-05	1e-05	0.0060967	0.018433	0.030781	0.043713	0.057432	0.071009	0.084927	0.10004	0.11626	0.13282	0.15002	0.16815	0.18659	0.20573	0.2252	0.24416	0.26375	0.28358	0.3029	0.32233	0.34221	0.36199	0.38193	0.40301	NaN	NaN	NaN	NaN	NaN	NaN	NaN	NaN	NaN	NaN	NaN	NaN	NaN	NaN	NaN	NaN	NaN	NaN	NaN
213	1e-05	1e-05	1e-05	1e-05	1e-05	1e-05	0.0024777	0.0081206	0.013722	0.019512	0.024726	0.02981	0.034494	0.039477	0.045002	0.05047	0.05642	0.062616	0.068389	0.074807	0.081289	0.08797	0.094443	0.10106	0.1069	0.11182	0.11673	0.12086	0.12419	0.1277	0.13098	0.13407	0.13719	0.14071	0.14452	0.14907	0.15454	0.1599	0.16576	0.17213	0.17891	0.18524	0.19176	0.19821	0.20473	0.21048	0.21574	0.22035	0.22451
214	1e-05	1e-05	1e-05	1e-05	1e-05	1e-05	0.0017636	0.0058294	0.010512	0.01541	0.019948	0.023997	0.028544	0.033998	0.039781	0.045839	0.051487	0.057204	0.062726	0.068545	0.074137	0.080185	0.086477	0.092907	0.098383	0.10324	0.10766	0.11174	0.11526	0.11912	0.12302	0.12731	0.1312	0.13537	0.13936	0.14403	0.14963	0.15508	0.16101	0.16758	0.17436	0.18026	0.18583	0.19171	0.19777	0.20325	0.20854	0.21331	0.21801
215	1e-05	1e-05	1e-05	1e-05	1e-05	1e-05	0.0014573	0.0054257	0.010102	0.015197	0.0209	0.026228	0.032207	0.038737	0.046028	0.053641	0.061127	0.068962	0.076349	0.083759	0.091249	0.097897	0.10532	0.11242	0.11922	0.1255	0.13137	0.13715	0.14231	0.14729	0.15215	0.15682	0.16187	0.16639	0.17055	0.17473	0.17924	0.18377	0.1881	0.19258	0.19757	0.20234	0.20729	0.21201	0.21676	0.22188	0.22673	0.23132	0.23562
216	1e-05	1e-05	1e-05	1e-05	1e-05	1e-05	0.0022416	0.0074249	0.012769	0.019364	0.027066	0.034797	0.043614	0.052711	0.062046	0.071966	0.081719	0.092253	0.10344	0.11511	0.12639	0.13771	0.14927	0.15965	0.16981	0.17908	0.18771	0.19617	0.2045	0.21183	0.21886	0.2257	0.23157	0.23659	0.24211	0.24738	0.25279	0.25793	0.2628	0.26624	0.26935	0.27209	0.27458	0.27755	0.28136	0.28421	0.28643	0.28924	0.29233
217	1e-05	1e-05	1e-05	1e-05	1e-05	1e-05	0.0025386	0.0076105	0.013408	0.019738	0.026626	0.033288	0.041172	0.050305	0.060235	0.070595	0.080819	0.091169	0.10231	0.11345	0.12483	0.1364	0.14809	0.15888	0.16826	0.17715	0.1854	0.19361	0.20175	0.20947	0.21691	0.22377	0.22975	0.23535	0.24136	0.24848	0.2556	0.26254	0.26894	0.27453	0.27973	0.28469	0.28974	0.29533	0.30134	0.30647	0.31047	0.3143	0.31818
218	1e-05	1e-05	1e-05	1e-05	1e-05	1e-05	0.0026118	0.0098129	0.017646	0.026874	0.037494	0.048671	0.060477	0.073213	0.086584	0.10055	0.11497	0.1289	0.14238	0.1561	0.16955	0.18281	0.19619	0.20925	0.22213	0.23411	0.24553	0.25648	0.26747	0.27823	0.28869	0.29883	0.30877	0.31816	0.32758	0.33652	0.34571	0.3547	0.36319	0.37149	0.38005	0.38872	0.39775	0.4066	0.41637	0.42707	0.43974	0.45466	NaN
219	1e-05	1e-05	1e-05	1e-05	0.0012333	0.0072548	0.015139	0.024452	0.033532	0.043363	0.054173	0.066491	0.079132	0.092636	0.10655	0.12111	0.13596	0.14996	0.16394	0.17817	0.19228	0.20662	0.22001	0.23338	0.24659	0.25931	0.27125	0.28325	0.29519	0.30676	0.31802	0.32903	0.33944	0.34942	0.35917	0.36852	0.3785	0.38868	0.39923	0.41032	0.42256	0.43631	NaN	NaN	NaN	NaN	NaN	NaN	NaN
220	1e-05	1e-05	1e-05	1e-05	1e-05	1e-05	0.0049267	0.015642	0.024741	0.032592	0.040119	0.047134	0.05415	0.060851	0.067209	0.074313	0.081642	0.089035	0.095864	0.10392	0.11208	0.11974	0.12707	0.13434	0.14158	0.14983	0.15728	0.16312	0.16843	0.17346	0.17762	0.18166	0.18689	0.19239	0.19701	0.20129	0.20496	0.20991	0.21638	0.22327	0.23016	0.23757	0.24427	0.24862	0.2528	0.25817	0.26366	0.26874	0.27227
221	1e-05	1e-05	1e-05	1e-05	1e-05	1e-05	0.0023728	0.0076165	0.012804	0.019015	0.025957	0.033046	0.040293	0.048613	0.057079	0.065753	0.074479	0.083036	0.091418	0.099699	0.10735	0.11482	0.12202	0.12928	0.13573	0.14165	0.14722	0.15299	0.1587	0.16443	0.17033	0.17619	0.18211	0.18785	0.1936	0.19943	0.20539	0.21128	0.21663	0.22183	0.22674	0.23122	0.23567	0.23955	0.2437	0.24717	0.25028	0.25329	0.25607
222	1e-05	1e-05	1e-05	0.00074479	0.0070393	0.013825	0.02226	0.032456	0.043331	0.0556	0.069427	0.085382	0.10219	0.1204	0.13936	0.15924	0.18021	0.20124	0.22274	0.24508	0.26788	0.29131	0.31498	0.33961	0.36544	0.39257	NaN	NaN	NaN	NaN	NaN	NaN	NaN	NaN	NaN	NaN	NaN	NaN	NaN	NaN	NaN	NaN	NaN	NaN	NaN	NaN	NaN	NaN	NaN
223	1e-05	1e-05	1e-05	1e-05	1e-05	1e-05	0.0040809	0.013583	0.023275	0.033364	0.044487	0.05433	0.064206	0.074787	0.08643	0.099273	0.11206	0.12507	0.1371	0.14872	0.15941	0.17036	0.18216	0.19467	0.20564	0.21671	0.22711	0.23649	0.24529	0.25461	0.26357	0.27369	0.28329	0.29305	0.30123	0.30981	0.31659	0.32317	0.33023	0.33789	0.34514	0.35305	0.35861	0.36296	0.36716	0.37257	0.37745	0.38275	0.3867
224	1e-05	1e-05	1e-05	1e-05	1e-05	0.0013448	0.0066968	0.013228	0.020037	0.028045	0.036758	0.04625	0.056808	0.068594	0.08113	0.093788	0.10671	0.11945	0.13331	0.14839	0.16338	0.17936	0.1955	0.21256	0.22924	0.24665	0.26389	0.28106	0.29828	0.31409	0.32925	0.34557	0.36308	0.38196	0.39986	0.41796	NaN	NaN	NaN	NaN	NaN	NaN	NaN	NaN	NaN	NaN	NaN	NaN	NaN
225	1e-05	1e-05	1e-05	1e-05	1e-05	1e-05	0.0035182	0.01065	0.017834	0.024948	0.032381	0.04021	0.048216	0.056228	0.064475	0.073384	0.082441	0.090939	0.099605	0.10843	0.11751	0.12634	0.13476	0.14357	0.15297	0.16307	0.17336	0.18477	0.19845	0.21454	NaN	NaN	NaN	NaN	NaN	NaN	NaN	NaN	NaN	NaN	NaN	NaN	NaN	NaN	NaN	NaN	NaN	NaN	NaN
226	1e-05	1e-05	1e-05	1e-05	1e-05	1e-05	0.0063626	0.018879	0.030748	0.0428	0.055272	0.068881	0.083522	0.097802	0.11199	0.12519	0.13885	0.15178	0.16509	0.17881	0.19378	0.20875	0.2231	0.23797	0.25344	0.26826	0.28297	0.29628	0.30916	0.32176	0.33441	0.34546	0.3552	0.36439	0.3717	0.37762	0.38429	0.39183	0.39995	0.40782	0.41477	0.42043	0.42583	0.43184	0.43798	0.44392	0.4502	0.45585	0.45972
227	1e-05	1e-05	1e-05	1e-05	1e-05	1e-05	0.0062436	0.018068	0.031631	0.044789	0.059062	0.072765	0.086477	0.1009	0.11527	0.12813	0.13944	0.1505	0.16177	0.17144	0.18292	0.19265	0.20204	0.21293	0.22359	0.2344	0.24603	0.25845	0.26978	0.28106	0.29256	0.30155	0.31134	0.32093	0.32783	0.33452	0.34089	0.34665	0.3516	0.35756	0.36327	0.37113	0.38113	NaN	NaN	NaN	NaN	NaN	NaN
228	1e-05	1e-05	1e-05	1e-05	0.0011083	0.0092716	0.01797	0.026942	0.036117	0.045639	0.056306	0.067133	0.077824	0.087654	0.097634	0.10919	0.12036	0.13106	0.14192	0.15335	0.16495	0.1757	0.18629	0.19763	0.20955	0.22121	0.2308	0.24032	0.24988	0.25863	0.26702	0.27596	0.28702	0.29854	0.31079	0.32497	0.34165	0.36219	0.38643	NaN	NaN	NaN	NaN	NaN	NaN	NaN	NaN	NaN	NaN
229	1e-05	1e-05	0.0034478	0.012075	0.021268	0.030778	0.041464	0.05296	0.065181	0.077963	0.092284	0.10613	0.12029	0.13433	0.14817	0.16238	0.17728	0.19173	0.20624	0.22034	0.2348	0.24824	0.26209	0.27619	0.29121	0.30654	0.32166	0.33703	0.35345	0.37067	0.38975	NaN	NaN	NaN	NaN	NaN	NaN	NaN	NaN	NaN	NaN	NaN	NaN	NaN	NaN	NaN	NaN	NaN	NaN
230	0.13631	0.093331	0.054689	0.02347	0.00086647	1e-05	1e-05	1e-05	1e-05	1e-05	1e-05	0.026409	NaN	NaN	NaN	NaN	NaN	NaN	NaN	NaN	NaN	NaN	NaN	NaN	NaN	NaN	NaN	NaN	NaN	NaN	NaN	NaN	NaN	NaN	NaN	NaN	NaN	NaN	NaN	NaN	NaN	NaN	NaN	NaN	NaN	NaN	NaN	NaN	NaN
231	0.085123	0.055764	0.029512	0.0082518	1e-05	1e-05	1e-05	1e-05	1e-05	1e-05	0.0067095	0.029004	NaN	NaN	NaN	NaN	NaN	NaN	NaN	NaN	NaN	NaN	NaN	NaN	NaN	NaN	NaN	NaN	NaN	NaN	NaN	NaN	NaN	NaN	NaN	NaN	NaN	NaN	NaN	NaN	NaN	NaN	NaN	NaN	NaN	NaN	NaN	NaN	NaN
232	0.061666	0.039684	0.019212	0.0028849	1e-05	1e-05	1e-05	1e-05	1e-05	1e-05	0.010378	0.026597	0.044672	0.065061	0.085749	0.10402	0.12237	0.14249	0.15969	0.17562	0.19443	0.21577	0.23472	0.25305	0.26893	0.28541	0.30237	0.32095	0.34012	0.36102	0.38388	0.40548	0.42478	0.44799	0.47001	NaN	NaN	NaN	NaN	NaN	NaN	NaN	NaN	NaN	NaN	NaN	NaN	NaN	NaN
233	1e-05	1e-05	1e-05	1e-05	1e-05	0.00050958	0.0042516	0.0084658	0.012709	0.016893	0.021392	0.026304	0.031737	0.037436	0.043454	0.049667	0.055527	0.061236	0.066667	0.072308	0.077942	0.083344	0.088865	0.093968	0.098836	0.10329	0.10801	0.11283	0.11799	0.12308	0.12816	0.13333	0.13905	0.14443	0.14989	0.15523	0.16087	0.16577	0.17099	0.1759	0.18076	0.18547	0.19002	0.19397	0.19787	0.20201	0.20654	0.21063	0.21495
234	1e-05	1e-05	1e-05	1e-05	1e-05	0.00299	0.018082	0.033184	0.048038	0.063234	0.078042	0.093157	0.10935	0.12686	0.14592	NaN	NaN	NaN	NaN	NaN	NaN	NaN	NaN	NaN	NaN	NaN	NaN	NaN	NaN	NaN	NaN	NaN	NaN	NaN	NaN	NaN	NaN	NaN	NaN	NaN	NaN	NaN	NaN	NaN	NaN	NaN	NaN	NaN	NaN
235	1e-05	1e-05	1e-05	1e-05	1e-05	1e-05	0.0036482	0.010739	0.018294	0.026397	0.034414	0.043001	0.051815	0.060789	0.070193	0.07925	0.088094	0.096973	0.10596	0.11488	0.12359	0.13249	0.14085	0.14864	0.15581	0.16225	0.16898	0.1759	0.18254	0.18889	0.19503	0.20069	0.20593	0.21123	0.21657	0.22226	0.2285	0.23439	0.23991	0.24573	0.25141	0.2567	0.26248	0.2685	0.27451	0.28075	0.2866	0.29171	0.29663
236	1e-05	1e-05	1e-05	1e-05	1e-05	1e-05	0.0023202	0.0070415	0.014	0.021666	0.031334	0.044407	0.058836	0.073322	0.087304	0.10538	0.12144	0.1373	0.15364	0.16813	0.18137	0.193	0.20286	0.21202	0.22021	0.22875	0.23404	0.23918	0.24454	0.24844	0.25385	0.25983	0.26634	0.27293	0.27838	0.28304	0.2868	0.29076	0.29515	0.2972	0.29955	0.29992	0.29863	0.29815	0.29572	0.29268	0.29154	0.28984	0.28837
237	1e-05	1e-05	1e-05	1e-05	1e-05	1e-05	0.0034439	0.0094557	0.01487	0.020271	0.024957	0.029777	0.034396	0.039075	0.043863	0.049011	0.054412	0.060124	0.065985	0.072195	0.078587	0.085396	0.092	0.098668	0.10558	0.11268	0.11958	0.12663	0.13383	0.1413	0.14904	0.15652	0.16404	0.17212	0.18015	0.18842	0.19701	0.206	0.215	0.22447	0.23392	0.2429	0.25263	0.26218	0.2712	0.28062	0.28963	0.29818	0.3062
238	1e-05	1e-05	1e-05	1e-05	1e-05	1e-05	0.003609	0.00968	0.013438	0.020877	0.027429	0.034961	0.042378	0.050493	0.060577	0.071055	0.080515	0.088555	0.097512	0.10794	0.11559	0.12372	0.12959	0.1354	0.14001	0.14196	0.14329	0.14596	0.14947	0.15149	0.15377	0.15773	0.16096	0.16704	0.17291	0.17838	0.18522	0.19215	0.19807	0.20229	0.20743	0.21182	0.21413	0.21661	0.21658	0.21623	0.21778	0.21942	0.22028
239	1e-05	1e-05	1e-05	1e-05	1e-05	1e-05	0.0024673	0.0071096	0.012691	0.019668	0.026364	0.034407	0.04255	0.050854	0.060149	0.069398	0.078433	0.086787	0.095935	0.10495	0.11302	0.12123	0.12883	0.13629	0.14353	0.15055	0.1581	0.16592	0.17395	0.18181	0.18966	0.19742	0.20489	0.21237	0.22001	0.22828	0.2365	0.24457	0.25228	0.26029	0.26773	0.27495	0.2827	0.29062	0.29894	0.30731	0.31484	0.32184	0.3282
240	0.0048334	0.0021516	0.00017597	1e-05	1e-05	1e-05	1e-05	0.0013799	0.0037299	0.0072685	0.012031	0.018096	0.024538	0.031332	0.038846	0.046105	0.053469	0.061385	0.069146	0.077014	0.084943	0.092459	0.099498	0.1066	0.11323	0.11909	0.12585	0.13263	0.13869	0.14491	0.15126	0.15721	0.16346	0.16937	0.17532	0.1818	0.18899	0.19531	0.20173	0.20892	0.21566	0.22219	0.2288	0.23573	0.24314	0.25079	0.2583	0.26557	0.27333
241	0.034655	0.024055	0.014916	0.0072611	0.0012454	1e-05	1e-05	1e-05	1e-05	0.0035261	0.010407	0.019937	0.031268	0.044007	0.056356	0.069875	0.082852	0.096879	0.11006	0.12336	0.1363	0.14904	0.16095	0.17272	0.18337	0.19388	0.20405	0.21484	0.22375	0.23284	0.24219	0.25027	0.25834	0.26594	0.27327	0.28014	0.28759	0.29406	0.30063	0.30818	0.31562	0.32159	0.32847	0.33538	0.34242	0.34912	0.35615	0.36281	0.36901
242	1e-05	1e-05	1e-05	1e-05	1e-05	1e-05	0.0015331	0.0043759	0.0080734	0.012684	0.01817	0.024572	0.031848	0.039719	0.047912	0.056485	0.065572	0.074608	0.084201	0.093629	0.10272	0.11132	0.11956	0.12685	0.13346	0.13933	0.14517	0.15033	0.15518	0.15949	0.164	0.16831	0.17313	0.17825	0.18385	0.18931	0.19509	0.20082	0.20642	0.21241	0.21842	0.2238	0.2292	0.23429	0.23848	0.24231	0.24664	0.25035	0.25323
243	0.029932	0.019565	0.011074	0.0043002	1e-05	1e-05	1e-05	0.00032035	0.0051329	0.01263	0.021845	0.033555	0.046716	0.060935	0.074918	0.089453	0.10317	0.11641	0.12915	0.14155	0.15356	0.16534	0.17685	0.18792	0.19716	0.20606	0.21474	0.22397	0.23314	0.24233	0.25217	0.26057	0.26899	0.27667	0.28495	0.29411	0.30334	0.3114	0.31918	0.3263	0.3336	0.3393	0.34616	0.35297	0.35954	0.36536	0.37143	0.37849	0.38669
244	1e-05	1e-05	1e-05	1e-05	1e-05	1e-05	0.0020047	0.0061497	0.011162	0.017171	0.023801	0.031957	0.041047	0.049921	0.058812	0.06831	0.078172	0.088313	0.09857	0.1089	0.1186	0.1285	0.13778	0.14623	0.15463	0.16291	0.17062	0.17793	0.18467	0.19137	0.1974	0.20338	0.20904	0.21486	0.22086	0.22646	0.23195	0.2373	0.24215	0.24755	0.2527	0.25818	0.26382	0.26931	0.27398	0.27861	0.28371	0.28823	0.29226
245	1e-05	1e-05	1e-05	1e-05	1e-05	1e-05	0.0040019	0.012021	0.019383	0.027109	0.03528	0.043664	0.051417	0.059384	0.067128	0.074826	0.083084	0.091316	0.098847	0.10705	0.11441	0.12113	0.12767	0.13397	0.1396	0.14495	0.15076	0.15614	0.16126	0.16735	0.17281	0.17842	0.18382	0.18874	0.19422	0.19978	0.20566	0.21042	0.21519	0.21992	0.22353	0.22734	0.2311	0.23519	0.23964	0.24393	0.24842	0.25272	0.2571
246	1e-05	1e-05	1e-05	1e-05	1e-05	1e-05	0.0019825	0.0059704	0.0094394	0.013483	0.018306	0.024258	0.029876	0.03543	0.040911	0.046641	0.052374	0.057453	0.062214	0.068022	0.073648	0.078657	0.08331	0.087936	0.092372	0.096722	0.10118	0.1057	0.11036	0.11531	0.11954	0.12315	0.1269	0.13033	0.13385	0.13733	0.1408	0.14343	0.146	0.14876	0.15126	0.15391	0.15727	0.1609	0.16432	0.16799	0.172	0.17597	0.18043
247	1e-05	1e-05	1e-05	1e-05	1e-05	1e-05	0.0037209	0.010997	0.018365	0.025869	0.033814	0.042536	0.051666	0.061214	0.071094	0.081343	0.091407	0.10181	0.11246	0.12329	0.13371	0.14369	0.15319	0.16229	0.17076	0.17902	0.18775	0.19667	0.20505	0.21304	0.22082	0.22846	0.23622	0.24406	0.25191	0.25978	0.26743	0.27425	0.28069	0.28732	0.29414	0.30066	0.30743	0.31438	0.32093	0.32759	0.3347	0.34192	0.34888
248	1e-05	1e-05	1e-05	1e-05	1e-05	1e-05	0.0016675	0.0051229	0.0098142	0.015573	0.022541	0.030849	0.040178	0.049908	0.059535	0.069755	0.079531	0.089935	0.10061	0.11135	0.12169	0.13173	0.14112	0.14974	0.15764	0.16573	0.17358	0.18117	0.18853	0.19598	0.20308	0.21018	0.217	0.22372	0.23041	0.23743	0.24402	0.25019	0.25661	0.26297	0.2685	0.27401	0.27964	0.28546	0.29092	0.29666	0.30243	0.30814	0.31355
249	1e-05	1e-05	1e-05	1e-05	1e-05	1e-05	0.0021944	0.0061603	0.011245	0.017145	0.02386	0.030933	0.039043	0.04714	0.055192	0.064093	0.07224	0.081002	0.089839	0.098421	0.10664	0.1147	0.12304	0.13032	0.1375	0.14471	0.15129	0.15826	0.16478	0.17191	0.17915	0.18618	0.19316	0.19972	0.2062	0.2126	0.21861	0.22454	0.2302	0.2364	0.24168	0.24672	0.25236	0.25814	0.2634	0.26953	0.27595	0.28232	0.28815
250	1e-05	1e-05	1e-05	1e-05	1e-05	1e-05	0.0018692	0.005779	0.010352	0.015423	0.020912	0.026534	0.032912	0.040036	0.047236	0.054505	0.062327	0.070324	0.077857	0.085323	0.092516	0.099524	0.107	0.11409	0.12046	0.12724	0.13404	0.13987	0.14532	0.15115	0.15659	0.1619	0.16707	0.1718	0.17628	0.18082	0.1849	0.18845	0.19248	0.19684	0.20077	0.20464	0.2086	0.2124	0.21613	0.22014	0.22402	0.22771	0.23122
251	1e-05	1e-05	1e-05	1e-05	1e-05	1e-05	0.0041653	0.012747	0.021248	0.029794	0.039113	0.048185	0.057437	0.067706	0.077629	0.088074	0.098802	0.10972	0.12006	0.13071	0.14162	0.15194	0.1624	0.17309	0.18297	0.19347	0.20406	0.21375	0.22244	0.23191	0.24048	0.24811	0.25566	0.26313	0.27014	0.27762	0.28436	0.29037	0.29657	0.30345	0.30926	0.31524	0.32161	0.32807	0.334	0.3396	0.34449	0.34925	0.35358
252	1e-05	1e-05	1e-05	1e-05	0.0018007	0.0087297	0.015835	0.02327	0.031652	0.040527	0.050244	0.060163	0.071061	0.083162	0.096131	0.10933	0.12226	0.13526	0.14789	0.16048	0.1723	0.18372	0.19568	0.20715	0.21763	0.22794	0.23826	0.2489	0.25995	0.27244	0.2859	0.30156	0.31921	0.33916	NaN	NaN	NaN	NaN	NaN	NaN	NaN	NaN	NaN	NaN	NaN	NaN	NaN	NaN	NaN
253	1e-05	1e-05	1e-05	1e-05	1e-05	1e-05	0.00036629	0.0015012	0.0031135	0.0055685	0.0090712	0.01365	0.018494	0.024289	0.030471	0.037428	0.04497	0.053069	0.061274	0.07	0.078427	0.08631	0.094059	0.10268	0.11072	0.11981	0.12918	0.13821	0.14715	0.15642	0.16529	0.17427	0.18384	0.1934	0.20213	0.21152	0.21979	0.22753	0.23544	0.24318	0.25012	0.25724	0.26466	0.27181	0.27871	0.28591	0.29213	0.29824	0.3037
254	0.0046501	0.00088275	1e-05	1e-05	1e-05	1e-05	1e-05	1e-05	0.0023915	0.0061935	0.011662	0.017339	0.024566	0.031539	0.036911	0.043064	0.048866	0.054665	0.060372	0.066335	0.07314	0.079248	0.085603	0.090279	0.095051	0.10084	0.10709	0.11288	0.11875	0.12492	0.13101	0.13637	0.14233	0.14826	0.15461	0.1615	0.16873	0.1747	0.18121	0.18802	0.19408	0.20007	0.2066	0.21318	0.21936	0.22686	0.23413	0.24005	0.24634
255	1e-05	1e-05	1e-05	1e-05	1e-05	1e-05	0.0044769	0.01035	0.017447	0.025476	0.034239	0.043893	0.054683	0.065975	0.077419	0.089022	0.10103	0.11251	0.12381	0.13464	0.14498	0.15548	0.16554	0.17509	0.18409	0.19345	0.20223	0.21036	0.21857	0.22744	0.23581	0.24345	0.25036	0.25697	0.26394	0.27062	0.27676	0.28382	0.29159	0.30009	0.30797	0.31625	0.32588	0.33648	0.34863	0.3612	0.37559	0.39111	0.40667
256	0.023342	0.014775	0.0067097	0.00032334	1e-05	1e-05	1e-05	1e-05	1e-05	1e-05	0.0058313	0.013195	0.022418	0.032397	0.041815	0.051499	0.061503	0.071381	0.081276	0.091197	0.1007	0.10977	0.11888	0.12601	0.13288	0.14016	0.14714	0.15378	0.16054	0.1676	0.17529	0.18312	0.19173	0.20056	0.21056	0.22125	0.23235	0.24353	0.2551	0.26659	0.27758	0.28781	0.29784	0.30776	0.31677	0.32653	0.33596	0.34479	0.35368
257	1e-05	1e-05	1e-05	1e-05	1e-05	1e-05	0.0021791	0.0067977	0.011676	0.017178	0.022669	0.028838	0.035373	0.042125	0.049293	0.056435	0.063554	0.070574	0.077172	0.084049	0.090395	0.096542	0.10245	0.10831	0.11379	0.11911	0.12443	0.12943	0.13464	0.14027	0.14555	0.15072	0.15603	0.16113	0.16633	0.17208	0.17794	0.18386	0.19024	0.19685	0.20311	0.20915	0.21541	0.22181	0.22858	0.23512	0.24084	0.24622	0.25118
258	1e-05	1e-05	1e-05	0.0063049	0.017462	0.029624	0.043113	0.056944	0.071114	0.085919	0.10175	0.11697	0.13273	0.15069	0.17011	0.18852	0.20526	0.21985	0.23398	0.24821	0.26156	0.2747	0.2887	0.30222	0.31344	0.32357	0.33352	0.34389	0.35528	0.36789	0.38077	0.39477	0.40963	0.42507	NaN	NaN	NaN	NaN	NaN	NaN	NaN	NaN	NaN	NaN	NaN	NaN	NaN	NaN	NaN
259	1e-05	1e-05	1e-05	0.0011141	0.0048776	0.009855	0.016602	0.024683	0.033635	0.043512	0.054247	0.066105	0.079953	0.093712	0.10943	0.12426	0.13935	0.15336	0.1668	0.18043	0.19453	0.2091	0.22329	0.23582	0.24782	0.2579	0.26725	0.27552	0.28416	0.29348	0.30283	0.31106	0.31842	0.32612	0.33549	0.3467	0.36112	0.37897	NaN	NaN	NaN	NaN	NaN	NaN	NaN	NaN	NaN	NaN	NaN
260	1e-05	1e-05	1e-05	1e-05	1e-05	1e-05	0.0012025	0.004849	0.0098144	0.016009	0.022666	0.030761	0.03959	0.049516	0.060542	0.07182	0.083538	0.095274	0.10666	0.11715	0.12686	0.13662	0.14513	0.15347	0.16043	0.16664	0.17263	0.17787	0.18271	0.18763	0.19319	0.19917	0.2047	0.21042	0.21603	0.2224	0.22914	0.23555	0.2421	0.24912	0.25606	0.26233	0.26862	0.27562	0.28333	0.29079	0.29794	0.30423	0.31038
261	1e-05	1e-05	1e-05	0.00016436	0.0049032	0.011256	0.019305	0.029126	0.040864	0.054369	0.068234	0.08409	0.10101	0.11896	0.1375	0.15586	0.1741	0.19229	0.21026	0.22719	0.24329	0.259	0.27302	0.28614	0.29824	0.3092	0.31958	0.3291	0.33762	0.34502	0.35254	0.35986	0.36749	0.37498	0.38234	0.38972	0.39838	0.40695	0.41564	0.42505	0.43513	0.44449	0.45398	0.46324	0.47356	0.4847	0.49647	0.50755	0.51958
262	1e-05	1e-05	1e-05	1e-05	0.0032384	0.0095115	0.016711	0.025352	0.035137	0.046169	0.058621	0.072485	0.087347	0.10373	0.1214	0.13931	0.15732	0.17579	0.19377	0.21067	0.22691	0.24206	0.25602	0.26875	0.27975	0.28928	0.29835	0.3076	0.3153	0.32244	0.32984	0.33662	0.3433	0.35013	0.35726	0.36501	0.37338	0.38138	0.38866	0.39719	0.40577	0.41395	0.42304	0.43218	0.44148	0.45074	0.45996	0.46817	0.47628
263	1e-05	1e-05	1e-05	1e-05	1e-05	1e-05	0.0048969	0.01422	0.024541	0.035347	0.046971	0.058833	0.071764	0.084885	0.097184	0.10818	0.1195	0.13007	0.14111	0.15027	0.15866	0.16655	0.17375	0.17932	0.18318	0.18748	0.19296	0.19873	0.20409	0.20873	0.21419	0.22009	0.2254	0.23081	0.23701	0.24487	0.25302	0.26095	0.26822	0.27658	0.28554	0.2941	0.30308	0.31235	0.32137	0.33003	0.33762	0.3433	0.34768
264	1e-05	1e-05	1e-05	1e-05	1e-05	1e-05	0.0041631	0.014014	0.024623	0.03641	0.049156	0.064301	0.080379	0.097399	0.11511	0.13274	0.15221	0.17159	0.19077	0.20922	0.22636	0.24254	0.25713	0.27032	0.28211	0.29379	0.30533	0.31701	0.3292	0.34151	0.35525	0.37116	0.38878	NaN	NaN	NaN	NaN	NaN	NaN	NaN	NaN	NaN	NaN	NaN	NaN	NaN	NaN	NaN	NaN
[truncated: 71 more columns]
