# Supplementary material for: Fractional killing arises from cell-to-cell variability in overcoming a caspase activity threshold
Source: Mol Syst Biol. 2015 May 7;11(5):803. doi: 10.15252/msb.20145584 (PMC4461398; doi:10.15252/msb.20145584)
Supplement: Supplementary file 3 [file msb0011-0803-sd3.zip › All_data/123_Apomab+anti-Fc (25 nM) + Bortezomib (100 nM)_4/cell_parameters.tsv]

Apomab 25nM + Fc + Bortezomib 100nM
Cell #	Surviving	Time pre-MOMP	Max C8 activity pre-MOMP	Time of Max C8 activity (tau)	k	t0	r2 of fit
1	0	405	0.0035684	405	2.7856e-06	95.5294	0.95877
2	0	370	0.0036022	370	2.0607e-06	106.9604	0.97467
3	0	495	0.0034417	495	1.547e-06	179.9798	0.96695
4	1	Inf	0.00085391	410	1.3372e-06	110.7665	0.97516
5	0	300	0.0048142	300	6.4587e-06	93.4616	0.97168
6	1	Inf	0.001534	590	1.1138e-06	173.6608	0.98545
7	0	500	0.0026857	500	2.522e-06	183.2324	0.99311
8	0	325	0.0029478	325	2.8261e-06	24.8788	0.9051
9	0	335	0.0030029	230	5.178e-06	63.2517	0.89018
10	0	320	0.0046233	320	6.566e-06	86.3923	0.98864
11	0	415	0.0030416	415	3.5057e-06	59.4909	0.98225
12	0	375	0.0048518	375	6.6965e-06	173.3717	0.99236
13	0	505	0.0025874	505	1.9748e-06	92.7163	0.99724
14	1	Inf	0.00098068	410	1.4104e-06	126.8141	0.98939
15	0	440	0.0040948	440	4.3504e-06	181.5048	0.99272
16	0	345	0.0038882	345	4.1875e-06	36.7405	0.99924
17	0	385	0.0041443	385	2.3044e-06	44.8952	0.99296
18	0	455	0.003047	455	1.4161e-06	42.4867	0.97614
19	0	435	0.0042026	435	3.375e-06	142.433	0.99107
20	0	490	0.0023156	490	1.8343e-06	109.5941	0.99888
21	1	Inf	0.00078791	505	9.6951e-07	183.818	0.98467
22	0	505	0.0026125	505	1.7715e-06	177.7462	0.99693
23	0	235	0.0036473	235	4.8928e-06	-5.0772	0.99584
24	1	Inf	0.0011274	590	1.3172e-06	245.048	0.99324
25	0	480	0.0040651	480	2.4962e-06	113.6076	0.99399
26	0	205	0.0038885	205	9.0106e-06	11.9431	0.99835
27	1	Inf	0.00065697	590	9.9289e-07	204.1023	0.9894
28	0	250	0.0046228	250	5.3173e-06	1.5444	0.99549
29	0	290	0.0023002	290	3.9003e-06	53.9082	0.9969
30	0	335	0.0021192	335	2.1819e-06	20.0773	0.9862
31	0	375	0.003949	375	2.5724e-06	47.5036	0.99333
32	0	410	0.0039014	410	2.7213e-06	71.7415	0.99576
33	0	330	0.0025041	330	2.106e-06	22.1931	0.99623
34	0	285	0.0041546	285	4.7566e-06	34.1985	0.99861
35	0	285	0.0048209	285	8.7825e-06	74.3768	0.9985
36	0	320	0.00496	320	4.2727e-06	56.3205	0.99149
37	0	170	0.004738	170	4.1305e-06	33.2485	0.91204
38	0	500	0.0031864	500	1.4228e-06	131.2143	0.95674
39	0	405	0.0034687	405	2.4807e-06	50.6085	0.99842
40	0	265	0.0037949	265	8.78e-06	91.1765	0.99912
41	0	185	0.004269	185	1.5732e-05	64.2656	0.99728
42	0	460	0.0039743	460	3.5243e-06	169.5599	0.98015
43	1	Inf	0.0011276	590	6.9107e-07	19.8792	0.99777
44	0	420	0.0038993	420	1.3276e-06	-5.5127	0.98955
45	0	510	0.0028815	510	8.1518e-07	25.8828	0.9943
46	0	470	0.0034462	470	2.9696e-06	139.215	0.99598
47	0	460	0.0026169	460	2.0178e-06	-18.4524	0.99508
48	0	455	0.0038518	455	2.2993e-06	142.1352	0.9914
49	0	370	0.0036773	370	2.6266e-06	-10.2981	0.99859
50	0	375	0.0044086	375	1.9832e-06	81.587	0.98667
51	1	Inf	0.00050374	565	6.202e-07	-30	0.93692
52	0	455	0.0033384	455	2.5212e-06	148.4491	0.989
53	0	455	0.0041421	455	3.1856e-06	112.1592	0.99217
54	0	430	0.0039188	430	2.2553e-06	59.8651	0.99749
55	0	355	0.0047071	355	4.6068e-06	117.1311	0.99051
56	0	490	0.0034349	490	1.8454e-06	87.1159	0.99652
57	0	155	0.0046186	155	1.3282e-05	-6.9936	0.99757
58	0	470	0.0037792	470	2.4187e-06	122.1204	0.99748
59	0	445	0.0029639	445	2.4847e-06	8.0027	0.99665
60	0	495	0.0041726	495	5.3076e-06	290.5349	0.84658
61	1	Inf	0.0018281	590	2.6243e-06	248.1749	0.99885
62	0	205	0.0045757	205	8.7907e-06	5.0697	0.99943
63	0	185	0.0043465	185	1.0348e-05	-2.5974	0.99919
64	0	510	0.0020142	510	1.4417e-06	117.8725	0.99775
65	0	175	0.0048328	175	1.3461e-05	22.7512	0.99954
66	0	500	0.0032726	500	2.9178e-06	220.1336	0.98255
67	0	480	0.0024992	480	2.9412e-06	116.2892	0.99657
68	0	170	0.0084616	170	2.8769e-05	60.5177	0.99154
69	0	345	0.0034767	345	5.4194e-06	62.7094	0.99961
70	0	345	0.0043752	345	6.0047e-06	87.9652	0.99314
71	1	Inf	0.00075055	590	8.5467e-07	284.5099	0.9765
72	0	505	0.0027114	505	6.4914e-07	-25.6845	0.99744
73	0	315	0.0045887	315	4.7304e-06	82.3823	0.99853
74	0	315	0.0052316	315	8.9472e-06	106.073	0.99306
75	1	Inf	0.002371	590	1.9873e-06	251.6222	0.99312
76	0	380	0.004169	380	3.1517e-06	7.434	0.99932
77	0	310	0.0037238	310	4.8753e-06	24.6414	0.99902
78	0	370	0.0030936	370	3.0121e-06	-29.9999	0.9929
79	1	Inf	0.001758	590	1.5068e-06	189.0548	0.99685
80	0	405	0.0029854	405	2.6967e-06	61.7401	0.99851
81	0	425	0.0032993	425	3.3012e-06	122.0084	0.99658
82	0	280	0.0049887	280	5.342e-06	55.9757	0.99033
83	0	300	0.0046304	300	5.5315e-06	80.4889	0.99306
84	0	415	0.0038165	415	2.9231e-06	112.3676	0.99902
85	0	310	0.0045802	310	3.1953e-06	67.9291	0.99726
86	0	285	0.0041007	285	6.2323e-06	64.0885	0.99662
87	0	345	0.0045729	345	5.1219e-06	133.7082	0.9882
88	0	245	0.0046571	245	8.3969e-06	76.3135	0.9993
89	0	235	0.0060944	235	9.1939e-06	82.6923	0.99532
90	0	255	0.0047874	255	6.2446e-06	111.725	0.97002
91	0	370	0.0040427	370	2.5403e-06	86.9302	0.99445
92	0	440	0.003331	440	3.2327e-06	209.4527	0.9901
93	0	465	0.0037826	465	3.2168e-06	139.7662	0.99745
94	0	435	0.0046487	435	6.4009e-06	227.9594	0.99666
95	0	495	0.0025611	495	1.7373e-06	45.3434	0.99605
96	1	Inf	0.0017143	590	1.3637e-06	138.3743	0.99782
97	0	275	0.0044339	275	5.097e-06	52.0444	0.99849
98	0	510	0.0023147	510	1.5909e-06	130.2422	0.99605
99	1	Inf	0.0012099	590	8.6494e-07	15.1166	0.99763
100	0	450	0.0028682	450	2.3679e-06	56.7718	0.99941
101	1	Inf	0.0015202	590	9.0463e-07	136.1781	0.99451
102	1	Inf	0.00093656	590	1.3544e-06	202.3771	0.99775
103	0	295	0.0037886	295	4.4447e-06	51.831	0.99804
104	0	290	0.0047165	290	7.776e-06	97.9625	0.99335
105	0	395	0.0032816	395	6.0582e-06	192.1495	0.98427
106	1	Inf	0.0016759	590	1.3764e-06	157.5	0.98331
107	0	245	0.0055164	245	7.9091e-06	86.997	0.99767
108	1	Inf	0.00044599	590	6.8627e-07	226.969	0.99102
109	0	455	0.0033452	455	1.2563e-06	-29.9999	0.98982
110	0	230	0.0046398	230	1.198e-05	116.8658	0.98681
111	0	200	0.0050153	200	9.687e-06	93.4151	0.97564
112	0	430	0.0033753	430	2.7447e-06	88.9492	0.99141
113	1	Inf	0.00051813	535	4.8843e-07	-11.5409	0.99489
114	1	Inf	0.0024622	590	2.2226e-06	188.8397	0.99271
115	0	425	0.0041751	425	4.3217e-06	144.0628	0.99645
116	0	500	0.0029628	500	1.3848e-06	37.9609	0.99918
117	1	Inf	0.0011613	590	1.2868e-06	220.7217	0.99572
118	0	415	0.0041069	415	2.4924e-06	48.1013	0.99913
119	0	500	0.0022943	500	1.1945e-06	-29.9999	0.99434
120	0	430	0.0044016	430	4.4827e-06	185.0169	0.98252
121	0	460	0.0032307	460	2.2484e-06	85.3385	0.99938
122	0	190	0.0056007	190	1.7368e-05	104.9316	0.99033
123	0	370	0.003478	370	3.4987e-06	6.7744	0.99966
124	0	410	0.0045708	410	4.2327e-06	164.434	0.96976
125	0	405	0.003628	405	3.1898e-06	59.4004	0.99944
126	0	240	0.0051728	240	8.9898e-06	93.7735	0.99064
127	0	420	0.0035284	420	2.0001e-06	16.2105	0.99737
128	0	425	0.0039055	425	3.9667e-06	156.0988	0.99008
129	0	490	0.0031058	490	2.3306e-06	70.5084	0.99939
130	0	500	0.0036484	500	3.4225e-06	103.1219	0.99832
131	1	Inf	0.0012358	590	8.5049e-07	95.0211	0.99537
132	1	Inf	0.0010323	155	0	0	0
133	1	Inf	0.0016867	530	9.6221e-07	-29.9999	0.84159
134	1	Inf	0.001571	525	1.0088e-06	-30	0.93065
135	0	475	0.0033111	475	2.0318e-06	57.2561	0.9962
136	1	Inf	0.0011161	590	9.5039e-07	167.1443	0.96879
137	0	455	0.0035402	455	2.3008e-06	105.8891	0.99599
138	0	490	0.0030252	490	1.6022e-06	-29.997	0.99939
139	0	490	0.0033619	490	1.2308e-06	-30	0.90499
140	0	320	0.0044299	320	2.3202e-06	13.0817	0.99602
141	0	335	0.003618	335	3.9147e-06	20.6609	0.99988
142	0	455	0.0040532	455	2.5383e-06	172.1159	0.97815
143	0	345	0.004216	345	2.9544e-06	41.1981	0.99395
144	0	315	0.0046979	315	4.9844e-06	74.0377	0.99178
145	0	390	0.0035257	390	2.5577e-06	37.8128	0.99914
146	0	460	0.0032524	460	2.5624e-06	110.2077	0.99898
147	0	370	0.0034989	370	2.2782e-06	-30	0.98949
148	0	405	0.0039722	405	3.9532e-06	147.3775	0.99488
149	0	505	0.0036308	505	2.2602e-06	216.1728	0.96404
150	1	Inf	0.00080217	525	5.1393e-07	9.4489	0.98149
151	0	460	0.0037804	460	1.872e-06	70.6294	0.99514
152	0	450	0.003627	450	2.1864e-06	111.1389	0.98835
153	0	420	0.0037695	420	2.6032e-06	79.7905	0.99431
154	0	320	0.0043581	320	2.359e-06	45.3972	0.98399
155	0	340	0.0035356	340	2.9328e-06	71.9823	0.98884
156	0	260	0.0049941	260	7.133e-06	114.1342	0.98605
157	0	390	0.0041483	390	3.6207e-06	105.9268	0.99752
158	0	250	0.0044867	250	4.0196e-06	63.8821	0.98876
159	0	455	0.0042033	455	1.9764e-06	165.1471	0.9897
160	0	460	0.0039486	460	2.2167e-06	138.3499	0.99511
161	0	225	0.0047119	225	7.3009e-06	70.7554	0.99286
162	0	280	0.0043909	280	6.6831e-06	66.0401	0.99957
163	1	Inf	0.00048174	540	4.4349e-07	159.5037	0.96663
164	0	405	0.0043352	405	4.3422e-06	185.1476	0.9915
165	0	510	0.0023823	510	1.6992e-06	119.8443	0.98796
166	0	220	0.0051566	220	1.2932e-05	77.9697	0.99758
167	1	Inf	0.00062926	530	5.3127e-07	153.9672	0.57218
168	0	280	0.0039807	280	4.3299e-06	39.5043	0.99828
169	0	355	0.0041149	355	3.5474e-06	126.0985	0.99587
170	0	235	0.004978	235	9.5605e-06	96.6201	0.99329
171	0	490	0.0023506	490	1.595e-06	-30	0.98936
172	0	385	0.0032247	385	2.5954e-06	30.995	0.98706
173	0	325	0.0047518	325	7.8282e-06	107.92	0.99356
174	0	225	0.0028633	225	7.7544e-06	105.2698	0.99354
175	0	355	0.0031034	355	4.4198e-06	42.5235	0.99855
176	0	355	0.0026139	355	3.4082e-06	-7.176	0.99879
177	1	Inf	0.00043577	565	2.658e-07	110.4396	0.82393
178	0	325	0.0039166	325	4.6613e-06	60.6259	0.9991
179	0	355	0.0036316	355	2.7076e-06	62.8166	0.99844
180	0	440	0.0032413	440	4.6139e-06	72.5616	0.9942
181	0	280	0.0041906	280	5.392e-06	61.7368	0.99888
182	0	370	0.0040373	370	4.837e-06	123.0001	0.99766
183	0	495	0.0030183	495	2.1827e-06	75.4324	0.99831
184	0	505	0.0031678	505	1.5159e-06	86.5166	0.99891
185	0	400	0.0039888	400	3.5886e-06	134.8147	0.99637
186	0	465	0.00377	465	1.7555e-06	96.6537	0.98656
187	0	465	0.0034964	465	2.3847e-06	78.0952	0.99944
188	0	345	0.0039866	345	3.7983e-06	55.792	0.99766
189	0	375	0.0027411	375	1.9419e-06	122.4019	0.7522
190	0	265	0.0055389	265	1.0544e-05	114.2621	0.98854
191	1	Inf	0.00046237	540	4.8611e-07	167.3379	0.99426
192	0	295	0.0048681	295	6.1195e-06	100.9274	0.99463
193	0	245	0.0032057	245	1.693e-05	147.739	0.74996
194	0	385	0.0043717	385	4.0751e-06	112.1529	0.99874
195	0	190	0.0047792	190	1.1447e-05	5.4349	0.99939
196	0	425	0.0049625	425	5.2844e-06	182.9066	0.99703
197	0	285	0.0042436	285	7.3757e-06	84.3978	0.99957
198	0	310	0.0046341	310	7.8198e-06	115.0711	0.99853
199	0	85	0.0059357	85	3.8086e-05	21.2919	0.99578
200	0	420	0.0036416	420	3.1639e-06	74.2883	0.99905
201	0	435	0.0038064	435	4.3458e-06	125.6253	0.99922
202	0	95	0.0054985	95	2.6739e-05	9.9025	0.99888
203	0	180	0.00651	180	2.093e-05	78.19	0.99063
204	0	115	0.0041254	115	2.0459e-05	21.185	0.99964
205	0	335	0.004676	335	5.8369e-06	117.6848	0.99189
206	0	390	0.0028547	390	3.1352e-06	64.4899	0.99933
207	0	480	0.0029657	480	1.3766e-06	-30	0.9804
208	0	270	0.0048	270	8.4716e-06	121.5463	0.97968
209	0	420	0.0036723	420	3.0926e-06	89.628	0.99921
210	1	Inf	0.00101	530	1.2844e-06	66.2227	0.99788
211	0	265	0.0033723	265	4.6265e-06	30.1263	0.99486
212	0	455	0.0034548	455	1.0004e-06	-1.2476	0.99663
213	0	185	0.0056976	185	1.3076e-05	48.6576	0.98351
214	1	Inf	0.00098638	530	1.2535e-06	190.97	0.99041
215	0	335	0.0040943	335	4.3024e-06	50.1357	0.99968
216	0	385	0.003732	385	3.9155e-06	71.6709	0.99818
217	0	415	0.0029284	415	2.7661e-06	70.6771	0.99093
218	0	495	0.0030066	495	5.8403e-07	-29.9992	0.97991
219	0	190	0.0055773	190	1.2785e-05	45.3426	0.99547
220	0	490	0.0031236	490	2.0958e-06	100.4693	0.99894
221	0	210	0.0041208	210	4.1513e-06	83.4246	0.9525
222	0	345	0.0037297	345	5.7589e-06	114.9224	0.99566
223	0	430	0.0036187	430	2.5103e-06	101.1628	0.99775
224	0	505	0.0010146	505	1.3855e-06	203.9839	0.99766
225	0	400	0.0032949	400	2.3218e-06	50.4979	0.99791
226	0	320	0.0051812	320	4.5827e-06	138.1648	0.98517
227	0	385	0.003952	385	3.2627e-06	75.6551	0.99874
228	0	445	0.0037862	445	2.0265e-06	161.3964	0.99041
229	0	505	0.0031311	505	2.5579e-06	174.5861	0.99759
230	1	Inf	0.0007617	535	5.4289e-07	115.6007	0.99313
231	0	415	0.0038247	415	2.7928e-06	73.5796	0.99788
232	0	270	0.0054505	270	1.0325e-05	112.1695	0.99676
233	1	Inf	0.0016949	590	1.5906e-06	129.7953	0.98076
234	0	240	0.004194	240	8.6096e-06	73.0546	0.99957
235	0	285	0.0045671	285	9.0901e-06	127.2357	0.99625
236	0	260	0.0048071	260	6.3604e-06	55.9497	0.99506
237	0	445	0.0037138	445	1.8304e-06	81.2092	0.99912
238	1	Inf	0.00018065	540	0	0	0
239	0	475	0.0035432	475	2.4431e-06	78.8294	0.99037
240	0	505	0.0033091	505	1.451e-06	126.3819	0.99197
241	0	415	0.0040197	415	2.7871e-06	129.4329	0.99598
242	1	Inf	0.00071829	535	9.2097e-07	204.4681	0.9802
243	0	470	0.0036068	470	1.2111e-06	73.9368	0.99665
244	0	460	0.0039619	460	2.3709e-06	112.1772	0.99309
245	0	405	0.0033982	405	3.1401e-06	125.7612	0.99695
246	0	475	0.0035708	475	2.0703e-06	100.9128	0.99442
247	0	390	0.0039308	390	2.9299e-06	50.5329	0.9949
248	0	340	0.0036436	340	3.7558e-06	93.0453	0.97548
249	1	Inf	0.00037858	525	3.0154e-07	61.894	0.93202
250	0	355	0.0043349	355	5.4933e-06	118.2173	0.9942
251	0	385	0.0038857	385	6.0672e-06	137.2068	0.99665
252	0	360	0.0041059	360	4.1167e-06	99.664	0.99467
253	1	Inf	0.0016268	590	1.1326e-06	166.4646	0.99697
254	0	260	0.0042627	260	6.9924e-06	35.1186	0.99825
255	0	200	0.0047951	200	7.125e-06	28.5741	0.99679
256	0	135	0.0049545	135	1.5189e-05	38.4749	0.99169
257	0	495	0.0033858	495	2.5716e-06	126.6961	0.99694
258	1	Inf	0.00086483	530	1.0301e-06	178.1812	0.99546
259	1	Inf	0.00098235	505	7.919e-07	-30	0.92225
260	1	Inf	0.0022008	590	6.421e-07	-20.2483	0.97359
261	0	425	0.0035337	425	2.9172e-06	69.1883	0.99897
262	0	285	0.0052977	285	5.9126e-06	97.0421	0.96392
263	0	450	0.0033723	450	2.2074e-06	74.4541	0.99933
264	0	465	0.0041601	465	4.0632e-06	170.0421	0.9951
265	0	490	0.0032002	490	4.0061e-06	118.1372	0.99772
266	0	225	0.004949	225	6.3765e-06	48.2199	0.99084
267	0	460	0.0028897	460	1.6936e-06	58.5093	0.99811
268	0	490	0.0032888	490	2.5291e-06	85.6073	0.99926
269	1	Inf	0.0012757	510	1.7574e-06	168.3303	0.99776
270	0	280	0.0037343	280	6.8079e-06	79.8969	0.9996
271	0	360	0.004524	360	4.9434e-06	178.5224	0.99283
272	0	365	0.0043829	365	6.1524e-06	175.9215	0.99445
273	0	240	0.0049409	240	8.8086e-06	63.0466	0.99601
274	0	340	0.0046146	340	6.5984e-06	169.9002	0.98374
275	0	340	0.0031155	340	2.6072e-06	10.4848	0.99861
276	0	235	0.0050824	235	6.5323e-06	68.5744	0.9922
277	0	365	0.0052847	365	5.5662e-06	263.5792	0.86615
278	0	395	0.0044177	395	5.9122e-06	159.1223	0.99651
279	0	375	0.003813	375	4.5324e-06	113.2486	0.99918
280	0	380	0.0038275	380	4.2114e-06	91.2187	0.99743
281	0	380	0.0030677	380	2.8048e-06	-27.7398	0.99817
282	1	Inf	0.00086711	550	6.4053e-07	-30	0.97082
283	0	455	0.003955	455	2.0667e-06	105.247	0.99386
284	0	400	0.0032146	400	3.075e-06	63.4914	0.99847
285	0	375	0.0037064	375	2.9462e-06	59.1771	0.99726
286	0	290	0.0036788	290	5.0349e-06	30.9377	0.99841
287	0	410	0.0039704	410	2.3735e-06	35.6884	0.99405
288	0	385	0.0038275	385	3.1674e-06	87.9972	0.98992
289	1	Inf	0.00073599	555	5.4926e-07	-5.775	0.98357
290	0	360	0.0029949	360	1.9583e-06	-29.9999	0.96348
291	0	460	0.0035878	460	1.8938e-06	49.2989	0.99537
292	0	355	0.0044047	355	3.1653e-06	66.3778	0.99438
293	0	380	0.0025554	380	2.6687e-06	26.0293	0.97544
294	0	250	0.0046198	250	7.0196e-06	45.9388	0.99877
295	0	230	0.0042967	230	0	0	0
296	0	180	0.004291	180	5.1404e-06	-29.9999	0.54246
297	0	460	0.0040301	460	1.3599e-06	111.0157	0.98941
298	0	425	0.0043188	425	3.518e-06	123.0774	0.98375
299	0	495	0.0032396	495	1.5285e-06	29.4238	0.98043
300	0	300	0.0045421	300	5.5325e-06	58.1391	0.99215
301	0	480	0.0036613	480	1.397e-06	51.4641	0.98053
302	0	465	0.0024653	465	2.4703e-06	23.7897	0.99219
303	0	460	0.0036231	460	1.6668e-06	108.9859	0.99483
304	0	435	0.0041841	435	2.739e-06	159.575	0.99067
305	0	250	0.004844	250	9.7799e-06	71.0783	0.99608
306	0	495	0.0036439	495	1.1292e-06	97.2998	0.98983
307	0	455	0.00030053	455	0	0	0
308	0	460	0.0030755	460	2.2859e-06	31.9756	0.99914
309	0	340	0.0041668	340	1.8099e-06	20.4978	0.98984
310	0	330	0.0047177	330	4.1657e-06	94.3143	0.99657
311	0	415	0.0043817	415	4.3553e-06	149.1313	0.99359
312	0	490	0.0033954	490	1.948e-06	105.7235	0.99789
313	0	385	0.0034041	385	2.8716e-06	63.4129	0.99806
314	0	440	0.0039948	440	2.5026e-06	92.7373	0.99862
315	0	345	0.004927	345	6.1907e-06	137.536	0.99141
316	0	485	0.0042265	485	1.8211e-06	121.5082	0.98183
317	0	370	0.0038059	370	2.4936e-06	56.9209	0.99589
318	0	480	0.0039194	480	1.0815e-06	122.4501	0.96837
319	0	500	0.0027839	500	1.9879e-06	81.0463	0.99775
320	0	210	0.0070533	210	1.8426e-05	113.0136	0.98903
321	0	470	0.0032196	470	3.2515e-06	121.3663	0.99497
322	0	405	0.0036937	405	3.2715e-06	121.1141	0.99605
323	0	310	0.004139	310	3.369e-06	65.5817	0.98887
324	1	Inf	0.00077394	540	8.2608e-07	202.1127	0.95493
325	1	Inf	0.00057352	520	5.8209e-07	70.8409	0.99704
326	1	Inf	0.00082065	590	5.7859e-07	4.8427	0.99859
327	0	460	0.0035873	460	1.6184e-06	60.5862	0.98971
328	0	390	0.0038551	390	2.5057e-06	34.7035	0.99529
329	0	360	0.0025669	360	3.4426e-06	40.2952	0.99565
330	0	425	0.0036061	425	2.1466e-06	36.1756	0.99645
331	0	150	0.003345	150	1.1014e-05	-11.1294	0.99686
332	0	475	0.0044828	475	2.6643e-06	149.9223	0.98755
333	1	Inf	0.00030508	575	2.9346e-07	100.7669	0.74453
334	0	510	0.0028539	510	1.7912e-06	112.8805	0.99915
335	0	385	0.0025993	385	3.0978e-06	54.5577	0.99714
336	0	255	0.0047518	255	8.4578e-06	58.3623	0.99845
337	0	390	0.0029394	390	3.7023e-06	93.6845	0.9993
338	0	280	0.0049687	280	6.081e-06	88.0212	0.98397
339	0	320	0.0029255	320	3.3338e-06	-1.5716	0.99613
340	1	Inf	0.0013981	590	1.2443e-06	123.3414	0.99773
341	0	460	0.002244	460	1.5094e-06	-29.6872	0.99367
342	0	445	0.003825	445	3.7363e-06	139.1817	0.99439
343	0	510	0.0023631	510	1.427e-06	46.6482	0.99751
344	1	Inf	0.00098508	590	9.9745e-07	63.5349	0.99388
345	0	230	0.005019	230	1.5977e-05	117.0311	0.99674
346	0	365	0.0045436	365	5.2424e-06	130.4887	0.99486
347	0	495	0.0029127	495	2.1871e-06	71.2365	0.99678
348	1	Inf	0.0015556	590	4.4347e-07	-30	0.8146
349	0	420	0.0042918	420	1.4837e-06	32.5483	0.991
350	0	435	0.0040944	435	4.3557e-06	146.3421	0.99849
351	0	195	0.0049649	195	1.0576e-05	54.9179	0.99381
352	0	460	0.0045043	460	2.8616e-06	173.563	0.99458
353	1	Inf	0.00051011	540	7.6759e-07	239.2053	0.99425
354	0	465	0.0043537	465	3.6128e-06	168.304	0.99386
355	0	495	0.0039797	495	8.0243e-07	85.1888	0.96867
356	0	260	0.0044406	260	4.0954e-06	-25.1759	0.99823
357	0	500	0.0034596	500	1.2474e-06	86.6753	0.996
358	1	Inf	0.00069661	560	1.0633e-06	272.6509	0.97499
359	0	140	0.0052534	140	1.4605e-05	-3.6355	0.99922
360	0	235	0.0038238	235	7.0644e-06	4.1363	0.99917
361	0	285	0.0036242	285	4.7285e-06	34.8888	0.9967
362	0	410	0.002554	410	2.2052e-06	1.3897	0.98988
363	0	275	0.0029026	275	3.5356e-06	-17.7241	0.99834
364	0	370	0.00057336	265	0	0	0
365	0	480	0.0033034	480	2.3108e-06	96.3047	0.99876
366	0	370	0.0032485	370	3.266e-06	56.8755	0.99938
367	0	310	0.0045513	310	5.1494e-06	71.4553	0.99867
368	1	Inf	0.00082287	590	5.5146e-07	-29.999	0.99169
369	0	310	0.0038175	310	4.7912e-06	62.6626	0.99589
370	0	370	0.0038557	370	4.4389e-06	117.8782	0.99471
371	0	400	0.0041059	400	2.7521e-06	101.3091	0.99822
372	0	315	0.0039888	315	5.9075e-06	115.8542	0.99641
373	0	415	0.0036633	415	4.9966e-06	168.0888	0.99838
374	0	415	0.0040065	415	2.6317e-06	87.0626	0.99296
375	0	420	0.0033411	420	3.4097e-06	100.9053	0.99936
376	0	455	0.0031769	455	2.8569e-06	88.315	0.99947
377	0	390	0.0035745	390	4.4779e-06	69.8707	0.99947
378	0	455	0.0024225	455	9.9055e-07	-2.0217	0.98178
379	0	490	0.0041076	490	1.3974e-06	82.1549	0.98484
380	0	350	0.0037994	350	5.296e-06	82.3348	0.99954
381	0	450	0.0038211	450	2.31e-06	108.1295	0.99782
382	0	430	0.0037881	430	3.2612e-06	105.0666	0.99185
383	0	495	0.0035873	495	3.6554e-06	200.0915	0.99896
384	0	265	0.0044308	265	9.9805e-06	72.477	0.99938
385	0	500	0.0028304	500	1.9983e-06	75.3008	0.99733
386	1	Inf	0.0017463	55	6.5043e-05	20.0232	0.97127
387	1	Inf	0.0012912	590	1.0472e-06	140.1107	0.99276
388	0	350	0.005025	350	5.2006e-06	188.9152	0.95034
389	0	375	0.0041187	375	2.7787e-06	91.4167	0.99415
390	0	410	0.0053014	410	2.0593e-06	-30	0.8938
391	1	Inf	0.00025622	530	2.2089e-07	-29.9999	0.89038
392	0	375	0.0041223	375	4.0533e-06	119.0266	0.99429
393	0	430	0.0042221	430	2.1495e-06	114.5224	0.98565
394	1	Inf	0.00012698	545	4.1376e-08	-29.2119	0.81066
395	0	315	0.0041552	315	4.5198e-06	12.6444	0.9974
396	1	Inf	0.0002048	540	0	0	0
397	1	Inf	0.00042281	555	1.8063e-07	106.0548	0.9135
398	1	Inf	0.00012682	540	0	0	0
399	0	510	0.0036399	510	1.6193e-06	174.6528	0.94919
400	1	Inf	0.0015382	590	1.9944e-06	209.0909	0.99479
401	0	380	0.0038733	380	4.1929e-06	144.134	0.99606
402	0	265	0.0047122	265	9.6528e-06	107.2512	0.99835
403	0	330	0.0050877	330	6.7301e-06	151.5109	0.98955
404	1	Inf	0.00053253	575	3.1857e-07	-29.9983	0.8366
405	0	225	0.004467	225	1.1139e-05	60.1416	0.9992
406	0	500	0.0029608	500	2.5805e-06	140.2347	0.99113
407	1	Inf	0.0012426	590	4.8164e-07	-8.3771	0.97225
408	0	215	0.0043763	215	1.1279e-05	46.5508	0.99905
409	0	175	0.0051527	175	1.432e-05	48.9419	0.99643
410	1	Inf	0.0009637	405	1.211e-06	23.6519	0.99918
411	1	Inf	0.001919	590	1.2282e-06	-19.9017	0.9956
412	1	Inf	0.00083765	265	7.5971e-07	1.2622	0.93331
413	0	420	0.0032204	420	1.9953e-06	37.3693	0.99448
414	1	Inf	0.00040236	545	4.1966e-07	-29.9999	0.97847
415	0	445	0.0034172	445	1.2267e-06	5.9402	0.98731
416	1	Inf	0.0017615	590	1.4565e-06	36.1175	0.99846
417	0	405	0.0022594	405	2.0043e-06	7.5301	0.99326
418	0	425	0.0011118	60	2.9386e-05	21.6283	0.99183
419	0	340	0.0036541	340	3.794e-06	58.9987	0.99863
420	0	460	0.0033598	460	1.7695e-06	59.8058	0.99535
421	1	Inf	0.0010502	555	1.118e-06	163.713	0.98939
422	1	Inf	0.00096563	590	8.5421e-07	9.0744	0.99569
423	0	225	0.0040928	225	1.3545e-05	88.9421	0.99493
424	1	Inf	0.00034987	165	0	0	0
425	1	Inf	0.00092667	360	1.6304e-06	22.5795	0.99682
426	0	210	0.0054164	210	1.4135e-05	75.2828	0.9926
427	0	185	0.0054234	185	1.0793e-05	33.4658	0.99097
428	0	310	0.0033814	310	3.599e-06	18.9018	0.99829
429	0	360	0.0040912	360	1.7001e-06	-30	0.96978
430	1	Inf	0.0016152	590	1.8251e-06	235.6727	0.95433
431	0	345	0.0038107	345	3.5277e-06	71.4705	0.98999
432	0	405	0.0036	405	2.302e-06	62.9884	0.99658
433	0	245	0.0053067	245	8.6572e-06	20.8456	0.99797
434	0	290	0.0039129	290	3.367e-06	15.6909	0.99564
435	0	460	0.0038841	460	2.8039e-06	131.849	0.99816
436	0	335	0.0044363	335	5.1037e-06	86.5424	0.99798
437	0	315	0.0033605	315	3.4687e-06	75.3216	0.9953
438	0	350	0.0040545	350	3.7765e-06	90.3541	0.99579
439	0	410	0.0031278	410	1.6215e-06	88.546	0.99086
440	0	495	0.0020746	495	2.4178e-06	148.462	0.99592
441	0	335	0.0037434	335	3.9804e-06	55.8776	0.99207
442	0	245	0.0043154	245	9.5245e-06	87.1598	0.97981
443	0	370	0.0023341	370	2.2142e-06	-30	0.91768
444	0	415	0.0028999	415	1.8435e-06	-6.3446	0.95061
445	0	470	0.0033062	470	2.2058e-06	143.719	0.99817
446	0	350	0.0037054	350	1.9844e-06	53.5857	0.97206
447	1	Inf	0.0025049	590	4.1635e-06	268.6679	0.9942
448	0	295	0.0038613	295	2.4708e-06	24.1002	0.99424
449	1	Inf	0.00096621	375	1.975e-06	124.8729	0.99289
450	0	365	0.0043302	365	2.4425e-06	106.4733	0.97466
451	1	Inf	0.00027645	370	3.3164e-07	156.4723	0.18318
452	0	310	0.0041685	310	2.6282e-06	42.829	0.99435
453	1	Inf	0.0021167	590	2.2266e-06	210.2184	0.99877
454	0	460	0.0033288	460	2.6551e-06	147.3842	0.98256
455	0	280	0.0049262	280	7.5685e-06	91.6503	0.99532
456	0	315	1.2037e-05	165	0	0	0
457	0	510	0.0027379	510	6.4401e-07	34.6786	0.96043
458	0	345	0.0036146	345	4.4359e-06	77.998	0.99812
459	1	Inf	0.00093191	590	7.8043e-07	188.9184	0.98355
460	0	445	0.0015773	445	1.3351e-06	65.2976	0.94678
461	0	290	0.0049192	290	1.2763e-05	151.2404	0.99296
462	0	300	0.0036281	300	5.3274e-06	38.9791	0.99718
463	0	325	0.0033216	325	2.2429e-06	9.3995	0.98656
464	0	265	0.0039763	265	3.6876e-06	-9.5626	0.97159
465	0	280	0.0042811	280	6.7673e-06	50.2594	0.99931
466	0	90	0.0058115	90	2.9606e-05	16.4732	0.99397
467	0	330	0.0034056	330	1.3648e-06	-29.9999	0.98387
468	0	510	0.0026282	510	1.7673e-06	105.3593	0.96254
469	1	Inf	0.00084194	590	5.1165e-07	-29.9999	0.99547
470	0	240	0.004885	240	6.8337e-06	47.986	0.99622
471	0	285	0.0034956	285	4.7049e-06	40.3683	0.99782
472	0	475	0.0035282	475	2.8122e-06	141.0819	0.992
473	1	Inf	0.0019026	590	1.1326e-06	102.8278	0.98964
474	0	210	0.0057318	210	1.7985e-05	107.1654	0.99665
475	0	430	0.004189	430	2.8129e-06	104.7119	0.9864
476	0	480	0.0034293	480	2.1724e-06	83.928	0.99944
477	0	380	0.0040921	380	2.4366e-06	12.8111	0.99678
478	0	470	0.002944	470	4.163e-06	123.9369	0.9897
479	0	470	0.0026123	470	1.2972e-06	22.1132	0.99725
480	0	345	0.0042137	345	2.8343e-06	62.6451	0.99108
481	0	245	0.0040994	245	4.1661e-06	29.4263	0.99808
482	0	505	0.0021864	505	2.4972e-06	75.0592	0.98825
483	0	325	0.0030566	325	3.1862e-06	19.7485	0.99411
484	0	315	0.0047266	315	7.18e-06	104.7999	0.99512
485	0	270	0.0046708	270	8.8208e-06	86.0486	0.99643
486	0	505	0.0025688	505	2.5163e-06	114.5063	0.99161
487	0	410	0.0029543	410	2.0207e-06	3.707	0.98597
488	0	335	0.0048107	335	7.7926e-06	137.0221	0.99801
489	0	440	0.0037076	440	2.7439e-06	113.1748	0.99947
490	0	460	0.0038692	460	1.8985e-06	134.0433	0.99493
491	0	280	0.0045393	280	6.3582e-06	42.9514	0.99543
492	0	335	0.0039561	335	5.8521e-06	129.0995	0.99772
493	0	345	0.0046148	345	4.129e-06	122.1097	0.99462
494	0	205	0.0049407	205	1.0933e-05	68.683	0.98603
495	0	285	0.0041518	285	6.3444e-06	88.4269	0.99907
496	0	400	0.003078	400	4.1049e-06	100.5307	0.99028
497	0	485	0.0036658	485	3.3853e-06	176.5244	0.9962
498	0	330	0.0033005	330	4.3063e-06	59.9751	0.99768
499	0	380	0.0032037	380	3.2883e-06	93.6717	0.99795
500	0	500	0.0028463	500	1.6906e-06	166.2402	0.99353
501	0	325	0.0033816	325	4.3844e-06	38.0928	0.99243
502	1	Inf	0.00073616	590	6.8947e-07	22.9331	0.99589
503	0	235	0.0049242	235	1.1672e-05	122.3954	0.9916
504	0	455	0.0039927	455	2.1544e-06	127.3583	0.99526
505	0	110	0.0060509	110	3.313e-05	23.4879	0.99918
506	0	485	0.0019477	485	1.8057e-06	5.6246	0.97452
507	0	185	0.0049511	185	1.178e-05	19.4899	0.99699
508	0	160	0.0045798	160	1.4416e-05	9.6159	0.99868
509	0	300	0.0045757	300	6.1501e-06	87.8946	0.99846
510	0	380	0.00383	380	3.1159e-06	59.0629	0.98864
511	0	195	0.004551	195	8.097e-06	23.8248	0.99106
512	0	470	0.0020445	470	2.2353e-06	7.1223	0.99662
513	0	375	0.0029723	375	2.3478e-06	18.6735	0.99802
514	1	Inf	0.00066194	590	7.6819e-07	261.705	0.97819
515	1	Inf	0.00090316	590	6.6669e-07	-9.7428	0.99745
516	0	475	0.0035042	475	3.0683e-06	130.6483	0.99545
517	0	505	0.003017	505	2.2689e-06	153.8263	0.99049
518	0	120	0.0050765	120	2.0968e-05	13.7307	0.99968
519	0	510	0.0024691	510	1.66e-06	141.8637	0.99815
520	1	Inf	0.00077444	590	7.9378e-07	-29.9666	0.98758
521	0	485	0.0038661	485	2.3755e-06	108.085	0.98732
522	0	335	0.0031498	335	5.429e-06	47.5652	0.99784
523	0	390	0.0027138	390	1.9477e-06	-29.9999	0.98185
524	0	245	0.0036957	245	8.0048e-06	42.3049	0.99859
525	0	480	0.003858	480	2.3781e-06	96.465	0.99112
526	0	450	0.0040294	450	1.4083e-06	-30	0.94199
527	0	495	0.0034176	495	8.9918e-07	44.6722	0.99428
528	0	130	0.0044561	130	1.884e-05	26.339	0.99952
529	0	370	0.0041436	370	3.381e-06	59.4447	0.99938
530	0	415	0.0038756	415	1.6367e-06	-29.9999	0.94738
531	0	475	0.0032451	475	1.9772e-06	76.0131	0.99905
532	0	360	0.0044899	360	2.9339e-06	40.4923	0.97964
533	0	380	0.0044359	380	3.2112e-06	74.5681	0.99797
534	0	310	0.0039508	310	3.1963e-06	25.0351	0.99519
535	0	505	0.002789	505	2.1643e-06	100.8603	0.99727
536	0	455	0.0038871	455	1.9488e-06	122.4116	0.99658
537	0	350	0.0045748	350	3.0768e-06	76.3783	0.99524
538	0	445	0.0040846	445	2.65e-06	132.9226	0.99355
539	0	350	0.0037304	350	2.1633e-06	-14.5463	0.99023
540	0	420	0.0039578	420	3.4981e-06	116.8495	0.99618
541	1	Inf	0.00029537	590	1.6202e-07	-16.7776	0.96052
542	0	340	0.0044558	340	4.6851e-06	107.4183	0.99695
543	0	495	0.003354	495	3.4281e-06	155.0359	0.99845
544	0	300	0.00471	300	4.9076e-06	95.727	0.9967
545	0	450	0.0040107	450	2.6492e-06	144.5185	0.98915
546	1	Inf	0.0002617	590	1.6929e-07	112.912	0.93148
547	0	445	0.003442	445	1.5462e-06	-20.5492	0.99571
548	1	Inf	0.00077437	590	1.417e-06	269.2453	0.99396
549	0	370	0.0044422	370	4.2881e-06	104.1554	0.99394
550	0	380	0.0039841	380	2.631e-06	79.7936	0.99606
551	0	495	0.0033915	495	1.1461e-06	37.3019	0.99847
552	0	340	0.003868	340	5.7653e-06	90.6953	0.9997
553	0	495	0.0034151	495	1.6481e-06	117.1595	0.99663
554	0	445	0.0030659	445	3.111e-06	80.8362	0.99975
555	0	445	0.0025113	445	2.6797e-06	27.3718	0.99666
556	0	310	0.003639	310	5.0932e-06	24.7382	0.99783
557	0	425	0.0031658	425	3.0982e-06	60.6731	0.99824
558	0	455	0.0031299	455	2.7159e-06	92.2686	0.99254
559	0	390	0.0026846	390	3.3938e-06	51.0844	0.99791
560	0	235	0.0050085	235	9.3671e-06	94.8176	0.99607
561	1	Inf	0.0014376	590	1.3415e-06	206.6657	0.97471
562	0	370	0.0035644	370	4.2841e-06	71.9454	0.99876
563	0	500	0.0027569	500	1.2761e-06	106.22	0.9975
564	0	315	0.0042238	315	5.775e-06	91.6954	0.99834
565	0	360	0.0036915	360	3.3977e-06	20.2991	0.99553
566	0	270	0.0054908	270	8.7583e-06	91.4604	0.99836
567	0	510	0.0024987	510	2.0553e-06	161.9235	0.99761
568	0	460	0.0042176	460	1.6467e-06	120.715	0.99374
569	0	410	0.002499	410	2.1756e-06	-30	0.99122
570	0	420	0.0028952	420	1.7861e-06	-29.996	0.99184
571	0	200	0.0051099	200	9.858e-06	53.2608	0.99628
572	1	Inf	0.00095262	590	6.9306e-07	148.0684	0.99022
573	0	375	0.0042422	375	1.8846e-06	51.166	0.99432
574	0	365	0.0037065	365	1.9429e-06	-7.3636	0.99142
575	0	400	0.0053793	400	2.8496e-06	97.7231	0.97342
576	0	455	0.0028689	455	2.9595e-06	75.156	0.99953
577	0	420	0.0043723	420	2.5494e-06	81.7278	0.99686
578	0	445	0.0035423	445	2.5401e-06	106.4679	0.99748
579	0	445	0.0037101	445	3.6674e-06	141.0522	0.99273
580	1	Inf	0.00085677	590	7.3964e-07	191.0876	0.98258
581	1	Inf	0.00063772	590	3.0141e-07	141.6525	0.91654
582	0	325	0.0047128	325	3.5346e-06	56.0649	0.99299
583	1	Inf	0.002055	590	1.5413e-06	216.0993	0.99399
584	0	220	0.0066827	220	1.6266e-05	104.2635	0.9873
585	0	365	0.0042072	365	2.9365e-06	81.4819	0.9976
586	0	465	0.0035583	465	9.223e-07	96.0874	0.98966
587	0	370	0.0036562	370	3.1542e-06	23.2372	0.99769
588	0	370	0.0036868	370	2.9531e-06	64.3296	0.99858
589	1	Inf	0.00018745	335	1.0538e-07	-29.9928	0.45476
590	0	30	0.0010851	30	5.3432e-05	24.4522	0.99781
591	0	415	0.0033193	415	2.5941e-06	36.3404	0.99958
592	1	Inf	0.0010529	590	9.3032e-07	70.5716	0.99806
