# Supplementary material for: Fractional killing arises from cell-to-cell variability in overcoming a caspase activity threshold
Source: Mol Syst Biol. 2015 May 7;11(5):803. doi: 10.15252/msb.20145584 (PMC4461398; doi:10.15252/msb.20145584)
Supplement: Supplementary file 3 [file msb0011-0803-sd3.zip › All_data/123_Apomab+anti-Fc (25 nM) + Bortezomib (100 nM)_4/raw_area.tsv]

Cell # (0 for discarded)	T=5min	T=10min	T=15min	T=20min	T=25min	T=30min	T=35min	T=40min	T=45min	T=50min	T=55min	T=60min	T=65min	T=70min	T=75min	T=80min	T=85min	T=90min	T=95min	T=100min	T=105min	T=110min	T=115min	T=120min	T=125min	T=130min	T=135min	T=140min	T=145min	T=150min	T=155min	T=160min	T=165min	T=170min	T=175min	T=180min	T=185min	T=190min	T=195min	T=200min	T=205min	T=210min	T=215min	T=220min	T=225min	T=230min	T=235min	T=240min	T=245min
0	98	100	89	75	79	51	55	62	47	56	29	39	36	26	68	40	72	70	35	83	75	35	50	34	46	29	51	85	94	65	59	96	40	50	66	46	55	68	59	41	40	47	32	42	78	47	66	52	91
1	1646	1624	1734	1741	1586	1685	1541	1519	1611	1612	1629	1638	1577	1592	1588	1652	1555	1544	1600	1590	1584	1524	1612	1533	1536	1528	1556	1572	1547	1502	1543	1555	1498	1530	1517	1506	1502	1495	1479	1447	1451	1402	1400	1398	1384	1435	1415	1397	1344
0	5	NaN	NaN	NaN	NaN	NaN	NaN	NaN	NaN	NaN	NaN	NaN	NaN	NaN	NaN	NaN	NaN	NaN	NaN	NaN	NaN	NaN	NaN	NaN	NaN	NaN	NaN	NaN	NaN	NaN	NaN	NaN	NaN	NaN	NaN	NaN	NaN	NaN	NaN	NaN	NaN	NaN	NaN	NaN	NaN	NaN	NaN	NaN	NaN
0	2	1	NaN	NaN	NaN	NaN	NaN	NaN	NaN	NaN	NaN	NaN	NaN	NaN	NaN	NaN	NaN	NaN	NaN	NaN	NaN	NaN	NaN	NaN	NaN	NaN	NaN	NaN	NaN	NaN	NaN	NaN	NaN	NaN	NaN	NaN	NaN	NaN	NaN	NaN	NaN	NaN	NaN	NaN	NaN	NaN	NaN	NaN	NaN
0	73	48	54	101	27	84	44	51	43	43	31	57	37	16	26	13	NaN	NaN	NaN	NaN	NaN	NaN	NaN	NaN	NaN	NaN	NaN	NaN	NaN	NaN	NaN	NaN	NaN	NaN	NaN	NaN	NaN	NaN	NaN	NaN	NaN	NaN	NaN	NaN	NaN	NaN	NaN	NaN	NaN
0	755	756	697	662	726	675	655	569	648	551	558	526	586	537	528	583	531	640	672	546	565	616	725	668	690	639	648	422	574	689	658	553	434	404	570	474	439	590	395	423	671	567	472	420	520	658	702	691	511
0	1905	1839	1849	1490	1434	1475	1560	1620	1497	1393	1395	1324	611	562	644	581	574	575	575	611	605	572	611	529	566	258	291	196	343	314	347	363	204	227	355	280	309	509	401	445	656	630	446	392	604	639	713	722	726
0	95	NaN	NaN	NaN	NaN	NaN	NaN	NaN	NaN	NaN	NaN	NaN	NaN	NaN	NaN	NaN	NaN	NaN	NaN	NaN	NaN	NaN	NaN	NaN	NaN	NaN	NaN	NaN	NaN	NaN	NaN	NaN	NaN	NaN	NaN	NaN	NaN	NaN	NaN	NaN	NaN	NaN	NaN	NaN	NaN	NaN	NaN	NaN	NaN
2	393	432	451	449	408	410	370	386	395	385	385	416	397	374	417	421	452	402	413	457	441	381	406	356	367	350	368	428	430	395	382	426	337	360	434	364	410	419	417	395	390	435	351	382	458	393	401	389	466
3	441	459	479	476	458	458	449	458	465	429	443	436	445	433	446	444	469	439	428	469	464	429	431	405	414	388	406	447	444	432	422	454	399	416	444	408	424	416	415	398	408	425	385	417	441	404	418	408	455
0	8	16	27	42	24	55	62	59	97	122	68	105	91	92	132	130	156	108	122	125	161	112	128	91	113	111	122	149	143	130	122	143	54	116	165	114	125	90	126	94	81	102	38	60	92	59	72	67	160
4	993	1056	1081	1102	1107	1062	1093	1061	1076	1127	1138	1149	1149	1169	1181	1145	1143	1154	1189	1175	1189	1227	1231	1165	1252	1224	1255	1256	1255	1204	1229	1246	1257	1286	1290	1262	1266	1267	1270	1281	1270	1273	1256	1287	1271	1279	1274	1225	1219
5	206	332	369	357	345	426	393	409	456	436	512	501	471	544	490	541	513	496	585	508	526	568	588	554	567	615	579	538	531	551	552	487	625	617	615	587	568	567	590	579	606	591	601	593	499	514	461	493	432
6	619	609	637	620	620	563	330	227	225	215	241	229	240	268	135	118	113	126	141	139	144	172	181	213	245	260	260	255	289	315	330	329	337	315	319	315	337	331	321	323	342	378	376	377	393	419	414	425	418
7	854	828	872	848	876	785	832	796	771	799	746	754	772	715	777	724	753	761	678	753	688	658	665	682	691	626	665	709	706	661	658	720	609	621	597	621	605	598	549	528	512	496	497	495	512	525	545	535	549
0	305	316	347	372	375	388	345	349	443	500	477	531	537	586	550	566	564	586	560	556	590	537	590	575	583	541	630	626	615	597	592	633	599	641	630	668	667	659	658	673	652	688	665	647	661	665	685	651	639
8	940	837	847	777	837	753	872	816	904	792	716	802	793	833	834	815	784	803	789	804	765	674	767	831	802	794	802	600	775	812	805	724	553	557	817	581	583	791	572	609	765	785	577	586	765	775	777	770	774
0	NaN	NaN	NaN	NaN	NaN	NaN	NaN	NaN	NaN	NaN	NaN	NaN	NaN	NaN	NaN	NaN	NaN	NaN	NaN	NaN	NaN	NaN	NaN	NaN	NaN	NaN	NaN	NaN	NaN	NaN	NaN	NaN	NaN	NaN	NaN	NaN	NaN	NaN	NaN	NaN	NaN	NaN	NaN	NaN	NaN	NaN	NaN	NaN	NaN
0	42	40	163	218	184	233	43	55	217	261	238	273	231	240	212	250	231	225	233	184	242	182	295	257	225	219	262	237	251	239	NaN	NaN	NaN	NaN	NaN	NaN	NaN	NaN	NaN	NaN	NaN	NaN	NaN	NaN	NaN	NaN	NaN	NaN	NaN
9	778	725	759	743	704	760	740	771	745	745	719	751	705	762	723	803	619	755	773	791	760	726	749	734	811	739	789	401	291	726	660	668	448	469	676	474	471	623	442	446	584	560	428	448	580	634	606	647	601
10	234	234	281	324	305	326	313	363	470	521	493	511	482	498	538	543	533	558	540	551	573	565	582	590	576	549	587	600	603	583	574	590	584	608	602	621	631	610	598	603	608	607	616	606	624	616	615	601	607
0	2169	2092	2043	2103	2040	2078	2107	2104	2078	2054	2033	2124	2089	2027	2054	2036	1980	2049	2057	2131	2069	2106	2124	2104	2106	2076	2072	1995	2111	2006	2064	2096	2018	2033	2047	2036	2007	2074	1992	2029	2086	2000	2045	2048	2059	2050	2133	2066	2136
0	59	85	152	141	160	167	172	230	216	240	268	326	272	373	296	308	298	316	298	366	351	369	347	341	333	349	330	386	329	371	324	322	346	407	352	380	373	399	331	408	370	386	372	445	388	459	450	427	463
0	18	35	111	151	129	152	30	67	207	196	192	218	184	211	211	233	265	236	209	215	194	191	252	312	238	238	289	295	277	249	250	282	250	318	306	328	306	302	295	142	314	314	333	286	295	298	309	321	286
11	575	595	602	591	598	601	614	633	626	628	646	639	665	676	683	715	681	701	687	713	686	681	693	688	681	669	680	590	677	696	667	672	605	602	707	605	606	674	597	608	707	690	628	603	690	674	677	673	696
0	NaN	NaN	NaN	NaN	NaN	NaN	NaN	NaN	NaN	NaN	NaN	NaN	NaN	NaN	NaN	NaN	NaN	NaN	NaN	NaN	NaN	NaN	NaN	NaN	NaN	NaN	NaN	NaN	NaN	NaN	NaN	NaN	NaN	NaN	NaN	NaN	NaN	NaN	NaN	NaN	NaN	NaN	NaN	NaN	NaN	NaN	NaN	NaN	NaN
0	NaN	NaN	NaN	NaN	NaN	NaN	NaN	NaN	NaN	NaN	NaN	NaN	NaN	NaN	NaN	NaN	NaN	NaN	NaN	NaN	NaN	NaN	NaN	NaN	NaN	NaN	NaN	NaN	NaN	NaN	NaN	NaN	NaN	NaN	NaN	NaN	NaN	NaN	NaN	NaN	NaN	NaN	NaN	NaN	NaN	NaN	NaN	NaN	NaN
0	528	540	578	579	610	602	551	600	598	663	620	637	685	678	701	727	776	742	689	733	737	736	761	782	794	795	932	853	900	952	946	1018	995	1024	1004	970	922	893	961	916	918	923	948	950	952	994	963	998	1008
12	549	538	533	511	478	461	484	489	493	522	512	523	526	529	524	545	563	539	554	552	537	547	561	584	578	598	595	567	631	642	640	625	553	548	590	555	552	591	539	538	577	589	553	548	613	627	640	625	611
13	1836	1942	2119	2022	2067	1947	1981	1891	1943	2015	1956	2066	1973	2005	2032	2139	2118	2115	2128	2081	2099	2095	2072	2112	2137	2155	2153	2123	2146	2177	2125	2083	2099	2086	2117	2104	2054	2098	2074	2113	2079	2056	2093	2082	2073	2111	2049	2099	1995
0	348	436	457	453	451	504	466	473	516	504	539	543	520	582	541	587	568	555	610	555	590	620	622	617	648	665	618	597	602	661	631	616	679	682	660	652	672	641	658	648	674	678	652	699	596	632	600	581	531
14	849	874	893	882	899	881	870	834	851	869	842	840	883	852	856	881	870	882	865	878	846	858	839	850	853	862	853	856	874	850	834	870	849	826	849	814	815	810	799	807	768	792	790	787	789	788	776	777	788
15	761	761	820	871	842	865	815	824	887	911	896	909	945	900	950	941	960	947	972	969	962	914	957	986	944	912	953	948	981	937	931	992	957	972	983	971	957	957	975	959	931	971	944	969	899	951	970	956	939
0	258	254	241	262	271	332	400	420	459	472	476	510	505	561	545	555	578	631	673	748	725	697	715	703	693	714	731	735	751	746	718	762	734	778	775	784	778	777	350	NaN	NaN	NaN	NaN	NaN	NaN	NaN	NaN	NaN	NaN
0	965	999	1043	1017	1003	985	986	978	993	1000	967	967	984	1021	987	1002	1031	1001	986	1036	1021	1016	1020	1030	1007	1021	1023	1007	1031	1048	1025	1021	1004	1012	990	978	989	969	979	961	957	937	968	953	927	944	920	933	943
0	658	683	NaN	NaN	NaN	NaN	NaN	NaN	NaN	NaN	NaN	NaN	NaN	NaN	NaN	NaN	NaN	NaN	NaN	NaN	NaN	NaN	NaN	NaN	NaN	NaN	NaN	NaN	NaN	NaN	NaN	NaN	NaN	NaN	NaN	NaN	NaN	NaN	NaN	NaN	NaN	NaN	NaN	NaN	NaN	NaN	NaN	NaN	NaN
0	762	764	868	993	928	986	945	925	961	951	1002	1013	1030	1021	1101	1080	1065	1046	1015	868	363	357	353	345	368	346	375	359	374	378	374	390	373	380	400	375	380	382	368	380	391	384	395	410	396	410	145	159	149
16	625	664	711	764	1081	1145	1246	846	428	395	403	408	413	447	462	494	541	518	480	492	507	516	515	524	542	520	511	545	535	528	546	539	542	519	548	533	553	587	564	558	551	535	538	522	522	556	546	556	531
0	201	188	183	NaN	NaN	NaN	NaN	NaN	NaN	NaN	NaN	NaN	NaN	NaN	NaN	NaN	NaN	NaN	NaN	NaN	NaN	NaN	NaN	NaN	NaN	NaN	NaN	NaN	NaN	NaN	NaN	NaN	NaN	NaN	NaN	NaN	NaN	NaN	NaN	NaN	NaN	NaN	NaN	NaN	NaN	NaN	NaN	NaN	NaN
0	300	284	NaN	NaN	NaN	NaN	NaN	NaN	NaN	NaN	NaN	NaN	NaN	NaN	NaN	NaN	NaN	NaN	NaN	NaN	NaN	NaN	NaN	NaN	NaN	NaN	NaN	NaN	NaN	NaN	NaN	NaN	NaN	NaN	NaN	NaN	NaN	NaN	NaN	NaN	NaN	NaN	NaN	NaN	NaN	NaN	NaN	NaN	NaN
0	801	880	977	1038	982	1080	1038	1108	1086	1093	1135	1165	1166	1196	1260	1258	1260	1211	1274	1272	1291	1283	1348	1349	1369	1349	1368	1386	1378	1407	1394	1359	1379	1412	1405	1379	1435	1418	1412	1464	1430	1400	1391	1484	1438	1448	1426	1486	1442
17	901	911	934	927	952	923	923	945	948	964	956	973	1015	1031	1032	1090	1094	1084	1026	1077	1093	1056	1073	1087	1130	1128	1102	1118	1138	1116	1087	1088	1066	1081	1090	1109	1090	1080	1059	1072	1052	1058	1096	1095	1073	1080	1070	1089	1092
18	303	269	299	306	319	347	350	380	380	392	382	404	406	444	427	457	416	437	417	432	419	414	413	410	427	437	456	458	460	459	476	459	477	470	474	475	473	479	491	486	471	467	476	483	476	473	491	470	477
19	1118	1115	1146	1106	1153	1136	1109	1161	1148	1184	1196	1243	1210	1229	1162	1255	1202	1267	1176	1199	1190	1200	1178	1131	1148	1164	1144	1144	1197	1190	1169	1169	1128	1198	1190	1151	1153	1190	1191	1252	1221	1206	1255	1308	1294	1343	1338	1313	1341
0	302	294	381	311	355	372	391	384	417	421	441	477	466	496	456	495	495	514	173	515	495	438	495	439	485	505	494	506	535	565	553	556	196	540	514	580	551	569	210	589	592	598	612	627	604	620	634	622	635
20	1055	1042	1170	1086	1087	1106	1089	1111	1123	1177	1164	1191	1207	1220	1236	1231	1245	1228	1242	1239	1247	1238	1230	1218	1233	1215	1248	1233	1240	1236	1268	1214	1259	1279	1209	1280	1254	1253	1248	1249	1243	1248	1218	1260	1209	1259	1253	1265	1256
21	836	864	871	901	901	919	919	907	916	961	980	1045	1046	1017	1090	1056	1079	1058	1034	1125	1079	1108	1123	1141	1187	1126	1213	1230	1280	1286	1196	1260	1253	1315	1323	1324	1330	1331	1258	1345	1341	1317	1351	1332	1394	1377	1381	1365	1389
22	935	1017	1080	1054	1048	1052	1059	1077	1094	1072	1049	1101	1144	1142	1151	1182	1142	1116	1139	1146	1147	1153	1166	1137	1118	1121	1092	1091	1148	1151	1151	1139	1159	1110	1112	1126	1107	1113	1143	1104	1115	1132	1112	1140	1097	1095	1047	1049	1066
23	672	643	648	675	661	644	665	688	680	690	735	706	732	723	757	713	731	730	740	804	773	795	797	806	810	810	840	847	872	853	859	853	855	856	831	884	896	903	921	959	916	908	929	896	942	926	906	948	917
24	709	741	672	703	682	692	709	697	694	698	712	723	735	711	708	702	707	726	708	719	715	714	740	734	741	709	705	684	692	684	700	699	716	731	707	696	725	689	693	680	689	682	655	643	645	642	650	648	672
0	738	738	717	698	709	691	708	690	674	660	322	260	260	238	244	259	266	249	78	98	97	105	94	107	146	139	153	173	197	206	204	199	201	195	213	193	204	225	221	227	227	237	251	254	242	264	269	274	271
25	853	848	878	970	932	934	974	958	947	1015	1019	993	1076	1069	1110	1097	1080	1057	1110	1103	1106	1088	1124	1133	1122	1159	1159	1114	1111	1128	1181	538	469	1143	1152	1147	1158	1139	1140	1150	1102	1105	1107	1093	1123	1126	1090	1077	1098
0	972	946	1034	1019	997	999	1045	1045	968	964	945	900	906	851	683	394	366	345	378	367	373	379	384	356	381	360	396	376	385	388	403	384	367	151	174	175	173	151	153	155	185	202	206	209	212	241	256	293	302
26	600	604	609	656	651	624	653	661	669	668	735	712	709	758	743	738	750	795	806	835	868	840	892	861	873	890	870	880	939	917	914	950	965	930	936	923	903	935	921	910	858	888	900	856	883	741	282	251	263
27	940	966	1115	1087	1070	1058	1055	1089	1022	1079	1063	1030	1027	1014	1030	1071	1040	1034	1068	1053	1106	1033	1063	1049	1008	1056	1031	1026	1020	1005	1068	1052	1037	1042	1029	1002	988	973	1014	1019	1022	1018	1027	1061	1034	1041	1026	1036	1043
28	1015	1015	1003	990	1025	980	980	999	1042	998	1013	1024	1043	1026	1049	1058	1059	1100	1073	1134	1070	1140	1164	1152	1201	1130	1154	1131	1139	1187	1149	1120	1093	1094	1127	1078	1124	1088	1093	1098	1118	1068	1092	1060	1064	1037	1048	1024	1023
0	549	563	542	555	542	561	563	584	591	605	608	601	601	591	598	593	619	639	653	655	653	663	665	680	704	728	705	703	731	722	729	732	731	747	750	759	755	734	738	724	724	718	739	296	734	724	701	705	713
29	324	396	154	422	472	154	483	561	489	596	597	600	572	590	632	244	652	658	236	632	659	667	673	685	687	661	732	709	687	732	720	737	729	729	731	727	758	744	708	797	779	758	783	823	796	756	787	800	734
30	339	387	540	457	502	496	495	593	560	640	615	645	675	656	621	300	275	663	730	744	704	697	742	681	774	779	806	801	312	704	791	315	799	791	376	766	792	371	809	837	795	371	859	851	797	816	823	860	869
31	603	627	622	633	641	610	597	597	612	624	630	624	640	628	636	636	641	647	634	652	650	645	636	635	644	669	684	676	714	711	708	712	709	741	724	714	719	712	729	724	729	707	735	742	739	752	735	762	754
32	589	607	581	563	538	563	567	572	563	561	572	583	592	612	602	597	611	618	619	614	601	608	635	659	671	654	661	646	633	656	642	677	695	712	711	692	696	696	695	723	718	714	728	725	701	723	715	731	740
33	308	305	343	358	350	364	366	399	393	438	421	454	514	506	529	530	545	555	591	583	565	561	595	580	584	242	606	605	610	612	640	628	605	623	599	642	640	634	655	680	718	688	696	715	709	692	691	662	630
0	18	33	51	58	33	65	24	34	66	53	93	71	45	90	51	90	72	63	133	88	105	142	122	94	117	119	89	71	49	74	55	31	97	96	72	74	64	76	114	113	136	150	164	162	112	119	115	126	109
34	969	1014	987	1035	1031	1055	1012	1029	1068	1087	1092	1147	1149	1119	1151	1122	1162	1199	1091	1186	1141	1145	1114	1011	1102	1135	1187	1185	1207	1170	1195	1247	1266	1277	1282	1249	1233	1221	1245	1197	1217	1203	1217	1179	1178	1155	1186	1166	1166
35	433	439	425	426	463	429	455	456	212	476	481	493	500	504	494	487	493	458	501	521	488	516	521	498	533	509	508	502	494	487	496	514	506	502	509	531	500	512	530	538	496	500	524	555	548	536	548	537	537
36	479	500	508	560	539	518	511	530	516	520	527	545	542	549	550	556	568	557	569	558	585	592	590	601	564	625	605	610	621	611	621	626	614	639	654	645	641	618	655	667	651	644	655	620	626	633	290	639	647
37	3230	3163	3260	3385	3318	3295	3344	3605	3590	3652	3665	3762	3774	3768	3869	3877	3866	3758	3885	3811	3834	3862	3921	3759	3874	3838	3840	3850	3788	3856	3818	3777	3773	3844	3697	3691	3647	3670	3467	1539	825	775	837	798	800	722	412	371	62
0	327	334	425	358	331	313	321	337	368	339	379	443	477	462	461	453	415	487	538	514	519	542	557	549	593	632	614	602	626	608	664	629	632	618	588	600	617	635	625	646	619	677	711	709	707	683	741	733	703
38	124	220	228	246	230	264	228	229	272	260	307	320	285	345	309	293	318	268	337	283	326	369	370	351	352	387	361	322	334	347	367	304	380	398	388	394	396	404	413	456	476	495	493	491	429	436	429	440	403
39	509	547	531	567	554	573	545	558	567	556	576	602	589	598	615	619	609	644	612	634	607	607	599	612	627	609	624	663	673	686	695	675	707	696	696	703	691	709	684	697	704	732	737	742	727	730	695	713	739
0	697	703	783	733	754	730	763	801	772	775	824	851	817	833	868	862	924	937	849	950	935	939	955	1013	948	1003	955	962	858	929	955	1017	943	947	954	901	972	895	952	919	1020	1020	984	992	940	983	902	907	831
40	674	683	715	746	717	772	768	813	847	829	853	844	864	871	912	895	869	877	906	906	951	913	934	987	978	980	946	1002	1001	989	972	989	969	1009	1010	1014	970	1042	976	1006	1020	1021	976	990	1029	991	986	995	994
41	645	689	699	701	695	724	722	726	728	782	788	788	815	820	825	812	829	814	825	829	810	823	826	826	815	819	832	824	876	870	862	845	858	851	850	835	826	802	812	840	839	819	819	869	841	354	331	335	358
0	11	38	69	35	104	103	119	154	88	NaN	NaN	NaN	NaN	NaN	NaN	NaN	NaN	NaN	NaN	NaN	NaN	NaN	NaN	NaN	NaN	NaN	NaN	NaN	NaN	NaN	NaN	NaN	NaN	NaN	NaN	NaN	NaN	NaN	NaN	NaN	NaN	NaN	NaN	NaN	NaN	NaN	NaN	NaN	NaN
0	58	7	NaN	NaN	NaN	NaN	NaN	NaN	NaN	NaN	NaN	NaN	NaN	NaN	NaN	NaN	NaN	NaN	NaN	NaN	NaN	NaN	NaN	NaN	NaN	NaN	NaN	NaN	NaN	NaN	NaN	NaN	NaN	NaN	NaN	NaN	NaN	NaN	NaN	NaN	NaN	NaN	NaN	NaN	NaN	NaN	NaN	NaN	NaN
0	23	29	NaN	NaN	NaN	NaN	NaN	NaN	NaN	NaN	NaN	NaN	NaN	NaN	NaN	NaN	NaN	NaN	NaN	NaN	NaN	NaN	NaN	NaN	NaN	NaN	NaN	NaN	NaN	NaN	NaN	NaN	NaN	NaN	NaN	NaN	NaN	NaN	NaN	NaN	NaN	NaN	NaN	NaN	NaN	NaN	NaN	NaN	NaN
42	482	490	510	527	514	532	520	531	573	553	550	579	606	608	618	597	592	631	622	640	620	644	662	626	642	661	647	623	661	633	669	657	634	646	654	631	626	627	622	621	621	593	591	607	580	584	582	605	606
43	812	796	924	906	925	884	926	902	914	920	900	903	872	886	937	920	929	896	896	906	940	980	933	906	949	986	967	1040	1006	1022	1031	1064	1070	1077	1091	1059	1078	1077	1070	1096	1024	1005	980	947	933	881	905	909	904
0	41	17	36	NaN	NaN	NaN	NaN	NaN	NaN	NaN	NaN	NaN	NaN	NaN	NaN	NaN	NaN	NaN	NaN	NaN	NaN	NaN	NaN	NaN	NaN	NaN	NaN	NaN	NaN	NaN	NaN	NaN	NaN	NaN	NaN	NaN	NaN	NaN	NaN	NaN	NaN	NaN	NaN	NaN	NaN	NaN	NaN	NaN	NaN
44	586	557	565	582	608	571	566	578	555	573	553	566	569	533	567	563	579	574	528	550	553	519	516	544	520	495	517	544	535	533	533	576	485	525	537	524	553	548	529	531	514	517	500	511	540	541	425	478	523
45	488	197	520	521	517	520	541	534	548	532	537	560	544	564	566	560	605	607	616	621	620	642	633	621	633	652	645	653	687	685	645	647	679	648	668	646	651	643	646	661	641	638	647	667	657	637	642	614	606
46	218	221	236	244	245	265	252	268	267	285	300	311	340	335	331	337	363	387	407	410	404	418	442	433	424	417	433	411	373	393	401	390	404	414	392	384	374	393	402	428	423	418	442	407	427	422	418	427	418
0	NaN	NaN	NaN	NaN	NaN	NaN	NaN	NaN	NaN	NaN	NaN	NaN	NaN	NaN	NaN	NaN	NaN	NaN	NaN	NaN	NaN	NaN	NaN	NaN	NaN	NaN	NaN	NaN	NaN	NaN	NaN	NaN	NaN	NaN	NaN	NaN	NaN	NaN	NaN	NaN	NaN	NaN	NaN	NaN	NaN	NaN	NaN	NaN	NaN
47	273	301	317	305	320	330	322	322	320	315	323	323	328	334	339	331	336	330	339	340	320	332	343	335	328	331	326	323	317	316	334	325	322	329	332	314	328	327	355	344	346	326	336	331	332	339	322	326	333
48	467	332	354	292	285	274	276	264	280	312	120	130	135	123	143	147	130	131	126	171	159	151	145	147	135	155	181	190	164	175	194	209	212	221	216	216	220	249	240	247	244	263	258	259	264	260	283	278	284
0	187	197	214	233	262	255	259	264	270	263	271	265	275	291	300	321	320	328	320	320	325	337	331	353	358	351	366	386	381	389	399	397	405	410	422	427	425	438	420	430	443	467	467	477	466	487	488	495	476
49	479	500	506	535	513	483	515	541	569	568	604	622	613	600	602	641	614	639	680	694	666	689	681	686	709	728	718	735	719	738	746	705	748	735	737	729	700	693	672	625	652	640	661	667	639	649	621	634	669
50	417	483	470	506	472	475	467	474	501	515	533	520	537	540	537	536	564	538	565	540	549	566	576	556	571	575	559	598	589	596	585	590	573	584	602	603	615	625	606	618	612	616	610	601	615	610	614	604	616
51	339	354	370	350	350	360	372	379	349	382	400	417	398	398	397	414	423	436	420	430	411	427	444	468	440	465	485	465	460	461	473	481	479	456	494	455	473	459	479	464	480	464	485	507	450	459	519	489	483
52	1182	1262	1290	1314	1288	1316	1285	1335	1332	1401	1395	1549	1534	1581	1594	1620	1680	1661	1680	1712	1622	1742	1754	1693	1742	1736	1784	1704	1773	1822	1767	1786	1836	1783	1758	1800	1802	1765	1805	1777	1790	1737	1774	1748	1764	1737	1810	1769	1672
0	173	242	161	108	64	105	142	142	121	125	121	122	133	149	157	188	194	247	283	261	NaN	NaN	NaN	NaN	NaN	NaN	NaN	NaN	NaN	NaN	NaN	NaN	NaN	NaN	NaN	NaN	NaN	NaN	NaN	NaN	NaN	NaN	NaN	NaN	NaN	NaN	NaN	NaN	NaN
0	468	505	495	485	491	539	490	536	597	601	668	685	653	647	701	675	676	645	654	642	643	664	724	691	709	699	709	708	708	708	741	717	738	724	725	727	737	752	731	783	737	733	753	756	736	777	795	785	817
0	158	159	162	138	187	160	155	162	163	156	168	161	165	182	185	188	195	213	242	236	344	674	683	684	682	351	332	318	349	349	349	330	321	354	326	258	267	257	265	277	272	275	284	273	267	262	271	269	263
53	716	760	748	755	753	746	786	760	809	782	754	790	799	819	831	813	835	803	860	806	840	826	809	809	806	811	781	817	826	834	809	763	780	826	846	828	841	788	807	809	797	818	821	802	845	885	883	891	909
54	1415	1511	1502	1525	1497	1533	1523	1545	1540	1420	1526	1562	1600	1556	1674	1671	1579	1652	1758	1721	1703	1760	1695	1709	1642	1661	1661	1681	1632	1627	1635	1621	1662	1656	1673	1666	1658	1654	1648	1680	1723	1682	1679	1643	1649	1657	1700	1702	1644
55	186	151	151	149	156	138	161	166	157	175	150	178	202	161	213	178	198	207	153	191	169	139	136	145	141	125	143	165	187	156	163	207	149	158	160	176	175	181	168	189	177	195	185	196	245	236	256	250	274
56	1192	1248	1235	1247	1233	1222	1249	1271	1311	1329	1361	1407	1448	1406	1495	1511	1481	1526	1482	1525	1540	1552	1553	1578	1571	1547	1576	1562	1562	1575	1631	1669	1573	1628	1703	1689	1677	1687	1658	1699	1648	1709	1693	1676	1697	1737	1728	1673	1700
0	481	468	484	518	510	555	524	544	566	543	563	548	608	548	639	613	646	646	567	610	623	578	610	601	591	582	593	679	672	660	663	701	635	648	653	640	664	621	622	644	589	622	604	591	660	653	661	652	684
57	301	338	365	396	398	431	427	422	424	442	453	456	500	528	508	513	485	509	535	549	528	549	560	568	576	599	582	584	569	570	572	603	607	595	595	584	571	569	228	172	185	185	193	190	168	170	180	168	175
58	1401	1482	1514	1536	1571	1555	1506	1575	1574	1562	1621	1595	1533	1552	1614	1632	1550	1587	1700	1571	1631	1621	1695	1610	1637	1624	1614	1655	1637	1656	1720	1641	1730	1727	1704	1680	1701	1740	1749	1785	1710	1796	1749	1807	1805	1737	1776	1736	1799
59	851	858	842	869	847	868	864	844	827	840	853	867	834	816	808	833	803	831	856	860	859	878	910	923	916	929	936	966	947	955	1031	1004	1023	1004	983	1016	962	1062	1062	1063	1065	1009	1060	1070	1024	977	937	959	923
60	849	855	841	836	837	860	873	827	853	879	875	845	813	774	814	840	856	887	923	909	944	936	970	937	547	373	382	363	402	372	361	354	337	353	358	348	372	356	343	340	343	332	388	415	155	176	172	169	139
61	564	630	620	620	598	611	608	640	720	748	757	745	749	735	736	708	729	714	726	724	717	722	733	749	801	827	838	837	855	821	836	840	857	858	880	846	854	838	840	847	876	901	887	873	885	888	904	865	873
62	157	181	207	236	250	279	294	329	344	374	424	419	436	454	449	456	449	471	491	489	505	503	488	476	505	520	526	521	531	558	570	616	634	618	631	635	654	620	631	683	639	650	670	683	701	685	611	166	170
63	365	383	395	424	438	453	462	455	518	519	548	557	546	582	587	587	619	558	624	629	650	656	738	670	697	649	669	705	646	672	670	630	663	649	649	654	640	679	654	664	660	686	695	420	187	181	199	175	175
64	677	697	729	733	744	774	739	758	778	765	771	781	794	792	788	794	826	812	830	780	774	796	783	764	782	782	786	742	748	756	752	773	1196	916	883	839	792	790	804	835	810	810	788	792	789	789	763	762	764
65	214	216	228	232	257	269	287	268	284	302	331	365	368	379	408	405	431	434	415	456	464	474	438	454	475	485	499	507	535	537	531	523	531	534	534	566	561	578	605	590	617	653	265	175	164	175	189	167	189
0	659	659	276	673	282	651	662	692	717	694	692	729	735	745	758	777	778	782	NaN	NaN	NaN	NaN	NaN	NaN	NaN	NaN	NaN	NaN	NaN	NaN	NaN	NaN	NaN	NaN	NaN	NaN	NaN	NaN	NaN	NaN	NaN	NaN	NaN	NaN	NaN	NaN	NaN	NaN	NaN
66	443	297	280	287	281	302	291	308	143	157	177	152	148	122	161	201	235	271	348	325	292	302	302	294	311	356	377	369	380	398	419	420	424	420	454	462	463	454	449	421	439	417	449	433	468	434	419	411	411
0	157	75	88	64	83	47	77	92	72	92	78	99	130	85	140	97	134	167	86	170	147	107	108	131	118	90	109	173	189	157	159	NaN	NaN	NaN	NaN	NaN	NaN	NaN	NaN	NaN	NaN	NaN	NaN	NaN	NaN	NaN	NaN	NaN	NaN
0	667	690	686	731	700	696	741	705	744	768	756	767	753	762	776	753	764	740	756	811	748	781	775	751	799	842	788	839	812	859	873	886	910	865	884	907	887	924	902	921	876	913	890	888	927	924	944	968	920
67	1374	1442	1547	1486	1497	1555	1552	1551	1531	1616	1642	1644	1703	1661	1677	1758	1724	1798	1758	1764	1776	1735	1785	1671	1730	1759	1737	1731	1753	1765	1739	1735	1785	1749	1772	1786	1760	1751	1772	1733	1756	1788	1815	1795	1786	1786	1800	1777	1798
68	222	228	233	218	223	214	223	266	302	305	327	313	331	338	364	374	375	372	374	380	389	401	403	408	412	400	404	413	409	426	422	412	422	418	432	412	417	399	411	203	143	154	155	157	NaN	NaN	NaN	NaN	NaN
69	1410	1403	1461	1441	1446	1549	1482	1520	1530	1553	1616	1629	1699	1634	1691	1742	1705	1761	1793	1767	1769	1752	1767	1814	1822	1843	1776	1807	1834	1819	1801	1781	1840	1881	1883	1870	1882	1887	1905	1894	1912	1901	1912	1940	1902	1875	1898	1910	1896
0	236	279	300	306	309	323	328	327	332	353	344	350	361	390	387	378	394	393	392	398	412	412	406	380	391	444	433	415	437	445	449	424	457	427	433	439	444	453	464	467	433	418	422	421	323	586	580	550	566
70	162	178	243	313	341	390	433	488	513	499	502	544	549	532	550	624	622	629	671	721	755	792	848	866	864	896	893	934	931	946	945	987	971	958	976	934	980	996	973	986	1021	1044	1057	1014	1046	1020	995	1037	1060
0	65	80	87	92	100	108	113	129	147	148	186	219	255	232	226	219	218	228	231	227	227	212	199	213	203	203	195	186	192	196	205	205	318	345	312	328	341	305	321	327	330	348	353	327	333	291	259	302	294
71	589	601	642	658	635	622	660	651	660	669	663	691	747	777	761	789	805	828	837	780	767	729	679	701	680	678	667	698	721	729	793	791	801	828	835	808	818	807	809	814	811	793	822	806	797	798	813	794	850
72	668	694	713	741	733	730	706	712	697	761	771	763	778	772	816	830	814	815	842	844	847	879	905	910	953	961	1004	1015	1022	1028	1059	1102	1067	1069	1096	1100	1125	1091	1114	1121	1129	1115	1088	1101	1095	1092	1144	1154	1106
0	353	374	397	354	356	374	379	380	413	386	386	362	335	352	344	334	336	338	344	374	372	404	412	415	436	395	388	369	360	383	363	356	264	241	262	270	266	281	292	312	318	314	298	297	300	277	274	285	290
73	102	71	90	100	81	89	93	95	119	131	135	136	137	149	185	219	224	227	214	205	206	207	212	222	244	251	249	247	226	218	214	216	208	203	221	200	199	199	202	207	203	208	221	225	227	230	236	236	214
74	190	216	252	285	317	382	443	484	527	574	573	616	606	577	611	649	695	736	777	791	762	813	806	809	824	831	824	854	855	864	849	852	827	857	834	867	862	879	890	907	915	948	942	947	943	982	930	985	968
75	698	735	820	776	773	771	777	805	869	858	880	878	859	848	846	885	931	853	872	848	896	895	949	976	936	927	959	951	910	949	947	970	993	932	945	1008	1016	1015	984	1083	1052	1081	1057	1107	1082	1068	1072	1039	1002
76	287	298	327	342	341	338	393	394	414	414	438	487	493	474	499	500	496	551	641	729	733	767	743	758	757	794	817	792	761	755	812	839	860	881	878	926	935	947	927	913	911	912	964	973	951	909	940	954	928
77	673	693	689	704	705	711	698	670	682	696	694	703	702	700	668	693	746	736	798	779	825	811	818	808	803	811	793	803	795	836	835	852	848	844	877	837	830	845	859	860	854	882	871	881	903	865	888	878	866
0	803	812	815	825	785	747	729	719	732	754	800	798	800	786	811	823	865	817	868	859	855	866	863	858	848	843	828	805	854	879	852	855	879	867	861	883	867	851	879	863	879	891	898	901	887	853	848	850	882
0	694	722	781	760	712	748	737	802	794	808	807	832	880	896	899	893	935	882	892	915	897	821	866	858	904	854	894	899	875	866	887	903	896	909	926	913	994	965	984	1006	963	983	991	1025	1018	996	1045	1014	1011
78	325	318	332	349	378	453	514	551	624	624	673	627	642	631	656	716	731	713	783	782	786	869	853	850	873	903	903	883	847	888	878	894	883	912	900	950	924	920	922	991	998	1009	988	1071	1013	1060	1058	1044	1034
79	920	991	989	1024	1028	1063	1089	1042	1016	997	1036	1039	1046	1070	1073	1063	1062	1067	1072	1133	1158	1134	1123	1134	1145	1112	1151	1170	1142	1157	1114	1157	1095	1083	1131	1131	1126	1078	1100	1101	1080	1073	1109	1088	1075	1109	1067	1052	1024
80	508	525	537	575	572	556	538	563	561	553	539	511	494	508	515	515	532	554	563	582	609	621	606	605	597	610	640	663	684	699	708	704	732	731	761	796	832	831	835	847	836	853	852	828	879	887	876	905	886
81	658	699	762	767	768	739	748	749	796	772	807	830	857	887	905	923	954	910	954	922	926	920	948	973	963	999	966	994	1019	1039	1036	1017	1028	1015	1005	1011	1021	970	1002	991	1011	994	1026	1047	1066	1074	1102	1038	1026
0	642	655	675	675	663	694	679	686	696	693	693	692	710	714	701	734	751	758	788	795	781	765	775	770	769	789	795	792	810	827	823	843	813	834	855	824	805	803	828	816	828	861	879	872	856	863	876	852	884
82	607	584	595	589	606	598	641	630	626	635	625	629	649	620	661	645	667	662	629	666	640	627	630	656	649	620	641	646	651	642	642	663	612	644	641	654	650	658	670	673	678	687	673	663	699	682	696	678	687
83	593	596	643	617	611	637	635	617	629	619	658	673	683	705	703	714	706	749	723	706	719	732	684	711	728	762	731	743	742	769	753	751	799	767	787	785	769	783	774	793	820	787	792	778	769	800	813	781	803
84	1323	1316	1338	1319	1368	1302	1349	1324	1341	1370	1404	1392	1424	1411	1493	1455	1520	1481	1507	1486	1552	1560	1540	1551	1546	1590	1581	1625	1612	1665	1606	1664	1678	1647	1750	1725	1721	1692	1733	1770	1801	1777	1774	1768	1799	1724	1723	1802	1737
85	571	604	605	631	627	667	621	647	675	650	655	640	629	635	621	640	655	664	655	741	722	721	698	698	705	687	719	755	767	756	764	787	792	790	808	811	777	782	781	764	767	815	780	813	840	775	796	807	820
86	337	255	237	206	216	147	152	146	100	100	73	97	117	83	145	117	132	146	100	170	151	137	136	172	180	167	197	234	252	229	222	287	200	213	224	237	245	239	239	232	221	239	221	234	299	289	314	305	333
87	458	468	488	486	488	468	490	500	503	502	516	489	498	486	523	520	509	527	555	559	580	579	592	604	602	584	602	602	613	631	623	640	627	655	669	679	673	677	673	693	689	683	699	709	692	701	693	715	705
88	459	472	517	522	505	484	475	472	496	538	535	574	555	547	533	570	563	556	540	602	598	597	617	607	624	600	623	669	666	664	671	676	668	665	635	642	671	618	675	697	696	723	686	699	748	733	746	748	763
0	377	350	356	385	371	378	391	425	436	454	478	467	453	442	452	465	441	437	451	422	412	405	437	422	431	449	461	470	465	449	474	475	484	483	489	505	491	480	489	523	562	550	583	578	598	587	558	563	558
0	1338	1424	1512	1473	1529	1424	1415	1400	1433	1445	1476	1425	1461	1447	1390	1449	1440	1447	1459	1456	1403	1401	1357	1358	1362	1366	1374	1390	1324	1404	1425	1405	1457	1370	1421	604	NaN	NaN	NaN	NaN	NaN	NaN	NaN	NaN	NaN	NaN	NaN	NaN	NaN
89	342	361	367	357	365	361	364	360	366	377	407	406	417	415	406	400	419	428	427	442	448	452	459	456	473	462	471	456	491	486	466	475	464	480	490	505	531	509	508	504	502	506	518	514	530	518	521	507	511
90	409	437	442	466	463	452	463	430	429	428	425	427	437	432	436	431	440	451	454	460	456	482	491	485	495	470	478	470	472	454	471	471	475	497	506	489	508	524	547	553	532	543	530	528	541	546	551	543	560
91	437	454	492	497	492	533	546	562	553	570	562	541	547	570	570	584	592	583	608	577	587	609	587	616	624	618	632	604	619	628	609	584	587	594	591	619	587	539	572	571	589	650	653	663	648	651	656	683	676
0	1097	1097	1106	1130	1117	1122	1144	1162	1179	1209	1241	1294	1245	1251	1262	1280	1221	1258	1228	1277	1209	1244	1252	1244	1214	1238	1263	1253	1251	1253	1279	1282	1299	1274	1214	1299	1275	1263	1247	671	1278	1313	1280	1274	1303	1297	1275	1302	1304
0	1116	1170	1194	1209	1158	1191	1162	1186	1208	1213	1226	1233	1220	1234	1241	1256	1286	1296	1317	1310	1313	1346	1331	1380	1344	1360	1351	1350	1333	1331	1366	1363	1363	1352	1340	1337	1376	1350	1323	1323	1319	1341	1349	1314	1316	1323	1318	1285	1329
92	668	544	576	546	565	529	573	540	525	530	496	499	529	464	544	465	505	542	449	532	491	435	422	455	443	416	442	490	485	452	457	517	416	413	409	450	429	435	406	414	397	388	378	387	441	412	458	434	470
93	1076	1094	1112	1159	1141	1133	1148	1139	1162	1170	1157	1172	1190	1184	1182	1187	1171	1160	1155	1159	1128	1125	1134	1121	1114	1108	1071	1089	1097	1089	1052	1061	1011	1006	1031	1040	1013	991	965	985	936	934	939	895	867	880	854	835	819
0	1793	1853	1879	1869	1930	1891	1933	1862	1919	1860	1791	1885	1888	1907	1898	1968	1998	1987	1972	2051	2025	2012	2106	2167	2120	1970	2070	2003	2076	2058	2118	1036	2015	2080	2096	1990	1297	2156	2057	2125	2127	2084	2152	2081	2158	1104	2115	2142	2072
94	991	496	312	324	296	317	316	320	345	146	178	159	188	261	277	311	317	336	388	423	437	461	454	452	460	488	534	553	501	529	484	479	477	473	494	476	487	498	493	499	504	499	495	489	519	538	524	534	517
0	448	463	464	486	474	489	489	507	495	509	490	513	510	524	521	537	544	547	549	541	553	539	517	529	536	540	528	532	564	555	543	583	584	576	560	560	552	562	574	586	583	571	585	586	602	560	555	584	NaN
95	999	1024	1115	1095	1057	1070	1118	1069	1133	1156	1153	1137	1169	1231	1153	1223	1272	1229	1252	1245	1255	1265	1232	1273	1245	1237	1260	1260	1232	1279	1285	1278	1305	1267	1298	1327	1310	1300	1313	1332	1361	1333	1324	1271	1302	1336	1324	1297	1332
0	1384	1417	1410	1439	1438	1447	1488	1484	1544	1532	1559	1616	1587	1623	1566	1624	1679	1581	1643	1663	1680	1675	1680	1745	1785	1736	1725	1783	1792	1808	1752	1802	905	1747	1761	1780	1756	1710	1701	NaN	NaN	NaN	NaN	NaN	NaN	NaN	NaN	NaN	NaN
96	788	874	901	945	908	962	897	922	1024	982	1065	1058	1046	1166	1060	1070	1039	1097	1217	1091	1145	1211	1181	1172	1188	1236	1217	1154	1149	1186	1179	1096	1248	1254	1270	1253	1256	1237	1303	1231	1305	1290	1255	1319	1205	1204	1163	1194	1193
97	593	588	619	616	589	610	588	576	597	572	571	603	592	603	611	579	595	587	610	628	637	653	645	654	666	649	627	633	624	639	611	657	620	672	641	649	624	606	610	636	623	632	627	633	652	654	650	638	641
98	344	366	386	388	389	401	408	436	457	465	457	465	474	475	463	477	483	514	484	474	487	505	518	528	527	529	539	562	540	547	542	543	566	569	579	591	598	589	605	621	585	603	617	617	590	609	597	594	599
0	231	246	244	286	313	298	311	334	335	344	330	327	342	352	375	395	390	400	413	402	388	422	408	426	428	425	NaN	NaN	NaN	NaN	NaN	NaN	NaN	NaN	NaN	NaN	NaN	NaN	NaN	NaN	NaN	NaN	NaN	NaN	NaN	NaN	NaN	NaN	NaN
99	868	906	932	977	989	1021	1017	1078	1131	1128	1149	1122	1159	1190	1176	1223	1204	1221	1216	1208	1186	1159	1264	1262	1259	1282	1358	1337	1317	1431	1352	1370	1386	1375	1402	1446	1398	1511	1442	1415	1411	1422	1483	1485	1504	1484	1554	1550	1555
100	589	596	651	652	645	660	606	703	692	678	733	726	757	754	772	749	764	767	806	769	776	773	750	801	808	794	797	822	785	788	788	797	776	812	817	835	819	834	819	796	819	834	810	833	826	805	813	830	834
101	300	313	327	367	308	304	269	267	265	264	272	285	284	314	308	354	368	363	371	379	356	352	366	375	379	374	400	399	386	381	393	403	410	397	440	432	439	454	445	446	428	431	403	414	405	420	381	386	375
0	348	382	402	385	393	831	436	817	775	809	795	789	820	804	443	401	448	440	439	445	469	451	462	472	455	459	459	446	500	493	485	479	436	437	406	401	407	369	365	358	388	374	374	364	387	376	434	411	436
102	1658	1707	1792	1750	1746	1761	1691	1690	1759	1715	1729	1730	1769	1713	1716	1699	1731	1734	1742	1719	1705	1669	1722	1714	1712	1670	1664	1679	1642	1633	1642	1631	1597	1626	1623	1633	1646	1613	1615	1615	1608	1631	1645	1609	1603	1599	1607	1576	1588
103	744	778	743	802	727	730	735	714	741	714	738	740	746	760	757	757	770	756	759	762	751	763	757	785	761	779	797	777	811	800	824	831	842	846	866	860	861	889	891	913	900	903	917	933	937	919	908	916	939
104	172	139	151	146	163	144	167	159	172	232	159	202	100	185	228	236	267	284	210	326	261	239	123	278	282	280	300	371	405	391	403	492	334	358	363	403	430	447	396	434	409	455	417	486	555	586	602	608	622
0	564	542	631	615	633	605	637	614	596	584	646	589	641	674	637	700	706	728	752	739	768	750	804	813	815	760	828	888	850	849	855	838	908	844	859	911	896	942	947	929	914	1006	978	988	979	993	1004	994	1013
0	285	278	295	289	NaN	NaN	NaN	NaN	NaN	NaN	NaN	NaN	NaN	NaN	NaN	NaN	NaN	NaN	NaN	NaN	NaN	NaN	NaN	NaN	NaN	NaN	NaN	NaN	NaN	NaN	NaN	NaN	NaN	NaN	NaN	NaN	NaN	NaN	NaN	NaN	NaN	NaN	NaN	NaN	NaN	NaN	NaN	NaN	NaN
105	1100	1120	1095	1148	1136	1134	1157	1147	1145	1171	1201	1204	1227	1237	1234	1247	1257	1126	1229	1114	1073	1046	1020	1027	1021	1068	1102	1302	1327	1336	1320	1339	1077	1376	1354	1313	1312	1309	1270	1309	1281	1301	1262	1292	1320	1288	1299	1301	1277
106	614	650	669	657	683	690	649	687	703	720	707	706	734	681	701	677	692	701	723	713	710	699	693	698	704	682	674	713	712	697	658	775	694	692	685	724	703	746	751	790	760	778	796	818	811	843	852	850	838
107	488	502	508	510	521	536	535	533	554	567	571	563	577	575	569	561	558	564	552	556	550	560	556	574	567	584	579	588	580	598	592	603	601	592	582	581	575	579	579	585	572	568	573	558	561	573	565	550	553
108	2006	2035	2054	2008	2002	1989	2001	1958	2042	1998	1986	2093	2104	1975	2028	2026	2064	2011	2014	2063	2000	1922	1963	1903	1890	1923	1906	1874	1826	1813	1813	1796	1829	1823	1756	1770	1757	1675	1644	1700	1680	1648	1699	1628	1665	1646	1662	1594	1634
109	549	573	585	567	552	570	586	565	591	594	595	601	630	643	640	646	660	648	644	664	671	654	670	657	646	650	674	689	676	674	686	700	717	731	734	707	744	752	722	723	732	705	720	752	756	771	764	745	778
0	604	611	619	632	644	633	623	626	655	629	613	636	634	656	671	658	660	685	693	641	658	673	654	684	670	677	693	662	699	672	677	691	685	670	689	693	672	696	677	710	704	726	717	725	724	713	725	713	695
110	1543	1571	1560	1297	1546	1526	1521	1508	1486	1428	1489	1438	1430	1403	1421	1461	1287	1387	1382	1396	1441	1464	1440	1425	1448	1437	1440	1434	1447	1435	1424	1461	1393	1427	1442	1433	1413	1415	1409	1412	1397	1427	1468	1453	1406	1395	1394	1360	1359
0	102	62	62	61	66	52	71	77	55	73	54	67	93	62	96	71	92	101	51	100	79	56	62	83	61	52	61	97	94	80	76	108	55	62	61	76	69	81	62	62	50	64	47	58	91	86	91	80	102
0	905	896	902	931	918	887	908	918	935	935	907	875	887	929	935	944	948	966	997	991	967	1031	1035	1027	1063	1050	532	1063	1129	394	NaN	NaN	NaN	NaN	NaN	NaN	NaN	NaN	NaN	NaN	NaN	NaN	NaN	NaN	NaN	NaN	NaN	NaN	NaN
0	414	469	438	501	476	510	510	585	509	577	589	588	686	621	610	652	642	609	691	736	706	729	732	756	739	765	711	778	781	839	778	793	792	836	805	853	859	863	804	876	894	901	850	938	885	938	876	885	923
111	333	262	288	261	266	238	252	255	233	249	210	243	260	211	266	218	270	297	248	291	289	245	267	273	244	238	259	285	297	269	278	328	215	229	229	231	244	228	220	211	185	178	166	165	199	186	171	70	91
112	694	713	715	702	668	651	645	622	641	716	757	756	807	789	809	802	809	808	803	838	903	948	942	974	1011	1014	1055	1059	1086	1071	1093	1127	1109	1117	1124	1132	1071	1097	1107	1153	1126	1193	1219	1193	1160	1182	1209	1140	1200
113	882	819	853	917	964	904	926	868	877	867	920	928	939	976	931	925	996	929	929	995	985	983	942	976	931	974	989	1017	1070	1058	1060	1089	1076	1107	1093	1075	1105	1095	1103	1103	1123	1117	1110	1148	1139	1140	1144	1133	1170
114	1268	1328	1327	1391	1371	1350	1334	1409	1390	1403	1406	1445	1479	1457	1438	1521	1498	1488	1489	1589	1561	1554	1586	1590	1611	1596	1632	1634	1651	1676	1654	1621	1634	1639	1621	1597	1596	1590	1598	1620	1591	1637	1630	1673	1654	1634	1662	1648	1673
115	939	936	961	981	951	950	926	935	892	949	937	951	932	941	949	948	946	991	963	981	970	962	984	961	950	937	957	969	964	944	930	921	878	910	915	906	906	892	897	897	873	893	886	872	901	873	871	860	893
0	352	362	393	400	388	436	420	442	475	480	522	522	536	546	561	582	568	586	615	625	604	604	611	631	650	673	688	673	705	714	717	664	667	635	708	738	729	700	739	702	746	720	751	725	803	763	722	759	769
116	634	671	661	624	599	566	583	583	638	684	729	757	788	783	830	832	823	816	816	850	879	872	877	893	932	914	941	932	966	922	925	931	957	931	970	944	977	991	1026	1068	1030	1044	1073	1057	1041	1056	1033	1064	1035
0	995	994	1006	1005	989	978	963	986	1002	1009	1018	1042	1045	1065	1068	1029	1036	1032	1040	1080	1050	1032	1049	1042	1055	1029	1030	1051	1054	1015	1012	1049	1029	1023	1022	1002	1018	1018	1020	1003	991	995	994	980	965	986	981	952	943
0	1055	1040	1055	1076	1030	1065	1013	1101	1064	1069	1100	1090	1130	1103	1070	1100	1156	1128	1107	1076	1075	1096	1104	1119	1129	1086	1157	1096	1178	1183	1183	1145	1159	1097	1066	1037	1023	1007	1004	1021	992	1001	1020	1016	1016	1024	1093	1055	1075
0	465	515	526	527	527	539	518	489	451	472	510	516	582	602	601	635	640	653	624	645	623	633	622	666	612	664	650	NaN	NaN	NaN	NaN	NaN	NaN	NaN	NaN	NaN	NaN	NaN	NaN	NaN	NaN	NaN	NaN	NaN	NaN	NaN	NaN	NaN	NaN
117	1410	1414	1518	1511	1523	1533	1521	1500	1528	1555	1540	1560	1668	1590	1643	1709	1680	1698	1692	1702	1732	1728	1699	1674	1681	1664	1732	1712	1726	1766	1703	1707	1666	1583	1569	1567	1576	1601	1552	1607	1600	1575	1577	1597	1597	1586	1626	1595	1598
118	666	709	710	720	691	693	693	701	719	732	721	722	705	726	736	743	738	692	726	738	732	731	731	715	765	780	767	754	743	753	763	778	757	752	741	765	739	746	718	743	750	732	767	747	736	739	746	730	741
119	536	561	601	582	569	562	570	603	614	624	650	668	678	675	680	703	699	634	629	644	645	645	607	657	620	627	615	610	570	607	636	673	670	646	630	667	619	672	671	703	687	690	669	719	674	682	738	735	754
120	771	805	794	822	796	802	816	791	792	769	759	766	798	760	768	671	343	308	316	320	324	328	336	319	341	354	156	173	173	174	178	207	199	223	249	294	331	336	328	370	380	375	407	404	415	447	465	439	450
121	891	930	899	912	907	908	908	946	915	924	930	926	946	922	916	936	926	918	915	954	938	941	940	952	947	960	967	950	943	961	954	937	950	914	919	924	928	925	958	952	972	985	966	963	961	955	992	972	967
122	394	381	407	411	484	428	479	481	455	483	422	443	467	390	479	377	416	414	334	369	349	329	332	335	326	325	325	310	315	308	289	291	296	294	276	281	290	281	291	293	292	315	301	181	172	173	171	161	179
123	1614	1627	1744	1759	1710	1664	1634	1689	1722	1773	1703	1725	1705	1762	1743	1812	1803	1837	1778	1811	1835	1837	1843	1870	1847	1879	1856	1855	1843	1822	1817	1793	1751	1730	1782	1700	1727	1713	1738	1813	1768	1776	1814	1829	1802	1834	1788	1775	1773
124	222	243	259	268	257	272	265	271	264	249	262	262	284	284	296	319	337	335	353	346	323	322	316	310	321	309	311	305	307	300	296	303	291	297	307	293	302	293	301	308	317	327	327	338	286	305	311	306	307
0	656	694	772	741	748	757	745	743	769	764	813	815	816	818	828	851	854	799	850	870	NaN	NaN	NaN	NaN	NaN	NaN	NaN	NaN	NaN	NaN	NaN	NaN	NaN	NaN	NaN	NaN	NaN	NaN	NaN	NaN	NaN	NaN	NaN	NaN	NaN	NaN	NaN	NaN	NaN
125	250	287	299	288	253	271	282	290	301	291	295	320	354	363	366	383	408	399	415	409	411	410	414	431	444	430	422	400	405	400	411	424	390	427	428	432	422	419	411	412	436	461	460	459	469	473	478	447	471
0	NaN	NaN	NaN	NaN	NaN	NaN	NaN	NaN	NaN	NaN	NaN	NaN	NaN	NaN	NaN	NaN	NaN	NaN	NaN	NaN	NaN	NaN	NaN	NaN	NaN	NaN	NaN	NaN	NaN	NaN	NaN	NaN	NaN	NaN	NaN	NaN	NaN	NaN	NaN	NaN	NaN	NaN	NaN	NaN	NaN	NaN	NaN	NaN	NaN
126	325	395	403	397	376	391	413	406	416	448	427	453	470	425	467	406	403	397	346	408	371	322	316	331	320	308	313	345	361	333	331	377	299	319	319	338	338	347	337	328	319	323	305	299	356	339	369	347	361
0	1210	1254	1306	1318	1329	1374	1406	1379	1413	1438	1416	1441	1437	1417	1485	1451	1471	1454	1462	1464	1482	1449	1429	1447	1461	1436	1466	1464	1447	1455	1414	1419	1423	1421	1393	1379	1384	1379	1392	1416	1402	1394	1403	1393	1388	1362	1378	1345	1336
0	862	880	854	867	846	879	790	727	768	758	831	808	872	820	837	865	854	820	869	873	852	905	822	792	863	857	878	843	846	822	823	872	872	967	1060	1087	1172	1159	1152	1170	1146	1121	1190	1248	1223	1174	1164	1126	1193
0	779	780	775	800	779	791	774	797	818	786	322	299	290	286	298	314	303	302	326	301	321	333	125	142	140	133	138	140	153	175	196	207	223	227	228	226	233	258	271	317	317	316	308	325	295	283	310	295	320
127	1516	1500	1592	1501	1588	1589	1595	1605	1598	1652	1687	1676	1666	1690	1693	1729	1712	1739	1743	1688	1699	1786	1731	1812	1814	1831	1791	1797	1791	1774	1791	1738	1819	1820	1741	1801	1760	1761	1782	1749	1796	1679	1816	1743	1682	1753	1732	1694	1608
128	671	691	683	685	728	720	700	692	705	765	773	755	776	776	734	790	744	783	761	740	756	806	777	803	799	800	829	777	847	813	808	835	848	850	850	839	824	813	815	801	807	817	830	824	819	829	848	856	772
0	297	314	318	338	314	349	334	324	420	132	147	151	122	99	NaN	NaN	NaN	NaN	NaN	NaN	NaN	NaN	NaN	NaN	NaN	NaN	NaN	NaN	NaN	NaN	NaN	NaN	NaN	NaN	NaN	NaN	NaN	NaN	NaN	NaN	NaN	NaN	NaN	NaN	NaN	NaN	NaN	NaN	NaN
129	304	286	316	335	416	452	482	494	509	538	603	578	583	627	570	579	506	585	578	521	502	624	558	630	619	663	576	493	512	544	566	482	644	588	501	572	547	523	494	572	529	507	595	528	443	504	507	525	361
130	83	65	66	67	131	122	136	113	62	56	87	90	106	107	64	68	34	69	58	21	37	217	219	150	232	225	202	197	235	282	299	290	354	372	362	390	373	381	371	378	387	354	406	373	326	366	331	339	313
131	278	315	308	298	318	320	311	323	356	345	366	373	385	381	385	381	402	433	383	403	410	378	396	360	374	376	374	355	363	367	368	358	371	366	403	332	341	352	344	368	383	445	389	353	359	387	440	362	386
0	23	95	51	34	28	16	7	5	46	17	39	50	42	23	27	10	29	37	10	29	16	4	NaN	NaN	NaN	NaN	NaN	NaN	NaN	NaN	NaN	NaN	NaN	NaN	NaN	NaN	NaN	NaN	NaN	NaN	NaN	NaN	NaN	NaN	NaN	NaN	NaN	NaN	NaN
132	115	191	172	164	170	165	150	136	232	163	187	210	209	178	170	163	190	223	156	193	181	165	201	127	163	149	229	192	194	238	220	191	242	229	246	140	204	197	181	198	200	285	207	191	211	215	238	214	246
133	641	792	729	702	682	314	612	610	765	645	671	726	697	675	660	622	684	743	617	700	698	626	704	600	700	681	880	832	785	811	849	801	874	797	906	590	779	792	783	785	767	920	816	732	754	746	817	731	848
134	358	436	418	416	446	468	421	424	502	478	520	589	570	563	578	554	625	641	590	648	651	605	687	579	632	639	742	790	744	772	746	763	796	799	863	649	820	801	802	805	832	894	820	795	757	788	818	787	859
0	576	669	648	659	672	640	601	604	699	591	670	696	703	675	688	649	697	729	696	738	712	674	722	672	737	696	769	744	761	788	779	764	790	804	852	746	755	794	759	782	764	804	799	757	774	771	813	789	817
135	845	952	872	781	765	728	707	751	818	704	757	769	761	738	690	663	691	706	612	676	348	618	312	534	602	576	617	564	546	605	585	538	581	595	635	499	530	538	505	539	540	626	555	500	509	507	561	491	585
136	1274	1136	1280	1085	1122	1164	1129	1177	1162	1234	1095	1054	1053	1066	1089	1080	1124	1085	1094	1088	1061	1049	1042	1025	976	989	1014	1007	1006	999	999	991	1041	996	1008	1021	984	997	1007	979	1010	997	944	982	968	998	987	948	977
0	NaN	NaN	NaN	NaN	NaN	NaN	NaN	NaN	NaN	NaN	NaN	NaN	NaN	NaN	NaN	NaN	NaN	NaN	NaN	NaN	NaN	NaN	NaN	NaN	NaN	NaN	NaN	NaN	NaN	NaN	NaN	NaN	NaN	NaN	NaN	NaN	NaN	NaN	NaN	NaN	NaN	NaN	NaN	NaN	NaN	NaN	NaN	NaN	NaN
0	NaN	NaN	NaN	NaN	NaN	NaN	NaN	NaN	NaN	NaN	NaN	NaN	NaN	NaN	NaN	NaN	NaN	NaN	NaN	NaN	NaN	NaN	NaN	NaN	NaN	NaN	NaN	NaN	NaN	NaN	NaN	NaN	NaN	NaN	NaN	NaN	NaN	NaN	NaN	NaN	NaN	NaN	NaN	NaN	NaN	NaN	NaN	NaN	NaN
137	900	838	853	825	818	820	920	879	809	877	840	853	879	827	855	879	859	855	808	864	878	869	899	861	902	933	941	907	900	950	927	948	920	921	944	956	987	967	915	912	959	950	939	973	966	893	875	918	904
0	846	958	909	918	865	898	834	855	911	841	859	862	914	873	840	842	864	905	842	891	856	821	877	773	850	799	804	789	783	785	776	737	755	738	753	689	714	697	708	734	722	752	706	651	668	672	743	687	778
0	804	889	803	819	825	772	741	777	806	730	813	828	814	769	767	759	790	803	723	733	760	690	744	649	702	687	719	667	645	683	643	643	705	691	716	654	663	680	676	691	673	704	688	650	645	648	665	640	NaN
0	NaN	NaN	NaN	NaN	NaN	NaN	NaN	NaN	NaN	NaN	NaN	NaN	NaN	NaN	NaN	NaN	NaN	NaN	NaN	NaN	NaN	NaN	NaN	NaN	NaN	NaN	NaN	NaN	NaN	NaN	NaN	NaN	NaN	NaN	NaN	NaN	NaN	NaN	NaN	NaN	NaN	NaN	NaN	NaN	NaN	NaN	NaN	NaN	NaN
138	1098	1021	1064	1016	1019	986	1048	997	981	994	1004	955	984	988	1011	980	1008	999	994	971	986	991	1008	981	987	1038	986	946	960	998	933	938	956	945	892	948	947	971	913	900	925	915	936	935	886	896	884	885	905
0	NaN	NaN	NaN	NaN	NaN	NaN	NaN	NaN	NaN	NaN	NaN	NaN	NaN	NaN	NaN	NaN	NaN	NaN	NaN	NaN	NaN	NaN	NaN	NaN	NaN	NaN	NaN	NaN	NaN	NaN	NaN	NaN	NaN	NaN	NaN	NaN	NaN	NaN	NaN	NaN	NaN	NaN	NaN	NaN	NaN	NaN	NaN	NaN	NaN
0	836	846	893	827	786	799	847	829	814	863	802	806	778	814	839	806	847	773	781	767	740	718	719	733	738	748	747	759	752	756	762	735	749	751	743	777	737	732	749	740	752	719	714	723	740	722	703	744	719
139	411	420	426	445	440	444	442	466	461	479	503	499	499	511	514	521	528	522	546	513	528	556	532	545	554	549	737	762	758	757	752	773	752	755	759	640	760	767	791	784	782	807	788	780	763	774	752	754	735
140	1036	1026	1038	1155	1147	1181	1282	1182	1110	1169	1164	1167	1109	1120	1173	1172	1188	1245	1127	1230	1177	1222	1126	1174	1153	1134	1151	1179	1137	1154	1192	1203	1088	1164	1172	1110	1164	1132	1087	1161	1135	1075	1110	1084	1086	1095	1158	1104	1134
141	783	724	762	777	778	762	786	780	746	782	773	777	758	755	760	768	772	752	753	749	763	758	751	782	753	762	755	765	756	810	809	789	783	800	783	774	759	784	752	783	756	757	766	761	776	757	783	802	826
0	465	462	507	480	519	511	522	556	550	545	546	579	575	588	580	596	592	630	594	598	615	620	612	653	619	624	820	815	812	811	821	827	838	823	806	679	839	789	798	824	795	801	783	791	803	777	776	779	822
142	533	522	531	528	516	517	535	540	524	521	536	548	528	543	549	541	558	551	559	542	549	541	533	544	551	558	552	549	562	561	542	564	573	585	566	584	571	594	587	598	609	595	599	587	611	630	607	620	610
143	716	682	695	678	680	677	691	667	648	678	681	677	689	719	680	676	658	678	675	673	690	698	660	678	673	694	709	670	688	698	662	658	666	666	674	660	673	678	663	669	693	666	666	672	644	652	684	688	695
0	318	320	310	316	325	333	322	332	346	347	358	372	393	402	403	399	401	392	410	386	411	407	414	427	421	416	534	526	514	549	556	539	239	581	573	447	566	594	590	574	588	607	615	593	575	539	NaN	NaN	NaN
144	669	666	705	684	677	688	733	712	646	695	678	678	700	707	761	694	730	738	745	754	751	743	745	759	758	782	775	803	761	756	788	800	799	788	765	754	780	765	784	759	789	788	762	764	795	813	804	811	776
0	281	323	335	347	361	353	351	374	357	359	374	368	374	371	389	384	388	388	388	393	393	392	384	398	393	406	435	433	472	428	432	446	407	408	420	381	416	426	429	417	414	405	405	422	318	228	378	930	546
145	679	666	682	660	660	674	693	669	670	653	683	669	692	670	695	680	685	688	696	674	712	704	703	691	704	712	696	681	696	684	684	696	690	710	690	695	698	716	707	716	700	700	721	730	758	757	754	768	757
146	926	942	950	981	990	986	992	988	959	970	984	1011	993	1032	1046	1028	1016	1043	1009	1045	1034	1062	1040	1047	1064	1057	1051	1072	1044	1065	1038	1049	1068	1029	1046	1043	1059	1054	1047	1060	1071	1063	1054	1068	1085	1102	1099	1133	1129
0	713	706	688	684	715	709	756	768	750	778	795	787	774	783	802	805	799	858	875	834	819	841	810	830	826	831	966	996	988	1014	963	991	951	980	989	863	1016	985	986	990	989	973	958	996	961	989	974	1002	1000
147	145	167	191	197	236	260	254	238	228	228	226	245	256	279	302	320	341	313	355	364	380	432	420	437	424	421	436	410	444	479	453	461	534	543	513	501	515	513	228	543	542	516	508	536	531	563	590	588	572
148	495	514	511	540	522	493	515	516	483	515	525	520	531	524	565	547	573	568	571	575	607	598	604	605	594	598	600	620	631	630	633	636	632	648	630	633	648	673	642	665	657	655	669	676	666	672	689	712	698
0	1044	1011	1027	1048	1059	1051	1059	1079	1031	1064	1087	1064	1130	1171	1134	1118	1123	1126	1123	1156	1147	1152	1210	1200	1184	1202	1159	1189	1174	1185	1160	1172	1155	1171	1194	1190	1171	1198	1201	1177	1192	1171	1183	1187	1181	1184	1202	1201	1200
149	129	136	159	162	158	168	186	190	202	208	205	191	210	218	231	249	253	247	259	272	268	265	280	285	285	280	282	294	281	280	273	281	278	274	272	279	273	275	279	285	283	283	273	285	280	301	284	285	290
150	546	567	576	564	575	605	589	583	609	623	610	589	602	632	654	642	650	657	658	662	691	712	717	700	684	714	768	775	793	818	823	810	794	806	769	745	745	767	773	790	803	826	789	803	828	808	883	838	836
151	494	490	510	542	529	552	552	553	539	545	565	585	568	599	620	633	640	654	641	642	643	648	638	650	658	655	661	654	656	667	677	693	676	714	706	701	710	735	703	709	708	699	711	718	745	735	731	741	726
0	163	196	226	227	259	245	264	281	285	300	310	351	360	399	366	372	366	365	362	387	402	401	408	433	454	454	456	508	561	593	593	624	633	647	630	635	660	638	640	642	637	632	665	655	630	663	634	616	634
152	174	179	181	200	195	212	215	224	241	262	286	305	306	323	324	312	316	332	323	332	337	321	318	331	323	352	354	339	337	367	365	364	358	379	355	363	377	375	370	370	386	384	397	384	382	383	385	374	365
0	672	699	743	727	739	756	749	759	718	761	766	817	814	890	881	851	867	345	831	839	898	847	874	871	844	886	883	509	359	348	333	327	331	337	335	347	350	364	357	358	366	346	366	369	344	379	370	384	373
0	570	560	601	570	588	588	613	606	600	588	597	619	609	627	626	644	614	648	638	668	683	658	680	654	674	677	666	678	714	721	728	715	698	705	702	703	689	682	683	693	708	714	732	733	721	733	704	725	707
153	408	391	435	422	420	448	453	447	450	460	464	490	515	547	542	554	594	581	604	613	592	594	605	639	637	656	661	622	649	676	642	662	662	705	696	704	732	710	690	684	692	700	678	689	703	687	724	733	685
154	41	50	38	51	44	56	72	84	85	67	62	66	88	69	87	74	74	88	73	72	68	67	80	52	71	81	83	74	68	81	89	79	90	88	112	95	108	131	109	112	115	121	127	134	127	118	133	121	144
155	48	44	40	43	31	43	32	52	69	80	90	133	48	47	65	62	75	73	89	78	48	43	55	28	57	78	96	95	98	106	94	82	86	97	93	93	107	115	107	118	128	140	146	150	132	148	172	162	174
156	475	466	464	470	473	477	480	483	463	479	500	519	517	513	547	531	540	522	527	524	532	527	522	520	543	542	541	533	520	537	543	556	547	552	532	520	524	526	529	532	526	527	533	519	515	513	523	521	512
157	376	401	413	428	435	422	438	415	404	429	421	452	463	466	504	503	518	499	482	488	481	509	534	543	512	539	520	514	546	581	553	549	573	578	531	562	574	586	565	584	575	576	580	601	572	580	575	595	607
158	709	691	691	704	699	705	690	728	722	760	780	773	789	787	794	791	827	819	851	847	865	905	897	906	919	921	925	934	937	936	932	923	918	919	945	900	900	906	892	881	880	885	892	894	875	899	881	870	879
0	33	13	6	17	6	8	NaN	NaN	NaN	NaN	NaN	NaN	NaN	NaN	NaN	NaN	NaN	NaN	NaN	NaN	NaN	NaN	NaN	NaN	NaN	NaN	NaN	NaN	NaN	NaN	NaN	NaN	NaN	NaN	NaN	NaN	NaN	NaN	NaN	NaN	NaN	NaN	NaN	NaN	NaN	NaN	NaN	NaN	NaN
159	490	509	512	508	534	543	508	518	471	475	479	466	463	544	529	509	524	509	521	565	565	600	604	612	599	663	630	631	648	665	698	674	732	733	743	768	796	760	804	754	776	786	783	798	765	787	812	770	755
160	467	460	482	483	478	495	496	493	507	541	571	594	608	647	628	638	663	652	673	681	699	663	705	688	704	700	680	687	698	680	690	679	711	723	717	729	762	779	767	773	774	755	744	770	749	748	788	824	761
161	1072	1086	1135	1137	1163	1163	1170	1184	1215	1234	1228	1233	1244	1262	1267	1264	1270	1268	1279	1258	1282	1276	1249	1235	1247	1232	1235	1223	1222	1242	1244	1283	1284	1299	1295	1285	1302	1283	1237	1253	1236	1248	1225	1248	1234	1257	1254	1240	1246
162	717	731	751	771	811	814	842	826	853	886	872	864	882	905	893	906	905	902	917	905	921	926	963	946	955	949	961	932	947	940	951	945	939	937	961	940	927	948	945	933	955	931	922	939	914	916	933	938	940
163	35	22	11	3	7	12	8	11	27	27	23	43	47	36	44	34	40	55	64	77	63	74	101	66	95	113	114	117	112	117	133	123	121	105	114	89	96	133	106	128	138	139	150	129	133	112	145	133	150
164	246	245	238	240	95	116	118	117	140	174	217	226	230	260	292	293	347	345	339	325	332	342	363	389	395	398	425	417	412	431	430	443	445	431	462	439	454	465	486	499	516	531	502	522	517	523	523	537	548
165	215	214	209	231	227	231	244	231	224	245	272	278	274	296	307	332	356	377	390	409	397	412	424	420	414	442	432	436	448	479	475	494	521	511	523	513	514	523	531	514	513	505	523	535	509	500	519	521	542
0	1048	982	930	922	944	947	927	1010	1053	1077	1022	1032	1071	935	990	997	974	1008	994	1045	984	965	1027	950	1015	1035	1001	1003	980	1040	1007	1000	1059	1060	1079	1032	1030	1042	1043	1064	1015	1051	1069	1062	1008	1008	1056	1013	1013
0	249	257	265	276	284	294	308	314	310	349	346	349	382	408	408	422	381	373	345	377	373	391	437	436	491	485	480	487	504	498	479	512	496	512	496	491	516	545	558	545	525	520	498	521	524	539	526	518	534
166	762	778	793	798	797	806	808	821	805	823	843	839	850	864	863	867	870	888	884	872	883	884	891	888	904	896	891	905	902	897	895	880	883	872	869	861	864	901	928	906	908	925	920	939	914	909	916	916	908
0	633	630	647	624	669	706	704	679	738	758	760	770	777	811	837	829	822	833	814	832	801	801	863	854	876	836	855	860	898	927	934	948	921	956	959	906	921	938	954	949	966	981	946	416	967	976	1002	1001	1014
167	1137	1064	1077	952	977	992	954	1150	1183	1160	1184	1215	1218	1057	1090	1043	1066	1099	1073	1215	1110	1099	1122	1088	1095	1122	1102	1092	1031	1094	1087	1094	1148	1146	1163	1144	1131	1224	1119	1189	1188	1202	1199	1171	1187	1189	1188	1177	1146
168	884	884	928	896	909	916	920	911	930	924	936	939	979	1007	1024	1008	1032	1016	1037	1024	1030	1032	1054	1069	1043	1093	1070	1057	1058	1096	1102	1082	1108	1121	1129	1146	1142	1123	1147	1100	1138	1101	1111	1119	1138	1098	1119	1135	1116
169	189	198	216	214	224	225	238	242	239	255	257	256	261	265	285	261	273	287	278	290	300	315	323	332	338	333	354	345	353	340	353	342	366	343	348	351	347	348	346	357	361	367	358	365	352	366	367	362	370
170	726	762	773	778	761	748	771	765	733	774	767	792	792	825	808	821	850	838	830	834	861	869	854	875	894	904	903	912	922	946	929	921	927	909	929	916	926	929	930	921	941	923	945	950	924	940	941	924	933
171	790	760	775	824	869	875	857	849	862	883	918	920	964	936	959	959	1004	1033	1026	1033	1045	1063	1046	1095	1089	1106	1122	1100	1134	1160	1168	1143	1148	1185	1187	1201	1210	1230	1222	1187	1181	1213	1213	1247	1243	1223	1242	1258	1208
0	228	241	271	270	262	276	289	284	272	296	298	300	300	304	299	322	308	320	313	323	313	307	295	293	309	321	323	296	312	321	322	322	323	326	313	302	316	320	314	324	301	294	313	368	375	352	320	309	312
172	432	473	479	477	514	509	497	513	518	526	539	546	535	533	525	555	553	541	531	554	566	563	584	617	620	648	634	630	625	614	622	617	625	621	641	662	673	661	639	646	667	676	675	672	676	647	656	658	647
173	392	383	368	363	405	386	386	413	401	416	418	419	426	391	392	410	399	399	386	432	394	427	441	439	443	436	430	446	445	443	434	432	442	442	432	412	467	464	436	462	437	444	442	437	440	412	430	446	417
174	479	478	485	489	487	494	492	521	530	519	522	505	518	508	512	495	534	498	578	516	567	586	623	889	893	562	626	651	948	643	936	643	596	930	953	956	938	665	966	992	575	1001	642	997	1008	555	550	587	552
175	747	775	789	798	774	798	846	837	829	842	850	843	835	838	852	862	886	888	881	887	900	926	925	947	947	960	968	958	971	992	1006	1012	1009	1013	1006	1005	1039	1085	1057	1055	1068	1044	1023	1030	987	988	984	970	983
176	896	881	895	891	912	924	977	917	966	985	1012	1008	1045	1057	1044	1057	1070	1109	1139	1128	1126	1150	1176	1150	1163	1182	1173	1206	1159	1225	1230	1282	1277	1270	1278	1320	1235	1391	1349	1327	1366	1419	1391	1386	1396	1433	1449	1440	1401
0	476	494	523	520	519	535	558	546	545	558	561	552	570	597	571	598	601	610	638	610	618	629	624	609	631	632	619	617	609	637	670	674	684	655	662	664	645	654	663	683	677	681	681	677	653	654	678	680	701
177	381	401	399	399	394	415	447	442	465	457	487	469	468	485	490	497	492	508	474	527	510	533	505	521	534	536	506	502	490	549	522	539	536	520	550	556	527	533	514	547	525	530	539	539	524	546	543	554	553
0	913	771	716	646	693	691	649	411	767	785	774	779	755	596	630	626	660	308	324	353	627	654	685	570	472	283	244	241	246	258	248	234	253	243	260	250	249	261	241	264	258	257	288	282	269	293	293	289	317
178	704	723	719	716	743	718	772	328	738	762	790	355	353	815	856	847	861	844	375	844	854	876	872	876	887	889	906	896	900	871	875	856	867	840	840	838	839	838	862	875	840	873	879	874	890	871	863	862	869
179	784	772	805	792	808	809	820	810	825	853	855	870	863	871	884	886	906	910	949	955	964	998	1001	1001	999	1038	1020	1040	1035	1044	1064	1059	1028	1024	1038	1063	1021	1046	1075	1094	1087	1046	1080	1110	1059	1097	1061	1069	1083
0	924	933	974	966	990	801	1035	1071	1056	1061	1093	1132	1128	1141	712	725	1149	1145	1147	1145	1207	801	771	794	764	738	784	756	779	726	695	688	743	744	724	722	712	709	713	711	726	718	721	886	847	480	485	513	900
180	399	348	412	346	389	382	398	432	408	440	442	460	446	402	423	400	426	430	425	474	471	500	491	483	490	482	484	507	476	500	505	504	518	530	529	527	514	526	532	538	522	533	539	523	533	522	508	538	535
0	222	232	219	234	221	224	201	208	220	216	210	212	202	211	203	204	184	194	162	180	155	138	NaN	NaN	NaN	NaN	NaN	NaN	NaN	NaN	NaN	NaN	NaN	NaN	NaN	NaN	NaN	NaN	NaN	NaN	NaN	NaN	NaN	NaN	NaN	NaN	NaN	NaN	NaN
0	595	610	569	537	534	560	558	557	546	562	551	555	573	600	598	596	624	621	630	671	713	704	697	716	707	725	728	736	739	755	741	774	782	787	805	792	817	801	813	810	792	780	785	344	789	765	766	760	809
181	620	604	621	642	639	657	657	641	700	702	691	708	713	749	750	767	763	774	772	759	797	795	820	798	812	858	890	898	856	866	870	880	870	882	887	883	884	869	882	913	904	891	947	947	933	944	919	907	937
0	751	682	631	554	618	634	604	750	723	717	741	731	677	519	212	185	198	199	202	245	209	226	223	235	231	249	232	224	224	229	246	105	122	125	118	111	116	121	109	111	101	93	89	66	51	32	30	4	2
182	246	258	293	301	309	328	355	350	359	386	415	417	418	430	428	428	445	452	442	453	443	464	461	467	497	489	491	497	503	488	481	502	508	507	528	520	522	527	531	539	516	542	522	533	525	522	504	529	549
0	540	539	543	513	512	528	610	597	622	650	632	683	721	754	745	763	734	784	772	794	801	792	776	766	815	764	768	794	772	850	862	801	817	845	810	859	876	864	897	953	925	896	896	910	883	890	935	936	949
183	872	928	960	1002	953	979	1041	1040	1045	1033	1050	1089	1076	1141	1134	1139	1162	1176	1138	1165	1170	1206	1210	1207	1200	1222	1234	1224	1240	1226	1250	1276	1303	1264	1293	1299	1261	1284	1260	1304	1261	1281	1278	1293	1302	1335	1307	1323	1338
184	638	670	658	673	674	645	689	689	679	678	691	706	694	690	683	689	683	673	676	665	689	689	709	726	726	712	715	723	714	711	699	722	725	706	700	692	704	693	722	749	746	769	767	755	758	773	782	779	781
185	375	347	372	360	357	355	350	362	367	391	400	415	416	505	478	523	513	532	555	568	567	546	536	498	540	545	582	570	554	564	542	557	569	566	617	615	607	598	579	619	581	620	639	648	666	689	675	680	695
186	573	550	562	521	542	546	541	617	605	602	592	629	643	576	587	602	601	615	601	619	610	627	613	626	627	613	629	650	643	653	671	665	699	682	691	668	664	688	672	694	689	697	677	664	657	662	671	666	656
0	769	804	831	812	798	797	828	847	809	828	821	835	836	873	879	892	875	902	904	896	922	963	990	989	1038	1056	1055	1103	1080	1080	1070	1128	1113	1106	1100	1090	1099	1083	1106	1119	1112	1102	1098	1096	1080	1048	1038	1046	1085
187	889	844	893	936	909	913	952	1005	973	997	1021	982	1028	1025	1069	1058	1064	1090	1080	1075	1087	1117	1128	1170	1155	1161	1158	1139	1162	1157	1167	1148	1166	1168	1155	1148	1158	1170	1175	1197	1193	1239	1202	1225	1204	1206	1202	1195	1205
188	433	378	394	378	426	412	417	502	511	537	562	566	560	560	587	604	611	617	621	662	634	637	652	625	628	620	635	637	636	640	642	647	639	649	662	682	682	683	661	688	659	671	656	668	672	674	663	666	659
189	96	110	120	97	141	112	125	119	125	136	133	144	145	142	161	177	193	191	217	147	226	193	213	218	209	227	207	227	223	224	226	212	224	207	250	235	228	249	256	240	268	221	244	253	248	233	248	230	243
190	369	375	383	360	367	362	381	407	422	411	428	430	450	409	413	415	403	404	397	421	409	411	425	418	435	465	462	457	454	453	471	472	491	487	491	478	486	500	499	492	462	463	465	468	484	475	485	485	493
191	716	715	682	724	747	738	763	758	769	787	816	786	801	826	838	819	804	800	753	817	769	813	845	867	866	883	918	884	895	931	909	912	901	884	889	924	947	950	926	964	973	985	1015	1004	1007	1063	1050	1047	1033
192	445	440	435	403	420	403	398	435	412	420	420	422	415	408	435	445	454	443	436	461	443	468	467	496	525	517	534	537	546	536	546	556	550	538	531	535	547	536	530	543	535	550	534	538	526	534	521	518	506
0	744	742	777	786	748	753	782	822	810	824	804	813	809	814	811	809	821	829	843	850	851	861	863	862	854	898	890	883	865	880	894	875	875	865	908	924	937	922	928	932	923	897	874	944	953	942	925	923	950
193	66	75	87	95	113	105	119	116	99	121	133	149	145	161	168	169	182	172	186	175	181	196	173	189	199	209	182	210	212	214	214	198	215	184	202	201	202	213	221	238	225	241	232	247	241	229	242	225	224
0	649	243	228	244	247	256	302	76	88	85	85	72	84	134	166	208	259	306	273	279	245	268	307	376	376	386	346	335	328	321	305	364	363	388	411	432	401	407	422	399	376	368	358	371	367	373	362	372	374
0	712	697	735	745	781	754	898	725	724	774	798	830	853	852	824	833	845	884	854	837	891	841	858	893	928	920	893	911	923	914	895	920	894	901	942	958	934	946	965	928	963	959	978	956	916	940	937	949	921
194	103	107	111	111	116	179	217	256	281	306	311	311	348	352	363	355	380	405	442	420	408	414	403	413	437	436	440	430	447	398	409	438	433	427	440	457	458	449	427	459	452	493	479	513	517	549	511	490	464
195	1675	1540	626	479	480	482	498	491	524	509	502	524	292	274	296	332	384	445	529	604	663	772	803	818	832	843	847	897	913	943	974	1021	1035	1086	1093	1054	1105	1100	1123	1117	1090	1010	980	889	354	308	274	294	269
196	76	77	83	85	92	92	104	346	337	352	365	405	435	468	531	319	329	343	343	298	321	300	290	334	364	368	369	337	337	365	387	412	401	386	398	415	433	443	434	438	416	405	399	393	382	419	414	437	436
0	716	748	791	787	780	751	762	740	733	707	699	726	752	770	777	786	775	781	786	829	795	833	825	785	822	830	844	827	826	819	842	845	856	849	851	833	862	874	864	845	837	820	831	821	851	872	835	823	834
0	25	15	NaN	NaN	NaN	NaN	NaN	NaN	NaN	NaN	NaN	NaN	NaN	NaN	NaN	NaN	NaN	NaN	NaN	NaN	NaN	NaN	NaN	NaN	NaN	NaN	NaN	NaN	NaN	NaN	NaN	NaN	NaN	NaN	NaN	NaN	NaN	NaN	NaN	NaN	NaN	NaN	NaN	NaN	NaN	NaN	NaN	NaN	NaN
0	1363	1360	1395	1402	1363	1428	1371	1316	1366	1392	1382	476	451	458	477	475	497	469	474	522	491	502	508	513	543	266	273	268	266	287	297	276	302	332	393	404	439	489	520	529	533	553	573	576	597	606	619	647	654
197	757	772	763	771	755	754	795	784	776	799	828	814	838	839	837	823	835	855	816	839	816	852	790	805	835	863	848	861	877	892	890	907	881	880	844	862	862	876	845	835	851	839	841	834	790	802	818	832	861
0	629	629	723	731	280	755	891	908	943	968	962	984	1062	1052	1110	1163	1202	1191	1199	1224	1225	1256	1285	1213	1281	1346	1284	1264	1294	1279	1314	1367	1349	825	1314	1369	1362	1315	582	1429	1400	750	1434	1448	1355	1468	1396	1390	1456
198	693	673	710	709	681	651	634	652	687	666	693	695	710	713	747	763	750	773	765	786	799	802	805	788	809	777	783	807	778	803	822	811	824	836	825	844	825	851	856	848	840	841	843	854	845	870	858	845	843
199	1061	1034	1034	1026	1023	1033	1058	1030	1018	1025	1033	1024	1043	1066	1081	1067	1063	1060	1050	1027	1029	1016	787	340	360	335	405	442	416	389	426	471	482	537	650	626	660	1177	1235	1160	731	1177	621	1115	229	706	694	1066	646
0	562	579	572	546	546	553	547	525	530	524	539	552	562	573	586	580	562	582	578	567	584	587	573	556	573	566	542	527	532	525	530	515	529	512	516	489	518	498	514	520	521	512	531	504	509	510	547	542	515
0	794	704	728	822	849	834	923	905	999	1009	1021	1089	1068	1038	492	1111	1161	1207	1156	1190	1164	1190	1224	1193	1268	1285	1225	1242	1229	1307	1274	1251	1279	1299	1271	1280	597	1303	1197	1303	1280	624	1358	1257	1252	1292	1236	721	1282
200	353	355	353	348	337	383	388	380	423	439	450	432	443	413	387	394	417	371	398	439	444	516	523	513	493	523	511	483	471	483	482	470	511	499	478	472	456	458	467	473	409	353	323	345	326	361	358	362	317
201	188	174	181	173	164	167	188	210	244	303	361	385	383	394	412	448	491	541	561	563	585	621	632	622	633	636	642	655	652	651	639	671	660	654	646	665	681	667	680	711	709	716	698	700	692	709	706	701	723
202	948	898	877	872	894	873	873	855	849	882	853	846	882	861	891	898	880	884	900	890	936	949	913	897	870	338	337	321	289	271	272	289	273	293	340	334	306	309	343	427	465	472	520	498	529	575	570	494	458
203	349	353	349	392	408	389	381	355	355	360	364	360	371	372	381	395	392	390	373	360	363	382	388	391	389	393	379	378	354	361	365	354	351	347	340	343	360	350	343	328	193	176	194	186	201	202	190	NaN	NaN
204	399	365	408	378	367	398	408	425	433	420	415	404	457	406	436	467	496	470	448	448	467	439	441	429	290	294	313	304	292	292	312	319	325	324	343	354	333	356	353	347	353	319	381	367	368	361	365	371	397
0	127	133	148	152	149	142	189	219	264	285	298	323	391	416	433	440	457	443	453	468	468	503	518	505	559	536	536	459	403	432	410	391	426	441	379	391	NaN	NaN	NaN	NaN	NaN	NaN	NaN	NaN	NaN	NaN	NaN	NaN	NaN
205	247	246	251	270	280	270	291	289	278	290	311	326	347	328	341	351	356	348	351	371	357	355	369	356	370	393	389	399	414	444	423	413	392	430	416	381	393	377	394	412	372	366	350	388	387	380	374	373	362
0	111	143	154	NaN	NaN	NaN	NaN	NaN	NaN	NaN	NaN	NaN	NaN	NaN	NaN	NaN	NaN	NaN	NaN	NaN	NaN	NaN	NaN	NaN	NaN	NaN	NaN	NaN	NaN	NaN	NaN	NaN	NaN	NaN	NaN	NaN	NaN	NaN	NaN	NaN	NaN	NaN	NaN	NaN	NaN	NaN	NaN	NaN	NaN
0	356	384	304	422	666	673	630	666	685	652	633	663	697	665	774	482	843	175	134	131	130	136	151	145	134	124	152	158	166	172	182	166	175	212	210	170	188	162	165	190	180	146	179	128	130	NaN	NaN	NaN	NaN
0	719	713	738	712	718	817	918	971	1022	1024	1040	1103	1100	1107	1162	1138	1166	1183	1150	1198	1214	1191	1125	1085	1122	1132	1235	1197	1205	1228	1218	1181	1155	1139	1129	1101	1115	1124	1117	1127	1163	1146	1191	1181	1161	1171	1128	1126	1142
0	323	321	323	318	297	321	344	345	349	363	376	400	397	442	451	454	462	466	454	447	452	452	414	423	379	400	415	412	429	426	422	437	460	445	426	445	446	438	461	460	457	451	425	447	420	465	464	469	475
0	1395	1454	1500	1494	1353	1411	1403	1423	1395	1395	1396	1439	1422	1446	1486	1513	1498	1495	1535	1506	1527	1503	1567	1539	1529	1543	1584	1558	1575	1514	1545	1537	1553	1587	1583	1566	1570	1557	1538	1532	1481	1534	1526	1500	1499	1508	1523	1473	1487
0	268	106	116	120	134	160	155	176	199	207	272	247	256	221	227	239	250	251	266	286	334	319	304	307	298	313	327	351	365	364	381	390	399	404	383	381	380	394	399	409	399	408	419	394	402	397	390	392	386
0	871	861	780	775	734	740	712	709	730	773	811	777	761	742	767	768	733	738	762	764	770	799	740	762	764	749	769	769	749	730	751	762	752	749	740	746	734	737	738	730	733	735	725	739	705	697	711	664	692
206	614	635	716	739	796	833	837	835	846	849	877	885	889	906	923	900	924	879	922	963	948	910	968	913	930	957	943	916	964	1018	1014	966	983	974	987	988	998	999	979	1012	1016	984	1008	977	986	975	952	1000	964
207	635	677	656	710	811	729	631	758	742	755	765	763	865	858	811	800	821	789	869	881	856	842	953	886	971	998	902	950	888	947	913	936	965	958	982	989	1064	998	1022	975	1020	1006	1039	979	875	963	1013	1002	974
0	509	479	537	545	527	514	524	512	524	562	615	594	655	341	222	213	216	217	227	228	229	237	256	255	239	248	238	243	244	239	244	239	239	249	255	254	255	253	251	243	246	244	253	240	244	249	263	246	246
208	800	801	774	761	791	741	772	774	834	796	786	803	812	836	804	793	824	846	823	806	814	816	809	814	810	796	772	789	776	782	771	793	775	731	714	677	692	695	686	685	676	655	660	646	630	634	655	656	642
209	627	739	697	686	750	758	698	709	762	795	817	795	857	834	813	784	863	853	841	910	897	868	837	831	826	887	926	911	852	894	889	878	862	920	959	958	970	951	966	937	971	962	959	971	974	940	1013	947	1030
210	1192	1245	1289	1279	1256	1229	1270	1239	1283	1232	1314	1356	1380	1372	1417	1467	1395	1433	1469	1426	1437	1441	1445	1484	1465	1495	1471	1475	1483	1504	1534	1512	1526	1522	1496	1460	1535	1500	1510	1516	1512	1507	1525	1525	1516	1504	1489	1477	1539
211	547	541	596	577	610	600	591	583	593	615	618	236	209	207	236	223	229	229	244	255	269	98	95	95	86	89	81	80	76	100	283	272	85	78	92	98	107	106	124	122	124	122	113	107	110	108	108	108	114
212	546	541	563	547	563	596	543	550	581	543	610	613	599	562	623	629	598	626	647	626	640	605	652	628	597	619	622	644	631	612	594	603	624	626	628	656	613	641	636	651	669	669	662	639	650	662	675	663	641
0	715	642	705	658	660	641	731	337	697	20	713	682	738	701	743	760	759	683	727	770	760	730	848	840	874	769	837	865	788	891	744	710	823	752	NaN	NaN	NaN	NaN	NaN	NaN	NaN	NaN	NaN	NaN	NaN	NaN	NaN	NaN	NaN
213	397	396	417	421	416	413	401	406	404	434	408	417	425	434	435	442	435	466	452	464	489	473	481	467	498	494	514	512	507	492	497	499	514	512	498	540	460	446	411	407	429	420	403	206	224	250	248	267	324
214	632	657	676	652	659	674	616	704	730	699	720	745	744	742	826	775	804	796	810	820	841	847	912	882	858	838	893	901	900	862	901	893	979	982	959	967	970	979	975	939	949	924	1001	954	971	966	976	958	983
0	612	570	601	612	588	620	644	668	691	691	705	699	751	724	730	735	820	793	833	737	810	789	857	737	682	666	NaN	NaN	NaN	NaN	NaN	NaN	NaN	NaN	NaN	NaN	NaN	NaN	NaN	NaN	NaN	NaN	NaN	NaN	NaN	NaN	NaN	NaN	NaN
0	571	576	554	599	605	567	563	574	582	591	621	619	636	642	691	662	677	674	662	680	684	685	715	710	724	743	780	760	776	779	806	771	796	791	792	813	793	806	790	777	805	782	812	806	830	797	783	774	812
215	427	433	456	436	455	454	471	456	470	485	497	495	507	498	505	509	517	507	513	526	528	553	548	544	601	609	620	585	614	607	584	587	577	587	595	578	581	590	598	609	618	603	611	622	627	635	619	615	611
0	683	707	744	694	730	754	703	729	760	723	768	808	821	783	853	859	895	943	876	895	875	899	949	947	958	954	911	963	915	942	959	1000	962	943	959	961	958	967	967	977	1002	1008	1005	1055	1084	1051	1097	1049	1088
216	399	410	446	446	464	437	414	439	453	439	435	444	445	447	462	460	465	460	455	454	472	477	482	504	494	532	525	517	528	546	534	551	575	570	567	579	583	586	558	544	539	544	538	505	512	504	520	492	515
0	1795	1808	1820	1881	1931	1912	1912	1931	1946	2043	2021	2012	2110	833	831	2057	941	2094	2163	2142	2262	2255	2319	2267	2270	2268	2363	2297	2289	2317	NaN	NaN	NaN	NaN	NaN	NaN	NaN	NaN	NaN	NaN	NaN	NaN	NaN	NaN	NaN	NaN	NaN	NaN	NaN
217	295	295	334	327	339	364	353	326	318	359	373	357	405	405	441	427	386	450	435	449	436	461	477	488	485	462	450	449	423	475	469	472	503	475	497	490	502	471	521	533	518	532	527	517	519	521	552	541	543
0	655	678	647	651	658	633	641	656	671	631	669	661	684	659	667	672	671	519	375	364	342	NaN	NaN	NaN	NaN	NaN	NaN	NaN	NaN	NaN	NaN	NaN	NaN	NaN	NaN	NaN	NaN	NaN	NaN	NaN	NaN	NaN	NaN	NaN	NaN	NaN	NaN	NaN	NaN
218	894	853	888	889	895	937	867	899	933	956	1007	973	1006	966	1069	1042	1073	1040	1068	1090	1091	1051	1147	1049	1104	1109	1082	1119	1121	1102	1140	1137	1182	1156	1152	1188	1172	1122	1128	1180	1168	1166	1180	1114	1210	1178	1232	1166	1217
219	465	475	465	471	521	499	488	463	445	474	469	455	460	450	484	489	496	492	500	494	486	488	481	481	500	506	510	522	501	526	514	523	551	565	584	556	562	538	467	463	481	534	489	178	198	247	237	238	259
220	524	516	554	554	549	566	586	593	584	615	635	657	618	656	631	660	652	658	652	649	600	560	1108	1128	1113	1129	1098	1125	1095	1121	567	454	431	190	560	273	677	344	412	442	432	423	406	462	500	513	546	519	547
0	558	548	571	567	566	590	550	564	556	544	606	600	607	588	663	628	661	652	655	659	646	626	664	627	635	631	639	651	614	606	603	604	596	581	589	606	564	567	574	566	599	605	563	528	567	584	623	595	581
221	3372	3404	3513	3590	3570	3646	3735	3697	3743	3876	3764	3851	3886	3968	4016	4032	4082	4092	4212	4283	4337	4375	4303	4438	4458	4543	4734	4660	4718	4804	4811	4978	4990	5008	4999	5208	5221	5099	5228	5182	5267	5246	5325	5217	5366	5329	5138	1094	864
222	300	310	278	306	348	341	361	375	347	372	375	404	390	389	413	413	446	432	411	414	419	408	404	410	396	432	426	418	451	434	441	455	443	430	443	458	429	454	461	463	459	442	456	465	492	461	449	441	434
223	747	769	741	730	710	715	744	767	765	769	776	761	850	822	802	864	855	826	890	882	908	868	891	869	920	912	965	920	949	946	971	978	976	972	909	973	945	971	969	944	986	982	969	966	983	990	972	904	965
224	636	610	624	621	619	677	661	623	641	645	644	632	648	616	638	639	639	618	643	674	676	666	692	682	669	690	700	676	691	701	707	728	720	726	729	709	702	711	706	703	692	710	729	688	675	710	703	692	722
0	164	146	126	144	NaN	NaN	NaN	NaN	NaN	NaN	NaN	NaN	NaN	NaN	NaN	NaN	NaN	NaN	NaN	NaN	NaN	NaN	NaN	NaN	NaN	NaN	NaN	NaN	NaN	NaN	NaN	NaN	NaN	NaN	NaN	NaN	NaN	NaN	NaN	NaN	NaN	NaN	NaN	NaN	NaN	NaN	NaN	NaN	NaN
225	252	343	409	340	347	415	383	401	445	435	457	448	438	449	446	461	444	445	453	438	445	468	484	472	468	470	474	479	446	483	480	517	499	511	479	509	478	507	512	468	500	480	525	559	527	538	532	528	531
226	218	167	149	149	186	430	499	571	239	233	253	266	287	265	277	257	282	302	332	328	318	362	374	393	391	412	428	446	446	428	452	432	413	414	442	462	481	500	492	465	481	483	466	475	489	505	504	502	504
227	493	514	561	576	584	596	584	561	580	591	606	654	640	665	669	642	636	629	635	635	627	627	628	634	645	648	651	641	674	685	683	689	680	673	710	718	755	765	788	794	803	789	831	797	791	818	813	821	802
228	577	565	575	546	555	551	547	548	560	560	566	564	577	570	573	582	595	605	623	592	575	594	597	595	576	589	587	583	563	584	545	550	550	543	533	570	554	564	555	555	545	571	562	580	571	575	571	563	569
229	497	504	532	519	566	564	594	588	578	600	599	605	611	581	614	588	606	620	613	614	625	631	659	687	673	638	662	680	664	727	693	705	655	653	682	660	683	716	687	657	683	672	659	660	656	648	692	687	678
230	578	563	571	595	592	596	587	595	602	615	633	640	646	621	651	613	636	619	644	656	648	682	645	678	685	709	700	692	711	728	730	719	721	730	741	763	758	765	768	783	749	776	783	750	746	756	775	778	797
0	619	596	617	605	624	636	661	647	651	701	674	699	706	719	690	718	710	728	730	750	734	753	744	754	740	770	791	803	829	843	823	836	837	825	836	834	851	868	858	857	854	888	852	882	856	887	858	845	867
231	551	555	564	562	564	546	517	543	562	570	619	553	610	592	583	621	616	624	613	622	602	610	645	613	610	656	637	650	656	687	725	738	722	711	690	698	713	695	737	707	698	715	722	738	739	721	773	724	729
232	480	489	517	539	531	570	613	613	590	603	622	640	584	657	666	650	655	688	651	668	693	700	658	658	645	623	678	694	730	776	738	716	727	727	760	756	755	737	778	792	798	811	810	810	812	821	822	801	806
233	48	143	187	183	268	249	319	306	293	331	351	367	422	498	479	528	536	479	495	545	585	596	545	684	613	659	614	691	694	683	704	736	716	733	684	752	803	748	777	783	740	692	689	708	773	766	693	757	699
0	486	489	477	481	183	487	481	488	546	545	597	563	592	599	596	610	570	578	584	623	622	594	638	636	643	634	647	641	653	638	678	667	682	660	649	649	639	661	643	645	678	651	NaN	NaN	NaN	NaN	NaN	NaN	NaN
234	537	518	616	553	565	637	546	639	557	589	606	599	561	689	647	652	703	678	680	647	662	668	687	684	681	683	649	598	593	630	606	607	598	617	622	617	652	623	621	594	630	607	603	615	587	647	629	621	657
235	467	481	519	565	542	585	541	560	539	535	531	557	599	600	648	657	628	657	638	628	677	694	718	690	691	706	754	718	725	753	746	727	777	774	775	784	773	795	809	806	815	817	786	785	812	773	783	775	768
236	535	495	519	539	492	549	526	527	509	566	569	587	570	609	609	635	593	625	617	629	636	649	646	651	629	672	681	655	730	695	675	726	704	732	674	696	659	674	681	718	721	719	714	730	736	749	708	742	738
237	702	672	660	648	664	693	736	746	759	771	761	785	770	777	793	773	778	765	769	767	775	763	786	773	796	774	777	746	755	763	725	734	762	732	729	724	723	714	716	729	685	709	703	705	706	679	699	719	714
238	1029	980	1036	992	1030	981	989	996	993	970	958	949	980	957	1004	1028	1005	1045	1071	1064	1046	1094	1075	1067	1058	1094	1085	1119	1115	1127	1134	1110	1158	1163	1149	1119	1129	1133	1156	1141	1144	1121	1118	1166	1152	1129	1135	1130	1123
239	1026	1077	1116	1011	1008	968	930	925	1046	985	956	1091	1031	1016	935	995	1038	1000	1040	1077	1014	1129	1084	1040	1052	1069	1044	1115	1079	1081	1045	1072	1093	1111	1135	1165	1083	1070	1112	1125	1136	1093	1090	1089	1115	1073	1061	1080	1056
0	757	785	838	773	803	826	789	803	855	820	814	836	824	820	827	836	856	862	824	870	862	893	890	873	885	854	863	878	890	919	907	917	881	877	904	865	900	891	885	884	888	882	866	867	833	879	860	831	849
240	565	560	539	550	539	549	558	560	571	569	554	564	563	543	561	546	541	554	565	586	581	598	582	574	587	593	591	599	609	613	623	607	618	592	621	641	678	678	653	653	676	672	644	646	634	648	625	608	599
0	745	685	685	709	715	735	727	749	778	780	836	829	831	842	834	823	839	808	787	813	830	844	850	866	853	891	876	850	809	847	868	861	839	824	844	833	863	842	830	836	829	845	838	828	839	844	826	820	847
241	564	571	556	568	570	575	577	578	592	599	597	583	583	591	591	611	618	592	590	600	590	584	573	559	570	552	574	556	581	568	559	573	572	568	560	576	577	555	576	578	581	563	562	572	567	551	555	561	566
242	858	881	939	947	942	955	946	906	900	920	935	915	943	963	945	961	977	963	974	969	933	1010	1004	1008	941	956	992	972	952	946	959	990	978	912	945	953	920	922	935	915	902	911	927	894	910	904	882	877	855
243	567	589	572	572	585	570	574	589	576	582	566	588	583	596	594	606	600	603	607	613	600	607	589	608	598	595	595	597	606	594	597	591	587	590	593	585	583	580	592	597	571	581	587	580	594	597	598	600	605
244	1360	1297	1304	1330	1287	1285	1284	1313	1324	587	590	1321	1325	1328	1317	1214	605	559	572	580	580	598	607	615	594	627	603	622	615	618	611	614	607	634	624	629	607	648	263	272	271	284	293	301	288	332	375	449	502
0	237	266	278	278	290	245	249	218	241	256	86	85	124	NaN	NaN	NaN	NaN	NaN	NaN	NaN	NaN	NaN	NaN	NaN	NaN	NaN	NaN	NaN	NaN	NaN	NaN	NaN	NaN	NaN	NaN	NaN	NaN	NaN	NaN	NaN	NaN	NaN	NaN	NaN	NaN	NaN	NaN	NaN	NaN
245	597	614	598	590	583	613	594	621	580	608	607	604	629	638	628	635	641	626	656	625	652	632	626	614	625	643	613	606	625	618	600	618	619	621	610	610	634	623	616	615	632	632	645	607	620	631	610	610	621
246	869	846	865	903	912	933	955	969	948	971	1005	984	1004	1011	1004	1037	1116	1138	1117	1150	1141	1127	1142	1177	1162	1149	1153	1171	1207	1179	1168	1164	1161	1172	1182	1159	1140	1146	1192	1177	1143	1156	1185	1171	1174	1212	1170	1205	1209
0	518	536	533	532	556	543	569	543	547	567	548	556	551	570	609	588	584	619	636	669	679	668	662	697	679	643	658	639	624	662	694	667	668	639	668	630	663	639	670	700	699	718	695	713	720	728	734	740	758
247	211	225	263	269	287	265	263	263	266	272	270	276	255	242	250	246	298	304	321	324	335	378	382	386	379	404	374	372	366	369	381	384	387	380	391	390	380	394	425	435	431	466	494	476	460	467	461	460	468
248	440	438	442	450	441	492	492	518	559	561	576	592	602	588	618	632	630	603	626	608	606	604	629	634	592	573	578	551	561	555	566	551	603	601	630	642	609	636	641	660	617	629	631	669	645	693	632	657	644
249	449	454	494	453	476	494	490	511	498	502	516	507	495	512	529	521	534	546	532	554	556	557	573	566	567	568	560	556	559	560	578	592	568	587	569	601	605	585	610	599	620	645	635	613	605	614	626	598	611
250	411	457	489	502	580	537	599	625	594	598	634	660	650	691	688	702	722	678	670	724	761	764	715	798	777	787	766	812	851	858	838	882	824	840	799	847	852	827	864	861	850	812	829	847	864	868	818	854	833
0	1021	1057	1082	1136	1100	1111	1112	1170	1133	1167	1177	1191	1210	1214	1252	1280	1314	1312	1294	1294	1342	1375	1362	1382	1372	1418	1431	1422	1450	1437	1431	1504	1463	1521	1440	1480	1497	1483	1521	1498	1534	1503	1519	1534	1531	1520	1536	1507	1518
251	671	691	673	641	644	665	656	670	669	687	705	707	703	742	747	775	777	776	766	803	778	788	839	810	808	808	822	834	843	845	836	851	831	851	837	879	871	855	836	836	854	809	822	837	828	833	823	854	864
252	824	849	865	932	957	940	973	954	1000	1024	1044	1057	1085	1090	1106	1135	1143	1114	1130	1174	1136	1149	1174	1180	1190	1207	1162	1179	1198	1181	1196	1181	1205	1202	1237	1196	1238	1210	1203	1206	1234	1206	1247	1246	1222	1266	1222	1275	1260
0	480	480	522	533	544	513	494	518	521	542	518	578	560	542	549	526	549	543	551	561	560	608	593	580	581	597	611	598	589	576	590	585	591	596	605	611	586	612	607	606	598	627	616	593	604	623	668	695	702
253	452	413	449	449	468	491	461	485	460	516	533	531	536	537	551	544	552	580	573	562	559	596	565	583	550	519	533	543	536	544	543	576	554	537	547	555	547	530	563	568	573	521	531	560	552	588	629	606	586
254	143	186	192	176	208	212	241	262	242	261	272	272	285	334	334	355	355	346	360	373	364	396	325	351	348	302	305	297	290	268	252	273	269	293	288	318	331	276	295	279	235	205	214	221	236	237	274	266	230
0	NaN	NaN	NaN	NaN	NaN	NaN	NaN	NaN	NaN	NaN	NaN	NaN	NaN	NaN	NaN	NaN	NaN	NaN	NaN	NaN	NaN	NaN	NaN	NaN	NaN	NaN	NaN	NaN	NaN	NaN	NaN	NaN	NaN	NaN	NaN	NaN	NaN	NaN	NaN	NaN	NaN	NaN	NaN	NaN	NaN	NaN	NaN	NaN	NaN
0	461	515	392	454	382	444	120	70	343	166	11	160	40	NaN	NaN	NaN	NaN	NaN	NaN	NaN	NaN	NaN	NaN	NaN	NaN	NaN	NaN	NaN	NaN	NaN	NaN	NaN	NaN	NaN	NaN	NaN	NaN	NaN	NaN	NaN	NaN	NaN	NaN	NaN	NaN	NaN	NaN	NaN	NaN
255	162	168	170	192	187	204	211	214	225	244	214	189	207	212	236	223	237	263	260	294	306	315	301	291	274	279	266	253	281	274	286	282	309	305	267	302	313	320	306	345	337	338	339	314	320	331	195	189	200
0	1169	1128	1166	1173	1212	1181	1140	1119	1167	1162	1230	1233	1214	1282	1237	1250	1254	1264	1274	1251	1293	1284	1352	1310	1268	1348	1346	1426	1392	1366	1372	1387	1366	1372	1434	1402	1380	1409	1442	1436	1419	1470	1437	1455	1394	1395	1347	1357	1357
0	1191	1276	1255	1349	1384	1406	994	1000	1402	1488	1030	1563	1372	1433	1186	1238	1521	1508	1441	1338	1296	1523	1578	1295	1526	1371	1370	1555	1463	1509	1420	1439	1434	1505	1544	1595	1508	1621	1652	1640	1613	1667	1711	1673	1638	1673	1632	1687	1618
256	181	181	180	195	188	192	196	204	216	220	226	217	206	212	225	232	264	289	318	339	310	314	310	312	297	291	300	302	298	304	301	315	320	314	195	192	199	186	194	201	214	226	222	221	205	244	265	256	340
257	741	739	715	798	763	772	767	762	770	815	773	799	836	805	791	809	860	855	892	905	884	847	906	916	902	902	971	931	988	1007	1037	1032	1002	999	1037	1027	976	980	1011	1019	1004	1048	1061	1066	1035	1039	1028	1032	1045
0	358	431	438	467	440	512	512	518	544	581	NaN	NaN	NaN	NaN	NaN	NaN	NaN	NaN	NaN	NaN	NaN	NaN	NaN	NaN	NaN	NaN	NaN	NaN	NaN	NaN	NaN	NaN	NaN	NaN	NaN	NaN	NaN	NaN	NaN	NaN	NaN	NaN	NaN	NaN	NaN	NaN	NaN	NaN	NaN
0	746	757	810	860	845	853	804	905	848	877	981	905	914	994	976	940	945	927	954	987	1020	1037	1001	1096	1014	922	967	978	966	958	998	970	1038	970	980	976	971	947	956	958	968	887	884	882	846	905	928	864	877
258	1020	1004	1030	983	1004	1033	1062	1075	1019	1062	1086	1083	1087	1098	1092	1110	1090	1133	1132	1134	1191	1156	1199	1210	1216	1227	1232	1223	1282	1251	1230	1271	1295	1301	1336	1316	1327	1318	1316	1247	1277	1308	1295	1285	1296	1300	1304	1293	1319
259	279	279	236	224	211	223	114	109	169	156	101	160	132	116	95	86	130	147	134	115	110	150	162	88	127	107	120	118	101	118	113	98	112	118	123	107	106	116	93	106	99	110	116	99	103	86	104	110	111
0	618	605	589	649	569	543	560	561	544	580	587	584	612	641	682	660	661	644	650	682	655	660	613	672	658	682	650	664	670	642	667	706	709	722	702	747	710	691	800	780	820	779	800	837	782	791	802	817	781
0	398	384	379	411	405	405	347	344	418	399	351	416	411	419	393	409	485	452	455	445	426	459	480	455	481	465	466	504	478	492	484	465	480	511	541	510	518	522	538	532	517	541	524	531	524	539	508	513	526
260	454	463	492	477	479	498	394	374	505	512	428	518	499	508	431	427	498	500	483	446	450	511	537	472	526	468	473	540	473	507	486	495	482	513	528	557	553	554	569	571	560	590	586	558	550	591	565	564	565
261	935	938	938	971	984	955	956	991	991	993	1007	980	1000	1021	991	1032	996	1034	1079	1066	1077	1087	1050	1076	1082	1079	1086	1094	1072	1112	1122	1103	1123	1110	1159	1184	1155	1176	1202	1256	1252	1260	1304	1305	1333	1334	1332	1310	1318
0	588	600	584	662	596	658	645	645	657	635	654	652	665	717	701	748	713	733	697	715	727	738	714	750	702	729	777	755	716	709	742	745	825	769	771	769	788	744	750	789	796	786	798	828	776	819	761	767	803
262	551	568	588	587	590	580	605	598	580	580	594	588	615	621	661	639	654	642	665	646	638	657	665	658	661	651	648	666	671	692	681	662	680	700	724	707	734	740	728	708	691	711	708	700	703	743	725	711	704
263	872	873	891	938	913	947	992	1037	1043	1080	1097	1125	1112	1136	1170	1168	1155	1125	1109	1170	1164	1171	1190	1177	1216	1205	1243	1297	1278	1307	1323	1312	1294	1286	1282	1297	1321	1339	1358	1318	1307	1316	1296	1319	1286	1270	1269	1299	1297
264	701	726	715	730	753	724	674	668	722	702	703	759	729	787	781	758	831	843	821	853	829	894	851	826	882	879	866	885	877	878	849	857	875	839	887	929	888	893	897	862	878	862	891	808	886	862	860	870	859
0	820	851	823	862	863	836	877	920	911	877	937	969	1007	1044	1025	1024	1059	1037	1066	1045	1089	1076	1094	1098	1128	1116	1114	1178	1131	1192	1143	1148	NaN	NaN	NaN	NaN	NaN	NaN	NaN	NaN	NaN	NaN	NaN	NaN	NaN	NaN	NaN	NaN	NaN
265	470	529	579	651	698	674	668	666	644	627	626	646	690	709	725	750	741	715	752	782	803	809	776	844	804	796	775	779	828	805	809	822	826	849	859	887	902	853	885	886	929	894	879	902	903	903	880	921	924
266	458	467	488	506	508	518	532	518	544	547	529	547	542	550	557	545	526	549	551	570	577	563	583	565	554	559	554	578	594	579	556	566	543	553	567	556	538	550	555	567	557	561	566	581	565	575	582	591	593
267	793	829	779	819	839	899	934	891	910	943	983	943	957	992	1070	1055	991	1034	1077	1040	1106	1118	1090	1112	1107	1100	1089	1127	1118	1139	1108	1120	1138	1156	1160	1170	1153	1212	1256	1237	1229	1224	1263	1258	1269	1278	1233	1246	1245
0	690	730	686	737	735	772	716	748	750	764	721	749	735	761	788	792	820	796	810	831	838	864	817	888	899	871	866	896	895	892	884	905	904	913	852	913	885	886	927	916	904	877	853	841	899	931	931	934	913
268	996	993	972	1009	1008	1037	1028	1020	1055	1108	1061	1118	1161	1128	1132	1119	1135	1198	1161	1159	1155	1146	1178	1184	1195	1188	1196	1184	1209	1208	1189	1199	1197	1263	1215	1184	1201	1203	1251	1210	1255	1215	1254	1276	1256	1262	1297	1298	1282
269	466	491	461	453	519	448	506	510	508	520	503	511	537	549	552	549	579	561	577	578	560	550	536	528	559	531	529	528	553	521	548	536	561	539	544	543	566	567	564	585	559	544	590	571	566	557	596	603	624
270	572	710	691	716	711	701	652	647	699	405	400	395	419	436	401	433	803	300	234	250	287	315	333	312	297	296	337	368	372	389	409	431	431	465	448	465	465	495	505	514	528	516	523	526	519	542	517	527	523
0	228	271	259	243	260	207	216	216	205	235	242	229	273	292	291	293	264	237	250	263	293	284	264	324	262	282	268	290	321	303	306	313	289	301	307	325	337	298	334	320	276	272	257	259	281	289	235	282	234
271	572	587	545	551	546	544	548	558	554	574	568	578	597	576	623	625	605	620	615	599	634	593	620	641	626	615	628	614	632	581	627	615	630	618	659	659	638	634	648	627	612	625	625	628	622	612	622	615	587
272	1539	1482	1476	1561	1574	1546	1365	635	556	559	540	534	560	571	599	578	573	580	587	265	297	323	303	287	299	313	350	428	503	585	589	664	651	708	713	741	754	777	748	759	772	773	831	824	847	870	879	906	914
273	1955	1979	2018	2141	1653	1683	1762	1219	1162	612	465	463	458	488	475	491	539	577	596	595	600	594	601	629	616	653	690	707	695	669	670	679	674	700	710	737	749	738	746	754	769	769	744	799	784	777	769	668	694
274	545	540	568	580	576	599	580	595	621	645	623	637	640	615	641	632	592	608	643	637	626	668	639	639	661	687	658	649	665	668	646	666	653	692	699	697	709	705	707	730	746	745	728	732	744	764	742	737	752
275	605	597	629	709	665	724	707	780	767	751	816	780	842	844	864	942	882	925	922	981	1019	1038	1052	995	1092	1072	1079	1123	1106	1036	1091	1105	1118	1157	1109	1160	1169	1165	1211	1201	1168	1242	1212	1247	1236	1256	1266	1279	1212
276	615	579	610	649	675	688	646	654	653	685	674	692	724	689	686	702	657	677	696	708	709	721	693	720	755	750	777	779	791	761	784	785	773	788	790	799	813	782	785	763	834	781	851	808	824	806	825	870	820
0	295	250	262	261	268	316	296	294	356	367	365	404	387	380	381	378	412	363	353	314	288	278	320	273	309	335	358	354	326	353	331	320	359	357	369	352	361	395	370	379	378	399	372	376	347	366	384	342	385
277	568	467	511	544	573	600	603	589	493	598	593	552	580	644	666	719	690	666	730	702	750	789	707	864	767	779	735	809	817	797	804	811	787	757	719	829	825	820	779	743	818	704	793	845	850	819	773	825	748
0	205	183	220	276	191	210	390	183	178	206	241	264	256	269	252	261	396	294	280	338	296	291	263	298	237	277	286	290	280	274	275	267	268	273	375	278	255	223	227	285	267	319	212	242	241	229	214	251	197
278	362	257	315	312	320	349	393	370	289	388	371	237	187	226	242	266	238	214	264	280	152	140	265	152	155	172	178	170	172	187	185	207	274	306	281	236	231	239	260	254	247	264	277	284	300	288	313	310	341
0	332	195	300	321	308	368	432	439	237	34	NaN	NaN	NaN	NaN	NaN	NaN	NaN	NaN	NaN	NaN	NaN	NaN	NaN	NaN	NaN	NaN	NaN	NaN	NaN	NaN	NaN	NaN	NaN	NaN	NaN	NaN	NaN	NaN	NaN	NaN	NaN	NaN	NaN	NaN	NaN	NaN	NaN	NaN	NaN
279	97	78	124	137	159	175	199	218	180	258	241	236	224	244	248	260	236	227	269	285	306	353	290	347	331	346	357	378	381	354	352	358	351	359	332	392	389	374	372	370	376	363	384	382	390	399	381	389	388
0	841	1027	297	1055	338	966	1059	1049	1078	974	980	962	1101	971	998	1077	1107	1056	1071	1035	1051	1110	1138	1018	1060	1055	1070	1109	1137	1092	1168	1229	1145	1132	1051	1034	1126	1238	1324	1196	1202	1169	1267	1264	1250	1302	1311	1247	1207
280	492	498	376	462	396	404	442	436	451	370	436	428	493	404	341	474	487	483	455	429	380	445	420	370	374	413	405	417	437	371	363	442	440	381	367	322	353	360	442	455	402	364	476	487	481	555	594	417	415
0	263	277	184	256	214	229	260	262	268	169	230	242	311	230	205	319	327	345	340	318	290	382	360	328	359	371	386	392	422	349	352	412	414	385	358	341	347	365	412	440	373	327	425	443	444	458	508	379	365
281	986	1032	855	965	848	896	939	904	917	771	823	851	951	834	764	929	940	966	922	876	790	931	911	867	891	912	912	915	1000	886	908	964	950	885	879	784	839	838	937	938	847	780	938	974	957	1002	1029	816	817
282	1182	1325	389	1309	421	1341	1374	1367	1416	1395	1355	1244	1289	1401	1392	1286	1372	1344	1452	1408	1572	1370	1405	1328	1350	1366	1343	1468	1434	1485	1422	1436	1440	1532	1354	1390	1555	1586	1295	1438	1440	1563	1476	1385	1622	1517	1539	1496	1578
0	1509	1393	1351	1295	1484	1436	1408	1433	1412	1324	1431	1469	1393	1392	1392	1436	1393	1379	1403	1358	1382	1395	1412	1426	1498	1488	1440	1493	1452	1443	1416	1372	1353	1394	1389	1351	1342	1313	1286	1288	1293	1260	1282	1239	1226	1190	1178	1146	1153
0	87	NaN	NaN	NaN	NaN	NaN	NaN	NaN	NaN	NaN	NaN	NaN	NaN	NaN	NaN	NaN	NaN	NaN	NaN	NaN	NaN	NaN	NaN	NaN	NaN	NaN	NaN	NaN	NaN	NaN	NaN	NaN	NaN	NaN	NaN	NaN	NaN	NaN	NaN	NaN	NaN	NaN	NaN	NaN	NaN	NaN	NaN	NaN	NaN
283	453	464	476	518	498	519	549	562	623	677	719	709	759	789	825	791	807	807	828	831	833	848	837	867	908	896	909	918	920	918	917	933	955	955	959	962	981	1007	1014	988	1027	1021	1025	998	1022	1032	1073	1054	1069
284	423	470	518	558	557	596	609	656	666	691	736	718	728	755	751	775	783	782	808	796	837	833	826	853	866	844	862	872	855	849	837	884	871	894	884	912	902	917	915	943	926	943	945	929	964	963	943	946	954
0	130	NaN	NaN	NaN	NaN	NaN	NaN	NaN	NaN	NaN	NaN	NaN	NaN	NaN	NaN	NaN	NaN	NaN	NaN	NaN	NaN	NaN	NaN	NaN	NaN	NaN	NaN	NaN	NaN	NaN	NaN	NaN	NaN	NaN	NaN	NaN	NaN	NaN	NaN	NaN	NaN	NaN	NaN	NaN	NaN	NaN	NaN	NaN	NaN
0	603	548	502	641	624	675	678	692	698	292	728	729	710	725	730	708	713	665	641	590	225	588	568	597	623	636	666	714	690	693	695	693	745	734	739	779	775	784	796	794	790	804	773	799	751	759	687	703	692
285	565	572	604	620	633	651	673	678	687	733	764	737	745	764	798	812	817	810	785	796	814	768	789	778	782	821	819	839	821	872	879	890	890	930	916	931	939	967	944	967	990	1001	1008	996	994	994	1032	983	1028
286	520	536	566	620	573	590	627	652	683	669	717	724	742	741	759	754	765	779	757	777	790	798	775	806	788	810	790	837	819	845	840	871	893	866	879	908	898	897	909	908	939	928	935	941	956	946	975	907	963
0	107	261	275	270	301	252	285	350	262	NaN	NaN	NaN	NaN	NaN	NaN	NaN	NaN	NaN	NaN	NaN	NaN	NaN	NaN	NaN	NaN	NaN	NaN	NaN	NaN	NaN	NaN	NaN	NaN	NaN	NaN	NaN	NaN	NaN	NaN	NaN	NaN	NaN	NaN	NaN	NaN	NaN	NaN	NaN	NaN
0	54	NaN	NaN	NaN	NaN	NaN	NaN	NaN	NaN	NaN	NaN	NaN	NaN	NaN	NaN	NaN	NaN	NaN	NaN	NaN	NaN	NaN	NaN	NaN	NaN	NaN	NaN	NaN	NaN	NaN	NaN	NaN	NaN	NaN	NaN	NaN	NaN	NaN	NaN	NaN	NaN	NaN	NaN	NaN	NaN	NaN	NaN	NaN	NaN
0	NaN	NaN	NaN	NaN	NaN	NaN	NaN	NaN	NaN	NaN	NaN	NaN	NaN	NaN	NaN	NaN	NaN	NaN	NaN	NaN	NaN	NaN	NaN	NaN	NaN	NaN	NaN	NaN	NaN	NaN	NaN	NaN	NaN	NaN	NaN	NaN	NaN	NaN	NaN	NaN	NaN	NaN	NaN	NaN	NaN	NaN	NaN	NaN	NaN
287	1115	1176	1190	1223	1177	1136	1163	1214	1216	1215	1222	1175	1222	1238	1240	1270	1327	1263	1240	1260	1288	1180	1196	1225	1224	1231	1214	1230	1216	1197	1173	1226	1196	1208	1245	1203	1199	1216	1227	1248	1277	1296	1227	1243	1247	1256	1281	1226	1255
0	65	107	24	156	12	156	192	214	190	248	205	156	178	185	238	206	141	182	118	86	201	NaN	NaN	NaN	NaN	NaN	NaN	NaN	NaN	NaN	NaN	NaN	NaN	NaN	NaN	NaN	NaN	NaN	NaN	NaN	NaN	NaN	NaN	NaN	NaN	NaN	NaN	NaN	NaN
0	820	840	824	833	855	837	810	859	905	908	895	871	987	915	952	963	948	916	891	870	887	897	895	862	848	847	796	843	791	765	816	835	814	808	774	734	745	742	741	747	746	766	784	757	760	776	769	786	764
288	662	678	665	700	668	696	697	698	697	726	710	678	702	702	699	720	714	707	709	739	756	743	767	800	767	782	790	810	783	782	756	762	750	769	742	748	713	696	719	711	708	733	747	723	722	746	707	707	705
289	612	609	697	654	606	613	637	655	683	705	691	665	710	681	704	719	731	744	703	746	744	772	775	792	750	780	825	761	811	807	793	781	792	784	809	820	779	786	814	786	789	796	822	807	800	831	812	775	772
290	24	55	64	76	39	70	98	116	152	132	160	160	143	149	143	156	159	177	150	168	168	143	146	171	167	173	164	185	189	179	202	191	199	154	201	189	203	196	201	221	224	225	247	239	247	251	304	229	265
291	1052	1094	1100	1078	1084	1106	1143	1184	1190	1212	1233	1213	1219	1181	1194	1224	1223	1214	1237	1224	1232	1206	1220	1194	1225	1218	1244	1239	1213	1242	1244	1241	1277	1228	1295	1302	1284	1264	1277	1282	1298	1258	1285	1307	1282	1329	1329	1306	1362
292	776	820	815	823	796	805	809	827	825	839	879	856	898	890	955	896	888	897	889	886	874	885	852	861	887	889	887	890	876	880	852	884	868	871	909	887	948	906	902	902	901	889	855	875	908	963	1000	890	929
0	NaN	NaN	NaN	NaN	NaN	NaN	NaN	NaN	NaN	NaN	NaN	NaN	NaN	NaN	NaN	NaN	NaN	NaN	NaN	NaN	NaN	NaN	NaN	NaN	NaN	NaN	NaN	NaN	NaN	NaN	NaN	NaN	NaN	NaN	NaN	NaN	NaN	NaN	NaN	NaN	NaN	NaN	NaN	NaN	NaN	NaN	NaN	NaN	NaN
293	8	31	60	30	8	26	58	95	93	103	114	133	109	99	147	137	148	155	110	121	151	134	98	151	127	141	137	175	135	127	147	115	132	141	146	149	171	159	127	182	163	191	157	164	141	234	211	149	232
294	777	795	790	814	788	795	844	914	929	926	960	942	998	991	1010	1042	1060	1048	1002	1011	1001	1022	961	974	966	1055	1001	981	956	946	968	985	932	963	957	998	986	1027	993	1017	1013	1042	1007	988	1037	1130	1156	1008	1118
295	928	905	882	908	938	915	942	944	960	967	940	953	956	973	970	974	990	992	1001	1001	1023	1021	1029	1014	1000	988	991	1014	1012	978	976	989	990	995	988	993	988	996	1015	983	1029	1002	995	934	976	951	952	967	944
296	601	559	580	546	568	521	521	538	524	552	548	580	560	592	566	580	567	589	590	605	602	592	560	582	612	607	610	606	633	626	641	624	613	616	627	602	614	601	590	564	583	576	614	586	552	226	224	229	232
297	1007	998	952	945	905	917	903	919	927	896	948	895	931	901	922	943	938	930	875	891	940	874	910	894	890	905	909	884	907	907	912	870	919	895	872	894	872	911	903	919	912	906	923	915	891	910	938	906	967
298	172	200	181	209	201	226	268	263	259	269	281	283	298	291	324	346	335	342	334	322	346	345	366	360	355	340	353	347	342	354	351	373	363	384	405	411	389	410	440	451	438	463	473	483	494	515	525	458	498
0	805	792	803	802	793	787	815	822	787	850	837	812	812	796	809	838	842	810	839	842	856	850	854	864	850	842	847	847	833	843	860	845	860	844	875	844	855	861	869	860	853	875	881	865	364	NaN	NaN	NaN	NaN
299	89	103	105	125	100	111	114	118	152	178	163	152	164	177	195	207	209	210	230	212	220	210	208	204	231	248	237	234	254	223	241	200	239	193	219	243	262	284	281	288	277	287	285	290	316	315	354	283	324
300	729	813	840	816	763	777	773	829	914	880	914	898	953	914	975	1003	965	1016	1011	986	999	1048	1109	1052	1062	1063	1085	1149	1119	1108	1179	1071	1136	1195	1241	1215	1126	1194	1288	1235	1227	1273	1255	1259	1248	1282	1314	1232	1315
301	889	973	852	949	918	1039	1007	1031	1090	1079	1138	1134	1153	1175	1157	1172	1164	1164	1160	1203	1194	1174	1237	1248	1305	1216	1244	1257	1238	1275	1331	1326	1267	1301	1289	1307	1301	1320	1417	1402	1375	1444	1436	1432	1360	1392	1425	1412	1433
0	562	581	615	659	659	657	664	668	669	734	710	742	799	793	761	769	769	771	789	837	814	796	791	804	794	791	807	806	853	830	818	852	895	914	906	897	912	912	909	915	945	958	944	954	973	993	1016	1006	1013
0	701	699	722	727	724	713	741	745	738	746	735	748	752	745	762	784	760	738	714	731	769	751	744	742	773	750	771	775	792	767	793	810	822	831	820	831	807	833	821	856	847	843	864	857	843	842	862	866	860
0	836	863	855	847	866	877	882	895	897	857	865	840	897	857	886	860	854	854	869	857	895	874	914	910	894	893	911	903	921	915	921	931	950	958	956	955	945	936	949	975	973	974	991	998	997	977	985	974	945
0	386	380	391	419	427	440	457	515	523	533	549	551	587	555	610	598	646	627	607	655	668	622	648	676	654	680	676	651	645	645	661	671	638	637	619	597	597	593	607	606	622	626	622	626	672	672	666	633	655
0	938	963	957	1007	967	1030	1024	1053	1088	1073	1064	1086	1095	1118	1083	1109	1112	1127	1139	1133	1132	1119	1161	1117	1142	1169	1169	1153	1175	1158	1196	1201	1161	1208	1212	1175	1194	1193	1237	1224	1221	1232	1191	1178	1205	1173	1202	1217	1221
302	1200	1189	1253	1241	1211	1243	1235	1211	1228	1222	1284	1273	1293	1294	1311	1320	1292	1359	1327	1299	1295	1259	1287	1332	1326	1318	1287	1318	1307	1345	1274	1304	1302	1342	1326	1348	1351	1371	1359	1380	1386	1365	1375	1401	1382	1410	1387	1395	1382
303	725	743	737	743	699	709	713	810	746	773	775	730	764	740	745	773	790	775	750	774	760	793	716	718	765	821	844	894	860	894	873	898	899	913	930	937	1009	1001	1069	1035	1071	1056	1045	1060	1036	1028	1051	981	964
304	463	464	445	417	400	407	414	429	414	436	418	464	506	498	486	494	472	475	488	507	511	486	506	486	475	468	475	474	510	490	497	531	540	544	541	532	532	530	542	574	575	568	585	605	606	606	609	626	644
305	697	793	784	797	758	742	834	855	894	910	915	925	941	931	951	963	958	1005	961	980	1012	1041	1091	1069	1064	1068	1097	1111	1195	1148	1129	1166	1198	1235	1202	1202	1228	1223	1259	1269	1257	1283	1294	1265	1335	1260	1322	1294	1300
0	376	450	453	509	510	533	557	570	610	616	626	657	657	632	666	697	700	752	752	785	809	734	787	818	833	808	845	812	793	808	807	795	794	804	807	774	772	769	709	712	730	712	668	687	670	668	720	678	668
306	724	716	719	719	697	741	746	735	786	767	773	785	795	805	802	802	819	811	790	820	796	806	855	813	812	827	814	799	787	815	813	827	830	849	846	836	828	838	849	824	804	798	793	799	778	761	808	807	805
307	712	725	712	743	743	721	772	741	759	759	756	764	760	783	796	816	804	832	795	812	808	783	776	793	740	776	763	799	768	760	791	770	788	819	803	818	825	848	820	875	852	818	835	825	829	824	806	818	818
308	1164	1142	1222	1168	1199	1165	1185	1235	1268	1289	1285	1283	1317	1370	1393	1390	1342	1316	1338	1381	1399	1367	1409	1407	1412	1440	1412	1402	1455	1430	1471	1454	1458	1439	1464	1502	1455	1524	1480	1496	1502	1511	1484	1536	1531	1553	1498	1529	1495
0	539	558	569	626	638	640	643	652	633	623	580	546	548	522	571	615	619	637	680	682	693	714	703	731	719	669	679	676	659	641	660	622	629	641	652	691	666	698	711	770	722	750	745	730	720	740	835	794	860
309	243	223	241	272	306	299	278	278	272	297	344	326	330	311	297	299	258	279	287	298	337	317	308	283	299	319	315	340	360	389	408	433	488	492	498	494	496	492	498	500	476	507	503	494	486	497	474	472	474
310	580	553	562	557	564	576	559	577	570	564	584	586	603	602	598	594	617	586	603	605	629	635	607	601	594	615	620	607	617	602	615	643	632	637	633	643	621	641	628	608	602	600	610	615	616	615	610	611	630
311	455	457	465	484	477	486	472	457	490	462	478	471	531	545	564	571	577	593	559	569	603	566	564	564	584	568	580	598	608	603	618	606	593	604	625	630	612	591	618	609	606	624	646	661	641	637	656	668	669
312	763	754	762	791	797	802	829	839	839	854	823	818	872	857	848	846	851	837	834	850	820	893	857	855	903	928	890	906	892	904	885	868	875	886	909	889	913	925	910	898	893	918	911	879	891	911	922	914	915
313	870	854	934	935	992	970	1018	1017	1051	1108	1108	1127	1158	1250	1250	1273	1302	1321	1307	1310	1385	1415	1362	1470	1435	1429	1376	1484	1504	1539	1488	1491	1548	1574	1616	1635	1530	1646	1583	1605	1595	1678	1674	1639	1679	1737	1688	1656	1684
0	991	990	1003	981	984	1030	1010	997	991	1045	1045	1003	996	1047	1006	1022	968	1015	1022	1011	1057	1032	1040	1054	1050	1073	1041	1036	1054	1026	1041	1046	1026	1013	1024	1024	1012	1006	1017	1022	1015	1006	999	993	974	989	997	980	984
314	687	667	658	647	651	650	673	711	707	704	717	698	716	729	717	737	712	725	719	719	740	768	739	800	772	780	753	769	799	771	772	755	776	767	764	778	779	784	796	778	791	810	799	804	759	781	795	780	762
315	589	567	565	556	557	571	572	590	615	626	618	618	628	628	647	658	644	644	649	654	662	659	659	671	675	700	707	708	726	707	683	724	723	709	724	706	703	704	682	698	726	697	718	706	701	674	674	685	669
316	813	779	764	715	734	732	737	732	788	765	760	769	786	781	754	802	806	794	834	813	842	840	831	843	872	900	903	918	920	928	917	910	908	930	909	908	913	923	895	920	912	908	914	919	891	884	898	871	876
317	1306	1315	1377	1343	1305	1321	1335	1394	1384	1359	1365	1346	1358	1343	1349	1301	1281	1273	1268	1242	1255	1224	1235	1227	1227	1172	1214	1169	1195	1181	1155	1193	1199	1192	1186	1185	1195	1208	1180	1190	1205	1223	1229	1246	1250	1247	1251	1276	1242
318	351	343	354	355	350	374	371	400	402	418	405	422	427	425	435	429	440	443	437	445	441	431	420	408	413	400	407	371	381	372	366	357	344	324	327	299	290	294	304	300	296	307	311	313	308	312	319	324	335
0	516	530	524	532	539	526	556	551	583	587	584	586	595	606	619	637	632	647	631	643	619	643	632	612	633	593	612	605	636	656	673	684	669	680	690	685	681	674	680	695	687	698	717	719	725	707	701	690	578
319	766	780	813	842	900	881	951	1008	1022	1037	1057	1117	1171	1210	1225	1226	1220	1312	1313	1307	1299	1311	1350	1338	1369	1348	1332	1322	1333	1354	1386	1307	1419	1389	1394	1452	1468	1448	1426	1490	1537	1554	1508	1555	1593	1575	1597	1585	1628
0	466	428	536	495	626	554	645	670	690	773	820	728	819	802	955	846	886	883	947	906	1014	930	1054	1082	1004	964	1052	1027	1047	969	1045	1076	1083	522	1041	1087	1056	1010	1058	1037	1048	1050	1016	1043	1013	1038	1089	1019	1079
0	483	470	511	459	479	466	482	507	525	548	530	528	536	594	553	579	583	594	593	634	656	657	645	671	687	658	685	665	697	700	714	700	717	729	717	733	758	795	790	785	784	791	767	759	763	721	717	704	686
320	505	504	548	551	597	595	618	614	620	643	646	634	646	660	668	715	675	694	667	691	665	713	708	733	716	753	722	703	720	698	710	716	709	713	696	683	691	720	704	689	719	712	728	748	667	679	705	578	288
321	351	361	397	367	400	432	451	481	471	490	486	475	494	488	488	476	480	475	460	492	513	503	523	515	503	498	495	500	492	485	506	491	521	519	497	517	503	534	508	508	523	512	533	518	522	535	521	526	507
322	1398	1388	1433	1431	1496	1439	1452	1471	1474	1515	1482	1492	1505	1494	1489	1522	1462	1520	1554	1546	1518	1564	1587	1586	1609	1569	1574	1589	1560	1536	1511	1537	1542	1564	1508	1534	1545	1539	1559	1543	1548	1546	1544	1569	1552	1559	1568	1545	1547
323	553	517	506	509	526	517	525	550	561	561	600	628	680	663	657	678	700	703	701	739	741	772	742	782	755	777	768	738	762	765	774	766	793	775	771	811	790	773	771	767	764	774	803	823	814	860	846	849	849
324	473	496	539	536	572	549	587	590	574	593	581	586	576	555	554	553	548	598	622	588	633	638	604	620	622	611	640	666	673	680	654	672	667	729	717	718	725	725	709	710	717	747	692	723	721	734	753	736	762
0	94	118	132	121	154	161	211	202	269	271	271	308	296	314	318	307	309	140	159	NaN	NaN	NaN	NaN	NaN	NaN	NaN	NaN	NaN	NaN	NaN	NaN	NaN	NaN	NaN	NaN	NaN	NaN	NaN	NaN	NaN	NaN	NaN	NaN	NaN	NaN	NaN	NaN	NaN	NaN
325	810	800	834	805	830	831	877	874	954	908	980	1052	1051	1081	1072	1095	1092	1137	1144	1147	1110	1177	1183	1165	1183	1208	1207	1220	1218	1236	1219	1252	1272	1271	1297	1322	1287	1331	1321	1338	1305	1350	1339	1389	1384	1383	1429	1402	1398
0	419	355	436	390	461	520	536	534	648	628	616	588	290	642	699	741	658	728	782	805	334	709	783	812	786	842	838	876	825	810	812	851	832	871	813	843	857	852	861	903	826	872	902	943	905	926	916	924	497
0	1416	1381	1324	1367	1263	1335	1342	1335	1324	1254	1292	1291	1269	1282	1247	1241	1247	1277	1261	1244	1240	1277	1263	1267	1282	1285	1301	1330	1320	1325	1303	1344	1317	1069	1005	1025	1046	1028	1013	988	975	902	967	984	1052	1084	1085	1000	1048
326	833	838	894	913	908	930	967	960	1004	981	1007	1037	1029	1035	1045	1050	1036	1089	1088	1090	1128	1167	1096	1141	1139	1153	1134	1139	1146	1169	1160	1155	1154	1195	1169	1161	1183	1191	1201	1211	1207	1235	1236	1230	1230	1242	1229	1269	1292
327	219	228	217	234	237	238	242	254	277	273	280	282	297	287	292	280	285	306	297	320	338	360	391	396	402	402	425	397	402	399	392	407	387	410	416	425	437	450	464	465	450	451	443	452	448	448	451	451	462
328	402	381	404	401	403	401	413	439	473	447	470	485	489	495	498	492	511	518	509	504	531	563	536	552	562	593	560	594	584	611	629	622	613	623	608	626	638	629	642	635	618	642	660	643	653	663	629	630	617
329	558	530	595	584	701	671	700	683	722	752	748	727	814	763	849	829	831	914	868	806	816	857	815	923	873	922	996	917	939	909	961	955	990	986	952	965	973	980	989	1021	971	1059	1047	957	995	1026	1080	985	1049
330	176	179	211	231	257	241	227	269	280	287	295	294	330	307	307	294	324	300	325	332	341	339	343	366	345	353	394	393	408	384	393	411	396	402	422	417	415	406	399	428	423	416	418	404	396	399	393	401	409
331	626	439	400	399	329	388	402	427	397	344	337	391	393	390	348	407	403	450	399	391	369	420	384	384	377	379	398	390	400	364	364	390	329	526	530	550	522	562	599	602	594	575	631	625	628	657	697	603	NaN
332	420	432	425	438	454	464	502	518	481	485	515	491	531	537	562	580	598	603	606	600	649	637	637	639	643	665	674	635	668	670	686	679	646	663	701	725	721	729	688	688	723	699	683	705	674	664	714	688	702
333	156	143	162	182	181	193	222	232	240	290	274	323	322	325	348	382	365	407	361	396	417	456	463	467	495	460	483	473	182	476	478	484	496	514	478	506	491	504	494	178	253	470	466	488	267	237	281	483	462
334	677	690	658	639	616	628	618	673	635	669	637	685	694	699	690	698	703	706	713	697	709	727	714	714	683	707	735	719	701	727	719	715	761	782	751	765	792	813	852	846	838	898	887	875	913	893	880	900	942
0	354	349	418	381	465	464	516	545	581	582	601	611	587	639	644	659	679	704	710	703	703	738	726	774	754	750	730	756	783	754	762	743	748	782	792	817	793	825	828	798	806	811	779	809	830	807	798	797	766
335	607	599	593	631	670	624	667	757	729	789	786	776	832	807	890	828	864	954	918	880	947	952	952	1007	1046	1018	1006	1113	1076	1064	1132	1088	1103	1143	1133	1106	1105	1134	1119	1204	1113	1112	1147	1136	1191	1172	1164	1170	1249
0	653	691	678	708	663	700	711	761	714	718	683	753	731	681	722	691	679	704	723	697	695	715	709	700	700	707	708	695	690	738	712	766	744	726	718	738	746	738	763	769	779	814	813	862	396	894	904	860	863
0	NaN	NaN	NaN	NaN	NaN	NaN	NaN	NaN	NaN	NaN	NaN	NaN	NaN	NaN	NaN	NaN	NaN	NaN	NaN	NaN	NaN	NaN	NaN	NaN	NaN	NaN	NaN	NaN	NaN	NaN	NaN	NaN	NaN	NaN	NaN	NaN	NaN	NaN	NaN	NaN	NaN	NaN	NaN	NaN	NaN	NaN	NaN	NaN	NaN
336	332	343	337	334	354	332	350	370	352	383	398	404	410	427	452	438	432	448	437	424	421	416	396	399	416	400	414	435	446	428	447	436	456	457	445	451	455	457	428	454	466	424	450	442	464	434	462	446	452
0	443	262	246	265	223	298	328	426	416	320	388	413	397	437	387	482	490	494	467	510	506	500	534	550	472	510	541	508	546	492	480	525	510	511	521	470	444	437	467	481	443	366	526	510	572	603	617	458	557
337	436	405	390	398	407	495	465	567	576	611	653	652	593	616	737	637	633	696	649	662	700	291	682	707	749	762	718	698	339	749	724	701	738	735	690	703	721	705	733	719	734	767	759	746	737	731	728	707	699
0	251	386	443	434	530	458	472	442	506	552	550	508	489	537	564	500	556	516	563	566	594	533	616	607	586	589	524	558	556	565	566	529	570	549	581	618	587	616	582	569	598	643	579	560	489	510	498	612	540
338	361	364	402	410	442	437	485	502	495	513	510	503	532	531	555	553	537	555	557	570	605	596	578	610	579	575	600	588	637	660	620	610	580	596	616	653	629	666	681	662	668	668	641	669	696	660	714	677	679
0	674	687	701	697	732	753	763	776	761	800	801	825	836	860	936	928	912	934	915	932	962	952	982	971	969	1017	963	998	1009	991	1021	986	990	1028	1074	1065	1074	1069	1052	1060	1092	1083	1127	1112	1119	1076	1082	1077	1109
339	733	763	713	761	778	776	833	822	870	914	879	977	945	968	960	987	1106	1000	1002	1002	1031	1025	1066	1040	1145	1085	1154	1124	1127	1164	1191	1163	1162	1183	1242	1229	1173	1222	1197	1219	1275	1313	1350	1269	1296	1211	1274	1298	1320
0	66	53	57	56	78	54	93	129	128	101	125	128	126	125	98	131	115	132	120	136	131	53	130	85	136	140	114	147	112	64	155	165	79	113	91	91	158	104	127	142	180	107	49	NaN	NaN	NaN	NaN	NaN	NaN
0	66	74	79	24	82	51	110	95	107	112	116	NaN	NaN	NaN	NaN	NaN	NaN	NaN	NaN	NaN	NaN	NaN	NaN	NaN	NaN	NaN	NaN	NaN	NaN	NaN	NaN	NaN	NaN	NaN	NaN	NaN	NaN	NaN	NaN	NaN	NaN	NaN	NaN	NaN	NaN	NaN	NaN	NaN	NaN
340	1328	1410	1403	1408	1403	478	424	431	407	425	416	418	430	427	433	485	176	190	178	193	188	208	250	292	310	352	373	388	409	426	466	484	527	532	515	519	541	554	594	591	588	580	596	583	619	618	618	633	622
341	535	548	538	581	598	622	650	624	672	733	805	719	749	776	785	809	842	850	850	819	878	901	879	917	899	941	921	1023	964	1002	1034	973	1010	1009	1032	1055	1066	1044	1068	1065	1059	1129	1092	1118	1100	1128	1112	1148	1149
0	662	642	657	666	737	714	758	747	736	774	806	771	823	834	870	308	NaN	NaN	NaN	NaN	NaN	NaN	NaN	NaN	NaN	NaN	NaN	NaN	NaN	NaN	NaN	NaN	NaN	NaN	NaN	NaN	NaN	NaN	NaN	NaN	NaN	NaN	NaN	NaN	NaN	NaN	NaN	NaN	NaN
342	595	666	654	652	635	619	596	657	671	688	687	716	723	761	801	850	883	921	965	953	1006	995	998	993	978	1009	1000	1013	1000	1061	1039	1054	1084	1076	1091	1087	1083	1074	1092	1069	1107	1122	1124	1137	1168	1165	1159	1155	1153
0	556	574	573	619	627	641	627	648	619	665	661	704	712	711	744	747	739	751	735	733	723	760	733	765	727	731	718	716	720	719	721	714	723	710	719	729	743	758	759	724	772	735	722	729	741	709	707	705	689
343	494	495	552	555	603	604	592	594	589	609	577	595	644	692	716	762	763	770	809	843	865	889	869	862	848	842	840	844	876	874	907	915	912	886	954	956	991	982	1030	1034	1029	1035	1042	1042	1085	1091	1103	1110	1114
344	788	802	809	764	763	787	772	840	841	850	832	859	869	848	910	880	892	869	875	878	907	883	881	822	878	874	863	866	886	870	896	885	883	884	877	903	910	925	887	899	889	879	912	886	927	898	907	872	916
345	532	544	553	545	542	557	546	556	551	557	564	569	563	576	584	573	575	537	563	560	562	543	549	551	557	574	568	570	570	577	574	567	567	585	583	598	582	586	582	582	581	576	582	571	567	563	560	570	561
346	560	578	578	569	601	600	612	622	618	644	642	649	674	675	699	691	654	690	680	672	648	671	670	688	672	707	702	717	713	720	728	707	724	711	693	728	722	738	732	732	724	732	718	714	707	730	749	715	735
347	569	583	548	602	628	649	643	642	662	719	745	759	746	774	803	816	423	831	859	820	825	814	867	858	866	864	874	890	964	921	937	962	988	970	982	1032	1002	1028	1026	1050	1078	1057	1078	1105	1065	1104	1100	1122	1159
0	459	472	471	451	464	487	492	491	492	531	569	550	574	587	612	603	620	637	622	628	631	629	638	600	222	643	642	636	616	622	643	624	616	248	631	655	642	646	688	677	673	675	675	667	668	689	686	688	699
0	668	691	751	717	704	699	700	697	724	741	714	785	748	738	762	799	830	823	872	860	909	856	860	813	827	814	833	807	846	887	894	905	900	915	954	928	923	941	949	938	947	988	989	996	1014	895	743	693	666
348	198	227	183	273	258	271	268	289	248	274	290	283	305	302	297	305	331	331	108	319	312	312	329	336	347	336	348	350	366	336	335	335	315	323	340	314	315	328	359	336	338	136	339	343	354	338	336	349	352
349	510	544	560	568	589	577	640	670	677	681	655	670	632	614	680	663	681	663	681	695	707	729	739	733	737	744	755	738	736	774	771	747	792	759	763	728	754	765	771	795	764	756	726	755	746	736	750	705	771
0	199	310	337	309	357	322	318	331	353	408	387	375	395	408	438	431	408	397	425	410	432	449	424	444	428	448	403	414	455	464	468	459	487	449	468	491	476	500	511	515	536	556	491	486	456	445	437	489	444
0	251	247	267	274	248	322	280	324	342	329	352	362	341	367	371	369	394	371	374	370	383	387	395	425	415	419	433	409	425	423	418	415	423	413	426	389	426	401	419	410	423	399	404	410	427	396	420	426	421
0	489	NaN	NaN	NaN	NaN	NaN	NaN	NaN	NaN	NaN	NaN	NaN	NaN	NaN	NaN	NaN	NaN	NaN	NaN	NaN	NaN	NaN	NaN	NaN	NaN	NaN	NaN	NaN	NaN	NaN	NaN	NaN	NaN	NaN	NaN	NaN	NaN	NaN	NaN	NaN	NaN	NaN	NaN	NaN	NaN	NaN	NaN	NaN	NaN
350	757	740	736	748	689	718	726	744	781	748	795	752	767	759	781	751	760	805	793	824	801	798	794	788	829	786	819	790	828	818	808	779	804	845	804	807	836	829	815	798	862	831	808	844	823	825	812	805	791
351	342	313	317	299	347	317	331	380	408	402	374	402	409	416	419	429	443	417	410	418	445	438	444	435	411	488	463	470	468	492	502	477	460	474	498	502	500	499	478	497	477	446	457	513	494	490	162	198	176
352	574	622	599	607	582	599	610	612	610	629	655	684	650	661	682	670	668	687	699	698	673	692	733	683	674	681	703	690	730	714	711	714	750	733	748	736	728	717	723	748	718	718	682	709	698	678	692	692	686
0	NaN	NaN	NaN	NaN	NaN	NaN	NaN	NaN	NaN	NaN	NaN	NaN	NaN	NaN	NaN	NaN	NaN	NaN	NaN	NaN	NaN	NaN	NaN	NaN	NaN	NaN	NaN	NaN	NaN	NaN	NaN	NaN	NaN	NaN	NaN	NaN	NaN	NaN	NaN	NaN	NaN	NaN	NaN	NaN	NaN	NaN	NaN	NaN	NaN
353	1371	1439	1527	1444	1522	1494	1471	1453	1533	1529	1508	1542	1561	1587	1622	1614	1585	1583	1581	1686	1636	1633	909	1687	962	1720	958	878	1790	1780	1804	1827	1840	1862	1822	1869	1834	1933	1883	1893	1837	1826	1836	1813	1810	1848	1826	1832	1800
354	695	710	717	724	700	763	757	741	723	765	753	764	809	788	816	811	823	857	885	882	906	971	961	924	943	974	955	953	957	934	933	932	903	927	951	945	900	935	952	945	898	986	997	956	955	956	990	968	969
0	508	534	557	526	526	521	533	516	557	537	545	545	558	581	568	564	572	561	580	586	610	589	606	621	606	610	585	614	585	607	599	588	596	572	592	595	571	567	527	502	438	378	423	434	410	401	382	122	NaN
355	331	351	333	337	341	334	364	389	404	397	419	408	413	408	412	429	468	447	446	467	488	494	444	435	468	469	480	470	493	490	511	476	521	495	489	506	510	519	521	495	487	474	501	502	510	519	500	493	510
356	627	651	643	649	659	657	635	669	667	651	682	688	662	667	687	695	699	684	668	675	658	694	724	732	745	763	758	764	765	762	798	795	807	819	823	794	806	840	832	861	839	812	859	845	818	866	871	797	877
0	449	444	466	453	464	462	475	460	454	440	452	440	435	431	446	438	428	440	436	442	459	462	443	458	467	465	477	459	447	468	462	481	451	476	462	471	500	476	491	463	476	471	470	453	476	466	427	NaN	NaN
357	323	341	326	338	370	345	375	402	445	437	432	407	436	467	477	487	459	495	458	451	502	517	538	505	563	539	505	552	532	541	557	542	525	535	544	582	564	529	550	564	526	528	540	533	528	529	531	557	522
358	1406	1405	1343	1393	1412	1436	1418	1432	1424	1433	1427	1504	1490	1463	1508	1500	1495	1541	1535	1600	1599	1618	1640	1585	1624	1605	1621	1604	1602	1614	1627	1607	1594	1605	1598	1640	1636	1616	1628	1638	1659	1634	1656	1643	1650	1658	1642	1685	1634
359	539	565	586	578	613	592	622	624	657	656	620	669	654	672	676	695	708	737	731	777	766	786	789	803	782	769	755	746	766	779	738	735	741	709	706	229	257	248	260	289	286	326	284	279	286	306	314	301	692
0	7	107	33	72	96	76	142	97	157	176	126	151	186	207	172	143	144	138	146	36	193	167	147	220	212	232	206	165	223	220	223	262	210	239	NaN	NaN	NaN	NaN	NaN	NaN	NaN	NaN	NaN	NaN	NaN	NaN	NaN	NaN	NaN
360	697	723	811	812	814	909	840	825	874	906	883	883	912	945	958	1023	994	976	954	977	988	1001	1022	1029	1012	1070	958	1034	996	1028	994	1010	997	1050	1006	961	973	1001	968	977	1022	1044	981	995	1047	1053	1017	997	1029
0	NaN	NaN	NaN	NaN	NaN	NaN	NaN	NaN	NaN	NaN	NaN	NaN	NaN	NaN	NaN	NaN	NaN	NaN	NaN	NaN	NaN	NaN	NaN	NaN	NaN	NaN	NaN	NaN	NaN	NaN	NaN	NaN	NaN	NaN	NaN	NaN	NaN	NaN	NaN	NaN	NaN	NaN	NaN	NaN	NaN	NaN	NaN	NaN	NaN
0	NaN	NaN	NaN	NaN	NaN	NaN	NaN	NaN	NaN	NaN	NaN	NaN	NaN	NaN	NaN	NaN	NaN	NaN	NaN	NaN	NaN	NaN	NaN	NaN	NaN	NaN	NaN	NaN	NaN	NaN	NaN	NaN	NaN	NaN	NaN	NaN	NaN	NaN	NaN	NaN	NaN	NaN	NaN	NaN	NaN	NaN	NaN	NaN	NaN
0	25	104	NaN	NaN	NaN	NaN	NaN	NaN	NaN	NaN	NaN	NaN	NaN	NaN	NaN	NaN	NaN	NaN	NaN	NaN	NaN	NaN	NaN	NaN	NaN	NaN	NaN	NaN	NaN	NaN	NaN	NaN	NaN	NaN	NaN	NaN	NaN	NaN	NaN	NaN	NaN	NaN	NaN	NaN	NaN	NaN	NaN	NaN	NaN
361	689	729	797	807	790	800	854	894	832	845	919	962	1017	966	1044	1059	1054	1008	1051	1085	1071	1062	1076	1068	1107	1114	1141	1175	1132	1182	1175	1116	1237	1172	1198	1194	1198	1212	1209	1176	1289	1207	1203	1233	1208	1253	1283	1258	1285
362	543	609	659	584	645	557	632	669	652	732	746	760	843	785	786	805	788	814	791	823	841	856	886	819	884	884	839	851	867	903	871	878	932	871	915	898	863	843	857	914	917	895	875	885	888	935	967	943	999
0	130	385	415	421	500	552	573	565	667	609	579	651	281	711	282	NaN	NaN	NaN	NaN	NaN	NaN	NaN	NaN	NaN	NaN	NaN	NaN	NaN	NaN	NaN	NaN	NaN	NaN	NaN	NaN	NaN	NaN	NaN	NaN	NaN	NaN	NaN	NaN	NaN	NaN	NaN	NaN	NaN	NaN
363	766	789	811	823	832	849	883	823	920	924	882	891	918	877	941	913	1008	1022	994	1007	973	1052	1071	1054	1149	1056	1091	1077	1079	1084	1105	1089	1093	1093	1052	1108	1035	1080	1071	1105	1168	1091	1133	1096	1103	1079	1119	1127	1194
0	84	49	66	65	85	95	90	84	105	141	139	111	148	128	128	151	116	82	125	170	131	173	130	197	170	135	173	206	170	176	178	172	185	186	178	183	161	179	186	191	198	177	175	179	174	194	210	192	220
0	511	541	538	536	561	607	629	688	692	707	745	806	693	781	313	784	773	859	797	848	861	898	876	NaN	NaN	NaN	NaN	NaN	NaN	NaN	NaN	NaN	NaN	NaN	NaN	NaN	NaN	NaN	NaN	NaN	NaN	NaN	NaN	NaN	NaN	NaN	NaN	NaN	NaN
0	83	83	101	110	163	131	159	187	136	179	174	174	NaN	NaN	NaN	NaN	NaN	NaN	NaN	NaN	NaN	NaN	NaN	NaN	NaN	NaN	NaN	NaN	NaN	NaN	NaN	NaN	NaN	NaN	NaN	NaN	NaN	NaN	NaN	NaN	NaN	NaN	NaN	NaN	NaN	NaN	NaN	NaN	NaN
364	162	122	75	208	53	241	204	287	268	344	395	415	254	211	212	218	224	214	208	230	217	222	227	246	240	101	107	103	109	112	120	128	131	133	134	126	125	136	131	155	149	157	163	182	195	231	244	256	262
365	510	509	502	508	516	531	526	547	521	544	535	541	565	549	570	592	576	602	585	583	590	585	574	603	571	576	576	589	586	576	599	581	613	618	606	606	615	624	611	621	606	614	636	637	629	634	604	630	648
366	865	865	846	849	863	883	908	904	976	989	962	1004	967	1084	1096	1043	1061	1005	1081	1103	1075	1090	1146	1115	1110	1125	1112	1121	1140	1185	1161	1175	1127	1188	1226	1261	1235	1246	1193	1226	1292	1267	1300	1333	1298	1332	1364	1351	1317
367	338	351	348	346	363	387	407	426	423	434	432	444	452	455	463	469	462	459	473	465	452	454	447	465	471	486	453	462	482	473	485	511	503	516	486	507	532	521	516	531	525	534	543	574	548	529	568	565	573
368	482	470	457	474	465	486	462	482	473	455	460	462	467	478	459	463	463	473	477	481	475	471	484	484	501	493	508	512	510	499	494	484	513	533	527	531	536	529	528	525	524	521	526	515	518	547	553	551	543
369	911	949	910	927	792	909	927	980	1003	952	1042	979	985	1007	973	1033	1028	1070	1068	1036	1004	1020	1060	1047	1070	1068	1076	1078	1060	1048	1105	1073	1100	1126	1086	1128	1092	1123	1089	1087	1086	1081	1084	1097	1077	1055	1068	1072	1094
0	827	827	859	855	895	897	926	938	974	1006	1032	1052	1002	1029	989	1012	1029	1090	1030	507	1095	1139	1136	1158	1157	1182	1170	1156	1207	1148	1144	1165	1142	1141	1128	1120	1118	1153	1118	1118	1139	1170	1137	594	1140	559	1156	1172	1169
370	1059	1049	1097	1085	1050	1054	1087	1132	1134	1147	1124	1160	1162	1204	1197	1193	1221	1274	1235	1263	1301	1298	1357	1364	1349	1383	1446	1419	1443	1542	1528	1534	1578	1578	1558	1605	1588	1618	1628	1620	1628	1578	1637	1621	1607	1568	1558	1564	1517
371	703	726	720	738	725	727	766	744	774	760	754	797	749	748	799	772	829	829	834	851	847	880	881	853	872	882	859	881	891	868	858	840	885	865	896	881	875	875	913	927	898	874	884	917	874	909	859	878	850
0	725	720	705	715	699	694	703	721	732	741	723	736	727	729	733	734	744	732	745	747	732	752	741	759	759	761	756	752	743	742	760	768	732	751	721	737	723	748	759	766	764	752	770	765	751	752	747	780	791
0	770	800	876	813	806	765	794	827	839	808	824	860	814	821	857	828	824	844	834	843	830	848	840	833	831	843	835	820	353	837	813	836	819	830	834	829	806	814	839	854	837	829	840	835	832	837	818	838	840
372	586	552	556	546	541	517	550	537	538	560	557	543	555	557	541	539	558	577	566	585	594	560	591	591	585	599	594	591	590	607	608	608	602	602	600	578	610	599	585	589	608	605	592	585	579	586	583	587	592
0	685	698	702	656	678	627	619	662	635	698	680	702	719	734	749	730	698	690	708	780	737	775	767	790	765	779	773	740	795	779	838	778	818	780	783	788	785	793	781	805	806	822	811	822	819	803	817	831	832
373	859	842	876	858	866	915	940	944	995	996	1022	1024	1079	1073	990	1040	1095	1103	1146	1126	1125	1136	1183	1111	1151	1143	1165	1189	1186	1228	1197	1268	1257	1282	1251	1291	1271	1307	1344	1361	1340	1376	1300	1387	1346	1307	1358	1396	1408
374	505	505	545	506	534	508	529	513	534	506	522	547	527	536	540	526	548	524	526	541	544	577	571	584	566	583	562	569	582	570	578	573	568	573	582	570	573	572	562	560	583	560	552	562	575	574	575	583	563
375	1148	1132	1143	1211	1181	1187	1188	1263	1216	1291	1226	1238	1207	1295	1277	1288	1279	1318	1343	1387	1368	1398	1481	1386	1424	1471	1481	1484	1507	1490	1488	1476	1553	1535	1485	1545	1495	1477	1473	1468	1462	1511	1507	1559	1524	1488	1522	1487	1509
0	734	763	743	733	728	714	714	698	691	741	780	770	767	798	788	796	773	803	820	796	784	815	806	796	798	855	830	829	797	786	771	762	808	795	772	807	770	799	815	787	805	818	840	817	845	828	853	840	818
0	NaN	NaN	NaN	NaN	NaN	NaN	NaN	NaN	NaN	NaN	NaN	NaN	NaN	NaN	NaN	NaN	NaN	NaN	NaN	NaN	NaN	NaN	NaN	NaN	NaN	NaN	NaN	NaN	NaN	NaN	NaN	NaN	NaN	NaN	NaN	NaN	NaN	NaN	NaN	NaN	NaN	NaN	NaN	NaN	NaN	NaN	NaN	NaN	NaN
0	346	352	328	353	371	360	370	384	372	360	369	382	411	414	447	470	485	486	484	485	498	479	468	466	482	466	467	457	471	467	447	455	457	449	460	481	443	473	461	473	484	472	475	453	465	460	469	457	487
376	1746	1673	1743	1658	1676	1651	1610	1662	1782	1684	1683	1674	1732	1689	1705	1660	1640	1696	1718	1669	1652	1697	1706	1707	1710	1692	1729	1649	1740	1717	1712	1735	1671	1691	1755	1774	1787	1779	1786	1791	1791	1781	1787	1770	1784	1784	1810	1823	1803
377	471	481	523	548	542	524	524	503	448	440	439	483	475	484	526	552	573	582	596	594	600	583	582	605	591	568	584	585	603	628	624	655	616	654	640	636	644	673	662	686	722	696	703	735	734	741	747	736	724
0	193	585	523	520	542	572	561	263	644	242	206	194	200	207	217	235	227	233	234	237	233	232	232	256	129	127	122	114	126	126	132	133	138	149	176	189	188	219	234	235	276	286	279	292	268	275	294	291	290
378	249	306	328	297	338	348	336	389	411	415	417	428	439	406	420	410	395	387	381	388	388	361	375	368	378	354	385	357	366	375	416	390	434	413	439	450	427	432	438	437	422	454	421	439	416	423	434	420	450
379	638	676	597	620	635	618	588	583	629	639	629	646	621	617	639	661	659	630	608	667	642	650	701	684	707	705	728	752	725	781	731	746	782	767	783	818	788	795	823	819	807	810	834	845	830	873	860	840	839
380	842	819	850	851	835	878	865	856	914	977	972	963	993	1034	974	994	1056	1033	1029	1070	1054	1049	1073	1052	1038	1041	1094	1073	1049	1108	1079	1116	1109	1104	1112	1108	1136	1110	1110	1136	1154	1143	1141	1117	1145	1132	1137	1173	1184
381	332	350	372	342	319	319	353	364	384	409	452	447	447	445	460	463	461	462	461	460	451	451	446	455	432	446	449	459	493	479	493	497	486	492	485	487	485	474	483	495	473	476	478	483	480	499	489	512	480
382	456	492	518	576	614	587	569	544	555	564	580	614	607	615	641	671	671	668	700	678	717	693	728	722	707	750	742	740	742	724	756	747	714	717	702	715	715	713	691	693	715	724	734	723	686	707	697	711	720
383	354	361	334	339	371	355	438	466	506	544	569	560	536	585	571	597	582	583	554	558	572	606	589	586	579	591	589	589	600	617	610	640	651	632	640	656	660	654	675	667	673	693	687	677	679	657	688	637	675
384	183	283	276	241	283	220	218	197	218	264	255	235	246	254	286	294	291	275	296	297	304	289	329	352	365	362	336	352	350	386	386	343	369	358	386	412	403	396	355	348	352	423	326	328	294	280	283	369	334
385	577	588	621	588	638	603	605	652	647	710	694	734	748	770	765	817	795	797	822	812	847	847	844	828	863	880	903	878	890	934	905	918	925	943	947	934	944	923	943	967	998	1055	1011	1037	1021	1029	1079	1034	1084
386	328	295	220	185	154	196	202	240	187	131	126	160	158	128	113	139	171	209	240	225	203	258	246	243	232	232	288	246	258	230	245	256	233	263	223	201	208	195	210	196	186	122	211	209	233	242	270	175	208
387	764	722	784	770	748	813	807	829	825	824	844	866	822	823	828	832	810	828	852	862	858	829	856	805	865	820	846	849	837	811	840	821	815	811	816	792	824	824	812	825	849	846	824	887	844	845	844	834	823
0	420	562	435	398	416	434	465	568	527	537	525	542	593	567	600	588	581	625	634	599	602	624	650	658	658	634	683	628	692	688	747	667	681	667	730	705	723	697	723	734	734	747	758	772	710	844	787	792	851
0	219	248	223	206	214	240	236	266	256	271	265	280	288	294	290	315	315	343	342	357	353	359	378	379	344	352	390	352	363	368	381	362	370	366	360	360	382	370	355	373	408	409	425	438	399	439	423	443	445
388	389	398	424	407	433	466	455	500	479	472	500	492	504	487	507	487	497	497	511	511	531	493	512	501	531	518	544	518	551	556	560	558	597	570	597	588	569	593	609	636	648	632	638	626	648	664	659	650	668
389	438	461	455	494	482	493	521	539	569	584	547	556	564	580	587	548	529	530	548	564	554	587	556	554	519	567	556	560	571	542	560	547	575	580	578	620	625	640	637	649	681	656	651	661	649	630	626	634	619
390	231	265	253	245	246	252	243	256	256	247	251	244	246	240	254	264	249	262	284	275	295	283	286	295	285	289	300	297	299	308	296	290	290	288	291	299	295	292	282	287	299	290	288	335	333	342	345	329	333
391	767	763	777	721	746	730	783	847	855	803	824	881	838	858	872	921	890	914	874	893	851	869	924	934	955	932	942	967	960	972	934	949	931	922	460	961	981	982	993	980	959	948	970	968	956	940	934	951	934
392	874	908	932	842	880	846	891	928	976	285	366	359	355	354	356	354	362	394	164	157	159	168	157	185	196	221	240	331	368	407	411	446	480	473	506	483	496	521	541	567	574	560	537	547	533	545	532	547	548
0	1018	984	921	950	911	890	892	967	943	946	1014	940	951	976	983	1029	974	909	1000	1042	1012	1025	1037	1053	1035	1095	1045	1061	1029	1048	1015	1033	1034	1073	1081	1079	1044	1063	1035	1046	1046	992	1053	1055	1017	1007	1010	969	1029
393	950	984	899	315	301	315	313	327	314	342	131	129	143	168	202	234	288	324	318	314	372	349	373	359	388	399	398	390	406	415	455	481	486	476	490	503	479	514	517	523	499	459	476	498	490	517	537	530	548
0	268	188	150	121	79	139	156	213	173	111	107	155	145	131	112	153	150	181	173	161	108	145	144	136	118	128	193	172	169	139	185	236	215	249	239	242	225	243	263	278	286	172	280	324	374	391	383	263	324
394	428	466	473	461	453	476	473	510	512	502	507	485	489	499	500	493	484	503	519	507	505	505	498	503	504	517	499	506	496	519	531	517	520	545	571	587	563	594	599	628	620	623	624	629	638	626	635	634	635
0	332	447	485	443	496	497	490	468	487	548	543	470	509	524	571	500	503	492	516	509	510	475	488	506	505	502	460	479	484	522	523	475	496	485	498	522	506	528	488	518	523	614	533	536	491	481	479	605	567
395	824	974	904	894	885	875	933	973	953	956	982	966	1030	1027	998	1089	1070	1099	1162	1106	1114	1120	1149	1179	1151	1161	1242	1181	1173	1221	1283	1227	1234	1220	1249	1288	1251	1263	1250	1261	1260	1289	1286	1309	1269	1291	1278	1300	1287
396	416	437	423	428	436	440	454	485	464	461	471	487	485	489	508	512	522	505	511	504	516	522	519	529	519	526	551	544	546	537	553	572	571	564	565	564	576	586	596	570	587	582	610	607	605	608	641	621	607
397	420	405	437	439	422	453	474	491	507	502	499	511	514	516	528	532	524	513	525	536	530	553	547	544	541	535	554	550	545	540	568	556	571	572	580	580	569	561	554	570	557	578	597	600	609	598	610	586	600
398	493	485	488	501	488	501	504	513	509	514	504	509	511	508	501	513	509	501	517	503	527	509	513	520	510	512	509	517	526	504	522	518	535	524	514	504	508	522	523	522	527	529	525	533	517	519	502	519	543
399	1122	1145	1167	1097	1168	1106	1145	1142	1098	1165	1156	1182	1183	1126	1105	1099	1154	1125	1086	1096	1110	1103	1088	998	469	395	401	398	404	392	408	395	409	397	377	389	405	400	401	409	410	390	415	440	167	202	195	188	185
400	964	948	907	922	861	877	909	953	970	998	995	1054	1007	998	994	994	446	1029	998	969	977	994	1058	1060	1047	1008	1006	1006	1000	1047	1091	1099	1097	1137	1088	1167	1127	1156	1120	1076	1131	1152	1162	1180	1215	1233	1211	1197	1196
0	1	18	21	14	32	17	17	19	15	40	40	30	25	31	51	39	31	21	41	37	38	21	33	34	45	32	31	46	39	58	60	69	51	54	62	75	86	79	70	65	69	100	67	69	50	43	53	65	47
0	527	563	535	544	564	588	593	616	627	624	656	653	683	637	669	665	630	646	661	666	685	682	705	707	616	614	624	659	661	653	672	700	708	756	722	739	718	711	735	708	710	686	728	710	705	752	716	736	761
0	418	440	184	205	211	200	235	289	346	404	436	496	576	616	652	687	727	733	734	725	681	689	754	789	805	842	849	843	878	945	914	878	931	919	980	994	1018	1037	1036	1031	1044	987	1001	979	967	988	1038	1055	1069
401	715	725	768	709	760	715	718	753	717	754	775	769	786	797	823	829	814	814	853	855	886	907	923	920	979	977	974	974	1008	1052	1005	1056	1013	1043	1009	1017	1029	1031	1004	982	1003	976	979	969	982	978	983	1064	1006
402	516	552	545	542	525	520	514	514	554	589	614	648	664	645	644	654	638	658	700	728	722	721	727	746	727	747	778	750	740	758	752	768	752	797	811	814	828	867	918	855	896	924	891	914	891	851	843	820	818
403	588	597	597	604	588	620	616	631	650	654	650	717	806	793	772	809	851	870	822	772	772	799	875	763	789	835	834	913	941	796	803	789	814	809	792	749	765	773	779	772	777	788	831	820	793	920	916	893	883
0	451	433	506	429	512	475	567	608	632	651	706	676	698	712	766	652	715	760	769	724	751	787	811	828	860	837	904	912	910	862	904	843	895	872	894	906	821	895	878	875	910	907	928	898	952	960	970	921	1007
404	37	71	39	55	34	71	29	116	142	84	96	97	83	99	77	132	117	128	153	117	111	125	117	100	37	103	142	104	145	123	122	127	123	131	112	115	116	111	138	128	127	81	150	155	173	152	181	131	157
405	566	571	529	560	571	585	594	558	577	606	551	540	531	538	601	635	658	715	790	805	803	850	888	910	962	982	997	993	1032	1079	1083	1155	1150	1130	1126	1159	1145	1187	1193	1176	1168	1115	1126	1135	1145	1132	1129	1151	1125
406	419	440	448	449	464	207	206	200	200	294	414	491	555	590	583	615	618	626	638	674	695	708	708	759	800	833	871	877	929	940	966	947	901	781	763	758	803	936	841	972	1023	1004	1056	1030	1034	1063	1086	1121	1034
407	454	473	479	482	451	474	487	481	504	487	507	486	507	521	518	507	515	513	521	510	523	517	509	504	515	507	512	512	490	494	496	490	480	484	501	492	492	501	478	482	472	492	501	485	480	501	486	482	492
408	646	667	709	704	670	670	707	718	730	729	731	685	717	701	764	769	774	799	811	766	791	841	828	845	843	892	876	888	896	916	912	915	893	933	895	836	835	866	863	876	840	884	901	889	882	438	336	352	367
0	515	551	530	503	498	517	523	552	527	561	552	543	544	555	559	582	591	608	620	633	643	637	650	654	684	680	696	682	686	690	687	686	690	716	719	731	752	759	766	780	805	786	769	746	761	740	769	721	729
409	590	633	632	685	660	703	777	817	761	720	665	708	751	754	826	827	864	910	904	924	958	1020	1033	985	1002	1030	1049	1097	1085	1095	1117	1091	1180	1172	1142	1098	1105	1089	1129	1128	1031	294	292	323	319	338	324	379	368
410	949	981	970	1045	982	1036	1105	1067	1145	1069	1117	1114	1191	1168	1183	1142	1169	1198	1232	1208	1195	1225	1218	1295	1264	1255	1256	1241	1265	1258	1266	1271	1300	1277	1275	1295	1251	1238	1231	1284	1269	1265	1242	1210	1242	1228	1209	1217	1219
0	642	587	641	649	653	675	804	821	883	867	850	927	943	416	1011	1012	950	1008	989	972	1028	1028	1025	1067	1043	1094	1158	1161	1131	1157	1159	1157	1137	1212	1202	1191	1133	1267	513	1284	1261	1216	1253	1235	1234	1233	1307	1234	1191
0	532	558	568	582	550	559	573	559	585	570	582	558	584	579	574	554	566	574	577	606	605	590	591	603	602	624	608	620	610	606	611	633	630	640	630	631	636	646	647	660	658	651	645	640	633	629	627	626	625
411	1121	1217	1158	1141	1205	1166	1252	1350	1408	1402	1372	1386	1369	1334	1379	1355	1420	1395	1423	1424	1431	1441	666	1394	1451	1444	1464	1480	1505	699	1442	1461	1489	1486	1474	1480	1491	1446	1485	1486	1521	1484	1434	1462	1501	1485	1547	1533	1489
412	531	465	460	479	417	465	461	530	505	441	438	539	492	427	378	445	415	445	428	392	347	379	354	348	354	329	346	321	354	324	304	357	320	399	343	369	305	352	391	407	450	363	429	435	505	491	523	445	459
413	688	653	669	669	661	652	663	678	667	660	683	676	692	704	692	712	690	738	710	755	746	750	731	752	754	757	757	742	723	744	763	726	726	734	746	746	715	760	749	746	738	744	775	741	743	758	740	735	729
414	1191	1257	1240	1400	1297	1303	1301	1306	1392	1352	1432	1399	1452	1487	1441	1474	1453	1504	1534	1501	1536	1512	1532	1529	1505	1543	1506	1498	1506	1513	1517	1469	1493	1464	1504	1546	1435	1448	1462	1462	1466	1415	1397	1409	1425	1392	1338	1336	1363
415	549	555	572	569	538	566	583	594	589	606	606	614	641	613	639	635	638	634	650	653	636	680	649	664	660	663	669	676	668	674	667	658	696	673	687	676	677	699	694	685	698	704	714	751	734	729	724	706	712
0	NaN	NaN	NaN	NaN	NaN	NaN	NaN	NaN	NaN	NaN	NaN	NaN	NaN	NaN	NaN	NaN	NaN	NaN	NaN	NaN	NaN	NaN	NaN	NaN	NaN	NaN	NaN	NaN	NaN	NaN	NaN	NaN	NaN	NaN	NaN	NaN	NaN	NaN	NaN	NaN	NaN	NaN	NaN	NaN	NaN	NaN	NaN	NaN	NaN
0	NaN	NaN	NaN	NaN	NaN	NaN	NaN	NaN	NaN	NaN	NaN	NaN	NaN	NaN	NaN	NaN	NaN	NaN	NaN	NaN	NaN	NaN	NaN	NaN	NaN	NaN	NaN	NaN	NaN	NaN	NaN	NaN	NaN	NaN	NaN	NaN	NaN	NaN	NaN	NaN	NaN	NaN	NaN	NaN	NaN	NaN	NaN	NaN	NaN
0	72	80	78	68	105	53	71	82	90	101	65	122	111	116	134	45	81	92	148	154	111	161	134	157	146	171	163	155	149	176	79	159	206	180	154	NaN	NaN	NaN	NaN	NaN	NaN	NaN	NaN	NaN	NaN	NaN	NaN	NaN	NaN
416	1134	1133	1205	1202	1271	1257	1313	1426	1416	1429	1482	1493	1454	1454	1475	1540	1557	1506	1581	1605	1518	1605	1630	1615	1628	1602	1635	1602	1631	1688	1632	1626	1675	1701	1633	1647	1595	1703	1666	1603	1622	1568	1562	1566	1550	1564	1607	1658	1614
0	457	436	442	498	457	484	471	498	562	477	484	539	559	499	569	550	525	548	543	635	602	612	660	633	653	616	668	595	701	667	684	649	700	710	717	746	683	749	762	736	774	767	752	676	727	710	719	658	708
417	477	404	470	495	460	471	486	522	534	581	550	583	599	617	618	619	629	630	632	607	630	667	662	632	663	640	629	655	649	616	629	628	615	621	622	609	602	631	634	610	641	615	635	603	641	640	651	648	628
418	84	75	64	62	96	75	88	112	159	126	115	126	119	120	143	167	140	145	175	160	132	116	139	168	172	155	203	149	145	189	57	166	158	209	161	170	134	50	154	165	197	153	180	166	175	162	191	205	188
0	697	677	698	687	732	690	750	721	712	745	742	770	766	781	772	837	814	781	790	780	775	773	771	776	809	768	777	772	785	780	792	756	767	775	794	779	792	299	791	786	786	781	809	806	789	802	802	794	781
0	500	480	485	536	522	535	532	560	584	569	567	575	594	582	567	636	610	581	583	590	607	634	613	630	613	676	634	602	624	624	652	622	640	656	663	665	675	696	691	690	694	708	699	722	697	715	694	744	714
419	375	392	398	396	373	407	426	408	434	410	391	399	466	424	416	484	495	493	511	504	433	485	507	451	440	453	526	524	517	473	505	602	588	531	530	507	517	510	504	536	515	527	517	513	500	520	585	523	513
420	482	475	572	480	590	582	607	609	646	732	695	722	660	734	781	700	702	690	715	736	742	673	703	752	740	760	776	779	761	783	784	738	741	782	775	796	780	751	726	711	779	821	760	743	737	694	673	793	770
421	153	183	278	192	268	247	238	261	254	363	310	289	230	346	406	269	279	291	327	342	388	299	351	388	378	385	383	382	330	401	413	351	381	397	420	415	403	451	383	369	436	468	376	349	343	293	281	438	409
0	50	60	169	146	195	191	175	213	207	267	273	272	263	296	320	319	326	328	336	367	388	360	363	360	380	355	383	339	339	375	374	336	346	374	371	389	356	366	325	319	353	364	323	311	313	284	273	360	352
0	NaN	NaN	NaN	NaN	NaN	NaN	NaN	NaN	NaN	NaN	NaN	NaN	NaN	NaN	NaN	NaN	NaN	NaN	NaN	NaN	NaN	NaN	NaN	NaN	NaN	NaN	NaN	NaN	NaN	NaN	NaN	NaN	NaN	NaN	NaN	NaN	NaN	NaN	NaN	NaN	NaN	NaN	NaN	NaN	NaN	NaN	NaN	NaN	NaN
422	1938	2087	1969	1882	1907	1959	1864	1895	1848	1899	1873	1807	1745	1773	1724	1845	1909	1928	1772	1837	1760	1643	1644	1725	1678	1685	1655	1699	1656	1656	1677	1717	1666	1580	1622	1574	1595	1573	1613	1541	1563	1625	1640	1596	1610	1573	1557	1546	1555
0	7	58	2	2	NaN	NaN	NaN	NaN	NaN	NaN	NaN	NaN	NaN	NaN	NaN	NaN	NaN	NaN	NaN	NaN	NaN	NaN	NaN	NaN	NaN	NaN	NaN	NaN	NaN	NaN	NaN	NaN	NaN	NaN	NaN	NaN	NaN	NaN	NaN	NaN	NaN	NaN	NaN	NaN	NaN	NaN	NaN	NaN	NaN
423	119	190	129	128	142	125	109	172	161	191	99	144	94	84	87	164	199	167	150	221	155	87	81	112	106	121	102	145	102	101	138	143	100	81	105	69	111	68	99	66	114	117	115	84	106	96	97	75	107
0	289	371	280	275	246	204	155	220	233	252	176	209	163	153	167	264	302	305	261	338	262	131	121	197	196	234	197	271	240	224	269	272	220	172	224	164	196	176	203	153	196	218	226	188	213	202	197	175	215
424	438	520	442	437	444	420	389	451	444	478	375	397	357	339	353	459	493	509	501	591	481	355	351	412	423	423	415	469	470	498	521	540	503	444	514	464	543	462	526	466	535	568	593	534	573	560	552	508	647
425	619	706	582	573	607	579	531	658	634	706	528	582	503	479	497	685	744	645	609	788	654	521	487	579	590	617	608	689	562	572	637	653	564	488	555	488	572	497	560	487	579	609	627	561	640	601	609	579	682
426	311	313	309	287	293	281	293	299	312	338	350	366	396	414	444	454	476	486	521	538	539	547	583	607	605	603	597	588	602	599	622	607	626	613	606	577	585	582	582	570	561	560	551	577	590	552	545	490	206
0	325	372	292	271	286	245	226	330	375	422	327	380	321	316	357	476	512	453	408	511	426	343	350	424	425	438	447	490	396	398	460	475	427	383	456	385	455	414	460	404	470	499	535	495	556	539	553	515	586
0	270	333	314	303	304	283	255	297	284	308	201	249	207	197	201	300	303	258	226	303	223	160	165	203	199	224	244	286	216	223	259	267	229	185	240	182	253	217	276	221	279	317	338	283	309	291	313	280	336
427	345	350	347	336	361	346	361	356	333	336	344	359	380	388	420	431	442	423	436	459	466	481	476	497	522	541	566	579	581	575	603	581	561	553	558	576	587	591	577	611	610	601	604	283	243	227	244	259	228
0	1267	1262	594	1353	1338	1346	1349	1388	1383	1363	1386	1406	1430	1443	1470	1452	1464	1437	1452	1469	1501	1491	1484	1505	1509	1484	1484	1511	1519	1465	1511	1494	1478	1498	1500	1498	1478	1462	1515	1465	1454	1472	1475	1474	1462	1474	1506	1476	1460
428	250	258	260	266	257	263	272	273	273	268	273	284	281	279	275	293	320	333	359	352	345	384	355	354	353	374	370	369	387	384	417	428	416	443	447	461	453	447	455	468	442	446	450	452	449	461	471	476	462
429	351	375	417	394	398	385	382	395	422	461	466	477	456	442	449	445	443	428	423	433	430	414	403	410	438	459	477	495	501	504	509	538	546	553	556	564	562	549	561	562	576	585	581	655	642	666	669	671	652
430	499	509	528	544	549	473	535	521	522	577	594	643	604	661	667	618	715	696	692	687	691	662	732	706	690	695	779	715	757	764	746	784	785	765	825	798	771	804	796	782	768	808	821	847	790	826	832	819	862
431	448	534	534	541	576	585	574	614	628	645	670	714	709	704	712	726	717	855	887	861	884	794	814	820	805	841	802	840	949	940	977	968	967	994	964	987	984	992	998	992	981	1007	1006	1055	954	1025	1024	1014	1042
432	520	480	488	471	457	489	554	578	620	622	603	629	607	649	652	666	652	670	682	661	679	740	698	709	683	692	719	701	725	725	730	725	752	727	742	747	740	771	774	747	758	773	774	786	762	769	760	713	755
433	385	408	382	375	377	391	398	377	360	362	360	411	407	420	424	409	422	470	473	464	445	390	396	405	387	413	413	412	476	452	425	427	419	399	407	406	402	402	404	442	417	421	446	437	411	420	410	391	386
434	468	579	541	541	1152	569	598	611	1135	598	663	652	687	656	701	672	702	719	737	1291	1284	1276	1297	772	1293	1275	1281	1259	786	740	1270	1275	1309	1314	1292	1292	1294	1299	1266	1267	1306	821	771	793	771	776	729	742	1318
0	452	355	380	NaN	NaN	NaN	NaN	NaN	NaN	NaN	NaN	NaN	NaN	NaN	NaN	NaN	NaN	NaN	NaN	NaN	NaN	NaN	NaN	NaN	NaN	NaN	NaN	NaN	NaN	NaN	NaN	NaN	NaN	NaN	NaN	NaN	NaN	NaN	NaN	NaN	NaN	NaN	NaN	NaN	NaN	NaN	NaN	NaN	NaN
0	41	9	1	1	NaN	NaN	NaN	NaN	NaN	NaN	NaN	NaN	NaN	NaN	NaN	NaN	NaN	NaN	NaN	NaN	NaN	NaN	NaN	NaN	NaN	NaN	NaN	NaN	NaN	NaN	NaN	NaN	NaN	NaN	NaN	NaN	NaN	NaN	NaN	NaN	NaN	NaN	NaN	NaN	NaN	NaN	NaN	NaN	NaN
0	383	433	464	463	461	467	504	515	528	550	546	577	568	581	574	581	603	599	606	630	637	626	657	673	667	672	681	699	721	715	718	741	707	716	711	725	754	753	742	744	750	740	732	746	736	722	774	762	779
435	530	564	563	543	512	544	563	579	605	614	612	635	592	632	620	617	610	603	580	570	603	615	607	624	625	624	611	619	632	604	642	644	646	689	684	673	683	688	663	689	664	664	653	654	656	640	678	653	682
436	236	249	251	239	254	250	261	272	144	146	186	166	136	151	187	213	220	283	291	298	312	285	296	299	290	306	273	265	360	382	382	385	405	409	424	442	451	446	462	468	451	450	473	483	442	458	462	492	523
437	1307	1388	1396	1517	1378	1448	1473	1460	1426	1479	1567	1541	1585	1645	1650	1610	1633	1714	1734	1695	1724	1649	1656	1726	1705	1706	1678	1702	1789	1785	1790	1784	1787	1749	1771	1754	1761	1745	1772	1783	1765	1756	1750	1790	1774	1787	1752	1794	1764
438	206	202	207	210	216	213	220	230	239	302	365	334	360	371	373	413	406	441	439	460	422	369	388	417	413	414	392	390	498	529	527	479	467	482	488	483	450	481	447	465	457	439	438	485	431	489	508	526	561
439	1376	1362	1292	1328	1283	1310	1297	1252	1359	1366	1431	1482	1508	1468	1495	1496	1501	1533	1530	1491	1513	1533	1527	1525	1524	1498	1524	1504	1532	1518	1545	1541	1587	1595	1651	1676	1691	1660	1651	1629	1628	1643	1640	1649	1604	1614	1578	1641	1652
440	877	913	874	870	823	815	869	817	868	916	868	944	920	995	982	1034	1001	1023	1047	997	1012	1051	1032	1052	1041	1039	1055	1056	1074	1094	1113	1081	1071	1097	1071	1077	1065	1075	1046	997	1028	1011	998	996	999	992	981	985	989
441	166	179	174	169	170	145	142	146	129	132	114	89	116	177	228	262	315	372	393	393	395	363	360	391	382	404	403	417	478	470	480	490	495	496	514	515	511	531	554	560	565	560	563	528	497	529	489	509	514
0	791	863	809	846	839	821	884	876	891	952	935	1022	985	958	985	982	1020	1062	1042	1055	1077	1052	1049	1094	1102	1098	1077	1038	1117	1123	1129	1112	1095	1114	1108	1105	1101	1098	1094	1109	1112	1090	1075	1090	1072	1092	1061	1061	1069
0	90	87	110	109	116	83	110	131	121	147	133	196	68	108	170	160	182	187	188	245	214	187	215	171	217	213	202	239	252	248	258	225	236	217	240	241	254	240	86	202	228	220	83	NaN	NaN	NaN	NaN	NaN	NaN
0	1070	1141	1164	1173	1139	1160	1191	1159	1232	1221	1288	1280	1283	1272	1253	1233	1296	1250	1311	1344	1332	1379	1400	1409	1409	1443	1424	1400	1435	1396	1375	1366	1385	1392	1390	1405	1399	1376	1349	1366	1335	1325	1350	1321	1291	1334	1309	1302	1280
442	198	216	223	224	212	220	205	240	253	246	262	284	263	263	259	285	319	310	333	355	369	361	326	340	352	339	364	373	376	362	395	382	395	405	437	415	422	419	426	423	452	401	440	420	423	437	431	423	415
443	141	159	179	136	180	156	180	170	177	167	165	189	190	213	204	230	252	238	240	298	273	225	256	240	298	251	259	286	274	284	281	255	66	99	315	297	321	285	307	311	320	300	83	280	283	284	337	301	315
444	152	211	218	230	225	240	218	243	83	247	289	307	323	335	326	302	321	297	291	297	315	377	398	359	348	368	354	389	383	374	383	373	182	401	419	435	423	418	425	444	448	481	481	475	453	486	432	467	444
0	864	878	944	968	914	960	987	982	1014	984	1089	1072	1043	1074	1117	1107	1094	1121	1116	1108	1142	1121	1171	1215	1219	1224	1242	1219	1223	1226	1259	1263	1282	1302	1277	1285	1300	1364	1324	1343	1301	1338	1331	1295	1288	1305	1275	1270	1257
0	970	915	937	873	900	935	998	860	938	923	909	949	948	956	970	1002	970	1009	998	1026	1005	946	402	457	918	955	958	953	975	1014	1010	1008	1009	941	957	490	441	942	460	958	927	962	963	950	419	417	956	923	956
445	871	916	981	933	937	943	948	917	382	892	907	774	316	277	285	291	287	275	275	282	285	301	126	137	138	131	132	142	145	143	168	166	188	205	220	232	232	246	243	267	265	267	262	259	260	266	274	288	284
446	334	367	347	377	363	351	351	351	339	359	373	372	376	381	370	380	398	389	397	392	409	399	395	399	408	391	407	394	431	408	409	400	383	411	432	432	433	444	436	443	446	470	457	455	475	452	455	466	449
0	243	241	261	266	285	258	267	272	276	263	280	299	285	289	305	290	291	285	308	316	305	294	312	326	351	368	381	393	367	375	387	379	375	394	424	409	416	410	390	407	418	423	421	415	412	411	394	411	391
0	390	326	297	266	279	253	260	235	247	269	239	255	243	228	253	283	257	294	290	301	289	210	206	216	218	178	181	201	197	192	186	199	162	177	204	184	193	200	200	203	221	193	192	197	232	197	241	208	256
447	545	522	549	542	516	515	522	538	556	575	589	610	617	656	630	634	657	634	653	652	644	668	638	680	664	655	657	687	678	678	667	702	704	705	725	715	728	750	706	686	720	690	681	691	677	687	682	692	716
448	3391	3279	3353	3432	3508	3421	3352	3562	3548	3549	3634	3783	2383	2475	2448	3819	3793	2479	2447	3915	2231	3880	1717	3683	2189	2252	3735	3496	3548	3601	3666	3605	3587	3785	3678	3762	2153	3743	3892	2211	2257	3791	2443	2312	2251	2212	2481	2412	4009
449	502	532	554	554	544	565	570	586	583	584	586	593	603	629	641	625	664	677	691	715	698	702	673	705	720	726	757	752	748	739	744	737	747	772	741	730	730	743	744	719	732	708	728	724	729	743	738	741	764
450	596	481	239	223	221	233	236	248	244	261	104	115	115	110	130	131	139	176	206	214	202	210	197	186	191	202	204	228	221	218	228	233	234	229	235	239	246	264	268	260	259	266	263	268	258	265	267	281	271
0	347	445	451	422	436	452	465	462	487	500	509	590	547	591	596	568	631	551	568	518	597	662	747	714	641	693	639	620	642	642	637	617	635	686	651	740	677	674	700	717	651	749	713	751	687	751	638	723	642
0	372	283	287	265	280	264	289	257	40	37	12	21	NaN	NaN	NaN	NaN	NaN	NaN	NaN	NaN	NaN	NaN	NaN	NaN	NaN	NaN	NaN	NaN	NaN	NaN	NaN	NaN	NaN	NaN	NaN	NaN	NaN	NaN	NaN	NaN	NaN	NaN	NaN	NaN	NaN	NaN	NaN	NaN	NaN
451	610	619	615	597	592	563	575	617	605	629	638	650	652	666	722	694	718	725	722	699	714	709	712	703	699	699	722	719	723	748	741	727	720	706	724	698	701	667	667	675	683	628	641	649	645	637	655	660	693
452	804	927	970	866	884	834	912	888	912	953	959	1010	999	1007	1034	1026	1050	1066	1058	1061	1072	1073	1101	1055	1137	1161	1122	1203	1183	1192	1212	1152	1192	1212	1223	1153	1132	1124	1146	1197	1171	1180	1170	1137	1171	1200	1173	1174	1193
453	558	597	609	626	617	628	636	657	679	721	701	714	726	737	742	760	798	765	794	791	779	785	756	789	790	808	836	865	869	851	873	871	862	866	894	862	857	870	855	872	864	839	872	838	866	846	858	848	861
454	758	739	772	751	773	736	794	715	787	825	852	845	887	859	832	898	885	891	916	918	900	859	861	847	854	862	884	861	841	859	870	873	865	852	869	852	863	864	862	866	835	839	812	832	811	848	830	828	854
455	534	594	566	580	577	597	596	622	599	601	564	575	567	573	602	625	662	663	655	676	732	729	736	777	757	801	779	728	766	736	791	785	788	822	820	862	868	825	814	889	835	865	871	879	836	846	860	861	851
456	676	672	703	712	691	713	701	690	732	699	738	725	734	746	755	741	764	751	781	760	740	756	740	749	761	740	726	721	728	722	740	716	730	734	721	716	716	714	706	685	698	681	679	691	690	686	694	689	675
457	378	449	428	426	429	415	437	451	458	451	471	464	467	482	502	509	548	575	603	578	621	621	622	660	651	706	670	683	716	730	739	710	693	725	725	723	760	731	755	753	766	747	773	803	796	759	760	781	778
0	835	828	797	835	846	800	818	797	761	782	805	770	751	780	747	740	735	641	699	691	754	619	698	616	671	625	509	603	665	681	727	719	697	686	559	633	609	639	657	640	598	957	971	933	933	933	889	878	865
458	1497	1621	1660	1786	1724	1505	1600	1773	1726	1841	1844	1938	2038	1929	1860	1918	1983	1928	1938	1926	1910	1881	1941	1903	2010	1857	1827	1858	1877	1866	1920	1951	1892	1917	1930	1955	1929	2006	1957	1998	1997	2093	2132	2096	2131	2159	2166	2079	2193
459	1054	1072	1099	1108	1028	1100	1085	1105	1149	1141	1230	1217	1213	1268	1276	1341	1313	1366	1325	1392	1357	1393	1362	1418	1407	1412	1445	1394	1392	1386	1416	1436	1425	1426	1412	1424	1431	1435	1400	1363	1425	1416	1420	1393	1447	1403	1438	1422	1438
460	585	591	498	532	606	536	639	587	630	688	695	686	725	742	751	800	818	810	815	798	732	788	778	760	781	788	748	787	774	798	780	814	795	789	789	806	776	825	807	822	779	788	767	810	785	758	751	774	741
0	740	850	867	942	945	821	877	431	953	946	1019	1020	1006	1005	977	1047	1045	1048	1088	1120	1044	1116	1048	1079	1117	1062	1082	1129	1119	1110	1133	1125	1141	1167	1175	1152	1154	1185	1164	1215	1198	1170	1184	1206	1181	1225	1185	1189	1196
461	1030	1076	1121	1119	1037	1061	1102	1064	1115	1182	1216	1200	1195	1272	1255	1202	1251	1224	1272	1265	1265	1284	1339	1340	1375	1346	1296	1313	1323	1325	1356	1334	1291	1334	1316	1320	1285	1332	1304	1349	1325	1336	1304	1323	1256	1310	1328	1324	1337
462	1499	1613	1634	1702	1721	1508	1674	1737	1705	1921	1918	1947	2008	1952	1927	2052	1932	1970	1976	2080	1980	1921	1941	1897	1969	1948	1916	1976	1856	1506	1488	1579	1555	1489	1570	1611	1607	1612	1563	1604	1623	1508	1542	1615	1560	1668	1581	1667	1609
0	850	847	847	783	804	811	820	833	831	877	848	852	826	845	852	841	855	851	812	842	852	836	860	867	875	827	856	907	881	880	893	910	897	896	854	876	881	892	897	894	932	898	885	897	886	908	841	878	861
463	629	649	692	654	659	676	699	662	688	689	726	717	715	729	724	708	690	701	714	687	696	724	733	717	736	756	719	751	735	729	768	716	745	732	731	743	716	723	723	725	750	721	728	735	722	712	712	718	713
464	537	607	611	605	603	593	604	634	634	640	662	617	600	645	673	652	665	665	634	650	662	673	691	687	699	693	690	705	712	734	704	739	287	724	314	717	766	722	737	725	726	730	718	740	727	766	741	711	731
0	567	585	624	616	612	573	590	621	649	634	661	636	644	665	683	709	718	727	736	746	723	785	803	813	801	809	821	818	816	792	799	794	774	793	774	768	800	820	794	793	833	816	813	824	819	798	844	857	841
465	1353	1391	1430	1389	1350	1280	1366	1379	1435	1437	1416	1514	1461	1469	1516	1445	1511	1495	1520	1509	1549	1514	1622	1566	1584	1540	1578	1563	1591	1563	1554	1572	1650	1581	1593	1596	1568	1586	1615	1627	1613	1641	1615	1649	1606	1612	1570	1586	1569
466	573	612	582	601	603	532	560	568	565	591	604	607	582	598	598	617	593	613	597	596	577	563	599	601	559	191	214	218	246	298	320	302	315	327	353	344	344	341	331	361	398	491	395	398	412	429	423	444	437
467	471	471	476	478	442	497	504	475	492	497	532	523	500	502	491	462	498	477	479	510	496	489	512	518	514	504	538	530	524	530	527	486	514	505	517	509	525	532	515	553	565	567	597	604	613	658	675	669	662
0	1231	1237	1230	1222	1213	1226	1188	1160	1209	1255	1249	1241	1271	1266	1268	1254	1283	1294	1317	1340	1357	1324	1389	1346	1348	1385	1412	1405	1393	1387	1450	1438	1493	1469	1429	1438	1460	1452	1433	1438	1479	1435	1453	1526	1529	1466	1495	1515	1467
0	765	837	335	329	NaN	NaN	NaN	NaN	NaN	NaN	NaN	NaN	NaN	NaN	NaN	NaN	NaN	NaN	NaN	NaN	NaN	NaN	NaN	NaN	NaN	NaN	NaN	NaN	NaN	NaN	NaN	NaN	NaN	NaN	NaN	NaN	NaN	NaN	NaN	NaN	NaN	NaN	NaN	NaN	NaN	NaN	NaN	NaN	NaN
468	511	512	550	557	519	543	558	586	590	585	606	608	619	614	604	599	589	584	615	590	606	617	617	621	610	617	633	653	636	645	649	640	650	634	649	636	655	662	654	657	647	669	652	662	676	691	690	699	680
0	465	482	491	469	498	450	464	446	425	428	427	414	416	454	464	443	497	505	527	492	522	495	478	467	224	496	214	519	525	537	550	552	577	560	533	275	574	576	566	537	500	522	506	495	518	531	515	551	535
469	599	633	633	643	628	622	645	673	658	667	691	679	669	677	685	702	701	692	739	734	696	711	719	732	710	720	713	701	704	712	709	724	743	775	748	760	750	771	772	789	761	791	799	795	781	779	764	780	765
470	416	447	476	467	434	448	460	444	471	476	506	551	510	551	578	593	630	612	626	633	668	666	676	678	692	701	715	719	735	756	727	744	703	727	707	739	766	781	782	774	791	788	771	793	830	823	822	818	778
471	1027	1043	1054	976	947	954	929	991	1009	992	977	1014	1009	1003	1057	1049	1031	1040	1037	1012	1015	1022	1069	1044	1064	1076	1064	1070	1068	1084	1053	1082	1079	1053	1060	1013	1006	1013	1003	1037	1016	1033	1018	1026	996	1032	1050	1021	1021
0	549	616	577	586	585	582	571	619	555	622	650	724	769	726	716	643	687	684	711	665	665	667	696	714	706	684	749	718	679	672	693	699	652	705	728	766	738	746	756	777	809	799	798	830	817	797	775	830	838
472	1187	1225	1258	1209	1208	1198	1210	1212	1251	1252	1261	1229	1301	1270	1309	1231	1248	1295	1317	1294	1289	1314	1329	1346	1358	1374	1397	1367	1362	1339	1349	1305	1315	1346	1368	1354	1389	1404	1411	1404	1423	1432	1441	1443	1473	1496	1496	1473	1470
473	830	918	873	908	907	804	880	868	941	982	972	971	1027	969	967	1004	1000	1029	988	1027	934	946	1021	1015	1042	948	929	957	920	963	895	847	834	853	863	834	847	847	872	872	897	903	883	951	910	976	932	993	1000
474	531	522	520	570	510	483	525	538	545	553	558	559	583	558	572	558	552	554	568	564	553	547	552	567	554	529	519	526	511	506	511	529	513	527	512	503	515	531	530	544	530	530	503	522	514	501	506	482	169
475	976	932	947	1007	994	1018	1038	1117	1044	1005	1010	1005	990	1021	1053	1056	1088	1180	1138	1131	1121	1165	1178	1187	1200	1199	1193	1173	1182	1209	1214	1230	1217	1197	1232	1278	1260	1275	1284	1302	1290	1310	1285	1280	1310	1311	1291	753	1345
0	472	472	477	431	429	420	386	436	450	455	469	499	488	490	525	498	526	536	576	561	532	545	559	552	569	577	585	569	587	625	624	634	599	668	638	651	657	667	695	682	689	666	338	318	350	344	341	333	322
476	818	852	872	906	835	793	834	841	875	878	931	920	908	878	898	901	907	868	895	892	872	875	890	897	899	880	828	885	839	874	904	795	848	890	865	881	902	932	933	941	965	974	965	965	936	939	931	947	958
477	559	560	581	583	575	534	580	562	587	584	580	597	607	593	604	604	601	562	559	567	559	560	553	568	579	569	573	578	578	621	642	622	654	648	668	674	690	669	645	641	663	650	652	647	652	678	698	706	712
0	467	441	497	481	481	490	480	511	473	474	540	527	537	542	542	563	562	537	577	554	537	560	544	560	559	552	549	544	559	572	535	523	535	531	529	522	520	533	530	542	509	500	495	501	488	521	526	502	521
478	614	624	654	615	636	624	638	620	634	620	603	586	565	566	562	529	539	531	534	511	425	411	474	480	508	496	512	499	569	513	547	533	534	515	536	555	557	926	528	616	595	615	600	655	646	675	640	680	711
479	950	938	981	986	931	925	946	979	1004	993	972	1083	1065	1068	1105	1131	1096	1156	1104	1097	1123	1128	1203	1161	1184	1173	1207	1197	1145	1239	1182	1218	1220	1231	1215	1247	1202	1231	1241	1255	1255	1251	1372	1262	1242	1263	1259	1235	1254
480	665	445	358	827	762	761	785	777	273	175	194	225	228	221	231	242	244	279	292	318	275	291	312	305	315	291	338	317	317	339	342	381	368	380	371	384	385	377	385	384	419	392	420	396	416	386	394	401	376
0	685	704	719	729	715	682	704	726	739	736	742	761	734	743	773	753	791	760	767	783	761	764	740	665	277	249	238	251	248	257	259	258	266	272	265	263	261	270	252	264	265	269	264	258	261	252	257	269	253
0	225	208	188	310	305	219	209	218	212	224	233	238	233	239	234	233	259	103	98	108	117	117	118	126	171	196	237	237	255	110	261	237	268	236	258	255	255	304	50	251	279	267	228	209	173	280	289	70	291
481	729	508	481	491	483	501	510	516	536	510	537	515	544	564	565	559	552	551	556	547	520	547	557	547	563	570	574	577	565	572	592	589	624	625	629	639	641	632	659	649	648	649	663	654	650	666	659	670	633
482	724	652	685	650	671	631	658	629	675	667	643	663	633	627	688	720	695	766	745	762	732	647	637	650	728	700	707	751	710	720	710	712	653	681	726	683	694	683	692	718	732	670	664	689	729	688	754	702	865
0	264	302	116	105	104	119	331	126	162	206	166	151	131	159	165	156	172	247	171	198	238	248	250	275	307	312	327	332	340	374	378	384	387	382	379	390	396	380	371	384	375	405	394	383	400	396	397	388	383
483	821	958	977	992	948	886	916	967	992	1024	1003	998	1016	1039	1009	1009	1032	1037	1031	1017	994	1058	1027	1008	1016	1006	995	1003	1022	1023	1003	993	1001	1012	987	1012	989	978	991	995	1022	1015	1004	1002	1009	1020	1012	1014	1021
484	355	368	374	385	396	388	389	375	381	380	385	402	425	413	419	444	447	451	462	459	450	461	463	466	482	502	506	495	477	488	491	479	472	482	481	480	498	476	482	482	498	498	474	473	474	458	465	455	461
485	320	344	341	340	342	322	332	335	340	349	350	350	351	350	354	355	363	346	362	373	368	355	355	362	373	366	375	377	383	391	390	376	392	377	395	399	388	394	392	395	403	407	416	417	411	401	407	402	401
486	1377	1390	1437	1451	1387	1386	1466	1474	1557	1552	1598	1627	1608	1633	1649	1647	1709	1716	1750	1746	1746	1717	1730	1732	1737	1737	1771	1805	1810	1823	1831	1838	1884	1895	1869	993	1905	1925	1947	1988	1987	2013	2016	2033	2035	2026	1969	1962	2447
0	762	789	769	779	770	764	771	748	747	768	776	780	828	794	783	822	831	828	838	849	839	870	909	905	920	890	929	928	929	930	941	929	962	942	955	971	957	963	951	986	973	994	987	1021	1037	1073	1083	1088	1090
0	1674	1130	1109	1138	1127	1171	1225	1258	1338	1387	1618	1691	1689	1786	1734	1748	1846	1782	1831	1853	1878	1832	1899	1801	1793	1783	1793	1828	1784	1744	1793	1760	1759	1784	1808	1838	1838	1871	1877	1840	1870	1834	1832	1868	1845	1844	1836	1830	1790
0	195	295	289	295	271	313	257	276	287	271	330	273	309	356	303	260	281	211	223	206	203	284	301	262	219	249	202	206	171	174	154	138	173	152	94	113	92	115	102	109	74	115	131	107	80	119	33	91	47
0	425	414	414	429	421	385	412	432	449	176	401	436	402	431	415	417	412	428	407	381	375	385	374	395	153	361	NaN	NaN	NaN	NaN	NaN	NaN	NaN	NaN	NaN	NaN	NaN	NaN	NaN	NaN	NaN	NaN	NaN	NaN	NaN	NaN	NaN	NaN	NaN
487	835	867	836	862	798	819	844	868	912	930	925	937	956	961	956	999	984	982	1023	957	989	1016	1028	1025	1071	1045	1049	1077	1066	1061	1064	1082	1106	1057	1060	1103	1086	1081	1130	1076	1138	1125	1134	1135	1138	1169	1170	1159	1148
488	381	405	410	417	404	433	450	442	455	464	458	442	436	455	470	480	469	497	499	510	507	496	527	513	500	505	500	488	497	508	504	512	497	516	526	498	504	505	509	497	500	498	498	504	528	533	533	547	553
489	605	624	621	621	580	614	626	621	653	664	666	674	673	712	672	698	695	704	717	727	706	714	720	714	739	726	729	731	714	736	736	720	755	761	755	764	770	772	763	757	762	764	749	735	754	761	752	761	754
0	1566	1689	1786	1726	1601	1615	1737	1710	1756	1865	1852	1880	1945	1958	1946	2019	2055	2152	2183	2170	2178	2143	2225	2154	2153	2131	2167	2167	2115	2120	2137	2180	2151	2194	2208	2156	2120	2199	1016	2203	2209	2155	2122	2055	2154	2175	2264	2241	2169
490	455	454	460	479	461	471	485	499	496	529	537	520	512	510	513	507	520	522	508	527	530	535	533	544	554	576	565	542	557	548	532	544	535	563	575	581	588	585	610	617	605	623	612	620	617	633	645	628	619
491	343	340	353	368	346	352	375	374	377	379	381	403	399	392	395	400	394	401	396	411	408	418	419	405	395	386	416	412	413	420	434	426	430	447	457	467	478	484	491	491	490	512	514	507	497	511	504	513	500
0	748	858	885	882	798	802	867	846	955	905	1032	1033	1048	1109	1095	1088	1169	1154	1142	1168	1230	1201	1237	1234	1323	1220	1268	1300	1293	1270	1291	1386	1392	1383	1337	1354	1386	1408	1392	1375	1409	1402	1390	1438	1437	NaN	NaN	NaN	NaN
0	206	173	258	242	151	196	170	344	292	160	363	162	193	127	378	113	192	363	480	379	450	443	297	146	150	165	NaN	NaN	NaN	NaN	NaN	NaN	NaN	NaN	NaN	NaN	NaN	NaN	NaN	NaN	NaN	NaN	NaN	NaN	NaN	NaN	NaN	NaN	NaN
492	344	374	380	372	393	385	421	386	411	401	418	412	437	437	444	452	444	480	497	477	455	449	492	476	533	519	512	480	492	505	528	537	604	595	635	642	630	632	637	647	667	652	682	664	653	665	703	716	714
0	236	177	183	175	161	156	176	157	172	184	175	184	174	136	174	203	208	262	270	277	271	188	170	201	220	201	208	214	223	215	202	204	176	185	201	172	183	164	172	176	172	140	131	132	164	140	181	127	272
0	225	229	247	212	234	222	246	243	275	268	288	274	299	308	325	287	309	307	309	315	316	354	337	313	317	329	329	341	359	343	335	323	341	324	333	328	351	360	380	357	379	378	377	379	357	371	386	356	319
0	455	464	456	469	490	450	474	560	517	563	535	536	574	595	619	616	599	629	620	577	610	624	639	592	642	622	644	633	649	643	660	714	706	681	710	679	684	661	684	698	735	726	745	727	696	714	742	634	748
0	110	104	119	137	160	165	169	171	173	165	174	162	158	152	147	167	165	174	192	213	229	246	291	255	271	287	278	276	289	283	269	262	265	258	268	277	280	270	298	286	277	273	267	263	261	257	271	283	238
493	637	661	642	606	630	572	574	594	602	617	637	643	661	669	683	668	691	694	694	702	699	694	675	670	671	662	645	687	673	668	669	668	674	673	670	669	659	655	644	654	632	643	645	641	651	660	639	634	632
0	730	777	784	756	777	803	798	839	913	908	928	917	939	985	959	982	985	959	966	977	1049	1082	1012	1084	1041	1099	1135	1168	1098	1151	1236	1236	1184	1171	1233	1188	1243	1217	1250	1190	1256	1299	1299	1247	1305	1319	1290	1313	1246
494	385	383	379	366	370	359	372	402	477	474	422	418	434	465	467	481	486	478	483	482	479	517	538	495	528	496	523	515	479	486	488	511	520	523	538	529	530	546	524	510	552	548	547	564	564	554	559	391	210
495	641	645	670	668	639	604	589	637	632	654	660	691	688	735	725	734	750	776	774	812	818	780	791	766	837	793	806	802	799	793	770	771	801	791	763	740	779	796	768	744	728	755	735	771	752	761	801	771	791
0	422	425	432	438	180	428	428	469	449	460	483	481	497	490	505	497	489	498	492	502	505	500	494	480	480	515	519	517	521	517	528	533	522	538	533	526	535	530	546	551	551	553	555	565	559	544	529	538	528
496	787	843	885	881	846	847	862	893	983	954	1046	1064	1070	1038	1146	1093	1160	1177	1167	1174	1155	1121	1162	1186	1173	1253	1248	1262	1306	1257	1228	1312	1367	1369	1317	1355	1330	1319	1364	1343	1369	1407	1380	1418	1412	1413	1395	1339	1586
497	521	542	536	516	489	492	532	518	543	546	533	579	573	586	578	575	561	569	558	563	534	578	548	536	551	572	561	541	588	572	575	588	579	569	608	608	658	642	655	651	653	663	674	652	646	656	618	620	590
498	197	188	174	181	181	184	232	240	239	249	266	281	292	286	309	293	313	308	324	300	309	312	324	287	291	297	314	312	321	331	325	308	300	287	313	290	308	312	299	318	306	300	312	291	326	338	342	347	356
499	459	453	456	470	470	429	445	497	484	494	509	492	509	525	529	516	521	532	510	528	550	540	548	544	563	545	577	544	536	554	552	560	550	550	544	553	566	552	580	555	553	575	569	559	558	599	588	575	572
500	926	881	920	887	870	849	883	879	931	921	922	941	968	943	957	1007	996	980	995	983	993	982	1014	996	992	944	1002	1004	1015	992	1004	989	1004	974	978	981	989	1006	1008	1032	1030	1034	1077	1090	1104	1087	1083	1086	1101
0	1039	1041	1017	1047	1031	982	1032	1054	1087	1115	1097	1181	1179	1177	1233	1281	1302	1392	1361	1341	1315	1239	1215	1263	1295	1299	1301	1290	1311	1345	1312	1298	1303	1325	1381	1373	1370	1361	1423	1382	1387	1322	1305	1296	1319	1202	1267	1176	1472
501	185	192	216	230	230	211	232	227	248	268	279	301	287	292	322	285	305	305	310	289	341	338	384	356	371	364	334	369	373	355	379	402	449	383	433	410	412	397	392	406	430	412	431	407	427	433	440	425	429
502	598	646	647	642	644	635	658	683	675	733	692	707	729	727	710	733	722	735	765	767	770	740	722	720	712	740	784	761	721	742	771	725	828	758	789	783	784	788	760	827	794	891	873	852	853	830	859	873	897
0	127	148	156	144	132	111	92	105	116	112	92	108	114	112	134	145	185	192	195	175	202	232	268	NaN	NaN	NaN	NaN	NaN	NaN	NaN	NaN	NaN	NaN	NaN	NaN	NaN	NaN	NaN	NaN	NaN	NaN	NaN	NaN	NaN	NaN	NaN	NaN	NaN	NaN
0	648	616	635	643	640	607	650	646	637	666	687	692	684	685	707	686	686	664	659	696	731	700	659	665	673	675	694	716	753	764	757	776	738	805	762	787	791	789	791	796	787	788	762	754	787	815	783	776	777
0	NaN	NaN	NaN	NaN	NaN	NaN	NaN	NaN	NaN	NaN	NaN	NaN	NaN	NaN	NaN	NaN	NaN	NaN	NaN	NaN	NaN	NaN	NaN	NaN	NaN	NaN	NaN	NaN	NaN	NaN	NaN	NaN	NaN	NaN	NaN	NaN	NaN	NaN	NaN	NaN	NaN	NaN	NaN	NaN	NaN	NaN	NaN	NaN	NaN
0	228	520	505	526	527	434	486	196	478	508	540	540	567	596	598	587	605	641	585	572	567	617	636	637	689	707	717	703	683	684	700	652	673	635	625	650	657	687	691	691	712	735	750	730	715	755	787	730	721
503	483	502	509	531	506	555	550	536	541	547	543	533	545	549	536	555	545	559	564	563	555	547	562	548	563	560	543	551	552	550	551	552	549	554	549	550	545	540	547	548	530	555	575	616	545	527	521	521	502
504	855	802	805	829	775	762	742	801	781	801	821	871	807	834	828	857	872	857	873	837	874	893	860	866	882	833	874	869	870	832	827	858	844	857	853	888	876	874	855	853	890	900	920	913	913	916	912	904	908
505	176	145	147	128	122	139	143	129	125	147	172	177	205	229	245	234	226	222	236	256	236	255	268	259	481	461	478	461	400	414	447	396	105	373	133	174	466	213	156	188	449	219	281	379	145	142	149	138	186
506	577	558	576	551	548	511	538	588	590	641	619	650	676	677	680	696	717	699	691	685	688	719	749	699	755	708	725	795	768	785	785	839	837	776	855	797	803	758	712	795	753	790	813	748	776	749	740	650	660
507	638	659	626	612	599	593	592	612	595	587	608	612	617	585	612	606	613	614	623	615	634	643	607	635	640	646	622	648	629	634	620	634	639	619	636	632	626	646	264	624	635	624	564	275	284	266	264	263	296
0	176	197	200	240	225	206	208	199	208	210	186	177	162	159	180	169	158	150	179	184	190	204	254	278	240	226	241	197	258	212	231	213	235	270	286	196	98	119	197	NaN	NaN	NaN	NaN	NaN	NaN	NaN	NaN	NaN	NaN
508	199	183	191	193	194	186	184	182	220	244	259	280	283	292	313	328	332	363	382	376	369	358	356	350	374	372	340	381	307	303	298	321	350	342	363	377	398	369	363	278	353	407	397	378	244	257	267	278	288
509	863	828	826	800	824	828	858	858	849	868	866	917	892	903	920	926	925	931	931	945	956	940	937	975	942	971	965	926	940	945	943	939	971	950	960	958	961	963	949	975	960	957	974	954	943	954	946	923	916
0	317	350	373	360	350	322	363	393	431	421	441	466	476	455	469	446	457	455	468	476	491	468	528	514	532	507	508	544	581	527	544	549	539	510	444	483	460	NaN	NaN	NaN	NaN	NaN	NaN	NaN	NaN	NaN	NaN	NaN	NaN
0	752	711	754	746	753	785	765	796	789	768	811	775	761	778	754	803	792	807	836	837	841	851	828	805	837	791	814	808	797	828	816	807	782	789	782	796	814	815	791	812	807	832	793	820	783	783	633	715	704
510	469	498	456	482	455	485	521	543	546	571	576	340	650	684	665	645	621	632	620	620	570	595	572	543	562	526	564	538	524	528	526	536	544	528	510	497	516	514	516	584	555	494	454	450	528	499	516	449	431
511	628	614	664	680	619	673	692	705	702	725	696	746	705	722	728	738	702	711	720	689	715	716	694	733	743	737	747	770	762	750	744	842	788	810	811	797	785	819	759	685	716	712	669	626	692	580	251	232	254
512	268	122	122	131	152	222	251	274	307	323	336	351	367	364	376	368	367	372	386	404	409	415	435	466	486	471	488	494	478	512	490	488	523	511	489	506	480	527	499	535	554	559	560	556	568	554	549	558	590
513	830	809	821	796	783	766	764	774	797	802	845	837	863	842	836	848	855	874	851	862	849	857	883	897	893	863	892	871	872	878	903	901	877	898	905	903	919	921	925	924	928	933	915	943	942	944	932	928	951
0	874	909	897	851	867	744	748	745	813	800	815	799	792	793	832	842	837	821	831	849	827	848	838	843	825	802	842	833	838	887	891	904	897	925	933	928	941	943	925	858	966	966	986	927	935	911	936	942	922
514	535	542	520	546	558	543	570	548	552	594	594	611	637	649	674	660	676	681	696	716	722	751	756	775	787	780	800	796	795	799	812	772	771	790	775	808	757	789	781	785	764	782	749	768	733	748	755	759	759
515	506	502	527	534	508	518	539	534	567	578	606	669	622	654	667	685	713	715	738	751	780	767	759	800	794	804	833	775	775	799	824	788	801	839	805	809	833	829	788	818	768	818	778	799	803	833	846	896	820
516	554	584	588	576	583	559	563	569	590	647	668	647	678	675	691	710	702	710	749	732	783	746	743	745	712	756	727	715	787	746	776	836	813	843	769	889	880	864	859	886	870	870	891	817	835	863	817	831	954
0	136	140	163	180	179	203	202	226	243	286	319	323	322	327	321	345	349	349	369	363	387	407	390	393	420	410	414	402	420	430	437	431	468	488	490	496	510	495	503	496	517	511	524	508	519	521	558	497	486
0	491	583	597	596	591	587	588	635	665	745	739	734	782	813	810	844	902	901	881	876	NaN	NaN	NaN	NaN	NaN	NaN	NaN	NaN	NaN	NaN	NaN	NaN	NaN	NaN	NaN	NaN	NaN	NaN	NaN	NaN	NaN	NaN	NaN	NaN	NaN	NaN	NaN	NaN	NaN
0	348	350	370	367	382	376	386	387	389	381	376	373	380	369	382	413	421	426	434	452	460	494	487	491	511	499	513	512	520	508	543	518	529	540	528	551	551	568	569	572	592	584	575	598	578	556	553	539	547
517	73	152	168	166	126	136	138	174	161	177	195	174	212	238	188	171	185	125	134	136	155	201	253	235	199	247	224	211	227	219	243	225	285	238	204	256	229	256	244	267	239	295	286	294	257	285	233	286	244
518	529	527	539	582	553	582	590	607	629	646	673	695	706	691	710	700	721	733	729	721	727	769	736	752	812	797	834	816	806	848	792	582	278	289	307	363	305	288	285	323	342	344	328	344	333	315	263	250	270
519	712	728	708	713	693	702	702	722	727	763	715	745	820	852	803	850	826	811	828	843	809	823	818	824	847	809	882	881	889	884	916	912	924	961	960	946	955	956	973	968	1016	1035	998	1061	1065	974	989	1030	1130
0	374	394	398	409	402	408	416	485	502	572	665	234	645	651	750	695	685	715	719	703	689	799	778	757	841	813	870	299	825	769	785	338	810	368	802	858	874	900	871	873	898	850	414	917	925	885	876	384	913
520	467	480	479	491	487	504	486	497	531	524	561	551	553	578	586	609	612	603	639	650	653	663	704	707	727	680	676	664	696	669	708	665	718	718	704	714	716	697	693	692	671	694	681	665	674	678	649	642	612
521	899	924	932	934	933	903	939	961	966	971	996	1025	1009	997	998	1002	1023	1010	999	972	949	927	947	960	954	971	1012	1021	1029	1013	1003	1044	1053	1056	1051	1062	1073	1074	1086	1094	1088	1096	1088	1085	1064	1073	1090	1052	1063
522	109	109	117	138	140	156	169	168	198	201	238	259	268	259	270	290	299	335	329	346	343	377	362	380	423	412	413	419	428	440	447	462	430	443	454	462	443	463	453	437	460	470	487	475	504	479	466	482	487
523	756	787	788	797	738	730	770	800	828	840	860	860	849	874	868	887	884	869	881	875	878	913	888	937	960	914	944	947	949	946	955	995	1022	1035	1008	1060	1016	1024	1003	986	985	1014	963	955	950	973	1015	1022	990
524	591	574	607	599	575	586	596	625	627	660	704	718	714	724	726	751	756	786	777	786	747	783	766	784	817	804	806	815	857	821	838	854	869	894	890	910	898	902	870	860	668	751	803	748	761	736	675	714	724
525	1158	1194	1214	1239	1212	1264	1209	1240	1218	1247	1286	1304	1300	1323	1316	1390	1313	1358	1335	1441	1391	1436	1385	1462	1471	1417	1434	1376	1440	1383	1438	1420	1449	1452	1460	1446	1437	1471	1422	1436	1419	1443	1455	1409	1439	1409	1441	1472	1464
526	328	361	346	328	321	318	301	360	411	383	387	393	412	390	412	390	408	408	422	421	441	412	431	474	450	447	445	463	445	452	443	472	468	444	453	458	448	459	476	488	458	486	484	505	487	480	491	499	491
527	711	703	707	627	640	664	662	671	711	754	756	783	804	801	775	834	857	856	840	855	833	925	869	913	895	877	858	874	835	873	840	878	936	933	927	885	908	918	935	906	964	915	866	896	899	902	903	911	941
0	666	666	661	687	638	650	666	707	682	742	730	745	709	710	744	752	759	793	815	819	803	844	784	806	804	798	837	835	851	827	853	877	885	914	878	878	854	849	765	738	725	703	573	657	637	630	657	547	502
528	646	644	655	671	626	660	653	667	671	651	707	714	716	738	726	754	776	764	789	790	733	758	757	783	764	799	799	786	764	767	744	744	726	370	327	333	331	368	384	361	404	391	384	357	342	392	364	495	515
529	708	699	693	674	726	759	756	747	792	761	744	747	753	764	807	771	773	779	837	804	745	771	810	798	903	765	792	820	793	806	786	791	793	825	809	857	826	844	825	874	848	838	831	891	876	937	860	862	871
530	313	335	352	336	349	318	353	382	452	429	421	430	434	418	440	440	434	430	425	439	451	449	441	480	453	417	409	415	427	425	464	424	437	432	431	417	456	450	462	457	418	441	477	452	467	444	476	479	478
531	865	979	942	932	945	981	961	937	946	965	980	1008	971	1011	1032	1040	1004	454	491	1025	1069	1073	1071	1026	1065	1007	1017	1024	1066	1023	1038	1045	1055	1078	1065	1071	1038	1062	1027	1069	1078	1060	1044	1076	1094	1113	1111	1108	1114
532	698	720	729	724	709	687	696	744	761	734	757	764	799	772	827	781	822	807	831	823	847	870	844	871	870	836	867	876	875	881	879	873	870	857	850	858	894	865	844	884	869	864	840	852	845	837	854	866	856
0	616	619	658	650	648	618	614	635	659	628	633	621	648	624	669	669	716	697	709	758	752	787	747	776	768	761	772	760	787	795	789	776	812	797	818	820	825	831	805	824	798	810	817	805	795	813	816	799	781
533	431	405	421	422	442	452	492	475	473	508	520	562	581	567	590	582	586	600	613	614	628	646	677	641	664	681	699	710	684	679	700	701	733	749	747	745	769	766	800	759	766	788	791	804	846	824	831	861	809
534	539	546	542	555	533	545	527	529	543	538	521	545	547	544	552	567	557	552	550	549	556	557	546	552	562	543	562	551	571	560	551	557	573	583	591	581	570	570	573	577	574	570	581	584	570	567	573	578	570
535	512	515	525	553	608	621	608	613	647	610	606	642	632	664	648	667	670	718	660	687	703	689	659	677	743	696	681	687	767	669	738	717	692	749	701	844	735	736	769	810	838	859	854	838	789	739	782	854	808
0	NaN	NaN	NaN	NaN	NaN	NaN	NaN	NaN	NaN	NaN	NaN	NaN	NaN	NaN	NaN	NaN	NaN	NaN	NaN	NaN	NaN	NaN	NaN	NaN	NaN	NaN	NaN	NaN	NaN	NaN	NaN	NaN	NaN	NaN	NaN	NaN	NaN	NaN	NaN	NaN	NaN	NaN	NaN	NaN	NaN	NaN	NaN	NaN	NaN
0	438	379	476	451	410	423	430	465	491	551	503	528	502	571	596	675	656	621	625	638	633	624	630	690	656	694	773	701	772	709	694	775	776	728	734	723	692	782	850	797	719	801	814	828	834	826	808	841	862
0	638	649	682	678	675	645	645	668	701	699	681	686	699	702	706	698	696	716	750	747	752	756	762	769	776	769	789	772	776	767	788	771	795	787	806	821	839	835	816	828	831	821	842	815	865	864	862	876	888
536	1446	1434	1409	1484	1455	1433	1435	1472	1462	1501	1453	1474	1490	1503	1515	1521	1534	1537	1566	1541	1534	1536	1528	1569	1544	1547	1558	1550	1534	1549	1496	1520	1540	1554	1529	1532	1531	1495	1494	1508	1500	1490	1483	1453	1470	1476	1495	1493	1501
0	460	481	473	452	509	472	485	494	528	532	569	590	577	560	582	598	595	616	611	609	626	594	625	623	673	630	622	629	635	619	643	642	621	655	672	698	685	703	697	688	699	689	666	677	703	743	731	697	726
537	418	440	443	421	367	351	368	421	424	416	415	422	423	458	463	485	518	508	511	518	529	525	523	551	535	562	547	548	563	566	593	600	605	611	609	607	623	629	636	658	672	664	650	634	662	652	630	650	658
538	899	931	926	906	850	838	860	830	855	904	845	934	949	947	941	973	1002	984	932	962	1004	988	958	973	1009	997	990	983	965	946	946	966	939	962	965	933	956	958	947	919	942	971	954	948	936	933	932	935	969
0	717	1394	1328	1395	1386	1244	1321	1307	451	NaN	NaN	NaN	NaN	NaN	NaN	NaN	NaN	NaN	NaN	NaN	NaN	NaN	NaN	NaN	NaN	NaN	NaN	NaN	NaN	NaN	NaN	NaN	NaN	NaN	NaN	NaN	NaN	NaN	NaN	NaN	NaN	NaN	NaN	NaN	NaN	NaN	NaN	NaN	NaN
539	774	744	768	769	773	749	765	741	743	764	755	720	760	747	731	742	737	730	716	743	708	754	747	745	747	722	712	723	706	708	705	719	727	729	723	727	727	737	757	720	714	743	747	746	726	741	733	727	716
540	933	977	973	944	927	914	909	935	926	959	972	984	996	985	966	989	955	978	939	992	984	1003	998	992	958	989	977	1000	997	999	1013	980	990	990	1022	993	978	1030	1009	988	984	1005	999	989	990	984	990	982	988
541	724	743	760	729	750	715	715	738	771	783	829	790	816	840	848	845	845	855	863	889	896	925	885	887	895	922	910	918	926	921	912	922	922	914	929	934	923	943	904	943	941	923	927	915	926	915	932	943	931
542	541	543	558	553	527	525	551	544	540	549	568	545	550	564	584	559	575	568	570	604	587	589	599	606	607	639	655	641	667	660	653	662	624	623	652	649	673	648	645	637	627	635	650	603	633	605	592	603	592
0	414	401	502	507	449	406	418	512	527	593	568	559	596	609	611	636	644	598	651	675	682	698	678	691	722	758	735	692	745	803	704	777	733	690	772	767	789	724	844	811	845	849	827	835	802	796	827	799	804
543	234	311	322	326	319	324	292	309	300	283	347	357	369	401	371	341	372	329	323	319	344	433	448	422	404	416	399	407	384	401	404	396	426	404	370	416	387	401	409	428	400	444	450	453	393	418	379	413	370
544	470	427	439	438	444	446	449	462	453	459	465	481	471	483	491	489	501	504	499	493	485	473	460	485	483	462	479	464	478	477	478	486	495	498	486	492	488	483	469	455	461	483	475	474	462	476	481	466	466
545	430	444	448	438	473	457	485	453	473	464	480	476	506	489	536	508	526	534	529	534	551	543	562	578	573	590	587	568	615	584	587	583	584	600	617	602	606	616	622	630	639	634	663	643	654	657	659	676	657
546	691	726	728	710	724	693	680	695	701	729	695	691	708	707	697	710	705	734	747	758	742	758	780	774	766	773	756	760	779	774	768	779	779	782	781	802	770	744	749	764	755	746	751	751	751	742	741	740	729
547	451	438	466	462	480	455	469	488	503	513	504	520	535	528	552	552	564	540	560	561	555	573	590	571	576	573	599	586	581	573	595	571	573	573	576	566	573	582	561	571	587	568	572	559	578	592	577	590	600
548	658	661	677	679	716	666	667	686	711	689	697	671	670	670	676	689	701	689	681	696	708	678	703	715	707	702	691	721	739	724	754	723	742	780	755	764	741	777	756	719	742	737	731	731	716	713	720	705	720
549	630	649	614	616	635	598	625	665	667	699	688	721	677	670	725	727	725	717	706	726	730	733	758	716	725	694	704	689	676	686	714	711	706	675	726	727	738	732	719	696	727	720	718	714	716	682	699	719	708
550	232	273	269	289	282	293	299	304	314	323	339	352	354	345	354	358	376	362	382	389	398	383	370	377	394	391	393	385	390	383	386	372	374	378	390	398	407	422	396	417	415	429	406	404	426	435	469	433	439
551	568	568	608	632	630	636	637	625	670	664	671	650	664	658	668	688	647	634	644	695	680	641	677	716	733	723	722	703	703	703	717	706	724	708	742	704	707	733	719	722	710	715	714	707	705	698	706	719	711
552	1249	1226	1261	1245	1262	1264	1266	1278	1281	1367	1372	1382	1391	1412	1395	1449	1380	1416	1403	1462	1470	1455	1434	1522	1471	1482	1553	1559	1589	1609	1579	1596	1606	1644	1690	1639	1634	1660	1671	1657	1686	1676	1670	1668	1703	1686	1673	1654	1655
553	794	783	765	821	835	807	771	751	787	788	794	796	803	808	792	813	794	808	802	806	809	849	915	897	870	898	853	854	829	839	861	848	849	860	840	822	838	800	819	821	845	833	843	812	821	838	818	830	844
554	1317	1329	1320	1391	1269	1273	1322	1252	1352	1360	1359	1376	1355	1392	1405	1342	1372	1345	1324	1299	1333	1266	1266	1243	1242	1278	1254	1233	1223	1203	1233	1263	1244	1235	1278	1294	1249	1280	1234	1201	1229	1207	1209	1202	1202	1209	1215	1192	1216
555	1179	1226	1248	1180	1190	1213	1205	1242	1234	1274	1278	1291	1294	1340	1351	1307	1337	1321	1252	1319	1306	1297	1299	1304	1337	1305	1298	1311	1261	1246	1240	1298	1257	1235	1265	1262	1191	1271	1200	1239	1231	1194	1220	1174	1209	1167	1152	1160	1191
556	1185	1169	1178	1154	1173	1124	1106	1113	1160	1135	1206	1153	1183	1185	1227	1265	1288	1268	1251	1347	1328	1272	1292	1314	1365	1327	1336	1325	1340	1339	1363	1360	1379	1411	1381	1399	1404	1432	1406	1411	1444	1450	1468	1471	1484	1499	1509	1514	1556
557	1032	1022	1052	999	977	1009	983	971	1008	1016	1011	1038	1062	1067	1021	1107	1138	1146	1130	1168	1118	1135	1141	1117	1187	1206	1162	1189	1169	1210	1250	1251	1224	1247	1291	1287	1246	1269	1301	1341	1323	1281	1292	1329	1331	1312	1335	1317	1320
558	762	744	753	676	686	673	745	694	813	828	797	860	828	892	901	879	964	926	932	988	986	966	936	911	955	901	929	933	913	912	937	915	902	931	901	941	951	960	1015	1031	1060	1019	1046	1021	1015	1028	1102	1053	1052
559	1079	1064	1021	1030	1033	1025	1069	1069	1102	1102	1065	1083	1078	1089	1123	1120	1135	1188	1195	1222	1247	1261	1220	1230	1262	1256	1228	1242	1274	1253	1230	1236	1196	1247	1224	1239	1242	1261	1245	1242	1288	1233	1224	1248	1266	1240	1233	1236	1244
0	26	10	1	48	63	17	44	80	63	84	73	13	87	91	42	140	106	76	3	120	22	120	97	91	99	116	151	131	101	128	123	134	NaN	NaN	NaN	NaN	NaN	NaN	NaN	NaN	NaN	NaN	NaN	NaN	NaN	NaN	NaN	NaN	NaN
0	940	959	953	963	928	939	946	965	998	997	1009	1002	1030	1007	998	1025	1020	1004	1008	1009	1008	1017	1027	1032	1064	1080	1078	1080	1119	1123	1113	1142	1161	1158	1150	1174	1172	1149	1172	1169	1197	1207	1231	1276	1236	1275	1260	1262	1258
0	29	14	21	36	44	42	52	42	35	62	63	85	102	92	115	122	135	122	123	22	148	187	107	109	184	141	182	127	167	158	151	184	120	213	215	190	168	219	173	193	205	231	249	239	245	110	261	243	310
560	501	525	540	547	530	524	543	530	541	551	575	588	617	637	612	618	628	627	619	656	615	632	649	648	650	651	685	659	664	684	683	685	670	672	712	705	697	710	719	722	722	696	705	710	712	754	737	699	749
561	1277	1269	1236	1306	1269	1224	1232	1276	1312	1307	1299	1316	1345	1390	1374	1416	1407	1389	1365	1446	1464	1468	1531	1512	1472	1570	1484	1463	1507	1505	1535	1503	1546	1562	1598	1659	1592	1633	1580	1570	1613	1646	1686	1695	1730	1696	1680	1690	1687
562	943	1008	1029	1024	975	939	945	980	1048	1021	1089	1040	1117	1165	1162	1172	1140	1130	1151	1176	1170	1156	1195	1168	1200	1196	1219	1211	1214	1204	1164	1211	1178	1207	1226	1190	1201	1202	1194	1216	1154	1148	1138	1151	1122	1226	1203	1169	1154
563	718	733	696	700	681	661	673	690	679	681	677	694	700	679	680	722	742	744	717	708	687	700	701	720	727	732	725	739	749	714	727	731	711	726	731	757	739	763	764	762	728	755	792	774	753	779	798	774	753
564	1274	1331	1349	1351	1250	1317	1306	1292	1311	1307	1350	1313	1327	1311	1323	1354	1367	1388	1370	1399	1481	1453	1499	1470	1506	1519	1546	1552	1482	1513	1502	1507	1493	1558	1524	1521	1530	1531	1482	1512	1523	1507	1532	1543	1561	1562	1627	1601	1617
565	747	771	814	759	796	802	780	796	808	789	800	815	828	841	841	854	856	834	872	893	891	891	877	887	846	902	946	929	972	978	955	990	977	1002	967	1007	981	1002	976	1008	1010	1043	1065	1044	1062	1049	1018	1053	984
566	1049	1049	1051	1068	1087	1075	1077	1079	1086	1092	1091	1086	1091	1074	1087	1087	1101	1089	1096	1076	1093	1119	1117	1144	1154	1181	1207	1203	1230	1239	1257	1253	1265	1255	1284	1297	1286	1278	1283	1280	1297	1318	1342	1361	1329	1389	1393	1402	1388
0	25	46	37	84	76	25	NaN	NaN	NaN	NaN	NaN	NaN	NaN	NaN	NaN	NaN	NaN	NaN	NaN	NaN	NaN	NaN	NaN	NaN	NaN	NaN	NaN	NaN	NaN	NaN	NaN	NaN	NaN	NaN	NaN	NaN	NaN	NaN	NaN	NaN	NaN	NaN	NaN	NaN	NaN	NaN	NaN	NaN	NaN
567	718	725	685	681	687	641	614	659	640	643	685	658	636	660	680	657	642	634	656	645	631	642	656	653	625	634	637	628	619	646	648	655	646	632	653	631	658	639	640	629	662	643	650	641	664	653	648	649	668
0	NaN	NaN	NaN	NaN	NaN	NaN	NaN	NaN	NaN	NaN	NaN	NaN	NaN	NaN	NaN	NaN	NaN	NaN	NaN	NaN	NaN	NaN	NaN	NaN	NaN	NaN	NaN	NaN	NaN	NaN	NaN	NaN	NaN	NaN	NaN	NaN	NaN	NaN	NaN	NaN	NaN	NaN	NaN	NaN	NaN	NaN	NaN	NaN	NaN
568	490	476	493	490	477	460	468	470	474	505	533	522	521	526	552	561	558	583	588	594	576	590	623	572	591	605	607	629	642	637	644	644	651	650	676	664	678	658	687	699	706	698	690	710	717	696	728	743	726
569	957	974	972	970	966	897	935	926	963	925	969	979	982	986	995	1040	1043	1020	1009	1033	1019	1045	1029	1008	1035	1056	1033	1018	997	1009	1009	996	1036	1064	1094	1056	1081	1082	1071	1066	1068	1075	1096	1097	1091	1084	1093	1097	1077
0	1228	1211	1227	1194	1200	1187	1177	1228	1217	1242	1263	1277	1261	1281	1305	1302	1339	1308	1348	1359	1395	1409	1386	1378	1396	1378	1386	1384	1401	1393	1396	1408	1433	1461	1467	1479	1482	1468	1498	1507	1517	1518	1530	1537	1530	1543	1535	1543	1548
570	991	1050	1042	1023	1050	996	1033	1022	1085	1076	1056	1046	1097	1070	1064	1111	1120	1123	1096	1128	1123	1134	1098	1092	1079	1117	1142	1084	1104	1101	1110	1137	1156	1176	1140	1152	1149	1144	1161	1129	1182	1158	1179	1165	1199	1162	1196	1200	1241
571	558	540	575	545	535	529	544	523	607	585	602	621	670	618	621	654	662	651	698	676	672	696	681	700	674	707	674	681	653	676	668	703	686	702	724	693	712	722	716	695	721	723	710	743	712	361	303	295	324
572	799	822	815	812	814	815	813	847	855	825	819	854	853	829	853	846	864	879	865	889	873	885	873	911	933	966	938	943	931	968	930	944	925	942	949	968	973	976	995	972	1013	978	1044	979	1042	1064	1006	1027	1070
573	515	524	510	512	543	529	530	534	540	543	568	566	573	559	563	567	557	561	572	591	590	584	601	607	613	606	610	616	631	608	609	616	585	607	608	626	621	619	638	616	630	617	620	611	605	632	611	626	620
574	625	636	658	604	634	616	634	646	692	667	658	681	708	698	709	717	729	719	697	729	734	747	732	753	798	777	767	759	750	756	765	732	763	786	790	813	838	835	799	815	862	833	852	847	867	895	898	924	935
575	668	676	687	671	652	658	669	698	722	713	731	747	734	721	727	714	731	723	759	752	779	780	812	784	792	765	769	753	763	769	745	756	750	756	770	777	785	803	787	797	795	777	793	780	793	810	798	814	794
576	1203	1204	1172	1202	1270	1166	1223	1167	1226	1206	1229	1284	1245	1332	1358	1352	1324	1331	1364	1386	1373	1379	1435	1432	1382	1448	1439	1410	1423	1385	1412	1427	1377	1445	1411	1419	1401	1418	1413	1421	1455	1423	1492	1371	1430	1451	1450	1465	1441
0	513	502	490	474	481	485	496	492	472	499	502	495	509	508	513	502	528	499	503	505	506	562	516	518	531	546	550	535	558	557	557	554	554	539	536	531	539	523	513	536	535	528	535	534	544	538	528	534	537
577	189	161	128	95	124	84	117	111	111	119	82	92	80	70	110	124	111	159	162	161	159	101	94	110	131	115	115	144	129	135	131	141	125	137	167	138	145	126	150	138	158	121	112	123	146	103	158	136	180
578	571	569	577	578	583	587	588	595	599	601	590	605	593	617	613	617	592	625	620	636	648	642	642	642	659	639	660	680	677	662	677	683	692	691	730	715	718	717	699	704	689	698	697	693	692	665	650	658	638
579	1180	1240	1268	1194	1208	1156	1203	1211	1203	1254	1223	1289	1206	1294	1276	1276	1316	1349	1288	1324	1314	1324	1353	1318	1343	1394	1386	1392	1399	1380	1463	1411	1455	1450	1439	1469	1477	1472	1492	1460	1477	1467	1504	1462	1460	1489	1479	1471	1462
580	714	724	709	701	708	654	755	704	741	750	734	745	764	752	754	740	751	739	729	739	730	725	745	717	716	745	764	744	753	701	711	707	718	744	733	686	710	679	704	731	737	728	736	743	749	740	771	719	723
581	422	427	444	445	451	454	455	457	470	474	502	498	486	513	527	512	522	519	545	544	530	550	552	578	584	588	608	585	594	600	615	594	608	628	606	610	591	608	603	620	614	604	601	594	604	612	595	605	658
582	468	499	495	538	549	536	568	563	570	608	606	612	646	667	691	680	652	651	661	673	670	679	699	710	695	699	716	737	731	726	698	686	669	682	691	715	694	703	710	721	709	706	691	711	712	704	690	698	689
583	757	761	817	793	812	792	854	804	824	831	856	835	834	806	792	817	808	827	818	861	802	895	875	870	857	900	924	896	882	871	927	911	913	943	946	903	911	938	906	937	937	916	907	920	931	907	918	928	911
584	384	384	419	423	427	422	432	429	438	440	441	457	455	465	503	492	503	505	515	516	510	511	519	499	509	512	511	525	516	519	515	517	529	521	534	522	526	531	518	532	541	540	552	542	544	536	519	538	247
585	639	655	659	613	618	626	610	642	666	666	683	658	683	703	744	704	718	699	725	720	752	735	736	752	749	737	713	739	755	776	760	770	785	769	784	782	785	781	795	770	788	780	802	783	805	814	824	822	833
586	710	749	730	686	751	646	789	748	758	748	773	765	764	761	795	792	771	799	781	799	790	791	787	783	832	823	807	801	793	810	806	804	831	840	862	857	828	844	851	829	836	861	829	849	856	850	874	872	871
0	826	750	718	592	730	603	731	726	723	731	733	706	703	688	722	735	676	746	759	748	726	630	632	615	667	667	659	686	670	649	655	653	618	624	688	643	629	632	661	656	649	622	610	607	629	601	646	606	670
587	766	728	749	732	714	697	721	766	779	788	777	752	766	747	749	784	781	813	781	780	805	817	820	817	824	812	799	813	817	754	784	752	783	801	773	822	866	842	831	840	840	863	869	840	827	813	826	808	824
0	384	376	405	378	335	340	386	408	424	412	413	448	435	452	467	430	456	433	445	476	464	485	506	503	514	508	514	506	521	528	532	507	543	524	517	517	513	529	522	513	541	539	534	550	531	520	521	530	500
588	642	637	627	614	595	611	639	660	665	664	672	671	698	671	694	699	708	736	758	791	766	804	780	787	809	836	818	817	817	804	855	820	843	842	865	884	882	879	872	843	876	869	917	943	941	942	921	905	905
589	835	861	827	765	779	712	776	788	814	807	825	807	841	821	786	807	792	816	862	885	921	940	946	939	978	988	990	993	1013	1009	982	996	1042	1054	1033	1031	1051	1037	1038	1040	1095	1094	1082	1047	1040	1027	1043	1031	1054
590	543	563	573	556	542	533	556	568	590	604	605	595	602	571	584	604	587	569	580	547	456	412	431	416	421	418	412	437	448	440	480	458	459	456	459	460	470	454	440	482	478	491	472	462	465	474	475	476	464
591	635	633	636	636	627	646	630	698	693	700	703	706	680	680	691	705	681	713	689	707	734	715	292	723	743	735	306	768	780	751	402	769	717	750	725	768	754	763	768	804	770	763	739	746	772	762	752	748	740
0	620	649	659	649	645	667	691	687	702	691	689	723	692	733	717	725	712	728	737	746	698	737	716	737	728	694	695	699	732	686	713	736	726	718	714	726	721	738	733	727	733	722	709	708	698	715	715	708	711
592	848	787	893	778	861	765	910	880	889	799	946	919	991	1028	997	896	827	913	962	861	953	984	1051	947	975	986	941	937	1004	957	913	904	928	1007	949	1006	938	989	923	962	925	876	872	927	887	896	886	929	881
[truncated: 184 more columns]
