# Supplementary material for: Fractional killing arises from cell-to-cell variability in overcoming a caspase activity threshold
Source: Mol Syst Biol. 2015 May 7;11(5):803. doi: 10.15252/msb.20145584 (PMC4461398; doi:10.15252/msb.20145584)
Supplement: Supplementary file 3 [file msb0011-0803-sd3.zip › All_data/123_Apomab+anti-Fc (25 nM) + Bortezomib (100 nM)_4/raw_edge.tsv]

Cell # (0 for discarded)	T=5min	T=10min	T=15min	T=20min	T=25min	T=30min	T=35min	T=40min	T=45min	T=50min	T=55min	T=60min	T=65min	T=70min	T=75min	T=80min	T=85min	T=90min	T=95min	T=100min	T=105min	T=110min	T=115min	T=120min	T=125min	T=130min	T=135min	T=140min	T=145min	T=150min	T=155min	T=160min	T=165min	T=170min	T=175min	T=180min	T=185min	T=190min	T=195min	T=200min	T=205min	T=210min	T=215min	T=220min	T=225min	T=230min	T=235min	T=240min	T=245min
0	138.5	165.5	150	171.5	41.88	95.42	71	95.17	118.9	112.4	112	120.9	97.14	126.5	23.66	100.8	162.8	49.17	129.6	93.57	82.7	72.59	78.1	114	70.72	114.9	112.2	71.68	68.51	78.13	109.2	100.7	70.04	67	73.71	107.8	103.4	84.7	94.72	83.71	96.99	118.1	71.2	77.5	145.2	98.78	97.32	108.7	131.5
1	164.9	211.3	199.7	231.2	171.5	146	127.5	130.4	152.7	146.9	170.1	198.1	213.8	216.5	191.5	156.1	150.1	128.1	142.5	160.7	151.2	166.9	222.6	177.9	170.2	204.2	154.3	173.1	152.6	192.2	163.7	166.7	169.3	114.1	158.5	242.9	198.7	187.8	163.6	220.4	177	177.4	184.4	175.8	150.6	136.2	149.7	138.4	162.5
0	131.5	NaN	NaN	NaN	NaN	NaN	NaN	NaN	NaN	NaN	NaN	NaN	NaN	NaN	NaN	NaN	NaN	NaN	NaN	NaN	NaN	NaN	NaN	NaN	NaN	NaN	NaN	NaN	NaN	NaN	NaN	NaN	NaN	NaN	NaN	NaN	NaN	NaN	NaN	NaN	NaN	NaN	NaN	NaN	NaN	NaN	NaN	NaN	NaN
0	228	85.06	NaN	NaN	NaN	NaN	NaN	NaN	NaN	NaN	NaN	NaN	NaN	NaN	NaN	NaN	NaN	NaN	NaN	NaN	NaN	NaN	NaN	NaN	NaN	NaN	NaN	NaN	NaN	NaN	NaN	NaN	NaN	NaN	NaN	NaN	NaN	NaN	NaN	NaN	NaN	NaN	NaN	NaN	NaN	NaN	NaN	NaN	NaN
0	114	119.5	128	95.66	108.5	98.01	117.5	102.2	120.1	122.4	105.9	162.4	122.5	117.7	81.38	71.59	NaN	NaN	NaN	NaN	NaN	NaN	NaN	NaN	NaN	NaN	NaN	NaN	NaN	NaN	NaN	NaN	NaN	NaN	NaN	NaN	NaN	NaN	NaN	NaN	NaN	NaN	NaN	NaN	NaN	NaN	NaN	NaN	NaN
0	171.1	178.8	160.5	101.6	131.5	128.2	142.9	114	139.4	168.7	115	122.8	134.2	142.9	164.8	115.3	119.7	97.14	131.1	131.2	173.2	117.1	100.9	168.4	110	139.5	120.3	104.4	101	103.1	152.6	91.67	152.5	151.6	132	136.5	144.6	119	116.9	130	115.5	126.1	130.8	148.6	121	112.6	101.4	110.1	135.9
0	159.8	106.3	118.5	181.1	131.5	156.7	171	134.9	100.8	131.6	105.7	155.1	479.1	549.7	500.6	475.5	515.6	418.3	426.8	433.5	398.6	398.3	419.8	463.4	446.3	316.6	443.9	461	390.4	418.3	313.1	420.5	488.6	415.2	370.9	303.5	256.7	256.2	241	194.1	213.9	183.9	188.1	219.5	166.9	148.4	181.4	133.5	136.7
0	138.8	NaN	NaN	NaN	NaN	NaN	NaN	NaN	NaN	NaN	NaN	NaN	NaN	NaN	NaN	NaN	NaN	NaN	NaN	NaN	NaN	NaN	NaN	NaN	NaN	NaN	NaN	NaN	NaN	NaN	NaN	NaN	NaN	NaN	NaN	NaN	NaN	NaN	NaN	NaN	NaN	NaN	NaN	NaN	NaN	NaN	NaN	NaN	NaN
2	251.3	324.8	290.3	307.3	245.9	245.1	307.3	265.8	287.5	268.2	222.9	269.6	250.3	247.9	273.2	248.2	327	246.1	249.9	277	321.6	222.2	291.1	237.1	236.2	218.7	281.5	264.7	304.4	333.5	290.8	274	240.8	250.5	212.9	240.3	293.5	296.4	285	239.5	269	253	237.3	249.9	240	210.4	299.1	267.3	307.8
3	459.9	463.6	434.1	353.4	400	397.4	431.9	419.5	416.8	404	415.5	447	370.2	389.9	453.9	410.8	458	419.8	414.7	429.6	487.8	413.7	450.2	437.5	401.4	517.3	436.5	390.9	404.8	390.5	359.4	441.1	405.8	382.5	406	400.4	433	392.5	479	432.6	487.4	438.7	443.9	464.4	404.7	469.1	446.6	461.2	531.6
0	97.83	125.7	160.5	123.5	159.2	131.2	92.79	90.21	139.6	120.7	117.5	126.9	117.2	117.2	123.7	137.4	128.2	120.3	84.75	122.7	123.8	138.7	123.5	129.8	88.24	138.4	81.48	110.4	100.1	93.46	128	127.9	109.8	87.38	100.5	104.7	106.2	115.7	101.8	108.7	125	97.36	119.9	126	66.61	83.41	91.49	98.61	98.3
4	340.6	345.5	293	245.2	187.3	219.7	220.1	263.8	210.3	236.5	224.6	269.6	232.9	173.5	255	216.4	232.4	196.9	242.8	239.9	211.8	237.8	242.9	227.9	213.5	222.7	216.5	266.5	250.5	298	252	245.4	288.6	278	303.9	274.5	330	254.5	268.4	275	282	312.6	312.5	272.5	319.5	260	316.1	359	311
5	215.2	268.6	220	225	234.8	260.3	248.5	285.6	208.9	210.6	207	185.7	209.2	180.3	194.7	184.6	174.8	183.9	161.3	176	174.4	222.7	184.5	167.9	169.6	203.1	207.1	183	170.4	183.5	173.3	173.5	157.1	184.1	156	189.4	182.6	177.3	187.7	185.6	179.2	193.8	181.7	181.2	198.3	154.9	165.6	152.4	154.6
6	292.5	282.8	346	296.2	269.5	319.3	583.3	1050	1045	1103	943	1023	1079	811.2	870.9	941.2	839.7	808.3	809	905.7	778.5	627.9	450.2	424.5	376.9	325.5	290.3	308.2	315.8	304.1	315.8	264.4	293.7	337.3	286.2	270.1	243.6	302.9	300.1	325.8	256.3	241.1	243.8	237	277	276.1	232.6	260	241
7	248	193.2	231.7	272	228	257.9	181	242.3	232.5	197.3	237.7	260.1	253.7	213.5	223.3	274.5	211	233	201.8	201.8	268.3	225.7	252.5	213	261.5	191.7	176.7	219.5	222.5	202	237.5	177	194.4	207.3	214.1	203.9	196.9	194.5	196.5	191.8	220.9	191.9	164.6	176.2	198.1	173.6	228.9	174.9	218.1
0	630.3	708.7	619.6	537.4	588.1	511.5	474.5	488.2	436.1	451	439	407.8	323.1	339.2	399.4	338.1	344.2	288.3	330.4	348.9	308.1	281.9	303.1	328.2	284.2	334	286.8	287.8	316.5	314.4	284.7	313.6	321.4	285.2	306.5	338.6	324	307.1	298.7	273.8	271.3	279.9	283.5	316.1	265.8	275.9	274.2	291	307.3
8	175.8	163	156.9	122	121.2	163	147.4	152.8	142.5	160.7	137.8	111.4	166	106.1	115.8	107.7	122.4	111.5	120.5	128.3	108.4	145.1	132.6	85.82	129	135.6	110.5	134.8	105.4	126	118.6	133.5	117.8	127	113.5	120.9	164.5	109.5	128.4	137.6	130	163.5	116.2	169.6	123.1	140.5	166.5	105.2	140.9
0	NaN	NaN	NaN	NaN	NaN	NaN	NaN	NaN	NaN	NaN	NaN	NaN	NaN	NaN	NaN	NaN	NaN	NaN	NaN	NaN	NaN	NaN	NaN	NaN	NaN	NaN	NaN	NaN	NaN	NaN	NaN	NaN	NaN	NaN	NaN	NaN	NaN	NaN	NaN	NaN	NaN	NaN	NaN	NaN	NaN	NaN	NaN	NaN	NaN
0	166.6	206.4	154.1	154	150.9	118.1	115.1	123.9	134.6	122.3	101.5	133.7	135.4	131.8	152.9	96.62	124.8	108	106.4	108.1	101.4	114.2	112.1	121.5	150.3	112.4	149.9	119	122.3	135.6	NaN	NaN	NaN	NaN	NaN	NaN	NaN	NaN	NaN	NaN	NaN	NaN	NaN	NaN	NaN	NaN	NaN	NaN	NaN
9	172.7	154.9	115.9	114.2	163.6	123.8	124.5	122	137.1	123	145.6	125.7	116.3	122.2	119.5	116.8	110.2	139.1	109.4	105.6	140.8	137.8	127.6	104.3	132.4	97.92	127.1	130.3	144.4	128.4	113	136.5	88.71	111.1	144.9	120.5	144.6	90.87	156.4	141.3	120.1	128.3	96.53	128.5	112.8	104.3	118.9	98.67	138
10	445	438.5	442.2	512.8	453.9	472.4	428.5	391.6	367.2	325.6	240	316.6	305.2	319	271.7	297.5	286.1	326	327.6	299.3	290.4	276	299.1	269.9	270.5	283.6	332.5	274.9	295.9	304.1	319.3	297.4	236	237.4	335.9	352.3	296.9	279.5	284.4	298	271	264.9	312.9	248.7	274.7	276.7	264.4	284.5	313.2
0	240.1	174.6	175.6	232.7	204.7	230.5	137	186.3	248.1	190.2	128.6	154.3	147.4	171.3	231.3	182.9	139.3	152.2	98.9	180	164.9	155.1	186.4	187.9	156.2	184.6	132.9	210.7	156.2	183.7	117.2	176.6	191.5	154.5	177.1	166.7	164.7	213.5	146.6	157.9	191.4	206.5	179.6	180.4	139.2	157.1	163	173.7	147
0	128.1	154.7	95.5	151.5	149.2	135	137.7	133.3	137.3	115.5	141.4	115.8	112.4	106.1	124.5	102.9	89.88	103	130	119.5	109.5	135	104.3	91.39	118	102.9	103.7	75.91	97	92	139.5	94	97.72	90.04	106.4	108.5	143.1	87.93	115.1	94.75	97.52	114.5	81.44	98.55	94.61	106.2	117.1	69.34	109.1
0	205.6	117.4	139.6	158.2	117.2	137.3	135.6	125.5	119.6	111.3	129.5	120.5	102.7	140.2	137.7	119.3	135	109.1	103.5	78.24	104.3	115.3	86.62	99.78	126.1	75.32	106.6	119.6	100	106.4	109.1	129.5	113.9	101.4	91.28	86.5	139.2	80.32	122.2	94.02	110.3	100.1	75.8	121.1	97.43	96.4	138.3	96.6	129.6
11	314.6	301.8	329	287.3	296.5	303.2	231.3	257	254	235.6	239.2	290.8	241.7	243.6	207.7	250	227.1	254.5	238	278.9	217	296.8	254.1	231.5	266	307.6	238.3	274	280.6	245.5	295.6	253	281.7	238.2	233.8	247.8	267	229	283.9	265.1	259.6	266.3	266.1	239.1	237.8	245.2	299.8	294.6	232.3
0	NaN	NaN	NaN	NaN	NaN	NaN	NaN	NaN	NaN	NaN	NaN	NaN	NaN	NaN	NaN	NaN	NaN	NaN	NaN	NaN	NaN	NaN	NaN	NaN	NaN	NaN	NaN	NaN	NaN	NaN	NaN	NaN	NaN	NaN	NaN	NaN	NaN	NaN	NaN	NaN	NaN	NaN	NaN	NaN	NaN	NaN	NaN	NaN	NaN
0	NaN	NaN	NaN	NaN	NaN	NaN	NaN	NaN	NaN	NaN	NaN	NaN	NaN	NaN	NaN	NaN	NaN	NaN	NaN	NaN	NaN	NaN	NaN	NaN	NaN	NaN	NaN	NaN	NaN	NaN	NaN	NaN	NaN	NaN	NaN	NaN	NaN	NaN	NaN	NaN	NaN	NaN	NaN	NaN	NaN	NaN	NaN	NaN	NaN
0	354.4	388.9	315.9	309.6	280	307.6	304.3	297.2	338.4	336.2	345.3	290.2	327.4	343.9	254.8	210.1	291.3	335.6	306.5	293	310	251.5	323.3	331	323	265	222.7	265.5	248.3	196.8	230.7	318.6	215.4	171.8	197.8	284	236.7	226.4	201.3	238	266.5	233.1	230	189.5	259.9	187.5	187.2	221.5	180.5
12	297	307.3	332.8	332.8	323.3	328.2	365.1	319	341.3	322.7	313.3	304.7	294.1	281.2	318.3	304.7	309.1	266.8	267.7	284.6	303.1	268.9	236.3	300.7	299.4	305.9	275.1	271.7	267.3	305.9	286.2	258.8	291.2	300.5	294.5	273.5	299	310	292.8	259	291	334.1	279.1	280.6	286.4	285.2	284.2	288	293.2
13	285.5	292.1	226.4	197.8	190.2	315.4	199.6	261.6	216.4	225.4	173.5	156.9	172.1	266.7	163.4	220.7	133.9	168.7	194.8	117.6	187.9	148.1	171.6	167.6	180.1	214.1	157	132.3	169.5	167.8	177.4	151.8	190	183.4	232.9	177.5	196.9	186.9	170.3	211.5	258.8	223.4	219.7	251.3	186.2	199.3	242.7	212.7	240.3
0	269.7	259.6	270.4	327.8	305.5	236.1	280.4	276.8	288.5	282.3	270.2	299.3	291.3	263.5	296.3	291.2	282.4	279.5	266.5	274.2	275.8	239	201.5	253.3	255.8	264	217.5	199.9	241.3	220.3	227.2	252.5	219.1	218.4	263.6	253.4	261	274.2	255.7	259.7	244.8	231.5	260.4	240.1	216.4	230.1	241.6	272.5	259.2
14	403.6	335.5	351.1	334.4	303.5	288.8	361.1	379.4	361.3	332.1	341.5	399.2	313.7	316	318.3	325.9	358.5	398.3	410.4	400.6	349.7	332.8	450.6	417.9	346.8	443.5	372	406.9	374.7	416.7	346	395.5	424.5	411.5	410.5	372.2	366.2	384	384	418	447.2	466.7	430.2	442.2	482.5	408.1	457.5	462.5	429.6
15	258.9	239.6	221.7	186.9	241.4	277	252.8	225.6	191.3	206.1	206.4	223.3	234.1	246.9	189.5	199.4	202.2	210.8	229.8	211.5	212.1	225.6	220.1	224.6	218.1	214.9	257.5	329.5	209.6	225.4	241.5	199.3	262	227.5	198.1	246.7	257.6	267.5	229	255.4	248.8	242	255.8	277.1	263.5	263	238.7	251.3	276.9
0	444.4	345.1	283.4	309.3	350.5	231.3	315.7	298	359.9	313.8	370.9	366	410.3	342.2	366.5	313.8	277.3	275.5	267.5	241.3	238.5	250.7	267.3	237.7	248.5	282.9	230.8	270.2	312.7	239.3	203.8	265.5	243.2	226.5	254.7	267	245.9	279	236.5	NaN	NaN	NaN	NaN	NaN	NaN	NaN	NaN	NaN	NaN
0	399.6	331.4	281.2	359.6	356.2	372.8	343.5	344.5	322.5	340.6	302.5	389.5	386.3	283.9	359.7	340	308.8	338.6	330.7	339.8	308.5	314.9	326.7	329.4	354	333.7	377.8	340.8	362.1	353.5	329.5	322.7	402.5	375.7	366.7	380.8	311.2	379.3	427.2	344.7	387.5	384.7	343.7	344.8	397.9	359.3	383.3	422.8	364.3
0	338.3	354.5	NaN	NaN	NaN	NaN	NaN	NaN	NaN	NaN	NaN	NaN	NaN	NaN	NaN	NaN	NaN	NaN	NaN	NaN	NaN	NaN	NaN	NaN	NaN	NaN	NaN	NaN	NaN	NaN	NaN	NaN	NaN	NaN	NaN	NaN	NaN	NaN	NaN	NaN	NaN	NaN	NaN	NaN	NaN	NaN	NaN	NaN	NaN
0	145.6	172.3	208.2	177.3	150.5	150	177.7	153.8	135.1	170.1	197.7	160.7	214.3	151.7	159.6	175.4	137.4	170.1	166.5	182.3	551.9	575.5	553.4	566.4	584	554.9	520.5	523.4	483.1	504.6	529.6	564.5	506.3	534.4	513.4	505.6	556.1	487.9	528.6	480.1	560.1	516.3	486.1	527.8	501.1	481.2	480.1	535.9	467.3
16	585.6	693.2	548.8	559.9	494.2	506	516.8	390.3	469.2	375.1	377.9	354.5	376.2	398.3	333.9	324.7	329.2	442.6	391.8	417.9	393.5	402.3	404.6	374.7	380.5	435.5	423.5	329.3	263.7	388.2	325.9	289.3	335.4	317	247.9	313.2	281.9	293.3	263.6	303.9	259.9	263.8	270.7	345.2	259.8	297.6	285.1	245.4	249.1
0	1022	1157	1019	NaN	NaN	NaN	NaN	NaN	NaN	NaN	NaN	NaN	NaN	NaN	NaN	NaN	NaN	NaN	NaN	NaN	NaN	NaN	NaN	NaN	NaN	NaN	NaN	NaN	NaN	NaN	NaN	NaN	NaN	NaN	NaN	NaN	NaN	NaN	NaN	NaN	NaN	NaN	NaN	NaN	NaN	NaN	NaN	NaN	NaN
0	705	596.7	NaN	NaN	NaN	NaN	NaN	NaN	NaN	NaN	NaN	NaN	NaN	NaN	NaN	NaN	NaN	NaN	NaN	NaN	NaN	NaN	NaN	NaN	NaN	NaN	NaN	NaN	NaN	NaN	NaN	NaN	NaN	NaN	NaN	NaN	NaN	NaN	NaN	NaN	NaN	NaN	NaN	NaN	NaN	NaN	NaN	NaN	NaN
0	182.2	255.9	175.6	171.3	177.3	157.5	128.8	168.8	140.3	164.1	144.5	141.5	200	157	137.5	162	135.6	175.6	97.07	150.6	151	135.5	106.1	135	115	126.5	142.5	125.9	148.9	137	156.5	152.4	120.4	137.5	135.6	140.4	121.9	115.4	145.7	142	142.9	139.1	152.6	131.9	158.5	136.4	116.5	134.5	112.8
17	249.5	257.7	260.4	251.8	267.8	265.4	246	217.6	242.4	214.1	231.5	270.8	198.4	249.1	204.1	266.2	207.5	245.4	202.3	221.6	225.7	241.4	219	242	252.6	215.6	212.2	219.3	222.7	243.5	229.4	233.5	248.2	216	209.3	250.9	276.8	236.2	175.9	244.7	266.8	222.2	210	243.6	205.8	224.4	214.9	239.5	209
18	232.2	192.9	165.6	189.6	166.4	193.5	193	155.1	185.9	167.7	156	143.1	135.1	135.5	203.2	166.7	160.3	168.7	144.8	172.3	157.5	195.5	144.4	178.6	176	157.4	134	122.3	147.2	145.1	167	144.3	130.5	130.3	153.6	165.7	157	194.9	156.9	146.5	150.1	144.5	167.2	170.5	139.1	176.2	139.7	141.2	171.7
19	226.5	209	229.2	200.8	216	224.6	215	269.7	191.7	185	208.7	162.4	218.2	209	208	244.4	181.8	200.6	211.1	143.6	181	192.7	248.7	204.2	197.1	193.1	223.8	249.6	229.9	241.9	218.8	194.6	207.1	231.8	242.8	228.1	230.3	264.8	250.8	225.7	244.5	200.7	246.9	210.2	187.5	210.4	230.8	206.6	239.7
0	138.9	194.6	167.5	182.2	237	183.6	157.5	151.9	168.1	160	157.8	161.8	129.2	163.8	166.5	138	166.9	160.5	201.3	178.4	167	185.8	182.8	190.4	153	164.2	163.7	142.1	150.2	154.1	142.3	175.4	175.1	150	163.9	168	146.8	161.2	101	124.1	132	118.8	96.38	154.4	126.6	142.5	162.3	122.7	111.8
20	298.7	243.2	237	256.5	275.2	271.8	221.4	299.9	270.9	260.7	245.6	233.3	265.3	220.7	207.9	197.9	254	281.9	229.2	254.1	312.7	242	220.5	244	223	262	246.9	230.2	234.5	214.8	290.6	229.7	239.5	272.9	251.4	270.5	190.9	264.7	239.8	237.1	200.4	201.9	245.7	236.9	300.4	231.3	248.1	233.1	233.2
21	289.8	227.7	287.2	236.7	235.7	268.6	259.6	251.9	217.4	290.9	219.9	254.5	209.5	234.1	204.6	186.2	248.9	216.4	211.6	236.6	240.7	252.2	211.4	206	194.8	207.5	209.6	198.1	220.2	161.5	230.7	228.7	198.9	191	216	151.6	144.3	181.2	209	199.5	156.5	176.8	167.2	176	193.5	167.7	197.7	175.1	161.5
22	310.6	229.3	264	283	328.5	310.1	320.1	304.3	229.4	274.5	306.2	318.9	211.8	293.1	298.5	241.6	273.7	305.5	298.6	274	257.4	261.8	276.6	279.4	243.6	303	321.2	344	299.6	256.4	331.7	365.2	321.9	419	329.5	306.5	256.3	313.5	288.3	262.5	270.5	305.2	273	295.5	293.5	205	277.5	345.9	357.5
23	251.8	212.4	208.3	165	228.6	234.3	185.6	162.4	178.3	199.4	139.6	160	169.1	169.5	172	148	161.6	193.6	134	130.8	162.6	135.9	166.8	152.8	161	170	134.4	141.1	183.9	154.3	130.4	136.3	144.7	153.2	157.7	130.1	146	135.2	144	141.3	186	143.5	141.1	125.6	165	153.2	173.9	128.6	155.8
24	286.2	323.8	332.6	289.5	340.2	279.6	297.7	279.2	312.5	266.6	296.5	286.9	326.7	249.5	346.9	329.7	341.4	284.2	329.2	346.2	365	305.2	299.6	332.1	403.4	326.5	325.5	339.4	334.5	327.7	345	352.4	339.9	340.6	317.7	353.5	331.5	358.1	383	332.2	324.8	337.6	432.6	394	394	326.1	361.3	326	330.7
0	288.7	232.2	301.5	313.2	338.7	322.2	322	342.2	318.8	319.3	781.1	1080	1054	1187	1106	1082	1031	1054	702	1097	901.5	938.3	925.6	854.8	814.6	769.7	842.3	648.3	604.8	579	546.9	589.5	616.5	555.2	490	520	426.1	388.3	347.9	363.5	417.2	332.2	364.9	328	324.2	348.9	346.7	344.3	326
25	283.3	233.6	216.4	225.1	236.6	230.3	245.1	278.9	206.6	247	205.5	213.5	222.1	192.1	206	169.7	199.9	212.5	172.2	214.5	212.7	191.5	179.5	226.5	188.5	205.6	169.6	198.5	160	212.9	208.9	196.4	136.5	192.9	211.6	205	207.6	219.2	193.9	203.3	204.2	227.4	236.2	222.5	206.6	191.5	208.2	254.3	235
0	346.3	336.6	345	337.5	387	322.6	284.7	353.3	358.8	350.2	423	380.9	345.8	443.3	630.2	1323	1415	1412	1349	1345	1448	1433	1347	1358	1306	1332	1211	1295	1279	1160	1418	1381	1449	1345	1287	1404	1187	1179	1151	1041	1224	1277	1241	1315	1248	1139	1164	1168	1094
26	184.5	225.3	189.8	208.1	236.5	209.2	257	201.1	161.1	178.6	148.8	198	205	146.5	202.5	152	164.4	183.1	152.8	171.4	153.9	140.5	133.1	173.6	166.5	129.4	162.6	169.9	167.1	126	152.1	127.5	156.2	159.2	120.7	141	147.5	161.6	139.6	174	153.7	170.4	156.2	149.4	137.9	187.5	576.5	696.4	754
27	273.4	291.6	292	262.8	274.1	226.5	249.4	226.1	292	252.7	251.2	252.5	246	279.4	320.2	237	267.5	285.3	203.5	240	292.1	311.9	280.4	227.5	270	281.5	249	289.5	253	303	275.9	264	316	261	274.3	318.9	320.4	300.9	306.5	262.1	251.4	256.5	337.8	330.6	366.4	259.6	275.1	260.9	200.4
28	167.9	181.6	174.7	185.5	178.4	202.8	209.4	174.9	166.8	173.7	189.6	147.3	168.9	158	169.1	147.7	189.6	166	165.2	171.4	166.6	143.1	156.7	128.2	142.2	225.6	179.6	161	159.9	208.3	173.6	187.5	192.1	173.5	157.8	181	156.1	191.6	217.6	208.8	190.6	208	161.4	141.6	196.9	178.4	167.7	189.5	206.6
0	448.5	400.3	375.9	397.7	387.8	365.3	362.8	331	308.9	262.9	343.2	281	293.9	319.7	296.8	306.6	272.9	309	294.6	284.2	267.6	309.7	272.2	263.8	311	268.1	255.1	332.9	290.1	306.5	269.9	349.8	313.5	265.9	298.4	327.9	266.1	314	318.3	302.1	273.5	291.8	269.1	204.8	242.5	309.7	307.9	314.5	273.8
29	181.8	153.3	124.1	152.9	177	159.2	142.6	138.9	129.6	148	165.4	108.8	136.1	149.8	142.6	178.8	118.5	121.3	122	136.4	110.9	142	130.9	96.4	187	89.37	104.4	119.4	122.9	129	126.4	127.5	105.9	139	136.5	98.86	120	104	121	149.3	125.8	117.1	131.5	99.47	117.8	131.4	120.6	93.58	86.37
30	210.5	207.9	153.2	147.9	146.8	164.2	170.1	170.2	126.7	137.1	124.4	133.1	112.1	159.5	131.9	129.5	99	149.7	130.4	148.1	90.48	149	143.9	128.6	129.6	123.9	109.5	117.5	94.51	92.41	142.5	128.4	110	114.4	106.9	93.52	128.1	128.5	96.48	114	124	130.5	105.6	91.95	101.3	119.5	114.2	132.5	109.2
31	316.9	370.2	306.9	303.8	339.8	317.3	296.1	312	340.8	326.9	340.7	317	304.6	302.2	264.5	351.3	290.9	354.5	301	289.6	308.8	335.9	321.9	298.4	282.9	299.2	299.8	266.9	347.3	300.9	332.5	286.1	302.8	299.6	324.8	299	293.3	279.3	284.4	308.9	309.1	298.4	301.7	278.3	246.2	293.3	282.7	247.2	298
32	367.3	361.5	367.8	375.6	421.8	375.8	373.4	373	356.5	330.8	326.2	293.1	291.5	316.2	333.2	313	286.6	386.9	262.2	312.3	331.4	337.4	311	350.2	286.5	264.3	348.3	308.4	366.6	318.8	338.5	276.5	314	287	322.4	285.5	297.1	312.8	294.4	303.3	316.8	297.8	320	315.2	297.4	343.2	277.5	258.6	270.5
33	220.4	193.4	210.1	209.7	156.8	155.9	150.9	188.4	179	158.5	194.1	143.5	141.5	132	139.5	127.6	136.5	154.1	149.6	174.6	96.98	130.2	121	149.5	132.8	142	174	117.9	147	153	126.4	136.9	111.2	143.5	131.7	153.8	125.4	118.2	118.5	95.64	113.5	159.7	148	120.1	138.5	139.2	149.2	133.8	136.5
0	199	203.9	164.6	149.5	160	183.5	176.5	181	186	134.5	172.4	169.5	171	254.5	150.6	131	157	136	185	159.5	155	166.5	171	131.5	124.9	154	157	126.5	127	106.5	164.5	131.5	275.4	184.5	191	201	175.5	191.5	211.5	171.5	209.1	157.6	163.1	215.8	157.4	171	178	191	125
34	204.1	234.2	241.7	226.8	154.9	163.5	165	235.5	182.6	155	218.2	168.7	167.1	186.8	165.3	203.9	182.4	181.5	164.1	186.7	150.9	118.5	169.4	198.6	207.5	183.1	171.6	144.4	132.4	166.4	173.5	160.9	132.9	163	206.8	153.9	170.4	189.4	138.4	142.7	177	160.3	141.4	173.9	146.5	161.2	163.2	164.1	141.9
35	238.6	258.5	188.3	247.2	234.1	199.5	232.8	202.5	224	217.5	198	172	181	207	183.1	222.1	219	183	179.9	188.1	188.1	190.6	208.4	191.4	234.5	231.5	212.4	198.4	193.9	243.1	169.6	206.2	202.6	195.1	194.9	199	202.9	202.2	211.6	196.3	219.4	180.3	187.5	179	194.1	173.2	217.9	191.4	182.7
36	210.1	250.8	161.2	178.9	219.7	181.6	195.3	177.2	255.9	187.9	163.1	177.6	220.6	158	169	171	133	179	160.6	174	168.5	166	182.8	202.9	174.8	147.6	159.1	170.3	157.4	169.6	143.2	151.2	175.6	189.4	140.5	119.8	127.9	125.5	156.9	162.6	157.4	172.8	155	139.8	164.6	151.2	135	157.8	142.8
37	141.1	131.3	135.9	132.5	125.5	147	165.5	161.2	141.7	103.9	106.3	98.21	100.1	112.3	120	99.07	83.03	113.1	85.03	87.59	139	106	83.09	98.49	121.9	106.1	130.5	105.9	135.5	128.9	125	120.6	116.5	133.4	142	133.4	131.4	97.55	76.16	176.7	975.5	960.1	986.4	993.7	1077	1533	1001	997.4	1445
0	264.3	216.6	162	202.8	296.6	201.6	188.9	176	201.1	222.7	240.4	165.1	147	168.5	161	165.4	178.6	165	163.9	147.5	135.6	159.1	169.5	140.6	140.6	149.3	154	165.5	130.9	140.9	143.8	136	130	155	121.1	160.3	148.5	125.1	104.3	146.3	121	126.7	129.7	123	155.2	112.9	145.6	116.4	148.1
38	188.8	144.7	171.7	167.7	120.3	202.8	172.5	151.1	183.8	179.3	168.6	210	191	168	156	226	178.5	146	118.9	238.5	128	243.5	226.7	160	202	267.8	240.4	178.6	139.5	225.8	210.9	186.4	182.5	138.3	208.5	200.6	195.7	201.6	141.1	212.8	181.3	199	159.1	196.3	173	161.5	140.1	187	177.8
39	425.1	378.1	374.3	301.8	348.2	328.3	341.1	316.8	289.3	276.4	263.6	311.8	329.9	274.3	300	281.5	292	328.4	327.2	312.5	317.2	327.2	277.2	319.8	330.3	293	253.1	278.3	284.2	272	265.6	276.5	286.5	296.7	286.7	270.8	347	311.1	284.6	316.1	318.2	281.2	299.3	240.5	256.5	226.7	296.2	270.7	292.4
0	330	276.4	220	251.5	274.1	215.2	297.4	269.9	259	243.7	185.3	345.6	291.6	259	259.5	294	261	249.4	297.5	253.4	247	226.4	248	204	280.3	236.8	293.5	228.4	304.7	282.9	279.2	172.5	250.6	205.3	220.3	311.6	221.7	302	272	273.4	197.6	345	258.8	219.9	313.6	276	266.9	282.7	275.7
40	274.1	226.5	257.4	249.2	229.9	223.6	194.8	199.4	221.4	227	181.8	234.1	192.7	192.4	193.3	180.3	198.2	164.6	182.6	213.5	191.1	183.8	159.2	170.7	175.7	183.8	209.7	192.3	190.6	183.7	205.5	200.5	190.1	242.8	207.9	201.9	209.5	168.5	169.8	171	175.4	178.1	173.5	242.5	187.1	184.5	177.8	225	169
41	238.4	301.7	232.6	207.5	217	240.4	247.2	209.9	225.5	229.3	169	266	228.9	221.3	223.9	241.4	213.5	241.1	192	232.5	194.8	188.6	236.5	210.9	223.6	180.3	203.4	196.9	235	203.6	204.3	227.2	200.3	211	210	202.8	238.1	231.1	182	228.8	233.5	264.5	214.5	215.8	217.8	723.2	888.3	902.6	904.1
0	146	152	154.8	128.6	159.3	153	155.3	151.9	123.4	NaN	NaN	NaN	NaN	NaN	NaN	NaN	NaN	NaN	NaN	NaN	NaN	NaN	NaN	NaN	NaN	NaN	NaN	NaN	NaN	NaN	NaN	NaN	NaN	NaN	NaN	NaN	NaN	NaN	NaN	NaN	NaN	NaN	NaN	NaN	NaN	NaN	NaN	NaN	NaN
0	289	119	NaN	NaN	NaN	NaN	NaN	NaN	NaN	NaN	NaN	NaN	NaN	NaN	NaN	NaN	NaN	NaN	NaN	NaN	NaN	NaN	NaN	NaN	NaN	NaN	NaN	NaN	NaN	NaN	NaN	NaN	NaN	NaN	NaN	NaN	NaN	NaN	NaN	NaN	NaN	NaN	NaN	NaN	NaN	NaN	NaN	NaN	NaN
0	173.4	141.5	NaN	NaN	NaN	NaN	NaN	NaN	NaN	NaN	NaN	NaN	NaN	NaN	NaN	NaN	NaN	NaN	NaN	NaN	NaN	NaN	NaN	NaN	NaN	NaN	NaN	NaN	NaN	NaN	NaN	NaN	NaN	NaN	NaN	NaN	NaN	NaN	NaN	NaN	NaN	NaN	NaN	NaN	NaN	NaN	NaN	NaN	NaN
42	338.7	309.6	280.8	268.7	248	226.1	232.6	209.7	243.4	221.9	214.8	272.3	173.6	250.7	211	180.4	231.5	239.5	195	224.4	202.6	220.9	232.6	208.6	205.5	182.5	201.5	214.1	229.9	218.7	235.1	243.5	217.9	222	224	248.5	270.4	297.5	271	237	236.4	275.4	249.1	253.6	245	277.6	245.4	266.7	226.9
43	251.2	245.3	229.7	303.4	214.3	279.5	241.5	194.6	273	238.4	256.5	224.6	296.7	272.7	277.4	264.4	250	304.4	226.3	269.1	253.1	199.4	271	228.5	223	184	298.5	249.2	258	213	201.5	200.9	235.5	225	195.4	229.9	201.9	285.5	194	300.8	197	334	271.4	280.4	344.5	306	328.9	308.1	320.2
0	196.7	221	165.8	NaN	NaN	NaN	NaN	NaN	NaN	NaN	NaN	NaN	NaN	NaN	NaN	NaN	NaN	NaN	NaN	NaN	NaN	NaN	NaN	NaN	NaN	NaN	NaN	NaN	NaN	NaN	NaN	NaN	NaN	NaN	NaN	NaN	NaN	NaN	NaN	NaN	NaN	NaN	NaN	NaN	NaN	NaN	NaN	NaN	NaN
44	320.7	334.4	339.5	356	368.6	387.5	307.6	366.3	367.3	368.5	355.9	365.9	298.9	367	290.4	327.4	358	354.1	367.6	345	400.1	389.5	339	314	443.1	376	428	402.2	391.5	405.5	378	434	426.1	332.1	428.8	391.5	369.5	412.5	418.5	402	474	322	413.1	409.5	499	347	446.6	489	431
45	213.6	223.7	280.1	352.4	228.4	305.2	245.6	222.4	249.9	265	239.9	237.4	229.5	294.9	285.4	228	216	248.6	244.3	217	186	187.5	236.9	225	223.6	224.9	236	201	224.1	238.5	229	276.1	214	238	251.5	204.9	230	233	244	227.5	254.9	247.5	251.2	255.3	246	239	248.6	246	261.2
46	312	243.4	288.9	195.3	251.2	246.1	239.9	248.7	222.9	231	254.1	209.2	191.4	197.7	261.2	200	236	184	182.6	173.5	203.7	199.3	212	202.3	150.5	209.9	205.2	209.4	191.9	234.2	200.4	196.1	223.4	221.2	221.5	241.1	215.9	200.4	192.4	197.9	200.8	182.8	191	194.2	173.7	203.4	219.8	204.2	228.1
0	NaN	NaN	NaN	NaN	NaN	NaN	NaN	NaN	NaN	NaN	NaN	NaN	NaN	NaN	NaN	NaN	NaN	NaN	NaN	NaN	NaN	NaN	NaN	NaN	NaN	NaN	NaN	NaN	NaN	NaN	NaN	NaN	NaN	NaN	NaN	NaN	NaN	NaN	NaN	NaN	NaN	NaN	NaN	NaN	NaN	NaN	NaN	NaN	NaN
47	299.8	290.8	257.1	279.6	265.9	229.8	256	252.1	269.2	253	288.7	268.2	237.4	237.1	253.9	289.3	241	246	255.6	253.7	223.5	240.2	223.3	252.7	253	225.6	256.5	268.6	266.8	261.9	247	241	286.5	255.6	230	281	272.1	253.5	262.1	266.1	253.1	272.1	260.5	264.7	301.2	255.7	279.9	283.9	242.6
48	651.6	429.1	648.1	1640	1814	1675	1713	1741	1551	1544	1227	1398	1541	1684	1504	1469	1450	1791	1551	1603	1559	1493	1403	1245	1126	1011	768.3	807.2	720.4	711.1	581.5	631.2	640.3	635.9	770	782.5	785.2	781.2	730.5	720	620.1	604.9	705.6	682.2	700.8	655.7	607.7	626.3	603.9
0	305.9	295	236.5	258.5	213.6	196.9	239.6	212.2	203.2	260.5	213.4	259	269.5	225.7	218.6	199.7	204	219.5	168.9	211.7	216.3	197.8	173.3	237	167	188.2	185.7	192.5	152.1	187.6	152.5	170.8	152	188.2	168.4	175.8	164.9	169	175.3	208.3	172	181.7	150.7	156.5	179	166.6	182.2	159.2	183.8
49	350.1	349	345.1	263.3	299.1	326.3	296.3	344.5	270.9	314.8	271.1	252.8	254.4	260.5	291.9	277.9	234	213	219	213.5	270	231.5	224.4	204.5	208	243.5	209.5	223.5	231.5	257.5	244.5	241.6	184.1	196	222	197	282.9	258.5	247	295.1	339.6	278.1	260.9	255.5	293.2	321	287.1	278.3	308.8
50	252.1	242	329.1	378.8	345.3	332.4	310.5	332	286.5	291.5	299	310.1	305.4	385.6	328.5	315	256.4	252.4	239.5	247.9	282.9	244	236	297	264.5	264	283	241.1	274.6	260.4	309	265.2	259.3	292.2	243.2	288.6	236.2	240.9	258.2	240.7	230.4	273.2	277.8	295.9	281.1	277.4	265.7	249.3	278.2
51	226.2	238.1	244.8	241.1	279.6	222.2	203.9	220.4	177.5	219.2	195.5	206.1	177.5	176.7	240.9	234.2	194.3	197.3	218.8	155.9	220.2	196.9	191.2	198.4	212.9	179.4	172.4	173.5	194.8	169.5	197.3	187.3	184.3	177.4	190.9	212.4	168.9	192.8	178.8	213.8	145.2	222.5	228.9	190.9	182.8	205.4	211.2	235.9	194.9
52	296.1	297.3	258	276.6	244.2	319.9	306.8	271.6	279.6	260.3	262.9	227.7	277.7	193	248.3	210.4	274	260.5	255.6	231.8	255.5	210.1	238.2	264.1	241.5	236.3	274.2	224	207.7	314.6	196.2	230.1	186.2	187.6	235.2	205.3	250.2	224.7	260.2	179.7	189.6	219.1	178.2	267.8	255.2	212.2	230.1	214.3	288.8
0	1885	1405	1181	1594	998.9	1636	2293	1839	2038	2169	1802	1511	1448	1575	1660	1538	1441	965.1	687.8	758.4	NaN	NaN	NaN	NaN	NaN	NaN	NaN	NaN	NaN	NaN	NaN	NaN	NaN	NaN	NaN	NaN	NaN	NaN	NaN	NaN	NaN	NaN	NaN	NaN	NaN	NaN	NaN	NaN	NaN
0	337.3	347.8	325.8	305.2	370	314	284.9	316.7	256	227	289.5	243.1	232.2	233.9	225.1	296.4	281.3	220	289.5	285	268.5	233	241	215.5	245.5	248.5	277.9	290	267	264.1	261	276.9	291.4	277.2	299.4	313	289.1	280	260.9	252.5	222.4	241.9	233	214.2	282.4	255.8	213.8	251.2	278.5
0	2089	2067	1802	1728	2016	1574	1479	1655	2069	2082	1980	1799	1005	1271	1374	1255	1272	1454	1360	1133	1189	1122	1251	1162	1216	1099	1111	962	1148	892	1022	1118	1101	1039	1044	974	1012	994.2	997.4	903.5	989.7	1011	861	970.4	921.5	906.6	847.5	914.5	1033
53	357.1	341.7	331.8	251.7	216	326	317.3	259.9	278.3	267.9	299.9	332.5	211	265.5	213.4	306.4	257.8	283.4	329.4	281.5	239.9	251	277.5	274.4	254.4	260.4	265.8	246	282.7	252.9	304.4	298.9	305.7	296.1	311.1	252.3	292.9	308.3	296.5	268.1	326.4	288.3	281.1	281.8	278.4	313.3	270.7	280.5	251.6
54	356.4	210.7	241.3	257.4	230.9	261.3	251.8	287.4	299.4	268.5	210.6	248.8	183.8	288.1	227.3	221.9	209.5	206.4	211.6	208.3	192.5	151.9	179.9	186.5	226.5	177.4	222	202	182.9	200	198	208.5	181	202.5	164.5	244.5	156	140.5	208.6	175	159.5	237.6	202	148.1	219.1	203.1	246.7	168.6	215.1
55	234.8	217.4	196.8	234.9	265.6	178.5	203.5	173.7	213.4	235.4	190.3	186.4	184.5	215.5	235.9	181.5	232	201.5	177.5	199.6	185.1	173.1	173.1	202.5	224.1	222.6	210	218.4	162.6	176.5	188.9	223.6	160.5	152.7	195	134.6	197.8	162.2	177.6	189	186.5	202.7	168.1	237.2	229.1	207.7	224.9	236.1	228.6
56	354.9	267.7	314.3	216.3	235.2	273.8	321.3	366.7	275.3	296.1	262	212	226.1	220.1	262.6	235.4	242.3	239.6	248.1	258.5	268.2	237	260.5	267.8	226.6	233.8	297.5	248.6	236.5	260.1	258.6	201.5	235.2	265.6	193.7	223	236.1	209.1	208.3	218.3	236.7	216.4	201.9	231.8	211.3	204	208.9	234.8	202.8
0	297.4	314	321.6	350	267.6	244.6	258.4	317.5	273.1	245.1	306.3	287.1	311.7	296.3	290.5	311.3	287.6	301.5	250.5	290.6	278	243.4	267.3	272.5	271.6	293.5	282	250.9	260.5	262.1	287.5	295.4	270.5	331.3	241.1	247.5	269.4	341.8	281.5	298	240.6	287.1	281.1	278.1	217.5	266.5	279.9	289.4	311.1
57	338	323.1	329.8	250.7	223.6	256.7	267.1	222.4	232	196	226.5	199.5	197.6	213.9	213.6	205.6	233.4	237.9	216.2	228.3	220.1	224.9	190.9	162.2	216.9	158	180	163.9	200.2	181.4	176.8	183.8	134.1	213.6	166.8	198.5	203.2	193.2	691	896.7	984	1064	771.5	795.3	786.9	890.3	804.3	881.5	1005
58	286.3	234.7	195.1	230.7	199.8	204	224.8	203.4	219.1	234.4	206.3	261.7	224.1	196.1	222	239.3	210.7	237.7	178.6	246	248	210.8	273	259	257.9	313.5	280.6	206.1	260.6	205.5	234.5	237.5	251.8	177.8	235.5	236.6	223.8	170	166.3	245.7	215.6	143.6	198.2	269.3	178.5	246.7	179.1	204.1	184.7
59	285.2	290.9	295.9	246.9	212.4	303.6	279.5	253.4	291	252	306.5	253.5	256.7	284.8	328.5	288.7	287	250.5	272	275.4	261.8	249.1	250.2	251.6	235.8	308.8	243.7	240.9	244.3	259.3	288.6	291.9	280.4	244.5	263.3	280.5	267.4	246.9	225.2	297.3	206.2	264.2	270.7	292.7	268.5	234.6	272.9	314.3	234.7
60	327.3	277.4	251.3	250.5	244.1	294.6	311.5	250.6	235	249	240.5	216.5	240.6	269.4	234.5	250.4	256.2	310.6	289.9	246.7	267.4	214.4	197.2	307.7	523.2	1047	1004	988.5	865.3	889.3	906.6	1032	1020	973.5	858.5	982.1	1000	973.4	1146	884.6	972.4	959.8	802.4	863.2	787.1	779.4	746.8	668.1	530.5
61	383.6	376.5	380	342.6	353.4	357.1	370.8	337.4	296.1	296	258.9	299.2	192	385.6	306.7	319.3	288.2	346.4	347.7	353.7	286.1	329.8	341.8	251.4	257	227.5	312.3	277.3	275.8	284.6	249.9	281.3	310.4	246.8	278.9	308.5	298.8	287.6	277.4	270.3	245	256	298.5	292.6	269	347.5	299.5	290	228.4
62	407.4	308.7	324.7	313.5	253.8	229.7	299.6	232.8	247.6	314.5	242.8	218.7	255.8	235.5	189.7	213.4	245.3	222.7	209.4	245.9	217.4	256.1	213.7	230.7	209.6	194.7	184.7	232.4	201.3	181	230.4	231	179	181.5	163.4	151	160.5	140.7	149.2	164	164.5	146.8	156.6	133	198.4	135.8	163.1	903.3	752
63	269.2	246.1	259.6	263.7	202.5	207	256.5	279.2	299.2	253.7	186.5	245.4	239.2	196.4	200.4	174.7	217.3	193.7	203.9	225	195.3	203.1	148.9	175.7	187.1	174.3	202.7	172.2	192.3	187.6	164.9	188	197.6	132.5	207.6	208	201.3	184.3	197.1	154.8	211.2	209.8	175.6	368.4	1083	1113	1046	989.2	1138
64	362.2	444.6	378.8	333.9	367	250.4	298	293.9	282.6	359.5	298.4	268.1	294.7	256	243	279.2	324.3	267.1	283.8	320.3	320	325.2	275.8	311.6	350.4	372.5	260	329.9	306.9	293.1	304.6	291.1	173.9	207.1	260.5	264.2	348.1	293.4	274.1	295.5	328.1	286.6	312.5	285	292.1	313.9	332.1	272.4	317.9
65	526.1	493	350.2	477.6	367.5	298.4	270.6	210	219.6	177.2	190.3	250.7	243.8	174.5	214.5	254.7	244.6	274.2	206.6	266.9	239.5	187.5	225.9	215.2	192.7	236.6	171	186.7	189	186.2	173.7	180.8	161.4	190.7	167.4	166	160.4	177.5	166.7	241.4	172.3	159	454.6	733	750.1	703.9	677.8	782.4	761.2
0	278.5	268.2	264	288	270.3	235.9	240	245	240	242	295.3	246.1	223.5	207.9	201.4	240.8	199.5	198	NaN	NaN	NaN	NaN	NaN	NaN	NaN	NaN	NaN	NaN	NaN	NaN	NaN	NaN	NaN	NaN	NaN	NaN	NaN	NaN	NaN	NaN	NaN	NaN	NaN	NaN	NaN	NaN	NaN	NaN	NaN
66	584.1	983.1	964.5	1141	1070	962.4	1008	987.9	1174	1064	951.5	973.6	743	754	643.4	565.5	525.9	463.6	358.5	385	396	428.4	445.5	468.8	422.3	386.5	389.8	407.8	389.8	378	312.1	359.9	360.3	362.2	368.5	337.4	289.5	329	388.3	354.2	368.2	367.3	383.4	296.2	344.9	321.7	400.3	434.1	437
0	256.7	229.9	203.6	172.6	206	206	218.1	197.5	225.2	262.2	199.5	162.7	169.8	189.1	145.6	191.7	161.6	167	167.9	174	175.9	152.4	171.1	173.1	197.3	142	166	142	176.1	151	162.4	NaN	NaN	NaN	NaN	NaN	NaN	NaN	NaN	NaN	NaN	NaN	NaN	NaN	NaN	NaN	NaN	NaN	NaN
0	266.8	229.5	279.8	207.5	230.8	235.9	210.4	207.5	206	227.6	222.8	210	181.5	219	217	226.1	225.8	227.8	192.2	203	219.3	198.2	196.5	205.2	197.6	173.3	238.4	177.9	217.8	191.1	150.2	183.6	168.6	177.3	162.7	172.8	195.7	152.2	175	170.8	182.4	178.5	148.3	161.3	153.3	193.5	144.8	178.6	166.6
67	229.5	197.5	240.3	195.4	159.4	305.9	194.5	225.1	245.1	239.1	201.6	203.9	234.4	263.2	208	210.6	183.9	186.5	139.4	170.5	236	186.8	152.7	189	177.8	241.2	216.8	266.5	197.4	185.5	207.4	179	214.5	205.7	163.3	195.3	221.5	213.3	246.1	213.3	186.6	198.2	169.6	175.5	201.8	218	158.7	183.9	198.9
68	415.9	469	337.8	388.1	417.4	428.5	388.5	369.2	298.3	308.4	299.4	299.5	312.5	265.4	242.8	299.4	280.9	272.7	309.7	277.6	262.1	233.9	286.6	245.5	206.3	263.6	235.1	238.5	229.9	221.5	246.1	212	267.1	220	250.3	246.8	272.1	227.8	265.1	566.9	1044	936.5	1018	854	NaN	NaN	NaN	NaN	NaN
69	229.4	260.3	303.9	251	195.8	221.9	328.7	283.8	194.4	210.2	261.8	266.6	234.1	159.2	205.1	187	247.3	214.4	172	176.6	199.7	196.4	213	158	188.6	197.2	193.9	162.4	186	188.5	168.6	197	186.5	202.2	195.6	170.2	193.6	164.4	256.9	183.2	176.5	133.8	195.3	166.5	230.1	212.4	198.4	188.2	209.8
0	400.2	356.1	292.3	332.4	304.4	297	331.9	312.5	291.5	294.9	250.2	292	259.3	270.9	224.6	292.3	288	244.6	254.7	288.3	274.7	305.8	283	306.8	264	237.7	249.5	282.4	280.9	280	266.9	301.3	298.2	273.4	287.4	272.6	276.9	263.5	272.5	253.6	288.4	324.7	329	318.1	234.5	988.5	837.2	1030	973.4
70	1078	689.6	505.5	574.6	500.4	387.7	326.7	321	334.2	321.5	265.5	272.9	337.4	272	264.6	283.5	299.1	248.6	315.6	291.7	255	194.5	195.5	190.6	234.3	183.9	180.1	173	192.7	177.5	197	202.6	178.1	197.2	207.6	173.6	180.1	173.8	210.7	186	178.6	195.8	156.6	203.7	178.7	193	179.5	166	167.5
0	569.2	942.3	757.4	625.6	634	686.1	639.4	528.6	416.5	443.1	438.5	400.8	418.3	424.8	407.4	405.1	346.1	382.7	323.1	338.3	325.3	324	362.5	320.2	314.8	375.8	331.8	304.7	331.7	331.1	394.5	327.8	397.7	323.6	350.2	378.1	385	338.2	311.6	316.5	389	329.5	303.9	336.3	326.1	330.7	367	374	387.5
71	418.6	435.8	429.2	453.6	363.6	370	343.5	381.5	381	359.9	297.4	320	374.3	377.3	331.1	365.6	287.7	245.7	268.6	322.1	296.9	335.9	321	356.7	392.1	289.7	349.9	249.3	274.2	360.5	266.9	322.1	284.7	261.8	251.2	268.9	258.1	264.6	246.5	244.3	283.5	272.8	268.9	267.2	264	312.3	270.3	261.6	269.6
72	359.3	378.4	370.1	390.6	388.5	370.9	362.5	363.1	479.5	356.5	398.1	413.5	348.5	314.6	360	332	306.1	334.9	338.3	394.5	324.1	304.3	333.4	288.9	281.5	256.4	286.8	232.5	351.2	222.8	252	228	204.5	234.9	279.7	214.4	207	240	238.5	310.5	278.9	263.3	247.2	309.5	245.9	270.1	268.3	254.5	290.2
0	238.7	213	243.1	197.1	221	237	215.2	254.6	223	262.5	229.5	205.3	232.5	200.8	203.3	238.9	248.8	232	219.2	242.7	239.7	211.4	240.3	207.4	206.3	212.4	200.8	249.5	211.7	246.4	211.9	262.3	187.4	167.1	196.2	213.1	206.3	242	215.1	230.8	222.2	247.6	224.4	221.5	222.3	193.7	227.4	270.1	234.5
73	778	836	746	689	699.4	718.5	727.5	674.7	609	507.6	586.6	656.2	482.4	479.9	360.3	386.3	315.3	301.5	350.5	364	437.2	298.1	376.9	361.5	322.5	279.9	305.6	409.4	318.9	380.9	333.3	428.1	419.9	384.6	368.7	363.8	408.2	353.6	370	324	365.2	349.2	362.8	359.3	365.5	380.5	403.1	355.8	448.3
74	1025	961.1	892.8	710.9	626	473.7	415.3	344.1	300.2	314.3	267.9	285	277.1	286.5	258.6	263.4	235.8	241.3	201.9	262.5	270.2	250.1	188.6	197.1	168.1	194	168.2	239.8	203.9	214.5	242.8	215.4	229.7	182.5	189.7	184.5	229.8	207.4	228.5	154.7	230.1	180.4	191.6	165.9	202.3	158.7	192.3	165.2	218.7
75	333.2	275.6	208	245.1	259.1	272.5	231	195	244.5	200.8	185.5	213	188.9	204.2	222.8	241	221.9	179.5	187.8	189.3	243.5	230.8	215.3	170	251.2	219.8	209.9	229.5	244.5	189	212.7	193	191.1	205.4	224.4	210.5	222.2	262.4	229.9	184	208	184.8	199.3	154.3	179.5	175	157	146.6	199
76	514.1	447.6	361.5	275.7	369.7	362.1	309.7	295.5	314.5	280.1	293.8	321.1	300.9	290.1	334.3	278.9	310.8	272	241.5	197.1	195.1	188.5	188.2	185.9	176.9	192	204	204.7	169.5	144.7	147.8	135.5	156.8	185.4	123.5	142.4	148	174.4	150.2	137.3	159.6	165	158.6	161	156.1	152.8	146	161.5	148.1
77	443.1	327.3	409.6	413.3	441	470	461.5	393.5	471.5	370.9	325.1	405.4	324.1	363.5	366	358.5	374.1	392.7	295.6	329	331.2	334	305.8	306.6	392.8	370.1	339.6	380.7	339	313.7	340.8	375.5	365.5	349.9	334.5	373.5	333	355.8	322.8	315.3	337	369.3	373.6	300.5	306.4	359.2	349.3	334.8	306.4
0	433.5	436.9	432.6	442	483	467.2	463.8	421.4	482.4	400.6	388	348.9	410.2	446.2	347.5	431.3	431.9	414.5	390.5	400.7	340.2	365.7	399.1	339.1	437.5	403.7	367.7	362.5	364.5	425	413.6	375.2	341.5	355.1	378.6	428.9	353.2	355	390.9	390.2	398.7	413.3	409.7	382.5	386.2	444.3	454.9	455.1	399.8
0	267.9	266.2	266.2	258.5	290.3	252	217.4	269.7	246.7	236.5	221.8	193.5	271.3	227.7	222.9	235.5	206.2	215.5	198	216.5	228.7	226.7	249.9	216.7	241.1	215	190.9	266.2	215.1	211.5	220.7	220	244	223.1	213.3	256.4	191.5	205.4	192.5	195.4	199.9	202.6	199	200.8	202.9	162.4	189.6	208.8	176.9
78	362.2	387.1	340.6	377	350.7	266.3	263.5	240.9	229	218	258.7	255.8	297.6	233.1	234.9	262.8	232.9	249.3	202.7	287.1	218.6	209.3	197.8	169	188.1	175	210.7	208.9	207.4	183	165.1	172.6	189	179.3	186.6	148.1	167.5	184.6	169.8	174.2	162.8	174.7	167.4	156.9	174.2	150.2	188.5	181.6	163.3
79	244.2	368	276.3	260.9	257.7	250.1	272.5	273	234.7	322.5	254.3	285.9	256.2	255.8	222.3	299.3	246.8	248.8	270.6	269.2	237.3	224.9	221.9	268.5	196.9	288	193.8	210.8	257.8	215.5	243.9	211.5	304.2	297.5	198.9	169.4	357.7	268	243.8	248.5	273.9	327	311.6	279.3	261.8	219.8	243.1	291.9	261.8
80	534.4	507	510	414.3	408.7	378	372.5	356.7	497.8	459.8	382.1	386.3	470	433.6	428.6	369.7	446.1	393.9	385	366.2	362	366.2	404.8	381.2	387.2	508.8	360.6	428	365.3	418	396.8	370.3	335	341	317.8	336	286.2	281.1	361	252.2	320.2	292.4	323.5	324.2	311.6	287.5	264.8	266.8	261.8
81	375.1	364.3	405.2	367.4	385	413.6	342.3	362	386.1	322.3	360.6	299.9	243.2	296.2	306.5	292.4	236.6	273.3	238.3	272.9	270.4	271.8	221.6	242.6	242.8	218.9	209.4	218.4	234.7	227.3	189.9	224.9	229.9	248.2	262.9	187.3	251	337.1	329.5	302.5	292.1	247.9	219	283.2	343.6	260.2	274.4	330.1	282.9
0	452.4	488.4	381	442.8	423.2	435.3	478.6	458.9	394.9	429.4	374.3	411.5	372.3	483.7	436.6	384.6	363.6	368.6	371.9	400.2	420.9	376.3	349.6	367.2	408.3	367.9	367.3	337.1	338.7	383.3	382.5	343.4	373.3	295.4	302.6	352.9	361.8	371.6	388	362.1	347	363.5	352.5	308	320.5	377.7	408	355.1	301.7
82	399.3	334.9	335	328.7	379.5	324	315.9	338	236.7	315.9	296.8	287.8	301.1	282.4	325	287.4	304.6	241.5	335.9	274.5	247.5	270.4	303	305	278	312	263.3	301.8	284.6	325	281.5	330.6	320.4	262.5	326.3	263.4	280.4	255.8	248	286.2	341.4	272.5	279.8	271.5	277.3	311.3	277.3	241	264.9
83	351.4	377.7	383.5	340.7	295.7	256.6	293.9	361.7	349.8	270.8	297.8	257.1	293.6	250.2	212.9	277.5	251	242	275	249.4	283.2	258.1	263.8	220.7	272.9	198.4	251.8	229.8	240	271.5	297.5	261.5	289.3	321.8	295.2	305.3	260.8	216.2	292	278.4	236.9	240.4	263.9	271.8	273	294.2	275.3	281.3	316.9
84	297	243.5	253.7	275	186.8	230.4	223.8	233.9	254.4	243.2	229.2	217.9	209.8	216.8	231.6	156.6	254.3	206.8	180.4	223.3	183.7	215.2	184.2	185.4	202.3	165.8	198.6	187.6	208.6	165	165.5	222.7	160.8	199.5	219.8	244.7	179.9	164.1	170.9	210.5	170.7	149.2	149.4	179.3	146.3	176.4	141.5	157.9	170.3
85	333.9	219.7	247.1	304.2	305.5	314.8	262.4	274.8	253.6	286.4	232.3	257.3	258.1	241.8	251.5	347.2	267.1	307.6	216.9	270.1	217.9	218.6	232.5	259	276.1	229.5	249.9	236.5	222.3	206.7	208.1	169.6	214.8	233.5	242	237.9	256.1	272.5	208.3	219.2	233.8	209.5	214.5	209.7	202.7	211.9	227.8	282.6	217.5
86	363.3	408.5	392.5	485	403.7	479.8	398.3	350.5	422.9	482	301.5	277.6	286.3	297.2	246	282.8	301.7	346	295.5	296.2	273.5	284	294.7	262.5	245.8	305.3	291.8	269	268.2	303.5	348.7	328	293.8	322.8	286.4	299.5	356.4	343.8	338.9	310	344.5	267.7	280.5	334.2	372	301.2	294.8	330.4	280.3
87	453.9	357.8	424.4	405.2	458.3	422	369.2	471.8	398.6	389.6	405.8	380.2	399	466.3	420.1	385.2	373.5	420.2	325	346.2	360	357.7	357	342.7	372.7	352.7	338.3	366.7	324.5	361.3	314.2	341.1	346.7	320.7	359.9	397.8	308.4	316	314.8	338	354.5	338.9	331.1	361.5	311.5	309.1	330.8	276.7	325.6
88	353.5	341	360.8	265.2	277.5	298.9	289	335.1	297	262.8	214.2	240.9	247.9	287.1	269.9	324.8	273.4	268.5	247	199.6	236.2	242	248.6	245.3	212.2	247.4	232.1	252.6	233.6	215.5	213.1	261.7	205.6	258.6	256	254.1	270	275.5	263	228.3	228.3	177.9	245.4	216.3	275.8	221.6	176.3	216.5	253.5
0	337.2	441.4	379.1	383.4	339.6	398.7	364.3	316.9	346	319	310.8	314	287.9	288.5	331.9	301.5	276.1	322.1	229.9	259.9	265.5	291.4	295.9	267.9	273	291.8	233.3	210.8	221.6	267.4	233	246.9	240.9	229.3	246.4	230	224.2	207.2	237.8	254.5	251.3	269.6	256.4	223.2	279.8	229.4	251.4	186.4	257.1
0	249.7	231.2	213	220.7	179.8	193.5	220.5	269	236.2	242.1	218.5	218.9	230.2	249	253	253	258	276.2	231	224.1	229.6	241.2	247.9	267.5	260.9	265.2	240.7	213.8	281.3	251	238.8	270.4	245	230.9	262.9	196.9	NaN	NaN	NaN	NaN	NaN	NaN	NaN	NaN	NaN	NaN	NaN	NaN	NaN
89	563.6	542.3	528.2	446.7	480.9	455.8	488.9	482	500.4	452.5	426.3	499.5	398.6	385.5	419.1	449.3	473.5	411.3	398.3	504.8	412	409.8	428.2	380.7	437.5	482.8	421.7	434.8	378.6	352	388.8	379	423.8	414.4	364	413.7	348.5	382	422	354.6	386.1	426.1	448.5	406.9	385.4	402.1	328.5	438.8	377
90	444.2	470	432.3	411.6	406.6	417.1	414	378.4	349.8	372.1	414.5	399.8	343.7	365.2	395.8	339.2	387.4	385.4	344	421.9	421	372.7	299.4	323.7	387.4	350.9	339.3	351	371.7	311.5	267.2	363	341.3	356.2	348.8	400.7	324.8	309	320.3	329.5	371.2	328.6	301	349.5	319.8	314.8	351	318.9	341.9
91	366.4	386.6	317.4	320.8	442.8	269.2	272.5	343.2	303.2	283	281	297	357	280.8	279.9	277.1	302.8	266.4	264.2	265.3	253.6	228.9	251.1	230	262.9	264.8	229.7	274.4	265.5	254.1	273.5	290.5	277.1	250.1	310.6	318.7	268.9	340	272.5	297.7	297.2	295.3	251.3	250.5	223.7	282.6	250.9	227.6	257.9
0	284.2	272.4	222.7	282.2	274.7	308.1	285.9	234.7	302.3	207.5	288.6	235.6	233.9	256.5	256.8	202.2	282.5	257.9	239.6	280.6	212	290.5	236.7	295.4	252.5	295.2	225.2	284.3	283	274	276	291.7	255.5	247.2	270.2	249.5	285.1	203.1	243.6	189.7	208.3	271.4	292.3	273.4	242.9	298.8	199.9	263.9	212.4
0	332.3	223.5	315.2	330	251.4	264.2	246.3	253.7	223.2	261	204.3	211.8	257.4	247	283.2	246.9	210.2	202.5	227.1	232.3	200.2	200.8	232.2	226.2	194.3	244.7	242.8	221.7	200.5	188.2	234.5	213	237.7	199.8	182.2	266.6	214.6	259	245.2	219.1	240.6	261.4	218.1	259.4	244.5	223.6	253	251.8	212
92	405.8	509.3	474.6	426.5	362.5	371.4	392.3	389.8	373.6	383.8	311.8	356.8	283.9	402.9	462.5	380	405.2	450.2	305.8	314	385.7	366.2	388.8	404.6	458.3	321.7	338.2	434.9	411	426	446.9	459.3	478.5	345.4	388.8	443	397.5	402.3	392.4	412.8	411.8	395.5	381.5	373.5	379.3	460.5	481	453.8	451.3
93	291.3	265.9	248	240.6	270.7	258.3	237	224.3	234.1	256.6	286.3	287.6	209.8	294.3	238.5	238.7	288.2	209.8	223.6	282.1	278.8	309.6	230.1	311.3	278.6	296.7	281.4	326.1	280.2	276.5	288.9	256.2	329.4	307.5	287.9	337.8	269.7	309	324.6	298.9	336	369.1	334	383.1	333	353.9	366.2	411.5	367.8
0	214	185.4	221.5	168.7	197.1	165.5	201	192.9	177.5	189.1	134.8	158.3	166.3	175.6	216.9	148.7	146.5	195.5	213.7	148.1	185.5	210.1	146.7	186.8	168.1	175.9	166.9	213.3	229.4	126.5	196.9	186.9	177.4	153.3	181.5	195.3	181.8	242.3	205.8	173.1	237.1	166.4	159.6	194.3	222.5	191.2	204.2	225.5	215.9
94	355	629.1	1246	1002	1147	1125	1168	1230	1045	1202	1112	1137	1088	714	642.7	599.2	490.1	374.4	350.9	400.8	361.3	355.4	380.2	374.4	343.5	374	329	370.5	331.8	332.6	325.9	304.4	295.6	359.2	287.5	313.5	335	329.3	321.8	310.3	257.1	288.6	327.8	336.3	351	416.9	381.5	317.9	333
0	348	382.5	350	292	349.9	375.1	331.8	291.9	313	307.2	320.3	338.8	312.3	309.5	278.3	282	362.5	301	342	338.8	298	357.4	323.3	336	317.7	310.2	284.7	274.7	294.3	287.1	260.1	280.6	296.5	360.8	344.3	309.7	282.2	231.2	289.4	297.7	272	294.8	264.1	272	265.4	324.3	342	259.6	NaN
95	208	206.4	136.7	180	179.1	170.3	166.2	148.1	176.3	139.6	128.3	169.5	121.5	177.9	171.7	183.4	116.3	178	174.5	148.4	172.9	168.4	139.5	180.8	146.4	142.3	126.6	150.2	169	176.3	174.9	147.6	147.9	130.7	165.8	148.1	175.6	169.8	148.6	157.6	164.8	218.6	155.9	172.4	168.9	139.4	143.6	153.4	171.1
0	260.5	252.9	274.4	261.3	192.7	200.2	219.4	249.8	228.4	221.5	184.7	207.1	188.2	234.1	206.2	158	159.8	178.5	217	185.6	178.4	191	212.8	208.9	166.4	153.7	214.8	175	192	161.9	163.7	180.4	193.1	194.5	202.7	227.4	191.4	184.6	198.8	NaN	NaN	NaN	NaN	NaN	NaN	NaN	NaN	NaN	NaN
96	194.4	221.5	182.4	187.5	187.9	164.8	214.5	169.3	181.5	172.8	132.3	167.6	198.2	155.8	195.5	159.7	192.2	164.3	157.5	171.3	147.4	125.1	149.9	191.4	160.6	142.6	186.5	168.6	120	140.7	148.9	161.6	148.8	173.7	138.1	154.2	131.1	133.1	161.1	126.8	153.8	155.6	132.2	133.1	150.8	150.3	158	174.2	145.7
97	299	288.5	272.4	313.4	285.2	271.5	232.1	282.6	254.6	304.6	280.1	264.3	261.6	248	288.5	236.9	317	282.2	263	265.7	299.3	293.7	254.9	259.7	296	287.3	247.5	233.8	224	271.7	255	237.6	332.9	225.1	308.2	291.1	270.5	255.5	300.3	280.8	242.5	266.4	266.1	294.8	297.6	282.1	287.1	295	255.4
98	233	245.8	248.8	238.3	287.2	239.4	235.4	188.2	180.1	235.6	235.7	188.8	219	200.4	188.4	168.9	210.5	178.1	198.3	206.9	197.4	184.9	151.3	192	179.2	181	192.8	221.6	193.5	243.8	182.1	242.4	263.3	182	172.5	183.7	179	180	172.5	182.1	187.9	210.7	185.4	180.3	172	193	201.6	180.7	172.4
0	178.9	251.1	228.8	258.6	242.2	220	240.1	233	234	223.2	249.4	206.8	252.6	223.9	205	192.5	178.8	183.6	176.8	179.2	201	191.5	245.7	184	208.5	200.4	NaN	NaN	NaN	NaN	NaN	NaN	NaN	NaN	NaN	NaN	NaN	NaN	NaN	NaN	NaN	NaN	NaN	NaN	NaN	NaN	NaN	NaN	NaN
99	259.9	241.1	173.1	196.7	179.2	278.3	219.5	169.2	151.5	165	209.9	157	148	190	172.5	149.4	158.8	136.8	149	159.5	171.9	162	159.5	135.3	157.9	168.4	176.3	166.4	164.4	132.8	167	142.1	161	139.6	125.1	150.8	185.4	142.8	145.2	185.5	182.8	133.3	147.9	178	168.6	146.2	131.4	142.4	154
100	642.1	552.6	395.1	399.8	437.2	415	324.3	470.1	383.4	353.2	421.4	347.3	452.4	336.8	320.8	343.4	411.8	404.8	328.8	378.8	309.3	301.3	318.8	363.8	410.7	380.8	379.3	347.8	401.7	402.6	383.5	425.5	412.6	434.3	355.2	385.7	346.7	345.8	379	353.2	370	319.2	401.7	425.5	388.5	413.2	431.2	371.7	359.2
101	484.1	559.5	513.4	500.4	452.7	521.1	550.5	573.5	537.4	569.4	530.9	492.2	509.8	468.8	509.5	392	490.9	489.2	451.6	429.2	388.7	382.6	394.6	363.3	394.7	381.3	409.9	357.4	330.5	322.4	317.7	314.9	350.9	330.5	304	302.9	330	321	312.1	309.8	303	308.4	291.5	286.4	298.9	259.5	297.1	326.4	240.5
0	575.2	559.7	529.6	465.7	462.9	423.1	427	461.1	451.1	425	422.1	457.4	418.4	395	449.9	408.8	465.6	414.8	375.7	407.7	354.1	350.7	386.2	381.5	429	375.8	411.2	392.2	400.6	331.6	325.1	384	397.1	388.6	399.8	370.4	362.9	359.6	461.1	424.9	446.6	458.8	427.5	380.9	349.6	361	285.1	354.5	303.4
102	269.7	252.2	235.4	239.9	234.8	276	271.2	244.5	204.4	200	254.8	261.1	234.1	267.4	214.1	291.4	263.6	263.4	291.9	259.9	249.9	286.4	267	270.5	301.5	299.4	286.5	340	278	296	262.5	287.9	341	260.9	303.3	307.5	290.4	260.5	337.6	316.3	257.6	320.9	271.9	292.3	369.2	249.5	264.9	347.7	358.3
103	435.9	238.9	403.9	378.5	425.4	417.4	396.3	434.5	445.3	508.8	374.5	569.4	543.1	488.8	438.5	447.5	453.7	449.3	376.7	411	370.7	391.4	420.8	410.9	443.9	461.2	380.4	436.4	384	420.8	402	417.5	347.1	273.5	285.5	350.8	297.5	315	301.8	366	373	333.5	288.2	275.2	307.2	336.5	312.3	299.9	291.5
104	147.3	169.6	109.3	167.6	79.09	113.7	118.9	91.05	125.7	142	131	121.3	82.49	129.2	113.9	117.7	118.1	112.8	109.7	111.5	55.78	156.7	90.73	83.71	102.2	110	105.7	108.5	111.4	147.7	163.6	77.22	105.5	111.3	100.6	79.59	90.54	84.52	91.11	84.06	91	123.5	87.45	108.8	118.1	98.05	76.51	129.7	138
0	306.6	278.2	225.9	357.9	269.7	303.5	231.4	273.6	233.8	263.8	273.9	267.9	230.6	301.7	199.5	215.1	247.2	255	195.5	243	245.5	256.7	259.5	201.1	222.4	236.3	200.3	184.3	199.3	186.5	203.3	196.7	221.5	213	184.7	184.3	185.7	176.7	148.5	184.8	200	181.4	214.7	161.8	197.8	204.8	144.5	157.9	209.2
0	271	262.6	221.1	189.4	NaN	NaN	NaN	NaN	NaN	NaN	NaN	NaN	NaN	NaN	NaN	NaN	NaN	NaN	NaN	NaN	NaN	NaN	NaN	NaN	NaN	NaN	NaN	NaN	NaN	NaN	NaN	NaN	NaN	NaN	NaN	NaN	NaN	NaN	NaN	NaN	NaN	NaN	NaN	NaN	NaN	NaN	NaN	NaN	NaN
105	320.5	352.1	359	359.6	263	316.6	255	271.1	231.5	288.5	286.7	216.5	321	258.1	261.1	226.5	241.5	230.5	215.5	217	221	236.1	303	437.5	324	221.5	278.5	258	322	236.5	253	218.5	239.5	218.5	268.5	263.5	231.5	243.5	217.5	253	235	215	288.5	207.5	223.5	209.5	249.5	236.5	260
106	260.8	220.5	239.7	322.1	207.5	257.2	243.4	229.9	182	223.2	204.6	232.8	231.3	252.5	228.5	237.9	249.9	211	184.5	251.8	156.8	206	249	197.6	302.4	234.6	212.6	235.4	233	205.4	247.5	234.5	216.1	217.5	237.5	235.7	216.3	242.3	218.5	182	208.6	185.7	200.1	203	173	175.3	183.3	193.4	176.8
107	284.8	300.7	273.6	241.5	235.9	237.5	253.5	241.5	251.1	184.7	188.2	247	195.1	241	237	224.4	220.9	237	233.4	236.1	221.1	242.1	245.5	242.3	242.9	270.5	238.2	221.5	227.3	207.6	232.4	222	225	236.5	236.2	242.5	236.9	239	203.2	226.5	217.5	236.3	203.5	207.6	229.7	198.5	186.9	211.5	214.5
108	178	199.5	203.7	162.4	226.4	162	234	216.4	260.7	227.9	267.5	235.2	147.9	205.6	189	250	190.9	191.4	199.1	206.5	216	208	199.5	239.5	206	248	221.5	230	211	233.5	210.5	234.5	213.4	254.6	207.9	264.9	188.9	225.9	250.5	220	211	256	194.4	241.9	262.4	272.4	253	264.9	221.4
109	470.2	471.5	431.6	488	491.6	481.1	403	425	431.3	400	373.5	483.5	399.2	371	419.8	424.3	453.9	411.3	482.8	411.2	416.4	393.9	440.9	446.4	450.4	386.6	406.1	376.2	385	378.9	368	357.7	437.2	425.5	374.2	336.1	354.5	354.1	342.5	349.5	385.5	374.6	406.5	386.4	359.9	345	374	375.9	344
0	406	402.4	407.6	278.5	357.5	363.5	410.3	320.6	305.7	340.8	374	385	329.7	359	385.3	363.3	383.5	316.1	408.5	377	343.3	330.7	351.1	367.9	334.4	340.5	337.5	370.8	322.5	331.1	333.1	348.5	316.8	360.9	367.1	361.1	367.5	360.5	343.4	324.3	359	402	303.5	331.7	327	361	342.1	299	308.1
110	312.6	271	332.7	324.6	273.4	321.4	334.4	308	293	291.7	266.6	218.5	225.5	206	212.5	202.6	216.5	164	219	198.4	198.5	159.2	161.1	253.5	197	225.5	238.5	226.5	205.5	205.6	210	249.5	224.5	219.5	240.9	212	276.5	164	225	242.5	248.5	253.5	226	272.5	206.9	173.5	201	200.5	207
0	221.5	169.9	151	174.6	150.8	170.9	176.5	208.9	154.6	131.8	147.8	159.7	173.7	167.2	180.8	141.9	154.2	150.1	181	199	145.6	128.5	160.6	182.1	188.6	163	142.2	143	190.6	162.6	202.1	192.1	168.5	116.5	151	159.1	164	144	176.5	168	155.6	159.5	190	149.5	191.1	193.5	202.6	123.9	177.5
0	404.5	350.8	325.9	275.9	322.9	275.2	256.3	230.7	302.4	291.1	241.3	320.5	313.8	280.2	313.9	218	291.6	311.7	259.8	285	283.6	284.5	260.6	256	246.7	267.6	211.5	239.6	232.7	247.8	NaN	NaN	NaN	NaN	NaN	NaN	NaN	NaN	NaN	NaN	NaN	NaN	NaN	NaN	NaN	NaN	NaN	NaN	NaN
0	183.4	224	160.3	174.4	212.6	171.4	146.8	149.5	172.5	144.6	118.1	160.5	120.5	144	164.4	165.4	121	161.5	101.3	134.6	127.5	103.4	141.7	120.1	132.6	118	105.6	121	157.3	123.8	140	134.9	144.5	109	143	102.8	135.6	134.5	150.5	134	127.8	118	128.5	128.5	117	87	133.5	118	125.5
111	237.4	233.5	202.9	185.9	194.2	200.3	219	164.1	232.7	161.9	202.6	189.3	192.5	140.8	220.3	165.6	209.4	176.1	172	183.2	198	200.1	191.5	184.5	206.6	192	233.5	220.6	208.4	192.1	185.5	197	161.6	195.5	185.9	267.6	189	211.5	256.1	185.5	186.5	250	257	222.5	290	306	736.4	1195	1291
112	376.4	313.4	357.4	393.6	479	404.8	431.1	390.3	373.3	352.6	377.5	313.7	362.6	364.2	339.7	301	299.1	333.5	327.9	302.5	308	264.4	255.4	262.4	267.3	261.6	304.5	291.2	235.5	248.6	238.5	246	244	289.2	226.7	260.2	273.3	246.8	258.3	201.9	221.2	236.5	204.3	249.6	226.5	224	204.5	273.2	222.5
113	314.5	316.3	291.6	324.2	217.2	237.1	295.4	274.7	282.5	306.2	319.5	232.9	251.7	222.2	222	264.4	257	292.4	302.5	281	220.7	307	285.7	282.8	301.2	336	298.2	282.2	240.2	258	247.2	258.5	238	245.4	224	287.2	240	287.4	250	266.9	251.4	217.4	254.2	193.1	205.9	202	197.4	222.9	281.5
114	171.9	257.9	175.3	191.7	185.7	228.2	227.7	166.7	209.3	218.6	150.3	181.9	173.9	175	176	201.1	173.4	176.6	172.1	185.1	151	141.3	197.3	168.8	206.6	210.1	153.8	151.4	183.3	164.9	173.1	188.8	155.3	152.1	185.4	129.1	185.4	117.7	181.7	137.7	182.8	186.6	168.9	144.2	163.1	131.3	135.5	165.8	181.7
115	324.5	255.9	299.4	237.4	295.5	262.4	350.5	281.4	310.3	306.2	280.9	303.1	327.3	252.5	314.2	315.6	295.3	265	307.3	332	264.8	270	340.4	307.9	336.2	294	331.2	306.2	312.6	289.8	291.5	348.3	392.7	332.3	407.5	350.2	351	337	365.5	328.2	381.5	363.3	341.7	398.5	317.2	396.5	346.5	381.2	371
0	240.8	167.5	134.4	175.9	177.4	160.4	177.8	146.4	158	206.9	141.4	153	153.4	116.9	146.9	170.4	123.9	137.5	130.3	164.9	153.9	110.9	109.6	155.9	105.5	94.95	124.9	136.4	136.9	116	107.5	132.5	156.9	158.9	110.9	123.9	147.5	165.5	143.9	132	94.48	140.9	103.9	120.9	134.4	101.9	156.8	122.9	102.5
116	471.8	365.3	404.8	440.4	406.1	383.8	431	382.1	359.4	348.8	337.1	332.6	302.7	293.6	303.8	289.6	286.6	279.1	328.6	279.6	282.2	281	286.9	311.8	266.7	254	260.1	241.8	289.9	293.8	297.6	301.5	283.3	283.2	316	351.8	287.6	249.6	275.8	281.3	315.7	263.2	266.1	277.3	341.4	290.6	253.5	282.3	267.5
0	406.4	355.2	360.8	345.5	357.5	349.5	350.6	360.9	326.9	386.1	338.8	337.4	375.9	369.7	345.7	360	345.5	314.7	308.5	295.7	320.5	326.5	341.6	401.1	333.7	293.6	364	337.3	384.1	315.5	388.7	346.3	357.7	354.5	357.8	430.2	341.4	397.1	369.5	349.8	453.3	396.8	404.8	394.5	421.3	393.7	415.8	426.4	436
0	231.1	261.5	282.6	280	261	220.6	244.5	192.1	222.5	308.6	214.3	233.9	253.1	160.9	290.5	248.1	174.9	190.9	260.6	228	234.1	195	192.4	205.4	208.9	198.4	242.1	190.4	163.4	167.5	176.6	194.4	240.6	211.6	298	269.5	306.6	233.7	223.6	257.6	295	286.6	253.4	286	272.5	219.5	148.5	132	220
0	182.6	194	160.6	174.5	184	196.3	225.5	165	172	219.1	188	174.5	179	149.6	185	151.5	155.5	148.6	149.7	148.4	175.5	156	146.6	172.8	148.6	169	177.5	NaN	NaN	NaN	NaN	NaN	NaN	NaN	NaN	NaN	NaN	NaN	NaN	NaN	NaN	NaN	NaN	NaN	NaN	NaN	NaN	NaN	NaN
117	211	263.9	219.4	192.9	207	247.9	214.4	214	187.1	170.5	198.5	166.4	201.6	184.6	202.3	196.9	165.2	167.6	144.8	179.5	214.8	186.9	151.4	163.9	180.3	213.6	185.3	191.8	186.1	155.6	178.9	205.9	169	212.6	220	157.5	231.8	190.9	192.9	199.9	205.5	220	211.1	204.2	205.8	211.9	186.4	222.6	167
118	421.8	362	393	375.8	396.8	375	353.8	417	405.4	368	372.5	388	384.5	372.6	322.7	347.5	351.6	390.3	369.8	330.7	351.5	372	387.3	344.5	358.6	330	331	358.5	386.9	395.9	414	369.6	371	372.7	444.4	382.3	337.7	385.7	396.9	361.4	360.2	333.5	368.9	409	394.6	406.4	372.2	378.6	363
119	170.6	193.6	202.6	207	174	147	188.3	169.6	193.5	170	165.5	156.9	209.5	165.4	149	151.1	139.6	167.7	205.2	166.8	133.3	174.7	199.3	158.4	166.3	183.6	172.5	166.6	217.1	172.4	238.1	146.6	164	164.4	188.5	136.6	198	158.6	209.3	190.3	192.7	182	176.4	169.5	195.9	178.5	175.4	163.1	162
120	280.2	255.9	322.8	260.2	252.6	262	248.7	261.1	265	284.8	246.4	275.9	296.5	288.5	302.5	361.1	720.3	821.7	762	726	821.2	813	771	826.5	908.5	663.1	733.3	715.2	745	741.5	750.6	673.5	759.3	658.5	518.5	459.5	397.2	406	407.8	332	289.4	317	329.1	329.6	327	268	255.4	275.6	287
121	364.3	337.5	380	330	344.8	322.4	382	333.2	335	290.9	350.9	345.5	349.3	312.8	319.6	321.5	389	299	281	349.5	288.5	311.8	323.5	316.8	322.7	304	347.1	333.5	394.8	320.6	293.8	343.5	360	329.6	297.4	340.3	363.3	369.9	335.1	314.8	284.8	332	369.7	361.8	386.8	334.8	370.3	392.1	362.3
122	318.5	285.9	334.5	193	194	241.5	252	162.1	249	181.8	187.8	183	176.1	268.9	200.3	284.9	247.2	238.6	276.8	292.2	273.8	334.1	360.9	353	327	346.8	316	356.6	384.9	366.9	364	440.6	459.9	456.5	479.2	467.4	401.5	424.1	407.7	393.9	403.8	363.9	435.4	1266	1272	1036	1097	1157	1159
123	254	204.4	166.8	191.5	220	224.5	188.5	256.1	183.9	216.3	197.8	237.7	169.1	231.3	235.5	181.8	225	169.2	193.6	209.5	235.9	211.3	232.5	225.7	180.6	190.1	206.7	222.1	234	201.6	238.7	233.1	262.6	245	248.7	224.5	222.1	241.3	210.5	248.3	203.6	217.7	187.3	210.5	218.1	206.9	199.4	204.4	210.9
124	429.4	436.5	381.9	346.5	475.1	345.9	374	367.8	390.4	352.2	336.7	389.4	335.5	329.1	340.1	379.5	339.2	330.9	350.9	404	339.1	355.3	349.1	425.8	384.9	381.3	466	425.3	415.1	470.3	456.1	415.1	456.2	465.6	465.6	495.4	468.1	429.1	439.2	456.4	419.9	416.4	445.7	444.1	371.1	471.8	425.6	464.9	440.5
0	354.3	235.1	250.1	265.4	271.9	261.5	271.9	252	238.5	236.1	272.5	241.2	210.7	251.1	223.5	225.4	194.1	245.1	207.9	223.1	NaN	NaN	NaN	NaN	NaN	NaN	NaN	NaN	NaN	NaN	NaN	NaN	NaN	NaN	NaN	NaN	NaN	NaN	NaN	NaN	NaN	NaN	NaN	NaN	NaN	NaN	NaN	NaN	NaN
125	597.1	534.6	522	520.3	594	477	478.4	463.1	515.7	448	438.5	444.5	435.9	407.6	421.5	488.2	388.9	386.8	369.6	387.3	348.5	368.2	328	374.7	356.8	363.5	388.6	415.2	407.8	387.2	374.1	393.9	367.4	386.9	366.1	365.4	365.9	344.9	401.3	372.5	353.8	279	358.7	332.6	345.6	300	314.6	333	355
0	NaN	NaN	NaN	NaN	NaN	NaN	NaN	NaN	NaN	NaN	NaN	NaN	NaN	NaN	NaN	NaN	NaN	NaN	NaN	NaN	NaN	NaN	NaN	NaN	NaN	NaN	NaN	NaN	NaN	NaN	NaN	NaN	NaN	NaN	NaN	NaN	NaN	NaN	NaN	NaN	NaN	NaN	NaN	NaN	NaN	NaN	NaN	NaN	NaN
126	425	396	478.8	353.9	358.8	416.6	365.7	397.3	355.5	360.3	392.6	267.7	274.2	366.5	333.2	373.9	369.2	298.1	369.3	319.7	339.8	324.7	381.5	374.7	355.6	407	382.8	391.5	373.9	408.5	383.3	436.3	417.6	419.2	334.7	432.9	419.8	416.9	380.5	410.4	391.3	363.7	397.5	334	375.2	378.3	341	399.8	357.3
0	181.4	210.5	219.8	231.6	236.5	185.5	127.6	217	189.5	178	171.5	168.8	169.5	157.1	209	208.5	150.5	206	184	168	206.6	218	177	191.5	161	213.3	231.6	221.7	176.1	173.8	198	208.7	144.5	222.7	164.3	210.7	213.7	192.5	227.1	229.5	195	219.7	198.7	213.2	178.6	212.3	194	187.3	249.5
0	1083	927.3	1012	1040	1091	918.9	906.7	915.8	1129	1114	727.9	1116	1367	1388	1177	1115	1000	1540	772.2	1146	1254	1198	1264	1031	1057	1025	1075	1216	1186	1088	1328	865.4	904.8	691.5	551.4	507.4	450.3	371.8	538.7	694.4	640.9	479.4	493.4	278.3	527.3	438.6	572.9	406.3	314.9
0	239	269.1	231.6	273	238.3	222.8	231.2	245.5	260	224.5	575.5	704.4	684.9	650.7	623.3	659	658.8	706.4	586.7	660.5	728.2	577.3	584	629.9	574.9	651.2	618.4	639.7	616	517	447.2	390.8	377.4	391.2	404.6	387.4	372.1	368.2	289.7	292.7	264	282.9	290.2	288.9	303	254.1	233.1	282.6	284.8
127	212.7	203.3	133	228	269.5	229.3	219.7	224.1	217.4	221.1	248.2	215.8	172.7	228.4	199.7	232.5	179.1	182.9	175.9	259.6	191.8	195.9	223.1	199.2	180.1	207.2	256.9	220.5	243	228.1	224.2	204.6	207.7	198.7	237.7	222.9	196.3	219.3	181	192.5	187.5	248.9	210.2	217	236.3	206.2	206.6	216.4	243.7
128	319.5	305.8	258	311.6	288.1	260.4	246.7	282	286.6	266.5	259.6	269.5	230	274.6	247.1	240.5	264.1	294.7	243	261.7	261	264.9	269.9	300.9	264.6	272.9	268.3	275.5	233.3	286.8	264.6	263	268.5	255.6	262.5	267.7	286	247.9	262	236.3	229	227.8	253.2	279.6	272	321.1	237.1	297.4	287.6
0	1202	1186	1139	1113	1142	1061	1031	1136	927.7	1057	992	999.5	976.9	641.9	NaN	NaN	NaN	NaN	NaN	NaN	NaN	NaN	NaN	NaN	NaN	NaN	NaN	NaN	NaN	NaN	NaN	NaN	NaN	NaN	NaN	NaN	NaN	NaN	NaN	NaN	NaN	NaN	NaN	NaN	NaN	NaN	NaN	NaN	NaN
129	197	263	198.6	127.7	189.5	174	178.5	214.1	169	141	144.8	186.5	166.5	195.5	181.4	129.4	155.6	174.1	188.8	194.9	124.5	171.1	182.2	190.6	175	157.9	156.3	138.5	190.7	144.8	200.5	143.4	199	178.9	182	148.3	173.3	162	176.2	179.5	155.8	115.7	169	182.9	172.3	194.7	148.9	165.9	112.6
130	188	214	181.3	192	218	196	205	300	378.5	459.5	543.5	393	478.5	491	504.5	425	325.5	425.8	390	361.5	394.9	614.3	636	603	621.4	640	539.2	424.4	490.5	443.2	400.3	371.1	406	352.2	297.6	346	299.1	336.1	292.1	299.7	313.8	277.6	266.4	313.6	276.6	331.5	282.4	350.6	257.5
131	451.4	405.9	370.4	427	356.4	351.8	320.6	333.3	353.5	343.6	297.4	310.5	326	315.1	335.5	337	323.5	298.9	341.5	348	314.4	316.9	312.3	347.4	385.5	369.2	356	367.4	328.6	399.6	374.1	359.1	373.4	378	355.5	417	377.2	478.4	490.5	378.8	425.1	405.1	398.7	364.5	374.4	411.8	362.6	389.3	444.9
0	135	170.7	194	197	177.4	215.8	124.5	191.9	199.3	181.1	191	195	210.5	215.5	162.5	167.6	172.4	159	137.5	178.4	187.8	86.33	NaN	NaN	NaN	NaN	NaN	NaN	NaN	NaN	NaN	NaN	NaN	NaN	NaN	NaN	NaN	NaN	NaN	NaN	NaN	NaN	NaN	NaN	NaN	NaN	NaN	NaN	NaN
132	180.7	202.8	144.3	174.8	136	138.6	128.7	163.3	119.9	144.9	161.9	154.6	155	131.3	153.7	141.1	171.9	155.2	145.1	157.1	179.1	124.7	147.1	119.4	128.7	118	171.3	114.7	135.6	131.3	126.2	166.7	113.2	137.6	129.2	158.8	143.2	98.63	151.6	145.1	138.6	154.1	143.2	117.5	130.9	115.5	129	162.5	140.6
133	185.5	184.8	186.4	161.2	237.7	160.3	219.4	186.6	187.7	228.8	215.9	181.8	226.3	197.6	164.5	140.7	174.6	182.2	198.4	201	195.6	169.1	224.1	180.8	149	207.4	211.8	167.8	189.2	168.2	186.9	201.7	138	175.6	138.6	195.1	211.2	194.9	177.9	175.8	164.7	156.7	226	209.4	176.8	211.3	197.7	166.6	201.5
134	293.4	220	161	265	227.7	206.7	119.6	196.8	145.3	130.2	212.6	197.4	158.2	182	215.3	146.8	210.7	202.5	203.7	150.6	150.6	199.2	206.6	198.2	149.4	232.5	172.9	136.4	129.3	151.7	164.3	152.1	151.2	146.6	163.2	174.3	141.5	162.8	168.5	167.8	140.2	156.5	162.6	172	124.8	134.8	164.6	160.6	189.6
0	218.3	238.8	219.7	222.1	241.2	170.5	206.4	154.1	185.9	204.1	190.5	228.7	206.7	160.2	225.2	189	160	134.8	139	137.7	145.2	126	142.7	123.3	159.2	164.6	155.4	165.9	162.7	153.8	126.5	156.8	150.3	158.9	174.2	144.5	154.9	166.7	170.2	151.4	155.1	160.7	167.4	141.4	161	113.6	167.1	159	190.7
135	319.1	306.5	274.4	339.1	287.9	334.2	187.1	295.7	313	259.2	259	293.5	331.5	273.6	257.3	286.8	283	302	214.3	240	268.5	253	241	263.6	299.6	307	304.1	291	287.4	251.5	263.4	328.4	238.2	270.4	244.7	322.7	264	263	250.3	258.8	306.3	296.5	304	244.8	286.9	234	294	217.5	243.5
136	218.2	257.5	189.3	217.3	247.6	176.7	243.2	193.9	280.5	195	252.5	144.6	159.7	210.8	137.6	259.9	278	184	253.9	197.5	179.5	184.5	149	196.9	246	207.5	174.9	229.4	232.8	220.7	187.4	241.9	157.4	211	213	185.9	242.7	242.8	209.7	305.3	299.9	276.4	212.3	233.3	218.6	269.1	197.8	262.3	255.8
0	NaN	NaN	NaN	NaN	NaN	NaN	NaN	NaN	NaN	NaN	NaN	NaN	NaN	NaN	NaN	NaN	NaN	NaN	NaN	NaN	NaN	NaN	NaN	NaN	NaN	NaN	NaN	NaN	NaN	NaN	NaN	NaN	NaN	NaN	NaN	NaN	NaN	NaN	NaN	NaN	NaN	NaN	NaN	NaN	NaN	NaN	NaN	NaN	NaN
0	NaN	NaN	NaN	NaN	NaN	NaN	NaN	NaN	NaN	NaN	NaN	NaN	NaN	NaN	NaN	NaN	NaN	NaN	NaN	NaN	NaN	NaN	NaN	NaN	NaN	NaN	NaN	NaN	NaN	NaN	NaN	NaN	NaN	NaN	NaN	NaN	NaN	NaN	NaN	NaN	NaN	NaN	NaN	NaN	NaN	NaN	NaN	NaN	NaN
137	247.8	231.4	224.1	239.5	202.5	216	219.5	195.1	181.8	269.8	202.3	180.1	214.5	203.2	199.7	208	168.3	217.1	210.5	193.7	193.3	195.2	196.6	226.6	196	176.5	163.5	212.5	217	180.3	198.5	180.9	209	186.6	183.9	176	196.5	175.3	179.7	210.8	192.8	185.5	193.7	177.2	178.3	165	167	208.4	195.7
0	251.1	275	225.2	219.5	270.6	222.6	235.6	258.5	286	279	237.5	259	259.9	238.9	225.3	254.8	309.1	278.7	292.1	273.7	325.1	271.2	286.1	286.9	227	287	294.5	270	288	240.5	226.5	310.9	250.5	290.3	244.5	273.2	302.2	343.5	287.2	260.5	308.7	296.5	226.1	294.7	272	268	174	288.7	338.3
0	293.1	240.8	244.1	275.6	297	246	286.6	249.6	274.6	302.1	249.4	242.5	253.9	279.7	293.1	279	260.6	210.4	239.2	243.4	251.5	238.9	248.5	208.5	260.5	241	228.5	247	242.5	216.9	291	310.1	313.1	343.9	254.9	234.9	243.9	236	249.1	196.9	248	281.5	231.3	272.7	278.5	246.3	230	265	NaN
0	NaN	NaN	NaN	NaN	NaN	NaN	NaN	NaN	NaN	NaN	NaN	NaN	NaN	NaN	NaN	NaN	NaN	NaN	NaN	NaN	NaN	NaN	NaN	NaN	NaN	NaN	NaN	NaN	NaN	NaN	NaN	NaN	NaN	NaN	NaN	NaN	NaN	NaN	NaN	NaN	NaN	NaN	NaN	NaN	NaN	NaN	NaN	NaN	NaN
138	284	282.8	318.3	290.6	220.4	267.1	222.8	206.1	304.5	304.7	273.8	270	253.1	214.2	249.5	224.7	255.1	235	275.6	278	237.4	302	243.4	242.1	244.5	299.9	257.5	248	212	266.5	346.4	249.5	221.9	309.6	312.2	279.2	251.3	271.2	329.7	327.7	312.7	353.3	284	281.2	278.2	282.7	292.5	252.8	254.7
0	NaN	NaN	NaN	NaN	NaN	NaN	NaN	NaN	NaN	NaN	NaN	NaN	NaN	NaN	NaN	NaN	NaN	NaN	NaN	NaN	NaN	NaN	NaN	NaN	NaN	NaN	NaN	NaN	NaN	NaN	NaN	NaN	NaN	NaN	NaN	NaN	NaN	NaN	NaN	NaN	NaN	NaN	NaN	NaN	NaN	NaN	NaN	NaN	NaN
0	330.6	298	262	378.3	353.7	319.9	314.8	332.9	314	299.8	319	301.8	330.6	298	306	260.6	295.5	346.6	302.5	258.6	325.7	316.1	314	372.9	434	355	344	326	351.5	348.5	349.1	332.8	316.7	403.1	321.9	310.4	329.2	308.2	364.7	307.4	280.5	315.5	398.6	294.3	321.7	261.5	401	330.2	315.9
139	272.5	197.5	211.2	228.5	230.5	256.2	241.2	214.3	199.8	208.7	256.4	233.7	212.8	233.9	220.5	185.7	195.9	230	153.9	198.2	199.7	198.3	205.6	227.8	217	208.1	231.6	165.5	191.9	187.7	202.3	203.3	193.1	215.2	187.1	187.9	154.9	164.6	166.2	179.3	225.1	181	189.8	176.1	175	174.1	165.9	217.4	186.5
140	217.9	162.4	171.5	182.8	185.5	187.8	159	147.4	182.6	168.8	173.3	178.1	167.3	175.9	132.1	154.9	113.2	144.9	158.9	156.4	129.9	173.5	179.5	156.7	173	166	168.5	162.5	163	161	161.4	141.2	175.5	178.8	167.8	191.8	149.7	182	189.2	169	170.8	216.2	206.5	163.8	195.7	159.9	219.7	174.9	150.7
141	375.1	368.9	377.3	373.9	384	327.1	396.5	319.7	370.6	341.9	404	305.9	319	343.4	331.5	309.1	383.2	355.8	392.1	387.5	314.8	337.4	351.4	370.4	397.5	393.5	401.5	423.5	349.5	396	395	433	418	389.2	365.1	453	402.6	415	410.3	373.7	409.9	452.6	399.6	385.4	406	377	444.9	390.5	397.8
0	273.5	246	253.6	262.5	233.2	296	254.2	221.8	223.8	195.4	183.6	223.5	267	247	261	230	211	225.2	254.4	206.1	229	204.6	258.9	246.1	256.4	182.4	148.7	195	223.7	192.2	167.4	166.1	158.3	163.1	177.6	199	184	177.6	172.7	148.6	182.6	178.2	195.4	157.3	204	201	169.2	189.4	148.8
142	335.4	336.6	334.5	339.2	289	383.6	295.1	293.8	283.3	313	325.5	283	254.7	242	290.3	279.6	276	311.1	285.2	267.5	301.4	304.2	300	344.2	330.3	325.5	326.9	327	258.6	290.7	307.2	292.7	261.2	312.4	293.3	298.7	298.9	285.2	306.1	282.6	286.2	304.5	328.6	310.7	339.3	291	284.4	317.9	301
143	292	253.3	271.6	258.6	311.7	307.3	278.9	232.5	286.8	278.5	249.8	285.5	223.7	249.4	247.2	251.1	275.9	270.1	271.3	208.3	205.5	234.9	230	266.2	248	233	228	256.7	236.1	238.9	276.1	284.9	259.5	265.1	214.2	255.7	269.7	262.2	281.7	279.5	304.2	298.8	278.4	264.7	273.5	246.2	265.7	241.3	272.9
0	374	473.9	365.5	379	381.8	417	418.3	385.2	380.4	402.5	320.2	356.5	355.3	378	365.5	333.6	405.9	318.2	404.8	377.1	327.8	371.9	344.7	292.5	333.1	328.5	291.5	322.7	332.5	299	341.7	318.5	279	269.5	275.4	349.3	281.5	281.4	300.4	320.2	351.5	290	330.4	310.6	245.9	291.4	NaN	NaN	NaN
144	261.1	219	204	244.9	191.5	211.3	228.2	237.4	198.1	201.6	199.5	201	171.9	216	172.1	194.3	165.9	188.3	198.5	177.2	179.8	193.2	173.4	256.9	176.5	195	177	210	205.6	198.1	210	198.6	231.5	230.5	192	156.3	167.6	194	200.7	201.2	166.4	216.6	189.1	207.7	160	225.8	211.8	162.7	212.7
0	409.2	346.9	372.8	364.5	338.2	380.1	320	340.7	332.4	351.8	354.2	372.9	320.2	299.2	335	301.2	278.5	324.7	314.4	282.5	261.6	324.4	297.9	315.9	280.7	264.1	308.3	240.1	236.3	299	278.2	319.2	283.3	272.9	286.9	227	253.3	262.7	270.3	320.3	286.2	271.4	280.6	299.1	575.4	1063	1030	756.7	291
145	322	354.6	348.7	350.7	307.2	272.7	315	289.7	343.1	329.9	341.3	369.5	414.5	332.6	340	334.5	374.4	344.7	299.3	356.1	298.6	353.1	365.5	355	405.5	328	371.5	333	395	397.8	418.1	341	403.9	395.4	354	326.1	368.6	361.3	354.3	357.5	332.2	353.4	369.6	352	370.5	338.5	377.4	315	410.2
146	254	228.6	329	210.1	238.7	269.6	253.7	269.2	245.2	235.7	300.7	270.3	221	247.6	218.1	275.3	244.6	249.4	225.2	219.8	244.1	214.8	225.1	223.6	216.8	277.4	220.1	260.1	261	279.8	250.1	267.3	281.7	222.9	242.4	250.6	247.5	289.7	272	277.2	289.1	267.1	297.2	280.7	257.6	282.1	288.5	241.8	274
0	252.4	224.1	248.3	205	245.2	321.1	180	218.6	254.2	262.8	271	254.1	242.2	274.9	266	278	292	238.4	238.8	279.8	230.9	266.3	267.2	277.5	266.4	275.1	255.7	219.5	248.9	199	250.5	238.2	220.9	206.8	212.5	278.8	220.8	260.7	248.7	218.2	245.5	256.3	228.8	199	269.3	221.3	240.2	219	249
147	500.5	350.2	299.9	285.5	306	284.9	317.7	336.4	337.3	402.9	364	320.3	268.2	300.5	245	217.9	223.7	256.4	191.5	177.9	217.2	207.8	189.1	186.4	189	204	189.8	240.3	173.3	203.3	249.3	155.2	176.3	128.5	171	177.2	150.8	154.2	154.2	146.1	174.4	156.6	139.1	221.1	166.3	151.6	157.3	155.7	166.9
148	399.5	375.7	334.5	349.6	397.1	411.6	354.4	369	346.5	338.3	315.6	332.5	329.1	351	333.4	342.4	291.2	313.2	346.9	324.1	298.4	345.2	393.6	327	351.5	334.5	293.6	285	295.6	321.9	313.1	311.9	289.5	283.8	316	344.6	315.2	265.6	286	283.6	302.4	293.6	260	286.6	286.1	278.6	304.9	295.4	262.8
0	198.5	239	277.5	233.2	308.5	242.5	291.5	230.1	250.2	259.6	244.1	221	237.2	242	209.9	250.3	240.8	231.2	297.4	213.5	239.7	242	202.5	222.8	280.3	199	247.4	197.5	221.2	269.9	204.5	211.5	284.7	273	228.4	260.1	223	237.5	248.9	227.9	227.4	218.4	244.4	246	265.4	211.9	256.2	254.8	236.9
149	395.5	379	384.4	375.6	406.8	429	382.2	394.7	349.5	394.5	380.3	342	380.3	348.9	337.1	334.9	291.3	279.2	297.8	267.1	295.6	270.8	265.7	280.5	283.1	341.1	274.9	256.2	296.2	341.5	278.9	277.6	309.7	300	278.5	269.2	298	281.2	263.2	276.9	310.6	267.7	273.5	290.5	381.6	277.6	292.7	334.1	289.4
150	280.4	241	221.8	217.4	225.8	246.3	215.3	268.7	215.8	224.3	204.9	271.9	243	218.3	224.7	228.2	180.8	212.2	197.5	176.2	185.4	203.2	194.6	234.6	193.8	201.9	191.9	175.2	182.4	218.9	203.1	183.6	211	187	223.1	183.8	194.8	198.3	233.2	222.7	223.1	246.7	221.6	254.1	293.9	269.6	252	188.6	247.8
151	413.8	380.4	400.8	413.8	419.7	322.6	376	371.6	338.2	389.3	399.7	443.6	398.1	427.4	352.7	376.3	355.2	327.9	368.4	401.6	313.5	308.2	344.9	310.9	329.8	342.8	350.7	342.3	353.6	325	354.9	327.9	343.8	341.1	370	304.2	336.9	300.8	356.7	315.4	328.3	386.4	302.9	388.9	354.4	291.5	314.6	342	325.9
0	406.3	315.5	322.3	286.8	353.2	282	296.8	266	261.5	235.5	216.9	190	198.5	163.9	168.6	176.5	206.1	184	165.1	184.6	193.3	168.9	163.6	148.6	164.1	162.2	148.4	177	175.2	165	120.4	163.8	151.2	179.6	152.9	140.8	164.2	168.6	137.8	146.6	129	171.5	133.3	160.5	159.4	154	142	145.1	150
152	547.5	468.7	489.7	444	447.1	372.2	453.1	321.7	351.3	252.9	291.9	268.5	306.1	294.9	282.5	242	288.8	296.8	312.4	312.5	316.8	260.7	251.1	262.1	250.6	299.9	260	232.5	231.6	293.4	278	244.2	250	243.1	304	275.8	225.8	229.9	242.8	208.3	227.4	287.2	297.3	238.4	237.3	241	229.1	242.7	241
0	234.5	208.8	204.7	200.8	166.6	211.2	222.1	204.2	197.3	171.1	191.4	198	212.9	170.2	163.9	159.6	185.4	133.3	212	187.2	171.9	179.7	149.3	205.6	200.2	158.7	192.5	321.8	505.6	491.8	499.3	512	560.8	520.1	455.8	508.5	556.5	497.9	462.4	469.4	480.3	530.9	503.2	483	522	457	516.8	453.4	484.2
0	321	285.6	341	332.4	361.6	314.6	326.2	286.7	330.8	296.9	273.3	320.2	322.8	298.5	291.6	351.7	303.3	290.7	288.2	242.3	307.8	302.5	290.7	368.5	314.2	275.3	284.8	312.3	254	276.1	252.9	265.5	307.5	290.6	344.3	312	298	294.7	302.4	305.5	275.3	322.1	311.2	298.6	287.8	285.6	318	258.5	280.6
153	313.6	270.4	246.5	247	271.5	354.3	261.3	269.8	238.2	239.6	338.6	257.6	273.9	255.6	325.5	267.7	208.9	233	318.2	230.5	219.6	243.6	220.9	255.6	210.5	229	246.3	210.6	222	222.1	200.7	249.2	242.7	237.2	216.7	201.8	210.2	217.3	207.8	233.7	228.2	235.3	210.2	216.8	238.4	227.4	236.1	232.6	219.3
154	626	531.1	487	395.7	250.3	294.6	310.9	213.3	315.5	262.2	261.3	322.1	249.2	273.6	240.2	293.1	229.9	292.4	251.7	206.6	191.6	196.5	169.9	207.5	174.4	171.8	183	220.5	195	175.5	179.5	166.8	194.4	190.2	175.2	136.9	217.7	208.1	152.8	200.2	180.6	181.6	179.9	202.5	192.2	146.6	172	178.9	177.3
155	490.5	416.8	511.7	381.1	296.4	209	202.8	171.8	147	205.8	241.5	228.2	175.8	183.9	147.7	154	159	147.8	177.9	139.5	177.7	91.51	216.2	116	152.7	136.7	158.5	135.9	144.1	166.8	155.9	175.6	133.8	166.5	157.5	164.8	137	169	181.6	128.7	145.4	151.6	138.5	156.4	131.5	133.8	160.2	127	146.7
156	372.9	353.9	378.5	336.2	396.2	420.8	364.2	348.5	356.1	375.2	353.3	351.5	368.7	366.3	358.1	386.3	321.5	371.5	376	389.4	362.9	363	413.5	353.5	428.6	402.8	386.4	369.2	421.6	408.3	400.9	394.6	391.8	375.6	449.4	403.9	432.9	455.4	439.2	360.9	399.4	425.9	414.4	393.5	369.3	434	398.9	471.8	437.1
157	243.1	296.6	304.5	258.2	262.5	291.5	295.4	289.5	299.5	293.3	265.5	245.3	293.9	281.5	248.2	246.3	220.6	270.9	231.7	241.6	235.9	255.2	235.9	195.2	258.3	245.3	228.9	238.3	206.1	223.5	232.3	276	298.4	247.5	290.3	276.2	292.2	248	294.8	275.8	266.9	304	278	276.7	293.5	256.2	239.6	278.9	246.3
158	386.8	404.3	369.7	381.5	412.7	375.2	345.2	373.9	363.8	389.1	322.2	372.5	334	357.5	333.6	345.3	369	375.5	352.2	360.6	411.1	344.1	327.4	365.7	301.8	357	347.8	317.2	374.7	345.5	307.9	343.9	340.1	350.6	399.3	362.8	355.8	365.9	395.6	351.3	396.1	388.2	385.6	373.7	436.1	396.7	363.7	409.7	409.2
0	669.1	469.7	492	499	250	337.5	NaN	NaN	NaN	NaN	NaN	NaN	NaN	NaN	NaN	NaN	NaN	NaN	NaN	NaN	NaN	NaN	NaN	NaN	NaN	NaN	NaN	NaN	NaN	NaN	NaN	NaN	NaN	NaN	NaN	NaN	NaN	NaN	NaN	NaN	NaN	NaN	NaN	NaN	NaN	NaN	NaN	NaN	NaN
159	271.8	278.7	225.6	230.6	262.6	236.4	276.9	266.4	274.4	266.9	287	290.9	295	315	223.5	266.7	242.2	272	290.5	249.2	295.8	219	296	266	219	239.8	194	231.1	162.8	211.8	221.5	228.2	237	264.4	220	212.6	134.1	227.7	186.1	229.5	192.9	168.1	218	210.6	178.9	170.6	183.7	166.8	171.7
160	287.8	264.1	276.9	250.8	256	310.6	294	258.7	305.6	234.1	234.8	252.3	217.4	274.8	249.5	225.9	175.8	212	218.3	214.2	196.1	207.8	203.3	243.8	221.3	217.4	253.9	243.2	220.5	219.8	195.7	220.4	196	207.2	175.3	193.5	190	201.5	193.1	186.3	155.7	218.8	195.1	174.7	177.7	181.6	210.5	192.5	181.1
161	325.2	343.1	367.5	286.6	343.6	357.8	293.5	271.5	270.9	324.1	289.5	315.4	274.4	326.5	328.7	302.5	293.6	325.2	334.3	300.4	319.1	388.6	364.4	393.4	323.9	326.1	310.5	339	369.1	356.2	316.1	319.4	309.2	300.6	402.7	428.7	346.8	396.5	331.5	421.8	375.1	387.6	329.7	315.2	448.5	403.8	392.7	380.5	339.2
162	426.5	417.6	435.8	381.2	349.3	375.2	384.8	369.4	346.8	315.8	324.5	326.5	334.5	359.1	349.9	309.3	360.3	364.7	363.5	366.1	322.3	323.3	361.1	293.6	294.5	328.9	334.7	329.6	352.8	365.6	350.1	362.6	344.2	347.5	358.1	376	341.5	354.9	351.9	367.3	334.1	370.5	359.6	427.3	355.6	337	365.3	336.5	321.3
163	882.4	856.7	749.4	780	604.4	617.9	569.7	611.5	986.2	638.7	567.3	777	445.3	585.5	762.5	560.5	599.6	565.7	462.7	521	484.2	513.6	585.7	548.4	527.5	529.5	596	547.9	482.5	474.1	540.6	543.5	506	554.5	475.7	468	446.5	617	460.1	441	410.5	469.5	410.4	456.9	455.6	565.1	369.5	505.9	488.5
164	1673	1639	1625	1495	1191	1274	1248	1167	1027	928.4	814.3	726.4	698.5	612.2	462.3	541.6	497.3	505.5	588.8	525.7	517.1	528.3	430.9	381.9	400.7	433.8	367.4	403.6	416.3	422.6	369.4	439.1	423.6	431.1	461.9	462.8	410.5	402.3	394.3	354.9	363.9	375	351.1	354.4	381.4	327.2	424.3	353.7	338.6
165	507.8	396.7	526.6	551.8	570.5	592.1	660.5	639	683.6	618.7	501.4	488.1	426.7	471.1	419.3	433.3	313	328	365.8	326.7	375.3	329.9	288.5	320.8	332.2	305.2	336.6	318.4	338	286.6	313.1	280	243.8	314.7	304.7	314.1	294.4	281.5	285.5	286.6	325	333	261.6	317.9	265.6	298	306.8	262.2	264.2
0	156	212.7	179.9	170.3	158.4	142.5	175.5	182.8	204.1	131.3	190.6	171.6	190	145	152.9	176.8	157.9	140.2	196.7	136.5	180.4	138.6	163.4	170.4	148.7	117.9	156.2	161.1	152	166.9	175	147.1	135	122	170.4	161.5	131.6	178	140.5	125.6	143	126.1	157.4	153	146.5	156.5	163.5	158	156.1
0	305	407	482	480.5	452.3	494.8	400.6	375.5	391.8	373.9	397.3	392	365	381.6	324.9	292.2	301.6	297.8	277.3	242.8	312.3	275.6	256.9	242.9	198.4	248.9	217.6	241.5	300	235.7	242.6	240.2	253.6	265.8	290.5	254.6	221.4	296.1	272.1	236.7	282.5	282.2	296.1	244.5	304.9	280	312.3	270.6	289.1
166	411.7	394.7	399.4	387.1	376.8	373.4	412.2	414.9	413.1	396.4	383.4	373.9	402.6	380.3	344.6	386	338.2	396.9	387.2	378.6	393.3	391.9	390.4	400.8	345.1	393.7	341.8	369.8	422.6	388.3	405.6	421.8	345.4	447.7	421.3	452.9	396.8	467.3	393	394.2	400.3	415.3	469.7	395.6	423.3	440.7	442.7	459.8	387.7
0	474	404.4	430.4	422.6	401.9	345.3	374.9	392.9	389	386.5	345	337.4	357.5	323.7	322.6	302.6	355.4	333.5	358.9	357.4	291.5	380.6	296.5	309.5	355.1	316.6	347.4	293.6	275.8	358.5	270	265	274	256.9	274.8	296.7	313.2	308.9	268.4	286.6	290.2	284.8	303	261.5	315.4	291.2	283	305.5	309.8
167	191	126.5	248.6	156	154.1	201.5	158.5	166.4	173	189.3	186.7	179.5	154.6	144	154.5	152.4	152.4	158	142.8	143.9	168	149	174.2	170.6	147.5	199.5	137	161	133	165.6	153.1	131.9	148.1	150	132	142.5	133.4	159.5	173	144.5	144	144	149	164.5	131.6	155.5	155.5	138.6	167.5
168	282.9	313.5	387.4	297.3	294.5	365.2	340.6	275.3	292.6	319.7	298.1	319.9	296	292.1	280.2	264	287.5	266.5	341	320.4	297.8	302.5	263.7	271.5	306	274.4	324	261.7	270.4	225.3	294.4	264.6	274.6	242.6	281.5	281.9	263.1	269.1	297.3	292.8	295.9	340.5	275.4	357.1	282.2	268.9	303.7	322.1	320
169	558.5	593.1	471	478.8	469	499.7	435.5	427.1	452.6	409.3	379.3	428.4	343.9	372.8	371.7	368.8	396.6	429.6	407.8	435	426	402	371.2	413	446.6	494.7	451.7	375.6	449.6	405.4	370.9	358.4	361.3	369.4	339.7	369.1	386.9	373.1	370.6	454.9	439.6	371.6	426.7	360.8	391.5	455.3	380.2	478.5	371.5
170	343.9	336.1	349.7	345	307.6	341.3	342.4	343.4	373.6	386.6	367.5	358.6	320.4	277.4	334.3	338.1	291.9	319.5	350.1	318.7	364.5	321.8	336.3	311	292.6	349.8	319.6	334.6	389.1	346.2	353.5	322.5	314	300.3	311	306.3	291.2	289.7	294.2	324.4	321.4	346.9	311.3	306.3	307.4	294.1	324	321.8	299.3
171	240.9	246.3	206.4	275.1	181.9	219.6	170.2	258.5	228.9	197.6	183.5	235.2	153.1	203.2	243.4	185.4	186.7	154.1	189.3	186.5	209.8	161.7	138.4	169.6	176.7	157.3	169.4	178.8	157.9	150.7	150.3	192.3	191.7	163.3	182.1	185.8	182.6	185.7	168	140.1	207.1	145.1	165.2	123.6	145	150.2	162	145.2	143.7
0	379.4	358.9	397.8	415.4	397.3	412.4	380	401.2	378	355	356.8	361.9	343.2	285.1	324	297.4	282	318.9	327	334.7	383.5	310.9	288.4	314.8	353	338.6	329.1	313.8	320.8	352.5	347.9	331.6	385.4	369.6	338.9	264.1	314.5	305.1	355.7	327.2	366.3	304.5	353.9	352.4	364.5	335.3	332.3	324	372.2
172	389.3	346.1	285.6	294.9	340.8	314.4	343.1	356.6	319.5	313.8	320.7	290.4	279.7	376	325.1	314.6	306.5	282.8	309	295.6	290.6	246	264.2	251.8	278.5	236.9	268.8	263.4	238.9	262.5	300	218.5	279.4	240.9	234.8	202	249.4	242.3	268.9	243.9	216	249.3	220.4	275.9	232.4	260.9	291.9	226.5	271.1
173	223.1	217.5	154.5	177	227.6	186	198.1	219.1	242.3	203.7	207.4	246.3	190	183.4	238	171	176.9	199.4	165.7	218.7	178.1	199.3	188.9	206.9	193.6	199.4	182.9	202.8	190.5	170	188.6	193.5	199.6	230.1	184.5	169	199	185.6	185	150.5	159.5	211	191	203.6	197.5	198.6	216	190	188
174	1048	1161	1049	1182	1319	1126	1239	1022	1025	1313	1371	1433	1193	1083	1242	1302	1140	1219	1337	1271	1256	1419	1292	1311	1262	1116	1059	1299	1071	1254	1352	1205	701.4	548.3	618.5	1300	672.6	691.8	832.8	616.4	808.8	515.4	1216	854.1	1058	777.9	860.3	775.3	777.1
175	281.9	299.1	262	295.9	280.8	264.8	312.9	324.5	257.6	236.4	250.1	270.5	219	243.8	259.4	184.9	198	223.1	202.4	215	228.1	197	282.8	258.1	231.2	247.7	202.2	245.2	174	197.4	194.1	201	234.6	208.5	234.1	255.7	246.1	217.5	235.6	194.2	201.9	201	198.8	223.3	243.7	220.4	269.7	192.2	230.5
176	272.1	245.6	263.6	207.4	226.7	233.3	209.8	220.3	209.5	260	221.1	232.5	213	194.3	229.9	195.4	216.2	183.2	210.5	164	189.9	185	179.4	253.1	238.7	178.7	184.7	193.7	175.1	178.3	223.8	188.1	175.4	166.7	168.9	188.9	184.6	182.8	162.4	154.8	166	183.6	162.9	216.3	185.9	161.8	178.9	166.8	192
0	243.2	246.6	240.8	223.4	234.5	268.8	229.2	247	239.8	202.6	247.8	219.4	264.6	210.7	185.7	218.4	175.3	212.7	201.3	195.3	224.1	209.3	237.2	226	211.4	282.9	242.9	238.9	239.6	230.4	276.2	264	249.5	218.1	233	169.2	247	242.2	245.5	240.2	233.8	212.4	207.1	209.5	223.7	245.1	224	204.7	254.3
177	191.5	231.3	229	216	171.5	210.1	180.4	197.9	165.7	197.8	220.8	183.3	155	164.5	162.1	179.4	182.1	226.7	221.2	235.5	190.4	209.8	225.7	170	186.8	202.8	160.9	200.3	202.1	164.2	185.7	211.4	183.7	160	208.7	177.9	198.1	206.4	180.5	167.7	196.2	179	231.8	219.5	184.2	193.9	256	185.6	166.5
0	202.3	253.7	219	216.4	212.3	203.5	239.5	204.3	239.2	219.8	236.1	200.4	198.8	182.6	184.2	182.7	184.8	189.4	149.2	137.2	219.7	175.2	202.9	219.8	329.2	812.4	915.9	923	853.5	852.9	923.5	898	783.4	908.6	931.1	880	959.4	927.5	898.9	911.5	881	883.1	887.4	881	903.6	815.5	899	841.5	701
178	360.5	288.4	325.8	301.2	245.5	269.4	279.2	266.5	294.4	266.3	272.5	230.2	239.5	254.7	272.3	281.4	304.5	255	251.1	244	250.8	199.2	204.2	251.5	273.7	278.1	269.6	284.1	250.9	236.8	282.8	253.5	282.3	303.3	294.1	292	292.6	265.1	277.1	254	276.7	253.6	270.9	264.5	261.1	270.8	286.6	291.7	263.7
179	339.3	377.5	401.1	354.9	335.6	378.7	406.2	368.2	360	370.1	359.5	326.5	312.6	338	263.4	283.5	291.4	294.9	327	304.8	297.2	314.2	307.2	322	290.9	298.5	312.5	292.7	281.2	293.6	266.6	302.5	312.1	310.2	309.2	305.2	270.7	256.8	329.5	289	311.8	249.7	268.9	254.5	283.4	376	313.1	275	306.4
0	667.1	541.2	613.1	637.3	611.2	414.5	477.1	456.1	460.8	464.8	398.5	612.6	287.5	564.8	581.1	701.1	466.1	405	426.6	554.3	352	503	568.7	587.9	708.4	782.4	549.5	644.3	441.2	586.3	760.4	591.5	581.1	577	592.7	605.5	808	562.1	661.4	728.8	611.8	770.1	626.4	891.3	1535	2261	2185	2512	1294
180	235	244.4	228.7	238.4	263	183.6	210.8	246.8	229.1	205.7	221.6	206.2	218.6	197.3	253.5	236.2	236.6	198.6	211.9	158.7	161.1	182.4	163.1	185.9	215.9	194.6	190	203.2	170.9	154.8	196.6	188.3	161.4	190.4	194.4	209.9	190.1	202.2	167.6	198.5	181.4	178.1	142.3	174.3	202	181	168.5	179.9	183.3
0	332.5	313.6	268.6	361.5	195.8	267.1	217.9	231.6	270.3	273.3	272	245.2	260.7	261.5	214.6	259.1	241	168.1	247.8	226.3	201.2	212.1	NaN	NaN	NaN	NaN	NaN	NaN	NaN	NaN	NaN	NaN	NaN	NaN	NaN	NaN	NaN	NaN	NaN	NaN	NaN	NaN	NaN	NaN	NaN	NaN	NaN	NaN	NaN
0	318.1	336.4	407.2	344.5	311.2	382.8	327	306.7	353.1	285.8	332.4	318.2	272.4	298.1	289.7	321.1	303.4	326	289.1	300.2	299.5	281.1	263.6	340	325.9	294.2	313.4	273.5	311.2	280.4	256.5	258.7	220.9	237.1	294.2	286.8	323.2	279.9	292	246.5	291.2	295.2	287	268.9	354.8	334.4	306	310.2	300.9
181	350.6	380.2	311.8	303	276.6	318.5	314.5	296.5	246.5	297	277.4	306.6	290.8	283.1	258.4	255.6	300.1	255.2	267	296.2	286.8	226.5	272.6	316.2	229.6	232.5	255.4	271.6	252	233.7	231.2	231.7	247.7	270.2	206	218.4	222.5	250.7	216.5	244.3	264.3	231.1	219.9	206.9	229	289.7	225.3	248	240.6
0	244	205.3	259.4	206.4	222.3	252.6	221	213.5	205.1	257.2	243.3	207.5	234.2	271.6	672.3	839.7	823.2	804.3	806.9	782.5	858	717.2	717.9	747.6	789.1	672	785.6	751.6	759.5	715.7	625.6	734.5	796.3	622.3	546	583.5	580.9	573.1	560.6	643.3	728.5	673.3	296.9	243.7	293.9	343.9	290.9	192	149.5
182	305.5	351.5	298.8	347	314.9	323.1	373.9	317.1	330.4	298.1	239.5	265.1	245	281.6	275.5	245.4	252.4	281	253.2	295.6	329.7	290.4	287.2	280.2	238.8	239.1	287	288.3	246.5	287	207.6	228.7	334.7	190.1	234.8	233	246.4	235.4	215.8	260.5	216.4	234.2	196.5	227.4	252.4	256	193.9	217.8	190.9
0	307.6	297.7	336.2	327.5	410.6	349.3	301.8	302.3	244.4	286.4	251.8	293.8	282.4	265.6	232	267.5	243.9	261.5	245.2	246.5	265.1	242.5	257.4	310	256.2	269	202.7	276.2	283.7	216.4	224.8	243.2	293.6	280.5	264.9	242.8	223.8	247.9	238.6	196.7	220.4	270.2	227.2	242.8	232	201.2	240.9	187.2	260
183	208.6	230.7	186.3	218.8	181.4	191.3	233.3	181.4	217	199.6	184	167.5	175.5	188.5	191.3	195.4	190	194.4	177.1	147	215.1	181	172.8	186.3	216.9	181.3	190.1	168.5	137.4	161.4	165.8	156.1	165.3	189.8	173.1	158.2	202	196.4	189.6	168.9	173.4	157.1	156.3	185.9	171.6	195.5	161.6	159.3	159.6
184	360.4	376.2	380.8	349	411	406.7	385	309.3	324.4	395.6	337.9	338.6	366.7	343.3	356.4	368.5	369.4	353.5	374	350	383.5	360.9	319.8	350	334.4	346	394.9	370	368.9	348.1	340	357.3	319.4	339.3	386.4	369	374.6	364.9	386.9	363.6	384.9	331.1	366.8	370.4	382.3	370.5	346.5	336.3	322.3
185	329.1	370.2	349.4	361.2	321.8	374.6	391.1	373.8	282.5	349.2	348.9	339.6	306.8	269.8	329.5	276.5	264.5	226.4	233	242.1	231.6	256	239.5	260.9	214	248.9	220.4	239.1	246.2	269.9	255.5	231.9	219.6	250	275	248.8	241.7	217.3	195.6	208.6	249.7	246.9	245.1	209.9	223.6	183.4	203.7	207.3	195.4
186	355.6	328.4	323.7	313.2	305.1	283.5	334.3	295.1	297.3	329.7	273.3	294.5	299	300.7	276.5	269.5	309.1	238.7	305	276	283.2	278	307.8	312	264.1	261.5	280.1	265.6	292	249.1	268	292.9	269.5	293.4	286.8	294.8	297.9	276.6	298.8	266.6	317.1	333.3	293.7	297	294.7	332.8	312.5	301	299.7
0	301.5	327.4	288	264.2	299.5	254.8	310.3	311.2	341.3	339.3	267.3	279.1	244.4	228.8	242.5	228.6	232.1	268.5	273.5	245.9	226	224.1	215.4	201.9	208.9	193.9	228	256.9	262	244.9	168.2	192.9	206	172.9	267.8	244.9	212.4	205	205	210.5	228.9	198.9	277.9	224.4	282.3	230.8	266.9	276.3	297.8
187	255.5	188.8	220	226.1	198.6	232.4	161	194.5	241	206.4	159	177	215.5	175.5	213.2	231.4	207.1	214.1	253	203.3	175.7	168.1	153.1	174.9	211.8	174.2	193.3	206.5	183.7	229	154.6	169.3	201	195.2	167	187.3	208.7	204.3	213	235.5	159.9	175.2	130.3	165.9	205.8	232.8	177.1	184.5	178.9
188	457.6	450.2	458.1	467.7	423.5	342.2	388.7	357.8	373.4	315.7	321.2	284.9	283.6	294.1	263	300.3	279.1	296	280.4	267.5	269.1	310.5	208.5	236.5	266.8	279.5	322.6	278.5	255.9	247.5	237.9	297.5	271.9	257.6	259.4	295.9	243.8	246.4	255	266.3	265	279.8	270.4	290.5	277.6	249.7	263.8	273.3	273.7
189	208.6	200.6	203.3	159.7	194	160	166.3	147.3	194.6	131.9	145.5	160.3	169	186.5	144.7	132	126.4	124.9	130.1	138.4	159.9	153.4	135.8	153.8	108.5	120	149.1	134.5	108.9	130.2	116.9	145.9	135.6	137.5	96.38	95.72	115.1	138.5	84.95	126.2	114.1	96.9	126.4	110.6	110.3	97.71	104.8	113.8	123.8
190	347.9	334.4	328.3	400.3	350.2	353.3	388.3	301.8	279.5	371.5	346	253.8	313.2	318.5	304.7	280.5	284.3	349.8	318.6	348.4	318.8	387.5	323.5	263.5	339	331.5	299.7	307.6	312.3	315.7	299.6	322.8	308.6	323.6	305	330	349.4	292	324.9	319.1	325.2	327.6	298	294	300.9	283.9	303.8	265.6	295
191	280.2	335.7	279.5	296.2	272.5	329.2	384	235.5	272.1	270.9	273.8	264.4	308	261.4	249.7	253.7	305.4	319.8	311.8	276	288.9	292.5	310.1	270.9	299.5	247.2	272	250.9	267.7	274.3	279.8	298.6	283.6	303.9	291.6	264.7	236.4	174.3	287.9	242.9	243.6	230.9	209.7	243.3	232.5	212	187.2	202	214.7
192	342.6	361.6	349.3	378.4	324.6	400.8	396.3	374.6	466.7	366.2	416.3	373.7	305.9	368.7	362.2	332.1	331.2	363.3	335.1	298.4	320.5	305.8	346.6	294	322	291.5	304.5	324.4	281.7	336.8	314.5	304.5	287	296.6	264	287	291	290.8	274.6	279.7	351.8	297.3	286.1	342.5	297.1	328.5	349.3	321	333.8
0	317.5	322	292.6	348.7	362.2	376.3	307.7	342.5	326.3	301.8	318.2	242.5	323.5	322.6	292	301.6	293.5	309.5	291.1	333.5	306.6	307.6	281.7	253.5	290.8	300.9	244	269.5	318.5	344.8	281.6	335.6	354.8	276.7	309.3	379.5	295.6	358	336.8	304.6	366.2	280.8	311.4	272	321.5	357	320	285.5	256.6
193	213	207.3	246.2	231.7	188.5	150.6	225.1	182.4	208.6	138	152.5	201.1	147.1	103.5	128	100.9	152.9	86.9	122.2	147	113.9	135.1	143	143.4	116.1	118.2	125.4	123.8	151.1	162.3	118.3	112.3	111.1	103	157.2	149.8	136.7	96.67	109.5	126.5	144.6	150.3	110.2	117.1	128.1	157.4	109.3	119	142.1
0	365.6	1325	1336	1264	1245	1257	1061	1124	911.7	930.4	1003	998.2	982.7	735.9	835.6	616.5	481.9	406.4	406.9	499	573.4	521.1	366.6	379.6	336.3	288.7	312	336.9	320.1	314	289.8	367.8	344.2	259.6	337	299.1	359.3	278.5	324.5	335.8	327.4	308.2	347.1	360.4	372.9	334.3	269.1	290.8	249.6
0	496.7	413.7	414.1	383.9	319.3	313.5	386.1	379.4	290	356	446.6	419.7	252.3	304.7	337	333.7	302.5	332.8	325	319	274.6	314.5	358.2	329.5	304.5	311.4	324.5	290.9	327.5	289	316	357.5	311.3	352.8	334.9	271.3	293.4	283	293.5	269	270.2	325.7	335.1	328.1	305.2	372.1	303.1	337.6	257
194	927.5	989.2	1020	893.5	1009	558.2	348.7	387.3	399.7	331.9	334.7	602.4	503.8	446.8	402.5	349.1	292.1	276.5	248.5	303	296.1	278.1	275.1	307	295.4	311.9	314	268.7	244.8	289.9	382.5	311.4	347.3	251.2	297.8	307.4	311.5	265.9	302.8	239.6	325.6	231.2	218.4	226	225.3	256.9	228.5	306.4	279.7
195	259.1	249.1	806.5	1176	1090	1087	953.3	914.4	1045	1069	973.9	949.4	845.6	926.1	916.4	955.1	724.5	578.1	473.4	449.5	360.1	334.5	304.9	300.8	314.5	349.5	261.6	252.9	198.9	277.5	241.8	260.4	229.9	205.8	207.3	260.6	210	226.3	271.4	249	232.8	236.7	249.9	244.3	970.7	1208	1428	1724	1723
196	852.6	850.8	1058	1049	953.5	782.4	504.4	913.1	885.7	839.7	730.5	771.5	858.1	770.1	374.9	285	242.5	261.9	258	266.7	276.5	261	354.3	341	312.7	298.6	352.1	369.6	305.6	311	304.8	333.7	295.2	346	378	316.4	293.9	323.2	305.7	324.5	250.8	325.2	297.6	309.4	303.3	266.6	266.4	262.6	311.9
0	337	287.3	281.2	292.5	290	267.2	267.7	245.5	301.3	320.9	284.3	261.1	256	276	253.1	306.6	303	297.3	241.5	238.3	267.4	240	263	238.2	286.4	309.2	235.1	272.8	227.5	274.1	220	261.1	237.4	256.1	294.7	240.6	263.1	239	235	278.5	237.9	285.8	283	247.5	262.8	305.7	261.4	241.5	294.4
0	239.6	152.6	NaN	NaN	NaN	NaN	NaN	NaN	NaN	NaN	NaN	NaN	NaN	NaN	NaN	NaN	NaN	NaN	NaN	NaN	NaN	NaN	NaN	NaN	NaN	NaN	NaN	NaN	NaN	NaN	NaN	NaN	NaN	NaN	NaN	NaN	NaN	NaN	NaN	NaN	NaN	NaN	NaN	NaN	NaN	NaN	NaN	NaN	NaN
0	251.5	200.6	194.5	238.8	183	196.7	255.6	286.2	289.2	185.5	254.1	984.5	948.5	914.5	893.4	886	902	968	916	860	873.9	907.5	806.9	777.1	811.5	732.6	933.8	978.4	830.5	827.9	750	927.3	787.4	745.6	623.9	523.8	406	407	384.5	406.6	412	348.9	348.3	384.5	336.6	315.7	269.1	295.7	277.7
197	267.7	328.2	274.5	255.2	349.1	311.3	293.8	278.6	252.1	300.1	296.8	336	312.5	274.8	380.3	299.5	237.2	291.7	345.4	291.4	329.6	272.1	276.1	280.1	286.9	279.1	327.2	305.2	314.2	284.1	280.3	269.3	254.1	324.8	281	289.7	243.1	282.9	317.5	329.3	308	336.4	327.7	284.4	295.9	334.5	327.5	295.5	307.5
0	166.6	150.7	189.9	188.2	160	153.8	151.9	174.4	157.1	176.4	148.4	151.4	132.4	121.4	93.99	148.5	131.7	115.8	113.5	90.32	145.2	149.2	106.3	113.2	120.3	108.3	103.4	130.9	110.2	133.8	144.3	140.6	132.9	110.1	112.2	133.8	128.4	128.6	111.5	145.6	125.5	118.5	126.2	108.8	121.7	100.4	112.9	108.6	135.8
198	293.3	362	278	336.5	270.9	289.2	319.5	297.6	325	275.3	266.3	248.2	320.7	314.9	297.7	260.2	260.5	281.8	273.5	333.9	289.7	315.6	247.3	322.7	338.4	282.5	289.6	280.3	263.7	310.7	305.2	368	285.7	340.1	319.9	258	262.1	289.7	270.8	274.4	295.2	239.8	320.3	266.9	305.9	319.8	306.7	289	306.2
199	357.4	375.2	360.7	389.4	336.4	371.8	356.6	320.4	369.4	396.7	438.9	449	383.2	405.6	327.2	410.8	327	349.7	407.5	293.7	384.6	372.3	557.7	1919	1804	1947	1581	1809	1904	1870	1837	1522	1411	2530	2014	2082	1856	1827	960.8	1255	696.4	1672	1929	1987	847.8	735.9	1053	1814	751.3
0	226.7	242.6	223.5	265.7	254.6	241	254.6	236.2	268.1	258.7	233.4	267.8	240.5	203	207.8	219.5	234.5	212.2	249.4	237.1	273.3	235.5	222.6	271.7	242.1	226.6	297.9	242.5	247.5	297.2	344.7	278	273	276.3	261.8	277.1	268.2	297.8	291.7	303.7	299.6	346.6	312	281.9	295.8	315.6	289.1	267.4	308.2
0	204.4	156.2	183.4	139.7	141.5	148.9	143.6	180.4	121.9	158.1	166.4	153.4	139.5	131.5	120.5	160	116.2	113.5	119.5	154.5	144.5	118.8	132.6	91.68	114	131	137.9	143.3	116.5	107.5	113	163.1	132.4	122.1	111.7	146.3	122.4	121.9	117.4	96.55	91.94	104	126.8	120.9	149.8	124.8	148.5	111.9	121
200	287.7	289.9	285.9	309.5	246.7	299.3	331	329.9	226.6	250.7	252	295.5	219.1	243.5	264.6	258.9	270	223	221.3	249.9	217.9	240.1	275.9	250.7	207.6	213.3	206	225.6	209.3	259.6	234.1	223.3	252.6	213.3	244.4	187	232.8	234.2	234.9	206.5	250.5	218.3	184.1	221	219.8	161.9	242.5	205.1	242.8
201	1253	910.7	1094	1067	1066	929.2	1128	934.1	769.8	624.1	550.3	450.5	502.2	437.8	397.6	380.9	408.9	376.2	308.4	347.5	333	346.3	362.8	326.3	308	320	358.8	321.8	355.5	323.2	311	354.4	314.6	271	304.4	312.4	286	276.1	318.7	292.2	280.9	295.9	281.1	291.2	287.5	255.2	273.5	282.3	275.2
202	406.5	462.8	506	456.5	481.8	442.5	433.5	449.8	484.6	533.2	423	572.2	456.8	461.4	423.8	520.1	472.2	470.8	427.6	463.5	417	451.4	443.2	430.5	425	1716	1736	1748	2494	2636	2527	2838	3205	2898	2388	1696	2383	2454	1620	1059	1252	1367	1095	1298	1251	1391	1253	1494	1573
203	675.6	636.3	587.3	612.7	576.3	656.7	566.5	646.5	623.9	643.4	580.4	542.9	639	682.6	612.6	620	698.5	615.5	574	616.9	560	569.2	510.7	555.2	518.2	581.1	543	548.7	519.5	497.3	553.2	555.5	562.9	510.4	650	626.5	606.8	578	520	610.2	2184	2415	2139	2040	1913	1814	1906	NaN	NaN
204	1168	1066	1265	1111	1183	1117	1100	1171	1167	1501	1020	1061	1215	1193	988	1162	1133	923.8	1028	1166	1307	986.9	1058	1243	2675	2625	2389	1905	2138	2563	2483	2059	1878	2814	1835	1867	1712	1964	2027	1799	2401	2179	2290	2488	1714	2323	1908	1687	1527
0	1501	1450	1263	1059	990.3	896.7	500	691.7	478.5	616	579	666.8	459.5	502	542.5	651.7	523.4	362.4	419.6	426.5	504.5	351.9	400.5	440.8	320.3	331.1	288	377	353	245.2	368	284.2	254.5	226.4	244.7	281.1	NaN	NaN	NaN	NaN	NaN	NaN	NaN	NaN	NaN	NaN	NaN	NaN	NaN
205	554.5	394	482.9	471.7	437.2	504.9	491.7	466.9	461.3	425.2	370.4	355	296	305	405.7	366.7	349	322.4	342.7	329.5	358	329.1	349.4	332.2	381.6	336.7	380.7	370.6	292.8	337	319.6	302.4	347.5	345.5	326.1	375.6	299.2	307.4	345.7	339.7	324.5	356.3	357.5	364.7	344.8	407.3	366.3	370.9	335.9
0	1076	1107	889.4	NaN	NaN	NaN	NaN	NaN	NaN	NaN	NaN	NaN	NaN	NaN	NaN	NaN	NaN	NaN	NaN	NaN	NaN	NaN	NaN	NaN	NaN	NaN	NaN	NaN	NaN	NaN	NaN	NaN	NaN	NaN	NaN	NaN	NaN	NaN	NaN	NaN	NaN	NaN	NaN	NaN	NaN	NaN	NaN	NaN	NaN
0	1277	1370	1983	1094	1390	1439	1870	1416	1671	1776	1914	1526	1301	2111	1180	1497	1342	2075	1951	1892	1729	1914	1567	1572	1414	1116	1070	1053	911.4	846.8	1104	1265	1041	1193	998.2	2265	1950	1580	1357	1196	1103	1312	1411	1682	1477	NaN	NaN	NaN	NaN
0	308.8	320.5	272.7	284.5	319.1	303.5	310	272.4	261	341.8	244	295.7	275.5	315	256.7	244.6	271.7	222	319.9	221.5	220.9	267.5	291.9	359.3	284.5	292.2	227.1	322.3	265.1	242.9	355.4	294.6	290	303.5	254.5	281.1	288.4	261.6	276.5	286.9	289.6	228.6	199.2	199.8	190.5	263.1	261.4	247.2	271.4
0	409.7	323.7	387	312.7	337.5	276.3	344.7	336.5	365	356.1	339.7	386.5	322.7	280.9	309.5	271.1	310.8	285.8	322.2	295.8	309.1	298.1	327.5	325.2	316.2	307.8	338.1	287.4	294.7	313.7	321.6	307.3	322.1	296.5	341.1	350.3	350.6	334.1	278.2	348.7	357.3	342.5	365.8	356.5	317.5	293.8	353.8	374.6	302.7
0	182.8	176.2	200.2	153.4	208.5	221.7	248.7	235.1	244	213.7	204.3	213.2	191.2	226.4	203.1	163.8	171	157.6	202.4	190.2	200.4	201	193.3	203.8	184.2	211.2	174.5	233.3	210.3	182.5	222.5	196.1	219.1	218.5	259.6	208.5	216	195	158.5	210	185.5	155.8	197.1	193.6	230.4	197.1	213.1	233.2	226.3
0	1587	1230	1331	1245	1253	1007	788.5	690.8	658.9	686.4	674.4	617.9	640.5	850.5	912.5	888.5	784.1	740.5	700.8	553	445	481.6	470.8	471.7	488.7	487.2	506.7	489.7	459.4	482.5	534.9	454.2	420	462.2	412.2	408	399.6	399.3	404.5	408.2	436.3	416.4	441.9	440.1	443.7	477.8	491.2	404.6	462.8
0	401.8	320.5	469	533.9	395.3	434.1	419	389.5	462.7	415	333.8	412.8	345.5	356.2	397.4	346.1	331.4	382.2	451	414.5	386.5	427.3	367.7	425.1	422.5	457.8	395.8	427.5	409.4	388.9	419	470.2	521.4	438.2	464.8	456.2	484.4	401.9	436.8	512.9	477.7	437.6	484	434.4	433.9	438	447.7	481.4	421
206	438.8	371.5	429.9	377	267.5	293.4	362.6	330.8	315.2	294	293.5	265.5	343.5	319.6	275.2	268.1	307.7	317.9	296.1	290.9	302.7	291	256.5	295.9	317.3	281.7	322.3	321	337.5	306.1	344.2	312.2	309.8	293.2	271	269.2	272.1	249.5	309	291.5	232.9	293.1	263.8	272.6	275.9	294.5	316.5	322.1	258.1
207	353.7	288.5	317.5	240	252.1	342.1	298.4	291.7	353.5	247.5	243.8	294.2	278.1	318.7	311.1	274.4	265.7	312	231.8	175.6	207.4	211.9	204.6	198.8	195.6	228.1	262	155	264.5	241	193	273.3	191.1	207.6	269	211.4	140.8	273.8	275.1	224.5	279.8	223.3	186.8	183.4	278	238.8	220.2	257.6	278.7
0	140.6	176	190.6	166.9	155.2	147.7	191.5	132.4	174.9	200.2	154.9	125.2	128.1	258	385.6	402.1	435.7	385.3	408.5	373.7	378.8	404.7	405.8	418.3	415.3	401.8	449.7	448.9	417.2	350.3	350.5	415.8	368.3	388.9	393.8	365.5	369.8	356.6	407.2	411.3	396.4	397.6	366	396.8	412.7	411.5	342.5	418.2	433.6
208	336.3	326.5	352.4	321.5	294	228.5	289.3	268.3	289.6	260.5	301	253	240.7	256.3	292.6	260.9	269.9	271.5	262	289	263.1	252.9	303.2	228.4	291.5	251.5	263.4	305.1	278.3	316.5	245.9	267.1	304.5	271.1	268.1	321.3	235.8	302.8	259.3	297.1	241.5	281.5	253.2	298	312.8	312.8	281.7	328.4	238.6
209	280.5	274.5	283	200.2	276.9	335.4	223.8	284.8	216.8	278.2	217.8	242.4	218.4	244.9	226.8	223.8	222.8	174.9	176.6	216.8	200.5	197.1	241.6	245.5	282	193.6	257.1	210	179.5	239.2	221.5	217.5	218	252.4	220.4	258.4	226.5	217.8	249.7	277.5	234	275.5	230.6	259	215.4	236.3	245.5	256	217.9
210	200.6	207	196.6	186.1	190.8	195.6	165.2	175	196.5	185.8	177.4	174.2	165.5	205	145.2	165.7	179.8	157	184.4	151.4	150.4	178.8	140.3	179.2	152.7	159.5	145	148.3	173.1	146.5	167.6	179.9	140.7	161.5	170	169	156.3	184.1	171.1	200.2	170.6	218.8	162	163.1	164.8	162	154.1	172.3	158.7
211	145.5	140.3	143.6	161.4	157.9	125.4	122.9	135.3	125.4	119.5	159.9	258.1	410.4	424.1	409.7	389.7	436.2	485.2	450.9	357.7	371	354.7	303.3	366	357.8	314.7	319.8	355.7	344.3	314.1	335.5	293.8	314.6	357.6	317.4	298.2	301.7	314.3	327.2	264.2	320.2	351	321.6	340.3	376.5	341.1	331.5	323	361.4
212	324.4	272.3	294.4	297.6	278.6	319.1	268	271.9	277.9	271.8	270.8	250.3	233.9	243.5	253.6	243.3	251.8	230.4	289.1	285.6	244.1	249.2	258.8	271.9	226.7	284.5	286.4	237.3	274.1	279.5	273.4	261.4	267.8	266.9	260.7	277.2	268.8	275.3	314.7	316.5	265.6	293.8	269.1	273	303.8	283	291.1	272.1	259.7
0	231.9	245.3	267.2	211.3	208.1	220.8	203.9	164.8	242	117.5	228.9	207.4	183	211.3	196	186.7	231.6	211.5	190.9	189.4	185.3	184.9	184.7	200.7	223.1	190	185.4	175.2	191.2	233.7	191.2	181.5	209.2	169	NaN	NaN	NaN	NaN	NaN	NaN	NaN	NaN	NaN	NaN	NaN	NaN	NaN	NaN	NaN
213	290.9	327.8	362.3	304.5	256.6	281.4	309.9	254.9	299.2	301.8	292.3	265.7	312.4	282.2	284.6	264.4	361.5	281.7	229.3	287.6	246.5	253.1	252.9	268.3	300.1	248.9	215.6	234.6	264.8	265.7	245.8	241.8	251.3	231.8	259.3	262.6	262	254.6	242.3	248.8	256.7	225.9	279.6	953	1033	818.5	843.6	636.2	576.5
214	273.5	235.5	290	290.3	310	241.7	295.8	276.5	240.7	254.1	294.5	238.4	208.6	195.3	226.3	186.5	210.8	197.2	222.3	219.4	198.7	168.2	191.9	195.7	211.7	256.2	255.6	205.9	204.3	205.3	260.7	179.7	232.6	203.4	220.1	173.9	181.2	182.9	210.9	234.8	223.1	249.1	226	200.6	245.1	197.5	260.3	189.5	169.1
0	233.6	219.3	225	228.7	288.9	221.5	247.5	204.1	233.5	192.8	221.3	228.1	178.6	197.7	222.7	194.7	224.3	172.5	189.4	243.8	233.1	210.3	227.4	212.1	200.4	228.5	NaN	NaN	NaN	NaN	NaN	NaN	NaN	NaN	NaN	NaN	NaN	NaN	NaN	NaN	NaN	NaN	NaN	NaN	NaN	NaN	NaN	NaN	NaN
0	312.3	297.8	229.3	295.4	290.4	338.4	262.7	245.3	259.6	245.9	298.7	267.3	216.4	186.7	243	239.6	223.5	227.5	229.2	207.6	222.3	236.6	218.8	195	227.8	192.1	202.7	253.2	204.1	233	199.6	208.7	184.2	252.7	206.1	175.1	158.6	198	213.6	215	215.2	212.6	191.5	199.3	218.2	232.1	277.5	225.8	197.6
215	370.9	357	281.3	349.2	293.3	277.8	326	290.5	298.9	290.8	277.5	288.6	295.9	303.1	294.7	232	221	254.1	260.6	287	274.1	260.2	272.1	216.1	253.1	229.5	207.7	232.6	225.4	236.6	248.8	230.2	295.6	233.1	256	242.2	234.4	238.6	258.8	291	201.2	199.8	270.6	249.7	236.1	193.2	281.8	279.1	237.2
0	231.2	206.2	212.6	235.6	190.5	222.4	188.7	226.1	148.8	231.4	234.7	211.6	153.9	191.1	176.5	189.3	147.4	187.2	149.1	151.6	150.6	129.7	157.8	179.6	187.4	164.4	217.5	153.2	168.4	161.4	158.4	192.4	161.7	138.9	147.5	146.3	162.7	186.9	141.4	162.1	154.6	164.6	127.6	168.7	160.4	137.9	146.1	124.6	122.7
216	444	411	387.6	388.3	395.5	416.2	419.8	376.6	391.1	427.1	428.5	365.2	364.4	337.5	352	371.1	315.2	309	346.1	341.2	319.8	347.9	349.2	297.1	315.8	307	306.9	304.2	356.3	306.7	285	283.7	283.8	264.2	251.3	256.4	251.3	251.4	273.9	273.8	314.3	258.3	246.3	289.2	279	310.5	295.3	278.1	316.4
0	229.9	247	224.5	262.5	206.5	230.5	199.8	202.7	166	216.9	233.2	202	207.4	170.3	229.4	202.7	176.2	203.6	189.3	212.5	177.5	168.9	178.3	182.8	187	190.5	182.8	139.8	163.7	132.3	NaN	NaN	NaN	NaN	NaN	NaN	NaN	NaN	NaN	NaN	NaN	NaN	NaN	NaN	NaN	NaN	NaN	NaN	NaN
217	203.5	186	186.2	206.5	173.5	169	154.9	193.3	130	172	167.7	230.3	134.4	139.9	122.3	139	140.1	153.3	133.2	125.3	137.2	126.5	116	173.8	144.2	164.5	153	150.3	141	146.5	140.8	118.8	150.9	111.6	126.2	164.7	145.2	155.5	140.6	166.8	143.9	129.6	158.2	125.6	157.4	158.3	122.7	144.8	131.1
0	307.7	294.7	261.9	311	290	299.5	252.3	307	269.7	293.8	267	302	300.2	254.5	273.5	278.6	316.3	451.5	701.3	781.5	814	NaN	NaN	NaN	NaN	NaN	NaN	NaN	NaN	NaN	NaN	NaN	NaN	NaN	NaN	NaN	NaN	NaN	NaN	NaN	NaN	NaN	NaN	NaN	NaN	NaN	NaN	NaN	NaN
218	186.9	148.3	215.3	133.5	120.2	135.9	133.9	169.2	190.1	137.4	96.73	133.9	133	149.7	120.6	145.5	150.9	146.8	135.1	122.2	117.7	159.5	163	128.3	156.7	147.8	165.9	148.6	108.6	128.5	139.3	146	132.4	98.53	99.88	105.2	140.3	172.5	149.6	128.6	125.9	141.4	128.5	127.7	148.6	128.2	126.5	125.6	120.5
219	432.1	409	354.5	391.8	343.5	339.9	327.3	339.7	354.4	331.9	237.1	289	259.9	285.7	248.5	258.6	281.5	249	275.4	297.5	282	227.1	247.8	292	259.7	270.5	302.8	287.8	292.5	280.2	276.3	263.2	295.5	272	267.7	295.4	246.7	298	243	266	264.2	273.8	319	1396	1081	968.3	1083	948	902
220	339.1	308.5	342.5	314	343.1	315.2	292.9	293.8	276.9	226.3	209.4	235.1	330.8	210.5	287.5	234.3	237	225	247.8	168.6	229.2	225.1	795.3	801.7	772.3	703.8	663.6	743.1	680.2	543.8	569.9	839	750.5	806.7	713.4	190	744.7	207	211.6	239.2	250.3	292	233.2	229	316.6	315.6	299.5	254.7	261.1
0	241.8	232.2	231.2	245.4	144.8	219.4	196.5	190.7	225	232.8	236.5	206.6	244.2	218.9	177.9	241.6	217.4	211.6	189.7	245.5	207.7	209.7	190.8	213.1	170	196.7	207.5	225.8	227	225.4	210.9	225.5	197.8	253	231	233.1	247.8	260.3	277.2	235.8	231.8	296.6	236.9	270.5	258.6	237.2	218.1	222.4	292.7
221	165	187.7	143	202	179.7	180.1	137	149.4	146.1	170.2	149.7	177.8	134.9	176.4	148.4	173.1	174	145.9	135	142.8	125.1	96	103.6	110.1	113.1	145.3	107.5	122	125.7	105.4	113.9	137.9	110.2	135.6	112.5	82.4	132	113.7	104.9	126.2	107.4	118.8	113.3	133.2	83.62	106.4	100.9	709.1	1019
222	176	169.8	191.2	167.2	173	122.4	128.4	137.5	151.7	140.9	167.6	178	163.5	177.8	128.1	135.7	189.8	99.63	142.4	153.1	155.9	108.8	133	144	142.8	162.2	139.6	108.7	125.7	164.1	136.7	126	127	138.8	143	111.3	129.5	147.9	133.1	117	129.7	132.1	122	107.4	145.9	115.6	126.5	136.1	140.3
223	323.9	325	355.5	293.5	262	286.4	278.5	283.2	272.7	304.4	286.9	331.1	274.4	273.8	275.8	283.7	257	248.7	343.3	264.8	289.4	294.2	289.7	294.4	273	271.5	199	253.6	263.9	287.8	241.1	234.7	272.5	285.4	355.8	264.8	272.7	277.2	247.2	264.2	271.9	295.5	238.9	321.9	238.4	220.4	219.5	224	269.5
224	366.2	353.8	318.3	324.3	307.5	407.6	423	371.1	316.7	347.1	350.2	350.1	338.3	340.1	311.7	357.9	331.9	341.2	314.4	338.2	357.8	350.3	324.4	329.3	325.2	374	338.6	370.5	359.4	360.1	378.5	283.5	341.3	298.6	380.7	341.5	352.7	335.5	293.8	346.6	298	310.7	298.3	358.3	326	287.4	335.7	361.7	334.5
0	1239	1492	1632	1410	NaN	NaN	NaN	NaN	NaN	NaN	NaN	NaN	NaN	NaN	NaN	NaN	NaN	NaN	NaN	NaN	NaN	NaN	NaN	NaN	NaN	NaN	NaN	NaN	NaN	NaN	NaN	NaN	NaN	NaN	NaN	NaN	NaN	NaN	NaN	NaN	NaN	NaN	NaN	NaN	NaN	NaN	NaN	NaN	NaN
225	199.8	210.4	214.4	243.8	222.9	203.5	175.3	191.5	197.7	176.5	157.2	215	170.5	214	165.5	198	230.2	188.5	196.5	198	191.2	154.6	144	185	165.5	187.8	196	191.5	175.2	200.2	167.6	194.2	161.4	183.4	155.6	155.2	168.7	184.1	169.8	210.9	173	200.3	189.5	209.2	183.8	181.5	169.9	182.1	188.7
226	1067	1235	1577	919.3	1185	1163	1191	853.9	606.4	598.9	467	504.5	511.2	592.9	419.2	549.8	519.4	509.4	732.6	657.5	593.6	490.6	551	532	582.2	541.3	428.2	466.3	409.7	382.4	437.7	443.4	445.7	497.9	411.1	520	451.4	374.2	414.5	363.5	449.8	379.7	427.3	431.3	442.3	439.8	362.6	395.7	383.2
227	472	456.5	364.8	288.5	289	310	314.7	321.3	303.5	283.3	284.8	245.5	311.8	335.8	295.8	261.6	294.3	246	270.9	302.9	293.4	341.4	309	322.8	267	341.5	300.6	292	306.8	274	310.8	224.9	289.7	276.2	246.1	246.9	317.7	288.2	207.9	239	211.7	261	306	214.7	292.6	262.2	295.8	254.5	222.5
228	397.4	374.7	360.8	395	364.8	330.8	350.7	392.8	365	371.2	356.1	349.5	395.6	387	403.5	328.3	362.8	342	362.2	313.6	344.4	350.2	380	371.7	385.8	358.5	403.2	339.3	377.1	451.6	496	470.6	430.4	374.5	401.8	413	392.3	417.8	416	457.8	483.7	456.3	427.2	420.5	410.9	411.9	411.2	435.4	412.2
229	223.8	223.7	209.9	227.9	184	220.7	168.3	241	196.4	193.3	191.2	159	199.5	194.9	186.7	208.5	172.5	224.5	179.1	181.7	192	185.6	180.4	166.8	185	163.6	166.8	163.5	181	166.5	158	187.2	175.9	170.8	155.4	145.7	189.7	196.4	175.5	204	189.2	194.3	217.3	167.8	178.7	139.6	174.8	164.6	188.7
230	305.5	297.5	284	295.5	297	295.6	305.9	340.8	312.9	344	269.4	279.1	344.4	302.3	294.1	344.4	317.5	284.2	301.5	335.6	315.1	311.6	299.8	314.2	343.7	312.2	279	306.1	298	271	288.4	272.4	287.2	292.3	300.2	299.4	304.9	277.3	283	243.6	288.8	283	281.5	297.6	302.9	215.3	245	306	277.1
0	385	364.2	396.4	408.3	392.2	378.4	356.7	349.4	364.3	315.4	295.4	294	293.8	293.1	298.8	261.7	318.7	328.6	311.4	254.6	272.5	271.7	254.8	278.5	278.3	305.5	224.9	224.8	268.7	168.3	221	253.5	247.5	256.6	256.1	233.1	261	228.2	304.8	217.9	241.8	277.8	256.7	228.5	256	235.2	240.5	275.7	216.7
231	169.7	199.8	147	202.2	169.5	193.1	174.2	169.8	159.7	218.2	196	192.6	158.5	177.2	189.4	215.1	167.1	153.2	172.7	211.6	189.7	182.5	176.4	174.8	174.2	179	161.2	179	155.7	157.2	168.9	131.7	147.9	124.8	145.5	151.4	131.2	155.7	145.5	167.7	135.6	166.7	155	156.4	155.4	116.6	136.3	141.5	162.2
232	267.1	220.5	272.1	294.7	229.7	296.3	248.4	264.7	267.7	251.6	206.7	217.3	225	192.6	209.6	225.8	253	276.5	255.1	218.4	205	199.6	245.7	227.3	223.1	183.5	203	187.6	188.4	180.4	215.6	238.2	225.5	239.7	176	194	201.6	209.9	181.2	158.2	192.3	165.7	160.2	190.3	191.4	190.8	226.9	173.4	204
233	200.1	159.7	162.4	173.3	202.9	207.7	148.6	232.7	207.1	150.5	156.5	193.8	169.9	182.1	145.6	130.7	194.3	155.4	151	187.5	149.2	159.2	158	134	124.7	158.8	116.2	150.2	180	183.9	181.4	118.9	167	142.8	135	168.8	162.5	154.7	167.8	123.3	147.8	145.7	150.4	150	157	183.4	194.3	147.3	140.2
0	213.4	166.5	194.7	177	182.8	202.3	218.4	206.2	167.1	190.8	199.8	177.3	177.8	212	201.8	186.5	155	187.8	208	217	133	177.5	190.6	157.4	149.2	157.1	179.5	159.5	147	184.6	163.9	205	146.7	202.8	181.8	160	180.5	174.8	154.3	159.1	195.1	204.4	NaN	NaN	NaN	NaN	NaN	NaN	NaN
234	314.7	284.5	409.3	346	268.4	283	381.5	261.7	329.7	319.3	336.7	316.5	357.6	234.6	316.5	318.6	258.9	307.5	292.8	308.6	339.2	275	242.9	308.8	313.5	243.8	266.5	308.5	326	326.9	323	371.5	294.8	275.1	314.9	335.1	342.6	328.3	351.1	326.5	375.5	319.5	304.4	323.4	331.3	318.8	337.5	285	348
235	440.9	424.1	346.6	404.7	455	394.6	396.8	389.2	396.4	403.3	401	364	279.5	285.2	328.5	310.5	362.2	285.9	315.2	359.5	341.2	346.5	295.5	342	324.5	387	326.5	337.5	361.5	341	354.5	309.9	229	292.5	288.5	268	272	301.5	318.1	301.4	258.4	256	286.5	273.6	289.5	307.6	285	308.5	290.5
236	336	303.5	306	337.7	310.1	305.9	264.6	320.5	274.1	246.3	306.7	263.9	256	280.3	247	258.9	282.3	259.6	317.2	285.4	275	262.1	258.1	256.9	226.9	229.7	236.2	241.7	265.8	229.4	221.8	218.9	197.4	215.9	252.3	280.8	245	280.3	257.8	246	263.9	236.4	240	262.5	266.5	237.3	256.4	209.5	224.9
237	266.8	345.3	297.1	297.1	292.4	274.3	286.4	244.4	238.1	220	230.6	267.1	245.4	227.7	242.8	226.9	223.6	226.6	269.4	239.6	225.5	260.3	222.4	263.6	246.5	273.6	232.9	260.8	242.8	264.8	248.3	251.1	245.1	297.4	283.2	274.5	282	270	282.9	268.6	328.4	302.6	298.5	318.6	263.3	341.9	271.9	249.1	308.4
238	256.3	202.7	202.6	257.6	186.6	240.7	206.7	261.1	316.4	173.5	233	274.6	237.4	245.7	272.4	215.5	236.7	239.5	289.7	234.6	213.1	191.1	218.8	204.4	206.2	218.1	176.9	207.5	232.8	161.7	227.1	149.2	154.6	196.9	177.4	202.2	183.6	153.9	218.6	192.5	175.9	166.7	221	239.3	224.8	204.2	206.2	179.4	174.2
239	310.4	309.9	329.7	342.8	319.5	291.6	302.3	336.4	251.2	297.1	274.7	264.8	277.6	251.8	296.4	276.5	244.6	321	281.5	249.1	282.5	275.9	253.5	269.4	279	316	317.9	307.2	263.1	291.5	296.1	305.7	322	328.5	308.5	275.2	295	269.4	311.3	299.9	261.5	301.8	305.5	286	288.2	306.8	295.6	317	314.5
0	367.7	351.2	324.6	293.5	316.8	266	275.4	264.7	332.1	303	212.7	277.3	240.7	338	240.5	212.5	251.9	254	293	275.2	242.3	283.5	279	278.4	239.2	327.9	224.1	273	212.1	282.5	275.9	272.3	269	265.2	225.7	260.3	244.6	297.2	240.4	295.8	305.8	324	310	293.5	299	225.7	269.6	261	275.6
240	225.5	245	273.7	240	323.6	278.6	293	272.1	307.1	241.8	287.5	212.2	231.6	237.5	260.9	318	277.7	222.6	249	290.4	286.5	264	263.9	258	242	265	246	247	290.9	257	239	249.4	284.9	235.5	224.5	254	251.5	250.5	263	280.5	210.4	260	249	226	258	256	263.5	262.5	234.5
0	266.5	315.5	312.6	307.3	289.8	281	285.6	297.8	305.6	259.6	272.7	248	240.8	257.2	283.4	264.8	230.4	243.6	238.6	229.1	316.9	236.4	262.1	248.6	265.4	251.2	212.9	260.4	275.6	285.5	255.5	226.2	243.6	230.7	230.8	306.6	222.3	247.6	280.1	270.8	228.9	253.7	288.8	271.1	228.2	249.3	262.1	261.7	256.5
241	324	199.5	259	285.5	251.7	249.1	245.7	267	289.7	250.1	241.3	308.3	286.8	242.2	249.6	238.1	250	256.1	278.5	235.4	242.5	234.6	241.5	285.1	249	256.5	233.5	248.5	250.1	254.5	278.5	255.5	243	287	268.5	277.1	267	242.5	287.5	283	266	254	242	259.5	279	288.6	322.5	248	264
242	345.4	380.3	350.3	319.1	389.2	343.5	303.4	375.7	392.2	330.6	419.8	319	415.3	458.5	390.9	306.1	411.5	396.5	405.4	319.4	399.2	369.5	319	320.5	348.7	378.6	336.6	368.4	397.4	325.1	343.3	375.4	426.3	443	375.3	478.6	429.3	420.4	506.3	438.1	393.5	478.3	425.9	405	468.2	449.2	393.5	454.2	476.5
243	297.5	280	343.4	256.9	285.1	305.1	277.1	309.3	251.7	300.3	260	273.9	272.5	286.6	269.6	254.4	252.5	297.1	281.6	245.5	262.4	254.6	257.9	275	302	234	250	258	291.5	281.5	293.5	276.1	315.6	301.5	264.5	318	325.5	290.6	278.5	275.5	340.5	284.5	270	295.5	338	315.5	298	303.5	272
244	379.6	470.2	351.8	300.4	410.7	421.2	380.5	349.7	334.8	291	205.8	446.7	397.9	343.3	319.3	434.4	1133	1192	1181	1082	1001	898.9	941	911.4	1040	1001	963.6	933.3	900	937.5	1037	1102	1044	1084	972	1005	1010	1022	700.5	822	887	771	811	832	919.5	796	715	761.5	549
0	419.8	431.7	348.7	401.7	366.2	398.4	310.7	336.2	351.4	251.8	403.2	375	281.2	NaN	NaN	NaN	NaN	NaN	NaN	NaN	NaN	NaN	NaN	NaN	NaN	NaN	NaN	NaN	NaN	NaN	NaN	NaN	NaN	NaN	NaN	NaN	NaN	NaN	NaN	NaN	NaN	NaN	NaN	NaN	NaN	NaN	NaN	NaN	NaN
245	325	258.9	264.4	294.1	231.8	244.4	246.6	313.7	246.9	304.8	284.4	291.4	257.5	283.6	241.8	260.9	268.5	240	224.5	219.6	250.6	266.9	240.9	260.1	268.5	237	233.5	212.5	251.5	247	224	282.5	215	245	268	224.5	252.5	279.5	267.5	276	221.5	259.5	270	274.5	264.5	279.5	248.5	226.5	242.5
246	371	400	393.3	309	324.5	334.1	365.3	291.5	288.8	312.3	275.2	346.2	285.4	269.5	307	320	285.8	255.8	249.1	236.2	244.5	277.3	258	234	265.9	235	269.2	265.4	255	247.3	227.2	267.5	254.5	266.4	234.3	228.5	200.5	253.2	227.9	211	250.1	276.7	219.3	255.3	240	222.8	232.7	310.8	230.2
0	153.8	188.2	197.5	181.5	176.2	195.4	170.5	163.3	145.1	132.3	147.9	172.6	200.4	187.5	130	162	146.9	169.5	165.5	168	145.5	143.1	134.1	158.1	171.5	152.5	182.8	143.3	141.9	118.2	155.8	155.7	158.5	135.3	131	205.7	128	158.4	167.4	137.8	163.8	141	144.1	168.7	132.7	139.5	135.9	135.4	121.5
247	434.5	375.8	316.5	340	302.4	348.2	330	346.6	299.5	314.9	335.5	307.9	344.1	363.8	385.5	370.5	292	282.7	259.5	318.9	264.9	218.3	271.8	234.1	254	265	237.6	270	271.5	254.3	253.4	303.4	248.6	302.1	245.6	289.7	220.4	258.2	254.1	201.8	216.1	213	216	200.3	242.5	221	238.4	212.5	235.4
248	281.5	253	201.2	210.2	206.2	156.8	195.8	193	184.8	135.4	178.5	152.6	138.5	184	180.6	164.8	163.6	160.1	164.5	125.9	146.6	150.3	125.6	155.6	200.7	175.3	153.9	148.9	162.1	145.3	190.7	163.6	182.8	179.1	135.8	136.4	164.8	132.9	156.7	133.9	142.9	165.5	139.8	165.5	175.2	175.5	119.7	172.6	141.2
249	198.7	202.4	250.8	233.6	228.5	200.3	190.5	214.9	164.4	216.7	207.5	201.7	207	218.6	189.6	202.2	157.8	203.5	217.4	189	187.8	177.2	196.7	195.2	205.7	206.5	172.6	202.7	190.1	180.2	169.7	171.6	179.3	213.1	186.9	193.7	233.7	175.4	144.5	159	187.7	185.1	191.1	202.3	191	204.5	225.4	209.8	168
250	272.6	282.6	243.4	244.7	200.3	228.5	210.3	204.6	226	203.6	239.8	243.2	233.2	172.5	209.4	229	200.8	190.1	196.7	162.2	211.2	204.1	142.6	163.1	208	188.6	146.4	187.8	164.1	180	156.1	178.5	115.3	153.7	149	180.6	186.6	110.9	174.1	142.2	160	181.1	161.4	137.9	146.5	128.1	128	118.3	143.8
0	250.7	222.1	277	279.8	253.9	228.4	239.9	178.7	225	191	249.4	162.9	188.4	166.7	201.4	166.1	192.8	200	179.6	154	193.1	169.8	152.5	133.1	205	194	144	139.2	152.1	200.8	132.8	178.5	153.5	145.1	136.7	136.6	157.5	146.5	142.8	179.6	180.5	176.1	146.3	163	160.2	204	145.2	170.3	166.6
251	363.9	372.8	365.1	357.1	392.5	335.7	366.9	356.1	377	285.5	354.1	319	313.5	341.6	298.6	269.7	288.3	306	347.4	325	312.6	294.5	300	323.1	273.9	271.4	272.5	262.4	259	275.5	369.4	311.5	319.6	311	346.6	294.6	329.5	341.3	301.3	306.1	278.6	275.1	281	357.7	328.5	306.4	322.1	303.6	272.1
252	408.1	480	449.4	413	409.2	413	380.3	363.8	374.3	333.3	299.4	289.3	341.7	291.8	295.8	333.4	289.8	304.9	369.4	314.3	349.7	308.4	276.3	293.8	262.4	284.1	265.2	347.8	299	260.8	299.9	260.7	317.4	320.1	293.9	300	316.9	303.8	318.8	266.4	263.6	263.9	275.7	274.5	252	264.4	226.7	311.5	276.8
0	352.9	434.4	362.6	377.8	333.1	362.1	327	324.3	373.6	390.6	374.4	313.9	346.1	381.1	326.1	303.2	305.1	338.7	361.5	405.6	431.7	302.4	364.9	360	336.6	336.3	315.2	275.4	301.5	319.6	366.8	324.5	346.3	387.4	288.9	324.4	330.6	373.2	424	440.2	494.2	437.5	393.1	347.3	381.4	347	306.6	261.3	295.1
253	213.4	156.7	179.3	196.4	231.9	165.5	148.5	206.4	194.1	170	155.3	168.5	157.9	170.2	197.3	184.8	184.5	167.8	147.5	175.1	193.4	178	193.1	194.2	153.6	196.6	182.2	197	212.9	185.8	191	165.5	130.5	204.2	211.6	207.5	142.6	183	200.5	168.4	185.4	246.4	216.1	214	201	187.1	175.5	186.1	249.5
254	321.9	338	386	324.1	380.3	253.8	236.6	266.1	269.8	302.4	252.2	252.9	266	209.8	287.8	288.4	286.5	237.3	235.3	167.8	213.9	206.8	204.3	218.5	199.7	236.4	200.2	186.5	159.8	175.5	209.4	208	210.3	176	143.3	158.8	155.5	169.3	163.6	222.1	196.6	159	143.8	207.5	192.6	155	148.2	133.1	146.8
0	NaN	NaN	NaN	NaN	NaN	NaN	NaN	NaN	NaN	NaN	NaN	NaN	NaN	NaN	NaN	NaN	NaN	NaN	NaN	NaN	NaN	NaN	NaN	NaN	NaN	NaN	NaN	NaN	NaN	NaN	NaN	NaN	NaN	NaN	NaN	NaN	NaN	NaN	NaN	NaN	NaN	NaN	NaN	NaN	NaN	NaN	NaN	NaN	NaN
0	191.4	167.4	139.7	186.3	102	112.6	113.7	146.4	107.6	169.3	143.7	145	94.61	NaN	NaN	NaN	NaN	NaN	NaN	NaN	NaN	NaN	NaN	NaN	NaN	NaN	NaN	NaN	NaN	NaN	NaN	NaN	NaN	NaN	NaN	NaN	NaN	NaN	NaN	NaN	NaN	NaN	NaN	NaN	NaN	NaN	NaN	NaN	NaN
255	1153	1158	1298	1130	1172	1191	1346	1115	1108	1143	1209	1116	1090	1073	1027	1181	1120	1025	1034	860.9	865.7	991.7	981.8	1057	1004	996.4	1024	1032	861.2	944.7	899.2	904.4	964.2	921.9	783.9	829.9	834.5	872.5	866.1	762.9	807.3	836.3	844.5	925.7	891.1	869.1	1884	2353	2024
0	254.9	316.5	245	313.6	208.8	248.6	250.8	255.6	284.2	172.4	148.7	174.1	154.9	206.7	176.9	202.7	167.2	194.5	209.3	194.8	200.5	214.3	216.3	209.4	223.4	168.3	173.9	174.4	197	167.9	208.3	172	176.2	229.5	170.1	164.3	215	195.4	167.9	186.9	181.1	151.2	148.7	173	198.7	178.5	220.9	192.5	216.3
0	194.4	200.3	214.1	188.5	199.2	209	217.6	182.7	223.1	194.9	162	168.2	152.6	194.1	150.7	147.5	175.4	199.7	159.7	163.1	162.8	191.5	156.6	197.3	147.4	199	148.9	155.1	168.4	154.5	147.2	184.3	160.4	153	204.8	114	155.2	159.5	155.3	174.6	182.5	200.5	171.8	183.7	178.5	153.2	147.9	152.7	159.4
256	1735	1671	1659	1705	1576	1601	1453	1291	1368	1303	1336	1538	1357	1252	1202	1169	1086	973.4	953.9	802.4	861.4	813.9	795.4	868.9	838.9	838.8	734.3	792.4	820.9	782.9	839.3	789.9	858.4	903.9	2121	2137	2260	2184	2149	2133	2033	2081	2150	2150	2261	1752	1350	1436	1226
257	281.9	274.9	268.8	301.2	247.9	307.2	270.9	253.7	236.5	244.1	274.5	265.5	240.4	243.9	232.6	261.3	193.7	256.3	216.5	262.8	216.6	213.5	246	223.1	220.9	221.9	218.4	267.1	183.9	233.6	166.5	171.5	216.3	204.1	170.8	179.8	194.1	218.7	207.8	207	233.2	191.9	216.1	195.2	240.5	241.5	187.6	234.7	239.2
0	1796	1674	1837	1863	1761	1777	1845	1770	1369	1394	NaN	NaN	NaN	NaN	NaN	NaN	NaN	NaN	NaN	NaN	NaN	NaN	NaN	NaN	NaN	NaN	NaN	NaN	NaN	NaN	NaN	NaN	NaN	NaN	NaN	NaN	NaN	NaN	NaN	NaN	NaN	NaN	NaN	NaN	NaN	NaN	NaN	NaN	NaN
0	284.7	311.9	280.6	263.9	212	243.6	250.1	230.4	252.6	246	209	297.6	325.1	261.9	263.2	251.5	234.1	224.9	254.9	221.9	227.9	178.5	219.6	214.4	235.3	225	204	202.9	227.9	185.3	208.5	232	209.1	259.8	229.5	178.4	179	219.9	221.9	183.9	189.6	303.6	267.7	270.8	325.2	265.1	279.6	267.7	260
258	286.8	284.1	290.9	225.5	280.9	268.5	262.8	289.4	240.5	236.6	238	234.7	254.8	212.2	253.8	232.5	226.6	254.3	307.2	233.7	209.1	266.6	209.5	237	228	199.5	205	231.9	188.9	233.5	230.7	251	261.4	258.9	214.2	154.7	219.5	215	217.2	192	259.9	245	192.7	226	261.2	241.7	206.6	209.6	171.5
259	317.2	294.6	256.1	251.6	262.8	226.5	204.9	265.2	258.9	238.9	247	214.4	232.3	249.6	228.7	177	209.1	164	196	193.5	171.8	159.6	190.8	164.6	180.1	244.2	131.5	181.3	177.7	142.4	166	151.7	157.5	213.7	136.8	159	147.1	179	134.7	174.3	195.2	120.8	162.1	133.1	149	151.2	150.3	141.6	173.1
0	282.3	284.6	286.2	255.1	303.3	317.5	317.2	282	290.2	251	279.8	249.5	246.4	229.4	263.3	263.4	229.3	221.5	224.9	216.5	261.9	231.9	252.6	266	261.1	237.9	280	191	235.1	244.7	203.1	208.5	264.4	237.7	201.7	179.8	248.4	239	188.6	219.1	208.2	184	201.3	215.9	237.5	199.1	203.4	244.4	267.2
0	297.4	251.7	217.9	185.7	262.8	233.3	228	209.9	204.1	237.3	205.6	287.1	210.6	249.1	222.5	221.8	201.3	214.8	150.3	219.6	188	198.4	200.2	193.8	225.9	192.7	209	228	183.7	218	167	180.6	186.4	164.2	199.2	199.1	196	160.7	188.1	177.9	209.8	166.5	194.1	211.8	182.7	165.8	212.5	205.3	193
260	295.5	303.6	229.5	209.8	249.3	219.4	197	241.9	227.9	229.1	214.2	228.7	203.2	211.1	199.6	226	201.2	231.2	244.8	187.5	232	197.3	208.7	214	246.1	192.3	216	227.3	219.2	202.5	190.2	215.6	189.7	213.7	195.2	203.6	201.7	182.8	167.4	184.9	182.7	175.5	187.3	208	183	203.4	173.9	188.1	151.6
261	271.5	262.4	292.5	232.3	224	242.7	256	293.7	270.5	180.1	238.4	232.3	222.2	219.6	224.8	219.8	229.6	244.5	244.7	196.5	212.5	190.6	237.9	217.3	244.4	211.4	229.5	247.6	236.9	225.6	255.9	253.3	202.5	233.2	192.9	267.1	187	252.7	218	221.2	209.6	249.6	217	188.9	150.7	199.4	221.9	242.6	180.7
0	190.5	269.9	263.7	232.8	293.2	192.6	276.1	184	214.7	224.6	245	279.7	213.7	230.6	230.1	248.1	246.5	208.9	239	227.5	196.5	215	260	266.9	211.6	244.1	270.7	245.1	246.9	201.8	240.3	207.7	191.7	220	206.3	209.8	247.2	172.2	210	201.9	261.1	234.6	209	190	176.4	232.5	201.6	221.2	230.7
262	374.5	328.5	352	392.3	314.1	359	387.5	347.9	413.4	316	344.5	337.5	338.8	340	339.2	365.4	379.2	390.1	360	364.1	339.5	339.5	322	327	377.5	301	400.9	326.1	377.9	330.9	330.1	355.5	326.5	359	309.1	310.3	269.9	325.5	261.3	298.1	319.1	387.5	300.6	312.2	353	300.2	326.6	398.4	325.5
263	336	377.5	323.8	307	303.5	290.2	316.3	289	305.8	282.1	239.9	208.1	235.4	223.7	274.8	250.5	193.5	224	202.4	254.2	241.3	253	218	189.7	186.3	223.2	266.6	173.5	206.5	193.1	189.6	190.3	217.1	186.8	218.6	210.7	225.6	212	212.7	212.8	192.2	231.7	194	211.9	268	285.1	269	189	219.7
264	286	222.6	235.4	239.6	233.8	262.5	281.4	270.8	239.2	268	289.9	234.4	238.7	245.8	212.1	214.2	233.5	174.6	218.7	194	235.8	193.6	202.4	203.9	230.8	251.3	171.5	203.5	192.8	201.1	221.1	176.7	226.4	198.8	220.5	216.1	205.4	226.4	188.9	173	253	222.3	200.7	225.3	218.8	225	220.8	196.3	186
0	229	145.5	191.4	206.5	154.6	170	201.7	163.9	178.9	174.5	150	208	160	157.3	166.1	169	163.9	165.9	171.5	153.5	148.5	149.3	184.6	152.5	134	168	123	163.4	163	148.5	144	144.9	NaN	NaN	NaN	NaN	NaN	NaN	NaN	NaN	NaN	NaN	NaN	NaN	NaN	NaN	NaN	NaN	NaN
265	347.3	286.4	322.6	314.9	244.8	266.7	200.5	241.2	256.4	257.3	269.9	258.4	205.7	219.4	258.8	215.3	225.6	192.9	215.3	177.8	216.5	258.5	201.4	233	226.9	187	194.8	193.5	223.4	213.8	227.6	207.3	195.3	209.3	235	216.4	203.2	199.8	219	246.7	217.1	214.5	231.3	234.3	181.3	186.7	199.6	240.5	160
266	448.5	437.9	370.6	410.9	355.8	383.9	393.1	321.9	322.9	338.4	351.4	383	361.3	327.6	368.5	379.5	349.4	343.3	349.5	334.5	341	350	339	392.5	367	349.8	315.6	329.6	346.5	358.9	356	356.9	361.2	407	371.9	397.9	349	372	347.1	319.1	350.5	369.9	347.9	357.2	329.5	365	355.6	346.1	366.5
267	178.9	181.2	213.7	190.8	183	147.1	201.5	140	166.5	183.9	146.5	174.2	146.7	149	184.3	120.5	163	156	138.5	167.1	143.3	133.1	151.4	134.1	124	151.1	141.5	176	134.3	133.4	162.3	142.1	129.2	138.7	123.8	117.9	111	113.9	116.1	169.4	138.9	123.6	135	125.3	140.4	107.4	159.9	122.5	131.4
0	366.3	385.6	361.5	278.4	338.3	284	343.6	318.3	302.3	354.8	248.8	290.7	286.1	279.7	361.8	301	334.1	339.9	341.1	266.2	269.6	260.3	293.8	311.6	263.5	283.1	305.9	262.8	327.4	294.8	267.2	289.7	300	271	309.6	292.1	264.2	295.6	251.2	319.9	307.2	323.5	333.2	384.7	315.1	328.4	324.2	336.5	346.4
268	199	190.5	163.4	197.2	145.1	177	223.7	170.7	196.8	154.1	199.6	183.7	146.5	182.5	232.6	173.5	180.8	161	155.8	186	139.4	134.4	199.2	162.7	189.8	163	193.1	143.9	184.5	177.4	166.4	167.4	173.8	147.5	164.3	183.8	144.4	142.3	152.9	158.5	158	225.4	177.8	174.9	189.4	163	150.4	178.3	168.9
269	204.8	196.6	202.8	163.5	179.4	220.2	175.4	187.2	182.7	176.6	148.5	173.8	184	192.5	181.3	137.1	136.3	142	171.5	173.4	175.6	177.3	177.2	190	167.8	207.1	188.4	206.4	172.5	159.6	158.7	146	151.6	179.7	145.7	172.6	185.2	217	146.3	162.8	203.3	164.9	194.1	174.1	138.9	178	173.6	163.5	169.6
270	699.6	800.6	886.6	789.7	801.9	795.2	734.7	721.4	736.7	658.9	599.9	702.1	685.7	644.8	663.1	677.8	454.7	805.6	770.5	531.8	416	375.5	360	355.4	356.5	364.6	322	339.8	290.5	293	299.3	325.9	276.8	274.8	294.5	313.5	286.1	257.1	292.3	253.4	226.7	263.4	307.2	280.5	265.6	247.7	264.5	281.9	252.8
0	310.4	328.4	283.8	333.7	293.4	235.2	274.7	247	249	278.5	266.6	219.3	244.8	262.7	186	202.5	255.7	215.8	227.3	204.2	203.8	182.5	206.6	177.6	268.4	181.8	208.1	203.8	208.7	178.4	198	242.9	184.1	190.8	147.5	215.1	231	216.5	236.3	186.8	210	167.8	170.4	173.7	227.6	166.2	147.4	175.2	223.3
271	309.6	346.1	385.4	304.8	317.1	324.8	339.5	349.3	286	284	279.2	307.8	275.8	260.9	239.9	280.3	245	267.4	313.4	350	291.6	278.5	239.5	281	312	276.7	276	247.7	298.7	374	240.9	309.9	295.6	330.4	364	260.5	284.2	285.2	314.8	284.5	305.6	261.6	238	224.2	258.6	292.2	272	286.6	270.1
272	280	244.9	266.5	218	203	194.5	286.6	610	736.5	839	791	842.5	794.1	695	754.5	753.5	686.5	729.5	792	553	772	612	716	671	702	710.5	662.5	430.4	429	384	334.6	308.9	339	292.5	239	262.1	258	209.5	323.4	239	270.5	256.5	273.9	237.5	240.5	218	221.5	240.5	248.5
273	355.7	358.6	316.5	328.5	262.2	336.8	299.1	388.2	440.5	570	626.4	571	658.2	551	598.8	593.7	554.6	434.3	534	420.1	584.7	473.6	509.4	497.9	449.7	454.7	449.8	381.6	441.7	482.4	472.1	446.3	430.8	416.5	418	379.4	340.6	375.3	329.8	364.5	328.2	345	362	353.1	353.2	343.1	325.9	298.3	314.1
274	398.7	374.8	273.3	329.9	384.8	302.9	308.4	334.4	314.9	334	336.5	296	290.3	323	321.5	273.5	323.9	349.9	338.1	349.4	313.1	340.3	349.4	289.9	308.6	287.4	311.9	328.4	231.9	313.2	305.4	315.2	307.7	282.9	242.8	260.7	248.6	295.8	242.4	292.4	285.6	253.3	289.3	247.4	294.6	284.6	282.1	295.6	273.5
275	192.9	190.2	187.7	167.5	206.5	130.9	125.2	191.1	155.3	115.4	203.9	150	159	127	126	163	141.9	186.4	161.7	142.1	138.1	137.1	123.6	200.7	128.8	150.2	92.09	161.4	137.2	146.5	149.7	142.1	162.4	126.3	131.4	132.9	131.8	158.1	112.1	111.8	123.3	133.2	146.4	101.2	146.9	142.9	94.04	123.6	157.3
276	235.9	245	200.5	249.1	202	189.3	225.3	216.5	189	212.7	205	174.4	225	177	194.5	210.5	177	202.4	193.5	200.6	170.5	183.5	172.5	183.5	181	185	195	168.9	185.5	177.5	169.5	179	183.4	158.4	182	193.5	192	170.5	189.1	178	172.9	178	167.9	174.5	160.1	142	183	150.4	184.3
0	426.5	365.3	325.7	353.7	346.8	280	272.6	287.1	287.8	322.5	264.8	259.5	234	228	245.6	219.2	229.9	245.8	213.7	179.5	209.2	259	234.8	249.4	258.6	239.7	227.8	237.9	299.7	250.5	233.5	234.2	272.4	237.8	227.6	263.2	235.1	241.4	272.2	202.2	213.3	220.4	216.4	224.6	246.8	228.7	229.7	244.6	246.6
277	297.4	183.7	214.7	242.4	183.5	225.5	198.1	175.8	234.1	219.4	185.2	190.9	170.3	170.5	210.8	202	160.8	186.8	177.8	183.2	171.8	176.8	196.5	222.2	192.2	186.4	179.7	186.2	168.5	170.8	188.2	165.9	152.2	175.5	195.6	152.3	175.3	147.3	172.9	192.2	165.7	143.6	167.7	165.5	179.5	177	159.2	154.7	184.2
0	1196	1054	1099	1092	1061	913.1	879.9	829.7	708.5	608.5	685	705.8	578	589	639.5	668	473.5	632.1	666.4	542.7	591.9	613	463.4	489.4	526.4	490.3	478.3	484	465.7	521.5	426.5	498.1	468.6	440	395.4	410.3	484	397.7	348.5	311.5	269.1	343.5	303.5	278.4	403.1	321.9	327.5	330.9	264.1
278	259.1	251.6	250.6	222.6	196	236.9	225.1	205.9	205.3	186.3	222.7	361.7	552.7	438.3	466	606.8	501.2	409.7	586.7	433	479.5	480	522.7	511.4	528.7	513.3	582.8	553.8	512.3	442.3	479.1	401.4	402.5	330.9	359.7	312.7	367.7	325.8	324.3	327.4	320.4	335.9	336.8	297.5	324.8	291	260.4	287.3	268.5
0	147	207	186.1	247.6	233.8	149	223.2	143.2	180.3	258.5	NaN	NaN	NaN	NaN	NaN	NaN	NaN	NaN	NaN	NaN	NaN	NaN	NaN	NaN	NaN	NaN	NaN	NaN	NaN	NaN	NaN	NaN	NaN	NaN	NaN	NaN	NaN	NaN	NaN	NaN	NaN	NaN	NaN	NaN	NaN	NaN	NaN	NaN	NaN
279	375.5	349.6	449.1	392	434.3	363.3	451.1	454.6	431.1	564.5	491.7	538	538.8	496.6	445	498.9	493	500.2	471.8	466.1	372.3	379.6	370.7	344.3	404.1	359.7	367	358.3	310.2	393	323.5	342.7	336.4	320.4	361.3	336.2	293.7	325.9	334.2	366.6	322.3	356.4	355.6	364.6	347.9	358.5	385	370.3	355.6
0	184.7	136.2	172	120	168.1	114.1	134.4	178	147	140.7	103.9	93.5	106.2	158.8	134.8	109.4	115.5	138.3	114.7	134.5	110.8	144.8	104.4	109.2	162.5	128.3	119.2	83.95	111.5	107	116.6	116	102.6	94.98	100	100.3	123.2	124.8	95.89	107.7	100.3	114.5	126.7	125	94.01	120.8	87.31	123.3	100.2
280	212.2	230.8	211.5	243.8	203.9	223	166.3	175.9	204	190.5	201.6	231.7	200.9	209.6	149.1	197.7	165.9	196.3	202.6	148.9	231.2	187.6	161.2	195.2	192.5	223.3	163.8	166.7	182	180	226.5	196.3	171.2	204.5	208.6	206.5	208.9	208.9	217.5	192.8	216.7	183.5	194.8	214	258.3	211.4	225.4	214.1	236.7
0	266.7	181.9	209.3	219.2	185.3	205.5	213.6	235.1	205.9	154.5	216	193.1	174.5	185	163.7	211.2	183.6	187.3	194	171	186.8	179.3	171.3	194.1	140.8	191	108.3	182.9	173.6	153	161.7	151.7	145.3	157.9	145.4	170.7	176	157.7	183.1	209.2	161.4	140.8	209.3	182.3	177.4	172.3	214.5	146.5	156.7
281	280.6	284	244.3	252.8	297.7	304.5	281.4	276.7	247.2	259.7	265.6	328	236	260	168.3	278.5	221.5	248.5	215.6	243.9	188.9	185.2	206.6	187.9	227.5	195.3	226	215.3	265.2	187.5	224.1	192.7	241.2	194.5	221	204.4	226.6	236.5	244.3	237	215.6	188.9	231.6	228.5	259.8	239.1	212	201	195.4
282	114.4	106.8	153.1	179.6	150.9	126.2	109.5	88.89	103.1	123.1	111.6	99.98	113.2	85.55	124	110.4	94.44	122	106.1	95.02	101.5	114.6	107.4	98.39	82.71	116.6	107.5	101.9	96.05	131.6	98.4	96.35	95.82	86.13	83.66	95.82	93.25	95.44	119.8	101.6	123.1	116.2	79.69	93.73	95.85	103.7	94.17	98.21	76.85
0	236.5	214.6	273.9	219	180.4	214.7	163.4	147.3	171.7	237.9	186.6	214.5	206.5	207.6	194.5	184.5	165.6	187.3	198.9	184	202.2	211.9	183.1	226.9	211.1	185.7	185.6	201.9	220.1	170.5	217.8	187.6	216.7	221.3	215.2	246	225.9	246.3	206.2	200	207.2	278.2	235.3	264.6	256	237.6	241.6	300.3	244.3
0	179.9	NaN	NaN	NaN	NaN	NaN	NaN	NaN	NaN	NaN	NaN	NaN	NaN	NaN	NaN	NaN	NaN	NaN	NaN	NaN	NaN	NaN	NaN	NaN	NaN	NaN	NaN	NaN	NaN	NaN	NaN	NaN	NaN	NaN	NaN	NaN	NaN	NaN	NaN	NaN	NaN	NaN	NaN	NaN	NaN	NaN	NaN	NaN	NaN
283	342.3	366.2	351	342.6	294.5	293.9	331.2	271.9	306.1	257.4	229.6	258.7	242.9	222.9	191.8	192.8	217	221	212.5	205.6	215.9	208.2	209.2	195.9	205.1	190.2	177.4	225.6	178	207.2	180.7	180.6	181.9	191.7	162.7	165.9	183.3	183.8	190.8	151.9	187.1	182.5	183.4	202.8	196.8	160.1	173.7	188.7	177.3
284	357.9	328.3	286.5	250.3	293.5	220.2	296.9	263	200.7	228.9	198.1	228.4	204.1	188.9	240.4	180.5	191.7	194.4	184.2	189.9	199.2	195.7	177.7	184.9	185.5	211.6	158.5	170.5	170.7	165.8	202.9	190.3	184.9	203.9	178.9	177	172.8	128.3	160.5	155.4	171.3	195	150.8	154.9	168.6	169.7	156.5	177	140.8
0	142	NaN	NaN	NaN	NaN	NaN	NaN	NaN	NaN	NaN	NaN	NaN	NaN	NaN	NaN	NaN	NaN	NaN	NaN	NaN	NaN	NaN	NaN	NaN	NaN	NaN	NaN	NaN	NaN	NaN	NaN	NaN	NaN	NaN	NaN	NaN	NaN	NaN	NaN	NaN	NaN	NaN	NaN	NaN	NaN	NaN	NaN	NaN	NaN
0	152	172.1	140.7	136.3	137.8	169.5	174.1	122.3	135.9	127.2	110.6	113.9	107.9	155.5	106.7	122.5	124.5	162.4	153.3	98.38	132.9	155.3	148.3	139.9	119.9	85.27	124.9	124.7	129.2	119.5	129.2	132.9	107.5	124.7	92.44	107.3	109	105.5	137.1	163.5	122.5	137.1	105.7	137.5	148	125.2	127.6	118.6	126.9
285	256.7	184.7	272.5	224.3	285	189.8	212.8	211.8	209.7	198.7	219.8	206	203.3	194.1	209.4	169.8	198.1	187.3	231.7	204.5	207.2	179.1	181	197.5	177.5	191.3	214.6	230.1	159.5	202.3	156.9	169.1	180.1	159.7	162.7	176.6	135	182	181.7	166.2	172.6	159	177.6	158.1	151.9	188.1	177.2	157.9	145.9
286	296	253.4	307.9	243.3	257.7	250.8	219.7	197.5	205.5	259.3	187.6	191.2	181.5	224.5	201.9	199.9	237.8	204.2	178.6	187.1	222.7	210.6	209.3	193.7	207.3	221.8	195.4	209.9	206.1	200.4	151.7	192.6	160.1	183.8	165.7	170.9	192.5	167.1	185.1	155.8	149.8	195.9	151.4	167.1	183.8	172.5	202.1	149.6	168.4
0	207.1	136	105.4	208.3	161.2	151.6	190.6	149.2	132.6	NaN	NaN	NaN	NaN	NaN	NaN	NaN	NaN	NaN	NaN	NaN	NaN	NaN	NaN	NaN	NaN	NaN	NaN	NaN	NaN	NaN	NaN	NaN	NaN	NaN	NaN	NaN	NaN	NaN	NaN	NaN	NaN	NaN	NaN	NaN	NaN	NaN	NaN	NaN	NaN
0	130.5	NaN	NaN	NaN	NaN	NaN	NaN	NaN	NaN	NaN	NaN	NaN	NaN	NaN	NaN	NaN	NaN	NaN	NaN	NaN	NaN	NaN	NaN	NaN	NaN	NaN	NaN	NaN	NaN	NaN	NaN	NaN	NaN	NaN	NaN	NaN	NaN	NaN	NaN	NaN	NaN	NaN	NaN	NaN	NaN	NaN	NaN	NaN	NaN
0	NaN	NaN	NaN	NaN	NaN	NaN	NaN	NaN	NaN	NaN	NaN	NaN	NaN	NaN	NaN	NaN	NaN	NaN	NaN	NaN	NaN	NaN	NaN	NaN	NaN	NaN	NaN	NaN	NaN	NaN	NaN	NaN	NaN	NaN	NaN	NaN	NaN	NaN	NaN	NaN	NaN	NaN	NaN	NaN	NaN	NaN	NaN	NaN	NaN
287	235.6	272.5	279.5	249.6	249.5	273.4	284.3	165.2	199.4	254.4	244	243	252.8	233.7	289	214.7	241.9	225.3	235.5	232.5	249.4	224.5	239	247	273.6	229.5	222.3	266.3	244.9	240.5	261.7	189	264.4	215.5	228.9	242	221	253.8	235.6	250.2	252	228.2	283.5	257.4	273.9	248.5	261.3	265	251
0	185.5	188.6	153.3	144.5	138.1	138.7	115.5	118.5	102.4	88.7	166.6	143.8	111.4	91.88	98.58	91.57	106.1	77.78	79.27	137.9	119.7	NaN	NaN	NaN	NaN	NaN	NaN	NaN	NaN	NaN	NaN	NaN	NaN	NaN	NaN	NaN	NaN	NaN	NaN	NaN	NaN	NaN	NaN	NaN	NaN	NaN	NaN	NaN	NaN
0	432	384	309.1	311	328.5	415.7	435.1	370.8	422.6	403.5	412.4	363.4	291.1	323.4	257.4	272.8	416.5	442.9	323	390	475.7	404.1	339.1	364	448.7	457.5	433.5	453.7	436.5	450.7	417.1	444.8	418.4	405.5	471.5	445.1	447.9	473.4	492.4	440.5	505.1	491.9	432	448.9	508	508.5	549.5	478.6	504.4
288	300.5	294.4	294	228.2	286.8	270.3	264.1	256.2	247.9	288.7	222.3	244.2	253.6	275.5	266	269.7	214.1	256.5	280.4	315.2	219	261.7	246.1	203	243.3	234.7	257.5	270.3	275.1	235.2	240.1	244.5	268.8	248.9	225.5	276	273	275.9	271	285.7	305.4	262.7	234	289.8	263.8	284.8	282.6	272.8	269.4
289	423	459.7	487.5	329	565.3	463.8	448.5	395.5	314.2	370.1	335.8	416.5	249.2	342.2	338.5	352.3	225.8	245.7	396.7	304.2	283.3	204.5	242.6	225.3	307.3	299.8	342.8	391.4	195.8	405.6	363.8	290	406.6	320.7	308.5	318.5	348.4	377	440.6	369.5	400.1	371	358	373	388	366	423.5	352.5	379.5
290	122.2	158	183.1	181.2	131.4	127.1	157.5	127.5	124.5	116.6	131.9	159.1	113.2	148.1	91.04	144	115.1	149.5	131	143.3	145	157.1	119.6	132.4	122.2	97.27	146.9	99.3	140.7	113.1	126.1	130.7	130.8	107.2	101.3	123.3	133.3	128.9	122.9	130.9	108.3	93.56	100.4	120.3	119.6	109.4	91.94	86.12	113.3
291	286.7	371.6	296	276.8	301.7	281	286.3	275.4	261.1	294.6	219.4	309.5	312.2	245.1	298.7	247.6	338	275.4	242.2	303.9	297.1	217.4	262.5	312.8	300.8	240.9	281.6	272.1	318.6	254.1	297.3	241.9	318	311.7	251.7	273.9	304.9	246.4	254.3	335	264.4	265	260.6	271.8	257.7	261.4	243.5	276.5	282
292	308.9	328.1	307.7	280.3	273.2	263.2	316	315.2	293.8	345.1	327.2	353.6	222.3	289.7	259.7	318	314.7	310.4	306.2	327.4	373.2	316.2	364.2	393.4	370.9	337.3	396.4	391.9	371.1	370.5	347.6	365.2	429	347	394.9	411.2	391.7	412.1	362.4	389.5	378.5	467.4	393	425.7	415.4	306.2	415.8	373.5	427.5
0	NaN	NaN	NaN	NaN	NaN	NaN	NaN	NaN	NaN	NaN	NaN	NaN	NaN	NaN	NaN	NaN	NaN	NaN	NaN	NaN	NaN	NaN	NaN	NaN	NaN	NaN	NaN	NaN	NaN	NaN	NaN	NaN	NaN	NaN	NaN	NaN	NaN	NaN	NaN	NaN	NaN	NaN	NaN	NaN	NaN	NaN	NaN	NaN	NaN
293	172.3	125.7	181.5	168.1	113	198.5	110.3	140	170.2	138.4	136.4	165.6	121.6	146.4	138.6	115.5	155.1	125.1	102.4	95.4	150.4	92.3	134	127	113.4	119.3	137.5	112.9	98.95	108.8	63.69	174.5	123.9	153.4	105.6	104.7	160	112.1	122.5	92.97	98.29	127.9	151.8	123.5	111.9	118.7	128.4	115.4	114.1
294	476.3	398.8	363.7	399	406.1	393.2	367.5	423.8	429.9	373.8	382.4	343.8	397.2	330.5	344.1	331	332.5	388.3	365.1	389.1	338	367.8	386.9	368.2	388.9	388.7	429.4	356.3	396.9	380.7	350.4	388.7	411.9	348.8	354.8	402.1	333.7	359.4	326.7	346.1	388.1	340.9	396.7	398.1	425.8	350.9	352.9	325.3	430.8
295	352.3	380.6	313	329.9	326.9	316.3	321.7	277.6	290	242.3	266.9	267	298.5	295.2	296.3	288.7	252.7	277.9	274.4	243.1	260.5	233.2	228.8	201.8	205.9	268.5	252.3	224.6	241.4	283.5	224.8	220.8	192.8	261.3	264.1	245.3	228.3	235.8	245.2	212.8	195.7	255.4	271.8	263.4	335.9	259.4	284.4	287.2	265.9
296	242.5	285.4	256	265.1	275	325.6	318.8	296.4	286.5	346.3	251.9	328.5	302.4	243	301.3	295.4	353.5	299.8	254	250.8	300	261.3	426.2	247	265.2	326.3	337.9	316.5	234.5	321.1	308.4	241.7	295.8	299.2	260.5	310.5	321.7	320.5	307.3	307.6	273.5	359.3	248.2	325.5	365.5	1793	1903	1767	2308
297	314.3	391.9	331	347.4	395.9	341.8	297.5	332.4	277.6	315.1	301	359.1	348.9	300	320	264.8	329.4	341.6	318.8	336.3	312	332.1	314.5	363	371	349.6	367	344.7	368.1	315.1	324.7	336.8	331.5	327.2	367.2	383	342.2	334.8	340.7	331.7	298.1	335.9	304.9	281.1	286.8	264.5	278.4	349.4	350.5
298	201.3	176.6	191	182.9	162.7	149.1	152	197.1	149.5	183.6	142.3	157	173.3	227.9	140	130	141.5	154	155	163.5	137.1	143	142.4	146.1	130.1	179.1	136.5	170.6	154	150.1	147.3	122.7	164.7	112.2	128	136.8	154	158.5	137.9	144.4	119.6	113	105	125.8	122.5	172.3	126	139.8	126.5
0	293.3	315.9	234.5	312.8	313	262.1	292.4	238.4	251.2	233.9	218.5	281.1	284.4	232	250.6	266.6	285.6	313.5	251.8	259.8	275.2	258	231.5	219.3	237.2	239	252.3	228.2	227.7	248.7	255.6	311.8	240.7	265.7	267	268.7	252.8	231	240.5	245.4	206.4	242.7	272	277.5	236.2	NaN	NaN	NaN	NaN
299	232	165.3	265.4	175.4	163.9	210	196.7	186	208.4	201.1	148.5	147.5	141.1	172	150.5	136	170	128.9	142.5	138.5	142.5	129.5	111.9	120.5	130.4	120.6	128	101.3	160.3	108.2	144.7	126.3	126.7	180.5	117.9	120.8	128	102	108.5	128.6	116.9	116.9	138.9	122.2	116	129.9	152.5	101.1	119.8
300	221.2	180.1	205	142.8	269.1	180.1	212.7	189.5	208.4	162.1	171	182.9	169.1	187	169.4	191.6	123	158	137	165	158	186.5	186.6	179.2	189.9	179.1	150.9	204.2	193.5	187	159.1	162.3	131.5	149.4	160.2	127.5	179.1	144	163.6	175.8	168.5	151.4	151.2	147.8	139.1	169.5	166	142.1	236.1
301	185.8	159.7	185	201.2	154.4	153.3	194.3	181.5	144.5	146.4	120.9	116.5	136.5	123.4	121.5	145.8	126	131.3	121.1	123.7	136.7	167.5	120.2	117.5	93.49	108.2	136	120.5	113.3	136.8	116.8	116.5	128.8	133.2	141.3	118.7	100.3	180.3	121	109.9	94.9	109.7	139.8	124.5	108.7	122	120.5	123.5	111
0	371	339.3	362.2	388.5	362.9	343	348.9	351.8	415.8	425.3	332.4	371.9	267.4	335.2	375.9	283.6	321.2	304.7	313.8	332.8	293.7	268	344	325.9	357.1	321.7	309.9	295.4	317.3	309.4	314.6	293.9	259.3	254.1	294.8	247.6	236.6	256.3	289.1	221	251.7	231.3	303.8	212.2	269	234.5	248.9	227.5	241
0	375	268.7	362.7	308.4	334	326.9	315.3	312.9	249.6	281.5	324.8	287.2	310.3	313.8	310.3	261.7	261.3	343.6	255	317.6	298.7	271.9	352.6	320.6	292.9	302.1	310.5	264.5	288.9	290.9	230	268.7	226.4	236.1	257.1	268.3	288.4	227	296.5	292.4	317.5	273.5	251.2	273.6	226	291	289.5	254.6	211.1
0	193.9	216.9	216.5	227.7	302.1	228.9	226.5	210.7	255.9	237.2	216.3	242.9	231.3	221.8	225.9	206	247.8	241.2	212	259.6	251.5	224.9	259.7	231.4	289.1	226.3	247.8	203.7	248.2	223.6	212.2	200.2	215.8	213.4	216	218.8	217.4	245.6	265.3	199.4	206.8	217.6	230.3	246.9	194.6	214.9	224.5	245.7	251.5
0	266.7	236.8	183.8	223.2	188.3	179.9	184	207.9	169.6	182.6	156	199.5	194	189.2	177.5	174	182.7	154	137	206.6	176	170.6	126.2	159.1	145.3	120	165.2	149.9	149.5	146.6	139.9	145.1	123.5	128.3	159.7	172.4	154	159.5	159.4	154.7	135	170	151.3	172	120.4	105.4	135	158.4	117.3
0	192.8	188.2	154.1	146.5	143.8	202.5	182.7	128.5	146.2	136.4	147.1	182.5	161.5	119.6	143.1	149.6	112.1	142.2	164.4	116.2	148.2	126.1	118.7	115.6	137.7	186.5	159	125.4	116.6	135.3	155.4	151.9	132.5	148	129.9	136.9	133.2	129.1	141.4	153.6	129.9	140.9	121.9	150.5	130.1	115.4	146.6	130.8	159.1
302	380.8	336.5	338.3	294	371	338.8	363	347	385.2	347	330.9	323.3	278.8	317.4	289.6	285.8	343.1	273.5	333.2	342	286.7	298.8	326.3	316	306.8	287.1	254.9	279.7	324.1	304.7	334.7	292.9	336	269.6	282.3	320.6	241.7	288.8	295.6	323.3	299.9	282.5	303.3	270.9	293.8	334.8	336.2	307.3	299.3
303	474.2	562.4	484.5	550.3	452.3	413.9	425.6	339.5	438.9	391.7	417.2	435	393.6	370.4	399.5	416	348.8	373	428.1	331.6	408.8	402.1	487	491	450.8	403.4	473.8	344.3	352.7	366.8	318.6	281.3	291	337	326.7	338.6	342.8	328.9	331.1	308.4	347.7	370.4	298.2	274.8	319.5	348	351.4	396.3	339.1
304	562.8	526.3	515.5	635	694.9	547.4	585	525.1	590	519	545.1	499.3	428.5	471	497.6	479.9	471.3	463.2	440.3	446.9	469.8	473.3	496.3	498.8	480.8	510.2	480.3	451.8	492.4	466.3	450	457.3	394.1	384.6	356.2	429.9	368.6	435.3	427.4	359.8	432.6	396.5	413.7	404.1	440	401.1	352.5	345.4	351.1
305	239.7	201.4	246.6	272.3	205	177.8	199.9	214.9	221	175.2	180.9	195.8	195.8	161	183.9	179.9	174.7	180.4	138	246.4	203	163.1	142.6	131.9	144	167.1	215.5	166.1	175	168.4	162	176.2	116.5	140.6	162.7	146	190.5	175.7	133.2	142	151.6	175.8	147.7	205.6	144.5	174.2	165	152.2	143.2
0	235	288	205.9	225.4	213.9	187.7	203.9	216.7	190.9	208.6	150.2	168	138.5	213.9	145.2	169.7	170	140	118.5	151	133.4	93.1	120.3	144	139.6	144.5	132	169.9	149.4	173.9	119.9	137.3	150.8	110.5	124.8	146.8	119.6	136.4	146.3	114.4	107.7	144.8	126	156.3	132.3	111.9	130.1	133.6	161.6
306	390	374.1	447.3	388.8	424.5	286.6	389.7	375.8	327.2	318.1	315.9	325.5	332.7	330.5	331.2	314.5	292.2	295	305.6	288.6	258	262.5	234.9	270.5	309.8	305.1	281.5	357.5	306.4	293.6	295.3	344.4	294.8	238.5	275.2	229.6	298.9	257.4	296.6	327	286.5	277.2	393.2	275.1	301	265.4	344.4	317.4	277.2
307	554.5	504.3	526.9	452.4	495.1	383	518.3	441	455.7	471.4	439.5	455.5	466.5	503.4	433.9	471.6	466	437	402.6	448.1	427.4	469.8	504.4	472.1	522.1	417.1	467.7	508.6	526.2	539.7	528.5	533.1	496.4	472.6	484	420.9	426.9	476.1	501.7	583.9	505.5	554.9	477.6	486.1	555	588.4	523.5	547.6	472.5
308	301.4	241.4	280.3	313.1	277	293.5	308.8	301.2	316.6	269.5	306.5	288.1	244.5	217.1	298.5	295.9	255.9	265.8	293.8	293.5	302.7	284.5	280.2	243.3	276.2	277	257.9	279.1	264.8	225.4	249.4	263.8	263.9	262.2	244	273.6	258.1	180.7	284.1	256	252.9	308.8	271.8	207.9	215.7	210.8	275.9	220	222.8
0	471.1	551.4	427.7	480.7	444.5	459.3	494.5	448.4	511	500.4	527.9	588.3	574.9	620.7	550.8	507	453.2	389.5	388.8	374.1	408.4	416.9	376.5	410.1	422	389.5	444.5	484.9	468	459	529.1	515	485	482.4	477.6	493.6	510	488	514.9	477	479.5	554.9	451.5	451.4	459	484.9	519.9	468.6	473
309	317.9	329.2	320.4	264.5	253.4	299.3	330.5	280.1	244.6	219.8	203.2	233.2	244.2	173.6	210	218.6	229.1	154.2	162.9	196.5	210.8	174.4	215.2	201.4	191.9	198.1	147.7	146.5	148.5	187.9	157.6	150.6	144.5	154.4	150.6	165.1	164.9	171.1	169	191.6	155.4	153.4	148.5	149.5	154.5	163.5	189.5	162.6	149.9
310	250.9	262.3	280	252	297.5	240.7	223.7	238.8	256.4	270.4	221.7	175.9	193	224.6	182.4	249.5	190.1	263.6	187.5	227.7	223.5	220.2	224.4	226.9	247.3	212.3	277.4	199.3	260.4	239	208.5	230.3	252.7	268.1	186.9	195.4	295.4	206.5	212.3	241.9	228.3	240.5	240.5	272.1	266.9	278.9	202.1	230.2	280.9
311	546.7	559.6	556.5	517.4	519.1	469	443.7	493.2	439.9	425	413.3	450	395.3	367	366.6	335.4	340.3	347.6	410	377.1	377.5	377.4	436.9	408.4	496.9	460.4	430	366.5	436.6	381.5	455.2	444.2	365.9	379.9	346.8	437.9	391.6	411.8	407.6	408.2	410.4	348	409.1	324.8	310.5	403.3	371.6	400	390
312	272.4	309.6	238.1	215.3	193.4	244.5	235.5	279.2	214.9	235.6	224.8	248.4	229.8	286.8	285.3	246.7	223	248.9	298	265.6	293.4	257.1	280.3	313.2	239.7	201.3	248.1	235.6	239.8	260	249.8	251.9	267.4	259.7	231.2	253.3	259.3	238.9	293.6	240.3	235.8	284.9	278.7	298.3	239.5	285	267.5	245.2	250.9
313	289.4	233.5	300.8	250.5	248.5	258.2	252	231	229.6	208	211.5	238.5	238.2	169.1	176.9	211.6	177.6	188	215.6	179.4	186.4	136.3	163	185.4	120.5	150.6	160.1	144.2	159.5	158.7	179.1	159.6	118.4	142.3	160.9	104.6	139	188	148.5	153.8	163.2	126.5	167	109.7	127.4	179.6	117.2	159.1	116.5
0	292.1	290.1	286.1	278.6	321.8	235.6	214.8	318.4	308.3	298.7	291.8	236.7	188.9	251.6	264.2	342.1	269.6	288.7	224.1	223.2	205.1	208.1	214.4	227.9	291	272.6	286.4	314.1	352.4	296.8	297.9	231.3	250.2	335.3	194.5	374.5	268	293.5	365.2	263.5	345.9	301.4	309	278.5	345	240.6	336.7	348.6	301.6
314	299	256.1	334.1	328.7	334.8	315.7	338.8	272.8	342.4	310	284.6	315.2	319	288.3	292.3	298.9	298.5	269.7	291.2	297	322.9	289.4	264.9	271.4	298.5	302.6	315.4	255.8	292.4	287.4	306.4	284.6	276	288.5	290.6	289.5	338.5	280.6	258.5	269.4	308.1	266.8	306.1	339.7	338.2	301.5	304.8	317.3	347.3
315	290.6	322.8	253.9	238	280.2	278.1	255.2	291.9	218.3	256.5	278.8	231	255.7	262.2	277.3	271.4	262.2	279.6	274.4	275.4	276.4	250.3	241.2	242.4	212	222.9	264	225.2	264.7	251.9	255.4	240.6	269	283.4	267.2	253.1	244.2	251.9	288.3	253.7	250	200.6	268.3	277.4	235.3	286.7	283.7	251.3	252
316	289.6	344.2	329.1	335	284	382.5	390.6	368.9	312	385.3	412.7	360.4	330.9	338.5	369.7	271.2	350.9	330.4	303.5	375.9	299.5	311.5	275	350.5	320.9	283.9	249	297.5	242	270.5	273.4	282.7	337.7	226.6	313.7	314.1	309.5	329	259.3	292.1	307	326.3	300	293.2	276.2	320.5	285.5	265.6	335.3
317	279	265.9	268.8	257.1	225.5	227.7	246	200.5	257.4	260.6	266.3	300	207.4	243	272.5	252.7	256.8	282.5	298	311.7	292.7	308.7	351.5	358.8	349.9	369.3	328.3	357.8	385.4	364.8	337.5	301.3	329.7	338.5	379.1	348.4	313.6	320.7	325.3	362.6	382.4	329.8	374.1	328.6	366.7	377.1	421.6	325.4	384.3
318	225.7	227.8	239.1	231.3	228.7	176.5	165	186.3	174.2	142.6	179.5	211.4	208.3	180.1	170.7	195	158	175.9	159.5	170.4	189.9	195.8	142.5	194.5	202.9	199.7	145.8	152.3	184.3	187.5	179.7	156.8	194.2	190.1	204	173.3	168.6	219.2	159.6	191.9	181.7	194.3	191.6	168.6	169	158.4	184.9	180.4	187.9
0	291	258.2	314.7	293.6	256.9	276.8	318.8	254.5	293	273.5	268.7	327	239.6	222.6	292.1	257.6	219.8	226.5	224.2	223.8	270	229.7	236.7	229.4	228.4	239.2	268	237.2	251.2	232.9	229.7	222.2	264.1	244.5	205.3	245.5	194.5	249.5	216.3	228.6	240	183.8	214.9	229.4	241.9	221.1	223	224.2	243.9
319	381.6	349.8	302.7	260.5	280.8	272.9	292.5	220.3	262.7	242.5	233.6	207	259.7	234.5	189.1	199.3	247.9	191.1	218.4	251.3	220.5	215.8	212.3	196.8	193.7	238.2	192.1	175.3	160.1	167.8	173.8	220.8	241.7	188.8	184.3	159.7	173.1	143.8	150.9	157.8	156.4	186.2	163.8	218.4	163.7	195.1	156.4	166.3	177.4
0	177.4	162.7	154	136.8	108.3	125.3	122.4	167	160.3	132.5	130.8	101.2	134.1	121.6	105.1	127.2	94.1	102.7	106.7	132	137.3	113.1	129.4	126.6	123.4	121.5	133.4	126.4	126.7	112.6	84.93	122.1	143.6	103.4	115.6	135.4	134.6	115.6	121.4	131.4	122.5	101.9	118.5	143	164.1	125.4	134.6	117.5	110.1
0	274.8	262	224.5	237.8	255.1	334.7	297	253.1	276.9	272.1	240.4	232.7	246.8	220.7	201.7	235.9	225	271.9	197.3	219.2	211.3	203.3	238.7	260	234.3	246.2	240.8	220.9	214.3	250.5	249.9	180.4	217.4	193.8	211.4	206.3	176.9	193.3	163.7	176.3	179.9	187.2	210.3	177	230.9	172.9	228.8	239.3	221.3
320	285	283.5	291.8	267.2	269.6	235.7	247.3	235.1	240.7	221.7	228.7	264.6	257	289	262.9	200	283	267.1	259.2	259	183.2	238.2	220.7	257.4	225.2	213.5	274	252.7	256.5	263.6	257.1	259.8	246.6	240	261.8	271.5	269.9	279.4	257.4	228.8	231.7	296.8	254.4	264.4	260.7	291.9	289.5	283.1	1126
321	178.7	171.6	151.8	157.1	249.3	173.7	203.3	166.3	189.8	180.3	202.3	157.5	159.8	156.4	194	169.8	167.2	181.6	170.1	161.1	167.1	174	155.9	155	170	206.8	179.7	179.6	170.5	152.2	167.8	164.9	201	166.2	180.9	163.4	166.8	182.3	180.4	178.4	155.2	194.9	199.4	188.7	181.4	154.8	192	222.2	211
322	254.3	261.7	238.3	259.4	265.2	217	200.4	177.8	243.8	323.4	258.4	282.1	222.1	256.7	230.6	221.5	279.8	262.9	202.1	235	285.3	237.6	239.2	257.4	241.3	255.3	238.7	260.4	255.3	307.3	265.8	300.8	236.8	256.9	277.6	248.2	303.8	298.7	267	305	292.2	296	261.2	261.7	282.2	281	279.7	271.4	269.1
323	272.2	264.9	221.3	272.5	214.1	255	206.7	251.8	216.9	206.5	223.3	193.1	208.5	209.9	189.4	197.9	203.8	177.8	178.2	180.1	203.1	188.8	199.7	187.7	182	210.8	198.6	172.6	184.8	193.3	162.3	221.8	180.4	157.3	213.1	205.3	194.3	167.5	184.3	200	199.9	173.4	141.8	186	207.2	185	226.4	175.3	163.3
324	269	325.5	316.9	205.6	230.8	221.1	252.8	264.6	221.9	267.7	272.3	258.6	233.2	265.5	340.9	303.4	278.8	259	286.6	279.4	260.8	227.5	269.1	266.9	312.5	274.1	256.9	243.4	248.5	258	282.2	291.2	260.5	234.6	281.6	228.2	260.5	225.8	193.4	270.3	231.5	238.8	238.5	206.1	246.9	244.4	244.2	271.7	242.1
0	165.3	185.9	175.2	144.7	169.8	162.9	145.6	193.6	135.6	138	133.6	167	167.1	129	144.3	132	105.5	151.2	107.6	NaN	NaN	NaN	NaN	NaN	NaN	NaN	NaN	NaN	NaN	NaN	NaN	NaN	NaN	NaN	NaN	NaN	NaN	NaN	NaN	NaN	NaN	NaN	NaN	NaN	NaN	NaN	NaN	NaN	NaN
325	240.7	253.9	224.4	256	318.7	222.1	244.5	219.3	248.5	197	213.2	166	227.8	215.8	187.6	211.5	230.5	209.1	172.9	180.7	212.5	171.4	189.6	188.2	173.8	181	211.1	162.7	209.1	178.3	172.3	146	156.3	175	166	150.8	182.8	138.1	183.4	151.5	151.7	200.3	165.9	169.4	180.1	179.7	171.8	173.7	202.7
0	153.4	138.2	170.5	151.7	137.8	174.1	173	142.7	149.8	136.2	112.4	108.9	145.9	148.6	117.1	96.95	151	139.7	165.4	136.3	116.5	121.3	117.1	116	152.2	106.8	128.9	128.3	121.3	148.2	127.1	143.5	128	101.4	151.4	140.5	115.6	120.5	128.1	128.1	141.4	83.48	110.6	96.84	109.3	137.9	107.9	120.5	135
0	301.4	252	301.5	295.1	454.2	249.5	343.9	282.5	342.9	323.8	305.5	341.3	362	314.4	326.5	348	296.2	334.9	295.5	316	285.5	342	310.2	261.4	348.1	287.3	286.6	311	350.6	327.2	340.7	334.4	374.2	272.3	302.2	341.9	324.3	323.7	264.2	227.3	175.5	192.5	121.9	127.8	218.2	240.8	140.8	163.3	119.5
326	196.2	305.2	267	220.9	231.8	254.8	221.6	219.3	233.5	223.1	261.9	208.6	186.8	237.4	192.3	218.2	179.8	213.7	209.2	219.5	206.7	234.8	203	180.2	244.5	165.5	215.3	220.9	216.6	215.3	168.1	214.1	232.4	196.7	198.3	238.8	202.8	188.7	187.9	200.9	236.5	216.4	174.3	179.5	169.2	175.8	162.4	167.7	195.4
327	545.4	557.7	563.1	608.9	508.6	586	595.5	473.8	419.5	432.5	413.7	404.5	387.3	389.5	429.9	432.3	381.9	412.1	359.9	345.5	332.9	304.4	286.7	344.2	307.4	323.9	307.5	325.7	319.1	328	267.9	304.7	284	289.9	295.3	318.4	272.6	254.7	286	312.7	320.9	328.1	309.5	299.1	289.7	286.9	293.8	295.6	340.5
328	318	324.8	330.3	285.9	277.5	283.8	287.1	313.4	231.8	297.6	282.3	275	259.2	276.7	196.7	197.4	224.8	216.2	242.3	232	244.5	224.1	239	236.6	233	203	218.1	198	181	189.2	185.9	176.5	227.3	194.4	249.6	210.5	216.6	240	233.7	204.2	228.7	223.2	207.9	251.8	197.7	208.4	205.1	247.1	228.6
329	163.1	224	212.3	188.5	133.4	216.3	174.5	119.4	156	136.4	122.9	195.8	118.2	161.4	145.9	126.7	116.7	102.8	113.3	122.7	114.4	119.2	101.5	137.9	123.5	94.86	89.32	115.9	134.9	125.8	137	95.85	129.4	143.5	91.41	118.4	77.97	103.3	120.8	125.9	139.5	111.4	115.9	114	115.8	102.4	112.5	124.5	96.33
330	591.3	479	510.6	503.7	433.6	429.8	453.2	390.3	461.3	431.7	409.9	426.4	354.9	426.6	430.3	417.2	337.4	390.4	409.5	387.8	349.3	365.8	347.7	314	415.2	342.4	369.5	358.4	342.4	324.9	365.6	315.5	273.5	335.5	326.2	281.1	293	317.3	317.9	331.9	315.9	340.9	351.1	351.9	345.4	319	363.6	316.3	328.7
331	203.1	209.5	222.6	200.3	180.5	209.7	156.8	152.6	164	170	223	129.8	159.8	191.5	176.5	206.8	218.9	180.9	176.2	113.1	195.8	132.2	97.93	136.3	127.3	414.1	229.2	290.3	313.2	201.8	274.5	252.6	1261	1581	1619	2200	2622	2409	2489	2315	2185	2270	1711	1948	1432	2031	1973	2100	NaN
332	285.4	299.9	289.3	265.6	308.7	265.4	245.3	251	222.9	229.9	207.9	196.5	246.7	237.1	228	202	204.5	194.4	227.4	221.4	251.8	241.5	185.5	206.4	219.7	247.4	210.9	231.3	209.5	194.5	177.5	161.7	251.6	250.3	196.9	177.7	173	183.7	203.1	206.9	196.7	180	206.1	182.7	194	205.5	211.6	199.1	186.4
333	201.6	162	229.3	233.1	203.5	210.3	203.7	160.2	207.7	170.9	137.2	153.1	163.2	133.6	151.1	159	142.1	167.3	112.2	155.7	130.6	138.8	130	97.48	140.9	133.2	117.5	129.4	101.2	115.7	155.6	111.3	121.3	164.4	136.4	154.6	111.9	133.9	123.3	98.6	95.78	135.5	146.6	139.9	103.8	132.6	109.3	128.5	127.8
334	284.7	278.5	262.3	307.7	259.7	300.5	260.5	269.9	303.8	257.8	317	275	234.6	277.1	246.8	305.5	244.8	242.3	277.7	258.1	230.5	255.4	236.7	231.2	264.2	239.7	255.5	231.9	257.4	193.3	248.7	253.2	254	216.3	200.8	231	224.3	237.2	216.9	260.7	266.3	206.5	171.6	279.7	257.8	239.5	230.4	172.2	208.3
0	185	202.7	181.2	160	169.5	172.8	175.8	123.1	188.1	149.9	152.6	164.9	153.4	163.5	170.9	141.1	156.3	144.8	165.8	141.5	140.4	131.1	159.6	127.5	154.5	140.6	156.2	145	167.1	183.3	144.6	137.5	161.1	131.5	147.3	176.6	131.8	105.9	127.5	119.6	170.5	142.7	139.9	173.5	142.1	143.3	168.5	140.1	145.6
335	164.9	146.4	139.7	192.8	206.6	155.5	175.3	202.3	152.7	180.6	127.8	158.1	159.5	209.1	166.1	168.4	129.2	108.1	148.3	141.3	138.8	154.3	144.7	102.9	116.3	100.8	128.6	107.3	113.6	141.9	168.4	138.8	178.3	118.3	164.9	133.3	181.8	136.5	101.8	138	149.4	117.3	129.1	127.7	117.7	150.4	128.4	136.1	133.1
0	242.5	257.1	294.4	280.3	334.2	256.8	292.6	297	280.7	242	314.2	261.6	302.9	319.2	296.8	306.2	318.1	343.9	304.2	332.9	345.6	306.2	343.7	258.5	359.3	360	287.1	356.1	302.4	302.2	248.7	308.7	303.4	295.7	315.5	291.5	317.9	247.2	264.2	277.1	286.9	271.2	252.6	256.7	271.5	271.7	246	233.6	246.5
0	NaN	NaN	NaN	NaN	NaN	NaN	NaN	NaN	NaN	NaN	NaN	NaN	NaN	NaN	NaN	NaN	NaN	NaN	NaN	NaN	NaN	NaN	NaN	NaN	NaN	NaN	NaN	NaN	NaN	NaN	NaN	NaN	NaN	NaN	NaN	NaN	NaN	NaN	NaN	NaN	NaN	NaN	NaN	NaN	NaN	NaN	NaN	NaN	NaN
336	264.4	289.7	228	210.8	257.9	286.1	275.8	239	203.6	272.4	212	230.5	222	239.1	204	198.5	275.1	209	201.6	248.5	198.4	201	194.1	247	239.9	256.5	222	262.1	202.5	249.5	205.6	214.5	209	194.2	204.5	220.5	245.9	201.3	243.7	211.8	218.2	225.7	224.1	238.9	212.5	240.8	226.4	209.9	256.2
0	174.8	97.5	137	129.3	144.6	115.5	82.25	129.7	89.86	108	104	75.5	60.9	167.8	100.1	109.6	104.1	141.1	132.1	122	129.1	123.5	153.2	119.6	112.2	128.6	60.61	105.6	171.6	119.7	137.2	148.7	159.4	131.5	106	145.5	123.7	158.7	149.5	148.5	217.6	134.5	162.1	125.1	90.85	133.8	95.5	134.9	175.1
337	189.6	168.7	206	152.3	179.6	130.5	159.9	124	187.8	171.5	141.9	187	128.2	140.3	159.2	156.8	178.2	120.4	153.3	171.6	132.6	67.97	166.6	146.5	127	148.4	132.9	146.3	129.1	119.9	129	158	150.4	137.9	136.3	149.7	169.2	149.9	128.7	136	148.3	144.2	139.2	125.2	128	137.2	140.8	125	136.9
0	173	266	321.9	256.6	220.8	249.9	239.7	221.7	268.6	265	230.6	261.4	224.5	299.1	201.9	221.5	197.9	244	211	214	225.5	204.3	257.6	225.7	245.6	266.6	249.2	275.2	231.4	246.2	298.4	260.9	271	250	237.2	240.4	254.4	251.2	251.3	236.5	251.2	235.2	219	241.8	241.2	256.8	248.2	293.8	280.5
338	233.6	260.2	260.8	228.2	252.4	230.1	223.2	262.1	211.9	169.5	247.9	195.5	210.1	187.1	197.4	210.5	198.7	169.9	202	212	175.6	198.1	184.9	192.3	156.7	196.1	177.1	189	146.5	169	171.3	184.2	198.2	211.6	166.9	216	193.4	174.8	177.7	170.1	174	173.5	191.6	185.7	160.8	206.8	184.1	155.8	201.7
0	284	227.3	271.4	302.1	222.2	204.9	251.5	248.3	259.4	260.2	247	230.5	222.7	250.7	221.7	231.5	231.4	190.5	139.1	215.1	179.8	141.3	223.4	201.5	198.6	162.5	192.1	181	160.3	201.9	166.4	200	210.2	167.7	163.2	209.2	167.3	195.3	179.5	175	194.5	160.6	179.5	175.7	169.2	195.9	161.2	155	176.1
339	204.3	199.4	196	174.7	185.4	184.2	192.9	171.1	177.4	180.9	179.9	150	178	192.9	126.7	159.6	130.7	152.6	160	155.9	131.7	121.8	122.9	135.6	150.8	126.2	137.5	128.1	144.7	157.8	138.9	141.2	146.2	119.2	173.8	136.5	135.4	165.9	147.8	158.7	120.2	132.5	137.7	144.5	142.6	185.6	176.6	113.2	139.3
0	158	167.5	178.4	211.2	184.7	165.1	153.5	183.5	107.2	105.5	107.7	181	173.1	187	113.2	109.1	121.2	148	120.1	124.7	94.52	142.4	103	129.7	94.24	109.1	113.1	93.34	116.2	104.9	77.2	115.8	104.5	127.6	145.8	88.5	123.2	99.76	86.82	113	121.6	129.5	130.9	NaN	NaN	NaN	NaN	NaN	NaN
0	170	170	221.6	207.1	140.9	200.9	170	204	133.5	138.5	141.3	NaN	NaN	NaN	NaN	NaN	NaN	NaN	NaN	NaN	NaN	NaN	NaN	NaN	NaN	NaN	NaN	NaN	NaN	NaN	NaN	NaN	NaN	NaN	NaN	NaN	NaN	NaN	NaN	NaN	NaN	NaN	NaN	NaN	NaN	NaN	NaN	NaN	NaN
340	237.9	191.4	206	175.9	216	778.2	967.7	980.5	957.7	1127	902	1062	931.8	984.6	877.3	850.3	815.7	918.2	782	778.3	792.8	697	683.7	664	585.8	538.1	453.6	556.8	559.9	482.8	356.5	323.1	322.1	276.1	358.8	342.8	310.8	307.9	329.7	272.8	288.3	303.4	300.8	277	241.9	266.9	243.8	283	290.3
341	190.4	242.4	192.5	169.9	211.9	175.4	166.2	184.4	150.6	160.2	134.6	160.5	156.4	170.5	131.9	170.4	173	124.6	156.9	137.7	115.2	133.7	158.2	176.8	143.1	115.7	134.9	135.8	140.9	133	88.05	130.8	161.8	130.9	133.8	121	92.07	130.7	139.9	130.1	122.8	127.9	142.1	133.7	122.6	132.4	166.4	136.5	135.5
0	353.7	383	375.6	351.1	288.3	286	245.8	297.3	322.6	296.9	304.8	279.9	285.3	208.9	245	259.9	NaN	NaN	NaN	NaN	NaN	NaN	NaN	NaN	NaN	NaN	NaN	NaN	NaN	NaN	NaN	NaN	NaN	NaN	NaN	NaN	NaN	NaN	NaN	NaN	NaN	NaN	NaN	NaN	NaN	NaN	NaN	NaN	NaN
342	312.6	291.8	290.6	295.5	279.8	304.7	298.5	321.4	304.8	350	359.9	328	323.8	314.5	253.4	243.7	290.4	301.2	175.4	258.1	222.4	233.5	185.7	211	215.1	241.6	181	186	251.4	223	207.2	174.5	207	190.8	238.2	204.5	197.7	210.6	191.1	190.1	187.4	186	167.2	181.9	230.8	150.7	167.6	154.1	196.3
0	315.3	327.5	311.1	271.3	284.9	258.8	294.4	314.7	331.2	218.1	245.2	259.7	207.8	266.2	260.2	228.4	242.1	268.2	251.1	235	198.6	190.4	198.9	220.2	234.9	191.7	196.6	228.6	244.8	220.8	205.7	225.2	221.7	230.1	252.4	210.1	261	244.2	220.3	226.6	258	223.3	260.6	251.4	265.7	279.6	295.5	245.3	239.2
343	421.3	329.8	334.5	431.3	362	328	314.5	310.3	329.4	327.6	311.5	352.9	327.2	285.7	255.1	280.2	253.3	245.3	235.2	252.6	250.8	253.3	287.5	256.4	280.3	239.4	231.2	226.2	281.1	266.7	216.1	210.8	236.4	230.6	240.7	181.1	234.1	240.9	193.2	220.5	199.1	164.6	218.5	194.1	181.6	203.6	223.8	212.4	189.3
344	338	350.3	304	308.5	397.5	341.7	281.7	297.5	276.8	295	281.6	260.9	288	269.5	267.8	282.5	304.6	253.2	320.2	308.9	293.6	256.4	262.5	315.4	278.5	262.5	266.5	252.5	295.6	308.5	254.8	274.2	330.2	267.3	261.1	251.1	276	244.5	283.2	319.1	307	312.4	352.8	265.9	304	337.3	302.8	283.4	337.3
345	452	439.8	437.4	438.3	399	436.2	410	382.5	347	382	423.5	361.9	400.9	351.3	371.1	420.4	428	400.8	396.8	452	403.3	452.2	419.1	405.3	426	369.5	385.7	397.6	399.5	396	384.8	393	393.2	375.1	418.6	409.2	409	369.2	389.9	427.8	404.6	435.5	467.3	434.2	421.5	431.2	436.1	422.7	448.5
346	382.8	392.8	442.7	383.6	378.8	368.4	301.2	420.1	418	346	339.5	371.5	359.5	339.3	356.3	356.2	387.9	333.5	360.4	369.4	328.4	350.8	358.8	350.3	380.8	305	290.2	341.4	315.5	357.2	318.5	365	326.5	370.9	342	375.2	321.7	305.3	398.2	334.5	329.5	357.9	346.5	353.6	370.3	312.9	318.7	339.6	326.6
347	360.1	351.5	353.7	342.3	279.5	311.1	307	287	294.2	279	259	251.5	293	266.4	273.8	242	256	279.7	295.3	300.9	257.5	222.1	277.1	265.6	251.3	257.1	257.1	224.5	218.4	288.7	203.5	221	210.4	223	267.4	224.4	232.8	238.1	205.4	193.6	207.4	242.8	229.1	246.9	208.4	236.6	187.7	178.5	210.9
0	203.2	205.3	239.8	221.2	185.6	181.4	175.8	177	217.1	181.6	161.1	190.5	183	135	179.4	197.1	155.9	161.6	136.8	139.2	145.8	153.2	131	166.9	146.5	150.7	167.7	151.9	134.3	141.1	177.7	163.5	159	114.2	175.5	182	173.5	193.1	142.4	154.7	143	124.1	140.9	125.3	150.1	160.9	171.1	123.6	149.7
0	293.1	315.8	313.9	325.2	334.4	353.2	350.7	306.9	338.5	252.7	417.9	293.4	280.4	272.3	299	267.2	307.1	250	279.2	237.4	230.6	281.7	264.9	290.1	183.6	282.5	242.2	276.2	313.4	247.8	234.5	219.8	255.1	199	196.9	222.7	194.9	238.6	198.4	222.2	219.2	184.1	301.3	214.1	196.7	231.5	237.8	304.3	278.9
348	173.8	137.3	143.6	157.8	144.1	166.7	179.3	143.8	125	162.1	143.4	151.7	167.2	121.8	115.7	141.2	152.4	146.4	170.6	118.9	123.7	125.8	129.7	110.5	133	118.7	139.5	153	132.9	126	144.2	132.5	142.2	134.7	119.2	118.9	147.7	134.5	164	127.3	131.3	120	118.6	133	165.1	159.7	136.2	124.5	154.3
349	391.7	347.7	323.3	325.8	336.7	292	321.4	255.3	296	260.4	260	302	310	304.1	282.6	313.5	358.4	266.3	286.1	285	283	273.4	221	252	223.9	225.8	267.4	227.5	262.5	213.5	301.9	233	215.5	221	240.5	248.5	227.8	229.9	219.5	236.2	244.7	193.6	253	210.5	218.7	265.2	235	266.5	250.3
0	176.4	224.3	218.7	228.2	161.5	161.5	154	234.6	144.1	161.7	142.4	180	179.6	175.8	164.1	215.5	170.9	138.7	129.5	193.3	172	135.3	153.5	146.4	133.5	161	190.2	173	134	127.8	179.6	171.3	152	170	173.5	152.1	151.7	167.8	154.3	138	108.8	140.7	148.6	132	124	123	121.8	162.3	164
0	158	141.9	128.6	138.8	159.2	147	165.5	215.9	153.7	149.2	155.7	121.2	150.8	131.8	121.5	122.2	146.1	127.3	99.73	104.6	123.9	132.8	132.5	131.6	155.5	135.5	118.7	122	106.9	105.1	144.1	133.6	118.8	152	142.9	107.6	129.2	153.4	129.8	120.8	130.5	130	109.5	137.8	131	149	134.7	112.8	157.2
0	161.6	NaN	NaN	NaN	NaN	NaN	NaN	NaN	NaN	NaN	NaN	NaN	NaN	NaN	NaN	NaN	NaN	NaN	NaN	NaN	NaN	NaN	NaN	NaN	NaN	NaN	NaN	NaN	NaN	NaN	NaN	NaN	NaN	NaN	NaN	NaN	NaN	NaN	NaN	NaN	NaN	NaN	NaN	NaN	NaN	NaN	NaN	NaN	NaN
350	247.3	302.9	289.5	302.4	294.3	304	316.1	303.8	301.5	238.1	287.4	283.5	301.8	278.8	328.8	263.5	280.6	293	306.5	280.5	286.8	270.4	258.7	272.5	305.8	308.8	261.7	309.1	267.2	263.3	257	284.5	286	312.3	258.4	261.5	312.8	257.1	268.5	301.1	307.1	288.4	253.8	312.7	299.8	304	296	316.5	300.1
351	210.8	200.7	181.3	238.3	188.1	233.1	204	180	223.2	205.5	206.7	214.4	195.6	199	172.8	141.7	200.2	200.6	202.5	161.9	191.6	163.8	182.1	149.8	180.2	172.4	183	216.3	152.2	167.7	168.2	162.3	161.2	159.7	159.5	173.2	176.3	156.5	153	181.3	166.5	188.7	195.8	182.3	166.9	213.2	619.5	554.3	594.5
352	206.8	227.2	252.8	292.4	311.3	303.6	257.6	252.8	209.5	277.5	294.9	240.6	292.6	237.4	228.5	265.4	256.3	253.7	302.1	250.4	253.2	254.2	191.8	275.2	235.4	272.9	260.1	314	229.3	235.1	239.5	289.4	257.5	265.5	242.4	243.8	254.8	254.5	257	276.5	226.9	313.3	305.3	218	250.4	296.8	285.3	258.8	299.1
0	NaN	NaN	NaN	NaN	NaN	NaN	NaN	NaN	NaN	NaN	NaN	NaN	NaN	NaN	NaN	NaN	NaN	NaN	NaN	NaN	NaN	NaN	NaN	NaN	NaN	NaN	NaN	NaN	NaN	NaN	NaN	NaN	NaN	NaN	NaN	NaN	NaN	NaN	NaN	NaN	NaN	NaN	NaN	NaN	NaN	NaN	NaN	NaN	NaN
353	280.6	245.5	236.8	249.4	237.4	251.7	197.4	236.5	235.1	178	234.6	188.9	224	189.5	201.7	176.9	229	197	179.3	202.4	254.9	231.1	235.7	194.4	181.7	201	159.3	142.6	192.5	157.2	160	151	184.5	150	186	153.2	190.5	164.8	183.7	176.3	182.5	122.3	168.8	200.5	176.4	213.1	166.5	155.9	194.4
354	218.9	241.8	231.3	254	248.7	270.4	286.4	219.9	235.8	262.7	268	260.7	259.5	221.8	196.2	236.4	232.6	193.5	195.7	246.4	179.7	202.4	249.1	212.5	194.1	216.9	215.4	167.4	195.3	179.5	237.9	201.3	205.9	214.4	222.4	188.4	191.5	222.6	207.6	219.9	202.1	217.3	183.3	201.6	200.6	176.9	200.1	213.3	226.6
0	223.3	253	309.8	222.4	312.9	254.1	255	263.6	277.9	226.3	258.7	277.4	213	264.9	236	247.1	243.2	231.4	272.2	248	238.7	283.9	232.9	207.3	252.4	228.9	264.1	245.1	225.1	227.3	221.3	267.9	218.9	234.8	250.3	239.4	236.4	252.6	217.4	213.7	212.3	234.5	250.2	254.9	229.6	219.9	215.7	1008	NaN
355	248.6	184.6	276.1	226.6	208	156.9	225.9	186.8	180.2	177.5	215.5	137.7	166.5	153.7	200.6	165.8	126.6	177	175.6	161.3	160	114.8	135.8	157.5	159.1	152.2	179.3	150	144.5	146	184.2	184.5	207	164.3	147	157.3	165.2	187.5	170.8	146	149.5	148.3	185.4	156.8	160.2	158.8	141.8	151	128.5
356	278	263.3	249.2	261.1	253.8	217	283.7	261.9	299.4	256.4	278.7	313.2	289.2	260.5	220.6	249.8	222	216.4	227.8	219.8	267	191.7	261	222.7	249.9	193	168.6	212.7	198.2	224.7	197.1	231.7	213.2	189.3	207.3	206.2	195.8	213.5	236.4	203.5	191.4	188.3	249	229.8	202.7	232.8	202.3	212.7	170.8
0	306.4	293	221.7	259.3	241.3	272.4	292.6	309.2	313.8	331.3	335.1	287.7	323.6	334.9	274.4	240.2	267.8	253.5	310.5	293.7	270.4	288.9	252.7	247.5	296.5	262	318.6	276.6	297	283.8	292.8	245	279.2	293.1	297	310.8	248.3	273.5	272.5	213.4	263.5	293.2	222.4	241.9	223.5	234.1	300.5	NaN	NaN
357	181	209.5	227.8	180.6	210	192.1	142	149.7	134.1	234.5	148.5	190.9	148.9	122.6	126.9	176.8	141.7	182.6	178	154.3	154.2	124.7	125.5	139.7	171.5	147.5	154.5	160.1	137.7	188	133.3	189.8	136.4	126.5	143	137.9	159.8	120.2	161.8	113.4	142.2	151.1	150.3	135.8	145	131.7	150.7	153.5	130.2
358	231.6	262.1	219.3	253.5	208.8	217.5	224	229	254.1	236.1	226.3	209.9	222.2	211.5	235	184.9	183.9	196.4	197.6	187.6	154.3	205.7	200.3	221.9	179.8	199.2	209.2	221.7	227.3	188.6	166.7	191.1	194.2	203.3	198.5	207.1	204.8	193.2	219.3	190.2	194.1	198.7	250.1	196.7	205.5	172.7	171.4	215.2	189
359	326.9	369.2	303.6	301.2	244.6	247.4	266.8	270.4	251.4	221.9	250.9	202	255.1	235.3	198.5	236.8	225.2	208.3	215	274.4	258.1	207.6	220.7	277.3	204.4	217.6	232	189.7	264.1	210.1	259.8	242.4	259.5	235.8	269	1232	900.1	1129	979.4	962.7	914.4	861.8	862.2	1073	911.5	761.7	893.8	798.6	666.1
0	117.2	174.9	118.1	254.5	147.9	142.4	153.6	124.3	165.1	144.9	161.4	128.6	181.2	137	123.8	111.2	176.5	134	119.3	129.1	122.7	129.5	130.3	92.5	117.1	96.32	130.9	133.3	129.5	132.5	90.14	105.2	140.2	112.4	NaN	NaN	NaN	NaN	NaN	NaN	NaN	NaN	NaN	NaN	NaN	NaN	NaN	NaN	NaN
360	213.8	175.9	175.6	204.2	209.6	143.3	174.4	213.6	180.9	164.4	164.3	217.2	146.9	192.5	198.5	145.5	177.6	199.7	161.6	165	190.4	151	132.6	188.1	150.4	166.2	172.5	163.5	139.6	171.1	205.4	161	184.8	144.7	157.2	203.9	177	189.1	160.8	168.5	205.7	179.4	172.9	211.1	133.2	154.6	172.7	135.2	183.1
0	NaN	NaN	NaN	NaN	NaN	NaN	NaN	NaN	NaN	NaN	NaN	NaN	NaN	NaN	NaN	NaN	NaN	NaN	NaN	NaN	NaN	NaN	NaN	NaN	NaN	NaN	NaN	NaN	NaN	NaN	NaN	NaN	NaN	NaN	NaN	NaN	NaN	NaN	NaN	NaN	NaN	NaN	NaN	NaN	NaN	NaN	NaN	NaN	NaN
0	NaN	NaN	NaN	NaN	NaN	NaN	NaN	NaN	NaN	NaN	NaN	NaN	NaN	NaN	NaN	NaN	NaN	NaN	NaN	NaN	NaN	NaN	NaN	NaN	NaN	NaN	NaN	NaN	NaN	NaN	NaN	NaN	NaN	NaN	NaN	NaN	NaN	NaN	NaN	NaN	NaN	NaN	NaN	NaN	NaN	NaN	NaN	NaN	NaN
0	192.5	214	NaN	NaN	NaN	NaN	NaN	NaN	NaN	NaN	NaN	NaN	NaN	NaN	NaN	NaN	NaN	NaN	NaN	NaN	NaN	NaN	NaN	NaN	NaN	NaN	NaN	NaN	NaN	NaN	NaN	NaN	NaN	NaN	NaN	NaN	NaN	NaN	NaN	NaN	NaN	NaN	NaN	NaN	NaN	NaN	NaN	NaN	NaN
361	229.6	210.8	214.7	186.7	241.2	210.9	162	159.1	181.9	173.1	155.8	164.8	177.3	173.6	182.1	143.1	155.2	153	169.4	144.4	163.9	149	172.9	192.4	141.9	159	131.4	127	109.4	163.4	122.8	120.2	130.5	133	135.5	145.4	148.2	141.9	131.2	110.7	123.7	155	156.8	138.3	155.5	114	122.3	148	109.1
362	208.1	220.4	191	232.2	205.6	156.9	174.6	176.9	228.5	156.4	182.9	139.4	152.4	132.6	107.3	133.6	194.8	147.9	185.1	119.3	142	162.5	148.6	133.2	121.3	128.6	150.8	139.3	148.6	119.6	157.6	136.5	194.8	144.8	134	135.3	136.8	172.5	148.9	146	186	110	155.7	151.3	150.8	130.8	121.7	126	160.7
0	208.4	233.3	175.6	141.4	179.7	142.3	124.3	200.1	150.9	145.6	158.3	144	131.3	159	148	NaN	NaN	NaN	NaN	NaN	NaN	NaN	NaN	NaN	NaN	NaN	NaN	NaN	NaN	NaN	NaN	NaN	NaN	NaN	NaN	NaN	NaN	NaN	NaN	NaN	NaN	NaN	NaN	NaN	NaN	NaN	NaN	NaN	NaN
363	206.7	197.8	200.1	207.5	167.6	174.5	165.2	152.4	173.7	170.2	190.1	163.6	178.4	201.1	165.5	228	154.1	148.3	193.4	167	183.1	156.3	189	206.9	194.3	167.8	157.8	197.6	165	179.4	162.9	194.7	138.1	166.5	163.4	137.5	127.9	126.7	123.7	140.6	146.9	157.5	134.7	125.1	194.1	175.4	128.6	165.8	145.3
0	143.5	180	270.2	188	207	192	205.2	145.9	220.8	164.5	169.3	230.3	145.7	152	135.2	228.3	138.2	163.2	193.5	108.3	104	110.6	140.5	102.5	148.5	99.46	128.5	97.5	132.6	112.1	130.3	81.86	139.8	89.62	114.3	134.6	121.4	106.2	120.4	79.44	81.12	138.2	149.8	93.7	76.4	119.7	126.8	125.5	107.9
0	146.7	180.7	200.5	174.7	173.1	147.7	179	165.9	167	167.8	140.7	135.4	135.4	165.1	110.6	157.8	150.6	153	142.5	126.2	150.7	159.5	146.5	NaN	NaN	NaN	NaN	NaN	NaN	NaN	NaN	NaN	NaN	NaN	NaN	NaN	NaN	NaN	NaN	NaN	NaN	NaN	NaN	NaN	NaN	NaN	NaN	NaN	NaN
0	228.5	235	211.8	195.2	178.1	190.2	175.2	160.7	178.5	130.5	205	131.2	NaN	NaN	NaN	NaN	NaN	NaN	NaN	NaN	NaN	NaN	NaN	NaN	NaN	NaN	NaN	NaN	NaN	NaN	NaN	NaN	NaN	NaN	NaN	NaN	NaN	NaN	NaN	NaN	NaN	NaN	NaN	NaN	NaN	NaN	NaN	NaN	NaN
364	166.2	191.7	171.3	138.2	138.9	126.4	107	133.4	167.5	140.5	124.4	128	232.8	199.6	241.1	278.2	230.1	235	233.1	244.5	238.9	217	290.6	249.3	220.9	234.2	236.9	225.5	225.8	209.8	233	202.1	233.1	240.1	198.1	179.4	216.2	250.2	252.4	156.2	197.1	138.6	187.8	168.1	143.6	199.1	128	140	109.5
365	355	301.3	319.3	293	260.5	302.7	286.9	326.9	308.9	287.2	306.4	302.8	324.2	323.9	304.6	298.7	333.9	273.5	389.8	323.9	339.4	269	303.7	299.4	288	328.8	335.5	327.9	316.7	353.9	304	325.7	315.6	311.4	269	282.7	266.6	278.4	282.2	232.3	301.3	303.4	267.6	280.1	320.9	285.8	274.7	296.2	304.1
366	227	197.7	227	214.8	203.5	195.4	181.2	176.5	133.4	208.5	198.8	143	196.4	131.4	160.7	175	143.4	156	155.1	161.8	182.7	166.7	167.3	136.5	136.8	154.4	157.2	155	130.9	172.2	135.7	116.7	148.2	146.2	156.2	147.4	130.8	129.5	145	119.3	144.6	107.9	108.2	155	146	133.5	157	150.3	171.9
367	481.5	443	445.2	384.8	414.7	346.6	372.3	350.2	360.8	340.6	342.3	345.3	344.2	343.6	346.3	311.6	396	359.6	317.5	382.7	347.5	367	331.4	321.5	351.7	355.2	349	364	345.6	381.3	326.2	292.7	315.4	360	300.7	347.1	338.5	339	298.1	360.7	320.9	344.7	302.6	311.5	364.9	286	395.2	274.2	293
368	322.4	355.3	280.2	294.2	304.3	312.2	335.7	302.4	291.5	321.7	275.7	326	332.7	268.3	272.7	289.5	323.8	274.9	305.7	292.3	295.8	313.2	315.1	292.6	307.8	309.2	302.5	244.9	280.7	268.9	296.1	290.6	293.5	303.4	272.3	239.5	289.8	309.9	296.4	295.4	277.7	316.9	299.6	276.4	279.4	273.9	293.2	300.4	270.2
369	191	205.4	188.4	207	219.4	197.5	182.8	177.5	203.7	192.3	146.4	190.3	169.6	155.4	156.7	146.7	161.6	164.5	176.6	162.5	146.4	121.6	172.2	170.3	184.6	156	184.2	165.3	221	136.8	178.9	180.7	157.4	147.1	141.1	190.8	160.3	191.2	189.7	195	172.3	172.7	167.1	176.9	175.6	174.7	139	162.5	223.3
0	317.3	305.7	372.8	334.1	322.4	288.4	358.6	332.3	323.2	349	273.9	249.3	288	255.8	269.7	276	285.5	257.5	269.4	261.3	241.9	248.2	233.5	229.4	232.8	311.7	243.9	215.4	275.5	280.6	218.1	219.6	248.8	240.2	249.5	254.1	246.5	299.2	256.2	217.8	238.3	185.5	271.4	210.7	214.6	237.9	240.1	291.1	206.6
370	228.9	243.1	247.1	206.3	276.2	249.1	343	197.9	254	208.5	234.2	251	275.3	222.9	201.5	225.5	187.9	196	225.4	242.1	163.4	147.1	168.6	175.5	164.5	186.1	166.8	135.1	177.3	140.9	195.4	170.5	140.2	203.2	137.1	156.3	162.2	139.8	174.8	185.1	174.7	205.4	188.6	178.8	133.3	176.6	184.7	181.9	184.5
371	225.4	339.8	296.7	295.5	283.1	262.4	296	299.3	271.9	243.4	233	259.9	243.2	246.6	242.8	260.1	240.9	256.1	235.8	261.6	231.1	264.9	271.7	262	221.6	340.6	219.6	216	240.1	262.8	261.9	225	234.9	250	281.5	278.9	225.6	275.9	203.6	254.6	231.6	213.5	246.4	253.1	228.8	279.9	253.4	253.8	225.7
0	306.6	210.7	298	260.3	320.9	259.9	256.1	242.8	251	236.7	284.3	230	217.2	250.7	257.3	211.8	250.8	288.1	260.4	266.4	253.3	252.9	291.8	250.7	240.7	237	271.4	222.5	230.4	274.1	281.7	313.7	297.6	257.6	263.4	267.6	262.3	277.6	331.7	286.6	287.6	243.2	265.7	274.7	261.1	316.4	308.6	287.4	275.1
0	363.9	369.9	355.6	350.4	308.9	342.4	384.7	367	390.2	360.2	331.2	341.1	419.2	353.1	321.9	362.9	317.5	320.5	367.5	267	289.3	287.8	310.5	341.3	354.8	335.6	356.9	411.4	280.9	355.2	328	339.9	398.6	394.8	384.7	374.9	343.7	356.4	363.7	374.6	319.2	300.6	292.1	374.6	347	336.2	305.6	341.5	356.9
372	355.5	341.6	355.9	401.6	393	352.5	312.2	363.7	369.1	363.5	297.1	302.8	311.3	399	295.9	349.8	299.9	273.5	293.5	298	300.6	309.6	271.3	314.3	321.4	332	317.3	292	319	308	286	306.5	296.3	294.6	291.3	262.3	297	279.3	265	332.8	307.3	286.5	306.6	323	307.8	297.3	334.7	332.8	342.6
0	284.7	248.5	339.1	333	289.1	317.2	381.4	301	290.5	312.5	267.3	267.2	236.1	331.6	268.2	267.9	305.3	301	358.7	284	260	253.5	277.6	275.3	279.6	250.1	248.8	277	195.9	235.2	179.5	312.3	196.1	259.5	266.3	253.6	239.6	275.3	311.8	251.4	247.6	221.4	222.6	285.5	235.8	259.6	294.8	211.5	311.3
373	319.8	260	263.2	270.4	241.9	218.5	253.9	240.7	221.3	214	205.3	224.9	224.6	213.4	227.9	186.4	212.1	221.9	246.1	213.9	188.2	204.9	181.2	222.5	189.9	227.7	198.8	206.9	203.9	233.4	154.1	165.3	145.8	163.8	195.9	177.4	209.4	154	126.2	171.5	177.4	192	161	179.3	147.3	167.6	157.5	168	167.3
374	375.5	382.6	372	322.7	409.6	335	364.5	340.8	313.2	375.5	338	359.7	376.3	340.3	333.2	328.5	361	368	326.1	329.7	310.5	291	286.2	310.3	299.9	326.3	290.8	291.5	320.8	316.2	282	338.6	322.3	339.3	289.5	326.6	346.4	340.6	339.5	333.5	370.2	347.4	330.9	387.4	422.3	339.6	285	335.6	341.2
375	291.5	268.6	326.7	275	224.8	275.5	259.6	233.1	192	241	237.7	269	204.3	207	213.1	204.3	220.8	148.7	182.1	185	192.2	166	192.6	188.2	189.2	213.4	210.2	195.7	175.8	207.4	231.2	197	183.2	213.2	188.7	187.5	248.6	193.5	234	221	219.3	239.9	196.4	206	160.6	166	190.7	230.6	218.5
0	284.2	276.2	261.6	259	288.6	316	306	247.2	318.2	283.2	269.6	258.6	259.5	242.2	259.6	233.8	260	221.5	261.4	267.9	214.5	257	205.7	267.3	228.6	272.4	233.9	226.8	256.6	262.3	275.3	275.8	265.5	256.6	251.5	247.2	237.2	248.8	219.6	227.6	219.5	251.2	220.5	250.1	229.6	239.6	230.8	205.5	244.6
0	NaN	NaN	NaN	NaN	NaN	NaN	NaN	NaN	NaN	NaN	NaN	NaN	NaN	NaN	NaN	NaN	NaN	NaN	NaN	NaN	NaN	NaN	NaN	NaN	NaN	NaN	NaN	NaN	NaN	NaN	NaN	NaN	NaN	NaN	NaN	NaN	NaN	NaN	NaN	NaN	NaN	NaN	NaN	NaN	NaN	NaN	NaN	NaN	NaN
0	448.5	458.2	422.1	475.5	394.6	393.6	403.1	364.1	356.5	406.1	357.9	401.2	362.3	407.8	363.3	309.4	383.5	344.7	350	331.8	323.6	331	382	379.5	388.1	368.6	350.5	389	308.5	401.9	445.3	375.2	343	360.6	384	364.7	383.3	403.8	407.1	376.5	338.5	389.7	426.5	402.9	429.7	401	429.5	373.2	411.5
376	252.5	257.2	292	233.3	277.2	261.1	248.5	239.3	228.2	277.9	310.3	304.9	287.6	260.9	216.4	256.6	280.5	218.3	298.7	231.2	337.1	326.4	301.5	244.1	280.4	312.9	284.8	363.1	340.6	266.6	282.4	299.9	193.4	290.7	215.6	321.9	244	263.2	223.9	294.3	249.7	195.2	197.9	308.3	199.8	236.4	252.2	172.3	231.3
377	281	221.9	251.7	218.7	248.1	221.7	205.1	244.8	297	253.6	274.7	264	212.2	238.9	223.7	217.5	195	182.6	210.4	231.1	206.3	197.2	182.7	204.8	194.4	213.1	198.9	201.6	225.6	178	197	206.5	209.5	182.1	180.4	176.6	182.6	183.4	182	173.8	174.5	180.1	180.7	181	146.3	152.5	122.4	160.9	183.5
0	175	177.3	193.1	137.3	202.4	186.4	214.6	181.2	151.5	414.2	538.7	471.6	489.3	480.8	450.9	464	517.5	514.7	452	500.8	499	523.3	455.8	382.2	430.5	434.8	420.7	403.8	431.4	437.4	420.3	437.1	411.5	296.1	337.4	315.2	287.2	256.5	219.9	217.4	221.9	187.4	182.1	197.9	216.2	212	230.4	224.3	209.6
378	126.7	160.8	122.9	170	191.6	146.9	157.2	191.4	161.1	136.8	133.4	153.4	137.6	132.8	135.8	150.7	156.3	167.4	125.7	113	117.9	152.1	128.9	189.1	136.9	196.9	186.1	180.6	119.5	158.8	178	165.6	148.5	139.6	187.1	124.2	152.9	117.1	100.7	131.6	143	135.3	142.7	157	132	137	174.4	153.5	157.4
379	293.6	341	246.8	304.9	296.7	316	302.8	288.3	242.8	289	356.5	268.3	288.8	281.5	277.8	323	301.1	327.2	272.7	327.1	287.7	257.6	277.2	276.1	202.4	298.1	235.3	258.5	264.8	257.7	262.6	277.7	294.3	298.5	306.3	273.8	232.9	253.2	222.7	215.7	283.6	231.6	250.7	211.5	266.1	226.5	250.6	193.5	235.1
380	251.1	260.8	305.2	231.2	230.9	215.4	210.8	231.2	171.6	205	229	173.9	240.3	200.6	181	220	190.5	169	210.2	190.6	238.5	202.6	178.3	199.4	196.9	194.4	150.4	175	204	139.9	188.4	179.4	211.6	173.8	167.5	197.1	161.1	193.6	197.3	211.3	172.4	183.9	208.6	167.8	188.1	214.4	163.4	230.3	175.4
381	494.3	482.7	391.1	556.2	513.2	499.2	394.1	380.7	415.7	416.7	382.6	346	352.3	391.3	401.3	385.3	385.9	410.5	370.8	385	400.1	310.6	368	389	406.8	376.6	432.4	441.3	361.8	387	383.6	357.4	356.9	402.1	325.2	362.1	405.2	399	391.2	320.7	307.6	331.3	387.8	391.8	368.4	352.1	373.1	348.3	377.6
382	233.4	285.1	299.7	193.7	191	248	220.5	240.7	234.6	217.9	257.4	209.4	232.2	182	179.5	212.9	214.3	163.9	188.3	204.5	191.9	156	173.4	187.4	136.9	166.9	163	164.8	202.4	185.4	185.3	162.9	163.8	197.8	185.9	177.9	194.3	163.4	172.7	186	184.4	158.3	167.4	185.5	194.3	195.4	181.4	166.8	186.4
383	314	288.7	384.7	282	248.7	254.7	251.6	188.8	214.8	202.1	177.7	195.5	254.8	194.1	199.5	217.5	206.9	185	169.3	217.3	172.4	153.9	162	182.1	179.1	225.5	139.1	184	214	179.4	187	197.1	182.5	133.6	159.4	170.9	166.1	174.1	193	145.5	139.7	152.8	166.2	160	151.6	162.7	177.5	145.9	181.6
384	306	319.9	302	333.1	308	312	305.4	299.1	253	319.6	307.5	300.5	289.4	278	245	264.4	234.9	249.5	258	206.5	296.9	246.2	248.5	264	250.3	222.7	241.6	264.4	220.7	227	240.6	252	230.6	207.7	228.3	211	200.2	246.2	247.6	242.3	238.1	229.7	226.7	264.6	243.5	197.4	253.3	226.6	271.5
385	191.5	220.3	243.5	272.3	258.9	265.5	289.8	216	224.3	214.6	183.7	209.9	196.4	204.9	174.6	185.5	167	149.8	167.3	171.5	160.2	157.6	178.3	177.9	217.8	209.3	127.1	139.8	138.5	187.3	187.9	172.4	184.9	192.9	162.9	169.4	209.3	174.4	126.4	158.1	172	156.4	140	157	169.3	164.5	153	167.3	155.5
386	190.5	229.5	240.4	172.1	202.9	200.9	217.4	198.5	241	176	202.6	194.5	212.6	264.3	183.5	193.1	170.1	192.8	185.5	222.1	200.5	152.2	193	185	209.7	187	228.8	166	154.8	179.6	183.8	150.5	146.4	170.7	163.3	153.7	191.1	160	190.1	152.4	170.4	180.1	216.2	180.5	185.5	200.7	158.4	197.4	165
387	306.2	196.7	264.6	182	220.6	226.9	201.3	186.5	185.7	187	181	204	264.5	257.2	195.1	241.6	214.4	268.7	201.5	217.3	269.8	212	224.4	232.4	224	229.5	247.4	239	258.6	228.9	208.6	228.5	233.5	212.4	244.4	263	236	214.5	226.4	220	260.9	198.4	258	210	220.5	264	249	242.5	255.5
0	248.8	220.5	290.2	239.3	230.7	249.3	243.3	218	245.9	247	220	204.5	255.5	212.2	237.6	175.7	207.5	198.9	177.7	168.7	174.8	181.5	206.6	178.7	170	202.3	185.6	216.7	194	183.9	198.1	229.6	179.4	189.5	204	225.1	253.4	213.5	185	190.1	229	188.5	157.3	216.1	204.2	226.2	178.4	172.7	166.9
0	419.5	368	479.3	431.4	379.3	365.4	361.7	370.3	373.5	389.5	394	347	282.4	379.5	300.4	311.4	350.4	260.4	300.4	275.5	291.3	273.1	270	291	282.5	293.2	256	266.5	265.5	264.8	219.3	226.9	320	329	278.8	294.5	237.7	292.5	257.8	268.5	266.2	228.5	267.6	242.3	266.9	241.7	267	290.3	249.4
388	413.1	373.5	306.5	376	335	278.6	328.6	293.5	334	331.5	295.4	294.4	289.5	266	331.8	283.6	303.4	265.2	295	264.8	307.3	316.7	298	296.3	314.8	334.9	266.6	296	250.2	332.8	295.6	266	263.3	256.7	235.1	224.8	251.1	251.3	256.8	281.8	249.4	274.8	254.4	311.2	213.5	236.2	214.8	239.2	223.1
389	417.1	420.5	454	316.2	336.3	313.1	340.5	316.2	355	324.5	305.5	319	314	320.8	288.3	287.2	294.6	334.1	313.5	290.2	259	320.6	307.2	319.4	320.5	309.7	350.8	284	347.6	295	314.6	329	302.8	300.6	311.2	315.6	303.2	302.3	291	250.9	267.4	285	261.6	282.1	249.5	279.4	276.3	290.2	238.1
390	326.5	316.9	343.1	273.5	282.2	269.6	287.1	290	292	235	283	268.1	332.5	326.5	270.5	270.7	261.2	243.3	333	269.5	266.3	288.5	269.5	264	263	297.9	280.7	243.3	219.3	259.3	294.3	275.5	273	283.3	293.9	268.2	238.6	281	255	263.5	321.6	289.7	281.2	252.1	261.4	261.3	215.3	237.8	300.5
391	318.1	346.6	341.5	361.6	288.7	301.5	285.5	253.5	287.5	259.8	264.5	258.8	247.5	261.4	202.9	294.9	251.1	251	188.1	258	250.1	240.4	212.7	257	225.1	274	260	239.4	210.4	207.6	250.9	245.1	222.4	206	199.9	232.1	194.5	213.5	217	241	283	237	245.1	266.6	247	239	260	244	256.6
392	306.2	360.3	346.8	325.1	381	303.5	348.2	301	314.5	378.3	998	971	989	936	915.1	958.5	992.1	883.3	862.4	845	887.2	874.4	899.5	871	725.6	601.5	482.2	417	354.3	373	348.5	356	327.6	295.5	287.5	289.5	280.5	335.5	267.8	214.8	226.8	271.8	315.9	256.8	290.1	293.6	247.3	307.7	243
0	287.9	328.2	326.5	373	357.2	445	398.2	328.9	424.7	366.8	366.8	381.3	381	330.8	368.3	314.2	347.8	325.4	336.5	337.1	340.7	328.5	390.2	333.8	399.1	316.2	333.8	334.6	326.2	361.7	381.6	356.5	355.9	320.9	267	434.8	366.7	349.1	329.2	379	325.3	427.2	343.5	340.3	364.9	362.3	455.4	458.8	343.7
393	309.1	307.9	385.1	1108	1293	1327	1237	1174	1204	1107	1018	1137	1129	1034	897	737.6	664.5	470.8	574.3	475.6	471.9	476.8	477.9	506.7	431.7	430.4	446	401	551.3	408.5	369.2	369.7	374.1	396.1	324	432.5	396.4	326	313.1	447.8	472.9	390.6	432.6	389.7	360.5	401.8	341.2	380	318.2
0	218	168.2	233.5	216.6	142.2	179.5	231	211.5	203.5	157	126	169.9	193.4	173	158.3	147.9	148	142.8	137.6	183.6	185.8	131.2	134.7	121.4	160.1	126	157	164.2	140.8	148	145.8	171.6	124	142.8	118.3	127.5	147.9	140	174.5	150.7	121	125.7	143.2	126	117.5	129.3	123	122.1	114.2
394	265.1	270	295.4	236.1	293.4	266.3	262.5	294.5	293.7	276.5	264.6	254	303.5	298.3	259.5	295.8	232.2	262.8	209.5	239	249.2	266.4	218.5	233.5	292	278.5	247.1	252.5	284	265	231.9	256.4	278	282.6	238.9	292	246.5	262.5	273.5	263	242	244.5	217	229.1	293	319	245.6	312.1	237.4
0	229.4	208.4	200.1	247.1	211.5	148.9	200.9	220.7	244	209.7	175.5	200.3	177.8	243.1	168.7	214.6	242.9	154.1	237.7	156.1	225.6	156.7	156.6	185.9	182.9	202.6	216	201	174.2	179.9	200.5	129.3	226.8	138.5	221.3	174	147.5	160	203	156.4	221.7	133.5	148.9	149.1	191.6	152.8	157.6	226	180.5
395	241.3	235.6	245.5	262.6	240	244	254.8	215.8	247.5	233.5	245.1	214.5	227	208	200	212.8	201.9	265.5	212.3	200.3	163.5	165.4	208.2	186.5	238.5	196.2	175.8	165.5	205	194.4	215.6	180.5	194.5	236.7	160.9	170	207.1	187.8	221.5	195.6	214.6	201.7	162.4	195.6	172.3	178.5	185.2	201.5	185.5
396	346.8	347.5	339.5	327.4	342.9	304.7	302.5	288	318.5	286.6	281.1	287.3	278.8	297	305.4	295.2	248.4	271.5	251	288	304.9	241.5	354	249.1	250.6	287.7	243	308	241.5	295.5	277.5	282	276.6	250	300.4	325.5	274	266.5	284.9	241.5	287.9	269	280.5	232.4	284.9	257.4	291.6	259.4	254
397	309.7	272.2	283	294.2	285.1	313.9	306	278.5	263.7	283.2	317.4	225.7	322.8	283.4	291.7	284	281.6	249.1	289.6	227.8	236.8	262.8	251.7	222.6	248.8	251.2	283.4	275.7	295.3	261.6	265	235.3	258.1	258	284.6	298.9	244.3	236.3	235.5	274.5	238	263.7	266.8	264.4	255.8	257.3	236	245.4	262.9
398	359.7	298.2	318.6	291.5	287.2	253.7	313.9	254.7	261.4	282.9	337.9	260.3	254.8	265.6	315.7	235.8	266.5	287.2	278.7	291.1	282.3	239	254.3	265.7	304.9	299.4	276.5	259.1	354	259.5	302.1	251.4	243.5	301.4	285.4	282	277	270.1	287	291	270.5	343.4	265	273	291	261.5	267.1	250.1	279.5
399	347.1	275.5	299.1	299.8	278.6	217.1	227	303.4	243.4	255.5	283.8	285.6	286.3	280.9	261.7	240.1	212.5	247.8	289	258.6	234.2	282.5	337.8	331.6	1028	1216	1281	1209	1198	1156	1258	1088	1069	1250	1115	1207	1224	1281	1300	1196	1266	1242	1011	997.2	1214	1039	1186	1106	1199
400	327.7	436.1	362.5	325.1	408.2	365.9	371.5	338	294	305.6	345.1	340.9	350.7	349.6	270.7	329.8	239.5	268.3	332.1	353.6	279.6	319.7	286.1	407.2	288.7	358.7	226.1	289.2	226.5	230.7	239.1	216.7	296.4	326.9	374.1	304.3	269.9	376.3	308.5	269.9	237.9	395.5	245.3	287.3	334.9	332	313.8	239.4	281.9
0	156.5	219	217.1	240.5	314.5	220.5	159.3	167	153.6	152.8	197.3	165.2	193.5	150.6	146.1	172.9	129.1	111.8	131.7	141.7	148.5	125.3	140.2	188	208.9	219.4	142.2	169	128.7	163.7	218.6	141.8	240.9	234.6	225.3	172.8	167.5	181.8	241.1	229.3	235.8	175.6	133.7	163.2	196.2	146.4	203.1	143.3	135
0	292	205	294.9	229	222.7	256.7	218.5	262.7	240.5	184.5	199.9	205.4	244.6	214.5	218.4	224.9	238.3	214	213	204	211.1	216.7	185	195.7	236.1	272.7	207.6	190.3	218.3	192	242.7	200.3	196.7	199.2	219.4	222.9	217.3	267.1	216.7	197.6	218.6	214.1	274.9	208.4	211.8	221.8	195.7	230.5	225.1
0	1008	834.9	973.5	794.6	837.7	736	466.5	593.8	478.2	454.8	358	294	304.4	268.5	298	289.1	218.2	200	207.6	226.7	212.5	250.1	190.7	278.4	215.5	222.8	227.5	188.4	201.2	207.5	189.8	188.9	254.3	190.5	180.5	186	179.8	183.3	136.6	149.4	171.3	205.5	172.3	166.9	180.4	193.9	197	165.5	157.3
401	373.2	385.9	325.2	333.2	353.9	365.9	367.5	368	354.8	307	400.9	302	269.8	319.1	296.4	285.9	262.4	278.6	261.6	279.2	291.2	287.6	348.9	242.4	235.5	260.7	245.6	262.9	224	204	211.8	221.3	196.8	257.1	193.8	242	301.1	223.5	204.9	237.5	245.6	279.4	235.4	281	252.6	245.5	273.4	212	247.6
402	303.1	258.5	288.8	294.5	310.6	270.9	300	294.5	254	269.5	248.6	243.7	261.6	239.6	224.8	239	224.4	262.7	243.1	251.1	221.3	242	237.2	242.3	212.8	183.7	203.4	231.4	224.6	223.7	236.8	196	232.2	235.4	181.6	241	197.7	187.6	207.4	233.8	198.6	178.2	180.7	191.1	215	163.6	208.1	220	207.3
403	398.7	405.2	396.1	338.5	348.5	379.9	376	370	326.5	323.1	359.2	323.6	324.1	352.3	322.9	365.7	285.7	319.6	264.2	312.4	265.2	286.6	213.1	280.3	377.8	300	291.7	275.2	308.1	323.9	281.4	262.9	292	283.5	312.8	274.1	311.9	279.5	246.4	298.1	302	283.4	311.7	245.4	292	272	242.6	264.9	204.1
0	168.5	213.5	160.1	179.3	196.8	164	144.5	125.9	202.5	152	198.4	137.1	172.6	162.3	138.1	154.2	172.4	155.6	172.3	159.5	164.9	157.7	128	147.4	132.7	145	146.5	148	160.7	149.1	126.6	167.8	145.9	152.1	142.4	162.8	168.5	106.5	148	131.6	109.1	144.1	129.6	175.5	151.2	134.4	106.4	179.3	174.3
404	214.4	154	282.1	127.2	160.5	166.5	217.6	142.2	140.5	147	110.5	125.8	185.1	150.6	147.5	120.9	135.9	102.7	117.8	132.8	142.5	115	161.5	113.6	144.3	102.3	139.4	152.8	96.34	112.6	112.3	84.65	153.8	102.2	110	110.7	119.8	117.7	120.5	94.5	106	105.5	134	143	111.3	126.6	77.51	101.9	139.2
405	446.7	378.6	439.7	385.4	363.7	334.7	315.3	419.5	385.1	369.7	419	444.3	460.9	409.6	399.4	343.1	353.8	275.8	351.6	293.4	279.4	261.1	284.5	251	225.9	290.9	214.3	256.1	213.5	220.5	223.6	230.6	193.5	226.2	225.6	194.9	171.8	226.5	222.8	193.5	255	212	219.1	178.1	186.1	231	230.5	154.2	228
406	997.2	918.5	800.3	828.7	850.1	656.1	632.7	649	649.3	442.3	294.4	259.1	303.5	274.1	284.2	294.2	270.6	246.5	242	255.1	195.4	211	272.2	216.4	186	194.2	178	198.5	229	201.9	179.5	186.9	232.3	232.5	247.5	218.9	203.9	193.4	250.1	159	189.5	174	218.6	151.7	170.3	166.2	197.3	155.4	187.1
407	287.8	299.9	286	277.5	289	278.7	246.5	255	270.5	272.6	303.1	322.3	243.2	281.6	314.5	246.8	266.5	276.9	277.1	287	341.4	307	333.6	299.3	267.7	361.5	309.3	274.5	334.3	321.7	341	333.5	311.8	364.2	365.5	300.7	346.2	308.1	359.3	342.5	343.1	325.6	331.4	379.3	364.9	350.7	411.1	342.5	319.2
408	352.1	277.3	333.6	330.8	329.6	296.6	355.1	273.4	308.8	263.8	264.5	294.7	269.5	286.5	224.9	284.8	248.5	224.9	274.2	250.7	237.1	222.3	254.7	215.7	240.2	241.9	234.9	221.6	215	227.6	206.1	230.4	205.5	275.3	220.2	221.5	216.7	257.5	219	225.3	230.3	205.8	255	242.7	244	651.3	1133	826.1	939.6
0	402.8	380.8	433.6	358.4	395.5	339.4	343.5	274	379.9	274.6	277.8	315.7	348.6	333.9	290.9	280	288.6	312.3	307.9	320.2	245.5	310.1	275	284.6	266.2	299.2	243.7	268	270	228.5	295.1	255.6	240.4	280.7	298	267	203.7	225	214.1	233.6	234.5	262.8	227.2	252.4	235	279.5	216	242.5	225.3
409	342.6	327	306.3	288.5	352.1	338.9	309.8	297	279.9	348.5	337.6	342.1	328.8	279.2	310.2	288.7	310.4	262.1	233.2	232.9	245.2	195.1	204.7	181.6	249.7	250	168.4	206.9	191.5	228.5	190.4	240.9	173.3	208.8	206.5	215.4	205.6	235.3	176.5	209.3	216.3	1196	1068	981.8	1117	910.5	865.8	813.2	682.2
410	222.1	213	223.6	174.5	205.7	187.5	162.5	195.1	212.5	200.1	188.9	155.6	138.4	153.2	165.9	147	157.5	136	143.6	181.4	147.6	147.5	187.8	124.3	156.9	165.3	153.4	190.6	168.5	165.7	174.2	148.6	158.9	176.8	176.7	149.1	167.9	141.2	167.6	201	188.1	174.8	149.6	192.1	157.8	137.1	174.1	175.6	156.4
0	163.7	196.5	145.9	199.5	193.7	156.6	177.9	151.2	124.9	163.3	132.8	174	167.1	173.3	149.6	153.5	127.9	130.5	135.8	154.5	134.4	125.3	158.1	117.8	147.4	133.7	147	109.6	120	139.3	158	101	137.2	95.22	134	112.1	105.1	112.5	100.5	131.5	129.8	125	115.9	122.5	103.7	142	90.95	142.2	124.2
0	304.7	299.3	283.6	343.8	306.7	296	293.5	337.1	271.2	274.3	294.9	310.2	320.5	317	318.7	301.5	280.2	308.1	285.1	288	247.5	284.9	246.7	280.5	244.3	263	253.9	272.7	266	283.6	249.3	252.7	268.8	256	241.8	261.8	235.7	302	253.2	290.7	246.7	263.8	262.1	282.3	297	259.5	316	246.8	309
411	249.3	255.5	187	210.1	222	194.5	207	145	182.5	207.4	179.2	174.1	175.2	122.7	175.2	195	174.8	176	179.5	181.1	143.7	151.2	186.3	190.9	155.1	196.4	179.7	162.8	146.3	200.2	182	163.5	212.5	181.3	161.6	213.7	150.7	203	166.9	173.3	185.6	132.5	186.4	177.2	189.4	180.7	206.4	184.1	150.9
412	249.7	246.2	274.2	253.4	223.7	213.1	240.2	251	229.4	205.5	225.1	202.4	204.1	204.4	285.3	206.1	209	213	233.8	225.4	215.1	269.5	213.6	230	225.5	248.5	198.5	215	199	228.5	234.1	214.2	236.6	190.8	242.5	187.3	236.9	247.3	210.6	241	214.1	254.1	205.7	242	231.9	308.4	220.6	241.4	222.3
413	473	535.9	393.4	469.6	383.2	494	431.4	413.7	313.8	412.5	392.9	452.3	400.9	395.6	464.7	417.1	444	391.7	403.7	389.2	424.5	357	384.5	383.3	334.5	402.7	435.6	364.6	424	487.5	364.9	465.1	481.9	535.3	486.8	455.8	428.2	473.5	402.7	379.3	427	483.8	389.7	340.4	432.8	413.5	477.7	462.5	436.7
414	160.3	158.5	185.4	181.1	160.6	177.3	194.4	188.4	176.1	198.6	125.2	195.6	190.2	130.5	135.9	225.9	179.4	142.8	144.6	124.7	168.5	154.7	153.7	147.3	157	148.8	149.7	193.9	136.8	146.2	164.2	141.2	166.9	161.1	165.2	141	163	165.9	163.3	169	157.3	193.4	176.4	164.8	163	125.5	191.9	224.5	184.6
415	498.6	411.9	458.9	452	417.9	454.3	405.2	396.1	403.6	407.9	407.8	421.9	396.6	429.6	324.2	354.6	377.1	430.8	391.8	428.2	376.2	400.2	390.7	365.8	404.7	390	378.4	401.8	380.2	420.7	383.3	387.3	402.3	402.3	369.7	379.5	416.5	367.6	430.5	381.8	423.5	438	372.8	414.5	405.2	406.5	432.8	375.7	393.7
0	NaN	NaN	NaN	NaN	NaN	NaN	NaN	NaN	NaN	NaN	NaN	NaN	NaN	NaN	NaN	NaN	NaN	NaN	NaN	NaN	NaN	NaN	NaN	NaN	NaN	NaN	NaN	NaN	NaN	NaN	NaN	NaN	NaN	NaN	NaN	NaN	NaN	NaN	NaN	NaN	NaN	NaN	NaN	NaN	NaN	NaN	NaN	NaN	NaN
0	NaN	NaN	NaN	NaN	NaN	NaN	NaN	NaN	NaN	NaN	NaN	NaN	NaN	NaN	NaN	NaN	NaN	NaN	NaN	NaN	NaN	NaN	NaN	NaN	NaN	NaN	NaN	NaN	NaN	NaN	NaN	NaN	NaN	NaN	NaN	NaN	NaN	NaN	NaN	NaN	NaN	NaN	NaN	NaN	NaN	NaN	NaN	NaN	NaN
0	167.9	121.5	200.8	169.6	137.7	183.9	199.8	113.7	156.1	174.2	204.4	157.1	152	148.9	126.5	134.5	173.3	99.7	88.03	164.4	81.5	75.5	113.2	116.7	153.1	104.3	164.8	89	124.4	109.9	133.5	92.91	92.35	92.66	105.4	NaN	NaN	NaN	NaN	NaN	NaN	NaN	NaN	NaN	NaN	NaN	NaN	NaN	NaN
416	202.7	140	163.6	150.6	223.8	159.9	141	190.2	135.3	146.5	153.5	131.6	159.3	152.8	139.5	154.1	123.8	115.7	137.5	117.9	140.3	130.8	114.3	128.2	128.6	148.4	116.8	157.1	115	120.1	126.9	134.1	169	130	158.5	124.7	169.3	130.9	165	144.8	135.7	128.6	143.8	135.6	138.8	153	139.2	127.3	128
0	277.6	295.3	271.5	243.7	298	252.6	273.1	264.8	245.9	326.5	268.7	340.9	290.6	314.2	280.5	276.8	318.4	252.2	287.4	241.3	230.6	236.2	254.5	256.5	227.3	274.2	237	279.9	215.1	228.4	307.3	266.7	200.6	232.7	201.4	230	215.3	167.5	207.3	221.4	200.8	195.5	175.4	193.9	241.8	265	266.1	219.1	261.9
417	185.9	190.5	226.4	160.4	193.2	227.1	179.8	180.1	188.9	204.8	237.1	196.4	146.5	211.9	156.3	136.2	136.2	120.2	186.3	135.1	137	163.1	183.7	182.7	204.5	167.1	157.3	155	156.1	132	149	173.2	173.9	142.9	195.2	168.5	177.8	170.8	152.4	180	161	165.2	139.5	193.2	187.5	181.5	156.1	139.8	169.8
418	234.3	188.6	170.8	187.9	171.1	178.5	175.7	178	113.8	150.1	168.1	145.9	132.7	192.5	146.4	106.8	154.9	139.5	111.2	116.8	108.1	133	114.2	165.9	113	103.9	117.5	97.38	98.87	121.7	113.6	113.5	146.2	86.97	91.18	136.1	113.3	116.5	102.8	206.3	91.91	109.5	97.5	158.3	101.6	116.4	100.9	101.8	107.7
0	213.9	228	265.4	257	252.5	215.3	237.2	202.5	234.1	228.6	240	251.6	256.8	255	264.8	224.5	261.5	270.5	273.4	256	243.2	259.6	231.3	238.5	216.6	269	263.5	282	235.5	258.2	218.3	240.6	253.4	253.5	287.9	243	261.8	190.9	228.6	293.9	272.1	247.4	282.8	231.2	254	266.9	248.5	258	261.4
0	184	176.8	205.9	174.8	165.1	194.1	139	189.6	166	141	172.4	170.9	146.1	146.5	146.2	154.2	192.6	134.6	141.2	136.2	172.1	166.6	124.2	159.9	144.5	163.9	157.4	148.1	151.3	118	154	162.7	159.5	163	120.9	133.1	130.4	146.1	162.8	137.2	144.1	139.2	193.5	138.6	156.6	152.4	132.5	171	151.3
419	250.3	217.8	305.7	319	248.9	276.8	233.5	213	262.2	219.5	205.5	313.2	280.9	256	255	271.2	231	231.4	233.8	226.5	237.4	195	224.5	236.4	238.8	215.5	245.7	215.4	187	206.5	229.9	210.8	224.3	193.7	221.4	192.4	218.5	252.8	237.1	201	202.1	241.2	201.2	181.9	241	251.4	217	192.5	222.8
420	232	240.7	270.5	277	270	259.1	250.3	255.4	225.2	239.4	266.6	224.5	210.3	233.2	239.9	212.7	188.1	259.2	200.2	230.2	222.3	247.5	244	248.6	229.4	238.7	225.5	257.2	221.8	187.4	242	245.2	229.5	230.5	247.1	269	259.4	237.1	228.4	225	222.5	209.4	242.9	217.5	254.1	246.5	254.4	265.8	266.2
421	186.1	202.7	159.4	226	221.2	174.2	203.3	235.4	220.8	191.3	186.1	167.5	177.4	194.2	187.5	197.7	177.6	192.4	168.9	182	154	164.5	175.7	221.6	178.5	193	145.7	203.1	191.5	167.5	140.9	150.5	183.6	169	181.1	165.6	169.2	171.3	159.4	171.5	178	161.1	100.8	168.5	184.7	186.3	159	135.1	179.5
0	163.1	227	230.6	218	266.8	214.4	255.9	222.4	268.2	283.3	286.4	304.5	258	226	240.1	203.9	236.7	229.7	176.7	189.8	170.2	202	200.8	215.8	212.5	206.8	202.1	190	204.7	167.4	174.8	158.9	171.8	199.6	163.7	195.2	217	197.8	194.2	176	199	228.7	157.8	235.8	208.4	206.5	180.5	183.4	203.4
0	NaN	NaN	NaN	NaN	NaN	NaN	NaN	NaN	NaN	NaN	NaN	NaN	NaN	NaN	NaN	NaN	NaN	NaN	NaN	NaN	NaN	NaN	NaN	NaN	NaN	NaN	NaN	NaN	NaN	NaN	NaN	NaN	NaN	NaN	NaN	NaN	NaN	NaN	NaN	NaN	NaN	NaN	NaN	NaN	NaN	NaN	NaN	NaN	NaN
422	178.6	144.5	163.4	195	184.8	165.4	252.5	163.5	192.2	214.2	221.4	192.1	194.4	189.4	184.6	244.7	194	156	223.7	166.6	208.3	208.1	222.5	232.2	253	210.6	193.7	234.7	208.2	229.3	249.9	211.7	207.2	276.1	262.8	220.5	240.5	222.3	204	285.6	200.3	196.6	210.5	220.1	186.4	221.1	220.5	247.5	259
0	88.12	98.97	68	145	NaN	NaN	NaN	NaN	NaN	NaN	NaN	NaN	NaN	NaN	NaN	NaN	NaN	NaN	NaN	NaN	NaN	NaN	NaN	NaN	NaN	NaN	NaN	NaN	NaN	NaN	NaN	NaN	NaN	NaN	NaN	NaN	NaN	NaN	NaN	NaN	NaN	NaN	NaN	NaN	NaN	NaN	NaN	NaN	NaN
423	192.8	173.2	151.6	182.5	178	161.9	188.3	218	161.4	179.4	128.6	170.1	164.3	150.6	155.4	216	211.3	167.2	171.2	190.3	154.5	174.2	209.5	170.7	167.7	138	157.1	213.7	187.9	126	158	171.7	151	158	166.3	171.7	137.5	153.6	128.5	147	135.8	175.7	164.9	180.9	142	146.5	148	149	165.9
0	231	220.5	219.5	234.3	187.1	165.6	207.7	198.4	195.8	199.5	129.9	182.5	101	119.5	107.9	132.3	117	183.8	122.4	149.3	125.2	92.21	109.5	113.5	131.9	126.5	104.6	93.95	90.93	82.85	135.2	150	133.2	110.3	129.3	84.04	133	71.56	99.96	93.5	102.7	111.7	104.5	96.7	92.98	103.3	101.6	95.21	108.1
424	246.4	319.4	286.6	285.6	218.4	243.8	227.7	278.8	240.5	227	245.1	208	247.8	227.1	236.6	262.7	276.2	249	232.2	235	261.7	272.3	272.1	227.4	250.8	236.8	240.1	235.9	252.5	267.4	248.9	245.2	237.8	242.3	188.7	216	237.2	222.8	235.3	177.4	241.5	250.4	236.4	212.6	256.6	240.8	211.4	277.7	243.4
425	248.8	232.5	257.9	222.1	299.8	203.5	262.3	209.9	238.4	288.9	220.5	159.8	171.1	159.7	206.2	205	237.1	244.6	193	169.5	165	184.8	149.2	172.1	210.9	235.4	157.6	222	240	183.1	200.7	187.1	204.7	201.7	218.1	263.5	207.5	206.4	219.6	178.5	238.9	187	181	274	217.5	253.1	237.9	197	238.9
426	481.6	487.7	448.7	427.7	499	459.9	450.5	399.9	493.7	430.6	393.7	355.8	373.1	393.2	322	359	385.3	349.5	330.5	338.6	331.5	299.1	332.5	300.1	336	315.6	310.9	316.5	327.1	270	305.2	329.9	287.9	300.4	314.1	313.9	259.9	263.2	273.9	289.5	292.4	341.6	353	278.5	275.2	304.4	325.6	261	1402
0	330.8	395.3	338.1	335.4	365.5	370.2	296.7	363.9	266.8	264	219.5	330.9	245.6	232.6	215.2	249	239.6	240.3	276.4	257.6	274.1	273.5	256.9	243.8	253	252	202.3	284.1	237.6	248.8	298.5	255.5	280.5	235.3	245.5	203.8	279.9	250.6	248.1	256.6	280.9	291	310	273.7	267.5	266.5	262.9	274.1	260.3
0	376.7	402.1	285.7	314.9	307.7	326.2	273.2	305.5	265.4	272.7	210	251.7	200.1	202.6	203.2	244.3	208.7	224.7	201.6	206.4	211.8	246.3	212.1	225	183.2	211.9	193	220.5	224.5	169.1	173.5	180.7	144.2	147.6	213.4	226.1	183.2	171	182.6	197.1	153.1	162.3	173	190.8	197.4	232.1	205.5	194.3	192.4
427	508.6	533.6	452.1	482.1	542.5	469.7	508.2	580.9	543.3	639.5	700.2	589.2	633.1	564.8	633.7	454.4	468	464.6	565.3	480.6	487.8	506.9	515.4	460.4	532.8	449.4	413	367.9	396	385.2	415.2	394.2	429.1	409.6	403.6	413.1	352.6	326.1	299	386.1	356.9	320.6	351.3	1261	1886	1753	1777	1458	1717
0	395.1	342.5	347	293.4	260.2	344.8	288.5	227	256	283.7	275.4	271.3	227.5	214.5	234.1	252.6	236.9	244.6	276.5	269.5	236.7	231	231.7	265.9	244.8	281.9	262	266.9	227.9	234.7	257.4	286.3	290.4	273.5	320.1	193.6	192.5	288.7	261.2	158.8	216.7	229.2	253.2	206.1	228.3	209	262.2	252.7	343.1
428	355.4	364.3	350.3	305.6	297.4	269.2	341.8	265.8	283.3	274.1	303.6	291.9	281.1	285	240.4	327.9	274.4	235.9	251.4	292.4	308.4	320.1	303.6	296.1	259.2	263.7	268.3	255.2	287.4	230.5	249.4	270.5	254.3	269.5	247.9	276.5	207.6	218.3	233.2	239.8	197.3	202.4	223.8	212	220.5	254.3	239.5	221.2	253.2
429	317.1	357.5	411.9	394.2	320.6	354.9	289.9	355.9	347.2	290.9	295	294.8	247	292.1	286.6	280.2	254.1	296.1	268.1	242.2	269.2	305	268.7	289.5	249.1	239.1	262.8	281.9	271.4	248.4	236.2	264.1	232	235.7	267.7	259.7	240.1	239.8	252.1	229.9	269.7	269.9	227.2	199.9	218	199.9	241.6	251.9	199.6
430	193.6	172.4	193.6	177.3	236.5	181.1	182.5	189.6	175.8	197.4	166.6	184.6	142.5	153.4	146.6	158.2	162	191.3	165.2	133.8	173.5	170.5	151	142.3	136.8	123.5	137	149	135.6	156.7	196.5	150.9	154.4	113.8	141.3	135	114.4	157.1	157.4	148.5	158.7	158.1	139.7	135.5	176.7	135.5	135	169.5	145.7
431	223.2	222.1	191.9	190.7	180.1	185.1	153.1	182.7	199.8	186.6	165.3	164.7	164.6	206.2	142.6	173.3	171	151.6	144.9	167.7	137.5	151.4	159.5	142.4	126.4	153.7	121.4	117.9	180	128.9	167.1	169	172.7	149	145.5	138.3	170.7	165.9	169.3	132.6	163.2	162.9	150.3	159.5	158	144.2	157.6	131.2	135.2
432	310.8	273.9	339.6	329.5	312.6	288.9	281	277	249	244.3	242.1	272.7	307	247.6	251.3	232.5	268.5	280.8	276.4	254.3	246.5	255.3	287	210.6	284.4	256.3	248.1	258.8	211.7	225.3	219.7	244.4	189.2	258.5	252.1	284.7	247.3	243.5	253.2	239.7	238.5	224.5	270.7	206.3	271	237.3	250	248	262.5
433	325.5	293.3	307.5	295	264.1	307.3	282.8	268.2	242.6	261.2	257.3	254.1	277	311	289.3	360	271.6	318.9	281.9	305.1	278.4	312.5	343	335.5	335	310.7	369.4	339.5	296.9	310.1	334.7	313.2	279.7	350.5	313	369.2	311.1	347	312.4	341.9	278.5	295.5	414.9	387.6	347.4	354.8	402.3	410.8	415.6
434	292.5	303.1	377.8	343.5	397.3	348.2	346	376	368.4	347.2	287.1	389	370.4	314.2	281.2	345.5	290	374.7	300.1	306.9	333.5	361.1	301.8	262.2	372.8	246.2	372.7	306.6	263.1	289.2	341	302	281	335.6	307	302.5	283.5	315	328.3	277	327.5	325.7	320.8	304	302.7	251.2	290.3	268.8	290.7
0	361.7	326.5	329.5	NaN	NaN	NaN	NaN	NaN	NaN	NaN	NaN	NaN	NaN	NaN	NaN	NaN	NaN	NaN	NaN	NaN	NaN	NaN	NaN	NaN	NaN	NaN	NaN	NaN	NaN	NaN	NaN	NaN	NaN	NaN	NaN	NaN	NaN	NaN	NaN	NaN	NaN	NaN	NaN	NaN	NaN	NaN	NaN	NaN	NaN
0	189.6	165.6	101.9	112.9	NaN	NaN	NaN	NaN	NaN	NaN	NaN	NaN	NaN	NaN	NaN	NaN	NaN	NaN	NaN	NaN	NaN	NaN	NaN	NaN	NaN	NaN	NaN	NaN	NaN	NaN	NaN	NaN	NaN	NaN	NaN	NaN	NaN	NaN	NaN	NaN	NaN	NaN	NaN	NaN	NaN	NaN	NaN	NaN	NaN
0	352.2	326.5	377.6	308.6	311	282.3	269.9	328.8	258.9	285.4	278.9	273.8	324.3	262.8	267.7	251.5	283.4	247.5	284.7	273.7	260.7	274.2	289.5	234.7	227.9	198.1	233.6	163.9	202.6	224.9	259.3	212.5	218.9	197.9	240.1	246.1	230	244.9	193.1	270.1	239.6	201.6	215.9	185.9	195.5	237.4	198.2	237.7	223
435	265.8	264.2	310.5	281.8	264.5	247.8	254.7	239.8	267.5	270.8	287.4	233.4	278.1	244.4	260.3	277.3	226.5	273.7	279.9	361.7	321.8	306	294.9	267.1	278.7	304.5	316.7	335.5	286.4	268.9	299	272.7	238	274.9	298	270.4	294.9	265.8	294.3	307	267.7	315	277	274.3	259.1	289.9	314	271.5	277.6
436	789.4	848.2	810	832.1	786.1	880.2	783.2	699.6	536.8	668.9	553.5	663.5	530.2	559.4	439.5	477.5	383.4	379.3	346.4	297.6	284.2	290.8	292	260.6	266.1	269.8	300.3	334.6	306.3	265.7	307	244.2	243.8	289.3	286.3	225.7	224.3	243.7	229.6	243.9	187.5	242.5	197.6	187	191.5	171.1	180.4	183.8	221.2
437	361.9	313.7	309.1	387.3	364.7	269.3	261.9	313.7	342.9	358.7	297.6	290.2	340.5	325.3	302.5	311.3	267.8	292.8	274.1	247.7	276	275.7	260.4	268.2	249.5	275.3	277	263.3	248.5	281.5	288.6	342.3	273.7	203.2	244	314	289.7	269.2	288.2	308.2	264.2	209.6	206.1	197	231.2	261.1	253.2	214.8	290.2
438	379.4	385	419.8	352	370.1	308.5	353	339.5	359.1	293.4	260.1	297.3	241.8	293.8	240.2	224.5	216.1	208	305.5	320.6	266.7	275.2	246.6	247.4	278	265.6	278.2	305.1	217.4	198.9	199.1	212.8	256.9	241.8	247.5	240.7	281.5	223.8	252.5	231.5	289.3	236.1	261.7	244.8	260.4	218.8	205.8	227.1	177.5
439	256.7	254.8	337.2	314.8	357.5	327.9	406.9	314.3	328.9	305.5	277.1	283.1	202.4	306.6	218.1	317.5	276.6	252.1	265.5	270.2	250.6	301.4	250.9	205	307.8	268.3	259.1	273.3	274.4	275	300.5	253.3	266	235	266.5	213.6	209.8	244.8	265.3	213.3	243.3	238.5	206.7	237.3	294.3	278.5	274.5	240.3	204.8
440	260	275.2	277.6	235.4	296.1	330.2	332.3	317.9	297.3	312	269.4	222.2	238.5	256.9	219	214.5	254.5	244.5	249	216.1	217.3	284.5	200.8	269.6	232.4	208.3	190.2	249.5	212.6	196.2	202.4	244.7	260.5	203.2	246.3	238.7	216.1	236.2	332	292.8	303.7	266.7	274.1	309.2	258.6	231.7	315.8	226.1	276.9
441	379.1	330.2	351.6	283.5	336.8	312.2	345.3	286	377.1	281.2	269.4	256.4	262.6	242.1	273.2	265.5	279.6	243.1	252	230.7	260.5	243.6	225.7	193.6	239.1	206.3	242.3	220.4	229.2	240.4	241.5	178.1	207.3	222.8	253.5	188.8	195.5	212.3	212.1	215.9	232.3	216.4	210	180.1	191.1	242.1	191.9	234.8	242.6
0	302.1	253.6	303.3	266.4	267.6	265.5	280.8	262.2	301.7	269.5	264.9	220.4	215	251.4	256.5	220	227.8	208	178.8	172.4	177	199.1	208	212.5	207.3	236.7	229.8	226.1	186.5	260.7	221.7	246.2	235	242.3	218.4	254.5	209.4	202	178.4	229.6	239.3	228.5	208.8	214.4	245.5	224	201.5	219.7	223.3
0	176	217.9	153.2	135.3	211.8	197	140.6	149.5	112.5	162.6	107.4	129.8	157.3	94.36	91.67	111.5	119.9	114.1	123.3	94.81	147.8	130.3	91.48	122.1	112.8	87.73	83.81	112.6	165.2	109.5	119	77.47	118.5	78.53	88.5	94.46	132.4	101.9	123.5	117.6	107.5	113.6	87	NaN	NaN	NaN	NaN	NaN	NaN
0	164	197	176	140.7	163.9	222.3	192.3	194.7	147.4	164.2	164.3	161.7	177.2	171.5	178.9	193.2	161.1	198.8	158.1	160.7	164.2	149.3	177.9	172.3	192.6	177.9	151.1	156.5	163.3	167.8	170.4	209.6	170.8	152.5	160.4	159.3	171.8	140	163.6	180.8	173.7	192.2	206.3	142.3	183.8	170.3	160.8	216	175.8
442	214	174.2	221.1	148.6	198	177	183.5	171.6	177.1	178.4	230.2	181.7	215.5	175.5	150.6	176.3	161.5	169.2	186.9	191.3	144.6	156.8	159.9	155.5	156.9	146	152.2	158.8	150.5	120.1	170	124.1	133	171.2	125.5	103.1	161	159.8	157.3	147	130	131.2	134.8	144.3	140	143.5	116.2	134.9	135.5
443	136.2	145.7	163.5	165.7	159.5	164.6	172	147.2	131.4	148.5	106.3	97.65	131.5	116.2	131.1	131	94.6	114	133.5	95.12	101.5	100.7	141.7	118.7	104.2	107	102.5	112.4	125	129.6	107.9	111.9	131	95.93	122.1	119.5	127.8	116.7	99.5	77	114	137.2	101.1	110	114.7	101.5	135	87.64	101.1
444	182.8	153.8	196.4	150.1	176.1	170.3	149.6	130.3	164.7	131.4	131.6	155	148.2	151.4	113.2	152.5	165.9	164.3	172.7	148.4	127.5	177.6	170.2	146.4	138.5	157.1	162.4	118	149.8	150.7	148	141.9	155.9	133.3	130.4	180.5	158	109.6	182.4	127	164.5	136.6	144.4	131	168.5	143.8	171.2	158.7	150.5
0	220.8	238.1	210	172.5	226.8	220.8	236.3	213.2	219.2	213.8	234	221.4	203.5	159.7	182	155.9	195.9	171.6	155.1	171.9	148.1	201.4	165.9	173.5	163.8	199	156.4	179.5	128.3	180.6	180.5	155.4	196.4	147.4	179.5	174.8	163.2	164.9	190.2	188.9	137.5	162.6	157.5	197	137.6	176.3	182.3	163.3	175.8
0	285.5	267.7	305.4	292.8	295.7	275.2	226.7	265.5	203.9	231.2	300.8	248.4	272.7	272.1	241.9	262.7	229	232.1	271.3	220.6	301.6	312.4	292	205.5	272.9	319.4	219	277.4	273.5	309.5	205	254	330.5	303.5	251.4	171.8	212.9	266.3	161.8	313.3	333.8	253	275.5	319.5	239.6	213.9	305.5	343.6	341
445	241.4	247.5	249.1	273.2	254.5	227.3	246.1	277.5	283	236.7	299.3	284.6	958.6	1198	1094	1097	1151	1071	1104	1046	1047	1050	1078	1323	1241	1261	1137	1169	1181	1100	1136	964	763.6	720.5	565.3	579.5	589.5	501	498.6	462.5	473	452.4	470.5	502.4	517.9	453.9	450.5	473	394.5
446	237.8	217.6	186.2	145.3	165	176.2	225.4	188.6	174.3	190	176.6	226	165	214.3	205.6	183.5	197.4	183.9	189.5	200.1	182.8	181	171.5	193.5	166.1	176.4	200	184.2	203.5	207	176.5	183.3	170.8	206.9	214.6	177.1	200.5	143.6	158.5	186.3	212.5	210.5	199.4	177.8	194	188.5	172.6	198.9	185.3
0	220	215.4	207.6	205.7	159.2	160.9	234	160.1	173.7	230	209.5	148.2	159.5	145.7	188	195.2	210.3	182.5	182.3	169	166.2	164.4	171.3	171.3	182.2	133.1	148.6	132.7	155	181.5	164	158.4	151	176.3	160.7	165	163.8	157.8	152.3	155	181.4	183.7	153.8	157.8	173.5	178.8	186.9	151.8	160.6
0	271.5	254.4	222.9	198	272.6	271.5	268.2	263.4	277.3	208.2	231.9	215.4	225	248	243.1	236.8	229.5	259.3	217.5	218.5	241.8	280.8	229.8	210.8	234.2	234	239	247	216.1	208.5	201.4	207	175.9	193.5	209.2	254.4	217.3	262.6	247.8	248.9	295.8	299.4	275.5	262.9	239.5	178.9	238.5	235.5	261.5
447	251.1	208.4	189	246.4	213	192.7	273.8	194	160.5	211.1	209.5	179.8	199.7	179.4	165.5	178.7	194	183.5	184.5	163.5	183.5	173.2	172.5	186.4	203.4	224.2	176	200.2	170.1	174	215.5	155.9	202.4	182.4	173.8	194.3	153.4	219.7	201.9	192.1	215.8	195.4	197.4	229.2	207.7	183	179.8	197.7	174
448	195.5	214.3	198.9	180.9	148	201.2	203.4	183.4	155.3	169.2	174.8	141.2	145.8	148.9	122.8	174.1	133.2	176.7	115.4	124.5	195.1	125.1	149.2	122.9	118.3	139	115	152.3	173.1	118.1	151.1	150.8	176.3	78.19	142.4	116	97.88	198.9	111.1	134.6	93.36	130.4	111.8	156.8	170.5	124.5	92.59	155.5	114.8
449	402.2	390.4	415.5	386.5	306.6	299.1	293.5	331.3	352.3	279.6	271.4	255	278.5	276.1	269.2	271.8	274.8	252.9	292.3	293.2	255.3	280.7	290.6	314.9	329.2	284.3	264.4	263	253	273.4	312.3	284	260.2	285.9	290	311.3	292	309.1	298.5	316.4	268	322.8	293.4	311.8	310.3	317.5	295.7	323.5	286.6
450	340.5	375.5	1276	1211	1243	1077	1122	1214	1192	1003	931.8	894.3	1092	1266	936.9	838.5	809.7	545.5	637	421.7	435.5	338.9	377.5	284.1	314	385	343	361.6	378.6	346.9	339.9	426.4	394.6	427.4	356.6	332.6	342	308.5	379.9	290.1	360.1	385.5	407.5	359.3	422	323	296	342.5	353
0	99.11	114.2	129.6	101.4	114.4	104.9	93.14	140.2	100.6	95.25	106.6	133.8	136.8	160.1	77.32	155.9	159.4	128.9	72.41	107.9	116	174.6	158.1	133.4	154	156	153.9	101.6	122.1	121.7	149	175.2	175.8	137.9	162.3	152	177.3	165.6	147.4	84.03	106.5	131.1	113.5	143.9	95.52	133.2	94.63	112.9	93.17
0	205.1	206	243	145.8	176.6	161.9	163.1	236.4	307.5	567	364.5	455	NaN	NaN	NaN	NaN	NaN	NaN	NaN	NaN	NaN	NaN	NaN	NaN	NaN	NaN	NaN	NaN	NaN	NaN	NaN	NaN	NaN	NaN	NaN	NaN	NaN	NaN	NaN	NaN	NaN	NaN	NaN	NaN	NaN	NaN	NaN	NaN	NaN
451	248.8	262	243.5	264.3	228.1	245.3	262.5	214.2	233.9	184.7	211.6	176.8	184.7	176.8	169.3	172.7	180.4	174.4	182.1	170.7	199.8	181.4	177.6	247.5	178.3	178.3	176.2	177.4	161.2	189.3	192	188.5	202.7	196.5	198.4	189	187.2	208.5	178.5	219.7	180	189.9	199.7	187	185	196.5	204.2	201.5	212
452	434.5	413.3	432.8	462	404	409.6	395.5	377.5	355.4	311.6	332.7	319.7	367.3	351.7	299	329.1	293.2	279.5	249.5	326.4	330.8	299.5	290.6	330	304	318	313.5	279	259	330.6	306.7	343.6	296.7	276.5	284	271	366.1	358.8	285.5	328.5	306.5	308.5	285.5	397.1	342.4	423.7	392.2	352.4	356.1
453	344.6	307.1	327.2	319	370.5	271.8	317.5	273.3	280.5	279	295	272.8	268.5	291.6	303.5	262.6	289	256.6	224.8	208.2	261	248.7	261.1	238.9	239.7	200.7	214.5	240.8	206.4	222.2	218.7	220.3	209	227.6	209	238.8	244.2	240.1	210	245.2	215.1	244.1	204.1	242.4	221.3	227.4	225.9	214.4	203.3
454	242	268	194.5	215.9	267.7	245	181.8	190.7	179	174.5	173	164.9	186.5	199	209.1	166.8	221.5	179.6	142.4	189	157	183.5	186.9	182	173.9	203.5	196	194.5	191	187	170.4	158	158.1	189	206.1	188.8	178	188	182.1	179.1	209.7	214.9	225.5	198.9	233	202.4	215.4	197	184.5
455	287.8	187.4	190.5	183.7	218.6	199.2	191.3	208.8	203.6	235.8	250.5	210.5	236.9	208.6	233.5	190.9	191.8	196.6	197.5	204	219.1	186	180.2	152.6	190.1	166.4	164	172.7	158.7	193.3	190.3	146.8	199.9	146.6	141.7	178.5	140	188.2	178.7	156.3	195.6	174.2	180	154.5	197.5	143.8	181	146.9	162.5
456	277.1	278.5	336.1	281.8	292.1	198.7	233.9	220.7	318	267.9	274.5	182.9	325.5	226.3	268.3	210.8	270.7	240.8	249.2	226.4	321.2	256.6	299.3	258.9	483.3	420.8	362.8	363.1	313.4	387.4	296.1	449.3	358.6	372	403.4	464.8	380.2	329.5	410.1	344.5	464.4	267.5	311	386.9	426.3	310.9	398.3	284.4	393.6
457	277.8	258.2	218	273.8	256.2	282	261.5	291	269.7	246.3	259.1	208.9	216.2	249.4	210.1	224	277.6	195.5	179.9	220	176.6	171.4	176.3	206.3	165.3	176.5	175.4	162.4	168.3	161.9	167.7	162	182.3	208.8	169.3	155.5	179.5	191.8	170.5	186.7	141.8	131.6	127.7	149	161	193.6	161.2	155	186.4
0	285.2	219.5	258.2	281	267.4	229.6	243.1	291.8	262.7	222.1	292.8	320.7	309	282.3	263.5	295.1	267.8	240	292.9	263	222.5	270	239.9	249	302.2	263.2	241.6	256.1	280	266.8	214.9	263.6	332.1	282.8	223.7	243.8	228.1	217	246.2	215.1	213	1144	1176	801.7	554.5	297.2	492.3	568.6	338
458	256.8	241	250.4	252.7	218.4	278.1	276.9	278	254.3	213	226.8	213.9	174.2	214.4	173.3	242.8	275.7	198.5	220.5	219.9	234.8	218.9	221.9	162.5	207.5	167.1	223.4	195.6	210.5	175.5	177.1	190.5	191	164	193.7	216.1	208.5	179.1	159.6	198.6	172.7	187.6	152.5	190.1	205.4	178.2	139.7	157.9	182.9
459	321.2	279.9	283.8	292.7	246.1	303.8	263.8	246.8	228.6	291.7	284.2	257	288	268.5	234.6	209.9	162.5	194.2	200.6	171.3	193.5	196.1	178.1	193.7	185.2	215.2	162.1	192.9	209.7	180.2	217.9	157.8	163.8	265.3	248.7	176.4	218.5	165.4	255.3	260	206.5	225.9	189.2	210.2	194.3	230.8	205.3	225.4	186
460	181.2	114.1	153.5	124.7	181.7	170.9	134.9	161.6	144.9	98.48	110.4	150.5	115.2	102.4	105.5	93.46	124.9	144.5	137.1	106.4	119.4	121.4	130.7	103.5	96.51	94.6	132.9	92.63	130.3	141	110.8	130.6	116.5	91.46	105	147	108	128.5	113	97.86	104.1	116.5	137.5	128.5	120.5	135	147.6	167.5	113.5
0	214.3	194.2	166.7	156.3	159.9	132.6	168.1	170.7	189.4	164.8	167.2	142.5	168	129.4	136.9	135.4	116.1	151.4	156.9	145	139.5	140.9	130.6	118.9	122.4	152.5	153.5	130.6	150.1	146.1	133.9	142.5	158	138	128.5	103.4	156.1	143	165.9	122.1	118	135	146	132.5	147	118.4	133.9	151.5	141.9
461	319.8	301.9	310.8	347.8	210.8	370.4	294.4	308.1	311.3	311.8	254.9	229.2	275.5	264	248.8	273.7	241	312.6	281	261.5	255.6	210.4	229.3	262.6	227.4	228.1	179.5	298.4	231.4	250.9	243.4	303.3	223.9	268.5	256.5	235.9	225.2	219.2	265.5	316.5	262.5	217.5	307.7	241.8	228.5	254.1	226.2	207.6	273.3
462	214.9	193.8	205.1	185.9	206.1	197.4	252.5	217	194.6	203.4	201.7	140.9	142.6	153.1	150.7	184.8	186.4	164.9	189.3	177.4	173.8	168.4	183.9	158.7	216.3	199.3	189.5	154.7	208	197.1	201.3	192.2	221.1	214.7	186.1	188.7	203.8	162.2	169.2	161.2	178.1	168.3	218.9	195.1	213.7	173.9	173.1	214.3	208.3
0	285.6	225.5	300	279.8	337.5	259.6	284.8	248.1	298	267.8	286.4	254	234.4	263.3	233	257.5	342	262.5	266.7	263.2	252.5	243.5	262.2	256.8	229.5	222.3	262	182.6	193.7	257	237.7	136.5	183.7	213.1	228.5	204.7	250.2	238.1	226.6	175.1	174	152.4	247.2	198.7	196.7	230	245.6	190.2	202.8
463	185.4	171.6	168.3	149.9	187.5	136.3	169.5	142.5	211.1	187.4	127.4	106.5	146.2	147.5	187.6	161.4	127.8	146	142	118.7	155.4	164.2	160.4	133.7	141.9	144.8	146.7	147.1	132.6	151.3	177.1	144.6	144.4	135.3	148.1	146.5	159.8	158.5	157.2	157.4	191.6	147.3	156.2	133.3	156.2	178.4	177.5	140.6	144.5
464	300.1	301	201.3	215.8	253.7	231.6	279.7	207.5	248.9	226.4	201.3	197.1	251.3	239.3	241.1	211.5	243.5	233.2	217.3	221.5	204.6	223.7	212.4	229.8	266.7	216.4	187.8	204.5	221.2	225.5	234.4	260.5	168.8	228	224.1	213.9	208.1	230.6	214.8	207.6	241.4	228	182.4	216.1	219.5	222.7	184.5	206.9	224.6
0	261.1	265.9	284.7	254.5	225	277.7	255.8	249.8	245.2	251.5	241	251.3	225.3	245.7	235.2	261.4	203.1	233.6	194.1	173.7	222	210.9	226.8	160.7	181	231.7	196.9	221.7	173	249.3	221.8	229.3	210.2	173.5	227.7	216.3	197.9	181.2	177.8	225.7	196	189.2	215.8	183.3	201.5	216.1	217.7	214.1	207.3
465	234.3	200.9	227.7	299.8	227.4	249.6	193.4	200.6	206.1	229.6	169	155.5	201.5	196.9	198.9	199.7	212.8	240.7	211.9	149.4	170.3	168.9	199.4	168.8	163.8	173.2	153.9	146.7	154.3	186.6	202.3	154.9	204.3	185.6	185.3	227.6	190.6	134.1	202.5	212.1	149.1	206	209.5	189.6	217.2	219.2	180	170.6	204.1
466	373.9	355.6	320.1	330.6	441.5	352.5	395	411	433.4	314.8	378.2	321.7	379.6	359.4	318.6	388.1	365.4	345	336.9	380	401.3	370.5	351.6	337.9	416.8	1654	1407	1480	1385	1424	1174	984.7	1602	1358	1180	1472	1149	978.8	1309	1077	992.7	1056	1021	1053	1040	856.1	867.5	770.1	949.7
467	273.1	272.6	280.8	263.5	251.9	264.2	324.4	270.7	291.6	240.6	262.3	170.5	253.4	243.3	258.6	208.3	246.1	204.1	206.3	213.5	233.5	206.1	230.6	221.5	222.6	180.5	186.6	192	184	251.9	217.6	234.6	205.7	209	213.3	225.1	238.2	189.1	184.8	206.5	181.6	217.6	171.5	159	198.4	174.1	162.7	193.1	182.8
0	288.3	298.7	255	344.5	293.8	307.3	305.7	296.6	275.8	234.3	259.1	264.9	311.6	252.8	250.9	244.1	223.2	220.9	289.3	184.9	217.8	237	230.1	230.5	201.8	239	200.1	209	230.4	229	229.5	215	186.1	156.8	195.9	292.7	214.1	182.5	200.4	227.4	202.5	192.4	218.1	196.8	192	222.9	189.3	261.3	222
0	226.8	155.2	193	302.3	NaN	NaN	NaN	NaN	NaN	NaN	NaN	NaN	NaN	NaN	NaN	NaN	NaN	NaN	NaN	NaN	NaN	NaN	NaN	NaN	NaN	NaN	NaN	NaN	NaN	NaN	NaN	NaN	NaN	NaN	NaN	NaN	NaN	NaN	NaN	NaN	NaN	NaN	NaN	NaN	NaN	NaN	NaN	NaN	NaN
468	282.5	222.1	291.2	271.8	290.6	243.3	254.5	218.7	263.8	258.3	270.3	263.8	190.3	270.8	246.2	242.1	254.7	238.6	235.5	234.8	211.7	218.3	225.9	222.7	253.6	222.5	231.8	190	229	202.5	222	202.8	243.5	260.5	255.7	256.5	215.6	265.6	198.3	221.9	188.9	235.5	234.3	204	238.4	233.1	182.6	205	243.9
0	261.2	263	271.4	293.5	294.1	231.3	234.1	289	244.4	288.9	212.6	220.3	267.6	239.4	224.4	181.2	187.3	217.2	208.7	225.6	196.5	239.9	206.4	218.9	205.8	234.8	209.8	216.5	229.4	260.9	233.5	208.6	247.1	218	245.4	141.1	221.2	190.8	239.3	221.9	198.2	221.2	158.1	198.4	231.2	275.9	183.4	199.7	176.9
469	311.5	314.5	301.1	271.1	273.5	302.5	277.1	283.1	231	275.5	311.3	302.1	271.4	268.2	266.5	343	270.4	273	268	298.9	284	295.6	291.9	271	303.9	285.8	279.3	294.4	304	276.9	261.1	277.3	236.4	307.1	282.6	275.9	263.7	267.8	252.4	309.1	317.3	265.8	232.1	297.1	248.1	255.1	285.4	259.6	242
470	348.3	323.4	274.6	335.4	266.4	315.7	230.8	292.8	282.8	271.3	295.4	273.5	206	252.2	282.3	221.4	240.1	249.9	240.3	201.3	239.2	227.8	244.4	167.9	189.4	198.2	183.4	212.3	206.9	186.8	231	196.4	230.3	178.6	193.4	239.5	220.9	235.4	173.9	222	183.9	181.9	210.9	240	201.4	178.8	219.3	195	235.3
471	209.6	165.9	190.6	210	180.9	195.2	143.4	173.7	173	154.9	142	162.4	226.7	120.9	193	164.3	147.8	167.2	169.6	157	155	225.6	127.4	179.2	162.9	167.9	191.9	186.3	195	166	187.6	171.6	186.7	148.4	179	191.5	184.8	175.7	196.5	189.9	182.3	175	205.8	168.1	156.5	168.5	174.6	166.4	179.6
0	367.1	267.6	313.7	272.5	272.8	291	297.3	264.2	251.1	259.4	291.8	203	264.2	183.6	249.5	288.2	168.9	220.5	156	192.9	280.2	216	249.3	158.5	238	183.3	259.9	265	259.3	208.4	194.1	165	258.1	227.7	216.3	226.6	253.9	227.5	267.4	210.8	212.1	231.5	215.8	214.3	230.8	225	189.8	198.8	276.6
472	232.8	243.5	225.6	208.1	260	161.4	226.4	189.5	220.8	205.6	192.6	216.6	200.3	169.2	198.8	216.8	229.8	169.5	202.5	159.8	185.7	209.4	223.4	208.9	201	189.9	220.8	161.9	210.2	221.7	158.8	186.2	223.2	195.3	219.7	209.5	206.3	180.9	169.1	195.8	168.6	159.5	198.7	178.2	193.4	160.2	195.5	197.4	185.9
473	266.4	289	268.7	267	256.7	360.8	266.5	264.6	268.9	270.1	260.1	267.7	264.6	259.5	258.7	291.4	278.2	251.7	304.7	244	209	313.9	272.9	205.6	251.6	282.1	280.9	231.4	288	276.4	316	190.6	326.2	339.5	307.9	377.6	342.5	385	363.6	340.4	218	301.3	281.4	291.3	282.2	265.9	194.7	243.5	269.6
474	367.9	377.5	372	464	358	378.6	357.4	330.5	344.5	357.9	311.2	373.3	349.6	363.8	345.7	349.3	284.5	354.5	351.5	369.5	351.4	368.9	352.3	330.9	410.1	411.7	386	370.4	436.2	428.5	399.2	385.7	365.8	398.6	398.8	384.6	349.5	412.3	390.5	347	422.3	418.1	401	444	417.8	418.4	438.3	467.4	2218
475	304.4	264.8	349.6	294.2	295.5	324.8	306.4	268	289.9	245.5	256.6	305.3	229.5	258.5	259.1	216.7	213.3	220.4	286.6	254.1	253	265.7	275.8	264	309.9	242.6	260.3	270.3	273.2	219	287.5	208.7	243.2	227.8	244.5	255.7	246.1	251	246.8	217.2	265.3	221.5	221.8	231.2	257.8	223.8	198.2	220.5	210.1
0	418.6	533.1	467.7	496	520.4	514.7	606.6	473.7	427.1	459.6	376.7	351.6	382.6	367.2	389.9	429.6	383.7	387.2	355.3	443.1	359.5	423.8	325.6	353	394.2	351.5	374.5	322.5	302.3	293.1	315.9	332	317.8	283.4	271.8	302	345.2	273.9	301	255.6	303.4	309	1161	1169	1061	1230	1163	929.3	1241
476	223.1	283.1	197.8	222.9	215.7	264.3	285.1	197	215.7	268.5	210.4	212.9	210.9	212.8	189	218.5	181.5	191	194.8	172.9	234.6	185.9	243.2	222.3	210.8	248.4	194.5	242.2	185.2	225	244.5	246.2	229.2	220.7	256.4	237.8	219	222	219.7	197	217.5	216	248.5	242.5	211.3	225.9	202.7	196	228.7
477	308.9	295.4	263.7	309.1	286.9	315.3	327.9	294	326.4	287.3	300.4	319.8	286.1	328.7	304.7	240.6	293.8	274.8	315	282.3	321.2	300.2	303.9	299.5	325.5	292.8	341.9	307.1	299.5	245.2	296.9	297.1	232.3	280.3	283.1	272.5	265.3	282.4	285.2	293	327.9	278.4	339.6	291.6	307.2	272.1	321.5	343.6	345.1
0	234.9	163.5	174.6	157.1	199.6	170.4	198.1	209.5	143.3	206	215.9	195.7	188.1	143.2	167	160.9	133.5	153	158.7	163.4	146.5	159.6	172.4	113.4	182.1	176.2	152.1	170.2	152.9	153.3	181.9	175.8	184.1	161.3	215.6	202	168.3	193.7	166.9	184.7	180.3	177.4	184.5	237.8	218.1	185.1	203.6	198.3	164.5
478	445.5	506.5	393.5	422.2	482	376.1	497.8	452.6	467	427.9	404.8	356	396.3	452.4	363	406.1	394.1	405	386.4	492.4	910	975.4	937.1	816.5	897.5	875	1080	894	997.5	852	815.4	1013	758	884.5	787.5	935.5	777.5	379.4	576	577.2	674.5	549.1	472.6	357	523.7	466.5	591.1	514.5	384.9
479	165.2	169.8	187.1	161.9	175	240.5	185.7	151	146.6	204	139.1	152.4	143.6	144.4	130.2	140	145.2	169.9	124	162.3	159.3	153.3	151.9	135.9	114.7	145.9	150	172.7	143.5	118.9	138.5	133.6	127.1	129.4	120.8	144.2	140.3	103.1	103.5	128.7	176.5	161.6	136.1	149.1	145.8	135	136.8	118	137
480	324.5	315.7	359.2	491.2	563.7	529.3	538.4	746	617.1	570.5	598.7	665.8	514.1	572	479.3	526	371.3	439.8	390.3	396.7	286.5	400.7	340.3	374.5	323.5	420.2	293.5	308.3	424.5	425.6	420.3	354.3	337.9	305.7	344.9	289.1	359.5	304.3	299.5	299	306.6	313.7	317.6	325.3	274.5	299.1	233.6	320.4	264.4
0	284.4	284.3	245.4	230.1	251.9	279.5	262.5	248.8	239.6	289.3	253.4	256.2	254.7	246.2	222.5	238.1	214	241.9	211	243.4	230.7	206.5	270.8	287.7	854.1	1011	1037	996.5	1010	1012	1007	983.6	978.4	1027	998.4	962.8	1038	972.3	996.2	999.4	971.2	978.7	949.3	970.3	938	987.8	1020	941.5	955.7
0	217.1	142.2	154.8	108.8	153.9	367.9	254.5	257.7	328.4	306.7	285.9	248.5	251.6	256.3	242.5	207.8	216	276.5	216	222.4	200.9	280	223	235.7	172.2	134.3	145.1	126.1	134.8	96.45	104.7	109.9	109.9	74.78	120.2	85.82	88.25	119.7	78.47	92.06	133.9	151.6	125.1	96.86	98.96	90.75	74.92	109.6	104.9
481	597.3	486.1	440.3	510.8	376	370.8	347	494.3	359.8	413.2	320.6	366.5	402.4	435.8	395.6	333.5	375.7	365.5	350.7	330.8	298.8	303.3	311.5	259	314.3	266.5	290.3	271.9	313.6	304.1	285.8	255	259.5	323	200.5	260.3	289.2	270.4	287.7	268.7	272.8	367.1	306.2	311.6	296.2	307.6	313.7	276.3	286.6
482	230.9	264	224.2	202.7	202.8	245.2	220.7	195.7	240.9	237.8	231.2	225.6	220	238.5	258.5	238.8	308.6	243.2	232.1	206.5	174.1	199.8	210.6	223.4	207.8	230.7	237.2	214.4	232.1	260.4	238.6	214	209.8	253.1	271.2	229.5	242.6	220.9	214.9	221.5	240.9	257.8	225.4	226.5	192.3	239.7	218.9	232.8	209.8
0	1245	1069	1044	1051	1022	960.3	966.4	735.2	774	708.6	673.6	519.8	682.4	562.3	496.8	533	582.4	402	433	355.5	390	317	337.7	332.4	393.7	379.1	357	383.9	363.3	378.3	375.1	349.5	354.5	354.7	316.1	312.5	333.1	335	349.8	274.9	352.9	309.7	336.5	326.4	280.2	399.9	347.9	342.9	407.8
483	235.5	213.4	225.7	223.6	237.3	152.4	215.3	189.6	196.5	195.5	199.6	191.3	182.2	164.7	189.1	171	185	208.5	167.3	199	160.3	137.8	170.9	163.5	171.5	183.5	168.1	218.4	171	158.1	147.8	171.6	155.6	166	165.4	177.4	210.7	119	192.2	167.8	151.4	156.2	189.9	158.5	217.9	156.9	141.9	159.5	164.2
484	402.2	402.8	415.6	406.6	369.1	350.8	292.4	435.5	387.2	394.6	366.4	348.3	352.1	298.2	406.2	308.2	378.2	287.1	389.4	366.8	322.4	373	356.3	312.2	287.7	346.7	294.9	348.8	296.1	303.4	346.8	299.7	311.5	341	326.2	318.4	296.5	334.3	309.6	280.6	290.1	312.5	330	311	314	365.8	344.1	304	363.4
485	522.6	477.1	389.8	486.1	472.7	436.1	411.7	451.8	441.6	420.3	483.2	394.5	433	422.9	406.2	368	429.3	379.5	390	442.1	387.5	385.6	376.9	375.1	393.5	416	429.7	396.2	365.5	392.6	393.5	351.1	328	376.7	371.8	358.9	367.3	388.1	412.8	385.1	378.8	350.7	335.4	391	380	380	363.2	416.6	360.8
486	261.1	226.3	270.3	189.9	260.2	302.5	238.5	225.3	278.4	228.4	235.5	221	255.2	240.1	201.5	200.3	223.7	214.1	200.2	231.9	208.4	218.7	200.8	268.2	205.9	166.3	209.6	210.5	209.6	192.7	212	195	244.2	224.8	189.7	188.3	195.2	207.1	216.4	182.7	192.5	192.2	193.8	201.4	149.5	186.3	213.6	173.2	178.3
0	263.3	256.3	233.5	244.1	228.4	276.2	285.6	255.7	275	254.6	222.5	280.5	192	256.1	211.6	216.5	277.3	285.3	237.6	225.8	288.1	203.7	230.3	174.9	179.2	228.9	187	196.5	207.6	218	207.5	200.2	220.3	240.9	194.7	227	232.5	253.6	215.3	223.6	242.5	244.1	226.5	166.8	221.8	228.2	219.4	192.8	212.4
0	187.6	294.7	299.7	301.5	306.3	268.2	275	204.8	255.6	161.5	149.9	220	227.2	174.8	183.1	171	195	211.3	235.6	171.6	186.7	189.4	230.8	244.8	204.5	199.6	211.7	213.1	202.5	207.5	272.5	238	220.9	207.3	163.7	218.2	179.7	220	219.8	190.7	189.5	229.9	204.1	227.4	238.9	190.2	241.4	234.2	277.2
0	153.9	125.5	137.6	125.9	115.7	100.6	113.5	112.2	107.2	114.5	99.5	105.4	93.72	126.1	135.3	104.3	99.13	103.2	116.2	100.3	124.2	89.39	114.6	147.1	119.4	127.7	89.23	97.36	74.76	103.9	79.6	82.47	68.9	110.1	116.8	137.8	167	149	148.7	101.5	111.5	119.2	92.58	69.24	95.48	62.92	109.3	54.77	74
0	222.3	209.7	219.9	179.7	220.7	183.2	205.8	214.2	175.5	200.7	215.8	223	195.6	206.9	190	181.4	212	231.7	191.3	199.4	199	170.3	182.5	160.2	149.8	240.5	NaN	NaN	NaN	NaN	NaN	NaN	NaN	NaN	NaN	NaN	NaN	NaN	NaN	NaN	NaN	NaN	NaN	NaN	NaN	NaN	NaN	NaN	NaN
487	215.6	196.5	208.6	169.5	251.4	200.1	185.3	189.3	155.1	144.4	190.8	176.4	184.8	219.5	163.1	178.7	175.8	145.6	165.3	176.2	150.7	145.4	176.9	173.6	150.7	166.3	144	171.2	132.9	180.2	161.7	152.3	177.8	168.5	148.1	180.4	169.5	183.2	165.8	139.4	151	142.9	160.2	154.2	135	173.3	172.5	169	180.7
488	415.3	379.8	410.3	341.6	409.2	449.4	390.2	445.1	358	355.3	341.3	359.6	328.8	372.4	336	377.2	346.8	367.9	398.5	310.7	385.3	350.4	307.4	361.4	380.5	351.2	329.2	408.2	344.7	330.5	392	361.3	367.7	303.7	386.1	392	344.9	409.8	386.9	386.4	365.5	386.7	414.4	305.7	366	387.9	324	341.3	369.2
489	311.3	305.6	367.3	372.7	385.3	307.8	280.4	299.4	281.4	281.6	264.9	275.3	239.4	322.9	244.7	238.7	326	241.5	261.5	277.2	233.2	272.8	289.3	285.6	265.4	282.6	241.5	253.7	249.3	285	255.4	281	231.7	267.9	245.6	242.1	284	243	259.4	231	255.7	273	307.5	323.5	285.8	275.4	267.6	253	257.3
0	225.2	229	208.7	196.7	233	209.4	157.8	157.3	154.2	156.4	145	181	196	195.3	172.8	203.9	161.5	157.7	154.4	199.5	211.2	210	183	204.7	187.9	248.6	205.7	232	196.8	177.8	173.2	198.4	225.3	185.2	219.4	202.5	162.2	193	154.5	199.5	175.3	173.1	256.3	203	196.6	203.3	210.1	163	177.3
490	404.1	367.6	350.8	399	400.9	343	301.7	350.9	287.5	310.2	272.8	239.5	326.2	331.1	340.1	285.8	296.9	283.2	318.1	303.3	309.8	333.9	353.8	294.3	302.4	311.6	313	290.8	339	345.1	315.3	337.6	277.9	352.5	316	356.2	308.8	336.4	310.4	329.4	254.2	303.4	295.1	317.4	286.1	307.6	250.6	274.7	322.2
491	408.2	494.7	494	526	501.3	471.7	414.1	378.5	365.8	406	454.6	374.3	350.5	371.1	392.1	371.4	411.8	420.5	404.3	386.8	415.3	384.8	388.3	403.5	383.5	428.4	447.7	358.3	349.4	350.2	324.2	384.8	389.2	318.6	395.9	334.2	285.7	267.6	313.5	308.1	305.5	251.2	338	296.3	308.5	297.2	335.2	270.3	275.5
0	185.5	198.7	170.5	169.7	230.8	196.4	157.5	177.5	164.9	166	218.3	116	142.2	147.5	160.2	166.6	135.8	166.9	162.7	133.1	115	127.1	133.5	154.1	129.7	149.9	172.7	152.5	152.6	146.4	154.4	144.3	136.5	148.7	142.9	151	128.9	151.3	145	117.2	132.5	160.5	128.2	126.3	120.8	NaN	NaN	NaN	NaN
0	166.9	146.1	125	132.5	138.8	147.3	169.7	143.1	113.2	139	132	127.3	109.5	160	97.47	132.9	100.5	108.4	126.9	101.6	121.1	90.35	77.74	176.1	95.5	86.16	NaN	NaN	NaN	NaN	NaN	NaN	NaN	NaN	NaN	NaN	NaN	NaN	NaN	NaN	NaN	NaN	NaN	NaN	NaN	NaN	NaN	NaN	NaN
492	529.8	525.2	506.6	558.8	492.1	484.6	454.5	461.4	417.3	479.1	502.1	501.4	481.8	516	454.7	413.2	327.9	382.1	393.5	408.7	410.6	378.8	367.6	398.5	309.5	331.8	380.8	322.3	321.2	341.6	304.1	315.8	294.7	300.8	265.8	287.2	326.1	354.6	332.1	288.2	327.9	313.8	288.5	261.8	231.6	265.2	261.6	268.6	293.1
0	205.8	226.4	201.2	174.1	212.5	174.2	196.6	155.2	178.8	184.8	203.5	228.9	225.9	247.8	149.3	172.8	226.5	241.1	206.3	182.8	154.7	198.6	183.2	189.6	193.7	206.2	173.7	216.6	148.3	212.1	231.1	219.1	153.7	152.8	216	162.7	172.6	186.1	171.8	164.6	202.3	170.1	179	191.7	215.2	242.2	183.4	186.5	169.7
0	166.4	215.4	208.7	202.5	221.3	215.1	193.7	176.5	168.4	165.5	132	142.2	170.3	184.2	173.7	168	155.5	115.3	143.8	155.1	140	167.2	117.2	156	169.1	147.9	122.6	123.7	111.8	163.5	118.9	101.9	129.7	116.9	109.6	142.1	169.9	135.8	171.3	109.6	116.8	113.2	107.3	145.2	115.9	140.8	141	141.5	155
0	170.6	208.9	183.2	187.5	201.2	174.6	194.8	187	132.5	127.7	173.9	140.7	136.8	153.1	135.2	123.7	186.2	191	133.3	139.8	129.9	124.3	163.6	141.4	102.9	141.1	194.3	132.9	117.5	153.6	148.1	111.8	150.3	90.13	155.6	106.7	117.6	192.4	103.7	116	118.9	109.7	130.6	96.84	115.9	131.3	130.8	139	120.5
0	211.5	201	218.9	163.6	246.5	166	178.8	205.5	232	216.4	191.8	164.9	173.4	175	188.1	175.2	176	144.8	155	181.4	130.4	147.3	172.9	153.7	126	146.9	167.1	141	121.3	152.6	173	156.8	127.2	159.8	156.4	140.9	124.5	160.7	107.6	159.2	127.2	140.8	109.8	166.4	162.9	143.3	141.1	142.1	126.9
493	275.4	256.1	312.7	374.3	401.4	334	394.8	337	321.7	332	285.9	306.8	263.2	255.6	285	225.9	276.5	236.4	260.3	259.3	267.6	295.6	254.3	293.6	345.9	295.3	339.4	308.9	338.8	291.8	325.5	286.2	319.3	348.6	286.5	302.6	260.8	301.5	258.1	306	301.5	282.9	255.8	247.6	313.5	308.3	289.5	304.5	316.4
0	261.5	256.6	244.4	263.8	239.3	240	276.2	245.6	257.7	277.4	223.2	279.9	250.2	233.2	292.6	266.8	229.3	236.3	251.6	274.5	201.5	251.3	279.7	176.8	225.3	210.2	220.9	202.2	186.1	204.1	155.5	194.6	177.7	161.9	168.7	185	155.6	170.8	182	195.6	197.1	194.6	177.3	208.6	191.2	165.1	153.4	199.2	148.8
494	514.1	519.6	487.4	484.3	488.1	508.1	540.8	480.2	523.1	536.5	469	494.2	505.5	509.9	520.6	470.7	378.1	446.8	448.7	501.1	390.2	409.4	419.3	448.1	445.7	424.7	449	463	435	405.2	493.4	468.2	408.8	468.7	415	413.2	451.2	413.7	478.4	396.9	372.6	446.9	415.6	406.4	396.3	372.4	396.5	633.1	1561
495	320.7	335.5	324.6	313.9	325.2	309.8	316.1	286.5	298.7	275.8	264.6	242.1	258.9	280.1	207.7	308	279.6	280.5	253.5	260.7	292.2	267.6	257.6	261.7	290.7	291.5	258.4	255.1	272.3	238.4	243.2	265.8	253.6	241.7	289.7	270.1	248.7	238.3	272.8	254	266.7	211.7	274.8	232.2	226.2	290.9	276.3	286.4	363.8
0	229.1	188.1	189.6	211.6	243.5	161.8	139	184.8	176.4	158.6	198.6	167	143.8	173.4	169.5	194.9	170.5	158.1	183	185	138.4	137.4	145.4	129.1	122.7	160.4	141.5	153.5	149.6	163.1	187.1	145.8	137.2	172.2	159.2	182.1	164.5	171.4	145.8	158.1	163.4	158.4	148.7	191.9	129.5	160.8	163.6	181.4	160.4
496	212.5	155.9	164.9	165.7	185.9	202.2	221.1	186.5	172	203.2	161.7	144.6	201.2	170.5	171.5	165.6	138.6	145.1	189.7	158.3	162.8	159.7	193.5	160.8	147.8	152.6	110.1	142.9	149.1	131.8	159.5	127	162.1	110.5	159.5	144.9	114.8	150.5	142	151.4	168.3	149	167.5	151.9	141.4	152.8	153	160.4	159.1
497	294.9	300.7	339	322.1	295.5	307.6	254	304.6	416.3	351.4	284.8	301	252.2	299.4	296.5	276.9	297	257.2	293	275.3	298.4	250.5	299.9	287.2	240.3	268.7	290.1	276.9	279.9	260.8	261.3	274.6	258.3	269.3	259.5	250.3	240.9	269.7	258.3	250.1	241.3	236.7	237.9	306	289.3	285.4	311.9	295.8	307.8
498	294.4	228.9	186.5	201.5	265.7	248.3	245.8	185.2	182.6	204.9	213.5	198.7	196.6	158.2	143.4	161	167.9	147.9	186	155.5	210.6	134.7	164	183.3	188.1	163.6	145.4	178.7	153.5	165.4	166.7	154.3	152.4	177.5	173	156.8	143.3	159	139.5	185.2	170.8	208.1	195.1	175.1	149.2	149	174.5	150.6	173.2
499	220.8	190.6	202.4	204.1	218.1	126.3	175	217.3	158.4	153	150.2	178.4	160.7	143.8	144.5	187.6	165.5	179.1	145.1	149.9	184.3	151.2	174.7	161.7	161	152.6	173.7	169.2	157	183.2	161	152.1	160.5	157	193.5	174.4	158.9	163.6	147.9	163.6	186	165	186	139.1	172.2	174	166.5	173.9	171.1
500	277.2	243.2	314.5	308.7	346.1	367	259.1	331.5	309.4	276.5	349.6	275.8	288.2	226.9	221.2	291.4	212.8	272.9	229.9	270.1	279	255.5	263.1	205.2	235.3	261.3	257.8	258.8	241.5	245	211.8	237	267.5	253.5	205.3	251.2	290.7	265.6	268.7	263	202.5	303	294	223.3	305.8	249.5	240.9	265.8	247.8
0	251.7	298.6	318.7	308.2	291.3	356.3	266.8	258.4	289.9	273.9	263.4	231.4	234.4	222.4	303.5	284.5	198	200.4	223.7	219.5	177.7	287.5	241.1	252.6	243.3	237.7	236.3	193	257.6	256.1	261.1	237	228.3	264.3	269.8	272.3	240.3	239.7	267.3	201.4	246.8	232.9	216	208.5	264.2	235.2	263.5	280.3	203.1
501	281	264.6	203	214.6	169.5	215.5	182.9	186.7	159.5	213.6	166.6	181.2	183.5	170	148.9	191.9	166.6	132.6	147	165.1	171.3	114	112.3	135.5	126.2	124.8	172.7	136.5	147.3	120.8	134.6	133.3	117.3	137	131.5	134.6	158.4	144.2	149.1	144.5	89.74	120.9	134.8	125.5	144.5	136.7	137	145.6	158
502	385.1	300	278.8	330.6	355.1	259.2	226.3	284	282.9	242.6	287.5	242.1	205.5	286.4	214.7	193	327.5	272.7	303.8	278.8	248.5	328.4	349.9	282.3	338.7	264.5	291.6	277.9	281.4	288.7	313.6	287.8	267.2	258.7	219.9	311.3	269	253.2	258.5	221.1	285.8	201.2	235.7	234	169.6	212.6	231.9	232	214.4
0	588.7	493.5	561.4	465	587.1	442.7	395	454.5	352.5	396.5	345	404.9	340.3	278.1	304.7	260.7	379.2	310.7	312.4	305	358.8	258.9	313	NaN	NaN	NaN	NaN	NaN	NaN	NaN	NaN	NaN	NaN	NaN	NaN	NaN	NaN	NaN	NaN	NaN	NaN	NaN	NaN	NaN	NaN	NaN	NaN	NaN	NaN
0	327.2	290	287.4	331	355.3	315	262.2	282	297.1	312.7	251.1	257.3	297.8	276.9	244.6	258.9	283.3	294	273	243.5	239	258.9	328.2	303.3	306.5	263	278.6	320.5	268.4	318.8	262.8	286.7	317.4	240.8	295.1	212.5	238	240.7	240.2	229.4	257.6	304.2	276.3	269	241.8	232.5	248.9	262.2	324.1
0	NaN	NaN	NaN	NaN	NaN	NaN	NaN	NaN	NaN	NaN	NaN	NaN	NaN	NaN	NaN	NaN	NaN	NaN	NaN	NaN	NaN	NaN	NaN	NaN	NaN	NaN	NaN	NaN	NaN	NaN	NaN	NaN	NaN	NaN	NaN	NaN	NaN	NaN	NaN	NaN	NaN	NaN	NaN	NaN	NaN	NaN	NaN	NaN	NaN
0	239	180.6	140	170.5	161.7	192.5	211.6	143.6	212.5	202.5	168.4	190.5	156.5	176.4	140.6	176.3	154.7	173.1	175.6	140	173.1	164.5	156.8	139.2	122.4	140.6	133.8	143	150.2	134.5	149.7	153.1	181.5	188	173.7	169.7	159.3	140.3	177.5	169.4	157.8	146.8	135.6	153.5	138	119	173.7	149.9	143
503	264.4	302.5	302.1	268.3	323.9	251	237.7	272.4	300.6	233.4	272.2	254	292.7	294	280.2	261.2	306.3	313.9	254.1	243.8	245.6	299.4	259.9	277.3	235.3	227	285	291.5	287.2	263	275.3	249.7	285	245	260.4	261.7	257.5	274.3	322.2	299.8	286.3	300.5	241.1	254.6	299.5	284.3	274.5	312.6	287.4
504	335.3	305.9	297.7	309.9	385.1	326	358.3	332.9	349.4	341.7	339	316.5	364.9	431	361.5	267.6	350	398.2	341.6	317.1	309.5	289.1	311.5	365.7	328.6	363	317.1	306.9	306.2	388.4	336.3	326.9	277.4	338.5	341.3	296.4	268.7	303.8	341.7	349.2	310.9	333.2	398.9	313.7	297.8	325	378.9	332.1	349.4
505	567.2	568.1	468.5	406.5	452.7	302.7	320.2	512.6	425	345.4	404.3	478.5	469.5	511.7	417	419.8	423.1	409.4	421.2	371.3	321.8	369.5	337	362	646.7	869.9	636.5	734	1061	711.5	884.1	717.2	1122	899.4	680.6	867.8	719.6	935.5	867	815.7	630.6	745.7	711.5	892.1	801	667.9	673.5	944.9	730.2
506	216.4	169.9	182	167.4	226.9	184.9	240.9	159.2	183	223.5	135.1	182.1	161.1	139	175.1	161.9	162.7	157.7	151.1	130.5	150.3	146.6	169.7	167.5	140.2	134.3	155.1	145.1	132.3	132.5	162.6	162.2	164.5	135.5	131.6	150.9	125.4	117.8	157.1	112.3	141.4	134.8	121.4	120.8	116.4	140.3	199.5	169.2	148.1
507	263	276.5	292.1	276.1	250.4	273	280.7	267.4	275.7	271.2	289.9	272.9	284.3	311.2	313.5	275.6	257.9	278.1	245	279	252.2	278.7	277.1	281.8	237.6	265.4	303.7	218.6	239.7	228.3	280.5	248.8	253.2	247.3	252.2	293.1	269.3	251.4	242.4	237.6	256.1	249.1	452.5	1229	985	1067	1203	1155	1092
0	475.3	396.5	379.4	550.2	472.5	498.9	488.8	447.9	461.6	487.4	378	389.9	279.3	319.8	270.5	306.6	239.9	294.2	250.7	268.5	221.8	238.7	208.4	244.9	226.2	211	203	208.3	220.1	205.7	245	220.8	180.6	160.8	209.7	236.7	191.2	218.6	214.1	NaN	NaN	NaN	NaN	NaN	NaN	NaN	NaN	NaN	NaN
508	737.1	635	771.8	664.9	576.9	618.5	529.6	522.2	488.5	437.3	459.9	499.5	477.3	610.1	491.5	598.4	445.2	433.2	335.6	328.6	350.8	325.5	381.3	313.2	235.1	345.2	283.7	349.1	256.3	212.4	263.7	230.7	298	281.3	268.4	284.5	272	318.5	304.7	648.7	750.6	552.5	512.7	597.7	696.6	667.8	721.9	804.6	922.7
509	389	327.3	358.5	301.3	335.2	359.3	379.4	376.9	278.7	317.5	275.4	261.7	333.7	278	368.4	321.2	254.2	304	312.4	282	300.7	273.6	311.8	267.3	320	340.1	332.4	286.1	290.9	318.8	308	263.5	318.9	273.2	266.3	352.9	333.7	356.6	327.3	339.7	272.7	316.3	311	318.4	305.3	332.7	303.1	315.5	327.2
0	247.6	231.9	266.4	221.5	255.1	248.6	224.3	216.9	187.3	220	196.9	230.4	204.4	209.8	208.3	234.4	216.1	237	277	249.4	173.4	212.9	213.4	138.8	222.4	201.4	170.6	216.5	209	223	189.3	200	200.1	215.8	244.5	255.1	259.8	NaN	NaN	NaN	NaN	NaN	NaN	NaN	NaN	NaN	NaN	NaN	NaN
0	299.8	296.6	297	306.9	283	258.3	266.8	296.7	310.4	331.9	271	293.6	300.9	268.9	241	230.6	228.5	199.9	242.2	207.4	250.5	194.2	215.5	210.2	212.4	251.2	275.6	244.1	250.7	237.5	248.9	226.7	239.5	214.9	246	225.4	256.2	229.7	211.1	226.1	231.8	238	235	228.7	244.2	219.3	213.2	222.6	232.5
510	268.3	265	210.6	225.3	235.7	239.1	210.6	191.5	243	167.4	177	123.6	157.9	172.7	179.6	177.2	194.6	178.5	166.2	182	195.2	209.2	202.5	175.3	166.7	172.2	169.9	176.5	208.6	196	170.6	180.1	172.6	133.7	226.9	131.8	150.2	173.8	153.7	134.8	152.1	133.4	156.2	166.7	180.1	175.7	130.6	135.7	162.5
511	274.6	268.8	320.7	349.5	287.5	275.8	275.4	257.4	266.4	253.1	279.1	248.4	218	235.5	203.7	297.9	237.3	290.5	230.5	216.9	189.4	263.6	234.5	215.3	207.2	216.4	190.8	277	215.2	259.3	251.6	218.9	249.2	184.3	193.5	243.4	228.7	239.9	227.8	242.1	189.7	223.7	227.6	204.7	262.7	244.6	727.5	991.1	799
512	581.9	525.7	479.2	594.2	495.8	327.8	226.3	257.8	216.4	182.2	208	200.6	173.9	232.2	228.6	213.1	173.1	227.2	202.3	255.8	220	172.3	198.6	190.8	158.5	180.2	196.5	208.7	194	178	192.6	152.6	181.1	205.1	181.5	172.5	197	211	169.5	229.1	178.5	173.9	186.7	157.3	184.8	170.1	180.3	174.1	195.8
513	197.9	226.8	233.3	199.2	243.5	237.4	229.7	233	188.1	212.4	186.4	188.5	199	196	171.5	228.1	185.1	217.7	245.9	153	182.6	191	232.2	199	216.6	204.4	196.5	209.8	224.1	246.6	179.5	217.8	196.2	196.5	208.7	196.2	240.3	182.1	169	210.6	210	222.2	218.9	190.3	249.6	241.8	194.4	190.4	200
0	367.5	300.9	303.4	287.5	267.2	386.4	316.2	392.1	299.6	298.1	347	383.9	333	275.6	367.4	289.7	312.3	411.8	337.3	308.9	390.6	317.8	335.2	320.3	316.3	358.3	399.1	318.9	346.8	320.5	310	303.9	294.6	319.5	261	304.3	331.3	278.5	274	261.3	259	313.5	340.7	326	340.7	329.5	326.3	319.3	322.7
514	603.5	599	639.7	511.4	546.5	482.5	595	506.3	531	500	552.6	503.1	540.3	428	451.7	488.2	377	372.9	352.8	497.2	364.5	384	399.5	396.5	366.6	328.2	306.6	435.2	342.1	354.4	330.4	417.2	363.8	438.8	436.8	372	384.5	364.2	389	361.4	391	319.2	397.9	385.3	383	398.4	466	407.9	382.1
515	227.7	216.5	256	238	225.8	196.7	194	270.6	160.5	165.2	209.3	168.4	199.4	177.5	165.4	191.4	161.4	158.5	149.8	141.6	184.1	150.6	149.4	157.2	195.7	160.4	194.2	156.4	165.3	168.8	140.8	156.2	154	146.2	170.2	167	153.7	141	183.1	175.2	156.3	158	135	138.2	172.5	150.7	178.5	184	159.7
516	235	209.4	198.1	239	232.3	205	152.4	264.6	217.5	228.4	196.6	195.4	165.9	205.3	151.3	180.1	151.6	162.2	190.5	163.5	131.8	178.7	134.3	134.8	169.5	181.5	136.5	214	135.7	202.8	168.7	175.8	168.8	179.9	196.1	167.5	195.5	176.3	184.7	181.2	181	201	167	192	161.3	183.7	172.2	224	195.4
0	505.8	332.3	342.7	407.7	393.5	331.5	339.8	281.3	287.4	225.4	214.4	212	202	204	207.8	214	223.6	199.2	178.8	184	162.1	165.7	168.1	175.7	150.9	172.6	147.7	136.9	145.9	172.7	169.2	139.3	166.1	165.1	169.9	146.2	125.4	124	143.6	135.5	114.2	122.8	161.2	118.8	117.1	166.1	139	126.6	133.4
0	183.2	205	165.4	149.1	199.1	159.4	205	181.4	153.5	176.4	159.1	122.5	125.7	100.3	135.7	133	135.2	152.3	111.1	141.6	NaN	NaN	NaN	NaN	NaN	NaN	NaN	NaN	NaN	NaN	NaN	NaN	NaN	NaN	NaN	NaN	NaN	NaN	NaN	NaN	NaN	NaN	NaN	NaN	NaN	NaN	NaN	NaN	NaN
0	975.9	808.4	781.5	720.2	654.1	697.9	717.6	609.1	695.3	764.3	663.6	624.4	684.7	733.6	653.6	530.3	625.6	533.5	541.1	551.8	565.7	597.6	497.4	455.9	465.5	467.9	559.7	466.4	555.4	578.4	500.9	472.4	499	457.1	491	457.5	499.4	438.8	478.1	441	479.2	471.2	368.5	432.8	564.2	515.6	425.2	525.9	546.7
517	201	233.9	216.9	221.7	227.5	220.5	196	191.5	208.2	162.8	182.5	241.9	168.9	225.9	167	198.4	183.5	272.5	149.5	191	150.5	200.8	240.8	182.4	223.3	235.4	237.7	248.3	226.6	225.4	196.8	192.2	215.9	202.7	195.8	228.4	200.5	223.5	214.7	146.9	189.3	170.7	197	160.7	187.5	210.7	221.2	153.1	142.9
518	357.7	316.4	260.3	293.1	326.4	292.8	253.6	267.7	225.2	333.9	259.9	251.5	250.9	296	234.1	207.4	257.5	268.1	261.8	313.6	258	253	262.7	217.9	261.5	209.5	207.8	263.8	247.9	245.5	252.5	380.1	976.7	868	776	788.9	899.8	911.5	1024	876.3	1008	802.9	795.8	903	915.4	1108	604.5	881.9	779.6
519	290.8	334	317.2	337	322.7	284.5	338.5	260.6	340.1	308.5	272.8	331.9	339.8	275	318.9	364.3	222	285.2	238.2	241.4	260.7	261.8	316.6	276.2	290.7	215.7	200.7	276.5	246.4	305.2	233.3	228.2	243.7	311.6	299.4	254.2	231.4	270.4	306.5	293	261.3	266.6	256.8	312.8	301.1	264.8	246.2	229.7	257.1
0	181.4	161.7	161.3	170.2	162.3	179.6	154.9	119.9	175.5	147.1	150	165	126.9	167	133.9	114.9	159	99.2	124.6	107.4	115.3	130	119	128.6	111.7	128.3	138.1	152.9	106.1	162.5	129.9	140	128.7	103.9	132.7	152.6	102.1	135	124.1	97.3	131.6	135.8	147.5	114.1	84.76	131.8	155	129.9	113.5
520	213.9	206.6	205	236.6	203.9	208	251.6	206.1	234.2	236.2	217.4	218.2	207	176.7	247.2	190.8	236.3	190.2	203	176	223.4	151.5	198.9	160.3	195.1	181.5	178.6	179.9	169.8	155.7	140.5	190	186.9	153.3	174	160.2	203.8	170.5	195	197.2	177.3	194.7	183.3	181.3	162.7	200.5	190	233.3	221
521	283.2	283	262	219	272.3	302.4	202.5	258	203.4	221.2	247.8	232.2	217.3	232	222.7	227.8	224.3	196.9	231.4	219.6	262	221.1	262	203.5	258.8	241	236.9	206.9	177.1	210.5	220.6	227.3	235	229.9	222.4	239.8	184.4	214.1	224.3	195.4	189.6	247.3	220.6	207.4	187.4	191.4	189.8	223.3	241.3
522	495	397.8	513.5	437.4	317.3	330.5	260.2	303.3	292.5	227.9	226	225.1	225.8	207.3	183.1	210.7	170.3	164.3	135.7	197.5	171.6	168.5	154.9	144.2	155.5	170	150	166	162.6	167.1	147.1	147	141.9	141.6	125.3	135	155.9	140.1	132.7	127	159.4	100	157.4	171.5	153.4	165.9	117.4	135	134.8
523	256.8	257.4	247.2	225.7	234	283.9	241.7	233	224.4	245.9	245.6	226.9	202.2	174	194.9	179.4	198.4	171.2	185.7	234.4	180.7	191.5	155.8	182.4	212.2	171.7	230.4	194.8	179.2	209.3	181.1	217.8	178	207.7	226.8	185.8	176.9	245.1	196.3	239.8	207.6	201.8	188.2	227.8	229.1	245.3	227.5	186.2	242
524	197.1	237.9	219.6	183.9	195.5	202.2	204.4	218	190.7	210.5	174.9	198.3	150.4	229.9	204.9	186.5	203.9	172.7	160.7	158	183.8	215.9	187.2	150.5	167.8	167.5	151.1	139.3	159.3	184.1	183.6	175.9	167.3	147.4	171	151.3	146.2	175.8	198.3	162.9	146.5	137	169	145.3	197.3	137.9	144.3	144	176.9
525	287.3	284.6	249.2	196.7	283.8	213	239.8	232.3	252.2	198	229.6	189.7	147.8	207.8	189.7	161	220.1	186.9	160.6	196.8	191.2	167	187	179.5	226.6	205.9	187.8	195.5	161	179.3	185.7	217.6	198.1	181.8	197	188.8	184.4	220.3	172.8	199.5	197.3	168.5	201.9	222.5	189.1	167.1	134.3	199	140.9
526	208.4	205.3	215	175.7	257.9	234.9	243.6	205.4	231.4	190.7	203.6	174.1	189.6	216.1	209.6	207.7	192.9	163.4	199.5	239	172	187.6	204.8	179.4	220.1	175.1	170.1	175	195.1	189.1	158	161.6	173.9	162.3	183.7	178.5	173.2	187.3	187	174.8	201.6	231.8	191.6	206.3	199.6	180.8	182.2	145.9	207.9
527	338	269.6	284.8	302.4	300.6	339.8	297.4	272.2	279	306.5	286	275.5	289.6	233.9	268.9	241.2	285.1	287.8	267.5	251.6	272.6	253.8	278.9	215.9	232.1	283.9	243.7	239.8	252.5	227.8	231.1	236.5	215.2	254	231.9	246.6	202	262.2	223.6	207.8	189	214.6	255.6	226.6	243.2	240.2	227.4	263	246.6
0	254.5	262.4	295.4	260.9	304.6	295.3	294.2	217.5	239.5	222.7	259	226.5	249.7	280.9	281.9	211.1	253.4	223.7	202	211.8	220.1	221.1	203.2	241.1	228.3	222.8	218.3	190.1	236.6	209.8	218.6	195.4	235.9	181.3	188.9	233.7	182.6	177.3	211.2	185.5	206.3	173.2	224	208.1	188.2	202.3	206.2	214.1	193.3
528	210.6	232.9	189	209.5	204	244	247.1	219.2	247.7	242.2	192.2	219.9	200.3	172.3	200.9	208	183.2	186.7	182.9	179.6	201.1	162.9	177.4	185.5	176.3	208.7	216.3	194.5	159	193.5	211.5	219.5	225.6	543.2	690.6	723	618.1	540.3	679.8	673.3	808.1	642.8	527.8	699.2	564.3	743.8	706.3	675.8	793.3
529	298.6	282.7	299.6	280.1	269.2	263.9	276.5	238.4	252.4	255.4	253.2	231	254.6	243.2	211.9	218.5	191	232.8	194.8	247.6	265.2	218	190.7	200.1	182.6	250.7	197.5	216	202.2	235.8	211.6	224.1	228.8	246.1	246.2	242.2	243.3	247.7	237.5	188.4	200.3	227.4	206.3	236.8	332.5	242.5	197.7	197.8	245.5
530	182.9	210	239.1	211	231.7	173.2	196.5	233.7	153.5	193.9	170.9	144.4	168.5	216.6	153.1	156.2	166.9	152.3	155	163	150	147.7	151.2	172.2	154.4	177	137.1	149.7	129.4	153.5	187.6	177.9	145.3	154.3	161.5	155.1	176.5	157.9	217.4	136.3	172.9	157.2	159.4	174.8	130.6	162.6	141	130	166.7
531	235.2	283.5	269.9	251.4	254	277.7	230.3	232.1	232.5	287.9	242.8	232.6	250.1	198.9	252	223.8	237.2	206.6	149.9	202	222.7	230.8	182.4	193.9	180.8	208.7	235	183	183	246.4	208.4	195.9	177.7	204.8	213.2	196.5	199.2	185.5	199.6	181.4	153.5	145.7	199.1	184.7	176	187	203.3	170.2	170
532	328.4	292.9	292.4	279.4	256.5	359.6	293.3	325.8	247.4	298	259.8	263.6	261.3	274.2	285.2	273.3	274.5	288.1	243.5	231.6	229	263.7	272.5	239.5	265.9	273.8	283.3	298.1	271.9	278.9	251	267.8	287.4	288.5	285	313	268.3	296.5	345.6	330.1	304.9	311.2	296.9	317.5	291.6	303	286.5	276.9	278.7
0	271.6	307.9	343.6	311.6	245.6	280.2	322.5	290.4	281.7	361.8	360.9	312.5	330	288.1	314.5	276.3	279.4	315.3	283.7	224.4	272.8	243.8	278.8	236	286.4	279.2	248	282.4	256.4	242.2	279.8	227.3	256	260.9	242.6	226	301	272.5	230.5	307.1	276.4	278.4	274.5	307.6	237.6	286.4	232.6	229.6	271.5
533	381.6	417.6	356.7	344.9	385.8	317.4	354.5	362.9	339.5	272.7	262	346.8	261.3	243.3	243.2	228.2	242.6	261.7	286.3	271.9	251.3	247.5	255.7	237.9	248.7	202.9	244.2	264	226.3	239.5	218.4	239.4	237.3	242.5	232.8	228.7	204.5	225.6	240.7	183.9	192.7	170.5	226.1	187	209.1	199.2	251	188.5	212.5
534	568.8	653.5	555.4	582.5	493.7	478	628.4	559	492.4	550.8	554.1	627.5	547.9	493.5	531.8	601.8	613.1	540.5	600.9	604	593.7	595.3	628.7	654.6	661	596.2	630.8	673	594.8	612.5	650.1	616.1	585.9	598.4	604	564.8	613.2	650.5	630.1	619.2	598.6	568.8	579.1	624.6	647.8	576.6	603.7	676.9	676.6
535	293.1	307.8	282.5	345	273.2	345.3	262.4	292.9	254	271.1	305.2	269.5	239.3	260.3	208.6	264.2	243	244.5	310.6	275.1	244.9	272.4	334.1	228.4	234.4	248.5	258.1	293.5	254.4	216.6	249.5	252.1	289.4	254	266	272.2	239.5	263.2	249.9	227.5	252.1	220.8	230.5	283.6	269.7	296.5	329.5	310	257.2
0	NaN	NaN	NaN	NaN	NaN	NaN	NaN	NaN	NaN	NaN	NaN	NaN	NaN	NaN	NaN	NaN	NaN	NaN	NaN	NaN	NaN	NaN	NaN	NaN	NaN	NaN	NaN	NaN	NaN	NaN	NaN	NaN	NaN	NaN	NaN	NaN	NaN	NaN	NaN	NaN	NaN	NaN	NaN	NaN	NaN	NaN	NaN	NaN	NaN
0	182.4	244.8	171.5	182	183.3	166.9	174.9	201.1	139	180.8	157.5	187	146.3	170.5	168.3	118	151.4	170.1	142.1	157	119.2	99.94	127	122.5	133.4	148	112.7	132.3	129.3	150.5	129.4	110.6	118.5	105	114.2	123.7	117	115.6	115.1	116	125.1	129.8	114.5	107.3	128.7	100.1	103.9	138.8	132.1
0	307.7	251.4	283.2	245.5	304.6	266.6	279.5	281.3	265.5	270.4	265.1	272.7	275.8	254.1	268.8	233.2	261.7	226.6	244.6	252.6	232.2	286.2	242.9	211	258.6	254.5	235.3	230.8	276.1	311.6	265.6	300.9	229.1	246.8	256.9	224.5	170.9	185.8	317.9	228.9	242.9	247.3	233	226	265.8	257.9	175.4	264.3	185.4
536	181.6	263	226	238.4	184.6	218.2	240	229.9	173.7	158.4	200.3	207.5	165.6	199.8	152	140.5	184.4	216.5	201.6	227	177.7	180.2	138.9	167.5	184.2	259	182.7	143.2	180.3	206.4	182.8	189.9	186.4	166	181.9	194.7	190.2	223	282.2	170.8	184.1	239.9	198.3	230.1	192.9	222.7	234.4	196.6	205.8
0	285.1	261.8	287.6	227	264.7	298	275.3	261	288.4	234.5	186.9	235.5	211.3	243	213.7	221.3	215.1	216.4	275	227.7	225.2	177.7	224.6	208.2	208.5	200.6	207.5	185	194.8	191.4	214.5	218	198.3	222.1	200.8	203.7	214.4	218.9	190.7	192	200.6	172.5	200.4	173.8	169.1	217.5	195.4	224.7	213.7
537	345.5	303.1	372	370.4	333.8	418	353.5	367.1	317.7	309.6	349.5	329	294.6	334	319	277.5	300.1	324.9	338.4	297.3	312.6	307.6	294.7	291	268	216	294	288.1	296	277.5	231	232.7	245.8	264.6	305.1	252.5	252.7	267	244	244.9	229.6	276.4	244.3	213.1	258	244.7	278.6	239.4	217.5
538	305.5	305.3	313.3	327.5	297.6	289.7	365.2	259.6	302.5	302.9	298.7	210.1	235.6	273.4	291.2	249.7	239.2	234.2	240.8	237.6	273.5	290.8	264.7	226.3	296	299.2	290.6	247.8	281	288.5	289.9	278	273.8	258.5	273.7	243.9	290.2	263.2	287.5	290.6	239	257.7	304.2	251.6	272.1	300.7	278.3	266.6	284.9
0	287.1	191.3	209.5	257.9	209.5	207	247.9	276.7	220.3	NaN	NaN	NaN	NaN	NaN	NaN	NaN	NaN	NaN	NaN	NaN	NaN	NaN	NaN	NaN	NaN	NaN	NaN	NaN	NaN	NaN	NaN	NaN	NaN	NaN	NaN	NaN	NaN	NaN	NaN	NaN	NaN	NaN	NaN	NaN	NaN	NaN	NaN	NaN	NaN
539	373.6	329.6	337.5	290.1	423.4	411.5	282	328.6	327.9	290.6	313.6	334.8	315.3	309.1	342.2	369	311	406	350.3	333.2	333.8	312.2	318.5	279.6	350.1	283.5	379.2	372.2	377.8	364.8	365.1	354	346.6	360.3	398	365.5	399.6	395.1	304.3	394.9	357.4	348.1	388.4	308.9	368.1	395.5	360.4	422.7	362.2
540	425.1	309.8	330.2	341.8	338.3	375.2	349.7	349.4	352.7	314.8	259	275.6	327.6	310.7	295.8	307.1	329	320.7	316.6	297.1	307.2	349.4	356.7	329.6	397.2	399	406.1	340.8	301.4	294.7	334.2	328.1	310.2	318.2	327.3	336.6	342.9	366.2	367.7	375.4	357.5	340.6	362.8	342.2	369.2	377.1	331.5	395.8	331.7
541	316.6	328	259.2	370.5	361.7	341.5	301.8	312.1	346.1	304.1	304.5	272.4	236	288	277.6	253	304.4	293.6	304.7	285.3	276.3	200.2	216.9	221.9	218.7	236.5	233.1	268.8	221.9	273.4	245.3	262	233.4	259.6	222.4	240.9	303.4	238.5	351.9	243.3	226.5	207.8	214.8	308.1	249.5	238.8	240	223.5	241.5
542	299.1	285	282.9	255.5	271	290.8	256.8	292.6	256.7	232.2	267.5	252.4	252.1	275	253.2	247.2	297.3	245.5	227.5	205.5	216.2	230.4	241	207	217.7	258.9	230.5	227.8	265.8	228.4	250.3	249.9	241.1	243.8	232.2	248	250.5	276	247.3	225.9	267.8	266.1	225.6	272.3	300.7	263.2	267.2	294.2	284
0	158	216.8	161.5	155.3	172.6	185.6	213.2	190.8	199	138.7	121.2	189.8	140.7	144	142.7	143.7	122.8	120.1	152.9	106.3	118.6	172.2	148.4	175.3	134.6	128.5	118.2	158.3	137.4	149.6	140.4	112.7	143.3	164.2	127.1	131.5	161.6	120	113.5	142.6	150.3	116.5	92.1	122.4	142.6	121.6	116.5	127.5	117.2
543	191.5	231.9	215.9	301.9	169.4	237.8	249.2	237.7	234.3	187.2	217.3	191.7	213.7	184	216.7	194.2	205	178.7	211.5	211.7	198.6	231.5	230.5	215.2	221.3	200.5	197.7	191.7	193.9	210.9	198.1	187.1	184.9	188.4	221.4	212.1	212.4	199.4	209.2	164.4	194.8	147.1	214.2	189.4	195.5	220	197.3	192.3	205.9
544	306.1	333.7	384.8	322.7	317.6	305.5	318.9	305.9	328.4	302.7	272.9	318.3	259.9	315.5	277.2	251.2	227.6	273.5	293.6	302.8	264.7	281.3	298.3	222.5	237.9	334.9	250.8	299.7	294.4	295.3	295.8	286.4	289.2	253.8	258.9	284.8	292.6	245.3	268.2	265.6	271.9	306.9	317.9	314.2	287	315.7	292	278.2	289
545	336.8	322.4	347.7	309.3	257.4	311.6	253.7	304.1	291.4	322.1	286.1	285.3	290.6	283	255.3	266	235	305	252.9	229.4	273.6	242.5	217.8	227.8	248	207	230.2	276.9	225	200.7	239.9	222.1	279.6	190	208	198.6	222.2	199.4	209	251.2	213.1	223.8	212.5	206.5	209	200.1	255.5	175.4	162.2
546	318.1	353.5	333	288.9	278.7	336.5	294.6	299.2	365.7	315.6	301.7	316.2	284.6	319.1	252	289.5	305.9	278.6	303.6	284.4	345	282.2	255.7	248.5	287.6	274.3	261.3	289.6	312.2	290.6	242.4	280	275.4	261.2	272.6	268	332	277	320.5	295.5	263.6	353.6	315.4	350.2	335.4	327	319.1	351.9	268.9
547	300.3	298.5	275.5	285.7	295.6	299.2	330.6	203.4	269.9	232.8	217.5	221.1	241.8	216.2	231.9	300	226.1	205.1	217	214.5	199.9	239.2	214.9	212.5	187.6	231.4	245.3	241.3	228	245.4	196.4	238.3	221	215.3	270	221.9	292.4	260.9	244.3	231.4	257.4	227.3	227.8	227.9	254.8	224.4	241.9	235	267.9
548	336	298.3	323.4	342	296.3	330.8	321.4	270.1	311.6	338.9	319.2	307.6	283.7	415	313.9	306.2	360.4	300.6	314.6	343.4	270.9	298.9	324.7	278.2	357.5	297.5	271.7	306.2	314.7	296.7	303.5	329.2	312	221.7	287.9	308.7	265.9	220	277	312.8	300.2	281.4	314	328	290.3	316.5	290.7	280.2	319.4
549	241	236.3	265.5	243.4	248.6	268.7	213.5	216.5	240.5	230.3	224.6	270.9	269.4	230.9	217.1	222.3	192.9	203.5	236.2	245.6	235.3	246.7	215	201.8	229.5	289.3	236	230.5	275.5	239.6	308.5	279.8	240.5	258	240	246.5	174.8	243	266.9	298	236.6	226.1	236.1	235.8	261.9	257.3	244.3	227.2	277.4
550	489.9	389.6	436.3	412	377.9	388.5	368.5	369.5	366.2	394	332.6	397.5	366.8	324.7	326.9	346.2	328.2	323.2	292.7	299	312.3	275.8	351.6	293.5	334.5	312.2	282.6	286.2	280.9	293.8	321.4	311.3	328.3	338.8	260.8	306.9	256.5	306.9	280.4	289.8	276.4	307	267.2	305.3	290.9	302.8	261.5	313.9	260.9
551	274.7	200.3	261.7	203.5	200.8	172.6	234.1	192	172.5	245.6	182.1	199.4	202.9	230.5	224.8	211.7	237.1	202.9	224.2	217	168.2	240	188	241.5	218	192.9	195.1	172.6	212.4	198.4	200.9	232.8	174.6	176.1	204.4	172.5	189.5	174	202.1	198	206.1	184.5	240.5	170.7	201.9	214.4	224	211	200.5
552	297.8	305.2	261.3	253.4	250.1	233.3	219	248.4	244.1	293	188.3	208.4	200	230.8	247.9	186.4	163	256.3	243.6	235.8	178.3	241.9	217.7	192.3	189.8	216.8	206.9	211.3	231.8	222.7	216.3	208.3	240.3	168.7	171.3	159.1	218.3	180.7	197.8	150.8	180.3	152.7	200.7	211.4	159.3	198.8	173.3	181.7	204.8
553	298	283	336.3	348.8	293	261.4	277	316.1	315.9	301	269.1	237.2	248.7	248.8	277.8	221	260	293.8	266.8	309.1	252	253.2	250.5	228.4	257	278	267	267	281.5	256.6	142.5	220.5	245.5	182.5	266.5	240.5	351.4	229.2	283.4	185.2	132	283.5	193.9	328.4	338	306.9	320	166.2	229.7
554	257.1	267.6	272.5	236.2	256.7	308.4	275.2	259.7	291.8	256.5	256.6	275	204.2	242.6	221.4	242.4	224.9	248.5	282.9	228.1	294.5	365	310.4	266.5	296.9	271	307	304	311.5	242	283	318	291	309	306.5	283.5	268.5	260	281.5	305.5	266.9	328.5	348	317.5	276.5	326.5	328.5	265	348
555	257.2	219.2	171.4	255.4	271.5	197.3	228.3	223	196.9	243	239	256.3	214.2	220.8	242.3	222	221.4	154.1	217.1	211	241.4	215.5	197	228.5	185	245	246	218	242	250.5	243.5	251	243.5	231.5	246	214	248.5	224	258.5	263.5	276.9	234.5	321	249	291.4	273.5	289	257	207.5
556	250.5	283.9	285.3	235	253.1	247.7	267.7	236.5	258.2	291.1	253.8	264	220	244.9	206.3	245.3	230.2	223.1	229.1	238.9	246.9	243.2	260.7	203.7	221.6	193.7	179.8	255.7	206.3	213.2	199.8	222.6	186.2	202.9	195.8	213.8	206.6	184.1	212.7	181.3	214.6	224.2	199.9	253.1	201.2	186.1	257.1	219.8	195.2
557	198.1	234.8	177.5	222.2	209.3	189	194.6	219.2	176.3	204.7	182.4	245.4	215.8	210.2	198.3	157.6	172	173.4	160.3	179	172	176.9	170.7	159.5	187.7	172.3	175.4	183	174.5	165.5	176	152.3	166	184.1	135.1	201	189.5	166.4	161.5	162.5	163.5	158.1	178.5	174.4	167.4	121.9	189.9	119.5	177.5
558	353.3	425.5	340.5	392.6	425.4	442.1	379.1	354.4	298.4	366.3	325.5	337.8	310.4	337.9	243.9	248.1	363.2	312.2	289.7	269.5	145.6	209.1	253.6	175.5	209.5	215.6	209.8	291.5	309.2	295.5	280.5	311.1	357	359.5	325.8	313.7	289.1	383.8	278	294.5	271	211	209	295.5	234.7	271.9	185.6	135	257.3
559	434.7	300.4	339.9	224.7	354	328.4	263	302.5	304.4	356.9	359	321.7	331.2	290.5	286	334.5	315.2	350.5	312.5	323.8	261.8	296.6	306.5	379.9	295	275	312.1	419.5	382	310	296	293.5	391.5	295.6	338.5	323	343.5	305	419	303	301.5	365.5	414.5	352.6	352	356.5	355	358.5	379.6
0	177.7	185.4	78.75	199.8	121.9	112	113.2	111.3	86.3	160.4	168.6	96.5	92.63	75.5	144.5	124.5	129.3	96	73.9	126.5	98.13	94.59	141	115.2	141	115	101.4	106.8	120	97.5	121.1	132.9	NaN	NaN	NaN	NaN	NaN	NaN	NaN	NaN	NaN	NaN	NaN	NaN	NaN	NaN	NaN	NaN	NaN
0	324	310.5	318	273.8	323	283.5	307.3	264.2	281.7	342.3	239.4	302.5	292.5	224	271	264.1	242.5	298.4	278.9	292.9	226.6	270.8	238.1	220	251.4	236.2	224.5	225.1	270.3	230.5	241.2	226.3	167.3	232.5	192.2	234.5	250.3	252.8	228.7	229.6	214.8	252.7	211.8	233.2	236.3	174.3	241	219.4	204.3
0	188.8	117.1	152	155.8	209.3	152	152.5	141	156	165.7	123.5	130.6	157.3	140.1	148.7	107.3	124.5	132.5	157.9	85.5	139.9	106.6	139.2	111.7	111.4	189.2	150.5	131.2	148.5	144	74.63	119.5	124.5	92.85	112.8	77.7	111	113.4	100	134.2	94.39	129.5	130.8	72.8	108	73.9	97.46	74.49	64.45
560	395.9	402.5	331.7	328.7	423.8	368.1	366.1	380.3	362.6	337.4	349.4	351.1	340.6	334	312.5	368	320.5	320.9	305.6	331.5	301.4	330.2	264	275.8	250.5	280.4	272.4	302.9	309.5	268.3	280.4	249.4	305.2	266.3	267.8	271.6	291.8	249.8	298.7	302	269.4	300	281.5	250.5	280	269.2	288.7	222	281.5
561	273.2	275.5	260.9	191.2	211.7	173.4	215.1	226.7	249.4	211.5	231.3	213.2	231.2	177.5	250.7	237	245	215.8	164.7	230.2	153.7	241.4	211.2	205.2	202.6	179.7	192.8	186.8	160.7	147.3	185.1	188.8	193.3	221.2	189.3	198.5	172	161.6	205.6	150.4	153.5	186	186.6	113.7	177.4	194.1	194.5	213.4	164.1
562	221.2	197.9	189.8	174.7	215.6	208.6	245.9	196	184.2	170.1	167	160.5	156	173.2	178.6	170.4	217.6	179.7	182.2	155	155.8	190.8	185.7	217.8	175.3	174.2	156.7	212	161.6	173.5	178	226.7	168	184.2	165.7	145.5	188.6	181	212.5	204.1	167.5	169.5	179.6	169.9	192.5	185	185	182.6	194.6
563	391.5	460	473.6	405.6	412.1	379.1	434.2	447.1	391.5	445.9	452.6	403.4	486	412	412.5	357.1	411	499.1	406	452.1	530.2	529.1	458	464.8	505.1	419	460.3	487.4	420.1	443.7	411.8	528.2	467.4	506.8	395.9	413	460.7	440	407.4	440.4	426	473.1	427.2	419.3	479.4	491.2	461	383.7	444.1
564	297.9	221.3	312.8	270.8	274.6	372.2	287.5	305.1	302.8	263.8	258.7	298.5	303.9	290	220.8	237.1	298.7	262.5	308	193.9	191	233.5	239	291	210	213.5	259.5	198.5	200.5	180	195	201	300.5	151.5	206	275	181.5	225	237.5	185	156.6	231	224	202.5	239.9	191	240.9	248	138
565	304.4	293.2	318	302.3	293.9	279	304.8	309.9	267.6	288.8	232.7	269.1	280.4	252.2	241.9	340	271.8	306.9	263.7	283.5	288.9	342	295.6	272	310	291.6	293	285.5	248.4	269	212.3	246.1	259.4	263	285.9	277.9	250.5	275.4	274.4	296.4	276.6	249.5	262.5	255.5	238.5	233.8	300.9	256.6	265.9
566	361.4	363	365.1	396.2	369.8	417	311.1	351	346	388	360.2	380.5	381.2	341.5	374.6	388.8	412	417.5	318.7	401.7	374.1	304.5	343.6	377.5	342	339	357.1	317	375.5	348.5	299.6	342.5	338	326	310	304.9	312.5	276.5	386	374.5	264.5	316.5	299.5	257.5	304	241.9	254.5	242	215.5
0	189.5	150.9	119.5	123.4	135.4	179.8	NaN	NaN	NaN	NaN	NaN	NaN	NaN	NaN	NaN	NaN	NaN	NaN	NaN	NaN	NaN	NaN	NaN	NaN	NaN	NaN	NaN	NaN	NaN	NaN	NaN	NaN	NaN	NaN	NaN	NaN	NaN	NaN	NaN	NaN	NaN	NaN	NaN	NaN	NaN	NaN	NaN	NaN	NaN
567	433	436.3	439.4	489.8	460.3	482	396.3	405.6	517.9	484.7	406.6	437.3	439.5	405.9	352.5	431	353.5	448	373.6	361.5	383.5	381.2	386.5	434.2	432.1	388.4	337.3	405.5	375.7	380.5	346.2	379.5	349.1	411	325.5	373.7	403.2	312.2	411	372.7	400.6	443.2	391.7	457.4	400.2	423.2	381	473.7	419.2
0	NaN	NaN	NaN	NaN	NaN	NaN	NaN	NaN	NaN	NaN	NaN	NaN	NaN	NaN	NaN	NaN	NaN	NaN	NaN	NaN	NaN	NaN	NaN	NaN	NaN	NaN	NaN	NaN	NaN	NaN	NaN	NaN	NaN	NaN	NaN	NaN	NaN	NaN	NaN	NaN	NaN	NaN	NaN	NaN	NaN	NaN	NaN	NaN	NaN
568	335.6	370.4	321	334.2	294.5	357.2	355.6	364.9	349.8	353.2	384.1	322	334.2	299	367	338.5	348.1	312.4	345	270.6	273.2	326.5	288.9	345.3	340.5	312.4	332	276.9	277.9	341.4	253.3	236.1	263.7	319.5	273.7	325.7	238	305.8	253.6	290.5	257	231.6	271.2	248	206.1	274.8	241.3	298.6	276
569	218.5	219.1	230.5	212.3	213.8	218.1	232.4	200.5	184.1	220.3	207.6	206.6	177	211.4	200.9	192	179.4	237.5	151.6	173.9	198.9	189.6	163.5	167.6	193.5	198.5	174.6	206.3	225.7	227.8	193	174	181.9	175	178.8	175	152.2	159.9	218.5	183	186.1	215.1	186.6	162	157	169	183.9	159.6	187.9
0	325.6	260.5	242.5	267.7	231.5	300	238	311.4	291	254.3	235.5	236.4	227.6	246.1	268.6	241.4	258.8	263.5	306	211.4	221.4	206.4	190.9	210.4	230.9	228.5	275.9	208.4	215.8	208.4	216.4	239.4	253.9	210.5	234.5	208	266	267.5	251	208.3	218.4	257.4	244.4	218	225.5	202.5	195.4	269.9	208.4
570	226.7	164.9	184.2	259.8	167.8	167.4	204.2	229.1	139.2	209.6	158.2	139.1	175.6	198.2	147.5	152.1	150.6	171.2	179.1	178	156.1	153.3	147.9	124	148.8	169.7	190.6	164.3	175.3	197.5	158.1	181.1	156.3	179.4	173.3	165.5	186	176.1	184	172.4	159.1	182.6	178	184.2	157.3	168.1	158	201.6	167.6
571	317.5	363.1	335.2	334.1	323.4	369.5	316.5	379	333.2	287.7	298.5	351.4	326.5	317	332.1	302	311	294.9	304.9	270.2	279.4	311	292.8	276.9	286.4	242.1	264.5	299	291.4	291.6	286.5	250.2	278.8	286.4	295	295.9	260	281.4	243.8	284.5	264.7	322.5	232.8	245.5	237.3	761	1437	1200	1158
572	300	339.6	322.2	317.1	276.8	276	254.1	276.6	274	285.4	320.3	307	305.1	279.9	251.4	274.8	315.7	284.4	250.6	302.4	297.9	287.8	374	321	263.4	248	272.5	254.9	227.4	203.3	229.9	232.4	237.4	298	283.5	235.4	266	211.4	298.4	235.4	226.4	234.8	225.9	280.8	255.9	215.9	338.9	215.9	223.9
573	377.8	288.6	390.3	343.4	294.6	289.1	304.7	334.8	296.2	294.7	281.4	294.9	309.1	272.4	240.5	318.1	308.1	295.5	279.6	307.9	295.9	297.1	290.9	295.9	279	315.8	314.1	302.4	285.8	348.2	346.1	324.2	272.7	256.7	266.9	279.2	248.8	262.4	304.8	266.3	290.8	301.8	303.1	258.3	263.3	320.4	284.9	273.8	247
574	295.8	299.9	284.5	290.2	256.1	321.6	266.3	238.5	242.2	238.1	286.4	248	303.1	287.6	254.2	239.6	250	266.1	262.5	233.5	211.4	280.1	257	216.7	227.4	258.5	271.2	251.8	261.5	218.3	205.6	208.1	189	199.2	224.1	258.1	190	210.7	193.4	208	202.3	259.6	225	200.8	234.1	218.3	208.5	219.2	222.1
575	250.2	245.9	227.6	243.5	268.4	278	271.1	221.8	239.7	252.5	250.8	264.4	232.8	231.5	279.4	257.4	256	269	216.9	268.1	235.4	192.9	256	195.4	217.6	244	248.3	206.7	233.6	196.9	194.1	201.8	191.5	211.1	224.4	204.4	248.4	185.4	208.5	231.1	270.9	205.4	211.7	249	211.5	181.1	203.9	239.7	205.4
576	319.5	308.7	303.3	284.1	254.9	261.3	310.2	268.3	244.5	218.2	239.5	246.5	210.6	233.3	251.4	247.5	246	216.4	235.1	220.5	200.1	224.9	251.1	204.1	260.5	260.5	246	238.1	213	209.5	233.4	201.5	212.4	185.6	253	266.6	218.8	276.6	190.6	218.5	228.5	205.1	203	173.2	208.7	211	213.7	203.5	248.4
0	347.6	372.1	348.5	306.5	293.9	297.5	274.5	296.8	313	255.1	304.4	283.2	314.3	292.4	255.2	296.7	297.5	223.5	267.8	240	272.1	270.7	222.6	287.4	286.8	247.7	304	306	254.8	264.8	263.2	305.3	247.6	295.5	236.7	270.5	315.1	292.5	274.9	225	252.1	267.3	312.2	274.3	250.3	288.3	269.7	289.4	306.9
577	229.8	215.4	199.9	222.7	211.8	212.1	185.6	201	157.5	214	201.9	160.5	147.3	137	172	161.5	135.5	182.6	201	180	156.5	185	137	147	170	157.4	176.9	165.5	161.2	168.9	182.4	144.5	145.9	131.3	162.4	171	176.3	171	179.1	180.3	160.8	141.6	222.8	184.1	171.4	160.9	182.3	156	200.7
578	288.3	296.3	313.6	307.5	298.4	334	360.6	291.3	391.5	271.5	283.5	262	289.5	278.8	230.3	277.5	260.9	286.4	280.6	235.2	267.5	268	248.3	275.4	314	308.8	265.9	244.9	235.8	324.7	279.8	294.2	279.3	261.1	234	219.1	247.5	240	240.1	236.6	257.7	262.7	284.3	236.4	269.4	278.5	291.9	301.5	279.4
579	295.1	217.8	174.2	260.3	245.9	298.2	276.3	281.5	319.2	281.7	231.8	204.6	239.9	214.1	177.3	239.4	218.7	202.4	206.5	222.4	213.4	169	211.4	260	225.9	206.9	192.4	212.5	198.3	195.4	214	236.5	200.4	239.9	176.5	196.9	230	218	209.5	224.9	200	207.5	205.5	222.4	192.5	211.8	242.4	212.5	217.4
580	244.6	226.6	246.2	223.7	238.5	228.8	225	211.3	201.9	210.8	195	193.4	254.9	175.1	185.3	217.1	226.8	213.5	206.8	193.2	194.3	209	184.7	223.1	279.5	248.2	200.7	226.7	249.8	262	253.9	223.9	197.1	212	240	220.1	268.5	233.5	271	213.5	201.6	230.5	238.1	213.1	213.6	270.4	275.5	214.6	238.5
581	265.8	260.8	204	266.6	310.7	266.6	264.7	280.5	265.4	278.5	270.6	268	231.8	248.3	258.7	185.6	235.5	237.1	225.6	231	253.1	224	234.3	213	255.9	199.4	207.6	191.8	205.2	229.9	210.1	215.9	226.4	210.7	212.6	209.6	220.9	212.5	216	207.9	248.2	218.9	208.7	209.4	201.9	196.7	210.3	227.3	229.8
582	412.8	309.7	332	285.6	326.1	262.5	264	321.3	274.1	225.9	281	236.6	222.5	238.4	224.3	220.4	238.4	243	223.4	244.9	209.7	207.6	216	218.6	209.2	256.2	237.6	262.4	222.3	241.7	232.6	281.7	251	233.1	241	231.8	221.2	202.9	240.4	241.4	208.9	185.4	216.5	183.5	215.1	227.9	221.9	228	219.2
583	265.4	224.3	236.4	266	239.2	192.4	303.8	213.9	287.4	248.4	255.6	240.5	232	239.8	267	221.5	235.5	240	282.3	239.5	245.4	243	230.5	263	215.4	245.2	252.4	238	231.1	226.9	247.6	212.8	235.9	268.6	242.5	235	198.5	199	226.5	243.4	259.1	269.9	278.6	233.5	239	264.6	290	259.9	264.5
584	297.6	367.9	340.7	367.4	282	269.9	290.6	283.2	301.5	278.6	286.2	241.5	234.5	253.5	257	318.2	248.4	300.1	240.5	231	259.5	252.5	230.3	231.1	211.5	212	225.5	255.7	213.9	278.1	252.4	247.6	248.1	242	257.5	247.2	236.4	191.5	216.3	237.5	308	269.1	242.3	251.7	220.5	219.7	250.8	240.4	682.6
585	311.1	294.2	342.9	276.3	312.2	266.4	260.8	276	258.5	249.1	245.7	274.2	245.3	286.3	208.7	273.5	266.2	217.6	244.3	239.2	223.4	256.5	238.6	235.5	269.8	249.3	217.9	197	214.5	206.7	206.1	232	225.5	190.5	214.9	211.5	194.6	202.6	214	213.7	218.4	224.5	232	256.9	226.5	195.7	207.5	212.3	236.9
586	382.4	337.4	281.4	396	293.1	424.6	266	299	327.8	374.4	353.5	360.1	359.5	386	292.9	320.1	281.9	315.8	285.7	308	303.4	314.7	269.5	311.2	296.4	288.5	346.6	286	272.4	287.2	286.2	231.8	238.6	295.4	316.9	266.1	316.6	272.1	295.7	248.3	287.6	275.6	330.8	326.1	286.6	331.5	311.5	244.3	303
0	277.5	313.4	363.5	315.7	310.9	322.1	265.9	269.2	259.9	339.9	241.7	340.2	263.9	236.2	255.3	256.2	312.3	275.1	265	275.1	257	255.6	250.1	261.7	249.2	231.7	256.5	269.3	268.6	223.8	299	255.5	257.7	307.5	198.3	207.7	259.7	201.3	260	252.5	254.5	239.9	209.2	230	218.4	257.8	286.1	225.2	280.4
587	224.4	257	195.7	216.8	253.4	241.5	217.3	210.8	188.5	204.3	228.1	210.9	235	207.5	195.4	205.6	258.8	181.3	197.5	190.7	287.3	204.8	197.6	141.1	212.5	193.2	189.3	197.7	227.3	226.7	182	224.9	226.3	204.1	217.3	241.6	210.4	185.7	192.2	171.5	202.6	175.6	255.1	188.1	188.6	222.2	199.8	209.9	173.4
0	418.4	366.5	401.1	359.7	395.6	301	298.6	325.2	298.7	294.9	273.1	273.1	252.7	372.5	302.9	287.6	298.5	271	277	298.2	306.7	235.2	260	243.8	226.5	271	245.6	265	240.4	257.2	235.9	236.1	218.7	257.7	246.6	258.5	225.3	264.7	265.9	245.9	296.8	247.9	320.2	259.5	220.1	240.5	260.6	232.7	234.1
588	324.9	343.1	376.9	335.3	347.1	365.3	354.9	332.3	283.8	301.2	268	257.8	340.2	276.6	255.7	299.2	235.2	270.7	235.4	281.6	258.3	270.2	213.7	198.2	241.3	249.7	293.1	260.2	252.3	251.7	247	260.8	214.6	243	261.7	266.2	215.9	229.1	232.5	274.3	185.5	206	265.2	231.9	171.9	213.9	228.3	270.2	238.1
589	358.6	334.6	365.8	373.6	352.8	314.7	398.2	374.7	347.5	374.2	339.3	363.6	365	367.8	411.2	321.4	348.4	403.2	326.1	370	300	313	294.3	251.2	267.9	335.4	365.4	331.5	311.6	234.1	290.5	208.1	231.4	265	288.5	287.9	276.8	320	226.5	281.8	212.6	246.6	249.9	288.3	222.4	223.4	192.1	271	222.4
590	383.1	342.6	376.5	424	381.1	386.1	368.2	436.5	318	316	334	318	299.5	358.5	384	390.1	329.7	403.2	444.5	392.3	530.7	772.3	768	706	677.9	699.8	743.4	742.5	719.4	680.9	682.1	708.7	645.6	613.4	723.9	596	676.1	647.4	664.1	538	552.1	607.1	577.6	657	591.9	657.5	702.5	743	521
591	175	244.9	240.5	227.3	208.6	175.7	205.3	216.5	176.1	220.5	186.4	232.1	201.6	198.9	248.6	196.5	203.5	203.7	226	163.4	198.5	162.7	154.1	184.3	179.6	152.7	155.4	213.7	179.5	179.2	183.1	171.3	161.3	190.4	197.5	162.7	193.2	161.8	196.6	206.3	186.1	154.6	154.8	192.4	185.4	186.9	211.7	222	206.3
0	225.3	236.9	245.4	280.4	277.7	159.5	252.9	206.2	201.6	221.5	207.5	234.1	206.4	182.5	238.2	206.8	210.6	231.5	221.7	218	204.3	216	210.1	171.9	209.4	269	283.6	261.4	264.6	267	222.9	223.4	232.4	219.5	232.6	227.5	240	246.1	247	231	236.5	236.5	255.1	263.5	240.1	262.6	245.5	241.5	233.1
592	223.9	270.4	234.6	234.1	207.5	330.5	232.9	293.4	235.4	279.7	236.6	270.5	249.3	255.9	228	283.5	224.9	190.1	292.4	244.6	251.1	234.5	242.1	226.4	255.5	243.5	263	245.5	226.5	246.9	269.2	286	287.6	291	250	254.5	253.5	225.5	318	209.9	242.3	242.6	280.2	264.5	237.1	249.6	291	239.6	265
[truncated: 184 more columns]
