# Supplementary material for: Fractional killing arises from cell-to-cell variability in overcoming a caspase activity threshold
Source: Mol Syst Biol. 2015 May 7;11(5):803. doi: 10.15252/msb.20145584 (PMC4461398; doi:10.15252/msb.20145584)
Supplement: Supplementary file 3 [file msb0011-0803-sd3.zip › All_data/123_Apomab+anti-Fc (25 nM) + Bortezomib (100 nM)_4/raw_fret.tsv]

Cell # (0 for discarded)	T=5min	T=10min	T=15min	T=20min	T=25min	T=30min	T=35min	T=40min	T=45min	T=50min	T=55min	T=60min	T=65min	T=70min	T=75min	T=80min	T=85min	T=90min	T=95min	T=100min	T=105min	T=110min	T=115min	T=120min	T=125min	T=130min	T=135min	T=140min	T=145min	T=150min	T=155min	T=160min	T=165min	T=170min	T=175min	T=180min	T=185min	T=190min	T=195min	T=200min	T=205min	T=210min	T=215min	T=220min	T=225min	T=230min	T=235min	T=240min	T=245min
0	1.369	1.518	1.402	1.448	1.468	1.419	1.411	1.504	1.409	1.473	1.468	1.526	1.437	1.599	1.372	1.408	1.406	1.441	1.411	1.431	1.49	1.377	1.427	1.406	1.464	1.479	1.477	1.429	1.453	1.389	1.459	1.509	1.52	1.54	1.465	1.493	1.451	1.516	1.492	1.564	1.565	1.561	1.566	1.594	1.51	1.617	1.514	1.511	1.548
1	1.409	1.374	1.424	1.439	1.371	1.386	1.343	1.356	1.406	1.47	1.393	1.408	1.415	1.429	1.453	1.447	1.436	1.453	1.407	1.447	1.434	1.413	1.443	1.413	1.42	1.389	1.46	1.42	1.421	1.407	1.416	1.459	1.41	1.447	1.439	1.454	1.433	1.434	1.43	1.463	1.446	1.462	1.441	1.462	1.456	1.441	1.465	1.443	1.459
0	1.118	NaN	NaN	NaN	NaN	NaN	NaN	NaN	NaN	NaN	NaN	NaN	NaN	NaN	NaN	NaN	NaN	NaN	NaN	NaN	NaN	NaN	NaN	NaN	NaN	NaN	NaN	NaN	NaN	NaN	NaN	NaN	NaN	NaN	NaN	NaN	NaN	NaN	NaN	NaN	NaN	NaN	NaN	NaN	NaN	NaN	NaN	NaN	NaN
0	1.692	1.556	NaN	NaN	NaN	NaN	NaN	NaN	NaN	NaN	NaN	NaN	NaN	NaN	NaN	NaN	NaN	NaN	NaN	NaN	NaN	NaN	NaN	NaN	NaN	NaN	NaN	NaN	NaN	NaN	NaN	NaN	NaN	NaN	NaN	NaN	NaN	NaN	NaN	NaN	NaN	NaN	NaN	NaN	NaN	NaN	NaN	NaN	NaN
0	1.44	1.459	1.629	1.464	1.422	1.432	1.485	1.424	1.556	1.419	1.594	1.626	1.628	1.332	1.452	1.492	NaN	NaN	NaN	NaN	NaN	NaN	NaN	NaN	NaN	NaN	NaN	NaN	NaN	NaN	NaN	NaN	NaN	NaN	NaN	NaN	NaN	NaN	NaN	NaN	NaN	NaN	NaN	NaN	NaN	NaN	NaN	NaN	NaN
0	1.422	1.444	1.467	1.469	1.43	1.437	1.515	1.503	1.525	1.472	1.488	1.555	1.536	1.469	1.532	1.548	1.541	1.542	1.559	1.541	1.558	1.515	1.528	1.554	1.574	1.533	1.574	1.31	1.57	1.6	1.565	1.577	1.386	1.365	1.549	1.517	1.357	1.578	1.345	1.363	1.62	1.6	1.394	1.574	1.6	1.607	1.644	1.565	1.621
0	1.452	1.464	1.477	1.488	1.438	1.441	1.496	1.46	1.524	1.462	1.479	1.504	1.506	1.494	1.509	1.521	1.53	1.514	1.506	1.528	1.524	1.524	1.527	1.534	1.527	1.52	1.573	1.431	1.573	1.556	1.552	1.584	1.442	1.439	1.565	1.545	1.388	1.561	1.359	1.363	1.587	1.57	1.371	1.566	1.629	1.606	1.641	1.59	1.624
0	1.56	NaN	NaN	NaN	NaN	NaN	NaN	NaN	NaN	NaN	NaN	NaN	NaN	NaN	NaN	NaN	NaN	NaN	NaN	NaN	NaN	NaN	NaN	NaN	NaN	NaN	NaN	NaN	NaN	NaN	NaN	NaN	NaN	NaN	NaN	NaN	NaN	NaN	NaN	NaN	NaN	NaN	NaN	NaN	NaN	NaN	NaN	NaN	NaN
2	1.44	1.443	1.437	1.417	1.408	1.408	1.418	1.408	1.425	1.41	1.406	1.4	1.406	1.408	1.416	1.398	1.423	1.402	1.383	1.441	1.411	1.4	1.407	1.415	1.416	1.399	1.428	1.421	1.422	1.428	1.416	1.452	1.429	1.434	1.448	1.438	1.434	1.434	1.43	1.44	1.443	1.417	1.449	1.481	1.454	1.454	1.469	1.394	1.397
3	1.442	1.437	1.443	1.422	1.402	1.415	1.418	1.42	1.427	1.403	1.402	1.412	1.413	1.409	1.411	1.407	1.417	1.408	1.392	1.415	1.414	1.407	1.417	1.415	1.411	1.407	1.415	1.407	1.408	1.407	1.405	1.443	1.429	1.423	1.42	1.411	1.404	1.399	1.402	1.411	1.416	1.376	1.418	1.43	1.429	1.423	1.426	1.36	1.351
0	2.416	1.946	1.939	2.413	1.945	2.293	1.978	2.155	1.942	2.015	2.093	1.873	1.967	1.902	1.875	1.911	1.975	1.804	1.959	1.827	2	2.094	2.038	1.994	1.847	2.033	2.098	1.794	1.903	1.794	1.917	1.958	1.789	1.918	2.019	1.95	1.905	1.826	2.004	2.088	2.013	2.221	1.956	1.742	1.955	1.927	1.97	1.714	1.879
4	1.422	1.451	1.424	1.455	1.433	1.422	1.442	1.438	1.416	1.424	1.431	1.443	1.438	1.433	1.433	1.395	1.431	1.419	1.389	1.416	1.426	1.428	1.419	1.401	1.423	1.41	1.435	1.407	1.419	1.408	1.423	1.443	1.449	1.448	1.435	1.44	1.41	1.438	1.42	1.447	1.441	1.455	1.434	1.463	1.43	1.436	1.438	1.418	1.426
5	1.548	1.543	1.538	1.519	1.456	1.48	1.488	1.481	1.488	1.46	1.465	1.469	1.482	1.48	1.47	1.479	1.465	1.485	1.454	1.499	1.48	1.465	1.493	1.48	1.483	1.473	1.502	1.497	1.486	1.506	1.501	1.543	1.541	1.544	1.547	1.554	1.532	1.55	1.555	1.592	1.589	1.417	1.612	1.644	1.645	1.642	1.659	1.464	1.432
6	1.44	1.414	1.417	1.431	1.398	1.424	1.432	1.426	1.433	1.43	1.428	1.422	1.44	1.429	1.427	1.427	1.437	1.418	1.411	1.435	1.42	1.423	1.423	1.4	1.401	1.408	1.436	1.41	1.412	1.417	1.42	1.425	1.418	1.425	1.417	1.419	1.4	1.411	1.41	1.426	1.422	1.461	1.422	1.407	1.418	1.401	1.404	1.408	1.389
7	1.402	1.472	1.439	1.461	1.448	1.439	1.431	1.438	1.418	1.441	1.434	1.448	1.451	1.448	1.437	1.403	1.445	1.412	1.394	1.431	1.439	1.433	1.433	1.42	1.441	1.417	1.445	1.419	1.433	1.414	1.437	1.45	1.455	1.462	1.428	1.448	1.418	1.446	1.432	1.456	1.448	1.442	1.439	1.476	1.434	1.443	1.445	1.414	1.431
0	1.435	1.403	1.463	1.459	1.392	1.414	1.343	1.35	1.418	1.51	1.407	1.419	1.415	1.433	1.474	1.49	1.44	1.477	1.417	1.454	1.449	1.421	1.463	1.426	1.428	1.398	1.513	1.452	1.457	1.442	1.449	1.526	1.459	1.505	1.504	1.541	1.5	1.509	1.518	1.55	1.552	1.571	1.564	1.585	1.603	1.584	1.617	1.6	1.627
8	1.449	1.433	1.448	1.449	1.455	1.447	1.491	1.493	1.52	1.477	1.475	1.523	1.508	1.496	1.529	1.538	1.509	1.532	1.527	1.547	1.537	1.486	1.514	1.524	1.541	1.515	1.54	1.372	1.539	1.528	1.549	1.561	1.397	1.41	1.564	1.554	1.409	1.598	1.397	1.457	1.599	1.608	1.473	1.573	1.566	1.601	1.603	1.6	1.618
0	NaN	NaN	NaN	NaN	NaN	NaN	NaN	NaN	NaN	NaN	NaN	NaN	NaN	NaN	NaN	NaN	NaN	NaN	NaN	NaN	NaN	NaN	NaN	NaN	NaN	NaN	NaN	NaN	NaN	NaN	NaN	NaN	NaN	NaN	NaN	NaN	NaN	NaN	NaN	NaN	NaN	NaN	NaN	NaN	NaN	NaN	NaN	NaN	NaN
0	2.141	1.362	1.954	1.823	1.36	1.444	0.9951	1.06	1.57	2.205	1.516	1.557	1.482	1.663	1.907	2.004	1.576	1.935	1.581	1.759	1.575	1.595	1.71	1.543	1.519	1.426	1.872	1.565	1.521	1.417	NaN	NaN	NaN	NaN	NaN	NaN	NaN	NaN	NaN	NaN	NaN	NaN	NaN	NaN	NaN	NaN	NaN	NaN	NaN
9	1.462	1.44	1.462	1.483	1.44	1.424	1.488	1.467	1.545	1.479	1.479	1.535	1.506	1.519	1.552	1.576	1.553	1.555	1.549	1.55	1.541	1.504	1.518	1.555	1.519	1.555	1.586	1.261	1.588	1.592	1.545	1.627	1.322	1.328	1.595	1.537	1.308	1.62	1.309	1.373	1.634	1.617	1.4	1.63	1.695	1.658	1.693	1.628	1.691
10	1.42	1.406	1.458	1.449	1.406	1.409	1.377	1.363	1.433	1.467	1.412	1.413	1.408	1.428	1.464	1.448	1.431	1.452	1.416	1.437	1.441	1.42	1.446	1.431	1.426	1.405	1.477	1.428	1.444	1.437	1.431	1.485	1.44	1.483	1.48	1.492	1.474	1.473	1.472	1.505	1.5	1.533	1.517	1.535	1.542	1.521	1.562	1.541	1.559
0	1.395	1.406	1.413	1.413	1.39	1.391	1.408	1.395	1.41	1.396	1.397	1.405	1.413	1.41	1.421	1.416	1.418	1.427	1.409	1.421	1.42	1.418	1.407	1.415	1.424	1.404	1.435	1.402	1.428	1.421	1.426	1.45	1.43	1.422	1.439	1.44	1.42	1.44	1.411	1.443	1.459	1.459	1.44	1.464	1.452	1.44	1.466	1.443	1.46
0	1.959	1.742	1.847	1.914	1.849	2.025	1.999	2.098	1.924	1.749	2	2.001	2.004	1.907	1.958	1.788	2.048	1.819	1.89	1.877	1.888	2.004	1.93	1.836	1.885	1.943	1.922	1.85	2.005	1.972	1.907	1.984	1.979	1.959	1.903	1.985	1.804	2.004	1.984	1.936	1.895	2.125	1.984	1.927	1.881	1.955	1.93	1.977	1.824
0	1.645	1.314	1.882	1.82	1.398	1.532	1.268	1.255	1.582	2.11	1.54	1.557	1.611	1.706	1.855	1.839	1.61	1.92	1.635	1.681	1.717	1.505	1.732	1.576	1.524	1.458	1.833	1.645	1.505	1.497	1.489	1.687	1.416	1.686	1.634	1.755	1.651	1.56	1.559	1.71	1.576	1.681	1.606	1.616	1.705	1.606	1.631	1.522	1.628
11	1.451	1.432	1.432	1.422	1.428	1.399	1.439	1.419	1.431	1.421	1.421	1.415	1.412	1.427	1.435	1.45	1.448	1.435	1.403	1.446	1.436	1.415	1.425	1.442	1.43	1.425	1.451	1.361	1.44	1.452	1.451	1.48	1.414	1.395	1.471	1.467	1.398	1.483	1.401	1.44	1.505	1.534	1.452	1.539	1.547	1.555	1.581	1.549	1.556
0	NaN	NaN	NaN	NaN	NaN	NaN	NaN	NaN	NaN	NaN	NaN	NaN	NaN	NaN	NaN	NaN	NaN	NaN	NaN	NaN	NaN	NaN	NaN	NaN	NaN	NaN	NaN	NaN	NaN	NaN	NaN	NaN	NaN	NaN	NaN	NaN	NaN	NaN	NaN	NaN	NaN	NaN	NaN	NaN	NaN	NaN	NaN	NaN	NaN
0	NaN	NaN	NaN	NaN	NaN	NaN	NaN	NaN	NaN	NaN	NaN	NaN	NaN	NaN	NaN	NaN	NaN	NaN	NaN	NaN	NaN	NaN	NaN	NaN	NaN	NaN	NaN	NaN	NaN	NaN	NaN	NaN	NaN	NaN	NaN	NaN	NaN	NaN	NaN	NaN	NaN	NaN	NaN	NaN	NaN	NaN	NaN	NaN	NaN
0	1.469	1.452	1.45	1.443	1.424	1.422	1.436	1.422	1.439	1.418	1.415	1.417	1.424	1.422	1.426	1.416	1.432	1.431	1.407	1.444	1.426	1.418	1.432	1.438	1.439	1.417	1.447	1.441	1.441	1.46	1.452	1.475	1.471	1.462	1.469	1.475	1.455	1.463	1.461	1.47	1.476	1.446	1.498	1.508	1.503	1.503	1.521	1.442	1.434
12	1.471	1.431	1.422	1.42	1.414	1.396	1.448	1.423	1.434	1.402	1.417	1.417	1.417	1.433	1.43	1.445	1.432	1.44	1.42	1.434	1.437	1.418	1.415	1.424	1.422	1.415	1.438	1.368	1.434	1.437	1.434	1.454	1.403	1.395	1.451	1.431	1.376	1.439	1.385	1.405	1.459	1.456	1.405	1.464	1.458	1.453	1.476	1.438	1.45
13	1.405	1.397	1.414	1.412	1.385	1.392	1.39	1.395	1.413	1.395	1.399	1.398	1.401	1.399	1.417	1.411	1.411	1.413	1.39	1.414	1.41	1.406	1.406	1.401	1.407	1.402	1.429	1.403	1.416	1.414	1.423	1.432	1.421	1.423	1.437	1.433	1.422	1.422	1.403	1.433	1.44	1.448	1.425	1.454	1.439	1.429	1.451	1.431	1.442
0	1.482	1.46	1.457	1.438	1.422	1.421	1.441	1.445	1.438	1.436	1.422	1.411	1.442	1.433	1.449	1.439	1.448	1.449	1.427	1.455	1.452	1.445	1.453	1.466	1.473	1.454	1.476	1.464	1.468	1.483	1.492	1.517	1.524	1.509	1.512	1.525	1.507	1.507	1.514	1.533	1.53	1.516	1.559	1.573	1.572	1.571	1.588	1.531	1.522
14	1.43	1.409	1.408	1.389	1.403	1.388	1.407	1.406	1.393	1.39	1.404	1.393	1.399	1.391	1.392	1.407	1.417	1.406	1.375	1.412	1.408	1.389	1.394	1.397	1.395	1.383	1.408	1.386	1.41	1.41	1.404	1.426	1.419	1.418	1.42	1.415	1.401	1.401	1.386	1.414	1.407	1.423	1.418	1.436	1.424	1.417	1.431	1.4	1.41
15	1.449	1.418	1.451	1.432	1.408	1.411	1.361	1.372	1.411	1.456	1.398	1.41	1.424	1.409	1.459	1.44	1.408	1.433	1.397	1.419	1.424	1.407	1.413	1.417	1.403	1.373	1.445	1.403	1.403	1.39	1.418	1.443	1.432	1.439	1.433	1.444	1.415	1.409	1.414	1.43	1.429	1.433	1.423	1.458	1.447	1.413	1.448	1.428	1.43
0	1.47	1.458	1.424	1.405	1.44	1.424	1.435	1.441	1.428	1.418	1.432	1.428	1.416	1.43	1.428	1.448	1.458	1.446	1.408	1.457	1.459	1.433	1.444	1.457	1.455	1.455	1.468	1.448	1.495	1.488	1.481	1.519	1.512	1.499	1.525	1.516	1.489	1.508	1.486	NaN	NaN	NaN	NaN	NaN	NaN	NaN	NaN	NaN	NaN
0	1.433	1.418	1.404	1.389	1.393	1.39	1.407	1.402	1.391	1.401	1.398	1.392	1.392	1.398	1.4	1.399	1.417	1.406	1.369	1.409	1.4	1.392	1.4	1.394	1.396	1.383	1.406	1.388	1.407	1.41	1.409	1.427	1.424	1.411	1.42	1.415	1.395	1.402	1.395	1.413	1.409	1.426	1.417	1.428	1.419	1.407	1.426	1.403	1.406
0	1.466	1.445	NaN	NaN	NaN	NaN	NaN	NaN	NaN	NaN	NaN	NaN	NaN	NaN	NaN	NaN	NaN	NaN	NaN	NaN	NaN	NaN	NaN	NaN	NaN	NaN	NaN	NaN	NaN	NaN	NaN	NaN	NaN	NaN	NaN	NaN	NaN	NaN	NaN	NaN	NaN	NaN	NaN	NaN	NaN	NaN	NaN	NaN	NaN
0	1.538	1.52	1.514	1.479	1.472	1.485	1.463	1.471	1.522	1.489	1.468	1.48	1.502	1.461	1.529	1.49	1.463	1.495	1.478	1.495	1.509	1.505	1.51	1.519	1.514	1.488	1.525	1.504	1.516	1.507	1.524	1.536	1.541	1.542	1.549	1.534	1.529	1.521	1.516	1.543	1.55	1.558	1.541	1.57	1.564	1.538	1.591	1.555	1.559
16	1.472	1.454	1.437	1.424	1.43	1.419	1.435	1.438	1.426	1.42	1.43	1.429	1.42	1.436	1.427	1.459	1.465	1.437	1.415	1.461	1.463	1.444	1.452	1.458	1.45	1.445	1.481	1.456	1.483	1.5	1.491	1.519	1.519	1.511	1.528	1.539	1.514	1.527	1.511	1.555	1.564	1.581	1.576	1.604	1.582	1.586	1.616	1.6	1.606
0	1.459	1.457	1.442	NaN	NaN	NaN	NaN	NaN	NaN	NaN	NaN	NaN	NaN	NaN	NaN	NaN	NaN	NaN	NaN	NaN	NaN	NaN	NaN	NaN	NaN	NaN	NaN	NaN	NaN	NaN	NaN	NaN	NaN	NaN	NaN	NaN	NaN	NaN	NaN	NaN	NaN	NaN	NaN	NaN	NaN	NaN	NaN	NaN	NaN
0	1.461	1.477	NaN	NaN	NaN	NaN	NaN	NaN	NaN	NaN	NaN	NaN	NaN	NaN	NaN	NaN	NaN	NaN	NaN	NaN	NaN	NaN	NaN	NaN	NaN	NaN	NaN	NaN	NaN	NaN	NaN	NaN	NaN	NaN	NaN	NaN	NaN	NaN	NaN	NaN	NaN	NaN	NaN	NaN	NaN	NaN	NaN	NaN	NaN
0	1.557	1.509	1.517	1.48	1.49	1.481	1.476	1.502	1.507	1.493	1.49	1.468	1.477	1.469	1.525	1.502	1.495	1.489	1.489	1.499	1.501	1.485	1.471	1.491	1.49	1.457	1.515	1.478	1.476	1.481	1.496	1.535	1.553	1.519	1.535	1.529	1.525	1.509	1.508	1.53	1.538	1.555	1.533	1.587	1.548	1.531	1.567	1.548	1.551
17	1.472	1.422	1.422	1.395	1.416	1.407	1.42	1.429	1.415	1.418	1.412	1.415	1.399	1.425	1.414	1.429	1.452	1.424	1.394	1.445	1.447	1.422	1.429	1.432	1.416	1.412	1.446	1.416	1.46	1.457	1.45	1.485	1.474	1.465	1.49	1.486	1.466	1.47	1.451	1.486	1.489	1.502	1.499	1.514	1.505	1.508	1.52	1.5	1.515
18	1.731	1.513	1.549	1.504	1.53	1.479	1.587	1.526	1.539	1.504	1.501	1.547	1.5	1.562	1.552	1.545	1.578	1.529	1.545	1.58	1.557	1.516	1.523	1.547	1.544	1.506	1.534	1.54	1.515	1.554	1.567	1.595	1.578	1.556	1.593	1.577	1.546	1.583	1.582	1.583	1.57	1.595	1.595	1.628	1.596	1.574	1.618	1.593	1.597
19	1.452	1.421	1.415	1.384	1.414	1.398	1.411	1.423	1.414	1.404	1.402	1.407	1.397	1.416	1.406	1.41	1.441	1.399	1.378	1.427	1.418	1.396	1.398	1.406	1.396	1.391	1.415	1.385	1.418	1.411	1.414	1.44	1.427	1.421	1.438	1.432	1.406	1.414	1.401	1.436	1.43	1.447	1.437	1.449	1.432	1.449	1.446	1.441	1.432
0	1.634	1.505	1.55	1.505	1.487	1.452	1.543	1.559	1.525	1.497	1.503	1.544	1.508	1.562	1.511	1.546	1.552	1.516	1.521	1.568	1.546	1.495	1.514	1.551	1.53	1.515	1.557	1.478	1.518	1.534	1.513	1.578	1.606	1.508	1.558	1.557	1.531	1.538	1.543	1.57	1.57	1.564	1.572	1.607	1.558	1.551	1.58	1.551	1.556
20	1.447	1.42	1.439	1.402	1.396	1.382	1.425	1.41	1.419	1.4	1.401	1.403	1.401	1.422	1.409	1.405	1.416	1.409	1.394	1.427	1.41	1.402	1.398	1.405	1.409	1.415	1.422	1.411	1.412	1.422	1.426	1.435	1.437	1.425	1.421	1.421	1.408	1.418	1.415	1.434	1.433	1.448	1.433	1.455	1.438	1.429	1.448	1.437	1.433
21	1.427	1.418	1.435	1.419	1.395	1.412	1.425	1.388	1.427	1.401	1.409	1.397	1.396	1.403	1.428	1.406	1.409	1.408	1.395	1.425	1.405	1.404	1.406	1.415	1.42	1.38	1.409	1.392	1.392	1.388	1.41	1.428	1.429	1.423	1.407	1.417	1.4	1.404	1.395	1.41	1.417	1.426	1.416	1.433	1.409	1.392	1.425	1.421	1.405
22	1.434	1.412	1.426	1.407	1.412	1.391	1.418	1.416	1.418	1.413	1.401	1.402	1.41	1.42	1.412	1.4	1.427	1.401	1.391	1.42	1.407	1.405	1.41	1.413	1.408	1.398	1.422	1.394	1.404	1.406	1.413	1.432	1.428	1.41	1.424	1.417	1.407	1.407	1.397	1.423	1.422	1.426	1.414	1.438	1.419	1.41	1.423	1.416	1.408
23	1.496	1.475	1.454	1.497	1.469	1.456	1.469	1.457	1.481	1.486	1.501	1.483	1.523	1.489	1.492	1.492	1.552	1.537	1.513	1.571	1.527	1.557	1.55	1.553	1.573	1.56	1.597	1.574	1.583	1.622	1.623	1.665	1.643	1.656	1.63	1.648	1.661	1.685	1.683	1.687	1.693	1.708	1.727	1.74	1.72	1.739	1.757	1.771	1.716
24	1.443	1.464	1.443	1.442	1.435	1.419	1.43	1.418	1.43	1.44	1.43	1.423	1.437	1.417	1.426	1.424	1.443	1.441	1.415	1.453	1.428	1.419	1.433	1.429	1.44	1.429	1.453	1.413	1.433	1.436	1.436	1.453	1.437	1.437	1.435	1.431	1.427	1.424	1.419	1.426	1.431	1.444	1.429	1.446	1.433	1.419	1.431	1.425	1.413
0	1.423	1.454	1.448	1.441	1.416	1.419	1.439	1.427	1.432	1.435	1.431	1.429	1.439	1.434	1.442	1.436	1.448	1.436	1.43	1.473	1.44	1.445	1.438	1.446	1.44	1.42	1.45	1.428	1.439	1.437	1.426	1.443	1.449	1.447	1.437	1.433	1.434	1.428	1.43	1.428	1.443	1.442	1.421	1.448	1.43	1.411	1.437	1.423	1.411
25	1.414	1.404	1.444	1.43	1.393	1.401	1.421	1.397	1.426	1.408	1.425	1.392	1.385	1.411	1.416	1.415	1.408	1.408	1.404	1.433	1.417	1.412	1.415	1.428	1.417	1.397	1.416	1.403	1.414	1.401	1.421	1.44	1.445	1.448	1.434	1.447	1.42	1.439	1.429	1.448	1.45	1.46	1.447	1.462	1.454	1.44	1.461	1.456	1.448
0	1.412	1.389	1.436	1.384	1.376	1.368	1.406	1.4	1.394	1.403	1.391	1.382	1.388	1.396	1.396	1.399	1.413	1.403	1.387	1.412	1.403	1.401	1.401	1.401	1.402	1.391	1.409	1.395	1.397	1.408	1.411	1.42	1.421	1.401	1.412	1.397	1.391	1.399	1.393	1.4	1.41	1.423	1.399	1.421	1.411	1.394	1.412	1.396	1.386
26	1.493	1.485	1.449	1.501	1.473	1.457	1.496	1.457	1.497	1.482	1.496	1.488	1.513	1.516	1.52	1.512	1.531	1.52	1.506	1.567	1.571	1.56	1.603	1.563	1.61	1.569	1.633	1.631	1.62	1.677	1.686	1.749	1.722	1.752	1.717	1.717	1.723	1.753	1.794	1.803	1.783	1.797	1.843	1.853	1.902	1.859	1.946	1.987	2.011
27	1.399	1.373	1.447	1.376	1.366	1.362	1.417	1.425	1.397	1.411	1.402	1.386	1.396	1.382	1.409	1.396	1.418	1.399	1.387	1.404	1.403	1.396	1.393	1.408	1.404	1.393	1.404	1.395	1.406	1.402	1.404	1.428	1.424	1.402	1.409	1.394	1.4	1.39	1.387	1.404	1.404	1.425	1.405	1.433	1.41	1.395	1.411	1.394	1.395
28	1.445	1.49	1.469	1.478	1.463	1.437	1.47	1.45	1.483	1.478	1.455	1.466	1.477	1.465	1.482	1.463	1.488	1.513	1.472	1.518	1.503	1.512	1.538	1.506	1.535	1.51	1.548	1.534	1.546	1.575	1.567	1.625	1.594	1.605	1.607	1.588	1.615	1.614	1.634	1.654	1.672	1.661	1.685	1.712	1.714	1.715	1.734	1.757	1.741
0	1.417	1.457	1.434	1.433	1.424	1.403	1.421	1.404	1.413	1.43	1.412	1.41	1.422	1.401	1.404	1.396	1.42	1.434	1.402	1.435	1.425	1.426	1.433	1.413	1.434	1.418	1.433	1.4	1.415	1.443	1.434	1.449	1.432	1.432	1.423	1.422	1.432	1.428	1.425	1.424	1.444	1.445	1.428	1.44	1.446	1.423	1.428	1.442	1.414
29	1.68	1.63	1.714	1.595	1.658	1.55	1.755	1.699	1.647	1.727	1.605	1.612	1.682	1.643	1.677	1.599	1.665	1.66	1.653	1.689	1.677	1.624	1.654	1.691	1.704	1.663	1.699	1.657	1.676	1.719	1.702	1.724	1.747	1.703	1.714	1.696	1.697	1.709	1.701	1.758	1.726	1.792	1.754	1.847	1.783	1.817	1.809	1.785	1.854
30	1.675	1.605	1.751	1.584	1.624	1.532	1.708	1.696	1.665	1.712	1.623	1.601	1.657	1.667	1.65	1.632	1.62	1.653	1.689	1.629	1.681	1.631	1.639	1.667	1.699	1.693	1.662	1.613	1.636	1.686	1.701	1.752	1.753	1.705	1.742	1.678	1.694	1.7	1.691	1.749	1.729	1.73	1.759	1.839	1.738	1.764	1.763	1.734	1.763
31	1.408	1.468	1.444	1.438	1.419	1.408	1.424	1.417	1.419	1.425	1.408	1.415	1.434	1.407	1.431	1.411	1.426	1.435	1.405	1.45	1.429	1.427	1.442	1.426	1.447	1.423	1.453	1.418	1.444	1.454	1.452	1.473	1.461	1.466	1.464	1.458	1.466	1.469	1.471	1.471	1.491	1.493	1.491	1.517	1.502	1.496	1.509	1.509	1.494
32	1.41	1.446	1.432	1.436	1.416	1.409	1.426	1.404	1.405	1.422	1.409	1.402	1.413	1.4	1.418	1.409	1.416	1.425	1.404	1.432	1.42	1.428	1.424	1.426	1.435	1.414	1.437	1.412	1.431	1.436	1.443	1.463	1.459	1.454	1.448	1.445	1.449	1.447	1.443	1.451	1.471	1.479	1.471	1.491	1.482	1.467	1.492	1.486	1.477
33	1.692	1.631	1.648	1.548	1.594	1.563	1.635	1.657	1.628	1.648	1.589	1.592	1.626	1.636	1.625	1.59	1.656	1.648	1.661	1.668	1.603	1.617	1.639	1.655	1.681	1.671	1.652	1.612	1.654	1.683	1.686	1.673	1.679	1.665	1.672	1.667	1.672	1.707	1.656	1.709	1.694	1.734	1.716	1.783	1.688	1.708	1.772	1.712	1.717
0	1.531	1.539	1.526	1.477	1.6	1.39	1.41	1.522	1.412	1.452	1.385	1.527	1.392	1.421	1.484	1.434	1.421	1.481	1.446	1.413	1.435	1.461	1.426	1.445	1.468	1.408	1.452	1.408	1.466	1.47	1.397	1.466	1.462	1.443	1.473	1.442	1.43	1.47	1.442	1.464	1.439	1.439	1.431	1.464	1.46	1.401	1.538	1.42	1.432
34	1.467	1.485	1.466	1.47	1.462	1.426	1.462	1.445	1.459	1.459	1.457	1.462	1.471	1.456	1.473	1.465	1.472	1.489	1.454	1.496	1.495	1.486	1.499	1.468	1.505	1.474	1.521	1.491	1.5	1.542	1.534	1.557	1.55	1.563	1.552	1.548	1.56	1.571	1.594	1.573	1.609	1.611	1.616	1.644	1.621	1.635	1.64	1.661	1.64
35	1.429	1.454	1.471	1.468	1.452	1.44	1.453	1.445	1.428	1.442	1.43	1.447	1.433	1.442	1.46	1.446	1.472	1.447	1.424	1.436	1.459	1.452	1.452	1.457	1.468	1.461	1.459	1.461	1.466	1.487	1.487	1.497	1.519	1.507	1.545	1.542	1.529	1.555	1.547	1.589	1.576	1.601	1.614	1.634	1.654	1.644	1.672	1.682	1.658
36	1.413	1.427	1.461	1.434	1.418	1.417	1.435	1.457	1.433	1.424	1.416	1.439	1.442	1.447	1.425	1.429	1.45	1.426	1.425	1.442	1.473	1.441	1.461	1.463	1.467	1.428	1.461	1.446	1.462	1.439	1.481	1.466	1.496	1.479	1.487	1.497	1.481	1.493	1.488	1.514	1.521	1.561	1.52	1.538	1.545	1.543	1.545	1.584	1.549
37	1.445	1.431	1.439	1.445	1.438	1.419	1.461	1.43	1.454	1.443	1.433	1.435	1.452	1.445	1.459	1.444	1.457	1.448	1.44	1.471	1.468	1.457	1.473	1.451	1.474	1.446	1.477	1.475	1.472	1.477	1.484	1.518	1.516	1.51	1.51	1.503	1.494	1.526	1.575	1.664	1.766	1.913	2.012	2.14	2.196	2.207	2.275	2.263	2.278
0	1.657	1.636	1.699	1.582	1.545	1.569	1.615	1.621	1.647	1.611	1.611	1.632	1.661	1.62	1.628	1.616	1.654	1.641	1.647	1.661	1.642	1.649	1.65	1.667	1.678	1.666	1.705	1.663	1.696	1.651	1.731	1.726	1.73	1.718	1.69	1.741	1.732	1.718	1.701	1.791	1.726	1.786	1.79	1.829	1.769	1.793	1.839	1.812	1.789
38	1.37	1.482	1.455	1.444	1.442	1.424	1.403	1.423	1.418	1.429	1.401	1.411	1.428	1.412	1.439	1.41	1.434	1.437	1.403	1.43	1.424	1.446	1.412	1.423	1.422	1.409	1.439	1.422	1.428	1.413	1.421	1.46	1.433	1.438	1.446	1.438	1.424	1.426	1.425	1.451	1.424	1.437	1.422	1.44	1.462	1.413	1.481	1.438	1.409
39	1.42	1.452	1.441	1.425	1.416	1.41	1.424	1.414	1.421	1.419	1.399	1.418	1.427	1.401	1.417	1.406	1.442	1.429	1.413	1.443	1.43	1.421	1.429	1.423	1.448	1.419	1.443	1.417	1.434	1.448	1.452	1.466	1.457	1.456	1.456	1.446	1.463	1.465	1.451	1.457	1.49	1.491	1.488	1.505	1.508	1.496	1.499	1.503	1.505
0	1.431	1.414	1.448	1.426	1.395	1.39	1.426	1.417	1.421	1.413	1.411	1.402	1.412	1.419	1.424	1.414	1.426	1.431	1.411	1.437	1.427	1.416	1.425	1.434	1.438	1.414	1.439	1.42	1.435	1.424	1.433	1.466	1.458	1.449	1.45	1.439	1.438	1.438	1.428	1.454	1.461	1.475	1.447	1.486	1.454	1.439	1.472	1.46	1.449
40	1.522	1.5	1.518	1.532	1.496	1.492	1.504	1.49	1.512	1.492	1.513	1.496	1.485	1.499	1.489	1.5	1.517	1.498	1.499	1.51	1.51	1.506	1.51	1.524	1.534	1.504	1.521	1.501	1.531	1.53	1.535	1.564	1.56	1.559	1.56	1.573	1.562	1.583	1.577	1.595	1.62	1.631	1.637	1.661	1.665	1.646	1.69	1.697	1.698
41	1.515	1.522	1.522	1.519	1.475	1.493	1.52	1.511	1.544	1.498	1.508	1.499	1.492	1.514	1.509	1.506	1.535	1.52	1.502	1.53	1.518	1.543	1.547	1.572	1.564	1.551	1.578	1.562	1.589	1.612	1.618	1.669	1.673	1.692	1.689	1.708	1.734	1.758	1.756	1.8	1.829	1.879	1.86	1.908	1.955	1.99	2.055	2.085	2.117
0	2.203	1.977	1.773	1.911	1.756	1.745	1.863	1.989	1.968	NaN	NaN	NaN	NaN	NaN	NaN	NaN	NaN	NaN	NaN	NaN	NaN	NaN	NaN	NaN	NaN	NaN	NaN	NaN	NaN	NaN	NaN	NaN	NaN	NaN	NaN	NaN	NaN	NaN	NaN	NaN	NaN	NaN	NaN	NaN	NaN	NaN	NaN	NaN	NaN
0	1.387	1.392	NaN	NaN	NaN	NaN	NaN	NaN	NaN	NaN	NaN	NaN	NaN	NaN	NaN	NaN	NaN	NaN	NaN	NaN	NaN	NaN	NaN	NaN	NaN	NaN	NaN	NaN	NaN	NaN	NaN	NaN	NaN	NaN	NaN	NaN	NaN	NaN	NaN	NaN	NaN	NaN	NaN	NaN	NaN	NaN	NaN	NaN	NaN
0	2.309	1.732	NaN	NaN	NaN	NaN	NaN	NaN	NaN	NaN	NaN	NaN	NaN	NaN	NaN	NaN	NaN	NaN	NaN	NaN	NaN	NaN	NaN	NaN	NaN	NaN	NaN	NaN	NaN	NaN	NaN	NaN	NaN	NaN	NaN	NaN	NaN	NaN	NaN	NaN	NaN	NaN	NaN	NaN	NaN	NaN	NaN	NaN	NaN
42	1.422	1.434	1.434	1.431	1.403	1.387	1.413	1.411	1.411	1.423	1.396	1.419	1.409	1.407	1.424	1.396	1.42	1.423	1.405	1.435	1.421	1.423	1.426	1.409	1.429	1.408	1.436	1.412	1.416	1.433	1.436	1.448	1.451	1.434	1.428	1.424	1.43	1.436	1.44	1.433	1.45	1.448	1.453	1.466	1.447	1.44	1.455	1.444	1.44
43	1.435	1.428	1.44	1.432	1.396	1.412	1.428	1.41	1.421	1.409	1.427	1.398	1.42	1.418	1.421	1.413	1.438	1.429	1.408	1.431	1.412	1.418	1.431	1.431	1.423	1.412	1.429	1.419	1.43	1.424	1.435	1.457	1.454	1.448	1.445	1.442	1.427	1.439	1.428	1.439	1.447	1.469	1.446	1.464	1.463	1.434	1.473	1.456	1.452
0	1.92	1.928	1.934	NaN	NaN	NaN	NaN	NaN	NaN	NaN	NaN	NaN	NaN	NaN	NaN	NaN	NaN	NaN	NaN	NaN	NaN	NaN	NaN	NaN	NaN	NaN	NaN	NaN	NaN	NaN	NaN	NaN	NaN	NaN	NaN	NaN	NaN	NaN	NaN	NaN	NaN	NaN	NaN	NaN	NaN	NaN	NaN	NaN	NaN
44	1.4	1.434	1.432	1.403	1.372	1.417	1.394	1.382	1.382	1.379	1.398	1.371	1.401	1.392	1.41	1.402	1.411	1.389	1.369	1.409	1.409	1.402	1.414	1.421	1.418	1.397	1.427	1.418	1.417	1.425	1.433	1.463	1.451	1.452	1.454	1.448	1.449	1.461	1.44	1.46	1.446	1.466	1.465	1.475	1.488	1.466	1.489	1.479	1.476
45	1.442	1.455	1.429	1.437	1.402	1.393	1.417	1.406	1.418	1.419	1.402	1.412	1.407	1.409	1.426	1.4	1.42	1.424	1.4	1.435	1.426	1.422	1.419	1.395	1.429	1.39	1.43	1.406	1.413	1.423	1.43	1.448	1.44	1.425	1.434	1.43	1.421	1.43	1.431	1.431	1.44	1.446	1.45	1.479	1.463	1.453	1.468	1.446	1.446
46	1.515	1.503	1.487	1.502	1.488	1.459	1.487	1.486	1.492	1.476	1.516	1.464	1.485	1.469	1.488	1.493	1.469	1.486	1.452	1.484	1.476	1.472	1.465	1.5	1.479	1.485	1.454	1.467	1.49	1.475	1.484	1.493	1.485	1.497	1.479	1.492	1.463	1.477	1.465	1.485	1.488	1.5	1.488	1.507	1.501	1.483	1.51	1.509	1.481
0	NaN	NaN	NaN	NaN	NaN	NaN	NaN	NaN	NaN	NaN	NaN	NaN	NaN	NaN	NaN	NaN	NaN	NaN	NaN	NaN	NaN	NaN	NaN	NaN	NaN	NaN	NaN	NaN	NaN	NaN	NaN	NaN	NaN	NaN	NaN	NaN	NaN	NaN	NaN	NaN	NaN	NaN	NaN	NaN	NaN	NaN	NaN	NaN	NaN
47	1.478	1.48	1.482	1.43	1.428	1.463	1.461	1.461	1.453	1.47	1.45	1.458	1.463	1.501	1.471	1.481	1.488	1.477	1.475	1.503	1.466	1.47	1.496	1.507	1.493	1.491	1.504	1.489	1.489	1.51	1.516	1.547	1.526	1.514	1.546	1.538	1.541	1.515	1.536	1.573	1.563	1.595	1.585	1.621	1.566	1.56	1.624	1.618	1.594
48	1.417	1.426	1.437	1.419	1.414	1.414	1.427	1.414	1.423	1.422	1.399	1.407	1.414	1.414	1.413	1.41	1.422	1.419	1.399	1.426	1.424	1.428	1.418	1.42	1.413	1.413	1.427	1.399	1.424	1.43	1.43	1.444	1.447	1.43	1.427	1.438	1.424	1.422	1.415	1.44	1.433	1.45	1.439	1.459	1.453	1.441	1.454	1.431	1.43
0	1.524	1.524	1.472	1.484	1.454	1.468	1.466	1.472	1.473	1.463	1.477	1.473	1.456	1.463	1.472	1.468	1.502	1.466	1.461	1.487	1.494	1.507	1.49	1.485	1.502	1.446	1.502	1.474	1.485	1.476	1.489	1.485	1.497	1.48	1.487	1.487	1.465	1.481	1.487	1.456	1.501	1.519	1.478	1.517	1.477	1.495	1.481	1.495	1.461
49	1.431	1.435	1.43	1.427	1.405	1.413	1.446	1.43	1.42	1.429	1.418	1.423	1.441	1.428	1.449	1.437	1.451	1.44	1.426	1.461	1.462	1.465	1.461	1.464	1.474	1.446	1.488	1.477	1.477	1.492	1.493	1.527	1.531	1.528	1.532	1.521	1.521	1.541	1.536	1.557	1.546	1.568	1.566	1.589	1.603	1.556	1.602	1.571	1.591
50	1.42	1.481	1.462	1.44	1.384	1.431	1.41	1.413	1.39	1.392	1.404	1.375	1.412	1.407	1.415	1.415	1.428	1.376	1.372	1.42	1.425	1.419	1.426	1.427	1.438	1.394	1.428	1.421	1.395	1.429	1.418	1.436	1.436	1.442	1.438	1.441	1.457	1.443	1.416	1.439	1.439	1.443	1.434	1.457	1.476	1.438	1.48	1.464	1.456
51	1.484	1.48	1.471	1.433	1.397	1.455	1.487	1.476	1.481	1.439	1.476	1.474	1.448	1.479	1.489	1.477	1.498	1.508	1.479	1.481	1.46	1.484	1.489	1.532	1.498	1.472	1.515	1.497	1.487	1.506	1.53	1.543	1.491	1.513	1.501	1.499	1.509	1.509	1.501	1.521	1.535	1.55	1.542	1.555	1.508	1.477	1.557	1.538	1.519
52	1.433	1.417	1.428	1.406	1.389	1.399	1.413	1.396	1.403	1.389	1.389	1.401	1.402	1.397	1.401	1.394	1.412	1.399	1.383	1.413	1.417	1.408	1.409	1.408	1.417	1.397	1.422	1.402	1.402	1.424	1.415	1.436	1.427	1.42	1.418	1.417	1.409	1.419	1.413	1.413	1.43	1.435	1.429	1.453	1.436	1.425	1.434	1.417	1.415
0	1.42	1.411	1.418	1.409	1.396	1.399	1.415	1.406	1.411	1.411	1.397	1.401	1.412	1.418	1.411	1.414	1.424	1.409	1.397	1.421	NaN	NaN	NaN	NaN	NaN	NaN	NaN	NaN	NaN	NaN	NaN	NaN	NaN	NaN	NaN	NaN	NaN	NaN	NaN	NaN	NaN	NaN	NaN	NaN	NaN	NaN	NaN	NaN	NaN
0	1.426	1.459	1.442	1.427	1.379	1.429	1.427	1.409	1.4	1.389	1.405	1.382	1.403	1.411	1.432	1.405	1.422	1.402	1.385	1.417	1.415	1.418	1.431	1.42	1.429	1.399	1.431	1.41	1.389	1.417	1.416	1.448	1.425	1.434	1.441	1.425	1.433	1.425	1.415	1.439	1.412	1.432	1.417	1.437	1.443	1.42	1.433	1.413	1.427
0	1.426	1.428	1.448	1.42	1.405	1.414	1.432	1.407	1.43	1.412	1.416	1.409	1.422	1.406	1.416	1.411	1.428	1.418	1.395	1.426	1.411	1.415	1.408	1.415	1.413	1.394	1.43	1.402	1.413	1.411	1.419	1.438	1.427	1.424	1.425	1.429	1.426	1.423	1.412	1.431	1.428	1.445	1.424	1.444	1.435	1.42	1.439	1.425	1.414
53	1.405	1.397	1.409	1.402	1.388	1.396	1.403	1.382	1.392	1.385	1.394	1.397	1.415	1.389	1.393	1.4	1.398	1.396	1.395	1.412	1.407	1.408	1.407	1.418	1.413	1.392	1.42	1.417	1.419	1.411	1.412	1.424	1.432	1.419	1.427	1.426	1.405	1.411	1.412	1.433	1.428	1.446	1.428	1.439	1.462	1.437	1.477	1.452	1.451
54	1.44	1.431	1.441	1.418	1.394	1.402	1.425	1.416	1.407	1.403	1.404	1.414	1.408	1.407	1.424	1.407	1.424	1.422	1.405	1.435	1.428	1.424	1.428	1.428	1.431	1.422	1.444	1.424	1.429	1.436	1.445	1.46	1.461	1.45	1.457	1.452	1.446	1.449	1.457	1.457	1.47	1.481	1.476	1.502	1.493	1.479	1.497	1.479	1.477
55	1.492	1.568	1.517	1.469	1.382	1.523	1.415	1.453	1.386	1.42	1.435	1.39	1.413	1.433	1.454	1.466	1.483	1.406	1.377	1.427	1.427	1.442	1.461	1.461	1.472	1.384	1.45	1.412	1.411	1.456	1.437	1.477	1.456	1.463	1.467	1.484	1.486	1.494	1.432	1.481	1.446	1.483	1.46	1.49	1.527	1.48	1.494	1.499	1.512
56	1.431	1.424	1.425	1.409	1.387	1.404	1.41	1.408	1.394	1.386	1.393	1.396	1.396	1.399	1.409	1.39	1.415	1.391	1.39	1.416	1.42	1.416	1.403	1.406	1.41	1.391	1.42	1.409	1.406	1.419	1.415	1.429	1.426	1.418	1.42	1.426	1.415	1.429	1.422	1.42	1.44	1.452	1.444	1.477	1.452	1.445	1.457	1.441	1.441
0	1.412	1.469	1.452	1.426	1.365	1.44	1.419	1.414	1.383	1.379	1.396	1.358	1.399	1.382	1.405	1.411	1.417	1.378	1.36	1.408	1.419	1.414	1.413	1.414	1.429	1.379	1.43	1.397	1.382	1.411	1.398	1.428	1.42	1.422	1.42	1.426	1.438	1.425	1.39	1.437	1.413	1.431	1.413	1.414	1.436	1.414	1.425	1.419	1.407
57	1.504	1.499	1.521	1.486	1.501	1.47	1.523	1.517	1.527	1.554	1.531	1.535	1.577	1.577	1.608	1.604	1.611	1.627	1.644	1.681	1.689	1.68	1.718	1.718	1.729	1.737	1.762	1.774	1.785	1.807	1.843	1.894	1.919	1.91	1.968	1.971	1.943	1.986	2.049	2.162	2.185	2.285	2.3	2.306	2.322	2.265	2.308	2.246	2.259
58	1.431	1.428	1.432	1.413	1.403	1.398	1.419	1.406	1.409	1.41	1.406	1.405	1.411	1.405	1.419	1.416	1.422	1.411	1.4	1.428	1.428	1.422	1.417	1.415	1.416	1.409	1.426	1.416	1.416	1.418	1.428	1.44	1.44	1.434	1.439	1.432	1.413	1.426	1.426	1.434	1.439	1.458	1.439	1.469	1.453	1.44	1.456	1.44	1.436
59	1.412	1.413	1.417	1.411	1.388	1.388	1.412	1.386	1.4	1.389	1.396	1.402	1.409	1.397	1.398	1.402	1.411	1.409	1.401	1.419	1.411	1.418	1.419	1.42	1.427	1.401	1.436	1.426	1.437	1.441	1.447	1.471	1.468	1.462	1.474	1.481	1.476	1.477	1.481	1.516	1.519	1.539	1.527	1.546	1.554	1.513	1.557	1.528	1.531
60	1.437	1.436	1.454	1.435	1.434	1.431	1.443	1.415	1.427	1.427	1.42	1.425	1.443	1.429	1.441	1.438	1.447	1.433	1.421	1.439	1.434	1.445	1.436	1.443	1.444	1.43	1.457	1.447	1.451	1.453	1.453	1.472	1.462	1.457	1.46	1.453	1.444	1.446	1.445	1.461	1.462	1.479	1.465	1.48	1.484	1.478	1.518	1.46	1.465
61	1.421	1.445	1.45	1.408	1.377	1.41	1.423	1.407	1.395	1.397	1.4	1.378	1.414	1.404	1.412	1.411	1.416	1.397	1.378	1.397	1.418	1.41	1.409	1.409	1.412	1.384	1.418	1.401	1.39	1.416	1.409	1.421	1.415	1.422	1.422	1.416	1.417	1.412	1.393	1.422	1.395	1.425	1.403	1.422	1.429	1.403	1.422	1.397	1.396
62	1.487	1.489	1.491	1.494	1.461	1.485	1.51	1.49	1.483	1.489	1.487	1.467	1.492	1.49	1.526	1.533	1.537	1.538	1.531	1.58	1.582	1.576	1.606	1.591	1.636	1.584	1.623	1.642	1.634	1.648	1.69	1.701	1.727	1.757	1.766	1.754	1.75	1.749	1.758	1.798	1.809	1.835	1.852	1.896	1.935	1.87	1.974	2.041	2.131
63	1.509	1.501	1.528	1.501	1.509	1.468	1.54	1.493	1.509	1.519	1.496	1.536	1.536	1.536	1.589	1.581	1.581	1.592	1.582	1.631	1.636	1.627	1.651	1.658	1.653	1.67	1.717	1.703	1.744	1.734	1.765	1.785	1.815	1.803	1.832	1.843	1.839	1.855	1.896	1.925	1.897	1.983	1.981	2.044	2.108	2.17	2.224	2.247	2.261
64	1.43	1.475	1.465	1.438	1.384	1.452	1.422	1.41	1.395	1.399	1.41	1.387	1.424	1.401	1.42	1.423	1.43	1.395	1.381	1.418	1.425	1.42	1.426	1.418	1.433	1.398	1.432	1.411	1.401	1.423	1.415	1.436	1.42	1.44	1.43	1.424	1.429	1.421	1.399	1.43	1.419	1.437	1.422	1.445	1.453	1.432	1.448	1.431	1.43
65	1.492	1.483	1.503	1.485	1.469	1.49	1.521	1.489	1.495	1.482	1.492	1.465	1.496	1.486	1.532	1.531	1.541	1.54	1.536	1.59	1.574	1.606	1.61	1.605	1.632	1.622	1.645	1.651	1.65	1.693	1.718	1.759	1.762	1.774	1.814	1.818	1.851	1.848	1.88	1.939	1.916	1.995	2.005	2.139	2.202	2.237	2.285	2.226	2.262
0	1.442	1.477	1.455	1.431	1.463	1.421	1.437	1.42	1.434	1.43	1.429	1.426	1.424	1.432	1.444	1.424	1.43	1.43	NaN	NaN	NaN	NaN	NaN	NaN	NaN	NaN	NaN	NaN	NaN	NaN	NaN	NaN	NaN	NaN	NaN	NaN	NaN	NaN	NaN	NaN	NaN	NaN	NaN	NaN	NaN	NaN	NaN	NaN	NaN
66	1.44	1.448	1.457	1.444	1.434	1.435	1.44	1.434	1.437	1.429	1.432	1.437	1.426	1.426	1.434	1.421	1.448	1.422	1.418	1.425	1.431	1.43	1.419	1.423	1.433	1.41	1.443	1.437	1.445	1.446	1.447	1.461	1.454	1.44	1.447	1.447	1.426	1.429	1.442	1.461	1.435	1.459	1.442	1.455	1.471	1.442	1.452	1.438	1.436
0	1.463	1.495	1.497	1.427	1.396	1.496	1.392	1.404	1.413	1.403	1.415	1.374	1.445	1.373	1.426	1.413	1.421	1.412	1.36	1.422	1.434	1.436	1.411	1.423	1.418	1.375	1.419	1.421	1.379	1.412	1.403	NaN	NaN	NaN	NaN	NaN	NaN	NaN	NaN	NaN	NaN	NaN	NaN	NaN	NaN	NaN	NaN	NaN	NaN
0	1.448	1.477	1.478	1.45	1.434	1.423	1.453	1.415	1.439	1.435	1.422	1.429	1.437	1.434	1.442	1.436	1.411	1.437	1.403	1.446	1.431	1.452	1.43	1.436	1.441	1.437	1.457	1.418	1.441	1.452	1.472	1.451	1.453	1.46	1.441	1.447	1.433	1.42	1.409	1.449	1.443	1.459	1.449	1.46	1.468	1.445	1.458	1.436	1.427
67	1.428	1.423	1.431	1.409	1.404	1.4	1.427	1.402	1.4	1.408	1.399	1.397	1.411	1.403	1.421	1.406	1.418	1.417	1.398	1.423	1.418	1.414	1.406	1.414	1.419	1.406	1.428	1.412	1.419	1.424	1.424	1.44	1.443	1.428	1.438	1.437	1.427	1.43	1.428	1.442	1.442	1.464	1.449	1.472	1.467	1.455	1.473	1.452	1.462
68	1.417	1.446	1.457	1.409	1.4	1.426	1.428	1.41	1.379	1.408	1.412	1.393	1.43	1.399	1.448	1.443	1.454	1.43	1.413	1.455	1.462	1.475	1.466	1.492	1.513	1.489	1.55	1.547	1.571	1.62	1.626	1.697	1.727	1.753	1.785	1.82	1.865	1.893	1.939	2.017	2.135	2.271	2.305	2.405	NaN	NaN	NaN	NaN	NaN
69	1.431	1.411	1.43	1.396	1.393	1.411	1.418	1.398	1.394	1.396	1.401	1.4	1.406	1.396	1.412	1.396	1.414	1.411	1.404	1.427	1.428	1.425	1.411	1.429	1.428	1.423	1.445	1.432	1.444	1.454	1.446	1.476	1.472	1.462	1.475	1.485	1.471	1.487	1.484	1.491	1.516	1.541	1.528	1.559	1.56	1.561	1.571	1.566	1.57
0	1.429	1.441	1.453	1.426	1.397	1.403	1.422	1.396	1.418	1.415	1.404	1.399	1.405	1.399	1.421	1.419	1.427	1.405	1.382	1.417	1.411	1.412	1.407	1.409	1.42	1.403	1.441	1.398	1.419	1.42	1.417	1.452	1.453	1.438	1.45	1.434	1.439	1.436	1.433	1.457	1.444	1.466	1.487	1.481	1.487	1.551	1.567	1.561	1.556
70	1.453	1.455	1.46	1.447	1.431	1.442	1.434	1.428	1.435	1.424	1.437	1.419	1.431	1.43	1.449	1.444	1.474	1.445	1.42	1.449	1.459	1.463	1.454	1.466	1.455	1.45	1.468	1.467	1.46	1.476	1.486	1.504	1.503	1.498	1.502	1.49	1.492	1.499	1.496	1.523	1.531	1.548	1.534	1.549	1.542	1.527	1.57	1.555	1.559
0	1.459	1.445	1.456	1.452	1.437	1.436	1.443	1.425	1.451	1.452	1.442	1.447	1.457	1.442	1.463	1.448	1.472	1.463	1.452	1.459	1.47	1.457	1.451	1.471	1.473	1.451	1.48	1.459	1.469	1.485	1.479	1.513	1.496	1.479	1.493	1.496	1.487	1.473	1.492	1.516	1.503	1.532	1.521	1.539	1.534	1.512	1.552	1.553	1.537
71	1.42	1.4	1.428	1.412	1.398	1.399	1.408	1.397	1.412	1.4	1.401	1.399	1.403	1.396	1.403	1.401	1.422	1.4	1.392	1.41	1.403	1.408	1.398	1.402	1.404	1.403	1.42	1.391	1.403	1.41	1.408	1.418	1.415	1.408	1.406	1.406	1.396	1.392	1.388	1.405	1.394	1.417	1.404	1.414	1.415	1.393	1.413	1.394	1.396
72	1.415	1.414	1.434	1.429	1.407	1.411	1.422	1.399	1.422	1.412	1.408	1.404	1.407	1.41	1.411	1.416	1.419	1.418	1.404	1.426	1.421	1.417	1.412	1.418	1.421	1.417	1.435	1.421	1.43	1.442	1.431	1.457	1.442	1.446	1.44	1.444	1.431	1.437	1.438	1.458	1.448	1.465	1.453	1.47	1.469	1.447	1.472	1.458	1.452
0	1.514	1.514	1.503	1.497	1.486	1.475	1.5	1.474	1.472	1.477	1.484	1.489	1.473	1.498	1.477	1.48	1.492	1.47	1.449	1.499	1.492	1.498	1.469	1.479	1.483	1.468	1.491	1.479	1.47	1.483	1.498	1.514	1.494	1.505	1.506	1.47	1.48	1.493	1.47	1.501	1.495	1.514	1.497	1.519	1.505	1.481	1.504	1.499	1.476
73	1.464	1.47	1.469	1.466	1.45	1.44	1.472	1.436	1.448	1.434	1.441	1.435	1.456	1.455	1.46	1.446	1.462	1.439	1.447	1.472	1.475	1.488	1.466	1.457	1.466	1.442	1.458	1.456	1.46	1.473	1.478	1.507	1.497	1.497	1.491	1.492	1.487	1.484	1.505	1.535	1.532	1.55	1.526	1.556	1.552	1.542	1.564	1.574	1.569
74	1.446	1.443	1.449	1.445	1.433	1.43	1.45	1.436	1.432	1.423	1.441	1.431	1.432	1.447	1.443	1.43	1.461	1.428	1.426	1.448	1.448	1.443	1.437	1.453	1.455	1.434	1.474	1.456	1.464	1.469	1.47	1.505	1.499	1.495	1.499	1.487	1.475	1.485	1.506	1.516	1.524	1.558	1.538	1.568	1.562	1.548	1.576	1.573	1.566
75	1.451	1.454	1.468	1.433	1.437	1.432	1.438	1.417	1.438	1.43	1.434	1.422	1.415	1.435	1.424	1.431	1.446	1.424	1.414	1.436	1.434	1.448	1.439	1.434	1.439	1.429	1.449	1.44	1.435	1.439	1.439	1.456	1.45	1.447	1.439	1.437	1.429	1.422	1.428	1.446	1.439	1.455	1.441	1.463	1.451	1.441	1.457	1.432	1.44
76	1.452	1.48	1.451	1.45	1.441	1.432	1.456	1.43	1.448	1.443	1.457	1.462	1.443	1.456	1.474	1.455	1.474	1.448	1.453	1.493	1.478	1.491	1.479	1.498	1.489	1.477	1.502	1.494	1.511	1.531	1.509	1.562	1.549	1.532	1.532	1.537	1.515	1.535	1.532	1.591	1.559	1.59	1.6	1.608	1.603	1.579	1.632	1.607	1.612
77	1.411	1.41	1.424	1.41	1.4	1.403	1.416	1.399	1.405	1.404	1.4	1.401	1.412	1.401	1.413	1.416	1.423	1.422	1.407	1.431	1.431	1.438	1.431	1.442	1.443	1.442	1.471	1.451	1.477	1.482	1.49	1.518	1.515	1.508	1.514	1.537	1.525	1.535	1.542	1.561	1.573	1.6	1.584	1.616	1.615	1.607	1.646	1.624	1.626
0	1.411	1.42	1.43	1.401	1.4	1.394	1.417	1.397	1.406	1.404	1.397	1.403	1.403	1.399	1.41	1.402	1.413	1.403	1.384	1.408	1.412	1.415	1.4	1.402	1.407	1.395	1.428	1.404	1.408	1.423	1.413	1.44	1.427	1.42	1.423	1.427	1.414	1.412	1.417	1.435	1.438	1.45	1.442	1.453	1.457	1.446	1.464	1.449	1.444
0	1.466	1.47	1.449	1.439	1.427	1.421	1.451	1.432	1.433	1.425	1.42	1.427	1.43	1.441	1.435	1.434	1.453	1.428	1.412	1.45	1.448	1.43	1.426	1.442	1.437	1.422	1.453	1.43	1.441	1.449	1.44	1.467	1.452	1.438	1.452	1.436	1.416	1.445	1.428	1.445	1.45	1.461	1.438	1.468	1.463	1.438	1.458	1.422	1.423
78	1.448	1.474	1.456	1.451	1.428	1.449	1.464	1.439	1.453	1.435	1.441	1.446	1.45	1.455	1.465	1.469	1.487	1.461	1.455	1.509	1.487	1.484	1.476	1.505	1.507	1.488	1.528	1.516	1.545	1.554	1.559	1.582	1.579	1.563	1.594	1.574	1.573	1.598	1.605	1.633	1.642	1.678	1.665	1.684	1.668	1.635	1.682	1.671	1.663
79	1.422	1.418	1.42	1.413	1.402	1.395	1.42	1.394	1.415	1.403	1.393	1.397	1.404	1.39	1.403	1.387	1.408	1.395	1.383	1.407	1.405	1.401	1.391	1.39	1.4	1.377	1.407	1.387	1.388	1.41	1.395	1.428	1.406	1.393	1.405	1.399	1.388	1.383	1.382	1.412	1.403	1.411	1.403	1.417	1.409	1.391	1.404	1.396	1.381
80	1.451	1.455	1.456	1.458	1.441	1.446	1.459	1.441	1.453	1.439	1.454	1.437	1.444	1.436	1.452	1.444	1.461	1.441	1.427	1.463	1.452	1.457	1.443	1.449	1.456	1.445	1.463	1.454	1.458	1.47	1.463	1.495	1.482	1.48	1.474	1.482	1.474	1.485	1.488	1.503	1.504	1.52	1.514	1.53	1.52	1.51	1.534	1.517	1.516
81	1.443	1.456	1.452	1.451	1.436	1.443	1.458	1.434	1.449	1.432	1.452	1.445	1.452	1.441	1.452	1.448	1.459	1.439	1.435	1.454	1.451	1.45	1.44	1.444	1.444	1.448	1.456	1.447	1.46	1.473	1.455	1.484	1.469	1.467	1.467	1.474	1.453	1.457	1.458	1.464	1.471	1.485	1.48	1.494	1.473	1.464	1.491	1.477	1.479
0	1.41	1.412	1.413	1.413	1.394	1.406	1.415	1.402	1.409	1.399	1.396	1.394	1.401	1.402	1.401	1.401	1.409	1.405	1.387	1.408	1.406	1.412	1.4	1.402	1.398	1.397	1.419	1.393	1.41	1.412	1.412	1.434	1.412	1.41	1.404	1.414	1.396	1.404	1.392	1.408	1.405	1.414	1.409	1.419	1.419	1.392	1.417	1.398	1.385
82	1.413	1.408	1.408	1.394	1.382	1.382	1.404	1.384	1.395	1.377	1.392	1.391	1.411	1.38	1.416	1.399	1.413	1.405	1.384	1.426	1.419	1.432	1.411	1.415	1.431	1.411	1.452	1.424	1.446	1.45	1.453	1.477	1.47	1.486	1.472	1.476	1.471	1.477	1.484	1.497	1.502	1.527	1.522	1.552	1.553	1.537	1.561	1.547	1.56
83	1.428	1.408	1.409	1.396	1.392	1.383	1.39	1.381	1.4	1.379	1.387	1.378	1.403	1.374	1.402	1.399	1.4	1.403	1.379	1.405	1.404	1.418	1.399	1.399	1.416	1.405	1.434	1.405	1.419	1.426	1.43	1.454	1.442	1.445	1.44	1.462	1.446	1.453	1.455	1.478	1.469	1.497	1.49	1.507	1.506	1.515	1.526	1.513	1.524
84	1.418	1.415	1.426	1.407	1.408	1.419	1.417	1.398	1.417	1.404	1.406	1.402	1.408	1.41	1.417	1.405	1.411	1.409	1.385	1.421	1.417	1.417	1.402	1.406	1.417	1.394	1.426	1.407	1.415	1.428	1.416	1.446	1.426	1.422	1.424	1.427	1.42	1.421	1.419	1.44	1.442	1.461	1.44	1.458	1.454	1.442	1.458	1.457	1.438
85	1.432	1.47	1.454	1.444	1.434	1.42	1.438	1.411	1.424	1.417	1.427	1.427	1.437	1.429	1.424	1.441	1.443	1.421	1.407	1.441	1.427	1.431	1.424	1.434	1.445	1.434	1.445	1.428	1.456	1.469	1.459	1.467	1.472	1.479	1.469	1.46	1.445	1.468	1.472	1.49	1.497	1.497	1.494	1.533	1.519	1.5	1.533	1.509	1.515
86	1.418	1.415	1.416	1.397	1.399	1.398	1.39	1.391	1.402	1.373	1.371	1.361	1.406	1.375	1.385	1.375	1.381	1.378	1.363	1.386	1.394	1.371	1.393	1.384	1.401	1.391	1.427	1.408	1.42	1.433	1.429	1.456	1.449	1.463	1.463	1.477	1.472	1.48	1.484	1.504	1.514	1.547	1.528	1.549	1.56	1.567	1.585	1.56	1.587
87	1.416	1.399	1.421	1.401	1.402	1.397	1.401	1.395	1.397	1.393	1.39	1.392	1.405	1.389	1.403	1.398	1.402	1.392	1.371	1.414	1.405	1.403	1.394	1.398	1.413	1.4	1.422	1.39	1.411	1.415	1.406	1.429	1.429	1.415	1.42	1.431	1.412	1.415	1.418	1.44	1.434	1.453	1.435	1.455	1.459	1.444	1.454	1.436	1.448
88	1.448	1.45	1.456	1.466	1.426	1.42	1.442	1.434	1.438	1.429	1.435	1.43	1.423	1.441	1.43	1.423	1.458	1.43	1.413	1.452	1.453	1.442	1.439	1.463	1.448	1.448	1.464	1.459	1.479	1.479	1.488	1.512	1.513	1.516	1.522	1.519	1.513	1.534	1.536	1.575	1.585	1.601	1.588	1.623	1.622	1.624	1.654	1.645	1.651
0	1.418	1.48	1.464	1.454	1.437	1.419	1.445	1.432	1.44	1.43	1.418	1.435	1.433	1.43	1.42	1.417	1.449	1.436	1.414	1.436	1.436	1.442	1.43	1.443	1.453	1.439	1.454	1.453	1.458	1.491	1.489	1.485	1.493	1.507	1.497	1.509	1.487	1.496	1.514	1.537	1.551	1.555	1.544	1.578	1.587	1.569	1.603	1.579	1.593
0	1.413	1.412	1.45	1.415	1.404	1.408	1.423	1.403	1.417	1.407	1.411	1.395	1.414	1.405	1.411	1.405	1.414	1.413	1.395	1.419	1.423	1.417	1.415	1.409	1.415	1.399	1.445	1.421	1.432	1.444	1.438	1.46	1.458	1.443	1.456	1.448	NaN	NaN	NaN	NaN	NaN	NaN	NaN	NaN	NaN	NaN	NaN	NaN	NaN
89	1.443	1.45	1.441	1.442	1.416	1.43	1.435	1.415	1.418	1.418	1.411	1.421	1.416	1.43	1.418	1.425	1.437	1.431	1.408	1.441	1.428	1.431	1.426	1.438	1.433	1.439	1.467	1.445	1.454	1.488	1.48	1.49	1.496	1.503	1.503	1.507	1.502	1.511	1.512	1.549	1.552	1.577	1.573	1.607	1.613	1.603	1.637	1.64	1.642
90	1.433	1.444	1.441	1.425	1.421	1.415	1.43	1.406	1.417	1.405	1.399	1.415	1.409	1.418	1.432	1.42	1.428	1.418	1.408	1.44	1.423	1.429	1.408	1.43	1.417	1.421	1.442	1.433	1.436	1.452	1.441	1.464	1.444	1.453	1.447	1.438	1.437	1.437	1.446	1.463	1.462	1.484	1.47	1.494	1.495	1.484	1.518	1.502	1.496
91	1.447	1.471	1.446	1.447	1.43	1.435	1.433	1.422	1.44	1.425	1.426	1.43	1.425	1.427	1.424	1.43	1.445	1.432	1.397	1.442	1.419	1.436	1.411	1.442	1.438	1.443	1.455	1.435	1.44	1.461	1.447	1.467	1.457	1.475	1.454	1.452	1.436	1.45	1.459	1.467	1.467	1.476	1.466	1.5	1.485	1.471	1.495	1.476	1.481
0	1.438	1.444	1.448	1.427	1.42	1.416	1.415	1.411	1.413	1.407	1.409	1.405	1.425	1.411	1.431	1.426	1.425	1.431	1.401	1.42	1.431	1.422	1.418	1.421	1.425	1.422	1.433	1.417	1.42	1.423	1.429	1.441	1.442	1.434	1.448	1.444	1.433	1.437	1.424	1.445	1.453	1.471	1.451	1.47	1.467	1.449	1.48	1.45	1.46
0	1.424	1.435	1.441	1.436	1.417	1.412	1.413	1.401	1.423	1.418	1.399	1.408	1.412	1.414	1.419	1.424	1.426	1.42	1.398	1.419	1.423	1.428	1.406	1.427	1.423	1.405	1.426	1.397	1.421	1.422	1.429	1.44	1.434	1.424	1.43	1.434	1.419	1.433	1.417	1.434	1.434	1.448	1.429	1.454	1.443	1.433	1.455	1.436	1.43
92	1.422	1.426	1.418	1.411	1.4	1.405	1.415	1.396	1.4	1.392	1.396	1.39	1.413	1.389	1.401	1.404	1.404	1.395	1.376	1.406	1.395	1.399	1.392	1.387	1.398	1.382	1.405	1.391	1.405	1.391	1.402	1.42	1.401	1.403	1.408	1.4	1.39	1.403	1.394	1.409	1.399	1.413	1.402	1.421	1.416	1.4	1.409	1.395	1.399
93	1.42	1.429	1.428	1.422	1.403	1.407	1.416	1.401	1.417	1.409	1.408	1.402	1.41	1.415	1.412	1.405	1.424	1.41	1.385	1.42	1.408	1.415	1.401	1.415	1.412	1.4	1.42	1.415	1.411	1.428	1.423	1.441	1.432	1.435	1.43	1.433	1.408	1.421	1.415	1.434	1.432	1.449	1.433	1.452	1.444	1.432	1.459	1.441	1.443
0	1.461	1.481	1.459	1.475	1.437	1.447	1.447	1.447	1.452	1.439	1.441	1.437	1.45	1.445	1.447	1.438	1.455	1.439	1.42	1.456	1.451	1.448	1.441	1.452	1.446	1.44	1.456	1.444	1.448	1.464	1.456	1.469	1.461	1.466	1.461	1.447	1.431	1.446	1.435	1.458	1.455	1.465	1.442	1.466	1.464	1.449	1.456	1.44	1.436
94	1.421	1.425	1.434	1.427	1.404	1.415	1.425	1.41	1.413	1.419	1.4	1.41	1.407	1.415	1.404	1.39	1.421	1.404	1.391	1.414	1.416	1.409	1.412	1.402	1.416	1.401	1.417	1.411	1.413	1.433	1.409	1.427	1.425	1.419	1.404	1.412	1.409	1.403	1.395	1.417	1.407	1.42	1.415	1.424	1.424	1.395	1.414	1.414	1.408
0	1.447	1.461	1.448	1.436	1.443	1.433	1.445	1.408	1.434	1.421	1.422	1.425	1.436	1.427	1.422	1.432	1.434	1.437	1.418	1.458	1.444	1.448	1.436	1.459	1.459	1.457	1.467	1.463	1.481	1.505	1.498	1.518	1.518	1.528	1.546	1.54	1.538	1.548	1.566	1.6	1.608	1.614	1.62	1.667	1.666	1.66	1.694	1.696	NaN
95	1.449	1.477	1.47	1.478	1.446	1.447	1.457	1.452	1.464	1.434	1.432	1.447	1.455	1.458	1.46	1.476	1.48	1.471	1.442	1.477	1.484	1.462	1.45	1.476	1.464	1.472	1.485	1.469	1.476	1.488	1.497	1.493	1.504	1.48	1.498	1.49	1.468	1.486	1.488	1.492	1.501	1.524	1.506	1.523	1.524	1.508	1.53	1.513	1.496
0	1.461	1.478	1.456	1.479	1.44	1.454	1.463	1.453	1.455	1.429	1.438	1.436	1.446	1.438	1.45	1.45	1.462	1.453	1.425	1.464	1.444	1.459	1.435	1.454	1.448	1.446	1.467	1.444	1.457	1.474	1.461	1.478	1.475	1.477	1.479	1.464	1.453	1.452	1.46	NaN	NaN	NaN	NaN	NaN	NaN	NaN	NaN	NaN	NaN
96	1.572	1.561	1.571	1.584	1.592	1.569	1.568	1.547	1.588	1.547	1.557	1.552	1.565	1.554	1.571	1.556	1.565	1.564	1.564	1.582	1.547	1.56	1.569	1.582	1.566	1.546	1.596	1.553	1.57	1.565	1.549	1.566	1.575	1.562	1.559	1.569	1.565	1.577	1.574	1.564	1.575	1.592	1.543	1.584	1.571	1.571	1.598	1.583	1.561
97	1.445	1.432	1.436	1.449	1.411	1.431	1.442	1.42	1.436	1.422	1.418	1.429	1.432	1.421	1.43	1.431	1.451	1.442	1.403	1.444	1.441	1.447	1.433	1.44	1.468	1.449	1.483	1.478	1.468	1.491	1.485	1.5	1.511	1.515	1.525	1.518	1.511	1.516	1.519	1.54	1.551	1.579	1.562	1.602	1.608	1.575	1.606	1.597	1.61
98	1.474	1.452	1.438	1.492	1.432	1.453	1.439	1.442	1.495	1.402	1.421	1.438	1.431	1.435	1.419	1.43	1.467	1.462	1.423	1.442	1.45	1.443	1.431	1.459	1.448	1.426	1.451	1.441	1.42	1.443	1.453	1.443	1.461	1.444	1.461	1.466	1.432	1.468	1.444	1.453	1.479	1.478	1.47	1.475	1.463	1.462	1.49	1.457	1.452
0	1.444	1.446	1.446	1.468	1.43	1.466	1.437	1.419	1.469	1.433	1.405	1.431	1.428	1.42	1.428	1.445	1.438	1.442	1.429	1.451	1.46	1.441	1.422	1.435	1.425	1.434	NaN	NaN	NaN	NaN	NaN	NaN	NaN	NaN	NaN	NaN	NaN	NaN	NaN	NaN	NaN	NaN	NaN	NaN	NaN	NaN	NaN	NaN	NaN
99	1.465	1.481	1.477	1.496	1.439	1.449	1.466	1.449	1.498	1.427	1.439	1.454	1.47	1.47	1.457	1.459	1.469	1.465	1.443	1.471	1.477	1.459	1.465	1.488	1.465	1.45	1.476	1.473	1.458	1.48	1.485	1.48	1.495	1.464	1.482	1.497	1.461	1.493	1.484	1.491	1.5	1.509	1.492	1.51	1.504	1.497	1.506	1.491	1.486
100	1.404	1.404	1.398	1.408	1.386	1.395	1.4	1.386	1.392	1.385	1.381	1.384	1.392	1.389	1.39	1.389	1.409	1.399	1.381	1.412	1.395	1.406	1.393	1.406	1.39	1.396	1.415	1.396	1.405	1.421	1.413	1.435	1.43	1.433	1.437	1.425	1.419	1.424	1.427	1.445	1.447	1.459	1.45	1.466	1.459	1.446	1.471	1.472	1.466
101	1.404	1.413	1.418	1.421	1.395	1.401	1.416	1.404	1.422	1.389	1.406	1.391	1.401	1.408	1.397	1.403	1.421	1.416	1.386	1.416	1.406	1.408	1.397	1.417	1.399	1.391	1.407	1.403	1.387	1.406	1.411	1.414	1.418	1.396	1.418	1.414	1.389	1.402	1.396	1.413	1.415	1.413	1.407	1.422	1.417	1.413	1.412	1.401	1.403
0	1.412	1.418	1.418	1.411	1.396	1.414	1.406	1.408	1.427	1.405	1.405	1.413	1.4	1.42	1.398	1.405	1.425	1.423	1.385	1.417	1.425	1.409	1.406	1.415	1.415	1.409	1.422	1.405	1.409	1.41	1.429	1.435	1.425	1.419	1.435	1.431	1.406	1.42	1.413	1.422	1.427	1.426	1.426	1.433	1.429	1.416	1.432	1.409	1.409
102	1.411	1.417	1.425	1.427	1.396	1.404	1.413	1.395	1.417	1.4	1.388	1.387	1.4	1.406	1.402	1.401	1.412	1.408	1.383	1.413	1.409	1.402	1.398	1.407	1.396	1.39	1.413	1.389	1.391	1.406	1.41	1.417	1.413	1.402	1.415	1.409	1.396	1.403	1.391	1.405	1.409	1.42	1.407	1.415	1.414	1.403	1.416	1.395	1.392
103	1.42	1.423	1.411	1.41	1.402	1.399	1.411	1.402	1.409	1.398	1.403	1.405	1.402	1.407	1.406	1.402	1.422	1.415	1.39	1.425	1.42	1.424	1.421	1.436	1.428	1.422	1.443	1.438	1.448	1.463	1.458	1.477	1.48	1.475	1.49	1.477	1.476	1.48	1.489	1.509	1.514	1.537	1.522	1.545	1.55	1.532	1.567	1.561	1.563
104	1.486	1.511	1.411	1.415	1.383	1.479	1.416	1.405	1.442	1.395	1.397	1.422	1.416	1.4	1.423	1.384	1.386	1.445	1.389	1.435	1.416	1.392	1.513	1.429	1.424	1.441	1.476	1.435	1.385	1.415	1.458	1.469	1.417	1.444	1.461	1.493	1.513	1.483	1.469	1.501	1.492	1.483	1.502	1.556	1.553	1.532	1.591	1.536	1.552
0	1.436	1.445	1.462	1.465	1.445	1.427	1.422	1.427	1.457	1.427	1.427	1.418	1.446	1.455	1.441	1.432	1.454	1.427	1.403	1.456	1.449	1.444	1.45	1.441	1.439	1.435	1.452	1.447	1.442	1.459	1.449	1.469	1.462	1.441	1.443	1.439	1.426	1.457	1.428	1.443	1.434	1.456	1.459	1.464	1.445	1.431	1.447	1.441	1.432
0	1.449	1.445	1.46	1.451	NaN	NaN	NaN	NaN	NaN	NaN	NaN	NaN	NaN	NaN	NaN	NaN	NaN	NaN	NaN	NaN	NaN	NaN	NaN	NaN	NaN	NaN	NaN	NaN	NaN	NaN	NaN	NaN	NaN	NaN	NaN	NaN	NaN	NaN	NaN	NaN	NaN	NaN	NaN	NaN	NaN	NaN	NaN	NaN	NaN
105	1.395	1.408	1.412	1.414	1.384	1.388	1.404	1.394	1.4	1.389	1.385	1.378	1.394	1.392	1.39	1.393	1.405	1.39	1.375	1.394	1.391	1.394	1.388	1.395	1.395	1.379	1.405	1.394	1.406	1.405	1.41	1.429	1.42	1.414	1.414	1.408	1.397	1.4	1.398	1.419	1.416	1.421	1.405	1.424	1.429	1.407	1.428	1.408	1.412
106	1.425	1.446	1.466	1.445	1.428	1.407	1.419	1.424	1.433	1.41	1.426	1.404	1.434	1.444	1.416	1.429	1.429	1.431	1.418	1.454	1.45	1.435	1.442	1.434	1.428	1.426	1.445	1.439	1.452	1.453	1.445	1.471	1.476	1.433	1.445	1.445	1.44	1.45	1.422	1.437	1.443	1.455	1.441	1.472	1.462	1.427	1.462	1.442	1.428
107	1.443	1.436	1.447	1.442	1.417	1.44	1.439	1.404	1.451	1.41	1.424	1.409	1.428	1.431	1.429	1.417	1.455	1.453	1.418	1.447	1.451	1.429	1.43	1.438	1.443	1.43	1.455	1.436	1.441	1.456	1.462	1.495	1.479	1.483	1.489	1.504	1.507	1.511	1.509	1.535	1.542	1.545	1.55	1.584	1.581	1.589	1.616	1.583	1.596
108	1.4	1.418	1.422	1.422	1.398	1.401	1.407	1.394	1.415	1.394	1.391	1.392	1.405	1.407	1.403	1.398	1.404	1.407	1.386	1.412	1.41	1.397	1.4	1.409	1.396	1.398	1.415	1.397	1.396	1.41	1.408	1.421	1.416	1.406	1.417	1.415	1.398	1.404	1.393	1.412	1.408	1.422	1.404	1.423	1.417	1.398	1.417	1.397	1.396
109	1.414	1.416	1.422	1.397	1.39	1.399	1.407	1.393	1.399	1.403	1.385	1.396	1.403	1.399	1.408	1.398	1.42	1.413	1.392	1.419	1.414	1.42	1.422	1.427	1.419	1.419	1.446	1.423	1.438	1.445	1.454	1.47	1.458	1.459	1.459	1.464	1.47	1.464	1.462	1.489	1.486	1.495	1.492	1.509	1.512	1.494	1.522	1.503	1.507
0	1.412	1.405	1.412	1.421	1.394	1.399	1.417	1.391	1.408	1.387	1.385	1.381	1.392	1.393	1.397	1.393	1.401	1.397	1.38	1.406	1.404	1.395	1.393	1.406	1.388	1.387	1.413	1.4	1.399	1.406	1.411	1.42	1.413	1.406	1.42	1.418	1.409	1.407	1.409	1.421	1.42	1.434	1.421	1.438	1.433	1.42	1.435	1.42	1.416
110	1.401	1.409	1.422	1.41	1.401	1.393	1.402	1.391	1.399	1.387	1.388	1.382	1.404	1.397	1.39	1.389	1.402	1.386	1.375	1.399	1.396	1.395	1.39	1.399	1.4	1.39	1.414	1.402	1.407	1.415	1.423	1.448	1.425	1.431	1.431	1.437	1.43	1.431	1.437	1.46	1.471	1.494	1.488	1.516	1.528	1.523	1.561	1.567	1.603
0	1.466	1.5	1.412	1.404	1.415	1.481	1.418	1.46	1.425	1.441	1.388	1.422	1.383	1.445	1.426	1.429	1.449	1.462	1.448	1.393	1.413	1.388	1.457	1.436	1.443	1.376	1.399	1.381	1.418	1.367	1.436	1.45	1.399	1.423	1.391	1.361	1.4	1.416	1.422	1.398	1.331	1.409	1.394	1.453	1.396	1.401	1.434	1.378	1.413
0	1.418	1.428	1.426	1.433	1.409	1.416	1.413	1.427	1.418	1.41	1.411	1.41	1.416	1.413	1.419	1.415	1.424	1.412	1.383	1.426	1.409	1.412	1.407	1.42	1.419	1.401	1.422	1.409	1.431	1.432	NaN	NaN	NaN	NaN	NaN	NaN	NaN	NaN	NaN	NaN	NaN	NaN	NaN	NaN	NaN	NaN	NaN	NaN	NaN
0	1.605	1.621	1.601	1.596	1.59	1.534	1.575	1.595	1.598	1.551	1.573	1.588	1.593	1.552	1.57	1.59	1.556	1.563	1.522	1.618	1.586	1.587	1.571	1.582	1.597	1.565	1.574	1.572	1.637	1.621	1.603	1.639	1.58	1.619	1.585	1.566	1.571	1.595	1.574	1.604	1.594	1.603	1.591	1.603	1.639	1.618	1.617	1.589	1.626
111	1.464	1.442	1.486	1.423	1.43	1.46	1.449	1.458	1.456	1.455	1.416	1.431	1.446	1.407	1.446	1.438	1.468	1.446	1.417	1.449	1.472	1.447	1.44	1.465	1.456	1.44	1.466	1.465	1.484	1.481	1.49	1.504	1.477	1.484	1.485	1.499	1.503	1.493	1.52	1.541	1.546	1.576	1.574	1.63	1.646	1.681	1.81	1.92	2.052
112	1.436	1.436	1.471	1.441	1.438	1.432	1.438	1.431	1.443	1.425	1.435	1.426	1.428	1.446	1.449	1.427	1.446	1.442	1.416	1.453	1.453	1.443	1.432	1.445	1.447	1.434	1.463	1.44	1.463	1.455	1.467	1.482	1.476	1.464	1.47	1.474	1.465	1.47	1.465	1.478	1.478	1.492	1.496	1.519	1.505	1.492	1.499	1.496	1.492
113	1.432	1.422	1.434	1.416	1.417	1.409	1.416	1.409	1.415	1.405	1.417	1.4	1.411	1.411	1.402	1.411	1.429	1.408	1.392	1.421	1.415	1.416	1.412	1.421	1.424	1.415	1.434	1.42	1.426	1.42	1.439	1.453	1.449	1.438	1.442	1.441	1.43	1.431	1.422	1.437	1.449	1.443	1.434	1.467	1.452	1.432	1.457	1.443	1.438
114	1.42	1.458	1.448	1.45	1.433	1.432	1.42	1.429	1.434	1.414	1.416	1.409	1.425	1.439	1.409	1.444	1.436	1.436	1.409	1.45	1.449	1.427	1.435	1.403	1.429	1.406	1.434	1.426	1.438	1.445	1.444	1.45	1.456	1.447	1.455	1.439	1.442	1.442	1.422	1.454	1.432	1.459	1.439	1.473	1.445	1.424	1.476	1.44	1.444
115	1.42	1.418	1.417	1.41	1.409	1.393	1.417	1.391	1.402	1.399	1.387	1.385	1.389	1.393	1.4	1.394	1.41	1.393	1.383	1.418	1.397	1.396	1.402	1.408	1.394	1.388	1.417	1.403	1.412	1.411	1.415	1.425	1.425	1.413	1.416	1.417	1.414	1.414	1.409	1.422	1.423	1.443	1.425	1.449	1.445	1.434	1.447	1.431	1.43
0	1.517	1.558	1.633	1.634	1.596	1.538	1.598	1.594	1.593	1.539	1.612	1.578	1.607	1.557	1.594	1.584	1.589	1.612	1.57	1.609	1.599	1.634	1.578	1.621	1.625	1.571	1.581	1.616	1.647	1.63	1.617	1.662	1.624	1.584	1.631	1.632	1.648	1.62	1.626	1.64	1.644	1.68	1.63	1.647	1.663	1.648	1.64	1.636	1.689
116	1.442	1.446	1.451	1.439	1.424	1.435	1.438	1.43	1.429	1.423	1.44	1.431	1.425	1.441	1.437	1.438	1.444	1.434	1.411	1.449	1.445	1.436	1.436	1.451	1.446	1.422	1.465	1.442	1.454	1.451	1.456	1.48	1.474	1.461	1.467	1.471	1.457	1.462	1.462	1.469	1.471	1.493	1.486	1.507	1.498	1.486	1.496	1.483	1.494
0	1.415	1.417	1.419	1.411	1.419	1.403	1.417	1.4	1.408	1.401	1.399	1.395	1.393	1.399	1.4	1.403	1.411	1.401	1.392	1.417	1.403	1.405	1.397	1.401	1.398	1.391	1.414	1.398	1.406	1.407	1.402	1.425	1.42	1.413	1.413	1.401	1.403	1.397	1.39	1.406	1.408	1.42	1.398	1.419	1.412	1.394	1.413	1.39	1.389
0	1.415	1.434	1.429	1.415	1.415	1.4	1.407	1.398	1.411	1.41	1.404	1.398	1.414	1.409	1.417	1.412	1.411	1.404	1.388	1.421	1.411	1.413	1.407	1.404	1.394	1.406	1.42	1.399	1.401	1.417	1.415	1.428	1.419	1.415	1.418	1.406	1.412	1.41	1.39	1.418	1.414	1.427	1.409	1.432	1.424	1.397	1.428	1.402	1.402
0	1.509	1.487	1.52	1.508	1.499	1.502	1.51	1.511	1.517	1.508	1.512	1.497	1.516	1.53	1.521	1.527	1.535	1.515	1.511	1.544	1.518	1.497	1.511	1.536	1.52	1.505	1.528	NaN	NaN	NaN	NaN	NaN	NaN	NaN	NaN	NaN	NaN	NaN	NaN	NaN	NaN	NaN	NaN	NaN	NaN	NaN	NaN	NaN	NaN
117	1.438	1.447	1.445	1.437	1.443	1.433	1.419	1.426	1.443	1.417	1.427	1.419	1.434	1.427	1.436	1.44	1.441	1.437	1.415	1.447	1.436	1.438	1.437	1.418	1.426	1.421	1.445	1.425	1.438	1.447	1.435	1.461	1.451	1.454	1.441	1.438	1.427	1.436	1.415	1.446	1.439	1.448	1.435	1.454	1.442	1.424	1.452	1.431	1.436
118	1.411	1.419	1.413	1.403	1.403	1.394	1.397	1.395	1.412	1.388	1.397	1.403	1.402	1.406	1.404	1.404	1.413	1.399	1.382	1.421	1.42	1.41	1.41	1.409	1.413	1.411	1.431	1.404	1.421	1.431	1.437	1.458	1.449	1.447	1.445	1.446	1.442	1.456	1.436	1.464	1.46	1.482	1.474	1.496	1.49	1.473	1.499	1.491	1.482
119	1.496	1.544	1.519	1.495	1.538	1.509	1.498	1.501	1.545	1.485	1.506	1.499	1.527	1.54	1.523	1.516	1.55	1.501	1.496	1.542	1.545	1.515	1.519	1.54	1.545	1.505	1.523	1.527	1.57	1.556	1.585	1.611	1.581	1.554	1.569	1.574	1.564	1.567	1.559	1.586	1.578	1.621	1.575	1.614	1.621	1.611	1.593	1.614	1.593
120	1.431	1.442	1.439	1.42	1.437	1.43	1.398	1.404	1.418	1.418	1.42	1.417	1.418	1.411	1.419	1.424	1.429	1.431	1.408	1.443	1.431	1.44	1.432	1.439	1.431	1.424	1.447	1.425	1.453	1.44	1.455	1.455	1.46	1.45	1.438	1.425	1.431	1.446	1.431	1.44	1.43	1.458	1.435	1.452	1.438	1.437	1.458	1.442	1.445
121	1.413	1.413	1.418	1.404	1.411	1.404	1.404	1.39	1.404	1.395	1.397	1.401	1.406	1.399	1.408	1.411	1.414	1.402	1.385	1.413	1.407	1.411	1.413	1.4	1.414	1.398	1.429	1.402	1.41	1.422	1.425	1.436	1.434	1.434	1.427	1.428	1.42	1.429	1.42	1.435	1.443	1.455	1.444	1.464	1.463	1.448	1.467	1.45	1.451
122	1.432	1.467	1.466	1.442	1.443	1.469	1.474	1.432	1.434	1.443	1.422	1.428	1.461	1.423	1.472	1.403	1.459	1.443	1.421	1.439	1.444	1.433	1.448	1.441	1.452	1.43	1.472	1.439	1.464	1.471	1.484	1.505	1.519	1.513	1.514	1.512	1.528	1.521	1.544	1.557	1.562	1.599	1.616	1.753	1.871	1.995	2.162	2.242	2.264
123	1.433	1.435	1.433	1.427	1.434	1.418	1.428	1.419	1.434	1.416	1.42	1.418	1.436	1.434	1.441	1.438	1.459	1.436	1.423	1.466	1.465	1.449	1.457	1.471	1.473	1.464	1.489	1.476	1.497	1.502	1.504	1.536	1.535	1.53	1.531	1.533	1.527	1.532	1.538	1.567	1.566	1.592	1.581	1.61	1.607	1.589	1.618	1.61	1.617
124	1.411	1.452	1.426	1.419	1.406	1.415	1.422	1.394	1.43	1.408	1.407	1.403	1.412	1.406	1.407	1.393	1.427	1.424	1.411	1.432	1.425	1.431	1.43	1.429	1.424	1.418	1.434	1.412	1.43	1.438	1.429	1.46	1.447	1.448	1.438	1.446	1.436	1.434	1.436	1.431	1.439	1.442	1.429	1.456	1.437	1.431	1.459	1.431	1.444
0	1.422	1.447	1.451	1.451	1.441	1.425	1.439	1.419	1.437	1.421	1.431	1.422	1.427	1.423	1.425	1.442	1.449	1.426	1.42	1.46	NaN	NaN	NaN	NaN	NaN	NaN	NaN	NaN	NaN	NaN	NaN	NaN	NaN	NaN	NaN	NaN	NaN	NaN	NaN	NaN	NaN	NaN	NaN	NaN	NaN	NaN	NaN	NaN	NaN
125	1.416	1.448	1.432	1.423	1.421	1.419	1.427	1.399	1.428	1.42	1.397	1.404	1.429	1.409	1.42	1.415	1.415	1.409	1.404	1.423	1.419	1.426	1.434	1.422	1.417	1.424	1.453	1.435	1.446	1.435	1.447	1.47	1.46	1.467	1.462	1.453	1.47	1.468	1.48	1.482	1.496	1.49	1.49	1.523	1.505	1.495	1.528	1.503	1.52
0	NaN	NaN	NaN	NaN	NaN	NaN	NaN	NaN	NaN	NaN	NaN	NaN	NaN	NaN	NaN	NaN	NaN	NaN	NaN	NaN	NaN	NaN	NaN	NaN	NaN	NaN	NaN	NaN	NaN	NaN	NaN	NaN	NaN	NaN	NaN	NaN	NaN	NaN	NaN	NaN	NaN	NaN	NaN	NaN	NaN	NaN	NaN	NaN	NaN
126	1.422	1.463	1.449	1.418	1.441	1.451	1.434	1.413	1.437	1.417	1.409	1.391	1.436	1.422	1.418	1.394	1.427	1.419	1.419	1.439	1.449	1.425	1.424	1.432	1.423	1.419	1.462	1.445	1.444	1.453	1.458	1.502	1.477	1.475	1.481	1.491	1.494	1.48	1.492	1.492	1.518	1.536	1.54	1.56	1.578	1.568	1.621	1.597	1.616
0	1.48	1.475	1.504	1.496	1.455	1.466	1.476	1.461	1.46	1.47	1.453	1.457	1.462	1.457	1.479	1.479	1.491	1.478	1.444	1.491	1.463	1.486	1.47	1.478	1.476	1.477	1.499	1.494	1.503	1.51	1.493	1.504	1.527	1.527	1.514	1.519	1.513	1.52	1.511	1.53	1.536	1.545	1.541	1.562	1.552	1.539	1.557	1.543	1.542
0	1.389	1.404	1.402	1.392	1.392	1.39	1.395	1.389	1.386	1.373	1.38	1.376	1.39	1.391	1.387	1.393	1.404	1.387	1.377	1.393	1.395	1.397	1.399	1.406	1.41	1.409	1.426	1.407	1.421	1.419	1.421	1.449	1.442	1.446	1.46	1.502	1.57	1.623	1.578	1.559	1.574	1.557	1.552	1.568	1.585	1.56	1.625	1.613	1.637
0	1.417	1.433	1.428	1.428	1.415	1.389	1.396	1.401	1.402	1.395	1.406	1.407	1.413	1.406	1.424	1.418	1.426	1.405	1.393	1.423	1.414	1.42	1.431	1.427	1.41	1.41	1.431	1.404	1.422	1.418	1.434	1.433	1.418	1.433	1.402	1.409	1.39	1.402	1.401	1.436	1.415	1.438	1.396	1.423	1.412	1.398	1.424	1.403	1.408
127	1.431	1.441	1.446	1.422	1.433	1.43	1.429	1.411	1.431	1.423	1.417	1.416	1.428	1.431	1.44	1.431	1.454	1.432	1.424	1.454	1.45	1.448	1.442	1.451	1.454	1.451	1.469	1.448	1.469	1.466	1.473	1.491	1.494	1.481	1.485	1.485	1.48	1.488	1.484	1.497	1.507	1.518	1.501	1.529	1.526	1.511	1.529	1.514	1.515
128	1.439	1.454	1.464	1.472	1.43	1.429	1.441	1.416	1.425	1.416	1.429	1.429	1.408	1.424	1.427	1.427	1.442	1.427	1.405	1.445	1.426	1.434	1.431	1.439	1.424	1.421	1.451	1.438	1.43	1.446	1.438	1.453	1.453	1.453	1.446	1.442	1.439	1.443	1.437	1.463	1.442	1.474	1.454	1.48	1.47	1.457	1.473	1.463	1.445
0	1.422	1.429	1.418	1.413	1.399	1.412	1.411	1.4	1.414	1.409	1.406	1.401	1.401	1.399	NaN	NaN	NaN	NaN	NaN	NaN	NaN	NaN	NaN	NaN	NaN	NaN	NaN	NaN	NaN	NaN	NaN	NaN	NaN	NaN	NaN	NaN	NaN	NaN	NaN	NaN	NaN	NaN	NaN	NaN	NaN	NaN	NaN	NaN	NaN
129	1.474	1.475	1.536	1.487	1.477	1.455	1.508	1.492	1.476	1.454	1.472	1.474	1.448	1.427	1.49	1.473	1.495	1.472	1.452	1.475	1.463	1.471	1.467	1.468	1.459	1.467	1.497	1.478	1.492	1.508	1.498	1.496	1.514	1.52	1.506	1.502	1.5	1.509	1.486	1.524	1.507	1.531	1.53	1.544	1.546	1.515	1.553	1.521	1.528
130	1.407	1.425	1.423	1.393	1.427	1.384	1.415	1.416	1.47	1.423	1.44	1.426	1.42	1.421	1.433	1.425	1.441	1.419	1.406	1.465	1.435	1.426	1.416	1.429	1.418	1.41	1.438	1.412	1.423	1.45	1.437	1.441	1.457	1.442	1.435	1.433	1.424	1.435	1.442	1.453	1.448	1.472	1.46	1.49	1.479	1.464	1.506	1.486	1.488
131	1.395	1.401	1.395	1.392	1.398	1.374	1.38	1.394	1.398	1.377	1.389	1.377	1.366	1.365	1.389	1.395	1.386	1.4	1.384	1.364	1.373	1.379	1.371	1.396	1.361	1.388	1.394	1.383	1.368	1.388	1.379	1.393	1.375	1.378	1.391	1.37	1.387	1.382	1.375	1.388	1.381	1.395	1.399	1.386	1.4	1.386	1.398	1.393	1.383
0	1.348	1.447	1.496	1.372	1.396	1.314	1.414	1.305	1.414	1.327	1.394	1.438	1.376	1.41	1.372	1.453	1.407	1.371	1.465	1.358	1.294	1.317	NaN	NaN	NaN	NaN	NaN	NaN	NaN	NaN	NaN	NaN	NaN	NaN	NaN	NaN	NaN	NaN	NaN	NaN	NaN	NaN	NaN	NaN	NaN	NaN	NaN	NaN	NaN
132	1.413	1.467	1.516	1.415	1.41	1.396	1.394	1.395	1.392	1.367	1.402	1.394	1.16	1.381	1.389	1.39	1.375	1.422	1.407	1.326	1.218	1.381	1.233	1.399	1.206	1.173	1.432	1.368	1.453	1.428	1.413	1.435	1.422	1.406	1.405	1.228	1.446	1.591	1.401	1.42	1.371	1.431	1.43	1.441	1.43	1.447	1.395	1.476	1.417
133	1.437	1.418	1.461	1.431	1.402	1.413	1.422	1.412	1.393	1.388	1.384	1.39	1.184	1.37	1.405	1.397	1.39	1.394	1.389	1.344	1.238	1.401	1.24	1.39	1.224	1.236	1.437	1.394	1.398	1.437	1.426	1.442	1.445	1.429	1.41	1.267	1.45	1.611	1.419	1.417	1.437	1.449	1.452	1.448	1.46	1.464	1.455	1.491	1.455
134	1.496	1.466	1.502	1.469	1.451	1.443	1.451	1.455	1.448	1.422	1.43	1.439	1.269	1.42	1.474	1.433	1.42	1.444	1.41	1.39	1.309	1.415	1.324	1.421	1.296	1.304	1.449	1.43	1.414	1.45	1.452	1.467	1.461	1.442	1.435	1.321	1.485	1.573	1.443	1.442	1.468	1.475	1.498	1.467	1.494	1.501	1.48	1.513	1.466
0	1.494	1.471	1.488	1.464	1.444	1.426	1.464	1.467	1.476	1.434	1.446	1.45	1.352	1.437	1.462	1.438	1.463	1.431	1.419	1.406	1.388	1.435	1.392	1.44	1.361	1.384	1.447	1.43	1.405	1.462	1.44	1.462	1.446	1.438	1.42	1.371	1.458	1.496	1.434	1.432	1.448	1.459	1.462	1.444	1.462	1.469	1.474	1.479	1.445
135	1.405	1.418	1.434	1.409	1.415	1.389	1.399	1.408	1.417	1.407	1.428	1.415	1.409	1.398	1.432	1.427	1.436	1.441	1.429	1.41	1.419	1.414	1.431	1.417	1.428	1.439	1.451	1.422	1.414	1.45	1.424	1.445	1.44	1.448	1.442	1.431	1.452	1.457	1.437	1.44	1.459	1.45	1.462	1.457	1.468	1.461	1.467	1.471	1.463
136	1.424	1.406	1.415	1.384	1.402	1.389	1.388	1.409	1.397	1.409	1.398	1.398	1.401	1.399	1.411	1.41	1.432	1.435	1.41	1.401	1.419	1.404	1.415	1.422	1.411	1.429	1.429	1.418	1.394	1.425	1.404	1.426	1.422	1.421	1.43	1.41	1.433	1.428	1.421	1.418	1.438	1.423	1.434	1.415	1.442	1.424	1.421	1.424	1.409
0	NaN	NaN	NaN	NaN	NaN	NaN	NaN	NaN	NaN	NaN	NaN	NaN	NaN	NaN	NaN	NaN	NaN	NaN	NaN	NaN	NaN	NaN	NaN	NaN	NaN	NaN	NaN	NaN	NaN	NaN	NaN	NaN	NaN	NaN	NaN	NaN	NaN	NaN	NaN	NaN	NaN	NaN	NaN	NaN	NaN	NaN	NaN	NaN	NaN
0	NaN	NaN	NaN	NaN	NaN	NaN	NaN	NaN	NaN	NaN	NaN	NaN	NaN	NaN	NaN	NaN	NaN	NaN	NaN	NaN	NaN	NaN	NaN	NaN	NaN	NaN	NaN	NaN	NaN	NaN	NaN	NaN	NaN	NaN	NaN	NaN	NaN	NaN	NaN	NaN	NaN	NaN	NaN	NaN	NaN	NaN	NaN	NaN	NaN
137	1.463	1.439	1.44	1.428	1.447	1.422	1.448	1.426	1.416	1.435	1.423	1.429	1.446	1.427	1.461	1.434	1.453	1.462	1.438	1.426	1.455	1.426	1.449	1.465	1.442	1.466	1.46	1.451	1.418	1.459	1.456	1.48	1.456	1.456	1.479	1.447	1.487	1.462	1.467	1.456	1.48	1.457	1.476	1.47	1.483	1.472	1.47	1.495	1.469
0	1.416	1.404	1.424	1.411	1.421	1.402	1.413	1.39	1.406	1.4	1.418	1.411	1.411	1.381	1.435	1.41	1.414	1.424	1.409	1.395	1.435	1.411	1.415	1.423	1.408	1.423	1.429	1.419	1.397	1.435	1.429	1.426	1.432	1.436	1.441	1.434	1.447	1.45	1.453	1.445	1.463	1.451	1.472	1.458	1.495	1.478	1.489	1.502	1.488
0	1.397	1.409	1.426	1.406	1.421	1.402	1.411	1.378	1.39	1.387	1.414	1.406	1.401	1.385	1.446	1.426	1.42	1.429	1.42	1.405	1.459	1.422	1.43	1.446	1.439	1.449	1.454	1.46	1.447	1.49	1.498	1.521	1.513	1.533	1.541	1.528	1.561	1.571	1.579	1.578	1.606	1.612	1.648	1.652	1.699	1.704	1.724	1.762	NaN
0	NaN	NaN	NaN	NaN	NaN	NaN	NaN	NaN	NaN	NaN	NaN	NaN	NaN	NaN	NaN	NaN	NaN	NaN	NaN	NaN	NaN	NaN	NaN	NaN	NaN	NaN	NaN	NaN	NaN	NaN	NaN	NaN	NaN	NaN	NaN	NaN	NaN	NaN	NaN	NaN	NaN	NaN	NaN	NaN	NaN	NaN	NaN	NaN	NaN
138	1.42	1.428	1.419	1.407	1.412	1.407	1.399	1.416	1.417	1.412	1.426	1.416	1.412	1.419	1.44	1.427	1.456	1.455	1.445	1.414	1.439	1.439	1.45	1.449	1.442	1.471	1.475	1.452	1.44	1.482	1.465	1.484	1.475	1.488	1.481	1.469	1.502	1.497	1.489	1.489	1.512	1.509	1.523	1.508	1.532	1.532	1.536	1.532	1.529
0	NaN	NaN	NaN	NaN	NaN	NaN	NaN	NaN	NaN	NaN	NaN	NaN	NaN	NaN	NaN	NaN	NaN	NaN	NaN	NaN	NaN	NaN	NaN	NaN	NaN	NaN	NaN	NaN	NaN	NaN	NaN	NaN	NaN	NaN	NaN	NaN	NaN	NaN	NaN	NaN	NaN	NaN	NaN	NaN	NaN	NaN	NaN	NaN	NaN
0	1.413	1.402	1.412	1.39	1.4	1.391	1.396	1.404	1.397	1.405	1.396	1.387	1.388	1.395	1.411	1.397	1.424	1.422	1.407	1.383	1.399	1.396	1.407	1.408	1.404	1.425	1.414	1.406	1.39	1.43	1.416	1.424	1.415	1.42	1.428	1.412	1.442	1.434	1.413	1.408	1.438	1.423	1.436	1.42	1.448	1.423	1.431	1.442	1.422
139	1.425	1.431	1.443	1.414	1.409	1.391	1.41	1.412	1.399	1.388	1.406	1.399	1.169	1.381	1.429	1.404	1.39	1.387	1.414	1.356	1.264	1.406	1.265	1.419	1.263	1.277	1.451	1.423	1.417	1.456	1.456	1.456	1.463	1.441	1.444	1.294	1.493	1.637	1.459	1.459	1.472	1.493	1.491	1.479	1.489	1.505	1.49	1.522	1.48
140	1.453	1.427	1.472	1.451	1.475	1.422	1.477	1.415	1.442	1.438	1.469	1.458	1.454	1.417	1.489	1.468	1.466	1.467	1.457	1.442	1.497	1.451	1.478	1.473	1.478	1.472	1.476	1.49	1.473	1.497	1.486	1.519	1.497	1.512	1.519	1.491	1.537	1.53	1.537	1.532	1.532	1.531	1.552	1.54	1.568	1.559	1.56	1.579	1.559
141	1.405	1.411	1.427	1.409	1.416	1.397	1.414	1.396	1.402	1.397	1.414	1.402	1.397	1.388	1.428	1.421	1.425	1.428	1.43	1.403	1.438	1.423	1.432	1.452	1.431	1.458	1.463	1.45	1.441	1.484	1.477	1.497	1.487	1.503	1.498	1.492	1.521	1.517	1.522	1.521	1.544	1.546	1.567	1.555	1.581	1.573	1.586	1.598	1.585
0	1.431	1.431	1.453	1.416	1.4	1.402	1.403	1.421	1.396	1.393	1.385	1.397	1.225	1.365	1.415	1.397	1.384	1.383	1.39	1.35	1.278	1.392	1.272	1.407	1.269	1.281	1.42	1.398	1.399	1.424	1.414	1.426	1.428	1.41	1.416	1.29	1.447	1.538	1.412	1.401	1.426	1.428	1.433	1.42	1.435	1.438	1.438	1.456	1.426
142	1.424	1.444	1.426	1.4	1.412	1.391	1.408	1.403	1.419	1.406	1.425	1.4	1.397	1.415	1.428	1.417	1.434	1.426	1.406	1.391	1.413	1.413	1.425	1.429	1.402	1.432	1.427	1.415	1.398	1.436	1.411	1.43	1.427	1.43	1.428	1.412	1.426	1.435	1.42	1.422	1.433	1.432	1.445	1.427	1.445	1.44	1.436	1.443	1.431
143	1.413	1.444	1.416	1.411	1.4	1.395	1.39	1.402	1.413	1.412	1.42	1.404	1.41	1.428	1.433	1.426	1.438	1.453	1.425	1.404	1.423	1.422	1.425	1.416	1.417	1.452	1.446	1.437	1.421	1.462	1.437	1.464	1.463	1.469	1.449	1.458	1.488	1.481	1.459	1.476	1.494	1.486	1.509	1.49	1.512	1.51	1.513	1.525	1.518
0	1.431	1.43	1.436	1.423	1.415	1.4	1.409	1.412	1.41	1.405	1.422	1.403	1.336	1.388	1.42	1.416	1.408	1.416	1.408	1.376	1.369	1.407	1.366	1.418	1.349	1.356	1.415	1.41	1.386	1.427	1.411	1.429	1.415	1.412	1.413	1.355	1.44	1.483	1.426	1.418	1.44	1.444	1.448	1.428	1.467	1.447	NaN	NaN	NaN
144	1.461	1.456	1.472	1.43	1.438	1.445	1.447	1.424	1.412	1.441	1.416	1.416	1.428	1.416	1.461	1.435	1.477	1.468	1.456	1.43	1.452	1.452	1.472	1.482	1.439	1.479	1.474	1.461	1.424	1.491	1.474	1.515	1.463	1.496	1.51	1.487	1.525	1.514	1.503	1.499	1.531	1.522	1.529	1.52	1.552	1.537	1.564	1.583	1.555
0	1.423	1.433	1.433	1.404	1.409	1.406	1.401	1.418	1.411	1.387	1.414	1.4	1.323	1.391	1.416	1.419	1.4	1.414	1.406	1.388	1.367	1.423	1.387	1.431	1.359	1.391	1.458	1.439	1.439	1.478	1.467	1.477	1.48	1.48	1.502	1.44	1.543	1.59	1.545	1.553	1.577	1.614	1.649	1.661	1.741	1.821	1.837	1.5	1.443
145	1.413	1.414	1.422	1.41	1.417	1.4	1.421	1.406	1.403	1.405	1.409	1.399	1.391	1.39	1.424	1.416	1.428	1.424	1.413	1.398	1.422	1.407	1.421	1.442	1.416	1.425	1.434	1.433	1.407	1.46	1.436	1.457	1.444	1.46	1.463	1.447	1.476	1.477	1.478	1.468	1.487	1.476	1.507	1.482	1.507	1.503	1.512	1.521	1.508
146	1.453	1.479	1.461	1.447	1.433	1.428	1.437	1.437	1.439	1.421	1.446	1.429	1.42	1.441	1.446	1.431	1.441	1.44	1.425	1.401	1.437	1.444	1.441	1.438	1.426	1.436	1.444	1.425	1.409	1.462	1.439	1.453	1.451	1.439	1.447	1.434	1.455	1.462	1.461	1.446	1.466	1.459	1.488	1.465	1.476	1.475	1.482	1.491	1.474
0	1.429	1.427	1.434	1.425	1.412	1.409	1.405	1.407	1.419	1.39	1.406	1.403	1.308	1.386	1.417	1.41	1.396	1.399	1.397	1.367	1.34	1.399	1.363	1.417	1.337	1.354	1.434	1.407	1.406	1.434	1.414	1.43	1.428	1.42	1.429	1.364	1.446	1.487	1.426	1.415	1.443	1.441	1.445	1.437	1.457	1.458	1.45	1.451	1.446
147	1.451	1.491	1.48	1.484	1.481	1.474	1.453	1.482	1.508	1.503	1.507	1.474	1.508	1.523	1.505	1.53	1.554	1.563	1.515	1.48	1.522	1.504	1.547	1.55	1.527	1.563	1.568	1.549	1.517	1.588	1.552	1.573	1.57	1.574	1.576	1.585	1.61	1.622	1.57	1.598	1.636	1.593	1.616	1.595	1.615	1.621	1.614	1.628	1.624
148	1.418	1.401	1.408	1.408	1.414	1.392	1.414	1.402	1.407	1.384	1.412	1.4	1.389	1.375	1.397	1.4	1.395	1.397	1.391	1.375	1.401	1.375	1.395	1.4	1.393	1.391	1.394	1.388	1.381	1.412	1.394	1.406	1.405	1.41	1.407	1.392	1.419	1.418	1.407	1.404	1.416	1.41	1.432	1.402	1.428	1.425	1.421	1.435	1.414
0	1.462	1.473	1.431	1.446	1.448	1.434	1.428	1.434	1.437	1.417	1.448	1.42	1.424	1.438	1.436	1.437	1.422	1.441	1.42	1.403	1.429	1.441	1.45	1.436	1.423	1.434	1.432	1.418	1.411	1.458	1.443	1.447	1.449	1.44	1.445	1.443	1.452	1.454	1.453	1.437	1.455	1.444	1.463	1.441	1.46	1.463	1.464	1.453	1.449
149	1.483	1.481	1.462	1.475	1.439	1.437	1.456	1.449	1.465	1.439	1.473	1.451	1.44	1.434	1.483	1.483	1.449	1.455	1.429	1.429	1.456	1.43	1.456	1.42	1.427	1.442	1.424	1.442	1.409	1.453	1.421	1.444	1.443	1.445	1.434	1.418	1.457	1.472	1.436	1.432	1.46	1.436	1.449	1.436	1.462	1.441	1.457	1.435	1.433
150	1.418	1.43	1.428	1.427	1.393	1.417	1.414	1.406	1.437	1.409	1.42	1.394	1.342	1.391	1.423	1.414	1.408	1.391	1.416	1.379	1.365	1.411	1.378	1.414	1.363	1.367	1.419	1.409	1.4	1.417	1.42	1.413	1.406	1.419	1.421	1.373	1.425	1.442	1.407	1.401	1.42	1.415	1.433	1.409	1.432	1.433	1.434	1.428	1.42
151	1.428	1.419	1.422	1.409	1.403	1.393	1.42	1.401	1.39	1.396	1.415	1.4	1.386	1.38	1.413	1.404	1.404	1.405	1.4	1.375	1.409	1.394	1.406	1.401	1.387	1.398	1.393	1.392	1.38	1.426	1.394	1.42	1.415	1.419	1.41	1.404	1.429	1.436	1.427	1.418	1.44	1.422	1.446	1.433	1.442	1.44	1.449	1.447	1.442
0	1.492	1.545	1.489	1.512	1.486	1.473	1.452	1.486	1.504	1.524	1.49	1.474	1.487	1.563	1.506	1.493	1.535	1.547	1.522	1.476	1.521	1.536	1.536	1.541	1.513	1.556	1.562	1.541	1.546	1.635	1.579	1.617	1.603	1.582	1.583	1.624	1.671	1.657	1.632	1.657	1.695	1.661	1.653	1.66	1.666	1.702	1.691	1.677	1.692
152	1.5	1.478	1.462	1.464	1.455	1.426	1.468	1.469	1.453	1.446	1.479	1.454	1.423	1.44	1.489	1.449	1.437	1.442	1.445	1.431	1.451	1.441	1.443	1.432	1.427	1.445	1.433	1.439	1.408	1.452	1.45	1.466	1.437	1.459	1.467	1.447	1.465	1.461	1.45	1.45	1.471	1.468	1.477	1.466	1.478	1.466	1.475	1.471	1.467
0	1.504	1.574	1.416	1.481	1.473	1.502	1.45	1.498	1.468	1.492	1.443	1.466	1.494	1.552	1.474	1.473	1.505	1.544	1.484	1.458	1.507	1.524	1.517	1.522	1.49	1.536	1.546	1.51	1.532	1.575	1.554	1.566	1.558	1.549	1.559	1.561	1.581	1.57	1.554	1.551	1.575	1.572	1.594	1.582	1.59	1.592	1.6	1.599	1.6
0	1.43	1.405	1.421	1.423	1.417	1.394	1.415	1.41	1.399	1.384	1.416	1.396	1.378	1.381	1.412	1.412	1.401	1.411	1.401	1.365	1.403	1.388	1.398	1.406	1.393	1.404	1.401	1.383	1.376	1.416	1.391	1.415	1.409	1.412	1.412	1.39	1.413	1.408	1.401	1.388	1.412	1.401	1.415	1.399	1.411	1.407	1.414	1.41	1.395
153	1.437	1.423	1.423	1.409	1.394	1.415	1.424	1.424	1.403	1.415	1.375	1.397	1.373	1.419	1.433	1.395	1.484	1.47	1.446	1.385	1.398	1.417	1.442	1.458	1.392	1.447	1.437	1.403	1.389	1.492	1.448	1.467	1.435	1.433	1.442	1.443	1.495	1.461	1.447	1.45	1.472	1.454	1.476	1.455	1.467	1.472	1.499	1.492	1.453
154	1.437	1.5	1.472	1.486	1.5	1.468	1.46	1.481	1.489	1.495	1.515	1.481	1.481	1.457	1.504	1.469	1.465	1.501	1.449	1.475	1.479	1.465	1.487	1.466	1.446	1.499	1.527	1.473	1.492	1.505	1.486	1.475	1.531	1.495	1.509	1.478	1.534	1.556	1.473	1.531	1.542	1.504	1.608	1.551	1.564	1.57	1.595	1.599	1.54
155	1.476	1.497	1.47	1.528	1.481	1.464	1.584	1.486	1.512	1.471	1.507	1.45	1.526	1.445	1.518	1.482	1.466	1.495	1.483	1.457	1.483	1.427	1.465	1.509	1.498	1.508	1.513	1.475	1.509	1.505	1.437	1.477	1.496	1.512	1.513	1.473	1.539	1.528	1.544	1.536	1.54	1.503	1.583	1.594	1.564	1.557	1.533	1.589	1.557
156	1.442	1.422	1.413	1.417	1.413	1.4	1.408	1.406	1.405	1.395	1.411	1.411	1.396	1.398	1.422	1.417	1.408	1.411	1.402	1.379	1.41	1.4	1.408	1.418	1.4	1.424	1.421	1.414	1.399	1.44	1.42	1.432	1.436	1.435	1.44	1.433	1.451	1.449	1.452	1.443	1.471	1.468	1.489	1.48	1.497	1.486	1.503	1.522	1.505
157	1.431	1.437	1.413	1.415	1.385	1.424	1.416	1.422	1.406	1.415	1.394	1.408	1.391	1.433	1.421	1.392	1.462	1.464	1.424	1.384	1.404	1.416	1.44	1.434	1.4	1.435	1.42	1.405	1.394	1.467	1.434	1.453	1.426	1.432	1.433	1.434	1.469	1.453	1.433	1.442	1.459	1.458	1.459	1.448	1.468	1.467	1.482	1.487	1.454
158	1.412	1.422	1.405	1.404	1.393	1.386	1.388	1.395	1.404	1.385	1.41	1.384	1.363	1.376	1.406	1.404	1.397	1.395	1.408	1.387	1.409	1.404	1.419	1.416	1.404	1.426	1.431	1.416	1.419	1.437	1.427	1.437	1.433	1.44	1.45	1.438	1.469	1.458	1.459	1.452	1.474	1.481	1.495	1.48	1.504	1.497	1.513	1.514	1.51
0	1.487	1.527	1.494	1.498	1.514	1.546	NaN	NaN	NaN	NaN	NaN	NaN	NaN	NaN	NaN	NaN	NaN	NaN	NaN	NaN	NaN	NaN	NaN	NaN	NaN	NaN	NaN	NaN	NaN	NaN	NaN	NaN	NaN	NaN	NaN	NaN	NaN	NaN	NaN	NaN	NaN	NaN	NaN	NaN	NaN	NaN	NaN	NaN	NaN
159	1.437	1.477	1.399	1.419	1.409	1.413	1.388	1.423	1.413	1.424	1.418	1.397	1.402	1.444	1.411	1.418	1.417	1.447	1.414	1.384	1.426	1.425	1.437	1.429	1.398	1.44	1.427	1.412	1.41	1.463	1.423	1.456	1.437	1.416	1.417	1.429	1.442	1.435	1.41	1.417	1.44	1.426	1.431	1.438	1.436	1.446	1.443	1.428	1.435
160	1.425	1.452	1.403	1.436	1.412	1.433	1.418	1.422	1.406	1.412	1.396	1.4	1.376	1.438	1.416	1.409	1.435	1.444	1.416	1.377	1.421	1.42	1.425	1.434	1.393	1.43	1.425	1.407	1.396	1.45	1.42	1.439	1.422	1.426	1.439	1.426	1.459	1.438	1.418	1.432	1.453	1.427	1.435	1.435	1.439	1.439	1.46	1.447	1.431
161	1.41	1.42	1.426	1.415	1.398	1.385	1.397	1.39	1.401	1.388	1.416	1.386	1.374	1.375	1.407	1.411	1.404	1.402	1.412	1.383	1.414	1.418	1.426	1.425	1.416	1.432	1.444	1.429	1.421	1.454	1.445	1.461	1.46	1.461	1.476	1.469	1.494	1.497	1.497	1.501	1.521	1.529	1.557	1.546	1.584	1.58	1.603	1.614	1.626
162	1.405	1.431	1.416	1.409	1.403	1.4	1.396	1.406	1.404	1.382	1.409	1.393	1.386	1.386	1.411	1.411	1.402	1.408	1.403	1.381	1.408	1.42	1.416	1.428	1.418	1.425	1.435	1.427	1.431	1.46	1.448	1.468	1.465	1.473	1.482	1.477	1.501	1.51	1.512	1.511	1.536	1.534	1.556	1.544	1.578	1.577	1.596	1.602	1.604
163	1.406	1.44	1.41	1.339	1.374	1.34	1.3	1.368	1.427	1.399	1.404	1.384	1.39	1.361	1.404	1.361	1.368	1.38	1.384	1.372	1.361	1.364	1.379	1.387	1.365	1.386	1.399	1.362	1.347	1.378	1.365	1.386	1.394	1.371	1.382	1.369	1.382	1.383	1.359	1.38	1.365	1.377	1.408	1.374	1.395	1.373	1.376	1.389	1.369
164	1.43	1.432	1.429	1.42	1.424	1.408	1.419	1.397	1.412	1.395	1.414	1.4	1.38	1.399	1.4	1.418	1.397	1.407	1.392	1.384	1.406	1.402	1.41	1.405	1.397	1.41	1.409	1.4	1.384	1.434	1.397	1.412	1.412	1.41	1.411	1.407	1.413	1.413	1.409	1.401	1.419	1.411	1.427	1.415	1.427	1.408	1.426	1.422	1.408
165	1.435	1.427	1.421	1.424	1.435	1.424	1.403	1.421	1.418	1.415	1.414	1.392	1.4	1.415	1.417	1.419	1.41	1.425	1.412	1.392	1.425	1.424	1.429	1.421	1.405	1.423	1.432	1.411	1.395	1.433	1.425	1.43	1.422	1.414	1.414	1.417	1.422	1.418	1.402	1.424	1.431	1.42	1.419	1.435	1.429	1.42	1.436	1.434	1.427
0	1.518	1.585	1.465	1.409	1.411	1.367	1.394	1.496	1.509	1.465	1.518	1.494	1.496	1.396	1.455	1.416	1.413	1.438	1.404	1.459	1.393	1.432	1.425	1.447	1.411	1.453	1.457	1.428	1.43	1.444	1.43	1.424	1.451	1.45	1.444	1.43	1.465	1.468	1.426	1.448	1.457	1.455	1.486	1.46	1.466	1.453	1.472	1.475	1.44
0	1.424	1.442	1.416	1.416	1.419	1.413	1.421	1.415	1.403	1.404	1.409	1.408	1.389	1.422	1.421	1.425	1.403	1.427	1.397	1.372	1.419	1.421	1.421	1.42	1.408	1.421	1.417	1.396	1.389	1.435	1.431	1.422	1.428	1.424	1.405	1.409	1.424	1.421	1.403	1.417	1.421	1.415	1.419	1.416	1.415	1.414	1.425	1.411	1.409
166	1.413	1.42	1.417	1.414	1.402	1.393	1.398	1.395	1.393	1.386	1.413	1.392	1.379	1.378	1.409	1.407	1.401	1.414	1.409	1.389	1.409	1.422	1.424	1.431	1.421	1.438	1.446	1.433	1.439	1.471	1.468	1.484	1.488	1.504	1.516	1.518	1.548	1.553	1.559	1.57	1.606	1.615	1.642	1.649	1.69	1.702	1.723	1.76	1.774
0	1.448	1.459	1.441	1.429	1.434	1.42	1.431	1.431	1.426	1.423	1.423	1.413	1.403	1.427	1.439	1.432	1.444	1.466	1.448	1.421	1.466	1.458	1.47	1.474	1.46	1.485	1.487	1.47	1.46	1.509	1.502	1.519	1.52	1.517	1.528	1.523	1.544	1.55	1.536	1.549	1.576	1.574	1.604	1.605	1.616	1.611	1.629	1.642	1.637
167	1.562	1.601	1.494	1.378	1.405	1.358	1.391	1.498	1.539	1.488	1.554	1.517	1.49	1.375	1.452	1.419	1.404	1.431	1.399	1.473	1.388	1.421	1.42	1.446	1.41	1.445	1.457	1.425	1.404	1.457	1.431	1.424	1.433	1.437	1.43	1.422	1.452	1.459	1.419	1.437	1.421	1.439	1.466	1.425	1.456	1.426	1.448	1.453	1.406
168	1.448	1.459	1.457	1.433	1.437	1.426	1.443	1.427	1.439	1.427	1.43	1.415	1.393	1.429	1.439	1.432	1.445	1.448	1.442	1.412	1.446	1.456	1.465	1.466	1.451	1.481	1.477	1.461	1.457	1.509	1.497	1.508	1.502	1.507	1.522	1.515	1.547	1.534	1.536	1.537	1.574	1.564	1.581	1.572	1.585	1.588	1.608	1.619	1.594
169	1.418	1.421	1.426	1.434	1.411	1.41	1.408	1.422	1.425	1.389	1.409	1.404	1.381	1.381	1.414	1.418	1.412	1.417	1.397	1.377	1.42	1.404	1.416	1.419	1.395	1.416	1.423	1.415	1.401	1.418	1.41	1.434	1.423	1.418	1.42	1.411	1.434	1.435	1.415	1.413	1.436	1.429	1.445	1.442	1.447	1.431	1.444	1.45	1.443
170	1.441	1.438	1.435	1.432	1.422	1.419	1.424	1.406	1.407	1.41	1.421	1.41	1.389	1.416	1.42	1.421	1.419	1.429	1.42	1.392	1.431	1.431	1.441	1.43	1.416	1.448	1.443	1.425	1.416	1.46	1.454	1.466	1.458	1.466	1.479	1.47	1.494	1.505	1.485	1.505	1.532	1.521	1.559	1.553	1.575	1.573	1.596	1.609	1.61
171	1.505	1.485	1.474	1.493	1.525	1.486	1.499	1.461	1.496	1.483	1.499	1.483	1.506	1.484	1.5	1.494	1.494	1.507	1.512	1.499	1.508	1.514	1.528	1.533	1.543	1.553	1.546	1.518	1.514	1.559	1.547	1.563	1.559	1.575	1.566	1.58	1.593	1.588	1.59	1.584	1.608	1.607	1.628	1.611	1.617	1.627	1.627	1.623	1.62
0	1.443	1.45	1.438	1.438	1.431	1.418	1.429	1.422	1.415	1.402	1.427	1.403	1.379	1.393	1.407	1.424	1.405	1.408	1.395	1.386	1.407	1.408	1.414	1.413	1.402	1.416	1.423	1.392	1.39	1.417	1.417	1.42	1.409	1.401	1.422	1.404	1.429	1.407	1.406	1.414	1.419	1.409	1.431	1.413	1.431	1.413	1.421	1.429	1.413
172	1.449	1.42	1.409	1.402	1.404	1.395	1.406	1.413	1.4	1.395	1.397	1.391	1.383	1.39	1.404	1.394	1.402	1.395	1.388	1.375	1.404	1.403	1.404	1.415	1.387	1.408	1.416	1.417	1.4	1.423	1.414	1.442	1.432	1.445	1.446	1.446	1.469	1.473	1.452	1.457	1.477	1.487	1.528	1.494	1.514	1.502	1.533	1.526	1.51
173	1.514	1.517	1.456	1.395	1.413	1.402	1.413	1.508	1.468	1.431	1.48	1.478	1.427	1.415	1.455	1.428	1.406	1.427	1.41	1.426	1.437	1.425	1.443	1.466	1.414	1.465	1.449	1.442	1.442	1.455	1.449	1.477	1.477	1.479	1.472	1.469	1.502	1.518	1.494	1.495	1.506	1.511	1.562	1.545	1.534	1.531	1.58	1.576	1.557
174	1.374	1.374	1.38	1.379	1.368	1.356	1.366	1.362	1.363	1.357	1.369	1.356	1.343	1.343	1.367	1.366	1.359	1.37	1.362	1.343	1.365	1.363	1.374	1.379	1.369	1.375	1.381	1.366	1.361	1.386	1.383	1.388	1.381	1.39	1.402	1.391	1.416	1.413	1.407	1.418	1.433	1.437	1.467	1.452	1.476	1.488	1.505	1.516	1.52
175	1.464	1.477	1.484	1.473	1.452	1.437	1.458	1.448	1.456	1.446	1.458	1.429	1.415	1.418	1.441	1.456	1.457	1.462	1.468	1.429	1.459	1.464	1.469	1.476	1.466	1.478	1.495	1.478	1.479	1.493	1.494	1.514	1.51	1.509	1.544	1.527	1.547	1.566	1.535	1.555	1.575	1.584	1.603	1.585	1.611	1.603	1.618	1.629	1.644
176	1.498	1.492	1.49	1.483	1.499	1.487	1.498	1.472	1.479	1.477	1.497	1.49	1.492	1.478	1.502	1.511	1.507	1.521	1.515	1.5	1.531	1.517	1.555	1.54	1.546	1.584	1.566	1.553	1.544	1.593	1.58	1.595	1.594	1.6	1.593	1.611	1.629	1.636	1.631	1.634	1.652	1.659	1.682	1.672	1.676	1.684	1.698	1.707	1.692
0	1.483	1.475	1.472	1.452	1.438	1.435	1.459	1.449	1.442	1.421	1.461	1.431	1.408	1.442	1.461	1.458	1.434	1.443	1.453	1.413	1.45	1.443	1.443	1.444	1.418	1.446	1.44	1.424	1.42	1.448	1.455	1.448	1.448	1.43	1.429	1.43	1.443	1.443	1.428	1.436	1.456	1.442	1.445	1.448	1.444	1.441	1.444	1.424	1.419
177	1.503	1.539	1.465	1.482	1.452	1.494	1.493	1.453	1.458	1.433	1.445	1.435	1.413	1.482	1.438	1.457	1.439	1.448	1.455	1.42	1.503	1.473	1.483	1.448	1.451	1.486	1.455	1.45	1.438	1.458	1.481	1.462	1.465	1.435	1.471	1.446	1.448	1.453	1.443	1.451	1.476	1.453	1.461	1.451	1.463	1.429	1.456	1.456	1.458
0	1.554	1.573	1.458	1.348	1.388	1.336	1.365	1.499	1.492	1.457	1.536	1.501	1.453	1.355	1.417	1.378	1.37	1.389	1.391	1.448	1.362	1.414	1.386	1.403	1.394	1.436	1.445	1.427	1.418	1.446	1.438	1.449	1.446	1.444	1.442	1.426	1.456	1.449	1.437	1.437	1.445	1.443	1.464	1.435	1.462	1.439	1.448	1.452	1.432
178	1.439	1.447	1.454	1.439	1.425	1.409	1.419	1.425	1.427	1.411	1.438	1.417	1.388	1.409	1.441	1.432	1.423	1.44	1.452	1.412	1.425	1.444	1.436	1.436	1.435	1.463	1.453	1.442	1.446	1.469	1.47	1.48	1.474	1.479	1.495	1.491	1.512	1.513	1.507	1.517	1.531	1.533	1.546	1.545	1.56	1.542	1.562	1.582	1.575
179	1.445	1.44	1.444	1.43	1.435	1.417	1.432	1.41	1.42	1.409	1.431	1.406	1.387	1.406	1.423	1.432	1.413	1.429	1.419	1.391	1.433	1.429	1.438	1.427	1.413	1.448	1.436	1.424	1.409	1.451	1.445	1.451	1.455	1.446	1.456	1.45	1.463	1.468	1.457	1.469	1.489	1.477	1.506	1.489	1.501	1.491	1.519	1.51	1.499
0	1.39	1.397	1.393	1.403	1.389	1.367	1.386	1.383	1.378	1.372	1.388	1.371	1.352	1.363	1.375	1.379	1.384	1.392	1.389	1.369	1.391	1.386	1.393	1.396	1.387	1.401	1.412	1.395	1.386	1.424	1.419	1.43	1.438	1.433	1.457	1.45	1.476	1.482	1.474	1.484	1.511	1.519	1.573	1.467	1.468	1.608	1.698	1.75	1.529
180	1.547	1.496	1.488	1.405	1.435	1.398	1.432	1.486	1.479	1.459	1.498	1.477	1.419	1.399	1.443	1.417	1.411	1.413	1.424	1.451	1.403	1.423	1.439	1.454	1.4	1.429	1.449	1.43	1.407	1.438	1.457	1.468	1.449	1.454	1.456	1.467	1.496	1.517	1.504	1.482	1.504	1.537	1.548	1.515	1.55	1.514	1.577	1.541	1.541
0	1.451	1.462	1.45	1.467	1.451	1.437	1.447	1.43	1.456	1.422	1.441	1.392	1.378	1.4	1.426	1.451	1.425	1.43	1.434	1.404	1.416	1.414	NaN	NaN	NaN	NaN	NaN	NaN	NaN	NaN	NaN	NaN	NaN	NaN	NaN	NaN	NaN	NaN	NaN	NaN	NaN	NaN	NaN	NaN	NaN	NaN	NaN	NaN	NaN
0	1.445	1.433	1.423	1.41	1.412	1.401	1.421	1.404	1.418	1.396	1.402	1.392	1.379	1.384	1.405	1.396	1.4	1.402	1.399	1.372	1.409	1.394	1.401	1.416	1.392	1.407	1.398	1.38	1.38	1.409	1.399	1.418	1.404	1.397	1.405	1.397	1.422	1.414	1.402	1.394	1.413	1.406	1.425	1.403	1.415	1.406	1.413	1.406	1.396
181	1.435	1.435	1.428	1.429	1.425	1.415	1.428	1.39	1.402	1.397	1.423	1.399	1.377	1.419	1.409	1.431	1.402	1.424	1.413	1.386	1.446	1.411	1.432	1.436	1.421	1.451	1.439	1.432	1.421	1.471	1.467	1.473	1.476	1.467	1.487	1.472	1.494	1.504	1.504	1.52	1.544	1.533	1.559	1.556	1.575	1.562	1.589	1.599	1.573
0	1.546	1.573	1.47	1.341	1.393	1.358	1.373	1.502	1.537	1.458	1.562	1.502	1.453	1.37	1.443	1.436	1.431	1.436	1.439	1.441	1.441	1.439	1.439	1.459	1.431	1.451	1.458	1.439	1.425	1.459	1.456	1.461	1.46	1.447	1.448	1.451	1.45	1.45	1.448	1.437	1.45	1.449	1.438	1.44	1.465	1.43	1.446	1.496	1.448
182	1.448	1.465	1.453	1.472	1.428	1.422	1.421	1.437	1.428	1.418	1.441	1.402	1.385	1.405	1.419	1.424	1.423	1.423	1.423	1.402	1.415	1.424	1.42	1.424	1.417	1.421	1.448	1.402	1.395	1.427	1.407	1.427	1.434	1.418	1.445	1.43	1.456	1.441	1.429	1.448	1.437	1.46	1.483	1.457	1.475	1.463	1.466	1.473	1.488
0	1.437	1.427	1.42	1.419	1.413	1.413	1.436	1.389	1.394	1.4	1.422	1.401	1.363	1.391	1.407	1.416	1.393	1.415	1.392	1.368	1.415	1.404	1.412	1.409	1.391	1.413	1.4	1.392	1.379	1.414	1.41	1.406	1.413	1.386	1.411	1.395	1.393	1.4	1.393	1.405	1.415	1.416	1.409	1.406	1.418	1.397	1.414	1.407	1.4
183	1.447	1.472	1.478	1.474	1.436	1.412	1.436	1.446	1.425	1.429	1.452	1.418	1.405	1.403	1.443	1.44	1.433	1.45	1.449	1.419	1.423	1.446	1.431	1.43	1.43	1.443	1.451	1.426	1.415	1.457	1.44	1.45	1.442	1.451	1.451	1.446	1.462	1.475	1.446	1.456	1.464	1.479	1.479	1.476	1.488	1.48	1.482	1.492	1.493
184	1.427	1.423	1.432	1.422	1.408	1.4	1.416	1.4	1.412	1.404	1.413	1.398	1.38	1.385	1.408	1.407	1.409	1.412	1.397	1.378	1.406	1.408	1.411	1.413	1.396	1.408	1.416	1.4	1.391	1.419	1.409	1.423	1.418	1.414	1.419	1.403	1.432	1.431	1.414	1.417	1.432	1.433	1.449	1.427	1.455	1.428	1.436	1.439	1.429
185	1.436	1.445	1.459	1.472	1.428	1.428	1.406	1.424	1.435	1.433	1.43	1.413	1.392	1.402	1.418	1.439	1.425	1.444	1.438	1.413	1.412	1.434	1.428	1.429	1.412	1.424	1.435	1.391	1.395	1.427	1.42	1.422	1.428	1.422	1.447	1.427	1.45	1.451	1.416	1.441	1.436	1.444	1.465	1.457	1.459	1.457	1.442	1.468	1.463
186	1.459	1.462	1.434	1.363	1.38	1.359	1.378	1.439	1.434	1.404	1.464	1.435	1.402	1.359	1.393	1.398	1.375	1.388	1.386	1.401	1.374	1.39	1.382	1.404	1.383	1.398	1.397	1.39	1.371	1.412	1.399	1.405	1.41	1.408	1.402	1.391	1.427	1.407	1.404	1.405	1.405	1.412	1.441	1.408	1.433	1.413	1.423	1.433	1.413
0	1.429	1.429	1.423	1.429	1.417	1.405	1.412	1.408	1.408	1.408	1.416	1.393	1.383	1.388	1.404	1.413	1.401	1.418	1.408	1.377	1.404	1.415	1.414	1.407	1.397	1.404	1.41	1.379	1.381	1.411	1.394	1.408	1.398	1.392	1.409	1.392	1.415	1.408	1.392	1.391	1.4	1.402	1.426	1.406	1.414	1.399	1.402	1.403	1.393
187	1.454	1.457	1.486	1.485	1.458	1.44	1.449	1.44	1.448	1.437	1.444	1.42	1.42	1.412	1.437	1.454	1.442	1.452	1.443	1.421	1.443	1.454	1.457	1.439	1.434	1.46	1.466	1.434	1.429	1.475	1.452	1.463	1.462	1.456	1.471	1.458	1.49	1.477	1.467	1.472	1.484	1.486	1.513	1.491	1.512	1.5	1.495	1.503	1.506
188	1.442	1.435	1.422	1.385	1.406	1.378	1.398	1.431	1.424	1.401	1.439	1.433	1.399	1.38	1.41	1.406	1.393	1.402	1.398	1.399	1.406	1.413	1.408	1.431	1.403	1.423	1.436	1.411	1.425	1.451	1.445	1.462	1.455	1.46	1.472	1.459	1.487	1.48	1.485	1.484	1.508	1.508	1.541	1.512	1.54	1.518	1.541	1.549	1.533
189	1.72	1.775	1.772	1.849	1.721	1.773	1.818	1.651	1.741	1.685	1.716	1.752	1.708	1.781	1.687	1.731	1.745	1.784	1.714	1.641	1.788	1.657	1.693	1.637	1.706	1.794	1.634	1.697	1.599	1.764	1.72	1.717	1.717	1.678	1.733	1.676	1.657	1.7	1.738	1.74	1.783	1.716	1.733	1.777	1.741	1.694	1.746	1.717	1.706
190	1.45	1.461	1.437	1.381	1.391	1.377	1.394	1.428	1.429	1.403	1.452	1.419	1.412	1.369	1.404	1.397	1.379	1.402	1.388	1.402	1.393	1.404	1.408	1.417	1.393	1.415	1.416	1.404	1.395	1.438	1.43	1.432	1.436	1.44	1.447	1.433	1.473	1.46	1.467	1.476	1.476	1.487	1.514	1.495	1.535	1.518	1.54	1.556	1.563
191	1.42	1.439	1.41	1.413	1.414	1.413	1.419	1.396	1.407	1.4	1.42	1.402	1.401	1.389	1.413	1.406	1.412	1.415	1.413	1.397	1.417	1.408	1.422	1.426	1.408	1.422	1.42	1.4	1.394	1.418	1.415	1.416	1.421	1.415	1.408	1.41	1.419	1.41	1.409	1.405	1.425	1.411	1.425	1.416	1.425	1.413	1.415	1.418	1.405
192	1.449	1.454	1.427	1.379	1.399	1.383	1.404	1.418	1.419	1.407	1.444	1.405	1.402	1.381	1.402	1.412	1.396	1.404	1.399	1.394	1.395	1.408	1.411	1.415	1.4	1.424	1.418	1.411	1.399	1.447	1.428	1.447	1.439	1.436	1.453	1.433	1.467	1.463	1.456	1.457	1.474	1.469	1.496	1.48	1.504	1.489	1.515	1.534	1.515
0	1.409	1.421	1.439	1.427	1.421	1.398	1.408	1.395	1.398	1.4	1.421	1.401	1.392	1.391	1.417	1.427	1.408	1.423	1.405	1.398	1.421	1.416	1.422	1.422	1.409	1.432	1.435	1.41	1.404	1.438	1.423	1.433	1.441	1.437	1.442	1.429	1.445	1.453	1.435	1.447	1.456	1.458	1.473	1.455	1.479	1.458	1.464	1.474	1.476
193	1.781	1.657	1.711	1.76	1.703	1.764	1.757	1.853	1.684	1.731	1.744	1.743	1.688	1.817	1.662	1.667	1.657	1.778	1.727	1.687	1.815	1.665	1.704	1.664	1.721	1.714	1.68	1.722	1.68	1.659	1.788	1.728	1.673	1.648	1.759	1.654	1.645	1.72	1.783	1.737	1.785	1.816	1.77	1.819	1.747	1.845	1.826	1.83	1.792
0	1.435	1.438	1.438	1.43	1.421	1.419	1.425	1.399	1.414	1.416	1.423	1.406	1.376	1.392	1.418	1.414	1.401	1.398	1.396	1.387	1.419	1.419	1.416	1.421	1.39	1.418	1.414	1.393	1.401	1.427	1.406	1.432	1.408	1.402	1.415	1.402	1.42	1.42	1.41	1.402	1.424	1.416	1.441	1.417	1.433	1.417	1.432	1.424	1.417
0	1.433	1.424	1.414	1.417	1.415	1.407	1.405	1.392	1.403	1.402	1.413	1.398	1.395	1.385	1.414	1.415	1.409	1.429	1.41	1.381	1.408	1.402	1.415	1.417	1.395	1.424	1.415	1.396	1.39	1.426	1.408	1.414	1.406	1.407	1.408	1.407	1.415	1.406	1.403	1.4	1.415	1.403	1.424	1.404	1.411	1.4	1.409	1.41	1.398
194	1.443	1.448	1.431	1.436	1.435	1.41	1.423	1.409	1.439	1.416	1.426	1.409	1.413	1.407	1.427	1.424	1.426	1.42	1.419	1.404	1.426	1.438	1.435	1.426	1.426	1.432	1.442	1.423	1.402	1.45	1.428	1.435	1.437	1.433	1.454	1.436	1.456	1.467	1.43	1.453	1.453	1.47	1.489	1.465	1.491	1.476	1.475	1.494	1.495
195	1.441	1.436	1.438	1.458	1.456	1.444	1.46	1.449	1.457	1.458	1.484	1.485	1.483	1.485	1.52	1.525	1.523	1.532	1.54	1.538	1.567	1.571	1.599	1.617	1.61	1.657	1.67	1.651	1.663	1.688	1.693	1.734	1.73	1.772	1.765	1.798	1.828	1.85	1.852	1.876	1.921	1.91	1.967	1.975	2.051	2.076	2.168	2.225	2.252
196	1.42	1.433	1.442	1.451	1.449	1.427	1.423	1.405	1.415	1.401	1.426	1.397	1.393	1.394	1.423	1.417	1.4	1.405	1.41	1.385	1.424	1.405	1.415	1.416	1.415	1.418	1.418	1.4	1.402	1.426	1.418	1.411	1.413	1.403	1.406	1.391	1.433	1.41	1.394	1.393	1.414	1.405	1.428	1.41	1.425	1.419	1.42	1.416	1.407
0	1.4	1.422	1.443	1.436	1.417	1.398	1.417	1.392	1.396	1.4	1.412	1.401	1.39	1.382	1.42	1.421	1.404	1.419	1.398	1.38	1.407	1.408	1.417	1.417	1.403	1.423	1.423	1.391	1.386	1.416	1.396	1.408	1.414	1.403	1.405	1.4	1.419	1.404	1.388	1.399	1.414	1.407	1.428	1.413	1.413	1.412	1.404	1.419	1.402
0	2.082	1.504	NaN	NaN	NaN	NaN	NaN	NaN	NaN	NaN	NaN	NaN	NaN	NaN	NaN	NaN	NaN	NaN	NaN	NaN	NaN	NaN	NaN	NaN	NaN	NaN	NaN	NaN	NaN	NaN	NaN	NaN	NaN	NaN	NaN	NaN	NaN	NaN	NaN	NaN	NaN	NaN	NaN	NaN	NaN	NaN	NaN	NaN	NaN
0	1.454	1.452	1.444	1.452	1.445	1.462	1.454	1.437	1.45	1.432	1.457	1.46	1.462	1.463	1.486	1.497	1.493	1.516	1.511	1.497	1.536	1.533	1.546	1.562	1.55	1.585	1.597	1.587	1.584	1.61	1.609	1.639	1.644	1.65	1.655	1.667	1.686	1.709	1.701	1.726	1.757	1.77	1.785	1.784	1.825	1.822	1.862	1.867	1.872
197	1.421	1.415	1.435	1.438	1.416	1.401	1.416	1.407	1.403	1.4	1.431	1.412	1.391	1.402	1.424	1.432	1.413	1.43	1.41	1.389	1.426	1.41	1.426	1.423	1.419	1.444	1.437	1.434	1.416	1.447	1.446	1.462	1.459	1.469	1.484	1.461	1.484	1.502	1.496	1.506	1.533	1.525	1.566	1.549	1.565	1.563	1.582	1.591	1.592
0	1.47	1.491	1.527	1.546	1.496	1.445	1.525	1.497	1.492	1.502	1.48	1.493	1.485	1.455	1.541	1.54	1.489	1.521	1.474	1.491	1.501	1.518	1.504	1.496	1.529	1.533	1.535	1.494	1.463	1.537	1.491	1.539	1.531	1.551	1.531	1.492	1.524	1.524	1.463	1.513	1.568	1.512	1.556	1.536	1.517	1.542	1.557	1.54	1.566
198	1.429	1.41	1.432	1.43	1.44	1.393	1.426	1.421	1.404	1.404	1.416	1.42	1.405	1.395	1.426	1.441	1.418	1.438	1.404	1.402	1.419	1.415	1.43	1.425	1.426	1.437	1.439	1.425	1.408	1.443	1.43	1.441	1.438	1.457	1.456	1.428	1.457	1.453	1.452	1.471	1.492	1.48	1.517	1.5	1.511	1.521	1.522	1.536	1.545
199	1.426	1.415	1.413	1.42	1.421	1.41	1.426	1.428	1.415	1.428	1.462	1.465	1.461	1.477	1.52	1.538	1.543	1.582	1.585	1.586	1.638	1.66	1.737	1.908	2.032	2.165	2.227	2.229	2.2	2.246	2.223	2.208	2.212	2.198	2.193	2.156	2.172	1.706	1.808	1.752	1.55	1.747	2.163	1.709	2.02	1.56	1.563	1.708	1.545
0	1.454	1.451	1.467	1.466	1.456	1.461	1.449	1.44	1.428	1.418	1.405	1.44	1.429	1.435	1.436	1.443	1.451	1.451	1.445	1.427	1.428	1.44	1.431	1.468	1.423	1.469	1.456	1.432	1.425	1.445	1.453	1.459	1.449	1.471	1.458	1.447	1.468	1.467	1.463	1.45	1.463	1.457	1.489	1.455	1.494	1.472	1.487	1.482	1.459
0	1.51	1.533	1.547	1.566	1.518	1.458	1.492	1.485	1.502	1.503	1.484	1.493	1.485	1.473	1.527	1.54	1.487	1.519	1.466	1.483	1.508	1.486	1.517	1.491	1.521	1.531	1.536	1.484	1.466	1.495	1.473	1.496	1.506	1.519	1.495	1.471	1.522	1.508	1.452	1.495	1.521	1.484	1.524	1.504	1.487	1.511	1.508	1.5	1.519
200	1.439	1.444	1.457	1.428	1.437	1.45	1.431	1.433	1.437	1.408	1.418	1.439	1.417	1.439	1.433	1.439	1.437	1.464	1.452	1.424	1.424	1.471	1.427	1.459	1.422	1.457	1.446	1.439	1.412	1.449	1.45	1.468	1.477	1.47	1.473	1.46	1.472	1.488	1.472	1.482	1.52	1.504	1.51	1.513	1.53	1.514	1.508	1.538	1.507
201	1.427	1.422	1.428	1.429	1.418	1.402	1.414	1.418	1.408	1.408	1.427	1.414	1.399	1.397	1.432	1.425	1.409	1.431	1.408	1.399	1.435	1.412	1.424	1.423	1.422	1.436	1.433	1.417	1.412	1.437	1.431	1.435	1.433	1.429	1.444	1.423	1.434	1.438	1.428	1.437	1.465	1.439	1.482	1.459	1.471	1.456	1.464	1.479	1.474
202	1.421	1.414	1.415	1.423	1.425	1.424	1.432	1.423	1.424	1.438	1.469	1.475	1.474	1.479	1.52	1.548	1.554	1.582	1.597	1.585	1.653	1.659	1.69	1.729	1.75	1.854	1.946	2.031	2.109	2.208	2.222	2.221	2.219	2.221	2.232	2.218	2.255	2.243	2.223	2.255	2.257	2.226	2.283	2.249	2.249	2.253	2.236	2.275	2.235
203	1.412	1.412	1.417	1.403	1.413	1.409	1.418	1.391	1.406	1.392	1.406	1.404	1.39	1.384	1.411	1.412	1.407	1.419	1.417	1.399	1.428	1.424	1.441	1.447	1.428	1.459	1.468	1.456	1.467	1.502	1.508	1.538	1.544	1.554	1.57	1.59	1.617	1.638	1.66	1.71	1.808	1.878	2.002	2.073	2.181	2.19	2.217	NaN	NaN
204	1.405	1.402	1.411	1.408	1.403	1.389	1.408	1.403	1.411	1.417	1.434	1.428	1.421	1.432	1.472	1.488	1.482	1.505	1.504	1.504	1.542	1.547	1.578	1.602	1.612	1.655	1.684	1.698	1.71	1.787	1.807	1.866	1.896	1.936	1.964	1.96	2.019	2.029	2.041	2.058	2.07	2.082	2.119	2.108	2.123	2.116	2.109	2.122	2.091
0	1.436	1.431	1.433	1.435	1.424	1.413	1.426	1.408	1.406	1.41	1.414	1.415	1.389	1.383	1.412	1.425	1.407	1.419	1.414	1.401	1.422	1.414	1.418	1.426	1.417	1.421	1.429	1.423	1.405	1.445	1.433	1.429	1.429	1.423	1.446	1.423	NaN	NaN	NaN	NaN	NaN	NaN	NaN	NaN	NaN	NaN	NaN	NaN	NaN
205	1.446	1.442	1.44	1.445	1.438	1.42	1.424	1.424	1.436	1.432	1.443	1.423	1.407	1.406	1.434	1.446	1.424	1.438	1.422	1.411	1.438	1.42	1.443	1.436	1.433	1.466	1.45	1.427	1.426	1.456	1.432	1.464	1.439	1.462	1.47	1.442	1.47	1.47	1.457	1.469	1.497	1.482	1.507	1.493	1.5	1.509	1.51	1.522	1.513
0	1.409	1.416	1.413	NaN	NaN	NaN	NaN	NaN	NaN	NaN	NaN	NaN	NaN	NaN	NaN	NaN	NaN	NaN	NaN	NaN	NaN	NaN	NaN	NaN	NaN	NaN	NaN	NaN	NaN	NaN	NaN	NaN	NaN	NaN	NaN	NaN	NaN	NaN	NaN	NaN	NaN	NaN	NaN	NaN	NaN	NaN	NaN	NaN	NaN
0	1.404	1.404	1.412	1.411	1.407	1.404	1.417	1.404	1.404	1.399	1.422	1.415	1.406	1.406	1.432	1.431	1.424	1.443	1.446	1.427	1.465	1.461	1.469	1.493	1.468	1.494	1.505	1.51	1.504	1.541	1.552	1.576	1.586	1.611	1.611	1.691	1.821	1.955	2.067	2.154	2.188	2.173	2.24	2.231	2.26	NaN	NaN	NaN	NaN
0	1.411	1.415	1.42	1.424	1.419	1.393	1.418	1.402	1.406	1.402	1.411	1.398	1.391	1.382	1.416	1.421	1.409	1.43	1.398	1.385	1.413	1.4	1.415	1.41	1.402	1.42	1.436	1.408	1.393	1.431	1.412	1.427	1.416	1.413	1.418	1.398	1.419	1.42	1.417	1.421	1.44	1.429	1.453	1.442	1.448	1.432	1.441	1.448	1.435
0	1.435	1.445	1.43	1.451	1.445	1.423	1.436	1.424	1.42	1.43	1.434	1.42	1.412	1.402	1.427	1.441	1.42	1.432	1.403	1.404	1.427	1.421	1.441	1.436	1.432	1.456	1.453	1.438	1.427	1.461	1.451	1.474	1.468	1.477	1.486	1.461	1.501	1.488	1.467	1.497	1.526	1.525	1.549	1.524	1.549	1.54	1.558	1.572	1.562
0	1.428	1.436	1.458	1.446	1.434	1.419	1.425	1.396	1.424	1.412	1.44	1.426	1.415	1.394	1.436	1.432	1.424	1.434	1.415	1.397	1.434	1.434	1.442	1.441	1.414	1.433	1.441	1.421	1.402	1.43	1.416	1.421	1.435	1.429	1.427	1.41	1.442	1.432	1.422	1.424	1.432	1.434	1.449	1.437	1.438	1.425	1.442	1.432	1.431
0	1.444	1.453	1.443	1.45	1.438	1.407	1.426	1.424	1.405	1.419	1.444	1.421	1.419	1.406	1.443	1.438	1.434	1.439	1.419	1.409	1.437	1.431	1.439	1.436	1.427	1.463	1.457	1.438	1.43	1.46	1.453	1.47	1.474	1.478	1.492	1.473	1.493	1.498	1.491	1.499	1.533	1.525	1.552	1.546	1.558	1.551	1.564	1.593	1.584
0	1.428	1.431	1.429	1.43	1.42	1.411	1.429	1.416	1.411	1.414	1.431	1.414	1.399	1.394	1.423	1.426	1.417	1.42	1.414	1.395	1.426	1.414	1.423	1.422	1.413	1.435	1.435	1.418	1.407	1.436	1.426	1.441	1.428	1.433	1.436	1.421	1.441	1.432	1.429	1.431	1.451	1.435	1.456	1.436	1.444	1.43	1.443	1.448	1.433
206	1.423	1.423	1.436	1.439	1.421	1.406	1.414	1.412	1.396	1.4	1.421	1.405	1.392	1.388	1.415	1.426	1.416	1.421	1.409	1.393	1.421	1.416	1.42	1.426	1.413	1.451	1.444	1.417	1.419	1.46	1.444	1.45	1.45	1.451	1.463	1.443	1.472	1.467	1.459	1.464	1.498	1.485	1.507	1.48	1.496	1.487	1.502	1.513	1.498
207	1.449	1.456	1.442	1.442	1.444	1.471	1.442	1.445	1.43	1.419	1.431	1.436	1.429	1.417	1.446	1.443	1.43	1.443	1.448	1.429	1.45	1.46	1.458	1.473	1.448	1.474	1.469	1.452	1.449	1.467	1.479	1.493	1.489	1.488	1.481	1.509	1.501	1.5	1.501	1.514	1.539	1.533	1.556	1.517	1.54	1.54	1.562	1.558	1.549
0	1.622	1.614	1.693	1.564	1.524	1.566	1.547	1.549	1.567	1.615	1.592	1.566	1.587	1.534	1.622	1.602	1.605	1.592	1.588	1.564	1.61	1.596	1.619	1.607	1.584	1.624	1.619	1.611	1.608	1.627	1.616	1.624	1.607	1.616	1.638	1.604	1.634	1.626	1.624	1.618	1.638	1.635	1.644	1.626	1.657	1.646	1.642	1.671	1.633
208	1.433	1.437	1.447	1.43	1.436	1.422	1.414	1.405	1.427	1.413	1.421	1.419	1.398	1.39	1.422	1.436	1.417	1.427	1.413	1.397	1.441	1.416	1.426	1.429	1.417	1.446	1.431	1.428	1.434	1.451	1.444	1.451	1.448	1.439	1.452	1.441	1.462	1.459	1.467	1.455	1.486	1.476	1.502	1.479	1.51	1.493	1.501	1.531	1.517
209	1.437	1.436	1.466	1.442	1.448	1.456	1.468	1.435	1.427	1.423	1.45	1.455	1.435	1.427	1.445	1.437	1.432	1.431	1.442	1.424	1.439	1.44	1.445	1.451	1.432	1.457	1.455	1.446	1.42	1.467	1.461	1.475	1.464	1.454	1.473	1.477	1.463	1.465	1.471	1.477	1.491	1.481	1.508	1.465	1.489	1.501	1.527	1.511	1.505
210	1.46	1.445	1.473	1.444	1.441	1.421	1.424	1.415	1.44	1.431	1.45	1.437	1.415	1.402	1.443	1.457	1.454	1.437	1.461	1.401	1.458	1.443	1.45	1.466	1.431	1.459	1.469	1.455	1.433	1.448	1.442	1.444	1.453	1.452	1.452	1.447	1.477	1.473	1.453	1.446	1.464	1.468	1.484	1.465	1.468	1.456	1.482	1.482	1.457
211	1.642	1.597	1.762	1.555	1.529	1.536	1.564	1.515	1.508	1.516	1.559	1.559	1.543	1.537	1.61	1.572	1.582	1.571	1.583	1.56	1.614	1.609	1.642	1.602	1.613	1.638	1.61	1.611	1.608	1.625	1.626	1.667	1.637	1.64	1.673	1.655	1.673	1.665	1.672	1.681	1.741	1.697	1.749	1.707	1.733	1.765	1.735	1.776	1.755
212	1.431	1.414	1.466	1.408	1.422	1.444	1.431	1.382	1.391	1.418	1.401	1.411	1.384	1.365	1.456	1.415	1.426	1.392	1.416	1.406	1.427	1.421	1.467	1.464	1.438	1.449	1.445	1.428	1.425	1.447	1.435	1.441	1.435	1.443	1.453	1.458	1.472	1.464	1.449	1.446	1.464	1.46	1.479	1.473	1.487	1.454	1.48	1.475	1.463
0	1.448	1.443	1.437	1.48	1.434	1.43	1.441	1.424	1.435	1.448	1.46	1.438	1.423	1.422	1.429	1.447	1.447	1.441	1.434	1.418	1.46	1.426	1.458	1.465	1.454	1.502	1.493	1.478	1.469	1.519	1.511	1.522	1.524	1.524	NaN	NaN	NaN	NaN	NaN	NaN	NaN	NaN	NaN	NaN	NaN	NaN	NaN	NaN	NaN
213	1.408	1.424	1.443	1.428	1.433	1.437	1.432	1.412	1.404	1.418	1.431	1.427	1.418	1.407	1.443	1.45	1.437	1.43	1.436	1.43	1.463	1.45	1.473	1.478	1.472	1.483	1.502	1.501	1.49	1.545	1.544	1.565	1.594	1.578	1.602	1.643	1.641	1.673	1.694	1.716	1.771	1.802	1.876	1.908	2.022	2.078	2.189	2.238	2.247
214	1.454	1.418	1.465	1.425	1.424	1.431	1.422	1.4	1.403	1.416	1.439	1.431	1.388	1.381	1.45	1.419	1.435	1.411	1.425	1.396	1.444	1.424	1.461	1.463	1.434	1.446	1.443	1.438	1.418	1.425	1.419	1.418	1.428	1.438	1.43	1.425	1.437	1.437	1.416	1.405	1.44	1.436	1.443	1.43	1.438	1.41	1.44	1.443	1.419
0	1.448	1.475	1.44	1.451	1.447	1.411	1.412	1.421	1.424	1.439	1.459	1.423	1.409	1.41	1.421	1.432	1.439	1.407	1.406	1.387	1.437	1.425	1.432	1.413	1.417	1.444	NaN	NaN	NaN	NaN	NaN	NaN	NaN	NaN	NaN	NaN	NaN	NaN	NaN	NaN	NaN	NaN	NaN	NaN	NaN	NaN	NaN	NaN	NaN
0	1.434	1.408	1.459	1.399	1.437	1.425	1.439	1.39	1.399	1.43	1.427	1.43	1.394	1.366	1.447	1.409	1.433	1.408	1.418	1.398	1.441	1.412	1.467	1.442	1.427	1.448	1.43	1.421	1.411	1.411	1.406	1.41	1.419	1.424	1.429	1.435	1.423	1.432	1.419	1.403	1.428	1.426	1.439	1.444	1.433	1.401	1.437	1.423	1.403
215	1.432	1.436	1.444	1.434	1.435	1.428	1.458	1.404	1.414	1.408	1.439	1.428	1.418	1.405	1.449	1.431	1.419	1.433	1.436	1.423	1.45	1.442	1.458	1.445	1.442	1.443	1.464	1.448	1.437	1.468	1.475	1.489	1.49	1.494	1.497	1.508	1.515	1.494	1.515	1.521	1.545	1.544	1.573	1.534	1.556	1.559	1.585	1.57	1.591
0	1.58	1.502	1.62	1.526	1.534	1.539	1.543	1.492	1.486	1.516	1.539	1.548	1.5	1.482	1.584	1.534	1.567	1.496	1.54	1.52	1.557	1.538	1.606	1.552	1.556	1.578	1.541	1.544	1.513	1.526	1.55	1.559	1.541	1.552	1.566	1.563	1.557	1.561	1.535	1.529	1.576	1.547	1.559	1.55	1.573	1.57	1.578	1.57	1.565
216	1.42	1.434	1.431	1.429	1.432	1.424	1.446	1.406	1.417	1.412	1.419	1.415	1.405	1.397	1.434	1.436	1.412	1.423	1.42	1.393	1.432	1.434	1.442	1.434	1.421	1.452	1.439	1.423	1.417	1.452	1.441	1.461	1.467	1.451	1.454	1.462	1.466	1.453	1.47	1.459	1.498	1.487	1.519	1.475	1.508	1.511	1.535	1.541	1.541
0	1.443	1.45	1.461	1.449	1.44	1.453	1.456	1.432	1.438	1.431	1.446	1.446	1.428	1.416	1.465	1.467	1.463	1.459	1.46	1.459	1.49	1.485	1.484	1.498	1.489	1.502	1.52	1.501	1.495	1.539	NaN	NaN	NaN	NaN	NaN	NaN	NaN	NaN	NaN	NaN	NaN	NaN	NaN	NaN	NaN	NaN	NaN	NaN	NaN
217	1.514	1.509	1.549	1.605	1.51	1.533	1.608	1.505	1.545	1.514	1.572	1.557	1.538	1.522	1.542	1.531	1.566	1.559	1.557	1.524	1.61	1.545	1.572	1.551	1.538	1.544	1.599	1.535	1.549	1.58	1.584	1.615	1.597	1.556	1.568	1.611	1.548	1.56	1.552	1.577	1.578	1.579	1.652	1.577	1.588	1.605	1.614	1.619	1.61
0	1.443	1.45	1.46	1.455	1.435	1.446	1.459	1.44	1.444	1.43	1.449	1.45	1.44	1.417	1.444	1.451	1.437	1.448	1.45	1.425	1.459	NaN	NaN	NaN	NaN	NaN	NaN	NaN	NaN	NaN	NaN	NaN	NaN	NaN	NaN	NaN	NaN	NaN	NaN	NaN	NaN	NaN	NaN	NaN	NaN	NaN	NaN	NaN	NaN
218	1.593	1.51	1.67	1.525	1.517	1.52	1.538	1.516	1.522	1.535	1.529	1.54	1.518	1.481	1.566	1.544	1.565	1.52	1.546	1.525	1.572	1.54	1.6	1.568	1.548	1.595	1.564	1.561	1.532	1.555	1.564	1.571	1.568	1.579	1.589	1.588	1.595	1.574	1.561	1.547	1.589	1.573	1.599	1.535	1.609	1.598	1.604	1.582	1.581
219	1.431	1.423	1.433	1.436	1.43	1.439	1.443	1.419	1.426	1.421	1.442	1.433	1.422	1.417	1.451	1.443	1.44	1.452	1.446	1.443	1.479	1.474	1.493	1.484	1.486	1.511	1.534	1.517	1.526	1.567	1.583	1.6	1.616	1.615	1.619	1.644	1.665	1.675	1.68	1.707	1.751	1.756	1.834	1.884	1.996	2.072	2.174	2.233	2.262
220	1.477	1.468	1.483	1.476	1.459	1.467	1.471	1.463	1.465	1.45	1.462	1.462	1.447	1.437	1.472	1.472	1.458	1.436	1.457	1.443	1.478	1.458	1.453	1.461	1.449	1.46	1.473	1.44	1.441	1.47	1.461	1.486	1.466	1.461	1.465	1.476	1.476	1.466	1.473	1.486	1.492	1.479	1.506	1.475	1.498	1.484	1.516	1.502	1.488
0	1.434	1.387	1.452	1.4	1.416	1.417	1.411	1.362	1.371	1.395	1.4	1.42	1.38	1.344	1.434	1.403	1.398	1.402	1.409	1.386	1.406	1.397	1.454	1.44	1.412	1.432	1.429	1.425	1.416	1.423	1.406	1.412	1.431	1.422	1.421	1.423	1.439	1.426	1.417	1.412	1.429	1.444	1.442	1.424	1.434	1.407	1.442	1.437	1.41
221	1.439	1.441	1.445	1.434	1.44	1.438	1.436	1.43	1.434	1.429	1.438	1.432	1.416	1.415	1.454	1.444	1.437	1.433	1.43	1.425	1.449	1.441	1.441	1.442	1.431	1.443	1.458	1.436	1.435	1.463	1.456	1.477	1.466	1.465	1.451	1.468	1.484	1.471	1.475	1.467	1.483	1.473	1.498	1.471	1.494	1.498	1.553	1.653	1.742
222	1.564	1.534	1.52	1.54	1.53	1.602	1.598	1.54	1.556	1.531	1.557	1.577	1.559	1.509	1.536	1.553	1.549	1.559	1.536	1.488	1.594	1.575	1.571	1.564	1.556	1.553	1.578	1.495	1.579	1.58	1.563	1.621	1.628	1.589	1.549	1.603	1.573	1.571	1.582	1.579	1.621	1.596	1.634	1.579	1.603	1.646	1.592	1.615	1.638
223	1.418	1.408	1.429	1.409	1.407	1.411	1.419	1.407	1.406	1.395	1.411	1.409	1.391	1.394	1.432	1.42	1.411	1.412	1.41	1.399	1.424	1.423	1.42	1.42	1.402	1.424	1.428	1.407	1.408	1.433	1.424	1.445	1.434	1.43	1.429	1.434	1.443	1.425	1.435	1.43	1.45	1.431	1.459	1.43	1.45	1.448	1.445	1.457	1.451
224	1.409	1.416	1.406	1.41	1.402	1.407	1.4	1.397	1.414	1.385	1.408	1.41	1.377	1.377	1.403	1.397	1.399	1.408	1.4	1.384	1.416	1.396	1.413	1.413	1.383	1.409	1.412	1.396	1.387	1.413	1.403	1.405	1.414	1.402	1.402	1.394	1.413	1.395	1.4	1.398	1.409	1.39	1.421	1.388	1.41	1.397	1.407	1.406	1.399
0	1.424	1.437	1.426	1.421	NaN	NaN	NaN	NaN	NaN	NaN	NaN	NaN	NaN	NaN	NaN	NaN	NaN	NaN	NaN	NaN	NaN	NaN	NaN	NaN	NaN	NaN	NaN	NaN	NaN	NaN	NaN	NaN	NaN	NaN	NaN	NaN	NaN	NaN	NaN	NaN	NaN	NaN	NaN	NaN	NaN	NaN	NaN	NaN	NaN
225	1.491	1.465	1.513	1.49	1.454	1.459	1.448	1.46	1.482	1.477	1.491	1.463	1.454	1.408	1.455	1.484	1.472	1.465	1.483	1.44	1.471	1.488	1.484	1.509	1.474	1.502	1.479	1.475	1.479	1.498	1.477	1.496	1.508	1.499	1.501	1.524	1.538	1.529	1.498	1.505	1.531	1.51	1.555	1.541	1.54	1.541	1.563	1.538	1.539
226	1.435	1.413	1.429	1.425	1.419	1.404	1.404	1.394	1.409	1.409	1.418	1.398	1.386	1.391	1.41	1.419	1.403	1.406	1.408	1.375	1.408	1.405	1.411	1.419	1.395	1.414	1.416	1.404	1.397	1.408	1.408	1.418	1.412	1.416	1.418	1.415	1.429	1.428	1.424	1.418	1.434	1.428	1.448	1.429	1.453	1.438	1.456	1.454	1.448
227	1.411	1.422	1.405	1.412	1.414	1.415	1.415	1.418	1.407	1.39	1.404	1.404	1.389	1.387	1.418	1.417	1.398	1.409	1.409	1.401	1.424	1.402	1.422	1.428	1.404	1.407	1.425	1.406	1.421	1.436	1.441	1.457	1.444	1.441	1.438	1.445	1.461	1.45	1.444	1.464	1.475	1.467	1.489	1.46	1.488	1.485	1.486	1.493	1.495
228	1.422	1.41	1.405	1.411	1.398	1.409	1.405	1.407	1.41	1.393	1.413	1.395	1.393	1.377	1.403	1.4	1.408	1.403	1.395	1.38	1.419	1.394	1.401	1.41	1.391	1.396	1.414	1.393	1.4	1.404	1.405	1.421	1.419	1.402	1.412	1.401	1.42	1.41	1.407	1.402	1.415	1.4	1.429	1.406	1.431	1.415	1.417	1.424	1.415
229	1.499	1.463	1.485	1.463	1.45	1.463	1.457	1.462	1.461	1.454	1.461	1.464	1.434	1.413	1.447	1.468	1.468	1.478	1.457	1.412	1.465	1.453	1.476	1.487	1.454	1.46	1.466	1.443	1.44	1.447	1.458	1.45	1.466	1.458	1.462	1.454	1.48	1.467	1.452	1.442	1.463	1.456	1.469	1.455	1.467	1.433	1.481	1.449	1.463
230	1.411	1.416	1.409	1.423	1.406	1.427	1.415	1.406	1.405	1.393	1.414	1.408	1.389	1.387	1.418	1.404	1.408	1.415	1.396	1.388	1.417	1.406	1.408	1.424	1.392	1.399	1.42	1.398	1.4	1.412	1.419	1.426	1.415	1.41	1.414	1.412	1.427	1.4	1.401	1.409	1.413	1.406	1.433	1.413	1.427	1.42	1.418	1.41	1.41
0	1.413	1.409	1.408	1.419	1.399	1.415	1.41	1.398	1.403	1.388	1.405	1.397	1.386	1.381	1.409	1.415	1.412	1.411	1.389	1.389	1.426	1.403	1.414	1.412	1.394	1.395	1.419	1.385	1.409	1.412	1.418	1.432	1.429	1.419	1.406	1.423	1.428	1.404	1.406	1.412	1.429	1.42	1.435	1.421	1.427	1.431	1.432	1.428	1.415
231	1.481	1.478	1.45	1.429	1.471	1.457	1.464	1.477	1.461	1.442	1.493	1.452	1.459	1.422	1.453	1.478	1.448	1.443	1.463	1.456	1.475	1.469	1.493	1.496	1.46	1.474	1.504	1.458	1.47	1.49	1.495	1.487	1.512	1.494	1.482	1.48	1.501	1.523	1.502	1.491	1.532	1.482	1.564	1.522	1.553	1.506	1.528	1.538	1.52
232	1.43	1.422	1.431	1.412	1.44	1.419	1.425	1.442	1.413	1.421	1.435	1.429	1.384	1.412	1.452	1.426	1.406	1.428	1.422	1.417	1.427	1.427	1.429	1.438	1.428	1.431	1.436	1.43	1.435	1.438	1.443	1.462	1.46	1.459	1.436	1.466	1.498	1.472	1.494	1.483	1.508	1.522	1.547	1.525	1.576	1.558	1.571	1.591	1.586
233	1.735	1.511	1.509	1.477	1.452	1.481	1.5	1.43	1.448	1.475	1.494	1.449	1.448	1.428	1.499	1.491	1.46	1.481	1.47	1.462	1.476	1.46	1.467	1.47	1.466	1.491	1.495	1.485	1.456	1.493	1.464	1.493	1.488	1.459	1.486	1.477	1.508	1.497	1.49	1.486	1.498	1.473	1.493	1.475	1.501	1.494	1.495	1.498	1.472
0	1.464	1.467	1.458	1.452	1.48	1.461	1.45	1.462	1.458	1.468	1.485	1.457	1.45	1.424	1.477	1.478	1.455	1.45	1.451	1.431	1.437	1.45	1.5	1.513	1.459	1.465	1.502	1.475	1.484	1.51	1.504	1.506	1.511	1.51	1.5	1.507	1.533	1.526	1.545	1.544	1.557	1.527	NaN	NaN	NaN	NaN	NaN	NaN	NaN
234	1.427	1.426	1.434	1.437	1.422	1.4	1.436	1.419	1.415	1.414	1.431	1.423	1.407	1.404	1.416	1.433	1.41	1.438	1.42	1.398	1.428	1.434	1.442	1.457	1.431	1.452	1.461	1.44	1.439	1.481	1.477	1.486	1.488	1.495	1.508	1.508	1.537	1.538	1.547	1.553	1.589	1.575	1.61	1.592	1.626	1.626	1.641	1.657	1.668
235	1.437	1.438	1.436	1.437	1.418	1.424	1.434	1.42	1.425	1.41	1.441	1.419	1.415	1.399	1.425	1.439	1.433	1.442	1.422	1.397	1.431	1.419	1.431	1.444	1.421	1.441	1.441	1.416	1.412	1.453	1.443	1.453	1.442	1.443	1.448	1.459	1.467	1.468	1.458	1.461	1.477	1.469	1.504	1.506	1.511	1.516	1.533	1.53	1.542
236	1.421	1.443	1.434	1.421	1.416	1.421	1.421	1.442	1.43	1.417	1.443	1.424	1.402	1.418	1.46	1.445	1.417	1.429	1.422	1.43	1.44	1.438	1.439	1.452	1.428	1.443	1.461	1.455	1.459	1.485	1.474	1.5	1.492	1.497	1.491	1.507	1.554	1.536	1.545	1.529	1.564	1.572	1.603	1.589	1.62	1.614	1.603	1.627	1.613
237	1.434	1.436	1.434	1.43	1.415	1.425	1.426	1.404	1.421	1.417	1.433	1.419	1.402	1.404	1.429	1.437	1.422	1.416	1.419	1.41	1.419	1.418	1.433	1.449	1.411	1.439	1.444	1.425	1.424	1.441	1.437	1.442	1.445	1.431	1.435	1.416	1.449	1.457	1.454	1.446	1.46	1.441	1.474	1.451	1.472	1.454	1.464	1.483	1.456
238	1.407	1.427	1.439	1.422	1.411	1.407	1.418	1.41	1.396	1.392	1.417	1.402	1.392	1.378	1.406	1.415	1.405	1.416	1.39	1.376	1.397	1.406	1.416	1.417	1.393	1.401	1.405	1.398	1.382	1.416	1.391	1.397	1.41	1.404	1.398	1.391	1.41	1.398	1.396	1.387	1.41	1.399	1.405	1.397	1.401	1.395	1.403	1.394	1.386
239	1.388	1.38	1.401	1.376	1.389	1.386	1.363	1.354	1.387	1.387	1.389	1.421	1.38	1.393	1.397	1.398	1.406	1.421	1.411	1.383	1.398	1.42	1.418	1.409	1.403	1.403	1.419	1.406	1.406	1.425	1.408	1.408	1.414	1.429	1.434	1.416	1.439	1.422	1.422	1.419	1.437	1.434	1.442	1.429	1.451	1.433	1.445	1.445	1.441
0	1.402	1.385	1.416	1.392	1.411	1.38	1.389	1.357	1.4	1.402	1.39	1.417	1.387	1.395	1.397	1.408	1.404	1.419	1.401	1.384	1.411	1.415	1.42	1.412	1.405	1.399	1.417	1.408	1.405	1.425	1.412	1.414	1.406	1.419	1.423	1.409	1.427	1.416	1.41	1.403	1.435	1.424	1.443	1.422	1.443	1.429	1.431	1.427	1.438
240	1.432	1.442	1.437	1.444	1.424	1.438	1.426	1.42	1.417	1.42	1.419	1.428	1.406	1.412	1.431	1.434	1.43	1.424	1.412	1.407	1.427	1.422	1.429	1.431	1.409	1.422	1.431	1.411	1.425	1.44	1.439	1.44	1.437	1.44	1.424	1.425	1.454	1.432	1.436	1.442	1.444	1.424	1.46	1.436	1.449	1.451	1.429	1.445	1.434
0	1.441	1.431	1.419	1.421	1.425	1.409	1.425	1.416	1.419	1.417	1.433	1.425	1.392	1.392	1.446	1.436	1.418	1.417	1.411	1.409	1.42	1.424	1.442	1.447	1.415	1.436	1.435	1.426	1.42	1.444	1.434	1.434	1.437	1.442	1.428	1.421	1.44	1.426	1.433	1.425	1.444	1.424	1.461	1.418	1.458	1.421	1.439	1.443	1.421
241	1.46	1.442	1.446	1.425	1.443	1.425	1.454	1.421	1.447	1.432	1.436	1.439	1.411	1.426	1.456	1.442	1.437	1.438	1.437	1.419	1.437	1.437	1.44	1.442	1.42	1.436	1.454	1.433	1.425	1.453	1.44	1.456	1.461	1.45	1.455	1.444	1.474	1.447	1.453	1.461	1.46	1.456	1.48	1.463	1.471	1.483	1.458	1.476	1.454
242	1.403	1.413	1.426	1.415	1.409	1.4	1.427	1.401	1.403	1.401	1.414	1.405	1.386	1.389	1.406	1.412	1.394	1.405	1.399	1.381	1.396	1.397	1.411	1.416	1.396	1.406	1.412	1.389	1.381	1.413	1.395	1.405	1.405	1.403	1.402	1.392	1.411	1.401	1.396	1.391	1.401	1.392	1.411	1.399	1.403	1.396	1.403	1.406	1.388
243	1.433	1.414	1.446	1.415	1.42	1.418	1.422	1.424	1.42	1.413	1.435	1.424	1.405	1.403	1.436	1.435	1.424	1.424	1.413	1.405	1.438	1.426	1.437	1.438	1.417	1.421	1.437	1.409	1.417	1.446	1.439	1.446	1.44	1.443	1.437	1.421	1.455	1.432	1.435	1.441	1.449	1.432	1.464	1.455	1.459	1.456	1.459	1.465	1.444
244	1.425	1.414	1.42	1.413	1.404	1.408	1.405	1.409	1.4	1.391	1.398	1.41	1.39	1.393	1.419	1.414	1.413	1.419	1.41	1.395	1.425	1.414	1.42	1.43	1.407	1.423	1.43	1.412	1.408	1.431	1.427	1.432	1.433	1.432	1.431	1.425	1.447	1.437	1.435	1.439	1.444	1.435	1.455	1.432	1.451	1.447	1.448	1.452	1.438
0	1.514	1.483	1.509	1.49	1.506	1.462	1.495	1.463	1.495	1.459	1.507	1.486	1.498	NaN	NaN	NaN	NaN	NaN	NaN	NaN	NaN	NaN	NaN	NaN	NaN	NaN	NaN	NaN	NaN	NaN	NaN	NaN	NaN	NaN	NaN	NaN	NaN	NaN	NaN	NaN	NaN	NaN	NaN	NaN	NaN	NaN	NaN	NaN	NaN
245	1.443	1.449	1.444	1.44	1.427	1.431	1.422	1.441	1.443	1.419	1.437	1.424	1.423	1.428	1.446	1.441	1.441	1.447	1.424	1.418	1.44	1.439	1.434	1.447	1.411	1.44	1.431	1.427	1.429	1.462	1.443	1.443	1.449	1.433	1.442	1.42	1.46	1.44	1.441	1.443	1.445	1.451	1.468	1.464	1.479	1.462	1.463	1.475	1.458
246	1.418	1.409	1.414	1.411	1.398	1.393	1.412	1.398	1.396	1.386	1.411	1.405	1.382	1.386	1.412	1.406	1.408	1.405	1.401	1.391	1.412	1.407	1.415	1.413	1.392	1.41	1.41	1.396	1.406	1.427	1.425	1.435	1.426	1.424	1.42	1.42	1.442	1.431	1.429	1.434	1.438	1.433	1.461	1.435	1.447	1.45	1.445	1.451	1.437
0	1.481	1.573	1.535	1.562	1.541	1.551	1.557	1.531	1.502	1.518	1.537	1.499	1.522	1.51	1.509	1.565	1.517	1.519	1.522	1.525	1.533	1.537	1.557	1.53	1.515	1.566	1.558	1.526	1.503	1.56	1.521	1.528	1.546	1.506	1.552	1.514	1.521	1.529	1.534	1.526	1.522	1.524	1.532	1.553	1.52	1.555	1.533	1.508	1.514
247	1.465	1.472	1.464	1.503	1.468	1.454	1.485	1.452	1.479	1.455	1.471	1.483	1.443	1.456	1.511	1.495	1.452	1.488	1.471	1.469	1.477	1.493	1.487	1.495	1.47	1.506	1.505	1.497	1.495	1.51	1.529	1.532	1.511	1.519	1.515	1.507	1.544	1.52	1.533	1.524	1.561	1.524	1.558	1.523	1.548	1.551	1.559	1.563	1.557
248	1.486	1.561	1.541	1.541	1.536	1.534	1.533	1.518	1.505	1.521	1.547	1.544	1.505	1.502	1.536	1.54	1.494	1.53	1.553	1.499	1.53	1.544	1.563	1.537	1.526	1.564	1.566	1.54	1.517	1.56	1.53	1.557	1.529	1.532	1.549	1.55	1.551	1.556	1.549	1.561	1.558	1.569	1.586	1.589	1.579	1.597	1.584	1.589	1.56
249	1.47	1.527	1.523	1.52	1.539	1.489	1.54	1.506	1.501	1.53	1.544	1.529	1.479	1.496	1.497	1.505	1.506	1.519	1.517	1.473	1.517	1.523	1.533	1.55	1.505	1.518	1.53	1.484	1.515	1.527	1.488	1.527	1.5	1.526	1.507	1.498	1.513	1.495	1.509	1.488	1.507	1.508	1.525	1.517	1.52	1.511	1.518	1.536	1.505
250	1.468	1.45	1.463	1.444	1.452	1.431	1.453	1.427	1.454	1.43	1.459	1.442	1.41	1.418	1.451	1.461	1.44	1.449	1.442	1.428	1.438	1.448	1.439	1.447	1.429	1.465	1.47	1.446	1.434	1.476	1.46	1.48	1.474	1.449	1.469	1.454	1.487	1.485	1.486	1.496	1.508	1.466	1.531	1.505	1.523	1.508	1.52	1.515	1.501
0	1.429	1.435	1.435	1.432	1.443	1.417	1.45	1.409	1.43	1.431	1.439	1.433	1.406	1.402	1.435	1.429	1.41	1.434	1.43	1.411	1.424	1.439	1.441	1.465	1.434	1.437	1.451	1.424	1.434	1.457	1.447	1.458	1.442	1.458	1.45	1.431	1.454	1.439	1.453	1.443	1.456	1.443	1.476	1.461	1.463	1.474	1.469	1.494	1.463
251	1.382	1.396	1.399	1.38	1.393	1.383	1.396	1.373	1.38	1.371	1.401	1.392	1.367	1.376	1.397	1.391	1.374	1.403	1.392	1.355	1.385	1.391	1.391	1.4	1.378	1.398	1.406	1.378	1.38	1.409	1.396	1.4	1.395	1.397	1.412	1.401	1.411	1.404	1.396	1.42	1.432	1.42	1.436	1.412	1.445	1.436	1.443	1.436	1.439
252	1.415	1.412	1.43	1.413	1.413	1.395	1.404	1.402	1.41	1.389	1.418	1.407	1.389	1.394	1.408	1.409	1.396	1.411	1.407	1.39	1.422	1.409	1.407	1.417	1.399	1.416	1.414	1.409	1.416	1.443	1.437	1.432	1.44	1.442	1.437	1.43	1.455	1.439	1.442	1.455	1.466	1.454	1.491	1.466	1.477	1.482	1.478	1.486	1.473
0	1.386	1.401	1.412	1.383	1.389	1.387	1.386	1.371	1.379	1.382	1.383	1.389	1.366	1.379	1.387	1.382	1.384	1.398	1.382	1.359	1.388	1.392	1.393	1.391	1.381	1.391	1.399	1.385	1.392	1.419	1.407	1.408	1.403	1.418	1.415	1.408	1.416	1.419	1.394	1.421	1.437	1.429	1.428	1.419	1.443	1.425	1.434	1.436	1.425
253	1.531	1.547	1.547	1.534	1.544	1.506	1.548	1.558	1.479	1.528	1.545	1.562	1.504	1.5	1.534	1.53	1.523	1.53	1.535	1.498	1.509	1.546	1.547	1.561	1.533	1.541	1.534	1.527	1.543	1.551	1.526	1.549	1.533	1.541	1.524	1.524	1.532	1.531	1.528	1.507	1.524	1.525	1.553	1.541	1.561	1.524	1.529	1.555	1.522
254	1.491	1.475	1.472	1.436	1.469	1.44	1.463	1.447	1.457	1.418	1.479	1.452	1.419	1.446	1.47	1.466	1.464	1.46	1.47	1.473	1.477	1.517	1.501	1.5	1.49	1.524	1.543	1.534	1.523	1.579	1.554	1.585	1.602	1.569	1.602	1.594	1.643	1.613	1.666	1.677	1.651	1.636	1.73	1.688	1.7	1.714	1.758	1.724	1.738
0	NaN	NaN	NaN	NaN	NaN	NaN	NaN	NaN	NaN	NaN	NaN	NaN	NaN	NaN	NaN	NaN	NaN	NaN	NaN	NaN	NaN	NaN	NaN	NaN	NaN	NaN	NaN	NaN	NaN	NaN	NaN	NaN	NaN	NaN	NaN	NaN	NaN	NaN	NaN	NaN	NaN	NaN	NaN	NaN	NaN	NaN	NaN	NaN	NaN
0	1.453	1.464	1.546	1.56	1.638	1.579	1.167	1.073	1.635	1.554	1.238	2.092	1.682	NaN	NaN	NaN	NaN	NaN	NaN	NaN	NaN	NaN	NaN	NaN	NaN	NaN	NaN	NaN	NaN	NaN	NaN	NaN	NaN	NaN	NaN	NaN	NaN	NaN	NaN	NaN	NaN	NaN	NaN	NaN	NaN	NaN	NaN	NaN	NaN
255	1.398	1.406	1.41	1.395	1.4	1.386	1.4	1.382	1.396	1.385	1.411	1.398	1.392	1.391	1.416	1.414	1.418	1.427	1.429	1.403	1.438	1.437	1.451	1.468	1.452	1.477	1.483	1.473	1.475	1.508	1.501	1.517	1.516	1.532	1.547	1.54	1.565	1.583	1.572	1.591	1.62	1.62	1.656	1.644	1.681	1.707	1.815	1.957	2.058
0	1.429	1.446	1.443	1.429	1.449	1.419	1.439	1.427	1.429	1.434	1.446	1.434	1.404	1.406	1.431	1.427	1.427	1.431	1.439	1.409	1.424	1.448	1.448	1.465	1.438	1.446	1.469	1.444	1.447	1.465	1.451	1.471	1.463	1.48	1.467	1.454	1.482	1.47	1.472	1.473	1.483	1.488	1.505	1.498	1.512	1.51	1.508	1.528	1.501
0	1.462	1.491	1.49	1.513	1.526	1.521	1.316	1.25	1.521	1.486	1.315	1.641	1.514	1.511	1.403	1.417	1.535	1.55	1.504	1.471	1.457	1.579	1.575	1.463	1.567	1.47	1.541	1.587	1.537	1.589	1.547	1.535	1.566	1.621	1.619	1.656	1.622	1.644	1.626	1.687	1.652	1.695	1.704	1.715	1.807	1.737	1.718	1.742	1.771
256	1.397	1.399	1.398	1.399	1.394	1.385	1.399	1.39	1.389	1.391	1.411	1.407	1.389	1.387	1.427	1.423	1.417	1.439	1.429	1.409	1.45	1.447	1.468	1.496	1.485	1.52	1.536	1.533	1.551	1.604	1.606	1.626	1.65	1.695	1.819	1.955	2.083	2.165	2.181	2.198	2.231	2.216	2.238	2.205	2.253	2.21	2.192	2.225	2.136
257	1.397	1.405	1.388	1.377	1.397	1.388	1.383	1.361	1.392	1.382	1.373	1.417	1.37	1.371	1.393	1.394	1.381	1.41	1.401	1.36	1.383	1.386	1.413	1.394	1.376	1.396	1.401	1.379	1.39	1.423	1.392	1.398	1.39	1.405	1.418	1.405	1.402	1.415	1.385	1.416	1.424	1.417	1.427	1.402	1.435	1.406	1.417	1.415	1.417
0	1.363	1.384	1.389	1.378	1.347	1.377	1.39	1.378	1.382	1.373	NaN	NaN	NaN	NaN	NaN	NaN	NaN	NaN	NaN	NaN	NaN	NaN	NaN	NaN	NaN	NaN	NaN	NaN	NaN	NaN	NaN	NaN	NaN	NaN	NaN	NaN	NaN	NaN	NaN	NaN	NaN	NaN	NaN	NaN	NaN	NaN	NaN	NaN	NaN
0	1.519	1.513	1.523	1.506	1.507	1.498	1.529	1.505	1.507	1.503	1.543	1.523	1.495	1.493	1.547	1.532	1.527	1.537	1.548	1.503	1.542	1.554	1.557	1.567	1.548	1.574	1.584	1.562	1.56	1.598	1.59	1.587	1.583	1.597	1.584	1.587	1.598	1.603	1.606	1.6	1.606	1.607	1.625	1.609	1.629	1.638	1.628	1.634	1.61
258	1.416	1.43	1.418	1.429	1.42	1.406	1.415	1.407	1.403	1.402	1.42	1.417	1.399	1.402	1.416	1.418	1.409	1.422	1.413	1.378	1.416	1.413	1.417	1.424	1.403	1.424	1.422	1.409	1.401	1.419	1.404	1.427	1.419	1.42	1.421	1.405	1.417	1.415	1.404	1.41	1.424	1.415	1.431	1.408	1.423	1.417	1.415	1.417	1.404
259	1.446	1.465	1.48	1.509	1.5	1.516	1.297	1.237	1.503	1.44	1.294	1.577	1.493	1.478	1.366	1.346	1.504	1.463	1.447	1.408	1.346	1.498	1.528	1.349	1.529	1.391	1.411	1.488	1.442	1.5	1.39	1.387	1.427	1.52	1.484	1.503	1.49	1.5	1.475	1.545	1.488	1.488	1.491	1.518	1.588	1.541	1.533	1.493	1.542
0	1.434	1.467	1.471	1.477	1.448	1.444	1.466	1.445	1.432	1.43	1.476	1.448	1.434	1.419	1.472	1.451	1.43	1.454	1.453	1.425	1.456	1.449	1.455	1.462	1.448	1.472	1.476	1.434	1.431	1.481	1.462	1.435	1.459	1.449	1.456	1.454	1.465	1.45	1.458	1.45	1.469	1.462	1.471	1.475	1.469	1.489	1.459	1.462	1.453
0	1.411	1.479	1.453	1.449	1.463	1.458	1.324	1.268	1.5	1.416	1.342	1.546	1.469	1.448	1.377	1.395	1.469	1.458	1.473	1.408	1.397	1.492	1.48	1.417	1.46	1.417	1.438	1.483	1.428	1.464	1.422	1.431	1.447	1.464	1.475	1.493	1.451	1.489	1.457	1.498	1.466	1.485	1.503	1.494	1.517	1.496	1.474	1.487	1.499
260	1.421	1.451	1.426	1.448	1.465	1.462	1.285	1.237	1.485	1.413	1.268	1.559	1.441	1.439	1.374	1.371	1.456	1.472	1.437	1.386	1.397	1.473	1.463	1.379	1.463	1.386	1.428	1.447	1.404	1.469	1.41	1.42	1.419	1.468	1.435	1.448	1.448	1.463	1.447	1.471	1.449	1.459	1.474	1.471	1.503	1.472	1.441	1.455	1.467
261	1.439	1.432	1.456	1.45	1.439	1.432	1.445	1.416	1.427	1.42	1.447	1.434	1.401	1.411	1.424	1.429	1.43	1.431	1.435	1.407	1.441	1.437	1.436	1.457	1.428	1.447	1.454	1.435	1.436	1.458	1.448	1.47	1.454	1.469	1.46	1.456	1.48	1.471	1.487	1.476	1.494	1.488	1.518	1.504	1.511	1.523	1.524	1.532	1.511
0	1.438	1.477	1.459	1.474	1.456	1.452	1.475	1.444	1.442	1.44	1.478	1.46	1.431	1.426	1.464	1.462	1.444	1.461	1.461	1.45	1.466	1.464	1.466	1.472	1.445	1.487	1.478	1.451	1.425	1.482	1.474	1.453	1.465	1.455	1.468	1.47	1.471	1.463	1.482	1.476	1.472	1.468	1.486	1.49	1.499	1.497	1.481	1.489	1.482
262	1.409	1.428	1.429	1.422	1.408	1.413	1.405	1.408	1.405	1.399	1.424	1.417	1.399	1.389	1.424	1.421	1.413	1.43	1.421	1.397	1.422	1.421	1.416	1.429	1.407	1.44	1.443	1.427	1.412	1.451	1.438	1.437	1.438	1.439	1.446	1.451	1.459	1.462	1.46	1.456	1.469	1.472	1.498	1.48	1.5	1.495	1.495	1.507	1.496
263	1.433	1.45	1.443	1.437	1.431	1.423	1.433	1.421	1.428	1.423	1.45	1.433	1.4	1.417	1.437	1.434	1.432	1.433	1.437	1.406	1.435	1.437	1.44	1.447	1.42	1.441	1.451	1.426	1.446	1.45	1.435	1.452	1.451	1.45	1.447	1.441	1.463	1.458	1.459	1.457	1.466	1.468	1.492	1.472	1.491	1.481	1.498	1.504	1.487
264	1.39	1.407	1.377	1.38	1.407	1.39	1.357	1.342	1.396	1.374	1.373	1.413	1.368	1.362	1.379	1.386	1.38	1.394	1.397	1.357	1.386	1.389	1.396	1.401	1.369	1.377	1.391	1.387	1.385	1.424	1.385	1.397	1.388	1.398	1.41	1.396	1.394	1.403	1.387	1.398	1.413	1.41	1.427	1.407	1.416	1.404	1.408	1.409	1.412
0	1.507	1.483	1.513	1.487	1.467	1.476	1.486	1.447	1.476	1.457	1.47	1.481	1.465	1.46	1.479	1.482	1.479	1.483	1.477	1.442	1.509	1.474	1.485	1.501	1.477	1.488	1.484	1.491	1.471	1.494	1.471	1.485	NaN	NaN	NaN	NaN	NaN	NaN	NaN	NaN	NaN	NaN	NaN	NaN	NaN	NaN	NaN	NaN	NaN
265	1.462	1.468	1.452	1.468	1.477	1.431	1.446	1.439	1.445	1.43	1.466	1.454	1.433	1.438	1.458	1.453	1.453	1.465	1.436	1.438	1.446	1.464	1.445	1.461	1.45	1.468	1.467	1.459	1.46	1.481	1.476	1.473	1.479	1.469	1.479	1.463	1.505	1.482	1.487	1.5	1.507	1.485	1.528	1.5	1.517	1.508	1.513	1.516	1.512
266	1.407	1.437	1.414	1.419	1.414	1.408	1.422	1.396	1.419	1.407	1.426	1.431	1.395	1.392	1.423	1.425	1.415	1.43	1.428	1.403	1.441	1.428	1.441	1.455	1.437	1.461	1.472	1.463	1.454	1.5	1.478	1.491	1.491	1.494	1.508	1.509	1.518	1.524	1.524	1.544	1.557	1.566	1.601	1.586	1.622	1.626	1.63	1.653	1.657
267	1.526	1.562	1.532	1.537	1.529	1.533	1.549	1.506	1.489	1.5	1.541	1.526	1.509	1.488	1.53	1.539	1.528	1.529	1.537	1.51	1.531	1.534	1.545	1.54	1.536	1.542	1.574	1.549	1.528	1.568	1.535	1.542	1.514	1.533	1.556	1.553	1.529	1.547	1.581	1.555	1.559	1.557	1.575	1.562	1.578	1.592	1.584	1.571	1.569
0	1.411	1.413	1.416	1.421	1.421	1.409	1.416	1.375	1.401	1.389	1.411	1.403	1.381	1.382	1.41	1.405	1.398	1.409	1.408	1.386	1.408	1.4	1.411	1.43	1.4	1.416	1.42	1.4	1.393	1.422	1.409	1.427	1.418	1.413	1.409	1.409	1.424	1.421	1.417	1.416	1.433	1.424	1.444	1.425	1.435	1.436	1.438	1.433	1.417
268	1.498	1.518	1.498	1.505	1.471	1.482	1.5	1.481	1.472	1.448	1.481	1.461	1.479	1.468	1.487	1.5	1.491	1.494	1.477	1.453	1.512	1.478	1.484	1.511	1.474	1.502	1.508	1.501	1.486	1.518	1.501	1.506	1.518	1.519	1.497	1.481	1.512	1.516	1.503	1.499	1.529	1.522	1.542	1.524	1.547	1.542	1.54	1.543	1.551
269	1.503	1.549	1.506	1.499	1.515	1.482	1.535	1.469	1.452	1.464	1.506	1.478	1.465	1.475	1.485	1.479	1.503	1.499	1.509	1.464	1.498	1.474	1.485	1.501	1.474	1.506	1.497	1.47	1.463	1.482	1.474	1.504	1.506	1.492	1.478	1.477	1.498	1.509	1.473	1.467	1.499	1.485	1.505	1.493	1.499	1.497	1.51	1.516	1.494
270	1.442	1.434	1.426	1.431	1.419	1.419	1.388	1.362	1.422	1.405	1.386	1.442	1.412	1.403	1.397	1.408	1.417	1.42	1.418	1.387	1.393	1.421	1.43	1.429	1.424	1.419	1.441	1.444	1.429	1.463	1.431	1.459	1.445	1.455	1.477	1.474	1.488	1.499	1.496	1.488	1.517	1.527	1.54	1.551	1.577	1.557	1.573	1.586	1.587
0	1.47	1.466	1.473	1.467	1.471	1.443	1.464	1.454	1.467	1.441	1.461	1.449	1.431	1.425	1.457	1.453	1.45	1.444	1.414	1.418	1.459	1.454	1.431	1.447	1.444	1.469	1.46	1.452	1.451	1.445	1.478	1.467	1.469	1.466	1.47	1.455	1.49	1.466	1.469	1.484	1.479	1.47	1.493	1.477	1.494	1.499	1.498	1.495	1.477
271	1.422	1.422	1.429	1.428	1.416	1.41	1.411	1.4	1.399	1.401	1.423	1.414	1.396	1.387	1.42	1.42	1.406	1.417	1.402	1.386	1.417	1.412	1.415	1.415	1.398	1.423	1.414	1.417	1.405	1.429	1.419	1.417	1.408	1.412	1.409	1.414	1.42	1.418	1.412	1.406	1.426	1.414	1.433	1.422	1.434	1.433	1.429	1.438	1.422
272	1.448	1.471	1.464	1.454	1.447	1.442	1.452	1.439	1.444	1.433	1.45	1.44	1.435	1.432	1.454	1.456	1.442	1.459	1.447	1.423	1.463	1.447	1.452	1.463	1.44	1.451	1.458	1.443	1.43	1.453	1.447	1.454	1.459	1.456	1.445	1.433	1.448	1.457	1.441	1.447	1.458	1.46	1.466	1.465	1.47	1.473	1.477	1.484	1.476
273	1.43	1.416	1.421	1.414	1.424	1.402	1.418	1.408	1.412	1.411	1.428	1.415	1.406	1.406	1.438	1.438	1.432	1.44	1.428	1.407	1.445	1.44	1.447	1.456	1.442	1.464	1.465	1.461	1.462	1.492	1.495	1.505	1.506	1.504	1.517	1.515	1.553	1.551	1.556	1.576	1.593	1.602	1.624	1.627	1.658	1.653	1.677	1.693	1.696
274	1.423	1.43	1.432	1.434	1.419	1.4	1.422	1.407	1.395	1.395	1.422	1.403	1.39	1.388	1.416	1.428	1.417	1.42	1.409	1.383	1.422	1.414	1.421	1.423	1.403	1.418	1.439	1.41	1.401	1.431	1.422	1.414	1.416	1.413	1.413	1.415	1.435	1.424	1.426	1.42	1.443	1.431	1.449	1.434	1.445	1.448	1.435	1.448	1.437
275	1.502	1.521	1.513	1.579	1.522	1.533	1.524	1.513	1.518	1.513	1.544	1.551	1.501	1.514	1.51	1.544	1.549	1.558	1.55	1.511	1.545	1.547	1.537	1.575	1.539	1.578	1.566	1.566	1.568	1.599	1.565	1.564	1.558	1.565	1.577	1.606	1.595	1.587	1.613	1.593	1.65	1.616	1.651	1.641	1.645	1.661	1.661	1.667	1.63
276	1.44	1.449	1.439	1.451	1.448	1.431	1.432	1.427	1.422	1.434	1.456	1.426	1.427	1.419	1.429	1.445	1.414	1.438	1.406	1.42	1.457	1.45	1.458	1.467	1.464	1.48	1.475	1.458	1.466	1.492	1.475	1.483	1.505	1.506	1.493	1.495	1.528	1.529	1.504	1.521	1.561	1.547	1.592	1.566	1.599	1.605	1.611	1.631	1.612
0	1.417	1.421	1.405	1.402	1.398	1.411	1.392	1.354	1.403	1.349	1.377	1.421	1.382	1.381	1.382	1.391	1.41	1.387	1.388	1.372	1.381	1.392	1.409	1.404	1.393	1.397	1.405	1.403	1.387	1.435	1.387	1.426	1.393	1.403	1.41	1.392	1.423	1.404	1.403	1.408	1.428	1.42	1.431	1.441	1.439	1.428	1.427	1.432	1.419
277	1.458	1.459	1.448	1.459	1.453	1.423	1.442	1.43	1.445	1.43	1.454	1.451	1.445	1.431	1.431	1.439	1.43	1.45	1.441	1.42	1.452	1.427	1.448	1.46	1.446	1.45	1.437	1.45	1.441	1.464	1.453	1.464	1.444	1.447	1.438	1.432	1.451	1.436	1.439	1.439	1.446	1.435	1.463	1.444	1.456	1.432	1.451	1.454	1.436
0	1.415	1.41	1.403	1.405	1.402	1.394	1.393	1.386	1.396	1.372	1.394	1.402	1.374	1.378	1.405	1.403	1.4	1.399	1.381	1.371	1.398	1.391	1.394	1.414	1.394	1.395	1.407	1.393	1.386	1.412	1.388	1.424	1.399	1.402	1.41	1.402	1.412	1.407	1.404	1.399	1.415	1.431	1.432	1.427	1.423	1.423	1.423	1.422	1.431
278	1.467	1.481	1.468	1.461	1.444	1.466	1.448	1.426	1.436	1.431	1.445	1.432	1.437	1.433	1.457	1.454	1.447	1.461	1.449	1.423	1.485	1.462	1.448	1.472	1.441	1.459	1.47	1.457	1.449	1.469	1.464	1.472	1.462	1.464	1.456	1.439	1.468	1.461	1.453	1.446	1.481	1.465	1.486	1.471	1.484	1.491	1.482	1.479	1.472
0	1.484	1.471	1.474	1.489	1.459	1.448	1.454	1.443	1.462	1.464	NaN	NaN	NaN	NaN	NaN	NaN	NaN	NaN	NaN	NaN	NaN	NaN	NaN	NaN	NaN	NaN	NaN	NaN	NaN	NaN	NaN	NaN	NaN	NaN	NaN	NaN	NaN	NaN	NaN	NaN	NaN	NaN	NaN	NaN	NaN	NaN	NaN	NaN	NaN
279	1.448	1.442	1.46	1.423	1.404	1.416	1.431	1.388	1.407	1.396	1.418	1.404	1.397	1.389	1.413	1.426	1.416	1.415	1.416	1.378	1.426	1.41	1.406	1.428	1.397	1.43	1.439	1.417	1.396	1.429	1.421	1.425	1.422	1.429	1.422	1.415	1.445	1.448	1.419	1.439	1.458	1.462	1.467	1.454	1.473	1.486	1.489	1.49	1.48
0	1.335	1.379	1.506	3.085	1.553	1.43	1.487	1.428	1.493	1.492	1.486	1.51	1.527	1.514	1.489	1.499	1.514	1.477	1.485	1.514	1.53	1.475	1.506	1.466	1.487	1.499	1.493	1.493	1.513	1.538	1.52	1.552	1.541	1.534	1.498	1.528	1.507	1.526	1.531	1.538	1.549	1.591	1.532	1.558	1.552	1.552	1.61	1.535	1.55
280	1.482	1.466	1.457	1.467	1.408	1.422	1.436	1.425	1.464	1.415	1.421	1.411	1.427	1.432	1.442	1.427	1.408	1.428	1.433	1.463	1.436	1.41	1.42	1.424	1.412	1.427	1.436	1.434	1.425	1.434	1.429	1.445	1.448	1.428	1.47	1.47	1.472	1.473	1.463	1.454	1.5	1.495	1.494	1.531	1.517	1.518	1.544	1.517	1.551
0	1.501	1.461	1.484	1.464	1.437	1.433	1.412	1.404	1.471	1.413	1.439	1.414	1.434	1.433	1.412	1.436	1.407	1.416	1.397	1.432	1.409	1.386	1.385	1.392	1.397	1.403	1.392	1.412	1.392	1.414	1.397	1.404	1.408	1.403	1.425	1.428	1.418	1.403	1.386	1.393	1.412	1.402	1.409	1.426	1.421	1.393	1.44	1.436	1.432
281	1.444	1.44	1.446	1.425	1.438	1.453	1.443	1.418	1.458	1.46	1.451	1.465	1.464	1.467	1.454	1.462	1.481	1.476	1.476	1.492	1.486	1.479	1.494	1.499	1.496	1.509	1.509	1.524	1.51	1.543	1.544	1.542	1.565	1.543	1.582	1.587	1.584	1.605	1.593	1.584	1.618	1.598	1.627	1.634	1.642	1.641	1.652	1.658	1.677
282	1.312	1.412	1.556	3.09	1.542	1.406	1.489	1.437	1.509	1.515	1.5	1.515	1.528	1.549	1.569	1.529	1.537	1.53	1.496	1.565	1.581	1.486	1.492	1.508	1.495	1.525	1.515	1.526	1.559	1.595	1.568	1.569	1.551	1.543	1.515	1.537	1.561	1.567	1.527	1.578	1.585	1.626	1.561	1.592	1.58	1.572	1.638	1.584	1.59
0	1.439	1.433	1.437	1.402	1.44	1.471	1.453	1.437	1.474	1.491	1.487	1.51	1.524	1.531	1.51	1.544	1.563	1.571	1.585	1.605	1.596	1.605	1.631	1.64	1.664	1.671	1.666	1.698	1.69	1.735	1.737	1.736	1.76	1.76	1.796	1.812	1.82	1.843	1.816	1.819	1.862	1.846	1.901	1.903	1.907	1.912	1.931	1.924	1.942
0	1.224	NaN	NaN	NaN	NaN	NaN	NaN	NaN	NaN	NaN	NaN	NaN	NaN	NaN	NaN	NaN	NaN	NaN	NaN	NaN	NaN	NaN	NaN	NaN	NaN	NaN	NaN	NaN	NaN	NaN	NaN	NaN	NaN	NaN	NaN	NaN	NaN	NaN	NaN	NaN	NaN	NaN	NaN	NaN	NaN	NaN	NaN	NaN	NaN
283	1.485	1.457	1.429	1.438	1.398	1.416	1.438	1.414	1.474	1.417	1.45	1.409	1.437	1.431	1.447	1.426	1.43	1.432	1.454	1.477	1.443	1.421	1.41	1.441	1.423	1.447	1.441	1.437	1.437	1.464	1.428	1.454	1.458	1.464	1.446	1.455	1.479	1.471	1.449	1.421	1.469	1.463	1.481	1.499	1.477	1.482	1.513	1.461	1.486
284	1.463	1.466	1.454	1.449	1.418	1.439	1.446	1.425	1.462	1.421	1.456	1.414	1.444	1.437	1.45	1.426	1.451	1.437	1.447	1.473	1.473	1.419	1.431	1.451	1.434	1.437	1.455	1.445	1.44	1.488	1.447	1.476	1.476	1.484	1.478	1.487	1.491	1.502	1.483	1.457	1.502	1.501	1.529	1.536	1.537	1.55	1.577	1.528	1.551
0	1.323	NaN	NaN	NaN	NaN	NaN	NaN	NaN	NaN	NaN	NaN	NaN	NaN	NaN	NaN	NaN	NaN	NaN	NaN	NaN	NaN	NaN	NaN	NaN	NaN	NaN	NaN	NaN	NaN	NaN	NaN	NaN	NaN	NaN	NaN	NaN	NaN	NaN	NaN	NaN	NaN	NaN	NaN	NaN	NaN	NaN	NaN	NaN	NaN
0	1.534	1.543	1.612	1.487	1.511	1.563	1.471	1.497	1.557	1.557	1.538	1.503	1.58	1.523	1.523	1.542	1.56	1.571	1.563	1.544	1.555	1.547	1.537	1.546	1.545	1.543	1.527	1.558	1.533	1.545	1.534	1.562	1.561	1.542	1.539	1.592	1.591	1.576	1.548	1.533	1.575	1.558	1.591	1.606	1.58	1.595	1.595	1.55	1.583
285	1.471	1.473	1.436	1.458	1.405	1.416	1.445	1.417	1.462	1.438	1.464	1.412	1.449	1.435	1.448	1.427	1.451	1.447	1.461	1.46	1.459	1.438	1.425	1.439	1.44	1.469	1.461	1.466	1.449	1.476	1.471	1.491	1.474	1.505	1.479	1.476	1.506	1.516	1.482	1.469	1.515	1.504	1.527	1.551	1.534	1.558	1.585	1.527	1.555
286	1.441	1.463	1.454	1.468	1.405	1.413	1.436	1.41	1.457	1.445	1.45	1.428	1.465	1.447	1.444	1.447	1.443	1.467	1.472	1.472	1.476	1.457	1.46	1.484	1.453	1.493	1.485	1.51	1.477	1.506	1.51	1.504	1.522	1.547	1.54	1.539	1.547	1.569	1.547	1.551	1.593	1.587	1.625	1.639	1.627	1.665	1.707	1.629	1.673
0	1.578	1.466	1.538	1.475	1.513	1.539	1.533	1.542	1.565	NaN	NaN	NaN	NaN	NaN	NaN	NaN	NaN	NaN	NaN	NaN	NaN	NaN	NaN	NaN	NaN	NaN	NaN	NaN	NaN	NaN	NaN	NaN	NaN	NaN	NaN	NaN	NaN	NaN	NaN	NaN	NaN	NaN	NaN	NaN	NaN	NaN	NaN	NaN	NaN
0	1.33	NaN	NaN	NaN	NaN	NaN	NaN	NaN	NaN	NaN	NaN	NaN	NaN	NaN	NaN	NaN	NaN	NaN	NaN	NaN	NaN	NaN	NaN	NaN	NaN	NaN	NaN	NaN	NaN	NaN	NaN	NaN	NaN	NaN	NaN	NaN	NaN	NaN	NaN	NaN	NaN	NaN	NaN	NaN	NaN	NaN	NaN	NaN	NaN
0	NaN	NaN	NaN	NaN	NaN	NaN	NaN	NaN	NaN	NaN	NaN	NaN	NaN	NaN	NaN	NaN	NaN	NaN	NaN	NaN	NaN	NaN	NaN	NaN	NaN	NaN	NaN	NaN	NaN	NaN	NaN	NaN	NaN	NaN	NaN	NaN	NaN	NaN	NaN	NaN	NaN	NaN	NaN	NaN	NaN	NaN	NaN	NaN	NaN
287	1.439	1.431	1.425	1.421	1.392	1.385	1.405	1.386	1.421	1.41	1.432	1.406	1.423	1.415	1.397	1.402	1.423	1.417	1.424	1.417	1.413	1.392	1.405	1.415	1.42	1.432	1.418	1.436	1.416	1.447	1.439	1.455	1.459	1.447	1.459	1.46	1.476	1.489	1.463	1.46	1.494	1.487	1.497	1.516	1.503	1.524	1.564	1.528	1.539
0	1.362	1.655	2.006	2.327	1.773	1.655	1.712	1.612	1.693	1.678	1.638	1.761	1.661	1.799	1.707	1.795	1.747	1.726	1.907	1.798	1.791	NaN	NaN	NaN	NaN	NaN	NaN	NaN	NaN	NaN	NaN	NaN	NaN	NaN	NaN	NaN	NaN	NaN	NaN	NaN	NaN	NaN	NaN	NaN	NaN	NaN	NaN	NaN	NaN
0	1.424	1.408	1.417	1.401	1.383	1.386	1.388	1.384	1.397	1.377	1.378	1.388	1.398	1.4	1.378	1.396	1.367	1.382	1.387	1.394	1.385	1.372	1.374	1.397	1.388	1.39	1.385	1.377	1.371	1.391	1.391	1.388	1.373	1.378	1.393	1.38	1.372	1.394	1.378	1.363	1.388	1.377	1.399	1.386	1.389	1.388	1.405	1.382	1.389
288	1.414	1.402	1.427	1.416	1.401	1.406	1.42	1.409	1.442	1.446	1.429	1.433	1.421	1.454	1.421	1.439	1.436	1.433	1.43	1.435	1.429	1.413	1.421	1.443	1.438	1.427	1.419	1.428	1.417	1.442	1.427	1.442	1.437	1.431	1.464	1.462	1.451	1.478	1.453	1.446	1.469	1.46	1.477	1.478	1.476	1.482	1.518	1.503	1.503
289	1.412	1.408	1.443	1.407	1.379	1.384	1.396	1.38	1.404	1.378	1.377	1.377	1.389	1.385	1.362	1.388	1.363	1.377	1.382	1.384	1.378	1.377	1.377	1.394	1.377	1.393	1.38	1.384	1.365	1.386	1.381	1.395	1.405	1.393	1.409	1.408	1.399	1.426	1.402	1.394	1.421	1.433	1.454	1.428	1.423	1.426	1.451	1.451	1.437
290	1.38	1.725	1.791	1.942	1.545	1.519	1.548	1.542	1.603	1.487	1.538	1.565	1.57	1.501	1.594	1.649	1.565	1.606	1.591	1.556	1.614	1.623	1.565	1.65	1.513	1.654	1.512	1.839	1.586	1.523	1.579	1.624	1.556	1.668	1.538	1.596	1.699	1.642	1.612	1.564	1.659	1.657	1.709	1.72	1.651	1.75	1.779	1.621	1.629
291	1.431	1.417	1.422	1.408	1.393	1.395	1.405	1.397	1.421	1.426	1.43	1.418	1.427	1.426	1.407	1.418	1.426	1.424	1.425	1.419	1.416	1.392	1.409	1.425	1.414	1.429	1.406	1.427	1.403	1.435	1.432	1.444	1.438	1.43	1.449	1.452	1.46	1.469	1.453	1.442	1.47	1.467	1.48	1.499	1.486	1.49	1.538	1.498	1.505
292	1.432	1.433	1.434	1.415	1.405	1.396	1.415	1.398	1.42	1.435	1.425	1.399	1.42	1.419	1.399	1.404	1.427	1.412	1.43	1.418	1.416	1.401	1.406	1.413	1.417	1.432	1.417	1.433	1.417	1.439	1.437	1.448	1.452	1.44	1.454	1.46	1.466	1.488	1.459	1.456	1.493	1.477	1.503	1.515	1.512	1.517	1.554	1.53	1.53
0	NaN	NaN	NaN	NaN	NaN	NaN	NaN	NaN	NaN	NaN	NaN	NaN	NaN	NaN	NaN	NaN	NaN	NaN	NaN	NaN	NaN	NaN	NaN	NaN	NaN	NaN	NaN	NaN	NaN	NaN	NaN	NaN	NaN	NaN	NaN	NaN	NaN	NaN	NaN	NaN	NaN	NaN	NaN	NaN	NaN	NaN	NaN	NaN	NaN
293	1.381	1.694	1.849	1.818	1.703	1.616	1.518	1.64	1.635	1.527	1.671	1.587	1.651	1.392	1.639	1.583	1.648	1.588	1.627	1.554	1.614	1.573	1.548	1.565	1.52	1.682	1.62	1.658	1.427	1.587	1.631	1.603	1.63	1.666	1.624	1.531	1.602	1.617	1.595	1.589	1.656	1.601	1.636	1.764	1.669	1.816	1.891	1.575	1.704
294	1.426	1.429	1.427	1.424	1.395	1.395	1.409	1.391	1.419	1.423	1.43	1.408	1.421	1.417	1.409	1.416	1.437	1.426	1.44	1.437	1.441	1.432	1.438	1.455	1.453	1.471	1.462	1.479	1.457	1.49	1.508	1.515	1.502	1.524	1.539	1.531	1.554	1.584	1.555	1.562	1.595	1.572	1.613	1.64	1.636	1.665	1.71	1.656	1.679
295	1.431	1.412	1.433	1.398	1.406	1.404	1.397	1.393	1.418	1.408	1.402	1.397	1.409	1.416	1.4	1.406	1.407	1.408	1.407	1.417	1.41	1.402	1.396	1.417	1.41	1.422	1.413	1.398	1.395	1.418	1.418	1.423	1.441	1.426	1.441	1.45	1.453	1.472	1.45	1.453	1.483	1.481	1.514	1.516	1.532	1.528	1.556	1.568	1.585
296	1.419	1.397	1.442	1.389	1.398	1.394	1.392	1.4	1.41	1.416	1.399	1.403	1.418	1.434	1.403	1.416	1.429	1.413	1.417	1.413	1.429	1.414	1.402	1.427	1.431	1.443	1.44	1.443	1.437	1.488	1.491	1.482	1.512	1.522	1.549	1.558	1.577	1.615	1.599	1.619	1.667	1.669	1.721	1.759	1.838	1.947	2.07	2.099	2.103
297	1.4	1.379	1.415	1.384	1.386	1.375	1.38	1.382	1.42	1.405	1.411	1.403	1.404	1.415	1.379	1.4	1.4	1.395	1.408	1.405	1.383	1.384	1.385	1.406	1.4	1.403	1.383	1.397	1.386	1.409	1.398	1.407	1.398	1.398	1.417	1.418	1.411	1.424	1.401	1.399	1.412	1.413	1.426	1.426	1.417	1.418	1.452	1.436	1.427
298	1.356	1.507	1.682	1.621	1.431	1.368	1.441	1.407	1.503	1.425	1.456	1.475	1.481	1.458	1.407	1.48	1.452	1.451	1.457	1.43	1.478	1.475	1.439	1.466	1.425	1.483	1.438	1.527	1.415	1.44	1.437	1.441	1.406	1.499	1.445	1.442	1.424	1.439	1.459	1.409	1.475	1.44	1.541	1.452	1.454	1.534	1.534	1.472	1.491
0	1.398	1.391	1.407	1.362	1.387	1.395	1.391	1.386	1.423	1.409	1.401	1.394	1.405	1.421	1.398	1.424	1.41	1.402	1.416	1.416	1.412	1.391	1.403	1.428	1.423	1.43	1.41	1.424	1.426	1.445	1.445	1.449	1.44	1.447	1.474	1.458	1.463	1.506	1.473	1.487	1.501	1.494	1.524	1.527	1.503	NaN	NaN	NaN	NaN
299	1.51	1.506	1.627	1.611	1.392	1.401	1.491	1.481	1.449	1.488	1.499	1.394	1.526	1.467	1.405	1.451	1.505	1.457	1.483	1.446	1.501	1.529	1.429	1.481	1.44	1.519	1.459	1.563	1.423	1.434	1.422	1.471	1.484	1.463	1.444	1.404	1.438	1.518	1.461	1.433	1.534	1.476	1.547	1.552	1.549	1.58	1.604	1.49	1.535
300	1.334	1.403	1.566	1.53	1.366	1.357	1.407	1.382	1.434	1.361	1.379	1.423	1.425	1.424	1.37	1.421	1.372	1.399	1.416	1.398	1.388	1.419	1.397	1.459	1.401	1.449	1.421	1.467	1.398	1.424	1.438	1.437	1.427	1.488	1.458	1.452	1.436	1.464	1.493	1.463	1.511	1.52	1.569	1.527	1.529	1.554	1.578	1.581	1.61
301	1.499	1.463	1.485	1.439	1.476	1.465	1.49	1.495	1.512	1.528	1.513	1.515	1.52	1.524	1.504	1.532	1.514	1.507	1.522	1.5	1.506	1.49	1.511	1.542	1.509	1.509	1.492	1.529	1.51	1.529	1.511	1.528	1.507	1.499	1.54	1.55	1.516	1.546	1.532	1.508	1.54	1.54	1.524	1.535	1.547	1.548	1.585	1.56	1.546
0	1.405	1.395	1.415	1.396	1.387	1.386	1.389	1.382	1.42	1.401	1.405	1.398	1.409	1.42	1.387	1.396	1.405	1.393	1.4	1.397	1.396	1.384	1.392	1.407	1.397	1.402	1.386	1.398	1.384	1.405	1.399	1.406	1.397	1.397	1.413	1.413	1.408	1.422	1.391	1.388	1.411	1.402	1.411	1.412	1.407	1.412	1.449	1.423	1.41
0	1.405	1.396	1.403	1.367	1.396	1.404	1.4	1.373	1.41	1.407	1.398	1.398	1.391	1.409	1.386	1.403	1.406	1.392	1.402	1.407	1.389	1.381	1.384	1.404	1.4	1.402	1.385	1.392	1.39	1.413	1.405	1.402	1.413	1.384	1.412	1.411	1.409	1.436	1.399	1.412	1.423	1.417	1.427	1.441	1.43	1.436	1.449	1.436	1.439
0	1.424	1.4	1.423	1.393	1.41	1.419	1.417	1.414	1.435	1.421	1.417	1.42	1.415	1.431	1.399	1.422	1.415	1.414	1.43	1.418	1.412	1.403	1.407	1.43	1.433	1.422	1.403	1.423	1.418	1.43	1.434	1.419	1.414	1.404	1.43	1.419	1.415	1.45	1.415	1.422	1.431	1.409	1.439	1.44	1.429	1.441	1.45	1.439	1.429
0	1.471	1.554	1.556	1.548	1.484	1.462	1.48	1.481	1.469	1.509	1.503	1.471	1.515	1.47	1.472	1.477	1.503	1.477	1.493	1.487	1.503	1.475	1.464	1.475	1.469	1.51	1.502	1.502	1.461	1.484	1.511	1.511	1.495	1.52	1.497	1.482	1.524	1.522	1.496	1.474	1.509	1.489	1.526	1.548	1.503	1.568	1.602	1.491	1.522
0	1.51	1.48	1.511	1.459	1.477	1.461	1.457	1.505	1.534	1.52	1.525	1.508	1.536	1.543	1.486	1.5	1.517	1.517	1.513	1.497	1.5	1.502	1.514	1.528	1.504	1.501	1.479	1.5	1.492	1.525	1.494	1.519	1.495	1.508	1.544	1.552	1.533	1.534	1.541	1.519	1.534	1.509	1.554	1.51	1.545	1.528	1.6	1.561	1.536
302	1.447	1.415	1.449	1.402	1.417	1.413	1.416	1.408	1.429	1.42	1.415	1.421	1.42	1.445	1.414	1.418	1.424	1.425	1.43	1.436	1.433	1.414	1.426	1.437	1.442	1.445	1.436	1.438	1.428	1.452	1.459	1.457	1.466	1.462	1.473	1.476	1.482	1.503	1.473	1.483	1.51	1.488	1.519	1.522	1.524	1.522	1.552	1.549	1.553
303	1.418	1.411	1.414	1.393	1.395	1.395	1.394	1.396	1.416	1.412	1.414	1.403	1.415	1.418	1.393	1.399	1.402	1.396	1.407	1.411	1.403	1.388	1.392	1.412	1.404	1.411	1.397	1.404	1.394	1.408	1.406	1.413	1.412	1.409	1.423	1.421	1.422	1.437	1.403	1.403	1.432	1.414	1.431	1.44	1.427	1.44	1.47	1.434	1.443
304	1.403	1.388	1.412	1.381	1.403	1.391	1.399	1.38	1.416	1.407	1.397	1.393	1.392	1.416	1.378	1.394	1.398	1.393	1.401	1.405	1.395	1.385	1.385	1.408	1.4	1.4	1.39	1.391	1.38	1.398	1.401	1.399	1.389	1.394	1.401	1.393	1.385	1.413	1.382	1.394	1.412	1.398	1.419	1.424	1.423	1.419	1.434	1.426	1.417
305	1.387	1.443	1.534	1.495	1.392	1.398	1.412	1.397	1.441	1.387	1.381	1.416	1.43	1.438	1.38	1.422	1.395	1.417	1.433	1.436	1.404	1.427	1.424	1.471	1.425	1.461	1.433	1.487	1.438	1.469	1.476	1.479	1.469	1.516	1.506	1.505	1.496	1.527	1.558	1.556	1.584	1.598	1.644	1.63	1.632	1.652	1.682	1.695	1.724
0	1.527	1.53	1.543	1.525	1.479	1.465	1.512	1.478	1.481	1.524	1.514	1.489	1.508	1.477	1.489	1.487	1.517	1.493	1.53	1.484	1.512	1.494	1.481	1.493	1.47	1.496	1.51	1.487	1.475	1.496	1.485	1.508	1.498	1.479	1.478	1.47	1.51	1.509	1.458	1.435	1.484	1.456	1.456	1.486	1.491	1.515	1.571	1.459	1.471
306	1.41	1.389	1.408	1.382	1.386	1.397	1.396	1.384	1.417	1.401	1.4	1.393	1.403	1.406	1.39	1.403	1.399	1.403	1.405	1.401	1.396	1.384	1.397	1.415	1.403	1.402	1.389	1.4	1.39	1.411	1.416	1.418	1.406	1.395	1.417	1.417	1.408	1.425	1.399	1.405	1.421	1.407	1.423	1.426	1.424	1.43	1.454	1.442	1.438
307	1.389	1.387	1.41	1.379	1.379	1.366	1.374	1.365	1.387	1.39	1.376	1.373	1.385	1.383	1.357	1.374	1.369	1.37	1.38	1.381	1.373	1.362	1.365	1.384	1.371	1.379	1.357	1.371	1.354	1.38	1.379	1.373	1.378	1.368	1.384	1.376	1.378	1.396	1.372	1.371	1.386	1.377	1.391	1.393	1.385	1.387	1.419	1.388	1.404
308	1.44	1.421	1.435	1.409	1.418	1.411	1.416	1.405	1.435	1.429	1.417	1.423	1.419	1.445	1.419	1.421	1.427	1.425	1.436	1.43	1.432	1.425	1.423	1.445	1.44	1.448	1.436	1.444	1.431	1.464	1.448	1.459	1.461	1.46	1.474	1.48	1.473	1.501	1.468	1.483	1.507	1.49	1.511	1.52	1.512	1.509	1.545	1.543	1.54
0	1.418	1.406	1.423	1.392	1.404	1.406	1.388	1.392	1.414	1.413	1.412	1.403	1.419	1.419	1.392	1.401	1.408	1.407	1.414	1.418	1.41	1.401	1.413	1.425	1.406	1.415	1.409	1.416	1.405	1.432	1.431	1.44	1.435	1.43	1.451	1.449	1.445	1.481	1.445	1.452	1.467	1.459	1.483	1.493	1.48	1.494	1.534	1.515	1.512
309	1.48	1.458	1.496	1.45	1.462	1.475	1.458	1.453	1.479	1.481	1.485	1.468	1.512	1.484	1.452	1.472	1.481	1.483	1.505	1.478	1.472	1.473	1.498	1.496	1.466	1.496	1.487	1.497	1.485	1.508	1.478	1.499	1.497	1.493	1.523	1.545	1.551	1.541	1.523	1.519	1.553	1.531	1.551	1.562	1.549	1.57	1.621	1.567	1.57
310	1.442	1.433	1.439	1.405	1.42	1.43	1.419	1.428	1.442	1.433	1.416	1.428	1.419	1.45	1.41	1.408	1.425	1.429	1.417	1.425	1.431	1.411	1.406	1.432	1.429	1.447	1.417	1.425	1.425	1.445	1.457	1.44	1.447	1.451	1.465	1.47	1.458	1.496	1.441	1.466	1.488	1.47	1.496	1.506	1.491	1.486	1.522	1.535	1.535
311	1.425	1.392	1.414	1.369	1.401	1.404	1.402	1.387	1.416	1.408	1.403	1.392	1.408	1.408	1.393	1.41	1.399	1.394	1.408	1.409	1.4	1.385	1.393	1.41	1.401	1.4	1.386	1.391	1.387	1.407	1.405	1.408	1.391	1.396	1.411	1.404	1.396	1.424	1.396	1.411	1.421	1.415	1.43	1.44	1.43	1.432	1.456	1.459	1.456
312	1.457	1.398	1.417	1.389	1.382	1.4	1.403	1.4	1.403	1.406	1.394	1.4	1.416	1.42	1.392	1.384	1.399	1.403	1.39	1.41	1.401	1.396	1.387	1.411	1.399	1.417	1.393	1.396	1.393	1.405	1.423	1.412	1.42	1.407	1.421	1.425	1.408	1.432	1.402	1.402	1.436	1.413	1.44	1.444	1.44	1.44	1.461	1.441	1.455
313	1.446	1.42	1.437	1.41	1.425	1.418	1.409	1.409	1.438	1.42	1.425	1.416	1.428	1.448	1.427	1.426	1.431	1.429	1.434	1.443	1.434	1.422	1.438	1.428	1.43	1.442	1.43	1.442	1.433	1.45	1.442	1.448	1.443	1.44	1.457	1.47	1.463	1.49	1.455	1.478	1.495	1.485	1.505	1.52	1.509	1.508	1.545	1.532	1.538
0	1.396	1.393	1.413	1.398	1.381	1.381	1.381	1.369	1.406	1.391	1.384	1.381	1.397	1.396	1.368	1.384	1.375	1.379	1.389	1.396	1.37	1.371	1.372	1.399	1.376	1.392	1.376	1.383	1.375	1.386	1.386	1.4	1.394	1.389	1.39	1.393	1.395	1.408	1.385	1.386	1.4	1.38	1.399	1.407	1.395	1.397	1.43	1.404	1.404
314	1.441	1.4	1.431	1.394	1.395	1.402	1.401	1.401	1.404	1.399	1.401	1.405	1.419	1.412	1.386	1.394	1.409	1.403	1.402	1.414	1.396	1.397	1.389	1.414	1.405	1.414	1.397	1.403	1.397	1.415	1.423	1.416	1.426	1.41	1.428	1.436	1.421	1.451	1.417	1.426	1.431	1.424	1.457	1.461	1.459	1.452	1.476	1.467	1.48
315	1.459	1.436	1.431	1.399	1.424	1.415	1.411	1.409	1.434	1.426	1.415	1.418	1.424	1.445	1.406	1.408	1.424	1.411	1.419	1.428	1.425	1.404	1.402	1.422	1.423	1.446	1.423	1.42	1.419	1.435	1.44	1.427	1.437	1.427	1.447	1.441	1.432	1.466	1.442	1.436	1.464	1.45	1.475	1.476	1.469	1.483	1.496	1.492	1.497
316	1.41	1.389	1.407	1.371	1.403	1.402	1.395	1.388	1.408	1.392	1.393	1.382	1.405	1.415	1.38	1.395	1.392	1.394	1.409	1.396	1.396	1.384	1.396	1.416	1.4	1.406	1.394	1.401	1.394	1.406	1.405	1.421	1.405	1.392	1.407	1.415	1.4	1.426	1.4	1.408	1.422	1.416	1.427	1.432	1.431	1.433	1.455	1.435	1.44
317	1.413	1.399	1.426	1.389	1.394	1.395	1.387	1.389	1.41	1.409	1.404	1.399	1.417	1.416	1.39	1.403	1.406	1.403	1.416	1.409	1.412	1.396	1.409	1.427	1.419	1.423	1.411	1.417	1.41	1.434	1.431	1.438	1.437	1.432	1.452	1.448	1.451	1.468	1.446	1.449	1.469	1.452	1.477	1.477	1.48	1.482	1.525	1.496	1.504
318	1.508	1.502	1.486	1.502	1.495	1.467	1.484	1.494	1.484	1.499	1.468	1.451	1.495	1.498	1.441	1.458	1.48	1.482	1.479	1.48	1.467	1.467	1.483	1.486	1.473	1.469	1.472	1.476	1.478	1.501	1.495	1.506	1.489	1.479	1.476	1.433	1.469	1.491	1.455	1.452	1.497	1.448	1.468	1.485	1.476	1.506	1.542	1.479	1.477
0	1.454	1.449	1.449	1.431	1.418	1.442	1.446	1.419	1.445	1.441	1.426	1.435	1.426	1.446	1.419	1.421	1.423	1.425	1.431	1.436	1.427	1.44	1.424	1.433	1.422	1.439	1.416	1.428	1.416	1.434	1.433	1.431	1.445	1.428	1.441	1.434	1.437	1.463	1.419	1.436	1.469	1.449	1.456	1.478	1.457	1.461	1.478	1.476	1.476
319	1.428	1.409	1.42	1.409	1.443	1.408	1.415	1.404	1.431	1.436	1.421	1.423	1.414	1.46	1.427	1.423	1.422	1.435	1.437	1.447	1.436	1.425	1.435	1.443	1.436	1.45	1.422	1.441	1.418	1.449	1.453	1.441	1.423	1.435	1.446	1.463	1.44	1.463	1.439	1.442	1.459	1.433	1.465	1.465	1.461	1.466	1.498	1.476	1.493
0	1.632	1.564	1.61	1.53	1.623	1.593	1.614	1.61	1.614	1.61	1.616	1.543	1.631	1.627	1.6	1.622	1.583	1.622	1.616	1.594	1.6	1.594	1.61	1.648	1.59	1.599	1.603	1.607	1.603	1.598	1.619	1.665	1.589	1.628	1.62	1.65	1.604	1.658	1.597	1.649	1.621	1.599	1.614	1.629	1.654	1.641	1.677	1.658	1.654
0	1.504	1.442	1.438	1.41	1.405	1.41	1.444	1.418	1.419	1.422	1.427	1.422	1.439	1.44	1.389	1.397	1.437	1.4	1.409	1.434	1.412	1.402	1.397	1.433	1.429	1.435	1.394	1.425	1.41	1.423	1.45	1.432	1.426	1.411	1.435	1.439	1.425	1.43	1.418	1.412	1.428	1.421	1.438	1.453	1.428	1.425	1.44	1.45	1.445
320	1.451	1.433	1.438	1.417	1.388	1.433	1.439	1.399	1.44	1.411	1.406	1.427	1.427	1.44	1.413	1.41	1.422	1.422	1.408	1.428	1.418	1.426	1.414	1.44	1.418	1.456	1.43	1.433	1.426	1.453	1.465	1.466	1.463	1.469	1.49	1.499	1.496	1.528	1.503	1.529	1.567	1.552	1.592	1.624	1.627	1.648	1.715	1.789	1.975
321	1.612	1.506	1.546	1.521	1.468	1.485	1.548	1.478	1.516	1.496	1.495	1.532	1.496	1.516	1.48	1.488	1.535	1.452	1.474	1.522	1.527	1.474	1.478	1.481	1.495	1.535	1.485	1.489	1.498	1.523	1.535	1.517	1.523	1.505	1.491	1.51	1.494	1.538	1.486	1.524	1.54	1.495	1.524	1.552	1.534	1.545	1.558	1.541	1.562
322	1.424	1.411	1.426	1.384	1.404	1.403	1.391	1.398	1.41	1.404	1.402	1.399	1.413	1.417	1.385	1.398	1.398	1.389	1.41	1.402	1.394	1.381	1.399	1.416	1.405	1.405	1.396	1.394	1.39	1.415	1.407	1.418	1.406	1.404	1.431	1.424	1.417	1.443	1.417	1.417	1.441	1.412	1.441	1.446	1.445	1.447	1.479	1.457	1.454
323	1.472	1.424	1.444	1.431	1.425	1.424	1.455	1.43	1.412	1.442	1.419	1.435	1.439	1.435	1.396	1.406	1.423	1.41	1.417	1.451	1.417	1.402	1.38	1.444	1.451	1.464	1.418	1.434	1.44	1.448	1.477	1.468	1.456	1.453	1.47	1.477	1.471	1.489	1.471	1.487	1.494	1.49	1.503	1.529	1.524	1.504	1.541	1.527	1.54
324	1.514	1.5	1.485	1.444	1.441	1.476	1.504	1.455	1.465	1.471	1.458	1.466	1.462	1.487	1.433	1.449	1.469	1.458	1.447	1.474	1.462	1.457	1.438	1.441	1.469	1.487	1.442	1.457	1.449	1.463	1.475	1.453	1.461	1.447	1.463	1.463	1.454	1.473	1.442	1.452	1.463	1.446	1.459	1.478	1.464	1.454	1.477	1.466	1.466
0	1.453	1.544	1.476	1.374	1.336	1.464	1.5	1.434	1.466	1.464	1.468	1.523	1.416	1.461	1.476	1.45	1.465	1.596	1.436	NaN	NaN	NaN	NaN	NaN	NaN	NaN	NaN	NaN	NaN	NaN	NaN	NaN	NaN	NaN	NaN	NaN	NaN	NaN	NaN	NaN	NaN	NaN	NaN	NaN	NaN	NaN	NaN	NaN	NaN
325	1.436	1.431	1.426	1.413	1.429	1.428	1.428	1.418	1.431	1.435	1.42	1.422	1.419	1.45	1.428	1.416	1.43	1.43	1.444	1.437	1.421	1.437	1.436	1.431	1.43	1.441	1.414	1.433	1.427	1.445	1.43	1.436	1.43	1.425	1.442	1.432	1.428	1.454	1.433	1.431	1.456	1.435	1.444	1.456	1.432	1.437	1.466	1.45	1.454
0	1.687	1.538	1.591	1.526	1.652	1.646	1.676	1.599	1.685	1.597	1.634	1.576	1.645	1.636	1.627	1.635	1.62	1.602	1.673	1.604	1.568	1.608	1.649	1.646	1.613	1.606	1.611	1.626	1.6	1.596	1.6	1.653	1.641	1.595	1.625	1.647	1.634	1.69	1.646	1.68	1.653	1.652	1.667	1.716	1.706	1.697	1.732	1.72	1.685
0	1.384	1.382	1.386	1.369	1.375	1.397	1.38	1.369	1.401	1.39	1.396	1.39	1.392	1.425	1.41	1.426	1.415	1.42	1.43	1.44	1.43	1.433	1.441	1.454	1.468	1.472	1.458	1.454	1.468	1.497	1.501	1.504	1.49	1.516	1.548	1.536	1.539	1.56	1.54	1.564	1.592	1.574	1.616	1.616	1.632	1.643	1.682	1.675	1.678
326	1.445	1.434	1.445	1.417	1.411	1.432	1.434	1.402	1.443	1.422	1.406	1.427	1.417	1.447	1.424	1.42	1.416	1.429	1.431	1.438	1.428	1.427	1.431	1.439	1.43	1.456	1.429	1.436	1.425	1.452	1.437	1.437	1.436	1.447	1.45	1.451	1.434	1.472	1.435	1.443	1.47	1.444	1.458	1.468	1.453	1.454	1.484	1.466	1.465
327	1.435	1.426	1.428	1.404	1.423	1.413	1.403	1.413	1.423	1.419	1.409	1.412	1.43	1.427	1.399	1.425	1.407	1.41	1.422	1.414	1.406	1.4	1.431	1.425	1.422	1.416	1.404	1.414	1.396	1.429	1.422	1.422	1.425	1.414	1.432	1.424	1.431	1.439	1.42	1.423	1.444	1.431	1.441	1.44	1.455	1.462	1.506	1.476	1.473
328	1.498	1.432	1.44	1.406	1.429	1.432	1.437	1.402	1.431	1.435	1.429	1.437	1.453	1.436	1.41	1.408	1.451	1.417	1.435	1.439	1.433	1.423	1.415	1.452	1.45	1.457	1.428	1.44	1.461	1.457	1.486	1.474	1.49	1.471	1.491	1.504	1.479	1.512	1.499	1.494	1.519	1.516	1.521	1.559	1.539	1.523	1.57	1.552	1.546
329	1.576	1.5	1.529	1.483	1.59	1.563	1.541	1.513	1.54	1.512	1.53	1.525	1.546	1.517	1.529	1.553	1.511	1.55	1.548	1.54	1.521	1.51	1.558	1.554	1.525	1.567	1.551	1.553	1.565	1.561	1.603	1.583	1.592	1.578	1.565	1.607	1.605	1.638	1.601	1.659	1.63	1.621	1.646	1.682	1.665	1.686	1.705	1.693	1.707
330	1.452	1.412	1.443	1.392	1.431	1.423	1.418	1.399	1.439	1.415	1.406	1.404	1.429	1.427	1.411	1.413	1.407	1.41	1.421	1.423	1.399	1.404	1.416	1.436	1.426	1.433	1.414	1.429	1.428	1.442	1.438	1.458	1.453	1.441	1.459	1.466	1.473	1.489	1.455	1.475	1.495	1.486	1.494	1.508	1.506	1.511	1.536	1.528	1.522
331	1.37	1.375	1.35	1.354	1.355	1.393	1.379	1.358	1.393	1.399	1.391	1.406	1.393	1.452	1.455	1.463	1.471	1.485	1.5	1.501	1.511	1.521	1.543	1.56	1.574	1.61	1.581	1.605	1.621	1.665	1.654	1.7	1.659	1.661	1.713	1.737	1.824	1.869	1.871	1.923	1.904	1.802	1.891	1.921	1.92	1.914	1.979	1.955	NaN
332	1.466	1.422	1.436	1.415	1.419	1.442	1.418	1.406	1.427	1.434	1.418	1.42	1.448	1.45	1.411	1.405	1.439	1.435	1.428	1.466	1.429	1.415	1.415	1.442	1.439	1.456	1.396	1.424	1.414	1.414	1.444	1.431	1.435	1.418	1.436	1.429	1.416	1.449	1.432	1.417	1.447	1.418	1.447	1.459	1.456	1.435	1.48	1.446	1.475
333	1.561	1.528	1.577	1.451	1.417	1.515	1.477	1.44	1.484	1.47	1.481	1.5	1.426	1.481	1.477	1.448	1.454	1.504	1.428	1.427	1.465	1.47	1.447	1.472	1.443	1.48	1.44	1.447	1.458	1.482	1.45	1.458	1.448	1.446	1.459	1.466	1.449	1.492	1.45	1.495	1.529	1.449	1.474	1.479	1.464	1.466	1.478	1.459	1.466
334	1.427	1.422	1.436	1.403	1.41	1.408	1.394	1.419	1.426	1.41	1.412	1.409	1.419	1.416	1.404	1.413	1.414	1.405	1.414	1.429	1.422	1.413	1.424	1.446	1.424	1.419	1.419	1.409	1.41	1.425	1.423	1.43	1.417	1.427	1.441	1.434	1.441	1.454	1.417	1.417	1.429	1.412	1.449	1.438	1.445	1.444	1.459	1.461	1.453
0	1.515	1.5	1.496	1.491	1.525	1.481	1.546	1.477	1.529	1.508	1.501	1.493	1.479	1.523	1.53	1.537	1.509	1.525	1.501	1.534	1.537	1.507	1.52	1.528	1.499	1.532	1.506	1.507	1.489	1.527	1.506	1.505	1.505	1.508	1.504	1.499	1.51	1.522	1.479	1.508	1.518	1.499	1.523	1.539	1.537	1.536	1.523	1.535	1.521
335	1.568	1.5	1.52	1.502	1.567	1.549	1.552	1.512	1.549	1.55	1.567	1.538	1.55	1.542	1.546	1.536	1.516	1.526	1.553	1.528	1.552	1.516	1.568	1.539	1.527	1.568	1.538	1.546	1.575	1.564	1.577	1.585	1.569	1.589	1.594	1.596	1.552	1.605	1.577	1.627	1.598	1.611	1.633	1.629	1.648	1.648	1.671	1.667	1.676
0	1.418	1.417	1.42	1.401	1.415	1.402	1.411	1.408	1.42	1.411	1.406	1.417	1.415	1.417	1.397	1.414	1.405	1.393	1.414	1.426	1.395	1.395	1.418	1.427	1.412	1.424	1.406	1.401	1.403	1.411	1.404	1.416	1.411	1.407	1.426	1.407	1.416	1.43	1.402	1.402	1.43	1.394	1.424	1.43	1.42	1.421	1.453	1.43	1.428
0	NaN	NaN	NaN	NaN	NaN	NaN	NaN	NaN	NaN	NaN	NaN	NaN	NaN	NaN	NaN	NaN	NaN	NaN	NaN	NaN	NaN	NaN	NaN	NaN	NaN	NaN	NaN	NaN	NaN	NaN	NaN	NaN	NaN	NaN	NaN	NaN	NaN	NaN	NaN	NaN	NaN	NaN	NaN	NaN	NaN	NaN	NaN	NaN	NaN
336	1.454	1.437	1.46	1.41	1.439	1.43	1.444	1.439	1.44	1.465	1.444	1.445	1.432	1.456	1.424	1.452	1.447	1.453	1.47	1.463	1.467	1.459	1.455	1.502	1.467	1.504	1.489	1.49	1.52	1.521	1.537	1.536	1.527	1.509	1.545	1.573	1.552	1.615	1.586	1.599	1.622	1.625	1.643	1.679	1.685	1.691	1.737	1.698	1.751
0	1.416	1.4	1.388	1.38	1.341	1.416	1.382	1.381	1.404	1.398	1.434	1.406	1.383	1.449	1.43	1.453	1.458	1.46	1.442	1.397	1.435	1.397	1.421	1.426	1.409	1.436	1.402	1.403	1.42	1.433	1.418	1.436	1.381	1.4	1.441	1.394	1.406	1.419	1.409	1.393	1.417	1.382	1.434	1.403	1.427	1.445	1.475	1.419	1.441
337	1.571	1.549	1.556	1.442	1.455	1.497	1.511	1.541	1.597	1.516	1.526	1.532	1.5	1.518	1.533	1.551	1.556	1.537	1.527	1.538	1.539	1.53	1.517	1.569	1.539	1.536	1.522	1.523	1.509	1.543	1.565	1.54	1.531	1.558	1.567	1.561	1.537	1.593	1.552	1.558	1.602	1.548	1.599	1.595	1.593	1.603	1.642	1.634	1.625
0	1.506	1.469	1.473	1.436	1.466	1.428	1.442	1.416	1.468	1.458	1.445	1.442	1.44	1.467	1.42	1.43	1.442	1.432	1.451	1.446	1.442	1.429	1.434	1.451	1.444	1.443	1.428	1.433	1.42	1.437	1.452	1.443	1.461	1.44	1.466	1.477	1.456	1.486	1.447	1.469	1.479	1.464	1.503	1.489	1.498	1.487	1.506	1.502	1.492
338	1.447	1.428	1.442	1.404	1.44	1.447	1.445	1.448	1.438	1.469	1.461	1.433	1.438	1.469	1.428	1.453	1.431	1.445	1.456	1.484	1.447	1.425	1.458	1.472	1.473	1.49	1.447	1.455	1.464	1.491	1.491	1.479	1.491	1.462	1.511	1.484	1.489	1.501	1.505	1.495	1.528	1.529	1.526	1.544	1.565	1.551	1.596	1.557	1.596
0	1.46	1.431	1.433	1.414	1.441	1.437	1.442	1.413	1.445	1.442	1.437	1.439	1.445	1.446	1.436	1.448	1.455	1.448	1.458	1.456	1.432	1.432	1.454	1.469	1.456	1.461	1.449	1.454	1.442	1.489	1.465	1.471	1.486	1.466	1.481	1.49	1.491	1.511	1.466	1.472	1.504	1.485	1.507	1.526	1.505	1.497	1.515	1.538	1.503
339	1.528	1.489	1.472	1.485	1.497	1.488	1.501	1.48	1.522	1.491	1.509	1.506	1.508	1.528	1.483	1.546	1.537	1.557	1.545	1.519	1.55	1.524	1.57	1.541	1.558	1.578	1.537	1.55	1.584	1.603	1.589	1.57	1.589	1.584	1.633	1.631	1.617	1.668	1.632	1.649	1.646	1.676	1.693	1.68	1.684	1.689	1.735	1.74	1.749
0	1.636	1.711	1.696	1.708	1.746	1.707	1.89	1.804	1.813	1.836	1.785	1.997	1.817	2.008	1.914	1.88	1.743	1.835	1.753	1.864	1.773	1.716	2.025	2.051	1.923	1.923	2.142	1.831	1.873	2.04	1.835	1.952	1.95	1.869	1.881	1.931	1.972	1.844	2.067	2.128	1.95	1.843	1.954	NaN	NaN	NaN	NaN	NaN	NaN
0	1.943	1.858	1.787	1.515	1.672	1.744	1.799	1.815	1.856	1.681	1.901	NaN	NaN	NaN	NaN	NaN	NaN	NaN	NaN	NaN	NaN	NaN	NaN	NaN	NaN	NaN	NaN	NaN	NaN	NaN	NaN	NaN	NaN	NaN	NaN	NaN	NaN	NaN	NaN	NaN	NaN	NaN	NaN	NaN	NaN	NaN	NaN	NaN	NaN
340	1.44	1.394	1.424	1.392	1.442	1.433	1.445	1.434	1.463	1.453	1.452	1.443	1.446	1.464	1.429	1.444	1.435	1.434	1.446	1.445	1.437	1.423	1.439	1.443	1.435	1.446	1.425	1.432	1.425	1.459	1.442	1.442	1.458	1.431	1.449	1.445	1.431	1.454	1.426	1.431	1.453	1.457	1.45	1.474	1.465	1.452	1.487	1.473	1.473
341	1.522	1.503	1.449	1.441	1.504	1.472	1.494	1.499	1.487	1.51	1.526	1.517	1.508	1.514	1.503	1.533	1.511	1.499	1.506	1.514	1.541	1.512	1.512	1.502	1.522	1.552	1.517	1.538	1.532	1.547	1.561	1.556	1.559	1.536	1.564	1.571	1.54	1.598	1.572	1.573	1.568	1.577	1.622	1.611	1.621	1.617	1.667	1.636	1.652
0	1.405	1.375	1.408	1.373	1.405	1.382	1.394	1.4	1.407	1.411	1.398	1.411	1.408	1.405	1.383	1.416	NaN	NaN	NaN	NaN	NaN	NaN	NaN	NaN	NaN	NaN	NaN	NaN	NaN	NaN	NaN	NaN	NaN	NaN	NaN	NaN	NaN	NaN	NaN	NaN	NaN	NaN	NaN	NaN	NaN	NaN	NaN	NaN	NaN
342	1.454	1.44	1.435	1.403	1.439	1.434	1.442	1.441	1.462	1.467	1.434	1.447	1.452	1.445	1.432	1.447	1.452	1.442	1.474	1.453	1.446	1.429	1.444	1.436	1.437	1.47	1.443	1.449	1.451	1.477	1.456	1.463	1.453	1.443	1.471	1.47	1.463	1.471	1.448	1.464	1.477	1.467	1.486	1.512	1.485	1.481	1.509	1.504	1.503
0	1.429	1.421	1.422	1.388	1.415	1.415	1.391	1.412	1.438	1.383	1.389	1.43	1.413	1.412	1.411	1.431	1.396	1.413	1.415	1.435	1.399	1.397	1.42	1.436	1.411	1.423	1.408	1.412	1.399	1.431	1.432	1.428	1.423	1.447	1.442	1.425	1.437	1.459	1.428	1.444	1.463	1.438	1.452	1.467	1.456	1.456	1.485	1.471	1.483
343	1.426	1.402	1.403	1.384	1.384	1.4	1.393	1.388	1.419	1.402	1.409	1.413	1.405	1.429	1.381	1.411	1.413	1.413	1.416	1.392	1.41	1.397	1.423	1.418	1.401	1.421	1.407	1.405	1.414	1.441	1.415	1.413	1.415	1.403	1.44	1.43	1.423	1.458	1.436	1.424	1.445	1.45	1.464	1.441	1.448	1.447	1.478	1.467	1.484
344	1.463	1.431	1.447	1.415	1.416	1.432	1.428	1.418	1.46	1.431	1.433	1.436	1.432	1.446	1.405	1.433	1.425	1.439	1.431	1.451	1.43	1.412	1.424	1.441	1.432	1.446	1.43	1.435	1.417	1.449	1.437	1.442	1.442	1.428	1.447	1.437	1.43	1.465	1.433	1.435	1.448	1.424	1.458	1.469	1.446	1.45	1.473	1.468	1.465
345	1.413	1.402	1.41	1.39	1.405	1.398	1.397	1.393	1.419	1.401	1.393	1.406	1.407	1.414	1.39	1.412	1.402	1.398	1.405	1.418	1.4	1.394	1.405	1.428	1.403	1.417	1.396	1.409	1.396	1.428	1.425	1.437	1.44	1.437	1.462	1.461	1.469	1.497	1.462	1.486	1.516	1.517	1.554	1.563	1.58	1.594	1.64	1.658	1.671
346	1.409	1.401	1.409	1.385	1.402	1.398	1.411	1.399	1.42	1.4	1.398	1.405	1.412	1.423	1.4	1.404	1.406	1.403	1.408	1.419	1.401	1.4	1.403	1.421	1.405	1.408	1.408	1.401	1.392	1.415	1.417	1.422	1.415	1.421	1.42	1.422	1.432	1.443	1.414	1.412	1.437	1.425	1.452	1.466	1.459	1.452	1.491	1.487	1.482
347	1.433	1.405	1.398	1.386	1.396	1.416	1.401	1.4	1.424	1.421	1.401	1.409	1.406	1.431	1.402	1.418	1.426	1.424	1.423	1.402	1.416	1.401	1.415	1.415	1.403	1.422	1.42	1.407	1.417	1.442	1.433	1.418	1.421	1.419	1.455	1.434	1.429	1.469	1.425	1.435	1.447	1.447	1.487	1.466	1.465	1.454	1.508	1.478	1.493
0	1.541	1.476	1.506	1.498	1.52	1.51	1.51	1.513	1.542	1.478	1.519	1.522	1.503	1.498	1.494	1.512	1.534	1.504	1.49	1.504	1.54	1.491	1.505	1.481	1.513	1.534	1.519	1.472	1.5	1.532	1.509	1.499	1.498	1.496	1.517	1.525	1.499	1.544	1.506	1.531	1.504	1.508	1.536	1.51	1.527	1.529	1.541	1.527	1.554
0	1.384	1.37	1.381	1.372	1.388	1.384	1.406	1.382	1.393	1.423	1.395	1.405	1.398	1.411	1.391	1.419	1.404	1.391	1.408	1.418	1.4	1.389	1.392	1.425	1.405	1.426	1.404	1.412	1.4	1.428	1.436	1.419	1.419	1.42	1.444	1.436	1.429	1.462	1.425	1.423	1.453	1.456	1.463	1.476	1.463	1.473	1.497	1.482	1.494
348	1.492	1.468	1.439	1.404	1.37	1.524	1.51	1.463	1.507	1.508	1.538	1.473	1.484	1.506	1.45	1.51	1.501	1.583	1.549	1.487	1.489	1.511	1.541	1.518	1.53	1.548	1.476	1.502	1.535	1.525	1.477	1.485	1.465	1.489	1.526	1.505	1.555	1.578	1.521	1.532	1.515	1.593	1.588	1.528	1.525	1.55	1.594	1.584	1.591
349	1.407	1.409	1.413	1.399	1.395	1.392	1.394	1.397	1.423	1.391	1.404	1.404	1.405	1.406	1.404	1.417	1.399	1.401	1.401	1.418	1.405	1.387	1.403	1.43	1.407	1.419	1.409	1.424	1.395	1.424	1.425	1.416	1.426	1.427	1.449	1.434	1.436	1.467	1.425	1.439	1.459	1.436	1.454	1.469	1.451	1.466	1.496	1.492	1.497
0	1.555	1.549	1.523	1.484	1.508	1.496	1.51	1.461	1.493	1.509	1.472	1.512	1.473	1.54	1.488	1.524	1.5	1.514	1.505	1.491	1.507	1.501	1.513	1.52	1.494	1.517	1.507	1.466	1.502	1.504	1.516	1.49	1.565	1.508	1.501	1.503	1.513	1.535	1.506	1.533	1.544	1.513	1.577	1.577	1.53	1.542	1.577	1.55	1.541
0	1.495	1.493	1.388	1.424	1.41	1.506	1.514	1.453	1.49	1.46	1.501	1.474	1.496	1.483	1.459	1.528	1.517	1.535	1.534	1.477	1.508	1.43	1.48	1.502	1.467	1.522	1.493	1.46	1.447	1.533	1.488	1.493	1.507	1.442	1.521	1.491	1.534	1.548	1.531	1.51	1.479	1.507	1.541	1.503	1.468	1.519	1.549	1.52	1.548
0	1.508	NaN	NaN	NaN	NaN	NaN	NaN	NaN	NaN	NaN	NaN	NaN	NaN	NaN	NaN	NaN	NaN	NaN	NaN	NaN	NaN	NaN	NaN	NaN	NaN	NaN	NaN	NaN	NaN	NaN	NaN	NaN	NaN	NaN	NaN	NaN	NaN	NaN	NaN	NaN	NaN	NaN	NaN	NaN	NaN	NaN	NaN	NaN	NaN
350	1.458	1.442	1.448	1.426	1.417	1.418	1.425	1.413	1.458	1.44	1.435	1.433	1.434	1.455	1.43	1.431	1.431	1.417	1.433	1.441	1.428	1.411	1.427	1.444	1.429	1.434	1.434	1.421	1.427	1.449	1.435	1.439	1.445	1.433	1.445	1.448	1.45	1.469	1.429	1.44	1.455	1.435	1.465	1.463	1.46	1.454	1.498	1.487	1.485
351	1.507	1.5	1.482	1.471	1.493	1.486	1.489	1.462	1.53	1.474	1.471	1.504	1.49	1.518	1.489	1.492	1.498	1.492	1.495	1.51	1.55	1.513	1.525	1.563	1.539	1.566	1.559	1.583	1.537	1.601	1.566	1.564	1.627	1.616	1.637	1.65	1.646	1.667	1.68	1.742	1.761	1.737	1.821	1.822	1.858	1.887	2.009	2.05	2.148
352	1.44	1.417	1.439	1.424	1.418	1.435	1.429	1.415	1.435	1.434	1.442	1.438	1.435	1.454	1.416	1.442	1.424	1.423	1.445	1.425	1.422	1.414	1.431	1.438	1.414	1.445	1.416	1.429	1.412	1.44	1.434	1.436	1.421	1.423	1.441	1.424	1.42	1.453	1.424	1.407	1.433	1.424	1.443	1.442	1.439	1.437	1.468	1.449	1.457
0	NaN	NaN	NaN	NaN	NaN	NaN	NaN	NaN	NaN	NaN	NaN	NaN	NaN	NaN	NaN	NaN	NaN	NaN	NaN	NaN	NaN	NaN	NaN	NaN	NaN	NaN	NaN	NaN	NaN	NaN	NaN	NaN	NaN	NaN	NaN	NaN	NaN	NaN	NaN	NaN	NaN	NaN	NaN	NaN	NaN	NaN	NaN	NaN	NaN
353	1.434	1.415	1.427	1.408	1.417	1.421	1.423	1.416	1.438	1.419	1.394	1.417	1.422	1.426	1.414	1.429	1.421	1.423	1.423	1.443	1.424	1.408	1.426	1.427	1.421	1.426	1.422	1.426	1.405	1.43	1.434	1.422	1.419	1.425	1.431	1.425	1.42	1.449	1.404	1.404	1.438	1.407	1.428	1.446	1.429	1.43	1.45	1.436	1.428
354	1.442	1.402	1.409	1.404	1.402	1.434	1.425	1.414	1.446	1.423	1.434	1.417	1.415	1.429	1.41	1.43	1.429	1.414	1.424	1.422	1.422	1.404	1.422	1.431	1.414	1.443	1.421	1.427	1.415	1.432	1.437	1.425	1.43	1.415	1.444	1.436	1.435	1.463	1.428	1.427	1.445	1.438	1.462	1.453	1.443	1.443	1.467	1.469	1.479
0	1.446	1.431	1.444	1.424	1.441	1.44	1.425	1.444	1.44	1.441	1.43	1.457	1.447	1.449	1.438	1.474	1.455	1.463	1.466	1.495	1.474	1.486	1.494	1.526	1.515	1.532	1.525	1.534	1.538	1.58	1.584	1.598	1.612	1.615	1.669	1.644	1.65	1.685	1.665	1.712	1.74	1.736	1.771	1.785	1.789	1.812	1.873	1.924	NaN
355	1.483	1.492	1.502	1.435	1.482	1.471	1.515	1.462	1.512	1.497	1.47	1.498	1.473	1.456	1.468	1.48	1.517	1.502	1.469	1.49	1.504	1.471	1.518	1.499	1.498	1.499	1.488	1.472	1.49	1.524	1.494	1.46	1.483	1.505	1.515	1.501	1.5	1.504	1.467	1.516	1.487	1.47	1.512	1.51	1.484	1.528	1.522	1.51	1.51
356	1.435	1.418	1.446	1.428	1.439	1.441	1.446	1.444	1.457	1.44	1.455	1.443	1.466	1.478	1.454	1.481	1.485	1.487	1.507	1.521	1.506	1.492	1.509	1.54	1.536	1.549	1.537	1.548	1.538	1.589	1.589	1.587	1.599	1.589	1.617	1.607	1.606	1.641	1.626	1.629	1.657	1.66	1.676	1.697	1.69	1.694	1.742	1.735	1.757
0	1.425	1.42	1.452	1.444	1.442	1.429	1.442	1.425	1.453	1.434	1.44	1.448	1.456	1.461	1.439	1.448	1.465	1.45	1.457	1.493	1.462	1.463	1.479	1.513	1.503	1.507	1.494	1.511	1.5	1.539	1.533	1.536	1.539	1.554	1.578	1.557	1.567	1.587	1.569	1.583	1.625	1.601	1.622	1.668	1.659	1.671	1.706	NaN	NaN
357	1.494	1.477	1.527	1.416	1.471	1.508	1.469	1.485	1.513	1.51	1.451	1.484	1.501	1.52	1.457	1.508	1.526	1.517	1.487	1.456	1.497	1.472	1.508	1.509	1.51	1.5	1.471	1.479	1.476	1.489	1.519	1.5	1.51	1.489	1.52	1.511	1.488	1.522	1.473	1.497	1.519	1.48	1.507	1.512	1.538	1.528	1.528	1.541	1.527
358	1.451	1.43	1.433	1.413	1.412	1.418	1.424	1.4	1.435	1.425	1.397	1.417	1.424	1.436	1.404	1.422	1.409	1.421	1.432	1.426	1.412	1.412	1.414	1.426	1.411	1.432	1.419	1.413	1.397	1.424	1.426	1.42	1.425	1.416	1.428	1.419	1.423	1.441	1.392	1.394	1.418	1.398	1.425	1.433	1.431	1.42	1.447	1.426	1.426
359	1.44	1.446	1.442	1.413	1.44	1.427	1.433	1.441	1.47	1.464	1.465	1.486	1.51	1.514	1.498	1.551	1.528	1.557	1.575	1.609	1.595	1.614	1.637	1.658	1.665	1.696	1.698	1.703	1.699	1.773	1.8	1.829	1.853	1.898	1.945	2.037	2.124	2.234	2.234	2.27	2.291	2.246	2.279	2.316	2.263	2.247	2.252	2.176	1.806
0	1.72	1.733	1.727	1.663	1.725	1.726	1.836	1.944	1.901	1.715	1.808	1.701	1.878	1.936	1.881	1.925	1.819	1.795	1.939	2.167	1.938	1.94	1.968	1.889	1.892	2.036	1.981	1.964	1.891	2.009	1.936	1.976	1.944	1.947	NaN	NaN	NaN	NaN	NaN	NaN	NaN	NaN	NaN	NaN	NaN	NaN	NaN	NaN	NaN
360	1.497	1.488	1.52	1.489	1.497	1.483	1.486	1.471	1.479	1.49	1.508	1.502	1.537	1.532	1.503	1.527	1.531	1.541	1.543	1.561	1.553	1.55	1.558	1.589	1.595	1.597	1.619	1.623	1.635	1.671	1.663	1.66	1.668	1.688	1.719	1.727	1.712	1.765	1.733	1.754	1.798	1.771	1.809	1.834	1.819	1.809	1.894	1.867	1.901
0	NaN	NaN	NaN	NaN	NaN	NaN	NaN	NaN	NaN	NaN	NaN	NaN	NaN	NaN	NaN	NaN	NaN	NaN	NaN	NaN	NaN	NaN	NaN	NaN	NaN	NaN	NaN	NaN	NaN	NaN	NaN	NaN	NaN	NaN	NaN	NaN	NaN	NaN	NaN	NaN	NaN	NaN	NaN	NaN	NaN	NaN	NaN	NaN	NaN
0	NaN	NaN	NaN	NaN	NaN	NaN	NaN	NaN	NaN	NaN	NaN	NaN	NaN	NaN	NaN	NaN	NaN	NaN	NaN	NaN	NaN	NaN	NaN	NaN	NaN	NaN	NaN	NaN	NaN	NaN	NaN	NaN	NaN	NaN	NaN	NaN	NaN	NaN	NaN	NaN	NaN	NaN	NaN	NaN	NaN	NaN	NaN	NaN	NaN
0	1.887	1.777	NaN	NaN	NaN	NaN	NaN	NaN	NaN	NaN	NaN	NaN	NaN	NaN	NaN	NaN	NaN	NaN	NaN	NaN	NaN	NaN	NaN	NaN	NaN	NaN	NaN	NaN	NaN	NaN	NaN	NaN	NaN	NaN	NaN	NaN	NaN	NaN	NaN	NaN	NaN	NaN	NaN	NaN	NaN	NaN	NaN	NaN	NaN
361	1.49	1.487	1.549	1.512	1.522	1.486	1.485	1.479	1.491	1.48	1.494	1.484	1.524	1.496	1.504	1.529	1.496	1.514	1.514	1.538	1.513	1.529	1.504	1.538	1.533	1.552	1.544	1.542	1.529	1.568	1.578	1.574	1.572	1.589	1.586	1.57	1.598	1.597	1.574	1.592	1.641	1.621	1.642	1.682	1.668	1.66	1.699	1.684	1.724
362	1.538	1.541	1.565	1.503	1.545	1.511	1.508	1.498	1.508	1.516	1.489	1.501	1.529	1.515	1.532	1.537	1.532	1.545	1.546	1.582	1.506	1.53	1.531	1.544	1.545	1.585	1.559	1.554	1.523	1.581	1.587	1.57	1.606	1.572	1.599	1.57	1.568	1.572	1.562	1.58	1.612	1.572	1.628	1.639	1.654	1.609	1.677	1.624	1.689
0	1.656	1.583	1.605	1.604	1.646	1.588	1.599	1.624	1.621	1.633	1.563	1.593	1.562	1.65	1.598	NaN	NaN	NaN	NaN	NaN	NaN	NaN	NaN	NaN	NaN	NaN	NaN	NaN	NaN	NaN	NaN	NaN	NaN	NaN	NaN	NaN	NaN	NaN	NaN	NaN	NaN	NaN	NaN	NaN	NaN	NaN	NaN	NaN	NaN
363	1.495	1.443	1.543	1.492	1.494	1.47	1.492	1.468	1.494	1.488	1.534	1.472	1.548	1.525	1.516	1.519	1.538	1.556	1.53	1.561	1.51	1.53	1.523	1.583	1.553	1.577	1.588	1.57	1.578	1.626	1.591	1.607	1.601	1.597	1.631	1.627	1.626	1.684	1.634	1.629	1.675	1.666	1.704	1.719	1.711	1.697	1.775	1.752	1.775
0	1.894	1.716	1.911	1.648	1.93	1.795	1.769	1.902	1.828	1.966	1.987	2.009	2.081	1.94	1.952	1.953	1.798	2.17	2.004	2.065	1.8	1.997	1.958	1.867	1.857	2.096	2.072	1.927	1.945	2.026	1.905	1.953	1.873	1.966	1.899	1.821	1.831	1.952	1.926	1.961	1.882	1.872	1.97	1.923	1.879	1.814	2.038	1.937	2.07
0	1.635	1.587	1.672	1.628	1.629	1.623	1.63	1.603	1.649	1.655	1.565	1.575	1.57	1.613	1.611	1.608	1.59	1.626	1.596	1.646	1.613	1.599	1.587	NaN	NaN	NaN	NaN	NaN	NaN	NaN	NaN	NaN	NaN	NaN	NaN	NaN	NaN	NaN	NaN	NaN	NaN	NaN	NaN	NaN	NaN	NaN	NaN	NaN	NaN
0	1.781	1.798	1.759	1.819	1.786	1.723	1.804	1.813	1.842	1.79	1.983	1.885	NaN	NaN	NaN	NaN	NaN	NaN	NaN	NaN	NaN	NaN	NaN	NaN	NaN	NaN	NaN	NaN	NaN	NaN	NaN	NaN	NaN	NaN	NaN	NaN	NaN	NaN	NaN	NaN	NaN	NaN	NaN	NaN	NaN	NaN	NaN	NaN	NaN
364	1.972	1.797	1.996	2.01	2.23	1.939	1.935	1.943	1.93	1.945	2.037	2.047	1.961	1.967	1.923	1.891	1.856	1.919	1.949	1.937	1.847	1.903	1.881	1.944	1.896	1.939	1.975	1.883	1.893	1.971	1.972	1.929	1.958	1.896	1.891	1.96	1.882	1.892	1.895	1.921	1.853	1.912	1.93	1.945	1.939	1.855	2.031	1.917	1.991
365	1.413	1.41	1.412	1.405	1.41	1.412	1.413	1.397	1.438	1.428	1.4	1.406	1.413	1.436	1.41	1.418	1.419	1.407	1.418	1.418	1.41	1.399	1.417	1.414	1.432	1.426	1.406	1.421	1.411	1.436	1.436	1.418	1.437	1.413	1.451	1.425	1.432	1.459	1.436	1.43	1.442	1.431	1.444	1.459	1.462	1.459	1.485	1.473	1.478
366	1.495	1.479	1.497	1.475	1.495	1.485	1.472	1.474	1.499	1.47	1.486	1.455	1.485	1.525	1.481	1.485	1.491	1.488	1.49	1.508	1.496	1.482	1.491	1.508	1.49	1.511	1.485	1.499	1.497	1.533	1.516	1.529	1.535	1.527	1.548	1.558	1.547	1.543	1.533	1.54	1.547	1.56	1.573	1.578	1.601	1.574	1.612	1.603	1.595
367	1.439	1.424	1.425	1.409	1.414	1.406	1.411	1.392	1.432	1.434	1.412	1.403	1.41	1.442	1.409	1.411	1.423	1.424	1.423	1.436	1.421	1.412	1.421	1.431	1.425	1.444	1.424	1.431	1.428	1.458	1.459	1.463	1.466	1.459	1.48	1.468	1.489	1.507	1.488	1.493	1.517	1.51	1.542	1.546	1.538	1.549	1.588	1.585	1.585
368	1.44	1.418	1.449	1.435	1.438	1.454	1.43	1.418	1.466	1.453	1.434	1.439	1.44	1.46	1.425	1.432	1.435	1.432	1.45	1.456	1.447	1.424	1.435	1.452	1.445	1.446	1.436	1.434	1.431	1.461	1.454	1.454	1.456	1.446	1.465	1.477	1.468	1.479	1.463	1.445	1.489	1.466	1.494	1.503	1.482	1.475	1.506	1.51	1.506
369	1.472	1.461	1.474	1.472	1.474	1.48	1.492	1.465	1.489	1.482	1.477	1.471	1.483	1.512	1.482	1.473	1.492	1.487	1.487	1.509	1.484	1.474	1.489	1.508	1.492	1.518	1.511	1.495	1.496	1.52	1.519	1.516	1.505	1.533	1.562	1.55	1.557	1.559	1.546	1.54	1.557	1.562	1.595	1.6	1.603	1.594	1.637	1.638	1.652
0	1.412	1.394	1.43	1.39	1.392	1.393	1.403	1.389	1.414	1.4	1.405	1.409	1.416	1.425	1.391	1.406	1.401	1.401	1.41	1.42	1.397	1.391	1.393	1.412	1.403	1.41	1.397	1.39	1.386	1.413	1.408	1.407	1.394	1.399	1.41	1.404	1.392	1.406	1.377	1.381	1.394	1.381	1.403	1.412	1.396	1.4	1.425	1.401	1.406
370	1.456	1.421	1.448	1.427	1.431	1.431	1.426	1.408	1.448	1.436	1.42	1.432	1.433	1.449	1.418	1.428	1.413	1.428	1.443	1.446	1.429	1.411	1.42	1.445	1.427	1.445	1.429	1.42	1.425	1.456	1.442	1.439	1.451	1.456	1.459	1.458	1.467	1.475	1.45	1.438	1.488	1.448	1.479	1.496	1.506	1.499	1.523	1.511	1.509
371	1.437	1.419	1.439	1.424	1.423	1.422	1.425	1.416	1.427	1.434	1.411	1.429	1.421	1.445	1.417	1.421	1.436	1.433	1.428	1.428	1.422	1.413	1.42	1.433	1.42	1.448	1.424	1.43	1.417	1.436	1.444	1.446	1.438	1.436	1.459	1.457	1.451	1.47	1.437	1.445	1.457	1.44	1.467	1.474	1.475	1.476	1.509	1.495	1.485
0	1.433	1.439	1.458	1.444	1.442	1.45	1.433	1.433	1.475	1.446	1.449	1.434	1.438	1.464	1.433	1.445	1.441	1.44	1.45	1.455	1.439	1.427	1.43	1.455	1.44	1.46	1.432	1.433	1.422	1.455	1.453	1.458	1.449	1.445	1.463	1.459	1.459	1.481	1.441	1.442	1.473	1.455	1.463	1.488	1.474	1.466	1.496	1.484	1.486
0	1.414	1.389	1.425	1.404	1.412	1.397	1.407	1.385	1.412	1.4	1.415	1.402	1.42	1.426	1.386	1.405	1.41	1.407	1.401	1.417	1.395	1.398	1.415	1.416	1.414	1.415	1.395	1.399	1.39	1.422	1.412	1.413	1.416	1.407	1.429	1.419	1.407	1.434	1.398	1.403	1.421	1.403	1.426	1.43	1.42	1.417	1.447	1.432	1.435
372	1.433	1.403	1.431	1.399	1.415	1.406	1.421	1.407	1.428	1.418	1.43	1.409	1.419	1.426	1.402	1.398	1.417	1.412	1.422	1.431	1.411	1.399	1.41	1.427	1.418	1.426	1.416	1.424	1.403	1.437	1.436	1.439	1.442	1.437	1.447	1.46	1.452	1.464	1.442	1.436	1.456	1.459	1.482	1.485	1.488	1.49	1.527	1.516	1.514
0	1.437	1.435	1.454	1.429	1.429	1.433	1.431	1.411	1.442	1.43	1.438	1.434	1.425	1.445	1.413	1.433	1.433	1.424	1.425	1.436	1.426	1.415	1.416	1.431	1.428	1.443	1.426	1.432	1.415	1.433	1.434	1.435	1.432	1.437	1.451	1.451	1.442	1.456	1.439	1.434	1.462	1.436	1.46	1.465	1.466	1.455	1.48	1.478	1.454
373	1.459	1.437	1.463	1.421	1.429	1.451	1.438	1.451	1.463	1.446	1.442	1.45	1.454	1.455	1.437	1.45	1.432	1.441	1.456	1.456	1.432	1.44	1.438	1.45	1.436	1.445	1.442	1.437	1.432	1.472	1.445	1.45	1.457	1.444	1.458	1.442	1.432	1.46	1.417	1.448	1.471	1.437	1.469	1.474	1.474	1.472	1.495	1.481	1.486
374	1.43	1.415	1.441	1.398	1.407	1.424	1.404	1.394	1.42	1.415	1.421	1.408	1.421	1.433	1.402	1.408	1.415	1.412	1.417	1.43	1.427	1.405	1.41	1.431	1.423	1.422	1.417	1.415	1.405	1.443	1.433	1.44	1.449	1.436	1.459	1.465	1.455	1.469	1.443	1.448	1.466	1.457	1.481	1.476	1.476	1.467	1.508	1.491	1.49
375	1.451	1.419	1.445	1.415	1.415	1.427	1.422	1.432	1.449	1.434	1.421	1.421	1.425	1.452	1.412	1.428	1.422	1.419	1.434	1.438	1.412	1.403	1.428	1.429	1.421	1.441	1.431	1.424	1.423	1.447	1.439	1.445	1.453	1.447	1.452	1.446	1.445	1.463	1.439	1.443	1.482	1.456	1.477	1.486	1.488	1.487	1.517	1.511	1.503
0	1.438	1.416	1.427	1.401	1.412	1.406	1.415	1.393	1.425	1.42	1.413	1.417	1.411	1.437	1.417	1.402	1.422	1.418	1.422	1.419	1.409	1.407	1.402	1.42	1.408	1.417	1.408	1.401	1.398	1.417	1.414	1.414	1.409	1.404	1.427	1.421	1.406	1.415	1.405	1.398	1.411	1.399	1.415	1.411	1.42	1.409	1.436	1.424	1.417
0	NaN	NaN	NaN	NaN	NaN	NaN	NaN	NaN	NaN	NaN	NaN	NaN	NaN	NaN	NaN	NaN	NaN	NaN	NaN	NaN	NaN	NaN	NaN	NaN	NaN	NaN	NaN	NaN	NaN	NaN	NaN	NaN	NaN	NaN	NaN	NaN	NaN	NaN	NaN	NaN	NaN	NaN	NaN	NaN	NaN	NaN	NaN	NaN	NaN
0	1.449	1.417	1.45	1.41	1.423	1.421	1.411	1.408	1.438	1.435	1.421	1.425	1.429	1.433	1.407	1.424	1.42	1.413	1.422	1.431	1.404	1.41	1.42	1.43	1.409	1.423	1.404	1.419	1.422	1.425	1.427	1.419	1.428	1.413	1.436	1.429	1.427	1.441	1.416	1.413	1.441	1.427	1.441	1.45	1.443	1.433	1.459	1.443	1.457
376	1.437	1.408	1.43	1.403	1.406	1.416	1.407	1.404	1.437	1.42	1.419	1.409	1.418	1.438	1.405	1.415	1.406	1.409	1.431	1.429	1.405	1.394	1.411	1.423	1.409	1.425	1.41	1.411	1.409	1.433	1.425	1.437	1.434	1.43	1.441	1.444	1.435	1.462	1.434	1.438	1.468	1.445	1.474	1.479	1.474	1.479	1.505	1.504	1.493
377	1.485	1.471	1.495	1.46	1.488	1.443	1.472	1.437	1.491	1.484	1.478	1.467	1.468	1.5	1.466	1.475	1.455	1.451	1.481	1.491	1.48	1.454	1.469	1.501	1.471	1.472	1.468	1.479	1.473	1.534	1.504	1.504	1.527	1.507	1.527	1.544	1.52	1.564	1.524	1.522	1.562	1.554	1.599	1.598	1.574	1.578	1.646	1.62	1.629
0	1.401	1.493	1.5	1.412	1.42	1.43	1.446	1.491	1.496	1.492	1.521	1.514	1.528	1.552	1.504	1.518	1.537	1.524	1.531	1.556	1.519	1.5	1.541	1.555	1.552	1.534	1.523	1.532	1.501	1.545	1.534	1.539	1.52	1.504	1.534	1.53	1.497	1.56	1.493	1.509	1.53	1.522	1.565	1.559	1.543	1.552	1.556	1.537	1.548
378	1.558	1.59	1.706	1.659	1.57	1.525	1.578	1.56	1.603	1.53	1.635	1.555	1.614	1.654	1.562	1.568	1.597	1.642	1.566	1.662	1.529	1.584	1.627	1.637	1.615	1.638	1.592	1.591	1.601	1.615	1.611	1.644	1.568	1.597	1.649	1.648	1.594	1.64	1.565	1.599	1.589	1.591	1.642	1.621	1.629	1.645	1.65	1.617	1.654
379	1.446	1.426	1.432	1.409	1.396	1.404	1.408	1.396	1.419	1.417	1.433	1.416	1.406	1.434	1.4	1.415	1.415	1.416	1.426	1.422	1.42	1.4	1.415	1.433	1.423	1.437	1.414	1.424	1.412	1.44	1.438	1.445	1.438	1.45	1.458	1.471	1.438	1.463	1.436	1.437	1.467	1.444	1.461	1.46	1.464	1.452	1.49	1.468	1.456
380	1.456	1.438	1.466	1.429	1.428	1.448	1.454	1.456	1.472	1.445	1.45	1.439	1.441	1.47	1.432	1.444	1.434	1.445	1.459	1.458	1.43	1.431	1.448	1.462	1.458	1.467	1.452	1.456	1.454	1.488	1.466	1.479	1.49	1.483	1.507	1.49	1.506	1.527	1.496	1.506	1.547	1.521	1.555	1.556	1.568	1.572	1.601	1.603	1.588
381	1.436	1.404	1.445	1.412	1.421	1.419	1.419	1.416	1.437	1.42	1.421	1.409	1.429	1.419	1.411	1.405	1.423	1.405	1.422	1.422	1.409	1.399	1.417	1.428	1.423	1.422	1.411	1.412	1.414	1.425	1.429	1.426	1.44	1.416	1.439	1.44	1.432	1.456	1.426	1.415	1.448	1.434	1.452	1.463	1.441	1.435	1.473	1.469	1.48
382	1.489	1.452	1.487	1.458	1.492	1.472	1.457	1.449	1.512	1.48	1.469	1.469	1.461	1.498	1.45	1.483	1.453	1.435	1.487	1.505	1.488	1.45	1.464	1.5	1.468	1.475	1.458	1.478	1.476	1.509	1.491	1.492	1.497	1.51	1.51	1.506	1.526	1.534	1.502	1.503	1.535	1.521	1.544	1.537	1.52	1.524	1.572	1.553	1.535
383	1.48	1.462	1.499	1.452	1.465	1.465	1.442	1.457	1.476	1.491	1.462	1.456	1.443	1.481	1.464	1.467	1.462	1.447	1.456	1.492	1.463	1.447	1.447	1.463	1.47	1.472	1.468	1.45	1.455	1.495	1.477	1.469	1.447	1.479	1.489	1.459	1.454	1.484	1.457	1.445	1.453	1.439	1.477	1.473	1.468	1.477	1.499	1.462	1.468
384	1.441	1.4	1.438	1.438	1.437	1.43	1.441	1.425	1.455	1.405	1.419	1.408	1.43	1.441	1.408	1.407	1.418	1.417	1.433	1.449	1.412	1.417	1.435	1.465	1.443	1.46	1.448	1.479	1.453	1.475	1.502	1.497	1.524	1.506	1.559	1.528	1.549	1.586	1.562	1.556	1.6	1.616	1.64	1.662	1.676	1.647	1.731	1.708	1.746
385	1.476	1.469	1.504	1.487	1.456	1.474	1.441	1.445	1.514	1.496	1.459	1.475	1.458	1.489	1.456	1.481	1.458	1.445	1.475	1.495	1.476	1.463	1.469	1.484	1.462	1.486	1.458	1.475	1.463	1.492	1.501	1.489	1.486	1.499	1.5	1.497	1.493	1.539	1.509	1.483	1.518	1.531	1.549	1.536	1.519	1.525	1.553	1.531	1.537
386	1.144	1.465	1.299	1.175	1.172	1.16	1.256	1.456	1.376	1.287	1.326	1.319	1.347	1.453	1.377	1.352	1.356	1.352	1.43	1.431	1.352	1.354	1.42	1.453	1.421	1.383	1.434	1.381	1.378	1.444	1.473	1.422	1.396	1.408	1.405	1.451	1.446	1.421	1.405	1.424	1.402	1.386	1.429	1.445	1.443	1.462	1.452	1.439	1.463
387	1.415	1.388	1.422	1.403	1.408	1.422	1.427	1.412	1.426	1.414	1.41	1.42	1.423	1.441	1.402	1.418	1.402	1.415	1.424	1.431	1.408	1.416	1.41	1.428	1.424	1.437	1.413	1.415	1.421	1.435	1.433	1.422	1.425	1.424	1.439	1.44	1.416	1.446	1.417	1.424	1.437	1.428	1.448	1.441	1.434	1.429	1.461	1.448	1.44
0	1.263	1.439	1.333	1.264	1.263	1.268	1.293	1.408	1.388	1.324	1.342	1.346	1.358	1.434	1.35	1.355	1.364	1.373	1.451	1.416	1.354	1.366	1.419	1.44	1.421	1.404	1.434	1.384	1.385	1.457	1.467	1.455	1.446	1.421	1.439	1.485	1.486	1.476	1.451	1.469	1.485	1.466	1.493	1.495	1.499	1.519	1.52	1.5	1.539
0	1.368	1.44	1.405	1.358	1.347	1.377	1.385	1.435	1.431	1.399	1.395	1.395	1.432	1.444	1.418	1.407	1.422	1.398	1.437	1.447	1.409	1.387	1.431	1.462	1.436	1.443	1.453	1.416	1.421	1.463	1.461	1.453	1.464	1.43	1.46	1.476	1.462	1.462	1.451	1.454	1.459	1.474	1.483	1.479	1.475	1.474	1.501	1.478	1.505
388	1.422	1.401	1.42	1.405	1.412	1.407	1.407	1.413	1.434	1.428	1.425	1.414	1.42	1.432	1.413	1.419	1.413	1.406	1.432	1.43	1.419	1.405	1.416	1.424	1.415	1.432	1.401	1.402	1.401	1.426	1.414	1.418	1.429	1.411	1.433	1.443	1.41	1.446	1.417	1.425	1.435	1.425	1.449	1.443	1.435	1.432	1.452	1.448	1.435
389	1.424	1.407	1.435	1.403	1.404	1.419	1.412	1.41	1.436	1.438	1.436	1.42	1.418	1.449	1.407	1.423	1.423	1.411	1.43	1.448	1.427	1.41	1.419	1.423	1.424	1.434	1.42	1.419	1.405	1.437	1.429	1.431	1.445	1.448	1.457	1.447	1.437	1.468	1.443	1.453	1.472	1.447	1.476	1.489	1.474	1.472	1.513	1.498	1.49
390	1.31	1.419	1.366	1.322	1.299	1.335	1.352	1.435	1.403	1.378	1.384	1.385	1.409	1.46	1.381	1.407	1.409	1.4	1.465	1.433	1.415	1.396	1.444	1.468	1.441	1.436	1.456	1.41	1.411	1.476	1.481	1.471	1.486	1.461	1.459	1.484	1.488	1.493	1.463	1.484	1.498	1.492	1.511	1.527	1.516	1.522	1.537	1.519	1.558
391	1.413	1.375	1.425	1.387	1.392	1.404	1.421	1.395	1.428	1.413	1.421	1.413	1.418	1.43	1.41	1.418	1.409	1.419	1.414	1.428	1.411	1.405	1.408	1.433	1.409	1.417	1.41	1.419	1.418	1.428	1.44	1.417	1.426	1.417	1.434	1.417	1.409	1.432	1.407	1.413	1.446	1.415	1.443	1.436	1.433	1.423	1.461	1.439	1.442
392	1.427	1.41	1.44	1.413	1.425	1.417	1.432	1.41	1.43	1.429	1.434	1.429	1.436	1.453	1.42	1.433	1.434	1.43	1.429	1.456	1.436	1.412	1.417	1.443	1.43	1.429	1.428	1.422	1.416	1.446	1.45	1.45	1.448	1.447	1.457	1.459	1.442	1.461	1.449	1.449	1.464	1.429	1.465	1.473	1.473	1.47	1.499	1.49	1.497
0	1.427	1.412	1.427	1.394	1.413	1.405	1.416	1.398	1.423	1.414	1.415	1.411	1.402	1.419	1.407	1.41	1.409	1.396	1.418	1.413	1.411	1.402	1.4	1.418	1.418	1.414	1.408	1.407	1.398	1.423	1.425	1.424	1.425	1.421	1.439	1.43	1.418	1.432	1.411	1.412	1.423	1.413	1.433	1.437	1.426	1.426	1.451	1.446	1.445
393	1.433	1.412	1.439	1.416	1.435	1.433	1.426	1.419	1.443	1.441	1.439	1.423	1.435	1.443	1.404	1.418	1.426	1.419	1.432	1.433	1.42	1.411	1.42	1.439	1.426	1.434	1.423	1.431	1.41	1.445	1.422	1.436	1.445	1.43	1.446	1.46	1.445	1.467	1.451	1.44	1.455	1.455	1.468	1.468	1.463	1.461	1.489	1.483	1.469
0	1.325	1.419	1.349	1.292	1.268	1.292	1.31	1.407	1.399	1.389	1.353	1.408	1.405	1.476	1.395	1.428	1.386	1.401	1.491	1.435	1.395	1.374	1.41	1.471	1.398	1.416	1.451	1.373	1.366	1.447	1.475	1.425	1.392	1.402	1.44	1.426	1.416	1.408	1.401	1.375	1.412	1.358	1.409	1.444	1.419	1.441	1.451	1.435	1.452
394	1.432	1.4	1.444	1.419	1.413	1.443	1.435	1.426	1.422	1.425	1.432	1.425	1.432	1.448	1.413	1.426	1.421	1.434	1.429	1.444	1.43	1.419	1.405	1.443	1.42	1.448	1.42	1.419	1.426	1.43	1.44	1.432	1.427	1.424	1.438	1.439	1.421	1.441	1.421	1.417	1.427	1.421	1.443	1.439	1.44	1.426	1.459	1.442	1.447
0	1.476	1.429	1.458	1.407	1.425	1.424	1.441	1.421	1.433	1.415	1.412	1.406	1.389	1.418	1.397	1.397	1.41	1.408	1.405	1.425	1.414	1.4	1.416	1.43	1.417	1.426	1.413	1.423	1.403	1.446	1.43	1.436	1.479	1.45	1.465	1.473	1.483	1.491	1.465	1.469	1.485	1.477	1.491	1.518	1.503	1.468	1.511	1.51	1.515
395	1.364	1.423	1.378	1.348	1.332	1.353	1.369	1.407	1.396	1.381	1.393	1.382	1.416	1.443	1.388	1.398	1.396	1.401	1.438	1.42	1.408	1.395	1.42	1.443	1.426	1.435	1.441	1.426	1.422	1.479	1.479	1.472	1.477	1.469	1.493	1.5	1.511	1.521	1.501	1.516	1.54	1.54	1.558	1.584	1.578	1.589	1.608	1.623	1.643
396	1.448	1.39	1.445	1.413	1.419	1.428	1.431	1.43	1.437	1.428	1.415	1.424	1.435	1.44	1.41	1.419	1.436	1.428	1.426	1.435	1.423	1.407	1.434	1.447	1.421	1.421	1.415	1.424	1.424	1.445	1.44	1.428	1.443	1.423	1.445	1.425	1.416	1.441	1.427	1.422	1.443	1.431	1.457	1.446	1.445	1.424	1.462	1.448	1.446
397	1.43	1.373	1.433	1.398	1.411	1.431	1.431	1.414	1.446	1.427	1.433	1.43	1.439	1.455	1.399	1.432	1.428	1.438	1.431	1.441	1.415	1.409	1.43	1.444	1.432	1.426	1.427	1.442	1.431	1.437	1.437	1.419	1.435	1.432	1.451	1.419	1.413	1.443	1.425	1.41	1.439	1.428	1.445	1.447	1.431	1.431	1.46	1.436	1.438
398	1.453	1.406	1.433	1.415	1.429	1.426	1.417	1.419	1.442	1.416	1.423	1.413	1.433	1.447	1.411	1.415	1.432	1.413	1.431	1.439	1.431	1.419	1.431	1.44	1.422	1.432	1.413	1.427	1.414	1.432	1.434	1.428	1.428	1.419	1.436	1.423	1.413	1.443	1.415	1.419	1.43	1.417	1.439	1.45	1.442	1.428	1.442	1.433	1.437
399	1.409	1.373	1.417	1.382	1.403	1.394	1.406	1.388	1.418	1.408	1.42	1.408	1.412	1.424	1.383	1.407	1.407	1.402	1.402	1.408	1.405	1.392	1.404	1.417	1.406	1.414	1.405	1.406	1.4	1.419	1.423	1.419	1.426	1.413	1.422	1.43	1.427	1.445	1.416	1.419	1.443	1.438	1.446	1.441	1.43	1.429	1.464	1.465	1.445
400	1.404	1.372	1.408	1.383	1.399	1.386	1.398	1.388	1.415	1.4	1.41	1.396	1.401	1.415	1.373	1.394	1.398	1.394	1.398	1.405	1.388	1.378	1.387	1.404	1.39	1.392	1.386	1.393	1.381	1.409	1.4	1.397	1.414	1.402	1.413	1.402	1.396	1.423	1.393	1.393	1.417	1.404	1.425	1.421	1.41	1.41	1.429	1.424	1.413
0	1.923	1.405	1.556	1.498	1.509	1.43	1.471	1.567	1.542	1.464	1.412	1.38	1.413	1.441	1.342	1.403	1.412	1.411	1.429	1.504	1.393	1.426	1.449	1.328	1.374	1.408	1.392	1.354	1.371	1.344	1.394	1.411	1.517	1.447	1.443	1.472	1.462	1.473	1.432	1.479	1.515	1.467	1.509	1.605	1.537	1.484	1.507	1.497	1.526
0	1.393	1.425	1.403	1.417	1.375	1.398	1.403	1.413	1.407	1.398	1.414	1.391	1.443	1.438	1.406	1.415	1.417	1.408	1.437	1.423	1.405	1.39	1.406	1.426	1.419	1.43	1.406	1.419	1.41	1.449	1.438	1.423	1.418	1.423	1.455	1.431	1.415	1.444	1.413	1.416	1.445	1.432	1.445	1.459	1.455	1.445	1.458	1.466	1.465
0	1.477	1.456	1.482	1.448	1.459	1.444	1.458	1.448	1.462	1.459	1.462	1.448	1.458	1.468	1.437	1.456	1.46	1.454	1.452	1.461	1.456	1.442	1.433	1.458	1.455	1.461	1.433	1.45	1.442	1.475	1.475	1.472	1.487	1.453	1.505	1.481	1.491	1.485	1.462	1.471	1.49	1.458	1.47	1.508	1.496	1.488	1.523	1.513	1.511
401	1.42	1.409	1.42	1.398	1.405	1.39	1.404	1.395	1.412	1.413	1.415	1.41	1.391	1.417	1.394	1.411	1.402	1.394	1.409	1.415	1.402	1.398	1.394	1.402	1.417	1.413	1.4	1.406	1.392	1.421	1.414	1.402	1.408	1.41	1.435	1.421	1.41	1.438	1.413	1.408	1.437	1.419	1.437	1.444	1.43	1.441	1.463	1.456	1.459
402	1.428	1.429	1.413	1.436	1.396	1.428	1.424	1.406	1.418	1.409	1.436	1.42	1.433	1.429	1.399	1.411	1.413	1.412	1.448	1.434	1.416	1.412	1.404	1.435	1.418	1.438	1.42	1.437	1.423	1.447	1.45	1.467	1.45	1.447	1.471	1.477	1.452	1.485	1.477	1.487	1.505	1.506	1.533	1.542	1.565	1.563	1.589	1.595	1.609
403	1.418	1.422	1.434	1.388	1.399	1.394	1.389	1.41	1.425	1.414	1.405	1.408	1.422	1.432	1.407	1.408	1.417	1.402	1.407	1.421	1.406	1.403	1.398	1.408	1.414	1.42	1.399	1.414	1.404	1.426	1.413	1.415	1.417	1.42	1.434	1.424	1.417	1.452	1.417	1.415	1.438	1.416	1.46	1.437	1.434	1.459	1.477	1.468	1.475
0	1.541	1.43	1.507	1.493	1.52	1.517	1.546	1.488	1.527	1.527	1.556	1.514	1.546	1.573	1.539	1.553	1.555	1.596	1.584	1.581	1.597	1.601	1.605	1.671	1.638	1.621	1.653	1.7	1.668	1.677	1.724	1.692	1.749	1.76	1.777	1.736	1.731	1.804	1.784	1.751	1.807	1.8	1.871	1.858	1.864	1.861	1.919	1.912	1.893
404	1.742	1.684	1.767	1.632	1.515	1.569	1.432	1.733	1.702	1.834	1.976	1.802	1.791	1.687	1.603	1.79	1.811	1.666	1.977	1.601	1.582	1.59	1.734	1.679	1.506	1.69	1.705	1.718	1.688	1.757	1.811	1.734	1.756	1.733	1.784	1.718	1.718	1.7	1.68	1.702	1.69	1.726	1.772	1.821	1.762	1.717	1.692	1.832	1.679
405	1.467	1.442	1.466	1.436	1.432	1.44	1.456	1.449	1.466	1.463	1.456	1.446	1.451	1.456	1.456	1.461	1.46	1.457	1.477	1.482	1.48	1.469	1.464	1.498	1.505	1.507	1.494	1.521	1.513	1.549	1.563	1.572	1.581	1.575	1.622	1.623	1.616	1.647	1.635	1.653	1.688	1.664	1.706	1.75	1.767	1.768	1.824	1.839	1.852
406	1.482	1.465	1.49	1.457	1.466	1.457	1.476	1.471	1.474	1.463	1.457	1.437	1.454	1.449	1.445	1.463	1.445	1.436	1.457	1.461	1.458	1.441	1.443	1.48	1.452	1.476	1.46	1.452	1.449	1.489	1.472	1.469	1.471	1.471	1.485	1.487	1.481	1.497	1.454	1.488	1.492	1.474	1.479	1.49	1.5	1.487	1.514	1.506	1.504
407	1.422	1.396	1.414	1.426	1.403	1.434	1.414	1.397	1.409	1.404	1.428	1.406	1.42	1.429	1.402	1.404	1.409	1.422	1.426	1.423	1.416	1.396	1.39	1.428	1.404	1.428	1.414	1.423	1.4	1.415	1.416	1.42	1.424	1.414	1.432	1.426	1.417	1.424	1.415	1.404	1.425	1.414	1.446	1.434	1.432	1.421	1.46	1.445	1.443
408	1.43	1.435	1.441	1.391	1.41	1.402	1.416	1.41	1.436	1.432	1.425	1.428	1.422	1.444	1.416	1.43	1.436	1.43	1.435	1.458	1.447	1.452	1.462	1.468	1.486	1.507	1.499	1.521	1.496	1.544	1.55	1.557	1.584	1.591	1.605	1.629	1.633	1.679	1.647	1.667	1.702	1.695	1.75	1.746	1.765	1.773	1.855	1.852	1.884
0	1.416	1.422	1.434	1.394	1.406	1.404	1.403	1.415	1.42	1.422	1.417	1.41	1.415	1.434	1.416	1.421	1.424	1.414	1.416	1.423	1.425	1.41	1.417	1.428	1.436	1.451	1.438	1.457	1.437	1.472	1.472	1.474	1.48	1.485	1.505	1.507	1.499	1.532	1.496	1.512	1.538	1.538	1.584	1.575	1.57	1.594	1.635	1.64	1.638
409	1.472	1.473	1.469	1.453	1.442	1.446	1.456	1.469	1.471	1.464	1.458	1.45	1.457	1.472	1.462	1.48	1.489	1.48	1.509	1.505	1.495	1.497	1.499	1.537	1.545	1.535	1.556	1.572	1.568	1.611	1.622	1.629	1.643	1.66	1.71	1.693	1.723	1.756	1.751	1.779	1.841	1.892	2.016	2.105	2.162	2.208	2.294	2.3	2.272
410	1.457	1.457	1.445	1.47	1.444	1.455	1.465	1.431	1.45	1.434	1.461	1.454	1.47	1.464	1.456	1.453	1.461	1.445	1.477	1.461	1.47	1.455	1.448	1.459	1.457	1.477	1.456	1.481	1.462	1.48	1.482	1.468	1.473	1.484	1.5	1.503	1.466	1.485	1.481	1.477	1.495	1.475	1.5	1.513	1.523	1.504	1.523	1.529	1.523
0	1.506	1.446	1.519	1.509	1.495	1.511	1.546	1.49	1.537	1.51	1.531	1.499	1.516	1.534	1.493	1.491	1.515	1.528	1.505	1.495	1.486	1.495	1.52	1.539	1.527	1.515	1.512	1.547	1.528	1.531	1.561	1.533	1.538	1.536	1.557	1.548	1.486	1.564	1.542	1.528	1.583	1.556	1.583	1.567	1.577	1.566	1.594	1.598	1.567
0	1.419	1.393	1.409	1.42	1.39	1.426	1.423	1.4	1.419	1.385	1.419	1.41	1.428	1.42	1.406	1.406	1.41	1.4	1.423	1.425	1.404	1.405	1.406	1.423	1.411	1.424	1.403	1.413	1.395	1.405	1.414	1.41	1.412	1.413	1.42	1.431	1.404	1.435	1.415	1.412	1.431	1.424	1.441	1.447	1.461	1.435	1.465	1.459	1.462
411	1.51	1.502	1.497	1.482	1.477	1.48	1.485	1.527	1.497	1.501	1.492	1.483	1.47	1.491	1.49	1.493	1.492	1.484	1.504	1.506	1.496	1.491	1.466	1.506	1.507	1.501	1.489	1.492	1.497	1.537	1.538	1.534	1.528	1.529	1.549	1.543	1.542	1.554	1.535	1.541	1.562	1.52	1.566	1.581	1.574	1.569	1.592	1.605	1.59
412	1.442	1.429	1.407	1.413	1.389	1.421	1.395	1.395	1.425	1.419	1.424	1.417	1.454	1.434	1.406	1.437	1.412	1.415	1.45	1.43	1.437	1.412	1.415	1.434	1.423	1.443	1.44	1.447	1.441	1.49	1.457	1.454	1.434	1.462	1.469	1.435	1.412	1.451	1.437	1.436	1.457	1.419	1.453	1.459	1.463	1.469	1.488	1.459	1.472
413	1.452	1.406	1.445	1.411	1.421	1.423	1.442	1.401	1.451	1.426	1.435	1.431	1.44	1.443	1.417	1.429	1.43	1.428	1.436	1.429	1.421	1.42	1.428	1.445	1.436	1.433	1.431	1.435	1.429	1.454	1.459	1.458	1.46	1.454	1.48	1.466	1.463	1.491	1.469	1.472	1.5	1.49	1.518	1.513	1.51	1.505	1.553	1.53	1.538
414	1.451	1.438	1.424	1.448	1.4	1.441	1.42	1.433	1.428	1.419	1.441	1.416	1.439	1.44	1.424	1.439	1.419	1.417	1.454	1.451	1.428	1.427	1.427	1.452	1.425	1.449	1.442	1.451	1.43	1.469	1.466	1.443	1.468	1.446	1.472	1.469	1.453	1.465	1.45	1.445	1.47	1.455	1.478	1.473	1.48	1.478	1.493	1.476	1.479
415	1.45	1.406	1.44	1.428	1.437	1.422	1.43	1.408	1.451	1.418	1.428	1.427	1.437	1.436	1.415	1.42	1.421	1.428	1.435	1.442	1.421	1.41	1.422	1.443	1.432	1.437	1.434	1.439	1.424	1.448	1.453	1.448	1.461	1.453	1.472	1.463	1.457	1.479	1.453	1.462	1.488	1.48	1.509	1.515	1.502	1.496	1.524	1.528	1.53
0	NaN	NaN	NaN	NaN	NaN	NaN	NaN	NaN	NaN	NaN	NaN	NaN	NaN	NaN	NaN	NaN	NaN	NaN	NaN	NaN	NaN	NaN	NaN	NaN	NaN	NaN	NaN	NaN	NaN	NaN	NaN	NaN	NaN	NaN	NaN	NaN	NaN	NaN	NaN	NaN	NaN	NaN	NaN	NaN	NaN	NaN	NaN	NaN	NaN
0	NaN	NaN	NaN	NaN	NaN	NaN	NaN	NaN	NaN	NaN	NaN	NaN	NaN	NaN	NaN	NaN	NaN	NaN	NaN	NaN	NaN	NaN	NaN	NaN	NaN	NaN	NaN	NaN	NaN	NaN	NaN	NaN	NaN	NaN	NaN	NaN	NaN	NaN	NaN	NaN	NaN	NaN	NaN	NaN	NaN	NaN	NaN	NaN	NaN
0	1.623	1.796	1.72	1.709	1.87	1.954	1.749	1.945	1.789	1.669	1.848	1.773	1.857	1.743	1.941	1.525	1.766	1.945	1.821	1.638	1.764	1.644	1.8	1.89	1.721	1.732	1.852	1.702	1.83	1.756	1.765	1.809	1.843	1.816	1.852	NaN	NaN	NaN	NaN	NaN	NaN	NaN	NaN	NaN	NaN	NaN	NaN	NaN	NaN
416	1.532	1.509	1.503	1.5	1.49	1.476	1.497	1.502	1.504	1.514	1.5	1.498	1.476	1.492	1.495	1.514	1.513	1.49	1.506	1.518	1.501	1.474	1.47	1.51	1.504	1.514	1.506	1.496	1.506	1.524	1.544	1.516	1.523	1.52	1.535	1.537	1.54	1.556	1.543	1.549	1.565	1.505	1.542	1.575	1.565	1.552	1.577	1.587	1.569
0	1.452	1.427	1.402	1.412	1.387	1.397	1.368	1.386	1.402	1.4	1.404	1.404	1.418	1.399	1.4	1.398	1.381	1.38	1.406	1.416	1.388	1.385	1.389	1.404	1.389	1.392	1.415	1.413	1.387	1.437	1.398	1.401	1.436	1.406	1.461	1.423	1.426	1.443	1.418	1.398	1.434	1.411	1.453	1.439	1.438	1.437	1.47	1.441	1.433
417	1.595	1.525	1.591	1.574	1.55	1.545	1.567	1.535	1.565	1.539	1.589	1.561	1.584	1.611	1.558	1.561	1.615	1.565	1.572	1.585	1.536	1.584	1.582	1.613	1.592	1.574	1.578	1.602	1.577	1.599	1.626	1.623	1.612	1.608	1.641	1.628	1.606	1.636	1.629	1.617	1.648	1.646	1.716	1.693	1.706	1.655	1.714	1.718	1.71
418	1.703	1.694	1.76	1.597	1.776	1.631	1.845	1.732	1.742	1.699	1.775	1.768	1.705	1.723	1.796	1.767	1.919	1.89	1.853	1.815	1.864	1.776	1.737	1.701	1.832	1.865	1.849	1.726	1.832	1.882	1.759	1.749	1.893	1.871	1.863	1.801	1.884	1.751	1.745	1.796	1.698	1.752	1.816	1.72	1.846	1.809	1.863	1.784	1.836
0	1.438	1.398	1.446	1.425	1.43	1.416	1.431	1.402	1.427	1.415	1.436	1.422	1.426	1.424	1.409	1.414	1.415	1.422	1.427	1.416	1.423	1.416	1.41	1.419	1.42	1.429	1.414	1.42	1.412	1.441	1.445	1.419	1.433	1.422	1.443	1.438	1.419	1.445	1.408	1.412	1.433	1.423	1.443	1.453	1.454	1.436	1.457	1.454	1.451
0	1.624	1.523	1.601	1.578	1.58	1.535	1.581	1.547	1.612	1.54	1.609	1.57	1.567	1.611	1.568	1.606	1.563	1.584	1.569	1.559	1.574	1.551	1.574	1.584	1.583	1.568	1.598	1.554	1.604	1.611	1.63	1.646	1.628	1.632	1.657	1.644	1.581	1.65	1.633	1.642	1.685	1.666	1.721	1.706	1.71	1.646	1.739	1.727	1.736
419	1.466	1.434	1.475	1.451	1.433	1.464	1.444	1.422	1.437	1.459	1.458	1.459	1.464	1.468	1.44	1.428	1.463	1.458	1.474	1.474	1.46	1.434	1.455	1.472	1.467	1.452	1.476	1.464	1.464	1.497	1.494	1.482	1.488	1.485	1.513	1.501	1.526	1.536	1.51	1.506	1.534	1.55	1.529	1.55	1.574	1.597	1.606	1.589	1.598
420	1.449	1.417	1.432	1.413	1.403	1.406	1.43	1.41	1.456	1.409	1.427	1.419	1.417	1.441	1.398	1.422	1.399	1.403	1.414	1.41	1.421	1.412	1.404	1.421	1.43	1.426	1.429	1.413	1.413	1.434	1.433	1.437	1.43	1.431	1.436	1.443	1.431	1.45	1.436	1.429	1.458	1.438	1.464	1.475	1.473	1.459	1.502	1.478	1.486
421	1.521	1.507	1.511	1.508	1.466	1.457	1.511	1.517	1.48	1.471	1.462	1.496	1.474	1.499	1.451	1.498	1.48	1.487	1.484	1.47	1.48	1.455	1.48	1.51	1.486	1.484	1.474	1.449	1.477	1.485	1.482	1.475	1.491	1.48	1.481	1.471	1.507	1.498	1.45	1.484	1.483	1.475	1.482	1.497	1.495	1.5	1.514	1.502	1.496
0	1.579	1.466	1.46	1.419	1.434	1.436	1.411	1.429	1.477	1.41	1.441	1.452	1.446	1.431	1.432	1.441	1.368	1.438	1.435	1.445	1.425	1.41	1.413	1.436	1.423	1.428	1.445	1.436	1.412	1.468	1.423	1.414	1.448	1.427	1.462	1.441	1.458	1.46	1.446	1.431	1.449	1.45	1.477	1.433	1.469	1.461	1.464	1.446	1.455
0	NaN	NaN	NaN	NaN	NaN	NaN	NaN	NaN	NaN	NaN	NaN	NaN	NaN	NaN	NaN	NaN	NaN	NaN	NaN	NaN	NaN	NaN	NaN	NaN	NaN	NaN	NaN	NaN	NaN	NaN	NaN	NaN	NaN	NaN	NaN	NaN	NaN	NaN	NaN	NaN	NaN	NaN	NaN	NaN	NaN	NaN	NaN	NaN	NaN
422	1.439	1.371	1.39	1.374	1.386	1.402	1.418	1.379	1.376	1.397	1.396	1.406	1.379	1.4	1.399	1.383	1.405	1.381	1.396	1.403	1.402	1.403	1.379	1.399	1.406	1.4	1.388	1.398	1.413	1.413	1.428	1.405	1.411	1.402	1.434	1.427	1.416	1.417	1.457	1.412	1.423	1.437	1.434	1.433	1.429	1.442	1.448	1.445	1.431
0	1.662	1.358	1.25	1.342	NaN	NaN	NaN	NaN	NaN	NaN	NaN	NaN	NaN	NaN	NaN	NaN	NaN	NaN	NaN	NaN	NaN	NaN	NaN	NaN	NaN	NaN	NaN	NaN	NaN	NaN	NaN	NaN	NaN	NaN	NaN	NaN	NaN	NaN	NaN	NaN	NaN	NaN	NaN	NaN	NaN	NaN	NaN	NaN	NaN
423	1.529	1.475	1.509	1.485	1.446	1.452	1.447	1.449	1.42	1.456	1.383	1.466	1.438	1.462	1.425	1.463	1.438	1.522	1.463	1.51	1.538	1.441	1.441	1.426	1.449	1.469	1.417	1.406	1.521	1.52	1.569	1.515	1.527	1.567	1.57	1.569	1.551	1.614	1.645	1.565	1.63	1.682	1.661	1.654	1.725	1.726	1.768	1.718	1.747
0	1.531	1.537	1.541	1.543	1.46	1.523	1.538	1.508	1.503	1.518	1.45	1.528	1.451	1.468	1.459	1.505	1.486	1.681	1.516	1.536	1.742	1.487	1.438	1.44	1.317	1.535	1.294	1.335	1.586	1.642	1.6	1.514	1.564	1.615	1.576	1.568	1.498	1.497	1.605	1.648	1.559	1.645	1.663	1.695	1.638	1.697	1.69	1.579	1.687
424	1.449	1.469	1.47	1.438	1.424	1.435	1.459	1.449	1.428	1.426	1.397	1.45	1.409	1.445	1.429	1.417	1.409	1.532	1.436	1.441	1.547	1.413	1.397	1.373	1.358	1.423	1.327	1.318	1.469	1.499	1.482	1.419	1.438	1.452	1.453	1.459	1.413	1.416	1.48	1.464	1.435	1.463	1.435	1.453	1.428	1.439	1.458	1.413	1.441
425	1.445	1.33	1.417	1.411	1.326	1.408	1.391	1.327	1.314	1.354	1.379	1.39	1.371	1.388	1.397	1.384	1.393	1.366	1.387	1.389	1.396	1.411	1.367	1.378	1.42	1.401	1.384	1.401	1.402	1.403	1.436	1.405	1.399	1.392	1.419	1.421	1.42	1.426	1.458	1.427	1.428	1.442	1.445	1.452	1.44	1.452	1.472	1.478	1.462
426	1.436	1.303	1.434	1.406	1.3	1.41	1.412	1.31	1.301	1.328	1.403	1.397	1.386	1.417	1.41	1.405	1.393	1.383	1.393	1.398	1.414	1.408	1.388	1.39	1.432	1.418	1.423	1.425	1.432	1.453	1.494	1.456	1.475	1.478	1.528	1.531	1.536	1.553	1.609	1.581	1.611	1.628	1.648	1.693	1.688	1.726	1.782	1.809	1.871
0	1.444	1.118	1.451	1.416	1.138	1.428	1.435	1.159	1.135	1.173	1.398	1.405	1.397	1.417	1.422	1.404	1.419	1.395	1.402	1.407	1.422	1.442	1.405	1.391	1.437	1.421	1.427	1.421	1.441	1.418	1.487	1.43	1.436	1.439	1.448	1.461	1.452	1.462	1.49	1.457	1.456	1.451	1.465	1.474	1.464	1.488	1.503	1.483	1.498
0	1.446	1.19	1.435	1.426	1.189	1.417	1.429	1.183	1.167	1.211	1.399	1.406	1.389	1.407	1.406	1.396	1.415	1.401	1.381	1.401	1.409	1.417	1.387	1.357	1.412	1.396	1.409	1.405	1.426	1.415	1.457	1.434	1.418	1.415	1.452	1.445	1.443	1.455	1.518	1.5	1.469	1.469	1.482	1.502	1.502	1.533	1.562	1.555	1.566
427	1.438	1.281	1.43	1.403	1.286	1.415	1.418	1.309	1.311	1.337	1.398	1.412	1.396	1.434	1.429	1.418	1.425	1.418	1.435	1.437	1.444	1.455	1.437	1.441	1.481	1.47	1.481	1.483	1.503	1.508	1.556	1.535	1.549	1.552	1.609	1.617	1.625	1.642	1.713	1.692	1.726	1.751	1.795	1.891	1.963	2.062	2.142	2.2	2.251
0	1.405	1.389	1.386	1.381	1.373	1.372	1.394	1.364	1.356	1.374	1.364	1.387	1.363	1.39	1.374	1.378	1.382	1.371	1.388	1.394	1.387	1.4	1.38	1.393	1.41	1.395	1.39	1.383	1.402	1.397	1.441	1.393	1.402	1.41	1.427	1.425	1.42	1.427	1.46	1.42	1.428	1.44	1.44	1.451	1.441	1.456	1.466	1.473	1.454
428	1.459	1.474	1.45	1.455	1.421	1.437	1.441	1.438	1.431	1.425	1.436	1.461	1.439	1.457	1.444	1.451	1.443	1.457	1.476	1.473	1.474	1.485	1.457	1.485	1.485	1.49	1.464	1.459	1.491	1.51	1.55	1.492	1.512	1.532	1.559	1.56	1.539	1.564	1.593	1.56	1.569	1.593	1.577	1.598	1.607	1.621	1.626	1.632	1.617
429	1.438	1.17	1.422	1.409	1.166	1.414	1.421	1.193	1.188	1.2	1.41	1.412	1.387	1.432	1.432	1.394	1.423	1.401	1.391	1.406	1.424	1.407	1.391	1.395	1.433	1.411	1.407	1.413	1.424	1.415	1.457	1.43	1.422	1.418	1.445	1.442	1.437	1.453	1.477	1.452	1.441	1.445	1.457	1.477	1.466	1.474	1.506	1.485	1.494
430	1.535	1.382	1.373	1.413	1.43	1.407	1.464	1.363	1.394	1.429	1.432	1.471	1.412	1.434	1.414	1.39	1.424	1.368	1.362	1.425	1.398	1.374	1.391	1.374	1.415	1.377	1.402	1.374	1.381	1.388	1.43	1.352	1.391	1.391	1.42	1.425	1.376	1.392	1.422	1.386	1.368	1.395	1.402	1.386	1.358	1.385	1.436	1.416	1.384
431	1.528	1.55	1.518	1.482	1.458	1.477	1.505	1.506	1.474	1.513	1.437	1.511	1.472	1.477	1.454	1.468	1.466	1.581	1.49	1.495	1.613	1.467	1.454	1.464	1.414	1.478	1.404	1.377	1.56	1.584	1.575	1.502	1.538	1.546	1.556	1.56	1.521	1.531	1.595	1.572	1.549	1.594	1.551	1.589	1.567	1.593	1.594	1.557	1.582
432	1.453	1.427	1.46	1.428	1.421	1.389	1.427	1.419	1.423	1.44	1.403	1.448	1.405	1.442	1.433	1.433	1.408	1.416	1.438	1.419	1.431	1.455	1.396	1.41	1.449	1.435	1.411	1.421	1.427	1.439	1.458	1.432	1.442	1.441	1.468	1.459	1.455	1.468	1.501	1.448	1.465	1.478	1.474	1.496	1.484	1.486	1.517	1.517	1.505
433	1.428	1.463	1.447	1.422	1.429	1.426	1.449	1.458	1.415	1.46	1.41	1.445	1.422	1.462	1.451	1.458	1.448	1.56	1.484	1.491	1.593	1.481	1.479	1.476	1.464	1.529	1.451	1.459	1.599	1.647	1.634	1.573	1.62	1.648	1.65	1.677	1.642	1.674	1.741	1.705	1.724	1.766	1.766	1.78	1.773	1.806	1.821	1.79	1.836
434	1.396	1.389	1.392	1.375	1.371	1.365	1.391	1.377	1.368	1.384	1.367	1.384	1.368	1.394	1.383	1.39	1.393	1.399	1.415	1.413	1.424	1.43	1.407	1.418	1.429	1.433	1.418	1.408	1.452	1.446	1.485	1.44	1.449	1.464	1.481	1.487	1.481	1.485	1.525	1.485	1.498	1.517	1.515	1.526	1.52	1.546	1.551	1.547	1.545
0	1.398	1.401	1.395	NaN	NaN	NaN	NaN	NaN	NaN	NaN	NaN	NaN	NaN	NaN	NaN	NaN	NaN	NaN	NaN	NaN	NaN	NaN	NaN	NaN	NaN	NaN	NaN	NaN	NaN	NaN	NaN	NaN	NaN	NaN	NaN	NaN	NaN	NaN	NaN	NaN	NaN	NaN	NaN	NaN	NaN	NaN	NaN	NaN	NaN
0	1.401	1.34	1.199	1.675	NaN	NaN	NaN	NaN	NaN	NaN	NaN	NaN	NaN	NaN	NaN	NaN	NaN	NaN	NaN	NaN	NaN	NaN	NaN	NaN	NaN	NaN	NaN	NaN	NaN	NaN	NaN	NaN	NaN	NaN	NaN	NaN	NaN	NaN	NaN	NaN	NaN	NaN	NaN	NaN	NaN	NaN	NaN	NaN	NaN
0	1.425	1.208	1.417	1.407	1.206	1.399	1.423	1.21	1.199	1.243	1.397	1.414	1.391	1.414	1.41	1.407	1.415	1.39	1.397	1.409	1.421	1.41	1.4	1.389	1.413	1.404	1.406	1.396	1.413	1.406	1.45	1.419	1.402	1.417	1.449	1.449	1.444	1.445	1.48	1.45	1.458	1.453	1.457	1.473	1.474	1.485	1.515	1.505	1.504
435	1.455	1.443	1.456	1.433	1.412	1.408	1.431	1.426	1.419	1.42	1.394	1.434	1.389	1.439	1.422	1.437	1.414	1.414	1.424	1.423	1.435	1.439	1.395	1.41	1.451	1.42	1.409	1.416	1.412	1.418	1.447	1.413	1.42	1.422	1.453	1.438	1.438	1.439	1.468	1.422	1.436	1.437	1.449	1.459	1.433	1.464	1.467	1.472	1.464
436	1.466	1.471	1.461	1.447	1.456	1.448	1.468	1.453	1.442	1.465	1.417	1.435	1.421	1.445	1.428	1.435	1.432	1.492	1.454	1.457	1.543	1.43	1.432	1.409	1.414	1.453	1.385	1.385	1.477	1.513	1.526	1.446	1.479	1.495	1.483	1.518	1.483	1.498	1.543	1.524	1.515	1.55	1.531	1.562	1.539	1.55	1.579	1.547	1.574
437	1.403	1.401	1.391	1.385	1.376	1.376	1.397	1.376	1.362	1.384	1.363	1.375	1.362	1.386	1.372	1.377	1.376	1.389	1.394	1.381	1.403	1.381	1.362	1.372	1.388	1.393	1.361	1.362	1.408	1.41	1.439	1.392	1.406	1.411	1.429	1.428	1.418	1.427	1.465	1.433	1.445	1.456	1.448	1.461	1.454	1.473	1.477	1.477	1.473
438	1.466	1.469	1.457	1.434	1.441	1.417	1.473	1.46	1.433	1.477	1.41	1.44	1.43	1.441	1.437	1.458	1.445	1.486	1.447	1.455	1.521	1.439	1.42	1.423	1.438	1.461	1.4	1.395	1.486	1.519	1.502	1.451	1.482	1.484	1.499	1.497	1.469	1.479	1.537	1.492	1.503	1.522	1.503	1.538	1.502	1.516	1.534	1.515	1.524
439	1.401	1.389	1.393	1.376	1.371	1.379	1.385	1.369	1.365	1.375	1.366	1.382	1.364	1.386	1.373	1.378	1.377	1.368	1.389	1.375	1.386	1.391	1.365	1.385	1.395	1.386	1.373	1.366	1.394	1.383	1.424	1.381	1.384	1.392	1.408	1.409	1.4	1.397	1.434	1.401	1.404	1.411	1.408	1.41	1.407	1.419	1.422	1.429	1.414
440	1.41	1.41	1.421	1.388	1.38	1.372	1.422	1.393	1.396	1.418	1.376	1.423	1.375	1.413	1.39	1.412	1.391	1.405	1.397	1.398	1.415	1.414	1.365	1.379	1.397	1.395	1.362	1.365	1.403	1.407	1.424	1.388	1.4	1.404	1.432	1.419	1.397	1.41	1.442	1.401	1.407	1.413	1.405	1.429	1.409	1.427	1.427	1.419	1.418
441	1.464	1.498	1.459	1.454	1.482	1.436	1.518	1.469	1.431	1.471	1.416	1.428	1.412	1.454	1.464	1.457	1.447	1.501	1.44	1.448	1.541	1.431	1.43	1.42	1.44	1.46	1.386	1.394	1.504	1.52	1.515	1.456	1.529	1.519	1.517	1.521	1.524	1.515	1.576	1.55	1.57	1.572	1.552	1.602	1.568	1.602	1.598	1.567	1.598
0	1.408	1.421	1.417	1.384	1.387	1.381	1.442	1.397	1.391	1.416	1.374	1.409	1.378	1.402	1.398	1.412	1.4	1.418	1.405	1.394	1.439	1.408	1.376	1.379	1.416	1.413	1.377	1.372	1.407	1.417	1.438	1.389	1.415	1.415	1.424	1.424	1.401	1.409	1.458	1.409	1.424	1.436	1.42	1.436	1.423	1.436	1.435	1.435	1.44
0	1.687	1.289	1.689	1.527	1.338	1.638	1.66	1.376	1.327	1.19	1.686	1.629	1.662	1.706	1.637	1.526	1.591	1.632	1.604	1.657	1.655	1.54	1.494	1.659	1.585	1.555	1.638	1.63	1.57	1.504	1.662	1.643	1.555	1.715	1.711	1.636	1.6	1.65	1.746	1.595	1.637	1.605	1.691	NaN	NaN	NaN	NaN	NaN	NaN
0	1.478	1.474	1.471	1.455	1.433	1.455	1.454	1.421	1.432	1.434	1.445	1.459	1.417	1.451	1.435	1.445	1.438	1.434	1.452	1.431	1.449	1.45	1.435	1.427	1.474	1.461	1.423	1.419	1.458	1.437	1.484	1.438	1.438	1.44	1.464	1.452	1.448	1.449	1.49	1.444	1.449	1.458	1.455	1.443	1.439	1.471	1.463	1.464	1.45
442	1.615	1.493	1.52	1.483	1.476	1.493	1.482	1.486	1.477	1.406	1.496	1.53	1.464	1.516	1.474	1.467	1.455	1.457	1.515	1.519	1.521	1.504	1.485	1.478	1.508	1.48	1.513	1.514	1.504	1.534	1.575	1.513	1.494	1.557	1.599	1.569	1.542	1.578	1.63	1.548	1.619	1.632	1.658	1.623	1.663	1.67	1.703	1.75	1.726
443	1.591	1.353	1.524	1.555	1.344	1.479	1.556	1.376	1.325	1.351	1.482	1.561	1.51	1.585	1.613	1.566	1.584	1.561	1.529	1.639	1.681	1.57	1.54	1.569	1.597	1.58	1.577	1.627	1.562	1.571	1.72	1.628	1.575	1.589	1.713	1.649	1.673	1.631	1.727	1.578	1.693	1.593	1.672	1.658	1.636	1.624	1.671	1.685	1.676
444	1.72	1.588	1.525	1.556	1.551	1.584	1.54	1.592	1.374	1.562	1.508	1.557	1.524	1.515	1.594	1.523	1.55	1.548	1.508	1.505	1.521	1.503	1.469	1.468	1.531	1.5	1.492	1.484	1.559	1.527	1.549	1.521	1.474	1.564	1.586	1.639	1.575	1.576	1.637	1.606	1.622	1.618	1.59	1.634	1.592	1.633	1.647	1.691	1.613
0	1.512	1.425	1.467	1.466	1.445	1.444	1.438	1.429	1.438	1.461	1.447	1.46	1.44	1.451	1.439	1.439	1.457	1.429	1.45	1.449	1.447	1.459	1.432	1.446	1.477	1.464	1.432	1.437	1.471	1.442	1.482	1.444	1.456	1.451	1.478	1.471	1.463	1.477	1.506	1.458	1.466	1.475	1.478	1.473	1.465	1.479	1.479	1.491	1.477
0	1.492	1.373	1.406	1.385	1.406	1.411	1.432	1.381	1.393	1.442	1.418	1.414	1.396	1.411	1.392	1.405	1.406	1.392	1.416	1.399	1.401	1.407	1.385	1.398	1.408	1.387	1.4	1.383	1.399	1.406	1.425	1.383	1.406	1.392	1.42	1.411	1.403	1.394	1.437	1.393	1.395	1.414	1.413	1.412	1.393	1.42	1.414	1.411	1.406
445	1.456	1.381	1.419	1.428	1.416	1.428	1.417	1.399	1.412	1.426	1.409	1.419	1.403	1.423	1.414	1.412	1.414	1.402	1.422	1.417	1.427	1.427	1.406	1.412	1.442	1.419	1.407	1.397	1.413	1.411	1.444	1.405	1.417	1.402	1.43	1.428	1.418	1.414	1.45	1.417	1.429	1.424	1.427	1.423	1.431	1.438	1.443	1.443	1.428
446	1.622	1.493	1.514	1.51	1.523	1.512	1.54	1.514	1.405	1.477	1.494	1.534	1.542	1.525	1.595	1.518	1.551	1.528	1.524	1.529	1.529	1.511	1.475	1.496	1.504	1.498	1.491	1.514	1.537	1.497	1.559	1.521	1.502	1.553	1.572	1.587	1.569	1.494	1.578	1.556	1.594	1.59	1.577	1.616	1.569	1.573	1.597	1.604	1.587
0	1.618	1.467	1.516	1.521	1.441	1.479	1.517	1.481	1.481	1.465	1.488	1.52	1.427	1.523	1.518	1.461	1.444	1.465	1.483	1.521	1.528	1.476	1.454	1.458	1.522	1.505	1.511	1.501	1.483	1.489	1.536	1.478	1.512	1.517	1.557	1.513	1.541	1.525	1.564	1.489	1.53	1.539	1.531	1.518	1.547	1.558	1.552	1.579	1.583
0	1.498	1.367	1.39	1.367	1.397	1.391	1.435	1.366	1.383	1.441	1.392	1.423	1.391	1.421	1.384	1.379	1.4	1.387	1.408	1.399	1.394	1.404	1.37	1.386	1.399	1.386	1.406	1.36	1.4	1.384	1.4	1.379	1.409	1.396	1.414	1.392	1.398	1.392	1.42	1.405	1.377	1.418	1.419	1.414	1.404	1.415	1.415	1.412	1.408
447	1.504	1.452	1.444	1.457	1.461	1.426	1.44	1.43	1.417	1.404	1.407	1.45	1.387	1.441	1.416	1.4	1.392	1.4	1.435	1.444	1.425	1.425	1.396	1.409	1.429	1.422	1.413	1.402	1.41	1.426	1.434	1.386	1.398	1.421	1.44	1.432	1.431	1.421	1.45	1.396	1.418	1.422	1.422	1.429	1.418	1.421	1.437	1.43	1.434
448	1.438	1.41	1.42	1.414	1.434	1.408	1.436	1.423	1.387	1.413	1.407	1.429	1.408	1.432	1.439	1.415	1.427	1.429	1.449	1.438	1.446	1.442	1.42	1.412	1.458	1.438	1.445	1.441	1.456	1.459	1.494	1.451	1.46	1.475	1.507	1.5	1.498	1.477	1.528	1.502	1.518	1.513	1.515	1.527	1.524	1.536	1.544	1.549	1.537
449	1.457	1.423	1.441	1.398	1.399	1.417	1.415	1.403	1.406	1.416	1.399	1.414	1.388	1.421	1.405	1.405	1.403	1.392	1.433	1.422	1.419	1.418	1.405	1.392	1.431	1.412	1.414	1.405	1.408	1.406	1.442	1.397	1.397	1.415	1.433	1.439	1.42	1.421	1.452	1.4	1.432	1.436	1.425	1.428	1.438	1.445	1.444	1.449	1.438
450	1.44	1.417	1.432	1.425	1.428	1.429	1.433	1.425	1.409	1.431	1.404	1.413	1.406	1.426	1.407	1.4	1.408	1.395	1.417	1.407	1.393	1.41	1.393	1.41	1.435	1.406	1.391	1.4	1.41	1.41	1.439	1.396	1.416	1.427	1.439	1.432	1.426	1.444	1.454	1.418	1.429	1.442	1.434	1.433	1.443	1.457	1.463	1.467	1.455
0	1.504	1.477	1.411	1.425	1.439	1.441	1.447	1.458	1.326	1.466	1.402	1.416	1.431	1.415	1.46	1.428	1.431	1.429	1.415	1.412	1.438	1.415	1.385	1.392	1.433	1.41	1.406	1.412	1.457	1.409	1.457	1.415	1.412	1.456	1.474	1.484	1.451	1.428	1.496	1.483	1.478	1.489	1.459	1.487	1.447	1.48	1.485	1.485	1.462
0	1.577	1.393	1.454	1.369	1.444	1.416	1.482	1.388	1.422	1.437	1.419	1.4	NaN	NaN	NaN	NaN	NaN	NaN	NaN	NaN	NaN	NaN	NaN	NaN	NaN	NaN	NaN	NaN	NaN	NaN	NaN	NaN	NaN	NaN	NaN	NaN	NaN	NaN	NaN	NaN	NaN	NaN	NaN	NaN	NaN	NaN	NaN	NaN	NaN
451	1.488	1.43	1.435	1.434	1.434	1.401	1.44	1.428	1.422	1.418	1.412	1.437	1.396	1.443	1.425	1.414	1.422	1.444	1.458	1.455	1.439	1.445	1.413	1.404	1.441	1.424	1.426	1.409	1.419	1.42	1.458	1.419	1.408	1.424	1.463	1.439	1.446	1.416	1.452	1.423	1.425	1.43	1.425	1.416	1.431	1.441	1.445	1.442	1.434
452	1.437	1.415	1.42	1.423	1.435	1.422	1.441	1.432	1.395	1.42	1.412	1.431	1.408	1.43	1.44	1.424	1.425	1.426	1.438	1.442	1.441	1.441	1.422	1.413	1.451	1.436	1.437	1.428	1.459	1.446	1.483	1.448	1.449	1.469	1.503	1.492	1.484	1.473	1.521	1.496	1.499	1.508	1.503	1.521	1.511	1.525	1.537	1.542	1.521
453	1.444	1.429	1.432	1.398	1.4	1.421	1.42	1.407	1.41	1.416	1.402	1.413	1.388	1.415	1.407	1.411	1.398	1.385	1.416	1.414	1.425	1.415	1.397	1.393	1.431	1.418	1.406	1.402	1.412	1.416	1.436	1.391	1.405	1.413	1.441	1.437	1.41	1.405	1.45	1.393	1.416	1.411	1.413	1.411	1.413	1.419	1.419	1.422	1.422
454	1.531	1.39	1.44	1.405	1.439	1.419	1.478	1.425	1.437	1.507	1.471	1.469	1.459	1.454	1.409	1.451	1.445	1.437	1.464	1.436	1.439	1.442	1.415	1.419	1.442	1.43	1.445	1.426	1.427	1.441	1.456	1.423	1.436	1.432	1.452	1.441	1.44	1.437	1.469	1.458	1.447	1.45	1.458	1.449	1.442	1.467	1.458	1.457	1.462
455	1.451	1.451	1.424	1.457	1.467	1.446	1.459	1.471	1.402	1.443	1.394	1.443	1.428	1.431	1.468	1.425	1.459	1.431	1.44	1.423	1.432	1.429	1.424	1.411	1.44	1.431	1.426	1.421	1.466	1.45	1.475	1.451	1.435	1.483	1.516	1.534	1.513	1.498	1.55	1.526	1.542	1.556	1.532	1.575	1.549	1.569	1.586	1.622	1.587
456	1.584	1.544	1.544	1.537	1.508	1.54	1.557	1.519	1.531	1.55	1.521	1.529	1.489	1.552	1.518	1.51	1.51	1.506	1.535	1.529	1.525	1.532	1.511	1.493	1.545	1.515	1.511	1.511	1.517	1.527	1.546	1.507	1.504	1.512	1.533	1.531	1.517	1.518	1.551	1.51	1.519	1.521	1.513	1.522	1.509	1.531	1.524	1.528	1.511
457	1.404	1.433	1.431	1.445	1.453	1.435	1.441	1.469	1.409	1.439	1.409	1.422	1.424	1.448	1.475	1.449	1.444	1.436	1.439	1.421	1.44	1.437	1.417	1.408	1.436	1.42	1.426	1.412	1.453	1.434	1.444	1.446	1.403	1.45	1.475	1.487	1.453	1.425	1.502	1.451	1.467	1.466	1.453	1.466	1.454	1.468	1.46	1.488	1.451
0	1.414	1.406	1.437	1.398	1.404	1.418	1.401	1.381	1.397	1.415	1.38	1.406	1.397	1.41	1.399	1.405	1.417	1.397	1.409	1.416	1.428	1.412	1.396	1.389	1.418	1.412	1.41	1.395	1.408	1.404	1.438	1.404	1.418	1.425	1.447	1.443	1.422	1.42	1.463	1.415	1.437	1.471	1.473	1.475	1.478	1.502	1.512	1.502	1.526
458	1.44	1.406	1.431	1.463	1.404	1.446	1.506	1.421	1.429	1.43	1.449	1.439	1.418	1.445	1.435	1.427	1.425	1.415	1.438	1.436	1.415	1.437	1.417	1.426	1.467	1.439	1.42	1.422	1.449	1.451	1.472	1.443	1.461	1.462	1.491	1.477	1.473	1.492	1.523	1.501	1.523	1.516	1.522	1.516	1.521	1.552	1.557	1.564	1.549
459	1.43	1.398	1.42	1.393	1.401	1.402	1.425	1.395	1.396	1.401	1.394	1.394	1.386	1.422	1.407	1.398	1.399	1.39	1.423	1.414	1.41	1.42	1.397	1.385	1.424	1.402	1.401	1.394	1.403	1.415	1.441	1.404	1.395	1.399	1.426	1.43	1.403	1.412	1.442	1.411	1.417	1.415	1.41	1.418	1.41	1.425	1.424	1.433	1.403
460	1.747	1.568	1.617	1.626	1.663	1.632	1.786	1.6	1.733	1.766	1.689	1.678	1.679	1.672	1.65	1.692	1.65	1.682	1.718	1.685	1.645	1.67	1.639	1.613	1.719	1.701	1.606	1.672	1.661	1.647	1.694	1.679	1.628	1.653	1.672	1.664	1.657	1.699	1.692	1.696	1.697	1.639	1.668	1.699	1.651	1.709	1.687	1.7	1.687
0	1.6	1.511	1.559	1.585	1.527	1.567	1.753	1.536	1.614	1.611	1.581	1.555	1.55	1.566	1.562	1.564	1.535	1.532	1.587	1.564	1.51	1.563	1.525	1.511	1.589	1.547	1.522	1.541	1.538	1.544	1.585	1.551	1.554	1.568	1.577	1.587	1.548	1.582	1.598	1.594	1.616	1.602	1.602	1.604	1.566	1.628	1.62	1.633	1.626
461	1.43	1.399	1.421	1.397	1.398	1.41	1.431	1.392	1.399	1.418	1.4	1.403	1.383	1.427	1.393	1.396	1.398	1.389	1.416	1.414	1.403	1.421	1.397	1.386	1.423	1.402	1.401	1.399	1.408	1.424	1.436	1.402	1.396	1.41	1.428	1.442	1.415	1.422	1.456	1.427	1.447	1.449	1.446	1.461	1.456	1.487	1.492	1.506	1.483
462	1.444	1.411	1.439	1.454	1.409	1.448	1.536	1.432	1.436	1.437	1.463	1.447	1.434	1.465	1.453	1.444	1.441	1.432	1.475	1.476	1.445	1.47	1.455	1.453	1.496	1.483	1.467	1.478	1.509	1.496	1.543	1.507	1.541	1.532	1.571	1.564	1.565	1.572	1.603	1.589	1.611	1.616	1.614	1.623	1.634	1.675	1.666	1.689	1.682
0	1.405	1.412	1.446	1.413	1.416	1.418	1.421	1.407	1.404	1.413	1.386	1.412	1.39	1.42	1.407	1.41	1.41	1.408	1.428	1.425	1.437	1.418	1.416	1.408	1.437	1.418	1.424	1.411	1.422	1.429	1.441	1.416	1.431	1.442	1.461	1.452	1.453	1.434	1.483	1.435	1.459	1.462	1.454	1.456	1.461	1.484	1.473	1.477	1.473
463	1.502	1.534	1.645	1.554	1.514	1.578	1.528	1.516	1.501	1.566	1.502	1.563	1.558	1.549	1.541	1.584	1.523	1.575	1.586	1.551	1.575	1.571	1.539	1.56	1.58	1.557	1.588	1.556	1.561	1.559	1.581	1.558	1.565	1.577	1.593	1.602	1.592	1.566	1.62	1.594	1.628	1.628	1.623	1.633	1.622	1.657	1.643	1.676	1.677
464	1.357	1.41	1.417	1.406	1.421	1.407	1.431	1.442	1.41	1.404	1.397	1.41	1.404	1.427	1.42	1.436	1.423	1.417	1.444	1.42	1.428	1.449	1.426	1.416	1.458	1.432	1.429	1.43	1.449	1.469	1.487	1.454	1.458	1.462	1.489	1.515	1.518	1.509	1.565	1.536	1.54	1.544	1.563	1.573	1.554	1.593	1.597	1.622	1.625
0	1.41	1.383	1.432	1.41	1.409	1.408	1.433	1.401	1.391	1.406	1.422	1.412	1.401	1.419	1.416	1.415	1.412	1.419	1.443	1.418	1.418	1.44	1.415	1.407	1.438	1.412	1.414	1.41	1.414	1.433	1.454	1.414	1.41	1.4	1.438	1.446	1.43	1.419	1.47	1.427	1.434	1.436	1.426	1.439	1.423	1.438	1.438	1.433	1.417
465	1.441	1.401	1.422	1.412	1.42	1.431	1.421	1.409	1.403	1.425	1.389	1.415	1.398	1.422	1.421	1.421	1.432	1.428	1.438	1.45	1.46	1.438	1.452	1.426	1.456	1.45	1.47	1.466	1.472	1.479	1.511	1.485	1.5	1.525	1.55	1.559	1.532	1.535	1.59	1.546	1.591	1.594	1.601	1.614	1.629	1.651	1.649	1.668	1.674
466	1.406	1.383	1.416	1.429	1.383	1.411	1.477	1.406	1.405	1.42	1.432	1.437	1.441	1.47	1.48	1.492	1.511	1.52	1.583	1.607	1.627	1.666	1.675	1.719	1.841	1.949	2.052	2.167	2.229	2.22	2.274	2.226	2.249	2.253	2.281	2.288	2.257	2.222	2.287	2.224	2.237	2.205	2.248	2.265	2.244	2.279	2.267	2.277	2.251
467	1.507	1.539	1.587	1.523	1.51	1.529	1.538	1.503	1.503	1.542	1.517	1.55	1.514	1.531	1.546	1.543	1.541	1.531	1.564	1.554	1.567	1.561	1.535	1.533	1.554	1.533	1.581	1.536	1.553	1.541	1.582	1.524	1.572	1.579	1.588	1.592	1.57	1.564	1.613	1.572	1.597	1.607	1.612	1.596	1.588	1.615	1.611	1.613	1.623
0	1.43	1.406	1.432	1.415	1.425	1.421	1.418	1.407	1.388	1.417	1.379	1.404	1.397	1.409	1.411	1.404	1.415	1.412	1.419	1.423	1.432	1.417	1.415	1.394	1.424	1.414	1.425	1.404	1.414	1.415	1.442	1.401	1.422	1.431	1.444	1.445	1.427	1.424	1.458	1.418	1.437	1.442	1.446	1.444	1.435	1.453	1.442	1.455	1.445
0	1.474	1.448	1.47	1.477	NaN	NaN	NaN	NaN	NaN	NaN	NaN	NaN	NaN	NaN	NaN	NaN	NaN	NaN	NaN	NaN	NaN	NaN	NaN	NaN	NaN	NaN	NaN	NaN	NaN	NaN	NaN	NaN	NaN	NaN	NaN	NaN	NaN	NaN	NaN	NaN	NaN	NaN	NaN	NaN	NaN	NaN	NaN	NaN	NaN
468	1.387	1.386	1.434	1.402	1.421	1.405	1.429	1.416	1.4	1.42	1.388	1.427	1.394	1.414	1.415	1.42	1.42	1.416	1.443	1.413	1.429	1.439	1.417	1.408	1.447	1.425	1.425	1.42	1.434	1.442	1.462	1.422	1.423	1.421	1.445	1.452	1.468	1.44	1.468	1.442	1.445	1.45	1.445	1.451	1.445	1.459	1.446	1.455	1.443
0	1.436	1.39	1.407	1.388	1.41	1.426	1.422	1.4	1.392	1.402	1.415	1.411	1.396	1.444	1.431	1.395	1.422	1.385	1.418	1.414	1.406	1.429	1.419	1.396	1.408	1.406	1.424	1.397	1.426	1.429	1.439	1.387	1.405	1.395	1.423	1.411	1.411	1.425	1.449	1.427	1.428	1.445	1.399	1.419	1.43	1.431	1.428	1.447	1.422
469	1.408	1.391	1.426	1.396	1.422	1.407	1.441	1.399	1.406	1.405	1.392	1.403	1.397	1.428	1.415	1.404	1.406	1.406	1.434	1.43	1.426	1.446	1.411	1.41	1.444	1.422	1.424	1.414	1.424	1.442	1.46	1.418	1.404	1.424	1.45	1.448	1.435	1.422	1.457	1.432	1.437	1.437	1.435	1.444	1.435	1.451	1.453	1.451	1.444
470	1.425	1.418	1.419	1.41	1.405	1.433	1.466	1.405	1.424	1.434	1.424	1.407	1.403	1.45	1.408	1.426	1.414	1.42	1.446	1.428	1.448	1.454	1.451	1.434	1.491	1.473	1.467	1.46	1.469	1.5	1.518	1.49	1.485	1.502	1.524	1.537	1.54	1.556	1.589	1.573	1.578	1.586	1.591	1.612	1.617	1.662	1.651	1.692	1.659
471	1.493	1.495	1.555	1.503	1.492	1.483	1.506	1.489	1.473	1.501	1.47	1.525	1.483	1.511	1.489	1.507	1.499	1.513	1.53	1.514	1.534	1.527	1.511	1.497	1.545	1.535	1.541	1.498	1.529	1.532	1.571	1.533	1.569	1.555	1.579	1.598	1.595	1.583	1.649	1.595	1.612	1.651	1.641	1.658	1.629	1.688	1.694	1.682	1.674
0	1.456	1.382	1.405	1.409	1.402	1.415	1.427	1.414	1.389	1.428	1.422	1.408	1.409	1.434	1.424	1.408	1.408	1.394	1.425	1.427	1.422	1.428	1.414	1.406	1.428	1.412	1.414	1.415	1.431	1.432	1.451	1.413	1.433	1.416	1.459	1.453	1.446	1.45	1.47	1.447	1.456	1.475	1.452	1.47	1.479	1.489	1.495	1.493	1.479
472	1.445	1.427	1.435	1.412	1.424	1.419	1.43	1.408	1.406	1.423	1.397	1.404	1.404	1.436	1.414	1.409	1.428	1.415	1.427	1.432	1.441	1.426	1.427	1.407	1.434	1.415	1.421	1.411	1.432	1.424	1.455	1.406	1.427	1.438	1.452	1.45	1.434	1.434	1.468	1.427	1.452	1.458	1.461	1.451	1.451	1.474	1.462	1.468	1.457
473	1.421	1.414	1.441	1.433	1.411	1.412	1.485	1.413	1.413	1.43	1.416	1.41	1.403	1.421	1.403	1.412	1.405	1.404	1.43	1.393	1.379	1.415	1.393	1.387	1.438	1.402	1.38	1.395	1.411	1.405	1.436	1.396	1.414	1.405	1.428	1.429	1.404	1.403	1.426	1.413	1.402	1.399	1.414	1.425	1.395	1.427	1.404	1.429	1.42
474	1.401	1.396	1.417	1.434	1.384	1.402	1.475	1.392	1.392	1.394	1.402	1.399	1.39	1.404	1.406	1.395	1.402	1.385	1.421	1.416	1.396	1.415	1.395	1.399	1.44	1.414	1.404	1.412	1.424	1.431	1.469	1.422	1.445	1.467	1.494	1.488	1.499	1.512	1.549	1.536	1.565	1.584	1.594	1.613	1.617	1.672	1.686	1.752	1.855
475	1.44	1.415	1.423	1.41	1.418	1.423	1.418	1.405	1.403	1.417	1.389	1.408	1.403	1.422	1.414	1.401	1.419	1.409	1.419	1.433	1.436	1.418	1.426	1.398	1.431	1.413	1.422	1.413	1.419	1.421	1.46	1.406	1.423	1.442	1.453	1.464	1.443	1.438	1.479	1.438	1.459	1.464	1.474	1.475	1.468	1.479	1.47	1.477	1.481
0	1.431	1.407	1.431	1.402	1.423	1.405	1.414	1.398	1.401	1.419	1.401	1.42	1.403	1.429	1.442	1.422	1.449	1.439	1.463	1.461	1.47	1.475	1.47	1.466	1.502	1.492	1.492	1.492	1.521	1.523	1.569	1.531	1.569	1.569	1.606	1.618	1.607	1.61	1.667	1.642	1.661	1.698	1.751	1.859	1.952	2.067	2.154	2.212	2.212
476	1.425	1.413	1.428	1.437	1.407	1.426	1.495	1.418	1.416	1.42	1.43	1.429	1.411	1.446	1.426	1.418	1.418	1.405	1.439	1.426	1.426	1.435	1.423	1.416	1.456	1.432	1.41	1.419	1.437	1.429	1.461	1.422	1.435	1.438	1.456	1.456	1.447	1.441	1.476	1.453	1.472	1.473	1.466	1.472	1.466	1.495	1.489	1.494	1.479
477	1.45	1.413	1.408	1.404	1.4	1.422	1.443	1.415	1.419	1.426	1.402	1.418	1.412	1.453	1.42	1.413	1.426	1.428	1.448	1.446	1.445	1.458	1.441	1.427	1.477	1.457	1.45	1.452	1.467	1.474	1.499	1.471	1.478	1.486	1.504	1.515	1.506	1.505	1.55	1.524	1.515	1.535	1.523	1.544	1.532	1.565	1.571	1.58	1.543
0	1.479	1.477	1.496	1.434	1.49	1.501	1.501	1.493	1.484	1.487	1.477	1.529	1.492	1.508	1.508	1.499	1.544	1.491	1.545	1.482	1.519	1.534	1.49	1.481	1.525	1.498	1.523	1.486	1.512	1.501	1.523	1.495	1.531	1.48	1.528	1.525	1.523	1.489	1.548	1.528	1.523	1.534	1.542	1.548	1.55	1.57	1.552	1.56	1.524
478	1.435	1.428	1.432	1.413	1.423	1.436	1.445	1.417	1.417	1.437	1.402	1.409	1.401	1.425	1.413	1.413	1.414	1.404	1.427	1.426	1.429	1.428	1.421	1.405	1.441	1.418	1.414	1.413	1.426	1.43	1.453	1.413	1.43	1.428	1.454	1.449	1.444	1.436	1.463	1.437	1.445	1.449	1.446	1.452	1.451	1.465	1.473	1.465	1.458
479	1.503	1.481	1.531	1.51	1.512	1.485	1.517	1.517	1.483	1.491	1.475	1.519	1.488	1.526	1.499	1.498	1.524	1.514	1.524	1.509	1.523	1.517	1.513	1.476	1.545	1.503	1.536	1.477	1.511	1.506	1.546	1.486	1.511	1.51	1.541	1.567	1.531	1.529	1.575	1.54	1.563	1.569	1.579	1.58	1.544	1.577	1.584	1.562	1.563
480	1.485	1.45	1.475	1.443	1.456	1.46	1.469	1.449	1.432	1.439	1.425	1.432	1.428	1.441	1.437	1.427	1.444	1.431	1.436	1.463	1.45	1.447	1.451	1.419	1.459	1.424	1.438	1.442	1.451	1.456	1.484	1.447	1.465	1.471	1.496	1.48	1.479	1.479	1.53	1.495	1.505	1.505	1.519	1.531	1.522	1.545	1.533	1.556	1.548
0	1.428	1.426	1.453	1.455	1.412	1.429	1.487	1.419	1.425	1.431	1.43	1.427	1.401	1.446	1.423	1.416	1.412	1.404	1.439	1.438	1.419	1.436	1.411	1.398	1.454	1.429	1.424	1.429	1.439	1.445	1.466	1.429	1.439	1.453	1.457	1.457	1.45	1.449	1.487	1.447	1.461	1.467	1.453	1.465	1.458	1.474	1.474	1.481	1.469
0	1.687	1.594	1.854	1.694	1.691	1.707	1.688	1.686	1.691	1.671	1.705	1.761	1.699	1.726	1.693	1.712	1.755	1.727	1.716	1.739	1.733	1.778	1.723	1.707	1.793	1.825	1.789	1.688	1.697	1.823	1.745	1.759	1.857	1.801	1.797	1.834	1.721	1.715	1.688	1.913	1.863	1.968	1.783	1.891	1.798	1.968	1.929	1.722	1.741
481	1.422	1.41	1.427	1.407	1.41	1.405	1.422	1.409	1.401	1.421	1.383	1.411	1.405	1.426	1.419	1.41	1.428	1.417	1.445	1.446	1.442	1.44	1.449	1.422	1.474	1.45	1.461	1.444	1.463	1.46	1.512	1.466	1.481	1.484	1.506	1.525	1.504	1.504	1.554	1.525	1.544	1.553	1.56	1.576	1.56	1.577	1.586	1.591	1.591
482	1.462	1.432	1.433	1.413	1.445	1.424	1.427	1.404	1.409	1.425	1.411	1.42	1.398	1.419	1.413	1.42	1.404	1.404	1.425	1.289	1.304	1.408	1.385	1.383	1.423	1.4	1.403	1.405	1.418	1.42	1.444	1.399	1.412	1.406	1.444	1.448	1.419	1.427	1.381	1.448	1.347	1.369	1.431	1.457	1.394	1.469	1.39	1.481	1.487
0	1.44	1.427	1.433	1.413	1.415	1.43	1.439	1.405	1.416	1.414	1.399	1.414	1.398	1.425	1.401	1.406	1.401	1.391	1.408	1.417	1.419	1.431	1.403	1.398	1.451	1.42	1.408	1.432	1.414	1.428	1.454	1.41	1.424	1.43	1.456	1.444	1.431	1.439	1.47	1.443	1.451	1.448	1.445	1.457	1.456	1.472	1.476	1.475	1.454
483	1.52	1.507	1.515	1.5	1.501	1.485	1.497	1.5	1.49	1.49	1.473	1.499	1.505	1.491	1.497	1.474	1.512	1.481	1.529	1.511	1.537	1.52	1.537	1.493	1.554	1.519	1.544	1.508	1.538	1.545	1.572	1.524	1.575	1.552	1.586	1.608	1.584	1.587	1.639	1.594	1.626	1.635	1.654	1.663	1.631	1.666	1.666	1.678	1.649
484	1.415	1.4	1.42	1.403	1.415	1.407	1.419	1.404	1.406	1.41	1.398	1.42	1.395	1.425	1.415	1.41	1.412	1.402	1.424	1.417	1.424	1.428	1.405	1.41	1.427	1.419	1.427	1.416	1.416	1.437	1.458	1.417	1.427	1.44	1.465	1.461	1.459	1.455	1.491	1.467	1.463	1.486	1.485	1.499	1.506	1.52	1.533	1.548	1.541
485	1.422	1.421	1.436	1.413	1.41	1.412	1.44	1.411	1.413	1.418	1.398	1.413	1.398	1.426	1.421	1.416	1.416	1.405	1.421	1.424	1.443	1.445	1.412	1.416	1.446	1.435	1.437	1.428	1.443	1.449	1.488	1.449	1.462	1.478	1.484	1.499	1.501	1.505	1.533	1.516	1.524	1.557	1.557	1.56	1.566	1.595	1.594	1.621	1.614
486	1.432	1.423	1.433	1.413	1.418	1.399	1.425	1.392	1.39	1.412	1.403	1.408	1.391	1.411	1.402	1.412	1.404	1.397	1.418	1.285	1.283	1.412	1.393	1.389	1.435	1.4	1.398	1.401	1.417	1.426	1.442	1.399	1.421	1.419	1.436	1.447	1.422	1.416	1.357	1.443	1.326	1.353	1.42	1.448	1.352	1.457	1.346	1.458	1.478
0	1.512	1.49	1.494	1.461	1.476	1.479	1.484	1.487	1.465	1.498	1.45	1.461	1.478	1.48	1.47	1.462	1.483	1.482	1.479	1.491	1.488	1.47	1.504	1.447	1.503	1.473	1.475	1.455	1.477	1.468	1.52	1.457	1.461	1.49	1.509	1.511	1.486	1.491	1.55	1.49	1.526	1.517	1.52	1.528	1.504	1.53	1.529	1.534	1.521
0	1.481	1.46	1.454	1.428	1.433	1.441	1.451	1.435	1.418	1.445	1.403	1.415	1.425	1.437	1.431	1.419	1.431	1.414	1.436	1.444	1.438	1.444	1.446	1.411	1.456	1.428	1.426	1.421	1.426	1.425	1.46	1.414	1.428	1.434	1.453	1.461	1.438	1.448	1.486	1.439	1.461	1.465	1.462	1.478	1.461	1.475	1.479	1.484	1.471
0	1.4	1.472	1.449	1.439	1.399	1.418	1.46	1.452	1.414	1.408	1.371	1.413	1.393	1.406	1.451	1.454	1.445	1.429	1.446	1.439	1.466	1.468	1.438	1.419	1.446	1.462	1.424	1.438	1.362	1.437	1.439	1.387	1.436	1.455	1.465	1.471	1.488	1.459	1.527	1.517	1.476	1.539	1.55	1.421	1.51	1.558	1.316	1.505	1.433
0	1.502	1.438	1.504	1.482	1.508	1.47	1.523	1.52	1.496	1.52	1.527	1.545	1.517	1.516	1.514	1.518	1.529	1.532	1.527	1.483	1.549	1.542	1.53	1.494	1.566	1.492	NaN	NaN	NaN	NaN	NaN	NaN	NaN	NaN	NaN	NaN	NaN	NaN	NaN	NaN	NaN	NaN	NaN	NaN	NaN	NaN	NaN	NaN	NaN
487	1.526	1.496	1.484	1.465	1.517	1.456	1.497	1.505	1.474	1.484	1.443	1.508	1.463	1.491	1.472	1.452	1.484	1.468	1.502	1.478	1.492	1.496	1.5	1.458	1.527	1.491	1.51	1.463	1.489	1.495	1.537	1.485	1.533	1.508	1.546	1.562	1.551	1.543	1.608	1.569	1.57	1.601	1.606	1.611	1.57	1.629	1.646	1.617	1.608
488	1.439	1.409	1.432	1.418	1.421	1.404	1.431	1.413	1.412	1.425	1.406	1.42	1.395	1.432	1.402	1.413	1.412	1.395	1.427	1.409	1.433	1.434	1.414	1.4	1.437	1.418	1.41	1.403	1.418	1.424	1.453	1.407	1.413	1.41	1.442	1.453	1.438	1.419	1.476	1.438	1.449	1.477	1.465	1.467	1.48	1.497	1.488	1.506	1.501
489	1.439	1.422	1.441	1.425	1.422	1.418	1.426	1.404	1.409	1.431	1.394	1.421	1.408	1.437	1.425	1.412	1.409	1.406	1.436	1.413	1.414	1.442	1.415	1.391	1.451	1.426	1.412	1.417	1.414	1.426	1.459	1.414	1.407	1.426	1.445	1.433	1.445	1.431	1.46	1.439	1.425	1.456	1.448	1.453	1.464	1.475	1.472	1.471	1.459
0	1.465	1.452	1.444	1.439	1.425	1.446	1.452	1.435	1.411	1.457	1.412	1.411	1.43	1.438	1.431	1.428	1.432	1.414	1.43	1.433	1.438	1.441	1.431	1.395	1.452	1.417	1.419	1.418	1.419	1.428	1.445	1.405	1.419	1.418	1.442	1.443	1.43	1.432	1.463	1.424	1.435	1.435	1.438	1.442	1.436	1.453	1.461	1.45	1.44
490	1.433	1.424	1.437	1.416	1.409	1.436	1.441	1.404	1.395	1.45	1.403	1.405	1.411	1.431	1.414	1.411	1.419	1.414	1.429	1.422	1.438	1.427	1.416	1.404	1.442	1.416	1.42	1.415	1.418	1.434	1.448	1.41	1.414	1.422	1.446	1.446	1.457	1.434	1.458	1.426	1.429	1.437	1.443	1.428	1.431	1.456	1.463	1.46	1.44
491	1.425	1.414	1.438	1.406	1.413	1.425	1.429	1.411	1.389	1.426	1.405	1.417	1.41	1.443	1.426	1.439	1.427	1.422	1.461	1.452	1.458	1.469	1.447	1.433	1.474	1.47	1.459	1.46	1.478	1.493	1.536	1.478	1.508	1.506	1.541	1.552	1.558	1.547	1.588	1.557	1.561	1.585	1.587	1.601	1.613	1.638	1.631	1.653	1.661
0	1.479	1.515	1.535	1.483	1.466	1.486	1.495	1.458	1.481	1.477	1.474	1.483	1.454	1.495	1.484	1.474	1.471	1.462	1.505	1.352	1.343	1.466	1.467	1.465	1.51	1.488	1.468	1.483	1.496	1.512	1.524	1.5	1.529	1.512	1.526	1.551	1.529	1.523	1.458	1.557	1.455	1.473	1.56	1.585	1.497	NaN	NaN	NaN	NaN
0	1.647	1.6	1.684	1.627	1.668	1.714	1.662	1.796	1.668	1.767	1.695	1.971	1.882	1.609	1.749	1.61	1.819	1.807	1.863	1.717	1.774	1.846	1.733	1.733	1.86	1.68	NaN	NaN	NaN	NaN	NaN	NaN	NaN	NaN	NaN	NaN	NaN	NaN	NaN	NaN	NaN	NaN	NaN	NaN	NaN	NaN	NaN	NaN	NaN
492	1.44	1.421	1.424	1.417	1.403	1.411	1.427	1.412	1.4	1.415	1.391	1.41	1.407	1.419	1.408	1.409	1.418	1.404	1.424	1.429	1.424	1.424	1.421	1.389	1.439	1.418	1.419	1.398	1.419	1.413	1.447	1.404	1.422	1.411	1.431	1.458	1.427	1.434	1.473	1.43	1.445	1.46	1.465	1.474	1.457	1.483	1.487	1.493	1.477
0	1.444	1.428	1.44	1.401	1.442	1.413	1.404	1.406	1.406	1.431	1.391	1.4	1.397	1.407	1.399	1.412	1.395	1.406	1.424	1.211	1.189	1.37	1.361	1.389	1.421	1.385	1.397	1.371	1.411	1.425	1.432	1.383	1.412	1.43	1.439	1.453	1.42	1.399	1.271	1.457	1.24	1.275	1.412	1.463	1.299	1.44	1.287	1.467	1.516
0	1.623	1.617	1.629	1.518	1.575	1.518	1.539	1.592	1.564	1.576	1.504	1.6	1.579	1.572	1.568	1.496	1.58	1.576	1.615	1.549	1.585	1.56	1.59	1.462	1.642	1.533	1.581	1.512	1.553	1.544	1.613	1.482	1.582	1.504	1.564	1.607	1.56	1.551	1.632	1.562	1.61	1.627	1.629	1.627	1.538	1.559	1.614	1.581	1.571
0	1.481	1.419	1.465	1.434	1.505	1.375	1.439	1.485	1.45	1.449	1.428	1.542	1.464	1.435	1.443	1.452	1.513	1.485	1.522	1.456	1.527	1.509	1.506	1.456	1.585	1.528	1.58	1.496	1.535	1.552	1.597	1.504	1.606	1.494	1.61	1.628	1.593	1.577	1.653	1.613	1.605	1.649	1.68	1.656	1.598	1.67	1.677	1.646	1.59
0	1.649	1.617	1.614	1.561	1.571	1.559	1.587	1.598	1.569	1.551	1.482	1.524	1.602	1.579	1.564	1.512	1.582	1.511	1.608	1.572	1.578	1.642	1.658	1.543	1.65	1.542	1.631	1.523	1.585	1.544	1.66	1.54	1.577	1.564	1.609	1.655	1.637	1.634	1.737	1.64	1.633	1.701	1.761	1.724	1.681	1.73	1.701	1.779	1.672
493	1.446	1.426	1.443	1.428	1.431	1.441	1.456	1.408	1.408	1.437	1.398	1.423	1.403	1.428	1.423	1.411	1.416	1.402	1.428	1.412	1.436	1.428	1.416	1.4	1.441	1.415	1.408	1.421	1.418	1.422	1.459	1.4	1.407	1.424	1.449	1.439	1.446	1.434	1.468	1.44	1.44	1.454	1.449	1.455	1.461	1.487	1.475	1.482	1.486
0	1.454	1.424	1.443	1.425	1.42	1.416	1.443	1.407	1.406	1.434	1.412	1.429	1.403	1.419	1.428	1.426	1.422	1.402	1.439	1.422	1.452	1.442	1.412	1.415	1.44	1.437	1.412	1.419	1.413	1.426	1.472	1.416	1.43	1.434	1.447	1.434	1.437	1.422	1.46	1.435	1.427	1.454	1.442	1.427	1.441	1.441	1.438	1.443	1.428
494	1.451	1.427	1.424	1.404	1.413	1.406	1.417	1.418	1.401	1.433	1.389	1.417	1.413	1.429	1.426	1.422	1.427	1.424	1.44	1.443	1.449	1.457	1.458	1.431	1.474	1.443	1.468	1.447	1.474	1.478	1.524	1.477	1.494	1.494	1.536	1.555	1.542	1.552	1.621	1.583	1.614	1.64	1.671	1.7	1.703	1.762	1.791	1.846	1.902
495	1.427	1.43	1.442	1.424	1.41	1.437	1.443	1.415	1.406	1.446	1.404	1.4	1.411	1.424	1.428	1.419	1.426	1.407	1.414	1.416	1.432	1.421	1.418	1.403	1.442	1.424	1.415	1.436	1.423	1.445	1.466	1.435	1.452	1.46	1.477	1.482	1.485	1.486	1.518	1.487	1.508	1.516	1.519	1.519	1.538	1.551	1.572	1.575	1.57
0	1.564	1.456	1.519	1.53	1.577	1.503	1.551	1.554	1.515	1.534	1.496	1.574	1.529	1.522	1.506	1.525	1.562	1.546	1.557	1.537	1.563	1.56	1.535	1.516	1.577	1.491	1.534	1.476	1.539	1.538	1.593	1.52	1.551	1.544	1.575	1.568	1.572	1.536	1.571	1.567	1.536	1.563	1.574	1.583	1.53	1.562	1.577	1.565	1.556
496	1.51	1.495	1.547	1.492	1.49	1.504	1.497	1.472	1.479	1.475	1.474	1.489	1.459	1.489	1.482	1.475	1.479	1.46	1.507	1.383	1.369	1.475	1.481	1.468	1.517	1.475	1.476	1.474	1.478	1.51	1.508	1.482	1.518	1.502	1.511	1.545	1.536	1.522	1.459	1.531	1.439	1.465	1.534	1.557	1.485	1.564	1.457	1.573	1.601
497	1.447	1.432	1.457	1.436	1.437	1.457	1.45	1.433	1.42	1.456	1.416	1.438	1.414	1.458	1.443	1.43	1.424	1.413	1.457	1.448	1.46	1.453	1.427	1.418	1.453	1.442	1.426	1.426	1.428	1.435	1.478	1.425	1.432	1.443	1.461	1.461	1.455	1.423	1.484	1.466	1.435	1.468	1.455	1.454	1.464	1.48	1.455	1.473	1.45
498	1.585	1.535	1.557	1.529	1.588	1.506	1.557	1.533	1.513	1.541	1.495	1.579	1.549	1.537	1.539	1.504	1.563	1.508	1.563	1.547	1.548	1.579	1.574	1.525	1.572	1.515	1.617	1.493	1.558	1.545	1.66	1.516	1.6	1.553	1.639	1.654	1.602	1.607	1.658	1.651	1.62	1.665	1.672	1.68	1.631	1.664	1.693	1.687	1.649
499	1.588	1.521	1.535	1.516	1.582	1.495	1.514	1.597	1.551	1.529	1.517	1.601	1.524	1.548	1.528	1.511	1.554	1.512	1.557	1.501	1.547	1.568	1.536	1.487	1.58	1.558	1.585	1.492	1.557	1.548	1.57	1.544	1.586	1.52	1.572	1.574	1.574	1.525	1.605	1.569	1.575	1.598	1.615	1.608	1.585	1.615	1.627	1.622	1.601
500	1.425	1.409	1.418	1.388	1.411	1.413	1.428	1.388	1.399	1.415	1.388	1.407	1.384	1.419	1.404	1.388	1.402	1.383	1.416	1.41	1.417	1.416	1.399	1.386	1.422	1.404	1.396	1.397	1.4	1.407	1.436	1.388	1.404	1.407	1.427	1.422	1.422	1.401	1.442	1.41	1.402	1.418	1.41	1.409	1.434	1.437	1.432	1.424	1.406
0	1.422	1.41	1.43	1.392	1.415	1.409	1.411	1.396	1.384	1.405	1.394	1.393	1.394	1.396	1.394	1.387	1.387	1.384	1.402	1.25	1.246	1.392	1.372	1.373	1.402	1.386	1.376	1.373	1.391	1.398	1.418	1.371	1.397	1.396	1.409	1.416	1.392	1.392	1.315	1.399	1.278	1.31	1.382	1.404	1.323	1.417	1.298	1.407	1.43
501	1.574	1.529	1.563	1.489	1.511	1.479	1.53	1.57	1.556	1.53	1.472	1.556	1.525	1.558	1.489	1.479	1.597	1.536	1.588	1.536	1.557	1.559	1.56	1.501	1.61	1.533	1.593	1.524	1.567	1.527	1.639	1.508	1.652	1.547	1.595	1.654	1.651	1.626	1.678	1.652	1.641	1.73	1.702	1.754	1.657	1.73	1.793	1.728	1.701
502	1.453	1.433	1.439	1.422	1.429	1.433	1.44	1.41	1.408	1.424	1.41	1.428	1.409	1.423	1.433	1.429	1.412	1.41	1.433	1.432	1.455	1.445	1.423	1.405	1.443	1.437	1.41	1.405	1.424	1.423	1.456	1.424	1.425	1.444	1.457	1.45	1.442	1.435	1.47	1.434	1.433	1.462	1.453	1.445	1.454	1.466	1.458	1.469	1.461
0	1.458	1.441	1.434	1.423	1.425	1.441	1.432	1.428	1.445	1.477	1.465	1.497	1.509	1.55	1.568	1.587	1.644	1.659	1.715	1.769	1.8	1.837	1.889	NaN	NaN	NaN	NaN	NaN	NaN	NaN	NaN	NaN	NaN	NaN	NaN	NaN	NaN	NaN	NaN	NaN	NaN	NaN	NaN	NaN	NaN	NaN	NaN	NaN	NaN
0	1.447	1.418	1.448	1.427	1.421	1.437	1.462	1.428	1.42	1.43	1.415	1.44	1.417	1.436	1.428	1.423	1.429	1.401	1.439	1.43	1.435	1.446	1.424	1.412	1.452	1.434	1.422	1.429	1.432	1.441	1.477	1.42	1.429	1.449	1.473	1.468	1.447	1.449	1.488	1.472	1.458	1.478	1.466	1.464	1.49	1.495	1.487	1.495	1.474
0	NaN	NaN	NaN	NaN	NaN	NaN	NaN	NaN	NaN	NaN	NaN	NaN	NaN	NaN	NaN	NaN	NaN	NaN	NaN	NaN	NaN	NaN	NaN	NaN	NaN	NaN	NaN	NaN	NaN	NaN	NaN	NaN	NaN	NaN	NaN	NaN	NaN	NaN	NaN	NaN	NaN	NaN	NaN	NaN	NaN	NaN	NaN	NaN	NaN
0	1.519	1.431	1.477	1.439	1.482	1.401	1.466	1.524	1.453	1.435	1.464	1.481	1.476	1.477	1.475	1.458	1.493	1.472	1.481	1.449	1.47	1.492	1.491	1.432	1.508	1.444	1.498	1.446	1.483	1.451	1.501	1.461	1.501	1.454	1.494	1.508	1.491	1.486	1.541	1.483	1.491	1.518	1.56	1.528	1.478	1.521	1.549	1.534	1.498
503	1.426	1.413	1.442	1.415	1.423	1.426	1.436	1.412	1.409	1.43	1.403	1.419	1.398	1.419	1.414	1.413	1.42	1.405	1.429	1.418	1.435	1.425	1.417	1.395	1.446	1.423	1.408	1.428	1.422	1.437	1.453	1.424	1.433	1.442	1.462	1.467	1.466	1.454	1.489	1.462	1.468	1.488	1.509	1.522	1.535	1.554	1.562	1.587	1.575
504	1.43	1.397	1.407	1.397	1.403	1.412	1.401	1.411	1.384	1.414	1.391	1.412	1.399	1.407	1.4	1.383	1.407	1.384	1.406	1.402	1.408	1.419	1.392	1.385	1.42	1.4	1.399	1.381	1.403	1.405	1.427	1.4	1.408	1.399	1.424	1.431	1.414	1.401	1.443	1.401	1.42	1.432	1.422	1.425	1.42	1.431	1.447	1.448	1.427
505	1.453	1.442	1.456	1.428	1.439	1.44	1.439	1.438	1.434	1.456	1.442	1.471	1.486	1.507	1.523	1.533	1.562	1.551	1.597	1.626	1.631	1.666	1.681	1.648	1.832	1.854	1.875	1.908	2.018	2.041	2.116	2.077	1.974	2.24	2.384	2.387	2.331	2.334	2.399	2.318	2.201	2.376	2.285	2.292	2.153	2.26	2.309	2.35	2.328
506	1.531	1.511	1.485	1.444	1.5	1.449	1.495	1.508	1.49	1.484	1.459	1.462	1.496	1.494	1.486	1.455	1.499	1.486	1.502	1.491	1.493	1.512	1.516	1.448	1.533	1.478	1.521	1.475	1.543	1.472	1.529	1.468	1.528	1.482	1.517	1.507	1.533	1.508	1.543	1.519	1.55	1.57	1.592	1.57	1.543	1.588	1.562	1.581	1.55
507	1.416	1.418	1.438	1.428	1.413	1.427	1.447	1.412	1.421	1.431	1.421	1.432	1.429	1.451	1.449	1.446	1.454	1.443	1.494	1.486	1.499	1.51	1.499	1.501	1.552	1.544	1.553	1.563	1.587	1.621	1.666	1.615	1.646	1.664	1.721	1.735	1.725	1.74	1.811	1.782	1.795	1.851	1.886	1.958	2.004	2.062	2.134	2.184	2.214
0	1.475	1.463	1.445	1.429	1.441	1.458	1.466	1.465	1.445	1.477	1.456	1.466	1.479	1.488	1.515	1.51	1.523	1.523	1.547	1.562	1.58	1.633	1.608	1.569	1.661	1.631	1.659	1.668	1.679	1.707	1.757	1.715	1.767	1.759	1.832	1.86	1.828	1.869	1.966	NaN	NaN	NaN	NaN	NaN	NaN	NaN	NaN	NaN	NaN
508	1.457	1.46	1.449	1.427	1.447	1.446	1.455	1.463	1.463	1.479	1.466	1.482	1.498	1.513	1.509	1.514	1.553	1.526	1.564	1.594	1.593	1.635	1.618	1.603	1.685	1.665	1.681	1.675	1.725	1.731	1.779	1.755	1.803	1.798	1.852	1.892	1.894	1.923	1.993	1.975	2.039	2.102	2.155	2.206	2.231	2.255	2.267	2.259	2.238
509	1.415	1.402	1.425	1.399	1.401	1.402	1.427	1.393	1.393	1.411	1.395	1.409	1.386	1.408	1.403	1.399	1.402	1.387	1.417	1.413	1.422	1.424	1.406	1.394	1.436	1.418	1.406	1.413	1.421	1.431	1.459	1.419	1.439	1.437	1.467	1.468	1.466	1.454	1.496	1.48	1.472	1.503	1.501	1.506	1.521	1.548	1.549	1.558	1.544
0	1.457	1.468	1.495	1.451	1.466	1.459	1.44	1.455	1.421	1.438	1.415	1.441	1.423	1.439	1.44	1.42	1.43	1.404	1.434	1.297	1.276	1.435	1.416	1.406	1.466	1.42	1.42	1.411	1.434	1.44	1.463	1.41	1.444	1.446	1.439	1.469	1.426	NaN	NaN	NaN	NaN	NaN	NaN	NaN	NaN	NaN	NaN	NaN	NaN
0	1.437	1.412	1.418	1.397	1.385	1.411	1.411	1.405	1.366	1.424	1.399	1.433	1.39	1.416	1.407	1.402	1.405	1.396	1.411	1.408	1.409	1.43	1.391	1.387	1.425	1.399	1.408	1.383	1.402	1.409	1.43	1.408	1.411	1.408	1.426	1.432	1.415	1.414	1.458	1.419	1.425	1.444	1.423	1.434	1.431	1.439	1.446	1.445	1.433
510	1.494	1.514	1.478	1.458	1.48	1.471	1.479	1.495	1.472	1.461	1.47	1.463	1.47	1.518	1.491	1.48	1.47	1.466	1.499	1.484	1.498	1.524	1.491	1.472	1.533	1.48	1.512	1.484	1.503	1.5	1.541	1.501	1.513	1.494	1.535	1.558	1.531	1.52	1.59	1.553	1.548	1.573	1.586	1.578	1.547	1.587	1.59	1.59	1.576
511	1.459	1.461	1.47	1.461	1.446	1.479	1.468	1.462	1.434	1.514	1.468	1.502	1.464	1.508	1.486	1.499	1.505	1.478	1.504	1.519	1.508	1.569	1.52	1.531	1.551	1.538	1.554	1.549	1.566	1.586	1.609	1.595	1.618	1.607	1.652	1.674	1.675	1.682	1.731	1.722	1.745	1.775	1.775	1.794	1.844	1.87	1.984	2.094	2.165
512	1.514	1.509	1.529	1.501	1.523	1.52	1.51	1.486	1.508	1.546	1.479	1.539	1.495	1.515	1.53	1.504	1.53	1.511	1.513	1.538	1.53	1.566	1.53	1.485	1.564	1.505	1.55	1.506	1.528	1.535	1.555	1.557	1.56	1.547	1.593	1.565	1.568	1.561	1.603	1.581	1.598	1.61	1.611	1.624	1.643	1.631	1.634	1.638	1.657
513	1.504	1.479	1.478	1.474	1.471	1.489	1.499	1.488	1.452	1.499	1.487	1.539	1.472	1.491	1.49	1.494	1.516	1.476	1.49	1.508	1.506	1.527	1.489	1.485	1.529	1.51	1.534	1.498	1.518	1.516	1.552	1.527	1.532	1.521	1.556	1.57	1.56	1.541	1.609	1.57	1.564	1.594	1.586	1.592	1.594	1.605	1.617	1.624	1.615
0	1.445	1.439	1.416	1.395	1.402	1.409	1.428	1.409	1.392	1.422	1.391	1.399	1.408	1.417	1.409	1.398	1.413	1.386	1.416	1.419	1.407	1.425	1.402	1.394	1.43	1.404	1.412	1.401	1.414	1.417	1.442	1.399	1.407	1.407	1.437	1.439	1.42	1.43	1.469	1.429	1.445	1.453	1.457	1.457	1.46	1.466	1.464	1.477	1.466
514	1.393	1.38	1.382	1.374	1.37	1.375	1.382	1.37	1.364	1.38	1.361	1.372	1.361	1.378	1.367	1.362	1.365	1.356	1.377	1.374	1.372	1.382	1.365	1.35	1.392	1.37	1.374	1.363	1.373	1.377	1.4	1.36	1.372	1.368	1.392	1.397	1.383	1.37	1.398	1.373	1.377	1.384	1.373	1.376	1.376	1.387	1.383	1.383	1.373
515	1.511	1.467	1.485	1.483	1.493	1.481	1.503	1.436	1.448	1.486	1.451	1.458	1.475	1.486	1.475	1.476	1.496	1.449	1.512	1.476	1.49	1.506	1.472	1.464	1.498	1.489	1.466	1.471	1.489	1.49	1.499	1.479	1.482	1.493	1.532	1.522	1.504	1.492	1.537	1.526	1.495	1.526	1.511	1.507	1.539	1.535	1.538	1.533	1.51
516	1.5	1.485	1.485	1.469	1.456	1.5	1.495	1.448	1.442	1.485	1.446	1.446	1.467	1.454	1.452	1.46	1.461	1.449	1.473	1.477	1.485	1.472	1.459	1.449	1.479	1.488	1.453	1.474	1.466	1.457	1.489	1.449	1.463	1.478	1.501	1.51	1.506	1.468	1.503	1.483	1.463	1.506	1.508	1.495	1.504	1.518	1.511	1.525	1.509
0	1.53	1.512	1.528	1.523	1.487	1.529	1.518	1.521	1.482	1.562	1.499	1.548	1.516	1.516	1.512	1.527	1.536	1.518	1.536	1.541	1.513	1.555	1.544	1.515	1.56	1.556	1.555	1.541	1.568	1.569	1.566	1.576	1.582	1.578	1.59	1.614	1.594	1.606	1.627	1.601	1.613	1.633	1.638	1.668	1.656	1.663	1.692	1.668	1.67
0	1.537	1.604	1.581	1.551	1.578	1.531	1.574	1.581	1.593	1.568	1.557	1.569	1.568	1.595	1.543	1.58	1.588	1.526	1.568	1.566	NaN	NaN	NaN	NaN	NaN	NaN	NaN	NaN	NaN	NaN	NaN	NaN	NaN	NaN	NaN	NaN	NaN	NaN	NaN	NaN	NaN	NaN	NaN	NaN	NaN	NaN	NaN	NaN	NaN
0	1.397	1.375	1.387	1.37	1.376	1.375	1.389	1.374	1.362	1.383	1.368	1.374	1.367	1.385	1.373	1.369	1.38	1.361	1.375	1.378	1.372	1.39	1.366	1.354	1.397	1.387	1.373	1.366	1.373	1.382	1.402	1.358	1.37	1.372	1.397	1.393	1.388	1.377	1.404	1.37	1.38	1.387	1.377	1.384	1.377	1.387	1.388	1.394	1.374
517	1.544	1.479	1.506	1.47	1.459	1.462	1.502	1.498	1.424	1.471	1.489	1.481	1.439	1.458	1.456	1.496	1.461	1.488	1.471	1.514	1.475	1.477	1.462	1.432	1.464	1.472	1.447	1.442	1.474	1.451	1.481	1.448	1.46	1.459	1.489	1.464	1.472	1.459	1.487	1.462	1.467	1.471	1.472	1.469	1.483	1.496	1.494	1.49	1.487
518	1.475	1.463	1.467	1.459	1.447	1.486	1.473	1.463	1.45	1.522	1.492	1.537	1.492	1.541	1.537	1.538	1.586	1.58	1.601	1.636	1.631	1.683	1.652	1.692	1.752	1.735	1.772	1.777	1.807	1.845	1.927	1.926	2.04	2.138	2.24	2.271	2.276	2.262	2.321	2.242	2.248	2.26	2.246	2.237	2.258	2.259	2.274	2.269	2.275
519	1.434	1.428	1.421	1.399	1.402	1.414	1.425	1.415	1.398	1.415	1.403	1.404	1.409	1.426	1.415	1.418	1.401	1.385	1.41	1.416	1.405	1.429	1.405	1.399	1.432	1.406	1.401	1.406	1.41	1.402	1.441	1.395	1.401	1.397	1.428	1.427	1.418	1.408	1.449	1.409	1.425	1.429	1.425	1.427	1.42	1.427	1.435	1.434	1.428
0	1.668	1.636	1.61	1.607	1.649	1.677	1.668	1.649	1.658	1.681	1.637	1.762	1.644	1.739	1.632	1.635	1.7	1.664	1.648	1.683	1.706	1.719	1.638	1.668	1.678	1.682	1.683	1.612	1.697	1.642	1.691	1.639	1.653	1.681	1.676	1.691	1.66	1.681	1.712	1.686	1.699	1.743	1.768	1.705	1.678	1.703	1.724	1.727	1.706
520	1.49	1.494	1.489	1.47	1.468	1.494	1.512	1.472	1.474	1.497	1.463	1.475	1.476	1.493	1.488	1.466	1.486	1.465	1.498	1.493	1.499	1.496	1.469	1.468	1.503	1.487	1.489	1.489	1.501	1.503	1.513	1.48	1.482	1.484	1.521	1.528	1.507	1.488	1.539	1.544	1.509	1.526	1.53	1.506	1.539	1.552	1.529	1.561	1.52
521	1.434	1.421	1.411	1.395	1.396	1.41	1.419	1.396	1.388	1.401	1.402	1.405	1.4	1.423	1.415	1.404	1.409	1.398	1.415	1.415	1.424	1.437	1.404	1.407	1.445	1.414	1.424	1.409	1.424	1.412	1.447	1.41	1.417	1.423	1.445	1.447	1.437	1.431	1.475	1.43	1.445	1.463	1.449	1.45	1.452	1.469	1.469	1.473	1.465
522	1.501	1.486	1.494	1.522	1.504	1.543	1.523	1.507	1.489	1.556	1.482	1.574	1.524	1.528	1.532	1.498	1.534	1.55	1.546	1.554	1.528	1.572	1.529	1.509	1.541	1.529	1.572	1.531	1.552	1.548	1.595	1.545	1.575	1.591	1.615	1.621	1.608	1.594	1.676	1.628	1.643	1.681	1.652	1.68	1.704	1.675	1.724	1.715	1.726
523	1.509	1.51	1.493	1.493	1.476	1.482	1.492	1.478	1.465	1.533	1.491	1.548	1.473	1.513	1.486	1.494	1.512	1.487	1.496	1.516	1.501	1.545	1.505	1.514	1.556	1.546	1.548	1.528	1.544	1.527	1.565	1.559	1.564	1.553	1.591	1.605	1.586	1.582	1.65	1.605	1.621	1.652	1.639	1.628	1.642	1.654	1.669	1.673	1.671
524	1.551	1.505	1.507	1.514	1.479	1.537	1.528	1.497	1.461	1.578	1.5	1.588	1.462	1.543	1.506	1.516	1.543	1.516	1.544	1.568	1.529	1.605	1.525	1.563	1.597	1.591	1.593	1.578	1.576	1.586	1.624	1.616	1.627	1.639	1.68	1.695	1.682	1.68	1.751	1.732	1.768	1.781	1.742	1.763	1.821	1.791	1.805	1.834	1.856
525	1.425	1.412	1.396	1.394	1.392	1.403	1.409	1.407	1.382	1.403	1.405	1.391	1.395	1.418	1.4	1.407	1.408	1.374	1.404	1.407	1.415	1.424	1.393	1.388	1.434	1.399	1.417	1.401	1.433	1.407	1.447	1.411	1.41	1.419	1.444	1.448	1.429	1.433	1.47	1.43	1.438	1.458	1.458	1.451	1.445	1.475	1.464	1.478	1.472
526	1.323	1.357	1.411	1.403	1.477	1.439	1.445	1.368	1.423	1.466	1.337	1.462	1.448	1.425	1.477	1.382	1.46	1.448	1.459	1.489	1.52	1.477	1.485	1.445	1.486	1.443	1.428	1.456	1.447	1.468	1.495	1.455	1.461	1.452	1.495	1.491	1.484	1.447	1.484	1.466	1.472	1.491	1.494	1.502	1.522	1.51	1.493	1.513	1.49
527	1.45	1.44	1.438	1.432	1.421	1.422	1.435	1.422	1.396	1.448	1.416	1.469	1.401	1.447	1.427	1.427	1.433	1.402	1.416	1.428	1.424	1.452	1.412	1.423	1.457	1.432	1.425	1.42	1.442	1.416	1.44	1.421	1.431	1.437	1.456	1.464	1.443	1.438	1.486	1.448	1.446	1.473	1.456	1.463	1.459	1.466	1.463	1.489	1.465
0	1.449	1.433	1.447	1.423	1.402	1.429	1.428	1.441	1.385	1.449	1.444	1.481	1.396	1.441	1.409	1.426	1.429	1.409	1.425	1.435	1.4	1.457	1.4	1.428	1.443	1.442	1.431	1.41	1.409	1.423	1.425	1.421	1.417	1.418	1.441	1.452	1.434	1.428	1.475	1.444	1.439	1.452	1.432	1.438	1.448	1.447	1.455	1.466	1.444
528	1.534	1.498	1.518	1.509	1.488	1.504	1.509	1.483	1.468	1.553	1.527	1.606	1.488	1.552	1.56	1.568	1.569	1.573	1.6	1.626	1.598	1.673	1.633	1.682	1.713	1.743	1.739	1.733	1.751	1.8	1.825	1.829	1.879	1.919	2.029	2.111	2.183	2.2	2.26	2.206	2.207	2.229	2.176	2.184	2.202	2.195	2.216	2.169	2.118
529	1.438	1.436	1.444	1.412	1.418	1.436	1.445	1.408	1.402	1.42	1.423	1.418	1.403	1.437	1.424	1.425	1.419	1.404	1.448	1.446	1.446	1.446	1.44	1.422	1.448	1.443	1.439	1.438	1.452	1.45	1.459	1.447	1.448	1.469	1.492	1.471	1.479	1.466	1.522	1.497	1.495	1.51	1.505	1.523	1.512	1.537	1.538	1.543	1.538
530	1.304	1.311	1.422	1.414	1.45	1.415	1.406	1.336	1.43	1.459	1.333	1.423	1.483	1.452	1.498	1.384	1.429	1.461	1.449	1.48	1.494	1.438	1.487	1.434	1.473	1.425	1.432	1.43	1.419	1.456	1.511	1.463	1.463	1.446	1.486	1.476	1.473	1.451	1.484	1.481	1.479	1.48	1.462	1.482	1.512	1.499	1.506	1.497	1.493
531	1.427	1.426	1.439	1.423	1.412	1.416	1.422	1.395	1.395	1.415	1.411	1.401	1.408	1.418	1.406	1.42	1.411	1.384	1.417	1.433	1.435	1.439	1.415	1.414	1.44	1.423	1.42	1.428	1.427	1.427	1.447	1.416	1.416	1.426	1.451	1.457	1.432	1.423	1.469	1.447	1.446	1.46	1.44	1.461	1.462	1.487	1.466	1.481	1.466
532	1.354	1.357	1.378	1.377	1.387	1.378	1.376	1.349	1.383	1.39	1.344	1.386	1.385	1.403	1.408	1.375	1.402	1.394	1.41	1.412	1.41	1.403	1.404	1.39	1.414	1.397	1.402	1.392	1.41	1.411	1.438	1.412	1.409	1.409	1.437	1.433	1.431	1.418	1.461	1.433	1.44	1.459	1.441	1.46	1.47	1.469	1.47	1.487	1.483
0	1.379	1.357	1.393	1.373	1.384	1.379	1.375	1.365	1.37	1.394	1.358	1.377	1.376	1.403	1.404	1.372	1.391	1.38	1.395	1.402	1.399	1.404	1.392	1.369	1.412	1.388	1.381	1.373	1.394	1.4	1.423	1.384	1.394	1.386	1.414	1.41	1.399	1.397	1.427	1.386	1.385	1.401	1.388	1.398	1.403	1.401	1.411	1.405	1.395
533	1.428	1.424	1.426	1.409	1.414	1.408	1.423	1.405	1.391	1.416	1.405	1.424	1.402	1.426	1.399	1.404	1.419	1.394	1.409	1.421	1.419	1.435	1.408	1.408	1.441	1.425	1.422	1.402	1.416	1.411	1.448	1.413	1.412	1.437	1.456	1.453	1.449	1.444	1.494	1.459	1.468	1.492	1.472	1.479	1.48	1.513	1.506	1.511	1.508
534	1.418	1.394	1.406	1.39	1.393	1.41	1.41	1.4	1.396	1.407	1.391	1.405	1.389	1.413	1.408	1.406	1.404	1.396	1.409	1.418	1.42	1.432	1.41	1.405	1.445	1.43	1.433	1.425	1.451	1.448	1.483	1.45	1.459	1.475	1.495	1.495	1.488	1.489	1.537	1.5	1.509	1.528	1.526	1.537	1.541	1.553	1.564	1.57	1.562
535	1.455	1.44	1.427	1.431	1.444	1.445	1.439	1.434	1.428	1.44	1.423	1.419	1.405	1.446	1.428	1.431	1.431	1.424	1.438	1.441	1.439	1.437	1.421	1.424	1.439	1.427	1.429	1.427	1.424	1.442	1.473	1.422	1.434	1.436	1.457	1.47	1.443	1.44	1.483	1.442	1.449	1.452	1.454	1.453	1.461	1.474	1.476	1.471	1.459
0	NaN	NaN	NaN	NaN	NaN	NaN	NaN	NaN	NaN	NaN	NaN	NaN	NaN	NaN	NaN	NaN	NaN	NaN	NaN	NaN	NaN	NaN	NaN	NaN	NaN	NaN	NaN	NaN	NaN	NaN	NaN	NaN	NaN	NaN	NaN	NaN	NaN	NaN	NaN	NaN	NaN	NaN	NaN	NaN	NaN	NaN	NaN	NaN	NaN
0	1.482	1.426	1.478	1.427	1.454	1.445	1.413	1.467	1.413	1.477	1.488	1.507	1.399	1.456	1.429	1.499	1.453	1.444	1.437	1.457	1.411	1.479	1.432	1.454	1.473	1.438	1.474	1.437	1.428	1.438	1.431	1.417	1.44	1.43	1.464	1.483	1.454	1.449	1.497	1.461	1.45	1.489	1.478	1.461	1.498	1.485	1.487	1.498	1.492
0	1.393	1.384	1.393	1.396	1.396	1.402	1.394	1.38	1.384	1.407	1.376	1.387	1.381	1.412	1.416	1.382	1.408	1.4	1.411	1.42	1.415	1.414	1.396	1.38	1.42	1.396	1.39	1.387	1.402	1.395	1.432	1.386	1.393	1.397	1.419	1.416	1.414	1.4	1.434	1.396	1.404	1.409	1.402	1.407	1.431	1.407	1.411	1.431	1.407
536	1.405	1.412	1.411	1.398	1.402	1.414	1.409	1.383	1.38	1.39	1.383	1.381	1.377	1.407	1.39	1.394	1.399	1.39	1.411	1.401	1.415	1.412	1.388	1.39	1.41	1.396	1.393	1.394	1.398	1.403	1.424	1.389	1.39	1.393	1.42	1.425	1.413	1.41	1.443	1.414	1.414	1.427	1.412	1.419	1.418	1.429	1.423	1.438	1.427
0	1.433	1.438	1.445	1.426	1.433	1.452	1.441	1.446	1.43	1.441	1.428	1.427	1.425	1.438	1.44	1.426	1.434	1.423	1.45	1.441	1.449	1.449	1.431	1.432	1.461	1.443	1.442	1.446	1.453	1.451	1.469	1.435	1.445	1.441	1.454	1.475	1.455	1.451	1.496	1.448	1.45	1.458	1.462	1.466	1.453	1.452	1.469	1.467	1.474
537	1.429	1.413	1.431	1.412	1.42	1.412	1.432	1.42	1.399	1.425	1.41	1.421	1.394	1.411	1.401	1.432	1.405	1.391	1.415	1.425	1.416	1.426	1.406	1.392	1.437	1.41	1.407	1.413	1.415	1.42	1.445	1.412	1.418	1.43	1.462	1.452	1.446	1.438	1.502	1.463	1.472	1.485	1.479	1.486	1.495	1.494	1.506	1.509	1.496
538	1.425	1.408	1.411	1.396	1.407	1.414	1.424	1.408	1.396	1.411	1.404	1.413	1.402	1.425	1.418	1.408	1.408	1.393	1.408	1.415	1.422	1.426	1.398	1.395	1.436	1.409	1.409	1.4	1.418	1.419	1.444	1.409	1.415	1.411	1.436	1.447	1.435	1.414	1.468	1.416	1.425	1.445	1.433	1.44	1.436	1.454	1.456	1.454	1.45
0	1.408	1.409	1.418	1.399	1.4	1.409	1.41	1.393	1.381	NaN	NaN	NaN	NaN	NaN	NaN	NaN	NaN	NaN	NaN	NaN	NaN	NaN	NaN	NaN	NaN	NaN	NaN	NaN	NaN	NaN	NaN	NaN	NaN	NaN	NaN	NaN	NaN	NaN	NaN	NaN	NaN	NaN	NaN	NaN	NaN	NaN	NaN	NaN	NaN
539	1.417	1.399	1.394	1.395	1.396	1.403	1.417	1.392	1.385	1.399	1.399	1.398	1.403	1.41	1.4	1.4	1.411	1.391	1.415	1.413	1.43	1.442	1.415	1.414	1.458	1.439	1.451	1.436	1.462	1.466	1.483	1.452	1.467	1.486	1.508	1.51	1.502	1.502	1.55	1.506	1.508	1.544	1.525	1.534	1.533	1.551	1.555	1.568	1.546
540	1.438	1.407	1.418	1.399	1.41	1.418	1.431	1.408	1.395	1.414	1.405	1.416	1.401	1.42	1.419	1.41	1.414	1.4	1.418	1.422	1.425	1.425	1.407	1.397	1.437	1.414	1.418	1.41	1.425	1.425	1.454	1.418	1.424	1.421	1.448	1.453	1.441	1.437	1.478	1.439	1.443	1.455	1.451	1.458	1.47	1.467	1.482	1.477	1.47
541	1.4	1.382	1.382	1.402	1.383	1.4	1.375	1.369	1.379	1.393	1.37	1.375	1.377	1.393	1.391	1.384	1.39	1.38	1.395	1.408	1.396	1.405	1.393	1.383	1.406	1.393	1.391	1.375	1.399	1.398	1.423	1.387	1.403	1.381	1.415	1.401	1.403	1.394	1.427	1.391	1.399	1.405	1.397	1.403	1.414	1.406	1.407	1.41	1.401
542	1.449	1.422	1.434	1.414	1.433	1.434	1.436	1.422	1.407	1.428	1.425	1.429	1.4	1.443	1.426	1.406	1.425	1.408	1.429	1.433	1.421	1.444	1.408	1.402	1.443	1.427	1.425	1.417	1.434	1.428	1.46	1.424	1.443	1.443	1.467	1.472	1.457	1.453	1.489	1.451	1.456	1.478	1.479	1.473	1.493	1.513	1.496	1.51	1.511
0	1.481	1.442	1.479	1.456	1.453	1.419	1.463	1.417	1.408	1.432	1.43	1.463	1.434	1.448	1.422	1.45	1.459	1.416	1.458	1.466	1.418	1.478	1.414	1.413	1.446	1.46	1.439	1.406	1.409	1.443	1.438	1.4	1.403	1.462	1.482	1.481	1.462	1.438	1.513	1.472	1.481	1.508	1.495	1.463	1.482	1.506	1.484	1.498	1.493
543	1.485	1.469	1.484	1.449	1.485	1.473	1.442	1.449	1.426	1.46	1.441	1.433	1.424	1.461	1.422	1.441	1.447	1.422	1.457	1.438	1.443	1.458	1.431	1.431	1.468	1.44	1.428	1.445	1.456	1.444	1.453	1.427	1.428	1.442	1.464	1.461	1.436	1.443	1.485	1.459	1.437	1.457	1.444	1.483	1.454	1.488	1.473	1.481	1.471
544	1.437	1.419	1.436	1.429	1.429	1.437	1.436	1.415	1.413	1.416	1.418	1.428	1.402	1.422	1.412	1.414	1.416	1.409	1.426	1.424	1.439	1.431	1.406	1.4	1.433	1.431	1.433	1.433	1.442	1.435	1.458	1.432	1.44	1.437	1.475	1.472	1.465	1.463	1.485	1.462	1.466	1.481	1.481	1.486	1.505	1.522	1.526	1.542	1.525
545	1.452	1.415	1.431	1.421	1.415	1.439	1.433	1.409	1.435	1.424	1.423	1.431	1.406	1.424	1.428	1.415	1.414	1.433	1.443	1.426	1.444	1.44	1.41	1.4	1.432	1.437	1.432	1.421	1.438	1.442	1.461	1.424	1.441	1.427	1.469	1.47	1.438	1.457	1.47	1.426	1.442	1.46	1.446	1.45	1.466	1.471	1.469	1.475	1.456
546	1.427	1.414	1.42	1.398	1.416	1.412	1.408	1.405	1.403	1.409	1.395	1.395	1.387	1.419	1.4	1.4	1.404	1.383	1.406	1.403	1.41	1.418	1.395	1.384	1.421	1.405	1.404	1.398	1.398	1.398	1.422	1.39	1.393	1.401	1.413	1.42	1.396	1.407	1.435	1.397	1.406	1.407	1.4	1.413	1.402	1.419	1.414	1.416	1.404
547	1.487	1.431	1.439	1.448	1.428	1.451	1.407	1.438	1.438	1.452	1.45	1.427	1.429	1.463	1.451	1.474	1.448	1.438	1.471	1.483	1.463	1.468	1.458	1.451	1.493	1.473	1.5	1.461	1.49	1.488	1.515	1.483	1.51	1.493	1.542	1.52	1.539	1.525	1.56	1.53	1.532	1.542	1.537	1.549	1.561	1.556	1.565	1.576	1.558
548	1.426	1.419	1.431	1.398	1.412	1.418	1.413	1.412	1.397	1.431	1.402	1.4	1.399	1.414	1.414	1.404	1.413	1.386	1.415	1.406	1.421	1.426	1.398	1.39	1.424	1.4	1.406	1.395	1.399	1.4	1.438	1.399	1.389	1.403	1.421	1.415	1.406	1.399	1.439	1.399	1.416	1.41	1.4	1.417	1.403	1.416	1.413	1.417	1.41
549	1.455	1.443	1.435	1.443	1.434	1.45	1.439	1.426	1.433	1.439	1.43	1.428	1.427	1.459	1.428	1.421	1.435	1.43	1.457	1.449	1.448	1.449	1.441	1.427	1.477	1.436	1.441	1.464	1.447	1.453	1.488	1.447	1.448	1.457	1.475	1.485	1.469	1.474	1.51	1.484	1.48	1.494	1.475	1.507	1.499	1.526	1.527	1.542	1.512
550	1.452	1.417	1.44	1.425	1.411	1.438	1.44	1.422	1.421	1.43	1.427	1.434	1.408	1.439	1.417	1.412	1.416	1.403	1.422	1.43	1.439	1.432	1.424	1.405	1.442	1.415	1.43	1.434	1.444	1.442	1.475	1.442	1.449	1.442	1.472	1.482	1.454	1.462	1.486	1.444	1.458	1.487	1.474	1.476	1.476	1.499	1.498	1.505	1.49
551	1.48	1.452	1.449	1.454	1.445	1.459	1.428	1.447	1.441	1.454	1.467	1.435	1.44	1.474	1.433	1.456	1.455	1.423	1.463	1.479	1.446	1.477	1.443	1.437	1.478	1.453	1.469	1.447	1.471	1.476	1.474	1.444	1.467	1.459	1.513	1.478	1.485	1.479	1.525	1.476	1.468	1.482	1.488	1.501	1.502	1.511	1.515	1.521	1.508
552	1.453	1.429	1.444	1.415	1.44	1.435	1.445	1.436	1.42	1.445	1.42	1.435	1.418	1.432	1.426	1.423	1.435	1.422	1.443	1.435	1.448	1.464	1.419	1.416	1.458	1.443	1.442	1.439	1.455	1.458	1.477	1.439	1.444	1.462	1.486	1.496	1.478	1.473	1.533	1.495	1.498	1.524	1.508	1.535	1.531	1.545	1.545	1.57	1.567
553	1.429	1.424	1.429	1.412	1.412	1.419	1.413	1.408	1.39	1.415	1.394	1.396	1.386	1.419	1.402	1.408	1.39	1.391	1.421	1.407	1.422	1.431	1.404	1.398	1.426	1.399	1.409	1.406	1.404	1.408	1.43	1.394	1.402	1.41	1.418	1.432	1.419	1.417	1.445	1.407	1.424	1.435	1.415	1.43	1.431	1.433	1.44	1.442	1.433
554	1.47	1.452	1.477	1.453	1.465	1.456	1.469	1.464	1.453	1.466	1.437	1.46	1.436	1.464	1.454	1.462	1.461	1.445	1.455	1.467	1.464	1.472	1.459	1.447	1.477	1.459	1.463	1.458	1.482	1.467	1.512	1.469	1.474	1.476	1.504	1.495	1.492	1.496	1.531	1.495	1.498	1.511	1.516	1.523	1.527	1.542	1.548	1.545	1.539
555	1.503	1.481	1.48	1.484	1.485	1.488	1.487	1.484	1.474	1.491	1.473	1.47	1.459	1.49	1.471	1.468	1.486	1.458	1.482	1.48	1.483	1.496	1.477	1.456	1.507	1.491	1.487	1.49	1.504	1.513	1.548	1.511	1.517	1.507	1.555	1.541	1.54	1.55	1.583	1.547	1.557	1.571	1.573	1.574	1.585	1.599	1.615	1.623	1.611
556	1.461	1.433	1.443	1.426	1.44	1.441	1.452	1.434	1.433	1.444	1.433	1.452	1.428	1.441	1.436	1.439	1.456	1.447	1.471	1.466	1.478	1.499	1.458	1.471	1.508	1.491	1.493	1.492	1.511	1.522	1.552	1.512	1.528	1.544	1.57	1.585	1.573	1.573	1.634	1.593	1.609	1.649	1.64	1.668	1.658	1.686	1.676	1.696	1.688
557	1.483	1.434	1.452	1.442	1.455	1.439	1.441	1.444	1.441	1.449	1.439	1.426	1.44	1.454	1.432	1.447	1.455	1.429	1.446	1.461	1.448	1.467	1.454	1.421	1.454	1.438	1.462	1.443	1.463	1.459	1.486	1.451	1.453	1.475	1.506	1.499	1.481	1.492	1.533	1.505	1.525	1.518	1.517	1.54	1.547	1.537	1.571	1.573	1.56
558	1.432	1.414	1.428	1.407	1.41	1.401	1.418	1.401	1.408	1.415	1.403	1.401	1.396	1.42	1.414	1.408	1.409	1.393	1.425	1.417	1.425	1.422	1.408	1.391	1.436	1.404	1.414	1.404	1.405	1.418	1.444	1.401	1.402	1.414	1.427	1.432	1.421	1.424	1.454	1.414	1.429	1.443	1.426	1.433	1.439	1.453	1.458	1.459	1.46
559	1.404	1.387	1.402	1.395	1.403	1.399	1.41	1.402	1.387	1.414	1.385	1.401	1.388	1.405	1.401	1.399	1.403	1.383	1.404	1.409	1.411	1.411	1.398	1.389	1.419	1.409	1.401	1.408	1.425	1.421	1.456	1.425	1.429	1.429	1.453	1.464	1.452	1.458	1.495	1.462	1.476	1.482	1.485	1.504	1.505	1.513	1.53	1.529	1.533
0	1.93	1.704	1.744	1.757	1.601	1.316	1.633	1.715	1.801	2.024	1.847	1.878	1.826	1.835	1.718	1.785	1.861	1.886	1.256	1.943	1.88	1.978	1.823	1.959	1.799	1.887	1.834	1.779	1.72	1.876	1.861	1.731	NaN	NaN	NaN	NaN	NaN	NaN	NaN	NaN	NaN	NaN	NaN	NaN	NaN	NaN	NaN	NaN	NaN
0	1.459	1.433	1.445	1.441	1.45	1.429	1.455	1.441	1.431	1.447	1.428	1.434	1.433	1.445	1.434	1.433	1.429	1.418	1.44	1.436	1.438	1.454	1.425	1.415	1.449	1.434	1.431	1.423	1.435	1.447	1.454	1.423	1.428	1.439	1.461	1.456	1.446	1.437	1.471	1.436	1.436	1.462	1.446	1.455	1.438	1.456	1.453	1.452	1.446
0	1.997	1.67	1.616	2.474	2.035	2.025	1.721	1.845	1.944	1.958	1.903	1.717	1.715	1.921	1.972	1.81	1.858	2.173	1.977	1.686	1.857	2.015	1.905	2.044	2.042	1.889	2.199	2.129	1.931	2.124	2.005	1.912	1.812	2.004	1.985	1.982	1.818	1.906	2.053	2.095	1.971	2.02	1.951	1.967	1.854	2.063	2.039	1.917	1.953
560	1.427	1.398	1.422	1.389	1.411	1.394	1.416	1.408	1.388	1.402	1.4	1.398	1.385	1.407	1.392	1.404	1.401	1.376	1.411	1.408	1.415	1.419	1.415	1.388	1.428	1.425	1.41	1.413	1.422	1.435	1.449	1.424	1.434	1.444	1.479	1.482	1.474	1.464	1.52	1.5	1.5	1.529	1.516	1.542	1.551	1.566	1.583	1.592	1.612
561	1.47	1.442	1.438	1.424	1.448	1.447	1.441	1.437	1.437	1.444	1.419	1.437	1.42	1.435	1.427	1.43	1.433	1.424	1.444	1.426	1.445	1.439	1.426	1.42	1.446	1.445	1.448	1.42	1.438	1.442	1.477	1.43	1.432	1.431	1.457	1.457	1.439	1.441	1.475	1.439	1.43	1.46	1.45	1.46	1.445	1.457	1.454	1.458	1.446
562	1.456	1.433	1.473	1.439	1.445	1.429	1.458	1.456	1.439	1.457	1.449	1.419	1.44	1.447	1.427	1.447	1.421	1.422	1.444	1.452	1.441	1.476	1.448	1.427	1.462	1.455	1.466	1.449	1.467	1.465	1.481	1.471	1.454	1.488	1.52	1.509	1.495	1.504	1.541	1.513	1.517	1.527	1.528	1.551	1.545	1.562	1.584	1.578	1.58
563	1.428	1.397	1.419	1.407	1.406	1.417	1.418	1.417	1.401	1.416	1.399	1.408	1.404	1.414	1.401	1.404	1.409	1.393	1.423	1.414	1.411	1.414	1.406	1.388	1.426	1.41	1.409	1.409	1.414	1.424	1.44	1.404	1.406	1.409	1.434	1.438	1.423	1.417	1.459	1.419	1.42	1.44	1.422	1.438	1.43	1.44	1.447	1.438	1.435
564	1.414	1.401	1.418	1.404	1.407	1.412	1.413	1.407	1.386	1.405	1.385	1.398	1.389	1.409	1.408	1.402	1.395	1.379	1.405	1.413	1.409	1.424	1.402	1.392	1.428	1.408	1.416	1.406	1.42	1.426	1.462	1.422	1.428	1.423	1.465	1.462	1.457	1.449	1.494	1.449	1.469	1.481	1.49	1.501	1.506	1.521	1.534	1.535	1.527
565	1.415	1.402	1.422	1.403	1.407	1.41	1.423	1.411	1.41	1.417	1.385	1.407	1.387	1.424	1.416	1.412	1.403	1.393	1.413	1.434	1.424	1.424	1.409	1.407	1.451	1.435	1.435	1.443	1.455	1.453	1.492	1.464	1.467	1.479	1.507	1.511	1.516	1.506	1.552	1.503	1.538	1.54	1.56	1.561	1.553	1.578	1.587	1.591	1.593
566	1.412	1.401	1.415	1.406	1.405	1.405	1.426	1.407	1.396	1.411	1.387	1.405	1.388	1.413	1.406	1.392	1.403	1.393	1.406	1.413	1.415	1.419	1.392	1.393	1.425	1.414	1.412	1.416	1.428	1.433	1.468	1.43	1.442	1.451	1.483	1.486	1.482	1.482	1.529	1.49	1.514	1.519	1.536	1.549	1.552	1.576	1.59	1.598	1.6
0	1.405	1.983	1.807	1.876	1.794	1.848	NaN	NaN	NaN	NaN	NaN	NaN	NaN	NaN	NaN	NaN	NaN	NaN	NaN	NaN	NaN	NaN	NaN	NaN	NaN	NaN	NaN	NaN	NaN	NaN	NaN	NaN	NaN	NaN	NaN	NaN	NaN	NaN	NaN	NaN	NaN	NaN	NaN	NaN	NaN	NaN	NaN	NaN	NaN
567	1.415	1.401	1.414	1.391	1.409	1.413	1.424	1.407	1.404	1.408	1.403	1.414	1.39	1.411	1.402	1.405	1.399	1.39	1.421	1.408	1.418	1.425	1.401	1.387	1.43	1.412	1.406	1.404	1.416	1.421	1.437	1.405	1.408	1.414	1.427	1.426	1.41	1.416	1.45	1.418	1.416	1.43	1.415	1.429	1.408	1.433	1.433	1.425	1.425
0	NaN	NaN	NaN	NaN	NaN	NaN	NaN	NaN	NaN	NaN	NaN	NaN	NaN	NaN	NaN	NaN	NaN	NaN	NaN	NaN	NaN	NaN	NaN	NaN	NaN	NaN	NaN	NaN	NaN	NaN	NaN	NaN	NaN	NaN	NaN	NaN	NaN	NaN	NaN	NaN	NaN	NaN	NaN	NaN	NaN	NaN	NaN	NaN	NaN
568	1.412	1.402	1.416	1.395	1.397	1.391	1.403	1.404	1.4	1.411	1.388	1.403	1.397	1.399	1.396	1.399	1.389	1.379	1.404	1.4	1.398	1.417	1.399	1.382	1.422	1.406	1.402	1.394	1.412	1.406	1.434	1.4	1.392	1.4	1.434	1.423	1.407	1.407	1.441	1.414	1.414	1.432	1.411	1.424	1.415	1.428	1.446	1.436	1.443
569	1.504	1.498	1.509	1.46	1.484	1.46	1.499	1.489	1.482	1.501	1.509	1.475	1.49	1.49	1.487	1.502	1.508	1.496	1.521	1.536	1.52	1.542	1.518	1.498	1.538	1.539	1.547	1.538	1.545	1.575	1.586	1.563	1.568	1.566	1.615	1.609	1.588	1.587	1.652	1.618	1.628	1.624	1.634	1.64	1.658	1.656	1.692	1.667	1.678
0	1.418	1.394	1.409	1.395	1.401	1.405	1.413	1.4	1.39	1.404	1.383	1.4	1.394	1.417	1.401	1.399	1.402	1.385	1.401	1.405	1.408	1.411	1.386	1.375	1.414	1.402	1.399	1.394	1.4	1.402	1.442	1.4	1.403	1.401	1.434	1.425	1.425	1.421	1.455	1.413	1.427	1.431	1.432	1.448	1.446	1.45	1.455	1.463	1.454
570	1.504	1.503	1.511	1.47	1.477	1.456	1.503	1.46	1.505	1.511	1.517	1.469	1.477	1.486	1.482	1.482	1.496	1.507	1.507	1.53	1.511	1.538	1.514	1.482	1.51	1.523	1.532	1.508	1.533	1.554	1.579	1.56	1.552	1.571	1.587	1.574	1.568	1.583	1.627	1.583	1.603	1.59	1.618	1.622	1.658	1.623	1.663	1.635	1.659
571	1.406	1.402	1.412	1.391	1.374	1.393	1.403	1.39	1.385	1.411	1.393	1.378	1.394	1.401	1.392	1.405	1.393	1.395	1.416	1.427	1.429	1.442	1.433	1.416	1.461	1.447	1.452	1.464	1.467	1.485	1.513	1.488	1.498	1.507	1.549	1.56	1.558	1.561	1.611	1.585	1.611	1.628	1.63	1.669	1.694	1.772	1.856	1.937	2.04
572	1.42	1.401	1.407	1.393	1.413	1.409	1.439	1.417	1.408	1.414	1.38	1.407	1.398	1.43	1.408	1.406	1.4	1.387	1.407	1.412	1.413	1.421	1.388	1.379	1.429	1.402	1.394	1.403	1.405	1.406	1.44	1.405	1.405	1.404	1.426	1.427	1.411	1.407	1.441	1.385	1.417	1.408	1.412	1.418	1.404	1.425	1.416	1.424	1.413
573	1.4	1.399	1.409	1.381	1.395	1.402	1.402	1.404	1.388	1.414	1.393	1.394	1.392	1.399	1.379	1.387	1.382	1.38	1.401	1.394	1.403	1.416	1.407	1.384	1.419	1.405	1.404	1.406	1.415	1.417	1.425	1.401	1.403	1.413	1.457	1.447	1.427	1.428	1.466	1.443	1.446	1.456	1.444	1.461	1.447	1.467	1.484	1.471	1.484
574	1.45	1.408	1.422	1.423	1.428	1.415	1.429	1.411	1.416	1.419	1.402	1.393	1.414	1.43	1.433	1.411	1.426	1.413	1.425	1.43	1.433	1.453	1.435	1.414	1.48	1.448	1.456	1.456	1.455	1.479	1.502	1.46	1.469	1.479	1.505	1.508	1.501	1.499	1.522	1.507	1.518	1.536	1.53	1.537	1.546	1.567	1.554	1.562	1.546
575	1.44	1.405	1.442	1.414	1.433	1.429	1.434	1.428	1.412	1.422	1.393	1.396	1.403	1.433	1.428	1.413	1.414	1.408	1.423	1.429	1.418	1.434	1.417	1.391	1.439	1.414	1.425	1.424	1.429	1.435	1.472	1.423	1.421	1.439	1.448	1.457	1.458	1.466	1.476	1.447	1.452	1.476	1.458	1.475	1.463	1.495	1.503	1.503	1.489
576	1.451	1.433	1.449	1.425	1.45	1.446	1.454	1.448	1.436	1.446	1.408	1.455	1.426	1.46	1.438	1.431	1.438	1.42	1.434	1.452	1.465	1.45	1.431	1.424	1.466	1.439	1.446	1.446	1.456	1.458	1.494	1.45	1.465	1.458	1.487	1.483	1.479	1.476	1.517	1.476	1.494	1.487	1.501	1.514	1.515	1.517	1.533	1.53	1.529
0	1.462	1.415	1.451	1.42	1.418	1.429	1.444	1.422	1.426	1.442	1.415	1.397	1.42	1.431	1.427	1.419	1.407	1.405	1.425	1.434	1.427	1.451	1.426	1.397	1.455	1.432	1.432	1.416	1.427	1.435	1.467	1.434	1.44	1.447	1.458	1.46	1.451	1.452	1.479	1.446	1.458	1.475	1.464	1.473	1.483	1.502	1.513	1.501	1.501
577	1.421	1.438	1.393	1.305	1.426	1.261	1.447	1.355	1.358	1.374	1.38	1.327	1.384	1.37	1.37	1.392	1.371	1.35	1.399	1.386	1.39	1.356	1.393	1.329	1.373	1.389	1.361	1.377	1.357	1.381	1.418	1.387	1.406	1.418	1.408	1.437	1.415	1.398	1.426	1.403	1.408	1.426	1.411	1.426	1.439	1.473	1.428	1.457	1.463
578	1.453	1.419	1.422	1.421	1.431	1.418	1.441	1.417	1.415	1.425	1.425	1.4	1.408	1.436	1.42	1.401	1.411	1.405	1.428	1.421	1.423	1.429	1.401	1.395	1.434	1.415	1.428	1.417	1.424	1.415	1.448	1.411	1.409	1.424	1.451	1.445	1.431	1.439	1.471	1.425	1.444	1.443	1.444	1.452	1.45	1.46	1.464	1.463	1.46
579	1.444	1.433	1.434	1.42	1.432	1.43	1.447	1.437	1.413	1.446	1.412	1.431	1.416	1.435	1.427	1.432	1.431	1.413	1.439	1.429	1.444	1.437	1.421	1.409	1.444	1.433	1.436	1.436	1.451	1.44	1.48	1.438	1.442	1.433	1.465	1.458	1.447	1.447	1.485	1.443	1.453	1.458	1.462	1.475	1.478	1.48	1.487	1.488	1.479
580	1.434	1.428	1.425	1.405	1.416	1.417	1.432	1.42	1.431	1.421	1.429	1.423	1.408	1.397	1.405	1.406	1.406	1.423	1.428	1.425	1.417	1.45	1.418	1.384	1.421	1.42	1.428	1.381	1.423	1.433	1.451	1.417	1.413	1.425	1.448	1.453	1.424	1.42	1.454	1.417	1.423	1.431	1.424	1.438	1.44	1.433	1.444	1.427	1.422
581	1.459	1.433	1.446	1.442	1.427	1.412	1.449	1.429	1.414	1.444	1.408	1.421	1.426	1.447	1.433	1.423	1.407	1.403	1.418	1.428	1.432	1.431	1.403	1.399	1.446	1.412	1.42	1.42	1.424	1.426	1.452	1.428	1.421	1.417	1.44	1.431	1.418	1.437	1.449	1.402	1.429	1.431	1.428	1.43	1.431	1.448	1.443	1.443	1.427
582	1.458	1.417	1.449	1.429	1.42	1.419	1.432	1.43	1.417	1.436	1.414	1.405	1.426	1.437	1.429	1.407	1.418	1.394	1.43	1.441	1.427	1.439	1.424	1.418	1.457	1.426	1.444	1.429	1.445	1.466	1.488	1.46	1.463	1.467	1.488	1.493	1.484	1.486	1.527	1.495	1.502	1.52	1.504	1.523	1.528	1.553	1.553	1.573	1.557
583	1.429	1.427	1.427	1.4	1.418	1.402	1.423	1.401	1.407	1.412	1.408	1.405	1.404	1.405	1.415	1.4	1.394	1.399	1.408	1.413	1.41	1.426	1.393	1.381	1.423	1.408	1.406	1.393	1.403	1.414	1.442	1.408	1.402	1.408	1.442	1.421	1.41	1.403	1.44	1.41	1.407	1.414	1.413	1.424	1.413	1.423	1.44	1.425	1.415
584	1.459	1.419	1.439	1.425	1.421	1.422	1.438	1.42	1.407	1.444	1.417	1.428	1.417	1.427	1.434	1.424	1.42	1.413	1.447	1.443	1.438	1.459	1.425	1.417	1.463	1.446	1.448	1.443	1.453	1.466	1.489	1.46	1.47	1.483	1.503	1.517	1.516	1.515	1.568	1.553	1.566	1.583	1.6	1.63	1.64	1.681	1.689	1.732	1.806
585	1.467	1.419	1.433	1.428	1.407	1.402	1.435	1.417	1.412	1.431	1.399	1.414	1.422	1.432	1.424	1.418	1.424	1.394	1.425	1.43	1.416	1.451	1.412	1.4	1.441	1.422	1.431	1.405	1.44	1.441	1.455	1.426	1.436	1.45	1.465	1.458	1.451	1.462	1.487	1.459	1.462	1.475	1.467	1.473	1.479	1.51	1.511	1.515	1.502
586	1.405	1.392	1.389	1.341	1.378	1.348	1.394	1.378	1.377	1.369	1.385	1.367	1.371	1.388	1.378	1.378	1.37	1.375	1.38	1.394	1.382	1.396	1.372	1.35	1.389	1.385	1.369	1.366	1.379	1.381	1.406	1.377	1.387	1.388	1.404	1.406	1.385	1.382	1.419	1.383	1.397	1.4	1.4	1.404	1.401	1.401	1.409	1.408	1.396
0	1.412	1.403	1.397	1.293	1.378	1.287	1.405	1.383	1.362	1.384	1.388	1.374	1.38	1.406	1.387	1.391	1.361	1.362	1.404	1.395	1.389	1.391	1.388	1.34	1.389	1.407	1.365	1.396	1.396	1.38	1.419	1.375	1.4	1.394	1.415	1.417	1.395	1.409	1.434	1.4	1.412	1.414	1.41	1.417	1.41	1.41	1.42	1.422	1.416
587	1.487	1.442	1.463	1.431	1.439	1.448	1.446	1.462	1.447	1.457	1.435	1.457	1.445	1.44	1.46	1.449	1.443	1.439	1.464	1.459	1.47	1.5	1.445	1.461	1.494	1.492	1.492	1.479	1.487	1.501	1.527	1.48	1.506	1.514	1.54	1.551	1.531	1.537	1.594	1.544	1.55	1.587	1.576	1.601	1.585	1.62	1.597	1.615	1.622
0	1.448	1.427	1.45	1.42	1.44	1.427	1.45	1.45	1.421	1.431	1.411	1.422	1.398	1.428	1.436	1.424	1.411	1.411	1.435	1.416	1.427	1.439	1.408	1.416	1.451	1.418	1.413	1.412	1.428	1.431	1.452	1.42	1.414	1.414	1.442	1.425	1.424	1.428	1.457	1.409	1.421	1.424	1.44	1.421	1.432	1.449	1.44	1.434	1.427
588	1.449	1.416	1.438	1.425	1.429	1.409	1.449	1.423	1.405	1.423	1.408	1.392	1.409	1.421	1.429	1.417	1.402	1.398	1.427	1.418	1.423	1.452	1.421	1.404	1.447	1.421	1.43	1.419	1.431	1.443	1.458	1.431	1.427	1.446	1.482	1.456	1.45	1.475	1.498	1.459	1.465	1.492	1.477	1.491	1.492	1.523	1.515	1.522	1.52
589	1.407	1.399	1.393	1.345	1.396	1.339	1.397	1.382	1.376	1.371	1.387	1.377	1.376	1.39	1.379	1.375	1.369	1.367	1.392	1.396	1.376	1.378	1.376	1.349	1.384	1.38	1.367	1.37	1.383	1.381	1.398	1.364	1.38	1.367	1.401	1.393	1.38	1.375	1.41	1.376	1.381	1.383	1.389	1.402	1.387	1.393	1.394	1.395	1.38
590	1.498	1.485	1.495	1.477	1.486	1.49	1.507	1.485	1.502	1.51	1.504	1.539	1.546	1.596	1.628	1.665	1.713	1.736	1.753	1.766	1.744	1.753	1.737	1.713	1.754	1.73	1.719	1.705	1.731	1.708	1.748	1.725	1.725	1.724	1.752	1.759	1.739	1.72	1.774	1.747	1.739	1.742	1.751	1.753	1.727	1.753	1.762	1.774	1.746
591	1.478	1.465	1.501	1.442	1.461	1.462	1.451	1.459	1.463	1.477	1.448	1.47	1.446	1.456	1.454	1.473	1.478	1.449	1.472	1.477	1.493	1.497	1.469	1.481	1.497	1.502	1.483	1.485	1.506	1.503	1.51	1.498	1.487	1.5	1.532	1.546	1.512	1.518	1.565	1.521	1.543	1.544	1.552	1.572	1.544	1.572	1.564	1.595	1.563
0	1.456	1.434	1.457	1.439	1.437	1.438	1.445	1.441	1.444	1.425	1.413	1.419	1.422	1.442	1.424	1.43	1.427	1.423	1.433	1.443	1.437	1.439	1.433	1.411	1.434	1.428	1.432	1.431	1.425	1.434	1.455	1.429	1.42	1.425	1.451	1.451	1.431	1.438	1.466	1.434	1.447	1.434	1.443	1.449	1.432	1.446	1.464	1.465	1.444
592	1.437	1.417	1.389	1.274	1.368	1.276	1.393	1.395	1.383	1.37	1.393	1.385	1.381	1.406	1.394	1.384	1.367	1.372	1.402	1.411	1.39	1.388	1.388	1.347	1.39	1.41	1.368	1.393	1.407	1.395	1.4	1.371	1.399	1.387	1.426	1.419	1.398	1.402	1.434	1.395	1.408	1.416	1.401	1.421	1.41	1.422	1.411	1.419	1.416
[truncated: 184 more columns]
