# Supplementary material for: Fractional killing arises from cell-to-cell variability in overcoming a caspase activity threshold
Source: Mol Syst Biol. 2015 May 7;11(5):803. doi: 10.15252/msb.20145584 (PMC4461398; doi:10.15252/msb.20145584)
Supplement: Supplementary file 3 [file msb0011-0803-sd3.zip › All_data/123_Apomab+anti-Fc (25 nM) + Bortezomib (100 nM)_4/C8_activity.tsv]

Cell #	T=5min	T=10min	T=15min	T=20min	T=25min	T=30min	T=35min	T=40min	T=45min	T=50min	T=55min	T=60min	T=65min	T=70min	T=75min	T=80min	T=85min	T=90min	T=95min	T=100min	T=105min	T=110min	T=115min	T=120min	T=125min	T=130min	T=135min	T=140min	T=145min	T=150min	T=155min	T=160min	T=165min	T=170min	T=175min	T=180min	T=185min	T=190min	T=195min	T=200min	T=205min	T=210min	T=215min	T=220min	T=225min	T=230min	T=235min	T=240min	T=245min
1	-1.016e-20	4.889e-05	0.0001002	0.0001498	0.0001973	0.000244	0.0002929	0.000343	0.000384	0.00041	0.0004203	0.00042	0.0004066	0.0003786	0.000339	0.0002893	0.0002336	0.0001735	0.0001116	5.708e-05	1.46e-05	-1.292e-05	-2.959e-05	-3.348e-05	-2.364e-05	-2.372e-06	2.81e-05	6.285e-05	0.0001024	0.0001451	0.000186	0.000223	0.0002525	0.0002772	0.0002951	0.0003063	0.0003125	0.0003157	0.0003189	0.0003212	0.0003225	0.0003264	0.0003352	0.0003511	0.0003729	0.0004023	0.0004388	0.0004811	0.0005289
2	0	-6.352e-05	-0.0001178	-0.0001621	-0.0001954	-0.0002188	-0.0002324	-0.000237	-0.0002328	-0.00022	-0.0001995	-0.0001718	-0.0001402	-0.0001096	-8.038e-05	-5.272e-05	-2.49e-05	2.416e-06	3.023e-05	5.892e-05	8.845e-05	0.0001197	0.000152	0.0001834	0.0002135	0.0002412	0.0002662	0.0002857	0.0002998	0.000308	0.0003097	0.0003057	0.000296	0.0002817	0.0002628	0.0002401	0.0002152	0.0001881	0.0001635	0.0001449	0.0001345	0.0001334	0.000142	0.0001587	0.0001851	0.0002233	0.0002722	0.0003314	0.0004014
3	6.776e-21	-6.39e-05	-0.0001181	-0.0001625	-0.0001969	-0.0002214	-0.0002374	-0.0002456	-0.0002462	-0.0002389	-0.0002238	-0.0002011	-0.0001759	-0.0001532	-0.0001326	-0.0001147	-9.885e-05	-8.44e-05	-7e-05	-5.519e-05	-4.081e-05	-2.712e-05	-1.5e-05	-4.95e-06	2.94e-06	8.372e-06	1.156e-05	1.157e-05	8.281e-06	8.601e-07	-1.097e-05	-2.697e-05	-4.54e-05	-6.465e-05	-8.3e-05	-9.958e-05	-0.000114	-0.0001266	-0.0001359	-0.0001412	-0.0001404	-0.0001307	-0.0001107	-8.36e-05	-4.84e-05	-7.065e-06	3.91e-05	9.026e-05	0.0001466
4	6.776e-21	4.319e-05	8.47e-05	0.0001146	0.0001312	0.0001345	0.0001268	0.0001077	7.805e-05	4.036e-05	-3.723e-06	-4.784e-05	-9.01e-05	-0.0001288	-0.0001581	-0.0001766	-0.000183	-0.0001804	-0.0001676	-0.0001451	-0.0001158	-8.015e-05	-4.127e-05	-6.674e-07	4.012e-05	7.999e-05	0.0001176	0.0001496	0.0001774	0.0001994	0.0002143	0.0002221	0.0002218	0.0002157	0.0002044	0.0001899	0.0001732	0.0001557	0.0001395	0.0001258	0.0001147	0.0001089	0.0001096	0.0001183	0.000134	0.0001568	0.0001846	0.0002173	0.0002538
5	5.421e-20	-0.0001976	-0.0003644	-0.0004986	-0.0005996	-0.0006668	-0.0007033	-0.0007105	-0.0006892	-0.000641	-0.0005675	-0.0004704	-0.0003648	-0.0002667	-0.0001775	-9.617e-05	-2.143e-05	4.954e-05	0.0001186	0.0001888	0.00026	0.0003317	0.0004042	0.0004766	0.0005495	0.0006226	0.0006945	0.0007616	0.0008208	0.0008698	0.0009054	0.0009277	0.0009442	0.000954	0.000957	0.0009521	0.0009399	0.0009201	0.0009016	0.0008974	0.0009158	0.0009586	0.001027	0.00111	0.001213	0.00134	0.001495	0.001679	0.001899
6	8.47e-22	-1.041e-05	-1.525e-05	-1.726e-05	-1.832e-05	-1.86e-05	-2.063e-05	-2.545e-05	-3.191e-05	-4.041e-05	-5.065e-05	-6.169e-05	-7.654e-05	-9.776e-05	-0.0001213	-0.0001444	-0.0001659	-0.0001843	-0.0001973	-0.0002049	-0.0002069	-0.0002023	-0.0001915	-0.0001746	-0.000152	-0.0001272	-0.0001028	-7.967e-05	-5.75e-05	-3.755e-05	-2.07e-05	-6.988e-06	9.838e-07	4.45e-06	4.203e-06	6.883e-07	-4.204e-06	-8.715e-06	-1.289e-05	-1.517e-05	-1.583e-05	-1.445e-05	-1.023e-05	-4.561e-07	1.365e-05	3.054e-05	4.999e-05	7.149e-05	9.409e-05
7	-3.388e-21	3.675e-05	7.073e-05	0.0001002	0.0001237	0.0001392	0.0001468	0.0001399	0.0001204	9.295e-05	5.963e-05	2.329e-05	-1.233e-05	-4.433e-05	-7.127e-05	-9.202e-05	-0.0001059	-0.0001153	-0.0001125	-9.886e-05	-7.771e-05	-4.999e-05	-1.772e-05	1.658e-05	4.959e-05	7.965e-05	0.0001056	0.0001263	0.0001435	0.0001554	0.0001615	0.0001613	0.0001551	0.0001442	0.0001288	0.0001121	9.437e-05	7.648e-05	5.988e-05	4.567e-05	3.404e-05	2.813e-05	3.022e-05	3.965e-05	5.48e-05	7.659e-05	0.0001025	0.000133	0.0001677
8	0	0.0001152	0.0002288	0.0003398	0.0004472	0.0005491	0.000632	0.000689	0.0007258	0.0007427	0.0007412	0.0007202	0.0006791	0.0006195	0.0005439	0.0004526	0.0003474	0.0002377	0.0001357	4.109e-05	-4.451e-05	-0.0001204	-0.0001871	-0.0002386	-0.0002705	-0.0002849	-0.0002809	-0.0002537	-0.0002069	-0.0001453	-6.391e-05	3.383e-05	0.0001458	0.0002779	0.0004204	0.0005648	0.0007122	0.0008618	0.001003	0.001138	0.001262	0.001367	0.001458	0.001536	0.001593	0.001636	0.001666	0.001683	0.001686
9	3.388e-20	0.0001318	0.0002622	0.0003912	0.0005161	0.0006371	0.0007415	0.0008192	0.0008736	0.0009019	0.0009071	0.0008887	0.0008437	0.0007729	0.0006772	0.0005589	0.0004171	0.0002616	0.0001133	-2.911e-05	-0.0001633	-0.0002896	-0.0004124	-0.0005197	-0.0006007	-0.0006556	-0.0006844	-0.0006739	-0.0006263	-0.000552	-0.0004382	-0.0002849	-9.312e-05	0.0001533	0.0004361	0.0007345	0.001048	0.001374	0.001689	0.001994	0.002278	0.002523	0.002726	0.002885	0.002979	0.003017	0.003012	0.002962	0.002871
10	1.016e-20	3.966e-05	7.977e-05	0.0001186	0.0001554	0.0001907	0.0002238	0.0002532	0.0002753	0.0002865	0.0002885	0.0002857	0.0002779	0.0002648	0.0002469	0.0002247	0.0002027	0.0001819	0.0001653	0.000158	0.0001629	0.0001811	0.0002086	0.0002461	0.0002939	0.0003509	0.0004151	0.0004816	0.0005519	0.000625	0.0006974	0.0007678	0.0008329	0.000895	0.0009527	0.001007	0.001059	0.001112	0.001168	0.001226	0.001287	0.001352	0.001422	0.001501	0.001589	0.001685	0.001789	0.001899	0.002012
11	-1.016e-20	-4.627e-05	-8.092e-05	-0.0001035	-0.0001153	-0.0001182	-0.0001135	-0.0001053	-9.454e-05	-7.963e-05	-6.021e-05	-3.548e-05	-1.083e-05	6.584e-06	1.497e-05	1.567e-05	1.035e-05	1.332e-06	-3.525e-06	-3.315e-06	3.566e-07	8.893e-06	2.04e-05	3.633e-05	6.06e-05	9.485e-05	0.0001388	0.0001946	0.0002611	0.0003349	0.0004176	0.0005102	0.0006103	0.000723	0.0008448	0.0009698	0.001096	0.001223	0.001343	0.001457	0.001562	0.001654	0.001732	0.001797	0.001844	0.001872	0.001886	0.001886	0.001875
12	1.355e-20	-0.0001227	-0.000219	-0.0002893	-0.0003364	-0.0003621	-0.0003697	-0.0003622	-0.0003402	-0.0003045	-0.0002553	-0.0001954	-0.0001396	-0.0001013	-7.92e-05	-7.013e-05	-7.198e-05	-8.139e-05	-9.254e-05	-0.0001043	-0.0001158	-0.0001262	-0.0001332	-0.0001355	-0.0001315	-0.0001217	-0.000107	-8.623e-05	-6.044e-05	-3.252e-05	-1.613e-06	3.222e-05	6.92e-05	0.0001108	0.0001569	0.0002055	0.0002573	0.0003115	0.0003657	0.0004207	0.0004754	0.0005287	0.0005824	0.0006365	0.0006878	0.0007367	0.0007839	0.0008292	0.0008745
13	0	1.612e-05	3.219e-05	4.79e-05	6.291e-05	7.69e-05	9.076e-05	0.0001034	0.0001121	0.0001169	0.0001188	0.000118	0.0001146	0.0001089	0.0001023	9.473e-05	8.787e-05	8.198e-05	7.887e-05	8.063e-05	8.683e-05	9.709e-05	0.0001107	0.0001275	0.000147	0.0001669	0.0001865	0.0002039	0.0002197	0.0002337	0.0002447	0.0002527	0.0002571	0.0002594	0.0002593	0.0002576	0.0002566	0.0002572	0.0002609	0.0002673	0.0002752	0.0002859	0.0003009	0.000321	0.0003451	0.0003739	0.0004067	0.0004415	0.0004783
14	1.355e-20	-6.879e-05	-0.0001243	-0.0001668	-0.0001962	-0.0002147	-0.000223	-0.0002233	-0.0002161	-0.0001997	-0.0001754	-0.0001442	-0.0001129	-8.853e-05	-7.026e-05	-5.762e-05	-4.752e-05	-3.899e-05	-2.852e-05	-1.536e-05	-1.99e-06	1.241e-05	2.828e-05	4.559e-05	6.429e-05	8.385e-05	0.000104	0.0001212	0.0001354	0.0001453	0.0001506	0.0001534	0.0001531	0.0001508	0.0001469	0.0001421	0.0001375	0.0001334	0.0001325	0.0001347	0.0001393	0.000147	0.0001577	0.0001717	0.0001883	0.0002078	0.0002289	0.0002507	0.0002737
15	2.033e-20	-7.565e-05	-0.0001331	-0.000176	-0.0002018	-0.0002126	-0.0002102	-0.0001963	-0.0001755	-0.0001506	-0.0001239	-9.174e-05	-6.376e-05	-4.759e-05	-4.122e-05	-4.595e-05	-5.736e-05	-7.246e-05	-8.895e-05	-9.963e-05	-0.0001012	-9.243e-05	-7.629e-05	-5.337e-05	-2.652e-05	3.288e-06	3.577e-05	6.876e-05	0.0001024	0.0001361	0.0001645	0.0001855	0.0001985	0.0002061	0.0002089	0.000209	0.0002084	0.0002085	0.0002107	0.0002141	0.0002182	0.0002258	0.0002394	0.0002585	0.0002821	0.0003107	0.0003443	0.0003809	0.0004194
16	-2.033e-20	-9.298e-05	-0.0001651	-0.0002159	-0.0002472	-0.000259	-0.000253	-0.000232	-0.0001962	-0.0001477	-8.641e-05	-1.172e-05	6.771e-05	0.0001394	0.000202	0.0002577	0.0003086	0.0003568	0.0004068	0.000459	0.0005128	0.0005696	0.0006288	0.0006889	0.0007506	0.0008136	0.0008754	0.0009347	0.0009907	0.001042	0.001087	0.001128	0.001164	0.001196	0.001224	0.00125	0.001275	0.001302	0.00133	0.001361	0.001394	0.00143	0.00147	0.001513	0.001558	0.001606	0.001655	0.001703	0.001749
17	-1.355e-20	-0.0001336	-0.0002394	-0.0003196	-0.0003746	-0.0004048	-0.0004117	-0.0003985	-0.0003665	-0.0003199	-0.0002591	-0.000183	-0.0001046	-3.772e-05	1.939e-05	6.597e-05	0.0001054	0.0001394	0.0001736	0.0002088	0.0002457	0.0002865	0.0003304	0.0003761	0.0004226	0.0004687	0.0005129	0.000553	0.0005887	0.0006171	0.0006387	0.0006555	0.0006659	0.0006713	0.000673	0.0006717	0.0006695	0.0006687	0.0006715	0.000678	0.0006876	0.000701	0.0007185	0.0007398	0.0007637	0.0007896	0.000816	0.0008413	0.0008652
18	1.084e-19	-0.0006016	-0.001089	-0.001466	-0.001732	-0.001896	-0.001965	-0.001947	-0.001846	-0.001666	-0.00142	-0.001118	-0.0008173	-0.0005735	-0.0003813	-0.0002396	-0.0001378	-6.847e-05	-1.972e-05	1.296e-05	3.566e-05	5.931e-05	9.179e-05	0.0001311	0.000176	0.0002257	0.0002812	0.0003385	0.0003946	0.0004448	0.000486	0.0005183	0.0005401	0.0005526	0.0005569	0.0005539	0.0005465	0.000535	0.0005207	0.0005063	0.0004947	0.0004903	0.0004925	0.0005004	0.0005135	0.0005319	0.0005536	0.0005754	0.0005992
19	0	-0.0001093	-0.000197	-0.0002635	-0.00031	-0.0003405	-0.0003554	-0.000358	-0.0003491	-0.0003263	-0.0002909	-0.0002437	-0.0001965	-0.0001598	-0.0001335	-0.0001153	-0.0001016	-9.055e-05	-7.63e-05	-5.849e-05	-3.917e-05	-1.69e-05	7.562e-06	3.484e-05	6.494e-05	9.771e-05	0.0001323	0.0001669	0.0001995	0.0002272	0.0002499	0.0002685	0.0002824	0.0002935	0.0003022	0.00031	0.0003175	0.000326	0.0003357	0.0003479	0.0003621	0.0003799	0.0004023	0.0004292	0.0004597	0.0004932	0.0005272	0.0005612	0.0005943
20	-6.776e-21	-9.403e-05	-0.0001699	-0.0002284	-0.0002697	-0.0002951	-0.0003062	-0.000305	-0.0002912	-0.0002655	-0.0002291	-0.0001824	-0.0001356	-9.721e-05	-6.585e-05	-4.027e-05	-1.918e-05	-1.494e-06	1.525e-05	3.109e-05	4.655e-05	6.285e-05	8.019e-05	9.907e-05	0.0001185	0.0001366	0.0001526	0.0001666	0.0001794	0.0001904	0.0001994	0.0002066	0.0002114	0.0002148	0.0002176	0.0002212	0.000227	0.0002352	0.0002452	0.0002567	0.0002693	0.0002844	0.0003025	0.0003239	0.000348	0.0003742	0.000401	0.0004275	0.0004542
21	-5.082e-21	-2.863e-05	-5.281e-05	-7.225e-05	-8.611e-05	-9.479e-05	-0.0001007	-0.0001042	-0.000104	-0.0001018	-9.798e-05	-9.216e-05	-8.602e-05	-8.199e-05	-8.036e-05	-8.196e-05	-8.47e-05	-8.707e-05	-8.842e-05	-8.88e-05	-8.581e-05	-7.841e-05	-6.761e-05	-5.466e-05	-4.016e-05	-2.456e-05	-7.975e-06	8.582e-06	2.487e-05	4.097e-05	5.655e-05	6.866e-05	7.518e-05	7.734e-05	7.622e-05	7.338e-05	6.982e-05	6.553e-05	6.041e-05	5.492e-05	4.785e-05	3.999e-05	3.399e-05	3.154e-05	3.292e-05	3.799e-05	4.532e-05	5.397e-05	6.445e-05
22	0	-4.654e-05	-8.324e-05	-0.0001115	-0.000132	-0.0001461	-0.0001537	-0.0001571	-0.0001565	-0.0001509	-0.0001409	-0.000125	-0.0001086	-9.693e-05	-8.891e-05	-8.36e-05	-7.951e-05	-7.664e-05	-7.111e-05	-6.258e-05	-5.204e-05	-3.861e-05	-2.494e-05	-1.067e-05	4.531e-06	2.01e-05	3.56e-05	5.049e-05	6.453e-05	7.574e-05	8.319e-05	8.696e-05	8.646e-05	8.425e-05	8.077e-05	7.609e-05	7.14e-05	6.702e-05	6.343e-05	6.108e-05	5.977e-05	6.152e-05	6.76e-05	7.79e-05	9.178e-05	0.000109	0.0001289	0.0001504	0.0001731
23	-3.388e-21	2.585e-05	6.093e-05	0.000101	0.0001467	0.0002013	0.0002657	0.0003387	0.00042	0.0005053	0.0005895	0.0006741	0.0007544	0.0008256	0.0008917	0.0009534	0.00101	0.001058	0.001103	0.001145	0.001186	0.001229	0.001273	0.001317	0.00136	0.0014	0.001438	0.001474	0.001508	0.001538	0.00156	0.001577	0.001589	0.001602	0.001619	0.001644	0.001683	0.001737	0.001811	0.001914	0.002049	0.002224	0.00244	0.002694	0.002984	0.003304	0.003644	NaN	NaN
24	8.47e-22	-8.839e-06	-1.752e-05	-2.537e-05	-3.094e-05	-3.369e-05	-3.31e-05	-3.073e-05	-2.765e-05	-2.414e-05	-2.164e-05	-1.933e-05	-1.597e-05	-1.214e-05	-8.061e-06	-5.327e-06	-4.182e-06	-5.97e-06	-7.671e-06	-8.071e-06	-7.82e-06	-5.199e-06	-2.423e-06	-1.07e-06	-1.184e-06	-3.735e-06	-7.559e-06	-1.27e-05	-1.714e-05	-2.271e-05	-3.002e-05	-3.825e-05	-4.873e-05	-5.909e-05	-6.875e-05	-7.672e-05	-8.19e-05	-8.474e-05	-8.511e-05	-8.409e-05	-8.152e-05	-7.671e-05	-6.949e-05	-5.946e-05	-4.79e-05	-3.467e-05	-2.142e-05	-8.599e-06	4.178e-06
25	8.47e-22	5.708e-06	1.13e-05	1.693e-05	2.238e-05	2.778e-05	3.293e-05	3.707e-05	3.991e-05	4.046e-05	3.949e-05	3.814e-05	3.804e-05	3.873e-05	3.863e-05	3.754e-05	3.667e-05	3.726e-05	4.089e-05	4.787e-05	5.975e-05	7.726e-05	9.931e-05	0.0001238	0.0001501	0.0001795	0.0002113	0.0002439	0.000276	0.0003063	0.0003341	0.000357	0.0003729	0.0003829	0.0003881	0.0003901	0.0003892	0.0003865	0.0003827	0.0003792	0.0003762	0.0003746	0.0003771	0.0003851	0.0003983	0.000417	0.0004396	0.0004649	0.0004922
26	3.388e-21	5.054e-05	0.0001031	0.0001595	0.0002204	0.0002872	0.000363	0.0004468	0.0005353	0.0006276	0.0007234	0.0008204	0.0009188	0.001016	0.001115	0.001214	0.001314	0.001414	0.001516	0.001621	0.001726	0.00183	0.001932	0.002028	0.002119	0.002202	0.002277	0.002344	0.002405	0.002461	0.002511	0.002562	0.002621	0.002694	0.002787	0.002905	0.003052	0.003225	0.003424	0.003645	0.003884	NaN	NaN	NaN	NaN	NaN	NaN	NaN	NaN
27	-4.235e-21	1.51e-05	3.021e-05	4.372e-05	5.683e-05	6.802e-05	7.786e-05	8.398e-05	8.458e-05	8.16e-05	7.449e-05	6.609e-05	5.695e-05	4.714e-05	3.748e-05	2.574e-05	1.41e-05	3.32e-06	-2.758e-06	-3.658e-06	-1.528e-06	4.365e-06	1.12e-05	1.762e-05	2.337e-05	2.784e-05	3.291e-05	3.66e-05	3.899e-05	3.878e-05	3.621e-05	3.197e-05	2.51e-05	1.758e-05	1.015e-05	2.982e-06	-3.244e-06	-9.65e-06	-1.501e-05	-1.971e-05	-2.47e-05	-2.947e-05	-3.307e-05	-3.498e-05	-3.564e-05	-3.417e-05	-3.078e-05	-2.601e-05	-1.937e-05
28	6.776e-21	8.142e-05	0.000163	0.0002445	0.0003205	0.000385	0.0004402	0.0004854	0.0005196	0.0005475	0.0005733	0.0005997	0.0006277	0.0006564	0.0006864	0.0007184	0.0007565	0.000798	0.0008444	0.0008974	0.0009547	0.001016	0.001076	0.001135	0.001194	0.001251	0.001308	0.001363	0.001418	0.001473	0.001525	0.001576	0.001627	0.001681	0.00174	0.001804	0.001879	0.001963	0.002061	0.002175	0.002308	0.002464	0.002646	0.002856	0.003092	0.003354	0.003641	0.003951	0.00428
29	-6.776e-21	-4.314e-05	-7.62e-05	-0.0001041	-0.0001206	-0.0001318	-0.000135	-0.000134	-0.0001266	-0.0001073	-8.237e-05	-4.785e-05	-7.815e-06	3.306e-05	7.746e-05	0.0001224	0.0001713	0.0002192	0.0002717	0.0003263	0.0003783	0.0004317	0.0004833	0.0005301	0.0005721	0.0006098	0.0006464	0.000681	0.0007193	0.0007589	0.0007988	0.0008429	0.0008884	0.0009369	0.0009895	0.001046	0.001103	0.001157	0.001208	0.001248	0.001277	0.001299	0.001312	0.001317	0.001319	0.00132	0.001321	0.001328	0.001344
30	6.776e-21	-4.657e-05	-8.19e-05	-0.0001108	-0.0001273	-0.0001348	-0.0001335	-0.0001272	-0.0001166	-9.986e-05	-7.85e-05	-4.844e-05	-1.378e-05	2.038e-05	5.736e-05	9.292e-05	0.0001277	0.000162	0.0002026	0.0002511	0.0003084	0.0003711	0.0004354	0.0004974	0.0005558	0.0006078	0.0006565	0.0007037	0.0007496	0.0007907	0.000823	0.0008451	0.0008605	0.0008725	0.0008823	0.0008926	0.000906	0.0009185	0.0009296	0.0009384	0.0009435	0.0009485	0.0009536	0.000955	0.0009529	0.0009517	0.0009465	0.0009362	0.0009237
31	5.082e-21	2.198e-05	4.318e-05	6.276e-05	8.119e-05	9.761e-05	0.0001141	0.0001284	0.0001374	0.0001432	0.0001462	0.0001488	0.0001529	0.0001585	0.0001661	0.0001739	0.0001829	0.0001919	0.0002044	0.0002225	0.0002439	0.0002695	0.0002969	0.000325	0.0003537	0.0003817	0.0004108	0.0004391	0.0004679	0.000495	0.0005198	0.0005433	0.0005644	0.0005848	0.0006043	0.000623	0.0006422	0.0006604	0.0006791	0.0006988	0.0007195	0.0007417	0.0007655	0.0007912	0.0008175	0.0008446	0.000872	0.0008998	0.0009289
32	0	9.81e-06	1.931e-05	2.817e-05	3.695e-05	4.543e-05	5.444e-05	6.281e-05	6.947e-05	7.522e-05	8.012e-05	8.626e-05	9.479e-05	0.0001056	0.0001182	0.0001309	0.0001443	0.0001579	0.0001735	0.000192	0.0002126	0.0002357	0.0002589	0.0002814	0.0003027	0.0003226	0.0003429	0.0003622	0.0003812	0.0003991	0.0004158	0.0004311	0.0004446	0.0004584	0.0004731	0.0004896	0.000509	0.00053	0.0005537	0.0005803	0.0006088	0.0006392	0.0006725	0.0007085	0.0007459	0.0007837	0.0008206	0.0008551	0.0008881
33	2.711e-20	-0.0001881	-0.0003353	-0.0004441	-0.0005139	-0.0005488	-0.0005472	-0.0005147	-0.0004583	-0.0003821	-0.0002855	-0.0001647	-3.964e-05	6.896e-05	0.0001599	0.0002282	0.0002784	0.0003107	0.0003341	0.0003538	0.0003735	0.0003942	0.0004122	0.0004271	0.0004391	0.0004502	0.000466	0.0004874	0.0005144	0.000543	0.0005706	0.000598	0.000624	0.0006501	0.0006742	0.0006978	0.0007209	0.0007384	0.0007495	0.0007561	0.0007582	0.0007591	0.0007586	0.0007569	0.0007577	0.000766	0.0007775	0.0007909	0.0008099
34	0	1.747e-05	3.547e-05	5.405e-05	7.416e-05	9.717e-05	0.000124	0.0001542	0.0001867	0.0002192	0.0002511	0.0002821	0.0003126	0.0003424	0.0003731	0.0004037	0.0004357	0.0004682	0.0005034	0.0005432	0.0005868	0.0006353	0.0006882	0.0007446	0.000804	0.0008633	0.0009239	0.000983	0.001041	0.001096	0.001146	0.001191	0.001232	0.00127	0.001305	0.001339	0.001373	0.001407	0.001442	0.001479	0.00152	0.001566	0.001617	0.001674	0.00174	0.001816	0.001905	0.00201	0.002138
35	5.082e-21	2.8e-05	5.522e-05	8.125e-05	0.000106	0.0001282	0.0001452	0.000153	0.0001547	0.0001533	0.0001509	0.0001492	0.0001497	0.000154	0.0001623	0.0001744	0.0001914	0.0002154	0.0002524	0.0003025	0.0003628	0.0004325	0.0005112	0.0005979	0.0006917	0.0007911	0.0008959	0.001005	0.001116	0.001227	0.001335	0.001441	0.001545	0.001645	0.001742	0.001835	0.001925	0.002013	0.002096	0.002178	0.002258	0.002339	0.002421	0.002504	0.00259	0.002681	0.002779	0.002887	0.00301
36	0	3.666e-05	7.287e-05	0.0001081	0.0001418	0.0001728	0.0002	0.0002179	0.0002287	0.0002355	0.0002402	0.0002428	0.000244	0.0002445	0.0002449	0.0002449	0.0002452	0.000246	0.0002542	0.0002681	0.0002863	0.0003078	0.0003346	0.0003652	0.0004	0.0004386	0.0004813	0.0005268	0.0005756	0.0006262	0.0006788	0.0007316	0.0007838	0.0008335	0.0008826	0.0009308	0.0009776	0.001024	0.001068	0.001112	0.001155	0.001196	0.00124	0.001288	0.00134	0.001393	0.001447	0.001504	0.001563
37	0	2.802e-05	5.685e-05	8.608e-05	0.0001134	0.0001387	0.0001612	0.0001803	0.0001968	0.0002107	0.0002233	0.0002347	0.0002445	0.000252	0.0002593	0.0002674	0.0002785	0.0002927	0.0003124	0.000339	0.0003756	0.0004277	0.000501	0.0006023	0.0007407	0.0009224	0.001157	0.001453	0.001818	0.002259	0.002776	0.003368	0.004023	0.004727	NaN	NaN	NaN	NaN	NaN	NaN	NaN	NaN	NaN	NaN	NaN	NaN	NaN	NaN	NaN
38	-3.388e-21	4.996e-05	9.748e-05	0.0001407	0.0001783	0.0002077	0.000233	0.0002495	0.000249	0.0002364	0.0002148	0.0001894	0.0001629	0.0001372	0.0001121	8.659e-05	6.263e-05	3.837e-05	1.945e-05	1.139e-05	1.136e-05	1.853e-05	2.838e-05	4.089e-05	5.434e-05	6.733e-05	8.027e-05	9.115e-05	0.0001015	0.0001105	0.0001154	0.0001164	0.0001125	0.0001072	9.946e-05	8.942e-05	7.99e-05	6.942e-05	5.881e-05	4.875e-05	3.927e-05	3.425e-05	3.459e-05	4.048e-05	4.953e-05	6.135e-05	7.702e-05	9.438e-05	0.0001165
39	-8.47e-22	1.01e-05	2.001e-05	2.939e-05	3.921e-05	4.932e-05	6.078e-05	7.21e-05	8.201e-05	9.11e-05	9.918e-05	0.0001074	0.0001162	0.0001261	0.0001376	0.0001483	0.0001589	0.0001684	0.0001801	0.000195	0.0002125	0.0002332	0.0002558	0.0002799	0.000305	0.00033	0.0003577	0.0003865	0.0004173	0.0004481	0.0004786	0.0005087	0.0005377	0.0005668	0.0005962	0.0006258	0.0006563	0.0006858	0.0007159	0.0007466	0.0007769	0.0008067	0.0008366	0.0008666	0.000896	0.000924	0.0009501	0.0009742	0.0009968
40	1.694e-20	-3.61e-05	-6.624e-05	-9.077e-05	-0.0001094	-0.0001185	-0.000119	-0.0001124	-9.846e-05	-7.905e-05	-5.477e-05	-2.499e-05	8.25e-06	4.254e-05	7.814e-05	0.0001153	0.0001511	0.0001865	0.0002251	0.0002671	0.0003135	0.0003652	0.0004213	0.0004806	0.0005428	0.0006083	0.0006777	0.0007523	0.0008316	0.0009133	0.0009979	0.001085	0.001173	0.001263	0.001355	0.00145	0.001547	0.001645	0.001744	0.001845	0.001947	0.00205	0.002157	0.002268	0.002388	0.002517	0.002659	0.002813	0.002981
41	0	1.098e-05	2.28e-05	3.69e-05	5.295e-05	7.174e-05	9.439e-05	0.0001199	0.0001479	0.0001792	0.0002171	0.000263	0.0003179	0.000382	0.0004533	0.0005322	0.0006196	0.0007163	0.0008261	0.0009498	0.001086	0.001234	0.00139	0.001553	0.001723	0.001901	0.00209	0.002286	0.00249	0.0027	0.002915	0.003135	0.003357	0.003584	0.003815	0.004047	0.004273	NaN	NaN	NaN	NaN	NaN	NaN	NaN	NaN	NaN	NaN	NaN	NaN
42	0	-4.522e-07	-4.202e-07	8.58e-07	4.842e-06	9.703e-06	1.593e-05	2.282e-05	3.004e-05	3.875e-05	4.79e-05	5.715e-05	6.581e-05	7.409e-05	8.198e-05	8.787e-05	9.381e-05	9.837e-05	0.0001036	0.0001105	0.0001181	0.0001274	0.0001376	0.0001485	0.0001599	0.0001708	0.0001828	0.0001941	0.000206	0.0002166	0.0002246	0.0002305	0.0002339	0.0002358	0.0002369	0.0002373	0.0002378	0.0002369	0.0002358	0.0002347	0.0002341	0.000235	0.000238	0.0002428	0.000249	0.0002562	0.0002644	0.0002739	0.0002861
43	5.082e-21	-2.296e-05	-4.086e-05	-5.33e-05	-5.999e-05	-6.107e-05	-5.82e-05	-5.304e-05	-4.572e-05	-3.601e-05	-2.408e-05	-9.269e-06	6.75e-06	2.084e-05	3.226e-05	4.093e-05	4.762e-05	5.372e-05	6.207e-05	7.354e-05	8.785e-05	0.0001056	0.0001247	0.0001434	0.0001623	0.0001811	0.0001994	0.0002163	0.0002316	0.0002441	0.0002533	0.0002589	0.0002596	0.000258	0.0002555	0.0002523	0.0002497	0.0002474	0.0002455	0.0002441	0.0002424	0.0002407	0.0002401	0.0002421	0.0002453	0.0002494	0.0002539	0.0002579	0.0002624
44	4.235e-22	5.43e-06	1.091e-05	1.694e-05	2.451e-05	3.338e-05	4.328e-05	5.393e-05	6.583e-05	7.94e-05	9.398e-05	0.0001099	0.0001292	0.0001504	0.0001729	0.0001955	0.0002201	0.0002475	0.000278	0.0003113	0.0003453	0.0003804	0.0004154	0.0004478	0.0004781	0.0005059	0.0005316	0.0005525	0.0005674	0.0005763	0.0005786	0.0005762	0.0005691	0.0005596	0.0005495	0.0005389	0.0005293	0.0005203	0.0005138	0.0005112	0.0005119	0.0005174	0.0005267	0.0005391	0.0005532	0.0005675	0.0005817	0.0005944	0.0006068
45	0	-5.881e-05	-0.0001081	-0.0001469	-0.000174	-0.0001894	-0.0001937	-0.0001888	-0.000176	-0.0001561	-0.0001311	-0.0001015	-7.212e-05	-4.748e-05	-2.723e-05	-1.281e-05	-2.112e-06	4.875e-06	1.14e-05	1.945e-05	2.902e-05	4.189e-05	5.752e-05	7.607e-05	9.765e-05	0.0001205	0.000146	0.0001715	0.0001981	0.0002243	0.0002488	0.0002722	0.0002938	0.0003147	0.0003342	0.0003519	0.0003689	0.000384	0.0003987	0.0004127	0.0004252	0.0004369	0.0004472	0.0004558	0.000462	0.000466	0.0004673	0.0004657	0.000463
46	-6.776e-21	-7.018e-05	-0.0001299	-0.0001781	-0.0002156	-0.0002428	-0.0002607	-0.0002709	-0.0002746	-0.000271	-0.0002596	-0.000241	-0.0002188	-0.0001991	-0.0001826	-0.0001689	-0.0001578	-0.0001468	-0.0001334	-0.0001169	-9.864e-05	-7.853e-05	-5.803e-05	-3.852e-05	-2e-05	-1.962e-06	1.577e-05	3.405e-05	5.099e-05	6.596e-05	7.962e-05	9.281e-05	0.0001055	0.0001197	0.000136	0.0001557	0.0001789	0.0002059	0.0002349	0.000268	0.0003041	0.0003421	0.0003827	0.0004254	0.0004696	0.0005148	0.0005591	0.0006016	0.0006415
47	-1.694e-21	-6.433e-06	-4.288e-06	8.117e-06	2.768e-05	5.053e-05	7.609e-05	0.0001039	0.0001338	0.0001678	0.0002042	0.0002418	0.0002765	0.0003032	0.0003209	0.0003336	0.0003446	0.0003549	0.0003661	0.0003797	0.0003954	0.0004167	0.0004419	0.0004708	0.0005047	0.0005437	0.0005861	0.0006306	0.0006776	0.0007259	0.0007723	0.0008168	0.0008571	0.0008959	0.000932	0.000965	0.000997	0.001028	0.001056	0.001081	0.001102	0.001123	0.001142	0.001161	0.001178	0.001196	0.001214	0.001228	0.00124
48	1.694e-21	4.866e-06	1.002e-05	1.486e-05	1.915e-05	2.245e-05	2.52e-05	2.616e-05	2.479e-05	2.239e-05	1.958e-05	1.781e-05	1.651e-05	1.572e-05	1.561e-05	1.65e-05	1.885e-05	2.219e-05	2.895e-05	3.946e-05	5.185e-05	6.601e-05	8.046e-05	9.546e-05	0.0001109	0.0001266	0.0001415	0.0001548	0.0001672	0.0001773	0.0001845	0.0001902	0.000194	0.0001973	0.0002002	0.0002027	0.0002047	0.0002072	0.000211	0.0002165	0.0002232	0.0002321	0.0002427	0.0002552	0.0002686	0.000283	0.0002983	0.0003153	0.0003337
49	0	2.342e-05	4.771e-05	7.311e-05	0.0001006	0.0001297	0.0001614	0.0001943	0.0002274	0.0002612	0.0002947	0.0003277	0.0003596	0.0003902	0.0004202	0.0004489	0.0004785	0.000509	0.0005424	0.0005793	0.0006178	0.0006593	0.0007028	0.0007478	0.000794	0.0008392	0.0008839	0.0009249	0.000962	0.000994	0.001019	0.00104	0.001054	0.001064	0.001069	0.001071	0.001072	0.001072	0.001073	0.001076	0.001082	0.001093	0.001108	0.001129	0.001155	0.001185	0.00122	0.001256	0.001296
50	-2.541e-21	-1.176e-05	-2.595e-05	-3.917e-05	-4.914e-05	-5.537e-05	-5.969e-05	-6.209e-05	-5.97e-05	-5.122e-05	-3.87e-05	-2.446e-05	-8.433e-06	1.06e-05	3.114e-05	5.192e-05	7.38e-05	9.653e-05	0.0001204	0.000144	0.0001638	0.0001816	0.0001978	0.0002132	0.0002287	0.0002441	0.0002602	0.0002739	0.0002855	0.0002951	0.0003021	0.0003093	0.0003157	0.0003223	0.0003294	0.0003358	0.0003427	0.0003483	0.0003559	0.0003662	0.0003781	0.0003933	0.0004107	0.00043	0.0004495	0.0004686	0.0004887	0.0005085	0.0005303
51	0	-1.45e-05	-1.941e-05	-1.054e-05	9.332e-06	3.255e-05	5.837e-05	8.607e-05	0.000115	0.0001487	0.0001877	0.0002281	0.0002651	0.0002942	0.0003108	0.0003169	0.0003189	0.0003178	0.0003153	0.0003135	0.0003118	0.0003095	0.000306	0.0003018	0.0002962	0.0002936	0.0002946	0.0002963	0.000299	0.0003023	0.0003037	0.0003027	0.0003006	0.0003007	0.0003003	0.0003013	0.0003036	0.0003048	0.0003057	0.0003062	0.0003044	0.0003026	0.0003025	0.0003038	0.0003064	0.0003143	0.0003251	0.0003344	0.0003452
52	-6.776e-21	-7.265e-05	-0.0001324	-0.0001798	-0.0002135	-0.0002338	-0.0002418	-0.0002388	-0.0002242	-0.0001982	-0.000164	-0.0001224	-7.962e-05	-4.203e-05	-8.906e-06	1.977e-05	4.43e-05	6.439e-05	8.202e-05	9.742e-05	0.0001095	0.0001203	0.0001303	0.0001394	0.0001472	0.0001534	0.0001585	0.0001621	0.0001653	0.0001672	0.0001678	0.0001685	0.0001687	0.0001695	0.0001706	0.0001725	0.0001755	0.0001792	0.0001847	0.0001925	0.0002021	0.0002139	0.0002278	0.000244	0.0002618	0.0002815	0.0003024	0.0003247	0.0003486
53	0	3.449e-06	8.632e-06	1.416e-05	2.081e-05	2.857e-05	3.74e-05	4.736e-05	5.879e-05	7.154e-05	8.4e-05	9.619e-05	0.0001072	0.0001163	0.0001254	0.0001337	0.0001418	0.0001495	0.0001564	0.0001617	0.0001657	0.00017	0.0001748	0.0001796	0.0001845	0.0001886	0.0001928	0.0001969	0.0002018	0.0002091	0.0002194	0.0002327	0.0002481	0.0002661	0.0002884	0.0003144	0.0003451	0.0003792	0.0004163	0.0004553	0.000494	0.0005322	0.0005696	0.0006065	0.0006427	0.0006761	0.0007063	0.000732	0.0007553
54	-6.776e-21	-5.402e-05	-9.727e-05	-0.0001296	-0.0001497	-0.0001583	-0.0001558	-0.0001436	-0.0001233	-9.593e-05	-6.175e-05	-2.033e-05	2.322e-05	6.375e-05	0.0001004	0.0001306	0.0001562	0.0001776	0.0001971	0.0002164	0.0002355	0.0002554	0.0002754	0.0002951	0.0003143	0.000333	0.0003528	0.0003723	0.0003926	0.0004126	0.0004313	0.0004493	0.0004657	0.0004814	0.0004968	0.0005116	0.0005266	0.0005413	0.0005566	0.0005721	0.0005882	0.0006055	0.0006246	0.0006455	0.0006675	0.0006905	0.0007143	0.0007384	0.0007635
55	0	-0.000162	-0.0003023	-0.0004157	-0.0004986	-0.0005525	-0.0005848	-0.0005953	-0.0005811	-0.0005423	-0.0004835	-0.000407	-0.0003211	-0.0002436	-0.0001773	-0.0001235	-7.961e-05	-3.872e-05	4.755e-07	3.811e-05	7.381e-05	0.0001098	0.0001434	0.0001744	0.0002092	0.0002487	0.0002935	0.0003382	0.000379	0.0004142	0.0004419	0.0004653	0.0004838	0.0005017	0.0005193	0.0005336	0.0005452	0.0005545	0.0005676	0.0005868	0.0006112	0.0006437	0.0006821	0.0007268	0.0007746	0.000825	0.0008806	0.0009403	0.001003
56	-2.033e-20	-6.617e-05	-0.0001208	-0.0001643	-0.0001949	-0.000213	-0.0002199	-0.0002165	-0.0002022	-0.0001767	-0.0001447	-0.0001061	-6.698e-05	-3.28e-05	-3.221e-06	2.21e-05	4.362e-05	6.16e-05	7.777e-05	9.163e-05	0.0001025	0.0001139	0.0001264	0.0001408	0.0001569	0.0001745	0.0001935	0.0002129	0.0002332	0.000254	0.0002756	0.0002987	0.0003217	0.0003443	0.0003652	0.000384	0.0004008	0.0004153	0.0004287	0.0004415	0.000453	0.0004632	0.0004724	0.0004815	0.0004903	0.0005	0.00051	0.0005207	0.0005328
57	-1.355e-20	0.000175	0.0003533	0.0005362	0.0007265	0.0009137	0.001095	0.00127	0.001437	0.0016	0.001756	0.001904	0.002043	0.00217	0.002284	0.002385	0.00248	0.002571	0.002662	0.002756	0.002856	0.002967	0.003092	0.00323	0.003386	0.003558	0.003747	0.003949	0.004166	0.004393	0.004621	NaN	NaN	NaN	NaN	NaN	NaN	NaN	NaN	NaN	NaN	NaN	NaN	NaN	NaN	NaN	NaN	NaN	NaN
58	2.711e-20	-2.992e-05	-5.322e-05	-6.945e-05	-7.794e-05	-8.011e-05	-7.686e-05	-6.981e-05	-5.981e-05	-4.607e-05	-2.904e-05	-8.653e-06	1.204e-05	2.942e-05	4.265e-05	5.107e-05	5.634e-05	5.957e-05	6.323e-05	6.824e-05	7.412e-05	8.183e-05	9.127e-05	0.0001023	0.000115	0.0001289	0.000144	0.0001595	0.0001754	0.000191	0.0002059	0.00022	0.000232	0.0002428	0.000252	0.0002602	0.0002688	0.0002779	0.0002876	0.0002986	0.00031	0.000323	0.0003381	0.0003563	0.000377	0.0004003	0.000426	0.0004529	0.0004814
59	-3.388e-21	-3.21e-06	-3.869e-06	-1.549e-06	4.951e-06	1.48e-05	2.67e-05	4.042e-05	5.7e-05	7.716e-05	9.993e-05	0.0001246	0.0001502	0.0001757	0.000202	0.0002286	0.0002569	0.0002876	0.0003218	0.0003595	0.0004008	0.0004468	0.0004969	0.0005509	0.0006085	0.0006681	0.0007294	0.00079	0.0008496	0.0009073	0.0009611	0.00101	0.001051	0.001086	0.001115	0.001135	0.001148	0.001155	0.001157	0.001154	0.001148	0.001139	0.00113	0.001123	0.001117	0.001114	0.001116	0.001122	0.001132
60	4.235e-22	8.192e-06	1.676e-05	2.512e-05	3.369e-05	4.223e-05	5.097e-05	5.912e-05	6.661e-05	7.329e-05	7.9e-05	8.474e-05	8.978e-05	9.428e-05	9.923e-05	0.000104	0.0001101	0.0001169	0.0001258	0.0001362	0.0001475	0.00016	0.0001718	0.0001832	0.000194	0.0002031	0.0002114	0.0002175	0.0002225	0.0002268	0.0002311	0.000236	0.000241	0.000248	0.000257	0.0002674	0.0002793	0.0002897	0.000299	0.0003061	0.0003072	0.0003014	0.0002884	0.0002687	0.0002412	0.0002052	0.000162	0.0001121	5.987e-05
61	0	-2.563e-05	-4.82e-05	-6.661e-05	-7.85e-05	-8.53e-05	-9.024e-05	-9.381e-05	-9.387e-05	-8.952e-05	-8.208e-05	-7.223e-05	-6.088e-05	-5.08e-05	-4.258e-05	-3.782e-05	-3.376e-05	-2.828e-05	-2.029e-05	-9.956e-06	4.848e-07	1.122e-05	2.237e-05	3.376e-05	4.608e-05	5.87e-05	7.169e-05	8.171e-05	8.824e-05	9.086e-05	8.764e-05	8.132e-05	7.152e-05	5.902e-05	4.382e-05	2.592e-05	6.616e-06	-1.421e-05	-3.339e-05	-5e-05	-6.46e-05	-7.475e-05	-8.194e-05	-8.5e-05	-8.465e-05	-8.104e-05	-7.37e-05	-6.323e-05	-4.824e-05
62	3.388e-21	6.664e-05	0.0001361	0.0002104	0.0002909	0.0003752	0.0004611	0.0005488	0.0006406	0.0007377	0.0008388	0.0009425	0.001048	0.001152	0.001252	0.001347	0.001439	0.00153	0.001618	0.001703	0.001785	0.001864	0.001942	0.002017	0.002091	0.002162	0.002233	0.002304	0.002376	0.002454	0.002541	0.002641	0.002757	0.002893	0.003053	0.003238	0.003455	0.003704	0.003981	0.004277	0.004578	NaN	NaN	NaN	NaN	NaN	NaN	NaN	NaN
63	6.776e-21	0.0001113	0.0002253	0.000344	0.000467	0.0005918	0.0007175	0.0008426	0.0009682	0.001094	0.00122	0.001343	0.001461	0.001572	0.001676	0.001773	0.001867	0.001957	0.002045	0.002131	0.002214	0.002297	0.00238	0.002464	0.00255	0.002641	0.002737	0.00284	0.002952	0.003076	0.003212	0.003365	0.003534	0.003719	0.003919	0.004132	0.004348	NaN	NaN	NaN	NaN	NaN	NaN	NaN	NaN	NaN	NaN	NaN	NaN
64	1.694e-21	-2.635e-05	-5.181e-05	-7.418e-05	-9.104e-05	-0.0001021	-0.0001109	-0.0001167	-0.0001167	-0.0001104	-0.0001001	-8.695e-05	-7.013e-05	-5.292e-05	-3.607e-05	-2.098e-05	-6.988e-06	7.412e-06	2.159e-05	3.519e-05	4.589e-05	5.503e-05	6.265e-05	6.88e-05	7.552e-05	8.195e-05	8.937e-05	9.576e-05	0.0001015	0.000107	0.0001112	0.0001163	0.0001214	0.0001275	0.000134	0.0001405	0.0001479	0.0001547	0.0001632	0.0001729	0.0001823	0.0001932	0.0002053	0.000219	0.0002326	0.0002465	0.0002612	0.0002765	0.0002936
65	3.388e-21	5.424e-05	0.000112	0.0001752	0.0002471	0.0003288	0.0004154	0.0005069	0.0006075	0.0007172	0.0008342	0.0009578	0.001086	0.001214	0.001343	0.001469	0.001592	0.001716	0.001843	0.001971	0.002099	0.002231	0.002364	0.002503	0.002652	0.002812	0.002987	0.003176	0.003379	0.003596	0.003824	0.004065	0.004315	0.004574	0.004836	NaN	NaN	NaN	NaN	NaN	NaN	NaN	NaN	NaN	NaN	NaN	NaN	NaN	NaN
66	-2.541e-21	9.523e-06	1.466e-05	1.574e-05	1.379e-05	8.651e-06	5.502e-07	-1.106e-05	-2.39e-05	-3.771e-05	-5.222e-05	-6.71e-05	-7.999e-05	-8.812e-05	-9.011e-05	-8.688e-05	-7.723e-05	-6.231e-05	-4.08e-05	-1.649e-05	9.882e-06	3.775e-05	6.612e-05	9.438e-05	0.0001222	0.0001455	0.0001641	0.0001761	0.0001829	0.0001834	0.0001789	0.0001705	0.0001585	0.0001447	0.0001298	0.0001133	9.796e-05	8.428e-05	7.342e-05	6.479e-05	5.868e-05	5.657e-05	5.753e-05	6.138e-05	6.691e-05	7.401e-05	8.324e-05	9.409e-05	0.0001066
67	-6.776e-21	-2.954e-05	-5.282e-05	-7.008e-05	-8.014e-05	-8.466e-05	-8.382e-05	-7.856e-05	-6.998e-05	-5.774e-05	-4.234e-05	-2.33e-05	-3.488e-06	1.425e-05	2.994e-05	4.202e-05	5.3e-05	6.307e-05	7.405e-05	8.697e-05	0.0001014	0.0001184	0.0001375	0.000158	0.0001796	0.0002017	0.0002249	0.0002473	0.0002698	0.0002914	0.0003116	0.000331	0.0003481	0.0003636	0.0003783	0.0003919	0.0004054	0.0004186	0.0004328	0.0004473	0.0004616	0.0004773	0.0004939	0.0005126	0.000533	0.0005545	0.0005772	0.0006007	0.0006254
68	0	3.41e-05	6.953e-05	0.0001063	0.0001485	0.000194	0.0002413	0.0002915	0.0003479	0.000414	0.000488	0.0005727	0.0006702	0.0007815	0.0009085	0.00105	0.001211	0.001395	0.001604	0.001839	0.002099	0.002388	0.002708	0.003058	0.003441	0.003856	0.004307	0.004794	0.005318	0.005879	0.006478	0.007114	0.007775	0.008457	NaN	NaN	NaN	NaN	NaN	NaN	NaN	NaN	NaN	NaN	NaN	NaN	NaN	NaN	NaN
69	-6.776e-21	-5.032e-05	-8.981e-05	-0.0001189	-0.000136	-0.0001428	-0.0001389	-0.0001246	-0.0001019	-7.098e-05	-3.189e-05	1.618e-05	6.82e-05	0.0001194	0.0001694	0.0002156	0.0002602	0.0003033	0.0003455	0.000388	0.0004307	0.000475	0.0005204	0.0005666	0.0006128	0.0006595	0.0007074	0.0007558	0.0008056	0.0008568	0.0009102	0.0009662	0.001023	0.001081	0.001141	0.001203	0.001265	0.00133	0.001396	0.001464	0.001532	0.001601	0.001669	0.001737	0.001804	0.00187	0.001935	0.001997	0.002057
70	-1.694e-21	-1.864e-05	-3.164e-05	-3.807e-05	-3.702e-05	-2.924e-05	-1.699e-05	-1.9e-06	1.711e-05	4.113e-05	7.03e-05	0.0001046	0.0001415	0.0001768	0.0002092	0.0002377	0.0002638	0.0002887	0.0003153	0.0003446	0.0003747	0.0004056	0.0004365	0.0004675	0.0004992	0.0005318	0.0005658	0.0005999	0.0006341	0.0006675	0.0006983	0.0007273	0.0007543	0.0007806	0.0008072	0.0008353	0.0008669	0.0009016	0.000941	0.0009855	0.001035	0.001091	0.001155	0.00123	0.001313	0.001406	0.001505	0.001609	0.001718
71	3.388e-21	-2.117e-05	-3.806e-05	-5.205e-05	-6.213e-05	-6.801e-05	-7.051e-05	-7.112e-05	-6.953e-05	-6.611e-05	-6.112e-05	-5.374e-05	-4.653e-05	-4.127e-05	-3.668e-05	-3.377e-05	-3.243e-05	-3.281e-05	-3.207e-05	-3.016e-05	-2.773e-05	-2.464e-05	-2.176e-05	-1.904e-05	-1.702e-05	-1.663e-05	-1.757e-05	-1.985e-05	-2.199e-05	-2.538e-05	-3.031e-05	-3.547e-05	-4.137e-05	-4.68e-05	-5.128e-05	-5.437e-05	-5.534e-05	-5.42e-05	-5.102e-05	-4.682e-05	-4.248e-05	-3.713e-05	-3.149e-05	-2.51e-05	-1.836e-05	-1.189e-05	-5.831e-06	-7.735e-07	3.341e-06
72	4.235e-22	7.336e-06	1.464e-05	2.156e-05	2.788e-05	3.392e-05	3.999e-05	4.529e-05	4.926e-05	5.199e-05	5.443e-05	5.772e-05	6.223e-05	6.838e-05	7.64e-05	8.601e-05	9.712e-05	0.0001097	0.0001249	0.0001433	0.0001637	0.0001861	0.0002088	0.0002311	0.0002521	0.0002709	0.0002873	0.0003012	0.0003129	0.0003219	0.0003273	0.0003302	0.0003296	0.0003274	0.0003238	0.0003198	0.0003164	0.0003134	0.0003111	0.0003095	0.000308	0.0003085	0.0003107	0.0003158	0.0003229	0.0003312	0.0003403	0.0003495	0.0003593
73	-8.47e-21	-1.258e-05	-2.089e-05	-2.483e-05	-2.444e-05	-2.013e-05	-1.247e-05	-2.719e-06	9.897e-06	2.555e-05	4.409e-05	6.543e-05	8.777e-05	0.0001068	0.0001228	0.0001359	0.0001479	0.0001593	0.0001727	0.0001878	0.0002046	0.0002247	0.000248	0.000276	0.0003103	0.0003502	0.0003958	0.0004451	0.0004986	0.0005544	0.000611	0.0006678	0.0007229	0.0007777	0.0008307	0.000882	0.0009322	0.000981	0.001029	0.001074	0.001119	0.001164	0.00121	0.001259	0.001307	0.001354	0.001402	0.001448	0.001494
74	2.118e-22	3.365e-06	7.167e-06	1.185e-05	1.713e-05	2.267e-05	2.884e-05	3.47e-05	4.118e-05	4.904e-05	5.817e-05	6.836e-05	8.04e-05	9.477e-05	0.0001116	0.0001317	0.0001565	0.0001846	0.0002184	0.0002567	0.0002983	0.0003441	0.0003932	0.000444	0.000495	0.0005454	0.000595	0.0006427	0.0006904	0.0007367	0.000782	0.0008275	0.0008714	0.0009161	0.000963	0.001014	0.001071	0.001135	0.001206	0.001283	0.001369	0.001463	0.001566	0.001681	0.001806	0.001941	0.002084	0.002233	0.002388
75	0	-3.409e-05	-6.356e-05	-8.781e-05	-0.0001057	-0.0001174	-0.0001235	-0.0001246	-0.0001201	-0.0001101	-9.549e-05	-7.601e-05	-5.514e-05	-3.517e-05	-1.656e-05	2.612e-07	1.554e-05	2.919e-05	4.165e-05	5.24e-05	6.087e-05	6.73e-05	7.049e-05	7.157e-05	7.066e-05	6.787e-05	6.339e-05	5.712e-05	5.067e-05	4.447e-05	3.814e-05	3.258e-05	2.73e-05	2.381e-05	2.165e-05	2.124e-05	2.273e-05	2.523e-05	2.903e-05	3.243e-05	3.447e-05	3.696e-05	3.974e-05	4.309e-05	4.647e-05	5e-05	5.269e-05	5.427e-05	5.592e-05
76	-1.694e-21	2.658e-05	5.275e-05	7.985e-05	0.0001085	0.0001388	0.0001719	0.0002065	0.0002415	0.0002765	0.0003101	0.0003424	0.0003743	0.0004066	0.0004374	0.0004664	0.0004955	0.0005237	0.0005535	0.0005843	0.0006146	0.0006465	0.0006783	0.000709	0.0007373	0.0007648	0.0007915	0.0008164	0.0008405	0.0008635	0.000885	0.0009082	0.0009305	0.0009547	0.0009817	0.001012	0.001046	0.001083	0.001122	0.001163	0.001205	0.00125	0.001295	0.001341	0.001388	0.001433	0.001478	0.001518	0.001554
77	-8.47e-22	1.463e-05	2.999e-05	4.624e-05	6.428e-05	8.449e-05	0.0001078	0.0001336	0.0001615	0.0001917	0.0002244	0.0002602	0.000299	0.0003408	0.0003862	0.0004345	0.0004865	0.0005414	0.0006008	0.0006646	0.0007315	0.0008016	0.0008729	0.0009448	0.001017	0.001087	0.001156	0.001221	0.001283	0.001341	0.001394	0.001443	0.001487	0.001527	0.001565	0.001601	0.001634	0.001666	0.001697	0.001728	0.001759	0.001789	0.00182	0.001853	0.001885	0.001917	0.001949	0.001982	0.002016
78	1.694e-21	2.911e-05	5.849e-05	8.948e-05	0.000123	0.0001594	0.0001997	0.0002422	0.0002864	0.0003324	0.0003794	0.0004269	0.0004755	0.0005258	0.0005767	0.0006275	0.0006793	0.0007322	0.000789	0.0008483	0.0009084	0.0009709	0.001035	0.001099	0.001161	0.001221	0.001279	0.001333	0.001383	0.001426	0.001464	0.001496	0.001521	0.001538	0.001548	0.001551	0.001551	0.001547	0.001539	0.001529	0.001517	0.001505	0.001495	0.00149	0.001492	0.001499	0.001514	0.001531	0.001552
79	-3.388e-21	-3.52e-05	-6.586e-05	-9.261e-05	-0.0001148	-0.0001326	-0.0001463	-0.0001571	-0.0001642	-0.0001676	-0.0001674	-0.0001632	-0.0001572	-0.0001513	-0.0001447	-0.0001383	-0.0001312	-0.0001239	-0.0001144	-0.0001027	-8.973e-05	-7.514e-05	-6.022e-05	-4.533e-05	-3.113e-05	-1.83e-05	-6.51e-06	3.732e-06	1.297e-05	2.066e-05	2.505e-05	2.74e-05	2.667e-05	2.481e-05	2.205e-05	1.833e-05	1.498e-05	1.209e-05	1.015e-05	9.277e-06	8.664e-06	1.056e-05	1.512e-05	2.317e-05	3.406e-05	4.789e-05	6.523e-05	8.479e-05	0.0001062
80	1.694e-21	5.168e-06	1e-05	1.448e-05	1.868e-05	2.222e-05	2.531e-05	2.692e-05	2.716e-05	2.707e-05	2.697e-05	2.731e-05	2.912e-05	3.293e-05	3.919e-05	4.747e-05	5.883e-05	7.33e-05	9.298e-05	0.0001177	0.0001457	0.0001778	0.0002128	0.0002499	0.0002881	0.0003265	0.0003655	0.0004038	0.0004413	0.0004766	0.0005093	0.0005404	0.0005683	0.0005945	0.0006192	0.0006433	0.0006677	0.0006921	0.0007176	0.0007452	0.0007743	0.0008061	0.0008404	0.0008781	0.0009184	0.0009609	0.001004	0.001048	0.00109
81	-8.47e-22	1.583e-05	3.066e-05	4.422e-05	5.61e-05	6.607e-05	7.446e-05	7.958e-05	8.077e-05	7.844e-05	7.33e-05	6.549e-05	5.659e-05	4.791e-05	4.065e-05	3.53e-05	3.264e-05	3.307e-05	3.927e-05	5.068e-05	6.591e-05	8.515e-05	0.0001075	0.0001317	0.0001559	0.0001783	0.0001977	0.0002136	0.0002259	0.0002336	0.0002378	0.0002402	0.00024	0.0002389	0.0002373	0.0002373	0.0002412	0.0002503	0.0002654	0.0002867	0.0003145	0.0003486	0.0003888	0.0004358	0.0004887	0.0005474	0.0006094	0.000673	0.0007369
82	-3.388e-21	-2.415e-05	-3.951e-05	-4.552e-05	-4.156e-05	-2.964e-05	-1.13e-05	1.144e-05	3.994e-05	7.574e-05	0.0001189	0.0001671	0.0002147	0.0002581	0.000299	0.0003359	0.0003715	0.000406	0.0004425	0.0004804	0.0005177	0.0005553	0.000594	0.0006351	0.0006772	0.0007184	0.0007601	0.0007997	0.0008388	0.0008763	0.0009124	0.0009488	0.0009846	0.001021	0.001059	0.001099	0.001143	0.001192	0.001249	0.001312	0.001382	0.001463	0.001556	0.001664	0.001789	0.001937	0.002108	0.002307	0.002537
83	2.033e-20	-8.849e-05	-0.0001596	-0.0002141	-0.00025	-0.0002683	-0.00027	-0.0002563	-0.0002288	-0.0001877	-0.0001361	-7.325e-05	-7.505e-06	5.199e-05	0.0001055	0.000152	0.0001932	0.0002299	0.0002645	0.000299	0.000333	0.0003684	0.0004045	0.0004419	0.0004804	0.0005196	0.0005601	0.0006008	0.0006428	0.000685	0.0007258	0.0007664	0.000806	0.000846	0.0008862	0.0009275	0.0009701	0.001014	0.001062	0.001111	0.001164	0.001221	0.001285	0.001356	0.001434	0.001519	0.001611	0.001713	0.001828
84	0	3.562e-06	6.926e-06	9.495e-06	1.173e-05	1.264e-05	1.161e-05	9.076e-06	6.22e-06	3.187e-06	-1.665e-07	-3.647e-06	-7.157e-06	-9.863e-06	-1.08e-05	-1.018e-05	-5.793e-06	2.035e-06	1.3e-05	2.64e-05	4.192e-05	6.022e-05	8.085e-05	0.0001039	0.0001281	0.0001526	0.0001773	0.0002001	0.000222	0.000243	0.0002627	0.0002821	0.0002995	0.0003164	0.0003326	0.0003489	0.0003661	0.0003843	0.0004045	0.0004268	0.0004511	0.0004781	0.0005075	0.0005409	0.0005775	0.0006171	0.0006593	0.0007033	0.0007486
85	-1.694e-21	8.393e-06	1.592e-05	2.254e-05	2.856e-05	3.419e-05	3.892e-05	4.093e-05	4.145e-05	4.134e-05	4.067e-05	4.033e-05	4.213e-05	4.743e-05	5.651e-05	6.879e-05	8.396e-05	0.0001028	0.0001287	0.0001602	0.000195	0.0002336	0.0002745	0.0003163	0.0003567	0.0003945	0.0004307	0.0004658	0.0004993	0.0005291	0.0005557	0.0005811	0.0006049	0.0006288	0.0006527	0.0006786	0.0007077	0.0007384	0.0007695	0.0008014	0.0008342	0.000868	0.0009024	0.0009368	0.0009694	0.001	0.001027	0.001049	0.001073
86	-2.033e-20	-7.542e-05	-0.0001401	-0.0001947	-0.0002384	-0.0002708	-0.0002921	-0.0003025	-0.000302	-0.0002883	-0.0002609	-0.00022	-0.0001699	-0.0001166	-5.734e-05	6.941e-06	7.623e-05	0.0001508	0.0002317	0.0003189	0.0004087	0.0005006	0.0005944	0.0006884	0.0007826	0.0008739	0.000962	0.001045	0.001124	0.001198	0.001266	0.001329	0.001386	0.001438	0.001485	0.001529	0.00157	0.001608	0.001645	0.00168	0.001712	0.001744	0.001777	0.001815	0.001858	0.001909	0.001972	0.002051	0.002151
87	-1.694e-21	-2.866e-05	-5.169e-05	-7.032e-05	-8.35e-05	-9.2e-05	-9.607e-05	-9.645e-05	-9.287e-05	-8.398e-05	-7.129e-05	-5.436e-05	-3.632e-05	-1.954e-05	-2.575e-06	1.419e-05	3.141e-05	4.868e-05	6.773e-05	8.836e-05	0.0001085	0.0001299	0.0001524	0.0001756	0.0001992	0.0002221	0.0002443	0.0002653	0.0002864	0.0003064	0.0003247	0.0003428	0.0003586	0.0003735	0.0003883	0.0004029	0.0004185	0.0004353	0.0004545	0.0004757	0.0004991	0.0005271	0.0005607	0.0006014	0.0006486	0.0007019	0.0007616	0.0008275	0.0008997
88	1.694e-21	-1.149e-05	-2.207e-05	-3.06e-05	-3.66e-05	-3.812e-05	-3.531e-05	-2.963e-05	-2.025e-05	-6.737e-06	1.137e-05	3.369e-05	6.07e-05	9.3e-05	0.0001301	0.0001721	0.000218	0.0002678	0.0003246	0.0003878	0.0004559	0.000529	0.0006066	0.0006875	0.0007697	0.0008535	0.0009379	0.001023	0.001109	0.001193	0.001276	0.001357	0.001435	0.001511	0.001586	0.001662	0.001743	0.001832	0.001932	0.002051	0.002193	0.002363	0.002569	0.002815	0.003105	0.003439	0.003816	0.004225	0.004656
89	-1.016e-20	-3.141e-05	-5.813e-05	-7.863e-05	-9.278e-05	-9.952e-05	-0.0001001	-9.477e-05	-8.262e-05	-6.351e-05	-3.792e-05	-6.312e-06	2.963e-05	6.864e-05	0.0001099	0.0001545	0.0002024	0.0002539	0.0003102	0.000372	0.0004372	0.0005065	0.0005794	0.000655	0.0007317	0.0008091	0.0008858	0.0009619	0.001039	0.001115	0.001191	0.001268	0.001348	0.001433	0.001529	0.001641	0.001776	0.001942	0.002148	0.002401	0.00271	0.003085	0.003533	0.00406	0.004664	0.005339	0.006076	NaN	NaN
90	6.776e-21	-1.867e-05	-3.381e-05	-4.448e-05	-5.036e-05	-5.183e-05	-4.946e-05	-4.38e-05	-3.432e-05	-2.164e-05	-6.165e-06	1.227e-05	3.2e-05	5.139e-05	6.922e-05	8.561e-05	0.0001023	0.0001191	0.000137	0.0001557	0.0001745	0.0001946	0.0002147	0.0002355	0.0002558	0.0002762	0.0002966	0.0003164	0.0003369	0.0003589	0.0003827	0.0004109	0.0004429	0.0004815	0.0005271	0.0005824	0.0006486	0.0007266	0.0008196	0.0009317	0.001067	0.001232	0.001432	0.001674	0.001962	0.0023	0.002691	0.003137	0.00364
91	0	-2.305e-05	-4.508e-05	-6.409e-05	-7.994e-05	-9.147e-05	-9.94e-05	-0.0001041	-0.0001054	-0.0001037	-9.798e-05	-8.813e-05	-7.433e-05	-5.552e-05	-3.359e-05	-8.783e-06	1.731e-05	4.48e-05	7.462e-05	0.0001073	0.000142	0.0001775	0.0002113	0.0002433	0.0002697	0.0002913	0.0003081	0.0003218	0.0003335	0.0003422	0.0003473	0.0003506	0.0003524	0.0003557	0.00036	0.0003688	0.0003829	0.0004014	0.0004238	0.0004493	0.0004783	0.0005114	0.0005478	0.0005875	0.0006285	0.000671	0.0007128	0.0007527	0.0007913
92	-3.388e-21	-3.958e-05	-7.358e-05	-0.0001023	-0.0001251	-0.0001427	-0.0001564	-0.0001667	-0.0001725	-0.0001735	-0.0001703	-0.0001627	-0.0001531	-0.0001446	-0.0001364	-0.000129	-0.0001215	-0.0001125	-0.0001006	-8.67e-05	-7.146e-05	-5.409e-05	-3.667e-05	-1.932e-05	-1.876e-06	1.481e-05	3.109e-05	4.654e-05	5.973e-05	6.964e-05	7.63e-05	8.015e-05	8.067e-05	8.037e-05	7.897e-05	7.648e-05	7.398e-05	7.135e-05	6.915e-05	6.869e-05	6.958e-05	7.311e-05	7.994e-05	8.986e-05	0.0001016	0.0001154	0.0001315	0.0001494	0.0001696
93	-2.647e-22	5.502e-07	5.092e-07	1.936e-07	-2.154e-07	-4.426e-07	-1.337e-06	-3.306e-06	-5.302e-06	-7.696e-06	-1.036e-05	-1.309e-05	-1.542e-05	-1.673e-05	-1.637e-05	-1.394e-05	-8.818e-06	-6.772e-07	1.12e-05	2.6e-05	4.33e-05	6.327e-05	8.51e-05	0.0001087	0.000133	0.0001557	0.0001758	0.0001927	0.0002068	0.0002181	0.0002262	0.0002324	0.0002361	0.0002388	0.000241	0.0002442	0.0002507	0.0002606	0.0002745	0.0002922	0.000313	0.0003381	0.0003669	0.0004002	0.0004369	0.0004761	0.0005162	0.0005562	0.0005962
94	1.059e-22	1.027e-07	-1.887e-06	-6.378e-06	-1.258e-05	-1.97e-05	-2.792e-05	-3.723e-05	-4.598e-05	-5.443e-05	-6.262e-05	-6.972e-05	-7.488e-05	-7.629e-05	-7.364e-05	-6.746e-05	-5.803e-05	-4.654e-05	-3.296e-05	-1.909e-05	-5.88e-06	6.689e-06	1.786e-05	2.748e-05	3.427e-05	3.747e-05	3.71e-05	3.264e-05	2.556e-05	1.658e-05	6.184e-06	-3.269e-06	-1.223e-05	-1.986e-05	-2.53e-05	-2.766e-05	-2.579e-05	-1.931e-05	-7.289e-06	9.985e-06	3.068e-05	5.602e-05	8.417e-05	0.0001157	0.0001507	0.0001884	0.0002286	0.0002705	0.0003131
95	1.694e-21	2.189e-05	4.357e-05	6.571e-05	8.766e-05	0.0001093	0.0001315	0.0001522	0.0001684	0.0001818	0.0001936	0.0002026	0.0002092	0.0002141	0.000217	0.0002181	0.0002168	0.0002141	0.0002133	0.0002163	0.0002209	0.0002265	0.0002345	0.0002439	0.0002538	0.000264	0.0002739	0.0002845	0.0002956	0.0003053	0.000313	0.0003204	0.000327	0.0003326	0.0003385	0.0003445	0.0003514	0.0003593	0.0003667	0.0003743	0.000383	0.0003938	0.0004065	0.0004216	0.0004393	0.0004585	0.0004801	0.000504	0.000531
96	-1.694e-21	4.763e-06	8.172e-06	9.469e-06	7.969e-06	4.737e-06	1.632e-06	-1.464e-06	-4.79e-06	-9.474e-06	-1.439e-05	-1.906e-05	-2.266e-05	-2.503e-05	-2.602e-05	-2.566e-05	-2.354e-05	-2.198e-05	-2.064e-05	-1.976e-05	-1.868e-05	-1.73e-05	-1.576e-05	-1.45e-05	-1.265e-05	-9.036e-06	-3.665e-06	2.326e-06	9.792e-06	1.834e-05	2.801e-05	3.829e-05	4.831e-05	5.848e-05	6.941e-05	8.102e-05	9.211e-05	0.0001017	0.0001103	0.0001187	0.0001278	0.0001382	0.000151	0.0001666	0.0001837	0.000202	0.00022	0.0002383	0.000259
97	8.47e-21	-1.587e-05	-2.648e-05	-3.299e-05	-3.507e-05	-3.18e-05	-2.483e-05	-1.504e-05	-1.247e-06	1.767e-05	4.23e-05	7.377e-05	0.0001105	0.0001495	0.0001928	0.0002394	0.0002891	0.0003422	0.0003998	0.0004622	0.0005263	0.0005919	0.0006578	0.0007233	0.0007871	0.0008461	0.0009013	0.0009517	0.0009988	0.001043	0.001083	0.001121	0.001156	0.00119	0.001222	0.001254	0.001288	0.001324	0.001362	0.001403	0.001444	0.001489	0.001542	0.001606	0.001687	0.001791	0.001924	0.002089	0.002292
98	0	-7.924e-05	-0.0001456	-0.0001981	-0.0002408	-0.0002696	-0.0002848	-0.000288	-0.000281	-0.0002659	-0.0002378	-0.0002003	-0.0001612	-0.0001265	-9.654e-05	-7.034e-05	-4.991e-05	-3.53e-05	-2.39e-05	-1.172e-05	6.446e-07	1.094e-05	2.254e-05	3.604e-05	5.153e-05	6.942e-05	8.995e-05	0.0001133	0.0001393	0.0001665	0.0001913	0.000213	0.0002315	0.0002451	0.0002544	0.0002596	0.0002607	0.0002574	0.0002498	0.00024	0.0002278	0.000216	0.0002074	0.0002023	0.000202	0.0002055	0.0002127	0.0002242	0.0002406
99	4.235e-22	6.273e-06	1.269e-05	2.021e-05	2.714e-05	3.396e-05	4.097e-05	4.739e-05	5.206e-05	5.498e-05	5.972e-05	6.407e-05	6.809e-05	7.171e-05	7.436e-05	7.706e-05	7.975e-05	8.289e-05	8.78e-05	9.593e-05	0.0001063	0.0001163	0.0001282	0.0001411	0.0001557	0.0001727	0.0001904	0.0002085	0.0002262	0.0002429	0.0002566	0.000268	0.0002773	0.0002836	0.0002883	0.0002901	0.0002884	0.0002847	0.0002792	0.0002736	0.0002683	0.0002655	0.0002662	0.0002705	0.0002788	0.0002902	0.0003055	0.0003254	0.0003487
100	1.694e-21	-9.403e-06	-1.588e-05	-1.952e-05	-2.07e-05	-1.883e-05	-1.457e-05	-9.001e-06	-1.802e-06	7.385e-06	1.844e-05	3.196e-05	4.688e-05	6.124e-05	7.513e-05	8.944e-05	0.000104	0.0001188	0.0001362	0.0001567	0.000179	0.0002043	0.0002313	0.00026	0.0002898	0.0003199	0.0003492	0.0003775	0.0004055	0.0004321	0.0004561	0.0004784	0.0004978	0.0005158	0.0005325	0.0005492	0.0005677	0.0005885	0.0006114	0.0006363	0.0006621	0.0006897	0.0007199	0.0007527	0.0007875	0.0008241	0.0008622	0.0008994	0.0009364
101	5.082e-21	1.621e-05	3.206e-05	4.766e-05	6.203e-05	7.297e-05	7.825e-05	7.723e-05	7.086e-05	6.124e-05	4.995e-05	3.692e-05	2.306e-05	8.37e-06	-7.511e-06	-2.371e-05	-3.918e-05	-5.251e-05	-6.227e-05	-6.721e-05	-6.854e-05	-6.697e-05	-6.252e-05	-5.607e-05	-4.733e-05	-3.611e-05	-2.382e-05	-1.062e-05	3.045e-06	1.66e-05	2.778e-05	3.663e-05	4.305e-05	4.76e-05	5.102e-05	5.27e-05	5.285e-05	5.277e-05	5.257e-05	5.275e-05	5.279e-05	5.493e-05	6.042e-05	6.895e-05	8.01e-05	9.275e-05	0.0001072	0.0001234	0.0001405
102	0	4.575e-06	7.417e-06	8.528e-06	7.957e-06	7.161e-06	5.242e-06	1.615e-06	-3.322e-06	-9.94e-06	-1.743e-05	-2.546e-05	-3.327e-05	-3.983e-05	-4.514e-05	-4.935e-05	-5.314e-05	-5.605e-05	-5.696e-05	-5.474e-05	-5.021e-05	-4.377e-05	-3.591e-05	-2.663e-05	-1.648e-05	-6.129e-06	4.193e-06	1.429e-05	2.406e-05	3.313e-05	3.94e-05	4.299e-05	4.339e-05	4.127e-05	3.704e-05	3.09e-05	2.386e-05	1.601e-05	8.048e-06	6.8e-07	-6.551e-06	-1.186e-05	-1.417e-05	-1.308e-05	-8.767e-06	-1.704e-06	8.257e-06	2.08e-05	3.63e-05
103	1.694e-21	-1.068e-05	-1.729e-05	-1.903e-05	-1.641e-05	-9.565e-06	-3.745e-07	1.085e-05	2.554e-05	4.491e-05	6.951e-05	9.972e-05	0.0001329	0.0001677	0.0002033	0.0002403	0.0002794	0.0003209	0.000366	0.0004144	0.0004638	0.0005143	0.0005646	0.0006148	0.0006639	0.0007115	0.0007571	0.0008	0.000841	0.0008793	0.0009146	0.0009486	0.0009802	0.001011	0.001041	0.001072	0.001105	0.001139	0.001174	0.001211	0.001248	0.001286	0.001327	0.001373	0.001423	0.00148	0.001546	0.00162	0.001708
104	-5.421e-20	-0.0002024	-0.0003709	-0.0005024	-0.0005996	-0.0006636	-0.000698	-0.0006989	-0.0006678	-0.0006066	-0.0005156	-0.0003991	-0.0002786	-0.0001714	-7.752e-05	5.71e-06	8.074e-05	0.0001489	0.0002028	0.0002486	0.0002882	0.0003222	0.0003514	0.0003797	0.0004136	0.0004528	0.0004963	0.0005415	0.0005915	0.0006517	0.0007155	0.0007825	0.0008552	0.0009361	0.001023	0.001108	0.001193	0.001277	0.001365	0.001456	0.001545	0.001637	0.001731	0.001825	0.001918	0.002013	0.002116	0.002231	0.002362
105	-8.47e-22	8.027e-06	1.6e-05	2.351e-05	3e-05	3.453e-05	3.45e-05	2.938e-05	2.144e-05	1.217e-05	2.943e-06	-4.782e-06	-1.037e-05	-1.374e-05	-1.447e-05	-1.252e-05	-6.983e-06	3.275e-06	1.959e-05	4.07e-05	6.492e-05	9.14e-05	0.0001175	0.0001421	0.0001645	0.0001837	0.0001991	0.0002096	0.0002155	0.000216	0.0002112	0.000202	0.0001888	0.0001746	0.0001605	0.0001473	0.0001366	0.0001286	0.0001246	0.000125	0.0001295	0.0001399	0.0001566	0.0001797	0.0002079	0.0002411	0.0002798	0.0003235	0.0003731
106	0	1.414e-05	2.839e-05	4.258e-05	5.621e-05	6.931e-05	8.305e-05	9.632e-05	0.0001069	0.000116	0.0001239	0.0001305	0.0001373	0.0001425	0.0001466	0.0001505	0.0001536	0.0001558	0.0001582	0.0001615	0.0001636	0.0001654	0.0001665	0.0001648	0.0001624	0.0001582	0.000151	0.0001404	0.0001263	0.0001095	9.085e-05	7.219e-05	5.26e-05	3.391e-05	1.781e-05	2.409e-06	-1.061e-05	-2.08e-05	-2.73e-05	-2.858e-05	-2.585e-05	-1.913e-05	-9.018e-06	4.559e-06	1.977e-05	3.663e-05	5.64e-05	7.753e-05	0.0001005
107	1.694e-21	-1.499e-05	-2.574e-05	-3.245e-05	-3.519e-05	-3.289e-05	-2.623e-05	-1.595e-05	-2.749e-06	1.271e-05	3.082e-05	5.152e-05	7.287e-05	9.278e-05	0.0001121	0.0001314	0.0001513	0.0001724	0.0001973	0.0002288	0.0002674	0.0003136	0.0003674	0.0004287	0.0004974	0.000573	0.0006545	0.0007397	0.0008286	0.0009187	0.001007	0.001092	0.001173	0.001252	0.001329	0.001405	0.001482	0.001564	0.00166	0.001778	0.001927	0.00212	0.002367	0.00268	0.003067	0.003538	0.004099	0.004751	0.005491
108	0	8.949e-06	1.756e-05	2.557e-05	3.202e-05	3.669e-05	4.028e-05	4.164e-05	3.927e-05	3.395e-05	2.725e-05	1.957e-05	1.177e-05	3.994e-06	-3.535e-06	-9.909e-06	-1.492e-05	-1.899e-05	-2.056e-05	-1.808e-05	-1.283e-05	-5.292e-06	3.981e-06	1.4e-05	2.461e-05	3.504e-05	4.374e-05	5.027e-05	5.526e-05	5.839e-05	5.805e-05	5.519e-05	4.903e-05	4.049e-05	3.015e-05	1.789e-05	4.927e-06	-7.757e-06	-1.959e-05	-3.052e-05	-4.099e-05	-4.921e-05	-5.526e-05	-5.85e-05	-5.936e-05	-5.796e-05	-5.416e-05	-4.866e-05	-4.143e-05
109	3.388e-21	-9.576e-06	-1.455e-05	-1.465e-05	-8.842e-06	8.099e-07	1.293e-05	2.715e-05	4.45e-05	6.662e-05	9.338e-05	0.0001249	0.0001576	0.0001895	0.0002205	0.00025	0.0002799	0.00031	0.0003418	0.0003751	0.0004087	0.000442	0.0004737	0.0005049	0.0005353	0.0005648	0.000593	0.0006181	0.0006414	0.0006616	0.0006778	0.0006908	0.0007007	0.0007094	0.0007167	0.0007223	0.0007267	0.0007296	0.0007326	0.000735	0.0007361	0.0007372	0.0007383	0.000739	0.0007383	0.0007361	0.0007325	0.0007273	0.0007213
110	1.694e-21	6.033e-06	1.205e-05	1.666e-05	1.803e-05	1.691e-05	1.377e-05	8.663e-06	2.062e-06	-5.897e-06	-1.285e-05	-1.71e-05	-1.806e-05	-1.534e-05	-7.41e-06	6.785e-06	2.726e-05	5.287e-05	8.407e-05	0.000121	0.0001638	0.0002108	0.0002603	0.0003121	0.000366	0.0004213	0.0004782	0.0005367	0.0005993	0.0006675	0.0007423	0.0008257	0.0009206	0.001032	0.001164	0.00132	0.001504	0.001719	0.001969	0.002255	0.002577	0.002936	0.003327	0.003748	0.004189	0.00464	NaN	NaN	NaN
111	6.776e-21	-3.915e-05	-7.111e-05	-9.805e-05	-0.0001161	-0.0001273	-0.0001326	-0.0001326	-0.0001262	-0.0001109	-8.801e-05	-5.581e-05	-1.972e-05	1.753e-05	5.705e-05	9.582e-05	0.0001359	0.0001777	0.0002231	0.0002713	0.0003195	0.0003673	0.0004146	0.0004641	0.0005165	0.0005739	0.0006407	0.0007196	0.0008176	0.0009413	0.001098	0.001299	0.00155	0.001859	0.002231	0.002668	0.003173	0.003739	0.004358	0.005012	NaN	NaN	NaN	NaN	NaN	NaN	NaN	NaN	NaN
112	1.694e-21	1.08e-05	2.139e-05	3.169e-05	4.155e-05	5.008e-05	5.851e-05	6.562e-05	7.011e-05	7.342e-05	7.617e-05	7.88e-05	8.202e-05	8.641e-05	9.198e-05	9.894e-05	0.0001091	0.000121	0.000137	0.0001573	0.00018	0.000205	0.0002315	0.0002589	0.0002861	0.0003128	0.000338	0.0003596	0.0003791	0.0003951	0.000408	0.0004188	0.0004275	0.0004347	0.0004404	0.000445	0.0004491	0.0004537	0.0004599	0.0004677	0.0004771	0.0004886	0.0005023	0.0005177	0.0005351	0.0005555	0.0005788	0.0006044	0.0006322
113	3.388e-21	-3.26e-05	-5.97e-05	-8.131e-05	-9.704e-05	-0.0001071	-0.0001119	-0.000112	-0.0001074	-9.735e-05	-8.246e-05	-6.261e-05	-4.078e-05	-1.919e-05	2.562e-06	2.458e-05	4.717e-05	7.036e-05	9.503e-05	0.0001208	0.0001466	0.0001724	0.0001966	0.0002186	0.0002374	0.0002522	0.0002626	0.000268	0.0002691	0.000266	0.0002589	0.0002478	0.0002334	0.000218	0.0002025	0.0001876	0.0001749	0.0001646	0.0001571	0.0001524	0.0001491	0.0001479	0.00015	0.000155	0.0001613	0.0001694	0.0001784	0.0001871	0.0001963
114	-5.929e-21	1.343e-05	2.652e-05	3.911e-05	5.032e-05	5.973e-05	6.795e-05	7.35e-05	7.392e-05	7.148e-05	6.714e-05	6.064e-05	5.345e-05	4.504e-05	3.67e-05	2.929e-05	2.281e-05	1.85e-05	1.834e-05	2.424e-05	3.336e-05	4.592e-05	6.249e-05	8.163e-05	0.0001035	0.0001245	0.000144	0.0001605	0.0001727	0.0001805	0.0001825	0.000181	0.0001752	0.0001656	0.0001525	0.0001369	0.0001231	0.0001101	0.0001002	9.426e-05	9.114e-05	9.263e-05	9.757e-05	0.0001061	0.0001168	0.0001306	0.0001456	0.0001588	0.0001724
115	1.355e-20	-4.297e-05	-7.964e-05	-0.0001097	-0.0001326	-0.0001484	-0.0001577	-0.000161	-0.0001579	-0.000148	-0.0001325	-0.0001108	-8.615e-05	-6.219e-05	-3.973e-05	-1.839e-05	2.611e-06	2.323e-05	4.424e-05	6.552e-05	8.585e-05	0.0001065	0.0001263	0.0001447	0.0001624	0.0001801	0.000197	0.0002116	0.0002246	0.0002361	0.0002462	0.0002561	0.0002646	0.0002736	0.0002839	0.0002951	0.0003073	0.0003211	0.0003381	0.0003587	0.000382	0.0004084	0.0004384	0.0004728	0.0005108	0.0005521	0.0005969	0.0006448	0.000696
116	4.235e-22	5.376e-06	1.035e-05	1.55e-05	2.106e-05	2.659e-05	3.23e-05	3.764e-05	4.253e-05	4.783e-05	5.287e-05	5.751e-05	6.309e-05	7.011e-05	7.772e-05	8.634e-05	9.75e-05	0.0001109	0.0001276	0.0001474	0.0001684	0.0001917	0.0002165	0.0002412	0.0002651	0.0002886	0.0003109	0.0003298	0.0003465	0.0003602	0.0003713	0.0003809	0.0003879	0.0003936	0.0003987	0.0004035	0.000408	0.000413	0.0004198	0.0004275	0.0004355	0.0004443	0.000454	0.0004654	0.000478	0.0004919	0.0005068	0.0005222	0.0005382
117	-4.235e-22	5.879e-06	1.191e-05	1.797e-05	2.382e-05	2.88e-05	3.351e-05	3.725e-05	3.837e-05	3.792e-05	3.622e-05	3.298e-05	2.849e-05	2.237e-05	1.59e-05	9.363e-06	3.966e-06	-2.844e-07	-2.054e-06	1.583e-07	4.516e-06	1.153e-05	2.043e-05	3.073e-05	4.204e-05	5.213e-05	6.038e-05	6.55e-05	6.774e-05	6.681e-05	6.161e-05	5.367e-05	4.221e-05	2.934e-05	1.549e-05	2.129e-06	-8.443e-06	-1.609e-05	-2.01e-05	-2.049e-05	-1.854e-05	-1.273e-05	-3.249e-06	9.537e-06	2.393e-05	3.974e-05	5.503e-05	6.819e-05	7.95e-05
118	-1.059e-22	2.823e-06	6.248e-06	1.125e-05	1.688e-05	2.333e-05	3.079e-05	3.878e-05	4.746e-05	5.679e-05	6.731e-05	7.798e-05	8.89e-05	0.0001004	0.0001125	0.0001263	0.0001426	0.000161	0.0001831	0.000209	0.0002373	0.0002683	0.0003017	0.000337	0.000373	0.0004086	0.0004431	0.0004757	0.0005063	0.0005338	0.0005575	0.0005788	0.0005973	0.0006142	0.00063	0.0006454	0.0006618	0.0006793	0.0006982	0.0007198	0.0007434	0.0007698	0.0007989	0.0008308	0.0008642	0.0008988	0.000934	0.0009684	0.001002
119	3.388e-21	3.447e-05	6.798e-05	0.0001011	0.0001324	0.0001603	0.0001869	0.000209	0.0002231	0.0002319	0.0002379	0.0002404	0.0002421	0.0002435	0.0002444	0.0002463	0.0002519	0.0002614	0.0002801	0.0003078	0.0003413	0.0003785	0.000418	0.0004567	0.0004945	0.0005308	0.0005642	0.0005914	0.000611	0.0006206	0.0006218	0.0006164	0.0006051	0.0005921	0.0005796	0.0005667	0.0005531	0.0005401	0.0005293	0.0005226	0.0005203	0.0005242	0.0005342	0.0005502	0.0005677	0.000585	0.0006025	0.0006217	0.0006412
120	1.271e-21	-4.861e-06	-8.268e-06	-8.977e-06	-5.752e-06	4.487e-07	8.538e-06	1.834e-05	3.034e-05	4.528e-05	6.258e-05	8.176e-05	0.0001014	0.0001209	0.0001391	0.0001544	0.0001677	0.0001786	0.0001879	0.0001955	0.0002002	0.0002023	0.0002011	0.0001964	0.0001877	0.0001757	0.0001617	0.0001454	0.0001276	0.0001077	8.661e-05	6.595e-05	4.579e-05	2.818e-05	1.432e-05	5.895e-06	3.28e-06	5.105e-06	1.175e-05	2.372e-05	4.104e-05	6.355e-05	9.096e-05	0.0001234	0.0001595	0.0001989	0.00024	0.0002819	0.000326
121	5.823e-22	-7.285e-08	9.221e-07	2.865e-06	5.752e-06	8.884e-06	1.234e-05	1.571e-05	1.902e-05	2.296e-05	2.747e-05	3.232e-05	3.701e-05	4.118e-05	4.592e-05	5.108e-05	5.817e-05	6.689e-05	7.857e-05	9.345e-05	0.0001103	0.0001293	0.00015	0.0001723	0.0001958	0.0002191	0.0002424	0.0002644	0.0002855	0.0003049	0.000322	0.0003375	0.0003514	0.0003647	0.0003778	0.0003908	0.0004047	0.0004192	0.000435	0.0004523	0.0004705	0.0004904	0.0005124	0.0005362	0.0005611	0.000587	0.0006138	0.000641	0.0006689
122	1.694e-21	1.015e-05	1.995e-05	2.811e-05	3.508e-05	3.919e-05	3.936e-05	3.274e-05	2.358e-05	1.369e-05	4.254e-06	-2.183e-06	-3.655e-06	3.788e-07	1.218e-05	3.077e-05	6.052e-05	9.901e-05	0.0001511	0.0002152	0.0002897	0.0003741	0.0004665	0.0005664	0.0006763	0.0007986	0.0009409	0.001106	0.001306	0.001546	0.001832	0.002175	0.002581	0.003057	0.003606	0.004222	0.004893	0.005597	NaN	NaN	NaN	NaN	NaN	NaN	NaN	NaN	NaN	NaN	NaN
123	0	1.962e-05	4e-05	6.196e-05	8.61e-05	0.0001124	0.0001421	0.0001743	0.0002075	0.0002429	0.0002798	0.0003174	0.0003561	0.0003953	0.0004352	0.0004755	0.0005169	0.0005586	0.0006029	0.0006497	0.0006968	0.0007451	0.0007941	0.0008423	0.000889	0.0009336	0.0009757	0.001014	0.00105	0.001082	0.001111	0.001136	0.001159	0.001179	0.001199	0.001219	0.00124	0.001263	0.001288	0.001315	0.001344	0.001375	0.001409	0.001446	0.001486	0.001527	0.001568	0.00161	0.001652
124	0	1.06e-05	2.097e-05	3.143e-05	4.17e-05	5.219e-05	6.39e-05	7.557e-05	8.626e-05	9.545e-05	0.0001042	0.0001133	0.0001235	0.0001344	0.000145	0.0001548	0.0001639	0.0001706	0.0001775	0.0001849	0.0001928	0.0002009	0.0002075	0.000212	0.0002143	0.0002146	0.0002127	0.0002079	0.0002017	0.0001924	0.0001798	0.0001647	0.0001465	0.000128	0.0001098	9.342e-05	7.997e-05	7.004e-05	6.542e-05	6.596e-05	7.237e-05	8.576e-05	0.0001067	0.0001356	0.0001714	0.0002136	0.0002605	0.0003109	0.0003653
125	0	5.468e-06	1.117e-05	1.648e-05	2.101e-05	2.468e-05	2.81e-05	3.069e-05	3.278e-05	3.465e-05	3.781e-05	4.415e-05	5.396e-05	6.676e-05	8.343e-05	0.0001041	0.0001297	0.0001591	0.0001931	0.0002306	0.0002715	0.0003147	0.0003576	0.0004003	0.0004428	0.0004835	0.0005219	0.0005564	0.0005883	0.0006171	0.0006435	0.0006667	0.0006869	0.0007064	0.0007246	0.0007422	0.0007609	0.0007799	0.0008014	0.0008251	0.0008512	0.0008801	0.0009129	0.0009489	0.000987	0.001028	0.001071	0.001113	0.001158
126	-2.118e-21	2.899e-06	6.007e-06	9.267e-06	1.253e-05	1.564e-05	1.406e-05	9.726e-06	7.089e-06	7.008e-06	1.045e-05	1.795e-05	3.091e-05	4.84e-05	7.118e-05	9.984e-05	0.0001352	0.0001778	0.000225	0.0002755	0.0003288	0.0003848	0.0004427	0.0005012	0.000561	0.0006208	0.0006798	0.000736	0.0007928	0.0008519	0.0009147	0.0009819	0.001054	0.001135	0.001226	0.001332	0.001456	0.001604	0.001783	0.001996	0.002246	0.002538	0.002874	0.003255	0.003681	0.004148	0.004648	0.00517	NaN
127	8.47e-22	1.456e-05	2.963e-05	4.546e-05	6.254e-05	8.078e-05	0.0001011	0.0001224	0.0001439	0.0001656	0.000187	0.0002083	0.0002294	0.00025	0.0002698	0.0002885	0.000307	0.0003243	0.0003429	0.0003623	0.0003823	0.0004033	0.0004247	0.0004459	0.0004666	0.0004863	0.0005052	0.0005221	0.0005378	0.0005508	0.0005618	0.0005706	0.0005766	0.0005813	0.0005856	0.0005897	0.0005947	0.0006005	0.0006081	0.0006179	0.0006299	0.0006443	0.0006622	0.000684	0.0007086	0.0007355	0.0007646	0.0007952	0.0008276
128	7.412e-22	-2.756e-06	-9.105e-06	-1.673e-05	-2.453e-05	-3.053e-05	-3.552e-05	-3.959e-05	-4.184e-05	-4.259e-05	-4.239e-05	-4.145e-05	-3.716e-05	-2.775e-05	-1.614e-05	-2.605e-06	1.231e-05	2.854e-05	4.633e-05	6.568e-05	8.45e-05	0.0001039	0.0001229	0.0001407	0.0001565	0.0001719	0.0001861	0.0001983	0.0002093	0.0002193	0.0002272	0.0002351	0.0002414	0.0002474	0.0002529	0.0002589	0.0002653	0.0002723	0.0002807	0.0002909	0.0003022	0.0003161	0.0003319	0.0003503	0.0003713	0.0003959	0.0004235	0.0004541	0.000488
129	-5.082e-21	1.124e-05	2.184e-05	2.982e-05	3.361e-05	3.215e-05	2.573e-05	1.444e-05	-3.637e-07	-1.685e-05	-3.271e-05	-4.436e-05	-5.053e-05	-4.952e-05	-4.092e-05	-2.647e-05	-4.474e-06	2.407e-05	5.922e-05	0.0001002	0.0001452	0.000194	0.0002432	0.0002908	0.0003342	0.0003726	0.0004073	0.0004356	0.0004582	0.000475	0.0004855	0.0004915	0.000493	0.0004916	0.0004886	0.000486	0.000486	0.0004883	0.0004949	0.0005065	0.0005219	0.0005431	0.000568	0.0005961	0.0006271	0.0006605	0.0006946	0.0007275	0.0007608
130	3.388e-21	3.954e-05	7.726e-05	0.0001125	0.0001441	0.0001702	0.0001935	0.0002102	0.0002147	0.0002094	0.0001958	0.000175	0.00015	0.0001229	9.369e-05	6.337e-05	3.461e-05	7.22e-06	-1.267e-05	-2.179e-05	-2.283e-05	-1.529e-05	5.013e-07	2.196e-05	4.732e-05	7.658e-05	0.0001095	0.0001444	0.0001823	0.0002203	0.0002576	0.0002967	0.0003359	0.0003754	0.0004161	0.0004589	0.0005036	0.0005487	0.0005936	0.0006369	0.0006792	0.0007209	0.0007603	0.0007976	0.000832	0.0008635	0.0008911	0.0009146	0.0009362
131	1.059e-22	-2.423e-06	-6.614e-06	-1.096e-05	-1.557e-05	-2.064e-05	-2.533e-05	-3.044e-05	-3.819e-05	-4.785e-05	-5.752e-05	-6.726e-05	-7.541e-05	-8.091e-05	-8.58e-05	-9.01e-05	-9.364e-05	-9.636e-05	-9.709e-05	-9.362e-05	-8.653e-05	-7.742e-05	-6.729e-05	-5.669e-05	-4.611e-05	-3.442e-05	-2.228e-05	-9.822e-06	2.935e-06	1.566e-05	2.758e-05	3.884e-05	4.926e-05	5.976e-05	7.055e-05	8.156e-05	9.327e-05	0.0001056	0.0001187	0.0001329	0.0001489	0.0001663	0.0001855	0.0002067	0.0002292	0.0002523	0.000276	0.0002984	0.0003208
132	6.776e-21	-9.345e-05	-0.0001955	-0.0002923	-0.0003802	-0.0004614	-0.0005341	-0.0005985	-0.000656	-0.0007017	-0.000735	-0.0007545	-0.0007554	-0.0007305	-0.0006991	-0.0006589	-0.0005958	-0.0005097	-0.0004001	-0.0002668	-0.0001219	2.949e-05	0.0001814	0.0003322	0.0004778	0.0006256	0.0007698	0.0008871	0.0009704	0.001018	0.001032	0.001022	0.0009903	0.0009441	0.0008838	0.0008136	0.0007316	0.000636	0.0005412	0.000461	0.0003962	0.0003456	0.0003046	0.000273	0.0002463	0.0002225	0.0002002	0.0001823	0.000174
133	-1.355e-20	-0.0001617	-0.0003136	-0.0004472	-0.0005619	-0.00066	-0.0007423	-0.0008086	-0.000856	-0.0008803	-0.0008821	-0.0008597	-0.0008204	-0.000766	-0.0007086	-0.0006423	-0.0005574	-0.0004522	-0.0003268	-0.0001854	-3.739e-05	0.0001162	0.0002707	0.0004265	0.0005798	0.0007329	0.0008774	0.000998	0.001087	0.001144	0.001171	0.001174	0.001155	0.00112	0.001071	0.001011	0.0009425	0.0008633	0.0007834	0.0007165	0.0006623	0.0006194	0.0005872	0.0005651	0.0005492	0.0005353	0.0005216	0.0005091	0.0005037
134	-2.711e-20	-0.0001995	-0.0003789	-0.0005319	-0.0006585	-0.0007631	-0.000846	-0.0009075	-0.0009496	-0.0009695	-0.0009622	-0.0009276	-0.0008773	-0.0008194	-0.0007643	-0.0007095	-0.0006416	-0.0005588	-0.0004608	-0.0003448	-0.0002154	-8.364e-05	4.797e-05	0.0001797	0.0003094	0.0004424	0.0005772	0.0006945	0.0007882	0.0008588	0.0009045	0.000928	0.0009355	0.0009303	0.0009143	0.0008889	0.000852	0.0007995	0.0007428	0.000692	0.0006463	0.0006066	0.0005731	0.0005465	0.0005254	0.0005062	0.0004898	0.000479	0.0004798
135	3.388e-21	3.351e-05	6.589e-05	9.664e-05	0.0001259	0.0001531	0.0001806	0.0002058	0.000223	0.0002322	0.0002349	0.0002323	0.000227	0.0002194	0.0002099	0.0001968	0.0001812	0.000163	0.0001461	0.000136	0.0001325	0.0001345	0.0001411	0.0001498	0.0001603	0.0001717	0.0001856	0.0002012	0.0002188	0.0002366	0.0002522	0.0002659	0.0002779	0.000289	0.0003009	0.0003142	0.0003301	0.0003476	0.0003674	0.0003899	0.0004161	0.0004459	0.0004803	0.000519	0.0005608	0.0006041	0.0006482	0.0006911	0.0007339
136	2.033e-20	-3.162e-05	-5.143e-05	-6.031e-05	-5.821e-05	-4.785e-05	-3.502e-05	-2.082e-05	-3.621e-06	1.792e-05	4.385e-05	7.467e-05	0.0001025	0.0001214	0.0001316	0.0001328	0.0001267	0.0001161	0.0001033	9.179e-05	8.129e-05	7.204e-05	6.398e-05	5.794e-05	5.471e-05	5.431e-05	5.713e-05	6.274e-05	7.116e-05	8.067e-05	8.798e-05	9.261e-05	9.401e-05	9.224e-05	8.885e-05	8.302e-05	7.554e-05	6.595e-05	5.485e-05	4.296e-05	3.144e-05	2.137e-05	1.508e-05	1.272e-05	1.424e-05	1.756e-05	2.422e-05	3.283e-05	4.445e-05
137	0	-5.216e-05	-9.009e-05	-0.0001147	-0.0001268	-0.0001299	-0.0001232	-0.0001092	-9.11e-05	-6.732e-05	-3.712e-05	5.46e-07	3.949e-05	7.108e-05	9.448e-05	0.0001098	0.0001199	0.0001244	0.0001268	0.0001312	0.0001377	0.0001452	0.0001531	0.0001602	0.0001679	0.0001768	0.0001871	0.0001975	0.0002088	0.0002196	0.0002269	0.0002303	0.0002317	0.0002326	0.0002347	0.0002373	0.0002418	0.000248	0.0002567	0.0002681	0.0002832	0.000303	0.000329	0.0003585	0.00039	0.0004212	0.0004536	0.0004851	0.0005164
138	3.388e-21	3.159e-05	6.312e-05	9.531e-05	0.0001282	0.0001618	0.0001986	0.0002366	0.0002708	0.0003005	0.0003267	0.0003491	0.0003687	0.0003853	0.0003979	0.0004065	0.0004116	0.0004126	0.0004126	0.0004169	0.0004253	0.0004364	0.0004497	0.0004641	0.0004794	0.0004963	0.000515	0.000535	0.0005572	0.0005793	0.0005989	0.0006161	0.0006322	0.0006476	0.0006638	0.0006807	0.0006981	0.0007147	0.0007313	0.0007476	0.0007646	0.0007822	0.0008012	0.0008202	0.0008391	0.000856	0.0008713	0.0008848	0.0008986
139	6.776e-21	-0.0001104	-0.0002179	-0.0003108	-0.000389	-0.0004559	-0.0005114	-0.0005534	-0.0005798	-0.0005907	-0.0005859	-0.0005656	-0.0005318	-0.0004782	-0.0004214	-0.0003581	-0.0002776	-0.0001787	-6.579e-05	5.728e-05	0.0001904	0.0003325	0.0004796	0.0006312	0.000773	0.000912	0.001045	0.001157	0.00124	0.001296	0.001326	0.001332	0.001315	0.001278	0.001226	0.001165	0.001094	0.00101	0.0009228	0.0008456	0.0007788	0.0007222	0.0006765	0.0006415	0.000614	0.0005898	0.0005675	0.0005482	0.0005392
140	-6.776e-21	2.544e-05	5.044e-05	7.514e-05	0.0001008	0.0001271	0.0001513	0.0001725	0.0001925	0.00021	0.0002258	0.0002384	0.0002496	0.0002598	0.0002701	0.0002773	0.0002845	0.0002937	0.0003066	0.0003235	0.0003451	0.0003702	0.0004002	0.0004329	0.0004679	0.0005038	0.0005435	0.0005836	0.000622	0.0006574	0.0006881	0.000714	0.0007362	0.0007544	0.0007705	0.000784	0.0007961	0.0008047	0.0008117	0.0008191	0.000828	0.0008407	0.0008578	0.0008783	0.0009006	0.0009226	0.0009455	0.000968	0.0009928
141	3.388e-21	2.121e-05	4.225e-05	6.393e-05	8.693e-05	0.0001114	0.0001388	0.0001679	0.0001965	0.0002244	0.0002529	0.0002821	0.0003137	0.0003478	0.0003831	0.0004181	0.0004535	0.0004889	0.0005264	0.0005681	0.0006141	0.0006621	0.0007117	0.0007609	0.0008086	0.0008559	0.0009034	0.0009499	0.0009955	0.001039	0.001078	0.001113	0.001145	0.001176	0.001206	0.001237	0.001268	0.001299	0.001331	0.001364	0.0014	0.001438	0.001479	0.001523	0.001567	0.001611	0.001655	0.001696	0.001737
142	1.694e-21	-8.007e-06	-1.379e-05	-1.387e-05	-8.827e-06	-3.039e-06	3.379e-06	9.455e-06	1.448e-05	2.069e-05	2.861e-05	3.588e-05	4.306e-05	4.79e-05	4.748e-05	4.304e-05	3.753e-05	3.128e-05	2.664e-05	2.581e-05	2.776e-05	3.137e-05	3.71e-05	4.317e-05	5.043e-05	6.049e-05	7.235e-05	8.579e-05	0.0001003	0.0001141	0.0001249	0.0001338	0.0001414	0.0001478	0.0001546	0.0001611	0.0001672	0.0001726	0.0001769	0.0001809	0.0001851	0.0001904	0.0001976	0.0002063	0.0002168	0.0002275	0.0002393	0.0002514	0.0002653
143	-1.694e-21	3.212e-05	6.364e-05	9.477e-05	0.0001246	0.0001535	0.0001834	0.0002126	0.0002351	0.0002502	0.0002591	0.0002624	0.0002622	0.0002587	0.0002517	0.000243	0.0002336	0.000224	0.0002173	0.0002197	0.0002313	0.0002511	0.0002779	0.0003097	0.0003457	0.0003855	0.0004273	0.00047	0.0005128	0.0005546	0.0005916	0.0006241	0.0006527	0.0006777	0.0007014	0.0007245	0.0007472	0.0007703	0.0007946	0.000821	0.0008493	0.000881	0.0009168	0.000956	0.0009988	0.001043	0.001087	0.001131	0.001176
144	-3.388e-21	-4.491e-05	-7.971e-05	-0.0001025	-0.000111	-0.0001084	-9.417e-05	-7.051e-05	-4.083e-05	-3.75e-06	4.039e-05	9.258e-05	0.0001479	0.0001998	0.0002434	0.0002769	0.0003028	0.0003211	0.0003358	0.000352	0.0003699	0.0003889	0.0004068	0.0004247	0.0004445	0.0004689	0.0004984	0.0005315	0.0005684	0.0006071	0.0006435	0.0006776	0.0007106	0.0007459	0.0007832	0.0008217	0.000863	0.000907	0.0009546	0.001007	0.001065	0.00113	0.001204	0.001284	0.001366	0.00145	0.001537	0.001622	0.001708
145	-4.235e-22	7.979e-06	1.592e-05	2.456e-05	3.432e-05	4.477e-05	5.645e-05	6.845e-05	7.948e-05	9.016e-05	0.0001013	0.0001133	0.0001273	0.0001431	0.0001589	0.0001739	0.0001894	0.0002059	0.0002252	0.0002496	0.000278	0.000309	0.0003423	0.0003764	0.0004109	0.0004473	0.0004862	0.0005256	0.0005644	0.0006009	0.0006325	0.0006602	0.0006852	0.0007074	0.0007283	0.0007483	0.0007674	0.0007848	0.0008019	0.00082	0.0008406	0.0008647	0.0008926	0.0009229	0.0009553	0.0009878	0.00102	0.00105	0.001079
146	1.694e-21	-2.395e-05	-4.658e-05	-6.46e-05	-7.866e-05	-8.925e-05	-9.655e-05	-0.0001017	-0.0001057	-0.0001072	-0.000105	-0.0001006	-9.397e-05	-8.618e-05	-7.999e-05	-7.479e-05	-6.901e-05	-6.226e-05	-5.211e-05	-3.604e-05	-1.72e-05	3.117e-06	2.544e-05	4.929e-05	7.534e-05	0.0001046	0.0001369	0.0001704	0.0002047	0.0002374	0.000266	0.000293	0.0003195	0.0003448	0.0003692	0.0003916	0.0004118	0.0004288	0.0004434	0.0004561	0.0004689	0.0004828	0.0004975	0.000512	0.0005276	0.0005434	0.000561	0.0005803	0.000603
147	-6.776e-21	8.699e-05	0.0001728	0.0002564	0.0003352	0.000409	0.0004831	0.0005516	0.0006006	0.0006317	0.00065	0.0006582	0.0006605	0.0006555	0.000643	0.0006253	0.0006017	0.0005734	0.000548	0.0005376	0.0005404	0.0005512	0.0005681	0.0005867	0.0006087	0.0006346	0.0006614	0.0006892	0.000716	0.0007405	0.0007565	0.0007644	0.0007668	0.0007646	0.0007614	0.0007564	0.0007498	0.0007441	0.000741	0.0007433	0.0007503	0.0007649	0.0007902	0.0008245	0.0008683	0.0009178	0.0009738	0.001035	0.001101
148	3.388e-21	-3.237e-05	-6.175e-05	-8.768e-05	-0.0001102	-0.0001297	-0.0001461	-0.0001599	-0.0001712	-0.0001795	-0.0001825	-0.0001812	-0.0001765	-0.0001701	-0.0001619	-0.0001528	-0.0001414	-0.0001273	-0.0001092	-8.626e-05	-5.976e-05	-3.274e-05	-4.323e-06	2.452e-05	5.371e-05	8.341e-05	0.0001143	0.0001442	0.0001716	0.0001952	0.0002139	0.0002286	0.000241	0.0002508	0.0002602	0.0002693	0.0002786	0.0002875	0.0002979	0.0003119	0.0003311	0.0003559	0.000387	0.0004237	0.0004661	0.0005108	0.0005579	0.0006062	0.0006567
149	1.355e-20	-6.249e-05	-0.0001149	-0.0001556	-0.0001857	-0.0002062	-0.000221	-0.0002314	-0.0002382	-0.0002418	-0.0002405	-0.0002368	-0.0002338	-0.0002373	-0.0002473	-0.0002615	-0.0002773	-0.0002901	-0.000298	-0.0002989	-0.0002931	-0.0002813	-0.0002608	-0.0002344	-0.0002013	-0.0001628	-0.0001219	-8.115e-05	-4.338e-05	-8.848e-06	2.168e-05	4.826e-05	6.993e-05	8.476e-05	9.469e-05	9.85e-05	9.712e-05	9.054e-05	8.141e-05	7.302e-05	6.529e-05	5.839e-05	5.437e-05	5.35e-05	5.654e-05	6.202e-05	7.168e-05	8.527e-05	0.0001055
150	0	-1.225e-05	-2.87e-05	-4.543e-05	-6.279e-05	-8.024e-05	-9.989e-05	-0.0001215	-0.0001434	-0.0001657	-0.000185	-0.0002009	-0.0002107	-0.0002122	-0.0002108	-0.0002063	-0.0001952	-0.0001757	-0.000148	-0.0001134	-7.334e-05	-3.248e-05	7.929e-06	4.738e-05	8.53e-05	0.0001236	0.000162	0.0001942	0.0002185	0.0002353	0.0002455	0.0002498	0.0002509	0.0002498	0.000247	0.0002432	0.0002384	0.0002311	0.0002251	0.0002227	0.0002226	0.0002236	0.000227	0.0002315	0.000236	0.0002382	0.000238	0.0002356	0.000233
151	3.388e-21	-5.628e-05	-0.0001046	-0.0001439	-0.000173	-0.0001934	-0.0002064	-0.000213	-0.0002133	-0.0002072	-0.0001947	-0.0001763	-0.0001556	-0.000137	-0.0001213	-0.0001096	-9.993e-05	-8.949e-05	-7.609e-05	-5.815e-05	-3.591e-05	-1.046e-05	1.785e-05	4.869e-05	8.233e-05	0.0001194	0.0001606	0.0002049	0.0002479	0.0002878	0.0003225	0.0003524	0.0003786	0.0004013	0.0004213	0.0004389	0.0004541	0.000466	0.0004763	0.0004883	0.0005036	0.0005231	0.0005479	0.0005769	0.0006098	0.0006453	0.0006823	0.0007201	0.0007594
152	4.743e-20	-0.0001194	-0.0002203	-0.0003007	-0.0003616	-0.0004067	-0.0004368	-0.0004537	-0.0004586	-0.0004507	-0.0004296	-0.0003975	-0.0003617	-0.0003313	-0.0003075	-0.0002895	-0.0002735	-0.0002581	-0.0002403	-0.0002172	-0.0001886	-0.0001554	-0.0001167	-7.547e-05	-3.288e-05	1.117e-05	5.662e-05	0.0001021	0.0001469	0.0001891	0.0002247	0.0002531	0.0002753	0.0002918	0.0003036	0.0003113	0.0003169	0.0003202	0.0003225	0.0003249	0.0003282	0.000335	0.0003478	0.0003659	0.0003887	0.000416	0.0004486	0.0004841	0.0005226
153	-1.016e-20	-4.745e-05	-8.166e-05	-0.0001011	-0.0001071	-0.0001022	-8.661e-05	-6.531e-05	-4.057e-05	-1.102e-05	2.48e-05	6.845e-05	0.000114	0.0001514	0.0001754	0.0001885	0.0001932	0.000189	0.000185	0.0001873	0.0001945	0.0002037	0.0002115	0.0002186	0.0002285	0.0002465	0.0002698	0.0002962	0.0003259	0.0003529	0.0003712	0.0003831	0.0003918	0.0004007	0.0004104	0.0004192	0.0004253	0.0004293	0.0004338	0.0004405	0.0004518	0.00047	0.0004953	0.0005251	0.0005584	0.0005927	0.0006293	0.0006673	0.0007084
154	-3.388e-21	4.836e-05	9.308e-05	0.0001322	0.0001638	0.0001852	0.0002014	0.0002081	0.0001969	0.0001732	0.0001411	0.0001041	6.975e-05	3.961e-05	1.499e-05	-3.066e-06	-1.292e-05	-1.695e-05	-1.108e-05	1.081e-05	4.406e-05	8.628e-05	0.0001372	0.0001899	0.0002442	0.0002984	0.0003518	0.0004032	0.0004534	0.0005035	0.0005511	0.0005976	0.0006441	0.0006848	0.0007232	0.0007571	0.0007869	0.00081	0.000826	0.000837	0.000841	0.0008393	0.0008332	0.0008195	0.0008064	0.0007922	0.0007798	0.0007702	0.0007676
155	-3.388e-21	3.921e-05	7.67e-05	0.0001116	0.0001369	0.0001453	0.0001349	0.0001071	6.831e-05	2.311e-05	-2.044e-05	-6.246e-05	-9.855e-05	-0.0001277	-0.0001476	-0.0001582	-0.000155	-0.000139	-0.0001105	-7.475e-05	-3.256e-05	1.337e-05	6.462e-05	0.0001189	0.0001731	0.0002262	0.0002819	0.000339	0.000398	0.0004564	0.0005153	0.0005748	0.0006338	0.0006883	0.0007368	0.0007811	0.0008219	0.0008566	0.0008854	0.0009081	0.0009283	0.0009457	0.0009609	0.0009723	0.0009845	0.0009999	0.001018	0.001034	0.001048
156	1.355e-20	-8.283e-05	-0.0001508	-0.000203	-0.0002409	-0.0002656	-0.0002781	-0.000279	-0.0002692	-0.0002492	-0.0002185	-0.0001791	-0.0001374	-0.0001001	-6.767e-05	-3.885e-05	-1.189e-05	1.473e-05	4.205e-05	7.152e-05	0.0001037	0.0001389	0.0001787	0.000221	0.0002648	0.0003105	0.0003577	0.0004058	0.000454	0.0005019	0.0005487	0.0005947	0.0006406	0.0006859	0.0007328	0.0007817	0.0008342	0.0008922	0.0009584	0.001037	0.001135	0.001258	0.001413	0.001605	0.001843	0.002131	0.002476	0.002879	0.003339
157	0	-2.276e-05	-3.822e-05	-4.437e-05	-4.346e-05	-3.665e-05	-2.625e-05	-1.468e-05	-2.448e-06	1.152e-05	2.885e-05	4.913e-05	6.802e-05	8.101e-05	8.538e-05	8.468e-05	8.002e-05	7.251e-05	6.731e-05	6.95e-05	7.739e-05	8.866e-05	0.0001015	0.0001168	0.0001364	0.0001627	0.0001929	0.0002258	0.0002608	0.000294	0.0003203	0.0003418	0.0003606	0.0003796	0.0003996	0.0004193	0.0004381	0.000457	0.0004775	0.0005019	0.0005324	0.0005708	0.0006176	0.0006712	0.0007305	0.0007928	0.0008586	0.0009265	0.0009964
158	1.694e-21	-2.615e-05	-4.902e-05	-6.65e-05	-7.678e-05	-7.963e-05	-7.514e-05	-6.402e-05	-4.725e-05	-2.548e-05	2.072e-06	3.453e-05	7.08e-05	0.0001091	0.0001481	0.0001842	0.000218	0.00025	0.0002813	0.0003125	0.000344	0.0003744	0.0004039	0.0004317	0.0004585	0.0004849	0.0005128	0.0005414	0.0005708	0.0006004	0.0006305	0.0006612	0.0006932	0.0007264	0.0007623	0.0008014	0.0008466	0.0009007	0.0009698	0.00106	0.001179	0.001333	0.001531	0.00178	0.002085	0.00245	0.002878	0.003364	0.003902
159	6.776e-21	-3.855e-05	-6.941e-05	-8.832e-05	-9.93e-05	-0.0001028	-9.919e-05	-9.054e-05	-7.952e-05	-6.501e-05	-4.482e-05	-1.984e-05	6.419e-06	2.873e-05	4.216e-05	5.21e-05	5.805e-05	6.1e-05	6.338e-05	6.958e-05	7.714e-05	8.373e-05	8.777e-05	8.883e-05	8.931e-05	9.217e-05	9.331e-05	9.327e-05	9.154e-05	8.775e-05	7.933e-05	6.878e-05	5.811e-05	4.988e-05	4.512e-05	4.19e-05	3.844e-05	3.649e-05	3.691e-05	4.038e-05	4.727e-05	5.808e-05	7.336e-05	9.242e-05	0.0001135	0.0001346	0.0001571	0.0001826	0.0002112
160	-4.235e-22	-2.682e-06	-5.795e-06	-7.199e-06	-8.368e-06	-8.454e-06	-7.226e-06	-5.06e-06	-3.435e-06	-2.304e-06	2.207e-07	3.257e-06	6.808e-06	1.086e-05	1.373e-05	1.685e-05	1.978e-05	2.241e-05	2.624e-05	3.492e-05	4.716e-05	6.051e-05	7.428e-05	8.9e-05	0.0001052	0.0001241	0.0001434	0.0001622	0.0001801	0.0001956	0.0002049	0.0002088	0.0002095	0.0002084	0.0002054	0.0002003	0.0001934	0.0001856	0.000179	0.000175	0.0001743	0.0001784	0.0001895	0.0002066	0.0002287	0.0002549	0.0002849	0.0003172	0.0003529
161	-1.694e-21	-1.102e-05	-2.216e-05	-3.025e-05	-3.292e-05	-2.958e-05	-2.074e-05	-7.328e-06	1.059e-05	3.309e-05	6.06e-05	9.251e-05	0.0001296	0.0001719	0.0002159	0.0002592	0.0003016	0.0003438	0.0003874	0.0004334	0.0004818	0.0005307	0.00058	0.0006291	0.0006791	0.0007318	0.0007887	0.0008497	0.0009151	0.0009845	0.001058	0.001137	0.001226	0.001329	0.001452	0.001598	0.001774	0.001984	0.002233	0.002527	0.002869	0.003262	0.003706	0.004191	0.004708	NaN	NaN	NaN	NaN
162	1.271e-21	4.568e-06	8.84e-06	1.402e-05	2.012e-05	2.688e-05	3.488e-05	4.396e-05	5.309e-05	6.352e-05	7.764e-05	9.542e-05	0.0001184	0.0001468	0.0001789	0.000214	0.0002531	0.0002971	0.0003467	0.0004032	0.0004651	0.0005297	0.0005967	0.0006649	0.000734	0.0008049	0.0008779	0.0009515	0.001024	0.001095	0.001162	0.001227	0.00129	0.001352	0.001415	0.001477	0.001538	0.001599	0.001658	0.001718	0.00178	0.001844	0.001913	0.001986	0.002066	0.002154	0.002257	0.002376	0.002519
163	6.776e-21	-5.554e-05	-0.0001017	-0.0001365	-0.0001584	-0.0001706	-0.0001707	-0.0001618	-0.0001515	-0.0001407	-0.0001287	-0.0001142	-9.919e-05	-8.877e-05	-8.482e-05	-8.876e-05	-9.646e-05	-0.0001083	-0.0001205	-0.0001265	-0.0001246	-0.0001157	-0.0001024	-8.873e-05	-7.44e-05	-5.931e-05	-4.355e-05	-2.841e-05	-1.34e-05	9.439e-07	1.262e-05	2.149e-05	2.661e-05	2.82e-05	2.926e-05	2.866e-05	2.717e-05	2.506e-05	2.215e-05	1.89e-05	1.554e-05	1.262e-05	9.895e-06	8.303e-06	1.004e-05	1.306e-05	1.859e-05	2.523e-05	3.34e-05
164	-3.388e-21	-5.098e-05	-9.725e-05	-0.0001365	-0.0001688	-0.0001937	-0.000212	-0.0002237	-0.0002285	-0.0002264	-0.0002168	-0.000201	-0.000181	-0.0001596	-0.0001389	-0.0001189	-9.992e-05	-8.089e-05	-6.162e-05	-4.215e-05	-2.386e-05	-6.974e-06	9.008e-06	2.374e-05	3.768e-05	5.114e-05	6.373e-05	7.557e-05	8.571e-05	9.368e-05	9.881e-05	0.0001031	0.0001069	0.0001101	0.0001134	0.0001165	0.0001208	0.0001263	0.0001335	0.0001438	0.0001584	0.0001779	0.0002023	0.0002309	0.0002637	0.0002998	0.0003396	0.0003811	0.0004251
165	3.388e-21	-3.843e-05	-7.056e-05	-9.604e-05	-0.0001157	-0.0001301	-0.0001381	-0.0001397	-0.0001373	-0.0001299	-0.0001163	-9.7e-05	-7.564e-05	-5.687e-05	-4.095e-05	-2.715e-05	-1.525e-05	-6.023e-06	4.79e-07	7.388e-06	1.334e-05	1.65e-05	1.684e-05	1.521e-05	1.392e-05	1.363e-05	1.36e-05	1.388e-05	1.544e-05	1.871e-05	2.092e-05	2.305e-05	2.693e-05	3.369e-05	4.328e-05	5.449e-05	6.741e-05	8.248e-05	9.999e-05	0.0001194	0.0001411	0.0001664	0.0001961	0.0002297	0.0002658	0.0003038	0.000344	0.0003852	0.0004277
166	8.47e-21	-1.649e-05	-3.103e-05	-4.094e-05	-4.477e-05	-4.246e-05	-3.343e-05	-1.796e-05	2.488e-06	2.861e-05	6.127e-05	0.0001005	0.0001463	0.0001981	0.0002532	0.0003103	0.0003701	0.0004336	0.000502	0.0005777	0.0006606	0.0007494	0.0008437	0.000943	0.001048	0.001159	0.001278	0.001403	0.001535	0.001672	0.001814	0.001962	0.002119	0.002288	0.002472	0.002674	0.002897	0.003143	0.003415	0.003714	0.004042	0.004394	0.004769	0.005156	NaN	NaN	NaN	NaN	NaN
167	-2.711e-20	-0.0003017	-0.0005599	-0.0007697	-0.0009279	-0.001042	-0.001113	-0.001146	-0.00115	-0.001123	-0.001066	-0.0009792	-0.0008794	-0.0007885	-0.0007099	-0.0006471	-0.0005936	-0.0005458	-0.0004974	-0.00044	-0.0003777	-0.000309	-0.000243	-0.0001825	-0.0001285	-8.037e-05	-3.597e-05	2.973e-06	3.421e-05	5.807e-05	7.115e-05	7.868e-05	7.971e-05	7.765e-05	7.35e-05	6.697e-05	5.813e-05	4.595e-05	3.073e-05	1.605e-05	1.345e-06	-1.079e-05	-2.33e-05	-3.55e-05	-4.343e-05	-4.834e-05	-4.953e-05	-4.765e-05	-3.995e-05
168	-6.776e-21	-2.049e-05	-3.903e-05	-5.35e-05	-6.114e-05	-6.148e-05	-5.417e-05	-3.987e-05	-1.894e-05	7.933e-06	4.198e-05	8.298e-05	0.0001303	0.000183	0.0002393	0.0002951	0.0003508	0.0004057	0.0004615	0.0005197	0.0005799	0.0006387	0.000695	0.0007483	0.0007992	0.0008484	0.000897	0.0009445	0.0009908	0.001034	0.001072	0.001106	0.001137	0.001167	0.001195	0.001221	0.001245	0.001267	0.001288	0.001309	0.001331	0.001356	0.001387	0.001425	0.001475	0.001539	0.001624	0.001732	0.00187
169	8.47e-22	-6.208e-06	-1.495e-05	-2.39e-05	-3.293e-05	-4.115e-05	-4.845e-05	-5.492e-05	-6.095e-05	-6.621e-05	-6.863e-05	-6.884e-05	-6.471e-05	-5.531e-05	-4.331e-05	-3.004e-05	-1.591e-05	-6.081e-07	1.599e-05	3.455e-05	5.456e-05	7.452e-05	9.324e-05	0.0001096	0.0001241	0.0001387	0.0001536	0.0001683	0.0001821	0.0001958	0.0002089	0.0002216	0.0002347	0.0002498	0.0002679	0.0002886	0.0003124	0.0003393	0.0003706	0.0004073	0.0004481	0.0004923	0.0005404	0.0005908	0.0006427	0.0006946	0.000747	0.0007966	0.0008435
170	-2.372e-20	-4.791e-05	-8.864e-05	-0.0001212	-0.0001448	-0.0001581	-0.0001615	-0.0001556	-0.0001407	-0.0001178	-8.798e-05	-5.183e-05	-1.259e-05	2.616e-05	6.424e-05	0.0001027	0.0001398	0.000176	0.0002127	0.0002524	0.0002957	0.0003418	0.0003912	0.0004441	0.0005016	0.0005638	0.0006301	0.0007016	0.0007782	0.0008592	0.0009424	0.001028	0.00112	0.001219	0.001328	0.00145	0.00159	0.001753	0.001944	0.00217	0.002436	0.002747	0.003108	0.003517	0.003971	0.00446	0.004975	NaN	NaN
171	0	-5.743e-06	-5.709e-06	-1.458e-07	9.829e-06	2.352e-05	4.136e-05	6.346e-05	8.997e-05	0.0001214	0.000159	0.0002018	0.0002465	0.0002899	0.0003329	0.0003753	0.0004167	0.0004555	0.0004921	0.0005278	0.0005626	0.0005957	0.0006273	0.0006572	0.0006857	0.0007126	0.0007388	0.0007647	0.000791	0.0008161	0.0008379	0.000856	0.0008706	0.0008817	0.0008899	0.0008956	0.0008982	0.0008976	0.0008946	0.0008899	0.0008853	0.0008812	0.0008789	0.0008783	0.0008798	0.0008827	0.0008873	0.0008934	0.0009017
172	2.711e-20	-0.0001369	-0.0002504	-0.00034	-0.0004065	-0.0004518	-0.0004766	-0.0004822	-0.0004695	-0.0004387	-0.0003888	-0.000321	-0.0002474	-0.0001798	-0.0001189	-6.334e-05	-1.102e-05	3.946e-05	8.971e-05	0.0001415	0.0001956	0.0002509	0.0003075	0.0003661	0.0004267	0.0004901	0.000555	0.0006195	0.000682	0.0007425	0.0007997	0.0008529	0.0009026	0.0009476	0.000988	0.001023	0.001054	0.00108	0.001102	0.001123	0.001141	0.001157	0.001172	0.001186	0.001201	0.001216	0.001231	0.001246	0.001261
173	2.711e-20	-0.0002027	-0.0003737	-0.000508	-0.0006065	-0.000676	-0.0007168	-0.0007296	-0.0007183	-0.0006799	-0.000616	-0.0005308	-0.0004395	-0.0003544	-0.0002795	-0.0002132	-0.0001504	-8.854e-05	-2.899e-05	3.136e-05	9.257e-05	0.0001566	0.0002259	0.0003	0.0003719	0.0004441	0.0005159	0.0005857	0.0006515	0.0007154	0.0007767	0.0008356	0.0008915	0.0009435	0.0009916	0.00104	0.001088	0.001136	0.001183	0.001234	0.001289	0.00135	0.001416	0.001489	0.001569	0.001658	0.001754	0.001856	0.001965
174	-3.388e-21	-1.142e-05	-2.239e-05	-3.201e-05	-3.989e-05	-4.512e-05	-4.752e-05	-4.741e-05	-4.54e-05	-4.151e-05	-3.445e-05	-2.44e-05	-1.033e-05	6.204e-06	2.453e-05	4.428e-05	6.487e-05	8.635e-05	0.0001097	0.0001366	0.0001669	0.0001988	0.0002325	0.0002676	0.0003057	0.0003479	0.0003951	0.0004476	0.0005059	0.0005699	0.0006388	0.0007134	0.0007962	0.0008872	0.0009884	0.001101	0.001227	0.001367	0.001525	0.001702	0.001901	0.002118	0.002355	0.002604	0.002863	NaN	NaN	NaN	NaN
175	5.082e-21	-2.085e-05	-4.208e-05	-6.113e-05	-7.6e-05	-8.445e-05	-8.45e-05	-7.684e-05	-6.175e-05	-4.064e-05	-1.33e-05	1.871e-05	5.62e-05	9.948e-05	0.0001478	0.0002003	0.0002558	0.0003104	0.0003656	0.0004224	0.0004821	0.0005425	0.0006035	0.0006642	0.000725	0.0007855	0.0008456	0.0009047	0.0009644	0.001024	0.001082	0.001137	0.00119	0.001241	0.001289	0.001334	0.001377	0.001417	0.001457	0.001495	0.001531	0.001566	0.001602	0.001637	0.001672	0.001706	0.001741	0.001776	0.001809
176	2.541e-21	1.633e-05	3.514e-05	5.642e-05	8.119e-05	0.000111	0.000147	0.0001894	0.0002366	0.0002874	0.0003417	0.0003986	0.0004579	0.0005172	0.0005764	0.0006342	0.0006888	0.0007396	0.0007866	0.0008319	0.0008752	0.0009153	0.000953	0.0009868	0.001018	0.001047	0.001075	0.001104	0.001133	0.001161	0.001187	0.001212	0.001236	0.001259	0.001282	0.001306	0.001328	0.00135	0.00137	0.001391	0.001413	0.001438	0.001465	0.001494	0.001525	0.001559	0.001595	0.001632	0.001672
177	-4.066e-20	-0.00013	-0.0002436	-0.0003338	-0.0004046	-0.000454	-0.0004855	-0.0004977	-0.0004878	-0.0004581	-0.0004059	-0.0003385	-0.0002643	-0.0001946	-0.0001349	-8.121e-05	-3.665e-05	8.055e-07	2.876e-05	4.63e-05	5.496e-05	5.102e-05	4.017e-05	2.348e-05	5.695e-06	-1.205e-05	-3.144e-05	-4.868e-05	-6.423e-05	-7.681e-05	-8.665e-05	-9.538e-05	-9.908e-05	-0.0001002	-9.85e-05	-9.721e-05	-9.398e-05	-8.864e-05	-8.342e-05	-7.826e-05	-7.363e-05	-6.948e-05	-6.254e-05	-5.36e-05	-4.223e-05	-2.976e-05	-1.458e-05	9.771e-07	1.741e-05
178	0	-1.734e-05	-3.336e-05	-4.481e-05	-4.991e-05	-4.876e-05	-4.142e-05	-2.902e-05	-1.273e-05	7.348e-06	3.169e-05	5.995e-05	9.188e-05	0.0001272	0.0001625	0.0001962	0.0002289	0.0002614	0.0002957	0.0003339	0.000377	0.0004232	0.0004713	0.0005212	0.0005725	0.0006258	0.000681	0.0007375	0.0007939	0.0008488	0.0009002	0.0009466	0.0009894	0.001029	0.001066	0.0011	0.001131	0.001162	0.001192	0.001222	0.001254	0.001289	0.001329	0.001372	0.001418	0.001466	0.001518	0.001571	0.001626
179	0	-5.555e-05	-0.0001033	-0.0001415	-0.0001701	-0.0001891	-0.000199	-0.0001994	-0.0001908	-0.0001738	-0.000147	-0.0001127	-7.6e-05	-4.045e-05	-6.57e-06	2.609e-05	5.787e-05	8.919e-05	0.0001195	0.0001509	0.0001835	0.0002147	0.0002459	0.0002774	0.0003102	0.0003444	0.0003794	0.0004155	0.0004519	0.000489	0.000524	0.0005567	0.0005893	0.0006208	0.0006519	0.0006812	0.0007092	0.0007355	0.0007595	0.0007823	0.0008039	0.0008253	0.0008477	0.0008701	0.0008932	0.0009157	0.0009387	0.0009603	0.0009821
180	-5.421e-20	-0.000302	-0.0005574	-0.0007646	-0.0009216	-0.001035	-0.001104	-0.001134	-0.001128	-0.001082	-0.001	-0.0008841	-0.000757	-0.0006424	-0.0005425	-0.000456	-0.0003765	-0.0003026	-0.0002297	-0.0001537	-7.925e-05	-3.026e-06	7.613e-05	0.0001588	0.0002462	0.0003403	0.0004372	0.0005334	0.0006274	0.0007176	0.0008019	0.0008821	0.000956	0.001023	0.001084	0.001134	0.001176	0.001209	0.001236	0.001261	0.001285	0.00131	0.001338	0.001369	0.001405	0.001446	0.001494	0.001546	0.001606
181	-1.694e-20	-4.538e-05	-8.438e-05	-0.0001157	-0.0001386	-0.0001507	-0.0001534	-0.0001462	-0.0001289	-0.0001026	-6.854e-05	-2.765e-05	1.799e-05	6.531e-05	0.0001136	0.0001642	0.0002134	0.0002632	0.0003133	0.0003655	0.0004201	0.0004757	0.0005337	0.0005921	0.0006515	0.0007122	0.0007735	0.000838	0.0009035	0.0009697	0.001033	0.001095	0.001155	0.001214	0.00127	0.001323	0.001373	0.001417	0.001455	0.001488	0.001518	0.001547	0.001578	0.001613	0.001657	0.001713	0.001789	0.00189	0.002023
182	1.355e-20	-5.479e-05	-0.0001075	-0.0001541	-0.000194	-0.0002249	-0.0002464	-0.0002595	-0.0002656	-0.0002654	-0.0002573	-0.0002426	-0.0002211	-0.000195	-0.0001685	-0.0001429	-0.0001196	-9.915e-05	-7.932e-05	-5.74e-05	-3.372e-05	-9.726e-06	1.523e-05	4.068e-05	6.797e-05	9.84e-05	0.0001326	0.0001696	0.0002108	0.000255	0.0002994	0.0003445	0.0003899	0.0004343	0.0004784	0.0005207	0.0005625	0.0006038	0.0006473	0.0006915	0.0007363	0.0007836	0.0008329	0.0008846	0.0009403	0.000998	0.00106	0.001122	0.001186
183	1.694e-21	-1.509e-05	-3.258e-05	-4.953e-05	-6.375e-05	-7.41e-05	-7.947e-05	-8.11e-05	-8.087e-05	-7.92e-05	-7.628e-05	-7.237e-05	-6.419e-05	-5.238e-05	-3.982e-05	-2.781e-05	-1.657e-05	-7.076e-06	2.819e-06	1.635e-05	3.32e-05	5.258e-05	7.394e-05	9.621e-05	0.0001203	0.000147	0.0001765	0.0002082	0.0002422	0.0002774	0.0003109	0.0003433	0.0003746	0.0004051	0.0004345	0.0004625	0.0004894	0.0005151	0.00054	0.0005649	0.0005898	0.0006156	0.0006422	0.0006689	0.0006951	0.0007208	0.0007469	0.0007732	0.0007993
184	-1.016e-20	-4.244e-05	-8.082e-05	-0.0001136	-0.0001396	-0.0001585	-0.0001709	-0.0001773	-0.0001776	-0.0001727	-0.0001621	-0.0001462	-0.0001267	-0.0001054	-8.449e-05	-6.551e-05	-4.804e-05	-3.137e-05	-1.482e-05	2.51e-06	2.089e-05	3.981e-05	5.936e-05	7.939e-05	9.921e-05	0.0001199	0.0001422	0.000165	0.0001875	0.0002091	0.0002284	0.0002454	0.0002604	0.0002733	0.0002846	0.0002937	0.000301	0.000306	0.0003102	0.0003148	0.0003208	0.000329	0.0003405	0.0003544	0.0003712	0.0003893	0.000411	0.0004343	0.0004603
185	0	-6.172e-06	-1.599e-05	-2.765e-05	-3.926e-05	-4.733e-05	-5.195e-05	-5.405e-05	-5.63e-05	-6.09e-05	-6.654e-05	-7.198e-05	-7.5e-05	-7.449e-05	-7.269e-05	-7.142e-05	-7.321e-05	-7.704e-05	-8.143e-05	-8.296e-05	-7.918e-05	-7.088e-05	-5.929e-05	-4.402e-05	-2.385e-05	9.586e-07	2.968e-05	6.277e-05	9.973e-05	0.0001405	0.0001836	0.0002262	0.0002671	0.0003055	0.0003408	0.0003713	0.0003988	0.0004245	0.0004491	0.0004733	0.0004961	0.0005178	0.0005398	0.000562	0.0005856	0.0006109	0.0006399	0.0006708	0.0007027
186	2.711e-20	-0.0001457	-0.0002711	-0.0003733	-0.0004501	-0.0005056	-0.000541	-0.0005587	-0.0005627	-0.0005508	-0.0005224	-0.0004792	-0.0004296	-0.0003835	-0.0003431	-0.0003105	-0.0002813	-0.0002527	-0.0002219	-0.0001847	-0.0001431	-0.000101	-5.828e-05	-1.656e-05	2.34e-05	6.232e-05	0.0001016	0.0001376	0.000169	0.0001955	0.0002149	0.0002296	0.0002417	0.0002512	0.0002596	0.0002667	0.0002729	0.0002776	0.0002831	0.0002907	0.0003008	0.0003148	0.0003318	0.0003517	0.0003754	0.0004011	0.0004289	0.000458	0.0004898
187	8.47e-22	-1.181e-05	-2.528e-05	-3.99e-05	-5.402e-05	-6.548e-05	-7.403e-05	-7.974e-05	-8.275e-05	-8.37e-05	-8.115e-05	-7.457e-05	-6.21e-05	-4.649e-05	-2.789e-05	-7.477e-06	1.382e-05	3.602e-05	5.978e-05	8.588e-05	0.0001133	0.0001395	0.0001641	0.0001873	0.0002127	0.0002398	0.0002683	0.0002976	0.0003278	0.0003578	0.0003861	0.0004136	0.0004413	0.0004686	0.0004954	0.0005193	0.0005414	0.0005616	0.0005812	0.0006003	0.0006185	0.0006367	0.0006549	0.0006721	0.0006893	0.0007051	0.0007228	0.0007406	0.000759
188	1.355e-20	-7.503e-05	-0.0001388	-0.0001892	-0.0002254	-0.0002498	-0.000262	-0.0002635	-0.0002567	-0.00024	-0.0002137	-0.0001774	-0.0001352	-9.125e-05	-4.702e-05	-3.36e-06	4.153e-05	8.843e-05	0.0001397	0.0001972	0.0002611	0.0003307	0.0004032	0.0004763	0.0005475	0.0006171	0.000685	0.0007498	0.0008109	0.0008664	0.0009157	0.0009582	0.0009943	0.001025	0.001052	0.001075	0.001096	0.001113	0.001129	0.001144	0.001159	0.001175	0.001193	0.001212	0.001235	0.001259	0.001286	0.001315	0.001346
189	-2.033e-20	7.982e-05	0.0001348	0.0001689	0.0001775	0.0001743	0.0001531	0.0001161	6.746e-05	-4.975e-07	-7.825e-05	-0.0001717	-0.0002647	-0.0003429	-0.0004049	-0.0004468	-0.0004794	-0.0004985	-0.0005059	-0.0005	-0.0004788	-0.0004489	-0.0004032	-0.0003468	-0.0002816	-0.0002145	-0.0001483	-7.786e-05	-5.811e-06	6.605e-05	0.0001342	0.0001975	0.0002545	0.0003001	0.0003354	0.0003585	0.0003766	0.0003869	0.0003848	0.0003725	0.000355	0.0003343	0.0003138	0.0002967	0.0002831	0.0002731	0.0002692	0.0002679	0.0002745
190	3.388e-20	-0.0001097	-0.0002046	-0.0002822	-0.0003404	-0.0003821	-0.0004077	-0.0004188	-0.0004163	-0.0003996	-0.0003701	-0.0003295	-0.0002819	-0.0002339	-0.000187	-0.0001432	-9.938e-05	-5.42e-05	-5.67e-06	4.669e-05	0.000103	0.0001644	0.0002319	0.0003014	0.0003712	0.0004415	0.0005134	0.0005854	0.0006574	0.0007288	0.000799	0.0008695	0.0009412	0.001014	0.00109	0.001172	0.001259	0.001353	0.001455	0.001568	0.001695	0.001841	0.002011	0.002207	0.002435	0.002695	0.002993	0.003329	0.003705
191	-4.235e-22	-6.489e-06	-1.316e-05	-1.836e-05	-2.202e-05	-2.344e-05	-2.295e-05	-2.078e-05	-1.689e-05	-1.232e-05	-6.728e-06	-1.125e-06	5.013e-06	1.149e-05	1.7e-05	2.122e-05	2.321e-05	2.268e-05	2.051e-05	1.777e-05	1.547e-05	1.258e-05	9.616e-06	5.411e-06	7.182e-07	-3.219e-06	-6.04e-06	-7.103e-06	-5.838e-06	-3.486e-06	-1.253e-06	9.804e-08	1.848e-06	3.639e-06	6.647e-06	1.002e-05	1.292e-05	1.516e-05	1.678e-05	1.776e-05	1.92e-05	2.094e-05	2.445e-05	2.825e-05	3.221e-05	3.582e-05	3.979e-05	4.378e-05	4.83e-05
192	1.355e-20	-0.0001069	-0.0001976	-0.0002697	-0.0003219	-0.000357	-0.0003759	-0.0003796	-0.0003699	-0.0003463	-0.0003103	-0.0002635	-0.0002104	-0.0001594	-0.000112	-6.925e-05	-2.86e-05	1.125e-05	5.178e-05	9.525e-05	0.0001421	0.0001931	0.0002489	0.0003041	0.0003584	0.0004115	0.000464	0.0005153	0.0005644	0.0006108	0.0006532	0.0006929	0.0007305	0.0007669	0.0008053	0.0008457	0.0008901	0.0009377	0.0009888	0.001045	0.001106	0.001174	0.001246	0.001321	0.0014	0.001481	0.001568	0.001664	0.001775
193	0	-0.0001294	-0.0002368	-0.0003261	-0.0004048	-0.0004732	-0.0005292	-0.0005693	-0.0005974	-0.0006088	-0.0006018	-0.0005814	-0.0005585	-0.0005436	-0.0005301	-0.0005087	-0.0004842	-0.0004563	-0.0004298	-0.0004008	-0.0003726	-0.0003452	-0.0003091	-0.000264	-0.0002078	-0.0001453	-7.727e-05	4.703e-06	9.711e-05	0.0002014	0.0003179	0.0004473	0.0005895	0.00074	0.0008961	0.001055	0.00122	0.001387	0.001549	0.00171	0.001874	0.002037	0.002202	0.002369	0.002535	0.002704	0.002875	0.003044	0.003208
194	1.016e-20	-3.815e-05	-7.064e-05	-9.617e-05	-0.0001155	-0.0001281	-0.0001338	-0.0001333	-0.0001275	-0.0001172	-0.0001004	-7.866e-05	-5.593e-05	-3.498e-05	-1.586e-05	1.561e-06	1.755e-05	3.227e-05	4.65e-05	6.228e-05	7.933e-05	9.57e-05	0.0001125	0.0001312	0.0001529	0.0001771	0.0002039	0.0002328	0.0002636	0.0002967	0.0003298	0.0003645	0.0004014	0.0004392	0.0004782	0.0005159	0.000554	0.0005922	0.0006309	0.000671	0.0007112	0.0007526	0.0007944	0.000836	0.0008779	0.0009185	0.0009604	0.001001	0.001042
195	0	9.722e-05	0.0001955	0.0002969	0.0004027	0.0005143	0.0006373	0.0007682	0.0008983	0.001027	0.001155	0.00128	0.001403	0.001523	0.001638	0.001749	0.001854	0.001951	0.002046	0.002141	0.002238	0.002336	0.002436	0.002536	0.002637	0.002741	0.00285	0.002967	0.003094	0.003232	0.003383	0.003546	0.003723	0.003914	0.004119	0.004336	0.00456	0.004783	NaN	NaN	NaN	NaN	NaN	NaN	NaN	NaN	NaN	NaN	NaN
196	2.541e-21	9.396e-06	1.054e-05	5.733e-06	-3.737e-06	-1.642e-05	-3.11e-05	-4.689e-05	-6.334e-05	-8.051e-05	-9.636e-05	-0.0001122	-0.0001221	-0.000123	-0.0001174	-0.0001081	-9.564e-05	-8.144e-05	-6.658e-05	-5.179e-05	-3.793e-05	-2.828e-05	-2.151e-05	-1.939e-05	-2.023e-05	-2.269e-05	-2.506e-05	-2.795e-05	-3.105e-05	-3.408e-05	-3.578e-05	-3.511e-05	-2.909e-05	-1.846e-05	-1.921e-06	1.881e-05	4.406e-05	7.357e-05	0.0001089	0.000151	0.0002003	0.0002545	0.0003137	0.0003755	0.0004389	0.000503	0.0005687	0.0006345	0.0007004
197	-2.118e-22	3.493e-06	6.43e-06	9.369e-06	1.268e-05	1.7e-05	2.223e-05	2.838e-05	3.456e-05	4.021e-05	4.692e-05	5.456e-05	6.537e-05	7.974e-05	9.724e-05	0.0001173	0.0001397	0.0001662	0.0001972	0.0002355	0.0002815	0.0003331	0.0003913	0.0004537	0.0005203	0.0005905	0.000665	0.0007441	0.000826	0.0009099	0.0009929	0.001074	0.001154	0.001232	0.001309	0.001384	0.001457	0.001529	0.001597	0.001664	0.001728	0.001793	0.001859	0.001927	0.002	0.002079	0.002168	0.002268	0.002384
198	-1.694e-21	-8.132e-06	-1.431e-05	-1.896e-05	-2.078e-05	-2.012e-05	-1.688e-05	-1.233e-05	-7.266e-06	-7.558e-07	7.296e-06	1.734e-05	2.885e-05	4.104e-05	5.411e-05	6.604e-05	7.722e-05	8.823e-05	0.000101	0.0001182	0.0001386	0.0001617	0.0001879	0.0002169	0.0002484	0.0002825	0.0003217	0.0003663	0.0004164	0.0004719	0.0005301	0.0005916	0.0006573	0.0007264	0.0007991	0.0008761	0.0009578	0.001042	0.001127	0.001213	0.001299	0.001386	0.001472	0.001558	0.001644	0.001728	0.00181	0.00189	0.001972
199	-2.711e-20	0.0001632	0.0003315	0.0005127	0.0007158	0.0009451	0.001203	0.001494	0.001824	0.0022	0.002622	0.00309	0.003605	0.004163	0.004753	0.005355	0.005948	NaN	NaN	NaN	NaN	NaN	NaN	NaN	NaN	NaN	NaN	NaN	NaN	NaN	NaN	NaN	NaN	NaN	NaN	NaN	NaN	NaN	NaN	NaN	NaN	NaN	NaN	NaN	NaN	NaN	NaN	NaN	NaN
200	4.235e-22	6.014e-06	1.23e-05	1.97e-05	2.78e-05	3.683e-05	4.709e-05	5.853e-05	6.913e-05	7.82e-05	8.67e-05	9.476e-05	0.0001004	0.0001054	0.000108	0.0001095	0.0001097	0.0001094	0.0001092	0.0001135	0.0001244	0.000141	0.0001626	0.0001913	0.0002253	0.0002661	0.0003119	0.0003633	0.0004188	0.0004773	0.0005338	0.0005847	0.0006298	0.0006702	0.000705	0.0007343	0.0007574	0.0007758	0.0007879	0.0007955	0.0007996	0.0008042	0.0008138	0.0008277	0.0008451	0.0008649	0.0008893	0.0009179	0.0009493
201	2.541e-21	-6.788e-06	-1.243e-05	-1.598e-05	-1.642e-05	-1.427e-05	-1.141e-05	-7.986e-06	-3.727e-06	2.008e-06	9.527e-06	1.823e-05	2.813e-05	3.862e-05	4.873e-05	5.691e-05	6.374e-05	7.045e-05	7.743e-05	8.654e-05	9.685e-05	0.000107	0.0001182	0.0001294	0.000141	0.0001531	0.0001671	0.0001834	0.000202	0.0002231	0.0002453	0.0002686	0.0002951	0.000323	0.0003535	0.0003858	0.0004212	0.0004589	0.0004979	0.000538	0.0005786	0.0006195	0.0006624	0.0007057	0.0007508	0.0007967	0.0008445	0.0008918	0.0009397
202	1.355e-20	0.0002002	0.0004042	0.0006168	0.0008319	0.001051	0.001277	0.001512	0.001759	0.002024	0.002312	0.002625	0.002963	0.003327	0.003717	0.004134	0.004576	0.005036	0.005501	NaN	NaN	NaN	NaN	NaN	NaN	NaN	NaN	NaN	NaN	NaN	NaN	NaN	NaN	NaN	NaN	NaN	NaN	NaN	NaN	NaN	NaN	NaN	NaN	NaN	NaN	NaN	NaN	NaN	NaN
203	0	4.495e-06	9.412e-06	1.588e-05	2.491e-05	3.68e-05	5.169e-05	7.034e-05	9.38e-05	0.0001222	0.0001572	0.000199	0.0002489	0.0003074	0.0003739	0.0004483	0.0005317	0.0006248	0.0007284	0.000844	0.0009735	0.001117	0.001279	0.00146	0.001667	0.001905	0.002177	0.002487	0.002839	0.003234	0.003676	0.004164	0.004697	0.005272	0.005879	0.006507	NaN	NaN	NaN	NaN	NaN	NaN	NaN	NaN	NaN	NaN	NaN	NaN	NaN
204	-1.355e-20	9.314e-05	0.0001887	0.0002897	0.0003992	0.0005197	0.0006572	0.0008099	0.0009702	0.001138	0.001315	0.001501	0.001697	0.001904	0.00212	0.002343	0.002574	0.002812	0.003059	0.003318	0.003586	0.003858	0.004128	NaN	NaN	NaN	NaN	NaN	NaN	NaN	NaN	NaN	NaN	NaN	NaN	NaN	NaN	NaN	NaN	NaN	NaN	NaN	NaN	NaN	NaN	NaN	NaN	NaN	NaN
205	-5.082e-21	-2.359e-05	-4.411e-05	-6.06e-05	-7.295e-05	-8.079e-05	-8.426e-05	-8.369e-05	-8.019e-05	-7.375e-05	-6.311e-05	-4.856e-05	-3.144e-05	-1.337e-05	5.401e-06	2.445e-05	4.341e-05	6.298e-05	8.374e-05	0.0001076	0.0001339	0.0001613	0.0001895	0.0002181	0.0002473	0.0002767	0.0003074	0.0003405	0.0003756	0.0004126	0.0004501	0.0004881	0.0005266	0.0005661	0.0006066	0.0006484	0.0006923	0.0007367	0.0007805	0.000824	0.0008672	0.0009097	0.0009535	0.0009988	0.001046	0.001094	0.001144	0.001195	0.00125
206	3.388e-21	-9.599e-06	-1.951e-05	-2.862e-05	-3.561e-05	-3.936e-05	-3.896e-05	-3.498e-05	-2.804e-05	-1.76e-05	-3.864e-06	1.237e-05	3.187e-05	5.51e-05	8.179e-05	0.0001115	0.0001428	0.0001739	0.0002065	0.0002419	0.0002786	0.0003151	0.0003517	0.0003873	0.0004212	0.000453	0.0004827	0.0005112	0.0005391	0.000565	0.0005874	0.0006069	0.0006246	0.0006399	0.0006542	0.000668	0.0006826	0.0006977	0.0007134	0.0007302	0.0007494	0.0007716	0.0007987	0.0008304	0.0008681	0.0009099	0.0009558	0.001004	0.001054
207	8.47e-22	-4.778e-06	-9.607e-06	-1.397e-05	-1.695e-05	-1.76e-05	-1.601e-05	-1.054e-05	-5.377e-07	1.34e-05	3.097e-05	5.211e-05	7.692e-05	0.0001056	0.0001376	0.0001723	0.0002081	0.0002447	0.0002802	0.0003151	0.0003504	0.0003853	0.0004198	0.0004535	0.0004864	0.0005198	0.0005531	0.0005876	0.0006232	0.0006599	0.0006956	0.0007283	0.0007584	0.0007856	0.0008109	0.0008344	0.0008543	0.0008715	0.0008853	0.0008954	0.0009028	0.0009089	0.0009169	0.0009266	0.0009383	0.0009487	0.0009581	0.0009663	0.0009735
208	-3.388e-21	-1.814e-05	-3.521e-05	-4.991e-05	-6.122e-05	-6.875e-05	-7.239e-05	-7.17e-05	-6.747e-05	-5.987e-05	-4.764e-05	-3.219e-05	-1.434e-05	5.826e-06	2.787e-05	5.108e-05	7.536e-05	0.0001012	0.000128	0.0001568	0.0001871	0.0002161	0.0002452	0.0002737	0.0003021	0.0003305	0.0003592	0.000389	0.0004192	0.0004499	0.0004815	0.0005147	0.0005522	0.0005937	0.0006417	0.0006958	0.000758	0.0008295	0.0009113	0.001006	0.001116	0.001244	0.001393	0.001564	0.00176	0.001983	0.002237	0.002521	0.002836
209	-3.388e-21	1.137e-05	2.151e-05	3.02e-05	3.759e-05	4.337e-05	4.097e-05	3.151e-05	2.073e-05	9.241e-06	-1.99e-06	-1.214e-05	-1.955e-05	-2.252e-05	-2.088e-05	-1.471e-05	-3.84e-06	1.395e-05	3.739e-05	6.548e-05	9.779e-05	0.0001328	0.0001694	0.0002058	0.0002408	0.0002741	0.0003047	0.0003331	0.0003599	0.0003853	0.0004075	0.0004267	0.0004444	0.0004615	0.0004808	0.0005025	0.0005269	0.0005549	0.0005857	0.0006185	0.0006536	0.0006921	0.0007352	0.0007808	0.0008281	0.0008723	0.0009134	0.000951	0.0009847
210	6.776e-21	-4.789e-05	-8.788e-05	-0.0001192	-0.0001385	-0.0001457	-0.0001415	-0.0001276	-0.0001068	-8.078e-05	-4.924e-05	-1.282e-05	2.484e-05	5.975e-05	8.995e-05	0.0001111	0.0001237	0.000129	0.0001296	0.000128	0.000127	0.0001242	0.0001213	0.0001177	0.0001137	0.0001114	0.0001129	0.0001179	0.0001256	0.0001359	0.0001483	0.0001609	0.0001754	0.0001893	0.0002036	0.0002182	0.0002327	0.0002463	0.0002598	0.0002746	0.0002905	0.0003064	0.0003238	0.0003417	0.0003618	0.0003828	0.000404	0.0004238	0.0004438
211	4.066e-20	-0.000232	-0.0004237	-0.0005767	-0.0006768	-0.0007227	-0.0007193	-0.00067	-0.0005762	-0.000453	-0.0003032	-0.0001264	5.708e-05	0.000226	0.0003809	0.0005021	0.0005948	0.0006633	0.000712	0.0007435	0.0007687	0.0007873	0.0008009	0.0008105	0.0008194	0.0008275	0.0008441	0.0008691	0.0009021	0.0009422	0.0009896	0.001041	0.001098	0.001158	0.001221	0.001285	0.00135	0.001415	0.00148	0.001545	0.001612	0.00168	0.001757	0.001841	0.001938	0.00205	0.002178	0.002326	0.002495
212	6.776e-21	-3.044e-05	-5.76e-05	-8.184e-05	-9.689e-05	-0.000103	-0.0001018	-9.254e-05	-7.198e-05	-4.196e-05	-6.426e-06	3.49e-05	8.034e-05	0.0001273	0.0001747	0.0002172	0.0002547	0.0002869	0.0003132	0.000331	0.0003418	0.0003463	0.0003449	0.0003377	0.0003277	0.0003173	0.0003092	0.0003032	0.0002992	0.0002969	0.0002974	0.0003007	0.0003069	0.0003153	0.0003247	0.0003318	0.000336	0.0003365	0.0003351	0.0003328	0.0003304	0.0003274	0.0003251	0.0003236	0.0003248	0.0003301	0.0003423	0.000359	0.0003817
213	0	5.056e-05	0.0001007	0.0001509	0.0002021	0.0002484	0.0002848	0.0003131	0.0003378	0.0003637	0.0003921	0.0004243	0.0004633	0.0005096	0.0005629	0.0006225	0.0006927	0.0007767	0.0008741	0.0009846	0.001108	0.001242	0.00139	0.001548	0.00172	0.00191	0.00212	0.002352	0.002611	0.002897	0.003212	0.003559	0.003937	0.004346	0.004783	0.005238	0.0057	NaN	NaN	NaN	NaN	NaN	NaN	NaN	NaN	NaN	NaN	NaN	NaN
214	6.776e-21	-7.879e-05	-0.0001449	-0.0001987	-0.0002364	-0.0002575	-0.000263	-0.0002539	-0.00023	-0.0001929	-0.0001474	-9.41e-05	-3.892e-05	1.114e-05	5.495e-05	9.096e-05	0.0001166	0.0001321	0.0001382	0.0001347	0.0001242	0.0001078	8.771e-05	6.315e-05	3.561e-05	7.939e-06	-1.816e-05	-4.066e-05	-5.892e-05	-7.224e-05	-7.947e-05	-8.218e-05	-7.998e-05	-7.536e-05	-6.766e-05	-5.819e-05	-4.772e-05	-3.798e-05	-2.926e-05	-2.115e-05	-1.438e-05	-1.083e-05	-7.92e-06	-5.33e-06	-1.101e-06	4.317e-06	1.22e-05	2.049e-05	3.14e-05
215	0	7.631e-06	1.507e-05	2.315e-05	3.278e-05	4.405e-05	5.398e-05	6.355e-05	7.599e-05	9.009e-05	0.0001063	0.0001236	0.0001434	0.0001657	0.00019	0.0002154	0.0002439	0.0002761	0.0003113	0.0003492	0.0003911	0.0004362	0.0004855	0.0005373	0.0005916	0.000648	0.0007064	0.0007636	0.0008209	0.0008772	0.0009306	0.0009792	0.001023	0.001062	0.001098	0.001131	0.001163	0.001193	0.001224	0.001255	0.001287	0.001322	0.001363	0.001409	0.001459	0.001511	0.001563	0.001614	0.001663
216	4.235e-22	2.284e-06	4.488e-06	7.153e-06	1.019e-05	1.357e-05	1.692e-05	1.974e-05	2.259e-05	2.569e-05	3.132e-05	3.965e-05	5.147e-05	6.631e-05	8.308e-05	0.000101	0.0001201	0.0001411	0.0001647	0.0001912	0.0002204	0.0002497	0.0002792	0.0003076	0.000336	0.0003655	0.0003962	0.0004288	0.0004637	0.0005002	0.0005378	0.0005762	0.000617	0.00066	0.0007082	0.0007607	0.0008173	0.0008779	0.0009412	0.001006	0.001071	0.001137	0.001206	0.001274	0.001343	0.001407	0.001465	0.001516	0.00156
217	3.388e-21	3.658e-05	7.116e-05	0.0001039	0.0001328	0.0001595	0.0001851	0.0002056	0.0002196	0.0002253	0.0002283	0.0002262	0.0002228	0.0002192	0.0002164	0.0002146	0.0002124	0.0002077	0.0002062	0.0002087	0.0002164	0.0002239	0.0002348	0.0002442	0.0002529	0.0002603	0.0002639	0.000265	0.0002679	0.0002708	0.0002729	0.0002744	0.0002795	0.0002857	0.0002981	0.0003155	0.0003381	0.0003695	0.0004076	0.0004486	0.0004918	0.0005396	0.0005925	0.0006471	0.0007049	0.0007602	0.0008132	0.0008633	0.0009086
218	-1.355e-20	-0.0001539	-0.0002809	-0.0003852	-0.000457	-0.0004945	-0.0005013	-0.0004803	-0.0004316	-0.0003601	-0.0002735	-0.0001702	-6.345e-05	3.234e-05	0.0001189	0.0001909	0.0002439	0.000281	0.0003059	0.0003194	0.0003261	0.0003272	0.0003242	0.0003156	0.0003041	0.0002899	0.0002745	0.0002613	0.0002499	0.0002396	0.000231	0.0002218	0.0002138	0.0002052	0.0001993	0.000193	0.0001868	0.0001805	0.0001751	0.0001708	0.0001675	0.000164	0.0001643	0.0001668	0.0001741	0.0001817	0.0001934	0.0002079	0.0002274
219	-3.388e-21	3.392e-05	6.847e-05	0.0001049	0.000142	0.0001783	0.0002139	0.0002503	0.000289	0.0003318	0.0003814	0.0004376	0.0005015	0.0005732	0.0006525	0.0007399	0.0008371	0.0009433	0.001057	0.001179	0.001307	0.001439	0.001574	0.001712	0.001854	0.002004	0.002164	0.002338	0.002531	0.002748	0.002991	0.003265	0.003573	0.003919	0.004302	0.004714	0.005146	0.005581	NaN	NaN	NaN	NaN	NaN	NaN	NaN	NaN	NaN	NaN	NaN
220	0	-2.375e-05	-4.588e-05	-6.573e-05	-8.228e-05	-9.577e-05	-0.0001079	-0.0001189	-0.0001269	-0.0001318	-0.0001328	-0.0001306	-0.0001261	-0.0001199	-0.0001124	-0.0001052	-9.661e-05	-8.561e-05	-7.093e-05	-5.334e-05	-3.309e-05	-1.188e-05	1.088e-05	3.519e-05	6.119e-05	8.925e-05	0.0001201	0.0001515	0.0001835	0.0002141	0.0002424	0.0002682	0.0002925	0.000315	0.0003368	0.000357	0.0003759	0.0003932	0.0004099	0.0004255	0.0004413	0.0004585	0.0004783	0.0004998	0.0005226	0.0005442	0.0005656	0.000585	0.0006034
221	0	8.882e-06	1.746e-05	2.629e-05	3.553e-05	4.301e-05	4.8e-05	5.054e-05	5.125e-05	5.15e-05	5.231e-05	5.365e-05	5.639e-05	6.095e-05	6.627e-05	7.193e-05	8.068e-05	9.294e-05	0.0001094	0.0001304	0.0001548	0.0001811	0.000209	0.0002372	0.0002651	0.0002939	0.0003237	0.0003541	0.0003882	0.0004293	0.0004825	0.0005549	0.0006557	0.0007935	0.0009788	0.001221	0.001528	0.001906	0.00236	0.002885	0.003473	0.00411	NaN	NaN	NaN	NaN	NaN	NaN	NaN
222	-8.47e-22	-1.125e-05	-1.975e-05	-2.603e-05	-3.172e-05	-3.665e-05	-4.451e-05	-5.345e-05	-5.908e-05	-6.22e-05	-5.872e-05	-5.071e-05	-4e-05	-2.654e-05	-8.602e-06	1.317e-05	3.884e-05	6.902e-05	0.0001039	0.0001415	0.0001825	0.0002218	0.0002603	0.0002958	0.0003269	0.0003548	0.0003794	0.0004007	0.0004204	0.0004339	0.0004433	0.0004483	0.0004525	0.0004579	0.000471	0.0004937	0.0005224	0.0005616	0.0006113	0.0006694	0.0007401	0.0008203	0.0009112	0.001012	0.00112	0.001225	0.001325	0.001424	0.001514
223	0	1.239e-06	2.946e-06	5.772e-06	9.934e-06	1.482e-05	2.021e-05	2.591e-05	3.188e-05	3.832e-05	4.556e-05	5.288e-05	5.994e-05	6.662e-05	7.205e-05	7.604e-05	8.035e-05	8.537e-05	9.199e-05	0.0001007	0.000111	0.000122	0.0001341	0.0001469	0.0001606	0.0001757	0.0001915	0.0002063	0.0002203	0.0002319	0.0002407	0.0002466	0.0002514	0.0002553	0.0002602	0.0002662	0.0002735	0.000284	0.0002988	0.0003176	0.0003423	0.0003729	0.0004108	0.000454	0.0005023	0.0005523	0.0006038	0.0006555	0.0007064
224	0	1.051e-06	-7.286e-07	-2.694e-06	-5.128e-06	-7.409e-06	-9.438e-06	-1.114e-05	-1.308e-05	-1.562e-05	-1.674e-05	-1.869e-05	-1.89e-05	-1.597e-05	-1.27e-05	-9.478e-06	-6.441e-06	-4.135e-06	-2.416e-06	2.469e-07	3.571e-06	5.05e-06	6.647e-06	6.217e-06	3.945e-06	1.762e-06	-5.063e-07	-3.311e-06	-5.618e-06	-7.848e-06	-1.125e-05	-1.522e-05	-1.823e-05	-2.154e-05	-2.337e-05	-2.423e-05	-2.376e-05	-2.164e-05	-1.707e-05	-1.084e-05	-2.677e-06	7.684e-06	2.054e-05	3.507e-05	5.183e-05	6.919e-05	8.763e-05	0.0001047	0.0001207
225	0	-4.812e-05	-8.992e-05	-0.0001253	-0.0001518	-0.0001669	-0.0001705	-0.0001639	-0.0001482	-0.000126	-9.646e-05	-5.981e-05	-1.982e-05	2.07e-05	6.118e-05	9.992e-05	0.0001355	0.000167	0.0001963	0.0002249	0.0002545	0.0002821	0.0003078	0.0003315	0.0003535	0.000376	0.0003989	0.0004221	0.0004449	0.000467	0.0004886	0.0005088	0.0005296	0.0005504	0.0005721	0.0005944	0.0006157	0.0006361	0.0006578	0.0006836	0.0007125	0.0007419	0.0007737	0.0008057	0.0008384	0.0008698	0.0008985	0.0009246	0.0009493
226	0	-6.56e-05	-0.0001216	-0.0001675	-0.0002028	-0.000227	-0.000241	-0.0002455	-0.0002416	-0.0002301	-0.0002107	-0.0001834	-0.0001532	-0.0001248	-9.961e-05	-7.822e-05	-6.032e-05	-4.448e-05	-2.948e-05	-1.363e-05	3.175e-06	2.037e-05	3.837e-05	5.738e-05	7.721e-05	9.931e-05	0.0001236	0.0001499	0.0001771	0.0002047	0.0002319	0.0002581	0.0002845	0.0003107	0.0003374	0.0003645	0.0003918	0.0004191	0.0004471	0.0004763	0.0005076	0.000541	0.000578	0.0006171	0.0006584	0.0007002	0.0007429	0.0007858	0.0008311
227	-1.059e-22	5.912e-07	9.376e-07	2.357e-06	4.826e-06	7.424e-06	9.734e-06	1.135e-05	1.306e-05	1.627e-05	2.216e-05	2.961e-05	3.995e-05	5.31e-05	6.731e-05	8.251e-05	0.0001006	0.0001221	0.0001476	0.0001772	0.0002096	0.000243	0.000278	0.0003126	0.0003469	0.0003827	0.0004194	0.000454	0.0004862	0.0005151	0.00054	0.0005607	0.0005787	0.0005943	0.0006102	0.000626	0.000641	0.0006562	0.0006738	0.000694	0.0007175	0.0007454	0.0007795	0.0008184	0.0008623	0.0009074	0.0009545	0.001003	0.001051
228	-1.355e-20	-3.784e-05	-7.051e-05	-9.71e-05	-0.0001179	-0.0001332	-0.0001436	-0.0001498	-0.0001514	-0.0001481	-0.0001391	-0.0001259	-0.0001106	-9.607e-05	-8.25e-05	-7.032e-05	-5.854e-05	-4.687e-05	-3.394e-05	-1.978e-05	-5.336e-06	8.664e-06	2.303e-05	3.699e-05	5.11e-05	6.476e-05	7.821e-05	8.987e-05	0.0001001	0.0001075	0.0001122	0.0001144	0.0001154	0.0001151	0.0001152	0.0001148	0.0001148	0.0001154	0.0001179	0.0001222	0.0001298	0.00014	0.0001543	0.0001711	0.0001909	0.000211	0.000233	0.0002555	0.0002787
229	-6.099e-20	-0.0001143	-0.0002104	-0.0002879	-0.0003447	-0.0003813	-0.0003995	-0.0004008	-0.0003872	-0.0003599	-0.0003181	-0.0002629	-0.000204	-0.0001508	-0.0001057	-7.195e-05	-4.895e-05	-3.361e-05	-2.39e-05	-1.679e-05	-1.118e-05	-9.516e-06	-1.038e-05	-1.386e-05	-1.862e-05	-2.197e-05	-2.133e-05	-1.775e-05	-1.37e-05	-9.618e-06	-6.084e-06	-3.453e-06	1.466e-07	4.258e-06	1.008e-05	1.698e-05	2.542e-05	3.401e-05	4.572e-05	6.2e-05	8.274e-05	0.0001072	0.0001365	0.0001692	0.0002059	0.0002445	0.0002843	0.0003226	0.0003607
230	1.694e-21	8.064e-06	1.541e-05	2.296e-05	2.783e-05	2.904e-05	2.627e-05	2.019e-05	1.143e-05	1.255e-06	-7.87e-06	-1.662e-05	-2.377e-05	-2.864e-05	-3.291e-05	-3.535e-05	-3.425e-05	-3.025e-05	-2.375e-05	-1.422e-05	-3.36e-06	7.489e-06	1.865e-05	2.9e-05	3.799e-05	4.737e-05	5.646e-05	6.276e-05	6.752e-05	7.013e-05	6.944e-05	6.633e-05	6.269e-05	5.859e-05	5.513e-05	5.185e-05	4.812e-05	4.458e-05	4.384e-05	4.475e-05	4.796e-05	5.399e-05	6.341e-05	7.374e-05	8.498e-05	9.505e-05	0.0001056	0.000116	0.000127
231	3.388e-21	-3.943e-05	-7.197e-05	-9.679e-05	-0.0001131	-0.0001226	-0.0001254	-0.0001216	-0.0001107	-9.075e-05	-6.397e-05	-3.105e-05	5.543e-06	4.193e-05	7.711e-05	0.0001113	0.0001441	0.0001753	0.0002057	0.000234	0.0002595	0.0002819	0.0003025	0.0003189	0.0003328	0.0003457	0.0003584	0.0003714	0.0003846	0.000397	0.0004097	0.0004219	0.0004369	0.0004519	0.0004698	0.0004884	0.0005071	0.0005253	0.0005434	0.0005632	0.0005853	0.0006092	0.0006378	0.0006683	0.000704	0.0007423	0.000785	0.0008305	0.0008794
232	-1.271e-21	4.404e-06	8.245e-06	1.247e-05	1.761e-05	2.075e-05	2.194e-05	2.164e-05	1.972e-05	1.879e-05	1.859e-05	1.967e-05	2.33e-05	3.048e-05	3.852e-05	4.736e-05	6.091e-05	7.944e-05	0.0001028	0.0001317	0.0001652	0.0002039	0.0002473	0.0002943	0.0003449	0.0004029	0.0004687	0.0005389	0.0006136	0.0006926	0.0007753	0.0008614	0.0009507	0.001043	0.00114	0.00124	0.00134	0.001439	0.001541	0.001645	0.001754	0.001873	0.002005	0.002154	0.002325	0.002522	0.002752	0.003019	0.003329
233	-5.421e-20	-0.000846	-0.001537	-0.002078	-0.002473	-0.002728	-0.002853	-0.002856	-0.002739	-0.002512	-0.002185	-0.001765	-0.001338	-0.0009819	-0.0006916	-0.0004617	-0.0002842	-0.0001506	-5.533e-05	8.152e-06	4.865e-05	7.401e-05	8.986e-05	0.0001014	0.0001127	0.0001233	0.000134	0.0001433	0.0001507	0.0001565	0.000159	0.0001583	0.0001543	0.0001482	0.0001433	0.0001376	0.0001317	0.000125	0.0001194	0.0001165	0.0001177	0.0001241	0.0001372	0.0001554	0.0001774	0.0002003	0.000225	0.0002517	0.0002817
234	-4.235e-22	3.241e-06	6.278e-06	9.839e-06	1.396e-05	1.94e-05	2.603e-05	3.37e-05	4.222e-05	5.229e-05	6.616e-05	8.437e-05	0.0001082	0.0001382	0.000173	0.0002124	0.0002559	0.0003042	0.0003586	0.000421	0.0004905	0.0005643	0.0006421	0.0007227	0.000806	0.0008933	0.0009842	0.001078	0.001175	0.001271	0.001365	0.001456	0.001544	0.001631	0.001716	0.001802	0.00189	0.001982	0.002084	0.002199	0.002333	0.002493	0.002685	0.002913	0.003179	0.003483	0.003822	0.004188	NaN
235	-1.694e-21	-1.02e-05	-1.938e-05	-2.641e-05	-3.13e-05	-3.291e-05	-3.263e-05	-3.113e-05	-2.87e-05	-2.562e-05	-2.046e-05	-1.41e-05	-6.312e-06	2.445e-06	1.156e-05	2.114e-05	3.01e-05	3.998e-05	5.282e-05	7.119e-05	9.45e-05	0.0001204	0.0001494	0.0001805	0.0002143	0.0002521	0.0002936	0.0003394	0.000389	0.0004407	0.0004924	0.0005452	0.0006022	0.0006633	0.0007292	0.0007996	0.0008739	0.000952	0.001035	0.001123	0.001216	0.001315	0.001421	0.001532	0.001651	0.001777	0.001915	0.002066	0.002235
236	3.388e-21	3.414e-05	6.726e-05	0.0001003	0.000133	0.000159	0.0001766	0.0001862	0.000189	0.0001898	0.0001898	0.0001898	0.0001924	0.0001986	0.0002063	0.0002163	0.0002348	0.000264	0.0003039	0.0003543	0.0004128	0.0004786	0.0005512	0.0006283	0.0007095	0.0007968	0.0008885	0.0009791	0.001067	0.00115	0.001229	0.001305	0.001376	0.001443	0.001506	0.001564	0.001616	0.001664	0.001714	0.001772	0.001842	0.00193	0.002039	0.002177	0.00235	0.002562	0.002822	0.003133	0.003493
237	-1.694e-21	-1.238e-05	-2.344e-05	-3.207e-05	-3.786e-05	-3.975e-05	-3.987e-05	-3.826e-05	-3.373e-05	-2.74e-05	-1.878e-05	-8.175e-06	4.391e-06	1.811e-05	3.175e-05	4.513e-05	5.716e-05	6.955e-05	8.285e-05	9.684e-05	0.0001121	0.0001272	0.0001416	0.0001537	0.0001645	0.0001756	0.0001875	0.0002009	0.0002149	0.0002283	0.0002408	0.0002521	0.000264	0.0002767	0.0002921	0.0003088	0.0003257	0.0003417	0.0003563	0.0003707	0.0003867	0.0004046	0.0004261	0.0004491	0.0004738	0.0004986	0.0005248	0.0005517	0.0005804
238	0	2.294e-05	3.706e-05	4.442e-05	4.752e-05	4.648e-05	4.092e-05	3.098e-05	1.67e-05	-5.51e-07	-2.032e-05	-4.274e-05	-6.19e-05	-7.403e-05	-8.169e-05	-8.778e-05	-9.222e-05	-9.434e-05	-9.395e-05	-8.975e-05	-8.389e-05	-7.794e-05	-7.216e-05	-6.816e-05	-6.545e-05	-6.231e-05	-5.758e-05	-5.233e-05	-4.735e-05	-4.333e-05	-4.201e-05	-4.24e-05	-4.404e-05	-4.733e-05	-5.103e-05	-5.548e-05	-6.123e-05	-6.899e-05	-7.7e-05	-8.437e-05	-9.051e-05	-9.488e-05	-9.703e-05	-9.675e-05	-9.334e-05	-8.801e-05	-8.086e-05	-7.251e-05	-6.166e-05
239	-3.388e-21	3.23e-05	6.412e-05	9.535e-05	0.0001259	0.0001564	0.0001887	0.0002216	0.0002502	0.0002719	0.0002872	0.0002968	0.0002997	0.0002975	0.0002902	0.0002778	0.0002615	0.0002413	0.0002192	0.0001995	0.0001847	0.0001737	0.0001667	0.000165	0.0001674	0.0001735	0.0001832	0.0001946	0.0002082	0.0002231	0.0002377	0.0002515	0.0002649	0.0002773	0.0002882	0.0002979	0.0003079	0.0003183	0.0003312	0.0003464	0.0003643	0.0003845	0.0004076	0.0004332	0.0004623	0.000494	0.000529	0.0005652	0.000603
240	4.235e-22	3.805e-06	4.796e-06	4.497e-06	3.295e-06	1.403e-06	-2.26e-06	-7.725e-06	-1.344e-05	-1.941e-05	-2.53e-05	-3.147e-05	-3.634e-05	-3.829e-05	-3.884e-05	-3.795e-05	-3.488e-05	-2.855e-05	-1.797e-05	-4.775e-06	1.05e-05	2.691e-05	4.446e-05	6.274e-05	8.148e-05	0.0001013	0.0001211	0.0001388	0.0001537	0.0001638	0.000169	0.0001698	0.0001682	0.0001636	0.0001572	0.0001491	0.0001387	0.0001272	0.000117	0.0001086	0.0001042	0.0001052	0.0001125	0.0001241	0.0001409	0.0001616	0.000186	0.0002146	0.0002469
241	1.355e-20	-4.8e-05	-8.696e-05	-0.0001161	-0.0001359	-0.0001484	-0.0001548	-0.0001558	-0.0001512	-0.0001407	-0.0001242	-0.0001024	-8.015e-05	-6.194e-05	-4.877e-05	-3.945e-05	-3.03e-05	-2.088e-05	-9.5e-06	4.59e-06	2.057e-05	3.841e-05	5.856e-05	8.103e-05	0.0001059	0.0001339	0.0001628	0.0001895	0.0002144	0.0002363	0.0002533	0.0002663	0.0002757	0.0002811	0.0002839	0.0002838	0.000281	0.0002769	0.0002743	0.0002735	0.0002755	0.0002828	0.0002963	0.0003154	0.0003416	0.0003732	0.0004103	0.000453	0.0005008
242	3.388e-21	3.415e-05	5.935e-05	7.615e-05	8.601e-05	8.93e-05	8.534e-05	7.452e-05	5.812e-05	3.656e-05	1.087e-05	-1.781e-05	-4.352e-05	-6.193e-05	-7.494e-05	-8.424e-05	-8.989e-05	-9.168e-05	-8.963e-05	-8.378e-05	-7.512e-05	-6.554e-05	-5.622e-05	-4.897e-05	-4.379e-05	-3.912e-05	-3.432e-05	-3.001e-05	-2.639e-05	-2.431e-05	-2.487e-05	-2.744e-05	-3.083e-05	-3.461e-05	-3.743e-05	-3.947e-05	-4.134e-05	-4.337e-05	-4.488e-05	-4.533e-05	-4.355e-05	-3.925e-05	-3.147e-05	-2.131e-05	-8.646e-06	4.875e-06	1.938e-05	3.468e-05	5.121e-05
243	1.694e-21	-5.295e-06	-9.062e-06	-1.102e-05	-9.448e-06	-7.069e-06	-4.653e-06	-2.63e-06	-9.843e-07	1.848e-06	5.975e-06	1.104e-05	1.665e-05	2.201e-05	2.62e-05	2.752e-05	2.916e-05	3.198e-05	3.75e-05	4.661e-05	5.784e-05	6.927e-05	8.152e-05	9.381e-05	0.0001063	0.0001201	0.0001363	0.0001523	0.0001678	0.000181	0.0001908	0.0001982	0.0002058	0.0002132	0.0002211	0.0002293	0.0002371	0.0002437	0.0002508	0.0002585	0.0002683	0.0002808	0.0002963	0.000313	0.0003312	0.0003505	0.0003711	0.0003927	0.0004164
244	0	-3.01e-05	-5.387e-05	-7.02e-05	-7.888e-05	-8.101e-05	-7.635e-05	-6.55e-05	-5.121e-05	-3.293e-05	-1.008e-05	1.714e-05	4.569e-05	7.25e-05	9.458e-05	0.0001113	0.000124	0.0001334	0.0001407	0.0001488	0.0001574	0.0001651	0.0001729	0.0001802	0.0001869	0.0001953	0.0002054	0.0002161	0.000227	0.0002371	0.0002443	0.0002489	0.0002524	0.0002539	0.000255	0.0002557	0.0002558	0.0002553	0.0002558	0.0002579	0.000263	0.0002721	0.0002864	0.0003045	0.0003275	0.0003529	0.0003808	0.0004108	0.0004436
245	-1.165e-21	1.352e-06	2.75e-06	5.778e-06	9.639e-06	1.361e-05	1.726e-05	2.011e-05	2.019e-05	1.866e-05	1.732e-05	1.493e-05	1.205e-05	8.354e-06	2.657e-06	-4.569e-06	-1.251e-05	-1.895e-05	-2.248e-05	-2.042e-05	-1.505e-05	-8.484e-06	2.797e-07	1.07e-05	2.35e-05	3.917e-05	5.79e-05	7.914e-05	0.0001008	0.0001217	0.0001407	0.0001603	0.0001824	0.0002062	0.0002326	0.00026	0.0002888	0.0003183	0.0003495	0.0003836	0.0004215	0.0004629	0.0005066	0.0005512	0.0005972	0.0006436	0.000692	0.000741	0.0007911
246	1.694e-21	-2.317e-05	-4.213e-05	-5.636e-05	-6.513e-05	-6.87e-05	-6.798e-05	-6.391e-05	-5.661e-05	-4.676e-05	-3.379e-05	-1.788e-05	-7.71e-07	1.551e-05	3.023e-05	4.226e-05	5.301e-05	6.372e-05	7.653e-05	9.211e-05	0.0001104	0.0001301	0.0001511	0.0001725	0.0001945	0.0002177	0.0002422	0.0002662	0.0002884	0.0003067	0.0003201	0.0003291	0.0003353	0.0003386	0.0003402	0.00034	0.0003371	0.0003323	0.0003271	0.0003228	0.0003216	0.0003242	0.0003318	0.0003426	0.0003574	0.0003743	0.0003939	0.0004164	0.0004422
247	1.694e-21	2.008e-05	3.957e-05	5.953e-05	7.894e-05	9.761e-05	0.0001162	0.0001339	0.0001486	0.0001601	0.0001716	0.0001832	0.0001951	0.0002087	0.0002221	0.0002353	0.0002499	0.0002669	0.0002865	0.0003102	0.0003379	0.0003658	0.0003928	0.0004184	0.0004413	0.0004631	0.0004833	0.0004998	0.000512	0.0005203	0.0005244	0.0005234	0.0005211	0.0005194	0.0005198	0.0005235	0.0005309	0.0005424	0.0005602	0.0005847	0.0006172	0.0006576	0.0007096	0.0007693	0.0008361	0.0009066	0.0009796	0.001053	0.001127
248	-6.776e-21	3.839e-05	7.386e-05	0.000106	0.0001341	0.0001576	0.0001787	0.0001948	0.0002017	0.0002006	0.0001947	0.0001869	0.0001816	0.0001795	0.0001787	0.0001781	0.0001766	0.0001738	0.0001705	0.0001702	0.0001727	0.0001758	0.0001776	0.0001772	0.000176	0.0001756	0.0001766	0.0001808	0.000189	0.0002039	0.0002234	0.0002473	0.000276	0.0003104	0.0003485	0.0003884	0.0004291	0.0004712	0.0005137	0.0005571	0.0006003	0.0006445	0.0006918	0.0007424	0.0007955	0.0008514	0.0009103	0.0009735	0.00104
249	-1.694e-20	3.85e-05	7.364e-05	0.0001048	0.0001306	0.0001499	0.0001651	0.0001711	0.0001643	0.0001478	0.0001255	0.0001019	8.162e-05	6.663e-05	5.273e-05	3.926e-05	2.513e-05	8.365e-06	-4.428e-06	-1.197e-05	-1.605e-05	-1.949e-05	-2.513e-05	-3.493e-05	-4.976e-05	-6.479e-05	-7.919e-05	-9.17e-05	-9.973e-05	-0.0001061	-0.0001095	-0.0001092	-0.0001049	-9.605e-05	-8.324e-05	-6.66e-05	-4.849e-05	-2.998e-05	-1.25e-05	2.053e-06	1.697e-05	3.043e-05	4.281e-05	5.402e-05	6.474e-05	7.398e-05	8.232e-05	8.991e-05	9.83e-05
250	1.355e-20	-5.631e-05	-0.0001035	-0.0001406	-0.0001677	-0.0001849	-0.0001932	-0.0001935	-0.000186	-0.0001718	-0.0001498	-0.0001207	-8.812e-05	-5.755e-05	-2.926e-05	-3.007e-06	2.194e-05	4.627e-05	7.147e-05	9.953e-05	0.0001309	0.0001636	0.0001971	0.0002303	0.0002644	0.0002995	0.0003356	0.0003722	0.0004092	0.0004449	0.0004769	0.000505	0.000532	0.0005581	0.0005843	0.0006093	0.000633	0.0006552	0.0006767	0.0006992	0.000725	0.0007563	0.0007954	0.000839	0.0008886	0.0009438	0.001006	0.001075	0.001152
251	-3.388e-21	1.687e-05	3.247e-05	4.731e-05	6.099e-05	7.313e-05	8.076e-05	8.348e-05	8.27e-05	7.83e-05	7.218e-05	6.464e-05	5.761e-05	5.214e-05	4.678e-05	4.174e-05	3.81e-05	3.702e-05	3.913e-05	4.611e-05	5.821e-05	7.295e-05	9.036e-05	0.0001093	0.0001294	0.0001518	0.0001761	0.0002012	0.0002281	0.0002564	0.0002839	0.0003101	0.0003368	0.0003638	0.000392	0.0004208	0.0004505	0.0004815	0.0005148	0.0005503	0.0005884	0.0006309	0.0006795	0.0007336	0.0007944	0.0008598	0.000931	0.001007	0.001089
252	3.176e-22	-1.402e-06	-3.741e-06	-5.963e-06	-7.671e-06	-8.274e-06	-7.806e-06	-6.634e-06	-4.825e-06	-2.55e-06	1.532e-06	6.112e-06	1.29e-05	2.25e-05	3.454e-05	4.911e-05	6.626e-05	8.63e-05	0.0001099	0.0001378	0.0001695	0.0002021	0.0002374	0.0002736	0.0003096	0.0003457	0.0003812	0.000415	0.0004463	0.0004746	0.0004989	0.0005198	0.0005397	0.0005569	0.000573	0.0005889	0.0006043	0.0006197	0.0006365	0.0006555	0.0006782	0.0007051	0.0007372	0.0007726	0.0008131	0.0008571	0.0009042	0.0009548	0.00101
253	-4.235e-21	6.755e-06	1.196e-05	1.601e-05	2.044e-05	2.406e-05	2.456e-05	2.135e-05	1.641e-05	1.237e-05	8.037e-06	5.662e-06	6.457e-06	1.242e-05	2.021e-05	2.763e-05	3.482e-05	4.267e-05	5.215e-05	6.172e-05	6.879e-05	7.335e-05	7.251e-05	6.608e-05	5.304e-05	3.721e-05	2.05e-05	3.36e-06	-1.429e-05	-3.302e-05	-5.072e-05	-6.557e-05	-7.624e-05	-8.097e-05	-8.014e-05	-7.472e-05	-6.613e-05	-5.495e-05	-4.233e-05	-2.776e-05	-1.017e-05	8.782e-06	2.886e-05	4.841e-05	6.777e-05	8.666e-05	0.0001071	0.000128	0.00015
254	2.033e-20	-7.97e-05	-0.0001435	-0.0001874	-0.0002115	-0.0002181	-0.0002043	-0.0001711	-0.0001232	-5.967e-05	2.132e-05	0.00012	0.0002292	0.0003414	0.00045	0.0005537	0.0006551	0.0007528	0.0008481	0.0009439	0.001038	0.00113	0.001217	0.001299	0.001375	0.001448	0.001519	0.001585	0.001647	0.001704	0.001753	0.001796	0.001837	0.001875	0.001912	0.001949	0.001986	0.002024	0.002068	0.002119	0.002183	0.002266	0.00237	0.002493	0.002638	0.002804	0.002994	0.003207	0.003446
255	0	2.822e-05	5.671e-05	8.693e-05	0.0001197	0.0001559	0.0001976	0.0002438	0.0002922	0.0003419	0.0003943	0.0004487	0.0005065	0.0005671	0.0006288	0.0006902	0.0007513	0.0008112	0.0008714	0.0009337	0.0009986	0.001064	0.001129	0.001195	0.00126	0.001327	0.001399	0.001477	0.001568	0.001677	0.001808	0.001966	0.002161	0.002395	0.002675	0.003004	0.003387	0.003819	0.004293	0.004793	NaN	NaN	NaN	NaN	NaN	NaN	NaN	NaN	NaN
256	-3.388e-21	3.554e-05	7.15e-05	0.0001099	0.000152	0.0001991	0.0002539	0.0003162	0.0003833	0.000456	0.0005366	0.0006255	0.0007249	0.0008364	0.0009604	0.0011	0.001259	0.001444	0.001661	0.001918	0.002217	0.002559	0.002948	0.003384	0.003867	0.004393	0.00495	NaN	NaN	NaN	NaN	NaN	NaN	NaN	NaN	NaN	NaN	NaN	NaN	NaN	NaN	NaN	NaN	NaN	NaN	NaN	NaN	NaN	NaN
257	-4.235e-22	-5.455e-06	-9.167e-06	-9.379e-06	-6.051e-06	-2.122e-06	2.271e-06	7.074e-06	1.16e-05	1.683e-05	2.368e-05	3.083e-05	3.676e-05	4.16e-05	4.41e-05	4.456e-05	4.516e-05	4.623e-05	4.807e-05	5.284e-05	6.091e-05	7.041e-05	8.17e-05	9.516e-05	0.0001106	0.0001277	0.0001455	0.0001632	0.0001802	0.0001966	0.0002098	0.0002198	0.0002277	0.0002331	0.0002365	0.0002369	0.0002361	0.0002357	0.0002358	0.0002377	0.0002412	0.0002477	0.0002586	0.0002739	0.0002952	0.0003206	0.0003512	0.0003852	0.0004223
258	-1.694e-21	5.552e-06	1.023e-05	1.465e-05	1.825e-05	2.107e-05	2.261e-05	2.22e-05	1.948e-05	1.455e-05	9.21e-06	3.32e-06	-1.74e-06	-5.265e-06	-8.558e-06	-1.153e-05	-1.443e-05	-1.693e-05	-1.814e-05	-1.66e-05	-1.23e-05	-7.343e-06	-1.841e-06	3.012e-06	6.541e-06	9.761e-06	1.249e-05	1.503e-05	1.732e-05	1.911e-05	1.902e-05	1.659e-05	1.295e-05	8.286e-06	3.817e-06	-2.01e-07	-3.606e-06	-6.357e-06	-8.547e-06	-9.731e-06	-9.439e-06	-7.167e-06	-1.282e-06	7.651e-06	2.007e-05	3.449e-05	5.116e-05	6.929e-05	8.931e-05
259	1.694e-21	-1.044e-05	-1.601e-05	-2.362e-05	-3.182e-05	-3.11e-05	-2.515e-05	-1.483e-05	4.267e-07	1.474e-05	2.868e-05	4.63e-05	5.688e-05	6.22e-05	7.356e-05	8.857e-05	0.0001005	0.0001073	0.0001104	0.0001166	0.0001297	0.000149	0.0001716	0.0002095	0.000261	0.0003143	0.0003727	0.0004344	0.0005008	0.0005713	0.0006381	0.0007015	0.0007581	0.0008072	0.0008404	0.0008549	0.0008562	0.0008408	0.0008139	0.0007768	0.0007315	0.000683	0.0006296	0.0005759	0.0005246	0.0004783	0.0004413	0.0004155	0.0004051
260	-1.694e-21	-4.38e-06	-7.324e-07	8.92e-06	2.415e-05	4.31e-05	6.701e-05	9.569e-05	0.0001259	0.0001568	0.00019	0.0002239	0.0002423	0.0002502	0.0002527	0.0002498	0.0002417	0.0002247	0.0001995	0.0001751	0.0001555	0.0001378	0.0001231	0.0001245	0.0001358	0.0001522	0.0001745	0.0002014	0.0002346	0.0002734	0.0003101	0.0003437	0.0003748	0.000402	0.0004188	0.000425	0.0004228	0.0004121	0.0003956	0.0003738	0.0003477	0.0003195	0.0002886	0.0002564	0.0002259	0.0001996	0.0001799	0.0001671	0.0001604
261	-3.176e-22	-1.125e-06	-4.377e-06	-8.765e-06	-1.344e-05	-1.713e-05	-2.027e-05	-2.207e-05	-2.122e-05	-1.892e-05	-1.404e-05	-6.997e-06	3.383e-06	1.828e-05	3.662e-05	5.8e-05	8.219e-05	0.0001092	0.0001384	0.0001689	0.0002012	0.0002333	0.0002652	0.0002969	0.0003276	0.0003594	0.0003922	0.0004258	0.0004605	0.0004951	0.0005294	0.0005627	0.0005962	0.0006294	0.0006622	0.0006952	0.000726	0.0007537	0.0007777	0.0007979	0.0008159	0.000832	0.0008476	0.0008612	0.000874	0.0008856	0.0008961	0.0009071	0.0009206
262	-3.388e-21	2.531e-05	4.946e-05	7.294e-05	9.546e-05	0.0001136	0.0001273	0.0001369	0.0001415	0.0001429	0.000143	0.0001419	0.0001415	0.0001429	0.0001449	0.0001472	0.0001516	0.0001583	0.0001674	0.0001811	0.000199	0.0002191	0.0002422	0.000267	0.0002928	0.0003207	0.0003502	0.0003813	0.000414	0.0004479	0.0004812	0.0005149	0.0005507	0.0005876	0.0006267	0.000668	0.0007119	0.0007602	0.000814	0.0008747	0.0009445	0.001025	0.001119	0.001227	0.001355	0.001505	0.001681	0.001888	0.002127
263	-8.47e-22	6.399e-06	1.172e-05	1.695e-05	2.174e-05	2.613e-05	3.058e-05	3.431e-05	3.656e-05	3.681e-05	3.685e-05	3.696e-05	3.939e-05	4.464e-05	4.999e-05	5.547e-05	6.176e-05	6.875e-05	7.816e-05	9.029e-05	0.0001056	0.0001223	0.0001403	0.0001578	0.0001749	0.0001941	0.0002152	0.0002376	0.0002617	0.0002857	0.0003102	0.0003348	0.0003605	0.0003868	0.0004145	0.0004428	0.0004709	0.0004978	0.0005235	0.0005478	0.000572	0.0005955	0.0006189	0.0006419	0.0006651	0.0006873	0.0007095	0.0007312	0.0007542
264	1.059e-22	-5.151e-07	-1.52e-06	-4.047e-07	2.558e-06	6.056e-06	1.029e-05	1.536e-05	2.057e-05	2.605e-05	3.281e-05	3.879e-05	4.373e-05	4.942e-05	5.365e-05	5.686e-05	6.041e-05	6.408e-05	6.764e-05	7.287e-05	8.016e-05	8.772e-05	9.652e-05	0.0001071	0.0001181	0.0001304	0.0001431	0.0001549	0.0001657	0.0001759	0.0001839	0.0001902	0.0001958	0.0001997	0.0002015	0.0002014	0.0002002	0.0001992	0.0001989	0.0002002	0.0002029	0.0002079	0.0002159	0.0002271	0.0002436	0.0002649	0.0002916	0.0003225	0.0003575
265	-1.694e-21	-1.191e-05	-2.257e-05	-3.059e-05	-3.647e-05	-3.978e-05	-3.893e-05	-3.52e-05	-3.039e-05	-2.395e-05	-1.494e-05	-3.982e-06	8.899e-06	2.344e-05	3.897e-05	5.564e-05	7.329e-05	9.096e-05	0.0001106	0.0001344	0.0001609	0.0001883	0.0002168	0.0002456	0.0002739	0.0003019	0.0003299	0.0003567	0.0003828	0.0004068	0.0004267	0.0004432	0.0004586	0.000472	0.000484	0.0004948	0.0005045	0.0005123	0.0005204	0.0005291	0.0005398	0.0005544	0.0005742	0.0005969	0.0006247	0.0006569	0.0006938	0.0007352	0.0007819
266	-5.082e-21	2.239e-05	4.339e-05	6.428e-05	8.496e-05	0.0001059	0.0001286	0.0001521	0.0001743	0.0001952	0.0002174	0.0002411	0.000269	0.0003026	0.0003397	0.0003795	0.0004218	0.0004662	0.0005133	0.0005652	0.0006208	0.0006772	0.0007348	0.0007914	0.000846	0.0009007	0.0009556	0.001011	0.001069	0.00113	0.001195	0.001267	0.001352	0.001452	0.001573	0.001722	0.001903	0.002122	0.002384	0.002694	0.003054	0.003466	0.003924	0.004421	0.004946	NaN	NaN	NaN	NaN
267	-4.235e-22	3.801e-06	6.536e-06	9.552e-06	1.427e-05	2.122e-05	2.98e-05	3.977e-05	5.281e-05	6.8e-05	8.458e-05	0.0001014	0.0001206	0.0001417	0.0001629	0.0001819	0.0001982	0.0002107	0.0002197	0.0002246	0.0002254	0.0002224	0.0002168	0.0002085	0.000199	0.0001895	0.0001819	0.0001773	0.0001782	0.0001835	0.0001929	0.0002075	0.0002279	0.0002532	0.000282	0.0003121	0.0003429	0.0003735	0.0004024	0.0004276	0.0004513	0.0004732	0.0004931	0.0005096	0.000524	0.0005353	0.0005454	0.0005556	0.0005671
268	-3.388e-21	-2.536e-05	-4.716e-05	-6.419e-05	-7.56e-05	-7.969e-05	-7.875e-05	-7.304e-05	-6.161e-05	-4.594e-05	-2.548e-05	-1.782e-06	2.405e-05	5.046e-05	7.635e-05	0.0001	0.0001204	0.0001392	0.0001569	0.0001739	0.0001898	0.0002025	0.0002147	0.0002244	0.000231	0.0002364	0.0002419	0.0002483	0.0002552	0.000263	0.0002717	0.0002826	0.0002978	0.0003153	0.0003376	0.0003649	0.0003953	0.0004277	0.0004621	0.0004978	0.0005342	0.0005702	0.0006063	0.0006403	0.0006734	0.0007031	0.0007308	0.0007569	0.0007827
269	1.694e-21	-2.384e-05	-4.957e-05	-7.138e-05	-8.839e-05	-0.0001006	-0.0001076	-0.0001104	-0.0001076	-0.0001012	-9.241e-05	-8.488e-05	-7.456e-05	-6.14e-05	-5.072e-05	-4.274e-05	-3.705e-05	-3.487e-05	-3.446e-05	-3.645e-05	-3.824e-05	-3.909e-05	-3.71e-05	-3.59e-05	-3.554e-05	-3.276e-05	-2.733e-05	-1.974e-05	-1.021e-05	3.121e-07	1.202e-05	2.327e-05	3.417e-05	4.378e-05	5.439e-05	6.606e-05	7.716e-05	8.674e-05	9.463e-05	0.0001022	0.0001106	0.0001195	0.0001314	0.0001457	0.0001613	0.0001768	0.000193	0.0002104	0.0002311
270	-4.066e-20	-7.857e-05	-0.0001432	-0.0001942	-0.0002322	-0.0002539	-0.0002598	-0.0002507	-0.0002283	-0.000197	-0.0001551	-0.0001028	-4.727e-05	5.299e-06	5.596e-05	0.0001055	0.0001523	0.0001971	0.0002408	0.0002861	0.0003357	0.0003881	0.0004421	0.000499	0.0005587	0.0006207	0.0006845	0.0007501	0.0008174	0.0008862	0.0009558	0.001026	0.001098	0.001172	0.001247	0.00132	0.001393	0.001465	0.001537	0.001609	0.001681	0.001752	0.001821	0.001889	0.001955	0.002023	0.002097	0.00218	0.002278
271	1.694e-21	-9.813e-06	-1.999e-05	-2.922e-05	-3.622e-05	-4.095e-05	-4.405e-05	-4.543e-05	-4.525e-05	-4.384e-05	-4.132e-05	-3.839e-05	-3.417e-05	-2.812e-05	-2.165e-05	-1.602e-05	-1.105e-05	-5.684e-06	-3.159e-07	5.528e-06	1.166e-05	1.742e-05	2.314e-05	2.837e-05	3.257e-05	3.694e-05	4.156e-05	4.652e-05	5.106e-05	5.578e-05	6.062e-05	6.65e-05	7.52e-05	8.648e-05	0.0001007	0.0001176	0.0001368	0.0001589	0.0001838	0.0002124	0.000245	0.0002814	0.0003214	0.0003627	0.0004057	0.0004492	0.0004934	0.0005381	0.000583
272	1.694e-21	6.515e-06	1.236e-05	1.833e-05	2.418e-05	2.97e-05	3.507e-05	3.97e-05	4.213e-05	4.226e-05	4.178e-05	3.99e-05	3.821e-05	3.673e-05	3.37e-05	2.838e-05	2.136e-05	1.322e-05	4.689e-06	-1.938e-06	-6.48e-06	-1.084e-05	-1.358e-05	-1.601e-05	-1.807e-05	-1.754e-05	-1.328e-05	-5.285e-06	6.332e-06	2.176e-05	3.948e-05	5.944e-05	8.306e-05	0.0001098	0.0001409	0.0001762	0.0002147	0.0002549	0.0002962	0.0003384	0.0003811	0.0004245	0.0004693	0.0005142	0.0005585	0.0006013	0.000643	0.0006832	0.0007239
273	-4.235e-22	-1.271e-06	1.669e-06	9.916e-06	2.455e-05	4.27e-05	6.415e-05	8.877e-05	0.0001166	0.0001486	0.0001847	0.000224	0.0002652	0.0003061	0.0003461	0.0003848	0.0004251	0.0004681	0.000515	0.0005674	0.0006253	0.0006872	0.0007538	0.0008243	0.0008995	0.0009803	0.001067	0.001159	0.001254	0.001351	0.001448	0.001546	0.001647	0.001751	0.00186	0.001975	0.002099	0.002234	0.002383	0.002553	0.002747	0.00297	0.003226	0.003516	0.003837	0.004186	0.004557	0.004941	NaN
274	5.929e-21	-1.251e-05	-2.49e-05	-3.527e-05	-4.298e-05	-4.676e-05	-4.712e-05	-4.491e-05	-4.04e-05	-3.368e-05	-2.408e-05	-1.376e-05	-2.675e-06	8.894e-06	1.978e-05	2.965e-05	3.683e-05	4.153e-05	4.543e-05	4.989e-05	5.447e-05	5.716e-05	5.99e-05	6.254e-05	6.607e-05	7.202e-05	8.026e-05	9.096e-05	0.0001048	0.0001206	0.0001372	0.0001547	0.0001753	0.0001976	0.0002219	0.0002471	0.0002718	0.0002967	0.0003229	0.0003502	0.00038	0.0004123	0.0004488	0.0004877	0.0005302	0.0005752	0.0006241	0.0006776	0.0007354
275	-1.016e-20	3.764e-05	7.311e-05	0.0001073	0.0001387	0.000169	0.0002	0.0002291	0.0002515	0.0002677	0.0002816	0.0002933	0.0003052	0.0003202	0.0003352	0.000351	0.0003634	0.0003729	0.0003828	0.0003964	0.0004135	0.0004307	0.000449	0.000468	0.000486	0.0005066	0.0005284	0.000555	0.0005862	0.0006211	0.0006592	0.0007	0.0007447	0.0007914	0.0008385	0.000885	0.0009277	0.0009677	0.001003	0.001034	0.001062	0.001084	0.001106	0.001124	0.001139	0.001153	0.001166	0.00118	0.001196
276	2.118e-22	1.515e-06	2.778e-06	4.362e-06	6.185e-06	8.429e-06	1.172e-05	1.692e-05	2.385e-05	3.485e-05	5.134e-05	7.314e-05	0.0001025	0.000139	0.0001816	0.000229	0.00028	0.0003341	0.00039	0.0004478	0.0005041	0.0005574	0.0006089	0.0006559	0.000699	0.0007397	0.00078	0.0008214	0.0008636	0.0009085	0.0009564	0.00101	0.001071	0.00114	0.001222	0.001323	0.001446	0.001598	0.001784	0.002014	0.002291	0.002621	0.003009	0.003455	0.003957	0.004504	0.00508	NaN	NaN
277	-3.388e-21	-2.507e-05	-4.725e-05	-6.55e-05	-8.046e-05	-9.067e-05	-9.581e-05	-9.65e-05	-9.417e-05	-8.969e-05	-8.158e-05	-7.108e-05	-5.819e-05	-4.424e-05	-3.007e-05	-1.616e-05	-3.814e-06	7.257e-06	1.73e-05	2.773e-05	3.788e-05	4.58e-05	5.173e-05	5.346e-05	5.066e-05	4.442e-05	3.591e-05	2.577e-05	1.372e-05	1.066e-06	-1.276e-05	-2.644e-05	-3.816e-05	-4.723e-05	-5.177e-05	-5.207e-05	-4.809e-05	-4.126e-05	-3.172e-05	-1.93e-05	-5.485e-06	1.027e-05	2.782e-05	4.589e-05	6.372e-05	7.962e-05	9.438e-05	0.0001057	0.0001156
278	-1.016e-20	-3.92e-05	-7.26e-05	-9.916e-05	-0.0001171	-0.000125	-0.0001247	-0.0001156	-9.792e-05	-7.542e-05	-4.748e-05	-1.552e-05	1.741e-05	4.848e-05	7.658e-05	9.829e-05	0.0001143	0.0001253	0.0001308	0.0001319	0.0001309	0.0001257	0.0001184	0.0001096	9.905e-05	8.859e-05	8.05e-05	7.431e-05	7.063e-05	7.03e-05	7.317e-05	7.919e-05	9.103e-05	0.0001075	0.0001289	0.0001558	0.0001866	0.0002202	0.0002578	0.0002991	0.0003445	0.0003936	0.0004484	0.0005068	0.0005688	0.0006333	0.0007008	0.0007719	0.0008479
279	1.355e-20	-9.279e-05	-0.0001712	-0.0002342	-0.0002805	-0.0003099	-0.0003252	-0.0003269	-0.0003138	-0.0002887	-0.0002516	-0.0002045	-0.0001549	-0.0001105	-7.171e-05	-3.887e-05	-1.123e-05	1.286e-05	3.369e-05	5.233e-05	7.116e-05	8.844e-05	0.0001062	0.0001246	0.0001441	0.0001661	0.000191	0.000219	0.0002502	0.0002854	0.0003233	0.0003631	0.0004063	0.0004518	0.0005004	0.0005522	0.0006051	0.0006578	0.0007102	0.0007623	0.000813	0.0008624	0.0009119	0.0009605	0.001008	0.001053	0.001096	0.001138	0.00118
280	1.355e-20	-0.0001372	-0.0002514	-0.0003423	-0.0004114	-0.0004571	-0.0004823	-0.0004878	-0.000474	-0.0004443	-0.0003981	-0.000337	-0.000273	-0.0002185	-0.0001733	-0.0001365	-0.000106	-7.821e-05	-5.269e-05	-2.776e-05	-5.679e-07	3.023e-05	6.539e-05	0.0001061	0.0001544	0.0002102	0.0002738	0.0003414	0.0004108	0.0004829	0.0005574	0.0006319	0.000704	0.0007732	0.0008377	0.0008951	0.0009456	0.0009887	0.001027	0.00106	0.001087	0.001108	0.001123	0.001136	0.001146	0.001158	0.001172	0.001189	0.001211
281	3.388e-21	4.514e-05	9.022e-05	0.000135	0.0001797	0.0002255	0.0002744	0.0003249	0.000373	0.0004166	0.0004554	0.0004902	0.0005215	0.0005501	0.000577	0.0006033	0.000629	0.0006547	0.0006824	0.0007147	0.0007528	0.0007964	0.0008449	0.0008965	0.0009509	0.001006	0.001059	0.00111	0.001157	0.0012	0.001236	0.001266	0.00129	0.001307	0.00132	0.001326	0.001328	0.001328	0.001327	0.001325	0.001324	0.001324	0.001326	0.001328	0.001334	0.001344	0.001358	0.001376	0.001396
282	1.355e-20	0.000127	0.0002463	0.0003502	0.0004116	0.000446	0.0004581	0.0004215	0.0003265	0.0001821	4.045e-05	-8.861e-05	-0.0001951	-0.0002713	-0.0003124	-0.0003153	-0.0003187	-0.0003213	-0.0002944	-0.0002328	-0.0001432	-4.987e-05	4.393e-05	0.0001311	0.0002059	0.0002658	0.0003079	0.0003495	0.000388	0.0004214	0.0004493	0.0004751	0.0004956	0.00051	0.0005194	0.0005249	0.0005253	0.0005184	0.0005054	0.0004881	0.0004654	0.0004387	0.000406	0.0003701	0.0003306	0.0002894	0.0002475	0.0002064	0.0001726
283	-1.355e-20	-0.0001314	-0.0002369	-0.0003166	-0.0003723	-0.000403	-0.0004123	-0.0004022	-0.0003728	-0.00033	-0.0002759	-0.0002101	-0.0001444	-9.122e-05	-5.176e-05	-2.358e-05	-4.692e-06	8.277e-06	1.759e-05	2.423e-05	3.22e-05	4.562e-05	6.507e-05	8.826e-05	0.0001135	0.0001417	0.0001717	0.0002014	0.0002297	0.0002561	0.0002821	0.0003075	0.0003293	0.0003465	0.0003597	0.0003708	0.0003789	0.0003828	0.0003854	0.0003882	0.0003904	0.0003906	0.000388	0.0003839	0.0003804	0.0003787	0.0003786	0.0003824	0.0003945
284	1.016e-20	-4.116e-05	-7.435e-05	-9.845e-05	-0.000114	-0.0001213	-0.0001208	-0.0001136	-0.0001017	-8.545e-05	-6.49e-05	-4.095e-05	-1.623e-05	5.886e-06	2.429e-05	3.968e-05	5.397e-05	6.838e-05	8.495e-05	0.0001054	0.0001294	0.000159	0.0001961	0.0002381	0.0002836	0.0003332	0.0003857	0.0004385	0.000491	0.000542	0.0005916	0.000642	0.0006905	0.0007351	0.000777	0.000817	0.0008539	0.0008867	0.0009176	0.0009477	0.0009765	0.001004	0.001026	0.001044	0.001059	0.001073	0.001085	0.001098	0.001116
285	-2.711e-20	-6.564e-05	-0.0001172	-0.0001534	-0.0001762	-0.0001853	-0.0001822	-0.0001693	-0.0001494	-0.000123	-8.89e-05	-4.735e-05	-4.143e-06	3.384e-05	6.588e-05	9.363e-05	0.000117	0.0001382	0.0001601	0.0001856	0.0002158	0.0002508	0.0002902	0.0003327	0.000376	0.0004196	0.0004633	0.0005064	0.0005478	0.0005877	0.0006259	0.0006619	0.0006956	0.0007269	0.0007553	0.0007835	0.0008105	0.0008338	0.0008549	0.0008752	0.0008927	0.0009074	0.0009181	0.0009242	0.0009269	0.0009287	0.0009281	0.0009286	0.0009353
286	-3.388e-21	3.308e-05	6.59e-05	9.839e-05	0.0001299	0.0001626	0.0001982	0.000236	0.0002722	0.0003032	0.0003308	0.000355	0.0003778	0.0003995	0.0004207	0.0004427	0.0004641	0.000486	0.0005083	0.0005345	0.0005677	0.0006072	0.0006542	0.0007071	0.0007643	0.0008255	0.0008892	0.0009563	0.001025	0.001099	0.001175	0.001252	0.00133	0.001407	0.001481	0.001553	0.001624	0.001689	0.001751	0.001808	0.001859	0.001902	0.001938	0.001967	0.001992	0.002017	0.002042	0.002073	0.002117
287	3.388e-21	-5.761e-05	-0.000103	-0.0001364	-0.0001584	-0.0001686	-0.0001683	-0.0001603	-0.0001468	-0.000128	-0.0001033	-7.184e-05	-3.824e-05	-8.148e-06	1.932e-05	4.516e-05	6.853e-05	9.182e-05	0.0001186	0.0001519	0.0001925	0.00024	0.0002934	0.0003493	0.0004067	0.0004641	0.0005213	0.0005783	0.0006329	0.0006849	0.0007328	0.0007759	0.0008141	0.0008481	0.0008794	0.0009087	0.000936	0.0009588	0.0009775	0.0009937	0.001006	0.001015	0.001019	0.001019	0.001015	0.001008	0.0009965	0.0009834	0.0009729
288	6.776e-21	4.581e-05	9.04e-05	0.0001325	0.0001704	0.0002045	0.0002305	0.000245	0.0002493	0.0002423	0.0002255	0.0002017	0.0001724	0.0001395	0.0001035	6.676e-05	2.992e-05	-2.274e-06	-2.528e-05	-3.743e-05	-3.783e-05	-2.66e-05	-5.47e-06	2.398e-05	6.067e-05	0.0001041	0.0001525	0.0002052	0.0002585	0.0003107	0.0003604	0.0004069	0.0004494	0.000488	0.0005227	0.0005534	0.0005808	0.0006041	0.0006233	0.0006409	0.0006575	0.0006735	0.0006898	0.0007063	0.0007238	0.0007431	0.000764	0.0007864	0.0008131
289	2.711e-20	-5.977e-05	-0.0001132	-0.000161	-0.0002014	-0.0002318	-0.0002542	-0.0002685	-0.0002737	-0.0002714	-0.0002617	-0.0002439	-0.0002215	-0.0001979	-0.0001728	-0.0001465	-0.0001215	-9.512e-05	-6.815e-05	-4.016e-05	-1.093e-05	1.997e-05	5.289e-05	8.804e-05	0.0001258	0.0001658	0.0002059	0.0002481	0.0002897	0.0003313	0.000372	0.0004111	0.000446	0.0004743	0.0004955	0.0005089	0.0005146	0.0005125	0.0005002	0.0004795	0.000449	0.0004086	0.0003587	0.0003031	0.0002461	0.0001898	0.0001349	8.284e-05	3.676e-05
290	1.355e-20	0.0001467	0.0002847	0.0004112	0.0005187	0.0006083	0.0006876	0.0007451	0.000758	0.0007327	0.0006932	0.0006494	0.000611	0.0005853	0.0005637	0.0005396	0.0005021	0.0004619	0.0004208	0.0003918	0.0003771	0.0003639	0.0003508	0.000339	0.0003209	0.0003089	0.0003061	0.0003163	0.0003265	0.0003572	0.0004085	0.0004728	0.0005496	0.0006335	0.0007141	0.0007973	0.0008684	0.000923	0.0009664	0.001008	0.001032	0.001036	0.001022	0.0009898	0.000947	0.0009006	0.0008469	0.0007991	0.0007664
291	-1.694e-21	-1.097e-05	-1.634e-05	-1.728e-05	-1.254e-05	-5.269e-06	1.628e-06	7.616e-06	1.318e-05	1.965e-05	2.336e-05	2.562e-05	2.538e-05	2.049e-05	1.254e-05	3.405e-06	-5.308e-06	-1.002e-05	-9.238e-06	-7.901e-07	1.63e-05	4.395e-05	8.078e-05	0.0001244	0.0001738	0.0002278	0.0002848	0.0003448	0.0004042	0.000462	0.0005159	0.0005651	0.0006091	0.0006483	0.0006825	0.0007114	0.0007349	0.0007513	0.0007609	0.0007656	0.0007652	0.0007604	0.0007511	0.000738	0.0007222	0.000706	0.0006899	0.0006751	0.0006663
292	1.355e-20	-2.228e-05	-4.058e-05	-5.52e-05	-6.484e-05	-6.915e-05	-6.898e-05	-6.626e-05	-6.12e-05	-5.371e-05	-4.528e-05	-3.518e-05	-2.316e-05	-1.119e-05	1.656e-06	1.587e-05	3.07e-05	4.759e-05	6.934e-05	9.689e-05	0.0001309	0.000172	0.00022	0.000272	0.0003272	0.0003842	0.0004423	0.0005018	0.0005608	0.0006186	0.0006746	0.0007275	0.0007773	0.0008229	0.0008648	0.0009028	0.0009366	0.0009645	0.0009859	0.001003	0.001013	0.001017	0.001015	0.001007	0.0009951	0.000981	0.0009658	0.0009515	0.0009425
293	2.711e-20	0.0001475	0.0002816	0.000394	0.0004817	0.0005391	0.0005804	0.0005889	0.0005366	0.0004398	0.0003224	0.0001979	8.816e-05	2.713e-06	-5.476e-05	-0.0001013	-0.000144	-0.0001875	-0.0002152	-0.000204	-0.0001597	-9.905e-05	-2.627e-05	4.538e-05	0.0001062	0.000153	0.0002012	0.0002574	0.0003257	0.000411	0.0004987	0.0005868	0.0006824	0.0007832	0.0008872	0.001001	0.001119	0.001223	0.001315	0.001392	0.001443	0.001478	0.001494	0.001482	0.001445	0.00139	0.001311	0.001224	0.00115
294	-1.8e-21	2.739e-06	8.408e-06	1.781e-05	3.228e-05	5.358e-05	7.914e-05	0.0001088	0.0001441	0.0001818	0.0002213	0.0002631	0.0003074	0.0003528	0.0003994	0.0004468	0.0004942	0.0005437	0.0005962	0.0006524	0.0007152	0.0007836	0.0008562	0.0009318	0.001009	0.001088	0.001167	0.001249	0.001329	0.001408	0.001484	0.001555	0.001623	0.001691	0.001756	0.001823	0.001892	0.001963	0.002042	0.002134	0.002244	0.002379	0.002545	0.002741	0.002972	0.00324	0.003543	0.003877	0.00424
295	3.388e-21	-4.832e-05	-8.666e-05	-0.0001162	-0.0001365	-0.0001478	-0.0001509	-0.0001466	-0.0001363	-0.0001212	-0.0001021	-7.818e-05	-5.44e-05	-3.527e-05	-1.972e-05	-6.934e-06	3.755e-06	1.395e-05	2.587e-05	4.218e-05	6.465e-05	9.449e-05	0.0001324	0.0001779	0.0002312	0.0002923	0.0003605	0.0004366	0.0005194	0.0006082	0.0007016	0.0007992	0.0009014	0.001009	0.001126	0.001256	0.001406	0.001579	0.001782	0.002018	0.002293	0.002609	0.00297	0.003374	0.003819	0.004293	NaN	NaN	NaN
296	-1.118e-21	2.404e-06	9.784e-06	1.974e-05	3.336e-05	5.016e-05	6.952e-05	8.999e-05	0.0001105	0.0001314	0.0001523	0.0001756	0.000199	0.0002223	0.0002485	0.0002797	0.0003173	0.0003644	0.0004248	0.0005019	0.0005961	0.0007073	0.0008363	0.0009833	0.001147	0.001329	0.001528	0.001749	0.001991	0.002253	0.002537	0.002844	0.003174	0.003527	0.003899	0.004288	NaN	NaN	NaN	NaN	NaN	NaN	NaN	NaN	NaN	NaN	NaN	NaN	NaN
297	0	2.18e-05	4.256e-05	6.089e-05	7.586e-05	8.826e-05	9.847e-05	0.0001047	0.0001045	9.638e-05	8.147e-05	6.206e-05	3.978e-05	1.627e-05	-7.139e-06	-2.903e-05	-4.996e-05	-6.783e-05	-8.017e-05	-8.477e-05	-8.015e-05	-6.676e-05	-4.678e-05	-2.18e-05	6.577e-06	3.715e-05	6.852e-05	0.0001014	0.0001327	0.0001618	0.0001877	0.0002098	0.0002274	0.0002413	0.0002511	0.0002577	0.0002616	0.0002625	0.0002597	0.0002555	0.0002498	0.0002431	0.0002358	0.0002288	0.0002229	0.0002196	0.0002185	0.0002197	0.0002258
298	2.033e-20	8.924e-05	0.0001727	0.0002453	0.0003025	0.000347	0.000384	0.0004052	0.0003963	0.0003588	0.0003076	0.0002512	0.0001955	0.0001465	0.0001045	6.565e-05	2.057e-05	-2.717e-05	-7.079e-05	-0.0001016	-0.0001181	-0.0001294	-0.0001362	-0.0001381	-0.0001418	-0.0001459	-0.0001488	-0.0001419	-0.0001272	-0.0001002	-6.167e-05	-1.366e-05	4.604e-05	0.0001102	0.0001751	0.0002466	0.0003208	0.0003953	0.0004659	0.0005322	0.0005903	0.0006387	0.0006769	0.0007025	0.0007237	0.000741	0.0007499	0.0007546	0.0007596
299	-1.355e-20	-9.89e-05	-0.0001881	-0.0002711	-0.00034	-0.0003818	-0.0004017	-0.0004036	-0.0003869	-0.0003597	-0.000324	-0.0002772	-0.0002248	-0.000174	-0.0001219	-7.526e-05	-4.836e-05	-3.602e-05	-3.576e-05	-4.251e-05	-5.189e-05	-6.419e-05	-7.97e-05	-9.612e-05	-0.0001118	-0.0001245	-0.0001283	-0.0001123	-7.941e-05	-2.402e-05	4.664e-05	0.0001294	0.0002245	0.0003302	0.0004448	0.0005682	0.0006906	0.0008013	0.000894	0.000971	0.001025	0.001059	0.001074	0.001069	0.001047	0.001011	0.0009615	0.0009073	0.0008582
300	6.776e-21	6.027e-05	0.0001174	0.0001679	0.0002083	0.0002409	0.0002689	0.0002875	0.0002883	0.0002726	0.000251	0.0002308	0.0002141	0.0002063	0.0002074	0.0002155	0.0002236	0.0002339	0.0002497	0.000276	0.0003139	0.0003572	0.0004028	0.0004514	0.000497	0.0005414	0.0005849	0.0006348	0.0006902	0.0007546	0.0008268	0.0009043	0.0009874	0.001073	0.001158	0.001248	0.001339	0.001432	0.001519	0.001599	0.001671	0.001732	0.001787	0.001835	0.001882	0.00193	0.001978	0.002028	0.002086
301	6.776e-21	4.664e-05	9.246e-05	0.000136	0.0001764	0.0002133	0.0002478	0.0002774	0.0002965	0.0003039	0.0002994	0.0002851	0.0002623	0.0002319	0.0001953	0.0001552	0.0001139	7.549e-05	4.319e-05	2.012e-05	7.545e-06	5.35e-06	1.114e-05	2.355e-05	4.283e-05	6.874e-05	9.843e-05	0.0001311	0.0001617	0.0001896	0.0002148	0.000237	0.0002556	0.000273	0.0002895	0.0003034	0.0003143	0.0003226	0.0003273	0.0003317	0.0003371	0.0003428	0.00035	0.0003592	0.0003686	0.0003778	0.0003876	0.0003991	0.0004148
302	1.016e-20	-4.835e-05	-8.409e-05	-0.0001084	-0.0001219	-0.0001263	-0.0001221	-0.0001114	-9.578e-05	-7.44e-05	-4.682e-05	-1.194e-05	2.504e-05	5.737e-05	8.509e-05	0.0001094	0.0001313	0.0001522	0.0001746	0.0002009	0.0002317	0.0002665	0.0003056	0.0003474	0.0003917	0.0004386	0.0004872	0.0005375	0.0005879	0.0006378	0.0006857	0.0007302	0.0007719	0.0008102	0.0008457	0.0008786	0.0009093	0.0009368	0.0009608	0.0009831	0.001003	0.001023	0.001044	0.001065	0.001087	0.001112	0.001138	0.001166	0.001199
303	-8.47e-22	-8.708e-06	-1.439e-05	-1.803e-05	-2.025e-05	-2.097e-05	-2.104e-05	-2.124e-05	-2.214e-05	-2.471e-05	-2.876e-05	-3.23e-05	-3.626e-05	-4.207e-05	-4.887e-05	-5.559e-05	-6.189e-05	-6.541e-05	-6.512e-05	-6.003e-05	-4.895e-05	-3.206e-05	-1.208e-05	1.056e-05	3.562e-05	6.281e-05	9.204e-05	0.0001229	0.000152	0.0001796	0.0002052	0.0002279	0.0002479	0.0002662	0.0002826	0.0002973	0.0003102	0.0003196	0.0003261	0.0003324	0.0003373	0.0003412	0.0003447	0.0003471	0.0003492	0.0003519	0.0003541	0.000357	0.0003637
304	-6.776e-21	1.455e-05	2.765e-05	3.804e-05	4.536e-05	5.019e-05	5.224e-05	5.103e-05	4.661e-05	3.778e-05	2.499e-05	1.002e-05	-6.06e-06	-2.19e-05	-3.723e-05	-5.109e-05	-6.387e-05	-7.477e-05	-8.302e-05	-8.832e-05	-8.956e-05	-8.72e-05	-8.21e-05	-7.423e-05	-6.427e-05	-5.165e-05	-3.666e-05	-1.826e-05	2.065e-06	2.471e-05	4.959e-05	7.617e-05	0.000105	0.0001356	0.0001662	0.0001969	0.0002266	0.0002541	0.0002776	0.0002984	0.0003151	0.0003276	0.0003372	0.000343	0.0003466	0.0003503	0.0003542	0.0003595	0.0003683
305	3.388e-21	2.633e-05	5.178e-05	7.476e-05	9.369e-05	0.0001111	0.0001285	0.0001446	0.0001555	0.0001612	0.0001673	0.0001787	0.0001961	0.0002218	0.000255	0.0002952	0.0003368	0.000382	0.0004308	0.0004862	0.0005496	0.0006183	0.0006898	0.0007653	0.0008422	0.0009222	0.001005	0.001096	0.001193	0.0013	0.001414	0.001533	0.001657	0.001782	0.001908	0.002037	0.002167	0.0023	0.002433	0.002568	0.002706	0.002854	0.003016	0.003196	0.003402	0.003638	0.003902	0.004192	0.004505
306	-8.47e-22	-4.402e-06	-4.996e-06	-3.365e-06	4.907e-07	4.969e-06	8.935e-06	1.224e-05	1.48e-05	1.621e-05	1.626e-05	1.653e-05	1.54e-05	1.097e-05	4.404e-06	-3.418e-06	-1.115e-05	-1.657e-05	-1.93e-05	-1.815e-05	-1.196e-05	-1.541e-06	1.134e-05	2.625e-05	4.341e-05	6.25e-05	8.288e-05	0.0001047	0.0001253	0.0001452	0.0001628	0.0001779	0.000192	0.0002062	0.0002205	0.0002344	0.0002477	0.0002593	0.0002686	0.000277	0.0002832	0.0002879	0.0002917	0.0002931	0.0002924	0.0002907	0.0002879	0.0002846	0.0002836
307	-1.694e-21	-6.29e-06	-1.271e-05	-2.055e-05	-2.851e-05	-3.526e-05	-4.133e-05	-4.728e-05	-5.368e-05	-6.193e-05	-7.241e-05	-8.314e-05	-9.324e-05	-0.0001023	-0.0001091	-0.0001143	-0.0001189	-0.000122	-0.000123	-0.0001201	-0.0001122	-9.953e-05	-8.316e-05	-6.439e-05	-4.377e-05	-2.27e-05	-8.883e-07	2.214e-05	4.561e-05	6.963e-05	9.194e-05	0.0001119	0.0001297	0.0001445	0.0001566	0.0001658	0.0001726	0.0001748	0.0001723	0.0001655	0.0001536	0.0001379	0.0001183	9.466e-05	6.883e-05	4.189e-05	1.4e-05	-1.404e-05	-3.857e-05
308	3.388e-21	-2.059e-05	-3.297e-05	-3.783e-05	-3.616e-05	-2.936e-05	-2.14e-05	-1.239e-05	-5.003e-07	1.493e-05	3.449e-05	5.864e-05	8.189e-05	0.0001014	0.0001177	0.0001325	0.0001464	0.0001623	0.0001806	0.0002022	0.0002277	0.0002566	0.0002889	0.0003251	0.0003641	0.0004057	0.0004485	0.0004928	0.0005367	0.0005803	0.000622	0.000661	0.0006973	0.0007304	0.00076	0.0007868	0.0008109	0.0008321	0.0008491	0.0008638	0.0008755	0.0008854	0.0008948	0.0009035	0.0009123	0.0009226	0.0009339	0.000946	0.0009614
309	-3.388e-21	2.013e-05	4.037e-05	5.889e-05	7.557e-05	9.193e-05	0.0001091	0.000127	0.0001425	0.0001528	0.0001575	0.0001582	0.0001561	0.0001501	0.0001433	0.0001378	0.000133	0.0001299	0.0001289	0.0001324	0.0001439	0.0001641	0.0001918	0.0002261	0.0002688	0.0003176	0.0003692	0.0004228	0.0004767	0.0005306	0.0005831	0.0006323	0.0006764	0.000715	0.000747	0.0007705	0.0007852	0.0007915	0.0007913	0.0007862	0.0007761	0.0007615	0.0007432	0.0007226	0.0007012	0.0006809	0.0006617	0.0006463	0.0006393
310	1.016e-20	-2.342e-05	-4.21e-05	-5.659e-05	-6.799e-05	-7.69e-05	-8.317e-05	-8.673e-05	-8.789e-05	-8.645e-05	-8.228e-05	-7.491e-05	-6.714e-05	-5.965e-05	-5.121e-05	-3.927e-05	-2.404e-05	-4.52e-06	1.916e-05	4.737e-05	8.05e-05	0.0001184	0.0001616	0.0002105	0.0002627	0.0003155	0.0003664	0.000417	0.0004648	0.0005103	0.000553	0.0005921	0.0006293	0.0006631	0.0006926	0.0007199	0.0007474	0.0007759	0.0008034	0.0008323	0.0008611	0.0008906	0.0009219	0.0009529	0.000985	0.00102	0.001057	0.001093	0.001131
311	-3.388e-21	-4.316e-05	-7.557e-05	-9.953e-05	-0.0001152	-0.0001243	-0.0001289	-0.0001295	-0.0001258	-0.000119	-0.0001098	-9.712e-05	-8.611e-05	-8.223e-05	-8.278e-05	-8.696e-05	-9.277e-05	-9.819e-05	-0.0001025	-0.0001053	-0.0001038	-9.726e-05	-8.6e-05	-7.005e-05	-4.908e-05	-2.509e-05	2.13e-06	3.301e-05	6.682e-05	0.0001042	0.0001451	0.0001871	0.0002303	0.0002744	0.0003182	0.0003615	0.0004047	0.0004463	0.0004841	0.0005185	0.0005479	0.0005726	0.0005938	0.000611	0.0006254	0.0006398	0.0006538	0.0006684	0.0006863
312	6.776e-20	-0.0001519	-0.0002732	-0.0003672	-0.0004353	-0.0004792	-0.0005011	-0.0005023	-0.0004843	-0.0004475	-0.0003933	-0.0003219	-0.0002504	-0.0001941	-0.0001498	-0.0001146	-8.661e-05	-6.359e-05	-4.362e-05	-2.458e-05	-6.17e-06	1.204e-05	3.121e-05	5.274e-05	7.71e-05	0.0001038	0.0001307	0.0001578	0.0001838	0.0002086	0.0002318	0.0002533	0.0002749	0.0002959	0.0003159	0.0003348	0.0003522	0.0003685	0.000383	0.0003967	0.0004084	0.0004176	0.000425	0.0004289	0.0004306	0.0004316	0.000432	0.0004325	0.0004347
313	3.388e-21	-3.354e-05	-5.486e-05	-6.579e-05	-6.806e-05	-6.334e-05	-5.604e-05	-4.723e-05	-3.507e-05	-1.901e-05	1.46e-06	2.71e-05	5.164e-05	6.728e-05	7.603e-05	8.055e-05	8.22e-05	8.422e-05	8.798e-05	9.468e-05	0.0001051	0.0001201	0.00014	0.0001656	0.0001994	0.0002402	0.000286	0.0003368	0.0003906	0.0004477	0.000507	0.0005674	0.0006279	0.0006873	0.0007437	0.0007953	0.0008422	0.0008836	0.0009186	0.0009486	0.0009716	0.0009884	0.0009993	0.001005	0.001007	0.001008	0.001009	0.001011	0.001017
314	1.355e-20	-9.069e-05	-0.0001631	-0.0002201	-0.0002613	-0.0002875	-0.0002998	-0.0002997	-0.000288	-0.0002651	-0.0002326	-0.0001899	-0.0001475	-0.000114	-8.708e-05	-6.447e-05	-4.599e-05	-2.959e-05	-1.322e-05	4.918e-06	2.428e-05	4.583e-05	7.024e-05	9.836e-05	0.0001305	0.0001663	0.0002022	0.0002395	0.0002759	0.000311	0.0003437	0.000375	0.0004059	0.0004355	0.0004634	0.0004889	0.0005119	0.0005337	0.0005534	0.0005727	0.0005906	0.0006077	0.0006233	0.0006353	0.0006456	0.0006557	0.0006662	0.0006773	0.0006904
315	-1.355e-20	-9.67e-05	-0.0001744	-0.0002342	-0.0002779	-0.0003062	-0.0003196	-0.0003196	-0.0003072	-0.0002831	-0.0002482	-0.0002028	-0.0001571	-0.0001206	-9.088e-05	-6.482e-05	-4.24e-05	-2.282e-05	-3.814e-06	1.507e-05	3.477e-05	5.615e-05	8.039e-05	0.0001081	0.0001395	0.000172	0.0002036	0.0002369	0.0002709	0.0003049	0.0003396	0.0003748	0.0004114	0.0004479	0.0004841	0.0005202	0.0005576	0.0005962	0.0006338	0.000672	0.0007103	0.0007483	0.0007868	0.0008249	0.000865	0.0009083	0.0009545	0.001004	0.00106
316	3.388e-21	-1.396e-05	-2.253e-05	-2.743e-05	-2.985e-05	-3.091e-05	-3.055e-05	-2.877e-05	-2.637e-05	-2.315e-05	-1.842e-05	-1.129e-05	-3.95e-06	9.588e-08	2.019e-06	3.74e-06	5.442e-06	8.004e-06	1.124e-05	1.597e-05	2.323e-05	3.232e-05	4.26e-05	5.321e-05	6.548e-05	7.986e-05	9.506e-05	0.0001123	0.00013	0.0001489	0.0001686	0.0001879	0.0002075	0.0002283	0.0002505	0.0002728	0.0002942	0.0003141	0.000331	0.0003465	0.0003594	0.0003703	0.0003803	0.0003888	0.0003955	0.0004016	0.000407	0.0004126	0.0004206
317	4.235e-22	1.154e-07	3.507e-06	8.804e-06	1.57e-05	2.375e-05	3.275e-05	4.258e-05	5.3e-05	6.422e-05	7.48e-05	8.559e-05	9.576e-05	0.0001039	0.0001114	0.0001198	0.0001288	0.0001398	0.0001531	0.0001699	0.0001908	0.0002162	0.0002458	0.0002778	0.0003121	0.0003478	0.0003843	0.000422	0.0004589	0.0004943	0.000527	0.0005562	0.0005826	0.0006063	0.0006279	0.0006474	0.000665	0.0006791	0.0006896	0.000698	0.0007044	0.0007097	0.0007151	0.00072	0.0007255	0.0007322	0.0007402	0.0007502	0.0007661
318	1.016e-20	-6.086e-05	-0.0001126	-0.0001567	-0.0001948	-0.000225	-0.0002454	-0.0002574	-0.0002625	-0.0002609	-0.0002519	-0.0002334	-0.0002097	-0.000187	-0.0001641	-0.0001392	-0.000115	-9.276e-05	-7.101e-05	-4.913e-05	-2.841e-05	-1.013e-05	2.365e-06	8.277e-06	9.287e-06	6.17e-06	-4.629e-07	-9.03e-06	-1.938e-05	-3.154e-05	-4.511e-05	-5.886e-05	-6.94e-05	-7.267e-05	-6.719e-05	-5.272e-05	-3.239e-05	-1.08e-05	1.196e-05	3.696e-05	6.426e-05	9.443e-05	0.0001279	0.0001607	0.0001903	0.0002152	0.0002342	0.0002511	0.0002733
319	-6.776e-21	2.032e-05	4.077e-05	6.115e-05	8.055e-05	9.92e-05	0.0001184	0.0001374	0.0001533	0.000165	0.0001721	0.0001752	0.000174	0.0001685	0.0001582	0.0001462	0.0001323	0.0001171	0.000101	8.713e-05	7.637e-05	6.887e-05	6.438e-05	6.367e-05	6.719e-05	7.571e-05	8.657e-05	0.000101	0.0001174	0.0001367	0.000157	0.0001782	0.0002018	0.0002272	0.0002529	0.0002786	0.0003039	0.0003289	0.0003522	0.000375	0.0003967	0.0004188	0.0004412	0.0004619	0.0004824	0.0005048	0.000528	0.0005522	0.0005798
320	-3.388e-20	-6.695e-05	-0.0001206	-0.0001612	-0.0001903	-0.000207	-0.0002151	-0.0002145	-0.0002032	-0.0001833	-0.0001538	-0.0001156	-7.512e-05	-3.798e-05	-3.253e-06	3.233e-05	6.853e-05	0.0001087	0.0001533	0.0002035	0.0002608	0.0003249	0.0003966	0.0004771	0.0005658	0.0006631	0.0007671	0.0008816	0.001009	0.001154	0.001324	0.001523	0.001762	0.002048	0.002388	0.002795	0.00328	0.003854	0.004522	0.005282	0.006124	0.007035	NaN	NaN	NaN	NaN	NaN	NaN	NaN
321	0	-0.0003254	-0.0005925	-0.0008047	-0.0009638	-0.001069	-0.001127	-0.001143	-0.001113	-0.001041	-0.0009294	-0.0007818	-0.0006305	-0.0005035	-0.0003963	-0.0003054	-0.0002321	-0.0001709	-0.0001149	-6.823e-05	-2.878e-05	5.13e-06	3.636e-05	6.707e-05	9.735e-05	0.0001256	0.000149	0.0001724	0.0001931	0.0002094	0.0002243	0.0002393	0.0002573	0.0002785	0.0003034	0.0003327	0.0003658	0.0004032	0.0004414	0.0004823	0.0005232	0.0005644	0.0006059	0.000643	0.0006752	0.0007026	0.0007233	0.0007394	0.0007527
322	6.776e-21	-3.848e-05	-6.947e-05	-9.431e-05	-0.000113	-0.0001261	-0.0001341	-0.0001376	-0.0001372	-0.0001332	-0.0001255	-0.0001133	-0.0001002	-9.016e-05	-8.218e-05	-7.532e-05	-6.833e-05	-5.982e-05	-4.863e-05	-3.376e-05	-1.485e-05	6.945e-06	3.143e-05	5.874e-05	8.938e-05	0.0001231	0.0001594	0.0001971	0.000234	0.0002694	0.0003026	0.0003328	0.0003615	0.0003887	0.0004138	0.0004361	0.0004556	0.0004711	0.0004829	0.0004933	0.0005025	0.0005113	0.0005216	0.0005324	0.0005445	0.000559	0.0005763	0.000597	0.0006243
323	6.776e-21	-0.0001172	-0.0002144	-0.0002952	-0.0003588	-0.0004048	-0.0004341	-0.0004471	-0.0004431	-0.000423	-0.0003891	-0.000339	-0.0002831	-0.0002284	-0.0001721	-0.0001137	-5.534e-05	3.234e-06	6.242e-05	0.0001226	0.0001848	0.00025	0.0003154	0.0003801	0.0004398	0.0004934	0.000541	0.0005858	0.0006264	0.0006627	0.0006943	0.0007207	0.0007434	0.0007641	0.0007828	0.0008013	0.0008204	0.0008393	0.0008563	0.0008733	0.00089	0.0009066	0.000924	0.0009407	0.0009572	0.0009762	0.0009986	0.001024	0.001056
324	1.355e-20	-0.0001299	-0.0002381	-0.000325	-0.0003912	-0.0004375	-0.0004677	-0.0004827	-0.0004797	-0.0004602	-0.0004262	-0.0003787	-0.0003292	-0.0002876	-0.0002528	-0.0002227	-0.0001983	-0.0001766	-0.0001568	-0.0001395	-0.0001241	-0.0001092	-9.42e-05	-7.844e-05	-6.317e-05	-4.99e-05	-3.96e-05	-2.934e-05	-2.078e-05	-1.393e-05	-8.791e-06	-4.744e-06	-6.581e-07	2.968e-06	5.353e-06	6.913e-06	9.009e-06	1.128e-05	1.245e-05	1.339e-05	1.33e-05	1.26e-05	1.153e-05	8.868e-06	5.379e-06	3.406e-06	2.95e-06	3.259e-06	5.982e-06
325	4.235e-22	5.03e-06	1.204e-05	1.921e-05	2.594e-05	3.287e-05	4e-05	4.72e-05	5.432e-05	5.922e-05	6.125e-05	6.225e-05	6.065e-05	5.517e-05	4.652e-05	3.683e-05	2.631e-05	1.563e-05	5.067e-06	-4.883e-06	-1.238e-05	-1.665e-05	-1.898e-05	-1.818e-05	-1.343e-05	-5.111e-06	5.424e-06	1.885e-05	3.324e-05	4.846e-05	6.402e-05	7.904e-05	9.315e-05	0.000107	0.0001189	0.0001286	0.0001371	0.0001433	0.0001462	0.0001477	0.0001479	0.0001474	0.0001471	0.0001466	0.0001463	0.0001485	0.0001517	0.0001558	0.0001631
326	1.694e-21	-2.992e-05	-5.284e-05	-6.87e-05	-7.834e-05	-8.228e-05	-8.141e-05	-7.528e-05	-6.561e-05	-5.246e-05	-3.551e-05	-1.429e-05	7.613e-06	2.697e-05	4.245e-05	5.56e-05	6.591e-05	7.531e-05	8.28e-05	9.022e-05	9.804e-05	0.0001062	0.0001149	0.0001244	0.000134	0.0001446	0.0001545	0.0001659	0.0001767	0.000188	0.0001988	0.0002089	0.0002182	0.0002264	0.0002323	0.0002372	0.0002413	0.0002446	0.0002449	0.0002445	0.0002429	0.0002405	0.0002384	0.0002365	0.0002352	0.0002364	0.0002386	0.0002413	0.0002469
327	3.388e-21	-3.068e-05	-5.424e-05	-7.22e-05	-8.508e-05	-9.325e-05	-9.723e-05	-9.751e-05	-9.54e-05	-9.129e-05	-8.516e-05	-7.552e-05	-6.572e-05	-5.974e-05	-5.633e-05	-5.47e-05	-5.463e-05	-5.42e-05	-5.249e-05	-4.747e-05	-3.849e-05	-2.577e-05	-1.083e-05	5.825e-06	2.526e-05	4.734e-05	7.284e-05	0.0001022	0.0001337	0.000167	0.0002009	0.0002351	0.0002708	0.000309	0.0003507	0.000395	0.0004413	0.0004865	0.0005299	0.0005725	0.0006133	0.0006525	0.0006904	0.0007248	0.0007551	0.0007796	0.0007979	0.0008104	0.0008211
328	-1.084e-19	-0.0001895	-0.0003423	-0.0004606	-0.0005456	-0.0005989	-0.0006223	-0.0006181	-0.0005862	-0.0005298	-0.0004508	-0.0003505	-0.0002471	-0.0001576	-7.921e-05	-9.675e-06	5.281e-05	0.0001097	0.0001651	0.0002184	0.0002732	0.0003304	0.0003905	0.0004522	0.0005134	0.0005726	0.0006285	0.0006823	0.000732	0.0007751	0.0008128	0.0008435	0.0008684	0.0008882	0.0009033	0.0009149	0.0009241	0.0009309	0.0009336	0.0009349	0.0009353	0.0009339	0.0009329	0.000931	0.0009286	0.0009272	0.0009264	0.0009254	0.0009269
329	-6.776e-21	-0.0001079	-0.0001935	-0.0002598	-0.0003069	-0.0003386	-0.0003538	-0.0003513	-0.0003323	-0.0002966	-0.0002472	-0.0001839	-0.0001164	-5.59e-05	-6.009e-08	5.356e-05	0.0001074	0.000162	0.0002151	0.0002685	0.0003245	0.0003836	0.0004454	0.0005073	0.0005702	0.0006352	0.0007004	0.000766	0.0008296	0.0008927	0.0009525	0.001007	0.001058	0.001108	0.001158	0.001204	0.001244	0.001277	0.001301	0.00132	0.00133	0.001336	0.00134	0.001339	0.001334	0.001326	0.001317	0.00131	0.00131
330	6.776e-21	-8.326e-05	-0.0001497	-0.0002022	-0.0002409	-0.000267	-0.0002807	-0.0002827	-0.0002734	-0.0002539	-0.0002248	-0.0001838	-0.0001393	-9.98e-05	-6.291e-05	-2.752e-05	7.427e-06	4.323e-05	8.052e-05	0.0001203	0.0001642	0.0002132	0.0002643	0.0003165	0.0003703	0.0004249	0.0004793	0.0005332	0.0005839	0.0006318	0.0006758	0.0007148	0.0007479	0.0007771	0.0008028	0.0008242	0.0008409	0.0008519	0.0008571	0.0008592	0.0008566	0.0008504	0.0008421	0.0008325	0.0008223	0.0008131	0.0008052	0.0008004	0.0008017
331	-2.711e-20	0.0001625	0.0003273	0.0004966	0.0006626	0.0008256	0.0009828	0.001134	0.001281	0.001419	0.001553	0.00168	0.001799	0.001908	0.002003	0.002089	0.002167	0.002242	0.002314	0.002386	0.002461	0.002539	0.002618	0.002702	0.002793	0.002894	0.003004	0.003122	0.003239	0.00335	NaN	NaN	NaN	NaN	NaN	NaN	NaN	NaN	NaN	NaN	NaN	NaN	NaN	NaN	NaN	NaN	NaN	NaN	NaN
332	5.421e-20	-9.641e-05	-0.0001711	-0.0002275	-0.0002664	-0.0002881	-0.0002937	-0.0002845	-0.000262	-0.0002289	-0.000188	-0.0001386	-9.272e-05	-6.081e-05	-3.988e-05	-2.77e-05	-2.499e-05	-2.885e-05	-3.79e-05	-4.981e-05	-6.195e-05	-7.113e-05	-7.686e-05	-7.835e-05	-7.526e-05	-6.842e-05	-5.789e-05	-4.065e-05	-2.036e-05	2.96e-06	2.898e-05	5.684e-05	8.699e-05	0.0001194	0.000153	0.0001871	0.0002225	0.0002569	0.0002884	0.000319	0.0003486	0.0003771	0.0004056	0.0004312	0.0004537	0.0004747	0.0004945	0.0005122	0.000531
333	-5.421e-20	-0.0002646	-0.0004888	-0.0006704	-0.0008065	-0.0009001	-0.0009578	-0.0009797	-0.000967	-0.0009225	-0.0008485	-0.0007463	-0.0006379	-0.0005419	-0.0004612	-0.0003971	-0.0003457	-0.0003017	-0.0002654	-0.0002328	-0.0002011	-0.0001708	-0.0001411	-0.00011	-7.909e-05	-4.732e-05	-1.479e-05	1.847e-05	5.061e-05	8.205e-05	0.0001107	0.0001338	0.0001523	0.0001655	0.0001714	0.0001704	0.0001619	0.0001465	0.0001229	9.334e-05	5.886e-05	2.215e-05	-1.275e-05	-4.553e-05	-7.534e-05	-9.957e-05	-0.0001184	-0.0001298	-0.000133
334	-2.541e-21	-1.382e-05	-2.363e-05	-2.968e-05	-3.139e-05	-2.928e-05	-2.53e-05	-2.026e-05	-1.345e-05	-4.409e-06	6.523e-06	1.952e-05	3.263e-05	4.33e-05	5.11e-05	5.566e-05	5.744e-05	5.809e-05	5.896e-05	6.05e-05	6.23e-05	6.453e-05	6.741e-05	7.106e-05	7.614e-05	8.35e-05	9.313e-05	0.0001046	0.0001161	0.0001273	0.0001376	0.0001476	0.0001581	0.0001688	0.0001793	0.0001896	0.0001993	0.0002079	0.000216	0.0002254	0.0002363	0.0002497	0.0002656	0.0002823	0.0003004	0.0003205	0.0003419	0.0003654	0.0003927
335	1.016e-20	-5.222e-05	-9.056e-05	-0.0001186	-0.0001389	-0.0001539	-0.0001626	-0.0001648	-0.0001601	-0.0001492	-0.0001321	-0.0001086	-8.263e-05	-6.194e-05	-4.171e-05	-1.807e-05	1.124e-05	4.413e-05	8.05e-05	0.0001204	0.0001652	0.0002155	0.0002721	0.0003297	0.0003894	0.0004477	0.0005016	0.000553	0.0006016	0.0006481	0.0006921	0.0007334	0.0007729	0.0008105	0.0008488	0.0008874	0.0009275	0.0009695	0.001009	0.001047	0.001082	0.001114	0.001144	0.00117	0.001193	0.001212	0.001226	0.001235	0.001242
336	-5.823e-22	2.656e-06	8.711e-06	1.833e-05	3.125e-05	4.76e-05	6.753e-05	9.128e-05	0.0001195	0.0001528	0.0001892	0.0002302	0.0002744	0.000321	0.0003684	0.0004191	0.0004716	0.000527	0.0005857	0.0006463	0.0007093	0.0007752	0.0008427	0.0009113	0.0009815	0.001056	0.001132	0.001213	0.001296	0.001381	0.001469	0.00156	0.001655	0.001755	0.001859	0.001965	0.00207	0.002176	0.002282	0.002394	0.002512	0.002639	0.002781	0.002938	0.003115	0.003316	0.003546	0.003806	0.004097
337	-6.776e-21	-0.0001099	-0.0001933	-0.0002485	-0.0002755	-0.0002808	-0.0002711	-0.0002525	-0.0002259	-0.0001883	-0.0001383	-7.596e-05	-1.383e-05	3.424e-05	6.285e-05	7.135e-05	6.525e-05	5.291e-05	4.273e-05	3.919e-05	4.219e-05	4.875e-05	6.018e-05	7.728e-05	9.917e-05	0.0001304	0.0001721	0.0002238	0.0002801	0.0003386	0.000396	0.0004511	0.0005081	0.0005649	0.0006193	0.0006732	0.0007247	0.0007717	0.0008116	0.0008474	0.0008786	0.000907	0.0009349	0.0009579	0.0009778	0.0009976	0.001016	0.001035	0.001057
338	0	1.681e-05	3.32e-05	4.846e-05	6.316e-05	7.761e-05	9.207e-05	0.0001062	0.0001188	0.0001302	0.0001377	0.0001437	0.0001511	0.000159	0.0001676	0.0001781	0.0001891	0.0002023	0.0002181	0.0002371	0.0002587	0.0002854	0.0003152	0.000344	0.0003739	0.0004046	0.0004364	0.0004721	0.0005099	0.0005498	0.0005923	0.000638	0.0006864	0.0007389	0.000798	0.0008611	0.0009297	0.001001	0.001075	0.001152	0.001234	0.001322	0.001419	0.001526	0.001647	0.001784	0.001946	0.002134	0.002356
339	-1.355e-20	-2.831e-05	-3.851e-05	-2.944e-05	-5.605e-06	2.704e-05	6.531e-05	0.0001086	0.0001574	0.0002153	0.0002852	0.000361	0.0004321	0.0004883	0.0005318	0.0005665	0.0005929	0.0006161	0.0006384	0.0006613	0.000685	0.0007076	0.0007351	0.0007679	0.0008093	0.0008569	0.0009089	0.0009689	0.001031	0.001093	0.001154	0.001213	0.001272	0.001325	0.001375	0.001417	0.001453	0.001484	0.001505	0.001519	0.001528	0.001532	0.00153	0.001523	0.001513	0.001503	0.001491	0.001478	0.001468
340	-5.082e-21	2.833e-05	5.61e-05	8.184e-05	0.0001042	0.0001228	0.0001327	0.0001329	0.0001263	0.0001127	9.283e-05	6.778e-05	3.893e-05	7.07e-06	-2.55e-05	-5.591e-05	-8.352e-05	-0.0001045	-0.0001179	-0.0001235	-0.0001217	-0.0001127	-9.751e-05	-7.861e-05	-5.591e-05	-3.115e-05	-6.163e-06	1.984e-05	4.462e-05	6.856e-05	9.126e-05	0.0001135	0.0001348	0.0001554	0.0001762	0.0001964	0.0002164	0.000235	0.0002502	0.0002629	0.0002713	0.0002756	0.0002747	0.0002694	0.0002608	0.00025	0.0002373	0.0002232	0.0002108
341	-3.388e-21	-2.329e-05	-3.317e-05	-2.654e-05	-8.756e-06	1.094e-05	3.175e-05	5.338e-05	7.611e-05	0.0001048	0.0001415	0.0001782	0.0002095	0.0002295	0.0002402	0.0002466	0.0002533	0.0002633	0.0002772	0.0002948	0.000315	0.0003371	0.0003662	0.0004002	0.0004385	0.0004786	0.0005185	0.0005608	0.0006013	0.0006399	0.0006766	0.0007128	0.0007504	0.0007876	0.0008251	0.0008613	0.0008974	0.0009314	0.0009591	0.0009825	0.001001	0.001013	0.00102	0.001017	0.001007	0.0009895	0.0009659	0.0009376	0.0009094
342	-8.47e-22	6.541e-06	1.644e-05	2.549e-05	3.331e-05	4.118e-05	4.879e-05	5.574e-05	6.204e-05	6.453e-05	6.268e-05	5.957e-05	5.371e-05	4.389e-05	3.375e-05	2.506e-05	1.744e-05	1.205e-05	9.821e-06	1.081e-05	1.73e-05	2.954e-05	4.599e-05	6.63e-05	9.059e-05	0.0001162	0.0001414	0.0001676	0.0001935	0.0002194	0.000245	0.0002701	0.0002951	0.0003205	0.0003449	0.0003676	0.0003902	0.0004132	0.0004346	0.0004553	0.0004731	0.0004888	0.0005027	0.0005138	0.0005224	0.0005318	0.0005419	0.0005523	0.0005653
343	2.033e-20	-3.731e-05	-6.187e-05	-7.492e-05	-7.93e-05	-7.565e-05	-7.049e-05	-6.485e-05	-5.613e-05	-4.39e-05	-2.654e-05	-3.49e-06	1.855e-05	3.22e-05	3.848e-05	4.116e-05	3.956e-05	3.867e-05	4.056e-05	4.615e-05	5.538e-05	6.706e-05	8.185e-05	9.965e-05	0.0001226	0.0001499	0.0001789	0.0002114	0.0002446	0.000277	0.0003079	0.000338	0.0003676	0.0003949	0.0004204	0.0004421	0.0004612	0.0004772	0.0004889	0.0004976	0.0005041	0.0005084	0.000511	0.0005121	0.0005134	0.0005153	0.0005185	0.0005226	0.0005308
344	2.033e-20	-6.715e-05	-0.0001204	-0.0001612	-0.0001907	-0.0002082	-0.000216	-0.0002145	-0.0002048	-0.0001887	-0.0001657	-0.0001353	-0.0001052	-8.198e-05	-6.452e-05	-5.146e-05	-4.332e-05	-3.718e-05	-3.262e-05	-2.709e-05	-1.962e-05	-1.141e-05	-2.286e-06	7.982e-06	1.949e-05	3.201e-05	4.55e-05	6.11e-05	7.645e-05	9.222e-05	0.0001066	0.0001201	0.0001344	0.0001494	0.0001648	0.0001808	0.0001976	0.0002143	0.0002292	0.0002448	0.0002599	0.0002758	0.0002922	0.0003076	0.0003224	0.0003383	0.0003538	0.0003688	0.0003851
345	4.765e-22	1.685e-06	5.503e-06	1.05e-05	1.581e-05	2.112e-05	2.631e-05	3.129e-05	3.515e-05	3.763e-05	3.914e-05	4.085e-05	4.209e-05	4.268e-05	4.335e-05	4.625e-05	5.193e-05	6.308e-05	8.059e-05	0.0001064	0.0001417	0.0001873	0.0002431	0.0003088	0.0003846	0.0004713	0.0005678	0.0006753	0.0007908	0.0009154	0.001048	0.001189	0.001339	0.001498	0.00167	0.001855	0.002058	0.002282	0.002529	0.002804	0.003108	0.003442	0.003808	0.0042	0.00461	0.005024	NaN	NaN	NaN
346	-4.235e-21	1.29e-05	2.56e-05	3.77e-05	4.848e-05	5.778e-05	6.602e-05	7.217e-05	7.5e-05	7.41e-05	6.961e-05	6.207e-05	5.169e-05	3.93e-05	2.542e-05	1.199e-05	-6.474e-08	-9.905e-06	-1.585e-05	-1.655e-05	-1.143e-05	-3.991e-07	1.592e-05	3.748e-05	6.357e-05	9.431e-05	0.0001285	0.0001654	0.000204	0.0002441	0.000285	0.0003267	0.0003698	0.0004148	0.0004607	0.000508	0.0005562	0.0006042	0.0006514	0.0006988	0.0007448	0.0007887	0.0008307	0.0008691	0.0009037	0.0009361	0.0009661	0.0009941	0.001024
347	-6.776e-21	-3.677e-05	-6.017e-05	-7.19e-05	-7.509e-05	-7.16e-05	-6.658e-05	-6.134e-05	-5.404e-05	-4.393e-05	-2.926e-05	-9.121e-06	9.458e-06	1.885e-05	2.066e-05	1.892e-05	1.472e-05	1.2e-05	1.321e-05	1.978e-05	3.184e-05	4.776e-05	6.812e-05	9.334e-05	0.0001247	0.0001604	0.000198	0.0002382	0.0002785	0.0003177	0.0003548	0.0003903	0.0004258	0.0004591	0.0004895	0.0005161	0.0005414	0.0005641	0.000583	0.0005999	0.0006146	0.0006271	0.0006372	0.0006432	0.0006484	0.0006544	0.000662	0.0006693	0.0006808
348	1.694e-21	3.463e-05	7.476e-05	0.0001149	0.0001547	0.0001994	0.000247	0.0002979	0.0003489	0.0003891	0.0004178	0.0004378	0.0004481	0.0004425	0.0004236	0.0003924	0.0003469	0.0002939	0.0002335	0.0001704	0.0001126	6.213e-05	1.998e-05	-1.292e-05	-3.145e-05	-3.498e-05	-2.174e-05	1.132e-05	5.649e-05	0.0001133	0.0001789	0.0002522	0.000328	0.0004017	0.0004697	0.0005281	0.0005756	0.0006061	0.0006172	0.0006123	0.0005917	0.0005549	0.0005001	0.0004322	0.0003571	0.0002776	0.0001949	0.0001111	3.502e-05
349	-2.541e-21	1.318e-05	2.565e-05	3.767e-05	4.869e-05	5.88e-05	6.832e-05	7.684e-05	8.226e-05	8.452e-05	8.463e-05	8.243e-05	7.97e-05	7.734e-05	7.506e-05	7.353e-05	7.304e-05	7.572e-05	8.161e-05	9.288e-05	0.0001095	0.0001306	0.0001568	0.0001859	0.0002167	0.0002492	0.0002829	0.0003179	0.0003512	0.0003844	0.0004155	0.0004445	0.0004721	0.0004974	0.0005208	0.0005434	0.0005653	0.0005853	0.000602	0.0006172	0.0006281	0.0006361	0.0006407	0.0006407	0.0006369	0.0006306	0.0006204	0.0006067	0.0005927
350	1.694e-20	-4.758e-05	-8.477e-05	-0.0001124	-0.0001319	-0.000143	-0.0001479	-0.000148	-0.0001433	-0.0001361	-0.0001254	-0.0001096	-9.389e-05	-8.349e-05	-7.801e-05	-7.576e-05	-7.553e-05	-7.423e-05	-6.963e-05	-6.118e-05	-4.747e-05	-2.961e-05	-9.378e-06	1.29e-05	3.745e-05	6.431e-05	9.321e-05	0.0001234	0.0001518	0.0001779	0.0002018	0.0002239	0.0002454	0.000267	0.0002894	0.0003126	0.0003373	0.0003621	0.0003872	0.0004149	0.0004448	0.0004769	0.0005112	0.0005465	0.0005832	0.0006211	0.0006593	0.0006976	0.000738
351	-1.694e-21	-1.473e-05	-1.997e-05	-1.461e-05	-1.486e-06	1.76e-05	4.168e-05	7.16e-05	0.0001087	0.0001552	0.0002132	0.0002803	0.0003499	0.0004191	0.0004866	0.000556	0.0006272	0.0007003	0.0007739	0.0008492	0.0009252	0.001001	0.001084	0.001173	0.00127	0.001376	0.001493	0.001625	0.001777	0.001955	0.002162	0.0024	0.002673	0.002978	0.003317	0.003689	0.004092	0.004521	0.004965	NaN	NaN	NaN	NaN	NaN	NaN	NaN	NaN	NaN	NaN
352	-1.694e-21	8.67e-06	1.857e-05	2.786e-05	3.502e-05	4.104e-05	4.326e-05	4.189e-05	3.776e-05	2.875e-05	1.552e-05	-3.663e-07	-1.86e-05	-3.939e-05	-6.061e-05	-7.978e-05	-9.745e-05	-0.000111	-0.0001208	-0.0001265	-0.0001261	-0.0001203	-0.0001101	-9.709e-05	-8.133e-05	-6.481e-05	-4.864e-05	-3.182e-05	-1.574e-05	1.259e-08	1.589e-05	3.103e-05	4.631e-05	6.248e-05	7.987e-05	9.822e-05	0.0001189	0.0001408	0.0001623	0.0001848	0.0002079	0.0002304	0.0002534	0.0002759	0.0002978	0.0003194	0.0003404	0.0003599	0.0003808
353	6.776e-21	-1.35e-05	-2.111e-05	-2.465e-05	-2.485e-05	-2.234e-05	-1.827e-05	-1.307e-05	-7.082e-06	-9.243e-08	7.937e-06	1.75e-05	2.436e-05	2.587e-05	2.353e-05	1.837e-05	1.073e-05	2.414e-06	-6.252e-06	-1.425e-05	-2.133e-05	-2.736e-05	-3.195e-05	-3.406e-05	-3.353e-05	-3.097e-05	-2.691e-05	-2.096e-05	-1.517e-05	-8.609e-06	-1.62e-06	5.184e-06	1.28e-05	2.087e-05	2.826e-05	3.502e-05	4.135e-05	4.63e-05	4.892e-05	5.142e-05	5.172e-05	4.961e-05	4.614e-05	3.933e-05	2.943e-05	1.886e-05	6.945e-06	-5.574e-06	-1.622e-05
354	-6.776e-21	-3.224e-05	-5.537e-05	-7.073e-05	-8.097e-05	-8.597e-05	-8.873e-05	-8.947e-05	-8.696e-05	-8.193e-05	-7.286e-05	-5.986e-05	-4.742e-05	-4.032e-05	-3.734e-05	-3.562e-05	-3.502e-05	-3.226e-05	-2.691e-05	-1.889e-05	-8.348e-06	3.628e-06	1.796e-05	3.46e-05	5.41e-05	7.603e-05	9.867e-05	0.0001227	0.0001454	0.000167	0.0001876	0.0002073	0.0002273	0.0002462	0.0002636	0.0002788	0.0002924	0.0003044	0.0003135	0.0003215	0.0003269	0.0003295	0.00033	0.0003278	0.0003252	0.000324	0.0003246	0.0003273	0.0003343
355	-2.541e-21	1.328e-05	2.616e-05	3.843e-05	5.078e-05	6.316e-05	7.6e-05	8.691e-05	9.491e-05	0.0001003	0.000104	0.0001065	0.0001085	0.0001101	0.0001104	0.000107	0.0001002	9.006e-05	8.107e-05	7.44e-05	6.773e-05	5.968e-05	5.226e-05	4.502e-05	3.826e-05	3.231e-05	2.916e-05	2.926e-05	3.199e-05	3.557e-05	3.803e-05	4.297e-05	5.226e-05	6.186e-05	7.125e-05	8.136e-05	9.211e-05	0.0001029	0.0001132	0.0001243	0.0001341	0.0001451	0.0001558	0.0001645	0.0001747	0.0001876	0.0002007	0.0002145	0.0002286
356	-1.355e-20	7.859e-05	0.0001579	0.0002385	0.0003209	0.0004044	0.0004811	0.0005507	0.0006172	0.0006807	0.0007403	0.0007954	0.0008467	0.0008934	0.0009355	0.0009729	0.001005	0.001036	0.001067	0.001099	0.00113	0.001163	0.001196	0.001228	0.001259	0.001288	0.001317	0.001347	0.001377	0.001408	0.001437	0.001467	0.001497	0.001527	0.001558	0.001589	0.001622	0.001654	0.001688	0.001727	0.001775	0.001837	0.00192	0.002027	0.002168	0.002349	0.002578	0.002858	0.003192
357	1.694e-21	1.939e-05	3.98e-05	5.966e-05	7.846e-05	9.626e-05	0.0001133	0.0001279	0.0001358	0.0001365	0.0001321	0.000125	0.000114	9.805e-05	7.835e-05	5.573e-05	2.989e-05	4.451e-06	-1.716e-05	-2.998e-05	-3.323e-05	-3.179e-05	-2.723e-05	-1.985e-05	-7.591e-06	8.68e-06	2.825e-05	5.304e-05	7.865e-05	0.0001035	0.0001243	0.0001398	0.0001559	0.0001729	0.0001923	0.0002114	0.0002308	0.00025	0.0002663	0.0002827	0.0002984	0.0003147	0.0003328	0.0003478	0.00036	0.0003684	0.0003748	0.0003787	0.000382
358	2.711e-20	-7.495e-05	-0.0001342	-0.0001795	-0.0002123	-0.0002319	-0.0002407	-0.000239	-0.0002273	-0.0002087	-0.0001831	-0.0001499	-0.0001181	-9.518e-05	-7.984e-05	-6.963e-05	-6.501e-05	-6.355e-05	-6.499e-05	-6.757e-05	-6.849e-05	-6.797e-05	-6.647e-05	-6.318e-05	-5.815e-05	-5.19e-05	-4.594e-05	-3.916e-05	-3.283e-05	-2.639e-05	-2.096e-05	-1.728e-05	-1.349e-05	-9.358e-06	-5.051e-06	-8.344e-07	3.606e-06	7.581e-06	1.065e-05	1.35e-05	1.567e-05	1.727e-05	1.863e-05	1.744e-05	1.422e-05	1.016e-05	5.743e-06	1.447e-06	-2.934e-07
359	-1.355e-20	0.0001806	0.0003637	0.0005437	0.000721	0.0008966	0.00107	0.00124	0.001405	0.001563	0.001714	0.001859	0.001999	0.002131	0.00226	0.002388	0.002518	0.002654	0.002803	0.002971	0.003162	0.00338	0.003627	0.003905	0.004211	0.004545	0.004897	0.005258	NaN	NaN	NaN	NaN	NaN	NaN	NaN	NaN	NaN	NaN	NaN	NaN	NaN	NaN	NaN	NaN	NaN	NaN	NaN	NaN	NaN
360	0	5.932e-05	0.0001194	0.0001803	0.0002439	0.0003122	0.0003841	0.0004585	0.0005352	0.0006128	0.0006889	0.0007635	0.0008371	0.0009099	0.0009834	0.001058	0.001132	0.001206	0.001282	0.001359	0.001438	0.001519	0.001602	0.001686	0.001769	0.001848	0.001921	0.00199	0.002052	0.002109	0.00216	0.002207	0.002251	0.002292	0.002332	0.002374	0.002425	0.002487	0.002562	0.002654	0.002763	0.002893	0.003045	0.003218	0.003408	0.003614	0.003826	NaN	NaN
361	0	2.848e-05	5.729e-05	8.539e-05	0.0001139	0.0001434	0.0001755	0.0002092	0.0002411	0.0002712	0.0002992	0.0003265	0.0003528	0.0003789	0.0004064	0.0004336	0.0004594	0.0004844	0.0005091	0.0005365	0.0005664	0.0005993	0.0006339	0.000671	0.0007086	0.0007452	0.0007829	0.0008225	0.0008637	0.0009086	0.0009565	0.001007	0.001061	0.00112	0.001181	0.001246	0.001316	0.001389	0.001463	0.001539	0.001612	0.001683	0.001752	0.001818	0.001882	0.001948	0.002018	0.002094	0.002181
362	-3.388e-21	-2.779e-05	-4.525e-05	-5.308e-05	-4.875e-05	-3.451e-05	-1.438e-05	1.076e-05	4.213e-05	8.069e-05	0.0001247	0.0001756	0.0002272	0.0002732	0.0003144	0.0003482	0.0003749	0.0003959	0.0004121	0.0004266	0.0004398	0.0004533	0.0004648	0.0004742	0.000483	0.0004893	0.0004948	0.0005025	0.0005141	0.0005306	0.0005492	0.0005698	0.000594	0.0006235	0.000661	0.0007054	0.0007602	0.0008226	0.0008902	0.0009601	0.00103	0.0011	0.001173	0.001242	0.001305	0.00136	0.001408	0.001444	0.001471
363	0	6.304e-05	0.0001267	0.0001893	0.0002518	0.0003158	0.0003789	0.0004388	0.0004945	0.0005443	0.0005863	0.0006225	0.0006545	0.000681	0.0007048	0.0007258	0.0007433	0.0007587	0.0007757	0.000797	0.0008223	0.0008539	0.0008892	0.0009265	0.0009661	0.001007	0.001048	0.001091	0.001135	0.001181	0.001226	0.001272	0.001319	0.001367	0.001414	0.001461	0.001505	0.001546	0.001579	0.001606	0.001626	0.001639	0.001645	0.001647	0.001649	0.001657	0.001676	0.001711	0.001771
364	-8.47e-21	7.458e-06	1.862e-06	-2.85e-05	-8.365e-05	-0.0001632	-0.0002451	-0.0003278	-0.0004204	-0.0005174	-0.0006187	-0.0007148	-0.0007975	-0.0008528	-0.0008717	-0.0008512	-0.0007959	-0.000727	-0.0006477	-0.0005563	-0.0004582	-0.0003557	-0.0002563	-0.0001673	-9.64e-05	-4.579e-05	-1.739e-05	-7.838e-06	-7.156e-06	-1.375e-05	-2.943e-05	-4.909e-05	-6.694e-05	-7.848e-05	-7.838e-05	-6.537e-05	-3.722e-05	7.029e-07	4.727e-05	9.853e-05	0.0001539	0.0002152	0.000278	0.0003368	0.0003926	0.0004416	0.0004848	0.0005143	0.0005372
365	1.694e-21	1.624e-05	3.239e-05	4.746e-05	6.01e-05	7.058e-05	7.933e-05	8.508e-05	8.609e-05	8.164e-05	7.37e-05	6.406e-05	5.346e-05	4.186e-05	3.042e-05	2.047e-05	1.211e-05	7.218e-06	7.506e-06	1.409e-05	2.731e-05	4.513e-05	6.634e-05	8.942e-05	0.0001152	0.0001417	0.000169	0.0001976	0.0002244	0.000249	0.000271	0.0002908	0.0003102	0.0003292	0.0003487	0.0003673	0.0003866	0.0004043	0.0004193	0.0004338	0.0004482	0.0004625	0.0004768	0.0004895	0.0005011	0.0005121	0.0005236	0.0005354	0.0005509
366	2.118e-22	-1.065e-06	2.039e-06	9.169e-06	1.767e-05	2.731e-05	3.807e-05	4.985e-05	6.246e-05	7.639e-05	9.142e-05	0.0001068	0.0001217	0.000133	0.0001413	0.0001516	0.0001638	0.000179	0.0001978	0.0002211	0.0002478	0.0002793	0.000316	0.000356	0.0004003	0.000448	0.0004949	0.0005407	0.0005836	0.000623	0.0006581	0.0006907	0.0007201	0.0007464	0.0007709	0.0007927	0.000813	0.0008339	0.0008556	0.0008797	0.000906	0.0009346	0.0009637	0.0009933	0.001024	0.001056	0.00109	0.001126	0.001163
367	-2.033e-20	-4.006e-05	-6.965e-05	-8.911e-05	-9.998e-05	-0.0001028	-9.77e-05	-8.619e-05	-7.054e-05	-5.033e-05	-2.488e-05	6.677e-06	3.923e-05	6.752e-05	9.192e-05	0.0001152	0.0001373	0.0001602	0.0001863	0.0002184	0.0002568	0.0003014	0.0003512	0.0004057	0.0004649	0.0005285	0.0005948	0.0006642	0.0007347	0.0008049	0.0008732	0.0009391	0.001003	0.001064	0.001122	0.001179	0.001233	0.001283	0.001328	0.00137	0.001408	0.001443	0.001476	0.001506	0.001534	0.001562	0.001588	0.001616	0.001649
368	2.541e-21	1.207e-05	2.385e-05	3.431e-05	4.222e-05	4.839e-05	5.338e-05	5.656e-05	5.667e-05	5.221e-05	4.461e-05	3.535e-05	2.507e-05	1.468e-05	5.09e-06	-1.815e-06	-6.362e-06	-7.919e-06	-5.464e-06	2.076e-06	1.623e-05	3.635e-05	6.177e-05	9.139e-05	0.0001246	0.0001606	0.0001972	0.0002346	0.0002714	0.0003066	0.00034	0.0003705	0.0003979	0.0004212	0.0004397	0.0004532	0.000462	0.0004667	0.0004662	0.0004613	0.0004526	0.0004391	0.0004218	0.0004004	0.0003771	0.0003544	0.0003326	0.0003115	0.000293
369	-1.694e-21	2.738e-05	5.452e-05	8.081e-05	0.000105	0.0001274	0.0001495	0.0001694	0.0001849	0.0001958	0.0002024	0.000206	0.0002075	0.0002074	0.0002067	0.0002086	0.0002129	0.0002192	0.0002303	0.0002477	0.0002714	0.0003021	0.000339	0.0003817	0.0004296	0.0004811	0.0005333	0.0005863	0.0006407	0.0006955	0.0007503	0.000806	0.0008624	0.0009188	0.000974	0.001028	0.001083	0.00114	0.001198	0.001256	0.001313	0.00137	0.001425	0.001478	0.001528	0.001578	0.00163	0.001681	0.001734
370	3.388e-21	-5.241e-05	-9.343e-05	-0.0001255	-0.0001496	-0.0001649	-0.0001723	-0.0001721	-0.0001647	-0.0001519	-0.0001338	-0.0001096	-8.579e-05	-6.761e-05	-5.332e-05	-3.961e-05	-2.674e-05	-1.296e-05	2.008e-06	1.905e-05	3.914e-05	6.269e-05	9.011e-05	0.000122	0.0001585	0.0001993	0.0002405	0.0002826	0.0003239	0.0003641	0.0004036	0.0004418	0.0004795	0.000516	0.000551	0.0005842	0.0006151	0.0006442	0.0006713	0.0006981	0.0007242	0.0007484	0.000772	0.0007934	0.0008133	0.0008333	0.000854	0.0008766	0.0009041
371	2.118e-22	-2.734e-06	-2.609e-06	-1.346e-06	5.324e-07	3.701e-06	6.831e-06	9.516e-06	1.195e-05	1.291e-05	1.228e-05	1.22e-05	1.061e-05	7.228e-06	3.242e-06	9.232e-07	-5.226e-07	3.525e-07	4.63e-06	1.385e-05	2.908e-05	4.979e-05	7.409e-05	0.0001024	0.0001335	0.0001665	0.0001989	0.0002322	0.0002644	0.0002951	0.0003226	0.0003463	0.0003681	0.0003892	0.0004095	0.0004291	0.000449	0.0004694	0.0004888	0.0005096	0.0005313	0.0005549	0.0005812	0.0006075	0.0006333	0.0006589	0.0006841	0.0007085	0.0007347
372	0	-2.419e-05	-4.256e-05	-5.689e-05	-6.728e-05	-7.396e-05	-7.686e-05	-7.676e-05	-7.397e-05	-6.881e-05	-6.189e-05	-5.229e-05	-4.255e-05	-3.429e-05	-2.587e-05	-1.592e-05	-4e-06	1.001e-05	2.735e-05	4.901e-05	7.483e-05	0.0001054	0.0001408	0.0001808	0.0002226	0.0002656	0.0003083	0.000351	0.0003929	0.000434	0.0004736	0.0005127	0.0005516	0.0005904	0.0006294	0.0006704	0.0007137	0.0007593	0.0008067	0.0008574	0.0009106	0.0009667	0.001025	0.001084	0.001145	0.001208	0.001272	0.001338	0.001409
373	-4.235e-22	-6.949e-06	-9.981e-06	-1.142e-05	-1.142e-05	-1.103e-05	-1.192e-05	-1.385e-05	-1.684e-05	-2.102e-05	-2.676e-05	-3.22e-05	-3.881e-05	-4.796e-05	-5.786e-05	-6.776e-05	-7.653e-05	-8.238e-05	-8.541e-05	-8.449e-05	-7.957e-05	-7.032e-05	-5.801e-05	-4.446e-05	-2.969e-05	-1.422e-05	2.161e-06	1.994e-05	3.861e-05	5.879e-05	7.942e-05	0.000101	0.0001241	0.0001493	0.0001777	0.0002087	0.0002426	0.0002776	0.0003122	0.0003468	0.0003795	0.0004117	0.0004439	0.0004753	0.0005062	0.0005376	0.0005697	0.0006034	0.0006414
374	-3.388e-21	-1.823e-05	-3.049e-05	-3.769e-05	-3.989e-05	-3.819e-05	-3.569e-05	-3.267e-05	-2.79e-05	-2.083e-05	-1.168e-05	-3.938e-08	1.165e-05	2.044e-05	2.742e-05	3.384e-05	4.055e-05	4.99e-05	6.259e-05	7.998e-05	0.0001021	0.0001294	0.0001622	0.0001989	0.000239	0.0002814	0.0003241	0.0003665	0.0004065	0.0004437	0.000476	0.0005035	0.0005257	0.0005415	0.0005521	0.0005577	0.0005598	0.0005587	0.0005549	0.0005504	0.000545	0.0005404	0.000537	0.0005352	0.000537	0.0005437	0.0005553	0.0005714	0.0005942
375	-1.016e-20	-4.101e-05	-7.261e-05	-9.711e-05	-0.0001158	-0.0001286	-0.000137	-0.0001414	-0.0001416	-0.0001375	-0.000129	-0.0001147	-9.978e-05	-8.906e-05	-8.06e-05	-7.075e-05	-5.981e-05	-4.583e-05	-2.803e-05	-6.703e-06	1.76e-05	4.525e-05	7.597e-05	0.0001098	0.0001473	0.0001873	0.0002259	0.0002646	0.000302	0.0003386	0.0003742	0.0004086	0.0004421	0.0004749	0.0005078	0.0005406	0.0005735	0.0006066	0.0006379	0.0006682	0.0006959	0.0007226	0.0007501	0.0007774	0.0008044	0.0008312	0.0008572	0.0008832	0.0009124
376	-6.776e-21	-3.551e-05	-6.212e-05	-8.182e-05	-9.601e-05	-0.0001044	-0.0001086	-0.000109	-0.0001058	-0.0001006	-9.226e-05	-7.976e-05	-6.756e-05	-6.03e-05	-5.656e-05	-5.394e-05	-5.079e-05	-4.464e-05	-3.495e-05	-2.044e-05	4.706e-08	2.508e-05	5.458e-05	8.863e-05	0.0001277	0.0001716	0.0002189	0.0002677	0.0003156	0.0003627	0.000408	0.0004506	0.0004913	0.0005301	0.0005666	0.0006007	0.0006317	0.0006591	0.0006823	0.0007033	0.0007213	0.0007368	0.0007514	0.0007644	0.0007764	0.0007885	0.0008005	0.0008132	0.0008295
377	-4.235e-21	-1.014e-05	-1.668e-05	-1.955e-05	-1.917e-05	-1.807e-05	-1.736e-05	-1.7e-05	-1.6e-05	-1.312e-05	-8.291e-06	-1.432e-06	7.014e-06	1.583e-05	2.473e-05	3.646e-05	5.327e-05	7.728e-05	0.0001089	0.0001475	0.0001928	0.0002447	0.0003038	0.0003671	0.000434	0.0005049	0.0005765	0.0006479	0.0007157	0.0007798	0.0008407	0.0008992	0.0009552	0.001007	0.001055	0.0011	0.001143	0.001183	0.00122	0.001257	0.001292	0.001323	0.001351	0.001376	0.001402	0.001428	0.001454	0.00148	0.001507
378	0	5.078e-05	9.983e-05	0.000145	0.0001848	0.0002211	0.000258	0.0002912	0.0003115	0.0003199	0.0003178	0.0003107	0.0003041	0.0002951	0.0002843	0.0002728	0.0002548	0.0002304	0.0002047	0.0001854	0.0001702	0.000161	0.0001511	0.0001378	0.0001252	0.0001129	9.814e-05	8.706e-05	7.842e-05	7.321e-05	6.869e-05	6.875e-05	7.167e-05	8.262e-05	9.933e-05	0.0001192	0.0001427	0.0001718	0.0002033	0.0002385	0.0002719	0.0003053	0.0003345	0.0003588	0.0003762	0.0003912	0.0004036	0.0004139	0.0004229
379	6.776e-21	-6.869e-05	-0.0001231	-0.0001633	-0.0001902	-0.000204	-0.0002058	-0.0001968	-0.0001805	-0.0001581	-0.0001287	-9.186e-05	-5.372e-05	-2.076e-05	6.437e-06	2.936e-05	4.739e-05	6.364e-05	7.96e-05	9.864e-05	0.0001222	0.0001499	0.0001808	0.0002126	0.0002438	0.0002742	0.0003014	0.000327	0.0003483	0.0003649	0.0003755	0.0003792	0.0003768	0.0003684	0.0003554	0.0003391	0.0003209	0.0003021	0.0002813	0.0002615	0.0002428	0.0002257	0.0002118	0.0002002	0.0001922	0.0001889	0.0001901	0.0001944	0.0002037
380	0	4.893e-06	9.688e-06	1.394e-05	1.692e-05	1.908e-05	1.886e-05	1.655e-05	1.329e-05	8.827e-06	4.103e-06	9.153e-07	7.927e-07	3.987e-06	1.094e-05	2.326e-05	4.058e-05	6.504e-05	9.634e-05	0.0001345	0.0001798	0.0002319	0.0002889	0.0003485	0.0004103	0.0004739	0.0005382	0.0006041	0.000669	0.0007336	0.0007971	0.0008589	0.0009187	0.0009768	0.001034	0.001091	0.001146	0.001199	0.001247	0.001292	0.001334	0.001373	0.00141	0.001445	0.001478	0.001511	0.001543	0.001575	0.001612
381	-6.776e-21	-2.318e-05	-4.166e-05	-5.825e-05	-7.221e-05	-8.362e-05	-9.253e-05	-9.969e-05	-0.0001049	-0.0001078	-0.0001083	-0.0001048	-9.987e-05	-9.596e-05	-9.095e-05	-8.462e-05	-7.645e-05	-6.595e-05	-5.159e-05	-3.381e-05	-1.367e-05	8.428e-06	3.23e-05	5.777e-05	8.533e-05	0.0001141	0.0001426	0.0001706	0.0001966	0.0002198	0.0002412	0.0002608	0.0002789	0.0002952	0.00031	0.0003229	0.0003352	0.0003472	0.0003587	0.0003709	0.0003835	0.000395	0.0004077	0.0004215	0.0004373	0.0004566	0.0004791	0.0005036	0.0005316
382	3.388e-21	-2.238e-05	-3.94e-05	-5.263e-05	-6.35e-05	-7.074e-05	-7.473e-05	-7.528e-05	-7.249e-05	-6.812e-05	-6.152e-05	-5.182e-05	-4.11e-05	-3.101e-05	-2.132e-05	-9.225e-06	5.134e-06	2.358e-05	4.555e-05	7.114e-05	0.0001013	0.0001364	0.000177	0.0002215	0.0002674	0.0003156	0.0003635	0.0004101	0.0004514	0.0004881	0.0005204	0.0005482	0.00057	0.0005836	0.0005899	0.0005912	0.0005876	0.0005786	0.0005655	0.0005528	0.0005392	0.0005248	0.0005102	0.0004977	0.0004908	0.0004918	0.0004992	0.0005134	0.0005374
383	0	-1.757e-05	-3.204e-05	-4.454e-05	-5.335e-05	-5.942e-05	-6.314e-05	-6.528e-05	-6.675e-05	-6.706e-05	-6.819e-05	-6.711e-05	-6.506e-05	-6.349e-05	-6.225e-05	-6.165e-05	-6.093e-05	-5.898e-05	-5.446e-05	-4.676e-05	-3.77e-05	-2.635e-05	-1.517e-05	-4.522e-06	4.893e-06	1.169e-05	1.608e-05	1.858e-05	1.789e-05	1.385e-05	6.719e-06	-8.528e-07	-7.906e-06	-1.284e-05	-1.634e-05	-1.628e-05	-1.083e-05	-1.807e-06	1.047e-05	2.835e-05	5.106e-05	7.858e-05	0.0001103	0.0001444	0.0001794	0.0002171	0.0002546	0.0002923	0.0003331
384	-1.694e-21	-1.866e-05	-3.319e-05	-4.556e-05	-5.72e-05	-6.663e-05	-7.311e-05	-7.501e-05	-7.111e-05	-6.195e-05	-4.529e-05	-1.953e-05	1.431e-05	5.428e-05	0.0001023	0.00016	0.0002274	0.0003046	0.0003889	0.0004793	0.0005764	0.0006788	0.0007856	0.0008945	0.001006	0.001118	0.00123	0.001342	0.001451	0.001559	0.001668	0.001775	0.001879	0.001982	0.002083	0.002179	0.002275	0.002366	0.002452	0.002537	0.002617	0.002694	0.002769	0.002848	0.002935	0.003037	0.003159	0.003302	0.003473
385	-8.47e-22	9.071e-06	1.79e-05	2.557e-05	3.048e-05	3.417e-05	3.662e-05	3.769e-05	3.586e-05	2.91e-05	2.012e-05	1.178e-05	4.219e-06	-1.286e-06	-5.304e-06	-6.054e-06	-4.968e-06	1.127e-06	1.24e-05	2.956e-05	5.408e-05	8.444e-05	0.0001191	0.0001579	0.000199	0.0002429	0.0002874	0.000334	0.0003775	0.0004178	0.0004545	0.0004875	0.0005159	0.0005382	0.0005533	0.0005629	0.0005669	0.0005653	0.0005574	0.0005473	0.0005351	0.000522	0.0005084	0.0004959	0.0004878	0.0004866	0.0004901	0.0004985	0.0005138
386	-2.711e-20	0.0002598	0.0005116	0.0007547	0.0009833	0.001189	0.001387	0.001558	0.001668	0.001729	0.001746	0.001727	0.001685	0.001621	0.001528	0.001412	0.00128	0.001134	0.0009952	0.0008822	0.0007882	0.0007088	0.0006393	0.0005726	0.0005108	0.0004622	0.0004217	0.0003834	0.0003492	0.0003165	0.0002827	0.0002506	0.0002262	0.0002127	0.0002093	0.0002137	0.0002204	0.0002317	0.000252	0.0002794	0.0003143	0.0003609	0.0004178	0.0004767	0.0005339	0.0005917	0.0006503	0.0007136	0.0007814
387	0	1.396e-05	2.772e-05	4.018e-05	5.048e-05	5.904e-05	6.591e-05	7.042e-05	7.188e-05	6.999e-05	6.503e-05	5.816e-05	4.894e-05	3.873e-05	2.911e-05	2.204e-05	1.626e-05	1.31e-05	1.283e-05	1.558e-05	2.155e-05	3.058e-05	4.175e-05	5.521e-05	6.954e-05	8.327e-05	9.461e-05	0.0001058	0.0001148	0.0001223	0.0001282	0.0001326	0.0001357	0.0001371	0.0001365	0.0001348	0.0001328	0.0001306	0.0001258	0.0001204	0.0001139	0.0001069	9.98e-05	9.248e-05	8.612e-05	8.194e-05	7.879e-05	7.701e-05	7.822e-05
388	-3.388e-21	2.098e-05	4.154e-05	6.057e-05	7.613e-05	8.834e-05	9.651e-05	9.992e-05	9.818e-05	9.033e-05	7.723e-05	6e-05	3.989e-05	1.715e-05	-6.855e-06	-2.965e-05	-5.106e-05	-6.986e-05	-8.481e-05	-9.432e-05	-9.704e-05	-9.25e-05	-8.098e-05	-6.429e-05	-4.22e-05	-1.598e-05	1.198e-05	4.24e-05	7.393e-05	0.000106	0.0001361	0.0001633	0.0001868	0.0002053	0.0002195	0.000229	0.0002345	0.0002374	0.0002359	0.0002327	0.0002279	0.0002233	0.0002202	0.0002189	0.0002221	0.0002309	0.0002457	0.0002666	0.0002949
389	3.388e-21	1.886e-05	3.698e-05	5.33e-05	6.711e-05	7.907e-05	8.965e-05	9.775e-05	0.0001014	9.92e-05	9.072e-05	7.766e-05	6.195e-05	4.453e-05	2.658e-05	1.036e-05	-4.581e-06	-1.653e-05	-2.365e-05	-2.389e-05	-1.587e-05	1.832e-06	2.855e-05	6.204e-05	0.000101	0.0001438	0.0001886	0.0002369	0.000286	0.0003353	0.0003826	0.000427	0.0004673	0.0005023	0.0005323	0.0005584	0.0005821	0.0006025	0.0006176	0.0006295	0.0006374	0.0006431	0.0006477	0.0006513	0.0006557	0.0006628	0.0006714	0.0006812	0.0006945
390	1.355e-20	0.0001687	0.0003343	0.000496	0.0006509	0.0007974	0.0009065	0.0009754	0.001018	0.001038	0.001036	0.001017	0.0009871	0.000946	0.0008918	0.0008291	0.0007584	0.0006953	0.0006445	0.0006076	0.0005841	0.0005717	0.0005681	0.0005679	0.000572	0.0005836	0.0005991	0.0006179	0.0006394	0.0006611	0.00068	0.0006955	0.0007094	0.0007224	0.0007363	0.0007496	0.0007589	0.0007643	0.0007673	0.0007663	0.0007614	0.0007552	0.000748	0.000738	0.0007256	0.0007122	0.0006983	0.0006873	0.0006815
391	1.694e-21	2.189e-05	4.34e-05	6.345e-05	8.137e-05	9.733e-05	0.0001116	0.000123	0.0001296	0.0001303	0.0001253	0.0001156	0.0001021	8.553e-05	6.715e-05	4.861e-05	3.069e-05	1.514e-05	3.024e-06	-4.551e-06	-6.695e-06	-4.367e-06	1.936e-06	1.087e-05	2.159e-05	3.34e-05	4.516e-05	5.708e-05	6.732e-05	7.677e-05	8.535e-05	9.231e-05	9.935e-05	0.0001057	0.0001119	0.0001184	0.0001257	0.0001326	0.0001378	0.0001424	0.0001447	0.0001452	0.0001455	0.0001446	0.0001439	0.000144	0.0001446	0.0001449	0.0001479
392	-1.694e-21	2.345e-05	4.603e-05	6.687e-05	8.552e-05	0.0001021	0.0001173	0.0001295	0.0001364	0.0001372	0.000131	0.0001187	0.000102	8.237e-05	6.109e-05	4.041e-05	2.082e-05	3.658e-06	-8.253e-06	-1.27e-05	-9.175e-06	3.313e-06	2.417e-05	5.107e-05	8.213e-05	0.0001164	0.0001515	0.0001875	0.0002227	0.0002556	0.0002845	0.0003098	0.0003328	0.0003542	0.0003753	0.0003977	0.0004221	0.0004491	0.0004783	0.0005106	0.0005465	0.0005873	0.0006319	0.0006771	0.0007227	0.0007686	0.0008138	0.000858	0.0009024
393	-3.388e-21	1.976e-05	3.831e-05	5.143e-05	5.874e-05	6.103e-05	5.866e-05	5.18e-05	4.055e-05	2.443e-05	4.573e-06	-1.562e-05	-3.495e-05	-5.281e-05	-6.667e-05	-7.462e-05	-7.737e-05	-7.474e-05	-6.662e-05	-5.242e-05	-3.188e-05	-6.237e-06	2.308e-05	5.545e-05	9.098e-05	0.0001292	0.0001673	0.0002056	0.0002422	0.0002768	0.0003077	0.0003351	0.0003584	0.0003772	0.0003915	0.0004009	0.0004051	0.0004051	0.0004001	0.0003924	0.0003819	0.0003699	0.0003567	0.0003433	0.0003314	0.0003218	0.0003153	0.0003129	0.000316
394	-2.541e-21	1.425e-05	2.806e-05	4.062e-05	5.163e-05	6.127e-05	6.565e-05	6.556e-05	6.31e-05	5.808e-05	4.938e-05	3.75e-05	2.281e-05	6.835e-06	-9.339e-06	-2.383e-05	-3.774e-05	-4.834e-05	-5.634e-05	-6.166e-05	-6.406e-05	-6.261e-05	-5.74e-05	-4.912e-05	-3.962e-05	-2.959e-05	-2.08e-05	-1.12e-05	-2.141e-06	6.174e-06	1.366e-05	2.041e-05	2.68e-05	3.227e-05	3.666e-05	4.074e-05	4.498e-05	4.927e-05	5.155e-05	5.246e-05	5.202e-05	4.97e-05	4.532e-05	3.791e-05	2.842e-05	1.843e-05	7.802e-06	-3.72e-06	-1.39e-05
395	6.776e-21	6.723e-05	0.000133	0.0001973	0.0002586	0.0003168	0.0003752	0.00043	0.0004737	0.0005063	0.0005286	0.0005416	0.0005494	0.0005524	0.0005503	0.0005474	0.0005442	0.0005425	0.0005468	0.0005625	0.0005896	0.0006271	0.0006739	0.0007266	0.0007854	0.0008504	0.0009177	0.0009868	0.001056	0.001126	0.001193	0.001257	0.00132	0.001383	0.001444	0.001504	0.001562	0.001618	0.001671	0.001722	0.001769	0.001813	0.001855	0.001894	0.001929	0.001962	0.001995	0.00203	0.002068
396	-6.776e-21	-3.823e-05	-6.55e-05	-8.609e-05	-0.0001005	-0.0001092	-0.0001133	-0.0001137	-0.0001105	-0.0001037	-9.383e-05	-7.888e-05	-6.488e-05	-5.735e-05	-5.321e-05	-5.098e-05	-5.03e-05	-4.967e-05	-4.751e-05	-4.326e-05	-3.728e-05	-2.952e-05	-1.995e-05	-9.569e-06	2.576e-06	1.568e-05	2.883e-05	4.275e-05	5.584e-05	6.718e-05	7.648e-05	8.424e-05	9.09e-05	9.505e-05	9.779e-05	9.77e-05	9.563e-05	9.025e-05	7.991e-05	6.556e-05	4.714e-05	2.494e-05	-4.023e-07	-2.857e-05	-5.582e-05	-8.145e-05	-0.0001042	-0.0001251	-0.0001416
397	-1.694e-21	1.797e-05	3.583e-05	5.21e-05	6.584e-05	7.775e-05	8.807e-05	9.602e-05	9.985e-05	9.829e-05	9.157e-05	8.076e-05	6.635e-05	4.898e-05	3.091e-05	1.406e-05	-2.353e-06	-1.689e-05	-2.92e-05	-3.813e-05	-4.274e-05	-4.322e-05	-4.021e-05	-3.533e-05	-2.919e-05	-2.353e-05	-1.901e-05	-1.413e-05	-1.054e-05	-7.283e-06	-3.929e-06	-9.839e-07	1.817e-06	3.653e-06	5.306e-06	7.399e-06	1.118e-05	1.472e-05	1.651e-05	1.787e-05	1.821e-05	1.663e-05	1.43e-05	1.1e-05	8.355e-06	7.261e-06	6.547e-06	5.285e-06	6.291e-06
398	0	-5.998e-05	-0.0001054	-0.0001388	-0.0001623	-0.0001762	-0.0001807	-0.000177	-0.0001657	-0.0001481	-0.0001241	-9.389e-05	-6.543e-05	-4.674e-05	-3.539e-05	-2.852e-05	-2.637e-05	-2.792e-05	-3.181e-05	-3.723e-05	-4.301e-05	-4.89e-05	-5.355e-05	-5.656e-05	-5.633e-05	-5.344e-05	-4.937e-05	-4.26e-05	-3.476e-05	-2.578e-05	-1.619e-05	-6.214e-06	4.648e-06	1.533e-05	2.496e-05	3.212e-05	3.702e-05	3.928e-05	3.732e-05	3.282e-05	2.495e-05	1.533e-05	4.387e-06	-8.482e-06	-2.21e-05	-3.472e-05	-4.539e-05	-5.386e-05	-5.803e-05
399	-1.694e-21	1.459e-05	2.859e-05	4.089e-05	5.081e-05	5.894e-05	6.576e-05	7.028e-05	7.097e-05	6.704e-05	5.906e-05	4.807e-05	3.555e-05	2.241e-05	1.021e-05	7.638e-07	-6.448e-06	-1.027e-05	-9.138e-06	-1.851e-06	1.22e-05	3.219e-05	5.736e-05	8.53e-05	0.0001152	0.0001461	0.000176	0.0002058	0.0002332	0.0002578	0.0002789	0.0002956	0.0003077	0.0003145	0.0003166	0.000314	0.0003067	0.0002941	0.0002748	0.0002503	0.0002191	0.0001814	0.0001382	9.113e-05	4.339e-05	-3.27e-06	-4.812e-05	-8.979e-05	-0.0001256
400	-8.47e-22	1.374e-05	2.72e-05	3.787e-05	4.481e-05	4.863e-05	4.9e-05	4.523e-05	3.702e-05	2.379e-05	6.098e-06	-1.3e-05	-3.256e-05	-5.218e-05	-6.989e-05	-8.433e-05	-9.6e-05	-0.0001035	-0.0001052	-0.0001001	-8.794e-05	-6.894e-05	-4.622e-05	-2.141e-05	5.05e-06	3.232e-05	5.986e-05	8.816e-05	0.0001146	0.000138	0.0001572	0.0001721	0.0001823	0.000188	0.0001899	0.0001885	0.0001839	0.0001753	0.0001618	0.0001456	0.0001264	0.0001043	8.007e-05	5.453e-05	3.058e-05	9.395e-06	-9.196e-06	-2.446e-05	-3.398e-05
401	1.694e-21	-1.553e-05	-2.798e-05	-3.745e-05	-4.385e-05	-4.7e-05	-4.802e-05	-4.778e-05	-4.639e-05	-4.479e-05	-4.293e-05	-3.981e-05	-3.675e-05	-3.493e-05	-3.464e-05	-3.555e-05	-3.743e-05	-3.794e-05	-3.582e-05	-3.044e-05	-2.099e-05	-8.167e-06	7.342e-06	2.561e-05	4.632e-05	6.917e-05	9.446e-05	0.0001224	0.0001504	0.0001781	0.0002053	0.0002315	0.0002579	0.0002839	0.0003086	0.0003325	0.0003571	0.000381	0.0004035	0.0004266	0.0004502	0.0004749	0.0005015	0.0005288	0.0005581	0.0005906	0.000625	0.0006609	0.0007003
402	0	7.461e-06	1.383e-05	1.91e-05	2.27e-05	2.654e-05	3.018e-05	3.391e-05	3.831e-05	4.06e-05	4.075e-05	3.886e-05	3.726e-05	3.762e-05	4.108e-05	4.987e-05	6.209e-05	7.908e-05	0.0001005	0.0001264	0.0001601	0.0002022	0.0002519	0.0003073	0.0003673	0.000431	0.0004964	0.0005666	0.0006404	0.0007188	0.0008014	0.0008867	0.0009747	0.001066	0.001162	0.001261	0.001364	0.00147	0.001577	0.001687	0.001799	0.001917	0.002043	0.002182	0.002338	0.002516	0.002722	0.002959	0.003233
403	8.47e-22	7.959e-06	1.721e-05	2.66e-05	3.624e-05	4.488e-05	5.211e-05	5.687e-05	5.754e-05	5.464e-05	4.782e-05	3.847e-05	2.645e-05	1.209e-05	-3.598e-06	-1.913e-05	-3.35e-05	-4.445e-05	-5.03e-05	-4.945e-05	-4.233e-05	-2.865e-05	-8.985e-06	1.577e-05	4.387e-05	7.468e-05	0.0001066	0.0001402	0.0001727	0.0002044	0.000235	0.0002655	0.0002964	0.0003269	0.0003577	0.0003909	0.0004269	0.0004654	0.0005054	0.0005497	0.0005962	0.0006451	0.000696	0.0007475	0.0008016	0.0008583	0.0009155	0.0009738	0.001036
404	-5.929e-21	-2.956e-06	9.428e-06	3.056e-05	6.483e-05	0.0001168	0.0001767	0.0002315	0.000265	0.0002597	0.0002163	0.0001592	9.245e-05	7.335e-06	-9.059e-05	-0.0002009	-0.0003226	-0.0004324	-0.0005119	-0.0005447	-0.0005097	-0.0004188	-0.0003086	-0.00019	-6.464e-05	6.192e-05	0.0001847	0.0003018	0.0003969	0.0004641	0.0004991	0.0004918	0.0004555	0.0004071	0.0003476	0.0002754	0.0001958	0.000117	3.576e-05	-4.193e-05	-0.000114	-0.0001747	-0.0002231	-0.0002647	-0.0002981	-0.0003171	-0.000319	-0.0003057	-0.0002848
405	-4.235e-22	-5.333e-06	-4.656e-06	2.247e-06	1.542e-05	3.212e-05	5.221e-05	7.613e-05	0.0001045	0.0001395	0.0001811	0.0002288	0.0002805	0.0003344	0.0003918	0.0004531	0.0005204	0.0005956	0.0006786	0.0007694	0.0008677	0.0009729	0.001084	0.001201	0.00132	0.00144	0.001562	0.001684	0.001804	0.001923	0.00204	0.002154	0.00227	0.002388	0.002513	0.002644	0.002788	0.002944	0.003115	0.003304	0.003509	0.003731	0.003969	0.004216	0.004467	NaN	NaN	NaN	NaN
406	-1.016e-20	-4.893e-05	-9.231e-05	-0.0001309	-0.0001632	-0.0001893	-0.0002094	-0.0002232	-0.0002299	-0.0002294	-0.0002221	-0.0002074	-0.0001867	-0.0001626	-0.0001354	-0.000106	-7.496e-05	-4.28e-05	-9.942e-06	2.378e-05	5.799e-05	9.26e-05	0.0001274	0.00016	0.0001891	0.0002153	0.0002378	0.0002576	0.0002737	0.000287	0.000296	0.0003013	0.0003039	0.0003039	0.000303	0.0003018	0.0003002	0.0002986	0.0002963	0.000295	0.0002927	0.000292	0.0002928	0.0002936	0.0002938	0.000294	0.000295	0.0002972	0.0003034
407	1.271e-21	5.926e-06	1.255e-05	1.851e-05	2.215e-05	2.531e-05	2.683e-05	2.766e-05	2.808e-05	2.562e-05	2.03e-05	1.328e-05	5.043e-06	-4.594e-06	-1.411e-05	-2.147e-05	-2.792e-05	-3.263e-05	-3.689e-05	-3.945e-05	-3.796e-05	-3.166e-05	-2.223e-05	-1.099e-05	1.677e-06	1.503e-05	2.838e-05	4.271e-05	5.754e-05	7.357e-05	8.975e-05	0.0001049	0.000119	0.0001324	0.0001457	0.0001595	0.0001749	0.0001912	0.0002075	0.000224	0.0002401	0.0002562	0.0002726	0.0002885	0.0003054	0.0003235	0.0003419	0.0003596	0.0003782
408	0	2.024e-05	4.202e-05	6.609e-05	9.338e-05	0.0001236	0.000158	0.000196	0.0002369	0.0002812	0.0003289	0.0003814	0.0004395	0.0005035	0.0005735	0.0006501	0.0007334	0.0008239	0.0009223	0.00103	0.001145	0.001268	0.001396	0.001527	0.00166	0.001791	0.001921	0.00205	0.002174	0.002296	0.002416	0.002536	0.002656	0.002779	0.002907	0.003044	0.003192	0.003354	0.003529	0.003722	0.003929	0.004148	0.004375	NaN	NaN	NaN	NaN	NaN	NaN
409	-8.47e-22	1.269e-05	2.948e-05	5.032e-05	7.623e-05	0.0001089	0.0001486	0.0001958	0.0002513	0.000314	0.0003822	0.0004574	0.0005388	0.0006252	0.0007164	0.0008129	0.0009151	0.001024	0.00114	0.001264	0.001396	0.001538	0.001691	0.001857	0.002037	0.002235	0.002455	0.0027	0.00297	0.003268	0.003595	0.003952	0.004336	0.00474	0.005154	NaN	NaN	NaN	NaN	NaN	NaN	NaN	NaN	NaN	NaN	NaN	NaN	NaN	NaN
410	-3.388e-21	1.532e-05	2.996e-05	4.407e-05	5.688e-05	6.967e-05	8.229e-05	9.419e-05	0.0001055	0.0001138	0.0001195	0.0001206	0.0001183	0.000114	0.0001095	0.0001068	0.0001051	0.0001053	0.0001078	0.0001117	0.0001196	0.0001308	0.0001473	0.0001683	0.000192	0.0002158	0.0002369	0.0002573	0.0002757	0.0002933	0.0003105	0.0003264	0.0003427	0.000358	0.0003716	0.0003842	0.0003979	0.0004143	0.0004306	0.0004469	0.000462	0.0004756	0.0004881	0.0004968	0.0005029	0.000508	0.0005122	0.0005146	0.0005158
411	3.388e-21	-2.579e-05	-4.668e-05	-6.223e-05	-7.207e-05	-7.75e-05	-7.904e-05	-7.771e-05	-7.388e-05	-6.635e-05	-5.518e-05	-4.02e-05	-2.332e-05	-5.782e-06	1.248e-05	3.159e-05	5.238e-05	7.71e-05	0.0001077	0.0001445	0.0001869	0.0002335	0.0002831	0.0003347	0.0003857	0.0004352	0.0004829	0.000528	0.0005675	0.0006	0.0006246	0.0006415	0.0006542	0.0006638	0.00067	0.0006744	0.0006783	0.0006811	0.0006826	0.000685	0.0006888	0.0006952	0.0007049	0.0007135	0.0007205	0.0007271	0.0007335	0.0007396	0.0007477
412	-6.776e-21	-3.644e-05	-5.824e-05	-6.709e-05	-6.589e-05	-5.633e-05	-4.623e-05	-3.509e-05	-1.942e-05	1.569e-06	2.926e-05	6.327e-05	9.395e-05	0.0001156	0.0001316	0.0001449	0.0001549	0.000167	0.0001796	0.0001924	0.0002049	0.0002157	0.000225	0.0002336	0.0002393	0.0002391	0.0002317	0.0002203	0.0002037	0.0001836	0.0001611	0.0001384	0.0001192	0.000105	9.647e-05	9.683e-05	0.0001085	0.0001306	0.0001608	0.0001997	0.0002476	0.0003039	0.0003676	0.0004335	0.0004992	0.0005641	0.0006242	0.0006781	0.0007265
413	-3.388e-21	-3.719e-05	-6.387e-05	-8.314e-05	-9.578e-05	-0.0001019	-0.0001035	-0.0001013	-9.413e-05	-8.354e-05	-6.957e-05	-5.113e-05	-3.409e-05	-2.177e-05	-1.103e-05	-3.266e-07	1.127e-05	2.625e-05	4.589e-05	6.979e-05	9.934e-05	0.0001348	0.0001765	0.000225	0.0002772	0.0003312	0.0003861	0.0004418	0.0004959	0.0005478	0.0005969	0.0006421	0.0006837	0.0007207	0.0007526	0.0007804	0.0008054	0.0008259	0.0008411	0.0008525	0.0008596	0.0008634	0.0008652	0.0008646	0.0008633	0.0008625	0.0008619	0.0008609	0.0008629
414	0	-3.311e-05	-5.741e-05	-7.301e-05	-8.247e-05	-8.513e-05	-8.341e-05	-7.751e-05	-6.775e-05	-5.432e-05	-3.64e-05	-1.36e-05	1.076e-05	3.175e-05	4.896e-05	6.557e-05	8.034e-05	9.629e-05	0.0001126	0.0001301	0.0001487	0.0001684	0.0001893	0.0002091	0.0002282	0.0002463	0.0002605	0.0002719	0.000279	0.0002836	0.0002856	0.0002853	0.0002838	0.0002801	0.0002759	0.0002709	0.0002654	0.0002606	0.0002557	0.0002515	0.0002465	0.0002408	0.0002345	0.0002257	0.0002165	0.0002076	0.0001993	0.0001925	0.0001888
415	-1.016e-20	-4.097e-05	-7.237e-05	-9.703e-05	-0.0001162	-0.0001288	-0.0001347	-0.0001344	-0.0001284	-0.0001186	-0.0001043	-8.494e-05	-6.502e-05	-4.81e-05	-3.123e-05	-1.286e-05	6.534e-06	2.717e-05	4.946e-05	7.452e-05	0.0001037	0.0001371	0.0001756	0.0002177	0.0002615	0.0003055	0.0003487	0.0003917	0.000434	0.0004763	0.0005175	0.0005567	0.0005935	0.0006264	0.0006557	0.0006819	0.0007058	0.0007267	0.0007427	0.0007537	0.0007578	0.0007553	0.0007467	0.0007323	0.0007147	0.0006956	0.000675	0.0006527	0.0006312
416	6.776e-21	-7.535e-05	-0.0001364	-0.0001832	-0.0002154	-0.0002335	-0.0002395	-0.0002357	-0.0002224	-0.0002003	-0.0001705	-0.0001331	-9.55e-05	-6.258e-05	-3.46e-05	-1.129e-05	7.949e-06	2.644e-05	4.846e-05	7.429e-05	0.0001045	0.0001389	0.000178	0.0002217	0.0002658	0.0003101	0.000354	0.0003976	0.0004378	0.0004718	0.0004985	0.0005172	0.0005313	0.0005406	0.0005447	0.0005458	0.0005446	0.0005408	0.0005341	0.0005271	0.0005212	0.000519	0.0005225	0.0005268	0.000532	0.0005392	0.0005488	0.0005611	0.000578
417	-6.776e-21	-5.35e-05	-8.696e-05	-0.0001046	-0.0001093	-0.0001015	-8.891e-05	-7.425e-05	-5.359e-05	-2.67e-05	7.717e-06	5.273e-05	9.781e-05	0.000131	0.0001554	0.0001744	0.0001884	0.0002018	0.0002193	0.000241	0.0002677	0.0002985	0.000331	0.0003662	0.0004064	0.0004507	0.0004971	0.0005464	0.0005974	0.0006482	0.0006987	0.0007482	0.0007981	0.0008482	0.0008966	0.0009405	0.0009813	0.001018	0.001047	0.00107	0.001083	0.001088	0.001084	0.00107	0.00105	0.001028	0.001006	0.0009841	0.0009638
418	-3.388e-20	0.0001243	0.000246	0.0003658	0.0004871	0.0006081	0.0007352	0.0008558	0.0009577	0.001039	0.001096	0.001121	0.001118	0.001094	0.00105	0.0009824	0.0008938	0.0007799	0.0006629	0.0005515	0.0004455	0.0003508	0.0002787	0.0002208	0.0001685	0.0001135	6.252e-05	1.305e-05	-2.663e-05	-6.74e-05	-0.0001112	-0.0001488	-0.0001816	-0.0002181	-0.0002435	-0.0002503	-0.0002286	-0.0001834	-0.0001083	-1.302e-05	9.858e-05	0.0002274	0.0003599	0.0004915	0.0006231	0.000737	0.0008279	0.0008901	0.0009275
419	8.47e-22	-1.206e-05	-1.847e-05	-2.05e-05	-1.74e-05	-1.004e-05	-1.342e-06	8.6e-06	2.132e-05	3.686e-05	5.385e-05	7.123e-05	8.728e-05	0.0001	0.0001121	0.0001242	0.0001376	0.000153	0.0001715	0.000194	0.0002216	0.0002558	0.0002973	0.0003439	0.000395	0.0004495	0.000507	0.0005654	0.0006247	0.000684	0.0007425	0.0007998	0.0008548	0.0009078	0.0009601	0.001011	0.001059	0.001101	0.001141	0.001178	0.001212	0.001243	0.001269	0.001293	0.001312	0.001328	0.001339	0.001348	0.001361
420	-1.355e-20	-6.688e-05	-0.0001212	-0.0001638	-0.0001974	-0.0002209	-0.0002369	-0.0002451	-0.0002443	-0.0002363	-0.0002192	-0.0001938	-0.0001669	-0.0001438	-0.0001223	-0.0001001	-7.801e-05	-5.379e-05	-2.82e-05	-2.227e-06	2.52e-05	5.337e-05	8.312e-05	0.0001151	0.0001481	0.0001797	0.000209	0.0002374	0.000264	0.0002895	0.0003146	0.0003391	0.0003643	0.0003899	0.0004151	0.0004401	0.0004665	0.0004928	0.0005179	0.000542	0.0005653	0.0005877	0.0006101	0.0006309	0.0006504	0.0006698	0.0006892	0.0007082	0.0007296
421	0	-9.054e-05	-0.0001667	-0.0002282	-0.000276	-0.0003086	-0.0003288	-0.0003386	-0.0003377	-0.0003262	-0.0003037	-0.0002715	-0.000237	-0.0002066	-0.0001819	-0.0001609	-0.0001459	-0.0001338	-0.0001219	-0.0001099	-9.835e-05	-8.713e-05	-7.506e-05	-6.323e-05	-5.23e-05	-3.946e-05	-2.595e-05	-1.119e-05	3.503e-06	1.792e-05	3.225e-05	4.711e-05	6.231e-05	7.767e-05	9.425e-05	0.0001121	0.0001291	0.0001436	0.0001568	0.0001696	0.0001803	0.0001885	0.000194	0.0001961	0.0001939	0.0001887	0.0001805	0.0001706	0.0001624
422	2.033e-20	-0.0001148	-0.0002056	-0.0002753	-0.0003234	-0.0003525	-0.0003652	-0.0003623	-0.0003422	-0.0003066	-0.0002603	-0.0002016	-0.0001425	-9.425e-05	-5.519e-05	-2.423e-05	1.987e-06	2.537e-05	4.778e-05	6.792e-05	8.746e-05	0.0001092	0.0001336	0.0001605	0.0001884	0.0002165	0.0002442	0.0002706	0.0002945	0.0003129	0.0003274	0.0003386	0.0003469	0.0003515	0.0003523	0.0003503	0.0003467	0.0003421	0.0003364	0.0003311	0.0003293	0.0003304	0.0003337	0.0003389	0.0003468	0.000357	0.0003689	0.0003821	0.0003967
423	1.355e-20	-0.0002134	-0.0003871	-0.0005256	-0.0006261	-0.0006823	-0.0006969	-0.0006722	-0.000613	-0.0005297	-0.0004274	-0.0003051	-0.0001822	-7.648e-05	1.661e-05	9.683e-05	0.0001608	0.0002163	0.0002699	0.0003275	0.000395	0.0004763	0.0005767	0.0006956	0.0008293	0.0009733	0.001126	0.00129	0.001457	0.001618	0.001772	0.001922	0.002065	0.002197	0.002322	0.002445	0.002573	0.002706	0.002848	0.003005	0.003184	0.003383	0.003601	0.003837	0.004091	NaN	NaN	NaN	NaN
424	8.47e-22	-9.168e-06	-1.811e-05	-2.452e-05	-2.83e-05	-3.01e-05	-3.064e-05	-3.047e-05	-3.316e-05	-3.74e-05	-4.397e-05	-5.947e-05	-8.487e-05	-0.000117	-0.0001548	-0.0001937	-0.0002332	-0.0002679	-0.0002928	-0.0003022	-0.0002999	-0.000287	-0.0002534	-0.0001994	-0.0001302	-5.056e-05	3.172e-05	0.0001165	0.0001963	0.0002602	0.0003042	0.0003335	0.0003499	0.0003455	0.0003206	0.0002796	0.0002268	0.0001676	0.0001022	3.488e-05	-2.395e-05	-7.221e-05	-0.0001133	-0.0001472	-0.0001702	-0.0001815	-0.0001833	-0.0001765	-0.0001616
425	-1.355e-20	-0.0001897	-0.0003389	-0.0004528	-0.0005315	-0.0005715	-0.0005797	-0.0005568	-0.0005016	-0.0004281	-0.0003354	-0.000221	-0.0001056	-8.656e-06	7.15e-05	0.0001318	0.0001743	0.0002057	0.0002272	0.0002388	0.0002498	0.0002603	0.0002715	0.0002854	0.0003006	0.0003168	0.0003371	0.0003615	0.0003874	0.0004128	0.0004389	0.0004649	0.000492	0.000519	0.0005437	0.0005668	0.0005894	0.0006095	0.000626	0.0006401	0.0006544	0.0006685	0.0006822	0.0006942	0.0007047	0.000714	0.0007213	0.0007264	0.0007316
426	1.355e-20	-0.0001503	-0.000257	-0.0003281	-0.0003659	-0.000375	-0.0003598	-0.0003205	-0.0002646	-0.0001901	-9.581e-05	2.104e-05	0.0001422	0.0002391	0.0003198	0.0003861	0.0004423	0.0004975	0.0005537	0.0006168	0.000689	0.0007709	0.0008656	0.0009733	0.001098	0.001236	0.001387	0.001549	0.001719	0.001898	0.002087	0.002287	0.002504	0.002737	0.002989	0.003262	0.003561	0.003887	0.004239	0.004615	0.005011	0.005418	NaN	NaN	NaN	NaN	NaN	NaN	NaN
427	-2.711e-20	-0.0001259	-0.0002078	-0.0002495	-0.0002535	-0.0002241	-0.0001685	-8.672e-05	1.788e-05	0.0001457	0.0002983	0.0004675	0.0006266	0.0007562	0.0008647	0.0009543	0.001029	0.001098	0.001163	0.001229	0.0013	0.001376	0.001468	0.001579	0.001713	0.001869	0.002049	0.002255	0.00249	0.002754	0.00305	0.003378	0.003739	0.004131	0.004549	0.004984	0.005426	NaN	NaN	NaN	NaN	NaN	NaN	NaN	NaN	NaN	NaN	NaN	NaN
428	0	-1.448e-05	-2.16e-05	-1.839e-05	-6.047e-06	1.306e-05	3.609e-05	6.304e-05	9.528e-05	0.0001342	0.0001809	0.0002318	0.0002803	0.0003251	0.0003647	0.0004005	0.0004328	0.000465	0.0004988	0.0005344	0.0005724	0.0006114	0.0006545	0.0007048	0.0007594	0.000818	0.0008789	0.000943	0.001007	0.001065	0.001118	0.001164	0.001206	0.001241	0.001267	0.001286	0.001299	0.001308	0.001312	0.001314	0.001319	0.001327	0.001337	0.001351	0.001369	0.001391	0.001416	0.001444	0.001476
429	1.626e-19	-0.0002429	-0.0003984	-0.0004835	-0.0005057	-0.0004739	-0.000408	-0.0003167	-0.000196	-4.43e-05	0.0001397	0.0003601	0.0005568	0.0006886	0.0007691	0.000803	0.0007965	0.0007665	0.0007231	0.0006688	0.0006085	0.000546	0.0004872	0.0004443	0.0004189	0.0004062	0.000406	0.0004163	0.0004329	0.0004525	0.0004751	0.0004987	0.0005236	0.0005462	0.0005655	0.000582	0.0005973	0.0006095	0.0006187	0.0006258	0.0006336	0.0006429	0.0006528	0.0006605	0.0006672	0.0006745	0.0006821	0.0006894	0.0006997
430	8.132e-20	-0.0003593	-0.00065	-0.0008782	-0.00105	-0.00117	-0.001243	-0.001272	-0.001255	-0.001196	-0.001098	-0.0009629	-0.0008285	-0.0007249	-0.0006444	-0.0005798	-0.0005262	-0.0004816	-0.0004411	-0.0004055	-0.0003719	-0.0003362	-0.0002939	-0.000245	-0.0001943	-0.0001472	-0.0001051	-6.818e-05	-3.593e-05	-1.011e-05	8.976e-06	2.231e-05	3.102e-05	3.16e-05	2.613e-05	1.912e-05	1.508e-05	1.339e-05	1.244e-05	1.28e-05	1.545e-05	2.277e-05	3.244e-05	4.28e-05	5.684e-05	7.37e-05	8.823e-05	9.795e-05	0.0001052
431	-2.711e-20	-0.0001026	-0.0001888	-0.000256	-0.000303	-0.00033	-0.000339	-0.000332	-0.0003127	-0.0002806	-0.0002378	-0.0001872	-0.0001389	-9.954e-05	-7.061e-05	-5.13e-05	-3.963e-05	-2.708e-05	-6.245e-06	2.811e-05	7.221e-05	0.0001246	0.0001885	0.0002646	0.0003513	0.0004483	0.0005536	0.0006633	0.0007654	0.0008474	0.0009067	0.0009495	0.0009784	0.0009889	0.0009816	0.0009595	0.0009245	0.00088	0.0008295	0.0007809	0.0007451	0.000724	0.000714	0.0007155	0.0007325	0.0007652	0.000811	0.0008693	0.0009391
432	2.033e-20	-6.109e-05	-0.0001096	-0.000147	-0.0001724	-0.0001863	-0.0001905	-0.0001864	-0.0001747	-0.0001562	-0.000132	-0.000101	-7.185e-05	-4.896e-05	-3.153e-05	-1.876e-05	-9.128e-06	7.763e-07	1.365e-05	3.016e-05	5.084e-05	7.581e-05	0.0001054	0.0001419	0.0001843	0.0002315	0.0002818	0.0003347	0.0003869	0.0004355	0.0004809	0.0005233	0.0005637	0.0006008	0.000633	0.0006604	0.0006854	0.0007077	0.0007263	0.0007435	0.0007618	0.00078	0.0007974	0.0008133	0.0008286	0.0008445	0.0008609	0.0008759	0.0008907
433	3.388e-21	5.657e-05	0.0001136	0.0001729	0.0002353	0.0003007	0.0003719	0.0004463	0.0005167	0.0005855	0.0006515	0.0007109	0.0007638	0.0008122	0.0008558	0.0008983	0.0009394	0.0009836	0.001037	0.001107	0.001187	0.001278	0.001386	0.00151	0.001647	0.001792	0.00194	0.002089	0.002231	0.002357	0.002463	0.002557	0.002639	0.002703	0.002753	0.002795	0.002836	0.002885	0.002946	0.003029	0.003148	0.003307	0.003504	0.003739	0.004013	0.004319	0.004647	0.004983	0.005314
434	4.235e-21	-1.082e-05	-1.376e-05	-6.535e-06	1.068e-05	3.391e-05	6.212e-05	9.501e-05	0.0001336	0.0001799	0.0002345	0.0002935	0.0003502	0.0004016	0.0004467	0.0004858	0.0005202	0.0005514	0.0005813	0.0006087	0.0006341	0.0006564	0.0006788	0.0007046	0.0007329	0.0007638	0.0007968	0.0008322	0.0008686	0.0009017	0.0009329	0.0009617	0.0009901	0.001016	0.001037	0.001056	0.001071	0.001084	0.001096	0.001107	0.001124	0.001145	0.001173	0.001208	0.001254	0.001314	0.00139	0.001487	0.001607
435	0	-8.222e-05	-0.0001503	-0.0002034	-0.0002412	-0.000264	-0.0002747	-0.0002743	-0.0002627	-0.0002408	-0.0002096	-0.00017	-0.0001314	-9.882e-05	-7.35e-05	-5.565e-05	-4.45e-05	-3.709e-05	-3.117e-05	-2.542e-05	-1.856e-05	-1.091e-05	-3.793e-07	1.515e-05	3.345e-05	5.482e-05	7.994e-05	0.0001089	0.0001407	0.0001725	0.0002029	0.0002313	0.0002595	0.000285	0.0003064	0.0003255	0.0003433	0.0003586	0.0003711	0.000381	0.0003909	0.0004011	0.0004117	0.0004212	0.0004317	0.0004443	0.0004577	0.000472	0.0004885
436	-6.776e-21	-3.373e-05	-6.318e-05	-8.693e-05	-0.0001045	-0.0001157	-0.0001207	-0.0001199	-0.0001146	-0.0001041	-8.904e-05	-7.206e-05	-5.555e-05	-4.164e-05	-3.097e-05	-2.285e-05	-1.492e-05	-3.785e-06	1.439e-05	4.212e-05	7.731e-05	0.0001185	0.0001704	0.0002332	0.0003068	0.0003913	0.0004855	0.0005846	0.0006826	0.0007716	0.0008493	0.0009189	0.0009831	0.001036	0.001076	0.001106	0.001127	0.001139	0.001146	0.001152	0.001163	0.001183	0.001207	0.001234	0.001269	0.001313	0.001363	0.001418	0.001479
437	-3.388e-21	-4.829e-05	-8.822e-05	-0.0001198	-0.0001423	-0.000155	-0.0001593	-0.0001559	-0.0001442	-0.0001263	-0.0001034	-7.587e-05	-4.774e-05	-2.223e-05	1.41e-06	2.364e-05	4.404e-05	6.522e-05	8.979e-05	0.0001175	0.00015	0.0001869	0.0002297	0.0002785	0.0003312	0.0003862	0.0004423	0.0005003	0.000557	0.0006079	0.000653	0.000692	0.0007268	0.0007551	0.0007763	0.0007921	0.0008039	0.0008123	0.0008168	0.00082	0.0008258	0.0008347	0.000847	0.0008618	0.0008811	0.000906	0.0009361	0.0009718	0.001015
438	-6.776e-21	-3.246e-05	-5.696e-05	-7.358e-05	-8.175e-05	-8.302e-05	-7.87e-05	-7.123e-05	-6.228e-05	-4.989e-05	-3.402e-05	-1.6e-05	9.853e-07	1.26e-05	1.974e-05	2.316e-05	2.337e-05	2.529e-05	3.525e-05	5.493e-05	8.091e-05	0.0001121	0.0001533	0.0002039	0.000262	0.0003243	0.0003886	0.0004557	0.0005198	0.0005726	0.0006142	0.000649	0.0006785	0.0006975	0.0007061	0.0007077	0.000706	0.0007031	0.0006987	0.0006965	0.0007034	0.0007191	0.0007402	0.0007663	0.0008002	0.0008429	0.0008924	0.0009465	0.001005
439	-3.388e-21	-4.877e-05	-8.802e-05	-0.0001183	-0.0001396	-0.000151	-0.0001543	-0.0001502	-0.0001375	-0.0001198	-9.701e-05	-6.885e-05	-4.049e-05	-1.601e-05	5.008e-06	2.226e-05	3.592e-05	4.799e-05	6.042e-05	7.215e-05	8.64e-05	0.0001015	0.0001184	0.0001381	0.000159	0.0001808	0.0002033	0.0002267	0.0002496	0.0002684	0.000284	0.0002951	0.0003044	0.0003106	0.0003126	0.000312	0.0003094	0.0003054	0.0002996	0.0002934	0.0002904	0.0002909	0.0002955	0.0003026	0.0003134	0.0003278	0.0003447	0.000364	0.0003856
440	8.47e-22	-4.719e-06	-7.576e-06	-8.755e-06	-7.445e-06	-4.202e-06	-2.306e-06	-2.948e-06	-4.932e-06	-8.777e-06	-1.518e-05	-2.339e-05	-3.528e-05	-4.823e-05	-6.287e-05	-7.893e-05	-9.564e-05	-0.0001095	-0.0001168	-0.0001164	-0.0001079	-9.229e-05	-6.882e-05	-3.778e-05	-3.564e-06	3.325e-05	7.208e-05	0.000113	0.000154	0.0001899	0.0002178	0.0002384	0.0002534	0.0002612	0.0002611	0.0002559	0.0002475	0.0002364	0.0002225	0.0002074	0.000196	0.0001897	0.0001882	0.0001902	0.000197	0.0002101	0.0002288	0.0002524	0.0002807
441	1.906e-21	-2.008e-06	-6.904e-06	-1.095e-05	-1.358e-05	-1.736e-05	-2.228e-05	-2.896e-05	-3.538e-05	-3.853e-05	-3.976e-05	-4.143e-05	-4.215e-05	-4.077e-05	-3.947e-05	-3.489e-05	-2.459e-05	-4.994e-06	2.882e-05	7.426e-05	0.000129	0.0001935	0.000271	0.0003611	0.0004635	0.0005773	0.0006963	0.0008178	0.0009346	0.001037	0.001126	0.001203	0.001267	0.001313	0.001342	0.001355	0.001354	0.001341	0.00132	0.001295	0.001273	0.001255	0.001241	0.001231	0.001229	0.001236	0.001251	0.001274	0.001306
442	2.711e-20	-0.0003978	-0.0007245	-0.0009778	-0.001161	-0.001277	-0.00133	-0.00132	-0.00125	-0.001124	-0.0009455	-0.0007291	-0.000511	-0.000325	-0.0001666	-3.215e-05	8.254e-05	0.00018	0.0002615	0.0003282	0.0003853	0.0004363	0.0004946	0.0005626	0.0006374	0.0007149	0.0007946	0.000877	0.000963	0.001052	0.001147	0.001245	0.001348	0.001452	0.001553	0.001654	0.001763	0.001881	0.002006	0.002142	0.002293	0.00246	0.002649	0.002863	0.003107	0.003379	0.003676	0.00399	0.004314
443	-2.711e-20	-0.0002617	-0.000421	-0.0004933	-0.0004894	-0.0004202	-0.0003225	-0.0002048	-5.047e-05	0.0001438	0.0003797	0.0006589	0.0009181	0.001098	0.001209	0.00126	0.00126	0.001232	0.001187	0.001125	0.001051	0.0009679	0.0008877	0.0008242	0.0007849	0.0007625	0.0007544	0.0007541	0.000757	0.0007594	0.0007615	0.0007573	0.0007519	0.0007381	0.0007122	0.0006763	0.0006414	0.0006105	0.0005877	0.0005744	0.0005736	0.0005835	0.0006117	0.0006502	0.0006988	0.0007586	0.0008264	0.0008921	0.0009501
444	0	-0.0005797	-0.001055	-0.00143	-0.001704	-0.001893	-0.001998	-0.002025	-0.001978	-0.001854	-0.001666	-0.001415	-0.001159	-0.0009487	-0.0007792	-0.0006467	-0.0005398	-0.0004502	-0.0003683	-0.0002891	-0.0002116	-0.0001247	-2.936e-05	7.765e-05	0.0001962	0.0003251	0.0004631	0.0006086	0.0007522	0.0008824	0.0009978	0.001097	0.001178	0.001242	0.001283	0.001306	0.001311	0.001302	0.001277	0.001242	0.001204	0.001163	0.001122	0.001083	0.001046	0.001017	0.0009922	0.0009717	0.000952
445	1.355e-20	-0.0001031	-0.0001846	-0.0002482	-0.0002947	-0.0003242	-0.0003386	-0.0003386	-0.0003238	-0.0002969	-0.0002583	-0.0002076	-0.0001585	-0.0001207	-9.111e-05	-6.853e-05	-5.244e-05	-4.131e-05	-3.424e-05	-3.127e-05	-2.954e-05	-2.884e-05	-2.739e-05	-2.275e-05	-1.494e-05	-5.42e-06	5.817e-06	1.914e-05	3.44e-05	5.064e-05	6.82e-05	8.574e-05	0.0001041	0.0001219	0.0001389	0.0001549	0.0001706	0.0001857	0.0001996	0.0002128	0.0002274	0.0002436	0.0002625	0.0002826	0.0003052	0.000329	0.0003538	0.0003802	0.0004088
446	-5.421e-20	-0.0003157	-0.000562	-0.000745	-0.0008663	-0.0009372	-0.0009609	-0.0009418	-0.0008814	-0.0007802	-0.000648	-0.0004891	-0.0003397	-0.0002321	-0.0001593	-0.0001162	-9.195e-05	-8.301e-05	-7.979e-05	-7.957e-05	-7.674e-05	-6.273e-05	-3.124e-05	1.54e-05	7.511e-05	0.0001452	0.0002241	0.0003084	0.0003989	0.0004858	0.0005681	0.0006405	0.0007014	0.0007482	0.0007792	0.0007975	0.000806	0.0008071	0.0008016	0.0007866	0.0007659	0.0007396	0.0007118	0.0006834	0.0006565	0.0006376	0.0006245	0.0006154	0.0006086
447	1.355e-20	-0.0002351	-0.0004333	-0.0005936	-0.0007185	-0.0008084	-0.0008625	-0.0008816	-0.000867	-0.0008205	-0.0007445	-0.0006432	-0.0005386	-0.0004465	-0.0003672	-0.0002977	-0.000238	-0.000189	-0.0001505	-0.0001223	-0.0001023	-8.746e-05	-7.302e-05	-5.52e-05	-3.717e-05	-2.011e-05	-4.405e-06	1.021e-05	2.461e-05	3.861e-05	5.33e-05	6.789e-05	8.195e-05	9.196e-05	9.541e-05	9.465e-05	9.238e-05	8.883e-05	8.441e-05	7.903e-05	7.355e-05	6.629e-05	5.793e-05	4.864e-05	4.148e-05	3.838e-05	3.853e-05	4.017e-05	4.274e-05
448	-5.082e-21	-2.261e-05	-3.441e-05	-3.706e-05	-3.195e-05	-2.219e-05	-8.898e-06	7.074e-06	2.691e-05	5.164e-05	8.2e-05	0.0001184	0.0001523	0.0001798	0.0002032	0.0002237	0.0002446	0.0002657	0.0002894	0.000315	0.000344	0.0003756	0.0004113	0.0004542	0.0005027	0.0005527	0.0006038	0.0006531	0.0007013	0.0007454	0.000785	0.0008183	0.0008465	0.0008675	0.0008796	0.0008841	0.0008844	0.0008811	0.0008755	0.0008672	0.0008584	0.0008499	0.0008432	0.0008379	0.0008371	0.0008439	0.000861	0.0008924	0.0009433
449	4.066e-20	-0.0001257	-0.0002287	-0.0003096	-0.0003673	-0.0004034	-0.0004203	-0.0004187	-0.000398	-0.0003609	-0.0003099	-0.0002459	-0.0001828	-0.0001307	-8.861e-05	-5.71e-05	-3.395e-05	-1.731e-05	-5.854e-06	-8e-08	4.161e-06	7.901e-06	1.308e-05	2.265e-05	3.539e-05	5.041e-05	6.81e-05	8.792e-05	0.0001096	0.0001312	0.0001543	0.0001762	0.0001981	0.0002181	0.0002344	0.0002475	0.0002584	0.0002677	0.0002752	0.0002811	0.0002876	0.0002932	0.0002996	0.0003062	0.0003145	0.0003252	0.0003387	0.0003551	0.000374
450	1.016e-20	-4.897e-05	-9.168e-05	-0.00013	-0.0001638	-0.0001934	-0.0002191	-0.0002405	-0.0002563	-0.0002661	-0.0002693	-0.0002642	-0.000255	-0.0002442	-0.000231	-0.0002152	-0.0001955	-0.0001713	-0.0001419	-0.0001091	-7.255e-05	-3.511e-05	3.197e-06	4.315e-05	8.427e-05	0.0001263	0.0001694	0.0002116	0.0002505	0.000284	0.0003125	0.000336	0.0003568	0.0003741	0.000388	0.0003995	0.000409	0.0004158	0.0004204	0.0004254	0.0004326	0.0004423	0.0004544	0.0004678	0.0004828	0.0004986	0.0005144	0.0005307	0.0005478
451	2.711e-20	-0.0001717	-0.0003099	-0.0004154	-0.0004901	-0.0005351	-0.0005508	-0.0005397	-0.0005047	-0.0004487	-0.0003741	-0.0002837	-0.0001979	-0.0001319	-8.43e-05	-5.228e-05	-3.346e-05	-2.72e-05	-3.032e-05	-4.013e-05	-5.293e-05	-6.583e-05	-7.531e-05	-7.706e-05	-7.221e-05	-6.32e-05	-5.107e-05	-3.797e-05	-2.328e-05	-8.16e-06	6.887e-06	2.095e-05	3.335e-05	4.177e-05	4.415e-05	4.136e-05	3.684e-05	3.097e-05	2.55e-05	1.968e-05	1.435e-05	9.44e-06	5.084e-06	1.479e-06	4.112e-07	2.555e-06	7.248e-06	1.268e-05	1.841e-05
452	-8.47e-22	-9.507e-06	-1.307e-05	-1.18e-05	-6.847e-06	-5.323e-07	7.217e-06	1.608e-05	2.665e-05	3.985e-05	5.609e-05	7.575e-05	9.332e-05	0.0001075	0.0001202	0.0001326	0.0001473	0.0001645	0.000186	0.0002107	0.0002394	0.000272	0.0003095	0.0003548	0.0004059	0.0004592	0.000514	0.000568	0.0006208	0.0006688	0.0007125	0.0007506	0.0007836	0.0008099	0.0008274	0.0008374	0.0008434	0.000846	0.0008455	0.0008426	0.0008401	0.0008384	0.000838	0.0008384	0.0008407	0.0008465	0.000856	0.0008701	0.0008908
453	3.388e-20	-8.4e-05	-0.0001542	-0.0002103	-0.0002514	-0.0002791	-0.000296	-0.0003015	-0.0002944	-0.0002756	-0.0002465	-0.0002082	-0.0001684	-0.0001336	-0.0001038	-7.903e-05	-5.788e-05	-3.836e-05	-2.113e-05	-6.764e-06	5.789e-06	1.645e-05	2.715e-05	3.838e-05	4.982e-05	5.996e-05	6.796e-05	7.415e-05	7.804e-05	7.792e-05	7.53e-05	7.009e-05	6.416e-05	5.528e-05	4.328e-05	2.888e-05	1.468e-05	2.122e-06	-9.452e-06	-2.033e-05	-2.715e-05	-3.118e-05	-3.199e-05	-3.09e-05	-2.614e-05	-1.745e-05	-5.248e-06	9.961e-06	2.759e-05
454	-2.711e-20	-0.0002297	-0.0004113	-0.0005534	-0.0006571	-0.0007254	-0.0007625	-0.0007718	-0.0007531	-0.0007104	-0.0006472	-0.00056	-0.0004755	-0.0004151	-0.0003706	-0.0003389	-0.0003173	-0.0003021	-0.0002894	-0.0002782	-0.000262	-0.0002392	-0.00021	-0.0001731	-0.0001315	-8.977e-05	-4.843e-05	-7.37e-06	3.339e-05	7.238e-05	0.000109	0.0001399	0.0001664	0.0001875	0.0002037	0.000217	0.0002294	0.0002405	0.0002505	0.0002588	0.0002677	0.0002783	0.0002913	0.0003054	0.0003229	0.0003425	0.0003635	0.0003865	0.0004121
455	0	-9.167e-06	-1.682e-05	-2.389e-05	-3.091e-05	-4.117e-05	-5.246e-05	-6.558e-05	-7.918e-05	-8.94e-05	-9.698e-05	-0.0001017	-0.0001059	-0.0001093	-0.0001106	-0.0001058	-9.066e-05	-6.622e-05	-2.843e-05	1.981e-05	7.665e-05	0.0001431	0.0002201	0.0003105	0.0004139	0.0005282	0.0006463	0.0007641	0.0008801	0.0009882	0.001089	0.001183	0.001267	0.001342	0.001403	0.001451	0.001489	0.001523	0.001555	0.001585	0.001618	0.001655	0.001699	0.001754	0.001826	0.001922	0.002045	0.0022	0.002389
456	-1.355e-20	-0.0001564	-0.0002873	-0.0003927	-0.0004743	-0.0005321	-0.0005699	-0.0005878	-0.0005834	-0.00056	-0.0005184	-0.0004587	-0.000396	-0.0003424	-0.0002978	-0.0002602	-0.0002284	-0.0002001	-0.0001747	-0.0001539	-0.0001349	-0.0001178	-0.000102	-8.489e-05	-6.703e-05	-4.97e-05	-3.339e-05	-1.84e-05	-5.507e-06	3.358e-06	9.237e-06	1.183e-05	1.282e-05	1.146e-05	5.879e-06	-3.352e-06	-1.466e-05	-2.824e-05	-4.435e-05	-6.212e-05	-7.881e-05	-9.431e-05	-0.0001089	-0.000124	-0.0001384	-0.0001514	-0.0001627	-0.000172	-0.0001784
457	-6.776e-21	3.958e-05	7.821e-05	0.0001144	0.0001468	0.0001719	0.0001901	0.000196	0.0001878	0.0001702	0.0001448	0.000114	7.775e-05	3.786e-05	-3.709e-06	-4.472e-05	-8.111e-05	-0.0001116	-0.0001283	-0.0001307	-0.0001212	-0.0001007	-7.072e-05	-2.877e-05	2.287e-05	8.029e-05	0.0001398	0.0001973	0.000252	0.0002983	0.0003371	0.0003672	0.0003885	0.000401	0.0004006	0.000389	0.0003693	0.0003454	0.000318	0.0002871	0.0002564	0.0002257	0.0001957	0.0001676	0.0001418	0.000121	0.0001047	9.274e-05	8.261e-05
458	-5.082e-21	1.997e-05	3.61e-05	4.661e-05	5.033e-05	4.959e-05	3.955e-05	2.251e-05	5.426e-06	-1.388e-05	-3.444e-05	-5.521e-05	-7.425e-05	-8.687e-05	-9.092e-05	-8.581e-05	-7.22e-05	-4.686e-05	-1.141e-05	2.961e-05	7.782e-05	0.0001331	0.0001958	0.0002661	0.0003396	0.0004139	0.00049	0.0005679	0.0006443	0.0007162	0.0007842	0.0008464	0.0009029	0.0009523	0.0009947	0.001032	0.001067	0.001095	0.001118	0.001137	0.001156	0.001176	0.001199	0.001226	0.001256	0.001289	0.001323	0.001359	0.001399
459	-1.016e-20	-5.589e-05	-0.0001002	-0.0001341	-0.0001573	-0.0001706	-0.0001756	-0.0001728	-0.0001605	-0.000142	-0.0001183	-8.903e-05	-6.047e-05	-3.831e-05	-2.19e-05	-1.11e-05	-3.743e-06	1.275e-06	5.326e-06	7.024e-06	9.601e-06	1.288e-05	1.742e-05	2.505e-05	3.561e-05	4.759e-05	6.071e-05	7.443e-05	8.795e-05	9.863e-05	0.0001069	0.0001119	0.0001155	0.0001171	0.0001145	0.0001078	9.852e-05	8.745e-05	7.363e-05	5.837e-05	4.427e-05	3.201e-05	2.168e-05	1.218e-05	4.164e-06	-1.378e-06	-4.383e-06	-4.629e-06	-2.358e-06
460	-2.711e-20	-0.0001789	-0.0003144	-0.0004188	-0.0004961	-0.0005455	-0.0005763	-0.0005895	-0.0005796	-0.0005563	-0.0005186	-0.0004586	-0.0004024	-0.0003698	-0.0003489	-0.0003373	-0.0003327	-0.000328	-0.0003221	-0.0003177	-0.0003048	-0.0002834	-0.0002581	-0.0002242	-0.0001834	-0.0001424	-9.953e-05	-5.502e-05	-1.207e-05	2.963e-05	7.064e-05	0.0001083	0.0001438	0.0001805	0.0002153	0.0002509	0.0002895	0.0003294	0.0003693	0.0004137	0.0004612	0.0005135	0.0005703	0.0006278	0.000682	0.0007319	0.0007741	0.0008094	0.0008362
461	1.355e-20	-5.326e-05	-9.635e-05	-0.0001307	-0.0001563	-0.0001736	-0.0001847	-0.0001893	-0.0001852	-0.0001739	-0.0001568	-0.0001328	-0.0001084	-8.831e-05	-7.133e-05	-5.589e-05	-4.104e-05	-2.557e-05	-9.377e-06	6.56e-06	2.357e-05	4.239e-05	6.329e-05	8.864e-05	0.0001187	0.0001526	0.0001891	0.0002289	0.0002718	0.0003165	0.000364	0.0004149	0.0004707	0.0005312	0.0005948	0.0006623	0.0007349	0.000814	0.0008989	0.0009913	0.001094	0.001207	0.00133	0.001464	0.00161	0.00177	0.001945	0.002135	0.002343
462	8.47e-22	1.391e-05	2.764e-05	4.089e-05	5.376e-05	6.747e-05	8.037e-05	9.139e-05	0.0001055	0.0001204	0.0001358	0.0001526	0.0001716	0.0001943	0.0002227	0.0002579	0.0003002	0.0003514	0.0004136	0.0004807	0.0005557	0.0006383	0.0007276	0.0008218	0.000919	0.001016	0.001111	0.001203	0.00129	0.00137	0.001444	0.001508	0.001565	0.001613	0.001654	0.001689	0.001719	0.001743	0.001763	0.001778	0.001794	0.001809	0.001826	0.001845	0.001866	0.001888	0.001911	0.001939	0.001975
463	-3.388e-21	5.698e-05	0.0001128	0.0001639	0.0002116	0.0002565	0.0003002	0.0003401	0.0003699	0.0003875	0.000393	0.0003922	0.0003835	0.0003708	0.0003556	0.000335	0.0003089	0.0002791	0.0002478	0.0002201	0.0002006	0.0001898	0.0001864	0.0001937	0.0002082	0.0002289	0.0002574	0.0002938	0.0003394	0.0003938	0.0004549	0.0005181	0.0005828	0.0006458	0.0007042	0.0007596	0.0008112	0.0008594	0.0009028	0.0009369	0.0009634	0.0009831	0.0009992	0.001012	0.001024	0.001037	0.001048	0.001061	0.001074
464	2.711e-20	0.0001309	0.0002601	0.0003864	0.0005052	0.0005879	0.0006362	0.0006513	0.000636	0.0006078	0.0005723	0.0005322	0.0004886	0.0004436	0.000398	0.0003539	0.0003256	0.0003134	0.0003182	0.0003375	0.0003693	0.0004103	0.0004601	0.0005203	0.0005901	0.000668	0.0007533	0.0008438	0.0009369	0.001028	0.001116	0.0012	0.001283	0.001362	0.001434	0.001499	0.001559	0.001614	0.001668	0.001721	0.001781	0.00185	0.001932	0.002027	0.002142	0.002281	0.002444	0.002634	0.002852
465	-6.776e-21	-4.343e-05	-7.313e-05	-9.022e-05	-9.526e-05	-9.005e-05	-7.428e-05	-4.932e-05	-1.617e-05	2.624e-05	7.849e-05	0.0001417	0.0002103	0.0002749	0.0003356	0.0003933	0.0004496	0.0005046	0.0005604	0.0006179	0.0006777	0.0007397	0.0008054	0.0008749	0.0009494	0.001027	0.001106	0.001185	0.001265	0.001343	0.001419	0.001493	0.001563	0.001628	0.001686	0.001739	0.001789	0.001838	0.001887	0.001936	0.001987	0.002043	0.002106	0.002177	0.002261	0.002358	0.002471	0.002603	0.002754
466	2.711e-20	0.0001603	0.0003261	0.0005024	0.0006928	0.0008944	0.001109	0.001345	0.001612	0.001919	0.002269	0.002661	0.003097	0.003574	0.004092	0.004644	0.005224	0.005815	NaN	NaN	NaN	NaN	NaN	NaN	NaN	NaN	NaN	NaN	NaN	NaN	NaN	NaN	NaN	NaN	NaN	NaN	NaN	NaN	NaN	NaN	NaN	NaN	NaN	NaN	NaN	NaN	NaN	NaN	NaN
467	6.776e-21	6.524e-05	0.0001292	0.0001907	0.0002509	0.000305	0.0003449	0.0003711	0.0003893	0.0003993	0.0004004	0.0003946	0.0003819	0.0003653	0.0003449	0.0003191	0.0002927	0.0002684	0.0002476	0.0002287	0.0002158	0.0002098	0.0002129	0.0002258	0.0002451	0.0002694	0.0002986	0.0003306	0.0003675	0.0004056	0.0004453	0.0004828	0.0005176	0.0005442	0.0005622	0.0005743	0.000582	0.0005866	0.0005889	0.0005863	0.0005823	0.0005774	0.0005738	0.0005725	0.0005779	0.0005899	0.0006064	0.0006279	0.0006531
468	-3.388e-21	3.49e-05	6.928e-05	0.0001018	0.0001324	0.0001602	0.0001868	0.0002091	0.000224	0.0002326	0.0002363	0.0002373	0.000234	0.0002285	0.0002216	0.000212	0.0002007	0.0001881	0.0001784	0.0001726	0.0001708	0.0001708	0.0001721	0.0001775	0.0001856	0.000195	0.0002066	0.0002183	0.0002294	0.0002373	0.0002421	0.0002435	0.0002436	0.000241	0.0002335	0.0002209	0.0002043	0.0001841	0.000163	0.0001419	0.0001233	0.0001075	9.502e-05	8.487e-05	7.889e-05	7.839e-05	8.359e-05	9.457e-05	0.0001101
469	0	1.155e-05	2.392e-05	3.679e-05	5.041e-05	6.459e-05	7.951e-05	9.424e-05	0.0001098	0.0001253	0.0001404	0.000155	0.0001661	0.0001741	0.0001796	0.0001827	0.0001844	0.0001837	0.0001822	0.0001784	0.000173	0.0001655	0.0001568	0.0001513	0.0001484	0.0001466	0.0001459	0.0001454	0.0001462	0.0001464	0.0001469	0.0001477	0.0001509	0.0001553	0.0001572	0.0001573	0.0001573	0.0001575	0.0001583	0.0001592	0.0001624	0.0001684	0.0001766	0.0001856	0.0001966	0.0002111	0.0002286	0.0002483	0.0002695
470	5.082e-21	2.335e-05	4.752e-05	7.233e-05	9.434e-05	0.000115	0.0001315	0.0001458	0.0001627	0.0001806	0.0002025	0.0002291	0.0002601	0.0002945	0.0003327	0.0003768	0.0004256	0.0004803	0.0005394	0.0006	0.000663	0.0007257	0.0007881	0.0008514	0.0009167	0.0009831	0.001051	0.001122	0.001195	0.001267	0.00134	0.001413	0.001491	0.001572	0.001656	0.001744	0.001841	0.00195	0.002076	0.002225	0.002407	0.002627	0.002889	0.003194	0.003547	0.00395	0.004397	0.004879	NaN
471	1.694e-21	2.342e-05	4.675e-05	6.933e-05	9.246e-05	0.0001172	0.0001445	0.0001731	0.000201	0.000227	0.0002502	0.000272	0.0002906	0.0003086	0.0003267	0.0003438	0.0003588	0.0003716	0.0003863	0.0004045	0.0004286	0.0004592	0.0004976	0.0005456	0.0006009	0.0006618	0.0007291	0.000803	0.0008839	0.000966	0.001048	0.001129	0.001207	0.001279	0.001343	0.001401	0.001453	0.001497	0.001534	0.001564	0.001592	0.001617	0.001641	0.001666	0.001695	0.001731	0.001778	0.001839	0.001919
472	-1.694e-20	-5.801e-05	-0.0001044	-0.0001403	-0.0001653	-0.0001788	-0.0001812	-0.0001737	-0.0001557	-0.0001322	-0.0001029	-6.78e-05	-3.312e-05	-4.705e-06	1.86e-05	3.535e-05	4.721e-05	5.44e-05	5.951e-05	6.18e-05	6.516e-05	6.942e-05	7.713e-05	8.921e-05	0.0001058	0.0001252	0.0001477	0.0001725	0.0001996	0.0002257	0.0002517	0.0002764	0.0003004	0.0003197	0.0003338	0.0003427	0.0003474	0.0003485	0.0003461	0.0003404	0.0003343	0.0003276	0.0003211	0.0003149	0.000312	0.0003123	0.0003158	0.0003242	0.0003377
473	8.47e-21	2.223e-05	3.666e-05	4.162e-05	3.832e-05	2.839e-05	8.89e-06	-1.931e-05	-5.083e-05	-8.741e-05	-0.0001278	-0.0001678	-0.000203	-0.0002291	-0.0002454	-0.0002532	-0.0002535	-0.0002446	-0.0002258	-0.0002013	-0.0001693	-0.0001332	-9.71e-05	-6.222e-05	-2.92e-05	9.981e-07	2.837e-05	5.339e-05	7.457e-05	8.823e-05	9.512e-05	9.416e-05	8.932e-05	8.191e-05	7.249e-05	6.254e-05	5.338e-05	4.659e-05	4.157e-05	3.927e-05	4.307e-05	5.478e-05	7.467e-05	9.967e-05	0.0001303	0.000166	0.0002045	0.0002458	0.0002872
474	0	3.601e-06	6.886e-06	9.46e-06	1.152e-05	1.39e-05	1.419e-05	1.038e-05	8.569e-06	7.398e-06	7.732e-06	1.069e-05	1.665e-05	2.729e-05	4.394e-05	6.602e-05	9.408e-05	0.00013	0.0001776	0.0002324	0.0002972	0.0003719	0.0004573	0.0005545	0.0006622	0.0007788	0.0009062	0.001045	0.001194	0.001355	0.001533	0.001731	0.001956	0.00221	0.002498	0.002827	0.003201	0.003622	0.004092	0.004606	0.005158	0.005731	NaN	NaN	NaN	NaN	NaN	NaN	NaN
475	1.016e-20	-5.696e-05	-0.0001021	-0.000137	-0.0001618	-0.0001757	-0.0001789	-0.0001719	-0.0001545	-0.0001315	-0.0001027	-6.768e-05	-3.274e-05	-3.691e-06	2.123e-05	4.118e-05	5.789e-05	7.114e-05	8.265e-05	9.248e-05	0.0001043	0.000118	0.0001361	0.0001597	0.0001888	0.000221	0.000256	0.0002925	0.000331	0.0003685	0.0004048	0.0004387	0.000471	0.0004976	0.000517	0.0005291	0.0005356	0.0005383	0.0005377	0.0005334	0.0005286	0.0005235	0.0005186	0.000513	0.0005104	0.0005116	0.0005166	0.0005264	0.0005395
476	0	9.692e-06	1.893e-05	2.743e-05	3.472e-05	4.127e-05	4.058e-05	3.227e-05	2.43e-05	1.542e-05	6.279e-06	-2.968e-06	-1.217e-05	-2.02e-05	-2.616e-05	-2.94e-05	-2.973e-05	-2.379e-05	-1.046e-05	5.02e-06	2.454e-05	4.696e-05	7.3e-05	0.0001031	0.0001362	0.0001709	0.0002073	0.0002453	0.0002833	0.000319	0.0003542	0.0003869	0.0004184	0.0004472	0.0004723	0.0004942	0.0005134	0.0005291	0.0005407	0.0005493	0.0005575	0.0005649	0.0005731	0.0005812	0.00059	0.0006002	0.000611	0.0006236	0.0006389
477	6.776e-21	-5.622e-05	-9.426e-05	-0.0001154	-0.0001232	-0.0001198	-0.0001066	-8.548e-05	-5.638e-05	-1.828e-05	3.062e-05	9.159e-05	0.0001563	0.0002125	0.0002605	0.0003031	0.0003416	0.0003772	0.0004126	0.0004478	0.0004834	0.0005184	0.0005529	0.0005884	0.0006264	0.0006654	0.0007047	0.0007439	0.0007823	0.0008168	0.000847	0.0008725	0.0008942	0.0009115	0.0009225	0.0009279	0.0009287	0.0009247	0.0009152	0.0009018	0.0008884	0.0008769	0.0008673	0.0008595	0.0008551	0.000855	0.0008592	0.0008697	0.0008883
478	-3.388e-21	-2.033e-05	-3.803e-05	-5.36e-05	-6.603e-05	-7.578e-05	-8.409e-05	-9.031e-05	-9.248e-05	-9.081e-05	-8.592e-05	-7.685e-05	-6.595e-05	-5.461e-05	-4.225e-05	-2.953e-05	-1.579e-05	-5.076e-07	1.649e-05	3.421e-05	5.317e-05	7.257e-05	9.246e-05	0.0001142	0.0001382	0.0001626	0.0001877	0.0002129	0.0002372	0.0002584	0.0002767	0.0002922	0.0003065	0.0003182	0.000327	0.0003327	0.0003372	0.0003401	0.000343	0.0003476	0.0003571	0.0003726	0.0003942	0.000421	0.0004556	0.0004978	0.0005496	0.0006128	0.0006895
479	1.694e-21	1.481e-05	3.007e-05	4.523e-05	6.071e-05	7.606e-05	9.254e-05	0.000108	0.0001211	0.0001321	0.0001406	0.0001458	0.0001451	0.0001397	0.0001319	0.0001215	0.0001091	9.305e-05	7.883e-05	6.779e-05	6.135e-05	5.933e-05	6.526e-05	8.229e-05	0.0001101	0.0001454	0.0001877	0.0002363	0.0002932	0.0003518	0.0004106	0.000467	0.0005214	0.0005678	0.0006029	0.000626	0.0006385	0.0006409	0.0006338	0.0006159	0.0005921	0.000564	0.000533	0.0004993	0.0004681	0.0004427	0.0004235	0.0004123	0.0004096
480	6.776e-21	-0.0001122	-0.0002061	-0.0002831	-0.0003413	-0.0003825	-0.0004076	-0.0004165	-0.0004089	-0.0003845	-0.0003453	-0.0002919	-0.0002349	-0.0001837	-0.000136	-9.293e-05	-5.245e-05	-1.369e-05	2.487e-05	6.349e-05	0.0001031	0.0001439	0.0001877	0.0002363	0.0002907	0.0003477	0.0004083	0.0004705	0.0005337	0.0005943	0.0006515	0.0007046	0.0007547	0.0007991	0.0008365	0.0008663	0.0008904	0.0009082	0.0009199	0.0009254	0.000928	0.0009287	0.0009277	0.0009231	0.0009182	0.0009137	0.0009101	0.0009084	0.0009095
481	0	6.014e-06	1.609e-05	2.91e-05	4.615e-05	6.701e-05	9.223e-05	0.0001216	0.0001557	0.0001934	0.0002332	0.0002757	0.0003172	0.0003558	0.0003928	0.0004277	0.0004613	0.0004925	0.0005231	0.0005522	0.0005819	0.0006125	0.0006448	0.0006808	0.0007214	0.0007644	0.0008101	0.000858	0.0009092	0.00096	0.00101	0.001058	0.001104	0.001147	0.001187	0.001224	0.001264	0.001312	0.001372	0.001451	0.001557	0.001699	0.001883	0.002116	0.002405	0.002751	0.003154	0.003605	0.004092
482	2.711e-20	-0.0001311	-0.0002431	-0.0003383	-0.0004184	-0.0004852	-0.0005394	-0.0005815	-0.0006096	-0.0006219	-0.0006165	-0.0005911	-0.0005562	-0.0005209	-0.0004826	-0.0004384	-0.0003855	-0.0003228	-0.0002501	-0.0001713	-9.17e-05	-1.507e-05	5.674e-05	0.000125	0.0001891	0.0002448	0.0002859	0.0003115	0.0003207	0.0003148	0.0002942	0.0002655	0.000238	0.000214	0.0001929	0.0001776	0.0001713	0.0001818	0.0002085	0.0002511	0.0003097	0.0003902	0.0004886	0.0005944	0.0007055	0.0008214	0.0009366	0.001051	0.001155
483	2.711e-20	-4.119e-05	-7.282e-05	-9.496e-05	-0.0001068	-0.0001092	-9.941e-05	-7.92e-05	-5.139e-05	-1.566e-05	2.861e-05	8.139e-05	0.0001383	0.0001937	0.0002471	0.0002967	0.0003434	0.0003848	0.0004252	0.0004648	0.0005048	0.0005444	0.0005869	0.0006324	0.0006825	0.0007353	0.0007919	0.0008512	0.0009151	0.000978	0.001041	0.001102	0.001161	0.001212	0.001255	0.001286	0.001309	0.001323	0.001328	0.001323	0.001314	0.001299	0.001281	0.001259	0.001238	0.001221	0.001207	0.0012	0.001199
484	8.47e-22	1.334e-05	2.671e-05	4.009e-05	5.343e-05	6.602e-05	7.613e-05	8.368e-05	9.046e-05	9.62e-05	0.0001009	0.0001044	0.0001052	0.0001052	0.0001049	0.0001055	0.0001085	0.0001147	0.0001253	0.0001399	0.0001591	0.0001823	0.0002109	0.0002473	0.0002895	0.0003362	0.0003866	0.0004397	0.0004959	0.0005526	0.0006096	0.0006672	0.0007272	0.0007877	0.000847	0.0009061	0.0009666	0.001029	0.001093	0.001158	0.001227	0.001301	0.001378	0.001458	0.001542	0.00163	0.001721	0.001816	0.001915
485	-4.235e-22	6.156e-06	1.29e-05	2.048e-05	2.927e-05	3.833e-05	4.628e-05	5.332e-05	6.224e-05	7.328e-05	8.681e-05	0.0001027	0.0001192	0.0001377	0.0001581	0.0001808	0.0002073	0.0002385	0.0002757	0.0003168	0.0003623	0.000411	0.0004647	0.0005259	0.0005926	0.0006642	0.0007403	0.0008198	0.0009017	0.0009835	0.001066	0.001148	0.001233	0.001317	0.001399	0.001483	0.001568	0.001655	0.001747	0.001844	0.001951	0.002068	0.002196	0.002337	0.002494	0.002668	0.002859	0.003068	0.003295
486	0	-6.79e-05	-0.0001274	-0.0001801	-0.0002264	-0.0002667	-0.0003021	-0.0003318	-0.0003529	-0.0003666	-0.0003714	-0.0003637	-0.0003483	-0.0003275	-0.0002984	-0.0002619	-0.0002168	-0.0001617	-9.937e-05	-3.423e-05	3.321e-05	9.879e-05	0.0001594	0.0002158	0.000263	0.0002948	0.00031	0.0003079	0.0002876	0.0002523	0.000202	0.0001415	8.033e-05	2.169e-05	-3.461e-05	-8.145e-05	-0.0001149	-0.0001282	-0.0001213	-9.507e-05	-4.978e-05	2.227e-05	0.0001175	0.0002251	0.0003426	0.0004689	0.0005959	0.0007233	0.0008406
487	-1.355e-20	-0.0001183	-0.0002152	-0.0002908	-0.0003461	-0.000384	-0.0004018	-0.000401	-0.0003833	-0.0003475	-0.0002944	-0.0002269	-0.0001576	-9.645e-05	-4.091e-05	1.025e-05	5.926e-05	0.0001037	0.0001474	0.000191	0.0002359	0.0002821	0.0003336	0.0003923	0.0004582	0.0005284	0.0006035	0.0006821	0.0007658	0.0008486	0.0009287	0.001004	0.001073	0.001133	0.001181	0.001216	0.001238	0.001247	0.001242	0.001222	0.001193	0.001156	0.001113	0.001066	0.001019	0.0009756	0.0009353	0.0009009	0.0008753
488	-3.388e-21	-4.65e-05	-8.423e-05	-0.0001143	-0.0001368	-0.0001516	-0.0001595	-0.0001611	-0.0001557	-0.0001443	-0.0001269	-0.0001033	-8.01e-05	-6.086e-05	-4.436e-05	-3.008e-05	-1.781e-05	-6.947e-06	4.219e-06	1.561e-05	2.825e-05	4.135e-05	5.66e-05	7.714e-05	0.0001036	0.0001349	0.0001707	0.0002113	0.0002573	0.0003056	0.0003569	0.0004113	0.0004701	0.0005312	0.0005927	0.000653	0.0007129	0.0007733	0.0008335	0.0008926	0.000954	0.001017	0.001081	0.001146	0.001214	0.001283	0.001357	0.001434	0.001515
489	-1.016e-20	-3.654e-05	-6.586e-05	-8.909e-05	-0.0001057	-0.000116	-0.0001207	-0.0001202	-0.0001135	-0.0001027	-8.818e-05	-6.949e-05	-5.122e-05	-3.675e-05	-2.49e-05	-1.557e-05	-7.559e-06	3.903e-08	7.765e-06	1.542e-05	2.495e-05	3.568e-05	4.744e-05	6.315e-05	8.247e-05	0.0001043	0.000129	0.0001556	0.0001836	0.0002114	0.0002387	0.0002655	0.000294	0.0003235	0.0003513	0.0003771	0.000402	0.0004247	0.0004459	0.0004664	0.0004878	0.0005111	0.0005351	0.0005576	0.0005799	0.0006027	0.0006268	0.0006524	0.0006803
490	3.388e-21	-1.551e-05	-2.809e-05	-3.838e-05	-4.532e-05	-4.878e-05	-5.079e-05	-5.075e-05	-4.632e-05	-4.018e-05	-3.282e-05	-2.41e-05	-1.588e-05	-9.589e-06	-4.151e-06	-3.896e-07	3.198e-06	7.543e-06	1.273e-05	1.752e-05	2.399e-05	3.172e-05	4.188e-05	5.565e-05	7.293e-05	9.174e-05	0.0001123	0.0001328	0.0001525	0.0001695	0.0001838	0.0001959	0.0002073	0.0002158	0.0002208	0.0002224	0.0002222	0.00022	0.0002178	0.0002165	0.0002181	0.0002233	0.0002311	0.0002389	0.0002488	0.0002602	0.0002733	0.0002882	0.0003055
491	0	2.039e-05	4.206e-05	6.511e-05	9.102e-05	0.0001207	0.0001542	0.0001912	0.0002323	0.0002754	0.0003181	0.0003603	0.0003998	0.0004364	0.0004714	0.0005051	0.000538	0.0005716	0.0006073	0.0006439	0.0006835	0.0007263	0.0007738	0.0008283	0.0008896	0.0009551	0.001023	0.001093	0.001162	0.001227	0.00129	0.00135	0.00141	0.001467	0.001521	0.001573	0.001626	0.001682	0.001743	0.001812	0.001892	0.001984	0.002087	0.002201	0.002328	0.002469	0.002623	0.002793	0.002976
492	-1.694e-20	-6.048e-05	-0.000109	-0.0001463	-0.0001719	-0.0001856	-0.0001891	-0.0001836	-0.0001678	-0.0001439	-0.0001146	-7.943e-05	-4.482e-05	-1.714e-05	4.128e-06	1.928e-05	2.896e-05	3.436e-05	3.835e-05	4.008e-05	4.216e-05	4.632e-05	5.438e-05	6.782e-05	8.79e-05	0.0001134	0.0001443	0.0001812	0.000224	0.0002688	0.0003167	0.0003665	0.0004189	0.0004711	0.0005213	0.0005688	0.0006144	0.0006589	0.0007012	0.0007419	0.0007844	0.0008285	0.0008741	0.0009204	0.0009699	0.001025	0.001084	0.001149	0.001217
493	3.388e-21	-4.951e-05	-9.176e-05	-0.000128	-0.0001573	-0.0001803	-0.0001985	-0.0002112	-0.0002151	-0.0002116	-0.0002013	-0.0001839	-0.0001646	-0.0001464	-0.0001286	-0.0001118	-9.435e-05	-7.511e-05	-5.456e-05	-3.527e-05	-1.546e-05	3.871e-06	2.447e-05	4.821e-05	7.523e-05	0.0001053	0.0001392	0.0001756	0.000213	0.0002502	0.0002878	0.0003253	0.0003655	0.0004059	0.0004449	0.0004825	0.0005189	0.0005536	0.0005873	0.0006206	0.0006549	0.0006906	0.0007275	0.000763	0.0007986	0.0008341	0.0008696	0.0009057	0.0009425
494	-6.776e-21	-7.752e-05	-0.000134	-0.000171	-0.0001897	-0.0001908	-0.0001751	-0.0001438	-9.759e-05	-3.947e-05	3.163e-05	0.0001169	0.000202	0.0002763	0.0003419	0.0003991	0.0004515	0.0004999	0.000548	0.0005966	0.0006493	0.0007054	0.0007668	0.0008391	0.0009253	0.001025	0.001138	0.001266	0.001411	0.001571	0.00175	0.00195	0.002178	0.002433	0.002715	0.003025	0.003364	0.003731	0.004121	0.004527	0.004942	NaN	NaN	NaN	NaN	NaN	NaN	NaN	NaN
495	0	5.39e-06	1.135e-05	1.554e-05	1.843e-05	1.934e-05	1.611e-05	9.758e-06	3.133e-06	-3.574e-06	-1.009e-05	-1.368e-05	-1.452e-05	-1.287e-05	-6.644e-06	4.066e-06	2.115e-05	4.679e-05	8.073e-05	0.0001218	0.0001702	0.0002246	0.0002848	0.000351	0.000423	0.0004982	0.0005767	0.0006564	0.000735	0.0008107	0.0008828	0.0009511	0.001017	0.001079	0.001137	0.001192	0.001243	0.001292	0.001339	0.001384	0.00143	0.001477	0.001527	0.001578	0.001634	0.001698	0.001773	0.001865	0.001978
496	0	-6.782e-05	-0.0001296	-0.0001872	-0.0002386	-0.0002838	-0.0003241	-0.000357	-0.0003799	-0.0003947	-0.0004004	-0.0003933	-0.0003771	-0.0003515	-0.0003153	-0.0002713	-0.0002176	-0.0001532	-8.308e-05	-9.248e-06	6.837e-05	0.0001466	0.0002228	0.0002975	0.0003637	0.0004186	0.0004613	0.0004892	0.0005013	0.0005008	0.0004859	0.0004606	0.0004319	0.0004018	0.0003711	0.0003458	0.0003276	0.0003238	0.0003366	0.0003655	0.0004111	0.0004803	0.0005702	0.0006718	0.0007843	0.000906	0.001032	0.001163	0.001287
497	-4.235e-22	-2.409e-06	-3.892e-06	-5.56e-06	-6.437e-06	-7.453e-06	-9.754e-06	-1.225e-05	-1.259e-05	-1.176e-05	-1.139e-05	-1.07e-05	-1.182e-05	-1.348e-05	-1.544e-05	-1.738e-05	-1.817e-05	-1.746e-05	-1.621e-05	-1.523e-05	-1.243e-05	-7.765e-06	1.889e-07	1.327e-05	2.949e-05	4.853e-05	6.982e-05	9.306e-05	0.0001185	0.0001445	0.0001684	0.0001893	0.0002089	0.0002246	0.0002352	0.0002415	0.0002441	0.000244	0.0002411	0.000235	0.0002288	0.0002261	0.0002266	0.0002285	0.0002336	0.0002425	0.0002554	0.0002729	0.0002941
498	-9.487e-20	-0.0001145	-0.0002063	-0.0002794	-0.0003314	-0.0003644	-0.0003739	-0.0003639	-0.0003351	-0.0002896	-0.0002322	-0.0001611	-8.86e-05	-2.621e-05	3.016e-05	8.086e-05	0.0001295	0.0001689	0.0002082	0.000246	0.0002869	0.0003302	0.0003797	0.0004376	0.0005055	0.000578	0.0006536	0.0007288	0.0008098	0.0008868	0.0009587	0.001023	0.001084	0.001135	0.001174	0.001197	0.001211	0.001218	0.001219	0.001214	0.00121	0.001211	0.001216	0.001224	0.00124	0.001267	0.001305	0.001352	0.001409
499	0	-0.0001237	-0.0002225	-0.0002994	-0.0003572	-0.0003995	-0.0004205	-0.0004235	-0.0004137	-0.0003878	-0.0003455	-0.0002877	-0.000231	-0.0001835	-0.0001399	-9.912e-05	-6.008e-05	-2.862e-05	1.502e-06	3.157e-05	6.131e-05	9.076e-05	0.0001224	0.0001584	0.000196	0.0002302	0.0002627	0.0002943	0.0003317	0.0003687	0.0004064	0.0004438	0.0004821	0.0005188	0.0005543	0.0005876	0.0006216	0.0006543	0.000685	0.0007084	0.000729	0.0007472	0.0007638	0.0007794	0.0007961	0.000814	0.0008353	0.0008606	0.000891
500	1.016e-20	-4.206e-05	-7.63e-05	-0.0001033	-0.0001228	-0.0001364	-0.0001449	-0.0001484	-0.0001443	-0.0001343	-0.0001193	-9.952e-05	-7.983e-05	-6.356e-05	-5.06e-05	-4.035e-05	-3.1e-05	-2.256e-05	-1.389e-05	-7.17e-06	-2.597e-07	6.617e-06	1.487e-05	2.496e-05	3.696e-05	5.052e-05	6.551e-05	8.123e-05	9.738e-05	0.0001108	0.0001222	0.0001311	0.0001396	0.0001458	0.0001498	0.0001511	0.0001502	0.0001469	0.000142	0.0001365	0.0001334	0.0001333	0.0001355	0.0001378	0.0001417	0.0001464	0.0001534	0.0001632	0.0001766
501	0	-0.0001045	-0.0001844	-0.0002416	-0.0002766	-0.0002916	-0.0002813	-0.0002522	-0.0002121	-0.0001608	-9.597e-05	-1.673e-05	6.496e-05	0.0001363	0.0001965	0.0002453	0.000284	0.0003086	0.0003312	0.0003564	0.000389	0.0004254	0.000471	0.0005256	0.0005913	0.0006673	0.0007556	0.0008535	0.0009656	0.001082	0.0012	0.001315	0.001427	0.001528	0.001615	0.001686	0.00174	0.001773	0.001788	0.001784	0.001765	0.001734	0.001695	0.001648	0.001602	0.00156	0.001526	0.001503	0.001495
502	-6.776e-21	-6.234e-05	-0.0001131	-0.0001533	-0.0001815	-0.0001978	-0.0002045	-0.0002014	-0.000187	-0.0001643	-0.000136	-0.0001025	-7.013e-05	-4.428e-05	-2.359e-05	-8.711e-06	1.152e-06	8.328e-06	1.378e-05	1.64e-05	1.929e-05	2.367e-05	3.197e-05	4.605e-05	6.478e-05	8.578e-05	0.0001096	0.0001363	0.0001643	0.0001902	0.0002147	0.0002368	0.0002571	0.0002729	0.0002827	0.0002876	0.0002898	0.0002894	0.0002859	0.0002802	0.0002758	0.000273	0.0002717	0.0002713	0.000274	0.0002794	0.0002872	0.000297	0.0003086
503	-7.412e-22	5.018e-07	1.328e-06	2.151e-06	2.957e-06	2.994e-06	1.573e-06	-9.16e-07	-2.368e-06	-2.906e-06	-2.511e-06	-4.084e-07	2.244e-06	6.304e-06	1.255e-05	2.107e-05	3.291e-05	4.882e-05	6.921e-05	9.248e-05	0.0001195	0.0001498	0.0001846	0.0002256	0.0002727	0.0003242	0.0003809	0.0004427	0.0005092	0.0005793	0.0006542	0.000735	0.0008252	0.0009246	0.001035	0.00116	0.001307	0.001478	0.001679	0.001917	0.002198	0.002529	0.002913	0.003347	0.003832	0.004361	0.004918	NaN	NaN
504	6.776e-21	-6.087e-05	-0.0001094	-0.0001479	-0.0001761	-0.000196	-0.0002074	-0.0002112	-0.0002072	-0.000195	-0.0001761	-0.0001496	-0.0001237	-0.0001033	-8.676e-05	-7.34e-05	-6.159e-05	-5.118e-05	-3.966e-05	-2.784e-05	-1.514e-05	-1.289e-06	1.398e-05	3.211e-05	5.295e-05	7.556e-05	9.988e-05	0.0001255	0.0001519	0.0001752	0.0001967	0.000216	0.0002339	0.0002498	0.0002631	0.0002739	0.0002835	0.0002919	0.0002988	0.0003046	0.0003127	0.0003222	0.0003332	0.0003455	0.0003599	0.0003765	0.0003947	0.0004139	0.0004342
505	0	0.000132	0.0002695	0.0004158	0.0005775	0.0007565	0.0009533	0.001169	0.001407	0.001668	0.001951	0.002255	0.002574	0.00291	0.003267	0.003641	0.004031	0.004434	0.004848	0.005263	0.005669	0.006059	NaN	NaN	NaN	NaN	NaN	NaN	NaN	NaN	NaN	NaN	NaN	NaN	NaN	NaN	NaN	NaN	NaN	NaN	NaN	NaN	NaN	NaN	NaN	NaN	NaN	NaN	NaN
506	2.033e-20	-0.000116	-0.000208	-0.0002781	-0.0003268	-0.0003558	-0.0003623	-0.0003496	-0.0003197	-0.0002764	-0.0002203	-0.0001505	-7.971e-05	-2.086e-05	2.872e-05	6.787e-05	9.981e-05	0.0001208	0.0001368	0.0001463	0.0001545	0.0001617	0.0001707	0.0001826	0.0002009	0.0002221	0.0002497	0.0002816	0.0003217	0.0003659	0.0004181	0.0004746	0.0005361	0.0005966	0.0006558	0.0007107	0.000763	0.0008108	0.0008559	0.0008973	0.0009378	0.0009754	0.001012	0.001046	0.001085	0.001127	0.001171	0.001218	0.001265
507	6.776e-21	8.124e-05	0.0001638	0.0002484	0.000328	0.0004039	0.0004753	0.0005436	0.0006127	0.0006814	0.0007546	0.0008328	0.0009148	0.001001	0.001093	0.001194	0.001304	0.001422	0.001549	0.00168	0.001816	0.001955	0.002097	0.002244	0.002396	0.002551	0.00271	0.002876	0.003051	0.003233	0.003428	0.003639	0.003869	0.004117	0.004381	0.004658	0.004948	NaN	NaN	NaN	NaN	NaN	NaN	NaN	NaN	NaN	NaN	NaN	NaN
508	6.776e-21	9.857e-05	0.0002003	0.000307	0.0004217	0.0005466	0.000687	0.0008399	0.0009981	0.00116	0.001323	0.001485	0.001643	0.001794	0.00194	0.002078	0.002208	0.002329	0.002447	0.002563	0.002679	0.002797	0.00292	0.003054	0.003201	0.00336	0.003534	0.003722	0.003925	0.004137	0.004357	0.00458	NaN	NaN	NaN	NaN	NaN	NaN	NaN	NaN	NaN	NaN	NaN	NaN	NaN	NaN	NaN	NaN	NaN
509	-4.235e-22	-4.429e-06	-7.614e-06	-9.513e-06	-8.907e-06	-6.784e-06	-3.759e-06	2.565e-07	6.363e-06	1.485e-05	2.565e-05	3.881e-05	5.363e-05	6.992e-05	8.805e-05	0.000107	0.0001278	0.0001515	0.0001792	0.0002094	0.0002429	0.000279	0.0003192	0.0003644	0.0004142	0.000467	0.0005236	0.0005834	0.0006455	0.0007076	0.0007701	0.0008328	0.0008968	0.0009599	0.001021	0.00108	0.001139	0.001195	0.00125	0.001302	0.001356	0.001411	0.001467	0.001523	0.001581	0.001642	0.001707	0.00178	0.001865
510	-5.082e-21	-1.656e-05	-2.56e-05	-2.556e-05	-1.928e-05	-9.841e-06	1.713e-06	1.519e-05	3.185e-05	5.275e-05	7.964e-05	0.0001115	0.000142	0.0001665	0.0001847	0.0001991	0.0002133	0.0002274	0.0002427	0.0002583	0.0002751	0.0002915	0.0003094	0.000333	0.0003643	0.0004015	0.0004437	0.000488	0.000536	0.0005837	0.0006311	0.0006773	0.0007234	0.000766	0.0008019	0.0008304	0.0008525	0.0008686	0.0008791	0.0008829	0.0008839	0.0008828	0.0008787	0.0008719	0.0008662	0.0008636	0.000862	0.0008637	0.0008681
511	-1.016e-20	5.519e-05	0.0001107	0.000166	0.0002222	0.0002798	0.000341	0.0004033	0.0004633	0.0005204	0.0005722	0.0006226	0.000669	0.0007136	0.0007561	0.0007978	0.0008398	0.0008835	0.0009332	0.0009902	0.001055	0.00113	0.001212	0.001306	0.00141	0.001525	0.001651	0.001789	0.001942	0.00211	0.002295	0.0025	0.002727	0.002978	0.003253	0.00355	0.003871	0.004208	0.004553	NaN	NaN	NaN	NaN	NaN	NaN	NaN	NaN	NaN	NaN
512	-2.541e-21	1.688e-05	3.447e-05	5.145e-05	6.887e-05	8.619e-05	0.0001048	0.0001232	0.0001404	0.0001555	0.0001675	0.0001792	0.0001866	0.0001915	0.0001962	0.0001988	0.0002025	0.0002054	0.0002113	0.000221	0.0002359	0.0002571	0.0002827	0.0003175	0.0003607	0.0004077	0.0004612	0.0005175	0.0005794	0.000642	0.0007047	0.0007659	0.0008245	0.0008801	0.0009297	0.0009712	0.001008	0.001039	0.001066	0.001084	0.001098	0.001108	0.001115	0.001119	0.001122	0.001126	0.001132	0.00114	0.00115
513	-8.47e-22	-8.958e-06	-1.154e-05	-6.786e-06	4.375e-06	1.725e-05	3.19e-05	4.757e-05	6.504e-05	8.688e-05	0.0001127	0.0001397	0.0001621	0.0001806	0.0001964	0.0002104	0.0002254	0.0002411	0.0002608	0.0002832	0.000308	0.000336	0.0003691	0.0004096	0.0004542	0.0005008	0.000549	0.000598	0.0006493	0.0006973	0.0007421	0.0007836	0.0008217	0.0008557	0.0008838	0.0009063	0.0009247	0.0009395	0.0009507	0.0009564	0.0009615	0.0009671	0.0009733	0.00098	0.0009882	0.0009979	0.00101	0.001023	0.001039
514	0	-4.365e-05	-7.976e-05	-0.0001092	-0.0001317	-0.0001479	-0.0001585	-0.0001636	-0.0001622	-0.0001547	-0.0001421	-0.000124	-0.0001051	-8.884e-05	-7.426e-05	-6.077e-05	-4.759e-05	-3.463e-05	-2.109e-05	-8.32e-06	4.247e-06	1.66e-05	2.904e-05	4.241e-05	5.667e-05	7.034e-05	8.231e-05	9.181e-05	9.919e-05	0.0001025	0.0001025	9.905e-05	9.35e-05	8.495e-05	7.306e-05	5.778e-05	4.073e-05	2.308e-05	5.505e-06	-1.195e-05	-2.709e-05	-3.959e-05	-4.938e-05	-5.747e-05	-6.277e-05	-6.531e-05	-6.498e-05	-6.206e-05	-5.681e-05
515	-3.388e-20	-8.286e-05	-0.0001482	-0.0001988	-0.0002347	-0.0002537	-0.0002577	-0.0002479	-0.0002221	-0.0001891	-0.0001483	-9.854e-05	-4.945e-05	-9.617e-06	2.314e-05	4.748e-05	6.434e-05	7.537e-05	8.377e-05	8.706e-05	9.273e-05	0.000101	0.0001126	0.0001304	0.0001542	0.0001809	0.000211	0.0002445	0.0002799	0.0003129	0.0003439	0.0003711	0.0003941	0.0004115	0.000421	0.0004219	0.0004173	0.0004075	0.0003922	0.0003731	0.0003538	0.0003368	0.0003216	0.0003084	0.0002988	0.0002932	0.0002924	0.0002959	0.0003044
516	-2.033e-20	-8.874e-05	-0.0001627	-0.000223	-0.000268	-0.0002982	-0.0003166	-0.0003227	-0.0003121	-0.0002876	-0.0002523	-0.0002064	-0.0001587	-0.0001176	-8.121e-05	-4.944e-05	-2.155e-05	4.058e-06	2.701e-05	4.367e-05	5.698e-05	6.911e-05	8.245e-05	9.946e-05	0.0001208	0.0001437	0.0001673	0.000192	0.0002171	0.0002421	0.0002685	0.000296	0.000324	0.0003486	0.0003685	0.0003839	0.0003968	0.0004091	0.0004203	0.0004308	0.0004411	0.0004508	0.000458	0.0004632	0.0004705	0.0004804	0.0004932	0.0005091	0.0005269
517	-1.355e-20	-0.0002058	-0.0003754	-0.0005094	-0.0006051	-0.0006659	-0.0006962	-0.0006978	-0.0006713	-0.0006168	-0.0005425	-0.0004503	-0.0003599	-0.0002892	-0.0002364	-0.0002017	-0.0001823	-0.0001724	-0.0001697	-0.0001726	-0.0001801	-0.0001851	-0.0001848	-0.0001769	-0.0001614	-0.0001407	-0.0001141	-8.31e-05	-5.066e-05	-1.775e-05	1.587e-05	5.057e-05	8.505e-05	0.0001171	0.000145	0.0001683	0.0001895	0.0002076	0.0002229	0.0002362	0.0002487	0.00026	0.0002694	0.000276	0.0002822	0.0002879	0.000294	0.0003005	0.0003091
518	6.776e-21	0.0001347	0.0002722	0.0004153	0.0005684	0.0007353	0.000908	0.001086	0.001274	0.001468	0.001665	0.001866	0.002068	0.002275	0.002489	0.002711	0.002941	0.003186	0.00345	0.003735	0.004041	0.00437	0.004717	0.005077	NaN	NaN	NaN	NaN	NaN	NaN	NaN	NaN	NaN	NaN	NaN	NaN	NaN	NaN	NaN	NaN	NaN	NaN	NaN	NaN	NaN	NaN	NaN	NaN	NaN
519	6.776e-21	-4.416e-05	-7.919e-05	-0.0001056	-0.0001235	-0.0001352	-0.0001433	-0.0001477	-0.0001461	-0.0001383	-0.0001258	-0.0001083	-9.19e-05	-8.034e-05	-7.291e-05	-6.871e-05	-6.557e-05	-6.146e-05	-5.658e-05	-5.241e-05	-4.77e-05	-4.214e-05	-3.522e-05	-2.428e-05	-1.035e-05	5.532e-06	2.323e-05	4.223e-05	6.201e-05	8.205e-05	0.0001025	0.0001218	0.0001411	0.0001591	0.0001735	0.0001845	0.0001933	0.0002	0.0002045	0.0002068	0.0002087	0.0002099	0.0002119	0.0002137	0.0002175	0.0002239	0.0002331	0.0002451	0.0002593
520	3.176e-22	2.326e-06	4.991e-06	7.56e-06	1.045e-05	1.383e-05	1.656e-05	1.82e-05	2.214e-05	2.681e-05	3.112e-05	3.548e-05	3.83e-05	4.03e-05	4.264e-05	4.587e-05	5.13e-05	5.845e-05	6.85e-05	7.843e-05	8.958e-05	0.0001024	0.000118	0.0001386	0.0001637	0.0001909	0.0002192	0.0002478	0.0002775	0.0003067	0.0003351	0.000363	0.0003905	0.0004151	0.0004356	0.0004512	0.0004633	0.0004734	0.0004807	0.0004846	0.0004861	0.0004886	0.0004904	0.0004909	0.0004936	0.0004972	0.0005028	0.0005112	0.0005211
521	2.372e-20	-5.376e-05	-9.489e-05	-0.0001223	-0.0001377	-0.000144	-0.0001409	-0.0001288	-0.000111	-8.672e-05	-5.504e-05	-1.612e-05	2.302e-05	5.645e-05	8.17e-05	9.938e-05	0.0001122	0.0001211	0.0001275	0.0001327	0.0001379	0.0001429	0.0001491	0.0001586	0.0001709	0.0001862	0.0002051	0.0002264	0.0002506	0.0002746	0.0002998	0.0003248	0.00035	0.0003733	0.0003928	0.000409	0.0004226	0.0004334	0.0004412	0.0004454	0.0004494	0.0004522	0.0004545	0.0004561	0.0004591	0.0004634	0.0004684	0.000475	0.0004829
522	0	4.403e-05	8.764e-05	0.0001286	0.0001668	0.0002022	0.0002374	0.00027	0.0002961	0.0003147	0.0003244	0.0003284	0.0003228	0.0003128	0.0003021	0.000293	0.0002872	0.0002823	0.000283	0.0002928	0.0003144	0.0003496	0.0003971	0.0004618	0.0005395	0.0006248	0.0007155	0.0008091	0.0009092	0.001011	0.001111	0.001207	0.001297	0.00138	0.001453	0.001515	0.00157	0.001619	0.001664	0.001702	0.001737	0.001772	0.001809	0.001848	0.001889	0.001934	0.001986	0.002044	0.002106
523	5.082e-21	-2.746e-06	-2.024e-06	4.368e-06	1.52e-05	2.887e-05	4.572e-05	6.542e-05	8.874e-05	0.000117	0.000149	0.0001845	0.0002193	0.0002556	0.000292	0.0003297	0.0003683	0.0004068	0.0004474	0.0004888	0.0005316	0.0005776	0.0006252	0.0006765	0.0007281	0.0007793	0.00083	0.0008817	0.000936	0.0009882	0.001039	0.001085	0.001126	0.001162	0.001191	0.001213	0.00123	0.001241	0.001245	0.001238	0.001227	0.001212	0.001193	0.001174	0.001155	0.001135	0.001115	0.001096	0.001077
524	0	-6.553e-05	-0.0001118	-0.0001385	-0.0001467	-0.0001386	-0.0001151	-7.664e-05	-2.576e-05	3.894e-05	0.0001174	0.0002119	0.0003049	0.000394	0.0004765	0.000554	0.000626	0.0006939	0.0007599	0.0008265	0.0008957	0.0009704	0.001047	0.001135	0.001226	0.001322	0.001422	0.001528	0.00164	0.001754	0.001866	0.001973	0.002069	0.002156	0.002231	0.002293	0.002346	0.002394	0.002436	0.002475	0.002518	0.002572	0.002645	0.002746	0.002875	0.003035	0.003228	0.00345	0.003692
525	-1.016e-20	-4.38e-05	-7.759e-05	-0.0001011	-0.0001163	-0.000124	-0.0001256	-0.0001219	-0.0001115	-9.632e-05	-7.508e-05	-4.784e-05	-1.998e-05	3.927e-06	2.379e-05	4.072e-05	5.678e-05	7.338e-05	9.264e-05	0.0001118	0.0001325	0.000154	0.0001773	0.000204	0.0002332	0.0002631	0.0002936	0.0003236	0.0003526	0.0003774	0.0004012	0.0004233	0.0004445	0.0004628	0.0004766	0.0004867	0.0004946	0.0005006	0.0005045	0.000506	0.0005079	0.0005084	0.0005081	0.000507	0.0005074	0.0005092	0.0005113	0.0005149	0.0005194
526	0	0.0001332	0.0002656	0.0003929	0.0005137	0.0006248	0.0007224	0.0007898	0.0008348	0.0008595	0.0008666	0.0008601	0.0008358	0.0007967	0.0007469	0.0006848	0.0006148	0.0005342	0.0004608	0.0003916	0.0003273	0.0002676	0.0002145	0.0001736	0.000146	0.0001278	0.0001206	0.0001204	0.0001296	0.0001467	0.000171	0.000202	0.0002397	0.0002791	0.0003166	0.0003475	0.0003737	0.0003953	0.0004138	0.0004287	0.0004406	0.00045	0.0004559	0.0004566	0.0004551	0.0004526	0.0004543	0.0004614	0.0004731
527	3.388e-21	-3.983e-05	-7.232e-05	-9.738e-05	-0.0001145	-0.000125	-0.0001306	-0.0001323	-0.0001284	-0.0001189	-0.0001059	-8.861e-05	-7.253e-05	-5.899e-05	-4.909e-05	-4.186e-05	-3.575e-05	-2.915e-05	-1.941e-05	-8.773e-06	3.398e-06	1.849e-05	3.663e-05	5.934e-05	8.522e-05	0.0001145	0.0001462	0.0001795	0.0002136	0.0002446	0.0002741	0.0003012	0.000325	0.000344	0.000357	0.0003641	0.0003661	0.0003643	0.0003579	0.000347	0.0003356	0.000324	0.0003132	0.0003048	0.0002999	0.000299	0.0003018	0.0003081	0.0003164
528	-1.694e-21	4.112e-05	9.309e-05	0.000158	0.0002333	0.0003251	0.0004346	0.0005629	0.0007115	0.0008704	0.001037	0.001215	0.001394	0.001576	0.001759	0.001945	0.002136	0.002335	0.002543	0.002762	0.002998	0.003255	0.003532	0.003829	0.004139	0.004457	NaN	NaN	NaN	NaN	NaN	NaN	NaN	NaN	NaN	NaN	NaN	NaN	NaN	NaN	NaN	NaN	NaN	NaN	NaN	NaN	NaN	NaN	NaN
529	3.388e-21	-1.752e-05	-3.067e-05	-3.765e-05	-3.85e-05	-3.517e-05	-2.847e-05	-1.809e-05	-3.36e-06	1.604e-05	3.973e-05	6.714e-05	9.611e-05	0.000124	0.0001487	0.0001705	0.0001909	0.0002109	0.0002309	0.0002493	0.0002677	0.0002877	0.0003106	0.0003378	0.0003696	0.0004052	0.0004446	0.0004875	0.0005336	0.0005808	0.00063	0.0006797	0.0007284	0.0007741	0.0008146	0.0008507	0.0008838	0.0009133	0.000939	0.0009604	0.0009804	0.0009996	0.001018	0.001038	0.00106	0.001085	0.001112	0.001141	0.001173
530	-1.355e-20	0.0001404	0.0002805	0.0004136	0.0005364	0.0006456	0.0007498	0.0008392	0.0008976	0.0009258	0.000929	0.0009133	0.0008763	0.0008187	0.0007485	0.0006664	0.0005788	0.0004825	0.0003888	0.0003092	0.0002459	0.0001959	0.0001579	0.0001345	0.0001287	0.0001337	0.0001497	0.0001705	0.0001981	0.00023	0.000261	0.0002892	0.0003171	0.0003435	0.000368	0.0003853	0.0003982	0.0004062	0.0004127	0.0004167	0.0004218	0.0004313	0.000446	0.0004626	0.0004805	0.0004984	0.0005225	0.0005538	0.000592
531	-1.694e-21	-1.856e-05	-3.418e-05	-4.636e-05	-5.364e-05	-5.552e-05	-5.311e-05	-4.629e-05	-3.425e-05	-1.824e-05	1.065e-06	2.311e-05	4.58e-05	6.773e-05	8.861e-05	0.0001066	0.0001214	0.0001343	0.0001454	0.000153	0.0001582	0.0001617	0.0001649	0.0001701	0.0001774	0.0001861	0.0001967	0.0002099	0.0002257	0.0002428	0.0002629	0.0002858	0.0003112	0.0003377	0.0003626	0.0003855	0.0004065	0.0004264	0.000444	0.0004587	0.0004719	0.0004841	0.0004946	0.0005034	0.0005116	0.0005204	0.0005304	0.0005432	0.0005585
532	0	5.112e-05	0.0001024	0.0001525	0.0002003	0.0002454	0.0002906	0.0003323	0.0003655	0.0003889	0.0004036	0.0004111	0.0004093	0.0003993	0.0003827	0.0003607	0.0003356	0.0003065	0.0002788	0.0002552	0.0002383	0.0002275	0.0002227	0.0002263	0.0002389	0.0002581	0.0002834	0.0003126	0.000347	0.000383	0.0004204	0.0004579	0.000496	0.0005341	0.0005708	0.0006045	0.0006369	0.0006682	0.000699	0.0007281	0.0007588	0.0007913	0.0008259	0.0008618	0.0008994	0.0009388	0.0009817	0.001028	0.001077
533	-6.776e-21	-2.23e-05	-4.023e-05	-5.378e-05	-6.306e-05	-6.772e-05	-6.813e-05	-6.514e-05	-5.765e-05	-4.736e-05	-3.42e-05	-1.821e-05	-2.221e-06	1.231e-05	2.591e-05	3.853e-05	5.012e-05	6.065e-05	7.307e-05	8.636e-05	0.0001026	0.0001221	0.0001459	0.0001765	0.0002126	0.000253	0.0002981	0.0003486	0.0004049	0.0004626	0.0005214	0.0005796	0.0006367	0.0006911	0.0007401	0.0007846	0.0008251	0.000861	0.0008916	0.0009164	0.0009391	0.0009606	0.0009822	0.001004	0.001028	0.001052	0.001075	0.001099	0.001123
534	1.694e-21	-1.766e-05	-2.758e-05	-3.094e-05	-2.83e-05	-2.146e-05	-1.148e-05	1.479e-06	1.849e-05	4.075e-05	6.919e-05	0.0001047	0.0001411	0.0001759	0.0002108	0.0002462	0.0002839	0.000325	0.0003706	0.0004194	0.0004709	0.0005237	0.0005779	0.0006358	0.0006959	0.0007553	0.0008137	0.0008701	0.0009235	0.0009708	0.001013	0.00105	0.001083	0.00111	0.001131	0.001147	0.00116	0.001169	0.001175	0.001177	0.00118	0.001182	0.001185	0.001187	0.001189	0.001192	0.001195	0.0012	0.001208
535	6.776e-21	-4.74e-05	-8.633e-05	-0.0001162	-0.0001385	-0.0001543	-0.0001639	-0.0001674	-0.0001643	-0.0001548	-0.0001391	-0.0001176	-9.549e-05	-7.694e-05	-6.286e-05	-5.125e-05	-4.006e-05	-2.881e-05	-1.663e-05	-3.472e-06	1.107e-05	2.638e-05	4.345e-05	6.31e-05	8.567e-05	0.0001114	0.0001391	0.0001667	0.0001935	0.0002169	0.0002362	0.0002519	0.0002662	0.0002778	0.0002866	0.0002926	0.0002966	0.0002997	0.000303	0.0003072	0.0003162	0.0003308	0.0003505	0.0003733	0.000401	0.0004329	0.0004691	0.0005095	0.0005534
536	8.47e-22	-4.672e-06	-9.134e-06	-1.235e-05	-1.403e-05	-1.394e-05	-1.242e-05	-8.955e-06	-2.98e-06	3.862e-06	1.163e-05	1.937e-05	2.637e-05	3.263e-05	3.728e-05	3.995e-05	4.108e-05	4.123e-05	4.069e-05	3.897e-05	3.811e-05	3.78e-05	4.001e-05	4.66e-05	5.763e-05	7.251e-05	9.077e-05	0.000112	0.0001353	0.0001585	0.0001811	0.0002023	0.0002226	0.0002399	0.0002524	0.0002599	0.0002636	0.0002647	0.0002632	0.0002598	0.0002574	0.0002575	0.0002598	0.0002644	0.000273	0.0002856	0.0003022	0.000323	0.0003468
537	0	-1.832e-05	-3.441e-05	-4.899e-05	-6.022e-05	-6.886e-05	-7.668e-05	-8.351e-05	-8.712e-05	-8.704e-05	-8.514e-05	-8.054e-05	-7.516e-05	-6.922e-05	-6.11e-05	-5.205e-05	-4.13e-05	-2.638e-05	-6.382e-06	1.684e-05	4.395e-05	7.6e-05	0.0001136	0.0001582	0.0002097	0.0002646	0.0003241	0.0003874	0.0004525	0.0005162	0.0005783	0.0006374	0.0006929	0.0007426	0.0007844	0.0008171	0.0008436	0.0008626	0.0008741	0.0008787	0.00088	0.0008796	0.0008787	0.0008777	0.0008786	0.0008819	0.0008895	0.0009011	0.0009178
538	5.082e-21	-1.708e-05	-2.828e-05	-3.458e-05	-3.726e-05	-3.815e-05	-3.84e-05	-3.809e-05	-3.561e-05	-3.138e-05	-2.478e-05	-1.571e-05	-8.367e-06	-4.976e-06	-4.354e-06	-4.912e-06	-3.89e-06	-4.606e-07	6.703e-06	1.571e-05	2.707e-05	4.015e-05	5.605e-05	7.598e-05	9.969e-05	0.0001259	0.0001533	0.0001798	0.0002054	0.0002266	0.0002451	0.0002614	0.0002767	0.0002897	0.0002996	0.0003067	0.0003118	0.000316	0.0003203	0.0003244	0.0003321	0.0003425	0.000355	0.0003684	0.0003835	0.0004001	0.0004181	0.0004379	0.0004592
539	-5.082e-21	-1.925e-05	-2.987e-05	-3.261e-05	-2.868e-05	-1.93e-05	-4.507e-06	1.552e-05	4.142e-05	7.427e-05	0.0001154	0.0001643	0.0002141	0.0002618	0.0003095	0.0003577	0.000407	0.0004572	0.0005095	0.0005618	0.0006133	0.0006628	0.0007115	0.0007621	0.0008126	0.0008597	0.0009031	0.000942	0.0009767	0.001003	0.001024	0.001039	0.001049	0.001052	0.001048	0.001036	0.001022	0.001004	0.0009845	0.0009629	0.0009437	0.0009269	0.0009124	0.0009009	0.0008942	0.0008925	0.0008949	0.0009008	0.0009106
540	3.388e-21	-4.959e-05	-8.799e-05	-0.0001167	-0.0001364	-0.0001476	-0.0001519	-0.0001496	-0.0001389	-0.0001234	-0.0001025	-7.583e-05	-4.908e-05	-2.743e-05	-9.272e-06	5.149e-06	1.856e-05	3.196e-05	4.687e-05	6.16e-05	7.894e-05	9.834e-05	0.0001208	0.0001472	0.0001772	0.0002085	0.0002414	0.0002745	0.0003073	0.0003368	0.000364	0.0003889	0.0004129	0.0004346	0.0004532	0.0004682	0.0004817	0.0004938	0.000505	0.0005158	0.0005293	0.0005452	0.0005634	0.0005823	0.0006029	0.0006252	0.0006501	0.0006775	0.0007075
541	0	-1.853e-05	-3.011e-05	-3.591e-05	-3.695e-05	-3.332e-05	-2.62e-05	-1.692e-05	-4.799e-06	9.824e-06	2.718e-05	4.768e-05	6.823e-05	8.26e-05	9.196e-05	9.696e-05	9.794e-05	9.567e-05	9.264e-05	8.832e-05	8.344e-05	7.794e-05	7.234e-05	6.752e-05	6.626e-05	6.698e-05	6.982e-05	7.42e-05	7.993e-05	8.373e-05	8.63e-05	8.721e-05	8.741e-05	8.598e-05	8.268e-05	7.556e-05	6.619e-05	5.416e-05	3.967e-05	2.274e-05	7.078e-06	-7.259e-06	-1.995e-05	-3.21e-05	-4.264e-05	-5.254e-05	-5.967e-05	-6.399e-05	-6.499e-05
542	-1.016e-20	-4.975e-05	-9.027e-05	-0.0001221	-0.0001455	-0.0001625	-0.0001731	-0.0001775	-0.0001745	-0.0001642	-0.0001482	-0.0001264	-0.0001046	-8.604e-05	-6.929e-05	-5.261e-05	-3.372e-05	-1.318e-05	1.049e-05	3.582e-05	6.383e-05	9.548e-05	0.0001316	0.0001733	0.0002191	0.0002665	0.000314	0.0003605	0.0004064	0.0004487	0.0004885	0.0005257	0.0005613	0.0005938	0.0006234	0.0006507	0.0006772	0.0007047	0.0007334	0.0007635	0.0007976	0.0008354	0.0008767	0.0009199	0.000966	0.001014	0.001064	0.001117	0.001171
543	-4.066e-20	-9.924e-05	-0.0001853	-0.0002582	-0.0003165	-0.0003609	-0.0003904	-0.0004052	-0.0004052	-0.0003909	-0.0003646	-0.000326	-0.0002827	-0.0002413	-0.0002026	-0.000167	-0.0001345	-0.0001059	-8.097e-05	-6.053e-05	-4.342e-05	-2.858e-05	-1.584e-05	-2.79e-06	1.034e-05	2.386e-05	3.816e-05	5.428e-05	7.263e-05	9.185e-05	0.0001122	0.0001338	0.0001573	0.0001822	0.0002058	0.0002288	0.0002516	0.000274	0.0002946	0.0003136	0.0003335	0.0003557	0.0003791	0.0004028	0.0004272	0.0004539	0.0004818	0.0005118	0.000544
544	-5.082e-21	-2.243e-05	-4.239e-05	-5.956e-05	-7.337e-05	-8.369e-05	-9.121e-05	-9.553e-05	-9.546e-05	-9.099e-05	-8.21e-05	-6.96e-05	-5.552e-05	-3.945e-05	-2.089e-05	1.123e-07	2.397e-05	5.103e-05	8.142e-05	0.0001145	0.0001497	0.0001859	0.0002249	0.0002676	0.0003124	0.0003569	0.0004007	0.0004435	0.0004853	0.000525	0.0005636	0.0006018	0.0006413	0.0006806	0.0007196	0.0007583	0.0007991	0.0008424	0.0008872	0.0009337	0.0009827	0.001033	0.001084	0.001133	0.001182	0.001231	0.001282	0.00134	0.001409
545	-2.033e-20	-5.438e-05	-9.778e-05	-0.0001316	-0.0001558	-0.0001702	-0.0001766	-0.0001745	-0.0001635	-0.0001461	-0.0001236	-9.572e-05	-6.809e-05	-4.558e-05	-2.633e-05	-9.437e-06	5.994e-06	2.098e-05	3.548e-05	4.961e-05	6.585e-05	8.36e-05	0.0001044	0.0001287	0.0001555	0.0001814	0.000205	0.0002265	0.0002452	0.0002596	0.0002703	0.0002769	0.0002813	0.0002819	0.0002785	0.0002711	0.0002626	0.0002549	0.0002466	0.0002393	0.0002349	0.0002329	0.0002331	0.0002347	0.0002383	0.0002436	0.0002517	0.0002631	0.0002773
546	-1.016e-20	-4.66e-05	-8.539e-05	-0.0001166	-0.0001405	-0.0001583	-0.0001702	-0.0001763	-0.0001762	-0.0001697	-0.0001573	-0.0001393	-0.000121	-0.0001061	-9.373e-05	-8.332e-05	-7.386e-05	-6.548e-05	-5.782e-05	-5.182e-05	-4.626e-05	-4.162e-05	-3.695e-05	-2.985e-05	-2.067e-05	-1.118e-05	-1.669e-06	8.038e-06	1.793e-05	2.715e-05	3.613e-05	4.345e-05	5.056e-05	5.626e-05	5.878e-05	5.884e-05	5.77e-05	5.574e-05	5.192e-05	4.685e-05	4.23e-05	3.845e-05	3.601e-05	3.367e-05	3.25e-05	3.242e-05	3.266e-05	3.339e-05	3.433e-05
547	-5.421e-20	-0.0001011	-0.0001764	-0.0002263	-0.0002538	-0.0002612	-0.0002494	-0.0002214	-0.0001817	-0.0001295	-6.341e-05	1.78e-05	0.0001025	0.0001757	0.0002354	0.0002835	0.0003218	0.0003531	0.0003816	0.0004101	0.0004395	0.0004703	0.0005025	0.0005353	0.0005701	0.000606	0.0006427	0.0006784	0.0007126	0.0007416	0.0007657	0.0007841	0.0007968	0.0008029	0.0008032	0.0007964	0.0007865	0.0007729	0.0007572	0.0007397	0.0007248	0.0007127	0.0007036	0.0006964	0.0006926	0.0006914	0.0006947	0.0007006	0.0007098
548	1.694e-21	-2.365e-05	-4.328e-05	-5.974e-05	-7.137e-05	-8.032e-05	-8.72e-05	-9.238e-05	-9.472e-05	-9.403e-05	-9.18e-05	-8.697e-05	-8.302e-05	-8.165e-05	-8.19e-05	-8.393e-05	-8.551e-05	-8.645e-05	-8.606e-05	-8.552e-05	-8.406e-05	-8.16e-05	-7.812e-05	-7.073e-05	-5.987e-05	-4.744e-05	-3.444e-05	-2.167e-05	-8.999e-06	2.338e-06	1.273e-05	2.152e-05	2.938e-05	3.566e-05	3.775e-05	3.65e-05	3.357e-05	2.963e-05	2.456e-05	1.803e-05	1.216e-05	7.33e-06	4.792e-06	3.855e-06	4.828e-06	8.208e-06	1.265e-05	1.793e-05	2.364e-05
549	0	-2.806e-05	-4.982e-05	-6.539e-05	-7.615e-05	-8.167e-05	-8.148e-05	-7.503e-05	-6.364e-05	-4.896e-05	-2.993e-05	-6.385e-06	1.831e-05	4.116e-05	6.237e-05	8.239e-05	0.0001017	0.0001202	0.0001375	0.0001541	0.0001723	0.0001911	0.0002109	0.000233	0.0002574	0.000283	0.0003105	0.0003394	0.0003696	0.0004006	0.0004318	0.0004624	0.0004941	0.0005267	0.0005583	0.000589	0.0006193	0.0006486	0.0006758	0.0007019	0.0007286	0.0007572	0.0007875	0.0008185	0.0008503	0.0008832	0.0009169	0.000953	0.0009923
550	3.388e-21	-5.623e-05	-0.0001024	-0.0001398	-0.0001684	-0.0001881	-0.0002006	-0.0002059	-0.0002024	-0.0001911	-0.0001729	-0.0001471	-0.0001191	-9.287e-05	-6.646e-05	-3.855e-05	-9.286e-06	2.205e-05	5.594e-05	9.154e-05	0.0001296	0.0001704	0.0002129	0.0002569	0.0003015	0.0003438	0.0003819	0.0004155	0.000444	0.000466	0.0004831	0.0004957	0.000505	0.000511	0.0005144	0.0005154	0.0005164	0.0005191	0.0005238	0.0005317	0.0005439	0.0005597	0.0005781	0.0005985	0.0006217	0.0006472	0.0006755	0.0007072	0.0007413
551	-6.776e-21	-6.432e-05	-0.0001152	-0.0001528	-0.0001794	-0.0001937	-0.0001964	-0.0001887	-0.0001713	-0.0001475	-0.0001169	-7.909e-05	-4.086e-05	-8.796e-06	1.777e-05	4.006e-05	5.814e-05	7.325e-05	8.777e-05	0.0001011	0.0001151	0.0001311	0.0001495	0.0001711	0.000196	0.0002209	0.0002463	0.0002718	0.0002975	0.0003194	0.0003393	0.0003583	0.0003758	0.0003903	0.0004005	0.0004058	0.0004099	0.0004118	0.0004114	0.0004086	0.0004076	0.0004084	0.000409	0.0004086	0.0004094	0.0004118	0.0004164	0.0004214	0.0004281
552	0	-3.579e-05	-6.463e-05	-8.765e-05	-0.0001034	-0.0001132	-0.000117	-0.0001151	-0.0001064	-9.069e-05	-7.043e-05	-4.516e-05	-1.915e-05	5.011e-06	2.902e-05	5.299e-05	7.783e-05	0.0001032	0.0001307	0.000159	0.0001888	0.000221	0.0002567	0.0002992	0.0003469	0.0003974	0.0004502	0.0005057	0.0005644	0.0006231	0.0006828	0.0007437	0.0008065	0.0008696	0.0009294	0.0009872	0.001045	0.001104	0.001164	0.001224	0.001287	0.001352	0.001419	0.001485	0.001552	0.00162	0.001688	0.001753	0.001815
553	-3.388e-21	-4.656e-05	-8.59e-05	-0.0001178	-0.0001415	-0.0001576	-0.0001668	-0.0001685	-0.0001616	-0.0001471	-0.0001263	-0.0001001	-7.447e-05	-5.252e-05	-3.396e-05	-1.872e-05	-5.858e-06	5.126e-06	1.335e-05	1.788e-05	2.045e-05	2.142e-05	2.251e-05	2.715e-05	3.535e-05	4.654e-05	6.053e-05	7.647e-05	9.406e-05	0.0001126	0.0001329	0.0001538	0.000176	0.0001977	0.0002169	0.0002336	0.0002482	0.0002612	0.000273	0.0002839	0.0002952	0.0003066	0.0003186	0.0003305	0.0003431	0.0003566	0.0003708	0.0003853	0.0004004
554	-1.694e-21	-1.085e-05	-1.963e-05	-2.705e-05	-3.197e-05	-3.518e-05	-3.698e-05	-3.776e-05	-3.615e-05	-3.126e-05	-2.415e-05	-1.462e-05	-4.083e-06	6.779e-06	1.916e-05	3.298e-05	4.889e-05	6.745e-05	9.039e-05	0.0001156	0.0001429	0.0001714	0.0002015	0.0002347	0.0002707	0.0003076	0.0003456	0.0003839	0.0004216	0.0004554	0.0004871	0.0005167	0.0005467	0.000576	0.0006031	0.0006275	0.0006507	0.0006719	0.0006912	0.0007095	0.0007301	0.0007521	0.0007753	0.0007973	0.0008196	0.0008428	0.0008678	0.0008951	0.0009257
555	-3.388e-21	-4.951e-05	-9.028e-05	-0.0001226	-0.0001471	-0.0001643	-0.0001746	-0.0001782	-0.0001748	-0.0001629	-0.0001424	-0.0001124	-7.837e-05	-4.435e-05	-9.069e-06	2.836e-05	6.881e-05	0.0001131	0.0001628	0.0002177	0.0002756	0.0003346	0.0003943	0.0004559	0.0005195	0.0005817	0.0006421	0.0007002	0.0007547	0.0008021	0.0008429	0.0008785	0.0009117	0.0009421	0.0009691	0.0009919	0.001014	0.001034	0.001052	0.001069	0.001089	0.00111	0.001132	0.001152	0.001172	0.001191	0.00121	0.001229	0.001249
556	6.776e-21	-2.652e-05	-4.175e-05	-4.664e-05	-4.124e-05	-2.694e-05	-5.964e-06	2.098e-05	5.616e-05	0.0001006	0.0001555	0.0002214	0.0002906	0.0003576	0.000423	0.0004862	0.0005476	0.000608	0.0006695	0.0007307	0.0007917	0.0008514	0.0009108	0.0009739	0.00104	0.001108	0.001177	0.001249	0.001323	0.001395	0.001466	0.001535	0.001604	0.001668	0.001724	0.001772	0.001815	0.00185	0.001879	0.0019	0.001918	0.001931	0.001941	0.001947	0.001953	0.001962	0.001973	0.00199	0.002013
557	2.033e-20	-9.488e-05	-0.0001711	-0.0002311	-0.0002739	-0.0003003	-0.0003106	-0.0003063	-0.000288	-0.0002561	-0.0002151	-0.0001639	-0.0001124	-6.975e-05	-3.324e-05	-1.299e-06	2.715e-05	5.242e-05	7.82e-05	0.0001044	0.0001323	0.0001646	0.000202	0.000247	0.0003001	0.0003575	0.0004181	0.0004815	0.000548	0.0006131	0.0006773	0.0007389	0.0007982	0.0008537	0.0009019	0.0009415	0.0009762	0.001006	0.001029	0.001045	0.001058	0.001069	0.001078	0.001085	0.00109	0.001095	0.001102	0.001108	0.001114
558	-1.016e-20	-4.121e-05	-7.415e-05	-9.928e-05	-0.0001164	-0.0001254	-0.0001274	-0.0001234	-0.0001125	-9.806e-05	-7.974e-05	-5.758e-05	-3.617e-05	-1.954e-05	-7.241e-06	-2.111e-07	3.468e-06	4.701e-06	5.544e-06	5.297e-06	6.934e-06	9.603e-06	1.481e-05	2.41e-05	3.752e-05	5.385e-05	7.417e-05	9.742e-05	0.0001235	0.0001498	0.0001772	0.0002056	0.0002369	0.0002699	0.0003038	0.000339	0.0003771	0.0004181	0.0004627	0.0005114	0.0005669	0.0006286	0.000695	0.0007638	0.0008343	0.0009051	0.0009747	0.001042	0.001104
559	0	5.274e-06	1.088e-05	1.618e-05	2.152e-05	2.658e-05	3.121e-05	3.484e-05	3.841e-05	4.238e-05	4.625e-05	5.105e-05	5.556e-05	6.086e-05	6.846e-05	7.905e-05	9.356e-05	0.000113	0.0001394	0.0001709	0.0002075	0.0002488	0.0002945	0.000346	0.0004025	0.0004616	0.0005223	0.0005838	0.0006444	0.0007011	0.0007552	0.0008063	0.0008561	0.0009039	0.0009483	0.0009889	0.001027	0.001064	0.001098	0.00113	0.001164	0.001199	0.001234	0.001266	0.001297	0.001327	0.001356	0.001383	0.00141
560	3.388e-21	-5.332e-05	-9.7e-05	-0.0001318	-0.0001562	-0.0001712	-0.0001773	-0.0001749	-0.0001626	-0.0001397	-0.0001096	-7.222e-05	-3.247e-05	5.13e-06	4.242e-05	8.008e-05	0.0001185	0.000158	0.0002006	0.0002445	0.0002902	0.0003396	0.0003939	0.0004545	0.0005218	0.0005931	0.0006678	0.0007467	0.0008298	0.0009142	0.001	0.001089	0.001181	0.001276	0.001376	0.001485	0.00161	0.001756	0.001931	0.00214	0.002392	0.002693	0.00305	0.003463	0.003931	0.004448	0.005002	NaN	NaN
561	-2.033e-20	-8.574e-05	-0.0001562	-0.0002122	-0.0002546	-0.0002846	-0.0003021	-0.0003076	-0.0003012	-0.0002832	-0.0002542	-0.0002145	-0.0001734	-0.0001375	-0.0001058	-7.714e-05	-5.118e-05	-2.874e-05	-8.43e-06	9.945e-06	2.69e-05	4.22e-05	5.668e-05	7.172e-05	8.677e-05	0.0001001	0.000111	0.0001206	0.0001298	0.0001358	0.0001387	0.0001391	0.0001391	0.0001374	0.0001329	0.000126	0.0001186	0.0001115	0.0001037	9.525e-05	8.923e-05	8.567e-05	8.385e-05	8.263e-05	8.379e-05	8.815e-05	9.512e-05	0.0001036	0.0001129
562	1.694e-21	-1.296e-05	-2.375e-05	-3.391e-05	-4.172e-05	-4.779e-05	-5.258e-05	-5.614e-05	-5.702e-05	-5.348e-05	-4.673e-05	-3.423e-05	-1.803e-05	1.875e-07	2.228e-05	4.813e-05	7.822e-05	0.000113	0.0001534	0.0001978	0.0002443	0.0002929	0.0003422	0.0003952	0.0004525	0.0005103	0.0005678	0.0006249	0.0006815	0.0007347	0.0007852	0.0008337	0.0008803	0.000925	0.000964	0.0009977	0.001029	0.001058	0.001084	0.001106	0.001128	0.00115	0.001172	0.001193	0.001215	0.001238	0.001263	0.001289	0.001319
563	0	-3.054e-05	-5.424e-05	-7.344e-05	-8.782e-05	-9.795e-05	-0.0001048	-0.0001082	-0.0001071	-0.0001016	-9.27e-05	-7.946e-05	-6.647e-05	-5.673e-05	-4.733e-05	-3.799e-05	-2.813e-05	-1.714e-05	-4.377e-06	8.859e-06	2.288e-05	3.793e-05	5.426e-05	7.322e-05	9.495e-05	0.0001165	0.0001373	0.0001572	0.0001758	0.0001907	0.0002027	0.000212	0.0002195	0.0002244	0.0002254	0.0002223	0.0002171	0.0002103	0.0002021	0.0001928	0.0001858	0.0001812	0.0001786	0.0001777	0.0001794	0.0001845	0.0001933	0.0002056	0.0002215
564	-8.47e-22	-7.746e-06	-1.414e-05	-1.987e-05	-2.367e-05	-2.638e-05	-2.851e-05	-2.942e-05	-2.701e-05	-2.047e-05	-1.166e-05	-7.096e-08	1.322e-05	2.785e-05	4.526e-05	6.562e-05	9e-05	0.0001186	0.0001517	0.0001867	0.0002235	0.0002619	0.0003024	0.0003467	0.0003951	0.000445	0.0004963	0.0005478	0.0005995	0.0006487	0.0006976	0.0007463	0.0007969	0.0008485	0.000899	0.0009476	0.0009962	0.001044	0.001093	0.001142	0.001194	0.001248	0.001304	0.00136	0.001417	0.001475	0.001537	0.001602	0.001672
565	4.235e-22	3.456e-06	7.598e-06	1.238e-05	1.823e-05	2.498e-05	3.251e-05	4.094e-05	5.188e-05	6.585e-05	8.272e-05	0.0001035	0.0001268	0.0001538	0.0001853	0.0002216	0.000264	0.0003129	0.0003689	0.0004292	0.0004935	0.000561	0.0006313	0.0007055	0.0007815	0.0008567	0.0009301	0.0009996	0.001064	0.001121	0.001172	0.001218	0.001258	0.001293	0.00132	0.00134	0.001356	0.001368	0.001377	0.001385	0.001393	0.001399	0.001405	0.001409	0.001412	0.001418	0.001424	0.001431	0.00144
566	0	1.436e-06	3.196e-06	5.022e-06	6.912e-06	7.38e-06	6.29e-06	3.988e-06	2.63e-06	3.367e-06	6.263e-06	1.197e-05	1.911e-05	2.944e-05	4.431e-05	6.469e-05	9.233e-05	0.0001273	0.0001706	0.0002203	0.0002764	0.0003381	0.0004062	0.0004824	0.0005647	0.0006506	0.000739	0.0008286	0.0009185	0.001006	0.001091	0.001175	0.001257	0.001337	0.001413	0.001485	0.001555	0.001624	0.001693	0.001764	0.001843	0.001933	0.002037	0.002158	0.002304	0.002479	0.002689	0.002942	0.003242
567	-1.059e-22	1.273e-06	2.52e-06	3.584e-06	4.833e-06	6.23e-06	5.509e-06	3.454e-06	2.517e-06	2.378e-06	2.77e-06	3.414e-06	3.044e-06	2.964e-06	4.206e-06	6.431e-06	1.001e-05	1.603e-05	2.4e-05	3.24e-05	4.134e-05	4.997e-05	5.918e-05	7.077e-05	8.312e-05	9.411e-05	0.0001043	0.0001138	0.000122	0.0001271	0.0001297	0.0001301	0.0001298	0.0001277	0.0001222	0.0001151	0.0001081	0.0001007	9.263e-05	8.462e-05	7.992e-05	7.887e-05	8.119e-05	8.651e-05	9.618e-05	0.0001107	0.0001285	0.0001499	0.0001755
568	8.47e-22	-9.675e-06	-1.713e-05	-2.393e-05	-2.893e-05	-3.251e-05	-3.502e-05	-3.67e-05	-3.715e-05	-3.624e-05	-3.462e-05	-3.048e-05	-2.617e-05	-2.204e-05	-1.595e-05	-9.056e-06	-1.294e-06	7.367e-06	1.783e-05	2.963e-05	4.298e-05	5.755e-05	7.203e-05	8.828e-05	0.0001059	0.0001216	0.0001364	0.0001506	0.0001645	0.0001759	0.0001855	0.0001932	0.0002004	0.0002073	0.0002121	0.000215	0.000219	0.0002233	0.000227	0.0002293	0.0002333	0.000239	0.0002462	0.0002538	0.000262	0.0002719	0.0002825	0.0002929	0.0003045
569	0	-2.803e-06	-6.427e-08	1.016e-05	2.819e-05	5.063e-05	7.77e-05	0.000109	0.0001452	0.0001883	0.0002369	0.0002878	0.0003384	0.000385	0.0004291	0.0004705	0.0005108	0.0005494	0.0005885	0.0006272	0.0006649	0.0007027	0.000742	0.0007835	0.0008282	0.0008718	0.0009143	0.0009559	0.0009975	0.001035	0.001069	0.001098	0.001124	0.001147	0.001164	0.001175	0.001185	0.001192	0.001195	0.001194	0.001192	0.001189	0.001187	0.001184	0.00118	0.001177	0.001174	0.001171	0.00117
570	5.082e-21	-1.098e-05	-1.735e-05	-1.66e-05	-7.038e-06	6.378e-06	2.337e-05	4.343e-05	6.713e-05	9.697e-05	0.0001327	0.000172	0.0002127	0.0002516	0.0002892	0.0003246	0.0003603	0.0003956	0.0004332	0.0004731	0.0005155	0.0005592	0.0006041	0.0006512	0.0007011	0.0007501	0.0007977	0.000844	0.0008894	0.0009295	0.0009635	0.0009913	0.001015	0.001034	0.001049	0.001056	0.00106	0.00106	0.001055	0.001044	0.001031	0.001017	0.001001	0.0009829	0.0009613	0.0009377	0.000915	0.0008933	0.0008742
571	-1.112e-21	1.946e-06	7.39e-06	1.65e-05	3.109e-05	5.005e-05	7.343e-05	0.000102	0.0001369	0.0001794	0.0002277	0.0002821	0.0003406	0.0004008	0.000464	0.0005296	0.0005981	0.0006704	0.000746	0.0008235	0.0009027	0.0009841	0.001068	0.001155	0.001249	0.001346	0.001449	0.00156	0.001683	0.001821	0.00198	0.002166	0.002386	0.002645	0.002946	0.003293	0.003687	0.004126	0.004603	0.005106	NaN	NaN	NaN	NaN	NaN	NaN	NaN	NaN	NaN
572	-8.47e-22	-8.508e-06	-1.35e-05	-1.696e-05	-2.007e-05	-2.484e-05	-3.235e-05	-4.22e-05	-5.163e-05	-5.952e-05	-6.572e-05	-6.929e-05	-7.363e-05	-7.943e-05	-8.496e-05	-8.866e-05	-8.886e-05	-8.408e-05	-7.403e-05	-6.183e-05	-4.76e-05	-3.253e-05	-1.683e-05	5.972e-07	1.913e-05	3.757e-05	5.521e-05	7.154e-05	8.404e-05	9.035e-05	9.281e-05	9.107e-05	8.765e-05	8.231e-05	7.45e-05	6.503e-05	5.518e-05	4.548e-05	3.564e-05	2.731e-05	2.32e-05	2.128e-05	2.204e-05	2.338e-05	2.596e-05	3.015e-05	3.5e-05	4.047e-05	4.653e-05
573	-1.271e-21	3.136e-06	6.435e-06	8.919e-06	1.105e-05	1.276e-05	1.179e-05	8.788e-06	6.447e-06	5.507e-06	5.773e-06	8.821e-06	1.388e-05	2.101e-05	3.194e-05	4.649e-05	6.438e-05	8.639e-05	0.0001121	0.0001394	0.0001678	0.0001971	0.0002267	0.0002586	0.0002932	0.0003267	0.000359	0.0003905	0.0004212	0.0004498	0.0004768	0.0005023	0.0005266	0.0005484	0.0005651	0.0005766	0.0005862	0.0005938	0.0005989	0.0006006	0.0006012	0.0006014	0.0006013	0.0006007	0.0006008	0.0006032	0.0006072	0.0006116	0.0006176
574	6.776e-21	-6.835e-05	-0.0001214	-0.0001615	-0.0001884	-0.0002015	-0.0002003	-0.0001853	-0.000157	-0.0001191	-7.003e-05	-8.248e-06	5.819e-05	0.0001218	0.0001844	0.0002432	0.0003	0.0003538	0.0004057	0.0004553	0.000504	0.0005498	0.0005928	0.0006344	0.0006748	0.0007111	0.0007458	0.0007774	0.0008067	0.0008321	0.0008539	0.0008731	0.0008915	0.0009076	0.0009195	0.0009265	0.0009305	0.0009307	0.0009277	0.0009219	0.0009143	0.000906	0.0008963	0.0008854	0.000875	0.0008661	0.0008601	0.0008572	0.0008581
575	-6.776e-21	-4.447e-05	-7.955e-05	-0.0001078	-0.0001287	-0.0001443	-0.0001543	-0.0001584	-0.0001562	-0.0001463	-0.0001297	-0.000105	-7.943e-05	-5.768e-05	-3.69e-05	-1.674e-05	5.497e-06	2.926e-05	5.508e-05	8.271e-05	0.0001111	0.0001395	0.0001681	0.0002004	0.0002368	0.0002744	0.0003132	0.0003507	0.0003861	0.0004177	0.0004456	0.0004707	0.0004946	0.0005168	0.0005348	0.000549	0.0005607	0.0005689	0.0005746	0.0005793	0.0005847	0.0005905	0.0005957	0.0005999	0.0006032	0.0006071	0.0006111	0.0006162	0.0006238
576	0	-5.176e-06	-8.044e-06	-9.996e-06	-1.092e-05	-1.246e-05	-1.432e-05	-1.628e-05	-1.745e-05	-1.573e-05	-1.18e-05	-5.794e-06	3.351e-07	6.547e-06	1.492e-05	2.648e-05	4.25e-05	6.244e-05	8.7e-05	0.0001154	0.000146	0.0001776	0.000212	0.0002507	0.0002923	0.0003341	0.0003756	0.0004157	0.0004543	0.000489	0.0005205	0.0005496	0.0005793	0.0006074	0.0006326	0.000655	0.0006767	0.0006971	0.0007167	0.0007354	0.0007559	0.0007771	0.0007983	0.0008167	0.0008336	0.00085	0.0008667	0.000884	0.0009029
577	2.711e-20	-0.0001314	-0.0002387	-0.0003208	-0.0003754	-0.0004074	-0.0004169	-0.0004088	-0.0003821	-0.0003394	-0.0002848	-0.000219	-0.0001528	-9.881e-05	-5.594e-05	-2.51e-05	-1.192e-06	1.731e-05	3.739e-05	5.725e-05	8.188e-05	0.0001132	0.000152	0.0001956	0.000245	0.0002962	0.0003475	0.0003979	0.0004454	0.0004866	0.0005214	0.0005476	0.0005657	0.0005753	0.0005787	0.0005761	0.0005689	0.0005612	0.0005525	0.0005427	0.0005345	0.000529	0.0005281	0.0005332	0.000543	0.0005567	0.0005735	0.0005965	0.0006223
578	0	-7.939e-05	-0.0001445	-0.0001964	-0.0002367	-0.0002664	-0.0002854	-0.0002943	-0.0002918	-0.0002789	-0.0002559	-0.0002232	-0.0001887	-0.0001599	-0.0001355	-0.0001128	-8.98e-05	-6.764e-05	-4.523e-05	-2.415e-05	-2.717e-06	1.893e-05	4.193e-05	6.773e-05	9.677e-05	0.0001281	0.0001593	0.000189	0.0002181	0.0002445	0.0002695	0.0002921	0.0003138	0.0003334	0.0003495	0.0003623	0.0003736	0.0003846	0.0003961	0.0004086	0.0004252	0.0004451	0.0004687	0.0004949	0.0005244	0.0005581	0.0005958	0.0006366	0.00068
579	1.694e-21	-1.452e-05	-2.564e-05	-3.409e-05	-3.935e-05	-4.288e-05	-4.527e-05	-4.652e-05	-4.549e-05	-4.156e-05	-3.581e-05	-2.743e-05	-1.878e-05	-1.097e-05	-2.467e-06	7.164e-06	1.897e-05	3.295e-05	4.983e-05	6.852e-05	8.929e-05	0.0001113	0.000134	0.0001584	0.0001841	0.0002084	0.000231	0.0002516	0.0002702	0.0002847	0.0002968	0.0003064	0.0003165	0.0003268	0.0003363	0.0003442	0.000353	0.0003624	0.000372	0.0003816	0.0003941	0.0004078	0.0004226	0.0004361	0.0004492	0.000463	0.0004791	0.0004973	0.0005185
580	3.388e-21	-2.081e-05	-3.918e-05	-5.513e-05	-6.779e-05	-7.749e-05	-8.442e-05	-8.885e-05	-9.044e-05	-8.935e-05	-8.568e-05	-7.96e-05	-7.266e-05	-6.575e-05	-5.841e-05	-5.139e-05	-4.366e-05	-3.583e-05	-2.588e-05	-1.396e-05	-2.86e-07	1.412e-05	2.937e-05	4.645e-05	6.528e-05	8.441e-05	0.000103	0.0001197	0.0001354	0.0001457	0.0001507	0.0001512	0.000149	0.0001437	0.0001333	0.0001175	9.838e-05	7.764e-05	5.591e-05	3.291e-05	1.233e-05	-5.514e-06	-2.12e-05	-3.58e-05	-4.885e-05	-5.863e-05	-6.445e-05	-6.652e-05	-6.562e-05
581	0	-7.57e-05	-0.0001377	-0.0001884	-0.000228	-0.0002574	-0.0002783	-0.0002912	-0.0002943	-0.000288	-0.0002733	-0.0002485	-0.0002223	-0.0002008	-0.0001822	-0.0001655	-0.0001494	-0.0001315	-0.0001113	-9.092e-05	-7.028e-05	-4.963e-05	-3.025e-05	-1.079e-05	8.681e-06	2.714e-05	4.464e-05	6.088e-05	7.265e-05	7.876e-05	8.166e-05	8.154e-05	8.004e-05	7.781e-05	7.439e-05	6.968e-05	6.424e-05	5.701e-05	4.737e-05	3.776e-05	2.998e-05	2.206e-05	1.427e-05	5.548e-06	-4.211e-06	-1.504e-05	-2.644e-05	-3.749e-05	-4.633e-05
582	6.776e-21	-8.332e-05	-0.0001503	-0.0002038	-0.0002429	-0.0002688	-0.0002822	-0.0002838	-0.000272	-0.000247	-0.0002104	-0.0001602	-0.0001066	-5.711e-05	-8.796e-06	3.862e-05	8.692e-05	0.0001368	0.0001897	0.0002434	0.000298	0.0003535	0.0004088	0.0004658	0.0005242	0.0005812	0.0006365	0.0006887	0.0007377	0.0007804	0.0008181	0.0008517	0.0008821	0.0009104	0.0009357	0.0009583	0.0009791	0.0009979	0.001014	0.001028	0.001043	0.001058	0.001073	0.001088	0.0011	0.001111	0.001121	0.001131	0.001142
583	3.388e-21	-3.815e-05	-7.054e-05	-9.742e-05	-0.0001177	-0.0001332	-0.0001439	-0.0001502	-0.0001515	-0.0001479	-0.0001401	-0.0001279	-0.0001147	-0.0001031	-9.259e-05	-8.39e-05	-7.439e-05	-6.414e-05	-5.215e-05	-3.889e-05	-2.391e-05	-8.594e-06	6.936e-06	2.358e-05	4.105e-05	5.792e-05	7.474e-05	8.946e-05	0.0001022	0.0001107	0.0001146	0.0001145	0.0001129	0.0001097	0.0001033	9.449e-05	8.571e-05	7.601e-05	6.573e-05	5.469e-05	4.527e-05	3.875e-05	3.431e-05	3.005e-05	2.696e-05	2.608e-05	2.643e-05	2.713e-05	2.967e-05
584	-2.033e-20	-7.571e-05	-0.0001351	-0.0001806	-0.0002103	-0.0002255	-0.0002277	-0.0002174	-0.0001934	-0.0001572	-0.0001121	-5.668e-05	9.03e-07	5.191e-05	9.91e-05	0.0001423	0.0001838	0.0002251	0.0002679	0.0003118	0.0003595	0.0004134	0.0004741	0.0005444	0.000625	0.0007142	0.0008134	0.0009224	0.001043	0.001175	0.001323	0.00149	0.001683	0.001905	0.002159	0.002451	0.002787	0.003173	0.003615	0.004115	0.004676	0.005296	0.005966	0.006674	NaN	NaN	NaN	NaN	NaN
585	6.776e-21	-0.0001216	-0.0002198	-0.000296	-0.0003501	-0.0003831	-0.0003975	-0.0003951	-0.0003752	-0.000339	-0.000289	-0.0002264	-0.0001636	-0.0001119	-6.831e-05	-3.224e-05	-1.811e-06	2.509e-05	5.203e-05	7.864e-05	0.0001056	0.0001342	0.0001659	0.0002028	0.0002437	0.0002854	0.0003283	0.0003715	0.0004144	0.0004528	0.0004879	0.0005205	0.0005509	0.0005789	0.0006027	0.0006238	0.0006438	0.0006619	0.0006776	0.0006916	0.0007072	0.000724	0.000742	0.0007608	0.0007811	0.0008023	0.0008238	0.0008465	0.0008719
586	1.355e-20	-6.272e-05	-0.0001112	-0.000146	-0.0001675	-0.0001786	-0.0001805	-0.0001747	-0.0001613	-0.0001405	-0.0001139	-8.149e-05	-5.135e-05	-3.004e-05	-1.696e-05	-1.11e-05	-8.834e-06	-8.574e-06	-7.41e-06	-5.29e-06	-9.108e-07	6.7e-06	1.839e-05	3.495e-05	5.543e-05	7.874e-05	0.0001045	0.0001307	0.0001563	0.0001782	0.0001966	0.000211	0.0002217	0.0002275	0.0002279	0.0002238	0.0002168	0.0002077	0.0001966	0.0001841	0.0001731	0.0001635	0.0001558	0.0001495	0.0001459	0.0001452	0.0001472	0.0001515	0.0001575
587	6.776e-21	-8.448e-05	-0.0001506	-0.0002007	-0.0002335	-0.0002496	-0.0002496	-0.000234	-0.0002033	-0.0001612	-0.0001066	-3.811e-05	3.424e-05	0.0001025	0.0001685	0.0002287	0.0002854	0.0003391	0.000391	0.0004411	0.0004916	0.0005409	0.00059	0.0006418	0.0006937	0.0007441	0.0007943	0.0008443	0.0008947	0.0009423	0.0009876	0.001031	0.001074	0.001113	0.001145	0.001172	0.001193	0.001211	0.001224	0.001232	0.001239	0.001245	0.001249	0.001252	0.001256	0.001264	0.001276	0.001291	0.001309
588	2.033e-20	-7.512e-05	-0.0001366	-0.0001856	-0.0002218	-0.0002464	-0.0002603	-0.0002635	-0.0002541	-0.000232	-0.0001984	-0.0001532	-0.0001067	-6.494e-05	-2.571e-05	1.105e-05	4.685e-05	8.236e-05	0.0001182	0.000152	0.0001841	0.0002146	0.0002443	0.0002777	0.0003151	0.0003533	0.0003932	0.0004342	0.0004753	0.0005142	0.0005523	0.0005905	0.0006294	0.0006682	0.0007042	0.000737	0.0007693	0.0007994	0.000827	0.0008531	0.0008806	0.0009087	0.0009355	0.0009611	0.0009857	0.00101	0.001033	0.001055	0.001076
589	0	-6.043e-05	-0.0001087	-0.0001447	-0.0001686	-0.0001839	-0.0001901	-0.0001893	-0.0001816	-0.0001668	-0.000147	-0.0001234	-0.0001016	-8.662e-05	-7.795e-05	-7.441e-05	-7.312e-05	-7.398e-05	-7.431e-05	-7.404e-05	-7.185e-05	-6.616e-05	-5.556e-05	-4.085e-05	-2.361e-05	-5.029e-06	1.442e-05	3.426e-05	5.439e-05	7.29e-05	8.904e-05	0.0001022	0.0001127	0.0001189	0.0001204	0.0001174	0.0001114	0.000103	9.149e-05	7.729e-05	6.255e-05	4.806e-05	3.387e-05	1.916e-05	6.068e-06	-4.179e-06	-1.107e-05	-1.469e-05	-1.49e-05
590	1.355e-20	0.0001973	0.0003998	0.0006114	0.0008363	0.001077	NaN	NaN	NaN	NaN	NaN	NaN	NaN	NaN	NaN	NaN	NaN	NaN	NaN	NaN	NaN	NaN	NaN	NaN	NaN	NaN	NaN	NaN	NaN	NaN	NaN	NaN	NaN	NaN	NaN	NaN	NaN	NaN	NaN	NaN	NaN	NaN	NaN	NaN	NaN	NaN	NaN	NaN	NaN
591	-1.694e-21	-1.975e-05	-3.397e-05	-4.279e-05	-4.326e-05	-3.664e-05	-2.519e-05	-1.025e-05	9.935e-06	3.633e-05	6.82e-05	0.0001058	0.0001452	0.0001834	0.0002201	0.0002527	0.0002807	0.0003063	0.0003319	0.0003558	0.0003776	0.000397	0.0004147	0.000434	0.0004546	0.0004761	0.0004985	0.0005239	0.0005513	0.0005775	0.0006047	0.0006328	0.0006623	0.0006917	0.0007172	0.0007398	0.0007602	0.0007804	0.0007975	0.0008124	0.0008278	0.0008426	0.0008582	0.0008737	0.0008906	0.0009115	0.0009348	0.0009609	0.0009881
592	-1.355e-20	-0.000151	-0.0002645	-0.0003397	-0.0003807	-0.0003982	-0.0003925	-0.0003711	-0.0003383	-0.0002898	-0.0002246	-0.0001427	-6.164e-05	-2.775e-06	3.284e-05	4.908e-05	5.332e-05	4.915e-05	4.526e-05	4.301e-05	4.32e-05	4.727e-05	5.685e-05	7.143e-05	9.296e-05	0.0001184	0.0001451	0.0001724	0.0001977	0.0002187	0.0002375	0.0002532	0.0002643	0.0002687	0.0002664	0.0002571	0.0002449	0.000232	0.0002172	0.0002021	0.0001893	0.0001777	0.0001681	0.0001611	0.0001584	0.0001605	0.000167	0.0001771	0.0001897
[truncated: 71 more columns]
