# Supplementary material for: Fractional killing arises from cell-to-cell variability in overcoming a caspase activity threshold
Source: Mol Syst Biol. 2015 May 7;11(5):803. doi: 10.15252/msb.20145584 (PMC4461398; doi:10.15252/msb.20145584)
Supplement: Supplementary file 3 [file msb0011-0803-sd3.zip › All_data/123_Apomab+anti-Fc (25 nM) + Bortezomib (100 nM)_4/FRET_ratios.tsv]

Cell #	T=5min	T=10min	T=15min	T=20min	T=25min	T=30min	T=35min	T=40min	T=45min	T=50min	T=55min	T=60min	T=65min	T=70min	T=75min	T=80min	T=85min	T=90min	T=95min	T=100min	T=105min	T=110min	T=115min	T=120min	T=125min	T=130min	T=135min	T=140min	T=145min	T=150min	T=155min	T=160min	T=165min	T=170min	T=175min	T=180min	T=185min	T=190min	T=195min	T=200min	T=205min	T=210min	T=215min	T=220min	T=225min	T=230min	T=235min	T=240min	T=245min
1	0.00044182	1e-05	1e-05	1e-05	1e-05	1e-05	1e-05	0.0025426	0.0065854	0.010603	0.013543	0.016921	0.02045	0.023463	0.02622	0.028218	0.029592	0.030342	0.029861	0.028936	0.027421	0.026435	0.025304	0.023971	0.022951	0.022361	0.022723	0.022822	0.023193	0.024219	0.025583	0.027588	0.029242	0.031335	0.033441	0.035307	0.036938	0.038254	0.039956	0.041895	0.043354	0.044561	0.045609	0.046994	0.048211	0.049668	0.05146	0.053404	0.055767
2	0.020969	0.018314	0.015582	0.012845	0.010358	0.0082411	0.0065972	0.0051552	0.0039078	0.0029645	0.0021435	0.0013647	0.00081354	0.00049263	0.00033207	1e-05	1e-05	1e-05	1e-05	1e-05	1e-05	8.3738e-05	0.00084475	0.0018354	0.0030981	0.0045507	0.0064961	0.0083044	0.010248	0.012225	0.013975	0.015957	0.017567	0.01935	0.021037	0.022461	0.023927	0.024746	0.025167	0.025402	0.025492	0.025523	0.02604	0.026408	0.02637	0.02652	0.026768	0.026913	0.028126
3	0.032067	0.029317	0.026714	0.024098	0.021615	0.019607	0.017954	0.016541	0.015286	0.01407	0.0131	0.012376	0.011782	0.011251	0.010876	0.010445	0.0099481	0.0092752	0.0086262	0.008297	0.0079906	0.0078554	0.007902	0.0080189	0.0082316	0.0085008	0.0088381	0.0090308	0.0093131	0.0096675	0.010007	0.010196	0.009944	0.0095057	0.0090296	0.0084984	0.0080564	0.0072366	0.0061214	0.0048617	0.0035488	0.0020388	0.0012511	0.00038693	1e-05	1e-05	1e-05	1e-05	1e-05
4	1e-05	1e-05	0.00275	0.0056829	0.0081539	0.010008	0.011678	0.012884	0.013336	0.013426	0.013356	0.012794	0.011705	0.010261	0.0085192	0.0066522	0.0053336	0.0036605	0.0021228	0.0011188	0.00017404	1e-05	1e-05	1e-05	1e-05	0.00017435	0.0013012	0.0021852	0.0034322	0.0049545	0.0066171	0.0085047	0.010183	0.011791	0.012991	0.013883	0.014579	0.015304	0.015862	0.016528	0.016792	0.016817	0.016637	0.016687	0.016736	0.017193	0.017676	0.018372	0.019518
5	0.061745	0.053084	0.044621	0.036458	0.028561	0.022095	0.016478	0.011791	0.0080694	0.0050266	0.0028119	0.0011589	0.00018932	1e-05	1e-05	1e-05	1e-05	1e-05	1e-05	0.00067381	0.0014619	0.0026269	0.0044684	0.0066036	0.0093752	0.012768	0.016679	0.020862	0.025321	0.030687	0.036343	0.041305	0.046319	0.051543	0.057148	0.062952	0.069005	0.07398	0.077541	0.080244	0.08289	0.085503	0.091168	0.095937	0.1004	0.10476	0.10913	0.11325	0.12014
6	0.018373	0.016743	0.015623	0.014835	0.014088	0.013964	0.014054	0.014117	0.014394	0.014675	0.015002	0.015445	0.015886	0.015632	0.014916	0.013954	0.012735	0.011105	0.0094903	0.0080197	0.0064139	0.0049477	0.0035335	0.0021897	0.0013815	0.0010225	0.0008241	0.00039516	0.00025073	0.00030979	0.0003882	0.0009392	0.0014304	0.0018464	0.002163	0.0021756	0.0018808	0.0016804	0.0014734	0.0014652	0.0013223	0.0010522	0.00028755	1e-05	1e-05	1e-05	1e-05	1e-05	1e-05
7	1e-05	1e-05	1e-05	1e-05	1e-05	1e-05	0.0037512	0.0070383	0.0091607	0.010629	0.011299	0.010956	0.0099478	0.0087054	0.0072033	0.0056074	0.0046366	0.0033156	0.0022626	0.0017025	0.0010908	0.0006019	0.00035091	0.00052987	0.0010996	0.0018432	0.0028277	0.0035248	0.0046004	0.0057441	0.007037	0.0083225	0.0094266	0.010503	0.011077	0.011682	0.01217	0.012578	0.012816	0.01312	0.01289	0.012254	0.011806	0.011656	0.011347	0.01149	0.011559	0.011672	0.012287
8	1e-05	1e-05	1e-05	1e-05	1e-05	0.0036278	0.0097657	0.0158	0.021576	0.026851	0.032246	0.037481	0.041873	0.045621	0.049206	0.051887	0.053803	0.053988	0.053842	0.053396	0.052737	0.051807	0.0501	0.047668	0.045512	0.043162	0.040124	0.0376	0.036477	0.03465	0.033429	0.032696	0.031028	0.031535	0.034163	0.036726	0.03955	0.044798	0.049701	0.056214	0.064724	0.072596	0.080426	0.09014	0.099193	0.10803	0.11711	0.12641	0.13476
9	1e-05	1e-05	1e-05	1e-05	1e-05	0.0035068	0.0095948	0.016225	0.023548	0.029924	0.036527	0.043217	0.049	0.054506	0.059394	0.063611	0.066681	0.066188	0.065366	0.064198	0.062943	0.061911	0.05922	0.055162	0.051088	0.047233	0.041381	0.035791	0.033073	0.028349	0.023646	0.019594	0.012953	0.010344	0.012309	0.014428	0.017656	0.025543	0.033704	0.044865	0.060172	0.07588	0.092257	0.11307	0.13259	0.14999	0.16769	0.18483	0.20051
10	1e-05	1e-05	1e-05	3.1365e-05	1e-05	0.00053828	0.0017616	0.0039456	0.0070259	0.0096393	0.011185	0.012829	0.014648	0.016484	0.018408	0.019598	0.020578	0.021268	0.021213	0.020869	0.020453	0.020638	0.020963	0.021379	0.022074	0.0234	0.025844	0.028066	0.030738	0.034029	0.037699	0.042264	0.046732	0.0518	0.057013	0.062132	0.067248	0.072321	0.078115	0.084393	0.090659	0.097134	0.10348	0.11038	0.11754	0.12531	0.1339	0.14296	0.15287
11	0.014007	0.010675	0.0075567	0.004758	0.002406	0.00060241	1e-05	1e-05	1e-05	1e-05	1e-05	1e-05	0.00037675	0.0014192	0.0023872	0.003043	0.0034263	0.0025946	0.0017818	0.0014838	0.0010926	0.00097267	0.00092835	0.00061328	0.00035491	0.00044262	0.00045736	0.00079621	0.0022409	0.0036806	0.0051789	0.0073398	0.0088982	0.011481	0.015535	0.020012	0.025094	0.031615	0.038433	0.046513	0.055588	0.064899	0.074173	0.085027	0.095706	0.10605	0.11627	0.12607	0.13558
12	0.044213	0.036703	0.029835	0.023993	0.018902	0.014864	0.011845	0.0094662	0.0078083	0.0067309	0.0067684	0.0074391	0.0083849	0.0093652	0.010032	0.010368	0.010284	0.0093002	0.0082817	0.0073963	0.0065179	0.0055141	0.0044249	0.0032421	0.0022871	0.001563	0.00071242	1e-05	1e-05	1e-05	1e-05	1e-05	1e-05	1e-05	0.00053157	0.0011286	0.0019835	0.0036417	0.005338	0.0076093	0.010439	0.013093	0.015877	0.019677	0.023458	0.027236	0.0313	0.035228	0.039343
13	1e-05	1e-05	1e-05	1e-05	1e-05	1e-05	0.00038298	0.0014611	0.0026276	0.00354	0.0044329	0.0053371	0.006203	0.006897	0.0076416	0.0081003	0.0083947	0.0083909	0.0081764	0.0081664	0.0082158	0.0083507	0.0086038	0.0089977	0.0097449	0.010712	0.012039	0.01322	0.014514	0.015957	0.017454	0.019105	0.020509	0.022043	0.023543	0.024649	0.025654	0.026533	0.027595	0.029068	0.030409	0.031558	0.032657	0.034088	0.03545	0.037021	0.038953	0.04095	0.043277
14	0.022741	0.018854	0.015237	0.011933	0.0092242	0.0068722	0.0051891	0.0039171	0.0026644	0.0020579	0.0019414	0.0019198	0.0020525	0.0020974	0.0021874	0.0020661	0.0018255	0.0010192	0.00020463	1e-05	1e-05	1e-05	1e-05	1e-05	1e-05	8.8887e-05	0.0010162	0.0019438	0.0031824	0.004453	0.0054439	0.0066734	0.0076817	0.0085702	0.0092849	0.0097524	0.010154	0.010373	0.010681	0.011337	0.011918	0.01253	0.01318	0.013996	0.01473	0.015656	0.016739	0.017743	0.019136
15	0.028021	0.022908	0.018503	0.013627	0.0093565	0.0062444	0.0040488	0.0033709	0.0037383	0.0044774	0.0047204	0.0055504	0.0065694	0.0073269	0.0082516	0.0081347	0.0076945	0.0071584	0.0057275	0.0040103	0.0022162	0.00087226	1e-05	1e-05	1e-05	1e-05	1e-05	1e-05	0.00029166	0.0016209	0.0033555	0.0052389	0.0067917	0.0083339	0.009695	0.010727	0.01142	0.011842	0.012698	0.013806	0.014711	0.015355	0.016145	0.017303	0.018362	0.019471	0.021068	0.02288	0.025028
16	0.028136	0.022361	0.016774	0.011851	0.007677	0.0042995	0.0019461	0.00024238	1e-05	1e-05	1e-05	1e-05	0.0010568	0.0028063	0.0045499	0.0062914	0.0078793	0.0089436	0.010314	0.012556	0.01475	0.017071	0.019934	0.023156	0.026705	0.030938	0.035661	0.040636	0.046183	0.051991	0.05765	0.063822	0.069993	0.076233	0.082542	0.088716	0.094757	0.1009	0.10727	0.1142	0.12098	0.12776	0.13478	0.1422	0.14966	0.15756	0.16587	0.17443	0.18334
17	0.040436	0.032003	0.024266	0.017361	0.011655	0.0067922	0.0031734	0.00043392	1e-05	1e-05	1e-05	1e-05	1e-05	1e-05	0.0010016	0.001852	0.0026361	0.002665	0.0029085	0.0039388	0.004757	0.0056696	0.0069669	0.0085023	0.010306	0.012825	0.015879	0.019057	0.022881	0.026664	0.03021	0.034158	0.037908	0.041538	0.045179	0.048462	0.051418	0.054168	0.05705	0.060299	0.063462	0.066627	0.069882	0.073435	0.07712	0.081076	0.085275	0.089521	0.094176
18	0.18201	0.14751	0.11657	0.089083	0.065389	0.045094	0.028787	0.015158	0.004909	1e-05	1e-05	1e-05	1e-05	0.00016436	0.0019846	0.0029016	0.0035024	0.0028984	0.0026084	0.0022102	0.0013628	0.00041942	1e-05	1e-05	4.4341e-05	0.00061499	0.0019686	0.0038771	0.0065005	0.0098313	0.013247	0.017021	0.020481	0.023813	0.027179	0.029981	0.032823	0.035683	0.038215	0.040429	0.042005	0.043819	0.045875	0.048117	0.050212	0.052547	0.055432	0.058046	0.060763
19	0.037546	0.031341	0.025589	0.0205	0.016405	0.012744	0.010132	0.0081019	0.0061271	0.0049841	0.0044987	0.0044816	0.0045979	0.0048341	0.0047564	0.0042509	0.0037272	0.0023093	0.001081	0.00045826	1e-05	1e-05	1e-05	1e-05	1e-05	1e-05	0.00037626	0.0014241	0.0031103	0.0048352	0.0064779	0.0085089	0.010319	0.012041	0.013633	0.015012	0.016167	0.017454	0.018871	0.020671	0.022273	0.023783	0.025412	0.027318	0.029389	0.031922	0.034576	0.037443	0.040394
20	0.028631	0.023454	0.018698	0.014198	0.010282	0.0070764	0.0047763	0.0029484	0.0015695	0.00070764	0.00020803	0.00016269	0.00027884	0.00044082	0.0004961	0.00043169	0.00033577	1e-05	1e-05	1e-05	1e-05	1e-05	1e-05	0.00032711	0.0011597	0.0022696	0.0033404	0.0042952	0.0053746	0.0066516	0.0078061	0.0091713	0.010304	0.011282	0.012118	0.012854	0.013681	0.014764	0.015964	0.017429	0.018704	0.019958	0.02123	0.022684	0.02425	0.026074	0.028078	0.030067	0.032198
21	0.014523	0.013272	0.012036	0.010639	0.009323	0.0086045	0.0079028	0.007083	0.0067812	0.006394	0.0060342	0.005693	0.0055158	0.0055304	0.0058067	0.005495	0.0050242	0.0043649	0.0036629	0.0028181	0.0018561	0.0010695	0.00057351	0.00019954	1e-05	1e-05	1e-05	1e-05	1e-05	1e-05	0.00066368	0.0017971	0.0026402	0.0032888	0.0036548	0.0039241	0.0042504	0.0045417	0.0048501	0.0053952	0.0057823	0.0058365	0.005682	0.0055191	0.0053279	0.0053873	0.0056882	0.0058934	0.0059778
22	0.01839	0.01566	0.013345	0.011197	0.0093836	0.0077226	0.0067572	0.0060356	0.0053144	0.0048158	0.0043669	0.0042544	0.0043049	0.0042514	0.003997	0.0034576	0.003108	0.0021142	0.0012287	0.00065315	1.2153e-05	1e-05	1e-05	1e-05	1e-05	1e-05	1e-05	0.00022811	0.00081726	0.0015804	0.002372	0.0033295	0.0039249	0.0043972	0.004914	0.0051903	0.0053988	0.005572	0.0058395	0.0063039	0.006441	0.0063698	0.0063449	0.0065018	0.0066771	0.0069866	0.0075368	0.0081344	0.0089615
23	0.0032384	0.00091291	1e-05	1e-05	1e-05	1e-05	1e-05	1e-05	0.0015123	0.0048762	0.0088563	0.01326	0.018171	0.022781	0.027656	0.033017	0.038953	0.044199	0.049206	0.05463	0.059739	0.065667	0.071889	0.078496	0.085556	0.09262	0.10002	0.10733	0.11542	0.12402	0.13234	0.14094	0.14892	0.15697	0.16464	0.17255	0.1807	0.18888	0.19656	0.20436	0.21208	0.22036	0.2296	0.24009	0.25209	0.26637	0.28272	NaN	NaN
24	0.0093657	0.0092076	0.0087367	0.0080384	0.0072613	0.0065828	0.0063173	0.00633	0.0064631	0.0067568	0.0068185	0.0065653	0.0064081	0.0062597	0.0063774	0.0065385	0.0069403	0.006811	0.0064801	0.0063154	0.005821	0.0056688	0.0057942	0.0059286	0.0062491	0.0063705	0.0065083	0.0062162	0.0062759	0.0063879	0.0063195	0.0064708	0.0061985	0.0058419	0.00538	0.0046948	0.0040504	0.0033702	0.0028062	0.0023657	0.0018728	0.001349	0.00077948	0.00045671	4.5698e-05	1e-05	1e-05	1e-05	1e-05
25	1e-05	1e-05	1e-05	1e-05	1e-05	1e-05	0.00030194	0.00073187	0.0014025	0.0017575	0.0018371	0.0016362	0.0016486	0.00202	0.0025831	0.0029863	0.0031299	0.0030972	0.0031693	0.0031275	0.0029213	0.0028467	0.0032015	0.0037039	0.0039705	0.0044975	0.0054375	0.0066057	0.0080864	0.009832	0.012036	0.014681	0.017197	0.019558	0.021664	0.023735	0.025645	0.02763	0.02947	0.031441	0.033294	0.03478	0.036117	0.037578	0.039066	0.040845	0.042923	0.045176	0.04749
26	1e-05	1e-05	1e-05	1e-05	1e-05	1e-05	0.0007931	0.0028759	0.0056967	0.0088366	0.013009	0.017588	0.022992	0.028432	0.033966	0.039641	0.045897	0.052293	0.059266	0.067226	0.075596	0.084725	0.094707	0.10504	0.11629	0.12771	0.14005	0.15245	0.16541	0.17911	0.19229	0.20542	0.21785	0.23002	0.24216	0.25417	0.26716	0.28102	0.29598	0.31205	0.32911	NaN	NaN	NaN	NaN	NaN	NaN	NaN	NaN
27	1e-05	1e-05	1e-05	1e-05	1e-05	1e-05	0.00070674	0.0020256	0.0029635	0.0040369	0.0043997	0.0047556	0.005122	0.0052345	0.0059232	0.0060865	0.0059615	0.005107	0.0044021	0.0041144	0.0037627	0.0037074	0.0039703	0.0043009	0.0046137	0.0047357	0.0051191	0.0053909	0.0058299	0.0062344	0.0065535	0.007054	0.0071483	0.0070686	0.0069635	0.0066976	0.0066138	0.0063835	0.0062638	0.0064264	0.0065122	0.0064275	0.0061881	0.0060399	0.0056733	0.0052895	0.005015	0.0046159	0.0044041
28	1e-05	1e-05	1e-05	0.0016166	0.0050334	0.0081778	0.011505	0.014934	0.018226	0.021069	0.023499	0.02578	0.028328	0.031073	0.034295	0.037601	0.04152	0.045324	0.048988	0.053297	0.057726	0.062979	0.068492	0.07403	0.080238	0.086378	0.093221	0.099965	0.10721	0.11512	0.12301	0.13128	0.13902	0.14704	0.15536	0.1637	0.17278	0.18212	0.19193	0.20238	0.21285	0.22365	0.23519	0.24775	0.26123	0.27597	0.29224	0.31012	0.33025
29	0.01306	0.010119	0.0086193	0.005829	0.0046336	0.0029049	0.0025004	0.0016659	0.00035602	0.00022395	1e-05	1e-05	1e-05	1e-05	1e-05	1e-05	0.00091868	0.0010032	0.001951	0.0037941	0.0054082	0.0078467	0.011182	0.014633	0.018261	0.021393	0.024985	0.02789	0.031271	0.035233	0.038738	0.042882	0.046879	0.050662	0.054679	0.059321	0.064918	0.070931	0.078024	0.085505	0.092641	0.10035	0.10792	0.1152	0.12199	0.12884	0.13507	0.14114	0.14738
30	0.014099	0.010717	0.0087553	0.0051189	0.0027903	0.0006986	0.00015083	1e-05	1e-05	5.2607e-05	1e-05	1e-05	1e-05	1e-05	0.00027168	0.00084962	0.0015127	0.0013021	0.0013434	0.001379	0.0023089	0.0041075	0.006895	0.0099661	0.013639	0.016938	0.019954	0.023091	0.02699	0.032008	0.037437	0.042526	0.047074	0.051307	0.055248	0.058723	0.063042	0.067646	0.07242	0.077569	0.082186	0.086878	0.092077	0.097292	0.10161	0.10677	0.11193	0.1167	0.12207
31	1e-05	1e-05	1e-05	1e-05	1e-05	1e-05	0.0010287	0.002948	0.0044822	0.0057855	0.006531	0.0067876	0.007058	0.0073873	0.0082185	0.0089274	0.0099599	0.010696	0.011354	0.012483	0.013375	0.014622	0.016043	0.017491	0.019387	0.021105	0.023303	0.025334	0.027925	0.030711	0.033427	0.036467	0.039291	0.042279	0.045336	0.04831	0.051582	0.054823	0.058112	0.061541	0.065081	0.068613	0.072294	0.076303	0.080305	0.084526	0.088829	0.093072	0.097679
32	1e-05	1e-05	1e-05	1e-05	1e-05	1e-05	0.00054382	0.0014011	0.0021381	0.002792	0.0030093	0.0029458	0.0029773	0.0032417	0.0039299	0.0046054	0.0054605	0.0061413	0.0068248	0.0077443	0.0085362	0.0097216	0.011045	0.012491	0.01408	0.015518	0.017352	0.019107	0.0212	0.023456	0.025763	0.028278	0.030501	0.032718	0.034885	0.036992	0.039382	0.041754	0.044244	0.047127	0.050136	0.053097	0.056176	0.059623	0.063281	0.067266	0.07162	0.075934	0.080509
33	0.056919	0.044524	0.033425	0.022915	0.014702	0.0074764	0.0024641	1e-05	1e-05	1e-05	1e-05	1e-05	1e-05	0.0010147	0.0035972	0.005805	0.0084607	0.0099026	0.011228	0.012679	0.013942	0.016186	0.018747	0.021198	0.023618	0.025611	0.027302	0.028991	0.031465	0.034391	0.037254	0.040377	0.043263	0.046481	0.049647	0.052941	0.057193	0.061723	0.065854	0.070331	0.074288	0.078413	0.082524	0.086132	0.088821	0.09237	0.096193	0.099412	0.10284
34	7.1845e-05	1e-05	1e-05	1e-05	1e-05	1e-05	1e-05	0.00024001	0.0014478	0.0028736	0.0045229	0.0061871	0.008038	0.0098168	0.011942	0.013933	0.016262	0.018282	0.02011	0.022566	0.025028	0.027725	0.030763	0.034092	0.038214	0.042353	0.047255	0.052166	0.057821	0.06404	0.070112	0.076513	0.082892	0.089507	0.09604	0.10253	0.1094	0.11635	0.12343	0.13055	0.1378	0.1452	0.15289	0.16104	0.16942	0.17839	0.18758	0.1969	0.20664
35	1e-05	1e-05	1e-05	1e-05	1e-05	0.00066842	0.0032077	0.0052816	0.0067131	0.0077415	0.0083003	0.0086594	0.0087471	0.0090576	0.0096902	0.01028	0.010932	0.011154	0.011535	0.01259	0.013995	0.015587	0.017595	0.020079	0.023156	0.026691	0.030838	0.035723	0.041465	0.048099	0.054982	0.062408	0.070497	0.078955	0.088148	0.09741	0.10711	0.11748	0.12788	0.13891	0.14991	0.16145	0.17358	0.18601	0.19909	0.21241	0.22631	0.24035	0.25457
36	1e-05	1e-05	1e-05	1e-05	1e-05	0.00015593	0.0032366	0.005919	0.0078039	0.0092795	0.01052	0.011677	0.012648	0.01351	0.014526	0.015528	0.016606	0.017312	0.018342	0.01973	0.021371	0.02258	0.024087	0.025618	0.027244	0.029013	0.031256	0.033562	0.036292	0.039186	0.042668	0.0465	0.050833	0.055033	0.059595	0.064383	0.069282	0.07456	0.079994	0.08591	0.091866	0.09756	0.10318	0.10915	0.1157	0.12271	0.12988	0.13748	0.14485
37	1e-05	1e-05	3.0874e-05	0.0007239	0.0013957	0.002218	0.0033531	0.0043649	0.005513	0.0065797	0.0077679	0.0092013	0.010883	0.012235	0.013639	0.014694	0.01588	0.016826	0.018018	0.019415	0.020775	0.022373	0.024314	0.026304	0.028861	0.031494	0.034708	0.038108	0.042226	0.047775	0.055422	0.066525	0.081289	0.10071	NaN	NaN	NaN	NaN	NaN	NaN	NaN	NaN	NaN	NaN	NaN	NaN	NaN	NaN	NaN
38	1e-05	1e-05	1e-05	1e-05	1e-05	1e-05	0.0027456	0.0076849	0.011301	0.013864	0.01503	0.015215	0.014906	0.014856	0.015108	0.015026	0.015352	0.015423	0.015077	0.01495	0.014655	0.014722	0.014364	0.014269	0.014475	0.014798	0.015552	0.016014	0.016652	0.017596	0.018584	0.019786	0.020369	0.021087	0.021768	0.021952	0.022321	0.022658	0.02293	0.023317	0.023119	0.022821	0.022562	0.022782	0.023123	0.023196	0.023667	0.023504	0.023342
39	1e-05	1e-05	1e-05	1e-05	1e-05	1e-05	0.00036961	0.0010857	0.0017573	0.0024287	0.0028776	0.0032559	0.0035816	0.0039382	0.0048753	0.0057667	0.0069456	0.0075748	0.0081585	0.0090052	0.0097383	0.010708	0.011833	0.01315	0.014832	0.016175	0.017934	0.019628	0.021865	0.024287	0.026799	0.029576	0.03223	0.034976	0.037899	0.04085	0.044227	0.04754	0.050959	0.054787	0.058837	0.062843	0.06696	0.071345	0.075889	0.080557	0.085314	0.090125	0.095358
40	0.010931	0.0091265	0.0074398	0.0058336	0.0038134	0.0022395	0.0011886	0.00038761	2.9969e-05	1e-05	1e-05	1e-05	1e-05	1e-05	1e-05	0.00093677	0.0019465	0.0025328	0.0033798	0.0043687	0.005577	0.0071115	0.0091969	0.011638	0.014116	0.016691	0.019682	0.023065	0.027264	0.031762	0.03678	0.042401	0.048169	0.054301	0.060872	0.067828	0.075394	0.083566	0.092141	0.10141	0.11136	0.12165	0.13244	0.14371	0.15538	0.16747	0.18031	0.19359	0.20725
41	1e-05	1e-05	1e-05	1e-05	1e-05	1e-05	0.0003649	0.0011374	0.0020726	0.0024895	0.0030071	0.0036562	0.0046834	0.0064734	0.0085922	0.011028	0.013709	0.016177	0.019158	0.023097	0.027884	0.033783	0.04052	0.048113	0.05608	0.064901	0.074944	0.085944	0.098388	0.11204	0.12661	0.14261	0.15893	0.17609	0.1942	0.21381	0.23505	NaN	NaN	NaN	NaN	NaN	NaN	NaN	NaN	NaN	NaN	NaN	NaN
42	0.00074445	0.00065905	0.00046278	1e-05	1e-05	1e-05	1e-05	1e-05	1e-05	0.00010421	0.00037633	0.00083899	0.0012332	0.0016889	0.0024202	0.0029508	0.0037785	0.0041785	0.0043748	0.0048275	0.0050839	0.0056043	0.0061763	0.0068163	0.007686	0.0083964	0.0094855	0.010308	0.011487	0.012912	0.014265	0.015716	0.016982	0.018119	0.019265	0.020316	0.021631	0.022844	0.024048	0.025196	0.026295	0.02727	0.028371	0.029534	0.030718	0.031988	0.033231	0.034295	0.035585
43	0.0069565	0.0055175	0.0041064	0.0026464	0.0011801	0.00030866	1e-05	1e-05	1e-05	1e-05	1e-05	1e-05	0.00020035	0.00067263	0.0012372	0.0016975	0.0020465	0.0019562	0.0018081	0.0017865	0.0017181	0.002025	0.0027549	0.0034047	0.0041503	0.0050754	0.0062638	0.0074697	0.0089546	0.010547	0.012221	0.014146	0.015613	0.016844	0.018034	0.018975	0.019976	0.021065	0.022139	0.023502	0.024864	0.026065	0.026999	0.028207	0.029453	0.030719	0.032241	0.033488	0.034669
44	1e-05	1e-05	1e-05	1e-05	1e-05	1e-05	0.00019674	0.00034429	0.00063432	0.0011164	0.0016053	0.0016997	0.0022186	0.0030336	0.0042549	0.0051934	0.0059964	0.006828	0.0078777	0.0094676	0.011044	0.012832	0.015037	0.017269	0.019672	0.02218	0.025289	0.02853	0.031942	0.035525	0.038853	0.042254	0.045225	0.047966	0.050655	0.053135	0.055667	0.05798	0.060098	0.062458	0.064536	0.066798	0.06919	0.071867	0.074771	0.07764	0.080766	0.083697	0.086748
45	0.0178	0.014917	0.01183	0.008824	0.0059137	0.0035352	0.0018948	0.00079823	0.00014314	1e-05	1e-05	1e-05	1e-05	1e-05	0.00045346	0.0006164	0.00094386	0.0008449	0.00055534	0.00047927	0.00021754	0.00010533	1.572e-05	1e-05	0.00044116	0.00080995	0.0017905	0.0025799	0.0037446	0.0051813	0.0066024	0.0082158	0.009654	0.011244	0.013067	0.014693	0.016586	0.018403	0.020311	0.022478	0.024645	0.026883	0.029283	0.031844	0.034291	0.036795	0.039269	0.041464	0.043908
46	0.030128	0.026891	0.023567	0.020591	0.017728	0.015282	0.013519	0.012335	0.011191	0.010128	0.0094532	0.0083448	0.0075019	0.00678	0.0061631	0.0055212	0.0044224	0.0031453	0.0018536	0.0010117	0.00023468	1e-05	1e-05	1e-05	1e-05	1e-05	1e-05	0.00025893	0.00083821	0.0013833	0.0018735	0.0025105	0.0029645	0.0034776	0.0037269	0.0041516	0.0045874	0.0055556	0.0063412	0.0075928	0.0091729	0.010717	0.012472	0.014527	0.016763	0.019361	0.022332	0.025536	0.028646
47	0.0055848	0.0032763	0.0010352	1e-05	1e-05	1e-05	1e-05	1e-05	1e-05	0.00093024	0.0026568	0.004621	0.00692	0.0095651	0.011844	0.013837	0.015473	0.016837	0.018104	0.019518	0.020636	0.022474	0.024646	0.026703	0.028796	0.031395	0.034298	0.03717	0.040471	0.04442	0.048543	0.053212	0.057523	0.06214	0.067013	0.071639	0.076562	0.081679	0.087317	0.093303	0.098862	0.10448	0.11016	0.11604	0.12147	0.12728	0.13388	0.1402	0.14637
48	1e-05	1e-05	1e-05	1e-05	1e-05	1e-05	0.00042303	0.0010245	0.0014176	0.0016249	0.0014779	0.001486	0.0015119	0.0015303	0.0015951	0.0015928	0.0016731	0.0014143	0.0012117	0.0013719	0.0015404	0.0018784	0.0021731	0.0025372	0.0029835	0.0037152	0.0046003	0.0053571	0.006492	0.007762	0.0088207	0.010022	0.011018	0.01194	0.012922	0.013929	0.014824	0.015657	0.016564	0.017672	0.018659	0.019722	0.020807	0.02213	0.023482	0.024817	0.026112	0.027402	0.029059
49	1e-05	1e-05	1e-05	1e-05	1e-05	1e-05	0.00062917	0.0017486	0.0029355	0.00445	0.0061116	0.0080751	0.010268	0.01245	0.01489	0.017007	0.019179	0.021179	0.023488	0.026346	0.029125	0.032191	0.035465	0.039034	0.043042	0.047121	0.051908	0.056769	0.061959	0.067539	0.073048	0.078914	0.084566	0.090134	0.095734	0.10094	0.10641	0.11163	0.11679	0.12209	0.12703	0.13219	0.13727	0.14263	0.14818	0.1536	0.15959	0.16541	0.17187
50	0.0035684	0.0045489	0.0045809	0.004013	0.0032585	0.0030519	0.0027191	0.001983	0.0011498	0.00050747	1e-05	1e-05	1e-05	1e-05	1e-05	3.092e-05	0.00043787	0.00072629	0.0014	0.0028532	0.0040384	0.0050669	0.0061472	0.0069883	0.0078649	0.0085771	0.01004	0.011578	0.013194	0.015056	0.01656	0.018308	0.019941	0.021595	0.023368	0.025012	0.026923	0.028338	0.029709	0.031484	0.032933	0.034614	0.036472	0.038818	0.041324	0.043631	0.046293	0.048662	0.051247
51	0.0078819	0.0050091	0.00196	1e-05	1e-05	1e-05	1e-05	1e-05	1e-05	0.00057874	0.0025179	0.0044734	0.0064704	0.0092767	0.012031	0.014056	0.015631	0.016772	0.017513	0.018429	0.019746	0.021597	0.023484	0.025513	0.026653	0.027724	0.029317	0.030616	0.032006	0.033897	0.035828	0.03753	0.038535	0.039991	0.04118	0.042401	0.044052	0.045599	0.047233	0.049274	0.051115	0.052586	0.054082	0.055519	0.056263	0.057452	0.059556	0.061051	0.062468
52	0.021988	0.018081	0.014524	0.011077	0.0079932	0.0055354	0.0035298	0.0017346	0.00036971	1e-05	1e-05	1e-05	1e-05	1e-05	1e-05	0.00019367	0.00067849	0.00089976	0.0012108	0.0019413	0.0026085	0.0032345	0.0039104	0.0046758	0.0055384	0.0062927	0.0072355	0.0079759	0.0089356	0.010002	0.010807	0.011775	0.012516	0.013294	0.014085	0.014817	0.01566	0.016443	0.017187	0.018136	0.019123	0.020098	0.021073	0.022277	0.023386	0.02463	0.025926	0.027253	0.028941
53	0.00058988	0.00011927	1e-05	1e-05	1e-05	1e-05	1e-05	1e-05	5.9035e-05	0.00056815	0.0012407	0.0020255	0.0028063	0.0033029	0.0040338	0.0047096	0.0053468	0.0060364	0.0069276	0.0078213	0.008553	0.009268	0.010114	0.011033	0.012079	0.013098	0.014302	0.015334	0.016225	0.017078	0.017959	0.019133	0.020203	0.021117	0.022249	0.023344	0.024715	0.026331	0.028312	0.030828	0.033426	0.036174	0.039004	0.042069	0.04557	0.049217	0.053204	0.056946	0.06081
54	0.016351	0.013094	0.010009	0.0068945	0.0042443	0.0022007	0.00069752	1e-05	1e-05	1e-05	1e-05	1e-05	1e-05	0.00042237	0.0016189	0.0026189	0.0037133	0.0045416	0.0053899	0.0065708	0.0076091	0.0087249	0.010021	0.011445	0.013009	0.01461	0.016492	0.018178	0.020191	0.022428	0.024709	0.027207	0.029575	0.03196	0.034485	0.036922	0.039526	0.042172	0.04497	0.047883	0.050828	0.053729	0.056718	0.059945	0.063172	0.066476	0.069935	0.073348	0.077077
55	0.050216	0.044781	0.0379	0.030675	0.024344	0.019868	0.015359	0.011054	0.0072273	0.0046622	0.0023943	1e-05	1e-05	1e-05	0.00012154	0.00070674	0.00036064	1e-05	1e-05	1e-05	0.00011514	0.0008888	0.0017603	0.0021267	0.0022161	0.0021612	0.0035989	0.0055907	0.0083766	0.011736	0.014388	0.017339	0.019734	0.022273	0.025291	0.028324	0.031302	0.033516	0.035489	0.038059	0.040215	0.042931	0.045737	0.049413	0.053414	0.05716	0.061406	0.066089	0.071355
56	0.020025	0.016537	0.013169	0.0099717	0.0072078	0.0049558	0.0031066	0.0013883	1e-05	1e-05	1e-05	1e-05	1e-05	1e-05	4.1864e-05	0.00036295	0.0008031	0.0010183	0.00147	0.0022732	0.0028818	0.0033085	0.0036744	0.0041626	0.0047447	0.0054341	0.0065376	0.0075228	0.0087176	0.0099336	0.011117	0.012629	0.014185	0.01606	0.018068	0.020134	0.022294	0.024434	0.026569	0.02897	0.03146	0.033938	0.036296	0.038761	0.041037	0.043377	0.045687	0.047934	0.050443
57	1e-05	1e-05	1e-05	1e-05	0.0035895	0.0085163	0.014649	0.021658	0.029519	0.038468	0.047825	0.058076	0.069421	0.081132	0.093494	0.10579	0.11844	0.1312	0.14435	0.15777	0.17127	0.18536	0.20025	0.21528	0.23128	0.24809	0.2656	0.2837	0.30278	0.3237	0.34641	NaN	NaN	NaN	NaN	NaN	NaN	NaN	NaN	NaN	NaN	NaN	NaN	NaN	NaN	NaN	NaN	NaN	NaN
58	0.0090598	0.007152	0.0053095	0.003353	0.0017081	0.00052373	1e-05	1e-05	1e-05	1e-05	1e-05	1e-05	0.00019634	0.00078679	0.001563	0.0020907	0.0024944	0.0025761	0.0027162	0.0030233	0.0031705	0.0032939	0.0034805	0.0037571	0.0042645	0.0048708	0.0056601	0.0064178	0.0073592	0.0084503	0.0095943	0.010995	0.01229	0.013649	0.015004	0.016128	0.017294	0.018608	0.01998	0.021605	0.02317	0.024681	0.026103	0.027784	0.029436	0.031182	0.033188	0.035207	0.037479
59	0.0024014	0.0017318	0.0011191	0.00043586	1e-05	1e-05	1e-05	1e-05	1e-05	0.00031564	0.0010122	0.0018484	0.0027494	0.0036318	0.0047939	0.0059705	0.0072075	0.0083097	0.0096136	0.011103	0.012674	0.014574	0.01675	0.019204	0.022083	0.025231	0.029043	0.032971	0.037281	0.042059	0.04718	0.052833	0.05846	0.064308	0.070528	0.076585	0.082784	0.088757	0.094802	0.10113	0.10706	0.11271	0.11813	0.1236	0.12896	0.13396	0.13923	0.14427	0.14964
60	1e-05	1e-05	1e-05	1e-05	1e-05	1e-05	0.00028276	0.000663	0.001181	0.0017569	0.0021771	0.002799	0.0034487	0.0038973	0.0045377	0.0049045	0.0053015	0.0054862	0.0058476	0.0063916	0.0069585	0.0078137	0.0086395	0.0096089	0.010781	0.011973	0.013448	0.014732	0.016048	0.017336	0.018467	0.019705	0.020562	0.021417	0.022297	0.023149	0.024431	0.025691	0.027163	0.029228	0.031418	0.033528	0.035492	0.037552	0.039589	0.04129	0.042726	0.043208	0.043563
61	0.0091871	0.008439	0.0073887	0.0058805	0.0046769	0.004172	0.003703	0.0029942	0.0024173	0.0020489	0.0016715	0.0011965	0.0011751	0.0012207	0.0015736	0.001538	0.0011803	0.00057303	6.6895e-05	7.8426e-05	0.00016253	0.00011686	7.1881e-05	1e-05	2.13e-05	0.00014948	0.00085641	0.0015058	0.0022719	0.0033941	0.004056	0.0047707	0.0053067	0.0058413	0.006298	0.0064544	0.0065856	0.0062367	0.0057807	0.0055598	0.0047704	0.0042079	0.0034536	0.0029318	0.0024173	0.0017529	0.0012108	0.00042361	1e-05
62	1e-05	1e-05	1e-05	0.00042661	0.0018146	0.0039052	0.0061616	0.0083612	0.010965	0.0142	0.017997	0.022341	0.027844	0.033985	0.041192	0.048502	0.055871	0.06359	0.071818	0.080643	0.089563	0.09873	0.10847	0.11836	0.12896	0.1394	0.15079	0.16253	0.17441	0.1869	0.19978	0.21297	0.22641	0.23997	0.25372	0.26684	0.28078	0.2957	0.31272	0.33264	0.3547	NaN	NaN	NaN	NaN	NaN	NaN	NaN	NaN
63	1e-05	1e-05	1e-05	0.00096438	0.0029828	0.0056561	0.0092603	0.013269	0.018028	0.023716	0.029981	0.037352	0.045297	0.053808	0.063087	0.072186	0.081717	0.091236	0.10153	0.11232	0.12321	0.13438	0.14608	0.15813	0.17068	0.1839	0.19792	0.21201	0.22675	0.24176	0.25689	0.27274	0.28897	0.30552	0.3233	0.34242	0.36306	NaN	NaN	NaN	NaN	NaN	NaN	NaN	NaN	NaN	NaN	NaN	NaN
64	0.0084716	0.0085448	0.0079759	0.0068147	0.0056762	0.0053264	0.004593	0.0034153	0.0024087	0.0016796	0.00098383	1.5787e-05	1e-05	1e-05	1e-05	6.4272e-05	1e-05	1e-05	1e-05	0.00062916	0.0010815	0.0014332	0.0017365	0.0018856	0.002243	0.0023299	0.0029203	0.0034054	0.0040024	0.0048354	0.0053201	0.0060132	0.0064976	0.0071766	0.0078268	0.0083632	0.0091428	0.0096413	0.010265	0.011358	0.012183	0.013099	0.013998	0.015273	0.016521	0.017716	0.018972	0.020099	0.021454
65	1e-05	1e-05	1e-05	1e-05	1e-05	0.001585	0.0035685	0.0053803	0.007665	0.010638	0.014205	0.018629	0.024311	0.030624	0.038137	0.045887	0.053969	0.062448	0.071631	0.081701	0.092037	0.10317	0.1147	0.12645	0.13911	0.15218	0.16647	0.18155	0.19768	0.21533	0.23354	0.253	0.27296	0.29472	0.31864	NaN	NaN	NaN	NaN	NaN	NaN	NaN	NaN	NaN	NaN	NaN	NaN	NaN	NaN
66	0.0026479	0.0037503	0.0046596	0.0052151	0.0056209	0.0059475	0.0063284	0.006498	0.0065127	0.0062678	0.0058312	0.0052262	0.0043418	0.0034572	0.0027511	0.0018071	0.0010463	1.2478e-05	1e-05	1e-05	1e-05	1e-05	1e-05	1e-05	0.0010516	0.0022449	0.0038269	0.0051736	0.0067089	0.0082345	0.0094593	0.01061	0.011356	0.011892	0.012478	0.012783	0.012986	0.01313	0.013413	0.013709	0.013685	0.013827	0.013979	0.01437	0.014765	0.014952	0.015215	0.015456	0.015861
67	0.0089452	0.0070543	0.0053304	0.0034798	0.002067	0.0010048	0.0002425	1e-05	1e-05	1e-05	1e-05	1e-05	1e-05	0.00021064	0.00086126	0.0011578	0.0015169	0.0015965	0.0017303	0.0020986	0.0022819	0.0025936	0.0030616	0.0036967	0.004583	0.0055502	0.0068905	0.0081231	0.0095931	0.011268	0.012895	0.014859	0.016706	0.018538	0.020474	0.022308	0.024251	0.026182	0.02833	0.030715	0.033017	0.035428	0.037741	0.040248	0.042856	0.045477	0.048234	0.050954	0.054052
68	1e-05	1e-05	0.0002675	0.00037511	0.0011248	0.0023575	0.0035484	0.0044662	0.0054867	0.0073683	0.0092836	0.011365	0.014089	0.017307	0.021807	0.026205	0.031021	0.036302	0.042673	0.050691	0.059496	0.069813	0.081732	0.09548	0.1112	0.12858	0.14879	0.17102	0.19575	0.22306	0.25295	0.28677	0.32366	0.36405	NaN	NaN	NaN	NaN	NaN	NaN	NaN	NaN	NaN	NaN	NaN	NaN	NaN	NaN	NaN
69	0.015231	0.011956	0.009026	0.0060717	0.0037767	0.0020259	0.00047722	1e-05	1e-05	1e-05	1e-05	1e-05	1e-05	0.00045374	0.001773	0.0029415	0.0043853	0.0058717	0.0076329	0.0097284	0.011718	0.013871	0.016258	0.019048	0.022101	0.025427	0.029111	0.032789	0.036806	0.040982	0.04529	0.050225	0.055184	0.06045	0.066066	0.071972	0.078085	0.084558	0.091343	0.09873	0.10661	0.11473	0.123	0.13181	0.14089	0.15023	0.1598	0.16967	0.18004
70	0.0057801	0.0045825	0.0032736	0.0018549	0.00058898	1e-05	1e-05	1e-05	1e-05	1e-05	1e-05	0.00027042	0.0012913	0.0026513	0.0043299	0.0058786	0.0074211	0.0085592	0.0096652	0.011279	0.013088	0.015009	0.017094	0.019318	0.021617	0.024072	0.026927	0.029905	0.033233	0.03701	0.040812	0.04483	0.04872	0.052636	0.056528	0.060297	0.064398	0.06864	0.073082	0.078086	0.082972	0.087893	0.09292	0.098377	0.10424	0.11072	0.11812	0.12575	0.13414
71	0.011996	0.010813	0.0099416	0.0088505	0.0077482	0.0069519	0.006521	0.0061733	0.0060172	0.0058242	0.0055981	0.0055831	0.0055829	0.0054056	0.0054309	0.0054149	0.0054369	0.0049272	0.0044615	0.0041591	0.0038538	0.003668	0.0035305	0.0035346	0.0036465	0.0037715	0.0038945	0.0036931	0.0037804	0.003901	0.003773	0.0037533	0.0034824	0.003124	0.0027086	0.0021195	0.0015457	0.00099105	0.00065711	0.0005811	0.00035795	0.00026449	8.5782e-05	1e-05	1e-05	1e-05	1e-05	1e-05	1e-05
72	1e-05	1e-05	1e-05	1e-05	1e-05	1e-05	0.00037702	0.00094744	0.0016169	0.0019994	0.0021609	0.0022977	0.0024399	0.0025866	0.0028997	0.0032977	0.0036819	0.0039466	0.0042908	0.0048745	0.0054657	0.0063017	0.007314	0.008591	0.010017	0.0116	0.01331	0.01494	0.016744	0.018728	0.020483	0.022495	0.02417	0.02585	0.027409	0.028819	0.03024	0.03173	0.033286	0.034986	0.036405	0.037878	0.039181	0.040668	0.042227	0.043808	0.045542	0.047099	0.048772
73	0.0038157	0.002984	0.0021588	0.0013855	0.000621	9.1347e-05	1e-05	1e-05	1e-05	1e-05	1e-05	1e-05	0.00093105	0.0019243	0.0029936	0.0038426	0.0047252	0.0052981	0.0062678	0.0073309	0.0082506	0.0091197	0.0097167	0.010375	0.01137	0.01255	0.014317	0.016254	0.018702	0.02163	0.024859	0.028639	0.032308	0.036369	0.040604	0.044953	0.04965	0.054665	0.060134	0.065852	0.071257	0.076755	0.08237	0.088612	0.095116	0.10182	0.10891	0.1163	0.12385
74	0.00028696	0.00013262	1e-05	1e-05	1e-05	1e-05	0.00020661	0.00033482	0.00044248	0.00066762	0.0011153	0.0014945	0.0018976	0.0024086	0.0028802	0.0031667	0.0037437	0.0039479	0.0045781	0.0056293	0.0067296	0.0081096	0.0099878	0.012355	0.015006	0.017914	0.021302	0.024476	0.028153	0.032004	0.035972	0.040494	0.04482	0.049224	0.053669	0.058094	0.06296	0.068261	0.074105	0.080348	0.086856	0.093815	0.10082	0.10857	0.11683	0.12587	0.13592	0.14649	0.15798
75	0.010392	0.0093044	0.0079912	0.006396	0.0049283	0.003732	0.0028156	0.0019343	0.0013015	0.0007692	0.00015189	1e-05	1e-05	1e-05	1e-05	1e-05	1e-05	2.4094e-05	0.00022705	0.00063747	0.0010844	0.0016982	0.0022511	0.0027981	0.0032908	0.0037996	0.0043336	0.0045502	0.0047673	0.0050247	0.0050957	0.0052894	0.0051771	0.0051435	0.0050404	0.0048835	0.004877	0.004861	0.0051888	0.0057607	0.0059904	0.0061913	0.0063034	0.0065406	0.006729	0.007037	0.0073765	0.0074701	0.0076878
76	1e-05	1e-05	1e-05	1e-05	1e-05	1e-05	0.00061056	0.0017867	0.003303	0.0051026	0.0071162	0.0089853	0.010749	0.013114	0.015572	0.017733	0.020066	0.022132	0.024729	0.027751	0.03054	0.033769	0.037241	0.04107	0.044801	0.048726	0.053007	0.057234	0.061665	0.066286	0.070522	0.075296	0.079678	0.084045	0.088537	0.093101	0.098016	0.10334	0.10899	0.11511	0.12091	0.12728	0.13359	0.14022	0.14714	0.15423	0.16204	0.16965	0.17749
77	1e-05	1e-05	1e-05	1e-05	1e-05	1e-05	0.00035856	0.0010449	0.0018677	0.0028326	0.003814	0.0050574	0.0064803	0.0079843	0.0098894	0.011886	0.014117	0.016343	0.018919	0.02202	0.025396	0.029297	0.033559	0.038269	0.043398	0.049035	0.055179	0.061443	0.068276	0.075392	0.082664	0.090365	0.097889	0.1056	0.11351	0.12157	0.1297	0.13794	0.14637	0.15513	0.16399	0.17288	0.18178	0.19112	0.20055	0.21015	0.2199	0.22959	0.23961
78	1e-05	1e-05	1e-05	1e-05	1e-05	1e-05	0.00080282	0.0021374	0.0037123	0.0055537	0.0077157	0.0099183	0.012238	0.015059	0.018174	0.021246	0.024369	0.027338	0.03097	0.035272	0.039518	0.044148	0.049262	0.054899	0.060886	0.067072	0.073827	0.080733	0.08819	0.095727	0.10319	0.11125	0.11921	0.12721	0.13533	0.14303	0.15103	0.15912	0.16713	0.17536	0.18318	0.19077	0.19775	0.20461	0.21125	0.21785	0.22516	0.23233	0.23962
79	0.018346	0.017059	0.015904	0.014621	0.013324	0.012224	0.011372	0.010432	0.0096682	0.008827	0.0080166	0.0073808	0.0067425	0.0059568	0.0053726	0.0045388	0.0038923	0.0028848	0.0019768	0.0013615	0.00070616	0.00025379	1e-05	1e-05	1e-05	1e-05	1e-05	1e-05	0.00011458	0.00063541	0.00089564	0.0014106	0.0015155	0.0016499	0.0018709	0.0018207	0.0017824	0.0016779	0.0017135	0.0020006	0.0019465	0.0018538	0.0016707	0.0016579	0.0016178	0.0014806	0.0016034	0.0018087	0.0021702
80	1e-05	1e-05	1e-05	1e-05	1e-05	1e-05	0.00036102	0.00079571	0.0011448	0.0013513	0.0015665	0.0015802	0.0015938	0.0015854	0.0017633	0.0018032	0.0018761	0.0016854	0.0017287	0.0022221	0.0026355	0.0033281	0.0042469	0.0054803	0.0069471	0.0085261	0.010471	0.012497	0.014914	0.017603	0.020242	0.023363	0.026274	0.029354	0.032434	0.035573	0.038901	0.04231	0.045759	0.04953	0.053234	0.057098	0.060943	0.065094	0.069387	0.074015	0.078944	0.084039	0.089596
81	1e-05	1e-05	1e-05	1e-05	1e-05	1e-05	0.00072896	0.0017877	0.0028543	0.0036944	0.0045525	0.0050418	0.0053007	0.0053672	0.005422	0.00532	0.0050903	0.0045445	0.0042821	0.0042934	0.0042654	0.0043696	0.0046889	0.0053451	0.006328	0.0076008	0.0090158	0.010436	0.012111	0.013677	0.014948	0.016479	0.017708	0.018976	0.020035	0.020852	0.021522	0.022303	0.023214	0.024331	0.025613	0.027092	0.028558	0.030352	0.0323	0.034766	0.037722	0.040962	0.04469
82	0.0089588	0.0066661	0.0045943	0.0025903	0.0010233	2.3637e-05	1e-05	1e-05	1e-05	1e-05	0.00092439	0.0023794	0.0040302	0.0055434	0.0075705	0.0092446	0.011121	0.012757	0.014668	0.017088	0.019476	0.022025	0.024592	0.027667	0.031245	0.034844	0.039058	0.04309	0.047586	0.052208	0.056747	0.061689	0.066516	0.071693	0.076781	0.081898	0.08731	0.092813	0.098767	0.10507	0.11161	0.11841	0.12556	0.13332	0.14143	0.15006	0.15951	0.16947	0.18051
83	0.026778	0.021694	0.017062	0.012674	0.0087779	0.0055564	0.0030821	0.0013089	8.7443e-05	1e-05	1e-05	1e-05	0.00036463	0.0010799	0.0022984	0.0033739	0.0045828	0.0056154	0.0066112	0.0079853	0.0095237	0.011278	0.013019	0.015029	0.017479	0.020023	0.02295	0.025808	0.029086	0.032765	0.036437	0.040471	0.044399	0.048641	0.052979	0.057566	0.062273	0.067156	0.072425	0.07809	0.083645	0.089432	0.095356	0.10174	0.10859	0.11588	0.12347	0.13135	0.13993
84	1e-05	7.6129e-05	0.00026943	0.0003371	0.00052175	0.00085495	0.0010339	0.0010377	0.0010572	0.0010574	0.0010628	0.0011125	0.0011298	0.0010359	0.00098983	0.00056174	0.00023218	1e-05	1e-05	1e-05	1e-05	1e-05	9.1429e-05	0.00054647	0.0012328	0.0020172	0.0032587	0.0043456	0.0056225	0.0070885	0.0083497	0.010037	0.011436	0.013005	0.014637	0.016233	0.017972	0.019772	0.021716	0.023929	0.026103	0.028422	0.030592	0.033069	0.035741	0.038554	0.041661	0.04494	0.048489
85	1e-05	1e-05	1e-05	1e-05	1e-05	1e-05	0.00069954	0.0012058	0.0017139	0.0021993	0.0025597	0.0025381	0.0023747	0.0023116	0.0024549	0.0027279	0.002869	0.0026062	0.0027165	0.0033502	0.0039872	0.0049011	0.0061545	0.0079447	0.010111	0.012328	0.014622	0.017127	0.02018	0.023262	0.026093	0.029101	0.031999	0.03505	0.037951	0.04079	0.044079	0.047773	0.051638	0.055789	0.059913	0.064173	0.068651	0.073538	0.078413	0.083613	0.089106	0.094362	0.099737
86	0.025553	0.022695	0.020151	0.017607	0.015203	0.012903	0.010753	0.008783	0.006825	0.004897	0.0033735	0.0021011	0.0013916	0.00042501	1e-05	1e-05	1e-05	1e-05	0.00029496	0.0017518	0.0036851	0.0059747	0.0089513	0.01231	0.016564	0.021303	0.026737	0.032237	0.038195	0.044546	0.051015	0.05812	0.065308	0.072662	0.080215	0.087952	0.095913	0.10389	0.11228	0.12106	0.12973	0.13839	0.14695	0.15596	0.16521	0.17466	0.18417	0.19357	0.20347
87	0.0086789	0.007127	0.0059576	0.0046261	0.0035145	0.002581	0.001878	0.0012723	0.00063203	0.00025999	1e-05	1e-05	5.8693e-05	1e-05	1e-05	1e-05	0.00011729	1.2679e-05	8.1777e-05	0.00068213	0.0010709	0.0015863	0.0022554	0.0031404	0.004328	0.0055366	0.0069213	0.008102	0.0096747	0.011371	0.012891	0.014886	0.01673	0.018547	0.020527	0.022496	0.024476	0.026532	0.028883	0.031411	0.033735	0.036032	0.03829	0.040893	0.043766	0.046781	0.050054	0.05359	0.057794
88	0.0034865	0.0032109	0.0027881	0.0022916	0.0013731	0.00066594	0.00046307	0.00033803	0.00022014	1.1494e-05	1e-05	1e-05	1e-05	0.00019758	0.00061587	0.0013608	0.0023657	0.0029916	0.0040609	0.0058248	0.0077691	0.010034	0.012875	0.016352	0.020054	0.024354	0.029111	0.034167	0.039894	0.046063	0.052582	0.059753	0.067051	0.074653	0.082456	0.090577	0.099195	0.10833	0.11782	0.12795	0.13813	0.14844	0.1589	0.16994	0.18172	0.19484	0.21	0.22762	0.24847
89	0.0095121	0.008093	0.0065825	0.005156	0.0036804	0.0026644	0.0017803	0.00091925	0.0003361	1.2424e-05	1e-05	1e-05	1e-05	0.00042265	0.0008351	0.0014996	0.0023307	0.0030915	0.0040294	0.0056544	0.0074147	0.0096297	0.012255	0.015523	0.019211	0.023544	0.028293	0.033123	0.038498	0.0445	0.050399	0.056786	0.063336	0.070246	0.07741	0.084829	0.092687	0.10113	0.11025	0.12031	0.13071	0.14192	0.15433	0.16889	0.18617	0.20693	0.23213	NaN	NaN
90	0.0056576	0.0047231	0.0036748	0.0025515	0.0016309	0.00094893	0.00045436	1e-05	1e-05	1e-05	1e-05	1e-05	0.00027915	0.00088169	0.0015372	0.0019148	0.0023851	0.0027014	0.0032042	0.0040189	0.0046567	0.0055173	0.0062951	0.0075684	0.0088769	0.010436	0.012291	0.013975	0.015784	0.017718	0.019406	0.021445	0.023181	0.025188	0.027134	0.029205	0.031722	0.034612	0.038001	0.04214	0.04666	0.051851	0.057556	0.064197	0.071685	0.080126	0.089602	0.10019	0.11319
91	0.0088525	0.0084111	0.0075436	0.006668	0.0056023	0.0048061	0.0042171	0.003736	0.003266	0.0027365	0.0021976	0.0015625	0.00075591	0.00032206	1e-05	1e-05	1e-05	1e-05	1e-05	1e-05	0.00051798	0.0015018	0.0026169	0.0044805	0.0063712	0.0083603	0.010201	0.01185	0.01384	0.016042	0.017786	0.019737	0.021284	0.022996	0.02423	0.025463	0.026896	0.028684	0.030741	0.032944	0.035146	0.037547	0.040061	0.043029	0.045989	0.049344	0.053033	0.056676	0.06067
92	0.018745	0.017136	0.015575	0.014006	0.012568	0.011481	0.010489	0.0094295	0.0084731	0.0076943	0.0070629	0.0064782	0.0060124	0.0052953	0.0047631	0.0040342	0.0031878	0.0021758	0.00135	0.00078676	0.00013967	1e-05	1e-05	1e-05	1e-05	1e-05	1e-05	0.00036032	0.0010306	0.0016962	0.0023233	0.0030905	0.0035001	0.0040367	0.0045604	0.0048207	0.005106	0.0053347	0.005508	0.0058857	0.0060686	0.0061877	0.0063591	0.0068093	0.0072115	0.0076062	0.0081183	0.0086095	0.0093338
93	0.001206	0.0013403	0.0013298	0.0011907	0.00092181	0.00090108	0.0010617	0.001204	0.001394	0.0014816	0.0014336	0.0013113	0.0011742	0.0010747	0.00092982	0.00064444	0.0003602	1e-05	1e-05	1e-05	1e-05	1e-05	1e-05	0.00021002	0.0010407	0.0021372	0.0034677	0.0047443	0.0061459	0.0077689	0.0090934	0.010618	0.011794	0.012984	0.013934	0.014739	0.015545	0.016524	0.017643	0.019094	0.02045	0.021946	0.023429	0.025232	0.027262	0.029635	0.03231	0.034998	0.037944
94	0.0036546	0.0042907	0.0048926	0.0052045	0.0052788	0.0053846	0.0054582	0.0052565	0.0050057	0.0046289	0.0039809	0.0033905	0.0027486	0.0020627	0.0014022	0.00078735	0.0004117	1e-05	1e-05	1e-05	1e-05	1e-05	1e-05	0.00035015	0.00083533	0.001342	0.0020008	0.002389	0.0027769	0.0031551	0.003006	0.0029957	0.0027976	0.0024505	0.0020575	0.0015455	0.0010595	0.00051259	8.2719e-05	0.00011126	1.1774e-05	0.00028305	0.00056101	0.00096542	0.0016027	0.0023379	0.0033869	0.0046973	0.0062961
95	1e-05	1e-05	1e-05	1e-05	1e-05	1e-05	0.00082311	0.0024313	0.0038283	0.0048271	0.006032	0.0072321	0.0083095	0.009585	0.010868	0.01229	0.013436	0.014138	0.014709	0.01572	0.01678	0.017529	0.018422	0.019606	0.020878	0.022382	0.02381	0.025229	0.026952	0.02881	0.030421	0.03211	0.033823	0.03532	0.036903	0.038344	0.039865	0.041765	0.043709	0.045666	0.047576	0.049563	0.05148	0.053492	0.05575	0.057825	0.060019	0.062102	0.064193
96	0.00028033	0.00080537	0.0015636	0.0023632	0.0027617	0.0028257	0.0028237	0.0027415	0.0027167	0.0022643	0.0018742	0.0015682	0.0014088	0.0011951	0.0010774	0.00074442	0.00094744	0.0010122	0.001108	0.0010358	0.00074617	0.00064312	0.00067974	0.0005811	0.00022689	1e-05	1e-05	1e-05	1e-05	1e-05	1e-05	6.1308e-05	0.0003432	0.00055593	0.00086985	0.001445	0.002192	0.0029002	0.0035896	0.0041786	0.0047645	0.0052003	0.0054391	0.0061998	0.0070406	0.0081837	0.0093712	0.010185	0.011
97	0.0048107	0.0035025	0.0025101	0.0016016	0.00051876	1e-05	1e-05	1e-05	1e-05	1e-05	1e-05	1e-05	0.00057901	0.0010663	0.0019387	0.0030023	0.0042279	0.0054227	0.0067656	0.0089556	0.011418	0.014248	0.017404	0.021265	0.025828	0.03048	0.035553	0.040537	0.045697	0.051291	0.056678	0.062513	0.068361	0.074418	0.080528	0.086321	0.092393	0.098634	0.10534	0.11263	0.12	0.12749	0.13503	0.14291	0.15089	0.15885	0.16738	0.17601	0.18505
98	0.024782	0.021246	0.018141	0.015859	0.012594	0.0098554	0.0075994	0.0058884	0.0045035	0.002217	0.0010659	0.00056106	0.00013934	1e-05	1e-05	0.00017105	0.00062967	0.00068182	0.00013652	1e-05	0.00018107	3.7286e-05	1e-05	1e-05	1e-05	1e-05	0.00011116	0.00023993	0.00066477	0.0017527	0.0029954	0.0043721	0.0060259	0.0076301	0.009253	0.010833	0.012431	0.014154	0.015577	0.017138	0.018393	0.019103	0.019753	0.02022	0.020901	0.02159	0.022326	0.022859	0.023635
99	1e-05	1e-05	1e-05	1e-05	1e-05	1e-05	0.00028121	0.00084898	0.0015809	0.0014085	0.001716	0.0020994	0.002496	0.0029886	0.0033594	0.0038664	0.0042523	0.0044341	0.0045129	0.0049212	0.0056735	0.0060534	0.0066241	0.007167	0.0075713	0.008347	0.0093443	0.010399	0.011556	0.013092	0.014513	0.016019	0.017596	0.018971	0.020643	0.022457	0.024053	0.025765	0.027249	0.028772	0.029961	0.030994	0.031969	0.03299	0.034151	0.03522	0.036268	0.037522	0.038884
100	0.0028543	0.0021751	0.0015791	0.0010711	0.00042797	4.1315e-05	1e-05	1e-05	1e-05	1e-05	1e-05	1e-05	0.00041982	0.00094576	0.0014195	0.0019778	0.0026209	0.0029592	0.0033045	0.0039986	0.0045323	0.0053487	0.0061926	0.0073484	0.0087147	0.010429	0.01234	0.014171	0.016423	0.018998	0.021483	0.024351	0.027002	0.029736	0.032335	0.034711	0.037148	0.039806	0.0427	0.045957	0.049209	0.052489	0.055887	0.059548	0.063385	0.067401	0.071931	0.076442	0.081143
101	1e-05	1e-05	1e-05	1e-05	0.00058718	0.0016813	0.002778	0.0036952	0.0044157	0.0046616	0.0049049	0.0049246	0.0049446	0.005045	0.0050172	0.0050141	0.0048766	0.0043489	0.0035294	0.0030011	0.0024838	0.0019139	0.0014544	0.00099254	0.00047199	0.00022406	8.1675e-05	1e-05	1e-05	0.00037716	0.000782	0.0012579	0.0016109	0.001889	0.0023257	0.0026861	0.0028719	0.0031322	0.0034109	0.0038725	0.0039906	0.0039179	0.003916	0.0040589	0.0043924	0.004677	0.0049911	0.0054672	0.0060627
102	0.0023514	0.00299	0.0036001	0.0039881	0.0039372	0.0040939	0.0042735	0.0043563	0.0044616	0.0042159	0.0038631	0.0036073	0.0034837	0.0034109	0.0032744	0.0031189	0.0029329	0.0024157	0.0017372	0.0013198	0.000911	0.00051881	0.00013583	1e-05	1e-05	1e-05	1e-05	1e-05	1e-05	0.00045634	0.00091922	0.0015024	0.0019311	0.0022803	0.002674	0.002873	0.0029903	0.0030119	0.002998	0.0030908	0.0029689	0.002689	0.0023361	0.002059	0.0018667	0.0016262	0.0014727	0.0012224	0.0011978
103	0.003495	0.0025928	0.0016066	0.00080206	6.34e-05	1e-05	1e-05	1e-05	1e-05	1e-05	1e-05	0.00051615	0.0011816	0.0021486	0.0031783	0.004258	0.0055705	0.0067463	0.0081053	0.010135	0.01231	0.014798	0.017612	0.020808	0.024238	0.027978	0.032093	0.036244	0.040736	0.045503	0.050129	0.055151	0.060063	0.065033	0.070143	0.075123	0.080392	0.085886	0.091722	0.097913	0.10423	0.11068	0.1171	0.12389	0.13089	0.13805	0.14574	0.15331	0.16114
104	0.061232	0.051957	0.042406	0.034087	0.026728	0.020825	0.014702	0.009351	0.0052715	0.0019424	1e-05	1e-05	1e-05	1e-05	1e-05	1e-05	1e-05	0.0021302	0.003469	0.0051251	0.0070253	0.009222	0.01171	0.012939	0.014396	0.016288	0.018686	0.020445	0.022136	0.025323	0.028955	0.032622	0.036116	0.04053	0.046381	0.052512	0.058853	0.064753	0.071133	0.078563	0.085729	0.093325	0.10223	0.11197	0.12169	0.13154	0.14191	0.15234	0.16413
105	1e-05	1e-05	1e-05	1e-05	0.00019315	0.00099893	0.001829	0.0024112	0.0028126	0.0028225	0.0026007	0.0022756	0.0020238	0.0017502	0.0015336	0.0012956	0.00098252	0.00036589	1e-05	1e-05	5.0103e-05	0.00051807	0.0011627	0.001997	0.0030456	0.0042421	0.0057448	0.0071724	0.0087742	0.010382	0.011855	0.013298	0.014219	0.014946	0.015548	0.015898	0.016267	0.016549	0.01693	0.017495	0.017855	0.018173	0.018545	0.019323	0.020225	0.021109	0.022271	0.023408	0.024966
106	1e-05	1e-05	1e-05	1e-05	1e-05	1e-05	0.00048948	0.0016511	0.0026158	0.0033635	0.004067	0.0045095	0.0052766	0.0059894	0.0066169	0.0074546	0.00832	0.0090011	0.0097062	0.010719	0.011489	0.012133	0.013079	0.013692	0.014461	0.015578	0.016792	0.017965	0.018978	0.019725	0.020131	0.020705	0.02085	0.020606	0.020649	0.020424	0.020152	0.019748	0.019089	0.018756	0.018464	0.018256	0.018064	0.018262	0.018394	0.018286	0.01851	0.018564	0.018767
107	0.0048572	0.00388	0.0030214	0.0022295	0.0011996	0.0006384	0.00016874	1e-05	1e-05	1e-05	0.00011681	0.00052888	0.0012456	0.0019713	0.0027939	0.003624	0.0046677	0.0053565	0.0057759	0.0063536	0.0070963	0.0078951	0.0091186	0.010661	0.012607	0.015024	0.018127	0.021445	0.025568	0.030605	0.036078	0.04212	0.048238	0.054787	0.061672	0.068924	0.076572	0.084182	0.09199	0.10032	0.10872	0.1173	0.12646	0.13634	0.14679	0.15842	0.17185	0.1879	0.2083
108	1e-05	1e-05	1e-05	1e-05	1e-05	1e-05	0.00053862	0.0014448	0.0022327	0.0025447	0.0027193	0.002715	0.002683	0.0026367	0.0024764	0.0023087	0.0021807	0.0018884	0.0014465	0.0012383	0.0010232	0.00078509	0.00069735	0.00065332	0.00070809	0.0010864	0.0015748	0.0018917	0.0022864	0.0029465	0.0034235	0.0040617	0.0044609	0.004742	0.0050408	0.0050879	0.0049611	0.0047946	0.004619	0.0045797	0.0042418	0.0038787	0.0033685	0.0029734	0.0025293	0.0020098	0.0016274	0.0011618	0.00085437
109	0.0035255	0.002531	0.0016395	0.00054258	1e-05	1e-05	1e-05	1e-05	1e-05	1e-05	0.00022344	0.0010341	0.0020444	0.0032074	0.0045885	0.0058492	0.0073424	0.0086107	0.0099769	0.011765	0.013676	0.015981	0.018342	0.020866	0.023524	0.026456	0.029783	0.032919	0.0364	0.040141	0.043799	0.047515	0.050944	0.054476	0.0581	0.06171	0.065393	0.068896	0.072565	0.076426	0.080085	0.08369	0.087353	0.091195	0.095006	0.098745	0.10252	0.10608	0.10984
110	1e-05	1e-05	0.00028387	0.0010534	0.0015299	0.0019086	0.0023143	0.0025285	0.0025543	0.002369	0.0020332	0.0016365	0.0012911	0.0008025	0.00040945	6.3628e-05	1e-05	1e-05	1e-05	1e-05	0.00051899	0.0014861	0.0026841	0.0042197	0.0061164	0.0083534	0.010983	0.013609	0.016583	0.01986	0.023301	0.027141	0.030871	0.035093	0.039752	0.044883	0.050701	0.057291	0.065128	0.074399	0.084927	0.097071	0.11116	0.12786	0.14722	0.16944	NaN	NaN	NaN
111	0.011928	0.010224	0.0091121	0.0071909	0.0057995	0.0047377	0.0038195	0.0029292	0.0019153	0.0011026	0.00015861	1e-05	1e-05	1e-05	0.00052712	0.00099508	0.0015239	0.0018726	0.00251	0.0039785	0.0058438	0.0078697	0.0099289	0.012335	0.014817	0.017317	0.020443	0.023624	0.027342	0.031253	0.035206	0.039535	0.044167	0.049794	0.056371	0.064363	0.074536	0.087606	0.10503	0.1276	NaN	NaN	NaN	NaN	NaN	NaN	NaN	NaN	NaN
112	1e-05	1e-05	1e-05	1e-05	1e-05	1e-05	0.00050246	0.001437	0.0021424	0.0026834	0.0031071	0.0034446	0.0037452	0.0041085	0.0045494	0.00468	0.0051063	0.005297	0.0055798	0.0062809	0.0070217	0.0077957	0.0088255	0.010138	0.011575	0.013301	0.015468	0.017452	0.019737	0.022013	0.024177	0.026435	0.028568	0.03076	0.032994	0.035171	0.037289	0.03938	0.041565	0.043885	0.046233	0.048597	0.051115	0.053699	0.056142	0.058602	0.061279	0.064052	0.067047
113	0.0098719	0.0083647	0.0069351	0.0054691	0.0040942	0.002906	0.0020963	0.0014173	0.00078324	0.00032477	1e-05	1e-05	1e-05	1e-05	1e-05	1e-05	1.2225e-05	1.2034e-05	0.0001762	0.00069057	0.0012972	0.0021579	0.0033499	0.0047213	0.0062436	0.0078733	0.0095905	0.011151	0.012849	0.014525	0.016229	0.017836	0.018978	0.019975	0.020849	0.021437	0.021971	0.022448	0.02297	0.023812	0.024582	0.025062	0.025649	0.026488	0.027202	0.027972	0.028974	0.029811	0.030799
114	1e-05	1e-05	1e-05	1e-05	1e-05	1e-05	0.00072303	0.0020934	0.0029963	0.0035215	0.0040061	0.0041407	0.004417	0.0046369	0.0047145	0.0049852	0.0049858	0.0047937	0.0044298	0.0045052	0.0044101	0.0040666	0.003925	0.0037326	0.0042191	0.0049356	0.0060405	0.0073538	0.0087664	0.010338	0.011531	0.012897	0.014154	0.015287	0.016269	0.016527	0.016975	0.017078	0.017096	0.017423	0.017459	0.017677	0.017873	0.018421	0.018716	0.019354	0.0205	0.021172	0.022103
115	0.013521	0.011875	0.010263	0.0086147	0.0070622	0.0056423	0.0045292	0.0033703	0.0023457	0.0015537	0.0007945	0.000248	1e-05	1e-05	1e-05	1e-05	1.2325e-05	1e-05	1e-05	0.00039675	0.00064454	0.0011683	0.001897	0.0026388	0.0033488	0.0043147	0.0056618	0.0068547	0.0082025	0.009526	0.010747	0.012238	0.013487	0.014677	0.016014	0.017411	0.018826	0.020132	0.021559	0.023346	0.025175	0.027078	0.029001	0.031254	0.033647	0.036148	0.038867	0.041673	0.044913
116	1e-05	1e-05	1e-05	1e-05	1e-05	1e-05	0.00015923	0.00041996	0.00064476	0.0010188	0.0015005	0.0017723	0.0020112	0.0024911	0.0029632	0.0032082	0.0034602	0.0035442	0.0037834	0.0044855	0.0050767	0.0057992	0.0069143	0.0082582	0.0095773	0.011129	0.013158	0.014994	0.017062	0.019121	0.021037	0.023209	0.025137	0.027008	0.028944	0.030881	0.032776	0.034567	0.036614	0.038871	0.041146	0.043413	0.04559	0.047919	0.050196	0.052507	0.054943	0.057408	0.060115
117	1e-05	1e-05	1e-05	1e-05	1e-05	1e-05	0.00014635	0.00068548	0.0010654	0.0012939	0.0016408	0.0019361	0.0023722	0.0026248	0.0028747	0.0028836	0.0028582	0.002548	0.0020363	0.0018533	0.0015453	0.0013107	0.0011449	0.0010363	0.0013225	0.0017848	0.0024921	0.0031352	0.0038791	0.0047255	0.0052773	0.0060372	0.0063669	0.0065889	0.0065409	0.0061219	0.0056865	0.0052034	0.0047639	0.0046465	0.0042705	0.0038947	0.0036003	0.0036369	0.0036509	0.003963	0.004525	0.0049597	0.0054882
118	0.00057829	0.00037719	5.3346e-05	1e-05	1e-05	1e-05	1e-05	1e-05	0.00028552	0.00057201	0.0011468	0.0017178	0.0022542	0.0028466	0.0034163	0.0039119	0.0045269	0.0048391	0.0052631	0.0061645	0.0071282	0.0081708	0.0094682	0.011074	0.012988	0.015182	0.017647	0.02016	0.023068	0.026183	0.02917	0.032404	0.035448	0.038545	0.041665	0.044684	0.047835	0.051097	0.054323	0.057905	0.061432	0.065093	0.068845	0.072963	0.077193	0.081575	0.086298	0.091048	0.09602
119	1e-05	1e-05	1e-05	1e-05	1e-05	1e-05	0.0014591	0.0041805	0.0063493	0.0079542	0.0097943	0.011078	0.012344	0.013706	0.014806	0.015404	0.016137	0.016263	0.01688	0.018001	0.019509	0.021097	0.023201	0.025488	0.027979	0.030737	0.0342	0.038032	0.042368	0.046299	0.049952	0.053552	0.056305	0.058765	0.061467	0.064234	0.066889	0.069432	0.071793	0.07426	0.076473	0.078623	0.08076	0.083666	0.086744	0.089621	0.092293	0.095187	0.0981
120	0.0017956	0.0015688	0.0011238	0.0004398	1e-05	1e-05	1e-05	1e-05	1e-05	1e-05	0.00010503	0.00054511	0.0010664	0.0018088	0.0028207	0.0037615	0.004904	0.0059401	0.006838	0.0079374	0.0089179	0.010017	0.011164	0.012392	0.013504	0.014471	0.015519	0.016428	0.017469	0.018253	0.018718	0.019126	0.019161	0.018943	0.018454	0.017926	0.017679	0.017431	0.017144	0.016974	0.016916	0.017	0.017136	0.017655	0.018337	0.019416	0.020766	0.02199	0.023361
121	0.00056647	0.00030747	0.00010085	1e-05	1e-05	1e-05	1e-05	1e-05	1e-05	0.00010412	0.00036889	0.00071997	0.0011128	0.0013669	0.0017571	0.0019046	0.0021027	0.0020457	0.002011	0.0023044	0.0026289	0.0031074	0.0037107	0.0044399	0.005499	0.006626	0.0080926	0.0094716	0.011145	0.013013	0.014767	0.016671	0.018404	0.02017	0.021979	0.023713	0.025621	0.027551	0.029632	0.031999	0.034322	0.036646	0.039093	0.041772	0.044544	0.047354	0.050363	0.053366	0.056621
122	1e-05	1e-05	1e-05	1e-05	1e-05	0.00022512	0.0020117	0.0027843	0.0032623	0.003546	0.0033241	0.0028372	0.0024	0.001698	0.0014529	0.00049551	0.00032495	1e-05	1.6687e-05	0.00052988	0.0013735	0.0027443	0.0047737	0.0072305	0.010527	0.014143	0.018976	0.023712	0.029543	0.036012	0.042842	0.050266	0.058091	0.067126	0.07856	0.09333	0.11295	0.13763	NaN	NaN	NaN	NaN	NaN	NaN	NaN	NaN	NaN	NaN	NaN
123	1e-05	1e-05	1e-05	1e-05	1e-05	1e-05	0.00043151	0.0014059	0.0023995	0.0035571	0.0050944	0.006798	0.0087877	0.010911	0.013217	0.015477	0.018021	0.020285	0.022932	0.026167	0.029453	0.032955	0.036965	0.041309	0.045926	0.050781	0.056031	0.061274	0.066943	0.072736	0.078439	0.084568	0.090476	0.096281	0.10211	0.10789	0.11385	0.11993	0.12632	0.133	0.13959	0.14633	0.15309	0.16025	0.16757	0.17509	0.18295	0.19078	0.19901
124	1e-05	1e-05	1e-05	1e-05	1e-05	1e-05	0.00046782	0.0011945	0.0021126	0.0026799	0.0031246	0.0033085	0.0036147	0.0042377	0.0050362	0.0058957	0.0070977	0.0079859	0.0088492	0.0097724	0.01066	0.011733	0.012779	0.01382	0.014861	0.016002	0.01727	0.018263	0.019644	0.021025	0.02221	0.023536	0.0243	0.024991	0.025411	0.025664	0.025814	0.02574	0.025704	0.025678	0.025578	0.025475	0.02541	0.025715	0.026166	0.027086	0.028335	0.029613	0.031413
125	1e-05	1e-05	1e-05	1e-05	1e-05	1e-05	0.00047278	0.001036	0.0016091	0.0018427	0.0017387	0.0015895	0.0016276	0.0016221	0.0017268	0.0017675	0.0020767	0.0025028	0.0033278	0.0043413	0.005588	0.0073008	0.009104	0.010988	0.013318	0.015956	0.019003	0.021923	0.025105	0.028317	0.031802	0.035457	0.038841	0.042452	0.046076	0.049615	0.053436	0.05712	0.06107	0.065139	0.06926	0.073265	0.077567	0.082205	0.086806	0.091822	0.097177	0.1024	0.10828
126	1e-05	1e-05	1e-05	1e-05	2.6609e-05	0.0012893	0.0019254	0.0019852	0.0018921	0.0015798	0.0012029	0.00057107	0.0003202	0.00010057	1e-05	1e-05	0.00033017	0.0012036	0.0023653	0.0037249	0.0052322	0.0069308	0.0089733	0.011215	0.013972	0.01735	0.021402	0.025105	0.029087	0.033293	0.037789	0.042784	0.047656	0.052762	0.058276	0.064069	0.070348	0.076826	0.084241	0.092734	0.10218	0.1125	0.12403	0.13709	0.15205	0.16925	0.18937	0.2127	NaN
127	1e-05	1e-05	1e-05	1e-05	1e-05	1e-05	0.00039434	0.0011151	0.0019541	0.0029069	0.0038703	0.004959	0.0062291	0.0076436	0.0092402	0.010659	0.012317	0.01366	0.015226	0.017006	0.018751	0.02063	0.022678	0.024892	0.027271	0.029777	0.032501	0.035125	0.038136	0.041114	0.044116	0.047349	0.050326	0.053194	0.056079	0.058853	0.061703	0.064554	0.067441	0.070517	0.073625	0.076585	0.079565	0.082861	0.086291	0.089768	0.093459	0.09715	0.10119
128	0.0017808	0.0028301	0.0034286	0.0036321	0.0032519	0.0030236	0.0028644	0.0025295	0.0022367	0.0018094	0.0012922	0.00060181	1e-05	1e-05	1e-05	1e-05	1e-05	1e-05	6.4688e-05	0.00059554	0.00090524	0.0013771	0.0020148	0.0028847	0.0036175	0.0045737	0.0057948	0.0068138	0.0079168	0.0093049	0.010345	0.011751	0.012941	0.014186	0.01535	0.016516	0.017743	0.018979	0.020261	0.021883	0.023273	0.024874	0.026427	0.028116	0.029708	0.031418	0.033288	0.035176	0.037226
129	1e-05	1e-05	0.00050493	0.0018505	0.003033	0.0039279	0.0049358	0.0054087	0.0052454	0.0048071	0.0039275	0.002891	0.0016259	0.00059123	0.00058631	0.00024796	4.3388e-05	1e-05	1e-05	1e-05	1e-05	0.00079635	0.0020425	0.0038529	0.0058802	0.0080635	0.010769	0.013431	0.016345	0.019403	0.022013	0.024718	0.027427	0.030011	0.032346	0.034403	0.036497	0.038461	0.040453	0.042884	0.045101	0.047642	0.050366	0.053193	0.056154	0.059307	0.062916	0.066311	0.070128
130	1e-05	1e-05	1e-05	1e-05	1e-05	1e-05	0.0015752	0.0047568	0.0074872	0.0096256	0.011426	0.012517	0.013211	0.013861	0.014365	0.014234	0.014127	0.013221	0.012266	0.011728	0.010999	0.010256	0.0099355	0.0099769	0.010068	0.010376	0.011059	0.011671	0.012833	0.014258	0.015335	0.016939	0.018638	0.020336	0.022083	0.023979	0.026317	0.029009	0.032125	0.035438	0.038822	0.042598	0.046607	0.050912	0.055363	0.06005	0.064949	0.069532	0.074102
131	0.0074726	0.0078513	0.0079105	0.0078249	0.0076357	0.0073233	0.0073068	0.0076441	0.0077528	0.0074239	0.007053	0.0064262	0.0057434	0.0054417	0.0052162	0.0048938	0.0044893	0.0038812	0.0027751	0.0017561	0.0011404	0.00074498	0.00044712	0.00030972	1e-05	1e-05	1e-05	1e-05	1e-05	1e-05	4.8977e-05	0.00036575	0.00056788	0.00087806	0.0012792	0.0016521	0.0021456	0.002664	0.0032485	0.0038361	0.0044577	0.0051523	0.0058963	0.006747	0.0078352	0.0089081	0.01038	0.011721	0.013272
132	0.062707	0.064291	0.062952	0.059989	0.0569	0.053743	0.050613	0.047896	0.045326	0.042221	0.037262	0.031612	0.024624	0.021998	0.018893	0.014107	0.0097307	0.0053911	0.0010182	1e-05	1e-05	1e-05	1e-05	1e-05	1e-05	0.0021753	0.0094663	0.017793	0.026507	0.034742	0.042355	0.049418	0.054645	0.059677	0.063441	0.067471	0.072674	0.075842	0.076212	0.076508	0.077035	0.078439	0.079704	0.081285	0.082909	0.084365	0.085341	0.085332	0.084831
133	0.079174	0.075974	0.071414	0.066266	0.061264	0.056642	0.052065	0.047477	0.043074	0.03854	0.032821	0.027687	0.021543	0.018895	0.01566	0.011121	0.0068637	0.0027569	1e-05	1e-05	1e-05	1e-05	1e-05	1e-05	0.0011395	0.0051316	0.012354	0.020734	0.029328	0.038087	0.046472	0.05438	0.060676	0.06661	0.071202	0.07604	0.082034	0.086559	0.088327	0.090289	0.092551	0.094982	0.09738	0.10013	0.10328	0.10638	0.1093	0.11104	0.11243
134	0.094997	0.088871	0.08188	0.074719	0.068162	0.062092	0.056547	0.051646	0.046953	0.042255	0.037019	0.032291	0.026917	0.024282	0.021165	0.01648	0.011981	0.0076792	0.0031291	1e-05	1e-05	1e-05	1e-05	1e-05	1e-05	0.00073627	0.005879	0.011966	0.018124	0.024799	0.031312	0.0375	0.042628	0.047407	0.051609	0.056203	0.061866	0.066221	0.068634	0.071317	0.074086	0.076854	0.079507	0.082084	0.085144	0.087825	0.090076	0.091238	0.092249
135	1e-05	1e-05	1e-05	1e-05	1e-05	1e-05	0.0010038	0.0034428	0.0058144	0.0078445	0.0095686	0.010723	0.01177	0.012809	0.014258	0.015462	0.016662	0.017268	0.017244	0.017192	0.017316	0.017577	0.018221	0.018929	0.019844	0.020609	0.021483	0.022271	0.023357	0.024919	0.026421	0.028033	0.029569	0.031002	0.032436	0.033781	0.035357	0.036952	0.038516	0.040184	0.042076	0.04393	0.045969	0.048292	0.051017	0.053956	0.057316	0.060707	0.064388
136	0.010074	0.0071649	0.0045577	0.0019772	0.0001174	1e-05	1e-05	1e-05	1e-05	1e-05	1e-05	0.0010089	0.0023367	0.0037309	0.0052136	0.0064941	0.0077704	0.0084961	0.0084472	0.0084945	0.0085407	0.0085943	0.0087876	0.0089523	0.0090687	0.0091482	0.009184	0.0091157	0.0092373	0.0099348	0.010632	0.01147	0.012303	0.012916	0.013613	0.014165	0.014788	0.015267	0.015555	0.015732	0.015846	0.01557	0.015246	0.014943	0.014991	0.014746	0.014739	0.014627	0.014634
137	0.015788	0.011772	0.0083163	0.0051294	0.0028391	0.00080854	1e-05	1e-05	1e-05	1e-05	1e-05	1e-05	0.00058676	0.0017122	0.0029369	0.0038037	0.0048884	0.0056256	0.0058387	0.0060932	0.0065208	0.0070178	0.0077911	0.008518	0.0092643	0.0099936	0.010914	0.011695	0.012671	0.014359	0.016071	0.017558	0.018804	0.019896	0.021128	0.022156	0.023301	0.02431	0.025327	0.026274	0.027282	0.02812	0.029438	0.031144	0.033285	0.035274	0.037778	0.040339	0.043011
138	1e-05	1e-05	1e-05	1e-05	1e-05	1e-05	0.0006022	0.0024323	0.0044627	0.0064506	0.0085869	0.010544	0.012646	0.015029	0.017471	0.019776	0.022244	0.024202	0.025526	0.026902	0.028732	0.030723	0.032961	0.035297	0.037664	0.040133	0.04267	0.045059	0.047829	0.051167	0.054465	0.057714	0.060915	0.064062	0.067233	0.070531	0.074119	0.077661	0.081252	0.084851	0.088666	0.092447	0.096404	0.10047	0.10494	0.10938	0.11392	0.11819	0.12269
139	0.050425	0.049024	0.045552	0.041695	0.038206	0.034852	0.031804	0.028866	0.026061	0.023069	0.019066	0.01501	0.0098995	0.0088658	0.0072279	0.0041006	0.0012988	1e-05	1e-05	1e-05	1e-05	1e-05	1e-05	0.003238	0.0064987	0.011059	0.018718	0.027581	0.036526	0.045613	0.054508	0.062899	0.069984	0.076708	0.082343	0.088241	0.095473	0.10113	0.10393	0.10678	0.10967	0.11252	0.11522	0.11809	0.12138	0.12456	0.12751	0.12913	0.13052
140	1e-05	1e-05	1e-05	1e-05	1e-05	0.00075722	0.0018717	0.0028419	0.0041672	0.0054509	0.0070318	0.0083815	0.0096944	0.010794	0.012708	0.014056	0.015417	0.01654	0.017747	0.018912	0.020448	0.021705	0.023529	0.025527	0.027817	0.029784	0.032479	0.035624	0.039015	0.042884	0.046734	0.050597	0.054548	0.058465	0.062538	0.066518	0.070928	0.075124	0.079074	0.08292	0.086582	0.090252	0.094156	0.098416	0.10313	0.1077	0.11255	0.11724	0.12202
141	1e-05	1e-05	1e-05	1e-05	1e-05	1e-05	0.00062661	0.0018814	0.0032769	0.0045377	0.0058708	0.0069833	0.0082083	0.0098598	0.012054	0.014217	0.016586	0.018852	0.021051	0.023385	0.026316	0.02942	0.033038	0.037056	0.041062	0.045293	0.049855	0.054581	0.059736	0.065483	0.071309	0.077102	0.08298	0.088863	0.094774	0.10089	0.10723	0.11365	0.12015	0.12673	0.13354	0.1404	0.14758	0.15504	0.16303	0.17111	0.17959	0.18807	0.19678
142	0.0032479	0.0024946	0.0011732	1e-05	1e-05	1e-05	1e-05	1e-05	1e-05	0.00013209	0.00073349	0.00091814	0.0013556	0.002289	0.0030626	0.0035123	0.0038925	0.0036859	0.0030486	0.0026038	0.0025606	0.0026183	0.0029323	0.0031438	0.003156	0.0034262	0.0036808	0.0039914	0.0045557	0.0055884	0.0063754	0.0071751	0.0079655	0.0086195	0.0093266	0.010106	0.010967	0.011978	0.012851	0.013788	0.014689	0.015508	0.016383	0.017217	0.018396	0.019454	0.02071	0.021799	0.022897
143	1e-05	1e-05	1e-05	1e-05	1e-05	1e-05	0.00061401	0.0026033	0.0048699	0.0069477	0.0089504	0.0105	0.012146	0.013982	0.015491	0.016867	0.018093	0.018885	0.018827	0.018859	0.019233	0.019885	0.020904	0.022163	0.023707	0.025747	0.027986	0.030406	0.033066	0.036498	0.039915	0.043473	0.047062	0.050517	0.053941	0.057561	0.061262	0.064939	0.068593	0.072555	0.076572	0.080647	0.084986	0.089391	0.094453	0.099675	0.10515	0.11074	0.11662
144	0.013594	0.010775	0.0081107	0.0050185	0.0027797	0.00093632	1e-05	1e-05	1e-05	1e-05	1e-05	1e-05	0.00048397	0.0024278	0.0048797	0.0071017	0.0095674	0.011556	0.012955	0.014343	0.015948	0.018003	0.019903	0.021594	0.02314	0.02496	0.027084	0.029274	0.031994	0.035729	0.039534	0.043378	0.046815	0.050614	0.054655	0.05865	0.062847	0.067103	0.071336	0.075803	0.080562	0.085366	0.090751	0.097006	0.1039	0.111	0.11911	0.12736	0.13593
145	1e-05	1e-05	1e-05	1e-05	1e-05	1e-05	0.00030316	0.00087217	0.0014023	0.0018543	0.0022879	0.0025591	0.0029716	0.0038457	0.0050522	0.0060376	0.0070787	0.0078515	0.0084074	0.0092567	0.010457	0.011826	0.013564	0.015499	0.017257	0.019133	0.021482	0.024091	0.027077	0.030742	0.034273	0.037828	0.041508	0.045175	0.048875	0.0527	0.056762	0.060743	0.064596	0.06837	0.072209	0.076084	0.080311	0.084624	0.089417	0.094364	0.099692	0.10492	0.11036
146	0.011174	0.010669	0.0094995	0.0083194	0.0072258	0.0063224	0.0057692	0.0054633	0.0052126	0.0046656	0.004285	0.0035706	0.0029847	0.0028804	0.0026726	0.0022753	0.0019037	0.0012112	0.00018487	1e-05	1e-05	1e-05	1e-05	1e-05	1e-05	0.00017081	0.00081769	0.0015697	0.0027984	0.004627	0.006204	0.0076465	0.009242	0.010875	0.0128	0.014859	0.017202	0.019642	0.021987	0.024162	0.026381	0.028712	0.031306	0.033759	0.03653	0.039147	0.04192	0.04455	0.047239
147	1e-05	1e-05	1e-05	1e-05	1e-05	1e-05	0.0029172	0.0093463	0.015414	0.020372	0.024666	0.027984	0.031556	0.035185	0.03836	0.041722	0.044881	0.047257	0.04829	0.049639	0.051814	0.054274	0.057346	0.060103	0.062796	0.066002	0.069189	0.072576	0.07623	0.080973	0.085525	0.089835	0.094081	0.097975	0.10195	0.10606	0.10989	0.11344	0.11652	0.12002	0.12333	0.12618	0.12931	0.13256	0.13665	0.14083	0.14533	0.1503	0.15585
148	0.017804	0.01673	0.015714	0.014741	0.013791	0.012816	0.012019	0.011211	0.010358	0.0092678	0.0085264	0.0074996	0.0064186	0.0053794	0.004627	0.0037899	0.0029171	0.001883	0.00080802	1e-05	1e-05	1e-05	1e-05	1e-05	1e-05	3.8919e-05	0.00064372	0.001552	0.0027288	0.0042667	0.00569	0.0071042	0.0086833	0.0099733	0.01126	0.012608	0.014163	0.01559	0.016756	0.017829	0.01902	0.020257	0.021716	0.02331	0.0256	0.028043	0.030811	0.033696	0.036837
149	0.040288	0.037123	0.033699	0.030539	0.027601	0.025588	0.024193	0.023292	0.022745	0.021968	0.021718	0.021056	0.020536	0.020039	0.01958	0.018592	0.016667	0.014501	0.011907	0.0096414	0.0076122	0.0053651	0.003629	0.0018243	0.00036731	1e-05	1e-05	1e-05	1e-05	1e-05	1e-05	0.00044741	0.0013989	0.0021587	0.0031179	0.0039851	0.005208	0.0060825	0.006202	0.0064126	0.0065833	0.0064559	0.0063957	0.0064036	0.0066992	0.0067173	0.0067679	0.0064241	0.0066298
150	0.015206	0.016257	0.016445	0.016286	0.015818	0.015753	0.015572	0.01514	0.014973	0.013969	0.012439	0.010561	0.0085922	0.0077955	0.0069318	0.0055102	0.0038632	0.0022209	0.00079705	1e-05	1e-05	1e-05	1e-05	1e-05	1e-05	0.00030484	0.0019243	0.0037495	0.0055985	0.0074142	0.0092756	0.010773	0.012028	0.013327	0.014369	0.015423	0.016865	0.017818	0.018363	0.01915	0.020207	0.021111	0.022207	0.023389	0.02494	0.026449	0.027907	0.029005	0.030107
151	0.022247	0.019828	0.017304	0.014705	0.012548	0.010755	0.0093107	0.0079835	0.0069611	0.0061345	0.0055774	0.0048676	0.0042699	0.0039094	0.0038179	0.003446	0.0028806	0.0020527	0.0010896	0.0003135	1e-05	1e-05	1e-05	1e-05	1e-05	1e-05	0.00017819	0.0013234	0.0029029	0.005047	0.0071208	0.0092839	0.011569	0.013813	0.016101	0.01853	0.021164	0.023654	0.025811	0.027869	0.029994	0.032065	0.034382	0.036877	0.039737	0.042838	0.046202	0.049565	0.053332
152	0.051945	0.046339	0.040614	0.035412	0.031036	0.027163	0.024148	0.021676	0.0195	0.017672	0.016477	0.015155	0.013959	0.013135	0.012252	0.010683	0.0089227	0.0070171	0.0049908	0.0031988	0.0017571	0.00042112	1e-05	1e-05	1e-05	1e-05	1e-05	1e-05	0.00061795	0.0023255	0.0041549	0.005977	0.0077652	0.0098001	0.011827	0.01353	0.015267	0.016857	0.018226	0.019747	0.02115	0.022306	0.023608	0.025105	0.02675	0.028324	0.030393	0.032564	0.035074
153	0.014363	0.010921	0.0076846	0.0046702	0.0023116	0.00035232	1e-05	1e-05	1e-05	1e-05	1e-05	1e-05	0.0011347	0.0035767	0.0056967	0.0076157	0.0097701	0.010595	0.010317	0.01021	0.010771	0.012067	0.013215	0.013976	0.013973	0.014678	0.015728	0.016685	0.018741	0.022016	0.024773	0.027072	0.028877	0.030678	0.032811	0.035286	0.037774	0.039812	0.041555	0.043216	0.044788	0.0465	0.048659	0.051048	0.054011	0.057001	0.060267	0.063297	0.066627
154	1e-05	1e-05	1e-05	1e-05	1e-05	1e-05	0.0025287	0.0073698	0.010934	0.013396	0.0148	0.014477	0.013681	0.012773	0.01176	0.010446	0.0097649	0.0091029	0.0079717	0.0075458	0.0073261	0.0072363	0.0081434	0.0091209	0.010641	0.012585	0.01492	0.01708	0.019233	0.021817	0.024271	0.026799	0.030453	0.033701	0.037432	0.041271	0.04577	0.050479	0.054776	0.059648	0.064487	0.069093	0.074392	0.078288	0.082509	0.086286	0.089902	0.092933	0.095725
155	1e-05	1e-05	1e-05	0.0017587	0.0055135	0.0090849	0.011796	0.012871	0.013685	0.013184	0.012721	0.011023	0.0095171	0.0074766	0.005945	0.0042894	0.0027855	0.0012564	0.00053112	1e-05	1e-05	1e-05	0.00020418	0.0014101	0.0028609	0.0037286	0.0049993	0.0061959	0.0079369	0.0098261	0.01186	0.014622	0.018303	0.022207	0.026125	0.030336	0.035225	0.040236	0.045332	0.049951	0.054777	0.059682	0.064955	0.069528	0.07355	0.07768	0.082479	0.087726	0.092905
156	0.025927	0.021545	0.017345	0.013611	0.010373	0.0076197	0.0054711	0.0038568	0.0026103	0.0015174	0.0010319	0.00071218	0.00046165	0.00045843	0.00046311	0.00032442	9.0461e-05	1e-05	1e-05	1e-05	1e-05	1e-05	0.00073972	0.0019304	0.003184	0.004753	0.0065838	0.0086693	0.011079	0.013993	0.016872	0.019825	0.02306	0.026346	0.029887	0.033596	0.037586	0.041912	0.046437	0.051132	0.056257	0.06159	0.067404	0.073524	0.080301	0.087443	0.095747	0.10552	0.11729
157	0.0075334	0.0056388	0.0035882	0.001932	0.0006062	1e-05	1e-05	1e-05	1e-05	1e-05	0.00032392	0.00097496	0.0019126	0.0034448	0.0044077	0.00532	0.0063031	0.0064104	0.0054905	0.0048794	0.0048694	0.0053832	0.005844	0.0060448	0.0059439	0.0064634	0.0072119	0.0080574	0.009664	0.012291	0.014526	0.016549	0.018215	0.019963	0.022036	0.024367	0.026784	0.029029	0.030981	0.032969	0.035005	0.037163	0.039646	0.042555	0.046159	0.049956	0.054152	0.058508	0.063268
158	0.0079207	0.0069277	0.005351	0.003774	0.0022826	0.0010859	0.00030235	1e-05	1e-05	1e-05	1e-05	1e-05	1e-05	0.00011832	0.0013166	0.0025402	0.0038005	0.0050515	0.0063889	0.0078396	0.0097631	0.011739	0.014042	0.016284	0.018441	0.020722	0.023258	0.025863	0.02871	0.031672	0.034723	0.037896	0.041321	0.044889	0.048779	0.052749	0.057021	0.061279	0.065703	0.070239	0.075191	0.080156	0.08543	0.090976	0.097464	0.10492	0.11437	0.12606	0.14114
159	0.011672	0.0094729	0.0064731	0.004238	0.00223	0.00057415	1e-05	1e-05	1e-05	1e-05	1e-05	1e-05	0.00026828	0.0014951	0.0018241	0.002339	0.0027529	0.0030216	0.0024458	0.002325	0.0027661	0.0034608	0.0042328	0.004565	0.0046412	0.0054221	0.0060446	0.0067219	0.0074716	0.0086291	0.009215	0.0095092	0.0093554	0.0090982	0.0091528	0.0095171	0.009708	0.00973	0.0096413	0.0096318	0.0097167	0.0097185	0.0098027	0.010268	0.011083	0.011792	0.012304	0.012813	0.013667
160	0.00082137	0.00095155	0.00043965	0.00047033	0.0003514	0.00025625	7.074e-05	1e-05	1e-05	1e-05	1e-05	1e-05	1e-05	1.9641e-05	0.00022348	0.00058033	0.00099919	0.0011002	0.00053256	0.00026473	0.00059604	0.0010358	0.0013465	0.0015221	0.0013315	0.0018639	0.0025824	0.0033334	0.0044499	0.0063048	0.0079268	0.0092589	0.010393	0.011588	0.012855	0.014038	0.015183	0.015958	0.016532	0.017144	0.017706	0.017942	0.018363	0.019059	0.020037	0.021132	0.022551	0.023768	0.025369
161	0.0033554	0.0033798	0.0028659	0.0019486	0.00093128	0.00020734	1e-05	1e-05	1e-05	1e-05	3.1903e-05	1e-05	1e-05	0.0008284	0.0022716	0.0038761	0.0055522	0.0072042	0.0089132	0.010763	0.013287	0.016016	0.019115	0.02223	0.025411	0.028763	0.032479	0.036417	0.040769	0.045669	0.050807	0.056128	0.061849	0.067926	0.074696	0.081877	0.089696	0.097965	0.10683	0.11634	0.12685	0.13876	0.15297	0.17003	0.191	NaN	NaN	NaN	NaN
162	1e-05	1e-05	1e-05	1e-05	1e-05	1e-05	0.00022552	0.00077685	0.0011825	0.0012327	0.0014429	0.0013405	0.0013724	0.0019691	0.002937	0.0038818	0.0048523	0.0059355	0.007064	0.0086645	0.011001	0.013634	0.01659	0.019882	0.023345	0.027105	0.031448	0.036275	0.041654	0.047541	0.053611	0.059857	0.066341	0.073085	0.080199	0.087617	0.095485	0.10353	0.11169	0.12	0.12872	0.13762	0.14702	0.15684	0.16735	0.17801	0.18913	0.2003	0.21176
163	0.025277	0.022055	0.018146	0.013815	0.010346	0.0072777	0.0057819	0.0062675	0.007351	0.0082184	0.0086373	0.008316	0.007987	0.0078909	0.008103	0.0075066	0.0072289	0.0065841	0.0049503	0.003098	0.0016421	0.0007457	0.00046782	0.00021915	2.4734e-05	1e-05	1e-05	1e-05	1e-05	1e-05	1e-05	0.00045136	0.00088368	0.00088238	0.0011198	0.0012893	0.0014553	0.0016708	0.001874	0.0021122	0.0021322	0.0022874	0.0023592	0.0019852	0.0019367	0.0016616	0.0016471	0.001628	0.0015699
164	0.020042	0.018634	0.016882	0.015131	0.01339	0.011848	0.010402	0.0090207	0.0077896	0.0064144	0.0052679	0.0039757	0.0028574	0.0022346	0.0017147	0.0013158	0.00078318	0.00028129	1e-05	1e-05	1e-05	1e-05	1e-05	1e-05	0.00011514	0.0004163	0.00073562	0.0012276	0.0018199	0.0027809	0.0032953	0.0038204	0.0044213	0.0049549	0.0055986	0.0061412	0.0067298	0.0073218	0.0078055	0.0081821	0.0086533	0.0091856	0.0099455	0.010763	0.0119	0.013058	0.014722	0.016382	0.018297
165	0.011862	0.010329	0.0088001	0.0074639	0.0062461	0.0049354	0.0037638	0.003012	0.0021739	0.001208	0.00046304	1e-05	1e-05	1e-05	1e-05	1e-05	0.00011913	0.00029904	1e-05	1e-05	0.00034625	0.00073914	0.0010766	0.0010476	0.00085417	0.00090664	0.00097283	0.00088404	0.00076766	0.0011882	0.0014439	0.0013977	0.0012219	0.0011549	0.0013045	0.0015271	0.0017814	0.0021087	0.0025906	0.0032137	0.0037063	0.0041625	0.004798	0.0057967	0.0070319	0.0083473	0.010014	0.011774	0.013836
166	0.0049972	0.004479	0.003545	0.0024458	0.0014074	0.00056623	1e-05	1e-05	1e-05	1e-05	1e-05	1e-05	0.00014659	0.0010845	0.0025648	0.0042045	0.0060271	0.0079755	0.0099442	0.01228	0.015298	0.018765	0.022742	0.027165	0.031932	0.03721	0.043222	0.049856	0.057321	0.065696	0.074711	0.084298	0.094564	0.1056	0.1175	0.13018	0.14373	0.15808	0.17335	0.18967	0.20742	0.22669	0.24828	0.27246	NaN	NaN	NaN	NaN	NaN
167	0.12595	0.11175	0.096349	0.081101	0.068121	0.057007	0.049289	0.044888	0.041374	0.038885	0.036593	0.032792	0.0284	0.024409	0.021551	0.017899	0.014353	0.010514	0.0060746	0.0028997	1e-05	1e-05	1e-05	1e-05	1e-05	1e-05	7.4824e-05	0.00063013	0.0010158	0.0019422	0.0021222	0.0027234	0.0033665	0.0038221	0.0042566	0.0047529	0.0053283	0.0058137	0.0058069	0.0059549	0.005718	0.0059061	0.006059	0.0054757	0.0051232	0.0045517	0.0041452	0.0032787	0.002344
168	0.0062096	0.0056168	0.0045131	0.0032286	0.0021307	0.0011779	0.0005073	1e-05	1e-05	1e-05	1e-05	1e-05	1e-05	0.00026208	0.001822	0.0035525	0.0055963	0.0075391	0.0094539	0.011764	0.015002	0.018617	0.022451	0.026287	0.030041	0.034205	0.038641	0.043231	0.048356	0.05412	0.059905	0.065552	0.071283	0.07719	0.083356	0.089576	0.096003	0.10244	0.10886	0.11529	0.12191	0.12835	0.13503	0.14183	0.14894	0.15614	0.16373	0.17127	0.17893
169	0.003532	0.0042552	0.0046794	0.0048672	0.0046419	0.0044261	0.0042847	0.0042621	0.0039352	0.0028879	0.0021161	0.0011919	0.00033383	1e-05	1e-05	2.4958e-05	1e-05	1e-05	1e-05	1e-05	5.2587e-05	0.00057803	0.0013512	0.0020986	0.0025965	0.0031808	0.003959	0.0048519	0.00578	0.0069819	0.0081925	0.009294	0.010363	0.011413	0.012663	0.013973	0.015393	0.016769	0.018078	0.019805	0.021901	0.024028	0.026486	0.029285	0.032439	0.03573	0.039716	0.04391	0.048493
170	0.014502	0.012333	0.0099204	0.0076127	0.0055027	0.0037495	0.0022289	0.00095617	0.00011886	1e-05	1e-05	1e-05	1e-05	1e-05	1e-05	0.00072767	0.0016688	0.002576	0.0032872	0.0041817	0.0057173	0.0073896	0.0092546	0.011133	0.013138	0.015661	0.018396	0.021522	0.02514	0.029639	0.034436	0.039291	0.04463	0.050506	0.05705	0.063934	0.071382	0.079371	0.087682	0.096688	0.10633	0.11654	0.12831	0.14183	0.1579	0.1767	0.19934	NaN	NaN
171	0.0029841	0.0016406	0.00066607	0.0001663	1e-05	1e-05	1e-05	1e-05	1e-05	1e-05	0.00069722	0.0017968	0.0032917	0.0046876	0.0063573	0.0082911	0.010808	0.013381	0.01589	0.018344	0.021176	0.024281	0.027679	0.031148	0.034736	0.038208	0.041645	0.045057	0.048912	0.053329	0.057781	0.062335	0.066971	0.071649	0.07626	0.081068	0.085916	0.09064	0.095251	0.099604	0.10399	0.10816	0.11232	0.11637	0.12059	0.1248	0.12901	0.13326	0.13781
172	0.042724	0.036171	0.029952	0.024301	0.019397	0.01501	0.011382	0.0083424	0.0056473	0.0033919	0.00183	0.00082095	0.00023447	7.6396e-05	1e-05	1e-05	1e-05	1e-05	1e-05	1e-05	0.00077807	0.0019947	0.0034515	0.005194	0.0069905	0.0093613	0.01228	0.015549	0.019035	0.022998	0.027148	0.03159	0.036427	0.041516	0.046817	0.052288	0.057957	0.063545	0.068932	0.074656	0.080575	0.086498	0.092429	0.098104	0.10402	0.1099	0.11612	0.12214	0.1283
173	0.069261	0.059416	0.04905	0.039467	0.031682	0.02484	0.019707	0.016334	0.012915	0.010363	0.0088723	0.0070149	0.0050094	0.0039216	0.0030337	0.0016099	0.00012695	1e-05	1e-05	1e-05	1e-05	1e-05	1e-05	0.0021004	0.0041254	0.0066827	0.00953	0.012842	0.016341	0.020199	0.024138	0.028413	0.03306	0.037828	0.04272	0.04801	0.053719	0.05969	0.065367	0.071337	0.077477	0.08388	0.090692	0.097546	0.10474	0.11251	0.12104	0.12955	0.13866
174	0.0038203	0.0038578	0.0036599	0.0032095	0.0026557	0.0021715	0.0018381	0.0016461	0.0014875	0.0010685	0.00065561	7.5975e-05	1e-05	1e-05	1e-05	0.00030547	0.00071934	0.0010884	0.0012968	0.0016709	0.0025477	0.0035735	0.0048453	0.0061642	0.0074459	0.0087609	0.010412	0.012263	0.01445	0.017222	0.020212	0.02332	0.026878	0.03085	0.035376	0.04038	0.046103	0.052286	0.059053	0.066543	0.074821	0.083916	0.094136	0.10526	0.11807	NaN	NaN	NaN	NaN
175	0.0063182	0.0064307	0.005956	0.0048878	0.0034842	0.002275	0.0014177	0.00076372	0.00037908	1e-05	1e-05	1e-05	1e-05	1e-05	1e-05	0.00044155	0.002247	0.0039834	0.005768	0.0075718	0.010134	0.013065	0.016384	0.019772	0.023273	0.02694	0.030945	0.035271	0.039944	0.045158	0.050871	0.056806	0.06302	0.069448	0.076349	0.083152	0.090174	0.097261	0.10437	0.11197	0.11975	0.12752	0.13546	0.14348	0.15187	0.16009	0.16894	0.17799	0.18725
176	0.00061528	0.00011829	1e-05	1e-05	1e-05	1e-05	1e-05	0.00049315	0.0014838	0.0027825	0.004613	0.0065001	0.008829	0.011413	0.014513	0.018019	0.02179	0.025693	0.029554	0.033672	0.038287	0.043017	0.048268	0.053421	0.058671	0.063975	0.069043	0.074286	0.079849	0.086003	0.092035	0.09806	0.10426	0.11045	0.11686	0.12356	0.1304	0.13747	0.14439	0.1512	0.15816	0.16517	0.17231	0.17949	0.18688	0.19436	0.20216	0.21004	0.21818
177	0.045737	0.041314	0.03599	0.031654	0.027428	0.024008	0.020193	0.016054	0.012643	0.009318	0.0073046	0.0055263	0.0045529	0.0047705	0.0044509	0.0047772	0.0049371	0.0055702	0.0064338	0.0072718	0.0089189	0.0096708	0.010178	0.009952	0.0096901	0.0097138	0.0090884	0.0085264	0.0078618	0.0074252	0.0071385	0.0061386	0.0054703	0.0047343	0.00459	0.0038743	0.0032467	0.002968	0.0027089	0.0025425	0.0024627	0.0017214	0.001121	0.00058336	0.00032722	1e-05	1e-05	1e-05	1e-05
178	0.0052545	0.0048614	0.0038956	0.0026202	0.0013972	0.0003793	1e-05	1e-05	1e-05	1e-05	1e-05	1e-05	1.6477e-05	0.0008556	0.002147	0.0034762	0.0048206	0.006124	0.0072586	0.0082714	0.0098837	0.011865	0.014081	0.016542	0.019164	0.022097	0.025322	0.028933	0.032982	0.037599	0.042622	0.047696	0.052851	0.058326	0.064093	0.06973	0.075459	0.081321	0.087162	0.093068	0.099032	0.10504	0.11143	0.11803	0.12492	0.13184	0.13937	0.14722	0.15536
179	0.016815	0.014806	0.012498	0.010142	0.0080032	0.0061311	0.0044703	0.0030114	0.0018754	0.00068673	1e-05	1e-05	1e-05	1e-05	1e-05	1e-05	0.00015702	0.0007021	0.0010593	0.0015712	0.0027732	0.0039532	0.0054076	0.0067209	0.0080208	0.0096389	0.011239	0.013132	0.015263	0.018092	0.021005	0.023738	0.02677	0.02985	0.033289	0.036737	0.04041	0.044314	0.048178	0.052214	0.056302	0.060253	0.064437	0.068612	0.073123	0.077572	0.08243	0.087076	0.091896
180	0.10913	0.095113	0.081267	0.067857	0.056437	0.046217	0.038197	0.032093	0.026773	0.022808	0.019433	0.016104	0.01289	0.010446	0.0086029	0.0062045	0.004126	0.0020091	1e-05	1e-05	1e-05	1e-05	1e-05	1e-05	6.1192e-05	0.001679	0.0040334	0.0067394	0.0099567	0.013895	0.018295	0.023325	0.028479	0.033937	0.040029	0.046556	0.053407	0.060034	0.066259	0.072484	0.078787	0.085079	0.09137	0.097682	0.10426	0.11085	0.11818	0.12505	0.13254
181	0.013738	0.011807	0.0094738	0.0074007	0.0054172	0.0038734	0.0023518	0.0009043	1e-05	1e-05	1e-05	1e-05	1e-05	1e-05	2.0038e-05	0.0011798	0.002249	0.003593	0.004896	0.0064589	0.0088224	0.011021	0.013891	0.01684	0.019794	0.023218	0.02672	0.030747	0.035169	0.040473	0.045934	0.051281	0.057119	0.063073	0.069609	0.076309	0.083527	0.091223	0.098921	0.10676	0.11467	0.12247	0.13041	0.13844	0.14661	0.15448	0.16273	0.17066	0.17864
182	0.022201	0.021562	0.020154	0.018518	0.016354	0.01433	0.012663	0.01134	0.01003	0.0083313	0.0066564	0.0045958	0.0029091	0.0020567	0.0015545	0.0013808	0.0013439	0.0010495	0.00045655	1e-05	1e-05	1e-05	1e-05	1e-05	1e-05	6.2184e-05	0.0005028	0.00074744	0.0014331	0.002834	0.0043135	0.006206	0.0084637	0.010818	0.013626	0.016371	0.019265	0.021978	0.025096	0.028579	0.032037	0.035907	0.039889	0.043808	0.048307	0.052798	0.058013	0.063497	0.069726
183	0.0056331	0.0064754	0.0065088	0.0057723	0.0046908	0.0036695	0.0031102	0.0029303	0.0027547	0.0023576	0.0016482	0.00049106	1e-05	1e-05	1e-05	1e-05	0.00041705	0.00054653	0.00022435	1e-05	1e-05	2.9245e-05	0.0002983	0.00068636	0.0011137	0.0015124	0.0021291	0.0029083	0.0039692	0.005702	0.0074636	0.0093886	0.011332	0.013578	0.015943	0.018342	0.020869	0.023452	0.02595	0.028673	0.031481	0.034522	0.037697	0.041067	0.044637	0.048163	0.051868	0.05576	0.059814
184	0.014974	0.013808	0.012405	0.010709	0.0089959	0.0075685	0.0064306	0.0054619	0.0047157	0.0037	0.0026777	0.0015925	0.00069734	0.00028262	0.0002111	0.00013424	4.4557e-05	1e-05	1e-05	1e-05	1e-05	1e-05	1e-05	0.00045707	0.00080566	0.0011959	0.001844	0.0026041	0.0036066	0.0050407	0.0064272	0.0077661	0.0091698	0.010545	0.012207	0.013856	0.015679	0.017329	0.018794	0.020259	0.021749	0.023128	0.02462	0.026103	0.027931	0.029445	0.031346	0.033191	0.03532
185	0.0077493	0.0088599	0.0094858	0.0094375	0.0085921	0.0079252	0.00746	0.0075124	0.0077114	0.0072985	0.0064021	0.0053625	0.0044838	0.0042029	0.0043379	0.0048446	0.0051255	0.0050617	0.0042244	0.0031569	0.0023248	0.0017622	0.0011471	0.00041404	1e-05	1e-05	1e-05	1e-05	1e-05	1e-05	0.00089173	0.0023716	0.0041299	0.0061743	0.0085478	0.010824	0.013058	0.015193	0.017259	0.019611	0.021907	0.024386	0.027128	0.029776	0.032528	0.035169	0.038255	0.041665	0.045248
186	0.060117	0.053356	0.046014	0.038685	0.032555	0.027329	0.023639	0.021414	0.01946	0.018095	0.017002	0.015071	0.012743	0.010775	0.009484	0.0078555	0.0059698	0.0039937	0.001741	0.00010301	1e-05	1e-05	1e-05	1e-05	1e-05	1e-05	0.00081977	0.001887	0.002998	0.0045739	0.005909	0.0073803	0.0088884	0.010187	0.011453	0.012793	0.014294	0.015574	0.016787	0.018026	0.019176	0.020574	0.02212	0.023517	0.025389	0.027227	0.029344	0.031395	0.033654
187	0.0042234	0.0053824	0.0062708	0.0063688	0.0057967	0.0051832	0.0046488	0.0041855	0.0036876	0.0026057	0.0012909	1e-05	1e-05	1e-05	1e-05	1e-05	1e-05	4.4989e-05	0.00018136	0.0005325	0.0013678	0.0023406	0.0033419	0.0040825	0.0050037	0.0059991	0.0071103	0.0082662	0.009818	0.011967	0.01396	0.01599	0.018262	0.020688	0.023559	0.026364	0.029242	0.031947	0.034776	0.03777	0.040858	0.044027	0.047394	0.05067	0.054263	0.057512	0.061062	0.064698	0.06869
188	0.024673	0.020975	0.017038	0.013214	0.010156	0.0073988	0.0055554	0.0045287	0.0034884	0.0027167	0.0023219	0.0016313	0.00064962	8.6345e-05	1e-05	1e-05	1e-05	1e-05	1e-05	1e-05	0.00040224	0.0019357	0.0040825	0.0069228	0.0098976	0.013219	0.017023	0.020995	0.025475	0.030291	0.035172	0.040206	0.045426	0.050747	0.056275	0.061813	0.067536	0.073209	0.07893	0.084556	0.090367	0.096045	0.10189	0.10763	0.11371	0.11969	0.1261	0.13239	0.13888
189	0.013658	0.020174	0.025693	0.031106	0.033886	0.037237	0.039016	0.039153	0.040253	0.03915	0.03861	0.036996	0.034476	0.031773	0.028241	0.026817	0.024405	0.021747	0.017794	0.013699	0.011083	0.0070501	0.0040514	0.0014737	0.00034232	1e-05	1e-05	1e-05	1e-05	1e-05	1e-05	0.001052	0.0031591	0.0052415	0.0079406	0.0094933	0.011844	0.015794	0.019202	0.021749	0.023483	0.02457	0.025541	0.026837	0.027809	0.028388	0.029556	0.029937	0.03031
190	0.04016	0.035399	0.030109	0.024711	0.020192	0.016325	0.013458	0.011622	0.0099992	0.0087678	0.0078003	0.006181	0.004575	0.0032677	0.0025937	0.0017044	0.00081947	3.6833e-05	1e-05	1e-05	1e-05	1e-05	0.0010055	0.0027612	0.0047904	0.0070154	0.0096989	0.012651	0.015976	0.020076	0.024108	0.028396	0.033038	0.037875	0.043195	0.048819	0.054958	0.061268	0.068025	0.075121	0.082606	0.090878	0.10013	0.11003	0.12109	0.13286	0.14582	0.15957	0.17465
191	0.001973	0.0020287	0.0015815	0.0011584	0.00082874	0.00060492	0.00035079	2.8385e-05	1e-05	1e-05	1e-05	1e-05	1e-05	1e-05	7.3021e-05	0.00044995	0.00090145	0.0011798	0.001257	0.0011991	0.0013768	0.0014369	0.0017601	0.0019128	0.0017682	0.0015433	0.0012749	0.00087366	0.00069687	0.00082695	0.00099837	0.00099743	0.0010694	0.0009661	0.00097626	0.0011443	0.0013067	0.001457	0.001611	0.0016372	0.0017477	0.001615	0.001677	0.0017856	0.0019916	0.0020818	0.0022757	0.0024238	0.0026205
192	0.035147	0.030169	0.024739	0.01941	0.01505	0.011397	0.0086742	0.0067602	0.0052347	0.0041963	0.0034306	0.0022057	0.0012316	0.00064741	0.00047469	0.0001719	1e-05	1e-05	1e-05	1e-05	1e-05	1e-05	0.0013805	0.0031588	0.0052061	0.0074297	0.0098885	0.01273	0.015865	0.019559	0.02311	0.026727	0.030321	0.033974	0.037946	0.041872	0.046165	0.050627	0.055112	0.059809	0.064775	0.070203	0.076232	0.082647	0.089784	0.097205	0.1054	0.11369	0.12224
193	0.071271	0.064829	0.059966	0.056941	0.054022	0.050774	0.046898	0.043442	0.038862	0.035143	0.032965	0.031312	0.0295	0.027075	0.022839	0.019729	0.016927	0.015463	0.012952	0.010901	0.0096635	0.0070297	0.0051617	0.0032157	0.0023185	0.0017322	0.00021068	1e-05	1e-05	1e-05	1e-05	0.00075158	0.0029674	0.0063079	0.010895	0.015376	0.021798	0.030284	0.038998	0.047628	0.057584	0.067413	0.077867	0.089966	0.10185	0.1147	0.12832	0.14292	0.15833
194	0.01155	0.010064	0.0083683	0.0067409	0.0050583	0.0035546	0.0025092	0.0017469	0.0012788	0.00046336	1e-05	1e-05	1e-05	1e-05	1e-05	1e-05	0.0001101	0.00027407	0.00026264	0.00039362	0.0010133	0.0016488	0.002225	0.0026282	0.0032229	0.0038168	0.004637	0.0055722	0.0066429	0.0083296	0.0098216	0.011465	0.013478	0.01571	0.018414	0.021037	0.023861	0.026762	0.029652	0.033038	0.036449	0.040231	0.044202	0.048229	0.052744	0.057039	0.0619	0.066974	0.072308
195	1e-05	1e-05	1e-05	1e-05	1e-05	1e-05	0.0024793	0.0077439	0.013448	0.019407	0.026002	0.032839	0.040094	0.047918	0.056246	0.065074	0.07443	0.084118	0.094229	0.10479	0.11597	0.12765	0.13997	0.15283	0.16587	0.1795	0.19348	0.2078	0.22279	0.2385	0.25492	0.27188	0.28938	0.30758	0.32664	0.34701	0.36885	0.39252	NaN	NaN	NaN	NaN	NaN	NaN	NaN	NaN	NaN	NaN	NaN
196	0.0045704	0.0069104	0.0087413	0.010099	0.010952	0.011353	0.011358	0.011026	0.010492	0.0093573	0.0082243	0.0066012	0.0051559	0.0040821	0.0034432	0.0028747	0.002472	0.0022068	0.0020028	0.0018537	0.0022174	0.0023009	0.0026635	0.0028363	0.0027928	0.0024422	0.0023174	0.0021791	0.0020512	0.0019233	0.0016026	0.00091274	0.00047544	1e-05	1e-05	1e-05	1e-05	1e-05	1e-05	6.554e-05	0.00081608	0.0017569	0.0032497	0.0050814	0.0073611	0.0097262	0.012504	0.015431	0.019063
197	1e-05	1e-05	5.6696e-05	1e-05	1e-05	1e-05	1e-05	0.00013424	0.00057315	0.00077191	0.0010913	0.0010421	0.0010249	0.0013183	0.0018894	0.0026241	0.0031749	0.00373	0.0039971	0.0045057	0.005595	0.0067925	0.0086151	0.010734	0.013167	0.015883	0.018833	0.022335	0.026226	0.03102	0.036251	0.041681	0.04767	0.053977	0.060692	0.067519	0.074953	0.082901	0.091019	0.099504	0.10827	0.11708	0.12632	0.13577	0.14569	0.15582	0.16652	0.17725	0.18837
198	0.00247	0.0019105	0.0015363	0.00099123	0.00053995	1e-05	1e-05	2.2238e-05	1e-05	1e-05	1e-05	1e-05	7.3024e-05	0.00024938	0.00085861	0.0014712	0.0019662	0.0022382	0.0021146	0.0024222	0.0029809	0.0036256	0.0045146	0.005611	0.0068674	0.0079462	0.0091678	0.01058	0.012203	0.014631	0.017174	0.01991	0.023083	0.026553	0.030213	0.03412	0.038753	0.043834	0.04952	0.055736	0.062345	0.069169	0.076597	0.084322	0.092596	0.10138	0.11079	0.12031	0.13034
199	1e-05	1e-05	1e-05	1e-05	0.0014647	0.0053048	0.010286	0.016577	0.024051	0.032925	0.043469	0.055292	0.068888	0.085637	0.10631	0.13137	0.16106	NaN	NaN	NaN	NaN	NaN	NaN	NaN	NaN	NaN	NaN	NaN	NaN	NaN	NaN	NaN	NaN	NaN	NaN	NaN	NaN	NaN	NaN	NaN	NaN	NaN	NaN	NaN	NaN	NaN	NaN	NaN	NaN
200	1e-05	1e-05	1e-05	1e-05	1e-05	1e-05	8.1431e-05	0.00038608	0.00079654	0.0010735	0.0014371	0.0022214	0.0027489	0.0037033	0.0045326	0.0054035	0.0062169	0.0070705	0.0071779	0.0070703	0.0072776	0.0077413	0.0078597	0.0084955	0.0089592	0.0099476	0.010928	0.012263	0.013912	0.016599	0.019936	0.023523	0.027091	0.030888	0.0348	0.038905	0.043051	0.047575	0.051867	0.05618	0.060204	0.063557	0.067104	0.070855	0.074969	0.078817	0.082849	0.087248	0.091567
201	0.0020635	0.0017292	0.0012284	0.0005825	3.3956e-05	1e-05	1e-05	1e-05	1e-05	1e-05	1e-05	1e-05	3.6082e-05	0.00029761	0.0008867	0.0013606	0.0017411	0.0020574	0.0020142	0.0022615	0.0028397	0.0032206	0.0039442	0.0046906	0.0054859	0.0061407	0.0068154	0.0075341	0.0083272	0.0095297	0.010753	0.011795	0.013221	0.014664	0.016374	0.017969	0.019867	0.022123	0.024597	0.027366	0.030444	0.033373	0.036771	0.040121	0.043823	0.047564	0.051888	0.056404	0.061061
202	1e-05	1e-05	1e-05	0.0032451	0.0075498	0.012731	0.018773	0.025826	0.034129	0.043582	0.054558	0.066609	0.079834	0.094527	0.11079	0.12889	0.14916	0.17222	0.19833	NaN	NaN	NaN	NaN	NaN	NaN	NaN	NaN	NaN	NaN	NaN	NaN	NaN	NaN	NaN	NaN	NaN	NaN	NaN	NaN	NaN	NaN	NaN	NaN	NaN	NaN	NaN	NaN	NaN	NaN
203	1e-05	1e-05	5.6132e-05	1.4681e-05	0.00011571	0.0003041	0.00037371	0.00033173	0.00055046	0.00070469	0.0011355	0.0016039	0.0022899	0.0034763	0.0051605	0.0070506	0.0093131	0.011914	0.014843	0.018234	0.022573	0.027543	0.033404	0.039955	0.047113	0.055308	0.064473	0.074634	0.086131	0.099283	0.11429	0.13147	0.15158	0.17506	0.20275	0.23453	NaN	NaN	NaN	NaN	NaN	NaN	NaN	NaN	NaN	NaN	NaN	NaN	NaN
204	1e-05	1e-05	1e-05	1e-05	1e-05	1e-05	0.0019254	0.0065821	0.011976	0.017908	0.024571	0.031797	0.039908	0.049197	0.059668	0.071005	0.083154	0.096233	0.11015	0.12555	0.14269	0.16151	0.18231	NaN	NaN	NaN	NaN	NaN	NaN	NaN	NaN	NaN	NaN	NaN	NaN	NaN	NaN	NaN	NaN	NaN	NaN	NaN	NaN	NaN	NaN	NaN	NaN	NaN	NaN
205	0.0072226	0.0064906	0.0054895	0.0043255	0.0030972	0.002108	0.0014427	0.0011664	0.0009956	0.00055455	0.00016401	1e-05	1e-05	1e-05	1e-05	1e-05	1e-05	0.00013026	0.00012733	0.00039762	0.0010556	0.0019074	0.0031562	0.0044626	0.0058846	0.0072193	0.0083904	0.0097531	0.011379	0.0135	0.015706	0.018153	0.020739	0.023595	0.026576	0.029555	0.03299	0.036787	0.040742	0.045001	0.049575	0.053984	0.05858	0.063423	0.068545	0.073972	0.079806	0.085613	0.091696
206	0.0029136	0.0030076	0.0028483	0.0023422	0.001675	0.0010809	0.00068292	0.00044886	0.00017343	1e-05	1e-05	1e-05	1e-05	1e-05	1e-05	0.00039743	0.0013214	0.0021004	0.0027492	0.0038154	0.0053247	0.0069307	0.008902	0.011065	0.013317	0.015683	0.018001	0.02042	0.023232	0.026469	0.029626	0.032718	0.036035	0.039305	0.042658	0.045876	0.049297	0.052844	0.05642	0.060027	0.063743	0.067227	0.070835	0.074376	0.078387	0.082557	0.087258	0.092062	0.09717
207	0.0014554	0.0014708	0.0013284	0.0012501	0.0013559	0.001449	0.001001	0.00034191	1e-05	1e-05	1e-05	1e-05	1e-05	1e-05	0.00035197	0.0013167	0.0024131	0.0039539	0.0054865	0.0071222	0.009178	0.011354	0.013578	0.015922	0.018031	0.020462	0.022943	0.025521	0.028371	0.031743	0.035589	0.039478	0.043532	0.047552	0.051724	0.056278	0.060732	0.065408	0.070203	0.074964	0.079613	0.083811	0.088017	0.092135	0.096881	0.10169	0.10657	0.11143	0.11623
208	0.0054969	0.005347	0.0049188	0.0040286	0.0030966	0.0022955	0.0016246	0.0012083	0.00093239	0.00035574	1e-05	1e-05	1e-05	1e-05	1e-05	1e-05	9.3611e-05	0.00057305	0.00094552	0.0015425	0.0027654	0.0038709	0.0053192	0.0068751	0.0084371	0.010032	0.011616	0.013532	0.01574	0.018104	0.020476	0.022739	0.025324	0.02789	0.030903	0.034032	0.03743	0.041238	0.045259	0.04946	0.05437	0.059507	0.065383	0.071889	0.079505	0.08768	0.097256	0.10811	0.1203
209	1e-05	1e-05	1e-05	1e-05	1e-05	0.0016621	0.0028749	0.0032687	0.0035198	0.0036481	0.0036285	0.0032684	0.0025112	0.0017538	0.0012208	0.00064248	0.00021263	1.4293e-05	1e-05	7.6084e-05	0.00049149	0.0011043	0.0020479	0.0032132	0.0044897	0.006164	0.0078523	0.0095237	0.011339	0.013745	0.016178	0.018486	0.020762	0.022828	0.025086	0.027362	0.029645	0.032244	0.03506	0.037996	0.040948	0.043865	0.047213	0.050762	0.055302	0.060043	0.065015	0.070088	0.07525
210	0.014498	0.012107	0.0096414	0.0066702	0.0039169	0.0017465	0.00037472	1e-05	1e-05	1e-05	1e-05	1e-05	1e-05	0.00033014	0.0016805	0.0030625	0.0043128	0.0052181	0.0059312	0.0061337	0.0069955	0.0075533	0.0083076	0.0090312	0.0092926	0.0095129	0.0098059	0.010095	0.010407	0.010892	0.011641	0.012283	0.013365	0.014442	0.015603	0.016873	0.018272	0.019528	0.020576	0.021829	0.023361	0.024772	0.026296	0.027607	0.029239	0.031018	0.033217	0.035241	0.03741
211	0.070186	0.058004	0.046407	0.032946	0.021694	0.012698	0.0055044	1e-05	1e-05	1e-05	1e-05	1e-05	1e-05	0.0002338	0.0053424	0.010113	0.014747	0.019165	0.023782	0.02816	0.032658	0.036809	0.040819	0.044198	0.04776	0.051111	0.054586	0.058263	0.062261	0.0666	0.071569	0.076584	0.081838	0.087421	0.093747	0.1002	0.10694	0.11421	0.12173	0.12962	0.1381	0.14612	0.15469	0.1632	0.17239	0.18198	0.1919	0.20236	0.21295
212	0.0092194	0.0082251	0.0073424	0.0053862	0.0042881	0.0035245	0.0023991	0.00072802	1e-05	1e-05	1e-05	1e-05	1e-05	1e-05	0.00093764	0.0024872	0.0042492	0.0061092	0.0085061	0.010842	0.013293	0.015801	0.018295	0.020181	0.021379	0.022206	0.023347	0.024456	0.025764	0.027021	0.028199	0.029348	0.030696	0.03223	0.03431	0.036462	0.038601	0.040542	0.042282	0.043997	0.045857	0.047528	0.049191	0.050625	0.051863	0.052716	0.054101	0.055331	0.056898
213	1e-05	1e-05	1e-05	1e-05	0.0017902	0.0048664	0.0074245	0.009425	0.011256	0.013027	0.01465	0.015961	0.017342	0.019114	0.021587	0.024154	0.02692	0.030131	0.033801	0.03815	0.043232	0.048811	0.055472	0.062682	0.070482	0.079223	0.088995	0.0998	0.11172	0.12507	0.1394	0.15493	0.17218	0.19081	0.21219	0.23646	0.26379	NaN	NaN	NaN	NaN	NaN	NaN	NaN	NaN	NaN	NaN	NaN	NaN
214	0.023845	0.019996	0.016297	0.012096	0.0087064	0.0058895	0.0034854	0.0013514	1e-05	1e-05	1e-05	1e-05	1e-05	1e-05	1e-05	0.0011954	0.0025307	0.0037693	0.0050967	0.006184	0.0075203	0.0084329	0.0095579	0.010306	0.01023	0.0097137	0.009223	0.008543	0.0077097	0.0067553	0.005962	0.0051245	0.0047075	0.0042478	0.003943	0.0037062	0.0036296	0.0036373	0.0035088	0.0035893	0.0040369	0.0041011	0.0040622	0.003776	0.0035954	0.0033127	0.003518	0.0034359	0.0033271
215	1e-05	1e-05	1e-05	1e-05	1e-05	0.00075698	0.0011523	0.0010414	0.0012763	0.0015681	0.0021452	0.0024916	0.0029512	0.003632	0.0048086	0.0056819	0.0067636	0.0080866	0.0095977	0.011075	0.01291	0.014744	0.016991	0.019354	0.021997	0.024938	0.028594	0.032277	0.036322	0.041069	0.04622	0.051526	0.057196	0.062816	0.06862	0.074471	0.080391	0.08614	0.092412	0.098673	0.10482	0.11074	0.11692	0.12319	0.13037	0.1379	0.14594	0.15413	0.16275
216	1e-05	1e-05	1e-05	1e-05	1e-05	1e-05	0.00043498	0.00073498	0.0010279	0.00092906	0.00082549	0.00057642	0.0004245	0.00060405	0.0011212	0.0016304	0.0020405	0.0025662	0.0031801	0.0039209	0.0052547	0.0066812	0.0082926	0.0098197	0.011342	0.013077	0.014835	0.016737	0.018979	0.021662	0.024486	0.027307	0.030364	0.033203	0.036411	0.039894	0.043599	0.04778	0.052538	0.057484	0.062901	0.068277	0.074059	0.080077	0.087278	0.094757	0.10267	0.11077	0.11904
217	1e-05	1e-05	1e-05	1e-05	1e-05	1e-05	0.0019337	0.0043577	0.0071945	0.0087067	0.010559	0.01159	0.012235	0.012609	0.013201	0.014218	0.015519	0.016215	0.017166	0.017851	0.019203	0.01983	0.021161	0.022289	0.023506	0.025272	0.02712	0.028151	0.029629	0.031474	0.033138	0.034276	0.035673	0.036447	0.03759	0.038865	0.039514	0.040683	0.04255	0.044813	0.047022	0.049379	0.052383	0.055271	0.059228	0.063439	0.06789	0.07276	0.077302
218	0.046575	0.038431	0.031538	0.022884	0.015652	0.0098247	0.0053215	0.0016117	1e-05	1e-05	1e-05	1e-05	1e-05	1e-05	0.00071695	0.0032961	0.0057189	0.0076691	0.009808	0.011748	0.013984	0.01592	0.018034	0.019544	0.020879	0.022056	0.02305	0.024023	0.025072	0.026187	0.027536	0.028653	0.03001	0.030854	0.032088	0.033188	0.034062	0.034795	0.035465	0.036253	0.037335	0.037791	0.03848	0.038887	0.040115	0.040831	0.041717	0.042277	0.043283
219	1e-05	1e-05	1e-05	0.00068568	0.0019877	0.0034311	0.0046115	0.0055812	0.0067551	0.0079146	0.0094633	0.011078	0.013011	0.015323	0.018199	0.021326	0.024996	0.029222	0.033929	0.03938	0.045851	0.052864	0.060839	0.069384	0.078597	0.088615	0.099474	0.1108	0.12289	0.13591	0.14949	0.16335	0.17814	0.19395	0.21187	0.23239	0.25595	0.2829	NaN	NaN	NaN	NaN	NaN	NaN	NaN	NaN	NaN	NaN	NaN
220	0.012349	0.011805	0.011259	0.010464	0.0096873	0.0091924	0.0086606	0.0078619	0.0071396	0.0061974	0.0055072	0.0048226	0.004025	0.0033672	0.0030563	0.0025482	0.0018494	0.00099733	0.00042536	1e-05	1e-05	1e-05	1e-05	1e-05	1e-05	1e-05	0.00058949	0.0011617	0.002213	0.0036287	0.005132	0.0066574	0.0082824	0.0099016	0.011727	0.013629	0.015608	0.017622	0.019845	0.021969	0.023968	0.02586	0.027964	0.030197	0.032976	0.03564	0.038721	0.041668	0.044763
221	1e-05	1e-05	1e-05	1e-05	0.00045254	0.0010419	0.0015468	0.0019335	0.002256	0.0024314	0.0026591	0.0027346	0.0027798	0.0031051	0.0036761	0.0038809	0.004063	0.0041776	0.0042895	0.004648	0.0053439	0.0061193	0.0071205	0.0083083	0.0094182	0.010764	0.012605	0.014503	0.016773	0.01933	0.021806	0.024169	0.026471	0.028587	0.030715	0.033128	0.035908	0.039704	0.045595	0.054222	0.066532	0.0828	NaN	NaN	NaN	NaN	NaN	NaN	NaN
222	0.0044117	0.0035803	0.0032517	0.0034382	0.003802	0.0047661	0.0046109	0.0034285	0.0025728	0.0012796	0.00099799	0.001021	0.00073486	0.00013112	1e-05	1e-05	1e-05	1e-05	1e-05	1e-05	0.0010859	0.0024294	0.0041057	0.0060337	0.0078639	0.0097563	0.011744	0.013518	0.016504	0.019357	0.022209	0.024727	0.027124	0.028664	0.030141	0.032503	0.034358	0.036357	0.038941	0.041208	0.044348	0.047463	0.050922	0.055076	0.061168	0.067971	0.074503	0.082632	0.091072
223	0.00019346	9.5355e-05	1e-05	1e-05	1e-05	1e-05	1e-05	1e-05	2.3021e-05	0.00011044	0.00038998	0.00074669	0.0011126	0.0017072	0.0025278	0.0029659	0.0032688	0.0034586	0.0036259	0.0039329	0.0045003	0.0050168	0.0055699	0.0061755	0.006685	0.0074638	0.008527	0.009564	0.010912	0.012516	0.014093	0.015537	0.016925	0.018181	0.019486	0.020837	0.02197	0.023036	0.024297	0.025414	0.026688	0.027865	0.029456	0.031224	0.033737	0.036405	0.03942	0.042803	0.046535
224	0.0015449	0.0021738	0.002402	0.0025688	0.0025636	0.0025868	0.0025318	0.0025187	0.0025539	0.0021475	0.0020637	0.0016616	0.0011237	0.0010609	0.0011462	0.0012154	0.0013592	0.0014724	0.0012936	0.0011672	0.0014459	0.001402	0.0016534	0.001843	0.0016995	0.0016726	0.0017046	0.0015267	0.0014535	0.0016794	0.0017915	0.0016393	0.0017061	0.0013851	0.0011877	0.0010171	0.00082685	0.000497	0.00029838	8.54e-05	1e-05	1e-05	1e-05	1e-05	1e-05	1e-05	0.00062231	0.0012637	0.002055
225	0.014567	0.012851	0.011239	0.0086491	0.0057898	0.0036621	0.002158	0.0012935	0.0010551	0.00040208	1e-05	1e-05	1e-05	1e-05	1e-05	0.00028166	0.0014642	0.0024931	0.0034482	0.0043117	0.0058263	0.0076249	0.0096479	0.011681	0.013276	0.014808	0.016304	0.018323	0.020551	0.022918	0.02545	0.027968	0.030755	0.033638	0.036706	0.040129	0.043424	0.046395	0.049	0.051961	0.055454	0.058816	0.062666	0.066508	0.07072	0.075233	0.079866	0.08438	0.089626
226	0.022303	0.019551	0.016877	0.014103	0.011439	0.0091795	0.0073314	0.0059113	0.0049639	0.0038929	0.0029182	0.0020027	0.0013411	0.0010297	0.00093866	0.00089171	0.00070939	0.00046783	7.3815e-05	1e-05	1e-05	1e-05	1e-05	0.00030756	0.0004164	0.00071644	0.0011737	0.0018224	0.0026805	0.0038253	0.0052245	0.0065312	0.0079914	0.0095154	0.011274	0.013173	0.015218	0.017309	0.019432	0.021608	0.023983	0.026312	0.029004	0.031842	0.035181	0.038612	0.042439	0.046264	0.050357
227	1e-05	1e-05	1e-05	1e-05	1e-05	1e-05	0.00038472	0.0005614	0.0004528	0.00017858	0.00025211	0.00012558	5.0954e-05	0.0004258	0.00095224	0.0012074	0.0014072	0.0017363	0.0021511	0.0028364	0.0039073	0.0050035	0.0064945	0.0080519	0.0094393	0.01109	0.013344	0.015797	0.018554	0.021616	0.024806	0.027882	0.03094	0.033778	0.036814	0.040115	0.043389	0.046452	0.049648	0.052886	0.056152	0.059261	0.062741	0.066341	0.070693	0.075119	0.079858	0.084879	0.090237
228	0.014256	0.012682	0.011123	0.0096654	0.0082742	0.007151	0.0061768	0.0053257	0.00458	0.0036371	0.0031284	0.0024884	0.0019652	0.0015781	0.0014057	0.0011269	0.00084772	0.00037434	1e-05	1e-05	1e-05	1e-05	1e-05	1e-05	0.00024113	0.00051531	0.0011071	0.0016039	0.0023937	0.0032633	0.0041795	0.0048528	0.0055811	0.0059816	0.0065899	0.0071698	0.0077576	0.0081414	0.0085711	0.0088644	0.0093647	0.0096848	0.010323	0.010936	0.012042	0.012922	0.014088	0.01533	0.016712
229	0.03612	0.030911	0.026059	0.021071	0.016511	0.012743	0.0095739	0.0071285	0.0052335	0.0034137	0.0020274	0.0010361	0.0002726	4.132e-05	0.00060997	0.0013031	0.0017367	0.0018524	0.0014211	0.00092253	0.0012092	0.0013108	0.0016333	0.0017658	0.0013164	0.00058904	1e-05	1e-05	1e-05	1e-05	1e-05	1e-05	6.9935e-05	0.00012514	0.0003788	0.00056957	0.00095413	0.00088389	0.00073287	0.00063497	0.00073672	0.00068945	0.00098858	0.0013164	0.0021405	0.0031658	0.0049274	0.0065187	0.0088417
230	1e-05	1e-05	1e-05	0.00075808	0.0016229	0.0024736	0.0029068	0.0030601	0.0030888	0.0027705	0.0026572	0.0022414	0.0016928	0.001501	0.0014017	0.0010711	0.00079618	0.00051671	6.1223e-05	1e-05	1e-05	1e-05	0.00014542	0.00042894	0.00041066	0.0005729	0.001179	0.0015388	0.0020617	0.0028274	0.0035021	0.003813	0.0041127	0.0043125	0.0046044	0.0049965	0.0052454	0.0050971	0.0051584	0.0051848	0.0051786	0.0051102	0.0054154	0.0057347	0.0063883	0.0067956	0.0073271	0.0077756	0.0085692
231	0.011937	0.0098543	0.0075169	0.0054889	0.0041995	0.0030069	0.0019942	0.0010366	1e-05	1e-05	1e-05	1e-05	1e-05	1e-05	4.7145e-05	0.00065952	0.0013309	0.0020773	0.0031785	0.0045894	0.0063663	0.0079977	0.010224	0.01218	0.013784	0.015303	0.016935	0.018564	0.02053	0.022475	0.02458	0.026259	0.028465	0.030373	0.032733	0.035379	0.038219	0.0411	0.043767	0.046483	0.049434	0.051964	0.055217	0.058017	0.061361	0.064551	0.068275	0.072165	0.07618
232	1e-05	1e-05	1e-05	1e-05	0.00034087	0.00072559	0.0010517	0.0014279	0.0013245	0.0013922	0.0014241	0.0012602	0.00095195	0.0012525	0.0017037	0.0015296	0.0014436	0.0015777	0.0016877	0.0020756	0.0026516	0.003492	0.0047105	0.0062322	0.0073633	0.008744	0.010916	0.013374	0.016213	0.019442	0.023137	0.027282	0.031831	0.036625	0.042108	0.048577	0.055566	0.062744	0.070525	0.078636	0.087258	0.096266	0.10593	0.11607	0.12724	0.1384	0.15023	0.16251	0.17593
233	0.25676	0.21311	0.17278	0.13574	0.10334	0.076039	0.052528	0.032802	0.01815	0.0079743	0.001674	1e-05	1e-05	1e-05	1e-05	1e-05	1e-05	0.00020999	0.00052688	0.00066913	0.00071231	0.0009121	0.0016692	0.0022661	0.0028766	0.0033354	0.0040671	0.0048492	0.0055089	0.0066609	0.0076908	0.0087918	0.0097415	0.010331	0.011314	0.012206	0.013112	0.01375	0.01413	0.014319	0.014363	0.014232	0.014451	0.014927	0.015991	0.01694	0.017953	0.018871	0.020017
234	1e-05	1e-05	1e-05	3.7743e-05	1e-05	7.7695e-05	0.00031645	0.00062808	0.00093088	0.00097195	0.0010349	0.00094582	0.00088522	0.0012439	0.0019412	0.0029949	0.0040902	0.0052631	0.0063703	0.0079458	0.010321	0.01308	0.016307	0.019884	0.023541	0.02768	0.032285	0.037355	0.043119	0.049856	0.057008	0.064323	0.072175	0.080422	0.089281	0.098655	0.10845	0.11851	0.12897	0.13941	0.15011	0.16077	0.17194	0.18353	0.19641	0.2106	0.22682	0.24519	NaN
235	0.0031004	0.0027861	0.0022272	0.0015449	0.00080272	0.00046336	0.00024407	0.00012115	0.00018721	1e-05	1.9663e-05	1e-05	1e-05	1e-05	1e-05	0.00038983	0.00063448	0.0005894	0.00016832	1e-05	0.0003576	0.00078926	0.0016288	0.0025317	0.0033073	0.0042738	0.0053973	0.0067809	0.0087026	0.01133	0.013935	0.016382	0.019071	0.022086	0.025531	0.029456	0.033647	0.038104	0.042923	0.048113	0.053738	0.059855	0.066843	0.074318	0.082425	0.091133	0.10053	0.11032	0.12094
236	1e-05	1e-05	1e-05	1e-05	0.0014504	0.0033014	0.0050338	0.0067261	0.0080016	0.0090714	0.010103	0.010571	0.010986	0.012004	0.013101	0.013606	0.013895	0.014449	0.015135	0.016471	0.018158	0.02018	0.022734	0.025698	0.02864	0.032227	0.036942	0.042207	0.04795	0.054058	0.060333	0.067071	0.074159	0.081583	0.089516	0.098102	0.10679	0.11513	0.12346	0.13195	0.14081	0.14989	0.15925	0.16875	0.1786	0.18834	0.19872	0.21036	0.22393
237	0.0037561	0.0033537	0.0026369	0.0017622	0.00095218	0.00064732	0.0003561	1e-05	4.3735e-05	1e-05	1e-05	1e-05	1e-05	1e-05	1e-05	0.00040205	0.00057908	0.00073403	0.00099487	0.001281	0.0018797	0.0026816	0.0038665	0.0049662	0.0056374	0.0063516	0.0071276	0.0080097	0.0091542	0.010447	0.01175	0.012876	0.014065	0.015071	0.016416	0.017997	0.019905	0.021981	0.023913	0.025656	0.027439	0.029057	0.031072	0.033158	0.035607	0.037938	0.04058	0.043177	0.045638
238	0.0085782	0.010987	0.012832	0.013987	0.014921	0.015749	0.016377	0.016786	0.016845	0.016563	0.016032	0.015001	0.013959	0.013266	0.013068	0.012832	0.012385	0.011823	0.010944	0.010421	0.010181	0.009922	0.0098287	0.0095929	0.009064	0.0084678	0.0080562	0.0077363	0.0075045	0.0076444	0.0075406	0.0073982	0.0073125	0.0070729	0.0068709	0.0067588	0.0067277	0.0064566	0.0061022	0.0056166	0.0051473	0.0044255	0.0036197	0.0027133	0.0020767	0.0014613	0.00097492	0.00029137	1e-05
239	1e-05	1e-05	1e-05	1e-05	1e-05	1e-05	0.00052377	0.0021741	0.0044436	0.0066383	0.0086777	0.010881	0.012633	0.014475	0.016334	0.017954	0.019565	0.020936	0.021648	0.021977	0.022554	0.023142	0.023471	0.023971	0.024503	0.025131	0.026064	0.02691	0.027931	0.029229	0.030536	0.031856	0.033367	0.035027	0.036748	0.038219	0.039786	0.041078	0.042472	0.043936	0.045678	0.047423	0.049272	0.051073	0.053214	0.055365	0.058003	0.060734	0.063879
240	0.0010455	0.0017835	0.0022193	0.0024631	0.0025773	0.0028545	0.0029747	0.0029659	0.0029201	0.0026791	0.0023947	0.0019985	0.0014872	0.0013379	0.001233	0.0010354	0.00063801	6.6142e-05	1e-05	1e-05	1e-05	1e-05	1e-05	1e-05	0.00012518	0.00054019	0.0013512	0.0022487	0.0035589	0.0050369	0.006343	0.0072678	0.0082442	0.0090773	0.0098745	0.010914	0.011825	0.012371	0.012894	0.013126	0.013215	0.013168	0.013525	0.013734	0.014252	0.014825	0.015408	0.016186	0.01722
241	0.015718	0.013087	0.010521	0.0080956	0.0062589	0.0047957	0.003676	0.0026554	0.0021015	0.0015633	0.0012545	0.0011395	0.0010406	0.0013106	0.0015579	0.0012609	0.00096991	0.00046837	1e-05	1e-05	1e-05	1e-05	1e-05	1e-05	6.6935e-05	0.00065979	0.0017995	0.0028453	0.0041435	0.0058887	0.0075844	0.0092518	0.010959	0.01247	0.014045	0.015717	0.017275	0.018497	0.019801	0.021053	0.02206	0.023026	0.024172	0.025178	0.026589	0.028072	0.02963	0.031433	0.033624
242	1e-05	0.0024186	0.0046302	0.0063122	0.0077661	0.0091316	0.010185	0.010778	0.011182	0.011166	0.010775	0.0099072	0.0089152	0.0082449	0.0078128	0.007336	0.0067328	0.0060594	0.0053199	0.0046951	0.004368	0.0041865	0.0042542	0.0042699	0.0039919	0.0036846	0.0034853	0.0032527	0.0031729	0.0034056	0.0034459	0.003362	0.0032418	0.002985	0.0027568	0.0025665	0.0024626	0.0022366	0.0019668	0.0015463	0.0011497	0.00064155	0.00030581	1e-05	1e-05	1e-05	1e-05	1e-05	7.5095e-05
243	0.0017327	0.0012871	0.0008908	0.00014441	1e-05	1e-05	1e-05	1e-05	1e-05	1e-05	8.7054e-05	0.00017472	0.00028562	0.00058892	0.0012279	0.0014492	0.0014713	0.0012342	0.00087125	0.00084299	0.0012294	0.0015049	0.0020114	0.002525	0.0028225	0.0031132	0.003878	0.0046414	0.0057972	0.0072416	0.00847	0.009367	0.010332	0.011284	0.012291	0.013434	0.014814	0.015961	0.017217	0.018352	0.019491	0.020614	0.022118	0.023632	0.025313	0.026992	0.028802	0.03051	0.03235
244	0.0091156	0.0071988	0.0053661	0.0035943	0.0021171	0.00096295	5.7119e-05	1e-05	1e-05	1e-05	1e-05	1e-05	1e-05	0.00083764	0.0019289	0.0028881	0.0037857	0.0045598	0.00507	0.005711	0.0066478	0.0073747	0.0081726	0.0090425	0.0096661	0.01039	0.011342	0.012282	0.013472	0.015053	0.016596	0.017958	0.019456	0.020774	0.02212	0.023551	0.024992	0.026241	0.02741	0.028452	0.029417	0.03028	0.031385	0.032436	0.034011	0.035642	0.037487	0.039318	0.041408
245	0.00089411	0.00084433	0.0005478	0.00025372	1e-05	1e-05	1e-05	0.00052537	0.00092567	0.0009892	0.001246	0.00136	0.0015454	0.0020021	0.0023179	0.0024153	0.002216	0.0017339	0.00084518	0.00037945	0.0003239	0.00015078	8.2642e-05	1e-05	1e-05	1e-05	1.7253e-05	0.00052433	0.0013207	0.0024162	0.0030816	0.0036291	0.0043574	0.0051086	0.0062181	0.0075024	0.0090282	0.010472	0.011961	0.013551	0.01543	0.017676	0.020289	0.022998	0.026084	0.029017	0.032398	0.035897	0.039789
246	0.0070176	0.0057463	0.0043673	0.0030046	0.0018314	0.00097222	0.00038945	1e-05	1e-05	1e-05	1e-05	1e-05	1e-05	0.00011602	0.00068992	0.0011124	0.0014088	0.0014101	0.0014324	0.0016159	0.0021208	0.0026248	0.0033536	0.0041266	0.0047666	0.0056564	0.006895	0.0083248	0.010178	0.012285	0.014301	0.016117	0.017948	0.019682	0.021511	0.023501	0.025438	0.027147	0.028705	0.029996	0.031259	0.032418	0.033878	0.035239	0.037008	0.038748	0.040514	0.04231	0.044277
247	1e-05	1e-05	1e-05	1e-05	1e-05	1e-05	0.00079068	0.0022191	0.0037616	0.0046407	0.0056311	0.0065347	0.0071714	0.0083342	0.0095448	0.010524	0.011255	0.012303	0.013321	0.014478	0.016212	0.01824	0.020276	0.022594	0.024712	0.027083	0.029877	0.032783	0.035658	0.038759	0.041981	0.04468	0.047134	0.049525	0.051864	0.054308	0.056846	0.05919	0.061668	0.064046	0.066694	0.068867	0.071787	0.074978	0.078993	0.083412	0.088359	0.093592	0.099262
248	1e-05	1e-05	1e-05	1e-05	1e-05	1e-05	0.002138	0.005508	0.0083622	0.010416	0.011653	0.011593	0.011062	0.011107	0.011533	0.012104	0.012748	0.014028	0.01516	0.016044	0.01724	0.01861	0.019924	0.020876	0.021735	0.022665	0.023326	0.023752	0.023922	0.024615	0.025246	0.025956	0.02668	0.028007	0.02995	0.032151	0.034399	0.037034	0.039756	0.042806	0.045866	0.048912	0.052067	0.055516	0.059177	0.063161	0.067179	0.071603	0.076444
249	1e-05	1e-05	1e-05	1e-05	1e-05	1e-05	0.0027475	0.0065722	0.0094894	0.011359	0.012031	0.011279	0.0099237	0.0093998	0.0090439	0.0089357	0.0092165	0.0090874	0.0090447	0.0089717	0.009257	0.0097509	0.01028	0.010767	0.010381	0.0099243	0.0093164	0.0082783	0.0076879	0.0069533	0.0059885	0.0050711	0.0040555	0.003355	0.0026354	0.002269	0.0020962	0.0021254	0.0024862	0.0024395	0.0028002	0.0031616	0.0034886	0.0037343	0.0041798	0.0045753	0.0051111	0.0054689	0.0055086
250	0.017279	0.014759	0.012112	0.0094203	0.0070427	0.0051417	0.0036601	0.0024621	0.0017397	0.00097165	0.00047963	1e-05	1e-05	1e-05	1e-05	1e-05	0.00010169	0.0001175	1e-05	1e-05	0.00049163	0.0012857	0.0024304	0.0037534	0.0050242	0.0064837	0.0080731	0.0097767	0.011821	0.014534	0.017256	0.019779	0.022365	0.024978	0.028078	0.031283	0.034797	0.038317	0.041805	0.045134	0.048403	0.051499	0.055419	0.059255	0.063384	0.067483	0.071906	0.076508	0.081611
251	1e-05	1e-05	1e-05	1e-05	1e-05	0.00083761	0.0019451	0.0028863	0.0038445	0.0044972	0.0050776	0.0051479	0.0049635	0.0051541	0.0054094	0.0054154	0.0054561	0.0055264	0.0052887	0.0050167	0.0052861	0.0055835	0.0060316	0.0066036	0.0070601	0.0077557	0.0086234	0.0094154	0.010385	0.011915	0.013514	0.014987	0.016626	0.018362	0.02041	0.022529	0.02477	0.027061	0.029622	0.032395	0.035149	0.037849	0.040868	0.043993	0.047769	0.05163	0.055944	0.060565	0.065673
252	0.00049311	0.00073101	0.0007522	0.00052667	0.00025415	1e-05	1e-05	1e-05	0.00015041	3.707e-05	0.00012772	1e-05	1e-05	1e-05	1e-05	0.00013314	0.00029322	0.00047487	0.00058806	0.00092491	0.0018127	0.002533	0.0036354	0.0050926	0.0065541	0.0083085	0.010388	0.012699	0.015225	0.018066	0.020828	0.023354	0.026281	0.02914	0.031969	0.03497	0.038067	0.041058	0.044083	0.047107	0.050245	0.053367	0.056945	0.06043	0.064341	0.068462	0.072741	0.077113	0.081879
253	1e-05	1e-05	1e-05	1e-05	1e-05	0.00063867	0.0014324	0.0020392	0.0019924	0.002351	0.0022865	0.0018205	0.00081611	0.00047828	0.00066253	0.00077906	0.00094253	0.00091226	0.0010748	0.0015308	0.0020726	0.0031263	0.0041117	0.0052317	0.0056556	0.0058077	0.0058982	0.0059963	0.0061247	0.0059006	0.0053443	0.0045559	0.0034592	0.0025119	0.0017549	0.0012595	0.00084021	0.00064921	0.00036909	1e-05	1.3481e-05	0.00017681	0.00058355	0.00093184	0.0014138	0.0015547	0.0020616	0.0026393	0.003032
254	0.02412	0.019315	0.014262	0.0096975	0.0060856	0.0029095	0.00048465	1e-05	1e-05	1e-05	1e-05	1e-05	1e-05	0.0019394	0.0048144	0.0077331	0.011216	0.014998	0.01927	0.02422	0.029702	0.035625	0.041972	0.048528	0.055336	0.062706	0.070675	0.078643	0.087183	0.096512	0.10556	0.11463	0.124	0.13335	0.14321	0.1531	0.16345	0.17344	0.18387	0.19369	0.2032	0.21303	0.2242	0.23528	0.24746	0.26004	0.27352	0.28728	0.30277
255	1e-05	1e-05	1e-05	1e-05	1e-05	1e-05	0.00061042	0.0020235	0.0038095	0.005556	0.0075897	0.0095033	0.011698	0.014493	0.017812	0.021334	0.025212	0.029204	0.033317	0.037667	0.042774	0.04812	0.05395	0.06007	0.066284	0.072782	0.079571	0.08668	0.0942	0.10233	0.11076	0.11936	0.12847	0.13796	0.148	0.15866	0.17083	0.18548	0.2032	0.22484	NaN	NaN	NaN	NaN	NaN	NaN	NaN	NaN	NaN
256	1e-05	1e-05	1e-05	1e-05	1e-05	1e-05	0.00076226	0.0025993	0.0047148	0.0069068	0.0094734	0.012046	0.014873	0.018518	0.022922	0.027746	0.033163	0.039201	0.045772	0.053437	0.062564	0.072681	0.084226	0.097213	0.11205	0.13004	0.15197	NaN	NaN	NaN	NaN	NaN	NaN	NaN	NaN	NaN	NaN	NaN	NaN	NaN	NaN	NaN	NaN	NaN	NaN	NaN	NaN	NaN	NaN
257	0.0022885	0.0016522	0.00083794	3.7892e-05	1e-05	1e-05	1e-05	1e-05	1e-05	1e-05	0.00038505	0.00089191	0.0010485	0.0015377	0.0020793	0.0023866	0.0026682	0.0029155	0.0027224	0.0023464	0.00251	0.0028091	0.0030799	0.0033747	0.0037513	0.004395	0.0051282	0.0059761	0.0069335	0.0083169	0.0095669	0.010759	0.012064	0.013408	0.015041	0.016332	0.017444	0.018587	0.019605	0.020831	0.021907	0.022841	0.023785	0.024579	0.02581	0.026912	0.028465	0.030217	0.032122
258	1e-05	1e-05	1e-05	1e-05	1e-05	0.00015637	0.00059686	0.0010776	0.001523	0.0016302	0.0017916	0.0015871	0.0012229	0.0011681	0.0011227	0.0011268	0.0010885	0.0009346	0.00050284	5.2672e-05	1.8108e-05	1e-05	0.00010265	0.00030361	0.00033359	0.00043975	0.00048954	0.00050375	0.00053927	0.00085946	0.0011892	0.0014023	0.0015576	0.0015537	0.0015199	0.0014472	0.0014055	0.0013903	0.0013052	0.0012291	0.0011614	0.00085308	0.00058382	0.00028468	0.0003006	0.0003056	0.0005005	0.00070707	0.00096618
259	0.0039478	0.0027986	0.0029534	0.0028118	0.00043106	1e-05	1e-05	1e-05	1e-05	1e-05	1e-05	0.0015691	0.002218	0.0012898	0.00065684	0.0012853	0.0036126	0.005828	0.0064407	0.0057275	0.0056561	0.0067323	0.0055904	0.0048575	0.0064994	0.0075774	0.00934	0.01137	0.013482	0.016664	0.019334	0.022974	0.027119	0.032579	0.038629	0.043997	0.049796	0.05476	0.05929	0.06376	0.067325	0.071277	0.074511	0.077237	0.079629	0.081226	0.08226	0.082701	0.083921
260	0.0045207	0.0024382	0.0012737	0.0002138	1e-05	1e-05	1e-05	1e-05	1e-05	1e-05	0.0012072	0.0051845	0.0070729	0.0083773	0.0096292	0.011478	0.014477	0.017362	0.018091	0.017402	0.017725	0.018395	0.016974	0.016458	0.016994	0.017284	0.018048	0.018687	0.019465	0.0214	0.022938	0.024702	0.026722	0.029592	0.032667	0.035545	0.038447	0.040862	0.042986	0.045087	0.046891	0.048826	0.050447	0.051544	0.052341	0.05264	0.052755	0.05318	0.053663
261	0.00046791	0.0013323	0.001912	0.0020855	0.0019835	0.001907	0.0017245	0.0013307	0.0011592	0.0006871	0.00024537	1e-05	1e-05	1e-05	1e-05	1e-05	1e-05	0.0003775	0.0010891	0.0017957	0.0029964	0.004283	0.0058324	0.0077007	0.0092048	0.010868	0.012669	0.014465	0.016702	0.019278	0.021999	0.024731	0.027626	0.030781	0.033982	0.037638	0.041588	0.04567	0.0499	0.053972	0.058194	0.062324	0.066735	0.071054	0.075604	0.080221	0.084735	0.089016	0.093221
262	1e-05	1e-05	1e-05	0.00012533	0.00126	0.0024374	0.0035083	0.0046637	0.0058117	0.0066724	0.0074907	0.0078413	0.0079579	0.0084175	0.0092087	0.0099902	0.010747	0.011553	0.011958	0.012481	0.01341	0.014297	0.0154	0.016759	0.018072	0.019679	0.02138	0.023119	0.025063	0.027557	0.029969	0.032332	0.035065	0.037976	0.041173	0.044599	0.047989	0.051584	0.055261	0.059089	0.063322	0.067839	0.072914	0.078154	0.084182	0.090563	0.09769	0.10555	0.11432
263	1e-05	1e-05	1e-05	1e-05	1e-05	1e-05	0.0002818	0.00081052	0.0014665	0.001799	0.0020795	0.0018116	0.0014383	0.0017224	0.0021048	0.0023936	0.0027025	0.0028093	0.0029725	0.0030772	0.003611	0.004214	0.0050837	0.0060405	0.0066716	0.0075188	0.0085821	0.009621	0.011034	0.012474	0.013969	0.015505	0.017224	0.018985	0.020975	0.023209	0.025713	0.028332	0.031099	0.033791	0.036769	0.039781	0.042959	0.046104	0.049635	0.053066	0.056737	0.060215	0.063631
264	0.00089635	0.00078808	0.00034354	1e-05	1e-05	1e-05	1e-05	1e-05	1e-05	2.8031e-05	0.00051011	0.00097093	0.00094045	0.0013516	0.0018023	0.0021267	0.002569	0.0030807	0.0031628	0.0029879	0.0033572	0.0037446	0.0040322	0.0045381	0.0049193	0.0055378	0.0063881	0.007351	0.0083033	0.0094814	0.010373	0.011263	0.012304	0.0135	0.014799	0.015933	0.016908	0.01782	0.018676	0.019674	0.020648	0.021595	0.022529	0.023203	0.024098	0.024984	0.026241	0.027635	0.029109
265	0.0036355	0.003235	0.002437	0.0018304	0.0011828	0.00032032	1e-05	1e-05	1e-05	1e-05	5.7504e-05	1e-05	1e-05	1e-05	9.5158e-05	0.0003536	0.00083089	0.001098	0.0010987	0.0014793	0.002236	0.0031077	0.0041773	0.0055813	0.0069789	0.0084465	0.010203	0.012029	0.014095	0.016588	0.018943	0.021062	0.0234	0.025758	0.028288	0.030869	0.03372	0.036319	0.039001	0.041612	0.044083	0.046409	0.049223	0.051769	0.05464	0.057521	0.060605	0.063735	0.067337
266	1e-05	1e-05	1e-05	1e-05	1e-05	1e-05	0.0008314	0.0023252	0.003979	0.0051678	0.0064267	0.0071364	0.0075623	0.008679	0.010201	0.011875	0.013748	0.015874	0.018065	0.020562	0.023796	0.027181	0.031107	0.035454	0.03981	0.044462	0.049339	0.054311	0.059442	0.065167	0.070795	0.07655	0.082801	0.089307	0.096402	0.104	0.11197	0.12055	0.12977	0.13999	0.15142	0.16469	0.18044	0.1989	0.22127	NaN	NaN	NaN	NaN
267	1e-05	1e-05	1e-05	1e-05	1e-05	1e-05	0.00030175	0.00012802	0.00022283	0.00056426	0.0011745	0.0011453	0.0011101	0.0016219	0.0027486	0.0039206	0.0052026	0.0066221	0.008137	0.0096251	0.011152	0.012537	0.01386	0.014994	0.016064	0.01695	0.017687	0.017974	0.018407	0.019118	0.019524	0.019913	0.020473	0.021572	0.023107	0.024781	0.02654	0.028717	0.031257	0.033432	0.035745	0.03825	0.04103	0.043714	0.046695	0.049465	0.052105	0.054635	0.057258
268	0.0076824	0.0066035	0.0051622	0.0038594	0.002509	0.001691	0.00096654	0.00019372	1e-05	1e-05	1e-05	1e-05	1e-05	1e-05	0.0006203	0.0015773	0.0022619	0.0028816	0.0034415	0.0043393	0.0057898	0.006678	0.0079631	0.0093982	0.010519	0.011718	0.012947	0.01423	0.015503	0.01698	0.018246	0.019296	0.020686	0.021786	0.022811	0.02429	0.02616	0.028174	0.030382	0.032858	0.035775	0.038714	0.042003	0.045288	0.049077	0.052734	0.056501	0.0602	0.064213
269	0.010297	0.01051	0.0095971	0.0086786	0.0080371	0.0072146	0.00639	0.0050775	0.0041571	0.0036456	0.0035465	0.0026229	0.0018094	0.0018408	0.0019866	0.002302	0.0029523	0.0030776	0.0031448	0.002625	0.002086	0.0013539	0.0011872	0.0010741	0.00054785	0.00011918	1e-05	1e-05	1e-05	1e-05	1e-05	1e-05	0.00036994	0.00047362	0.00055528	0.00093817	0.0015363	0.0023126	0.0028352	0.0033058	0.0039612	0.0041994	0.0045272	0.005199	0.0061794	0.0070956	0.0080459	0.0087485	0.0093898
270	0.023777	0.019573	0.015707	0.012047	0.0083155	0.0052749	0.0027729	0.0010747	0.00057707	1e-05	1e-05	1e-05	1e-05	1e-05	3.4583e-05	0.00072457	0.0016751	0.002786	0.0036515	0.0043936	0.0057807	0.0078418	0.0098657	0.012252	0.01496	0.017983	0.021453	0.025198	0.029206	0.033666	0.038226	0.043233	0.048348	0.054115	0.060651	0.067413	0.074537	0.081867	0.089399	0.097271	0.10583	0.11475	0.12404	0.13372	0.14362	0.15348	0.1639	0.1746	0.18564
271	0.0038181	0.0037531	0.0034443	0.0028502	0.0022762	0.0018833	0.0015629	0.001374	0.0012997	0.0011204	0.0010266	0.00067289	0.00022617	1e-05	8.6312e-05	0.00012994	1e-05	1e-05	1e-05	1e-05	1e-05	1e-05	8.0734e-05	0.00035701	0.00049007	0.00072887	0.00098954	0.0013837	0.0017048	0.0021817	0.0024318	0.0023822	0.002457	0.0026528	0.0030268	0.0036151	0.0041655	0.0048511	0.0055054	0.0062524	0.0072842	0.008409	0.010017	0.011727	0.013802	0.015966	0.018332	0.020972	0.023804
272	1e-05	1e-05	1e-05	1e-05	1e-05	1e-05	0.00030213	0.00086313	0.0014365	0.0016794	0.0020136	0.0019479	0.0018793	0.0021908	0.0026979	0.003057	0.0032589	0.0033971	0.0031876	0.0029392	0.0030613	0.0028766	0.0028651	0.0028537	0.0025369	0.0021662	0.0018585	0.0015802	0.0013332	0.0015025	0.0016942	0.0018024	0.0020865	0.0023082	0.0025866	0.0032032	0.004207	0.0054996	0.0069297	0.0086059	0.010535	0.012523	0.014834	0.017502	0.020513	0.023693	0.027162	0.030591	0.034141
273	0.0033703	0.0022375	0.0011211	6.9896e-05	1e-05	1e-05	1e-05	1e-05	0.00034117	0.0011728	0.0023627	0.0036092	0.0050804	0.0068907	0.0089861	0.010987	0.012988	0.014907	0.016768	0.018963	0.02192	0.025106	0.02878	0.03272	0.036829	0.041304	0.046363	0.051978	0.058197	0.065222	0.072587	0.080121	0.088143	0.096607	0.10585	0.11566	0.12619	0.1371	0.14846	0.16032	0.17265	0.18544	0.19912	0.21401	0.23058	0.24872	0.26934	0.29246	NaN
274	0.0037946	0.003775	0.0033437	0.0026576	0.0018978	0.0012964	0.00093605	0.00064132	0.00040012	4.531e-05	1e-05	1e-05	1e-05	1e-05	1e-05	0.00057188	0.0010791	0.0013126	0.0013532	0.0015232	0.0021249	0.0024671	0.0029329	0.0032441	0.0032631	0.0033336	0.0035909	0.0037013	0.004051	0.0047617	0.0054189	0.00583	0.0065852	0.0074491	0.0086187	0.010117	0.011637	0.013087	0.014723	0.016334	0.018189	0.019902	0.022021	0.024166	0.026696	0.02923	0.031907	0.034981	0.038431
275	1e-05	1e-05	1e-05	1e-05	1e-05	1e-05	0.0015693	0.004448	0.0072492	0.0090796	0.01084	0.011955	0.012395	0.013461	0.014588	0.016731	0.018779	0.020745	0.022463	0.024251	0.02655	0.028764	0.031099	0.033835	0.036047	0.038675	0.040955	0.043288	0.045926	0.048729	0.051578	0.054409	0.057797	0.061752	0.066116	0.071117	0.075984	0.081258	0.086684	0.092185	0.098068	0.10356	0.10934	0.11504	0.12095	0.12653	0.13198	0.13752	0.14305
276	1e-05	1e-05	1e-05	0.00020939	0.00047143	0.00067399	0.00078434	0.00098068	0.00092624	0.00077393	0.00071003	0.00022668	1e-05	5.217e-05	0.00054124	0.0015158	0.0026663	0.0042433	0.0059432	0.0084951	0.011517	0.014598	0.018235	0.022063	0.025853	0.029596	0.033375	0.037412	0.041513	0.045879	0.050126	0.054526	0.059603	0.064706	0.070153	0.076274	0.083058	0.090269	0.097684	0.10594	0.11483	0.12407	0.13455	0.14624	0.16098	0.17913	0.20149	NaN	NaN
277	0.0090437	0.0079391	0.0067361	0.0056689	0.0044192	0.0032635	0.0025052	0.0021362	0.0020167	0.0016536	0.0016414	0.001281	0.00080516	0.00041339	0.00015256	0.00015566	0.00015291	0.0001744	1e-05	1e-05	0.00027539	0.00059092	0.001316	0.00211	0.0026661	0.0030519	0.0033594	0.00374	0.0039188	0.0041933	0.0041474	0.0036891	0.0031241	0.0023972	0.0017243	0.0011448	0.00080142	0.00043031	3.1599e-05	1e-05	1e-05	1e-05	1e-05	0.00017135	0.00073112	0.0011603	0.0020286	0.0026853	0.0032743
278	0.011868	0.010114	0.0080436	0.0059367	0.0040521	0.0027082	0.0012848	3.0545e-05	1e-05	1e-05	1e-05	1e-05	1e-05	1e-05	0.0010179	0.0019963	0.0029243	0.0040056	0.0048188	0.0055893	0.0068092	0.0074892	0.0080705	0.0087049	0.008977	0.0092326	0.0096115	0.0098408	0.010011	0.0103	0.010537	0.010452	0.010595	0.010797	0.011009	0.011613	0.012555	0.013477	0.014535	0.015817	0.017516	0.019127	0.021256	0.023639	0.026513	0.029581	0.032847	0.036225	0.04007
279	0.028308	0.02442	0.020421	0.016122	0.012222	0.0092871	0.0066655	0.0042071	0.0027194	0.0013867	0.00046739	1e-05	1e-05	1e-05	1e-05	1e-05	1e-05	0.00010488	0.00023417	0.0002068	0.00077989	0.0011292	0.0016954	0.0024913	0.0030536	0.0037606	0.0045229	0.0053054	0.0061468	0.0075382	0.0090884	0.010627	0.012515	0.014547	0.016727	0.019437	0.022583	0.025946	0.029473	0.033484	0.037775	0.042063	0.046622	0.051455	0.056779	0.062277	0.067815	0.07333	0.079085
280	0.04516	0.038681	0.032493	0.026821	0.021141	0.016619	0.012755	0.0095828	0.0074244	0.005376	0.004111	0.003228	0.002843	0.002601	0.0022595	0.00189	0.0013388	0.001036	0.0007222	0.00033206	1e-05	1e-05	1e-05	1e-05	1e-05	1e-05	0.0010722	0.0028715	0.0047557	0.0069451	0.0096895	0.013275	0.017185	0.021446	0.026344	0.03123	0.036214	0.041155	0.046389	0.052112	0.058197	0.064173	0.070118	0.076217	0.081912	0.087414	0.093041	0.098484	0.10435
281	1e-05	1e-05	1e-05	1e-05	1e-05	1e-05	0.0010624	0.0032976	0.0061529	0.0091933	0.012156	0.015171	0.018101	0.020964	0.02376	0.026651	0.029633	0.03267	0.035652	0.038689	0.041871	0.045324	0.0493	0.053498	0.058158	0.063401	0.068872	0.074812	0.081012	0.087588	0.094246	0.10093	0.10786	0.11463	0.12178	0.1287	0.13537	0.142	0.14839	0.15485	0.16139	0.16786	0.17455	0.18105	0.18747	0.19387	0.2005	0.20733	0.21431
282	1e-05	1e-05	1e-05	1e-05	1e-05	1e-05	0.0147	0.032256	0.047243	0.046226	0.041913	0.034947	0.02595	0.015679	0.004874	0.006155	0.0073273	0.0072582	0.0070335	0.0071023	0.0067281	0.005733	0.0054359	0.0058125	0.0064704	0.0079936	0.010239	0.013094	0.016097	0.019059	0.021151	0.023712	0.026298	0.028671	0.0309	0.033513	0.036577	0.039508	0.042157	0.045153	0.047955	0.050829	0.053071	0.055588	0.057577	0.059308	0.060796	0.061009	0.060889
283	0.03975	0.031922	0.02442	0.017915	0.0119	0.0073296	0.0037395	0.00094505	1e-05	1e-05	1e-05	1e-05	1e-05	0.00060051	0.0011586	0.0015224	0.0016825	0.0016976	0.0017443	0.0015112	0.00084945	8.3432e-05	1e-05	0.00025179	0.00065601	0.0014488	0.002572	0.0038814	0.0052878	0.0065657	0.0078306	0.0098103	0.011923	0.014042	0.01578	0.017745	0.019902	0.021609	0.023154	0.024884	0.027083	0.029535	0.031969	0.034153	0.036086	0.038041	0.039724	0.040683	0.042253
284	0.012459	0.010052	0.007487	0.005167	0.0029298	0.0013828	0.00018827	1e-05	1e-05	1e-05	1e-05	1e-05	1e-05	0.00038561	0.00093803	0.0012594	0.0016521	0.0018191	0.0020319	0.0023747	0.0024011	0.0020494	0.0025165	0.0033483	0.0044199	0.0060195	0.0082317	0.010643	0.013473	0.016452	0.019228	0.022685	0.026548	0.030419	0.034253	0.038421	0.042868	0.047143	0.051409	0.055977	0.060918	0.066538	0.072339	0.07802	0.083671	0.089384	0.094729	0.099543	0.10478
285	0.019866	0.015775	0.011503	0.0077437	0.0040184	0.0013975	1e-05	1e-05	1e-05	1e-05	1e-05	1e-05	0.00035705	0.0010751	0.0017136	0.0024933	0.0032726	0.0038133	0.0043048	0.0045238	0.0048481	0.0052929	0.0062954	0.0079193	0.010035	0.012468	0.015102	0.017974	0.020896	0.024002	0.027327	0.030851	0.034404	0.038278	0.041693	0.045395	0.049669	0.053764	0.057686	0.062149	0.066832	0.071882	0.077224	0.082501	0.087397	0.09254	0.097127	0.10092	0.10519
286	1e-05	1e-05	1e-05	1e-05	1e-05	1e-05	0.00061449	0.0022501	0.0048086	0.0069893	0.0091287	0.010903	0.012889	0.014866	0.016809	0.019245	0.02154	0.024068	0.026367	0.028414	0.030644	0.03287	0.035625	0.038893	0.042537	0.046916	0.051393	0.056317	0.061042	0.066342	0.072103	0.078197	0.085057	0.092324	0.099511	0.10723	0.11558	0.12413	0.13281	0.14242	0.15229	0.16253	0.17322	0.18347	0.19367	0.20427	0.21445	0.22389	0.23397
287	0.017438	0.013807	0.010211	0.0068407	0.0035223	0.0010348	1e-05	1e-05	1e-05	1e-05	1e-05	1e-05	0.00013217	0.00024644	0.00035463	0.00081747	0.001229	0.0013658	0.0013397	0.0011554	0.0011981	0.0015929	0.0029116	0.0046605	0.0069027	0.0095001	0.012248	0.015514	0.018941	0.022784	0.026865	0.031161	0.03545	0.039642	0.043908	0.048318	0.053222	0.058146	0.062859	0.06798	0.073211	0.078636	0.084234	0.089866	0.095327	0.10091	0.10622	0.11077	0.11535
288	1e-05	1e-05	1e-05	1e-05	1e-05	0.00097198	0.0035826	0.0062119	0.0090471	0.01144	0.013164	0.014569	0.015557	0.016415	0.016783	0.017034	0.016701	0.015976	0.014964	0.013852	0.012732	0.011888	0.011426	0.01121	0.011057	0.011302	0.01177	0.012953	0.014452	0.016361	0.018416	0.020815	0.023398	0.0261	0.029062	0.031963	0.035093	0.038411	0.04142	0.044544	0.047806	0.051104	0.054651	0.058222	0.061776	0.065497	0.069424	0.073018	0.076679
289	0.024029	0.022272	0.020665	0.018576	0.016167	0.014303	0.012535	0.010871	0.0096403	0.0082034	0.0066436	0.0052557	0.0039953	0.0027902	0.0018489	0.0014064	0.00071824	0.00030338	1e-05	1e-05	1e-05	1e-05	1e-05	1e-05	0.00011241	0.0010191	0.001792	0.0030751	0.0043865	0.0060833	0.0080648	0.010508	0.013295	0.016027	0.018843	0.021639	0.024495	0.027701	0.030589	0.03364	0.03676	0.039761	0.042156	0.0437	0.04485	0.045815	0.046569	0.046703	0.046215
290	1e-05	1e-05	1e-05	1e-05	1e-05	1e-05	0.0087014	0.023947	0.036772	0.042577	0.044992	0.043797	0.040909	0.039808	0.041068	0.045565	0.047969	0.052184	0.055687	0.058199	0.061291	0.063442	0.064379	0.066229	0.066552	0.067525	0.06845	0.071647	0.070751	0.069891	0.070732	0.072042	0.073967	0.077791	0.080597	0.086055	0.092309	0.097512	0.10149	0.10785	0.11514	0.12218	0.12927	0.13523	0.13996	0.14531	0.1486	0.15008	0.15286
291	0.0060416	0.0041061	0.0023495	0.00068431	1e-05	1e-05	1e-05	1e-05	1e-05	0.0012297	0.0023425	0.0031029	0.0037374	0.0041187	0.0042259	0.0044081	0.004183	0.0036328	0.0026997	0.0015869	0.00059935	1e-05	2.0422e-05	0.00040552	0.0010801	0.0022412	0.003535	0.005503	0.0077311	0.0105	0.013502	0.016697	0.01996	0.02333	0.02696	0.03069	0.034788	0.038907	0.042769	0.046809	0.050923	0.055172	0.059437	0.063602	0.067319	0.070993	0.074529	0.077274	0.080071
292	0.0071895	0.0059102	0.0045373	0.0029571	0.0014144	0.00027738	1e-05	1e-05	1e-05	0.00041003	0.00054419	0.00035495	0.00033736	0.00022236	7.3301e-05	0.00021225	0.00037881	0.00024857	0.00012799	1e-05	1e-05	1e-05	0.00079484	0.0020054	0.0036785	0.0057917	0.0079801	0.010697	0.013644	0.016918	0.020595	0.024464	0.028524	0.032663	0.037083	0.041657	0.046617	0.051786	0.056689	0.062023	0.067566	0.073202	0.079031	0.084609	0.089907	0.095136	0.10007	0.10436	0.10853
293	1e-05	1e-05	1e-05	1e-05	1e-05	1e-05	0.010009	0.02742	0.039789	0.045625	0.046954	0.04233	0.035526	0.028229	0.025622	0.024732	0.025041	0.025097	0.02319	0.021032	0.020192	0.01857	0.018282	0.019349	0.021676	0.023102	0.023572	0.023773	0.023413	0.025766	0.029054	0.03146	0.034219	0.037584	0.039973	0.04342	0.049725	0.056439	0.063853	0.07332	0.081408	0.090363	0.10058	0.11086	0.11979	0.12949	0.13637	0.13943	0.1447
294	0.0038157	0.0029508	0.0019485	0.00084548	1e-05	1e-05	1e-05	1e-05	0.0010858	0.0025415	0.0040094	0.0052793	0.0067896	0.0084972	0.010438	0.012898	0.015473	0.017966	0.020516	0.023045	0.026013	0.029474	0.033544	0.03814	0.043216	0.048718	0.054458	0.060889	0.067655	0.075074	0.082981	0.090842	0.098896	0.1075	0.11628	0.12538	0.13528	0.14529	0.15503	0.16522	0.17542	0.18577	0.19712	0.20893	0.22114	0.23464	0.24931	0.26506	0.28354
295	0.18013	0.17727	0.17475	0.17222	0.17001	0.16824	0.1669	0.16604	0.16569	0.16556	0.16545	0.16557	0.1658	0.16596	0.16609	0.16627	0.16641	0.16637	0.16609	0.16575	0.16543	0.16523	0.1654	0.16589	0.16658	0.16771	0.16899	0.17075	0.17305	0.176	0.17942	0.18335	0.18793	0.19278	0.19823	0.20416	0.21061	0.21771	0.22522	0.23344	0.24242	0.2521	0.26312	0.27566	0.29083	0.30951	NaN	NaN	NaN
296	0.081666	0.080302	0.079434	0.07829	0.077519	0.077154	0.077418	0.078178	0.079286	0.080596	0.081689	0.083098	0.084473	0.085606	0.086644	0.087781	0.088866	0.089699	0.090503	0.091727	0.093571	0.09578	0.098715	0.1027	0.10769	0.11382	0.12079	0.12907	0.13858	0.14943	0.16119	0.1738	0.18793	0.20329	0.22024	0.23944	NaN	NaN	NaN	NaN	NaN	NaN	NaN	NaN	NaN	NaN	NaN	NaN	NaN
297	1e-05	1e-05	1e-05	1e-05	1e-05	1e-05	0.00081013	0.0021949	0.0039321	0.0053586	0.0062903	0.0069214	0.0072171	0.0071778	0.006882	0.006714	0.0061878	0.0053594	0.004273	0.0029441	0.0016877	0.00082948	0.00035304	0.00019818	0.00018442	0.00050895	0.00075753	0.0015509	0.002446	0.0035683	0.0047481	0.0061221	0.0074573	0.0088932	0.010349	0.011686	0.013119	0.014669	0.015868	0.01717	0.018503	0.019901	0.021249	0.022451	0.023411	0.024442	0.025577	0.026263	0.026894
298	1e-05	1e-05	1e-05	1e-05	1e-05	1e-05	0.0049272	0.013951	0.022219	0.026332	0.027475	0.026537	0.024158	0.021716	0.020715	0.021993	0.022414	0.022675	0.022505	0.021752	0.021659	0.020832	0.019327	0.018676	0.018043	0.017896	0.016701	0.015931	0.014036	0.012435	0.011286	0.010118	0.010088	0.010984	0.010983	0.011859	0.013315	0.015623	0.018302	0.021716	0.025704	0.02987	0.034695	0.038176	0.041871	0.046575	0.050549	0.053842	0.05723
299	0.039409	0.037142	0.03515	0.031019	0.024794	0.020199	0.017432	0.015329	0.014342	0.012854	0.010537	0.0084466	0.0074475	0.0057655	0.0050441	0.0068498	0.0081317	0.0089473	0.0097109	0.010013	0.010154	0.0099662	0.0091952	0.0084781	0.0078986	0.0073139	0.005181	0.0035315	0.00061884	1e-05	1e-05	1e-05	1e-05	1e-05	1e-05	0.0023656	0.0072633	0.013228	0.018809	0.025801	0.03306	0.040056	0.047439	0.053967	0.060194	0.066184	0.070897	0.074177	0.07736
300	1e-05	1e-05	1e-05	1e-05	1e-05	1e-05	0.0035166	0.0095861	0.015131	0.017781	0.018346	0.018136	0.01681	0.015428	0.014891	0.016196	0.016955	0.018303	0.019646	0.020752	0.022486	0.024433	0.026163	0.028928	0.031475	0.0347	0.037241	0.040185	0.042611	0.045621	0.049315	0.053371	0.05811	0.063589	0.06862	0.074423	0.080811	0.088468	0.096947	0.10588	0.11529	0.12476	0.1345	0.14353	0.15261	0.16251	0.17272	0.18275	0.19272
301	1e-05	1e-05	1e-05	1e-05	1e-05	1e-05	0.0011742	0.0039052	0.0069448	0.010125	0.012845	0.015393	0.017614	0.01939	0.020592	0.021182	0.020881	0.020217	0.01938	0.018349	0.017505	0.017045	0.016953	0.016852	0.016629	0.016934	0.017315	0.018539	0.019716	0.0209	0.022145	0.023557	0.02475	0.026019	0.027756	0.029539	0.03124	0.033219	0.034705	0.036067	0.037715	0.039322	0.040914	0.042965	0.045062	0.047072	0.049043	0.050549	0.051959
302	0.014637	0.01102	0.0079439	0.0049968	0.0025974	0.00070785	1e-05	1e-05	1e-05	1e-05	1e-05	1e-05	0.00040697	0.0011743	0.0018219	0.0025131	0.00324	0.0039067	0.0044738	0.0050114	0.0056876	0.0064829	0.0077588	0.009354	0.011174	0.013358	0.01565	0.01841	0.021395	0.024843	0.028623	0.032464	0.036608	0.040771	0.045119	0.049541	0.054286	0.059248	0.064026	0.069106	0.0742	0.079111	0.084508	0.089908	0.095261	0.10079	0.10644	0.11189	0.11737
303	0.0075456	0.0064326	0.0054313	0.0044976	0.0037218	0.0032676	0.0031727	0.0033659	0.0038857	0.0044461	0.0048485	0.0049744	0.0049808	0.0047758	0.0042872	0.0038322	0.0032294	0.0024999	0.0016907	0.00078211	1e-05	1e-05	1e-05	1e-05	1e-05	1e-05	0.00013272	0.0010574	0.002006	0.0030916	0.0043834	0.0057938	0.0072595	0.0087402	0.010204	0.011693	0.013415	0.015119	0.016506	0.018207	0.019962	0.021698	0.023676	0.0256	0.02736	0.029338	0.031181	0.032515	0.034038
304	0.0021425	0.0024641	0.0029669	0.0033493	0.0037166	0.0041307	0.0046306	0.0050902	0.0057926	0.0063262	0.0064991	0.0065865	0.0065319	0.0064274	0.0060316	0.0057302	0.005368	0.0048144	0.0041553	0.0032737	0.0024556	0.0017947	0.0013039	0.0010173	0.00060991	0.00033163	1e-05	1e-05	1e-05	1e-05	1e-05	1e-05	0.00017877	0.00078281	0.0015229	0.0024275	0.0037045	0.0054194	0.0069499	0.0089036	0.010919	0.012827	0.015013	0.017059	0.018795	0.020568	0.022267	0.023706	0.025006
305	1e-05	1e-05	1e-05	1e-05	1e-05	1e-05	0.0015267	0.0042108	0.0069353	0.0081359	0.0080923	0.007856	0.0072797	0.0069908	0.0072608	0.0090284	0.010539	0.012754	0.015049	0.017307	0.019935	0.023077	0.026224	0.030125	0.03405	0.038803	0.043237	0.048423	0.053493	0.059403	0.066003	0.073298	0.081322	0.090312	0.099466	0.10951	0.12032	0.13245	0.14538	0.15888	0.17265	0.18674	0.20133	0.21571	0.23045	0.24653	0.26388	0.28235	0.30226
306	0.0029319	0.0017698	0.00095622	0.00017542	1e-05	1e-05	1e-05	1e-05	0.0003635	0.00092593	0.0013873	0.0018131	0.0022545	0.0025355	0.0026737	0.0027193	0.0024098	0.0020118	0.0013902	0.00062276	0.00011203	1e-05	1e-05	5.4809e-05	0.00014536	0.00043989	0.00074868	0.001535	0.002358	0.0034658	0.0046282	0.0056019	0.0064288	0.0072238	0.0082375	0.0093056	0.010536	0.011965	0.013163	0.014701	0.016219	0.017746	0.019604	0.021456	0.023125	0.024816	0.026479	0.027686	0.028783
307	0.010846	0.010757	0.010747	0.010292	0.0096942	0.0092548	0.0090631	0.0090507	0.0093134	0.0094829	0.0091766	0.0087095	0.0081445	0.0074377	0.006718	0.0062436	0.0055798	0.0048351	0.0039366	0.0028869	0.0018678	0.0010175	0.00046176	6.2747e-05	1e-05	1e-05	1e-05	1e-05	1e-05	0.00055733	0.0012382	0.001931	0.0027646	0.0035684	0.0044576	0.0053318	0.0064954	0.007709	0.0086415	0.0097173	0.010676	0.011676	0.012737	0.013496	0.013988	0.01442	0.014729	0.014345	0.013869
308	0.0068001	0.0046716	0.0028537	0.0012062	1e-05	1e-05	1e-05	1e-05	1e-05	1e-05	0.00013958	0.0010041	0.0018433	0.0027579	0.0034131	0.0041198	0.0048299	0.0054598	0.0060067	0.0064998	0.0071847	0.008091	0.0092755	0.010835	0.012481	0.014569	0.016681	0.019266	0.021968	0.025095	0.028377	0.031873	0.035576	0.039452	0.043415	0.047402	0.05156	0.056056	0.060292	0.064867	0.069396	0.073849	0.078488	0.083116	0.087561	0.092165	0.096922	0.10138	0.10571
309	1e-05	1e-05	1e-05	1e-05	1e-05	1e-05	0.00011589	0.00099131	0.0025514	0.0042172	0.0055118	0.0066859	0.0080472	0.0086752	0.0091224	0.0098016	0.010414	0.011023	0.011387	0.011308	0.011233	0.011479	0.012073	0.012443	0.013239	0.014901	0.016724	0.018933	0.021278	0.023939	0.026982	0.030483	0.034192	0.038212	0.042708	0.047333	0.051893	0.05609	0.060043	0.064118	0.06827	0.072411	0.076424	0.080256	0.083697	0.087211	0.090336	0.092665	0.095349
310	0.0095969	0.0081122	0.0067956	0.0056333	0.0047676	0.0040322	0.003466	0.0031705	0.0029673	0.002801	0.0025738	0.0024527	0.0021194	0.0018584	0.0011979	0.00067821	0.00023912	1e-05	1e-05	1e-05	1e-05	1e-05	1e-05	0.00065614	0.0020305	0.0039868	0.0058035	0.008253	0.010883	0.013916	0.017095	0.020141	0.023582	0.027188	0.030733	0.034138	0.037599	0.04156	0.045162	0.04931	0.053599	0.057878	0.06275	0.067596	0.072257	0.077297	0.0829	0.088465	0.093914
311	0.019903	0.016787	0.01423	0.01181	0.010062	0.0088219	0.0078013	0.0069619	0.0066755	0.0067139	0.0067567	0.0069406	0.0072494	0.0072856	0.0071725	0.0067963	0.0060535	0.0052133	0.0043307	0.0032435	0.0021893	0.0012906	0.00063692	5.8909e-05	1e-05	1e-05	1e-05	1e-05	1e-05	1e-05	0.00071974	0.0016217	0.0026381	0.0039847	0.0055521	0.0072481	0.0093174	0.011906	0.014421	0.017404	0.020431	0.023639	0.027166	0.030687	0.033845	0.0372	0.040632	0.043774	0.046677
312	0.048698	0.039953	0.032342	0.025467	0.019565	0.014692	0.01064	0.0073962	0.0050397	0.0036083	0.0027402	0.0027312	0.002934	0.0027944	0.0023236	0.0019192	0.0014766	0.00093274	0.0002534	1e-05	1e-05	1e-05	1e-05	1e-05	1e-05	0.00050726	0.0011908	0.0021857	0.0033103	0.0046306	0.0061161	0.0074291	0.008877	0.010313	0.011823	0.013374	0.014972	0.016884	0.018627	0.020684	0.023015	0.025228	0.02792	0.030439	0.032746	0.035029	0.037285	0.039306	0.041352
313	0.010396	0.0073273	0.0046997	0.0024097	0.00056172	1e-05	1e-05	1e-05	1e-05	1e-05	1e-05	0.00049088	0.001747	0.0027761	0.0034373	0.003968	0.0044255	0.0047875	0.0049655	0.0050405	0.0050746	0.0051338	0.0054345	0.0056323	0.006145	0.0071999	0.0083706	0.010066	0.011835	0.013979	0.016392	0.019172	0.022298	0.025871	0.029964	0.0342	0.038684	0.043523	0.048218	0.053482	0.058828	0.064279	0.069902	0.075372	0.080436	0.08552	0.090622	0.095238	0.099822
314	0.029142	0.023855	0.019381	0.01512	0.01143	0.0083712	0.0059278	0.0040387	0.0027498	0.0020956	0.0016759	0.0017404	0.0018151	0.0015382	0.0012356	0.0011036	0.00090309	0.00050995	1e-05	1e-05	1e-05	1e-05	1e-05	1e-05	1e-05	0.0010299	0.0019538	0.00336	0.0049923	0.0069564	0.0089843	0.010965	0.013109	0.015291	0.017672	0.020105	0.022582	0.025344	0.027859	0.03072	0.033664	0.03688	0.040616	0.044131	0.047466	0.050734	0.054112	0.057354	0.060656
315	0.030973	0.025421	0.020313	0.015787	0.011954	0.0086268	0.0060442	0.0041262	0.0028803	0.0021445	0.0017582	0.0016841	0.0016602	0.0015715	0.0010574	0.00070615	0.00050918	0.00012995	1e-05	1e-05	1e-05	1e-05	1e-05	1e-05	0.00079078	0.0020977	0.0030196	0.0042349	0.0057175	0.0073156	0.009062	0.010808	0.012926	0.015082	0.017361	0.019685	0.022287	0.025467	0.028508	0.031889	0.035606	0.039438	0.043714	0.047912	0.0521	0.05656	0.061204	0.065832	0.07066
316	0.0042934	0.0028743	0.001885	0.0010847	0.00063704	0.00028649	1e-05	1e-05	1e-05	1e-05	1e-05	0.00013162	0.0005556	0.00079022	0.000696	0.0006238	0.00050337	0.00046244	0.00038483	8.3044e-05	1e-05	4.0298e-05	0.00040984	0.00068466	0.00085885	0.0013483	0.0016403	0.0022704	0.0028717	0.0036197	0.0045536	0.0055069	0.0062897	0.0071053	0.008241	0.0096284	0.011195	0.013063	0.014751	0.016735	0.018751	0.020699	0.022887	0.025126	0.027211	0.029321	0.031345	0.033039	0.034757
317	0.0018667	0.00088449	0.00022533	1e-05	1e-05	1e-05	1e-05	1e-05	1e-05	0.00075492	0.0015273	0.0022758	0.003066	0.0036454	0.004184	0.0048768	0.0054569	0.005954	0.0063192	0.0065786	0.0070309	0.0077111	0.0088393	0.010145	0.011637	0.013422	0.015228	0.017511	0.019993	0.022786	0.025747	0.02871	0.031767	0.034795	0.037987	0.041191	0.044751	0.04841	0.051849	0.055466	0.059042	0.062571	0.066398	0.070131	0.073843	0.077602	0.081411	0.084612	0.087922
318	0.02706	0.024677	0.022598	0.020819	0.018714	0.01645	0.014726	0.013404	0.01205	0.010753	0.009279	0.0080186	0.007325	0.0064614	0.0051544	0.0044633	0.0040866	0.0035011	0.0028511	0.0024816	0.0022762	0.0026801	0.0033162	0.0037192	0.0041784	0.0045887	0.0048282	0.0051795	0.0054334	0.0055362	0.0054498	0.0048614	0.0036387	0.0021908	0.00072437	1e-05	1e-05	1e-05	1e-05	1e-05	1e-05	9.7685e-05	0.0010738	0.002615	0.0043811	0.0064856	0.0081445	0.0084892	0.0089645
319	1e-05	1e-05	1e-05	1e-05	1e-05	1e-05	0.00039072	0.0014908	0.0027982	0.0042185	0.0054834	0.0068314	0.00817	0.0095526	0.010269	0.01091	0.011609	0.012271	0.01258	0.012693	0.01273	0.012836	0.012931	0.012976	0.012874	0.013254	0.013421	0.013993	0.01444	0.015255	0.016081	0.016704	0.017473	0.018599	0.019915	0.021344	0.022813	0.024638	0.026344	0.028293	0.030205	0.032283	0.034936	0.03749	0.039821	0.042402	0.045122	0.047471	0.049992
320	0.020263	0.016255	0.012702	0.0095655	0.0067164	0.0049334	0.003216	0.0015028	0.00069423	1.7876e-05	1e-05	1e-05	3.0731e-05	0.00018113	1e-05	7.4343e-05	2.7921e-05	9.6037e-05	0.00028866	0.00075232	0.0016187	0.002844	0.0042511	0.0062758	0.0086711	0.011981	0.015338	0.019402	0.023996	0.029441	0.035488	0.041961	0.049083	0.057212	0.066173	0.075992	0.086902	0.099868	0.11569	0.13602	0.16105	0.19094	NaN	NaN	NaN	NaN	NaN	NaN	NaN
321	0.10645	0.089583	0.074456	0.060548	0.047775	0.037381	0.028893	0.021085	0.015418	0.011194	0.0085714	0.0074495	0.0063788	0.0051103	0.003769	0.0031057	0.0021644	0.00034759	1e-05	1e-05	1e-05	1e-05	1e-05	1e-05	0.00056843	0.0020258	0.0027578	0.0040036	0.0056543	0.0071787	0.0084712	0.0093407	0.01034	0.011154	0.011961	0.0131	0.014478	0.016545	0.018338	0.020851	0.02338	0.025971	0.029558	0.033487	0.03739	0.041623	0.04568	0.049528	0.053467
322	0.015652	0.013388	0.01141	0.0094584	0.0078888	0.0065707	0.0055578	0.0048576	0.0044986	0.0043695	0.0041446	0.0038787	0.0036581	0.0032949	0.0027685	0.0022844	0.0017365	0.0011246	0.00048744	1e-05	1e-05	1e-05	1e-05	1e-05	1e-05	0.00022602	0.00091058	0.0020515	0.0034572	0.0051135	0.0069654	0.0088355	0.010691	0.01266	0.014901	0.01713	0.019629	0.022332	0.024708	0.027245	0.029795	0.032206	0.035011	0.037833	0.040515	0.043239	0.046054	0.048434	0.05088
323	0.040855	0.034963	0.030022	0.025443	0.021352	0.017767	0.014615	0.011517	0.0089193	0.0073375	0.0058739	0.004956	0.003736	0.0022802	0.00090219	0.00025181	1e-05	1e-05	1e-05	1e-05	0.00021003	0.0012123	0.0028468	0.0055995	0.0085938	0.011734	0.014439	0.01769	0.02121	0.024909	0.028754	0.032502	0.03612	0.039876	0.043586	0.047332	0.051359	0.055752	0.05994	0.064378	0.06892	0.073479	0.078492	0.083549	0.08823	0.092745	0.09765	0.10241	0.10736
324	0.049839	0.043507	0.037412	0.031881	0.027168	0.023532	0.020138	0.016642	0.014043	0.012346	0.011014	0.010092	0.0091715	0.0082514	0.0070287	0.006229	0.0052128	0.0040753	0.0031944	0.0024903	0.0017148	0.00096145	0.00029279	1e-05	0.0001155	0.00040428	2.862e-05	1.9447e-05	3.9357e-05	0.00019935	0.00024623	6.6064e-05	1e-05	2.7677e-05	8.7315e-05	1e-05	1e-05	3.2022e-05	1e-05	0.00014285	0.0003152	0.00045069	0.00088921	0.0012523	0.0012054	0.0011084	0.0011725	0.00098919	0.00074476
325	0.0004921	1e-05	1e-05	1e-05	1e-05	1e-05	1e-05	1e-05	0.0005359	0.0012062	0.0016922	0.0023349	0.0030542	0.0038223	0.004081	0.0042041	0.0043233	0.0043682	0.0043166	0.0040259	0.0036285	0.0034979	0.0032131	0.0027782	0.0024021	0.0022906	0.0020331	0.0021733	0.0023383	0.0026038	0.0029789	0.003469	0.0038951	0.0045712	0.0053767	0.006017	0.0068736	0.0079826	0.0087287	0.0095177	0.010304	0.01102	0.011847	0.012655	0.013126	0.013878	0.014744	0.015232	0.015688
326	0.0090611	0.0069421	0.0050609	0.0033396	0.0018547	0.0009967	9.6549e-05	1e-05	1e-05	1e-05	1e-05	1e-05	1e-05	0.00051657	0.00083243	0.0012294	0.0015266	0.0020487	0.0025287	0.0029116	0.0033337	0.0037978	0.0042109	0.0047876	0.0053388	0.006279	0.0068415	0.0077482	0.0085321	0.0095352	0.010541	0.011621	0.012807	0.014161	0.015397	0.016544	0.017746	0.019358	0.020515	0.021808	0.023111	0.024244	0.025535	0.026788	0.027716	0.028926	0.030255	0.031173	0.032065
327	0.01269	0.010669	0.008952	0.0073761	0.0060565	0.0049556	0.004161	0.0037622	0.0035868	0.0035505	0.0034356	0.0033855	0.0035304	0.0034499	0.0031976	0.0030136	0.0025433	0.0020968	0.0014238	0.00071154	0.0001411	1e-05	1e-05	1e-05	1e-05	1e-05	1e-05	0.00039514	0.0010667	0.0021196	0.0032667	0.0044325	0.0056239	0.0067081	0.008245	0.0099326	0.012246	0.014783	0.017282	0.0202	0.023312	0.026544	0.030304	0.034316	0.038684	0.043252	0.047876	0.051819	0.0558
328	0.057324	0.046467	0.036881	0.028217	0.020831	0.01456	0.0093971	0.0050095	0.0021277	0.00048445	1e-05	1e-05	1e-05	1e-05	1e-05	2.0831e-05	0.00043005	0.00051539	0.0010735	0.001514	0.0022715	0.003415	0.0052073	0.0076971	0.01059	0.013871	0.017013	0.020741	0.025102	0.029414	0.034079	0.03861	0.043188	0.047762	0.052407	0.056957	0.061578	0.066575	0.071124	0.075744	0.080583	0.085174	0.090019	0.094924	0.099503	0.10409	0.10893	0.1134	0.11774
329	0.032656	0.02589	0.020487	0.015864	0.012644	0.0094548	0.0061441	0.003203	0.00083289	1e-05	1e-05	1e-05	1e-05	1e-05	1e-05	1.5219e-05	0.00023581	0.0011544	0.0020648	0.0027702	0.0039878	0.0056598	0.0082154	0.010724	0.013319	0.016597	0.019936	0.024067	0.028297	0.033215	0.038626	0.043677	0.048735	0.053846	0.059478	0.06599	0.07259	0.079575	0.086384	0.09362	0.1005	0.10719	0.11471	0.12216	0.1292	0.13628	0.14268	0.14851	0.15414
330	0.026028	0.02136	0.017509	0.013862	0.010911	0.0083405	0.0060614	0.0041286	0.0028481	0.0018889	0.0010166	0.00066699	0.00065323	0.00040962	0.00014662	1e-05	1e-05	1e-05	1e-05	1e-05	1e-05	0.00081235	0.0022421	0.0038343	0.0056325	0.0078384	0.010255	0.013341	0.01652	0.01998	0.023722	0.027742	0.031563	0.035406	0.039549	0.043891	0.048445	0.053089	0.057354	0.061993	0.066581	0.07104	0.07551	0.07995	0.084112	0.088249	0.092217	0.095711	0.099076
331	1e-05	1e-05	0.00022232	0.0031887	0.006868	0.01159	0.016619	0.022165	0.028977	0.036483	0.044697	0.053626	0.063234	0.073926	0.084641	0.095695	0.10673	0.11814	0.12973	0.14151	0.15365	0.16646	0.17936	0.19218	0.20494	0.21812	0.23184	0.24703	0.26336	0.28111	NaN	NaN	NaN	NaN	NaN	NaN	NaN	NaN	NaN	NaN	NaN	NaN	NaN	NaN	NaN	NaN	NaN	NaN	NaN
332	0.032427	0.026259	0.021049	0.016435	0.012472	0.0092047	0.0064281	0.0042951	0.0031112	0.002857	0.0029312	0.0035974	0.0044534	0.0049038	0.0050153	0.0054197	0.0057769	0.0059554	0.0057559	0.0052336	0.0042092	0.0032686	0.0025515	0.0019576	0.0014199	0.00096069	1e-05	1e-05	1e-05	1e-05	1e-05	1e-05	0.00013833	0.00060427	0.0013296	0.0020739	0.0032799	0.0050287	0.0065216	0.0081713	0.010005	0.011641	0.014055	0.016598	0.018982	0.021371	0.024103	0.026443	0.029077
333	0.097404	0.08547	0.073611	0.061536	0.051167	0.043168	0.035655	0.02933	0.024967	0.021538	0.018525	0.016191	0.013763	0.012405	0.011384	0.010047	0.008278	0.0068664	0.0048064	0.0032583	0.0023625	0.0014857	0.00057611	0.00016057	1e-05	1e-05	1e-05	1e-05	1e-05	1e-05	0.0007643	0.0015115	0.0024376	0.0037714	0.0052356	0.0068377	0.0083179	0.010093	0.011188	0.012175	0.012563	0.012201	0.011862	0.011398	0.010536	0.0096776	0.0085708	0.0072884	0.0058952
334	0.0042441	0.0032053	0.0022872	0.0012389	0.00035021	1e-05	1e-05	1e-05	1e-05	1e-05	1e-05	0.00011865	0.0004647	0.00090349	0.0014346	0.0019651	0.0024213	0.0027145	0.0029043	0.0032007	0.0034286	0.0036391	0.0039252	0.0041783	0.0042415	0.0043894	0.0046561	0.0052226	0.0059455	0.0067301	0.0074806	0.0081986	0.0090092	0.009939	0.010969	0.012029	0.013172	0.014264	0.015024	0.015922	0.016808	0.017815	0.019328	0.020826	0.022303	0.023976	0.025682	0.027203	0.028736
335	0.017428	0.01339	0.010316	0.0079269	0.0065315	0.0052716	0.003935	0.0025575	0.0018584	0.0015288	0.0016027	0.0016635	0.0020552	0.0017801	0.0010595	3.3104e-05	1e-05	1e-05	1e-05	1e-05	1e-05	1e-05	0.0016059	0.0032325	0.0054834	0.008496	0.011268	0.014647	0.018085	0.021583	0.025298	0.028912	0.032648	0.036422	0.040487	0.044505	0.048538	0.053612	0.058672	0.064278	0.06979	0.075543	0.081748	0.088022	0.094413	0.10108	0.10777	0.11404	0.1199
336	0.0019216	0.00097885	0.00018626	1e-05	1e-05	1e-05	1e-05	1e-05	1e-05	0.0011064	0.0021257	0.0033242	0.0045147	0.0061807	0.0078302	0.0098978	0.012072	0.014375	0.01711	0.019978	0.023261	0.027117	0.031461	0.036231	0.040845	0.046313	0.051589	0.057657	0.064216	0.070907	0.078044	0.085311	0.09289	0.10114	0.11038	0.12042	0.13092	0.14219	0.1535	0.16556	0.17811	0.19105	0.20494	0.21926	0.23365	0.24836	0.26365	0.2796	0.29727
337	0.033243	0.025557	0.017994	0.010656	0.0048732	0.0010226	1e-05	1e-05	1e-05	1e-05	1e-05	1e-05	0.00059532	0.002616	0.0049861	0.0064991	0.0068842	0.0064304	0.0054682	0.0047247	0.0047038	0.0045249	0.004362	0.004715	0.0045481	0.0044599	0.0044316	0.005282	0.006691	0.0087843	0.011254	0.013368	0.015958	0.019055	0.022077	0.025377	0.029134	0.03364	0.037789	0.042296	0.046843	0.051156	0.056481	0.061741	0.066714	0.072038	0.077329	0.082292	0.086966
338	1e-05	1e-05	1e-05	1e-05	1e-05	1e-05	0.00047448	0.0013435	0.0022023	0.0037299	0.0047763	0.0054115	0.006208	0.0070484	0.0075732	0.0082893	0.0087567	0.0094726	0.010287	0.011303	0.012003	0.013185	0.015259	0.017218	0.019287	0.02147	0.023206	0.025489	0.028042	0.030736	0.033468	0.036462	0.039571	0.04255	0.046324	0.050074	0.054629	0.059718	0.065115	0.070742	0.076865	0.083276	0.090239	0.097723	0.1056	0.11357	0.12237	0.13118	0.14099
339	0.012139	0.0075087	0.0035045	0.00068895	1e-05	1e-05	1e-05	1e-05	1e-05	1e-05	0.0020022	0.0051462	0.0088392	0.012487	0.015787	0.019763	0.02316	0.026178	0.028903	0.031547	0.034791	0.037732	0.041129	0.044184	0.047808	0.05185	0.055495	0.060353	0.065828	0.071665	0.077397	0.083292	0.090039	0.096983	0.1046	0.11188	0.11938	0.12754	0.13526	0.14297	0.15094	0.15912	0.16729	0.17499	0.18268	0.19034	0.19815	0.20532	0.21218
340	1e-05	1e-05	1e-05	1e-05	1e-05	0.0012722	0.00289	0.0043177	0.0057363	0.0070628	0.0081149	0.0090465	0.0097534	0.0098619	0.0092563	0.0083746	0.0072118	0.0059263	0.0046078	0.0032766	0.0020711	0.0010642	0.00062746	0.00022326	1e-05	0.00010215	3.7498e-05	0.00044241	0.0008805	0.0014714	0.0019297	0.0025449	0.0031854	0.0036481	0.004424	0.0051358	0.0060667	0.007432	0.0086678	0.010315	0.01207	0.014029	0.015925	0.017734	0.019296	0.020812	0.022361	0.023323	0.024013
341	0.011003	0.006783	0.002697	1e-05	1e-05	1e-05	1e-05	1e-05	1e-05	0.00019155	0.0027552	0.0051598	0.0073983	0.0093933	0.010771	0.011923	0.012601	0.013099	0.013764	0.014687	0.015766	0.01674	0.018263	0.020091	0.022559	0.025441	0.027893	0.031205	0.034629	0.038165	0.041564	0.044728	0.048308	0.051916	0.055993	0.059959	0.064269	0.069427	0.074337	0.079491	0.084816	0.090317	0.096453	0.10237	0.10822	0.11384	0.1192	0.12365	0.12773
342	0.0011589	0.00011876	1e-05	1e-05	1e-05	1e-05	1e-05	1e-05	0.00083443	0.0019161	0.0027056	0.0035695	0.0043099	0.0046632	0.0047372	0.0047727	0.0046173	0.0042107	0.0038231	0.0031624	0.0025949	0.0023737	0.0024323	0.0025608	0.0031798	0.0042076	0.0049271	0.0059632	0.0070635	0.0082353	0.0094157	0.01068	0.011992	0.013585	0.015509	0.017198	0.018894	0.020951	0.023006	0.025568	0.028137	0.030865	0.0339	0.036964	0.039506	0.042141	0.044945	0.047469	0.049943
343	0.01153	0.0081291	0.0050712	0.0025765	0.00039796	1e-05	1e-05	1e-05	1e-05	1e-05	1e-05	0.00047777	0.0013913	0.0022348	0.0024938	0.0029915	0.0031349	0.0030352	0.0027179	0.0023464	0.0023961	0.0024344	0.0027618	0.0029081	0.0032003	0.0040304	0.0046167	0.0057233	0.0072036	0.0088069	0.010269	0.011845	0.013808	0.015815	0.018318	0.020656	0.023125	0.025898	0.028419	0.030944	0.033633	0.036408	0.039168	0.041703	0.044274	0.046867	0.049653	0.051954	0.054231
344	0.022347	0.018215	0.01459	0.011309	0.0082945	0.0061044	0.0043044	0.0030249	0.0024877	0.0021329	0.0020059	0.0020632	0.0020869	0.0020183	0.0017102	0.0016986	0.0014184	0.0011927	0.00063665	9.2921e-05	1e-05	1e-05	1e-05	1e-05	1e-05	1e-05	2.5851e-05	0.00045138	0.00083873	0.0015951	0.002214	0.0028567	0.0035332	0.0041687	0.0048944	0.0055747	0.0064765	0.0077883	0.008771	0.010024	0.011235	0.01254	0.014364	0.016131	0.017623	0.019428	0.021333	0.023029	0.02461
345	0.0013672	0.00071007	0.00031038	2.4531e-05	1e-05	1e-05	1e-05	0.00025255	0.00074853	0.0012136	0.001627	0.0021266	0.0025164	0.0028969	0.0030074	0.0032224	0.0031506	0.0030209	0.0028188	0.0026889	0.0026301	0.0029204	0.0036373	0.0046791	0.0058896	0.0077419	0.0098738	0.013033	0.016626	0.02102	0.025975	0.031642	0.03796	0.044892	0.052718	0.061321	0.070889	0.081549	0.092774	0.10561	0.11947	0.13455	0.15125	0.16952	0.18981	0.21303	NaN	NaN	NaN
346	1e-05	1e-05	1e-05	1e-05	1e-05	1e-05	0.00042278	0.00117	0.0020123	0.0028125	0.0035418	0.0042835	0.0048892	0.0053312	0.0053678	0.0052266	0.0049915	0.0045591	0.0040417	0.0034703	0.002898	0.002511	0.0022808	0.00227	0.0022535	0.0026046	0.003148	0.0040194	0.0051012	0.0064863	0.0080285	0.0096561	0.011351	0.013322	0.015437	0.017775	0.0205	0.023446	0.026387	0.029862	0.033722	0.037811	0.042482	0.047385	0.052169	0.057215	0.06248	0.067396	0.072294
347	0.011373	0.0078488	0.0048044	0.0023797	0.00048237	1e-05	1e-05	1e-05	1e-05	1e-05	1e-05	0.00048722	0.0015346	0.0024986	0.0028219	0.0030631	0.0030493	0.0027066	0.002058	0.0013349	0.0010413	0.00083418	0.00084208	0.00090341	0.0012847	0.0022145	0.0031039	0.0044401	0.0061344	0.0080851	0.0099563	0.011699	0.013982	0.016453	0.019235	0.021653	0.024393	0.027442	0.030239	0.033292	0.036547	0.04001	0.043863	0.047251	0.050459	0.053684	0.057341	0.060276	0.063205
348	0.0016714	1e-05	1e-05	1e-05	1e-05	1e-05	1e-05	0.00040309	0.0036138	0.0071388	0.010661	0.013633	0.017161	0.02068	0.023704	0.02704	0.028842	0.03077	0.031645	0.031587	0.031601	0.031765	0.031809	0.03093	0.029907	0.02855	0.026503	0.025635	0.024965	0.024713	0.024595	0.02554	0.027367	0.030082	0.033489	0.036995	0.041408	0.045969	0.049758	0.053513	0.0575	0.061919	0.065329	0.067589	0.069516	0.071376	0.072814	0.072727	0.072141
349	1e-05	1e-05	1e-05	1e-05	1e-05	1e-05	0.00035777	0.0012528	0.0022343	0.0029655	0.0037471	0.0042451	0.0046022	0.0050532	0.0054366	0.0057763	0.0057746	0.0058554	0.005775	0.0058276	0.0059866	0.0061536	0.0068295	0.0077654	0.0087163	0.0099422	0.011247	0.01316	0.014913	0.017117	0.01945	0.021822	0.024402	0.026989	0.029553	0.032064	0.034836	0.037899	0.040688	0.044043	0.047297	0.050632	0.054321	0.057954	0.061326	0.064996	0.068696	0.071829	0.074645
350	0.019271	0.016109	0.013177	0.010483	0.0080305	0.0063313	0.005251	0.0046029	0.0047135	0.0048017	0.0048656	0.0048937	0.0049122	0.0049372	0.0045647	0.0040663	0.0033742	0.002418	0.0015464	0.00060493	1e-05	1e-05	1e-05	1e-05	1e-05	1e-05	0.00023888	0.0012052	0.0023658	0.0036052	0.0047883	0.0060268	0.0073937	0.0086065	0.0099561	0.011338	0.012936	0.014677	0.016234	0.018097	0.020121	0.022337	0.025041	0.027829	0.030754	0.033994	0.037565	0.040899	0.044312
351	0.0060153	0.0037801	0.0017939	0.00053416	1e-05	1e-05	1e-05	1e-05	1e-05	1e-05	0.00063299	0.0024869	0.0043819	0.0068162	0.0089999	0.011556	0.014577	0.018114	0.021934	0.026327	0.031344	0.035871	0.041037	0.046839	0.052726	0.059421	0.066205	0.073383	0.080718	0.089423	0.098605	0.10875	0.12091	0.13371	0.14774	0.16318	0.18063	0.20072	0.22386	NaN	NaN	NaN	NaN	NaN	NaN	NaN	NaN	NaN	NaN
352	0.006123	0.0055445	0.0052799	0.0051547	0.0050809	0.0055251	0.0059106	0.0062603	0.0071202	0.0079304	0.0085449	0.0089466	0.0091465	0.0090619	0.008383	0.0078886	0.0068699	0.0059125	0.0048665	0.0035106	0.0023134	0.0013534	0.00073737	0.00016988	1e-05	1e-05	1e-05	1e-05	1e-05	1e-05	0.00012785	0.0002411	0.00028795	0.00041858	0.00072943	0.00094905	0.0014187	0.0023067	0.0028791	0.0036402	0.0047577	0.0059086	0.0074103	0.009007	0.010623	0.012389	0.01442	0.016036	0.017614
353	0.0045044	0.0030168	0.0020477	0.0012131	0.00053654	0.00016877	1e-05	1e-05	1e-05	1e-05	0.00010105	0.00073805	0.0014235	0.0019443	0.002293	0.002584	0.0026274	0.0026315	0.0024286	0.0022011	0.0018613	0.0014832	0.0011216	0.00074206	0.00042499	0.00025441	1e-05	5.2779e-05	1e-05	1.1171e-05	0.00010662	6.472e-05	9.043e-05	0.00022741	0.00037996	0.00045546	0.00066846	0.0010364	0.00098044	0.0013606	0.0018222	0.0021281	0.0028736	0.0035848	0.0037989	0.0041099	0.0043165	0.0040759	0.003647
354	0.011821	0.0091091	0.0068831	0.0052198	0.0038314	0.003159	0.0025658	0.001984	0.0019256	0.0018138	0.0019841	0.002153	0.0024097	0.002547	0.0022598	0.0020728	0.0014905	0.0008533	0.0002647	1e-05	1e-05	1e-05	1e-05	1e-05	1e-05	0.00034063	0.00067985	0.0014918	0.0023789	0.0033937	0.0044734	0.0054517	0.006709	0.0079321	0.0094077	0.01074	0.012117	0.013803	0.015241	0.017012	0.01896	0.020865	0.022985	0.024811	0.0264	0.028	0.029711	0.031134	0.032455
355	1e-05	1e-05	1e-05	1e-05	1e-05	1e-05	0.00064182	0.0015438	0.0025495	0.0033834	0.0038496	0.0042032	0.0044335	0.0048916	0.0059455	0.0068676	0.0077835	0.0078736	0.0079169	0.00834	0.0089856	0.0092309	0.0096126	0.0097868	0.0099483	0.0098592	0.0095874	0.0094378	0.0096658	0.010253	0.010099	0.0097159	0.010125	0.010638	0.011054	0.011406	0.011866	0.012365	0.012745	0.013623	0.014079	0.014846	0.016068	0.016828	0.017343	0.018436	0.019368	0.020392	0.021409
356	1e-05	1e-05	1e-05	1e-05	0.00057615	0.0036322	0.0068259	0.010112	0.013699	0.017555	0.021666	0.0259	0.030457	0.035068	0.039751	0.044877	0.050007	0.055209	0.060438	0.065781	0.071162	0.076687	0.08283	0.089146	0.095565	0.10216	0.10852	0.11534	0.12234	0.12972	0.13702	0.14436	0.15176	0.15908	0.16655	0.17397	0.1819	0.19039	0.19893	0.20784	0.21696	0.22632	0.23576	0.24512	0.25398	0.26284	0.27192	0.28143	0.29259
357	1e-05	1e-05	1e-05	1e-05	1e-05	1e-05	0.00048049	0.0018084	0.0032823	0.004617	0.0052868	0.006462	0.0077517	0.0087542	0.0095845	0.010312	0.010339	0.0097547	0.00838	0.0069742	0.0065595	0.0063001	0.0062277	0.0058599	0.0055805	0.0054746	0.004985	0.0052752	0.0059558	0.0071964	0.0086965	0.0093744	0.010075	0.010458	0.011382	0.012251	0.013203	0.014659	0.015703	0.017178	0.018585	0.019837	0.021931	0.024108	0.026443	0.028464	0.030631	0.032577	0.03418
358	0.02754	0.023127	0.019275	0.015785	0.012624	0.010228	0.0081761	0.0065039	0.005728	0.0051957	0.0047795	0.0049563	0.0052285	0.0054081	0.0052082	0.0051894	0.0049519	0.0047375	0.0042836	0.0034625	0.0027128	0.0021519	0.0016126	0.0011789	0.00081862	0.00080729	0.00054961	0.00056529	0.00042429	0.00050592	0.00063732	0.0005445	0.00043117	0.00026209	0.00017318	1e-05	1e-05	1e-05	1e-05	1e-05	1e-05	3.891e-05	0.00066979	0.0012102	0.001517	0.0017186	0.0018878	0.0016175	0.0013298
359	1e-05	1e-05	0.0023444	0.0052915	0.0088515	0.013254	0.01856	0.024948	0.032315	0.040655	0.049709	0.059573	0.070149	0.081269	0.092903	0.10535	0.11799	0.13116	0.14443	0.1582	0.17241	0.18749	0.20337	0.22021	0.23827	0.25824	0.28017	0.30537	NaN	NaN	NaN	NaN	NaN	NaN	NaN	NaN	NaN	NaN	NaN	NaN	NaN	NaN	NaN	NaN	NaN	NaN	NaN	NaN	NaN
360	1e-05	1e-05	1e-05	1e-05	1e-05	0.00080612	0.0026034	0.0049577	0.0080071	0.011805	0.015846	0.020063	0.024542	0.028897	0.033537	0.038716	0.044306	0.050192	0.056344	0.062925	0.06968	0.076818	0.08462	0.093093	0.10228	0.11211	0.12217	0.13275	0.14352	0.15454	0.16559	0.17669	0.18815	0.2	0.21182	0.22327	0.23497	0.24698	0.25886	0.27127	0.28391	0.2965	0.31011	0.32442	0.3394	0.35616	0.37518	NaN	NaN
361	1e-05	1e-05	1e-05	1e-05	1e-05	1e-05	0.00078286	0.0025663	0.0043488	0.0062013	0.0077732	0.0094787	0.011245	0.012672	0.014708	0.017078	0.019422	0.021984	0.024376	0.026891	0.029341	0.032047	0.034861	0.038266	0.042021	0.045843	0.049723	0.053969	0.058141	0.062746	0.06754	0.072373	0.07726	0.082679	0.088026	0.093547	0.099785	0.10632	0.11343	0.12149	0.13006	0.13884	0.14821	0.15799	0.16742	0.17724	0.18747	0.19752	0.20811
362	0.0088857	0.0066652	0.0046956	0.0022272	0.00047235	1e-05	1e-05	1e-05	1e-05	1e-05	1e-05	0.00094629	0.0027567	0.0046489	0.0070592	0.0095534	0.01219	0.014752	0.016772	0.018658	0.019978	0.021935	0.024223	0.026672	0.029512	0.032384	0.034737	0.037072	0.039347	0.042312	0.045275	0.048083	0.050834	0.053209	0.055887	0.058163	0.061086	0.064588	0.068919	0.073968	0.079088	0.084366	0.090817	0.097602	0.10483	0.11202	0.11995	0.12751	0.13538
363	1e-05	1e-05	1e-05	1e-05	1e-05	0.0011423	0.0033648	0.0062364	0.0097351	0.01368	0.017308	0.020852	0.024855	0.02813	0.031646	0.035356	0.039331	0.042935	0.046141	0.049599	0.052752	0.056554	0.061024	0.065746	0.07064	0.075984	0.081283	0.086865	0.092764	0.098943	0.10476	0.11097	0.11717	0.12374	0.13061	0.13759	0.14515	0.15332	0.1614	0.16995	0.17897	0.18825	0.19757	0.20662	0.21518	0.22339	0.23169	0.23881	0.24553
364	0.049614	0.052309	0.057244	0.061916	0.065838	0.064978	0.063912	0.063169	0.060441	0.057655	0.053919	0.049821	0.043577	0.035679	0.027296	0.019645	0.015393	0.011965	0.0084064	0.0049578	0.0017416	4.5206e-05	1e-05	0.0014101	0.0026463	0.0050618	0.0069383	0.0074951	0.0079812	0.0089526	0.0087988	0.007878	0.0062736	0.004088	0.0021114	0.00023502	1e-05	1e-05	1e-05	1e-05	1e-05	0.00074448	0.0032183	0.0055177	0.0082274	0.010684	0.014853	0.017902	0.021253
365	1e-05	1e-05	1e-05	1e-05	1e-05	1e-05	0.00066239	0.0018469	0.0032319	0.0041697	0.0046859	0.0051605	0.0056193	0.0059078	0.0058205	0.0056957	0.0053037	0.0047922	0.0042994	0.0037586	0.0035279	0.0035297	0.0038964	0.0042074	0.0048848	0.0056123	0.0063273	0.0076351	0.0090961	0.010733	0.012288	0.013667	0.015203	0.016596	0.018388	0.019903	0.021937	0.024228	0.02621	0.028285	0.030464	0.032782	0.035551	0.03837	0.04112	0.043801	0.046599	0.048941	0.051217
366	0.0019222	0.00090216	0.00011495	1e-05	1e-05	1e-05	1e-05	1e-05	1e-05	0.00041598	0.0012019	0.0019981	0.0032665	0.0045335	0.005151	0.0058428	0.0065191	0.0071371	0.0076416	0.0083342	0.0090214	0.0097937	0.011088	0.012449	0.014013	0.016488	0.019082	0.022222	0.025626	0.029345	0.032854	0.036668	0.040567	0.044366	0.048448	0.05238	0.056162	0.060069	0.063887	0.067957	0.072257	0.07708	0.082127	0.08726	0.092458	0.097601	0.10304	0.10851	0.11415
367	0.012437	0.0096036	0.0069835	0.0046188	0.0025025	0.00088848	1e-05	1e-05	1e-05	1e-05	9.0992e-05	0.00054731	0.0012964	0.0021834	0.0026525	0.0032974	0.0039656	0.0044777	0.004868	0.0052661	0.0058128	0.0068374	0.0083542	0.010103	0.012147	0.014754	0.017502	0.020891	0.024734	0.029124	0.033735	0.038595	0.043754	0.04911	0.054765	0.060558	0.06695	0.07373	0.080442	0.087471	0.094713	0.10207	0.10981	0.11758	0.12536	0.13349	0.14171	0.14951	0.15729
368	1e-05	1e-05	1e-05	1e-05	1e-05	1e-05	0.00045582	0.0012455	0.0023836	0.0031218	0.0034827	0.0038414	0.0040212	0.0039646	0.003563	0.0032983	0.0030288	0.0028237	0.0025456	0.0020598	0.0016382	0.0013525	0.0014539	0.0017463	0.002116	0.0029382	0.0038363	0.0051051	0.006677	0.0084077	0.0103	0.012323	0.014603	0.01699	0.019542	0.022037	0.024473	0.027035	0.029431	0.031821	0.034473	0.036976	0.039634	0.041925	0.043727	0.045482	0.047315	0.048807	0.049932
369	1e-05	1e-05	1e-05	1e-05	1e-05	1e-05	0.0010455	0.002754	0.0045498	0.0062197	0.0076483	0.0089374	0.010221	0.011373	0.011911	0.012539	0.013388	0.014088	0.014855	0.015683	0.016432	0.017453	0.01879	0.020398	0.022317	0.024945	0.027671	0.03054	0.033854	0.037491	0.041196	0.045186	0.049568	0.054475	0.059569	0.064444	0.06952	0.074902	0.080619	0.086727	0.093323	0.1004	0.10805	0.11583	0.12354	0.13143	0.13993	0.14839	0.15708
370	0.017178	0.013884	0.011262	0.0088466	0.0066106	0.0048708	0.00334	0.0021712	0.0017601	0.0014998	0.0012661	0.0013843	0.0014469	0.0013522	0.00092386	0.00067459	0.00036124	0.00018528	1e-05	1e-05	1e-05	1e-05	1e-05	1e-05	8.7561e-05	0.0012955	0.0025236	0.0041879	0.0060856	0.0081593	0.010417	0.012764	0.015345	0.017944	0.020636	0.023501	0.026607	0.029857	0.032969	0.036341	0.040179	0.043943	0.04832	0.052778	0.057061	0.061343	0.065615	0.069517	0.073585
371	0.0021693	0.0013331	0.00085443	0.00038839	1e-05	1e-05	1e-05	1e-05	0.00039439	0.00087924	0.0011146	0.0015699	0.0018627	0.0020788	0.0019029	0.0019271	0.0019037	0.0016342	0.0011058	0.00051064	4.6244e-05	1e-05	1e-05	0.00034738	0.0008911	0.0020148	0.0029696	0.0043269	0.0058464	0.007778	0.0098411	0.011743	0.01361	0.015555	0.017664	0.019663	0.021752	0.024141	0.026246	0.028632	0.031048	0.033523	0.036657	0.039989	0.043333	0.046833	0.050509	0.053796	0.057081
372	0.0087944	0.0069982	0.0055941	0.0042428	0.003179	0.0022698	0.0016984	0.0012824	0.0012423	0.0014091	0.001498	0.0014588	0.0014725	0.0012727	0.00091983	0.0006197	0.00051199	0.00027866	1e-05	1e-05	1e-05	1e-05	1.2397e-05	0.00094921	0.0020448	0.0036165	0.0052697	0.0072317	0.0093475	0.011846	0.014397	0.017107	0.019938	0.022742	0.025712	0.028847	0.03215	0.035742	0.039308	0.043317	0.047619	0.052441	0.057765	0.063296	0.069063	0.075295	0.081835	0.088277	0.094916
373	0.0078603	0.0066556	0.0058958	0.0051076	0.0046624	0.0046264	0.0045707	0.0046573	0.0049769	0.0053769	0.0055803	0.0059358	0.0061004	0.0059458	0.0055547	0.0049888	0.0040886	0.0033137	0.0023955	0.0015318	0.00062393	1e-05	1e-05	1e-05	1e-05	1e-05	1e-05	1e-05	0.00022235	0.00069439	0.0010589	0.0014705	0.0018844	0.002284	0.0028552	0.0034365	0.0043732	0.0057868	0.0072254	0.0093438	0.011474	0.013656	0.016291	0.01901	0.021705	0.024499	0.027362	0.029896	0.032483
374	0.0056342	0.0040515	0.0026928	0.00127	0.00017896	1e-05	1e-05	1e-05	1e-05	1e-05	1e-05	0.00022754	0.00067973	0.001017	0.001197	0.0013781	0.0015201	0.0016691	0.00164	0.0016026	0.0015034	0.0014289	0.0018954	0.0026217	0.003566	0.00501	0.0066353	0.008685	0.011009	0.01379	0.016566	0.019522	0.02271	0.025739	0.028851	0.031763	0.034649	0.037516	0.040087	0.042844	0.045486	0.048182	0.050966	0.053552	0.055985	0.058471	0.061209	0.063627	0.066086
375	0.015989	0.013314	0.011176	0.0092343	0.0075142	0.0062761	0.0053283	0.0046689	0.0043461	0.0040896	0.0036837	0.0034823	0.0034182	0.003184	0.0024974	0.0019474	0.0012045	0.00044456	1e-05	1e-05	1e-05	1e-05	1e-05	1e-05	0.00030851	0.0017196	0.0030004	0.0045874	0.006333	0.0082534	0.01038	0.012656	0.01492	0.017027	0.019284	0.021619	0.024296	0.027446	0.030629	0.034346	0.038026	0.041579	0.045555	0.049708	0.053943	0.058372	0.062859	0.066908	0.070821
376	0.014021	0.01139	0.009222	0.0072878	0.0056027	0.0044531	0.003548	0.0029748	0.0030394	0.0031753	0.0032361	0.0033224	0.0035043	0.0034859	0.0030184	0.0025653	0.0018959	0.0012795	0.00058997	1e-05	1e-05	1e-05	1e-05	1e-05	1e-05	0.00033605	0.0014325	0.0030583	0.0048767	0.0069803	0.0093776	0.011988	0.014635	0.017295	0.020135	0.023104	0.026254	0.029842	0.033224	0.036945	0.040764	0.04451	0.048608	0.052719	0.056713	0.060847	0.064983	0.06874	0.072298
377	0.0033426	0.0022694	0.0013312	0.00031937	1e-05	1e-05	1e-05	1e-05	1e-05	1e-05	0.00018109	0.00037116	0.0005689	0.00092041	0.00085759	0.00067061	0.00044436	0.00022385	0.00030522	0.00043274	0.000673	0.0011696	0.0025091	0.0042006	0.0058959	0.0084937	0.011501	0.015407	0.019556	0.023977	0.028218	0.032766	0.03789	0.042977	0.048281	0.053761	0.059454	0.065548	0.071358	0.077703	0.084452	0.09142	0.098744	0.10565	0.11252	0.11982	0.1275	0.13484	0.14213
378	1e-05	1e-05	1e-05	1e-05	1e-05	1e-05	0.0018298	0.006016	0.010016	0.013154	0.01513	0.015611	0.016545	0.017328	0.018088	0.020152	0.022323	0.023766	0.024282	0.025118	0.025038	0.025947	0.027195	0.027664	0.028107	0.029213	0.029395	0.02984	0.030176	0.030878	0.030987	0.031367	0.030773	0.030726	0.031167	0.031445	0.031428	0.031936	0.03213	0.033432	0.034741	0.036889	0.039464	0.042224	0.044363	0.046669	0.048998	0.051245	0.05355
379	0.02079	0.016482	0.012266	0.0083987	0.0049268	0.0023627	0.00046214	1e-05	1e-05	1e-05	1e-05	1e-05	1e-05	0.00025146	0.00050096	0.0010167	0.0012791	0.0014517	0.0014752	0.001342	0.0013149	0.0014994	0.0023072	0.0034756	0.0046933	0.0064717	0.0080164	0.010022	0.012103	0.01446	0.016949	0.01936	0.021681	0.023855	0.025819	0.027495	0.028902	0.03051	0.031631	0.032794	0.033912	0.034795	0.035898	0.03683	0.037526	0.038291	0.039286	0.039931	0.040456
380	1e-05	1e-05	1e-05	1e-05	1e-05	0.0003517	0.00072465	0.00099377	0.0013902	0.0016157	0.0015715	0.0014086	0.0013055	0.0012033	0.00082582	0.00060526	0.00021683	4.0248e-05	1e-05	6.7567e-05	0.00036356	0.0012045	0.0027331	0.0045336	0.0066007	0.0090959	0.01168	0.014883	0.018288	0.022093	0.02617	0.030641	0.035338	0.040072	0.04519	0.050436	0.05631	0.062633	0.068805	0.075589	0.082605	0.089635	0.097127	0.1046	0.11219	0.11996	0.12787	0.13524	0.14258
381	0.011497	0.010161	0.0094007	0.0084366	0.0075927	0.0068342	0.0063071	0.0058338	0.0055757	0.0052419	0.004718	0.0042486	0.0039009	0.0031899	0.0025923	0.0019772	0.0014425	0.00069436	9.0661e-05	1e-05	1e-05	1e-05	1e-05	1e-05	1e-05	0.00057618	0.001303	0.0024046	0.003769	0.0051023	0.006629	0.0081496	0.0097422	0.01118	0.012799	0.014252	0.015812	0.017553	0.019094	0.020888	0.023067	0.025057	0.027247	0.02937	0.031268	0.03341	0.035938	0.03833	0.040746
382	0.0076782	0.0061156	0.0050813	0.0041801	0.003222	0.0024242	0.0017815	0.0012534	0.0012222	0.0010672	0.00090871	0.00090943	0.00086769	0.00093311	0.00053154	0.00028286	1e-05	1e-05	1e-05	1e-05	1e-05	1e-05	0.00062294	0.0017267	0.0026493	0.0041983	0.0060306	0.0087551	0.011531	0.014248	0.017027	0.020178	0.023727	0.027206	0.030365	0.033521	0.036872	0.039995	0.042463	0.045233	0.048049	0.050859	0.053509	0.055727	0.057587	0.059794	0.062193	0.064114	0.066053
383	0.0096941	0.0087328	0.0078822	0.0065896	0.0055943	0.0048463	0.0044142	0.0043565	0.0044643	0.0048156	0.0045243	0.0042336	0.0038962	0.0037353	0.0034979	0.0031015	0.0025934	0.0019371	0.0012388	0.00085408	0.00021555	1e-05	1e-05	1e-05	0.0003422	0.00076759	0.0010473	0.0015161	0.0021958	0.002782	0.0027224	0.0024809	0.0022594	0.0022301	0.0018201	0.0010603	0.00069132	0.00050895	2.1908e-05	1e-05	1e-05	1e-05	0.00047921	0.0015235	0.002334	0.0036672	0.0050749	0.0060729	0.0073971
384	0.005944	0.0050372	0.0048699	0.0049945	0.0047135	0.0042702	0.0037154	0.0029339	0.002246	0.0012708	0.00051261	8.8804e-05	1e-05	1e-05	1e-05	1e-05	0.00034683	0.0015675	0.0032349	0.0051655	0.0075812	0.010668	0.014705	0.019167	0.024184	0.029956	0.036107	0.043129	0.050388	0.058244	0.066802	0.075882	0.085433	0.095215	0.10579	0.11628	0.12771	0.13968	0.15179	0.16487	0.17877	0.19313	0.20764	0.22226	0.23664	0.25094	0.26599	0.28058	0.29571
385	1e-05	1e-05	1e-05	1e-05	1e-05	1e-05	0.00026998	0.0010296	0.0023301	0.0029212	0.0027883	0.0027194	0.0024429	0.0023263	0.0019652	0.0019791	0.0014906	0.0011829	0.00093782	0.0005635	0.00039609	0.00052229	0.00085457	0.0015451	0.0022118	0.0034667	0.004605	0.0066585	0.0089162	0.011227	0.013631	0.01624	0.019237	0.022435	0.025521	0.028651	0.031922	0.035405	0.038173	0.040988	0.043756	0.046615	0.049286	0.051431	0.053177	0.055306	0.057532	0.059397	0.06138
386	1e-05	1e-05	1e-05	1e-05	1e-05	1e-05	0.010116	0.029977	0.046677	0.061517	0.074274	0.082936	0.090832	0.10043	0.10834	0.11451	0.11978	0.12355	0.12668	0.13012	0.13344	0.13684	0.1404	0.14308	0.14455	0.14661	0.14919	0.15105	0.15294	0.15504	0.1567	0.15731	0.15738	0.15749	0.15796	0.15928	0.16032	0.16075	0.16161	0.16254	0.16292	0.16385	0.16647	0.1697	0.17252	0.17552	0.17807	0.18086	0.18459
387	1e-05	1e-05	1e-05	1e-05	1e-05	1e-05	0.00061975	0.0014891	0.002428	0.0032686	0.0038563	0.0046084	0.0050761	0.0051343	0.004762	0.0045749	0.0041677	0.0039609	0.0038515	0.0037013	0.0035241	0.0035457	0.003628	0.0039686	0.0044373	0.0052397	0.0056431	0.0064114	0.0071362	0.0078818	0.0085848	0.0092442	0.0099919	0.01079	0.011527	0.012048	0.01258	0.013508	0.01409	0.014817	0.015483	0.016115	0.01685	0.017333	0.017592	0.018015	0.018457	0.018571	0.018474
388	1e-05	1e-05	8.0116e-05	0.0004819	0.00092786	0.0015105	0.0023015	0.0032366	0.0043646	0.005351	0.0060789	0.0066326	0.007109	0.0073069	0.0071401	0.0069463	0.0064492	0.0057407	0.0049391	0.0038999	0.0027663	0.0017221	0.001088	0.00045246	1e-05	1e-05	1e-05	1e-05	0.00013685	0.00088863	0.0017901	0.0029283	0.0043329	0.0056409	0.0071645	0.0085737	0.0097981	0.011473	0.01265	0.013922	0.015051	0.01612	0.017305	0.018134	0.018842	0.019574	0.020481	0.021319	0.022082
389	1e-05	1e-05	1e-05	1e-05	1e-05	1e-05	0.00051604	0.0015846	0.002976	0.004401	0.0053824	0.0060475	0.0065834	0.0069162	0.0067924	0.0067403	0.006408	0.0059242	0.0053436	0.004631	0.0036669	0.0028502	0.0025812	0.0026195	0.0029605	0.0037636	0.0044292	0.0055788	0.0070236	0.0089548	0.011141	0.013641	0.016481	0.019381	0.022225	0.024885	0.027869	0.031292	0.034465	0.037947	0.041229	0.044481	0.04798	0.051292	0.054335	0.057648	0.061161	0.0643	0.067306
390	1e-05	1e-05	1e-05	1e-05	1e-05	0.0083366	0.017573	0.026539	0.03469	0.042065	0.048564	0.053495	0.058139	0.063208	0.067202	0.071055	0.074313	0.076875	0.079083	0.081101	0.083272	0.085621	0.088649	0.091386	0.093625	0.096448	0.099309	0.10213	0.10544	0.1093	0.11328	0.11697	0.12053	0.12367	0.12709	0.13108	0.13511	0.13892	0.14294	0.14713	0.15095	0.15484	0.15911	0.16328	0.16712	0.17086	0.17413	0.17707	0.18031
391	1e-05	1e-05	1e-05	1e-05	1e-05	1e-05	0.00064596	0.001826	0.0033587	0.0048362	0.0060451	0.0072175	0.0081962	0.0087944	0.0090375	0.0090242	0.0086273	0.0081774	0.0076707	0.0070976	0.0066339	0.006261	0.0062261	0.0063642	0.0064537	0.0068517	0.0071927	0.007842	0.0083768	0.0089325	0.0095397	0.0098397	0.01029	0.01064	0.011016	0.01126	0.011777	0.012577	0.01325	0.014292	0.015388	0.01619	0.017306	0.018135	0.01884	0.019568	0.020508	0.020866	0.021131
392	1e-05	1e-05	1e-05	1e-05	1e-05	1e-05	0.0006905	0.0019808	0.0034599	0.0051013	0.0065238	0.0076844	0.0085777	0.0091688	0.0093244	0.0093767	0.0092163	0.0087298	0.0080951	0.0074147	0.0064641	0.005588	0.0052323	0.0052809	0.0054521	0.0061286	0.0068956	0.0080365	0.0095631	0.011517	0.013504	0.015382	0.017271	0.019056	0.020772	0.022451	0.024181	0.026176	0.02816	0.030307	0.032431	0.034876	0.038238	0.041896	0.045661	0.0498	0.054208	0.058594	0.063094
393	1e-05	0.00019374	0.0012826	0.0022503	0.0031212	0.0038707	0.0045229	0.0050551	0.0056616	0.0061086	0.0061185	0.0058583	0.0055021	0.0048405	0.003864	0.0031103	0.0024363	0.0017745	0.0010483	0.00029074	1e-05	1e-05	1e-05	1e-05	1e-05	0.00066574	0.0014397	0.0025944	0.0039337	0.0056367	0.0073447	0.0094254	0.01164	0.013745	0.01601	0.018305	0.020517	0.022915	0.024931	0.026991	0.028967	0.030968	0.032916	0.034623	0.036186	0.037687	0.039144	0.040367	0.04135
394	1e-05	1e-05	1e-05	1e-05	0.00011745	0.001149	0.0017939	0.0022086	0.0027151	0.0034527	0.0040317	0.0046097	0.0049204	0.0049025	0.0044761	0.0042702	0.0038012	0.0034175	0.0029174	0.0023836	0.0016307	0.00086936	0.00032203	0.00016293	1e-05	0.00017542	1e-05	3.9012e-05	0.00020001	0.00040435	0.00060074	0.00068996	0.00085875	0.0010395	0.0011568	0.0011841	0.0011916	0.0015589	0.0017579	0.0020129	0.0024211	0.0028985	0.0036192	0.0041567	0.0044134	0.0046175	0.0049262	0.004803	0.004488
395	1e-05	1e-05	1e-05	1e-05	1e-05	1e-05	0.0020287	0.0062866	0.010566	0.014765	0.018776	0.021917	0.025063	0.028348	0.030812	0.033209	0.035318	0.037235	0.039007	0.040843	0.04297	0.045422	0.048579	0.05189	0.055444	0.059823	0.064514	0.069573	0.075059	0.081192	0.08752	0.093873	0.10041	0.10712	0.11429	0.12182	0.12959	0.13763	0.14597	0.15483	0.16376	0.17316	0.18303	0.19316	0.20302	0.21305	0.2231	0.23304	0.24305
396	0.016525	0.013529	0.011636	0.0098638	0.0083921	0.0072426	0.0063791	0.0056917	0.0052374	0.005013	0.004801	0.0051171	0.0055508	0.0055729	0.0053405	0.0051125	0.0047427	0.0041308	0.0034601	0.0029474	0.0024891	0.0021263	0.0021793	0.0021264	0.0020159	0.0021663	0.0022428	0.0026266	0.0031857	0.0038007	0.0042782	0.0046582	0.0052397	0.0055224	0.0060499	0.0063847	0.0069525	0.0077914	0.0084295	0.0091004	0.0097676	0.010307	0.010856	0.010867	0.010519	0.0099204	0.0095027	0.0084812	0.0070837
397	1e-05	1e-05	1e-05	1e-05	1e-05	1e-05	0.00051091	0.0014682	0.0027401	0.0039541	0.0049217	0.005972	0.0068689	0.0071208	0.0068666	0.0067181	0.0062482	0.005825	0.0052404	0.00453	0.0038313	0.0032917	0.0032162	0.0032198	0.003297	0.0035327	0.0034957	0.0036908	0.0036928	0.0036106	0.003529	0.0034214	0.003483	0.0034116	0.0032808	0.0029033	0.0029314	0.0032228	0.003305	0.0035335	0.0040096	0.0043098	0.0047062	0.0047849	0.0046068	0.0046082	0.0047985	0.0044698	0.0040317
398	0.02235	0.018324	0.015142	0.012505	0.010172	0.008124	0.006556	0.0053613	0.0046166	0.004095	0.0040202	0.0043936	0.0050889	0.0054637	0.0053806	0.005388	0.0053957	0.0052227	0.0050361	0.0047257	0.0044067	0.0039583	0.0036571	0.0031641	0.0026497	0.0024139	0.001907	0.0017238	0.0015406	0.0014311	0.0013379	0.0011555	0.0010816	0.0010992	0.001379	0.0015861	0.0019084	0.0025185	0.0027993	0.0032881	0.003632	0.0039828	0.0044758	0.0046653	0.0043713	0.0039222	0.0034899	0.0027708	0.0019411
399	1e-05	1e-05	1e-05	1e-05	1e-05	1e-05	0.00041216	0.0012567	0.0023355	0.0033427	0.0041217	0.004727	0.0051444	0.0051272	0.0047649	0.0045244	0.0041357	0.0035504	0.0029245	0.0022802	0.0018491	0.0015837	0.0018708	0.0023302	0.002859	0.0038064	0.0046758	0.0059519	0.0073704	0.009001	0.010725	0.01245	0.014272	0.015918	0.0176	0.019262	0.020965	0.02284	0.024352	0.026114	0.027796	0.029271	0.030423	0.031034	0.031244	0.031317	0.031204	0.030553	0.02933
400	0.0033906	0.0032862	0.0036228	0.0039742	0.0042647	0.0046182	0.0051741	0.0057834	0.0065283	0.007131	0.0074766	0.007618	0.0075832	0.0071749	0.0063602	0.0056668	0.0048465	0.0038011	0.0026229	0.0014288	0.00027447	1e-05	1e-05	1e-05	1e-05	1e-05	1e-05	0.00051805	0.001409	0.0025532	0.0036894	0.0049124	0.006291	0.0074138	0.0084442	0.0093422	0.010323	0.011474	0.012203	0.013155	0.01412	0.014955	0.015731	0.016003	0.015991	0.015995	0.015926	0.01544	0.014735
401	0.0075371	0.0064281	0.0052938	0.0041482	0.0031551	0.0024724	0.0021767	0.0020705	0.0022954	0.0026557	0.0028293	0.0028498	0.0026665	0.0025643	0.0023548	0.0022259	0.0018588	0.0013428	0.00083012	0.00026553	1e-05	1e-05	1e-05	1e-05	1e-05	1e-05	0.00016001	0.00093692	0.0017912	0.0028429	0.0039548	0.005121	0.0065735	0.0082255	0.0098801	0.011278	0.012966	0.015024	0.016908	0.01905	0.021271	0.023529	0.026192	0.028844	0.031371	0.034258	0.037395	0.040365	0.04351
402	1e-05	1e-05	1e-05	1e-05	1e-05	1e-05	9.0271e-05	5.8731e-05	0.0006792	0.0012993	0.002089	0.002445	0.0025726	0.0025331	0.0021383	0.0022495	0.0022161	0.0024266	0.0027683	0.0027313	0.0026841	0.0030233	0.0039124	0.0053535	0.0071467	0.0095868	0.011883	0.0147	0.017698	0.02118	0.025181	0.029533	0.034006	0.038912	0.044402	0.050318	0.056637	0.063985	0.07178	0.080441	0.089542	0.099233	0.10961	0.12053	0.13177	0.14339	0.15554	0.16804	0.18102
403	0.001863	0.0013484	0.00089419	0.00028757	1e-05	1e-05	0.00036031	0.0012701	0.0022604	0.0032687	0.0039675	0.0045734	0.005024	0.0052124	0.005135	0.004886	0.0043844	0.0035925	0.0026572	0.0018736	0.0010628	0.00041577	1e-05	1e-05	4.0294e-05	0.00058478	0.0010705	0.0021317	0.0032881	0.0045564	0.005794	0.0071342	0.0087611	0.010426	0.011991	0.013508	0.015349	0.017591	0.019556	0.022137	0.024978	0.028139	0.031916	0.035563	0.039502	0.044035	0.048774	0.053413	0.05828
404	0.039259	0.031602	0.02335	0.01342	0.0044309	1e-05	0.00062788	0.0074861	0.018184	0.029144	0.036896	0.039835	0.041552	0.041303	0.040085	0.039701	0.036242	0.029934	0.021822	0.0098367	0.00041936	1e-05	1e-05	1e-05	1e-05	1e-05	0.0013637	0.0060122	0.01116	0.016281	0.022707	0.026701	0.029748	0.031937	0.034337	0.035286	0.034236	0.033856	0.033302	0.033066	0.031894	0.031181	0.031029	0.030213	0.027843	0.024981	0.022413	0.020781	0.017197
405	0.0037918	0.0021759	0.00091132	1e-05	1e-05	1e-05	1e-05	1e-05	1e-05	0.00042572	0.0015127	0.0028446	0.0043353	0.0059892	0.0079821	0.010112	0.012166	0.014482	0.017197	0.020255	0.02384	0.02808	0.033187	0.039131	0.045777	0.053069	0.060904	0.069798	0.079185	0.089307	0.1	0.11088	0.12211	0.13378	0.14609	0.15855	0.17167	0.18569	0.2001	0.21565	0.23191	0.24902	0.26784	0.28808	0.30951	NaN	NaN	NaN	NaN
406	0.019251	0.017737	0.016465	0.014901	0.01346	0.012144	0.010907	0.0095015	0.0080759	0.0066779	0.005172	0.0037286	0.0025517	0.0015333	0.00074746	0.00019625	1e-05	1e-05	1e-05	1e-05	1e-05	1e-05	0.00074953	0.0019418	0.0030172	0.0044264	0.0056881	0.007333	0.0089935	0.010921	0.012638	0.014286	0.015923	0.017445	0.018935	0.020377	0.021718	0.023184	0.024377	0.026045	0.027251	0.028492	0.030096	0.031881	0.033595	0.035164	0.036786	0.038027	0.039271
407	0.0010397	0.00062147	0.00054929	0.00077638	0.00082628	0.0011785	0.0011956	0.0011335	0.001549	0.0020173	0.0026469	0.0030177	0.0032311	0.0031592	0.0026171	0.0023706	0.0020958	0.0020695	0.0017446	0.0010589	0.00019652	1e-05	1e-05	1e-05	1e-05	1e-05	1e-05	0.00016556	0.00036116	0.00081177	0.0014695	0.0021864	0.00308	0.0038027	0.0044494	0.0049381	0.0054808	0.00632	0.0072041	0.0083565	0.0096653	0.011042	0.012741	0.014199	0.015653	0.017257	0.019182	0.020835	0.022468
408	0.0013768	0.0010182	0.00052965	1e-05	1e-05	1e-05	0.00062498	0.0017045	0.0031967	0.0049914	0.0066397	0.0083586	0.010221	0.012427	0.014825	0.017664	0.020807	0.024285	0.028145	0.032668	0.037769	0.043683	0.050503	0.058163	0.066631	0.075996	0.085706	0.096394	0.10748	0.11946	0.13188	0.14476	0.15833	0.17212	0.18625	0.20061	0.21564	0.23139	0.24732	0.26471	0.28331	0.30326	0.32483	NaN	NaN	NaN	NaN	NaN	NaN
409	0.001352	0.00046123	1e-05	1e-05	1e-05	1e-05	1e-05	1e-05	0.0005881	0.0022536	0.0041185	0.0062613	0.0088293	0.012037	0.015687	0.01975	0.024034	0.028573	0.033597	0.039107	0.045315	0.052399	0.060415	0.069421	0.079257	0.08978	0.10132	0.11394	0.1274	0.14192	0.15752	0.17439	0.19335	0.21489	0.23923	NaN	NaN	NaN	NaN	NaN	NaN	NaN	NaN	NaN	NaN	NaN	NaN	NaN	NaN
410	1e-05	1e-05	1e-05	1e-05	1e-05	1e-05	0.00037658	0.00081297	0.001826	0.0027426	0.0040905	0.0051998	0.0061349	0.006726	0.0069627	0.0073782	0.0076453	0.0079398	0.0084913	0.0086545	0.0088912	0.0088408	0.0090319	0.0096211	0.010712	0.012318	0.013721	0.015398	0.016971	0.018561	0.020283	0.021797	0.023581	0.025531	0.027488	0.029091	0.030438	0.032364	0.034332	0.036622	0.039032	0.041522	0.044581	0.047564	0.050303	0.05293	0.055759	0.058509	0.060851
411	0.0078121	0.0063327	0.0047695	0.0032894	0.0021389	0.0011755	0.00067086	0.00049277	0.00012434	1.5466e-05	1e-05	1e-05	1e-05	1e-05	0.00012981	0.0003225	0.00024491	1e-05	1e-05	3.3435e-05	0.00046107	0.0012662	0.0024225	0.0042981	0.0062988	0.0085341	0.011083	0.01427	0.017868	0.021761	0.025623	0.029093	0.032515	0.036062	0.039431	0.042571	0.045776	0.049127	0.052192	0.05537	0.058415	0.061444	0.065428	0.069543	0.073438	0.07726	0.081168	0.084754	0.088065
412	0.012131	0.0082972	0.004893	0.0021384	1e-05	1e-05	1e-05	1e-05	1e-05	1e-05	0.00035244	0.0018615	0.0034006	0.0044208	0.0049911	0.0057936	0.0061236	0.0067453	0.0073608	0.007828	0.008476	0.0091482	0.010152	0.011623	0.013623	0.015881	0.017649	0.019541	0.021107	0.022454	0.023219	0.02346	0.023548	0.02364	0.023322	0.022674	0.02233	0.022594	0.022907	0.023335	0.023929	0.024847	0.02686	0.02935	0.031962	0.035238	0.038778	0.04216	0.045793
413	0.01178	0.0087125	0.0064201	0.0043316	0.002566	0.0014592	0.00063452	1e-05	1.1446e-05	0.00013333	0.0003189	0.00074055	0.0011496	0.0011703	0.0010087	0.00081972	0.0004757	3.84e-05	1e-05	1e-05	1e-05	1e-05	1e-05	0.0010426	0.0024156	0.0041628	0.0060867	0.0085601	0.01132	0.01447	0.017887	0.021317	0.024929	0.028622	0.032531	0.036321	0.040551	0.045051	0.049396	0.053994	0.058609	0.063108	0.067827	0.072239	0.076509	0.080827	0.08537	0.089327	0.093213
414	0.010026	0.0075093	0.0051627	0.0033923	0.0015669	0.00054451	1e-05	1e-05	1e-05	1e-05	1e-05	1e-05	0.00030992	0.00087573	0.0010526	0.0015147	0.0015855	0.0020179	0.0025369	0.0029781	0.0033532	0.0037912	0.0047324	0.0058048	0.0070053	0.0087583	0.010402	0.012272	0.013914	0.015614	0.017219	0.018624	0.020201	0.021466	0.022836	0.024056	0.025072	0.026218	0.027252	0.028574	0.029911	0.031255	0.032987	0.034393	0.035659	0.036801	0.037806	0.038461	0.039066
415	0.013213	0.010432	0.008438	0.0067294	0.005034	0.0035755	0.0024241	0.0015596	0.0012511	0.00089871	0.00076688	0.00087239	0.00096993	0.00070091	0.00028736	4.1312e-05	1e-05	1e-05	1e-05	1e-05	1e-05	1e-05	0.0005823	0.0017457	0.0031739	0.0049549	0.0067843	0.0089269	0.011082	0.013626	0.016417	0.019343	0.02254	0.025736	0.029043	0.032272	0.035724	0.039565	0.043424	0.047767	0.052156	0.05653	0.060978	0.064975	0.0686	0.072189	0.075846	0.07912	0.081997
416	0.022911	0.018628	0.014493	0.010606	0.0071109	0.0043358	0.0025216	0.0012912	0.00056456	0.00029897	0.00015425	7.8902e-05	1e-05	0.00012652	0.00040801	0.00076267	0.00074563	0.00020531	1e-05	1e-05	1e-05	1e-05	1e-05	0.0013078	0.0026861	0.0043097	0.006057	0.0083437	0.01121	0.014353	0.017719	0.020557	0.023489	0.026422	0.029281	0.032029	0.034794	0.0377	0.040262	0.042768	0.044894	0.046732	0.049612	0.052599	0.055321	0.057928	0.060618	0.063021	0.065276
417	0.016586	0.011475	0.0074525	0.0040454	0.00087629	1e-05	1e-05	1e-05	1e-05	1e-05	1e-05	0.00079596	0.0026967	0.004205	0.005264	0.0064645	0.007615	0.008011	0.0084739	0.0088353	0.0093696	0.010667	0.012277	0.013975	0.015735	0.018008	0.020478	0.023339	0.026584	0.030104	0.033823	0.037373	0.040976	0.045005	0.049604	0.054046	0.058869	0.064322	0.069879	0.075925	0.082254	0.088759	0.095585	0.10161	0.10697	0.11181	0.11703	0.12186	0.12606
418	1e-05	1e-05	1e-05	1e-05	1e-05	1e-05	0.0035615	0.010365	0.017198	0.025039	0.033654	0.041593	0.048572	0.055283	0.063066	0.069656	0.076898	0.080081	0.082365	0.083861	0.084292	0.082439	0.081595	0.082183	0.084207	0.085136	0.085711	0.084851	0.085803	0.086973	0.086408	0.086264	0.087614	0.086546	0.084125	0.079876	0.076365	0.071838	0.068795	0.06686	0.065108	0.066155	0.068449	0.070707	0.076125	0.081924	0.088661	0.094967	0.10339
419	0.0054201	0.0036321	0.0024081	0.0010622	1e-05	1e-05	1e-05	1e-05	1e-05	0.0002997	0.0012876	0.0022539	0.0030859	0.0035819	0.0039874	0.0044637	0.0052729	0.0060252	0.0066531	0.0070143	0.0072434	0.007675	0.0087966	0.010259	0.012064	0.014233	0.016987	0.019897	0.023231	0.02691	0.030725	0.034841	0.039164	0.043537	0.048372	0.053534	0.059251	0.064836	0.070398	0.076325	0.082547	0.089096	0.095714	0.10274	0.1099	0.11713	0.12396	0.13019	0.13665
420	0.02464	0.020892	0.017581	0.014789	0.012057	0.010109	0.0085329	0.0071463	0.0063615	0.005293	0.0046484	0.004168	0.0036558	0.0030202	0.0020743	0.001362	0.00044907	1e-05	1e-05	1e-05	1e-05	1e-05	1e-05	0.00037221	0.0014527	0.0028055	0.004036	0.0054414	0.0069723	0.0085852	0.01025	0.011771	0.01337	0.015172	0.017071	0.019004	0.021279	0.023869	0.026551	0.029364	0.032336	0.035314	0.038752	0.042237	0.045574	0.048937	0.052496	0.055658	0.058911
421	0.035332	0.03114	0.027258	0.023735	0.020131	0.017203	0.014974	0.013033	0.011184	0.0095585	0.0083519	0.0075337	0.006633	0.0061557	0.0055284	0.005525	0.0049674	0.0038846	0.0028777	0.0021205	0.0015438	0.00087584	0.0006036	0.00052998	1e-05	1e-05	1e-05	1e-05	1e-05	1e-05	2.402e-05	0.00031435	0.00070451	0.00082844	0.0010419	0.00163	0.0026639	0.0034245	0.0039441	0.0048563	0.0058156	0.0069152	0.0082812	0.0098278	0.011082	0.012378	0.013499	0.014121	0.014817
422	0.034742	0.02746	0.021149	0.015637	0.01133	0.0078533	0.0047981	0.0018099	1e-05	1e-05	1e-05	1e-05	1e-05	9.8208e-05	0.00034595	0.00027496	0.00017127	1e-05	0.00015783	0.00037999	0.00058142	0.00078395	0.0010389	0.0017658	0.00268	0.0037837	0.0050799	0.0066336	0.0087838	0.010692	0.012567	0.014323	0.016293	0.018356	0.020421	0.022234	0.024011	0.025851	0.027535	0.028679	0.030006	0.031524	0.03309	0.034572	0.036153	0.037869	0.039655	0.041444	0.043167
423	0.064555	0.052564	0.041899	0.031578	0.021979	0.013806	0.0067534	0.0015332	1e-05	1e-05	1e-05	1e-05	1e-05	1e-05	0.00082286	0.003208	0.0049616	0.0064791	0.0073155	0.008473	0.0093824	0.0094488	0.0097897	0.011439	0.01444	0.018596	0.023128	0.029731	0.038632	0.047951	0.057733	0.06797	0.079594	0.091545	0.10373	0.11598	0.12886	0.14241	0.1554	0.1679	0.18218	0.19724	0.21313	0.22968	0.24908	NaN	NaN	NaN	NaN
424	0.027856	0.027599	0.027092	0.026346	0.025738	0.02521	0.02441	0.024141	0.023847	0.023782	0.024571	0.025593	0.026005	0.026458	0.026266	0.025974	0.024887	0.023187	0.020309	0.018035	0.015988	0.011913	0.0079605	0.0049602	0.0029905	0.002644	0.0023221	0.0035431	0.0069	0.010777	0.013627	0.016	0.019555	0.023005	0.025775	0.02773	0.028805	0.029933	0.030501	0.029304	0.027858	0.026938	0.025904	0.024559	0.023001	0.021762	0.020526	0.019122	0.01798
425	0.057388	0.045152	0.034728	0.025004	0.016468	0.010291	0.0046435	1e-05	1e-05	1e-05	1e-05	1e-05	1e-05	0.00056602	0.0023327	0.0041199	0.0053285	0.0066491	0.0084171	0.0098018	0.010949	0.011853	0.012445	0.013495	0.014899	0.016114	0.017529	0.019355	0.021644	0.023882	0.026218	0.028234	0.030494	0.033265	0.036192	0.039012	0.042207	0.045677	0.049058	0.052035	0.055121	0.05837	0.06188	0.065459	0.069045	0.072899	0.076797	0.080439	0.083799
426	0.045499	0.034001	0.024546	0.015814	0.0084292	0.0040014	1e-05	1e-05	1e-05	1e-05	1e-05	5.9578e-05	0.0034494	0.0060335	0.0087564	0.011382	0.013195	0.015327	0.018049	0.020551	0.023051	0.025216	0.027938	0.031532	0.036302	0.041827	0.048332	0.055818	0.064615	0.07428	0.084787	0.095617	0.10769	0.12099	0.13527	0.15	0.16595	0.18316	0.20188	0.22201	0.24459	0.27024	NaN	NaN	NaN	NaN	NaN	NaN	NaN
427	0.044675	0.032645	0.023179	0.014607	0.0075292	0.0037906	0.00039762	1e-05	1e-05	1e-05	0.0036383	0.0095402	0.015705	0.021142	0.026792	0.032446	0.037433	0.042739	0.048696	0.054195	0.059644	0.064983	0.070681	0.077183	0.084761	0.093153	0.10255	0.11282	0.12458	0.13723	0.15111	0.16562	0.18151	0.19943	0.21977	0.24243	0.26827	NaN	NaN	NaN	NaN	NaN	NaN	NaN	NaN	NaN	NaN	NaN	NaN
428	0.0061603	0.0043893	0.0023822	0.00074961	1e-05	1e-05	1e-05	1e-05	1e-05	1e-05	0.00081937	0.0027431	0.0044603	0.0066933	0.0089585	0.011569	0.013944	0.016314	0.018774	0.021176	0.023865	0.026315	0.028629	0.031659	0.034996	0.038793	0.042682	0.047352	0.053048	0.059076	0.065343	0.071339	0.077894	0.084912	0.091902	0.098749	0.10549	0.11256	0.11921	0.12524	0.1313	0.13762	0.14408	0.15044	0.15691	0.16364	0.17059	0.1777	0.18475
429	0.077118	0.055232	0.03757	0.022047	0.0089594	0.001959	1e-05	1e-05	1e-05	1e-05	1e-05	0.0072777	0.016391	0.023622	0.030634	0.037174	0.041836	0.046266	0.050994	0.054249	0.056119	0.05621	0.056493	0.057241	0.058406	0.059714	0.061467	0.063555	0.066297	0.069128	0.072003	0.074362	0.076889	0.079731	0.082712	0.085487	0.088684	0.092028	0.095298	0.098157	0.10097	0.10405	0.10766	0.11125	0.11464	0.11815	0.12181	0.12502	0.12819
430	0.1379	0.11778	0.099999	0.084903	0.071928	0.060836	0.051439	0.042784	0.036292	0.032086	0.029685	0.028769	0.027561	0.025639	0.022917	0.019757	0.016928	0.013461	0.010842	0.0084092	0.0057621	0.00302	0.00094762	1e-05	1e-05	1e-05	1e-05	1e-05	1e-05	0.00040538	0.00086962	0.0010209	0.0019574	0.00269	0.0031299	0.0028731	0.0025904	0.0026043	0.0026006	0.0021849	0.0015136	0.0013979	0.0015456	0.0012475	0.0011224	0.0020101	0.0032931	0.0041451	0.0046259
431	0.032169	0.027283	0.022317	0.01719	0.012606	0.0088074	0.0054484	0.00323	0.0015307	0.00069891	0.00075938	0.0014896	0.0017405	0.0024114	0.0027599	0.0034157	0.0033509	0.0025611	0.00091361	0.00014482	1e-05	1e-05	1e-05	1e-05	1e-05	1e-05	0.0012859	0.005488	0.012277	0.019381	0.025441	0.031011	0.037902	0.044616	0.050708	0.056317	0.060964	0.065518	0.069401	0.071589	0.073753	0.076629	0.079461	0.08213	0.084826	0.088042	0.091447	0.094971	0.099212
432	0.018768	0.015112	0.011894	0.008531	0.0056175	0.0032791	0.0017455	0.00075594	0.00035534	0.00024738	1e-05	0.00056492	0.00063537	0.00077498	0.00098876	0.0010637	0.00075801	0.00033647	4.6174e-05	1e-05	1e-05	1e-05	1e-05	1e-05	0.00020065	0.001168	0.002339	0.0042293	0.0067152	0.0093255	0.012175	0.014881	0.017929	0.021504	0.025042	0.028222	0.031761	0.035619	0.039272	0.042473	0.046079	0.05002	0.054165	0.058327	0.062448	0.06669	0.071329	0.07584	0.080185
433	1e-05	1e-05	1e-05	1e-05	1e-05	1e-05	0.0012278	0.0043434	0.007278	0.010846	0.014937	0.019307	0.02366	0.028649	0.033388	0.038411	0.043037	0.047487	0.051273	0.056164	0.061602	0.065804	0.070618	0.076598	0.083629	0.092479	0.10168	0.11283	0.12628	0.14033	0.1537	0.16701	0.18206	0.19726	0.21207	0.22671	0.24074	0.25502	0.26877	0.28113	0.29386	0.30765	0.32215	0.33728	0.35407	0.37316	0.39446	0.41834	0.44524
434	0.0054807	0.0036506	0.0019233	0.0003119	1e-05	1e-05	1e-05	1e-05	1e-05	1e-05	0.0011482	0.0032648	0.0055165	0.008206	0.011027	0.014065	0.01708	0.019909	0.023053	0.026118	0.029406	0.032524	0.03533	0.03847	0.041787	0.045362	0.048988	0.052993	0.057895	0.062666	0.067635	0.072284	0.077415	0.083001	0.088555	0.09409	0.099646	0.10532	0.11091	0.11591	0.12117	0.1266	0.13231	0.13792	0.14361	0.14968	0.15576	0.16199	0.16858
435	0.02633	0.022302	0.01841	0.014619	0.011172	0.0084535	0.0062932	0.00448	0.0031178	0.0021436	0.0014152	0.0015036	0.0012923	0.0015515	0.0019126	0.0022185	0.0019921	0.0016476	0.0013763	0.0010544	0.00088967	0.0004507	1e-05	1e-05	1e-05	1e-05	1e-05	1e-05	0.00058417	0.0017526	0.003144	0.0042618	0.0058573	0.0079104	0.0097982	0.011397	0.013309	0.015319	0.017248	0.018804	0.020521	0.022401	0.02467	0.026739	0.028744	0.031112	0.033536	0.035896	0.038165
436	0.010285	0.0091679	0.0079836	0.0066786	0.0055124	0.0042871	0.0029641	0.0018616	0.00082869	0.0001356	1e-05	0.0001545	0.00038174	0.00076901	0.00088772	0.0012428	0.0012596	0.00094373	0.00025268	1.0366e-05	0.00020803	1e-05	1e-05	1e-05	1e-05	1e-05	0.0017708	0.0049695	0.0099192	0.015419	0.020483	0.025188	0.0314	0.037874	0.044163	0.05036	0.056171	0.062229	0.067947	0.072772	0.077585	0.083088	0.088963	0.094609	0.10031	0.10651	0.113	0.11972	0.12692
437	0.014617	0.012088	0.0095559	0.0072004	0.0051626	0.0035016	0.0020184	0.00062972	1e-05	1e-05	1e-05	1e-05	1e-05	1e-05	0.0001554	0.00063173	0.00086859	0.00091803	0.0011365	0.001305	0.0017988	0.0020596	0.0024187	0.0033645	0.004769	0.0065593	0.0084419	0.011053	0.014678	0.018397	0.022303	0.025869	0.029997	0.034358	0.038632	0.042761	0.046923	0.051337	0.055563	0.059196	0.062966	0.066875	0.071017	0.075065	0.079108	0.083465	0.087879	0.092377	0.096975
438	0.0098305	0.007743	0.0057669	0.0036002	0.0019358	0.00059248	1e-05	1e-05	1e-05	1e-05	1e-05	1e-05	0.00065618	0.0014663	0.0022496	0.003091	0.0032072	0.0026035	0.0018366	0.0017501	0.0018777	0.0010917	0.00046458	0.00059605	0.0014877	0.0029653	0.0043745	0.006983	0.011225	0.015566	0.019209	0.022634	0.027055	0.031565	0.035658	0.03923	0.042586	0.046222	0.04954	0.051836	0.054449	0.057733	0.061186	0.064557	0.067852	0.071665	0.075976	0.080468	0.085363
439	0.014762	0.011885	0.0091726	0.006644	0.0045312	0.0029194	0.0015067	0.00016276	1e-05	1e-05	1e-05	1e-05	1e-05	1e-05	0.00024873	0.00067526	0.00090274	0.00098803	0.0013691	0.0014985	0.001954	0.0022962	0.0024126	0.0029436	0.0035654	0.0042887	0.0050875	0.0061886	0.0079874	0.0096714	0.011612	0.013056	0.014765	0.016731	0.018568	0.020272	0.021934	0.023682	0.025326	0.026365	0.027406	0.028454	0.029778	0.030982	0.032265	0.033808	0.035426	0.037134	0.038777
440	0.0093519	0.0086419	0.0079125	0.0069255	0.0062063	0.0060709	0.0062111	0.0063161	0.006723	0.0073116	0.0075732	0.0082755	0.0082438	0.0083887	0.0083275	0.0081635	0.0072176	0.0058276	0.0045066	0.0032071	0.002106	0.00082628	1e-05	1e-05	1e-05	1e-05	1e-05	1e-05	0.0010254	0.0029388	0.0047962	0.0063529	0.0082787	0.010528	0.012474	0.013906	0.01518	0.016591	0.017636	0.017912	0.01829	0.018861	0.01966	0.020434	0.02101	0.021779	0.022685	0.023684	0.024765
441	0.0019465	0.0029281	0.003293	0.0035555	0.0041937	0.0043509	0.0042773	0.0037246	0.0026058	0.0018417	0.0014815	0.0011968	0.0010523	0.0015314	0.0017959	0.0018216	0.0013741	0.00032286	1e-05	1e-05	1e-05	1e-05	1e-05	1e-05	0.00056005	0.002805	0.0056797	0.010254	0.016825	0.02379	0.030538	0.037211	0.045387	0.053347	0.060947	0.068421	0.075826	0.083023	0.089812	0.095545	0.10139	0.1072	0.11308	0.1187	0.12422	0.13005	0.13562	0.14119	0.14748
442	0.12035	0.098895	0.079171	0.061877	0.046684	0.03354	0.022094	0.012432	0.0050783	0.00016182	1e-05	1e-05	1e-05	1e-05	0.00040822	0.0008867	0.0017197	0.0032743	0.0053776	0.0073776	0.0094876	0.010603	0.011617	0.013665	0.016667	0.020309	0.024478	0.028863	0.03377	0.038685	0.044179	0.049699	0.056475	0.06438	0.072523	0.080217	0.088481	0.097918	0.10801	0.11806	0.12922	0.14051	0.15258	0.16485	0.17809	0.19283	0.20959	0.2279	0.2473
443	0.082387	0.057612	0.036971	0.019315	0.0045793	1e-05	1e-05	1e-05	1e-05	1e-05	1e-05	0.0064573	0.018796	0.030183	0.041032	0.050992	0.059115	0.06664	0.074081	0.080567	0.085131	0.086559	0.087338	0.088746	0.090926	0.093511	0.09721	0.10132	0.10596	0.11075	0.11624	0.12001	0.12458	0.12978	0.13495	0.13814	0.14104	0.14325	0.14534	0.14672	0.14867	0.14936	0.15165	0.15423	0.15658	0.15945	0.16421	0.1699	0.1755
444	0.19761	0.16757	0.13982	0.11486	0.094353	0.075978	0.059843	0.046273	0.034314	0.027503	0.02311	0.021354	0.020051	0.01866	0.017353	0.014836	0.012194	0.0092026	0.0061728	0.0039802	0.0010765	1e-05	1e-05	1e-05	1e-05	1e-05	1e-05	0.0025973	0.0081268	0.014006	0.020529	0.027256	0.034559	0.043412	0.051688	0.05934	0.066136	0.073234	0.079907	0.085818	0.091644	0.097102	0.10239	0.10763	0.11203	0.11704	0.12177	0.12704	0.13129
445	0.032909	0.026888	0.022046	0.01774	0.013852	0.01066	0.0078082	0.0052672	0.0035874	0.0023974	0.0016056	0.0018215	0.0020721	0.002064	0.0020442	0.0020652	0.0019679	0.0017696	0.0017396	0.0014029	0.0012537	0.0009449	0.00045308	0.00010423	1e-05	1e-05	1e-05	1e-05	1e-05	1e-05	0.00026205	0.00053224	0.0011622	0.0018944	0.0028621	0.003713	0.0047745	0.0060178	0.0072834	0.008072	0.0089062	0.009732	0.010943	0.01213	0.013638	0.015279	0.016936	0.018657	0.020429
446	0.097916	0.078051	0.060693	0.045475	0.033621	0.023356	0.014898	0.0078075	0.0023824	0.00055818	0.0011037	0.0037594	0.0065046	0.0083088	0.0097112	0.0094831	0.0089793	0.0077705	0.0066905	0.0052709	0.0030756	0.00040831	1e-05	1e-05	1e-05	1e-05	1e-05	1e-05	0.0025916	0.0057047	0.0098744	0.014064	0.01877	0.024475	0.029637	0.034139	0.038006	0.041546	0.045791	0.050018	0.054472	0.058276	0.061949	0.065391	0.067713	0.07037	0.0734	0.076658	0.079767
447	0.080961	0.070311	0.060318	0.051574	0.043528	0.035852	0.028964	0.022804	0.017509	0.013399	0.010623	0.0090471	0.0073139	0.0061558	0.0047899	0.0036944	0.0031207	0.002833	0.0028974	0.002825	0.002442	0.001592	0.00042368	1e-05	1e-05	1e-05	1e-05	1e-05	1e-05	2.976e-05	0.00025274	0.00046811	0.0012967	0.0025849	0.0036121	0.004186	0.0047331	0.0051704	0.0056108	0.0056545	0.0060503	0.0065055	0.0070021	0.0070597	0.0068279	0.0067561	0.0069901	0.0073063	0.007659
448	0.007488	0.0049788	0.0029189	0.0012712	0.00039225	1e-05	1e-05	1e-05	1e-05	1e-05	1e-05	0.0012891	0.0028074	0.0042238	0.0056217	0.0066828	0.0080502	0.0092911	0.010752	0.012058	0.013414	0.014559	0.015609	0.017245	0.019706	0.022367	0.025596	0.028901	0.032864	0.037029	0.041632	0.045933	0.050719	0.055887	0.06098	0.065489	0.069975	0.074349	0.07892	0.083123	0.087277	0.091321	0.095535	0.09958	0.10346	0.10743	0.11147	0.11562	0.11972
449	0.038049	0.031549	0.025481	0.019676	0.014789	0.010793	0.0072689	0.0041215	0.0020112	0.00080575	1e-05	1e-05	1e-05	1.615e-05	0.00031176	0.00047675	0.00056452	0.00070018	0.0010965	0.0009941	0.000925	0.00067548	0.00014091	1e-05	1e-05	1e-05	0.00017142	0.00040333	0.0010592	0.001565	0.0025429	0.003307	0.0044762	0.0060567	0.0077176	0.0090944	0.010408	0.011861	0.013362	0.014501	0.015975	0.017361	0.01893	0.020394	0.021833	0.023327	0.024792	0.026448	0.028064
450	0.025295	0.023546	0.022186	0.020883	0.019757	0.018545	0.017219	0.01563	0.014076	0.012754	0.011111	0.0098546	0.0084979	0.0071114	0.0057095	0.0043333	0.0030206	0.0017418	0.00083502	1e-05	1e-05	1e-05	1e-05	1e-05	1e-05	8.5616e-05	0.00083165	0.0021494	0.0040318	0.0059103	0.0080281	0.0099137	0.012088	0.014336	0.016403	0.018341	0.020531	0.022872	0.024831	0.02653	0.028284	0.030229	0.032418	0.034624	0.037087	0.039731	0.042414	0.045125	0.047676
451	0.053748	0.044286	0.035628	0.028015	0.021251	0.015189	0.010331	0.0065146	0.0037583	0.0021187	0.0015165	0.0021283	0.0028026	0.0036747	0.0043276	0.0049367	0.0057065	0.0061129	0.0062289	0.0057561	0.0050368	0.0040031	0.0024441	0.0012355	0.0005102	1e-05	1e-05	1e-05	1e-05	1e-05	1e-05	0.0001485	0.00075206	0.0017048	0.0025996	0.0027982	0.0030284	0.0030125	0.003202	0.003052	0.0028948	0.0027696	0.0027635	0.0025949	0.0024076	0.0022748	0.0023536	0.0024923	0.0027047
452	0.0033513	0.0020142	0.00098736	0.00028274	0.00013166	1e-05	1e-05	1e-05	1e-05	1e-05	1e-05	0.00094108	0.0018644	0.0027302	0.0035532	0.0040737	0.0046986	0.0052476	0.0061371	0.0070142	0.0078344	0.0085629	0.0091596	0.010278	0.012175	0.014304	0.016931	0.019809	0.023477	0.027225	0.031365	0.03539	0.039815	0.044752	0.049619	0.053888	0.058153	0.062472	0.066854	0.070796	0.074744	0.078749	0.082887	0.086996	0.090937	0.095013	0.099234	0.10355	0.10774
453	0.027202	0.023226	0.019355	0.015628	0.012589	0.010228	0.0079593	0.0056722	0.0039995	0.0028841	0.0020204	0.0015648	0.0010747	0.00081384	0.00069177	0.00046113	1e-05	1e-05	1e-05	1e-05	0.00012326	1e-05	1e-05	1e-05	0.00027671	0.00075034	0.001131	0.001603	0.0024861	0.0030379	0.0036151	0.0038111	0.0044724	0.0052515	0.0058686	0.0058743	0.0056462	0.0055449	0.0055496	0.0048901	0.0044783	0.00407	0.0039127	0.0035627	0.00323	0.0030154	0.0028858	0.0029415	0.0029564
454	0.088667	0.074683	0.062896	0.052115	0.043128	0.035788	0.029932	0.024989	0.02187	0.020408	0.019168	0.019179	0.019094	0.017966	0.016489	0.015023	0.013307	0.011142	0.0091787	0.00667	0.004342	0.0024612	0.00081676	1e-05	1e-05	1e-05	1e-05	1e-05	1e-05	0.00017668	0.0012411	0.0021008	0.0033829	0.0047985	0.0061243	0.0072748	0.0085407	0.0098388	0.011374	0.012468	0.013341	0.014466	0.015909	0.017086	0.018566	0.020317	0.022001	0.023779	0.025735
455	0.008253	0.0079691	0.0079384	0.0082055	0.0088565	0.0087741	0.0086828	0.0082227	0.0070649	0.0062836	0.0055486	0.0054113	0.0050245	0.0045372	0.0039408	0.0028192	0.0019477	0.00057013	1e-05	1e-05	1e-05	1e-05	1e-05	1e-05	0.00033985	0.0026102	0.0059339	0.009908	0.015321	0.020981	0.02734	0.033952	0.041076	0.049287	0.057533	0.065314	0.07272	0.08032	0.088027	0.095495	0.10319	0.11112	0.11909	0.12728	0.13526	0.14405	0.15342	0.16355	0.17382
456	0.083595	0.076304	0.06939	0.063129	0.057484	0.052952	0.048678	0.044466	0.041425	0.039051	0.03694	0.035606	0.034412	0.033559	0.032436	0.03132	0.030092	0.029034	0.028439	0.027623	0.02697	0.0264	0.025568	0.02496	0.024717	0.02449	0.024379	0.024372	0.024744	0.025011	0.0253	0.025249	0.02539	0.025885	0.026313	0.026355	0.026413	0.026505	0.026454	0.025817	0.02514	0.024546	0.024127	0.02356	0.022823	0.022082	0.02115	0.020125	0.018882
457	1e-05	1e-05	1e-05	1e-05	1e-05	1e-05	0.0029563	0.0064903	0.0086954	0.010461	0.011551	0.012417	0.012929	0.013225	0.013139	0.012226	0.011049	0.0094614	0.0079998	0.0067252	0.0055521	0.0044522	0.0028985	0.0017167	0.0012909	0.0014579	0.0024219	0.0036293	0.0058897	0.00804	0.010527	0.013013	0.015502	0.01876	0.021748	0.024098	0.025772	0.027425	0.029265	0.030379	0.031528	0.032567	0.033348	0.034107	0.034392	0.034724	0.035014	0.035639	0.035856
458	1e-05	0.00097768	0.0023248	0.0038994	0.0050814	0.0068221	0.0077021	0.0071224	0.0070075	0.0067131	0.0062922	0.0058111	0.0049992	0.0040005	0.0029298	0.0020107	0.00075053	1e-05	1e-05	1e-05	1e-05	1e-05	9.1724e-05	0.001385	0.0032294	0.0050475	0.0071725	0.010013	0.013767	0.017714	0.022176	0.026724	0.031692	0.036903	0.042215	0.047448	0.05322	0.05943	0.065479	0.071029	0.076598	0.081977	0.087602	0.093262	0.099353	0.10587	0.1123	0.11878	0.1253
459	0.016918	0.013417	0.010349	0.0075778	0.0054453	0.0037481	0.0021977	0.00050996	1e-05	1e-05	1e-05	1e-05	1e-05	0.00021609	0.00057899	0.00066622	0.00069796	0.00063253	0.00091411	0.00086747	0.00090452	0.00082963	0.00038357	1e-05	1e-05	0.00011474	0.00033812	0.00068354	0.0015181	0.0023456	0.0032839	0.0037843	0.0043926	0.0053727	0.0063996	0.0070559	0.007585	0.0083129	0.0088473	0.0088676	0.0087789	0.0087321	0.0088514	0.008901	0.0087995	0.0087096	0.0085074	0.0083563	0.007932
460	0.075879	0.063592	0.05416	0.046048	0.039183	0.03439	0.030275	0.025815	0.024123	0.022996	0.02162	0.021886	0.022248	0.020991	0.019537	0.018186	0.015791	0.01336	0.011565	0.0081699	0.0052501	0.0036434	0.0018916	0.00063051	0.00048085	1e-05	1e-05	1e-05	1e-05	1e-05	1e-05	0.00044674	0.00097762	0.0024184	0.0036988	0.0047555	0.0064153	0.0087644	0.010214	0.011888	0.013265	0.014624	0.017147	0.0205	0.024026	0.028274	0.03237	0.036975	0.041686
461	0.017626	0.014821	0.012376	0.010108	0.0082714	0.0069178	0.0055201	0.0038202	0.0027747	0.0022334	0.0015796	0.0014507	0.0013354	0.0012226	0.00089426	0.0005524	0.00017911	1e-05	1e-05	1e-05	1e-05	5.3393e-05	1e-05	1e-05	0.00033765	0.0010253	0.0018194	0.0027986	0.0042948	0.0058418	0.0075367	0.0091694	0.011176	0.013903	0.016877	0.019961	0.023257	0.027158	0.031354	0.035609	0.040405	0.045875	0.052105	0.058892	0.066294	0.074585	0.083503	0.093333	0.10386
462	1e-05	1e-05	1e-05	1e-05	1e-05	1e-05	0.0009599	0.0011182	0.0018819	0.0028084	0.0037433	0.0046931	0.0055177	0.0061536	0.0066872	0.007354	0.0078193	0.0085739	0.010769	0.012751	0.01495	0.017628	0.020873	0.024746	0.029506	0.034641	0.040274	0.046642	0.053789	0.060998	0.069013	0.077096	0.085537	0.094046	0.10274	0.11129	0.12009	0.12919	0.13831	0.14703	0.15582	0.16452	0.17347	0.18254	0.19201	0.20171	0.21106	0.22052	0.22992
463	1e-05	1e-05	1e-05	1e-05	1e-05	1e-05	0.0021915	0.0060204	0.010087	0.013998	0.016116	0.018376	0.019784	0.020866	0.022859	0.024972	0.026434	0.028537	0.030076	0.03079	0.031341	0.031706	0.031499	0.031863	0.032549	0.033227	0.034127	0.03487	0.035916	0.037395	0.039689	0.042139	0.045268	0.048999	0.052752	0.05673	0.060839	0.065316	0.070859	0.076218	0.081686	0.086825	0.092058	0.096967	0.10185	0.10712	0.11217	0.11759	0.12275
464	1e-05	1e-05	1e-05	0.00095758	0.0097443	0.017341	0.023954	0.02932	0.033339	0.036447	0.038712	0.040482	0.041788	0.043089	0.044421	0.045621	0.046541	0.047304	0.048387	0.049639	0.051372	0.053155	0.054625	0.056322	0.058595	0.061154	0.064387	0.068399	0.073525	0.079145	0.085167	0.091109	0.097725	0.10519	0.11309	0.12122	0.12951	0.13792	0.14659	0.15484	0.16314	0.17179	0.18089	0.18993	0.19922	0.20929	0.21993	0.23143	0.2438
465	0.013146	0.0096259	0.0068165	0.0042503	0.0022554	0.0006269	1e-05	1e-05	1e-05	1e-05	1e-05	1e-05	0.00127	0.003282	0.0054457	0.0076538	0.010165	0.012867	0.015825	0.018858	0.022009	0.025118	0.028379	0.03199	0.036457	0.041552	0.04715	0.05294	0.059526	0.066397	0.073883	0.081553	0.089958	0.098773	0.10782	0.11664	0.12532	0.13441	0.14407	0.15345	0.16328	0.17328	0.18353	0.1939	0.20461	0.21565	0.22695	0.23891	0.25135
466	1e-05	1e-05	1e-05	0.00078635	0.0048974	0.010021	0.015236	0.020059	0.026406	0.034089	0.04312	0.0539	0.066238	0.080242	0.096726	0.11654	0.13997	0.16793	NaN	NaN	NaN	NaN	NaN	NaN	NaN	NaN	NaN	NaN	NaN	NaN	NaN	NaN	NaN	NaN	NaN	NaN	NaN	NaN	NaN	NaN	NaN	NaN	NaN	NaN	NaN	NaN	NaN	NaN	NaN
467	1e-05	1e-05	1e-05	1e-05	0.0014962	0.0050261	0.0081244	0.010618	0.013499	0.016562	0.018729	0.020761	0.022145	0.023738	0.02585	0.027546	0.029186	0.030608	0.032212	0.033092	0.033774	0.033913	0.033818	0.034273	0.035095	0.036101	0.037589	0.038683	0.040502	0.042342	0.044866	0.047387	0.050993	0.05468	0.058047	0.061147	0.064061	0.066987	0.070497	0.073462	0.076485	0.079314	0.082048	0.084152	0.086435	0.089139	0.091843	0.094838	0.097779
468	1e-05	1e-05	1e-05	1e-05	1e-05	1e-05	0.0016937	0.0043706	0.0066137	0.0085862	0.009823	0.011313	0.012234	0.013054	0.01418	0.015166	0.016105	0.016832	0.017755	0.018429	0.019399	0.020258	0.02061	0.021143	0.021928	0.022547	0.023492	0.024572	0.026104	0.027599	0.029143	0.030203	0.031507	0.03316	0.03494	0.036503	0.037948	0.038906	0.039741	0.040124	0.040405	0.040695	0.041058	0.041193	0.041151	0.041123	0.041003	0.041152	0.041553
469	1e-05	1e-05	1e-05	1e-05	1e-05	1e-05	0.00055828	0.0010043	0.0015645	0.002294	0.0029158	0.0040914	0.0052107	0.006244	0.0072557	0.0080393	0.0090328	0.010021	0.011397	0.012526	0.013706	0.014672	0.014885	0.015209	0.015816	0.016387	0.017084	0.017662	0.018579	0.019451	0.020237	0.020588	0.021137	0.022346	0.0235	0.024302	0.025077	0.025835	0.02675	0.027269	0.027784	0.028454	0.029406	0.030273	0.030964	0.031831	0.032787	0.033896	0.03508
470	1e-05	1e-05	0.00014312	0.0012917	0.0024853	0.0040934	0.0050382	0.0050801	0.0056477	0.0062284	0.0067429	0.0074044	0.0084138	0.0096493	0.010817	0.012425	0.014094	0.016223	0.019085	0.022027	0.025675	0.029581	0.033547	0.037634	0.042272	0.047033	0.051871	0.057167	0.063201	0.06973	0.076491	0.083085	0.090164	0.098013	0.10636	0.11507	0.12431	0.1342	0.14419	0.15414	0.16432	0.17539	0.18736	0.19982	0.21327	0.22868	0.24635	0.26766	NaN
471	1e-05	1e-05	1e-05	1e-05	1e-05	1e-05	0.00063913	0.0018343	0.0032766	0.0049918	0.0062328	0.0079546	0.0091457	0.010405	0.012177	0.014332	0.016544	0.018542	0.020565	0.022245	0.024066	0.025635	0.027129	0.029153	0.0318	0.034668	0.037707	0.040869	0.045338	0.050261	0.055844	0.06162	0.068296	0.075338	0.082603	0.090061	0.097841	0.10581	0.11414	0.12181	0.12975	0.13801	0.14632	0.1545	0.16264	0.1712	0.17952	0.18793	0.19638
472	0.017559	0.01405	0.010876	0.007937	0.005548	0.0034411	0.0016533	1e-05	1e-05	1e-05	1e-05	1e-05	1e-05	3.7823e-05	0.00072443	0.0012865	0.0019657	0.0023515	0.0029573	0.0033526	0.0037165	0.0036728	0.0034417	0.0031622	0.0032996	0.0036423	0.0042025	0.0048424	0.0061403	0.0072923	0.0087243	0.0099985	0.012004	0.014181	0.016353	0.018289	0.020168	0.022132	0.024138	0.025679	0.02738	0.029061	0.030765	0.032048	0.033422	0.034911	0.036131	0.037397	0.038595
473	0.0093347	0.011557	0.013773	0.015539	0.016953	0.018449	0.019321	0.018946	0.018731	0.018169	0.016784	0.015332	0.013676	0.01182	0.010135	0.0085779	0.0066498	0.0046292	0.0032827	0.0015596	0.00036203	1e-05	1e-05	1e-05	1e-05	1e-05	1e-05	0.00024226	0.0013375	0.0024401	0.0037522	0.0044051	0.0050611	0.0057922	0.0063208	0.0064687	0.0064436	0.0065836	0.0066432	0.0063137	0.0057642	0.0053668	0.0055187	0.0056287	0.0058739	0.0066122	0.0073885	0.00877	0.010115
474	1e-05	1e-05	1e-05	1e-05	1e-05	1e-05	0.0012213	0.0010978	0.0012984	0.0013564	0.0011923	0.001006	0.00065123	0.00027911	0.00016851	0.00023727	0.00018396	0.00012853	0.0010917	0.0018783	0.0029047	0.0041647	0.0056087	0.0077298	0.010622	0.013683	0.017441	0.022089	0.027843	0.034237	0.041672	0.049633	0.058785	0.069059	0.079957	0.09151	0.10427	0.1184	0.13442	0.1529	0.17498	0.20131	NaN	NaN	NaN	NaN	NaN	NaN	NaN
475	0.017239	0.013659	0.010586	0.0078029	0.0055426	0.0035373	0.0017286	5.4093e-05	1e-05	1e-05	1e-05	1e-05	1e-05	1e-05	0.00054123	0.00097355	0.0016145	0.0021586	0.0028075	0.0033297	0.0038313	0.003949	0.0039186	0.0039346	0.0045091	0.0053504	0.0065143	0.0077081	0.0095498	0.011512	0.013801	0.015916	0.01884	0.022122	0.025455	0.028519	0.031324	0.03413	0.03711	0.039602	0.042185	0.044789	0.047546	0.049838	0.052015	0.054303	0.056461	0.058929	0.061404
476	1e-05	1e-05	1e-05	1e-05	1e-05	0.0011215	0.0025219	0.0024881	0.0027186	0.0028655	0.0029319	0.0029519	0.0027434	0.0024457	0.001943	0.0014571	0.00070446	1e-05	0.00013907	5.8163e-05	0.00018976	0.00025904	0.00032824	0.00062007	0.001272	0.0019161	0.0027044	0.0038791	0.0055639	0.0071571	0.0092087	0.011079	0.01334	0.015887	0.018521	0.021106	0.02392	0.026961	0.030028	0.032687	0.035506	0.038168	0.041007	0.043815	0.04663	0.049699	0.052553	0.055404	0.058257
477	0.017017	0.012218	0.0081019	0.0048698	0.00235	0.00057662	1e-05	1e-05	1e-05	1e-05	1e-05	1e-05	0.001413	0.0033817	0.0050358	0.0067423	0.0085495	0.01046	0.012758	0.014965	0.017388	0.019894	0.022141	0.024628	0.027705	0.030971	0.034407	0.038046	0.042334	0.046819	0.051454	0.055958	0.06067	0.065743	0.070792	0.075667	0.080646	0.085796	0.090774	0.095075	0.099135	0.10338	0.10769	0.11189	0.116	0.12024	0.12414	0.1279	0.13144
478	0.00695	0.0064265	0.0059942	0.0054615	0.0052	0.0050332	0.0044879	0.0033913	0.0024977	0.00187	0.0010301	0.00057332	0.00027344	7.1828e-05	1e-05	1e-05	1e-05	1e-05	1e-05	1e-05	0.00026938	0.00060273	0.0007865	0.00098581	0.0016217	0.0022596	0.0031302	0.0042326	0.0058158	0.0073481	0.0089967	0.010405	0.012208	0.014159	0.016212	0.017923	0.019727	0.021464	0.02317	0.024452	0.025774	0.027334	0.029187	0.030924	0.03286	0.034885	0.036907	0.03897	0.041568
479	1e-05	1e-05	1e-05	1e-05	1e-05	1e-05	0.00050356	0.0014185	0.0020823	0.0029334	0.0037691	0.0052115	0.0063169	0.0071126	0.0079625	0.0088071	0.0099814	0.010372	0.010709	0.010819	0.011019	0.010675	0.0099852	0.0093722	0.0094584	0.0096444	0.010099	0.010243	0.011634	0.013323	0.015657	0.017881	0.021172	0.025062	0.029238	0.033146	0.036974	0.040794	0.04492	0.048303	0.051551	0.054622	0.057608	0.059778	0.061366	0.063066	0.064435	0.065756	0.067141
480	0.035402	0.030489	0.026155	0.02197	0.018447	0.015138	0.011948	0.0086751	0.0056978	0.0036048	0.0019131	0.0010171	0.00055608	5.3657e-05	1e-05	1e-05	1e-05	1e-05	1e-05	1e-05	0.0003967	0.00075777	0.0011386	0.001581	0.0027973	0.0041175	0.0060656	0.0083288	0.0114	0.014711	0.01829	0.021879	0.026086	0.030677	0.035502	0.040063	0.04484	0.049767	0.054879	0.059467	0.064034	0.068651	0.073673	0.078286	0.082829	0.087472	0.091907	0.096328	0.10056
481	0.0014332	0.00068448	0.00028462	1e-05	1e-05	1e-05	1e-05	1e-05	0.0003808	0.0014008	0.0023957	0.0041092	0.0060648	0.0080584	0.010326	0.012631	0.015266	0.017768	0.020642	0.023324	0.026178	0.029079	0.0319	0.034753	0.038221	0.041777	0.045597	0.049399	0.054032	0.058847	0.064258	0.069475	0.075268	0.081489	0.088019	0.094414	0.10085	0.10752	0.11453	0.12104	0.12751	0.134	0.14077	0.14746	0.15484	0.16383	0.17485	0.18891	0.20617
482	0.061069	0.055484	0.050261	0.045425	0.041372	0.037659	0.034289	0.031222	0.02883	0.02614	0.022832	0.019997	0.017055	0.014112	0.011186	0.0080268	0.0048352	0.001738	1e-05	1e-05	1e-05	1e-05	1e-05	1e-05	0.0011124	0.0037137	0.0066463	0.0099715	0.01315	0.016504	0.019324	0.020244	0.020631	0.021334	0.021732	0.021787	0.021114	0.020768	0.020683	0.020995	0.020526	0.021269	0.023847	0.026758	0.029864	0.034178	0.038668	0.0449	0.051015
483	0.012471	0.0096839	0.0073474	0.0050504	0.0030814	0.001129	1e-05	1e-05	1e-05	1e-05	1e-05	1e-05	0.00022102	0.0012904	0.0029387	0.0046633	0.0070832	0.0091637	0.011793	0.01429	0.01712	0.01948	0.02195	0.024291	0.027564	0.03083	0.034523	0.038061	0.04277	0.047507	0.05281	0.058146	0.06466	0.071422	0.078679	0.085801	0.09293	0.10026	0.10771	0.11444	0.12133	0.12813	0.13491	0.14087	0.14655	0.15235	0.15783	0.16347	0.16878
484	1e-05	1e-05	1e-05	1e-05	0.00019427	0.00082308	0.0014271	0.0018092	0.0023237	0.0029602	0.0035671	0.004523	0.0051479	0.0057935	0.0062799	0.0065765	0.006945	0.0072263	0.0077103	0.008109	0.0087578	0.0092446	0.0095142	0.010268	0.011428	0.012921	0.014776	0.016784	0.019434	0.022428	0.025556	0.028584	0.032242	0.036483	0.040936	0.045346	0.050031	0.055092	0.060602	0.065998	0.071607	0.077869	0.084694	0.091808	0.099372	0.10736	0.11585	0.12479	0.13404
485	1e-05	1e-05	1e-05	1e-05	0.00033548	0.00085886	0.0012507	0.0011728	0.0012499	0.0014303	0.0015781	0.0021661	0.0026672	0.0033583	0.0041639	0.0049046	0.0056677	0.006424	0.0077345	0.0091663	0.011036	0.012778	0.014318	0.016465	0.019083	0.022037	0.025484	0.02938	0.034102	0.039151	0.04461	0.05012	0.056474	0.06348	0.070641	0.078132	0.085935	0.094147	0.10267	0.11127	0.12032	0.13004	0.14032	0.15103	0.16257	0.1752	0.18849	0.20296	0.21827
486	0.034117	0.03165	0.029224	0.026737	0.024611	0.022806	0.021283	0.019758	0.018771	0.017282	0.01473	0.012424	0.010036	0.0077494	0.0057045	0.0036142	0.0013642	1e-05	1e-05	1e-05	1e-05	1e-05	1e-05	0.0010293	0.0039062	0.0067507	0.0098593	0.013291	0.016436	0.019673	0.022053	0.022414	0.021986	0.02169	0.020606	0.019288	0.017007	0.01481	0.012941	0.0115	0.0089145	0.0074679	0.0078234	0.0084806	0.0093103	0.011849	0.014445	0.019186	0.02396
487	0.03581	0.029656	0.024146	0.019344	0.015486	0.011261	0.0080066	0.005231	0.0025558	0.00071254	1e-05	1e-05	1e-05	1e-05	1e-05	1e-05	0.00049512	0.00099117	0.0018448	0.0026388	0.0038895	0.0050438	0.0061122	0.0073782	0.0094757	0.011627	0.014186	0.016601	0.020445	0.024819	0.029897	0.035029	0.041208	0.047705	0.054621	0.061459	0.068667	0.075894	0.083344	0.089972	0.096264	0.10245	0.10838	0.11346	0.11818	0.12297	0.12719	0.13092	0.1345
488	0.014279	0.011896	0.0098843	0.0079985	0.0062996	0.0048101	0.0036323	0.0023858	0.0014931	0.00081131	0.00021885	0.00020997	0.00014871	9.0824e-05	1e-05	1e-05	1e-05	1e-05	1e-05	1e-05	0.00026968	0.00041319	0.00019439	4.6417e-05	0.00027807	0.00066186	0.0011451	0.0017794	0.003143	0.004525	0.0061729	0.0076579	0.0098316	0.012605	0.015967	0.019399	0.022951	0.026863	0.031342	0.035518	0.040115	0.045215	0.050638	0.056218	0.062203	0.068402	0.074749	0.081741	0.089012
489	0.011063	0.0089908	0.0072823	0.0055437	0.0041037	0.0029304	0.0018781	0.00083583	0.00035442	0.00012327	1e-05	1e-05	0.00012129	0.00015306	0.00019553	0.00012695	3.5177e-05	1e-05	0.00013677	1e-05	1e-05	0.00026303	1e-05	1e-05	0.00019461	0.00048749	0.00099838	0.001737	0.0028161	0.0040686	0.0054289	0.0063905	0.0076316	0.0095168	0.011588	0.013433	0.015711	0.01801	0.020337	0.022436	0.024516	0.027067	0.03001	0.032889	0.035834	0.038789	0.041701	0.04467	0.047835
490	0.0047025	0.0038147	0.0031236	0.0021836	0.0016234	0.0014455	0.00094636	2.4527e-05	1e-05	1e-05	1e-05	1e-05	1e-05	1e-05	0.00014473	0.00020781	0.00023275	0.00028977	0.00054877	0.00060955	0.00065493	0.00059842	0.00028919	1e-05	0.00018595	0.00038173	0.00096279	0.0016487	0.0027707	0.0039743	0.0051176	0.0059779	0.0073357	0.0088995	0.010465	0.011737	0.013086	0.014089	0.014984	0.015541	0.016073	0.016914	0.018189	0.019253	0.020509	0.021871	0.023204	0.024471	0.025866
491	1e-05	1e-05	1e-05	1e-05	1e-05	1e-05	0.00030081	0.00069548	0.0015901	0.0033061	0.0050131	0.0073425	0.0098242	0.012375	0.014999	0.017702	0.020257	0.022998	0.02621	0.029239	0.032444	0.035577	0.038543	0.041819	0.045865	0.050374	0.05531	0.06087	0.067262	0.073879	0.080826	0.087498	0.094892	0.10272	0.11089	0.11895	0.12698	0.13503	0.14325	0.15122	0.15956	0.16867	0.17856	0.18875	0.1997	0.21142	0.22383	0.23744	0.25188
492	0.018305	0.014722	0.011575	0.0086885	0.0062004	0.0042186	0.0025428	0.000904	1e-05	1e-05	1e-05	1e-05	9.6438e-05	0.00053172	0.0010351	0.0015697	0.0020477	0.0022275	0.0026781	0.0029112	0.0030495	0.0029714	0.0026549	0.0022215	0.002353	0.0025474	0.0027993	0.0031441	0.0043219	0.005503	0.0070704	0.0086038	0.010806	0.013435	0.016496	0.019603	0.022752	0.026341	0.030125	0.033537	0.037298	0.041396	0.04585	0.050201	0.054619	0.059471	0.064436	0.06991	0.075483
493	0.018897	0.017015	0.015486	0.013886	0.012638	0.011588	0.010194	0.0081951	0.0066677	0.0054765	0.0042204	0.0036176	0.0029908	0.0023742	0.001851	0.0011822	0.00054415	7.8925e-05	0.00013642	1e-05	0.00013871	5.6264e-05	1e-05	1e-05	1e-05	1e-05	0.00027334	0.0011378	0.0023963	0.0037517	0.0053355	0.0064953	0.0083569	0.010764	0.013375	0.015859	0.018632	0.021412	0.024364	0.027186	0.03012	0.033385	0.03719	0.041064	0.045146	0.049451	0.053736	0.058231	0.062959
494	0.024249	0.01893	0.014195	0.0098405	0.006419	0.0035932	0.0015036	2.5009e-05	1e-05	1e-05	1e-05	0.0015867	0.0037108	0.0059493	0.0083802	0.010639	0.013106	0.015497	0.018189	0.020985	0.024107	0.027357	0.030403	0.033477	0.037338	0.041566	0.046548	0.0519	0.058574	0.065775	0.073815	0.08216	0.091864	0.10294	0.1154	0.12883	0.14351	0.15984	0.17834	0.19846	0.22151	NaN	NaN	NaN	NaN	NaN	NaN	NaN	NaN
495	1e-05	1e-05	0.00041897	0.00082953	0.0014056	0.0022181	0.0026304	0.0024238	0.0023192	0.0023479	0.0018302	0.0014506	0.0012789	0.0010532	0.00098372	0.00072884	0.0002682	1e-05	1e-05	0.00016194	0.00074196	0.0014817	0.0023801	0.0035454	0.0054562	0.0076174	0.010386	0.013833	0.017923	0.022445	0.027256	0.032081	0.037571	0.043339	0.049366	0.055361	0.061734	0.068302	0.074935	0.0816	0.088513	0.095694	0.10341	0.11121	0.11947	0.12794	0.1366	0.14535	0.15432
496	0.034013	0.032307	0.030703	0.028557	0.02667	0.025053	0.023279	0.02123	0.019821	0.017868	0.014866	0.012131	0.0093408	0.0067725	0.0047853	0.0027047	0.00065681	1e-05	1e-05	1e-05	1e-05	1e-05	1e-05	0.0018643	0.0047373	0.0076692	0.011222	0.015211	0.019171	0.023455	0.027156	0.029478	0.031281	0.033035	0.034454	0.035916	0.036389	0.036633	0.037108	0.037982	0.037921	0.038963	0.041616	0.044359	0.047427	0.051743	0.056116	0.062777	0.069782
497	0.0018579	0.0017571	0.0018713	0.0018024	0.0020549	0.0023666	0.0022254	0.0015799	0.0012008	0.0012295	0.00098562	0.0012727	0.0013877	0.0015325	0.0014942	0.0012697	0.00097447	0.00088315	0.0011561	0.0010294	0.00092921	0.00053167	1e-05	1e-05	1e-05	1e-05	1e-05	1e-05	0.0002956	0.0013243	0.0025531	0.0034523	0.0048898	0.0066592	0.00845	0.010006	0.011407	0.012809	0.014424	0.015426	0.015947	0.016753	0.017817	0.018764	0.019714	0.020692	0.021574	0.022751	0.023848
498	0.034657	0.027759	0.022118	0.016857	0.012668	0.0081104	0.0048178	0.0018925	1e-05	1e-05	1e-05	1e-05	1e-05	1e-05	0.00032794	0.00057817	0.0023508	0.0029914	0.0044004	0.005388	0.0070247	0.0083601	0.0092163	0.01001	0.012007	0.014472	0.017923	0.020429	0.024922	0.029805	0.03548	0.040275	0.046629	0.053457	0.061064	0.067905	0.074351	0.080749	0.087531	0.093406	0.098735	0.10441	0.11045	0.11583	0.12102	0.12637	0.13214	0.13823	0.14444
499	0.040275	0.033034	0.026937	0.021834	0.017675	0.01283	0.0097609	0.0079507	0.0056563	0.0037043	0.002669	0.0030336	0.0025925	0.0016722	0.00077828	1e-05	0.00013858	1e-05	1e-05	1e-05	1e-05	1e-05	9.1447e-05	0.00089581	0.0027727	0.0043943	0.0059653	0.0064802	0.0084847	0.010258	0.012361	0.014132	0.016514	0.018911	0.02194	0.024583	0.027686	0.031022	0.035457	0.039339	0.043289	0.047357	0.051394	0.055224	0.059242	0.063145	0.066962	0.070759	0.074634
500	0.01351	0.011368	0.0094474	0.0076417	0.0064342	0.0053913	0.0042603	0.002741	0.0017619	0.0012565	0.0007692	0.00080216	0.00076888	0.00080683	0.00072563	0.00039537	0.00022476	1.5863e-05	0.00026219	0.00016532	0.00019355	1e-05	1e-05	1e-05	1e-05	1e-05	1e-05	0.0001649	0.0010187	0.0018492	0.0027492	0.0032912	0.0042454	0.0053207	0.0065131	0.0074163	0.0083637	0.0091356	0.0098726	0.010143	0.010308	0.010734	0.011524	0.012225	0.013093	0.013776	0.014277	0.014702	0.0153
501	0.031614	0.024286	0.018129	0.012338	0.0073404	0.0025572	1e-05	1e-05	1e-05	1e-05	1e-05	1e-05	0.00018967	0.0016773	0.0035023	0.0055736	0.0087579	0.010285	0.011959	0.012944	0.014948	0.016344	0.017831	0.019238	0.021689	0.024141	0.027271	0.029789	0.034243	0.03918	0.045598	0.051922	0.060257	0.068653	0.078033	0.087727	0.098167	0.10823	0.11861	0.12842	0.13812	0.14765	0.15685	0.165	0.17248	0.17974	0.18636	0.19225	0.19822
502	0.018869	0.015369	0.012158	0.0091272	0.0067411	0.0048301	0.0029181	0.00091733	1e-05	1e-05	1e-05	1e-05	1e-05	1e-05	0.00027929	0.00066499	0.00079534	0.00095822	0.0014225	0.0015868	0.0017625	0.0014511	0.0007325	0.00029218	0.00037863	0.00043112	0.00055606	0.0011018	0.0022989	0.0035111	0.0049121	0.0061658	0.0079136	0.0099699	0.011908	0.013454	0.014976	0.016647	0.018297	0.019349	0.020378	0.02161	0.022879	0.023929	0.02515	0.026497	0.027821	0.029277	0.030661
503	1e-05	1e-05	1e-05	0.00010593	0.00049914	0.00087016	0.0010109	0.00068944	0.000508	0.00047811	0.00016266	0.00016091	4.1629e-05	1e-05	1e-05	1e-05	1e-05	1.7171e-05	0.00039422	0.00068061	0.0011856	0.0015871	0.0019166	0.0025296	0.0037894	0.0050657	0.0066839	0.0087776	0.011361	0.014173	0.017199	0.020232	0.024052	0.028517	0.033509	0.038674	0.044428	0.050792	0.057746	0.065116	0.073273	0.082611	0.093866	0.10666	0.12165	0.14056	0.1621	NaN	NaN
504	0.020988	0.017515	0.014624	0.012003	0.0099961	0.0081181	0.0064846	0.0049831	0.0036804	0.0030388	0.0025063	0.0026434	0.0026105	0.0023021	0.0019655	0.0014833	0.0012029	0.00067348	0.00038807	0.00011311	1e-05	1e-05	1e-05	1e-05	1e-05	1e-05	0.00011488	0.00058502	0.0018316	0.0029465	0.0042287	0.0053623	0.0067487	0.0083449	0.010022	0.011398	0.012769	0.014265	0.015937	0.017084	0.018507	0.02	0.021547	0.023096	0.024743	0.026585	0.028583	0.0306	0.032583
505	1e-05	1e-05	1e-05	1e-05	0.0011075	0.0034866	0.0070085	0.011574	0.017582	0.025401	0.034466	0.045411	0.057782	0.070977	0.086297	0.10346	0.12256	0.14342	0.16717	0.19324	0.22177	0.25258	NaN	NaN	NaN	NaN	NaN	NaN	NaN	NaN	NaN	NaN	NaN	NaN	NaN	NaN	NaN	NaN	NaN	NaN	NaN	NaN	NaN	NaN	NaN	NaN	NaN	NaN	NaN
506	0.035105	0.027847	0.021191	0.01533	0.010809	0.0062832	0.003063	0.00064281	1e-05	1e-05	1e-05	1e-05	1e-05	1e-05	0.00051967	0.0010233	0.0023506	0.0029788	0.0040907	0.0049771	0.0061621	0.007092	0.0077664	0.0077806	0.0088207	0.0093957	0.010565	0.011136	0.012524	0.013286	0.014957	0.016667	0.019603	0.022726	0.026606	0.030476	0.034978	0.039382	0.044201	0.048812	0.054023	0.059139	0.064369	0.06875	0.073471	0.078652	0.083779	0.089506	0.095472
507	1e-05	1e-05	1e-05	0.0026076	0.0053278	0.0083103	0.011081	0.013363	0.016264	0.019421	0.02269	0.02648	0.030541	0.034961	0.039978	0.045493	0.051523	0.058143	0.065934	0.074063	0.083147	0.092652	0.1026	0.11341	0.12552	0.13836	0.15198	0.16632	0.18187	0.19787	0.21429	0.23077	0.24852	0.26769	0.28829	0.30985	0.33317	NaN	NaN	NaN	NaN	NaN	NaN	NaN	NaN	NaN	NaN	NaN	NaN
508	1e-05	1e-05	1e-05	1e-05	1e-05	1e-05	0.0020144	0.0066321	0.011993	0.018487	0.025665	0.033989	0.043075	0.052563	0.06281	0.073541	0.084996	0.096492	0.10899	0.12201	0.13549	0.14938	0.1633	0.17766	0.19326	0.20921	0.22584	0.24315	0.26213	0.28159	0.30223	0.32404	NaN	NaN	NaN	NaN	NaN	NaN	NaN	NaN	NaN	NaN	NaN	NaN	NaN	NaN	NaN	NaN	NaN
509	0.0013497	0.00099335	0.00075151	0.00026292	6.065e-05	5.4196e-05	1e-05	1e-05	1e-05	1e-05	1e-05	1e-05	4.9462e-05	0.00034402	0.00088238	0.0013962	0.0018844	0.0023885	0.0034517	0.0044012	0.0055621	0.0066336	0.007633	0.0089652	0.010904	0.012945	0.015317	0.018085	0.021502	0.025161	0.029074	0.032976	0.037573	0.04258	0.047999	0.053444	0.059254	0.065393	0.071848	0.078199	0.084653	0.091679	0.099149	0.10667	0.11463	0.12288	0.13116	0.1397	0.14844
510	0.0054673	0.0038943	0.001965	0.00072377	0.00016829	1e-05	1e-05	1e-05	1e-05	1e-05	1e-05	0.00090538	0.0023071	0.0039462	0.0052353	0.0060397	0.0069999	0.008006	0.0093761	0.010701	0.012392	0.013829	0.01477	0.015567	0.016925	0.018442	0.020533	0.022494	0.025271	0.028202	0.031537	0.034683	0.038501	0.04293	0.047741	0.052432	0.057137	0.06188	0.066979	0.071395	0.075722	0.080311	0.084887	0.088931	0.09279	0.097184	0.10128	0.1056	0.10961
511	1e-05	1e-05	1e-05	1e-05	1e-05	1e-05	0.0015743	0.0044662	0.0076675	0.011618	0.014816	0.018593	0.022004	0.025806	0.029516	0.033323	0.037039	0.04083	0.045204	0.049873	0.05459	0.060101	0.065239	0.071003	0.077275	0.084281	0.092059	0.10051	0.11015	0.1204	0.13132	0.14287	0.1552	0.16854	0.1831	0.19843	0.21525	0.23438	0.25641	NaN	NaN	NaN	NaN	NaN	NaN	NaN	NaN	NaN	NaN
512	1e-05	1e-05	1e-05	1e-05	1e-05	1e-05	0.0004756	0.0012985	0.0023723	0.0037032	0.0043544	0.0058792	0.0069583	0.0079195	0.0092593	0.010025	0.011239	0.012089	0.013022	0.013885	0.01464	0.015778	0.016202	0.0169	0.018645	0.020065	0.022277	0.024252	0.027276	0.030635	0.034369	0.038428	0.042706	0.047535	0.052991	0.057836	0.063213	0.068612	0.074681	0.080358	0.086152	0.091903	0.09766	0.10325	0.10892	0.11416	0.1196	0.12502	0.1308
513	0.0053218	0.003223	0.0013904	1e-05	1e-05	1e-05	1e-05	1e-05	1e-05	0.00029077	0.001665	0.0035589	0.0045928	0.0056472	0.0067626	0.0077988	0.008875	0.0094891	0.010582	0.01184	0.012998	0.014299	0.015357	0.017155	0.019499	0.021946	0.024699	0.027234	0.030895	0.034674	0.038665	0.042652	0.046949	0.051677	0.056708	0.061514	0.066331	0.071229	0.076653	0.081305	0.085874	0.090591	0.095399	0.10015	0.10498	0.10987	0.1147	0.11966	0.12455
514	0.015222	0.013123	0.011229	0.0094652	0.0079755	0.0067258	0.0055537	0.004303	0.0033617	0.0027524	0.0021305	0.0019074	0.001647	0.0013063	0.00097961	0.00062036	0.00032464	1e-05	1e-05	1e-05	1e-05	1e-05	1e-05	1e-05	0.00020784	0.00065253	0.0012415	0.0017649	0.002656	0.0034436	0.0042615	0.0047384	0.0054161	0.006202	0.0070025	0.0073813	0.0075636	0.0076116	0.0076724	0.0073098	0.0068585	0.0064343	0.0061138	0.0056484	0.0051992	0.0047496	0.004243	0.0037931	0.0033498
515	0.025074	0.01978	0.015386	0.011367	0.007964	0.0051074	0.0025959	1e-05	1e-05	1e-05	1e-05	1e-05	1e-05	0.00015555	0.00097631	0.0018591	0.0026977	0.0031349	0.0042939	0.0046079	0.0048861	0.0050648	0.004647	0.0043384	0.0047461	0.0053107	0.0059522	0.0069593	0.0087567	0.010569	0.012634	0.014739	0.017195	0.020027	0.023045	0.025499	0.02786	0.030305	0.032634	0.034347	0.035586	0.037122	0.038558	0.039831	0.041166	0.042299	0.043459	0.044496	0.045399
516	0.027153	0.023303	0.019856	0.016362	0.013396	0.011164	0.008541	0.0054529	0.0032249	0.0018713	0.00061129	1e-05	1e-05	1e-05	1e-05	1e-05	1e-05	1.7788e-05	0.00091336	0.0014492	0.0017941	0.0018595	0.0016711	0.0016014	0.0021827	0.002884	0.0034931	0.00435	0.0053834	0.0064514	0.0077247	0.0090579	0.011176	0.013623	0.016088	0.018221	0.020067	0.021896	0.0239	0.025844	0.027947	0.030637	0.03326	0.035409	0.037609	0.039871	0.042095	0.044644	0.047132
517	0.074885	0.064395	0.054548	0.045178	0.037241	0.030623	0.02493	0.020044	0.015895	0.013961	0.012821	0.012424	0.012223	0.012152	0.012395	0.012762	0.012312	0.011643	0.01092	0.010222	0.0085011	0.0065531	0.0046101	0.0028648	0.0017147	0.00057708	1e-05	1e-05	1e-05	1e-05	1e-05	1e-05	0.00046826	0.0015892	0.0029005	0.0037611	0.0048448	0.0060411	0.0073315	0.0082871	0.0094388	0.010791	0.012381	0.013792	0.015437	0.017054	0.01863	0.020019	0.02135
518	1e-05	1e-05	1e-05	1e-05	1e-05	0.003313	0.0076582	0.012708	0.019096	0.027226	0.035791	0.045736	0.05597	0.067468	0.079966	0.093339	0.10779	0.12291	0.13895	0.15586	0.17363	0.19295	0.2137	0.23756	NaN	NaN	NaN	NaN	NaN	NaN	NaN	NaN	NaN	NaN	NaN	NaN	NaN	NaN	NaN	NaN	NaN	NaN	NaN	NaN	NaN	NaN	NaN	NaN	NaN
519	0.016919	0.014379	0.011965	0.0098193	0.0083328	0.0073198	0.0063413	0.0051591	0.004218	0.0038689	0.0035449	0.0035757	0.003697	0.0037416	0.0036436	0.0032194	0.002423	0.0017001	0.0014609	0.001179	0.0009576	0.00075513	0.00014638	1e-05	1e-05	1e-05	1e-05	1e-05	1e-05	0.00028468	0.00099427	0.001406	0.002154	0.0033375	0.0047499	0.0058854	0.0070863	0.0082922	0.0095672	0.010444	0.011494	0.01245	0.013576	0.014413	0.015237	0.016131	0.017102	0.01821	0.019293
520	1e-05	1e-05	1e-05	1e-05	1e-05	5.5858e-05	0.00037761	1e-05	1.4579e-05	0.00035108	0.00049351	0.0009339	0.0012814	0.0015592	0.0017588	0.0016848	0.001709	0.00174	0.002394	0.0028449	0.0033001	0.0036099	0.0035686	0.0037595	0.0045223	0.005467	0.0066441	0.0076873	0.0091807	0.010783	0.012421	0.014017	0.016179	0.018646	0.021418	0.023972	0.026293	0.028864	0.031668	0.034289	0.03636	0.038829	0.041422	0.043602	0.046133	0.048511	0.050737	0.053255	0.055462
521	0.016272	0.012452	0.0088056	0.0056661	0.0033241	0.0015878	6.192e-05	1e-05	1e-05	1e-05	1e-05	1e-05	1e-05	0.0010042	0.0020197	0.0027451	0.0034733	0.0041301	0.0051261	0.0059099	0.0067359	0.0072896	0.0074306	0.0077948	0.0084796	0.0090683	0.0099171	0.01072	0.012116	0.013383	0.014973	0.016435	0.018326	0.020641	0.023007	0.025219	0.02756	0.029978	0.032581	0.03462	0.036891	0.03913	0.041406	0.04346	0.045651	0.048	0.050227	0.052554	0.054745
522	1e-05	1e-05	1e-05	1e-05	1e-05	1e-05	0.0014679	0.0039934	0.006642	0.009609	0.0118	0.014859	0.016794	0.018134	0.019159	0.019957	0.021323	0.022671	0.023756	0.024507	0.025064	0.026018	0.026306	0.027533	0.02983	0.032754	0.036416	0.039703	0.044251	0.049454	0.055455	0.061839	0.068959	0.0769	0.085235	0.093153	0.10123	0.10951	0.11866	0.1271	0.13578	0.14453	0.15323	0.1623	0.17144	0.18037	0.18968	0.19946	0.20993
523	0.0034094	0.0021577	0.00071461	1e-05	1e-05	1e-05	1e-05	1e-05	1e-05	0.00068388	0.0018042	0.003353	0.0040689	0.0052864	0.0065623	0.0082794	0.010206	0.01193	0.014118	0.01638	0.01862	0.021627	0.024383	0.027952	0.031877	0.035924	0.039867	0.043692	0.048447	0.053269	0.058646	0.064358	0.070248	0.076491	0.083039	0.089442	0.095923	0.10276	0.11003	0.11652	0.123	0.12913	0.13485	0.14041	0.1461	0.15172	0.15723	0.16258	0.16773
524	0.021204	0.016088	0.01141	0.0071289	0.0037783	0.0017051	1e-05	1e-05	1e-05	1e-05	0.00013356	0.0026294	0.0041428	0.0066921	0.0092526	0.012464	0.015913	0.019528	0.023677	0.027752	0.031403	0.036211	0.040371	0.046052	0.051933	0.05825	0.064676	0.071236	0.078987	0.087584	0.097365	0.10799	0.11894	0.1308	0.14319	0.1555	0.16787	0.18071	0.19426	0.20726	0.21977	0.23155	0.24278	0.25433	0.26625	0.27813	0.29119	0.3061	0.32263
525	0.013259	0.010233	0.0073033	0.0049476	0.0031826	0.0018797	0.00083341	1e-05	1e-05	1e-05	1e-05	1e-05	1e-05	0.00037146	0.00070838	0.00087135	0.00089602	0.00074922	0.0013259	0.0019157	0.0026338	0.0032405	0.00362	0.00425	0.0054562	0.0067101	0.0082771	0.0099582	0.012317	0.014203	0.016352	0.01827	0.020605	0.023383	0.026135	0.028652	0.031157	0.033792	0.036576	0.038885	0.041499	0.044133	0.046756	0.04906	0.051462	0.05413	0.056615	0.059256	0.061682
526	1e-05	1e-05	1e-05	1e-05	1e-05	0.00061558	0.011043	0.019416	0.026765	0.033035	0.037683	0.042934	0.047066	0.050262	0.053717	0.056158	0.059661	0.06288	0.06602	0.068462	0.070409	0.071403	0.07115	0.0705	0.07036	0.069822	0.069974	0.069965	0.070272	0.070779	0.071266	0.071679	0.072948	0.074671	0.077217	0.079442	0.081606	0.083629	0.08582	0.088028	0.090256	0.092809	0.095742	0.098361	0.10084	0.10267	0.10439	0.10641	0.10853
527	0.013999	0.01164	0.0093081	0.0071323	0.0054556	0.0042215	0.0033355	0.0024194	0.0017911	0.0018917	0.0017643	0.0021381	0.0017286	0.0016653	0.0014704	0.0012439	0.00084752	0.00017508	4.8107e-05	1e-05	1e-05	1e-05	1e-05	1e-05	1e-05	0.00017972	0.00073039	0.0014657	0.0029081	0.0041128	0.0055921	0.0072571	0.0092306	0.011621	0.013953	0.016071	0.018087	0.020349	0.0227	0.024389	0.02603	0.027599	0.028871	0.029979	0.031058	0.032204	0.033374	0.03486	0.0361
528	0.0058695	0.0030248	0.00043755	1e-05	1e-05	1e-05	1e-05	1e-05	0.0035571	0.0090573	0.014755	0.021859	0.028439	0.036555	0.04558	0.055579	0.066234	0.077627	0.089912	0.10285	0.11614	0.13099	0.14639	0.16398	0.1829	0.20384	NaN	NaN	NaN	NaN	NaN	NaN	NaN	NaN	NaN	NaN	NaN	NaN	NaN	NaN	NaN	NaN	NaN	NaN	NaN	NaN	NaN	NaN	NaN
529	0.0053107	0.004117	0.0027866	0.0014722	0.00071146	0.00035245	1e-05	1e-05	1e-05	1e-05	1e-05	1e-05	0.0002691	0.0013397	0.0024189	0.0034332	0.0044046	0.00559	0.0074566	0.0089732	0.010231	0.011296	0.012232	0.01329	0.014841	0.016559	0.018486	0.020582	0.023272	0.025989	0.029094	0.032527	0.036436	0.040939	0.04553	0.049888	0.054575	0.059462	0.064681	0.069501	0.07429	0.07929	0.084253	0.089207	0.094187	0.099568	0.105	0.11045	0.11595
530	1e-05	1e-05	1e-05	1e-05	1e-05	1e-05	0.0058269	0.016079	0.025665	0.03358	0.039384	0.045602	0.051204	0.054836	0.058248	0.060238	0.063076	0.06572	0.067498	0.068367	0.069075	0.069252	0.068808	0.067565	0.067216	0.066795	0.067449	0.06792	0.068886	0.070759	0.072794	0.07433	0.076121	0.077846	0.080417	0.082639	0.085041	0.087197	0.089504	0.091343	0.092778	0.094285	0.09644	0.098943	0.10171	0.10378	0.10586	0.10812	0.11084
531	0.0056237	0.0047344	0.003811	0.0026768	0.0016511	0.0010084	0.00038327	1e-05	1e-05	1e-05	1e-05	1e-05	1e-05	0.00024016	0.00093666	0.0017852	0.0024657	0.0032411	0.0046293	0.0058965	0.0069621	0.0077334	0.0081261	0.0085535	0.0092965	0.010073	0.010859	0.011733	0.012857	0.01384	0.014919	0.015995	0.01742	0.019385	0.021524	0.023628	0.025628	0.027922	0.030507	0.032864	0.035197	0.037773	0.040419	0.04311	0.045716	0.048339	0.050696	0.053245	0.05561
532	1e-05	1e-05	1e-05	1e-05	1e-05	1e-05	0.0017887	0.0050294	0.0084092	0.011457	0.014007	0.016939	0.019589	0.021898	0.023946	0.025534	0.027338	0.028781	0.030142	0.030984	0.031801	0.032503	0.032812	0.033083	0.033764	0.034588	0.035839	0.03706	0.038994	0.041031	0.043328	0.04559	0.048073	0.050913	0.054174	0.057277	0.060486	0.063851	0.067583	0.070981	0.074547	0.07835	0.082422	0.08674	0.091192	0.095669	0.10035	0.10535	0.11046
533	0.0067548	0.0054345	0.0041381	0.0029126	0.0020029	0.0012313	0.00065867	1e-05	1e-05	1e-05	1e-05	1e-05	1e-05	6.7221e-05	0.0002022	0.00052599	0.00098182	0.0011243	0.0016404	0.0021071	0.0025475	0.0029403	0.002938	0.0033754	0.0042261	0.0051241	0.0060638	0.0071037	0.0091002	0.011316	0.014019	0.016881	0.020268	0.024383	0.028579	0.032817	0.037357	0.042171	0.047293	0.051935	0.05656	0.061167	0.065788	0.070512	0.075434	0.080709	0.085928	0.091278	0.096806
534	0.0058016	0.0039747	0.0025138	0.0012572	0.00050214	0.00013114	1e-05	1e-05	1e-05	1e-05	1e-05	0.00090711	0.0019382	0.0029849	0.0041022	0.0051303	0.0061729	0.0073574	0.0090547	0.010976	0.013247	0.015679	0.018041	0.020965	0.024568	0.028386	0.032568	0.03705	0.042339	0.047615	0.053095	0.058421	0.064126	0.070239	0.07632	0.082103	0.088012	0.094085	0.10027	0.10593	0.11167	0.11751	0.12348	0.12932	0.13518	0.14124	0.14727	0.15323	0.15906
535	0.015507	0.013185	0.010937	0.0091706	0.0077513	0.0064182	0.005094	0.0037551	0.0025949	0.0018327	0.001276	0.0010599	0.00098839	0.0012146	0.0010826	0.00084508	0.00059567	0.0003542	0.00018589	1e-05	1e-05	1e-05	1e-05	1e-05	1e-05	1.7519e-05	0.00071176	0.0015768	0.0029868	0.0045764	0.0062232	0.0074482	0.0090715	0.010852	0.012684	0.014343	0.015764	0.017258	0.018784	0.019742	0.020686	0.021909	0.023563	0.025145	0.026985	0.028996	0.031089	0.033402	0.035803
536	0.0014233	0.0013597	0.0011173	0.00088928	0.00079534	0.00076139	0.00041196	1e-05	1e-05	1e-05	1e-05	1e-05	1e-05	0.00027954	0.00075382	0.0012331	0.0016777	0.0021257	0.0027458	0.0030419	0.0033579	0.0032791	0.0028359	0.0024432	0.0022551	0.0022338	0.0023586	0.0026862	0.0035106	0.0044385	0.0055545	0.0065176	0.0078863	0.0096515	0.011545	0.013237	0.014756	0.016312	0.017837	0.018898	0.019801	0.020878	0.021958	0.022971	0.02404	0.025219	0.026433	0.02793	0.02934
537	0.0080719	0.0074133	0.0068618	0.0061097	0.0055984	0.0052559	0.0048711	0.0041512	0.0034131	0.0031373	0.0026489	0.002414	0.0019549	0.0014869	0.0012741	0.0011011	0.00052437	1e-05	1e-05	1e-05	1e-05	1e-05	1e-05	9.4308e-05	0.0010205	0.0019156	0.0031057	0.0048187	0.0072498	0.0099171	0.013008	0.016273	0.020134	0.0246	0.02937	0.033791	0.038504	0.043407	0.048495	0.053028	0.05742	0.061767	0.066128	0.070299	0.074464	0.078481	0.082562	0.086597	0.090637
538	0.0054188	0.0038407	0.0024877	0.0014404	0.00098626	0.00075347	0.00046987	1e-05	1e-05	1e-05	1e-05	0.00049293	0.00089931	0.0011536	0.0012443	0.00096998	0.00060072	0.00014173	8.0453e-05	8.6002e-05	0.00017775	8.5283e-05	1e-05	1e-05	0.00019546	0.00071058	0.001572	0.0025228	0.0041474	0.0055995	0.0070384	0.0082569	0.0097799	0.011586	0.013461	0.015112	0.01671	0.018215	0.019937	0.02101	0.022315	0.023854	0.025569	0.027321	0.029188	0.031189	0.033141	0.035254	0.037456
539	0.0067349	0.0047114	0.0029937	0.0017106	0.00086541	0.0003539	1e-05	1e-05	1e-05	1e-05	0.00026866	0.0015563	0.002984	0.0043241	0.0057849	0.0073991	0.0093021	0.011271	0.01398	0.016901	0.020174	0.023391	0.026509	0.030136	0.034522	0.039015	0.043772	0.048588	0.054185	0.059598	0.064964	0.070269	0.075993	0.082043	0.087861	0.09321	0.098468	0.10371	0.10886	0.11325	0.11766	0.12218	0.12646	0.13055	0.13461	0.13885	0.14312	0.14741	0.15156
540	0.01501	0.011627	0.0087011	0.0061077	0.0042835	0.0028559	0.0015202	3.2771e-05	1e-05	1e-05	1e-05	1e-05	1e-05	1e-05	0.00028472	0.00028327	0.0002541	0.00014199	0.00044269	0.00069334	0.00099658	0.0011632	0.0011978	0.0014889	0.0023043	0.0031864	0.0043967	0.0057619	0.0077842	0.0097639	0.011866	0.013717	0.015908	0.018379	0.021099	0.023517	0.025999	0.028525	0.031123	0.033277	0.035561	0.038091	0.040928	0.043795	0.046808	0.049788	0.052913	0.056133	0.059413
541	0.0056158	0.0040061	0.0027302	0.0017024	0.00068845	1e-05	1e-05	1e-05	1e-05	1e-05	1e-05	1e-05	0.00099772	0.0019396	0.0027645	0.0035665	0.0043157	0.0049492	0.0056486	0.0061367	0.0065117	0.0068086	0.0068372	0.0066856	0.0068096	0.0068543	0.0070361	0.0072462	0.0080547	0.008677	0.0093113	0.0096856	0.010216	0.01075	0.011613	0.012112	0.012663	0.013154	0.013645	0.013457	0.013262	0.013038	0.012976	0.012761	0.012666	0.012231	0.011747	0.011191	0.010509
542	0.016934	0.014256	0.011797	0.0096627	0.008189	0.0067729	0.0054203	0.0039572	0.0027785	0.0022906	0.0018833	0.0018842	0.0017088	0.0015713	0.0012155	0.00065307	0.00036245	1e-05	2.8281e-05	1e-05	1e-05	1e-05	1e-05	0.00041299	0.0014763	0.0028578	0.004548	0.0063799	0.0089179	0.011425	0.014188	0.016879	0.020002	0.023354	0.026807	0.03007	0.033254	0.036588	0.040131	0.04341	0.04694	0.050867	0.05524	0.059689	0.064602	0.069706	0.074711	0.080259	0.085986
543	0.035354	0.031739	0.028229	0.024692	0.021654	0.018468	0.01543	0.012566	0.0099341	0.0080476	0.006079	0.0045913	0.0033561	0.0024065	0.0015771	0.0010055	0.00059688	0.00030215	0.00040641	0.00031343	0.00023499	0.00019414	1e-05	1e-05	1e-05	1e-05	1e-05	1e-05	0.00026438	0.00061546	0.0010428	0.0014018	0.0020192	0.0033218	0.0046083	0.00579	0.0070948	0.0087711	0.010525	0.011853	0.013126	0.014853	0.016809	0.018906	0.020861	0.023174	0.025352	0.027716	0.029984
544	0.0075227	0.0067695	0.0061575	0.0055673	0.0050405	0.0045625	0.0038305	0.0027688	0.0019182	0.0012707	0.00083287	0.00064244	0.00019186	1e-05	1e-05	1e-05	1e-05	1e-05	1e-05	0.00038155	0.0011501	0.0017059	0.0022788	0.0033398	0.0050934	0.0071568	0.0094152	0.011825	0.014575	0.01725	0.020137	0.022945	0.0262	0.029743	0.033565	0.037125	0.040768	0.044726	0.048917	0.053174	0.057849	0.062995	0.068619	0.074511	0.080774	0.087241	0.093808	0.10056	0.10714
545	0.016459	0.013138	0.010253	0.007674	0.0054869	0.0038727	0.0022114	0.00069666	1e-05	1e-05	1e-05	1e-05	1e-05	1e-05	5.3698e-05	1.6093e-05	1.9117e-05	0.00021345	0.00039058	0.0002587	0.00049753	0.00043303	0.00027605	0.00050011	0.0014148	0.0026524	0.0038815	0.0052343	0.0069836	0.0086379	0.010328	0.011725	0.013462	0.015246	0.017172	0.018513	0.019501	0.020765	0.02178	0.022451	0.023346	0.024433	0.025611	0.026801	0.028167	0.029355	0.030471	0.031697	0.032619
546	0.017946	0.015839	0.013862	0.01205	0.010634	0.0092765	0.0080342	0.0067573	0.0056309	0.0048011	0.0040333	0.0036663	0.0034119	0.0032057	0.0028814	0.0024605	0.0021076	0.0017052	0.0015709	0.001329	0.0012466	0.0010225	0.00045072	1e-05	1e-05	1e-05	1e-05	1e-05	1e-05	1.3925e-05	0.00039122	0.00049779	0.00083962	0.001533	0.0021585	0.002559	0.0028903	0.0034319	0.003895	0.0038948	0.0038896	0.0038804	0.0040502	0.004105	0.0041451	0.0043389	0.0044214	0.0045823	0.0045435
547	0.030581	0.023257	0.016666	0.010928	0.0058906	0.0020567	1e-05	1e-05	1e-05	1e-05	1e-05	1e-05	0.00093056	0.0031108	0.0051966	0.00732	0.0091756	0.011084	0.013108	0.014971	0.016719	0.018573	0.020674	0.02287	0.025703	0.02858	0.03189	0.035253	0.03938	0.043448	0.04776	0.052051	0.056625	0.061143	0.065898	0.069975	0.074165	0.078077	0.082019	0.085232	0.088391	0.091645	0.09509	0.098366	0.10175	0.10486	0.10821	0.11153	0.11476
548	0.013419	0.012378	0.011413	0.010184	0.0094977	0.0089003	0.0083438	0.0076275	0.0070398	0.0068606	0.0063614	0.0061686	0.006022	0.0058233	0.0057086	0.0052337	0.0047385	0.004058	0.0036564	0.0030828	0.002691	0.0022284	0.0013035	0.00049779	7.7385e-05	1e-05	1e-05	1e-05	1e-05	1e-05	1e-05	1e-05	0.00019913	0.00090852	0.0015436	0.0018528	0.0021802	0.0025105	0.0029462	0.002821	0.0026531	0.0022532	0.0020842	0.0019701	0.0017792	0.0018325	0.0018556	0.0019664	0.0019425
549	0.0084996	0.0065903	0.0048431	0.0035485	0.0023583	0.0014071	0.00041573	1e-05	1e-05	1e-05	1e-05	1e-05	1e-05	0.00025372	0.0005779	0.00096387	0.0015227	0.00237	0.0033676	0.004058	0.0049421	0.0057641	0.0064628	0.007252	0.0084941	0.0097199	0.011223	0.012888	0.014742	0.016802	0.019132	0.021196	0.023501	0.026292	0.029267	0.032246	0.035468	0.038985	0.042512	0.045851	0.049129	0.052724	0.05666	0.060905	0.065253	0.06986	0.074351	0.078933	0.083184
550	0.018636	0.01574	0.013233	0.010945	0.0090103	0.0075843	0.0061053	0.0044285	0.0031993	0.0023832	0.0017546	0.0014957	0.0011371	0.00068545	0.00013467	1e-05	1e-05	1e-05	1e-05	1e-05	1e-05	0.00051264	0.0013061	0.0023895	0.0041165	0.0062126	0.0087126	0.011397	0.014415	0.01713	0.019844	0.022299	0.024994	0.027753	0.03062	0.033119	0.035393	0.037733	0.040001	0.042151	0.044561	0.047326	0.050209	0.053114	0.056234	0.059499	0.062709	0.066178	0.069591
551	0.019466	0.01539	0.011525	0.0082969	0.0053703	0.0030173	0.001136	1e-05	1e-05	1e-05	1e-05	1e-05	1e-05	0.0002732	0.00050962	0.00095699	0.0013294	0.0015992	0.0022562	0.0028651	0.0031236	0.0034598	0.0036841	0.004027	0.0050963	0.0062028	0.0074831	0.008786	0.010847	0.012593	0.014193	0.015914	0.018009	0.020445	0.023076	0.025021	0.027235	0.029442	0.031778	0.033354	0.034959	0.037026	0.039306	0.041348	0.043362	0.045308	0.047431	0.049419	0.051194
552	0.010838	0.0087325	0.0069752	0.0052164	0.0040736	0.0029493	0.001948	0.00085505	1e-05	1e-05	1e-05	1e-05	1e-05	1e-05	6.6774e-05	0.00025562	0.00064826	0.00099258	0.0017488	0.0025384	0.0035445	0.0044706	0.0049157	0.0059079	0.0075729	0.0094153	0.011467	0.013672	0.016672	0.019776	0.023122	0.026525	0.030574	0.035527	0.040657	0.045663	0.050726	0.056229	0.062223	0.067861	0.073943	0.080565	0.087511	0.094795	0.10237	0.11034	0.11877	0.12781	0.13716
553	0.014094	0.012227	0.010364	0.0084942	0.0069515	0.0056123	0.0041595	0.0026382	0.0014104	0.00064598	1e-05	1e-05	1e-05	1e-05	1e-05	1e-05	2.4199e-05	0.00036678	0.00093786	0.0012671	0.0016506	0.0017741	0.0014053	0.0010766	0.00088408	0.00074293	0.00085266	0.0010814	0.0015504	0.0019779	0.0026788	0.0032389	0.0042009	0.0056079	0.0071057	0.008527	0.0099358	0.011344	0.012781	0.013973	0.015304	0.016708	0.018229	0.019797	0.021434	0.023193	0.025054	0.026988	0.02895
554	0.0032924	0.0026664	0.002315	0.0018013	0.0015109	0.00122	0.0010092	0.000616	0.00012992	1e-05	1e-05	1e-05	1e-05	1e-05	1e-05	7.5542e-05	0.00012693	3.6875e-05	0.00040355	0.00090185	0.0016585	0.0024904	0.0031048	0.0039252	0.0051945	0.0065806	0.0082639	0.010265	0.012943	0.015463	0.018176	0.020523	0.023217	0.02628	0.029606	0.032737	0.036122	0.039632	0.043188	0.04632	0.049699	0.053365	0.057523	0.061656	0.065849	0.070067	0.074292	0.078478	0.082679
555	0.015356	0.013047	0.010956	0.0092041	0.0076729	0.0062347	0.0049477	0.0035651	0.0023449	0.0014192	0.00057329	0.00018361	1e-05	1e-05	1e-05	1e-05	1e-05	1e-05	3.5276e-05	0.00087972	0.0022416	0.0039137	0.0056066	0.007556	0.010406	0.013463	0.016815	0.02059	0.025148	0.029715	0.034417	0.038762	0.043393	0.048312	0.053588	0.058379	0.063465	0.068806	0.074102	0.078978	0.084085	0.0895	0.095374	0.10126	0.10734	0.11345	0.11967	0.12577	0.1317
556	0.0085137	0.0059634	0.0038172	0.0019018	0.00053326	1e-05	1e-05	1e-05	1e-05	1e-05	1e-05	0.00097309	0.0027029	0.0046684	0.0070605	0.0097031	0.012702	0.015791	0.019397	0.023098	0.027236	0.031402	0.035315	0.039945	0.045113	0.05044	0.056051	0.061937	0.068762	0.075785	0.083121	0.090554	0.098757	0.10785	0.11715	0.12654	0.13602	0.14579	0.15582	0.16536	0.17508	0.18509	0.1951	0.20484	0.21431	0.22392	0.23342	0.24316	0.2528
557	0.02871	0.023066	0.018214	0.013864	0.010056	0.0066558	0.0039933	0.0018211	9.5326e-05	1e-05	1e-05	1e-05	1e-05	1e-05	1e-05	0.0001391	0.00047034	0.00049824	0.00085776	0.0012789	0.0017483	0.0022759	0.0025098	0.0027413	0.0038975	0.005479	0.0074342	0.0095695	0.012601	0.015746	0.019347	0.023016	0.0272	0.032198	0.037592	0.042509	0.047623	0.053107	0.058867	0.064132	0.069457	0.074662	0.080184	0.085681	0.091045	0.096402	0.10212	0.10764	0.11283
558	0.012475	0.0099765	0.0076929	0.0054817	0.003663	0.0021938	0.0010724	1e-05	1e-05	1e-05	1e-05	1e-05	1e-05	0.00017462	0.00061933	0.00080956	0.0009585	0.00091628	0.0011265	0.0010526	0.0011287	0.0009511	0.00050047	0.00010341	9.8289e-05	1e-05	0.00018209	0.00046933	0.00127	0.0020933	0.0030861	0.0038621	0.0050393	0.0066161	0.0083125	0.0099004	0.011696	0.013625	0.015728	0.01755	0.019661	0.022317	0.025507	0.029117	0.033224	0.037792	0.042745	0.048198	0.054057
559	1e-05	1e-05	1e-05	1e-05	1e-05	1e-05	0.00029576	0.00054845	0.00071637	0.0011406	0.0013298	0.0018812	0.0022729	0.0025102	0.0027017	0.0027848	0.0028128	0.0027734	0.0032467	0.0038257	0.0046111	0.0055573	0.0064792	0.0077452	0.0096081	0.011796	0.014342	0.017404	0.021188	0.02498	0.029108	0.033079	0.037434	0.04224	0.04738	0.052447	0.057648	0.063093	0.068645	0.073903	0.079439	0.085296	0.091695	0.098241	0.10483	0.11157	0.11847	0.12548	0.13248
560	0.016138	0.013223	0.010638	0.0081279	0.0062094	0.0044445	0.0030161	0.0015186	0.00020186	1e-05	1e-05	1e-05	1e-05	1e-05	1e-05	0.00029018	0.00078496	0.0012406	0.0023504	0.0036079	0.005048	0.0064808	0.0079336	0.0095442	0.01194	0.014681	0.01761	0.021006	0.025237	0.029771	0.034681	0.039924	0.045848	0.052516	0.059793	0.067002	0.074562	0.082665	0.091497	0.10028	0.10937	0.11926	0.13027	0.14289	0.15781	0.17579	0.19746	NaN	NaN
561	0.027542	0.023257	0.019425	0.016009	0.013205	0.010617	0.0082542	0.0060743	0.0042645	0.0028689	0.0018073	0.0014062	0.0010266	0.0006744	0.00029814	1e-05	1e-05	1e-05	1e-05	1e-05	1e-05	6.7355e-05	0.00017106	0.00047407	0.0011524	0.0019048	0.0025164	0.0029801	0.0040537	0.0050627	0.0060141	0.0064074	0.0070858	0.0080392	0.0090261	0.0096669	0.01015	0.010813	0.011536	0.01169	0.011858	0.012278	0.012808	0.013094	0.013192	0.013397	0.01369	0.014128	0.014391
562	0.0042111	0.0039228	0.003904	0.0034833	0.0031756	0.0029048	0.0026709	0.0022288	0.0016525	0.0013082	0.00052992	5.0209e-05	1e-05	1e-05	1e-05	1e-05	1e-05	1e-05	0.00044287	0.0015411	0.0027781	0.0044125	0.0056901	0.0071171	0.009479	0.012179	0.015046	0.018138	0.021811	0.025529	0.029537	0.033692	0.038075	0.043426	0.04889	0.053907	0.059122	0.064664	0.070482	0.075802	0.081199	0.086843	0.092776	0.098811	0.10476	0.11102	0.11742	0.12365	0.12982
563	0.010558	0.0087101	0.0073882	0.0061452	0.0051831	0.0044076	0.0036475	0.0027384	0.0020265	0.001671	0.0012869	0.0013537	0.0014128	0.0011295	0.0008548	0.00059056	0.00028098	1e-05	1e-05	1e-05	1e-05	2.5879e-05	1e-05	1e-05	0.00055346	0.0012155	0.0019672	0.0028016	0.004093	0.0052898	0.0064743	0.0074565	0.0086434	0.01014	0.011751	0.013	0.014189	0.01537	0.016594	0.017192	0.017792	0.018604	0.019433	0.020214	0.020883	0.021599	0.022321	0.023057	0.02382
564	0.0023532	0.0019435	0.001745	0.0014665	0.0014657	0.0014523	0.0012219	0.00062602	1e-05	1e-05	1e-05	1e-05	1e-05	1e-05	1.254e-05	6.523e-05	0.0001678	0.00042645	0.0012454	0.002229	0.0034041	0.0046805	0.0057073	0.0069312	0.0088063	0.010874	0.013418	0.016192	0.019652	0.023056	0.026671	0.030041	0.033861	0.038237	0.043103	0.047797	0.052771	0.057948	0.063453	0.068684	0.074425	0.080573	0.087321	0.094228	0.10136	0.10865	0.11618	0.12387	0.13179
565	1e-05	1e-05	1e-05	1e-05	1e-05	1e-05	0.00023842	0.0003299	0.00040613	0.00067025	0.00075982	0.0013513	0.0018551	0.0025085	0.0032271	0.0038687	0.0045644	0.005563	0.0072689	0.0092585	0.011534	0.014112	0.016767	0.02005	0.024057	0.028409	0.033343	0.038733	0.044745	0.050679	0.057008	0.063265	0.069978	0.077098	0.084221	0.091069	0.098013	0.10486	0.11182	0.11833	0.12529	0.13226	0.1396	0.14666	0.15359	0.16071	0.16781	0.1749	0.18207
566	1e-05	1e-05	1e-05	9.1031e-05	0.00057261	0.000959	0.0011803	0.00095676	0.00068735	0.00059437	0.0003603	0.00052859	0.00049042	0.00043752	0.00036833	0.00024801	0.00029955	0.00039541	0.001001	0.0018107	0.0029309	0.0041638	0.0053662	0.0072224	0.0098611	0.012972	0.016645	0.020798	0.025819	0.031106	0.036868	0.042619	0.049124	0.056301	0.063793	0.071264	0.079056	0.087205	0.095717	0.10406	0.11294	0.12229	0.13237	0.14254	0.15301	0.16387	0.17504	0.18676	0.19942
567	1e-05	1e-05	1e-05	1e-05	1e-05	0.00044579	0.00063159	0.00037059	0.00021291	0.00023714	0.00026135	0.00052884	0.00053742	0.00045073	0.00040521	0.00023311	1e-05	1e-05	0.00016377	0.00033183	0.00070161	0.0009024	0.00082377	0.0010164	0.0016428	0.0021468	0.0026199	0.0032182	0.004209	0.0050424	0.005855	0.0063883	0.0071134	0.0081319	0.0089678	0.0094862	0.010069	0.010755	0.011397	0.011464	0.011482	0.011659	0.01188	0.012025	0.012135	0.012634	0.013068	0.013506	0.014027
568	0.0036479	0.0030874	0.0027384	0.0021766	0.0017916	0.0015317	0.0014078	0.0012285	0.0011003	0.0010581	0.00071783	0.00072439	0.00060757	0.0002604	0.00010216	1e-05	1e-05	1e-05	1e-05	1e-05	1e-05	0.0002893	0.00040881	0.00062786	0.0014667	0.0021988	0.0029242	0.0037284	0.0049396	0.0059303	0.0069977	0.0077765	0.0086213	0.0099249	0.011319	0.012192	0.01321	0.014422	0.015858	0.016761	0.017652	0.01868	0.019869	0.021134	0.022331	0.023768	0.025378	0.026797	0.028184
569	0.0039615	0.002565	0.0010805	1e-05	1e-05	1e-05	1e-05	1e-05	1e-05	0.00062328	0.0022426	0.0039848	0.0061634	0.0083338	0.010919	0.013588	0.016389	0.018955	0.021907	0.025003	0.028061	0.03134	0.034604	0.037968	0.042296	0.046883	0.051515	0.056155	0.061546	0.067172	0.072824	0.078391	0.084186	0.090335	0.096816	0.10264	0.10854	0.11463	0.12112	0.12701	0.13275	0.13846	0.14451	0.15051	0.15658	0.16254	0.1686	0.17433	0.17997
570	0.0044939	0.0034239	0.002016	0.00023129	1e-05	1e-05	1e-05	1e-05	1e-05	1e-05	0.00073377	0.0016088	0.0029869	0.004473	0.0062401	0.0081264	0.01029	0.012148	0.014124	0.01606	0.0182	0.020774	0.023342	0.026071	0.029686	0.033687	0.037792	0.041958	0.04705	0.052381	0.057763	0.062832	0.067972	0.07355	0.079346	0.084543	0.089925	0.095447	0.10114	0.10616	0.11122	0.11627	0.12168	0.12711	0.13239	0.1371	0.14177	0.14607	0.15014
571	0.0016711	0.0010625	0.00050893	1e-05	1e-05	1e-05	1e-05	1e-05	1e-05	0.00076057	0.0016328	0.0028865	0.004658	0.0065201	0.0088389	0.011481	0.014151	0.017324	0.021103	0.025212	0.029689	0.034533	0.039481	0.044647	0.0508	0.057334	0.064396	0.072034	0.080357	0.089101	0.098338	0.10783	0.11801	0.12912	0.14114	0.15387	0.16818	0.18468	0.2042	0.22671	NaN	NaN	NaN	NaN	NaN	NaN	NaN	NaN	NaN
572	0.0075503	0.0067155	0.006335	0.0062591	0.0065816	0.0068643	0.0069207	0.0063859	0.0057335	0.0052938	0.0048589	0.0050943	0.0051159	0.0048472	0.0042513	0.003356	0.0023172	0.0013046	0.00080663	0.00035762	0.00011835	1e-05	1e-05	1e-05	1e-05	1e-05	1e-05	0.00065614	0.0017687	0.0026142	0.003585	0.0040625	0.00466	0.0054696	0.0061167	0.0063299	0.0064377	0.0065477	0.0065585	0.0060485	0.0059119	0.0057569	0.0059373	0.0060769	0.0062042	0.0064938	0.0066953	0.0069941	0.0071324
573	1e-05	1e-05	1e-05	1e-05	1e-05	0.00059561	0.0010453	0.0011851	0.0011736	0.001325	0.0010457	0.00087155	0.00069105	0.00034877	0.0001254	1e-05	1e-05	0.00026132	0.00094416	0.0017686	0.0028005	0.0039255	0.0047969	0.0056824	0.0072988	0.0090451	0.010833	0.012744	0.014999	0.017231	0.019592	0.021968	0.024718	0.028042	0.031562	0.034531	0.037538	0.040685	0.044058	0.047028	0.049893	0.052837	0.055809	0.058696	0.061398	0.064403	0.067586	0.070606	0.073635
574	0.020687	0.016065	0.012229	0.0089178	0.0061373	0.0036387	0.0015967	1e-05	1e-05	1e-05	1e-05	1e-05	1e-05	0.00022178	0.0015188	0.0027401	0.004384	0.0061106	0.0082554	0.010712	0.013646	0.016713	0.01953	0.022418	0.026118	0.029704	0.033669	0.037671	0.042029	0.046516	0.050902	0.054981	0.059409	0.06425	0.069257	0.073998	0.078856	0.083743	0.088629	0.093341	0.097952	0.10272	0.10742	0.11187	0.11621	0.12032	0.12427	0.12817	0.132
575	0.013519	0.011298	0.0097257	0.0081796	0.007139	0.0060094	0.0048119	0.0034415	0.002058	0.001113	0.00012517	1e-05	0.00025571	0.00027748	0.00028866	1e-05	1e-05	1e-05	1e-05	0.00036555	0.00097063	0.0016744	0.0019839	0.0023723	0.0034021	0.0045919	0.0063355	0.0083851	0.010832	0.013295	0.015831	0.018055	0.020514	0.023504	0.026468	0.02931	0.032352	0.035363	0.038181	0.040752	0.043452	0.04648	0.049606	0.052806	0.055908	0.059174	0.062251	0.065109	0.067847
576	0.0016688	0.0010312	0.00081786	0.00072178	0.0010251	0.0011354	0.0011085	0.00072051	0.0001275	1e-05	1e-05	0.00019633	0.00031699	0.00032713	0.00016177	1e-05	1e-05	1e-05	1e-05	0.00048049	0.0013622	0.0019864	0.0024319	0.0033611	0.0049	0.0065981	0.0086873	0.010948	0.013767	0.01649	0.019341	0.021804	0.02481	0.028085	0.031573	0.034748	0.038157	0.04162	0.045245	0.048484	0.05202	0.055827	0.060226	0.064615	0.068984	0.073351	0.07772	0.082059	0.086386
577	0.039748	0.032469	0.024917	0.017759	0.012558	0.0075048	0.0043726	0.0014278	1e-05	1e-05	1e-05	1e-05	1e-05	0.00014034	0.0010284	0.0014142	0.0017219	0.0010908	0.0012708	0.00091131	0.00058519	0.00011819	0.00030976	0.00021768	0.001303	0.0029567	0.0047314	0.007136	0.0099522	0.013133	0.01671	0.020095	0.023697	0.027037	0.030312	0.033435	0.035924	0.038514	0.041293	0.043708	0.046087	0.048344	0.050547	0.053105	0.055836	0.058824	0.061215	0.064242	0.067014
578	0.027713	0.023731	0.020146	0.017115	0.014581	0.012197	0.010056	0.007894	0.0061697	0.0049178	0.0039765	0.0034185	0.0031429	0.0027051	0.0019945	0.0011409	0.00066009	0.0002023	0.00015252	1e-05	1e-05	1e-05	1e-05	1e-05	1e-05	0.0006074	0.0016022	0.0025282	0.0039049	0.0051704	0.0068144	0.0082007	0.0099556	0.01221	0.014448	0.016256	0.018101	0.020041	0.022023	0.023538	0.02534	0.02727	0.029522	0.0318	0.03412	0.036616	0.039329	0.042281	0.045429
579	0.0044503	0.0034986	0.0027295	0.0019864	0.0016858	0.0014564	0.0012263	0.00068843	0.00017897	9.7145e-05	1e-05	0.00010451	0.00017222	0.00017115	0.00010182	1e-05	1e-05	1e-05	1e-05	1e-05	0.000173	0.00064277	0.00098843	0.0015739	0.002755	0.004044	0.0054742	0.0070249	0.009003	0.010638	0.012407	0.013581	0.015006	0.016645	0.018529	0.020033	0.021623	0.023396	0.025303	0.026784	0.028581	0.030606	0.033103	0.0356	0.038027	0.040311	0.042623	0.04491	0.047095
580	0.0086601	0.0079277	0.0071094	0.0062051	0.0055052	0.0049222	0.004308	0.003665	0.0032312	0.0028595	0.0024935	0.0022374	0.0018794	0.0013382	0.001087	0.00083206	0.00072934	0.00043568	0.00016193	1e-05	1e-05	1e-05	1e-05	1e-05	1e-05	0.00021455	0.00083537	0.0012763	0.0025802	0.0038732	0.0050613	0.005876	0.0067518	0.0081198	0.0095272	0.010258	0.010616	0.010931	0.011289	0.010953	0.010612	0.010439	0.010402	0.010305	0.0099485	0.0094627	0.0089361	0.0084709	0.007879
581	0.030382	0.026578	0.023339	0.020303	0.017648	0.015399	0.013493	0.011575	0.0099629	0.0088405	0.007709	0.0072555	0.0068048	0.0060338	0.0051126	0.0039719	0.0027451	0.0015875	0.00093346	0.00040201	1e-05	1e-05	1e-05	1e-05	1e-05	1e-05	4.8646e-05	0.00088939	0.0019187	0.0026301	0.0033306	0.0036704	0.004037	0.0045358	0.0049977	0.0051529	0.0054934	0.0059532	0.0061528	0.0059487	0.0060818	0.0061833	0.0064236	0.0067146	0.0069955	0.0071359	0.0070036	0.0066019	0.0060271
582	0.025298	0.020917	0.017294	0.013795	0.010812	0.0081849	0.0059897	0.0039049	0.0022327	0.001188	0.0001772	1e-05	9.4111e-05	1e-05	1e-05	1e-05	3.0545e-05	0.00023849	0.0011262	0.0022897	0.0036529	0.0053908	0.0071653	0.0092042	0.011959	0.014909	0.018435	0.022061	0.026453	0.030884	0.035344	0.039685	0.04411	0.048812	0.053632	0.058373	0.063282	0.068407	0.07373	0.078548	0.083438	0.088703	0.094138	0.099909	0.1058	0.11171	0.11741	0.12301	0.12835
583	0.015406	0.013731	0.012046	0.010307	0.0090517	0.0078915	0.0068514	0.0057852	0.0049777	0.0045013	0.0040157	0.003716	0.003364	0.0028562	0.0025312	0.0019102	0.0013953	0.00085606	0.00048725	7.234e-05	1e-05	1e-05	1e-05	1e-05	1e-05	1e-05	0.00052393	0.0010975	0.0021185	0.0032096	0.0042287	0.004787	0.0053999	0.0063737	0.0072223	0.0073723	0.0076682	0.0080379	0.008505	0.0085023	0.0083118	0.0083255	0.0086225	0.0088125	0.0088755	0.0091164	0.0094223	0.0094541	0.0093341
584	0.022946	0.018376	0.014443	0.010667	0.0076123	0.0051495	0.0030636	0.001148	1e-05	1e-05	1e-05	7.9861e-05	0.00079621	0.0013814	0.0022225	0.0029663	0.0037877	0.0047364	0.0061661	0.0074979	0.0089168	0.01059	0.012054	0.014075	0.016872	0.01989	0.023453	0.027431	0.03231	0.037729	0.043856	0.050387	0.057887	0.066599	0.076111	0.086349	0.097525	0.10988	0.12405	0.13994	0.15881	0.18139	0.20839	0.23949	NaN	NaN	NaN	NaN	NaN
585	0.036797	0.029699	0.023554	0.017927	0.012968	0.0089181	0.005758	0.0029527	0.00098469	1e-05	1e-05	1e-05	1e-05	1e-05	0.00015559	0.00022293	0.000212	1e-05	1e-05	0.00026752	0.00058273	0.0011314	0.0011819	0.001617	0.002841	0.0042039	0.0058888	0.0077795	0.010562	0.013165	0.015846	0.018495	0.021401	0.024707	0.027922	0.03093	0.034199	0.037715	0.041267	0.044343	0.047602	0.051118	0.054813	0.058601	0.062656	0.066955	0.071119	0.075129	0.079084
586	0.019226	0.015275	0.011403	0.0079057	0.0054183	0.0032972	0.0018239	0.00063749	1e-05	1e-05	1e-05	0.00049827	0.0011977	0.0017493	0.0021855	0.0022515	0.0021465	0.0017473	0.0014925	0.0011991	0.00086072	0.0003846	1e-05	1e-05	1e-05	1e-05	0.00045556	0.0011534	0.0023745	0.0036304	0.0050375	0.0063161	0.0078296	0.0095445	0.011211	0.012375	0.01339	0.014545	0.015664	0.016251	0.016903	0.017533	0.018264	0.018797	0.019311	0.019918	0.020534	0.021262	0.021888
587	0.025567	0.020002	0.015235	0.010691	0.00713	0.004184	0.0017675	1e-05	1e-05	1e-05	1e-05	1e-05	1e-05	0.0001502	0.0015064	0.0027577	0.00417	0.0058448	0.0079182	0.010258	0.013067	0.015866	0.018224	0.021312	0.024993	0.028766	0.032665	0.036649	0.041334	0.046136	0.051058	0.055915	0.061478	0.06776	0.074037	0.080282	0.086401	0.092856	0.099607	0.10561	0.11175	0.11823	0.12469	0.13083	0.13667	0.1427	0.14851	0.15481	0.1611
588	0.022735	0.019124	0.016052	0.013099	0.010686	0.0084901	0.0064922	0.0043073	0.0024189	0.0010655	1e-05	1e-05	1e-05	1e-05	1e-05	1e-05	7.0174e-05	0.00032252	0.0012138	0.0021776	0.0033562	0.004627	0.0053864	0.0061674	0.0077005	0.009162	0.010992	0.013135	0.015847	0.018563	0.021359	0.024122	0.027199	0.030981	0.03491	0.038506	0.042484	0.046781	0.051051	0.054887	0.058998	0.063644	0.068377	0.073298	0.078309	0.083543	0.08882	0.094055	0.099265
589	0.023132	0.019498	0.015889	0.012623	0.010336	0.0081014	0.0066722	0.0055349	0.0046534	0.0045538	0.0047519	0.0049536	0.0052355	0.0053256	0.0052461	0.0047819	0.0043157	0.0035294	0.0030697	0.0023984	0.0015767	0.00063224	1e-05	1e-05	1e-05	1e-05	1e-05	1e-05	0.00018914	0.00076315	0.0014694	0.002045	0.0029268	0.003962	0.0052167	0.0059355	0.006543	0.0072419	0.0078816	0.008044	0.0082242	0.0084728	0.0088876	0.0089794	0.0088126	0.0085863	0.0082907	0.007974	0.0075024
590	1e-05	1e-05	1e-05	1e-05	1e-05	1e-05	NaN	NaN	NaN	NaN	NaN	NaN	NaN	NaN	NaN	NaN	NaN	NaN	NaN	NaN	NaN	NaN	NaN	NaN	NaN	NaN	NaN	NaN	NaN	NaN	NaN	NaN	NaN	NaN	NaN	NaN	NaN	NaN	NaN	NaN	NaN	NaN	NaN	NaN	NaN	NaN	NaN	NaN	NaN
591	0.0061222	0.0047984	0.0036615	0.0019246	0.00065538	1e-05	1e-05	1e-05	1e-05	1e-05	1e-05	0.00028403	0.00098418	0.0019793	0.0035533	0.0053049	0.0069361	0.0084057	0.010308	0.012326	0.014504	0.016624	0.018299	0.020302	0.022511	0.024854	0.026947	0.029303	0.032321	0.035038	0.037868	0.040718	0.043965	0.047983	0.052081	0.056044	0.05971	0.063944	0.068225	0.072087	0.076263	0.080406	0.084795	0.08909	0.093091	0.097485	0.10194	0.1068	0.1113
592	0.045683	0.034872	0.024277	0.014732	0.0078931	0.0020163	1e-05	1e-05	1e-05	1e-05	1e-05	1e-05	0.0010677	0.0030567	0.0046229	0.0052228	0.0054568	0.0050846	0.0051279	0.0050302	0.0046138	0.0039034	0.0033745	0.0028738	0.0033819	0.0043372	0.0051198	0.0063774	0.0078031	0.0088871	0.010166	0.011679	0.013588	0.015565	0.017704	0.019118	0.020196	0.021511	0.022616	0.023245	0.024012	0.024776	0.025454	0.025967	0.026377	0.026901	0.027457	0.028231	0.028944
[truncated: 71 more columns]
