# Supplementary material for: Fractional killing arises from cell-to-cell variability in overcoming a caspase activity threshold
Source: Mol Syst Biol. 2015 May 7;11(5):803. doi: 10.15252/msb.20145584 (PMC4461398; doi:10.15252/msb.20145584)
Supplement: Supplementary file 3 [file msb0011-0803-sd3.zip › All_data/105_Apomab+anti-Fc (25 nM)_3/cell_parameters.tsv]

Apomab 25nM + Fc
Cell #	Surviving	Time pre-MOMP	Max C8 activity pre-MOMP	Time of Max C8 activity (tau)	k	t0	r2 of fit	RFP at t=0
1	1	Inf	0.00051674	275	0	0	0	2.7705
2	1	Inf	0.00041287	160	7.7422e-06	109.3676	0.64034	7.6161
3	1	Inf	0.00023466	570	1.1755e-07	-29.9978	0.6633	33.8534
4	1	Inf	0.0011917	495	0	0	0	NaN
5	1	Inf	0.00067327	400	9.3436e-07	30.9088	0.99865	23.2568
6	1	Inf	0.00065721	135	5.5199e-06	47.6189	0.97621	50.6347
7	0	485	0.0036385	485	5.3331e-07	93.6497	0.91853	52.0576
8	1	Inf	0.00012287	125	7.3455e-07	23.6017	0.98318	38.5443
9	1	Inf	0.00057358	560	5.855e-07	-30	0.80821	47.2814
10	1	Inf	0.00018402	280	1.6532e-07	52.2103	0.66243	35.5361
11	1	Inf	0.00034613	110	5.4648e-06	53.0324	0.81114	40.5178
12	1	Inf	0.00086019	145	8.0848e-06	66.0132	0.86359	43.9281
13	1	Inf	0.0009305	310	2.5967e-06	99.7913	0.99885	54.6604
14	1	Inf	0.00068355	575	2.1851e-07	-29.9993	0.7953	41.6376
15	1	Inf	0.002193	145	1.169e-05	24.4459	0.99929	59.6299
16	1	Inf	0.00078415	110	6.7289e-06	25.7773	0.99569	50.6177
17	1	Inf	0.0004306	555	3.3436e-07	-29.9999	0.90781	51.1484
18	1	Inf	0.00058967	405	5.8135e-07	1.5942	0.99351	33.1154
19	1	Inf	0.00045832	115	4.3734e-06	37.3656	0.99201	57.0538
20	1	Inf	0.0007517	590	5.3978e-07	-8.9105	0.99644	39.8616
21	1	Inf	0.00016822	590	8.6586e-08	-29.9995	0.81355	45.1019
22	1	Inf	0.00055114	135	4.6726e-06	49.3589	0.9848	40.3482
23	1	Inf	0.0013131	235	3.0845e-06	-1.4937	0.99732	48.5455
24	1	Inf	0.00021441	130	5.852e-07	15.3544	0.91735	115.3357
25	1	Inf	0.001127	275	2.2327e-06	-16.1814	0.98753	45.2707
26	1	Inf	0.00059554	120	4.4025e-06	23.3229	0.98869	36.2827
27	1	Inf	0.00042837	235	9.4075e-07	33.1986	0.99275	52.0245
28	1	Inf	0.00021558	285	3.0952e-07	-17.5059	0.93534	51.9337
29	1	Inf	0.00046477	280	1.2544e-06	96.3927	0.10612	23.422
30	1	Inf	0.001182	355	1.7136e-06	-17.6952	0.99775	42.0969
31	0	340	0.0034022	340	3.3262e-06	2.042	0.99852	40.9007
32	1	Inf	0.00020447	565	1.1989e-07	-29.9985	0.77676	37.4336
33	1	Inf	0.0013323	120	8.341e-06	12.6891	0.99579	49.3309
34	1	Inf	0.00065296	225	2.1398e-06	17.4317	0.98856	35.2216
35	1	Inf	0.00043128	250	9.9e-07	14.2767	0.97028	28.1684
36	1	Inf	0.00094381	135	4.903e-06	14.9665	0.99952	48.303
37	1	Inf	0.00096146	325	1.8851e-06	-29.9999	0.96137	44.1095
38	1	Inf	0.00127	65	3.2343e-05	22.9881	0.99525	47.2126
39	1	Inf	0.00044882	225	1.0976e-06	-29.9991	0.94823	51.5813
40	1	Inf	0.00051793	390	7.8998e-07	17.8739	0.9855	59.4273
41	1	Inf	0.0018599	195	7.3103e-06	26.9755	0.99622	41.7664
42	1	Inf	0.0014065	240	3.836e-06	38.1973	0.99802	61.3522
43	1	Inf	0.00037399	85	4.0972e-06	10.3398	0.97626	110.6608
44	1	Inf	0.00046823	140	3.9957e-06	57.842	0.99037	36.7307
45	1	Inf	0.00093113	105	7.7794e-06	21.1324	0.99476	38.1418
46	0	40	0.00015927	40	2.1955e-05	34.9926	0.9298	104.0575
47	0	245	0.0021267	245	4.6322e-06	-30	0.9648	42.5066
48	1	Inf	0.00023301	565	0	0	0	52.3423
49	0	510	0.00038492	395	5.0698e-07	-29.9999	0.9639	48.4026
50	1	Inf	0.0010623	275	2.2882e-06	36.8151	0.99547	39.8622
51	1	Inf	0.000303	135	2.6596e-06	52.0246	0.99797	57.6222
52	1	Inf	0.0017047	130	9.7271e-06	11.2194	0.99542	45.9867
53	1	Inf	0.00028917	105	2.0814e-06	14.9045	0.99534	34.4445
54	1	Inf	0.00041506	495	4.6191e-07	-29.999	0.98123	39.4573
55	1	Inf	0.00059312	235	1.1996e-06	-29.9998	0.87809	27.4737
56	1	Inf	0.00046913	130	3.9386e-06	47.9889	0.99882	40.2397
57	1	Inf	0.00061458	430	1.031e-06	-29.9999	0.9186	44.4821
58	1	Inf	0.0016718	235	4.4894e-06	55.3619	0.99702	56.4839
59	1	Inf	0.00016817	565	0	0	0	60.4737
60	0	90	0.0054314	90	3.8339e-05	5.2801	0.99862	37.5274
61	0	265	0.0044773	265	6.3664e-06	27.7042	0.99499	50.8727
62	1	Inf	0.0002445	560	8.5988e-08	-29.946	0.77278	70.1914
63	1	Inf	0.00063166	125	4.9084e-06	38.596	0.99878	54.1253
64	0	115	0.0048592	115	3.1124e-05	11.9368	0.99498	37.6048
65	1	Inf	0.001484	215	4.5636e-06	14.638	0.99777	52.674
66	0	150	0.0049166	150	2.2559e-05	12.9229	0.99756	41.393
67	1	Inf	0.00052027	240	9.6595e-07	-25.697	0.97772	38.8414
68	0	90	0.0042155	90	3.0368e-05	17.5789	0.99994	69.7245
69	0	280	0.0027341	280	4.8366e-06	-30	0.99436	65.4126
70	1	Inf	0.00041425	215	1.1022e-06	21.7307	0.99537	66.0503
71	0	170	0.0039212	170	1.0641e-05	2.2991	0.99853	63.1813
72	1	Inf	0.00054453	130	4.2722e-06	42.6531	0.99975	78.2223
73	1	Inf	0.00046841	245	7.9655e-07	-28.8508	0.95845	21.9397
74	1	Inf	0.00031186	575	2.8039e-06	29.9959	0.99895	57.6427
75	1	Inf	0.00074176	105	6.0252e-06	23.1027	0.99945	64.4277
76	1	Inf	0.00049277	125	4.9389e-06	54.1587	0.99877	41.9947
77	0	350	0.0025585	140	4.6483e-06	-30	0.89894	28.197
78	1	Inf	0.0013228	110	1.0963e-05	24.5953	0.99728	38.1915
79	1	Inf	0.00022202	570	1.1239e-07	-29.9988	0.50616	32.9065
80	1	Inf	0.00093015	115	7.2368e-06	26.2366	0.99778	31.5359
81	1	Inf	0.00043362	275	7.0639e-07	-29.9995	0.67276	36.741
82	0	50	0.0060172	50	6.2348e-05	-5.3752	0.99851	43.5031
83	1	Inf	0.000524	105	3.8718e-06	16.7629	0.99491	29.4723
84	0	240	0.0039615	240	5.6674e-06	-19.6105	0.99499	38.5647
85	0	45	0.0054726	45	6.9079e-05	0.91877	0.99918	46.6328
86	1	Inf	0.0024044	185	9.1399e-06	16.9598	0.9984	36.4668
87	1	Inf	0.0010454	385	1.3376e-06	-29.9998	0.99161	39.1746
88	0	510	0.0021057	510	1.5547e-06	-30	0.94177	46.5669
89	0	185	0.00014658	50	0	0	0	36.1898
90	1	Inf	0.0030321	85	3.5645e-05	17.6508	0.99262	35.9111
91	0	105	0.0056595	105	3.1433e-05	14.7557	0.99915	29.2405
92	1	Inf	0.00027823	590	0	0	0	37.7994
93	1	Inf	0.00016394	190	0	0	0	46.2862
94	0	360	0.0027113	360	2.6242e-06	-30	0.94177	53.2006
95	0	295	0.004574	295	8.8263e-06	104.6377	0.99635	57.16
96	0	215	0.00016606	215	0	0	0	55.2407
97	1	Inf	0.0011156	120	1.9095e-05	67.2134	0.65334	54.801
98	1	Inf	0.0014203	245	3.7331e-06	-1.3926	0.96627	60.2791
99	1	Inf	0.00068593	300	1.3432e-06	10.4688	0.99215	47.1868
100	0	320	0.0030377	320	5.367e-06	90.0515	0.87008	55.2888
101	1	Inf	0.00036034	75	1.5872e-05	44.0571	0.99318	45.1444
102	1	Inf	0.00019333	255	0	0	0	46.455
103	1	Inf	0.00029049	170	3.6894e-06	110.2646	0.45114	52.9784
104	1	Inf	0.00064302	170	2.8108e-06	19.2852	0.99297	52.7301
105	1	Inf	0.0011301	190	7.8987e-06	87.5191	0.44983	40.7587
106	0	115	0.0035483	115	2.608e-05	52.0116	0.9992	56.1641
107	1	Inf	0.001338	255	2.639e-06	-30	0.98593	57.1013
108	1	Inf	0.00056197	415	8.0637e-07	-6.4721	0.98873	61.8503
109	1	Inf	0.0012197	280	3.7025e-06	95.967	0.98137	53.6748
110	1	Inf	0.00047539	190	1.6191e-06	36.5424	0.99106	53.6978
111	1	Inf	0.00026457	570	1.6669e-07	-29.9997	0.79541	50.06
112	1	Inf	0.00025058	460	2.7066e-07	86.6623	0.92491	31.2425
113	0	345	0.0022697	345	2.3663e-06	-29.9999	0.98232	52.8565
114	1	Inf	0.00013436	385	7.1507e-08	-29.9763	0.53271	52.3302
115	1	Inf	0.0022521	145	1.0739e-05	2.2814	0.99481	46.0493
116	1	Inf	0.00066573	570	3.7141e-07	-30	0.91602	49.3167
117	1	Inf	0.00044445	115	3.5757e-06	25.9801	0.99383	49.7563
118	1	Inf	0.000527	170	2.4098e-06	35.445	0.99569	45.281
119	0	185	0.0042179	185	1.6292e-05	32.6771	0.99972	63.1366
120	1	Inf	0.00049002	250	1.1429e-06	-9.3173	0.98994	43.8623
121	1	Inf	0.0021414	105	1.5621e-05	9.2181	0.99325	54.1687
122	0	195	0.0034232	195	8.8545e-06	-30	0.96905	56.3482
123	1	Inf	0.00052123	235	1.699e-06	91.353	0.90397	72.9344
124	1	Inf	0.00029211	190	1.6696e-06	81.7194	0.89921	45.7758
125	0	45	0.0035297	45	4.3634e-05	15	0.83742	40.52
126	1	Inf	0.00051822	130	2.5196e-06	1.6009	0.99597	46.9191
127	1	Inf	0.00061285	40	0	0	0	55.5424
128	1	Inf	0.00018764	95	1.5514e-06	9.8724	0.98918	58.4578
129	0	30	0.0034732	30	0.00014128	19.5723	0.98738	49.2317
130	1	Inf	0.00010851	145	0	0	0	41.6632
131	1	Inf	0.0027553	205	7.8604e-06	-14.8486	0.99375	57.4728
132	1	Inf	0.00010436	120	4.2297e-07	18.5677	0.83769	90.2728
133	1	Inf	0.0021643	160	9.3402e-06	10.4342	0.99854	52.6007
134	1	Inf	0.00050479	235	1.3516e-06	-3.1638	0.99466	50.2543
135	1	Inf	0.00036901	225	1.1402e-06	28.5492	0.97809	104.5351
136	1	Inf	0.00029049	130	2.5584e-06	46.7146	0.9975	50.8796
137	1	Inf	0.00055091	155	2.0568e-06	-12.6445	0.99216	43.3793
138	1	Inf	0.0009242	205	4.4423e-06	70.4469	0.99771	49.2946
139	1	Inf	0.0011489	125	6.869e-06	6.4274	0.99254	51.6568
140	1	Inf	0.00091059	375	1.5138e-06	22.7464	0.99718	38.5768
141	1	Inf	0.00021624	245	4.8491e-07	-29.9989	0.63637	51.7182
142	1	Inf	0.00019356	260	4.9014e-07	36.3717	0.9803	64.8473
143	1	Inf	0.00073124	560	5.5023e-07	-29.9998	0.98194	63.0546
144	0	355	0.0042784	355	2.6649e-07	93.1598	0.5311	59.5186
145	1	Inf	0.00072775	120	4.1497e-06	3.9884	0.99471	50.5512
146	1	Inf	0.00034017	480	3.0898e-07	-29.9995	0.78033	63.6387
147	0	135	0.001706	135	0	0	0	43.1743
148	1	Inf	0.00078741	255	3.061e-06	117.8889	0.94853	73.0162
149	1	Inf	0.00083103	120	6.0711e-06	24.38	0.9985	61.7733
150	1	Inf	0.00015885	115	5.1532e-07	7.6556	0.90278	61.3702
151	0	210	0.003973	210	8.5624e-06	34.5298	0.99935	34.5736
152	1	Inf	0.00047492	465	3.6163e-07	-30	0.87262	42.5667
153	0	240	0.0018798	130	4.9732e-06	-29.9998	0.97306	47.0452
154	1	Inf	0.0020165	360	3.6703e-06	-30	0.96928	57.813
155	1	Inf	0.0004486	125	1.719e-06	-19.7458	0.96383	50.3503
156	0	30	0.0073933	30	0.00018828	-0.64786	1	58.1845
157	1	Inf	0.0020194	165	8.9067e-06	4.2354	0.99217	54.7525
158	1	Inf	0.0019102	195	8.7638e-06	49.5812	0.99605	45.6899
159	0	80	0.0056599	80	5.7886e-05	20.4467	0.99726	58.2527
160	1	Inf	0.0024392	145	1.0469e-05	6.6232	0.99757	70.3172
161	1	Inf	0.00058154	130	4.97e-06	47.2161	0.99903	43.4301
162	1	Inf	0.0010564	255	2.5195e-06	-0.83693	0.99141	58.4646
163	0	165	0.0042657	165	1.2307e-05	49.2398	0.9945	41.6325
164	0	90	0.0056389	90	3.2222e-05	-5.8749	0.99925	46.8286
165	1	Inf	0.00044865	200	1.0992e-06	-29.9992	0.92783	65.5223
166	0	240	0.0043649	240	6.3905e-06	43.1422	0.99882	45.9033
167	1	Inf	0.0011701	120	7.9183e-06	20.0224	0.99788	41.532
168	1	Inf	0.0015151	570	1.7151e-06	-30	0.98091	53.9254
169	1	Inf	0.0019833	170	6.806e-06	0.94409	0.99611	46.698
170	1	Inf	0.00046829	590	2.6918e-07	-30	0.64538	60.6523
171	1	Inf	0.00046449	145	1.7568e-06	8.8163	0.97948	45.0771
172	1	Inf	0.00033669	140	3.4963e-06	64.4196	0.99066	43.609
173	1	Inf	0.00036852	210	2.4442e-06	116.2584	0.89244	45.9807
174	1	Inf	0.00049116	170	1.8495e-06	14.692	0.99927	53.3788
175	1	Inf	0.00035325	35	0	0	0	35.507
176	1	Inf	0.00066801	590	3.1934e-07	-29.9996	0.95824	48.15
177	1	Inf	0.00066942	35	0	0	0	35.0541
178	1	Inf	0.00024396	240	1.8737e-07	-29.9922	0.52996	36.9997
179	1	Inf	0.00021626	155	1.227e-06	42.6505	0.99332	51.378
180	0	155	0.0035878	155	1.5396e-05	-3.5387	0.99299	28.4712
181	1	Inf	0.0002943	165	1.1644e-06	17.461	0.99698	34.3498
182	1	Inf	0.0006658	215	0	0	0	51.1871
183	1	Inf	0.00083025	55	3.4317e-05	22.759	0.9854	6.7608
184	1	Inf	0.0005924	155	2.2341e-06	-29.9975	0.96123	20.3386
185	1	Inf	0.00039652	50	1.8226e-05	19.9825	0.96793	24.523
186	1	Inf	0.00063919	70	1.1472e-05	16.0223	0.92778	13.4514
187	1	Inf	0.00031219	145	1.2155e-06	-29.9995	0.92152	31.4632
188	1	Inf	0.00032571	175	2.668e-06	98.9507	0.71317	-12.8779
189	1	Inf	0.00088303	205	3.4098e-06	66.2034	0.9899	59.5468
190	1	Inf	0.00023972	480	1.8025e-07	-29.9995	0.59264	25.4027
191	1	Inf	0.00017609	155	4.9879e-07	-5.5302	0.86545	37.4862
192	1	Inf	0.00022029	55	8.1244e-06	23.2991	0.96171	51.3511
193	1	Inf	0.00070787	480	9.3226e-07	36.1224	0.9966	64.0885
194	1	Inf	0.0020473	65	4.4355e-05	18.8188	0.98408	90.0797
195	1	Inf	0.00015744	150	5.2417e-07	27.645	0.90365	51.2486
196	1	Inf	0.0004768	490	4.955e-07	-29.9998	0.51549	41.2786
197	1	Inf	0.00039084	195	1.6614e-06	48.418	0.99079	70.5312
198	1	Inf	0.00017013	50	6.771e-06	19.9957	0.96718	53.6609
199	1	Inf	0.00059219	375	1.0772e-06	68.0461	0.9724	25.1499
200	1	Inf	0.0012397	590	1.267e-05	10.7187	0.98232	39.5955
201	1	Inf	0.0012807	375	2.4349e-06	-30	0.96203	62.4486
202	1	Inf	0.00064275	590	3.4076e-07	-24.7956	0.98749	46.9856
203	1	Inf	0.00080495	255	1.8281e-06	-27.1394	0.99584	51.4379
204	1	Inf	0.0029199	590	3.6393e-06	262.889	0.9792	60.3283
205	1	Inf	0.00022571	155	8.2901e-07	3.3339	0.97988	57.6889
206	1	Inf	0.0023062	135	1.6715e-05	38.8851	0.99838	46.5996
207	1	Inf	0.0022921	125	1.2894e-05	6.4047	0.99482	61.6511
208	1	Inf	0.0030307	590	2.0323e-06	161.6763	0.98252	40.7488
209	1	Inf	0.0010167	155	4.1014e-06	-1.5416	0.99602	65.3498
210	0	165	0.0051007	165	1.3564e-05	18.5077	0.99922	48.2464
211	0	120	0.0042996	120	2.3423e-05	15.0188	0.99866	70.2427
212	0	210	0.00015603	160	8.8738e-07	83.5303	0.89299	41.0046
213	1	Inf	0.00015763	165	0	0	0	42.3148
214	1	Inf	0.0015705	590	1.2312e-06	161.1292	0.97559	50.7173
215	1	Inf	0.00064875	155	3.091e-06	22.2789	0.99466	36.8686
216	1	Inf	0.00052624	145	3.3714e-06	49.9829	0.99588	35.596
217	1	Inf	0.00020763	265	0	0	0	53.9702
218	1	Inf	0.0004006	160	3.9873e-06	87.3104	0.39691	21.7973
219	0	95	0.0012133	95	7.2868e-06	2.0542	0.99943	63.0691
220	1	Inf	0.0012016	195	3.4537e-06	12.1534	0.99738	48.9583
221	1	Inf	0.00030451	140	7.1857e-07	-29.985	0.82537	54.2581
222	0	120	0.0057372	120	2.4011e-05	9.3954	0.9973	53.0877
223	1	Inf	0.00073558	135	3.4372e-06	0.48749	0.99421	50.8141
224	1	Inf	0.00086829	590	6.3285e-07	-29.9999	0.97395	47.366
225	1	Inf	0.00015326	135	6.4346e-07	-29.9839	0.87414	54.1593
226	1	Inf	0.00034796	265	6.7632e-07	-28.0138	0.98411	47.7502
227	1	Inf	0.00075419	160	2.7073e-06	18.7065	0.9911	43.8763
228	1	Inf	0.0012435	260	2.7385e-06	8.539	0.99772	43.8024
229	1	Inf	0.00016948	145	5.2085e-07	-29.8822	0.91907	58.3814
230	1	Inf	0.0014311	140	7.6988e-06	20.4891	0.99704	49.1298
231	1	Inf	0.0020636	145	9.2197e-06	6.2148	0.99656	52.2899
232	1	Inf	0.00015545	590	0	0	0	60.8828
233	1	Inf	0.0015792	260	3.2681e-06	-29.9555	0.97145	57.4918
234	1	Inf	0.00014105	480	2.0335e-07	-28.0742	0.75248	49.6876
235	1	Inf	0.00012931	480	0	0	0	85.681
236	1	Inf	0.00018589	480	3.9048e-07	-28.99	0.78879	54.0607
237	1	Inf	0.00045764	275	8.7527e-07	-29.9989	0.94574	56.199
238	1	Inf	0.00080121	175	2.5052e-06	14.9047	0.99298	47.93
239	1	Inf	0.00022759	50	9.9773e-06	19.9882	0.97139	52.3701
240	1	Inf	0.00024951	335	3.2738e-07	-29.9469	0.98861	60.3949
241	1	Inf	0.0013019	485	1.47e-06	-30	0.97544	60.5286
242	1	Inf	0.0015467	140	7.5034e-06	-3.7004	0.98789	59.202
243	1	Inf	0.00017513	165	0	0	0	52.5854
244	0	165	0.0044235	165	1.8754e-05	12.4934	0.99858	55.8886
245	1	Inf	0.00010367	590	0	0	0	55.2693
246	0	370	0.0023075	145	4.2987e-06	-30	0.9246	45.6478
247	1	Inf	0.0003547	165	9.2614e-07	-28.6142	0.97736	49.6583
248	0	275	0.0039899	275	8.1897e-06	45.0412	0.99792	50.2135
249	1	Inf	0.00057583	145	1.5452e-06	-26.0331	0.9594	51.2736
250	1	Inf	0.0014495	130	7.898e-06	7.3034	0.99498	44.2203
251	1	Inf	0.00068387	50	3.0236e-05	19.9776	0.97057	27.5421
252	1	Inf	0.00088149	50	4.4947e-05	20	0.96836	27.6354
253	1	Inf	0.00014281	590	2.9186e-07	-29.9986	0.21384	51.4324
254	1	Inf	0.00042558	125	2.138e-06	-6.9635	0.98664	46.6261
255	1	Inf	0.00099372	145	4.3555e-06	18.3476	0.99806	48.5232
256	1	Inf	0.00074655	265	1.6643e-06	-9.0161	0.99496	54.5095
257	0	305	0.0033247	305	2.6869e-06	-24.3143	0.9958	49.541
258	1	Inf	0.00017935	590	2.1042e-07	-29.9833	0.85491	45.8135
259	1	Inf	0.0003591	590	2.9935e-07	-29.9998	0.78128	61.2413
260	1	Inf	0.00030113	165	4.6188e-07	-28.4092	0.8613	42.671
261	1	Inf	0.00079583	140	2.7872e-06	-17.0649	0.98145	40.067
262	1	Inf	0.00017265	140	4.6924e-07	-21.414	0.94789	50.0877
263	1	Inf	0.00029251	150	1.5633e-06	40.296	0.99893	52.0976
264	1	Inf	0.00015849	135	1.0111e-06	43.08	0.99655	22.4906
265	1	Inf	0.00013144	360	0	0	0	33.2004
266	1	Inf	0.00065011	310	9.3506e-07	-29.7928	0.96282	30.0195
267	1	Inf	0.0003344	310	0	0	0	46.0603
268	0	275	0.00011716	275	0	0	0	33.8829
269	1	Inf	0.00017699	310	0	0	0	43.8671
270	1	Inf	0.00022579	250	0	0	0	40.6807
271	0	450	0.00092384	450	8.4089e-07	-29.9953	0.99011	41.4139
272	1	Inf	0.0003677	180	0	0	0	30.7708
273	1	Inf	0.00042591	590	1.9973e-07	-29.994	0.96583	55.0648
274	1	Inf	0.0010651	170	3.776e-06	-18.7441	0.98681	58.5625
275	0	195	0.0052875	195	1.5311e-05	55.6792	0.9884	64.8948
276	1	Inf	0.00054542	315	6.5523e-07	-29.9986	0.97003	63.1846
277	1	Inf	0.00027824	110	3.0452e-06	41.0935	0.99351	52.8082
278	1	Inf	0.00043002	105	3.3221e-06	17.2861	0.99755	65.019
279	1	Inf	0.0014735	315	2.5627e-06	101.8	0.98022	55.702
280	0	390	0.0029178	390	4.113e-06	62.8956	0.99706	52.0736
281	1	Inf	0.0003265	590	2.3309e-07	74.7252	0.95506	66.6136
282	1	Inf	0.00030192	170	1.249e-06	30.5973	0.9912	72.3791
283	1	Inf	0.00051782	160	3.4834e-06	59.2682	0.85693	43.5904
284	1	Inf	0.0017436	90	1.6755e-05	12.0109	0.98905	50.4498
285	0	120	0.0045237	120	2.211e-05	18.6331	0.99962	56.1017
286	0	45	0.00025142	45	7.017e-06	25.1571	0.99763	57.4998
287	1	Inf	0.003026	590	1.0389e-06	-30	0.96794	42.1692
288	0	135	0.005188	135	1.8006e-05	3.2513	0.9951	68.9882
289	1	Inf	0.0009902	190	2.2024e-06	-29.908	0.98464	54.4379
290	0	380	9.8311e-05	305	7.7433e-08	-27.3951	0.29273	55.0995
291	1	Inf	0.00010954	465	1.837e-07	-29.8816	0.63449	58.031
292	0	125	0.0055017	125	2.3964e-05	19.5106	0.99968	58.9489
293	1	Inf	0.00026439	315	2.3658e-07	-29.9981	0.792	56.8694
294	1	Inf	0.00020828	590	0	0	0	51.0235
295	0	30	0.002783	30	0.00013006	23.3573	0.9967	55.3642
296	0	270	0.00013043	175	2.0148e-07	-29.6597	0.69939	27.0815
297	0	30	0.002758	30	0.00012997	23.5976	0.99705	72.7276
298	1	Inf	0.0004663	105	5.0024e-06	33.9906	0.99713	77.6353
299	1	Inf	0.0013291	200	4.1804e-06	37.2089	0.99791	63.67
300	1	Inf	0.00040665	150	3.0153e-06	57.6105	0.99811	66.4807
301	1	Inf	0.00062241	190	1.8974e-06	16.7143	0.99928	59.6305
302	1	Inf	0.00034573	315	3.3188e-07	-29.9999	0.88456	58.5256
303	1	Inf	0.0031379	85	3.3608e-05	13.9718	0.98931	48.6944
304	1	Inf	0.0040139	105	3.0776e-05	12.1485	0.99396	58.5058
305	1	Inf	0.00076957	310	1.2702e-06	82.6919	0.99072	58.5977
306	1	Inf	0.00020759	180	1.1814e-06	88.9192	0.96903	54.1961
307	1	Inf	0.00045293	95	5.1261e-06	33.108	0.9996	50.8139
308	1	Inf	0.00022464	305	1.5916e-07	-7.6091	0.88115	76.7303
309	0	110	0.0049261	110	2.2058e-05	-2.3365	0.99972	57.5064
310	0	280	0.0025175	165	5.9837e-06	-30	0.9546	56.5218
311	1	Inf	0.00075605	285	1.6805e-06	-3.4926	0.99511	46.4471
312	1	Inf	0.00062646	515	6.451e-07	-30	0.88269	51.8589
313	1	Inf	0.00018057	145	9.4021e-07	36.5717	0.97588	62.5114
314	1	Inf	0.00020407	590	1.0719e-07	-29.9996	0.89686	55.6426
315	0	380	0.0024534	380	1.0241e-06	13.3167	0.9503	52.596
316	1	Inf	0.00044417	295	9.748e-07	7.2027	0.99176	59.9385
317	1	Inf	0.00079626	190	3.3538e-06	49.7661	0.99577	52.1897
318	1	Inf	0.00043926	185	1.9357e-06	49.9589	0.92695	55.4992
319	1	Inf	0.0013974	180	6.0834e-06	16.8085	0.99131	35.8881
320	1	Inf	0.0001343	590	0	0	0	36.2947
321	1	Inf	0.00052464	485	4.6169e-07	18.7554	0.99072	59.1616
322	1	Inf	0.00094499	150	6.187e-06	42.1325	0.99605	53.7907
323	0	70	0.0028897	70	3.181e-05	19.4743	0.99441	52.7226
324	1	Inf	0.0025397	590	1.2855e-06	56.5765	0.97088	55.1901
325	0	155	0.0039374	145	1.9635e-05	18.2437	0.99764	50.828
326	1	Inf	0.0002554	145	1.7588e-06	52.6857	0.84787	56.6884
327	1	Inf	0.0004412	180	1.8964e-06	19.2414	0.99133	59.5155
328	1	Inf	0.00079504	315	1.6333e-06	23.0567	0.99222	40.0825
329	1	Inf	0.00026385	105	1.9708e-06	19.4712	0.99373	51.5841
330	1	Inf	0.00051882	175	1.9497e-06	27.8613	0.99811	68.1211
331	1	Inf	0.00015595	160	0	0	0	78.3895
332	1	Inf	0.00066757	120	5.2075e-06	27.5833	0.99751	53.5151
333	0	260	0.0029767	260	6.2116e-06	38.9349	0.99937	58.1541
334	1	Inf	0.0010289	215	2.9282e-06	30.7804	0.99786	55.9137
335	1	Inf	0.00022253	315	1.916e-07	9.4448	0.75487	40.9571
336	1	Inf	0.00043649	590	2.9575e-07	-29.9974	0.99399	45.6082
337	1	Inf	0.00050072	190	2.5887e-06	83.3713	0.98313	43.5689
338	1	Inf	0.0016086	85	1.7516e-05	14.8407	0.9905	71.4127
339	1	Inf	0.00076334	310	1.5815e-06	132.2532	0.90618	40.5325
