# Supplementary material for: Fractional killing arises from cell-to-cell variability in overcoming a caspase activity threshold
Source: Mol Syst Biol. 2015 May 7;11(5):803. doi: 10.15252/msb.20145584 (PMC4461398; doi:10.15252/msb.20145584)
Supplement: Supplementary file 3 [file msb0011-0803-sd3.zip › All_data/105_Apomab+anti-Fc (25 nM)_3/raw_area.tsv]

Cell # (0 for discarded)	T=5min	T=10min	T=15min	T=20min	T=25min	T=30min	T=35min	T=40min	T=45min	T=50min	T=55min	T=60min	T=65min	T=70min	T=75min	T=80min	T=85min	T=90min	T=95min	T=100min	T=105min	T=110min	T=115min	T=120min	T=125min	T=130min	T=135min	T=140min	T=145min	T=150min	T=155min	T=160min	T=165min	T=170min	T=175min	T=180min	T=185min	T=190min	T=195min	T=200min	T=205min	T=210min	T=215min	T=220min	T=225min	T=230min	T=235min	T=240min	T=245min
1	40	32	48	13	22	9	7	29	49	38	8	34	61	47	20	36	52	38	56	28	24	43	34	12	35	47	52	38	44	26	47	42	57	62	61	4	2	25	32	55	66	108	71	53	39	93	72	57	68
0	116	83	80	14	64	35	41	34	79	42	20	30	82	75	22	22	26	20	61	49	1	14	23	NaN	NaN	NaN	NaN	NaN	NaN	NaN	NaN	NaN	NaN	NaN	NaN	NaN	NaN	NaN	NaN	NaN	NaN	NaN	NaN	NaN	NaN	NaN	NaN	NaN	NaN
0	397	384	402	331	356	287	275	334	389	331	289	332	401	369	306	348	393	356	401	354	336	410	363	310	353	372	381	360	356	306	361	319	370	365	373	240	242	351	339	412	461	507	483	463	419	499	441	414	440
2	120	106	92	62	80	50	60	66	73	51	38	53	66	54	30	47	69	48	61	39	22	44	27	10	40	48	53	34	35	17	33	21	42	46	46	2	3	30	21	43	64	86	57	39	21	38	34	29	19
3	427	450	465	453	436	467	479	508	510	533	537	552	557	574	556	563	559	575	562	555	562	559	540	519	565	562	561	575	563	587	607	588	563	565	563	574	598	577	583	588	598	594	601	588	579	593	584	593	586
4	1	32	36	7	28	45	61	71	26	60	87	100	119	115	158	178	204	132	166	192	193	211	208	184	247	215	264	237	236	238	234	269	268	263	259	236	248	285	298	307	314	322	312	283	314	316	288	304	287
0	NaN	NaN	NaN	NaN	NaN	NaN	NaN	NaN	NaN	NaN	NaN	NaN	NaN	NaN	NaN	NaN	NaN	NaN	NaN	NaN	NaN	NaN	NaN	NaN	NaN	NaN	NaN	NaN	NaN	NaN	NaN	NaN	NaN	NaN	NaN	NaN	NaN	NaN	NaN	NaN	NaN	NaN	NaN	NaN	NaN	NaN	NaN	NaN	NaN
5	538	533	521	511	508	559	567	546	546	508	558	536	558	546	548	567	604	554	594	602	567	535	561	507	578	569	556	564	583	585	608	590	523	572	546	615	586	583	581	622	583	584	585	571	564	602	598	606	607
0	447	357	352	354	417	457	416	447	404	444	405	420	399	345	330	323	369	355	365	386	362	360	322	358	337	304	346	410	367	393	408	443	451	454	478	449	412	407	413	454	439	482	452	444	398	432	434	417	396
6	242	266	272	275	271	269	279	293	301	299	295	304	317	322	328	335	334	326	349	354	361	364	373	373	345	366	372	399	407	422	395	378	392	421	431	449	455	490	471	474	459	472	463	473	468	486	495	505	512
7	681	684	683	716	684	679	690	691	719	739	746	743	726	739	752	755	738	766	765	765	735	748	760	745	742	749	723	718	744	736	743	760	731	723	731	744	739	747	734	709	733	737	686	695	723	727	734	705	712
8	462	474	484	468	460	448	462	474	480	467	465	476	498	488	489	506	493	482	492	493	511	490	477	474	508	505	497	499	504	506	515	511	476	483	483	500	514	500	497	516	507	502	501	491	503	497	507	508	517
9	302	320	306	306	299	318	318	334	348	350	352	353	376	390	391	408	425	409	424	424	434	435	432	440	447	437	442	436	469	473	459	467	478	503	499	485	492	495	501	520	510	506	507	491	506	513	523	512	519
10	452	459	479	483	494	539	514	554	528	527	539	547	571	570	569	552	572	579	585	599	601	608	599	587	612	618	584	626	588	601	631	634	604	621	621	644	644	623	613	613	635	612	633	629	609	635	642	657	675
11	666	691	697	713	693	691	713	761	743	761	760	773	781	821	827	839	841	839	831	838	851	824	843	819	850	848	850	534	338	326	319	345	330	128	139	158	181	217	204	241	228	221	202	210	217	218	235	269	253
12	164	175	194	199	182	192	232	236	235	241	279	248	289	285	321	283	294	311	378	378	324	346	405	401	427	402	336	356	397	355	357	346	374	388	372	397	409	426	416	388	425	402	435	413	455	477	447	494	501
0	675	675	677	634	654	668	653	651	637	681	686	672	713	653	690	681	693	686	750	759	747	738	709	733	698	641	667	677	674	693	674	672	338	315	314	329	327	332	120	105	126	129	137	155	176	198	252	283	301
0	249	269	284	300	277	338	308	358	317	340	367	390	418	405	392	415	418	417	441	425	446	439	446	461	490	461	463	470	470	490	505	520	494	544	536	526	524	517	539	517	494	519	518	524	516	538	537	549	587
0	217	252	291	274	233	318	300	303	341	307	358	289	366	162	365	428	406	435	460	446	476	475	208	223	494	506	475	559	505	525	NaN	NaN	NaN	NaN	NaN	NaN	NaN	NaN	NaN	NaN	NaN	NaN	NaN	NaN	NaN	NaN	NaN	NaN	NaN
0	573	616	594	605	611	590	610	632	644	670	661	659	675	689	693	705	687	698	735	744	757	769	771	775	781	787	777	803	824	826	847	868	871	862	878	875	813	841	842	817	799	801	835	811	832	817	797	812	809
0	411	411	432	444	466	445	445	446	459	438	459	464	495	479	467	470	473	473	494	489	490	494	509	519	507	485	498	506	516	500	521	523	516	524	522	532	541	529	529	537	554	554	550	530	517	532	543	531	550
0	261	254	286	266	275	317	291	329	319	317	335	311	345	341	305	347	383	395	386	390	423	438	409	440	453	489	465	462	501	495	509	518	498	502	513	503	509	524	520	525	538	550	564	543	558	504	554	538	591
0	637	635	660	667	674	280	649	664	700	695	716	279	NaN	NaN	NaN	NaN	NaN	NaN	NaN	NaN	NaN	NaN	NaN	NaN	NaN	NaN	NaN	NaN	NaN	NaN	NaN	NaN	NaN	NaN	NaN	NaN	NaN	NaN	NaN	NaN	NaN	NaN	NaN	NaN	NaN	NaN	NaN	NaN	NaN
0	202	234	253	248	235	291	257	283	286	296	301	304	323	332	318	351	321	360	384	379	393	363	386	395	404	402	413	395	426	435	450	468	497	450	467	469	465	482	455	461	478	498	507	502	480	496	517	549	511
0	418	446	464	446	448	466	473	469	471	478	503	500	533	504	496	503	505	508	501	496	504	514	499	487	504	515	525	510	526	525	530	537	542	541	532	546	563	556	546	548	558	559	574	582	557	560	563	575	587
13	338	340	350	358	355	354	342	359	366	383	398	411	419	423	421	422	457	448	468	476	480	491	535	496	491	508	501	503	502	522	519	526	515	524	529	519	499	490	500	503	505	511	516	506	508	514	515	510	510
14	214	212	210	204	232	291	262	272	301	304	325	336	352	332	353	374	382	385	401	408	387	407	377	421	412	434	449	425	460	443	454	473	482	471	488	525	526	550	535	539	542	569	570	587	562	588	579	598	605
0	393	412	429	441	451	459	482	496	511	505	511	508	527	528	550	558	581	564	603	620	629	670	656	692	699	708	736	771	795	799	813	837	802	828	802	833	800	831	866	832	832	874	882	897	871	892	883	882	892
0	488	500	481	488	492	484	496	466	491	487	467	471	479	476	467	455	476	484	480	490	502	517	526	541	560	569	562	564	583	582	588	588	600	620	607	628	614	640	646	664	639	653	658	648	654	681	706	697	705
15	499	506	522	513	562	527	557	584	562	560	566	618	624	604	641	655	630	615	667	657	670	665	659	645	636	701	694	642	675	670	680	686	684	698	697	714	692	680	700	680	693	702	727	731	723	725	746	763	778
0	524	565	551	524	560	574	608	642	591	666	625	662	707	753	736	799	802	780	913	838	818	811	900	842	824	848	921	887	984	968	974	975	1002	993	1029	967	1004	984	1004	988	1011	1018	1041	974	981	982	1000	1066	1112
16	661	683	678	679	674	677	672	672	687	689	691	687	704	703	691	708	720	735	741	734	720	725	745	770	749	751	736	770	777	756	772	782	794	805	786	768	757	775	778	774	788	789	792	786	779	783	783	808	793
17	460	461	430	433	441	444	456	470	476	470	505	498	495	514	521	521	541	572	577	570	567	566	586	611	610	635	643	636	646	647	633	651	629	642	661	722	708	688	684	701	689	677	683	706	702	702	710	694	707
0	530	475	533	544	522	547	533	616	611	592	642	594	687	658	677	715	661	672	689	700	737	727	785	733	754	773	779	768	780	812	825	872	790	777	900	904	887	910	932	877	843	945	913	951	951	1008	999	1020	1068
0	10	12	NaN	NaN	NaN	NaN	NaN	NaN	NaN	NaN	NaN	NaN	NaN	NaN	NaN	NaN	NaN	NaN	NaN	NaN	NaN	NaN	NaN	NaN	NaN	NaN	NaN	NaN	NaN	NaN	NaN	NaN	NaN	NaN	NaN	NaN	NaN	NaN	NaN	NaN	NaN	NaN	NaN	NaN	NaN	NaN	NaN	NaN	NaN
0	517	506	543	565	576	597	600	584	576	601	605	632	679	696	653	666	700	664	664	674	652	667	686	688	704	693	706	726	748	745	722	720	681	739	726	722	715	706	725	729	719	725	755	740	731	728	747	714	726
0	520	508	548	562	613	575	614	619	606	658	636	661	694	701	703	766	719	732	784	751	724	743	813	765	793	846	844	840	872	883	856	910	899	896	920	875	832	856	893	889	887	916	954	973	947	924	946	994	986
18	611	645	633	624	636	620	647	661	643	621	635	601	628	660	660	702	663	690	693	674	691	657	641	667	646	652	684	666	664	684	703	735	732	735	731	762	727	745	724	734	734	765	751	756	751	776	782	785	787
0	655	696	717	684	709	712	755	768	757	791	786	792	789	816	841	850	814	854	843	854	923	855	926	913	945	935	974	984	982	950	921	969	957	994	1022	1021	1006	1058	1013	1000	989	992	1102	1115	1105	1185	1219	1182	1207
19	439	426	448	457	476	486	481	485	518	530	540	508	534	530	528	531	537	551	555	542	572	552	576	561	568	573	581	594	600	598	597	613	596	603	611	623	626	637	647	677	656	681	661	656	640	658	666	681	679
20	525	544	549	554	552	570	564	587	597	606	606	588	606	601	616	638	646	639	654	634	672	648	663	705	671	722	723	733	732	752	737	730	729	744	757	749	743	781	763	802	769	786	803	812	808	797	817	854	877
0	1565	1517	1575	1635	1689	1654	1630	1708	1698	1713	1744	1791	1797	1733	1748	1774	1795	1814	1794	1790	1816	1903	1893	1937	1887	1869	1881	1692	583	540	548	547	518	538	566	254	252	229	253	311	416	510	589	663	689	706	719	797	858
21	444	433	469	470	484	497	464	514	526	509	539	545	526	552	559	603	593	607	628	611	624	639	638	640	642	643	622	641	668	679	669	689	664	705	699	730	717	692	680	702	726	736	728	743	719	728	699	724	739
22	649	679	673	707	670	666	669	672	691	736	757	693	729	779	768	796	786	779	861	885	847	861	885	892	891	920	866	902	944	882	890	933	905	920	952	937	958	996	1013	993	973	1029	1024	1019	1008	1024	1023	1024	1051
0	1042	975	956	982	974	965	968	1003	1008	1087	1066	1019	1147	1180	1120	1161	1215	1258	1263	1241	1301	1272	1283	1274	1219	1098	739	402	372	365	377	400	131	178	257	284	354	388	439	458	486	548	591	596	608	602	616	633	648
23	641	641	674	662	693	666	652	653	681	673	670	697	692	711	683	712	727	717	718	720	704	688	723	730	734	723	772	767	756	769	772	809	813	809	834	819	844	845	834	838	870	871	878	851	891	866	861	853	874
0	20	15	11	49	53	62	52	103	77	108	100	93	74	65	73	72	81	75	81	81	80	72	84	87	79	95	84	95	97	96	104	113	99	108	117	115	119	108	130	128	114	129	127	131	113	118	127	129	115
24	293	288	309	313	328	312	118	140	150	142	146	157	172	168	190	238	242	329	372	402	382	389	400	402	412	454	470	456	466	469	505	512	506	519	526	516	530	557	551	562	567	586	596	617	629	659	646	629	653
0	86	12	113	64	77	139	141	165	189	222	160	120	93	99	104	101	113	101	110	107	99	103	98	112	107	116	105	116	119	126	119	142	131	123	140	139	141	150	148	137	140	140	153	154	147	144	143	161	150
0	842	841	884	934	914	912	922	889	965	996	1070	983	1042	1061	1050	1085	1147	1133	1094	1186	1097	1109	1129	1112	1170	1116	1082	1122	1199	1149	1200	1242	1170	1213	1285	1249	1262	1228	1305	1287	1334	1226	1296	1335	1298	1285	1320	1313	1350
25	832	829	837	861	897	883	884	911	946	956	980	989	1007	1011	1003	1062	1081	1088	1071	1105	1085	1094	1158	1113	1097	1053	1113	1163	1166	1136	1180	1162	1149	1179	1195	1162	1181	1184	1254	1241	1256	1255	1215	1217	1287	1279	1325	1323	1273
0	627	623	657	660	677	665	644	650	693	679	724	732	776	764	759	781	815	770	762	784	782	787	784	808	811	802	813	806	818	804	813	832	798	828	849	838	851	856	865	856	896	901	921	898	912	914	905	926	913
0	575	549	604	564	587	579	594	575	581	583	562	571	566	580	592	606	601	578	600	611	616	615	644	638	664	676	710	725	695	718	731	798	782	809	808	783	822	785	783	794	783	807	806	820	826	849	857	849	850
0	709	719	745	758	742	773	780	790	789	789	815	817	831	888	888	873	887	920	874	925	949	1021	984	987	1000	1076	1086	1043	1069	1069	1056	1058	1043	1031	1044	1068	1103	1098	1094	1072	1081	1036	1084	1093	1138	1130	1131	1129	1166
0	630	626	633	688	684	712	726	739	731	722	787	805	822	781	775	793	802	811	837	875	896	877	843	812	889	900	854	898	901	906	907	937	891	894	972	925	986	987	943	977	1021	1010	995	996	1024	1023	1025	1018	1051
0	761	745	740	757	758	788	848	849	860	841	887	921	914	926	921	900	927	935	929	918	916	935	941	951	933	934	933	948	934	964	943	958	964	982	990	1026	1007	1018	1019	1022	989	1058	1004	1017	1067	1061	1032	1071	1054
0	1110	1083	1072	1143	1091	1145	1130	1233	1183	1252	1233	1221	1297	1224	1274	1368	1331	1363	1315	1294	1349	1329	1395	1338	1334	1255	1307	1333	1397	1504	1454	1516	1550	1605	1585	1635	1658	1674	1640	1659	1649	1658	1659	1662	1654	1688	1680	1725	1706
0	669	730	811	825	740	741	748	791	833	815	910	863	795	870	847	816	785	842	786	749	811	880	877	848	840	988	867	898	956	945	880	876	865	873	802	895	961	999	916	904	887	847	901	929	1002	981	944	959	1025
0	1850	1856	2019	2026	2020	2058	2076	2153	2177	2356	2442	2327	2329	2313	2355	2403	2402	2406	2462	2499	2563	2470	2525	2555	2605	2554	2545	2566	2529	2534	2513	2529	2527	2544	2503	2550	2450	2469	2549	2437	2525	2550	2491	2448	2491	2438	2342	1294	672
0	1659	1628	1669	1608	1639	1651	1633	1714	1749	1746	1781	1804	1815	1793	1845	1843	1881	1902	1928	1911	1921	1977	940	1953	1988	1998	2000	2004	2001	1980	2030	2050	2005	2028	2015	2036	2044	2054	2061	2079	2034	2054	2079	2093	2131	2103	2108	2199	2151
26	325	324	338	337	336	339	334	361	343	367	370	376	404	388	398	387	380	390	410	404	429	429	448	439	436	435	432	440	439	426	446	450	442	451	443	451	444	431	449	452	445	450	430	455	452	471	488	456	455
27	562	564	563	576	550	566	573	577	578	574	589	612	632	629	622	645	651	664	664	671	684	702	734	725	735	741	731	730	726	734	745	765	735	761	775	758	770	782	797	775	795	784	800	790	776	804	802	804	790
0	439	453	463	452	465	477	469	510	522	516	536	526	503	530	532	486	522	499	504	495	508	537	573	583	579	593	602	566	599	602	597	588	588	602	590	595	587	585	569	579	582	596	579	575	582	591	581	596	586
0	193	NaN	NaN	NaN	NaN	NaN	NaN	NaN	NaN	NaN	NaN	NaN	NaN	NaN	NaN	NaN	NaN	NaN	NaN	NaN	NaN	NaN	NaN	NaN	NaN	NaN	NaN	NaN	NaN	NaN	NaN	NaN	NaN	NaN	NaN	NaN	NaN	NaN	NaN	NaN	NaN	NaN	NaN	NaN	NaN	NaN	NaN	NaN	NaN
0	540	531	528	488	489	489	503	530	529	501	511	517	531	509	510	557	574	579	546	611	588	579	629	630	628	604	613	614	619	657	643	672	657	662	668	679	698	663	680	701	686	723	687	697	724	728	736	741	751
28	644	653	614	637	629	647	681	667	701	679	659	677	689	707	729	728	752	760	752	757	749	740	775	733	745	746	759	770	756	800	772	809	811	812	806	811	816	798	800	824	818	829	808	821	827	833	831	856	854
0	437	418	452	442	425	435	454	444	453	456	465	455	449	442	446	418	468	460	470	453	452	452	438	423	440	429	436	470	462	477	460	454	449	465	477	494	482	510	513	498	520	503	510	492	501	508	506	491	522
29	122	134	140	155	144	162	164	158	187	179	207	183	193	213	221	234	203	226	185	175	209	219	257	219	211	269	244	239	254	286	258	259	269	248	221	249	277	290	262	243	268	238	292	274	326	340	321	346	358
30	764	746	774	753	757	776	864	812	855	857	921	912	926	944	938	885	947	965	963	913	907	946	956	982	966	963	916	965	976	985	979	974	1016	1053	1048	1000	1023	1062	1055	1046	1032	1038	1099	1049	1036	1041	1087	1089	1081
31	747	709	770	801	751	754	759	819	837	830	858	844	899	820	864	865	843	834	890	917	915	1016	1009	927	998	961	1014	1067	1065	1065	1047	1011	1115	1116	1132	1080	1111	1114	1099	1144	1193	1116	1148	1157	1174	1212	1223	1227	1208
32	1113	1055	1086	1044	1080	461	1094	1104	1101	1069	1064	1036	916	432	380	364	374	367	196	192	289	405	429	426	434	459	485	474	497	490	526	557	593	630	624	622	595	599	618	611	635	703	738	743	739	729	749	768	784
0	131	107	167	144	158	139	120	182	181	193	202	214	206	238	236	201	223	258	250	282	250	240	316	88	272	303	295	310	379	343	359	360	359	358	358	414	416	446	425	406	440	431	399	467	147	437	469	448	457
33	561	568	543	562	560	588	586	584	580	576	589	608	577	602	630	648	632	667	646	672	655	655	725	732	699	648	649	656	652	653	619	641	637	656	638	621	624	345	662	642	648	642	613	611	634	634	753	742	712
34	634	582	660	667	670	659	674	663	689	667	724	702	674	699	704	734	703	712	745	735	744	745	736	735	723	729	714	733	734	742	742	744	744	735	749	745	750	748	753	768	749	742	763	764	751	759	764	755	769
35	370	397	445	450	406	427	429	448	466	441	475	437	441	494	494	486	437	463	434	381	435	437	420	372	401	425	389	380	389	392	402	424	419	407	382	432	471	470	483	412	422	376	412	429	481	425	445	446	465
36	532	541	542	556	566	549	563	541	564	564	590	559	567	542	533	534	525	530	537	540	557	531	531	501	509	578	572	567	576	567	580	576	580	579	585	605	596	589	613	614	605	593	613	571	611	605	590	579	599
37	699	716	726	694	761	759	721	723	797	788	817	853	854	846	901	930	901	918	977	940	963	913	953	1003	989	980	1031	995	995	1039	1013	1020	1057	1058	1103	1056	1089	1128	1096	1099	1085	1132	1109	1129	1089	1154	1149	1143	1099
0	251	261	294	272	294	291	284	287	301	300	335	333	341	355	356	351	355	318	322	336	391	373	382	352	379	393	381	401	418	392	389	392	413	414	399	400	400	428	427	423	408	444	447	414	420	416	434	432	465
38	28	172	201	157	159	182	225	225	217	235	256	258	88	337	325	307	280	333	255	320	301	306	319	303	355	384	350	400	433	441	419	377	412	353	424	479	369	443	424	396	387	412	417	448	488	496	470	453	506
0	510	514	488	477	421	389	363	319	428	412	457	471	511	506	475	488	504	537	574	564	572	571	579	566	585	605	604	602	621	627	634	654	667	697	707	680	653	692	700	697	695	713	724	742	725	715	733	722	721
0	NaN	NaN	NaN	NaN	NaN	NaN	NaN	NaN	NaN	NaN	NaN	NaN	NaN	NaN	NaN	NaN	NaN	NaN	NaN	NaN	NaN	NaN	NaN	NaN	NaN	NaN	NaN	NaN	NaN	NaN	NaN	NaN	NaN	NaN	NaN	NaN	NaN	NaN	NaN	NaN	NaN	NaN	NaN	NaN	NaN	NaN	NaN	NaN	NaN
39	568	591	614	647	660	613	639	631	635	593	628	676	706	730	764	775	846	856	843	867	885	909	918	957	956	982	901	947	982	979	1035	1019	1012	1001	968	1000	1033	1018	1039	1020	1077	1082	1105	1096	1109	1073	1086	1130	1046
0	273	293	297	282	306	342	322	353	337	354	343	354	383	383	398	378	385	367	389	405	404	419	423	412	444	445	429	426	451	442	431	467	449	442	443	444	455	458	437	452	453	475	472	463	458	452	473	480	486
0	634	663	652	668	670	654	653	672	657	663	656	679	668	667	651	644	664	644	638	659	674	684	699	695	706	708	711	690	727	710	739	715	723	766	758	747	764	787	789	817	824	820	810	825	859	866	844	868	920
0	365	400	389	381	404	391	422	416	431	425	432	446	430	450	461	454	454	473	467	475	438	461	501	475	509	503	497	472	492	494	494	201	479	495	503	509	508	526	502	505	514	501	498	510	512	525	529	531	553
40	296	293	305	332	333	363	369	150	161	159	149	181	249	263	288	273	306	321	341	338	332	343	375	367	387	413	388	382	408	401	362	373	367	368	410	402	394	396	399	409	403	418	405	408	415	425	439	451	440
41	458	434	444	450	458	450	456	478	467	470	468	471	469	458	462	461	476	480	480	508	513	509	516	511	507	499	512	504	506	514	518	531	525	541	529	503	519	511	531	525	547	565	562	557	546	548	541	536	547
42	406	429	413	388	399	406	440	422	428	438	472	470	449	455	442	446	460	471	477	485	487	503	497	475	490	495	493	494	495	506	494	540	507	532	564	587	586	559	595	580	602	584	592	598	605	598	605	614	587
0	NaN	NaN	NaN	NaN	NaN	NaN	NaN	NaN	NaN	NaN	NaN	NaN	NaN	NaN	NaN	NaN	NaN	NaN	NaN	NaN	NaN	NaN	NaN	NaN	NaN	NaN	NaN	NaN	NaN	NaN	NaN	NaN	NaN	NaN	NaN	NaN	NaN	NaN	NaN	NaN	NaN	NaN	NaN	NaN	NaN	NaN	NaN	NaN	NaN
0	1	2	13	33	30	48	34	NaN	NaN	NaN	NaN	NaN	NaN	NaN	NaN	NaN	NaN	NaN	NaN	NaN	NaN	NaN	NaN	NaN	NaN	NaN	NaN	NaN	NaN	NaN	NaN	NaN	NaN	NaN	NaN	NaN	NaN	NaN	NaN	NaN	NaN	NaN	NaN	NaN	NaN	NaN	NaN	NaN	NaN
0	510	497	519	524	523	557	587	597	636	671	679	660	659	668	677	693	680	707	718	687	700	713	725	694	725	728	742	721	755	761	755	760	742	755	760	760	749	787	776	787	788	794	811	813	854	860	867	857	887
43	459	465	427	415	395	408	465	653	742	582	589	657	915	872	834	910	868	962	983	1016	978	1009	1061	1097	865	1133	896	1098	1170	1174	1188	1131	1135	1110	1124	1167	1137	1257	1150	1160	1189	1214	1267	1254	1264	1294	1268	959	963
44	518	524	539	534	537	532	533	525	531	548	550	581	574	578	578	553	574	595	584	568	579	577	575	575	603	598	596	597	580	596	576	593	584	610	591	571	595	571	582	568	572	562	577	560	585	578	583	607	587
0	788	786	805	827	860	829	845	864	857	862	849	864	855	850	890	914	915	912	891	924	916	917	934	956	941	947	944	952	955	927	932	928	915	921	909	878	906	911	902	892	888	891	876	898	915	885	903	918	929
0	701	733	706	710	725	755	720	734	763	738	783	753	813	853	867	836	867	884	842	830	900	883	938	927	926	971	962	947	994	957	949	965	1019	1009	977	1017	1015	988	986	1010	975	1041	1063	1033	1103	1072	1147	1085	1148
45	633	683	702	703	726	701	705	739	704	691	709	728	771	755	765	817	822	835	822	810	852	842	874	832	849	835	873	873	841	879	909	903	951	932	1016	1004	1046	995	1018	1013	1028	1088	1108	1121	1157	1147	1137	1217	1204
0	2	3	10	NaN	NaN	NaN	NaN	NaN	NaN	NaN	NaN	NaN	NaN	NaN	NaN	NaN	NaN	NaN	NaN	NaN	NaN	NaN	NaN	NaN	NaN	NaN	NaN	NaN	NaN	NaN	NaN	NaN	NaN	NaN	NaN	NaN	NaN	NaN	NaN	NaN	NaN	NaN	NaN	NaN	NaN	NaN	NaN	NaN	NaN
0	146	NaN	NaN	NaN	NaN	NaN	NaN	NaN	NaN	NaN	NaN	NaN	NaN	NaN	NaN	NaN	NaN	NaN	NaN	NaN	NaN	NaN	NaN	NaN	NaN	NaN	NaN	NaN	NaN	NaN	NaN	NaN	NaN	NaN	NaN	NaN	NaN	NaN	NaN	NaN	NaN	NaN	NaN	NaN	NaN	NaN	NaN	NaN	NaN
0	916	443	NaN	NaN	NaN	NaN	NaN	NaN	NaN	NaN	NaN	NaN	NaN	NaN	NaN	NaN	NaN	NaN	NaN	NaN	NaN	NaN	NaN	NaN	NaN	NaN	NaN	NaN	NaN	NaN	NaN	NaN	NaN	NaN	NaN	NaN	NaN	NaN	NaN	NaN	NaN	NaN	NaN	NaN	NaN	NaN	NaN	NaN	NaN
46	362	380	703	419	222	160	172	443	441	383	436	472	367	331	538	456	1015	963	957	566	1030	448	303	428	360	348	322	344	340	342	375	376	361	352	374	382	404	372	398	399	366	393	394	395	405	399	430	455	NaN
0	660	656	642	651	688	677	709	688	684	687	744	725	746	757	759	789	783	779	808	760	808	774	820	842	817	825	762	828	834	840	825	836	834	843	834	837	835	829	814	839	826	839	863	886	880	879	895	885	869
47	302	307	346	382	376	379	323	122	128	143	151	160	193	209	229	240	253	270	287	289	301	308	310	345	396	418	403	449	501	461	499	477	509	504	516	520	538	530	524	525	528	516	522	473	467	465	475	481	467
0	754	726	737	746	717	701	721	711	734	737	729	737	736	724	730	711	726	728	724	767	764	746	768	785	778	771	808	797	790	797	782	783	784	791	770	762	764	785	814	812	770	793	804	805	826	821	855	847	858
48	968	1057	1011	976	1075	1052	1130	1150	1110	1142	1145	1179	1200	1201	1198	1238	1252	1245	1235	1228	1266	1235	1282	1269	1317	1273	1287	1291	1276	1287	1324	1284	1360	1339	1323	1371	1354	1361	1367	1347	1387	1386	1355	1405	1374	1358	1393	1403	1412
0	797	878	850	844	849	880	909	921	918	940	956	952	922	987	976	968	983	962	980	1015	1026	1006	1015	1014	1028	1071	1046	1087	1041	1056	1042	1072	1089	1072	1066	1060	1046	1039	994	780	432	386	363	343	361	382	130	133	173
0	890	1051	932	909	965	983	1034	1044	1018	1047	1112	1118	1080	1096	1116	1135	1096	1161	1057	1108	1090	1067	1103	1119	1121	1134	1145	1109	1133	561	1116	1115	1117	479	1172	NaN	NaN	NaN	NaN	NaN	NaN	NaN	NaN	NaN	NaN	NaN	NaN	NaN	NaN
0	606	585	618	613	615	630	648	643	637	641	631	642	664	639	662	637	657	641	651	650	643	649	662	669	648	650	666	674	691	680	698	709	699	699	703	683	691	689	691	686	689	692	686	687	676	671	684	682	668
49	852	857	884	842	850	870	857	904	929	932	957	962	976	987	998	966	994	978	1013	1009	1026	1002	1023	1027	1057	1037	1046	1057	1109	1079	1040	1069	1082	1068	1080	1051	1038	1073	1063	1084	1047	1065	1105	1091	1128	1136	1098	1093	1151
0	416	421	423	400	405	406	397	403	403	409	423	404	413	440	430	420	440	419	439	447	455	471	454	492	448	469	485	452	499	473	499	472	494	499	503	509	503	536	532	540	548	543	554	556	559	549	554	554	570
0	766	769	853	852	836	846	860	879	871	863	872	883	872	880	896	897	903	914	952	968	948	980	974	978	1008	1015	1006	1024	1029	1022	1026	1039	1028	1034	1034	1029	1003	1054	1066	1076	1053	1076	1075	1063	1067	1069	1066	1056	1038
0	315	311	334	339	331	338	351	356	361	341	354	347	359	335	348	359	367	350	371	400	395	390	402	422	396	404	369	383	375	391	410	419	424	454	438	443	413	403	406	414	414	420	422	427	436	456	469	446	428
50	792	802	817	807	819	835	845	865	861	861	890	874	882	885	921	881	956	947	891	916	934	919	951	920	958	954	931	939	907	900	942	958	947	962	945	945	972	976	954	966	933	948	977	942	964	964	968	984	983
0	456	458	483	493	506	540	209	220	226	263	346	448	555	610	659	715	772	834	881	869	870	883	854	861	922	943	938	945	1042	1002	1046	1034	1050	1044	1060	1040	1060	1083	1086	1122	1135	1191	1178	1219	1184	1265	1302	1285	1262
0	589	599	605	630	614	626	625	617	619	629	602	611	626	615	612	603	628	645	654	647	646	656	683	652	657	660	651	680	689	702	719	733	739	728	715	712	721	728	728	730	734	717	740	736	736	744	751	734	745
0	907	898	887	884	900	890	868	888	878	863	863	857	880	889	879	891	933	923	947	966	976	983	1021	1037	1057	1082	1081	1070	1042	1063	1075	1106	1141	1129	1155	1167	1165	1182	1176	1158	1179	1146	1176	1139	1186	1171	1200	1202	1214
0	804	820	867	863	888	873	919	906	907	940	947	951	987	967	970	983	1005	995	1015	996	1032	1038	1057	1064	1068	1097	1093	1091	1103	1091	1119	1090	1123	1111	1097	1096	1155	1165	1141	1153	1154	1126	1126	1122	1108	1094	1109	1112	1109
0	2539	2964	2797	2783	2894	2798	2994	3005	2941	2974	2989	3003	3092	3044	3042	3069	3135	3166	3133	3160	3158	3170	3189	3219	3232	3230	3274	3297	3286	3277	3274	3239	3252	3276	3253	3254	3283	3286	3222	3300	3284	3281	3260	3290	3271	3296	3285	3339	3328
51	731	750	778	750	766	776	787	780	781	804	806	798	808	852	846	892	896	905	914	944	920	936	924	942	945	962	942	947	958	968	939	965	959	970	950	956	996	1005	996	1009	1005	1036	1001	985	1004	982	1008	1001	982
0	417	586	487	445	485	521	579	579	602	600	572	624	614	689	655	635	642	667	673	679	646	641	709	691	698	723	726	729	715	759	750	755	747	757	782	783	821	765	847	823	794	777	783	810	770	762	769	776	802
52	684	693	736	740	744	739	725	725	734	735	729	746	752	767	779	818	799	809	834	868	849	890	917	935	928	983	1015	1048	1019	1033	1019	1038	1052	1104	1110	1095	1090	1119	1101	1086	1093	1102	1105	1105	1113	1138	1149	1167	1154
53	900	898	929	956	1052	1086	1081	1050	1065	1073	1168	1149	1166	1147	1162	1150	1204	1211	1231	1256	1259	1268	1279	1265	1337	1299	1255	1224	1286	1296	1405	1387	1325	1367	1340	1312	1267	1399	1299	1409	1361	1304	1380	1354	1416	1427	1479	1467	1538
54	557	515	510	502	492	474	501	518	537	548	551	547	550	547	597	592	602	635	660	666	649	644	664	654	649	628	647	608	639	632	611	619	677	693	692	713	726	703	696	719	667	668	686	672	658	706	696	690	702
55	853	850	870	857	960	890	877	989	986	1001	1109	1063	1114	1100	1122	1152	1169	1176	1225	1173	1237	1149	1260	1296	1293	1225	1342	1291	1316	1320	1374	1417	1405	1426	1497	1620	1574	1580	1487	1597	1606	1623	1594	1620	1705	1707	1717	1718	1707
0	601	619	609	623	594	635	617	586	594	615	619	588	642	612	646	619	635	670	653	634	652	653	666	702	677	707	730	735	748	725	752	723	745	731	705	738	763	740	772	768	779	801	809	808	841	824	842	818	824
0	453	547	499	433	481	428	462	511	488	518	522	502	490	514	546	556	554	567	592	611	603	602	625	606	606	643	637	621	594	634	604	620	608	647	660	707	715	703	689	695	687	677	668	652	664	642	657	655	681
0	799	785	805	736	343	282	291	334	295	306	154	164	166	187	203	217	220	263	301	304	318	348	386	393	405	456	447	462	481	486	512	477	481	504	496	496	482	501	538	537	543	530	516	550	544	564	567	563	605
56	429	453	450	437	495	480	456	514	516	513	508	514	532	543	560	550	563	519	541	528	538	550	548	527	532	561	548	560	560	559	555	550	552	558	555	541	568	562	576	596	579	584	607	587	606	623	634	637	627
57	857	860	855	853	872	869	899	903	920	918	918	949	960	977	1005	1063	1076	1075	1093	1112	1108	1101	1086	1115	1235	1248	1245	1334	1423	1330	1448	1500	1481	1408	1372	1417	1415	1461	1413	1458	1473	1465	1476	1461	1516	1566	1550	1533	1502
0	789	869	841	824	884	888	902	906	869	905	911	919	921	935	953	931	936	967	950	975	933	950	966	987	1004	983	1001	1026	967	435	381	416	373	386	413	160	194	197	236	243	251	302	362	367	371	405	432	444	455
0	535	552	606	562	590	611	659	623	647	611	642	617	639	656	646	665	677	689	697	686	700	693	707	723	745	726	704	742	764	739	745	755	770	759	785	811	837	825	870	882	836	864	869	860	856	872	835	885	829
58	485	487	456	476	511	502	520	529	520	527	568	561	554	551	549	553	554	561	562	602	571	583	602	574	597	595	556	582	569	558	592	601	594	635	637	636	678	660	650	660	694	699	657	664	654	664	698	710	669
59	245	162	175	159	177	194	193	211	215	239	226	220	213	251	290	289	318	343	349	355	356	385	387	404	396	401	403	422	430	436	476	453	438	439	445	453	447	460	464	440	462	440	450	447	447	437	469	485	448
0	561	553	590	607	608	614	579	602	614	636	640	649	672	626	723	642	700	710	738	683	717	732	730	747	705	588	615	567	529	551	529	428	415	492	424	350	414	NaN	NaN	NaN	NaN	NaN	NaN	NaN	NaN	NaN	NaN	NaN	NaN
0	525	539	510	520	545	520	550	556	555	522	547	568	555	569	539	548	556	551	548	552	587	569	566	572	576	576	580	601	582	574	585	586	586	592	596	595	599	612	603	611	609	604	613	622	626	649	646	660	665
60	877	889	871	932	892	961	965	1018	1015	1007	997	1058	1094	1058	1077	1087	1128	1104	1164	1154	1178	1161	1153	1123	439	398	427	415	412	387	367	397	352	389	418	447	394	439	1022	1082	1029	1019	1011	1053	1007	1058	1067	1066	1079
61	655	763	716	696	757	767	749	860	852	867	888	859	869	924	918	961	924	943	880	946	938	954	964	871	397	358	354	365	343	352	370	132	131	141	162	205	271	303	323	354	402	435	465	490	522	525	529	525	511
62	198	227	249	248	228	221	248	269	284	304	305	303	339	315	336	312	333	338	363	362	368	377	381	424	413	453	431	447	459	468	452	477	455	451	496	456	476	461	472	491	483	486	497	489	498	487	499	491	484
63	452	480	475	475	497	505	519	507	523	545	559	565	550	531	521	515	513	523	517	539	539	555	582	596	593	602	598	615	573	594	617	615	615	609	604	607	600	605	594	588	580	580	569	572	584	574	593	602	616
64	958	925	944	955	1000	968	959	1062	1053	1063	1094	1070	1151	1060	1158	1108	1217	1189	1222	1319	1263	1245	1275	1249	1266	1266	1230	1182	657	432	332	358	315	327	343	324	326	310	346	310	284	322	298	272	279	246	294	284	279
0	485	552	522	519	521	548	542	545	528	551	579	611	609	629	632	685	656	693	664	668	723	698	660	719	684	729	692	698	733	732	721	752	738	722	729	724	733	765	742	767	780	788	788	821	820	822	800	785	781
0	640	690	728	653	702	691	682	650	694	716	706	740	738	744	783	762	795	771	762	770	789	809	811	799	794	831	823	813	804	867	839	855	850	855	822	824	801	799	805	813	790	828	820	832	839	803	823	817	808
0	512	522	542	536	562	520	540	544	594	562	573	545	595	630	631	601	607	614	595	610	600	581	616	615	605	650	624	666	669	682	641	642	650	682	655	663	669	667	663	660	674	679	642	699	724	750	762	739	733
0	474	515	537	540	538	551	534	546	554	567	546	578	576	572	604	634	666	658	655	663	666	707	717	733	786	778	765	770	742	748	746	753	759	749	767	744	773	757	753	777	782	810	807	803	832	817	799	846	831
65	501	497	523	505	520	515	507	514	495	534	512	534	517	528	563	588	577	593	617	636	576	609	643	622	635	616	627	645	663	644	636	636	615	712	732	714	685	739	711	661	688	671	740	707	704	685	727	716	661
0	529	517	470	509	528	541	583	577	578	552	628	644	639	683	691	689	673	672	687	676	634	648	678	655	550	567	553	586	626	598	695	666	637	678	694	680	700	714	681	673	687	701	689	674	672	692	713	730	702
0	1476	1569	1598	1569	1625	1578	1634	1684	1585	1725	1804	1755	1834	1807	1825	1805	1861	1896	1930	1979	1983	2082	1904	2108	2227	2249	2132	2136	2182	2244	2205	2260	2253	2235	2302	2231	2235	2231	2341	2309	2289	2297	2307	2250	2227	2222	2292	2359	2363
66	454	440	456	476	440	429	478	455	499	508	479	510	526	512	545	542	542	523	535	520	510	531	542	560	552	584	571	574	573	536	536	530	440	275	217	179	193	188	204	175	161	171	162	171	172	157	158	156	164
0	506	547	531	509	528	559	581	604	602	626	670	636	700	710	711	720	711	710	705	773	706	732	785	807	800	821	792	823	857	852	881	801	850	877	837	882	856	874	838	835	853	908	894	920	941	941	982	974	927
0	615	748	755	639	709	695	738	735	743	733	762	771	775	831	791	789	791	860	796	851	786	817	823	798	817	835	803	797	822	864	883	880	900	931	912	930	876	900	840	881	908	953	898	910	921	901	911	924	889
0	30	NaN	NaN	NaN	NaN	NaN	NaN	NaN	NaN	NaN	NaN	NaN	NaN	NaN	NaN	NaN	NaN	NaN	NaN	NaN	NaN	NaN	NaN	NaN	NaN	NaN	NaN	NaN	NaN	NaN	NaN	NaN	NaN	NaN	NaN	NaN	NaN	NaN	NaN	NaN	NaN	NaN	NaN	NaN	NaN	NaN	NaN	NaN	NaN
0	534	609	548	580	640	616	606	687	660	670	651	692	720	774	735	760	765	754	740	770	788	784	779	825	833	842	792	814	856	857	913	942	943	982	939	945	971	938	988	1024	995	1002	1100	1035	1058	1092	1116	1042	1085
0	524	555	533	567	568	588	592	627	586	588	604	621	614	616	613	613	629	681	642	653	626	610	654	651	670	648	642	634	644	641	676	693	676	679	698	690	707	727	700	729	762	783	750	769	796	811	826	788	817
0	507	528	524	557	570	583	547	535	506	561	582	575	608	626	614	524	523	586	596	618	628	654	661	667	675	732	721	723	725	751	763	761	756	778	763	768	762	763	749	743	781	755	788	774	754	724	735	750	728
0	NaN	NaN	NaN	NaN	NaN	NaN	NaN	NaN	NaN	NaN	NaN	NaN	NaN	NaN	NaN	NaN	NaN	NaN	NaN	NaN	NaN	NaN	NaN	NaN	NaN	NaN	NaN	NaN	NaN	NaN	NaN	NaN	NaN	NaN	NaN	NaN	NaN	NaN	NaN	NaN	NaN	NaN	NaN	NaN	NaN	NaN	NaN	NaN	NaN
0	1217	1246	1269	1124	1127	1181	1276	1235	1273	1271	1230	1246	1331	1330	1311	1342	1309	1318	1371	1371	1402	1394	1421	1456	1376	1483	1456	1503	1547	1521	1542	1538	1597	1612	1609	1639	1600	1665	1692	1647	1656	1638	1680	1696	1740	1728	1757	1826	1768
67	1281	1259	1315	1356	1390	1477	1425	1540	1467	1477	1481	1511	1506	1528	1575	1618	1534	1679	1618	1709	1712	1674	1769	1732	1722	1762	1736	1768	1786	1750	1753	1758	1734	1748	1730	1742	1776	1752	1703	1705	1765	1748	1764	1750	1780	1777	1910	1859	1811
68	273	246	267	256	264	266	279	282	264	259	269	265	276	292	305	317	320	313	311	313	315	328	321	331	328	314	309	304	250	214	203	210	191	205	208	198	191	180	202	200	195	204	187	204	184	178	188	191	182
0	1362	1414	1446	1428	1423	1450	1452	1443	1465	1469	1429	1446	1515	1496	1527	1549	1591	1584	1621	1647	1606	1645	1631	1649	1692	1710	1679	1714	1685	1678	1700	1707	1756	1737	1735	1774	1745	1754	1711	1723	1710	1737	1727	1671	1145	533	532	537	532
0	503	494	505	514	502	535	512	529	544	519	542	548	564	574	589	547	589	609	605	601	597	592	608	622	629	671	671	629	653	659	655	704	664	691	735	725	720	755	761	739	728	749	785	804	772	764	775	762	772
0	206	203	227	207	221	203	201	244	230	247	248	243	260	264	277	268	270	297	292	294	293	297	319	308	305	317	327	312	308	253	261	290	284	264	250	254	283	245	253	249	276	275	276	284	255	263	261	253	251
69	378	398	411	420	445	449	458	458	456	490	482	488	488	495	511	505	524	528	539	533	519	547	548	555	545	577	566	603	581	603	607	588	578	584	592	583	609	621	651	667	631	632	634	627	585	602	628	678	655
0	1909	1972	1966	1871	1950	1952	2026	2082	2041	2028	2060	2035	2110	2144	2197	2119	2274	2175	2273	2326	2229	2296	2327	2323	2396	2395	2351	2569	2431	2527	2608	2509	2563	2640	2660	2648	2562	2554	2570	2653	2556	2682	2528	2531	2501	2475	2362	1764	601
70	376	381	426	444	459	472	481	524	499	491	497	534	519	545	556	520	575	574	579	589	597	607	587	602	602	638	629	640	639	649	645	652	628	663	690	649	678	681	676	680	680	680	672	672	668	657	671	681	671
0	243	233	247	264	99	106	104	131	153	191	244	296	311	364	373	380	386	367	400	423	419	417	429	433	466	441	416	413	NaN	NaN	NaN	NaN	NaN	NaN	NaN	NaN	NaN	NaN	NaN	NaN	NaN	NaN	NaN	NaN	NaN	NaN	NaN	NaN	NaN
0	493	500	513	505	498	523	526	523	542	489	514	530	556	553	549	524	532	564	584	607	616	602	592	607	581	600	632	598	622	684	659	671	665	667	645	670	724	686	641	646	663	690	672	697	657	684	680	683	637
0	888	863	880	876	908	887	889	927	908	882	882	892	904	892	929	922	920	965	963	970	1000	1023	1060	1049	1042	1021	1049	1015	1048	1062	1088	1042	1083	1087	1111	1117	1139	1108	1151	1120	1118	1078	1053	1030	1005	1038	1094	1056	1018
71	408	440	425	440	447	428	462	481	468	475	521	536	541	529	540	526	524	521	528	534	550	550	524	505	533	541	550	554	567	563	568	562	576	586	582	590	607	623	611	583	585	200	184	180	175	183	194	198	172
72	606	596	603	628	660	662	651	658	627	967	394	420	467	484	480	493	492	482	484	480	475	474	477	474	486	512	521	504	511	522	525	527	506	503	511	501	517	523	530	535	542	572	540	574	561	574	595	612	620
73	422	455	503	491	494	483	483	482	493	494	519	462	484	513	503	495	458	501	448	457	492	502	533	526	527	592	570	489	536	511	528	492	466	325	208	211	233	249	237	265	232	269	268	260	286	320	359	392	416
74	326	307	315	301	308	332	329	338	381	372	370	360	392	362	385	391	386	394	393	392	385	385	401	408	388	398	401	412	452	430	460	481	477	465	496	464	486	475	495	470	466	459	478	476	483	491	507	492	506
0	1750	1802	1831	1772	1891	1807	1791	1824	1757	1809	1784	1874	1933	1916	2074	2116	2102	2141	2181	2178	2147	2225	2205	2165	2303	2309	2258	2328	2424	2340	2360	2461	2460	2460	2460	2460	2606	2564	2607	2581	2653	2686	2717	2647	2515	2624	2703	2634	2624
75	227	228	242	231	252	240	250	278	296	283	288	325	349	365	361	371	400	385	385	396	397	421	424	396	420	440	424	421	430	450	437	451	411	430	421	451	466	461	476	487	459	477	465	465	467	465	468	480	467
0	143	156	163	146	163	142	137	148	NaN	NaN	NaN	NaN	NaN	NaN	NaN	NaN	NaN	NaN	NaN	NaN	NaN	NaN	NaN	NaN	NaN	NaN	NaN	NaN	NaN	NaN	NaN	NaN	NaN	NaN	NaN	NaN	NaN	NaN	NaN	NaN	NaN	NaN	NaN	NaN	NaN	NaN	NaN	NaN	NaN
0	435	431	459	457	445	455	443	459	453	446	458	449	470	453	472	466	452	475	468	464	470	453	450	453	450	454	450	453	466	468	486	485	483	513	516	519	526	518	511	530	529	519	521	499	513	522	530	540	550
0	2130	2111	2217	2188	2098	2127	2149	2154	2219	2132	2242	2297	2139	2166	2286	2225	2341	2299	2301	2260	2368	2319	2519	2497	2401	2553	2472	2378	2520	2511	2517	2608	2546	2653	2582	2682	2622	2679	2643	2704	2661	2717	2713	2764	2890	2829	2851	2797	2794
0	3	NaN	NaN	NaN	NaN	NaN	NaN	NaN	NaN	NaN	NaN	NaN	NaN	NaN	NaN	NaN	NaN	NaN	NaN	NaN	NaN	NaN	NaN	NaN	NaN	NaN	NaN	NaN	NaN	NaN	NaN	NaN	NaN	NaN	NaN	NaN	NaN	NaN	NaN	NaN	NaN	NaN	NaN	NaN	NaN	NaN	NaN	NaN	NaN
76	561	568	574	609	638	612	608	599	618	650	621	685	733	715	721	733	727	729	747	776	793	772	807	826	825	815	843	789	826	819	855	833	875	848	802	854	855	845	823	835	868	844	883	843	857	906	905	912	887
0	458	479	493	470	464	456	457	486	458	471	492	466	490	473	508	513	522	541	526	544	548	517	540	569	556	549	561	557	540	530	539	560	555	547	564	569	554	563	575	585	572	558	588	590	564	559	599	573	589
0	544	591	589	551	541	553	542	588	633	669	669	664	685	653	692	656	700	703	714	759	739	766	780	792	792	829	851	840	823	850	895	890	864	887	905	876	881	899	905	904	915	922	955	969	934	952	934	937	976
0	2207	2235	2293	2267	2238	2274	2214	2224	2042	2146	2217	2277	2206	2207	2166	2265	2267	2239	2250	2287	2215	2259	2268	2378	2313	2248	2405	2472	2357	2378	2418	2432	2402	2551	2533	2663	2548	2622	2612	2628	2735	2710	2703	2730	2656	2558	2662	2628	2598
77	1067	1108	1106	1143	1127	1168	1137	1126	1177	1163	1168	1164	1201	1181	1174	1169	1238	1274	1276	1238	1268	1252	1294	1276	1282	1322	1334	1323	1323	1349	1327	1339	1319	1347	1377	1354	1344	1357	1350	1361	1352	1387	1378	1422	1428	1456	1464	1484	1512
0	507	552	582	607	620	586	612	682	658	651	670	681	724	701	724	726	768	725	753	754	756	779	795	805	828	830	812	815	798	799	814	848	871	888	891	885	858	905	911	910	941	932	952	983	970	969	1064	1026	1002
78	1187	1187	1244	1242	1212	1269	1233	1253	1257	1242	1235	1194	1284	1311	1333	1273	1321	1357	1323	1365	1383	1368	1343	1356	1323	1350	1396	1418	1398	1416	1430	1443	1421	1429	1433	1433	1430	1435	1452	1425	1493	1501	1505	1499	1543	1521	1548	1552	1516
79	480	498	514	494	535	556	535	559	524	523	536	547	553	548	548	571	547	593	590	588	575	604	618	655	600	630	605	630	656	651	676	675	654	703	635	667	705	686	697	692	728	735	736	720	702	731	782	761	784
80	1262	1167	1247	1264	1278	1322	1288	1330	1370	1269	1292	1337	1290	1364	1353	1388	1407	1391	1399	1407	1423	1452	1417	1447	1478	1452	1465	1434	1433	1489	1485	1480	1496	1428	1437	1459	1472	1487	1452	1478	1474	1514	1499	1515	1508	1531	1605	1580	1525
0	433	449	562	622	570	707	383	312	313	304	316	324	331	338	112	116	137	131	157	217	248	276	305	344	335	369	401	391	398	198	NaN	NaN	NaN	NaN	NaN	NaN	NaN	NaN	NaN	NaN	NaN	NaN	NaN	NaN	NaN	NaN	NaN	NaN	NaN
0	NaN	NaN	NaN	NaN	NaN	NaN	NaN	NaN	NaN	NaN	NaN	NaN	NaN	NaN	NaN	NaN	NaN	NaN	NaN	NaN	NaN	NaN	NaN	NaN	NaN	NaN	NaN	NaN	NaN	NaN	NaN	NaN	NaN	NaN	NaN	NaN	NaN	NaN	NaN	NaN	NaN	NaN	NaN	NaN	NaN	NaN	NaN	NaN	NaN
81	424	363	395	365	383	420	393	391	405	120	234	188	193	187	189	198	51	44	40	22	39	45	43	63	65	75	69	91	103	116	129	136	131	140	153	170	170	181	200	199	191	197	180	195	200	196	186	179	177
0	452	463	475	456	474	472	472	501	496	477	466	225	240	219	232	215	231	94	95	99	91	NaN	NaN	NaN	NaN	NaN	NaN	NaN	NaN	NaN	NaN	NaN	NaN	NaN	NaN	NaN	NaN	NaN	NaN	NaN	NaN	NaN	NaN	NaN	NaN	NaN	NaN	NaN	NaN
82	658	753	708	685	651	661	641	728	660	660	736	774	759	788	746	766	462	207	219	222	223	220	240	252	252	302	276	307	314	306	307	297	265	282	277	267	250	235	248	243	244	266	280	298	312	330	333	345	310
83	572	591	581	611	605	624	641	637	661	684	712	715	690	705	710	709	720	712	728	762	762	750	749	764	778	781	760	767	806	791	795	810	854	776	832	793	853	795	831	882	892	825	899	868	846	854	894	931	909
84	1128	1137	1108	1092	1095	1107	1089	1079	1095	1110	1067	1033	567	403	413	379	422	129	202	189	198	213	235	265	268	318	348	435	510	536	596	628	602	632	635	612	662	635	643	664	664	670	655	645	645	642	660	564	428
0	612	606	624	593	627	657	654	698	691	675	699	709	730	751	679	703	711	707	725	712	728	751	752	753	749	758	777	772	771	757	797	795	811	798	798	822	822	825	807	823	828	838	859	844	831	833	896	862	859
85	637	683	760	696	747	722	761	746	754	761	788	745	799	804	791	763	214	201	206	241	226	214	215	232	210	213	209	207	224	232	227	239	229	224	236	231	231	213	226	234	240	226	245	239	256	260	274	254	275
86	1463	1452	1471	1506	1525	1479	1583	1514	1496	1536	1478	1508	1539	1508	1562	1568	1589	1635	1668	1671	1602	1660	1606	1646	1688	1705	1655	1646	1705	1653	1783	1767	1784	1716	1760	1756	1766	1798	1832	1840	1854	1898	1947	1934	1884	1978	2029	2042	2061
0	587	622	613	595	580	592	569	607	591	606	636	665	667	676	685	690	732	748	775	787	784	794	794	830	797	805	829	834	837	816	820	865	834	866	866	874	844	844	873	883	871	913	904	873	921	892	918	908	894
0	601	641	653	648	693	681	687	764	776	774	763	805	818	807	816	831	830	862	875	897	891	874	939	889	891	917	969	904	930	952	940	941	942	935	963	982	972	950	954	951	959	952	978	987	1010	976	1010	975	1011
87	686	730	720	740	734	718	732	815	783	798	856	799	838	831	869	836	897	897	899	878	888	847	818	906	861	909	934	929	934	942	934	981	908	948	917	901	925	965	983	945	964	922	952	974	1086	1019	1061	1066	1048
0	622	652	672	647	664	664	635	690	672	691	697	707	737	748	739	751	721	712	719	771	749	716	749	777	748	776	787	807	840	820	838	881	820	843	856	836	846	829	844	809	830	810	802	810	839	830	867	839	847
0	753	779	767	768	768	808	815	838	798	824	769	827	821	793	804	814	814	804	818	826	850	837	833	832	827	844	822	867	837	838	386	378	357	365	374	374	382	373	440	150	151	167	175	177	183	216	267	245	278
88	519	511	531	551	586	570	585	600	599	641	653	643	679	705	688	699	710	738	735	760	741	740	742	760	756	759	775	812	797	814	813	832	824	821	824	838	867	846	851	844	893	883	908	879	905	908	890	919	897
0	873	933	927	924	900	937	921	942	969	1000	988	1096	1108	1095	1144	1141	1115	1111	1109	1159	1166	1149	1134	1200	1242	1201	1224	1252	1263	1265	1337	1312	1343	1339	1306	1351	1320	1350	1424	1337	1334	1431	1333	1404	1403	1369	1415	1429	1385
89	1423	1514	1508	1574	1502	1601	1605	1663	1573	1647	1696	1672	1667	1702	1759	1747	1680	1731	1710	1771	1797	1746	1772	1811	1772	1783	1775	1792	1763	1787	1733	1755	1701	1694	1684	1769	1776	1726	1722	1691	1638	1633	1629	1638	1616	1335	644	602	575
0	614	642	613	714	730	783	785	785	785	799	874	867	803	837	896	922	843	921	850	906	960	908	988	1017	941	937	934	977	972	1021	989	1002	975	941	939	1067	1066	1012	1033	958	924	900	924	987	1022	960	995	1011	1017
0	181	200	199	282	171	124	194	202	194	138	183	301	197	217	254	165	268	244	363	214	303	317	255	265	238	202	114	194	148	182	93	28	1	2	11	17	51	8	NaN	NaN	NaN	NaN	NaN	NaN	NaN	NaN	NaN	NaN	NaN
0	442	425	453	485	400	389	432	448	446	381	380	460	451	448	476	403	456	457	532	434	545	565	543	556	515	546	450	534	563	578	563	552	503	528	530	535	575	469	508	548	567	591	539	521	538	553	530	425	540
0	62	72	69	101	45	41	45	65	58	33	32	76	34	25	NaN	NaN	NaN	NaN	NaN	NaN	NaN	NaN	NaN	NaN	NaN	NaN	NaN	NaN	NaN	NaN	NaN	NaN	NaN	NaN	NaN	NaN	NaN	NaN	NaN	NaN	NaN	NaN	NaN	NaN	NaN	NaN	NaN	NaN	NaN
0	70	72	75	97	37	32	32	36	NaN	NaN	NaN	NaN	NaN	NaN	NaN	NaN	NaN	NaN	NaN	NaN	NaN	NaN	NaN	NaN	NaN	NaN	NaN	NaN	NaN	NaN	NaN	NaN	NaN	NaN	NaN	NaN	NaN	NaN	NaN	NaN	NaN	NaN	NaN	NaN	NaN	NaN	NaN	NaN	NaN
0	242	232	241	244	250	257	266	110	107	100	111	124	140	164	188	206	246	272	293	285	284	312	342	331	326	312	312	309	314	324	328	313	335	323	358	365	365	378	407	405	422	443	447	451	457	485	504	508	485
0	369	328	341	382	394	335	333	359	375	311	329	344	317	318	322	362	326	371	339	397	358	355	357	364	336	366	419	342	232	205	207	225	98	51	74	45	69	95	66	92	118	171	177	197	241	211	255	262	241
0	699	687	709	697	651	677	704	674	691	655	683	694	685	698	675	701	715	741	729	808	799	782	836	817	836	850	949	832	829	815	837	837	909	828	838	828	821	865	839	821	833	831	808	847	855	841	963	912	947
0	537	567	560	576	568	564	549	598	594	604	736	597	574	600	622	746	457	490	483	462	460	402	342	405	349	267	313	401	364	336	352	376	298	780	787	766	793	768	359	392	NaN	NaN	NaN	NaN	NaN	NaN	NaN	NaN	NaN
0	344	358	372	421	428	411	457	473	480	491	486	497	485	513	511	497	539	541	539	575	543	549	526	512	539	561	578	572	579	561	552	599	592	640	641	631	636	658	676	669	671	673	670	659	667	656	664	682	679
0	582	547	519	567	613	566	571	584	603	562	562	562	562	564	534	583	546	525	573	551	582	600	629	606	629	596	633	564	542	557	553	566	591	607	573	613	604	647	653	606	605	619	622	625	637	653	650	592	632
90	662	692	706	717	721	718	736	755	776	804	798	770	820	804	808	846	810	825	834	856	1175	1227	1198	1199	1242	1260	1234	1215	1214	1277	1244	1283	1286	1266	1193	1255	1210	1225	1214	1232	1254	1259	1244	1242	1233	1241	1294	1046	1223
91	755	763	786	808	797	794	785	778	762	794	795	790	793	783	775	766	818	806	835	845	888	892	908	896	897	889	911	407	398	376	410	380	331	397	354	398	394	383	185	366	173	372	376	377	402	394	151	348	390
92	800	793	746	791	805	811	843	790	297	265	275	283	280	309	124	119	161	224	286	286	457	519	539	584	628	643	690	697	759	754	794	822	791	832	757	786	780	783	774	856	734	684	701	854	896	910	903	696	907
0	1	NaN	NaN	NaN	NaN	NaN	NaN	NaN	NaN	NaN	NaN	NaN	NaN	NaN	NaN	NaN	NaN	NaN	NaN	NaN	NaN	NaN	NaN	NaN	NaN	NaN	NaN	NaN	NaN	NaN	NaN	NaN	NaN	NaN	NaN	NaN	NaN	NaN	NaN	NaN	NaN	NaN	NaN	NaN	NaN	NaN	NaN	NaN	NaN
93	401	421	399	476	446	434	438	434	476	471	518	535	522	510	521	498	538	527	539	596	600	579	584	606	608	639	659	616	651	632	634	628	632	644	649	659	630	688	664	628	633	639	660	654	656	663	656	666	663
0	149	137	145	130	125	141	135	121	117	127	137	139	138	151	134	102	130	122	141	122	136	128	140	141	157	142	106	125	112	132	140	126	103	142	129	173	162	121	146	129	122	134	142	139	110	130	90	90	120
0	659	683	719	722	743	746	733	784	773	810	782	790	802	783	794	840	815	819	832	868	1011	972	994	1020	1001	976	994	978	914	929	885	921	868	820	764	653	688	667	731	677	691	665	671	745	735	753	747	615	743
94	313	473	326	487	485	365	372	392	423	434	446	423	474	455	480	490	637	540	596	503	626	635	574	683	671	729	607	726	751	781	780	743	739	773	765	737	765	721	750	771	795	774	783	800	765	782	793	715	796
95	260	440	297	446	449	318	330	311	378	388	411	404	401	431	440	433	617	498	566	482	644	632	559	703	663	668	579	669	701	696	672	723	705	699	701	693	724	691	694	690	727	709	750	751	797	780	800	768	820
0	681	685	765	739	742	795	821	869	853	905	853	938	941	971	938	1068	1016	1053	1047	1101	1132	1265	1306	1265	1243	1374	1219	1265	1275	1302	1296	1273	1256	1248	1215	1306	1265	1302	1303	1275	1265	1285	1286	1304	1359	1308	1336	1239	1328
0	15	35	20	NaN	NaN	NaN	NaN	NaN	NaN	NaN	NaN	NaN	NaN	NaN	NaN	NaN	NaN	NaN	NaN	NaN	NaN	NaN	NaN	NaN	NaN	NaN	NaN	NaN	NaN	NaN	NaN	NaN	NaN	NaN	NaN	NaN	NaN	NaN	NaN	NaN	NaN	NaN	NaN	NaN	NaN	NaN	NaN	NaN	NaN
96	695	715	728	1008	740	762	774	769	806	822	787	768	817	800	821	867	866	891	864	905	930	905	921	936	989	950	937	938	960	968	940	1000	974	923	907	1000	990	999	996	983	1000	1018	993	1008	1014	1020	1020	1014	990
97	573	997	581	995	1014	608	651	661	681	685	713	726	767	781	788	799	1113	849	1189	861	1167	1131	936	1198	1142	1200	937	1246	1217	1245	1208	1227	1225	1239	1228	1182	1259	1246	1264	1273	1301	1285	1282	1293	1325	1316	1357	1331	1354
0	647	991	695	1050	1077	699	741	736	717	773	782	800	848	829	823	825	1256	880	1241	905	1224	1219	970	1287	1280	1390	1002	1344	1365	1372	1278	1353	1310	1413	1345	1377	1392	1363	1358	1351	1384	1378	1429	1387	1416	1448	1487	1454	1478
0	469	669	478	730	678	497	492	532	524	535	533	567	567	559	560	574	712	553	742	568	738	726	602	706	699	719	595	696	704	743	735	723	755	747	745	728	776	764	760	789	813	791	839	825	801	817	873	831	852
0	584	589	586	592	609	622	613	600	611	664	652	661	655	671	684	703	718	746	736	748	735	739	759	790	803	803	813	837	816	800	823	799	822	814	799	808	805	820	837	855	857	875	851	832	807	812	800	795	751
0	726	724	741	750	770	773	764	782	784	812	803	803	815	846	860	911	886	903	896	902	947	954	949	946	901	884	937	963	943	911	828	543	331	316	321	305	313	119	138	148	162	185	234	291	318	314	333	353	327
98	501	655	501	692	673	530	539	533	546	565	557	549	584	573	614	617	742	636	780	655	783	752	637	744	757	769	687	798	800	808	784	744	826	838	832	832	798	864	803	793	872	856	865	899	865	875	928	946	876
0	22	1	83	78	55	93	107	155	73	93	123	166	178	152	150	182	236	208	235	237	216	255	201	242	227	272	303	279	244	280	271	241	299	330	292	350	345	278	332	333	320	371	326	333	344	359	353	351	420
0	551	522	557	575	524	549	554	577	611	605	610	599	596	607	618	636	623	633	642	636	633	628	627	631	650	652	675	675	666	666	659	659	660	677	648	651	651	674	661	667	677	665	650	673	666	662	648	661	667
0	447	470	436	495	499	498	532	519	518	546	562	554	555	549	582	588	582	586	584	578	572	584	559	559	581	575	589	590	590	611	590	583	607	613	596	625	617	607	624	644	643	640	625	628	623	631	624	614	655
0	229	227	224	259	260	281	310	311	324	336	346	353	351	389	396	410	415	379	411	379	396	401	430	436	436	432	444	453	446	439	440	432	447	462	450	443	443	433	430	431	443	446	436	443	429	451	439	448	459
99	750	702	785	900	444	354	355	320	342	342	359	173	182	196	272	410	491	559	612	615	600	608	664	710	727	780	793	799	808	805	778	833	862	855	837	849	833	849	865	850	852	857	906	866	878	861	904	891	919
0	987	953	957	972	979	1013	949	965	1006	1000	1033	983	1033	1067	1080	1082	1071	1163	1125	1181	1170	1172	1204	1205	1190	1199	1234	1238	1244	1212	1287	1246	1289	1327	1348	1340	1375	1363	1363	1364	1356	1408	1381	1386	1429	1372	1396	1373	1401
0	208	228	241	274	271	253	270	298	271	299	285	326	356	323	328	331	326	330	337	361	371	354	354	354	363	353	375	396	377	387	369	391	397	400	405	410	405	394	382	411	410	442	407	427	423	421	400	423	414
100	666	923	679	979	925	743	765	828	740	842	802	912	986	950	421	341	348	321	363	331	364	147	156	174	175	229	244	349	393	437	467	494	478	514	531	527	540	494	527	517	552	568	603	645	631	655	720	677	746
101	190	181	199	210	222	220	228	230	216	255	259	273	280	268	300	311	309	309	319	357	335	341	342	336	347	327	355	356	361	357	367	363	364	386	396	376	380	392	376	387	389	390	400	392	388	398	392	410	411
102	461	534	514	584	562	560	541	550	577	581	597	618	620	646	635	660	658	661	668	686	698	698	698	701	703	723	718	710	734	748	742	746	771	778	761	746	749	784	762	773	798	788	769	798	825	802	808	836	842
0	968	921	952	1001	1000	1008	1023	1007	1008	1032	1015	1037	1038	1031	1072	1014	1055	1083	1096	1114	1045	1086	1075	1061	1058	1041	1053	1032	1002	967	1005	984	964	980	956	984	984	974	994	978	1049	1028	1062	1029	1053	1067	1080	1058	1077
103	629	664	616	680	701	691	705	705	688	715	700	729	750	750	757	759	792	794	802	824	839	845	829	832	929	947	990	973	960	983	982	1033	1013	1028	1050	1061	1060	1088	1080	1074	1062	1081	1096	1100	1088	1094	1085	1080	1073
0	666	673	669	750	744	771	761	737	747	749	780	771	770	783	798	804	822	833	818	834	829	819	807	831	766	777	764	763	718	731	742	740	717	752	769	802	785	832	844	889	884	909	860	822	880	877	863	878	885
0	170	210	180	195	223	246	240	237	241	257	277	263	299	288	322	322	318	351	340	319	318	338	347	336	365	386	386	384	383	402	403	380	373	406	359	379	383	396	411	413	378	393	401	404	408	406	413	415	438
104	421	454	487	492	465	489	496	481	484	497	475	513	530	537	519	556	568	589	601	565	630	613	574	605	599	600	630	631	616	627	644	658	637	637	623	659	651	675	713	701	676	676	672	680	687	704	717	697	711
0	486	528	567	545	524	545	552	552	528	542	494	548	567	559	569	582	619	571	590	573	602	589	571	593	601	581	586	588	601	606	633	630	628	637	638	625	635	583	560	572	543	535	470	487	519	503	485	473	441
0	663	648	635	684	699	723	726	738	699	732	745	751	719	720	739	723	725	752	726	703	709	710	740	791	778	805	789	826	836	884	881	908	885	906	904	903	884	903	909	947	990	992	987	1018	1020	976	960	962	926
105	414	401	405	396	380	384	391	356	360	375	299	381	406	383	407	507	505	473	482	428	450	429	463	421	457	508	520	465	481	473	535	587	570	532	524	533	533	544	559	567	558	539	537	545	542	546	544	514	546
0	390	405	434	426	446	480	472	474	499	518	519	527	523	515	512	490	497	492	519	511	521	516	532	540	572	555	512	549	544	554	558	537	518	555	553	591	590	558	593	589	627	625	616	641	651	643	629	641	679
106	286	277	314	351	323	334	337	333	319	295	273	306	324	332	348	359	366	365	400	355	406	359	395	364	390	421	416	400	404	169	134	137	110	131	137	134	121	142	158	179	152	143	171	166	147	165	160	159	167
0	601	531	524	530	563	563	583	566	553	615	585	655	635	615	663	670	712	703	718	693	724	694	694	679	639	705	717	699	696	702	674	718	765	737	724	708	726	732	707	725	744	744	690	751	744	727	732	767	769
0	214	224	236	237	206	208	221	196	193	192	191	180	185	191	179	139	179	165	178	165	174	190	195	203	214	197	149	194	171	227	233	222	203	235	220	279	274	222	259	243	255	262	259	272	244	249	213	219	231
107	526	578	660	610	584	569	650	631	657	664	706	699	718	769	742	728	768	787	800	762	771	854	788	818	810	815	858	837	813	842	897	854	889	838	928	914	925	885	901	944	894	885	916	945	904	1020	972	966	1007
0	505	463	439	482	477	511	505	523	490	515	470	521	540	524	540	544	554	575	579	566	591	587	595	603	588	626	591	619	632	633	607	618	623	604	624	620	618	638	637	619	639	643	651	639	624	653	641	629	637
0	815	784	795	762	890	833	883	847	862	906	938	871	895	925	913	907	853	871	898	893	914	879	848	875	870	858	849	884	877	883	879	889	910	911	946	941	937	948	945	901	944	922	920	908	936	950	974	957	948
0	556	613	629	634	575	608	619	686	681	693	727	742	749	790	806	836	838	826	838	841	849	898	835	871	899	884	930	911	932	908	956	952	897	955	878	1016	956	1029	1028	1089	1078	1085	1072	1068	1027	1057	1060	1090	1085
0	214	199	197	167	155	170	167	136	122	128	152	159	148	165	167	138	152	118	157	123	147	142	154	157	172	165	128	166	146	167	166	163	144	173	162	196	192	159	181	178	176	191	169	167	118	126	87	85	106
108	503	510	535	555	590	563	582	584	600	616	619	628	618	629	633	647	654	673	690	693	714	740	698	731	731	740	741	764	754	749	740	747	755	764	774	789	773	798	839	761	812	830	811	801	830	817	835	845	853
109	637	654	637	652	680	644	653	651	687	704	716	753	771	770	796	808	794	800	812	820	817	847	867	858	850	864	888	876	863	866	898	895	879	913	899	857	869	866	907	949	934	913	899	915	896	900	904	914	934
0	892	881	876	886	764	351	260	251	245	253	268	265	268	137	122	164	243	296	319	344	388	353	398	440	478	531	501	482	461	528	524	583	576	584	664	619	598	608	621	614	606	574	580	617	573	592	597	604	586
110	263	266	270	285	282	289	298	320	354	303	294	311	321	346	359	368	381	389	420	459	460	461	479	458	493	489	468	480	499	497	501	496	499	535	532	529	539	531	515	522	518	521	505	529	529	562	578	551	579
111	371	344	386	374	427	384	384	394	407	398	445	416	410	384	432	398	432	426	444	443	424	444	452	441	462	485	465	503	469	504	521	514	501	498	513	508	472	475	462	475	483	501	464	489	493	505	491	498	515
112	527	496	488	514	517	528	523	511	531	556	552	548	543	536	530	558	543	524	523	541	531	522	530	527	528	540	553	559	560	575	557	556	557	535	550	537	543	561	570	548	574	560	566	569	578	568	565	591	597
0	346	343	352	376	391	394	402	402	421	436	432	453	442	450	470	466	466	457	468	476	487	489	492	501	479	509	504	531	532	535	554	535	547	531	546	548	547	569	561	558	575	602	603	590	586	598	589	590	607
0	549	535	539	559	558	575	596	574	575	604	596	592	577	553	597	583	613	555	589	573	570	564	581	601	577	614	587	632	602	612	628	630	647	634	673	643	654	659	640	623	641	629	653	609	651	680	634	677	651
113	1256	1251	1314	1341	1304	1350	1392	1402	1428	1407	1475	1442	1404	1401	1455	1528	1462	1428	1521	1532	1499	1567	1534	1584	1539	1553	1545	1540	1570	1591	1561	1546	1530	1546	1487	1400	619	427	437	436	443	157	220	317	422	510	583	632	647
114	479	458	454	451	498	478	467	504	497	484	552	525	545	519	614	616	625	601	591	596	646	605	606	587	642	632	652	669	622	643	650	685	641	688	664	622	660	636	633	640	640	653	652	665	710	691	668	723	737
115	663	640	639	650	718	719	751	720	761	770	790	784	799	798	812	828	809	828	863	849	851	836	828	856	840	854	875	902	892	898	924	928	953	943	993	997	1006	1038	1029	1005	1027	1024	998	994	1023	1010	1001	1012	1015
116	839	831	815	815	858	829	849	873	909	894	901	891	883	894	907	910	907	957	966	1020	1019	1009	1051	1068	1122	1074	1108	1105	1112	1116	1172	1143	1136	1095	1116	1103	1096	1104	1108	1136	1152	1164	1183	1144	1182	1242	1300	1352	1412
117	913	928	918	941	967	976	995	973	930	984	980	1010	1047	1067	1017	1098	1056	1044	1074	1100	1142	1125	1167	1114	1147	1134	1180	1188	1166	1229	1245	1186	1207	1214	1252	1204	1215	1197	1216	1253	1216	1227	1211	1172	1129	1106	1118	1126	1142
118	999	1022	1001	1017	1079	1086	1093	1152	1109	1181	1176	1124	1213	1171	1202	1234	1221	1279	1322	1352	1365	1369	1364	1398	1390	1398	1438	1414	1438	1464	1497	1483	1486	1489	1484	1495	1510	1518	1520	1512	1485	1518	1479	1558	1525	1556	1562	1570	1567
119	584	598	576	626	693	654	679	674	662	727	746	775	803	799	821	824	834	810	889	867	898	895	931	962	950	1005	1026	1074	1050	1000	1062	1092	1066	1070	1075	1050	1094	1101	1107	1115	1106	1118	1045	1105	1086	1081	1106	865	361
120	531	558	535	569	552	608	588	585	585	614	602	625	590	603	592	598	644	623	617	644	616	604	609	610	601	584	584	625	593	637	657	666	661	645	661	694	678	655	655	670	685	654	651	637	686	678	673	688	703
121	745	758	810	837	863	840	864	924	917	946	958	943	959	956	971	979	970	1014	979	987	1020	1085	1078	1076	1085	1087	1131	1137	1152	1127	1172	1183	1220	1181	1217	1182	1162	1214	1187	1186	1209	1217	1246	1238	1182	1250	1265	1429	1419
0	420	430	419	412	425	416	424	429	443	452	446	477	468	477	483	484	507	522	510	551	527	511	543	528	571	563	565	555	570	566	568	561	560	571	592	579	557	576	603	602	653	645	660	650	671	635	637	645	667
122	880	969	949	911	943	990	1018	1080	1032	1048	1133	1076	1175	1134	1144	1115	1181	1178	1267	1201	1184	1236	1257	1290	1300	1316	1342	1359	1375	1373	1327	1344	1351	1417	1435	1547	1621	1565	1602	1658	1583	1698	1765	1489	374	359	368	344	335
0	1427	1500	1444	1463	1490	1482	1585	1562	1569	1571	1503	1527	1509	1537	NaN	NaN	NaN	NaN	NaN	NaN	NaN	NaN	NaN	NaN	NaN	NaN	NaN	NaN	NaN	NaN	NaN	NaN	NaN	NaN	NaN	NaN	NaN	NaN	NaN	NaN	NaN	NaN	NaN	NaN	NaN	NaN	NaN	NaN	NaN
0	128	131	116	105	83	111	108	79	93	119	119	127	112	123	104	88	107	83	133	105	117	105	107	102	106	81	37	69	52	114	115	96	68	86	84	134	124	77	110	99	107	126	145	162	132	152	98	100	120
0	1455	1479	1446	1510	1547	1542	1539	1546	1511	1550	1578	1605	1655	1676	1673	1669	1709	1760	1814	1780	1847	1911	1880	1954	1970	1929	1930	1964	1892	1957	1978	1935	1995	1946	1952	1908	1906	1918	2002	2014	1911	2001	2021	1948	2023	2091	2074	2094	2073
123	228	231	231	242	267	297	284	310	292	292	304	301	303	317	332	332	378	387	398	399	416	432	455	441	434	443	450	441	448	439	436	439	447	453	466	471	471	480	481	481	485	507	503	494	504	501	478	488	497
0	1391	1376	1355	1430	1446	1391	1437	1450	1497	1539	1481	1495	1544	1551	1546	1610	1617	1722	548	486	452	468	450	475	478	476	467	492	472	479	480	249	223	252	307	436	529	647	728	776	839	858	905	872	875	866	854	916	965
124	841	852	860	902	906	921	941	956	965	987	1013	1030	1020	1074	1072	1079	1106	1133	1090	1162	1171	1156	1149	1162	1238	1211	1256	1261	1244	1264	1243	1263	1259	1279	1278	1283	1278	1323	1343	1306	1359	1363	1425	1419	1454	1403	1458	1452	1480
125	741	749	703	736	720	801	790	841	801	856	871	856	827	842	789	772	808	791	262	203	203	207	188	198	172	186	191	189	184	181	173	187	177	169	182	175	189	220	210	195	223	208	215	201	202	210	219	230	234
0	5	NaN	NaN	NaN	NaN	NaN	NaN	NaN	NaN	NaN	NaN	NaN	NaN	NaN	NaN	NaN	NaN	NaN	NaN	NaN	NaN	NaN	NaN	NaN	NaN	NaN	NaN	NaN	NaN	NaN	NaN	NaN	NaN	NaN	NaN	NaN	NaN	NaN	NaN	NaN	NaN	NaN	NaN	NaN	NaN	NaN	NaN	NaN	NaN
126	427	431	420	424	439	446	438	448	450	453	448	429	431	450	443	460	454	457	445	467	488	468	445	491	514	523	538	552	572	589	605	615	597	617	611	637	634	639	640	616	666	642	662	654	670	646	645	643	665
0	28	24	66	27	57	109	79	69	107	114	108	146	NaN	NaN	NaN	NaN	NaN	NaN	NaN	NaN	NaN	NaN	NaN	NaN	NaN	NaN	NaN	NaN	NaN	NaN	NaN	NaN	NaN	NaN	NaN	NaN	NaN	NaN	NaN	NaN	NaN	NaN	NaN	NaN	NaN	NaN	NaN	NaN	NaN
0	14	NaN	NaN	NaN	NaN	NaN	NaN	NaN	NaN	NaN	NaN	NaN	NaN	NaN	NaN	NaN	NaN	NaN	NaN	NaN	NaN	NaN	NaN	NaN	NaN	NaN	NaN	NaN	NaN	NaN	NaN	NaN	NaN	NaN	NaN	NaN	NaN	NaN	NaN	NaN	NaN	NaN	NaN	NaN	NaN	NaN	NaN	NaN	NaN
127	78	95	84	99	128	83	112	90	164	148	153	147	162	198	176	145	194	183	209	204	256	296	264	229	295	247	260	300	334	302	327	314	276	350	373	338	264	337	331	346	342	280	333	272	302	355	281	270	280
128	555	687	687	617	636	656	683	649	674	624	677	662	699	726	668	704	719	707	724	719	690	715	719	722	716	729	737	748	723	735	726	740	762	758	774	756	799	801	753	774	770	777	758	751	763	769	779	803	784
0	68	115	135	116	126	144	158	176	164	206	181	179	212	202	220	230	243	240	241	243	93	271	212	295	308	296	289	334	324	341	332	327	350	386	387	355	375	357	359	379	399	394	399	390	404	436	161	415	445
0	379	396	379	405	406	437	452	456	434	414	449	469	452	446	452	459	430	463	461	445	444	471	468	487	471	499	473	467	471	492	505	472	481	497	472	475	468	457	513	480	496	482	472	466	464	468	465	477	460
129	741	741	733	767	713	852	793	789	800	795	822	769	749	440	210	230	232	242	233	218	208	204	202	204	210	215	208	218	206	210	206	207	194	188	204	183	185	185	185	177	186	187	190	187	193	202	197	202	207
0	NaN	NaN	NaN	NaN	NaN	NaN	NaN	NaN	NaN	NaN	NaN	NaN	NaN	NaN	NaN	NaN	NaN	NaN	NaN	NaN	NaN	NaN	NaN	NaN	NaN	NaN	NaN	NaN	NaN	NaN	NaN	NaN	NaN	NaN	NaN	NaN	NaN	NaN	NaN	NaN	NaN	NaN	NaN	NaN	NaN	NaN	NaN	NaN	NaN
130	921	926	935	913	920	941	902	776	300	310	305	300	307	104	105	147	208	221	203	205	167	155	158	218	216	235	257	284	310	313	352	351	354	349	355	372	392	419	455	473	454	466	449	405	442	454	462	469	493
0	52	46	67	13	68	44	70	102	94	112	148	176	193	121	139	195	206	166	215	207	247	223	212	279	276	267	253	251	286	269	269	252	306	294	276	246	267	286	317	249	281	277	304	268	334	322	275	332	298
0	419	446	451	439	456	460	457	471	477	469	467	484	489	487	488	496	499	473	465	483	482	482	492	485	484	518	498	495	500	512	498	521	526	503	530	525	515	526	498	523	502	509	523	521	519	538	542	548	550
0	227	223	233	226	240	255	257	270	264	270	278	266	224	214	223	219	243	251	264	285	288	285	299	309	318	317	340	337	348	355	362	387	393	382	418	415	415	411	440	475	476	462	458	455	504	512	509	516	499
0	584	578	575	619	650	678	665	672	642	684	728	680	698	677	683	699	702	697	739	761	778	779	824	835	863	862	869	862	927	891	927	921	934	929	994	1041	1008	1060	1033	1068	1054	1076	1044	1039	1058	1051	1038	1029	1026
0	NaN	NaN	NaN	NaN	NaN	NaN	NaN	NaN	NaN	NaN	NaN	NaN	NaN	NaN	NaN	NaN	NaN	NaN	NaN	NaN	NaN	NaN	NaN	NaN	NaN	NaN	NaN	NaN	NaN	NaN	NaN	NaN	NaN	NaN	NaN	NaN	NaN	NaN	NaN	NaN	NaN	NaN	NaN	NaN	NaN	NaN	NaN	NaN	NaN
0	676	611	615	595	668	629	674	648	682	675	662	677	678	708	760	684	726	692	721	737	761	740	782	770	801	781	794	841	809	754	812	794	810	879	895	896	932	908	887	932	888	963	934	930	922	959	985	960	940
0	70	95	79	101	124	104	97	159	154	126	116	115	131	119	117	168	116	160	132	198	130	137	98	123	72	120	204	106	154	90	99	128	189	119	156	73	70	141	95	165	148	122	105	102	112	77	117	103	69
0	823	949	928	896	939	905	885	1000	1046	1089	1127	1087	1156	1138	1178	1138	1179	1115	1082	1018	981	1001	990	989	923	927	957	955	978	1009	1027	1036	1065	1062	1059	1075	1037	865	381	332	323	330	368	139	138	161	166	197	200
0	266	245	244	233	251	275	314	296	340	352	365	349	341	328	316	314	327	332	344	371	363	359	374	321	331	304	325	321	365	332	355	325	336	346	347	355	357	347	355	349	353	337	311	337	330	320	328	324	311
131	498	510	524	527	547	540	557	576	608	587	601	611	605	629	631	668	667	659	663	639	662	657	690	712	727	727	738	732	748	755	778	799	775	774	801	769	793	801	806	804	804	845	843	839	807	871	881	858	874
0	661	695	686	764	781	745	761	768	745	705	733	748	746	763	767	770	752	761	752	760	772	769	799	770	773	803	812	807	809	826	843	829	858	836	848	861	852	811	830	838	832	830	858	889	923	901	924	934	935
0	282	324	326	338	313	88	342	372	379	386	185	NaN	NaN	NaN	NaN	NaN	NaN	NaN	NaN	NaN	NaN	NaN	NaN	NaN	NaN	NaN	NaN	NaN	NaN	NaN	NaN	NaN	NaN	NaN	NaN	NaN	NaN	NaN	NaN	NaN	NaN	NaN	NaN	NaN	NaN	NaN	NaN	NaN	NaN
132	170	200	183	176	218	237	277	327	360	410	390	385	395	360	366	344	362	376	376	402	438	433	412	416	421	436	451	502	505	498	518	485	502	493	503	494	532	525	568	550	557	577	585	588	543	589	546	570	548
133	385	374	390	389	401	411	424	418	428	445	465	459	453	466	440	456	444	473	490	483	475	497	501	513	527	514	531	537	557	543	572	571	581	578	591	565	585	595	584	585	600	594	604	614	627	632	623	608	613
134	260	279	291	312	344	397	402	418	442	440	469	457	465	469	451	458	455	469	496	498	483	487	466	481	500	507	503	521	530	548	548	547	549	566	583	574	585	578	585	577	586	555	583	596	580	586	597	586	595
135	176	189	203	246	267	295	262	262	251	258	289	321	346	358	370	390	385	356	357	344	359	338	346	367	405	383	413	387	375	424	414	443	400	421	400	372	370	330	325	302	326	341	321	327	307	340	379	348	312
0	1249	1272	1244	1211	1281	1253	1247	1229	1287	1234	1305	1251	1317	1300	1306	1333	1376	1379	1400	1394	1379	1455	1424	1465	1472	1458	1454	1515	1419	1485	1509	1513	1474	1539	1553	1469	1518	1488	1559	1464	1484	1471	1420	1419	1411	1451	1413	1367	1363
0	43	15	1	1	NaN	NaN	NaN	NaN	NaN	NaN	NaN	NaN	NaN	NaN	NaN	NaN	NaN	NaN	NaN	NaN	NaN	NaN	NaN	NaN	NaN	NaN	NaN	NaN	NaN	NaN	NaN	NaN	NaN	NaN	NaN	NaN	NaN	NaN	NaN	NaN	NaN	NaN	NaN	NaN	NaN	NaN	NaN	NaN	NaN
0	668	684	730	723	753	715	721	757	746	745	756	777	803	809	846	854	876	878	878	873	865	857	891	890	919	915	897	905	899	894	918	925	911	907	890	882	869	878	876	870	868	877	887	895	902	903	902	904	916
0	198	195	186	178	154	199	203	176	177	204	231	240	257	273	257	221	295	260	304	259	303	311	320	330	343	321	238	302	273	309	301	267	223	266	246	339	326	221	270	272	262	282	321	319	260	298	230	226	277
0	276	302	296	313	335	357	382	413	412	424	439	435	429	423	451	483	475	487	480	490	526	506	497	524	542	517	520	525	523	547	525	531	587	592	570	565	589	591	579	622	632	648	632	620	632	643	629	657	645
0	843	841	886	831	793	811	778	792	808	825	812	857	837	856	908	868	881	891	869	892	885	888	895	935	897	869	868	873	851	841	892	871	870	849	834	868	846	882	861	898	874	892	871	847	892	876	923	904	881
0	1339	1329	1322	1365	1311	1254	1317	1275	1319	1315	1342	1378	1385	1358	1439	1429	1448	1412	1503	1489	1526	1570	1510	1527	1528	1582	1607	1582	1618	1571	1561	1575	1633	1586	1585	1556	1596	1688	1642	1635	1577	1586	1570	1542	1515	1514	1476	1505	1510
136	787	835	825	841	893	875	924	935	926	896	944	926	955	915	976	970	950	960	993	1011	1026	1044	1080	1109	1116	1159	1152	1194	1201	1225	1258	1263	1290	1272	1275	1271	1275	1339	1338	1291	1265	1272	1305	1345	1339	1266	1318	1301	1294
0	507	493	515	519	536	567	544	551	573	561	566	588	582	598	611	627	621	632	648	669	671	676	672	672	673	688	672	700	708	698	714	688	704	700	705	721	731	732	719	722	739	718	713	703	713	691	678	676	672
0	905	932	936	973	977	955	981	1027	1018	1009	1064	1081	1117	1113	1118	1136	1123	1186	1159	1161	1192	1178	1178	1255	1253	1288	1279	1436	1298	1369	1361	1413	1420	1436	1441	1465	1421	1496	1469	1476	1516	1499	1502	1583	1595	1589	1636	1571	1590
0	594	623	622	610	634	626	623	639	631	632	633	641	638	643	663	670	702	705	689	696	679	717	747	762	783	747	748	732	734	706	711	722	734	725	747	734	745	731	734	731	707	705	712	737	752	779	775	802	786
137	1522	1603	1578	1606	1545	1583	1596	1642	1622	1690	1737	1698	1707	1675	1652	1632	1668	1694	1684	1710	1685	1731	1727	1738	1767	1728	1752	1752	1787	1797	1822	1816	1803	1854	1849	1882	1877	1930	1919	1924	1937	1938	1967	2000	1991	2085	2079	2072	2077
0	102	123	16	NaN	NaN	NaN	NaN	NaN	NaN	NaN	NaN	NaN	NaN	NaN	NaN	NaN	NaN	NaN	NaN	NaN	NaN	NaN	NaN	NaN	NaN	NaN	NaN	NaN	NaN	NaN	NaN	NaN	NaN	NaN	NaN	NaN	NaN	NaN	NaN	NaN	NaN	NaN	NaN	NaN	NaN	NaN	NaN	NaN	NaN
0	656	666	657	662	707	703	696	731	706	727	740	730	744	739	768	794	817	831	817	853	827	790	841	839	896	844	845	901	893	864	855	871	878	884	901	879	917	880	905	894	909	886	913	881	918	943	924	893	885
0	93	54	118	120	154	160	162	139	196	137	197	NaN	NaN	NaN	NaN	NaN	NaN	NaN	NaN	NaN	NaN	NaN	NaN	NaN	NaN	NaN	NaN	NaN	NaN	NaN	NaN	NaN	NaN	NaN	NaN	NaN	NaN	NaN	NaN	NaN	NaN	NaN	NaN	NaN	NaN	NaN	NaN	NaN	NaN
138	381	394	406	405	400	439	428	414	420	437	473	484	456	471	477	495	489	488	512	509	546	556	540	570	596	615	603	631	620	624	638	666	661	664	680	686	663	679	702	711	711	682	733	725	739	730	714	711	744
139	1244	1302	1248	1250	1267	1269	1297	1295	1302	1336	1357	1372	1347	1373	1371	1403	1414	1387	1406	1455	1418	1441	1432	1444	1435	1439	1482	1457	1474	1484	1515	1495	1509	1544	1538	1534	1567	1573	1575	1650	1648	1625	1655	1678	1676	1706	1731	1771	1773
0	679	714	679	717	717	723	735	744	720	761	800	813	829	814	846	813	867	873	885	886	881	921	920	937	901	931	950	947	950	954	922	941	937	914	912	958	936	963	932	912	939	918	947	938	955	925	969	950	927
140	405	420	422	432	445	419	434	459	447	447	485	493	487	497	517	504	509	542	547	545	554	573	562	582	585	589	593	591	592	579	600	585	577	580	587	592	571	587	608	604	594	613	594	611	636	635	658	638	638
0	44	110	12	20	51	123	31	71	37	NaN	NaN	NaN	NaN	NaN	NaN	NaN	NaN	NaN	NaN	NaN	NaN	NaN	NaN	NaN	NaN	NaN	NaN	NaN	NaN	NaN	NaN	NaN	NaN	NaN	NaN	NaN	NaN	NaN	NaN	NaN	NaN	NaN	NaN	NaN	NaN	NaN	NaN	NaN	NaN
141	550	552	505	576	502	530	588	582	573	177	186	179	194	196	191	209	201	235	82	91	96	119	137	155	167	177	202	215	230	213	230	242	257	279	293	311	304	296	313	341	341	331	336	342	323	357	364	374	386
0	71	62	66	9	NaN	NaN	NaN	NaN	NaN	NaN	NaN	NaN	NaN	NaN	NaN	NaN	NaN	NaN	NaN	NaN	NaN	NaN	NaN	NaN	NaN	NaN	NaN	NaN	NaN	NaN	NaN	NaN	NaN	NaN	NaN	NaN	NaN	NaN	NaN	NaN	NaN	NaN	NaN	NaN	NaN	NaN	NaN	NaN	NaN
0	402	417	394	399	395	415	403	418	421	408	403	421	404	395	389	390	398	391	406	407	406	403	393	411	416	433	415	427	430	413	424	419	404	411	418	427	416	433	432	427	438	437	448	451	449	448	463	468	455
142	895	904	909	900	908	877	901	943	944	948	970	998	998	978	885	352	316	326	331	354	174	186	207	250	256	283	326	323	380	420	444	504	542	554	566	593	594	619	613	607	593	599	624	580	584	592	598	616	627
143	304	316	328	330	340	342	339	339	337	337	351	354	360	359	367	372	380	380	378	389	379	384	371	383	374	377	366	384	389	398	412	427	420	434	412	417	414	416	402	437	418	423	448	456	459	462	471	491	477
0	950	922	957	941	988	972	978	949	987	992	1003	994	1013	994	998	1003	1031	1004	1044	1011	991	1028	1020	1003	1036	1020	999	1035	1046	1025	1028	1029	1022	1019	1001	1009	984	1027	1004	1009	991	1029	1017	999	1016	1055	1014	992	992
144	822	768	833	855	815	835	796	838	823	836	858	851	843	880	826	859	871	900	855	884	913	884	854	878	896	887	891	880	885	910	884	907	938	900	875	889	899	896	895	884	910	875	888	891	879	853	880	902	870
0	10	2	15	69	4	11	170	128	127	150	186	206	182	42	47	91	217	263	225	277	266	282	273	254	137	133	130	139	133	137	66	63	71	75	76	83	84	85	84	76	76	82	91	110	123	133	113	136	134
0	871	870	834	836	853	884	842	887	872	882	896	911	926	931	917	925	917	739	392	358	368	372	382	162	161	170	203	242	269	329	351	384	424	437	459	498	505	522	548	538	543	543	560	564	553	581	592	571	572
0	383	377	382	394	387	386	391	378	379	380	388	388	389	394	394	405	384	398	411	391	405	409	410	414	403	396	414	400	407	407	407	427	427	418	429	434	431	427	446	438	431	459	434	440	437	447	449	450	465
0	992	916	994	960	983	960	968	958	1029	1014	1061	1051	1032	1019	1037	1083	1044	1125	1112	1109	1110	1044	532	429	438	451	440	187	199	175	201	254	305	303	306	295	304	334	361	373	411	444	464	449	480	516	522	528	542
145	406	395	400	391	406	422	403	429	426	441	440	424	445	448	427	432	450	428	441	426	435	452	437	433	444	437	451	459	451	445	443	436	440	449	439	458	433	441	456	451	443	453	442	471	475	478	489	493	488
146	241	233	247	234	266	278	283	309	322	332	357	357	353	364	374	377	373	392	402	396	420	420	426	444	435	446	449	456	437	432	434	447	456	485	471	482	477	483	485	475	507	490	506	503	507	526	514	537	561
147	7	11	10	27	11	6	58	92	77	70	89	120	160	135	150	133	141	137	168	154	158	189	157	201	204	180	192	218	47	238	245	250	263	269	255	255	261	274	105	112	110	108	103	111	116	125	130	128	126
148	273	289	287	285	290	288	288	297	307	293	313	303	307	310	321	324	326	338	336	333	362	356	370	358	360	377	375	375	356	376	387	381	385	385	402	401	390	373	395	387	389	367	382	386	402	414	413	417	418
0	NaN	NaN	NaN	NaN	NaN	NaN	NaN	NaN	NaN	NaN	NaN	NaN	NaN	NaN	NaN	NaN	NaN	NaN	NaN	NaN	NaN	NaN	NaN	NaN	NaN	NaN	NaN	NaN	NaN	NaN	NaN	NaN	NaN	NaN	NaN	NaN	NaN	NaN	NaN	NaN	NaN	NaN	NaN	NaN	NaN	NaN	NaN	NaN	NaN
0	396	411	447	446	483	482	484	498	496	546	560	563	573	565	580	575	603	602	616	637	627	634	612	594	615	607	596	617	632	632	642	665	645	638	639	640	659	675	692	688	693	700	720	717	707	714	706	715	726
0	406	468	481	502	491	501	523	508	533	567	576	575	561	579	558	585	581	593	602	599	605	592	603	604	614	627	629	620	634	650	668	691	725	744	717	726	734	725	720	729	731	743	731	763	767	762	762	790	800
149	504	518	503	517	509	553	574	565	581	611	630	634	641	651	668	676	658	686	678	698	701	698	720	702	715	728	738	733	731	714	751	741	759	745	812	835	802	821	854	800	816	848	821	874	809	840	843	858	896
0	16	47	81	112	74	102	120	108	111	122	140	83	146	182	149	168	169	160	169	214	NaN	NaN	NaN	NaN	NaN	NaN	NaN	NaN	NaN	NaN	NaN	NaN	NaN	NaN	NaN	NaN	NaN	NaN	NaN	NaN	NaN	NaN	NaN	NaN	NaN	NaN	NaN	NaN	NaN
150	501	481	513	527	520	519	538	529	563	557	594	587	610	588	601	598	605	628	625	647	625	635	649	647	658	668	649	669	642	660	654	679	667	679	711	731	685	703	724	713	734	727	719	731	749	756	765	739	724
151	487	541	548	568	535	508	566	551	557	578	569	563	559	560	553	571	584	568	620	590	603	615	617	608	618	614	629	613	594	627	616	628	645	631	635	637	654	611	619	614	607	612	623	612	612	570	281	278	268
152	542	575	577	585	565	519	548	572	615	690	653	667	678	675	715	719	733	756	759	763	800	784	802	791	765	769	801	809	793	811	818	850	842	837	874	873	875	883	921	950	952	934	953	965	930	945	927	944	951
0	27	39	24	42	6	NaN	NaN	NaN	NaN	NaN	NaN	NaN	NaN	NaN	NaN	NaN	NaN	NaN	NaN	NaN	NaN	NaN	NaN	NaN	NaN	NaN	NaN	NaN	NaN	NaN	NaN	NaN	NaN	NaN	NaN	NaN	NaN	NaN	NaN	NaN	NaN	NaN	NaN	NaN	NaN	NaN	NaN	NaN	NaN
153	509	505	512	517	487	509	513	479	527	525	520	548	560	570	547	554	562	549	538	529	543	549	526	554	582	576	585	590	567	593	546	562	570	560	563	547	555	553	560	570	587	594	581	593	586	588	590	629	638
154	720	732	722	734	754	752	705	684	710	727	803	751	785	763	798	827	826	874	837	873	842	843	901	966	1030	1108	1083	1105	1140	1058	1082	1024	1126	1116	1133	1159	1154	1110	1134	1159	1155	1125	1204	1144	1153	1202	1223	1248	1271
0	1339	1323	1383	1453	1431	1543	1565	1569	1683	1537	1587	1649	1687	1670	1607	1727	1746	1792	1228	520	527	543	511	547	533	559	544	570	568	288	275	290	324	414	509	563	609	723	750	856	848	317	280	259	242	222	234	240	258
155	721	824	811	815	834	795	745	770	862	948	997	993	1025	1044	1073	1050	1062	1076	1092	1158	1079	1139	1159	1144	1115	1137	1150	1213	1166	1176	1159	1188	1276	1267	1323	1253	1327	1309	1335	1338	1342	1344	1373	1345	1380	1355	1315	1383	1392
0	32	NaN	NaN	NaN	NaN	NaN	NaN	NaN	NaN	NaN	NaN	NaN	NaN	NaN	NaN	NaN	NaN	NaN	NaN	NaN	NaN	NaN	NaN	NaN	NaN	NaN	NaN	NaN	NaN	NaN	NaN	NaN	NaN	NaN	NaN	NaN	NaN	NaN	NaN	NaN	NaN	NaN	NaN	NaN	NaN	NaN	NaN	NaN	NaN
0	1142	1158	1174	1147	1167	1188	1188	1183	1221	1276	1289	1299	1278	1306	1349	1340	1349	1321	1363	1344	1331	1339	1321	1088	700	553	596	606	589	211	193	209	219	283	307	298	294	368	402	409	395	378	417	384	422	427	401	397	401
156	5962	6121	6468	6773	6794	6966	6938	6985	3690	1163	510	568	441	561	288	511	847	521	578	553	560	928	1382	1436	1410	1495	1519	957	1518	1584	1562	930	1507	1509	1557	1055	1526	951	NaN	NaN	NaN	NaN	NaN	NaN	NaN	NaN	NaN	NaN	NaN
157	295	278	292	326	327	302	289	321	308	288	280	286	284	280	290	353	334	354	349	377	384	364	362	350	340	384	425	362	398	322	321	320	355	376	391	334	350	384	363	385	367	367	368	349	406	381	423	425	391
0	528	557	526	548	540	496	580	556	629	648	694	714	719	764	752	790	802	768	825	856	843	856	858	921	906	897	909	916	895	913	920	948	935	936	957	915	918	917	905	941	963	959	996	996	984	1016	989	1048	1065
158	705	748	747	793	793	809	808	870	804	800	864	835	825	899	825	851	909	905	927	917	938	955	940	990	1012	1043	1024	982	1019	996	985	1023	989	1033	1046	1077	1060	1032	1074	1088	1011	1044	1071	1050	1093	1170	1158	1169	1172
159	887	878	882	843	847	872	920	898	944	952	976	940	976	965	977	1029	1009	1057	1071	1022	1059	1126	1105	1108	1089	815	320	329	341	340	328	337	322	324	328	365	330	347	363	350	338	345	352	340	344	349	354	363	355
0	456	517	505	474	495	543	567	567	556	626	644	632	645	686	672	681	693	671	678	745	724	761	773	751	745	757	766	806	775	726	746	759	796	818	813	763	754	811	858	825	845	836	806	798	816	842	771	760	831
160	540	547	656	703	652	699	746	838	763	834	743	742	707	732	727	746	735	758	841	833	779	880	868	939	879	896	917	914	887	879	986	910	899	867	957	967	967	939	950	998	991	1014	1047	1045	1095	1022	1177	1119	1168
0	1226	1255	1331	1409	1354	1449	1438	1476	1459	1475	1525	1534	1495	1524	1559	1636	1588	1603	1670	1632	1643	1722	1734	1742	1709	1739	1743	1760	1741	1791	1804	1810	1804	1752	747	536	509	529	552	547	542	550	585	233	238	256	332	427	561
0	NaN	NaN	NaN	NaN	NaN	NaN	NaN	NaN	NaN	NaN	NaN	NaN	NaN	NaN	NaN	NaN	NaN	NaN	NaN	NaN	NaN	NaN	NaN	NaN	NaN	NaN	NaN	NaN	NaN	NaN	NaN	NaN	NaN	NaN	NaN	NaN	NaN	NaN	NaN	NaN	NaN	NaN	NaN	NaN	NaN	NaN	NaN	NaN	NaN
0	1020	1043	1063	1067	1113	1129	1147	1157	1172	1260	1252	1278	1333	1273	1302	1324	1369	1355	1308	1323	1315	1285	1329	1361	1323	1351	1311	1349	1300	1274	1256	1210	648	513	528	489	485	494	535	253	213	212	213	207	226	317	312	323	324
161	928	871	939	953	964	966	976	938	993	962	990	1015	1038	1059	962	1040	1060	1062	1102	1063	1048	1069	1140	1144	1128	1155	1174	1142	1176	1147	1203	1211	1200	1231	1204	1218	1207	1251	1214	1237	1179	1206	1228	1195	1198	1206	1227	1210	1235
162	508	530	515	511	551	535	544	562	652	704	726	725	759	756	740	721	776	754	745	783	753	770	781	829	794	791	815	828	824	839	850	854	867	846	879	813	902	912	907	891	968	856	895	892	883	924	897	953	963
0	402	408	417	432	460	499	506	491	496	543	536	553	558	542	546	554	592	604	636	650	653	670	661	688	687	741	675	680	689	740	691	705	670	674	695	728	747	748	763	766	788	775	765	769	795	814	773	810	785
163	527	548	591	596	618	633	641	572	594	556	598	569	580	571	572	584	610	649	649	706	726	723	702	740	759	784	774	781	756	771	772	796	806	803	767	763	762	720	339	314	309	341	361	346	358	359	334	323	341
164	1052	1055	1030	1063	1089	1052	1113	1082	1092	1113	1158	1095	1163	1191	1110	1154	1151	1164	1144	1196	1191	1241	1222	1176	1264	1237	1147	653	342	321	314	326	331	334	329	352	322	329	355	339	336	353	344	339	339	353	363	358	348
0	345	362	369	383	394	421	408	423	412	419	435	419	434	418	441	465	447	459	470	468	497	508	503	522	528	540	554	549	532	561	565	583	574	580	547	558	565	568	608	534	495	498	540	515	503	510	520	510	506
0	153	125	149	186	190	179	200	202	224	229	228	242	262	289	279	323	325	335	317	313	348	371	375	361	397	409	427	437	443	409	461	451	459	447	451	490	528	494	517	496	513	544	582	540	544	584	558	574	603
0	667	667	643	678	699	710	707	731	770	731	751	725	743	732	755	786	775	793	790	809	832	835	834	826	927	876	875	831	838	861	844	859	867	872	901	926	946	928	908	913	926	908	920	969	931	930	956	982	935
165	457	462	588	623	637	663	677	664	665	514	590	592	637	658	655	714	717	810	874	832	851	866	841	898	874	901	900	933	971	869	941	892	903	968	985	1015	982	974	938	991	994	975	964	959	911	922	906	851	812
0	478	476	483	479	484	506	502	509	534	542	553	575	564	581	568	563	564	551	584	578	572	555	580	545	570	580	545	566	571	566	551	540	565	557	571	588	593	581	571	604	581	605	604	598	582	574	577	573	580
0	528	517	528	532	539	537	558	536	538	537	572	563	556	561	570	569	259	573	586	594	611	624	611	633	630	654	653	678	666	653	667	703	683	668	668	680	695	685	698	665	699	687	739	703	738	722	732	710	769
0	387	387	406	411	410	414	412	415	416	420	423	437	444	466	467	470	476	488	500	488	484	508	495	496	514	521	514	531	523	550	528	536	526	537	539	529	531	523	530	536	533	531	552	569	570	583	569	571	565
0	772	798	794	774	812	810	816	819	790	802	789	825	768	801	790	802	821	822	842	845	827	817	811	819	829	898	881	914	916	911	901	895	900	890	901	917	921	923	944	943	951	943	951	956	946	946	936	973	404
166	554	542	557	559	551	635	627	664	686	741	716	691	693	756	722	724	727	708	751	782	780	860	802	860	857	905	914	899	955	990	1067	988	995	943	966	967	973	937	1015	1020	1051	1025	994	961	925	991	981	1031	1009
0	NaN	NaN	NaN	NaN	NaN	NaN	NaN	NaN	NaN	NaN	NaN	NaN	NaN	NaN	NaN	NaN	NaN	NaN	NaN	NaN	NaN	NaN	NaN	NaN	NaN	NaN	NaN	NaN	NaN	NaN	NaN	NaN	NaN	NaN	NaN	NaN	NaN	NaN	NaN	NaN	NaN	NaN	NaN	NaN	NaN	NaN	NaN	NaN	NaN
0	875	832	847	863	916	910	951	939	1106	1233	1274	1252	1345	1335	1335	1297	1301	1326	1333	1385	1349	1359	1380	1425	1370	1370	1397	1402	1358	1411	1421	1438	1427	1438	1511	1448	1452	1446	1412	1428	1469	1409	1408	1401	571	537	581	581	581
0	534	532	536	544	537	577	563	573	580	573	601	601	600	611	625	648	641	632	656	638	662	660	643	649	645	653	667	663	670	667	667	675	675	679	689	669	696	682	681	693	689	691	708	727	712	732	731	713	750
0	602	590	598	631	635	627	628	656	667	692	711	708	723	713	756	740	786	807	805	780	815	826	779	860	903	847	855	890	866	889	927	899	966	891	925	902	897	901	946	943	924	953	931	926	939	970	1016	1015	1011
0	60	65	93	81	120	102	120	126	123	104	156	139	145	168	171	177	177	176	236	186	250	256	234	221	247	306	325	283	300	306	332	342	329	322	336	376	361	334	386	419	406	394	426	425	398	431	418	461	455
167	587	558	577	590	596	622	601	602	615	637	680	646	649	660	661	657	682	681	692	707	717	713	699	739	727	727	761	742	747	727	729	738	727	753	767	797	805	846	782	817	789	848	812	841	831	839	834	857	852
0	NaN	NaN	NaN	NaN	NaN	NaN	NaN	NaN	NaN	NaN	NaN	NaN	NaN	NaN	NaN	NaN	NaN	NaN	NaN	NaN	NaN	NaN	NaN	NaN	NaN	NaN	NaN	NaN	NaN	NaN	NaN	NaN	NaN	NaN	NaN	NaN	NaN	NaN	NaN	NaN	NaN	NaN	NaN	NaN	NaN	NaN	NaN	NaN	NaN
0	718	740	715	741	734	742	754	747	771	812	791	841	858	817	845	876	874	923	924	978	938	924	967	986	991	966	1007	1014	991	1017	1067	1045	999	1021	1001	947	999	986	1016	1039	1045	1032	1085	1079	1115	1128	1136	1157	1161
168	853	813	882	861	893	929	910	961	1064	1114	1080	1182	1200	1136	1241	1270	1233	1276	1308	1322	1384	1297	685	1342	1313	1316	1369	1350	1315	1343	1402	1355	1434	718	1455	1396	1384	1377	1403	1382	1440	1496	1438	1437	582	536	531	549	552
0	449	471	506	506	499	509	538	521	531	545	540	525	556	543	554	553	549	566	592	565	575	572	579	601	589	576	563	591	600	604	619	589	575	583	598	605	615	608	599	614	602	634	589	610	613	613	610	607	632
169	458	493	529	553	528	598	549	551	526	631	604	653	659	634	645	652	634	643	676	659	644	665	643	654	669	677	673	703	674	720	698	696	708	725	709	732	737	747	752	764	768	815	830	844	866	886	840	873	884
0	575	628	617	620	615	648	643	647	632	672	653	678	676	673	685	696	715	721	731	715	732	722	723	706	713	727	734	758	765	769	762	780	760	763	754	747	779	799	821	828	807	827	823	828	795	829	824	861	857
0	496	464	462	474	494	466	466	510	479	477	485	493	530	533	526	514	499	527	521	499	468	492	493	482	507	511	522	523	534	525	528	508	531	526	522	536	513	530	547	548	544	553	538	551	542	544	554	550	545
170	992	965	948	991	968	987	686	429	406	407	437	427	430	447	191	208	187	194	247	263	294	289	316	344	360	390	403	431	399	417	421	417	377	376	403	451	440	471	473	496	496	502	496	512	500	531	550	551	535
0	322	328	349	352	364	390	396	346	368	397	393	397	411	406	400	441	441	459	462	474	438	471	475	541	472	493	482	507	514	501	503	512	543	529	531	525	524	530	546	540	500	554	543	526	513	542	570	581	557
0	494	496	479	516	506	491	483	520	521	508	513	517	543	514	499	535	539	552	543	539	532	535	528	571	562	551	576	596	561	573	578	599	604	590	618	623	601	602	620	597	612	609	593	621	626	603	612	612	615
171	525	543	545	551	544	573	586	584	561	576	595	600	581	558	575	594	592	599	598	594	604	635	625	639	649	636	634	654	644	630	641	670	657	661	661	667	643	654	638	648	654	683	676	695	709	718	706	744	772
0	778	771	759	754	770	795	796	793	836	819	788	813	810	830	823	814	832	847	841	855	854	859	855	881	881	877	907	911	901	957	927	937	964	930	946	952	988	989	1015	997	1013	997	979	966	992	1010	992	976	976
172	395	398	424	404	408	415	437	456	451	450	429	452	477	480	524	521	490	517	506	516	500	499	494	539	538	560	526	525	512	539	541	529	529	541	533	538	561	547	544	559	586	567	596	569	566	558	580	569	555
173	416	415	403	437	406	450	447	481	490	496	497	464	500	520	507	558	554	568	560	551	563	565	551	557	590	583	568	565	586	572	598	606	607	582	596	646	637	634	635	634	660	664	635	662	636	648	630	630	616
0	563	569	592	583	582	630	618	619	629	646	657	652	655	672	659	692	679	695	687	694	701	708	705	697	728	752	743	763	751	769	770	737	760	753	767	781	787	780	779	814	804	809	813	817	817	806	813	831	823
0	399	416	418	403	418	401	399	432	421	439	434	441	456	461	454	458	463	470	460	478	472	467	469	477	467	491	488	507	484	502	519	541	506	518	506	508	533	510	517	531	541	534	538	545	571	559	555	553	561
0	377	390	384	405	393	402	430	412	410	406	416	414	454	444	450	439	443	459	491	492	485	494	496	492	498	489	530	541	533	533	500	503	518	519	538	559	560	551	553	547	545	553	558	547	546	539	539	564	529
0	511	525	540	544	517	555	604	585	630	645	678	675	710	687	701	696	706	720	710	763	754	734	761	724	711	683	710	712	726	752	743	741	767	774	824	781	814	831	809	802	822	827	782	793	769	803	769	793	852
0	594	583	601	605	555	601	568	579	543	601	617	650	641	640	626	607	619	628	627	614	616	630	604	606	600	590	602	621	603	634	629	622	630	620	621	617	621	627	628	632	632	618	615	633	643	659	686	687	675
174	434	420	450	452	474	480	489	488	515	509	548	564	584	594	574	610	633	638	653	674	661	665	680	688	677	628	641	612	644	654	657	651	669	665	660	643	649	646	673	675	674	697	676	688	711	696	680	689	712
175	776	823	848	937	872	905	882	994	791	1061	1019	1014	1017	1105	1021	1098	1153	1117	1208	1204	1212	1219	1177	1237	1212	471	418	438	431	422	434	488	155	175	192	215	254	337	394	445	477	517	528	568	588	598	623	609	643
0	480	485	482	483	511	508	503	501	517	508	548	538	497	510	508	529	537	531	550	543	530	522	519	523	530	546	541	558	552	541	556	559	548	547	549	562	560	555	561	577	567	569	571	580	594	616	594	599	598
0	NaN	NaN	NaN	NaN	NaN	NaN	NaN	NaN	NaN	NaN	NaN	NaN	NaN	NaN	NaN	NaN	NaN	NaN	NaN	NaN	NaN	NaN	NaN	NaN	NaN	NaN	NaN	NaN	NaN	NaN	NaN	NaN	NaN	NaN	NaN	NaN	NaN	NaN	NaN	NaN	NaN	NaN	NaN	NaN	NaN	NaN	NaN	NaN	NaN
0	381	377	378	390	386	414	440	420	446	469	471	488	493	501	487	507	502	479	509	498	508	504	537	527	536	526	543	544	516	554	559	541	551	558	568	554	575	568	558	561	594	598	627	627	629	632	650	652	661
0	210	560	572	NaN	NaN	NaN	NaN	NaN	NaN	NaN	NaN	NaN	NaN	NaN	NaN	NaN	NaN	NaN	NaN	NaN	NaN	NaN	NaN	NaN	NaN	NaN	NaN	NaN	NaN	NaN	NaN	NaN	NaN	NaN	NaN	NaN	NaN	NaN	NaN	NaN	NaN	NaN	NaN	NaN	NaN	NaN	NaN	NaN	NaN
176	378	363	375	362	381	395	399	391	410	402	418	411	401	400	409	403	430	420	439	440	451	450	431	455	455	466	475	470	456	459	475	477	475	478	481	489	475	474	494	500	491	498	514	484	500	515	510	519	529
177	1117	1110	1109	1191	1112	1260	1209	498	1065	1252	1270	1304	1248	1306	1302	1276	1288	1310	1370	1287	1325	895	456	481	467	478	485	238	240	222	245	341	416	474	522	595	603	617	635	627	601	611	614	629	638	632	689	712	740
0	494	466	470	438	454	478	511	437	434	459	489	505	503	520	535	510	561	548	589	525	582	588	611	615	646	614	555	617	573	611	622	622	559	604	593	659	654	570	631	592	624	642	686	704	619	666	593	589	659
0	519	522	523	503	499	540	533	531	514	525	529	540	556	542	548	569	569	564	566	553	574	576	577	576	578	593	586	596	598	587	604	603	604	588	593	578	590	593	606	599	593	601	599	608	591	581	585	582	575
0	531	517	540	565	570	546	571	563	633	646	633	684	660	685	687	713	720	729	749	733	722	720	733	796	775	761	782	778	747	762	770	764	761	774	767	819	766	812	825	826	836	813	818	821	819	818	797	783	808
0	NaN	NaN	NaN	NaN	NaN	NaN	NaN	NaN	NaN	NaN	NaN	NaN	NaN	NaN	NaN	NaN	NaN	NaN	NaN	NaN	NaN	NaN	NaN	NaN	NaN	NaN	NaN	NaN	NaN	NaN	NaN	NaN	NaN	NaN	NaN	NaN	NaN	NaN	NaN	NaN	NaN	NaN	NaN	NaN	NaN	NaN	NaN	NaN	NaN
0	295	329	324	317	360	354	418	451	438	425	196	547	NaN	NaN	NaN	NaN	NaN	NaN	NaN	NaN	NaN	NaN	NaN	NaN	NaN	NaN	NaN	NaN	NaN	NaN	NaN	NaN	NaN	NaN	NaN	NaN	NaN	NaN	NaN	NaN	NaN	NaN	NaN	NaN	NaN	NaN	NaN	NaN	NaN
178	589	587	590	594	659	704	706	694	770	825	819	736	802	884	837	912	904	865	875	981	978	902	954	947	982	1013	1050	1099	1007	1022	1068	1026	1082	1055	997	1007	981	1090	1044	1022	1022	1031	1034	1046	1065	987	1074	1112	1094
179	515	525	562	540	600	636	635	659	694	706	749	723	758	778	757	789	779	786	769	814	836	827	853	859	876	858	913	892	921	926	930	923	946	949	940	944	905	955	987	933	935	937	980	1001	979	1028	1026	1063	1023
0	491	451	463	446	531	555	580	578	572	634	684	617	663	696	686	735	674	743	658	709	693	699	713	703	701	702	759	725	746	749	751	759	753	713	736	760	675	815	817	729	745	724	768	764	788	778	809	818	833
0	340	297	325	282	389	405	402	398	396	475	520	460	560	541	510	612	522	587	490	603	603	584	620	608	600	623	689	662	702	675	691	706	703	674	638	677	618	717	708	706	662	676	684	698	712	703	777	798	766
180	326	283	305	297	340	419	377	381	370	488	461	439	463	484	434	487	443	484	458	527	535	493	523	536	527	527	583	534	521	509	524	567	555	571	578	559	605	467	273	314	350	316	314	300	297	298	302	307	299
181	229	198	193	171	264	283	266	269	311	361	379	320	373	372	359	478	412	427	368	464	436	426	438	424	420	425	492	422	452	412	452	479	480	467	439	436	364	469	440	413	382	371	426	418	427	419	470	475	451
182	198	225	227	238	326	333	367	398	447	476	566	475	518	583	463	632	583	346	283	361	343	341	361	181	180	128	120	80	113	120	172	196	216	190	187	206	156	246	224	199	187	201	235	245	219	227	273	312	277
0	178	136	157	137	224	273	264	263	206	334	363	269	347	306	295	406	318	316	210	333	321	265	264	265	298	305	381	326	359	311	337	369	417	380	358	346	263	383	348	292	319	296	313	290	326	294	341	377	338
0	18	NaN	NaN	NaN	NaN	NaN	NaN	NaN	NaN	NaN	NaN	NaN	NaN	NaN	NaN	NaN	NaN	NaN	NaN	NaN	NaN	NaN	NaN	NaN	NaN	NaN	NaN	NaN	NaN	NaN	NaN	NaN	NaN	NaN	NaN	NaN	NaN	NaN	NaN	NaN	NaN	NaN	NaN	NaN	NaN	NaN	NaN	NaN	NaN
183	938	717	766	690	752	421	594	654	634	756	690	640	611	611	525	566	567	617	562	608	581	537	518	474	538	558	584	486	584	451	529	580	587	586	520	494	569	649	574	597	561	597	636	670	585	544	647	627	712
184	1030	1041	1009	916	1007	640	972	828	738	743	746	715	711	770	688	725	767	715	775	726	712	736	690	707	707	735	770	747	816	780	767	799	765	793	763	793	783	839	789	811	794	767	797	831	777	805	803	785	775
0	18	NaN	NaN	NaN	NaN	NaN	NaN	NaN	NaN	NaN	NaN	NaN	NaN	NaN	NaN	NaN	NaN	NaN	NaN	NaN	NaN	NaN	NaN	NaN	NaN	NaN	NaN	NaN	NaN	NaN	NaN	NaN	NaN	NaN	NaN	NaN	NaN	NaN	NaN	NaN	NaN	NaN	NaN	NaN	NaN	NaN	NaN	NaN	NaN
0	NaN	NaN	NaN	NaN	NaN	NaN	NaN	NaN	NaN	NaN	NaN	NaN	NaN	NaN	NaN	NaN	NaN	NaN	NaN	NaN	NaN	NaN	NaN	NaN	NaN	NaN	NaN	NaN	NaN	NaN	NaN	NaN	NaN	NaN	NaN	NaN	NaN	NaN	NaN	NaN	NaN	NaN	NaN	NaN	NaN	NaN	NaN	NaN	NaN
185	234	304	319	345	316	300	297	294	296	266	304	275	260	286	282	291	305	325	260	253	248	286	268	326	274	324	320	325	341	334	288	315	341	306	309	317	264	325	295	296	330	269	248	302	311	297	271	276	279
0	345	337	313	287	286	302	311	335	348	360	344	342	363	336	311	332	323	325	368	376	389	338	358	327	381	344	353	337	356	373	413	402	400	404	373	354	421	410	422	430	387	421	447	428	411	423	418	432	443
0	NaN	NaN	NaN	NaN	NaN	NaN	NaN	NaN	NaN	NaN	NaN	NaN	NaN	NaN	NaN	NaN	NaN	NaN	NaN	NaN	NaN	NaN	NaN	NaN	NaN	NaN	NaN	NaN	NaN	NaN	NaN	NaN	NaN	NaN	NaN	NaN	NaN	NaN	NaN	NaN	NaN	NaN	NaN	NaN	NaN	NaN	NaN	NaN	NaN
0	628	583	626	632	595	563	598	596	600	611	603	595	644	594	585	600	645	622	612	653	634	662	627	630	643	650	658	620	640	647	632	664	657	691	665	679	696	666	682	668	683	710	694	693	692	663	716	704	696
186	1287	1187	1162	1120	1023	588	1006	994	1034	986	1025	991	999	975	998	997	954	998	987	930	949	922	1011	1022	1024	973	1006	1039	1055	1058	1059	1092	1047	1105	1057	1119	1077	1057	1044	1043	1042	1083	1059	1048	1058	1057	1076	1085	1134
187	707	752	695	717	723	596	699	715	666	677	694	696	699	726	713	705	665	678	671	665	715	693	720	715	713	700	672	701	683	734	716	729	673	715	752	759	717	712	731	732	713	730	726	721	740	733	781	781	780
0	NaN	NaN	NaN	NaN	NaN	NaN	NaN	NaN	NaN	NaN	NaN	NaN	NaN	NaN	NaN	NaN	NaN	NaN	NaN	NaN	NaN	NaN	NaN	NaN	NaN	NaN	NaN	NaN	NaN	NaN	NaN	NaN	NaN	NaN	NaN	NaN	NaN	NaN	NaN	NaN	NaN	NaN	NaN	NaN	NaN	NaN	NaN	NaN	NaN
0	NaN	NaN	NaN	NaN	NaN	NaN	NaN	NaN	NaN	NaN	NaN	NaN	NaN	NaN	NaN	NaN	NaN	NaN	NaN	NaN	NaN	NaN	NaN	NaN	NaN	NaN	NaN	NaN	NaN	NaN	NaN	NaN	NaN	NaN	NaN	NaN	NaN	NaN	NaN	NaN	NaN	NaN	NaN	NaN	NaN	NaN	NaN	NaN	NaN
188	43	80	101	102	91	69	123	112	68	35	46	79	135	172	228	245	308	359	316	389	371	430	398	376	375	450	425	432	446	469	459	433	431	442	461	486	461	519	485	470	459	475	442	435	471	472	465	486	449
189	399	436	463	416	487	535	495	529	595	592	549	578	643	650	610	662	687	647	671	661	699	702	700	764	769	746	766	746	822	836	813	803	800	867	812	824	841	851	847	836	859	882	868	868	931	889	987	898	920
190	1103	1134	1087	1100	1101	943	1083	1106	1096	1111	1105	1097	1156	1108	1130	1170	1153	1137	1150	1121	1119	1109	1088	1081	874	374	348	334	337	357	135	153	178	160	137	228	250	285	332	374	387	396	424	417	473	492	471	482	451
191	477	543	515	538	519	509	515	548	508	493	547	503	521	549	561	526	585	541	591	579	570	569	582	569	575	589	576	622	600	618	614	599	605	619	630	613	627	628	616	597	621	618	617	625	615	605	603	628	640
0	577	604	587	594	590	592	615	639	634	630	638	650	654	655	700	692	719	703	704	708	736	718	689	660	679	765	767	782	769	784	786	777	735	747	784	787	772	757	755	747	738	645	368	327	320	317	309	327	305
192	482	540	573	545	530	470	564	566	566	531	539	530	540	542	553	537	547	570	567	556	553	552	551	575	580	568	570	603	589	592	616	627	673	677	761	767	771	797	793	819	817	802	798	803	793	777	760	771	776
0	467	482	486	513	494	554	585	526	519	563	585	606	579	580	629	624	619	649	650	660	694	734	687	664	657	692	719	706	670	695	709	728	735	713	701	717	724	744	781	770	758	752	857	849	812	880	872	890	861
0	529	520	506	511	537	500	552	513	549	518	512	517	515	540	570	561	554	551	575	533	601	578	587	617	611	601	621	588	598	600	595	572	570	637	611	611	625	630	602	642	622	643	648	640	649	633	644	654	638
0	740	759	755	750	762	826	818	803	844	858	832	801	852	864	850	871	909	894	922	930	891	896	967	950	935	929	939	939	1004	979	1039	983	1043	1047	1024	1039	1021	1082	1017	1050	1016	1041	1078	1091	1139	1131	1156	1123	1101
193	576	635	619	632	668	690	687	706	715	670	690	659	698	740	699	691	727	764	761	734	759	733	772	792	806	787	777	770	895	786	797	817	758	824	799	800	859	867	848	867	855	871	871	847	871	847	889	939	892
0	458	467	460	457	506	548	507	567	532	592	573	578	611	637	649	678	691	698	727	693	707	738	720	787	750	728	812	790	786	821	764	821	829	831	805	839	872	820	846	836	832	872	882	839	882	908	896	861	882
0	239	254	206	206	226	213	207	211	221	204	195	171	206	259	299	315	320	340	317	360	362	401	403	417	410	389	411	425	437	451	461	482	482	523	563	524	548	555	602	587	591	630	628	619	619	611	593	607	629
0	393	408	434	449	462	NaN	NaN	NaN	NaN	NaN	NaN	NaN	NaN	NaN	NaN	NaN	NaN	NaN	NaN	NaN	NaN	NaN	NaN	NaN	NaN	NaN	NaN	NaN	NaN	NaN	NaN	NaN	NaN	NaN	NaN	NaN	NaN	NaN	NaN	NaN	NaN	NaN	NaN	NaN	NaN	NaN	NaN	NaN	NaN
194	252	241	238	250	258	400	435	1128	1206	1244	446	676	708	731	707	745	769	753	779	813	824	785	825	826	836	841	849	814	889	901	893	840	868	890	871	882	894	924	915	946	929	969	1027	1045	1043	1069	1080	1132	1108
195	469	478	468	488	495	427	444	461	537	580	612	623	630	634	648	665	656	660	647	663	640	679	677	695	687	665	692	700	707	712	692	701	691	700	688	712	699	678	682	702	730	749	766	766	784	784	773	803	832
0	825	871	864	854	925	829	929	992	939	1028	1008	1002	1033	1038	1070	1034	1070	1095	1129	1076	1129	1134	1156	1136	1146	1193	1201	1168	1230	1266	1172	1258	1244	1264	1300	1315	1344	1312	1246	1320	1332	1346	1374	1394	1418	1404	1411	1419	1453
0	484	499	489	487	517	557	531	566	560	569	605	601	597	620	626	631	652	642	634	669	628	625	664	677	682	673	705	676	717	685	674	719	725	687	706	702	682	717	701	727	742	739	767	744	789	769	771	750	760
0	925	919	896	935	920	393	970	995	977	NaN	NaN	NaN	NaN	NaN	NaN	NaN	NaN	NaN	NaN	NaN	NaN	NaN	NaN	NaN	NaN	NaN	NaN	NaN	NaN	NaN	NaN	NaN	NaN	NaN	NaN	NaN	NaN	NaN	NaN	NaN	NaN	NaN	NaN	NaN	NaN	NaN	NaN	NaN	NaN
0	589	613	583	570	571	405	NaN	NaN	NaN	NaN	NaN	NaN	NaN	NaN	NaN	NaN	NaN	NaN	NaN	NaN	NaN	NaN	NaN	NaN	NaN	NaN	NaN	NaN	NaN	NaN	NaN	NaN	NaN	NaN	NaN	NaN	NaN	NaN	NaN	NaN	NaN	NaN	NaN	NaN	NaN	NaN	NaN	NaN	NaN
0	632	633	664	674	657	669	727	727	696	740	735	726	740	761	736	740	725	762	757	768	745	800	798	789	826	803	817	841	794	811	821	853	889	866	887	915	880	890	943	962	971	972	990	1029	1012	1035	1014	1007	984
0	855	849	858	884	891	871	930	925	922	971	964	969	968	964	1006	993	997	1036	1045	1051	1030	1042	1049	1041	1044	1090	1109	1041	1085	1069	1037	1076	1045	1007	1082	1028	1066	1112	1076	1059	1100	1115	1104	1109	1092	1082	1056	1019	1009
0	587	641	642	663	687	764	806	808	824	848	878	876	904	967	978	1022	1022	1044	1032	1079	1056	1122	1126	1115	1155	1170	1123	1186	1306	1177	1262	1288	1257	1198	1321	1219	1290	1217	1282	1381	1356	1345	1441	1438	1457	1475	1444	1457	1494
0	746	862	910	899	963	907	1022	1022	1009	1051	1042	1080	1085	1125	1101	1147	1164	1191	1193	1184	1189	1231	1317	1302	1282	1332	1343	1351	1417	1385	1485	1488	1416	1404	1404	1502	1475	1475	1507	1522	1543	1572	1559	1579	1592	1613	1634	1531	590
0	383	392	389	411	395	406	428	434	414	423	430	446	431	421	422	450	450	453	451	432	460	452	454	438	440	450	461	448	448	456	471	471	473	497	491	482	473	486	467	498	478	480	479	480	488	457	482	489	488
0	386	427	413	422	429	421	425	456	424	422	467	441	460	444	460	468	501	474	467	482	485	487	492	498	495	479	493	496	526	512	509	497	507	501	526	540	538	538	545	549	542	531	540	532	539	522	518	522	521
0	571	583	532	566	604	627	638	610	611	633	668	643	651	685	659	714	728	709	768	731	732	724	746	765	737	767	808	785	779	783	852	822	811	852	879	861	895	861	878	871	828	844	830	821	851	885	856	856	853
196	367	392	145	137	146	141	152	63	53	51	46	68	86	122	142	207	224	228	231	244	260	284	282	241	193	188	138	133	113	121	164	173	180	195	195	205	202	196	224	245	239	246	261	313	292	287	315	339	324
0	660	635	646	656	649	620	698	660	680	670	712	700	697	652	693	675	702	732	704	693	703	696	735	697	749	723	733	761	724	773	764	780	770	758	744	779	810	799	799	783	822	789	806	811	345	772	784	823	830
0	614	583	586	609	596	600	624	645	615	618	628	626	655	637	652	644	624	651	631	636	650	654	659	664	701	729	698	702	755	764	750	748	728	729	733	734	722	708	709	710	731	740	747	722	718	721	765	735	788
197	875	957	929	934	987	1061	1023	1082	1053	1023	1121	1153	1082	1177	1191	1200	1205	1222	1253	1259	1294	1276	1307	1338	1309	1302	1358	1325	1342	1384	1338	1398	1382	1490	1408	1460	1389	1453	1460	1458	1456	1502	1463	1474	1460	1491	1533	1544	1558
0	645	665	644	657	673	689	705	748	760	749	781	761	752	789	805	844	856	871	868	888	866	923	869	895	919	956	919	953	961	1012	1022	1013	1013	1003	994	1010	1026	1018	985	1056	1073	1061	1028	1038	1056	1083	1103	1030	1018
0	696	721	717	751	729	760	767	741	771	784	782	750	757	772	753	766	775	836	818	865	811	820	817	792	826	830	815	807	828	826	866	833	837	827	838	797	801	810	787	778	760	797	774	737	689	346	299	319	311
0	682	737	765	770	797	804	789	775	794	851	825	830	865	864	812	877	895	913	920	897	882	911	927	905	972	916	915	895	940	924	882	838	894	894	901	887	878	885	912	855	782	528	305	297	304	295	307	308	308
198	700	706	707	692	705	722	698	722	704	693	690	709	725	706	678	704	676	698	691	708	697	721	703	728	692	698	691	705	720	714	700	698	672	675	696	693	679	686	695	684	698	694	699	722	700	697	717	718	699
0	418	445	425	453	473	480	506	472	502	472	487	510	554	523	524	529	560	519	581	565	543	563	538	568	549	590	566	560	553	614	575	537	573	572	564	569	575	571	578	619	656	626	610	622	658	626	635	653	652
199	68	105	111	130	113	108	109	100	99	91	102	92	91	112	137	118	133	137	103	94	83	112	101	118	78	111	102	136	128	131	115	112	132	140	148	150	107	166	133	149	173	134	117	125	180	162	149	142	126
0	621	605	588	610	606	645	636	658	634	633	609	607	624	617	615	648	662	707	679	682	669	668	690	690	691	662	658	654	688	708	706	716	719	697	692	666	653	683	646	684	683	702	689	724	744	742	717	721	738
0	558	586	565	575	547	564	576	572	241	597	589	607	623	635	635	637	630	615	615	630	601	622	620	617	614	630	620	646	624	616	641	646	638	657	661	666	666	659	667	271	675	647	657	628	637	638	668	243	654
0	419	429	419	454	457	467	499	502	513	518	520	525	488	534	494	542	517	528	498	527	531	514	545	519	535	502	531	566	561	531	555	586	569	574	586	597	601	611	632	633	629	641	631	630	260	655	652	694	683
0	1376	1368	1362	1380	1424	1432	1439	1421	1442	1392	1484	1432	1454	1428	1389	1400	1441	1417	1456	1507	1517	1543	1531	1497	1541	1573	1606	1549	1609	1559	1589	1597	1555	1619	1611	1662	1618	1669	1678	1672	1692	1684	1745	1762	1780	1781	1860	1872	1847
0	1272	1280	1252	1361	1313	1337	1338	1315	1385	1335	1314	1320	1381	1429	1442	1466	1423	1444	1442	1473	1525	1488	1579	1524	1540	1583	1589	1644	1561	1584	1554	1538	1609	1643	1591	1601	1605	1587	1631	1613	1622	1662	1676	1708	1754	1765	1767	1792	1810
200	1244	1278	1251	1265	1279	1342	1270	1289	1325	1281	1314	1320	1275	1335	1285	1335	1325	1335	1345	1342	1392	1395	1403	1364	1392	1340	1337	1341	1344	1352	1333	1302	1355	1360	1361	1431	1386	1380	1390	1414	1403	1427	1429	1431	1455	1469	1482	1489	1497
0	1025	1016	989	1041	969	980	990	1019	1042	1033	1055	1077	1112	1118	1112	1129	1122	1135	1147	1158	1208	1167	1148	1197	1158	1169	1157	1173	1145	1178	1165	1218	1191	1181	1149	1199	1212	1246	1263	1286	1294	1264	1221	1261	1225	1264	1300	1302	1289
201	638	704	699	722	691	699	792	859	910	887	851	904	902	982	1028	1028	1094	1079	1196	1230	1240	1181	1276	1297	1333	1331	1252	1347	1387	1463	1502	1496	1506	1386	1404	1318	1365	1374	1480	1461	1459	1407	1497	1526	1513	1540	1550	1526	1621
0	471	496	479	489	501	498	520	534	547	556	565	572	597	602	616	605	602	608	600	604	619	595	601	596	595	571	521	546	545	561	565	568	574	602	605	645	663	651	602	579	581	582	587	565	580	598	613	636	630
0	651	667	664	657	667	670	710	688	714	679	731	717	789	768	731	770	774	794	783	810	845	833	817	848	851	859	880	926	908	929	903	931	913	936	912	930	931	958	959	970	998	963	965	929	988	996	1018	1000	974
202	731	718	685	707	733	754	743	746	796	873	849	844	832	832	826	851	901	897	966	979	982	950	938	926	998	973	997	949	918	969	966	959	927	976	998	1012	1033	1005	1028	998	988	1023	1017	1027	987	1029	1035	1058	1084
0	1.014e+04	1.018e+04	1.022e+04	1.03e+04	1.036e+04	1.063e+04	1.059e+04	1.054e+04	1.079e+04	1.092e+04	7784	1.047e+04	6369	2810	1115	1161	2428	2455	2455	2467	2458	2525	2536	2496	2562	2517	2565	2530	964	394	436	1416	1314	NaN	NaN	NaN	NaN	NaN	NaN	NaN	NaN	NaN	NaN	NaN	NaN	NaN	NaN	NaN	NaN
0	NaN	NaN	NaN	NaN	NaN	NaN	NaN	NaN	NaN	NaN	NaN	NaN	NaN	NaN	NaN	NaN	NaN	NaN	NaN	NaN	NaN	NaN	NaN	NaN	NaN	NaN	NaN	NaN	NaN	NaN	NaN	NaN	NaN	NaN	NaN	NaN	NaN	NaN	NaN	NaN	NaN	NaN	NaN	NaN	NaN	NaN	NaN	NaN	NaN
0	911	992	953	991	994	977	990	1008	1038	1085	1086	1084	1143	1146	1112	1150	1194	1179	1166	1205	1210	1159	1176	1214	1255	1209	1209	1246	1264	1042	442	445	439	437	441	441	454	445	526	215	216	218	237	224	272	303	324	417	472
0	533	560	572	586	566	552	554	554	580	536	547	590	606	614	587	625	612	614	616	600	592	569	609	599	592	573	593	609	602	648	653	613	642	647	639	640	663	653	644	660	669	707	742	737	723	756	772	782	742
203	630	633	712	737	759	762	738	785	837	894	874	929	931	927	899	902	932	887	879	851	826	887	935	937	971	990	1019	1027	1043	1081	1079	1079	1129	1140	1162	1209	1237	1281	1319	1337	1357	1360	1350	1358	1355	1340	1327	1346	1338
0	537	524	533	498	524	538	567	596	577	591	600	594	630	650	644	627	619	628	642	664	686	660	678	690	687	721	731	676	748	720	689	714	709	638	687	696	660	664	729	675	717	728	747	756	746	780	805	815	819
0	1034	1040	1082	1120	1127	1185	1216	1206	1236	1207	1204	1170	1304	1312	1275	1353	1322	1373	1308	1325	1378	1407	1360	1392	1380	1376	1466	1436	1490	1478	1440	1474	1423	1469	1536	1461	1555	1570	1528	1574	1549	1572	1614	1563	1599	1592	1580	1623	1610
0	1043	1121	1128	1138	1163	1157	1180	1238	1219	1280	1219	1245	1255	1251	1293	1356	1346	1435	1364	1423	1333	1417	1402	1450	1482	1511	1546	1526	1575	1613	1640	1623	1564	1631	1600	1586	1586	1697	1592	1619	1728	1679	1669	1664	1656	1721	1700	1776	1701
0	669	652	664	656	656	674	723	706	739	755	744	795	788	816	811	828	829	868	815	856	871	928	918	839	894	874	867	877	869	845	872	860	852	847	872	871	836	848	863	882	877	899	894	898	925	931	919	924	941
0	1080	1071	1215	1220	1215	1237	1291	1258	1293	1321	1326	1356	1397	1357	1389	1395	1438	1432	1475	1459	1454	1534	1540	1568	1470	1500	1578	1613	1554	1588	1581	1649	1664	1647	1685	1708	1739	1764	1766	1757	1755	1814	1814	1793	1861	1870	1835	1806	1750
0	504	555	567	568	545	550	583	558	595	597	568	642	600	626	586	620	679	691	682	688	689	676	668	691	684	695	709	695	712	715	725	730	709	704	725	733	731	738	763	793	777	750	718	766	750	772	770	823	801
204	477	466	471	464	473	494	552	579	541	563	580	581	601	614	609	590	626	609	613	645	631	604	612	658	636	656	648	667	693	700	708	739	715	697	709	705	696	674	718	683	698	706	715	715	694	726	670	698	711
0	493	493	481	508	501	518	517	535	513	535	521	556	542	569	553	576	646	627	655	701	660	684	698	692	708	716	701	762	732	727	707	753	751	808	746	775	776	790	802	809	787	819	775	805	779	759	794	779	758
0	799	824	812	831	813	826	842	861	876	888	905	938	940	958	972	976	983	982	1004	963	980	1019	991	970	994	977	1016	1017	1014	999	996	997	1010	973	1000	977	948	1002	1003	1011	1012	1033	1021	1047	1008	1052	1063	1058	1075
0	432	440	499	501	516	532	571	552	592	569	533	557	605	620	591	614	606	691	698	668	729	674	678	673	690	732	731	681	792	744	771	735	777	837	802	832	901	788	738	780	855	843	798	849	853	835	773	906	834
205	543	537	552	579	562	595	613	583	607	611	599	624	664	673	638	667	668	687	686	713	723	708	746	735	730	712	717	720	714	747	714	763	755	728	763	781	751	782	786	797	797	803	817	811	794	814	808	839	831
206	441	483	526	520	527	566	583	600	606	652	659	678	677	749	761	709	743	780	759	762	783	788	757	871	823	817	821	872	837	849	844	879	872	842	848	833	846	860	900	869	895	855	858	936	905	923	848	896	891
0	684	731	747	747	793	827	817	812	806	884	884	924	1004	1080	1039	1022	974	1059	1029	1108	1091	1168	1172	1114	1119	1140	1214	1172	1142	1194	1196	1263	1229	1130	1197	1200	1151	1213	1168	1208	1200	1214	1223	1228	1200	1203	1252	1243	1294
0	486	474	566	620	564	538	576	667	658	659	651	680	698	692	718	698	729	719	706	702	737	779	796	778	804	789	842	840	789	834	794	794	831	837	825	869	865	894	891	833	895	851	863	874	913	980	955	901	895
0	614	601	598	616	607	611	601	641	617	624	619	638	644	623	629	624	635	639	646	657	666	696	676	710	726	771	772	751	771	771	776	769	776	790	767	749	794	782	779	792	840	837	864	882	866	880	882	881	891
0	441	489	492	533	519	518	526	572	570	562	595	608	634	612	636	610	591	583	596	614	667	657	631	676	712	725	738	731	748	768	807	795	804	813	815	827	797	807	866	849	827	846	814	788	855	848	756	703	536
207	421	383	341	388	412	436	462	475	479	504	492	511	523	540	538	534	527	531	546	574	571	578	595	599	589	616	662	650	685	659	659	595	554	577	568	566	583	596	621	638	664	561	602	664	667	631	652	695	625
208	2684	2550	2755	2801	2808	2885	2994	3094	2944	3236	3090	3381	3466	3412	3238	3212	3284	3445	3382	3545	3591	3286	3589	3593	3516	3490	3753	3606	3711	3842	3661	3690	3654	3769	3860	3743	3808	3748	3717	3792	3690	3692	3752	3822	3751	3800	3797	3868	3858
209	507	500	506	553	580	589	579	580	556	563	576	591	609	613	569	586	575	579	596	587	601	605	588	590	611	649	650	629	638	644	664	666	636	633	648	649	708	691	698	705	700	700	689	722	732	716	750	740	731
0	NaN	NaN	NaN	NaN	NaN	NaN	NaN	NaN	NaN	NaN	NaN	NaN	NaN	NaN	NaN	NaN	NaN	NaN	NaN	NaN	NaN	NaN	NaN	NaN	NaN	NaN	NaN	NaN	NaN	NaN	NaN	NaN	NaN	NaN	NaN	NaN	NaN	NaN	NaN	NaN	NaN	NaN	NaN	NaN	NaN	NaN	NaN	NaN	NaN
210	496	1225	1250	1227	1132	441	411	422	421	434	446	447	268	260	246	270	344	464	520	560	604	636	680	658	672	677	707	743	786	830	831	866	838	813	799	812	784	648	323	333	266	250	240	235	240	244	256	243	247
0	1118	1104	1116	1137	1085	1149	1138	1123	1086	1129	1138	1136	1115	1155	1153	466	595	1125	1164	1185	1237	1238	1242	1263	1236	1282	1266	1302	1268	1265	1300	1295	1297	1317	636	675	1326	1326	1338	1327	1359	1375	1390	720	673	685	1409	1420	1419
211	222	266	317	341	349	332	256	276	337	357	391	384	425	427	410	407	420	405	433	451	484	477	483	498	504	482	442	456	424	396	327	322	296	311	289	313	310	304	312	364	278	239	254	237	265	220	242	202	205
212	1856	1850	1898	1955	1899	1943	1916	1910	1939	1976	1993	2045	2073	2092	2076	2056	2078	2083	2119	2091	2107	2022	2098	2047	2054	2023	2062	2082	2098	2094	2103	2113	2063	2131	2063	2108	2109	2106	2052	2076	2020	1999	2036	2075	2038	1975	1960	1877	1244
0	798	784	789	788	799	833	802	821	810	843	859	857	900	884	830	894	894	903	879	901	879	863	876	906	903	951	919	953	895	887	950	892	916	940	922	843	782	333	328	324	323	308	327	321	335	86	107	116	118
0	3	NaN	NaN	NaN	NaN	NaN	NaN	NaN	NaN	NaN	NaN	NaN	NaN	NaN	NaN	NaN	NaN	NaN	NaN	NaN	NaN	NaN	NaN	NaN	NaN	NaN	NaN	NaN	NaN	NaN	NaN	NaN	NaN	NaN	NaN	NaN	NaN	NaN	NaN	NaN	NaN	NaN	NaN	NaN	NaN	NaN	NaN	NaN	NaN
213	1022	981	1039	1042	1000	1049	1056	1048	1038	1043	1040	1062	1028	1055	1041	1049	1039	1025	1040	1081	1102	1077	1109	1136	1136	1113	1145	1163	1192	1227	1202	1270	1247	1235	1269	1289	1270	1279	1279	1282	1259	1355	1332	1376	1412	1351	1419	1399	1388
0	2	10	14	3	NaN	NaN	NaN	NaN	NaN	NaN	NaN	NaN	NaN	NaN	NaN	NaN	NaN	NaN	NaN	NaN	NaN	NaN	NaN	NaN	NaN	NaN	NaN	NaN	NaN	NaN	NaN	NaN	NaN	NaN	NaN	NaN	NaN	NaN	NaN	NaN	NaN	NaN	NaN	NaN	NaN	NaN	NaN	NaN	NaN
0	358	374	382	377	399	461	436	444	480	461	466	486	478	496	529	557	585	551	551	539	503	531	548	573	599	582	574	576	579	602	565	580	606	629	646	641	628	631	658	685	673	685	697	724	706	738	746	725	698
214	281	283	317	339	327	334	334	368	369	392	376	384	427	434	435	433	434	438	454	439	471	459	477	469	439	498	501	480	491	485	489	532	512	512	537	571	484	477	480	510	515	540	554	564	546	568	559	579	550
215	590	564	585	562	585	622	605	583	614	586	614	628	672	641	620	685	639	610	654	653	675	709	654	654	631	674	645	688	719	722	715	699	750	725	766	760	736	742	760	753	750	738	736	720	702	738	737	798	786
216	616	671	624	612	598	603	622	603	634	592	606	658	641	664	653	644	621	670	633	679	686	681	712	686	735	754	706	717	780	749	759	784	809	741	772	815	803	812	857	844	850	871	884	867	806	835	821	867	819
0	631	676	630	609	611	662	665	645	643	724	678	709	695	697	718	741	716	703	740	736	726	726	738	766	856	848	933	863	870	868	873	948	865	881	896	874	896	907	918	867	870	882	820	869	911	847	860	858	867
0	703	701	683	666	716	723	712	713	716	761	737	767	762	769	774	769	760	748	784	762	749	754	744	734	754	769	762	782	763	748	761	797	763	778	789	787	766	814	812	796	770	802	790	826	815	841	848	879	880
217	436	463	490	522	517	531	511	534	502	460	493	471	496	494	525	514	543	550	493	489	451	536	581	571	486	540	548	573	588	527	460	448	475	497	471	427	366	443	378	360	402	322	299	324	350	297	210	147	120
0	1036	988	905	884	947	987	978	1010	1017	998	991	1049	1028	1033	1008	1036	1028	1064	1074	1062	1099	1024	1092	1104	1119	1101	1147	1174	1166	1192	1205	1199	1183	1217	1240	1248	1201	1230	1258	1271	1298	1261	1286	1295	1273	1270	1281	1295	1278
0	408	395	377	396	415	446	441	456	451	475	454	462	464	462	490	471	494	501	500	509	519	525	543	540	556	545	556	564	526	574	553	559	549	536	547	549	570	583	603	598	596	606	589	578	561	573	573	616	614
0	1017	1015	1058	1077	1044	1061	1024	1042	1104	1095	1118	1181	1158	1193	1170	1206	1215	1183	1175	1223	1223	1192	1272	1240	1240	1226	1263	1242	1280	1268	1303	1317	1376	1373	1358	1329	1271	1283	519	1272	570	1287	1286	1278	1288	1314	1368	1367	1362
0	393	378	397	386	401	394	410	415	412	416	425	431	430	432	450	452	448	447	454	467	479	451	472	482	467	475	497	500	498	509	515	503	509	540	551	543	546	544	554	543	546	554	545	587	569	578	588	579	593
0	404	422	471	505	525	503	543	550	543	548	577	588	574	600	588	642	613	666	655	643	658	678	700	714	706	762	717	762	774	753	795	790	770	759	791	771	773	824	815	812	801	819	797	805	827	882	951	926	894
0	456	456	473	434	461	467	463	479	475	460	464	485	483	482	473	454	479	477	488	489	485	488	496	489	492	507	498	513	514	509	508	526	518	539	535	533	528	532	544	538	533	536	550	559	550	547	564	560	545
218	271	231	228	205	219	234	240	256	263	273	272	290	302	251	235	262	263	260	321	316	334	293	284	279	312	280	277	285	264	262	332	313	304	292	302	312	347	300	345	333	305	356	373	351	301	323	329	323	341
0	1475	1642	1546	1656	1670	1746	1818	1677	1738	1785	1841	1866	1837	1827	1772	1866	1903	1842	1900	1921	1971	1949	1941	1976	2003	1985	2022	2004	2070	2049	2147	2097	2162	2158	2211	2232	2225	2176	2189	2306	2308	2250	2293	2318	2266	2303	2320	2342	2347
219	749	764	761	780	797	727	740	755	767	771	772	785	789	766	751	747	764	811	809	812	828	837	869	847	869	894	893	897	866	851	851	866	883	883	868	740	416	351	370	371	383	391	190	210	198	175	159	173	154
0	455	468	483	515	512	519	551	552	554	559	571	572	580	604	599	583	586	595	619	639	641	678	695	691	713	702	693	729	720	751	746	742	722	712	719	714	727	715	737	735	720	695	684	686	690	681	666	662	673
0	472	451	476	450	452	473	488	484	492	479	506	519	527	537	533	537	531	519	551	563	590	573	552	568	561	560	552	604	574	607	623	606	590	608	597	614	589	638	640	634	637	673	670	661	687	683	682	681	688
0	442	427	418	438	437	427	446	443	442	458	447	439	459	447	458	461	455	464	465	463	473	473	457	475	491	515	476	494	494	482	520	489	502	506	513	523	519	511	515	517	516	513	509	529	498	522	527	537	512
0	633	664	659	671	652	656	658	682	678	699	733	703	714	714	710	741	710	721	743	757	806	804	760	809	792	824	812	809	802	804	802	793	771	779	788	791	746	788	778	781	798	743	672	617	596	522	501	406	330
0	519	574	586	579	592	585	570	612	646	682	681	685	712	724	714	714	693	730	774	733	744	741	760	774	767	763	807	791	801	821	829	862	861	831	843	850	865	855	825	816	829	815	823	813	833	833	835	820	794
220	1358	1433	1464	1426	1575	1505	1472	1564	1590	1588	1573	1643	1610	1631	1618	1601	1563	1629	1626	1659	1550	792	472	437	450	443	465	466	468	231	239	248	265	314	363	464	543	592	667	714	721	776	835	897	893	974	940	963	948
221	302	283	285	250	262	289	285	308	295	301	319	332	324	326	336	341	329	335	368	353	328	332	361	366	372	379	356	356	370	374	391	401	384	386	410	382	384	391	395	403	402	426	412	428	429	445	437	408	441
222	655	606	607	601	604	603	596	632	624	659	669	672	691	688	673	687	743	718	730	727	725	735	733	738	749	740	744	731	714	706	666	400	241	220	222	223	233	244	243	206	219	238	255	255	262	282	309	159	183
223	1445	1571	1431	1512	1493	1638	1577	1648	1670	1655	1583	1717	1731	1706	1757	1827	1890	1854	1873	1867	1858	1935	1908	1896	1976	1917	1996	2001	2022	2019	1997	2094	2112	2179	2091	2220	2238	2194	2239	2258	2254	2304	2247	2261	2180	2192	2239	2233	2229
224	1117	1083	1100	1066	1117	1155	1134	1158	1180	1156	1181	1149	1209	1179	1208	1177	1175	1157	1139	1142	1161	1142	1150	1073	1113	1138	1140	1154	1170	1191	1170	1195	1175	1172	1181	1198	1193	1212	1211	1239	1247	1190	1226	1287	1249	1289	1279	1370	1361
225	265	259	249	254	261	260	263	280	275	285	272	287	280	288	288	311	291	296	293	294	291	312	319	317	304	306	318	331	348	335	326	331	329	336	340	346	354	347	362	343	351	372	356	368	364	384	369	372	391
226	658	651	634	615	624	643	661	671	650	676	658	673	657	700	702	700	682	735	706	702	740	749	776	759	768	796	820	815	803	805	799	787	825	829	826	826	836	846	872	857	904	901	917	922	904	916	924	945	954
227	703	706	703	711	685	719	735	719	727	787	762	776	767	791	758	777	761	793	772	807	781	811	806	827	809	807	822	849	839	843	867	869	841	875	856	864	876	861	848	865	861	876	879	895	880	896	901	870	868
228	1189	1210	1391	1302	1426	1395	1478	1467	1462	1439	1457	1551	1534	1545	1531	1554	1524	511	391	403	403	408	420	402	158	156	185	175	233	303	372	404	477	570	617	661	659	680	667	738	773	751	785	795	795	832	847	909	881
229	462	426	461	450	484	483	491	485	482	495	492	486	498	482	467	488	507	499	548	563	547	540	553	536	573	544	576	553	581	529	570	552	588	577	554	571	583	581	589	579	609	584	580	571	553	594	590	556	571
230	1004	1060	1030	1032	1068	1071	1060	1109	1092	1075	1075	1091	1126	1146	1157	1227	1220	1203	1178	1208	1181	1190	1182	1181	1201	1198	1213	1187	1168	1195	1181	1178	1194	1189	1187	1182	1169	1184	1191	1165	1173	1197	1190	1193	1205	1204	1186	1231	1219
0	399	406	416	446	430	417	459	445	462	463	509	492	541	526	509	526	535	541	540	524	539	530	529	528	567	552	511	561	553	521	564	579	586	568	547	560	550	552	557	553	567	576	572	605	604	590	592	627	595
231	354	396	400	395	437	438	428	459	515	464	491	519	490	564	567	559	541	594	576	641	571	584	616	601	674	615	625	672	665	652	650	676	594	625	661	640	701	705	735	701	684	745	741	697	690	723	722	646	727
232	332	346	360	361	388	402	404	468	461	492	492	492	506	499	510	530	524	536	555	573	589	605	587	588	587	605	632	646	621	634	629	635	653	662	652	639	651	624	638	646	654	633	632	634	619	643	644	655	660
233	407	384	335	401	460	447	453	456	471	488	521	481	505	499	530	537	566	489	532	551	572	570	611	579	575	616	582	600	638	615	624	616	650	618	649	600	612	617	619	630	645	640	630	651	619	674	667	640	687
234	1418	1486	1355	1486	1498	1473	1483	1535	1516	1557	1524	1512	1555	1537	1566	1615	1593	1605	1606	1632	1619	1615	1623	1669	1625	1586	1624	1630	1632	1621	1643	1678	1649	1686	1704	1633	1706	1710	1692	1693	1707	1684	1681	1685	1719	1699	1722	1712	1716
235	319	305	298	318	322	358	378	396	391	383	399	428	410	435	443	467	454	477	490	531	519	543	551	544	559	553	568	554	578	578	566	587	608	597	606	583	600	622	629	620	633	610	614	629	637	635	651	660	670
236	689	638	675	678	675	688	671	741	741	755	717	777	804	776	762	747	772	772	787	806	788	809	783	821	808	803	827	840	850	871	892	913	929	927	941	927	975	1030	1034	978	970	995	987	992	1008	1078	1044	1079	1057
0	467	484	493	543	534	529	548	535	573	587	584	576	615	596	587	602	594	598	615	643	664	677	658	651	664	651	675	698	714	680	706	660	662	632	715	693	686	697	716	728	761	731	724	708	686	714	723	736	760
237	491	503	560	550	562	582	577	606	627	611	634	633	635	627	639	649	631	649	657	657	643	612	651	675	662	654	659	706	705	696	723	699	694	737	756	751	767	779	750	733	751	710	728	777	772	798	794	824	784
0	624	622	651	654	686	631	689	744	708	754	692	661	777	786	768	794	775	711	747	838	734	765	824	760	784	837	846	785	854	850	780	832	821	841	904	888	881	906	910	865	932	887	890	882	848	874	925	890	918
0	649	667	608	643	653	666	701	701	715	681	669	698	695	710	746	755	774	754	777	755	785	760	752	769	746	764	806	784	814	806	825	823	883	856	846	860	855	884	837	842	881	897	903	867	912	896	879	951	928
0	886	805	868	862	827	885	NaN	NaN	NaN	NaN	NaN	NaN	NaN	NaN	NaN	NaN	NaN	NaN	NaN	NaN	NaN	NaN	NaN	NaN	NaN	NaN	NaN	NaN	NaN	NaN	NaN	NaN	NaN	NaN	NaN	NaN	NaN	NaN	NaN	NaN	NaN	NaN	NaN	NaN	NaN	NaN	NaN	NaN	NaN
238	681	692	651	646	557	354	338	355	350	359	354	145	144	148	141	163	199	174	176	197	186	169	188	193	226	262	245	250	248	244	228	213	224	231	251	261	286	296	318	310	330	335	337	322	326	317	316	268	280
0	460	427	426	469	476	483	492	487	482	493	518	528	510	545	538	552	556	552	594	536	594	579	588	595	610	576	575	618	604	614	620	609	652	618	657	647	663	601	654	659	681	635	636	649	624	645	635	687	690
239	660	633	624	649	652	720	710	748	714	774	782	790	784	856	801	857	839	852	809	866	864	871	914	870	909	924	953	959	949	967	943	910	887	913	938	954	1014	983	989	992	967	1023	987	1025	1039	992	1045	1018	1048
0	652	759	675	704	695	758	771	848	819	852	824	814	812	865	806	778	817	845	831	850	798	847	809	894	897	891	867	862	902	869	867	929	891	878	899	925	940	908	890	850	901	932	926	896	931	893	906	932	904
240	619	625	599	620	645	623	601	587	565	571	559	523	538	564	574	617	638	695	711	733	743	728	710	615	392	400	431	406	440	202	197	209	194	196	198	211	213	209	240	236	250	263	274	302	316	331	319	332	351
241	689	697	673	694	697	745	768	797	759	763	818	766	759	743	694	717	679	822	820	834	857	882	898	908	947	995	1030	1080	1069	1118	1111	1053	1016	1031	1039	1048	1062	1093	1086	1102	1134	1151	1152	1151	1183	1205	1215	1226	1180
0	829	868	909	865	839	889	857	852	902	922	943	1006	969	1002	1064	1034	1061	986	1004	956	965	961	1067	994	990	953	1003	1042	1003	1046	1044	1088	1045	1074	555	1137	1081	1067	1131	1147	1124	1114	1144	1196	1130	1154	631	1115	1101
0	481	463	476	462	513	496	506	498	505	512	540	539	539	544	575	587	598	611	631	589	612	594	585	634	653	663	648	637	659	669	641	680	651	631	680	697	659	669	686	669	638	659	672	683	723	708	745	737	764
0	751	789	853	878	775	917	924	946	948	994	995	950	377	997	988	1000	1058	1034	1082	1088	1119	1070	1135	1089	567	1110	1175	1155	1247	1170	1197	1184	1185	1149	1189	1190	1167	1183	1238	1238	1258	1242	1296	1271	1261	1277	1285	1265	1314
242	482	533	529	545	595	612	637	641	637	662	657	671	689	710	711	738	761	759	810	855	856	854	871	869	904	944	902	948	958	942	927	969	952	939	948	981	995	967	984	940	974	952	945	961	947	913	946	933	938
243	812	764	787	713	787	817	810	810	827	825	832	832	857	861	868	846	877	890	906	884	889	854	899	881	891	882	903	916	906	958	978	957	984	976	957	995	968	1007	1025	1038	1040	1063	1047	1037	1050	1076	1125	1151	1175
0	257	262	254	265	285	306	296	317	318	334	341	342	357	387	400	437	463	461	452	456	485	498	475	460	444	463	476	452	482	461	465	501	465	489	495	500	493	514	533	526	548	528	513	544	544	537	567	548	588
244	614	680	628	687	698	710	760	740	712	768	757	822	799	756	847	819	815	809	818	825	813	822	903	872	910	879	918	920	866	915	916	944	957	918	925	915	852	743	264	219	217	206	227	212	211	217	224	225	219
0	493	518	501	520	560	527	540	560	583	588	595	602	613	627	674	669	659	636	663	661	658	676	658	654	686	677	688	702	708	733	703	702	747	751	723	730	724	763	811	766	772	810	772	826	772	829	836	838	819
245	244	288	317	318	314	331	335	351	391	394	431	455	421	397	412	391	416	456	452	484	497	495	530	528	533	531	567	559	557	587	569	581	562	554	578	608	599	592	592	601	626	601	599	617	644	599	625	644	625
246	466	488	456	539	522	530	495	513	537	565	516	568	548	558	549	528	565	577	602	574	583	566	588	664	583	561	577	547	575	585	626	659	628	660	657	700	647	589	559	595	509	539	588	649	646	652	707	710	674
247	675	669	665	676	668	702	686	713	736	720	724	699	748	717	770	754	748	742	785	771	738	765	748	775	769	796	802	814	852	816	819	825	823	832	849	904	912	885	913	873	891	897	934	913	889	925	928	941	945
248	746	734	733	761	751	767	760	798	784	798	798	775	763	781	785	791	803	843	842	866	873	898	905	916	961	959	952	970	951	969	945	954	1007	1027	1020	1047	1020	1067	1051	1092	1070	1073	1062	1057	1058	1036	1081	1087	1116
249	483	491	468	494	484	507	522	524	517	509	518	518	553	580	586	568	570	608	606	565	553	572	607	626	587	656	637	607	596	607	620	642	602	625	624	599	618	657	668	733	797	777	803	817	784	792	819	799	835
250	773	774	752	783	816	833	819	868	879	880	882	883	890	854	871	905	943	942	982	990	988	968	968	1041	992	1011	1035	1080	1080	1081	1086	1130	1138	1177	1187	1181	1174	1161	1158	1128	1180	1188	1181	1188	1206	1180	1179	1142	1126
251	477	542	544	579	596	633	605	643	640	670	680	684	668	677	695	728	723	736	723	735	708	731	720	727	716	711	716	704	723	731	741	728	726	714	739	732	737	761	753	759	792	830	821	811	792	805	784	805	806
0	476	499	519	611	605	676	638	678	683	668	685	664	698	701	712	714	724	732	738	757	770	743	762	750	750	729	755	769	779	789	793	789	819	808	822	802	820	818	796	806	803	803	826	803	794	818	810	820	839
252	437	512	463	458	488	501	504	516	491	477	515	495	498	518	482	500	503	502	490	505	491	504	498	500	522	507	493	484	493	515	489	492	493	482	499	506	490	498	513	505	501	513	505	487	489	497	487	486	484
0	177	188	197	178	203	223	225	252	253	228	245	237	292	296	296	283	259	291	312	309	320	302	295	307	329	326	308	312	351	324	343	340	346	347	303	317	342	329	368	298	298	304	344	377	377	352	368	355	379
0	453	516	465	486	469	510	519	532	520	531	528	565	570	574	565	571	574	571	584	575	583	605	608	612	648	665	633	639	667	663	647	642	634	652	650	652	640	652	666	664	677	637	654	669	648	657	662	653	650
253	653	619	662	691	690	690	705	694	726	739	745	729	745	747	764	765	762	781	745	768	781	782	803	837	837	834	832	867	842	857	844	887	862	861	865	903	909	888	912	941	917	914	908	895	897	925	929	936	944
254	639	627	656	663	664	674	673	688	718	698	689	686	691	684	673	717	712	720	716	716	712	701	750	748	749	748	781	773	768	764	762	760	750	797	791	807	774	773	780	817	834	836	820	864	845	841	906	919	930
0	152	156	190	204	138	185	192	238	257	262	228	275	240	271	249	278	289	336	321	349	312	326	304	319	106	346	350	343	354	339	329	359	380	338	349	372	375	376	386	355	394	365	360	394	381	434	421	428	411
0	1019	1155	1005	942	1141	1162	1217	1223	1185	1253	1221	1218	1198	1257	1108	1183	1131	1170	1202	1256	1289	1295	1264	1201	1375	1306	628	428	395	373	398	396	366	361	390	251	245	341	356	420	496	534	582	629	656	662	697	736	742
255	482	485	473	489	466	481	501	489	509	491	495	499	525	536	547	549	558	585	577	581	597	574	581	605	583	607	599	585	592	614	616	617	604	607	620	646	634	639	626	632	628	624	640	639	609	622	670	653	654
256	578	610	672	675	669	696	731	754	761	779	788	774	793	801	795	818	838	838	878	883	881	904	922	910	932	955	978	978	986	978	986	1027	992	999	991	987	978	989	995	1031	1050	1051	1108	1096	1143	1123	1139	1156	1170
0	515	511	532	538	539	549	536	546	559	531	564	538	536	556	566	572	560	572	582	596	576	568	583	589	604	589	623	604	602	600	587	592	623	612	602	595	590	579	579	601	611	580	603	610	606	609	618	614	615
0	1	11	9	3	25	45	18	8	NaN	NaN	NaN	NaN	NaN	NaN	NaN	NaN	NaN	NaN	NaN	NaN	NaN	NaN	NaN	NaN	NaN	NaN	NaN	NaN	NaN	NaN	NaN	NaN	NaN	NaN	NaN	NaN	NaN	NaN	NaN	NaN	NaN	NaN	NaN	NaN	NaN	NaN	NaN	NaN	NaN
257	749	827	826	834	830	863	895	952	983	1018	1054	991	1019	1076	1089	1110	1108	1107	1127	1152	1199	1202	438	419	417	403	421	408	430	433	168	203	202	195	193	212	218	246	281	312	367	403	452	469	476	491	507	508	525
0	896	1033	1108	1093	1104	1213	1296	1258	1234	1283	1274	1262	1207	1334	1247	1310	1292	1353	1465	1491	891	438	411	404	392	410	418	413	417	424	419	428	422	184	189	204	271	373	432	533	601	619	641	668	707	676	711	723	776
258	1230	1317	1293	1324	1365	1380	1376	1428	1440	1359	1410	1491	1453	1483	1474	1405	1519	1497	1515	1466	1558	1520	1600	1572	1619	1592	1642	1610	1666	1721	1739	1665	1732	1723	1766	1759	1655	1791	1785	1761	1784	1705	1733	1698	1700	1704	1742	1719	1743
0	1169	1241	1286	1279	1225	1255	1237	1233	1248	1249	1331	1288	1226	1244	1275	1288	1318	1309	1279	1258	1302	1331	1329	1299	1292	1293	1329	1308	1283	1276	1212	1169	630	465	446	425	426	434	448	434	446	456	454	451	466	449	464	480	457
0	NaN	NaN	NaN	NaN	NaN	NaN	NaN	NaN	NaN	NaN	NaN	NaN	NaN	NaN	NaN	NaN	NaN	NaN	NaN	NaN	NaN	NaN	NaN	NaN	NaN	NaN	NaN	NaN	NaN	NaN	NaN	NaN	NaN	NaN	NaN	NaN	NaN	NaN	NaN	NaN	NaN	NaN	NaN	NaN	NaN	NaN	NaN	NaN	NaN
0	466	453	478	499	487	509	568	545	546	584	602	562	593	576	599	609	611	593	585	619	610	641	644	620	682	680	691	701	663	703	690	692	693	714	729	720	671	719	722	729	724	757	737	698	692	696	707	701	723
259	619	660	654	668	664	700	688	703	713	747	766	762	764	770	806	837	875	884	887	886	892	914	910	898	935	942	927	957	998	1011	1015	1014	1015	977	1001	1016	1046	1034	1058	1020	1050	1049	1047	1068	1084	1076	1129	1116	1112
0	4	13	32	10	32	1	NaN	NaN	NaN	NaN	NaN	NaN	NaN	NaN	NaN	NaN	NaN	NaN	NaN	NaN	NaN	NaN	NaN	NaN	NaN	NaN	NaN	NaN	NaN	NaN	NaN	NaN	NaN	NaN	NaN	NaN	NaN	NaN	NaN	NaN	NaN	NaN	NaN	NaN	NaN	NaN	NaN	NaN	NaN
260	878	1042	973	1020	968	1063	1114	1101	1098	1026	1016	1117	1175	1209	1268	1272	1282	1230	1273	1242	1323	1356	1299	1377	1249	1240	1259	1295	1215	1348	1293	1246	1239	1283	1312	1337	1255	1279	1305	1292	1320	1271	1261	1244	1306	1387	1289	1316	1238
261	424	482	476	527	491	507	511	454	496	466	488	521	532	513	551	565	540	534	530	544	562	561	565	570	556	582	545	580	614	622	634	611	627	638	671	303	630	647	659	639	629	611	605	599	633	626	621	624	602
0	1	13	16	21	35	22	15	28	24	23	31	31	30	57	60	41	53	79	36	40	29	50	49	56	31	58	45	66	72	66	39	45	56	61	52	60	32	57	26	20	34	9	13	19	43	41	28	NaN	NaN
262	271	290	298	282	292	289	314	303	315	301	293	305	318	327	336	340	371	397	393	410	413	417	406	439	455	450	465	488	492	488	501	500	489	508	483	483	493	482	522	518	522	505	513	527	530	508	508	527	504
0	487	588	586	593	582	607	661	631	675	608	658	629	704	708	753	756	756	742	781	756	802	846	855	893	869	848	869	968	905	969	924	942	945	973	1002	979	958	918	943	935	961	928	885	860	922	955	877	917	869
263	330	418	371	457	422	464	475	465	481	417	449	432	457	434	540	500	490	459	499	454	489	525	515	557	499	495	497	582	541	617	583	558	560	615	638	659	607	601	608	591	627	590	541	544	605	637	563	572	534
264	176	260	237	297	258	270	299	273	288	235	257	255	263	247	339	286	274	263	273	242	268	264	270	276	242	232	253	318	282	328	288	280	265	269	309	323	270	259	270	276	300	280	250	206	263	302	209	228	190
265	94	154	130	181	155	174	211	167	169	140	161	158	183	161	232	194	207	188	197	181	213	238	212	245	227	216	211	236	220	242	235	198	221	229	247	274	208	205	228	215	228	200	153	158	190	217	189	193	155
0	312	404	360	464	429	485	482	478	526	417	477	485	619	556	651	666	635	600	697	654	683	711	741	829	793	715	720	864	754	887	855	831	885	860	945	998	922	862	819	953	977	944	920	896	962	1051	948	994	858
0	235	229	205	198	243	184	166	160	197	203	190	224	214	219	227	200	250	243	278	307	234	231	192	214	176	174	204	166	134	129	85	106	125	113	91	108	52	79	56	83	80	103	114	71	103	73	31	38	56
0	1296	1234	1321	1228	1186	1053	1058	1075	993	1001	1031	952	962	957	970	969	938	969	942	964	934	923	858	718	372	381	356	356	367	166	170	164	201	233	249	234	245	262	286	286	319	334	348	393	396	437	447	430	458
0	6	40	37	2	56	37	7	83	104	74	142	126	149	145	189	156	160	197	225	199	210	212	257	241	260	286	261	230	269	235	250	223	287	291	294	258	297	306	317	329	326	335	330	332	329	315	342	341	364
266	484	497	501	509	492	503	534	567	564	573	585	597	582	622	632	640	624	649	643	654	636	668	631	661	676	678	674	677	658	683	678	675	667	686	686	690	676	678	697	728	703	731	698	720	709	718	710	732	725
0	NaN	NaN	NaN	NaN	NaN	NaN	NaN	NaN	NaN	NaN	NaN	NaN	NaN	NaN	NaN	NaN	NaN	NaN	NaN	NaN	NaN	NaN	NaN	NaN	NaN	NaN	NaN	NaN	NaN	NaN	NaN	NaN	NaN	NaN	NaN	NaN	NaN	NaN	NaN	NaN	NaN	NaN	NaN	NaN	NaN	NaN	NaN	NaN	NaN
0	355	321	397	332	443	321	377	391	326	344	454	365	375	426	532	345	419	389	378	410	492	466	436	386	451	408	406	289	364	405	420	382	456	428	450	462	432	490	489	396	438	403	421	421	468	481	513	511	528
0	753	789	751	738	717	789	836	849	920	859	894	918	1011	971	960	1005	1040	1075	1013	1027	1032	1092	1148	1072	1114	1122	1136	1126	1106	1159	1200	1184	1129	1190	1173	1163	1187	1175	1156	1193	1152	1141	1170	1184	1194	1141	1148	1160	1125
0	NaN	NaN	NaN	NaN	NaN	NaN	NaN	NaN	NaN	NaN	NaN	NaN	NaN	NaN	NaN	NaN	NaN	NaN	NaN	NaN	NaN	NaN	NaN	NaN	NaN	NaN	NaN	NaN	NaN	NaN	NaN	NaN	NaN	NaN	NaN	NaN	NaN	NaN	NaN	NaN	NaN	NaN	NaN	NaN	NaN	NaN	NaN	NaN	NaN
0	423	428	438	432	437	460	458	483	505	500	513	537	539	549	562	580	573	594	593	602	624	627	635	626	660	680	691	696	691	687	689	711	722	732	722	740	742	746	745	782	759	785	785	771	766	750	759	794	780
0	208	161	201	216	264	204	221	234	224	254	266	251	236	285	269	302	277	279	279	268	302	351	310	299	302	261	303	282	265	276	318	386	311	294	334	316	310	354	357	336	325	297	306	348	351	406	397	364	447
0	NaN	NaN	NaN	NaN	NaN	NaN	NaN	NaN	NaN	NaN	NaN	NaN	NaN	NaN	NaN	NaN	NaN	NaN	NaN	NaN	NaN	NaN	NaN	NaN	NaN	NaN	NaN	NaN	NaN	NaN	NaN	NaN	NaN	NaN	NaN	NaN	NaN	NaN	NaN	NaN	NaN	NaN	NaN	NaN	NaN	NaN	NaN	NaN	NaN
267	368	368	364	404	394	398	388	401	403	393	405	438	464	469	467	485	509	510	542	545	576	576	561	559	591	595	582	597	580	608	589	569	568	590	581	604	571	601	601	599	623	628	617	629	630	653	643	658	671
0	845	839	681	234	215	222	224	233	133	113	115	174	183	187	238	281	358	367	390	398	463	473	485	527	569	588	602	556	623	636	665	682	690	693	598	574	669	572	619	668	703	691	691	639	663	671	681	695	673
268	629	743	708	753	771	778	779	815	846	865	859	885	868	877	879	875	886	930	978	964	966	988	1030	1018	1052	1080	1066	1050	1072	1070	1122	1060	1122	1129	1145	1142	1119	1118	1120	1169	1201	1195	1167	1161	1148	1146	1145	1117	1111
269	397	380	396	400	400	433	444	472	492	503	533	559	543	538	569	611	578	583	587	605	626	594	613	597	617	637	633	629	644	614	610	659	595	596	646	626	674	663	658	692	714	642	644	644	618	610	598	645	652
270	385	437	395	438	402	417	402	476	447	490	492	489	545	573	554	514	464	538	454	474	502	509	522	519	546	501	489	564	629	657	702	673	694	675	703	693	711	730	697	688	700	722	721	741	716	718	696	723	643
0	588	579	566	582	583	580	620	642	676	645	684	692	728	705	769	771	801	813	810	845	844	835	831	859	883	886	868	884	908	872	945	910	933	933	995	943	983	969	1003	1008	1000	1007	969	1046	963	1034	1040	1047	996
0	491	519	535	544	523	536	545	567	571	599	605	612	590	601	605	639	644	675	673	699	717	738	731	769	781	778	791	777	793	772	793	829	828	812	833	810	815	851	835	837	850	842	827	836	846	819	852	852	846
271	499	522	527	554	560	572	590	612	653	638	659	676	682	663	685	697	703	731	734	754	747	772	791	791	818	860	831	850	882	890	867	881	873	959	963	923	937	974	971	981	1011	1020	1010	1001	1017	1000	1045	1067	1065
0	395	404	393	420	425	452	472	478	468	530	489	511	533	553	568	602	604	587	583	585	623	608	622	611	622	624	681	697	675	709	716	670	708	667	704	723	728	728	721	717	684	706	658	661	305	248	236	235	230
0	388	383	420	425	403	405	412	385	411	429	454	416	424	436	431	440	425	403	424	414	410	452	422	430	NaN	NaN	NaN	NaN	NaN	NaN	NaN	NaN	NaN	NaN	NaN	NaN	NaN	NaN	NaN	NaN	NaN	NaN	NaN	NaN	NaN	NaN	NaN	NaN	NaN
272	84	117	99	119	119	112	100	146	179	148	155	141	125	153	177	161	166	164	139	130	147	186	211	171	150	155	202	186	203	187	158	34	32	50	70	35	59	103	108	131	160	190	233	280	324	365	358	382	400
273	521	515	495	500	519	510	517	512	523	513	523	528	540	533	533	526	533	521	550	537	528	543	544	539	543	564	563	574	579	561	578	565	557	560	577	565	577	579	571	581	592	605	586	583	599	594	587	584	605
274	1495	1506	1458	1450	1390	622	471	490	491	485	493	499	504	113	209	227	265	332	420	482	542	599	662	689	751	783	812	840	881	926	955	951	986	987	979	1029	993	1031	1046	1053	1059	1068	1056	1038	1050	1060	1098	1112	1095
275	577	603	588	589	587	582	587	623	637	638	668	689	711	681	739	738	764	759	746	789	775	753	747	773	801	812	835	797	805	791	857	835	813	864	841	839	852	855	829	833	843	825	854	806	890	848	880	256	245
0	587	624	610	625	617	645	652	663	678	672	698	706	717	747	696	790	734	744	720	715	786	790	798	808	818	778	772	749	767	824	874	883	867	879	920	892	893	911	888	926	910	925	903	911	931	903	940	1126	1132
0	562	543	542	550	565	547	554	529	546	547	546	541	550	545	552	536	548	538	554	549	553	548	548	NaN	NaN	NaN	NaN	NaN	NaN	NaN	NaN	NaN	NaN	NaN	NaN	NaN	NaN	NaN	NaN	NaN	NaN	NaN	NaN	NaN	NaN	NaN	NaN	NaN	NaN
276	1110	1298	1207	1127	1111	1126	1168	1156	1188	1289	1250	1290	1322	1312	1330	1352	1387	1373	1402	1410	1461	1516	1464	1484	1524	1591	616	526	543	535	535	542	548	539	255	271	269	294	338	390	456	518	605	698	770	834	894	859	885
0	765	778	749	789	801	749	749	808	811	826	830	832	824	853	834	832	825	834	837	856	839	832	827	808	819	864	861	883	854	862	880	879	893	889	897	890	886	896	945	928	922	941	922	898	885	890	886	871	852
277	897	843	902	882	891	900	950	1018	1077	994	1049	1107	1086	1167	1097	1169	1197	1231	1235	1286	1186	1286	1287	1229	1292	1348	1353	1350	1407	1364	1360	1404	1373	1350	1302	1389	1360	1432	1369	1409	1432	1402	1452	1387	1491	1507	1476	1499	1483
278	676	731	704	758	777	749	822	860	882	900	903	908	914	961	918	986	944	994	989	997	1009	1013	1003	969	1045	1038	1018	1047	1061	1073	1079	990	1003	1065	1131	1102	566	1095	1079	522	1079	1072	1103	1069	1151	1181	1184	1186	1247
0	726	748	693	691	725	729	764	763	746	730	732	731	765	764	773	807	804	813	806	787	807	797	797	832	831	872	873	912	885	898	849	887	916	944	975	958	978	965	965	954	977	970	977	986	987	964	960	975	992
279	466	482	485	476	456	487	503	526	549	546	563	579	578	604	636	655	639	626	618	678	685	642	685	676	639	670	663	640	628	673	652	683	649	650	698	661	684	691	684	698	672	690	689	685	686	689	688	702	666
280	444	513	494	519	473	515	480	528	487	538	540	556	565	614	580	634	629	598	573	616	638	629	640	613	622	582	586	615	626	590	650	647	595	645	672	629	667	640	636	699	661	682	667	661	673	675	674	694	694
281	489	457	444	417	418	427	441	469	466	453	466	454	443	465	514	548	572	583	660	698	720	756	729	730	747	758	743	765	762	764	747	751	768	795	774	784	775	816	795	803	840	839	844	841	811	816	845	798	822
282	388	409	373	391	409	439	438	461	460	474	505	500	530	550	547	556	579	583	596	568	581	595	615	624	629	651	664	702	696	710	687	669	680	694	726	699	738	681	709	679	677	662	686	689	699	705	695	711	719
283	474	496	485	519	513	526	507	515	523	541	590	252	562	577	568	621	646	694	700	707	707	743	755	740	733	771	786	743	865	805	821	769	883	837	830	819	873	985	944	890	919	883	951	1007	952	893	951	928	995
0	577	594	533	574	587	599	615	615	635	628	643	650	644	678	704	716	739	700	724	744	770	754	739	803	767	793	777	802	819	769	794	840	824	827	850	835	837	802	846	851	870	865	866	880	880	856	878	844	884
284	570	571	593	618	577	599	638	653	658	635	641	630	695	705	711	745	732	728	711	747	744	748	798	773	778	753	755	805	762	768	772	783	785	747	831	864	844	837	836	885	910	869	952	954	911	959	928	981	1004
285	464	529	501	522	540	541	549	567	595	565	601	593	666	691	686	749	709	703	665	706	726	721	754	726	696	699	743	790	744	206	219	232	222	214	200	197	178	183	184	193	159	187	176	188	188	191	188	192	187
0	468	467	478	470	480	493	566	530	582	592	621	631	645	669	691	710	683	656	687	742	733	728	813	761	790	839	881	865	860	863	859	851	872	865	853	932	906	932	900	913	952	898	939	953	921	970	1047	970	989
0	542	548	541	546	553	578	571	580	597	586	654	631	640	627	660	676	671	717	735	648	700	730	696	701	720	728	717	763	769	769	797	781	734	747	758	739	770	777	773	760	779	802	776	770	770	795	777	766	774
0	697	689	699	656	662	701	701	730	782	795	807	818	854	880	917	948	939	988	955	1007	994	1001	1040	1007	1003	972	971	1017	1016	986	1090	1013	1032	1024	1044	1013	981	993	975	981	983	989	1000	969	1019	1012	1001	930	976
0	742	727	720	768	774	322	780	774	806	835	836	787	811	825	843	839	827	843	886	872	NaN	NaN	NaN	NaN	NaN	NaN	NaN	NaN	NaN	NaN	NaN	NaN	NaN	NaN	NaN	NaN	NaN	NaN	NaN	NaN	NaN	NaN	NaN	NaN	NaN	NaN	NaN	NaN	NaN
0	157	178	179	183	170	188	174	173	191	208	246	237	243	239	262	271	261	283	260	319	342	326	303	316	317	311	306	318	324	337	303	315	356	338	324	318	361	372	377	382	388	400	378	386	379	385	378	398	398
0	1562	1511	1398	1518	1461	1456	1475	1471	1571	1638	1638	1610	1631	1623	1745	1682	1736	1829	1754	1712	1716	1801	1794	1770	1848	1915	1811	1936	1954	1935	1882	1919	1874	1887	1884	1844	1893	1962	1964	2030	1933	2047	2018	2001	2086	2025	2036	2004	2098
286	690	690	691	713	741	749	744	758	859	850	895	874	881	896	867	866	893	880	890	953	906	925	914	879	909	942	920	911	919	915	879	875	911	914	897	936	949	903	853	875	795	345	316	303	328	329	127	146	152
287	1503	1476	1409	1438	1464	1417	1493	1492	1619	1559	1645	1717	1670	1727	1661	1653	1667	1777	1656	1664	1710	1816	1859	1835	1945	1884	1933	2017	1877	2004	1990	2054	1946	1927	2092	2163	2002	2171	2082	2130	2041	2112	2263	2136	2266	2225	2276	2359	2252
288	548	552	567	548	609	619	636	654	641	679	697	699	694	719	721	711	707	751	699	731	749	723	725	721	741	731	728	755	778	785	760	796	267	232	213	205	179	192	193	207	228	215	230	218	232	245	245	224	232
0	NaN	NaN	NaN	NaN	NaN	NaN	NaN	NaN	NaN	NaN	NaN	NaN	NaN	NaN	NaN	NaN	NaN	NaN	NaN	NaN	NaN	NaN	NaN	NaN	NaN	NaN	NaN	NaN	NaN	NaN	NaN	NaN	NaN	NaN	NaN	NaN	NaN	NaN	NaN	NaN	NaN	NaN	NaN	NaN	NaN	NaN	NaN	NaN	NaN
289	236	602	586	612	607	596	636	615	324	660	668	662	676	684	690	693	701	699	660	691	343	694	664	331	712	676	677	670	636	527	722	406	571	600	607	648	674	667	303	659	645	658	643	644	638	661	651	655	656
290	968	1034	1028	1077	1031	1021	1097	1109	1122	1088	1107	1077	1121	1091	1114	1154	1129	1147	1104	1081	1099	1130	1118	1158	1155	1188	1181	1204	1161	1248	1254	1272	1240	1262	1259	1282	1260	1242	1269	1272	1249	1242	1322	1286	1289	1270	1248	1282	1242
0	440	440	462	443	442	423	430	457	455	456	451	460	457	458	486	472	486	482	484	476	188	503	499	479	497	505	494	509	522	511	521	537	541	550	550	525	522	529	528	531	531	542	545	238	532	548	527	532	546
291	428	429	432	443	434	430	439	452	467	466	478	482	482	465	488	500	480	491	478	461	493	512	492	518	485	509	536	529	513	510	522	518	495	520	520	529	516	509	519	519	527	532	518	515	529	535	529	533	531
0	NaN	NaN	NaN	NaN	NaN	NaN	NaN	NaN	NaN	NaN	NaN	NaN	NaN	NaN	NaN	NaN	NaN	NaN	NaN	NaN	NaN	NaN	NaN	NaN	NaN	NaN	NaN	NaN	NaN	NaN	NaN	NaN	NaN	NaN	NaN	NaN	NaN	NaN	NaN	NaN	NaN	NaN	NaN	NaN	NaN	NaN	NaN	NaN	NaN
292	976	1208	1097	1218	1163	1272	1244	1413	1333	1340	1411	1453	1501	1567	1610	1499	1598	1529	1623	1638	1660	1650	1560	1576	1483	1757	1570	2223	1539	1518	1257	340	356	339	348	343	339	358	330	332	350	342	360	338	338	337	341	318	310
0	739	714	752	762	736	777	761	741	807	864	905	873	886	841	894	941	1041	1000	1000	987	981	912	914	920	938	909	981	995	982	965	1001	1016	966	998	1057	1034	1013	1061	1076	1048	986	1002	978	997	1043	952	999	1016	1009
293	542	534	504	502	532	537	546	583	555	565	605	563	550	577	602	587	642	641	672	638	648	683	679	652	702	756	740	691	711	705	659	673	688	702	703	727	702	689	714	700	720	743	763	779	788	769	813	796	813
0	866	848	865	815	956	942	954	982	962	983	1017	905	966	977	952	1052	973	986	1062	1040	1061	1078	1083	1147	1228	364	NaN	NaN	NaN	NaN	NaN	NaN	NaN	NaN	NaN	NaN	NaN	NaN	NaN	NaN	NaN	NaN	NaN	NaN	NaN	NaN	NaN	NaN	NaN
294	579	598	646	596	635	632	660	703	683	707	709	727	701	776	691	712	670	776	751	747	760	716	759	781	763	772	832	738	793	777	832	772	826	843	778	830	771	768	785	782	822	891	795	804	868	797	844	776	790
0	224	207	237	253	241	NaN	NaN	NaN	NaN	NaN	NaN	NaN	NaN	NaN	NaN	NaN	NaN	NaN	NaN	NaN	NaN	NaN	NaN	NaN	NaN	NaN	NaN	NaN	NaN	NaN	NaN	NaN	NaN	NaN	NaN	NaN	NaN	NaN	NaN	NaN	NaN	NaN	NaN	NaN	NaN	NaN	NaN	NaN	NaN
295	648	653	666	632	658	662	667	680	663	655	683	660	653	280	245	250	222	229	224	245	222	257	247	231	233	250	217	241	248	238	246	237	220	249	262	238	224	248	257	273	260	249	270	270	286	280	283	280	268
0	200	251	264	261	256	257	261	282	263	303	315	330	329	324	333	339	353	379	385	398	369	395	386	401	383	394	412	430	438	421	448	471	486	476	484	481	505	533	524	522	533	534	517	503	536	563	513	518	516
296	1219	1263	1161	1107	1296	1349	1419	1607	1426	1486	1490	1524	1456	1628	1459	1574	1590	1677	1670	1651	1673	1677	1723	1740	1715	1679	1780	1782	1806	1785	1778	1937	1818	1880	1840	1882	1854	1825	1865	1888	1924	1861	1939	1927	1839	1859	1928	1880	1877
297	563	553	571	529	546	572	581	567	585	583	580	583	539	219	223	201	202	208	200	206	193	218	205	230	207	205	217	215	217	217	218	230	210	220	227	226	220	214	223	219	218	220	237	244	237	236	223	210	231
0	1335	1287	1301	1256	1282	1289	1366	1358	1393	1428	1391	1391	1338	1409	1410	1384	1401	1370	1421	1439	1418	1433	1415	1460	1399	1422	1460	1506	1566	1535	1542	1507	1487	1530	1545	1550	1545	1551	1595	1621	1600	1647	1664	1687	1598	1649	1592	1671	1669
0	2	2	NaN	NaN	NaN	NaN	NaN	NaN	NaN	NaN	NaN	NaN	NaN	NaN	NaN	NaN	NaN	NaN	NaN	NaN	NaN	NaN	NaN	NaN	NaN	NaN	NaN	NaN	NaN	NaN	NaN	NaN	NaN	NaN	NaN	NaN	NaN	NaN	NaN	NaN	NaN	NaN	NaN	NaN	NaN	NaN	NaN	NaN	NaN
298	312	330	340	331	337	369	371	390	393	410	426	426	453	460	459	455	457	473	468	471	453	474	460	494	501	490	455	467	488	472	481	465	468	503	503	504	492	494	477	490	503	510	496	502	495	527	502	517	491
299	618	652	665	648	660	645	688	677	711	676	717	724	707	690	691	695	711	688	708	700	673	721	735	745	736	760	742	795	793	782	783	757	772	793	776	802	790	801	808	788	825	839	806	844	805	806	848	859	802
0	661	591	605	538	560	543	544	551	530	536	560	642	610	557	596	590	610	592	691	639	664	635	621	658	697	709	630	670	688	710	616	692	681	667	687	753	714	701	717	810	819	844	921	830	804	919	417	911	909
300	476	503	518	464	492	498	505	498	519	493	495	516	508	484	484	484	501	484	499	514	506	508	496	503	498	518	535	533	501	536	536	538	549	529	529	529	545	539	528	538	561	560	559	579	554	557	576	565	580
0	910	859	935	924	940	976	1015	995	1050	1077	1102	1070	1123	1090	1135	1132	1137	1143	1116	1153	1226	1187	1237	1226	1254	1250	1157	1088	434	417	448	448	453	448	198	242	207	202	203	233	253	297	354	400	467	511	569	566	576
0	598	581	634	598	617	638	652	655	645	657	671	657	647	712	675	713	692	726	687	683	762	766	744	776	771	769	789	770	806	772	778	785	753	804	808	815	809	810	784	799	813	833	789	801	808	807	827	856	867
0	587	656	648	694	610	773	713	749	797	750	736	828	822	773	836	825	788	847	830	805	821	896	964	901	918	984	1004	960	935	1020	976	990	901	966	1024	978	971	980	1039	977	1047	955	1003	1014	1021	1018	1096	1035	1076
0	550	563	582	535	575	574	576	604	571	592	605	654	635	654	642	635	668	696	677	682	712	686	699	697	738	701	712	718	709	725	720	728	722	726	718	715	727	761	749	778	783	780	764	753	780	773	777	764	799
301	719	713	693	694	692	728	737	762	760	791	820	767	830	805	836	866	840	873	863	823	859	833	832	817	830	891	868	891	916	908	951	911	919	943	977	973	958	932	955	939	1007	963	961	956	996	981	1001	1069	1029
0	865	849	884	911	896	910	921	968	968	1006	984	1007	1019	983	1010	1031	1016	1052	1027	1026	1024	1027	1081	1050	1070	1079	1069	1124	1125	1083	1147	1149	1136	1134	1184	1183	1204	1198	1213	1223	1217	1210	1262	1216	1225	1275	1244	1286	1373
302	929	977	987	983	997	978	976	1030	993	1001	1051	1088	1105	1106	1165	1173	1135	1181	1152	1193	1204	1189	1191	1226	1234	1193	1239	1276	1279	1229	1311	1241	1297	1298	1311	1355	1355	1369	1369	1401	1374	1366	1349	1369	1375	1394	1385	1386	1387
0	120	150	157	230	240	220	218	257	311	281	280	269	259	317	344	337	345	367	320	314	323	373	422	359	360	319	401	393	411	413	470	524	488	509	535	453	488	556	570	473	444	401	427	508	534	522	521	536	552
0	681	682	703	721	692	706	694	700	744	689	731	719	713	715	730	746	756	765	765	783	813	814	792	819	835	810	848	827	848	855	855	864	878	869	918	915	899	911	902	937	928	918	940	947	983	992	999	975	991
303	1077	1039	1037	1076	1000	1121	1098	1042	1119	1045	1126	1045	1012	1020	1094	1035	1025	1095	1080	1069	1038	1132	1131	1087	1111	1114	1145	1123	1151	1242	1192	1171	1199	1196	1236	1210	1191	1204	1227	1241	1225	1224	1266	1224	1221	1329	1306	1327	1316
304	904	884	931	890	877	929	907	969	1033	943	1010	1057	1066	1054	1086	1034	1069	1052	1112	1065	1080	1197	1219	1123	1129	1208	1251	1265	1271	1366	1286	1316	1300	1281	1260	1321	1303	1314	1343	1426	1415	1358	1416	1312	1366	1370	1380	1420	1413
0	814	858	863	823	817	846	869	871	905	873	915	907	938	920	944	962	931	947	949	962	968	1001	979	1045	1002	1012	1032	1093	1052	1058	1045	1057	1096	1084	1069	1068	1055	1063	1055	1077	1120	1085	1086	1100	1087	1141	1127	1102	1108
305	1019	1029	1045	1024	1057	1033	1034	1062	1068	1095	1153	1144	1173	1176	1252	1240	1260	1262	1266	1294	1303	1283	1285	1296	1267	1314	1257	1272	1266	1262	1341	1379	1429	1417	1429	1457	1470	1483	1459	1504	1504	1511	1460	1548	1544	1500	1577	1494	1492
306	698	664	684	691	687	700	728	721	746	764	776	792	818	795	828	851	818	836	868	845	818	804	846	849	816	847	838	909	880	932	865	910	823	903	915	900	926	991	979	922	952	1018	899	949	961	963	982	977	988
0	882	861	886	890	848	850	878	869	887	915	914	919	936	904	882	886	891	909	873	910	899	878	867	844	831	867	903	945	981	1022	1021	1048	1012	1013	1063	1084	1075	1110	1084	1073	1116	1142	1140	1129	1123	1100	1070	1038	1077
307	153	164	151	157	158	166	206	263	296	285	307	295	291	293	281	285	322	342	334	322	320	649	646	519	526	266	318	305	321	335	298	302	306	305	328	301	321	336	367	397	391	412	413	403	417	417	416	437	441
0	421	355	391	323	333	366	372	315	280	325	332	342	364	309	319	255	158	144	156	150	NaN	NaN	NaN	NaN	NaN	NaN	NaN	NaN	NaN	NaN	NaN	NaN	NaN	NaN	NaN	NaN	NaN	NaN	NaN	NaN	NaN	NaN	NaN	NaN	NaN	NaN	NaN	NaN	NaN
308	242	232	236	249	230	241	209	222	250	275	293	294	272	275	289	293	310	307	321	320	322	319	315	307	311	320	312	318	330	332	338	336	328	336	323	320	349	338	345	373	364	365	378	384	370	390	393	380	387
0	762	759	734	787	734	778	809	820	803	851	833	862	855	888	873	909	907	927	949	961	957	967	993	985	982	989	1021	1021	1018	1026	1024	1034	1061	1058	1086	1121	1093	1128	1142	1163	1138	1163	1118	1143	1148	1137	1143	1139	1125
309	466	493	489	478	482	485	513	501	518	534	569	563	556	580	588	586	592	619	673	657	652	667	663	691	676	657	223	260	272	244	248	232	248	234	235	240	223	211	220	226	235	222	228	230	204	233	194	189	188
310	405	411	430	456	497	483	458	486	491	486	513	508	497	536	534	535	552	549	593	591	598	611	625	615	612	630	619	611	607	632	586	573	598	601	587	602	626	607	623	616	610	589	581	582	585	558	586	604	615
0	595	584	550	631	620	665	614	650	654	666	693	749	759	744	796	806	799	793	845	886	829	833	840	890	875	886	901	881	891	833	855	887	885	947	958	927	907	974	977	1004	976	1057	1048	1057	1051	1098	1048	1052	1082
0	1164	1078	1067	1124	1113	1137	1110	1146	1176	1181	1154	1193	1155	1184	1243	1231	1250	1264	1282	1320	1349	1403	1398	1379	1366	1430	1419	1410	1441	1431	1475	1474	1469	1441	1526	1436	1444	1496	1524	1505	1478	1474	1477	1507	1456	1510	1454	1420	1392
0	547	604	619	637	643	649	680	700	724	707	682	723	723	750	760	746	764	765	825	740	779	810	823	809	782	804	800	837	830	894	848	866	863	853	842	807	882	826	840	877	891	835	894	861	858	840	913	883	924
0	319	309	301	309	314	330	337	138	135	144	156	199	257	317	367	410	437	487	517	536	561	592	594	584	580	578	591	596	NaN	NaN	NaN	NaN	NaN	NaN	NaN	NaN	NaN	NaN	NaN	NaN	NaN	NaN	NaN	NaN	NaN	NaN	NaN	NaN	NaN
0	1102	1067	1120	1167	1117	1175	1177	1223	1237	1204	1257	1274	1256	1273	1253	1154	846	451	446	471	467	494	253	261	263	371	450	459	483	549	551	578	569	628	708	733	783	769	812	808	829	815	901	844	859	867	887	906	907
311	722	684	701	710	727	750	788	727	772	770	816	825	828	832	826	848	846	905	900	834	861	847	886	920	867	875	893	900	910	949	938	924	963	971	1020	971	995	1017	963	1004	932	1002	1059	1061	1062	1020	1049	1030	1021
312	759	793	757	718	775	809	806	756	807	823	826	838	797	872	837	928	899	919	984	924	932	928	957	954	978	1015	1010	988	973	989	1001	1025	1028	1043	1054	1033	1021	1018	1042	1052	1048	1054	1057	1062	1052	1028	1101	1066	1084
0	646	702	679	705	668	702	682	700	713	723	745	752	740	718	760	748	814	846	830	787	781	811	773	803	873	914	942	973	939	961	977	958	1006	989	1023	1001	990	963	944	965	1007	968	969	1000	1090	1054	1060	1084	1056
313	488	497	498	501	504	503	512	495	524	503	517	513	500	518	519	508	521	544	550	538	531	550	549	573	570	569	583	601	559	571	590	574	559	561	579	577	567	563	576	624	596	606	619	624	638	648	640	617	617
314	490	484	506	531	492	493	507	506	515	491	495	515	511	509	533	528	523	558	533	523	501	499	556	547	579	549	573	575	556	537	567	558	536	560	565	569	579	610	613	587	625	644	658	672	667	666	684	669	664
315	653	624	605	629	631	659	640	634	646	664	672	683	682	644	680	686	690	709	711	657	676	652	651	646	550	287	299	285	288	285	290	120	143	386	216	250	231	259	238	239	229	216	256	267	301	321	338	305	304
316	643	649	681	656	687	652	676	687	727	685	731	714	689	575	284	280	269	287	283	144	152	144	156	170	190	207	221	247	266	294	287	307	339	344	334	353	373	353	380	400	455	447	438	426	415	443	448	472	466
317	937	954	948	933	959	973	967	1014	955	1000	1006	1045	1022	1071	1061	1026	1075	1080	1078	1083	1095	1120	1092	1103	1112	1044	1135	1094	1137	1113	1170	1139	1156	1163	1203	1204	1159	1187	1203	1191	1240	1220	1217	1255	1281	1276	1289	1345	1331
318	568	547	533	570	573	565	553	561	571	564	584	570	586	580	572	589	579	579	587	585	596	588	580	580	578	594	608	625	620	606	611	602	593	603	597	591	562	558	575	580	590	595	625	634	638	639	650	647	629
0	619	588	595	560	569	576	577	570	568	569	570	572	572	565	572	557	572	577	559	552	571	562	560	576	583	573	579	588	604	601	591	603	601	609	618	615	617	636	627	654	654	647	657	675	666	654	654	648	642
0	526	526	491	540	502	529	552	513	548	555	563	524	548	575	555	572	572	594	604	595	575	577	620	613	584	606	622	644	666	638	659	662	631	673	680	648	676	669	656	620	661	625	659	652	683	674	687	641	662
0	514	530	524	534	521	569	563	558	554	619	589	605	576	576	606	609	640	627	611	607	621	628	612	624	613	601	606	640	599	621	632	660	651	635	633	646	621	626	633	644	666	676	669	693	689	695	702	685	704
319	450	536	505	587	590	565	562	632	607	585	626	643	605	685	689	682	673	726	657	722	720	801	770	689	736	775	834	771	751	790	847	897	905	872	928	901	940	967	977	912	938	843	884	1049	977	988	994	981	979
0	603	562	560	565	580	555	557	574	602	594	609	664	601	632	643	646	664	640	671	660	644	676	658	661	640	628	653	653	661	635	648	641	654	662	674	668	649	649	674	655	666	661	654	644	647	654	650	660	648
0	1659	1676	1682	1624	1623	1593	1602	1664	1646	1678	1693	1695	1679	1735	1807	1718	1724	1750	1782	1723	1851	1884	1835	1924	1823	1842	1855	1858	1848	1930	1881	1875	1871	1865	1903	1765	1930	1892	1925	1795	1924	1766	1923	1842	1780	1857	1907	1891	1911
0	491	470	472	425	492	514	494	497	538	562	549	581	556	576	576	617	616	594	603	608	623	615	587	611	593	583	619	579	590	574	568	601	615	638	629	619	590	615	607	620	622	637	603	640	262	626	661	649	648
320	487	495	471	466	458	436	452	441	446	435	440	439	448	419	452	449	470	468	489	493	512	550	527	535	548	564	576	589	593	564	590	582	572	578	586	567	548	559	566	586	585	595	592	609	604	586	618	615	611
0	641	619	642	640	625	653	594	623	630	642	661	673	687	659	634	677	690	694	668	676	701	710	719	726	744	744	741	728	726	722	729	741	732	743	739	746	751	770	773	771	777	784	808	793	803	794	793	791	793
0	460	428	439	413	444	440	461	439	467	488	480	487	484	479	524	490	503	503	534	522	528	550	563	559	588	587	604	602	618	537	552	589	630	631	617	649	636	623	641	690	703	699	733	718	717	698	696	711	719
0	476	467	498	500	497	498	496	495	491	499	519	510	535	524	523	540	523	549	528	515	511	542	530	535	554	561	579	547	557	548	582	575	581	578	585	569	562	584	555	585	573	560	571	569	570	605	615	634	613
321	889	919	904	875	954	956	948	862	927	939	1019	990	1045	1014	1048	1033	1008	1015	1055	1062	1065	1088	1099	1117	1112	1089	1111	1082	1126	1132	1111	1138	1158	1166	1132	1198	1171	1119	1130	1185	1194	1198	1163	1181	1224	1273	1303	1322	1297
0	1050	984	951	919	966	972	1004	1071	990	1053	991	1029	1068	1097	1083	1123	1073	1061	1017	1122	1160	1116	1143	1130	1030	1113	1094	1123	1171	1120	1158	1118	1106	1154	1179	1112	1209	1119	1063	1114	1094	1130	1168	1089	1109	1156	1168	1136	1110
0	448	508	491	497	491	528	541	566	582	603	634	633	660	635	687	711	660	753	694	704	746	742	731	801	710	736	805	797	796	826	796	835	808	833	855	862	874	851	881	858	920	856	933	880	937	926	886	933	980
0	543	494	499	493	504	507	535	591	531	541	540	577	566	523	548	531	547	559	549	564	541	549	541	528	534	530	555	557	551	574	579	584	533	587	570	581	592	576	613	608	600	629	639	651	631	640	631	627	626
0	799	794	753	744	735	783	753	710	744	767	859	799	863	765	776	791	777	802	798	824	776	840	853	808	809	822	869	871	877	880	872	884	905	873	887	867	892	885	920	899	927	891	928	911	891	906	894	905	900
0	477	476	508	500	519	533	538	515	511	575	593	625	625	638	646	691	702	683	696	727	790	749	777	772	794	734	749	775	795	800	781	799	830	840	813	800	792	795	818	821	808	799	818	829	842	823	832	838	830
322	491	486	451	490	503	488	496	482	519	497	551	565	568	594	600	597	596	622	599	634	647	672	685	713	658	673	757	738	725	734	727	710	731	816	731	732	758	799	785	836	798	763	766	832	811	800	796	816	847
323	347	363	389	438	414	396	441	486	472	449	444	445	458	474	507	465	525	538	498	487	498	554	563	542	548	524	571	541	550	508	328	280	239	214	269	252	238	256	264	225	213	191	237	228	221	226	218	225	190
324	735	726	663	648	678	678	677	768	781	764	782	748	784	777	814	780	787	795	796	810	780	843	784	766	744	814	817	801	792	766	738	717	759	739	748	779	748	691	715	725	697	712	701	723	706	701	691	687	725
0	595	607	596	617	592	593	590	576	592	579	559	578	575	600	593	615	609	604	605	622	636	648	615	662	642	636	623	654	646	654	635	645	652	621	632	648	652	669	655	672	687	667	663	658	668	671	666	659	666
325	429	502	467	437	469	437	515	538	543	553	531	555	547	614	551	592	620	644	629	619	657	639	639	682	714	638	683	689	669	690	691	694	704	725	731	715	758	769	704	282	241	250	253	266	258	269	249	244	258
0	561	206	500	457	502	625	584	542	519	597	701	675	704	635	NaN	NaN	NaN	NaN	NaN	NaN	NaN	NaN	NaN	NaN	NaN	NaN	NaN	NaN	NaN	NaN	NaN	NaN	NaN	NaN	NaN	NaN	NaN	NaN	NaN	NaN	NaN	NaN	NaN	NaN	NaN	NaN	NaN	NaN	NaN
0	424	409	408	443	458	466	486	457	483	478	492	478	495	513	531	562	550	569	569	570	588	601	586	595	593	616	589	588	622	626	605	636	629	631	618	587	629	572	621	649	639	620	604	627	629	635	658	609	643
0	562	573	567	564	577	585	572	575	585	572	598	586	583	588	596	588	606	601	620	604	620	609	599	589	569	604	621	592	615	584	631	644	647	629	606	603	606	601	617	634	610	625	618	623	623	623	632	625	634
326	310	290	252	260	276	278	302	298	321	315	334	343	346	338	383	390	387	400	426	440	434	449	448	457	454	469	471	474	504	489	493	492	490	499	497	501	515	515	516	534	547	556	537	548	572	537	565	577	551
0	423	419	398	427	446	419	448	446	410	464	460	453	473	450	494	490	491	500	523	490	500	493	519	521	509	513	529	514	516	508	529	526	544	554	523	533	536	557	563	553	539	549	551	543	543	544	554	543	554
327	328	339	337	338	348	346	353	376	394	393	409	426	420	445	443	441	433	458	463	472	474	485	504	494	488	490	494	523	516	492	498	524	509	507	514	525	517	520	530	536	524	533	534	540	547	575	580	584	574
0	NaN	NaN	NaN	NaN	NaN	NaN	NaN	NaN	NaN	NaN	NaN	NaN	NaN	NaN	NaN	NaN	NaN	NaN	NaN	NaN	NaN	NaN	NaN	NaN	NaN	NaN	NaN	NaN	NaN	NaN	NaN	NaN	NaN	NaN	NaN	NaN	NaN	NaN	NaN	NaN	NaN	NaN	NaN	NaN	NaN	NaN	NaN	NaN	NaN
328	360	316	331	296	303	364	364	321	303	332	396	375	368	346	369	382	401	387	405	391	367	364	394	417	385	360	396	379	356	374	363	394	420	381	394	375	375	386	372	397	448	430	461	445	471	471	439	440	444
329	1266	1390	1352	1326	1281	1388	1400	1304	1314	1319	1380	1374	1460	1413	1405	1446	1419	1445	1485	1487	1501	1524	1508	1531	1534	1536	1568	1567	1544	1566	1618	1601	1638	1665	1721	1670	1677	1721	1742	1730	1805	1786	1744	1776	1801	1846	1871	1909	1886
330	410	419	431	442	433	423	400	413	422	427	451	445	469	475	496	492	487	511	544	555	583	600	591	606	611	634	629	644	643	647	627	631	663	646	665	649	647	640	644	694	679	696	684	708	702	724	749	731	720
0	655	669	652	643	666	715	706	651	712	722	741	763	756	730	739	764	781	777	796	816	833	866	847	872	862	892	907	883	891	854	880	904	893	904	878	878	885	888	876	884	913	900	896	900	920	936	882	914	901
331	217	240	231	232	244	254	258	270	278	320	326	315	331	329	337	348	365	378	374	362	363	362	389	412	403	416	427	412	405	403	421	436	437	443	427	447	453	460	486	491	503	494	504	491	509	534	556	500	552
0	613	663	667	593	611	672	676	666	646	676	718	670	723	741	745	754	747	742	789	750	782	785	815	810	791	799	787	799	808	820	840	863	877	864	861	882	860	865	898	871	891	903	897	913	914	895	918	911	915
332	1011	1090	1075	973	1005	1176	1215	1108	1015	1028	1139	1077	1193	1053	1164	1169	1160	1194	1208	1179	1178	1212	1193	1218	1174	1212	1248	1268	1231	1242	1264	1233	1245	1284	1287	1269	1269	1314	1292	1281	1303	1310	1349	1342	1380	1335	1424	1433	1417
0	1004	993	980	922	998	1022	984	1023	1036	981	990	1056	1061	1102	1108	1017	1023	1057	1063	1029	1072	1102	1104	1103	1122	1143	1154	1183	1065	1071	1123	1137	1158	1183	1186	1199	1164	1169	1192	1205	1134	1142	1095	1007	473	465	440	444	477
333	1086	1108	1105	1105	1078	1130	1119	1125	1104	1082	1113	1093	1148	1126	1135	1094	1095	1135	1112	1069	782	400	398	402	383	418	424	438	202	207	196	199	223	318	409	469	486	517	544	590	636	627	599	578	591	605	645	701	712
0	958	954	925	908	928	947	955	923	967	966	1001	989	989	995	1036	1057	1027	1059	1046	1065	1071	1079	1028	1050	1029	1072	1061	1058	1036	1020	1039	1044	1023	1024	1015	1027	820	489	466	475	477	471	474	489	172	218	199	194	214
334	708	742	474	306	314	329	340	348	350	410	167	174	188	199	192	196	206	212	231	226	245	247	234	220	241	281	313	320	315	322	336	344	324	343	342	379	385	416	400	412	424	412	433	459	469	489	483	471	465
335	595	600	586	598	589	651	677	645	610	658	674	686	702	671	683	704	707	719	721	709	751	759	754	751	772	743	781	789	779	813	805	819	792	846	792	802	758	760	794	769	773	786	797	804	793	753	847	778	808
0	986	987	980	973	963	964	953	1007	985	995	990	982	980	983	1000	977	986	1019	1001	1010	987	1011	1021	1010	983	1015	998	1001	1013	1008	1017	1021	988	996	989	988	1001	1024	1023	1011	978	554	457	475	455	483	485	505	190
336	432	453	443	470	452	470	453	461	473	480	479	458	465	470	500	497	497	505	520	527	533	525	539	516	525	533	500	534	531	541	559	548	540	541	556	540	543	531	545	550	546	545	552	533	542	551	555	572	551
0	3195	3270	3179	3186	3029	3237	3292	3398	3385	3330	3343	3298	3443	3404	3458	3430	3410	3457	3492	3454	3491	3489	3487	3512	3568	3612	3544	3543	3591	3569	1931	1117	1088	1085	1102	1121	1071	1109	1079	1181	1248	1341	1223	1207	1292	1512	764	910	1076
337	435	454	439	471	429	452	464	476	498	460	490	497	466	502	488	513	522	530	548	528	542	559	537	544	549	570	577	579	571	585	571	598	583	597	595	572	576	577	556	604	568	563	596	587	595	608	604	605	616
0	536	550	553	473	491	541	584	547	524	559	582	564	597	583	623	587	604	596	606	601	578	591	631	641	636	618	602	656	684	626	660	659	677	655	676	649	676	658	638	666	658	682	667	646	702	652	677	656	657
338	422	443	433	457	457	496	469	497	528	510	530	535	539	548	556	555	576	578	577	600	608	638	624	630	640	637	639	613	608	665	639	634	649	623	612	565	664	622	609	593	583	536	594	571	650	712	712	776	779
0	629	654	623	651	630	659	661	656	687	691	717	683	678	691	679	703	715	711	710	706	710	751	740	757	707	745	746	768	762	780	818	826	821	827	848	858	842	871	870	880	893	888	910	869	886	865	926	898	916
0	632	595	635	607	632	646	651	644	667	665	674	679	688	631	666	698	713	709	720	731	735	744	726	731	723	739	734	740	718	754	751	771	748	776	742	789	767	780	757	759	786	770	799	811	784	790	785	795	785
0	NaN	NaN	NaN	NaN	NaN	NaN	NaN	NaN	NaN	NaN	NaN	NaN	NaN	NaN	NaN	NaN	NaN	NaN	NaN	NaN	NaN	NaN	NaN	NaN	NaN	NaN	NaN	NaN	NaN	NaN	NaN	NaN	NaN	NaN	NaN	NaN	NaN	NaN	NaN	NaN	NaN	NaN	NaN	NaN	NaN	NaN	NaN	NaN	NaN
339	374	394	371	420	384	450	479	468	476	468	468	445	473	485	519	564	552	585	567	546	630	667	656	656	728	711	691	708	661	692	711	696	676	707	718	679	743	718	724	682	695	669	629	711	690	747	747	712	739
[truncated: 194 more columns]
