# Supplementary material for: Fractional killing arises from cell-to-cell variability in overcoming a caspase activity threshold
Source: Mol Syst Biol. 2015 May 7;11(5):803. doi: 10.15252/msb.20145584 (PMC4461398; doi:10.15252/msb.20145584)
Supplement: Supplementary file 3 [file msb0011-0803-sd3.zip › All_data/105_Apomab+anti-Fc (25 nM)_3/raw_edge.tsv]

Cell # (0 for discarded)	T=5min	T=10min	T=15min	T=20min	T=25min	T=30min	T=35min	T=40min	T=45min	T=50min	T=55min	T=60min	T=65min	T=70min	T=75min	T=80min	T=85min	T=90min	T=95min	T=100min	T=105min	T=110min	T=115min	T=120min	T=125min	T=130min	T=135min	T=140min	T=145min	T=150min	T=155min	T=160min	T=165min	T=170min	T=175min	T=180min	T=185min	T=190min	T=195min	T=200min	T=205min	T=210min	T=215min	T=220min	T=225min	T=230min	T=235min	T=240min	T=245min
1	153	196	122.4	125.5	195.5	158.5	134.9	166	77.48	95	114	93.5	145.5	89.25	97.75	72.95	113.4	79.73	80	97.77	135.3	84.5	76	159.6	120.8	93.5	137.4	108.5	98.8	162.7	173	102.5	118.4	107.5	108	93.19	60.01	80.5	104.5	93.99	108.5	128	85.53	108.7	97.5	78.3	143.5	119	124.7
0	162	179.1	140.7	85.63	129.2	135.4	178.2	110.1	112	150	105.3	110.3	121.7	94.45	134	148.5	168.3	113.3	102	114.3	56.39	110	96.18	NaN	NaN	NaN	NaN	NaN	NaN	NaN	NaN	NaN	NaN	NaN	NaN	NaN	NaN	NaN	NaN	NaN	NaN	NaN	NaN	NaN	NaN	NaN	NaN	NaN	NaN
0	334.7	323.1	398.1	322.9	274.8	277.9	320.6	277	338.2	272.3	330.9	308.1	293.9	277.8	288.1	284.9	286.3	313.5	321.1	283.4	261.3	302.2	236.7	237	296	281	273.7	261.7	252.3	236	234.5	248	212.3	200.5	209.7	216.2	167.3	240.1	180.3	233.2	190.5	191	216.8	232.5	196.8	163.8	237	177.8	196.8
2	131	153.4	144.6	185.8	194.1	165.3	211.8	178.9	141.9	201.7	167.3	186	211	203.4	184.5	146.3	140.5	157	145.5	228.4	167.1	158.5	167	125.5	141.9	163.5	147.9	101.5	150.5	87.5	174	128	204.5	176.5	146	71.5	120.5	134	149.8	166.1	212	156.3	149.5	170	182	202	172	179.5	99
3	275.9	272.8	286.1	236.7	283.9	231.2	223.5	210.7	154.7	200.5	222.6	173.7	201.5	204.6	182.3	161.5	214.7	205	211.2	191.7	164.2	189.8	170	191.7	162.3	173.1	194.8	192.9	172.1	143.7	184.8	194.5	175.1	217.8	178.4	172.8	224.1	179.8	177.8	181.6	161.1	198.8	182.3	201.8	157.5	187.9	185.4	200.2	176.5
4	89.35	147.8	113.3	125.9	155.9	150.5	144.6	150.8	127.1	111	128.6	116.5	118.5	124.4	79.19	101.1	91.17	173.2	94.79	164.1	131.1	132.7	90.24	91.03	142.9	90.6	98.71	85.75	134.5	93.8	116	88.9	104.5	106.4	120.5	110.3	120	98.96	94.71	100.3	111.3	84.16	93.9	81	101.3	103.8	109.8	95.44	166.7
0	NaN	NaN	NaN	NaN	NaN	NaN	NaN	NaN	NaN	NaN	NaN	NaN	NaN	NaN	NaN	NaN	NaN	NaN	NaN	NaN	NaN	NaN	NaN	NaN	NaN	NaN	NaN	NaN	NaN	NaN	NaN	NaN	NaN	NaN	NaN	NaN	NaN	NaN	NaN	NaN	NaN	NaN	NaN	NaN	NaN	NaN	NaN	NaN	NaN
5	199.9	229.6	240.2	207.9	230.8	227.6	190.7	220.6	257.8	212.5	219.9	235.4	200.7	232	187.7	202.5	194.6	210.1	216.6	220.3	211.1	177	209.6	222.9	199	210.9	213.5	198.3	218.4	191.4	218.4	216.1	233.2	201.4	191	233.4	194.7	191	231.7	198.7	220.5	211.4	221.6	218.1	232	216	168.4	229.1	210.9
0	259.1	205.7	170.2	199	225.6	149.6	146.5	131.6	158.1	182	178.1	159.8	168	188.5	173.7	215.9	166.5	175.2	192.3	205.3	196	204.4	189.1	147.5	182.7	159	165.7	127	179.9	137.5	157.2	164.4	174.1	166.8	174.1	169.9	148	168.5	201.1	165.5	208	182.5	171.5	157.9	173.5	175.5	180.6	159.1	153.5
6	310.6	268.7	251.3	350.9	277.4	254.9	238.7	275.9	249.5	235.5	258	256	269.3	241.2	231.2	274.3	279	261.1	221.2	258.6	195.4	264.2	235.4	259.8	204.5	227.5	237	180.5	215.8	239.1	204	176	241.2	210.5	234	211	187.9	206.4	207	236	221	204	233.5	204.5	211.5	207.6	205	198.5	198
7	222.9	263	273.9	268.4	235.9	265.3	232.5	278	192.7	293.4	277.1	257.1	207.6	164.1	229.8	251.1	214.5	173.8	202.4	202.9	213.8	210.1	198.3	190.9	177.4	231.8	226.6	247.6	243	211.4	213.4	224.9	175	238.2	242	189.8	244.6	200.9	247	207.3	207.2	229.4	212.8	206.3	285.4	212.5	225.1	237.9	215
8	301.8	259.2	275.3	290	331.2	270.8	257	306	281.8	352.8	266.4	319.5	253.4	328.1	298.4	259.2	275.9	265	274	257.8	304.2	272.2	254.2	312.4	303	289.3	271.2	266	262.4	275.3	313	249.7	342.9	323.2	269.3	329.6	299.3	300.1	264.6	295.2	292.5	279.7	319	289.1	296.4	367.1	270.1	317.4	337.3
9	256.1	299.5	232.4	272.5	300	315.9	295.8	252.5	249.6	251	303.5	242.3	283.9	224.8	225.2	220.1	304.6	255.8	269.1	217.2	241.4	231.8	244.1	214	220.5	244.5	229.2	226.4	245.3	227	231.4	239	204.6	202.7	231	211.5	220.2	222.9	199.5	251.1	240.6	209	239.5	252.4	210.6	210.5	203	197	258
10	264.9	232.7	251.5	309.3	285.5	248.7	258.4	261.8	277.7	275	281.2	258.5	265.6	277.1	265.5	278.5	252.7	213.3	275.6	231.4	271.8	224	235.5	274	203	260	285.6	278.4	277.7	263.6	235.8	290.9	287.5	254.5	267.5	242.1	222.5	253.4	251.6	298.6	271.7	303	255.4	273.2	276.3	260.7	247.4	242.9	268.9
11	305.6	290.7	245.8	304.2	285.9	291.8	246.4	207.9	219.5	222.5	223.5	211.6	264.9	237.4	208.9	244	217.8	207.2	235.2	238.2	239.1	227.2	247.3	219.7	239.2	257.9	245.5	557.9	799.3	956.9	913.9	865.1	1033	788.7	915.6	760.7	578.5	498.8	443	308.9	347	309.1	297.1	290	315.5	313.5	310.5	298	314.9
12	190.2	171.9	154.9	169.9	144.6	164.9	169.4	127.4	151.2	150.1	117.6	137.9	119.1	107.9	124	144.9	125.3	128.5	112.1	129.5	128.7	115.7	126.7	111.6	108	100.7	134.7	93.73	110.4	104.4	150.3	131.4	121.1	110	118.5	134.4	93.73	129.6	91.24	123.9	114.5	129	92.96	124.7	107.3	91.3	113.2	82.52	112.3
0	181.5	236.2	238.8	246.4	210.5	229.7	252	192.6	173	241.5	190.5	193.8	166.4	245.6	197	170.3	243.5	168.7	184.5	196.1	206.8	180.7	186.8	195.4	237.5	193	200.3	227.2	214	196.3	176.5	207.2	650.5	705.2	684	680	704.8	713.4	645.1	580.6	686.4	648	608.5	647.1	600.9	490	378.5	305.5	321.4
0	204.8	194.8	193.4	150.8	207.6	132.6	134.5	158.9	176.2	119.3	168.9	130.6	150.2	140.7	120.2	126.8	142.3	177.6	142.3	171.8	139.7	149.9	153.5	137.9	157.7	148.2	163.4	151.5	141.8	129.3	134.9	135.5	150.2	138.4	131	130.4	150.4	152.6	158.1	134.5	149.5	130	127.9	138.5	121.2	119.5	123.2	165.2	149.6
0	137.1	196.4	140.5	173.4	117.5	141.6	180.6	119.4	144.1	147.6	113.4	167.8	113.1	147.8	123.4	113.8	118.8	121	107.7	132.5	122.9	126.4	100.3	118	103.5	127.8	98.68	110.8	114	144.9	NaN	NaN	NaN	NaN	NaN	NaN	NaN	NaN	NaN	NaN	NaN	NaN	NaN	NaN	NaN	NaN	NaN	NaN	NaN
0	277.5	297.5	281.9	340.1	231.2	333.7	270.4	271.5	253	278	243	257.9	226.2	240.3	254.2	224.2	220	246.7	241	238.8	221.1	193.6	256.3	235	227.3	236.4	249.8	278.2	226.1	207.3	205.5	205.5	199.4	195.9	203.1	184.6	213	233.2	198.5	236	249.9	245.5	215	284.9	219.5	256.6	231	246.3	270.5
0	298.1	304.8	299.1	258.4	273.6	312.4	292.1	286.6	333	289.8	269.1	291.4	237.7	292.2	291.5	286.7	288.9	278	250.4	265.5	229.3	267	291.9	251.5	292.5	263.8	267.5	242.6	267.6	251	259.9	253.7	256.7	254.8	280.8	241.9	280.2	270.4	284	263	249.8	275.9	273	273	256.2	270	307.4	254.2	265.4
0	175.7	128.5	167.1	115	160.7	157.5	161.3	114.3	143.5	188.1	147.4	155.1	110.9	106.3	156.4	114.1	120.2	117.4	130.1	117.6	104.9	125	99.93	130.7	116.4	83.95	114.4	122.5	98.84	129.6	117.3	93.8	126.8	95.39	99.8	85.98	89.06	117.3	126	98.46	93.53	94.78	111.7	98.41	81.84	108.3	93.14	106.8	123.5
0	275.5	249	258.4	227.5	230.8	248.1	215	255	218	226.4	217.6	209.3	NaN	NaN	NaN	NaN	NaN	NaN	NaN	NaN	NaN	NaN	NaN	NaN	NaN	NaN	NaN	NaN	NaN	NaN	NaN	NaN	NaN	NaN	NaN	NaN	NaN	NaN	NaN	NaN	NaN	NaN	NaN	NaN	NaN	NaN	NaN	NaN	NaN
0	175	182.2	207.8	183.4	208	177	190.1	176.6	151.8	181	156.1	173.7	179.8	158.2	172.6	139.6	195.7	148.5	142.3	132.3	136.9	159.5	168.9	171.3	165.5	119.1	146.4	186.3	147.1	151.1	163.5	132.1	129.9	150.1	159.6	146.1	130.7	140	113.4	118.6	151.1	148.4	95.25	134.1	136.5	158	117.3	117.2	131.3
0	355.2	289.3	288.9	319.4	330.4	268.4	287.2	265.2	257.7	287.1	289	243.5	223.3	312.6	278.9	262.7	265.8	285.8	261	291.3	283.6	255.7	270.3	269.2	294.5	237.7	230.6	288.6	281.4	272.8	270.7	226.5	267.8	298.1	270.2	258.8	283.2	257	269	245.4	211.9	226.7	282.2	299	216.7	239.8	258.7	291.1	254.2
13	565.4	501.4	492.1	499.9	497.3	448.5	558	515.9	527.9	471	452	469.4	445.5	446.2	418.8	474.9	414.4	378.3	385.4	397	341	326	362.7	362.5	403	370.5	379.7	380.7	380.8	339.2	366	359.2	385.9	371.5	350	380	410.6	391.5	373.1	426.9	396.9	380.6	412	369.8	418.4	357.4	390.4	368.9	332.5
14	156	209.4	142.6	149.5	210.8	142.4	156.5	159.4	132	140.9	139.8	135.7	135.2	144.6	160.1	128.8	138.8	146.5	155.7	112.3	145	134.4	127.5	127.8	155.9	121.9	115.4	126.9	152	126.3	106.7	122.5	132.5	137.3	115	99.46	111.2	134	127.1	129.5	115.6	92.16	105.5	137	108.3	93.92	124.8	128	114.5
0	1116	1121	1157	1071	926.9	873.7	835.3	827.8	823.5	857.6	903.1	949.5	959.7	857.3	843.8	928.5	802.7	826.8	814.8	726.4	830.8	785.9	883.8	725.6	707.3	677.7	720.1	585.8	607.2	540.9	595.2	567.2	531.7	566.7	620.6	538.2	604.2	513.6	568.7	510.6	524.6	494.6	483.2	568.6	504.1	529.6	490.6	565.9	497.6
0	363	394.6	319.4	386.3	418.2	335	371.5	397.2	338.3	314.5	311.3	331	338.6	299.8	326.7	308.1	324.6	383.2	326.3	309.6	285.3	319.4	321.5	280.4	266.1	332.6	296.1	302	294.5	265.2	292.6	321	345.5	308	264.4	343	288.5	281.5	282.6	282.8	271.1	270.4	302	324.6	259.9	265.9	292.3	259.9	257.4
15	379.5	336.2	379.8	370.5	338.7	353.8	344.4	335.7	369.7	286.2	344.6	300.2	291.8	296	330.8	266.8	367.2	285.1	326.5	321.3	351	283	316.7	294.5	348.3	296.9	275.4	352.5	304.3	313.9	261.4	232.9	321.3	345.7	368.4	324.5	331.5	376.5	290.8	287.7	344.5	289.8	307.8	279.5	308.8	311.3	296.3	284.3	320.4
0	224.6	240.4	232.6	286	210.3	259.1	170.5	183.5	241.7	199.8	179.6	188	200.5	216	195	153.3	173.5	187.9	182.2	177.9	190.5	196.5	184.7	193.1	196.8	133	131.2	129.4	140.1	153.4	152.8	145.2	148.4	138.1	141	148.6	152.8	146.2	141.3	125.3	142	142.4	124	132	160.8	134.6	156.3	148	143.5
16	682.1	671.4	596.9	628.6	590.7	687.2	730.5	599	658.1	658.8	665.4	597.7	653.9	670.5	672.4	608.5	638.4	660.3	630.6	642.8	611	698	682	671.2	573.5	596	665.6	595.1	680.2	726.5	597.1	632	660.6	638.2	642.5	638.1	621.6	653.7	605.1	649.4	682.9	610.7	700.2	580.9	691.5	666.9	704.4	601.9	672
17	555.5	407.2	395.2	479.5	354.7	438.8	374.4	406.4	376.6	353.8	295.4	364.9	338.3	284.1	325.2	353.8	334.3	299.9	304.1	333.4	339.5	367	343.1	274.9	301.5	296.9	305.9	292.9	275.3	312	289.3	308.9	333.8	292	321.4	278.5	275.8	305.8	296.1	304.5	290.5	258.6	268.5	367.5	257.5	264.1	265.9	291.9	289.4
0	190.6	201.4	205.6	202.7	201.3	183.1	175.5	185.9	175	205.8	185.8	226	155.5	170	159.1	192.6	146	225.1	161.6	176.5	178.6	152.5	174.4	168	150.5	135	137	157.5	151.6	118	135	158.9	152.4	183.8	181.9	156.5	148.4	111	137.5	169.5	162.8	128	106.2	135.3	95.13	123	150.9	158	170.6
0	154.3	105.1	NaN	NaN	NaN	NaN	NaN	NaN	NaN	NaN	NaN	NaN	NaN	NaN	NaN	NaN	NaN	NaN	NaN	NaN	NaN	NaN	NaN	NaN	NaN	NaN	NaN	NaN	NaN	NaN	NaN	NaN	NaN	NaN	NaN	NaN	NaN	NaN	NaN	NaN	NaN	NaN	NaN	NaN	NaN	NaN	NaN	NaN	NaN
0	280.1	271	321.5	299.8	247.4	222.6	239	281.9	243.2	271	346.4	277.2	228	251	255.8	209.5	215.7	204.8	204	254.2	212.2	216	199.5	203.4	192.8	189.2	265.5	221	242.8	254.1	228.5	243.1	275.5	226.5	247.3	236.8	191.2	248.3	210.9	247.5	267	219.3	292.5	220.5	257	238.3	336.5	333.4	263.1
0	276.4	243.6	247.6	244	266.9	228.7	232	196.8	216.8	219.9	217.1	250.6	175.8	198.9	218.5	170.7	193.2	132.7	178.4	168.6	158.3	172.6	199.2	196.8	138.4	171.5	158.5	158	171.6	141	185	162.4	180.5	139.3	149.9	152.5	171.5	151.2	145.1	136.8	136.9	139	137.1	137	134.9	157.5	146.1	150.6	131.1
18	261.1	237.3	246.9	243	189.4	215.6	265.5	247.5	228.3	238.5	241.5	308.1	199.5	198.3	189.7	195.8	250.7	210.2	234	236.6	177.8	202.7	268.4	221	248	205.5	242.9	243.9	221.1	257.2	214.6	221.3	169.9	200.7	209.6	214.2	238.6	224.6	207.4	216.6	269.6	223.6	189.2	203.2	221.4	173.1	203.1	220.9	212.7
0	181.4	174.6	191.2	162.6	202.9	192.2	168.7	204.3	157.4	199.6	135.9	189.6	186.4	184.8	183.8	160.8	154.9	169.4	162.1	195	169	160	175.5	180.5	161.5	119.5	163.5	165.1	150.9	166.6	163.8	154.7	164.1	163.9	127.8	149.7	154.4	150.6	142.8	101	168.7	144.2	151.4	137.5	157.6	168	144.4	144.4	137.5
19	387.4	347	378.5	300	311	345	312.6	329.3	302.5	270.2	284.2	324.1	307.6	314.7	342.5	299.1	326	318.5	328.2	271.9	255	313.4	383.6	334.9	270	288.8	246	275.3	311	310	305.2	269	286.3	309.5	314.5	284.1	330.9	308.6	269.5	226.6	268.6	242.7	286.3	313.5	308.3	261.5	254.4	224.2	272.1
20	261	235.4	277.6	267.1	230.5	254.3	247.7	255.9	195.7	260.8	262	260.5	251.2	257.1	249.7	194.2	169.9	260.2	234.2	199.5	209.5	221.9	209	256.4	198.5	165.8	191.1	186	193.5	221.4	201.4	209	212	212.3	205.5	189	192.4	184	215.1	177.8	220.9	207	192.5	207.9	218.2	195.4	195.7	182	192.1
0	252.5	199.8	202	141.8	184.7	217.1	191.3	219.9	171.2	197.2	177.5	192.6	225.3	230	174.5	244.6	164.3	160.7	227.4	203	189.1	208.1	220	190.6	243.1	176.7	202.1	247.8	1083	1259	1147	1141	1174	1136	1057	1094	1174	1135	1010	752.1	520	477.4	411.3	339.5	292.8	332.7	341.9	289.9	248.3
21	259.3	244.4	212.3	305.8	257.3	262	234.4	265	267.1	267.6	214	239	248.1	257.5	242.5	237.3	210.2	211.1	186.4	235	194.4	193.4	223.1	215.4	237.8	202	239.2	227.8	223.6	188.9	219.5	209.7	226.7	222.9	194.5	219.7	207.2	225.1	228.4	204.6	203.7	190.9	231.6	198.5	223.6	246.2	252.4	194	214.3
22	321	292	340	290	260.4	267.7	339.1	354	305.4	237.6	226.6	277.4	292.5	279.2	256.4	231.3	271	276.5	257.5	259.1	255.1	243.1	282.8	235.6	262	220.4	263.5	226.6	260.9	230.7	261.5	240.7	220.7	181.2	192.1	247.1	241.7	246.1	259.1	273.2	217.6	227.2	163.6	251.7	250.7	203.2	225.6	202.1	233.3
0	345.2	314.5	311.9	340.5	340.7	384.6	440.7	366.1	347.3	305.1	342.3	392.8	353.2	291.7	325.9	254.6	319.7	319.9	298.5	318.3	214	230.1	269.1	246.6	261	350.1	589.3	1263	1431	1431	1400	1059	1351	1330	944.3	764.5	689.3	592.6	609.6	508.9	478.6	434.8	467	350.6	342.1	359.3	247.9	361.4	315.2
23	291.4	349	334	256.6	343.7	346.3	397.9	297.2	299	283.4	361.5	304.4	302.5	307.4	274	286.9	314.6	309.1	356.5	345.1	308	296.3	282.1	324.5	319.4	255.5	277.9	284.5	278	311	296.5	303	300	252.1	223.4	313.6	236.6	289.4	290	299.9	288	273.5	266	310.1	232.6	287	290.1	271.6	342.5
0	130	152.4	170	150.9	148.6	174.2	175.1	145.6	176.3	176	131.3	326.2	454.4	483.1	600.5	569.5	506.8	483.7	516.5	552.2	519.5	522.2	480.8	524	492.5	485.7	454.9	464.7	470.8	421.1	363.3	391.6	364.5	308.8	325.8	281.5	331.5	345.9	300.5	276.6	271.9	248.6	284.6	329.3	317.5	326.2	342.4	298	300.5
24	1269	1224	1064	1129	1132	1111	1083	1041	1151	956.7	1059	870.7	774.8	733.3	688.1	560.9	299.2	400.5	409.2	426.7	409.4	511.2	462.7	386.2	429.5	404.2	369.2	360.3	378	351.8	387.3	347.4	313.5	322.3	302	292	285.4	304.1	253.4	255.8	275.5	284.5	219	315.5	289.1	233.1	273.1	225.9	269.4
0	122.3	177.9	198.1	164	138.1	196.5	150.6	130.5	155.1	136	130	262.8	406.4	405.1	330.4	339.8	384.9	305	318	453	413	416.1	462	448.5	423	326.5	430.9	349.1	268.2	302.1	319.5	347.9	316	331.4	294.5	340	344.3	270.9	320.3	311.8	273.4	256.1	283.2	271	281.3	277.5	284.5	297.2	276
0	177.2	156.2	189.5	247.4	166.7	177.5	168.2	162.3	147.3	153.8	137	176.6	156.1	166.5	136.4	148.9	146.4	139.7	122.5	155.8	165.9	153.9	132.4	135.3	130.9	140.5	174	173.8	142.9	125.9	163.1	139.2	173.1	147	134.9	124.3	158.1	118.7	116.9	158.9	140.1	153.3	153.6	139.3	129.8	119.8	152.7	124.5	149.6
25	219.6	189.7	189.4	172.2	179.6	214	166.2	210.5	143.6	237.6	150.4	161.8	205.5	196.7	176.1	165.5	159.9	160.6	139	167.4	161.4	160.6	122.3	154	177.9	150.5	126	133.5	130.1	123	161.9	149.7	162.9	174.7	153.8	137.5	163.7	166.1	106.7	161.1	118.7	127.7	113	162.9	161.4	160.8	126.9	145.6	133.1
0	260.2	260.6	295.2	270.4	256.7	210.6	269.8	269.4	188.2	277.8	327.9	245.8	276.8	240.4	225.9	327.9	237.4	274.9	287.3	262.4	236.4	253.5	220	271.9	273	253.4	219.5	227.1	253.9	215.4	224.4	255.4	305.3	269.4	192.7	223.7	190.9	232	208	233.8	245.9	209.9	221.1	203.5	196.6	190.1	231.2	190	197.1
0	331.9	411.7	357	306.1	358.1	318.6	371.3	352.7	401.5	351.1	372	360.4	385	364.6	371	345.9	347.5	317.4	296.9	286.5	295	337.5	351.6	342.5	337.5	320.6	301.8	302.9	353.3	250.4	272	255.5	265	273.4	210.4	258.6	278	258.1	318.5	291	249.1	279.5	233.8	313.7	206	240.7	262.8	191.2	236.6
0	343.9	380.5	320.2	294.9	344.8	311.5	311.3	288.7	293.3	312.6	277.6	313	319.4	296.3	265.5	255.4	279.8	236.8	276.2	303.7	296.8	207.3	254.2	271.1	273.2	289.6	253.2	276.7	295.7	269.4	261.2	298.6	338.5	257.4	261.9	276.2	205.8	313.9	232.4	212	206.4	251.9	283.6	197.1	242.4	282.4	254.6	293	189.6
0	339.1	302.3	290	298	285.1	299	254.6	240.5	255.2	298.3	234.3	271.5	273.3	237.2	247.5	259.5	245.1	289.8	212.2	175.5	241.1	243.6	199.8	209.4	205.8	269.1	274.8	200	275.6	254.5	201.6	189.6	193.1	230.5	212.6	212.1	194	141.7	249	208.7	196.6	201.2	224.1	150.4	168.1	232.8	210.4	190.5	214
0	282.6	307.6	294.5	239.7	229.4	255.9	256.5	205.7	230.6	218.9	258.6	232.1	229	212	262.5	230	199.7	196.5	199.5	224.6	210.7	201.7	203.3	200.8	204	214	256.1	211.5	246	226.2	228	196.8	205.7	231.5	198.3	171.4	205.8	204.9	193.2	158.2	239.4	240.1	227.6	186.5	176.6	181	160.9	200	162.9
0	285.5	273.2	302.5	216	280.7	300.3	308.1	204.2	203.2	284.1	242.7	254.7	234	297.6	199.2	272.2	225.1	262.2	267.1	287.1	271.5	269.9	196.4	218.6	228	249	298	266	248.7	272.8	206.4	223.7	198.9	182.8	204.2	179.7	176.2	168.6	201.2	187.5	229.6	161.8	215.4	167.2	203.7	146.4	163.6	187	169.5
0	253.2	239	228.4	272	277.2	238	228.7	237.6	246.8	222.7	198.3	180.8	233.8	200.2	270.1	240.6	222.9	226.9	189.7	197.6	200.5	201	221.4	224	204.1	235	302.1	179.3	142.3	191.8	171.5	228.5	233.6	254.4	201.4	227.7	255.1	247.9	248.3	241.6	196.6	98.67	223.2	188.6	293	183.4	327.9	267	268.3
0	177.6	199	159.1	203	222	222.1	249.6	223.8	229.5	244.6	196	229.4	174.8	190.8	153.5	171	174.5	199.1	200.7	191.9	171.2	159.9	177.6	178.5	133.8	148.2	186.7	142.3	193.5	170.6	161.6	114.8	140.6	172.9	129	139.5	160.6	162.5	123.1	128.3	168.7	95.82	172.2	159.3	134.9	167	160.8	495.4	1643
0	277	212.9	252.1	263.8	201	225.1	239.8	263.7	268.3	203	181.5	246.9	188.3	216.5	209.4	187.7	224.4	162.7	189.8	228	205.3	207.8	217.4	231	191.1	209.9	204.7	237.6	183	218	217	187.6	145.1	177.9	218.1	200.8	224	173.7	179.8	194	190.2	186.7	186.2	191.6	212.3	206.9	224.3	194.5	189.7
26	359.9	320.1	309.5	377.7	358.8	364.6	337.4	338.6	361.8	310	315.7	323.9	291.3	293.5	281.5	277.5	314.5	285.5	302.5	300.3	285.5	295	275.4	232.8	266.7	290.4	284.1	231.1	257.8	293.7	242.5	272.5	262.7	216.6	235.6	255.7	275	286.5	242.4	263	278.7	300.8	267.3	267.8	266.4	297.3	297.8	276.5	274.9
27	434.4	482.5	362	407.6	323.8	320.3	360.6	365.3	351.7	377.5	334.5	336.8	300.5	320	281.5	339.2	291.2	293.3	380	277.6	307.5	322.5	276.4	313.8	296.5	310.1	281.2	338.4	250.2	292.3	301.5	275.1	282.2	315.5	348	292.5	269.3	261.4	272	289.2	257	303.3	304	284	308.5	284	307.4	307.5	293.5
0	301.6	324.1	265	261	258.4	213.3	237.6	287.8	301.5	211	201.2	222.9	209.8	246	182.1	218.7	177.8	257.5	201.7	226.5	177.6	221.4	204.2	193.6	182.9	168.9	201.3	182	216.6	229.3	247.2	227.3	202.5	248.8	223.9	166.1	211.8	240.3	202.8	224.2	167.8	199.6	240.5	213.7	232.1	227.6	226.9	173.5	247.2
0	178.3	NaN	NaN	NaN	NaN	NaN	NaN	NaN	NaN	NaN	NaN	NaN	NaN	NaN	NaN	NaN	NaN	NaN	NaN	NaN	NaN	NaN	NaN	NaN	NaN	NaN	NaN	NaN	NaN	NaN	NaN	NaN	NaN	NaN	NaN	NaN	NaN	NaN	NaN	NaN	NaN	NaN	NaN	NaN	NaN	NaN	NaN	NaN	NaN
0	298.2	348.3	297.4	309.6	296.2	304.1	266.7	317.8	263.2	318	260.1	296	319	292.3	309	315.5	289.3	290.2	295.5	277.8	302.5	320.2	328.7	309.6	315.3	320.5	263.1	271.1	287.7	281	262.8	266.3	298.2	303.7	318.8	335.8	299	303.8	259.7	257	252.8	290.4	294.8	295.1	278.5	307.8	304.9	264.4	258
28	342.9	327.6	401.4	293.9	327.3	380.4	290.8	332.8	308.2	313.7	303.2	309.1	295.4	315.8	299.1	302.4	252.8	275.9	314.9	275.8	293.6	261	281.9	332.9	280.8	269.8	277.3	274.8	298.1	285.9	295.3	262.3	281.8	264.9	305.8	257.6	323.7	264.9	300.9	329.2	261.1	280	283.2	301.2	273.5	287.5	303.3	362.8	300
0	253.5	307	253.5	312.5	277.6	325.5	292.7	264.6	323.4	239.9	286.5	304.9	288.5	327.6	269.8	285.2	256.5	260.2	250	272.8	240.8	226.4	252	260.7	248.2	246.5	237.1	272.9	278	259.1	243.1	262.2	258.1	234.4	219	232.3	237.7	278.1	279.5	279.5	206.5	219.6	261.7	246.2	251.5	245.7	235.2	291.7	229.4
29	153.3	185	161.2	183.2	158.5	157.5	173.9	175.4	158.6	221.6	139.2	224.4	106.2	133.3	138.6	181.1	127.6	135.9	146.1	149.5	120.5	151.4	125.3	128.2	149.5	140.8	159.7	181.7	120.8	144.8	132.9	166.1	156.1	109.1	113.9	144.6	133.7	171.9	132	123.4	152.6	134.3	132.2	145.9	173.1	108.4	103.8	116.1	141.2
30	211.8	242.9	252.4	222.2	222	241.9	212.9	250	229.2	201.6	219.1	209.6	229.4	183.2	198	225.5	262.1	191.6	234.5	197.1	220.7	216.7	211.4	194.3	207.8	194	188.5	195.4	211.7	202.5	190.3	202.5	200.3	210.2	224.7	177.3	233.2	196.7	204.3	211.8	229	209.7	223.5	186	203.8	203.3	194	204.5	203.4
31	287.8	205.9	360.5	235.3	280.7	306.1	257	288.9	333.4	253.5	277.6	276.6	208	254.7	263.8	248	291.6	207.9	227.2	243.5	216.3	175.5	224.9	257.3	206.9	210.5	207.9	251.2	195.8	209.9	211.3	180.4	225.3	164.1	216	227.8	227.9	228.7	218	225.4	230.9	198.6	235.3	272.9	229.3	188	225	262.8	163.1
32	319.5	340.4	335.4	265.4	291	294.5	258.1	333.8	346.3	297.8	316.6	314.2	454.4	1254	1462	1515	1366	1405	922.5	1146	596	530.4	401	502.5	498	430.7	447.3	456.3	343.5	406.3	340.6	339	299.2	277.5	275.7	312.9	303.3	326.3	302.5	286.6	254.3	239.2	275.2	250	244.8	291.1	305	231	235.1
0	140.1	179.3	176.7	165.3	134.1	196.4	155.5	99.38	131.1	152.5	140	126.1	120.2	127	96.18	122.7	122.3	140.4	89.51	107	92.28	97.5	128.8	117.5	98.57	146	120	107	104.9	110.4	142.8	109.5	113.7	115.4	95.5	108.9	125.4	120.1	102.2	98.23	173.1	135.1	132.5	126.9	128.7	119.4	119.8	124.3	109.4
33	308.5	250.7	440.6	348	299.6	364.5	381.7	379.6	320.1	375	360.5	388.8	321.7	378.3	412.2	267.6	306.1	329.4	366	431.6	417.3	403.9	293	304.7	328.4	365.4	309.8	392.4	361.3	364.9	407.7	445.5	403.5	398.7	380.9	368.9	330.3	328	410.5	388	484.5	418.8	362.2	450.3	376.7	335.3	310.7	382.5	394.7
34	313.8	318.5	317.2	310.6	295.5	265.5	287.7	301.2	270.8	221.7	238.5	256.2	285.3	252.9	267.8	265.9	233	251.7	218.9	251	254.2	212	267.1	254.4	239.6	203.6	218.5	256.4	244.9	271.6	252.8	212.4	258.5	270.3	202.2	239.7	211.4	231.4	272.2	192.4	236.7	272.7	234.8	235.9	249.3	256.9	290.6	228.3	256.7
35	254.8	276.8	230.1	223.1	301	323.5	266.3	241.3	219.4	277.3	260.7	234.8	270.7	215.3	248.2	224.3	265.5	282.3	248.3	277.2	200	226.5	248.1	250.6	198.1	283.5	195.8	195.2	277.6	192.5	211.8	139.1	186.6	231.8	216.6	189	203	202.4	200.2	179.5	193.2	203	220	227.7	202.5	258.5	200	206.3	214.2
36	429.8	470	489.1	489.5	474	372.8	434.4	468.6	419.4	410.5	451.5	430.5	428.5	370.6	450	459.9	382.4	424.5	393.3	390.7	377.8	415.8	375	451	400.8	350.2	453.5	462.2	439.2	529.8	404	426.5	424	428.2	410.7	422.9	401	408	365.5	374.1	406	370	290.3	375.8	387	319.8	321.2	318.5	327.2
37	291.8	235	260.8	224.3	262	260.3	235.8	231.4	246.2	208.8	190.7	211.5	173.5	230.4	214	192	203.8	229.9	239.2	187.1	189.7	202.3	190	204.6	205.6	166.6	204.7	184.5	184.7	190	184.8	188.9	174.2	161.8	181.8	166	177.9	151.1	143.8	161	181.6	174.7	187.2	171.1	196.1	153.9	202.1	147.4	148.2
0	212.8	182.5	184.5	199	178.1	186.1	167.6	142.8	161.6	145.1	146.8	146.1	149.2	166.1	136.7	160.1	155.7	139.5	155.9	132.9	131.4	153.4	130.2	155	134.3	156.9	170.3	141.7	119.1	176.4	119.3	161.4	152	168.7	165.5	162.4	143.5	161.7	150.9	168.3	146.1	170.2	121.8	110.2	147.1	141.6	150.5	173.2	140.4
38	165.1	139	159.9	143.1	148	154.1	107.5	104.4	110.4	125	105.8	113.7	116.5	117.4	93.28	124.4	131.6	90.93	89.78	120.9	115.1	130.4	162.3	128.1	123.8	125.7	148.9	120.7	104.9	132.2	90.06	107.3	128.6	95.2	98.9	101.8	128.9	108.1	94.27	125.2	125.6	90.36	103.8	111.9	118.6	89.35	94.42	95.47	107.4
0	343.7	246.1	264	261.8	264.8	311.8	261.2	313.7	300	236.3	261.6	231.3	280.1	261.2	277.7	283.2	293.1	262.4	239.1	270.4	251.3	236.3	239.1	296.6	269.8	245.4	246.4	276.2	237.6	241.1	271.6	224.4	214.6	261	273.8	213.5	228	271.6	247	229.1	295.8	261.5	257.9	227	287.6	245.9	220.4	235.6	251.7
0	NaN	NaN	NaN	NaN	NaN	NaN	NaN	NaN	NaN	NaN	NaN	NaN	NaN	NaN	NaN	NaN	NaN	NaN	NaN	NaN	NaN	NaN	NaN	NaN	NaN	NaN	NaN	NaN	NaN	NaN	NaN	NaN	NaN	NaN	NaN	NaN	NaN	NaN	NaN	NaN	NaN	NaN	NaN	NaN	NaN	NaN	NaN	NaN	NaN
39	330.3	339.7	220.9	344.1	309.4	307.6	228	252.5	303.4	305.6	225	229	237	228	223.6	206.1	168.4	182.8	197.5	185.4	188.1	164.4	159.9	189.4	175.5	187.5	183.5	154.3	148	184.3	182.9	186.2	188.9	169.6	196.8	207.6	193	181.6	201.8	170.1	175.8	147.9	163.4	184.5	132.7	140.8	176.5	182	159.7
0	190.5	187.4	138.5	170.5	158.4	180	135.4	160.5	170.3	151.4	179.1	178.4	188.1	158.8	162	163	119.8	180.2	140	185.2	119.2	154.5	123.1	134.8	119.8	145	117	146.3	132	138.2	136.4	116.5	154.1	146.1	151	155.5	142.8	128.9	161.4	167.1	148.9	122	146.7	150.2	157.1	148.8	123.9	161	154
0	264.2	283.2	274.2	297.7	300.9	274	314.1	273.4	281.8	258.7	294.7	265.6	294.6	264.5	255.5	270.7	292.8	255.9	285.7	302.4	289.4	258.1	280.6	289.8	315.2	281.2	248.2	252.3	294.7	293.1	310.5	284.5	292.7	302.5	243.2	259	258.7	263	277.3	241.3	277.7	234.4	266.3	251.3	230.8	266.8	231.3	256.8	242.4
0	337.4	281.2	351	330.5	322	283.7	255.8	272.3	298.3	292	245.5	306	269.5	299.5	344.2	265.2	271	249.5	300.6	273.1	275.4	301.3	291.2	296.5	257.6	259.8	260	248.1	218.5	279.3	255.5	234.4	267.9	290.3	269.5	255.5	233.7	239.8	276.5	291.4	253.5	234	266.5	302.4	285.8	244.3	245.5	272.9	243.4
40	1092	1242	958.2	821.8	926.2	958.2	991.7	869	841	605.8	707.5	693.8	561.7	522.4	463.4	435.1	410	377	394.7	370	370.2	361.7	363.6	388.7	407.7	308.8	297.7	349.3	353.4	350.8	372.2	369.2	313.2	319	351.3	329.3	330.1	327.8	282	299	310.1	346.7	338.2	324.9	334.2	304.9	292.7	296.7	292.5
41	388.8	389.8	393	286.9	346.9	297.9	294.9	331	364.5	313.2	287.5	315.2	278	331	314	322.3	307	335.2	336.2	273.4	296.6	278.4	285.3	296.7	322.9	330.1	294.8	312.3	305.8	298.5	289.5	288	260	295.5	307	304	312	319	259	272.5	246.7	230	286.5	329	307.5	294	254	288.4	286.5
42	291	333.1	250.8	283.4	266	293.9	310.6	301.5	289.5	260.8	294	321.7	298.6	253.3	260.7	320.6	282.5	284.5	269.2	258.8	281.9	243.1	293.9	291	239.3	270.4	253.7	249.9	279.7	274.6	308.5	209.8	220	251.9	248.9	257.5	258.6	228.4	271.1	225.4	208.2	272.4	253.4	234.7	258.6	225.8	243.5	271.5	273.8
0	NaN	NaN	NaN	NaN	NaN	NaN	NaN	NaN	NaN	NaN	NaN	NaN	NaN	NaN	NaN	NaN	NaN	NaN	NaN	NaN	NaN	NaN	NaN	NaN	NaN	NaN	NaN	NaN	NaN	NaN	NaN	NaN	NaN	NaN	NaN	NaN	NaN	NaN	NaN	NaN	NaN	NaN	NaN	NaN	NaN	NaN	NaN	NaN	NaN
0	90.63	85.14	209	235.4	206	174.5	164	NaN	NaN	NaN	NaN	NaN	NaN	NaN	NaN	NaN	NaN	NaN	NaN	NaN	NaN	NaN	NaN	NaN	NaN	NaN	NaN	NaN	NaN	NaN	NaN	NaN	NaN	NaN	NaN	NaN	NaN	NaN	NaN	NaN	NaN	NaN	NaN	NaN	NaN	NaN	NaN	NaN	NaN
0	374.6	379.7	350.9	355.6	386.8	330.3	312.1	264	300.9	246.9	251.9	232.5	286.5	287.5	241.1	316	272	264.8	359	270.8	270.1	313.5	260.8	253.5	282.7	293.4	334.1	309.6	259.1	294.5	290	277.9	246.8	300	271.1	273.9	248.4	293	229.1	251	304	258	246.8	282.3	266.3	247.5	281	211.4	190.8
43	321.4	337.1	292.8	281.5	243.4	228.6	263	227.6	230.5	229.4	249	275.5	207.4	229.9	235.4	159.6	266	219.1	252.8	231.5	247.8	232.8	246.9	187.1	202.4	196.4	195.5	177.4	185.7	194.1	168.1	163.9	199.5	227	173.3	182.9	169.8	216.4	212.6	222.5	212.1	234	198.4	189.7	152.3	207.8	223.7	188.4	185.3
44	373.4	294.5	301.9	355.5	340.5	325.4	324	335.6	327.6	355.2	314.5	288.8	299.9	382.8	275.5	314.2	371.5	309.3	326.7	326.5	360.3	323	335.7	342.3	322.2	325	361.7	331.7	333.8	283.3	333.8	361.7	356.8	355	389.8	311	375	364.8	373	322.3	377.3	332.6	365.4	389.3	332.8	351.8	334.5	333.1	364.8
0	343.8	309.2	331.1	355.5	261.6	330.1	364.1	245	278.8	297.6	327.9	298.7	310.5	341	322.2	269.9	324.7	314.8	309	301	268.6	344.6	333.2	297.9	224.5	390.5	312.1	308.7	302.2	323.1	350.5	363.4	329.5	295.1	281.4	371.3	319.7	274.6	280.1	265.6	297.1	338.8	326.8	327.3	360.1	385.6	373.7	334.3	352.7
0	303.6	228.1	190.3	218.8	244.1	208	221.7	212.9	227.8	229.5	226.8	172.2	221	174.4	165.6	170.8	219.4	157.2	188.9	188.9	198.2	163.6	203.2	170.9	170.3	163.5	142.2	202	178.7	148.5	185.7	128.6	158.9	149.2	187.5	146.2	148.2	156.4	174.9	144	132.6	156.6	143.3	142.6	130	169.4	134.1	142.3	153.4
45	241.2	280.8	208.5	205.8	203.2	263.6	192.8	183	211.2	195.3	233.8	188.9	167.6	221.3	212.7	189.8	179	190.6	205.2	172.9	212.2	161.1	185.7	171	204.1	215.4	178.5	159.7	171.1	146.5	152.7	177.7	148.8	155.3	167.7	183	121	134.4	155.6	140.3	173.4	172.3	131.1	114.6	131.2	154.3	170	110	121.5
0	120.8	105.3	142.9	NaN	NaN	NaN	NaN	NaN	NaN	NaN	NaN	NaN	NaN	NaN	NaN	NaN	NaN	NaN	NaN	NaN	NaN	NaN	NaN	NaN	NaN	NaN	NaN	NaN	NaN	NaN	NaN	NaN	NaN	NaN	NaN	NaN	NaN	NaN	NaN	NaN	NaN	NaN	NaN	NaN	NaN	NaN	NaN	NaN	NaN
0	156.2	NaN	NaN	NaN	NaN	NaN	NaN	NaN	NaN	NaN	NaN	NaN	NaN	NaN	NaN	NaN	NaN	NaN	NaN	NaN	NaN	NaN	NaN	NaN	NaN	NaN	NaN	NaN	NaN	NaN	NaN	NaN	NaN	NaN	NaN	NaN	NaN	NaN	NaN	NaN	NaN	NaN	NaN	NaN	NaN	NaN	NaN	NaN	NaN
0	226	221.4	NaN	NaN	NaN	NaN	NaN	NaN	NaN	NaN	NaN	NaN	NaN	NaN	NaN	NaN	NaN	NaN	NaN	NaN	NaN	NaN	NaN	NaN	NaN	NaN	NaN	NaN	NaN	NaN	NaN	NaN	NaN	NaN	NaN	NaN	NaN	NaN	NaN	NaN	NaN	NaN	NaN	NaN	NaN	NaN	NaN	NaN	NaN
46	203.5	135.2	166.8	183.3	150.1	218.5	172	155.1	131.9	120	157.4	132	143	148.3	118.2	129.5	120.2	140.3	171.8	140.1	103.7	101.2	122.2	341.5	373.3	415.2	390	403.6	372.1	436.5	397	374.8	348.7	407.7	434.5	403.3	398.8	359.7	324.3	337.1	346.1	367.2	313	335.2	369.7	343.8	327	266.5	NaN
0	262.2	319.6	277.6	309.5	273.5	249.1	257.4	310.5	286.5	315.9	271.6	286.6	256.4	243.9	251.8	232.1	229.5	256	295.4	246.4	244.4	233.2	252.3	238	232	280.5	283.9	230.5	237	253.4	220.2	262.3	234.9	226.3	232.5	261	255.1	261.4	279	258	259.1	279.3	294	276	226	214.9	207.3	264.5	252.3
47	398.6	374.5	399.9	341.6	385.5	383.4	351.3	344	311.6	350	358.8	254.4	290.8	223.5	190.3	203.7	205.7	189.5	140.9	162	189.2	181.1	178	169.2	153.3	148.3	132.9	146.5	168.8	154	150	201.4	134	136	118.6	137.9	134.2	124.6	141.2	144.8	125.7	160.6	125.9	136.5	112.5	95.27	154.4	129.4	151.3
0	342.1	283.6	318.2	394.2	335.4	315.7	333	321.1	347.5	360	349	315.9	314.2	325.4	359	300.3	346.2	327.8	306	319.6	318.8	283.4	328.4	326.9	327.4	331.8	343.5	349	316.5	321.5	355	316.5	349.9	323.6	357.1	345.8	381.8	393.1	346	358.8	318	283.5	297.8	353.3	299.8	336.3	295.5	293.7	344.6
48	308.2	312.3	365.9	412.8	300.2	359.3	277.9	337.4	404.4	302.6	274.1	380.7	324.4	325.6	307.4	368	299.4	275.3	262.1	325.6	307.7	298.7	297	319.1	233.2	256.6	273.7	292.3	343	303.9	319.4	391.8	290.3	330.3	289.3	304.9	337	282.7	302.5	338.2	250	292	324.5	337	285.8	326.8	332.9	295.5	245.3
0	359.9	370.3	358.1	304.5	256.1	296.6	297.3	331.1	312.6	321.3	308.4	273.2	321.2	291	335	233	289.1	253.6	294.9	298.2	259.6	271.7	247.5	247.3	253.1	278.4	218.9	280.8	256.7	225.1	298.8	251.5	256	264.1	283.8	262.8	299.7	249.4	290.7	434	1123	1158	1407	1464	1390	1103	1003	1217	855.8
0	283.4	282.9	236.6	357.3	296.4	340.7	309.2	254	288.9	292.9	284.9	220.5	315.7	272.4	262.4	269.6	333.5	255.5	240.2	264.2	238.8	228.7	280.3	203.8	169.1	194.4	167.8	307.3	256.8	250.9	292.7	241	235.4	284.4	260.6	NaN	NaN	NaN	NaN	NaN	NaN	NaN	NaN	NaN	NaN	NaN	NaN	NaN	NaN
0	460.6	443	349.4	380.7	397.8	358.3	363	330	358.3	386.6	366.4	360	304.1	391.7	333.1	317.1	342	344.5	367.7	330.9	339.9	375.1	336.8	322.8	328.8	383.6	360.4	362.1	360.9	387.4	366.4	387.6	322	345.7	331	377	332.9	380	348.5	320.5	331.3	306.7	332.7	361.3	394.6	350.2	383.1	393	376.9
49	347.5	338.2	338.9	282.1	322.6	230.1	338.4	329.7	279.1	298	286.5	287.2	224.8	214.4	241.2	230.8	283.4	214	203.7	334.3	238.8	196.3	201	222.7	237.6	222.1	210.1	216.2	177	284.1	176.4	247.7	147.6	231.7	176.9	213.3	313	184.8	272.2	192.8	272.8	266.4	205	185.6	194.3	248.2	294.2	240.2	284.8
0	243.1	255.2	221.1	206.9	261.1	219.3	244.3	198.2	230.7	218.8	232	198	201.3	224.5	241.6	202.3	257.5	244.5	252.9	235.8	225.7	253.7	180.4	258.2	223.8	271	185.5	258.7	232.3	220.3	221.4	191.5	219.5	170.6	185.3	206.3	198.6	222.1	192	224.4	185.2	222.5	186.8	258.3	213.8	208.8	206.3	191.4	183.5
0	230	277.8	253.3	224.8	288.2	252.4	230.7	261.3	257	208.5	236.3	278.8	222.4	255.6	253.1	244.5	230.3	193.1	222	219.8	177.9	207.8	194.9	221.2	209	224.1	227.8	188.8	174.8	182.1	203.9	154.3	192.5	191.8	162.3	201.5	202.5	165.1	165.1	206.4	188.8	169.7	189.4	210.1	218.3	177.6	183.4	215.5	178.7
0	261.9	236.4	195.5	203.8	246	246.4	238.6	227.7	235.3	213	234.3	244.9	238.3	230.5	233.8	246.8	253.3	211.6	239.2	189.7	258	253.6	233.3	217	238	250.8	196.8	263.7	235.1	274.1	230.8	207.1	250.1	280.2	184.7	227	195.9	218.4	222.8	186.1	222.3	256.4	217.5	227.1	181.5	214.1	185.3	223.2	218.8
50	220.4	210	195.3	249.8	240.2	247	205.8	215.3	190.3	227.7	234.3	278.1	222.4	220.7	201.7	254.4	190.3	174.5	214.2	193.5	196.8	186	204.8	171.2	159.2	175.8	194.3	192.3	213.8	240.4	209.9	234.8	218.6	194.1	240.3	221	178.7	218.3	224.5	207.4	176	216.6	230.4	236.4	209.5	260.8	198.9	170.8	193.7
0	1259	1175	1011	931.2	998.9	909.4	1042	1089	988.2	1008	724.3	540.7	420.4	347.9	303.5	313.9	325.1	308.6	279.6	263	263	280.7	275.6	286	234.5	307	245.2	217.3	274.9	204.6	266.9	276.2	199.8	255.8	218.6	209.1	217.7	219.5	209.5	198.9	172.5	203.2	206	224.7	135.5	189.3	153.6	190.3	149
0	374.9	369	344.8	342.8	330	338.6	362.3	414.3	422.5	382.1	359.9	419	443	409	354	428	365	382.5	359.7	394.2	448	454.9	425.4	425	447.3	437.4	469.8	420.5	403.5	424.6	409.6	415	365.6	384	406.9	395.6	461.6	473.6	422.1	434.9	472.9	483.4	376.9	407.4	464.6	483.1	478.1	476.1	464.4
0	369.5	352.1	384.5	371.7	311	316.7	418	330.4	385	361.9	367.8	391.5	366.8	309.9	324.5	337.5	298.7	270.7	279.2	344.5	278.8	357.5	302.4	273.3	324.4	291.2	280.8	329.8	288.9	276.9	341.5	284.3	313.3	307.3	341.4	284.5	327.3	278	275.8	315.9	262.8	302.3	267.9	293.5	268	270.6	266.3	263.5	256.1
0	386.2	390.2	366.1	399.5	370.8	453.3	362.9	295	343.7	324.2	382	310.9	260.7	338.3	260	244.4	246.4	244.3	268.1	235.9	259.6	226.5	298.9	184.5	242.7	225.5	238.7	290.8	258.1	205.5	266.1	266.4	261	187.6	179	263.4	309.5	319.9	259	336.8	348.8	355.4	318.4	394.4	308.5	427.9	342	378.9	381.1
0	223.8	206	273.4	260.6	241.3	200.3	315.8	188.7	234.1	208.9	220.9	172.6	179.9	168	187.2	166.1	238.6	198.5	230.5	174.8	159.5	203.5	129.5	164.3	175.3	131.9	160.1	208.1	184	221.4	199	215.4	158.1	191.6	175.5	177.1	202.1	164	236	211.6	229.8	216	169.9	236.3	189.8	209.6	161.5	202.1	186.8
51	379.7	395.5	344.3	392.8	349.5	429.4	344.9	439.4	310.8	358.1	389	387	332.8	425	334.2	318.7	336.3	300.2	269	301.6	275.5	354.9	274.6	348.8	290.3	266.6	334.7	325.1	344.7	233.6	336.3	327.6	286.4	299.2	306.9	267.2	320.6	247.5	209.4	239.6	221.8	272.4	282.4	277.2	282.5	309.2	260	323	289.7
0	192.2	217.4	181.9	184.4	229.8	197.3	204	191.6	180.5	196.7	175.2	168.5	168.7	163.9	186.2	181.6	169	168.1	157.6	160.7	171	180.7	172.5	170	233.9	141.6	154.4	182	158.3	137.6	130.7	141.5	176.9	168	139.3	133.3	129.1	155.7	116.9	129.8	177	149.7	124.9	153.5	128.7	154.8	149.6	139.2	144.2
52	395.2	333.8	414.7	399.7	395.1	363	371.7	390.7	370.8	346.3	398	349.3	331.3	301.3	307.1	314.1	323	299.6	304	282.5	296.3	269.8	322.3	227.3	224.4	228.9	221.4	245.5	235	253.6	237.2	258.7	224.5	219.1	225.2	258.3	255.3	204.5	256.5	240.7	242.2	238.2	205.1	251.7	240.5	213.9	244.5	208.4	201.4
53	244.8	287.8	234.2	276.5	202.6	195.9	155.4	237.9	197.4	222.6	177.2	227.6	202.3	181	159	218.1	187.9	152.1	153	170.5	131.2	183.8	178.7	153.2	171.6	164.8	171.7	156.9	184.3	139.4	150.9	171.5	137.4	157.2	138.1	183	193.4	158.8	150.2	116.7	147.5	159.9	158.4	127.9	148.2	156.4	131.7	121.9	145.6
54	262.9	248.2	254.5	268.8	225.5	276.4	283.5	228.8	217.4	219.1	271.5	205.8	240.8	233.5	266.4	212.2	241.9	233.4	212	224.4	159.5	183.9	206.5	221.8	202	190.1	194.3	269.6	238	225.2	287.6	264.6	213.6	205	252	213.4	187.9	206.1	229.6	227.1	222.3	238.7	190.1	214.7	219.5	227.8	187	243.3	205
55	216.5	235.3	225.9	282.8	220.5	203	223.1	207.8	165.5	212.8	161.5	175.5	192.4	145.1	202.6	154.7	205.1	173.4	123.3	208.2	162.7	137.4	187.4	170.9	131.2	160.1	164.1	174.4	157	143.9	134.9	151.5	125.4	149.6	139.2	152.3	137	146.5	124.1	111.7	167	146.4	176.5	97	158	153.2	107.8	140.6	124.7
0	338.3	333.3	265.6	216.8	204.5	266	257.7	286.6	245.3	273.1	317.7	263.4	265.9	243.1	278.7	298	253.5	276	289.2	286	278.5	337.1	234.5	276.3	294.6	246.7	220.9	284.6	273.3	251.4	259.4	270	234.6	285.8	241.3	246.6	233.4	267.9	240.4	230.3	258.1	200.8	219.3	210.3	211.5	199.5	183.9	207.4	212.7
0	155.1	185.9	219.3	184.2	215.5	216.5	217	194.2	192	234.5	178	225.4	195.3	212.2	194.2	182.2	178.7	168.6	177.9	173.9	165.5	190.5	139	181	170.6	167.6	137.9	190.6	170	179.3	194.8	151.4	202.8	153.8	184.3	128.2	147.8	147.8	167.4	145.9	158.3	188.7	182.8	175.1	140.6	143	165.1	213.4	161.8
0	364	394.8	335.3	342.7	1155	1546	1360	1351	1387	1385	1014	968.2	1030	1089	1045	911.4	915.9	761.3	752.7	676.6	708.7	519.4	497.4	395.8	403.9	384.7	355.3	342	348.8	315.9	356.1	376.2	368.8	370.8	360.6	334.7	378.6	332.1	339.6	336.1	313.3	349.7	317.8	296.9	304.1	309.7	309.6	313	322.5
56	321.3	341.2	325.3	316.2	277.7	287.6	318.9	285.3	339.9	305	312.8	367.3	283.5	276.1	262.9	266	239	273.2	284.2	274	286.2	287.6	234.8	259.9	307	276.5	276.3	241.2	254.4	248.7	222.5	259.5	239.5	249.8	276.1	316.3	215.7	329.3	208.8	284.6	230.5	259.6	254.7	232.8	210.1	192.9	227.7	239.3	230.2
57	366.4	326	320	292.5	296.8	370.5	391.7	292.7	271	328	318.1	289.5	295.5	233.5	281	220.7	229.7	280.4	250.5	250.7	239.3	214.1	265.3	229	202.1	307	228.1	204.1	215.1	267.6	208.1	180.5	129.1	180.8	198.1	212.2	155.8	187.5	169.5	196.6	126.3	195.1	172.8	198.6	183.4	164.3	195.5	243.4	146.5
0	284	220.4	220.3	205.3	185.2	200.9	230.2	144	217.1	194.6	171.6	218.3	156.8	165.8	170	217.4	147.4	213.2	204.4	189.3	174.5	224.4	112.4	144.4	157.5	183.7	140.5	162.2	188.3	472	537.5	526.9	556.4	511.8	465.5	410.7	468.7	551.8	479.1	500.9	483.8	381.3	331.5	307.5	258	272.6	223.2	214.2	201.6
0	358.3	389	282.3	359.8	344.1	300.1	279.4	328.7	279.9	300.9	269.8	345	309.1	355.8	299.8	276.7	239.2	278	280.5	241.4	280.3	291.6	258	266.6	267.5	273.3	272.9	266.5	235.9	283.4	261.1	266.6	249.4	289.3	264.7	260.4	230	236.2	216.5	177.6	230.7	205.2	253.9	249	229.5	217.7	255.1	278.2	229.7
58	255.4	284.9	242.3	290.9	259.3	258.5	261.4	278.6	287.7	291.7	255.1	210.4	283.2	289	252.6	287.9	275.9	273.6	242.3	241.1	212.4	212.5	233.8	280.9	228	249	302	266.7	260.9	202.9	283.7	242.1	251.7	283.5	251.2	286.5	239.3	268.2	252.4	267.4	204.7	228.9	229.8	280.7	286.6	272.1	250.2	224.5	237.7
59	553.6	650	626.2	648.7	597	625.7	598.2	582.5	526.8	442.3	411.5	400.9	417.6	467.8	456.8	448.4	410.6	419	388.4	374.1	365.6	378.7	407.1	380.8	366.6	357.5	359.2	366	302.1	323.2	299.7	328.3	353.5	310.7	332.1	324.3	316.4	326.4	273.1	299	325.6	335.7	344.6	363.3	354.6	284.8	379.8	321.1	317.6
0	331	215	277.7	266.6	260.5	283	225.4	229.3	211.7	237	244.6	219	180.3	259.2	198	262	212.9	257.8	226.2	204.5	224.7	229.5	245.3	208.2	154.6	185.3	192.8	195.7	140.3	228.3	184.2	181.2	198.2	182.7	191.1	158.8	166.6	NaN	NaN	NaN	NaN	NaN	NaN	NaN	NaN	NaN	NaN	NaN	NaN
0	356.7	430.3	360.5	330.6	374.7	437.4	359	422.2	326.5	384.2	372.2	364.9	337.2	358.6	327	351	334.2	335.5	313	361.7	339.1	327.2	345	286.1	289.9	326	274.6	297.9	324.9	316.4	339.9	309.6	299.1	318.2	284.4	318.3	298.2	311.2	259	262	283.2	250	274.5	296	281.5	289	254.7	240	259.9
60	284.5	253.6	176.2	165.7	182	190.3	248.2	222.1	171.5	184.6	208.8	164.3	149.6	177.5	218.3	181.9	138.2	185.8	167	167.4	109.9	159	183.5	198	783.5	1029	876.8	839.1	844.9	1061	1068	984.8	1133	1430	881.3	1100	931.5	931.5	1038	970.5	1076	896.6	964.6	956.6	790.1	816.4	982.8	944.8	1021
61	237.2	216.4	228.4	198.4	207.5	175.8	234.3	213.6	163.2	177.2	116.7	176	226.6	139.5	164.6	184.8	179.1	170.1	174.3	182.4	190	185.7	204.2	148.9	425.5	535.2	534.2	474.5	512	500.3	476.7	308.8	516.7	433.1	454.5	430.5	266.2	208.9	211.6	243.2	185.2	161.4	136.7	204	167	139.5	155	179.5	169.1
62	520.4	516.1	465.2	405.3	446.3	448	475.5	342.1	373	354.5	396.5	351.3	375.8	344.1	366.7	359.3	398.2	384.7	422.9	363.4	382.4	378.8	340.9	424.3	357.3	318.8	346	365	377.3	313.5	305.5	386.5	346.5	307.4	339.7	347.2	307.1	351.1	319.5	290.6	314.1	283.4	363.6	282	349.3	328.2	317.4	314.6	353.9
63	362.3	309	335.8	348.6	319.5	323.4	328.1	295.3	346.3	316.6	285	286.9	323.2	274	341.6	334.9	319.8	331.3	272	284.5	248.1	305.2	246.6	275.1	239.6	275.1	277.5	256.5	285	283.6	271.9	279.8	275.1	280.5	267.1	281.4	284.8	287.7	296.1	283.2	282.7	243.1	269.2	258.6	300.1	277.1	312.7	288.5	265.2
64	251	205.2	207.7	214.5	244.7	223.2	206.4	228.2	225.3	181.8	240.8	201.5	196.8	253.7	216	216.2	194	178.6	211.7	164.4	236.1	173.8	142	215	202.6	199.8	191.2	223	329.5	635.7	958.7	1114	1176	1065	1067	1078	1052	1302	1113	1248	1378	1285	1347	1525	1601	1646	1497	1574	1430
0	329.1	259.7	287.5	275.5	253.8	332.6	252.6	272.5	287.8	232.2	228.6	209.6	255.6	230.8	234.4	230.3	229.9	252.6	238.1	214	284.8	253.7	237.6	255.8	303.8	213.2	240.6	217.6	209.7	230.4	225.7	193	241.8	221.6	237.7	235.8	227.7	210.7	227.1	257.7	232.2	225.9	215.6	180.2	195.1	203.3	241.9	212.5	201.4
0	185.5	141.2	157.3	169.6	124.1	167.8	158.7	121.8	140.8	176.7	142.3	157.7	155.7	154	117	139.1	117.3	161	135.5	131.9	131.9	152	128.1	159	141.4	119.5	146.5	171.4	164.4	128.6	133.6	152.8	132.2	138.6	173	151	140.4	185.9	182.8	166.4	151.8	162.4	156.6	128.3	145	158.2	127.2	168.6	168.6
0	260	371.3	302.2	310	314	291.5	285.4	301.8	270.5	331.8	288.4	275.8	224.9	271.8	232.8	266	267.3	264.5	280	208	267.3	272	258.9	299.5	284.5	241.4	302.6	228.8	264	238.1	316.8	231.3	276.8	245.4	265.9	256.2	269.9	244.9	248.5	285.9	273.4	306.2	266.4	228.1	217.4	234.8	227.2	266.5	242.9
0	297.2	256.8	267.8	258.8	255.2	347.1	260.5	301.5	294.5	262.5	279	253.6	239.3	307.8	267.1	240.4	239.5	233.2	242	240	199.7	193.2	200.9	200.3	205	210.8	213.6	184	226	178.1	211	230.2	187.7	228.5	194.7	197.1	208	221.9	229.6	240.5	216.3	244.5	214.3	250.2	199.6	218.8	239.1	200.9	211.7
65	293.7	283.7	272.1	277.3	254.8	282.4	319.6	273.2	276.3	283	289.9	243.3	240.6	287.2	259	272.5	229.6	275.5	181.1	177.4	228.9	274.5	186	242.2	234.2	255.3	284	211.5	254.5	232.9	211.2	192.6	213	212	149.4	221.2	240.9	224.7	238.4	201.5	223.5	188.2	197.1	200.6	190.2	210.2	170.5	257.7	225.3
0	310	277.4	294.9	231.8	230.4	247.7	258.2	221.2	184.4	241	264.5	258.7	262.5	231.8	274.5	215	196	212.9	153	233.8	256.5	212.7	249.3	257.4	234.1	257.3	300.5	219.1	236.2	227.2	200.4	223.2	195.2	212.2	198.7	174.5	223.9	225.6	181.5	214	214.3	237.6	223.4	244.1	230.2	215	247.6	218.5	225.8
0	262	202	263.9	257.2	161	210.2	212.8	193.5	210.3	188.1	202.8	201.1	149.1	159.1	203.6	162	175.3	172.5	200.3	144.6	142.9	127.4	127.3	158.5	119.8	127	139.5	158.4	127	101	145.2	128.8	131.3	126	126.7	170	115.8	140.5	160.5	167.6	129.5	160.6	113.3	142.9	155.6	119.5	145	110.6	101.1
66	282.6	289	264.3	275.6	252.4	244	309.7	285.9	318	266	314	295.7	257.5	255	228.8	224	318.2	258.7	280.4	309.7	243.7	314.5	242.2	283.9	258.1	261.3	290.2	249.4	277.2	257.4	241.4	267.7	320	542.8	1069	997.3	1250	1115	1221	1440	1429	1566	1734	1511	1607	1688	1546	1569	1732
0	287.5	291.1	246.7	248.4	290	224.5	243.1	217.8	257.2	239.5	284.1	288.3	278.1	210.6	238	238.7	226	211.7	209.6	240.2	242.1	199.4	212.4	211	187.3	241.7	209.5	200.8	196.2	202.3	200.7	207.6	208.1	210.6	218.3	225.2	252.7	238.3	241.2	214.6	200.2	208.9	201.1	203.2	172.9	195.9	139.3	177.1	179.8
0	214.4	139	164.7	223.3	229.1	182.5	174.9	160.7	166.2	158	137.3	134.5	158.2	156	158.1	181	164.5	126.7	185.4	142	179.5	176.9	193.2	157	190	183.5	163	229.6	189.5	148.7	150.1	198.9	143.5	194.5	148.8	150.3	175.5	156.6	136.9	117.3	189.1	122	166.5	155.5	127.4	129.8	163.8	145.5	187.2
0	144.4	NaN	NaN	NaN	NaN	NaN	NaN	NaN	NaN	NaN	NaN	NaN	NaN	NaN	NaN	NaN	NaN	NaN	NaN	NaN	NaN	NaN	NaN	NaN	NaN	NaN	NaN	NaN	NaN	NaN	NaN	NaN	NaN	NaN	NaN	NaN	NaN	NaN	NaN	NaN	NaN	NaN	NaN	NaN	NaN	NaN	NaN	NaN	NaN
0	242.6	286.5	252.5	301.7	204.6	210.9	217.6	239.6	292.1	234.7	255.6	228.2	237.4	238.7	214.1	237.9	222.7	216.9	232.2	240	227.4	193.1	195.3	194.4	227.2	216.4	190.9	239.3	244.5	189	216.5	236.5	141.3	193.1	246	186.4	180.4	241	193.3	161.9	142.9	184.3	188.5	180.8	184.2	153	163.4	139.8	108.4
0	276.4	278.4	241.3	221.2	234.8	298.7	260.5	315.7	298.7	197.1	247.5	258.1	234	265.2	213	291.1	231.8	260.7	216.5	270	267.7	273.3	288.1	314	336.4	252.5	312.5	273.2	282.5	304.7	271	266	299.7	256.5	282.8	286.5	307.2	274.4	237	254.2	260.6	243.9	236.9	230.6	237.3	226.9	255.6	254.9	264.7
0	344.9	275.5	206.1	318	270.8	309	291.4	313	305.4	263.5	334.5	307.6	278	237.2	219.4	287.4	251.2	276.2	293.9	289.7	241.3	293	258.1	204	256.5	192.2	235.3	245.7	277.5	210.6	220.7	210.3	219.3	246	244.2	252.7	281.3	222.9	221.3	203.1	234.6	269.6	248.5	214.5	238.5	242.8	223.3	241.6	264.4
0	NaN	NaN	NaN	NaN	NaN	NaN	NaN	NaN	NaN	NaN	NaN	NaN	NaN	NaN	NaN	NaN	NaN	NaN	NaN	NaN	NaN	NaN	NaN	NaN	NaN	NaN	NaN	NaN	NaN	NaN	NaN	NaN	NaN	NaN	NaN	NaN	NaN	NaN	NaN	NaN	NaN	NaN	NaN	NaN	NaN	NaN	NaN	NaN	NaN
0	259.4	198.1	271.6	253.5	205.7	216.5	246.2	286.9	230.8	238.5	210.8	212.6	211.1	243.8	259.5	179.3	225.8	222	181.6	211.3	181.4	231.7	153.9	195.9	179	170.9	179.2	143.1	172.2	178.6	112.5	180.7	174.3	160	199.5	194.7	204.3	182.2	150.7	142.6	161.5	174.1	185.1	128.1	167	126.2	163.2	201.6	103.6
67	287.6	211.6	205.7	216.6	249.5	214.2	206.1	218.2	172	239.4	209.5	295	205	273.5	186.4	144.2	206.5	196.2	246.4	211.7	192.7	157.7	151.1	222.5	156.5	138.7	196.3	206.2	166.3	152.2	182.1	176	160.6	128.3	193.3	169	225	158.4	193.5	158.1	134.1	230.2	187	155.1	191	201.2	136	139.8	140.4
68	529.4	607.4	542.8	518	564.5	552.5	462	590	527.1	536.5	517	537	514.1	496.9	494.9	546.5	503.4	521.1	526.1	566.4	539.4	543.5	548.6	544.5	635	550.9	541.9	575.6	812.5	1424	1340	1426	1404	1382	1258	1185	1500	1525	1484	1288	1416	1400	1391	1325	1525	1515	1423	1441	1660
0	208.9	196.1	123.1	184.4	178.5	184.3	202.3	198.8	225.2	143.9	234.6	174.7	177	185	183	212	183.7	169.4	184	182	145.9	223.5	153	165	164.6	181.5	157.6	142.4	149.9	155	130.9	163	176.9	199.9	191	151.8	173.2	176.9	165.5	166	203.1	191	213.5	209.9	280	1068	933	819	905
0	293.3	287.4	311.7	315.8	246.6	278.6	260.7	255.4	255.5	249.4	259.9	205.9	244.4	243	257.4	285	244	245.2	244.3	227.5	256.7	228.2	231.8	214.5	239.7	213.5	187.5	244.7	220.2	200	181.7	187.5	258.8	226.4	211	230.2	174	217.7	215.9	207.8	224.2	240	186.3	184.4	180.5	211.7	182.7	205.5	200
0	783.3	816.5	745.5	859.5	806.5	772.5	863.6	781.5	712	694.5	691.5	771.5	677.5	706.5	590.6	609.5	613.5	617.8	527.4	557.5	502.8	487.4	469.4	498.3	517.5	477	440.9	484.4	438.6	530.4	436.1	499.5	523.5	548.5	479.9	506.9	513.5	545.6	510.5	470.9	488.9	622	495.1	587.1	634	539.5	591	563	535
69	219.9	224.8	234.5	221.5	185	208.5	232.9	236.6	195.5	186.9	188.5	194.1	173.5	203.7	181	204.4	181	169.1	160.5	172.9	174	208.9	176	200.5	169.4	187.1	195.4	149.9	160.1	132.1	130	137.7	176.6	151.5	163	145.5	179.4	142.2	167.4	153	145	170	168	178.5	147.2	122.6	132	129.1	130
0	125.7	173.5	205.9	193.6	216.3	114.2	212.2	146.9	153.6	139.5	157.9	163.9	172	163.9	150.8	148	155.8	140.3	124	147.9	163.3	128.2	142.5	157	138.3	169.4	126.8	124.6	124	110.5	120.3	116.3	123.3	118.3	124.8	112.1	108.2	158.5	135.7	135.7	147.5	146.6	120	129.6	126.3	124.8	132.5	216.1	1004
70	665.2	609.7	490.8	592.7	479	508.5	522.9	489	481.7	510.1	600.1	516.2	491.6	524.2	521.2	514.4	456.1	414.9	438.9	426.6	411.5	397.9	348.8	393.6	461.8	385.1	403.6	381.6	380.3	412.6	388.6	356.3	377.6	366.8	354.5	396.1	395.1	376.7	320.5	335.8	422.6	308.2	360	394.3	392.9	412.6	385.6	365.9	340.2
0	380.4	375.7	276.7	327.5	361.5	373.5	321.1	283	233	166	151	150	125	132.5	116.4	131.7	112.5	113.5	106.1	122.5	114	139.7	112.8	136.8	114.8	86.12	107.3	110.4	NaN	NaN	NaN	NaN	NaN	NaN	NaN	NaN	NaN	NaN	NaN	NaN	NaN	NaN	NaN	NaN	NaN	NaN	NaN	NaN	NaN
0	317.5	286	222.9	272.2	293.6	270.2	270.7	262.7	271	281	281.2	268	266.8	293.1	242.7	226.7	234.8	236.1	248.9	248.6	215.7	256.7	247.6	280.6	257.3	260.8	252.1	234.5	268	227.7	242.5	258.7	217.6	260.8	247.9	175	180.5	257.6	201.4	264.8	249.8	239.4	267.9	237.5	214.4	257.6	309	229.5	278.5
0	360.4	272	242.2	278.9	339.5	299.1	300.6	325.2	307.4	276.9	316.5	259.3	286.6	303.9	309	320.5	264.5	268.3	238.3	240.5	217.5	216.5	217.5	201.6	225.8	233.3	206.8	260.4	210.5	215.5	220	240.7	217.5	259.8	297	210.5	228.3	265.3	203.3	212.8	241	210	254.5	275.2	305.2	234.2	232	261.4	290
71	210	185.1	235.1	229.2	167.8	180.8	177.3	182.3	166.5	162	137.7	153.5	182.5	221.7	154.1	183	164	194	215.5	172.5	177	167.5	186	203.6	180.5	162.5	151.4	151	129	169	165.9	192.1	171.5	186.9	126.9	145.5	156.5	170.7	145	173.5	130.6	480.4	592.5	618.6	688.4	654.4	524.9	537	650
72	1014	1056	925.2	958.9	911.3	1009	981.9	859	1003	989.6	401.7	395.5	328.6	362	367.5	420	402	335.2	375.1	349.4	364.8	317.2	316.9	322	301	271.1	315.3	382.3	324.5	308.2	298	283.8	350	283.7	321.3	334.2	368.4	375.5	428.7	343.2	349.2	354.8	332.8	406.3	323.3	333.3	312.3	318.8	327.5
73	221.3	245.9	211.3	247.1	226.5	251.2	255.9	198.2	233.5	194.2	173.5	180.9	175.1	198.9	221.5	188.6	216.5	221.3	203	168.1	228.1	205.1	215.4	220	231.7	208.5	207	208	203.5	206.3	193.3	183.2	233.7	332.2	550.4	736.1	732	863.3	723.3	495.8	653	666.8	467	362.3	325.2	315.7	275.3	303.4	262.5
74	348.7	406.7	304.3	334.1	326.1	363.2	316	311.3	311	293	295.9	253.4	332.8	272.9	280.8	303.4	281.9	273.4	276.4	297.4	300.9	328	294.9	240.9	251.9	259.4	271.4	246.4	245.3	229.4	272.4	272.8	211.4	284.9	230.5	216.9	251.8	254.3	210.4	242.4	245.4	250.4	257.4	240.4	249.9	252	239.4	278	260.5
0	181.9	152	167.9	144.9	211.2	171.9	196.7	195	152.5	164.1	153	156	160.9	144.7	121.8	152.1	133.3	169.7	144.3	161.7	135.7	168.5	124.2	131.8	120	161.4	116.6	121	138.5	100.7	135.3	119.5	107	116.5	129.5	153.7	139.5	134.7	104	99.5	109.3	142.2	108	134.3	129.2	114.9	159.4	117.5	127.5
75	466.8	495.2	447.6	434.5	405.5	379.5	404.9	373.5	389	344.5	360.5	347.5	246.5	274.5	251.1	283.1	290.9	278.5	292.5	306.5	287.5	254	244.6	277	286.6	253.5	293.4	311.5	245	255	273.9	255	303.1	293	275.6	294.5	246	296.5	229.5	275.6	276	290	245	301.5	257.5	295.5	243.5	267	273.5
0	1246	1310	963.8	1122	1126	1167	1331	1217	NaN	NaN	NaN	NaN	NaN	NaN	NaN	NaN	NaN	NaN	NaN	NaN	NaN	NaN	NaN	NaN	NaN	NaN	NaN	NaN	NaN	NaN	NaN	NaN	NaN	NaN	NaN	NaN	NaN	NaN	NaN	NaN	NaN	NaN	NaN	NaN	NaN	NaN	NaN	NaN	NaN
0	280.9	254.1	282.8	220.6	285.9	272	235.2	249.9	230.5	215.8	301	229.7	264.9	255.7	247.1	247.5	222	237.8	242.8	232.8	213.5	239.8	238.8	254.8	244.8	182.7	227.6	241	223.6	248.5	244.8	214.5	250.7	232.5	229	214	239.7	225	209.2	201.5	206	237	225.5	224.6	248	226.8	229	208.4	206.1
0	140.8	182	160.1	174.9	148.4	198.5	200.2	132	140.4	174	187.6	191.1	182.5	228.1	160.9	96.12	162.2	143.5	186.3	161.8	168.5	157.5	130.6	108.3	107.6	204.9	133.3	132.7	171.5	147.6	177.9	150.9	137.5	159.5	190.4	173	174.8	141	139.7	171.5	144.8	147.2	152.4	109	118.1	120.2	140	141.1	160.5
0	149.7	NaN	NaN	NaN	NaN	NaN	NaN	NaN	NaN	NaN	NaN	NaN	NaN	NaN	NaN	NaN	NaN	NaN	NaN	NaN	NaN	NaN	NaN	NaN	NaN	NaN	NaN	NaN	NaN	NaN	NaN	NaN	NaN	NaN	NaN	NaN	NaN	NaN	NaN	NaN	NaN	NaN	NaN	NaN	NaN	NaN	NaN	NaN	NaN
76	302.8	310.9	304.1	336.5	266.5	360	294.6	244	336	263.4	249.5	239	244.9	210.1	292.9	222	232.5	226.7	234.3	184.1	246.3	199.5	230.4	169.5	237.2	233.1	185	225.8	230.3	201.4	243.7	210.8	213.4	212.5	220.5	231.2	210.7	211.6	237.9	244.2	204.7	204.3	190.7	220	226	173.8	222.5	222.7	196.5
0	292.4	296.1	269.4	271.2	314.6	278.1	289.5	256.3	282.4	287.9	290.8	277.7	290.2	252.7	269.7	255.1	309.9	245.2	243.3	240.8	276.4	235.3	281.9	210.1	276.6	249.3	231.1	203.5	226.9	251	225	267.5	270.6	262.1	259	271.7	307.7	239	261.3	268.8	277	263.1	253.7	263	309.2	274.5	280	261.5	251
0	232.8	226.8	191.9	190.7	255.6	251	234.1	206.6	213.2	169.3	192.9	208.6	209.4	206.8	189.8	188.5	202.2	150.7	207.7	188.8	184.3	183	138.5	140.8	172.3	140.3	158.3	162	130	183.5	135.5	148.8	156.6	175.3	146.6	123.5	128.6	156.5	146.3	163.5	131.8	170.5	166.2	149.3	134.7	138.5	158.5	179.1	145.2
0	303.4	204.1	163.3	210.7	192	289	177.2	183.8	183.5	115.1	215.1	154.1	223.4	174	136.1	137.6	182.8	168	168.6	207.1	185.1	193.3	159.5	162.5	160	139.8	137.1	204.8	158.7	195.4	146.6	161.7	127.8	112.1	95.23	152	127	105.7	116.5	132	89.8	100	107.1	130.6	137.4	125.2	131	135.4	121.7
77	278.3	278.8	283.3	287.2	270.5	279.7	288.7	290.9	287.2	287.4	263.9	317.6	300.5	284.4	229.8	227.8	253.5	225.2	228.4	227.2	212	212.2	157.1	233.7	180.1	227.2	211.8	194.3	247.7	199.4	205.5	177	218.4	208.4	181.7	200.9	228.1	172.1	238.7	209.2	211.1	165.9	190.6	134.2	219	222.4	230.6	163.2	190.6
0	237.7	227.2	216.9	271.3	227.7	253.4	211.1	201.4	201.2	220	180	204.1	208.3	206.2	171.1	149.6	168.4	173	211.9	206.5	164.5	163.9	170.5	145.9	157	178.5	152.5	164.4	155	165.6	220.5	162.5	147	204	181.8	138.4	181.5	175	173.1	127.5	172.9	161.4	133.4	115.5	148.5	142.4	116.4	129	159
78	360.8	279	305.2	251.2	281	246.2	265.4	270.3	248	248.3	278.2	336.9	242.5	222.2	230.1	199	188.8	212.9	228.2	259.4	232.2	201.5	247.2	229.6	184	245.6	205.8	204.7	220.6	243	242.1	264	243.2	225.2	244	211	255.5	250.9	235.2	305.4	232.9	268.7	359	229	201	215	179.2	219	271.7
79	389	316.7	292.9	346.4	319.4	330.4	303.4	264.5	317.9	292	259.5	304	289.2	324	248.4	287.5	309.5	262.8	278.6	280.9	309	255.2	225.1	261.6	234.9	256.6	250.9	259.9	227.5	277.8	238.7	265.7	218.5	227	275.2	254	253	276.9	256.5	255.9	225.9	251.7	240.6	226.5	243.7	216.1	248.2	249.4	244.3
80	338.9	323	300.4	265.7	213.5	238.7	292	274.2	194.8	241.8	229.6	238.9	257	266.8	226.1	256.2	258	213.2	251.5	234.9	170.7	201.7	223.7	251.2	224.4	213.9	246.8	209.8	186.6	207.1	261.2	212.8	222.5	231.5	242.6	201.6	192.9	283.1	245	248.4	241.9	202.8	235.1	246	238.3	229.5	209.5	191.1	222.5
0	146.7	185.2	135.7	172	128.4	135.5	266.4	411.5	312.4	322.5	373.1	332.3	271.4	311	326.1	325.2	304.1	320.9	214.8	189.1	139.1	157.1	150.8	110.3	130.4	141.6	119.5	130.3	117.4	125.5	NaN	NaN	NaN	NaN	NaN	NaN	NaN	NaN	NaN	NaN	NaN	NaN	NaN	NaN	NaN	NaN	NaN	NaN	NaN
0	NaN	NaN	NaN	NaN	NaN	NaN	NaN	NaN	NaN	NaN	NaN	NaN	NaN	NaN	NaN	NaN	NaN	NaN	NaN	NaN	NaN	NaN	NaN	NaN	NaN	NaN	NaN	NaN	NaN	NaN	NaN	NaN	NaN	NaN	NaN	NaN	NaN	NaN	NaN	NaN	NaN	NaN	NaN	NaN	NaN	NaN	NaN	NaN	NaN
81	200.1	161.3	144	216	134.7	171.2	164.8	219.3	174.5	144.4	261.7	367.5	340.3	403.1	339.8	409.8	305.2	237.2	245	185.5	225.3	321.2	190.3	273.9	220.7	220.3	190	190.8	181.9	184.4	157.6	165.2	148.2	189.1	161.3	180.4	148.7	135.4	134.1	147.3	137.4	134.1	168.4	140.7	114.1	131.5	147.1	136.3	127.2
0	268	179.9	189.8	194.3	182.7	261.5	182	170.7	162.2	177.5	167.4	383.3	403.7	462.8	427.1	404.9	394.8	398.3	375.2	385.3	376.7	NaN	NaN	NaN	NaN	NaN	NaN	NaN	NaN	NaN	NaN	NaN	NaN	NaN	NaN	NaN	NaN	NaN	NaN	NaN	NaN	NaN	NaN	NaN	NaN	NaN	NaN	NaN	NaN
82	254	247.2	207.3	180.2	218	266.2	203	224.5	214.1	232.1	176.8	202.1	215.7	200.7	249.9	240.4	356.1	915.5	994.8	928.3	938	887.4	921.5	786.6	857.1	687.6	648.5	680.5	715	520.9	747.9	670.4	720.4	717.5	667	595.5	722.5	684	695.4	661.5	720.7	696.6	720.1	756	631.5	513.5	550.6	542.5	536.6
83	214.1	182.5	199	177	203.9	214.5	186.7	203.2	168.1	189.2	182	159.5	192.4	197.9	190.9	145.6	204.2	205.1	151.8	204.5	158.8	194.7	209.5	138.7	205.7	149.5	174.4	207.4	162.2	162.2	204.8	144.6	122.4	208.5	178.6	194.6	130	178.1	210.4	208.5	169.6	183.8	160.4	190.5	187.2	174	221.7	180.8	141.5
84	302	296.5	281.9	314.3	279.7	330.5	310	298.6	353.4	332	320.5	306	694.1	1137	1078	1246	938	757.8	998	967.8	997.5	877.5	875.4	785.8	764.5	616	501.9	462.5	404.3	395.6	325.1	323.2	306.4	338.4	359.6	323.1	312	278.2	276.5	292.1	281.7	233.4	337.1	290.1	327	364.1	329.1	390.8	572.6
0	246.2	202.9	174.5	230.3	277.2	271.6	187.8	229.8	212.9	184.4	191.8	202.5	170.5	186.1	207.7	184.4	231	191.4	171	223.8	159.9	188	196.4	187	169.5	180.2	206.2	212.5	211.6	187.7	201	169.2	170	167.7	181.4	187.4	184.5	195.5	147.8	158.3	170.3	199.6	179	159.6	195.6	159.9	169.9	196.5	151.6
85	244	223.3	189.3	218.1	260	190.1	212.6	229	225.7	189.3	221.5	213.2	210.1	213.8	209.3	216.6	886.5	976.7	872.9	879	867.8	980.3	937.5	928.9	1201	1113	1197	1081	1017	975.6	831	843.1	1089	904.5	818.5	887.6	868.6	744	722.1	609	722.5	681.4	615.5	641.9	596.5	555	449.6	528	521.7
86	314.5	233.9	247	251.6	218	226.6	220.9	170.6	192.6	223.8	200.3	199.2	206.2	173.6	251.2	231.1	218	175.5	197.7	153.6	198.6	220.9	244.7	204.9	154	229.5	201.8	232.5	152.4	149.7	191.4	194.8	176.5	163.6	196.3	206.5	199	197.4	175.8	149.9	179.6	196.5	173.6	204.7	166	187.4	179.4	201.3	198.4
0	220.3	273.3	222.4	245	261.4	260.4	263	222	224.5	236.6	227.5	228	249.3	229.2	197.3	224.5	189.7	189.2	205.5	201.5	219.1	218.6	182.5	164	200.9	185.7	248.5	186.7	227.2	157.4	179.7	230.3	241.5	179.5	189.6	199.9	180.7	165.8	191	176.3	173.5	205.6	158.6	219.9	206.1	207.1	174.6	216	196
0	190.7	233.4	266.2	231	244.9	238.4	208.4	213.8	191.3	187.9	187.3	223.4	187.5	161.3	200	221.3	143.5	173.7	149.1	151	157	153	184.6	183.7	165	172.4	140.6	173.2	177.3	160.7	188.5	180.7	163.4	154.5	187.5	150.2	158.9	155.9	140.5	182.6	163.9	148.8	129.6	164.5	153.1	136.1	167.9	147	137.6
87	274.5	275.8	211.7	242.4	261	253.5	237.5	208	219.1	160.8	189.2	179.5	169.8	200.4	189.6	216.5	223.5	219	152.9	239.1	210.5	227.4	198.6	206.7	227.5	190.1	164.9	151.5	187.5	161.1	142	163	183.5	188	188.6	165.9	153.1	177.6	168.1	186	159	169.4	222.5	170.5	157.6	162.1	199.7	196.5	162.7
0	253.8	262.2	228.3	230.9	237.4	233.4	248.2	232.1	231.6	276.1	214.7	255.6	239	234.5	248.6	203.6	241.7	231.2	241.8	237.4	263.1	249	262.6	243.3	231.9	212.6	225.4	228	195	233.6	213.6	255.4	186.3	242.5	204.1	187.5	222.4	230.1	181.6	235.9	232.5	225.1	238.5	242.9	269.8	245.5	214.6	223.1	267.5
0	291.5	336.2	306.5	299.6	317.6	256.4	256.2	273.6	293.7	297.4	316.2	292.1	250.2	317.3	349.8	307.7	323.1	300.8	291	251.8	260.6	288	298.1	289.5	293.5	266.9	315.4	236.1	275.9	323.4	743.6	736.5	839.7	816.6	738.8	809.5	803.5	808.8	671.6	834.1	747.5	680	707.6	700	693	505.5	539.7	541.1	466
88	239.6	248.6	229.8	209.6	252.7	201.1	247.8	188	185.7	183	228.2	220.2	186.2	198	212.2	172.2	177	175.4	179.3	169.5	186.5	188.6	169.1	172.6	197.2	177.4	206	157.5	176	161.9	157.9	166.5	188.9	185.1	165.9	195.2	160.2	172.5	170.7	219.4	195.2	222.9	186.4	209.6	180.5	152.5	154.1	151	172.6
0	273.4	210.4	190.6	252.1	226.4	181.8	205.6	210	184.4	214.5	179.7	167.3	174.2	204.9	131.1	187.1	220.9	162.4	184.1	174.5	189.1	134.8	177.9	158.3	146	165.5	180.9	143.5	115.9	185	133.9	151.6	147.3	157.3	168.8	149	204.1	144	131.3	111.1	175.4	124.5	157.4	102.3	186.2	167.3	141.1	167.1	147.4
89	226.8	269.6	233.6	265.9	228.5	236.1	261.8	227.1	220	164	196.1	205.2	239.1	235	208.3	211.3	191.2	237.4	209.9	219.3	200.7	217.3	260.5	212.6	207.8	189.8	218.8	199.3	222.3	213.2	210.2	188.3	216.3	214.8	202.4	209.3	215.3	192.4	230.3	209.4	235.8	242.4	234.4	269.3	284.9	380.4	848	947.1	967.6
0	471.8	350.5	333.2	349.8	363.3	296.4	304.3	349.4	345.4	276.4	221.2	294.2	314.5	339.9	297	294.8	309.3	291	320.9	279.4	254.4	218.5	224.4	263.8	232.5	251.4	285.4	248	294.9	225.3	262.5	331.5	309.5	272.9	283.1	257.5	213.5	228	228.6	264	268.6	304.4	301.4	330.3	199.8	258.4	230	291.4	239.4
0	97	123.8	151.4	153.1	135.4	130.5	107.5	118	122	114	127	137.5	132.9	139.9	110.3	105.7	124.6	112.6	139.1	129.2	105	126.2	125.6	92.9	109.8	133.4	107.8	98.5	120.5	106.5	80	92.03	24	128.5	268.5	322	407.5	151	NaN	NaN	NaN	NaN	NaN	NaN	NaN	NaN	NaN	NaN	NaN
0	310.9	304	269.2	281.4	273	237.4	272	270.2	278	264.9	290.6	305.4	277.3	275	243.1	265.6	302.8	256.1	295.6	242.9	223.2	280.9	239.4	250	268.6	222.4	227.6	191.5	150.9	200.1	163	206	162.5	158.9	236.7	238	239.4	221.6	171	246.4	221.7	202.2	195.2	184.6	244.8	227.1	235.8	253.3	218.6
0	132.9	157.5	201.6	220	187.8	203.5	148.5	158.5	197.8	132.7	152.1	153.5	161.5	110.5	NaN	NaN	NaN	NaN	NaN	NaN	NaN	NaN	NaN	NaN	NaN	NaN	NaN	NaN	NaN	NaN	NaN	NaN	NaN	NaN	NaN	NaN	NaN	NaN	NaN	NaN	NaN	NaN	NaN	NaN	NaN	NaN	NaN	NaN	NaN
0	365.6	288.8	295.9	267	266.2	245.5	234.4	248.7	NaN	NaN	NaN	NaN	NaN	NaN	NaN	NaN	NaN	NaN	NaN	NaN	NaN	NaN	NaN	NaN	NaN	NaN	NaN	NaN	NaN	NaN	NaN	NaN	NaN	NaN	NaN	NaN	NaN	NaN	NaN	NaN	NaN	NaN	NaN	NaN	NaN	NaN	NaN	NaN	NaN
0	1579	1604	1431	1465	1488	1462	1323	1321	1522	1355	1329	1298	1301	1141	852.3	743.9	604.6	529.3	463	481.4	627.5	635.5	544	595	620.2	634.2	718.3	636.2	604.6	591.6	640	523.7	491.7	574.6	460.1	465.2	375.7	423.2	430.1	368.6	364.7	338.5	321.1	299.7	330	311.8	304.5	320.2	288.8
0	239.4	298.9	208.8	228.5	201.7	202.1	220	209.8	209	193.6	192.4	170.4	180.3	212.2	195.3	201.9	170.6	175	205.5	208.6	151	171.3	192.9	170.6	138.8	160.6	155.1	226	496.7	417.5	518.5	520.2	510	271.9	387.4	270.9	259.8	255.2	152	146.6	155.1	192.8	161	174.2	186.8	180.5	164.1	198.1	157.1
0	301.4	234.8	258.2	251.9	316.1	272.2	262.9	274	264.6	268.7	286	284	236	223.6	223.1	283.3	234	253.5	242.5	248	214.4	236.2	239.1	281	261.6	225.7	273.8	237.7	215	234.8	238.9	266.5	194.2	202.2	247.7	232.8	278.8	221.1	224	287.2	286.4	235.3	252	217.2	250.7	222	252	221.7	254.8
0	420.6	335	303.6	310.2	337.1	311	291.5	321.8	337.4	330.5	275.5	343.6	321.2	353.4	262.2	264.7	241	252.4	250	242	252.1	251	245.6	192.5	341.4	256	224.5	240.4	244.9	232.9	273.4	272.6	207	348.4	1516	1629	1628	905.1	258.5	265.4	NaN	NaN	NaN	NaN	NaN	NaN	NaN	NaN	NaN
0	343.2	324.8	381.9	348.5	283.1	306	275.8	271.1	290.4	235.5	238.9	253.2	220.6	284.6	224.9	227.5	244	244.4	242.5	280.3	263.8	254	263.6	281.1	271.9	239.4	258.1	265.4	278	212	215.5	228.8	204.6	211.4	214.4	245.6	249.9	241	269	249.6	266.5	236.5	216.6	220.7	213.9	241.9	233.3	224.8	212.1
0	302.2	299	362.5	280.4	267.6	346.1	262.9	365.5	315.2	334.6	293.8	341.7	344	330.1	327.2	357.5	264.1	305.5	349	294.7	309.6	316.1	330.1	326	259.5	310	260	333.5	351.6	364.5	370.8	369	345.9	341.1	259.4	255.6	262.4	333.1	268.5	271.9	264.4	277.4	318.6	273.1	311.4	275.9	250.5	322	309.5
90	309.5	274.9	316.4	237.7	220.4	245	266.2	233.6	232	279	225.4	230.8	239.8	234.6	254.3	278.2	211.6	258.2	219.8	246.5	183	198.8	216.8	160	156.1	166	223.5	138.4	176.5	148	140.4	154.1	133	178.1	224	184.6	170.6	157.1	185.1	140.5	206.6	199.5	231.5	212.7	197	205.4	185.5	201.8	169.5
91	205.9	234.3	231.2	218.3	233.3	217.4	267.8	204.5	205.2	220.3	169.7	196.2	168.6	220.4	178.3	188.4	189.5	192.8	156.9	165.5	155.8	161.6	179.1	183.4	150.1	190.9	209	978.6	741.5	901.9	882	1046	1148	1195	1099	940.5	950.2	961	1113	1004	1220	1332	1058	1180	1403	1236	1199	1113	1090
92	310.5	309.1	314.7	301.3	311.9	329	276.1	355.3	1444	1469	1455	1348	1309	1224	1520	1335	1062	729.1	559.9	531.6	455.2	439.7	435.5	395	319.8	365.7	314.2	284.2	321.7	294	287.3	234.4	286	268.1	291.6	254.5	280.5	309.2	264.6	224.4	234.7	246.2	228.2	219.4	158.9	191.6	194.7	228.6	195.4
0	117.5	NaN	NaN	NaN	NaN	NaN	NaN	NaN	NaN	NaN	NaN	NaN	NaN	NaN	NaN	NaN	NaN	NaN	NaN	NaN	NaN	NaN	NaN	NaN	NaN	NaN	NaN	NaN	NaN	NaN	NaN	NaN	NaN	NaN	NaN	NaN	NaN	NaN	NaN	NaN	NaN	NaN	NaN	NaN	NaN	NaN	NaN	NaN	NaN
93	300.3	227	298.2	242.7	252.8	254.6	246.4	271.9	235.5	249.2	234.4	245.6	238	215.6	265.4	209.9	244.4	225.8	253.2	228.4	238.5	241.1	217.4	227.6	203.8	215.7	219	199.3	173.5	180.6	194.1	187.9	201	231.8	197.4	183.3	251.6	218.8	213.4	229.5	215.9	236.5	208.5	203.8	210.7	235.8	211	214.3	233.6
0	344	388.5	407.7	355.2	334	395.8	413.7	347.6	353.6	313.4	338.3	341.6	282.9	280.6	428.5	312.7	325.9	290	397.5	303.7	309.2	372.6	339.7	313.6	311.2	314.2	253.7	304.5	287.1	318.6	241.6	294.5	306.1	356.6	280.6	332.1	269.6	305	352	317	320.5	345	244.5	271	292.4	245	262	292.4	223
0	283.1	207	252.1	237.8	225.3	221.9	216.7	187.9	175.7	184.7	215.3	170.4	191.1	181.5	200.8	183.5	168.6	137.1	171.8	175.4	170.8	171.8	157.8	158.6	155.9	135.7	141.5	134	154.5	135.1	148.5	143.9	125.5	156.1	145.1	158.4	169.5	181.3	177.4	144	188	153	147	136.3	134.2	148.9	152.4	169.3	127.4
94	234	174.1	200.4	197.6	186.4	201.9	195	192.5	229	183.5	160.5	207.7	196	212.1	208.7	206.4	185.5	185.2	195.6	186.2	201.7	145.9	194.7	182.9	132.7	178	169.9	164.4	198	171.6	164.5	137.9	171.4	172.4	146.6	168.5	152	152	157.4	175.4	164.9	153.6	148.6	159	154.4	158.5	158.3	166.3	145.4
95	253.7	244	211.2	194.8	216.2	237.2	217.5	248.6	208.9	211	237.8	176.1	205.4	185.5	213.5	248	174.2	193.9	145.4	215.5	149.3	156.7	191.9	158.8	171.8	201.5	193.9	158.6	188	174.3	182.5	143.5	180.7	226.3	203.9	208.8	177.3	218.5	173.8	146.8	164.2	198.8	167.9	133.8	156.5	148.3	196.8	154.8	161.1
0	214.2	251.9	210.8	239	224.9	166.3	167.8	214.3	155	158.7	237.2	154.5	157.6	207.9	137.3	151.3	154.7	128.8	137.9	165.7	152.4	137.5	121.8	167.5	141.2	162.2	160.9	162.5	139	130	195.4	175.5	146.6	212.9	163.7	153	152.7	153.8	159.6	142.5	177.6	154.5	138.7	175.5	151.5	178.9	180	173.1	151.6
0	187.6	191.4	145.2	NaN	NaN	NaN	NaN	NaN	NaN	NaN	NaN	NaN	NaN	NaN	NaN	NaN	NaN	NaN	NaN	NaN	NaN	NaN	NaN	NaN	NaN	NaN	NaN	NaN	NaN	NaN	NaN	NaN	NaN	NaN	NaN	NaN	NaN	NaN	NaN	NaN	NaN	NaN	NaN	NaN	NaN	NaN	NaN	NaN	NaN
96	158.5	203.5	209.9	194	230.9	232.9	234.2	203.2	221.3	222.4	206.6	262.8	223.3	213.6	190	194	211.4	200.6	233.6	189.8	205.9	189.4	173.9	197	198.9	208.4	225.4	201	214.6	188.7	212.1	251.5	224.2	187.4	280.5	180.5	195.5	209.4	223.4	187.5	191.4	204.9	212.8	234.4	244.9	188.9	226.9	230.9	204.5
97	229.2	242	225.7	173.9	194.9	229	219.4	216	196.1	245.4	203.3	220.7	208.9	197.8	172.1	184.6	176.1	209.9	121.8	190.2	157.2	158.8	169.6	108.2	140.5	146.3	132.5	130.6	150.3	124.7	115	139.2	139.9	118.1	132.3	140.6	145.2	146.7	126.7	150.2	117.8	132.9	130.4	167.2	135.2	159.9	142.1	132.3	134
0	264.9	231.9	228.3	194.3	148.3	189.4	265.8	252.4	224.2	183.3	186.9	245.2	200.4	231	205.9	220.4	190.8	195.5	166.2	203.6	168.8	216.3	216.9	171.9	149.5	134.7	194.8	191.2	145	202.7	145	169.5	153.9	155.6	191.9	141.2	176.1	143.5	196	175.1	186.6	188.2	142.4	149.8	141.5	152.7	178.4	146.1	153.2
0	219.2	201	206.8	194.4	219.3	173.7	198.8	215.1	226	170	218.3	167.4	155.9	161.9	161.4	179.5	175.4	173	148	170.2	189	175.7	174.2	185	188.7	262.9	168.6	192.3	172	232.8	154.4	177.4	146.5	195.2	154.5	187.7	182.3	191.3	149.5	174.7	203.8	189.1	166.8	146	147.5	160.9	202.2	183.1	161.2
0	226.9	289.9	306.1	327	253.7	322.6	264.1	281.6	287.5	269.1	288.5	266	262.8	281.6	224.2	292.7	303.1	279.8	233.9	258.3	223.5	293.2	247.2	240.1	223	220.1	232.8	265.1	213.5	263.9	221.3	226.9	230.5	230.1	237.5	194.8	284.5	247.6	271.4	190.3	212.8	208.8	266.2	205.4	245.3	225.8	258	258.1	308.6
0	303.2	256.1	247.3	254.1	246	258.6	266.5	257.3	221	245.9	213.7	249.6	237.9	215.1	263.5	271.7	256.8	253.3	252.4	191.2	216.9	245.5	216.4	212.2	247.5	235.4	242	220.4	240.9	266	242.9	501.4	978.6	1071	998.6	1027	1042	798.5	827.3	755	611.3	585.2	508.8	346	318.9	331.4	321.2	351.3	336.6
98	269.4	227.2	209	259.2	220.3	235.3	235.4	242.2	206.4	218.2	239.5	240	212.7	200.8	243.3	193	184.3	218.9	182.3	240.8	182.2	161.8	178.4	191	185.7	153.7	215	159.8	198.5	196.9	160.7	187.1	200.3	173.1	163.2	177.1	208.4	188	160.6	214.7	203.6	179.6	177.8	178.2	169.4	154.1	161.4	151.7	169.5
0	181	114.2	190.2	191.2	157	165	125.9	154.6	149.5	157.8	154.4	110.3	94.41	138	144.9	117	132	130.7	102.3	107.8	108.5	111	158.9	112.5	94	97.01	99.54	97.95	131.4	122.4	128.5	82.01	76.48	109.5	109	97.53	114.9	88.47	89.01	126.1	117.4	89.06	92.92	118.5	88.6	115	123.7	103	73.91
0	223.7	224.9	235.8	247.2	231.5	205.1	268.1	267.3	162.2	199.5	198.9	171.3	189.5	205	234.2	259.5	207.7	263.5	220.4	228	212.7	256	223.5	223	200.6	221.2	197.6	170	234.4	221.5	230.5	257.3	195	204	190.8	190.1	245	243.8	237.8	195.5	250.5	196.6	197.9	230	277.3	219.6	216.7	248.2	233.1
0	373.6	291.7	291.7	289.3	258.5	233.7	277.5	206.1	256.7	241.3	202.9	216.9	260.8	248.6	235	210.7	218.5	183.1	242.6	248.8	223	202.4	187.1	222.7	218.1	222.9	197.1	197.9	211.5	229.8	204.5	282.5	204.6	229.7	189	218.1	207.9	263.1	222.8	223.6	248.1	205.4	252.5	246.9	226	227.7	264.6	241.4	221.9
0	465.6	552.4	458.1	405.1	347.3	333.8	324.6	351	354.1	399.6	319.1	310.4	358.1	297.6	285.8	299.9	300.3	316.2	358.3	326.7	348	308.1	263	254.6	228.4	285.6	250	319.4	236.6	198.7	198.7	340.8	264.1	241.7	200.4	190.3	217.3	213.5	235.7	242	241.6	213.6	266.4	221.6	254.6	239.9	224	216.7	217.9
99	210.7	211.7	159.5	201.6	545.3	744.5	770.1	831.1	736.7	821	717.8	798.9	724.6	673.4	466.7	239.3	219.2	230.3	178.2	205.4	218.5	218.8	225.5	205.4	182.4	158.1	162.5	168.5	145.6	153.5	129.5	152.5	177.5	151	136.5	158.5	153.4	154	153.5	146	153.1	144.6	154.7	124.2	129	129.5	134.6	134.9	123.5
0	204.6	243.1	241.4	250.3	229.4	259.3	208.9	275.2	239.3	226.2	213.8	223.9	243.9	205	205	207.4	185.4	180.1	218.6	173.2	163.9	213.7	171.6	177	156.9	174.4	190.2	156.4	205.3	144.9	169	151.1	172.1	140.5	143.2	180.9	127.9	204.7	150.1	140.4	176.5	137.7	169.2	153	154.1	141.2	179	176.5	159.5
0	441.9	457.8	426.5	405.4	371.5	394	389.7	400.6	379.1	402.9	334.6	292.6	334.6	269.8	310.3	308.5	302.9	322.9	289.1	270.7	293.5	257.4	318.8	236.1	263.9	296.9	238.9	251.5	278	233.1	255.1	251	248	204.8	211	230.6	194.6	238.3	265.4	227	227.2	250.1	220.5	203.4	188	213.8	235.9	225.9	232.9
100	189.6	163.3	157.8	246.3	184	139.5	189.4	177.3	173.3	164.5	155.3	149	148.6	160.9	320.5	575.9	461.7	464.9	504.7	464.4	448.6	375.7	385.3	493.5	514	443.4	344.3	276.8	229.3	202.4	195.4	213.6	205.5	172.3	183.7	174.6	187	225	199.3	169.5	200.8	143.7	150.3	115.5	168.4	141.9	171.7	136.7	143.9
101	210.2	140.8	167.8	129	148.2	160.6	140.6	184.3	173.5	181.2	129	145.2	143.2	132.6	170.6	152	123	125.5	124	159.5	155	143.6	126.4	129.3	155.5	143.3	117.2	125.2	125.1	131.3	140.9	98.86	122.9	140	127	130.4	104.5	108.1	112.9	130.6	153.4	107.9	128.9	152.4	133.1	148.9	118	161.3	131.4
102	220	228.5	233	262.8	250.3	257.1	240.4	236	235.4	244.7	217	201.6	217.5	199.7	218.2	194.6	217.3	172.4	191.7	217.3	219.5	194	227.1	209	203.6	208.7	191.5	176.3	208	212.5	193.2	210.8	171	203.8	216.5	187.5	223.3	227.5	193.2	195.6	206.5	187.6	213.6	239.2	205.7	193.9	225.9	219.8	179.5
0	200.2	234.3	232.8	227	234	179.9	222	219.5	248.3	207.7	221.3	240.4	196.6	241	217.6	226.1	210.2	196.2	169.3	232	244.4	165.1	158.4	211.7	224	221.3	213.9	211.6	183	190.3	178.1	169	216.1	196	188.1	180.3	254.8	215.7	236	148.8	182.1	186.9	205.6	200.7	237.5	235.7	203.2	202.7	220.3
103	315.7	232.3	258.3	242.5	197.3	244.5	230.2	184.4	218.4	208.7	236.2	213.1	227.7	192.6	195.3	193.6	190.1	237.9	209.6	192.3	192.8	249.7	206.2	228.4	176.8	185	170.1	178.4	202.9	175.3	217.1	172.7	197.7	190.2	210.8	160.7	185.2	202	213	187.9	176.5	174.9	173.4	204.2	194.2	205.5	187.5	210.6	197.2
0	303.8	253.4	264.9	264	280.1	225	230.3	263.5	239.9	258.7	248.8	221	247.6	233.5	251.7	262.9	248.8	232.3	204.3	237.7	245.6	257.6	262.3	297.9	265.7	290.5	338.7	345.7	355	400.3	359.8	315.8	352.6	343.4	349.9	299.6	424.6	353.2	319.7	324.5	272.6	307.9	315.1	309.5	290.1	301.2	288	357.4	275.6
0	178.3	139	167.8	157.7	176.6	174.6	153.6	165.6	124.4	179.9	171.1	127.4	179.5	136	172.4	138.8	169	148.5	199.5	153.2	160.6	184.3	133.1	143.6	132.6	135.9	144.6	106.7	112	99.57	112.1	117.6	146.1	188	142.5	147.1	113.5	98.4	136.6	122.4	116.1	149.5	140.9	118.6	130	141.5	114.1	142.1	114.5
104	284.3	235.7	251.7	232	214.8	231.2	272.6	295.2	266	249.8	242.5	230	226.2	217.7	216.7	247.2	211.8	206.1	191.6	205.8	211.8	223.8	205.9	257.7	213.5	253.2	214.5	215.7	197.5	194.1	226	224.3	225.6	195	252.8	227.3	242.5	191.1	178.5	195.7	229.9	230.8	213.7	211.6	210.5	172.3	204	196.2	181.8
0	271.8	255.6	243.8	247.1	244.5	262.5	230.8	238.5	239.8	261.9	252.1	230.3	243.4	260.7	252.6	223.7	187.3	211.1	256.2	229	232.2	226.4	200.4	264.1	223.8	222.4	228.2	206.5	209.9	218.7	208.1	210.4	202.8	191.4	234.7	232	197.8	187	184	206.9	252.4	246.9	246.8	192.1	204.2	204.1	237	194	225
0	301.5	328.8	234.6	322.1	262.1	281	257.4	237	267.5	249.1	236.1	251.8	259.5	226.7	317	248.2	297.5	284.9	284.7	311.9	288.2	302.9	323.7	264.3	272.5	244	233.3	241.9	239.9	212.7	256.8	268.5	220	256.6	210.3	215.5	241.2	239.5	250.8	224.8	214.1	199.1	195.9	240.3	271.2	220.1	239.8	236.8	246.5
105	227.9	212.3	205.8	282.9	247.4	238.4	213.4	213.1	185.2	218.8	201	185.9	174.7	163.7	214.3	160.6	214.9	149.5	199	152.9	144.8	180.1	183.5	217.8	169	186.6	192.2	168	188.4	164.8	181.1	150.1	133.7	152.3	158.8	174.1	151.6	138.9	158.8	148	146.4	144.5	164.7	174	174.2	170.4	140.9	177.5	163.4
0	417.5	401	429	350.5	321.2	354.6	319.6	398.8	330.4	290.5	296.5	323.4	308.1	333.4	337.1	335.2	344.4	291.9	287.2	311.1	322.4	331.3	369.7	324.4	276.8	268.3	318.5	310.6	259	254.9	267.8	279.9	308	282	274.3	281.4	282.5	313.2	277.7	263.7	267.3	278.5	247.3	286.7	249.8	260.6	282.5	269.7	283.2
106	201.6	217.5	248.2	184.1	144	166.5	177.5	223.3	153	232	225.5	193.4	262.5	191.2	179.1	174.9	149.7	183	160.5	183.4	134.5	170.8	169.8	185.9	193.4	137	176.4	159.7	156.1	297.9	641	621	673	718.5	611.2	713.3	660.3	781.9	689.4	837.6	894.1	818.7	718.9	596.9	792.9	808.2	877.3	777.8	852
0	277	256	217.1	230.1	307.9	269.4	201.5	230.6	237.8	228.9	245.3	204.3	245.3	246.1	210.2	231.4	209.5	179	188.3	162.3	231.8	198.2	215.5	264.8	234	211.9	249.1	207	225.1	218.7	251.8	189.9	205.7	221	256	213.7	235.5	222	203.8	251.5	178.3	245.9	240.7	236.8	209.8	251.4	217.8	212	192.9
0	369	348.4	359.5	310.8	299	336.5	315.1	275.8	315.3	317.5	292.6	251.1	295.6	286.2	314.5	355.5	264.7	259.5	266.2	247.2	260.2	210.9	275.7	287.4	217.3	182.3	232	240	230.3	230.4	216.2	209.5	244.4	250.5	209.3	224.8	226.9	202.5	255.4	248.1	225.8	239	262.7	254	264.9	221.6	202.3	283.8	266.5
107	266.2	192.4	219.5	176.5	210.1	217.6	209.5	166.5	159.5	183.3	190.3	141.7	177.6	153.7	133.6	145	175.4	170.2	171.3	156.2	181	172	169.1	165.2	191	168.5	147.5	130.1	135.2	122.7	143.8	123.6	139.9	203.6	120	180	131.7	141.1	171.2	132.5	178.3	167	164.1	123.5	161.9	118.5	158	133.1	155.9
0	257.7	320.4	293.5	286.8	291.4	245.8	282.1	225	275	221.5	261.4	243.9	255	283.6	268.4	240.3	250.2	198.9	241.4	241.9	235	243.5	250.1	221.6	213.3	208.3	230.7	209.7	240.5	206.4	225	202.5	229.8	272	249.9	225.3	280.8	215.1	266.3	267.8	237.3	226.2	241.2	254.5	243	252.1	304.6	294.7	253.9
0	291.9	277.7	234.8	239	206.3	225.1	239.8	226.1	287.5	199.8	245	283.6	176	272.4	286.9	218.6	266.2	243.6	233.1	238.1	216.1	256.7	231.9	224	237.2	187.2	311.2	284.2	223.1	279.7	203.6	260.2	232.2	284	244.1	257.1	213.7	260.2	191.5	305.3	273	208.5	256.8	280.5	237.5	237.3	178.5	221.7	249.8
0	192.1	214.4	194.5	233	165.3	208.7	176.9	244.4	174.5	204.2	154.6	152	170	175.5	168.6	223.2	139.7	121.9	153.1	153.4	143.1	152.6	136	164.2	139.7	181.6	147.7	170	110.6	138	149.8	123.3	138.5	140.6	159.8	167.9	129.4	128.4	167	107.5	123.2	162.6	141.4	113	126.9	123	174.4	127	132.8
0	406	420.2	370	395	376.5	300.5	347.5	309	334.2	363.7	276.1	300.2	271.5	265.1	370.9	297	325.8	361.5	325.9	271.6	335	218.5	351.6	293.2	316.8	265	272	334	298.9	228.9	292.4	290.5	264.3	312.8	289.8	292.8	289.2	286	326.3	308.8	311.3	281.8	294.5	252.8	309.5	271.8	218.3	265.3	301.3
108	354.8	256	289	254.7	274	291.5	256.9	257.2	261.3	247.3	272.4	245.2	299.5	289.8	196.4	159.2	217.9	215.5	230.5	205.5	249.5	253.8	188.4	200	191.9	171.5	180	195.5	178.6	221.3	216.6	195.1	220.6	240.4	231	197.3	232.2	204.3	193.3	187.8	213.1	166.8	163.1	173.6	178.4	212.1	227.9	210.2	180.2
109	192	300.9	236	245.4	246.1	221.4	264.8	248.5	228.4	228	232.9	235	238.6	230	294.4	231.2	243.2	266.7	170.6	232.4	183.2	194.2	194.3	206.4	178.4	197.9	235.1	230.3	184.2	151.4	208.9	212.1	187.3	189.6	179.9	168	216.6	195	214.7	219.7	184	202.7	194.8	239.2	203.8	215.5	222.3	240.7	219.1
0	212.6	207.1	219.7	217.7	265	673.5	992	1003	944.5	917.5	908.5	889.9	962.9	857	808.9	777.5	484	325.1	437.5	385.6	315.6	336	323.6	324.4	233.7	195.2	241.5	248.7	265.4	238.4	212	232	250.5	176.6	195.8	188.5	228	189.5	219.6	200.7	200.2	206.8	218.1	204.9	213.4	217	248.9	198	188.2
110	373	393.7	437.3	327.4	376.2	365.2	358.2	361.2	396.4	409.9	385	376.4	364.1	340.4	351.1	339.2	287.8	265.4	275.7	327.7	292.1	216	249.6	268.4	236.5	258.3	271	273.9	283.7	243.1	266.1	220	243.7	206	237.4	251.9	232.9	222.6	232.5	203.9	264.2	231	210.6	215	240.5	198.6	229.9	234	240
111	264.6	300.8	252.8	242	266.2	246.1	275.2	267	214.2	245.6	195.6	264.6	245.9	197.6	202.7	257.6	184.4	211.3	242.6	216.3	242.3	210.2	229.7	233.4	223.4	203.2	213.7	239.5	215	237.8	191.8	195.9	234.5	230.4	238	256.5	238.5	247.6	241.1	221.6	228.5	256.4	213.1	202.7	233.6	222.2	242.4	238.1	211.9
112	214.3	197.9	143.8	185.3	170.9	195.1	172.5	198.5	195.9	173.2	174.4	190.4	159.7	215.1	195.6	194.9	163.7	181	151.3	162.3	174.7	163.2	181.5	180.6	141.8	152	153.8	159.2	144.6	180.5	166.8	181.8	193.9	167.5	161.4	169.8	174.1	161	182.5	169.5	166.1	165.9	154.8	196.5	162.8	185	187.8	192.3	192
0	360.7	336.6	379.1	326.3	332.5	340.7	327.6	374.5	340.1	261.9	325.9	307	274.7	333.2	329.6	312.2	306	262	277.4	321	331.5	291.2	292	250.1	250.3	309	257.6	253.4	265.5	212.3	230.4	244.9	281.2	298.2	257	256.3	233.7	259.9	245.4	287.1	250.3	254.2	278	256.8	233	247.2	275.8	252.9	282
0	226.6	200.7	196.6	241.8	180.7	193.3	160.1	189.5	226	182.8	172.6	187	181.7	208.6	200	148.5	201	178.3	192.5	139.3	191.7	203.1	188.9	200.5	150.1	180.3	148.3	142.2	147.5	190	209	215.2	183.4	170.8	181	146.3	212.9	151.3	194.7	174.4	158.8	192.8	168.4	172.1	189.7	173.8	178	182.1	171.5
113	283.8	256.3	306.1	283.7	287.1	247.7	160.5	298.7	262	196.9	244.6	219.6	205.6	266.6	298.8	261	243.2	217.6	268.2	275.6	266.6	163.6	284	260.3	227.9	217.1	205.1	203.6	278.8	270.3	214.9	170.8	202.9	223	250.1	213.6	891.9	1535	1475	1508	1482	1444	1554	1132	597.7	486.2	384.4	413.9	432
114	237.1	220.1	270.1	282.1	265.1	273.9	242.8	289.7	246.6	204.9	195.7	222.4	207.6	233.1	192.1	224.6	260.6	216	237.6	205.5	219.2	209.6	189	219.6	215.7	210.6	196.2	192.3	167.1	183.3	177.7	189.7	193	233.9	264.7	199.2	217.8	233.6	255.8	211.7	212.9	217.7	207.6	219.3	233.1	219.5	181.9	225	168.4
115	272	233.9	195.9	214.2	217.6	187.5	256.7	225.9	223.3	220.2	147.8	217.5	199.4	213.9	183	198	171	180.2	142.2	190.2	174.7	178.1	185.1	136.2	195.9	173.1	174.7	167.4	158.1	184.4	140.8	142.1	137.5	157.6	150.5	174.1	175.9	139	168.6	173	154.3	201.1	173.3	152.9	152.8	182.1	153	186.7	224.1
116	315.2	308.2	285.7	325.6	269.2	248.3	288.9	289.4	260.4	214.4	244.2	246.4	242.5	315.9	289.3	231.1	262.5	242.6	253.1	235.3	199.7	221.5	227.8	261.5	219.9	209.7	232.5	228.9	216.4	252.2	188	229.5	206.5	188.5	207.5	256	264.2	232.2	276.7	274.8	216	191.1	226	244.5	297.1	318.7	279.6	229.9	276
117	333.5	288.4	312.6	300.3	280.4	242.9	251.6	283	257.7	237.1	297.7	284.5	322.9	337.1	307.2	235.3	339.6	321.5	309.4	290.5	348.9	337.2	284.2	300.2	345.9	289.2	264.1	295.3	307.6	318.3	267.3	278.8	339.7	313.2	336.5	318.5	279.1	253.7	274.7	281.2	245.6	284.7	231.5	404.2	274.1	369.2	369	293.1	312.7
118	284.6	236.4	224.3	270.4	250.5	256.6	255.9	229.3	218.6	210.6	205.2	201	170.7	216.1	190.2	215.5	211.9	205.2	177.1	219.7	188.2	186.1	210.5	157.5	165.7	135.7	161.9	156.1	169.7	178.9	190.6	178.1	183.1	143.9	154.1	222.5	177.1	148.6	159.6	172.8	151.3	137.9	200.2	149.8	159.5	152.6	154.5	179.1	191.3
119	257.9	196.1	258.1	180	250.4	262.6	254.2	219.5	228	207.2	170.5	208.8	146.8	197.6	209.2	171.7	214.7	210.7	208.2	157.4	237.4	179.7	148.2	151.9	153.7	151.2	151.4	186.9	200.8	128.2	161.1	141.1	173.5	124.5	186.3	152.8	118.5	151.1	149.6	146.3	148	183.6	163.8	144	187.8	198.6	194.9	244.6	681.9
120	242.4	298.1	294.6	290	269.2	255.2	271.9	258.9	240.4	276.7	253.7	279.3	244.9	233.2	206.2	240.6	275.7	210.2	219.4	238.3	234.4	259.1	261.2	265	241.9	228.4	276	263.2	255.8	263.4	206.7	247.7	262.5	237.3	229.5	254.7	254.4	261.9	264.7	286.9	306.8	286.6	227.9	228.5	251.8	303.4	243.1	257.7	249
121	259.1	326.3	325.8	313.3	326.2	365.8	282.3	336.5	277.4	274.7	247.5	255.7	315	244.5	247.2	274.3	257.3	220.6	232.6	278.9	203.4	227.9	239.8	250.6	223.6	238.1	217.2	219	211.5	194.6	218.3	204.3	219.1	196.4	202.6	217.3	257.9	205.1	204.9	212.1	201.3	215.1	181.8	196.9	186.7	240.5	180.6	177.8	202.3
0	377.4	355.5	393.2	386.5	320.3	335.4	374.3	316.8	293.4	279.3	309.6	334.3	298.3	293.7	293.2	301.1	307.2	297.5	277.1	254.7	287.3	269.3	262.9	266.9	277.9	276.1	275.8	291.7	284.4	270.9	282.5	280.7	236.3	302	257.9	254.8	267.4	274.2	234.7	237.4	222.9	254.1	219.7	243.2	200.2	260.7	249	233.3	235.4
122	349.7	274.9	265.7	217.8	243.9	219.5	223.2	239.7	152.2	157.3	170.4	180.5	222.9	198.2	192.2	194	164.8	159.9	177.3	200.9	194.3	183.4	203.6	172.1	188.1	142.7	169.4	160.6	116.3	127.8	180.2	126.1	134.6	177.1	133.5	147.1	107.5	137.5	159.6	110.2	135	141.8	108.9	183.9	1211	1271	1264	1426	1572
0	311.1	237.5	297	290.8	243.5	256.2	276.8	275.7	272.3	253.5	265.9	276.7	249.9	205.8	NaN	NaN	NaN	NaN	NaN	NaN	NaN	NaN	NaN	NaN	NaN	NaN	NaN	NaN	NaN	NaN	NaN	NaN	NaN	NaN	NaN	NaN	NaN	NaN	NaN	NaN	NaN	NaN	NaN	NaN	NaN	NaN	NaN	NaN	NaN
0	227.9	275.7	192.5	270.3	197.1	169.5	192.9	177.4	155.5	252.8	180.8	219.9	184.9	216.3	193.4	143.4	187	140.1	99.1	118.4	152.3	105.1	169.6	112.6	233.1	225	186.1	170.1	197	191.1	194.5	215.5	180.1	202.1	178.6	257.8	185.8	174.9	210	224.2	168.6	232.1	185.9	244.4	200.4	259.2	193.3	219.5	191.3
0	326.1	262.8	239	257.2	217	259.2	296.8	271.2	195.8	238.7	276.1	308.1	246.6	256.4	211	254.9	250.3	221.1	233.9	227.9	139.9	193.1	223.2	179	216.8	170.3	224.8	188.5	213	213.4	192	280	256.4	228	161.4	241.6	203.9	202.3	179.7	209.4	261.5	222.2	218.4	225.3	242.9	220.1	228.7	137.7	242.7
123	543.7	550.5	490.5	443.5	452.1	429.9	378.3	378.6	373.7	377	383	344.6	364.8	367.2	335.2	292.7	290.2	276.5	280.8	268.1	305.1	291.6	234.4	248.4	267.5	278.6	301.9	294.1	317.7	295.7	253.5	235	281.3	259.7	261.4	262.1	273.5	269.1	269.1	241.4	263.4	275.1	245.9	253	264.5	274.4	298.1	271.3	258.7
0	222.6	302	281.8	228.9	278.4	207.3	215.6	274.5	210.6	183.7	263.9	202.1	230.5	180.6	233.8	275.2	252.4	269.1	1062	1433	1604	1497	1670	1479	1580	1397	1436	1530	1455	1490	1407	1250	1325	1449	1604	1054	617.5	468	389.8	320.9	385.2	370.5	277.1	313.1	328.1	330.6	361.7	369.5	389.6
124	238.4	229	324.8	232.6	251.1	229.3	200.2	241.4	213.6	232.9	241.9	197.1	259.7	249	210.3	214.7	232.2	225.9	197.1	188.7	220.7	231.6	164.5	198.8	142.5	203.7	155.9	229.1	159.4	165.3	236.8	180.9	168.2	178.1	186.7	185	219.3	186	160.4	192.7	174.1	190.6	202.6	149.3	171.8	171.4	168.9	162.3	141
125	174	151.2	190.2	183.1	191.7	151.5	130.5	136.5	183.1	113.5	161	154.7	147.1	113.2	137	164.5	177.1	108.4	570	887.9	771.9	683.4	798.8	830.3	884.7	778.9	726.5	733	820.6	900.9	957.3	805.5	977.5	1056	1047	1111	1115	938.4	948.4	1022	964	1148	915.7	1035	969.9	993.3	918.2	902.5	888.6
0	121.6	NaN	NaN	NaN	NaN	NaN	NaN	NaN	NaN	NaN	NaN	NaN	NaN	NaN	NaN	NaN	NaN	NaN	NaN	NaN	NaN	NaN	NaN	NaN	NaN	NaN	NaN	NaN	NaN	NaN	NaN	NaN	NaN	NaN	NaN	NaN	NaN	NaN	NaN	NaN	NaN	NaN	NaN	NaN	NaN	NaN	NaN	NaN	NaN
126	387.5	345.6	346.7	316.6	294	296.9	307.8	323.3	331.3	348.7	283.2	305.6	344	318.3	301.9	262.9	260.9	306.1	298.4	333.9	338	303.4	283.9	296.5	329.6	318.9	251.7	278.8	260	259.5	262.8	242.1	293.8	255.4	216.8	241.3	319.3	213.3	225.1	249.3	271	240.3	267	245.7	265.5	221.5	263	222.2	255
0	172.4	164.8	199.6	144.5	133.3	138.5	187.4	132.6	146.2	122.2	112.1	94.39	NaN	NaN	NaN	NaN	NaN	NaN	NaN	NaN	NaN	NaN	NaN	NaN	NaN	NaN	NaN	NaN	NaN	NaN	NaN	NaN	NaN	NaN	NaN	NaN	NaN	NaN	NaN	NaN	NaN	NaN	NaN	NaN	NaN	NaN	NaN	NaN	NaN
0	189.4	NaN	NaN	NaN	NaN	NaN	NaN	NaN	NaN	NaN	NaN	NaN	NaN	NaN	NaN	NaN	NaN	NaN	NaN	NaN	NaN	NaN	NaN	NaN	NaN	NaN	NaN	NaN	NaN	NaN	NaN	NaN	NaN	NaN	NaN	NaN	NaN	NaN	NaN	NaN	NaN	NaN	NaN	NaN	NaN	NaN	NaN	NaN	NaN
127	221.4	171.9	154.5	158.1	196	154.9	128.5	177	150.3	113.7	141.4	132.9	196.5	117.6	111.9	147.6	116.7	175.2	114.8	150.8	94.37	143.8	156.2	122.2	103.9	97.21	130.7	117.6	109.9	115.2	82.3	122.6	123.6	78.95	102.4	75.81	108.4	84	120.5	96.05	118.6	126.2	83.27	93	119.6	108	124.9	114.7	107.6
128	220.6	222.5	222.1	253.4	212.2	210.2	144.4	189.4	178.5	246.7	219	190.4	148.2	136.4	248.2	194.2	273.7	198.3	204.4	249.8	231.8	218.2	196.6	220.4	209.5	208.7	211	214.3	213	200.8	169.2	217.8	188.7	169.5	200.3	203.5	191.7	176.5	174	194.4	197.9	191.7	189.5	195.4	187.4	174.7	190.3	173.7	204.8
0	171.8	129.2	168.5	181.6	139.1	165.5	242.1	121.9	147.5	166.6	177	173.1	149.5	140.7	114.5	178.9	120.9	115.4	138.7	196.8	140.9	124	130.8	116.7	178.8	127.1	146.3	139.3	132	121.1	142.5	153.8	91.1	101.2	91.48	115.6	113.5	115.9	123	122.7	137.2	111.1	136.3	120.2	138.2	138.6	140.5	126	122.7
0	305.6	330.9	319.7	323.8	231.5	324.3	354.7	297	288.7	287.1	281.2	257.1	251.4	229.4	278.2	311.2	273	242.4	280.8	299.8	266.7	204.7	226.8	216.6	267.3	243.2	238.1	270.5	243.7	223.3	257.5	231.7	268.4	245	226.8	250.3	229.5	244.6	225.7	250.5	224.8	236	274.8	211.6	246	239.2	259.4	247.3	277.4
129	189	164.9	225	159.4	176.1	154	142	146.4	213.8	204.5	183.7	207.1	220.2	361.6	859.5	738.1	898	826.1	742	797.7	846.8	826.5	969.9	1023	1033	1003	877.1	845.6	892.8	833.6	946	859.5	976.2	954.5	1051	1144	1117	1159	1258	1388	1236	1229	1315	1270	1336	1321	1092	1158	1149
0	NaN	NaN	NaN	NaN	NaN	NaN	NaN	NaN	NaN	NaN	NaN	NaN	NaN	NaN	NaN	NaN	NaN	NaN	NaN	NaN	NaN	NaN	NaN	NaN	NaN	NaN	NaN	NaN	NaN	NaN	NaN	NaN	NaN	NaN	NaN	NaN	NaN	NaN	NaN	NaN	NaN	NaN	NaN	NaN	NaN	NaN	NaN	NaN	NaN
130	336.1	301.6	342	346.3	310	294.1	325.8	420.8	1463	1498	1448	1500	1387	1372	1257	1169	907.9	614.5	732	793.8	548.1	455	466	508.9	582.2	504.3	366.3	392.1	500.6	474.9	347.6	379.5	405.9	466.4	435	377.9	441.7	353.4	396.3	363.7	384.3	379.8	366.4	422.7	368.6	363.6	362.7	347.3	306.8
0	152.7	153	193.8	166.5	174.4	177.6	222.1	151.4	109.2	127.7	144.2	147.1	114.6	125.3	122.9	119.8	115	121.5	150.7	100.3	87.04	127.3	106.1	101.5	96.44	116.7	138.1	126.8	111.7	124.4	111.3	88.34	105.5	122.5	101.3	91.11	143.9	125.4	111.7	148.2	82.7	83.28	90.3	122	103.9	96.62	99.26	105.9	133.8
0	201.2	292.3	241.1	253	247.8	255	263.2	222.9	204.8	280.5	244.7	243.5	232.5	202.7	224.6	229.3	227.8	231.9	217	219.4	221.3	209.1	217.8	235.4	199	231.7	225.8	222.4	238	265.5	239.5	241.2	214.2	244.4	215.5	231.5	184.3	219.5	287.5	198.6	228.5	222.6	215.6	236.3	188.1	212.3	224.3	207.7	199.5
0	163.6	187.8	203.2	190.6	204.7	165.1	204.9	185.1	186	258.4	179.7	151.8	216.1	193.6	219.4	163.8	184.3	161.7	142.2	159.5	139.8	152.1	167.8	182.5	140.5	162.9	148.9	140.7	136.5	164	134.8	170.5	155.3	116.5	145.5	131	155.1	117.9	159.3	134.7	166.5	130	132.4	175.1	121.5	141.7	128.8	119.4	130.3
0	362.1	404.9	357.7	333.2	290.4	339.2	358.2	376.1	352.2	336.7	298.9	385.3	353.3	293.9	317.3	397.9	272.4	324.5	317.2	303.1	292.5	320	278.5	269	329.2	286.7	293.2	274.6	301.8	262.4	247.4	307.1	268	275.5	268.5	285.7	240.5	280.4	294.7	275.4	212.9	236.5	226.6	248.9	226	244.5	202.6	213.2	256.1
0	NaN	NaN	NaN	NaN	NaN	NaN	NaN	NaN	NaN	NaN	NaN	NaN	NaN	NaN	NaN	NaN	NaN	NaN	NaN	NaN	NaN	NaN	NaN	NaN	NaN	NaN	NaN	NaN	NaN	NaN	NaN	NaN	NaN	NaN	NaN	NaN	NaN	NaN	NaN	NaN	NaN	NaN	NaN	NaN	NaN	NaN	NaN	NaN	NaN
0	215.5	258.9	224.9	253.7	235.4	249.2	270.3	184.2	210.1	231.6	224.7	229.9	248.2	213.6	254.2	252.8	208.2	224.3	221.8	205.4	235	237.7	180.9	197.6	189.3	193	222.4	240.4	199.7	281.2	198.4	212	220.5	193.2	182	184.8	185.2	189.6	231.4	181.4	176.8	209.6	209.2	200.5	162.7	165	161.8	229.2	201.8
0	106	131	143.8	219.8	181.5	165.5	229.1	122.1	167	167	150.5	142.5	176.8	130	147.2	135.8	101	133.2	119.5	143.1	129.5	74	163	138.9	97.5	133.9	166.5	148.1	139	141.5	132	86	134.9	99.51	151	92.86	72.5	146.5	84	77.05	73.42	100.5	129	147.5	96.5	66.5	95.5	95	118
0	362.9	331.5	313.4	326.5	274.9	313.2	332.3	350.8	276.5	268.4	293.3	276.1	237.6	286.6	200	219.7	193.4	157	298.8	206.6	244.1	240.7	231.3	185.1	281.1	300.2	254.7	263.6	272.6	218.2	228.1	177.7	222.6	254.1	319	269.3	323.6	420.1	1409	1443	1602	1678	1273	1232	1180	1030	913.2	710.3	597.1
0	180.5	160.1	194.1	227.7	162.8	185.9	117	217.4	175.9	214.9	136.5	153.4	135	166.1	149	124.3	122.2	147.9	142.9	148.4	147	122.9	116.6	119	167.5	122.9	128.3	130.7	131.6	125.1	135.2	139.7	155.7	171.4	93.77	126.6	120.8	125.3	118.9	132.5	119	140.4	103	131.9	168.3	133.8	151	103.5	105.2
131	253.3	224.5	237.4	186	225.6	253	228	234.3	182.2	212	157.3	183.7	183.1	187.3	163.4	193.5	188.6	146	185	217.5	170.4	179.5	210	185.3	201.2	128.9	182.2	156.2	198.2	151.2	166.3	159.1	178.1	184.7	170.8	160.6	177.8	130.4	174.9	145.3	160.2	176.7	164.3	165.8	156.7	166.9	164.8	196.9	148.6
0	287	265	291.3	276.2	254.6	285.5	292.9	262	240.3	290.1	244.6	279	311.7	288.3	259.4	245.8	268.4	237.9	276.1	249.3	294.6	252.6	202.3	256.6	293.6	268.1	270.7	264.1	255.1	276.9	226.5	248.1	248.9	275.6	251	259.9	258.9	282.5	278.6	240.6	263.7	237.2	247.1	305.4	244.9	247.6	270.3	254.2	283.5
0	163.8	115.2	151.8	163.7	159.1	215.4	185.7	157.7	127.3	123.9	151.7	NaN	NaN	NaN	NaN	NaN	NaN	NaN	NaN	NaN	NaN	NaN	NaN	NaN	NaN	NaN	NaN	NaN	NaN	NaN	NaN	NaN	NaN	NaN	NaN	NaN	NaN	NaN	NaN	NaN	NaN	NaN	NaN	NaN	NaN	NaN	NaN	NaN	NaN
132	729.9	489.2	476	367.8	427.8	419	390.7	390.7	431.4	387.9	335.3	413.6	376	471.2	346.8	402.5	340.7	316	286.7	280.3	281.4	323.6	299.5	318.5	327.3	356.6	339.9	309.1	285.7	263.8	269.9	264.1	239.4	327	208.6	272.7	243.6	241	297.3	222.2	247.6	232.4	243.2	207.3	217.4	255	250.7	269.1	251.3
133	317.6	278.3	248.1	207.5	253.7	235.4	232.1	231.2	238	187	222.5	208.3	195.4	227.5	240.8	205.3	226.2	203.5	225.5	210.5	202.1	216.6	200.4	185.2	205	219	195.8	187.3	178.5	165.4	189.5	158.8	171.1	186.9	207.4	169	179.8	181.8	156	172.4	168.7	160.4	195.5	167.3	177.5	196.7	175.1	211	190.8
134	339.6	345.7	290.5	266.1	282.1	281.8	250.6	236.6	268.1	235.8	263.6	262.5	223.4	233	240.9	274	253.6	236.1	256.5	255.2	309.3	229.6	279.9	303.4	277.9	249.9	254.5	234	220.3	228.5	223.8	246.7	242.8	190.8	220.9	206	239	217.6	236.5	209.2	216.2	220.8	232.1	259.5	231.5	243.7	244.9	204.1	256
135	428.7	422.6	449.9	539	531.5	402.5	413.6	323	362.4	328	426.3	336.9	344.6	315.5	312.5	287.9	302.4	274.4	343.8	349.5	311.6	350.3	346.9	404.3	298.2	307.8	319.8	273.4	357.3	320	359.1	420.4	429.9	555.6	443.4	466.3	389.4	457.6	366.9	398.3	311.9	381.7	334.7	378.6	387	364.7	354.5	376.7	333.8
0	226.8	241.2	227.4	242.7	209	260.2	239.9	240.9	226.5	212.5	239.5	222.8	236.8	264	222.3	228	203.1	231.1	168.5	184.4	209.9	235.9	188.9	202	182.3	196.3	155.3	198.4	141.4	191.8	181.9	216.3	210.2	157	161.2	172.7	239.2	193.3	159.2	171.2	151.7	279.6	237.7	247.4	235.9	225.7	223.9	184.1	239.5
0	213.9	131.7	98.37	180.9	NaN	NaN	NaN	NaN	NaN	NaN	NaN	NaN	NaN	NaN	NaN	NaN	NaN	NaN	NaN	NaN	NaN	NaN	NaN	NaN	NaN	NaN	NaN	NaN	NaN	NaN	NaN	NaN	NaN	NaN	NaN	NaN	NaN	NaN	NaN	NaN	NaN	NaN	NaN	NaN	NaN	NaN	NaN	NaN	NaN
0	335.3	348.5	299.2	302.4	330.6	295.1	314	344.5	328.9	323.4	327.1	364.1	299.9	288.9	292.8	298.6	293.9	369.9	292.9	315.6	292.6	333.5	317.6	283.8	247.2	298.8	240.4	276.2	274.5	251.4	247.3	323.6	300.6	286.1	334	308.4	339.6	357.1	370.8	306.9	310	300.3	335.3	322.9	323.5	351.8	323.8	305	337.8
0	241.3	273.8	177.6	217.6	221.5	206.7	184.2	262.8	146.6	171.4	175	225.3	207.7	186.5	192.9	186.6	204.5	207.8	195.8	161.2	137.8	166.9	155.4	157.3	145.6	135	166	140.5	144.1	129	142.6	146.7	157.8	176.8	164.8	129.3	191.3	138.3	202.5	183.2	121.3	165.8	162.8	200.1	169.8	185.3	157.8	172.1	158.7
0	343.5	323.7	314.9	314.2	324.5	252.8	263.2	232.2	220.9	263.3	280.7	257.5	251.4	264	224.1	227	232.3	222.4	256.2	243.9	224.8	247.5	220.8	228.1	228.1	222.3	240.9	254	233.9	217.3	223.8	179.8	188.6	212.3	222.1	182.9	214.8	226.7	192.5	211.5	210.5	195	217.4	197.3	187.9	136.3	218.2	173.2	210.1
0	273.4	295.8	305.3	281.2	255.9	392.8	297.2	270.2	235.5	234.4	278	300.3	248.4	279.9	286	341.3	294	263.1	317.2	337.1	306.4	285.6	289.5	278.9	289.8	384.7	290	301.1	323.2	285.8	318.2	267	312.3	317.1	266.5	322	345.4	318.4	342.1	322.9	334	327.6	329.7	294.9	335.2	280.9	291	273	335.3
0	254.1	214.2	202.9	226.9	207.3	290.7	188.8	250.7	219.7	248.6	223.6	210.6	185.3	221.3	193	186.5	194.8	213.9	178.6	156.6	137.7	169.3	137	219.5	145.2	227.4	183.7	214.8	197.9	173.5	189	146.9	153.5	142.9	186	161.1	159	173.2	165.6	168.9	183.1	182.1	168	206	220.2	186.1	212.1	176.9	198.9
136	311.9	364.8	338.4	327.2	302	231	307.5	275.2	292.8	277.3	253.7	267.7	330.9	291.5	239	292.7	280.1	255	328.2	283.9	215.2	243.9	247.5	219.6	240.6	239.3	193.2	205.1	203.8	250.3	259.8	221.1	240.1	191.7	266.5	248.4	238.2	230.1	243	203.9	273.6	222.9	227.3	255.3	234	232.5	246.1	234.5	218.3
0	333.5	360.7	315.1	400.6	325.8	357	318.9	332.2	366.3	335	357.7	240.7	275.4	304.1	302.9	260.2	335.8	321.5	285.2	304.1	267.2	220.6	266.9	284.3	236.2	308.6	276.4	260.3	234.7	289	362.3	295.8	259.5	296.6	296.4	317.8	310.4	297.6	299.8	287	330	293.9	336	294.9	338.3	313.6	380.5	317.1	307.9
0	357.5	303.1	335.5	327	278.8	333.6	317.2	251.5	263.5	315.2	293.2	237.7	254	327.8	275.5	267.8	263.8	311.3	274.8	250.3	268.6	263.7	258.9	249.6	236.6	252.5	243.4	203.5	264.9	233.1	259.3	230.9	282.1	271.9	255.4	235.4	237.5	225	256.8	262.9	239.8	261.7	261	246.5	234.5	241.2	236.7	177.8	218.5
0	339.7	309.3	280.5	297.4	387.4	308	306.9	314.9	319.7	319.1	316.2	305.2	296.6	303.9	328.3	298.1	289.2	275	267.3	301.3	276.1	258.7	306.7	257.7	264.9	258.7	271.6	274.9	290.4	255	257.4	265.7	261.5	258.6	268.6	238.8	237.8	270.1	251.4	284.1	294.5	238.6	271.1	242.8	284.1	217	237.5	280.9	281.1
137	279.9	217.5	224.2	224.1	189.5	189	181.3	163	256	156.3	106.6	224.2	160.1	177.3	157.5	185.8	187.8	172.1	163.5	171.4	185.3	200.6	153.5	184.7	212.3	167	150.3	189.5	151	162.8	180.7	175.2	153.2	203.2	157.5	135.6	179.1	190.6	189.6	148.3	174.8	153.2	193.3	181.3	169.2	152.9	163.3	161.4	159.2
0	200.3	137.1	206.5	NaN	NaN	NaN	NaN	NaN	NaN	NaN	NaN	NaN	NaN	NaN	NaN	NaN	NaN	NaN	NaN	NaN	NaN	NaN	NaN	NaN	NaN	NaN	NaN	NaN	NaN	NaN	NaN	NaN	NaN	NaN	NaN	NaN	NaN	NaN	NaN	NaN	NaN	NaN	NaN	NaN	NaN	NaN	NaN	NaN	NaN
0	209.8	215.2	249.3	211.2	213.5	187.7	207.5	239	196.5	253.3	225.3	166.8	242.1	187.2	184.7	214.3	189.2	228.9	207.3	192.1	218.3	191.1	177.5	195.1	168.5	201	207.4	196.7	188.2	166.4	225.5	185.8	235.4	191.4	195.7	180.9	215	181.1	206.2	167.9	178.7	174.9	185.9	208.4	182	173.4	173.1	164.2	214.6
0	155.8	194.5	149.2	136.3	208.5	222	146.2	213	160	98.54	161	NaN	NaN	NaN	NaN	NaN	NaN	NaN	NaN	NaN	NaN	NaN	NaN	NaN	NaN	NaN	NaN	NaN	NaN	NaN	NaN	NaN	NaN	NaN	NaN	NaN	NaN	NaN	NaN	NaN	NaN	NaN	NaN	NaN	NaN	NaN	NaN	NaN	NaN
138	497	412.2	418.4	367.6	371.6	392.5	386.3	319.4	327.3	373.5	298.5	302	262.7	363.1	285.6	315.9	378.6	294.3	252.5	304.9	320	281	286.9	261.1	258.1	251	277.2	245.1	224.1	251	229.2	222.8	247.2	233.2	239	265.2	240.7	209.1	203.8	234.9	216.6	242	250.2	214.4	221.7	227.3	207.4	231.5	217.5
139	255.2	283.6	281.3	259.6	265.2	241.5	251.9	243.3	221.6	315.6	207.6	208.5	283	252.8	246.3	256.8	244	221.3	251.4	193.6	161.4	244.5	215.9	222.5	182.3	230.7	269	234	206.6	182.9	258.6	172.6	204	225.7	216.3	206.2	183.8	219.6	195.9	179.4	171.6	180.4	216.4	181.9	220.8	184.8	174	143.7	200.3
0	226.2	188.1	279.3	204.8	256.9	229	181.4	181.5	172.3	193	166.2	211.3	186.5	214.5	176.5	159.5	195.5	158.8	164.7	217.8	200.5	152.6	166.2	155.3	169.7	166	159.9	129.4	146	164.7	184.5	149	203.2	204.4	196.3	175.5	176.1	182.2	189.8	153.2	188.3	189.5	166.7	157.1	171.9	194.6	209.7	201.3	187.6
140	357.5	431.6	404.8	318.8	340.7	318.9	283	402.2	356.3	320	368.7	325.5	286.5	366.3	326.8	373	333.2	323.8	354	300.5	275.4	323.5	306.7	320.6	346.4	294.3	285.6	262.5	313.6	306.5	318.2	309.4	273.1	242.8	294.6	257	304.1	261.8	248.1	264.6	260.1	303.7	269	294.8	304.1	291.1	262.2	254.9	296.6
0	214	102.2	149	172.9	236.8	199.4	165.1	145.8	163.6	NaN	NaN	NaN	NaN	NaN	NaN	NaN	NaN	NaN	NaN	NaN	NaN	NaN	NaN	NaN	NaN	NaN	NaN	NaN	NaN	NaN	NaN	NaN	NaN	NaN	NaN	NaN	NaN	NaN	NaN	NaN	NaN	NaN	NaN	NaN	NaN	NaN	NaN	NaN	NaN
141	179.6	174.3	164.7	165.1	157.7	200.2	187.9	181	168.2	481.6	420.4	535.1	475	412.5	412.2	436.5	440	361	317	444.4	354	271.1	205.5	227.7	201.5	196.1	229.9	176	159.3	180.3	211.6	178.5	184.1	142.3	150.2	173	146.4	175.8	170.4	125.8	121.8	135.3	148	147.9	127.6	159.4	130.2	152.5	138.9
0	161.3	141	179.4	139.7	NaN	NaN	NaN	NaN	NaN	NaN	NaN	NaN	NaN	NaN	NaN	NaN	NaN	NaN	NaN	NaN	NaN	NaN	NaN	NaN	NaN	NaN	NaN	NaN	NaN	NaN	NaN	NaN	NaN	NaN	NaN	NaN	NaN	NaN	NaN	NaN	NaN	NaN	NaN	NaN	NaN	NaN	NaN	NaN	NaN
0	394.7	338.1	363.2	422.1	349.5	371.1	381.8	354.8	385	297.7	322	346	350.2	382	364	294	351.3	282.1	303.4	368.9	305.7	306.9	355.9	298.2	278	331.1	308.5	354.7	316.8	320.7	336.3	335.9	365	346.4	335.5	312.8	357.5	324.2	318	303	324.5	307.4	310.2	290.6	317.4	338.6	306.3	331.5	274
142	326.4	334.5	337.1	341.7	368.5	339.9	267.2	312.7	285.6	285.3	258.8	277	267.9	253.7	296	985.5	1269	1275	1002	1036	985.6	891.9	904	697	670.3	503.5	518	462	461	401.8	393.3	287.5	318.2	326.7	332	298	251.3	291.1	274.7	283	306.9	271	281	237	276.2	256.9	239.9	286.3	223.5
143	406.5	369.9	333.6	456.7	394	327.4	375.2	366.6	376	309.6	384.1	366.3	321.4	275	354.5	338.2	325.7	297.5	329.8	357.4	335.2	309.2	353.3	366.5	402.7	341.3	321.3	389.1	308.8	348.3	299.8	319.7	324.8	311	313	350.6	324.7	322.2	318.6	276.8	300.8	317.9	314.5	325.9	319.3	296.7	277.3	288.3	265.5
0	277.9	266.5	244.4	244.6	204.1	261.9	285	242.4	275.8	237.1	268.7	235.2	223.9	256.3	271.5	175.8	236	194.4	205.5	228.3	222.8	210.1	211.2	191.8	237.2	239.9	189.1	238.2	233.4	243.5	251.1	241.5	210.3	249.4	190.5	270.4	212.5	166.3	222.8	268.8	216	223	192.4	230.5	222.8	219	216.5	208.9	214
144	285.5	225.8	267.6	216.5	256	226.4	178.4	250	255.1	243.6	233.8	207.1	249.8	239.6	182.4	236.8	277.7	229	197.9	269.7	147.2	211.1	209.3	220.3	172.8	211.3	198.7	206.5	208.6	212.3	181	194.9	231.8	203.4	192.1	194.6	211.2	198.9	170.2	216.2	171.6	221.2	233.4	216.2	184.5	195.6	230.7	259	231.2
0	171.8	55.88	111.4	154.2	135.1	90.89	155.9	255	204.6	147	169	148.1	121.7	143.9	177.4	133.5	144.2	83.95	99.58	116.1	98.5	109.7	125	122.4	203.1	169.2	253.3	214.8	248	251.7	229.2	228.2	234	203.8	209.5	224.3	194.2	172.9	168.2	123.4	119.8	96.42	144.4	129.5	128.4	135.1	116.2	140.7	142.3
0	386.4	406.4	412.1	430.6	421.2	375.3	382	366.9	394.4	434.3	401.4	384.3	341.3	355	361.8	381.9	343.3	474.4	1121	1153	1172	1257	1206	1107	1286	1253	844	788.8	631.3	474.1	478.3	418.9	397.5	416.6	384.5	401.5	369.6	370.2	367.1	310.8	365.4	426.5	338.1	385.4	340.4	358.4	380	350.3	337.8
0	367.8	302	286.9	302	290.5	305.5	318.9	316.1	295.7	310	245	310.2	339.5	279.3	283	271.2	278.9	266.8	257	310	264.5	276	280.6	254.6	249.6	316.6	261.4	291.1	267.3	285.9	277.2	276.1	250.1	266.1	252.5	276.5	272.5	261	299.7	274.8	248.8	217.9	245.2	263.4	258.5	279.1	234.1	258.4	234
0	334.9	335	333.7	307.7	356.8	382.2	341.3	289.2	294.2	328	304.5	307.3	256.6	283.4	307.7	293.1	317.5	260.7	307.6	318.5	314.8	359.9	839.7	936	1040	994.2	1023	773.4	872.8	963.9	800.8	509.7	690.8	610.6	498.8	384.9	365.5	353.6	346.1	332.6	320.4	290	251.9	301.2	280	344.1	251.2	269.7	278
145	300	333.5	227.6	286.8	320	283.7	240.8	259.8	255.9	251.7	258.3	270.4	248.6	273.4	264.4	242.8	296.9	284.1	234.2	281.8	268.4	287.6	279.2	263.6	293.3	268.5	287	276.3	261.6	218.2	261.1	286.2	274.5	266.3	269	298.9	310.3	259.8	270.4	279.6	265	302.9	272	317.6	280	300.4	259.2	259.4	274
146	551.7	661.1	533.3	509.6	591	481.5	516.3	507.4	475.6	433.3	441.2	436.7	443.4	361.3	391.9	399.5	404.6	361.2	350.7	327.8	340.5	323	381	362.8	316.9	320.4	316.4	292.2	322.8	316.6	289.6	310.9	263.3	276.5	336	283	290.9	250.9	263.9	278.4	279.5	261.4	261	293	236.9	221.3	265.7	248.3	258.6
147	168.5	215.2	157	197.2	150.9	230	196.3	163.1	144.2	118.2	109.2	97.73	142.9	130.5	130.2	138.9	109.3	186.9	101.3	128	98.69	124.7	86.22	117.5	72.66	104.5	130.8	93	74.34	102.4	119.2	128.8	80.13	100.9	124.2	150.2	112.7	107.9	373.9	284.5	322.8	376.2	352.4	337.6	340.6	267.5	259	282.4	266.1
148	419	410.9	388.3	396.9	413.9	432.1	404.6	427	392.3	448	308.3	389.9	336.9	372	342.1	351.3	361	315.2	336.7	309.3	314.1	320.5	270.7	268.8	319	330	318	286.8	366.8	298.2	331.3	320.3	357.4	342.5	319.2	346.1	289.6	316.8	321.2	290.1	286	299.7	261.5	276.1	307.5	294.8	281.3	265.5	338
0	NaN	NaN	NaN	NaN	NaN	NaN	NaN	NaN	NaN	NaN	NaN	NaN	NaN	NaN	NaN	NaN	NaN	NaN	NaN	NaN	NaN	NaN	NaN	NaN	NaN	NaN	NaN	NaN	NaN	NaN	NaN	NaN	NaN	NaN	NaN	NaN	NaN	NaN	NaN	NaN	NaN	NaN	NaN	NaN	NaN	NaN	NaN	NaN	NaN
0	394.5	354.3	344.7	361.9	337.9	349.4	317.4	321	314.8	282.8	283.8	252.8	241.2	328.7	287.6	263.2	274.7	271.5	254	242.5	262.1	273.6	243.1	249	277.1	292.2	272.2	289.3	266.9	247.7	260.1	264.5	278.2	281.9	258.8	343.8	273.8	265.5	250.2	246.2	280.9	264.9	256.1	249.7	261	245.1	245.4	250.1	229.7
0	414.2	287.4	319	306.6	290.4	359.5	286.1	334	250.3	242.9	298.7	293	295.4	304.7	325.1	333.2	327.7	289.7	261	300	298.1	234.2	255.6	247	246.4	289	229	309	314.5	271	283.6	263.4	227.9	257	276	270.5	232.9	230.5	293.1	262.6	267.6	225.4	201.9	313	259.4	228	253.5	284.6	238.1
149	385.9	352.5	385.2	301.5	339.1	296.8	283.6	304.7	277.1	253.7	247	266.3	309.2	262.3	246.9	302	263.7	231.6	230.9	264.2	276.6	260.5	278.6	272.9	239.9	289.8	236.9	232.6	285.4	227.3	303.9	213.4	267.5	212.9	211.3	180.1	247.5	239.5	216.8	272.4	208.9	236	219.8	193.7	256.6	247	221	210.1	205.6
0	178.5	226.2	163.3	123.9	137.6	186.6	135	125.7	118.6	154.6	97.17	212.6	166.2	185	143.5	114.5	141.8	137.6	128.7	123	NaN	NaN	NaN	NaN	NaN	NaN	NaN	NaN	NaN	NaN	NaN	NaN	NaN	NaN	NaN	NaN	NaN	NaN	NaN	NaN	NaN	NaN	NaN	NaN	NaN	NaN	NaN	NaN	NaN
150	393.3	335.2	360.1	331.7	348	308.5	313.4	335	288.1	320.3	304.5	304.3	315	287.1	301.1	289.8	313	309.7	263.9	339.2	325.6	270.1	313.5	253.5	276.5	279.6	312.2	262	320.5	319.3	299.1	270.2	302.4	285.4	297.4	258	315.5	274.6	292.1	269.8	316.1	285.7	281	273.9	289.4	290.8	267.3	273.3	265.9
151	273.7	303.7	276.2	291.2	258.3	335.7	266.5	333.9	291.5	294.5	286.4	261.8	273.3	252.1	279.8	265.8	227	256.7	234.9	248.8	244.3	220.7	259.1	225.7	234.5	215.3	247.1	257.5	233	249.9	266.4	263.3	211.5	267.5	213.5	215.9	230.7	246.3	227	263.9	234.7	254.4	276.8	241	226.7	256.7	888.5	1052	970
152	218.5	174.4	194.7	205.3	180.3	209	217.8	189.5	186.1	207.5	171.2	133.2	223.6	171.3	152.4	191.4	176.9	164.2	195	179.1	170.5	188	181.5	167.5	194	162	165	139.4	176.2	151	129.5	183.8	146.5	174.2	159	166.9	159.9	198.4	167.9	146.6	159.4	142.5	162.3	146.6	159.6	154	132.6	137.8	154
0	187.1	178.7	217.1	174.3	127.6	NaN	NaN	NaN	NaN	NaN	NaN	NaN	NaN	NaN	NaN	NaN	NaN	NaN	NaN	NaN	NaN	NaN	NaN	NaN	NaN	NaN	NaN	NaN	NaN	NaN	NaN	NaN	NaN	NaN	NaN	NaN	NaN	NaN	NaN	NaN	NaN	NaN	NaN	NaN	NaN	NaN	NaN	NaN	NaN
153	281.2	324	281.7	253.9	255	314.7	302	239.7	282	295.5	320.1	281.2	209	238.1	215.2	287.7	223.5	210.1	266.8	260.2	253.9	221.1	286.8	224.1	198.4	265.6	251.2	248.7	250.2	217.6	290.2	248.6	279.1	251.9	330.1	278.5	272	298.9	269.8	233.9	227.6	221.1	244.2	262.1	220.1	202.6	259.9	212.2	241.4
154	214	246.3	269.7	197.7	203.5	184.3	179.4	188.5	201.3	207.6	176.2	208.3	199.6	195.2	187.8	211.9	187.1	192.7	174.1	162.3	152.5	162.3	155.1	186.8	159.7	183.2	159.5	147.6	117.1	144.1	132.5	196.4	149.3	137.6	141.9	146.4	120	131	114.9	120.4	112	145.6	128.4	140.3	140.8	109	112.9	103.6	126.9
0	179.9	216.8	202.5	199.7	253.7	162.9	182.1	208.9	191.6	204.8	153.6	142.6	152.5	138.6	184.9	151.9	177.1	193.4	320.3	780.7	765.7	746.4	808	683.7	848.7	689	771	820.2	767.2	714.6	711	707.3	696.3	567.4	401.6	352	327.5	229.4	302.8	234.8	230.1	781.5	1069	1200	1166	1260	1255	1205	951.4
155	222.8	188.9	242.3	215.8	199.2	174.4	199.2	271.1	144.6	194.1	156	197.7	139.6	164.3	168.1	194.1	172	203.3	207.3	159.6	167	156	171.3	138.1	119.9	141.6	153.2	163.6	219.4	133.1	164.4	140.1	177	111.6	149.4	142.8	167.5	160.6	138.5	152	181	146.1	171.5	135.5	141.6	129.5	154.8	136.5	110.4
0	181.6	NaN	NaN	NaN	NaN	NaN	NaN	NaN	NaN	NaN	NaN	NaN	NaN	NaN	NaN	NaN	NaN	NaN	NaN	NaN	NaN	NaN	NaN	NaN	NaN	NaN	NaN	NaN	NaN	NaN	NaN	NaN	NaN	NaN	NaN	NaN	NaN	NaN	NaN	NaN	NaN	NaN	NaN	NaN	NaN	NaN	NaN	NaN	NaN
0	358.4	368.4	360.1	339.4	303.6	364	375.4	337	326.8	362.3	266.1	353.2	337.2	325.9	324.3	317.5	303.2	352.7	262.7	304.3	328.3	306.2	338.6	455.1	739.5	1061	1169	969.5	1046	838.7	976.8	1029	808.5	784.5	747	730.9	779.5	743.6	640.5	615.8	527.4	572.8	593.5	576.4	511.9	572.9	518.5	531	538
156	234.5	215.1	171.4	164.5	167.6	144.1	197.6	148.3	225.4	1293	1542	1340	1430	1255	949.8	1289	758.7	986.2	925.7	990.6	1137	797	825.2	930.7	947	1209	735.1	546.4	1378	539.7	775.7	1002	818	745.5	1073	505.2	1065	947.2	NaN	NaN	NaN	NaN	NaN	NaN	NaN	NaN	NaN	NaN	NaN
157	320.5	208.5	236.7	281	232	238.5	209.3	236.5	224.5	222.2	206.4	200.9	226.1	248.5	182.7	220.3	190	181	138.2	205.3	187.2	211.5	188.8	200.8	144.6	188.4	187.5	216.2	246.1	242.6	273.2	224.8	241	191.1	160	161.7	153.5	156	157.7	170.9	160	177	195.5	161.5	167.3	151.5	214	174.7	194.9
0	208	226.2	225.3	212	190	208	191.7	190.5	199.5	163.6	186.6	202.4	173.8	175.3	141.4	146.1	135.9	154.1	144.1	149.4	154.3	144.5	156.8	149.9	164.1	194	125	141	136	137.1	158.4	162.4	130	168.6	168	159	149.5	166.6	201.1	185	176.5	163.5	107.6	116.1	164.4	111.7	141.2	149	147.6
158	249.1	245.8	208.2	203	272.9	212.6	233.5	160.5	195	247.6	167.4	186.5	245.8	186.9	130.9	192.6	172.6	183.1	234.1	162.4	127.5	185.6	202.3	206.5	210.6	213.6	192.1	180.5	163.3	195	179.9	193.4	193.3	176.6	198.5	161	191.3	174.5	182.2	162	171	122.9	148	169.4	221.5	170.5	185.6	167.5	164
159	299.3	291.5	290	325.5	222.9	283.3	279.2	268.3	341.5	269.8	216.4	234.1	215.2	187	222.9	199	221.6	288.2	233.2	222.4	215.3	246.4	197.6	199.7	330.7	378.9	1096	1154	1263	1141	1107	1092	1273	1209	1180	1048	1019	1194	923.1	978.5	1097	1020	915.1	932.8	990	979.1	1077	1029	973.9
0	312.7	239.1	226.4	318.9	246.9	266.4	247.3	284	242	220.8	206.4	174	198.3	217.1	205.8	223.3	194	199.1	255.2	222.8	197.8	202.6	196.8	212.1	186.8	207.6	198.2	199	169.2	246.5	188.7	172.7	195	183.6	222	208	184.1	214.5	194.8	237.1	230.3	206	211.2	227.4	246	197.5	191.7	267.4	264.9
160	324.1	375.5	263.5	304	295.3	339.2	278.9	241.5	262	215.1	204.4	332.3	286.3	278	217.7	282.6	280.5	270.8	245.4	262.9	234.2	207.6	224.1	165.5	199.6	202	212.7	217.6	189	262.3	172.5	245.8	245.5	224.4	183.5	226.5	213.3	246.5	235.9	222.8	255.5	197.4	245.2	205.5	193.7	231.6	157.5	226.4	208.3
0	202.7	249.6	208.3	170.2	226.1	160.9	183.5	155.9	195.2	152.9	148.5	206.7	160.9	161.2	169.5	146	162.8	144.4	173.8	153.7	138	155.5	154	165.6	150.8	170.1	143.2	122.5	180.7	168.6	168.6	165	170.8	159.6	569.8	819	938	837.5	817.7	852.4	869.5	841.5	883.9	999.6	833	829.4	705.9	482.6	350.6
0	NaN	NaN	NaN	NaN	NaN	NaN	NaN	NaN	NaN	NaN	NaN	NaN	NaN	NaN	NaN	NaN	NaN	NaN	NaN	NaN	NaN	NaN	NaN	NaN	NaN	NaN	NaN	NaN	NaN	NaN	NaN	NaN	NaN	NaN	NaN	NaN	NaN	NaN	NaN	NaN	NaN	NaN	NaN	NaN	NaN	NaN	NaN	NaN	NaN
0	426.3	314.1	346.6	327.5	291.4	345.5	331.8	282	277.1	316.6	367.8	331.4	309.9	298.8	273.3	292.3	217.9	237.1	239.3	224.4	264	248	226.4	289.5	290.2	275.7	284.9	207.5	279.1	321.7	296.9	296.5	666.2	1008	903.9	1001	1010	975.5	874.5	670.6	972.9	812.7	936.5	896.2	842.4	740.9	721.4	674.8	676.4
161	271.3	269.1	211.8	184.3	209.7	187.7	237.8	197.8	222.8	231.2	223	190.5	202.5	183.3	227.9	173	214.3	192.9	171.9	158.8	213.3	202.8	170.4	189.8	152.5	173.4	153.8	146.3	175.9	221.7	179.4	128.4	163.9	213.7	168.8	174.9	194.4	179.3	143	143.5	150.9	177.2	146.5	190.3	187	128.5	162	183.8	135.4
162	290.2	249.8	234.6	232.4	220.2	243.4	212.9	190.9	181.9	193.1	193.2	196	182.1	178.6	231.7	191.2	189.7	174.9	195.6	201	187.4	147.5	197.4	194.9	150.4	166.5	180	231.5	187.4	202.4	139.9	172.3	177	150.4	223	199.4	127.3	187.3	181.8	148.5	163.4	156.4	181.9	192.4	144.8	140.5	183.8	136	188.5
0	240.2	282.3	245.2	235.9	234.3	236.3	238	252.9	256	242.2	225	170.2	217.6	230.8	224.5	234.9	216.8	203.1	242.2	217.5	196	184.9	184.3	225	160.8	179.4	211	153.7	200.8	194.8	208.5	137.3	148.3	180.8	194.3	197.9	162.3	166.1	150.8	168.4	163.4	136.7	171.7	119.9	159.8	191.4	156.8	157.8	157.9
163	283	262	242.8	299.3	280.9	281.6	241.3	245.4	213.7	199.9	261.7	275.4	302.2	225.3	210.4	229.3	203.9	248.8	196.4	198.3	198.9	190	200.8	206.4	188.7	213.8	173.5	139.4	178.3	162.8	191.7	167.9	189.4	187.8	188.6	229.6	225.8	223.9	800.6	992.3	816.4	903.9	690.9	1015	960.3	829.3	762.9	813.9	833.4
164	234.6	287.3	209.1	240.3	213.2	274.7	203.5	188.2	216.5	218	180.7	213.5	219.4	225.5	211.7	208.5	199.6	183.2	184.1	125.9	168.2	155.5	143.9	211	202.1	187.3	172.9	474.8	1176	1086	1202	1050	894.4	940.9	1020	957.9	957.9	1010	938.9	992.8	1000	950.4	982.5	1041	963.8	871	932.5	824.9	930.8
0	334.5	305.9	254.7	278.9	266.2	311.6	276.6	274.4	271.5	222.6	204.7	210.2	235.9	233.4	224.4	244.8	230.2	186	160.9	178.2	211.2	142.7	181.8	201.3	171.4	164.6	180.6	216.3	174.2	184.3	196.9	195.3	191.5	199.2	228	174.3	176.8	166.9	204.5	187.1	235.2	226.6	194.9	183.2	207.1	170.3	178.1	149.6	202.4
0	177.6	147.7	222	133.3	126.3	163.4	201	157.8	158.3	208.2	144.8	172.5	130.4	146.8	135.9	147.9	140.3	130.5	130.9	126.9	158.9	147.9	141.3	156.4	134.3	137.9	152.9	160.8	168.4	125.8	137.9	147.5	129.3	137.4	139	122.6	126.7	136.6	150.4	157.8	96.4	139.3	118.1	150.4	152.6	122.2	110.5	155.8	134.3
0	334.8	339.6	264	252	281.8	280.4	310.3	293.2	243.8	306	276.3	260	269.8	286.8	322	294.9	287.8	266.5	269.6	284.6	278.1	246.5	276	214.9	261	245.4	246	234.5	277.7	274.7	272.3	228.7	231.3	260.5	236.6	256.7	196.9	254.9	234	265.7	228.6	314.1	301.1	259.3	268.5	277.2	222.7	279.6	241.4
165	336.4	330.5	329.1	280.4	296.2	307.1	282.4	299	280.2	271	330	285.7	299.3	339.5	309.4	330.5	253.9	266	242	301.2	273.8	229.3	290	273.7	277.3	236.3	294.1	233.8	258.6	272.6	296.1	241.3	263.8	225.6	222.5	233	253.1	268.5	242.1	276.8	249	252.1	271.5	230.4	240.8	259	259.6	220.9	243.6
0	278.3	260.5	254.4	303.9	269.5	322.6	272.2	300.5	239	291.1	270.3	262.1	254.3	243	228.5	295.4	284.5	292.4	288.1	321.5	271.6	272.1	249.6	253.8	253.7	254.6	258.6	323.4	263.8	274.2	310	290.5	284.3	248.4	244.6	296	222.3	275.8	250.6	324.9	255.2	272.9	292.5	306.5	267	312.1	326.9	281.3	295.4
0	331.8	326.2	342.6	317.5	307.2	311.8	323.1	315.2	295.1	326.5	284.5	248.4	312	357.6	326.7	376.4	298.2	301.9	343.3	312.3	327	288.1	274.3	267.1	329.2	297.2	301.9	272.1	279.6	276.3	253.9	273.7	297.7	268.7	278.6	255.9	262.1	255.3	238.3	260.5	262.3	315.2	240.5	270.6	279.8	239.2	278.4	256.2	236.5
0	295	327	271.4	282.8	227.3	292.2	263.9	265.9	266.5	271.5	328.7	275.2	280.8	272	239	290.9	282.4	254.7	234.4	250.7	255.2	227.2	231.8	264.2	256.1	278.5	247.1	240.7	220	262.7	256.4	247.8	259.1	220.8	251.5	261.6	249.9	246.7	234.8	200.3	213.8	222.3	216.8	249.7	224.3	246	212	221.8	213.7
0	264.4	211.3	291.7	252.4	244.9	250.6	287.8	279.1	277.3	224.3	272.8	217.2	221.2	240.2	266.6	262.6	266.2	210.7	170.6	212.5	231.7	233.7	205.9	214.8	213.5	194.8	268.6	188.9	260.7	241.9	161.9	280.7	214.4	219	178.6	242.8	209.2	193.7	196.1	248.9	187.2	211.7	234.8	191.5	178.8	244.2	267.1	208.7	251
166	347	312.2	361.5	316.4	309.3	251.1	273	215.6	242.5	216.2	212.1	247.5	225.9	194.9	289	191.4	238.1	259.8	250.5	233.5	244.5	170.5	182.4	192.6	212.5	207.4	202	214	190.3	160.8	132.1	166.8	156.9	197.5	154.3	167.2	178.7	161.9	194	137.3	157	150.6	150	167.1	158	140.6	171	164.8	174.5
0	NaN	NaN	NaN	NaN	NaN	NaN	NaN	NaN	NaN	NaN	NaN	NaN	NaN	NaN	NaN	NaN	NaN	NaN	NaN	NaN	NaN	NaN	NaN	NaN	NaN	NaN	NaN	NaN	NaN	NaN	NaN	NaN	NaN	NaN	NaN	NaN	NaN	NaN	NaN	NaN	NaN	NaN	NaN	NaN	NaN	NaN	NaN	NaN	NaN
0	250.7	238.7	234.4	263	236.7	220.3	198.7	243.9	161.4	184.4	167.6	145.2	138.7	150.9	187.7	172.9	178.4	161.1	116.3	162.2	158	147.1	178.1	144.3	179.7	100.1	148.5	134.7	165	185.1	167.8	143.6	141.3	151.7	164.1	176.2	132.1	140.7	124	153.7	106.7	186.1	133.3	212	492.6	568.5	463	451.5	468.6
0	287.3	302.7	317.6	329.9	261.2	262.2	266.5	289.9	285.9	291.6	281.6	251.2	228.6	236.3	239.7	248.5	234.6	230.4	223.5	253.1	220.1	220.1	281.3	205.6	245.9	245.3	232.8	203	216.6	198.6	208.7	287.5	230.9	223.6	224.3	207.9	221.1	212.1	245.3	237.4	247.5	249.9	247.9	218.3	240.7	244.6	269.3	253	255
0	232	271.6	247.7	225.6	251.1	246	279.4	179.6	171.1	240	213.1	171.2	211.8	230.9	177.5	208.6	215	170.1	182.5	238.3	216.9	191.7	166.5	165.9	170.1	159.7	216.6	189.2	170.3	169.1	209.7	203.9	195.5	186.7	163.4	177.8	228.3	175.7	207.3	178.3	204.9	198.5	183.5	213.3	175.8	187.8	176.6	186	162
0	266.4	182.5	187	218.8	212.5	142.9	185.4	149.4	122.6	149	134.6	192.3	132.5	111.9	128.4	115.5	145.1	129.4	122.6	174.2	134.1	132.9	130.5	113.7	120.5	133.7	123	139	113	120.2	125.2	98.68	158.9	112.5	109.4	108.7	127	108.9	106.4	110.3	100.3	137.7	84.48	112.7	144.7	155.9	124.4	119	127.1
167	303	282.9	337	288	270.1	303.9	281.8	277.1	264.8	283.4	241.7	206	226.9	287.5	247.8	235.5	301.9	229.7	222.3	261.1	277.4	245.9	243.4	244	210.5	272	200.5	224	224.2	244.4	240.4	211.9	209	203.4	292.9	262.9	235.9	228.2	270.1	226	245.8	199.9	183.4	210	223.2	205.9	250.5	208.1	232
0	NaN	NaN	NaN	NaN	NaN	NaN	NaN	NaN	NaN	NaN	NaN	NaN	NaN	NaN	NaN	NaN	NaN	NaN	NaN	NaN	NaN	NaN	NaN	NaN	NaN	NaN	NaN	NaN	NaN	NaN	NaN	NaN	NaN	NaN	NaN	NaN	NaN	NaN	NaN	NaN	NaN	NaN	NaN	NaN	NaN	NaN	NaN	NaN	NaN
0	315.7	228.2	268.3	263.5	197.7	219	246.8	224.3	187	179	191.1	216.6	170	185	182.7	198.5	193.1	168.6	186.3	181.8	169.6	163.3	152.1	158.5	170.1	159.7	151.3	157.2	174	191.4	140.4	148.2	173.1	151.8	151.2	156	211.2	156.9	167.5	172.7	179.6	182	167.4	164.2	155	131.4	151.3	162.7	175
168	182.5	161.7	168.3	181.4	175.6	148.8	138.8	186.6	167.2	148.8	180.4	133.8	151.7	162.6	146.9	141.7	164.6	137	130.2	133	150.4	113.5	111.1	141.5	157.4	108.1	139.3	121.4	142.9	140.5	127.8	145.4	130.1	121.5	117.4	154.5	158.7	109.9	175.4	170.5	134.4	142.6	162.3	161.2	370	410.6	459.7	384	402
0	267.7	365.9	291.7	328.1	394.1	368.9	275.7	295.5	363.9	285.5	276.8	284.2	315.9	293.6	369.2	330.1	278.4	289.2	286.9	247.1	248.9	299.5	322.9	326.9	316	304.5	293.7	312.3	341.7	278.8	283.6	326.3	332.8	348.7	264.6	328.2	315.2	287	328.3	319.3	321.1	352.1	340.7	304.7	322.4	309.9	312.8	289.9	316.9
169	367.6	327	306.3	338.9	248.7	281.7	286.7	312.5	290.5	304.6	261.3	301.5	274.3	286.2	261.4	283.8	295.6	273	309	245.3	276.4	293.5	272.5	243.8	247.6	206	273.3	264.5	231.7	268	211.7	257.5	235.5	240.9	259.5	323.2	238.7	217.4	233.8	243.2	250.8	213.8	165	203.2	221.9	182.9	223	241.6	190.3
0	276.5	216.6	258.1	215	269.7	205.2	239.8	202.4	241.5	245.3	226.8	238.9	226.1	232	227.6	152	178.3	185.7	205.9	188.3	194.2	154.6	201.3	198.7	180.6	234.9	202.3	222.2	215.5	202.6	186.3	169	187.7	172.6	209.6	228.3	206	200.9	199.4	190.4	207.9	211.9	199.8	230.9	193	202.1	195.4	235.6	186
0	365.7	387.6	348.9	373.5	345.9	330.4	267.2	339.1	302.1	298.6	346.5	326	324	324	343.2	327.3	324.7	299.5	327	308	265.4	327.6	316.7	261	287.8	251.5	305.6	267.7	246.2	291.5	324.6	279.1	267.1	269.1	270.5	243.5	295.8	263.1	265.1	277.4	243	256.7	290.7	257.1	297.1	252	276	274.7	305.7
170	341	266.9	310.3	325.5	381.3	331.8	575.3	1021	1031	1016	778.3	894	855.5	957.3	807.5	800	925.2	830.5	802.2	727.2	665	581.8	605	563	495.9	410.5	317.5	395.5	413.4	406	423.8	413.5	391.5	532.7	406.9	335.5	357.8	395.5	390.7	370.2	351.9	348.5	406.7	381.2	354.1	362	337.5	284.5	299.7
0	211.3	262.2	206.5	206	217.7	183.3	203	232.9	244.1	170.4	251.5	224.7	221.9	197.7	180.5	207.3	215.4	180.2	159.8	149.3	146.6	151	175.6	174.2	191.4	172.7	152.7	225.5	148.1	207.5	153.5	196.8	174	174.5	146.5	179	175.6	154.4	114.7	181.3	163.7	167.7	132.5	182.5	190.3	143.9	166.7	185.5	230.2
0	297.6	328.1	294.2	326.8	343.2	293.6	316.9	351.2	347.1	292.1	325	328.1	310.7	331.5	300.6	319.1	313	280	287.1	319.5	293.3	281.2	300.8	280.5	251.4	306.8	258.2	266.1	324.9	302.3	289.6	330.6	301.3	235.2	255.5	267.9	250.7	256	285.3	291.5	266	227.4	266.2	249.6	236.7	301.3	281.5	299.6	289.5
171	357.1	303	336.3	330.9	316.3	286.5	306.8	339.4	318.7	365	322.5	321.6	303.5	331.4	262.1	269	273.1	296.3	302.3	326	336.4	236	253.4	292.4	320.3	282	292.4	309.6	297.4	305.2	253.7	293.5	339.5	315.7	261.3	324.5	294.7	288.7	243.1	238.6	268.7	305.8	280.9	308.1	292	303.1	250.6	294.3	257.6
0	287	278.8	268.9	337.3	319	316	313.7	275.2	321.1	307.6	318	275	298	339	294	253.4	280.9	268	304.6	283	308	270.9	296.4	265.6	233.8	275.5	285	255.1	274.1	256.5	284.1	287.4	273.6	267.1	292.3	212.2	279.7	250.4	283	289.1	336.3	253.3	310.7	268.7	235.8	267	300.5	267.5	261
172	287.9	325.6	311.6	335.1	300.2	290.7	328	272.6	300.8	279.4	262.9	309.1	255.9	292.3	231.8	220.2	230.5	231.3	264.4	289.7	273.1	301	270.6	247.5	267.9	291.3	296.6	284.7	264.9	226.8	265	222.8	267	233.5	268.4	275.1	225.8	243.7	204.9	289.4	228.3	261.9	225.6	211.1	266	240.2	246.9	223.7	280.3
173	227.2	241.4	253.3	184.9	231.9	191.6	203.8	222.7	200.2	233.5	202.3	201.6	183.6	233.3	232.5	206.3	179.5	184	160.9	188.7	198.6	166	196.3	174.8	205.5	177	187.5	187.3	186.3	179.9	165.9	170.1	148.4	208.2	174.9	178.8	156.6	150.9	167.3	215.1	143	185.5	172.7	151.3	184.3	158.7	159	168.4	166.7
0	457.5	373.5	462.9	356	385.5	385.6	331.2	334.9	348.5	392.4	408.7	354.1	365.7	339.6	358.5	340.5	336.7	347.8	367.5	378.5	359.5	416.9	331	374.4	323.5	304.5	332	303.5	315	299.3	323	335.3	367.2	301.9	286.7	270.5	297.3	291.5	286	257.8	272.7	283.4	288	311.1	296.1	346.6	289.8	284.6	250.6
0	242.7	234.7	239.5	229.5	265	229.8	177.7	257.5	225.1	231.8	187.1	205.5	168	222	224.5	187.9	211	214.9	201.3	185.3	234.5	163.2	218.4	206.4	214.5	195.5	214.3	166.4	230.5	193	207.5	180	196.4	154.7	178.6	165.5	218.3	178.2	198.8	172.2	205.8	209.4	211.2	176.7	219.2	178.3	204.1	199.6	173.5
0	293.3	267.8	249.4	280.8	204.5	213.5	226.5	228.4	194.8	174.5	182.7	211	208.6	159	155.3	211.5	175.7	177.7	185	167.9	202.5	212.1	169.5	182.7	180.8	217.7	167.9	183.1	127	152.5	194.9	203.4	178.4	204.3	160.7	173.9	137.3	176.1	157.5	207.3	182.6	181	161	165.9	176.8	185	177.9	170.1	184.6
0	206.3	180.8	167.6	174.6	154.5	194.2	152.1	154.7	162.9	184.1	159.3	193.6	159.4	159.5	153.2	183	198.4	155.5	182.1	169.1	161	160.5	142	147	164	141.5	172.5	144.5	136.5	152	150.6	163.6	172	178	119.6	192.6	120.1	135.9	154.4	155.4	130.1	168	149.9	173.5	147.3	159	175.8	150	135.5
0	340.1	447.2	401.2	351.8	355.1	395.7	336	371	346.8	365.7	370	318.2	310.4	318	380	322.7	315.2	278	330.1	344.6	322.2	360.6	408.5	316.1	350.6	321.6	335.1	306.5	304.9	313.5	348.8	373.4	363.3	376.2	362.7	343.8	349.8	330.1	337.7	382.7	311.5	338.1	298.1	331.4	342	353.1	339.4	330.1	311.3
174	317.5	346.2	318.7	267.7	269	295.9	350.3	279.6	292	300.8	296.2	222.2	285.6	240.6	284.2	310	272	268	334.5	255	319	251.1	245	262.6	244.1	243.6	243.5	296.5	270.7	281	267.5	238.5	290.6	301	261	237.4	285.5	296.8	267	285	275.6	248.6	248.5	248.5	278.6	280.4	247.8	262.6	249.7
175	215.1	183.8	144.1	159.6	195.3	155.3	166.5	157.6	127.4	148	155.8	125.5	141.6	161.7	123.6	193.8	164.2	167.6	135.7	133.2	157	124.3	183.6	130.7	149.1	367.6	479.5	447.8	451	436.3	413.3	366	456	389	415.5	400.5	299.3	246.9	213.5	191.1	158.4	182.3	155.9	152	145.8	172.3	153.5	160.3	132.5
0	317	319.5	342.3	323.8	347.8	287	319.8	269.5	272.6	311.5	299.5	291.3	307.5	321.5	263.8	237.8	236	289.9	227.4	240.7	302.6	284.9	246.4	253.3	218.9	269.4	283.1	266.2	334.3	247.1	273.9	248.8	260.3	236.3	268.4	264.4	258.3	260.6	222.8	274	238	253.7	249.7	284.3	250.2	243.6	247.1	289.8	261.4
0	NaN	NaN	NaN	NaN	NaN	NaN	NaN	NaN	NaN	NaN	NaN	NaN	NaN	NaN	NaN	NaN	NaN	NaN	NaN	NaN	NaN	NaN	NaN	NaN	NaN	NaN	NaN	NaN	NaN	NaN	NaN	NaN	NaN	NaN	NaN	NaN	NaN	NaN	NaN	NaN	NaN	NaN	NaN	NaN	NaN	NaN	NaN	NaN	NaN
0	357.8	338.2	326.9	293.9	340.5	356.6	348.4	363.2	261	315	364.4	304.2	332	311.4	308.6	253.4	360.1	303	337	287.5	256.2	230	281.4	277.6	277.4	256.6	260.1	250.9	284.9	314.5	282.4	273.9	279	300	323.1	270.3	330.2	287.1	279.4	358.3	250.5	221	256	250.1	279.4	283.7	255.2	252.7	246.6
0	216.1	226.2	196.8	NaN	NaN	NaN	NaN	NaN	NaN	NaN	NaN	NaN	NaN	NaN	NaN	NaN	NaN	NaN	NaN	NaN	NaN	NaN	NaN	NaN	NaN	NaN	NaN	NaN	NaN	NaN	NaN	NaN	NaN	NaN	NaN	NaN	NaN	NaN	NaN	NaN	NaN	NaN	NaN	NaN	NaN	NaN	NaN	NaN	NaN
176	323.6	382.6	319.2	332.5	316	348.5	356.6	335.3	363	318.3	376.4	303.3	333.5	296.2	336	366.4	305.5	301.5	282.9	288.8	324.5	330.3	294.4	312.8	327	292.1	333	307.6	340.2	348.6	299.2	313.7	332.6	353.8	314.2	318.5	301.6	329.5	276.5	276	272.8	274.5	276.7	305.4	284	254.8	278.9	300.2	312
177	144.3	196.6	169.3	188.9	192.7	163	156.1	135.6	138.7	167.9	143	163.9	169.9	160.3	157.1	149.5	134.1	158.8	177.6	128.8	104.9	222	398.4	482	457.5	438.1	427.2	313.5	360.8	426.2	377	280	235.8	194.2	232.2	185.5	139.7	162.9	147.9	168.5	162.3	187.5	175.2	156.3	154.6	171.7	150.3	159	159.7
0	250.9	332.3	239.7	276	260	265.6	288.1	229.4	221.1	251.1	266.7	236.9	260.3	303.5	255.8	204.3	218.1	246.5	227.3	277.9	255.4	253.4	233.2	199.2	254.4	243.1	271.8	234.9	204.9	327.8	211.9	267.1	263	284.4	262.9	307	277.5	227	313.6	273.1	254	268	289	267	220.5	283	293.9	259.1	229.1
0	290	265	299	330.5	280.2	267.8	312.9	285.1	289.6	290.1	293.9	254.6	272.5	269.2	274	255	269.5	262.7	267.4	267.5	287	295.6	248.1	249.9	286.9	249.9	294.6	241.6	224.2	278.9	264.7	269.9	271.8	296.5	264.1	288.7	248.1	212.5	218.6	224.5	225.6	209.6	243.9	223.2	252.2	234.7	237.9	228.7	214.5
0	366.9	330.9	334.2	319.5	263.1	313.6	385.3	301.5	275.4	275	268.4	284.3	246.3	300.7	278.6	247	275.2	266.9	261.9	278.8	267.5	279.3	259.8	291.9	289.4	299.8	266	215	290.9	248.4	255.5	213	275.4	263.1	239.4	262.3	223.6	243.1	244.9	213.1	238	248.1	216.8	239.5	266	246	232.4	267.1	294
0	NaN	NaN	NaN	NaN	NaN	NaN	NaN	NaN	NaN	NaN	NaN	NaN	NaN	NaN	NaN	NaN	NaN	NaN	NaN	NaN	NaN	NaN	NaN	NaN	NaN	NaN	NaN	NaN	NaN	NaN	NaN	NaN	NaN	NaN	NaN	NaN	NaN	NaN	NaN	NaN	NaN	NaN	NaN	NaN	NaN	NaN	NaN	NaN	NaN
0	228	203.4	138.9	161.1	157.4	130.6	188.5	135.7	178.7	138.8	134.1	140.4	NaN	NaN	NaN	NaN	NaN	NaN	NaN	NaN	NaN	NaN	NaN	NaN	NaN	NaN	NaN	NaN	NaN	NaN	NaN	NaN	NaN	NaN	NaN	NaN	NaN	NaN	NaN	NaN	NaN	NaN	NaN	NaN	NaN	NaN	NaN	NaN	NaN
178	217.3	165.8	184	153.2	167	188	195.1	145.2	179.4	178.9	172.9	149.2	149.5	137.6	160	134	129.8	180.2	144.4	175.2	166.7	147.7	108.9	139	198.5	126.5	126.6	131	119.2	136.1	97.8	150.6	119.1	162.1	117.9	145.1	152.9	122.9	117.6	126.9	117.3	129.3	109.1	155	112.3	119.8	138.8	91.53	120.9
179	440.6	474	458.7	437.8	436.3	459.5	419.9	410.9	401.3	434.1	381.2	352.5	385.7	339	372.5	382.6	356.9	344.7	373.7	385.4	335.1	383.4	299	311.3	280.4	285.6	251.4	255.1	279.6	269.2	251	280.6	263.1	259.8	286.5	265.8	335.3	214.6	263	264.9	239.1	262.6	206.6	247.3	284.3	244.3	260.6	284.6	268.1
0	266	236.9	255.9	210.9	310	242.9	280.9	258.3	258.6	242.9	212.6	208.9	279	262.3	222.7	217.7	201.4	170.2	204.4	223	196.1	207.5	213.5	203.9	204.2	256.2	214.3	226	197.5	180.1	221.9	202.6	229	204	236.5	226.5	213.6	211.1	204.4	200.5	193	228	216.6	203.6	202.1	201.1	204	260.3	250.5
0	276.9	244	233.3	277.5	296.5	252.5	293.2	226.5	251.1	275.8	286.4	277.6	238.4	238.9	204.5	274.2	180.6	198.6	230	264.8	251.8	255.7	201.4	213.7	186.5	232.5	292	222.9	251.8	264.4	231.4	229.5	227.9	263.4	273.5	228.4	267	231.6	282	211	201	260.7	195.7	246.2	223.6	245.5	240.2	269.5	255.1
180	145.3	170.9	247.6	231	196.7	184.3	142.9	197.1	183.3	150.9	172.2	176.1	138.9	115.8	179.8	147.2	179.3	138.7	147.5	196.8	189	137.7	156.7	160.1	169.6	150.2	106	138.9	143.6	160.3	129.5	137.9	135.5	151.3	136.7	158.1	173.3	272.4	433.4	447.3	384	391.5	359.1	438.9	499.3	472	399.5	416.2	400.5
181	374.2	328.8	373.9	321	299	321	384.6	348	271.4	319.7	254.3	346.4	321.5	364	256.5	273.9	254	303.6	281.2	249.6	294.5	293.5	228.9	292.7	252.5	265.3	325.7	270.4	306.7	257.3	291.9	331.1	308.4	325.2	296.8	362.5	244	333.7	347.5	238.6	279.8	270.3	270.8	270	279.9	259.1	343.4	375.7	292
182	227.7	158.9	184.1	177.4	167.4	221.4	145.2	111.6	156	118.7	148.7	155	109.7	124	122.6	146.3	175.2	300	271	296.5	296.4	297.4	317.1	259.5	290.5	235.5	278.8	173	158	119.7	131.8	95	93.07	122.9	133	143.3	112.7	119.5	135	136.2	109.4	100.4	112.6	127.2	144.7	105.5	120.5	126.9	115.1
0	203	230.9	148	162.6	179.5	206.3	214.1	202.1	249.6	195.2	266.4	215.5	214	280.3	204.4	269.4	243.9	204.8	219.6	198	239	235.8	216.9	247	241.1	165	172.1	164.7	201.6	231.6	228.4	275.8	280.5	246	262	274.6	234	220	208.3	263.2	231.1	179.4	201.9	253	251.5	193.7	190.5	186.5	223.7
0	143.3	NaN	NaN	NaN	NaN	NaN	NaN	NaN	NaN	NaN	NaN	NaN	NaN	NaN	NaN	NaN	NaN	NaN	NaN	NaN	NaN	NaN	NaN	NaN	NaN	NaN	NaN	NaN	NaN	NaN	NaN	NaN	NaN	NaN	NaN	NaN	NaN	NaN	NaN	NaN	NaN	NaN	NaN	NaN	NaN	NaN	NaN	NaN	NaN
183	277.2	203.9	247.2	239	238	280.8	302.5	257.3	216.5	193.4	234.3	218.5	231.9	211.5	251.1	261.5	227.3	214.1	200	234.8	159.2	167.5	204.3	193.8	189.1	196.5	224.3	205.9	166	192.5	166	191.5	197	162.5	135.5	122.9	171.5	192.1	203.5	156.1	173.5	149.1	164.5	162.7	193.5	145.1	186.4	145.3	178.3
184	248.8	268.9	316.2	304.1	316.8	434.4	275.6	438.6	363.4	328.3	480.2	489.5	426.6	362	420	358	347.6	338.9	360.5	368.3	355.8	336.2	348.5	331.9	485.2	395.2	335.7	420.6	372	388.5	326.5	319.5	355.6	346	261	310.6	282.1	320.9	289.4	320.5	345.9	316.4	277.5	340	382.5	333.4	330.4	296.9	295.8
0	110.1	NaN	NaN	NaN	NaN	NaN	NaN	NaN	NaN	NaN	NaN	NaN	NaN	NaN	NaN	NaN	NaN	NaN	NaN	NaN	NaN	NaN	NaN	NaN	NaN	NaN	NaN	NaN	NaN	NaN	NaN	NaN	NaN	NaN	NaN	NaN	NaN	NaN	NaN	NaN	NaN	NaN	NaN	NaN	NaN	NaN	NaN	NaN	NaN
0	NaN	NaN	NaN	NaN	NaN	NaN	NaN	NaN	NaN	NaN	NaN	NaN	NaN	NaN	NaN	NaN	NaN	NaN	NaN	NaN	NaN	NaN	NaN	NaN	NaN	NaN	NaN	NaN	NaN	NaN	NaN	NaN	NaN	NaN	NaN	NaN	NaN	NaN	NaN	NaN	NaN	NaN	NaN	NaN	NaN	NaN	NaN	NaN	NaN
185	213.3	178.5	151.8	177.8	182.8	273.2	240.7	169.3	159.8	165.2	216	179.6	162.5	187	192.1	238.1	209.2	176.1	151.3	178.5	168.1	194.5	202.5	181.7	211	230.1	245.5	216.9	224.6	201.9	224.8	195.4	213.9	245.6	229.7	188.4	240.6	253.4	219.1	242.4	191.5	210.5	189.5	171.5	227.8	198.3	180.4	190.7	185.5
0	256.8	206.8	231.1	208.5	205.4	189.3	244.2	174.1	253.9	191.5	219	235.6	220.3	254.6	178.3	230.7	263.7	220.8	200.2	200	178.8	176.2	226.6	198.6	210.8	204.3	221.6	189.4	209.1	196.3	196.3	208	214	181	169.3	211.9	218.5	203.9	188.9	184.9	203.2	230.1	190.7	214	191	229.5	187.6	205.9	208.8
0	NaN	NaN	NaN	NaN	NaN	NaN	NaN	NaN	NaN	NaN	NaN	NaN	NaN	NaN	NaN	NaN	NaN	NaN	NaN	NaN	NaN	NaN	NaN	NaN	NaN	NaN	NaN	NaN	NaN	NaN	NaN	NaN	NaN	NaN	NaN	NaN	NaN	NaN	NaN	NaN	NaN	NaN	NaN	NaN	NaN	NaN	NaN	NaN	NaN
0	310.2	283.5	326	261	252.2	299.1	363.2	318.1	255.3	239.4	265	262.7	243.3	345.1	282.8	281.4	243.1	294.6	276.6	279.9	266.6	261.9	261.1	276.1	258.6	255.5	257.9	283.6	288.5	349.3	282.3	242.5	254	246.5	213.6	271.8	218.7	202.2	238.9	202.2	259.6	250.3	224.8	208.3	219	256.5	275.4	206.6	250.7
186	157.5	137	184.5	185	188.2	201.9	169.4	177.1	171.2	190.9	192.5	188.4	180.9	189.5	175.1	162.9	190.9	163	164.2	165.5	141.6	178.3	159.4	160.5	141.3	181.5	211.2	143.3	167.5	143	156.1	194	123	176.9	136.5	160.5	136	144.1	165	133	156.1	136.5	160.1	133.5	166.8	155.5	157.1	142.7	159.5
187	371	346.5	378.4	414.9	392.4	443.2	337.5	379.8	372.4	394.8	382.7	376.5	430.4	397.5	335.3	362.2	414.4	386.5	411.2	398.8	353.2	457.6	357.1	416	391	391.5	417.4	430.4	416.9	378	362	422.6	399.5	428	361.5	400.1	367.5	372.4	335	352.7	389.9	355.7	353.5	389.5	355.8	365.5	386.5	341	349.5
0	NaN	NaN	NaN	NaN	NaN	NaN	NaN	NaN	NaN	NaN	NaN	NaN	NaN	NaN	NaN	NaN	NaN	NaN	NaN	NaN	NaN	NaN	NaN	NaN	NaN	NaN	NaN	NaN	NaN	NaN	NaN	NaN	NaN	NaN	NaN	NaN	NaN	NaN	NaN	NaN	NaN	NaN	NaN	NaN	NaN	NaN	NaN	NaN	NaN
0	NaN	NaN	NaN	NaN	NaN	NaN	NaN	NaN	NaN	NaN	NaN	NaN	NaN	NaN	NaN	NaN	NaN	NaN	NaN	NaN	NaN	NaN	NaN	NaN	NaN	NaN	NaN	NaN	NaN	NaN	NaN	NaN	NaN	NaN	NaN	NaN	NaN	NaN	NaN	NaN	NaN	NaN	NaN	NaN	NaN	NaN	NaN	NaN	NaN
188	190.1	230.6	218.5	275.7	244.5	222	272.6	234.7	197.5	187	235.3	248.9	254.1	220.1	202	203.3	173.5	220	203	158.9	162.3	154	134.4	170	156.5	146.9	164.5	152.9	156.1	154	138	152.4	151.7	147.2	124.1	144	114.6	141.7	88.09	93.4	146.7	143.9	94.21	150	170.5	129.9	104.4	109.6	109.3
189	213.8	150	197.8	152.4	205.8	153.6	183.6	196.3	140.3	168	173.1	133.5	163.5	135.2	121	100	161.8	127.3	133.6	157.9	167.2	119.2	139.7	146.2	120.3	106.8	120.3	133.6	101.5	124.7	103.1	123.8	110.9	150.5	115.4	148.8	90.19	126.9	126.3	94.35	104.3	120.2	120	138	123.2	95.19	168.8	135.5	91.17
190	227	243.2	202.1	236.3	184.1	206.6	263.9	233.7	219.4	226.6	196	212.9	192.5	210	214.8	183.1	187.1	159.9	252.7	213.1	210.7	220.4	198.5	246.8	313.2	1018	1128	1004	1022	932.1	874.1	852.4	851.4	779.8	599.5	494.6	552.4	457.1	360.5	377.5	367.4	353.9	314.5	328.7	314.5	265	330.9	325.6	319.1
191	342.1	285.1	219.2	294.1	232.9	263.3	276.5	261.6	274.3	236.3	255.5	221.9	224.8	232.7	252.8	251.1	247.2	252.3	266.8	240.9	241.3	248.8	251.4	265.1	235.6	261.3	270.8	241.4	254.4	219.8	209	274.9	209.3	215.3	228.3	224.9	208.2	235.8	249.4	219.7	210.3	170.3	239.4	221.4	207.3	235.8	192.9	185.8	236.3
0	365.3	389.2	340	267.8	422.2	368.2	369.7	365.9	296.4	421.1	366.6	375.7	378.8	315.7	334.9	317.6	348.7	324.7	384	335	337	312.7	408	448.9	396.4	356.3	302.1	321.9	348	318.5	387.9	361.1	387.6	407.6	343	298.6	338.8	331.5	408.9	394.1	341.8	357.9	887.5	1072	1099	1118	1177	1008	1167
192	355.7	339.1	402.8	328.2	315.6	378	362.1	294.8	332.6	338.2	362.2	321.6	325.7	354.6	266	306.2	320.5	313.6	323.4	303.4	327.7	308.4	301.5	355.9	314.2	278.9	309.6	252.2	241.7	212	310.3	241.9	266.4	263.3	253.5	245.5	228.1	209.1	206.1	216.1	192	187	188.9	241.1	176.5	223.5	226.6	225.3	169.5
0	208.1	240.1	206.5	213	284.7	212.2	167.1	181.7	228.9	198.3	202.2	166.9	186.3	251.4	188.8	206.7	219.7	167.9	192.6	161.6	189.1	166.9	183.1	192	160.6	175.1	131.1	162.7	196.9	137.2	179	151.6	170.3	199.4	191.7	197.8	216	152.7	130	188.3	168.2	170.8	150.5	159.5	200.6	109.4	138.6	126	164.1
0	254.7	311.5	298.4	268.6	238.5	288.3	251.4	283.8	263.6	292.4	237.2	287.6	263.5	255.2	216.9	222.1	252.5	189.5	227.1	234.6	208.6	248.1	232.2	225.7	222	231.2	252.7	184.5	214.6	241.8	258.1	223.1	190.2	206.5	226.1	218.7	199.3	191.7	220.9	219	233	202.4	223	232	272.6	243.4	234.9	226	204.1
0	287.9	296.5	261.5	265.8	230.1	252.1	261.1	268.6	255	243.9	237.4	254.7	196.3	210	268.2	230.3	189.7	277.3	229	227.3	283.8	180	198.3	257.3	257	199.5	227.6	193.4	268	198.5	225.6	235.6	229.9	243.9	258.4	203.8	233.2	173.3	259	209.4	266.6	266.3	200.8	179.1	174.5	234.5	199.7	206.8	149.5
193	259.7	265.6	272.3	250.7	271.1	267.9	230.5	299	278	228	293.5	286.9	295.1	214.4	247.5	254.5	230.5	229.5	288.8	305.2	262.2	240.8	208.2	242.8	213.5	262.7	246.8	268.8	172.4	222.9	269.9	241.6	278.8	265.4	285.4	266.8	216.2	234.8	249.2	283.5	266	260	273.9	235.5	287.1	261.9	307	223.2	230.4
0	157.1	194.7	213.6	163.8	192	194.8	219.7	179.9	184.8	133.9	132.3	180.1	185	154.7	147	133	149.6	149.8	163.1	174.5	146.9	119.3	149.1	131	105	144.6	143.9	134.6	138	100.5	133.5	107	113.3	129.1	130.7	107.7	101	117.7	89.5	129.2	114	108.7	97	124.2	126.5	87.71	105.9	129	125.1
0	578.1	652	598.2	481.9	374	472.5	475.9	394.6	350	376.4	422.7	394.6	467.2	332.1	444.5	473.5	485.6	462.7	598.7	459.6	415.7	338.5	343.4	303.2	385.7	327.9	375.9	330.8	313	304.1	297	296	300.6	281.9	293.8	276	227.4	272.2	263.2	210.4	243	201.4	228.4	192	245.2	218.5	247.2	223.7	194
0	389.2	283.8	256.8	278	225.8	NaN	NaN	NaN	NaN	NaN	NaN	NaN	NaN	NaN	NaN	NaN	NaN	NaN	NaN	NaN	NaN	NaN	NaN	NaN	NaN	NaN	NaN	NaN	NaN	NaN	NaN	NaN	NaN	NaN	NaN	NaN	NaN	NaN	NaN	NaN	NaN	NaN	NaN	NaN	NaN	NaN	NaN	NaN	NaN
194	478	701	690.9	639	580	671.5	531.3	356.3	414.9	331.6	137.5	156.5	142.2	173	148.8	114	142.7	150	200.7	147.4	142.5	201.9	168	172	173.5	174.1	156.4	198.7	178.8	147.7	180.4	187.1	144.9	193.8	157.6	161.8	150.8	193.9	203.3	183.8	181.6	153.9	128.3	178.3	191.9	125	162.2	185.7	144.3
195	382.3	381.7	364.6	324	287.2	324.4	360.7	330.8	345	314.7	274.7	251	265.1	324.4	255	292.3	240.4	255.9	281.2	270.4	239.6	215.2	236.5	211.4	289.1	244.7	244.2	307.8	200.2	234.9	293.5	275	254.1	242.3	251.4	228.9	280.5	268.9	206	213.7	195	216.4	198.4	210.5	237.7	247.2	228.6	221.8	189
0	228.4	207.3	231.3	227.9	200	230.2	238.1	192.6	242.2	205.9	182.7	235.2	145.5	170.4	197.3	182.4	229.8	220.3	194.1	211.4	222.6	184	181.5	194.6	185.5	197	234.6	178	208.9	185	183.4	198.2	151.6	202.7	182.8	154.4	149.6	149	171.4	171.9	177	136.5	151.1	181.9	143.6	164.6	152	160.4	155.9
0	275	283	197.4	232.4	205.2	226.9	225.7	224.2	207.3	216	198.7	142.9	189.5	167.8	189.6	174.1	183.8	184.3	157.1	206.5	211.2	199.6	153.3	186.6	181.8	187	214.7	188.4	235.2	159.8	157.2	186.6	184.1	170.1	215.9	187.5	135.9	162.2	232.7	179.3	147.5	168.5	170	195.3	199.5	186.4	170.2	178.5	211.3
0	320.5	316.3	336.9	314.8	318.5	272.3	325.3	310	297.7	NaN	NaN	NaN	NaN	NaN	NaN	NaN	NaN	NaN	NaN	NaN	NaN	NaN	NaN	NaN	NaN	NaN	NaN	NaN	NaN	NaN	NaN	NaN	NaN	NaN	NaN	NaN	NaN	NaN	NaN	NaN	NaN	NaN	NaN	NaN	NaN	NaN	NaN	NaN	NaN
0	182.5	183	167.5	269.6	252.4	145.8	NaN	NaN	NaN	NaN	NaN	NaN	NaN	NaN	NaN	NaN	NaN	NaN	NaN	NaN	NaN	NaN	NaN	NaN	NaN	NaN	NaN	NaN	NaN	NaN	NaN	NaN	NaN	NaN	NaN	NaN	NaN	NaN	NaN	NaN	NaN	NaN	NaN	NaN	NaN	NaN	NaN	NaN	NaN
0	173.4	261.1	220.8	214	241.4	238.8	207.2	209.2	224.9	186.6	210.1	193	230.5	244.1	246.1	198.6	189.8	233.9	210.6	220.1	209.4	227.8	230.8	216.5	230.6	199.5	227.6	207.5	248.9	243.6	244.6	248.2	216.1	249.9	203	206.9	207.4	207.6	205.6	224.1	195.5	204.7	235.4	176.3	199.4	169.9	161.3	182.5	206.5
0	237.8	240.9	217.6	255	252.7	256.8	253.2	193.6	268.6	238.8	222	274.1	238.6	232.6	237.5	200.2	239.4	231.9	213.3	223.6	232.1	246.3	225.6	208.5	193.7	231.2	195.6	226.1	214.7	244	231.2	274.9	233.7	222.9	288.1	285.9	240.1	238.9	282.8	265	226.3	274	246.5	268.3	236	260	286.6	273.4	337.1
0	209.9	187.9	190	194.8	185.5	159	179.2	169.8	159.6	165.8	182.8	129.9	172.5	138.7	187.3	159.8	132.3	117.8	174.2	121	150.7	137.6	156	127	143.9	140.7	123.7	132	109	151	123	120.9	141	126.5	144	133.9	142.8	129.6	130.6	104.6	150.5	125	132.5	136.6	123.8	125.5	113.7	113	129.6
0	197.8	147.8	163.9	196.7	196	156.9	161.5	156.3	148.2	139.8	134.3	125.7	144.7	151	156	146	128.7	130	133.3	101.4	118	134.2	114.5	117.9	108.4	102.8	136	133.7	123.9	119	131.8	128.5	132.4	120.8	124.2	171.7	134.3	141.8	120.7	118.5	132.1	145.4	113.8	110.9	118.7	132.6	131.2	137.2	443.8
0	283.9	306.2	263.5	285.5	237.5	271.1	251.7	296.8	233.6	270.4	291.1	247.8	261.4	286.4	257.8	221	249.1	255.5	230.5	261.5	266.1	235.8	249.5	219.6	238.1	261.5	261.1	264.1	240.6	214	226.9	206.5	236.1	213.9	231	221.8	244.5	247	270	239.3	219	214.9	216.1	232.5	196.7	211.5	237.4	206.4	233
0	227.7	199.4	234	235.5	214	256.9	230.4	220.5	200.4	244.6	222.2	207	208	191.6	243.5	206.8	214.7	198.8	219	201.5	213.6	228	228.5	234	204.3	192	248.1	204.8	181	186	166	231	194	232.7	238	203.9	185	207.9	197.8	196	184.1	209.8	210.9	183.1	202.4	194.9	247.3	181.6	229.6
0	287.2	250.1	308.3	322.2	307.4	268.1	239.6	278	262	275.9	253.9	254.3	253.1	227.1	266.2	248	219.6	242.5	251.5	228.1	220.4	310.1	219.1	202.2	209.3	256.2	249.7	221	224.9	236.2	237.7	209.5	173.8	242.2	234.7	181.9	229.9	213.5	240.7	220.9	227.3	247.6	226.9	196.4	204.5	232.4	213.8	273	235.1
196	154.5	175.5	289.2	417.2	369	467.1	373.3	369.3	314	331.8	318.8	297.4	158	183.4	174.5	137.5	109.6	137.5	108.1	119.7	115.4	136.5	113.3	163.4	145.4	194.8	167	166.6	145.2	169.7	139.4	128.4	135.1	125.4	137.7	159.7	147.6	164	121	121.6	141.1	143.8	128	136.8	116.5	115.5	148	102	118.5
0	238.6	236.5	239.3	263.4	277.3	267.6	200.9	244.2	244.4	273	187.3	202.4	241.5	201.1	240.3	195.5	194.9	228	214.8	239.6	229.1	203.5	182	206.9	205.9	159.5	229.5	199	233.5	184.5	217	202	185.1	192	207.5	216.1	213	209.9	190	225.9	253.8	195.1	217.8	216.5	178.3	245.5	181	194.1	167
0	253.7	282.9	267.3	200.9	224.5	218.2	240.5	223.6	231	219.9	252.8	254.1	216.3	224.4	260	233.6	193.7	221.6	250.9	279.9	202.1	201.4	220	226.6	223.3	191.6	240.1	198.5	223.6	229.1	229.5	200	242.4	251.4	207.1	174.3	253.4	209.4	192	237.6	223.5	221.8	183.6	209.4	206.8	201	200.2	192	190.7
197	189.5	219.9	216	205.6	211.7	206.9	206.6	174.6	188.3	185.8	201.7	266.7	199.3	188.2	157	179.2	137.5	184.6	169.7	169.5	146.4	159.4	142.4	159.4	183.1	144.3	158.8	148.4	178.1	176.5	167.3	175.9	175.4	145.9	154	126.3	168.3	131.4	150.5	151.4	154	151.8	135.8	171.8	152	156.3	166.7	148.5	148.6
0	231.7	244.1	281.9	276	277.1	245.9	284.4	225	199.7	257.5	222.4	236.8	213.9	200.9	259.4	233.7	188.8	185	249.2	174.1	209.7	184.5	231.5	191.7	186.8	140.2	205.6	181.3	183.4	203	224	177.6	176	184.8	199.3	201.5	147	211.4	230	205.9	165.1	210.1	184.6	207.7	176.6	176	183	166.5	218.6
0	243	296.3	266.1	262.5	325	231.4	281.8	263.5	257.7	246	260.8	233.1	218	268	261	256	306.5	261.6	209.6	232.1	244.7	210.1	242.9	273.5	299.1	241	248.6	227.7	230.5	253.8	244.5	222.3	262.2	256.6	272.6	241.6	283.5	254.9	253.7	301.6	300.6	284.3	299.4	288.3	317.4	771.9	967.4	862	1023
0	214.4	242.6	242	262.4	288.3	275.2	224.1	248.7	238.5	224	259.6	221	310	250	215.1	249.4	232.7	243.2	248	204.1	230.5	248.1	216.9	213.4	211.6	242.5	269	230.5	226	238.7	249.5	236.5	239	320	267.2	248.5	224.2	264.5	194.9	268.9	300	456.2	903	910.5	952.4	933.7	878.9	843.1	845
198	266.5	315.6	286.1	334.1	277.2	400.6	240.7	303.7	342.4	388.9	431.5	312.8	304	401	268.8	434.7	333.1	337.1	372.5	370.1	364.4	261.4	353.9	393.9	390.4	336.2	298.9	436.6	329.5	386.6	381.1	315.2	363.4	488.2	400.1	330.1	397.3	335.9	417.6	395.2	359.7	328.2	363.3	283	346.2	392.7	377.8	334	310
0	230.9	266.2	245.4	215.2	243.2	212.8	250.6	204.1	226.5	260.2	228.3	196.2	220.8	202.1	197.2	169.7	176.4	205.1	192.5	179.7	244.4	179.9	202.8	203.8	157.4	230.1	189.3	241.7	221.4	175.5	203.6	207.5	207.7	213.5	186.1	168.7	203.8	159	182.3	150.9	152	214.6	164.6	178	187	178.3	212.7	175.4	138
199	246.2	217.3	248.9	220.4	244.9	229.5	186.6	175.7	236.2	205.7	233.4	213.4	203.1	217.1	196.9	214.3	220.1	221.5	255.2	183	218.6	230.9	269.9	213.1	189.7	181.1	240.4	245.8	226.2	211.8	214.7	199.8	232.1	230	200.2	206.8	206.8	256.1	215.3	212.3	249.7	222.8	166.3	227.7	210.3	206	194.2	206.5	204.3
0	310	314.2	293.4	301.8	287.5	276	320.4	340.1	341.4	265.6	342.5	305.8	288.6	271	309.3	300.1	262.3	258.2	255.7	277.2	312.6	235.7	280.2	261.8	218.9	259	272.2	284.7	276.8	272.5	280.7	294.2	293.2	252.1	287.5	274.4	257	269.6	297.5	282.2	258	308.3	271.9	243.5	263.2	270.5	269.9	240.8	263.1
0	321.9	320.2	316.1	289.7	273.2	232.6	234.6	283.6	293.7	235.4	220.9	264.4	238.7	239.3	204.7	241.9	221.9	255.9	238.7	236.1	204.3	249.2	219.6	236.2	200.2	174.5	212.2	199.8	215.2	209.1	215.5	202.7	201.1	172.1	222.8	226.7	207	220.6	210.1	191	222.2	244.4	181.6	213.7	201	257	216.1	163.6	236.6
0	211.4	228.1	216.3	252.7	261.7	234.7	179.1	190.3	192.5	179	182.7	193.5	218	181.7	213.9	159.9	227.6	186.3	206.9	211.8	212.7	213.8	189.7	179.5	213.1	158.1	214.9	194.7	182.6	207.1	199.3	204.2	212.1	190.4	219.5	197.8	164	168.2	205.5	235.3	179.8	204	221	204.7	218.5	203	240.9	207.4	214.9
0	312.3	285.1	268.5	277.9	313.1	235.6	236.9	247.8	253.9	344.8	224.5	316.7	240.5	248.6	270.5	308	272.5	269.5	248.6	261.6	219.6	265	244.6	260.5	262.6	237.9	310.1	274.5	179.9	232.5	255	214.1	200.1	203.4	194.6	170.1	194.4	223.6	206	255.4	196.6	218.9	208.1	188.2	210.2	220.4	161.5	178.5	230.5
0	250.1	253	262.8	305.4	312.8	276.6	290.2	251	269	217.2	247.7	234	222	257.6	267.9	245.5	231	231.5	246.1	208.3	193.9	213	196	205.5	216	184	193.3	148.9	202.4	218.2	208.2	224.4	221.7	193	224.6	205.9	210.7	199.3	227.7	203.5	268.3	197.9	196	174.3	173.5	176.7	181.7	190.2	210.2
200	212.8	198.6	172.7	195.3	266.3	251.2	222.7	161.9	191.9	235.1	207.9	196	233.8	192.3	236.3	208.5	166	211.5	209.2	174.2	219.2	166.8	216.9	203.5	186.1	203	236.4	228.2	219.3	216.5	175.1	205.6	181.4	174.1	214.4	213.5	170	173.7	211.4	204.9	190.5	200.1	221	189.1	217.5	172	163	196.5	159
0	252.7	255.9	343.6	284.9	304.6	327.5	313	257.1	229.6	263.5	253.5	282.3	259.5	222.2	222.9	200.8	221.5	233.8	226.4	233	217.5	211.5	268.1	228	237	201	259.9	220.6	232.5	218	219.5	213.5	249.9	174.8	237.9	182.6	247.1	206.5	184	184.5	158.5	191.5	224.1	216.5	205.9	233.1	259.1	227.4	227.6
201	451.5	391.2	391.5	464.8	367.7	341.5	280.3	380.5	307.2	326.1	305	246.4	249.1	206.9	212.1	261	234	240.7	180.7	191.4	189.2	201.2	156.9	266	198.1	183	205.7	154	172	168.9	199	175.5	152.6	152.5	203.6	171.6	161.6	157.7	134.1	179.6	163.1	159	175	147	154.9	148.1	153.6	121.4	96.46
0	266.9	216.4	267.3	296.6	283.2	261.8	244.7	241.3	257.8	308.7	305.9	227.1	235.8	239.6	231.5	221.9	218.5	224.9	284	210.9	222.9	248.1	243.1	269.4	265.3	278	262.2	273.2	253.5	285.4	215.9	260.9	252.2	209.3	247.3	244.7	238.7	257.4	263.3	231.8	230.4	191.9	207.1	220	238.5	253.5	264.5	234.8	249.2
0	208.4	248.1	222.9	258.2	269.3	259.4	217.7	232.9	186	259.2	212.3	247.9	172.9	148.7	192	188.1	205	204.5	180.1	178	213.9	160	164.3	207.8	187.9	198.8	194.6	190.1	165	175.2	189.5	210.8	210.3	167.8	228.6	208	153.4	198.9	188.8	187	173.5	203	160.6	184.1	201.5	163.9	208.9	181.9	173.4
202	249.7	207.2	244.7	216.4	224.2	191.1	175.8	187.2	228	229.4	184.1	191.5	172.5	207	199.9	192.2	218.6	183.3	199.5	163.6	180	163.2	215.9	150.7	178	170.2	223.9	191.8	204.9	202.4	183.7	209.5	236.3	166.9	196	145.2	174.6	160.6	158.9	179.3	173	171.5	136.4	162.6	185.9	174.9	174.2	187.9	181.5
0	163.6	167.6	141.6	146.9	136.8	167.9	107	154.7	107.5	157.7	130.4	152	222.7	1110	814	803	1105	1118	929.1	902.9	920.5	784.8	825	882.2	850.9	805.9	884	795.3	380.4	943.1	774	529.3	666.6	NaN	NaN	NaN	NaN	NaN	NaN	NaN	NaN	NaN	NaN	NaN	NaN	NaN	NaN	NaN	NaN
0	NaN	NaN	NaN	NaN	NaN	NaN	NaN	NaN	NaN	NaN	NaN	NaN	NaN	NaN	NaN	NaN	NaN	NaN	NaN	NaN	NaN	NaN	NaN	NaN	NaN	NaN	NaN	NaN	NaN	NaN	NaN	NaN	NaN	NaN	NaN	NaN	NaN	NaN	NaN	NaN	NaN	NaN	NaN	NaN	NaN	NaN	NaN	NaN	NaN
0	275.2	255.2	206.1	254.4	258.8	212.8	229.4	201	253.1	226	191.7	211.2	243.2	228	214.6	207.6	190.6	218.2	182.1	230.6	219	212.6	242.1	195.2	198.7	203.7	217.7	203.7	192.4	251.3	792.5	826	796.2	832.2	765.1	782	783.7	828.6	736.2	686.1	719.1	759	806.6	801.7	649.7	529.5	481.5	302.4	348
0	297.3	225.3	208.1	213	244.1	242.9	236.4	227.6	243.2	209.9	231.9	220.6	219.2	227.6	252.6	254.4	214.4	211.7	227.2	219.2	253	248	250	260.8	238.5	247.3	238.5	244.3	204.5	222.9	252.9	221.4	238.9	214.1	285.5	225	244.9	203.9	219	242.7	227.5	222.5	234.5	214.5	211.5	194.4	231.1	205	253.6
203	380.8	337.5	296.5	359.2	295.5	276.4	211.8	250.3	261.1	278	194.8	237.5	191.5	269.4	255.8	234.1	191.4	219.5	228.9	287.1	305.5	238.5	260.6	214.4	199.6	236	194.5	207.1	194.1	233.1	154.5	155.5	174.5	172.7	186.6	192.5	194.4	175.6	178	168.5	181.1	163	190.6	175.5	162.9	108	149.1	163.1	217.6
0	295.8	271.5	310	315	247.4	234.7	247.4	242.4	237.5	273.5	264.6	214.9	250	239.9	244.2	213.7	289.9	264.5	230.3	234.6	208.5	278.3	184.6	202.5	247.5	218.1	232.5	241.8	220.3	223.6	243.2	200.8	225.2	232.6	210.6	234.7	258.6	251.7	208.3	243.6	222.5	197.5	217	233.4	220.4	218.6	235.8	190.6	233.6
0	232.3	248	213.6	169.5	211.1	182	191.3	176	170.5	197.2	224.1	208.8	167	222.7	161	190.5	174.4	157.5	198	163.5	158.6	107	165.3	165	205.9	111.5	155.9	165.7	158.9	144.6	132.3	149.5	158.9	175.2	137	152	126.5	162.5	143.7	125.3	141.1	180	148.6	119.3	137.2	116.8	127.9	148	149.3
0	238.5	191	189.3	212	191.1	211.6	179.1	205.2	169.3	220.1	167.6	205.3	171.5	137.9	152.1	181.6	150.8	152.3	193.5	167.9	160	149	179.1	134	163.7	143.5	183.6	166.8	136.5	168.4	168.1	123.3	152.5	130.1	120.9	173.6	160.6	116.6	138.1	174.7	134.2	152	153.3	122.9	143	140	155.9	144.3	165.8
0	284.2	265.5	265.5	254.9	229.5	323.6	273.9	325	267	289.5	255	249	245.5	263.1	267.2	266.1	222.2	222.5	281.4	224	254.5	248.5	240	240.9	229	226.9	248.5	257.5	263.3	253.4	264.5	253.9	271	215	241.5	293.5	242.9	245.5	222.4	261.4	265.9	283.9	277	278.5	286	247.4	229	239.9	208.5
0	211.2	156.8	163.2	224.5	206.1	160.3	195	200.6	153	150.8	125.7	156.9	154.6	159.7	146.1	150	147	151.5	143.9	138.1	168.9	166.5	150.4	122.2	185.9	148.5	131.2	139	145.2	134	116.6	126.5	122.9	167.8	133.8	126.6	155.4	177.7	123.2	122.9	127.5	126.6	156.4	140.6	142.2	140	141.5	102.6	128.5
0	331	314.9	288.4	294.3	275.5	267.9	295.9	281.9	299	309.4	273.1	228.9	310.6	234	273.7	299.5	285.8	305	249.1	259.9	256	213.8	269.5	252.5	236.5	256.5	245.1	291.9	239.9	244.4	260.9	247.5	288.4	282	297.6	247.8	244.4	289.4	248.9	212.4	208.4	212.3	219.3	236.8	298	253.3	262	242.8	207.6
204	287.4	294.4	261.5	252	255.9	278.3	273.5	262	262	254	252.5	268.5	228.7	193	267.9	214.5	241.4	186.6	236.4	230.5	199.8	210.1	191.8	206	231.8	213.4	242.5	209.4	211.5	167.4	174.1	190.1	213.3	189.6	189.3	185.3	231.6	218.4	221.3	263.8	224.7	226	227.1	222.3	205.8	215.3	236.7	233.5	261.4
0	178	284.4	223.9	243.4	193.3	201.4	253	245.1	263.3	230.1	243	211.3	266.8	209.8	219.6	222.6	201.6	187.3	194.1	189.7	197.7	191.1	242.2	187.7	217.6	164.8	188.3	188.1	189.4	196.5	188.7	201	194.8	189.6	187.6	161.6	225.1	207.8	182.7	182.5	170.3	187.7	196.2	166.3	166.8	205	206.2	187.5	182.5
0	201	253.1	217.1	257	199.5	222.6	226.9	177.2	182.3	251.7	271.2	187.8	198.3	243.5	194.7	185.3	194.6	185.5	184.1	225.4	173.5	182.5	168.5	214.6	177.5	174.6	221	172.5	165.9	141.1	194.5	210.5	193	157.5	172.1	190.4	194.5	238	172	154.5	185	193.8	161.9	199.1	145.5	188.5	211.5	132.5	161
0	182.6	153	183.4	176	157	182.8	192.2	159.8	185.9	180.9	175.5	219.9	216.4	154.2	168.5	148.3	127.2	172.9	174.4	167.1	140.1	141.3	150	166.9	190	129	162.3	130.4	133.9	166.6	148.6	171.5	133	120.9	148.4	151.2	116.4	134.9	127.8	156.1	112	172.2	130.2	153.8	160.5	138.2	214.5	137.5	127.6
205	381	385.2	408.3	331.3	286.8	374	321	354.1	328.2	266.9	364.8	363.3	287.3	285.7	285.3	289.1	315.9	293.7	293.8	246.5	286.4	262.9	337.9	311.9	320	283	261.4	293.9	269.3	304.5	266	261.5	268.6	221	271.5	297	304	267.5	321.5	229.5	328.9	255.9	279.4	303.5	268.4	250.5	276	324.4	252.5
206	252.5	241.3	205.2	210.9	160.6	192.6	188.8	201.5	170.4	188.6	158	169.2	207.8	185.7	124.1	153.8	156.9	170.6	212.2	181.4	159.4	168.7	148.3	156.6	185.8	148.5	181.2	178.5	137.6	126.7	153.6	182.5	163.4	165.7	188	146.7	118.4	179.8	164.3	171.7	136.9	183.4	155.7	165.2	128.3	124.9	119.3	162.8	142.7
0	185.7	201.3	228.4	228.8	175.5	213.8	245.4	198.8	195.8	199.5	170.1	175.5	166	136.8	170.9	141.7	159.3	148.8	207.2	213.7	173.4	213.7	148.2	150.9	161.5	205.2	153.1	124.2	116.6	175.7	159.2	135.7	154.3	114.7	156.6	145.1	136.1	108.6	186.1	186.5	135.5	208.7	161	161.5	172.2	137.5	145.8	120.7	176.6
0	189	195	192.8	157.6	172.9	207.2	144.6	184.7	133.3	139.8	132.7	160.7	163.7	159.9	142.7	142	150.1	151.7	147.1	132	114.6	145.6	104.2	105.6	161.3	135.2	153.8	114.2	110.8	125.9	130.7	122.3	126.8	127.8	125.3	121.3	140.3	146.3	115.7	130.7	111.8	125.4	154.8	98.29	96.82	148.7	128.8	100.2	116.8
0	324	372.4	304.6	358.3	379.2	354.2	307.5	287.2	311.2	300.8	323.2	308.4	350.3	346.4	351.4	364.7	342	307.3	358.7	304	299	261.3	311.8	337.8	276.4	252.9	281.6	303.5	281.3	357.8	301.3	331.5	280	299	360	323.7	321.2	250.1	260.5	278.8	278.7	247.8	272	253.7	255.8	215	243.3	269	290.5
0	286.2	209.8	210.7	210.5	179.8	175.3	192.5	178	165.2	160.7	233.2	168.3	172.9	139.6	162.8	166.7	134.7	210.8	216.1	153	166.6	141.2	119.7	171.9	149.8	163.4	189.3	150.1	160.5	168.9	170.9	154.4	163.8	142.7	190	161.8	155.5	160.1	181.5	164	127.9	160.9	195.1	174.9	166	138.4	149.2	137.1	133.7
207	476.5	588	540.7	487.8	525.5	523.6	494.3	439.4	392.9	448.1	336.8	395.8	371.6	385.4	400.2	389.6	386.7	403.5	350.9	341.3	359.2	348.3	365.9	412.5	335.2	408.2	374.8	357.5	290.3	318.4	364.5	324.2	379.7	393.2	395.4	361.9	350.6	371.4	310.3	260.5	302.9	319.7	258	289.4	254	332.4	296.5	286.9	284.8
208	110.1	162.4	117.6	151.4	174.3	176.5	130.4	140.1	124.6	146.6	155.1	118.2	143.6	113.6	120.5	132.4	129.8	165	141.7	143.7	134.4	130.1	174.4	128.6	140.8	105.5	112.9	109.3	130.7	141.7	102.6	104.3	129.9	132	107	102	108.2	130.9	118	101.9	107.5	102.9	104.9	114	145	100.5	139.8	125.6	124.5
209	326.9	335.9	331.6	344.2	318.6	334.7	344.1	280.2	309.9	312.2	313	304.6	291.9	364.5	289.3	294.4	326.8	406.3	307.8	342	295	277.8	295.9	355.7	367.6	312.4	242.9	284.1	279.6	326.4	305.6	245.3	304.4	305.8	314.2	290.2	262.9	295.3	280	276.5	320.7	269	294.2	256.7	276.3	299.9	289.5	267.8	251.6
0	NaN	NaN	NaN	NaN	NaN	NaN	NaN	NaN	NaN	NaN	NaN	NaN	NaN	NaN	NaN	NaN	NaN	NaN	NaN	NaN	NaN	NaN	NaN	NaN	NaN	NaN	NaN	NaN	NaN	NaN	NaN	NaN	NaN	NaN	NaN	NaN	NaN	NaN	NaN	NaN	NaN	NaN	NaN	NaN	NaN	NaN	NaN	NaN	NaN
210	233.5	345.5	267.7	248	296.7	831.5	906	934.6	799.7	869	907.7	916.2	863	829.5	795.8	772.3	486.8	463.3	400.8	379.6	323.5	289.1	230.6	302.3	297.4	300.9	298.2	293.2	241.7	266.9	218.9	242.4	226.3	254.5	276.5	265	271.1	293.6	1018	853.7	970.1	1191	1252	1331	1289	1087	1149	1153	1095
0	264.2	211.3	272.5	271	250.7	253.6	212	298.6	220	284.3	270.1	246	213.8	268.2	287.2	268	256.8	323.4	224.3	166.5	226.5	217.2	249.5	243	253.8	190.6	180.8	223.4	180.6	222.2	190.3	198.8	278.1	230.7	194.8	171.5	165	220.8	191.2	181.5	203.8	214.2	188.2	181.3	170.2	145.2	204.1	238.6	151.5
211	632.8	547.1	415.5	554.2	414.3	487.6	599.5	562.5	442.8	424.4	407.8	301.3	367	306.7	348.2	367.5	429.8	357.8	294.8	332.5	348	326.7	354.4	292.7	350.1	334.6	460.5	406.4	474.9	476.1	531.8	543.8	562.3	549.5	611.3	567.7	687.5	590.8	685.1	699.7	882.2	1132	1443	1302	1346	1322	1502	1375	1410
212	194.3	216.3	140	155.9	179.2	160.6	170.2	126.1	150.1	193.4	186.7	181.2	158.2	233	213	137.3	122.8	143.4	228	141.2	146.1	135.5	124.9	210	170.8	158.7	150.8	145.7	168.1	149.8	161.9	139.7	159.4	140.4	148.3	125.5	179	136.4	146.1	169.9	174.7	123.5	171.2	165.2	193.8	179.2	132.5	132.9	327.2
0	276	249.7	254.7	214.5	240.7	272.7	252.6	227.6	210.8	254.1	237.7	230.7	219.3	220.8	247.4	313	236.2	301.4	277.1	205.2	266.6	265.9	240.2	257.1	217	216	221.8	204.4	210.4	243.3	234.5	240	230.9	253.2	273.9	245	315.7	878.5	871	823.3	875.1	980.3	865.3	954.4	974.1	885	951.5	883	724.3
0	65.03	NaN	NaN	NaN	NaN	NaN	NaN	NaN	NaN	NaN	NaN	NaN	NaN	NaN	NaN	NaN	NaN	NaN	NaN	NaN	NaN	NaN	NaN	NaN	NaN	NaN	NaN	NaN	NaN	NaN	NaN	NaN	NaN	NaN	NaN	NaN	NaN	NaN	NaN	NaN	NaN	NaN	NaN	NaN	NaN	NaN	NaN	NaN	NaN
213	289.7	269.5	272.7	221	256	305	332.5	260.6	293.3	335.8	249	236.1	284.5	294.5	290.3	311	267.1	275.5	328.7	277.5	272.8	283.5	285.6	249.8	265.4	249	268.5	302.5	212.3	257.8	286.3	221.5	217.3	220.6	274.5	190.1	217.6	180.7	219.9	213.5	263.6	201.2	169	156.7	224	161.8	229.7	243.9	158.9
0	219.6	148.4	205.7	113.9	NaN	NaN	NaN	NaN	NaN	NaN	NaN	NaN	NaN	NaN	NaN	NaN	NaN	NaN	NaN	NaN	NaN	NaN	NaN	NaN	NaN	NaN	NaN	NaN	NaN	NaN	NaN	NaN	NaN	NaN	NaN	NaN	NaN	NaN	NaN	NaN	NaN	NaN	NaN	NaN	NaN	NaN	NaN	NaN	NaN
0	235.9	289.8	282.6	239.7	240.8	215.1	175.6	248.6	172.6	186.6	187.5	204.7	231.5	218	185.9	178.3	165.7	195.4	177.2	184.7	222.6	195	168.1	190.3	198.1	193.7	197.7	141.9	167.8	156	169.6	198.8	186.1	162.5	173.6	162.1	192.7	205.8	205.7	188	180	123	214.5	163	180	162.4	236.7	178.1	210.3
214	325.4	263.8	260.9	254.4	224.5	256.8	269.3	233.8	241.7	198.7	251.2	234.7	215.8	191.3	230	247.7	196.4	181.4	250.5	212.2	232.2	216.5	247.5	182.2	241.3	213	196.8	190	201.7	200.2	221.4	213.2	185.4	199.4	206.7	174.4	216.4	198	249	190.6	213.3	172	208.2	208.5	157	196.7	198	160.7	224.5
215	284.5	327.5	250.8	228.1	293	311.5	262.1	221.1	246	278	258.4	251.5	270.4	224.2	278.5	209.5	229.7	283.5	216.3	260.8	213	261.5	238.3	276.5	298.3	238.2	261.3	181.2	198.2	238.8	184.3	228.5	208.4	221.3	253	255.3	234.3	203.2	172.2	220.5	220.2	203.7	215.8	250	227	251.8	203.7	221.8	220.6
216	256	278.4	181.9	237.5	234.4	208.7	155.4	233.1	191.2	217.4	263.9	235.2	237.3	254.1	215.5	276.5	221.5	262	184.5	189	199.1	210.8	235	221.1	205.8	169.3	171	170.7	166	199.6	136.3	266.9	190.7	172.2	217	181.1	200.5	176.5	152	179.2	177.8	162	161.7	166	209.3	164.9	215.9	187.5	227.5
0	238.3	159.6	309.5	230.9	259.4	169.5	250.7	256.4	255.3	223.4	222.6	237.2	235.8	200.7	217.1	221.5	190.1	190.8	225	197.3	228.5	197.4	214.8	200.2	219.3	198.8	195.1	189.4	212.5	183.1	197.5	170.3	213.2	189	236.7	184.1	159.5	215.1	188.8	199.4	212.5	209.2	187.9	175.3	171.9	239.3	181.9	197.9	182.2
0	222.7	235.4	170	214.5	168.4	206.4	165.7	211.1	161.2	140.2	208	176.8	156	185.6	177.4	202.8	210.7	220.7	178.2	188.3	197.4	198.9	207.8	184	185.3	191	169.5	188.3	182.1	209.3	175.5	170.6	170.7	158.4	186.8	194.1	175.3	176.1	202.6	177.9	186.6	201.4	168.9	182.7	180.2	176.9	201	192.1	174.7
217	196.3	224.6	235.7	274	192.6	212.3	206.6	230.5	221.7	212	195.4	182.3	155.3	191.4	192.1	161.9	196.1	196.9	150.9	199	154.2	194.5	153.7	153.8	170.2	170.6	193.4	183.3	190.7	200.8	178.1	138.4	186.7	142.3	195.4	127	173.5	167.5	222	200.3	221.6	184.5	164.9	136	143.5	188.5	114.5	182.1	104
0	322.6	459.9	437.5	370	356.6	396.4	398.3	258.4	406.6	395.8	365.2	361.3	416.7	443.4	392	346.5	424.4	378	346.5	388.6	351.1	367.1	344.5	333.5	370.1	298.6	373.8	319	285.4	332.7	290.2	326.6	324.9	244.7	328	301.6	366.1	273.3	244.1	268	265.2	244.9	270.6	280.2	334.6	333.7	269.1	290.9	207.2
0	390.4	313.9	292.4	306	300	324.6	324.9	301	327.9	351.3	338	310.3	328.2	249	315.9	362.8	287	326	337.4	294.4	337	340.1	295	292.7	298.6	311.9	302.7	301	342.9	275	320.3	326.6	330.4	332	350.5	293	285.9	350.4	280.5	291.9	293.1	294.5	296.5	285.6	264.4	265	290.4	290	262.1
0	342.7	318.4	364.7	328.5	328.2	260.6	333.6	313.8	305.6	306.8	313.4	288.7	356.5	286.1	311.8	229.5	251.4	255.9	250.3	259.9	259.9	256.3	254.2	281	204.1	266.9	252.3	232	239.6	236.4	264.3	263.8	228.3	247.8	239.9	245.4	265.9	257	240.2	272.3	239.6	237	261.9	232.1	229.8	268.5	222.4	239.7	303.6
0	254.5	262	301.5	274.6	205.9	212.1	301.5	235.2	201.1	204.8	223.3	254.7	318.9	238.5	209.4	208.9	251	209.2	260.6	209.6	210.3	192.3	195.3	220.2	245.2	231.7	214.5	259.9	193.5	249.5	212.5	222.2	248.6	184.6	216	195.8	248	227.1	254.4	204.2	231.7	195.4	213.6	224.9	249.1	211	227.4	224.8	232
0	287.6	275.1	222.4	252.3	217.6	254.3	181.8	191.6	201.6	212.5	212.5	149.8	212.5	273.2	193	194.9	177.1	224.1	163.1	140.6	171	203.6	158.2	191.8	176.6	182.4	169.9	167.5	180.5	143.4	189.8	142.2	144.5	150.3	159.1	148.3	164.4	163	147.4	178.7	173.6	209	152.5	193	175.3	196.1	161.2	122.5	195.7
0	383.9	392.7	332.8	319.1	354.1	352.4	348.2	338	301	335.5	348	381.9	317.4	351.1	278.9	345.5	328.6	344.7	310.3	324.2	320.4	297.5	313.3	297.4	338.5	331.8	260.5	338.3	272	314	315.5	325.2	342.2	342	311.1	300.5	297.5	346.9	332.2	366	350	352.3	336	319	330.7	332.3	391.5	302.6	330.9
218	307.1	353.4	307.4	268.3	264.9	293.9	326	329.2	337.1	313.2	316.5	326.6	287.9	323.8	321.9	314.2	301.1	248.7	279.5	293	280	278.3	320.5	252.1	251.7	273	253.7	274.1	284.8	231	269.8	265.8	209	248	246	281.2	264.8	302.1	245.5	262.9	243.5	277	272.5	217.6	260.4	213.3	243.1	245.6	263.1
0	231	199.5	190.5	165.1	188.1	164.6	171.9	219.9	231.8	203.7	226.7	193.1	215.6	162.5	206.8	159.2	176.9	154.6	149.1	117.2	131.7	125.5	106.1	174	131.7	159.8	158.4	219.9	140.9	125	120	177	149.3	163	147.9	123.3	128.7	135.4	133	138.5	178.9	124.9	167	151.4	145.5	122.5	158.4	177.4	146.4
219	272	265.5	255.3	215.1	247.8	301	271.7	264	254.7	241.5	250	260	256.8	240.7	223	253.5	211.4	185.5	257.5	208.4	202.5	225.7	224.6	202.9	208.5	224.5	224.9	211.7	203.3	269.9	260.1	239.2	275	253.2	265.9	312	738	811.5	803.1	770.5	767.2	805.5	689.5	692.5	744.3	821	822	691	594.8
0	283.7	373.8	338.7	318.3	317.2	293.2	338.7	257.8	319.7	288.6	300.5	291.2	311.7	254.5	259.2	308.8	245.8	273.8	271.3	324.1	270.9	288.9	275.2	301.2	307.6	242.8	272	273.7	252.1	238.9	253.4	275.4	300.3	282.3	306.2	277.3	272	279.8	256.2	278.4	287	266.5	288.5	246.3	300.2	264.8	253.6	248.3	246.9
0	186.7	265.4	245.1	203.5	196.7	238	283.5	265.8	205.8	255.8	263.6	210.4	195.3	201	229	226.6	237.9	179.3	210.7	224	232.8	215.9	199.9	170.3	202.7	192.2	182.9	184	203.6	178.4	174.4	209.3	186.8	155.3	209	149.6	230.3	201.4	160.8	186.8	167.1	220.3	191.9	175.6	220.9	187.4	155.2	171.6	187.4
0	371.5	433	388.9	453.1	334.8	322.6	389.2	351.2	330.5	317.5	362.8	334.5	368	381.7	389	279.3	363.4	382.9	363.5	324.9	335.5	385	366	335	361.1	373.5	306.9	323	360.5	277.9	346.4	371.1	331.7	324.9	353.9	327	304.8	298	346.5	315.8	385.4	352.2	308.4	394.7	360.9	363.5	371.4	341.1	399.7
0	314.1	316.2	267.1	271.6	315.1	284	306.3	303.1	276.8	295.5	273.2	306	312.5	314.8	263.4	301.6	259	274.6	266.9	285	245.4	220.9	248.3	261.3	276	235.9	248.9	232.3	232.9	245	221.9	230.7	236.6	261	268.1	280.1	203.5	288.2	296.6	240.8	287	281.2	268	286.5	281.7	256.2	309.9	709.5	864.8
0	366.8	294.1	282.5	305.5	300.2	306.2	315.7	308.2	346	290.7	265.5	286.7	252.5	273	275	256.9	293.3	291.7	249.3	238	236.4	270.4	256.3	258	261	277.9	255.3	257	224.8	253.3	249.8	251.9	253.8	223.8	223.4	211.9	238.5	263.7	259.4	224.3	302.3	248.4	262.1	267.9	293.5	292.3	267.1	246.5	255.5
220	241	196.9	201.7	190.9	187.5	230.8	222.5	242.3	211	247.9	232.7	246.2	222	230.3	242.6	187.6	182	241.9	226.8	227.1	212.7	463.8	1060	1039	989	1078	1104	1071	979.2	779.8	826.7	1007	1078	951.2	816.6	520.2	419.3	289.1	300.1	278.3	314.1	298.1	230.3	242.3	254.6	230	220.1	209.3	182.3
221	187.7	217.4	211.1	178.7	226.1	253.4	241.3	216.1	228.2	243.7	192.2	169.7	208.4	169.4	158.5	180.3	221.8	184.1	194.9	196.6	204.6	214.3	170.3	176.5	166.9	164.7	177.8	189.8	172.9	193.8	186.9	184.8	185.2	181.9	188.4	158.5	195.1	143.2	155.5	188.1	174.3	185	179.3	211.1	165.1	164.1	183.7	161.3	161.3
222	342.8	367.4	424.3	307.9	351.4	378	345	314.8	348	319.5	326.3	315	301.9	280	294.7	297.7	307.1	239.5	275.9	285.3	277.9	292.6	291.1	254.8	304.7	324.9	284	303.5	340.1	282.5	350.4	625.2	1373	1675	1627	1525	1255	1225	1289	1640	1556	1360	1203	1347	1138	1079	1113	1070	1008
223	250.4	286.7	336.9	276.5	229.2	197.9	287.4	276.6	221.3	243	236.5	172.5	216	221.4	180.5	227.4	239.4	261.1	239.2	200.5	206.8	145.1	192.7	140.4	220	145.4	233.4	196.2	215	161.4	209.3	153.3	182.6	186.9	117	197	149.6	166.6	192.1	139.6	166.7	195	237.8	151.1	195.1	177.8	143.6	210.6	140.1
224	256.7	235.7	240.4	255.9	223.4	236.3	256.6	201.9	237.1	240.8	233.8	222	211	231.5	217	231.2	220.4	224.8	269.6	271.8	208.5	192.5	210.4	279.2	229.8	239.8	229.6	256.9	237.9	243	273.5	206	256	214.3	266.4	242.5	224.7	190.4	209.3	282.1	180.2	231.4	210.1	244	218.8	206.3	224.3	229.6	211.3
225	236.3	181.4	191.5	249.6	174.1	210.3	214.3	231.5	228.7	210.2	200.1	188.8	206.5	224	209.4	184	172.1	207.2	177.4	224.4	174.9	155.6	176.9	212.9	144.4	186.7	224.6	193.4	177.7	188.2	209.8	209.9	196.4	172.3	172.4	220.1	176.9	193.4	181.1	167.3	201.7	234.1	206.3	165.9	218.5	180.1	197.2	205.4	193.1
226	279.5	300.4	321	353	403	325.8	308.8	282.4	313	305.2	344.1	287.7	314.9	294.4	268.6	282.3	298	252.5	296.8	290.5	238.6	266.4	261.3	263.7	252.2	291.4	208.5	239.7	250.1	293.3	238.7	263.2	231.5	203.5	226.2	224.4	325.5	228	238.3	196.4	276.1	242.6	223.9	255.5	218.3	191.2	221.5	167.4	220.7
227	327.5	344.4	265.9	233.2	292.7	258.2	262.7	351.8	285.3	236.8	244.5	217.2	256.6	269.9	271.9	205.9	266.3	249.9	233.5	218.1	232.3	235.8	270	258.7	258.3	237.9	223.3	246.5	237	221.3	199.2	229.9	232.1	249.7	234	219.5	229	249.9	261.1	261.5	199.2	275.7	291.1	196.4	214.9	259.1	234.3	238.5	237.5
228	203.1	193.4	172.8	198.4	142.3	195	121.9	212.1	132.6	182.9	152.2	165.8	155.3	183.5	149.1	152.1	175.8	448.4	764.4	762.6	725.5	714.3	703.1	716.3	563.2	635.5	697.4	574	536.9	323.7	370.1	297.9	261.5	229.9	235.6	196.4	198.2	227.2	214.4	187	172.5	192.3	183.1	181	172.7	163.4	159.7	118	162.3
229	295.6	256.2	269.5	286.9	292.3	273.7	262.5	243.3	207.8	241.3	282	243.5	238.8	235.3	237.2	232.8	302.1	221.4	225.5	254	224.7	230.4	230.7	238.3	213.1	240.9	205.9	264.1	164.9	228.5	239.5	176.4	246	217.2	226.1	231.9	212.1	195	195.8	265	187.4	212.7	231.2	229.7	253.6	223.1	228.1	265.2	297.6
230	287.6	281.6	205.1	232.2	256	236.9	220	218.9	238.5	280.7	303	330.7	233.7	230.9	249.5	216.6	239.4	198.4	276	212.4	255.5	183	258.2	222.2	235.2	229.5	226.1	253.8	273.2	206.4	239.9	243.4	240.8	268.1	229.8	224.5	224	235.3	238.5	215	292.3	218.9	224.2	243.8	227.4	235	223.1	233.9	223.4
0	309.1	301.1	301.3	308.7	309.1	313.2	276.5	238.8	262.2	245.3	243.2	295	241	274.5	224.3	234.2	260.1	282	280.8	250.7	297.1	235.6	273.2	273.6	290.7	284.8	240.2	235.5	276	273.1	293.9	254.2	288.1	270.9	292.7	255	308.5	274	279	287	237	272	269.8	259.6	245.2	233	263.4	238.5	256
231	233.1	220.3	183.1	189.7	179.6	129.8	155.9	161.1	152.4	152	151.5	179.8	144.5	142.8	136.1	191.2	128.7	161.4	149.8	162.4	116.9	131.6	124.6	128.5	158.5	146.2	167.3	125.6	123.6	172.4	123.8	114	124.6	133.6	142.3	191.7	101.5	115.2	125	118.5	118.5	123.3	140.6	124.6	134.8	105.6	107.5	114	119.1
232	488.5	423.8	432.1	387.2	350.7	446.9	348.5	404.7	340.4	336	341.2	328.2	322.2	335.5	289.6	309.6	335.1	323.2	293.3	343	267.3	264.7	256.5	273.9	296.8	303	265.2	258.8	291.1	294.4	316.6	269.9	234.5	270.1	251.6	263.7	288.9	251.7	281	297.6	271.2	255.6	233.5	257.2	298.7	232.6	271.7	251.7	253.7
233	206	170.2	185.1	166.6	168.2	202.5	202.4	259	191	128.5	180.5	180.5	232.8	130.1	150	152.2	181.9	190.2	123.9	165.6	159.9	160.9	109.6	144.4	166.9	134.2	174.3	147.4	115.4	120.2	125.7	148.8	154	136.7	162.6	165.7	121.1	130.8	164	158.4	166.2	111.3	157.9	121	154	127.5	159.4	179.2	151.6
234	326.6	201.6	279.7	262.7	222	219.6	183	217.1	208	203.7	246	180	255.2	209.8	170.4	181.8	241.9	168.6	195.9	154.1	221.9	212.1	155.8	183.6	188.3	175.1	151.3	163.9	161.7	201.9	168.5	179.7	158	180.4	144.9	172.5	178.9	192.9	143.9	184.3	186.4	186.1	142.2	156.8	131.6	139.8	199.7	143.6	162.4
235	656	575.3	533.1	500.5	541.7	485.4	422	519	418	426.5	450.9	449.4	428.3	424.2	400.6	421.7	384.6	415.2	379.8	377.5	338.7	339.3	367.3	358.5	350.7	372.6	363.9	364.4	339.7	380.8	300.1	384	338.9	369.1	338.4	380.4	312.3	393.6	333.5	331.9	311.6	406.1	328.5	294	368.6	289.5	290	299	355.5
236	183	209.6	237	266.4	196.1	215.8	199.4	229	186.3	206	192.4	193.2	160.3	205.6	187.8	185.9	146.3	189.3	194.8	206.5	175.7	205	214.2	191.5	212.5	172.7	225.7	258.3	147.7	193.1	159.8	195.8	171.3	167.2	176.4	168	194.7	154.3	134.5	144.5	155.5	127.8	147.8	166.8	178.6	169.8	163.8	147	125.3
0	273.9	252.8	217.4	263.6	187.5	207.7	214.9	241	200.1	296.2	181.7	255.1	238.9	238.9	186.5	210.9	200	206	235.8	195.4	174.4	174.3	230.6	175.6	172	202.9	193.3	170	192.5	147.8	217.9	176.9	201.7	170	206.6	209.4	207.5	213.9	225.1	194.1	157.1	192.1	200.4	182.4	192.4	210.4	199.5	168.1	185
237	230.5	216.3	205.2	200.9	222.3	146.9	247.6	230.2	184.6	241.1	206.5	186.5	201.6	205.9	194	191.6	198.9	202.7	170.3	184.8	156.5	220.8	182.4	160	252.2	190.5	183.3	210.1	171	151.2	168	160.2	183.8	176.6	142.3	174.3	161.3	185	174.5	181.3	173.7	203.3	180.6	165.4	174.5	178.6	150.9	134.5	184.6
0	244.6	213.5	283.8	222	216.1	202.6	218	253.7	209.1	222.5	233.3	268.4	280.6	218.5	196.6	210.7	177.6	219.6	238.2	211.6	190.4	204.6	238.3	179.2	217.1	223	201.8	175.9	179.8	209.4	225.8	205.7	232.3	162.6	168.6	209.9	181.3	180.8	213.2	173.2	218.6	162.7	186.9	202.1	185.7	196.5	163.4	173.4	215
0	236.3	266.3	283.2	286.3	242.1	249.4	307.6	235.2	232.2	278.4	206.4	221.7	249.1	212.3	177.3	231.6	219.7	273.2	242.1	220.8	226.5	231	249.4	254.5	261.6	224.6	286.5	243.5	228.5	213.6	206.5	218.1	196.4	256.3	280.5	230.9	248.9	184.5	217.3	249	197	209.4	202	273.1	186.4	194.4	187	162	188.4
0	221.1	206	194.4	210.5	240.6	221.9	NaN	NaN	NaN	NaN	NaN	NaN	NaN	NaN	NaN	NaN	NaN	NaN	NaN	NaN	NaN	NaN	NaN	NaN	NaN	NaN	NaN	NaN	NaN	NaN	NaN	NaN	NaN	NaN	NaN	NaN	NaN	NaN	NaN	NaN	NaN	NaN	NaN	NaN	NaN	NaN	NaN	NaN	NaN
238	406.3	385	499.7	495.7	612.8	1121	1205	1243	1260	1128	1084	733.4	1084	1065	922	971.5	908.5	955.1	618.2	830.5	827.4	707.8	736.9	747.1	675.5	738.3	650.3	771.9	806.5	906.5	931.5	878	914.5	795.2	765.4	705.1	681.4	661	689.9	669.2	609.8	644.8	610.2	619.4	642.9	632.5	564.5	717	655.7
0	249	260.7	235.1	207	208.7	241.3	206.8	227.1	211	193.5	201.1	208.5	202	208	185.4	213.5	184.3	183.4	262.3	205.3	191.1	201.6	170.5	207.5	151.8	169.9	169.9	195	197	185	198.9	185.7	156.4	187.9	185.8	194.3	206.8	195.5	194.4	199.2	144.1	143.7	176.8	203.6	192.7	221.2	152.2	175.8	195.4
239	255.5	240.5	250.9	189	239.7	201.8	192.5	252.9	163.7	210.4	177.1	191.2	153.3	169.2	187.6	197	220.3	124.6	223.2	154.4	196.2	126.3	154	193.1	140	148.7	204.9	138.1	157.5	169	143	163.7	197.1	169.4	149.2	163.6	168	167.9	146.7	147	163	146.8	131.1	122.2	146.7	153.9	163.2	111.9	125.7
0	249.4	201.3	223.4	263.1	249.2	224.7	217.2	234.3	169.5	171.5	189.6	156	187.4	194.7	154.3	192.6	226.6	174.1	203.2	177.5	191.9	158.2	160.4	151.5	139.8	211.2	160.1	195.3	164.8	208.9	168.8	155	136.5	157	160.9	157.3	155	179.7	177	158.4	157.1	165.1	190	157.7	168.7	159.3	141	167.8	160.7
240	453.7	435.5	452.5	444	447.8	522.2	454.2	409.2	521.5	462.5	408	493	416	412.5	480.2	432.5	443.5	480.8	405	441	463	476	434.7	548	1234	1292	1172	1189	1013	957.7	1092	901.2	997.3	1088	989.5	1027	891.4	809.6	633.9	746.9	654.1	622.8	521.3	649.8	525.1	528.5	457.1	517.7	561.4
241	409.3	372.9	356.9	352.1	322.1	364	329.9	319.9	332.9	297.5	287.5	289.6	315.3	326.2	263.6	253.8	305	326.5	261.8	233	289.2	259	242.5	256.5	278.7	268.6	228.4	202.1	195.1	255.6	221.7	210.2	268.1	188.3	210.6	211.7	229.1	231.2	202.1	206.5	209.7	158.6	206.5	197.6	167.7	165.8	182.7	184.6	174.6
0	233.2	271.6	288.7	214.6	259.1	234.4	238.6	217	286.3	230.6	225.6	272.4	228.8	245.9	226.3	220.5	239	219.2	203.8	248.3	280.4	223.4	220.3	241.1	254.1	232.8	242.5	210.8	228.5	244.5	281.9	242.1	248.8	234.8	196.9	250.2	197.7	240.1	270.2	258.4	309.6	273.7	179.8	208	265.3	239.7	197.2	257.7	231.1
0	257.9	260.2	274.6	204.6	239.9	327.5	183.9	251.5	222.1	196.6	227.9	185.4	225.6	209.4	238.6	225.5	249.7	170.5	209.9	209.8	216.5	220.6	209	213.8	191.5	170.1	194.7	211.3	185.4	226.4	181.1	186.9	199.4	276.4	208.7	232.5	203.4	212.7	168.1	186	245	184.9	204.8	209.5	188	202.5	219.5	187	225.3
0	166.6	189.4	143.6	155.1	201.5	187.5	147.5	162.7	189	161.5	133.5	171.4	160.4	146.5	192	130.9	151.3	142.9	151.5	138.5	138	112.2	124.5	130.9	169.4	112.3	150	118.9	139.8	116.9	121.8	122.3	99.97	141.4	168.5	129.5	137.3	138.6	123	125.3	129.3	122.8	139.6	121.4	133	136.9	117.4	95.02	124.8
242	460.1	499.8	456.7	410.3	392.9	425.6	393	364.8	432.3	344.2	381.2	334.6	274.8	317.4	349.2	331.3	332.9	328.5	280.6	299.2	287.8	318.8	293.2	231.9	276.3	233.4	275.1	221.3	270.7	274.7	267.2	241.2	267.6	240.6	245.9	258.2	250.5	255.7	206.8	235	242.8	272.8	254.3	245.3	247.9	271.5	251.7	236.8	241.1
243	213	262.4	300.9	276.1	247	265.3	315.5	272.5	281.5	237.1	277.6	344.6	237.5	290.5	269.4	253	263.1	279.6	245.1	238	264.2	246.1	247	255	277	254.7	245.6	261.7	233.1	231.4	258	270	275.6	239	239.6	254.6	247	233	207.5	212	216.4	267	218.4	218	197.5	241	216.6	195	195
0	468.6	483.4	467.5	512	437.2	409.7	438.7	461.5	394.4	462.1	429	366.2	326.7	295.2	341.1	348	325.8	298.5	277.6	289.3	292.5	274.9	349.5	385.8	344.1	295.6	320.8	305.2	316.3	256.1	315.2	290.6	342.4	321.2	352.3	294.6	297.7	307.2	286.5	308.1	328.6	273	330.1	308.1	278.1	292.3	249.4	303.6	246
244	167.5	162.9	270.4	216.5	174.2	164.6	209.6	199.1	163.3	195.8	163.8	183.5	174.1	166.9	213.2	147.4	156.5	151.3	136.6	180	160.3	150	174.2	166.1	166.5	137.1	156.6	155.7	124.9	165.8	132	150.3	177.5	137	146.7	143.8	110.6	232.2	650.8	887.2	939.5	930	1034	1051	971.5	882.8	1053	1014	1127
0	259.9	263.9	217	200.5	204.9	218	212	189.9	200	222.9	205	216.8	184.8	216.7	168.9	172	186.6	183.8	125	162.6	206.3	184.7	195.9	157.3	189.9	189.9	197.6	176.9	183.6	145.5	172.1	174.8	153.4	157.4	168	180.7	187.6	153.2	142.2	167.5	168.2	147.7	141.7	139.5	160.3	165	132.2	162.6	147
245	472	425.2	452	406.8	389	373.5	370.7	340.5	310.8	416.4	347.4	300.6	417.5	368	380.1	372.6	335	276.9	234.4	239	274.9	306.5	273.5	252.8	230.2	280.2	261.4	287.1	275.9	223.9	237.3	267.3	260	254	257.1	254.4	224.1	257.2	249.5	317.1	277.8	225.9	272.2	244.9	277.1	264.9	224	209.9	251.5
246	216.5	263.9	220.9	212.9	213	230.6	258.9	219.7	236.5	197.2	216.9	188.7	221.5	205.1	210.5	203	240.5	193.5	189	208.6	218.5	205.9	214	225.9	208.5	214	172.4	228.5	221.6	211	194.5	202.8	181	159.9	230.9	178.8	183.1	209.5	212.1	242.5	284.2	224	207.5	227.9	202.6	181.6	187.7	196.5	156.9
247	328.5	320	348.5	375.3	301.8	327.3	373	291.8	352.4	361.4	315.1	298.1	302.6	345.6	322	331.6	267.1	285.1	293	268.9	320.9	300.4	270.6	330.1	303	266	318.4	316.1	267.3	280.4	260.4	306.1	335	303.6	268.6	251.9	230.4	268.9	305.1	247.4	264.4	256.1	188.9	309.6	294.8	285.6	296.5	247.1	264.4
248	266.9	331	287.5	287.4	262.9	268.8	262.9	248.5	313.4	301.9	309.4	297.5	311.9	317.5	289.8	323.4	273.1	260.4	274.6	292.4	297.1	254.9	261.9	276.8	231.2	230.2	252.4	206.9	244.3	223.1	217.3	254.2	243.5	266.8	231.9	257	249.1	196.9	181.4	200.1	176.4	184.9	250.8	195.3	180.9	212.9	178	186.9	177.5
249	222.7	289.1	285.2	234.3	256.6	235.4	251	232.9	235.1	271.4	243.2	212.2	247	227.4	238.9	190.8	268.9	239.8	206.6	250.4	201.1	220.3	191.6	226.1	205.8	266.9	175.8	158.3	233.5	158.5	174.3	223.8	247	251	208.2	207.7	277.8	191.7	223	205.7	164.5	185.6	152.4	166.1	195.4	167.3	179.5	148.7	213
250	379.1	327	297.8	346	312.1	272.4	294.5	234.6	313	314.5	258.1	285.5	264	349	284.5	240	262	249.3	254.5	223.8	284.4	283.5	256.7	243.5	238.2	273.5	252	246.5	199.7	194.4	246	206.5	223.9	237.6	220.5	239.3	208.4	176.5	207.2	225.6	219.5	191	202.2	183.9	186.9	255.2	253.1	244	233.2
251	384.8	346.3	316.9	283.5	318.1	292.4	349.5	255.5	233.5	327.5	243.6	279.5	275.2	308.1	241.8	258	275.5	229.5	234	230.6	289.9	265.5	293.2	272.5	282.4	234	279.1	241.1	244.3	259.6	246.1	265.6	268.3	223.7	242.6	252.5	263.2	270.2	223.7	232	273.5	259	245.3	210.8	224.5	242.3	233.8	225.5	230.5
0	355.1	371.1	314	322	264.8	257.6	279.5	305	241.5	273.8	244.6	260.2	233.7	293.5	209.7	236	247.1	280.8	239.7	248	269.1	263.1	246.9	264.2	224.1	297.7	219.9	255.3	237.5	260.8	220.7	243.1	223.6	241.1	246.7	260.9	262	221.7	260.8	255.3	269	232.8	260.5	256	216.1	275.5	245	227.5	274.8
252	237.7	277.4	259.4	202.6	229.2	226.4	217.5	245.3	232	239.8	222.8	234.5	242.9	195.9	207.7	262.5	247.3	191.2	214.6	200.6	236.8	210.8	206.3	208.3	245.9	195	243.4	203.1	240.6	209	220.4	228.4	212.6	201.8	225.7	221.1	236.8	208	243.1	226.7	225	219.8	224.4	206.2	270.3	236.7	223.7	233.5	218.2
0	270.5	201.4	124	167.7	153.7	146	182.3	162.8	142.1	126.3	149.7	197.4	163.2	117	149.9	122.5	121.9	154.1	157.5	153.2	158.6	118.2	132	123.1	114.2	134.6	121.1	103.1	134.9	161.2	105.8	131	110.8	155	132.7	138	160	139.1	140.3	140.3	108.3	105.5	111.2	119.3	114	105.6	116.3	123.3	94.76
0	251.6	212.4	194.4	250.5	207.5	219.5	271.3	185.6	191.5	242.1	203.6	190.5	232.5	235.2	210.2	212	206.5	210.3	183.9	151.2	211	167.1	214	188.3	206.3	212.2	165.8	197.1	221.8	146.9	192.3	193.8	180.2	244.4	175.2	216.8	192.5	188.8	211.6	201.8	178.6	199.5	252.7	210.5	186.8	242.8	195.5	192.2	208.8
253	380.8	425.3	369.4	314.5	311.3	296.4	304.4	312.9	318.5	295.4	309	313.4	316.5	361.2	343.1	314.3	325	311.3	281.8	338.2	352.7	300.1	302	306.8	298.9	291	325	291.9	246.1	261	269.5	284.7	300.6	297.5	352.2	273.6	313.5	320.7	295.8	252.9	305	295.3	280.6	347.9	257.3	314	334.8	317.5	281.9
254	395.4	400.9	391.8	331	355.9	363.8	354.6	374.8	347.5	348.5	375.1	418.7	345.3	381.5	383.3	309	322.7	395.3	360	385.2	317.3	372	374.8	355.3	365.7	325.8	232.5	327.2	294.6	327.4	313.3	379	391.9	355	296.9	299.8	319	245.3	394.1	326	318.5	290.5	288.9	345.2	274.1	293.3	241	340.1	295.6
0	180.8	138.6	138.3	156.5	203.8	209.6	163.7	212	156.3	159.5	151.7	131.2	190.2	128.8	133.9	116.9	168.2	112.4	101.7	104.1	122	115.5	97.22	153.3	171	123.3	127.4	144.2	157.4	133.2	103.9	126.5	128.5	137.3	104.2	143.8	140.2	139	124	151	133	108.2	97.79	130.2	128.3	93.88	101.5	114.7	117.7
0	159.6	135.4	170.7	189.1	183.2	213.5	164	195.4	137.6	153.2	195.5	141.3	144.3	158.3	192.2	174	147.4	186.6	161.9	165.1	175	151.1	165	160.8	194.2	149.3	279.3	482.2	639	546.4	592.6	585.3	493.7	485.6	656.3	508.9	475.5	505	401.3	352.7	306.4	221.8	211.6	218.5	189.5	208	197.8	196.1	182.1
255	430.5	496.4	507	389.3	382.8	488	464.2	448.6	415.8	423.1	383.8	401.6	398.8	371.6	398.1	328.2	383	399.4	349	315.5	377.8	368.7	395.2	339.4	370.4	378.1	379.1	392.5	352.1	281.1	353.1	337	414.2	399.9	311.5	316	372.5	285.8	347.3	322.8	312.1	288	392.9	282.2	388.9	383.7	369.8	438.7	398.9
256	514.9	459.3	436	442	455.5	459.7	475.5	449.8	464.1	415.7	391.9	363.8	380.6	412.2	407.2	345.1	358.6	335.7	354.5	341	382.5	322.2	326.8	332.9	287	302.8	264.8	285.1	321.2	329.1	316	305.6	332.4	322.4	317.9	332.9	304.7	341.4	341.8	289.7	303.9	293.8	282.4	306.5	263.9	248.7	302.3	277.8	281.2
0	380.9	339.8	317.5	340.1	343.6	275.2	344.8	294.4	341.3	311.2	278.5	343.5	379.6	315	316.2	319	325	331.8	309.5	319	313.7	320	306.8	317	357.1	312.3	320	377.4	348.9	272.1	331.7	315.8	296.9	315.8	355.9	363	420.8	368.5	377	366.4	411.1	349.5	343.4	386.8	330.8	386.1	356.9	380.7	363.4
0	73.57	144.8	111.2	124.5	159.2	172.9	87.6	108.7	NaN	NaN	NaN	NaN	NaN	NaN	NaN	NaN	NaN	NaN	NaN	NaN	NaN	NaN	NaN	NaN	NaN	NaN	NaN	NaN	NaN	NaN	NaN	NaN	NaN	NaN	NaN	NaN	NaN	NaN	NaN	NaN	NaN	NaN	NaN	NaN	NaN	NaN	NaN	NaN	NaN
257	187.8	269.8	181.6	176.5	203.5	229.6	160.8	157.4	166.4	163.5	160.8	177.7	160.6	155.9	161	170.2	195.7	149	149.1	148.8	160	156.9	593.3	545.9	576.1	580	542.7	572	524.4	514.6	544.8	538	566.8	531.6	593.1	519.2	538.6	437.1	407.8	335	316.5	244	258.5	261.2	218	238.7	247.1	209.2	255.4
0	169.7	191.3	138.5	156.6	179.3	109.5	123.5	135.6	162.3	156.9	132	114.5	103.6	129.5	121.1	150.3	124.8	125.9	134.5	134	181	398	491.3	450.1	446	456.2	482.7	451.9	439.4	419.5	415.5	425.3	451.7	401.9	410.7	393.1	345.1	300.5	231.2	170	188	148.9	150.2	139.2	153.7	150.9	116.9	141.5	118.6
258	320.5	221.6	298	296.7	358.7	269.3	289.8	280.5	284.9	285.5	353.1	275.2	277.6	323.1	273.1	326.8	237.9	216.6	273.3	296.8	328.2	249.5	310.3	256	219.6	222.7	259	244.3	252.8	220.5	231	241.2	290.2	269.5	266.2	295.5	226.3	234.2	183.2	233.5	252.8	275.2	214.3	238	212.3	221.3	219.4	225.8	213.8
0	231.7	228.5	216.1	279.1	239.6	247.6	212	236.7	212.4	218.6	230.2	166.4	248.8	246.8	229.7	222.1	233	227.4	224.8	216.9	203.9	210.3	215.3	224.4	206.8	221.4	231.8	212.7	253.3	230.1	234.3	256.3	507.4	747.5	766.3	874.8	810.1	770.8	778.6	808	770	730.4	661.6	819.4	673.9	828.1	760.5	668	761.3
0	NaN	NaN	NaN	NaN	NaN	NaN	NaN	NaN	NaN	NaN	NaN	NaN	NaN	NaN	NaN	NaN	NaN	NaN	NaN	NaN	NaN	NaN	NaN	NaN	NaN	NaN	NaN	NaN	NaN	NaN	NaN	NaN	NaN	NaN	NaN	NaN	NaN	NaN	NaN	NaN	NaN	NaN	NaN	NaN	NaN	NaN	NaN	NaN	NaN
0	217.2	208.2	183.2	179.2	211	212.6	250.3	168.2	159.9	129.2	248.2	196.5	224.1	196.8	166.7	199	206.4	185.5	201.2	192.6	183.3	159.8	215.1	203	181.4	182.9	184.4	175.5	189.2	188	161.3	179.1	146.3	149.8	153.2	173	173.8	160.4	181.7	146	140.2	177	170.6	192.6	202.9	190.9	156.5	166.8	216.4
259	423.8	458.7	478.6	415.1	403.5	411.8	421.6	529.6	425.6	424.5	441.7	397.2	384.8	405.8	410.1	336.7	357.8	389.4	354.2	330	387.8	384.5	341.2	317.7	302.8	322.1	334.6	365.3	305.7	301.6	382.2	326.7	361.5	322.9	326.5	331.2	316.6	275.3	311	307.1	295.2	331.8	315.4	290.3	268.9	309.8	267.5	289	287.9
0	100.1	135.2	162.4	108.5	143.8	83.17	NaN	NaN	NaN	NaN	NaN	NaN	NaN	NaN	NaN	NaN	NaN	NaN	NaN	NaN	NaN	NaN	NaN	NaN	NaN	NaN	NaN	NaN	NaN	NaN	NaN	NaN	NaN	NaN	NaN	NaN	NaN	NaN	NaN	NaN	NaN	NaN	NaN	NaN	NaN	NaN	NaN	NaN	NaN
260	291	341.6	258.2	406.2	321.9	306.9	293.9	383.3	357.7	390	355.3	327	382.6	323.3	369.8	321.8	297.4	334.8	251.3	251	263.3	264.3	272	326.3	337.1	335.1	344.4	348.1	302.2	278.3	311.1	301.1	364.8	350.9	311.1	367.2	344	295.1	389.7	349.6	332.4	335.5	363.9	353	288.2	322.7	349.5	326.2	324.8
261	333.5	189.4	242.7	256.1	209	189.5	195.1	254.9	238	255.9	240.9	227.8	222.1	231.4	224.5	187.1	215.2	186.7	167.5	199.4	196.5	201.7	224.4	185	187.6	214.3	200	229.7	157	180.4	169.9	152	201.5	226.4	191.3	166.2	176.4	192.1	212.2	186.5	171.7	161.7	235.5	196.8	224.5	181.1	209	222.4	187.6
0	114.4	120.7	266.2	144	141.8	196.8	136.2	181	120.4	105.2	113.9	168.5	133.3	176.5	161	147.9	156.5	154	180	173.5	97.5	146.6	155.5	154	146.5	163.6	140.1	151.8	143.8	131.6	173.2	144	158	171.1	135	142	111.5	142.3	104.5	116	151	92	112.3	121	166.5	192.5	157.5	NaN	NaN
262	352.4	378.6	419	364.2	303.1	318.1	366.5	320	312.3	308	298	305.7	357.4	290.8	296.6	320.6	291.5	302.6	301.4	291.6	259.1	260.3	250.6	258.5	236.4	290	236.5	234.6	245	240.5	251.2	239.9	208	218	216.6	243.1	246.1	242	199	262	256.7	220.5	242	244.7	253.3	231.7	214.5	228.9	221.5
0	205.3	200.5	212	152.3	170.4	179.1	154.8	144.2	198.5	241	182.1	193	197.4	175.3	162.3	165.3	161.9	144	134.8	155.4	181.7	115.9	128.5	96.34	152.8	133	158.3	156.6	148.2	136	174.6	122	144.3	146.5	115.9	130.7	121.4	108	136.9	157.1	126.4	161.9	154.6	142.9	159.2	137.7	132.2	163.3	152.4
263	350.2	405	320.1	338.5	369	257	388.1	331.7	341.5	291.9	387.7	352.1	286.4	352.5	283.5	232.7	280.5	291.9	340.2	346.3	288.6	295.8	318	277.8	281.8	291	363.9	265.4	280	282.3	290	305.1	304.8	276.5	335.1	330.9	265.6	294.2	309.1	305.1	294.5	297.8	317.5	319.2	282.6	318	282.5	267.9	320.4
264	246.5	292.4	242.9	273.4	249.6	230	253.8	256.8	263.1	204	230.4	194.7	222.5	219	219.7	224.7	234.8	188.3	269.4	233.4	204.4	190.3	219.3	253	185.2	163.1	206.7	267.9	212.4	280	235.8	265.5	248	283	238.1	175	186.3	221.6	195.9	242.6	182.9	199.7	157.9	243.9	243	209	211.6	197.8	246.4
265	235.8	208.4	229.7	242.3	217.8	180.4	200.5	249.7	233	202.6	190.7	212.3	173.6	230.3	192.3	205.7	183	162.5	195.3	172.9	197.1	189.7	157	225.2	210.5	218.5	185.5	195.6	184.1	198.3	164.2	162.1	138.5	155.4	151.9	190.1	204	190.2	221.6	203.5	209.6	181.1	159.6	125.7	220.6	143.5	132.9	180.1	139.5
0	195.8	188.5	179	201.7	146.7	156	179	192	184.3	155.2	136.8	125.6	161.3	151.3	155.3	196.3	158.7	176.9	127.5	122.7	162	147.8	176.1	124.7	131.8	157.3	131	129.7	167.8	162.3	127.7	115.9	129.9	154.8	122.5	125.6	112.4	98.53	137	177.8	110.1	149.5	137.4	110	121.9	111.1	98.62	125.8	123.3
0	181	210.5	189.1	192.8	224.5	193	244.3	187.4	165.3	186.9	167	182.4	170	168.1	173.6	151	173.2	143.8	209	150.1	179.7	157.9	149.3	168.5	183.8	172.5	156.5	247.5	959.5	1283	1194	1404	1274	1339	1184	982.1	942.9	985.9	1067	886.4	893.5	1113	1287	929	1052	970.5	1037	738	858
0	282	196.6	244.4	309.2	235.2	270.9	293.4	293.3	204.8	298	260.7	261.9	255.7	259.8	304.6	257.8	230.5	251	257.4	279.2	268.3	289.4	332.1	394.2	967.7	892.4	983.8	908.1	906.2	701.5	1038	986.4	1026	906.9	845.8	857.5	812.5	667.1	512.2	462.6	470.3	530.2	442.3	374.4	423.4	370.4	374.4	394.3	383.8
0	182.1	152.3	140.7	109.2	142.7	160.9	82.65	146.6	154.9	198.5	185.5	107.1	117.1	111.8	111.1	115.3	146	137.3	87.95	128.3	118.7	102.2	105.9	113.7	117.5	120.9	99.29	115.6	101.9	89.62	115	101.7	95.33	111.2	129.5	88.99	125.8	115	84.45	104	126	94.5	92.23	108	88.29	92.73	95.49	131.5	117
266	313.3	325.9	290.8	343.3	318.2	351.6	331.5	299.4	319.6	279.5	282.9	264.5	266.1	239.6	287.9	269	259.9	283.8	290	266.9	230.6	230.1	247.7	238	218	239.2	227.2	291	248.6	238.9	263.5	267.8	262.3	241.9	245.5	236.7	262.3	280.2	254.2	227.2	250.2	220.6	290.9	259.1	265	223.7	254.9	238.6	245.7
0	NaN	NaN	NaN	NaN	NaN	NaN	NaN	NaN	NaN	NaN	NaN	NaN	NaN	NaN	NaN	NaN	NaN	NaN	NaN	NaN	NaN	NaN	NaN	NaN	NaN	NaN	NaN	NaN	NaN	NaN	NaN	NaN	NaN	NaN	NaN	NaN	NaN	NaN	NaN	NaN	NaN	NaN	NaN	NaN	NaN	NaN	NaN	NaN	NaN
0	184.8	170.2	160.1	96.83	142.9	123.3	171	121.1	106.1	117.8	120.5	106.7	153.3	107	112.9	110.1	149	103.3	106.7	90.01	108.5	114.2	108.2	111.5	93.71	110	115.3	87.65	93.12	121.2	94.32	107.8	96.47	96.5	111.7	88.82	117.2	88.37	76.07	121.5	96.99	107.5	134.2	109	126.3	109	119.8	90.38	113.2
0	388.8	330.4	353.4	330.6	319.4	343	403.5	374.5	282.1	297.7	304.5	309.1	242.9	299.6	291.1	207.4	239.9	269.1	307.6	215.1	315.2	225.3	178.6	238	254.7	267.2	256.6	181.7	260.3	194.2	175.3	221.6	228.2	237	216.3	182.1	148.4	203.8	210	237.5	225	233.4	215.4	152.5	199.5	297.8	222.4	198.7	216.4
0	NaN	NaN	NaN	NaN	NaN	NaN	NaN	NaN	NaN	NaN	NaN	NaN	NaN	NaN	NaN	NaN	NaN	NaN	NaN	NaN	NaN	NaN	NaN	NaN	NaN	NaN	NaN	NaN	NaN	NaN	NaN	NaN	NaN	NaN	NaN	NaN	NaN	NaN	NaN	NaN	NaN	NaN	NaN	NaN	NaN	NaN	NaN	NaN	NaN
0	380.3	330.6	373.7	325.5	328.7	321.7	346.7	390	336.8	317.4	333.8	269.5	328.4	310.1	273.5	239.4	343.3	250.6	304.3	275.4	272.8	316.8	233.2	268.3	290.8	219.7	194.3	231.5	278.5	287.7	232.8	234	265.7	194.8	222.1	251.9	249.4	243.4	203.4	219.6	245.3	259.6	248.6	260.1	247.7	248.8	189.6	185.7	209.3
0	142.7	167.5	145.5	129.4	127.2	127.7	141.8	106.2	126.1	120.3	90.57	93.54	145.3	95.25	121.9	113.1	96.91	138.4	112.9	113.9	126.3	102.1	103.1	110	96.44	117.7	91.52	164.7	130	99.81	96.76	88.56	134	92.28	98.24	98.4	93.07	104.1	94.29	91.16	144.8	103.4	96.5	120.7	120.1	85.53	96.07	134	109.6
0	NaN	NaN	NaN	NaN	NaN	NaN	NaN	NaN	NaN	NaN	NaN	NaN	NaN	NaN	NaN	NaN	NaN	NaN	NaN	NaN	NaN	NaN	NaN	NaN	NaN	NaN	NaN	NaN	NaN	NaN	NaN	NaN	NaN	NaN	NaN	NaN	NaN	NaN	NaN	NaN	NaN	NaN	NaN	NaN	NaN	NaN	NaN	NaN	NaN
267	249.5	252.6	226.7	251.3	256.5	236.9	226.9	201.3	203	247	226.9	231.1	231.1	189.5	187.4	204.3	169.4	203	193.1	190.5	194	182	179.3	186.1	186	195.1	193.3	167	175	168.1	197.8	207.1	218.5	212.9	213.9	196	179.2	235.1	192.3	214.6	195.2	179.4	183.6	171.2	188.3	205.4	155.8	188.4	181.7
0	218.2	189.4	264	981	1045	992.6	1028	982	807.7	857.8	856.2	742.7	570	546.2	408.4	328.2	263.6	301.8	322.3	313.5	252.3	212.3	191.9	191.8	201.8	239.2	197.4	195.3	194.8	190	150.8	140.7	186.4	146.9	181.9	178.5	170.9	234	196.5	189.4	164.5	152.6	181.6	169.4	151.9	182.8	119.8	147.5	195.5
268	277.6	235.4	229.3	259	259.2	257.4	258.6	263.7	215.7	212.3	250.2	228.7	196.5	206.2	206.8	240.5	226.2	260.8	235.7	195.1	193.9	211.7	194.8	230.2	200.2	195.2	200.8	203.6	252.7	248.5	180.5	237.4	202.6	148.1	167.3	172.1	179	179.7	207.8	218.9	222.2	222.5	219.5	200.5	258.8	224	258.7	232	214.8
269	226	266.5	226.1	223.1	202	226.7	257.7	230.5	249.2	230.9	200.5	196	192.9	188.4	195.1	215.3	187.5	173.2	167.8	199.3	225.8	176.4	196.8	156.2	199.7	188.1	172.7	160.2	177.6	203	200.6	223.1	212.7	205	174.3	187.9	223.4	185.6	151.1	189	216.2	169.7	190.6	214.4	207.1	175.7	191.6	203.6	219.4
270	195.5	179.6	197.7	190.8	209.8	193.8	151.5	169.7	181.7	131.6	192.8	177.1	194	167.9	184.6	134.4	153.6	176.9	210.5	230.9	146.9	230.1	165.5	153.8	210.3	172.6	169.8	151.3	156.7	134.4	134.7	176.3	156.5	132.4	153.9	106.8	133.6	138.8	132.7	174.2	159	141.9	125.5	141.4	168.4	146.3	127.9	162	130.4
0	195.8	244.2	201.5	226.2	244.2	205.9	225.1	201.1	244.7	178.9	198.3	190.9	176.3	198	198.5	189.9	210.1	183.2	159.7	180.8	179.5	178.4	186.7	210.7	166.3	175.2	170.5	163.9	156	158.9	170	200.9	161.9	151.5	164.2	161.9	180.6	181.5	167.2	168.6	164.7	187.5	161.6	167.6	185.5	162	140.8	179.5	144.2
0	305.1	330.9	278.2	271.8	278.4	328.5	243.5	235.2	268.6	283	288.9	250	274.9	304.7	269.5	291.4	244.5	271.7	254.5	248.4	274.6	240.4	284.9	252.8	231.1	252.1	256.5	222.2	272.7	260.4	210.6	271.1	256.2	276.6	229.2	256.4	225.2	267.7	245.5	239.6	209.7	218.3	239	230	214.2	266.4	236	209.4	258
271	234	250.5	242	244.8	209.1	227.6	246.8	253.6	263.9	252.1	262.4	226.2	265.1	242.8	250.5	262.3	239.6	204.5	279.3	247.1	219.3	247	251	212.2	220.2	214.4	192.6	215.6	212.7	189.2	225.4	208.5	191.6	210.9	191.6	223.3	222.1	194.9	183.5	177.1	182.9	182.5	178.4	207.4	245.6	181.9	215.3	169.2	201.9
0	245.8	237	191.4	221.6	215.3	222.5	213.2	228.7	215.1	178.6	193.2	194.4	211	178.7	157.5	161.3	165.4	216.2	157.7	190	161.5	153.6	201.7	172.7	211.3	160.5	168.5	184.3	153.8	172.4	170.7	169.9	159.2	120.9	158.2	155.9	152	192.7	162.4	198.9	190.5	174.5	190.5	171.1	442.6	560.7	599.5	582.9	621.4
0	171.3	130.2	199	179.6	172.5	174.4	165.5	171.4	148.5	165.5	161.2	148.4	188.8	156.6	154.7	164.4	153.9	121.1	118.4	176.3	171	149.1	166.8	141.3	NaN	NaN	NaN	NaN	NaN	NaN	NaN	NaN	NaN	NaN	NaN	NaN	NaN	NaN	NaN	NaN	NaN	NaN	NaN	NaN	NaN	NaN	NaN	NaN	NaN
272	226.2	223.6	166	177.1	137.9	194.1	168	161.8	203.1	167.9	202.9	177.7	192	172.5	184.8	221.6	216	209.3	186.8	138.3	171.5	193.2	231.2	206.7	167.7	194.5	219.3	204.7	191	211.2	229.2	302	274	359.3	466.8	296	355.3	571	646.7	490.9	487.9	445.4	470.7	393.4	452	300.1	346.2	377.5	299
273	347.1	339.4	345.9	340.9	379.5	376.6	330.3	335.7	329	341.2	312	329.7	299.7	284	278.2	278	297.8	342.8	333.1	287.5	321	344.6	299	322.4	310.1	329	363	345.8	324.6	313.7	354.5	341.4	375.4	314.8	312.6	314.6	350.4	341.8	354.4	321.2	331	286.1	409.4	398.5	346.9	376.8	368.9	347.3	310.8
274	160.3	126.9	251.2	156.2	188.5	370.9	575	581.4	490.3	565.4	557.7	449.3	573.3	390.3	481.5	552.6	499.8	444.7	272.2	235.9	231.7	232.7	245.3	190.4	193.2	182.4	166.8	149.7	166.8	124.4	150.3	144.9	139	114.9	133	158.2	116.2	142.9	134.3	127.5	123.7	113.2	107.2	136.9	140.9	126.3	143.9	123.4	113.9
275	238.4	255.4	287.9	235.6	280	314.5	213.5	262.9	238.2	245	244.4	220.3	251.2	251.4	256.9	215.3	228.4	188.9	255	232	241.3	213.5	234	277.5	228.2	216.5	215.6	216	236.7	228.4	221.7	274.2	255.3	241.7	235.8	225.1	187.1	215.7	232.8	236.3	216.6	256.1	206.9	209.2	178	249.5	200.5	1280	1587
0	235.5	295.2	258.7	238.7	251.2	263.2	239.2	271.9	243.1	219.8	196.7	217.7	212	228.9	222	232.5	216.2	221.4	239.8	222.6	205.7	155.5	216.4	199.1	211.1	206.2	207.3	237.7	193.4	176.8	226.2	175.3	158.3	147.9	184.9	185	196.1	203.5	196.7	200.5	170.3	204.7	175.8	178	184.7	212.8	172.8	142	159.6
0	351.7	335.1	300	365.5	315.1	318.9	299.5	319.9	305.9	331.2	382.3	288.1	337.4	367.5	333.7	331.8	352	355.8	334.2	345	292.5	320	311.6	NaN	NaN	NaN	NaN	NaN	NaN	NaN	NaN	NaN	NaN	NaN	NaN	NaN	NaN	NaN	NaN	NaN	NaN	NaN	NaN	NaN	NaN	NaN	NaN	NaN	NaN
276	156.7	134.4	168.5	164.6	165.2	127.7	172	213.3	179	144.3	142.2	147.8	178.4	162.4	172.3	161.5	150.1	134.3	137	140.3	108.7	125.5	93	121.9	108.7	125.3	472.3	510.5	479.6	472.6	433.1	476.5	483.6	437.5	494.5	432	502.7	458.5	432.1	296.6	302.2	223	250.1	218.4	154.6	139.5	166.1	151.4	144.7
0	299.5	375.2	329.2	323.5	322.5	296.4	301.1	375.7	266.3	351.1	327	303.5	274.1	304.7	329.7	335.3	333.1	314.1	310.8	353.9	313.4	329.6	344.4	308.1	350.5	371.2	316.9	371.9	340.5	349	331.6	339.4	345.1	316.5	359	306.4	338	340.9	326.4	300.5	328	333	301.4	297.1	350.6	318.5	317	352.4	355.4
277	191.4	193.3	167.4	201	149.2	160	177.5	170.4	150.1	136.3	156.3	145	157.7	187.7	177.6	175	144.1	187	161.9	134.9	132	134	105.8	103.9	120.2	122.9	123.5	129	157.5	155.5	118.7	136.7	147.3	159	169.4	132	146.4	118.3	137.6	155.9	165.9	115	129.2	127.5	120	128.2	139.5	130.5	126.7
278	227.6	210.4	221	203.8	196.5	235.7	180.7	202.6	201	194.6	159.2	161.9	177.1	167.8	169.7	174.5	149.1	142.5	141.5	180.2	182.7	176.1	144	173.1	153.2	147.5	132	159.4	156.5	157.5	152.5	207.7	162	165.5	175	184.5	147.4	150.5	157.8	186.4	148.2	160.1	180.4	187.8	159.1	153.6	163.9	139.1	142
0	350.2	381.1	361.6	356.3	291	363.5	340.3	342.3	289.9	390.1	411.2	373.2	364.1	372.1	319.5	256.7	283.1	307.6	330.6	344	372.9	342.3	425.9	319.2	376.1	352.9	344	314.6	262	229.5	371.5	304.6	388.1	299.4	214.5	284.5	254.5	327	276.1	211	284	308.6	296.6	324.6	289.5	330.4	341.5	320.5	337.5
279	269.6	287.6	254.6	244.4	222.4	232.5	244.4	214.4	263.6	222.5	229.2	222	269.1	223.8	250.6	180	217.4	229.5	222.4	226	203.5	237	228.3	250.7	272.5	242.6	225.4	223.4	218.4	253	222.1	247.9	213.4	249.9	215.7	258	212.1	287.6	251.2	230.2	204.4	228.8	234.3	249.6	240.4	287.9	272.8	247.2	290.4
280	317	296.9	217	276.4	283.6	276.1	298.9	223.6	284.8	250.2	269.9	305.5	278.5	239.7	293.8	288.9	296.9	289.5	300.8	206.9	238.5	262	203.4	227.7	255.4	247.3	261.5	199.5	304.2	245.3	216.5	305	284.6	276.2	259	320.3	236	250.2	292.4	249	269.5	267.4	275.9	293.8	325.4	270	261.1	289.5	252.5
281	447.5	373.9	586.2	515.6	488.5	452.8	488.1	457.5	492.3	464.6	406.9	458.5	406.4	425.5	353.7	335.5	341.5	323.5	278.6	276.8	278.5	295.8	276.1	273.1	292.9	312	313.7	305.5	293	253.5	268.1	296.5	268.5	298.5	279	264.4	301.5	338	271.4	291.1	316.6	309.9	291.7	281.1	302.5	302.6	306.1	281	254.9
282	531.4	464.5	509.2	478.2	421.4	469.7	366.8	363.4	338.5	321.4	338.4	309	292.5	381.1	332	345.5	352.9	353	377.3	362.5	347.3	340.1	345.4	341.6	332.5	310.4	360	321.8	296	316.5	325.9	361.6	297	304.9	311	314.4	290.5	309.4	332.9	297.5	275.6	308.9	301.3	279.5	259.9	273.3	267	280.6	252.9
283	226.2	213.6	256.3	291.8	241.6	293.9	277.5	263	227.1	265.8	308.8	237	270.5	224.4	226.2	260.5	233.8	187.7	240.5	213.5	190.9	221.3	180.3	224.8	188.6	249.3	188.6	225.2	154.2	245.6	161.8	209.1	192.4	188.1	212	186	192.3	115.2	143.9	191.4	150.8	165.3	220.1	143.3	239.3	193.6	124	161.9	115
0	290.9	231.7	231.9	207.1	242.4	233	273.9	213.4	235.3	224.2	254.6	271.1	222.4	211	214.2	255.4	225.3	218.6	235.5	240.9	174.4	184.6	232.7	163.5	233.4	212.5	181.4	207.5	256.6	229	191.1	256	200.5	217.6	168.6	211.4	181.3	213	226.2	233.5	188	196	212.2	193	197.8	176	198.4	169	210.6
284	192	239.9	198.2	186	180	214.5	175.4	180.8	174.5	189.9	140.1	176.5	176.5	152.7	172.1	167.9	144.6	130.4	176.9	182.4	169.1	149.5	146.5	149.9	148.5	169.3	147.3	158	149.9	150.8	189	140.5	129.4	161.3	115.8	112.3	130.9	174.9	135.6	162.9	145.3	129.7	105.8	109.7	142.7	140.7	117.3	158.7	144.9
285	257.5	203.9	207.9	168.8	147.5	208.4	201	178.1	187.3	184.2	191.5	170.3	152.8	158.6	169.5	143.4	128.8	133	164	167	160	192	183.5	150.5	115	143.3	149	136.5	151.6	676.1	683.8	728.1	678.4	733.9	717.6	772.4	759.5	750.6	884.4	784.3	903.1	904.9	998.2	934.3	881.5	907.4	923	890.9	881.5
0	305.1	379.9	318.1	355.6	329.6	284.8	298.6	314.4	274	221.8	246.7	241.7	303.2	191.5	279.4	222.9	280.9	222	257	296.5	230.8	267.1	212.8	168.3	185.5	260.6	186	262.9	182.5	189.6	215.3	255.2	271.5	238.1	234.7	194.6	158	244.2	248.6	159.8	214.5	210.2	191.5	228.5	211.5	231.5	206.5	181.3	207.9
0	377.7	307.6	304.2	293.6	385.4	397.4	266.4	247.4	283.3	281.4	312.7	245	324.8	283	234.2	273.5	288.5	296.8	209.6	280.7	328.5	236.5	289.8	252	250.3	258.2	305.2	284.1	306.8	241.6	244.9	258.5	243.6	225.8	242.2	263	308	244	267.2	258.2	269	267.4	279.4	291.1	245	261.5	325.4	251.2	250
0	307.4	308.4	377	381	322.1	324.5	343.4	321.9	297.6	298.6	320.9	272.6	268.2	242.4	235.4	223	222.5	217.6	220.5	227.5	275	234.5	252.4	248.9	240.4	290	253	236.5	268.7	239.9	189.4	231.5	210.6	212.1	235	245.1	236.5	237.2	250.1	246	248.2	226.9	221.7	261.9	218	198.4	248.7	265	233.8
0	313.5	304.1	318	249	284.5	241.8	271.4	258	265.6	259.3	240	265.2	316.1	232.7	283.9	242.6	240.4	235.6	251	201.9	NaN	NaN	NaN	NaN	NaN	NaN	NaN	NaN	NaN	NaN	NaN	NaN	NaN	NaN	NaN	NaN	NaN	NaN	NaN	NaN	NaN	NaN	NaN	NaN	NaN	NaN	NaN	NaN	NaN
0	175	159.8	192.3	197.8	172.3	149.5	143.1	127.8	167.4	157.2	79.5	136.5	141.9	154.5	154.3	149.3	140.8	124.7	156.8	129.6	139	125.8	109.8	111.6	157.1	168.2	129.2	137.6	145	142.9	141.9	136.9	141.5	112	128.4	140	152.3	139.1	109.9	118.3	144	137.3	148.6	106.8	104.2	126.1	153.9	144.7	119.3
0	153.5	193.7	185.6	133	165.2	162.1	201.9	121.6	183.1	165.2	189.5	131.1	144.5	128	139.6	126.1	148.3	109.5	109.1	96.66	87.5	114.3	110.6	155.7	110.5	98.15	124.7	89.5	146.6	153.6	139.5	119.8	102.2	99.18	104.7	131.5	131.2	114.9	104.9	122.2	106.8	87.98	87.47	85.36	100.6	112.6	110.7	95.28	123.1
286	418.5	326.1	330.9	452.7	376.1	341.7	387.9	319.1	317.8	266.5	298.5	325.7	316	315	287.6	326.3	275	321.4	325.4	253.1	301.7	333.6	349.1	307.6	287	317.7	329.5	369.4	328.2	305.8	317.2	327	348.9	387.1	273	319.7	319.4	366.6	319.2	363.5	375.4	1616	1636	1581	1652	1513	1315	1680	1338
287	125.6	128	125.5	193.9	155.2	156.5	213.4	193.8	195	129.8	161.1	153	112.1	148	176.5	164.6	122.6	155.6	149	131.6	143.9	192.5	150.4	141.7	100	124.2	139.6	141.8	129.5	147.9	164.6	168.1	130.3	107.3	127.9	98.66	127.5	135.5	124.7	102.1	108.1	87.56	83.9	76.81	86.2	136.9	86.84	108.7	115.3
288	318.1	270	301	273	314.7	327.3	249.7	239.3	248.4	294.8	261.1	243.7	298.5	220.5	232	233.8	252.1	213	226	237.5	224.4	229	175.5	228.7	191.6	275.3	253.2	228.5	222.7	259.7	212.9	231.6	809.1	1390	1357	1611	1925	1872	1890	1923	1961	1936	2013	1860	1684	1866	1818	1882	2054
0	NaN	NaN	NaN	NaN	NaN	NaN	NaN	NaN	NaN	NaN	NaN	NaN	NaN	NaN	NaN	NaN	NaN	NaN	NaN	NaN	NaN	NaN	NaN	NaN	NaN	NaN	NaN	NaN	NaN	NaN	NaN	NaN	NaN	NaN	NaN	NaN	NaN	NaN	NaN	NaN	NaN	NaN	NaN	NaN	NaN	NaN	NaN	NaN	NaN
289	240.9	312.6	263	269.5	284	273.4	240.6	289.8	230.2	231	257.6	232.9	239.5	210.8	247.5	231.8	263.1	233.7	251	230	184	233.9	228.5	201.5	235.7	251.6	201.7	220.6	178.8	231.5	841.8	241.6	211.2	217.6	270.8	233.4	262.1	230.4	213.9	255.8	230.2	214.9	272.5	206.8	249	219	218	216.5	202.5
290	238.1	268	239	195.5	224.9	230.5	168	228.9	228.8	217.7	250.8	222.3	229.9	207.3	212.5	228.1	208.6	248.1	234.5	213	185.4	228.5	221	163.6	220.4	185.5	233.6	184.7	234.7	188.8	170.7	167.7	163.5	171.6	163.9	188.5	170.7	185.8	192.2	199.5	215.5	143.1	184.9	194	175.4	190.3	158.7	215.4	187.8
0	311.9	296	274.5	327.4	270.1	284.4	304.7	261.3	290.5	318	292.6	286.1	288.5	284.5	224.7	268.5	315.5	261.3	295.8	266.1	230.3	256.1	271	265.8	281.6	226.1	301.3	330.4	281.5	281	308	288.6	279.1	300.3	311.5	306	318.7	321.3	275	289.4	320.4	339.9	294.1	268.1	323.8	307.9	342.8	317.2	261.8
291	259.1	318.2	349.1	294.2	305.2	252.4	293.4	272.6	298.3	297.6	314.1	276.2	311.6	304.8	287	284.8	233	243	231.4	260	239	244.4	237.4	210.6	283.6	292.1	297.1	267.3	291.1	255.5	224.9	300.5	255.1	248.5	261.4	272.8	254.8	286.8	260.7	301.9	273.3	239.6	255.3	246.3	231.5	245.9	273.5	294	298.3
0	NaN	NaN	NaN	NaN	NaN	NaN	NaN	NaN	NaN	NaN	NaN	NaN	NaN	NaN	NaN	NaN	NaN	NaN	NaN	NaN	NaN	NaN	NaN	NaN	NaN	NaN	NaN	NaN	NaN	NaN	NaN	NaN	NaN	NaN	NaN	NaN	NaN	NaN	NaN	NaN	NaN	NaN	NaN	NaN	NaN	NaN	NaN	NaN	NaN
292	313.4	232.5	276.3	177.4	220.5	267	234.1	187.8	205.1	229.3	176.5	245.9	212	165.4	172.9	255.5	165.8	246.6	124.2	233	254.6	187.6	206.3	209.8	205	170.4	201.2	756.5	139.7	135	233.5	2147	2042	1999	2061	2012	2158	1675	2027	2150	1925	2134	1940	1646	2360	2493	2349	2354	2733
0	315.1	320.3	384	336.4	364.8	371.3	356.3	407.6	310.3	309.1	298.8	314.7	260.5	269.9	264.5	266.9	255.1	279.7	261.2	192	243.2	260.7	283.2	250.9	267.4	251.2	261.9	271.3	284	279.7	288.8	253	244.1	272	245.1	241.5	284.3	269.5	263.4	312.2	293.7	289	315	324.7	289.1	307	314.8	329.5	361.5
293	327.1	300.2	345.9	334	309.7	291.3	304.6	257.7	269.6	298.3	297.5	259.7	257.4	306.9	231	282.4	241.5	254	252.7	269.3	260.5	279.4	227.3	279.2	237	242	232.8	265.2	276	228.4	206	260.4	254.8	180.5	262	217.5	266.2	271.5	216.9	234.3	212	219.6	231.3	217	317.2	217.4	209.5	201.3	196.5
0	363.2	269.2	367.8	276	280	248.2	211.2	283.8	239.2	232	212.7	224.2	255	256.4	331.5	325	289.6	267	307	257	286.5	253.9	253.8	317	268.4	1486	NaN	NaN	NaN	NaN	NaN	NaN	NaN	NaN	NaN	NaN	NaN	NaN	NaN	NaN	NaN	NaN	NaN	NaN	NaN	NaN	NaN	NaN	NaN
294	316.3	294.5	287.5	308.7	339.4	317.4	260	220.5	261.5	237.4	245.1	277.7	292.5	226	278.6	252.6	252	247.6	228.4	227.7	264.1	209.5	218.7	236	229.5	235.3	197.8	279.8	190.8	264.1	232.6	218.5	257	256.8	248	262.2	240.3	258	246.2	260.5	259.2	231.9	180.9	268.5	291.7	226.7	254.7	255.5	297.4
0	191.7	214.4	157.5	159.9	157.5	NaN	NaN	NaN	NaN	NaN	NaN	NaN	NaN	NaN	NaN	NaN	NaN	NaN	NaN	NaN	NaN	NaN	NaN	NaN	NaN	NaN	NaN	NaN	NaN	NaN	NaN	NaN	NaN	NaN	NaN	NaN	NaN	NaN	NaN	NaN	NaN	NaN	NaN	NaN	NaN	NaN	NaN	NaN	NaN
295	399	419.7	432.3	417.9	496	380.5	524	436.1	501.6	407.7	440.5	441.8	428	1662	2082	2229	2147	2402	2245	2216	2533	2305	2722	2638	2427	2349	2380	2054	2312	2301	2057	2185	2352	2294	2235	2305	2400	2365	2058	1827	1872	1874	1987	1819	2201	2041	1936	1860	1830
0	169.3	224.1	150	223.3	248.6	199.6	175.3	174	175.6	196.9	238.2	173.7	214.2	232.3	168.3	211.8	147.7	187	164.4	148.1	158.8	175.1	157.6	121.9	147	165.9	132.7	197.6	151.7	161.1	149.6	138.7	142.1	133.6	138.4	153.3	141.3	130.7	108.5	151.1	152	118.6	131.2	149.7	141.8	169.1	150.4	149.6	144.1
296	182.5	177.1	190.8	213.6	215.1	178.8	150.9	143.5	144.3	199.3	135.6	194.1	101	129.3	134.8	135.9	157.1	121.2	133.7	118.5	107.7	179.3	112.7	124.1	165	141.9	127.9	142.5	128.2	109	137.6	118.1	128.6	103.7	136	141.5	93.01	87.64	99.99	131.9	111	173.4	120.8	139.1	134.5	143.9	131.5	96.35	120.8
297	579.7	403.3	439.3	498	454.4	481.1	488.2	419.3	398.1	429.9	434.4	387.2	489.4	1653	1900	1900	1708	1908	1856	2148	2263	1940	2213	1615	2195	1872	1856	1928	2330	2013	1851	1751	1620	1612	1721	1768	2154	2242	1902	1873	1968	1867	1905	1859	1904	1964	1659	1789	1955
0	232.3	208.7	237.9	168.6	130.1	162.7	248.7	152.3	165.5	151.3	140.7	184.9	185.4	144.2	132	215	155.4	188.8	133	145.3	147.3	151.2	173.5	200.6	181.8	124.4	156.6	153.7	147.5	118.8	165.3	158.1	152.7	141	163.7	153.5	154	169.3	169	151	171.5	134.8	168.9	145	202.6	156.4	146.7	158	148.5
0	86.75	106.9	NaN	NaN	NaN	NaN	NaN	NaN	NaN	NaN	NaN	NaN	NaN	NaN	NaN	NaN	NaN	NaN	NaN	NaN	NaN	NaN	NaN	NaN	NaN	NaN	NaN	NaN	NaN	NaN	NaN	NaN	NaN	NaN	NaN	NaN	NaN	NaN	NaN	NaN	NaN	NaN	NaN	NaN	NaN	NaN	NaN	NaN	NaN
298	525	488.2	521.2	482.5	541.7	500.4	455.7	411.5	428.1	368.7	412	380.2	407.7	431	409.9	397.8	415	398.5	386	390.4	339.4	422	356.1	366	376	378	335.7	359.2	357.2	329.4	329.6	336.7	320.7	342.5	358.3	379.4	315.6	338.4	319.1	334.8	298.9	340	369.2	360	385	318.2	370.9	363.4	370.9
299	372.1	288	311.3	313.3	296.6	354	311.3	343.6	309.1	244	264.7	259.5	251.5	359	274.3	317	240.9	283.4	256.9	272.9	303	319	333.3	296.2	266.7	252.2	282.5	268.3	286.1	254.8	257	242	270.7	271.4	318.3	271.1	281.8	273	299.7	292.2	315.1	307.5	278	279.6	307.7	308.3	284.6	222.1	299.3
0	180	180.5	139.3	122	172.3	169	110.5	175.1	171.4	142.8	128.4	137.7	143.5	140.2	139.8	172.2	157.8	124.2	157.4	134.9	123.6	159.3	172.5	140.2	143.2	130.4	119.5	97.72	110.5	136.5	116.2	132.2	137.9	155.4	134.8	117.8	153.3	115.1	140.8	138.6	159.9	136.8	115.3	137.1	126.1	137	112	107.8	105.6
300	353.9	359.1	367	327.1	366.4	343.4	368.3	340.7	323.7	436.3	391	332.4	354.3	352.4	364.6	340	312.6	322.9	342.2	311.3	452.7	380	352.7	320.6	353.5	305.9	333.9	322.9	366.9	370.4	313.4	301.6	284.9	279.1	327.1	333.5	299.3	312.2	347.9	337.1	328	271.4	314.4	315	343.2	325.8	249.4	280.9	294.7
0	200	185.5	178	168.3	190.7	199	209.4	178.7	176.4	163	160.1	137.1	172.5	147.3	153.3	215.5	121.3	154.7	168.7	178.5	174.8	142.3	158	122.1	122.2	124.5	170.8	165	434.7	424	454.2	442.8	412.5	466.5	383.3	351.3	339.8	341.3	468.8	385.5	321.3	241.7	265.1	220.1	189.6	177	151.8	181	171.7
0	266.9	319.8	270.7	245.6	254.5	268.7	207.8	237.9	219	201.9	231	267.7	207.7	225	232.4	269.3	170	211.3	246.4	204.2	205.3	208.7	206.9	204.1	215.8	193.7	199.7	247.8	195.8	198.5	227.7	203.3	177.8	212.1	204.6	169.3	247.1	189.4	220.9	196.6	236.4	222.8	166.7	242.1	201.7	194.6	228.3	195	216.1
0	161.8	193.7	127.5	150.1	146.4	181.9	145.6	156.4	138.2	155.4	124.1	145.7	116.7	129.6	116.3	109	138	128.5	158.5	177.9	119.4	105.5	115.8	132.3	127.3	124.3	133.5	139.2	105.7	140.5	103.2	103.5	102.5	112.7	108.8	120.8	102.7	116.2	126.1	87.31	106.9	121.5	108	105.9	105.6	103.2	108.2	94.89	103.7
0	249.7	264.2	227.4	216.1	259	235.9	245.1	198.8	238.5	237.5	235.8	207	180.5	202.5	214	216.1	198.8	206.7	211.5	207.3	191.9	213.6	195.8	197.9	195	206.3	230.4	193.3	232.2	237.2	203.1	188.6	187.1	177.6	199.4	173.6	210.7	224.5	228.3	219.7	218.5	186.3	233.4	198.4	228.5	187.9	224.9	217.1	222.7
301	312.9	343.3	388.3	372.3	337.5	337.5	366.9	315.9	343.4	317	338	297.5	264.7	306	284.5	218	338.4	241.6	244.6	277.2	239.2	277.7	242.3	362.8	281.2	233.2	252	232.8	254.3	253.7	237.3	231.7	238.1	233.9	245.4	217.7	248	254.5	237	295.1	230.9	263.2	308	272.5	286.7	276.2	221.4	219.7	174.7
0	253.3	237	204.6	202.9	222.8	230.2	178.8	210.2	241.7	208	192.4	200.7	218.9	215.5	183.9	219.6	225.4	245.1	208.3	206.5	217.2	219.3	187	229.8	223	199	181.6	202.8	231.8	199.3	214.6	196.1	178.5	224	206.6	212	189	187	202.2	225.1	172.3	195.2	151	215.5	186.6	175.2	165.9	175.5	156.2
302	274.7	265.6	286.5	312.6	215.9	268	298.2	279.2	232.6	237.6	250	193.2	263.7	191.4	224.7	219.7	240	191.6	255.1	194	181.7	211	184	212.7	242.4	242.3	213.7	199.5	232.5	205.9	229.6	237.9	171.8	206.2	231.4	162.9	166.2	162.3	155.6	133.4	160.5	194.5	230.3	205.6	163.2	150	187	194.2	188.4
0	206.8	201.1	196.1	245	227.3	194.9	221.1	259.5	213.4	220	235.3	203.4	225.7	200.3	229.8	259.2	214	178.5	188.1	190.5	198	173.7	163.9	168.2	196.6	241.5	223.9	227.5	220.8	191.5	212.3	204.5	149.7	167.4	214.4	217.7	155.2	202.3	198.6	190.7	159.7	175.7	173.6	187.9	192.9	160.5	208.8	192.3	161.8
0	254.4	215.4	164.1	216.1	201.3	249.5	261.7	209.8	240.9	222.6	162.2	168.3	210.3	240.1	218.1	212.6	207.7	209.1	194.6	200.8	256.3	150.7	200.3	219.3	191.9	164	179.6	173.6	163.3	208.6	199.9	175.7	179	203.8	177.9	194.8	191.9	176	198.9	163.1	211.3	144.9	225.6	159.6	160.6	182.1	186.3	187	187.2
303	167.4	230.2	232.3	275.2	201	264	223.5	223.8	177.7	204.9	143.2	220.1	220.5	207.2	234.5	157.5	207.3	146.6	161.9	157.6	246.1	145	231.8	179.5	173.5	215.7	164.7	231.4	170.8	215.9	180.2	143.3	176.9	166	167	187.2	168.5	193.1	184	226.8	169.3	189.3	206.9	174.9	188.3	126.6	155.3	189.3	159.5
304	251.2	273.4	182.8	276.4	244.2	207.9	272.2	224.4	240.5	234.6	182.6	196.3	232.1	222.1	258.3	204.3	186.7	185.1	155.9	201.5	178.3	227.3	217.8	179.4	203.7	169	152.3	200	222	166.2	191.4	193.8	187.8	175.3	232.5	164.3	186.6	203.3	180.1	187.9	187.4	197.7	234.5	196.4	226.8	212.4	198.6	175.1	199.9
0	284.5	316.9	261	286.5	316.7	221	245.5	275.5	313	241.4	255.5	263.8	240.3	246.3	293.7	248	260.5	289.2	266.1	277.7	216.5	223.6	259.8	277.6	229.9	250	266.5	291.5	210.2	239.3	268.7	282.3	276.3	284.3	298.2	260.6	250.6	269.3	284.6	249.3	259.2	290.4	266	270.2	289.3	263.3	279.6	280.6	276.4
305	251.7	209.8	245	204.4	221.5	248.2	235.8	232.5	212.8	209.2	186.3	217	178.2	165.3	175.4	178	213.4	189.6	186.2	171	225.5	138.3	126.8	196.1	132.8	162.1	200.6	163.6	178	182.8	166.5	211	172	163.4	165	179.3	142.7	130.5	160.3	146.8	135.7	132.6	119	160.5	152	179.4	151.9	160	160.9
306	263.5	238.5	229	287.3	361.1	244.1	296.8	185.1	234.7	252.2	254.3	188.2	262.2	221.8	219.4	214.2	184.6	283.3	282.6	264.3	255.5	236.8	213	218.1	211.2	208.7	220.5	210.3	271.8	180.3	226.7	219.1	276.2	224.6	245.6	233.7	190	201	193.2	206.4	228.5	193.5	234	207.5	256.1	217.9	238	180.7	173
0	316.8	328.8	319.6	335.6	307.1	252.2	414.5	354.7	317.7	276.4	342.3	319.5	343	390.1	372	340.4	340.1	319.8	327.8	303.4	289.9	344.9	373.6	291	366.2	362.8	334.5	276.6	299.2	257.1	295.6	274.4	330.8	281.6	323.2	319.3	325	285.4	248	338.7	282.5	302.4	320.9	278.6	299.5	284.2	289.6	330.2	361.5
307	367.1	418.8	387.9	366.9	343.1	412.8	338.1	323.3	351	308.4	317.4	364	347.6	344.5	342.7	319	324.8	299	327.4	305.8	251.7	715.6	443.7	591.6	762.4	207.8	252	284.5	229.8	251.7	234.5	251.3	276.7	265.7	247	256	238.9	276.7	293.9	290.8	273.5	336.4	315.5	319.4	337.8	319.1	261.4	328.2	379
0	321.2	311.5	394	306.5	236.3	367.2	354.9	334	303	365.6	310.1	338.3	354.8	316.5	320.5	474.7	916.6	870.7	997	1054	NaN	NaN	NaN	NaN	NaN	NaN	NaN	NaN	NaN	NaN	NaN	NaN	NaN	NaN	NaN	NaN	NaN	NaN	NaN	NaN	NaN	NaN	NaN	NaN	NaN	NaN	NaN	NaN	NaN
308	546	525.5	519.5	453.5	398.9	607.9	481.1	482.5	438.4	366.2	477.3	424	371.2	362.2	433.8	357.6	347.6	326.3	373.7	349.3	351.6	358.2	349.7	361.8	352.8	346.4	361.5	372.8	328	291	314	340.5	309.6	284.4	289.6	300.7	335.7	326.3	299.3	294.9	272	296.6	308.6	327.5	264.7	267.8	274.4	257.1	297.9
0	220.7	274.8	278	244.4	278.1	271.7	234.8	243.4	222.5	214.6	204.5	181.9	235.5	226.9	222.9	222.7	214.1	194.2	223.6	200.4	207	209.7	235.4	210.2	237.3	200.3	233.3	190.4	220.1	187.1	226.1	176.4	206.7	175.5	180.8	151.5	181.4	211.1	208.5	165.6	178.3	167.9	183.6	207.2	180.9	217.2	192.3	206.1	174.7
309	336.1	309.1	275.5	274.9	293.5	353.9	271.4	338	272.3	309.2	270.5	261.3	254	243	282.5	292.9	262.8	263	231.7	268.5	223	255.8	224.8	216.1	235.7	213.8	1103	1069	1021	1069	979.6	1004	917.4	1090	1026	973.4	1103	1092	1183	1103	1144	1092	984.8	1245	1254	1174	1355	1404	1278
310	302	309.8	263.1	306.2	231.7	306	271.3	281.1	260.4	261.9	301.5	263.5	291	227.7	257.5	272.6	256	233.1	250.4	211.6	263.8	234.9	209.8	221	238.7	238.8	221.9	245.1	256.6	246	258.2	264.3	208.4	231.8	198.1	236.6	235.9	199.8	236.8	233.8	230.6	233.1	252	268.7	218	205.5	168.7	211.2	213.8
0	332.7	298.8	283.9	274	257.5	172.6	306.3	325	300.9	290.8	213.6	246.8	242.2	248.5	240.6	195.2	229.5	234.7	204.7	207	219.9	190.8	212.7	266.5	228.4	199	176.1	221.6	154.6	203.9	228.5	234.5	180.5	229.9	209.6	163.4	192.6	198.6	221.6	215.9	208.9	176.7	199.4	203.8	211.4	168.1	224.5	240.2	222
0	269.7	315	248.5	180	203.5	217.9	225.9	238.2	214	235.2	251.8	234.4	223	187.5	182.4	249.1	212.7	207.2	174.1	195.9	196.5	155.2	163.6	182	152	206.6	190.5	186.2	186.1	176.8	172.2	188.7	171.8	192.5	131.4	203.9	177	173.6	161.2	177	174.2	198.3	180.4	193	199.2	184.7	190.3	176.3	174.3
0	218.8	228.7	273.6	215.9	223	193.2	240.8	218.7	222.5	220.7	271.4	191.5	221.8	175.8	212.6	205.5	163.4	172	193.9	225.8	203.5	194.8	218.3	181.5	194.7	168	182.5	208.7	180	215.5	174.3	202.5	218.5	183.5	220.9	167	161.8	175.7	180.7	193.8	199.4	147.2	172.4	195.7	206.5	190.3	166.4	178.6	171.8
0	467	503.6	482	545.3	497.2	504	500.7	492.6	444.7	511.2	405.7	276.5	237.7	196.7	177.4	151.8	157.5	158.7	161.8	154.9	154.3	170.5	130	114	141.4	139.1	121.9	109.7	NaN	NaN	NaN	NaN	NaN	NaN	NaN	NaN	NaN	NaN	NaN	NaN	NaN	NaN	NaN	NaN	NaN	NaN	NaN	NaN	NaN
0	461.3	427.8	427.3	340.3	440	446.3	444.3	460	388.7	454.5	361.5	405.5	371.5	372.9	298.1	378.1	602.6	1544	1643	1807	1738	1563	1861	1419	1582	677.1	548.5	697	691.1	440	479.1	421.6	454.6	407.3	420.3	357.6	288.6	316.7	314.5	304.6	317.8	252.2	260.2	279.6	285.8	290	278.6	232	273.1
311	229.3	238.3	194.3	203	182.1	153.5	230.1	200	168.5	155.6	151.7	171.9	170	205.6	211.8	179.5	188.7	187	191.5	167.4	172.3	201.2	201.3	196.6	192	170.7	195.5	168.2	175.5	188.7	209.4	183.1	165.1	144.7	163.7	149.7	192.3	183.3	161	163.1	171.1	161.5	160.1	177.3	122.7	148.4	178.2	189.4	155.5
312	159.5	220.2	214.6	276.3	242.2	212.4	199.8	194.2	167	209.5	190.7	224.5	226.8	200.5	197.8	176.5	157.5	184.1	173.1	142.2	145.8	191.9	184.2	136.5	139.6	167.7	142.1	165.4	150.9	130.5	152.2	135	149.4	202.5	136.7	157.6	152.4	176.3	152.6	197.5	192.7	211.8	152.4	169.9	167.2	161.1	167.7	152.9	153
0	186.4	214.7	222.1	230.3	211	252.4	214.7	215.6	238.8	256	202.8	180.3	158.7	225.1	174.4	255	178.1	179.4	206.5	222	195	182.6	157.9	221	194.7	145.3	186	173.4	206.9	165.1	140.5	191.3	166.2	141.7	165.9	164	192.4	205.6	169	206	218.7	201.3	171.5	178.3	143.6	185.4	223.9	175.5	259.1
313	323.7	381.3	294.8	362.1	391.1	299.5	336.3	360	352.8	366.2	350.4	370.8	328.9	362.1	325	371	308	296.5	277.9	306.3	363.1	308.6	321.6	323.8	273	333.9	318.8	299.6	313.2	337.9	321.9	327.7	323	365.6	358.2	300.5	329.8	351.7	340.7	301.9	305.6	305	272.2	316.7	311.9	281.7	318.6	321.8	303.6
314	322	329.3	314.5	330.5	319	328.5	288.8	328.1	310.3	363	280.7	312.2	335.7	289.6	290.5	306.5	296.3	307.3	271	283.9	298.5	300.7	318	269.8	301	281.5	286	266.8	317.2	291.2	314.5	285.5	275.7	283.6	284.8	251.3	328.4	346.5	255	325.6	291.3	264.2	298.7	267.7	299.2	267.8	275.1	315.2	309.7
315	218.9	260.6	359	325.7	317.6	252	262.1	201.3	244.5	266.2	261.9	237.8	249	258.5	252.2	264.5	212.2	242.8	217	259.5	255.4	259.8	247.9	237.6	279.1	736.5	764.4	772.9	795.5	745	722.6	734.6	692	733.8	282.5	406.3	358.2	313.8	332.3	308	322	339	310.4	296.8	274.1	267.6	279.4	307.5	315.2
316	329.4	247.8	250.8	252.2	291.1	276.7	249	327.3	285	228.9	287.5	285.3	315.8	371.7	815	920.5	916.5	842.1	856.5	677.5	805.4	863.1	839.4	764.5	735.6	557	515.9	509.4	452.4	385.3	381.2	319.2	333.4	352.5	291	349.6	282.6	285.9	323.1	263	255	281.7	326.2	297.9	308.9	274.2	245.2	264.4	229.5
317	199.7	247.2	262.7	174.5	189	197.4	216.2	150.5	224.5	197.6	257.2	194.3	171.3	196	169.1	211.8	212.6	169.8	160.5	172	154.6	197	153.7	200.2	156.7	190.1	161.1	168.8	166.3	141	200.5	182.1	172.2	181.4	174.9	159.6	199.1	188.3	185.5	207	179.9	158.8	176.1	163.8	174.2	160.5	162.1	165.1	163.1
318	304.6	298.2	376.3	325.8	317	333	415.9	394.6	337.8	297.1	298.5	339	310.2	338.8	349.3	351.2	324.2	321.6	307.8	312.2	342.6	324.2	333.8	345.3	316.4	298.2	261.2	267.5	332	306	293.3	312.7	337.9	326.1	310	308.3	290.5	311.3	342.7	265.4	277.2	335.5	313.2	289.4	262.3	294	244	326	307.6
0	362	312.2	283.7	349.5	321.1	342.5	432.1	345	335.4	305	310.6	279.5	293.4	313.2	294.8	296.3	291.1	296.5	287.1	291.9	282.1	298.7	311.5	311.9	373	358.8	320.3	338	315.7	315.2	328.8	359.5	297.5	360.5	302.4	250.4	285.9	282.9	282	263.3	311.5	255.4	273	292.4	261.3	314.7	281	300.4	360.1
0	318.5	251.8	311.6	261.4	247.9	302.2	297.1	302.6	238.1	310.4	289	295.3	325.7	258.4	325.7	257.8	244.7	288.3	226.7	299.2	239.4	297.5	230	250.9	272.5	257.8	241.8	284.2	244.9	287.5	213.7	180.4	252.6	196.5	267.8	270.4	223.1	229.4	256.4	286.3	248	198.1	247.3	248.1	268.1	217.1	242.1	232.6	219.8
0	268.5	291.7	263.7	234.5	271.4	264.8	202.3	297.7	258.4	169.4	232.1	204.8	224.7	196	231.3	211.5	214.4	177.5	241.4	239.2	262	201.2	242.5	251.1	234.4	237.1	260	219.4	241	252.3	227.7	228	238.6	247.1	273	223.6	215.4	239.2	204.3	231	212.3	264.2	247.6	227.7	251.4	214.4	218.2	234.9	254.1
319	249.7	275.9	285	241.5	184.4	209.9	238.8	198.5	230.7	223.2	159.8	241.6	202.6	212.6	140.5	157.5	160.5	170.9	174.2	220.7	167.9	160	187.8	182.5	163.2	151.4	188.9	219	195.1	155.9	150.7	159.5	142.8	157.1	150	167.9	179.6	155.7	174.9	177.9	116.4	167.5	153.9	147.4	136.3	150.3	221.1	136.4	176.3
0	299.4	297	301	263.5	301.9	265.9	331.8	333	280.6	267.7	274.1	289.6	299.5	299	324.5	296.3	214.7	239.7	252.3	261.5	286.8	298.1	276.9	271.9	303.9	308.5	274.6	282.9	274	297.3	312.5	276.3	301.2	291.1	289	278.8	330.6	340.3	255.8	282.3	275.7	284.3	252.6	238.6	235.7	288.8	260.1	250.4	233
0	304.1	197.1	251.4	272.2	254.5	225.2	273.2	215.6	207.2	265.7	194.9	180.2	271.6	200.3	177.3	202.3	231.3	160.7	179.1	248.5	188.2	160	144.9	125.9	226.4	144.4	178.8	207.3	190.8	191.4	169.4	137.4	200.4	203.5	202.5	180.5	173.8	227.9	198.9	175.5	241.4	165.4	179.5	176.8	173.8	147.8	221.4	171	144.4
0	223.2	248.9	252.8	284.9	255.5	233.5	219.5	250.7	204.5	237.6	192	241.6	195	201.3	165.2	190.5	180.7	159.5	185.7	211.3	183.4	189.9	151.3	187.7	208.9	157.2	158.1	156.9	188.8	198.4	185	172.3	195.2	187.9	180.4	173.4	172	189.4	167.9	198.5	185	178.5	237.5	174	203.9	162	204.5	187.5	177
320	434.2	402.2	415.4	348	374.3	362.8	398.6	370.2	443	452	403.5	405	446.9	494.8	371.8	453.8	374.8	386.1	333.3	325.2	337.9	288	369.2	308.1	344.4	270.8	286.4	293.2	346.4	333.4	303.9	366.4	314.3	329.4	285.9	331.9	368.3	342.4	330.9	288.9	349	311.4	298	271	305	297.5	288	281.5	269.4
0	355.5	338.7	275.1	329.4	318.1	293.8	338.1	302.4	330.7	301.5	310	336.1	266.5	335.5	263.3	283.3	309.8	314.3	294.9	319.3	271.4	298.3	246.4	290.3	264.9	280.3	319.4	296.6	263.9	290.9	245.3	311.4	250.7	279.1	323.2	242	263.2	312.8	285.3	318.2	267.5	302.4	350.2	265.4	352	314.5	345.6	349.6	315.3
0	262.9	258.7	235.8	217.5	221.5	254.6	249.3	230	243.3	227.1	217.1	218.4	235.4	265.3	236	208.4	216.4	232.8	219.9	193.6	247.3	216.7	204.4	202.4	224.1	207.9	193	239.5	193.9	247.3	223.8	216.3	183.8	209.6	187.8	220	223	241.4	245.5	232.5	232	186.9	202	195.4	232.5	183	214.9	236.5	180.4
0	307.6	352.5	300.9	321	305.2	307.3	333	310.6	263.9	296.5	258.7	265.9	277	218.8	299.8	255.1	251.1	240.3	320.3	261.4	253.5	252.1	224.5	257.8	269.2	299.5	255.9	274.3	274.1	298	236.3	228.1	258.9	263.6	246.1	244	259.5	233.2	308.2	277	286.9	305.4	251.7	280.7	262.6	263.3	292.8	258.1	239.9
321	299	313.7	233.9	283.2	236.5	211.3	231.9	286.7	221.8	248.9	225.5	169.8	265.2	204	198.5	228	257	214.4	182.1	254.4	222	196.5	218	245.5	227.3	187.5	204.1	274	247.9	242.2	185.7	188.3	215.3	217.2	231.5	206.8	206.5	224.7	238	234.5	230.4	199.5	267.1	188.3	219.3	235.1	206	172.1	207.7
0	218.5	300.6	252	232.9	237	275	331.9	262.1	237.5	270	246.6	252	257.6	208.9	237.9	234.1	222	211.4	241	172.5	189	201	212	213.5	247.4	252.5	202	209.5	186	306	177.5	200.9	236.5	220	257	245	205	225.5	209	276.5	331	291.5	244.5	232.5	232	188.5	237.5	248.5	245
0	228.4	210.5	231	192.3	180.1	166.3	169.9	199.8	178.3	182.5	156.3	132.9	131.2	165.2	140.8	132.4	163	133.3	139.8	143	143	143.5	108.5	99.33	145.9	159.5	184.4	132.8	114.9	156.4	156	127.3	161.4	132.5	119.5	142.5	148.9	111	144.8	121.5	107.9	139.4	112.5	158.5	142.9	133.9	147.5	124.4	126.4
0	315	361	336.2	319	320.6	329.9	334.7	313	293	292	260.9	301	286.9	280.3	247.3	280.5	251.2	248.8	312.5	237.1	272.3	276.4	253.3	257.5	257.5	283.3	256.8	250.5	232.2	243.5	250.2	268.7	223	239.8	259.5	245.8	271.5	244.2	261.3	233	266.2	267.3	267.3	288.5	296	287.8	252.7	258	283.8
0	301.4	309.7	341.8	316	298.9	313.5	281.7	296	276.2	262.6	319.7	256.6	241.7	272	280.5	257.5	313.5	292.1	243.9	224	270	227	269.3	252.8	225.8	255.4	346.5	214	255.4	298.2	264.9	303.1	231.1	290.4	262.3	294.2	228.9	268.4	235	247.2	274.2	242.7	232.4	297.2	265.3	198.6	315.3	293.7	280.7
0	389.4	406.5	365.8	347.2	354.9	347.2	368.4	321.3	266.8	281.1	294.5	362	276.5	274.3	330	352.5	263.2	272.6	310.6	184.7	276.2	281.4	254.5	249.4	262	309.2	277.9	272.9	255.1	267.1	300	274.5	198.4	276	254.5	299	300.1	299	277.6	285.5	280.5	251.5	277	240	284	272.5	227	277.5	291.4
322	187.6	196.5	201.6	183.9	147.7	194	204.1	212.4	179.9	178.8	187.4	226.2	183.9	161.8	161.3	179.8	161.6	104.8	157.5	119.9	169.9	161	177.4	132.9	161.8	153.5	100.9	154.6	116.4	184.8	166	129.8	157.5	139.3	164.6	159.5	165.9	153.1	148.5	136	160.5	117.4	148.1	123.9	122.7	170.9	148.6	152	126.4
323	161	155	164.2	156	200.2	190.5	193.6	234.3	183.8	175.1	168.5	163.9	188.4	162	108.5	200.7	169.9	101.1	163.2	158.9	126.8	155.5	193	132.3	151.5	139.8	154.3	175.5	124.1	156.3	252.2	396	376.8	370.5	383.2	351	399.5	347.5	363.7	369	349	357	392.1	322.5	399.2	384.7	463	411.8	480
324	223.1	190.8	217.6	237.3	241.3	208.8	215.1	211.9	231	163.2	223.1	188.9	173.3	194	169.2	198.2	166.6	182.4	176.4	170	158.1	179.5	163.5	170.3	209.5	192.9	188.1	190.1	193	196	162.6	189.3	229.2	231.1	214.5	216	228.8	247.5	234.1	203.1	205.4	275.6	235.4	219	250.1	237.5	274.4	256.6	230.3
0	352.9	314.9	339.9	355.5	390.1	344	388.8	361.2	325.5	345.2	349.4	324.6	350.7	318	349.9	321.6	324.1	327.7	298.3	290.4	355.7	329.5	341.5	290.7	330.2	315.2	313.5	364.7	327.7	347.7	386.5	348	365.8	370	359	372.5	356.3	320.3	373.3	331	330	358	339.6	361.2	349.5	309.8	360.3	325.7	418.5
325	169.4	177.1	179.6	155.5	159.5	143	158.1	153	192.2	166.1	173.3	178.9	137.9	138	153.9	119.7	110.1	123	143.6	167.6	126.5	169.5	125	134.2	137.2	127.6	133.2	137	134.7	153.8	153	138.8	153	134.2	130.8	127	161.5	111.3	134.3	358.7	455	449.2	431.8	413.5	468	371.3	440.5	503	477.7
0	236.4	209.1	182	230.5	196.5	155.2	200.8	189.6	185.5	163.2	173.4	159.4	181.4	151	NaN	NaN	NaN	NaN	NaN	NaN	NaN	NaN	NaN	NaN	NaN	NaN	NaN	NaN	NaN	NaN	NaN	NaN	NaN	NaN	NaN	NaN	NaN	NaN	NaN	NaN	NaN	NaN	NaN	NaN	NaN	NaN	NaN	NaN	NaN
0	248.7	250.1	235	221.4	233.6	240.1	218.2	215.2	221.1	184.7	264.6	207.3	221.6	199.4	204	193	223.2	199.1	190.5	193	183.3	255	180.7	189.6	189.6	211.6	196.3	194.2	182.7	187.3	201.8	180.1	171.2	196.8	186.8	181.7	189.4	202.6	182.3	220.7	211.2	237.1	178.2	198.8	177.6	199.2	167.9	202.6	203.4
0	440.6	431.8	350.5	368	394	431.5	397.1	416.9	363.3	401.5	381.5	357.5	382	427.2	362.6	379	389.3	373.7	428	386	374.3	416.8	414.7	369.2	392.8	365.5	396.2	383.8	377.8	343.8	366.2	423.8	344.5	409.3	387.5	363.8	392.5	366.2	401.7	377.2	417	443.2	433	459.2	405.7	405.7	454.5	472.8	421.3
326	307.5	397.9	381.5	326.3	319.9	371.1	320.1	309	315	292.3	325.6	280.3	276.5	234.5	292	251	236	257.4	226.9	199	216	266.1	203	221.5	227.2	239.7	223.6	199	209	192	215.9	234	214.4	254.9	233.8	181.4	201.5	230.6	232.9	251	213.2	220.2	193.4	224.8	214	236	224.6	223.3	195.2
0	236.2	224.1	209	211.2	175.2	178.5	159.1	227.3	200.8	201	169.2	170.2	190	158.5	177.5	153	157.5	207.5	144.9	146.1	170.9	129.5	144.1	167.5	177.6	164.3	163.5	151.3	127.7	153.9	169.6	137.6	154.7	182.3	161.3	148	135.3	162.5	164.2	181.6	150.6	157.6	179.7	187.5	177.8	144.6	162	189	155.2
327	487.2	485.5	514.9	433.7	451.7	449.6	447.4	388.7	396	392	402.6	426.5	373.9	386.5	361.2	379.5	351.2	357.9	332.5	371.4	381.8	358.2	334	315.8	310.3	352.9	341.9	275.9	309.4	303	355	338.4	312.5	347.4	290.9	319	333.8	348.5	336.4	289.5	330.4	322.8	297	310.4	338.5	283	288	270.3	257
0	NaN	NaN	NaN	NaN	NaN	NaN	NaN	NaN	NaN	NaN	NaN	NaN	NaN	NaN	NaN	NaN	NaN	NaN	NaN	NaN	NaN	NaN	NaN	NaN	NaN	NaN	NaN	NaN	NaN	NaN	NaN	NaN	NaN	NaN	NaN	NaN	NaN	NaN	NaN	NaN	NaN	NaN	NaN	NaN	NaN	NaN	NaN	NaN	NaN
328	161.4	198.1	204.7	231.4	209.9	225.3	261.4	197.4	191.2	162.3	157	196.7	183.5	157.1	188.7	215.5	152.5	156.9	204	189.2	183.3	193.3	189.8	192.9	211	205.2	178.2	164.7	202.9	156.2	142.4	160.5	140.7	174.7	147.9	159.9	174.2	164.8	192	180.3	180	169.1	178.4	152	155.8	202.8	147.4	170.8	133.6
329	203.4	255.1	246.5	252	275.9	258.6	234	208	173.1	223.1	247	176.6	206.2	204	234.5	177.5	158	179.6	174.1	125.9	183.5	177.1	168	196.9	179.5	172.5	221.5	227.5	174.7	194.5	164.7	185.8	150.7	179.6	213	188.4	178.9	193.8	150.2	188.5	130.2	168.6	126.7	170.5	154	171.5	151.3	131	155
330	483.2	386.7	387.7	382.2	381.4	353	356.4	383.9	421.9	391.4	385.4	388.2	331.2	321.3	331.8	316.7	321.3	300.3	312.9	305.4	306.8	290.9	254.9	243.5	246.9	307.3	252	282.9	272.5	278.9	264.5	277.4	220.4	256.3	243.4	278.9	251.9	264.9	278.8	261.4	337.5	291.8	242.4	277.4	252.4	240.3	223.9	208.9	237.8
0	283.6	295.8	294.7	306.1	269.4	279.9	293.5	352.3	293	342.1	281.2	255.1	292.3	288.5	311.4	250	237.8	278.6	294.5	252.1	218.5	237.9	273.1	268.8	223	283.5	270.5	281.9	259.9	269.8	247.4	249	201.4	231.4	249.3	253.9	274	264.4	242.4	234	277.5	236.5	208.5	233.5	229	299.5	232.1	254.5	291.6
331	425.5	404.5	371	402.5	343.2	381	345.5	366.5	303.5	295.2	272.7	300.4	290.5	262	321	249.5	268.5	238.5	267.1	291.5	310.5	290.9	295.1	258	239.1	262.2	273.2	323.9	210.1	285	248.5	268.2	246.1	257.8	222.9	227.5	221.8	247.1	216.9	198.5	236.3	216.1	250.1	226.6	225.6	249.9	217.7	207.2	178.3
0	312.4	376.9	316.1	302.7	297.6	333.2	300.6	275	312.9	358.5	244	312.3	307	288.3	306.6	294.5	296	274.7	274.5	310.5	324.7	249.5	290	243.1	281	253.5	252.1	247.9	241.5	269.1	244.1	203.3	232	259.7	243	287	283.6	242	240.5	234.5	259.5	237.5	264.5	273	263.5	278	271.9	252.5	249.9
332	292.2	320	233.9	315	272.9	258.1	274.4	220.7	265	230.1	209.6	266.1	250.4	267.5	223.5	251.5	230.9	175.3	222.4	250.9	212.1	242.9	217.1	253.7	256.9	258.3	242	222.5	229.9	235.8	220.2	231.5	194.5	234.5	244.7	178.4	241.9	219.6	210.4	234.2	202.9	229.1	192.4	221	224.8	210.7	181.4	212.1	226.5
0	266.4	282.3	283.6	320.2	242.3	274.2	304.8	283.8	232.5	221.5	275.8	278.3	257.3	237.6	277	297.7	302.7	216.4	216.9	279.4	273	300	237.9	213	247.6	208.1	216	221.4	282.7	316.8	194.5	189.5	232.5	155.4	185.7	166.9	203.9	161.2	192.5	160.2	182.2	157.9	203.2	288.7	924.9	800.7	1030	946.7	771.7
333	232	208.5	259.4	283.5	254.8	244.5	276.5	247.9	243.9	278.6	212.1	205	247.5	206.5	257.6	255.9	290	229.1	229.4	224.5	332	849	932.5	853.5	874	835	826.5	804.5	620	745.5	832	795.1	718.4	519.5	303.5	338	305.5	317	234.1	283	322.6	319	332.5	316.6	312.6	264.5	233.5	271.9	292.5
0	305.8	374.9	339.9	367.2	351.5	298.3	306.3	317.2	314.2	268.6	307.2	297.2	295.2	350.7	291.2	268.1	291	269.4	335.2	285.4	257.3	307	271.9	280.9	358.8	287.9	279.7	326.4	296.8	308.8	316.4	337.6	294	328.6	347.2	348.7	439.2	964.5	1098	1101	970	940.7	1048	864.3	874.7	797.5	926	1002	846.5
334	335.7	318.4	399.5	740.5	784.5	704.8	791.3	707.5	621.1	525.1	605	589.5	654	519.5	631	655.3	502.1	483.7	463.4	496.7	553.2	595.3	412.8	407.8	414.2	360.6	394.1	357	356.9	371.1	408.2	367	334.6	382.8	309.3	264.8	325.9	378	273.6	316.8	271.8	324.1	303.1	279.2	324.9	268.4	326.7	268	325.5
335	215.9	271.2	212.7	185.6	205.3	211.4	202.9	235.8	204.8	191.9	218.4	194.6	250.1	205.8	187.5	204.5	187.5	166.1	180	197	168.5	215.9	189.4	165.6	174.8	207	180.1	199	160.9	192.5	146.3	139.9	184.2	152.7	184.5	126	191	210.4	147.7	191.9	199.1	208.5	191.9	186.6	228.3	209	193.7	185	148
0	325.5	271.8	322.7	317.2	332.1	365	327.7	347.1	308.8	347.5	330.6	324.8	295.4	323.7	330	380.3	293.2	327.2	321.7	299.2	301.1	298.3	383.7	281.6	361.1	323.3	352.6	298	326.1	323	343.1	325.7	369.7	318.3	378.7	354.4	353.6	320.7	350.9	360.9	335.3	735.1	1009	954	1042	861.8	975.4	845.1	777.9
336	345.9	343	374.6	362.3	356	325.4	367.8	333.5	311.7	344	332.5	330.5	324.2	373.2	344.9	338.1	298.9	277.9	302.3	317.9	287	313.6	321.7	340.5	327.7	317.9	316.5	355.9	339.4	310	291.1	354.1	321.9	335.4	318.8	324.6	326.7	328	408.8	341.9	344.5	338.2	332	389.6	347.1	357.1	316.9	309.7	288.4
0	182.4	244.7	238	177.4	276	201	231.6	263.3	159.4	201	205.9	190.9	174.1	208.3	194.8	218.7	231.7	206.4	193.8	218.4	151.3	160.8	150.7	186.7	140.9	132.5	163	201.4	155	150.5	452.8	1008	852.9	866.7	864.7	813.1	875.5	775.2	933.2	942	880.5	833.5	842.5	1018	925.2	915.2	464.3	455	379
337	330	350.4	347.9	355.9	343.1	358.9	329.7	338.2	289.6	363.7	272.3	287.6	353.4	325.3	301.2	320	321.1	274.5	293.1	301.7	286.3	300.3	327.1	305	280.8	300.4	317.4	333.2	319	327	296.9	334.6	257.8	293.9	246.9	276.2	245.2	278.3	311.8	317.4	303.2	278.7	297.1	334.3	274.3	246.7	312.2	314.2	292.7
0	213.1	213.8	247.1	209.4	192.6	199.4	262.1	222.4	250.3	230.2	215	243.7	235.1	218.1	171.1	213.5	218.9	200.7	185.4	168.6	241	190.9	191	232.5	209.2	198.2	220.5	192.8	188.2	184.1	188	198.3	202.2	164.5	215.7	176.6	184.7	218.4	193.5	208.8	194.2	230.2	169.2	266.6	175.9	223.7	221.5	280.9	225.4
338	235.8	231.2	208.9	212.6	196.2	204.5	173.1	264	216.8	229	205.7	179.9	214.8	222.8	193.1	235.4	237.1	228.7	215.5	177.9	205.4	149.6	220.1	246.4	176.3	177	200.9	181.5	201.9	190	204.4	212.4	191.8	226	227.9	203.4	246.1	219	236	170.4	219.9	225.3	208.6	212.4	178	181	182.1	200.8	194.9
0	272.5	234.1	358.7	251.9	275.4	309.6	312.7	294.8	315	297.5	257	285.1	286.6	265	235.6	250	267.5	264.7	283.5	240.1	242.6	283.5	273.6	267.2	274.1	258.9	294.6	243.4	259.4	286.8	210.3	286.2	261.5	269	295.9	271.8	250	265.8	258.8	238	250.7	238.5	278.7	265.2	255.8	254.7	305.5	223.1	306.6
0	357.7	344.3	269.7	281.5	315.9	289.8	290.9	268	343.5	257.4	285	307.3	305.1	333.2	311.1	309	283.7	329.6	317.6	261.4	292.5	286	268.7	338.5	290	330.3	333.5	322.5	264.5	373	297.3	302.5	343.5	310.4	369	285.4	311	309.9	367.4	349.7	412.2	322.5	301.9	355.5	303.7	320.1	312.9	351.6	326
0	NaN	NaN	NaN	NaN	NaN	NaN	NaN	NaN	NaN	NaN	NaN	NaN	NaN	NaN	NaN	NaN	NaN	NaN	NaN	NaN	NaN	NaN	NaN	NaN	NaN	NaN	NaN	NaN	NaN	NaN	NaN	NaN	NaN	NaN	NaN	NaN	NaN	NaN	NaN	NaN	NaN	NaN	NaN	NaN	NaN	NaN	NaN	NaN	NaN
339	240.9	272.2	252.5	253.5	191.2	204.2	204.5	204.7	187.5	167.3	230.1	174.5	212.8	206	223.5	220	203.4	185.7	134.9	191.7	190.7	179.2	176.8	207.9	154.5	179.2	158.8	137.5	186	176.4	166.1	211.5	163.5	190.5	189.3	180.9	196	189.8	168.3	158.9	209.7	201.1	153.2	213.6	191	168	176.5	157.7	190.5
[truncated: 194 more columns]
