# Supplementary material for: Fractional killing arises from cell-to-cell variability in overcoming a caspase activity threshold
Source: Mol Syst Biol. 2015 May 7;11(5):803. doi: 10.15252/msb.20145584 (PMC4461398; doi:10.15252/msb.20145584)
Supplement: Supplementary file 3 [file msb0011-0803-sd3.zip › All_data/105_Apomab+anti-Fc (25 nM)_3/raw_fret.tsv]

Cell # (0 for discarded)	T=5min	T=10min	T=15min	T=20min	T=25min	T=30min	T=35min	T=40min	T=45min	T=50min	T=55min	T=60min	T=65min	T=70min	T=75min	T=80min	T=85min	T=90min	T=95min	T=100min	T=105min	T=110min	T=115min	T=120min	T=125min	T=130min	T=135min	T=140min	T=145min	T=150min	T=155min	T=160min	T=165min	T=170min	T=175min	T=180min	T=185min	T=190min	T=195min	T=200min	T=205min	T=210min	T=215min	T=220min	T=225min	T=230min	T=235min	T=240min	T=245min
1	1.657	1.563	1.609	1.561	1.617	1.844	1.894	1.473	1.546	1.579	1.532	1.448	1.609	1.627	1.484	1.356	1.571	1.569	1.479	1.507	1.673	1.489	1.624	1.521	1.725	1.425	1.559	1.505	1.573	1.549	1.449	1.558	1.535	1.465	1.564	1.521	1.598	1.439	1.572	1.502	1.548	1.559	1.53	1.577	1.542	1.533	1.571	1.432	1.554
0	1.6	1.507	1.617	1.905	1.486	1.591	1.502	1.656	1.522	1.595	1.688	1.385	1.626	1.338	1.213	1.369	1.401	1.177	1.454	1.444	1.462	1.612	1.388	NaN	NaN	NaN	NaN	NaN	NaN	NaN	NaN	NaN	NaN	NaN	NaN	NaN	NaN	NaN	NaN	NaN	NaN	NaN	NaN	NaN	NaN	NaN	NaN	NaN	NaN
0	1.429	1.427	1.412	1.423	1.406	1.437	1.451	1.422	1.424	1.378	1.406	1.39	1.404	1.383	1.398	1.396	1.413	1.413	1.4	1.413	1.389	1.404	1.414	1.404	1.401	1.413	1.433	1.4	1.43	1.435	1.412	1.421	1.433	1.443	1.458	1.416	1.447	1.454	1.436	1.455	1.468	1.473	1.45	1.486	1.493	1.474	1.502	1.518	1.53
2	1.452	1.432	1.423	1.42	1.343	1.391	1.444	1.426	1.481	1.408	1.547	1.414	1.423	1.451	1.377	1.406	1.421	1.462	1.425	1.442	1.398	1.445	1.452	1.289	1.482	1.519	1.396	1.377	1.408	1.47	1.469	1.548	1.402	1.418	1.453	1.499	1.355	1.534	1.478	1.459	1.476	1.45	1.44	1.481	1.483	1.415	1.521	1.426	1.515
3	1.444	1.446	1.47	1.438	1.395	1.43	1.455	1.481	1.458	1.417	1.469	1.442	1.466	1.448	1.444	1.431	1.46	1.431	1.454	1.468	1.424	1.441	1.433	1.363	1.452	1.463	1.466	1.435	1.441	1.468	1.461	1.438	1.399	1.446	1.458	1.449	1.45	1.494	1.416	1.466	1.458	1.466	1.469	1.46	1.461	1.441	1.479	1.442	1.471
4	2.21	1.803	2.102	2.011	1.389	1.801	1.575	1.627	1.848	1.805	1.813	1.587	1.68	1.726	1.934	1.719	1.846	1.749	1.77	1.623	1.846	1.73	1.628	1.789	1.731	1.713	1.721	1.73	1.665	1.639	1.603	1.697	1.631	1.631	1.683	1.641	1.7	1.695	1.705	1.72	1.672	1.701	1.662	1.654	1.666	1.679	1.659	1.656	1.751
0	NaN	NaN	NaN	NaN	NaN	NaN	NaN	NaN	NaN	NaN	NaN	NaN	NaN	NaN	NaN	NaN	NaN	NaN	NaN	NaN	NaN	NaN	NaN	NaN	NaN	NaN	NaN	NaN	NaN	NaN	NaN	NaN	NaN	NaN	NaN	NaN	NaN	NaN	NaN	NaN	NaN	NaN	NaN	NaN	NaN	NaN	NaN	NaN	NaN
5	1.455	1.408	1.446	1.44	1.405	1.42	1.452	1.477	1.445	1.416	1.478	1.451	1.464	1.452	1.448	1.426	1.453	1.439	1.447	1.505	1.425	1.45	1.441	1.394	1.456	1.488	1.476	1.431	1.463	1.49	1.482	1.478	1.416	1.464	1.446	1.471	1.464	1.498	1.449	1.493	1.473	1.484	1.491	1.497	1.484	1.456	1.498	1.492	1.51
0	1.487	1.438	1.464	1.414	1.425	1.428	1.467	1.427	1.412	1.477	1.407	1.413	1.423	1.417	1.468	1.417	1.411	1.421	1.432	1.425	1.419	1.482	1.42	1.434	1.435	1.444	1.442	1.435	1.443	1.448	1.429	1.449	1.444	1.477	1.446	1.429	1.426	1.457	1.438	1.457	1.438	1.45	1.42	1.442	1.461	1.452	1.447	1.454	1.448
6	1.5	1.455	1.456	1.471	1.472	1.498	1.496	1.482	1.47	1.441	1.473	1.437	1.466	1.474	1.485	1.479	1.499	1.47	1.497	1.478	1.484	1.518	1.52	1.506	1.498	1.504	1.513	1.504	1.557	1.53	1.528	1.535	1.539	1.551	1.55	1.537	1.552	1.558	1.546	1.551	1.553	1.556	1.55	1.562	1.574	1.552	1.591	1.6	1.603
7	1.437	1.427	1.418	1.399	1.386	1.393	1.417	1.428	1.403	1.404	1.429	1.397	1.422	1.405	1.422	1.393	1.411	1.405	1.412	1.412	1.408	1.436	1.416	1.421	1.419	1.427	1.426	1.423	1.432	1.422	1.407	1.417	1.407	1.419	1.433	1.399	1.414	1.427	1.402	1.428	1.418	1.424	1.405	1.417	1.437	1.423	1.424	1.434	1.436
8	1.42	1.42	1.411	1.402	1.383	1.428	1.423	1.441	1.422	1.382	1.442	1.411	1.434	1.415	1.417	1.413	1.423	1.416	1.409	1.435	1.41	1.425	1.424	1.416	1.432	1.424	1.434	1.418	1.436	1.449	1.442	1.437	1.409	1.437	1.433	1.416	1.426	1.445	1.412	1.444	1.433	1.439	1.428	1.428	1.444	1.421	1.445	1.424	1.449
9	1.491	1.447	1.446	1.457	1.432	1.477	1.489	1.475	1.46	1.431	1.467	1.44	1.48	1.483	1.469	1.467	1.476	1.49	1.491	1.463	1.472	1.476	1.504	1.482	1.481	1.497	1.484	1.485	1.541	1.502	1.496	1.515	1.506	1.512	1.549	1.507	1.504	1.526	1.514	1.525	1.544	1.527	1.513	1.535	1.547	1.539	1.548	1.575	1.578
10	1.421	1.405	1.418	1.412	1.387	1.437	1.416	1.432	1.421	1.395	1.441	1.41	1.429	1.405	1.413	1.41	1.408	1.413	1.407	1.425	1.404	1.419	1.403	1.4	1.432	1.417	1.425	1.414	1.422	1.433	1.417	1.411	1.407	1.434	1.432	1.405	1.407	1.428	1.398	1.427	1.418	1.418	1.417	1.424	1.431	1.4	1.43	1.416	1.433
11	1.45	1.394	1.389	1.418	1.409	1.433	1.426	1.434	1.419	1.394	1.407	1.39	1.426	1.403	1.431	1.402	1.439	1.432	1.437	1.437	1.423	1.449	1.459	1.436	1.428	1.441	1.444	1.424	1.469	1.461	1.461	1.452	1.45	1.47	1.475	1.43	1.441	1.446	1.45	1.45	1.462	1.44	1.444	1.45	1.47	1.444	1.452	1.485	1.476
12	1.738	1.587	1.632	1.861	1.626	1.637	1.579	1.684	1.711	1.65	1.714	1.603	1.787	1.663	1.663	1.605	1.669	1.662	1.724	1.678	1.647	1.723	1.68	1.67	1.737	1.688	1.685	1.723	1.789	1.711	1.726	1.787	1.692	1.715	1.834	1.777	1.692	1.758	1.791	1.743	1.765	1.739	1.727	1.824	1.812	1.817	1.841	1.83	1.779
0	1.482	1.416	1.444	1.425	1.402	1.404	1.484	1.418	1.412	1.441	1.418	1.411	1.417	1.41	1.44	1.417	1.422	1.433	1.431	1.416	1.42	1.454	1.421	1.438	1.428	1.427	1.432	1.443	1.442	1.435	1.433	1.456	1.441	1.461	1.464	1.436	1.431	1.453	1.43	1.445	1.432	1.444	1.428	1.45	1.458	1.444	1.449	1.465	1.456
0	1.507	1.495	1.484	1.449	1.437	1.564	1.505	1.55	1.541	1.515	1.562	1.476	1.545	1.5	1.506	1.513	1.53	1.523	1.502	1.471	1.499	1.529	1.488	1.484	1.537	1.514	1.55	1.493	1.513	1.532	1.498	1.506	1.5	1.524	1.516	1.474	1.512	1.496	1.48	1.505	1.488	1.463	1.501	1.494	1.495	1.491	1.524	1.499	1.5
0	1.675	1.679	1.594	1.72	1.523	1.547	1.549	1.655	1.598	1.727	1.673	1.696	1.8	1.679	1.645	1.642	1.619	1.637	1.677	1.7	1.616	1.752	1.76	1.767	1.787	1.818	1.722	1.774	1.868	1.791	NaN	NaN	NaN	NaN	NaN	NaN	NaN	NaN	NaN	NaN	NaN	NaN	NaN	NaN	NaN	NaN	NaN	NaN	NaN
0	1.443	1.403	1.414	1.414	1.39	1.416	1.421	1.433	1.413	1.392	1.421	1.4	1.419	1.404	1.434	1.411	1.419	1.416	1.423	1.409	1.399	1.425	1.446	1.414	1.399	1.411	1.41	1.407	1.443	1.416	1.415	1.415	1.41	1.428	1.438	1.403	1.407	1.407	1.411	1.406	1.418	1.405	1.414	1.41	1.43	1.414	1.435	1.438	1.446
0	1.44	1.451	1.447	1.455	1.413	1.452	1.441	1.437	1.433	1.399	1.456	1.417	1.45	1.435	1.445	1.419	1.448	1.463	1.432	1.437	1.445	1.472	1.477	1.473	1.487	1.498	1.48	1.494	1.526	1.505	1.517	1.523	1.526	1.539	1.558	1.543	1.534	1.554	1.546	1.554	1.571	1.571	1.555	1.58	1.578	1.597	1.599	1.596	1.613
0	1.646	1.531	1.62	1.652	1.585	1.685	1.655	1.72	1.681	1.62	1.702	1.642	1.654	1.66	1.696	1.664	1.641	1.637	1.636	1.703	1.654	1.628	1.654	1.637	1.674	1.702	1.697	1.667	1.718	1.717	1.722	1.703	1.68	1.679	1.718	1.654	1.7	1.759	1.684	1.728	1.693	1.718	1.717	1.728	1.753	1.684	1.76	1.677	1.715
0	1.456	1.435	1.403	1.453	1.399	1.439	1.405	1.409	1.418	1.415	1.442	1.406	NaN	NaN	NaN	NaN	NaN	NaN	NaN	NaN	NaN	NaN	NaN	NaN	NaN	NaN	NaN	NaN	NaN	NaN	NaN	NaN	NaN	NaN	NaN	NaN	NaN	NaN	NaN	NaN	NaN	NaN	NaN	NaN	NaN	NaN	NaN	NaN	NaN
0	1.55	1.441	1.458	1.454	1.439	1.539	1.522	1.568	1.488	1.412	1.502	1.455	1.53	1.527	1.503	1.511	1.506	1.534	1.506	1.506	1.526	1.503	1.517	1.509	1.551	1.526	1.54	1.499	1.53	1.523	1.489	1.497	1.539	1.532	1.549	1.478	1.524	1.503	1.5	1.516	1.507	1.477	1.519	1.526	1.546	1.522	1.509	1.534	1.526
0	1.457	1.454	1.428	1.448	1.4	1.451	1.434	1.445	1.417	1.416	1.45	1.421	1.441	1.433	1.425	1.416	1.439	1.42	1.423	1.415	1.424	1.428	1.436	1.438	1.432	1.425	1.424	1.428	1.449	1.428	1.424	1.437	1.423	1.451	1.448	1.425	1.425	1.426	1.43	1.429	1.43	1.42	1.414	1.43	1.442	1.428	1.446	1.435	1.446
13	1.42	1.408	1.396	1.409	1.388	1.402	1.409	1.398	1.402	1.388	1.429	1.404	1.419	1.395	1.408	1.402	1.4	1.403	1.404	1.399	1.402	1.411	1.432	1.407	1.399	1.402	1.412	1.397	1.412	1.423	1.413	1.42	1.414	1.439	1.43	1.417	1.421	1.416	1.416	1.429	1.428	1.43	1.414	1.455	1.458	1.438	1.469	1.464	1.464
14	1.641	1.593	1.673	1.688	1.584	1.748	1.592	1.727	1.601	1.592	1.704	1.673	1.741	1.714	1.722	1.682	1.662	1.642	1.653	1.71	1.65	1.644	1.678	1.629	1.636	1.658	1.687	1.631	1.697	1.699	1.701	1.672	1.66	1.711	1.66	1.657	1.67	1.722	1.64	1.688	1.635	1.679	1.705	1.706	1.661	1.67	1.703	1.624	1.718
0	1.401	1.397	1.382	1.393	1.368	1.389	1.399	1.395	1.381	1.362	1.403	1.383	1.396	1.391	1.397	1.378	1.395	1.401	1.391	1.389	1.391	1.397	1.401	1.406	1.398	1.4	1.402	1.401	1.414	1.406	1.404	1.407	1.399	1.42	1.426	1.391	1.391	1.406	1.391	1.404	1.412	1.399	1.396	1.409	1.413	1.402	1.423	1.419	1.422
0	1.416	1.407	1.397	1.41	1.38	1.379	1.428	1.393	1.396	1.373	1.411	1.412	1.391	1.413	1.413	1.389	1.402	1.417	1.409	1.411	1.414	1.429	1.419	1.42	1.409	1.419	1.433	1.408	1.432	1.439	1.431	1.422	1.42	1.437	1.432	1.419	1.416	1.428	1.401	1.438	1.428	1.413	1.408	1.436	1.441	1.423	1.429	1.439	1.442
15	1.419	1.406	1.394	1.421	1.375	1.398	1.403	1.408	1.412	1.407	1.437	1.423	1.457	1.431	1.437	1.441	1.446	1.453	1.454	1.47	1.464	1.51	1.537	1.523	1.522	1.553	1.552	1.568	1.591	1.601	1.601	1.62	1.622	1.654	1.667	1.661	1.665	1.683	1.678	1.694	1.712	1.696	1.699	1.742	1.763	1.736	1.763	1.77	1.76
0	1.475	1.372	1.408	1.46	1.403	1.436	1.435	1.448	1.462	1.405	1.401	1.419	1.43	1.434	1.471	1.453	1.451	1.471	1.489	1.454	1.444	1.481	1.522	1.473	1.451	1.468	1.485	1.44	1.508	1.51	1.492	1.473	1.505	1.501	1.539	1.469	1.493	1.496	1.488	1.519	1.518	1.488	1.525	1.496	1.532	1.494	1.528	1.576	1.556
16	1.403	1.391	1.384	1.401	1.374	1.399	1.406	1.408	1.403	1.374	1.409	1.394	1.414	1.406	1.42	1.408	1.424	1.431	1.434	1.436	1.431	1.455	1.458	1.457	1.455	1.462	1.464	1.465	1.489	1.485	1.482	1.479	1.482	1.502	1.509	1.482	1.483	1.5	1.491	1.508	1.513	1.505	1.501	1.513	1.525	1.506	1.528	1.529	1.535
17	1.42	1.408	1.4	1.401	1.386	1.386	1.412	1.402	1.394	1.373	1.408	1.398	1.405	1.394	1.408	1.401	1.391	1.406	1.41	1.403	1.4	1.414	1.416	1.408	1.416	1.413	1.43	1.406	1.435	1.427	1.411	1.428	1.42	1.432	1.43	1.417	1.418	1.428	1.415	1.437	1.434	1.429	1.413	1.45	1.451	1.439	1.442	1.449	1.457
0	1.479	1.507	1.485	1.494	1.427	1.465	1.428	1.457	1.464	1.48	1.499	1.457	1.512	1.475	1.512	1.525	1.526	1.539	1.536	1.558	1.552	1.591	1.598	1.562	1.573	1.608	1.575	1.589	1.61	1.612	1.587	1.628	1.617	1.644	1.67	1.654	1.596	1.629	1.614	1.636	1.625	1.623	1.631	1.684	1.709	1.69	1.701	1.683	1.689
0	1.614	2.113	NaN	NaN	NaN	NaN	NaN	NaN	NaN	NaN	NaN	NaN	NaN	NaN	NaN	NaN	NaN	NaN	NaN	NaN	NaN	NaN	NaN	NaN	NaN	NaN	NaN	NaN	NaN	NaN	NaN	NaN	NaN	NaN	NaN	NaN	NaN	NaN	NaN	NaN	NaN	NaN	NaN	NaN	NaN	NaN	NaN	NaN	NaN
0	1.417	1.385	1.382	1.403	1.389	1.403	1.397	1.398	1.413	1.384	1.397	1.38	1.412	1.407	1.407	1.408	1.42	1.413	1.432	1.425	1.41	1.431	1.456	1.428	1.437	1.43	1.43	1.425	1.465	1.443	1.438	1.435	1.447	1.451	1.462	1.432	1.44	1.442	1.437	1.45	1.448	1.441	1.454	1.456	1.472	1.437	1.477	1.472	1.48
0	1.493	1.399	1.414	1.447	1.429	1.477	1.435	1.471	1.457	1.403	1.399	1.414	1.439	1.447	1.454	1.44	1.454	1.453	1.469	1.444	1.434	1.465	1.496	1.46	1.447	1.462	1.468	1.427	1.488	1.468	1.457	1.459	1.469	1.474	1.483	1.446	1.448	1.455	1.447	1.465	1.464	1.44	1.472	1.45	1.475	1.453	1.461	1.487	1.488
18	1.436	1.444	1.437	1.461	1.391	1.396	1.422	1.413	1.411	1.426	1.431	1.393	1.433	1.42	1.429	1.426	1.421	1.418	1.411	1.437	1.415	1.435	1.436	1.439	1.423	1.456	1.427	1.427	1.446	1.444	1.435	1.439	1.42	1.446	1.47	1.441	1.426	1.439	1.404	1.431	1.449	1.438	1.433	1.451	1.472	1.452	1.45	1.462	1.469
0	1.507	1.492	1.459	1.487	1.443	1.461	1.456	1.48	1.479	1.47	1.515	1.489	1.527	1.502	1.501	1.526	1.521	1.513	1.534	1.546	1.533	1.578	1.592	1.558	1.547	1.593	1.553	1.555	1.588	1.589	1.571	1.588	1.591	1.616	1.627	1.618	1.601	1.62	1.591	1.603	1.634	1.61	1.607	1.667	1.652	1.63	1.642	1.652	1.628
19	1.419	1.395	1.409	1.408	1.391	1.419	1.417	1.416	1.413	1.39	1.409	1.382	1.412	1.409	1.428	1.413	1.43	1.423	1.43	1.426	1.412	1.446	1.445	1.44	1.438	1.439	1.438	1.435	1.467	1.457	1.464	1.451	1.459	1.48	1.479	1.447	1.454	1.464	1.463	1.473	1.477	1.459	1.458	1.477	1.48	1.471	1.492	1.501	1.491
20	1.438	1.436	1.425	1.451	1.411	1.388	1.419	1.416	1.433	1.409	1.428	1.426	1.431	1.424	1.431	1.419	1.428	1.428	1.431	1.437	1.415	1.444	1.444	1.444	1.415	1.458	1.422	1.426	1.447	1.448	1.444	1.456	1.433	1.457	1.466	1.451	1.425	1.442	1.425	1.427	1.438	1.441	1.435	1.457	1.454	1.457	1.455	1.461	1.452
0	1.412	1.428	1.407	1.423	1.404	1.408	1.416	1.419	1.413	1.392	1.427	1.425	1.424	1.418	1.425	1.424	1.425	1.423	1.421	1.434	1.429	1.457	1.458	1.449	1.44	1.456	1.453	1.452	1.488	1.494	1.489	1.489	1.489	1.513	1.509	1.482	1.492	1.511	1.503	1.519	1.527	1.521	1.525	1.553	1.57	1.546	1.572	1.591	1.591
21	1.459	1.446	1.426	1.456	1.435	1.453	1.447	1.452	1.448	1.412	1.463	1.44	1.457	1.45	1.445	1.435	1.443	1.463	1.439	1.468	1.456	1.459	1.44	1.456	1.442	1.454	1.454	1.443	1.463	1.471	1.463	1.434	1.452	1.467	1.466	1.433	1.441	1.451	1.443	1.443	1.447	1.457	1.458	1.458	1.468	1.457	1.455	1.464	1.46
22	1.414	1.401	1.395	1.419	1.383	1.398	1.41	1.405	1.399	1.361	1.4	1.371	1.397	1.397	1.407	1.398	1.408	1.393	1.405	1.415	1.397	1.427	1.42	1.432	1.432	1.419	1.419	1.42	1.458	1.461	1.432	1.443	1.451	1.471	1.468	1.437	1.448	1.456	1.453	1.463	1.48	1.461	1.473	1.484	1.489	1.467	1.491	1.498	1.496
0	1.432	1.432	1.411	1.426	1.403	1.409	1.412	1.417	1.407	1.389	1.42	1.404	1.416	1.411	1.417	1.402	1.417	1.412	1.399	1.423	1.402	1.428	1.417	1.418	1.417	1.419	1.419	1.416	1.439	1.438	1.43	1.426	1.416	1.436	1.432	1.398	1.41	1.406	1.399	1.409	1.416	1.403	1.413	1.418	1.427	1.413	1.416	1.421	1.425
23	1.395	1.402	1.373	1.41	1.393	1.403	1.416	1.41	1.411	1.375	1.406	1.382	1.403	1.407	1.419	1.401	1.429	1.413	1.432	1.445	1.425	1.452	1.443	1.446	1.449	1.446	1.452	1.456	1.481	1.484	1.486	1.476	1.484	1.51	1.508	1.481	1.512	1.504	1.508	1.517	1.534	1.531	1.533	1.545	1.564	1.552	1.578	1.581	1.606
0	1.623	1.199	1.599	1.657	1.532	1.717	1.524	1.794	1.891	1.805	2.022	2.15	2.225	2.321	2.382	2.365	2.384	2.383	2.361	2.419	2.454	2.417	2.419	2.462	2.382	2.363	2.328	2.339	2.537	2.422	2.36	2.402	2.363	2.413	2.362	2.329	2.309	2.309	2.372	2.354	2.35	2.428	2.301	2.263	2.378	2.323	2.323	2.319	2.309
24	1.437	1.436	1.41	1.422	1.415	1.425	1.437	1.446	1.426	1.406	1.439	1.416	1.416	1.422	1.423	1.414	1.412	1.421	1.426	1.433	1.409	1.422	1.434	1.426	1.428	1.445	1.419	1.426	1.449	1.444	1.44	1.445	1.442	1.466	1.456	1.418	1.436	1.439	1.422	1.43	1.449	1.46	1.429	1.451	1.452	1.44	1.465	1.458	1.478
0	1.641	1.708	1.435	1.521	1.463	1.474	1.549	1.68	1.691	1.691	1.758	2.024	2.098	2.266	2.24	2.177	2.285	2.277	2.374	2.272	2.357	2.263	2.31	2.389	2.376	2.325	2.325	2.338	2.328	2.417	2.316	2.364	2.309	2.333	2.352	2.26	2.262	2.281	2.311	2.261	2.379	2.351	2.286	2.36	2.324	2.26	2.331	2.332	2.309
0	1.47	1.507	1.454	1.49	1.474	1.487	1.486	1.436	1.46	1.413	1.458	1.426	1.487	1.478	1.481	1.469	1.512	1.476	1.474	1.501	1.477	1.529	1.484	1.499	1.504	1.5	1.512	1.522	1.547	1.528	1.522	1.536	1.522	1.561	1.561	1.516	1.542	1.55	1.541	1.565	1.575	1.562	1.566	1.571	1.573	1.563	1.565	1.583	1.596
25	1.458	1.479	1.457	1.482	1.463	1.473	1.475	1.436	1.445	1.417	1.464	1.439	1.472	1.451	1.458	1.447	1.478	1.471	1.464	1.5	1.467	1.515	1.511	1.519	1.493	1.486	1.518	1.519	1.548	1.542	1.518	1.542	1.538	1.56	1.554	1.521	1.545	1.558	1.559	1.563	1.576	1.568	1.571	1.586	1.593	1.582	1.584	1.602	1.615
0	1.401	1.423	1.392	1.429	1.384	1.416	1.419	1.387	1.39	1.369	1.404	1.367	1.406	1.409	1.404	1.393	1.411	1.403	1.411	1.418	1.39	1.425	1.43	1.431	1.42	1.407	1.404	1.4	1.428	1.434	1.415	1.406	1.415	1.449	1.435	1.392	1.413	1.417	1.407	1.434	1.429	1.417	1.425	1.43	1.438	1.409	1.434	1.424	1.45
0	1.422	1.411	1.394	1.416	1.396	1.431	1.428	1.407	1.409	1.373	1.415	1.39	1.404	1.402	1.4	1.393	1.419	1.4	1.41	1.42	1.403	1.417	1.415	1.414	1.418	1.408	1.409	1.411	1.433	1.44	1.426	1.422	1.42	1.448	1.435	1.399	1.409	1.417	1.407	1.429	1.422	1.419	1.414	1.419	1.422	1.413	1.421	1.424	1.437
0	1.43	1.433	1.415	1.441	1.403	1.424	1.417	1.44	1.422	1.41	1.448	1.439	1.433	1.445	1.436	1.424	1.439	1.446	1.44	1.449	1.458	1.476	1.461	1.473	1.455	1.46	1.468	1.465	1.486	1.493	1.484	1.474	1.473	1.499	1.495	1.467	1.484	1.48	1.473	1.498	1.492	1.49	1.483	1.495	1.5	1.49	1.501	1.493	1.507
0	1.391	1.413	1.398	1.418	1.407	1.404	1.416	1.418	1.418	1.385	1.421	1.429	1.428	1.43	1.424	1.413	1.428	1.423	1.436	1.426	1.422	1.457	1.463	1.445	1.439	1.456	1.446	1.455	1.486	1.474	1.463	1.453	1.456	1.48	1.465	1.438	1.459	1.467	1.462	1.446	1.477	1.471	1.455	1.47	1.486	1.459	1.485	1.464	1.466
0	1.419	1.423	1.402	1.41	1.406	1.411	1.433	1.415	1.415	1.39	1.417	1.425	1.424	1.423	1.425	1.407	1.427	1.424	1.411	1.423	1.422	1.434	1.439	1.431	1.428	1.441	1.444	1.445	1.461	1.456	1.435	1.452	1.432	1.463	1.432	1.438	1.449	1.451	1.445	1.439	1.459	1.453	1.438	1.463	1.463	1.463	1.466	1.448	1.466
0	1.429	1.417	1.401	1.42	1.393	1.418	1.429	1.439	1.432	1.419	1.451	1.428	1.442	1.447	1.452	1.442	1.453	1.454	1.45	1.462	1.471	1.489	1.472	1.471	1.477	1.472	1.481	1.477	1.498	1.489	1.502	1.488	1.49	1.517	1.503	1.482	1.494	1.501	1.5	1.513	1.515	1.505	1.499	1.51	1.521	1.514	1.516	1.516	1.529
0	1.452	1.44	1.423	1.449	1.424	1.451	1.458	1.454	1.448	1.432	1.478	1.441	1.445	1.478	1.465	1.465	1.478	1.482	1.474	1.492	1.486	1.516	1.51	1.506	1.507	1.522	1.518	1.508	1.539	1.545	1.54	1.539	1.541	1.564	1.559	1.531	1.55	1.563	1.543	1.566	1.575	1.565	1.561	1.583	1.596	1.588	1.593	1.599	1.608
0	1.408	1.443	1.398	1.411	1.42	1.413	1.441	1.426	1.431	1.405	1.448	1.435	1.444	1.437	1.45	1.445	1.462	1.464	1.471	1.484	1.467	1.492	1.485	1.492	1.498	1.5	1.517	1.495	1.533	1.521	1.522	1.525	1.529	1.553	1.542	1.515	1.528	1.538	1.536	1.548	1.561	1.556	1.548	1.57	1.571	1.57	1.589	1.59	1.609
0	1.423	1.443	1.411	1.423	1.42	1.424	1.441	1.443	1.436	1.42	1.463	1.445	1.463	1.453	1.469	1.461	1.473	1.471	1.485	1.486	1.486	1.495	1.503	1.504	1.513	1.508	1.529	1.513	1.542	1.537	1.535	1.537	1.535	1.56	1.552	1.524	1.535	1.547	1.542	1.559	1.563	1.566	1.547	1.565	1.574	1.574	1.588	1.586	1.602
26	1.453	1.428	1.417	1.439	1.414	1.427	1.431	1.455	1.438	1.431	1.472	1.427	1.456	1.452	1.468	1.456	1.458	1.457	1.461	1.472	1.482	1.479	1.482	1.465	1.481	1.493	1.495	1.506	1.507	1.501	1.521	1.502	1.503	1.541	1.525	1.495	1.501	1.521	1.516	1.522	1.544	1.522	1.527	1.528	1.539	1.541	1.547	1.55	1.556
27	1.407	1.401	1.399	1.412	1.387	1.401	1.409	1.403	1.403	1.38	1.41	1.412	1.418	1.4	1.41	1.384	1.411	1.409	1.407	1.395	1.405	1.408	1.424	1.404	1.405	1.417	1.408	1.415	1.427	1.433	1.416	1.428	1.413	1.431	1.426	1.408	1.414	1.425	1.413	1.426	1.434	1.437	1.422	1.448	1.441	1.442	1.453	1.452	1.462
0	1.452	1.441	1.414	1.457	1.434	1.444	1.427	1.451	1.426	1.428	1.454	1.416	1.432	1.453	1.45	1.425	1.428	1.426	1.425	1.429	1.437	1.453	1.454	1.429	1.452	1.45	1.452	1.447	1.46	1.452	1.445	1.45	1.424	1.465	1.446	1.432	1.442	1.432	1.436	1.453	1.452	1.449	1.436	1.446	1.474	1.451	1.449	1.451	1.471
0	1.549	NaN	NaN	NaN	NaN	NaN	NaN	NaN	NaN	NaN	NaN	NaN	NaN	NaN	NaN	NaN	NaN	NaN	NaN	NaN	NaN	NaN	NaN	NaN	NaN	NaN	NaN	NaN	NaN	NaN	NaN	NaN	NaN	NaN	NaN	NaN	NaN	NaN	NaN	NaN	NaN	NaN	NaN	NaN	NaN	NaN	NaN	NaN	NaN
0	1.412	1.437	1.408	1.431	1.408	1.419	1.435	1.454	1.443	1.434	1.481	1.445	1.455	1.451	1.477	1.457	1.472	1.481	1.478	1.486	1.496	1.505	1.503	1.492	1.505	1.527	1.531	1.522	1.535	1.541	1.527	1.533	1.55	1.55	1.562	1.537	1.542	1.542	1.552	1.568	1.584	1.574	1.569	1.586	1.596	1.589	1.6	1.611	1.625
28	1.41	1.41	1.387	1.41	1.385	1.408	1.413	1.403	1.399	1.378	1.404	1.402	1.395	1.39	1.409	1.388	1.398	1.401	1.385	1.405	1.393	1.408	1.418	1.405	1.399	1.411	1.416	1.422	1.422	1.427	1.407	1.413	1.402	1.423	1.422	1.394	1.406	1.413	1.394	1.417	1.416	1.408	1.394	1.421	1.43	1.415	1.422	1.422	1.43
0	1.425	1.444	1.411	1.447	1.426	1.42	1.436	1.454	1.428	1.428	1.476	1.44	1.468	1.467	1.499	1.471	1.487	1.499	1.491	1.507	1.505	1.528	1.524	1.516	1.542	1.534	1.559	1.555	1.575	1.584	1.577	1.573	1.575	1.61	1.585	1.577	1.578	1.593	1.587	1.593	1.605	1.599	1.591	1.593	1.622	1.611	1.621	1.617	1.616
29	1.668	1.739	1.671	1.567	1.547	1.588	1.619	1.739	1.59	1.645	1.574	1.549	1.593	1.596	1.567	1.611	1.533	1.534	1.537	1.6	1.611	1.639	1.577	1.55	1.599	1.608	1.576	1.549	1.593	1.555	1.59	1.558	1.595	1.618	1.606	1.557	1.602	1.588	1.591	1.58	1.636	1.596	1.613	1.588	1.641	1.628	1.596	1.595	1.586
30	1.478	1.457	1.432	1.43	1.439	1.431	1.444	1.423	1.439	1.43	1.464	1.461	1.462	1.457	1.458	1.444	1.472	1.474	1.484	1.477	1.455	1.482	1.504	1.49	1.479	1.475	1.504	1.48	1.542	1.506	1.505	1.504	1.511	1.525	1.54	1.513	1.509	1.521	1.516	1.533	1.553	1.547	1.534	1.551	1.559	1.541	1.587	1.58	1.602
31	1.44	1.428	1.407	1.449	1.395	1.427	1.439	1.449	1.425	1.425	1.464	1.417	1.427	1.431	1.463	1.438	1.449	1.445	1.458	1.472	1.469	1.491	1.495	1.479	1.493	1.499	1.503	1.508	1.52	1.521	1.528	1.522	1.513	1.554	1.541	1.52	1.534	1.538	1.544	1.555	1.566	1.567	1.563	1.584	1.605	1.603	1.621	1.623	1.648
32	1.41	1.416	1.394	1.421	1.396	1.392	1.422	1.42	1.404	1.403	1.436	1.403	1.42	1.412	1.427	1.413	1.416	1.41	1.41	1.422	1.411	1.415	1.431	1.418	1.414	1.418	1.426	1.412	1.433	1.433	1.421	1.422	1.408	1.433	1.436	1.403	1.415	1.427	1.411	1.425	1.422	1.423	1.398	1.43	1.436	1.42	1.435	1.427	1.438
0	1.748	1.826	1.732	1.684	1.661	1.671	1.575	1.772	1.885	1.646	1.802	2.066	1.668	1.91	1.858	1.884	1.858	1.876	1.785	1.85	1.744	1.717	1.959	1.885	1.812	1.925	1.812	1.816	1.894	1.922	1.931	1.818	2.032	1.848	1.845	1.934	1.799	1.917	1.859	1.901	1.843	1.916	1.822	1.791	1.974	1.844	1.857	1.88	1.872
33	1.417	1.432	1.39	1.413	1.403	1.399	1.422	1.42	1.425	1.397	1.445	1.432	1.449	1.435	1.457	1.448	1.462	1.468	1.468	1.49	1.483	1.499	1.495	1.51	1.516	1.524	1.543	1.529	1.572	1.559	1.564	1.573	1.565	1.603	1.598	1.567	1.573	1.584	1.581	1.601	1.611	1.605	1.602	1.606	1.628	1.609	1.632	1.639	1.648
34	1.441	1.437	1.398	1.437	1.412	1.417	1.431	1.441	1.424	1.416	1.445	1.414	1.435	1.42	1.443	1.413	1.435	1.431	1.423	1.433	1.436	1.452	1.464	1.445	1.46	1.46	1.469	1.458	1.477	1.473	1.482	1.477	1.471	1.51	1.489	1.465	1.482	1.49	1.491	1.505	1.507	1.514	1.503	1.507	1.53	1.518	1.523	1.53	1.549
35	1.45	1.427	1.429	1.453	1.419	1.437	1.45	1.453	1.441	1.428	1.444	1.422	1.427	1.438	1.431	1.42	1.43	1.423	1.419	1.437	1.432	1.468	1.44	1.455	1.44	1.46	1.451	1.444	1.465	1.479	1.476	1.447	1.468	1.468	1.452	1.45	1.454	1.461	1.455	1.474	1.476	1.467	1.464	1.48	1.497	1.481	1.489	1.476	1.511
36	1.409	1.42	1.394	1.415	1.405	1.398	1.415	1.419	1.408	1.406	1.45	1.426	1.428	1.413	1.428	1.414	1.445	1.43	1.438	1.444	1.444	1.462	1.466	1.455	1.471	1.476	1.487	1.485	1.517	1.509	1.502	1.509	1.504	1.531	1.533	1.503	1.519	1.526	1.523	1.544	1.557	1.556	1.538	1.562	1.562	1.552	1.581	1.57	1.59
37	1.467	1.469	1.436	1.421	1.438	1.433	1.449	1.438	1.436	1.435	1.465	1.453	1.462	1.461	1.484	1.461	1.486	1.475	1.493	1.489	1.463	1.502	1.516	1.507	1.501	1.504	1.532	1.515	1.565	1.543	1.544	1.548	1.558	1.566	1.566	1.549	1.529	1.56	1.544	1.571	1.574	1.564	1.583	1.586	1.593	1.567	1.616	1.605	1.628
0	1.47	1.561	1.473	1.459	1.545	1.512	1.502	1.476	1.504	1.479	1.517	1.549	1.561	1.541	1.537	1.486	1.55	1.542	1.523	1.566	1.57	1.612	1.551	1.579	1.594	1.584	1.568	1.587	1.693	1.625	1.643	1.631	1.655	1.666	1.674	1.621	1.635	1.613	1.674	1.687	1.635	1.682	1.675	1.652	1.7	1.667	1.72	1.687	1.702
38	1.781	1.762	1.763	1.722	1.813	1.742	1.741	1.831	1.697	1.7	1.797	1.957	1.827	1.929	1.9	1.881	1.979	1.811	1.795	1.923	1.802	1.856	1.925	1.935	1.847	1.918	1.79	1.877	1.896	2.002	1.952	1.912	2.006	1.916	1.928	1.959	1.93	1.838	1.981	1.929	1.977	1.932	1.905	1.908	2.06	1.902	1.908	1.978	1.972
0	1.431	1.421	1.415	1.431	1.419	1.422	1.444	1.447	1.434	1.425	1.451	1.431	1.456	1.442	1.451	1.442	1.452	1.441	1.443	1.444	1.446	1.458	1.456	1.451	1.457	1.464	1.466	1.459	1.463	1.468	1.46	1.457	1.453	1.488	1.465	1.452	1.454	1.462	1.453	1.464	1.479	1.474	1.452	1.468	1.488	1.466	1.473	1.479	1.492
0	NaN	NaN	NaN	NaN	NaN	NaN	NaN	NaN	NaN	NaN	NaN	NaN	NaN	NaN	NaN	NaN	NaN	NaN	NaN	NaN	NaN	NaN	NaN	NaN	NaN	NaN	NaN	NaN	NaN	NaN	NaN	NaN	NaN	NaN	NaN	NaN	NaN	NaN	NaN	NaN	NaN	NaN	NaN	NaN	NaN	NaN	NaN	NaN	NaN
39	1.456	1.459	1.42	1.435	1.438	1.44	1.448	1.433	1.468	1.416	1.477	1.465	1.468	1.467	1.483	1.428	1.476	1.47	1.462	1.457	1.46	1.488	1.493	1.465	1.484	1.497	1.486	1.484	1.526	1.509	1.51	1.482	1.482	1.517	1.508	1.48	1.493	1.508	1.49	1.498	1.488	1.512	1.514	1.519	1.521	1.516	1.558	1.517	1.532
0	1.527	1.558	1.519	1.469	1.507	1.501	1.525	1.461	1.509	1.465	1.531	1.501	1.558	1.563	1.536	1.503	1.517	1.521	1.546	1.52	1.566	1.547	1.538	1.578	1.551	1.566	1.528	1.551	1.584	1.562	1.566	1.548	1.531	1.611	1.589	1.537	1.561	1.536	1.536	1.575	1.525	1.566	1.557	1.552	1.562	1.543	1.586	1.564	1.587
0	1.436	1.433	1.419	1.447	1.418	1.44	1.443	1.43	1.436	1.427	1.458	1.415	1.444	1.436	1.444	1.433	1.44	1.436	1.454	1.445	1.447	1.46	1.462	1.458	1.46	1.461	1.453	1.464	1.478	1.477	1.472	1.461	1.461	1.497	1.489	1.457	1.469	1.469	1.475	1.486	1.478	1.483	1.474	1.49	1.503	1.473	1.484	1.495	1.503
0	1.428	1.489	1.412	1.416	1.412	1.437	1.455	1.444	1.429	1.397	1.437	1.428	1.414	1.424	1.433	1.416	1.428	1.431	1.418	1.438	1.411	1.422	1.454	1.434	1.444	1.438	1.447	1.446	1.45	1.468	1.451	1.445	1.447	1.464	1.466	1.435	1.456	1.442	1.429	1.448	1.463	1.452	1.435	1.467	1.471	1.453	1.469	1.474	1.481
40	1.449	1.441	1.43	1.45	1.427	1.429	1.45	1.452	1.44	1.409	1.439	1.427	1.431	1.421	1.443	1.432	1.431	1.422	1.434	1.437	1.43	1.443	1.427	1.433	1.438	1.442	1.426	1.436	1.452	1.461	1.444	1.439	1.427	1.474	1.456	1.437	1.444	1.451	1.451	1.463	1.467	1.471	1.449	1.468	1.484	1.472	1.484	1.488	1.509
41	1.429	1.439	1.4	1.436	1.422	1.418	1.432	1.42	1.435	1.408	1.432	1.422	1.424	1.423	1.427	1.414	1.436	1.453	1.453	1.463	1.464	1.479	1.487	1.481	1.496	1.504	1.512	1.519	1.551	1.55	1.544	1.551	1.565	1.599	1.609	1.571	1.594	1.604	1.603	1.632	1.658	1.659	1.673	1.679	1.681	1.697	1.721	1.718	1.729
42	1.441	1.486	1.406	1.433	1.43	1.424	1.452	1.455	1.423	1.4	1.442	1.424	1.433	1.429	1.436	1.413	1.451	1.435	1.436	1.448	1.428	1.448	1.467	1.454	1.464	1.462	1.473	1.473	1.495	1.5	1.494	1.485	1.499	1.52	1.513	1.484	1.506	1.517	1.502	1.538	1.559	1.543	1.534	1.568	1.582	1.55	1.583	1.6	1.613
0	NaN	NaN	NaN	NaN	NaN	NaN	NaN	NaN	NaN	NaN	NaN	NaN	NaN	NaN	NaN	NaN	NaN	NaN	NaN	NaN	NaN	NaN	NaN	NaN	NaN	NaN	NaN	NaN	NaN	NaN	NaN	NaN	NaN	NaN	NaN	NaN	NaN	NaN	NaN	NaN	NaN	NaN	NaN	NaN	NaN	NaN	NaN	NaN	NaN
0	2.59	2.099	2.17	1.693	1.68	1.622	2.028	NaN	NaN	NaN	NaN	NaN	NaN	NaN	NaN	NaN	NaN	NaN	NaN	NaN	NaN	NaN	NaN	NaN	NaN	NaN	NaN	NaN	NaN	NaN	NaN	NaN	NaN	NaN	NaN	NaN	NaN	NaN	NaN	NaN	NaN	NaN	NaN	NaN	NaN	NaN	NaN	NaN	NaN
0	1.42	1.418	1.396	1.418	1.415	1.41	1.42	1.409	1.409	1.39	1.426	1.406	1.4	1.395	1.418	1.414	1.413	1.42	1.428	1.424	1.402	1.43	1.434	1.429	1.424	1.439	1.433	1.421	1.454	1.437	1.443	1.442	1.438	1.458	1.45	1.427	1.439	1.439	1.423	1.446	1.462	1.449	1.442	1.456	1.457	1.443	1.462	1.455	1.465
43	1.455	1.469	1.452	1.449	1.45	1.452	1.451	1.468	1.481	1.43	1.494	1.454	1.506	1.482	1.493	1.447	1.479	1.483	1.473	1.478	1.492	1.502	1.506	1.511	1.474	1.506	1.461	1.483	1.54	1.531	1.507	1.502	1.508	1.541	1.535	1.483	1.504	1.511	1.486	1.498	1.522	1.527	1.51	1.51	1.527	1.516	1.536	1.502	1.516
44	1.435	1.442	1.394	1.454	1.412	1.437	1.424	1.423	1.425	1.392	1.423	1.421	1.433	1.417	1.427	1.423	1.42	1.423	1.421	1.433	1.421	1.449	1.434	1.435	1.437	1.447	1.447	1.451	1.462	1.454	1.466	1.463	1.461	1.485	1.483	1.442	1.464	1.474	1.462	1.492	1.477	1.489	1.469	1.48	1.487	1.486	1.496	1.494	1.501
0	1.416	1.42	1.394	1.42	1.413	1.412	1.417	1.415	1.408	1.386	1.424	1.402	1.418	1.406	1.418	1.395	1.416	1.406	1.42	1.406	1.409	1.419	1.423	1.417	1.422	1.431	1.417	1.406	1.434	1.423	1.424	1.412	1.405	1.439	1.426	1.401	1.412	1.418	1.407	1.419	1.415	1.424	1.396	1.425	1.423	1.41	1.423	1.43	1.44
0	1.426	1.446	1.443	1.432	1.446	1.454	1.458	1.486	1.449	1.421	1.479	1.487	1.476	1.498	1.526	1.504	1.52	1.535	1.535	1.55	1.552	1.565	1.619	1.595	1.616	1.627	1.621	1.647	1.677	1.69	1.688	1.66	1.701	1.72	1.747	1.727	1.731	1.741	1.759	1.799	1.8	1.835	1.803	1.838	1.887	1.873	1.905	1.896	1.922
45	1.447	1.431	1.409	1.429	1.448	1.459	1.437	1.47	1.429	1.398	1.459	1.467	1.445	1.461	1.479	1.485	1.463	1.496	1.481	1.492	1.478	1.478	1.532	1.522	1.526	1.535	1.515	1.522	1.542	1.559	1.558	1.534	1.551	1.573	1.572	1.535	1.544	1.553	1.545	1.546	1.556	1.565	1.537	1.56	1.599	1.571	1.582	1.576	1.6
0	1.437	2.014	2.248	NaN	NaN	NaN	NaN	NaN	NaN	NaN	NaN	NaN	NaN	NaN	NaN	NaN	NaN	NaN	NaN	NaN	NaN	NaN	NaN	NaN	NaN	NaN	NaN	NaN	NaN	NaN	NaN	NaN	NaN	NaN	NaN	NaN	NaN	NaN	NaN	NaN	NaN	NaN	NaN	NaN	NaN	NaN	NaN	NaN	NaN
0	1.86	NaN	NaN	NaN	NaN	NaN	NaN	NaN	NaN	NaN	NaN	NaN	NaN	NaN	NaN	NaN	NaN	NaN	NaN	NaN	NaN	NaN	NaN	NaN	NaN	NaN	NaN	NaN	NaN	NaN	NaN	NaN	NaN	NaN	NaN	NaN	NaN	NaN	NaN	NaN	NaN	NaN	NaN	NaN	NaN	NaN	NaN	NaN	NaN
0	1.532	1.758	NaN	NaN	NaN	NaN	NaN	NaN	NaN	NaN	NaN	NaN	NaN	NaN	NaN	NaN	NaN	NaN	NaN	NaN	NaN	NaN	NaN	NaN	NaN	NaN	NaN	NaN	NaN	NaN	NaN	NaN	NaN	NaN	NaN	NaN	NaN	NaN	NaN	NaN	NaN	NaN	NaN	NaN	NaN	NaN	NaN	NaN	NaN
46	1.923	1.932	1.804	1.802	1.88	1.921	1.819	1.848	1.92	1.897	1.935	1.865	1.832	1.88	2.012	1.924	1.918	1.97	1.924	2.012	1.99	1.986	1.987	1.954	1.979	1.961	1.98	1.949	2.007	2.015	2.013	2.001	2.027	2.037	2.058	2.005	2.056	2.034	2.007	2.033	2.009	2.035	1.992	2.005	2.024	1.983	2.001	2.029	NaN
0	1.434	1.415	1.406	1.424	1.406	1.408	1.424	1.412	1.411	1.397	1.423	1.418	1.428	1.417	1.443	1.43	1.445	1.451	1.443	1.461	1.454	1.483	1.487	1.477	1.489	1.498	1.478	1.486	1.513	1.512	1.522	1.51	1.512	1.528	1.53	1.494	1.504	1.523	1.496	1.531	1.54	1.539	1.513	1.535	1.544	1.526	1.559	1.543	1.553
47	1.609	1.598	1.56	1.564	1.563	1.583	1.608	1.611	1.635	1.536	1.686	1.596	1.663	1.614	1.675	1.653	1.662	1.675	1.704	1.717	1.696	1.705	1.746	1.714	1.73	1.758	1.752	1.719	1.829	1.808	1.816	1.789	1.792	1.837	1.871	1.78	1.828	1.836	1.83	1.846	1.868	1.884	1.849	1.876	1.877	1.872	1.922	1.953	1.924
0	1.411	1.421	1.402	1.417	1.395	1.417	1.423	1.423	1.415	1.385	1.423	1.398	1.418	1.41	1.425	1.408	1.415	1.41	1.419	1.422	1.42	1.417	1.433	1.43	1.429	1.437	1.432	1.418	1.438	1.438	1.44	1.426	1.424	1.456	1.448	1.413	1.423	1.439	1.427	1.434	1.435	1.44	1.416	1.441	1.446	1.422	1.438	1.448	1.461
48	1.417	1.49	1.386	1.402	1.405	1.421	1.442	1.443	1.418	1.382	1.429	1.41	1.415	1.411	1.416	1.411	1.411	1.414	1.402	1.418	1.41	1.42	1.427	1.418	1.424	1.419	1.426	1.411	1.425	1.437	1.423	1.417	1.42	1.44	1.439	1.407	1.418	1.412	1.408	1.426	1.421	1.418	1.408	1.421	1.431	1.415	1.422	1.429	1.432
0	1.416	1.444	1.4	1.417	1.395	1.42	1.426	1.424	1.41	1.387	1.435	1.415	1.407	1.408	1.425	1.401	1.412	1.411	1.403	1.413	1.404	1.421	1.423	1.418	1.426	1.425	1.419	1.41	1.425	1.436	1.426	1.424	1.426	1.436	1.428	1.4	1.407	1.412	1.408	1.423	1.422	1.419	1.406	1.421	1.433	1.403	1.417	1.41	1.424
0	1.396	1.481	1.388	1.395	1.403	1.415	1.426	1.428	1.41	1.372	1.425	1.41	1.402	1.409	1.419	1.402	1.41	1.402	1.398	1.408	1.386	1.411	1.411	1.409	1.413	1.411	1.41	1.404	1.423	1.428	1.415	1.414	1.415	1.437	1.425	NaN	NaN	NaN	NaN	NaN	NaN	NaN	NaN	NaN	NaN	NaN	NaN	NaN	NaN
0	1.412	1.433	1.395	1.414	1.406	1.421	1.422	1.409	1.422	1.386	1.414	1.414	1.424	1.406	1.409	1.397	1.417	1.418	1.413	1.426	1.413	1.431	1.438	1.434	1.428	1.43	1.433	1.423	1.44	1.442	1.438	1.434	1.431	1.451	1.453	1.419	1.429	1.443	1.428	1.44	1.432	1.438	1.426	1.444	1.445	1.435	1.447	1.455	1.464
49	1.395	1.404	1.392	1.391	1.366	1.4	1.406	1.41	1.382	1.363	1.415	1.4	1.408	1.405	1.407	1.382	1.406	1.401	1.399	1.397	1.409	1.419	1.42	1.417	1.414	1.415	1.417	1.417	1.439	1.435	1.427	1.42	1.419	1.44	1.449	1.413	1.42	1.428	1.411	1.427	1.434	1.436	1.412	1.428	1.442	1.441	1.445	1.432	1.45
0	1.442	1.45	1.464	1.453	1.443	1.479	1.47	1.478	1.438	1.425	1.496	1.441	1.475	1.482	1.489	1.454	1.483	1.475	1.485	1.494	1.479	1.494	1.494	1.505	1.492	1.493	1.489	1.481	1.502	1.512	1.501	1.48	1.516	1.501	1.525	1.485	1.485	1.476	1.478	1.493	1.487	1.48	1.478	1.483	1.494	1.479	1.504	1.492	1.513
0	1.447	1.438	1.43	1.445	1.436	1.425	1.442	1.448	1.448	1.41	1.453	1.422	1.433	1.437	1.436	1.432	1.436	1.438	1.44	1.44	1.433	1.453	1.456	1.445	1.455	1.464	1.452	1.455	1.488	1.474	1.479	1.481	1.471	1.478	1.476	1.437	1.463	1.456	1.45	1.469	1.48	1.468	1.46	1.48	1.486	1.454	1.487	1.481	1.488
0	1.452	1.464	1.424	1.439	1.452	1.454	1.481	1.465	1.445	1.426	1.487	1.481	1.49	1.471	1.521	1.47	1.49	1.519	1.507	1.501	1.506	1.495	1.514	1.509	1.518	1.52	1.534	1.518	1.558	1.561	1.542	1.511	1.527	1.538	1.548	1.49	1.53	1.524	1.516	1.528	1.547	1.533	1.514	1.519	1.55	1.527	1.543	1.556	1.534
50	1.442	1.433	1.429	1.45	1.416	1.434	1.427	1.428	1.429	1.401	1.431	1.423	1.416	1.422	1.426	1.433	1.431	1.446	1.429	1.436	1.426	1.464	1.455	1.43	1.451	1.465	1.451	1.449	1.479	1.464	1.465	1.461	1.462	1.472	1.477	1.442	1.47	1.485	1.457	1.483	1.495	1.502	1.499	1.493	1.517	1.504	1.531	1.517	1.536
0	1.454	1.445	1.432	1.452	1.432	1.446	1.461	1.451	1.45	1.423	1.466	1.433	1.447	1.454	1.469	1.45	1.459	1.454	1.476	1.465	1.476	1.481	1.485	1.477	1.485	1.488	1.49	1.482	1.512	1.51	1.501	1.502	1.494	1.545	1.528	1.501	1.522	1.519	1.511	1.532	1.55	1.535	1.535	1.567	1.558	1.54	1.579	1.572	1.584
0	1.434	1.419	1.396	1.416	1.395	1.416	1.413	1.413	1.417	1.384	1.418	1.409	1.414	1.409	1.418	1.409	1.411	1.42	1.415	1.423	1.414	1.434	1.434	1.429	1.431	1.434	1.425	1.429	1.443	1.447	1.442	1.43	1.433	1.448	1.45	1.417	1.422	1.441	1.423	1.439	1.441	1.441	1.428	1.445	1.445	1.428	1.445	1.437	1.455
0	1.401	1.407	1.372	1.388	1.388	1.389	1.409	1.398	1.395	1.375	1.414	1.381	1.405	1.391	1.41	1.39	1.402	1.409	1.4	1.414	1.403	1.421	1.42	1.419	1.418	1.421	1.418	1.424	1.445	1.441	1.431	1.422	1.422	1.448	1.452	1.412	1.429	1.432	1.428	1.433	1.441	1.433	1.431	1.437	1.445	1.425	1.451	1.45	1.451
0	1.397	1.391	1.376	1.396	1.388	1.394	1.402	1.399	1.397	1.37	1.414	1.391	1.393	1.385	1.396	1.382	1.392	1.4	1.401	1.407	1.392	1.413	1.41	1.404	1.413	1.41	1.407	1.401	1.429	1.436	1.421	1.41	1.421	1.439	1.454	1.419	1.431	1.436	1.435	1.449	1.455	1.455	1.446	1.463	1.475	1.462	1.486	1.482	1.494
0	1.423	1.498	1.395	1.403	1.415	1.429	1.445	1.45	1.419	1.399	1.441	1.42	1.424	1.43	1.436	1.417	1.423	1.426	1.418	1.433	1.423	1.436	1.434	1.433	1.439	1.442	1.439	1.432	1.444	1.449	1.44	1.438	1.438	1.452	1.451	1.417	1.432	1.433	1.423	1.442	1.442	1.436	1.433	1.446	1.452	1.428	1.441	1.448	1.454
51	1.402	1.404	1.401	1.4	1.377	1.393	1.413	1.405	1.397	1.369	1.407	1.393	1.398	1.401	1.404	1.39	1.397	1.396	1.399	1.393	1.398	1.41	1.413	1.418	1.414	1.413	1.414	1.409	1.427	1.437	1.423	1.416	1.423	1.433	1.445	1.416	1.419	1.435	1.424	1.428	1.44	1.438	1.428	1.442	1.454	1.438	1.458	1.438	1.456
0	1.559	1.832	1.502	1.549	1.597	1.606	1.623	1.628	1.552	1.533	1.557	1.548	1.538	1.583	1.572	1.56	1.54	1.542	1.525	1.573	1.538	1.567	1.565	1.558	1.561	1.564	1.589	1.547	1.546	1.573	1.566	1.595	1.565	1.585	1.565	1.556	1.566	1.558	1.544	1.573	1.573	1.563	1.547	1.568	1.58	1.559	1.573	1.579	1.576
52	1.435	1.436	1.415	1.436	1.432	1.435	1.441	1.442	1.437	1.423	1.46	1.45	1.474	1.465	1.476	1.482	1.489	1.508	1.521	1.522	1.515	1.531	1.547	1.554	1.557	1.58	1.577	1.581	1.609	1.622	1.625	1.622	1.625	1.658	1.667	1.633	1.657	1.676	1.662	1.693	1.707	1.714	1.696	1.717	1.723	1.718	1.735	1.753	1.768
53	1.426	1.429	1.402	1.42	1.425	1.438	1.439	1.464	1.415	1.399	1.441	1.443	1.428	1.44	1.439	1.429	1.439	1.447	1.431	1.44	1.436	1.443	1.473	1.455	1.461	1.454	1.437	1.46	1.468	1.477	1.477	1.442	1.454	1.471	1.485	1.453	1.437	1.459	1.435	1.457	1.46	1.454	1.455	1.464	1.485	1.473	1.48	1.461	1.489
54	1.412	1.442	1.368	1.396	1.391	1.416	1.426	1.419	1.411	1.395	1.429	1.399	1.415	1.408	1.408	1.404	1.4	1.422	1.404	1.414	1.418	1.418	1.428	1.422	1.441	1.427	1.427	1.404	1.44	1.449	1.436	1.419	1.431	1.458	1.45	1.406	1.435	1.433	1.428	1.442	1.448	1.44	1.427	1.438	1.47	1.425	1.457	1.466	1.452
55	1.431	1.41	1.4	1.427	1.44	1.436	1.447	1.459	1.431	1.392	1.462	1.441	1.429	1.445	1.47	1.449	1.44	1.471	1.453	1.476	1.469	1.47	1.505	1.472	1.476	1.484	1.477	1.469	1.494	1.494	1.497	1.478	1.465	1.487	1.508	1.479	1.486	1.488	1.464	1.498	1.479	1.494	1.489	1.49	1.525	1.515	1.519	1.524	1.527
0	1.431	1.423	1.382	1.404	1.389	1.398	1.417	1.4	1.405	1.392	1.437	1.404	1.428	1.416	1.42	1.411	1.419	1.438	1.421	1.437	1.418	1.438	1.438	1.432	1.43	1.449	1.434	1.432	1.464	1.471	1.46	1.442	1.451	1.467	1.469	1.434	1.452	1.457	1.447	1.472	1.461	1.475	1.473	1.474	1.481	1.474	1.499	1.495	1.493
0	1.579	1.76	1.508	1.544	1.588	1.633	1.616	1.616	1.575	1.553	1.56	1.553	1.563	1.584	1.589	1.563	1.564	1.567	1.553	1.587	1.562	1.568	1.571	1.579	1.584	1.599	1.587	1.556	1.542	1.59	1.553	1.577	1.574	1.584	1.562	1.547	1.578	1.548	1.557	1.581	1.57	1.567	1.558	1.57	1.609	1.57	1.574	1.565	1.578
0	1.408	1.417	1.404	1.41	1.398	1.415	1.431	1.425	1.421	1.392	1.428	1.408	1.413	1.4	1.415	1.407	1.415	1.414	1.415	1.412	1.407	1.431	1.43	1.423	1.418	1.436	1.419	1.422	1.448	1.445	1.439	1.433	1.446	1.448	1.45	1.424	1.43	1.439	1.44	1.447	1.452	1.454	1.448	1.462	1.467	1.448	1.472	1.467	1.469
56	1.422	1.463	1.387	1.398	1.418	1.409	1.422	1.427	1.408	1.391	1.428	1.418	1.417	1.405	1.431	1.41	1.421	1.419	1.403	1.426	1.419	1.441	1.434	1.448	1.437	1.455	1.433	1.437	1.453	1.463	1.452	1.462	1.467	1.472	1.483	1.451	1.459	1.466	1.449	1.467	1.49	1.465	1.46	1.48	1.5	1.457	1.507	1.492	1.49
57	1.434	1.437	1.417	1.428	1.42	1.422	1.44	1.435	1.434	1.406	1.45	1.435	1.444	1.427	1.44	1.443	1.441	1.445	1.452	1.458	1.452	1.464	1.472	1.47	1.472	1.482	1.48	1.477	1.503	1.508	1.5	1.491	1.485	1.515	1.51	1.482	1.493	1.502	1.485	1.506	1.515	1.515	1.494	1.522	1.514	1.511	1.539	1.531	1.54
0	1.48	1.604	1.453	1.459	1.503	1.498	1.509	1.542	1.492	1.477	1.519	1.509	1.511	1.515	1.543	1.522	1.525	1.535	1.515	1.552	1.553	1.582	1.573	1.588	1.602	1.604	1.606	1.6	1.621	1.62	1.621	1.621	1.637	1.658	1.661	1.638	1.671	1.666	1.674	1.692	1.71	1.721	1.721	1.744	1.796	1.769	1.809	1.814	1.857
0	1.428	1.425	1.394	1.403	1.418	1.41	1.437	1.416	1.42	1.403	1.432	1.41	1.433	1.409	1.436	1.421	1.423	1.437	1.439	1.45	1.453	1.469	1.458	1.469	1.466	1.474	1.477	1.465	1.502	1.501	1.494	1.483	1.477	1.515	1.524	1.479	1.493	1.493	1.482	1.492	1.507	1.501	1.496	1.509	1.513	1.499	1.517	1.516	1.527
58	1.446	1.475	1.434	1.433	1.468	1.44	1.455	1.448	1.437	1.423	1.45	1.443	1.444	1.458	1.457	1.45	1.442	1.46	1.434	1.447	1.438	1.47	1.465	1.454	1.473	1.488	1.465	1.471	1.494	1.498	1.491	1.493	1.494	1.508	1.521	1.478	1.507	1.505	1.521	1.542	1.549	1.535	1.544	1.581	1.585	1.57	1.616	1.612	1.631
59	1.429	1.431	1.407	1.446	1.401	1.417	1.447	1.431	1.416	1.398	1.42	1.406	1.412	1.42	1.415	1.423	1.416	1.425	1.423	1.407	1.425	1.432	1.428	1.421	1.426	1.411	1.421	1.42	1.445	1.441	1.417	1.434	1.429	1.434	1.434	1.399	1.417	1.416	1.42	1.423	1.43	1.422	1.413	1.437	1.439	1.415	1.427	1.434	1.443
0	1.513	1.485	1.472	1.507	1.478	1.489	1.509	1.464	1.494	1.471	1.488	1.493	1.508	1.476	1.511	1.487	1.506	1.492	1.515	1.518	1.515	1.522	1.519	1.528	1.527	1.513	1.505	1.513	1.534	1.525	1.538	1.518	1.509	1.558	1.532	1.488	1.532	NaN	NaN	NaN	NaN	NaN	NaN	NaN	NaN	NaN	NaN	NaN	NaN
0	1.426	1.442	1.398	1.411	1.423	1.412	1.432	1.439	1.404	1.398	1.432	1.415	1.428	1.415	1.417	1.415	1.415	1.419	1.418	1.42	1.412	1.44	1.434	1.436	1.442	1.449	1.433	1.432	1.456	1.46	1.437	1.428	1.445	1.466	1.466	1.435	1.439	1.456	1.433	1.457	1.455	1.451	1.432	1.458	1.473	1.439	1.462	1.459	1.469
60	1.486	1.448	1.442	1.492	1.469	1.49	1.52	1.532	1.54	1.548	1.572	1.591	1.654	1.627	1.687	1.719	1.745	1.768	1.786	1.836	1.832	1.862	1.879	1.929	1.996	2.04	2.082	2.109	2.176	2.216	2.205	2.18	2.194	2.239	2.211	2.162	2.195	2.181	1.614	1.648	1.637	1.635	1.624	1.644	1.621	1.609	1.674	1.634	1.63
61	1.467	1.558	1.441	1.469	1.495	1.481	1.511	1.513	1.472	1.476	1.522	1.499	1.497	1.51	1.506	1.533	1.525	1.518	1.508	1.518	1.521	1.551	1.526	1.542	1.548	1.56	1.571	1.546	1.572	1.597	1.586	1.589	1.595	1.61	1.617	1.614	1.63	1.633	1.641	1.652	1.691	1.678	1.698	1.72	1.757	1.74	1.744	1.765	1.782
62	1.431	1.429	1.429	1.412	1.391	1.41	1.439	1.419	1.427	1.407	1.435	1.409	1.417	1.409	1.429	1.409	1.418	1.426	1.411	1.417	1.41	1.426	1.43	1.422	1.419	1.417	1.414	1.404	1.432	1.444	1.432	1.422	1.417	1.431	1.434	1.403	1.412	1.416	1.408	1.414	1.427	1.432	1.4	1.431	1.427	1.408	1.434	1.435	1.43
63	1.428	1.447	1.386	1.404	1.41	1.424	1.424	1.425	1.417	1.396	1.439	1.414	1.424	1.429	1.423	1.422	1.431	1.423	1.431	1.443	1.437	1.452	1.449	1.452	1.442	1.469	1.47	1.467	1.478	1.488	1.482	1.487	1.485	1.498	1.491	1.478	1.481	1.49	1.476	1.497	1.502	1.504	1.498	1.512	1.531	1.51	1.534	1.527	1.534
64	1.481	1.462	1.458	1.489	1.48	1.487	1.526	1.518	1.517	1.51	1.565	1.563	1.584	1.601	1.648	1.647	1.681	1.707	1.748	1.768	1.767	1.814	1.832	1.858	1.861	1.923	1.896	1.923	1.995	2.032	2.053	2.078	2.089	2.154	2.174	2.135	2.181	2.206	2.201	2.237	2.239	2.234	2.224	2.259	2.265	2.245	2.276	2.264	2.268
0	1.415	1.477	1.438	1.442	1.44	1.46	1.468	1.46	1.44	1.447	1.468	1.436	1.445	1.471	1.485	1.472	1.496	1.484	1.479	1.499	1.488	1.526	1.5	1.52	1.528	1.544	1.532	1.543	1.56	1.578	1.555	1.565	1.554	1.593	1.575	1.561	1.567	1.557	1.57	1.581	1.587	1.575	1.577	1.599	1.597	1.581	1.61	1.593	1.615
0	1.497	1.48	1.44	1.452	1.422	1.429	1.442	1.412	1.449	1.432	1.447	1.464	1.445	1.438	1.422	1.442	1.435	1.458	1.453	1.428	1.45	1.483	1.47	1.461	1.437	1.471	1.442	1.446	1.498	1.463	1.44	1.436	1.445	1.464	1.468	1.416	1.44	1.45	1.422	1.44	1.436	1.438	1.442	1.438	1.462	1.441	1.463	1.456	1.446
0	1.444	1.457	1.439	1.461	1.429	1.452	1.463	1.456	1.455	1.417	1.455	1.439	1.462	1.441	1.457	1.435	1.453	1.459	1.473	1.473	1.448	1.475	1.469	1.464	1.464	1.472	1.469	1.474	1.503	1.487	1.477	1.478	1.47	1.49	1.493	1.45	1.476	1.473	1.462	1.483	1.484	1.495	1.474	1.483	1.494	1.473	1.501	1.491	1.498
0	1.445	1.468	1.412	1.44	1.435	1.449	1.465	1.461	1.445	1.43	1.455	1.438	1.453	1.435	1.453	1.444	1.444	1.44	1.461	1.454	1.436	1.472	1.449	1.469	1.474	1.477	1.461	1.469	1.472	1.49	1.468	1.473	1.483	1.491	1.475	1.449	1.464	1.457	1.465	1.483	1.485	1.478	1.474	1.497	1.487	1.473	1.496	1.485	1.486
65	1.445	1.45	1.428	1.486	1.424	1.443	1.455	1.455	1.431	1.449	1.472	1.443	1.46	1.434	1.467	1.452	1.466	1.453	1.471	1.479	1.471	1.492	1.505	1.5	1.507	1.501	1.528	1.513	1.535	1.535	1.551	1.543	1.539	1.574	1.591	1.55	1.576	1.598	1.586	1.607	1.609	1.602	1.621	1.645	1.653	1.636	1.682	1.662	1.681
0	1.499	1.497	1.47	1.488	1.478	1.495	1.528	1.512	1.489	1.467	1.48	1.496	1.505	1.463	1.509	1.486	1.491	1.497	1.503	1.505	1.493	1.515	1.512	1.513	1.51	1.514	1.518	1.502	1.523	1.529	1.528	1.504	1.49	1.537	1.505	1.477	1.491	1.524	1.489	1.501	1.505	1.508	1.48	1.519	1.496	1.492	1.525	1.514	1.503
0	1.441	1.458	1.422	1.444	1.442	1.437	1.445	1.437	1.439	1.421	1.458	1.429	1.435	1.43	1.436	1.433	1.442	1.431	1.435	1.435	1.433	1.454	1.442	1.432	1.453	1.451	1.436	1.446	1.442	1.455	1.439	1.436	1.445	1.453	1.445	1.416	1.424	1.431	1.43	1.436	1.444	1.442	1.425	1.438	1.439	1.425	1.443	1.439	1.446
66	1.462	1.452	1.434	1.465	1.449	1.447	1.477	1.477	1.464	1.478	1.526	1.533	1.505	1.521	1.549	1.547	1.57	1.601	1.608	1.654	1.659	1.704	1.723	1.742	1.765	1.796	1.83	1.815	1.879	1.852	1.919	1.922	1.932	1.994	2.046	2.023	2.051	2.104	2.115	2.163	2.194	2.206	2.225	2.272	2.287	2.265	2.294	2.295	2.311
0	1.455	1.425	1.391	1.432	1.424	1.392	1.413	1.418	1.427	1.388	1.397	1.416	1.418	1.423	1.403	1.415	1.4	1.427	1.418	1.425	1.419	1.45	1.462	1.44	1.429	1.452	1.434	1.43	1.462	1.462	1.454	1.434	1.436	1.462	1.476	1.449	1.444	1.463	1.426	1.45	1.456	1.463	1.452	1.454	1.469	1.452	1.476	1.476	1.471
0	1.508	1.52	1.455	1.455	1.463	1.416	1.465	1.406	1.427	1.425	1.434	1.439	1.438	1.441	1.423	1.441	1.434	1.433	1.444	1.433	1.432	1.468	1.46	1.469	1.421	1.462	1.446	1.439	1.466	1.477	1.454	1.438	1.436	1.456	1.457	1.437	1.425	1.445	1.415	1.452	1.443	1.466	1.434	1.447	1.452	1.44	1.468	1.435	1.454
0	1.654	NaN	NaN	NaN	NaN	NaN	NaN	NaN	NaN	NaN	NaN	NaN	NaN	NaN	NaN	NaN	NaN	NaN	NaN	NaN	NaN	NaN	NaN	NaN	NaN	NaN	NaN	NaN	NaN	NaN	NaN	NaN	NaN	NaN	NaN	NaN	NaN	NaN	NaN	NaN	NaN	NaN	NaN	NaN	NaN	NaN	NaN	NaN	NaN
0	1.46	1.473	1.429	1.434	1.433	1.384	1.433	1.399	1.424	1.412	1.41	1.413	1.426	1.411	1.395	1.408	1.4	1.42	1.413	1.402	1.409	1.437	1.465	1.43	1.412	1.449	1.432	1.405	1.455	1.457	1.442	1.429	1.43	1.459	1.456	1.424	1.42	1.433	1.419	1.427	1.437	1.444	1.417	1.437	1.453	1.441	1.461	1.439	1.46
0	1.449	1.464	1.445	1.458	1.435	1.439	1.454	1.463	1.45	1.422	1.455	1.422	1.454	1.449	1.462	1.434	1.454	1.464	1.455	1.465	1.439	1.461	1.467	1.455	1.46	1.47	1.466	1.459	1.494	1.485	1.474	1.474	1.472	1.484	1.49	1.456	1.475	1.474	1.457	1.469	1.479	1.488	1.463	1.483	1.487	1.464	1.489	1.471	1.489
0	1.431	1.435	1.415	1.457	1.454	1.454	1.454	1.445	1.436	1.421	1.462	1.429	1.436	1.443	1.446	1.438	1.448	1.432	1.438	1.456	1.445	1.467	1.446	1.449	1.456	1.471	1.457	1.441	1.462	1.481	1.446	1.458	1.472	1.472	1.46	1.446	1.444	1.449	1.45	1.448	1.449	1.464	1.446	1.458	1.468	1.46	1.46	1.455	1.452
0	NaN	NaN	NaN	NaN	NaN	NaN	NaN	NaN	NaN	NaN	NaN	NaN	NaN	NaN	NaN	NaN	NaN	NaN	NaN	NaN	NaN	NaN	NaN	NaN	NaN	NaN	NaN	NaN	NaN	NaN	NaN	NaN	NaN	NaN	NaN	NaN	NaN	NaN	NaN	NaN	NaN	NaN	NaN	NaN	NaN	NaN	NaN	NaN	NaN
0	1.426	1.429	1.414	1.433	1.411	1.425	1.442	1.443	1.422	1.402	1.444	1.422	1.448	1.42	1.445	1.441	1.444	1.443	1.443	1.453	1.433	1.465	1.466	1.454	1.458	1.467	1.463	1.458	1.489	1.49	1.478	1.482	1.478	1.507	1.486	1.461	1.479	1.485	1.479	1.489	1.504	1.496	1.487	1.508	1.52	1.499	1.533	1.517	1.523
67	1.425	1.421	1.403	1.435	1.421	1.428	1.443	1.445	1.397	1.399	1.426	1.426	1.432	1.422	1.436	1.433	1.433	1.433	1.435	1.446	1.436	1.448	1.454	1.449	1.44	1.45	1.447	1.451	1.479	1.47	1.478	1.464	1.453	1.48	1.468	1.444	1.464	1.469	1.45	1.47	1.491	1.472	1.46	1.482	1.49	1.477	1.51	1.495	1.494
68	1.425	1.417	1.408	1.413	1.398	1.402	1.438	1.438	1.444	1.425	1.465	1.464	1.482	1.492	1.509	1.525	1.551	1.569	1.58	1.613	1.635	1.687	1.717	1.729	1.78	1.805	1.833	1.852	1.914	1.965	1.977	2.007	2.029	2.075	2.092	2.068	2.105	2.136	2.125	2.164	2.187	2.202	2.186	2.228	2.244	2.234	2.272	2.268	2.291
0	1.439	1.437	1.433	1.45	1.451	1.439	1.454	1.445	1.439	1.425	1.465	1.439	1.444	1.442	1.448	1.443	1.445	1.436	1.449	1.455	1.436	1.475	1.441	1.446	1.453	1.454	1.452	1.45	1.458	1.475	1.446	1.443	1.448	1.467	1.454	1.433	1.433	1.442	1.438	1.449	1.452	1.447	1.443	1.459	1.459	1.451	1.466	1.46	1.467
0	1.427	1.444	1.424	1.443	1.416	1.432	1.443	1.45	1.425	1.408	1.444	1.421	1.451	1.424	1.449	1.422	1.422	1.428	1.441	1.445	1.43	1.46	1.443	1.453	1.444	1.449	1.44	1.423	1.465	1.463	1.445	1.443	1.444	1.458	1.463	1.428	1.431	1.438	1.439	1.456	1.45	1.441	1.428	1.454	1.461	1.444	1.47	1.453	1.465
0	1.427	1.415	1.411	1.437	1.412	1.412	1.441	1.435	1.43	1.413	1.46	1.448	1.454	1.451	1.463	1.459	1.466	1.475	1.471	1.472	1.473	1.495	1.508	1.495	1.497	1.511	1.509	1.508	1.536	1.546	1.541	1.542	1.547	1.571	1.573	1.535	1.559	1.574	1.564	1.574	1.584	1.584	1.568	1.585	1.594	1.576	1.594	1.602	1.614
69	1.475	1.553	1.537	1.506	1.511	1.538	1.556	1.555	1.517	1.524	1.574	1.54	1.565	1.558	1.575	1.578	1.589	1.58	1.585	1.59	1.604	1.631	1.594	1.629	1.638	1.661	1.652	1.678	1.675	1.7	1.703	1.663	1.714	1.752	1.753	1.715	1.759	1.756	1.782	1.778	1.804	1.839	1.809	1.87	1.84	1.833	1.883	1.912	1.914
0	1.435	1.437	1.427	1.43	1.427	1.438	1.451	1.446	1.422	1.413	1.445	1.44	1.438	1.442	1.446	1.44	1.449	1.439	1.433	1.44	1.435	1.459	1.446	1.459	1.453	1.451	1.447	1.437	1.463	1.455	1.456	1.424	1.444	1.449	1.467	1.427	1.433	1.435	1.426	1.444	1.436	1.442	1.434	1.447	1.452	1.431	1.457	1.446	1.462
70	1.421	1.42	1.399	1.415	1.396	1.41	1.42	1.423	1.408	1.386	1.427	1.407	1.418	1.408	1.412	1.408	1.42	1.412	1.427	1.417	1.409	1.438	1.414	1.42	1.423	1.435	1.428	1.424	1.435	1.449	1.432	1.43	1.43	1.452	1.454	1.424	1.432	1.439	1.427	1.454	1.461	1.454	1.437	1.463	1.47	1.459	1.471	1.477	1.476
0	1.719	1.664	1.673	1.708	1.675	1.687	1.716	1.653	1.701	1.627	1.745	1.753	1.763	1.672	1.816	1.801	1.786	1.826	1.736	1.781	1.801	1.838	1.821	1.737	1.772	1.823	1.867	1.804	NaN	NaN	NaN	NaN	NaN	NaN	NaN	NaN	NaN	NaN	NaN	NaN	NaN	NaN	NaN	NaN	NaN	NaN	NaN	NaN	NaN
0	1.445	1.447	1.442	1.455	1.432	1.435	1.463	1.448	1.448	1.41	1.46	1.445	1.448	1.438	1.459	1.434	1.453	1.451	1.448	1.465	1.457	1.468	1.47	1.486	1.482	1.478	1.468	1.456	1.501	1.512	1.486	1.485	1.501	1.507	1.495	1.459	1.485	1.49	1.484	1.497	1.496	1.5	1.494	1.515	1.519	1.497	1.524	1.506	1.53
0	1.428	1.43	1.425	1.434	1.419	1.42	1.44	1.441	1.435	1.411	1.445	1.427	1.419	1.416	1.424	1.421	1.428	1.415	1.432	1.429	1.41	1.425	1.429	1.432	1.422	1.42	1.435	1.419	1.454	1.432	1.433	1.423	1.421	1.43	1.44	1.406	1.422	1.427	1.41	1.43	1.425	1.419	1.423	1.424	1.43	1.411	1.445	1.422	1.432
71	1.502	1.508	1.517	1.552	1.536	1.544	1.543	1.54	1.549	1.529	1.587	1.577	1.587	1.568	1.585	1.612	1.597	1.617	1.62	1.607	1.643	1.674	1.668	1.675	1.716	1.726	1.723	1.756	1.759	1.784	1.756	1.791	1.824	1.857	1.83	1.829	1.872	1.872	1.885	1.933	1.994	2.006	2.091	2.173	2.22	2.222	2.229	2.265	2.282
72	1.413	1.414	1.393	1.406	1.393	1.403	1.415	1.417	1.4	1.386	1.437	1.407	1.411	1.404	1.418	1.398	1.409	1.408	1.418	1.417	1.421	1.432	1.424	1.439	1.441	1.444	1.442	1.447	1.46	1.467	1.448	1.456	1.461	1.48	1.471	1.449	1.461	1.463	1.461	1.473	1.483	1.473	1.466	1.496	1.505	1.491	1.503	1.496	1.499
73	1.429	1.454	1.435	1.45	1.423	1.421	1.448	1.458	1.444	1.424	1.478	1.425	1.425	1.421	1.435	1.429	1.44	1.439	1.459	1.44	1.449	1.444	1.456	1.464	1.448	1.452	1.474	1.458	1.498	1.488	1.476	1.474	1.464	1.486	1.478	1.449	1.464	1.475	1.46	1.473	1.469	1.465	1.474	1.493	1.502	1.483	1.505	1.482	1.507
74	1.454	1.46	1.437	1.453	1.415	1.462	1.468	1.465	1.478	1.426	1.46	1.437	1.473	1.446	1.463	1.45	1.445	1.463	1.465	1.466	1.469	1.47	1.486	1.48	1.469	1.485	1.479	1.48	1.474	1.503	1.487	1.475	1.491	1.499	1.489	1.451	1.463	1.485	1.466	1.495	1.476	1.48	1.474	1.472	1.48	1.458	1.488	1.492	1.492
0	1.441	1.436	1.431	1.424	1.432	1.445	1.434	1.446	1.418	1.414	1.448	1.43	1.437	1.429	1.44	1.432	1.439	1.421	1.433	1.44	1.434	1.45	1.434	1.451	1.466	1.444	1.442	1.444	1.447	1.458	1.451	1.444	1.442	1.447	1.455	1.427	1.443	1.447	1.429	1.436	1.443	1.437	1.433	1.454	1.453	1.448	1.465	1.453	1.453
75	1.453	1.465	1.445	1.471	1.427	1.459	1.473	1.486	1.462	1.429	1.473	1.446	1.471	1.451	1.466	1.488	1.469	1.481	1.492	1.488	1.494	1.517	1.524	1.513	1.509	1.5	1.518	1.525	1.542	1.549	1.549	1.535	1.545	1.539	1.545	1.514	1.537	1.537	1.534	1.546	1.554	1.552	1.524	1.547	1.573	1.524	1.558	1.576	1.575
0	1.42	1.403	1.396	1.412	1.404	1.404	1.423	1.426	NaN	NaN	NaN	NaN	NaN	NaN	NaN	NaN	NaN	NaN	NaN	NaN	NaN	NaN	NaN	NaN	NaN	NaN	NaN	NaN	NaN	NaN	NaN	NaN	NaN	NaN	NaN	NaN	NaN	NaN	NaN	NaN	NaN	NaN	NaN	NaN	NaN	NaN	NaN	NaN	NaN
0	1.427	1.418	1.424	1.441	1.423	1.434	1.439	1.446	1.427	1.401	1.426	1.414	1.446	1.425	1.436	1.417	1.439	1.433	1.435	1.443	1.433	1.455	1.448	1.447	1.437	1.436	1.451	1.427	1.482	1.479	1.467	1.466	1.479	1.478	1.468	1.455	1.48	1.471	1.464	1.486	1.499	1.503	1.472	1.494	1.511	1.478	1.508	1.514	1.503
0	1.422	1.384	1.39	1.4	1.404	1.414	1.403	1.404	1.395	1.385	1.402	1.398	1.419	1.4	1.409	1.393	1.407	1.41	1.419	1.414	1.392	1.435	1.432	1.422	1.406	1.421	1.419	1.414	1.423	1.432	1.418	1.413	1.397	1.442	1.423	1.403	1.407	1.426	1.392	1.417	1.429	1.408	1.397	1.414	1.434	1.415	1.435	1.426	1.423
0	2.417	NaN	NaN	NaN	NaN	NaN	NaN	NaN	NaN	NaN	NaN	NaN	NaN	NaN	NaN	NaN	NaN	NaN	NaN	NaN	NaN	NaN	NaN	NaN	NaN	NaN	NaN	NaN	NaN	NaN	NaN	NaN	NaN	NaN	NaN	NaN	NaN	NaN	NaN	NaN	NaN	NaN	NaN	NaN	NaN	NaN	NaN	NaN	NaN
76	1.42	1.397	1.392	1.401	1.408	1.417	1.422	1.441	1.404	1.404	1.421	1.409	1.41	1.407	1.43	1.4	1.419	1.418	1.407	1.426	1.411	1.453	1.44	1.429	1.428	1.436	1.455	1.444	1.467	1.467	1.464	1.458	1.459	1.475	1.466	1.444	1.45	1.461	1.455	1.474	1.478	1.478	1.463	1.476	1.486	1.465	1.489	1.49	1.481
0	1.447	1.413	1.402	1.43	1.42	1.433	1.454	1.442	1.424	1.407	1.44	1.438	1.443	1.413	1.462	1.428	1.431	1.425	1.418	1.451	1.449	1.459	1.441	1.439	1.441	1.443	1.454	1.445	1.449	1.468	1.445	1.449	1.439	1.468	1.453	1.423	1.444	1.446	1.425	1.443	1.449	1.452	1.424	1.446	1.464	1.436	1.462	1.46	1.455
0	1.452	1.479	1.47	1.431	1.438	1.473	1.458	1.492	1.433	1.456	1.467	1.473	1.476	1.468	1.488	1.492	1.514	1.482	1.497	1.509	1.53	1.539	1.558	1.532	1.572	1.574	1.576	1.569	1.603	1.589	1.653	1.622	1.622	1.661	1.655	1.612	1.649	1.685	1.667	1.649	1.675	1.688	1.662	1.723	1.728	1.71	1.75	1.734	1.767
0	1.44	1.399	1.391	1.402	1.394	1.419	1.406	1.413	1.393	1.385	1.414	1.389	1.41	1.41	1.418	1.404	1.409	1.407	1.408	1.421	1.392	1.437	1.423	1.425	1.407	1.416	1.426	1.423	1.424	1.434	1.424	1.416	1.397	1.446	1.439	1.415	1.427	1.439	1.399	1.425	1.459	1.417	1.408	1.431	1.455	1.425	1.46	1.436	1.439
77	1.42	1.422	1.413	1.431	1.404	1.419	1.438	1.431	1.42	1.402	1.446	1.444	1.445	1.443	1.45	1.453	1.452	1.482	1.483	1.495	1.509	1.53	1.546	1.564	1.562	1.586	1.602	1.61	1.64	1.662	1.654	1.671	1.69	1.711	1.723	1.687	1.706	1.729	1.73	1.757	1.781	1.777	1.776	1.813	1.81	1.798	1.844	1.841	1.858
0	1.433	1.451	1.476	1.434	1.47	1.483	1.446	1.489	1.428	1.436	1.487	1.45	1.456	1.46	1.492	1.463	1.488	1.448	1.483	1.493	1.48	1.48	1.484	1.488	1.498	1.521	1.504	1.492	1.505	1.506	1.54	1.495	1.49	1.526	1.54	1.485	1.49	1.521	1.489	1.494	1.513	1.508	1.483	1.519	1.515	1.505	1.524	1.524	1.515
78	1.434	1.416	1.409	1.432	1.413	1.427	1.436	1.434	1.416	1.406	1.448	1.437	1.453	1.454	1.458	1.449	1.47	1.475	1.48	1.49	1.498	1.523	1.521	1.529	1.527	1.533	1.553	1.544	1.566	1.586	1.565	1.578	1.579	1.592	1.592	1.561	1.568	1.584	1.577	1.596	1.604	1.605	1.594	1.613	1.618	1.601	1.633	1.628	1.633
79	1.412	1.398	1.42	1.421	1.405	1.421	1.416	1.422	1.401	1.393	1.437	1.416	1.41	1.402	1.43	1.398	1.404	1.411	1.409	1.413	1.412	1.424	1.422	1.407	1.419	1.422	1.431	1.405	1.431	1.443	1.431	1.421	1.416	1.442	1.437	1.422	1.418	1.428	1.409	1.44	1.427	1.436	1.421	1.423	1.441	1.42	1.441	1.429	1.436
80	1.431	1.435	1.408	1.44	1.397	1.432	1.447	1.426	1.42	1.397	1.437	1.446	1.447	1.435	1.433	1.451	1.445	1.458	1.46	1.466	1.466	1.486	1.487	1.502	1.496	1.49	1.506	1.505	1.521	1.536	1.521	1.529	1.541	1.543	1.544	1.511	1.523	1.541	1.531	1.551	1.56	1.563	1.545	1.573	1.567	1.555	1.582	1.574	1.589
0	1.717	1.711	1.664	1.598	1.629	1.713	1.611	1.62	1.592	1.583	1.642	1.606	1.611	1.586	1.636	1.6	1.647	1.587	1.606	1.619	1.649	1.597	1.666	1.663	1.751	1.658	1.673	1.653	1.697	1.689	NaN	NaN	NaN	NaN	NaN	NaN	NaN	NaN	NaN	NaN	NaN	NaN	NaN	NaN	NaN	NaN	NaN	NaN	NaN
0	NaN	NaN	NaN	NaN	NaN	NaN	NaN	NaN	NaN	NaN	NaN	NaN	NaN	NaN	NaN	NaN	NaN	NaN	NaN	NaN	NaN	NaN	NaN	NaN	NaN	NaN	NaN	NaN	NaN	NaN	NaN	NaN	NaN	NaN	NaN	NaN	NaN	NaN	NaN	NaN	NaN	NaN	NaN	NaN	NaN	NaN	NaN	NaN	NaN
81	1.554	1.591	1.609	1.572	1.566	1.596	1.568	1.605	1.538	1.505	1.586	1.569	1.58	1.581	1.57	1.573	1.608	1.541	1.59	1.605	1.578	1.628	1.584	1.605	1.627	1.611	1.587	1.611	1.608	1.601	1.628	1.625	1.594	1.619	1.606	1.596	1.607	1.621	1.553	1.578	1.57	1.63	1.625	1.643	1.596	1.541	1.638	1.661	1.663
0	1.507	1.499	1.489	1.47	1.529	1.514	1.503	1.513	1.494	1.471	1.534	1.502	1.508	1.491	1.513	1.485	1.507	1.526	1.493	1.491	1.476	NaN	NaN	NaN	NaN	NaN	NaN	NaN	NaN	NaN	NaN	NaN	NaN	NaN	NaN	NaN	NaN	NaN	NaN	NaN	NaN	NaN	NaN	NaN	NaN	NaN	NaN	NaN	NaN
82	1.485	1.504	1.539	1.499	1.545	1.615	1.632	1.651	1.646	1.654	1.728	1.754	1.784	1.809	1.826	1.872	1.978	2.053	2.143	2.192	2.211	2.244	2.261	2.266	2.267	2.281	2.28	2.27	2.307	2.303	2.298	2.292	2.274	2.317	2.336	2.262	2.273	2.271	2.269	2.305	2.289	2.299	2.265	2.305	2.327	2.282	2.298	2.287	2.329
83	1.498	1.496	1.475	1.504	1.489	1.512	1.527	1.518	1.494	1.453	1.503	1.527	1.526	1.524	1.518	1.505	1.499	1.536	1.523	1.507	1.535	1.547	1.537	1.551	1.546	1.534	1.544	1.553	1.569	1.584	1.551	1.558	1.573	1.569	1.573	1.536	1.557	1.564	1.54	1.575	1.561	1.57	1.563	1.575	1.585	1.566	1.605	1.586	1.593
84	1.454	1.452	1.433	1.439	1.431	1.449	1.463	1.47	1.461	1.452	1.501	1.479	1.489	1.5	1.514	1.513	1.518	1.508	1.542	1.555	1.54	1.573	1.566	1.576	1.586	1.59	1.604	1.601	1.636	1.641	1.651	1.649	1.666	1.674	1.709	1.676	1.695	1.717	1.695	1.729	1.725	1.75	1.745	1.764	1.791	1.785	1.818	1.834	1.86
0	1.496	1.51	1.489	1.471	1.489	1.494	1.505	1.502	1.478	1.468	1.508	1.522	1.524	1.512	1.521	1.528	1.542	1.532	1.536	1.558	1.542	1.572	1.57	1.578	1.564	1.555	1.573	1.585	1.586	1.606	1.587	1.59	1.6	1.598	1.602	1.569	1.587	1.596	1.582	1.602	1.607	1.608	1.624	1.615	1.625	1.599	1.631	1.631	1.625
85	1.492	1.534	1.495	1.496	1.555	1.557	1.608	1.64	1.624	1.635	1.696	1.711	1.744	1.792	1.816	1.849	1.983	2.075	2.157	2.227	2.229	2.287	2.288	2.301	2.294	2.276	2.305	2.287	2.301	2.284	2.293	2.275	2.277	2.305	2.316	2.244	2.267	2.281	2.281	2.285	2.317	2.291	2.265	2.273	2.324	2.265	2.309	2.3	2.331
86	1.429	1.443	1.401	1.436	1.408	1.428	1.437	1.432	1.417	1.401	1.445	1.446	1.441	1.443	1.441	1.456	1.458	1.475	1.477	1.482	1.489	1.517	1.514	1.532	1.532	1.55	1.537	1.563	1.583	1.613	1.603	1.612	1.64	1.656	1.667	1.644	1.673	1.683	1.691	1.72	1.732	1.757	1.744	1.782	1.792	1.778	1.812	1.813	1.826
0	1.386	1.428	1.428	1.389	1.406	1.416	1.437	1.439	1.396	1.397	1.434	1.422	1.434	1.413	1.426	1.414	1.439	1.428	1.445	1.438	1.418	1.445	1.438	1.438	1.429	1.452	1.44	1.427	1.449	1.448	1.435	1.43	1.449	1.461	1.469	1.436	1.418	1.46	1.431	1.45	1.455	1.451	1.436	1.446	1.47	1.427	1.462	1.459	1.477
0	1.496	1.486	1.474	1.506	1.489	1.504	1.507	1.519	1.482	1.47	1.534	1.523	1.524	1.542	1.535	1.545	1.542	1.558	1.555	1.57	1.589	1.598	1.605	1.607	1.597	1.62	1.626	1.616	1.634	1.683	1.646	1.654	1.665	1.656	1.665	1.631	1.655	1.657	1.649	1.669	1.668	1.686	1.706	1.683	1.715	1.694	1.714	1.695	1.735
87	1.457	1.466	1.465	1.451	1.445	1.478	1.472	1.482	1.445	1.445	1.465	1.464	1.471	1.491	1.474	1.469	1.488	1.475	1.478	1.504	1.487	1.503	1.499	1.509	1.505	1.528	1.526	1.512	1.519	1.517	1.532	1.494	1.506	1.527	1.551	1.502	1.539	1.525	1.541	1.545	1.533	1.541	1.52	1.55	1.568	1.532	1.569	1.569	1.578
0	1.385	1.451	1.411	1.408	1.409	1.424	1.419	1.436	1.414	1.393	1.434	1.426	1.425	1.428	1.418	1.395	1.43	1.412	1.434	1.432	1.425	1.442	1.44	1.431	1.425	1.447	1.438	1.431	1.439	1.45	1.447	1.439	1.44	1.447	1.459	1.422	1.432	1.449	1.432	1.443	1.448	1.452	1.442	1.441	1.46	1.433	1.454	1.444	1.462
0	1.431	1.433	1.419	1.44	1.429	1.445	1.465	1.445	1.417	1.403	1.437	1.437	1.423	1.426	1.431	1.421	1.427	1.423	1.429	1.417	1.423	1.442	1.436	1.429	1.427	1.424	1.436	1.425	1.448	1.448	1.435	1.449	1.442	1.451	1.448	1.42	1.436	1.44	1.426	1.445	1.429	1.43	1.424	1.436	1.445	1.419	1.445	1.442	1.444
88	1.503	1.496	1.491	1.493	1.488	1.492	1.508	1.494	1.487	1.47	1.51	1.516	1.531	1.507	1.52	1.526	1.509	1.534	1.546	1.539	1.553	1.564	1.554	1.572	1.549	1.565	1.584	1.581	1.599	1.604	1.592	1.587	1.594	1.601	1.612	1.573	1.585	1.595	1.589	1.619	1.622	1.644	1.638	1.625	1.659	1.669	1.668	1.674	1.692
0	1.48	1.493	1.442	1.467	1.466	1.49	1.506	1.497	1.461	1.453	1.483	1.475	1.495	1.483	1.51	1.484	1.502	1.468	1.477	1.501	1.512	1.519	1.51	1.531	1.516	1.531	1.54	1.517	1.541	1.551	1.555	1.557	1.536	1.565	1.562	1.526	1.551	1.544	1.541	1.553	1.567	1.552	1.533	1.564	1.59	1.557	1.569	1.56	1.587
89	1.386	1.427	1.4	1.392	1.378	1.409	1.406	1.405	1.394	1.385	1.42	1.411	1.412	1.407	1.399	1.405	1.404	1.405	1.414	1.408	1.397	1.42	1.411	1.401	1.4	1.413	1.41	1.401	1.425	1.416	1.408	1.395	1.404	1.415	1.427	1.396	1.397	1.406	1.397	1.404	1.414	1.41	1.401	1.406	1.425	1.403	1.432	1.425	1.439
0	1.412	1.42	1.413	1.408	1.399	1.409	1.438	1.425	1.412	1.399	1.412	1.422	1.41	1.419	1.416	1.424	1.421	1.414	1.42	1.432	1.442	1.455	1.458	1.45	1.438	1.457	1.462	1.466	1.474	1.479	1.474	1.489	1.475	1.497	1.495	1.472	1.481	1.488	1.48	1.503	1.503	1.508	1.483	1.514	1.523	1.504	1.543	1.52	1.548
0	1.571	1.565	1.406	1.437	1.508	1.499	0.9492	1.521	1.505	1.442	1.513	1.479	1.408	1.427	1.44	1.435	1.466	1.405	1.384	1.447	1.753	1.397	1.367	1.45	1.407	1.401	1.457	1.438	1.432	1.432	1.394	1.443	1.197	1.323	1.368	1.418	1.445	1.388	NaN	NaN	NaN	NaN	NaN	NaN	NaN	NaN	NaN	NaN	NaN
0	1.431	1.413	1.415	1.423	1.401	1.413	1.291	1.439	1.444	1.437	1.445	1.427	1.448	1.451	1.429	1.438	1.448	1.427	1.447	1.449	1.54	1.458	1.465	1.475	1.451	1.489	1.492	1.472	1.469	1.458	1.467	1.474	1.48	1.492	1.489	1.479	1.493	1.479	1.513	1.493	1.487	1.499	1.5	1.508	1.48	1.508	1.506	1.461	1.488
0	1.444	1.438	1.436	1.43	1.564	1.496	1.417	1.46	1.589	1.535	1.588	1.471	1.397	1.48	NaN	NaN	NaN	NaN	NaN	NaN	NaN	NaN	NaN	NaN	NaN	NaN	NaN	NaN	NaN	NaN	NaN	NaN	NaN	NaN	NaN	NaN	NaN	NaN	NaN	NaN	NaN	NaN	NaN	NaN	NaN	NaN	NaN	NaN	NaN
0	1.432	1.433	1.456	1.42	1.471	1.474	1.476	1.466	NaN	NaN	NaN	NaN	NaN	NaN	NaN	NaN	NaN	NaN	NaN	NaN	NaN	NaN	NaN	NaN	NaN	NaN	NaN	NaN	NaN	NaN	NaN	NaN	NaN	NaN	NaN	NaN	NaN	NaN	NaN	NaN	NaN	NaN	NaN	NaN	NaN	NaN	NaN	NaN	NaN
0	1.436	1.425	1.418	1.423	1.422	1.414	1.416	1.424	1.405	1.42	1.419	1.41	1.407	1.4	1.396	1.41	1.412	1.402	1.398	1.397	1.412	1.404	1.395	1.403	1.385	1.432	1.442	1.409	1.43	1.411	1.422	1.408	1.432	1.438	1.445	1.435	1.458	1.44	1.464	1.439	1.451	1.448	1.473	1.475	1.467	1.464	1.444	1.476	1.478
0	1.466	1.759	1.749	1.502	1.63	1.815	1.529	1.486	1.491	1.692	1.509	1.554	1.651	1.45	1.588	1.556	1.482	1.471	1.479	1.504	1.477	1.529	1.465	1.458	1.539	1.557	1.511	1.54	1.562	1.547	1.541	1.563	1.544	1.552	1.586	1.561	1.538	1.587	1.59	1.584	1.577	1.583	1.586	1.635	1.604	1.646	1.6	1.644	1.657
0	1.426	1.421	1.443	1.422	1.433	1.421	1.435	1.445	1.429	1.451	1.456	1.444	1.449	1.447	1.433	1.466	1.457	1.449	1.478	1.475	1.491	1.473	1.488	1.487	1.485	1.51	1.511	1.497	1.514	1.489	1.5	1.498	1.502	1.515	1.519	1.514	1.507	1.507	1.536	1.526	1.523	1.528	1.546	1.523	1.522	1.537	1.524	1.554	1.539
0	1.425	1.418	1.422	1.398	1.414	1.409	1.431	1.419	1.403	1.42	1.45	1.415	1.42	1.415	1.405	1.443	1.432	1.42	1.448	1.461	1.463	1.467	1.466	1.482	1.486	1.507	1.527	1.536	1.571	1.543	1.586	1.6	1.615	1.679	1.712	1.723	1.739	1.731	1.742	1.738	NaN	NaN	NaN	NaN	NaN	NaN	NaN	NaN	NaN
0	1.396	1.526	1.528	1.413	1.484	1.552	1.442	1.41	1.421	1.53	1.417	1.452	1.475	1.383	1.456	1.443	1.414	1.393	1.404	1.42	1.407	1.433	1.384	1.398	1.423	1.44	1.418	1.427	1.436	1.407	1.38	1.415	1.397	1.406	1.433	1.413	1.413	1.434	1.441	1.408	1.409	1.411	1.431	1.43	1.417	1.43	1.407	1.436	1.427
0	1.411	1.377	1.422	1.406	1.391	1.416	1.359	1.433	1.425	1.438	1.435	1.425	1.444	1.443	1.448	1.48	1.458	1.463	1.483	1.47	1.516	1.496	1.505	1.514	1.5	1.555	1.535	1.527	1.541	1.528	1.538	1.549	1.558	1.577	1.582	1.575	1.586	1.575	1.612	1.589	1.59	1.609	1.595	1.615	1.606	1.63	1.633	1.62	1.625
90	1.45	1.458	1.414	1.436	1.431	1.46	1.239	1.495	1.48	1.498	1.532	1.523	1.526	1.565	1.557	1.602	1.613	1.601	1.622	1.654	1.885	1.65	1.669	1.698	1.687	1.753	1.756	1.736	1.762	1.771	1.772	1.778	1.822	1.852	1.834	1.85	1.882	1.859	1.896	1.886	1.902	1.932	1.95	1.954	1.917	1.977	1.948	1.844	1.964
91	1.429	1.407	1.409	1.431	1.394	1.42	1.301	1.46	1.454	1.466	1.474	1.463	1.499	1.516	1.524	1.571	1.574	1.58	1.612	1.635	1.747	1.669	1.696	1.722	1.705	1.8	1.847	1.92	2.005	2.082	2.124	2.177	2.233	2.239	2.241	2.213	2.246	2.225	2.269	2.233	2.249	2.243	2.256	2.272	2.235	2.263	2.268	2.247	2.24
92	1.442	1.468	1.397	1.417	1.432	1.429	1.253	1.444	1.428	1.437	1.444	1.434	1.419	1.432	1.421	1.428	1.435	1.4	1.415	1.414	1.533	1.418	1.405	1.431	1.409	1.435	1.438	1.416	1.442	1.421	1.424	1.414	1.433	1.452	1.442	1.429	1.456	1.437	1.453	1.43	1.448	1.438	1.459	1.467	1.432	1.484	1.45	1.342	1.461
0	2.417	NaN	NaN	NaN	NaN	NaN	NaN	NaN	NaN	NaN	NaN	NaN	NaN	NaN	NaN	NaN	NaN	NaN	NaN	NaN	NaN	NaN	NaN	NaN	NaN	NaN	NaN	NaN	NaN	NaN	NaN	NaN	NaN	NaN	NaN	NaN	NaN	NaN	NaN	NaN	NaN	NaN	NaN	NaN	NaN	NaN	NaN	NaN	NaN
93	1.433	1.515	1.502	1.413	1.473	1.539	1.438	1.409	1.429	1.521	1.428	1.439	1.459	1.396	1.433	1.459	1.415	1.399	1.406	1.41	1.409	1.437	1.392	1.393	1.407	1.444	1.411	1.432	1.446	1.416	1.391	1.403	1.398	1.404	1.429	1.429	1.435	1.435	1.439	1.414	1.425	1.426	1.432	1.44	1.422	1.425	1.402	1.443	1.442
0	1.39	1.383	1.36	1.357	1.379	1.374	1.377	1.399	1.38	1.384	1.372	1.368	1.374	1.384	1.349	1.384	1.374	1.396	1.368	1.374	1.373	1.389	1.371	1.386	1.367	1.388	1.375	1.383	1.39	1.373	1.372	1.373	1.378	1.4	1.388	1.389	1.403	1.373	1.379	1.371	1.385	1.381	1.404	1.382	1.367	1.387	1.383	1.397	1.398
0	1.486	1.473	1.443	1.473	1.424	1.491	1.322	1.52	1.501	1.501	1.49	1.501	1.515	1.525	1.51	1.557	1.534	1.552	1.558	1.559	1.657	1.562	1.575	1.572	1.555	1.616	1.613	1.604	1.623	1.614	1.602	1.607	1.633	1.646	1.641	1.655	1.657	1.65	1.677	1.671	1.669	1.688	1.702	1.706	1.672	1.71	1.717	1.654	1.713
94	1.496	1.976	1.459	1.406	1.716	1.445	1.396	1.506	1.472	1.439	1.485	1.457	1.311	1.44	1.47	1.482	1.709	1.465	1.503	1.486	1.497	1.443	1.393	1.605	1.464	1.531	1.485	1.609	1.541	1.552	1.541	1.543	1.659	1.595	1.621	1.629	1.641	1.654	1.659	1.64	1.678	1.674	1.678	1.684	1.678	1.706	1.672	1.718	1.707
95	1.482	1.905	1.45	1.43	1.754	1.473	1.424	1.487	1.497	1.466	1.476	1.457	1.325	1.443	1.451	1.466	1.692	1.444	1.471	1.455	1.503	1.437	1.413	1.569	1.435	1.522	1.452	1.53	1.49	1.501	1.483	1.469	1.553	1.519	1.526	1.524	1.545	1.534	1.569	1.54	1.562	1.557	1.583	1.589	1.584	1.599	1.591	1.637	1.642
0	1.483	1.452	1.445	1.474	1.416	1.452	1.37	1.519	1.47	1.476	1.462	1.461	1.5	1.475	1.49	1.558	1.512	1.511	1.502	1.508	1.542	1.508	1.522	1.52	1.509	1.549	1.543	1.53	1.549	1.534	1.532	1.514	1.541	1.567	1.551	1.552	1.546	1.538	1.559	1.541	1.56	1.564	1.566	1.559	1.562	1.57	1.558	1.527	1.561
0	1.407	1.639	1.809	NaN	NaN	NaN	NaN	NaN	NaN	NaN	NaN	NaN	NaN	NaN	NaN	NaN	NaN	NaN	NaN	NaN	NaN	NaN	NaN	NaN	NaN	NaN	NaN	NaN	NaN	NaN	NaN	NaN	NaN	NaN	NaN	NaN	NaN	NaN	NaN	NaN	NaN	NaN	NaN	NaN	NaN	NaN	NaN	NaN	NaN
96	1.44	1.41	1.457	1.391	1.424	1.425	1.446	1.422	1.43	1.449	1.426	1.403	1.41	1.411	1.405	1.445	1.448	1.389	1.432	1.408	1.412	1.404	1.403	1.417	1.393	1.429	1.425	1.4	1.44	1.408	1.413	1.417	1.413	1.413	1.439	1.424	1.427	1.424	1.448	1.42	1.432	1.432	1.439	1.417	1.405	1.422	1.403	1.449	1.436
97	1.487	2.142	1.5	1.434	1.981	1.467	1.476	1.497	1.46	1.45	1.446	1.454	1.226	1.453	1.444	1.482	1.836	1.46	1.487	1.457	1.498	1.458	1.475	1.692	1.509	1.585	1.449	1.694	1.567	1.545	1.569	1.541	1.657	1.59	1.591	1.565	1.595	1.639	1.629	1.601	1.611	1.609	1.618	1.638	1.605	1.606	1.603	1.657	1.63
0	1.455	1.952	1.452	1.431	1.815	1.473	1.501	1.501	1.477	1.46	1.427	1.463	1.291	1.447	1.44	1.464	1.726	1.457	1.473	1.449	1.468	1.443	1.45	1.607	1.461	1.55	1.447	1.595	1.516	1.513	1.51	1.487	1.545	1.526	1.519	1.51	1.52	1.551	1.533	1.507	1.516	1.542	1.531	1.542	1.522	1.513	1.507	1.55	1.529
0	1.568	2.103	1.53	1.509	1.949	1.516	1.539	1.569	1.5	1.522	1.497	1.501	1.3	1.514	1.508	1.538	1.793	1.526	1.548	1.485	1.548	1.51	1.523	1.675	1.54	1.611	1.513	1.681	1.594	1.578	1.607	1.562	1.693	1.625	1.607	1.614	1.627	1.66	1.65	1.624	1.641	1.63	1.645	1.659	1.652	1.644	1.647	1.675	1.663
0	1.454	1.386	1.451	1.407	1.388	1.422	1.396	1.435	1.428	1.439	1.444	1.422	1.427	1.406	1.414	1.478	1.447	1.443	1.44	1.434	1.426	1.42	1.427	1.437	1.417	1.438	1.44	1.426	1.453	1.424	1.437	1.422	1.442	1.428	1.444	1.44	1.434	1.426	1.455	1.439	1.448	1.448	1.444	1.442	1.44	1.45	1.428	1.456	1.439
0	1.44	1.387	1.448	1.413	1.379	1.411	1.4	1.444	1.421	1.425	1.442	1.414	1.432	1.421	1.426	1.478	1.448	1.445	1.448	1.444	1.421	1.436	1.442	1.445	1.427	1.447	1.432	1.432	1.458	1.431	1.438	1.43	1.451	1.448	1.456	1.448	1.448	1.441	1.464	1.428	1.44	1.446	1.445	1.443	1.442	1.429	1.423	1.45	1.438
98	1.612	1.844	1.484	1.5	1.765	1.491	1.525	1.528	1.46	1.497	1.472	1.502	1.387	1.499	1.522	1.525	1.695	1.521	1.548	1.518	1.55	1.507	1.537	1.645	1.565	1.633	1.564	1.698	1.626	1.585	1.628	1.603	1.702	1.648	1.652	1.652	1.654	1.694	1.688	1.631	1.691	1.695	1.693	1.725	1.688	1.691	1.704	1.734	1.728
0	1.472	4.094	1.758	2.027	1.701	2.145	2.195	2.125	2.091	2.216	1.766	2.086	2.263	1.865	2.07	1.971	2.117	2.239	2.161	1.998	1.841	2.164	1.966	1.945	2.098	2.099	2.056	2.017	1.991	2.017	1.999	1.923	1.933	2.011	2.063	1.951	1.976	1.928	1.976	1.985	2.085	2.05	2.012	1.951	1.996	1.926	2.007	2.014	1.934
0	1.436	1.401	1.435	1.398	1.427	1.428	1.411	1.42	1.424	1.458	1.45	1.406	1.405	1.409	1.405	1.461	1.461	1.43	1.442	1.436	1.425	1.431	1.417	1.44	1.413	1.433	1.439	1.418	1.447	1.44	1.442	1.446	1.427	1.435	1.451	1.44	1.44	1.443	1.469	1.436	1.45	1.452	1.46	1.437	1.429	1.442	1.434	1.453	1.442
0	1.443	1.393	1.44	1.393	1.411	1.429	1.413	1.433	1.425	1.43	1.424	1.404	1.399	1.409	1.401	1.438	1.439	1.407	1.43	1.421	1.417	1.412	1.411	1.418	1.41	1.44	1.431	1.41	1.427	1.421	1.43	1.42	1.423	1.42	1.436	1.451	1.45	1.436	1.459	1.432	1.446	1.44	1.463	1.442	1.446	1.451	1.429	1.463	1.45
0	1.443	1.421	1.426	1.42	1.432	1.425	1.416	1.438	1.439	1.45	1.447	1.418	1.42	1.429	1.403	1.457	1.442	1.431	1.457	1.442	1.449	1.435	1.432	1.454	1.44	1.466	1.443	1.449	1.465	1.449	1.454	1.457	1.458	1.443	1.459	1.479	1.478	1.459	1.486	1.466	1.482	1.477	1.498	1.464	1.473	1.466	1.458	1.49	1.458
99	1.447	1.47	1.448	1.459	1.451	1.463	1.463	1.458	1.46	1.472	1.466	1.478	1.466	1.469	1.436	1.477	1.485	1.46	1.491	1.484	1.467	1.452	1.454	1.484	1.465	1.486	1.473	1.467	1.479	1.487	1.46	1.471	1.499	1.479	1.506	1.506	1.5	1.485	1.531	1.485	1.506	1.518	1.529	1.519	1.527	1.53	1.509	1.539	1.532
0	1.467	1.416	1.449	1.437	1.43	1.441	1.42	1.448	1.442	1.457	1.46	1.423	1.445	1.43	1.438	1.453	1.467	1.45	1.466	1.461	1.446	1.446	1.46	1.463	1.45	1.462	1.484	1.47	1.475	1.462	1.472	1.459	1.46	1.461	1.479	1.474	1.485	1.483	1.501	1.47	1.486	1.494	1.502	1.477	1.481	1.477	1.472	1.497	1.486
0	1.447	1.426	1.445	1.422	1.437	1.436	1.42	1.44	1.438	1.449	1.453	1.416	1.424	1.422	1.41	1.465	1.437	1.409	1.442	1.427	1.412	1.421	1.434	1.435	1.406	1.43	1.444	1.429	1.432	1.433	1.432	1.436	1.435	1.423	1.452	1.431	1.445	1.445	1.448	1.421	1.452	1.434	1.445	1.422	1.427	1.431	1.425	1.442	1.418
100	1.78	1.93	1.668	1.655	1.971	1.666	1.772	1.835	1.612	1.741	1.506	1.633	1.571	1.593	1.61	1.637	1.667	1.608	1.622	1.593	1.625	1.599	1.614	1.664	1.592	1.645	1.603	1.68	1.684	1.663	1.625	1.634	1.684	1.653	1.676	1.67	1.663	1.716	1.697	1.693	1.696	1.694	1.71	1.717	1.684	1.697	1.694	1.768	1.713
101	1.536	1.49	1.63	1.504	1.448	1.489	1.468	1.501	1.467	1.508	1.561	1.46	1.582	1.522	1.53	1.59	1.545	1.535	1.553	1.529	1.513	1.544	1.551	1.559	1.513	1.55	1.501	1.551	1.566	1.585	1.566	1.54	1.555	1.576	1.532	1.534	1.556	1.56	1.582	1.533	1.577	1.547	1.56	1.566	1.548	1.561	1.511	1.533	1.536
102	1.511	1.462	1.44	1.44	1.442	1.446	1.453	1.507	1.459	1.46	1.442	1.466	1.437	1.442	1.446	1.459	1.487	1.432	1.438	1.446	1.446	1.437	1.45	1.436	1.425	1.453	1.431	1.435	1.46	1.427	1.432	1.46	1.442	1.434	1.453	1.452	1.457	1.452	1.463	1.444	1.45	1.45	1.482	1.461	1.442	1.451	1.43	1.462	1.461
0	1.48	1.428	1.456	1.451	1.445	1.438	1.436	1.463	1.447	1.461	1.476	1.445	1.455	1.438	1.437	1.461	1.481	1.45	1.469	1.469	1.475	1.457	1.485	1.482	1.46	1.5	1.505	1.489	1.492	1.503	1.498	1.5	1.504	1.496	1.516	1.525	1.529	1.518	1.545	1.516	1.537	1.528	1.547	1.518	1.532	1.524	1.517	1.538	1.528
103	1.48	1.469	1.44	1.459	1.441	1.464	1.453	1.48	1.447	1.461	1.464	1.451	1.448	1.438	1.448	1.449	1.474	1.45	1.467	1.443	1.464	1.442	1.461	1.448	1.421	1.482	1.459	1.445	1.477	1.456	1.459	1.472	1.456	1.463	1.469	1.473	1.485	1.481	1.485	1.459	1.485	1.49	1.501	1.484	1.468	1.478	1.462	1.486	1.477
0	1.464	1.433	1.444	1.433	1.429	1.439	1.441	1.449	1.442	1.437	1.457	1.421	1.426	1.426	1.416	1.446	1.444	1.433	1.434	1.434	1.438	1.43	1.443	1.436	1.425	1.463	1.455	1.44	1.452	1.443	1.446	1.443	1.454	1.446	1.455	1.459	1.469	1.46	1.471	1.453	1.472	1.468	1.477	1.461	1.465	1.46	1.449	1.481	1.466
0	1.566	1.488	1.583	1.418	1.481	1.536	1.478	1.519	1.549	1.559	1.519	1.54	1.578	1.536	1.569	1.562	1.577	1.558	1.532	1.536	1.504	1.557	1.55	1.565	1.558	1.564	1.536	1.518	1.556	1.57	1.598	1.531	1.535	1.614	1.566	1.527	1.537	1.541	1.613	1.557	1.592	1.581	1.592	1.565	1.62	1.577	1.589	1.565	1.572
104	1.446	1.463	1.463	1.47	1.48	1.444	1.453	1.461	1.424	1.483	1.407	1.438	1.455	1.429	1.448	1.454	1.485	1.462	1.483	1.443	1.482	1.486	1.478	1.475	1.474	1.503	1.488	1.493	1.498	1.479	1.499	1.495	1.512	1.514	1.527	1.516	1.537	1.521	1.55	1.529	1.541	1.525	1.53	1.556	1.524	1.546	1.536	1.576	1.554
0	1.467	1.455	1.457	1.478	1.502	1.446	1.485	1.501	1.424	1.48	1.368	1.436	1.47	1.439	1.442	1.466	1.475	1.461	1.484	1.448	1.477	1.447	1.459	1.478	1.452	1.483	1.466	1.483	1.511	1.475	1.464	1.478	1.497	1.495	1.487	1.486	1.49	1.484	1.501	1.472	1.5	1.495	1.486	1.496	1.476	1.505	1.494	1.525	1.498
0	1.484	1.44	1.445	1.42	1.439	1.424	1.444	1.453	1.44	1.436	1.457	1.435	1.418	1.409	1.428	1.421	1.452	1.418	1.436	1.445	1.437	1.427	1.44	1.431	1.421	1.466	1.448	1.438	1.447	1.436	1.442	1.452	1.458	1.433	1.454	1.453	1.465	1.458	1.477	1.451	1.474	1.464	1.484	1.464	1.46	1.466	1.454	1.473	1.464
105	1.619	1.539	1.467	1.575	1.58	1.479	1.635	1.649	1.448	1.605	1.37	1.454	1.599	1.473	1.503	1.531	1.494	1.52	1.512	1.461	1.551	1.477	1.479	1.506	1.469	1.55	1.499	1.538	1.602	1.541	1.525	1.552	1.566	1.568	1.584	1.558	1.553	1.577	1.647	1.571	1.624	1.597	1.615	1.64	1.622	1.629	1.628	1.676	1.644
0	1.424	1.422	1.424	1.417	1.412	1.405	1.431	1.408	1.41	1.431	1.426	1.413	1.418	1.431	1.404	1.419	1.427	1.41	1.432	1.426	1.418	1.407	1.428	1.437	1.431	1.445	1.446	1.429	1.43	1.435	1.436	1.428	1.441	1.435	1.449	1.448	1.461	1.438	1.482	1.438	1.455	1.454	1.46	1.455	1.449	1.465	1.452	1.46	1.462
106	1.568	1.552	1.506	1.536	1.548	1.534	1.579	1.594	1.492	1.609	1.422	1.486	1.613	1.534	1.544	1.551	1.582	1.578	1.63	1.551	1.625	1.601	1.641	1.638	1.647	1.719	1.704	1.719	1.82	1.768	1.828	1.897	1.943	1.992	2.056	2.082	2.095	2.098	2.124	2.119	2.136	2.135	2.174	2.198	2.16	2.192	2.168	2.217	2.158
0	1.563	1.487	1.437	1.481	1.506	1.47	1.541	1.544	1.434	1.494	1.372	1.427	1.516	1.441	1.455	1.474	1.447	1.464	1.455	1.422	1.473	1.431	1.439	1.449	1.42	1.474	1.462	1.471	1.506	1.468	1.443	1.459	1.49	1.474	1.473	1.471	1.472	1.468	1.495	1.469	1.492	1.473	1.484	1.485	1.487	1.492	1.488	1.502	1.487
0	1.433	1.424	1.416	1.418	1.406	1.402	1.421	1.417	1.413	1.433	1.421	1.432	1.429	1.421	1.42	1.446	1.428	1.408	1.421	1.423	1.418	1.41	1.427	1.455	1.433	1.444	1.436	1.425	1.441	1.435	1.433	1.437	1.437	1.443	1.43	1.455	1.443	1.427	1.484	1.427	1.457	1.464	1.467	1.458	1.442	1.455	1.462	1.464	1.462
107	1.486	1.525	1.564	1.562	1.522	1.512	1.475	1.501	1.511	1.611	1.517	1.528	1.517	1.533	1.525	1.516	1.58	1.567	1.586	1.55	1.598	1.614	1.573	1.579	1.584	1.612	1.608	1.586	1.618	1.556	1.587	1.636	1.627	1.646	1.631	1.613	1.646	1.633	1.675	1.642	1.639	1.668	1.661	1.679	1.644	1.708	1.667	1.721	1.715
0	1.554	1.467	1.437	1.475	1.493	1.468	1.515	1.506	1.429	1.5	1.402	1.446	1.494	1.444	1.491	1.466	1.465	1.473	1.47	1.457	1.486	1.445	1.458	1.466	1.439	1.481	1.479	1.476	1.51	1.474	1.465	1.487	1.49	1.478	1.5	1.475	1.486	1.483	1.515	1.48	1.495	1.502	1.499	1.5	1.49	1.492	1.49	1.516	1.494
0	1.405	1.395	1.41	1.395	1.407	1.398	1.428	1.392	1.4	1.428	1.407	1.413	1.416	1.426	1.402	1.43	1.428	1.407	1.436	1.45	1.439	1.42	1.453	1.474	1.446	1.475	1.479	1.469	1.475	1.48	1.476	1.479	1.493	1.497	1.498	1.494	1.51	1.492	1.532	1.497	1.519	1.517	1.529	1.519	1.513	1.526	1.513	1.542	1.534
0	1.482	1.541	1.534	1.591	1.513	1.494	1.498	1.536	1.494	1.577	1.5	1.525	1.518	1.518	1.513	1.502	1.552	1.523	1.546	1.548	1.576	1.543	1.556	1.545	1.531	1.577	1.557	1.565	1.6	1.549	1.549	1.595	1.591	1.612	1.593	1.582	1.602	1.581	1.625	1.583	1.619	1.619	1.603	1.645	1.607	1.634	1.637	1.655	1.652
0	1.407	1.41	1.403	1.396	1.396	1.409	1.408	1.394	1.399	1.424	1.385	1.403	1.399	1.395	1.389	1.428	1.422	1.375	1.406	1.403	1.39	1.383	1.42	1.424	1.397	1.425	1.425	1.429	1.423	1.406	1.425	1.414	1.416	1.426	1.451	1.416	1.441	1.427	1.451	1.426	1.45	1.456	1.452	1.443	1.431	1.436	1.427	1.484	1.439
108	1.479	1.478	1.436	1.42	1.472	1.44	1.469	1.465	1.434	1.47	1.458	1.455	1.444	1.434	1.444	1.443	1.452	1.434	1.438	1.447	1.455	1.446	1.441	1.459	1.451	1.481	1.458	1.463	1.453	1.459	1.465	1.475	1.47	1.469	1.502	1.489	1.482	1.482	1.495	1.473	1.502	1.482	1.496	1.508	1.49	1.508	1.491	1.504	1.497
109	1.497	1.502	1.425	1.451	1.473	1.45	1.493	1.492	1.455	1.464	1.424	1.449	1.485	1.443	1.453	1.465	1.46	1.447	1.458	1.45	1.459	1.444	1.448	1.456	1.438	1.473	1.457	1.46	1.486	1.456	1.445	1.457	1.472	1.487	1.49	1.49	1.484	1.475	1.501	1.481	1.504	1.502	1.52	1.52	1.509	1.518	1.519	1.548	1.532
0	1.45	1.482	1.452	1.439	1.47	1.454	1.467	1.471	1.464	1.47	1.477	1.463	1.463	1.461	1.448	1.47	1.462	1.451	1.456	1.464	1.458	1.446	1.449	1.475	1.457	1.494	1.494	1.463	1.471	1.476	1.471	1.471	1.483	1.486	1.491	1.48	1.511	1.484	1.513	1.49	1.515	1.509	1.533	1.519	1.522	1.541	1.518	1.558	1.549
110	1.455	1.464	1.415	1.422	1.462	1.415	1.44	1.431	1.437	1.428	1.451	1.435	1.425	1.437	1.434	1.436	1.453	1.428	1.44	1.439	1.455	1.438	1.456	1.461	1.438	1.468	1.452	1.464	1.459	1.454	1.44	1.462	1.472	1.46	1.484	1.465	1.469	1.455	1.494	1.474	1.491	1.498	1.502	1.509	1.49	1.5	1.509	1.514	1.486
111	1.414	1.488	1.445	1.416	1.506	1.44	1.488	1.442	1.438	1.442	1.472	1.451	1.437	1.433	1.455	1.459	1.488	1.431	1.456	1.467	1.456	1.464	1.443	1.469	1.451	1.479	1.445	1.451	1.451	1.443	1.455	1.463	1.469	1.459	1.451	1.459	1.462	1.457	1.482	1.457	1.463	1.463	1.472	1.468	1.457	1.479	1.454	1.465	1.461
112	1.516	1.492	1.512	1.522	1.465	1.514	1.515	1.51	1.511	1.56	1.515	1.53	1.503	1.512	1.511	1.521	1.514	1.47	1.509	1.519	1.515	1.456	1.512	1.549	1.5	1.538	1.533	1.533	1.515	1.535	1.509	1.499	1.505	1.513	1.541	1.533	1.526	1.483	1.52	1.472	1.513	1.514	1.509	1.492	1.508	1.528	1.509	1.532	1.534
0	1.468	1.458	1.428	1.406	1.456	1.455	1.462	1.441	1.43	1.448	1.423	1.429	1.434	1.444	1.441	1.434	1.446	1.442	1.442	1.441	1.455	1.446	1.452	1.471	1.441	1.479	1.459	1.467	1.478	1.466	1.477	1.467	1.476	1.484	1.497	1.493	1.497	1.486	1.524	1.484	1.509	1.494	1.517	1.51	1.495	1.51	1.511	1.515	1.508
0	1.486	1.484	1.515	1.478	1.477	1.498	1.529	1.46	1.511	1.523	1.499	1.517	1.506	1.523	1.508	1.526	1.521	1.483	1.499	1.537	1.512	1.482	1.501	1.543	1.523	1.544	1.522	1.534	1.514	1.53	1.533	1.515	1.532	1.518	1.564	1.537	1.532	1.53	1.544	1.513	1.54	1.542	1.564	1.536	1.55	1.556	1.531	1.568	1.548
113	1.4	1.425	1.401	1.392	1.413	1.397	1.412	1.409	1.416	1.414	1.43	1.418	1.422	1.424	1.416	1.436	1.456	1.439	1.452	1.451	1.455	1.46	1.463	1.47	1.462	1.493	1.49	1.48	1.499	1.488	1.493	1.499	1.512	1.518	1.536	1.539	1.545	1.54	1.567	1.544	1.567	1.563	1.588	1.578	1.561	1.596	1.58	1.599	1.592
114	1.441	1.466	1.464	1.401	1.497	1.432	1.492	1.457	1.428	1.456	1.469	1.439	1.43	1.449	1.448	1.447	1.457	1.434	1.461	1.45	1.448	1.439	1.433	1.454	1.441	1.471	1.459	1.451	1.45	1.433	1.437	1.45	1.451	1.462	1.472	1.457	1.435	1.449	1.458	1.446	1.458	1.453	1.469	1.451	1.447	1.478	1.457	1.468	1.457
115	1.478	1.495	1.47	1.433	1.488	1.463	1.505	1.506	1.491	1.502	1.53	1.559	1.534	1.533	1.543	1.543	1.591	1.562	1.565	1.605	1.597	1.614	1.641	1.65	1.664	1.704	1.671	1.702	1.701	1.693	1.718	1.75	1.768	1.757	1.783	1.784	1.792	1.789	1.828	1.804	1.835	1.841	1.879	1.891	1.869	1.902	1.886	1.907	1.918
116	1.457	1.454	1.428	1.408	1.436	1.435	1.441	1.444	1.437	1.433	1.438	1.442	1.431	1.433	1.435	1.435	1.45	1.431	1.44	1.445	1.448	1.438	1.457	1.466	1.461	1.471	1.459	1.455	1.466	1.449	1.46	1.468	1.463	1.468	1.486	1.48	1.48	1.463	1.491	1.469	1.477	1.479	1.493	1.493	1.482	1.492	1.475	1.498	1.483
117	1.443	1.445	1.419	1.407	1.443	1.421	1.444	1.443	1.437	1.434	1.445	1.441	1.444	1.446	1.439	1.451	1.455	1.45	1.447	1.45	1.463	1.458	1.466	1.487	1.469	1.483	1.483	1.475	1.489	1.465	1.479	1.489	1.493	1.485	1.504	1.496	1.492	1.481	1.513	1.49	1.513	1.505	1.516	1.514	1.5	1.517	1.502	1.517	1.509
118	1.439	1.437	1.404	1.411	1.422	1.416	1.421	1.426	1.413	1.414	1.417	1.416	1.431	1.423	1.424	1.426	1.424	1.43	1.424	1.437	1.446	1.425	1.434	1.45	1.429	1.46	1.454	1.436	1.474	1.444	1.449	1.458	1.467	1.461	1.482	1.467	1.491	1.461	1.493	1.477	1.498	1.486	1.496	1.492	1.485	1.496	1.488	1.516	1.5
119	1.488	1.514	1.485	1.432	1.499	1.468	1.506	1.467	1.474	1.475	1.509	1.481	1.507	1.488	1.496	1.51	1.522	1.523	1.514	1.547	1.562	1.571	1.576	1.625	1.616	1.648	1.642	1.685	1.682	1.682	1.725	1.76	1.773	1.78	1.83	1.839	1.854	1.848	1.912	1.923	1.943	1.957	2.018	2.031	2.029	2.072	2.058	2.109	2.092
120	1.458	1.457	1.459	1.423	1.434	1.456	1.439	1.434	1.459	1.48	1.442	1.478	1.448	1.457	1.454	1.459	1.448	1.452	1.457	1.477	1.476	1.45	1.462	1.488	1.448	1.496	1.497	1.487	1.484	1.497	1.482	1.475	1.483	1.485	1.516	1.509	1.503	1.484	1.509	1.487	1.516	1.516	1.518	1.503	1.503	1.525	1.502	1.546	1.526
121	1.429	1.484	1.433	1.435	1.461	1.451	1.45	1.474	1.465	1.463	1.518	1.498	1.51	1.529	1.504	1.522	1.575	1.561	1.575	1.573	1.595	1.609	1.617	1.625	1.644	1.681	1.707	1.686	1.712	1.669	1.686	1.689	1.725	1.724	1.742	1.758	1.743	1.736	1.768	1.745	1.77	1.773	1.802	1.784	1.761	1.823	1.775	1.818	1.787
0	1.452	1.419	1.405	1.401	1.407	1.404	1.405	1.439	1.404	1.428	1.425	1.424	1.413	1.437	1.42	1.425	1.433	1.419	1.436	1.433	1.452	1.43	1.436	1.437	1.431	1.452	1.446	1.418	1.448	1.42	1.429	1.426	1.447	1.447	1.454	1.436	1.452	1.425	1.468	1.436	1.451	1.454	1.463	1.458	1.447	1.454	1.438	1.476	1.459
122	1.411	1.463	1.436	1.432	1.483	1.451	1.474	1.486	1.48	1.494	1.551	1.522	1.553	1.579	1.553	1.591	1.633	1.604	1.636	1.644	1.657	1.676	1.688	1.701	1.719	1.751	1.754	1.755	1.761	1.759	1.766	1.789	1.805	1.824	1.821	1.874	1.863	1.835	1.866	1.839	1.91	1.894	1.964	1.937	1.971	2.044	2.06	2.143	2.151
0	1.383	1.415	1.413	1.405	1.432	1.411	1.417	1.421	1.421	1.416	1.434	1.418	1.423	1.427	NaN	NaN	NaN	NaN	NaN	NaN	NaN	NaN	NaN	NaN	NaN	NaN	NaN	NaN	NaN	NaN	NaN	NaN	NaN	NaN	NaN	NaN	NaN	NaN	NaN	NaN	NaN	NaN	NaN	NaN	NaN	NaN	NaN	NaN	NaN
0	1.483	1.469	1.456	1.463	1.403	1.447	1.446	1.372	1.534	1.48	1.45	1.461	1.472	1.472	1.454	1.448	1.449	1.432	1.47	1.499	1.508	1.422	1.478	1.52	1.447	1.503	1.448	1.499	1.456	1.496	1.48	1.468	1.458	1.464	1.496	1.509	1.477	1.487	1.479	1.491	1.476	1.515	1.507	1.491	1.493	1.506	1.51	1.518	1.517
0	1.396	1.429	1.418	1.369	1.42	1.399	1.424	1.409	1.398	1.41	1.419	1.409	1.406	1.405	1.395	1.405	1.415	1.395	1.405	1.404	1.415	1.406	1.415	1.427	1.41	1.434	1.428	1.418	1.429	1.418	1.421	1.428	1.436	1.432	1.444	1.437	1.433	1.431	1.447	1.436	1.441	1.436	1.451	1.449	1.441	1.459	1.436	1.464	1.452
123	1.444	1.438	1.413	1.413	1.416	1.408	1.405	1.424	1.412	1.416	1.437	1.42	1.41	1.426	1.394	1.402	1.408	1.411	1.408	1.41	1.43	1.429	1.441	1.424	1.415	1.458	1.423	1.413	1.427	1.412	1.405	1.411	1.436	1.419	1.436	1.427	1.429	1.4	1.439	1.423	1.448	1.445	1.454	1.441	1.452	1.449	1.444	1.465	1.474
0	1.407	1.437	1.422	1.388	1.419	1.398	1.426	1.419	1.408	1.414	1.428	1.415	1.421	1.408	1.403	1.421	1.434	1.418	1.428	1.438	1.445	1.436	1.443	1.457	1.44	1.473	1.469	1.456	1.48	1.465	1.47	1.476	1.489	1.497	1.509	1.504	1.512	1.503	1.531	1.529	1.54	1.542	1.574	1.587	1.575	1.594	1.576	1.615	1.605
124	1.431	1.45	1.415	1.406	1.43	1.399	1.429	1.416	1.415	1.408	1.434	1.422	1.406	1.408	1.41	1.417	1.423	1.399	1.407	1.408	1.418	1.41	1.423	1.437	1.415	1.431	1.412	1.415	1.437	1.408	1.419	1.426	1.419	1.427	1.443	1.438	1.436	1.422	1.45	1.436	1.436	1.441	1.456	1.45	1.44	1.453	1.435	1.453	1.444
125	1.563	1.55	1.571	1.557	1.539	1.585	1.615	1.581	1.666	1.709	1.695	1.764	1.734	1.778	1.832	1.889	1.868	1.898	1.981	2.067	2.139	2.16	2.182	2.232	2.183	2.23	2.245	2.227	2.239	2.242	2.222	2.239	2.258	2.242	2.283	2.276	2.276	2.253	2.289	2.262	2.285	2.297	2.281	2.271	2.251	2.273	2.248	2.298	2.272
0	2.375	NaN	NaN	NaN	NaN	NaN	NaN	NaN	NaN	NaN	NaN	NaN	NaN	NaN	NaN	NaN	NaN	NaN	NaN	NaN	NaN	NaN	NaN	NaN	NaN	NaN	NaN	NaN	NaN	NaN	NaN	NaN	NaN	NaN	NaN	NaN	NaN	NaN	NaN	NaN	NaN	NaN	NaN	NaN	NaN	NaN	NaN	NaN	NaN
126	1.416	1.463	1.46	1.383	1.452	1.427	1.425	1.443	1.418	1.436	1.444	1.439	1.424	1.44	1.427	1.441	1.454	1.441	1.458	1.455	1.456	1.453	1.439	1.468	1.46	1.48	1.484	1.463	1.488	1.487	1.493	1.469	1.491	1.486	1.503	1.497	1.493	1.5	1.506	1.487	1.509	1.5	1.512	1.499	1.486	1.517	1.483	1.524	1.501
0	1.89	1.887	1.92	2.218	2.057	1.98	2.03	1.905	1.991	1.959	1.974	2.037	NaN	NaN	NaN	NaN	NaN	NaN	NaN	NaN	NaN	NaN	NaN	NaN	NaN	NaN	NaN	NaN	NaN	NaN	NaN	NaN	NaN	NaN	NaN	NaN	NaN	NaN	NaN	NaN	NaN	NaN	NaN	NaN	NaN	NaN	NaN	NaN	NaN
0	1.702	NaN	NaN	NaN	NaN	NaN	NaN	NaN	NaN	NaN	NaN	NaN	NaN	NaN	NaN	NaN	NaN	NaN	NaN	NaN	NaN	NaN	NaN	NaN	NaN	NaN	NaN	NaN	NaN	NaN	NaN	NaN	NaN	NaN	NaN	NaN	NaN	NaN	NaN	NaN	NaN	NaN	NaN	NaN	NaN	NaN	NaN	NaN	NaN
127	1.751	2.109	2.11	1.792	2.112	2.042	2.04	1.792	1.7	1.825	2.123	1.973	1.999	1.967	1.917	2.002	1.969	1.873	1.914	1.881	1.968	1.832	1.845	1.891	1.999	1.855	1.968	1.933	1.96	1.978	1.916	1.975	1.837	1.899	1.922	1.868	1.876	1.904	1.989	1.96	1.86	1.848	1.991	1.933	1.989	2.024	1.931	1.886	1.884
128	1.412	1.435	1.444	1.394	1.44	1.405	1.405	1.418	1.401	1.402	1.439	1.403	1.435	1.427	1.4	1.423	1.432	1.409	1.425	1.43	1.428	1.43	1.423	1.436	1.412	1.445	1.448	1.433	1.452	1.428	1.421	1.418	1.44	1.442	1.454	1.454	1.456	1.423	1.45	1.43	1.446	1.435	1.474	1.449	1.433	1.45	1.439	1.477	1.447
0	1.639	1.888	1.798	1.854	1.83	2.039	1.845	1.837	1.755	1.758	1.831	1.892	1.735	1.781	1.719	1.954	1.921	1.888	1.794	1.851	1.78	1.877	1.732	1.896	1.829	1.822	1.832	1.769	1.783	1.76	1.782	1.843	1.795	1.814	1.829	1.808	1.853	1.743	1.789	1.735	1.83	1.794	1.799	1.77	1.747	1.817	1.789	1.812	1.739
0	1.422	1.456	1.449	1.425	1.457	1.436	1.432	1.457	1.451	1.451	1.471	1.46	1.467	1.461	1.448	1.462	1.481	1.486	1.455	1.474	1.476	1.476	1.494	1.494	1.486	1.518	1.506	1.496	1.521	1.497	1.501	1.494	1.518	1.526	1.502	1.55	1.536	1.503	1.537	1.505	1.532	1.518	1.547	1.538	1.512	1.543	1.531	1.566	1.539
129	1.527	1.581	1.6	1.555	1.572	1.636	1.631	1.648	1.746	1.819	1.856	1.936	1.966	2.032	2.107	2.184	2.212	2.195	2.239	2.241	2.224	2.221	2.231	2.244	2.219	2.268	2.246	2.242	2.246	2.25	2.242	2.255	2.259	2.232	2.275	2.25	2.252	2.223	2.279	2.246	2.253	2.248	2.283	2.279	2.24	2.268	2.248	2.294	2.264
0	NaN	NaN	NaN	NaN	NaN	NaN	NaN	NaN	NaN	NaN	NaN	NaN	NaN	NaN	NaN	NaN	NaN	NaN	NaN	NaN	NaN	NaN	NaN	NaN	NaN	NaN	NaN	NaN	NaN	NaN	NaN	NaN	NaN	NaN	NaN	NaN	NaN	NaN	NaN	NaN	NaN	NaN	NaN	NaN	NaN	NaN	NaN	NaN	NaN
130	1.407	1.443	1.431	1.368	1.419	1.397	1.41	1.413	1.418	1.429	1.427	1.42	1.421	1.416	1.405	1.424	1.413	1.398	1.411	1.405	1.402	1.402	1.4	1.409	1.401	1.433	1.425	1.418	1.42	1.421	1.413	1.404	1.423	1.418	1.434	1.421	1.419	1.418	1.433	1.406	1.41	1.408	1.425	1.433	1.41	1.426	1.407	1.434	1.422
0	2.147	2.242	2.141	1.469	1.996	1.772	2.313	1.95	1.835	1.93	2.077	1.903	2.14	2.029	1.89	2.064	2.022	1.961	1.946	1.88	2.006	1.996	1.905	2.031	1.936	1.97	1.865	2.039	1.871	1.939	1.871	1.968	1.934	2.016	2.033	2.019	1.943	1.865	1.975	2.006	1.929	1.981	1.994	1.985	1.9	1.981	1.91	2.004	1.963
0	1.426	1.467	1.452	1.432	1.459	1.428	1.417	1.434	1.447	1.429	1.452	1.438	1.45	1.448	1.422	1.445	1.465	1.455	1.447	1.457	1.447	1.465	1.464	1.462	1.435	1.485	1.479	1.452	1.468	1.435	1.445	1.444	1.459	1.436	1.465	1.461	1.468	1.447	1.465	1.447	1.458	1.448	1.475	1.472	1.446	1.473	1.447	1.479	1.467
0	1.532	1.576	1.595	1.518	1.554	1.548	1.555	1.548	1.551	1.557	1.565	1.568	1.562	1.554	1.569	1.576	1.575	1.568	1.572	1.59	1.574	1.555	1.62	1.606	1.594	1.647	1.628	1.599	1.634	1.615	1.606	1.631	1.665	1.666	1.658	1.655	1.675	1.615	1.706	1.648	1.685	1.725	1.689	1.707	1.699	1.685	1.641	1.704	1.678
0	1.431	1.443	1.447	1.433	1.426	1.424	1.424	1.425	1.415	1.434	1.45	1.427	1.434	1.427	1.422	1.431	1.427	1.423	1.426	1.43	1.434	1.426	1.444	1.44	1.434	1.454	1.454	1.428	1.452	1.431	1.427	1.44	1.442	1.441	1.449	1.445	1.442	1.429	1.441	1.433	1.441	1.451	1.456	1.452	1.439	1.46	1.441	1.461	1.443
0	NaN	NaN	NaN	NaN	NaN	NaN	NaN	NaN	NaN	NaN	NaN	NaN	NaN	NaN	NaN	NaN	NaN	NaN	NaN	NaN	NaN	NaN	NaN	NaN	NaN	NaN	NaN	NaN	NaN	NaN	NaN	NaN	NaN	NaN	NaN	NaN	NaN	NaN	NaN	NaN	NaN	NaN	NaN	NaN	NaN	NaN	NaN	NaN	NaN
0	1.404	1.437	1.436	1.417	1.45	1.423	1.431	1.442	1.411	1.403	1.431	1.418	1.415	1.421	1.4	1.417	1.435	1.423	1.431	1.412	1.426	1.418	1.415	1.434	1.409	1.443	1.426	1.424	1.434	1.416	1.421	1.408	1.423	1.428	1.423	1.434	1.439	1.419	1.439	1.411	1.433	1.423	1.445	1.445	1.42	1.437	1.416	1.444	1.426
0	1.476	1.538	1.513	1.474	1.482	1.479	1.515	1.566	1.466	1.453	1.509	1.476	1.487	1.472	1.476	1.459	1.438	1.413	1.412	1.507	1.433	1.453	1.418	1.477	1.435	1.47	1.454	1.427	1.465	1.474	1.498	1.481	1.46	1.469	1.482	1.485	1.411	1.479	1.488	1.505	1.52	1.472	1.471	1.441	1.521	1.465	1.486	1.497	1.48
0	1.389	1.453	1.428	1.373	1.411	1.39	1.406	1.404	1.403	1.427	1.419	1.398	1.408	1.401	1.381	1.416	1.405	1.396	1.407	1.407	1.407	1.401	1.391	1.41	1.388	1.423	1.413	1.4	1.409	1.412	1.401	1.391	1.409	1.405	1.422	1.413	1.416	1.409	1.432	1.413	1.422	1.42	1.433	1.437	1.417	1.432	1.411	1.432	1.41
0	1.497	1.556	1.562	1.491	1.551	1.55	1.618	1.584	1.501	1.536	1.549	1.564	1.52	1.582	1.551	1.547	1.534	1.58	1.533	1.578	1.597	1.592	1.588	1.64	1.655	1.613	1.645	1.677	1.649	1.63	1.667	1.648	1.632	1.633	1.674	1.62	1.679	1.624	1.685	1.651	1.684	1.703	1.598	1.673	1.618	1.668	1.653	1.685	1.668
131	1.452	1.474	1.48	1.449	1.479	1.456	1.463	1.498	1.487	1.49	1.499	1.511	1.521	1.515	1.527	1.521	1.564	1.562	1.56	1.592	1.594	1.591	1.626	1.639	1.633	1.666	1.684	1.679	1.695	1.699	1.679	1.708	1.749	1.723	1.757	1.765	1.803	1.786	1.812	1.821	1.848	1.862	1.886	1.92	1.897	1.913	1.917	1.966	1.944
0	1.447	1.455	1.436	1.431	1.442	1.452	1.434	1.432	1.427	1.43	1.456	1.432	1.433	1.427	1.428	1.438	1.443	1.44	1.438	1.457	1.453	1.44	1.454	1.464	1.458	1.476	1.487	1.46	1.479	1.459	1.471	1.473	1.475	1.476	1.481	1.479	1.488	1.464	1.49	1.478	1.481	1.483	1.496	1.493	1.484	1.501	1.475	1.505	1.495
0	1.626	1.691	1.652	1.634	1.729	1.67	1.615	1.653	1.59	1.611	1.714	NaN	NaN	NaN	NaN	NaN	NaN	NaN	NaN	NaN	NaN	NaN	NaN	NaN	NaN	NaN	NaN	NaN	NaN	NaN	NaN	NaN	NaN	NaN	NaN	NaN	NaN	NaN	NaN	NaN	NaN	NaN	NaN	NaN	NaN	NaN	NaN	NaN	NaN
132	1.434	1.433	1.437	1.414	1.443	1.435	1.424	1.429	1.441	1.437	1.44	1.448	1.43	1.448	1.431	1.427	1.435	1.429	1.415	1.435	1.429	1.431	1.436	1.453	1.442	1.459	1.453	1.448	1.449	1.428	1.44	1.434	1.447	1.446	1.453	1.438	1.456	1.426	1.451	1.432	1.446	1.455	1.449	1.449	1.446	1.461	1.436	1.465	1.441
133	1.48	1.487	1.489	1.454	1.497	1.479	1.482	1.464	1.497	1.478	1.533	1.503	1.516	1.516	1.536	1.527	1.549	1.526	1.529	1.553	1.564	1.541	1.602	1.619	1.619	1.636	1.65	1.64	1.659	1.654	1.686	1.698	1.71	1.722	1.726	1.725	1.744	1.748	1.765	1.759	1.788	1.806	1.829	1.853	1.814	1.862	1.826	1.843	1.87
134	1.403	1.445	1.437	1.391	1.414	1.407	1.425	1.395	1.398	1.428	1.419	1.423	1.388	1.404	1.373	1.428	1.424	1.419	1.414	1.427	1.431	1.426	1.42	1.445	1.412	1.457	1.44	1.439	1.434	1.445	1.454	1.433	1.438	1.435	1.473	1.465	1.45	1.463	1.469	1.456	1.472	1.467	1.495	1.476	1.455	1.485	1.466	1.51	1.474
135	1.445	1.456	1.432	1.421	1.428	1.447	1.437	1.434	1.445	1.442	1.446	1.441	1.415	1.43	1.416	1.418	1.449	1.43	1.425	1.441	1.448	1.42	1.439	1.455	1.448	1.468	1.46	1.439	1.471	1.456	1.461	1.46	1.453	1.448	1.465	1.452	1.468	1.456	1.478	1.457	1.466	1.48	1.477	1.482	1.474	1.479	1.468	1.497	1.493
0	1.42	1.423	1.433	1.413	1.432	1.429	1.435	1.435	1.41	1.441	1.445	1.429	1.433	1.442	1.439	1.464	1.487	1.473	1.481	1.487	1.498	1.513	1.507	1.532	1.527	1.568	1.567	1.586	1.603	1.596	1.621	1.634	1.664	1.695	1.725	1.722	1.769	1.765	1.82	1.798	1.839	1.867	1.884	1.902	1.898	1.947	1.943	1.987	1.982
0	1.553	1.598	2.642	2.438	NaN	NaN	NaN	NaN	NaN	NaN	NaN	NaN	NaN	NaN	NaN	NaN	NaN	NaN	NaN	NaN	NaN	NaN	NaN	NaN	NaN	NaN	NaN	NaN	NaN	NaN	NaN	NaN	NaN	NaN	NaN	NaN	NaN	NaN	NaN	NaN	NaN	NaN	NaN	NaN	NaN	NaN	NaN	NaN	NaN
0	1.405	1.422	1.424	1.394	1.409	1.411	1.403	1.401	1.403	1.397	1.413	1.395	1.397	1.404	1.395	1.402	1.398	1.394	1.391	1.405	1.406	1.394	1.404	1.407	1.402	1.418	1.417	1.404	1.417	1.4	1.399	1.403	1.416	1.41	1.424	1.403	1.409	1.397	1.424	1.41	1.411	1.414	1.415	1.424	1.409	1.422	1.406	1.422	1.415
0	1.467	1.46	1.457	1.425	1.462	1.463	1.43	1.439	1.403	1.408	1.413	1.436	1.385	1.432	1.42	1.438	1.452	1.456	1.457	1.467	1.454	1.477	1.445	1.484	1.468	1.505	1.489	1.482	1.5	1.506	1.501	1.51	1.519	1.516	1.523	1.533	1.5	1.521	1.514	1.526	1.536	1.523	1.576	1.534	1.491	1.581	1.524	1.559	1.562
0	1.377	1.449	1.445	1.36	1.422	1.397	1.396	1.4	1.406	1.422	1.408	1.407	1.394	1.405	1.379	1.423	1.395	1.415	1.419	1.406	1.406	1.402	1.427	1.427	1.413	1.439	1.414	1.417	1.43	1.438	1.416	1.403	1.434	1.427	1.452	1.459	1.453	1.442	1.442	1.432	1.433	1.428	1.439	1.443	1.418	1.473	1.424	1.447	1.432
0	1.412	1.419	1.421	1.379	1.407	1.392	1.404	1.412	1.384	1.41	1.409	1.414	1.396	1.384	1.398	1.394	1.396	1.396	1.393	1.403	1.399	1.393	1.401	1.393	1.395	1.415	1.408	1.398	1.415	1.402	1.4	1.401	1.4	1.398	1.416	1.399	1.408	1.394	1.422	1.398	1.406	1.409	1.406	1.41	1.397	1.41	1.399	1.424	1.407
0	1.415	1.427	1.44	1.413	1.435	1.431	1.447	1.438	1.438	1.444	1.455	1.437	1.45	1.454	1.448	1.478	1.496	1.499	1.506	1.526	1.538	1.542	1.552	1.568	1.566	1.604	1.604	1.61	1.646	1.629	1.651	1.638	1.685	1.681	1.703	1.717	1.753	1.744	1.791	1.761	1.799	1.811	1.838	1.862	1.848	1.871	1.876	1.914	1.912
136	1.428	1.434	1.439	1.413	1.438	1.424	1.413	1.426	1.426	1.423	1.43	1.421	1.439	1.413	1.417	1.427	1.432	1.418	1.439	1.429	1.434	1.431	1.438	1.443	1.436	1.461	1.456	1.437	1.462	1.44	1.444	1.442	1.464	1.455	1.461	1.461	1.46	1.454	1.468	1.458	1.46	1.458	1.468	1.47	1.456	1.472	1.458	1.493	1.468
0	1.435	1.437	1.441	1.408	1.433	1.429	1.426	1.412	1.432	1.416	1.442	1.438	1.443	1.433	1.44	1.443	1.447	1.441	1.446	1.443	1.453	1.448	1.47	1.468	1.474	1.491	1.505	1.482	1.489	1.495	1.494	1.494	1.514	1.515	1.516	1.505	1.515	1.51	1.529	1.519	1.527	1.526	1.543	1.554	1.535	1.555	1.542	1.571	1.557
0	1.429	1.422	1.424	1.413	1.426	1.422	1.415	1.424	1.419	1.415	1.437	1.419	1.416	1.409	1.412	1.418	1.422	1.415	1.433	1.425	1.433	1.418	1.425	1.426	1.432	1.454	1.44	1.436	1.461	1.426	1.427	1.42	1.429	1.434	1.443	1.445	1.452	1.44	1.464	1.445	1.449	1.443	1.446	1.459	1.442	1.442	1.452	1.466	1.453
0	1.428	1.449	1.433	1.405	1.428	1.428	1.431	1.424	1.42	1.421	1.44	1.427	1.428	1.422	1.429	1.435	1.436	1.43	1.429	1.431	1.431	1.415	1.443	1.453	1.447	1.464	1.465	1.445	1.463	1.453	1.445	1.453	1.463	1.465	1.471	1.458	1.468	1.459	1.474	1.467	1.465	1.463	1.47	1.484	1.464	1.485	1.467	1.493	1.475
137	1.393	1.464	1.423	1.38	1.409	1.4	1.416	1.414	1.414	1.428	1.429	1.414	1.419	1.411	1.4	1.436	1.424	1.426	1.436	1.434	1.45	1.438	1.438	1.455	1.431	1.473	1.453	1.439	1.473	1.46	1.461	1.446	1.466	1.477	1.489	1.5	1.496	1.481	1.501	1.485	1.486	1.49	1.497	1.499	1.482	1.498	1.486	1.523	1.494
0	1.789	1.994	1.676	NaN	NaN	NaN	NaN	NaN	NaN	NaN	NaN	NaN	NaN	NaN	NaN	NaN	NaN	NaN	NaN	NaN	NaN	NaN	NaN	NaN	NaN	NaN	NaN	NaN	NaN	NaN	NaN	NaN	NaN	NaN	NaN	NaN	NaN	NaN	NaN	NaN	NaN	NaN	NaN	NaN	NaN	NaN	NaN	NaN	NaN
0	1.498	1.472	1.48	1.455	1.46	1.462	1.455	1.473	1.477	1.494	1.489	1.477	1.495	1.462	1.476	1.492	1.49	1.486	1.509	1.502	1.506	1.496	1.518	1.514	1.523	1.53	1.534	1.522	1.544	1.529	1.527	1.521	1.545	1.542	1.547	1.542	1.565	1.547	1.567	1.529	1.539	1.555	1.57	1.578	1.55	1.569	1.563	1.588	1.563
0	1.538	1.994	1.846	1.715	1.802	1.732	1.78	1.808	1.801	1.716	1.885	NaN	NaN	NaN	NaN	NaN	NaN	NaN	NaN	NaN	NaN	NaN	NaN	NaN	NaN	NaN	NaN	NaN	NaN	NaN	NaN	NaN	NaN	NaN	NaN	NaN	NaN	NaN	NaN	NaN	NaN	NaN	NaN	NaN	NaN	NaN	NaN	NaN	NaN
138	1.445	1.45	1.447	1.426	1.434	1.456	1.439	1.433	1.446	1.431	1.449	1.437	1.444	1.434	1.429	1.438	1.438	1.42	1.445	1.434	1.443	1.429	1.438	1.447	1.446	1.471	1.472	1.457	1.464	1.464	1.462	1.473	1.482	1.488	1.493	1.48	1.501	1.502	1.522	1.509	1.513	1.514	1.521	1.536	1.539	1.559	1.539	1.572	1.55
139	1.404	1.449	1.419	1.385	1.411	1.396	1.413	1.414	1.415	1.437	1.429	1.419	1.43	1.435	1.426	1.465	1.456	1.467	1.469	1.471	1.489	1.485	1.491	1.519	1.482	1.529	1.521	1.515	1.539	1.532	1.534	1.528	1.554	1.567	1.572	1.574	1.582	1.574	1.586	1.584	1.59	1.599	1.608	1.617	1.606	1.624	1.619	1.646	1.628
0	1.467	1.477	1.462	1.444	1.462	1.458	1.439	1.486	1.487	1.471	1.476	1.47	1.477	1.438	1.461	1.48	1.461	1.466	1.494	1.492	1.496	1.485	1.486	1.501	1.499	1.513	1.499	1.503	1.534	1.495	1.493	1.485	1.513	1.51	1.518	1.53	1.538	1.52	1.545	1.523	1.532	1.534	1.534	1.547	1.537	1.554	1.557	1.565	1.56
140	1.426	1.45	1.449	1.442	1.442	1.443	1.441	1.446	1.439	1.426	1.448	1.426	1.43	1.437	1.431	1.448	1.447	1.433	1.453	1.428	1.445	1.425	1.442	1.443	1.437	1.469	1.47	1.453	1.47	1.459	1.447	1.462	1.473	1.463	1.477	1.458	1.468	1.459	1.497	1.473	1.48	1.486	1.505	1.505	1.495	1.501	1.489	1.53	1.51
0	1.585	1.824	1.707	1.56	1.454	1.539	1.613	1.823	1.409	NaN	NaN	NaN	NaN	NaN	NaN	NaN	NaN	NaN	NaN	NaN	NaN	NaN	NaN	NaN	NaN	NaN	NaN	NaN	NaN	NaN	NaN	NaN	NaN	NaN	NaN	NaN	NaN	NaN	NaN	NaN	NaN	NaN	NaN	NaN	NaN	NaN	NaN	NaN	NaN
141	1.516	1.611	1.564	1.584	1.593	1.509	1.632	1.605	1.556	1.603	1.613	1.552	1.561	1.538	1.559	1.595	1.569	1.551	1.579	1.573	1.569	1.585	1.551	1.619	1.53	1.593	1.557	1.575	1.58	1.576	1.603	1.564	1.581	1.574	1.602	1.607	1.62	1.591	1.617	1.579	1.561	1.567	1.573	1.611	1.567	1.598	1.539	1.617	1.604
0	2.011	1.831	1.797	1.786	NaN	NaN	NaN	NaN	NaN	NaN	NaN	NaN	NaN	NaN	NaN	NaN	NaN	NaN	NaN	NaN	NaN	NaN	NaN	NaN	NaN	NaN	NaN	NaN	NaN	NaN	NaN	NaN	NaN	NaN	NaN	NaN	NaN	NaN	NaN	NaN	NaN	NaN	NaN	NaN	NaN	NaN	NaN	NaN	NaN
0	1.429	1.434	1.425	1.423	1.429	1.425	1.44	1.434	1.434	1.43	1.452	1.438	1.433	1.43	1.438	1.447	1.445	1.436	1.439	1.437	1.456	1.45	1.448	1.466	1.458	1.492	1.489	1.47	1.507	1.491	1.478	1.494	1.514	1.53	1.523	1.515	1.525	1.509	1.552	1.525	1.534	1.528	1.553	1.547	1.53	1.544	1.536	1.581	1.558
142	1.425	1.425	1.414	1.411	1.426	1.409	1.425	1.42	1.407	1.42	1.426	1.406	1.414	1.409	1.4	1.425	1.425	1.41	1.426	1.415	1.421	1.424	1.411	1.431	1.4	1.435	1.43	1.409	1.428	1.417	1.419	1.409	1.429	1.432	1.43	1.434	1.435	1.423	1.446	1.424	1.437	1.429	1.44	1.442	1.429	1.434	1.416	1.454	1.431
143	1.451	1.43	1.449	1.437	1.432	1.419	1.427	1.457	1.428	1.44	1.46	1.424	1.436	1.439	1.432	1.428	1.447	1.425	1.432	1.418	1.441	1.434	1.432	1.451	1.423	1.46	1.453	1.433	1.466	1.443	1.452	1.44	1.46	1.457	1.473	1.455	1.487	1.451	1.487	1.476	1.481	1.486	1.487	1.492	1.483	1.493	1.488	1.499	1.486
0	1.461	1.464	1.447	1.455	1.458	1.435	1.432	1.458	1.461	1.455	1.478	1.442	1.457	1.429	1.445	1.454	1.459	1.441	1.452	1.444	1.446	1.431	1.461	1.459	1.438	1.478	1.467	1.449	1.481	1.463	1.453	1.456	1.459	1.451	1.457	1.455	1.471	1.445	1.464	1.453	1.459	1.456	1.467	1.466	1.453	1.463	1.444	1.481	1.454
144	1.469	1.445	1.465	1.449	1.446	1.426	1.438	1.46	1.458	1.453	1.475	1.439	1.459	1.44	1.434	1.451	1.456	1.437	1.438	1.444	1.459	1.437	1.451	1.449	1.431	1.474	1.467	1.443	1.466	1.45	1.439	1.438	1.448	1.442	1.453	1.443	1.468	1.435	1.462	1.443	1.474	1.453	1.464	1.463	1.443	1.459	1.44	1.489	1.459
0	1.831	2.502	1.847	1.722	1.297	1.54	1.564	1.646	1.532	1.783	1.647	1.62	1.807	1.586	1.554	1.57	1.663	1.624	1.601	1.706	1.696	1.575	1.752	1.764	1.646	1.779	1.659	1.713	1.727	1.717	1.738	1.718	1.732	1.738	1.744	1.789	1.739	1.787	1.828	1.772	1.745	1.903	1.752	1.826	1.86	1.919	1.791	1.949	1.871
0	1.42	1.426	1.416	1.405	1.409	1.411	1.418	1.42	1.411	1.411	1.428	1.412	1.417	1.418	1.41	1.424	1.434	1.431	1.448	1.431	1.451	1.445	1.448	1.475	1.449	1.488	1.484	1.473	1.494	1.482	1.496	1.492	1.511	1.51	1.525	1.533	1.549	1.533	1.566	1.544	1.57	1.554	1.588	1.585	1.578	1.601	1.592	1.642	1.617
0	1.445	1.444	1.462	1.458	1.439	1.45	1.451	1.456	1.442	1.446	1.46	1.447	1.447	1.459	1.462	1.456	1.451	1.439	1.453	1.441	1.471	1.475	1.476	1.484	1.458	1.517	1.497	1.483	1.513	1.502	1.499	1.507	1.514	1.508	1.528	1.52	1.527	1.516	1.54	1.512	1.53	1.525	1.542	1.547	1.527	1.525	1.523	1.541	1.52
0	1.43	1.42	1.433	1.419	1.424	1.42	1.425	1.426	1.424	1.431	1.429	1.418	1.412	1.419	1.411	1.425	1.436	1.409	1.424	1.429	1.436	1.426	1.432	1.445	1.428	1.465	1.444	1.428	1.454	1.442	1.446	1.446	1.453	1.449	1.453	1.453	1.475	1.464	1.472	1.461	1.482	1.47	1.473	1.471	1.473	1.481	1.462	1.49	1.478
145	1.434	1.437	1.446	1.444	1.434	1.421	1.443	1.457	1.466	1.437	1.473	1.44	1.468	1.462	1.456	1.465	1.481	1.47	1.474	1.462	1.494	1.482	1.478	1.511	1.506	1.529	1.522	1.507	1.536	1.515	1.51	1.527	1.535	1.539	1.541	1.536	1.541	1.524	1.562	1.527	1.556	1.558	1.566	1.573	1.548	1.592	1.553	1.585	1.568
146	1.441	1.445	1.432	1.419	1.431	1.432	1.429	1.447	1.428	1.424	1.438	1.425	1.437	1.436	1.432	1.448	1.439	1.415	1.451	1.429	1.442	1.436	1.438	1.438	1.433	1.473	1.445	1.442	1.461	1.458	1.451	1.462	1.468	1.452	1.468	1.465	1.474	1.465	1.48	1.465	1.464	1.459	1.478	1.457	1.448	1.486	1.469	1.491	1.465
147	1.674	1.944	1.494	1.897	2.185	3.355	1.993	1.897	1.78	1.491	1.604	1.618	1.716	1.793	1.807	1.752	1.762	1.832	1.746	1.839	1.917	1.85	1.727	1.853	1.784	1.768	1.812	1.84	1.752	1.888	1.87	1.785	2.007	2.013	1.961	1.933	1.943	1.948	1.965	1.989	2.087	2.086	2.052	2.088	2.086	2.052	2.065	2.105	2.094
148	1.466	1.458	1.446	1.459	1.451	1.422	1.417	1.452	1.449	1.456	1.446	1.435	1.443	1.435	1.42	1.436	1.452	1.419	1.418	1.426	1.446	1.43	1.447	1.447	1.415	1.458	1.444	1.443	1.456	1.442	1.438	1.424	1.438	1.455	1.452	1.44	1.461	1.436	1.46	1.449	1.464	1.453	1.471	1.463	1.458	1.484	1.467	1.505	1.483
0	NaN	NaN	NaN	NaN	NaN	NaN	NaN	NaN	NaN	NaN	NaN	NaN	NaN	NaN	NaN	NaN	NaN	NaN	NaN	NaN	NaN	NaN	NaN	NaN	NaN	NaN	NaN	NaN	NaN	NaN	NaN	NaN	NaN	NaN	NaN	NaN	NaN	NaN	NaN	NaN	NaN	NaN	NaN	NaN	NaN	NaN	NaN	NaN	NaN
0	1.434	1.427	1.413	1.416	1.419	1.405	1.407	1.419	1.405	1.419	1.418	1.402	1.415	1.406	1.4	1.431	1.418	1.417	1.426	1.424	1.439	1.428	1.426	1.426	1.412	1.444	1.446	1.431	1.447	1.424	1.438	1.447	1.437	1.444	1.447	1.441	1.443	1.427	1.45	1.436	1.441	1.443	1.445	1.445	1.423	1.443	1.432	1.46	1.447
0	1.433	1.425	1.423	1.412	1.422	1.42	1.422	1.424	1.404	1.425	1.431	1.408	1.419	1.406	1.403	1.422	1.423	1.398	1.421	1.421	1.425	1.406	1.407	1.432	1.407	1.443	1.426	1.417	1.429	1.432	1.429	1.412	1.432	1.435	1.439	1.43	1.432	1.414	1.443	1.427	1.43	1.434	1.423	1.432	1.418	1.428	1.419	1.443	1.436
149	1.423	1.411	1.424	1.42	1.425	1.408	1.429	1.428	1.418	1.423	1.436	1.426	1.423	1.421	1.429	1.447	1.434	1.441	1.449	1.459	1.469	1.465	1.479	1.474	1.484	1.506	1.502	1.489	1.505	1.491	1.496	1.499	1.511	1.518	1.528	1.525	1.534	1.523	1.563	1.523	1.541	1.555	1.553	1.564	1.554	1.586	1.55	1.575	1.563
0	1.607	1.579	1.73	1.662	1.601	1.836	1.655	1.757	1.701	1.614	1.776	1.57	1.706	1.72	1.668	1.684	1.699	1.638	1.643	1.704	NaN	NaN	NaN	NaN	NaN	NaN	NaN	NaN	NaN	NaN	NaN	NaN	NaN	NaN	NaN	NaN	NaN	NaN	NaN	NaN	NaN	NaN	NaN	NaN	NaN	NaN	NaN	NaN	NaN
150	1.427	1.438	1.427	1.429	1.422	1.42	1.437	1.433	1.425	1.429	1.426	1.399	1.41	1.415	1.403	1.415	1.422	1.415	1.424	1.428	1.431	1.431	1.424	1.43	1.42	1.453	1.45	1.431	1.444	1.424	1.421	1.423	1.429	1.427	1.449	1.444	1.445	1.431	1.456	1.423	1.438	1.438	1.444	1.451	1.429	1.45	1.443	1.462	1.435
151	1.453	1.431	1.448	1.427	1.432	1.424	1.448	1.458	1.426	1.441	1.45	1.428	1.452	1.444	1.431	1.462	1.469	1.452	1.469	1.474	1.489	1.483	1.487	1.501	1.503	1.53	1.54	1.539	1.568	1.558	1.549	1.563	1.587	1.603	1.599	1.623	1.638	1.62	1.652	1.652	1.682	1.709	1.723	1.724	1.721	1.797	1.79	1.875	1.887
152	1.491	1.486	1.501	1.466	1.495	1.468	1.473	1.482	1.499	1.512	1.493	1.489	1.49	1.463	1.483	1.508	1.503	1.468	1.498	1.499	1.468	1.496	1.492	1.527	1.488	1.53	1.494	1.497	1.527	1.511	1.489	1.491	1.527	1.52	1.532	1.52	1.517	1.504	1.547	1.5	1.525	1.529	1.543	1.528	1.499	1.53	1.512	1.544	1.508
0	1.843	1.541	2.202	1.947	1.767	NaN	NaN	NaN	NaN	NaN	NaN	NaN	NaN	NaN	NaN	NaN	NaN	NaN	NaN	NaN	NaN	NaN	NaN	NaN	NaN	NaN	NaN	NaN	NaN	NaN	NaN	NaN	NaN	NaN	NaN	NaN	NaN	NaN	NaN	NaN	NaN	NaN	NaN	NaN	NaN	NaN	NaN	NaN	NaN
153	1.447	1.423	1.423	1.432	1.419	1.421	1.44	1.44	1.462	1.464	1.457	1.447	1.466	1.472	1.461	1.514	1.509	1.507	1.528	1.533	1.541	1.54	1.562	1.563	1.561	1.624	1.618	1.602	1.636	1.626	1.638	1.633	1.654	1.656	1.669	1.718	1.701	1.7	1.717	1.709	1.726	1.731	1.744	1.748	1.75	1.763	1.75	1.782	1.76
154	1.473	1.473	1.46	1.457	1.484	1.488	1.501	1.499	1.511	1.523	1.525	1.522	1.498	1.503	1.507	1.545	1.541	1.52	1.549	1.551	1.56	1.54	1.576	1.605	1.58	1.618	1.633	1.603	1.631	1.633	1.653	1.655	1.659	1.699	1.703	1.701	1.701	1.697	1.736	1.714	1.751	1.743	1.762	1.77	1.765	1.796	1.766	1.816	1.798
0	1.435	1.462	1.445	1.465	1.475	1.472	1.502	1.519	1.503	1.46	1.498	1.497	1.502	1.519	1.519	1.55	1.539	1.557	1.573	1.586	1.601	1.613	1.621	1.641	1.634	1.685	1.693	1.688	1.729	1.726	1.753	1.778	1.822	1.835	1.883	1.903	1.931	1.94	2.002	2.031	2.058	2.093	2.169	2.191	2.203	2.249	2.249	2.313	2.292
155	1.454	1.473	1.462	1.474	1.468	1.466	1.482	1.475	1.504	1.517	1.516	1.48	1.486	1.47	1.47	1.524	1.506	1.477	1.493	1.483	1.482	1.488	1.51	1.531	1.509	1.53	1.526	1.523	1.546	1.523	1.528	1.52	1.519	1.532	1.553	1.529	1.54	1.521	1.55	1.521	1.538	1.534	1.542	1.558	1.54	1.551	1.533	1.557	1.553
0	1.009	NaN	NaN	NaN	NaN	NaN	NaN	NaN	NaN	NaN	NaN	NaN	NaN	NaN	NaN	NaN	NaN	NaN	NaN	NaN	NaN	NaN	NaN	NaN	NaN	NaN	NaN	NaN	NaN	NaN	NaN	NaN	NaN	NaN	NaN	NaN	NaN	NaN	NaN	NaN	NaN	NaN	NaN	NaN	NaN	NaN	NaN	NaN	NaN
0	1.405	1.411	1.402	1.403	1.41	1.406	1.403	1.415	1.403	1.413	1.424	1.405	1.404	1.393	1.398	1.422	1.418	1.402	1.421	1.409	1.425	1.416	1.433	1.442	1.432	1.461	1.458	1.444	1.468	1.452	1.462	1.475	1.48	1.492	1.513	1.508	1.529	1.525	1.553	1.545	1.571	1.576	1.602	1.609	1.61	1.63	1.628	1.666	1.658
156	1.374	1.416	1.44	1.46	1.461	1.477	1.526	1.641	1.812	1.829	2.002	2.122	2.167	2.177	2.223	2.271	2.248	2.235	2.264	2.276	2.266	2.241	2.202	2.227	2.178	2.22	2.202	2.218	2.218	2.191	2.204	2.252	2.204	2.238	2.247	2.265	2.26	2.306	NaN	NaN	NaN	NaN	NaN	NaN	NaN	NaN	NaN	NaN	NaN
157	1.491	1.498	1.492	1.479	1.507	1.485	1.502	1.496	1.505	1.526	1.507	1.51	1.531	1.52	1.521	1.537	1.561	1.552	1.566	1.563	1.622	1.607	1.606	1.639	1.655	1.682	1.66	1.673	1.688	1.674	1.662	1.692	1.713	1.744	1.731	1.759	1.793	1.762	1.805	1.774	1.808	1.791	1.85	1.825	1.813	1.847	1.842	1.904	1.853
0	1.489	1.495	1.49	1.432	1.503	1.479	1.507	1.465	1.514	1.507	1.513	1.504	1.477	1.508	1.459	1.536	1.499	1.509	1.517	1.504	1.497	1.517	1.516	1.559	1.519	1.534	1.535	1.548	1.579	1.544	1.537	1.526	1.551	1.554	1.585	1.579	1.567	1.571	1.614	1.563	1.611	1.588	1.612	1.605	1.616	1.627	1.597	1.644	1.621
158	1.477	1.455	1.48	1.456	1.458	1.45	1.507	1.49	1.472	1.472	1.475	1.446	1.47	1.46	1.444	1.468	1.479	1.46	1.469	1.483	1.483	1.495	1.487	1.523	1.506	1.544	1.559	1.554	1.561	1.543	1.582	1.572	1.593	1.591	1.612	1.615	1.641	1.619	1.655	1.642	1.673	1.681	1.699	1.709	1.707	1.736	1.723	1.755	1.746
159	1.489	1.47	1.468	1.481	1.47	1.496	1.517	1.513	1.523	1.558	1.604	1.58	1.629	1.656	1.674	1.719	1.762	1.773	1.785	1.844	1.892	1.903	1.941	1.985	2.053	2.124	2.191	2.205	2.262	2.274	2.286	2.294	2.31	2.296	2.33	2.328	2.355	2.301	2.35	2.306	2.329	2.359	2.351	2.351	2.325	2.349	2.318	2.366	2.336
0	1.461	1.477	1.441	1.438	1.459	1.43	1.47	1.453	1.472	1.472	1.485	1.483	1.468	1.473	1.436	1.499	1.455	1.472	1.488	1.467	1.47	1.452	1.467	1.519	1.478	1.509	1.48	1.505	1.518	1.502	1.502	1.487	1.502	1.514	1.536	1.527	1.522	1.514	1.548	1.518	1.535	1.552	1.561	1.552	1.543	1.56	1.535	1.563	1.562
160	1.345	1.395	1.439	1.472	1.421	1.432	1.433	1.515	1.443	1.442	1.438	1.456	1.424	1.442	1.439	1.476	1.46	1.479	1.501	1.493	1.506	1.551	1.539	1.571	1.529	1.601	1.602	1.616	1.625	1.628	1.666	1.625	1.66	1.698	1.708	1.722	1.723	1.716	1.74	1.753	1.769	1.769	1.784	1.796	1.769	1.807	1.804	1.828	1.836
0	1.41	1.459	1.479	1.495	1.473	1.472	1.475	1.542	1.489	1.457	1.479	1.475	1.454	1.47	1.463	1.497	1.478	1.487	1.502	1.485	1.482	1.513	1.497	1.519	1.493	1.538	1.534	1.528	1.542	1.531	1.543	1.519	1.541	1.545	1.576	1.579	1.577	1.57	1.591	1.578	1.583	1.594	1.604	1.605	1.603	1.623	1.616	1.648	1.641
0	NaN	NaN	NaN	NaN	NaN	NaN	NaN	NaN	NaN	NaN	NaN	NaN	NaN	NaN	NaN	NaN	NaN	NaN	NaN	NaN	NaN	NaN	NaN	NaN	NaN	NaN	NaN	NaN	NaN	NaN	NaN	NaN	NaN	NaN	NaN	NaN	NaN	NaN	NaN	NaN	NaN	NaN	NaN	NaN	NaN	NaN	NaN	NaN	NaN
0	1.42	1.416	1.408	1.412	1.416	1.414	1.414	1.409	1.413	1.419	1.42	1.414	1.404	1.394	1.402	1.429	1.42	1.401	1.421	1.413	1.416	1.417	1.434	1.447	1.436	1.457	1.468	1.455	1.469	1.46	1.469	1.462	1.488	1.495	1.496	1.502	1.509	1.496	1.514	1.514	1.522	1.518	1.542	1.539	1.52	1.536	1.539	1.567	1.555
161	1.463	1.456	1.467	1.464	1.48	1.455	1.465	1.46	1.465	1.467	1.464	1.45	1.462	1.461	1.446	1.475	1.47	1.461	1.482	1.472	1.468	1.458	1.489	1.497	1.484	1.516	1.519	1.497	1.513	1.496	1.523	1.517	1.522	1.514	1.517	1.507	1.541	1.521	1.534	1.507	1.543	1.54	1.541	1.563	1.543	1.57	1.548	1.56	1.557
162	1.455	1.472	1.42	1.436	1.46	1.436	1.477	1.441	1.474	1.468	1.452	1.483	1.468	1.464	1.442	1.503	1.463	1.462	1.471	1.458	1.449	1.457	1.465	1.515	1.495	1.518	1.52	1.508	1.534	1.523	1.526	1.511	1.513	1.549	1.578	1.553	1.541	1.551	1.568	1.53	1.574	1.565	1.587	1.58	1.581	1.591	1.573	1.606	1.602
0	1.477	1.465	1.449	1.442	1.47	1.46	1.464	1.475	1.453	1.471	1.452	1.453	1.45	1.437	1.426	1.454	1.462	1.46	1.465	1.449	1.475	1.426	1.462	1.476	1.449	1.477	1.472	1.469	1.462	1.444	1.452	1.457	1.466	1.473	1.504	1.441	1.474	1.447	1.461	1.429	1.437	1.462	1.471	1.47	1.473	1.484	1.462	1.472	1.48
163	1.418	1.41	1.42	1.387	1.424	1.424	1.419	1.451	1.429	1.446	1.433	1.42	1.432	1.433	1.424	1.437	1.427	1.428	1.451	1.447	1.438	1.457	1.474	1.493	1.473	1.51	1.522	1.52	1.523	1.511	1.564	1.566	1.586	1.575	1.602	1.6	1.658	1.707	1.758	1.777	1.85	1.88	1.954	2.007	2.048	2.096	2.127	2.189	2.178
164	1.502	1.478	1.456	1.468	1.474	1.49	1.518	1.53	1.535	1.545	1.601	1.581	1.623	1.645	1.654	1.72	1.757	1.775	1.811	1.827	1.859	1.878	1.898	1.946	1.977	2.054	2.1	2.105	2.18	2.189	2.23	2.256	2.299	2.275	2.318	2.324	2.326	2.296	2.337	2.311	2.319	2.335	2.336	2.332	2.306	2.332	2.312	2.36	2.33
0	1.466	1.438	1.465	1.432	1.466	1.47	1.446	1.453	1.451	1.454	1.461	1.438	1.431	1.44	1.443	1.47	1.443	1.448	1.438	1.459	1.454	1.433	1.456	1.463	1.435	1.476	1.471	1.454	1.475	1.439	1.46	1.44	1.453	1.45	1.474	1.45	1.489	1.461	1.479	1.453	1.443	1.47	1.479	1.468	1.459	1.489	1.47	1.481	1.484
0	1.582	1.538	1.622	1.587	1.611	1.569	1.619	1.63	1.569	1.599	1.628	1.604	1.608	1.661	1.616	1.632	1.678	1.752	1.709	1.74	1.68	1.725	1.765	1.771	1.743	1.726	1.838	1.791	1.784	1.806	1.841	1.819	1.839	1.804	1.789	1.848	1.845	1.852	1.843	1.845	1.918	1.88	1.883	1.912	1.928	1.914	1.907	1.941	1.91
0	1.454	1.453	1.432	1.44	1.423	1.439	1.436	1.439	1.43	1.425	1.449	1.42	1.431	1.432	1.42	1.441	1.458	1.439	1.444	1.436	1.456	1.452	1.454	1.464	1.475	1.511	1.517	1.499	1.495	1.482	1.469	1.492	1.505	1.489	1.508	1.517	1.515	1.498	1.517	1.492	1.497	1.504	1.52	1.517	1.499	1.521	1.497	1.512	1.503
165	1.338	1.386	1.444	1.475	1.411	1.417	1.445	1.503	1.413	1.436	1.425	1.446	1.398	1.414	1.408	1.431	1.411	1.423	1.44	1.416	1.419	1.445	1.435	1.438	1.403	1.463	1.445	1.44	1.446	1.445	1.469	1.418	1.443	1.461	1.464	1.473	1.461	1.455	1.461	1.474	1.475	1.473	1.485	1.49	1.46	1.471	1.475	1.5	1.496
0	1.347	1.406	1.438	1.447	1.415	1.41	1.432	1.47	1.4	1.411	1.424	1.427	1.407	1.407	1.396	1.416	1.414	1.417	1.433	1.41	1.41	1.436	1.436	1.438	1.406	1.453	1.45	1.439	1.448	1.449	1.455	1.436	1.444	1.446	1.469	1.461	1.475	1.459	1.482	1.474	1.469	1.477	1.482	1.485	1.479	1.482	1.477	1.496	1.502
0	1.429	1.406	1.424	1.419	1.431	1.425	1.445	1.437	1.437	1.425	1.447	1.428	1.438	1.461	1.437	1.463	1.481	1.471	1.483	1.492	1.51	1.506	1.507	1.535	1.518	1.558	1.564	1.556	1.572	1.56	1.589	1.587	1.594	1.583	1.6	1.62	1.626	1.596	1.635	1.628	1.655	1.652	1.664	1.675	1.668	1.689	1.673	1.709	1.697
0	1.38	1.44	1.478	1.501	1.45	1.459	1.48	1.523	1.451	1.469	1.452	1.471	1.439	1.423	1.435	1.461	1.444	1.461	1.476	1.448	1.452	1.471	1.463	1.465	1.438	1.495	1.499	1.479	1.507	1.482	1.509	1.478	1.488	1.52	1.518	1.526	1.524	1.512	1.538	1.54	1.549	1.541	1.541	1.553	1.529	1.547	1.541	1.569	1.562
0	1.478	1.433	1.424	1.451	1.427	1.441	1.437	1.437	1.429	1.433	1.442	1.415	1.436	1.424	1.403	1.423	1.429	1.412	1.416	1.409	1.428	1.413	1.414	1.418	1.416	1.462	1.458	1.439	1.447	1.423	1.418	1.421	1.436	1.419	1.437	1.447	1.44	1.416	1.436	1.423	1.425	1.432	1.437	1.435	1.421	1.436	1.415	1.442	1.429
166	1.435	1.426	1.424	1.406	1.426	1.413	1.426	1.425	1.416	1.425	1.43	1.418	1.434	1.442	1.409	1.432	1.449	1.428	1.447	1.443	1.45	1.442	1.454	1.459	1.449	1.498	1.484	1.496	1.505	1.497	1.508	1.504	1.532	1.509	1.534	1.53	1.575	1.557	1.589	1.559	1.579	1.589	1.635	1.624	1.617	1.643	1.64	1.677	1.68
0	NaN	NaN	NaN	NaN	NaN	NaN	NaN	NaN	NaN	NaN	NaN	NaN	NaN	NaN	NaN	NaN	NaN	NaN	NaN	NaN	NaN	NaN	NaN	NaN	NaN	NaN	NaN	NaN	NaN	NaN	NaN	NaN	NaN	NaN	NaN	NaN	NaN	NaN	NaN	NaN	NaN	NaN	NaN	NaN	NaN	NaN	NaN	NaN	NaN
0	1.517	1.518	1.498	1.503	1.55	1.497	1.547	1.539	1.573	1.566	1.566	1.579	1.562	1.593	1.55	1.62	1.597	1.581	1.614	1.61	1.576	1.617	1.601	1.679	1.604	1.662	1.65	1.663	1.69	1.653	1.66	1.653	1.673	1.687	1.734	1.697	1.71	1.703	1.743	1.713	1.729	1.755	1.758	1.763	1.742	1.76	1.754	1.793	1.783
0	1.413	1.447	1.434	1.453	1.448	1.43	1.448	1.469	1.427	1.438	1.443	1.451	1.432	1.412	1.416	1.443	1.426	1.425	1.449	1.433	1.428	1.44	1.426	1.429	1.41	1.461	1.432	1.436	1.436	1.434	1.428	1.416	1.428	1.433	1.446	1.434	1.45	1.417	1.445	1.438	1.445	1.435	1.449	1.446	1.431	1.44	1.435	1.454	1.457
0	1.424	1.444	1.398	1.432	1.432	1.415	1.425	1.421	1.413	1.442	1.422	1.427	1.418	1.406	1.403	1.437	1.426	1.405	1.426	1.416	1.43	1.419	1.417	1.44	1.436	1.431	1.45	1.417	1.413	1.431	1.432	1.404	1.429	1.446	1.433	1.409	1.434	1.428	1.43	1.41	1.436	1.409	1.443	1.429	1.423	1.433	1.425	1.431	1.44
0	1.543	1.624	1.649	1.653	1.639	1.741	1.741	1.692	1.68	1.645	1.684	1.671	1.699	1.783	1.614	1.661	1.848	1.738	1.725	1.831	1.761	1.774	1.714	1.83	1.755	1.754	1.858	1.821	1.728	1.702	1.785	1.747	1.729	1.749	1.706	1.759	1.75	1.715	1.757	1.762	1.777	1.745	1.733	1.733	1.785	1.797	1.764	1.768	1.73
167	1.433	1.417	1.432	1.397	1.41	1.42	1.434	1.441	1.435	1.429	1.444	1.429	1.451	1.454	1.433	1.45	1.47	1.465	1.472	1.475	1.503	1.49	1.49	1.512	1.498	1.531	1.558	1.532	1.545	1.545	1.555	1.556	1.565	1.544	1.566	1.573	1.592	1.571	1.595	1.583	1.598	1.601	1.597	1.612	1.603	1.623	1.603	1.636	1.62
0	NaN	NaN	NaN	NaN	NaN	NaN	NaN	NaN	NaN	NaN	NaN	NaN	NaN	NaN	NaN	NaN	NaN	NaN	NaN	NaN	NaN	NaN	NaN	NaN	NaN	NaN	NaN	NaN	NaN	NaN	NaN	NaN	NaN	NaN	NaN	NaN	NaN	NaN	NaN	NaN	NaN	NaN	NaN	NaN	NaN	NaN	NaN	NaN	NaN
0	1.428	1.439	1.418	1.425	1.42	1.435	1.424	1.428	1.408	1.412	1.427	1.417	1.409	1.404	1.406	1.439	1.435	1.41	1.417	1.417	1.418	1.411	1.435	1.433	1.425	1.463	1.443	1.434	1.423	1.428	1.428	1.415	1.434	1.461	1.444	1.422	1.438	1.423	1.442	1.424	1.445	1.424	1.442	1.446	1.426	1.458	1.427	1.454	1.454
168	1.526	1.529	1.522	1.523	1.555	1.491	1.528	1.524	1.539	1.568	1.544	1.525	1.535	1.509	1.526	1.584	1.554	1.533	1.574	1.546	1.547	1.553	1.557	1.617	1.586	1.593	1.603	1.602	1.618	1.589	1.614	1.594	1.601	1.617	1.653	1.606	1.639	1.613	1.656	1.616	1.656	1.643	1.664	1.662	1.651	1.67	1.644	1.687	1.671
0	1.372	1.42	1.433	1.448	1.424	1.418	1.443	1.453	1.4	1.431	1.426	1.433	1.417	1.409	1.417	1.434	1.423	1.411	1.436	1.421	1.43	1.438	1.441	1.442	1.418	1.459	1.457	1.454	1.46	1.446	1.462	1.451	1.456	1.473	1.476	1.483	1.478	1.465	1.496	1.481	1.489	1.485	1.505	1.504	1.483	1.514	1.499	1.53	1.522
169	1.377	1.443	1.503	1.504	1.485	1.462	1.502	1.547	1.44	1.503	1.475	1.5	1.451	1.472	1.488	1.488	1.505	1.496	1.521	1.498	1.514	1.546	1.544	1.559	1.536	1.589	1.593	1.593	1.608	1.616	1.643	1.613	1.611	1.661	1.668	1.699	1.677	1.685	1.708	1.717	1.742	1.732	1.745	1.758	1.734	1.775	1.768	1.806	1.806
0	1.438	1.46	1.462	1.439	1.434	1.433	1.479	1.473	1.425	1.443	1.441	1.446	1.412	1.433	1.432	1.432	1.431	1.432	1.441	1.429	1.428	1.44	1.421	1.43	1.405	1.445	1.461	1.44	1.449	1.436	1.444	1.429	1.44	1.437	1.46	1.447	1.443	1.436	1.456	1.443	1.445	1.442	1.455	1.449	1.437	1.444	1.441	1.462	1.451
0	1.446	1.442	1.436	1.435	1.424	1.432	1.424	1.438	1.412	1.426	1.447	1.437	1.434	1.416	1.415	1.422	1.435	1.42	1.432	1.413	1.433	1.426	1.434	1.442	1.438	1.456	1.464	1.456	1.468	1.442	1.449	1.446	1.465	1.452	1.469	1.461	1.461	1.443	1.472	1.458	1.461	1.474	1.473	1.479	1.468	1.487	1.456	1.473	1.466
170	1.429	1.426	1.413	1.424	1.421	1.423	1.418	1.428	1.426	1.43	1.431	1.428	1.415	1.42	1.411	1.419	1.427	1.418	1.416	1.411	1.426	1.425	1.425	1.434	1.414	1.448	1.452	1.431	1.444	1.424	1.425	1.426	1.442	1.441	1.447	1.445	1.457	1.426	1.452	1.439	1.442	1.454	1.455	1.468	1.453	1.462	1.454	1.477	1.471
0	1.522	1.538	1.516	1.489	1.502	1.508	1.531	1.507	1.491	1.512	1.493	1.524	1.504	1.51	1.497	1.525	1.502	1.482	1.526	1.51	1.495	1.501	1.534	1.522	1.517	1.566	1.581	1.538	1.563	1.522	1.538	1.557	1.572	1.574	1.586	1.54	1.601	1.56	1.576	1.595	1.582	1.592	1.617	1.604	1.595	1.611	1.581	1.611	1.615
0	1.452	1.439	1.423	1.439	1.416	1.425	1.431	1.451	1.437	1.422	1.449	1.424	1.435	1.439	1.425	1.437	1.444	1.444	1.45	1.446	1.457	1.468	1.456	1.471	1.475	1.509	1.502	1.491	1.505	1.489	1.488	1.487	1.502	1.514	1.521	1.523	1.537	1.507	1.547	1.528	1.526	1.524	1.54	1.538	1.542	1.55	1.526	1.558	1.548
171	1.38	1.412	1.416	1.426	1.404	1.395	1.43	1.436	1.374	1.423	1.4	1.412	1.399	1.398	1.404	1.407	1.414	1.398	1.417	1.415	1.415	1.417	1.416	1.424	1.407	1.448	1.439	1.434	1.433	1.443	1.445	1.441	1.437	1.449	1.463	1.458	1.469	1.446	1.458	1.457	1.465	1.458	1.471	1.466	1.455	1.464	1.45	1.475	1.471
0	1.426	1.419	1.436	1.408	1.42	1.427	1.416	1.42	1.412	1.432	1.424	1.415	1.413	1.411	1.405	1.421	1.42	1.395	1.413	1.413	1.414	1.416	1.415	1.422	1.4	1.434	1.421	1.418	1.42	1.412	1.422	1.41	1.419	1.413	1.417	1.417	1.442	1.41	1.435	1.414	1.425	1.42	1.434	1.427	1.422	1.435	1.417	1.441	1.428
172	1.423	1.433	1.411	1.422	1.418	1.431	1.426	1.432	1.414	1.415	1.425	1.421	1.418	1.409	1.409	1.423	1.424	1.407	1.423	1.422	1.421	1.418	1.421	1.455	1.427	1.445	1.452	1.439	1.442	1.437	1.449	1.433	1.458	1.449	1.453	1.452	1.461	1.446	1.457	1.457	1.462	1.459	1.475	1.466	1.456	1.485	1.461	1.471	1.466
173	1.443	1.472	1.445	1.45	1.435	1.435	1.436	1.446	1.429	1.443	1.429	1.413	1.435	1.443	1.417	1.42	1.439	1.437	1.424	1.435	1.446	1.425	1.424	1.439	1.416	1.468	1.455	1.422	1.446	1.423	1.434	1.411	1.449	1.418	1.465	1.445	1.452	1.436	1.443	1.444	1.454	1.461	1.458	1.47	1.446	1.483	1.462	1.48	1.463
0	1.426	1.431	1.419	1.404	1.418	1.426	1.414	1.431	1.418	1.419	1.427	1.418	1.406	1.413	1.397	1.428	1.424	1.399	1.424	1.42	1.415	1.415	1.418	1.43	1.412	1.439	1.435	1.43	1.44	1.415	1.422	1.425	1.427	1.429	1.436	1.425	1.439	1.422	1.439	1.428	1.435	1.426	1.441	1.43	1.424	1.446	1.426	1.451	1.439
0	1.499	1.508	1.469	1.525	1.501	1.49	1.516	1.534	1.493	1.521	1.514	1.5	1.521	1.517	1.488	1.541	1.523	1.519	1.536	1.537	1.552	1.508	1.53	1.533	1.522	1.541	1.549	1.561	1.545	1.543	1.583	1.563	1.57	1.578	1.572	1.567	1.607	1.58	1.591	1.569	1.582	1.584	1.616	1.623	1.6	1.632	1.595	1.623	1.621
0	1.449	1.448	1.451	1.426	1.416	1.437	1.415	1.445	1.449	1.418	1.43	1.412	1.441	1.402	1.377	1.42	1.417	1.431	1.453	1.423	1.423	1.411	1.428	1.436	1.428	1.472	1.463	1.435	1.466	1.447	1.445	1.434	1.461	1.456	1.466	1.482	1.489	1.467	1.518	1.488	1.498	1.509	1.507	1.546	1.528	1.541	1.522	1.552	1.562
0	1.537	1.536	1.563	1.552	1.574	1.532	1.553	1.538	1.587	1.573	1.546	1.574	1.567	1.593	1.531	1.63	1.579	1.596	1.616	1.617	1.627	1.638	1.634	1.704	1.649	1.692	1.675	1.706	1.725	1.728	1.744	1.756	1.77	1.794	1.842	1.832	1.873	1.837	1.891	1.847	1.909	1.978	1.95	1.947	1.943	1.958	1.974	2.021	1.971
0	1.384	1.404	1.409	1.414	1.414	1.41	1.433	1.435	1.376	1.443	1.419	1.432	1.42	1.416	1.426	1.424	1.435	1.433	1.454	1.445	1.453	1.449	1.459	1.462	1.456	1.493	1.489	1.489	1.511	1.511	1.525	1.526	1.529	1.552	1.566	1.568	1.576	1.565	1.604	1.596	1.616	1.612	1.631	1.62	1.617	1.643	1.629	1.667	1.679
174	1.421	1.429	1.423	1.417	1.43	1.403	1.427	1.412	1.427	1.444	1.43	1.421	1.421	1.428	1.409	1.442	1.436	1.423	1.438	1.415	1.436	1.431	1.438	1.459	1.436	1.457	1.458	1.451	1.465	1.452	1.45	1.451	1.466	1.457	1.484	1.476	1.488	1.467	1.486	1.474	1.484	1.49	1.498	1.495	1.489	1.5	1.479	1.522	1.491
175	1.496	1.57	1.581	1.629	1.563	1.528	1.664	1.629	1.471	1.653	1.543	1.577	1.553	1.554	1.568	1.582	1.561	1.546	1.57	1.555	1.552	1.553	1.546	1.562	1.541	1.555	1.548	1.539	1.568	1.551	1.537	1.535	1.557	1.543	1.57	1.537	1.555	1.54	1.557	1.563	1.567	1.568	1.577	1.583	1.57	1.563	1.532	1.583	1.595
0	1.433	1.429	1.419	1.419	1.409	1.432	1.418	1.427	1.412	1.421	1.432	1.411	1.415	1.411	1.41	1.423	1.427	1.407	1.431	1.42	1.429	1.436	1.427	1.45	1.418	1.454	1.461	1.457	1.463	1.439	1.455	1.454	1.471	1.467	1.484	1.474	1.485	1.464	1.485	1.477	1.479	1.476	1.502	1.499	1.495	1.522	1.498	1.523	1.517
0	NaN	NaN	NaN	NaN	NaN	NaN	NaN	NaN	NaN	NaN	NaN	NaN	NaN	NaN	NaN	NaN	NaN	NaN	NaN	NaN	NaN	NaN	NaN	NaN	NaN	NaN	NaN	NaN	NaN	NaN	NaN	NaN	NaN	NaN	NaN	NaN	NaN	NaN	NaN	NaN	NaN	NaN	NaN	NaN	NaN	NaN	NaN	NaN	NaN
0	1.433	1.431	1.418	1.422	1.422	1.427	1.419	1.429	1.43	1.436	1.414	1.413	1.426	1.42	1.407	1.436	1.435	1.403	1.423	1.42	1.427	1.416	1.416	1.443	1.424	1.447	1.447	1.428	1.459	1.434	1.445	1.433	1.443	1.453	1.463	1.428	1.455	1.436	1.47	1.444	1.461	1.459	1.468	1.462	1.453	1.468	1.445	1.487	1.462
0	1.506	1.54	1.538	NaN	NaN	NaN	NaN	NaN	NaN	NaN	NaN	NaN	NaN	NaN	NaN	NaN	NaN	NaN	NaN	NaN	NaN	NaN	NaN	NaN	NaN	NaN	NaN	NaN	NaN	NaN	NaN	NaN	NaN	NaN	NaN	NaN	NaN	NaN	NaN	NaN	NaN	NaN	NaN	NaN	NaN	NaN	NaN	NaN	NaN
176	1.428	1.432	1.42	1.434	1.41	1.419	1.422	1.43	1.411	1.434	1.421	1.423	1.417	1.399	1.402	1.429	1.426	1.415	1.423	1.41	1.425	1.422	1.412	1.428	1.417	1.453	1.447	1.437	1.443	1.422	1.433	1.426	1.433	1.436	1.443	1.437	1.459	1.446	1.448	1.433	1.458	1.455	1.461	1.452	1.452	1.461	1.451	1.469	1.46
177	1.477	1.589	1.545	1.608	1.599	1.55	1.725	1.623	1.386	1.679	1.52	1.573	1.576	1.552	1.598	1.528	1.583	1.56	1.589	1.533	1.553	1.526	1.531	1.529	1.505	1.542	1.53	1.513	1.531	1.518	1.52	1.51	1.506	1.525	1.536	1.546	1.529	1.529	1.581	1.528	1.555	1.547	1.543	1.539	1.546	1.557	1.505	1.58	1.574
0	1.446	1.423	1.403	1.402	1.437	1.402	1.427	1.429	1.411	1.432	1.436	1.428	1.403	1.405	1.44	1.424	1.456	1.455	1.474	1.465	1.475	1.474	1.494	1.487	1.481	1.532	1.531	1.52	1.542	1.542	1.537	1.535	1.558	1.568	1.593	1.578	1.601	1.585	1.597	1.581	1.601	1.592	1.61	1.613	1.607	1.631	1.608	1.652	1.636
0	1.427	1.434	1.42	1.419	1.401	1.432	1.406	1.436	1.421	1.431	1.416	1.425	1.439	1.408	1.411	1.44	1.435	1.423	1.428	1.437	1.441	1.442	1.444	1.449	1.431	1.468	1.463	1.46	1.472	1.45	1.454	1.454	1.471	1.472	1.475	1.47	1.478	1.465	1.495	1.465	1.477	1.471	1.493	1.495	1.478	1.488	1.489	1.501	1.496
0	1.444	1.453	1.472	1.445	1.463	1.452	1.45	1.452	1.449	1.453	1.452	1.444	1.445	1.47	1.428	1.459	1.461	1.442	1.46	1.433	1.459	1.447	1.452	1.485	1.453	1.47	1.469	1.462	1.479	1.456	1.467	1.459	1.469	1.472	1.488	1.473	1.494	1.469	1.48	1.462	1.479	1.497	1.482	1.479	1.473	1.475	1.471	1.513	1.477
0	NaN	NaN	NaN	NaN	NaN	NaN	NaN	NaN	NaN	NaN	NaN	NaN	NaN	NaN	NaN	NaN	NaN	NaN	NaN	NaN	NaN	NaN	NaN	NaN	NaN	NaN	NaN	NaN	NaN	NaN	NaN	NaN	NaN	NaN	NaN	NaN	NaN	NaN	NaN	NaN	NaN	NaN	NaN	NaN	NaN	NaN	NaN	NaN	NaN
0	2.007	2.052	1.896	2.151	1.892	2.015	2.098	2.126	2.061	2.03	1.94	2.036	NaN	NaN	NaN	NaN	NaN	NaN	NaN	NaN	NaN	NaN	NaN	NaN	NaN	NaN	NaN	NaN	NaN	NaN	NaN	NaN	NaN	NaN	NaN	NaN	NaN	NaN	NaN	NaN	NaN	NaN	NaN	NaN	NaN	NaN	NaN	NaN	NaN
178	1.474	1.526	1.523	1.501	1.503	1.472	1.48	1.536	1.461	1.519	1.49	1.469	1.49	1.5	1.478	1.515	1.507	1.463	1.487	1.455	1.513	1.51	1.471	1.521	1.5	1.509	1.505	1.503	1.507	1.494	1.517	1.484	1.505	1.484	1.505	1.474	1.514	1.474	1.496	1.49	1.506	1.513	1.498	1.491	1.494	1.489	1.496	1.527	1.52
179	1.395	1.403	1.396	1.385	1.391	1.393	1.397	1.401	1.393	1.405	1.402	1.403	1.393	1.383	1.38	1.406	1.405	1.374	1.399	1.399	1.405	1.394	1.403	1.401	1.39	1.424	1.418	1.405	1.418	1.398	1.417	1.395	1.419	1.414	1.419	1.416	1.432	1.411	1.43	1.405	1.431	1.42	1.436	1.417	1.413	1.432	1.409	1.441	1.426
0	1.427	1.437	1.418	1.41	1.421	1.427	1.457	1.437	1.375	1.466	1.437	1.455	1.428	1.444	1.464	1.456	1.477	1.478	1.495	1.482	1.496	1.483	1.496	1.492	1.5	1.533	1.524	1.514	1.526	1.533	1.512	1.53	1.536	1.548	1.579	1.566	1.581	1.567	1.592	1.574	1.597	1.569	1.594	1.597	1.588	1.616	1.586	1.618	1.62
0	1.449	1.459	1.468	1.463	1.458	1.439	1.457	1.452	1.413	1.448	1.442	1.437	1.432	1.439	1.415	1.44	1.451	1.435	1.445	1.434	1.452	1.44	1.437	1.464	1.44	1.456	1.459	1.44	1.463	1.442	1.438	1.445	1.456	1.443	1.471	1.451	1.488	1.46	1.472	1.453	1.475	1.483	1.466	1.464	1.456	1.465	1.454	1.499	1.469
180	1.465	1.524	1.51	1.535	1.6	1.517	1.662	1.563	1.406	1.641	1.527	1.575	1.615	1.624	1.648	1.606	1.685	1.638	1.713	1.711	1.736	1.745	1.747	1.814	1.804	1.82	1.839	1.856	1.889	1.899	1.891	1.934	1.944	1.922	2.005	1.975	2.052	1.992	2.078	2.082	2.122	2.152	2.125	2.16	2.15	2.156	2.156	2.229	2.208
181	1.387	1.425	1.418	1.391	1.403	1.383	1.399	1.415	1.375	1.401	1.395	1.386	1.387	1.395	1.385	1.404	1.41	1.382	1.4	1.403	1.406	1.398	1.396	1.412	1.388	1.433	1.422	1.402	1.421	1.405	1.424	1.4	1.422	1.417	1.427	1.426	1.441	1.418	1.441	1.42	1.432	1.429	1.447	1.431	1.428	1.444	1.424	1.446	1.44
182	1.695	1.723	1.66	1.77	1.695	1.668	1.635	1.664	1.6	1.648	1.687	1.704	1.671	1.617	1.601	1.632	1.651	1.617	1.628	1.609	1.637	1.647	1.635	1.629	1.605	1.671	1.67	1.68	1.664	1.691	1.632	1.62	1.603	1.618	1.605	1.659	1.604	1.594	1.652	1.644	1.685	1.658	1.689	1.719	1.701	1.633	1.67	1.651	1.708
0	1.416	1.436	1.424	1.429	1.46	1.398	1.558	1.46	1.299	1.492	1.418	1.433	1.458	1.459	1.463	1.44	1.482	1.46	1.504	1.485	1.506	1.475	1.507	1.518	1.51	1.52	1.528	1.551	1.579	1.599	1.583	1.605	1.622	1.634	1.661	1.696	1.704	1.686	1.748	1.721	1.776	1.779	1.781	1.789	1.779	1.842	1.791	1.858	1.858
0	1.233	NaN	NaN	NaN	NaN	NaN	NaN	NaN	NaN	NaN	NaN	NaN	NaN	NaN	NaN	NaN	NaN	NaN	NaN	NaN	NaN	NaN	NaN	NaN	NaN	NaN	NaN	NaN	NaN	NaN	NaN	NaN	NaN	NaN	NaN	NaN	NaN	NaN	NaN	NaN	NaN	NaN	NaN	NaN	NaN	NaN	NaN	NaN	NaN
183	1.354	1.951	1.362	1.369	1.375	1.142	1.397	1.39	1.406	1.41	1.427	1.413	1.426	1.444	1.441	1.448	1.423	1.435	1.434	1.454	1.442	1.449	1.431	1.444	1.424	1.456	1.447	1.469	1.463	1.438	1.47	1.472	1.444	1.492	1.457	1.469	1.435	1.484	1.47	1.475	1.486	1.471	1.471	1.476	1.462	1.472	1.475	1.464	1.488
184	1.36	1.513	1.354	1.36	1.366	1.313	1.378	1.385	1.409	1.398	1.41	1.393	1.392	1.411	1.407	1.426	1.405	1.405	1.41	1.428	1.419	1.424	1.417	1.421	1.413	1.44	1.435	1.444	1.451	1.433	1.448	1.453	1.463	1.481	1.466	1.469	1.446	1.463	1.48	1.476	1.477	1.475	1.491	1.497	1.479	1.471	1.49	1.492	1.499
0	1.529	NaN	NaN	NaN	NaN	NaN	NaN	NaN	NaN	NaN	NaN	NaN	NaN	NaN	NaN	NaN	NaN	NaN	NaN	NaN	NaN	NaN	NaN	NaN	NaN	NaN	NaN	NaN	NaN	NaN	NaN	NaN	NaN	NaN	NaN	NaN	NaN	NaN	NaN	NaN	NaN	NaN	NaN	NaN	NaN	NaN	NaN	NaN	NaN
0	NaN	NaN	NaN	NaN	NaN	NaN	NaN	NaN	NaN	NaN	NaN	NaN	NaN	NaN	NaN	NaN	NaN	NaN	NaN	NaN	NaN	NaN	NaN	NaN	NaN	NaN	NaN	NaN	NaN	NaN	NaN	NaN	NaN	NaN	NaN	NaN	NaN	NaN	NaN	NaN	NaN	NaN	NaN	NaN	NaN	NaN	NaN	NaN	NaN
185	1.368	1.403	1.387	1.429	1.399	1.392	1.363	1.398	1.415	1.44	1.408	1.455	1.438	1.432	1.413	1.435	1.403	1.422	1.428	1.412	1.411	1.423	1.421	1.438	1.424	1.44	1.456	1.436	1.447	1.422	1.431	1.439	1.437	1.447	1.466	1.452	1.464	1.441	1.471	1.439	1.454	1.464	1.465	1.467	1.446	1.422	1.463	1.455	1.475
0	1.411	1.457	1.407	1.483	1.466	1.418	1.499	1.415	1.447	1.504	1.439	1.477	1.451	1.442	1.436	1.48	1.472	1.443	1.505	1.485	1.482	1.446	1.461	1.434	1.455	1.444	1.439	1.416	1.428	1.457	1.474	1.448	1.464	1.499	1.435	1.436	1.476	1.479	1.486	1.456	1.457	1.482	1.476	1.471	1.431	1.451	1.444	1.463	1.5
0	NaN	NaN	NaN	NaN	NaN	NaN	NaN	NaN	NaN	NaN	NaN	NaN	NaN	NaN	NaN	NaN	NaN	NaN	NaN	NaN	NaN	NaN	NaN	NaN	NaN	NaN	NaN	NaN	NaN	NaN	NaN	NaN	NaN	NaN	NaN	NaN	NaN	NaN	NaN	NaN	NaN	NaN	NaN	NaN	NaN	NaN	NaN	NaN	NaN
0	1.376	1.404	1.377	1.412	1.397	1.393	1.353	1.404	1.399	1.412	1.424	1.42	1.421	1.415	1.396	1.423	1.424	1.404	1.409	1.413	1.409	1.424	1.407	1.409	1.4	1.424	1.42	1.411	1.422	1.408	1.419	1.422	1.408	1.433	1.447	1.433	1.43	1.424	1.426	1.422	1.436	1.433	1.44	1.453	1.409	1.414	1.439	1.428	1.44
186	1.381	1.985	1.372	1.374	1.376	1.109	1.393	1.397	1.405	1.403	1.441	1.412	1.423	1.433	1.424	1.449	1.436	1.425	1.444	1.442	1.422	1.433	1.43	1.431	1.414	1.443	1.441	1.461	1.468	1.434	1.465	1.457	1.453	1.495	1.461	1.456	1.438	1.485	1.454	1.448	1.477	1.468	1.462	1.46	1.461	1.46	1.456	1.465	1.475
187	1.376	1.468	1.357	1.37	1.384	1.337	1.379	1.386	1.4	1.386	1.417	1.395	1.391	1.407	1.401	1.416	1.398	1.394	1.393	1.411	1.406	1.407	1.4	1.399	1.399	1.418	1.412	1.423	1.427	1.412	1.415	1.426	1.428	1.441	1.437	1.436	1.422	1.429	1.439	1.428	1.433	1.429	1.438	1.444	1.425	1.42	1.436	1.43	1.439
0	NaN	NaN	NaN	NaN	NaN	NaN	NaN	NaN	NaN	NaN	NaN	NaN	NaN	NaN	NaN	NaN	NaN	NaN	NaN	NaN	NaN	NaN	NaN	NaN	NaN	NaN	NaN	NaN	NaN	NaN	NaN	NaN	NaN	NaN	NaN	NaN	NaN	NaN	NaN	NaN	NaN	NaN	NaN	NaN	NaN	NaN	NaN	NaN	NaN
0	NaN	NaN	NaN	NaN	NaN	NaN	NaN	NaN	NaN	NaN	NaN	NaN	NaN	NaN	NaN	NaN	NaN	NaN	NaN	NaN	NaN	NaN	NaN	NaN	NaN	NaN	NaN	NaN	NaN	NaN	NaN	NaN	NaN	NaN	NaN	NaN	NaN	NaN	NaN	NaN	NaN	NaN	NaN	NaN	NaN	NaN	NaN	NaN	NaN
188	1.489	1.558	1.565	1.592	1.578	1.545	1.523	1.517	1.524	1.52	1.513	1.493	1.485	1.531	1.507	1.54	1.539	1.522	1.508	1.523	1.5	1.547	1.511	1.535	1.515	1.508	1.535	1.521	1.532	1.503	1.53	1.529	1.536	1.514	1.552	1.539	1.553	1.533	1.565	1.535	1.562	1.543	1.558	1.56	1.536	1.512	1.545	1.571	1.596
189	1.464	1.557	1.464	1.455	1.487	1.521	1.485	1.48	1.507	1.485	1.483	1.453	1.464	1.508	1.509	1.386	1.533	1.473	1.518	1.464	1.495	1.507	1.473	1.486	1.477	1.507	1.48	1.459	1.551	1.516	1.513	1.461	1.504	1.563	1.503	1.499	1.517	1.539	1.573	1.538	1.487	1.588	1.57	1.586	1.563	1.541	1.607	1.588	1.628
190	1.414	1.613	1.409	1.416	1.398	1.286	1.4	1.418	1.407	1.412	1.415	1.402	1.406	1.436	1.412	1.422	1.408	1.4	1.402	1.427	1.406	1.417	1.404	1.41	1.41	1.427	1.433	1.435	1.434	1.421	1.428	1.432	1.434	1.448	1.436	1.438	1.433	1.43	1.426	1.414	1.428	1.423	1.44	1.442	1.416	1.407	1.429	1.432	1.437
191	1.465	1.398	1.375	1.403	1.421	1.41	1.435	1.422	1.437	1.412	1.446	1.444	1.421	1.421	1.453	1.462	1.427	1.44	1.446	1.45	1.448	1.442	1.432	1.429	1.431	1.443	1.434	1.436	1.453	1.439	1.452	1.45	1.458	1.486	1.465	1.453	1.455	1.431	1.463	1.45	1.451	1.445	1.46	1.458	1.443	1.44	1.465	1.457	1.464
0	1.414	1.454	1.416	1.424	1.413	1.389	1.414	1.427	1.421	1.418	1.423	1.424	1.422	1.431	1.428	1.435	1.423	1.427	1.423	1.443	1.421	1.436	1.428	1.42	1.421	1.416	1.434	1.43	1.45	1.415	1.428	1.432	1.432	1.447	1.448	1.456	1.441	1.444	1.441	1.436	1.448	1.441	1.485	1.487	1.456	1.451	1.473	1.468	1.481
192	1.383	1.594	1.39	1.383	1.375	1.259	1.391	1.386	1.401	1.396	1.398	1.402	1.394	1.403	1.387	1.417	1.389	1.393	1.396	1.405	1.398	1.409	1.396	1.398	1.397	1.397	1.404	1.414	1.415	1.399	1.4	1.398	1.408	1.423	1.412	1.427	1.4	1.411	1.413	1.394	1.413	1.408	1.425	1.414	1.398	1.403	1.411	1.411	1.413
0	1.411	1.466	1.424	1.45	1.429	1.428	1.386	1.414	1.406	1.412	1.462	1.448	1.439	1.424	1.433	1.466	1.437	1.419	1.432	1.464	1.44	1.463	1.464	1.448	1.441	1.45	1.473	1.434	1.449	1.421	1.46	1.458	1.444	1.464	1.471	1.471	1.468	1.481	1.464	1.46	1.466	1.454	1.482	1.494	1.461	1.45	1.491	1.488	1.481
0	1.494	1.409	1.384	1.394	1.429	1.42	1.444	1.428	1.441	1.409	1.463	1.446	1.405	1.438	1.445	1.485	1.448	1.437	1.466	1.445	1.461	1.458	1.465	1.442	1.454	1.46	1.448	1.468	1.477	1.479	1.478	1.461	1.484	1.515	1.474	1.488	1.484	1.468	1.486	1.476	1.49	1.477	1.497	1.498	1.496	1.472	1.489	1.494	1.482
0	1.401	1.445	1.365	1.414	1.43	1.416	1.429	1.411	1.438	1.446	1.441	1.431	1.434	1.465	1.45	1.453	1.463	1.445	1.451	1.486	1.466	1.476	1.469	1.462	1.472	1.471	1.472	1.475	1.49	1.49	1.506	1.472	1.486	1.513	1.488	1.491	1.505	1.498	1.516	1.493	1.486	1.498	1.523	1.523	1.504	1.499	1.516	1.503	1.531
193	1.416	1.45	1.365	1.403	1.452	1.441	1.429	1.401	1.423	1.417	1.426	1.406	1.417	1.447	1.42	1.403	1.435	1.406	1.412	1.435	1.416	1.437	1.419	1.409	1.414	1.407	1.422	1.414	1.444	1.422	1.445	1.412	1.414	1.445	1.438	1.433	1.444	1.442	1.464	1.431	1.426	1.452	1.475	1.469	1.453	1.445	1.461	1.463	1.478
0	1.431	1.53	1.432	1.453	1.5	1.502	1.455	1.511	1.498	1.474	1.466	1.45	1.479	1.492	1.485	1.454	1.497	1.442	1.498	1.479	1.515	1.498	1.436	1.48	1.46	1.474	1.494	1.451	1.488	1.498	1.499	1.45	1.482	1.542	1.495	1.495	1.507	1.506	1.52	1.497	1.467	1.525	1.533	1.561	1.506	1.503	1.553	1.541	1.55
0	1.394	1.414	1.356	1.398	1.424	1.406	1.398	1.394	1.413	1.409	1.416	1.408	1.401	1.433	1.411	1.399	1.409	1.396	1.397	1.402	1.402	1.412	1.389	1.39	1.393	1.399	1.406	1.385	1.41	1.397	1.404	1.387	1.392	1.417	1.406	1.406	1.394	1.405	1.433	1.387	1.381	1.406	1.416	1.427	1.39	1.394	1.421	1.414	1.422
0	1.425	1.64	1.442	1.424	1.416	NaN	NaN	NaN	NaN	NaN	NaN	NaN	NaN	NaN	NaN	NaN	NaN	NaN	NaN	NaN	NaN	NaN	NaN	NaN	NaN	NaN	NaN	NaN	NaN	NaN	NaN	NaN	NaN	NaN	NaN	NaN	NaN	NaN	NaN	NaN	NaN	NaN	NaN	NaN	NaN	NaN	NaN	NaN	NaN
194	1.398	1.429	1.382	1.403	1.408	1.411	1.421	1.46	1.463	1.481	1.571	1.524	1.555	1.601	1.566	1.601	1.575	1.621	1.581	1.607	1.587	1.643	1.592	1.586	1.629	1.636	1.665	1.646	1.69	1.64	1.712	1.649	1.666	1.723	1.711	1.691	1.701	1.689	1.731	1.7	1.688	1.702	1.747	1.759	1.721	1.735	1.754	1.728	1.744
195	1.4	1.487	1.39	1.378	1.395	1.331	1.393	1.404	1.399	1.39	1.411	1.413	1.384	1.408	1.4	1.414	1.377	1.384	1.395	1.405	1.396	1.392	1.403	1.4	1.385	1.4	1.401	1.409	1.413	1.404	1.405	1.406	1.408	1.415	1.414	1.422	1.405	1.413	1.415	1.399	1.419	1.4	1.416	1.424	1.412	1.397	1.413	1.416	1.414
0	1.48	1.602	1.514	1.508	1.494	1.406	1.466	1.492	1.492	1.474	1.504	1.494	1.478	1.5	1.489	1.481	1.48	1.489	1.49	1.504	1.498	1.501	1.488	1.486	1.489	1.497	1.524	1.505	1.55	1.497	1.512	1.531	1.52	1.526	1.544	1.543	1.539	1.542	1.536	1.534	1.548	1.539	1.592	1.59	1.535	1.546	1.561	1.558	1.565
0	1.472	1.49	1.432	1.448	1.455	1.439	1.422	1.437	1.443	1.412	1.468	1.43	1.427	1.429	1.448	1.471	1.461	1.444	1.435	1.452	1.462	1.463	1.462	1.466	1.447	1.478	1.482	1.466	1.472	1.431	1.455	1.474	1.464	1.477	1.502	1.488	1.477	1.476	1.496	1.481	1.481	1.488	1.502	1.515	1.461	1.466	1.503	1.499	1.485
0	1.419	1.422	1.397	1.396	1.402	1.396	1.398	1.394	1.418	NaN	NaN	NaN	NaN	NaN	NaN	NaN	NaN	NaN	NaN	NaN	NaN	NaN	NaN	NaN	NaN	NaN	NaN	NaN	NaN	NaN	NaN	NaN	NaN	NaN	NaN	NaN	NaN	NaN	NaN	NaN	NaN	NaN	NaN	NaN	NaN	NaN	NaN	NaN	NaN
0	1.473	1.524	1.409	1.467	1.559	1.555	NaN	NaN	NaN	NaN	NaN	NaN	NaN	NaN	NaN	NaN	NaN	NaN	NaN	NaN	NaN	NaN	NaN	NaN	NaN	NaN	NaN	NaN	NaN	NaN	NaN	NaN	NaN	NaN	NaN	NaN	NaN	NaN	NaN	NaN	NaN	NaN	NaN	NaN	NaN	NaN	NaN	NaN	NaN
0	1.447	1.533	1.46	1.445	1.448	1.405	1.438	1.441	1.441	1.455	1.428	1.437	1.44	1.455	1.444	1.45	1.42	1.431	1.425	1.434	1.444	1.441	1.433	1.444	1.425	1.437	1.443	1.45	1.466	1.437	1.44	1.443	1.452	1.45	1.457	1.461	1.45	1.448	1.453	1.427	1.457	1.451	1.47	1.472	1.443	1.429	1.453	1.447	1.451
0	1.39	1.404	1.382	1.402	1.408	1.38	1.375	1.414	1.405	1.401	1.394	1.39	1.398	1.408	1.397	1.401	1.397	1.391	1.403	1.402	1.391	1.407	1.386	1.38	1.386	1.399	1.399	1.39	1.408	1.387	1.393	1.392	1.393	1.412	1.412	1.409	1.404	1.393	1.413	1.396	1.412	1.401	1.431	1.43	1.402	1.409	1.427	1.425	1.427
0	1.488	1.513	1.497	1.497	1.488	1.477	1.478	1.474	1.458	1.479	1.497	1.456	1.496	1.516	1.474	1.46	1.48	1.478	1.483	1.486	1.466	1.473	1.472	1.46	1.468	1.472	1.495	1.472	1.497	1.463	1.463	1.476	1.472	1.487	1.5	1.497	1.49	1.469	1.478	1.469	1.492	1.485	1.515	1.514	1.471	1.492	1.499	1.491	1.486
0	1.424	1.473	1.38	1.456	1.546	1.498	1.506	1.523	1.537	1.543	1.519	1.528	1.534	1.569	1.583	1.598	1.574	1.6	1.581	1.623	1.597	1.634	1.606	1.631	1.628	1.621	1.668	1.674	1.681	1.66	1.697	1.665	1.654	1.735	1.71	1.702	1.699	1.689	1.737	1.695	1.715	1.701	1.751	1.753	1.715	1.736	1.747	1.742	1.741
0	1.506	1.455	1.424	1.441	1.443	1.423	1.462	1.439	1.456	1.411	1.468	1.451	1.428	1.421	1.427	1.465	1.467	1.435	1.459	1.438	1.47	1.46	1.467	1.435	1.465	1.462	1.44	1.456	1.466	1.489	1.469	1.462	1.473	1.488	1.501	1.499	1.483	1.473	1.495	1.49	1.498	1.481	1.528	1.519	1.49	1.465	1.525	1.512	1.528
0	1.468	1.462	1.435	1.421	1.436	1.427	1.466	1.464	1.469	1.406	1.48	1.452	1.436	1.411	1.436	1.44	1.46	1.43	1.461	1.415	1.46	1.443	1.464	1.437	1.448	1.456	1.451	1.451	1.463	1.472	1.458	1.454	1.468	1.481	1.483	1.484	1.441	1.455	1.462	1.467	1.456	1.443	1.476	1.485	1.457	1.458	1.467	1.463	1.478
0	1.431	1.46	1.444	1.427	1.425	1.427	1.429	1.428	1.442	1.416	1.439	1.431	1.419	1.429	1.433	1.436	1.431	1.409	1.427	1.438	1.436	1.442	1.444	1.427	1.431	1.445	1.441	1.429	1.452	1.422	1.422	1.442	1.443	1.457	1.453	1.459	1.434	1.438	1.453	1.444	1.452	1.448	1.461	1.469	1.437	1.428	1.456	1.456	1.454
196	1.468	1.596	1.461	1.523	1.537	1.523	1.513	1.574	1.593	1.558	1.507	1.525	1.534	1.505	1.531	1.587	1.51	1.579	1.557	1.556	1.559	1.558	1.56	1.511	1.528	1.596	1.563	1.487	1.61	1.597	1.585	1.543	1.623	1.583	1.53	1.535	1.585	1.554	1.546	1.579	1.555	1.569	1.608	1.615	1.547	1.581	1.609	1.611	1.58
0	1.442	1.43	1.421	1.418	1.428	1.399	1.42	1.467	1.444	1.434	1.465	1.447	1.436	1.436	1.443	1.457	1.449	1.429	1.443	1.435	1.438	1.447	1.441	1.434	1.446	1.429	1.447	1.45	1.431	1.458	1.448	1.451	1.451	1.459	1.467	1.478	1.456	1.451	1.451	1.435	1.453	1.444	1.474	1.468	1.428	1.429	1.47	1.461	1.468
0	1.429	1.441	1.423	1.416	1.42	1.42	1.418	1.462	1.437	1.439	1.439	1.453	1.425	1.456	1.432	1.45	1.448	1.433	1.444	1.44	1.439	1.457	1.442	1.426	1.445	1.444	1.437	1.439	1.446	1.451	1.443	1.448	1.463	1.461	1.476	1.484	1.452	1.436	1.458	1.438	1.46	1.453	1.486	1.477	1.443	1.448	1.452	1.454	1.465
197	1.48	1.474	1.455	1.439	1.452	1.449	1.45	1.45	1.472	1.438	1.486	1.448	1.438	1.473	1.46	1.466	1.466	1.426	1.458	1.476	1.471	1.461	1.458	1.459	1.462	1.487	1.481	1.474	1.478	1.467	1.469	1.477	1.484	1.492	1.494	1.492	1.477	1.479	1.502	1.487	1.517	1.504	1.505	1.524	1.49	1.491	1.519	1.523	1.518
0	1.456	1.458	1.424	1.417	1.421	1.418	1.423	1.438	1.459	1.406	1.448	1.434	1.436	1.43	1.439	1.454	1.437	1.426	1.429	1.436	1.438	1.438	1.436	1.427	1.442	1.443	1.432	1.438	1.452	1.439	1.437	1.454	1.438	1.456	1.464	1.452	1.437	1.431	1.455	1.441	1.451	1.445	1.451	1.466	1.435	1.436	1.46	1.456	1.449
0	1.428	1.456	1.405	1.417	1.414	1.411	1.427	1.425	1.432	1.465	1.467	1.446	1.454	1.495	1.47	1.475	1.479	1.474	1.48	1.503	1.48	1.5	1.486	1.504	1.508	1.531	1.526	1.514	1.537	1.538	1.542	1.548	1.552	1.574	1.546	1.563	1.557	1.566	1.569	1.556	1.586	1.562	1.582	1.593	1.58	1.576	1.599	1.606	1.607
0	1.406	1.437	1.411	1.419	1.408	1.407	1.408	1.42	1.434	1.449	1.446	1.437	1.442	1.477	1.456	1.464	1.466	1.45	1.441	1.494	1.465	1.472	1.483	1.488	1.49	1.515	1.511	1.493	1.515	1.495	1.51	1.515	1.523	1.535	1.535	1.523	1.52	1.52	1.546	1.53	1.548	1.545	1.566	1.588	1.552	1.552	1.574	1.577	1.578
198	1.379	1.405	1.379	1.375	1.378	1.371	1.368	1.396	1.402	1.398	1.39	1.393	1.393	1.411	1.393	1.399	1.399	1.389	1.385	1.405	1.39	1.4	1.396	1.391	1.404	1.391	1.391	1.397	1.396	1.388	1.396	1.391	1.397	1.406	1.408	1.41	1.4	1.386	1.416	1.388	1.403	1.396	1.415	1.416	1.386	1.383	1.405	1.405	1.413
0	1.457	1.446	1.441	1.433	1.443	1.423	1.434	1.439	1.484	1.431	1.459	1.41	1.432	1.446	1.442	1.434	1.448	1.421	1.443	1.449	1.454	1.433	1.435	1.46	1.463	1.463	1.453	1.448	1.464	1.445	1.44	1.446	1.44	1.473	1.452	1.481	1.442	1.434	1.458	1.429	1.462	1.454	1.464	1.478	1.444	1.44	1.475	1.465	1.459
199	1.476	1.408	1.451	1.425	1.449	1.441	1.418	1.451	1.424	1.411	1.429	1.432	1.403	1.433	1.448	1.417	1.415	1.381	1.412	1.442	1.418	1.43	1.419	1.417	1.46	1.434	1.412	1.411	1.437	1.397	1.433	1.448	1.442	1.439	1.449	1.43	1.437	1.434	1.43	1.41	1.452	1.424	1.471	1.455	1.451	1.455	1.473	1.475	1.474
0	1.402	1.429	1.386	1.388	1.395	1.394	1.387	1.411	1.41	1.42	1.416	1.418	1.429	1.44	1.423	1.414	1.417	1.418	1.424	1.414	1.427	1.428	1.429	1.415	1.429	1.426	1.422	1.43	1.434	1.436	1.426	1.432	1.441	1.443	1.444	1.445	1.434	1.438	1.452	1.429	1.448	1.45	1.46	1.47	1.428	1.434	1.448	1.457	1.454
0	1.411	1.427	1.401	1.391	1.389	1.404	1.396	1.409	1.404	1.422	1.426	1.414	1.414	1.441	1.422	1.424	1.429	1.423	1.418	1.434	1.426	1.444	1.427	1.421	1.442	1.443	1.436	1.432	1.446	1.434	1.444	1.435	1.449	1.441	1.47	1.459	1.452	1.437	1.461	1.43	1.458	1.45	1.471	1.467	1.428	1.436	1.439	1.474	1.455
0	1.474	1.458	1.457	1.432	1.448	1.449	1.454	1.457	1.456	1.442	1.473	1.435	1.453	1.47	1.451	1.448	1.46	1.431	1.446	1.483	1.455	1.439	1.423	1.46	1.462	1.47	1.463	1.449	1.449	1.448	1.46	1.439	1.467	1.495	1.468	1.483	1.459	1.45	1.487	1.464	1.488	1.463	1.477	1.506	1.474	1.469	1.498	1.479	1.492
0	1.389	1.395	1.38	1.408	1.392	1.397	1.396	1.414	1.413	1.411	1.406	1.408	1.402	1.414	1.4	1.419	1.404	1.408	1.398	1.418	1.413	1.406	1.415	1.403	1.406	1.431	1.419	1.421	1.439	1.412	1.421	1.424	1.428	1.439	1.448	1.436	1.427	1.428	1.441	1.419	1.434	1.423	1.456	1.46	1.426	1.429	1.437	1.44	1.432
0	1.397	1.405	1.39	1.415	1.4	1.39	1.405	1.422	1.417	1.431	1.405	1.407	1.415	1.431	1.423	1.437	1.413	1.42	1.4	1.422	1.42	1.407	1.429	1.416	1.414	1.437	1.438	1.43	1.445	1.425	1.422	1.435	1.436	1.45	1.45	1.442	1.44	1.438	1.445	1.434	1.441	1.431	1.467	1.466	1.441	1.435	1.447	1.459	1.448
200	1.43	1.454	1.435	1.433	1.445	1.425	1.431	1.468	1.471	1.476	1.483	1.481	1.49	1.517	1.506	1.511	1.528	1.518	1.521	1.536	1.532	1.555	1.551	1.55	1.569	1.575	1.573	1.575	1.595	1.583	1.588	1.598	1.618	1.617	1.637	1.635	1.634	1.63	1.652	1.62	1.653	1.647	1.675	1.675	1.63	1.644	1.671	1.672	1.679
0	1.446	1.461	1.441	1.439	1.452	1.437	1.434	1.463	1.468	1.474	1.475	1.471	1.484	1.507	1.499	1.505	1.516	1.506	1.508	1.518	1.525	1.535	1.527	1.533	1.547	1.553	1.547	1.555	1.564	1.56	1.568	1.58	1.594	1.596	1.606	1.597	1.592	1.59	1.61	1.591	1.62	1.61	1.633	1.642	1.604	1.609	1.637	1.637	1.628
201	1.426	1.431	1.419	1.406	1.436	1.416	1.416	1.453	1.457	1.459	1.452	1.456	1.462	1.484	1.47	1.482	1.484	1.481	1.492	1.504	1.5	1.51	1.508	1.509	1.528	1.528	1.525	1.541	1.539	1.542	1.556	1.563	1.562	1.572	1.594	1.595	1.576	1.564	1.599	1.573	1.595	1.602	1.639	1.638	1.579	1.599	1.631	1.638	1.65
0	1.451	1.438	1.412	1.447	1.424	1.433	1.418	1.427	1.428	1.464	1.456	1.428	1.435	1.461	1.451	1.443	1.435	1.429	1.424	1.462	1.443	1.46	1.44	1.435	1.457	1.477	1.462	1.459	1.476	1.462	1.468	1.466	1.467	1.491	1.48	1.479	1.469	1.477	1.472	1.449	1.468	1.468	1.472	1.481	1.457	1.448	1.477	1.483	1.465
0	1.443	1.447	1.401	1.45	1.425	1.414	1.419	1.432	1.425	1.455	1.444	1.431	1.424	1.444	1.449	1.46	1.42	1.417	1.415	1.439	1.438	1.429	1.431	1.426	1.44	1.457	1.447	1.441	1.442	1.435	1.435	1.449	1.446	1.448	1.449	1.463	1.446	1.452	1.451	1.444	1.45	1.456	1.467	1.469	1.449	1.445	1.456	1.464	1.45
202	1.429	1.383	1.406	1.442	1.407	1.432	1.407	1.463	1.426	1.438	1.433	1.449	1.407	1.445	1.424	1.435	1.442	1.444	1.439	1.457	1.42	1.443	1.445	1.427	1.44	1.451	1.43	1.449	1.451	1.437	1.434	1.432	1.437	1.443	1.479	1.473	1.462	1.447	1.464	1.449	1.461	1.434	1.46	1.463	1.434	1.452	1.449	1.451	1.451
0	1.464	1.463	1.436	1.443	1.452	1.445	1.439	1.465	1.459	1.462	1.469	1.456	1.444	1.47	1.454	1.461	1.454	1.451	1.452	1.466	1.457	1.464	1.455	1.453	1.46	1.467	1.459	1.465	1.484	1.469	1.478	1.477	1.489	NaN	NaN	NaN	NaN	NaN	NaN	NaN	NaN	NaN	NaN	NaN	NaN	NaN	NaN	NaN	NaN
0	NaN	NaN	NaN	NaN	NaN	NaN	NaN	NaN	NaN	NaN	NaN	NaN	NaN	NaN	NaN	NaN	NaN	NaN	NaN	NaN	NaN	NaN	NaN	NaN	NaN	NaN	NaN	NaN	NaN	NaN	NaN	NaN	NaN	NaN	NaN	NaN	NaN	NaN	NaN	NaN	NaN	NaN	NaN	NaN	NaN	NaN	NaN	NaN	NaN
0	1.458	1.472	1.438	1.468	1.47	1.446	1.456	1.477	1.478	1.495	1.49	1.471	1.482	1.492	1.496	1.504	1.504	1.484	1.486	1.517	1.519	1.514	1.511	1.521	1.536	1.541	1.54	1.545	1.559	1.547	1.568	1.574	1.589	1.601	1.602	1.605	1.601	1.605	1.618	1.617	1.634	1.639	1.663	1.688	1.665	1.675	1.711	1.715	1.737
0	1.426	1.44	1.425	1.418	1.442	1.432	1.426	1.433	1.472	1.447	1.444	1.451	1.467	1.476	1.45	1.462	1.466	1.441	1.465	1.472	1.479	1.494	1.474	1.477	1.477	1.473	1.47	1.488	1.484	1.477	1.475	1.483	1.503	1.491	1.498	1.492	1.495	1.488	1.5	1.479	1.491	1.485	1.504	1.509	1.474	1.48	1.5	1.509	1.506
203	1.404	1.441	1.408	1.421	1.421	1.409	1.415	1.438	1.428	1.434	1.443	1.438	1.426	1.442	1.426	1.455	1.438	1.425	1.436	1.457	1.445	1.465	1.455	1.459	1.46	1.464	1.462	1.464	1.48	1.475	1.483	1.491	1.504	1.494	1.514	1.517	1.491	1.493	1.535	1.497	1.523	1.528	1.55	1.561	1.506	1.514	1.547	1.568	1.556
0	1.421	1.431	1.402	1.417	1.411	1.419	1.399	1.433	1.413	1.423	1.428	1.421	1.405	1.428	1.425	1.423	1.412	1.399	1.415	1.426	1.426	1.407	1.405	1.432	1.423	1.423	1.417	1.419	1.443	1.428	1.429	1.43	1.447	1.442	1.448	1.443	1.428	1.417	1.447	1.426	1.438	1.44	1.458	1.463	1.416	1.429	1.434	1.443	1.433
0	1.444	1.449	1.426	1.449	1.445	1.433	1.443	1.454	1.46	1.478	1.452	1.458	1.482	1.487	1.487	1.496	1.482	1.484	1.468	1.493	1.503	1.517	1.504	1.498	1.513	1.546	1.528	1.533	1.552	1.549	1.559	1.561	1.593	1.581	1.611	1.596	1.602	1.595	1.617	1.603	1.627	1.617	1.639	1.653	1.637	1.637	1.637	1.649	1.645
0	1.467	1.472	1.439	1.45	1.459	1.451	1.437	1.473	1.469	1.476	1.468	1.474	1.473	1.488	1.487	1.484	1.484	1.469	1.466	1.485	1.485	1.494	1.474	1.48	1.504	1.502	1.503	1.507	1.513	1.488	1.495	1.507	1.514	1.522	1.508	1.513	1.506	1.505	1.522	1.488	1.51	1.514	1.528	1.527	1.493	1.493	1.526	1.532	1.521
0	1.415	1.418	1.396	1.411	1.436	1.402	1.405	1.429	1.437	1.436	1.429	1.432	1.417	1.444	1.425	1.448	1.435	1.433	1.429	1.452	1.424	1.458	1.441	1.428	1.444	1.46	1.453	1.444	1.459	1.45	1.459	1.455	1.475	1.463	1.47	1.487	1.456	1.444	1.476	1.452	1.468	1.465	1.481	1.479	1.442	1.444	1.472	1.474	1.477
0	1.446	1.454	1.431	1.444	1.458	1.426	1.441	1.461	1.449	1.49	1.461	1.457	1.467	1.482	1.475	1.501	1.49	1.476	1.457	1.515	1.511	1.501	1.508	1.498	1.529	1.541	1.546	1.547	1.558	1.529	1.539	1.567	1.566	1.577	1.573	1.575	1.582	1.581	1.598	1.573	1.59	1.593	1.618	1.64	1.604	1.593	1.616	1.633	1.62
0	1.444	1.451	1.434	1.437	1.459	1.436	1.442	1.459	1.453	1.468	1.467	1.47	1.477	1.507	1.497	1.516	1.512	1.514	1.522	1.53	1.545	1.566	1.566	1.565	1.586	1.599	1.595	1.597	1.609	1.592	1.615	1.621	1.632	1.638	1.649	1.662	1.649	1.658	1.669	1.654	1.678	1.669	1.721	1.709	1.677	1.671	1.713	1.716	1.732
204	1.402	1.42	1.405	1.4	1.401	1.421	1.412	1.43	1.423	1.405	1.445	1.416	1.415	1.436	1.426	1.427	1.415	1.411	1.412	1.414	1.42	1.408	1.424	1.441	1.425	1.422	1.423	1.426	1.453	1.412	1.431	1.428	1.445	1.419	1.443	1.429	1.433	1.416	1.443	1.411	1.436	1.427	1.448	1.451	1.416	1.433	1.437	1.441	1.44
0	1.467	1.466	1.447	1.426	1.479	1.43	1.445	1.455	1.45	1.483	1.44	1.444	1.45	1.459	1.453	1.454	1.448	1.43	1.437	1.456	1.456	1.454	1.454	1.44	1.458	1.473	1.473	1.47	1.472	1.463	1.461	1.473	1.473	1.479	1.459	1.468	1.458	1.471	1.478	1.452	1.483	1.468	1.482	1.51	1.463	1.463	1.485	1.496	1.487
0	1.451	1.445	1.43	1.432	1.442	1.427	1.409	1.455	1.441	1.449	1.437	1.442	1.429	1.464	1.434	1.47	1.442	1.471	1.458	1.467	1.45	1.474	1.488	1.467	1.487	1.486	1.495	1.483	1.494	1.484	1.497	1.508	1.504	1.497	1.507	1.546	1.484	1.488	1.547	1.492	1.507	1.509	1.525	1.531	1.498	1.504	1.527	1.542	1.553
0	1.511	1.506	1.534	1.536	1.509	1.531	1.562	1.576	1.546	1.545	1.525	1.569	1.547	1.597	1.555	1.584	1.526	1.541	1.536	1.587	1.575	1.59	1.575	1.543	1.56	1.555	1.601	1.578	1.556	1.563	1.596	1.573	1.587	1.604	1.611	1.605	1.576	1.591	1.576	1.579	1.596	1.573	1.633	1.639	1.586	1.608	1.584	1.602	1.567
205	1.429	1.421	1.409	1.411	1.428	1.405	1.403	1.426	1.424	1.428	1.427	1.423	1.421	1.442	1.424	1.441	1.428	1.423	1.418	1.433	1.437	1.439	1.433	1.425	1.437	1.44	1.435	1.437	1.452	1.434	1.436	1.435	1.465	1.445	1.462	1.466	1.437	1.448	1.462	1.444	1.458	1.449	1.467	1.458	1.44	1.426	1.462	1.457	1.467
206	1.573	1.555	1.503	1.511	1.519	1.597	1.527	1.564	1.51	1.559	1.61	1.564	1.523	1.596	1.539	1.554	1.599	1.551	1.6	1.61	1.671	1.614	1.677	1.692	1.683	1.672	1.687	1.734	1.746	1.736	1.789	1.771	1.811	1.755	1.828	1.797	1.802	1.792	1.876	1.827	1.822	1.857	1.884	1.902	1.817	1.888	1.887	1.878	1.911
0	1.462	1.471	1.43	1.44	1.46	1.439	1.414	1.45	1.432	1.44	1.46	1.454	1.438	1.449	1.417	1.441	1.438	1.458	1.459	1.453	1.453	1.443	1.469	1.475	1.472	1.484	1.476	1.492	1.477	1.489	1.492	1.53	1.528	1.503	1.513	1.559	1.484	1.516	1.569	1.528	1.541	1.539	1.585	1.578	1.545	1.561	1.58	1.598	1.621
0	1.533	1.524	1.558	1.574	1.505	1.509	1.544	1.558	1.55	1.556	1.535	1.568	1.535	1.572	1.513	1.557	1.556	1.518	1.527	1.535	1.569	1.547	1.571	1.511	1.53	1.568	1.544	1.55	1.589	1.552	1.563	1.56	1.56	1.591	1.603	1.59	1.59	1.575	1.591	1.574	1.539	1.568	1.605	1.599	1.59	1.585	1.559	1.591	1.585
0	1.409	1.414	1.405	1.419	1.403	1.418	1.407	1.419	1.423	1.426	1.433	1.422	1.43	1.443	1.43	1.447	1.444	1.434	1.444	1.46	1.464	1.459	1.453	1.454	1.461	1.475	1.472	1.474	1.489	1.468	1.495	1.481	1.491	1.505	1.511	1.517	1.5	1.508	1.521	1.499	1.508	1.503	1.544	1.544	1.504	1.501	1.524	1.526	1.527
0	1.55	1.52	1.498	1.493	1.523	1.574	1.512	1.548	1.51	1.562	1.564	1.527	1.521	1.56	1.491	1.517	1.556	1.502	1.53	1.555	1.545	1.526	1.559	1.574	1.57	1.549	1.552	1.57	1.564	1.587	1.606	1.574	1.611	1.583	1.604	1.575	1.568	1.567	1.633	1.573	1.582	1.584	1.597	1.612	1.566	1.617	1.618	1.578	1.611
207	1.387	1.385	1.382	1.392	1.399	1.4	1.38	1.412	1.433	1.445	1.439	1.445	1.439	1.45	1.476	1.477	1.483	1.49	1.502	1.53	1.53	1.55	1.565	1.579	1.581	1.603	1.6	1.616	1.655	1.644	1.639	1.664	1.683	1.7	1.709	1.737	1.717	1.727	1.738	1.724	1.737	1.725	1.756	1.785	1.729	1.746	1.76	1.771	1.78
208	1.398	1.388	1.397	1.39	1.379	1.395	1.369	1.411	1.409	1.41	1.404	1.411	1.39	1.406	1.404	1.393	1.4	1.392	1.395	1.402	1.403	1.409	1.402	1.408	1.405	1.412	1.404	1.404	1.419	1.406	1.411	1.414	1.41	1.427	1.43	1.439	1.412	1.43	1.436	1.413	1.426	1.422	1.438	1.457	1.412	1.423	1.435	1.43	1.437
209	1.411	1.408	1.395	1.406	1.412	1.422	1.402	1.423	1.438	1.43	1.434	1.426	1.419	1.465	1.433	1.458	1.436	1.442	1.454	1.479	1.465	1.461	1.475	1.472	1.485	1.492	1.492	1.511	1.512	1.491	1.524	1.515	1.542	1.539	1.556	1.553	1.543	1.536	1.568	1.546	1.562	1.568	1.591	1.604	1.563	1.574	1.596	1.593	1.601
0	NaN	NaN	NaN	NaN	NaN	NaN	NaN	NaN	NaN	NaN	NaN	NaN	NaN	NaN	NaN	NaN	NaN	NaN	NaN	NaN	NaN	NaN	NaN	NaN	NaN	NaN	NaN	NaN	NaN	NaN	NaN	NaN	NaN	NaN	NaN	NaN	NaN	NaN	NaN	NaN	NaN	NaN	NaN	NaN	NaN	NaN	NaN	NaN	NaN
210	1.439	1.458	1.401	1.415	1.44	1.447	1.446	1.459	1.47	1.475	1.472	1.466	1.473	1.498	1.491	1.502	1.495	1.506	1.518	1.537	1.534	1.551	1.564	1.603	1.609	1.611	1.618	1.643	1.672	1.661	1.703	1.712	1.73	1.756	1.784	1.796	1.789	1.837	1.934	1.964	2.034	2.105	2.181	2.227	2.22	2.254	2.272	2.29	2.323
0	1.38	1.386	1.379	1.387	1.386	1.382	1.378	1.401	1.389	1.388	1.388	1.389	1.372	1.401	1.38	1.399	1.399	1.375	1.374	1.388	1.388	1.397	1.377	1.383	1.376	1.394	1.387	1.39	1.404	1.385	1.39	1.398	1.402	1.411	1.401	1.407	1.395	1.392	1.403	1.385	1.39	1.395	1.413	1.419	1.369	1.392	1.397	1.405	1.402
211	1.394	1.41	1.39	1.396	1.389	1.399	1.39	1.424	1.435	1.436	1.443	1.457	1.461	1.467	1.489	1.512	1.521	1.529	1.547	1.58	1.605	1.628	1.644	1.665	1.679	1.72	1.733	1.747	1.783	1.796	1.844	1.858	1.88	1.95	1.974	1.995	1.989	2.037	2.058	2.046	2.085	2.079	2.118	2.149	2.105	2.126	2.139	2.168	2.205
212	1.426	1.411	1.406	1.416	1.393	1.403	1.413	1.42	1.423	1.41	1.418	1.421	1.409	1.436	1.405	1.426	1.426	1.404	1.399	1.43	1.406	1.424	1.418	1.394	1.401	1.42	1.411	1.419	1.435	1.402	1.421	1.415	1.435	1.43	1.446	1.428	1.422	1.42	1.43	1.415	1.422	1.426	1.451	1.437	1.417	1.414	1.427	1.431	1.437
0	1.466	1.469	1.43	1.446	1.457	1.47	1.44	1.454	1.458	1.461	1.48	1.456	1.447	1.478	1.455	1.458	1.459	1.447	1.462	1.478	1.455	1.464	1.458	1.465	1.468	1.461	1.457	1.464	1.468	1.459	1.475	1.446	1.475	1.482	1.484	1.476	1.473	1.483	1.503	1.486	1.494	1.495	1.522	1.526	1.498	1.506	1.54	1.539	1.544
0	1.546	NaN	NaN	NaN	NaN	NaN	NaN	NaN	NaN	NaN	NaN	NaN	NaN	NaN	NaN	NaN	NaN	NaN	NaN	NaN	NaN	NaN	NaN	NaN	NaN	NaN	NaN	NaN	NaN	NaN	NaN	NaN	NaN	NaN	NaN	NaN	NaN	NaN	NaN	NaN	NaN	NaN	NaN	NaN	NaN	NaN	NaN	NaN	NaN
213	1.382	1.391	1.378	1.394	1.382	1.392	1.371	1.398	1.386	1.411	1.392	1.406	1.391	1.405	1.393	1.389	1.389	1.376	1.382	1.398	1.389	1.39	1.383	1.392	1.376	1.4	1.392	1.384	1.402	1.385	1.391	1.398	1.398	1.409	1.399	1.411	1.392	1.403	1.414	1.392	1.398	1.392	1.419	1.428	1.394	1.383	1.405	1.406	1.409
0	1.335	1.356	1.289	2.021	NaN	NaN	NaN	NaN	NaN	NaN	NaN	NaN	NaN	NaN	NaN	NaN	NaN	NaN	NaN	NaN	NaN	NaN	NaN	NaN	NaN	NaN	NaN	NaN	NaN	NaN	NaN	NaN	NaN	NaN	NaN	NaN	NaN	NaN	NaN	NaN	NaN	NaN	NaN	NaN	NaN	NaN	NaN	NaN	NaN
0	1.459	1.518	1.434	1.485	1.438	1.444	1.437	1.481	1.491	1.469	1.46	1.478	1.442	1.491	1.469	1.495	1.507	1.479	1.486	1.496	1.47	1.456	1.495	1.472	1.482	1.498	1.474	1.507	1.523	1.508	1.503	1.498	1.547	1.549	1.565	1.526	1.511	1.553	1.548	1.537	1.569	1.552	1.594	1.58	1.554	1.54	1.602	1.567	1.565
214	1.452	1.429	1.439	1.451	1.446	1.453	1.447	1.495	1.476	1.469	1.479	1.502	1.456	1.499	1.473	1.473	1.483	1.48	1.491	1.474	1.458	1.481	1.478	1.452	1.453	1.472	1.465	1.474	1.495	1.467	1.488	1.474	1.473	1.472	1.518	1.488	1.458	1.479	1.483	1.46	1.469	1.482	1.528	1.505	1.473	1.455	1.492	1.49	1.47
215	1.437	1.412	1.405	1.403	1.417	1.41	1.387	1.443	1.403	1.424	1.421	1.421	1.412	1.464	1.424	1.441	1.427	1.434	1.423	1.44	1.441	1.466	1.445	1.451	1.447	1.476	1.455	1.465	1.484	1.447	1.481	1.471	1.477	1.491	1.521	1.511	1.501	1.476	1.518	1.497	1.501	1.505	1.52	1.539	1.495	1.508	1.515	1.527	1.539
216	1.426	1.423	1.383	1.38	1.424	1.408	1.397	1.437	1.423	1.412	1.429	1.433	1.421	1.416	1.427	1.428	1.401	1.419	1.399	1.439	1.414	1.427	1.436	1.433	1.435	1.461	1.428	1.444	1.48	1.418	1.459	1.458	1.468	1.466	1.492	1.481	1.464	1.448	1.489	1.475	1.48	1.478	1.476	1.495	1.451	1.468	1.473	1.487	1.483
0	1.437	1.425	1.437	1.44	1.439	1.427	1.42	1.442	1.426	1.456	1.457	1.447	1.428	1.474	1.444	1.428	1.459	1.429	1.439	1.459	1.441	1.451	1.434	1.45	1.438	1.444	1.455	1.435	1.442	1.437	1.436	1.447	1.454	1.455	1.457	1.459	1.428	1.454	1.475	1.449	1.446	1.46	1.467	1.483	1.44	1.435	1.462	1.463	1.466
0	1.43	1.44	1.428	1.44	1.439	1.442	1.43	1.451	1.441	1.458	1.476	1.443	1.418	1.482	1.45	1.429	1.449	1.433	1.447	1.461	1.439	1.449	1.418	1.451	1.436	1.449	1.423	1.425	1.445	1.45	1.444	1.458	1.447	1.455	1.444	1.465	1.428	1.442	1.482	1.431	1.461	1.457	1.471	1.478	1.436	1.433	1.46	1.469	1.462
217	1.483	1.475	1.442	1.491	1.437	1.473	1.462	1.478	1.474	1.479	1.463	1.47	1.469	1.49	1.487	1.488	1.464	1.463	1.479	1.463	1.474	1.489	1.487	1.457	1.483	1.489	1.438	1.482	1.488	1.459	1.458	1.456	1.484	1.509	1.498	1.497	1.458	1.477	1.482	1.461	1.477	1.448	1.457	1.505	1.45	1.469	1.478	1.44	1.451
0	1.398	1.414	1.384	1.393	1.391	1.391	1.397	1.42	1.422	1.418	1.426	1.427	1.411	1.435	1.414	1.438	1.434	1.419	1.427	1.445	1.425	1.442	1.435	1.428	1.437	1.437	1.44	1.447	1.451	1.433	1.447	1.445	1.461	1.474	1.484	1.461	1.452	1.465	1.473	1.461	1.471	1.459	1.496	1.491	1.464	1.451	1.482	1.467	1.479
0	1.427	1.423	1.346	1.379	1.391	1.419	1.345	1.409	1.418	1.394	1.393	1.411	1.388	1.385	1.403	1.401	1.377	1.389	1.372	1.391	1.394	1.39	1.399	1.417	1.39	1.402	1.391	1.403	1.404	1.389	1.388	1.411	1.406	1.418	1.415	1.415	1.405	1.431	1.415	1.4	1.416	1.401	1.413	1.442	1.377	1.405	1.407	1.399	1.429
0	1.401	1.417	1.383	1.393	1.405	1.395	1.384	1.4	1.404	1.405	1.421	1.41	1.406	1.416	1.406	1.413	1.404	1.402	1.402	1.419	1.404	1.418	1.4	1.396	1.403	1.41	1.405	1.414	1.423	1.402	1.402	1.409	1.418	1.432	1.432	1.428	1.408	1.421	1.432	1.406	1.426	1.413	1.439	1.434	1.416	1.405	1.432	1.425	1.431
0	1.444	1.431	1.434	1.437	1.424	1.432	1.421	1.401	1.44	1.432	1.442	1.444	1.451	1.441	1.429	1.456	1.412	1.439	1.443	1.43	1.448	1.446	1.438	1.431	1.42	1.435	1.445	1.448	1.463	1.443	1.45	1.449	1.476	1.465	1.486	1.462	1.466	1.47	1.479	1.44	1.46	1.454	1.471	1.474	1.45	1.444	1.481	1.453	1.458
0	1.45	1.46	1.43	1.464	1.458	1.454	1.472	1.467	1.455	1.487	1.484	1.467	1.472	1.51	1.472	1.482	1.468	1.481	1.475	1.479	1.513	1.468	1.494	1.453	1.508	1.493	1.467	1.482	1.509	1.474	1.492	1.466	1.503	1.521	1.506	1.501	1.485	1.494	1.499	1.482	1.504	1.47	1.498	1.522	1.486	1.507	1.503	1.512	1.503
0	1.442	1.448	1.414	1.431	1.44	1.429	1.438	1.475	1.468	1.479	1.485	1.487	1.503	1.53	1.534	1.54	1.541	1.556	1.568	1.588	1.601	1.63	1.618	1.62	1.637	1.658	1.644	1.679	1.692	1.667	1.682	1.697	1.711	1.726	1.752	1.746	1.735	1.719	1.759	1.744	1.751	1.757	1.768	1.778	1.745	1.753	1.77	1.778	1.781
218	1.432	1.403	1.35	1.344	1.397	1.413	1.33	1.394	1.419	1.404	1.373	1.404	1.38	1.363	1.386	1.395	1.364	1.383	1.37	1.372	1.378	1.367	1.399	1.4	1.387	1.405	1.385	1.415	1.387	1.391	1.381	1.402	1.408	1.416	1.434	1.424	1.398	1.432	1.428	1.414	1.431	1.408	1.431	1.449	1.404	1.406	1.424	1.414	1.435
0	1.404	1.422	1.383	1.4	1.413	1.401	1.406	1.411	1.418	1.415	1.408	1.408	1.413	1.431	1.417	1.426	1.419	1.418	1.409	1.444	1.424	1.438	1.423	1.432	1.445	1.455	1.441	1.449	1.462	1.426	1.457	1.449	1.465	1.46	1.494	1.475	1.479	1.459	1.479	1.476	1.454	1.481	1.481	1.491	1.461	1.47	1.48	1.483	1.49
219	1.432	1.441	1.417	1.44	1.432	1.423	1.423	1.447	1.448	1.452	1.457	1.443	1.446	1.485	1.46	1.488	1.477	1.47	1.484	1.509	1.5	1.515	1.515	1.517	1.545	1.562	1.56	1.568	1.583	1.556	1.571	1.586	1.604	1.622	1.619	1.62	1.613	1.621	1.647	1.616	1.636	1.632	1.644	1.67	1.622	1.631	1.657	1.641	1.654
0	1.439	1.438	1.415	1.433	1.432	1.427	1.426	1.436	1.441	1.446	1.443	1.45	1.445	1.467	1.44	1.462	1.457	1.453	1.459	1.487	1.458	1.474	1.469	1.471	1.48	1.502	1.479	1.503	1.519	1.487	1.515	1.512	1.539	1.555	1.579	1.557	1.546	1.567	1.576	1.567	1.592	1.564	1.608	1.608	1.587	1.585	1.62	1.608	1.612
0	1.448	1.434	1.434	1.441	1.414	1.432	1.417	1.42	1.45	1.431	1.451	1.452	1.443	1.477	1.467	1.467	1.44	1.477	1.456	1.484	1.477	1.495	1.494	1.491	1.502	1.493	1.493	1.529	1.535	1.505	1.519	1.516	1.528	1.552	1.575	1.534	1.529	1.538	1.571	1.499	1.531	1.531	1.554	1.566	1.527	1.526	1.575	1.553	1.559
0	1.445	1.456	1.425	1.421	1.421	1.424	1.426	1.464	1.44	1.447	1.462	1.462	1.46	1.486	1.474	1.471	1.473	1.474	1.471	1.498	1.487	1.514	1.495	1.507	1.505	1.528	1.517	1.536	1.557	1.523	1.543	1.553	1.568	1.571	1.592	1.597	1.582	1.574	1.606	1.581	1.593	1.599	1.608	1.608	1.588	1.582	1.603	1.615	1.624
0	1.436	1.452	1.415	1.444	1.436	1.448	1.437	1.445	1.434	1.462	1.471	1.456	1.46	1.472	1.469	1.483	1.459	1.459	1.472	1.484	1.487	1.484	1.477	1.482	1.479	1.499	1.497	1.501	1.512	1.487	1.5	1.489	1.511	1.531	1.53	1.539	1.517	1.526	1.541	1.519	1.527	1.514	1.547	1.562	1.54	1.532	1.547	1.55	1.558
0	1.435	1.453	1.416	1.419	1.426	1.425	1.419	1.443	1.433	1.446	1.442	1.444	1.42	1.467	1.434	1.45	1.444	1.434	1.446	1.438	1.439	1.447	1.419	1.442	1.43	1.427	1.44	1.448	1.455	1.432	1.44	1.438	1.465	1.47	1.477	1.453	1.442	1.456	1.46	1.458	1.469	1.453	1.476	1.474	1.46	1.448	1.477	1.465	1.473
220	1.442	1.46	1.435	1.448	1.448	1.438	1.434	1.449	1.462	1.468	1.461	1.471	1.45	1.481	1.451	1.47	1.456	1.456	1.468	1.478	1.478	1.477	1.483	1.487	1.494	1.506	1.489	1.501	1.51	1.493	1.516	1.51	1.532	1.546	1.555	1.555	1.549	1.563	1.568	1.55	1.583	1.58	1.601	1.619	1.61	1.597	1.632	1.616	1.645
221	1.508	1.466	1.572	1.523	1.508	1.501	1.506	1.481	1.53	1.514	1.539	1.55	1.54	1.553	1.537	1.511	1.501	1.521	1.52	1.52	1.516	1.553	1.53	1.494	1.516	1.533	1.546	1.549	1.56	1.541	1.548	1.535	1.541	1.551	1.587	1.551	1.531	1.549	1.598	1.518	1.53	1.548	1.565	1.564	1.534	1.537	1.569	1.553	1.541
222	1.416	1.436	1.411	1.426	1.428	1.444	1.454	1.486	1.492	1.498	1.518	1.517	1.536	1.554	1.55	1.594	1.583	1.602	1.609	1.66	1.678	1.695	1.701	1.728	1.764	1.802	1.827	1.854	1.898	1.905	1.95	1.987	2.115	2.208	2.32	2.359	2.356	2.366	2.403	2.381	2.392	2.381	2.414	2.444	2.371	2.384	2.411	2.396	2.422
223	1.406	1.424	1.393	1.398	1.41	1.402	1.397	1.427	1.416	1.42	1.422	1.425	1.429	1.445	1.429	1.432	1.438	1.424	1.427	1.452	1.443	1.47	1.449	1.456	1.467	1.475	1.476	1.482	1.501	1.458	1.489	1.485	1.506	1.5	1.519	1.513	1.519	1.502	1.522	1.511	1.513	1.518	1.525	1.543	1.515	1.514	1.524	1.545	1.551
224	1.443	1.459	1.424	1.455	1.431	1.427	1.427	1.452	1.448	1.446	1.452	1.435	1.434	1.456	1.449	1.453	1.437	1.433	1.442	1.443	1.445	1.454	1.439	1.436	1.453	1.459	1.45	1.444	1.468	1.449	1.452	1.451	1.478	1.488	1.49	1.482	1.479	1.483	1.501	1.483	1.495	1.488	1.505	1.52	1.488	1.492	1.506	1.517	1.514
225	1.517	1.501	1.478	1.539	1.511	1.491	1.51	1.505	1.514	1.52	1.52	1.533	1.56	1.539	1.475	1.537	1.512	1.527	1.524	1.516	1.526	1.504	1.542	1.521	1.519	1.519	1.543	1.561	1.525	1.545	1.521	1.512	1.524	1.557	1.544	1.546	1.536	1.541	1.571	1.494	1.523	1.531	1.552	1.554	1.53	1.532	1.523	1.544	1.533
226	1.408	1.404	1.39	1.384	1.393	1.4	1.4	1.417	1.414	1.404	1.41	1.422	1.408	1.429	1.401	1.414	1.404	1.412	1.403	1.418	1.417	1.429	1.405	1.407	1.421	1.43	1.424	1.428	1.443	1.416	1.429	1.434	1.44	1.451	1.458	1.433	1.438	1.435	1.462	1.423	1.443	1.44	1.455	1.466	1.437	1.435	1.453	1.449	1.465
227	1.4	1.402	1.372	1.396	1.4	1.389	1.385	1.404	1.397	1.4	1.417	1.404	1.401	1.409	1.402	1.426	1.394	1.417	1.403	1.423	1.422	1.415	1.411	1.41	1.425	1.43	1.423	1.432	1.454	1.446	1.438	1.451	1.47	1.479	1.489	1.484	1.469	1.479	1.498	1.462	1.478	1.488	1.491	1.512	1.479	1.483	1.501	1.509	1.517
228	1.463	1.484	1.473	1.442	1.502	1.471	1.488	1.481	1.482	1.501	1.476	1.489	1.498	1.526	1.483	1.497	1.472	1.489	1.494	1.507	1.503	1.518	1.504	1.501	1.514	1.522	1.508	1.534	1.53	1.501	1.53	1.526	1.54	1.563	1.572	1.562	1.554	1.563	1.588	1.576	1.6	1.584	1.61	1.601	1.597	1.591	1.631	1.63	1.632
229	1.419	1.422	1.398	1.41	1.402	1.41	1.408	1.442	1.439	1.423	1.435	1.438	1.416	1.448	1.423	1.422	1.422	1.42	1.414	1.442	1.425	1.451	1.422	1.422	1.431	1.435	1.442	1.42	1.46	1.421	1.443	1.43	1.453	1.444	1.47	1.445	1.444	1.434	1.449	1.436	1.451	1.428	1.439	1.465	1.425	1.431	1.442	1.447	1.458
230	1.455	1.452	1.413	1.44	1.435	1.43	1.449	1.448	1.447	1.445	1.46	1.453	1.452	1.478	1.458	1.487	1.48	1.479	1.496	1.493	1.514	1.514	1.501	1.519	1.542	1.555	1.547	1.542	1.581	1.559	1.577	1.588	1.606	1.626	1.637	1.619	1.619	1.615	1.642	1.63	1.641	1.631	1.66	1.665	1.651	1.646	1.666	1.669	1.667
0	1.436	1.436	1.405	1.432	1.432	1.4	1.412	1.439	1.441	1.427	1.436	1.436	1.424	1.46	1.43	1.434	1.416	1.426	1.425	1.435	1.433	1.447	1.428	1.437	1.441	1.433	1.445	1.437	1.456	1.422	1.438	1.447	1.458	1.454	1.461	1.457	1.462	1.444	1.454	1.447	1.452	1.45	1.462	1.468	1.438	1.438	1.446	1.449	1.481
231	1.574	1.541	1.531	1.565	1.553	1.565	1.561	1.585	1.567	1.562	1.584	1.592	1.644	1.647	1.606	1.672	1.588	1.647	1.618	1.638	1.657	1.687	1.663	1.692	1.723	1.753	1.722	1.724	1.754	1.753	1.763	1.751	1.793	1.812	1.851	1.853	1.846	1.84	1.927	1.807	1.819	1.848	1.892	1.918	1.889	1.845	1.878	1.89	1.911
232	1.399	1.396	1.398	1.387	1.414	1.397	1.404	1.416	1.412	1.426	1.413	1.408	1.411	1.433	1.407	1.404	1.391	1.393	1.392	1.404	1.421	1.412	1.404	1.413	1.401	1.406	1.403	1.409	1.418	1.395	1.403	1.402	1.421	1.417	1.426	1.426	1.41	1.41	1.424	1.399	1.431	1.403	1.418	1.427	1.401	1.402	1.425	1.41	1.427
233	1.59	1.555	1.546	1.513	1.565	1.529	1.569	1.576	1.549	1.57	1.62	1.622	1.567	1.583	1.596	1.637	1.598	1.588	1.586	1.633	1.63	1.649	1.647	1.623	1.658	1.669	1.673	1.667	1.688	1.698	1.717	1.703	1.76	1.779	1.789	1.718	1.752	1.735	1.8	1.742	1.752	1.733	1.748	1.83	1.753	1.756	1.768	1.785	1.853
234	1.399	1.413	1.382	1.395	1.395	1.381	1.39	1.399	1.398	1.404	1.406	1.399	1.388	1.413	1.393	1.414	1.4	1.395	1.394	1.403	1.411	1.408	1.391	1.387	1.405	1.407	1.396	1.401	1.415	1.387	1.4	1.393	1.415	1.417	1.433	1.41	1.404	1.41	1.423	1.402	1.409	1.399	1.417	1.426	1.401	1.412	1.413	1.412	1.418
235	1.406	1.415	1.397	1.403	1.391	1.402	1.396	1.414	1.411	1.416	1.419	1.406	1.418	1.423	1.411	1.425	1.397	1.401	1.414	1.421	1.397	1.406	1.394	1.411	1.406	1.423	1.403	1.408	1.418	1.393	1.409	1.398	1.412	1.417	1.427	1.423	1.41	1.401	1.412	1.396	1.419	1.406	1.419	1.414	1.405	1.399	1.413	1.412	1.415
236	1.431	1.428	1.408	1.42	1.424	1.426	1.408	1.425	1.441	1.431	1.442	1.445	1.443	1.453	1.419	1.453	1.415	1.442	1.428	1.441	1.42	1.432	1.419	1.43	1.426	1.456	1.44	1.456	1.455	1.436	1.453	1.451	1.441	1.456	1.456	1.452	1.449	1.452	1.469	1.426	1.434	1.439	1.45	1.468	1.434	1.425	1.443	1.461	1.471
0	1.421	1.458	1.454	1.445	1.472	1.455	1.461	1.482	1.482	1.489	1.468	1.485	1.48	1.507	1.487	1.489	1.454	1.46	1.49	1.498	1.479	1.466	1.457	1.48	1.469	1.487	1.461	1.47	1.495	1.475	1.477	1.469	1.487	1.515	1.51	1.504	1.492	1.487	1.491	1.476	1.513	1.48	1.477	1.495	1.474	1.481	1.506	1.494	1.502
237	1.44	1.479	1.491	1.452	1.515	1.481	1.507	1.477	1.491	1.499	1.509	1.496	1.516	1.524	1.487	1.527	1.466	1.476	1.485	1.517	1.49	1.503	1.486	1.523	1.504	1.506	1.499	1.509	1.523	1.508	1.505	1.508	1.529	1.54	1.522	1.519	1.532	1.521	1.516	1.518	1.538	1.535	1.526	1.551	1.532	1.538	1.548	1.544	1.556
0	1.372	1.398	1.328	1.354	1.392	1.391	1.375	1.412	1.434	1.465	1.412	1.424	1.432	1.449	1.44	1.447	1.436	1.458	1.447	1.49	1.479	1.485	1.469	1.518	1.507	1.537	1.537	1.512	1.541	1.533	1.553	1.544	1.562	1.579	1.582	1.611	1.591	1.591	1.616	1.618	1.619	1.649	1.655	1.677	1.648	1.657	1.683	1.686	1.683
0	1.433	1.462	1.412	1.458	1.434	1.429	1.419	1.443	1.448	1.443	1.439	1.429	1.446	1.454	1.434	1.443	1.435	1.435	1.43	1.447	1.439	1.454	1.442	1.433	1.445	1.447	1.458	1.459	1.457	1.441	1.463	1.459	1.467	1.455	1.466	1.471	1.463	1.459	1.477	1.451	1.461	1.445	1.472	1.481	1.447	1.451	1.457	1.45	1.471
0	1.464	1.476	1.468	1.509	1.503	1.461	NaN	NaN	NaN	NaN	NaN	NaN	NaN	NaN	NaN	NaN	NaN	NaN	NaN	NaN	NaN	NaN	NaN	NaN	NaN	NaN	NaN	NaN	NaN	NaN	NaN	NaN	NaN	NaN	NaN	NaN	NaN	NaN	NaN	NaN	NaN	NaN	NaN	NaN	NaN	NaN	NaN	NaN	NaN
238	1.401	1.424	1.398	1.401	1.399	1.415	1.41	1.427	1.421	1.424	1.432	1.414	1.406	1.422	1.422	1.425	1.411	1.415	1.412	1.438	1.437	1.431	1.435	1.43	1.446	1.443	1.437	1.452	1.457	1.436	1.455	1.454	1.481	1.485	1.49	1.493	1.485	1.482	1.511	1.489	1.5	1.489	1.516	1.538	1.518	1.51	1.535	1.52	1.535
0	1.439	1.447	1.406	1.444	1.471	1.437	1.445	1.454	1.444	1.431	1.449	1.446	1.457	1.465	1.442	1.467	1.445	1.448	1.448	1.437	1.442	1.451	1.446	1.464	1.462	1.454	1.459	1.472	1.466	1.463	1.46	1.462	1.46	1.488	1.488	1.481	1.462	1.482	1.514	1.459	1.483	1.462	1.492	1.512	1.477	1.461	1.471	1.478	1.474
239	1.402	1.423	1.39	1.423	1.408	1.416	1.424	1.435	1.423	1.437	1.43	1.437	1.435	1.443	1.423	1.442	1.428	1.439	1.433	1.43	1.426	1.431	1.432	1.433	1.432	1.455	1.444	1.433	1.452	1.442	1.433	1.446	1.454	1.464	1.456	1.463	1.45	1.452	1.466	1.425	1.437	1.44	1.465	1.482	1.436	1.443	1.447	1.454	1.471
0	1.34	1.401	1.304	1.351	1.361	1.386	1.348	1.418	1.418	1.442	1.424	1.436	1.427	1.453	1.433	1.463	1.459	1.467	1.452	1.503	1.474	1.496	1.493	1.525	1.519	1.536	1.54	1.536	1.561	1.549	1.553	1.561	1.584	1.582	1.61	1.613	1.607	1.608	1.636	1.63	1.651	1.649	1.674	1.691	1.657	1.664	1.677	1.685	1.69
240	1.413	1.434	1.409	1.419	1.421	1.414	1.401	1.433	1.429	1.424	1.426	1.422	1.418	1.437	1.429	1.437	1.421	1.411	1.413	1.432	1.427	1.434	1.419	1.415	1.428	1.438	1.425	1.434	1.435	1.41	1.427	1.419	1.44	1.44	1.44	1.443	1.433	1.437	1.444	1.428	1.431	1.426	1.452	1.459	1.432	1.434	1.456	1.448	1.446
241	1.411	1.428	1.408	1.424	1.414	1.428	1.402	1.431	1.427	1.43	1.424	1.432	1.416	1.444	1.435	1.447	1.441	1.433	1.432	1.446	1.455	1.456	1.431	1.444	1.45	1.469	1.464	1.469	1.488	1.463	1.474	1.474	1.501	1.507	1.511	1.506	1.505	1.503	1.528	1.517	1.512	1.518	1.541	1.56	1.539	1.538	1.55	1.558	1.564
0	1.421	1.441	1.391	1.437	1.423	1.413	1.403	1.44	1.443	1.444	1.447	1.435	1.433	1.453	1.438	1.453	1.443	1.451	1.45	1.466	1.455	1.469	1.465	1.457	1.46	1.484	1.49	1.491	1.514	1.48	1.502	1.5	1.512	1.529	1.528	1.536	1.519	1.516	1.537	1.527	1.531	1.522	1.556	1.562	1.529	1.521	1.541	1.541	1.556
0	1.44	1.443	1.409	1.468	1.456	1.419	1.44	1.435	1.448	1.44	1.44	1.443	1.444	1.451	1.467	1.453	1.435	1.444	1.447	1.448	1.429	1.433	1.43	1.437	1.444	1.447	1.429	1.435	1.454	1.447	1.445	1.449	1.453	1.473	1.461	1.462	1.446	1.462	1.479	1.457	1.463	1.451	1.475	1.484	1.448	1.46	1.454	1.474	1.471
0	1.484	1.498	1.464	1.504	1.495	1.464	1.469	1.498	1.52	1.535	1.513	1.51	1.505	1.533	1.484	1.531	1.516	1.536	1.545	1.537	1.529	1.548	1.54	1.529	1.533	1.535	1.579	1.578	1.569	1.556	1.574	1.568	1.574	1.617	1.615	1.59	1.594	1.589	1.606	1.599	1.596	1.62	1.651	1.66	1.626	1.597	1.641	1.644	1.678
242	1.416	1.437	1.42	1.415	1.433	1.421	1.42	1.439	1.444	1.448	1.459	1.451	1.454	1.492	1.478	1.488	1.486	1.495	1.513	1.525	1.545	1.548	1.536	1.539	1.551	1.575	1.558	1.582	1.586	1.586	1.608	1.604	1.639	1.641	1.651	1.663	1.65	1.642	1.685	1.656	1.68	1.664	1.69	1.722	1.686	1.674	1.707	1.706	1.722
243	1.405	1.415	1.388	1.416	1.424	1.399	1.402	1.418	1.415	1.429	1.424	1.415	1.409	1.436	1.408	1.418	1.41	1.409	1.405	1.421	1.401	1.417	1.409	1.395	1.408	1.42	1.408	1.408	1.425	1.405	1.406	1.413	1.423	1.434	1.437	1.43	1.419	1.415	1.433	1.408	1.423	1.416	1.441	1.447	1.413	1.412	1.425	1.424	1.441
0	1.393	1.423	1.407	1.412	1.416	1.402	1.412	1.426	1.429	1.421	1.418	1.416	1.41	1.433	1.416	1.436	1.423	1.402	1.407	1.411	1.416	1.414	1.398	1.411	1.404	1.416	1.397	1.418	1.417	1.405	1.411	1.413	1.423	1.431	1.437	1.427	1.415	1.417	1.433	1.405	1.433	1.398	1.428	1.428	1.409	1.404	1.42	1.425	1.438
244	1.51	1.53	1.482	1.559	1.545	1.495	1.498	1.551	1.57	1.528	1.56	1.565	1.556	1.553	1.57	1.581	1.61	1.606	1.688	1.695	1.643	1.683	1.681	1.722	1.779	1.844	1.8	1.823	1.913	1.904	1.886	1.93	1.938	1.988	1.974	1.997	2.03	2.053	2.086	2.1	2.14	2.155	2.219	2.246	2.198	2.212	2.246	2.274	2.272
0	1.545	1.486	1.494	1.541	1.503	1.494	1.504	1.527	1.568	1.519	1.537	1.518	1.524	1.548	1.498	1.522	1.541	1.516	1.538	1.569	1.534	1.559	1.532	1.556	1.576	1.597	1.582	1.612	1.62	1.592	1.603	1.604	1.644	1.657	1.657	1.681	1.675	1.682	1.688	1.672	1.699	1.699	1.708	1.738	1.688	1.686	1.709	1.73	1.733
245	1.421	1.416	1.392	1.398	1.415	1.402	1.397	1.432	1.433	1.404	1.431	1.41	1.411	1.437	1.435	1.436	1.422	1.42	1.398	1.432	1.405	1.399	1.407	1.402	1.409	1.422	1.407	1.405	1.434	1.411	1.427	1.406	1.421	1.433	1.43	1.416	1.41	1.42	1.442	1.412	1.412	1.411	1.433	1.437	1.41	1.4	1.425	1.418	1.421
246	1.418	1.458	1.399	1.433	1.407	1.399	1.404	1.438	1.457	1.434	1.467	1.453	1.447	1.455	1.489	1.478	1.484	1.491	1.495	1.519	1.503	1.504	1.508	1.547	1.577	1.592	1.589	1.587	1.62	1.634	1.632	1.654	1.679	1.683	1.704	1.7	1.698	1.728	1.738	1.716	1.746	1.734	1.768	1.774	1.757	1.744	1.78	1.845	1.818
247	1.403	1.411	1.379	1.411	1.414	1.403	1.399	1.419	1.428	1.411	1.429	1.406	1.414	1.442	1.413	1.436	1.411	1.411	1.427	1.435	1.428	1.434	1.42	1.424	1.425	1.44	1.431	1.438	1.442	1.431	1.427	1.44	1.454	1.46	1.463	1.471	1.449	1.445	1.458	1.445	1.461	1.453	1.475	1.489	1.454	1.449	1.456	1.47	1.471
248	1.413	1.404	1.385	1.416	1.42	1.396	1.38	1.412	1.418	1.425	1.425	1.412	1.408	1.432	1.414	1.433	1.416	1.409	1.417	1.431	1.423	1.439	1.433	1.426	1.441	1.467	1.46	1.478	1.486	1.481	1.5	1.506	1.516	1.561	1.567	1.586	1.571	1.59	1.608	1.609	1.623	1.635	1.695	1.702	1.669	1.685	1.711	1.7	1.725
249	1.415	1.418	1.398	1.43	1.427	1.41	1.406	1.452	1.439	1.441	1.455	1.432	1.439	1.462	1.446	1.459	1.461	1.444	1.436	1.45	1.437	1.442	1.441	1.448	1.465	1.459	1.472	1.471	1.476	1.481	1.509	1.485	1.483	1.51	1.507	1.495	1.484	1.495	1.514	1.487	1.512	1.488	1.503	1.524	1.5	1.483	1.488	1.53	1.51
250	1.402	1.409	1.381	1.409	1.404	1.406	1.397	1.408	1.42	1.429	1.423	1.427	1.422	1.45	1.44	1.457	1.456	1.46	1.464	1.494	1.488	1.496	1.487	1.504	1.516	1.541	1.532	1.548	1.56	1.545	1.563	1.565	1.57	1.603	1.605	1.621	1.593	1.597	1.617	1.606	1.619	1.625	1.65	1.655	1.627	1.625	1.646	1.635	1.645
251	1.31	1.411	1.329	1.385	1.356	1.389	1.386	1.418	1.397	1.4	1.434	1.416	1.412	1.423	1.408	1.42	1.421	1.423	1.399	1.442	1.41	1.449	1.412	1.431	1.439	1.445	1.427	1.427	1.453	1.428	1.433	1.433	1.45	1.447	1.456	1.463	1.436	1.45	1.46	1.45	1.455	1.449	1.476	1.472	1.435	1.441	1.452	1.453	1.453
0	1.347	1.406	1.377	1.399	1.374	1.412	1.398	1.424	1.397	1.413	1.418	1.408	1.418	1.421	1.397	1.421	1.403	1.401	1.396	1.423	1.404	1.434	1.415	1.412	1.416	1.429	1.409	1.412	1.423	1.398	1.416	1.404	1.418	1.434	1.44	1.431	1.417	1.437	1.437	1.426	1.437	1.414	1.44	1.442	1.404	1.421	1.429	1.435	1.428
252	1.253	1.386	1.315	1.374	1.367	1.397	1.398	1.436	1.387	1.404	1.452	1.428	1.402	1.439	1.4	1.431	1.41	1.412	1.404	1.426	1.428	1.436	1.421	1.428	1.445	1.459	1.436	1.421	1.465	1.444	1.423	1.433	1.456	1.436	1.455	1.467	1.428	1.444	1.459	1.451	1.449	1.458	1.473	1.479	1.437	1.449	1.455	1.452	1.458
0	1.594	1.607	1.523	1.654	1.616	1.494	1.534	1.634	1.597	1.604	1.626	1.566	1.684	1.641	1.587	1.586	1.64	1.632	1.65	1.633	1.59	1.581	1.629	1.659	1.574	1.572	1.621	1.587	1.631	1.656	1.613	1.662	1.647	1.626	1.616	1.683	1.649	1.642	1.643	1.552	1.618	1.6	1.672	1.674	1.659	1.638	1.65	1.704	1.688
0	1.296	1.409	1.341	1.384	1.378	1.396	1.416	1.437	1.397	1.421	1.443	1.422	1.418	1.438	1.41	1.425	1.44	1.415	1.399	1.444	1.415	1.439	1.425	1.433	1.416	1.451	1.411	1.419	1.45	1.416	1.433	1.427	1.455	1.436	1.452	1.458	1.43	1.43	1.444	1.44	1.441	1.432	1.455	1.447	1.414	1.43	1.435	1.431	1.437
253	1.391	1.399	1.388	1.407	1.402	1.389	1.38	1.405	1.407	1.404	1.42	1.398	1.395	1.419	1.402	1.413	1.389	1.394	1.401	1.42	1.397	1.416	1.401	1.396	1.399	1.409	1.406	1.406	1.412	1.386	1.401	1.401	1.406	1.425	1.423	1.424	1.404	1.41	1.417	1.397	1.402	1.409	1.424	1.433	1.403	1.395	1.422	1.418	1.424
254	1.389	1.405	1.369	1.401	1.401	1.39	1.389	1.406	1.41	1.423	1.413	1.408	1.402	1.423	1.411	1.421	1.403	1.399	1.415	1.431	1.43	1.436	1.424	1.423	1.445	1.449	1.44	1.449	1.449	1.438	1.452	1.438	1.453	1.461	1.473	1.473	1.45	1.454	1.46	1.451	1.452	1.455	1.483	1.483	1.449	1.447	1.455	1.452	1.469
0	1.614	1.588	1.602	1.67	1.546	1.485	1.638	1.579	1.653	1.657	1.658	1.639	1.503	1.626	1.598	1.678	1.626	1.608	1.595	1.708	1.582	1.654	1.588	1.588	1.553	1.68	1.677	1.601	1.67	1.656	1.673	1.682	1.675	1.728	1.677	1.667	1.633	1.683	1.692	1.67	1.676	1.634	1.715	1.691	1.668	1.623	1.662	1.712	1.755
0	1.279	1.43	1.356	1.434	1.412	1.43	1.481	1.503	1.445	1.452	1.511	1.493	1.459	1.518	1.452	1.471	1.485	1.506	1.483	1.502	1.484	1.524	1.471	1.496	1.487	1.515	1.48	1.501	1.509	1.49	1.499	1.502	1.522	1.514	1.522	1.518	1.501	1.502	1.526	1.501	1.515	1.5	1.523	1.526	1.508	1.502	1.537	1.527	1.526
255	1.394	1.399	1.37	1.398	1.401	1.392	1.39	1.41	1.412	1.397	1.425	1.398	1.396	1.424	1.413	1.416	1.416	1.408	1.406	1.429	1.414	1.443	1.433	1.437	1.448	1.465	1.452	1.463	1.481	1.468	1.479	1.486	1.496	1.512	1.519	1.517	1.515	1.502	1.532	1.51	1.526	1.512	1.54	1.539	1.516	1.515	1.539	1.534	1.546
256	1.409	1.424	1.396	1.423	1.414	1.403	1.399	1.423	1.429	1.418	1.429	1.42	1.427	1.437	1.428	1.445	1.423	1.415	1.425	1.442	1.426	1.437	1.424	1.429	1.437	1.447	1.445	1.45	1.457	1.446	1.459	1.46	1.474	1.487	1.486	1.493	1.479	1.482	1.498	1.474	1.491	1.488	1.512	1.529	1.492	1.494	1.519	1.516	1.528
0	1.408	1.392	1.382	1.387	1.38	1.387	1.38	1.402	1.42	1.403	1.418	1.411	1.397	1.419	1.406	1.433	1.418	1.415	1.417	1.433	1.415	1.433	1.418	1.429	1.438	1.444	1.45	1.455	1.462	1.454	1.46	1.463	1.489	1.487	1.494	1.493	1.473	1.476	1.501	1.483	1.486	1.487	1.517	1.527	1.493	1.482	1.519	1.532	1.534
0	1.793	1.471	1.647	2.825	1.549	1.844	1.332	1.653	NaN	NaN	NaN	NaN	NaN	NaN	NaN	NaN	NaN	NaN	NaN	NaN	NaN	NaN	NaN	NaN	NaN	NaN	NaN	NaN	NaN	NaN	NaN	NaN	NaN	NaN	NaN	NaN	NaN	NaN	NaN	NaN	NaN	NaN	NaN	NaN	NaN	NaN	NaN	NaN	NaN
257	1.486	1.572	1.511	1.567	1.516	1.543	1.526	1.571	1.562	1.557	1.53	1.547	1.531	1.55	1.524	1.596	1.556	1.555	1.555	1.594	1.56	1.618	1.593	1.582	1.589	1.604	1.594	1.61	1.618	1.59	1.617	1.607	1.641	1.635	1.644	1.656	1.647	1.652	1.676	1.648	1.659	1.656	1.696	1.7	1.649	1.69	1.714	1.694	1.718
0	1.357	1.476	1.412	1.487	1.468	1.478	1.503	1.559	1.509	1.518	1.523	1.527	1.487	1.551	1.49	1.522	1.543	1.545	1.523	1.544	1.534	1.562	1.542	1.553	1.541	1.558	1.551	1.556	1.562	1.539	1.546	1.559	1.567	1.595	1.577	1.589	1.569	1.577	1.602	1.57	1.582	1.598	1.574	1.576	1.586	1.629	1.636	1.63	1.615
258	1.387	1.405	1.377	1.392	1.381	1.38	1.382	1.397	1.412	1.391	1.406	1.388	1.387	1.408	1.393	1.403	1.39	1.384	1.389	1.407	1.387	1.402	1.388	1.382	1.39	1.395	1.394	1.403	1.396	1.388	1.4	1.394	1.404	1.416	1.414	1.415	1.403	1.402	1.412	1.391	1.396	1.398	1.419	1.426	1.389	1.389	1.41	1.408	1.417
0	1.422	1.444	1.394	1.409	1.421	1.421	1.419	1.457	1.441	1.422	1.448	1.435	1.404	1.435	1.424	1.441	1.424	1.41	1.417	1.423	1.418	1.435	1.421	1.419	1.439	1.438	1.427	1.429	1.44	1.42	1.433	1.413	1.439	1.456	1.449	1.456	1.443	1.437	1.457	1.433	1.44	1.44	1.455	1.46	1.435	1.429	1.445	1.44	1.447
0	NaN	NaN	NaN	NaN	NaN	NaN	NaN	NaN	NaN	NaN	NaN	NaN	NaN	NaN	NaN	NaN	NaN	NaN	NaN	NaN	NaN	NaN	NaN	NaN	NaN	NaN	NaN	NaN	NaN	NaN	NaN	NaN	NaN	NaN	NaN	NaN	NaN	NaN	NaN	NaN	NaN	NaN	NaN	NaN	NaN	NaN	NaN	NaN	NaN
0	1.445	1.503	1.44	1.46	1.461	1.447	1.448	1.507	1.489	1.475	1.495	1.462	1.449	1.465	1.472	1.478	1.442	1.465	1.459	1.456	1.466	1.459	1.467	1.46	1.481	1.484	1.473	1.502	1.507	1.477	1.475	1.489	1.516	1.526	1.52	1.521	1.511	1.484	1.504	1.501	1.489	1.503	1.516	1.522	1.524	1.505	1.532	1.532	1.542
259	1.386	1.395	1.364	1.393	1.387	1.384	1.382	1.406	1.405	1.396	1.405	1.392	1.383	1.407	1.387	1.417	1.394	1.397	1.395	1.406	1.398	1.419	1.413	1.405	1.415	1.421	1.411	1.422	1.421	1.397	1.416	1.413	1.427	1.434	1.438	1.436	1.426	1.43	1.442	1.416	1.431	1.433	1.447	1.457	1.42	1.421	1.439	1.427	1.437
0	1.929	1.368	1.741	2.009	1.787	2.649	NaN	NaN	NaN	NaN	NaN	NaN	NaN	NaN	NaN	NaN	NaN	NaN	NaN	NaN	NaN	NaN	NaN	NaN	NaN	NaN	NaN	NaN	NaN	NaN	NaN	NaN	NaN	NaN	NaN	NaN	NaN	NaN	NaN	NaN	NaN	NaN	NaN	NaN	NaN	NaN	NaN	NaN	NaN
260	1.38	1.396	1.379	1.391	1.381	1.382	1.379	1.395	1.402	1.398	1.392	1.389	1.386	1.406	1.387	1.413	1.388	1.376	1.389	1.41	1.392	1.4	1.381	1.387	1.393	1.396	1.397	1.403	1.403	1.382	1.412	1.399	1.406	1.428	1.423	1.421	1.415	1.411	1.425	1.404	1.419	1.415	1.434	1.444	1.407	1.402	1.429	1.418	1.438
261	1.449	1.475	1.456	1.451	1.465	1.453	1.458	1.475	1.504	1.483	1.482	1.483	1.491	1.504	1.482	1.515	1.512	1.483	1.493	1.519	1.492	1.503	1.51	1.507	1.513	1.544	1.516	1.554	1.534	1.537	1.572	1.55	1.58	1.573	1.581	1.587	1.564	1.574	1.578	1.556	1.569	1.568	1.597	1.596	1.556	1.549	1.602	1.589	1.583
0	1.443	1.57	1.57	1.527	1.43	1.538	1.413	1.525	1.369	1.45	1.481	1.563	1.509	1.48	1.427	1.505	1.456	1.473	1.558	1.428	1.535	1.424	1.545	1.519	1.465	1.448	1.485	1.518	1.498	1.49	1.525	1.511	1.512	1.486	1.512	1.497	1.496	1.477	1.425	1.385	1.47	1.595	1.471	1.489	1.501	1.497	1.483	NaN	NaN
262	1.418	1.419	1.4	1.415	1.416	1.413	1.408	1.428	1.408	1.43	1.422	1.431	1.416	1.426	1.43	1.442	1.415	1.406	1.407	1.428	1.427	1.43	1.422	1.418	1.431	1.438	1.418	1.436	1.438	1.438	1.435	1.423	1.441	1.446	1.448	1.452	1.435	1.439	1.45	1.426	1.425	1.428	1.446	1.452	1.424	1.411	1.436	1.449	1.443
0	1.482	1.555	1.47	1.572	1.509	1.533	1.536	1.574	1.572	1.568	1.543	1.534	1.524	1.568	1.521	1.605	1.551	1.555	1.552	1.568	1.557	1.61	1.615	1.579	1.57	1.615	1.6	1.581	1.611	1.559	1.584	1.604	1.623	1.61	1.641	1.643	1.617	1.623	1.646	1.602	1.64	1.634	1.663	1.658	1.616	1.663	1.688	1.651	1.668
263	1.392	1.408	1.371	1.392	1.385	1.379	1.386	1.408	1.4	1.4	1.389	1.384	1.376	1.39	1.387	1.409	1.389	1.378	1.385	1.397	1.393	1.411	1.404	1.391	1.405	1.406	1.405	1.413	1.412	1.397	1.401	1.408	1.414	1.427	1.433	1.433	1.42	1.424	1.429	1.405	1.429	1.419	1.439	1.438	1.407	1.411	1.43	1.422	1.435
264	1.448	1.433	1.456	1.457	1.449	1.432	1.428	1.443	1.428	1.462	1.415	1.456	1.45	1.449	1.448	1.467	1.412	1.446	1.456	1.422	1.44	1.449	1.464	1.444	1.449	1.453	1.467	1.451	1.458	1.436	1.464	1.463	1.456	1.458	1.477	1.465	1.461	1.46	1.471	1.427	1.46	1.446	1.464	1.5	1.447	1.443	1.455	1.427	1.428
265	1.441	1.412	1.431	1.399	1.425	1.416	1.446	1.453	1.441	1.398	1.426	1.399	1.412	1.455	1.446	1.473	1.387	1.405	1.39	1.421	1.42	1.41	1.385	1.419	1.444	1.422	1.394	1.414	1.414	1.416	1.424	1.397	1.416	1.426	1.436	1.432	1.427	1.428	1.453	1.409	1.419	1.414	1.444	1.437	1.41	1.376	1.438	1.423	1.446
0	1.62	1.562	1.57	1.612	1.573	1.607	1.613	1.616	1.602	1.618	1.652	1.659	1.623	1.595	1.642	1.656	1.681	1.595	1.629	1.65	1.633	1.678	1.65	1.694	1.692	1.689	1.672	1.737	1.709	1.682	1.69	1.695	1.724	1.687	1.735	1.802	1.716	1.745	1.689	1.724	1.705	1.698	1.751	1.736	1.711	1.723	1.7	1.725	1.738
0	1.49	1.532	1.483	1.629	1.468	1.525	1.501	1.555	1.449	1.505	1.523	1.496	1.497	1.513	1.525	1.515	1.558	1.571	1.577	1.565	1.581	1.637	1.586	1.634	1.673	1.635	1.69	1.701	1.776	1.819	1.905	1.963	2.022	2.13	2.123	2.157	2.139	2.179	2.232	2.209	2.17	2.186	2.208	2.226	2.198	2.236	2.208	2.237	2.227
0	1.416	1.39	1.416	1.389	1.406	1.406	1.418	1.406	1.401	1.397	1.459	1.422	1.442	1.431	1.417	1.446	1.456	1.423	1.427	1.428	1.428	1.459	1.419	1.414	1.432	1.452	1.446	1.456	1.45	1.424	1.446	1.452	1.448	1.461	1.436	1.445	1.439	1.467	1.461	1.449	1.444	1.479	1.452	1.472	1.473	1.47	1.472	1.475	1.479
0	1.276	1.617	1.656	2.26	1.876	2.234	1.086	1.53	1.762	1.466	1.997	1.871	1.936	1.754	1.779	1.57	1.703	1.706	1.816	1.701	1.646	1.758	1.759	1.823	1.789	1.847	1.933	1.784	1.743	1.846	1.841	1.821	1.856	1.773	1.789	1.799	1.877	1.894	1.878	2.001	1.83	1.96	1.721	1.852	1.865	1.84	1.747	1.965	1.813
266	1.426	1.437	1.417	1.427	1.419	1.443	1.401	1.385	1.413	1.367	1.456	1.409	1.438	1.413	1.425	1.398	1.422	1.422	1.428	1.41	1.435	1.448	1.435	1.429	1.429	1.457	1.45	1.451	1.432	1.435	1.459	1.447	1.458	1.459	1.457	1.46	1.455	1.487	1.483	1.497	1.462	1.499	1.477	1.504	1.501	1.489	1.476	1.507	1.512
0	NaN	NaN	NaN	NaN	NaN	NaN	NaN	NaN	NaN	NaN	NaN	NaN	NaN	NaN	NaN	NaN	NaN	NaN	NaN	NaN	NaN	NaN	NaN	NaN	NaN	NaN	NaN	NaN	NaN	NaN	NaN	NaN	NaN	NaN	NaN	NaN	NaN	NaN	NaN	NaN	NaN	NaN	NaN	NaN	NaN	NaN	NaN	NaN	NaN
0	1.652	1.569	1.63	1.626	1.661	1.58	1.665	1.681	1.769	1.709	1.826	1.839	1.91	1.923	1.933	1.848	2.017	1.861	1.835	1.822	1.803	2.073	1.846	1.757	1.853	1.954	1.919	1.954	1.941	1.888	1.854	1.968	1.94	1.897	1.979	1.841	1.896	1.982	1.92	1.784	1.89	1.942	1.89	1.983	1.979	2.007	2.024	1.99	2.01
0	1.432	1.405	1.399	1.397	1.398	1.402	1.417	1.415	1.401	1.397	1.423	1.384	1.438	1.394	1.392	1.412	1.408	1.4	1.392	1.38	1.384	1.41	1.396	1.384	1.384	1.395	1.392	1.425	1.395	1.368	1.391	1.389	1.379	1.412	1.397	1.39	1.372	1.396	1.387	1.411	1.384	1.396	1.395	1.421	1.404	1.403	1.392	1.401	1.4
0	NaN	NaN	NaN	NaN	NaN	NaN	NaN	NaN	NaN	NaN	NaN	NaN	NaN	NaN	NaN	NaN	NaN	NaN	NaN	NaN	NaN	NaN	NaN	NaN	NaN	NaN	NaN	NaN	NaN	NaN	NaN	NaN	NaN	NaN	NaN	NaN	NaN	NaN	NaN	NaN	NaN	NaN	NaN	NaN	NaN	NaN	NaN	NaN	NaN
0	1.413	1.417	1.428	1.438	1.441	1.434	1.439	1.395	1.429	1.38	1.459	1.411	1.444	1.422	1.413	1.411	1.398	1.413	1.436	1.413	1.414	1.436	1.421	1.414	1.414	1.434	1.437	1.428	1.41	1.417	1.424	1.421	1.427	1.415	1.418	1.415	1.415	1.435	1.426	1.456	1.403	1.442	1.424	1.443	1.428	1.429	1.416	1.434	1.433
0	1.572	1.68	1.7	1.739	1.697	1.724	1.865	1.769	1.881	1.804	1.905	1.929	2.009	1.859	2.003	1.906	1.924	1.769	1.758	1.968	1.831	2.057	1.928	1.773	1.806	1.924	2.014	1.986	1.865	1.912	1.915	1.995	1.963	1.915	1.945	2.006	1.951	2.01	1.853	1.849	1.94	2.007	1.852	2.015	1.939	1.965	2.09	1.957	1.958
0	NaN	NaN	NaN	NaN	NaN	NaN	NaN	NaN	NaN	NaN	NaN	NaN	NaN	NaN	NaN	NaN	NaN	NaN	NaN	NaN	NaN	NaN	NaN	NaN	NaN	NaN	NaN	NaN	NaN	NaN	NaN	NaN	NaN	NaN	NaN	NaN	NaN	NaN	NaN	NaN	NaN	NaN	NaN	NaN	NaN	NaN	NaN	NaN	NaN
267	1.451	1.414	1.424	1.45	1.457	1.447	1.404	1.438	1.445	1.411	1.449	1.418	1.464	1.434	1.441	1.44	1.425	1.42	1.4	1.407	1.404	1.459	1.403	1.383	1.405	1.399	1.404	1.42	1.398	1.406	1.403	1.419	1.423	1.413	1.429	1.44	1.409	1.452	1.421	1.416	1.396	1.435	1.422	1.44	1.411	1.426	1.421	1.431	1.442
0	1.443	1.429	1.408	1.411	1.425	1.432	1.439	1.436	1.415	1.429	1.45	1.418	1.439	1.411	1.409	1.43	1.418	1.433	1.437	1.416	1.399	1.436	1.393	1.421	1.428	1.434	1.433	1.438	1.428	1.41	1.421	1.407	1.412	1.464	1.461	1.427	1.434	1.448	1.448	1.476	1.454	1.46	1.467	1.478	1.475	1.47	1.467	1.464	1.471
268	1.452	1.434	1.44	1.451	1.446	1.461	1.447	1.435	1.446	1.4	1.456	1.427	1.428	1.427	1.394	1.425	1.419	1.416	1.422	1.404	1.413	1.425	1.422	1.415	1.419	1.429	1.422	1.437	1.419	1.41	1.424	1.411	1.426	1.428	1.418	1.418	1.417	1.423	1.429	1.439	1.403	1.43	1.423	1.432	1.43	1.428	1.417	1.432	1.435
269	1.463	1.396	1.437	1.427	1.419	1.406	1.425	1.443	1.42	1.432	1.459	1.384	1.451	1.434	1.432	1.442	1.414	1.44	1.383	1.418	1.403	1.43	1.405	1.375	1.415	1.399	1.422	1.436	1.394	1.408	1.414	1.399	1.426	1.441	1.42	1.428	1.412	1.456	1.427	1.419	1.403	1.427	1.412	1.436	1.409	1.429	1.422	1.418	1.424
270	1.513	1.439	1.511	1.438	1.465	1.455	1.446	1.541	1.511	1.482	1.513	1.462	1.54	1.468	1.48	1.493	1.44	1.456	1.434	1.425	1.449	1.489	1.465	1.435	1.456	1.441	1.475	1.485	1.417	1.461	1.443	1.472	1.481	1.476	1.488	1.485	1.466	1.517	1.459	1.471	1.45	1.485	1.466	1.479	1.461	1.472	1.478	1.468	1.496
0	1.483	1.454	1.46	1.455	1.48	1.457	1.457	1.457	1.5	1.425	1.476	1.435	1.462	1.468	1.43	1.474	1.425	1.461	1.468	1.452	1.452	1.47	1.476	1.45	1.453	1.465	1.449	1.481	1.464	1.451	1.458	1.449	1.461	1.459	1.459	1.459	1.449	1.471	1.466	1.484	1.447	1.472	1.465	1.476	1.466	1.467	1.459	1.474	1.477
0	1.454	1.456	1.434	1.442	1.433	1.439	1.444	1.434	1.427	1.403	1.453	1.418	1.438	1.419	1.41	1.433	1.415	1.433	1.428	1.416	1.416	1.451	1.448	1.431	1.431	1.46	1.442	1.471	1.449	1.429	1.439	1.442	1.452	1.471	1.457	1.45	1.446	1.467	1.476	1.48	1.439	1.465	1.456	1.465	1.461	1.47	1.454	1.462	1.468
271	1.459	1.433	1.442	1.457	1.427	1.433	1.446	1.435	1.443	1.404	1.451	1.418	1.409	1.435	1.387	1.459	1.413	1.43	1.432	1.42	1.417	1.442	1.453	1.434	1.437	1.447	1.442	1.463	1.457	1.438	1.455	1.449	1.462	1.472	1.479	1.463	1.461	1.493	1.478	1.495	1.478	1.483	1.483	1.496	1.495	1.5	1.49	1.494	1.508
0	1.48	1.431	1.489	1.413	1.483	1.486	1.465	1.505	1.479	1.472	1.496	1.465	1.492	1.447	1.446	1.461	1.443	1.477	1.452	1.425	1.463	1.471	1.454	1.437	1.51	1.464	1.485	1.473	1.451	1.48	1.473	1.48	1.498	1.501	1.478	1.514	1.487	1.526	1.478	1.506	1.471	1.497	1.482	1.513	1.51	1.52	1.509	1.531	1.551
0	1.607	1.597	1.524	1.614	1.44	1.516	1.551	1.506	1.585	1.546	1.652	1.543	1.51	1.514	1.454	1.518	1.48	1.521	1.501	1.54	1.478	1.564	1.503	1.497	NaN	NaN	NaN	NaN	NaN	NaN	NaN	NaN	NaN	NaN	NaN	NaN	NaN	NaN	NaN	NaN	NaN	NaN	NaN	NaN	NaN	NaN	NaN	NaN	NaN
272	1.6	1.497	1.52	1.48	1.511	1.483	1.478	1.486	1.399	1.442	1.513	1.422	1.418	1.44	1.413	1.404	1.448	1.417	1.396	1.371	1.411	1.406	1.429	1.41	1.422	1.454	1.43	1.42	1.401	1.382	1.413	1.443	1.408	1.436	1.438	1.41	1.422	1.464	1.459	1.455	1.443	1.45	1.465	1.439	1.441	1.448	1.436	1.442	1.455
273	1.409	1.413	1.39	1.366	1.396	1.398	1.399	1.403	1.383	1.384	1.429	1.399	1.407	1.387	1.375	1.422	1.395	1.395	1.396	1.4	1.381	1.414	1.379	1.39	1.374	1.422	1.396	1.42	1.405	1.379	1.402	1.389	1.395	1.427	1.408	1.398	1.401	1.405	1.418	1.428	1.407	1.425	1.42	1.436	1.441	1.429	1.423	1.416	1.414
274	1.505	1.552	1.479	1.461	1.487	1.508	1.551	1.532	1.533	1.508	1.567	1.543	1.548	1.54	1.542	1.571	1.555	1.556	1.552	1.581	1.591	1.626	1.566	1.584	1.594	1.598	1.623	1.643	1.623	1.625	1.619	1.604	1.653	1.674	1.65	1.66	1.654	1.682	1.661	1.703	1.659	1.689	1.692	1.718	1.726	1.715	1.746	1.704	1.733
275	1.428	1.434	1.46	1.402	1.408	1.445	1.445	1.477	1.434	1.436	1.492	1.431	1.463	1.436	1.429	1.469	1.443	1.47	1.454	1.477	1.476	1.494	1.485	1.47	1.492	1.497	1.517	1.552	1.522	1.541	1.563	1.56	1.597	1.636	1.638	1.67	1.667	1.734	1.725	1.779	1.78	1.821	1.853	1.901	1.917	1.95	1.957	2.04	2.11
0	1.434	1.382	1.42	1.406	1.407	1.44	1.449	1.472	1.428	1.445	1.488	1.431	1.472	1.443	1.465	1.496	1.474	1.521	1.475	1.494	1.513	1.524	1.512	1.495	1.533	1.52	1.528	1.538	1.525	1.521	1.545	1.525	1.533	1.577	1.557	1.554	1.532	1.585	1.555	1.584	1.555	1.576	1.57	1.604	1.585	1.606	1.578	1.591	1.61
0	1.411	1.409	1.4	1.377	1.404	1.394	1.414	1.401	1.379	1.381	1.422	1.381	1.421	1.406	1.377	1.416	1.4	1.401	1.396	1.4	1.4	1.419	1.391	NaN	NaN	NaN	NaN	NaN	NaN	NaN	NaN	NaN	NaN	NaN	NaN	NaN	NaN	NaN	NaN	NaN	NaN	NaN	NaN	NaN	NaN	NaN	NaN	NaN	NaN
276	1.51	1.57	1.511	1.475	1.483	1.513	1.53	1.531	1.496	1.468	1.558	1.529	1.532	1.505	1.514	1.544	1.519	1.522	1.518	1.526	1.539	1.554	1.505	1.504	1.522	1.529	1.537	1.558	1.538	1.521	1.534	1.533	1.538	1.563	1.535	1.553	1.543	1.559	1.545	1.547	1.551	1.55	1.567	1.575	1.578	1.543	1.573	1.55	1.568
0	1.422	1.434	1.406	1.406	1.414	1.418	1.416	1.427	1.405	1.398	1.448	1.413	1.429	1.421	1.417	1.444	1.426	1.432	1.432	1.441	1.451	1.464	1.436	1.436	1.449	1.466	1.461	1.475	1.46	1.448	1.466	1.466	1.462	1.483	1.464	1.476	1.469	1.488	1.483	1.492	1.479	1.487	1.489	1.505	1.502	1.492	1.504	1.487	1.502
277	1.515	1.477	1.466	1.508	1.485	1.537	1.5	1.491	1.486	1.501	1.516	1.512	1.499	1.526	1.48	1.532	1.483	1.53	1.503	1.5	1.527	1.531	1.501	1.524	1.543	1.553	1.49	1.551	1.546	1.488	1.539	1.545	1.523	1.559	1.554	1.526	1.516	1.54	1.524	1.539	1.54	1.517	1.561	1.548	1.576	1.563	1.547	1.55	1.528
278	1.495	1.483	1.448	1.501	1.467	1.544	1.484	1.514	1.498	1.489	1.523	1.514	1.504	1.52	1.474	1.517	1.489	1.527	1.495	1.527	1.534	1.537	1.538	1.536	1.542	1.546	1.509	1.567	1.543	1.513	1.535	1.557	1.54	1.581	1.565	1.551	1.529	1.575	1.549	1.574	1.552	1.551	1.568	1.565	1.593	1.582	1.554	1.572	1.564
0	1.43	1.434	1.413	1.4	1.414	1.437	1.419	1.431	1.411	1.399	1.437	1.419	1.429	1.42	1.406	1.441	1.416	1.432	1.426	1.431	1.434	1.45	1.421	1.423	1.433	1.445	1.446	1.471	1.445	1.422	1.441	1.436	1.451	1.47	1.451	1.454	1.451	1.463	1.468	1.484	1.458	1.483	1.484	1.495	1.483	1.48	1.489	1.478	1.501
279	1.438	1.448	1.443	1.397	1.428	1.472	1.479	1.422	1.428	1.432	1.448	1.449	1.427	1.439	1.408	1.444	1.423	1.428	1.441	1.457	1.457	1.459	1.431	1.449	1.443	1.453	1.45	1.47	1.447	1.431	1.449	1.446	1.445	1.481	1.443	1.443	1.456	1.452	1.468	1.475	1.456	1.475	1.473	1.472	1.473	1.48	1.478	1.478	1.492
280	1.391	1.421	1.382	1.416	1.379	1.433	1.399	1.412	1.4	1.389	1.451	1.408	1.416	1.407	1.415	1.431	1.412	1.426	1.416	1.421	1.43	1.428	1.404	1.404	1.417	1.447	1.422	1.451	1.426	1.426	1.434	1.434	1.422	1.456	1.453	1.456	1.438	1.469	1.464	1.495	1.473	1.506	1.507	1.523	1.534	1.529	1.52	1.519	1.524
281	1.418	1.415	1.409	1.404	1.414	1.421	1.405	1.423	1.401	1.382	1.425	1.395	1.417	1.407	1.39	1.424	1.399	1.396	1.403	1.411	1.413	1.433	1.398	1.407	1.409	1.425	1.419	1.431	1.408	1.393	1.412	1.4	1.412	1.431	1.41	1.412	1.408	1.425	1.418	1.435	1.406	1.427	1.432	1.44	1.428	1.425	1.42	1.408	1.428
282	1.419	1.416	1.407	1.397	1.407	1.408	1.397	1.423	1.396	1.385	1.417	1.401	1.411	1.415	1.395	1.42	1.403	1.413	1.404	1.417	1.413	1.435	1.402	1.416	1.419	1.43	1.419	1.437	1.42	1.415	1.431	1.427	1.424	1.447	1.43	1.437	1.427	1.444	1.435	1.46	1.436	1.449	1.451	1.471	1.454	1.439	1.456	1.428	1.446
283	1.472	1.431	1.459	1.453	1.473	1.476	1.479	1.441	1.426	1.471	1.453	1.409	1.451	1.42	1.43	1.45	1.434	1.45	1.458	1.457	1.482	1.459	1.444	1.431	1.471	1.472	1.471	1.482	1.475	1.483	1.474	1.455	1.489	1.503	1.484	1.504	1.492	1.521	1.509	1.504	1.495	1.514	1.504	1.517	1.499	1.517	1.51	1.51	1.509
0	1.448	1.448	1.443	1.393	1.425	1.464	1.456	1.452	1.426	1.409	1.442	1.42	1.431	1.436	1.401	1.446	1.41	1.438	1.429	1.437	1.458	1.468	1.415	1.431	1.445	1.448	1.448	1.475	1.436	1.42	1.436	1.438	1.46	1.468	1.451	1.441	1.445	1.447	1.459	1.463	1.436	1.472	1.467	1.477	1.458	1.456	1.465	1.447	1.471
284	1.497	1.523	1.493	1.527	1.482	1.506	1.458	1.486	1.56	1.551	1.599	1.542	1.558	1.564	1.532	1.637	1.607	1.619	1.614	1.635	1.627	1.673	1.664	1.624	1.713	1.674	1.651	1.759	1.731	1.697	1.69	1.735	1.72	1.732	1.725	1.713	1.705	1.775	1.748	1.752	1.745	1.721	1.741	1.732	1.794	1.771	1.744	1.794	1.757
285	1.506	1.546	1.51	1.536	1.486	1.522	1.47	1.531	1.532	1.509	1.593	1.542	1.548	1.567	1.546	1.609	1.591	1.647	1.629	1.68	1.678	1.714	1.706	1.706	1.77	1.765	1.741	1.887	1.867	1.88	1.946	1.993	2.018	2.093	2.112	2.126	2.132	2.177	2.18	2.212	2.186	2.236	2.236	2.268	2.248	2.253	2.21	2.228	2.245
0	1.45	1.456	1.447	1.43	1.448	1.453	1.477	1.433	1.422	1.434	1.451	1.425	1.459	1.423	1.416	1.432	1.426	1.44	1.436	1.446	1.458	1.445	1.451	1.435	1.435	1.449	1.443	1.465	1.442	1.432	1.437	1.432	1.45	1.468	1.437	1.444	1.432	1.455	1.469	1.461	1.428	1.467	1.458	1.473	1.453	1.454	1.471	1.458	1.458
0	1.414	1.43	1.392	1.408	1.375	1.428	1.4	1.418	1.398	1.382	1.442	1.4	1.426	1.405	1.427	1.424	1.399	1.41	1.403	1.409	1.412	1.425	1.401	1.394	1.404	1.427	1.405	1.432	1.416	1.402	1.416	1.419	1.404	1.44	1.411	1.424	1.404	1.438	1.429	1.446	1.418	1.453	1.442	1.456	1.458	1.449	1.424	1.432	1.433
0	1.428	1.433	1.414	1.431	1.417	1.426	1.425	1.432	1.429	1.42	1.449	1.412	1.431	1.428	1.415	1.449	1.418	1.432	1.417	1.429	1.429	1.44	1.429	1.419	1.43	1.449	1.428	1.455	1.447	1.435	1.436	1.444	1.434	1.464	1.439	1.439	1.424	1.452	1.445	1.464	1.431	1.452	1.456	1.451	1.458	1.457	1.435	1.447	1.445
0	1.434	1.453	1.424	1.442	1.423	1.442	1.429	1.436	1.437	1.437	1.477	1.437	1.443	1.439	1.422	1.459	1.441	1.443	1.448	1.454	NaN	NaN	NaN	NaN	NaN	NaN	NaN	NaN	NaN	NaN	NaN	NaN	NaN	NaN	NaN	NaN	NaN	NaN	NaN	NaN	NaN	NaN	NaN	NaN	NaN	NaN	NaN	NaN	NaN
0	1.653	1.554	1.568	1.604	1.62	1.667	1.628	1.478	1.555	1.624	1.576	1.605	1.598	1.55	1.568	1.55	1.508	1.581	1.572	1.606	1.617	1.557	1.65	1.557	1.6	1.579	1.54	1.635	1.565	1.582	1.59	1.525	1.626	1.657	1.573	1.648	1.63	1.592	1.633	1.599	1.588	1.635	1.621	1.656	1.611	1.643	1.655	1.672	1.642
0	1.432	1.452	1.471	1.446	1.45	1.463	1.431	1.448	1.418	1.451	1.483	1.419	1.468	1.451	1.454	1.494	1.454	1.477	1.456	1.483	1.463	1.482	1.447	1.447	1.467	1.494	1.468	1.505	1.491	1.467	1.487	1.468	1.475	1.492	1.47	1.481	1.459	1.492	1.491	1.493	1.467	1.508	1.499	1.493	1.503	1.511	1.488	1.499	1.504
286	1.408	1.406	1.404	1.412	1.408	1.418	1.417	1.412	1.389	1.413	1.434	1.4	1.425	1.423	1.41	1.444	1.426	1.442	1.426	1.452	1.443	1.466	1.438	1.436	1.445	1.463	1.451	1.482	1.467	1.461	1.46	1.463	1.462	1.478	1.462	1.458	1.455	1.481	1.48	1.479	1.455	1.489	1.491	1.497	1.493	1.498	1.475	1.473	1.485
287	1.449	1.463	1.472	1.425	1.438	1.458	1.448	1.428	1.416	1.457	1.456	1.44	1.453	1.456	1.47	1.492	1.447	1.479	1.475	1.49	1.468	1.515	1.474	1.483	1.474	1.497	1.488	1.525	1.513	1.489	1.512	1.5	1.498	1.522	1.521	1.519	1.487	1.532	1.54	1.542	1.523	1.553	1.554	1.554	1.565	1.561	1.55	1.57	1.58
288	1.421	1.454	1.402	1.433	1.427	1.452	1.457	1.467	1.461	1.473	1.533	1.511	1.539	1.536	1.536	1.574	1.574	1.598	1.614	1.634	1.641	1.681	1.675	1.672	1.705	1.748	1.748	1.806	1.796	1.791	1.816	1.827	1.902	2.023	2.064	2.144	2.194	2.263	2.27	2.314	2.273	2.306	2.297	2.318	2.323	2.327	2.303	2.3	2.325
0	NaN	NaN	NaN	NaN	NaN	NaN	NaN	NaN	NaN	NaN	NaN	NaN	NaN	NaN	NaN	NaN	NaN	NaN	NaN	NaN	NaN	NaN	NaN	NaN	NaN	NaN	NaN	NaN	NaN	NaN	NaN	NaN	NaN	NaN	NaN	NaN	NaN	NaN	NaN	NaN	NaN	NaN	NaN	NaN	NaN	NaN	NaN	NaN	NaN
289	1.41	1.43	1.405	1.415	1.418	1.416	1.429	1.437	1.44	1.426	1.456	1.434	1.437	1.452	1.425	1.474	1.443	1.462	1.463	1.474	1.496	1.493	1.457	1.468	1.472	1.479	1.473	1.515	1.502	1.459	1.487	1.481	1.508	1.533	1.515	1.518	1.517	1.541	1.538	1.553	1.548	1.557	1.565	1.57	1.583	1.577	1.578	1.578	1.594
290	1.426	1.434	1.414	1.424	1.42	1.426	1.423	1.413	1.418	1.413	1.445	1.426	1.428	1.416	1.399	1.442	1.422	1.43	1.418	1.431	1.42	1.448	1.414	1.422	1.416	1.418	1.413	1.452	1.435	1.414	1.425	1.416	1.426	1.442	1.419	1.428	1.408	1.443	1.433	1.442	1.418	1.435	1.432	1.441	1.442	1.431	1.424	1.425	1.424
0	1.392	1.422	1.387	1.429	1.379	1.415	1.424	1.436	1.396	1.414	1.454	1.413	1.42	1.435	1.431	1.44	1.424	1.44	1.434	1.448	1.428	1.475	1.456	1.452	1.473	1.495	1.484	1.515	1.485	1.475	1.49	1.496	1.483	1.524	1.509	1.506	1.504	1.533	1.534	1.548	1.524	1.562	1.55	1.537	1.574	1.574	1.557	1.571	1.564
291	1.408	1.443	1.4	1.408	1.382	1.411	1.421	1.425	1.381	1.408	1.449	1.402	1.417	1.414	1.402	1.407	1.404	1.414	1.403	1.426	1.425	1.433	1.414	1.393	1.395	1.423	1.434	1.435	1.408	1.4	1.418	1.422	1.401	1.436	1.404	1.408	1.404	1.43	1.421	1.43	1.419	1.434	1.425	1.433	1.43	1.429	1.413	1.422	1.421
0	NaN	NaN	NaN	NaN	NaN	NaN	NaN	NaN	NaN	NaN	NaN	NaN	NaN	NaN	NaN	NaN	NaN	NaN	NaN	NaN	NaN	NaN	NaN	NaN	NaN	NaN	NaN	NaN	NaN	NaN	NaN	NaN	NaN	NaN	NaN	NaN	NaN	NaN	NaN	NaN	NaN	NaN	NaN	NaN	NaN	NaN	NaN	NaN	NaN
292	1.427	1.45	1.419	1.414	1.437	1.451	1.437	1.474	1.446	1.436	1.494	1.468	1.503	1.493	1.496	1.554	1.531	1.55	1.557	1.588	1.617	1.649	1.629	1.673	1.689	1.738	1.769	1.823	1.806	1.8	1.866	1.936	2.019	2.118	2.144	2.202	2.207	2.253	2.238	2.267	2.226	2.274	2.273	2.284	2.267	2.268	2.26	2.267	2.272
0	1.404	1.399	1.403	1.397	1.404	1.42	1.416	1.403	1.385	1.407	1.43	1.402	1.422	1.414	1.41	1.433	1.418	1.427	1.429	1.437	1.441	1.459	1.434	1.436	1.444	1.452	1.451	1.478	1.461	1.452	1.457	1.459	1.457	1.479	1.463	1.469	1.453	1.481	1.483	1.479	1.455	1.483	1.481	1.493	1.489	1.489	1.48	1.483	1.49
293	1.416	1.463	1.412	1.437	1.432	1.432	1.435	1.462	1.41	1.41	1.426	1.421	1.423	1.403	1.399	1.427	1.425	1.426	1.415	1.422	1.428	1.444	1.402	1.412	1.432	1.445	1.437	1.464	1.441	1.421	1.433	1.427	1.432	1.456	1.435	1.446	1.425	1.446	1.434	1.456	1.428	1.451	1.439	1.451	1.446	1.424	1.426	1.434	1.444
0	1.425	1.456	1.427	1.431	1.438	1.466	1.463	1.475	1.456	1.461	1.525	1.507	1.544	1.549	1.563	1.624	1.626	1.654	1.659	1.71	1.744	1.782	1.774	1.819	1.87	1.973	NaN	NaN	NaN	NaN	NaN	NaN	NaN	NaN	NaN	NaN	NaN	NaN	NaN	NaN	NaN	NaN	NaN	NaN	NaN	NaN	NaN	NaN	NaN
294	1.428	1.458	1.413	1.443	1.437	1.422	1.439	1.467	1.433	1.43	1.453	1.413	1.436	1.41	1.403	1.439	1.424	1.412	1.413	1.429	1.434	1.44	1.408	1.415	1.422	1.446	1.42	1.446	1.445	1.417	1.422	1.417	1.424	1.439	1.421	1.435	1.414	1.432	1.437	1.439	1.41	1.443	1.44	1.449	1.431	1.414	1.418	1.417	1.42
0	1.525	1.656	1.578	1.594	1.488	NaN	NaN	NaN	NaN	NaN	NaN	NaN	NaN	NaN	NaN	NaN	NaN	NaN	NaN	NaN	NaN	NaN	NaN	NaN	NaN	NaN	NaN	NaN	NaN	NaN	NaN	NaN	NaN	NaN	NaN	NaN	NaN	NaN	NaN	NaN	NaN	NaN	NaN	NaN	NaN	NaN	NaN	NaN	NaN
295	1.472	1.455	1.464	1.451	1.469	1.498	1.504	1.502	1.526	1.563	1.621	1.627	1.696	1.766	1.842	1.963	1.994	2.068	2.09	2.131	2.138	2.185	2.14	2.139	2.144	2.162	2.153	2.176	2.17	2.13	2.157	2.152	2.15	2.172	2.153	2.152	2.127	2.177	2.18	2.182	2.156	2.187	2.179	2.189	2.181	2.178	2.174	2.157	2.192
0	1.549	1.668	1.533	1.687	1.574	1.499	1.652	1.629	1.565	1.606	1.654	1.541	1.581	1.607	1.581	1.572	1.599	1.559	1.566	1.571	1.59	1.594	1.562	1.538	1.582	1.619	1.624	1.639	1.567	1.576	1.625	1.6	1.531	1.616	1.547	1.542	1.577	1.587	1.575	1.637	1.587	1.612	1.622	1.601	1.617	1.609	1.596	1.583	1.613
296	1.469	1.498	1.474	1.474	1.49	1.463	1.508	1.519	1.481	1.479	1.487	1.463	1.467	1.468	1.423	1.485	1.47	1.48	1.451	1.476	1.471	1.489	1.453	1.472	1.473	1.471	1.475	1.501	1.503	1.47	1.465	1.467	1.463	1.488	1.491	1.485	1.447	1.483	1.496	1.51	1.466	1.498	1.489	1.504	1.485	1.484	1.473	1.464	1.502
297	1.463	1.457	1.452	1.45	1.452	1.489	1.499	1.5	1.511	1.548	1.6	1.618	1.677	1.741	1.823	1.931	1.983	2.056	2.098	2.141	2.131	2.188	2.15	2.143	2.137	2.164	2.157	2.201	2.155	2.131	2.15	2.149	2.157	2.182	2.157	2.158	2.142	2.164	2.171	2.171	2.157	2.184	2.177	2.182	2.171	2.179	2.163	2.173	2.214
0	1.493	1.502	1.454	1.477	1.451	1.456	1.491	1.493	1.467	1.454	1.509	1.464	1.467	1.477	1.44	1.48	1.476	1.475	1.466	1.482	1.486	1.516	1.476	1.478	1.487	1.508	1.502	1.545	1.519	1.492	1.512	1.502	1.49	1.538	1.53	1.512	1.519	1.543	1.551	1.567	1.523	1.56	1.554	1.56	1.558	1.559	1.549	1.552	1.568
0	1.586	1.264	NaN	NaN	NaN	NaN	NaN	NaN	NaN	NaN	NaN	NaN	NaN	NaN	NaN	NaN	NaN	NaN	NaN	NaN	NaN	NaN	NaN	NaN	NaN	NaN	NaN	NaN	NaN	NaN	NaN	NaN	NaN	NaN	NaN	NaN	NaN	NaN	NaN	NaN	NaN	NaN	NaN	NaN	NaN	NaN	NaN	NaN	NaN
298	1.409	1.402	1.391	1.398	1.375	1.421	1.414	1.4	1.394	1.399	1.432	1.386	1.416	1.4	1.392	1.423	1.411	1.417	1.418	1.43	1.434	1.457	1.429	1.435	1.428	1.441	1.445	1.465	1.447	1.445	1.448	1.454	1.455	1.463	1.452	1.451	1.455	1.464	1.467	1.465	1.444	1.472	1.463	1.475	1.476	1.462	1.462	1.456	1.46
299	1.412	1.443	1.404	1.401	1.414	1.415	1.418	1.422	1.397	1.394	1.448	1.41	1.425	1.41	1.419	1.438	1.413	1.42	1.413	1.42	1.432	1.454	1.43	1.439	1.438	1.46	1.448	1.461	1.472	1.447	1.47	1.464	1.479	1.499	1.478	1.485	1.501	1.509	1.521	1.536	1.523	1.56	1.564	1.562	1.567	1.574	1.572	1.586	1.589
0	1.544	1.507	1.507	1.499	1.472	1.589	1.584	1.502	1.474	1.542	1.582	1.634	1.564	1.533	1.612	1.585	1.571	1.585	1.615	1.583	1.574	1.664	1.613	1.597	1.567	1.584	1.614	1.645	1.61	1.603	1.649	1.611	1.618	1.599	1.644	1.616	1.595	1.629	1.669	1.638	1.65	1.631	1.65	1.682	1.679	1.662	1.657	1.672	1.718
300	1.406	1.398	1.403	1.4	1.399	1.421	1.417	1.387	1.376	1.389	1.435	1.391	1.421	1.399	1.377	1.411	1.397	1.399	1.402	1.4	1.415	1.432	1.404	1.405	1.401	1.417	1.436	1.442	1.426	1.421	1.429	1.431	1.427	1.452	1.432	1.453	1.436	1.452	1.45	1.446	1.434	1.457	1.456	1.465	1.466	1.449	1.444	1.439	1.46
0	1.539	1.535	1.509	1.522	1.518	1.532	1.54	1.515	1.525	1.491	1.532	1.49	1.526	1.496	1.528	1.537	1.503	1.481	1.515	1.514	1.515	1.535	1.528	1.508	1.518	1.507	1.5	1.53	1.532	1.501	1.512	1.505	1.508	1.531	1.496	1.521	1.502	1.516	1.522	1.526	1.494	1.515	1.519	1.537	1.517	1.525	1.506	1.527	1.516
0	1.451	1.468	1.439	1.457	1.425	1.439	1.474	1.455	1.459	1.454	1.486	1.458	1.441	1.444	1.443	1.462	1.455	1.461	1.432	1.462	1.457	1.482	1.438	1.457	1.454	1.461	1.472	1.5	1.462	1.449	1.465	1.451	1.449	1.471	1.471	1.457	1.444	1.478	1.465	1.483	1.447	1.474	1.459	1.48	1.471	1.467	1.454	1.461	1.471
0	1.534	1.491	1.518	1.502	1.485	1.595	1.59	1.501	1.555	1.554	1.577	1.609	1.566	1.532	1.602	1.606	1.617	1.594	1.633	1.607	1.604	1.667	1.621	1.608	1.578	1.609	1.598	1.63	1.596	1.631	1.606	1.592	1.609	1.596	1.635	1.61	1.572	1.608	1.651	1.621	1.638	1.635	1.633	1.645	1.634	1.649	1.608	1.629	1.648
0	1.432	1.468	1.43	1.451	1.441	1.446	1.465	1.446	1.436	1.434	1.489	1.428	1.434	1.445	1.418	1.439	1.446	1.447	1.444	1.443	1.439	1.469	1.432	1.435	1.458	1.456	1.47	1.474	1.469	1.447	1.458	1.459	1.436	1.456	1.44	1.436	1.439	1.466	1.464	1.495	1.456	1.469	1.47	1.486	1.458	1.463	1.448	1.45	1.467
301	1.414	1.421	1.416	1.432	1.404	1.429	1.424	1.419	1.405	1.394	1.456	1.413	1.423	1.407	1.42	1.428	1.42	1.419	1.417	1.425	1.444	1.45	1.43	1.435	1.43	1.449	1.436	1.469	1.451	1.434	1.459	1.449	1.457	1.472	1.461	1.455	1.463	1.482	1.476	1.492	1.476	1.489	1.506	1.509	1.504	1.507	1.497	1.506	1.511
0	1.456	1.45	1.422	1.439	1.428	1.466	1.455	1.446	1.436	1.444	1.478	1.464	1.471	1.461	1.459	1.483	1.467	1.484	1.479	1.494	1.504	1.519	1.496	1.492	1.492	1.508	1.505	1.519	1.514	1.494	1.507	1.5	1.513	1.545	1.515	1.511	1.512	1.528	1.524	1.523	1.515	1.543	1.528	1.534	1.536	1.537	1.527	1.521	1.531
302	1.424	1.452	1.437	1.417	1.432	1.447	1.45	1.439	1.432	1.419	1.463	1.431	1.454	1.42	1.419	1.46	1.43	1.432	1.428	1.431	1.451	1.459	1.427	1.447	1.435	1.452	1.445	1.466	1.451	1.433	1.45	1.446	1.452	1.467	1.444	1.449	1.446	1.463	1.457	1.473	1.451	1.467	1.485	1.465	1.465	1.458	1.455	1.449	1.459
0	1.497	1.465	1.468	1.481	1.454	1.456	1.463	1.429	1.43	1.447	1.447	1.433	1.445	1.454	1.427	1.46	1.436	1.455	1.454	1.446	1.459	1.474	1.432	1.461	1.42	1.448	1.446	1.467	1.444	1.432	1.433	1.44	1.429	1.453	1.436	1.454	1.429	1.444	1.452	1.465	1.44	1.453	1.457	1.476	1.455	1.441	1.446	1.446	1.453
0	1.432	1.456	1.434	1.447	1.434	1.472	1.46	1.44	1.442	1.444	1.481	1.44	1.456	1.449	1.436	1.468	1.46	1.458	1.468	1.467	1.502	1.501	1.479	1.469	1.474	1.495	1.481	1.51	1.492	1.48	1.481	1.471	1.491	1.506	1.491	1.488	1.513	1.511	1.519	1.509	1.496	1.524	1.509	1.522	1.522	1.522	1.512	1.501	1.518
303	1.401	1.389	1.387	1.415	1.403	1.487	1.48	1.455	1.466	1.469	1.538	1.552	1.542	1.525	1.584	1.611	1.622	1.638	1.677	1.651	1.69	1.758	1.725	1.714	1.702	1.767	1.767	1.809	1.792	1.799	1.807	1.817	1.833	1.836	1.852	1.852	1.86	1.857	1.901	1.898	1.906	1.915	1.935	1.966	1.94	1.967	1.966	1.959	1.985
304	1.427	1.4	1.398	1.431	1.404	1.474	1.474	1.446	1.473	1.482	1.547	1.554	1.545	1.541	1.578	1.6	1.623	1.636	1.688	1.675	1.733	1.794	1.781	1.769	1.78	1.854	1.834	1.883	1.874	1.894	1.924	1.93	1.958	1.974	1.977	1.954	1.98	1.999	2.028	2.05	2.023	2.054	2.061	2.067	2.052	2.085	2.049	2.055	2.08
0	1.454	1.473	1.469	1.436	1.46	1.475	1.478	1.473	1.466	1.455	1.495	1.47	1.491	1.467	1.46	1.507	1.469	1.487	1.488	1.489	1.502	1.521	1.49	1.518	1.51	1.536	1.513	1.56	1.528	1.526	1.545	1.527	1.532	1.553	1.533	1.542	1.536	1.551	1.562	1.557	1.539	1.557	1.571	1.572	1.559	1.55	1.554	1.545	1.554
305	1.438	1.448	1.445	1.426	1.44	1.452	1.43	1.436	1.413	1.424	1.467	1.427	1.449	1.426	1.439	1.461	1.426	1.419	1.427	1.426	1.448	1.452	1.42	1.439	1.427	1.454	1.434	1.469	1.437	1.432	1.446	1.437	1.445	1.465	1.442	1.436	1.443	1.458	1.445	1.466	1.457	1.466	1.474	1.478	1.466	1.457	1.461	1.459	1.468
306	1.424	1.409	1.39	1.433	1.412	1.43	1.425	1.419	1.413	1.422	1.443	1.411	1.42	1.412	1.404	1.425	1.41	1.417	1.418	1.424	1.419	1.45	1.419	1.402	1.408	1.431	1.417	1.448	1.423	1.414	1.42	1.412	1.432	1.449	1.423	1.423	1.424	1.437	1.438	1.442	1.416	1.449	1.453	1.46	1.447	1.447	1.437	1.431	1.436
0	1.427	1.436	1.425	1.415	1.398	1.425	1.437	1.413	1.418	1.407	1.439	1.412	1.425	1.416	1.404	1.416	1.415	1.411	1.405	1.422	1.414	1.446	1.401	1.406	1.4	1.425	1.416	1.432	1.418	1.414	1.426	1.418	1.411	1.426	1.418	1.404	1.408	1.427	1.411	1.424	1.41	1.427	1.422	1.433	1.427	1.423	1.413	1.405	1.428
307	1.408	1.387	1.394	1.408	1.389	1.404	1.412	1.406	1.407	1.394	1.432	1.429	1.406	1.378	1.402	1.424	1.413	1.409	1.427	1.406	1.434	1.474	1.447	1.44	1.432	1.458	1.452	1.455	1.438	1.458	1.44	1.433	1.46	1.458	1.428	1.437	1.445	1.433	1.454	1.454	1.447	1.451	1.447	1.466	1.452	1.461	1.454	1.441	1.456
0	1.421	1.402	1.38	1.418	1.395	1.442	1.434	1.415	1.415	1.414	1.465	1.439	1.429	1.402	1.436	1.444	1.44	1.448	1.452	1.452	NaN	NaN	NaN	NaN	NaN	NaN	NaN	NaN	NaN	NaN	NaN	NaN	NaN	NaN	NaN	NaN	NaN	NaN	NaN	NaN	NaN	NaN	NaN	NaN	NaN	NaN	NaN	NaN	NaN
308	1.405	1.399	1.372	1.396	1.385	1.437	1.426	1.413	1.4	1.383	1.432	1.424	1.394	1.377	1.4	1.416	1.404	1.398	1.423	1.389	1.415	1.448	1.407	1.396	1.388	1.413	1.411	1.433	1.403	1.404	1.395	1.408	1.421	1.415	1.419	1.414	1.402	1.409	1.423	1.425	1.41	1.413	1.421	1.427	1.411	1.431	1.417	1.415	1.42
0	1.45	1.439	1.375	1.447	1.44	1.436	1.448	1.429	1.43	1.462	1.468	1.429	1.439	1.432	1.429	1.439	1.424	1.451	1.425	1.46	1.441	1.471	1.438	1.425	1.439	1.452	1.451	1.484	1.452	1.444	1.44	1.437	1.456	1.468	1.443	1.457	1.434	1.459	1.456	1.472	1.444	1.459	1.457	1.477	1.471	1.463	1.454	1.455	1.46
309	1.43	1.439	1.443	1.418	1.443	1.469	1.485	1.485	1.491	1.477	1.547	1.501	1.538	1.548	1.545	1.619	1.585	1.622	1.643	1.671	1.68	1.729	1.716	1.768	1.768	1.812	1.865	1.929	1.934	1.969	2.02	2.032	2.077	2.124	2.131	2.157	2.178	2.194	2.216	2.257	2.237	2.268	2.281	2.298	2.281	2.29	2.279	2.281	2.296
310	1.423	1.451	1.458	1.434	1.438	1.471	1.468	1.459	1.473	1.456	1.516	1.479	1.499	1.499	1.496	1.541	1.509	1.538	1.55	1.551	1.586	1.622	1.61	1.601	1.627	1.65	1.636	1.683	1.678	1.669	1.708	1.722	1.728	1.747	1.757	1.755	1.758	1.804	1.809	1.836	1.819	1.841	1.893	1.884	1.876	1.895	1.889	1.896	1.902
0	1.443	1.418	1.394	1.453	1.445	1.442	1.437	1.426	1.432	1.429	1.457	1.434	1.44	1.436	1.423	1.438	1.43	1.439	1.439	1.435	1.435	1.473	1.448	1.437	1.44	1.446	1.447	1.471	1.463	1.449	1.434	1.428	1.449	1.477	1.446	1.446	1.452	1.465	1.46	1.473	1.444	1.471	1.474	1.472	1.477	1.466	1.466	1.465	1.468
0	1.418	1.427	1.426	1.412	1.403	1.42	1.434	1.406	1.422	1.404	1.437	1.408	1.427	1.416	1.411	1.422	1.416	1.407	1.404	1.414	1.408	1.445	1.401	1.404	1.403	1.417	1.41	1.437	1.416	1.412	1.436	1.424	1.41	1.425	1.413	1.405	1.406	1.434	1.415	1.431	1.412	1.431	1.416	1.436	1.43	1.43	1.421	1.413	1.434
0	1.474	1.446	1.451	1.468	1.414	1.511	1.489	1.437	1.479	1.456	1.49	1.46	1.453	1.447	1.44	1.48	1.453	1.462	1.476	1.457	1.465	1.499	1.473	1.47	1.436	1.489	1.459	1.476	1.445	1.446	1.452	1.464	1.471	1.488	1.469	1.444	1.462	1.461	1.456	1.463	1.455	1.478	1.475	1.474	1.474	1.481	1.469	1.45	1.458
0	1.627	1.615	1.654	1.608	1.629	1.64	1.658	1.632	1.625	1.641	1.679	1.636	1.655	1.632	1.654	1.681	1.677	1.668	1.68	1.668	1.682	1.736	1.687	1.7	1.71	1.765	1.695	1.791	NaN	NaN	NaN	NaN	NaN	NaN	NaN	NaN	NaN	NaN	NaN	NaN	NaN	NaN	NaN	NaN	NaN	NaN	NaN	NaN	NaN
0	1.389	1.384	1.375	1.387	1.363	1.402	1.403	1.386	1.376	1.379	1.416	1.386	1.393	1.37	1.372	1.407	1.39	1.395	1.393	1.394	1.391	1.417	1.388	1.382	1.38	1.39	1.383	1.407	1.381	1.379	1.391	1.388	1.382	1.406	1.383	1.369	1.378	1.386	1.401	1.389	1.384	1.391	1.406	1.398	1.397	1.394	1.389	1.387	1.388
311	1.478	1.464	1.454	1.484	1.453	1.499	1.461	1.436	1.456	1.467	1.505	1.474	1.499	1.458	1.457	1.502	1.463	1.479	1.479	1.497	1.49	1.494	1.5	1.484	1.484	1.495	1.511	1.545	1.528	1.497	1.51	1.517	1.529	1.544	1.523	1.536	1.506	1.53	1.546	1.558	1.53	1.553	1.567	1.571	1.57	1.565	1.575	1.579	1.588
312	1.463	1.477	1.441	1.482	1.442	1.464	1.458	1.436	1.444	1.471	1.507	1.471	1.47	1.426	1.439	1.487	1.46	1.478	1.481	1.474	1.466	1.484	1.484	1.478	1.496	1.487	1.508	1.525	1.509	1.505	1.501	1.513	1.53	1.51	1.496	1.519	1.51	1.517	1.511	1.547	1.496	1.536	1.529	1.543	1.536	1.527	1.538	1.542	1.537
0	1.441	1.426	1.451	1.466	1.402	1.511	1.485	1.452	1.464	1.442	1.476	1.436	1.435	1.428	1.44	1.481	1.455	1.45	1.468	1.459	1.454	1.494	1.45	1.454	1.427	1.474	1.429	1.473	1.45	1.425	1.43	1.444	1.445	1.471	1.446	1.433	1.453	1.443	1.449	1.459	1.448	1.457	1.459	1.465	1.461	1.465	1.451	1.438	1.469
313	1.424	1.447	1.432	1.432	1.423	1.437	1.438	1.43	1.416	1.417	1.456	1.434	1.431	1.416	1.423	1.433	1.418	1.427	1.424	1.431	1.442	1.444	1.439	1.423	1.425	1.438	1.432	1.457	1.45	1.435	1.446	1.43	1.455	1.454	1.441	1.453	1.441	1.444	1.446	1.46	1.437	1.461	1.455	1.461	1.457	1.452	1.456	1.448	1.453
314	1.435	1.423	1.409	1.422	1.413	1.436	1.428	1.416	1.407	1.415	1.457	1.428	1.441	1.413	1.411	1.438	1.422	1.434	1.422	1.433	1.43	1.446	1.427	1.423	1.434	1.441	1.436	1.454	1.429	1.422	1.436	1.432	1.439	1.452	1.431	1.439	1.424	1.437	1.443	1.454	1.418	1.444	1.453	1.456	1.449	1.442	1.447	1.442	1.441
315	1.456	1.443	1.429	1.442	1.444	1.46	1.44	1.421	1.411	1.432	1.471	1.444	1.467	1.433	1.434	1.465	1.438	1.464	1.459	1.459	1.463	1.484	1.458	1.462	1.466	1.486	1.479	1.514	1.491	1.473	1.495	1.485	1.495	1.502	1.442	1.459	1.452	1.469	1.464	1.483	1.46	1.49	1.481	1.49	1.489	1.488	1.477	1.49	1.485
316	1.444	1.44	1.405	1.431	1.422	1.426	1.421	1.401	1.415	1.412	1.447	1.421	1.442	1.425	1.414	1.447	1.428	1.439	1.424	1.441	1.433	1.444	1.431	1.43	1.436	1.444	1.439	1.463	1.452	1.429	1.451	1.427	1.455	1.467	1.465	1.45	1.451	1.455	1.468	1.486	1.46	1.474	1.484	1.491	1.48	1.461	1.483	1.495	1.492
317	1.486	1.483	1.464	1.463	1.476	1.462	1.46	1.471	1.465	1.465	1.471	1.47	1.457	1.466	1.459	1.481	1.459	1.472	1.461	1.465	1.469	1.51	1.476	1.479	1.478	1.497	1.493	1.53	1.497	1.489	1.514	1.495	1.502	1.535	1.512	1.532	1.506	1.526	1.553	1.554	1.528	1.562	1.575	1.579	1.571	1.559	1.567	1.574	1.584
318	1.438	1.397	1.388	1.423	1.422	1.419	1.408	1.385	1.377	1.38	1.429	1.385	1.423	1.403	1.388	1.43	1.386	1.403	1.405	1.405	1.401	1.427	1.41	1.409	1.404	1.414	1.427	1.453	1.43	1.412	1.425	1.411	1.422	1.456	1.425	1.439	1.423	1.44	1.455	1.454	1.44	1.459	1.46	1.468	1.471	1.459	1.463	1.458	1.467
0	1.429	1.398	1.382	1.418	1.414	1.428	1.416	1.387	1.384	1.371	1.427	1.401	1.424	1.399	1.404	1.435	1.421	1.407	1.419	1.428	1.418	1.455	1.418	1.429	1.42	1.434	1.446	1.475	1.45	1.426	1.444	1.439	1.451	1.479	1.453	1.472	1.452	1.472	1.485	1.475	1.464	1.494	1.494	1.507	1.506	1.495	1.497	1.506	1.513
0	1.435	1.432	1.44	1.427	1.452	1.439	1.447	1.413	1.433	1.424	1.455	1.433	1.44	1.414	1.427	1.445	1.438	1.431	1.421	1.427	1.425	1.462	1.428	1.426	1.439	1.461	1.442	1.462	1.462	1.45	1.466	1.478	1.467	1.469	1.448	1.453	1.46	1.479	1.48	1.472	1.468	1.486	1.491	1.485	1.486	1.497	1.479	1.478	1.485
0	1.447	1.444	1.413	1.432	1.422	1.442	1.441	1.422	1.407	1.423	1.471	1.426	1.444	1.434	1.434	1.452	1.443	1.429	1.426	1.442	1.437	1.476	1.437	1.453	1.45	1.473	1.462	1.478	1.476	1.47	1.479	1.488	1.495	1.489	1.478	1.477	1.474	1.506	1.493	1.502	1.494	1.511	1.51	1.525	1.503	1.513	1.503	1.494	1.507
319	1.524	1.503	1.503	1.483	1.521	1.475	1.514	1.5	1.483	1.527	1.513	1.523	1.507	1.528	1.517	1.55	1.523	1.534	1.533	1.542	1.549	1.614	1.548	1.563	1.583	1.63	1.608	1.63	1.623	1.62	1.641	1.627	1.632	1.671	1.641	1.685	1.642	1.677	1.684	1.711	1.685	1.699	1.73	1.755	1.749	1.742	1.749	1.757	1.752
0	1.433	1.407	1.395	1.427	1.421	1.431	1.421	1.391	1.404	1.4	1.441	1.397	1.437	1.391	1.405	1.44	1.399	1.399	1.402	1.426	1.404	1.437	1.411	1.401	1.41	1.409	1.426	1.448	1.429	1.404	1.421	1.397	1.419	1.43	1.412	1.416	1.403	1.428	1.428	1.434	1.412	1.441	1.437	1.446	1.432	1.422	1.435	1.426	1.431
0	1.462	1.442	1.434	1.441	1.453	1.451	1.459	1.448	1.44	1.456	1.492	1.454	1.482	1.47	1.48	1.491	1.482	1.486	1.478	1.477	1.506	1.528	1.505	1.512	1.499	1.525	1.521	1.539	1.542	1.524	1.536	1.53	1.544	1.559	1.536	1.541	1.544	1.575	1.573	1.572	1.548	1.575	1.59	1.604	1.589	1.591	1.576	1.587	1.591
0	1.529	1.488	1.533	1.551	1.476	1.599	1.522	1.495	1.49	1.513	1.545	1.49	1.552	1.513	1.501	1.544	1.56	1.532	1.506	1.536	1.533	1.538	1.537	1.53	1.499	1.523	1.525	1.544	1.55	1.509	1.555	1.497	1.516	1.559	1.525	1.535	1.486	1.509	1.525	1.541	1.508	1.505	1.534	1.549	1.537	1.54	1.529	1.541	1.524
320	1.438	1.4	1.401	1.421	1.427	1.434	1.412	1.39	1.385	1.392	1.426	1.393	1.427	1.396	1.395	1.429	1.415	1.396	1.399	1.41	1.401	1.421	1.401	1.408	1.391	1.403	1.41	1.432	1.406	1.384	1.4	1.394	1.398	1.413	1.406	1.393	1.387	1.41	1.409	1.418	1.396	1.41	1.421	1.421	1.414	1.409	1.408	1.411	1.412
0	1.435	1.416	1.404	1.442	1.436	1.439	1.435	1.382	1.397	1.393	1.441	1.405	1.451	1.411	1.402	1.438	1.413	1.413	1.413	1.423	1.423	1.45	1.43	1.422	1.421	1.43	1.441	1.463	1.442	1.419	1.438	1.426	1.431	1.45	1.437	1.446	1.425	1.454	1.47	1.459	1.431	1.452	1.458	1.466	1.462	1.448	1.448	1.453	1.453
0	1.499	1.493	1.52	1.51	1.449	1.588	1.523	1.465	1.478	1.467	1.489	1.458	1.503	1.49	1.501	1.508	1.513	1.519	1.471	1.506	1.502	1.531	1.485	1.513	1.457	1.494	1.468	1.514	1.493	1.451	1.494	1.468	1.488	1.512	1.487	1.484	1.474	1.478	1.494	1.506	1.478	1.477	1.506	1.515	1.511	1.477	1.493	1.502	1.497
0	1.462	1.457	1.436	1.436	1.429	1.413	1.456	1.448	1.422	1.427	1.453	1.436	1.45	1.442	1.441	1.464	1.449	1.46	1.454	1.465	1.477	1.513	1.491	1.485	1.494	1.507	1.528	1.542	1.517	1.52	1.517	1.535	1.546	1.553	1.544	1.546	1.555	1.571	1.566	1.587	1.552	1.578	1.577	1.594	1.586	1.597	1.583	1.579	1.592
321	1.42	1.418	1.402	1.424	1.418	1.441	1.441	1.4	1.399	1.387	1.439	1.403	1.436	1.398	1.4	1.434	1.41	1.399	1.405	1.423	1.407	1.422	1.413	1.396	1.402	1.413	1.413	1.44	1.423	1.402	1.42	1.404	1.413	1.442	1.414	1.424	1.409	1.426	1.428	1.445	1.413	1.437	1.444	1.444	1.446	1.426	1.447	1.443	1.437
0	1.424	1.449	1.422	1.445	1.447	1.438	1.448	1.426	1.416	1.441	1.452	1.416	1.441	1.414	1.423	1.447	1.415	1.434	1.409	1.413	1.43	1.459	1.423	1.425	1.43	1.444	1.442	1.458	1.445	1.431	1.436	1.437	1.437	1.457	1.441	1.43	1.447	1.45	1.449	1.463	1.442	1.455	1.467	1.464	1.457	1.464	1.451	1.456	1.456
0	1.517	1.589	1.539	1.535	1.598	1.537	1.566	1.539	1.535	1.557	1.567	1.571	1.557	1.545	1.581	1.615	1.594	1.574	1.556	1.569	1.617	1.63	1.615	1.594	1.56	1.589	1.64	1.63	1.606	1.591	1.626	1.594	1.605	1.627	1.629	1.617	1.608	1.663	1.622	1.651	1.613	1.63	1.682	1.675	1.677	1.662	1.623	1.679	1.653
0	1.427	1.438	1.444	1.431	1.442	1.414	1.455	1.426	1.413	1.416	1.468	1.439	1.443	1.441	1.43	1.442	1.433	1.444	1.435	1.437	1.445	1.483	1.457	1.455	1.461	1.483	1.485	1.512	1.48	1.468	1.48	1.497	1.483	1.515	1.489	1.503	1.491	1.509	1.518	1.534	1.495	1.515	1.529	1.541	1.531	1.528	1.529	1.525	1.535
0	1.417	1.426	1.396	1.427	1.419	1.44	1.433	1.402	1.39	1.396	1.449	1.413	1.448	1.41	1.415	1.454	1.426	1.439	1.439	1.453	1.454	1.472	1.452	1.452	1.46	1.468	1.475	1.513	1.493	1.468	1.492	1.483	1.49	1.532	1.503	1.509	1.508	1.542	1.551	1.56	1.541	1.577	1.582	1.593	1.602	1.591	1.608	1.608	1.621
0	1.42	1.408	1.405	1.419	1.408	1.443	1.418	1.396	1.398	1.387	1.434	1.395	1.43	1.397	1.388	1.43	1.405	1.401	1.408	1.427	1.414	1.427	1.412	1.395	1.389	1.403	1.418	1.434	1.422	1.382	1.41	1.399	1.398	1.423	1.398	1.413	1.39	1.419	1.418	1.426	1.394	1.416	1.413	1.44	1.415	1.405	1.416	1.41	1.41
322	1.566	1.565	1.54	1.56	1.581	1.548	1.587	1.534	1.543	1.55	1.599	1.544	1.571	1.547	1.542	1.59	1.562	1.564	1.546	1.539	1.612	1.648	1.576	1.609	1.576	1.61	1.637	1.641	1.624	1.616	1.631	1.625	1.661	1.674	1.635	1.636	1.672	1.684	1.659	1.702	1.64	1.684	1.71	1.727	1.719	1.717	1.668	1.717	1.693
323	1.579	1.655	1.581	1.572	1.678	1.642	1.636	1.626	1.611	1.664	1.686	1.678	1.639	1.726	1.702	1.73	1.709	1.766	1.75	1.783	1.828	1.915	1.917	1.9	2.016	2.02	2.008	2.05	2.061	2.037	2.094	2.109	2.128	2.199	2.171	2.201	2.185	2.197	2.201	2.231	2.22	2.263	2.224	2.26	2.239	2.261	2.235	2.252	2.266
324	1.446	1.441	1.445	1.416	1.431	1.442	1.456	1.44	1.411	1.405	1.451	1.421	1.442	1.436	1.43	1.454	1.444	1.446	1.412	1.433	1.453	1.485	1.449	1.435	1.446	1.449	1.466	1.495	1.452	1.465	1.451	1.463	1.477	1.479	1.466	1.484	1.473	1.491	1.488	1.514	1.488	1.492	1.502	1.512	1.517	1.494	1.509	1.507	1.507
0	1.433	1.432	1.419	1.415	1.406	1.421	1.437	1.419	1.39	1.406	1.438	1.408	1.43	1.412	1.406	1.438	1.417	1.418	1.415	1.423	1.42	1.457	1.438	1.424	1.446	1.453	1.457	1.486	1.478	1.455	1.469	1.472	1.475	1.494	1.482	1.493	1.488	1.501	1.515	1.533	1.498	1.525	1.526	1.544	1.53	1.533	1.536	1.542	1.558
325	1.61	1.595	1.59	1.618	1.595	1.558	1.606	1.603	1.616	1.65	1.645	1.648	1.63	1.641	1.668	1.689	1.657	1.695	1.696	1.682	1.744	1.83	1.803	1.768	1.881	1.904	1.917	1.958	1.896	1.928	1.97	1.972	2.005	2.038	1.997	2.087	2.04	2.111	2.156	2.164	2.147	2.201	2.187	2.26	2.235	2.25	2.208	2.22	2.245
0	1.493	1.558	1.447	1.489	1.526	1.615	1.58	1.463	1.438	1.46	1.529	1.459	1.552	1.467	NaN	NaN	NaN	NaN	NaN	NaN	NaN	NaN	NaN	NaN	NaN	NaN	NaN	NaN	NaN	NaN	NaN	NaN	NaN	NaN	NaN	NaN	NaN	NaN	NaN	NaN	NaN	NaN	NaN	NaN	NaN	NaN	NaN	NaN	NaN
0	1.513	1.551	1.502	1.49	1.487	1.535	1.516	1.492	1.507	1.501	1.548	1.51	1.566	1.504	1.523	1.561	1.528	1.508	1.53	1.569	1.535	1.567	1.557	1.544	1.559	1.573	1.532	1.578	1.58	1.545	1.568	1.572	1.577	1.585	1.568	1.587	1.554	1.585	1.587	1.627	1.591	1.615	1.62	1.625	1.607	1.601	1.596	1.607	1.615
0	1.434	1.428	1.404	1.41	1.413	1.411	1.426	1.406	1.397	1.394	1.431	1.409	1.425	1.402	1.407	1.419	1.407	1.414	1.403	1.42	1.42	1.448	1.418	1.41	1.421	1.435	1.426	1.448	1.42	1.404	1.425	1.421	1.425	1.437	1.425	1.432	1.427	1.436	1.443	1.454	1.427	1.445	1.443	1.463	1.442	1.448	1.44	1.442	1.447
326	1.47	1.467	1.416	1.45	1.43	1.466	1.484	1.436	1.425	1.42	1.47	1.438	1.466	1.433	1.423	1.473	1.426	1.455	1.436	1.475	1.469	1.487	1.439	1.432	1.434	1.456	1.459	1.482	1.473	1.454	1.479	1.462	1.467	1.502	1.47	1.455	1.469	1.481	1.48	1.488	1.464	1.476	1.481	1.501	1.479	1.467	1.478	1.466	1.482
0	1.522	1.569	1.486	1.5	1.522	1.52	1.553	1.51	1.488	1.502	1.52	1.491	1.539	1.444	1.49	1.519	1.507	1.507	1.503	1.526	1.519	1.534	1.536	1.495	1.498	1.512	1.509	1.573	1.533	1.479	1.507	1.521	1.515	1.549	1.519	1.518	1.506	1.541	1.528	1.571	1.498	1.564	1.542	1.567	1.569	1.578	1.565	1.58	1.554
327	1.423	1.423	1.386	1.402	1.415	1.418	1.411	1.407	1.407	1.406	1.436	1.409	1.431	1.41	1.409	1.427	1.407	1.423	1.412	1.425	1.435	1.457	1.427	1.431	1.429	1.447	1.445	1.461	1.448	1.445	1.44	1.443	1.468	1.482	1.461	1.453	1.452	1.472	1.456	1.484	1.453	1.473	1.488	1.507	1.493	1.491	1.472	1.491	1.496
0	NaN	NaN	NaN	NaN	NaN	NaN	NaN	NaN	NaN	NaN	NaN	NaN	NaN	NaN	NaN	NaN	NaN	NaN	NaN	NaN	NaN	NaN	NaN	NaN	NaN	NaN	NaN	NaN	NaN	NaN	NaN	NaN	NaN	NaN	NaN	NaN	NaN	NaN	NaN	NaN	NaN	NaN	NaN	NaN	NaN	NaN	NaN	NaN	NaN
328	1.514	1.551	1.485	1.503	1.451	1.642	1.61	1.481	1.442	1.504	1.527	1.482	1.536	1.48	1.505	1.55	1.523	1.503	1.519	1.548	1.511	1.586	1.507	1.526	1.5	1.522	1.538	1.551	1.549	1.51	1.549	1.535	1.528	1.568	1.53	1.543	1.536	1.556	1.594	1.566	1.56	1.573	1.578	1.627	1.617	1.558	1.619	1.578	1.594
329	1.443	1.484	1.437	1.443	1.414	1.501	1.493	1.446	1.422	1.427	1.479	1.442	1.479	1.446	1.434	1.484	1.449	1.446	1.453	1.466	1.463	1.499	1.463	1.469	1.451	1.481	1.479	1.505	1.48	1.463	1.484	1.474	1.47	1.5	1.47	1.48	1.481	1.501	1.5	1.493	1.48	1.504	1.497	1.507	1.501	1.49	1.494	1.495	1.499
330	1.424	1.42	1.412	1.412	1.409	1.416	1.415	1.417	1.409	1.407	1.435	1.415	1.419	1.417	1.413	1.445	1.416	1.431	1.421	1.437	1.431	1.443	1.416	1.426	1.424	1.428	1.437	1.464	1.454	1.444	1.451	1.446	1.462	1.48	1.449	1.453	1.456	1.48	1.467	1.492	1.47	1.481	1.492	1.491	1.487	1.498	1.49	1.493	1.49
0	1.418	1.465	1.408	1.404	1.387	1.504	1.465	1.426	1.371	1.413	1.44	1.402	1.44	1.412	1.406	1.437	1.409	1.403	1.413	1.427	1.422	1.444	1.417	1.414	1.398	1.424	1.423	1.446	1.426	1.395	1.418	1.402	1.411	1.438	1.415	1.413	1.401	1.427	1.429	1.429	1.406	1.419	1.428	1.437	1.425	1.418	1.427	1.413	1.413
331	1.459	1.484	1.443	1.437	1.428	1.467	1.473	1.425	1.422	1.423	1.467	1.452	1.457	1.441	1.413	1.476	1.436	1.426	1.427	1.428	1.421	1.468	1.436	1.43	1.43	1.461	1.442	1.475	1.469	1.437	1.438	1.448	1.45	1.468	1.442	1.444	1.445	1.451	1.456	1.474	1.45	1.469	1.463	1.472	1.455	1.45	1.46	1.452	1.453
0	1.405	1.466	1.395	1.412	1.373	1.496	1.471	1.42	1.377	1.406	1.449	1.416	1.449	1.408	1.404	1.434	1.422	1.417	1.422	1.438	1.425	1.463	1.425	1.44	1.409	1.444	1.435	1.462	1.442	1.418	1.438	1.431	1.434	1.462	1.425	1.439	1.442	1.449	1.452	1.443	1.429	1.433	1.444	1.455	1.445	1.444	1.439	1.436	1.441
332	1.447	1.504	1.429	1.429	1.416	1.528	1.512	1.471	1.387	1.437	1.481	1.446	1.483	1.457	1.448	1.486	1.456	1.459	1.481	1.483	1.481	1.538	1.487	1.507	1.483	1.516	1.508	1.536	1.532	1.499	1.521	1.514	1.529	1.558	1.52	1.527	1.53	1.556	1.56	1.555	1.536	1.557	1.555	1.579	1.566	1.562	1.563	1.556	1.565
0	1.419	1.419	1.409	1.406	1.418	1.416	1.426	1.403	1.399	1.405	1.435	1.403	1.432	1.417	1.403	1.422	1.416	1.419	1.405	1.409	1.413	1.449	1.409	1.4	1.411	1.431	1.42	1.443	1.419	1.408	1.422	1.416	1.418	1.441	1.422	1.425	1.423	1.435	1.443	1.451	1.424	1.44	1.447	1.464	1.454	1.453	1.444	1.443	1.453
333	1.436	1.436	1.423	1.415	1.424	1.429	1.434	1.425	1.426	1.42	1.46	1.442	1.443	1.431	1.439	1.454	1.429	1.463	1.438	1.439	1.458	1.49	1.46	1.466	1.473	1.489	1.486	1.51	1.512	1.493	1.508	1.509	1.52	1.552	1.529	1.546	1.543	1.561	1.587	1.607	1.586	1.627	1.617	1.655	1.674	1.668	1.681	1.678	1.696
0	1.412	1.407	1.416	1.417	1.414	1.414	1.427	1.405	1.401	1.403	1.438	1.408	1.42	1.409	1.4	1.428	1.406	1.408	1.401	1.408	1.41	1.436	1.415	1.407	1.414	1.425	1.419	1.437	1.419	1.405	1.422	1.423	1.428	1.462	1.431	1.433	1.429	1.445	1.449	1.461	1.434	1.454	1.456	1.463	1.459	1.454	1.457	1.462	1.465
334	1.436	1.456	1.426	1.433	1.432	1.459	1.452	1.443	1.427	1.444	1.457	1.442	1.47	1.435	1.424	1.469	1.45	1.45	1.443	1.45	1.462	1.455	1.447	1.454	1.466	1.476	1.477	1.503	1.489	1.472	1.482	1.474	1.486	1.524	1.489	1.491	1.49	1.508	1.538	1.546	1.508	1.545	1.539	1.57	1.571	1.571	1.553	1.552	1.578
335	1.461	1.511	1.436	1.427	1.398	1.526	1.501	1.469	1.394	1.416	1.47	1.433	1.485	1.45	1.431	1.455	1.434	1.441	1.443	1.456	1.451	1.501	1.437	1.452	1.417	1.464	1.441	1.48	1.439	1.438	1.449	1.435	1.452	1.472	1.442	1.447	1.454	1.469	1.462	1.461	1.453	1.472	1.468	1.475	1.479	1.455	1.458	1.459	1.472
0	1.415	1.416	1.414	1.406	1.392	1.408	1.419	1.399	1.386	1.405	1.425	1.396	1.41	1.396	1.395	1.421	1.396	1.411	1.39	1.392	1.397	1.428	1.397	1.391	1.401	1.414	1.411	1.419	1.406	1.398	1.407	1.4	1.409	1.425	1.394	1.411	1.399	1.415	1.42	1.423	1.4	1.425	1.43	1.435	1.425	1.425	1.417	1.416	1.434
336	1.372	1.398	1.41	1.383	1.375	1.402	1.422	1.39	1.388	1.382	1.402	1.37	1.414	1.393	1.373	1.401	1.386	1.391	1.387	1.39	1.4	1.407	1.398	1.384	1.39	1.387	1.411	1.424	1.402	1.381	1.385	1.401	1.396	1.421	1.395	1.4	1.393	1.413	1.415	1.422	1.399	1.42	1.428	1.43	1.417	1.416	1.412	1.411	1.415
0	1.43	1.426	1.414	1.414	1.41	1.409	1.419	1.414	1.403	1.401	1.44	1.413	1.43	1.415	1.41	1.435	1.413	1.412	1.409	1.409	1.417	1.439	1.41	1.407	1.416	1.427	1.427	1.444	1.432	1.414	1.425	1.423	1.43	1.45	1.43	1.431	1.426	1.442	1.435	1.446	1.423	1.445	1.441	1.451	1.451	1.447	1.439	1.443	1.45
337	1.401	1.402	1.375	1.388	1.363	1.415	1.403	1.389	1.4	1.372	1.386	1.371	1.406	1.39	1.371	1.394	1.391	1.394	1.383	1.404	1.391	1.403	1.387	1.383	1.379	1.402	1.397	1.42	1.401	1.399	1.387	1.394	1.4	1.425	1.411	1.404	1.408	1.427	1.426	1.44	1.414	1.439	1.446	1.451	1.441	1.45	1.436	1.44	1.449
0	1.431	1.498	1.428	1.42	1.408	1.467	1.483	1.455	1.41	1.414	1.474	1.447	1.466	1.433	1.411	1.446	1.446	1.43	1.44	1.441	1.443	1.483	1.439	1.441	1.443	1.447	1.476	1.468	1.45	1.445	1.446	1.444	1.453	1.476	1.448	1.462	1.462	1.473	1.46	1.463	1.443	1.467	1.461	1.491	1.475	1.495	1.474	1.462	1.487
338	1.457	1.453	1.432	1.446	1.433	1.49	1.485	1.495	1.49	1.482	1.512	1.499	1.551	1.525	1.518	1.566	1.57	1.57	1.57	1.593	1.584	1.615	1.621	1.609	1.613	1.643	1.657	1.656	1.654	1.63	1.641	1.655	1.671	1.71	1.684	1.675	1.687	1.733	1.726	1.735	1.726	1.744	1.756	1.781	1.749	1.744	1.752	1.767	1.763
0	1.436	1.448	1.423	1.393	1.406	1.431	1.455	1.419	1.423	1.413	1.455	1.421	1.44	1.42	1.412	1.441	1.42	1.422	1.425	1.416	1.425	1.453	1.416	1.412	1.416	1.419	1.422	1.435	1.434	1.412	1.428	1.413	1.424	1.461	1.412	1.423	1.422	1.438	1.43	1.432	1.421	1.433	1.436	1.447	1.443	1.424	1.417	1.429	1.441
0	1.451	1.444	1.422	1.408	1.419	1.426	1.436	1.434	1.406	1.421	1.446	1.431	1.447	1.421	1.418	1.437	1.421	1.415	1.412	1.425	1.418	1.452	1.412	1.432	1.423	1.421	1.436	1.442	1.437	1.415	1.434	1.422	1.431	1.443	1.423	1.43	1.415	1.439	1.435	1.439	1.425	1.438	1.435	1.447	1.434	1.43	1.426	1.423	1.435
0	NaN	NaN	NaN	NaN	NaN	NaN	NaN	NaN	NaN	NaN	NaN	NaN	NaN	NaN	NaN	NaN	NaN	NaN	NaN	NaN	NaN	NaN	NaN	NaN	NaN	NaN	NaN	NaN	NaN	NaN	NaN	NaN	NaN	NaN	NaN	NaN	NaN	NaN	NaN	NaN	NaN	NaN	NaN	NaN	NaN	NaN	NaN	NaN	NaN
339	1.457	1.481	1.438	1.45	1.467	1.472	1.478	1.451	1.459	1.45	1.455	1.432	1.458	1.459	1.422	1.481	1.456	1.453	1.447	1.457	1.462	1.462	1.451	1.432	1.44	1.462	1.457	1.472	1.441	1.448	1.414	1.448	1.451	1.463	1.44	1.447	1.441	1.461	1.47	1.483	1.457	1.466	1.473	1.491	1.459	1.467	1.457	1.45	1.467
[truncated: 194 more columns]
