# Supplementary material for: Fractional killing arises from cell-to-cell variability in overcoming a caspase activity threshold
Source: Mol Syst Biol. 2015 May 7;11(5):803. doi: 10.15252/msb.20145584 (PMC4461398; doi:10.15252/msb.20145584)
Supplement: Supplementary file 3 [file msb0011-0803-sd3.zip › All_data/105_Apomab+anti-Fc (25 nM)_3/C8_activity.tsv]

Cell #	T=5min	T=10min	T=15min	T=20min	T=25min	T=30min	T=35min	T=40min	T=45min	T=50min	T=55min	T=60min	T=65min	T=70min	T=75min	T=80min	T=85min	T=90min	T=95min	T=100min	T=105min	T=110min	T=115min	T=120min	T=125min	T=130min	T=135min	T=140min	T=145min	T=150min	T=155min	T=160min	T=165min	T=170min	T=175min	T=180min	T=185min	T=190min	T=195min	T=200min	T=205min	T=210min	T=215min	T=220min	T=225min	T=230min	T=235min	T=240min	T=245min
1	0	-0.0002868	-0.0005414	-0.00077	-0.0009732	-0.001151	-0.001307	-0.001428	-0.001491	-0.001498	-0.001453	-0.001361	-0.001238	-0.001112	-0.000972	-0.0008236	-0.0006618	-0.0005038	-0.0003629	-0.0002591	-0.0001917	-0.0001543	-0.0001362	-0.0001374	-0.0001435	-0.0001599	-0.0001771	-0.0002022	-0.000218	-0.0002268	-0.0002199	-0.0001952	-0.0001619	-0.0001257	-8.551e-05	-4.661e-05	-6.236e-06	2.93e-05	7.017e-05	0.0001069	0.0001451	0.0001779	0.0002053	0.0002362	0.0002689	0.0003027	0.0003382	0.000374	0.0004152
2	1.355e-20	-5.807e-05	-0.0001059	-0.0001421	-0.00017	-0.0001841	-0.0001898	-0.0001895	-0.0001826	-0.000172	-0.0001553	-0.0001352	-0.0001128	-9.579e-05	-7.873e-05	-5.875e-05	-4.545e-05	-3.19e-05	-1.247e-05	1.487e-05	4.884e-05	8.835e-05	0.0001308	0.0001753	0.0002243	0.0002668	0.0003	0.0003379	0.0003728	0.0003981	0.0004106	0.0004129	0.0004061	0.0003986	0.0003859	0.0003643	0.0003444	0.000327	0.0003019	0.0002766	0.0002574	0.0002467	0.0002427	0.0002457	0.0002512	0.0002618	0.0002824	0.0003047	0.0003293
3	-6.776e-21	2.066e-05	3.841e-05	5.182e-05	6.188e-05	6.854e-05	7.007e-05	6.521e-05	5.563e-05	4.219e-05	2.427e-05	2.762e-06	-1.94e-05	-4.095e-05	-5.855e-05	-7.315e-05	-8.499e-05	-9.267e-05	-9.357e-05	-8.851e-05	-7.892e-05	-6.401e-05	-4.57e-05	-2.402e-05	8.753e-07	2.573e-05	5.126e-05	7.759e-05	0.0001028	0.000126	0.0001469	0.000167	0.0001851	0.0002012	0.0002118	0.0002166	0.0002192	0.000218	0.0002134	0.0002077	0.0001987	0.0001862	0.0001685	0.0001476	0.0001263	0.000107	9.136e-05	7.704e-05	6.63e-05
4	1.084e-19	-0.00152	-0.00277	-0.003755	-0.004472	-0.004913	-0.005114	-0.005092	-0.004861	-0.004459	-0.003892	-0.003167	-0.002431	-0.001828	-0.001359	-0.001033	-0.0008364	-0.000737	-0.0007139	-0.0007415	-0.0007887	-0.0008547	-0.0009252	-0.0009882	-0.001033	-0.00105	-0.001029	-0.0009788	-0.0009025	-0.0008042	-0.0006923	-0.0005755	-0.0004554	-0.0003366	-0.0002221	-0.0001139	-1.69e-05	6.48e-05	0.0001372	0.0001958	0.0002396	0.0002718	0.0002956	0.0003138	0.0003234	0.0003248	0.0003182	0.0003024	0.0002783
5	-3.388e-21	-1.82e-05	-2.71e-05	-2.976e-05	-2.774e-05	-2.327e-05	-1.823e-05	-1.343e-05	-7.351e-06	2.241e-06	1.492e-05	3.063e-05	4.305e-05	4.867e-05	5.375e-05	5.937e-05	6.525e-05	7.154e-05	8.048e-05	9.134e-05	0.0001016	0.0001139	0.0001275	0.0001452	0.000166	0.0001841	0.0001993	0.0002142	0.0002296	0.0002438	0.0002568	0.0002712	0.0002854	0.0003006	0.0003124	0.0003211	0.0003301	0.000339	0.0003458	0.0003507	0.0003531	0.0003538	0.0003513	0.000346	0.0003391	0.0003339	0.0003326	0.000333	0.0003362
6	6.776e-21	-7.355e-05	-0.0001303	-0.0001714	-0.0001977	-0.0002081	-0.0002029	-0.0001825	-0.000146	-9.831e-05	-3.729e-05	3.823e-05	0.0001195	0.0001974	0.0002711	0.0003375	0.0003978	0.0004526	0.0005025	0.0005441	0.0005799	0.0006087	0.0006299	0.0006443	0.0006532	0.0006568	0.0006572	0.0006537	0.0006459	0.0006325	0.0006175	0.000601	0.0005838	0.000567	0.00055	0.0005323	0.0005155	0.0004991	0.0004826	0.0004657	0.0004495	0.0004329	0.0004167	0.0004016	0.000388	0.000375	0.0003636	0.0003512	0.0003397
7	2.711e-20	-7.851e-05	-0.0001421	-0.000191	-0.0002244	-0.0002434	-0.0002486	-0.0002414	-0.000222	-0.0001913	-0.0001519	-0.0001036	-5.431e-05	-1.185e-05	2.419e-05	5.288e-05	7.48e-05	8.985e-05	9.916e-05	0.0001021	9.941e-05	9.323e-05	8.331e-05	7.122e-05	5.764e-05	4.186e-05	2.582e-05	1.056e-05	-2.762e-06	-1.294e-05	-1.862e-05	-1.907e-05	-1.522e-05	-6.037e-06	7.071e-06	2.295e-05	4.302e-05	6.544e-05	8.917e-05	0.0001137	0.000137	0.0001584	0.000177	0.0001934	0.0002063	0.0002154	0.0002224	0.0002253	0.0002253
8	4.765e-22	-1.494e-08	1.693e-06	5.156e-06	9.227e-06	1.367e-05	1.835e-05	2.317e-05	2.837e-05	3.502e-05	4.328e-05	5.124e-05	5.903e-05	6.511e-05	7.123e-05	7.746e-05	8.409e-05	9.139e-05	9.956e-05	0.000108	0.000114	0.000118	0.0001208	0.0001224	0.0001229	0.0001203	0.0001164	0.0001107	0.0001033	9.43e-05	8.427e-05	7.582e-05	6.891e-05	6.447e-05	6.146e-05	5.965e-05	6.099e-05	6.347e-05	6.76e-05	7.363e-05	8e-05	8.644e-05	9.17e-05	9.609e-05	9.951e-05	0.000102	0.0001048	0.0001059	0.000107
9	-4.743e-20	-6.962e-05	-0.0001201	-0.0001514	-0.0001681	-0.000172	-0.0001637	-0.0001437	-0.0001157	-7.875e-05	-3.049e-05	3.037e-05	9.478e-05	0.0001517	0.0001981	0.0002374	0.0002702	0.000299	0.0003248	0.0003482	0.0003701	0.0003897	0.0004066	0.0004201	0.0004326	0.0004439	0.0004528	0.0004607	0.0004665	0.0004695	0.0004726	0.0004742	0.0004744	0.0004748	0.0004751	0.0004732	0.0004729	0.0004741	0.0004739	0.0004718	0.0004682	0.0004614	0.0004532	0.000444	0.0004337	0.0004234	0.0004159	0.000408	0.0004001
10	-1.694e-21	-8.333e-06	-1.525e-05	-2.149e-05	-2.683e-05	-3.156e-05	-3.73e-05	-4.265e-05	-4.662e-05	-4.898e-05	-4.979e-05	-4.977e-05	-4.902e-05	-4.78e-05	-4.351e-05	-3.76e-05	-3.009e-05	-2.01e-05	-1.009e-05	-2.194e-07	8.939e-06	1.768e-05	2.652e-05	3.544e-05	4.272e-05	4.498e-05	4.474e-05	4.244e-05	3.81e-05	3.353e-05	2.85e-05	2.436e-05	2.074e-05	1.742e-05	1.335e-05	9.813e-06	1.047e-05	1.312e-05	1.738e-05	2.343e-05	2.96e-05	3.652e-05	4.31e-05	4.992e-05	5.813e-05	6.855e-05	8.198e-05	9.476e-05	0.0001078
11	0	-9.272e-05	-0.0001641	-0.000217	-0.0002525	-0.0002696	-0.0002675	-0.0002472	-0.0002107	-0.0001634	-0.0001035	-2.914e-05	4.831e-05	0.0001174	0.0001788	0.0002294	0.0002705	0.0003011	0.0003232	0.0003369	0.0003447	0.0003461	0.0003407	0.0003296	0.0003143	0.0002938	0.000271	0.0002467	0.0002226	0.0001969	0.000172	0.0001487	0.0001285	0.0001128	0.0001013	9.338e-05	9.233e-05	9.752e-05	0.0001069	0.000119	0.0001344	0.0001506	0.0001676	0.0001843	0.0001997	0.0002126	0.0002239	0.0002303	0.0002317
12	0	-0.0002031	-0.0003651	-0.0004931	-0.0005933	-0.0006548	-0.0006734	-0.0006528	-0.0006	-0.0005254	-0.0004242	-0.0002961	-0.0001619	-4.298e-05	6.977e-05	0.0001789	0.0002798	0.0003675	0.000446	0.0005165	0.0005844	0.000647	0.0007009	0.0007496	0.0007951	0.0008272	0.0008471	0.0008572	0.0008602	0.0008551	0.0008481	0.0008359	0.000821	0.0008118	0.0008003	0.0007832	0.0007682	0.0007546	0.0007369	0.0007166	0.0006945	0.0006665	0.0006348	0.000598	0.0005523	0.0005085	0.0004707	0.0004398	0.0004143
13	1.355e-20	-4.297e-05	-7.678e-05	-0.0001016	-0.0001186	-0.0001275	-0.0001296	-0.0001253	-0.000115	-0.0001008	-8.159e-05	-5.73e-05	-3.225e-05	-1.132e-05	5.749e-06	1.945e-05	3.086e-05	4.108e-05	5.107e-05	6.149e-05	7.321e-05	8.597e-05	9.951e-05	0.0001139	0.0001299	0.0001466	0.0001641	0.0001819	0.0002003	0.0002188	0.0002377	0.0002578	0.0002795	0.0003041	0.0003307	0.0003586	0.0003896	0.0004228	0.0004581	0.0004946	0.0005317	0.000569	0.0006052	0.0006402	0.0006722	0.0007018	0.0007299	0.0007545	0.0007763
14	0	5.026e-05	9.905e-05	0.0001438	0.0001841	0.0002172	0.0002442	0.0002634	0.0002695	0.0002671	0.0002515	0.0002204	0.0001768	0.0001219	6.496e-05	1.08e-05	-3.667e-05	-7.431e-05	-0.0001003	-0.0001128	-0.0001179	-0.0001109	-8.953e-05	-5.649e-05	-1.409e-05	2.975e-05	7.081e-05	0.0001047	0.0001284	0.0001427	0.0001492	0.0001539	0.0001559	0.0001531	0.0001448	0.0001341	0.000124	0.0001146	0.0001109	0.0001145	0.0001212	0.0001301	0.0001367	0.0001399	0.0001435	0.000151	0.0001606	0.0001704	0.0001818
15	3.388e-21	3.192e-05	7.216e-05	0.0001162	0.0001654	0.0002254	0.0002967	0.0003802	0.000477	0.0005802	0.0006889	0.0008051	0.0009245	0.001041	0.001159	0.001277	0.001393	0.001506	0.001614	0.001715	0.001809	0.001895	0.001971	0.002037	0.002093	0.002138	0.002169	0.002188	0.002193	0.002186	0.002168	0.00214	0.002104	0.002064	0.002017	0.001963	0.001906	0.001845	0.00178	0.001712	0.001642	0.00157	0.001495	0.001418	0.001339	0.001259	0.001182	0.001105	0.00103
16	0	1.528e-05	3.614e-05	6.054e-05	8.915e-05	0.0001239	0.0001649	0.0002125	0.0002669	0.0003251	0.0003862	0.000449	0.0005099	0.0005648	0.0006151	0.0006601	0.0006991	0.0007313	0.0007564	0.0007731	0.0007823	0.0007842	0.00078	0.0007713	0.0007592	0.0007428	0.0007232	0.0007014	0.0006781	0.0006537	0.0006294	0.000606	0.000584	0.0005637	0.0005446	0.0005265	0.0005118	0.0004994	0.0004878	0.0004767	0.0004652	0.0004529	0.0004396	0.0004256	0.0004109	0.0003954	0.0003804	0.0003633	0.0003451
17	-6.776e-21	-6.077e-05	-0.0001089	-0.0001442	-0.0001674	-0.0001783	-0.0001774	-0.0001654	-0.0001433	-0.0001138	-7.604e-05	-2.984e-05	1.846e-05	6.25e-05	0.0001015	0.0001342	0.0001614	0.0001834	0.0002008	0.0002137	0.0002236	0.0002309	0.0002349	0.0002361	0.0002346	0.0002303	0.000225	0.0002187	0.0002127	0.0002074	0.0002038	0.0002021	0.0002018	0.0002046	0.0002095	0.0002156	0.0002239	0.0002333	0.0002429	0.000251	0.0002566	0.0002593	0.0002588	0.0002561	0.0002493	0.0002392	0.0002278	0.0002144	0.0001998
18	0	-4.464e-05	-8.171e-05	-0.0001102	-0.0001292	-0.0001363	-0.0001336	-0.0001225	-0.0001039	-7.913e-05	-4.884e-05	-1.275e-05	2.507e-05	6.038e-05	9.225e-05	0.0001193	0.0001388	0.0001534	0.0001647	0.0001726	0.0001768	0.0001781	0.0001754	0.0001698	0.0001624	0.0001524	0.0001399	0.0001281	0.000116	0.0001054	9.816e-05	9.566e-05	9.721e-05	0.0001044	0.0001155	0.0001288	0.0001468	0.0001704	0.0001968	0.0002256	0.0002527	0.0002768	0.0002966	0.0003132	0.0003259	0.0003355	0.0003447	0.000351	0.000353
19	0	-2.028e-05	-3.057e-05	-3.207e-05	-2.547e-05	-1.189e-05	6.136e-06	2.799e-05	5.535e-05	8.882e-05	0.0001292	0.0001773	0.0002278	0.0002721	0.0003108	0.0003435	0.0003712	0.0003952	0.0004167	0.0004344	0.0004479	0.0004561	0.0004583	0.0004562	0.0004523	0.0004459	0.0004381	0.0004289	0.0004181	0.0004048	0.0003905	0.0003752	0.0003606	0.0003479	0.0003366	0.0003273	0.0003223	0.0003199	0.0003189	0.0003193	0.0003212	0.0003236	0.0003273	0.0003314	0.0003356	0.0003392	0.000342	0.0003412	0.0003383
20	3.388e-21	-3.973e-05	-6.972e-05	-8.962e-05	-0.0001007	-0.0001016	-9.373e-05	-8.082e-05	-6.25e-05	-3.919e-05	-1.034e-05	2.455e-05	6.077e-05	9.17e-05	0.0001165	0.0001368	0.0001503	0.0001583	0.0001651	0.0001705	0.0001741	0.0001759	0.0001743	0.0001704	0.0001655	0.0001593	0.0001498	0.0001399	0.0001289	0.0001163	0.0001037	9.247e-05	8.273e-05	7.705e-05	7.385e-05	7.338e-05	7.702e-05	8.681e-05	0.0001	0.0001176	0.0001383	0.0001607	0.000183	0.0002055	0.0002272	0.0002487	0.0002709	0.0002924	0.0003118
21	1.016e-20	-3.289e-05	-5.753e-05	-7.345e-05	-8.397e-05	-8.894e-05	-8.732e-05	-7.932e-05	-6.823e-05	-5.346e-05	-3.399e-05	-1.051e-05	1.281e-05	3.21e-05	4.587e-05	5.655e-05	6.349e-05	6.649e-05	6.58e-05	6.353e-05	5.788e-05	4.966e-05	4.143e-05	3.356e-05	2.505e-05	1.621e-05	6.871e-06	-1.799e-06	-9.038e-06	-1.49e-05	-1.876e-05	-1.828e-05	-1.381e-05	-8.126e-06	-1.73e-06	5.98e-06	1.62e-05	2.817e-05	4.062e-05	5.288e-05	6.494e-05	7.513e-05	8.204e-05	8.566e-05	8.839e-05	9.025e-05	9.254e-05	9.359e-05	9.352e-05
22	-1.016e-20	-4.74e-05	-8.497e-05	-0.0001127	-0.0001305	-0.0001365	-0.0001313	-0.0001154	-8.854e-05	-5.338e-05	-8.94e-06	4.518e-05	0.000104	0.0001626	0.0002201	0.000273	0.0003211	0.0003653	0.0004066	0.0004427	0.0004735	0.0004993	0.0005198	0.0005351	0.0005449	0.0005491	0.0005511	0.0005509	0.0005479	0.0005416	0.0005349	0.0005292	0.0005242	0.0005203	0.0005169	0.0005149	0.0005162	0.000519	0.0005229	0.0005279	0.0005331	0.000537	0.00054	0.0005425	0.0005448	0.0005467	0.0005484	0.0005469	0.0005428
23	-1.694e-21	1.975e-05	4.084e-05	6.5e-05	9.232e-05	0.0001231	0.0001584	0.0001972	0.0002394	0.0002851	0.0003344	0.0003846	0.0004349	0.0004834	0.0005293	0.0005724	0.000613	0.0006501	0.000685	0.0007162	0.0007431	0.0007658	0.0007857	0.0008039	0.0008212	0.0008373	0.0008533	0.0008681	0.0008829	0.0008972	0.0009135	0.0009323	0.0009537	0.0009777	0.001004	0.001032	0.001064	0.001097	0.001133	0.001169	0.001204	0.001235	0.001262	0.001283	0.001299	0.001309	0.001313	0.001308	0.001295
24	0	-4.024e-05	-7.414e-05	-0.0001001	-0.0001196	-0.0001334	-0.000142	-0.0001453	-0.0001426	-0.0001324	-0.0001149	-9.151e-05	-6.417e-05	-3.706e-05	-1.058e-05	1.605e-05	4.284e-05	7.023e-05	9.805e-05	0.0001244	0.0001478	0.0001689	0.0001871	0.0002011	0.0002106	0.0002144	0.0002137	0.0002096	0.0002017	0.0001908	0.0001794	0.0001682	0.0001563	0.0001461	0.0001383	0.0001344	0.0001368	0.0001433	0.0001526	0.0001638	0.0001754	0.000185	0.000193	0.0002006	0.0002061	0.0002091	0.0002088	0.0002026	0.000192
25	5.294e-23	2.242e-06	7.119e-06	1.573e-05	2.799e-05	4.532e-05	6.894e-05	9.928e-05	0.0001372	0.0001828	0.0002359	0.0002964	0.0003607	0.0004263	0.0004915	0.0005553	0.0006165	0.0006726	0.0007228	0.0007644	0.0007955	0.0008179	0.0008305	0.0008361	0.0008361	0.0008316	0.0008238	0.0008122	0.000799	0.0007845	0.0007718	0.0007625	0.0007555	0.0007528	0.0007535	0.0007576	0.000766	0.0007781	0.0007947	0.0008149	0.0008384	0.0008638	0.0008907	0.0009195	0.0009483	0.0009765	0.001005	0.001032	0.001056
26	3.388e-21	-1.339e-05	-1.572e-05	-4.68e-06	1.691e-05	4.287e-05	7.31e-05	0.0001078	0.0001471	0.0001946	0.0002514	0.0003106	0.000367	0.0004138	0.0004526	0.0004849	0.0005139	0.0005395	0.000561	0.0005774	0.0005882	0.0005926	0.0005951	0.0005955	0.0005942	0.0005887	0.0005797	0.000568	0.0005538	0.0005384	0.0005229	0.0005069	0.0004921	0.0004775	0.0004632	0.0004505	0.0004417	0.0004351	0.0004289	0.0004226	0.0004149	0.0004052	0.0003953	0.000384	0.000372	0.0003594	0.0003469	0.0003327	0.0003181
27	-2.541e-21	-5.467e-06	-7.535e-06	-6.874e-06	-4.421e-06	-7.931e-07	3.663e-06	8.794e-06	1.51e-05	2.314e-05	3.372e-05	4.635e-05	5.857e-05	6.883e-05	7.888e-05	8.915e-05	9.981e-05	0.0001105	0.0001216	0.0001324	0.0001424	0.0001508	0.0001579	0.0001644	0.0001707	0.0001752	0.0001784	0.000181	0.0001836	0.0001866	0.0001908	0.0001974	0.0002065	0.0002191	0.0002343	0.0002518	0.0002727	0.0002956	0.0003191	0.0003423	0.0003639	0.0003831	0.000399	0.000412	0.0004209	0.0004261	0.0004284	0.0004259	0.0004196
28	6.776e-21	-3.189e-05	-5.851e-05	-7.882e-05	-9.369e-05	-0.0001031	-0.0001077	-0.0001068	-9.951e-05	-8.512e-05	-6.437e-05	-3.893e-05	-1.157e-05	1.492e-05	4.052e-05	6.586e-05	9.07e-05	0.0001142	0.0001348	0.0001513	0.0001618	0.0001672	0.0001677	0.0001641	0.0001566	0.0001446	0.000129	0.0001102	8.964e-05	6.979e-05	5.176e-05	3.785e-05	2.808e-05	2.409e-05	2.487e-05	2.982e-05	4.022e-05	5.491e-05	7.329e-05	9.443e-05	0.0001157	0.0001364	0.0001556	0.000173	0.0001866	0.0001969	0.0002058	0.0002115	0.0002145
29	5.421e-20	-0.0002298	-0.0004319	-0.0006019	-0.0007346	-0.0008365	-0.0009116	-0.0009585	-0.000975	-0.0009546	-0.000903	-0.0008211	-0.0007246	-0.0006289	-0.0005385	-0.0004558	-0.0003802	-0.0003064	-0.0002378	-0.0001784	-0.0001292	-8.741e-05	-5.284e-05	-2.161e-05	6.927e-06	3.331e-05	5.945e-05	8.693e-05	0.0001126	0.0001372	0.0001649	0.0001929	0.0002204	0.0002443	0.0002634	0.0002777	0.0002882	0.0002931	0.0002925	0.0002886	0.000285	0.0002791	0.0002735	0.0002706	0.0002725	0.0002773	0.0002887	0.0003054	0.0003284
30	-6.776e-21	-8.036e-05	-0.000135	-0.0001647	-0.0001727	-0.0001626	-0.0001381	-0.0001044	-5.868e-05	-6.589e-08	7.29e-05	0.0001611	0.0002521	0.0003279	0.0003888	0.0004369	0.0004744	0.0005016	0.0005249	0.0005421	0.000555	0.0005642	0.0005688	0.0005698	0.0005714	0.0005726	0.0005733	0.0005734	0.0005752	0.0005776	0.0005837	0.000592	0.0006014	0.0006128	0.0006263	0.000641	0.0006598	0.0006814	0.0007046	0.0007267	0.000747	0.0007637	0.0007779	0.0007912	0.0008037	0.0008152	0.0008271	0.0008353	0.0008421
31	-4.235e-22	-3.189e-06	3.305e-07	1.398e-05	3.569e-05	6.322e-05	9.683e-05	0.0001369	0.0001844	0.0002412	0.0003078	0.0003794	0.0004529	0.0005227	0.0005876	0.0006476	0.0007037	0.0007548	0.0007999	0.0008368	0.0008639	0.0008814	0.0008915	0.0008952	0.0008944	0.0008892	0.0008821	0.0008739	0.0008665	0.0008615	0.0008616	0.0008687	0.0008839	0.0009083	0.0009407	0.0009813	0.001031	0.001088	0.00115	0.001216	0.001283	0.00135	0.001415	0.001476	0.001532	0.001584	0.00163	0.00167	0.001704
32	-8.47e-22	1.236e-05	2.435e-05	3.62e-05	4.779e-05	5.877e-05	6.958e-05	7.917e-05	8.679e-05	9.3e-05	9.72e-05	9.864e-05	9.909e-05	9.738e-05	9.407e-05	8.951e-05	8.444e-05	7.898e-05	7.477e-05	7.117e-05	6.695e-05	6.299e-05	5.925e-05	5.499e-05	5.131e-05	4.699e-05	4.266e-05	3.783e-05	3.269e-05	2.682e-05	2.152e-05	1.82e-05	1.616e-05	1.686e-05	1.922e-05	2.247e-05	2.836e-05	3.529e-05	4.305e-05	5.105e-05	5.833e-05	6.433e-05	6.806e-05	7.048e-05	7.003e-05	6.82e-05	6.674e-05	6.368e-05	6.014e-05
33	-3.388e-21	5.388e-05	0.0001085	0.0001661	0.0002281	0.0002954	0.0003712	0.0004537	0.0005389	0.0006257	0.0007126	0.0007961	0.000876	0.0009517	0.001023	0.001087	0.001145	0.001194	0.001236	0.00127	0.001297	0.001316	0.001328	0.001332	0.001328	0.001314	0.001291	0.001259	0.001222	0.001179	0.001133	0.001086	0.001037	0.0009886	0.0009416	0.0008985	0.0008627	0.0008331	0.0008083	0.0007865	0.0007671	0.0007492	0.000733	0.0007191	0.0007065	0.0006945	0.0006828	0.0006679	0.0006506
34	6.776e-21	-3.581e-05	-6.274e-05	-7.92e-05	-8.743e-05	-8.812e-05	-8.023e-05	-6.484e-05	-4.34e-05	-1.466e-05	2.31e-05	7.01e-05	0.0001222	0.0001744	0.0002241	0.0002717	0.0003176	0.0003604	0.0004014	0.0004405	0.0004759	0.0005063	0.0005312	0.0005505	0.0005643	0.0005729	0.0005781	0.0005801	0.0005808	0.0005797	0.0005778	0.0005763	0.0005763	0.0005783	0.000582	0.0005878	0.0005968	0.0006071	0.0006182	0.0006279	0.0006363	0.0006436	0.000649	0.0006522	0.000653	0.0006515	0.000649	0.0006439	0.0006364
35	0	-4.512e-05	-8.223e-05	-0.0001115	-0.0001342	-0.0001502	-0.0001602	-0.0001635	-0.0001584	-0.0001436	-0.000118	-8.218e-05	-4.282e-05	-3.087e-06	3.696e-05	7.815e-05	0.0001198	0.0001622	0.0002035	0.0002412	0.000272	0.0002943	0.0003083	0.0003165	0.0003187	0.0003162	0.000309	0.0002983	0.0002851	0.0002702	0.0002557	0.0002444	0.0002387	0.0002388	0.0002442	0.0002545	0.0002686	0.0002859	0.0003053	0.0003249	0.0003447	0.0003639	0.0003818	0.0003973	0.0004097	0.0004181	0.0004248	0.0004291	0.0004312
36	1.694e-21	3.159e-05	6.285e-05	9.472e-05	0.0001281	0.0001634	0.0002032	0.0002459	0.0002895	0.0003343	0.0003798	0.000425	0.0004713	0.0005185	0.000567	0.0006155	0.0006631	0.0007078	0.0007512	0.0007921	0.0008293	0.0008625	0.0008915	0.0009151	0.0009324	0.0009414	0.0009438	0.0009402	0.0009324	0.0009203	0.0009066	0.0008919	0.0008759	0.00086	0.0008434	0.0008269	0.0008134	0.0008007	0.0007882	0.0007743	0.0007579	0.000738	0.0007149	0.0006905	0.0006641	0.0006376	0.0006119	0.0005846	0.0005576
37	0	-2.999e-05	-4.366e-05	-3.71e-05	-1.259e-05	2.072e-05	6.067e-05	0.0001069	0.0001615	0.0002286	0.0003095	0.0003986	0.0004857	0.0005619	0.000626	0.0006792	0.0007269	0.0007691	0.0008065	0.0008365	0.0008591	0.0008739	0.0008819	0.000884	0.0008815	0.0008737	0.0008607	0.0008421	0.0008201	0.0007945	0.0007685	0.0007425	0.0007179	0.0006968	0.0006801	0.0006682	0.0006641	0.000667	0.000675	0.0006857	0.0006979	0.0007105	0.0007227	0.0007336	0.0007428	0.0007499	0.0007556	0.0007563	0.0007534
38	0	0.0001331	0.000264	0.0003961	0.000531	0.0006646	0.0008015	0.0009323	0.001044	0.001143	0.001216	0.001259	0.00127	0.001256	0.001215	0.001155	0.001082	0.001001	0.0009303	0.0008748	0.0008235	0.0007862	0.000764	0.0007519	0.0007484	0.000757	0.0007665	0.0007753	0.0007783	0.0007624	0.0007289	0.0006867	0.0006347	0.0005767	0.0005226	0.0004644	0.0004027	0.000346	0.0002927	0.0002412	0.0002015	0.0001725	0.0001541	0.0001449	0.0001415	0.0001367	0.0001432	0.0001561	0.0001701
39	0	4.876e-06	1.559e-05	3.291e-05	5.264e-05	7.483e-05	0.0001003	0.0001287	0.0001603	0.0001942	0.0002309	0.0002671	0.0003001	0.0003264	0.0003475	0.0003666	0.0003846	0.0003992	0.0004116	0.0004197	0.000423	0.0004207	0.0004153	0.0004076	0.0003978	0.0003838	0.0003668	0.0003471	0.0003261	0.000304	0.0002842	0.0002696	0.0002625	0.000262	0.0002665	0.0002763	0.0002935	0.0003144	0.0003383	0.0003647	0.0003919	0.0004158	0.0004337	0.0004447	0.0004488	0.0004471	0.0004394	0.0004234	0.000403
40	6.776e-21	-4.725e-05	-8.718e-05	-0.0001185	-0.0001426	-0.0001593	-0.0001694	-0.0001734	-0.0001705	-0.00016	-0.000141	-0.0001159	-8.883e-05	-6.309e-05	-3.892e-05	-1.601e-05	5.723e-06	2.712e-05	4.872e-05	7.022e-05	8.955e-05	0.0001067	0.0001232	0.0001408	0.0001579	0.0001741	0.0001905	0.0002075	0.0002243	0.000241	0.000258	0.0002768	0.0002969	0.0003182	0.0003387	0.0003595	0.0003814	0.0004026	0.0004217	0.0004375	0.0004489	0.0004556	0.0004572	0.0004541	0.0004457	0.0004334	0.0004184	0.0003997	0.000379
41	2.647e-22	2.24e-06	7.889e-06	2.096e-05	3.995e-05	6.535e-05	9.852e-05	0.0001403	0.0001916	0.0002537	0.000328	0.0004099	0.0004982	0.0005906	0.0006857	0.0007837	0.0008827	0.00098	0.001074	0.001163	0.001245	0.001319	0.001388	0.001451	0.001508	0.001557	0.0016	0.001637	0.00167	0.0017	0.00173	0.001758	0.001784	0.001806	0.001823	0.001837	0.00185	0.001858	0.00186	0.001853	0.001836	0.001808	0.001769	0.001722	0.001667	0.001606	0.00154	0.001466	0.001388
42	3.388e-21	-2.084e-05	-3.844e-05	-4.95e-05	-5.548e-05	-5.634e-05	-5.01e-05	-3.737e-05	-1.835e-05	7.324e-06	4.127e-05	8.248e-05	0.0001299	0.0001822	0.0002371	0.0002935	0.0003515	0.0004086	0.0004657	0.0005212	0.0005735	0.0006221	0.0006664	0.0007054	0.0007389	0.0007662	0.0007899	0.0008102	0.0008292	0.0008473	0.0008663	0.0008871	0.0009105	0.0009375	0.0009688	0.001004	0.001045	0.00109	0.001137	0.001184	0.001229	0.00127	0.001309	0.001343	0.001371	0.001391	0.001403	0.001406	0.001401
43	-3.388e-21	3.344e-05	6.687e-05	0.000101	0.000135	0.0001683	0.000203	0.0002373	0.0002676	0.0002947	0.0003197	0.0003393	0.000355	0.000365	0.0003707	0.0003734	0.000374	0.0003726	0.0003715	0.0003708	0.0003683	0.0003628	0.0003571	0.0003506	0.0003436	0.0003347	0.0003233	0.000309	0.0002903	0.0002673	0.0002437	0.0002216	0.0002007	0.0001802	0.0001598	0.0001401	0.0001227	0.000106	9.005e-05	7.669e-05	6.35e-05	4.678e-05	2.642e-05	4.557e-06	-1.841e-05	-4.153e-05	-6.337e-05	-8.501e-05	-0.000104
44	-2.033e-20	-3.023e-05	-5.428e-05	-7.187e-05	-8.506e-05	-9.077e-05	-8.986e-05	-8.164e-05	-6.557e-05	-4.467e-05	-1.724e-05	1.678e-05	5.411e-05	9.217e-05	0.0001313	0.0001711	0.00021	0.0002485	0.000285	0.000319	0.0003508	0.00038	0.0004056	0.0004283	0.0004465	0.0004582	0.0004652	0.0004682	0.0004671	0.0004631	0.0004565	0.0004479	0.0004374	0.0004264	0.0004144	0.0004033	0.0003955	0.0003891	0.0003839	0.0003797	0.0003752	0.0003711	0.0003672	0.0003644	0.0003615	0.0003586	0.0003551	0.0003491	0.0003414
45	-5.082e-21	3.243e-05	6.568e-05	0.0001028	0.0001452	0.0001928	0.0002474	0.0003097	0.0003752	0.0004451	0.0005167	0.0005851	0.0006506	0.0007117	0.0007665	0.0008139	0.0008535	0.0008857	0.0009088	0.0009249	0.0009311	0.0009281	0.0009182	0.0008993	0.0008725	0.0008386	0.0007995	0.0007567	0.0007098	0.0006606	0.0006106	0.0005634	0.0005203	0.0004829	0.0004539	0.0004326	0.0004206	0.0004156	0.0004164	0.0004228	0.000433	0.0004446	0.0004549	0.0004637	0.0004697	0.0004705	0.0004689	0.0004625	0.0004528
46	-1.355e-20	-7.424e-05	-0.0001188	-0.0001242	-9.115e-05	-3.216e-05	5.034e-05	0.0001535	NaN	NaN	NaN	NaN	NaN	NaN	NaN	NaN	NaN	NaN	NaN	NaN	NaN	NaN	NaN	NaN	NaN	NaN	NaN	NaN	NaN	NaN	NaN	NaN	NaN	NaN	NaN	NaN	NaN	NaN	NaN	NaN	NaN	NaN	NaN	NaN	NaN	NaN	NaN	NaN	NaN
47	3.388e-21	6.922e-05	0.0001428	0.0002214	0.0003071	0.000403	0.0005125	0.0006351	0.0007652	0.000896	0.001025	0.001145	0.001257	0.001355	0.001441	0.001514	0.001574	0.00162	0.001655	0.001678	0.001692	0.001697	0.001698	0.001693	0.001686	0.00167	0.00165	0.001626	0.001598	0.001565	0.001532	0.001499	0.001469	0.00144	0.001415	0.001395	0.001387	0.00139	0.001401	0.001423	0.001455	0.001495	0.001547	0.001614	0.001694	0.001789	0.001897	0.002009	0.002126
48	-6.353e-22	-2.973e-07	-4.475e-06	-5.838e-06	-6.9e-06	-9.451e-06	-1.398e-05	-1.99e-05	-2.538e-05	-2.749e-05	-2.534e-05	-2.402e-05	-1.933e-05	-1.051e-05	-1.511e-06	8.975e-06	2.18e-05	3.638e-05	5.209e-05	6.721e-05	7.837e-05	8.562e-05	9.072e-05	9.216e-05	9.006e-05	8.423e-05	7.56e-05	6.405e-05	5.078e-05	3.591e-05	1.999e-05	5.507e-06	-7.18e-06	-1.777e-05	-2.608e-05	-3.192e-05	-3.305e-05	-3.066e-05	-2.511e-05	-1.791e-05	-9.331e-06	5.834e-07	1.079e-05	2.109e-05	3.094e-05	3.99e-05	4.918e-05	5.616e-05	6.106e-05
49	1.694e-21	1.118e-05	2.213e-05	3.395e-05	4.691e-05	6.087e-05	7.621e-05	9.25e-05	0.0001099	0.000129	0.0001491	0.0001674	0.0001848	0.0002008	0.0002159	0.0002301	0.0002438	0.0002565	0.0002682	0.0002777	0.0002832	0.0002847	0.0002841	0.0002813	0.0002762	0.0002675	0.0002558	0.0002408	0.0002233	0.0002042	0.0001856	0.0001691	0.0001552	0.0001446	0.0001371	0.0001328	0.0001337	0.0001388	0.0001481	0.000161	0.0001759	0.0001916	0.0002075	0.0002233	0.0002378	0.0002504	0.0002625	0.0002723	0.0002805
50	0	-3.958e-05	-7.17e-05	-9.558e-05	-0.0001111	-0.000116	-0.0001105	-9.47e-05	-7.049e-05	-3.954e-05	-1.01e-06	4.52e-05	9.487e-05	0.000144	0.0001917	0.0002351	0.0002722	0.0003039	0.0003302	0.0003519	0.0003691	0.0003814	0.0003889	0.0003929	0.0003942	0.0003924	0.0003911	0.0003925	0.0003961	0.0004031	0.000415	0.0004324	0.0004555	0.0004843	0.0005182	0.0005559	0.0005994	0.0006453	0.0006921	0.0007397	0.0007858	0.000829	0.0008686	0.0009047	0.0009377	0.000966	0.0009908	0.00101	0.001024
51	4.235e-21	-8.976e-06	-1.561e-05	-1.865e-05	-1.88e-05	-1.629e-05	-1.183e-05	-5.548e-06	3.344e-06	1.55e-05	3.177e-05	5.177e-05	7.45e-05	9.861e-05	0.0001223	0.0001456	0.0001686	0.0001917	0.000215	0.0002371	0.0002566	0.0002724	0.0002849	0.0002941	0.0002999	0.0003026	0.000303	0.0003013	0.0002974	0.0002912	0.0002844	0.0002783	0.0002736	0.0002702	0.0002681	0.0002667	0.0002674	0.0002689	0.0002708	0.000273	0.0002751	0.0002762	0.0002754	0.0002733	0.0002696	0.0002646	0.0002598	0.0002534	0.0002466
52	3.388e-21	6.34e-05	0.0001285	0.0001973	0.0002717	0.0003534	0.0004457	0.0005472	0.0006529	0.0007608	0.000869	0.0009744	0.001076	0.001172	0.001261	0.001344	0.001416	0.001478	0.001531	0.001575	0.001613	0.001643	0.001668	0.001686	0.001699	0.001705	0.001704	0.0017	0.001691	0.001679	0.001665	0.001648	0.001629	0.001608	0.001586	0.001563	0.001541	0.00152	0.001498	0.001474	0.001446	0.001413	0.001376	0.001335	0.00129	0.001242	0.00119	0.001132	0.00107
53	-1.694e-21	1.258e-05	2.504e-05	3.888e-05	5.434e-05	7.037e-05	8.752e-05	0.0001052	0.0001224	0.0001421	0.0001633	0.0001831	0.0002022	0.00022	0.0002358	0.0002498	0.0002619	0.0002724	0.000281	0.0002879	0.0002892	0.0002844	0.0002757	0.0002628	0.0002468	0.0002273	0.0002052	0.0001816	0.000156	0.0001306	0.0001066	8.688e-05	7.36e-05	6.597e-05	6.431e-05	6.717e-05	7.607e-05	8.934e-05	0.0001054	0.000124	0.0001421	0.0001584	0.0001718	0.0001802	0.0001843	0.0001829	0.0001783	0.0001692	0.000157
54	6.353e-22	-2.855e-06	-4.203e-06	-1.255e-06	2.765e-06	8.016e-06	1.42e-05	2.162e-05	3.092e-05	4.259e-05	5.839e-05	7.582e-05	9.524e-05	0.0001149	0.0001335	0.000152	0.0001701	0.0001878	0.0002047	0.0002203	0.0002324	0.0002406	0.0002463	0.0002484	0.0002473	0.0002419	0.000235	0.000227	0.0002186	0.0002091	0.0001994	0.0001914	0.0001859	0.0001825	0.0001816	0.0001832	0.00019	0.0001987	0.0002081	0.000218	0.0002285	0.0002385	0.0002475	0.000255	0.000261	0.0002657	0.0002709	0.0002734	0.0002746
55	0	2.552e-05	5.166e-05	8.066e-05	0.0001129	0.0001474	0.0001853	0.000226	0.0002672	0.0003107	0.0003546	0.0003943	0.0004296	0.0004579	0.0004788	0.0004923	0.0004993	0.0004993	0.0004923	0.0004794	0.0004583	0.0004299	0.0003984	0.0003644	0.0003317	0.0003002	0.0002708	0.0002437	0.0002197	0.0002008	0.0001877	0.0001832	0.0001883	0.0002022	0.0002241	0.0002507	0.0002835	0.000321	0.000362	0.0004054	0.0004481	0.0004891	0.0005251	0.0005536	0.0005743	0.0005868	0.0005931	0.0005907	0.0005801
56	1.694e-21	-1.701e-05	-2.967e-05	-3.434e-05	-3.318e-05	-2.83e-05	-1.914e-05	-6.736e-06	9.244e-06	3.084e-05	5.926e-05	9.337e-05	0.0001316	0.0001707	0.0002074	0.0002423	0.0002766	0.0003096	0.0003424	0.0003739	0.0004017	0.0004255	0.0004443	0.0004578	0.000466	0.0004691	0.0004681	0.0004637	0.0004555	0.000444	0.0004303	0.0004161	0.000402	0.0003898	0.00038	0.0003726	0.0003707	0.0003721	0.0003757	0.0003822	0.0003901	0.0003981	0.0004056	0.0004116	0.0004146	0.000414	0.0004115	0.0004027	0.0003896
57	-4.235e-22	9.137e-06	2.101e-05	3.563e-05	5.338e-05	7.521e-05	0.0001013	0.0001317	0.0001672	0.0002069	0.0002497	0.0002938	0.0003382	0.0003809	0.0004224	0.0004619	0.0004984	0.0005313	0.0005601	0.0005829	0.0005985	0.0006074	0.0006105	0.0006078	0.0005991	0.0005834	0.0005628	0.0005388	0.0005118	0.0004834	0.0004559	0.0004316	0.0004111	0.0003958	0.0003851	0.0003807	0.0003845	0.0003945	0.0004096	0.0004289	0.0004501	0.0004714	0.0004912	0.0005093	0.0005249	0.0005383	0.0005484	0.000553	0.0005535
58	8.47e-22	4.28e-06	8.611e-06	1.415e-05	2.113e-05	2.904e-05	3.853e-05	4.972e-05	6.24e-05	7.865e-05	9.804e-05	0.0001198	0.0001445	0.0001719	0.0002015	0.0002338	0.0002685	0.0003053	0.0003441	0.0003848	0.0004247	0.0004635	0.0005007	0.000537	0.0005726	0.000606	0.0006392	0.0006735	0.0007096	0.0007477	0.0007881	0.0008327	0.0008827	0.0009396	0.001002	0.001068	0.001142	0.001218	0.001293	0.001366	0.001434	0.001497	0.001554	0.001601	0.001636	0.00166	0.001672	0.00167	0.001656
59	1.694e-21	-2.579e-05	-4.769e-05	-6.469e-05	-7.783e-05	-8.542e-05	-8.929e-05	-8.933e-05	-8.363e-05	-7.286e-05	-5.731e-05	-3.876e-05	-1.937e-05	-1.315e-06	1.528e-05	3.087e-05	4.422e-05	5.625e-05	6.687e-05	7.42e-05	7.754e-05	7.716e-05	7.397e-05	6.855e-05	6.139e-05	5.187e-05	4.156e-05	3.061e-05	1.921e-05	7.406e-06	-2.92e-06	-1.079e-05	-1.606e-05	-1.81e-05	-1.763e-05	-1.536e-05	-9.679e-06	-2.713e-06	5.292e-06	1.316e-05	2.041e-05	2.582e-05	2.938e-05	3.161e-05	3.217e-05	3.173e-05	3.162e-05	2.95e-05	2.657e-05
60	0	0.0003541	0.0007139	0.001084	0.001465	0.00184	0.002208	0.002567	0.002916	0.003263	0.003605	0.003934	0.004247	0.004537	0.004805	0.005044	0.005258	0.005445	NaN	NaN	NaN	NaN	NaN	NaN	NaN	NaN	NaN	NaN	NaN	NaN	NaN	NaN	NaN	NaN	NaN	NaN	NaN	NaN	NaN	NaN	NaN	NaN	NaN	NaN	NaN	NaN	NaN	NaN	NaN
61	-6.776e-21	5.151e-05	0.0001012	0.0001513	0.0002019	0.0002519	0.0003038	0.000354	0.0003984	0.0004402	0.0004789	0.0005129	0.0005459	0.0005789	0.0006096	0.0006393	0.0006679	0.000696	0.0007284	0.0007669	0.0008082	0.0008524	0.0009006	0.0009518	0.001005	0.001062	0.001121	0.001184	0.001251	0.001319	0.001391	0.001467	0.001548	0.001634	0.001725	0.001819	0.001917	0.002017	0.002119	0.002224	0.002331	0.002442	0.002558	0.002682	0.002812	0.002954	0.003112	0.003289	0.003486
62	-6.776e-21	-3.466e-05	-6.336e-05	-8.52e-05	-9.967e-05	-0.0001075	-0.0001108	-0.0001103	-0.0001046	-9.437e-05	-7.945e-05	-6.096e-05	-4.19e-05	-2.554e-05	-1.197e-05	-2.232e-06	4.816e-06	1.069e-05	1.677e-05	2.209e-05	2.635e-05	2.873e-05	2.916e-05	2.802e-05	2.579e-05	2.172e-05	1.74e-05	1.258e-05	7.032e-06	-3.557e-08	-7.309e-06	-1.322e-05	-1.724e-05	-1.791e-05	-1.623e-05	-1.246e-05	-4.54e-06	5.777e-06	1.775e-05	3.124e-05	4.562e-05	5.978e-05	7.283e-05	8.573e-05	9.729e-05	0.0001087	0.0001207	0.0001302	0.0001385
63	1.694e-21	-1.588e-05	-2.376e-05	-2.109e-05	-1.157e-05	2.632e-06	2.034e-05	4.189e-05	6.874e-05	0.0001028	0.0001458	0.0001962	0.0002483	0.000298	0.0003435	0.0003877	0.0004309	0.0004727	0.0005121	0.0005474	0.0005767	0.0005996	0.0006158	0.0006265	0.0006317	0.0006312	0.0006243	0.0006125	0.000597	0.0005793	0.0005611	0.0005444	0.0005301	0.0005195	0.0005131	0.000511	0.0005144	0.000523	0.0005351	0.0005498	0.0005655	0.000581	0.0005952	0.0006072	0.0006158	0.0006204	0.0006223	0.0006196	0.0006132
64	2.711e-20	0.0002102	0.0004255	0.0006511	0.0008916	0.001151	0.00144	0.001751	0.002067	0.002384	0.002697	0.002999	0.003286	0.003553	0.003797	0.004015	0.004204	0.004362	0.004497	0.004615	0.004715	0.004798	0.004865	NaN	NaN	NaN	NaN	NaN	NaN	NaN	NaN	NaN	NaN	NaN	NaN	NaN	NaN	NaN	NaN	NaN	NaN	NaN	NaN	NaN	NaN	NaN	NaN	NaN	NaN
65	3.388e-21	1.906e-05	3.873e-05	5.982e-05	8.346e-05	0.0001106	0.0001426	0.0001788	0.0002191	0.0002634	0.0003113	0.0003627	0.0004183	0.0004765	0.0005374	0.0005989	0.0006604	0.0007207	0.0007804	0.0008381	0.0008929	0.0009444	0.0009919	0.001035	0.001075	0.00111	0.001142	0.001172	0.001199	0.001224	0.001247	0.001271	0.001295	0.00132	0.001345	0.001368	0.001393	0.001415	0.001435	0.001453	0.001468	0.001479	0.001484	0.001481	0.001473	0.00146	0.001445	0.001424	0.001402
66	2.033e-20	0.00013	0.0002633	0.0004048	0.0005593	0.0007305	0.0009268	0.001146	0.001378	0.001621	0.001871	0.002124	0.002377	0.002629	0.002875	0.003112	0.003334	0.003538	0.003724	0.003896	0.004052	0.004193	0.004322	0.004439	0.004545	0.004638	0.004721	0.004795	0.004862	0.00492	NaN	NaN	NaN	NaN	NaN	NaN	NaN	NaN	NaN	NaN	NaN	NaN	NaN	NaN	NaN	NaN	NaN	NaN	NaN
67	4.235e-22	7.425e-06	1.548e-05	2.531e-05	3.772e-05	5.246e-05	6.932e-05	8.81e-05	0.0001099	0.0001358	0.000164	0.0001919	0.0002188	0.0002439	0.0002673	0.0002889	0.0003087	0.0003268	0.0003432	0.0003556	0.0003624	0.0003645	0.0003631	0.0003592	0.0003531	0.0003444	0.0003343	0.0003229	0.0003098	0.0002963	0.0002849	0.0002766	0.0002726	0.0002739	0.0002799	0.0002911	0.0003083	0.0003288	0.0003525	0.0003796	0.0004073	0.0004341	0.0004591	0.0004812	0.000499	0.0005118	0.0005193	0.0005203	0.0005174
68	2.711e-20	0.0001593	0.000324	0.0004996	0.0006911	0.0008979	0.001118	0.001352	0.001601	0.001866	0.002148	0.00244	0.00274	0.003044	0.003348	0.003647	0.003938	0.004219	NaN	NaN	NaN	NaN	NaN	NaN	NaN	NaN	NaN	NaN	NaN	NaN	NaN	NaN	NaN	NaN	NaN	NaN	NaN	NaN	NaN	NaN	NaN	NaN	NaN	NaN	NaN	NaN	NaN	NaN	NaN
69	-1.355e-20	0.0001009	0.0001999	0.0002973	0.0003937	0.0004881	0.0005854	0.0006795	0.000762	0.0008363	0.000903	0.0009626	0.001019	0.001073	0.001126	0.001175	0.00122	0.001262	0.001307	0.001356	0.001408	0.001462	0.001518	0.001576	0.001632	0.001683	0.001733	0.001781	0.001827	0.001872	0.001916	0.001962	0.002008	0.002051	0.002089	0.002125	0.002161	0.002194	0.002222	0.002242	0.002254	0.002254	0.002244	0.002225	0.002201	0.002178	0.002158	0.002141	0.002132
70	3.388e-21	-2.185e-05	-3.757e-05	-4.648e-05	-5.029e-05	-4.91e-05	-4.34e-05	-3.419e-05	-2.149e-05	-4.918e-06	1.643e-05	4.24e-05	6.999e-05	9.551e-05	0.0001184	0.0001392	0.0001573	0.000173	0.0001875	0.0002006	0.0002118	0.0002212	0.0002288	0.0002356	0.0002414	0.0002452	0.000248	0.0002512	0.0002555	0.0002609	0.0002679	0.0002766	0.000287	0.0002997	0.0003129	0.0003272	0.0003444	0.0003624	0.0003793	0.0003939	0.0004048	0.0004116	0.0004143	0.0004128	0.0004063	0.0003958	0.0003823	0.0003643	0.0003437
71	-6.776e-21	0.0001055	0.000211	0.0003176	0.0004261	0.0005379	0.0006587	0.0007845	0.0009057	0.001023	0.00114	0.001253	0.001365	0.001476	0.001587	0.001695	0.001797	0.001894	0.001987	0.00208	0.002172	0.002261	0.00235	0.00244	0.00253	0.002623	0.002723	0.002835	0.002963	0.003111	0.003282	0.003475	0.003689	0.003919	NaN	NaN	NaN	NaN	NaN	NaN	NaN	NaN	NaN	NaN	NaN	NaN	NaN	NaN	NaN
72	-2.118e-21	-5.755e-06	-8.484e-06	-5.801e-06	1.072e-06	1.073e-05	2.303e-05	3.831e-05	5.763e-05	8.235e-05	0.0001134	0.0001479	0.000185	0.0002234	0.0002619	0.0003005	0.0003395	0.0003781	0.0004153	0.0004491	0.000478	0.0005016	0.000521	0.0005353	0.0005431	0.0005445	0.0005412	0.0005334	0.0005225	0.0005095	0.0004963	0.0004841	0.0004731	0.0004641	0.0004571	0.0004529	0.000452	0.0004521	0.0004523	0.0004517	0.0004489	0.0004427	0.0004331	0.0004201	0.0004029	0.0003815	0.0003572	0.0003298	0.0003014
73	2.541e-21	1.035e-05	1.959e-05	2.887e-05	3.812e-05	4.74e-05	5.787e-05	6.85e-05	7.879e-05	8.965e-05	0.0001028	0.0001176	0.0001379	0.0001628	0.0001903	0.0002189	0.0002479	0.000276	0.000304	0.0003298	0.0003519	0.0003682	0.0003787	0.0003805	0.0003739	0.0003603	0.0003416	0.0003182	0.0002918	0.0002631	0.000236	0.0002129	0.0001961	0.0001863	0.0001841	0.0001894	0.000203	0.0002226	0.0002484	0.000279	0.0003132	0.0003476	0.0003794	0.0004071	0.0004298	0.0004475	0.0004607	0.0004673	0.0004684
74	4.235e-22	6.284e-06	1.335e-05	2.222e-05	3.252e-05	4.475e-05	5.871e-05	7.475e-05	9.308e-05	0.0001134	0.000137	0.0001611	0.0001859	0.0002093	0.0002316	0.0002519	0.0002696	0.0002848	0.0002957	0.0003024	0.0003035	0.0002975	0.0002865	0.0002698	0.0002486	0.0002223	0.0001927	0.0001616	0.0001293	9.804e-05	6.717e-05	3.913e-05	1.503e-05	-5.554e-06	-2.086e-05	-3.065e-05	-3.272e-05	-2.968e-05	-2.375e-05	-1.523e-05	-6.134e-06	4.647e-06	1.547e-05	2.573e-05	3.561e-05	4.292e-05	4.805e-05	4.758e-05	4.393e-05
75	1.694e-21	2.255e-05	4.634e-05	7.311e-05	0.0001035	0.0001379	0.0001766	0.0002193	0.0002649	0.000314	0.0003671	0.0004212	0.0004759	0.0005281	0.0005768	0.0006201	0.000657	0.0006886	0.0007141	0.0007325	0.0007418	0.0007404	0.0007297	0.0007099	0.0006842	0.0006523	0.0006169	0.0005782	0.0005359	0.0004921	0.0004488	0.0004078	0.0003712	0.0003405	0.0003166	0.0002972	0.0002853	0.0002788	0.000277	0.0002792	0.000284	0.0002906	0.0002987	0.0003077	0.0003154	0.0003202	0.0003245	0.0003234	0.0003178
76	0	-1.338e-05	-2.097e-05	-2.296e-05	-2.093e-05	-1.698e-05	-9.641e-06	9.92e-07	1.492e-05	3.426e-05	5.998e-05	9.306e-05	0.0001307	0.0001686	0.0002063	0.0002442	0.0002842	0.000324	0.0003631	0.0004001	0.0004317	0.0004574	0.0004756	0.0004872	0.0004928	0.0004918	0.0004849	0.0004714	0.0004537	0.0004323	0.0004089	0.0003862	0.0003646	0.0003458	0.000329	0.0003146	0.0003046	0.0002977	0.0002929	0.0002891	0.0002854	0.0002814	0.0002758	0.000269	0.0002605	0.0002501	0.0002386	0.0002235	0.0002061
77	0	5.007e-05	0.0001019	0.0001585	0.0002219	0.0002944	0.0003792	0.0004764	0.0005837	0.0007011	0.000828	0.0009617	0.001102	0.001247	0.001395	0.001544	0.001691	0.001833	0.001967	0.002093	0.002207	0.002307	0.002392	0.002462	0.002514	0.002547	0.002563	0.002563	0.00255	0.002526	0.002492	0.002453	0.002409	0.002362	0.002314	0.002267	0.002224	0.002183	0.002144	0.002105	0.002064	0.002022	0.001978	0.001931	0.001883	0.001833	0.001781	0.001724	0.001663
78	-3.388e-21	3.38e-05	7.237e-05	0.0001155	0.0001647	0.0002227	0.0002913	0.0003708	0.00046	0.0005554	0.0006546	0.0007548	0.0008522	0.0009434	0.001028	0.001106	0.001175	0.001231	0.001275	0.001305	0.001321	0.001323	0.001313	0.001292	0.001261	0.00122	0.001172	0.001117	0.001059	0.000999	0.0009398	0.0008843	0.0008332	0.0007881	0.0007493	0.0007177	0.0006954	0.0006803	0.0006709	0.0006656	0.0006631	0.0006623	0.0006617	0.0006615	0.0006604	0.000658	0.0006545	0.0006469	0.0006363
79	0	1.001e-06	1.605e-06	1.95e-06	2.589e-06	3.015e-06	3.607e-06	4.372e-06	5.769e-06	8.813e-06	1.324e-05	1.811e-05	2.425e-05	3.186e-05	4.187e-05	5.335e-05	6.695e-05	8.133e-05	9.639e-05	0.0001114	0.0001243	0.0001352	0.0001447	0.0001525	0.000158	0.0001593	0.0001573	0.0001517	0.0001439	0.000134	0.0001222	0.0001109	0.0001	9e-05	8.055e-05	7.223e-05	6.764e-05	6.618e-05	6.754e-05	7.089e-05	7.566e-05	8.276e-05	9.004e-05	9.8e-05	0.000106	0.0001132	0.0001201	0.0001235	0.0001237
80	-8.47e-22	1.869e-05	4.095e-05	6.626e-05	9.568e-05	0.0001317	0.0001744	0.0002244	0.000282	0.0003445	0.0004106	0.0004781	0.0005448	0.000609	0.0006706	0.0007283	0.0007802	0.0008262	0.0008647	0.000894	0.0009143	0.0009259	0.0009301	0.0009271	0.0009161	0.0008977	0.0008742	0.0008471	0.000817	0.0007854	0.0007539	0.0007241	0.0006962	0.0006713	0.0006499	0.0006329	0.0006215	0.0006131	0.0006064	0.0006005	0.0005939	0.0005863	0.0005769	0.0005667	0.0005547	0.0005411	0.0005264	0.0005081	0.0004881
81	0	1.764e-05	3.484e-05	5.295e-05	7.38e-05	9.685e-05	0.0001224	0.000149	0.000177	0.0002089	0.0002424	0.0002751	0.0003068	0.000338	0.0003673	0.0003918	0.00041	0.0004222	0.0004294	0.0004282	0.0004165	0.0003963	0.0003687	0.0003366	0.0002987	0.000255	0.0002094	0.0001645	0.0001195	7.69e-05	4.113e-05	1.444e-05	-3.757e-06	-1.306e-05	-1.736e-05	-1.434e-05	3.705e-07	2.319e-05	5.087e-05	8.255e-05	0.0001159	0.000149	0.0001789	0.0002076	0.0002366	0.000268	0.0003001	0.0003242	0.0003426
82	-5.421e-20	0.0008	0.001607	0.002398	0.003138	0.003827	0.004465	0.00505	0.005578	0.006038	NaN	NaN	NaN	NaN	NaN	NaN	NaN	NaN	NaN	NaN	NaN	NaN	NaN	NaN	NaN	NaN	NaN	NaN	NaN	NaN	NaN	NaN	NaN	NaN	NaN	NaN	NaN	NaN	NaN	NaN	NaN	NaN	NaN	NaN	NaN	NaN	NaN	NaN	NaN
83	-1.694e-21	2.15e-05	4.32e-05	6.703e-05	9.269e-05	0.00012	0.0001499	0.000182	0.0002158	0.0002521	0.0002909	0.0003274	0.0003602	0.0003902	0.0004178	0.0004433	0.000467	0.0004883	0.0005054	0.0005182	0.000524	0.000522	0.0005158	0.000506	0.0004915	0.0004718	0.0004483	0.0004207	0.0003896	0.0003584	0.0003281	0.0003024	0.0002823	0.0002675	0.0002587	0.0002565	0.0002626	0.0002739	0.0002906	0.0003121	0.0003356	0.0003603	0.0003834	0.0004047	0.0004237	0.0004395	0.0004523	0.0004589	0.0004612
84	-6.776e-21	7.725e-05	0.0001556	0.0002373	0.0003237	0.0004161	0.0005176	0.0006258	0.0007351	0.0008439	0.0009492	0.001048	0.001141	0.001226	0.001303	0.00137	0.00143	0.001481	0.001527	0.001569	0.001606	0.00164	0.001673	0.001703	0.001732	0.001757	0.00178	0.0018	0.001817	0.001831	0.001846	0.001864	0.001885	0.001913	0.001949	0.001996	0.002058	0.002138	0.002237	0.002357	0.002499	0.002662	0.002845	0.003046	0.003264	0.003493	0.00373	0.003964	NaN
85	0	0.000721	0.001452	0.0022	0.002917	0.003605	0.004268	0.004899	0.00549	NaN	NaN	NaN	NaN	NaN	NaN	NaN	NaN	NaN	NaN	NaN	NaN	NaN	NaN	NaN	NaN	NaN	NaN	NaN	NaN	NaN	NaN	NaN	NaN	NaN	NaN	NaN	NaN	NaN	NaN	NaN	NaN	NaN	NaN	NaN	NaN	NaN	NaN	NaN	NaN
86	3.388e-21	3.773e-05	7.664e-05	0.0001199	0.0001689	0.000226	0.0002928	0.0003694	0.0004541	0.0005463	0.000645	0.0007468	0.0008512	0.000958	0.001065	0.001172	0.001277	0.001379	0.001477	0.001573	0.001663	0.001749	0.001831	0.001909	0.001981	0.002047	0.002108	0.002165	0.002215	0.00226	0.002298	0.002332	0.00236	0.002381	0.002395	0.002403	0.002404	0.002398	0.002382	0.002357	0.002322	0.002278	0.002223	0.002161	0.002091	0.002016	0.001937	0.001853	0.001768
87	0	2.367e-05	4.792e-05	7.374e-05	0.0001019	0.0001326	0.0001669	0.0002037	0.0002422	0.0002834	0.0003249	0.0003648	0.0004023	0.0004365	0.0004668	0.0004933	0.0005149	0.0005299	0.0005394	0.000543	0.0005391	0.0005295	0.000516	0.0005004	0.0004836	0.0004648	0.0004453	0.0004266	0.0004112	0.0003991	0.0003913	0.000389	0.0003928	0.000402	0.0004151	0.0004313	0.0004536	0.0004794	0.0005082	0.0005375	0.0005671	0.0005968	0.000625	0.0006513	0.0006746	0.000695	0.0007138	0.0007279	0.0007387
88	0	2.259e-05	5.08e-05	8.21e-05	0.0001177	0.00016	0.0002092	0.0002659	0.0003307	0.0003991	0.0004687	0.0005376	0.0006017	0.0006581	0.0007091	0.0007539	0.0007919	0.0008222	0.0008425	0.0008515	0.0008509	0.0008419	0.000828	0.0008107	0.0007901	0.0007665	0.0007414	0.0007166	0.0006944	0.000678	0.0006695	0.0006702	0.0006799	0.000697	0.0007216	0.0007531	0.0007906	0.0008314	0.0008727	0.0009105	0.0009416	0.0009642	0.000977	0.0009804	0.0009761	0.0009627	0.0009423	0.0009162	0.0008865
89	5.082e-21	2.409e-05	4.671e-05	6.783e-05	8.715e-05	0.0001047	0.000121	0.0001346	0.0001437	0.0001482	0.0001479	0.0001428	0.0001347	0.0001244	0.0001125	9.961e-05	8.52e-05	6.996e-05	5.557e-05	4.207e-05	2.972e-05	1.908e-05	1.075e-05	4.354e-06	-4.95e-07	-5.534e-06	-1.068e-05	-1.463e-05	-1.717e-05	-1.806e-05	-1.56e-05	-9.783e-06	-9.363e-07	1.052e-05	2.413e-05	3.948e-05	5.931e-05	NaN	NaN	NaN	NaN	NaN	NaN	NaN	NaN	NaN	NaN	NaN	NaN
90	1.355e-20	0.0002009	0.0004031	0.0006131	0.0008327	0.001064	0.001319	0.001594	0.001859	0.002112	0.002349	0.002553	0.002722	0.002857	0.002953	0.003012	0.003032	0.003012	0.002959	0.00289	0.002807	0.002713	0.002631	0.002559	0.002497	0.002445	0.002402	0.002369	0.002345	0.002328	0.002317	0.002311	0.002308	0.00229	0.00226	0.002222	0.002174	0.002119	0.002064	0.002009	0.001956	0.001905	0.001854	0.001809	0.001775	0.001755	0.001744	0.00174	0.001744
91	-1.355e-20	0.0001922	0.0003899	0.0005979	0.0008194	0.001056	0.001308	0.001576	0.001851	0.002137	0.002432	0.002732	0.003037	0.003346	0.003659	0.003979	0.004305	0.004639	0.004978	0.005324	0.005665	NaN	NaN	NaN	NaN	NaN	NaN	NaN	NaN	NaN	NaN	NaN	NaN	NaN	NaN	NaN	NaN	NaN	NaN	NaN	NaN	NaN	NaN	NaN	NaN	NaN	NaN	NaN	NaN
92	-1.355e-20	-6.239e-05	-0.0001117	-0.0001431	-0.0001593	-0.0001618	-0.0001456	-0.000114	-7.811e-05	-3.63e-05	1.222e-05	5.952e-05	0.0001007	0.0001302	0.0001455	0.00015	0.0001442	0.0001279	0.0001054	8.408e-05	6.303e-05	4.22e-05	3.174e-05	3.003e-05	3.38e-05	4.422e-05	5.922e-05	7.671e-05	9.728e-05	0.0001176	0.0001383	0.0001588	0.0001783	0.0001879	0.0001865	0.0001771	0.0001574	0.0001277	9.443e-05	5.616e-05	1.721e-05	-2.587e-05	-7.304e-05	-0.0001218	-0.0001656	-0.0002014	-0.0002308	-0.0002507	-0.0002599
93	3.388e-21	4.109e-05	6.145e-05	6.085e-05	4.811e-05	2.155e-05	-2.061e-05	-7.334e-05	-0.0001319	-0.0001951	-0.0002666	-0.0003395	-0.0004022	-0.0004424	-0.0004616	-0.0004664	-0.0004558	-0.0004291	-0.0003928	-0.0003514	-0.0003055	-0.0002541	-0.0002033	-0.0001529	-0.0001064	-6.46e-05	-2.665e-05	7.434e-06	3.68e-05	6.217e-05	8.628e-05	0.0001092	0.0001288	0.0001451	0.0001553	0.0001608	0.0001629	0.0001639	0.0001636	0.0001626	0.0001616	0.0001587	0.0001536	0.0001484	0.0001445	0.000144	0.0001458	0.0001488	0.0001496
94	0	-4.72e-05	-0.0001128	-0.0001647	-0.0002021	-0.0002309	-0.0002284	-0.0002053	-0.000174	-0.000125	-6.224e-05	-3.569e-06	6.372e-05	0.0001525	0.0002434	0.0003394	0.0004391	0.0005248	0.0006141	0.0007106	0.0008107	0.0009174	0.001033	0.001149	0.001256	0.001361	0.001461	0.001554	0.001642	0.001716	0.001776	0.001819	0.001843	0.001843	0.001829	0.001808	0.001774	0.001733	0.001687	0.001642	0.001596	0.001548	0.0015	0.001455	0.001418	0.001384	0.001351	0.001318	0.001283
95	-2.541e-21	-2.722e-06	-3.209e-05	-5.971e-05	-8.676e-05	-0.0001188	-0.0001392	-0.0001517	-0.0001657	-0.0001719	-0.0001687	-0.000173	-0.0001585	-0.0001236	-8.613e-05	-4.402e-05	2.844e-06	4.813e-05	9.804e-05	0.0001528	0.0002078	0.0002617	0.0003199	0.0003723	0.0004221	0.0004787	0.0005391	0.0006053	0.0006749	0.0007436	0.000813	0.0008835	0.0009553	0.001023	0.001092	0.001168	0.001243	0.001322	0.001403	0.001489	0.001582	0.001677	0.001776	0.001879	0.00199	0.002108	0.002231	0.002361	0.002498
96	-3.388e-21	-4.911e-05	-9.081e-05	-0.0001271	-0.0001552	-0.0001764	-0.0001933	-0.0002077	-0.0002159	-0.0002187	-0.0002178	-0.00021	-0.0001984	-0.0001875	-0.0001766	-0.0001674	-0.0001591	-0.0001497	-0.0001346	-0.0001184	-9.858e-05	-7.512e-05	-5.011e-05	-2.471e-05	1.298e-06	2.741e-05	5.322e-05	7.909e-05	0.0001042	0.0001231	0.0001396	0.0001518	0.0001591	0.0001614	0.0001599	0.0001559	0.000151	0.0001479	0.0001459	0.0001451	0.000149	0.0001553	0.0001648	NaN	NaN	NaN	NaN	NaN	NaN
97	-3.388e-21	4.573e-06	-2.001e-05	-4.917e-05	-8.12e-05	-0.0001256	-0.0001449	-0.0001471	-0.0001449	-0.0001219	-7.913e-05	-3.033e-05	4.125e-05	0.0001455	0.0002629	0.0003931	0.0005356	0.0006604	0.000779	0.0008874	0.0009772	0.001045	0.001094	0.001116	0.001112	0.0011	0.001079	0.001053	0.001023	0.000986	0.0009465	0.0009046	0.0008637	0.0008221	0.0007888	0.0007689	0.0007522	0.0007395	0.0007288	0.0007296	0.0007374	0.0007482	0.0007628	0.0007799	0.0008014	0.0008229	0.0008397	0.000851	0.0008556
98	-8.132e-20	-0.0002831	-0.0005335	-0.0007322	-0.0008775	-0.0009737	-0.001002	-0.0009703	-0.0008876	-0.0007482	-0.0005656	-0.0003554	-0.0001318	8.998e-05	0.0002989	0.0004989	0.0006846	0.0008373	0.0009684	0.001076	0.001161	0.00123	0.001288	0.001328	0.001347	0.001352	0.001342	0.001324	0.001303	0.001276	0.001251	0.001224	0.001199	0.001172	0.001152	0.001142	0.001139	0.001144	0.001157	0.001181	0.001212	0.001242	0.001273	0.001304	0.001336	0.001368	0.001394	0.001412	0.00142
99	3.388e-21	2.769e-05	5.375e-05	7.8e-05	9.999e-05	0.0001209	0.0001414	0.0001592	0.0001723	0.0001796	0.0001805	0.0001758	0.0001682	0.0001598	0.0001502	0.0001408	0.0001295	0.0001173	0.0001084	0.0001034	0.0001041	0.0001129	0.0001302	0.0001532	0.0001799	0.0002106	0.000243	0.0002791	0.0003184	0.0003574	0.0003967	0.0004352	0.0004694	0.000497	0.00052	0.0005384	0.0005522	0.000564	0.0005726	0.0005776	0.0005809	0.0005822	0.0005817	0.0005814	0.0005841	0.000588	0.0005938	0.0006012	0.0006086
100	-5.421e-20	-0.0003918	-0.0007517	-0.001067	-0.001334	-0.001565	-0.001738	-0.001853	-0.001917	-0.001914	-0.00185	-0.001729	-0.001568	-0.001382	-0.001188	-0.0009848	-0.0007719	-0.0005705	-0.000381	-0.0002046	-4.785e-05	9.368e-05	0.0002213	0.0003313	0.0004213	0.0004998	0.0005646	0.0006184	0.000663	0.0007004	0.0007338	0.0007638	0.0007892	0.000808	0.0008252	0.0008444	0.0008655	0.0008924	0.0009234	0.000966	0.001018	0.001075	0.001136	0.001203	0.00128	0.001363	0.001451	0.001542	0.001632
101	-6.776e-21	-4.873e-05	-7.546e-05	-8.279e-05	-6.466e-05	-3.428e-05	-1.031e-06	3.432e-05	7.43e-05	0.0001251	0.0001839	0.0002483	0.0003055	0.0003412	0.0003603	0.0003583	0.0003419	0.0003227	0.0003026	0.000282	0.000261	0.0002397	0.0002196	0.0002024	0.0001912	0.0001852	0.0001842	0.0001878	0.0001874	0.0001802	0.000168	0.0001513	0.0001309	0.0001061	7.688e-05	4.463e-05	7.585e-06	-3.137e-05	-7.079e-05	-0.0001057	-0.0001321	-0.0001523	-0.0001674	-0.0001763	-0.0001753	-0.0001638	-0.0001454	-0.0001193	-9.018e-05
102	-1.355e-20	-0.0001803	-0.0003278	-0.0004431	-0.0005285	-0.0005875	-0.0006219	-0.0006352	-0.0006284	-0.0005993	-0.0005489	-0.0004788	-0.0004071	-0.0003502	-0.0003061	-0.0002722	-0.0002466	-0.0002269	-0.000208	-0.0001897	-0.0001724	-0.0001538	-0.000133	-0.0001086	-7.983e-05	-4.947e-05	-1.884e-05	1.198e-05	4.211e-05	6.973e-05	9.616e-05	0.0001199	0.0001394	0.0001541	0.0001635	0.0001671	0.0001672	0.0001663	0.0001646	0.0001627	0.0001617	0.0001596	0.0001576	0.0001562	0.0001578	0.000163	0.000171	0.0001802	0.0001876
103	6.776e-21	-7.539e-05	-0.0001381	-0.0001872	-0.0002238	-0.0002483	-0.0002612	-0.0002638	-0.0002563	-0.0002386	-0.0002115	-0.0001763	-0.0001394	-0.0001074	-8.048e-05	-5.62e-05	-3.557e-05	-1.763e-05	1.001e-07	1.704e-05	3.415e-05	5.232e-05	7.273e-05	9.558e-05	0.000121	0.0001482	0.0001739	0.0001995	0.0002241	0.0002446	0.000263	0.0002777	0.0002873	0.0002905	0.0002863	0.0002749	0.0002571	0.0002363	0.0002125	0.000187	0.0001618	0.000135	0.0001081	8.319e-05	6.3e-05	4.872e-05	3.965e-05	3.526e-05	3.299e-05
104	-8.47e-22	5.191e-06	1.236e-05	2.106e-05	3.253e-05	4.74e-05	6.686e-05	9.003e-05	0.0001164	0.0001461	0.0001794	0.000218	0.0002582	0.0002989	0.0003398	0.0003788	0.0004137	0.0004431	0.000469	0.0004913	0.0005115	0.0005284	0.0005414	0.0005537	0.0005656	0.0005761	0.0005859	0.0005966	0.0006086	0.0006194	0.0006295	0.0006363	0.0006412	0.000643	0.00064	0.0006331	0.0006239	0.0006133	0.0006005	0.0005857	0.0005714	0.0005559	0.0005403	0.0005231	0.0005067	0.0004924	0.0004787	0.0004642	0.0004479
105	-2.711e-20	-0.0003259	-0.0005935	-0.000814	-0.000989	-0.001122	-0.001209	-0.001252	-0.001252	-0.001203	-0.001109	-0.0009679	-0.0008132	-0.0006742	-0.0005392	-0.0004041	-0.0002724	-0.000148	-2.807e-05	8.611e-05	0.0001936	0.0002975	0.0003988	0.0004985	0.000597	0.0006871	0.0007657	0.0008378	0.0009026	0.0009565	0.001004	0.001045	0.001077	0.001099	0.001113	0.001121	0.001126	0.00113	0.001127	0.001119	0.00111	0.001094	0.001072	0.001043	0.00101	0.0009728	0.0009322	0.0008857	0.0008335
106	6.776e-21	-6.038e-05	-9.517e-05	-0.0001098	-0.0001044	-8.005e-05	-3.347e-05	3.366e-05	0.0001222	0.000235	0.0003757	0.0005508	0.0007532	0.0009622	0.001185	0.001424	0.00168	0.001952	0.002243	0.002551	0.002875	0.00321	0.003549	NaN	NaN	NaN	NaN	NaN	NaN	NaN	NaN	NaN	NaN	NaN	NaN	NaN	NaN	NaN	NaN	NaN	NaN	NaN	NaN	NaN	NaN	NaN	NaN	NaN	NaN
107	0	6.677e-05	0.0001339	0.0001992	0.000263	0.0003273	0.0003979	0.0004705	0.0005356	0.0005906	0.0006373	0.0006822	0.0007237	0.000762	0.0007952	0.0008208	0.0008349	0.0008341	0.0008248	0.0008123	0.0008021	0.0007939	0.0007834	0.0007737	0.0007631	0.0007531	0.0007457	0.0007443	0.0007526	0.0007668	0.0007878	0.0008111	0.0008353	0.0008621	0.0008889	0.0009194	0.0009529	0.000989	0.001026	0.001062	0.0011	0.001137	0.001171	0.001205	0.001236	0.001267	0.001294	0.001315	0.00133
108	1.355e-20	-8.838e-05	-0.0001633	-0.0002229	-0.0002665	-0.0002976	-0.0003158	-0.0003219	-0.0003165	-0.0002974	-0.000266	-0.0002231	-0.0001751	-0.0001281	-8.376e-05	-4.218e-05	-2.09e-06	3.658e-05	7.501e-05	0.0001135	0.0001518	0.0001897	0.0002269	0.0002626	0.0002957	0.0003258	0.000352	0.0003758	0.0003964	0.0004128	0.0004254	0.0004329	0.0004365	0.000436	0.0004311	0.0004224	0.0004113	0.0003997	0.0003867	0.0003734	0.0003611	0.0003489	0.0003388	0.0003304	0.0003249	0.0003246	0.0003295	0.0003391	0.0003526
109	2.033e-20	-0.00012	-0.0002187	-0.0002963	-0.0003554	-0.0003985	-0.0004261	-0.0004391	-0.0004361	-0.0004159	-0.0003789	-0.0003272	-0.0002729	-0.0002268	-0.0001864	-0.0001486	-0.0001125	-7.715e-05	-4.116e-05	-7.306e-06	2.511e-05	5.814e-05	9.409e-05	0.0001344	0.0001792	0.0002254	0.0002707	0.0003161	0.0003612	0.0004046	0.00045	0.0004957	0.0005398	0.0005799	0.0006153	0.0006472	0.0006777	0.0007091	0.0007401	0.0007706	0.0008014	0.0008294	0.0008559	0.0008824	0.000912	0.0009456	0.0009817	0.001018	0.001053
110	1.016e-20	-5.071e-05	-9.164e-05	-0.000121	-0.0001403	-0.0001498	-0.0001475	-0.0001353	-0.0001151	-8.828e-05	-5.383e-05	-1.269e-05	3.09e-05	7.18e-05	0.0001082	0.0001398	0.0001668	0.0001877	0.0002052	0.0002192	0.0002313	0.0002425	0.0002538	0.0002641	0.0002742	0.0002849	0.0002963	0.0003102	0.0003275	0.0003467	0.0003686	0.0003921	0.0004146	0.0004341	0.0004505	0.0004628	0.0004712	0.0004754	0.0004735	0.0004651	0.0004522	0.0004347	0.0004147	0.0003948	0.0003778	0.0003647	0.0003563	0.0003519	0.0003525
111	-1.016e-20	3.142e-05	6.024e-05	8.69e-05	0.0001118	0.0001332	0.0001526	0.0001656	0.0001709	0.000171	0.0001651	0.0001546	0.0001433	0.0001329	0.0001206	0.0001057	8.815e-05	6.755e-05	5.06e-05	3.635e-05	2.474e-05	1.737e-05	1.398e-05	1.22e-05	1.047e-05	1.18e-05	1.648e-05	2.551e-05	3.824e-05	5.08e-05	6.445e-05	7.756e-05	8.884e-05	9.767e-05	0.0001044	0.00011	0.0001124	0.0001123	0.0001089	0.0001032	9.765e-05	9.198e-05	8.692e-05	8.282e-05	8.055e-05	8.004e-05	7.985e-05	8.088e-05	8.205e-05
112	1.039e-21	-7.52e-07	-9.894e-07	-2.437e-06	-4.125e-06	-4.501e-06	-7.921e-06	-1.426e-05	-1.968e-05	-2.555e-05	-3.286e-05	-3.84e-05	-4.048e-05	-3.865e-05	-3.403e-05	-2.608e-05	-1.636e-05	-2.718e-06	1.418e-05	3.028e-05	4.511e-05	5.959e-05	7.228e-05	7.895e-05	7.856e-05	7.293e-05	5.972e-05	4.106e-05	1.945e-05	-4.204e-06	-2.643e-05	-4.573e-05	-6.293e-05	-7.805e-05	-8.715e-05	-8.955e-05	-8.55e-05	-7.191e-05	-5.081e-05	-2.682e-05	-5.265e-07	2.692e-05	5.53e-05	8.439e-05	0.0001138	0.0001408	0.0001644	0.0001833	0.0001947
113	0	4.468e-05	8.928e-05	0.0001347	0.0001815	0.0002306	0.0002845	0.0003407	0.0003953	0.0004476	0.000497	0.0005428	0.0005862	0.0006266	0.000663	0.0006958	0.0007232	0.0007446	0.0007638	0.0007823	0.0008013	0.0008213	0.0008433	0.0008667	0.0008912	0.000917	0.0009425	0.0009689	0.0009965	0.001022	0.001047	0.001069	0.001088	0.0011	0.001106	0.001107	0.001102	0.001094	0.001084	0.00107	0.001057	0.001042	0.001028	0.001015	0.001008	0.001007	0.00101	0.001017	0.001027
114	8.47e-21	9.762e-06	1.826e-05	2.561e-05	3.287e-05	3.772e-05	3.631e-05	2.833e-05	1.908e-05	1.044e-05	-1.646e-07	-1.108e-05	-1.969e-05	-2.556e-05	-3.005e-05	-3.285e-05	-3.344e-05	-3.195e-05	-2.732e-05	-2.303e-05	-1.824e-05	-1.039e-05	-5.883e-07	9.274e-06	1.806e-05	2.594e-05	3.195e-05	3.809e-05	4.576e-05	5.395e-05	6.404e-05	7.347e-05	8.054e-05	8.432e-05	8.547e-05	8.586e-05	8.595e-05	8.695e-05	8.597e-05	8.25e-05	7.675e-05	6.862e-05	6.052e-05	5.33e-05	4.931e-05	4.835e-05	4.839e-05	4.901e-05	4.908e-05
115	1.355e-20	0.0001029	0.000206	0.0003112	0.0004215	0.0005377	0.0006656	0.0008008	0.0009348	0.001068	0.001196	0.001318	0.001434	0.001546	0.00165	0.001746	0.00183	0.001902	0.001965	0.002023	0.002074	0.00212	0.002161	0.002194	0.002219	0.002236	0.002245	0.00225	0.002252	0.002249	0.002244	0.002236	0.002224	0.002209	0.00219	0.002168	0.002142	0.002114	0.002079	0.002039	0.001994	0.001942	0.001885	0.001825	0.001764	0.001706	0.001651	0.001601	0.001557
116	1.016e-20	-5.448e-05	-9.77e-05	-0.0001294	-0.0001495	-0.0001587	-0.000157	-0.0001452	-0.0001237	-9.476e-05	-5.748e-05	-1.188e-05	3.673e-05	8.268e-05	0.0001253	0.0001621	0.0001941	0.0002208	0.0002438	0.0002624	0.0002783	0.0002916	0.0003023	0.0003099	0.0003145	0.0003165	0.0003173	0.0003175	0.000318	0.0003172	0.0003166	0.0003156	0.0003138	0.0003104	0.0003049	0.000297	0.0002869	0.0002756	0.0002625	0.0002471	0.0002311	0.0002132	0.0001945	0.0001752	0.0001572	0.0001419	0.0001296	0.0001202	0.0001124
117	-2.118e-22	-4.364e-07	4.113e-06	1.554e-05	3.08e-05	4.938e-05	7.153e-05	9.698e-05	0.0001261	0.0001593	0.0001965	0.0002352	0.0002732	0.0003075	0.0003366	0.0003628	0.0003858	0.0004048	0.0004205	0.0004318	0.0004389	0.0004426	0.0004445	0.0004436	0.0004405	0.0004364	0.0004305	0.000424	0.0004184	0.000412	0.0004066	0.0004005	0.0003938	0.0003855	0.000376	0.0003653	0.0003532	0.0003404	0.0003262	0.0003092	0.0002913	0.0002709	0.0002502	0.0002295	0.0002105	0.0001938	0.0001788	0.0001657	0.0001534
118	-3.727e-20	-4.75e-05	-8.314e-05	-0.0001057	-0.0001176	-0.0001204	-0.0001128	-9.618e-05	-7.321e-05	-4.275e-05	-3.961e-06	4.308e-05	9.316e-05	0.0001396	0.0001797	0.0002153	0.0002468	0.0002739	0.0002985	0.0003212	0.0003418	0.0003614	0.0003809	0.0003992	0.0004165	0.000434	0.00045	0.0004649	0.0004797	0.0004924	0.0005049	0.0005157	0.0005237	0.000527	0.0005266	0.0005224	0.0005153	0.0005065	0.000496	0.0004827	0.0004685	0.0004518	0.0004343	0.0004169	0.0004009	0.0003864	0.0003732	0.0003599	0.0003458
119	-5.082e-21	2.546e-05	5.499e-05	9.314e-05	0.0001402	0.0001974	0.0002676	0.0003519	0.0004497	0.0005615	0.0006864	0.0008223	0.0009695	0.001126	0.001288	0.001455	0.001627	0.001802	0.001977	0.002152	0.002325	0.002496	0.002665	0.002828	0.002986	0.003137	0.00328	0.003416	0.003545	0.003665	0.003777	0.003878	0.00397	0.004051	0.00412	0.004177	0.004222	NaN	NaN	NaN	NaN	NaN	NaN	NaN	NaN	NaN	NaN	NaN	NaN
120	8.47e-22	-4.838e-06	-5.905e-06	-1.908e-06	6.964e-06	1.767e-05	3.03e-05	4.544e-05	6.327e-05	8.553e-05	0.000111	0.0001381	0.0001645	0.0001899	0.0002129	0.0002352	0.0002578	0.0002797	0.0002998	0.0003173	0.0003316	0.0003443	0.000357	0.0003691	0.0003789	0.000387	0.0003905	0.0003905	0.0003893	0.0003877	0.0003872	0.0003882	0.0003891	0.0003882	0.0003863	0.0003847	0.000384	0.0003881	0.0003953	0.0004035	0.0004118	0.0004193	0.0004263	0.0004342	0.0004451	0.0004576	0.0004702	0.0004812	0.0004875
121	2.033e-20	0.0001286	0.0002571	0.0003879	0.0005221	0.0006614	0.0008139	0.000974	0.001129	0.001278	0.00142	0.001551	0.001673	0.001785	0.001885	0.001972	0.002041	0.002089	0.002119	0.002136	0.002141	0.002135	0.00212	0.002094	0.002057	0.002009	0.001949	0.001883	0.001815	0.001745	0.001679	0.001614	0.00155	0.001484	0.001418	0.001353	0.001289	0.00123	0.001173	0.001115	0.001057	0.000995	0.0009301	0.0008635	0.0008006	0.0007405	0.0006812	0.0006252	0.0005694
122	-1.355e-20	0.0002033	0.0004065	0.0006108	0.0008173	0.001027	0.00125	0.001477	0.001688	0.001881	0.002055	0.002207	0.002339	0.002451	0.002539	0.002604	0.002643	0.002653	0.002647	0.002632	0.00261	0.002584	0.002554	0.002522	0.002487	0.002454	0.002422	0.002396	0.002382	0.002383	0.002404	0.002447	0.002514	0.002604	0.002719	0.002861	0.003027	0.003216	0.003421	NaN	NaN	NaN	NaN	NaN	NaN	NaN	NaN	NaN	NaN
123	-2.033e-20	-8.637e-05	-0.0001584	-0.0002142	-0.000255	-0.0002815	-0.0002925	-0.0002887	-0.0002719	-0.000242	-0.0001999	-0.0001489	-9.672e-05	-5.091e-05	-1.169e-05	2.224e-05	5.027e-05	7.051e-05	8.351e-05	9.008e-05	9.073e-05	8.716e-05	8.258e-05	7.706e-05	7.254e-05	6.902e-05	6.584e-05	6.623e-05	7.343e-05	8.715e-05	0.0001085	0.0001363	0.0001689	0.0002034	0.0002404	0.0002779	0.0003162	0.000356	0.0003944	0.0004276	0.0004557	0.0004769	0.0004924	0.0005036	0.0005127	0.0005186	0.0005212	0.000519	0.0005108
124	1.694e-20	-4.443e-05	-8.344e-05	-0.000114	-0.0001364	-0.0001519	-0.0001604	-0.0001628	-0.000159	-0.0001481	-0.0001304	-0.0001082	-8.236e-05	-5.69e-05	-3.42e-05	-1.361e-05	5.322e-06	2.291e-05	4.06e-05	5.771e-05	7.376e-05	8.906e-05	0.0001048	0.0001196	0.0001343	0.0001501	0.0001662	0.000183	0.0002	0.0002156	0.0002313	0.0002466	0.000261	0.0002732	0.0002826	0.0002888	0.0002915	0.0002921	0.0002904	0.0002866	0.0002821	0.0002754	0.0002673	0.0002582	0.00025	0.0002439	0.0002403	0.0002389	0.000238
125	0	0.0003687	0.000745	0.001137	0.001551	0.001995	0.002485	0.003008	0.003533	NaN	NaN	NaN	NaN	NaN	NaN	NaN	NaN	NaN	NaN	NaN	NaN	NaN	NaN	NaN	NaN	NaN	NaN	NaN	NaN	NaN	NaN	NaN	NaN	NaN	NaN	NaN	NaN	NaN	NaN	NaN	NaN	NaN	NaN	NaN	NaN	NaN	NaN	NaN	NaN
126	-3.388e-21	2.916e-05	5.702e-05	8.402e-05	0.0001116	0.0001391	0.0001688	0.0001987	0.0002262	0.0002525	0.0002759	0.0002975	0.0003196	0.0003434	0.0003669	0.0003891	0.0004096	0.0004267	0.0004431	0.0004591	0.0004737	0.0004876	0.0005009	0.0005113	0.0005168	0.0005182	0.0005149	0.0005079	0.0004984	0.0004843	0.0004674	0.0004475	0.0004252	0.0003988	0.0003697	0.0003402	0.0003109	0.0002844	0.0002597	0.0002371	0.0002189	0.000204	0.0001937	0.0001877	0.0001884	0.0001947	0.0002042	0.0002161	0.0002269
127	-8.132e-20	0.0001509	0.0002829	0.0003922	0.0004836	0.0005507	0.0005983	0.0006128	0.0005898	0.0005361	0.0004444	0.0003207	0.0001971	8.571e-05	-1.154e-05	-0.0001015	-0.0001778	-0.0002426	-0.0002815	-0.0002983	-0.0002978	-0.0002745	-0.0002284	-0.0001803	-0.0001395	-0.000109	-7.922e-05	-5.559e-05	-3.586e-05	-2.387e-05	-1.498e-05	-3.258e-06	1.419e-05	3.429e-05	5.645e-05	8.005e-05	0.0001022	0.0001151	0.0001207	0.0001191	0.0001152	0.0001126	0.0001055	8.641e-05	5.701e-05	2.468e-05	-5.127e-06	-2.474e-05	-3.106e-05
128	2.541e-21	1.344e-05	2.637e-05	3.874e-05	5.131e-05	6.418e-05	7.865e-05	9.378e-05	0.0001084	0.0001231	0.0001358	0.0001459	0.0001554	0.0001636	0.0001708	0.000178	0.0001837	0.0001863	0.0001876	0.0001866	0.0001835	0.0001806	0.0001799	0.0001801	0.0001811	0.0001821	0.0001807	0.000178	0.0001766	0.0001751	0.0001762	0.0001793	0.0001833	0.0001842	0.0001825	0.0001793	0.0001755	0.0001742	0.0001743	0.0001739	0.0001742	0.0001723	0.0001683	0.0001613	0.0001562	0.0001523	0.0001479	0.0001424	0.0001337
129	-5.421e-20	0.0006979	0.001394	0.002087	0.002777	0.003465	NaN	NaN	NaN	NaN	NaN	NaN	NaN	NaN	NaN	NaN	NaN	NaN	NaN	NaN	NaN	NaN	NaN	NaN	NaN	NaN	NaN	NaN	NaN	NaN	NaN	NaN	NaN	NaN	NaN	NaN	NaN	NaN	NaN	NaN	NaN	NaN	NaN	NaN	NaN	NaN	NaN	NaN	NaN
130	0	3.015e-05	5.538e-05	7.472e-05	8.997e-05	9.884e-05	0.0001015	9.735e-05	8.678e-05	7.137e-05	5.012e-05	2.543e-05	1.87e-06	-1.744e-05	-3.212e-05	-4.237e-05	-4.737e-05	-4.71e-05	-4.062e-05	-2.919e-05	-1.357e-05	5.876e-06	2.775e-05	4.956e-05	6.94e-05	8.586e-05	9.728e-05	0.0001048	0.0001085	0.0001073	0.0001026	9.524e-05	8.59e-05	7.372e-05	5.949e-05	4.472e-05	3.112e-05	2.103e-05	1.296e-05	6.683e-06	3.851e-06	3.513e-06	4.902e-06	7.507e-06	1.298e-05	2.11e-05	3.05e-05	3.972e-05	4.61e-05
131	0	0.0001041	0.0002092	0.0003166	0.0004286	0.0005456	0.0006749	0.0008121	0.0009463	0.001079	0.001208	0.001332	0.001452	0.001565	0.001671	0.001767	0.001852	0.001921	0.00198	0.002033	0.002078	0.002119	0.002156	0.002188	0.002217	0.002245	0.002272	0.0023	0.002332	0.002369	0.00241	0.002456	0.002505	0.002552	0.002598	0.00264	0.002677	0.002708	0.002733	0.002749	0.002755	0.002751	0.002736	0.002712	0.002682	0.002648	0.002611	0.002571	0.002529
132	4.235e-22	5.017e-06	9.402e-06	1.322e-05	1.626e-05	1.833e-05	2.047e-05	2.251e-05	2.357e-05	2.445e-05	2.511e-05	2.616e-05	2.838e-05	3.285e-05	3.871e-05	4.657e-05	5.592e-05	6.509e-05	7.405e-05	8.263e-05	9.01e-05	9.655e-05	0.0001016	0.0001044	0.0001036	0.0001002	9.393e-05	8.558e-05	7.754e-05	6.985e-05	6.416e-05	6.025e-05	5.748e-05	5.527e-05	5.43e-05	5.521e-05	5.762e-05	6.191e-05	6.731e-05	7.231e-05	7.733e-05	8.026e-05	8.176e-05	8.292e-05	8.492e-05	8.718e-05	8.882e-05	8.924e-05	8.764e-05
133	-6.776e-21	6.511e-05	0.0001305	0.0001981	0.0002698	0.0003467	0.0004328	0.0005262	0.000622	0.0007192	0.0008171	0.0009142	0.001014	0.001116	0.001216	0.001314	0.001409	0.001499	0.001586	0.00167	0.001751	0.001827	0.001899	0.001961	0.002014	0.002057	0.002093	0.00212	0.002141	0.002154	0.002162	0.002164	0.002161	0.002152	0.002139	0.002122	0.002099	0.00207	0.002035	0.001993	0.001944	0.001887	0.00182	0.001745	0.001664	0.001581	0.001492	0.0014	0.001307
134	1.694e-21	1.037e-05	1.965e-05	2.856e-05	3.822e-05	5.02e-05	6.463e-05	8.077e-05	9.84e-05	0.0001172	0.0001357	0.0001556	0.0001783	0.0002048	0.0002317	0.0002586	0.0002816	0.0003013	0.0003187	0.0003337	0.0003464	0.0003575	0.0003672	0.0003751	0.0003804	0.000385	0.0003875	0.0003924	0.0003989	0.0004063	0.0004148	0.0004244	0.0004357	0.0004458	0.0004539	0.0004606	0.0004663	0.0004744	0.000481	0.0004872	0.0004933	0.0004982	0.0005016	0.0005017	0.0005026	0.0005042	0.0005048	0.0005021	0.0004922
135	-1.694e-21	-2.68e-05	-5.042e-05	-6.903e-05	-8.279e-05	-9.194e-05	-9.697e-05	-9.676e-05	-9.046e-05	-7.778e-05	-5.876e-05	-3.474e-05	-7.295e-06	2.238e-05	5.316e-05	8.506e-05	0.0001177	0.0001507	0.0001825	0.0002112	0.0002358	0.000256	0.0002723	0.0002834	0.0002894	0.000291	0.0002887	0.0002842	0.000279	0.0002728	0.0002682	0.0002663	0.0002674	0.0002707	0.0002769	0.0002856	0.0002965	0.0003097	0.0003237	0.0003367	0.0003495	0.0003595	0.0003654	0.0003682	0.000369	0.0003684	0.000366	0.0003608	0.000352
136	0	-1.605e-06	-2.509e-06	-2.546e-06	-2.136e-07	4.02e-06	1.032e-05	1.857e-05	2.939e-05	4.303e-05	5.915e-05	7.735e-05	9.759e-05	0.0001192	0.0001425	0.0001658	0.0001883	0.0002087	0.0002276	0.0002436	0.0002575	0.0002689	0.0002787	0.0002856	0.0002897	0.0002905	0.0002879	0.0002839	0.0002799	0.0002743	0.0002693	0.0002636	0.0002573	0.0002489	0.0002395	0.0002299	0.0002206	0.0002126	0.0002043	0.0001948	0.0001855	0.0001748	0.0001633	0.0001512	0.0001409	0.0001321	0.0001231	0.0001137	0.0001025
137	-3.388e-21	3.512e-05	6.888e-05	0.0001017	0.0001342	0.0001667	0.000201	0.0002348	0.0002648	0.0002914	0.0003143	0.0003343	0.0003543	0.0003747	0.0003932	0.0004098	0.0004225	0.0004321	0.0004415	0.0004514	0.0004618	0.0004729	0.0004857	0.0004985	0.0005102	0.0005218	0.000531	0.0005396	0.0005469	0.0005501	0.0005509	0.0005489	0.0005437	0.0005328	0.000516	0.0004951	0.0004711	0.0004478	0.0004245	0.0004021	0.0003838	0.0003683	0.0003562	0.0003476	0.0003451	0.0003487	0.000356	0.0003651	0.000373
138	3.388e-21	-1.572e-05	-2.937e-05	-4.027e-05	-4.834e-05	-5.365e-05	-5.727e-05	-5.872e-05	-5.541e-05	-4.797e-05	-3.604e-05	-2.02e-05	2.832e-08	2.354e-05	5.076e-05	8.203e-05	0.0001175	0.0001575	0.0002022	0.000248	0.000296	0.0003454	0.0003966	0.0004473	0.0004967	0.0005436	0.0005878	0.00063	0.0006704	0.0007073	0.0007423	0.0007745	0.0008037	0.0008294	0.0008523	0.0008729	0.0008912	0.0009067	0.0009174	0.0009228	0.0009242	0.0009214	0.0009143	0.0009026	0.0008871	0.0008679	0.0008444	0.0008167	0.0007853
139	1.694e-20	5.742e-05	0.0001153	0.0001752	0.0002383	0.0003059	0.0003808	0.000461	0.0005406	0.0006189	0.0006939	0.0007655	0.0008343	0.0008989	0.0009559	0.001005	0.001045	0.001075	0.001097	0.001115	0.001128	0.001138	0.001145	0.001148	0.001149	0.001149	0.001146	0.001143	0.00114	0.001135	0.001131	0.001126	0.001121	0.001113	0.001104	0.001095	0.001086	0.001078	0.001072	0.001067	0.001065	0.001063	0.001062	0.001062	0.001064	0.001066	0.001068	0.001065	0.001057
140	-8.47e-22	9.72e-06	1.861e-05	2.7e-05	3.441e-05	4.106e-05	4.766e-05	5.311e-05	5.684e-05	5.957e-05	6.279e-05	6.661e-05	7.398e-05	8.461e-05	9.798e-05	0.0001142	0.0001317	0.0001496	0.0001698	0.0001912	0.0002139	0.0002369	0.0002608	0.0002824	0.0003019	0.000319	0.0003332	0.0003469	0.0003617	0.0003763	0.0003926	0.0004104	0.0004291	0.0004474	0.0004666	0.0004866	0.0005087	0.0005336	0.0005589	0.0005829	0.0006067	0.0006282	0.0006475	0.0006653	0.0006839	0.000703	0.0007221	0.0007393	0.0007531
141	-1.694e-20	4.773e-05	9.187e-05	0.0001315	0.0001656	0.0001923	0.0002101	0.0002103	0.0001957	0.0001717	0.000141	0.0001088	8.123e-05	5.986e-05	4.075e-05	2.474e-05	1.032e-05	-2.014e-07	3.438e-06	1.732e-05	3.82e-05	6.375e-05	9.113e-05	0.0001172	0.0001404	0.0001643	0.0001847	0.0002019	0.0002129	0.0002151	0.000211	0.0002019	0.0001902	0.0001762	0.0001591	0.0001397	0.0001175	9.965e-05	8.76e-05	8.291e-05	8.709e-05	9.813e-05	0.0001138	0.0001313	0.0001494	0.0001686	0.0001889	0.0002075	0.0002162
142	3.388e-21	-2.202e-05	-4.067e-05	-5.555e-05	-6.611e-05	-7.188e-05	-7.291e-05	-7.015e-05	-6.321e-05	-5.242e-05	-3.938e-05	-2.448e-05	-9.362e-06	4.522e-06	1.675e-05	2.808e-05	3.663e-05	4.233e-05	4.738e-05	5.082e-05	5.383e-05	5.76e-05	6.318e-05	7.057e-05	7.901e-05	8.898e-05	9.846e-05	0.0001094	0.0001221	0.0001339	0.0001459	0.0001566	0.0001656	0.0001709	0.0001724	0.0001711	0.0001669	0.0001629	0.0001579	0.0001519	0.0001476	0.0001437	0.0001416	0.0001414	0.0001449	0.0001516	0.0001607	0.000171	0.0001798
143	-3.388e-21	-4.22e-05	-7.704e-05	-0.0001046	-0.0001245	-0.0001378	-0.0001438	-0.0001439	-0.0001393	-0.0001293	-0.0001134	-9.172e-05	-6.667e-05	-4.247e-05	-1.92e-05	3.536e-06	2.62e-05	4.863e-05	7.299e-05	9.97e-05	0.0001288	0.0001587	0.0001903	0.0002221	0.000254	0.000286	0.0003168	0.0003462	0.0003751	0.0004009	0.0004244	0.0004447	0.0004623	0.000475	0.0004831	0.0004869	0.0004865	0.0004826	0.0004756	0.0004643	0.000451	0.0004348	0.0004166	0.0003974	0.0003799	0.0003644	0.00035	0.0003363	0.0003239
144	6.776e-21	-5.823e-05	-0.0001065	-0.0001458	-0.0001755	-0.0001952	-0.0002048	-0.0002061	-0.0002003	-0.0001876	-0.0001684	-0.000143	-0.0001155	-9.181e-05	-7.045e-05	-5.148e-05	-3.664e-05	-2.618e-05	-1.775e-05	-1.123e-05	-6.25e-06	-2.289e-06	1.657e-06	5.33e-06	9.25e-06	1.238e-05	1.396e-05	1.616e-05	2.094e-05	2.668e-05	3.536e-05	4.573e-05	5.699e-05	6.69e-05	7.53e-05	8.227e-05	8.827e-05	9.45e-05	9.929e-05	0.0001004	9.907e-05	9.335e-05	8.558e-05	7.643e-05	6.908e-05	6.352e-05	5.846e-05	5.326e-05	4.675e-05
145	3.388e-21	4.171e-05	8.332e-05	0.0001255	0.0001679	0.0002112	0.0002581	0.0003062	0.0003509	0.0003927	0.0004336	0.000472	0.0005095	0.0005456	0.00058	0.0006119	0.000639	0.0006601	0.0006786	0.0006952	0.0007094	0.0007191	0.0007258	0.0007278	0.000724	0.0007151	0.0007016	0.0006861	0.0006708	0.0006538	0.0006384	0.0006247	0.000613	0.0006019	0.0005925	0.0005868	0.0005838	0.0005842	0.0005864	0.0005887	0.0005927	0.0005943	0.000594	0.0005926	0.0005914	0.0005904	0.000587	0.0005824	0.0005748
146	0	-1.67e-05	-2.827e-05	-3.434e-05	-3.587e-05	-3.384e-05	-2.917e-05	-2.291e-05	-1.402e-05	-1.881e-06	1.414e-05	3.389e-05	5.57e-05	7.567e-05	9.388e-05	0.0001116	0.0001283	0.0001454	0.0001646	0.0001838	0.0002033	0.0002223	0.000241	0.0002579	0.0002736	0.0002872	0.000297	0.0003046	0.0003085	0.0003068	0.0003015	0.0002924	0.0002799	0.0002634	0.000245	0.000226	0.0002071	0.0001899	0.0001734	0.0001594	0.0001495	0.0001429	0.0001395	0.0001398	0.0001457	0.0001548	0.0001638	0.0001729	0.0001806
147	0	0.0001645	0.0003318	0.0005176	0.0006102	0.0005537	0.0003653	9.409e-05	-0.0002125	-0.000495	-0.0006947	-0.0008406	-0.0009352	-0.0009805	-0.0009866	-0.0008911	-0.0006766	-0.0003877	-7.266e-05	0.0002346	0.0005014	0.0007273	0.0009438	0.001153	0.00135	0.001539	0.001712	NaN	NaN	NaN	NaN	NaN	NaN	NaN	NaN	NaN	NaN	NaN	NaN	NaN	NaN	NaN	NaN	NaN	NaN	NaN	NaN	NaN	NaN
148	6.776e-21	-8.007e-05	-0.0001484	-0.0002049	-0.0002501	-0.0002826	-0.0003012	-0.0003077	-0.0003043	-0.0002913	-0.0002682	-0.0002353	-0.0001976	-0.0001618	-0.0001281	-9.528e-05	-6.622e-05	-4.142e-05	-1.875e-05	2.532e-06	2.241e-05	4.097e-05	5.916e-05	7.587e-05	9.165e-05	0.000107	0.0001205	0.0001345	0.0001503	0.0001671	0.0001867	0.0002093	0.0002352	0.0002622	0.0002909	0.0003223	0.000356	0.0003933	0.0004328	0.000473	0.0005147	0.0005552	0.0005943	0.0006308	0.0006663	0.0007006	0.0007302	0.0007547	0.0007724
149	0	2.055e-05	4.208e-05	6.566e-05	9.277e-05	0.0001245	0.0001621	0.0002053	0.0002531	0.0003052	0.0003603	0.000417	0.0004748	0.0005322	0.0005884	0.0006413	0.0006886	0.0007291	0.000763	0.0007895	0.0008084	0.0008209	0.0008284	0.000831	0.0008297	0.0008248	0.0008175	0.0008101	0.0008038	0.0007974	0.0007932	0.0007909	0.0007891	0.0007865	0.0007827	0.0007777	0.0007711	0.0007637	0.0007545	0.000743	0.0007321	0.0007196	0.0007065	0.0006941	0.0006841	0.0006773	0.0006733	0.0006727	0.0006741
150	5.082e-21	-1.556e-05	-3.06e-05	-4.39e-05	-5.502e-05	-6.34e-05	-6.906e-05	-7.059e-05	-6.678e-05	-5.763e-05	-4.361e-05	-2.573e-05	-6.066e-06	1.539e-05	3.81e-05	6.217e-05	8.65e-05	0.0001101	0.0001303	0.000145	0.0001541	0.0001584	0.0001589	0.0001572	0.000154	0.0001489	0.000141	0.0001322	0.000124	0.0001169	0.0001132	0.0001126	0.000114	0.0001159	0.000117	0.0001174	0.0001176	0.0001189	0.0001197	0.0001187	0.0001178	0.0001148	0.0001101	0.0001042	9.871e-05	9.483e-05	9.183e-05	8.85e-05	8.44e-05
151	1.694e-21	-2.017e-05	-3.048e-05	-3.084e-05	-1.937e-05	3.615e-06	3.796e-05	8.268e-05	0.0001388	0.000208	0.0002881	0.0003779	0.0004731	0.0005681	0.0006636	0.000759	0.0008529	0.0009448	0.001036	0.001124	0.001207	0.001287	0.001366	0.001443	0.001518	0.00159	0.001659	0.001729	0.001801	0.001878	0.001964	0.002062	0.002172	0.002294	0.002432	0.00259	0.002769	0.002971	0.003196	0.003439	0.0037	0.003971	NaN	NaN	NaN	NaN	NaN	NaN	NaN
152	7.412e-22	-5.661e-07	-2.424e-08	1.326e-06	5.027e-06	1.054e-05	1.741e-05	2.502e-05	3.417e-05	4.518e-05	5.625e-05	6.954e-05	8.48e-05	0.0001018	0.0001194	0.0001361	0.0001509	0.0001652	0.0001809	0.0001955	0.0002091	0.0002237	0.0002375	0.0002492	0.0002577	0.0002641	0.0002682	0.0002724	0.0002755	0.0002741	0.0002722	0.0002693	0.0002634	0.0002536	0.000241	0.0002284	0.0002155	0.0002043	0.0001928	0.0001822	0.0001759	0.0001701	0.0001654	0.0001634	0.0001666	0.0001747	0.000184	0.0001942	0.0002028
153	-3.388e-21	6.356e-05	0.0001299	0.0002009	0.0002778	0.0003643	0.0004646	0.0005783	0.0006977	0.0008195	0.0009423	0.001064	0.001182	0.001294	0.001398	0.001494	0.001577	0.001648	0.001706	0.001754	0.001794	0.001825	0.001848	0.001865	0.001876	0.001882	0.001881	0.001875	0.001866	0.001851	0.001834	0.001813	0.001788	0.001757	0.001723	0.001684	0.001644	0.001609	0.001578	0.001552	0.001533	0.00152	0.001515	0.00152	0.001541	0.001573	0.001616	0.001655	NaN
154	-6.776e-21	6.668e-05	0.0001328	0.0001995	0.0002672	0.0003369	0.0004121	0.0004893	0.0005636	0.000635	0.000704	0.0007713	0.0008396	0.0009096	0.0009792	0.001048	0.001115	0.001178	0.001242	0.001308	0.001375	0.001442	0.001507	0.001567	0.00162	0.001667	0.001705	0.001737	0.001764	0.001783	0.001796	0.001803	0.001803	0.001797	0.001785	0.001771	0.001753	0.001736	0.001716	0.001692	0.001668	0.001642	0.001616	0.001591	0.001569	0.001551	0.001534	0.001521	0.001511
155	-3.388e-21	4.314e-05	8.478e-05	0.0001238	0.0001594	0.0001921	0.0002237	0.0002506	0.0002687	0.0002785	0.0002835	0.0002876	0.0002945	0.0003041	0.0003154	0.0003272	0.0003375	0.0003476	0.0003619	0.0003797	0.0004004	0.0004206	0.0004369	0.0004462	0.0004486	0.0004448	0.0004352	0.0004222	0.0004052	0.0003831	0.00036	0.0003362	0.0003136	0.0002931	0.0002751	0.0002602	0.0002489	0.0002419	0.0002386	0.0002382	0.0002419	0.0002467	0.0002525	0.0002593	0.000267	0.0002761	0.0002852	0.000293	0.0002989
156	2.168e-19	0.001694	0.003373	0.004935	0.006305	0.007468	NaN	NaN	NaN	NaN	NaN	NaN	NaN	NaN	NaN	NaN	NaN	NaN	NaN	NaN	NaN	NaN	NaN	NaN	NaN	NaN	NaN	NaN	NaN	NaN	NaN	NaN	NaN	NaN	NaN	NaN	NaN	NaN	NaN	NaN	NaN	NaN	NaN	NaN	NaN	NaN	NaN	NaN	NaN
157	-6.776e-21	6.33e-05	0.0001286	0.0001977	0.0002728	0.0003561	0.0004517	0.0005578	0.0006697	0.0007864	0.000907	0.001029	0.001152	0.001273	0.00139	0.0015	0.001599	0.001686	0.00176	0.001823	0.001875	0.001915	0.001947	0.001972	0.001989	0.001999	0.002004	0.002007	0.002009	0.002011	0.002014	0.002017	0.002019	0.002016	0.002006	0.001994	0.001977	0.001956	0.001929	0.001897	0.001859	0.001813	0.001761	0.001708	0.001656	0.001606	0.001554	0.0015	0.001443
158	1.694e-21	-1.697e-05	-3.08e-05	-4.248e-05	-4.966e-05	-4.986e-05	-4.316e-05	-2.94e-05	-5.109e-06	3.011e-05	7.577e-05	0.0001334	0.0002025	0.0002823	0.0003738	0.0004755	0.0005829	0.0006937	0.0008077	0.0009202	0.00103	0.001136	0.001236	0.001328	0.001411	0.001485	0.001548	0.001604	0.001653	0.001697	0.001738	0.001774	0.001808	0.001836	0.001861	0.001881	0.001895	0.001906	0.00191	0.001906	0.001895	0.001875	0.001847	0.001811	0.001771	0.001726	0.001677	0.001625	0.001569
159	-1.355e-20	0.0002754	0.0005572	0.0008518	0.001166	0.001507	0.001891	0.00231	0.002742	0.003183	0.003627	0.004066	0.004497	0.004913	0.005307	0.005673	NaN	NaN	NaN	NaN	NaN	NaN	NaN	NaN	NaN	NaN	NaN	NaN	NaN	NaN	NaN	NaN	NaN	NaN	NaN	NaN	NaN	NaN	NaN	NaN	NaN	NaN	NaN	NaN	NaN	NaN	NaN	NaN	NaN
160	1.355e-20	0.0001047	0.0002086	0.0003114	0.0004118	0.000509	0.0006101	0.0007088	0.0007935	0.0008731	0.0009542	0.001041	0.001134	0.001236	0.001342	0.001453	0.001563	0.001669	0.001776	0.001888	0.001998	0.002099	0.002189	0.002268	0.002331	0.002381	0.002414	0.002433	0.002439	0.002435	0.002421	0.002397	0.002367	0.002329	0.002279	0.002223	0.00216	0.002094	0.002025	0.001951	0.001873	0.00179	0.001703	0.001613	0.001524	0.001438	0.001351	0.001262	0.001171
161	-4.235e-22	3.333e-06	7.27e-06	1.202e-05	1.795e-05	2.628e-05	3.78e-05	5.253e-05	7.069e-05	9.195e-05	0.0001168	0.0001461	0.0001809	0.0002198	0.0002617	0.0003061	0.0003501	0.0003922	0.0004323	0.0004687	0.0005023	0.0005317	0.0005551	0.0005705	0.0005789	0.0005815	0.0005788	0.0005728	0.0005655	0.0005562	0.0005478	0.0005389	0.0005308	0.0005245	0.0005211	0.0005204	0.0005208	0.000522	0.0005239	0.0005253	0.0005276	0.0005283	0.0005281	0.0005267	0.0005249	0.0005223	0.0005185	0.000515	0.0005114
162	0	2.112e-05	4.141e-05	6.153e-05	8.1e-05	0.0001012	0.0001226	0.0001443	0.0001658	0.0001862	0.0002071	0.0002295	0.0002546	0.000285	0.0003195	0.0003592	0.0004015	0.0004476	0.0004985	0.0005517	0.0006075	0.000663	0.0007164	0.0007663	0.0008085	0.0008426	0.000867	0.0008844	0.000894	0.0008953	0.0008927	0.000886	0.0008774	0.0008669	0.0008547	0.0008442	0.0008376	0.0008376	0.0008425	0.0008526	0.0008684	0.0008851	0.0009041	0.0009247	0.0009477	0.0009738	0.001	0.001024	0.001042
163	0	2.188e-05	4.461e-05	6.814e-05	9.325e-05	0.00012	0.0001506	0.0001849	0.0002216	0.0002624	0.0003078	0.0003605	0.0004217	0.0004906	0.0005669	0.0006513	0.0007434	0.0008429	0.0009508	0.001068	0.001197	0.001338	0.001491	0.001657	0.00184	0.002045	0.002275	0.002534	0.002824	0.003144	0.003495	0.003869	0.004262	NaN	NaN	NaN	NaN	NaN	NaN	NaN	NaN	NaN	NaN	NaN	NaN	NaN	NaN	NaN	NaN
164	2.711e-20	0.0003486	0.0006965	0.001048	0.001405	0.001768	0.002136	0.002507	0.002877	0.003245	0.003605	0.003952	0.004284	0.0046	0.004897	0.005174	0.005425	0.005648	NaN	NaN	NaN	NaN	NaN	NaN	NaN	NaN	NaN	NaN	NaN	NaN	NaN	NaN	NaN	NaN	NaN	NaN	NaN	NaN	NaN	NaN	NaN	NaN	NaN	NaN	NaN	NaN	NaN	NaN	NaN
165	-6.776e-21	6.177e-05	0.0001202	0.0001727	0.0002165	0.0002492	0.0002748	0.0002867	0.0002769	0.0002546	0.000226	0.0001975	0.0001721	0.0001535	0.0001409	0.000135	0.000132	0.000132	0.0001413	0.0001632	0.0001923	0.0002239	0.0002554	0.0002867	0.0003145	0.0003393	0.0003582	0.0003746	0.0003887	0.000401	0.0004118	0.0004214	0.0004319	0.0004402	0.0004442	0.0004456	0.0004452	0.0004468	0.0004482	0.0004486	0.0004478	0.0004458	0.0004416	0.0004347	0.0004294	0.0004281	0.0004284	0.0004292	0.0004277
166	5.082e-21	-2.082e-05	-3.176e-05	-3.305e-05	-2.595e-05	-1.109e-05	8.257e-06	3.216e-05	6.351e-05	0.0001035	0.0001531	0.0002127	0.0002757	0.0003374	0.0003984	0.0004608	0.000523	0.0005862	0.0006509	0.0007151	0.0007785	0.0008405	0.0009017	0.0009619	0.001022	0.001082	0.001138	0.001194	0.001249	0.001302	0.001355	0.001409	0.001465	0.001522	0.001583	0.001651	0.001727	0.001818	0.001929	0.002062	0.002225	0.002421	0.002653	0.002922	0.003232	0.00358	0.00396	0.004362	NaN
167	1.694e-21	3.453e-05	7.061e-05	0.0001095	0.0001525	0.000201	0.0002582	0.0003243	0.000395	0.0004697	0.0005467	0.0006238	0.0007001	0.0007737	0.0008439	0.0009107	0.000972	0.001025	0.001069	0.001106	0.001134	0.001154	0.001166	0.00117	0.001168	0.00116	0.001144	0.001122	0.001098	0.001071	0.001042	0.001013	0.0009846	0.0009562	0.0009287	0.0009017	0.0008746	0.0008498	0.0008269	0.0008037	0.0007813	0.0007589	0.0007366	0.0007137	0.0006909	0.0006681	0.0006449	0.000621	0.0005943
168	3.388e-21	2.772e-05	5.563e-05	8.387e-05	0.0001135	0.0001457	0.0001819	0.0002208	0.0002598	0.0002977	0.0003356	0.0003761	0.0004201	0.0004671	0.0005146	0.0005595	0.0005999	0.0006362	0.0006702	0.0007006	0.0007295	0.0007548	0.0007743	0.0007869	0.0007919	0.0007913	0.0007878	0.0007827	0.0007766	0.0007683	0.0007619	0.0007549	0.0007494	0.000745	0.0007419	0.0007415	0.0007443	0.0007501	0.0007592	0.0007708	0.000787	0.0008046	0.0008268	0.000853	0.0008852	0.0009238	0.0009676	0.001015	0.001065
169	1.355e-20	9.435e-05	0.0001863	0.0002737	0.0003561	0.0004308	0.0005048	0.0005701	0.000617	0.0006553	0.00069	0.0007289	0.0007744	0.0008298	0.0008925	0.0009616	0.001034	0.001106	0.001187	0.001278	0.001374	0.001468	0.001556	0.001639	0.001711	0.001775	0.001828	0.001871	0.001907	0.001935	0.001956	0.00197	0.00198	0.001983	0.001978	0.001966	0.001947	0.001925	0.001899	0.001866	0.001827	0.001781	0.001731	0.001676	0.001619	0.001564	0.001506	0.001445	0.00138
170	1.694e-21	-1.61e-05	-2.955e-05	-3.986e-05	-4.779e-05	-5.322e-05	-5.614e-05	-5.686e-05	-5.503e-05	-5.04e-05	-4.206e-05	-3.044e-05	-1.614e-05	-1.012e-06	1.467e-05	3.176e-05	4.987e-05	6.837e-05	8.786e-05	0.0001068	0.0001248	0.0001414	0.0001571	0.0001713	0.0001839	0.0001951	0.0002035	0.0002097	0.0002163	0.0002225	0.0002305	0.0002402	0.0002513	0.0002627	0.0002742	0.0002867	0.0003003	0.0003167	0.0003354	0.0003533	0.0003709	0.0003859	0.0003984	0.0004086	0.0004177	0.0004257	0.0004311	0.000432	0.0004271
171	-1.694e-21	2.123e-05	4.147e-05	5.998e-05	7.707e-05	9.22e-05	0.0001067	0.0001183	0.0001256	0.0001319	0.0001372	0.0001443	0.0001542	0.0001683	0.0001858	0.0002066	0.0002289	0.0002518	0.0002777	0.000306	0.0003341	0.0003624	0.0003888	0.000413	0.0004332	0.0004491	0.0004589	0.0004637	0.0004645	0.0004608	0.0004534	0.0004427	0.0004285	0.0004103	0.0003874	0.0003614	0.0003337	0.0003072	0.0002823	0.0002583	0.0002357	0.0002146	0.0001957	0.0001799	0.0001694	0.0001649	0.0001648	0.0001674	0.0001706
172	1.271e-21	-2.292e-06	-5.223e-06	-7.63e-06	-9.617e-06	-1.116e-05	-1.154e-05	-1.034e-05	-6.102e-06	1.789e-06	1.306e-05	2.662e-05	4.337e-05	6.405e-05	8.773e-05	0.0001148	0.0001446	0.0001747	0.0002045	0.000232	0.0002569	0.0002788	0.0002984	0.0003143	0.0003253	0.0003329	0.0003365	0.0003367	0.0003356	0.0003331	0.0003302	0.0003266	0.000323	0.0003175	0.0003117	0.0003068	0.000301	0.0002952	0.0002895	0.000283	0.0002756	0.0002675	0.0002591	0.0002499	0.0002425	0.0002361	0.0002295	0.0002233	0.0002167
173	1.694e-21	-2.657e-05	-5.182e-05	-7.353e-05	-9.144e-05	-0.000105	-0.0001138	-0.0001182	-0.0001184	-0.0001139	-0.0001053	-9.365e-05	-7.856e-05	-6.219e-05	-4.653e-05	-3.082e-05	-1.631e-05	-3.791e-06	7.629e-06	1.77e-05	2.569e-05	3.249e-05	4.034e-05	4.821e-05	5.782e-05	6.92e-05	8.053e-05	9.409e-05	0.0001118	0.0001325	0.0001568	0.0001841	0.0002132	0.0002405	0.000266	0.0002888	0.0003094	0.0003293	0.0003461	0.0003582	0.0003659	0.0003685	0.000367	0.0003619	0.0003559	0.0003501	0.0003435	0.0003351	0.0003244
174	2.541e-21	1.303e-05	2.595e-05	3.886e-05	5.15e-05	6.492e-05	7.987e-05	9.544e-05	0.0001106	0.0001245	0.0001382	0.0001529	0.0001698	0.0001884	0.0002074	0.0002275	0.0002468	0.0002656	0.0002852	0.0003051	0.0003263	0.0003477	0.0003684	0.0003874	0.0004048	0.0004215	0.0004359	0.000449	0.000461	0.0004706	0.0004793	0.0004859	0.0004903	0.0004912	0.0004889	0.000483	0.0004739	0.0004636	0.0004517	0.0004379	0.0004236	0.0004074	0.0003907	0.0003748	0.000362	0.0003525	0.000346	0.0003417	0.0003373
175	2.033e-20	8.043e-05	0.0001577	0.0002275	0.0002896	0.000341	0.0003533	0.0003247	0.0002775	0.0002192	0.000149	7.748e-05	7.641e-06	-5.7e-05	-0.0001171	-0.0001728	-0.000225	-0.0002602	-0.0002751	-0.0002781	-0.000273	-0.0002567	-0.0002352	-0.0002095	-0.0001815	-0.0001511	-0.0001186	-8.345e-05	-4.649e-05	-9.64e-06	2.965e-05	7.062e-05	0.0001103	0.0001472	0.0001801	0.0002087	0.0002335	0.000256	0.0002763	0.0002923	0.0003043	0.0003116	0.0003148	0.0003156	0.0003173	0.0003214	0.0003276	0.000335	0.0003407
176	-6.776e-21	-2.133e-05	-3.989e-05	-5.544e-05	-6.732e-05	-7.483e-05	-7.882e-05	-7.875e-05	-7.388e-05	-6.47e-05	-5.148e-05	-3.407e-05	-1.471e-05	5.912e-06	2.77e-05	5.047e-05	7.334e-05	9.661e-05	0.000119	0.0001391	0.0001576	0.0001741	0.000189	0.0002027	0.0002143	0.0002237	0.0002305	0.000236	0.0002406	0.0002451	0.0002513	0.0002577	0.000264	0.0002686	0.0002713	0.0002729	0.0002735	0.0002736	0.0002724	0.0002693	0.0002641	0.0002556	0.0002454	0.0002341	0.0002246	0.0002168	0.0002098	0.0002028	0.0001951
177	-4.066e-20	0.0001584	0.0003128	0.0004572	0.0005887	0.0006583	0.0006694	0.0006247	0.0005344	0.0004284	0.0003035	0.0001716	3.652e-05	-9.74e-05	-0.0002284	-0.0003519	-0.0004437	-0.0005104	-0.0005503	-0.0005731	-0.0005816	-0.0005695	-0.0005426	-0.0005015	-0.0004486	-0.0003858	-0.0003175	-0.0002449	-0.0001665	-9.015e-05	-1.502e-05	5.792e-05	0.0001249	0.0001831	0.0002306	0.0002676	0.0002946	0.0003168	0.000333	0.0003419	0.0003491	0.0003549	0.0003605	0.0003671	0.0003782	0.0003945	0.0004145	0.0004379	0.0004594
178	2.541e-21	1.203e-05	2.343e-05	3.368e-05	4.273e-05	4.937e-05	5.469e-05	5.641e-05	5.237e-05	4.71e-05	4.206e-05	3.964e-05	4.085e-05	4.574e-05	5.195e-05	5.867e-05	6.423e-05	6.908e-05	7.614e-05	8.458e-05	9.123e-05	9.319e-05	9.047e-05	8.303e-05	7.057e-05	5.52e-05	3.839e-05	2.152e-05	5.697e-06	-9.445e-06	-2.104e-05	-2.892e-05	-3.036e-05	-2.727e-05	-1.926e-05	-5.841e-06	1.309e-05	3.634e-05	6.342e-05	9.147e-05	0.0001196	0.0001452	0.0001692	0.0001902	0.0002095	0.000226	0.0002383	0.000244	0.0002419
179	4.235e-22	3.489e-06	6.452e-06	8.901e-06	1.127e-05	1.412e-05	1.738e-05	2.051e-05	2.424e-05	2.862e-05	3.333e-05	3.851e-05	4.537e-05	5.438e-05	6.534e-05	7.813e-05	9.108e-05	0.0001042	0.0001188	0.0001325	0.0001459	0.0001588	0.0001722	0.0001844	0.0001948	0.0002031	0.0002084	0.0002123	0.0002153	0.0002157	0.0002163	0.0002154	0.0002137	0.0002085	0.0002012	0.0001928	0.0001836	0.0001755	0.000168	0.0001604	0.0001543	0.0001479	0.0001428	0.0001388	0.0001391	0.0001426	0.000148	0.0001545	0.0001599
180	1.355e-20	0.0001744	0.0003509	0.0005292	0.000714	0.0009049	0.001111	0.001323	0.001532	0.001739	0.001936	0.002128	0.002311	0.002484	0.002644	0.00279	0.00292	0.003028	0.003124	0.003207	0.003275	0.003337	0.003389	0.003432	0.003468	0.003498	0.003523	0.003542	0.00356	0.003574	0.003588	NaN	NaN	NaN	NaN	NaN	NaN	NaN	NaN	NaN	NaN	NaN	NaN	NaN	NaN	NaN	NaN	NaN	NaN
181	0	7.791e-06	1.502e-05	2.192e-05	2.915e-05	3.653e-05	4.474e-05	5.243e-05	5.923e-05	6.7e-05	7.465e-05	8.315e-05	9.408e-05	0.0001074	0.0001214	0.0001363	0.0001504	0.000163	0.0001768	0.0001905	0.0002033	0.0002156	0.0002282	0.0002397	0.0002496	0.000259	0.0002663	0.0002729	0.0002799	0.0002847	0.000289	0.0002922	0.0002943	0.0002927	0.0002881	0.0002811	0.0002714	0.0002612	0.0002504	0.0002378	0.0002255	0.0002124	0.0001995	0.0001865	0.0001768	0.0001698	0.0001646	0.000161	0.0001574
182	1.355e-20	-0.0001283	-0.0002487	-0.0003581	-0.0004569	-0.0005378	-0.0005977	-0.0006367	-0.0006562	-0.000658	-0.0006415	-0.0006095	-0.0005654	-0.0005113	-0.000448	-0.0003748	-0.000302	-0.0002341	-0.0001728	-0.0001196	-7.578e-05	-4.183e-05	-1.439e-05	5.85e-06	1.634e-05	1.909e-05	1.207e-05	3.648e-06	6.844e-07	6.64e-06	2.518e-05	5.938e-05	0.0001083	0.0001663	0.0002309	0.0003015	0.0003732	0.0004478	0.0005206	0.000583	0.0006307	0.0006602	0.0006658	0.0006491	0.0006142	0.0005675	0.0005126	0.0004514	0.0003855
183	1.355e-20	0.0001158	0.0002221	0.0003258	0.0004251	0.0005191	0.0006147	0.0007034	0.000769	0.0008113	0.0008303	0.0008269	0.0008185	0.000807	0.0007774	0.0007337	0.000677	0.0006102	0.0005443	0.0004878	0.0004422	0.0004081	0.0003848	0.0003647	0.0003447	0.0003326	0.0003242	0.0003204	0.0003182	0.0003157	0.0003125	0.0003061	0.0002969	0.000286	0.0002719	0.0002588	0.0002467	0.0002379	0.0002309	0.0002278	0.0002274	0.0002314	0.0002408	0.0002537	0.0002688	0.0002858	0.0003	0.0003115	0.0003192
184	-6.776e-21	6.626e-05	0.0001297	0.0001923	0.0002526	0.0003105	0.0003691	0.0004244	0.0004684	0.0005014	0.0005241	0.000537	0.0005456	0.0005508	0.0005488	0.000542	0.0005305	0.0005163	0.0005041	0.0004975	0.0004969	0.000502	0.0005126	0.0005254	0.0005384	0.0005523	0.0005645	0.0005758	0.0005848	0.0005902	0.0005924	0.0005906	0.0005845	0.0005736	0.0005579	0.0005402	0.0005225	0.0005064	0.0004904	0.0004743	0.0004595	0.0004465	0.000435	0.0004246	0.0004166	0.0004112	0.000406	0.0003989	0.0003899
185	0	6.747e-05	0.0001323	0.0001924	0.0002454	0.0002914	0.0003345	0.0003712	0.0003918	0.0003965	0.0003888	0.0003727	0.00035	0.000325	0.000299	0.0002741	0.0002494	0.0002249	0.0002043	0.0001928	0.0001916	0.0001991	0.0002119	0.0002295	0.0002482	0.0002656	0.0002797	0.0002904	0.0002989	0.0003046	0.0003078	0.0003062	0.0002991	0.0002865	0.0002675	0.0002436	0.0002183	0.0001921	0.0001665	0.0001394	0.0001121	8.389e-05	5.688e-05	3.249e-05	1.208e-05	-3.67e-06	-1.41e-05	-2.295e-05	-2.914e-05
186	2.033e-20	7.852e-05	0.0001437	0.0002112	0.0002761	0.0003425	0.0004153	0.0004903	0.0005554	0.0006007	0.0006276	0.000632	0.0006349	0.0006392	0.0006258	0.0005998	0.0005618	0.0005151	0.0004677	0.0004247	0.0003931	0.0003733	0.0003648	0.0003575	0.0003485	0.0003445	0.0003421	0.0003417	0.0003398	0.0003331	0.0003237	0.0003086	0.0002886	0.0002647	0.0002379	0.0002124	0.0001897	0.0001719	0.0001581	0.0001512	0.0001499	0.000153	0.0001616	0.0001733	0.0001878	0.0002026	0.0002142	0.0002216	0.0002239
187	3.388e-21	4.029e-05	7.834e-05	0.0001156	0.0001511	0.0001845	0.0002176	0.0002482	0.0002713	0.0002873	0.0002963	0.0002975	0.0002954	0.000291	0.0002823	0.0002719	0.0002599	0.0002481	0.0002391	0.0002349	0.0002353	0.0002405	0.0002509	0.0002637	0.000277	0.0002902	0.0003007	0.0003085	0.0003122	0.0003109	0.0003054	0.0002958	0.0002815	0.0002626	0.0002392	0.000214	0.0001893	0.0001669	0.0001467	0.0001296	0.0001165	0.0001076	0.0001021	0.0001	0.0001017	0.0001069	0.0001139	0.0001207	0.0001269
188	-5.082e-21	1.246e-05	2.421e-05	3.51e-05	4.349e-05	4.857e-05	4.87e-05	3.949e-05	2.395e-05	5.505e-06	-1.197e-05	-2.429e-05	-3.039e-05	-3.073e-05	-2.9e-05	-2.517e-05	-2.04e-05	-1.508e-05	-3.695e-06	1.23e-05	3.217e-05	5.407e-05	7.498e-05	9.582e-05	0.0001174	0.0001414	0.0001667	0.0001923	0.0002195	0.0002455	0.0002706	0.0002915	0.0003079	0.00032	0.0003257	0.0003239	0.0003166	0.0003048	0.0002896	0.0002684	0.0002424	0.000212	0.0001809	0.000149	0.0001172	8.597e-05	5.736e-05	2.846e-05	-1.557e-07
189	2.541e-21	1.086e-05	2.084e-05	3.127e-05	4e-05	4.617e-05	5.265e-05	5.676e-05	5.911e-05	5.913e-05	6.019e-05	6.202e-05	6.676e-05	7.461e-05	8.248e-05	9.33e-05	0.0001089	0.0001237	0.0001443	0.0001674	0.0001941	0.0002211	0.0002516	0.0002863	0.0003225	0.0003619	0.0004031	0.0004457	0.0004933	0.0005374	0.0005823	0.0006296	0.0006793	0.0007257	0.0007643	0.0007993	0.0008309	0.0008564	0.0008737	0.0008799	0.000883	0.0008808	0.0008693	0.0008487	0.000824	0.0008002	0.000775	0.0007456	0.0007153
190	0	-1.36e-05	-3.121e-05	-3.724e-05	-3.338e-05	-2.635e-05	-1.763e-05	-8.59e-06	1.798e-06	1.739e-05	3.833e-05	5.619e-05	7.635e-05	0.0001002	0.0001167	0.0001288	0.0001394	0.0001495	0.0001614	0.0001737	0.0001854	0.0001971	0.0002095	0.0002201	0.0002267	0.0002308	0.0002295	0.0002229	0.0002112	0.0001939	0.0001728	0.0001488	0.0001218	9.246e-05	6.095e-05	3.067e-05	4.427e-06	-1.576e-05	-2.955e-05	-3.726e-05	-3.915e-05	-3.614e-05	-2.902e-05	-1.887e-05	-5.007e-06	1.261e-05	3.136e-05	4.791e-05	6.136e-05
191	2.033e-20	-9.794e-05	-0.0001674	-0.00021	-0.0002314	-0.0002363	-0.0002277	-0.0002098	-0.000184	-0.0001488	-0.0001018	-4.213e-05	1.723e-05	6.01e-05	8.575e-05	9.806e-05	0.000101	9.883e-05	9.624e-05	9.456e-05	9.506e-05	9.806e-05	0.0001047	0.0001144	0.0001258	0.0001385	0.0001516	0.000163	0.0001716	0.0001758	0.0001761	0.0001713	0.0001617	0.0001465	0.0001265	0.0001061	8.815e-05	7.271e-05	6.057e-05	5.097e-05	4.543e-05	4.441e-05	4.777e-05	5.406e-05	6.349e-05	7.466e-05	8.417e-05	8.983e-05	9.263e-05
192	3.388e-21	2.876e-05	5.29e-05	7.731e-05	0.0001002	0.0001239	0.0001495	0.0001755	0.0001982	0.0002128	0.0002203	0.0002199	0.0002182	0.0002169	0.0002095	0.0001979	0.0001819	0.0001636	0.0001456	0.000129	0.0001167	0.000109	0.0001061	0.0001056	0.0001053	0.0001074	0.0001099	0.0001127	0.0001144	0.0001138	0.0001125	0.0001097	0.0001047	9.632e-05	8.396e-05	7.006e-05	5.571e-05	4.298e-05	3.192e-05	2.325e-05	1.708e-05	1.247e-05	9.534e-06	8.17e-06	9.912e-06	1.467e-05	2.05e-05	2.664e-05	3.238e-05
193	-8.47e-22	4.195e-06	8.135e-06	1.273e-05	1.657e-05	1.904e-05	2.066e-05	2.062e-05	2.038e-05	2.015e-05	1.945e-05	1.697e-05	1.322e-05	7.894e-06	9.204e-07	-3.728e-06	-4.39e-06	-2.701e-06	3.426e-06	1.15e-05	2.151e-05	3.382e-05	5.019e-05	7.216e-05	9.939e-05	0.0001308	0.0001634	0.0001949	0.0002263	0.0002541	0.0002808	0.0003066	0.000332	0.0003541	0.0003693	0.0003785	0.0003836	0.0003848	0.0003838	0.0003797	0.0003764	0.0003735	0.00037	0.0003645	0.0003603	0.0003606	0.0003647	0.0003707	0.0003794
194	5.421e-20	0.0002291	0.0004556	0.0006785	0.0008963	0.001108	0.001325	0.001534	0.001711	0.001852	0.001956	0.00202	0.002047	0.002041	0.002004	0.001943	0.001861	0.00176	0.001653	0.001557	0.001472	0.0014	0.001344	0.001302	0.001272	0.001249	0.001227	0.001206	0.001184	0.00116	0.001131	0.001099	0.001065	0.001027	0.0009798	0.0009292	0.0008792	0.0008289	0.0007797	0.0007297	0.000683	0.0006389	0.0005959	0.0005513	0.0005085	0.0004722	0.0004388	0.0004062	0.0003773
195	8.47e-22	-5.858e-06	-1.352e-05	-1.44e-05	-1.048e-05	-6.184e-06	-2.027e-06	1.715e-06	5.485e-06	1.151e-05	1.991e-05	2.499e-05	3.04e-05	3.704e-05	3.896e-05	3.905e-05	4.016e-05	4.37e-05	4.993e-05	5.747e-05	6.61e-05	7.635e-05	8.974e-05	0.0001038	0.0001173	0.0001315	0.0001433	0.0001524	0.0001571	0.0001574	0.0001551	0.0001498	0.0001417	0.0001304	0.000116	9.919e-05	8.129e-05	6.458e-05	4.904e-05	3.572e-05	2.507e-05	1.627e-05	9.7e-06	4.191e-06	6.109e-07	-7.308e-07	-9.464e-09	1.603e-06	3.236e-06
196	1.355e-20	6.869e-05	0.0001354	0.0001994	0.0002575	0.0003076	0.000354	0.0003907	0.0004069	0.0004088	0.000403	0.0003917	0.0003783	0.0003633	0.0003463	0.0003278	0.0003054	0.0002814	0.000263	0.0002558	0.0002546	0.0002541	0.0002549	0.0002541	0.0002508	0.0002448	0.000237	0.0002306	0.0002244	0.0002148	0.000203	0.0001932	0.0001876	0.0001825	0.000179	0.0001799	0.0001842	0.0001889	0.0001914	0.0001911	0.0001917	0.0001925	0.0001879	0.0001775	0.0001658	0.0001547	0.0001403	0.0001239	0.0001088
197	0	-6.463e-05	-0.0001165	-0.0001542	-0.0001794	-0.000192	-0.0001932	-0.0001842	-0.000165	-0.0001384	-0.0001034	-6.094e-05	-1.684e-05	2.29e-05	5.714e-05	8.643e-05	0.0001112	0.0001324	0.0001519	0.0001681	0.0001836	0.0001995	0.000217	0.000235	0.0002525	0.0002687	0.0002832	0.0002974	0.0003121	0.000326	0.0003413	0.0003562	0.0003687	0.0003777	0.0003826	0.0003852	0.0003876	0.0003902	0.0003908	0.000388	0.0003831	0.0003756	0.0003669	0.0003584	0.000351	0.0003462	0.0003419	0.0003356	0.000328
198	5.082e-21	2.639e-05	5.216e-05	7.699e-05	0.0001	0.0001206	0.0001401	0.0001568	0.0001665	0.0001701	0.000168	0.000161	0.0001498	0.0001349	0.0001163	9.556e-05	7.34e-05	5.089e-05	3.069e-05	1.508e-05	3.717e-06	-3.091e-06	-5.522e-06	-3.329e-06	2.69e-06	1.151e-05	2.192e-05	3.311e-05	4.478e-05	5.519e-05	6.439e-05	7.186e-05	7.717e-05	7.929e-05	7.701e-05	7.184e-05	6.595e-05	5.979e-05	5.382e-05	4.714e-05	4.14e-05	3.683e-05	3.375e-05	3.199e-05	3.271e-05	3.697e-05	4.284e-05	4.799e-05	5.283e-05
199	6.776e-20	-0.0001585	-0.00029	-0.0003959	-0.000476	-0.0005339	-0.0005683	-0.00058	-0.0005705	-0.0005383	-0.0004856	-0.0004135	-0.000337	-0.0002689	-0.0002079	-0.000155	-0.0001074	-6.651e-05	-3.111e-05	-1.422e-06	2.373e-05	4.599e-05	6.625e-05	8.498e-05	0.0001016	0.0001155	0.0001295	0.0001431	0.0001569	0.0001698	0.0001846	0.0001989	0.0002132	0.0002277	0.0002427	0.0002588	0.0002774	0.0002953	0.0003114	0.0003259	0.0003395	0.0003511	0.0003618	0.0003705	0.0003778	0.0003835	0.0003883	0.000391	0.0003943
200	-6.776e-21	0.0001018	0.0002036	0.000306	0.0004085	0.0005112	0.0006197	0.0007286	0.0008263	0.0009129	0.0009875	0.00105	0.001101	0.00114	0.001166	0.00118	0.001184	0.001176	0.001164	0.001153	0.001143	0.001136	0.00113	0.001127	0.001125	0.001124	0.001122	0.001118	0.001113	0.001104	0.001091	0.001074	0.001051	0.001023	0.0009865	0.0009448	0.0009008	0.0008548	0.0008072	0.0007578	0.0007089	0.0006599	0.0006117	0.0005651	0.0005228	0.0004862	0.0004531	0.0004212	0.0003918
201	-6.776e-21	7.015e-05	0.0001409	0.0002125	0.0002852	0.0003589	0.0004374	0.0005177	0.0005916	0.0006592	0.0007196	0.0007726	0.0008175	0.0008539	0.000882	0.000903	0.000917	0.0009241	0.0009278	0.0009321	0.0009371	0.000943	0.0009499	0.0009586	0.0009682	0.0009767	0.0009827	0.0009863	0.0009879	0.0009871	0.0009845	0.00098	0.0009738	0.0009651	0.0009525	0.000939	0.0009285	0.0009225	0.0009206	0.0009213	0.0009249	0.0009309	0.0009393	0.0009502	0.0009657	0.0009875	0.001012	0.001035	0.001057
202	1.694e-21	1.557e-05	3.142e-05	4.735e-05	6.298e-05	7.833e-05	9.424e-05	0.00011	0.0001226	0.0001333	0.0001407	0.0001455	0.000146	0.0001431	0.0001373	0.0001306	0.0001215	0.0001116	0.0001016	9.384e-05	8.773e-05	8.549e-05	8.655e-05	9.256e-05	0.000103	0.0001158	0.0001284	0.0001415	0.0001535	0.0001636	0.0001713	0.0001756	0.0001751	0.0001689	0.0001554	0.000135	0.0001112	8.636e-05	6.154e-05	3.766e-05	1.58e-05	-2.889e-06	-1.699e-05	-2.648e-05	-2.893e-05	-2.288e-05	-9.575e-06	8.992e-06	3.115e-05
203	6.776e-21	4.131e-05	8.154e-05	0.0001209	0.000159	0.0001955	0.0002322	0.0002668	0.0002947	0.000318	0.000337	0.0003529	0.0003674	0.0003815	0.0003943	0.0004068	0.0004182	0.0004296	0.0004447	0.0004641	0.0004865	0.000512	0.0005397	0.0005686	0.0005975	0.0006254	0.0006507	0.0006746	0.0006962	0.0007133	0.0007279	0.0007401	0.0007489	0.000754	0.0007545	0.0007526	0.000751	0.0007513	0.0007516	0.0007514	0.000753	0.0007551	0.0007576	0.0007611	0.0007673	0.0007773	0.000788	0.000796	0.0008009
204	6.776e-21	2.323e-05	4.495e-05	6.562e-05	8.419e-05	9.957e-05	0.0001126	0.0001218	0.000125	0.0001235	0.0001186	0.00011	0.0001014	9.286e-05	8.337e-05	7.438e-05	6.71e-05	6.246e-05	6.203e-05	6.503e-05	7.086e-05	7.826e-05	8.774e-05	9.559e-05	0.000102	0.0001079	0.0001121	0.0001136	0.0001123	0.0001077	0.0001031	9.769e-05	9.235e-05	8.602e-05	8.02e-05	7.514e-05	7.131e-05	6.877e-05	6.818e-05	6.872e-05	7.077e-05	7.245e-05	7.494e-05	7.769e-05	8.278e-05	9.025e-05	9.902e-05	0.000108	0.0001177
205	2.541e-21	-9.924e-06	-1.38e-05	-1.032e-05	-1.538e-06	8.655e-06	1.991e-05	3.199e-05	4.493e-05	6.094e-05	8.06e-05	0.0001008	0.0001182	0.0001299	0.0001363	0.0001399	0.0001425	0.0001451	0.0001484	0.0001519	0.0001553	0.0001591	0.0001658	0.0001748	0.0001861	0.0001977	0.0002074	0.000216	0.0002224	0.0002253	0.0002257	0.0002232	0.0002171	0.0002054	0.0001893	0.0001697	0.00015	0.0001318	0.0001142	9.719e-05	8.226e-05	6.892e-05	5.762e-05	4.92e-05	4.571e-05	4.666e-05	5.035e-05	5.345e-05	5.574e-05
206	-6.776e-21	-3.66e-05	-5.31e-05	-4.341e-05	-1.252e-05	3.308e-05	9.11e-05	0.0001633	0.0002536	0.0003675	0.0005082	0.0006709	0.0008437	0.001015	0.001179	0.001338	0.001494	0.001646	0.001789	0.001919	0.002032	0.002124	0.002198	0.002252	0.002286	0.002305	0.002306	0.00229	0.00226	0.002214	0.002159	0.002097	0.002032	0.001962	0.001892	0.001824	0.00176	0.001699	0.001645	0.001596	0.001555	0.001523	0.001497	0.001473	0.001457	0.001445	0.001434	0.001421	0.001408
207	-6.776e-21	0.0001111	0.0002237	0.0003394	0.0004597	0.0005858	0.0007241	0.0008708	0.001015	0.001156	0.001292	0.001423	0.001549	0.001667	0.001775	0.001872	0.001957	0.002029	0.002091	0.002146	0.002193	0.002232	0.002262	0.002282	0.002292	0.002292	0.002279	0.002254	0.002216	0.002165	0.002102	0.00203	0.001948	0.001857	0.001757	0.001651	0.001542	0.001434	0.001328	0.001227	0.001132	0.001044	0.0009633	0.0008899	0.0008257	0.0007733	0.0007298	0.0006937	0.0006635
208	2.541e-21	1.153e-05	2.278e-05	3.364e-05	4.376e-05	5.286e-05	6.207e-05	7.102e-05	7.724e-05	8.131e-05	8.372e-05	8.522e-05	8.564e-05	8.612e-05	8.637e-05	8.732e-05	8.914e-05	9.231e-05	9.772e-05	0.0001063	0.0001174	0.0001308	0.0001459	0.0001636	0.0001821	0.0002009	0.0002183	0.0002344	0.0002484	0.0002585	0.0002657	0.0002697	0.0002705	0.0002678	0.0002592	0.0002469	0.0002324	0.0002175	0.0002017	0.0001862	0.0001729	0.0001616	0.0001528	0.0001464	0.0001435	0.0001466	0.0001537	0.0001633	0.000175
209	0	4.561e-05	9.166e-05	0.0001391	0.0001874	0.0002371	0.0002904	0.0003462	0.0004001	0.0004517	0.0005005	0.0005459	0.0005886	0.000628	0.0006634	0.000697	0.000728	0.000757	0.0007843	0.000811	0.000838	0.0008653	0.0008935	0.0009209	0.000947	0.0009706	0.0009889	0.001003	0.001011	0.001015	0.001017	0.001014	0.001007	0.000994	0.0009768	0.0009569	0.0009373	0.0009194	0.0009034	0.0008886	0.0008753	0.0008627	0.0008515	0.000841	0.0008326	0.0008263	0.00082	0.0008102	0.000797
210	6.776e-21	7.653e-05	0.0001543	0.0002357	0.0003215	0.0004129	0.0005141	0.0006235	0.000735	0.0008487	0.0009644	0.001082	0.001202	0.001324	0.001446	0.001569	0.001692	0.001815	0.001941	0.002073	0.002213	0.00236	0.002519	0.002689	0.002874	0.003078	0.003302	0.003549	0.003822	0.004117	0.004433	0.004764	0.005102	NaN	NaN	NaN	NaN	NaN	NaN	NaN	NaN	NaN	NaN	NaN	NaN	NaN	NaN	NaN	NaN
211	0	0.0001395	0.0002821	0.0004318	0.0005916	0.0007647	0.0009591	0.001171	0.001389	0.001612	0.001837	0.002064	0.00229	0.002513	0.00273	0.00294	0.003139	0.003326	0.003505	0.003679	0.003847	0.004008	0.00416	0.004304	NaN	NaN	NaN	NaN	NaN	NaN	NaN	NaN	NaN	NaN	NaN	NaN	NaN	NaN	NaN	NaN	NaN	NaN	NaN	NaN	NaN	NaN	NaN	NaN	NaN
212	3.388e-21	-2.696e-05	-4.635e-05	-5.847e-05	-6.579e-05	-6.786e-05	-6.696e-05	-6.439e-05	-5.947e-05	-5.237e-05	-4.233e-05	-2.975e-05	-1.892e-05	-1.344e-05	-1.264e-05	-1.374e-05	-1.615e-05	-1.689e-05	-1.385e-05	-8.209e-06	3.293e-08	1.067e-05	2.42e-05	4.083e-05	6.023e-05	8.103e-05	0.0001018	0.0001208	0.000136	0.0001462	0.0001533	0.0001572	0.0001576	0.0001533	0.0001444	0.0001322	0.0001199	0.0001086	9.94e-05	9.273e-05	8.908e-05	8.744e-05	NaN	NaN	NaN	NaN	NaN	NaN	NaN
213	-2.541e-21	1.571e-05	3.043e-05	4.349e-05	5.398e-05	6.151e-05	6.694e-05	6.901e-05	6.597e-05	5.893e-05	4.773e-05	3.402e-05	1.851e-05	3.226e-06	-1.166e-05	-2.36e-05	-3.281e-05	-3.886e-05	-3.987e-05	-3.572e-05	-2.712e-05	-1.333e-05	4.493e-06	2.618e-05	4.917e-05	7.29e-05	9.411e-05	0.0001134	0.0001301	0.0001423	0.0001511	0.0001565	0.0001576	0.000154	0.0001443	0.0001307	0.0001144	9.751e-05	7.927e-05	5.997e-05	4.23e-05	2.55e-05	9.664e-06	-4.89e-06	-1.674e-05	-2.383e-05	-2.769e-05	-2.99e-05	-3.07e-05
214	6.776e-21	3.992e-05	7.87e-05	0.0001156	0.0001488	0.0001773	0.0002032	0.0002239	0.0002337	0.0002334	0.000224	0.0002062	0.0001801	0.000148	0.0001118	7.57e-05	4.027e-05	6.963e-06	-2.062e-05	-3.981e-05	-5.006e-05	-5.223e-05	-4.661e-05	-3.243e-05	-1.106e-05	1.328e-05	3.63e-05	5.849e-05	7.822e-05	9.392e-05	0.0001071	0.0001165	0.0001231	0.0001245	0.0001187	0.0001061	9.254e-05	8.015e-05	6.722e-05	5.539e-05	4.579e-05	3.645e-05	2.74e-05	1.816e-05	1.328e-05	1.503e-05	2.273e-05	3.156e-05	4.095e-05
215	0	-3.812e-05	-5.933e-05	-6.426e-05	-5.681e-05	-3.905e-05	-1.739e-05	8.146e-06	4.064e-05	8.185e-05	0.0001332	0.0001953	0.000255	0.0003046	0.000344	0.000378	0.0004068	0.0004341	0.0004599	0.0004838	0.0005053	0.0005241	0.0005403	0.0005586	0.0005788	0.0005993	0.0006157	0.000629	0.0006393	0.0006456	0.0006487	0.0006482	0.0006444	0.0006365	0.0006215	0.0006016	0.0005802	0.0005605	0.0005421	0.0005235	0.0005058	0.0004888	0.0004727	0.0004569	0.0004426	0.0004328	0.0004247	0.0004154	0.0004039
216	5.082e-21	-1.807e-05	-2.825e-05	-2.988e-05	-2.566e-05	-1.923e-05	-1.2e-05	-3.391e-06	7.722e-06	2.373e-05	4.585e-05	7.386e-05	0.0001028	0.0001298	0.0001551	0.0001808	0.0002088	0.0002402	0.0002741	0.0003086	0.000343	0.0003773	0.0004106	0.0004425	0.0004715	0.0004954	0.0005122	0.0005227	0.0005262	0.0005223	0.0005131	0.0004977	0.0004755	0.0004479	0.0004149	0.0003789	0.0003433	0.0003103	0.0002788	0.0002488	0.0002224	0.0001983	0.0001777	0.0001613	0.0001484	0.0001404	0.0001355	0.0001313	0.000127
217	0	-2.871e-05	-4.802e-05	-5.818e-05	-6.265e-05	-6.067e-05	-5.603e-05	-4.875e-05	-3.805e-05	-2.57e-05	-1.008e-05	7.906e-06	2.223e-05	2.807e-05	2.674e-05	2.144e-05	1.172e-05	3.128e-06	-4.791e-06	-1.277e-05	-1.886e-05	-2.332e-05	-2.494e-05	-2.173e-05	-1.461e-05	-6.153e-06	1.69e-06	9.814e-06	1.328e-05	1.276e-05	9.841e-06	2.306e-06	-8.636e-06	-2.348e-05	-4.31e-05	-6.289e-05	-8.011e-05	-9.372e-05	-0.0001033	-0.0001047	-9.883e-05	-8.558e-05	-6.178e-05	-3.132e-05	5.574e-06	4.639e-05	8.368e-05	0.0001174	0.0001491
218	0	-0.0001512	-0.000274	-0.0003687	-0.0004375	-0.0004838	-0.0005069	-0.000508	-0.0004909	-0.0004549	-0.0003993	-0.0003242	-0.0002447	-0.0001744	-0.0001134	-6.02e-05	-1.331e-05	2.913e-05	6.766e-05	0.0001051	0.0001423	0.0001795	0.0002154	0.0002498	0.000282	0.0003114	0.0003372	0.0003603	0.0003783	0.0003919	0.0003997	0.0004006	0.0003943	0.0003813	0.0003613	0.0003361	0.0003084	0.0002793	0.0002482	0.0002172	0.0001871	0.0001593	0.0001356	0.0001167	0.0001037	9.847e-05	9.914e-05	0.0001027	0.0001092
219	6.776e-21	7.531e-05	0.0001517	0.0002304	0.0003068	0.0003825	0.0004573	0.0005306	0.000602	0.0006713	0.00074	0.0008074	0.0008736	0.0009373	0.0009974	0.001057	0.001113	0.001165	0.001215	NaN	NaN	NaN	NaN	NaN	NaN	NaN	NaN	NaN	NaN	NaN	NaN	NaN	NaN	NaN	NaN	NaN	NaN	NaN	NaN	NaN	NaN	NaN	NaN	NaN	NaN	NaN	NaN	NaN	NaN
220	-1.694e-21	3.288e-05	6.513e-05	9.721e-05	0.0001284	0.0001595	0.0001923	0.0002257	0.000256	0.0002832	0.0003077	0.0003302	0.0003518	0.0003739	0.0003956	0.0004186	0.0004417	0.0004657	0.0004919	0.0005216	0.0005557	0.0005939	0.0006364	0.0006825	0.0007303	0.0007792	0.0008276	0.0008766	0.0009245	0.0009705	0.001016	0.001057	0.001096	0.001128	0.001154	0.001173	0.001188	0.001197	0.001202	0.001201	0.001195	0.001185	0.001173	0.001156	0.001139	0.001122	0.001107	0.001092	0.001078
221	1.694e-21	3.053e-05	6.046e-05	8.712e-05	0.0001095	0.0001283	0.0001455	0.0001603	0.0001695	0.0001713	0.0001672	0.0001595	0.0001472	0.0001327	0.0001212	0.0001143	0.0001129	0.0001157	0.000123	0.000135	0.0001527	0.0001742	0.0001984	0.0002268	0.0002569	0.0002813	0.0002972	0.0003045	0.0003042	0.0002949	0.0002797	0.0002593	0.0002349	0.0002058	0.0001699	0.0001293	9.11e-05	5.623e-05	2.385e-05	-5.922e-06	-2.864e-05	-4.582e-05	-5.875e-05	-6.824e-05	-7.292e-05	-7.079e-05	-6.385e-05	-5.727e-05	-4.935e-05
222	1.355e-20	0.0001921	0.0003859	0.0005842	0.0007889	0.001002	0.001235	0.001479	0.00172	0.001956	0.002188	0.002415	0.002639	0.002861	0.003086	0.003315	0.003551	0.003796	0.004058	0.004347	0.004659	0.004996	0.005357	0.005736	NaN	NaN	NaN	NaN	NaN	NaN	NaN	NaN	NaN	NaN	NaN	NaN	NaN	NaN	NaN	NaN	NaN	NaN	NaN	NaN	NaN	NaN	NaN	NaN	NaN
223	-3.388e-21	3.77e-05	7.558e-05	0.0001142	0.0001534	0.0001932	0.0002358	0.0002798	0.0003214	0.0003618	0.0003999	0.0004354	0.0004679	0.0004977	0.0005248	0.0005505	0.0005745	0.0005962	0.0006171	0.0006372	0.0006559	0.0006735	0.00069	0.0007059	0.0007199	0.0007304	0.0007356	0.0007353	0.0007304	0.0007204	0.0007079	0.0006924	0.0006739	0.0006524	0.0006273	0.0006	0.0005737	0.0005499	0.0005291	0.0005101	0.0004934	0.0004785	0.0004652	0.0004532	0.0004429	0.0004352	0.0004291	0.0004216	0.0004124
224	8.47e-22	6.76e-06	1.325e-05	1.998e-05	2.607e-05	3.201e-05	3.806e-05	4.413e-05	4.922e-05	5.281e-05	5.572e-05	5.764e-05	5.957e-05	6.192e-05	6.478e-05	6.971e-05	7.658e-05	8.675e-05	0.0001011	0.0001196	0.0001427	0.0001703	0.0002032	0.0002407	0.0002812	0.0003226	0.0003634	0.0004036	0.0004416	0.000475	0.0005043	0.0005283	0.0005461	0.0005558	0.0005564	0.0005501	0.0005397	0.0005256	0.0005074	0.0004859	0.0004633	0.0004407	0.0004191	0.0003988	0.0003819	0.0003705	0.0003635	0.000359	0.0003576
225	5.082e-21	1.478e-05	3.26e-05	5.072e-05	6.516e-05	8.008e-05	9.463e-05	0.0001084	0.0001203	0.0001281	0.0001336	0.0001364	0.0001355	0.0001295	0.0001232	0.0001207	0.0001178	0.0001158	0.0001141	0.0001138	0.000115	0.0001176	0.0001236	0.0001321	0.0001422	0.0001503	0.0001533	0.0001529	0.0001489	0.0001417	0.0001323	0.0001222	0.0001111	9.623e-05	7.71e-05	5.517e-05	3.269e-05	1.197e-05	-7.064e-06	-2.398e-05	-3.721e-05	-4.815e-05	-5.858e-05	-6.91e-05	-7.681e-05	-8.016e-05	-8.015e-05	-7.873e-05	-7.686e-05
226	8.47e-22	1.103e-05	2.282e-05	3.47e-05	4.621e-05	5.786e-05	7.013e-05	8.319e-05	9.588e-05	0.0001076	0.000118	0.0001266	0.0001323	0.0001365	0.0001405	0.0001463	0.0001534	0.0001622	0.0001727	0.0001845	0.0001977	0.0002125	0.0002294	0.0002492	0.0002688	0.0002856	0.0002982	0.0003072	0.0003124	0.000313	0.0003109	0.0003057	0.0002979	0.0002872	0.0002726	0.0002575	0.0002455	0.0002367	0.0002312	0.0002285	0.0002302	0.000235	0.000243	0.0002533	0.0002658	0.0002815	0.0002981	0.0003119	0.0003239
227	-3.388e-21	1.871e-05	3.707e-05	5.578e-05	7.493e-05	9.465e-05	0.0001161	0.0001395	0.0001617	0.0001834	0.0002036	0.000221	0.0002371	0.0002528	0.0002688	0.0002865	0.0003055	0.0003278	0.000353	0.0003825	0.000415	0.0004519	0.0004939	0.000539	0.0005847	0.0006278	0.0006663	0.0006997	0.0007258	0.000743	0.0007522	0.0007542	0.0007473	0.000731	0.0007061	0.0006757	0.0006441	0.000613	0.0005825	0.000554	0.0005299	0.00051	0.0004941	0.0004833	0.0004783	0.0004797	0.0004852	0.0004918	0.0004994
228	-1.694e-20	3.62e-05	7.225e-05	0.0001073	0.0001407	0.0001718	0.0002026	0.0002316	0.0002556	0.0002757	0.0002911	0.0003034	0.0003122	0.0003184	0.0003234	0.00033	0.0003385	0.000349	0.0003623	0.0003795	0.0004014	0.0004292	0.0004625	0.0005026	0.0005478	0.0005951	0.0006422	0.0006895	0.000736	0.0007825	0.0008294	0.0008732	0.0009132	0.0009475	0.0009749	0.0009976	0.001019	0.001039	0.001057	0.001073	0.001088	0.001102	0.001117	0.001133	0.001152	0.001173	0.001193	0.001209	0.001224
229	1.694e-21	1.802e-05	3.546e-05	5.266e-05	6.854e-05	8.258e-05	9.606e-05	0.0001079	0.0001157	0.0001208	0.0001234	0.0001229	0.0001195	0.0001146	0.0001084	0.0001035	9.99e-05	9.742e-05	9.79e-05	0.0001013	0.0001066	0.0001138	0.0001232	0.0001352	0.0001479	0.0001588	0.0001661	0.0001693	0.0001695	0.0001648	0.0001573	0.0001465	0.000133	0.0001167	9.655e-05	7.471e-05	5.483e-05	3.778e-05	2.373e-05	1.103e-05	1.932e-06	-5.186e-06	-9.404e-06	-1.208e-05	-1.336e-05	-1.217e-05	-1.049e-05	-1.073e-05	-1.266e-05
230	-8.47e-22	1.838e-05	4.434e-05	7.695e-05	0.0001156	0.0001629	0.0002187	0.0002833	0.0003574	0.0004383	0.0005231	0.0006105	0.0006964	0.0007774	0.0008543	0.0009288	0.0009985	0.001063	0.001124	0.001178	0.001227	0.001271	0.001313	0.001352	0.001385	0.001409	0.001424	0.001431	0.00143	0.001419	0.001398	0.001368	0.00133	0.001281	0.001224	0.001161	0.001098	0.001034	0.0009702	0.0009061	0.0008451	0.0007879	0.0007353	0.0006871	0.0006451	0.0006103	0.0005815	0.0005556	0.0005332
231	0	7.466e-05	0.0001517	0.0002322	0.0003169	0.0004076	0.000507	0.0006144	0.0007226	0.000832	0.0009407	0.001045	0.001141	0.001229	0.001312	0.001391	0.001464	0.001534	0.0016	0.001666	0.001727	0.001784	0.00184	0.001896	0.00195	0.001996	0.002029	0.002053	0.002064	0.002057	0.002034	0.001999	0.001953	0.001895	0.001822	0.001737	0.001648	0.00156	0.001473	0.001389	0.001318	0.001257	0.001207	0.001164	0.001132	0.001111	0.001101	0.001094	0.001088
232	-1.694e-21	1.667e-05	3.289e-05	4.8e-05	6.087e-05	7.04e-05	7.453e-05	7.226e-05	6.538e-05	5.573e-05	4.362e-05	2.972e-05	1.458e-05	-1.121e-06	-1.676e-05	-2.957e-05	-3.872e-05	-4.32e-05	-4.223e-05	-3.744e-05	-2.97e-05	-1.912e-05	-5.168e-06	1.172e-05	3.043e-05	4.985e-05	6.698e-05	8.107e-05	9.19e-05	9.933e-05	0.0001051	0.0001076	0.000107	0.0001018	9.169e-05	7.813e-05	6.292e-05	4.75e-05	3.241e-05	1.736e-05	3.345e-06	-1.011e-05	-2.073e-05	-2.891e-05	-3.377e-05	-3.454e-05	-3.23e-05	-2.895e-05	-2.422e-05
233	3.388e-21	-1.464e-05	-1.339e-05	8.657e-06	4.716e-05	9.349e-05	0.0001471	0.0002079	0.0002769	0.0003597	0.0004556	0.0005556	0.0006519	0.0007385	0.0008161	0.0008869	0.0009558	0.001024	0.001094	0.001161	0.001223	0.001281	0.001339	0.001395	0.001444	0.00148	0.001504	0.001514	0.001511	0.001489	0.001452	0.001402	0.001344	0.001279	0.001209	0.001142	0.001087	0.001045	0.001019	0.001006	0.001014	0.001043	0.00109	0.001148	0.001214	0.001287	0.001359	0.001425	0.001481
234	-4.235e-22	5.567e-06	1.15e-05	1.809e-05	2.461e-05	3.183e-05	3.916e-05	4.63e-05	5.339e-05	5.909e-05	6.259e-05	6.32e-05	6.112e-05	5.677e-05	5.031e-05	4.347e-05	3.573e-05	2.874e-05	2.347e-05	1.927e-05	1.742e-05	1.884e-05	2.511e-05	3.592e-05	4.955e-05	6.409e-05	7.839e-05	9.311e-05	0.0001065	0.0001171	0.0001255	0.0001308	0.0001327	0.0001291	0.0001196	0.000106	9.118e-05	7.557e-05	5.869e-05	4.119e-05	2.509e-05	1.056e-05	-2.07e-06	-1.316e-05	-2.083e-05	-2.423e-05	-2.424e-05	-2.277e-05	-1.966e-05
235	-1.694e-21	1.869e-05	3.661e-05	5.329e-05	6.818e-05	8.133e-05	8.995e-05	9.393e-05	9.4e-05	8.965e-05	8.039e-05	6.705e-05	5.096e-05	3.304e-05	1.394e-05	-4.572e-06	-2.277e-05	-3.756e-05	-4.9e-05	-5.755e-05	-6.17e-05	-6.051e-05	-5.439e-05	-4.441e-05	-3.219e-05	-1.917e-05	-7.358e-06	3.969e-06	1.351e-05	2.138e-05	2.898e-05	3.429e-05	3.671e-05	3.551e-05	3.091e-05	2.445e-05	1.823e-05	1.345e-05	9.81e-06	7.155e-06	5.574e-06	4.071e-06	3.422e-06	3.444e-06	5.202e-06	8.488e-06	1.278e-05	1.637e-05	1.95e-05
236	8.47e-22	1.526e-05	3.026e-05	4.408e-05	5.565e-05	6.601e-05	7.584e-05	8.577e-05	9.276e-05	9.566e-05	9.463e-05	9.025e-05	8.306e-05	7.475e-05	6.709e-05	6.288e-05	6.064e-05	6.205e-05	6.559e-05	7.281e-05	8.429e-05	9.948e-05	0.0001171	0.0001366	0.0001548	0.0001696	0.0001777	0.0001809	0.0001779	0.0001692	0.0001557	0.0001376	0.000116	9.2e-05	6.461e-05	3.694e-05	1.209e-05	-8.03e-06	-2.475e-05	-3.799e-05	-4.63e-05	-5.04e-05	-5.054e-05	-4.788e-05	-4.245e-05	-3.228e-05	-2.007e-05	-8.919e-06	4.078e-07
237	3.388e-21	5.679e-05	0.000111	0.0001606	0.0002043	0.0002402	0.0002707	0.0002918	0.0002989	0.000295	0.0002807	0.0002595	0.0002351	0.0002102	0.0001857	0.0001635	0.0001446	0.0001307	0.0001247	0.0001266	0.000135	0.000151	0.0001725	0.0001968	0.0002206	0.0002437	0.0002644	0.000282	0.0002945	0.0003036	0.0003118	0.0003185	0.0003219	0.0003227	0.000321	0.00032	0.0003193	0.0003188	0.0003194	0.0003214	0.0003245	0.0003281	0.0003342	0.0003425	0.000352	0.0003634	0.0003748	0.0003858	0.0003982
238	-1.694e-21	2.386e-05	4.695e-05	6.966e-05	9.187e-05	0.000113	0.0001341	0.0001541	0.0001709	0.0001859	0.0001993	0.0002113	0.0002242	0.0002384	0.0002534	0.0002694	0.0002872	0.0003075	0.0003314	0.0003591	0.0003897	0.0004237	0.0004615	0.000501	0.0005413	0.0005813	0.0006202	0.000657	0.0006906	0.0007202	0.0007463	0.0007682	0.0007856	0.0007966	0.0008012	0.0008002	0.0007958	0.0007881	0.0007778	0.000765	0.0007518	0.0007383	0.0007246	0.0007097	0.0006953	0.0006829	0.0006719	0.0006601	0.0006488
239	3.388e-21	3.763e-05	7.396e-05	0.0001083	0.0001391	0.0001663	0.0001915	0.0002122	0.0002238	0.0002276	0.0002245	0.0002159	0.0002035	0.000189	0.0001732	0.0001586	0.0001439	0.0001303	0.0001211	0.0001181	0.0001204	0.0001279	0.0001393	0.0001535	0.000168	0.0001813	0.0001905	0.0001972	0.0002004	0.0001984	0.0001923	0.0001827	0.0001693	0.0001522	0.0001308	0.0001079	8.525e-05	6.532e-05	4.711e-05	3.017e-05	1.68e-05	5.898e-06	-2.591e-06	-9.192e-06	-1.359e-05	-1.378e-05	-1.225e-05	-1.075e-05	-1.064e-05
240	0	1.733e-05	3.407e-05	5.027e-05	6.51e-05	7.785e-05	8.944e-05	9.885e-05	0.0001034	0.0001046	0.0001028	9.793e-05	9.071e-05	8.19e-05	7.164e-05	6.141e-05	5.123e-05	4.239e-05	3.595e-05	3.267e-05	3.202e-05	3.418e-05	4.007e-05	4.963e-05	6.158e-05	7.477e-05	8.786e-05	0.0001013	0.0001137	0.0001248	0.0001354	0.0001449	0.0001534	0.000159	0.0001606	0.0001598	0.0001584	0.0001563	0.0001534	0.0001502	0.0001475	0.0001454	0.0001439	0.0001418	0.0001409	0.0001427	0.0001461	0.0001497	0.0001547
241	1.694e-21	3.196e-05	6.356e-05	9.536e-05	0.0001267	0.0001576	0.0001896	0.0002214	0.0002492	0.0002741	0.0002964	0.000316	0.0003331	0.0003493	0.0003643	0.0003796	0.0003948	0.0004109	0.0004297	0.0004523	0.000478	0.0005068	0.0005397	0.0005765	0.0006144	0.0006519	0.0006872	0.0007204	0.0007508	0.0007771	0.0008001	0.0008197	0.0008358	0.0008465	0.0008509	0.0008515	0.0008505	0.0008491	0.0008469	0.0008436	0.0008409	0.0008391	0.0008375	0.0008358	0.0008354	0.0008376	0.0008414	0.0008451	0.0008486
242	-1.355e-20	8.705e-05	0.000175	0.0002656	0.0003592	0.0004568	0.0005628	0.0006742	0.0007822	0.000886	0.000984	0.001074	0.001156	0.001228	0.001289	0.001341	0.001382	0.001413	0.001436	0.001455	0.001471	0.001484	0.001498	0.001512	0.001525	0.001536	0.001543	0.001547	0.001546	0.001539	0.001527	0.001509	0.001485	0.001453	0.001412	0.001365	0.001315	0.001265	0.001215	0.001165	0.001118	0.001075	0.001036	0.001001	0.0009711	0.0009473	0.000929	0.0009127	0.0008978
243	0	1.912e-05	3.744e-05	5.426e-05	6.828e-05	7.907e-05	8.543e-05	8.565e-05	7.992e-05	6.963e-05	5.486e-05	3.715e-05	1.775e-05	-2.182e-06	-2.195e-05	-3.842e-05	-5.211e-05	-6.18e-05	-6.507e-05	-6.214e-05	-5.356e-05	-3.844e-05	-1.806e-05	6.995e-06	3.458e-05	6.284e-05	8.84e-05	0.0001117	0.0001323	0.0001485	0.0001615	0.0001707	0.0001751	0.0001742	0.0001669	0.0001556	0.0001432	0.0001317	0.0001209	0.0001106	0.0001019	9.395e-05	8.719e-05	8.152e-05	7.845e-05	7.936e-05	8.326e-05	8.731e-05	9.1e-05
244	-1.355e-20	0.0001194	0.0002402	0.000366	0.0004991	0.0006439	0.0007979	0.0009583	0.001127	0.001304	0.001489	0.001681	0.001881	0.00209	0.002305	0.002521	0.002732	0.002935	0.003134	0.003323	0.003501	0.003669	0.003823	0.003961	0.004077	0.004171	0.004244	0.004305	0.004353	0.004387	0.004412	0.004427	0.004428	NaN	NaN	NaN	NaN	NaN	NaN	NaN	NaN	NaN	NaN	NaN	NaN	NaN	NaN	NaN	NaN
245	1.059e-22	-8.159e-07	2.34e-06	1.03e-05	1.966e-05	2.782e-05	3.452e-05	3.829e-05	3.734e-05	3.398e-05	2.917e-05	2.146e-05	1.045e-05	-5.81e-06	-2.678e-05	-4.858e-05	-6.902e-05	-8.574e-05	-9.591e-05	-9.862e-05	-9.567e-05	-8.691e-05	-7.121e-05	-5.061e-05	-2.651e-05	-8.678e-07	2.418e-05	4.797e-05	6.83e-05	8.212e-05	9.022e-05	9.356e-05	9.244e-05	8.529e-05	7.246e-05	5.622e-05	3.94e-05	2.226e-05	4.465e-06	-1.273e-05	-2.665e-05	-3.76e-05	-4.639e-05	-5.319e-05	-5.575e-05	-5.307e-05	-4.733e-05	-4.074e-05	-3.245e-05
246	0	8.129e-05	0.000162	0.0002445	0.0003298	0.0004191	0.0005174	0.0006221	0.0007242	0.0008237	0.0009209	0.001015	0.00111	0.001206	0.001302	0.001396	0.001487	0.001574	0.001661	0.001751	0.001841	0.001932	0.002021	0.002102	0.002171	0.002227	0.002269	0.002298	0.002313	0.002312	0.002296	0.002267	0.002224	0.002171	0.002111	0.002049	0.001992	0.00194	0.001891	0.001848	0.001815	0.001789	0.001773	0.001766	0.001768	0.001777	0.001789	0.0018	0.001806
247	5.082e-21	2.577e-05	5.122e-05	7.681e-05	0.000101	0.0001238	0.0001465	0.0001678	0.0001848	0.0001979	0.0002077	0.0002132	0.0002155	0.0002147	0.0002111	0.000208	0.0002044	0.0002016	0.0002005	0.000202	0.0002063	0.0002142	0.0002267	0.000243	0.0002621	0.0002824	0.0003001	0.000316	0.0003291	0.0003396	0.0003482	0.0003537	0.0003547	0.0003498	0.0003381	0.0003214	0.0003023	0.0002838	0.0002654	0.0002469	0.0002285	0.0002106	0.000194	0.0001792	0.0001683	0.0001628	0.0001619	0.0001631	0.0001649
248	0	1.23e-05	2.656e-05	4.147e-05	5.654e-05	7.4e-05	9.421e-05	0.0001177	0.0001445	0.0001724	0.0002019	0.0002346	0.0002704	0.0003095	0.0003539	0.0004069	0.0004676	0.0005374	0.0006162	0.0007037	0.0008013	0.0009083	0.001024	0.001149	0.00128	0.001413	0.001544	0.001672	0.001794	0.001909	0.002016	0.002114	0.002201	0.002274	0.002331	0.002376	0.00241	0.002439	0.002464	0.002488	0.002513	0.002542	0.002578	0.002624	0.002686	0.002766	0.002864	0.002978	0.003106
249	6.776e-21	4.479e-05	8.858e-05	0.0001309	0.0001706	0.0002065	0.0002414	0.0002724	0.000293	0.0003058	0.0003122	0.0003133	0.0003117	0.0003084	0.0003045	0.0003021	0.0003018	0.0003044	0.0003141	0.000334	0.0003617	0.0003944	0.0004302	0.0004668	0.0005013	0.000531	0.0005536	0.0005689	0.0005758	0.0005722	0.0005577	0.0005329	0.0005006	0.0004621	0.0004179	0.0003713	0.0003262	0.0002847	0.0002459	0.0002105	0.0001807	0.0001581	0.0001443	0.0001386	0.0001412	0.0001521	0.0001693	0.0001896	0.0002104
250	0	6.328e-05	0.0001276	0.0001945	0.0002647	0.0003396	0.0004227	0.0005121	0.0006021	0.0006917	0.0007792	0.0008637	0.0009438	0.001019	0.001089	0.001153	0.00121	0.001259	0.0013	0.001336	0.001366	0.001391	0.001413	0.001431	0.001443	0.00145	0.001447	0.001437	0.001421	0.001398	0.00137	0.001338	0.001299	0.001253	0.001199	0.001139	0.001076	0.001012	0.0009478	0.0008827	0.0008176	0.0007518	0.0006863	0.0006218	0.0005607	0.0005049	0.0004539	0.0004062	0.0003609
251	-6.776e-21	0.0001111	0.0002176	0.0003185	0.0004109	0.0004926	0.000569	0.0006318	0.0006683	0.0006839	0.000681	0.0006626	0.0006343	0.0005999	0.000559	0.000514	0.0004642	0.0004114	0.0003649	0.0003309	0.0003058	0.00029	0.0002821	0.0002799	0.00028	0.000282	0.0002838	0.0002871	0.00029	0.0002907	0.0002897	0.0002873	0.0002818	0.000272	0.0002566	0.0002378	0.0002174	0.0001967	0.0001743	0.0001515	0.0001296	0.0001093	9.072e-05	7.364e-05	6.061e-05	5.293e-05	4.919e-05	4.724e-05	4.698e-05
252	5.421e-20	0.000157	0.0003068	0.0004466	0.0005719	0.0006786	0.0007746	0.0008473	0.0008796	0.0008815	0.0008582	0.0008148	0.0007614	0.0007032	0.0006401	0.0005757	0.0005081	0.0004391	0.0003818	0.000343	0.0003162	0.0003002	0.0002933	0.0002901	0.0002872	0.000284	0.000278	0.0002725	0.0002666	0.0002588	0.0002513	0.0002461	0.0002411	0.0002339	0.0002242	0.0002126	0.0002009	0.0001902	0.0001779	0.0001639	0.0001493	0.0001338	0.0001158	9.619e-05	7.815e-05	6.426e-05	5.376e-05	4.443e-05	3.66e-05
253	-3.388e-21	1.899e-05	3.726e-05	5.457e-05	6.987e-05	8.288e-05	9.474e-05	0.0001046	0.0001094	0.0001099	0.000106	9.857e-05	8.859e-05	7.659e-05	6.289e-05	4.966e-05	3.656e-05	2.439e-05	1.387e-05	6.164e-06	1.729e-06	1.711e-06	5.923e-06	1.449e-05	2.61e-05	3.924e-05	5.144e-05	6.323e-05	7.399e-05	8.357e-05	9.289e-05	0.0001008	0.0001059	0.0001074	0.0001032	9.538e-05	8.652e-05	7.786e-05	6.867e-05	5.881e-05	4.9e-05	3.881e-05	2.822e-05	1.753e-05	8.095e-06	1.896e-06	-2.298e-06	-6.898e-06	-1.139e-05
254	5.082e-21	3.258e-05	6.479e-05	9.674e-05	0.0001277	0.0001578	0.0001888	0.0002194	0.0002461	0.0002697	0.0002906	0.000309	0.0003253	0.0003401	0.0003532	0.0003658	0.0003767	0.0003861	0.0003946	0.0004027	0.0004097	0.0004153	0.0004199	0.0004238	0.0004256	0.0004236	0.0004165	0.0004054	0.0003902	0.0003718	0.0003517	0.0003301	0.0003073	0.0002814	0.0002512	0.0002185	0.0001864	0.0001567	0.0001291	0.0001036	8.059e-05	6.01e-05	4.191e-05	2.57e-05	1.39e-05	8.159e-06	7.286e-06	8.696e-06	1.136e-05
255	-1.694e-21	2.646e-05	5.303e-05	8.075e-05	0.0001091	0.0001382	0.0001697	0.0002029	0.000235	0.0002677	0.0003015	0.000336	0.0003723	0.0004103	0.0004493	0.0004909	0.0005344	0.0005794	0.0006271	0.0006773	0.0007279	0.0007779	0.0008263	0.0008716	0.0009122	0.0009462	0.0009712	0.0009872	0.0009937	0.0009893	0.0009754	0.0009523	0.0009207	0.0008811	0.0008337	0.0007815	0.0007282	0.0006757	0.0006249	0.000576	0.0005316	0.0004922	0.0004585	0.0004303	0.0004089	0.0003945	0.0003851	0.0003778	0.0003722
256	1.694e-21	2.856e-05	5.656e-05	8.406e-05	0.0001101	0.0001347	0.0001591	0.000182	0.0002	0.0002137	0.0002238	0.0002303	0.0002344	0.0002372	0.0002396	0.0002437	0.0002493	0.0002581	0.0002718	0.0002912	0.0003162	0.0003467	0.0003826	0.0004228	0.000465	0.0005068	0.0005454	0.0005806	0.0006109	0.0006352	0.0006545	0.0006684	0.0006768	0.0006792	0.0006749	0.000667	0.0006586	0.0006513	0.0006457	0.0006421	0.0006418	0.0006443	0.0006494	0.0006565	0.0006664	0.0006802	0.0006954	0.0007095	0.0007218
257	1.355e-20	6.557e-05	0.0001303	0.000194	0.0002549	0.0003128	0.0003707	0.000424	0.0004649	0.0004978	0.0005259	0.0005524	0.0005777	0.0006023	0.0006239	0.0006429	0.0006557	0.0006656	0.0006767	0.000692	0.0007089	0.0007264	0.0007425	0.000759	0.0007754	0.0007923	0.0008086	0.0008269	0.0008444	0.0008606	0.0008774	0.0008946	0.0009126	0.0009304	0.0009463	0.0009623	0.0009795	0.0009988	0.001021	0.001047	0.001079	0.001116	0.001157	0.001202	0.001251	0.001306	0.001364	0.001427	0.001495
258	-4.235e-21	1.415e-05	2.765e-05	4.063e-05	5.184e-05	6.106e-05	6.885e-05	7.438e-05	7.56e-05	7.288e-05	6.716e-05	5.857e-05	4.836e-05	3.701e-05	2.479e-05	1.382e-05	4.303e-06	-2.459e-06	-5.6e-06	-4.347e-06	1.26e-06	1.097e-05	2.483e-05	4.246e-05	6.229e-05	8.258e-05	0.0001009	0.0001168	0.0001292	0.000138	0.0001434	0.0001452	0.0001432	0.0001366	0.0001242	0.0001087	9.286e-05	7.831e-05	6.538e-05	5.408e-05	4.491e-05	3.816e-05	3.339e-05	3.039e-05	3.057e-05	3.513e-05	4.161e-05	4.765e-05	5.277e-05
259	0	1.875e-05	3.742e-05	5.658e-05	7.532e-05	9.366e-05	0.0001124	0.0001307	0.0001458	0.0001588	0.0001706	0.0001809	0.0001901	0.000198	0.0002038	0.0002088	0.0002118	0.0002142	0.0002168	0.0002205	0.000225	0.0002301	0.0002357	0.0002424	0.0002497	0.000257	0.0002631	0.000269	0.0002731	0.0002753	0.0002762	0.0002746	0.0002701	0.0002618	0.0002481	0.0002305	0.000211	0.0001903	0.0001685	0.0001465	0.0001254	0.0001053	8.691e-05	7.071e-05	5.845e-05	5.202e-05	5.011e-05	5.059e-05	5.404e-05
260	0	1.879e-05	3.697e-05	5.431e-05	6.98e-05	8.324e-05	9.516e-05	0.0001044	0.0001088	0.0001089	0.0001054	9.924e-05	9.092e-05	8.174e-05	7.198e-05	6.349e-05	5.62e-05	5.198e-05	5.214e-05	5.698e-05	6.699e-05	8.212e-05	0.0001021	0.0001273	0.0001548	0.0001832	0.0002101	0.000235	0.0002565	0.0002738	0.0002879	0.000297	0.0003011	0.0002991	0.000289	0.0002741	0.0002574	0.0002399	0.0002228	0.0002056	0.0001897	0.0001748	0.0001615	0.0001492	0.0001398	0.0001355	0.0001337	0.000132	0.00013
261	3.388e-21	5.859e-05	0.0001165	0.0001732	0.0002275	0.0002794	0.0003317	0.0003808	0.0004202	0.0004508	0.0004744	0.0004925	0.000507	0.0005186	0.0005282	0.0005379	0.0005464	0.0005561	0.0005705	0.0005922	0.0006201	0.0006519	0.0006859	0.0007192	0.0007495	0.0007738	0.0007887	0.0007958	0.0007919	0.000777	0.0007518	0.0007167	0.0006741	0.0006239	0.000568	0.0005099	0.0004541	0.0004031	0.0003558	0.000315	0.0002799	0.0002507	0.0002272	0.0002072	0.000193	0.0001853	0.0001812	0.0001771	0.0001731
262	0	1.207e-05	2.382e-05	3.526e-05	4.65e-05	5.697e-05	6.668e-05	7.529e-05	8.166e-05	8.718e-05	9.08e-05	9.243e-05	9.208e-05	9.087e-05	8.914e-05	8.782e-05	8.717e-05	8.938e-05	9.458e-05	0.0001022	0.0001102	0.0001191	0.0001296	0.0001416	0.0001534	0.0001631	0.0001695	0.0001726	0.0001703	0.0001618	0.0001488	0.0001334	0.000116	9.525e-05	7.071e-05	4.449e-05	1.994e-05	-1.4e-06	-2.018e-05	-3.502e-05	-4.384e-05	-4.641e-05	-4.511e-05	-4.078e-05	-3.15e-05	-1.677e-05	2.074e-06	2.135e-05	4.002e-05
263	-1.059e-22	1.833e-06	4.051e-06	7.293e-06	1.125e-05	1.572e-05	2.086e-05	2.676e-05	3.267e-05	3.992e-05	4.894e-05	5.992e-05	7.246e-05	8.595e-05	9.957e-05	0.0001138	0.0001281	0.0001437	0.0001605	0.0001775	0.0001939	0.0002097	0.0002245	0.0002394	0.000254	0.0002672	0.0002781	0.0002866	0.0002914	0.0002925	0.0002913	0.0002872	0.0002797	0.000268	0.0002509	0.0002299	0.000208	0.0001863	0.0001655	0.0001462	0.000129	0.0001135	0.0001006	9.057e-05	8.477e-05	8.412e-05	8.69e-05	9.076e-05	9.564e-05
264	0	-1.138e-05	-1.846e-05	-2.331e-05	-2.507e-05	-2.365e-05	-2.073e-05	-1.621e-05	-9.546e-06	-1.24e-06	8.903e-06	2.231e-05	3.629e-05	4.786e-05	5.913e-05	6.985e-05	7.984e-05	9.043e-05	0.0001006	0.0001102	0.0001208	0.0001306	0.0001381	0.0001449	0.0001519	0.0001567	0.0001585	0.0001565	0.0001502	0.0001398	0.0001267	0.0001091	8.934e-05	6.842e-05	4.33e-05	1.425e-05	-1.549e-05	-4.478e-05	-7.15e-05	-9.397e-05	-0.0001108	-0.0001229	-0.0001304	-0.0001342	-0.0001344	-0.0001261	-0.0001103	-8.966e-05	-6.461e-05
265	3.388e-21	-4.686e-05	-8.371e-05	-0.0001107	-0.0001301	-0.0001462	-0.0001625	-0.0001782	-0.0001914	-0.0001981	-0.0001977	-0.000192	-0.0001855	-0.0001828	-0.0001835	-0.0001854	-0.0001854	-0.0001792	-0.0001669	-0.0001496	-0.0001306	-0.0001104	-8.561e-05	-5.771e-05	-2.842e-05	1.263e-06	3.103e-05	5.966e-05	8.505e-05	0.0001044	0.0001175	0.0001261	0.0001311	0.0001288	0.0001194	0.0001055	9.082e-05	7.45e-05	5.701e-05	3.842e-05	2.268e-05	9.357e-06	-1.826e-06	-1.265e-05	-1.942e-05	-2.167e-05	-2.122e-05	-2.312e-05	-2.549e-05
266	1.694e-21	-2.43e-05	-4.25e-05	-5.319e-05	-5.784e-05	-5.633e-05	-4.801e-05	-3.351e-05	-1.362e-05	1.126e-05	4.262e-05	7.91e-05	0.0001184	0.0001559	0.000191	0.0002242	0.0002546	0.0002805	0.000302	0.0003208	0.0003383	0.0003533	0.0003676	0.0003814	0.0003958	0.0004103	0.0004242	0.0004396	0.0004574	0.0004778	0.0004978	0.0005159	0.0005321	0.0005454	0.000554	0.0005561	0.0005524	0.0005434	0.000527	0.0005028	0.0004713	0.000437	0.0004009	0.0003653	0.0003295	0.0002976	0.0002736	0.0002575	0.0002497
267	0	-5.373e-05	-9.669e-05	-0.0001323	-0.0001636	-0.0001916	-0.0002155	-0.0002353	-0.0002539	-0.0002698	-0.0002808	-0.000287	-0.0002953	-0.0003098	-0.0003231	-0.0003332	-0.0003388	-0.0003395	-0.0003353	-0.0003228	-0.0003029	-0.0002761	-0.0002422	-0.0001985	-0.0001478	-9.725e-05	-4.837e-05	-1.529e-06	4.209e-05	8.251e-05	0.0001166	0.0001437	0.0001619	0.0001719	0.0001713	0.0001622	0.0001486	0.0001324	0.0001133	9.288e-05	7.164e-05	5.257e-05	3.526e-05	2.346e-05	1.716e-05	1.764e-05	2.407e-05	3.544e-05	5.116e-05
268	0	-6.587e-05	-0.0001262	-0.0001801	-0.0002295	-0.0002718	-0.0003072	-0.0003344	-0.0003521	-0.0003613	-0.0003595	-0.0003486	-0.0003309	-0.0003095	-0.0002839	-0.0002531	-0.0002208	-0.0001872	-0.0001547	-0.0001242	-9.538e-05	-7.042e-05	-4.823e-05	-2.902e-05	-1.261e-05	1.788e-07	8.944e-06	1.638e-05	2.246e-05	2.859e-05	3.392e-05	3.848e-05	4.307e-05	4.738e-05	5.103e-05	5.375e-05	5.569e-05	5.702e-05	5.627e-05	5.304e-05	4.699e-05	4.026e-05	3.216e-05	2.354e-05	1.415e-05	5.538e-06	-6.183e-07	-3.917e-06	-3.421e-06
269	-4.066e-20	-0.0001107	-0.0001984	-0.0002678	-0.0003197	-0.0003568	-0.0003807	-0.0003927	-0.0003955	-0.0003869	-0.0003683	-0.0003384	-0.000308	-0.0002887	-0.0002751	-0.000266	-0.000259	-0.0002518	-0.0002426	-0.0002264	-0.0002058	-0.0001792	-0.0001468	-0.0001094	-7.007e-05	-3.111e-05	6.896e-06	4.324e-05	7.632e-05	0.0001052	0.0001249	0.0001375	0.0001417	0.0001372	0.0001243	0.0001071	8.653e-05	6.313e-05	3.747e-05	1.172e-05	-1.365e-05	-3.472e-05	-5.28e-05	-6.561e-05	-7.291e-05	-7.328e-05	-6.859e-05	-5.946e-05	-4.559e-05
270	-2.711e-20	-9.757e-05	-0.0001748	-0.0002394	-0.0002908	-0.0003347	-0.0003711	-0.0004008	-0.0004277	-0.000446	-0.0004543	-0.0004483	-0.0004379	-0.0004341	-0.0004285	-0.0004223	-0.0004113	-0.0003918	-0.0003635	-0.0003218	-0.0002717	-0.0002159	-0.000158	-9.94e-05	-3.961e-05	1.749e-05	7.178e-05	0.0001217	0.000162	0.0001938	0.000213	0.0002228	0.0002232	0.0002172	0.0002059	0.000191	0.000175	0.0001592	0.0001448	0.0001357	0.0001302	0.000131	0.0001356	0.0001459	0.0001598	0.0001769	0.0001947	0.0002096	0.0002207
271	2.711e-20	-9.356e-05	-0.0001723	-0.0002354	-0.0002846	-0.0003178	-0.000337	-0.0003419	-0.0003307	-0.0003053	-0.0002641	-0.000209	-0.0001477	-8.942e-05	-3.379e-05	2.043e-05	7.197e-05	0.000123	0.0001722	0.0002173	0.0002596	0.0002973	0.0003313	0.000362	0.0003913	0.0004181	0.0004419	0.0004638	0.0004812	0.0004959	0.0005083	0.000517	0.0005226	0.0005253	0.0005246	0.0005201	0.0005126	0.0005026	0.000489	0.0004741	0.0004572	0.0004397	0.0004227	0.0004073	0.0003933	0.0003829	0.0003768	0.0003749	0.0003775
272	-8.132e-20	-0.0004994	-0.0009261	-0.001279	-0.001559	-0.001768	-0.001906	-0.001975	-0.001978	-0.001914	-0.001787	-0.001599	-0.001388	-0.001194	-0.001017	-0.0008554	-0.0007095	-0.000581	-0.0004662	-0.0003626	-0.0002702	-0.0001898	-0.0001186	-5.513e-05	3.029e-06	5.659e-05	0.0001063	0.0001544	0.0002015	0.0002452	0.000283	0.0003131	0.0003372	0.000355	0.0003651	0.0003677	0.0003634	0.000351	0.0003291	0.0002991	0.0002628	0.0002234	0.0001838	0.0001465	0.0001127	8.473e-05	6.208e-05	4.434e-05	3.353e-05
273	0	-3.083e-05	-5.589e-05	-7.403e-05	-8.537e-05	-9.141e-05	-9.392e-05	-9.284e-05	-8.795e-05	-7.845e-05	-6.591e-05	-5.177e-05	-3.815e-05	-2.794e-05	-2.115e-05	-1.666e-05	-1.414e-05	-1.085e-05	-7.452e-06	-3.653e-06	1.31e-06	8.552e-06	1.895e-05	3.277e-05	4.935e-05	6.851e-05	8.969e-05	0.0001134	0.0001376	0.0001633	0.0001895	0.0002145	0.0002373	0.0002567	0.0002702	0.0002782	0.0002804	0.0002764	0.0002655	0.000248	0.0002235	0.0001937	0.0001606	0.000126	9.105e-05	5.955e-05	3.216e-05	9.608e-06	-6.158e-06
274	1.355e-20	6.591e-05	0.0001308	0.0001967	0.0002641	0.000333	0.0004053	0.0004785	0.0005481	0.0006146	0.0006761	0.0007286	0.0007733	0.0008119	0.0008437	0.0008692	0.0008892	0.0009051	0.0009179	0.000929	0.0009367	0.0009427	0.0009516	0.0009639	0.0009765	0.0009888	0.001001	0.001011	0.00102	0.001029	0.001038	0.001049	0.001059	0.001065	0.001063	0.001056	0.001044	0.001023	0.0009962	0.0009624	0.0009187	0.000867	0.0008067	0.0007402	0.0006723	0.0006073	0.0005463	0.0004916	0.0004479
275	0	4.63e-05	9.228e-05	0.0001375	0.000184	0.0002313	0.0002708	0.0003044	0.0003368	0.0003709	0.0004056	0.0004415	0.000482	0.000527	0.0005794	0.0006389	0.000706	0.0007877	0.0008816	0.0009899	0.001111	0.001247	0.0014	0.001569	0.001754	0.001951	0.002161	0.002382	0.002613	0.002856	0.003109	0.003372	0.003643	0.003918	0.004194	0.004471	0.004748	0.005023	0.005291	NaN	NaN	NaN	NaN	NaN	NaN	NaN	NaN	NaN	NaN
276	1.694e-21	2.266e-05	4.31e-05	6.293e-05	8.349e-05	0.0001043	0.0001249	0.0001447	0.000163	0.0001801	0.0001934	0.0001988	0.0001994	0.0001974	0.0001936	0.0001876	0.0001804	0.0001742	0.0001687	0.0001637	0.0001595	0.0001579	0.0001633	0.0001751	0.0001899	0.0002058	0.0002224	0.0002391	0.0002537	0.0002684	0.0002836	0.0002984	0.0003119	0.000321	0.0003232	0.0003207	0.0003154	0.0003076	0.0002983	0.0002884	0.0002759	0.0002608	0.0002439	0.0002258	0.0002098	0.0002001	0.0001965	0.0001973	0.000204
277	-1.694e-21	-2.663e-05	-4.179e-05	-4.704e-05	-4.638e-05	-3.872e-05	-2.892e-05	-1.576e-05	2.266e-06	2.484e-05	5.393e-05	9.017e-05	0.0001277	0.0001596	0.0001866	0.0002112	0.0002296	0.0002474	0.0002605	0.0002694	0.0002757	0.0002782	0.0002772	0.0002742	0.0002684	0.0002593	0.0002476	0.0002385	0.0002271	0.0002181	0.0002117	0.0002043	0.0001981	0.0001923	0.000185	0.0001774	0.0001698	0.0001602	0.0001447	0.0001265	0.000102	7.11e-05	3.859e-05	3.065e-06	-3.396e-05	-6.971e-05	-0.0001024	-0.0001317	-0.0001552
278	0	1.854e-05	3.703e-05	5.687e-05	7.762e-05	0.0001004	0.0001251	0.0001528	0.0001817	0.0002123	0.0002438	0.0002734	0.000301	0.0003268	0.0003505	0.0003735	0.0003921	0.000409	0.0004201	0.0004274	0.00043	0.0004292	0.0004268	0.0004233	0.000418	0.0004106	0.0004008	0.0003927	0.0003824	0.0003746	0.0003676	0.0003602	0.0003517	0.0003417	0.0003291	0.0003142	0.0002972	0.0002781	0.0002537	0.0002272	0.0001954	0.000161	0.0001269	9.376e-05	6.204e-05	3.379e-05	1.046e-05	-7.927e-06	-2.11e-05
279	-4.235e-22	5.889e-07	7.19e-07	1.136e-06	2.722e-06	5.378e-06	5.046e-06	4.638e-06	9.535e-06	1.83e-05	2.87e-05	3.981e-05	5.129e-05	6.497e-05	7.939e-05	9.44e-05	0.0001093	0.0001256	0.0001385	0.0001447	0.0001466	0.0001466	0.0001465	0.0001478	0.0001472	0.0001466	0.0001465	0.0001488	0.0001536	0.0001638	0.0001797	0.0001997	0.0002219	0.0002444	0.0002659	0.0002895	0.0003142	0.000339	0.0003637	0.000387	0.000408	0.0004276	0.0004472	0.0004694	0.0004957	0.0005284	0.0005652	0.0006067	0.0006539
280	-5.082e-21	3.159e-05	6.128e-05	8.965e-05	0.0001162	0.0001413	0.0001656	0.000188	0.0002051	0.0002171	0.0002242	0.0002244	0.0002212	0.0002158	0.0002094	0.0002031	0.0001955	0.0001892	0.0001841	0.0001837	0.0001885	0.0001994	0.0002192	0.0002474	0.0002826	0.0003233	0.0003685	0.0004208	0.0004779	0.0005417	0.0006095	0.0006804	0.0007521	0.0008218	0.000886	0.0009446	0.0009978	0.001046	0.001086	0.00112	0.001146	0.001167	0.001184	0.0012	0.001217	0.001241	0.001272	0.001313	0.001363
281	1.694e-21	-2.766e-05	-5.112e-05	-6.935e-05	-8.273e-05	-9.186e-05	-9.68e-05	-9.677e-05	-9.149e-05	-8.006e-05	-6.356e-05	-4.458e-05	-2.566e-05	-8.454e-06	7.174e-06	2.184e-05	3.478e-05	4.606e-05	5.37e-05	5.763e-05	5.777e-05	5.547e-05	5.366e-05	5.387e-05	5.477e-05	5.611e-05	5.78e-05	6.152e-05	6.682e-05	7.559e-05	8.681e-05	9.953e-05	0.0001126	0.0001234	0.0001294	0.0001319	0.0001307	0.0001255	0.0001154	0.0001007	8.047e-05	5.644e-05	3.002e-05	2.719e-06	-2.351e-05	-4.523e-05	-6.296e-05	-7.594e-05	-8.269e-05
282	0	-3.194e-05	-5.641e-05	-7.233e-05	-8.121e-05	-8.379e-05	-7.951e-05	-6.857e-05	-5.367e-05	-3.389e-05	-8.661e-06	2.176e-05	5.334e-05	8.259e-05	0.0001075	0.0001292	0.000147	0.0001621	0.0001739	0.0001845	0.0001937	0.0002017	0.0002092	0.000218	0.0002264	0.0002353	0.000244	0.000254	0.0002637	0.0002745	0.0002843	0.0002927	0.0002988	0.0003019	0.0002987	0.0002907	0.0002781	0.0002605	0.0002379	0.0002115	0.0001802	0.0001469	0.0001126	7.843e-05	4.512e-05	1.691e-05	-6.555e-06	-2.488e-05	-3.622e-05
283	3.388e-20	-7.641e-05	-0.0001406	-0.0001944	-0.0002357	-0.0002651	-0.0002833	-0.0002868	-0.0002738	-0.000245	-0.0002035	-0.0001496	-9.263e-05	-3.725e-05	1.868e-05	7.457e-05	0.0001308	0.0001878	0.0002391	0.0002831	0.0003202	0.0003524	0.0003823	0.0004118	0.0004393	0.0004625	0.0004814	0.0004964	0.0005058	0.0005124	0.0005162	0.0005178	0.0005156	0.0005064	0.0004898	0.0004688	0.0004446	0.0004179	0.0003885	0.0003588	0.0003294	0.0003011	0.0002732	0.0002471	0.0002257	0.0002114	0.0002005	0.000193	0.0001892
284	1.355e-20	0.0001257	0.0002516	0.0003786	0.0005072	0.0006414	0.0007864	0.0009382	0.001082	0.001213	0.001332	0.001437	0.001531	0.00161	0.001674	0.001719	0.00174	0.001744	0.001729	0.001705	0.001674	0.001636	0.001589	0.001534	0.001471	0.001401	0.001328	0.001258	0.001184	0.001111	0.00104	0.0009711	0.0009042	0.0008426	0.0007872	0.0007364	0.000691	0.0006482	0.0006035	0.0005623	0.0005215	0.0004793	0.000438	0.0003972	0.0003553	0.0003113	0.0002675	0.0002265	0.0001891
285	6.776e-21	0.0001136	0.0002288	0.0003497	0.0004797	0.0006227	0.0007849	0.0009661	0.001154	0.001349	0.00155	0.001754	0.001964	0.00218	0.002401	0.002625	0.002849	0.003077	0.003306	0.003543	0.003785	0.004033	0.004282	0.004528	NaN	NaN	NaN	NaN	NaN	NaN	NaN	NaN	NaN	NaN	NaN	NaN	NaN	NaN	NaN	NaN	NaN	NaN	NaN	NaN	NaN	NaN	NaN	NaN	NaN
286	-1.694e-21	2.537e-05	5.141e-05	7.836e-05	0.0001073	0.000139	0.000174	0.000212	0.0002511	NaN	NaN	NaN	NaN	NaN	NaN	NaN	NaN	NaN	NaN	NaN	NaN	NaN	NaN	NaN	NaN	NaN	NaN	NaN	NaN	NaN	NaN	NaN	NaN	NaN	NaN	NaN	NaN	NaN	NaN	NaN	NaN	NaN	NaN	NaN	NaN	NaN	NaN	NaN	NaN
287	0	1.977e-05	4.183e-05	6.58e-05	9.354e-05	0.0001264	0.0001635	0.000206	0.0002538	0.0003033	0.0003496	0.000394	0.0004338	0.0004674	0.0004944	0.0005145	0.000528	0.0005373	0.0005393	0.0005341	0.0005245	0.0005147	0.0005041	0.0004964	0.0004916	0.00049	0.0004909	0.0004962	0.0005036	0.0005158	0.0005327	0.0005529	0.0005742	0.0005953	0.0006125	0.0006259	0.0006354	0.0006414	0.0006402	0.0006319	0.0006156	0.0005918	0.0005611	0.0005266	0.0004907	0.000457	0.0004256	0.0003967	0.0003722
288	-1.355e-20	0.0001756	0.0003522	0.0005322	0.0007177	0.0009113	0.001122	0.001343	0.001559	0.001769	0.001968	0.002154	0.002327	0.002487	0.002638	0.002782	0.00292	0.003055	0.003195	0.003352	0.00353	0.003735	0.003972	0.004242	0.004541	0.00486	0.005188	NaN	NaN	NaN	NaN	NaN	NaN	NaN	NaN	NaN	NaN	NaN	NaN	NaN	NaN	NaN	NaN	NaN	NaN	NaN	NaN	NaN	NaN
289	1.016e-20	5.243e-05	0.0001043	0.0001568	0.0002092	0.0002621	0.0003173	0.0003727	0.0004231	0.0004683	0.0005079	0.0005394	0.0005632	0.0005802	0.0005902	0.0005943	0.0005913	0.0005839	0.0005729	0.0005613	0.0005511	0.0005439	0.0005441	0.0005527	0.0005678	0.0005893	0.0006163	0.0006498	0.0006868	0.0007294	0.0007769	0.0008252	0.0008716	0.0009113	0.0009424	0.0009662	0.0009822	0.0009902	0.0009893	0.0009805	0.0009621	0.0009349	0.0009033	0.0008701	0.0008384	0.0008104	0.0007863	0.0007667	0.0007529
290	8.47e-22	-2.166e-06	-4.132e-06	-4.573e-06	-3.848e-06	-8.766e-07	2.591e-06	6.868e-06	1.215e-05	1.779e-05	2.3e-05	2.628e-05	2.765e-05	2.772e-05	2.617e-05	2.371e-05	1.873e-05	1.417e-05	8.728e-06	2.868e-06	-2.759e-06	-6.822e-06	-8.199e-06	-6.061e-06	-2.129e-06	3.617e-06	1.043e-05	1.984e-05	2.865e-05	3.848e-05	4.864e-05	5.848e-05	6.675e-05	7.217e-05	7.293e-05	7.021e-05	6.348e-05	5.339e-05	3.898e-05	2.277e-05	4.252e-06	-1.52e-05	-3.458e-05	-5.286e-05	-6.885e-05	-8.114e-05	-8.879e-05	-9.106e-05	-8.78e-05
291	-8.47e-22	8.9e-06	1.672e-05	2.373e-05	3.04e-05	3.683e-05	4.312e-05	4.932e-05	5.509e-05	6.105e-05	6.447e-05	6.443e-05	6.327e-05	6.071e-05	5.732e-05	5.461e-05	5.144e-05	4.756e-05	4.192e-05	3.519e-05	2.713e-05	2.067e-05	1.686e-05	1.575e-05	1.694e-05	1.95e-05	2.182e-05	2.569e-05	3.162e-05	4.14e-05	5.346e-05	6.683e-05	7.934e-05	9.012e-05	9.632e-05	9.872e-05	9.701e-05	9.172e-05	8.127e-05	6.554e-05	4.323e-05	1.66e-05	-1.291e-05	-4.312e-05	-7.275e-05	-9.808e-05	-0.0001191	-0.0001343	-0.0001427
292	6.776e-21	0.0001194	0.0002413	0.0003696	0.0005078	0.0006583	0.000828	0.001015	0.001211	0.001416	0.001629	0.001846	0.00207	0.002301	0.00254	0.002788	0.003045	0.003312	0.003589	0.003881	0.004186	0.004505	0.004837	0.005175	0.005507	NaN	NaN	NaN	NaN	NaN	NaN	NaN	NaN	NaN	NaN	NaN	NaN	NaN	NaN	NaN	NaN	NaN	NaN	NaN	NaN	NaN	NaN	NaN	NaN
293	8.47e-22	6.746e-06	1.255e-05	1.81e-05	2.445e-05	2.486e-05	2.056e-05	1.301e-05	2.801e-06	-3.735e-06	-6.505e-06	-6.469e-06	-2.907e-06	5.888e-06	1.969e-05	3.605e-05	5.667e-05	8.048e-05	0.0001043	0.000127	0.0001458	0.0001611	0.0001738	0.0001849	0.000191	0.0001911	0.0001862	0.0001784	0.0001674	0.0001563	0.000145	0.0001337	0.0001218	0.0001084	9.199e-05	7.518e-05	5.994e-05	4.74e-05	3.603e-05	2.626e-05	1.617e-05	6.967e-06	-6.061e-07	-5.531e-06	-7.789e-06	-5.408e-06	9.814e-07	9.577e-06	1.992e-05
294	6.776e-21	1.359e-05	1.981e-05	2.098e-05	1.662e-05	8.03e-06	-4.286e-06	-2.011e-05	-3.848e-05	-5.665e-05	-7.391e-05	-9.208e-05	-0.000106	-0.0001122	-0.0001113	-0.0001032	-9.206e-05	-7.721e-05	-5.945e-05	-4.115e-05	-2.529e-05	-1.152e-05	1.589e-06	1.381e-05	2.372e-05	3.026e-05	3.303e-05	3.544e-05	3.577e-05	3.494e-05	3.439e-05	3.491e-05	3.494e-05	3.256e-05	2.58e-05	1.609e-05	4.424e-06	-8.281e-06	-2.368e-05	-4.043e-05	-5.909e-05	-7.935e-05	-0.0001004	-0.0001206	-0.0001377	-0.0001496	-0.0001568	-0.0001597	-0.0001586
295	-2.711e-20	0.0005137	0.001038	0.001583	0.002156	0.002765	NaN	NaN	NaN	NaN	NaN	NaN	NaN	NaN	NaN	NaN	NaN	NaN	NaN	NaN	NaN	NaN	NaN	NaN	NaN	NaN	NaN	NaN	NaN	NaN	NaN	NaN	NaN	NaN	NaN	NaN	NaN	NaN	NaN	NaN	NaN	NaN	NaN	NaN	NaN	NaN	NaN	NaN	NaN
296	-3.388e-21	1.777e-05	3.479e-05	4.312e-05	4.298e-05	3.563e-05	2.308e-05	5.677e-06	-1.598e-05	-3.901e-05	-6.25e-05	-8.13e-05	-9.447e-05	-0.0001012	-9.829e-05	-8.585e-05	-6.839e-05	-4.812e-05	-2.586e-05	-2.562e-06	1.962e-05	4e-05	5.774e-05	7.388e-05	8.663e-05	9.568e-05	0.0001004	0.0001045	0.0001081	0.0001121	0.0001165	0.0001218	0.0001267	0.0001307	0.0001311	0.0001295	0.0001273	0.0001255	0.0001224	0.0001177	0.0001108	0.0001029	9.372e-05	8.536e-05	7.785e-05	7.387e-05	7.249e-05	7.216e-05	7.289e-05
297	2.711e-20	0.0005057	0.001023	0.001561	0.002131	0.002739	NaN	NaN	NaN	NaN	NaN	NaN	NaN	NaN	NaN	NaN	NaN	NaN	NaN	NaN	NaN	NaN	NaN	NaN	NaN	NaN	NaN	NaN	NaN	NaN	NaN	NaN	NaN	NaN	NaN	NaN	NaN	NaN	NaN	NaN	NaN	NaN	NaN	NaN	NaN	NaN	NaN	NaN	NaN
298	2.753e-21	8.918e-08	4.205e-06	1.419e-05	2.867e-05	4.716e-05	6.924e-05	9.569e-05	0.0001268	0.0001633	0.0002049	0.0002478	0.00029	0.0003282	0.0003622	0.0003927	0.0004184	0.0004402	0.0004559	0.0004648	0.0004663	0.0004618	0.0004534	0.0004421	0.0004288	0.0004133	0.0003958	0.0003775	0.0003576	0.000338	0.0003189	0.0003012	0.0002837	0.0002662	0.0002472	0.0002271	0.0002059	0.0001837	0.0001608	0.0001381	0.0001152	9.29e-05	7.072e-05	5.022e-05	3.21e-05	1.82e-05	8.761e-06	3.8e-06	4.338e-06
299	0	1.323e-05	2.587e-05	3.917e-05	5.401e-05	7.036e-05	8.847e-05	0.0001084	0.0001298	0.0001538	0.0001794	0.0002048	0.0002318	0.0002607	0.0002909	0.0003224	0.0003546	0.0003889	0.0004247	0.0004616	0.0004988	0.000537	0.0005782	0.0006219	0.0006672	0.0007143	0.0007636	0.0008156	0.0008688	0.0009235	0.00098	0.001037	0.001094	0.001147	0.001195	0.001238	0.001274	0.001302	0.00132	0.001329	0.001327	0.001314	0.001291	0.001259	0.001221	0.001179	0.001134	0.001088	0.001042
300	-1.694e-21	-5.51e-06	-9.202e-06	-1.115e-05	-1.176e-05	-1.06e-05	-8.264e-06	-3.474e-06	4.194e-06	1.491e-05	2.89e-05	4.599e-05	6.534e-05	8.62e-05	0.0001093	0.0001355	0.0001632	0.0001926	0.0002212	0.0002482	0.0002735	0.0002973	0.00032	0.0003423	0.000363	0.0003808	0.0003933	0.0004015	0.0004054	0.0004066	0.0004056	0.0004021	0.0003956	0.000385	0.0003683	0.0003465	0.0003204	0.0002926	0.0002637	0.0002336	0.0002024	0.0001701	0.000137	0.0001048	7.475e-05	5e-05	3.116e-05	1.789e-05	9.237e-06
301	0	1.033e-05	2.006e-05	3.016e-05	4.114e-05	5.355e-05	6.727e-05	8.247e-05	9.921e-05	0.0001176	0.0001376	0.0001567	0.0001767	0.0001974	0.0002191	0.0002408	0.0002616	0.0002824	0.0003019	0.0003197	0.0003358	0.00035	0.0003654	0.0003815	0.0003976	0.0004137	0.0004303	0.0004486	0.0004668	0.0004869	0.0005087	0.0005313	0.0005547	0.0005761	0.0005937	0.0006077	0.0006175	0.0006224	0.0006213	0.0006149	0.0006018	0.0005828	0.0005585	0.0005294	0.0004974	0.0004655	0.000434	0.0004038	0.000376
302	5.082e-21	1.262e-05	2.401e-05	3.429e-05	4.379e-05	5.239e-05	5.976e-05	6.534e-05	6.888e-05	7.15e-05	7.353e-05	7.384e-05	7.439e-05	7.62e-05	7.969e-05	8.412e-05	8.831e-05	9.408e-05	0.0001008	0.0001081	0.0001153	0.0001221	0.0001304	0.0001397	0.0001481	0.0001553	0.0001616	0.0001683	0.0001735	0.000179	0.0001845	0.0001893	0.0001934	0.0001939	0.0001899	0.0001834	0.0001738	0.0001614	0.0001457	0.0001282	0.0001076	8.56e-05	6.349e-05	4.258e-05	2.578e-05	1.452e-05	8.402e-06	7.916e-06	1.39e-05
303	-4.066e-20	0.0002289	0.0004593	0.0006938	0.0009341	0.001183	0.001449	0.001722	0.001985	0.002229	0.002453	0.002649	0.002814	0.002947	0.003046	0.00311	0.003138	0.00313	0.003094	0.00304	0.002972	0.002891	0.002804	0.002716	0.002628	0.002542	0.002458	0.002379	0.002305	0.002241	0.002185	0.002137	0.002096	0.00206	0.002024	0.001986	0.001947	0.001905	0.001859	0.001805	0.001743	0.001673	0.001596	0.001514	0.001429	0.001348	0.00127	0.001193	0.001123
304	-1.355e-20	0.0002163	0.000436	0.000663	0.0009008	0.001154	0.001433	0.001731	0.002029	0.002322	0.002606	0.002873	0.003119	0.00334	0.003535	0.003699	0.003828	0.003919	0.003977	0.004007	0.004014	0.003996	0.003958	0.003903	0.003831	0.003744	0.003641	0.003529	0.003409	0.003283	0.003152	0.003015	0.002875	0.00273	0.002579	0.002423	0.002266	0.002105	0.001941	0.001773	0.001603	0.001434	0.001268	0.00111	0.0009611	0.0008272	0.0007067	0.0006002	0.0005096
305	0	1.951e-06	2.847e-06	3.582e-06	4.449e-06	5.431e-06	5.228e-06	4.692e-06	4.89e-06	5.917e-06	7.226e-06	6.914e-06	6.814e-06	7.736e-06	1e-05	1.349e-05	1.795e-05	2.566e-05	3.418e-05	4.273e-05	5.142e-05	6.062e-05	7.263e-05	8.705e-05	0.0001019	0.0001167	0.0001315	0.0001472	0.0001615	0.0001775	0.0001948	0.0002125	0.0002302	0.0002456	0.000257	0.0002667	0.000275	0.0002813	0.0002854	0.0002885	0.0002882	0.0002857	0.0002825	0.0002804	0.0002813	0.0002882	0.0003	0.0003162	0.0003384
306	-8.47e-22	-7.793e-06	-1.353e-05	-1.765e-05	-2.135e-05	-2.346e-05	-2.502e-05	-2.544e-05	-2.344e-05	-1.991e-05	-1.515e-05	-9.27e-06	-3.555e-06	8.827e-07	5.373e-06	1.108e-05	1.688e-05	2.363e-05	2.992e-05	3.492e-05	3.914e-05	4.405e-05	5.057e-05	6.01e-05	7.188e-05	8.448e-05	9.719e-05	0.0001111	0.0001251	0.0001406	0.0001571	0.0001741	0.0001897	0.0002016	0.0002072	0.0002076	0.0002027	0.0001925	0.0001765	0.0001557	0.0001292	9.832e-05	6.329e-05	2.669e-05	-9.345e-06	-4.102e-05	-6.782e-05	-8.843e-05	-0.0001017
307	-4.235e-22	9.665e-06	2.075e-05	3.33e-05	4.818e-05	6.715e-05	9.015e-05	0.0001175	0.0001495	0.0001842	0.0002222	0.0002614	0.0002997	0.0003367	0.0003718	0.0004027	0.0004269	0.000444	0.0004529	0.0004528	0.0004439	0.0004252	0.0003989	0.0003674	0.0003307	0.0002908	0.0002498	0.0002105	0.0001744	0.0001429	0.0001161	9.505e-05	8.055e-05	7.113e-05	6.475e-05	6.187e-05	6.025e-05	5.844e-05	5.545e-05	4.903e-05	3.881e-05	2.604e-05	1.037e-05	-7.856e-06	-2.735e-05	-4.499e-05	-6.146e-05	-7.541e-05	-8.461e-05
308	2.118e-22	2.2e-06	3.905e-06	6.016e-06	8.766e-06	1.252e-05	1.441e-05	1.534e-05	1.848e-05	2.272e-05	2.789e-05	3.169e-05	3.342e-05	3.452e-05	3.518e-05	3.553e-05	3.522e-05	3.608e-05	3.598e-05	3.338e-05	2.998e-05	2.582e-05	2.324e-05	2.401e-05	2.671e-05	3.064e-05	3.503e-05	4.069e-05	4.699e-05	5.552e-05	6.554e-05	7.549e-05	8.458e-05	9.116e-05	9.313e-05	9.134e-05	8.602e-05	7.788e-05	6.614e-05	5.041e-05	3.065e-05	8.535e-06	-1.463e-05	-3.7e-05	-5.691e-05	-7.15e-05	-8.128e-05	-8.525e-05	-8.259e-05
309	5.421e-20	0.000266	0.0005346	0.0008096	0.001081	0.001338	0.00158	0.001809	0.002028	0.002243	0.00246	0.002677	0.002894	0.003111	0.003325	0.003543	0.003769	0.004004	0.004241	0.004478	0.004709	0.00493	NaN	NaN	NaN	NaN	NaN	NaN	NaN	NaN	NaN	NaN	NaN	NaN	NaN	NaN	NaN	NaN	NaN	NaN	NaN	NaN	NaN	NaN	NaN	NaN	NaN	NaN	NaN
310	1.355e-20	0.0001087	0.0002181	0.0003298	0.0004451	0.0005657	0.0006964	0.0008337	0.0009686	0.0011	0.00123	0.001355	0.001477	0.001593	0.001703	0.001804	0.001895	0.001975	0.002047	0.002113	0.002175	0.002229	0.002278	0.002321	0.00236	0.002393	0.002422	0.002449	0.00247	0.002489	0.002504	0.002514	0.00252	0.002518	0.002507	0.002484	0.002451	0.002406	0.002348	0.002278	0.002196	0.002106	0.00201	0.001911	0.001814	0.001725	0.001647	0.001583	0.001537
311	0	-8.997e-06	-1.211e-05	-8.831e-06	-3.486e-09	1.28e-05	2.78e-05	4.651e-05	6.987e-05	9.87e-05	0.0001331	0.0001697	0.0002061	0.000239	0.000271	0.0003025	0.0003327	0.0003637	0.0003912	0.0004146	0.0004347	0.000453	0.0004716	0.0004897	0.0005068	0.0005209	0.000531	0.0005396	0.000546	0.0005545	0.0005654	0.000578	0.0005908	0.0006028	0.0006143	0.0006262	0.0006393	0.0006543	0.0006689	0.0006818	0.0006912	0.000698	0.0007023	0.0007047	0.0007069	0.0007091	0.000711	0.0007123	0.0007134
312	-4.235e-22	8.094e-06	1.455e-05	2.145e-05	3.056e-05	4.304e-05	5.851e-05	7.785e-05	0.0001011	0.000128	0.0001551	0.0001821	0.0002122	0.0002461	0.0002825	0.0003194	0.000354	0.0003871	0.0004159	0.0004403	0.0004608	0.0004795	0.0004951	0.0005039	0.0005058	0.0005005	0.0004905	0.0004775	0.0004615	0.0004458	0.0004292	0.0004125	0.0003946	0.0003769	0.0003609	0.0003467	0.0003339	0.0003218	0.0003099	0.0002976	0.0002829	0.0002692	0.0002557	0.0002446	0.0002359	0.0002299	0.0002273	0.0002289	0.000236
313	-8.47e-22	5.113e-06	9.135e-06	1.243e-05	1.547e-05	1.834e-05	2.085e-05	2.324e-05	2.585e-05	2.916e-05	3.277e-05	3.551e-05	3.965e-05	4.555e-05	5.346e-05	6.31e-05	7.388e-05	8.649e-05	9.932e-05	0.0001116	0.0001226	0.0001328	0.0001441	0.0001548	0.0001644	0.0001722	0.0001773	0.0001804	0.0001806	0.00018	0.0001788	0.0001774	0.000175	0.0001699	0.0001619	0.0001517	0.0001397	0.0001266	0.0001127	9.816e-05	8.166e-05	6.442e-05	4.644e-05	2.934e-05	1.445e-05	3.062e-06	-4.871e-06	-9.458e-06	-9.925e-06
314	-3.388e-21	-2.189e-05	-3.655e-05	-4.462e-05	-4.729e-05	-4.488e-05	-4.028e-05	-3.364e-05	-2.397e-05	-1.098e-05	5.602e-06	2.562e-05	4.545e-05	6.077e-05	7.308e-05	8.253e-05	8.796e-05	9.16e-05	9.248e-05	9.153e-05	8.904e-05	8.592e-05	8.294e-05	8.069e-05	7.887e-05	7.625e-05	7.335e-05	7.224e-05	7.225e-05	7.515e-05	7.902e-05	8.385e-05	8.869e-05	9.215e-05	9.316e-05	9.273e-05	9.111e-05	8.775e-05	8.112e-05	7.134e-05	5.749e-05	4.221e-05	2.521e-05	7.632e-06	-8.77e-06	-2.216e-05	-3.251e-05	-3.973e-05	-4.241e-05
315	-6.776e-21	-2.782e-05	-4.442e-05	-5.075e-05	-4.789e-05	-3.644e-05	-2.048e-05	6.142e-07	2.876e-05	6.422e-05	0.0001075	0.0001587	0.0002101	0.0002558	0.0002968	0.0003325	0.0003611	0.0003845	0.0003993	0.0004051	0.0004025	0.0003912	0.0003713	0.0003446	0.0003104	0.0002695	0.0002237	0.0001768	0.0001294	8.715e-05	5.107e-05	2.179e-05	2.592e-07	-1.271e-05	-1.643e-05	-8.528e-06	8.668e-06	3.406e-05	6.471e-05	0.0001	0.0001365	0.0001737	0.0002108	0.0002477	0.0002835	0.0003178	0.0003499	0.0003816	0.0004136
316	1.355e-20	-4.947e-05	-8.587e-05	-0.0001088	-0.0001208	-0.0001221	-0.0001149	-0.0001013	-8.155e-05	-5.561e-05	-2.253e-05	1.733e-05	5.816e-05	9.205e-05	0.0001186	0.0001397	0.0001541	0.0001646	0.0001724	0.0001788	0.0001849	0.0001914	0.0002001	0.0002109	0.000224	0.0002382	0.0002531	0.0002704	0.000289	0.0003101	0.0003323	0.0003544	0.0003754	0.0003925	0.0004049	0.0004137	0.0004211	0.0004267	0.0004289	0.0004272	0.0004212	0.0004125	0.0004024	0.0003916	0.0003823	0.0003759	0.0003721	0.0003688	0.0003672
317	-1.016e-20	-5.117e-05	-9.3e-05	-0.0001252	-0.0001478	-0.0001596	-0.0001604	-0.0001499	-0.0001294	-0.0001003	-6.261e-05	-1.608e-05	3.391e-05	8.339e-05	0.0001324	0.0001808	0.0002267	0.0002707	0.000311	0.0003487	0.0003844	0.0004175	0.0004484	0.0004794	0.0005089	0.0005368	0.0005621	0.0005874	0.0006124	0.0006392	0.0006661	0.0006933	0.0007207	0.0007461	0.0007655	0.0007803	0.0007902	0.0007963	0.0007961	0.000789	0.0007743	0.0007545	0.0007293	0.0007009	0.0006715	0.0006455	0.0006223	0.0006019	0.0005858
318	-4.066e-20	-0.000106	-0.0001921	-0.0002599	-0.0003094	-0.00034	-0.0003529	-0.000347	-0.0003222	-0.0002805	-0.0002271	-0.0001618	-9.477e-05	-3.559e-05	1.715e-05	6.562e-05	0.0001089	0.0001479	0.0001796	0.0002038	0.0002226	0.0002398	0.0002569	0.0002746	0.000292	0.0003085	0.0003227	0.0003362	0.0003486	0.0003627	0.0003787	0.0003953	0.0004114	0.0004249	0.0004337	0.0004385	0.0004393	0.0004362	0.0004284	0.0004155	0.0003967	0.0003727	0.0003442	0.000313	0.0002806	0.0002496	0.0002205	0.000194	0.000171
319	1.694e-21	-1.994e-05	-2.625e-05	-1.616e-05	9.519e-06	4.397e-05	8.64e-05	0.0001376	0.0001989	0.0002749	0.0003668	0.0004698	0.0005725	0.0006702	0.0007623	0.0008494	0.000932	0.00101	0.001082	0.001146	0.001199	0.001242	0.001275	0.001305	0.001328	0.001345	0.001355	0.001362	0.001367	0.001371	0.001374	0.001379	0.001385	0.001392	0.001396	0.001397	0.001396	0.001392	0.001382	0.001365	0.001339	0.001308	0.001269	0.001222	0.001169	0.001117	0.001065	0.001015	0.000968
320	3.388e-20	-9.602e-05	-0.0001742	-0.000236	-0.0002823	-0.000313	-0.0003299	-0.0003328	-0.000321	-0.0002961	-0.0002601	-0.0002147	-0.0001697	-0.0001346	-0.0001068	-8.508e-05	-6.985e-05	-5.927e-05	-5.436e-05	-5.448e-05	-5.793e-05	-6.238e-05	-6.609e-05	-6.796e-05	-6.74e-05	-6.484e-05	-6.045e-05	-5.28e-05	-4.291e-05	-2.931e-05	-1.392e-05	2.841e-06	2.023e-05	3.752e-05	5.387e-05	6.926e-05	8.248e-05	9.298e-05	9.93e-05	0.0001017	9.903e-05	9.281e-05	8.29e-05	6.989e-05	5.482e-05	3.956e-05	2.414e-05	9.391e-06	-3.123e-06
321	8.47e-22	-1.385e-05	-2.631e-05	-3.729e-05	-4.743e-05	-5.577e-05	-6.474e-05	-7.258e-05	-7.649e-05	-7.705e-05	-7.501e-05	-7.235e-05	-6.87e-05	-6.547e-05	-6.087e-05	-5.345e-05	-4.436e-05	-3.202e-05	-1.952e-05	-7.956e-06	2.808e-06	1.421e-05	2.806e-05	4.407e-05	6.222e-05	8.139e-05	9.97e-05	0.0001184	0.0001361	0.000155	0.0001747	0.0001951	0.000215	0.0002327	0.0002466	0.0002574	0.0002655	0.0002715	0.0002742	0.0002741	0.0002698	0.0002623	0.0002513	0.000238	0.0002238	0.000211	0.0001997	0.0001893	0.0001813
322	-8.47e-22	-9.954e-06	-1.51e-05	-1.427e-05	-8.544e-06	2.931e-06	1.931e-05	4.115e-05	7.013e-05	0.0001072	0.0001541	0.0002099	0.0002713	0.0003351	0.0003998	0.0004661	0.000532	0.0005972	0.0006595	0.0007172	0.0007683	0.0008097	0.0008439	0.0008734	0.000897	0.0009163	0.0009299	0.000939	0.0009431	0.000945	0.000944	0.0009426	0.0009425	0.0009397	0.0009311	0.0009184	0.0008989	0.0008738	0.0008428	0.0008076	0.0007667	0.0007227	0.0006737	0.0006197	0.0005653	0.0005153	0.0004705	0.0004337	0.0004057
323	1.355e-20	0.000158	0.0003184	0.000486	0.0006646	0.0008566	0.001072	0.001308	0.001552	0.001805	0.002067	0.002337	0.002612	0.002891	NaN	NaN	NaN	NaN	NaN	NaN	NaN	NaN	NaN	NaN	NaN	NaN	NaN	NaN	NaN	NaN	NaN	NaN	NaN	NaN	NaN	NaN	NaN	NaN	NaN	NaN	NaN	NaN	NaN	NaN	NaN	NaN	NaN	NaN	NaN
324	-3.388e-21	-2.703e-05	-4.73e-05	-5.928e-05	-6.363e-05	-6.247e-05	-5.615e-05	-4.423e-05	-2.804e-05	-5.485e-06	2.376e-05	5.915e-05	9.679e-05	0.0001331	0.0001656	0.0001946	0.0002214	0.0002471	0.0002701	0.0002919	0.00031	0.0003251	0.0003386	0.0003524	0.0003666	0.0003817	0.0003969	0.0004118	0.0004258	0.0004411	0.0004553	0.0004697	0.000483	0.0004932	0.0004983	0.0004975	0.0004914	0.0004805	0.0004645	0.0004439	0.0004172	0.0003875	0.0003559	0.0003239	0.0002929	0.0002649	0.0002411	0.0002215	0.0002076
325	-6.776e-21	8.784e-05	0.0001794	0.0002771	0.0003841	0.0005045	0.0006444	0.0008042	0.0009761	0.001159	0.001354	0.001562	0.001777	0.001998	0.002224	0.002448	0.002664	0.00287	0.00306	0.003237	0.003399	0.00354	0.003657	0.003754	0.003829	0.003882	0.003916	0.003934	0.00394	0.003937	0.003921	NaN	NaN	NaN	NaN	NaN	NaN	NaN	NaN	NaN	NaN	NaN	NaN	NaN	NaN	NaN	NaN	NaN	NaN
326	-1.355e-20	-6.607e-05	-0.0001191	-0.000159	-0.0001884	-0.0002038	-0.0002099	-0.0002046	-0.0001849	-0.0001568	-0.0001205	-7.675e-05	-3.262e-05	6.207e-06	4.076e-05	7.251e-05	9.973e-05	0.0001263	0.0001482	0.0001641	0.0001767	0.0001881	0.0002002	0.0002148	0.0002291	0.0002404	0.0002484	0.0002541	0.0002554	0.0002548	0.0002525	0.0002485	0.0002423	0.000232	0.0002148	0.000194	0.000172	0.0001488	0.0001249	0.0001012	7.696e-05	5.299e-05	2.986e-05	7.154e-06	-1.424e-05	-3.078e-05	-4.382e-05	-5.465e-05	-6.206e-05
327	3.388e-21	-1.894e-05	-2.959e-05	-3.194e-05	-2.82e-05	-1.916e-05	-7.421e-06	7.584e-06	2.728e-05	5.256e-05	8.44e-05	0.0001224	0.0001604	0.0001945	0.0002253	0.0002543	0.0002809	0.0003066	0.0003292	0.0003487	0.0003641	0.0003761	0.0003858	0.0003952	0.0004036	0.0004099	0.0004136	0.0004164	0.0004176	0.0004202	0.0004234	0.0004284	0.000434	0.0004386	0.0004405	0.0004412	0.0004412	0.0004406	0.000438	0.0004334	0.0004251	0.0004139	0.0003994	0.0003827	0.000365	0.0003489	0.0003343	0.0003207	0.0003089
328	-2.647e-21	1.268e-06	3.66e-06	7.491e-06	1.523e-05	2.583e-05	2.705e-05	2.544e-05	3.511e-05	5.267e-05	7.223e-05	9.339e-05	0.0001138	0.0001324	0.0001494	0.0001647	0.0001797	0.000201	0.0002206	0.0002294	0.0002321	0.0002341	0.0002357	0.0002428	0.0002547	0.0002714	0.0002929	0.0003195	0.000349	0.0003821	0.0004222	0.0004665	0.0005133	0.0005624	0.0006061	0.0006447	0.0006785	0.0007054	0.0007252	0.000738	0.0007454	0.0007456	0.0007397	0.0007269	0.000707	0.0006868	0.0006674	0.0006484	0.0006346
329	0	1.101e-05	2.143e-05	3.19e-05	4.315e-05	5.63e-05	6.921e-05	8.224e-05	9.847e-05	0.000117	0.0001358	0.000153	0.0001695	0.0001851	0.0002001	0.0002151	0.0002283	0.0002422	0.0002543	0.0002613	0.0002638	0.0002637	0.0002625	0.0002618	0.0002609	0.0002596	0.0002567	0.0002544	0.0002502	0.000247	0.0002464	0.0002477	0.00025	0.0002521	0.0002506	0.0002467	0.0002399	0.0002308	0.0002183	0.0002036	0.0001857	0.0001644	0.0001404	0.0001148	8.885e-05	6.593e-05	4.614e-05	2.954e-05	1.739e-05
330	-2.541e-21	-1.02e-05	-1.521e-05	-1.363e-05	-6.436e-06	4.013e-06	1.58e-05	2.951e-05	4.579e-05	6.61e-05	9.065e-05	0.0001169	0.0001416	0.000163	0.0001813	0.0001974	0.0002123	0.0002288	0.0002452	0.0002617	0.000278	0.000295	0.0003144	0.0003369	0.00036	0.0003836	0.0004071	0.0004303	0.0004505	0.0004697	0.0004867	0.0005015	0.0005127	0.0005186	0.0005188	0.0005158	0.0005087	0.000497	0.0004804	0.0004607	0.0004364	0.0004091	0.0003798	0.0003498	0.0003211	0.0002953	0.0002712	0.0002502	0.0002346
331	0	-4.484e-05	-8.436e-05	-0.0001163	-0.0001413	-0.0001584	-0.0001713	-0.0001792	-0.0001788	-0.0001714	-0.000158	-0.0001407	-0.000121	-0.0001009	-8.048e-05	-5.844e-05	-3.715e-05	-1.5e-05	6.566e-06	2.613e-05	4.472e-05	6.351e-05	8.293e-05	0.000102	0.0001187	0.0001316	0.0001399	0.0001465	0.0001502	0.0001527	0.0001548	0.0001559	0.0001548	0.0001514	0.0001446	0.0001363	0.0001273	0.0001172	0.0001048	9.106e-05	7.406e-05	5.442e-05	3.275e-05	1.133e-05	-9.054e-06	-2.61e-05	-4.039e-05	-5.182e-05	-5.835e-05
332	1.694e-21	1.5e-05	3.003e-05	4.662e-05	6.706e-05	9.218e-05	0.0001194	0.0001493	0.0001873	0.0002328	0.0002804	0.0003278	0.0003752	0.000422	0.0004667	0.00051	0.0005498	0.0005882	0.0006218	0.0006448	0.0006577	0.0006647	0.0006673	0.0006676	0.0006645	0.0006592	0.000651	0.0006419	0.0006296	0.0006175	0.0006084	0.0006013	0.0005952	0.000589	0.0005793	0.000568	0.0005539	0.000537	0.0005161	0.0004928	0.0004665	0.0004364	0.0004031	0.0003673	0.00033	0.0002947	0.0002609	0.0002293	0.000202
333	1.271e-21	9.99e-06	2.291e-05	3.853e-05	5.707e-05	7.956e-05	0.0001059	0.0001372	0.0001737	0.0002143	0.0002579	0.0003036	0.0003499	0.0003961	0.0004431	0.0004913	0.0005402	0.0005905	0.0006402	0.0006897	0.0007391	0.0007891	0.0008411	0.0008967	0.0009544	0.001014	0.001077	0.001143	0.001212	0.001286	0.001363	0.001445	0.001529	0.001614	0.001697	0.001778	0.001856	0.001929	0.001996	0.002057	0.002111	0.002161	0.002207	0.002253	0.002302	0.002357	0.002424	0.002503	0.002598
334	0	1.634e-05	3.196e-05	4.668e-05	6.12e-05	7.626e-05	9.182e-05	0.0001077	0.0001236	0.0001398	0.0001556	0.0001703	0.0001856	0.0002026	0.0002229	0.0002461	0.0002699	0.0002958	0.0003229	0.000351	0.0003796	0.0004094	0.0004418	0.000476	0.0005097	0.0005415	0.0005723	0.0006045	0.0006373	0.0006721	0.0007084	0.0007467	0.000786	0.0008244	0.0008603	0.0008954	0.0009287	0.0009589	0.0009845	0.001005	0.001018	0.001027	0.001029	0.001026	0.001018	0.001008	0.0009956	0.0009818	0.0009685
335	3.388e-21	-3.051e-05	-5.755e-05	-7.752e-05	-9.122e-05	-0.0001008	-0.000112	-0.0001215	-0.0001218	-0.0001122	-9.68e-05	-8.045e-05	-6.511e-05	-5.292e-05	-4.432e-05	-3.607e-05	-2.775e-05	-1.625e-05	-6.588e-06	-3.127e-06	-5.926e-06	-1.025e-05	-1.235e-05	-9.397e-06	-2.218e-06	8.49e-06	2.033e-05	3.439e-05	4.896e-05	6.6e-05	8.603e-05	0.0001092	0.0001329	0.0001543	0.0001697	0.0001798	0.0001846	0.0001849	0.0001801	0.0001712	0.0001572	0.0001388	0.0001164	9.131e-05	6.564e-05	4.235e-05	2.233e-05	5.857e-06	-5.519e-06
336	0	1.499e-05	2.96e-05	4.27e-05	5.406e-05	6.359e-05	7.127e-05	7.602e-05	7.781e-05	7.729e-05	7.502e-05	7.161e-05	6.828e-05	6.424e-05	6.144e-05	5.981e-05	5.876e-05	5.883e-05	5.983e-05	6.123e-05	6.325e-05	6.648e-05	7.146e-05	7.863e-05	8.809e-05	9.814e-05	0.0001085	0.0001195	0.0001311	0.0001452	0.0001613	0.0001783	0.0001941	0.0002073	0.0002154	0.0002191	0.0002187	0.000214	0.0002048	0.0001914	0.0001723	0.0001495	0.0001242	9.872e-05	7.427e-05	5.406e-05	3.784e-05	2.596e-05	1.967e-05
337	0	-3.262e-05	-5.86e-05	-7.837e-05	-9.291e-05	-0.0001005	-0.0001041	-0.0001026	-9.412e-05	-8.037e-05	-6.263e-05	-4.098e-05	-1.9e-05	2.814e-07	1.781e-05	3.506e-05	5.045e-05	6.64e-05	8.087e-05	9.369e-05	0.0001055	0.0001188	0.000135	0.0001554	0.0001791	0.0002047	0.0002312	0.0002601	0.00029	0.0003223	0.0003557	0.0003904	0.0004231	0.0004514	0.0004728	0.0004881	0.0004975	0.0005007	0.0004968	0.0004863	0.0004677	0.0004429	0.0004116	0.0003768	0.000341	0.0003073	0.0002748	0.0002449	0.0002192
338	-6.776e-21	0.0001135	0.0002286	0.0003462	0.0004673	0.0005934	0.0007288	0.0008689	0.001003	0.00113	0.001247	0.00135	0.001437	0.001506	0.001558	0.001593	0.001609	0.001606	0.00159	0.001566	0.001535	0.001502	0.001468	0.001437	0.001411	0.001387	0.001366	0.001353	0.001345	0.001342	0.001344	0.001349	0.001353	0.001353	0.001347	0.001334	0.001316	0.001291	0.001256	0.001212	0.00116	0.001101	0.001038	0.0009742	0.0009113	0.000854	0.0008014	0.0007529	0.000712
339	5.294e-22	-2.065e-06	-5.254e-06	-7.926e-06	-1.197e-05	-1.602e-05	-2.18e-05	-2.828e-05	-3.36e-05	-3.783e-05	-4.094e-05	-4.5e-05	-4.909e-05	-5.371e-05	-5.877e-05	-6.203e-05	-6.592e-05	-6.806e-05	-6.982e-05	-7.22e-05	-7.533e-05	-7.799e-05	-7.852e-05	-7.437e-05	-6.498e-05	-5.119e-05	-3.44e-05	-1.259e-05	1.153e-05	3.835e-05	6.709e-05	9.76e-05	0.0001284	0.0001584	0.0001819	0.0001998	0.0002123	0.0002196	0.0002214	0.000219	0.0002123	0.0002043	0.0001959	0.0001896	0.0001865	0.000192	0.0002042	0.0002238	0.0002514
[truncated: 71 more columns]
