# Supplementary material for: Fractional killing arises from cell-to-cell variability in overcoming a caspase activity threshold
Source: Mol Syst Biol. 2015 May 7;11(5):803. doi: 10.15252/msb.20145584 (PMC4461398; doi:10.15252/msb.20145584)
Supplement: Supplementary file 3 [file msb0011-0803-sd3.zip › All_data/105_Apomab+anti-Fc (25 nM)_3/FRET_ratios.tsv]

Cell #	T=5min	T=10min	T=15min	T=20min	T=25min	T=30min	T=35min	T=40min	T=45min	T=50min	T=55min	T=60min	T=65min	T=70min	T=75min	T=80min	T=85min	T=90min	T=95min	T=100min	T=105min	T=110min	T=115min	T=120min	T=125min	T=130min	T=135min	T=140min	T=145min	T=150min	T=155min	T=160min	T=165min	T=170min	T=175min	T=180min	T=185min	T=190min	T=195min	T=200min	T=205min	T=210min	T=215min	T=220min	T=225min	T=230min	T=235min	T=240min	T=245min
1	0.12522	0.1178	0.11256	0.10851	0.10554	0.10228	0.093271	0.078078	0.064795	0.05289	0.042797	0.034145	0.028657	0.022026	0.016029	0.010142	0.008039	0.0076037	0.0098471	0.012588	0.015142	0.015929	0.017434	0.016162	0.015991	0.013349	0.012665	0.0093479	0.0071765	0.004434	0.0011395	1e-05	1e-05	1e-05	1e-05	1e-05	0.00028455	1e-05	0.0010538	0.0014704	0.003153	0.004671	0.0050177	0.0059897	0.0068924	0.0073916	0.0084546	0.0087172	0.012086
2	0.022289	0.018748	0.014505	0.011095	0.0073598	0.0052646	0.004005	0.0034744	0.0040473	0.0043143	0.0050814	0.0043609	0.0042394	0.0030591	0.0018685	0.0021683	0.0018218	0.0008175	1e-05	1e-05	1e-05	1e-05	1e-05	1e-05	0.001934	0.0047284	0.005022	0.0065817	0.0093836	0.013088	0.016521	0.019613	0.020595	0.022596	0.025411	0.026549	0.027699	0.030764	0.032484	0.03324	0.033728	0.034406	0.035143	0.036602	0.037506	0.037772	0.03912	0.040121	0.0413
3	0.0007214	0.0013141	0.0018287	0.0021439	0.0024359	0.0031315	0.0040962	0.0048765	0.0055313	0.0061857	0.0068713	0.0070699	0.0071792	0.0062446	0.0054923	0.0048052	0.0040613	0.002815	0.0018136	0.0011018	0.00021415	1e-05	1e-05	1e-05	1e-05	1e-05	1e-05	0.00034096	0.00099415	0.0018097	0.0024729	0.0032669	0.0042262	0.0060624	0.0079043	0.0088121	0.0099708	0.011148	0.011858	0.013194	0.014458	0.016008	0.017315	0.018128	0.018561	0.018722	0.019175	0.019212	0.019454
4	0.60535	0.52898	0.45821	0.38856	0.3229	0.27156	0.22922	0.19696	0.17747	0.16074	0.14855	0.14228	0.14147	0.14255	0.14673	0.14969	0.1499	0.14874	0.14541	0.13978	0.13581	0.13025	0.12453	0.1185	0.11072	0.10217	0.095384	0.088396	0.082189	0.077169	0.073548	0.07094	0.069303	0.068701	0.068372	0.068871	0.070236	0.071318	0.073029	0.075091	0.076658	0.077957	0.078721	0.08028	0.082091	0.083735	0.085709	0.08772	0.091034
5	0.0065764	0.0040299	0.0021283	0.00067484	1e-05	1e-05	1e-05	1e-05	1e-05	1e-05	0.00051463	0.0016279	0.0026641	0.0026376	0.0025608	0.0027151	0.0030606	0.0029103	0.0030258	0.0036946	0.0036596	0.0039579	0.0041927	0.0046989	0.0062195	0.0078497	0.0089796	0.0099158	0.011217	0.012611	0.013563	0.014747	0.015631	0.017481	0.019306	0.020777	0.022324	0.024271	0.026095	0.02813	0.030014	0.032176	0.03443	0.03646	0.037928	0.039174	0.040766	0.042226	0.043653
6	0.022258	0.017166	0.012751	0.0093287	0.0065148	0.0041492	0.0018508	1e-05	1e-05	1e-05	1e-05	1e-05	1e-05	0.00060381	0.0027509	0.0049024	0.0072358	0.0095585	0.012777	0.016118	0.019768	0.023454	0.026924	0.02997	0.033068	0.036314	0.039826	0.043459	0.047446	0.050699	0.053895	0.056948	0.059736	0.062555	0.065302	0.067682	0.070155	0.0726	0.07501	0.077206	0.079517	0.081692	0.083764	0.085812	0.087953	0.089887	0.092168	0.094027	0.095402
7	0.023758	0.019235	0.014811	0.010707	0.0073739	0.0045904	0.0025084	0.00087185	1e-05	1e-05	1e-05	1e-05	1e-05	1e-05	0.00031795	0.00078074	0.0014244	0.0019662	0.0027899	0.0037904	0.0046365	0.0054994	0.0060559	0.0064738	0.0070094	0.0072897	0.0074463	0.0073666	0.0070537	0.006518	0.0059129	0.0055231	0.0049859	0.0047903	0.0047225	0.0044613	0.0045548	0.0048831	0.0052476	0.0059854	0.0068061	0.0077655	0.0087363	0.01003	0.011455	0.012577	0.014056	0.015383	0.016677
8	0.0010911	0.00047049	1e-05	1e-05	1e-05	1e-05	1e-05	3.2139e-05	1e-05	0.00012919	0.00088681	0.0012863	0.001845	0.0021053	0.0024505	0.0026997	0.0028372	0.0029317	0.0032002	0.0040333	0.004783	0.0054953	0.0061989	0.0068956	0.0079053	0.0086611	0.0093968	0.010081	0.010795	0.011453	0.011691	0.011885	0.011809	0.012047	0.012243	0.012178	0.012459	0.012683	0.012814	0.013234	0.013641	0.014235	0.014805	0.015436	0.016077	0.016493	0.017262	0.017757	0.018466
9	0.021069	0.015411	0.010571	0.0068933	0.003848	0.0017104	1e-05	1e-05	1e-05	1e-05	1e-05	1e-05	0.00028239	0.0021632	0.0036955	0.005321	0.006756	0.0082267	0.010066	0.011829	0.013803	0.015777	0.017917	0.019594	0.021821	0.024293	0.026632	0.029223	0.032015	0.0343	0.036882	0.039484	0.041738	0.044	0.046489	0.048333	0.050281	0.052717	0.055188	0.057636	0.060389	0.062871	0.06532	0.067908	0.070288	0.072252	0.074655	0.076976	0.07867
10	0.0048183	0.0042662	0.003852	0.0035592	0.0033298	0.0034778	0.0032909	0.0029847	0.0026451	0.0023819	0.0024098	0.0021855	0.001964	0.0012864	0.00090027	0.00050663	1e-05	1e-05	1e-05	1e-05	1e-05	1e-05	1e-05	0.00040068	0.0013162	0.0018142	0.0022297	0.0025813	0.0027892	0.0030057	0.0029158	0.0029294	0.0029536	0.0032356	0.0032409	0.0027119	0.0025806	0.0025657	0.0025264	0.0027996	0.0029604	0.0033151	0.0036573	0.0038904	0.0039972	0.0039436	0.0045036	0.0049501	0.0054824
11	0.028059	0.021614	0.016233	0.011914	0.008205	0.0049121	0.002012	1e-05	1e-05	1e-05	1e-05	1e-05	1e-05	0.0005024	0.0023159	0.0040723	0.0061825	0.0080707	0.010175	0.012417	0.01468	0.016926	0.018817	0.020224	0.021872	0.023365	0.024803	0.025957	0.027493	0.028609	0.02958	0.030207	0.030557	0.030909	0.031168	0.030846	0.030658	0.030804	0.031136	0.031385	0.032001	0.032615	0.033532	0.034674	0.036047	0.03732	0.039182	0.041089	0.042479
12	0.061442	0.049031	0.039697	0.032206	0.022268	0.013537	0.0072244	0.0037532	0.0019776	1e-05	1e-05	1e-05	1e-05	1e-05	1e-05	0.00012132	0.0023005	0.0046171	0.0072488	0.0094002	0.012185	0.016124	0.019721	0.022961	0.028536	0.033842	0.039009	0.044155	0.049464	0.053394	0.057924	0.062203	0.064863	0.068892	0.073439	0.076479	0.079707	0.08401	0.087841	0.091221	0.095307	0.09906	0.10322	0.10803	0.11114	0.11351	0.1154	0.11732	0.11833
13	0.01301	0.010238	0.0075646	0.0053477	0.0033656	0.0019387	0.00075374	1e-05	1e-05	1e-05	1e-05	1e-05	1e-05	0.00012945	0.00039408	0.00057294	0.00068547	0.00074223	0.00087314	0.001077	0.0013917	0.0017059	0.0021662	0.0024451	0.0030196	0.0037313	0.0046796	0.0056154	0.0067754	0.0080402	0.0092347	0.010495	0.011594	0.013029	0.014578	0.015996	0.017672	0.019518	0.021682	0.02404	0.026611	0.029563	0.032703	0.036365	0.040002	0.043613	0.047695	0.051711	0.055743
14	1e-05	1e-05	1e-05	1e-05	1e-05	1e-05	0.0015748	0.0046668	0.0069122	0.009997	0.013688	0.016741	0.019541	0.020154	0.01974	0.01847	0.01639	0.01472	0.013048	0.012323	0.010585	0.008526	0.0070764	0.0058656	0.0058611	0.0067058	0.0082072	0.0099985	0.012163	0.013847	0.014666	0.015408	0.016273	0.017403	0.017842	0.018088	0.018516	0.018432	0.017976	0.018247	0.018581	0.01985	0.021418	0.022347	0.022695	0.023369	0.024197	0.024649	0.026395
15	0.0018328	1.9017e-05	1e-05	1e-05	1e-05	1e-05	1e-05	1e-05	0.0025229	0.0055547	0.0093365	0.01364	0.018828	0.024118	0.02982	0.036313	0.043136	0.050519	0.058588	0.067449	0.076889	0.087124	0.097671	0.10824	0.11947	0.13112	0.14278	0.15464	0.16646	0.17803	0.18936	0.20041	0.21086	0.22139	0.23186	0.24168	0.25117	0.26057	0.26948	0.27805	0.28642	0.29457	0.30234	0.30996	0.31692	0.32298	0.32897	0.33436	0.33905
16	0.0013064	0.00010823	1e-05	1e-05	1e-05	1e-05	1e-05	1e-05	0.0010019	0.0023892	0.0046161	0.0072437	0.010443	0.013783	0.017321	0.021016	0.024857	0.028775	0.032921	0.037239	0.041624	0.045909	0.050017	0.053969	0.058003	0.061881	0.065607	0.069201	0.072715	0.075948	0.07903	0.08197	0.084717	0.087523	0.090146	0.092297	0.094573	0.097031	0.099438	0.10187	0.10431	0.10667	0.10897	0.11126	0.11347	0.11541	0.11771	0.11974	0.12146
17	0.018394	0.014564	0.010889	0.007718	0.004974	0.0027987	0.0010384	1e-05	1e-05	1e-05	1e-05	1e-05	1e-05	0.00039443	0.0013809	0.0023195	0.0033313	0.0043757	0.0056747	0.0069993	0.0082917	0.009575	0.010846	0.012101	0.013526	0.014805	0.01611	0.017189	0.018253	0.019133	0.019981	0.020945	0.021576	0.022424	0.023302	0.024061	0.024988	0.0261	0.027435	0.028899	0.030418	0.031959	0.033408	0.035266	0.036928	0.038232	0.03961	0.04086	0.041889
18	0.013515	0.011222	0.0088043	0.0063145	0.0035645	0.0016634	0.00043854	1e-05	1e-05	1e-05	1e-05	1e-05	1e-05	0.00033786	0.001137	0.0023826	0.0033108	0.0040315	0.0049831	0.0061829	0.0071221	0.0083377	0.0093867	0.010162	0.011156	0.012301	0.012999	0.013823	0.01445	0.014752	0.014867	0.015055	0.015009	0.01536	0.015853	0.015934	0.015921	0.01643	0.017056	0.018445	0.020132	0.022035	0.023926	0.026029	0.028044	0.029625	0.031592	0.033794	0.035869
19	0.0064003	0.0043541	0.0027066	0.0013649	0.00031002	1e-05	1e-05	1e-05	1e-05	1e-05	1e-05	0.0005207	0.0024736	0.0044933	0.0067133	0.0088247	0.010919	0.012928	0.015209	0.017563	0.020094	0.022747	0.025182	0.027382	0.029683	0.031855	0.034088	0.036365	0.038861	0.041081	0.04328	0.045169	0.046819	0.048535	0.049959	0.050985	0.052275	0.053804	0.055305	0.056726	0.058286	0.059733	0.061424	0.063202	0.065054	0.066934	0.069217	0.071256	0.072958
20	0.012027	0.0094212	0.0068593	0.0046247	0.0021588	0.00016296	1e-05	1e-05	1e-05	1e-05	1e-05	1e-05	0.00068852	0.0016663	0.0025422	0.0037678	0.004915	0.0056732	0.0064736	0.0072656	0.0080511	0.0091027	0.0099065	0.010666	0.011507	0.012743	0.01352	0.014474	0.015471	0.016191	0.01672	0.017195	0.017184	0.017489	0.017664	0.017572	0.017191	0.017339	0.017357	0.017661	0.018292	0.019355	0.020446	0.021828	0.023137	0.024377	0.025841	0.027561	0.029157
21	0.0099591	0.0074858	0.0051625	0.0036885	0.0022375	0.0010451	1e-05	1e-05	1e-05	1e-05	1e-05	1e-05	5.6665e-05	0.00067966	0.0010022	0.0014569	0.0020264	0.0026255	0.0030419	0.0037926	0.0043133	0.0042648	0.0041709	0.0042949	0.0045278	0.0047789	0.004874	0.0048262	0.0048222	0.0046992	0.0041583	0.0036433	0.0035415	0.0035661	0.0033841	0.0030295	0.0029066	0.0030456	0.0032462	0.0034718	0.0040193	0.0048146	0.0056823	0.006255	0.0068306	0.0071377	0.0077143	0.0082788	0.0087479
22	0.014348	0.011376	0.0085917	0.0064236	0.0042334	0.0025034	0.0010308	1e-05	1e-05	1e-05	1e-05	1e-05	1e-05	0.00041278	0.002046	0.0038411	0.0056457	0.007424	0.0098452	0.012699	0.015532	0.018416	0.021257	0.024122	0.027014	0.029685	0.032532	0.035543	0.038769	0.041534	0.044033	0.04666	0.049184	0.051802	0.05414	0.05616	0.05856	0.061099	0.063627	0.066283	0.069162	0.071937	0.074767	0.077551	0.080288	0.082953	0.086114	0.089146	0.092024
23	1e-05	1e-05	1e-05	1e-05	1e-05	1e-05	0.0005595	0.0014295	0.0023719	0.0033286	0.0050293	0.0069416	0.0094473	0.012267	0.015117	0.01808	0.021357	0.024602	0.028392	0.032392	0.03642	0.04043	0.044306	0.048224	0.052308	0.056328	0.060699	0.06512	0.069789	0.074233	0.078696	0.083225	0.087838	0.092704	0.097468	0.10208	0.10721	0.11233	0.11782	0.12365	0.12992	0.13633	0.14298	0.14977	0.1568	0.16375	0.17116	0.17842	0.18571
24	0.012578	0.010791	0.0088197	0.0074287	0.006262	0.0052086	0.0041532	0.0030647	0.0019305	0.0010614	0.00068171	0.00012872	1e-05	1e-05	1e-05	1e-05	1e-05	1e-05	0.00038911	0.0011762	0.0019303	0.002932	0.0042198	0.0056293	0.0072191	0.0087058	0.0099668	0.011383	0.012694	0.013656	0.014552	0.01559	0.01622	0.016777	0.016958	0.01675	0.016979	0.017424	0.017984	0.018789	0.020007	0.021152	0.022077	0.023322	0.024597	0.02596	0.02773	0.029159	0.0305
25	1e-05	3.5842e-05	1e-05	0.00019158	0.00013198	7.9055e-05	1e-05	1e-05	1e-05	1e-05	0.00015235	0.0012239	0.0030124	0.0052218	0.0077893	0.010739	0.014368	0.018244	0.022741	0.027611	0.032149	0.036871	0.041354	0.045654	0.04987	0.05399	0.058405	0.0626	0.066834	0.070609	0.074064	0.077818	0.081223	0.084849	0.088341	0.091763	0.095459	0.099099	0.10284	0.10665	0.11075	0.11493	0.11924	0.12393	0.12877	0.13354	0.13872	0.14422	0.14988
26	0.0075304	0.0045522	0.0018504	1e-05	1e-05	1e-05	1e-05	1e-05	1e-05	0.00010163	0.0023227	0.0046342	0.0075946	0.010371	0.013074	0.015716	0.018296	0.020975	0.023811	0.026885	0.030039	0.032914	0.035907	0.03892	0.042365	0.045703	0.048926	0.052075	0.054952	0.057576	0.060268	0.062609	0.065023	0.06747	0.069425	0.071009	0.072891	0.075077	0.077292	0.079587	0.081971	0.083975	0.086196	0.088327	0.090378	0.092267	0.094291	0.09608	0.09752
27	0.0021356	0.001294	0.00060783	0.00020929	1e-05	1e-05	1e-05	1e-05	1e-05	1e-05	0.00020901	0.00075436	0.0013269	0.0016058	0.0018924	0.0022051	0.0027058	0.0031142	0.0036271	0.0042759	0.0051235	0.0059243	0.0067699	0.0075672	0.0086805	0.0097894	0.010853	0.011884	0.012905	0.013809	0.014553	0.015337	0.015912	0.016756	0.017635	0.018454	0.019602	0.021061	0.022649	0.024506	0.026569	0.028807	0.031038	0.033536	0.035935	0.038269	0.040872	0.043274	0.045485
28	0.0096557	0.0080624	0.0063854	0.0051844	0.0040727	0.0032491	0.0023494	0.0013575	0.00047363	1e-05	1e-05	1e-05	1e-05	1e-05	1e-05	0.00010871	0.00049278	0.0011174	0.0019645	0.0032691	0.0045068	0.0057597	0.0069155	0.0079826	0.0091245	0.010166	0.011175	0.011962	0.012351	0.012571	0.012396	0.012255	0.011821	0.011613	0.011417	0.011013	0.010866	0.010869	0.011002	0.011574	0.01227	0.01311	0.014089	0.015471	0.016783	0.017842	0.019197	0.020451	0.021687
29	0.085195	0.077777	0.069341	0.060445	0.053024	0.046551	0.040699	0.035221	0.028491	0.023305	0.017989	0.013385	0.0099648	0.0073626	0.0053702	0.0036729	0.0011173	1e-05	1e-05	1e-05	1e-05	0.00033124	1e-05	1e-05	0.00011798	0.00027872	8.8048e-05	0.00032588	0.00081892	0.00076975	0.0012927	0.0019767	0.0035884	0.0055272	0.0073206	0.0088329	0.011002	0.013128	0.015093	0.016479	0.01827	0.019539	0.020554	0.021348	0.022604	0.023243	0.023944	0.02464	0.025803
30	0.024601	0.018175	0.012075	0.0069562	0.0027811	1e-05	1e-05	1e-05	1e-05	1e-05	1e-05	0.00057159	0.003298	0.0061823	0.0090131	0.011719	0.014833	0.017627	0.020697	0.023405	0.025991	0.028755	0.031607	0.034285	0.037161	0.040152	0.043316	0.046168	0.049294	0.051818	0.05459	0.05752	0.060323	0.063228	0.066241	0.068843	0.071752	0.074931	0.078591	0.082427	0.086667	0.090766	0.094736	0.098806	0.10299	0.10708	0.11191	0.11642	0.12061
31	0.0040139	0.0024403	0.00075594	1e-05	1e-05	1e-05	1e-05	1e-05	1e-05	0.00034211	0.0021114	0.0039868	0.0066679	0.0097616	0.013146	0.016666	0.020341	0.024273	0.028737	0.033612	0.03854	0.043509	0.048422	0.053173	0.058021	0.062597	0.067207	0.071595	0.07583	0.079779	0.083619	0.087349	0.091017	0.095107	0.099141	0.10316	0.10776	0.11277	0.11836	0.12438	0.13089	0.13789	0.14538	0.15329	0.16141	0.16968	0.17845	0.18724	0.19615
32	1e-05	1e-05	1e-05	1e-05	1e-05	1e-05	0.00038087	0.0010989	0.0017675	0.0025211	0.0035017	0.0039987	0.0047493	0.0054214	0.0059363	0.0062797	0.006552	0.0065499	0.0067996	0.0072817	0.0075758	0.0078635	0.0082606	0.0084545	0.0088254	0.0091063	0.0094835	0.0097915	0.01017	0.010323	0.010245	0.010231	0.0099625	0.0099475	0.0099291	0.0096203	0.0096534	0.0097653	0.0099241	0.010238	0.01064	0.0112	0.011654	0.012483	0.013064	0.013366	0.013981	0.014394	0.01474
33	1e-05	1e-05	1e-05	1e-05	1e-05	1e-05	0.00095197	0.0033497	0.0062322	0.0096044	0.014052	0.018563	0.02345	0.028677	0.034162	0.039805	0.045816	0.051807	0.058242	0.064989	0.071783	0.078579	0.085461	0.092707	0.10018	0.10744	0.11456	0.12129	0.12793	0.13399	0.13977	0.14531	0.15038	0.15526	0.15945	0.16299	0.16663	0.17038	0.17428	0.17816	0.18203	0.18573	0.18929	0.19294	0.19661	0.20014	0.20413	0.20788	0.2112
34	0.010842	0.0082482	0.0056392	0.0037684	0.0021283	0.00074077	1e-05	1e-05	1e-05	1e-05	1e-05	1e-05	0.00019263	0.0013114	0.0025461	0.0038266	0.0055194	0.0072004	0.0092228	0.011769	0.014616	0.017611	0.020688	0.02373	0.027067	0.030136	0.033278	0.036173	0.039193	0.04211	0.044931	0.047642	0.050263	0.053039	0.055606	0.058035	0.060883	0.063922	0.067231	0.070535	0.073828	0.077214	0.08065	0.084154	0.08764	0.090939	0.094447	0.097912	0.10126
35	0.013679	0.011741	0.010022	0.0087245	0.0072805	0.0060719	0.0049238	0.0036623	0.00234	0.0010173	5.302e-05	1e-05	1e-05	1e-05	1e-05	1e-05	1e-05	0.00055858	0.0017027	0.0035907	0.0057995	0.0080825	0.010159	0.012314	0.014224	0.016219	0.017956	0.019563	0.021189	0.022581	0.023482	0.024018	0.02459	0.025272	0.025965	0.02691	0.028077	0.029445	0.031109	0.032828	0.034659	0.036585	0.038772	0.041128	0.043679	0.045855	0.048131	0.050372	0.052663
36	1e-05	1e-05	1e-05	1e-05	1e-05	1e-05	0.00074502	0.0023971	0.0041468	0.0061268	0.008541	0.01059	0.012807	0.015154	0.017788	0.020675	0.024053	0.027332	0.031171	0.035401	0.039781	0.044362	0.049179	0.054197	0.059645	0.064903	0.070143	0.075138	0.080156	0.084715	0.089134	0.093561	0.097718	0.10203	0.10605	0.10959	0.11347	0.11741	0.1215	0.1257	0.12993	0.13399	0.13769	0.14144	0.14481	0.14796	0.15137	0.15434	0.15711
37	0.01242	0.0083554	0.0042298	0.00083388	1e-05	1e-05	1e-05	1e-05	1e-05	1e-05	0.0018598	0.0048371	0.0084313	0.012418	0.016483	0.020161	0.024185	0.027959	0.032218	0.036403	0.040583	0.045211	0.049974	0.054617	0.059396	0.064275	0.069219	0.073851	0.078537	0.082566	0.086478	0.090124	0.093379	0.096425	0.099292	0.10166	0.10415	0.10703	0.11021	0.11362	0.11718	0.12086	0.12478	0.12874	0.13281	0.13678	0.14141	0.14577	0.1497
38	1e-05	1e-05	1e-05	1e-05	1e-05	1e-05	0.0027937	0.0096079	0.015437	0.024289	0.034776	0.045741	0.05496	0.064517	0.071982	0.078089	0.082833	0.084724	0.086701	0.09065	0.092949	0.095286	0.098351	0.10161	0.10392	0.10787	0.11178	0.11689	0.12375	0.13023	0.13484	0.13907	0.14236	0.14363	0.14615	0.14852	0.14952	0.15079	0.15274	0.15316	0.15351	0.1535	0.15369	0.15437	0.15616	0.15552	0.15576	0.15684	0.15756
39	0.0033587	0.0015827	1e-05	1e-05	1e-05	1e-05	1e-05	1e-05	0.00034767	0.001587	0.0038017	0.0058658	0.008063	0.010147	0.011949	0.013433	0.01544	0.017169	0.019136	0.02121	0.023775	0.02613	0.028334	0.030498	0.033042	0.035439	0.037722	0.039742	0.041788	0.043187	0.044067	0.044569	0.045178	0.046156	0.046971	0.047498	0.048668	0.050035	0.051383	0.053012	0.05529	0.058099	0.06101	0.063942	0.066682	0.069402	0.072352	0.074574	0.076796
40	0.014803	0.012736	0.010727	0.0091315	0.0075387	0.0061527	0.0049612	0.0037132	0.0024678	0.0012596	0.00070829	0.00031054	5.909e-05	1e-05	1e-05	1e-05	1e-05	1e-05	1e-05	0.00057699	0.0012623	0.001814	0.0021889	0.0029565	0.0039181	0.0047468	0.005631	0.0068149	0.008123	0.0093167	0.010381	0.011638	0.01293	0.014714	0.0162	0.017616	0.019407	0.021503	0.023822	0.02633	0.028891	0.031548	0.034166	0.036978	0.039616	0.042039	0.044586	0.046884	0.048919
41	0.0016899	0.0010662	0.00020223	1e-05	1e-05	1e-05	1e-05	1e-05	1e-05	7.1471e-05	0.00152	0.0032152	0.0054784	0.0083009	0.011503	0.015376	0.020076	0.025276	0.031069	0.037349	0.044031	0.050939	0.058161	0.065766	0.073978	0.082233	0.090631	0.099014	0.10744	0.11576	0.12422	0.133	0.14209	0.15143	0.16053	0.16928	0.17863	0.18822	0.19806	0.20807	0.21821	0.22808	0.2376	0.24667	0.25536	0.26384	0.27224	0.27991	0.28683
42	0.0063129	0.0053356	0.0035414	0.0025739	0.00184	0.00094402	0.00033801	1e-05	1e-05	1e-05	1e-05	1e-05	1e-05	0.00038065	0.0015225	0.0028196	0.0047176	0.0065397	0.0089521	0.012013	0.01522	0.01864	0.022418	0.026284	0.030483	0.034582	0.038859	0.043035	0.047302	0.051471	0.055642	0.059868	0.064058	0.068415	0.072848	0.077089	0.081958	0.087212	0.092856	0.098997	0.10545	0.11191	0.11862	0.12586	0.13333	0.14069	0.14864	0.15644	0.16393
43	1e-05	1e-05	1e-05	1e-05	1e-05	1e-05	0.00084298	0.0028519	0.0048234	0.0065917	0.0090822	0.011167	0.013657	0.015869	0.017737	0.019312	0.020985	0.022428	0.024032	0.026034	0.028268	0.030044	0.031791	0.033401	0.035168	0.037106	0.038953	0.041138	0.043347	0.044789	0.045726	0.046626	0.047542	0.048443	0.048942	0.049082	0.049549	0.049981	0.049994	0.050345	0.051244	0.05203	0.05237	0.052642	0.05275	0.052554	0.052494	0.051893	0.051332
44	0.0091535	0.0072867	0.0053683	0.0043127	0.0029439	0.0019514	0.00089949	1e-05	1e-05	1e-05	1e-05	1e-05	1e-05	8.5228e-05	0.0006332	0.0015365	0.0025028	0.0038243	0.0054341	0.007293	0.0093287	0.011452	0.013451	0.015756	0.018457	0.021057	0.023663	0.026332	0.028872	0.031382	0.033849	0.036271	0.038416	0.04064	0.042465	0.043905	0.045735	0.04763	0.049484	0.051513	0.053342	0.05518	0.056854	0.058702	0.060581	0.062463	0.064623	0.066581	0.068419
45	1e-05	1e-05	1e-05	1e-05	1e-05	1e-05	5.8636e-05	0.0014027	0.0026287	0.0046602	0.0080477	0.011593	0.015478	0.019846	0.024283	0.028724	0.033063	0.037814	0.042413	0.047529	0.052626	0.057497	0.062801	0.067906	0.072802	0.077264	0.081374	0.085587	0.089539	0.093186	0.096202	0.098777	0.10094	0.10259	0.10412	0.10521	0.1066	0.10815	0.10973	0.11152	0.11372	0.1163	0.11887	0.12172	0.12485	0.12745	0.13035	0.13291	0.13542
46	0.033555	0.025429	0.016291	0.0089822	0.0044313	0.0012405	1e-05	1e-05	NaN	NaN	NaN	NaN	NaN	NaN	NaN	NaN	NaN	NaN	NaN	NaN	NaN	NaN	NaN	NaN	NaN	NaN	NaN	NaN	NaN	NaN	NaN	NaN	NaN	NaN	NaN	NaN	NaN	NaN	NaN	NaN	NaN	NaN	NaN	NaN	NaN	NaN	NaN	NaN	NaN
47	0.00087246	1e-05	1e-05	1e-05	1e-05	1e-05	1e-05	0.0021092	0.0062221	0.011153	0.018399	0.025223	0.033358	0.041349	0.049816	0.058005	0.066229	0.07422	0.082879	0.091583	0.1004	0.10863	0.11741	0.12571	0.13489	0.14356	0.15215	0.16065	0.16964	0.17755	0.18515	0.19253	0.19967	0.2068	0.21352	0.21893	0.22508	0.23166	0.23824	0.24497	0.2522	0.2592	0.26613	0.27348	0.28092	0.28896	0.29854	0.30828	0.3181
48	0.0060669	0.0069281	0.0064566	0.0067354	0.0072573	0.0077198	0.0078782	0.0075848	0.0068296	0.0061877	0.0063143	0.0056397	0.0051412	0.0052586	0.0052437	0.0050927	0.0049819	0.0049142	0.0051201	0.005927	0.0067472	0.0073633	0.0080447	0.0086915	0.0095063	0.010096	0.010688	0.011064	0.011452	0.011806	0.011778	0.011693	0.011498	0.01132	0.010967	0.010227	0.0097276	0.009297	0.0091181	0.0089958	0.0088595	0.0088651	0.0089639	0.0092279	0.0095655	0.00971	0.010266	0.010805	0.01126
49	1e-05	1e-05	1e-05	1e-05	1e-05	1e-05	0.00025826	0.00060885	0.00097948	0.0016017	0.0028729	0.0039094	0.0050472	0.0061864	0.0072526	0.0082124	0.0092877	0.010361	0.011751	0.013492	0.015322	0.016841	0.018317	0.019785	0.021469	0.023095	0.024733	0.02621	0.02759	0.028605	0.029352	0.029963	0.030446	0.031011	0.031436	0.031508	0.031831	0.032174	0.03257	0.033272	0.034189	0.035209	0.036228	0.037615	0.03915	0.040489	0.042113	0.04364	0.045244
50	0.011983	0.0097245	0.0074617	0.0055757	0.0035342	0.0019628	0.00057057	1e-05	1e-05	1e-05	1e-05	1e-05	1e-05	0.00046378	0.0017645	0.0035389	0.0052849	0.0071548	0.0090919	0.011278	0.013609	0.015996	0.018084	0.020047	0.02229	0.024239	0.025947	0.027819	0.029652	0.031291	0.032937	0.034685	0.036483	0.038566	0.040883	0.043026	0.045954	0.049194	0.052533	0.056385	0.060663	0.065119	0.069737	0.074417	0.079538	0.084565	0.090086	0.095412	0.10074
51	0.0027251	0.0020557	0.0012641	0.00073017	0.00026793	8.3973e-05	1e-05	1e-05	1e-05	1e-05	1e-05	1e-05	8.4955e-05	0.0006823	0.0013585	0.0020436	0.0027849	0.0035511	0.0046697	0.0061089	0.0078061	0.0093951	0.011049	0.012701	0.01443	0.01609	0.017756	0.019433	0.021173	0.022706	0.023996	0.025191	0.02636	0.0276	0.02885	0.029808	0.031073	0.032412	0.033717	0.035092	0.03659	0.038194	0.039727	0.041318	0.042871	0.044109	0.045656	0.046922	0.048225
52	1e-05	1e-05	1e-05	1e-05	1e-05	1e-05	0.0011332	0.0039107	0.0073165	0.011391	0.016475	0.021905	0.027982	0.034377	0.041095	0.048306	0.055854	0.063673	0.071738	0.079936	0.088253	0.096665	0.10526	0.11397	0.12296	0.13184	0.14052	0.14928	0.15798	0.16659	0.1751	0.18353	0.19171	0.19988	0.20767	0.21494	0.2224	0.22998	0.23746	0.24512	0.25274	0.26017	0.26722	0.27417	0.28087	0.28734	0.29395	0.30025	0.30597
53	1e-05	1e-05	1e-05	1e-05	1e-05	1e-05	0.00045632	0.0012543	0.0014704	0.0020139	0.003266	0.0043675	0.0055428	0.0069192	0.0081241	0.0092587	0.010384	0.01162	0.012914	0.014828	0.016816	0.018527	0.020302	0.02182	0.023375	0.024721	0.025832	0.027094	0.028024	0.028728	0.028948	0.028713	0.028563	0.028422	0.028411	0.028041	0.027928	0.028123	0.028346	0.029069	0.030005	0.031126	0.032578	0.033985	0.035535	0.036734	0.038092	0.039162	0.04016
54	0.0013473	0.00094035	1e-05	1e-05	1e-05	7.529e-05	8.8132e-05	1e-05	1e-05	1e-05	0.00040038	0.00056677	0.0010551	0.0017935	0.0024422	0.003109	0.003819	0.0046558	0.0056353	0.0070686	0.0086386	0.0099975	0.011535	0.013086	0.01483	0.016034	0.017182	0.018233	0.019491	0.02066	0.021497	0.022219	0.023024	0.023802	0.024422	0.024588	0.025442	0.026452	0.027521	0.028588	0.02982	0.031073	0.032479	0.034004	0.035543	0.036715	0.03849	0.040073	0.041401
55	1e-05	1e-05	1e-05	1e-05	1e-05	1e-05	0.00060486	0.0018568	0.002748	0.0040349	0.0065126	0.0089471	0.0118	0.014818	0.017681	0.020274	0.022971	0.025823	0.028612	0.031765	0.034675	0.037005	0.039214	0.04075	0.042251	0.043546	0.044773	0.045902	0.046805	0.047598	0.047963	0.048176	0.048426	0.048934	0.049903	0.050613	0.051612	0.052876	0.054335	0.056356	0.058633	0.061462	0.064771	0.06825	0.071863	0.075171	0.078824	0.082366	0.085771
56	0.0051568	0.0041146	0.0022913	0.0011633	0.00061798	1e-05	1e-05	1e-05	1e-05	1e-05	1e-05	1e-05	0.00056274	0.0017494	0.0030164	0.00418	0.0055505	0.0069062	0.0085246	0.010795	0.013098	0.015502	0.017993	0.020675	0.023401	0.026004	0.028463	0.031053	0.033653	0.036129	0.038381	0.040557	0.042389	0.044132	0.045785	0.046922	0.048386	0.050061	0.05162	0.05345	0.055427	0.057367	0.059501	0.061902	0.06434	0.066418	0.069244	0.071616	0.073872
57	0.0010265	0.00030226	1e-05	1e-05	1e-05	1e-05	1e-05	1e-05	0.00038622	0.0013197	0.0029895	0.0045914	0.0064709	0.0084776	0.010746	0.013221	0.015775	0.018427	0.02147	0.024797	0.028241	0.031606	0.035019	0.038477	0.042069	0.04539	0.048479	0.051477	0.054276	0.056669	0.058696	0.060536	0.062106	0.063819	0.065172	0.066191	0.067582	0.069173	0.070861	0.072922	0.075283	0.077861	0.080463	0.083324	0.086154	0.089189	0.092626	0.095835	0.098961
58	1e-05	1e-05	1e-05	1e-05	1e-05	1e-05	0.00011802	0.00038292	0.00032475	0.00051792	0.0010909	0.0015182	0.0021226	0.003049	0.0038596	0.004687	0.0057514	0.0069925	0.0084283	0.01047	0.012757	0.015358	0.017975	0.020761	0.024026	0.027238	0.030379	0.033755	0.037343	0.041083	0.044756	0.04846	0.052152	0.056385	0.060905	0.065263	0.070692	0.076803	0.083593	0.090747	0.0982	0.10601	0.11443	0.12338	0.13238	0.14137	0.15092	0.16003	0.16891
59	0.0078118	0.0066357	0.005342	0.0045784	0.0035205	0.0028632	0.0021452	0.001197	0.00039422	1e-05	1e-05	1e-05	1e-05	1e-05	1e-05	0.00030339	0.0005211	0.000743	0.0012653	0.0019646	0.002791	0.0034302	0.00394	0.0043061	0.0047183	0.0048761	0.005158	0.0054593	0.0057659	0.0057655	0.0055583	0.005344	0.0049192	0.0045908	0.0042681	0.0036696	0.0035056	0.0033894	0.0034962	0.0036486	0.0040188	0.004393	0.0047037	0.0051778	0.0055268	0.0056	0.0060591	0.0063493	0.0064643
60	1e-05	1e-05	1e-05	0.0014011	0.0095047	0.019426	0.031138	0.044582	0.059869	0.077079	0.096454	0.11779	0.1406	0.16397	0.18882	0.21495	0.24197	0.26986	NaN	NaN	NaN	NaN	NaN	NaN	NaN	NaN	NaN	NaN	NaN	NaN	NaN	NaN	NaN	NaN	NaN	NaN	NaN	NaN	NaN	NaN	NaN	NaN	NaN	NaN	NaN	NaN	NaN	NaN	NaN
61	1e-05	1e-05	1e-05	1e-05	1e-05	1e-05	0.0018844	0.0052325	0.0079106	0.010893	0.014359	0.016822	0.019204	0.022426	0.025358	0.028396	0.031399	0.034166	0.037284	0.041139	0.045148	0.049322	0.053604	0.058365	0.06339	0.068664	0.0741	0.079768	0.086079	0.092644	0.099297	0.10618	0.11342	0.12136	0.12981	0.13866	0.14801	0.15788	0.16842	0.17943	0.1912	0.20338	0.21624	0.22998	0.24415	0.25815	0.27273	0.28784	0.30367
62	0.010494	0.0086925	0.0067608	0.0048779	0.0033174	0.002337	0.0015365	0.00073854	0.00030004	1e-05	1e-05	1e-05	1e-05	1e-05	0.00026291	0.00037734	0.00033624	6.3857e-05	1e-05	4.6263e-05	0.00035689	0.00071124	0.0010539	0.0012276	0.0014717	0.001537	0.0017016	0.001889	0.002272	0.0025004	0.0023659	0.0021464	0.0016724	0.0014046	0.0010982	0.00047035	0.0001954	0.00011292	8.4506e-05	0.00020442	0.0005904	0.0011065	0.0015045	0.0022309	0.0027743	0.0032455	0.0042617	0.0050956	0.0057679
63	0.005692	0.003927	0.0017219	0.00049012	1e-05	1e-05	1e-05	1e-05	1e-05	1e-05	0.00028604	0.0014934	0.0030724	0.0050481	0.0067339	0.008601	0.010726	0.013043	0.015779	0.018909	0.022119	0.025375	0.028772	0.03229	0.035911	0.039744	0.043326	0.046716	0.049931	0.052891	0.055529	0.058062	0.060307	0.062523	0.064612	0.066522	0.068579	0.070878	0.073335	0.076091	0.079002	0.082075	0.085335	0.088814	0.092384	0.095667	0.099236	0.10257	0.10576
64	1e-05	1e-05	1e-05	1e-05	1e-05	1e-05	0.0044986	0.014587	0.026279	0.039672	0.055127	0.072083	0.090564	0.11027	0.13091	0.15248	0.17468	0.19722	0.2206	0.24439	0.26843	0.29291	0.31758	NaN	NaN	NaN	NaN	NaN	NaN	NaN	NaN	NaN	NaN	NaN	NaN	NaN	NaN	NaN	NaN	NaN	NaN	NaN	NaN	NaN	NaN	NaN	NaN	NaN	NaN
65	1e-05	1e-05	1e-05	1e-05	1e-05	1e-05	0.00045708	0.0013021	0.0023598	0.0035844	0.0050882	0.0064639	0.0083325	0.010423	0.013021	0.016007	0.019346	0.022831	0.026972	0.031486	0.03617	0.04124	0.046529	0.05189	0.057678	0.063251	0.069204	0.075149	0.081354	0.087514	0.093785	0.099916	0.10612	0.11283	0.11961	0.126	0.13311	0.14027	0.14749	0.15476	0.1623	0.17013	0.17833	0.18635	0.19401	0.20142	0.20928	0.21644	0.22359
66	1e-05	1e-05	1e-05	1e-05	1e-05	1e-05	0.002445	0.0083496	0.015313	0.02378	0.033821	0.04486	0.056857	0.070353	0.085112	0.10118	0.11873	0.13725	0.15702	0.17767	0.19891	0.2208	0.24308	0.26604	0.28955	0.31321	0.33697	0.3607	0.38493	0.40924	NaN	NaN	NaN	NaN	NaN	NaN	NaN	NaN	NaN	NaN	NaN	NaN	NaN	NaN	NaN	NaN	NaN	NaN	NaN
67	1e-05	1e-05	1e-05	1e-05	1e-05	1e-05	0.00019201	0.00027108	0.00013986	0.00054306	0.0016234	0.0028886	0.0043499	0.0058266	0.0072559	0.0087481	0.010208	0.011736	0.013696	0.015984	0.018111	0.020146	0.022026	0.023888	0.025783	0.027585	0.029427	0.031379	0.033205	0.034612	0.03594	0.036985	0.03779	0.038811	0.03971	0.040513	0.041811	0.043218	0.044615	0.046473	0.048648	0.050896	0.053394	0.056232	0.059237	0.062301	0.065635	0.068482	0.071345
68	1e-05	1e-05	1e-05	1e-05	0.0016195	0.0051008	0.0099096	0.015891	0.023154	0.031741	0.042186	0.054184	0.067921	0.083128	0.099983	0.11844	0.13836	0.15948	NaN	NaN	NaN	NaN	NaN	NaN	NaN	NaN	NaN	NaN	NaN	NaN	NaN	NaN	NaN	NaN	NaN	NaN	NaN	NaN	NaN	NaN	NaN	NaN	NaN	NaN	NaN	NaN	NaN	NaN	NaN
69	1e-05	1e-05	1e-05	1e-05	1e-05	1e-05	0.0038459	0.01055	0.016532	0.022505	0.0282	0.032864	0.037417	0.04238	0.047795	0.053313	0.058849	0.064652	0.070997	0.078016	0.085327	0.092429	0.099732	0.10788	0.11654	0.1252	0.13399	0.14307	0.15232	0.16167	0.17096	0.18048	0.19076	0.20166	0.21199	0.22194	0.23262	0.24372	0.25522	0.26704	0.27918	0.29152	0.30343	0.3153	0.3265	0.33751	0.34917	0.36017	0.37028
70	0.0066183	0.0049805	0.0032687	0.0020907	0.001031	0.00025745	1e-05	1e-05	1e-05	1e-05	1e-05	1e-05	0.00043518	0.0011413	0.0018634	0.0027705	0.0037102	0.004559	0.0056154	0.0067749	0.0079576	0.0091122	0.010095	0.011329	0.012835	0.014247	0.015471	0.01666	0.017878	0.019116	0.020315	0.021607	0.022798	0.024336	0.025704	0.026828	0.028308	0.030153	0.032163	0.034488	0.036826	0.039177	0.041548	0.04414	0.046558	0.048758	0.051181	0.053266	0.055052
71	1e-05	1e-05	1e-05	1e-05	1e-05	1e-05	0.0032	0.009533	0.015925	0.021985	0.028622	0.035198	0.041882	0.048614	0.056115	0.064466	0.073066	0.082491	0.092436	0.10304	0.11436	0.12593	0.13802	0.15091	0.16437	0.17757	0.19085	0.20448	0.21791	0.23165	0.24582	0.26086	0.27718	0.29515	NaN	NaN	NaN	NaN	NaN	NaN	NaN	NaN	NaN	NaN	NaN	NaN	NaN	NaN	NaN
72	0.0028131	0.0019526	0.00084428	0.00019606	1e-05	1e-05	1e-05	1e-05	1e-05	1e-05	0.00073098	0.0014134	0.0022444	0.0033016	0.0045407	0.0058529	0.0074486	0.0092564	0.011515	0.014132	0.016839	0.019516	0.022468	0.025757	0.029094	0.03222	0.035301	0.038221	0.040993	0.043474	0.045731	0.047966	0.05003	0.052152	0.054012	0.055759	0.05786	0.060083	0.062399	0.064858	0.067436	0.069944	0.072438	0.075085	0.077609	0.079737	0.081863	0.083547	0.085037
73	1e-05	1e-05	1e-05	1e-05	1e-05	1e-05	0.0005592	0.0015237	0.0023067	0.0027251	0.0033119	0.0029717	0.0028831	0.0033276	0.0040914	0.0050792	0.0063389	0.0075406	0.0092656	0.011172	0.01339	0.015582	0.018205	0.020824	0.023257	0.02549	0.02772	0.029633	0.03146	0.032624	0.03344	0.033899	0.034177	0.034545	0.034802	0.034965	0.035561	0.036166	0.03698	0.038	0.039619	0.041737	0.044208	0.046876	0.049525	0.05201	0.054872	0.057499	0.060231
74	1e-05	1e-05	1e-05	1e-05	1e-05	1e-05	0.00017306	0.00031642	0.00069123	0.00076489	0.0015428	0.0022791	0.0035272	0.0046962	0.0059386	0.0072457	0.0084531	0.010042	0.01171	0.013646	0.015816	0.017657	0.019574	0.021194	0.022849	0.024188	0.025188	0.026045	0.026532	0.027153	0.02728	0.027221	0.027137	0.026734	0.026077	0.025073	0.024499	0.024314	0.024098	0.024128	0.023918	0.023949	0.024045	0.024165	0.024634	0.025037	0.026044	0.026653	0.027024
75	1e-05	1e-05	1e-05	1e-05	1e-05	1e-05	0.00063165	0.0017551	0.0028639	0.0039637	0.005849	0.007812	0.010452	0.013349	0.016634	0.0202	0.023471	0.027067	0.031052	0.035423	0.040051	0.044454	0.048718	0.052461	0.056147	0.059419	0.062744	0.066018	0.068952	0.07147	0.073606	0.075292	0.076578	0.077662	0.078907	0.07969	0.080772	0.081845	0.083028	0.084308	0.085674	0.087028	0.088353	0.090134	0.092124	0.093665	0.096025	0.098163	0.099891
76	0.0040565	0.0025765	0.0013748	0.000659	0.00046857	0.00013923	1e-05	1e-05	1e-05	1e-05	1e-05	1e-05	0.00055079	0.0015336	0.0025384	0.0033174	0.0045771	0.0059842	0.007788	0.010343	0.013006	0.015976	0.018719	0.021499	0.024445	0.027369	0.030396	0.03306	0.035641	0.037909	0.039807	0.041544	0.042962	0.044481	0.045797	0.046781	0.047983	0.049354	0.050798	0.052351	0.053906	0.05553	0.057022	0.058553	0.060086	0.061394	0.063067	0.06439	0.065398
77	1e-05	1e-05	1e-05	1e-05	1e-05	1e-05	0.0009388	0.0030437	0.005619	0.0087046	0.01286	0.017455	0.02267	0.028648	0.035326	0.042932	0.051323	0.060695	0.070965	0.082249	0.094201	0.10658	0.11957	0.13309	0.14695	0.16089	0.17472	0.18841	0.20184	0.21498	0.22766	0.24008	0.25207	0.26376	0.2749	0.28533	0.29601	0.30679	0.31754	0.32828	0.33887	0.34923	0.35931	0.36926	0.37883	0.38815	0.39782	0.40672	0.41515
78	0.00081933	1e-05	1e-05	1e-05	1e-05	1e-05	1e-05	0.00064009	0.00247	0.0050701	0.0088456	0.013243	0.018285	0.023629	0.029168	0.035073	0.041508	0.048158	0.055191	0.062681	0.070138	0.077469	0.084629	0.091686	0.098635	0.10529	0.11164	0.11742	0.1229	0.12792	0.13227	0.13636	0.13996	0.1434	0.14646	0.14906	0.15196	0.15502	0.1582	0.16148	0.16482	0.1683	0.17165	0.1752	0.17871	0.18211	0.18596	0.18949	0.19273
79	1e-05	1e-05	1e-05	1e-05	1e-05	1e-05	0.00011299	0.000162	7.6931e-05	8.1067e-05	0.00031299	0.00031268	0.00030425	0.00015193	0.00024465	0.00016443	0.00036851	0.00067869	0.0011592	0.0019853	0.0028305	0.0035646	0.0043257	0.0052017	0.0063546	0.0074227	0.0085499	0.0094226	0.010355	0.011232	0.011733	0.012166	0.012549	0.013066	0.013406	0.013351	0.013397	0.013544	0.013746	0.014052	0.014179	0.014605	0.014959	0.015458	0.016091	0.016574	0.017575	0.018487	0.019358
80	0.00085186	1e-05	1e-05	1e-05	1e-05	1e-05	1e-05	6.1333e-05	0.0011405	0.0026058	0.0051097	0.0079022	0.01088	0.014195	0.017756	0.021816	0.025848	0.030221	0.034986	0.040064	0.04519	0.050231	0.055322	0.060543	0.065664	0.07043	0.075027	0.079488	0.083707	0.087689	0.091271	0.09477	0.097916	0.10088	0.10358	0.10601	0.10887	0.11185	0.1149	0.11811	0.1213	0.12447	0.12746	0.13055	0.13351	0.13631	0.13946	0.14219	0.14464
81	1e-05	1e-05	1e-05	1e-05	1e-05	1e-05	0.00086396	0.0019097	0.0023095	0.0032486	0.0047283	0.0059668	0.0071771	0.0086635	0.010725	0.013102	0.015492	0.017757	0.020765	0.023945	0.026719	0.029245	0.03113	0.033178	0.035043	0.036295	0.037212	0.038334	0.039	0.038899	0.038496	0.037963	0.037074	0.03688	0.036211	0.034983	0.034333	0.034124	0.033949	0.03448	0.035389	0.036905	0.038195	0.039276	0.040025	0.041075	0.043821	0.046174	0.047784
82	1e-05	1e-05	0.0087428	0.030951	0.054401	0.078689	0.1037	0.1299	0.1583	0.18974	NaN	NaN	NaN	NaN	NaN	NaN	NaN	NaN	NaN	NaN	NaN	NaN	NaN	NaN	NaN	NaN	NaN	NaN	NaN	NaN	NaN	NaN	NaN	NaN	NaN	NaN	NaN	NaN	NaN	NaN	NaN	NaN	NaN	NaN	NaN	NaN	NaN	NaN	NaN
83	1e-05	1e-05	1e-05	1e-05	1e-05	1e-05	0.00057036	0.001442	0.0022541	0.0031586	0.0052898	0.0077355	0.009995	0.01218	0.014104	0.015999	0.018044	0.020602	0.023311	0.026445	0.02979	0.032628	0.035303	0.038163	0.041016	0.043635	0.046343	0.048935	0.051012	0.052907	0.054149	0.055225	0.056173	0.056941	0.057575	0.057952	0.058952	0.059976	0.061033	0.062543	0.064187	0.066305	0.06846	0.070779	0.073245	0.075642	0.078586	0.081136	0.083667
84	1e-05	1e-05	1e-05	1e-05	1e-05	1e-05	0.0015932	0.0051444	0.0093547	0.014391	0.020317	0.026441	0.033056	0.040057	0.047186	0.054285	0.061419	0.068623	0.07646	0.084475	0.092487	0.10066	0.10899	0.11748	0.12638	0.13532	0.14454	0.15397	0.16353	0.17285	0.18209	0.19138	0.2006	0.20987	0.21922	0.22809	0.23737	0.24691	0.25665	0.26716	0.27827	0.2904	0.30334	0.31733	0.3327	0.34911	0.36758	0.38751	NaN
85	1e-05	1e-05	0.00084431	0.018965	0.038602	0.058934	0.081313	0.10607	0.13336	NaN	NaN	NaN	NaN	NaN	NaN	NaN	NaN	NaN	NaN	NaN	NaN	NaN	NaN	NaN	NaN	NaN	NaN	NaN	NaN	NaN	NaN	NaN	NaN	NaN	NaN	NaN	NaN	NaN	NaN	NaN	NaN	NaN	NaN	NaN	NaN	NaN	NaN	NaN	NaN
86	1e-05	1e-05	1e-05	1e-05	1e-05	1e-05	0.00051418	0.0018051	0.0036103	0.0059748	0.0095036	0.013345	0.017583	0.022564	0.027901	0.034045	0.040415	0.047354	0.05483	0.063027	0.071661	0.080553	0.089862	0.099778	0.11007	0.12057	0.13122	0.14244	0.1539	0.16564	0.17727	0.18921	0.20126	0.21348	0.22564	0.2376	0.25001	0.26253	0.27499	0.28744	0.2997	0.3119	0.32354	0.33493	0.34578	0.35597	0.36612	0.37549	0.38424
87	1e-05	1e-05	1e-05	1e-05	1e-05	1e-05	0.00067418	0.0017534	0.0026845	0.0042385	0.0061453	0.0081966	0.010449	0.012958	0.015325	0.01791	0.020729	0.023615	0.0268	0.030304	0.033526	0.036447	0.03906	0.041614	0.044212	0.046687	0.048836	0.050544	0.052336	0.054023	0.055565	0.05698	0.058571	0.060517	0.062577	0.064115	0.066219	0.068448	0.071087	0.073744	0.076473	0.07948	0.082687	0.086286	0.089912	0.093355	0.097465	0.10137	0.10549
88	0.0015088	0.00011315	1e-05	1e-05	1e-05	1e-05	1e-05	1e-05	0.0013428	0.003438	0.0065672	0.01012	0.013854	0.017612	0.021554	0.025597	0.029763	0.034339	0.039191	0.044052	0.048889	0.053299	0.057494	0.061764	0.066043	0.070202	0.074191	0.077829	0.080984	0.083815	0.086351	0.088911	0.091641	0.094386	0.097217	0.10018	0.1037	0.10775	0.11248	0.11772	0.12327	0.12907	0.13479	0.14033	0.1462	0.15172	0.15699	0.16186	0.16629
89	1e-05	1e-05	1e-05	1e-05	1e-05	1e-05	0.00094297	0.0024655	0.0039673	0.0054489	0.0068985	0.0076949	0.0082601	0.008828	0.0092401	0.0096793	0.0098958	0.010087	0.010413	0.01065	0.010737	0.010678	0.01048	0.010309	0.010453	0.010648	0.010629	0.010563	0.010525	0.010194	0.0098617	0.0095905	0.0094143	0.0093968	0.0094243	0.0090293	0.0089435	NaN	NaN	NaN	NaN	NaN	NaN	NaN	NaN	NaN	NaN	NaN	NaN
90	1e-05	1e-05	1e-05	1e-05	1e-05	1e-05	0.0028852	0.013328	0.024602	0.037178	0.052846	0.068724	0.085184	0.10248	0.1195	0.13711	0.15452	0.17165	0.18706	0.20262	0.21769	0.22866	0.24005	0.25175	0.26315	0.27493	0.28617	0.29704	0.30825	0.31921	0.33006	0.34129	0.35486	0.36812	0.38039	0.39272	0.40448	0.41484	0.42516	0.43475	0.44449	0.45407	0.46281	0.4706	0.47798	0.48585	0.49328	0.50078	0.51026
91	0.00018927	1e-05	1e-05	1e-05	0.0010094	0.0036158	0.0086367	0.017104	0.026853	0.037866	0.051034	0.0656	0.081778	0.099013	0.1169	0.13626	0.1564	0.17808	0.20092	0.22636	0.2543	NaN	NaN	NaN	NaN	NaN	NaN	NaN	NaN	NaN	NaN	NaN	NaN	NaN	NaN	NaN	NaN	NaN	NaN	NaN	NaN	NaN	NaN	NaN	NaN	NaN	NaN	NaN	NaN
92	0.051011	0.04672	0.041777	0.037524	0.033607	0.029715	0.027549	0.028273	0.028809	0.02953	0.031431	0.032847	0.034069	0.035765	0.03695	0.038193	0.039513	0.040582	0.040735	0.041136	0.041699	0.040467	0.039568	0.039287	0.039012	0.039107	0.039284	0.039409	0.040043	0.040279	0.040733	0.041265	0.043172	0.045254	0.046788	0.048564	0.050334	0.05096	0.051748	0.051811	0.052325	0.052724	0.052668	0.051689	0.050079	0.048565	0.046246	0.04358	0.042493
93	0.016605	0.022358	0.026999	0.029461	0.032293	0.034893	0.035571	0.035033	0.034338	0.033679	0.03078	0.027292	0.02335	0.019296	0.016182	0.012949	0.009385	0.0069481	0.0051722	0.0034681	0.0017342	0.00085676	1e-05	1e-05	1e-05	1e-05	1e-05	1e-05	0.00031197	0.00032458	0.00036812	0.00088614	0.0017115	0.0032234	0.0047831	0.0060015	0.0067984	0.0076935	0.0083998	0.0090271	0.010066	0.011134	0.011921	0.012414	0.012618	0.012857	0.013242	0.014239	0.015203
94	0.014288	0.019844	0.016013	0.012781	0.011015	0.005414	0.0032482	0.0029023	0.00061902	1e-05	1e-05	1e-05	1e-05	1e-05	1e-05	0.001361	0.006928	0.0094401	0.011973	0.014894	0.018122	0.021228	0.026444	0.033868	0.038993	0.045316	0.052073	0.060245	0.069702	0.079385	0.089756	0.1008	0.11262	0.12288	0.13214	0.14197	0.15076	0.15925	0.16674	0.17483	0.18304	0.19071	0.19786	0.20417	0.21086	0.21764	0.22434	0.23132	0.23861
95	0.003171	0.012161	0.012897	0.013962	0.015495	0.012362	0.011593	0.011549	0.0090744	0.0065434	0.004685	1e-05	1e-05	1e-05	1e-05	1e-05	1e-05	0.0001621	0.00064851	0.0014806	0.0028539	0.0036206	0.0056501	0.0089197	0.0098174	0.011533	0.012881	0.015056	0.018927	0.022886	0.027138	0.03181	0.037732	0.043016	0.047962	0.053865	0.05957	0.065815	0.072235	0.079252	0.087121	0.09545	0.10419	0.11287	0.12231	0.1325	0.14344	0.15528	0.16812
96	0.023874	0.021846	0.020165	0.017877	0.01618	0.014929	0.013956	0.012593	0.011583	0.010856	0.0095787	0.0084544	0.0076086	0.0067922	0.0061723	0.0055962	0.0046477	0.0030662	0.0023414	0.001291	0.00042769	1e-05	1e-05	1e-05	1e-05	1e-05	1e-05	0.0001117	0.0012863	0.0019059	0.0029705	0.0041918	0.0055762	0.006932	0.0081457	0.0090262	0.0094638	0.010075	0.010747	0.010944	0.011497	0.012007	0.012395	NaN	NaN	NaN	NaN	NaN	NaN
97	1e-05	0.010738	0.014314	0.017682	0.02178	0.017588	0.016713	0.015973	0.010979	0.0065918	0.0027769	1e-05	1e-05	1e-05	1e-05	1e-05	0.0058915	0.010286	0.015644	0.021525	0.028332	0.035062	0.043318	0.052354	0.056725	0.061118	0.064461	0.069686	0.075593	0.080943	0.086397	0.091296	0.096515	0.099947	0.10255	0.10609	0.10946	0.11322	0.11531	0.1186	0.12239	0.1259	0.12953	0.13278	0.13646	0.14069	0.14533	0.15015	0.15548
98	0.085643	0.075769	0.061354	0.049068	0.03914	0.026668	0.017612	0.010251	0.0024799	1e-05	1e-05	1e-05	1e-05	1e-05	1e-05	0.0024678	0.0096558	0.015141	0.021482	0.02792	0.034747	0.041554	0.049663	0.058401	0.065079	0.071948	0.078108	0.08507	0.091961	0.098076	0.10481	0.11124	0.118	0.12337	0.12815	0.13318	0.1379	0.14306	0.14739	0.15266	0.1594	0.1658	0.17233	0.1785	0.18488	0.19181	0.19932	0.2071	0.21539
99	1e-05	1e-05	1e-05	1e-05	1e-05	1e-05	0.00098619	0.0026822	0.0045138	0.0063235	0.0078632	0.0089067	0.0094661	0.010175	0.010641	0.011669	0.012415	0.012773	0.013269	0.013427	0.01315	0.012914	0.013169	0.013829	0.014539	0.015636	0.016466	0.017457	0.019173	0.020829	0.022722	0.025337	0.028431	0.031313	0.034384	0.037461	0.040208	0.043128	0.046304	0.049141	0.052158	0.055301	0.058216	0.060638	0.063408	0.066044	0.068771	0.071881	0.075022
100	0.15278	0.1445	0.13426	0.12464	0.11705	0.10468	0.093321	0.081625	0.066123	0.052864	0.039869	0.028629	0.01841	0.011896	0.0059628	0.00064714	1e-05	1e-05	1e-05	1e-05	1e-05	1e-05	0.0018448	0.0048189	0.0071401	0.010135	0.013024	0.017165	0.021379	0.025081	0.02876	0.032782	0.037386	0.04157	0.045688	0.04986	0.053555	0.057932	0.061311	0.065355	0.070379	0.075661	0.08091	0.08614	0.091727	0.098131	0.10533	0.1133	0.12155
101	0.017364	0.012057	0.0076843	0.0018714	1e-05	1e-05	1e-05	1e-05	1e-05	1e-05	0.0013075	0.0039422	0.0079274	0.010924	0.014703	0.018391	0.020125	0.0214	0.022335	0.023065	0.023562	0.024218	0.025085	0.025416	0.025737	0.026328	0.026839	0.028614	0.030631	0.032165	0.033412	0.034226	0.035009	0.035799	0.036143	0.036931	0.037335	0.037468	0.03687	0.035519	0.034559	0.033704	0.032541	0.030788	0.028829	0.02736	0.025713	0.024775	0.024247
102	0.067679	0.05828	0.049636	0.04201	0.035454	0.029639	0.025197	0.021605	0.018043	0.015378	0.013575	0.012675	0.011984	0.011469	0.010753	0.010005	0.0088508	0.0068778	0.0052735	0.004111	0.0029132	0.0019292	0.0010159	0.00010189	1e-05	1e-05	1e-05	1e-05	1e-05	1e-05	0.00065527	0.0017063	0.0028505	0.0041284	0.0056033	0.0069171	0.007799	0.0086615	0.0093954	0.0098531	0.010738	0.011546	0.012336	0.012666	0.012896	0.013296	0.013876	0.015025	0.016303
103	0.023812	0.020132	0.016489	0.013314	0.01048	0.0080327	0.0060341	0.0043744	0.0029172	0.0018518	0.001285	0.00073134	0.00047264	0.00035752	8.1179e-05	0.00014996	0.00019028	1e-05	1e-05	1e-05	1e-05	1e-05	1e-05	0.00013822	0.00054016	0.0015383	0.0022997	0.0032031	0.0047124	0.0058917	0.0074549	0.0091656	0.011079	0.013117	0.015189	0.017156	0.018572	0.019945	0.021059	0.02182	0.022931	0.023757	0.024183	0.024051	0.023665	0.02334	0.023014	0.023053	0.023198
104	1e-05	1e-05	1e-05	1e-05	1e-05	1e-05	0.0002187	0.000695	0.00094298	0.0013178	0.0012215	0.0019393	0.0030365	0.0043424	0.0062678	0.0087965	0.01178	0.014449	0.017302	0.0199	0.022774	0.025732	0.028229	0.030682	0.03341	0.036127	0.038707	0.041312	0.044363	0.047413	0.051051	0.054474	0.058115	0.061926	0.065526	0.068833	0.071945	0.07506	0.078146	0.080798	0.083652	0.086292	0.089129	0.091602	0.093801	0.096195	0.098689	0.10133	0.1037
105	0.10904	0.093948	0.082054	0.071567	0.062256	0.052624	0.044146	0.035743	0.02628	0.018687	0.012003	0.0088926	0.0073213	0.0044646	0.001501	1e-05	1e-05	1e-05	1e-05	1e-05	1e-05	0.00051543	0.0023732	0.0047613	0.0085676	0.013161	0.017427	0.022651	0.028454	0.033357	0.038744	0.044236	0.050269	0.05619	0.061825	0.06718	0.07235	0.078481	0.084466	0.089533	0.095728	0.10177	0.10778	0.11354	0.11876	0.12376	0.12884	0.13371	0.13756
106	0.018275	0.012673	0.0089085	0.0055461	0.0031446	0.00072435	1e-05	1e-05	1e-05	1e-05	1e-05	1e-05	0.004289	0.0089724	0.014325	0.021017	0.028907	0.037486	0.048027	0.059369	0.07248	0.087678	0.10421	NaN	NaN	NaN	NaN	NaN	NaN	NaN	NaN	NaN	NaN	NaN	NaN	NaN	NaN	NaN	NaN	NaN	NaN	NaN	NaN	NaN	NaN	NaN	NaN	NaN	NaN
107	1e-05	1e-05	1e-05	1e-05	1e-05	1e-05	0.0020324	0.0067352	0.011713	0.016158	0.018794	0.021621	0.024448	0.027837	0.031881	0.036918	0.042719	0.047962	0.052827	0.056706	0.060543	0.064782	0.068311	0.072067	0.075743	0.079252	0.082353	0.084938	0.088253	0.091387	0.09549	0.099992	0.1044	0.10915	0.11328	0.11761	0.12213	0.12695	0.13221	0.13709	0.14264	0.14837	0.15413	0.16021	0.1662	0.17296	0.1797	0.18684	0.19404
108	0.028441	0.024403	0.020246	0.016498	0.013794	0.011021	0.0087568	0.0066129	0.004406	0.0031478	0.0021713	0.0012386	0.00035701	1e-05	1e-05	1e-05	1e-05	1e-05	1e-05	0.00014981	0.00086432	0.0018385	0.0031091	0.0047276	0.006598	0.0086768	0.010483	0.012392	0.014517	0.016691	0.019085	0.021516	0.023994	0.026586	0.029127	0.031349	0.033249	0.0353	0.037242	0.038998	0.040955	0.042571	0.044336	0.045882	0.047098	0.048228	0.049399	0.05078	0.052249
109	0.04054	0.034633	0.029136	0.024667	0.020955	0.01742	0.014406	0.011444	0.0084442	0.0061288	0.0046388	0.0038571	0.0034301	0.0028818	0.0021062	0.0014299	0.00071817	1e-05	1e-05	1e-05	1e-05	1e-05	1e-05	0.00012937	0.0010296	0.0024198	0.003779	0.0053914	0.0073882	0.0090573	0.011189	0.013873	0.017132	0.020579	0.023881	0.027128	0.030167	0.033599	0.037317	0.041069	0.045528	0.050019	0.054451	0.05851	0.062563	0.066911	0.071669	0.076929	0.082189
110	0.015349	0.012394	0.0090541	0.0064283	0.0043129	0.0021198	0.00070386	1e-05	1e-05	1e-05	1e-05	1e-05	1e-05	0.00034476	0.0011864	0.0021756	0.0034679	0.0044971	0.0058322	0.0071717	0.0084653	0.0095656	0.011039	0.012375	0.013626	0.015104	0.016338	0.017506	0.018867	0.020139	0.021643	0.023653	0.025962	0.028311	0.030867	0.033346	0.035954	0.03889	0.042016	0.044852	0.047726	0.05031	0.052463	0.054129	0.055524	0.05681	0.058157	0.05932	0.060292
111	1e-05	1e-05	1e-05	1e-05	1e-05	1e-05	0.0019433	0.0045581	0.0062979	0.008049	0.0094182	0.0096111	0.0094044	0.0098559	0.010513	0.011016	0.011752	0.011739	0.012317	0.012631	0.012569	0.012423	0.012377	0.012534	0.012289	0.01199	0.011384	0.011033	0.01128	0.011453	0.01194	0.012635	0.013374	0.01407	0.014615	0.015525	0.016302	0.017213	0.018016	0.018418	0.018846	0.019181	0.019531	0.019663	0.019814	0.020124	0.020216	0.020553	0.020972
112	0.0041186	0.0036712	0.0035191	0.0030294	0.0024346	0.0027841	0.0031735	0.0032263	0.0037376	0.0042887	0.0041227	0.0036595	0.0029101	0.0024248	0.0018114	0.001468	0.00071525	7.4563e-05	0.00014413	0.00040587	0.0004872	0.00077607	0.0019397	0.0032551	0.004129	0.0053971	0.0063855	0.0068991	0.0071974	0.0068014	0.0060464	0.0054516	0.0051014	0.0042551	0.0033654	0.0024292	0.00099244	1e-05	1e-05	1e-05	1e-05	1e-05	1e-05	0.00028232	0.0010648	0.0020244	0.0031804	0.0048072	0.0063978
113	1e-05	1e-05	1e-05	1e-05	1e-05	1e-05	0.0011655	0.0036446	0.0062808	0.0091158	0.012135	0.014917	0.017886	0.021244	0.024692	0.028547	0.032609	0.036344	0.040308	0.044183	0.048083	0.05199	0.05606	0.06021	0.064525	0.069181	0.073657	0.078149	0.083198	0.088165	0.093525	0.099157	0.10518	0.11133	0.1174	0.1234	0.12908	0.13475	0.14039	0.1456	0.15107	0.15631	0.16144	0.16586	0.17021	0.17485	0.17948	0.18435	0.18931
114	1e-05	1e-05	1e-05	1e-05	0.00031853	0.00161	0.0027766	0.0031211	0.0029038	0.0033046	0.0033131	0.0026127	0.0018547	0.0015625	0.0012963	0.00079355	0.00075355	0.00040795	0.00063788	0.00057241	0.00018042	1e-05	1e-05	0.00014546	0.00040198	0.00088615	0.00091098	0.00080003	0.00083745	0.00075202	0.0011378	0.0018078	0.0026363	0.0033742	0.0037486	0.0040126	0.0041088	0.0047451	0.0054894	0.0062178	0.0069752	0.0074075	0.0077101	0.0075522	0.0074347	0.0075839	0.0076813	0.0079328	0.0079876
115	1e-05	1e-05	1e-05	1e-05	1e-05	1e-05	0.0024848	0.0078319	0.013355	0.02007	0.027425	0.034864	0.042288	0.05033	0.058906	0.06787	0.0774	0.086747	0.096728	0.10723	0.1177	0.12862	0.1401	0.15186	0.16377	0.17561	0.18687	0.19808	0.20947	0.2206	0.23188	0.24329	0.25453	0.26553	0.2765	0.28734	0.29801	0.30889	0.31981	0.33045	0.34133	0.35169	0.36176	0.37099	0.37957	0.38779	0.39548	0.40301	0.41026
116	0.01649	0.013084	0.0096634	0.0066997	0.0045148	0.0025904	0.0011016	1e-05	1e-05	1e-05	1e-05	1e-05	1e-05	0.00015726	0.0012338	0.0023476	0.0036344	0.0048041	0.006302	0.0078858	0.0094915	0.011118	0.01294	0.014738	0.01642	0.01806	0.019512	0.020835	0.022441	0.023821	0.025385	0.027017	0.028722	0.030475	0.032253	0.033905	0.035328	0.036794	0.038351	0.03958	0.041013	0.042275	0.04346	0.044227	0.044698	0.045004	0.045275	0.045752	0.046143
117	0.0030255	0.001638	0.00019955	1e-05	1e-05	1e-05	1e-05	1e-05	1e-05	0.00073121	0.0021594	0.0036277	0.0052975	0.0073006	0.009245	0.011251	0.013412	0.015406	0.017625	0.019928	0.022329	0.024685	0.02722	0.029706	0.031996	0.034341	0.036426	0.038269	0.040305	0.042078	0.044138	0.046212	0.048311	0.050302	0.052258	0.054164	0.05588	0.057696	0.059714	0.061359	0.063236	0.064694	0.066002	0.066903	0.067656	0.068363	0.068971	0.069708	0.070335
118	0.014378	0.010955	0.007668	0.0050183	0.0029063	0.0010727	1e-05	1e-05	1e-05	1e-05	1e-05	1e-05	0.00033777	0.0016505	0.0028261	0.0041628	0.0056619	0.0071531	0.0088934	0.01078	0.012535	0.014102	0.015939	0.017845	0.019868	0.022179	0.024479	0.026632	0.029201	0.031468	0.034061	0.036896	0.039975	0.042925	0.045858	0.048641	0.051256	0.053792	0.056564	0.058941	0.061603	0.063881	0.066044	0.067875	0.069642	0.07134	0.073131	0.075012	0.076752
119	0.0022398	0.0014718	0.00024272	1e-05	1e-05	1e-05	0.0001211	0.0009895	0.0023411	0.0048609	0.0082181	0.011667	0.015943	0.021229	0.02752	0.034506	0.042444	0.051241	0.061173	0.072066	0.083793	0.096413	0.11018	0.12485	0.14024	0.15644	0.17312	0.19045	0.20836	0.22698	0.24641	0.26634	0.28678	0.3077	0.329	0.35059	0.37211	NaN	NaN	NaN	NaN	NaN	NaN	NaN	NaN	NaN	NaN	NaN	NaN
120	0.003347	0.0021255	0.00095915	1e-05	1e-05	1e-05	1e-05	1e-05	1e-05	0.00041835	0.001337	0.0024298	0.0031875	0.0043262	0.0053776	0.0064845	0.0076554	0.009171	0.010794	0.012527	0.014122	0.015706	0.017489	0.019605	0.021627	0.024247	0.026612	0.028591	0.030471	0.032147	0.033696	0.035521	0.037741	0.03987	0.041952	0.043863	0.045189	0.046771	0.048766	0.050857	0.053183	0.055449	0.05749	0.059193	0.061138	0.063305	0.065715	0.068613	0.071289
121	1e-05	1e-05	1e-05	1e-05	1e-05	1e-05	0.0033343	0.010585	0.018036	0.026027	0.034775	0.043067	0.051739	0.061111	0.070602	0.080955	0.092298	0.10349	0.11497	0.12636	0.13776	0.14883	0.16009	0.17127	0.18248	0.19371	0.20403	0.21308	0.22194	0.22986	0.23788	0.24571	0.25374	0.26131	0.26829	0.27496	0.28081	0.28673	0.29278	0.29848	0.30439	0.30995	0.31499	0.31881	0.32242	0.3261	0.32898	0.33216	0.33493
122	1e-05	1e-05	1e-05	1e-05	1e-05	1e-05	0.0058567	0.017797	0.029758	0.042318	0.055312	0.067729	0.080584	0.093889	0.10713	0.12097	0.13523	0.14895	0.16284	0.17647	0.18973	0.2027	0.21569	0.22842	0.24093	0.2536	0.26558	0.27693	0.28824	0.29894	0.30991	0.32096	0.33239	0.34387	0.35545	0.36787	0.38052	0.39452	0.41042	NaN	NaN	NaN	NaN	NaN	NaN	NaN	NaN	NaN	NaN
123	0.026137	0.021921	0.017571	0.013794	0.010374	0.0072328	0.0047263	0.0029042	0.0013393	0.00025655	1e-05	1e-05	1e-05	1e-05	1e-05	1e-05	0.0005585	0.0013669	0.0022133	0.0031844	0.0040954	0.004718	0.0054453	0.0058135	0.0061796	0.0067559	0.0066028	0.0061277	0.0058741	0.0054949	0.0054263	0.0057707	0.0066557	0.007542	0.0088853	0.010219	0.011577	0.013434	0.01605	0.01868	0.021695	0.024505	0.027148	0.029466	0.032036	0.034609	0.037434	0.040481	0.04352
124	0.014164	0.012506	0.010291	0.0083262	0.0067285	0.0051678	0.0040924	0.0030616	0.0020941	0.0013977	0.001084	0.00036509	1e-05	1e-05	1e-05	1e-05	1e-05	1e-05	9.7917e-05	0.00049527	0.00099933	0.0014565	0.0021765	0.0029186	0.0034638	0.0041504	0.0047442	0.0054943	0.0066298	0.0074874	0.0086037	0.0098578	0.011324	0.012983	0.014723	0.016487	0.018025	0.019616	0.021274	0.022703	0.024361	0.025937	0.027439	0.028567	0.02948	0.030307	0.031138	0.032261	0.033445
125	1e-05	1e-05	1e-05	1e-05	1e-05	1e-05	0.0080855	0.025998	0.047266	NaN	NaN	NaN	NaN	NaN	NaN	NaN	NaN	NaN	NaN	NaN	NaN	NaN	NaN	NaN	NaN	NaN	NaN	NaN	NaN	NaN	NaN	NaN	NaN	NaN	NaN	NaN	NaN	NaN	NaN	NaN	NaN	NaN	NaN	NaN	NaN	NaN	NaN	NaN	NaN
126	1e-05	1e-05	1e-05	1e-05	1e-05	1e-05	0.00098479	0.0029272	0.0044691	0.0065606	0.0082647	0.0093981	0.010315	0.011888	0.013757	0.015664	0.01798	0.020099	0.022438	0.024861	0.027263	0.029584	0.032137	0.035072	0.037942	0.040973	0.043709	0.046261	0.049128	0.051638	0.05412	0.056379	0.058912	0.06121	0.063126	0.064862	0.066156	0.067559	0.068788	0.069639	0.070596	0.071317	0.072027	0.072258	0.07266	0.073347	0.07404	0.07535	0.076423
127	1e-05	1e-05	1e-05	1e-05	1e-05	1e-05	0.0085445	0.019466	0.028066	0.038238	0.046002	0.0453	0.041685	0.038056	0.035844	0.032043	0.02883	0.025886	0.025006	0.02361	0.02097	0.017174	0.015817	0.015958	0.017265	0.017241	0.017939	0.018433	0.019727	0.020334	0.019474	0.017796	0.016227	0.015423	0.014916	0.014978	0.016623	0.018136	0.019967	0.020821	0.021044	0.022429	0.02518	0.027438	0.028435	0.028155	0.026103	0.023824	0.0217
128	1e-05	1e-05	1e-05	1e-05	1e-05	1e-05	0.00032168	0.0011245	0.0017065	0.0027564	0.0038081	0.0043443	0.0050842	0.0058003	0.0064994	0.0074807	0.0087673	0.0097871	0.011086	0.012303	0.013172	0.013725	0.014421	0.015113	0.015965	0.017315	0.018413	0.019134	0.020033	0.020438	0.021017	0.021826	0.02321	0.024606	0.025775	0.02675	0.027232	0.027761	0.028648	0.029355	0.030473	0.031586	0.032877	0.033276	0.033753	0.034469	0.035252	0.036346	0.037198
129	1e-05	1e-05	1e-05	1e-05	1e-05	1e-05	NaN	NaN	NaN	NaN	NaN	NaN	NaN	NaN	NaN	NaN	NaN	NaN	NaN	NaN	NaN	NaN	NaN	NaN	NaN	NaN	NaN	NaN	NaN	NaN	NaN	NaN	NaN	NaN	NaN	NaN	NaN	NaN	NaN	NaN	NaN	NaN	NaN	NaN	NaN	NaN	NaN	NaN	NaN
130	1e-05	0.0010026	0.0020093	0.0025118	0.0035587	0.0045067	0.0056606	0.0067829	0.0077324	0.0088009	0.0092543	0.0090082	0.008469	0.0079863	0.0074658	0.0068213	0.0061052	0.0052612	0.0046604	0.004133	0.0037426	0.0035633	0.0037515	0.0042556	0.0050768	0.0062219	0.0070605	0.0078647	0.0087831	0.0094521	0.0099838	0.010449	0.011106	0.011688	0.012049	0.012127	0.011885	0.011851	0.011868	0.011557	0.011403	0.011393	0.011506	0.01128	0.011013	0.010905	0.010951	0.011442	0.01176
131	1e-05	1e-05	1e-05	1e-05	1e-05	1e-05	0.0026623	0.0087001	0.01464	0.021171	0.027996	0.034991	0.042423	0.050411	0.05905	0.068157	0.078221	0.088299	0.098617	0.10954	0.12028	0.13108	0.14242	0.15362	0.16482	0.17617	0.18754	0.19844	0.20953	0.2206	0.23181	0.24385	0.25643	0.26913	0.28247	0.29611	0.30988	0.32384	0.33821	0.35273	0.36754	0.38226	0.39668	0.41049	0.42374	0.43673	0.44961	0.46259	0.47514
132	1e-05	1e-05	1e-05	1e-05	1e-05	1e-05	0.00016285	0.00062452	0.00093176	0.0012826	0.001494	0.0015614	0.0013901	0.0013973	0.0012336	0.0011145	0.0013032	0.0015512	0.0018764	0.0023881	0.0029563	0.0036122	0.0044532	0.0054747	0.0063279	0.0072121	0.0078795	0.0081415	0.0083644	0.0083199	0.0083636	0.008531	0.0088077	0.0089893	0.0090871	0.0092345	0.0093802	0.0095916	0.010113	0.010528	0.011322	0.011971	0.012431	0.012663	0.012942	0.013248	0.013601	0.014144	0.014572
133	1e-05	1e-05	1e-05	1e-05	1e-05	1e-05	0.0014177	0.0046244	0.008358	0.012611	0.017492	0.021918	0.026946	0.032567	0.038784	0.045108	0.052158	0.059331	0.067192	0.075508	0.084433	0.093732	0.10435	0.11514	0.12595	0.13682	0.14778	0.15858	0.16971	0.18062	0.19165	0.2026	0.21356	0.22432	0.23486	0.24564	0.25635	0.26696	0.27773	0.28816	0.29882	0.30915	0.31897	0.32794	0.33611	0.34419	0.3514	0.35841	0.36524
134	1e-05	1e-05	1e-05	1e-05	1e-05	1e-05	0.00038187	0.00089064	0.0015347	0.0025528	0.003097	0.0031991	0.0030803	0.0038722	0.0049771	0.0068874	0.0087363	0.010521	0.012434	0.014411	0.016331	0.018213	0.020112	0.022169	0.023996	0.026219	0.027724	0.029362	0.031167	0.033075	0.03499	0.036829	0.039193	0.041793	0.044433	0.046932	0.04897	0.051525	0.053937	0.056291	0.058823	0.061378	0.064179	0.066274	0.068384	0.070722	0.073368	0.076588	0.079323
135	0.0081167	0.0073108	0.0060505	0.0049049	0.0039106	0.0030567	0.0022718	0.0014798	0.00082679	0.00032356	1e-05	1e-05	1e-05	1e-05	1e-05	1e-05	1.2261e-05	0.00076429	0.0018653	0.0032714	0.0048442	0.0064373	0.0085072	0.010661	0.01259	0.014419	0.01586	0.016951	0.018482	0.019608	0.020595	0.021605	0.022683	0.023734	0.024934	0.026153	0.027461	0.028962	0.030764	0.032426	0.034549	0.036822	0.038992	0.040931	0.042705	0.044454	0.046367	0.048472	0.050513
136	0.0006747	0.00059506	0.00048666	0.00010639	1e-05	1e-05	1e-05	1e-05	1e-05	1e-05	9.714e-05	0.00028096	0.00063323	0.000941	0.0016141	0.0025716	0.00382	0.005001	0.0064586	0.0077854	0.0091809	0.010528	0.012134	0.013739	0.015476	0.017262	0.018717	0.019954	0.02145	0.022599	0.023935	0.025297	0.026839	0.028164	0.02936	0.03048	0.031342	0.032449	0.033645	0.034547	0.035676	0.036661	0.037593	0.038054	0.038545	0.039177	0.039803	0.040631	0.041137
137	1e-05	1e-05	1e-05	1e-05	1e-05	1e-05	0.0012418	0.00358	0.0058015	0.0081208	0.010072	0.011198	0.012319	0.014081	0.01608	0.018476	0.02075	0.022898	0.025306	0.027686	0.03008	0.032229	0.034521	0.036942	0.039357	0.042194	0.044657	0.047244	0.050266	0.053036	0.055863	0.058751	0.062127	0.065554	0.068694	0.071626	0.073849	0.076068	0.078126	0.079616	0.081238	0.082808	0.084323	0.085395	0.086438	0.087785	0.089369	0.091448	0.093364
138	0.0048966	0.0043438	0.0036728	0.0029957	0.0024834	0.0021993	0.0017442	0.0010991	0.00074128	0.00041724	0.00027547	1e-05	1e-05	1e-05	1e-05	1e-05	1e-05	0.0001243	0.0012062	0.0023095	0.0037084	0.0052377	0.0073635	0.0098998	0.012816	0.01594	0.018988	0.022046	0.025522	0.029053	0.032871	0.036933	0.041161	0.045402	0.049639	0.054027	0.058608	0.063497	0.068497	0.073262	0.078062	0.082924	0.087853	0.092612	0.097266	0.10187	0.10631	0.11063	0.11448
139	1e-05	1e-05	1e-05	1e-05	1e-05	1e-05	0.0012994	0.0043446	0.0077037	0.01159	0.015498	0.01926	0.023465	0.02854	0.033837	0.039616	0.045369	0.05107	0.056881	0.062719	0.068578	0.074302	0.080129	0.085994	0.091574	0.097557	0.10316	0.10877	0.11453	0.12011	0.12569	0.13131	0.1373	0.14325	0.14888	0.1545	0.15969	0.16494	0.17016	0.17522	0.18047	0.18571	0.19098	0.19591	0.20089	0.20618	0.21167	0.2174	0.223
140	1e-05	1e-05	1e-05	1e-05	1e-05	1e-05	0.00064596	0.0016234	0.0023595	0.0027484	0.0030865	0.0028143	0.0026525	0.0027368	0.0028794	0.0033941	0.0040008	0.0045826	0.005493	0.006359	0.0074382	0.0084716	0.010079	0.011724	0.013555	0.01559	0.01733	0.01884	0.020698	0.022313	0.024088	0.02607	0.028295	0.030407	0.032615	0.034721	0.036889	0.039546	0.042666	0.045626	0.04902	0.052566	0.056039	0.059167	0.062327	0.06562	0.069239	0.073282	0.07708
141	1e-05	1e-05	1e-05	1e-05	1e-05	1e-05	0.0048995	0.0093568	0.012227	0.014329	0.015019	0.013877	0.012398	0.01179	0.011294	0.011243	0.010813	0.0098902	0.0098355	0.0099374	0.010114	0.010508	0.011082	0.011855	0.012011	0.012892	0.013751	0.015249	0.017083	0.01871	0.020284	0.021355	0.022562	0.024064	0.025322	0.026683	0.02683	0.026697	0.026341	0.025595	0.025121	0.025108	0.025514	0.02617	0.026661	0.027091	0.0279	0.029982	0.032354
142	0.0066718	0.0056508	0.0045126	0.0034472	0.0025509	0.0016818	0.0010815	0.0004975	1e-05	1e-05	1e-05	1e-05	1e-05	1e-05	1.0488e-05	0.00052973	0.0010561	0.0012849	0.0017443	0.0020353	0.0022627	0.002358	0.0024968	0.0027687	0.0029063	0.0034262	0.0036832	0.0038784	0.0045453	0.0050695	0.0058846	0.0067939	0.0080822	0.0094538	0.010633	0.011837	0.012579	0.013445	0.014394	0.014923	0.015652	0.016219	0.016753	0.017019	0.017312	0.017719	0.018262	0.019275	0.020194
143	0.013331	0.011168	0.0091367	0.0071159	0.0053579	0.0036734	0.0027016	0.0021891	0.0015649	0.0011468	0.00080902	0.00032376	0.00010697	1e-05	1e-05	1e-05	1e-05	1e-05	1e-05	6.2643e-05	0.00074775	0.0014015	0.0024756	0.0036833	0.0049632	0.006659	0.0083762	0.0099123	0.012055	0.013991	0.016194	0.018435	0.021102	0.023829	0.026563	0.029271	0.031966	0.034503	0.037307	0.039717	0.042226	0.044587	0.046764	0.048472	0.050077	0.051739	0.053369	0.054887	0.056437
144	0.019228	0.016284	0.013596	0.010854	0.0082395	0.0059317	0.0044996	0.0036914	0.002957	0.0023438	0.0019204	0.0013056	0.0010102	0.00048685	6.0406e-05	5.011e-05	8.951e-05	1e-05	1e-05	1e-05	1e-05	1e-05	1e-05	5.5986e-05	0.00029968	0.00074583	0.00084033	0.00057546	0.00061835	0.00027345	7.6727e-05	7.2445e-05	0.00048666	0.00093698	0.001473	0.0020061	0.0023881	0.002961	0.0039559	0.0046979	0.0057851	0.0064222	0.0069468	0.006959	0.0069418	0.0071082	0.0073432	0.0077995	0.0079815
145	1e-05	1e-05	1e-05	1e-05	1e-05	1e-05	0.0012258	0.0039367	0.0065952	0.0088649	0.011472	0.013785	0.016328	0.018933	0.021731	0.02499	0.028423	0.031526	0.034921	0.038474	0.042432	0.046156	0.050232	0.054498	0.058677	0.06276	0.066378	0.069577	0.073058	0.075951	0.078894	0.081865	0.084918	0.087861	0.09038	0.093057	0.095612	0.098392	0.10148	0.10428	0.1077	0.11102	0.11418	0.117	0.11976	0.12285	0.12563	0.12871	0.13171
146	0.0050619	0.0037818	0.0024177	0.0012946	0.00056453	1e-05	1e-05	1e-05	1e-05	1e-05	1e-05	1e-05	0.00055233	0.0011527	0.0016544	0.0023473	0.0028339	0.0032431	0.0041054	0.0049474	0.0059311	0.0069058	0.0081507	0.0094051	0.010905	0.012728	0.014248	0.015996	0.018072	0.019841	0.021654	0.023393	0.025124	0.026507	0.027745	0.028877	0.029751	0.030729	0.031498	0.031915	0.032364	0.032857	0.03329	0.03332	0.033751	0.03462	0.035379	0.036347	0.037281
147	1e-05	1e-05	1e-05	0.031354	0.077495	0.11398	0.12079	0.10976	0.091389	0.070776	0.05666	0.042894	0.030464	0.021015	0.0089815	1e-05	1e-05	1e-05	0.0026642	0.011834	0.020744	0.025022	0.028552	0.033541	0.0383	0.044391	0.052287	NaN	NaN	NaN	NaN	NaN	NaN	NaN	NaN	NaN	NaN	NaN	NaN	NaN	NaN	NaN	NaN	NaN	NaN	NaN	NaN	NaN	NaN
148	0.027443	0.024086	0.020813	0.017682	0.014423	0.011284	0.0091643	0.0078365	0.0064583	0.0050726	0.0038175	0.0026268	0.0017561	0.0010176	0.00016997	1e-05	1e-05	1e-05	1e-05	1e-05	1e-05	8.4535e-05	0.00060779	0.0010991	0.00161	0.0025216	0.0031779	0.0037421	0.0045657	0.005062	0.0055906	0.0061728	0.0073566	0.0086962	0.0099944	0.011512	0.013015	0.014821	0.017042	0.019257	0.021992	0.024841	0.027993	0.030958	0.034137	0.037916	0.041814	0.046068	0.050344
149	1e-05	1e-05	1e-05	1e-05	1e-05	1e-05	0.00033972	0.0012007	0.0021817	0.0035487	0.0052666	0.0071861	0.0094986	0.012104	0.015222	0.018876	0.022755	0.026827	0.031286	0.035884	0.040425	0.044807	0.04933	0.053728	0.05817	0.06245	0.066347	0.070006	0.073861	0.077383	0.081013	0.084854	0.088922	0.093052	0.097165	0.10129	0.10526	0.10931	0.11346	0.11704	0.12094	0.12471	0.12823	0.13143	0.1345	0.13758	0.14041	0.14354	0.14672
150	0.0047167	0.0049057	0.0047678	0.0045083	0.004038	0.0035137	0.002997	0.00228	0.0014795	0.00070115	1e-05	1e-05	1e-05	1e-05	1e-05	1e-05	9.067e-05	0.0010292	0.002355	0.0037283	0.0049796	0.0061215	0.0071969	0.0080924	0.0089935	0.010072	0.010703	0.010917	0.011309	0.01132	0.011477	0.011865	0.012513	0.013374	0.014225	0.014918	0.01538	0.016019	0.016811	0.017273	0.018093	0.018858	0.019588	0.020026	0.020248	0.020559	0.020992	0.021487	0.0218
151	0.0093659	0.0069414	0.004883	0.0029308	0.0014464	0.0003516	1e-05	1e-05	1e-05	0.00086881	0.0023183	0.0042115	0.006774	0.0095401	0.012793	0.016786	0.021129	0.025631	0.031024	0.037029	0.043235	0.049639	0.056628	0.064094	0.071975	0.080384	0.088909	0.097493	0.10648	0.11525	0.12434	0.13417	0.14472	0.15555	0.1664	0.17806	0.19009	0.20314	0.2177	0.23364	0.25152	0.27092	NaN	NaN	NaN	NaN	NaN	NaN	NaN
152	0.00088918	0.00056524	0.00027612	1e-05	1e-05	1e-05	1e-05	1e-05	1e-05	0.00050846	0.00064324	0.0007926	0.00094987	0.0013591	0.0022494	0.0033439	0.00417	0.0046139	0.0055411	0.0064045	0.0071531	0.0084347	0.0099319	0.011632	0.013072	0.0146	0.015658	0.016948	0.018742	0.019867	0.021035	0.022659	0.024543	0.026189	0.027437	0.028619	0.029438	0.030561	0.031594	0.032018	0.033005	0.033924	0.034594	0.034722	0.034863	0.035578	0.036353	0.037525	0.038534
153	1e-05	1e-05	1e-05	1e-05	1e-05	1e-05	0.00023173	0.0030397	0.0068552	0.011249	0.016319	0.022152	0.02891	0.036089	0.043558	0.0521	0.060676	0.069254	0.078307	0.087413	0.096767	0.10621	0.1159	0.12541	0.13499	0.14518	0.15467	0.16401	0.17357	0.18271	0.19191	0.20103	0.21035	0.21953	0.22872	0.2378	0.24582	0.25384	0.26165	0.26906	0.27653	0.2836	0.2903	0.29613	0.30226	0.3085	0.3166	0.32536	NaN
154	1e-05	1e-05	1e-05	1e-05	1e-05	1e-05	0.0020611	0.0059881	0.010017	0.014169	0.018289	0.022075	0.02587	0.030312	0.035	0.040154	0.045484	0.050839	0.056914	0.063237	0.070046	0.077314	0.085428	0.094108	0.10272	0.11173	0.12054	0.12919	0.13848	0.14758	0.15701	0.16637	0.17586	0.1853	0.19427	0.2032	0.21163	0.2203	0.22923	0.23771	0.24637	0.25459	0.26278	0.27057	0.2781	0.28589	0.29321	0.30075	0.30795
155	1e-05	1e-05	1e-05	1e-05	1e-05	1e-05	0.0018917	0.0053124	0.0085873	0.011096	0.012713	0.013409	0.014112	0.015063	0.016242	0.017916	0.019101	0.020044	0.021558	0.023129	0.025211	0.027868	0.030987	0.034044	0.036919	0.039656	0.042009	0.044347	0.046818	0.048552	0.050208	0.051581	0.052846	0.054198	0.055431	0.05645	0.057309	0.058194	0.059341	0.060223	0.061575	0.062886	0.064238	0.065474	0.066517	0.067769	0.069146	0.070714	0.072411
156	1e-05	1e-05	0.027307	0.07459	0.12385	0.17687	NaN	NaN	NaN	NaN	NaN	NaN	NaN	NaN	NaN	NaN	NaN	NaN	NaN	NaN	NaN	NaN	NaN	NaN	NaN	NaN	NaN	NaN	NaN	NaN	NaN	NaN	NaN	NaN	NaN	NaN	NaN	NaN	NaN	NaN	NaN	NaN	NaN	NaN	NaN	NaN	NaN	NaN	NaN
157	1e-05	1e-05	1e-05	1e-05	1e-05	1e-05	0.0013894	0.004546	0.0081044	0.012115	0.016606	0.021712	0.027425	0.033733	0.040899	0.04901	0.057857	0.06697	0.076755	0.086814	0.097171	0.10729	0.11744	0.12794	0.13831	0.14845	0.1582	0.16781	0.17762	0.18705	0.19674	0.20671	0.21744	0.22824	0.23846	0.24888	0.2591	0.2693	0.27936	0.28917	0.29922	0.3086	0.3175	0.32543	0.33326	0.34135	0.34924	0.35715	0.36433
158	0.0051434	0.0041928	0.0035437	0.0027393	0.0020377	0.0014762	0.0011495	0.00042631	1e-05	1e-05	1e-05	1e-05	1e-05	1e-05	0.00070693	0.0028067	0.0055297	0.0085832	0.012812	0.017784	0.023449	0.029738	0.036665	0.04411	0.051874	0.060193	0.068519	0.076627	0.085	0.093254	0.10202	0.11081	0.11995	0.12924	0.13863	0.1483	0.15792	0.16765	0.1779	0.18792	0.19828	0.20831	0.21828	0.22749	0.23655	0.24536	0.25363	0.26181	0.26953
159	1e-05	1e-05	1e-05	1e-05	1e-05	1e-05	0.0056899	0.018913	0.034332	0.052186	0.072386	0.094239	0.11831	0.14398	0.17133	0.20076	NaN	NaN	NaN	NaN	NaN	NaN	NaN	NaN	NaN	NaN	NaN	NaN	NaN	NaN	NaN	NaN	NaN	NaN	NaN	NaN	NaN	NaN	NaN	NaN	NaN	NaN	NaN	NaN	NaN	NaN	NaN	NaN	NaN
160	1e-05	1e-05	1e-05	1e-05	1e-05	1e-05	0.0049344	0.013752	0.020414	0.025622	0.029761	0.033624	0.037238	0.041802	0.047033	0.053842	0.061203	0.069574	0.078726	0.089003	0.10026	0.11196	0.1236	0.13587	0.14807	0.16116	0.17394	0.18666	0.19916	0.21155	0.2241	0.23611	0.24847	0.26107	0.27295	0.2845	0.29511	0.30555	0.316	0.32607	0.33586	0.34503	0.35382	0.36157	0.36863	0.37587	0.38267	0.38934	0.39545
161	1e-05	1e-05	1e-05	1e-05	1e-05	1e-05	7.1823e-05	0.00026274	0.0005102	0.00077113	0.00094934	0.0010872	0.0016303	0.0023867	0.0033442	0.0049855	0.0069825	0.0090401	0.011508	0.013869	0.016562	0.019622	0.023241	0.026736	0.030122	0.033535	0.036618	0.039399	0.042297	0.044771	0.047561	0.050105	0.052481	0.054689	0.056939	0.059444	0.062076	0.064615	0.067397	0.069931	0.072972	0.07584	0.078777	0.081497	0.084118	0.086716	0.088989	0.09131	0.093765
162	1e-05	1e-05	1e-05	1e-05	1e-05	1e-05	0.00063082	0.0017595	0.0032064	0.0045022	0.0058016	0.0069982	0.007792	0.008986	0.01004	0.01163	0.012957	0.014385	0.016489	0.018729	0.021633	0.025186	0.029149	0.033947	0.038885	0.044064	0.048848	0.053797	0.058909	0.06343	0.067991	0.072353	0.076862	0.081471	0.085658	0.089423	0.092854	0.096592	0.10045	0.1042	0.1088	0.11323	0.11784	0.12217	0.12643	0.13102	0.136	0.14165	0.1473
163	1e-05	1e-05	1e-05	1e-05	1e-05	1e-05	0.00073692	0.0022349	0.0034063	0.0048694	0.0060058	0.00725	0.0089044	0.01085	0.012973	0.015465	0.018509	0.022243	0.026651	0.031513	0.037164	0.043904	0.051498	0.059468	0.067854	0.076991	0.086675	0.097224	0.10901	0.12216	0.13766	0.15483	0.17419	NaN	NaN	NaN	NaN	NaN	NaN	NaN	NaN	NaN	NaN	NaN	NaN	NaN	NaN	NaN	NaN
164	0.022342	0.024343	0.026912	0.031067	0.036781	0.044544	0.054509	0.066582	0.080988	0.097813	0.11725	0.13832	0.16134	0.18581	0.21143	0.23877	0.26718	0.29621	NaN	NaN	NaN	NaN	NaN	NaN	NaN	NaN	NaN	NaN	NaN	NaN	NaN	NaN	NaN	NaN	NaN	NaN	NaN	NaN	NaN	NaN	NaN	NaN	NaN	NaN	NaN	NaN	NaN	NaN	NaN
165	1e-05	1e-05	1e-05	1e-05	1e-05	1e-05	0.0042647	0.011098	0.015436	0.018045	0.018805	0.018585	0.017355	0.01633	0.015434	0.015505	0.015497	0.015724	0.016273	0.017345	0.018803	0.020374	0.021758	0.023446	0.025033	0.027308	0.029145	0.030984	0.032804	0.034714	0.036877	0.038663	0.041034	0.043816	0.046378	0.048769	0.050579	0.052692	0.055011	0.057358	0.059687	0.062218	0.064848	0.066729	0.068265	0.070163	0.07229	0.074801	0.07712
166	0.0070451	0.0048644	0.0028575	0.0011686	1e-05	1e-05	1e-05	1e-05	1e-05	1e-05	0.00010254	0.0013923	0.0030993	0.0049224	0.0066256	0.0089993	0.011715	0.014473	0.017816	0.021352	0.025163	0.029195	0.03386	0.038677	0.043921	0.0498	0.055622	0.061658	0.068116	0.074427	0.081046	0.087844	0.095298	0.10279	0.11072	0.11891	0.1273	0.13586	0.14479	0.15364	0.16332	0.17349	0.18453	0.19588	0.20874	0.22337	0.24031	0.25994	NaN
167	2.6822e-05	1e-05	1e-05	1e-05	1e-05	1e-05	1e-05	0.0014469	0.0032878	0.005711	0.0087543	0.012188	0.016139	0.020286	0.024579	0.029347	0.034629	0.039977	0.045686	0.051704	0.058023	0.064152	0.070504	0.076785	0.083022	0.089545	0.095789	0.10129	0.10684	0.11208	0.1172	0.12208	0.12688	0.13145	0.13608	0.14071	0.14494	0.149	0.15331	0.1573	0.16128	0.16513	0.16889	0.17242	0.17578	0.17899	0.18206	0.18528	0.18836
168	1e-05	1e-05	1e-05	1e-05	1e-05	1e-05	0.00073288	0.0025159	0.0044761	0.0063806	0.0077702	0.0090233	0.010524	0.012627	0.015442	0.018748	0.02194	0.024964	0.0286	0.031909	0.035691	0.040009	0.044633	0.049489	0.05398	0.058028	0.061937	0.065809	0.069773	0.073071	0.076839	0.080329	0.084041	0.087875	0.091492	0.09494	0.098506	0.10206	0.10596	0.10954	0.11372	0.11754	0.12163	0.12542	0.12922	0.13326	0.1376	0.14249	0.14765
169	1e-05	1e-05	1e-05	1e-05	1e-05	1e-05	0.0051487	0.013675	0.019694	0.024607	0.027501	0.029603	0.031024	0.033236	0.036193	0.040079	0.044759	0.049771	0.055707	0.0626	0.070189	0.078486	0.086718	0.095558	0.10443	0.11415	0.12378	0.13335	0.14319	0.15304	0.1632	0.17292	0.18294	0.19366	0.20401	0.21432	0.22383	0.23367	0.2437	0.25351	0.26318	0.27237	0.28136	0.28958	0.29721	0.30512	0.31279	0.32053	0.32758
170	0.0050537	0.0043645	0.0035805	0.0029835	0.002344	0.0017765	0.0013941	0.0011614	0.00090831	0.00058342	0.00033933	2.8469e-05	1e-05	1e-05	1e-05	1e-05	1e-05	1e-05	0.00044313	0.0010391	0.0018453	0.0026588	0.0036511	0.00481	0.0059246	0.0073769	0.0086342	0.009435	0.010417	0.011181	0.012073	0.013131	0.014458	0.015873	0.01725	0.01863	0.019806	0.021042	0.022831	0.024593	0.02675	0.02896	0.031156	0.033131	0.035074	0.037211	0.039589	0.042177	0.044729
171	1e-05	1e-05	1e-05	1e-05	1e-05	1e-05	0.0014222	0.0034709	0.0046883	0.0058974	0.0063629	0.0064986	0.0063687	0.0065326	0.0068894	0.0077475	0.0087992	0.0098201	0.011349	0.013223	0.014976	0.016978	0.018995	0.021252	0.023634	0.026382	0.028979	0.031401	0.033896	0.036349	0.038803	0.041155	0.043578	0.046097	0.048388	0.050351	0.051804	0.053094	0.054496	0.055718	0.056897	0.057898	0.058747	0.059157	0.059371	0.059756	0.060321	0.061208	0.062148
172	0.00070332	0.00089677	0.00084951	0.00094223	0.0010005	0.0010596	0.00098571	0.00067253	0.00023291	1e-05	1e-05	1e-05	1e-05	1e-05	1e-05	8.2281e-05	0.00082915	0.0016992	0.0029645	0.0043901	0.005943	0.0075185	0.0094549	0.011632	0.013494	0.015432	0.017241	0.018793	0.02042	0.021933	0.023575	0.025113	0.026928	0.028505	0.029903	0.031564	0.033071	0.034492	0.036091	0.037642	0.039161	0.040571	0.042065	0.043007	0.044065	0.045219	0.04615	0.047205	0.048279
173	0.0089994	0.0087395	0.0080452	0.0073189	0.0063671	0.005344	0.0044985	0.0037938	0.0029487	0.002194	0.0014306	0.00049059	1e-05	1e-05	1e-05	1e-05	1e-05	1e-05	0.00013133	0.00055609	0.0008898	0.00089343	0.001113	0.0011854	0.001449	0.0022048	0.0024316	0.0022484	0.0024303	0.0025633	0.0029957	0.0036996	0.005103	0.0064997	0.0081739	0.0097729	0.011253	0.013061	0.015207	0.017355	0.019724	0.021947	0.024107	0.025816	0.027333	0.02894	0.030596	0.032285	0.033867
174	1e-05	1e-05	1e-05	1e-05	1e-05	1e-05	0.00037979	0.0012163	0.0022512	0.0031477	0.0037409	0.0041627	0.004691	0.0055775	0.006453	0.0077564	0.0090566	0.010166	0.011604	0.012902	0.014561	0.016393	0.018503	0.020635	0.022672	0.025	0.027225	0.029431	0.031841	0.034026	0.03641	0.038871	0.041615	0.044319	0.047126	0.049849	0.052246	0.054624	0.057086	0.059301	0.061713	0.063924	0.06586	0.067333	0.068748	0.070089	0.07149	0.073269	0.074816
175	1e-05	1e-05	1e-05	1e-05	1e-05	0.0071004	0.014686	0.019667	0.022504	0.025138	0.02492	0.02376	0.021648	0.019732	0.017906	0.016443	0.014513	0.012082	0.010753	0.0097207	0.0078114	0.006569	0.0052595	0.0041784	0.003096	0.0021127	0.0012675	0.00066532	0.00043414	3.3891e-05	1e-05	0.00034369	0.0012319	0.002314	0.0036462	0.0048452	0.0060027	0.0073503	0.0091785	0.011079	0.013084	0.015086	0.016896	0.01821	0.019299	0.020362	0.021637	0.023515	0.02567
176	0.006485	0.0058662	0.0051424	0.0042561	0.0031952	0.0024198	0.0018338	0.0013152	0.00086767	0.00049617	5.3952e-05	1e-05	1e-05	1e-05	1e-05	1e-05	1e-05	0.00051075	0.0013241	0.0021443	0.0031237	0.0041552	0.0052472	0.0066319	0.0080616	0.009535	0.010666	0.011675	0.012716	0.013489	0.014615	0.015772	0.017242	0.018793	0.02028	0.021776	0.023194	0.024613	0.026118	0.027663	0.02944	0.03091	0.032267	0.033108	0.033983	0.034895	0.035835	0.036888	0.037847
177	1e-05	1e-05	1e-05	0.0011109	0.015558	0.027202	0.036475	0.041735	0.044486	0.048094	0.048404	0.047453	0.045338	0.042919	0.040024	0.036714	0.033961	0.030312	0.027748	0.024847	0.02059	0.016999	0.013177	0.0096466	0.0065701	0.0042368	0.0022946	0.00037115	1e-05	1e-05	1e-05	0.00040901	0.0018739	0.0037999	0.0059541	0.0082092	0.0097721	0.011824	0.014217	0.015872	0.017728	0.019302	0.020776	0.021949	0.023169	0.024623	0.026179	0.028755	0.031151
178	1e-05	1e-05	1e-05	1e-05	1e-05	1e-05	0.0010322	0.0029384	0.0036831	0.0042525	0.0039899	0.0033093	0.0026632	0.0025363	0.0025613	0.0030024	0.0032296	0.0030952	0.0034193	0.0041685	0.0054485	0.0065055	0.0073428	0.0082705	0.008819	0.0091827	0.0093546	0.0093857	0.0094293	0.0090079	0.0086724	0.0078312	0.0073781	0.006874	0.0063395	0.0058032	0.0056332	0.0055029	0.0059673	0.0066027	0.0075799	0.0084094	0.0093436	0.01012	0.011252	0.012526	0.014239	0.01615	0.018039
179	1e-05	1e-05	1e-05	1e-05	1e-05	1e-05	0.00018305	0.00038546	0.00055939	0.00086916	0.0010736	0.0010571	0.00094385	0.00094187	0.0010675	0.0015612	0.0019834	0.0022499	0.003017	0.0037605	0.0045729	0.0052768	0.0062546	0.0073288	0.0085029	0.0098611	0.010946	0.011915	0.013136	0.013941	0.01506	0.016091	0.017574	0.018835	0.019993	0.021091	0.021897	0.022686	0.02361	0.024278	0.025217	0.025867	0.026568	0.026699	0.027018	0.027551	0.028115	0.029041	0.029889
180	1e-05	1e-05	1e-05	1e-05	1e-05	1e-05	0.0060545	0.015912	0.025078	0.036647	0.047144	0.05841	0.070163	0.082781	0.095909	0.10949	0.1249	0.14028	0.15789	0.17576	0.19255	0.21017	0.22761	0.24508	0.26248	0.27984	0.29773	0.31499	0.33272	0.35003	0.36768	NaN	NaN	NaN	NaN	NaN	NaN	NaN	NaN	NaN	NaN	NaN	NaN	NaN	NaN	NaN	NaN	NaN	NaN
181	1e-05	1e-05	1e-05	1e-05	1e-05	1e-05	0.00050264	0.001309	0.0016152	0.0022066	0.0024441	0.0022897	0.0021864	0.0025812	0.0030825	0.0039807	0.0049822	0.0056438	0.0067216	0.0079227	0.0090327	0.010022	0.011179	0.012437	0.013613	0.015181	0.016457	0.017581	0.019148	0.020428	0.021936	0.023346	0.025221	0.026988	0.028666	0.030357	0.031687	0.032957	0.034412	0.035513	0.036784	0.037845	0.038948	0.039462	0.040026	0.040656	0.041218	0.042032	0.042905
182	0.056023	0.053024	0.049422	0.046128	0.041601	0.036814	0.03261	0.028972	0.025285	0.021821	0.018921	0.015499	0.011402	0.0073524	0.0035346	0.0016495	0.00055697	1e-05	1e-05	5.0961e-05	0.00064458	0.0011655	0.0016326	0.0025315	0.0035943	0.0052184	0.0057387	0.005346	0.004531	0.0032047	0.0013541	1e-05	1e-05	1e-05	1e-05	0.0014943	0.0026587	0.0047316	0.0083422	0.012655	0.017613	0.02335	0.028964	0.033955	0.037492	0.040155	0.04281	0.045217	0.04779
183	1e-05	1e-05	1e-05	1e-05	1e-05	1e-05	0.0031278	0.011097	0.018952	0.026632	0.034025	0.036041	0.037691	0.043806	0.049041	0.053765	0.057832	0.059914	0.061868	0.063454	0.064746	0.066004	0.067021	0.068388	0.069718	0.071609	0.073233	0.075216	0.076859	0.078416	0.080371	0.082241	0.083877	0.085831	0.087039	0.088254	0.089124	0.090372	0.091302	0.092302	0.093001	0.093446	0.094178	0.095136	0.096103	0.097765	0.099461	0.10131	0.1033
184	1e-05	1e-05	1e-05	1e-05	1e-05	1e-05	0.001976	0.0063971	0.010755	0.01486	0.018848	0.021258	0.023573	0.027097	0.030144	0.033034	0.035458	0.037398	0.039448	0.041454	0.043426	0.045484	0.047722	0.050279	0.052982	0.056146	0.05912	0.062283	0.065457	0.068502	0.071765	0.075124	0.07854	0.081937	0.084799	0.087311	0.089516	0.092019	0.09455	0.096805	0.098893	0.10099	0.10312	0.105	0.10666	0.10863	0.11093	0.11315	0.1152
185	1e-05	1e-05	1e-05	1e-05	1e-05	1e-05	0.0023919	0.0075175	0.012384	0.016316	0.019227	0.02161	0.022955	0.023987	0.024555	0.025429	0.026128	0.026962	0.027469	0.027632	0.027955	0.028724	0.029478	0.03074	0.03224	0.034052	0.035879	0.037444	0.039061	0.040444	0.042193	0.04408	0.045979	0.048017	0.049822	0.051024	0.052069	0.052804	0.053914	0.0546	0.055385	0.055792	0.055867	0.055618	0.055093	0.054451	0.054463	0.054231	0.054257
186	1e-05	0.0011856	1e-05	1e-05	1e-05	1e-05	1e-05	0.0037126	0.010117	0.016667	0.023254	0.024267	0.025143	0.030714	0.035594	0.040188	0.044065	0.045394	0.046777	0.047651	0.04838	0.049211	0.050256	0.051688	0.053304	0.055441	0.057415	0.059857	0.062082	0.063826	0.066053	0.068151	0.070032	0.071819	0.072787	0.073492	0.073827	0.074396	0.074482	0.074737	0.075153	0.075341	0.075833	0.076373	0.077185	0.07848	0.079911	0.081462	0.08301
187	1e-05	1e-05	1e-05	1e-05	1e-05	1e-05	0.0011091	0.0037516	0.0062986	0.0087748	0.011461	0.012936	0.014265	0.016269	0.017752	0.019082	0.020068	0.020709	0.021455	0.022263	0.022982	0.023676	0.024604	0.025822	0.027291	0.029159	0.030944	0.032937	0.0349	0.036634	0.038425	0.040331	0.042193	0.044032	0.045411	0.046329	0.046922	0.047519	0.048022	0.048292	0.048512	0.048773	0.049047	0.049235	0.049342	0.049718	0.050428	0.051116	0.051912
188	1e-05	1e-05	1e-05	1e-05	1e-05	0.00027824	0.0030547	0.0050851	0.0060718	0.0059005	0.0046593	0.0029013	0.0012255	0.00053615	1e-05	4.3432e-05	0.0003529	0.00052842	0.00075637	0.00097606	0.0012205	0.0018535	0.0021044	0.0022348	0.0021046	0.0023326	0.0029576	0.0036494	0.0048892	0.0061072	0.0079013	0.0097892	0.011698	0.013918	0.016299	0.018199	0.019926	0.0214	0.023373	0.02502	0.026604	0.027468	0.028308	0.028848	0.029193	0.029251	0.029882	0.03039	0.030669
189	1e-05	1e-05	1e-05	1e-05	1e-05	1e-05	0.00088082	0.0019148	0.0029339	0.0033024	0.0035507	0.0030385	0.002758	0.0033972	0.0033827	0.0028721	0.0039318	0.0042397	0.0052395	0.0058731	0.0072312	0.0082021	0.0089359	0.010255	0.011546	0.013297	0.015182	0.016818	0.020045	0.022568	0.024912	0.027511	0.031319	0.035846	0.039616	0.043544	0.048152	0.053233	0.058521	0.062545	0.067045	0.072576	0.077871	0.082459	0.086141	0.090137	0.094699	0.098433	0.10174
190	0.0049711	0.0055934	0.0028513	0.00038775	1e-05	1e-05	1e-05	1e-05	1e-05	1e-05	0.00099331	0.00071838	0.00052497	0.0020475	0.0030983	0.0042636	0.0052854	0.0054788	0.0059168	0.006602	0.0070928	0.0078228	0.0086649	0.0098644	0.011256	0.013113	0.014933	0.016675	0.018159	0.01924	0.020267	0.021282	0.022168	0.022998	0.023199	0.022929	0.022331	0.021642	0.020996	0.020349	0.019817	0.019382	0.01915	0.018763	0.018271	0.018213	0.018728	0.019337	0.020005
191	0.029636	0.021582	0.014419	0.0088057	0.0043392	0.00094275	1e-05	1e-05	1e-05	1e-05	1e-05	1e-05	0.0011383	0.0030593	0.0046487	0.0057057	0.0061452	0.0064794	0.0068366	0.0069042	0.0068567	0.0065037	0.0062928	0.0066326	0.0072209	0.0079341	0.0088618	0.010027	0.011384	0.012646	0.014101	0.015517	0.017025	0.018423	0.019021	0.019107	0.01909	0.018951	0.019078	0.01888	0.018603	0.018374	0.018377	0.018347	0.018458	0.019103	0.020117	0.020905	0.021693
192	1e-05	0.00037881	1e-05	1e-05	1e-05	1e-05	1e-05	0.0012275	0.0037966	0.0062286	0.0084891	0.0089321	0.0091337	0.010993	0.012656	0.014319	0.015494	0.015764	0.016151	0.016433	0.016612	0.016757	0.016798	0.017112	0.017519	0.01825	0.018966	0.019879	0.020621	0.021051	0.021623	0.022342	0.023301	0.024328	0.024932	0.025327	0.025318	0.025337	0.025271	0.025126	0.025139	0.025114	0.025088	0.024759	0.02438	0.024341	0.024454	0.024681	0.025016
193	1e-05	1e-05	1e-05	1e-05	1e-05	1e-05	0.00033536	0.00045663	0.00048676	0.00064087	0.0011677	0.00139	0.0017629	0.002313	0.0018874	0.0011789	0.0009891	0.00064014	0.00075483	0.00082396	0.00084935	0.00082365	0.00050319	0.00029285	0.00039685	0.00095261	0.0019471	0.00299	0.0046518	0.0059367	0.0072181	0.0085085	0.010378	0.012909	0.015296	0.01749	0.01973	0.021793	0.023955	0.025522	0.027239	0.029256	0.031528	0.033272	0.034509	0.035893	0.03763	0.039269	0.040999
194	1e-05	1e-05	1e-05	1e-05	1e-05	1e-05	0.0060347	0.019479	0.033328	0.047769	0.062513	0.076136	0.089258	0.10158	0.11228	0.12219	0.13099	0.13897	0.14584	0.15215	0.15811	0.16369	0.16885	0.17453	0.18098	0.18773	0.19447	0.20092	0.20753	0.21369	0.21981	0.22501	0.23053	0.23666	0.24169	0.24589	0.25009	0.25393	0.25798	0.26114	0.26435	0.26772	0.27141	0.27428	0.27611	0.27827	0.28053	0.28206	0.2836
195	0.00304	0.0029815	0.0012475	1e-05	1e-05	1e-05	1e-05	1e-05	1e-05	0.00018314	0.0012381	0.0012977	0.0011441	0.00195	0.0023852	0.0026084	0.0025244	0.0022741	0.002291	0.002418	0.0024641	0.0025108	0.0028309	0.0033234	0.0038109	0.0048147	0.0058782	0.0071818	0.0083111	0.0091329	0.010044	0.010947	0.011886	0.012841	0.013681	0.014253	0.014423	0.014618	0.014681	0.014578	0.014576	0.014449	0.014519	0.014418	0.01414	0.013881	0.013866	0.013924	0.013958
196	1e-05	1e-05	1e-05	1e-05	1e-05	1e-05	0.0033687	0.0098312	0.0147	0.017755	0.020111	0.021465	0.022615	0.024063	0.025315	0.026999	0.02803	0.028936	0.029503	0.030504	0.032015	0.033356	0.034807	0.036149	0.037847	0.039426	0.040407	0.041546	0.043403	0.044798	0.045557	0.045982	0.047107	0.047639	0.047687	0.047991	0.048828	0.049943	0.051308	0.052083	0.052942	0.054703	0.056554	0.057733	0.058375	0.059752	0.060737	0.061081	0.061041
197	0.019559	0.015706	0.01154	0.0080545	0.0051291	0.0027916	0.0011065	1e-05	1e-05	1e-05	1e-05	1e-05	1e-05	0.00026459	0.00087416	0.0014926	0.0020755	0.0025404	0.0035858	0.0045951	0.0054871	0.0061239	0.0071414	0.0083548	0.0097057	0.011412	0.012854	0.0142	0.015743	0.016968	0.01858	0.020581	0.022801	0.025175	0.027252	0.028991	0.030689	0.032806	0.035215	0.037381	0.03962	0.041537	0.043285	0.044904	0.046148	0.047745	0.04975	0.051533	0.053125
198	1e-05	1e-05	1e-05	1e-05	1e-05	1e-05	0.00081827	0.0027879	0.0045284	0.0061149	0.0074547	0.0085334	0.0094943	0.010515	0.011176	0.011635	0.011817	0.011707	0.011444	0.011251	0.010935	0.010664	0.01028	0.0099571	0.009798	0.0097665	0.0098543	0.010005	0.010375	0.010661	0.011096	0.011637	0.012402	0.013354	0.014061	0.014414	0.014659	0.014843	0.015252	0.015341	0.01544	0.015461	0.015552	0.015423	0.01505	0.015036	0.015466	0.015829	0.016217
199	0.051254	0.043658	0.036951	0.030828	0.025733	0.020795	0.016425	0.012533	0.0087391	0.0059159	0.0038681	0.0027414	0.0018484	0.0010883	0.00066131	1e-05	1e-05	1e-05	1e-05	1e-05	1e-05	0.0001108	0.00054439	0.0012416	0.0020981	0.0025153	0.0031059	0.0039429	0.005015	0.0054482	0.0064967	0.0075698	0.0086113	0.0096829	0.010698	0.011486	0.012841	0.014458	0.016199	0.017861	0.019808	0.021618	0.023817	0.025856	0.027896	0.029926	0.032135	0.03395	0.035579
200	1e-05	1e-05	1e-05	1e-05	1e-05	1e-05	0.0026884	0.0088393	0.014988	0.021307	0.02765	0.033936	0.040351	0.046934	0.053231	0.059463	0.065622	0.071273	0.076789	0.082346	0.087765	0.093243	0.098624	0.10397	0.10956	0.11529	0.12095	0.12662	0.13257	0.13814	0.14381	0.14958	0.15547	0.16134	0.16676	0.17152	0.176	0.18029	0.18447	0.18806	0.19166	0.19495	0.19794	0.20029	0.20219	0.20436	0.20681	0.20891	0.21085
201	1e-05	1e-05	1e-05	1e-05	1e-05	1e-05	0.0016967	0.0058099	0.0099305	0.014344	0.018872	0.023591	0.028462	0.033434	0.038197	0.04288	0.047496	0.051967	0.05634	0.060767	0.065198	0.069791	0.074319	0.078946	0.083902	0.089077	0.094188	0.099305	0.10448	0.10949	0.11457	0.11965	0.12486	0.1303	0.13526	0.13955	0.14356	0.14766	0.15211	0.15649	0.16105	0.16569	0.17037	0.17466	0.17863	0.18342	0.18886	0.19438	0.2
202	1e-05	1e-05	1e-05	1e-05	1e-05	1e-05	0.00032456	0.0014369	0.0022338	0.0031912	0.0040788	0.0053607	0.0064205	0.0074214	0.0080379	0.0089865	0.0096315	0.010204	0.010481	0.010911	0.010857	0.011024	0.011037	0.011061	0.011358	0.01198	0.012493	0.013214	0.014043	0.014841	0.01589	0.017169	0.018612	0.020347	0.022022	0.023034	0.023562	0.023885	0.024068	0.024025	0.023857	0.023457	0.023175	0.022459	0.021452	0.020699	0.020281	0.020119	0.020258
203	1e-05	1e-05	1e-05	1e-05	1e-05	1e-05	0.0015201	0.0045065	0.0070393	0.0094524	0.01165	0.013365	0.014903	0.01681	0.018559	0.020547	0.022266	0.023916	0.025893	0.028174	0.030404	0.032897	0.035516	0.038326	0.041331	0.04467	0.04795	0.051467	0.055401	0.05906	0.062836	0.066798	0.0709	0.075162	0.079196	0.082762	0.086092	0.089797	0.093729	0.097264	0.10106	0.10484	0.10855	0.11197	0.11513	0.11888	0.12325	0.12767	0.13185
204	1e-05	1e-05	1e-05	1e-05	1e-05	1e-05	0.0010446	0.0028886	0.0043534	0.0055668	0.0068233	0.0072511	0.0075952	0.008168	0.0083661	0.0082808	0.0079135	0.0076369	0.0076762	0.0078246	0.0081581	0.0084223	0.0092728	0.010022	0.010584	0.011288	0.012144	0.013009	0.013969	0.014278	0.014823	0.01523	0.015753	0.016046	0.016355	0.016555	0.016763	0.016917	0.017281	0.017513	0.018117	0.018543	0.019069	0.019255	0.019302	0.019626	0.020205	0.020707	0.021331
205	0.0044949	0.0028043	0.0011871	1.196e-05	1e-05	1e-05	1e-05	1e-05	1e-05	1e-05	0.00093894	0.0020468	0.0032532	0.004467	0.0053298	0.0061773	0.0068213	0.0073146	0.0078404	0.0085162	0.0091078	0.0095813	0.010157	0.010757	0.01164	0.01283	0.013904	0.015183	0.016624	0.017804	0.019098	0.020518	0.022254	0.023738	0.025077	0.025806	0.026243	0.026829	0.027415	0.02768	0.028004	0.028167	0.028217	0.027884	0.027562	0.027525	0.028087	0.028606	0.029104
206	0.013959	0.0094713	0.0045478	0.0010933	1e-05	1e-05	1e-05	1e-05	1e-05	1e-05	0.0011965	0.0045804	0.0089458	0.01495	0.020863	0.027603	0.035108	0.04367	0.053606	0.064338	0.07568	0.0869	0.099701	0.11222	0.12447	0.13698	0.1495	0.16182	0.17424	0.18575	0.19689	0.20715	0.21754	0.22708	0.23649	0.24525	0.25381	0.26187	0.27002	0.27728	0.28442	0.29171	0.29922	0.30595	0.31242	0.31964	0.32692	0.33388	0.34135
207	1e-05	1e-05	1e-05	1e-05	1e-05	1e-05	0.0026649	0.0088573	0.015493	0.022491	0.029741	0.037464	0.045672	0.054559	0.063943	0.073644	0.083673	0.094069	0.10488	0.11607	0.12734	0.13899	0.1508	0.16274	0.17462	0.18671	0.19873	0.21081	0.22285	0.23414	0.24507	0.25584	0.26629	0.27651	0.28584	0.2944	0.30183	0.30874	0.31501	0.32044	0.32556	0.3303	0.33476	0.33865	0.34165	0.34494	0.34831	0.35162	0.35484
208	1e-05	1e-05	1e-05	1e-05	1e-05	1e-05	0.00017989	0.0010939	0.00192	0.0026467	0.003203	0.0037951	0.0041772	0.0046718	0.0050475	0.0053458	0.0055806	0.0057683	0.0059368	0.0062924	0.0067397	0.0073075	0.0078319	0.0086373	0.0094858	0.010655	0.011784	0.01307	0.014628	0.015965	0.017414	0.018921	0.020555	0.022575	0.024264	0.025697	0.026784	0.027987	0.028991	0.029618	0.030315	0.03097	0.031627	0.032125	0.032104	0.032465	0.033148	0.033883	0.034661
209	1e-05	1e-05	1e-05	1e-05	1e-05	1e-05	0.0011215	0.0036859	0.0063785	0.0092048	0.012264	0.015348	0.018679	0.022334	0.025539	0.028975	0.032267	0.036017	0.039971	0.043945	0.047923	0.052005	0.05652	0.061159	0.066063	0.071397	0.076693	0.082106	0.087405	0.092441	0.097797	0.10318	0.10881	0.11429	0.11943	0.12402	0.12837	0.13267	0.13712	0.14136	0.14571	0.14987	0.15411	0.15801	0.16165	0.16565	0.17013	0.17449	0.17897
210	1e-05	1e-05	1e-05	1e-05	1e-05	1e-05	0.0018353	0.0058863	0.010242	0.015082	0.020402	0.025921	0.032001	0.038998	0.04607	0.053459	0.061251	0.069824	0.079232	0.089293	0.10014	0.11194	0.12456	0.13795	0.15177	0.16625	0.18124	0.19712	0.21422	0.23241	0.25254	0.27466	0.29922	NaN	NaN	NaN	NaN	NaN	NaN	NaN	NaN	NaN	NaN	NaN	NaN	NaN	NaN	NaN	NaN
211	1e-05	1e-05	1e-05	1e-05	1e-05	1e-05	0.003017	0.010185	0.018161	0.026954	0.036794	0.047594	0.059384	0.07241	0.08651	0.10171	0.11767	0.13446	0.15216	0.17085	0.19051	0.21084	0.2317	0.25355	NaN	NaN	NaN	NaN	NaN	NaN	NaN	NaN	NaN	NaN	NaN	NaN	NaN	NaN	NaN	NaN	NaN	NaN	NaN	NaN	NaN	NaN	NaN	NaN	NaN
212	0.0092392	0.007045	0.0050005	0.0034863	0.0019826	0.001067	0.00064774	0.00046018	0.00040454	0.00049073	0.00081959	0.0013488	0.0018702	0.0022631	0.0020797	0.0020653	0.0016138	0.00087003	0.00040708	0.00010811	1e-05	1e-05	1e-05	1e-05	1e-05	1e-05	0.00068753	0.0017148	0.002927	0.0037687	0.0047982	0.0059661	0.0073819	0.0087357	0.009888	0.010341	0.010532	0.010753	0.011007	0.011159	0.011472	0.011803	NaN	NaN	NaN	NaN	NaN	NaN	NaN
213	1e-05	1e-05	1e-05	1e-05	1e-05	1e-05	0.00069887	0.0019877	0.0030068	0.0039813	0.0045629	0.0049607	0.0049472	0.0049139	0.0043802	0.0038765	0.0032901	0.0026418	0.0021274	0.0017458	0.0011733	0.00082258	0.00052873	0.00063714	0.00080916	0.0015317	0.0021682	0.0029081	0.0039732	0.0047773	0.0056922	0.0067096	0.0078623	0.0092199	0.010236	0.011057	0.011516	0.012118	0.012646	0.012671	0.012788	0.012867	0.012942	0.012723	0.01203	0.011583	0.01145	0.011293	0.011035
214	1e-05	1e-05	1e-05	1e-05	1e-05	1e-05	0.001271	0.0041235	0.0066289	0.0089145	0.011048	0.013124	0.014566	0.015726	0.015975	0.015997	0.015694	0.015028	0.014166	0.013097	0.012117	0.011327	0.010445	0.0096961	0.0095424	0.010087	0.010549	0.011226	0.012098	0.0126	0.013364	0.014009	0.015006	0.016344	0.017753	0.018084	0.018128	0.018525	0.018694	0.018662	0.018981	0.019373	0.019871	0.01954	0.018751	0.018173	0.01841	0.018673	0.018681
215	0.012483	0.0085447	0.0049351	0.0021782	0.00015186	1e-05	1e-05	1e-05	1e-05	1e-05	1e-05	0.0018938	0.0042441	0.00688	0.0088509	0.011044	0.013115	0.015315	0.017499	0.020018	0.022533	0.025133	0.027433	0.029913	0.032664	0.036115	0.03937	0.042714	0.046223	0.049472	0.053003	0.056431	0.060042	0.064097	0.067804	0.070815	0.0733	0.075758	0.078527	0.080943	0.08336	0.085675	0.088034	0.090168	0.091689	0.093628	0.09603	0.098542	0.10102
216	0.0060965	0.0039814	0.0018242	0.00040509	1e-05	1e-05	1e-05	1e-05	1e-05	1e-05	0.0002207	0.0010396	0.0017942	0.00265	0.003353	0.0039047	0.0043801	0.0052206	0.0063383	0.0078808	0.0094235	0.01129	0.0135	0.015935	0.018768	0.021858	0.024724	0.027794	0.030919	0.033538	0.036558	0.039611	0.042482	0.045248	0.047647	0.049338	0.050548	0.051895	0.053326	0.05421	0.055212	0.055886	0.056408	0.056938	0.057053	0.057542	0.058373	0.05929	0.060026
217	0.023271	0.020757	0.018422	0.016845	0.015251	0.014504	0.013951	0.013669	0.01381	0.013854	0.014201	0.014975	0.015972	0.016887	0.017316	0.017748	0.017311	0.017057	0.016967	0.016673	0.016402	0.01601	0.015342	0.014721	0.014551	0.014576	0.014365	0.014922	0.015372	0.015437	0.01585	0.016256	0.016838	0.017648	0.017782	0.017331	0.016581	0.015896	0.014627	0.013374	0.012142	0.010469	0.0094894	0.0086826	0.0080892	0.0088666	0.0096945	0.01035	0.011661
218	0.046726	0.038578	0.030945	0.024322	0.018878	0.014027	0.0097801	0.0069858	0.0045882	0.0026205	0.0013248	0.00067249	0.00018971	4.4872e-05	1e-05	1e-05	1e-05	1e-05	1e-05	1e-05	0.00030474	0.0013422	0.002756	0.0043391	0.0060409	0.0078679	0.0095125	0.011669	0.013548	0.015665	0.017981	0.020483	0.023055	0.025638	0.02799	0.029819	0.031324	0.032984	0.034243	0.035288	0.036062	0.036506	0.036849	0.036897	0.036436	0.036379	0.036818	0.037191	0.037637
219	1e-05	1e-05	5.06e-05	0.001574	0.0030593	0.0048971	0.0073485	0.010352	0.013537	0.017005	0.020805	0.024776	0.029214	0.034175	0.039045	0.044553	0.050145	0.055995	0.062347	NaN	NaN	NaN	NaN	NaN	NaN	NaN	NaN	NaN	NaN	NaN	NaN	NaN	NaN	NaN	NaN	NaN	NaN	NaN	NaN	NaN	NaN	NaN	NaN	NaN	NaN	NaN	NaN	NaN	NaN
220	1e-05	1e-05	1e-05	1e-05	1e-05	1e-05	0.00089977	0.0029904	0.0051231	0.0071571	0.0090915	0.010818	0.012379	0.014301	0.01592	0.017927	0.019868	0.021983	0.02431	0.026648	0.029137	0.031774	0.034724	0.038095	0.041732	0.045785	0.04977	0.054248	0.05895	0.063576	0.068782	0.074236	0.080217	0.086474	0.092735	0.098775	0.10493	0.11125	0.11758	0.12378	0.13015	0.1362	0.14243	0.14832	0.1537	0.15904	0.16469	0.16997	0.17526
221	1e-05	1e-05	1e-05	1e-05	1e-05	1e-05	0.0008335	0.0026913	0.0050806	0.0070631	0.0084577	0.010034	0.011061	0.011073	0.010895	0.010531	0.01039	0.010609	0.010992	0.011186	0.011661	0.012256	0.012618	0.013317	0.015173	0.017656	0.020182	0.022472	0.024812	0.026516	0.028	0.029286	0.030689	0.032395	0.033796	0.034005	0.034045	0.034253	0.034342	0.03342	0.032834	0.032473	0.032154	0.031487	0.030449	0.029734	0.029736	0.029333	0.028734
222	1e-05	1e-05	1e-05	1e-05	1e-05	1e-05	0.0050556	0.015867	0.027028	0.038862	0.051548	0.064668	0.078448	0.092961	0.10799	0.12403	0.1406	0.15821	0.17699	0.19716	0.21829	0.24046	0.26461	0.29143	NaN	NaN	NaN	NaN	NaN	NaN	NaN	NaN	NaN	NaN	NaN	NaN	NaN	NaN	NaN	NaN	NaN	NaN	NaN	NaN	NaN	NaN	NaN	NaN	NaN
223	1e-05	1e-05	1e-05	1e-05	1e-05	1e-05	0.00096483	0.00323	0.0052875	0.007619	0.01012	0.012711	0.015316	0.018069	0.02054	0.023102	0.025802	0.02853	0.031639	0.034975	0.038291	0.041735	0.045076	0.048639	0.052517	0.05661	0.060724	0.064728	0.068737	0.072225	0.075945	0.079629	0.08333	0.087042	0.090456	0.093294	0.095831	0.098173	0.10067	0.10294	0.10524	0.1075	0.10979	0.11193	0.11379	0.11578	0.1182	0.12064	0.12301
224	1e-05	1.5977e-05	1e-05	1e-05	1e-05	1e-05	1e-05	0.0004069	0.0010112	0.0014127	0.0019129	0.0021966	0.0025453	0.0030815	0.0032958	0.0036056	0.0036726	0.0036808	0.0038814	0.0041864	0.0045673	0.0049787	0.0055525	0.006492	0.0078836	0.0095642	0.011359	0.013488	0.016061	0.018517	0.021334	0.024421	0.027937	0.031624	0.034914	0.037758	0.040533	0.043428	0.04626	0.048641	0.050909	0.052984	0.055053	0.056769	0.058051	0.059536	0.061307	0.062978	0.064521
225	0.0025344	0.0015396	0.0011216	0.0014869	0.0011668	0.0012175	0.0017185	0.0026371	0.0038573	0.0049354	0.006335	0.0076745	0.0089292	0.0093479	0.0090681	0.0096458	0.010019	0.010591	0.010968	0.01133	0.011672	0.01182	0.012255	0.012737	0.013739	0.015154	0.016377	0.017559	0.018453	0.019149	0.019521	0.019981	0.020919	0.021956	0.022652	0.023058	0.023029	0.022894	0.022684	0.021974	0.02162	0.021583	0.021577	0.021037	0.020083	0.0193	0.018776	0.018369	0.017896
226	0.00031455	1e-05	1e-05	1e-05	1e-05	1e-05	1e-05	0.00042535	0.0010975	0.0019275	0.0030285	0.0042712	0.0052289	0.0061071	0.0065574	0.0070636	0.0074303	0.0079144	0.0085153	0.0093011	0.01012	0.010939	0.011686	0.012955	0.014677	0.016594	0.01838	0.020207	0.022165	0.023746	0.025485	0.027259	0.0291	0.031068	0.03254	0.033389	0.034274	0.035148	0.036143	0.036761	0.037676	0.038574	0.039671	0.040759	0.041647	0.042946	0.044847	0.046652	0.048583
227	1e-05	1e-05	1e-05	1e-05	1e-05	1e-05	8.0546e-05	0.0011249	0.0021137	0.00335	0.0049645	0.0063754	0.0077753	0.0092308	0.010477	0.011869	0.012984	0.014333	0.015675	0.017339	0.018879	0.020457	0.022485	0.025017	0.028139	0.031644	0.035272	0.03942	0.043834	0.048055	0.052234	0.056743	0.061365	0.065901	0.069879	0.073152	0.076052	0.078927	0.081616	0.083766	0.086015	0.088303	0.09043	0.092441	0.094213	0.096373	0.099015	0.10164	0.10416
228	1e-05	1e-05	1e-05	1e-05	1e-05	1e-05	0.0013414	0.0037724	0.0058391	0.0081177	0.010001	0.01192	0.013711	0.01538	0.016471	0.017502	0.018624	0.020203	0.022064	0.023838	0.025559	0.027427	0.029116	0.031169	0.0338	0.036952	0.040087	0.04362	0.047127	0.050717	0.055111	0.059802	0.065024	0.070578	0.075935	0.080843	0.085911	0.091297	0.096756	0.10219	0.10774	0.11291	0.11821	0.12338	0.12863	0.13443	0.14084	0.14696	0.15331
229	1e-05	1e-05	1e-05	1e-05	1e-05	1e-05	0.0005153	0.0018306	0.0028696	0.0038324	0.0049354	0.0059883	0.0067349	0.007557	0.0077978	0.0079999	0.0081647	0.0081759	0.008369	0.008816	0.0092131	0.0096111	0.0098842	0.010463	0.011398	0.012603	0.013811	0.014822	0.016123	0.016941	0.017992	0.018944	0.019959	0.021069	0.021845	0.021886	0.021771	0.021575	0.021598	0.021209	0.021032	0.020632	0.02051	0.020429	0.020053	0.02001	0.020347	0.020626	0.020838
230	0.0027901	0.00088871	1e-05	1e-05	1e-05	1e-05	1e-05	1e-05	0.00089044	0.003216	0.0065085	0.010193	0.014264	0.01886	0.023425	0.028598	0.03379	0.039041	0.044841	0.050724	0.056891	0.06307	0.069554	0.076673	0.084226	0.091903	0.099347	0.1069	0.11481	0.12232	0.13003	0.13753	0.14504	0.15229	0.15872	0.16422	0.16946	0.17454	0.17945	0.18364	0.18755	0.19116	0.19467	0.19773	0.20033	0.20295	0.20587	0.2085	0.21097
231	1e-05	1e-05	1e-05	1e-05	1e-05	1e-05	0.0013361	0.0048926	0.0087839	0.013377	0.019183	0.026004	0.033234	0.039973	0.046346	0.053553	0.060156	0.067643	0.075267	0.083702	0.092545	0.10136	0.11017	0.11962	0.13	0.14086	0.15131	0.16235	0.174	0.18524	0.19594	0.20636	0.21719	0.2282	0.23862	0.24766	0.25581	0.26351	0.27079	0.27608	0.28142	0.28691	0.29267	0.29768	0.30201	0.30628	0.31163	0.31739	0.32315
232	1e-05	1e-05	1e-05	1e-05	1e-05	0.0005845	0.0019161	0.003129	0.0038754	0.0045387	0.0049239	0.0051791	0.005298	0.005283	0.0046821	0.0038649	0.0030821	0.0024502	0.0020859	0.001902	0.0017398	0.0014318	0.0011876	0.0010871	0.0010966	0.0016	0.0021848	0.0028716	0.0035706	0.0039374	0.0046157	0.0053405	0.0063804	0.0074119	0.0081992	0.0086596	0.0088805	0.0090252	0.0092151	0.009186	0.0092541	0.0088704	0.0085741	0.0081648	0.0075414	0.0071071	0.0070201	0.0068335	0.0067319
233	0.01185	0.0071345	0.0025557	1e-05	1e-05	1e-05	1e-05	1e-05	1e-05	0.0011801	0.0052548	0.0095901	0.013845	0.018438	0.023303	0.02804	0.032433	0.036788	0.04177	0.047545	0.053285	0.059106	0.06559	0.072964	0.081259	0.089457	0.097777	0.10635	0.11549	0.12429	0.13266	0.14051	0.14815	0.15548	0.16149	0.16584	0.17009	0.17388	0.17811	0.18119	0.18413	0.1877	0.1924	0.19779	0.2031	0.20959	0.21725	0.22547	0.23395
234	0.00044839	0.00019413	1e-05	1e-05	1e-05	1e-05	1e-05	1e-05	0.00038064	0.0010363	0.0018279	0.002437	0.0029423	0.0036271	0.0039516	0.004377	0.004447	0.0043322	0.0042961	0.0041998	0.0039995	0.0035719	0.0031695	0.0030577	0.0033373	0.0037557	0.0040571	0.0046588	0.005464	0.0060406	0.0069034	0.0078192	0.0091072	0.010442	0.011425	0.011841	0.012211	0.012643	0.012991	0.01296	0.012917	0.012804	0.012783	0.012475	0.011933	0.011552	0.01141	0.011221	0.011013
235	1e-05	1e-05	1e-05	1e-05	1e-05	0.0006852	0.0014943	0.0024583	0.0034684	0.0045227	0.0053923	0.0059326	0.00634	0.0066469	0.0065665	0.006483	0.0058974	0.0053908	0.0049482	0.0042965	0.0034331	0.002703	0.0021214	0.0018266	0.0017271	0.0019239	0.001947	0.0021633	0.0023619	0.0022698	0.0026097	0.0030657	0.0037156	0.0043498	0.0047023	0.0046848	0.0044292	0.0042639	0.0042048	0.0040915	0.0041881	0.0041364	0.0041641	0.0040036	0.0037944	0.0036692	0.0038806	0.0040376	0.0043807
236	0.00020462	1e-05	1e-05	1e-05	1e-05	1e-05	1e-05	0.00081093	0.0019591	0.0030929	0.0043072	0.0053326	0.0060057	0.0064194	0.0062069	0.0062782	0.0059603	0.0060155	0.0058445	0.0056631	0.0055495	0.0057577	0.0061109	0.0069787	0.0081905	0.0098567	0.011192	0.012766	0.014158	0.01525	0.016309	0.017198	0.017853	0.018677	0.019014	0.018862	0.018407	0.018069	0.017759	0.017025	0.016488	0.016025	0.015759	0.015437	0.01467	0.014313	0.014495	0.014786	0.014829
237	1e-05	1e-05	1e-05	1e-05	1e-05	1e-05	0.0028135	0.0072939	0.01092	0.014226	0.016525	0.017852	0.018615	0.01911	0.019125	0.018968	0.018441	0.01836	0.018883	0.019488	0.019752	0.020218	0.020936	0.022173	0.023357	0.024859	0.026451	0.028484	0.030256	0.031645	0.033129	0.034992	0.036879	0.038745	0.040099	0.041581	0.043148	0.044569	0.046063	0.047659	0.049389	0.05081	0.052312	0.054022	0.055551	0.057411	0.059382	0.061129	0.063044
238	1e-05	1e-05	1e-05	1e-05	1e-05	1e-05	0.00095333	0.0027113	0.0041354	0.0055213	0.0068228	0.0076307	0.0084683	0.0096238	0.010749	0.011836	0.012766	0.014024	0.015544	0.017353	0.019125	0.020899	0.023089	0.025523	0.028268	0.031222	0.034382	0.037852	0.041515	0.045133	0.049114	0.053274	0.05784	0.062468	0.066956	0.071111	0.07521	0.079217	0.083257	0.086897	0.090522	0.094119	0.097942	0.10147	0.10462	0.1078	0.1113	0.11451	0.11779
239	1e-05	1e-05	1e-05	1e-05	1e-05	1e-05	0.0014792	0.0042711	0.006713	0.0088535	0.01069	0.012097	0.013146	0.014058	0.01441	0.01499	0.015265	0.015439	0.015557	0.015729	0.015835	0.016177	0.016686	0.017499	0.018539	0.019954	0.021088	0.022314	0.023814	0.02502	0.026157	0.027357	0.028573	0.029845	0.030615	0.031066	0.031103	0.031192	0.03133	0.030952	0.030818	0.030757	0.030773	0.030656	0.030045	0.029836	0.029919	0.030194	0.030281
240	1e-05	1e-05	1e-05	1e-05	1e-05	1e-05	0.00063396	0.0020935	0.0031647	0.0040759	0.0049376	0.0055669	0.0060723	0.0066549	0.0069015	0.0070986	0.0070238	0.0069477	0.0069487	0.0070447	0.0070378	0.0069149	0.0067576	0.0068024	0.0070956	0.0076038	0.008028	0.0086868	0.0093644	0.0098231	0.010529	0.011309	0.012455	0.013732	0.014763	0.015515	0.016227	0.017073	0.017849	0.01849	0.019111	0.019805	0.020718	0.021366	0.021702	0.022233	0.023046	0.023627	0.024338
241	1e-05	1e-05	1e-05	1e-05	1e-05	1e-05	0.00097003	0.0031012	0.0050428	0.006876	0.0087496	0.010607	0.012263	0.014217	0.015898	0.017731	0.019386	0.021121	0.02302	0.025128	0.027276	0.029357	0.031527	0.034328	0.037469	0.041041	0.044656	0.048496	0.052643	0.056611	0.060775	0.065109	0.06986	0.074748	0.079273	0.083456	0.087515	0.09169	0.096002	0.10007	0.10409	0.10832	0.11266	0.1168	0.12063	0.1246	0.12886	0.13309	0.13739
242	1e-05	1e-05	1e-05	1e-05	1e-05	1e-05	0.0021057	0.0068645	0.011891	0.01735	0.023287	0.029399	0.035895	0.042925	0.049814	0.056941	0.06415	0.071572	0.079083	0.086547	0.093992	0.10109	0.1082	0.11547	0.12298	0.13094	0.13876	0.14673	0.15481	0.16276	0.17093	0.17891	0.18715	0.19534	0.20303	0.20998	0.21635	0.22254	0.22864	0.23411	0.23931	0.24421	0.2492	0.25387	0.25797	0.26215	0.26679	0.27136	0.27604
243	1e-05	1e-05	1e-05	1e-05	1e-05	0.00040624	0.0016815	0.0031045	0.0041493	0.0050592	0.0056586	0.0059318	0.0060391	0.0060507	0.0053982	0.0048652	0.0042539	0.0034832	0.0027369	0.0020608	0.0011721	0.00059503	0.00011388	1e-05	0.00013467	0.00082126	0.0014387	0.0022381	0.0033043	0.004141	0.0051636	0.0064357	0.0078607	0.0094533	0.010671	0.011315	0.011709	0.012123	0.012651	0.012937	0.013419	0.013857	0.014356	0.014546	0.014412	0.01448	0.015014	0.015606	0.016306
244	1e-05	1e-05	1e-05	1e-05	1e-05	0.0020266	0.0066037	0.012315	0.018536	0.024876	0.032237	0.040001	0.048243	0.057616	0.068236	0.080998	0.095222	0.1102	0.12678	0.14397	0.16167	0.18077	0.20095	0.22271	0.24521	0.26766	0.28939	0.31146	0.33399	0.35557	0.37736	0.39983	0.42235	NaN	NaN	NaN	NaN	NaN	NaN	NaN	NaN	NaN	NaN	NaN	NaN	NaN	NaN	NaN	NaN
245	0.0078015	0.0064502	0.0050029	0.0043011	0.0039871	0.0038077	0.0041527	0.0050451	0.0056088	0.0062314	0.0072264	0.0078831	0.0085784	0.0092155	0.0092144	0.0087633	0.0078573	0.0065987	0.0052167	0.0041847	0.0031008	0.0019859	0.0013062	0.00086599	0.00074305	0.00093782	0.0011745	0.0017891	0.0028942	0.003747	0.0045431	0.0052707	0.0062471	0.0071912	0.0077351	0.0077823	0.0078162	0.0079799	0.0080162	0.0075533	0.0071796	0.0069188	0.0067616	0.0061838	0.0053147	0.0047799	0.0046431	0.0043244	0.0040217
246	1e-05	1e-05	1e-05	1e-05	1e-05	1e-05	0.0018024	0.006411	0.011398	0.016434	0.022034	0.027163	0.032419	0.03856	0.045213	0.052211	0.059506	0.066909	0.074611	0.082962	0.0917	0.1011	0.11163	0.12316	0.13518	0.14723	0.15933	0.1717	0.1845	0.19708	0.20947	0.2218	0.23384	0.24524	0.2558	0.26537	0.27456	0.28406	0.29312	0.30149	0.3099	0.31814	0.32631	0.33438	0.34259	0.35114	0.36061	0.37037	0.37943
247	1e-05	1e-05	1e-05	1e-05	1e-05	1e-05	0.00080824	0.002568	0.004159	0.0055208	0.0071302	0.0084807	0.0098981	0.01134	0.012091	0.013023	0.013699	0.014495	0.015407	0.016255	0.016955	0.017593	0.018337	0.019295	0.020507	0.022262	0.023889	0.02571	0.027511	0.029126	0.030991	0.033168	0.035565	0.0381	0.040252	0.041952	0.043122	0.044368	0.045676	0.046872	0.048039	0.049048	0.04999	0.050585	0.050777	0.051098	0.05184	0.052793	0.053698
248	0.00049101	1e-05	1e-05	1e-05	1e-05	1e-05	1e-05	0.00016455	0.0012467	0.0023632	0.0035728	0.0048513	0.0062811	0.0077963	0.0089756	0.010568	0.012241	0.014223	0.016558	0.019341	0.022561	0.02646	0.030867	0.036164	0.042492	0.04996	0.057884	0.066686	0.076092	0.085925	0.096442	0.10754	0.11954	0.13245	0.14519	0.15772	0.17006	0.18257	0.1951	0.20763	0.2201	0.23259	0.24509	0.25702	0.26862	0.28089	0.29396	0.30761	0.3223
249	1e-05	1e-05	1e-05	1e-05	1e-05	1e-05	0.0014637	0.004821	0.0076333	0.010189	0.012604	0.014516	0.016323	0.018015	0.019177	0.020266	0.021159	0.021674	0.022092	0.022976	0.024236	0.025909	0.028019	0.030633	0.033661	0.036933	0.040344	0.043876	0.047714	0.051429	0.055074	0.058085	0.060868	0.063667	0.065809	0.067261	0.068384	0.069641	0.070794	0.071545	0.072028	0.072132	0.072395	0.072565	0.072561	0.07277	0.073584	0.074767	0.075441
250	1e-05	1e-05	1e-05	1e-05	1e-05	1e-05	0.0013519	0.0045955	0.0082354	0.012275	0.016742	0.021564	0.026652	0.032287	0.037869	0.043996	0.050254	0.056815	0.063634	0.070622	0.077532	0.084556	0.091571	0.099048	0.10669	0.11467	0.12228	0.12984	0.13726	0.14427	0.15128	0.15827	0.16536	0.17256	0.17899	0.18475	0.18982	0.19477	0.19954	0.20393	0.20818	0.21206	0.2156	0.21847	0.22065	0.22264	0.22467	0.22652	0.22835
251	1e-05	1e-05	1e-05	1e-05	1e-05	1e-05	0.0047651	0.013327	0.020442	0.02657	0.031852	0.035359	0.037919	0.040601	0.042597	0.04467	0.046226	0.04753	0.048734	0.050296	0.051384	0.052564	0.053622	0.055002	0.056442	0.057981	0.059165	0.060526	0.062154	0.063552	0.064982	0.066644	0.068491	0.070522	0.07217	0.073477	0.074464	0.075638	0.076601	0.077225	0.077761	0.078169	0.07859	0.078507	0.07812	0.077969	0.078167	0.078392	0.078591
252	1e-05	1e-05	1e-05	1e-05	1e-05	1e-05	0.0075563	0.020405	0.030538	0.038867	0.045601	0.049431	0.051734	0.054086	0.05543	0.057016	0.058075	0.059075	0.060364	0.0622	0.063656	0.06494	0.066501	0.068237	0.07	0.071922	0.073127	0.074385	0.075896	0.076888	0.077635	0.078734	0.080151	0.081611	0.082957	0.084018	0.084764	0.085928	0.087107	0.087997	0.088877	0.089922	0.090777	0.091057	0.090805	0.090698	0.090939	0.091135	0.091297
253	1e-05	1e-05	1e-05	1e-05	1e-05	1e-05	0.00064684	0.0021707	0.0034424	0.0045402	0.005472	0.0060343	0.0065336	0.0070492	0.0071109	0.0072396	0.0071877	0.0072298	0.0072547	0.0071557	0.0067536	0.0064186	0.0060194	0.005798	0.0058003	0.0062056	0.0065429	0.0070023	0.0074538	0.0076734	0.008186	0.0089563	0.0099133	0.011189	0.012082	0.012507	0.012677	0.01298	0.013327	0.013476	0.013725	0.014006	0.014271	0.014258	0.013842	0.013642	0.013853	0.013907	0.013858
254	1e-05	1e-05	1e-05	1e-05	1e-05	1e-05	0.0010584	0.0032674	0.0053016	0.0072154	0.009037	0.010693	0.012291	0.014052	0.01551	0.017161	0.018763	0.020594	0.022702	0.024885	0.027039	0.02919	0.031263	0.033513	0.036024	0.038609	0.040917	0.043221	0.045284	0.046998	0.048685	0.050256	0.052156	0.054189	0.055813	0.056797	0.057386	0.057952	0.058494	0.058859	0.059138	0.059403	0.059691	0.059472	0.058816	0.058308	0.058176	0.058172	0.058318
255	1e-05	1e-05	1e-05	1e-05	1e-05	1e-05	0.00075251	0.0024811	0.0039914	0.0054543	0.0072189	0.0088093	0.01064	0.012802	0.014689	0.016843	0.019127	0.021559	0.024395	0.027734	0.031314	0.035317	0.039593	0.044221	0.049204	0.054575	0.059955	0.065486	0.071232	0.076659	0.082101	0.087435	0.092656	0.09781	0.10235	0.10618	0.1096	0.11274	0.11579	0.11824	0.12052	0.1225	0.12444	0.12602	0.12734	0.12893	0.13091	0.13283	0.13479
256	1e-05	1e-05	1e-05	1e-05	1e-05	1e-05	0.00084055	0.0027904	0.0045981	0.0062174	0.0079244	0.0093755	0.010739	0.012065	0.013008	0.014037	0.014774	0.015523	0.016451	0.017497	0.01854	0.019767	0.021218	0.023156	0.025565	0.028466	0.031496	0.034867	0.038455	0.041876	0.04553	0.04932	0.053286	0.057422	0.061087	0.064323	0.067288	0.070271	0.073282	0.076073	0.078994	0.081998	0.085175	0.08824	0.091024	0.094253	0.097954	0.10173	0.10565
257	1e-05	1e-05	1e-05	1e-05	1e-05	1e-05	0.0030238	0.0085088	0.012907	0.01624	0.018768	0.02092	0.022922	0.025655	0.028356	0.032046	0.03502	0.038287	0.041792	0.045675	0.049457	0.053587	0.057159	0.060696	0.064337	0.068229	0.071844	0.075987	0.080264	0.084313	0.088691	0.093238	0.098153	0.10339	0.10838	0.11324	0.11799	0.12274	0.12751	0.13205	0.13698	0.14214	0.1479	0.15352	0.15923	0.16571	0.17255	0.17945	0.18694
258	1e-05	1e-05	1e-05	1e-05	1e-05	1e-05	0.00050447	0.0016386	0.0026672	0.0033921	0.0041113	0.0044704	0.0047962	0.0052013	0.0051636	0.0050938	0.0047272	0.0043447	0.0040019	0.0036775	0.0033135	0.0030204	0.0027527	0.0027148	0.0030018	0.0036757	0.0044222	0.0053529	0.0062849	0.0071231	0.0080801	0.0091103	0.010313	0.0117	0.012634	0.013078	0.013251	0.013376	0.013517	0.013519	0.013502	0.013571	0.013718	0.013586	0.013166	0.013167	0.013578	0.014024	0.014511
259	1e-05	1e-05	1e-05	1e-05	1e-05	1e-05	0.00063332	0.0020788	0.0032519	0.0042018	0.0052378	0.0061282	0.0071138	0.0083592	0.0092796	0.010483	0.011343	0.012307	0.013305	0.014373	0.015492	0.016701	0.01784	0.018975	0.020215	0.021587	0.022756	0.024163	0.025552	0.026743	0.028244	0.02983	0.0316	0.033566	0.035249	0.0365	0.037585	0.038604	0.039496	0.0401	0.040706	0.041138	0.041484	0.041463	0.041028	0.040843	0.041002	0.041033	0.041262
260	1e-05	1e-05	1e-05	1e-05	1e-05	1e-05	0.00074866	0.0022235	0.0035015	0.0045494	0.0053805	0.0060067	0.0064714	0.0070062	0.0071672	0.0074068	0.0072173	0.0070584	0.007094	0.0070853	0.0069961	0.0069967	0.0069656	0.0073827	0.0080973	0.0091863	0.010392	0.011876	0.013464	0.014893	0.016722	0.018599	0.020722	0.023128	0.024967	0.026324	0.027483	0.028476	0.029543	0.030349	0.031175	0.031891	0.032702	0.033191	0.033179	0.033581	0.034426	0.035226	0.036165
261	1e-05	1e-05	1e-05	1e-05	1e-05	1e-05	0.0019497	0.0059589	0.009755	0.013181	0.016331	0.019138	0.021861	0.024565	0.026919	0.029499	0.031638	0.033594	0.035719	0.038029	0.040629	0.043598	0.047019	0.050741	0.054945	0.059703	0.064146	0.069099	0.073945	0.078598	0.083188	0.087339	0.091433	0.09503	0.097962	0.10001	0.10155	0.10309	0.10418	0.10528	0.10622	0.10711	0.10827	0.10891	0.10924	0.11001	0.11135	0.11248	0.11345
262	1e-05	1e-05	1e-05	1e-05	1e-05	1e-05	0.00032412	0.0011034	0.0016472	0.0024474	0.0032578	0.0040672	0.0046761	0.0052994	0.0057154	0.0060284	0.0058846	0.0058504	0.0060465	0.0066254	0.0070741	0.0074896	0.0079166	0.0086087	0.0095409	0.010626	0.011655	0.013093	0.014521	0.015626	0.016413	0.017113	0.018065	0.019038	0.019635	0.019674	0.019386	0.019206	0.018851	0.018087	0.017311	0.016896	0.016644	0.016076	0.015309	0.014803	0.014951	0.015237	0.015396
263	1e-05	1e-05	1e-05	1e-05	1e-05	1e-05	3.0517e-05	0.00041751	0.00052724	0.00052168	0.0005387	0.00059036	0.0008403	0.001454	0.0019973	0.0026931	0.0031225	0.0036164	0.0044011	0.0054335	0.0064888	0.0077088	0.0087583	0.0098301	0.01114	0.012586	0.014029	0.015692	0.017335	0.018693	0.02026	0.021984	0.023859	0.025933	0.027656	0.028838	0.029744	0.03052	0.031187	0.031699	0.032271	0.032606	0.032929	0.03294	0.032725	0.032818	0.033299	0.033773	0.034407
264	0.0035349	0.0024717	0.0019305	0.0011423	0.00036878	1e-05	1e-05	1e-05	1e-05	1e-05	1e-05	0.00017382	0.00065074	0.00091442	0.0012099	0.0015898	0.0017733	0.0023894	0.0029086	0.003115	0.0036846	0.0045958	0.0052711	0.0058299	0.006718	0.0077598	0.0088551	0.0099424	0.010921	0.01159	0.012658	0.01327	0.013726	0.014508	0.01525	0.01543	0.015372	0.014938	0.014251	0.013177	0.012354	0.011553	0.010903	0.010199	0.0085461	0.007096	0.0061472	0.0052633	0.0048564
265	0.024863	0.022043	0.019579	0.017733	0.016608	0.015913	0.01516	0.014244	0.012834	0.011581	0.010916	0.010458	0.010213	0.010003	0.0094694	0.0083141	0.0060656	0.0042264	0.0027655	0.0020029	0.0013995	0.00040149	1e-05	1e-05	1e-05	1e-05	1e-05	1e-05	0.00072123	0.0017613	0.0026446	0.0034587	0.0048825	0.006436	0.0075279	0.0079766	0.008557	0.0090295	0.0093173	0.008903	0.0086962	0.0084917	0.0085492	0.0079577	0.007165	0.0066409	0.007077	0.0072281	0.0074688
266	0.0073597	0.0058251	0.0039596	0.0026052	0.0013388	0.00029761	1e-05	1e-05	1e-05	1e-05	1e-05	1e-05	0.00062969	0.0014384	0.0023903	0.0035791	0.0053326	0.0074534	0.009446	0.011112	0.013167	0.014736	0.016441	0.018126	0.020138	0.022295	0.024201	0.026012	0.027889	0.030261	0.032841	0.035395	0.038122	0.041165	0.044367	0.047584	0.050646	0.054126	0.057477	0.060677	0.063135	0.065514	0.067452	0.069556	0.071075	0.071911	0.072753	0.073587	0.074113
267	0.039535	0.036533	0.034256	0.03262	0.030979	0.029262	0.027809	0.026934	0.025804	0.024426	0.023532	0.02303	0.02265	0.021171	0.019342	0.0172	0.014861	0.012616	0.010006	0.0077199	0.0056725	0.0037843	0.0014909	1e-05	1e-05	1e-05	1e-05	1e-05	1e-05	0.00059621	0.0017024	0.0031499	0.0045267	0.0063591	0.0080947	0.0094072	0.010252	0.011159	0.011548	0.01186	0.011819	0.012057	0.011664	0.01129	0.010853	0.010684	0.010615	0.010671	0.010734
268	0.031185	0.029474	0.027803	0.026544	0.024871	0.023225	0.021208	0.018915	0.016705	0.014196	0.012297	0.01022	0.0082813	0.0062707	0.0042676	0.0029811	0.0017945	0.0010649	0.00056624	3.4225e-05	1e-05	1e-05	1e-05	1e-05	0.00025028	0.00060712	0.00060632	0.00068469	0.00058314	0.00066853	0.0008311	0.00092293	0.0011468	0.0014198	0.001667	0.0019695	0.0022496	0.0027299	0.0032533	0.0038085	0.0039998	0.0043873	0.004608	0.0048901	0.0050406	0.0049702	0.004861	0.0046992	0.0043996
269	0.049269	0.042839	0.037427	0.032453	0.028166	0.024594	0.021871	0.02005	0.01825	0.017074	0.016104	0.015441	0.01558	0.014612	0.013474	0.011989	0.010113	0.00831	0.0059684	0.004291	0.0025658	0.0010187	1e-05	1e-05	1e-05	1e-05	1e-05	1e-05	0.00033648	0.0016781	0.0028094	0.004109	0.0055821	0.0071837	0.0082342	0.0089783	0.0095374	0.010019	0.0099225	0.0098407	0.0093019	0.0089272	0.0081885	0.0074591	0.0065578	0.0060475	0.0054922	0.0049046	0.004506
270	0.054102	0.048367	0.044079	0.039712	0.036321	0.033334	0.031271	0.030347	0.028709	0.026983	0.025252	0.023919	0.023015	0.020373	0.01796	0.014851	0.011319	0.0082421	0.00471	0.0022435	0.00060139	1e-05	1e-05	1e-05	1e-05	1e-05	1e-05	0.0011308	0.0023185	0.0043191	0.0060439	0.0080096	0.0097598	0.01158	0.013176	0.014194	0.014901	0.015395	0.015323	0.015623	0.01552	0.015794	0.015668	0.015882	0.016301	0.017299	0.018713	0.020223	0.022097
271	0.028732	0.024973	0.021281	0.018114	0.014516	0.01165	0.0089527	0.0064547	0.0043958	0.0022833	0.00084879	1e-05	1e-05	1e-05	1e-05	1e-05	1e-05	0.00041346	0.0016076	0.0028349	0.0045158	0.0063315	0.0083763	0.010297	0.012394	0.014711	0.016688	0.019271	0.0216	0.024057	0.02684	0.029595	0.032394	0.035321	0.038277	0.041026	0.04376	0.046609	0.049117	0.051662	0.053975	0.056112	0.058099	0.060091	0.061851	0.063513	0.065139	0.066716	0.068333
272	0.18167	0.16075	0.14074	0.12202	0.10538	0.089542	0.075412	0.062766	0.05105	0.041726	0.034091	0.02711	0.021628	0.016711	0.012273	0.0086934	0.0061658	0.003638	0.0014368	1e-05	1e-05	1e-05	1e-05	1e-05	1e-05	0.00016826	0.00028849	0.00051059	0.0013388	0.0027827	0.0048763	0.0069621	0.0089954	0.01129	0.013578	0.015711	0.018138	0.020958	0.023381	0.025462	0.026997	0.027989	0.028498	0.028727	0.028668	0.028728	0.028806	0.028639	0.028378
273	0.010267	0.0082875	0.0060563	0.0041518	0.0028853	0.00199	0.001252	0.00066295	0.00015819	0.0003543	0.00086115	0.0010194	0.0010613	0.00097793	0.00077876	0.00086492	0.00047547	0.00026924	0.00013051	1e-05	1e-05	1e-05	1e-05	1e-05	1e-05	0.00012437	0.00036867	0.00094633	0.0013451	0.0018965	0.0028646	0.0040472	0.0054512	0.0073601	0.0089874	0.010637	0.012283	0.014194	0.016056	0.017968	0.019547	0.02084	0.02186	0.022643	0.022864	0.022826	0.022609	0.022024	0.021377
274	1e-05	1e-05	1e-05	1e-05	1e-05	1e-05	0.001883	0.0053052	0.0088121	0.012841	0.017728	0.022167	0.026452	0.031041	0.035543	0.039807	0.043763	0.048012	0.052726	0.057845	0.062847	0.067245	0.071376	0.076207	0.081299	0.086513	0.091755	0.097093	0.10189	0.10685	0.11153	0.1165	0.12213	0.12807	0.13356	0.13902	0.14462	0.15015	0.15557	0.1613	0.16652	0.17176	0.17651	0.18048	0.18373	0.18663	0.18901	0.19043	0.19221
275	1e-05	1e-05	1e-05	1e-05	1e-05	0.0025428	0.0048003	0.0069851	0.0087336	0.01098	0.013199	0.014834	0.016857	0.018674	0.021119	0.023862	0.026455	0.029916	0.033562	0.038088	0.042936	0.04812	0.054115	0.060918	0.069063	0.078239	0.088295	0.099792	0.11186	0.12566	0.14075	0.1573	0.1756	0.19559	0.21665	0.23889	0.26201	0.28677	0.31278	NaN	NaN	NaN	NaN	NaN	NaN	NaN	NaN	NaN	NaN
276	1e-05	1e-05	1e-05	1e-05	1e-05	1e-05	0.00056187	0.0014449	0.002276	0.0037515	0.0061461	0.0075842	0.0086342	0.0097429	0.011011	0.012038	0.01247	0.013134	0.013949	0.014856	0.015543	0.015565	0.01548	0.01608	0.017174	0.018407	0.019668	0.021202	0.022346	0.023476	0.024867	0.026369	0.028227	0.03053	0.032474	0.03422	0.035851	0.037393	0.038784	0.040461	0.042214	0.043833	0.045352	0.046398	0.046916	0.047347	0.048073	0.048563	0.0495
277	0.0081804	0.005315	0.002927	0.0015497	0.0002384	1e-05	1e-05	1e-05	1e-05	1e-05	1e-05	0.00023975	0.0014507	0.0026632	0.0034889	0.0051023	0.0059412	0.0077397	0.0093778	0.010753	0.012302	0.013767	0.015027	0.016854	0.018729	0.020338	0.021082	0.022629	0.023433	0.02409	0.02534	0.026117	0.026907	0.027985	0.02873	0.029292	0.030147	0.031546	0.032389	0.033675	0.034965	0.035448	0.036155	0.036548	0.036535	0.036011	0.035252	0.034121	0.032676
278	1e-05	1e-05	1e-05	1e-05	1e-05	1e-05	0.00042093	0.0013042	0.0020948	0.0030471	0.0047768	0.0064572	0.0081604	0.0099333	0.011265	0.013371	0.014962	0.017623	0.020026	0.0227	0.025166	0.027435	0.029602	0.031919	0.034224	0.036442	0.037963	0.04014	0.041551	0.043126	0.044916	0.04681	0.04863	0.050649	0.052417	0.054071	0.055654	0.057698	0.059057	0.060774	0.061978	0.062684	0.063283	0.063813	0.064059	0.063913	0.063621	0.063309	0.062685
279	1e-05	1e-05	1e-05	1e-05	0.00041388	0.0014668	0.0015054	0.00050813	1e-05	1e-05	0.00012973	0.00024655	8.8719e-05	0.00026223	0.00047133	0.00092953	0.0012657	0.0023497	0.0039695	0.0053101	0.0063018	0.0069765	0.0074276	0.0084434	0.0092371	0.010013	0.010463	0.010913	0.010999	0.011201	0.011736	0.012594	0.013796	0.015354	0.016432	0.017851	0.019543	0.021364	0.023461	0.0258	0.028054	0.030285	0.032293	0.034273	0.036252	0.038739	0.04137	0.044094	0.047171
280	1e-05	1e-05	1e-05	1e-05	1e-05	1e-05	0.0010603	0.0030135	0.0049211	0.006715	0.0089336	0.010197	0.011271	0.012259	0.013083	0.014153	0.014681	0.015661	0.016368	0.017089	0.017712	0.017999	0.018412	0.019281	0.020675	0.022335	0.023683	0.025526	0.027199	0.029486	0.032129	0.035298	0.03906	0.043717	0.048591	0.053669	0.058928	0.064894	0.070881	0.077367	0.083623	0.090065	0.096246	0.1023	0.10787	0.11334	0.11884	0.12448	0.13051
281	0.0083761	0.007109	0.0058107	0.0048544	0.0040279	0.0032726	0.002429	0.0016006	0.00058513	1e-05	1e-05	1e-05	1e-05	1e-05	1e-05	0.00010632	0.00028298	0.00085152	0.0015404	0.0022742	0.0028937	0.0031238	0.0030944	0.0033184	0.0036639	0.0040394	0.0040127	0.0041171	0.0038983	0.0038566	0.0040452	0.0043911	0.0051384	0.0063075	0.0071729	0.0081258	0.0090951	0.010164	0.011162	0.01225	0.012963	0.013507	0.013775	0.0137	0.013134	0.012578	0.011873	0.010965	0.010219
282	0.0096722	0.0074814	0.0052826	0.0035151	0.0020988	0.0008555	1e-05	1e-05	1e-05	1e-05	1e-05	1e-05	0.00014773	0.00092663	0.0016453	0.0026262	0.0034441	0.0045439	0.0055157	0.0067051	0.0078031	0.008755	0.0094515	0.01051	0.011645	0.012921	0.01392	0.015174	0.016168	0.017486	0.01893	0.020444	0.022062	0.024175	0.025978	0.02774	0.029489	0.031235	0.03275	0.034333	0.035386	0.036225	0.036827	0.037232	0.036957	0.036605	0.036187	0.035407	0.034897
283	0.023123	0.020159	0.017848	0.015322	0.013145	0.011027	0.0084894	0.0056337	0.00316	0.0014712	1e-05	1e-05	1e-05	1e-05	1e-05	1e-05	2.7981e-05	0.0017088	0.0037919	0.0059092	0.0078854	0.0095244	0.011346	0.013369	0.016007	0.018514	0.020877	0.023508	0.026001	0.028566	0.031067	0.033783	0.03715	0.040516	0.043366	0.046036	0.048464	0.05084	0.052669	0.054273	0.055671	0.057177	0.058363	0.059183	0.059668	0.060621	0.061455	0.062218	0.063027
284	1e-05	1e-05	1e-05	1e-05	1e-05	1e-05	0.002667	0.0096002	0.017814	0.025866	0.034133	0.041938	0.050347	0.05899	0.068233	0.078569	0.087696	0.097202	0.10626	0.11491	0.12336	0.13204	0.14047	0.14847	0.15678	0.16388	0.17009	0.17725	0.1831	0.18823	0.19311	0.19783	0.20175	0.20539	0.20898	0.2121	0.21545	0.21925	0.22184	0.22461	0.22744	0.22964	0.23183	0.23419	0.23679	0.23877	0.23999	0.24109	0.24134
285	1e-05	1e-05	1e-05	1e-05	1e-05	1e-05	0.0020598	0.0078115	0.014321	0.021573	0.030137	0.038612	0.048118	0.058885	0.070832	0.084482	0.098171	0.11369	0.12951	0.14656	0.16455	0.18372	0.20439	0.22689	NaN	NaN	NaN	NaN	NaN	NaN	NaN	NaN	NaN	NaN	NaN	NaN	NaN	NaN	NaN	NaN	NaN	NaN	NaN	NaN	NaN	NaN	NaN	NaN	NaN
286	1e-05	1e-05	1e-05	1e-05	1e-05	1e-05	0.00050616	0.0015947	0.0027633	NaN	NaN	NaN	NaN	NaN	NaN	NaN	NaN	NaN	NaN	NaN	NaN	NaN	NaN	NaN	NaN	NaN	NaN	NaN	NaN	NaN	NaN	NaN	NaN	NaN	NaN	NaN	NaN	NaN	NaN	NaN	NaN	NaN	NaN	NaN	NaN	NaN	NaN	NaN	NaN
287	0.00059864	0.00021556	1e-05	1e-05	1e-05	1e-05	1e-05	1e-05	0.00099587	0.0032787	0.0053841	0.0077755	0.0105	0.013523	0.016793	0.019878	0.022449	0.025712	0.028964	0.03191	0.034393	0.037023	0.039016	0.041131	0.043328	0.045765	0.047929	0.050516	0.052624	0.054728	0.057039	0.059546	0.062266	0.065595	0.068871	0.072155	0.075304	0.079187	0.083069	0.086924	0.090676	0.094398	0.09757	0.1003	0.10258	0.10471	0.10674	0.10849	0.10972
288	1e-05	1e-05	1e-05	1e-05	1e-05	1e-05	0.0043462	0.013661	0.02376	0.034853	0.047043	0.059228	0.07201	0.085158	0.098561	0.11282	0.12727	0.14258	0.15831	0.17425	0.19024	0.20635	0.22304	0.24125	0.26161	0.28423	0.30882	NaN	NaN	NaN	NaN	NaN	NaN	NaN	NaN	NaN	NaN	NaN	NaN	NaN	NaN	NaN	NaN	NaN	NaN	NaN	NaN	NaN	NaN
289	1e-05	1e-05	1e-05	1e-05	1e-05	1e-05	0.0015331	0.0046758	0.007739	0.010776	0.014266	0.017476	0.020649	0.023993	0.027077	0.030484	0.033383	0.036611	0.039846	0.042787	0.045523	0.047531	0.04935	0.051603	0.053992	0.056624	0.059152	0.062288	0.065058	0.067964	0.071678	0.075898	0.080957	0.08642	0.091664	0.097029	0.10248	0.1081	0.11356	0.11928	0.12485	0.12978	0.1343	0.13842	0.14233	0.14611	0.14976	0.15317	0.15649
290	0.0017956	0.0015473	0.0010054	0.00067414	0.00021219	8.949e-05	1e-05	1e-05	7.9223e-05	0.00040608	0.00097499	0.001306	0.0014992	0.0016644	0.001777	0.002212	0.0021875	0.0023951	0.0025397	0.0025698	0.0024134	0.0021368	0.0016476	0.001496	0.0013826	0.0013937	0.0011996	0.001523	0.0014896	0.001524	0.0016563	0.0019628	0.002465	0.0032828	0.0038717	0.0045772	0.0051327	0.0058794	0.0061918	0.0065304	0.0066507	0.0066968	0.0065158	0.0060754	0.0053747	0.0046047	0.0036967	0.002771	0.0018392
291	1e-05	1e-05	1e-05	1e-05	1e-05	1e-05	0.00025953	0.00059365	0.0008106	0.00161	0.0025994	0.0028053	0.0031403	0.0034527	0.0034584	0.0036532	0.0038162	0.0042562	0.0046725	0.0052127	0.0052833	0.0051627	0.0049013	0.0047184	0.0048477	0.005266	0.0053765	0.0052747	0.0048425	0.0046779	0.0047423	0.0050442	0.0054204	0.0063307	0.0070137	0.0077936	0.0084769	0.0094398	0.01032	0.011344	0.011983	0.012361	0.012371	0.0122	0.011514	0.010758	0.0097046	0.0084886	0.0071797
292	1e-05	1e-05	1e-05	1e-05	1e-05	1e-05	0.0027144	0.0088129	0.01512	0.022545	0.031442	0.040844	0.051212	0.06252	0.074803	0.088362	0.10268	0.11871	0.13586	0.15431	0.17386	0.19451	0.21694	0.24208	0.26972	NaN	NaN	NaN	NaN	NaN	NaN	NaN	NaN	NaN	NaN	NaN	NaN	NaN	NaN	NaN	NaN	NaN	NaN	NaN	NaN	NaN	NaN	NaN	NaN
293	1e-05	1e-05	1e-05	1e-05	0.0016097	0.002702	0.0034549	0.0038521	0.0033363	0.002773	0.0024082	0.0016933	0.00075995	4.218e-05	1e-05	1e-05	0.00010288	0.00073057	0.0015168	0.0027086	0.0038602	0.0048277	0.0055318	0.006831	0.0084216	0.0099094	0.01089	0.011904	0.012393	0.012919	0.013491	0.014161	0.014968	0.016051	0.016607	0.016876	0.016843	0.017019	0.017059	0.017375	0.017443	0.017453	0.017249	0.017048	0.016618	0.016213	0.016115	0.016188	0.016268
294	0.0096636	0.01163	0.012946	0.014347	0.015252	0.01577	0.016276	0.016524	0.015915	0.0151	0.014414	0.013138	0.011922	0.010681	0.0095339	0.0090316	0.0083191	0.0077271	0.0075861	0.0078898	0.0081276	0.0081695	0.0081682	0.0084638	0.0090085	0.0095801	0.0095697	0.0098528	0.009924	0.0097165	0.0094635	0.009483	0.0098567	0.010591	0.011004	0.011291	0.011303	0.011564	0.01159	0.011613	0.011515	0.011351	0.010857	0.010105	0.0089245	0.0076706	0.0065145	0.0053401	0.0042439
295	1e-05	1e-05	1e-05	1e-05	1e-05	1e-05	NaN	NaN	NaN	NaN	NaN	NaN	NaN	NaN	NaN	NaN	NaN	NaN	NaN	NaN	NaN	NaN	NaN	NaN	NaN	NaN	NaN	NaN	NaN	NaN	NaN	NaN	NaN	NaN	NaN	NaN	NaN	NaN	NaN	NaN	NaN	NaN	NaN	NaN	NaN	NaN	NaN	NaN	NaN
296	1e-05	1e-05	0.00245	0.0047534	0.0064924	0.0076042	0.0085148	0.008932	0.0081973	0.0072756	0.0061498	0.0046214	0.0030416	0.0017432	0.00049021	2.14e-05	1e-05	1e-05	1e-05	1e-05	0.00032768	0.00091492	0.0012666	0.0019822	0.0028193	0.0037488	0.0041191	0.0046741	0.0049745	0.0051833	0.0052446	0.0057073	0.0064144	0.0076779	0.0086357	0.0093697	0.0098742	0.010679	0.011527	0.012382	0.012986	0.013708	0.014024	0.014356	0.014299	0.014337	0.014605	0.014919	0.01537
297	1e-05	1e-05	1e-05	1e-05	1e-05	1e-05	NaN	NaN	NaN	NaN	NaN	NaN	NaN	NaN	NaN	NaN	NaN	NaN	NaN	NaN	NaN	NaN	NaN	NaN	NaN	NaN	NaN	NaN	NaN	NaN	NaN	NaN	NaN	NaN	NaN	NaN	NaN	NaN	NaN	NaN	NaN	NaN	NaN	NaN	NaN	NaN	NaN	NaN	NaN
298	0.0023059	0.0013578	0.00036824	1e-05	1e-05	1e-05	1e-05	1e-05	1e-05	0.00032442	0.0016525	0.0030132	0.0048813	0.0067667	0.0087724	0.011198	0.013364	0.016015	0.018851	0.021727	0.024423	0.026964	0.029276	0.031516	0.033751	0.03597	0.037934	0.039919	0.041507	0.043038	0.044379	0.045807	0.047166	0.048713	0.050089	0.051394	0.052574	0.053614	0.054417	0.055155	0.055675	0.056297	0.056611	0.056768	0.056683	0.056473	0.056216	0.055745	0.055439
299	1e-05	1e-05	1e-05	1e-05	1e-05	1e-05	0.00032826	0.00094942	0.0013959	0.0022333	0.0035935	0.0044321	0.0054335	0.0066685	0.0080494	0.0095832	0.010965	0.012721	0.014849	0.0173	0.019943	0.022507	0.025207	0.02831	0.031631	0.03513	0.038664	0.042661	0.04679	0.051053	0.055706	0.060735	0.066351	0.072464	0.078564	0.085125	0.092003	0.099213	0.10653	0.11396	0.12142	0.12883	0.1358	0.14237	0.14865	0.15476	0.16049	0.16583	0.17091
300	0.0016769	0.0011944	0.00071906	0.00037084	0.00012987	0.0001989	1e-05	1e-05	1e-05	1e-05	1e-05	1e-05	0.0001456	0.00024739	0.00036335	0.00095089	0.0016138	0.0027881	0.0042888	0.0057849	0.0072888	0.0086805	0.010052	0.011716	0.013746	0.016208	0.01854	0.020824	0.02286	0.02488	0.026893	0.028933	0.031084	0.033602	0.035839	0.03799	0.039617	0.041075	0.04243	0.043669	0.04481	0.045921	0.046638	0.047092	0.047046	0.046766	0.046443	0.046202	0.046115
301	1e-05	1e-05	1e-05	1e-05	1e-05	1e-05	0.00034088	0.0007836	0.0012397	0.0017731	0.0028428	0.0034285	0.0041291	0.0048911	0.0058847	0.0071849	0.0083081	0.0098675	0.011684	0.013612	0.015621	0.017225	0.018925	0.020832	0.022857	0.024928	0.026893	0.029207	0.031212	0.033333	0.035707	0.038084	0.040924	0.044145	0.047287	0.050593	0.05401	0.057643	0.061102	0.064725	0.068172	0.071496	0.074714	0.077573	0.079993	0.082229	0.084259	0.086044	0.087715
302	1e-05	1e-05	1e-05	1e-05	1e-05	1e-05	0.00074627	0.0016845	0.0023346	0.002949	0.00374	0.0039124	0.0039634	0.003907	0.0040832	0.0044748	0.0044703	0.0048575	0.0055015	0.0062431	0.0071182	0.0076559	0.0081506	0.0090079	0.0099165	0.010837	0.011474	0.012419	0.013031	0.013715	0.014537	0.015377	0.016609	0.018029	0.019099	0.020293	0.021406	0.022556	0.02349	0.024536	0.025243	0.025773	0.026063	0.025865	0.025541	0.025228	0.024876	0.024442	0.024192
303	1e-05	1e-05	1e-05	1e-05	1e-05	1e-05	0.0060114	0.017988	0.03133	0.045529	0.061094	0.077421	0.093902	0.11051	0.1274	0.14438	0.16089	0.17777	0.19459	0.21055	0.22624	0.24113	0.2548	0.26797	0.28088	0.29359	0.30559	0.31707	0.32783	0.33822	0.34853	0.35847	0.36836	0.37875	0.38906	0.39918	0.40896	0.41877	0.42885	0.43868	0.44826	0.45743	0.466	0.47395	0.48069	0.48736	0.49358	0.49895	0.50397
304	1e-05	1e-05	1e-05	1e-05	1e-05	1e-05	0.0049323	0.015366	0.027828	0.041529	0.05706	0.073828	0.091384	0.10957	0.12851	0.14847	0.1687	0.18982	0.21151	0.23287	0.25458	0.27582	0.29635	0.31661	0.33674	0.35636	0.37478	0.39265	0.40963	0.42613	0.44204	0.45701	0.47145	0.48547	0.49854	0.51077	0.52233	0.53344	0.54382	0.55326	0.56131	0.56853	0.57444	0.57937	0.5831	0.58656	0.58931	0.59127	0.59274
305	1e-05	9.0398e-05	1e-05	1e-05	1e-05	0.00013262	0.000184	9.2632e-05	1e-05	0.00014157	0.00060974	0.00059076	0.00058101	0.00045494	0.00045196	0.00042976	1e-05	3.3982e-05	0.00029466	0.00063161	0.00098454	0.0010206	0.0011113	0.0016291	0.0022702	0.0030051	0.0035485	0.0045523	0.0050388	0.0056703	0.00651	0.0073933	0.0086974	0.010353	0.01165	0.013031	0.014519	0.016209	0.017745	0.019718	0.0215	0.023101	0.024509	0.025674	0.02651	0.027555	0.028761	0.029893	0.031323
306	0.0023675	0.0018216	0.0013177	0.0012752	0.00099142	0.00095452	0.00069288	0.00030698	3.7337e-05	1e-05	1e-05	1e-05	0.0001644	0.00010155	1e-05	1e-05	1e-05	0.00014131	0.00054701	0.0008937	0.0010802	0.0012084	0.0011106	0.0011917	0.0016019	0.0021975	0.002539	0.0031468	0.0033982	0.0038073	0.0043069	0.0051195	0.006352	0.0079785	0.0093433	0.010726	0.012075	0.013512	0.014736	0.016028	0.017039	0.018025	0.018557	0.018692	0.018268	0.017728	0.01688	0.015804	0.014798
307	0.00031983	1e-05	1e-05	1e-05	1e-05	1e-05	1e-05	7.3859e-05	0.00071711	0.0013445	0.0025118	0.0039749	0.0053849	0.0068918	0.0089493	0.011486	0.013924	0.016589	0.019483	0.022424	0.025619	0.028459	0.030815	0.033107	0.035035	0.036581	0.037579	0.038222	0.038546	0.038801	0.038754	0.038557	0.038505	0.038636	0.038634	0.038993	0.039419	0.039897	0.040686	0.041425	0.041897	0.042378	0.042717	0.042854	0.042599	0.042419	0.04197	0.041159	0.04041
308	1e-05	1e-05	1e-05	1e-05	1e-05	0.00037518	0.00065636	0.00027714	8.7918e-05	1e-05	0.00044357	0.00090743	0.0010413	0.0012098	0.0014062	0.0016336	0.0015182	0.0018677	0.0024445	0.0027329	0.0031319	0.0031764	0.0028515	0.0027392	0.0028079	0.0030163	0.0030679	0.0031815	0.0030182	0.0030412	0.00332	0.0037367	0.0043527	0.0052609	0.0060693	0.0067837	0.0072787	0.0079307	0.008655	0.0093283	0.009701	0.0099269	0.0098429	0.0095078	0.0088627	0.0083147	0.0075438	0.0066172	0.0056906
309	1e-05	1e-05	1e-05	0.0040852	0.012155	0.021128	0.030297	0.039828	0.050108	0.061456	0.073979	0.086951	0.10109	0.11629	0.13241	0.14965	0.16742	0.18702	0.20804	0.2304	0.25412	0.27906	NaN	NaN	NaN	NaN	NaN	NaN	NaN	NaN	NaN	NaN	NaN	NaN	NaN	NaN	NaN	NaN	NaN	NaN	NaN	NaN	NaN	NaN	NaN	NaN	NaN	NaN	NaN
310	1e-05	1e-05	1e-05	1e-05	1e-05	1e-05	0.0031574	0.0092895	0.015751	0.022339	0.02942	0.03636	0.043898	0.051849	0.06048	0.069825	0.079051	0.089354	0.1002	0.11124	0.12291	0.13461	0.14629	0.15802	0.17021	0.18243	0.1943	0.20681	0.21898	0.23132	0.24397	0.25644	0.26924	0.28248	0.29564	0.30865	0.32168	0.33493	0.34757	0.35999	0.37159	0.38278	0.39338	0.40298	0.41153	0.41953	0.42706	0.43388	0.44015
311	0.0044497	0.0028645	0.0014504	0.00036814	1e-05	1e-05	1e-05	1e-05	1e-05	1e-05	0.0011008	0.0023553	0.003833	0.0048771	0.0060671	0.0077586	0.0090808	0.011329	0.01379	0.01601	0.017962	0.01992	0.022243	0.024718	0.027657	0.030826	0.033796	0.036876	0.039334	0.041677	0.044189	0.046982	0.049993	0.053071	0.055994	0.05892	0.061724	0.065011	0.068592	0.072444	0.076181	0.079999	0.083749	0.087311	0.090848	0.094479	0.098124	0.10168	0.10503
312	0.00024897	0.00040315	1.2709e-05	1e-05	1e-05	1e-05	1e-05	1e-05	1e-05	0.0011777	0.00242	0.0029749	0.0035338	0.00419	0.0055194	0.0075613	0.009373	0.011708	0.014092	0.016258	0.01837	0.020888	0.023955	0.027138	0.030424	0.033337	0.036072	0.038743	0.040798	0.042954	0.044888	0.046928	0.048742	0.050301	0.051859	0.053498	0.055086	0.056724	0.058412	0.060398	0.061795	0.063411	0.064647	0.065847	0.066993	0.067975	0.068848	0.069506	0.070149
313	1e-05	1e-05	1e-05	1e-05	1e-05	1e-05	0.00029293	0.00058732	0.00079089	0.0011062	0.0016028	0.0015106	0.0013473	0.0012234	0.0012684	0.0014682	0.0015251	0.0020218	0.0027446	0.0035776	0.004381	0.0048573	0.0055137	0.0062535	0.0072213	0.0083639	0.0094438	0.01067	0.011517	0.012304	0.013046	0.013823	0.014928	0.016004	0.016989	0.017903	0.018595	0.019281	0.019901	0.020668	0.021155	0.021647	0.021846	0.021856	0.021705	0.021522	0.021314	0.020937	0.020688
314	0.0067192	0.0048539	0.0030299	0.0016114	0.00044014	1e-05	1e-05	1e-05	1e-05	1e-05	1e-05	0.00018227	0.00083139	0.0011656	0.0015994	0.00233	0.002791	0.0035954	0.0042619	0.0048473	0.0051989	0.0054106	0.0056405	0.0060813	0.0067457	0.007304	0.0075069	0.007773	0.0077129	0.007944	0.0081786	0.008498	0.0090092	0.0097335	0.01023	0.010742	0.011252	0.012015	0.012761	0.013588	0.013967	0.014433	0.014721	0.014701	0.01444	0.01412	0.013757	0.013165	0.01251
315	0.0089517	0.0063755	0.0039621	0.0019804	0.00040602	1e-05	1e-05	1e-05	1e-05	1e-05	1e-05	0.0010597	0.002703	0.0040844	0.0056775	0.0077284	0.0096698	0.012374	0.015067	0.017513	0.019836	0.022053	0.024238	0.026677	0.028997	0.031004	0.032334	0.033517	0.033703	0.033634	0.033391	0.032835	0.032101	0.031258	0.029944	0.02917	0.028588	0.028566	0.028709	0.029469	0.030372	0.031559	0.032805	0.034303	0.036027	0.03799	0.039747	0.041532	0.043341
316	0.014973	0.011375	0.0077889	0.0049563	0.0023301	0.00043703	1e-05	1e-05	1e-05	1e-05	1e-05	1e-05	0.00071464	0.0017236	0.0026173	0.0038526	0.0047795	0.0059366	0.0070175	0.0079207	0.0086622	0.0091592	0.0097524	0.010554	0.011752	0.013009	0.014112	0.01545	0.01658	0.01792	0.019514	0.021252	0.023535	0.026037	0.028355	0.030342	0.032451	0.034837	0.037357	0.039962	0.04228	0.044447	0.046538	0.048289	0.04985	0.051441	0.053442	0.055248	0.056875
317	0.015489	0.012665	0.0097579	0.0072123	0.0049903	0.0030109	0.0014193	0.00033449	1e-05	1e-05	1e-05	1e-05	1e-05	1e-05	0.00040789	0.0014582	0.0025286	0.0041679	0.00587	0.0078471	0.010187	0.012682	0.014774	0.017291	0.019909	0.0229	0.02568	0.028661	0.031283	0.034223	0.037299	0.040414	0.044	0.048306	0.052435	0.05667	0.060719	0.065221	0.069898	0.07459	0.078878	0.083214	0.087179	0.090685	0.093589	0.09653	0.09946	0.10218	0.10466
318	0.032088	0.02605	0.020624	0.016215	0.012132	0.0086774	0.0053737	0.002444	0.00023505	1e-05	1e-05	1e-05	1e-05	1e-05	1e-05	0.00039875	0.00090282	0.0021813	0.003679	0.0050351	0.0062908	0.0074175	0.0085088	0.0097764	0.011302	0.013127	0.014845	0.016738	0.018138	0.019566	0.021211	0.023003	0.025151	0.027735	0.030067	0.032534	0.034893	0.037437	0.040049	0.042656	0.045133	0.047442	0.049405	0.051059	0.052283	0.053311	0.0542	0.054835	0.055289
319	0.0094435	0.0061184	0.0030599	0.00034846	1e-05	1e-05	1e-05	1e-05	1e-05	1e-05	0.0018065	0.0050181	0.00841	0.012213	0.016222	0.020851	0.025685	0.030959	0.036755	0.042972	0.049491	0.056461	0.062737	0.069819	0.07709	0.084779	0.091666	0.098681	0.1053	0.11198	0.11849	0.1247	0.13112	0.13843	0.14537	0.15249	0.15927	0.16685	0.17445	0.18212	0.18921	0.19649	0.20367	0.21047	0.21631	0.22171	0.2268	0.23155	0.23581
320	0.034157	0.029131	0.024737	0.020976	0.017573	0.014677	0.011895	0.0092378	0.0071404	0.0058127	0.0052266	0.0049944	0.005169	0.0049389	0.0046827	0.0046731	0.0044488	0.0044663	0.0046597	0.0046191	0.004258	0.0037417	0.0030674	0.0024339	0.0019533	0.0015523	0.00098991	0.00061737	1e-05	1e-05	1e-05	1e-05	1e-05	1e-05	3.8811e-05	0.00051494	0.0010798	0.0019341	0.0027705	0.0037824	0.0046687	0.0055432	0.0062837	0.006736	0.0068444	0.0069567	0.0070761	0.0069593	0.0067027
321	0.0064802	0.0060033	0.0055282	0.0054278	0.0052749	0.0054389	0.005014	0.0039031	0.0030071	0.0024411	0.0024412	0.0021403	0.0020299	0.0014039	0.00081529	0.00049437	1e-05	1e-05	1e-05	0.00014924	0.00011411	1e-05	1e-05	1e-05	6.3672e-05	0.00069181	0.001212	0.0020445	0.0025719	0.0031127	0.0038035	0.0046881	0.0059556	0.0075648	0.0089717	0.010319	0.011646	0.013251	0.014805	0.016561	0.01813	0.019795	0.021307	0.02257	0.023542	0.024458	0.025494	0.026252	0.026892
322	0.0032355	0.0024282	0.0013856	0.0007413	0.00017845	1e-05	1e-05	1e-05	1e-05	1e-05	1e-05	0.00043888	0.001734	0.0032627	0.0049369	0.0072891	0.0099217	0.01305	0.016817	0.021029	0.026005	0.030554	0.034794	0.039584	0.044294	0.049282	0.054251	0.059255	0.063795	0.068536	0.072939	0.077058	0.081797	0.086996	0.091751	0.096953	0.10191	0.10668	0.1111	0.11566	0.11967	0.12397	0.12805	0.13136	0.13397	0.13623	0.13785	0.13933	0.14038
323	1e-05	1e-05	1e-05	1e-05	1e-05	1e-05	0.0043936	0.013273	0.021966	0.03186	0.042371	0.053222	0.065203	0.079442	NaN	NaN	NaN	NaN	NaN	NaN	NaN	NaN	NaN	NaN	NaN	NaN	NaN	NaN	NaN	NaN	NaN	NaN	NaN	NaN	NaN	NaN	NaN	NaN	NaN	NaN	NaN	NaN	NaN	NaN	NaN	NaN	NaN	NaN	NaN
324	0.0081857	0.0061899	0.0041973	0.002463	0.0013755	0.00064797	1e-05	1e-05	1e-05	1e-05	1e-05	1e-05	0.00010727	0.0011316	0.0022863	0.0034415	0.0044716	0.0058603	0.0073469	0.0094709	0.011524	0.013246	0.014608	0.015995	0.017708	0.019666	0.021707	0.023886	0.025624	0.027861	0.029887	0.032144	0.034666	0.037554	0.040499	0.04341	0.046196	0.049025	0.051746	0.054674	0.056975	0.059013	0.060764	0.062294	0.063549	0.064534	0.065452	0.066094	0.066652
325	1e-05	1e-05	1e-05	1e-05	1e-05	1e-05	0.0015201	0.0057738	0.010973	0.016593	0.022806	0.030355	0.038847	0.048152	0.058983	0.071303	0.084681	0.099676	0.11555	0.13254	0.15134	0.17121	0.19099	0.21142	0.23262	0.25357	0.27374	0.29366	0.31277	0.33247	0.3521	NaN	NaN	NaN	NaN	NaN	NaN	NaN	NaN	NaN	NaN	NaN	NaN	NaN	NaN	NaN	NaN	NaN	NaN
326	0.019997	0.01604	0.012093	0.0091303	0.0064861	0.004805	0.0027288	0.00033774	1e-05	1e-05	1e-05	1e-05	1e-05	1e-05	0.00015186	0.00090329	0.0011477	0.0021372	0.0034762	0.0049178	0.0059495	0.0064985	0.0067244	0.0074701	0.0088332	0.010378	0.011792	0.01354	0.014848	0.016175	0.017488	0.018772	0.020304	0.0223	0.023581	0.0245	0.025414	0.026161	0.026688	0.027188	0.027475	0.02763	0.027844	0.027923	0.027447	0.027096	0.026898	0.026417	0.026022
327	0.0061733	0.0043021	0.0023828	0.0010941	0.00015778	1e-05	1e-05	1e-05	1e-05	1e-05	1e-05	0.00087734	0.0021516	0.0033319	0.0044436	0.0057737	0.0071121	0.0089406	0.01084	0.012936	0.014979	0.016825	0.018576	0.020632	0.022951	0.025331	0.027476	0.02973	0.031532	0.033467	0.035233	0.037186	0.039475	0.042014	0.044195	0.046368	0.04847	0.05082	0.053109	0.055678	0.058057	0.060518	0.062823	0.064916	0.066574	0.068186	0.069766	0.071272	0.072589
328	1e-05	1e-05	1e-05	1e-05	0.0010273	0.0039112	0.0039847	0.0013406	1e-05	1e-05	0.00018571	0.00060119	0.0014576	0.0023276	0.0033628	0.0044812	0.0046475	0.0059727	0.0085209	0.010633	0.011843	0.013164	0.013515	0.014169	0.014957	0.015968	0.016993	0.018297	0.019776	0.021054	0.022863	0.024906	0.027137	0.030675	0.034105	0.037716	0.041566	0.045606	0.04978	0.053623	0.057806	0.061923	0.066293	0.070791	0.074261	0.077435	0.08087	0.083465	0.086216
329	1e-05	1e-05	1e-05	1e-05	1e-05	1e-05	0.00064702	0.00066684	0.00094331	0.0017334	0.0029764	0.0037058	0.0045899	0.0054111	0.0061599	0.0073257	0.0078204	0.0091702	0.011144	0.013105	0.014827	0.016314	0.017391	0.018595	0.019894	0.021422	0.022598	0.024039	0.025013	0.02586	0.026816	0.027821	0.028955	0.030641	0.032036	0.033583	0.034977	0.036459	0.037701	0.038957	0.040177	0.041327	0.042197	0.042853	0.043021	0.043104	0.043175	0.043005	0.042774
330	0.0042983	0.0029465	0.0015273	0.00038933	1e-05	1e-05	1e-05	1e-05	1e-05	1e-05	0.00068191	0.0017419	0.0028543	0.0040001	0.0051211	0.0063314	0.0071409	0.0083046	0.0094824	0.010778	0.011924	0.012974	0.014097	0.015746	0.017541	0.019545	0.021678	0.024267	0.026521	0.028942	0.031426	0.034084	0.037019	0.040057	0.042617	0.045379	0.048189	0.051049	0.0536	0.056332	0.058725	0.060987	0.063028	0.06468	0.066125	0.067685	0.068892	0.069736	0.070423
331	0.016163	0.014358	0.012045	0.010131	0.0084993	0.0078008	0.006661	0.0049436	0.0037798	0.0031332	0.0028765	0.0023235	0.0016708	0.00098075	0.00018768	1e-05	1e-05	1e-05	1e-05	1e-05	1e-05	4.7336e-05	0.00040544	0.0011558	0.0022534	0.0035757	0.0044021	0.0056225	0.0064057	0.006913	0.0074846	0.0082597	0.0089676	0.010026	0.010717	0.011356	0.011988	0.012773	0.013457	0.014366	0.015056	0.015658	0.015837	0.015838	0.015516	0.015261	0.014973	0.014319	0.013637
332	1e-05	1e-05	1e-05	1e-05	1e-05	1e-05	0.00087236	0.00062293	0.00051864	0.0018461	0.0037496	0.0053448	0.0072704	0.0095385	0.011761	0.014345	0.016483	0.01984	0.024201	0.02858	0.032443	0.036186	0.039376	0.0428	0.046152	0.049678	0.052792	0.056165	0.059116	0.061692	0.064476	0.067278	0.070178	0.073575	0.076466	0.079589	0.082617	0.085713	0.088447	0.091057	0.093653	0.096117	0.098397	0.10042	0.10188	0.1033	0.10453	0.1053	0.10601
333	0.0013056	0.00046447	1e-05	1e-05	1e-05	1e-05	1e-05	1e-05	0.00044269	0.0016762	0.0034387	0.0052168	0.007069	0.009026	0.011229	0.013613	0.015965	0.01895	0.022046	0.025453	0.029294	0.033215	0.037122	0.041631	0.04648	0.051605	0.056788	0.062375	0.067965	0.073987	0.080354	0.087158	0.094466	0.10266	0.11111	0.12018	0.12974	0.13995	0.15061	0.1617	0.17291	0.18444	0.19572	0.20734	0.21859	0.22963	0.24084	0.25197	0.26362
334	1e-05	1e-05	1e-05	1e-05	1e-05	1e-05	0.00058172	0.0014189	0.0022246	0.0033007	0.004529	0.0053743	0.0061725	0.006701	0.0073854	0.0085466	0.0094259	0.010773	0.012416	0.014253	0.01614	0.017939	0.019987	0.022635	0.025713	0.028757	0.031509	0.034487	0.037354	0.040411	0.043577	0.047024	0.050941	0.055322	0.059457	0.063973	0.068778	0.073951	0.079412	0.084979	0.090375	0.096074	0.10164	0.1072	0.1124	0.1175	0.12238	0.12703	0.1319
335	0.010228	0.0091723	0.0074106	0.0063398	0.006125	0.0068379	0.0059299	0.0036619	0.0016293	0.00091668	0.0010557	0.00094171	0.0010693	0.0011096	0.00072665	0.0005485	1e-05	4.6331e-05	0.00078901	0.0016664	0.0019492	0.0017784	0.00093449	0.00034296	1e-05	0.00010339	1e-05	0.00013615	1e-05	1e-05	1e-05	0.00036464	0.0012342	0.0027111	0.0039599	0.0053888	0.0066416	0.0079824	0.0090756	0.010282	0.01135	0.012348	0.01314	0.013628	0.013787	0.013726	0.013683	0.013356	0.013056
336	1e-05	1e-05	1e-05	1e-05	1e-05	1e-05	0.0010596	0.0022709	0.0032589	0.0040244	0.0045211	0.0045679	0.0048338	0.0046874	0.0046243	0.0047254	0.0046517	0.0049849	0.005615	0.0061924	0.0066687	0.0069691	0.00711	0.0072125	0.0076682	0.0082546	0.008808	0.0093363	0.0095107	0.00981	0.010348	0.011266	0.01243	0.013988	0.015318	0.016727	0.018129	0.019592	0.021006	0.022548	0.023763	0.024808	0.025439	0.025842	0.025763	0.025693	0.025519	0.025167	0.024829
337	0.0098783	0.0078685	0.0059904	0.0046887	0.0033601	0.0027046	0.0017377	0.00057028	1e-05	1e-05	1e-05	1e-05	1e-05	1e-05	1.3255e-05	0.00039371	0.00050735	0.0010086	0.0016098	0.0023496	0.002881	0.0032449	0.003437	0.0038167	0.0046357	0.0057712	0.006739	0.0079622	0.009033	0.010403	0.01181	0.01383	0.016291	0.019207	0.021938	0.024737	0.027574	0.03059	0.033502	0.036619	0.039399	0.042223	0.044562	0.046475	0.047905	0.049353	0.050511	0.051324	0.052083
338	1e-05	1e-05	1e-05	1e-05	1e-05	1e-05	0.0028581	0.0087812	0.0152	0.022277	0.030179	0.038481	0.047412	0.05599	0.064506	0.07342	0.081942	0.090464	0.098931	0.10722	0.11503	0.12254	0.12965	0.13648	0.14345	0.15022	0.15636	0.16242	0.16838	0.17437	0.1807	0.18754	0.19464	0.20221	0.20938	0.21643	0.22357	0.23099	0.23798	0.24473	0.25116	0.25707	0.2623	0.26704	0.27085	0.27467	0.27848	0.28166	0.28437
339	0.0066844	0.0071233	0.0071926	0.007654	0.0079297	0.0082977	0.0082584	0.0077313	0.0071337	0.0065447	0.0062672	0.0058521	0.0057727	0.0056351	0.0051322	0.0051468	0.0048011	0.0046662	0.0045908	0.0045174	0.0040821	0.003396	0.0025435	0.0016304	0.0010137	0.0006383	1e-05	1e-05	1e-05	1e-05	1e-05	1e-05	0.00020111	0.0017462	0.0031708	0.0047361	0.0062985	0.0080694	0.0098105	0.011579	0.012819	0.013964	0.014591	0.015117	0.015154	0.015587	0.015986	0.016418	0.017208
[truncated: 71 more columns]
