# Supplementary material for: Fractional killing arises from cell-to-cell variability in overcoming a caspase activity threshold
Source: Mol Syst Biol. 2015 May 7;11(5):803. doi: 10.15252/msb.20145584 (PMC4461398; doi:10.15252/msb.20145584)
Supplement: Supplementary file 3 [file msb0011-0803-sd3.zip › All_data/158_TRAIL (250 ngml) + ABT-263 (10 uM) + Bcl-2 overexpression_1/cell_parameters.tsv]

TRAIL 250ng/ml + ABT 10uM + BCL-2
Cell #	Surviving	Time pre-MOMP	Max C8 activity pre-MOMP	Time of Max C8 activity (tau)	k	t0	r2 of fit	RFP at t=0
1	0	50	0.010741	50	0.00016323	20	0.9796	105.1508
2	0	60	0.0082469	60	0.00014909	23.7245	0.99596	173.8412
3	0	60	0.011908	60	0.00014953	16.6985	0.9873	172.9247
4	0	30	0.0030726	30	0.00012876	20.9485	0.99377	160.2856
5	0	45	0.0056124	45	6.7558e-05	15	0.83987	115.0381
6	1	Inf	0.0050713	100	4.6739e-05	20.2863	0.99499	156.6582
7	0	30	0.0045181	30	0.00019916	21.781	0.99376	387.8601
8	0	30	0.0057243	30	4.2231e-05	-6.596e-08	0.53449	501.7123
9	1	Inf	0.010367	65	0.00022921	20.0228	0.98897	28.702
10	0	30	0.0052527	30	6.7528e-05	-29.9998	0.71619	199.2937
11	0	30	0.0014978	30	6.3835e-05	21.3751	0.99414	214.367
12	0	40	0.0052938	40	0.00011264	9.5799	0.99799	183.4225
13	0	75	0.0073331	75	7.1529e-05	15.7969	0.99358	145.6707
14	0	30	0.004682	30	0.00021473	22.4393	0.99491	118.0286
15	0	30	0.0048071	30	0.00020921	21.1718	0.99219	107.8866
16	0	70	0.0069003	70	5.5986e-05	5.4213	0.99948	176.5687
17	0	35	0.0043272	35	0.00015253	22.0691	0.99539	549.2079
18	0	55	0.0052959	55	0.0001188	24.4272	0.99385	170.6431
19	0	75	0.0052424	75	5.1417e-05	17.6663	0.99874	103.4063
20	1	Inf	0.0053437	85	6.0253e-05	18.3625	0.99415	341.171
21	0	35	0.0067745	35	6.7873e-05	-30	0.9951	112.3952
22	0	50	0.0074439	50	9.1197e-05	5.2305	0.99942	235.4859
23	0	30	0.0060781	30	7.8461e-05	-29.9999	0.84651	116.7032
24	0	35	0.0060858	35	0.00012543	2.783	0.99967	309.2941
25	0	30	0.0028881	30	0.00012277	21.1793	0.9932	428.5505
26	0	60	0.007169	60	5.0102e-05	-8.6223	0.99984	165.2276
27	0	55	0.0076396	55	6.7612e-05	-10.582	0.99991	93.9555
28	0	50	0.0054389	50	9.2074e-05	15.8867	0.99988	194.6337
29	1	Inf	0.013059	75	0.00019736	21.3224	0.99668	94.5131
30	1	Inf	0.007609	85	8.4479e-05	15.3647	0.99192	413.2364
31	0	30	0.0020193	30	8.0694e-05	19.7927	0.98996	176.215
32	0	30	0.0036787	30	0.00016055	21.9295	0.99442	388.4453
33	0	30	0.0034708	30	0.00014439	20.6995	0.99133	327.8048
34	0	80	0.0069478	80	7.1926e-05	12.042	0.98084	144.1209
35	0	30	0.0043479	30	5.7924e-05	-0.00013925	0.89021	NaN
36	1	Inf	0.012591	75	0.00018866	18.9592	0.99351	246.3882
37	1	Inf	0.0076175	80	9.8974e-05	17.0423	0.99157	159.9315
38	0	70	0.005915	70	6.5687e-05	26.4091	0.99893	128.2132
39	0	40	0.0078306	40	0.00014302	4.0917	0.99891	395.9484
40	0	150	0.0049548	150	1.8157e-05	-7.9318	0.98748	212.6084
41	0	135	0.0060161	135	2.5222e-05	8.4803	0.9964	279.1124
42	0	60	0.009812	60	8.9015e-05	9.0962	0.99731	98.5544
43	0	130	0.0075098	115	4.2825e-05	4.1692	0.99583	1452.4347
44	1	Inf	0.0066722	75	0.00011318	22.7723	0.99525	708.4227
45	0	40	0.0068376	40	0.00012882	6.1722	0.99601	206.1059
46	0	30	0.0033405	30	0.00015387	22.8298	0.99572	190.2663
47	1	Inf	0.0049663	100	4.4476e-05	19.0028	0.99182	372.9131
48	0	50	0.013414	50	0.00016263	6.3055	0.99805	86.8509
49	0	100	0.0059844	100	3.2209e-05	5.6323	0.98636	126.5912
50	0	45	0.0050334	45	5.4005e-05	15	0.8357	109.5922
51	0	30	0.0045742	30	0.00017674	18.7185	0.98541	200.0423
52	1	Inf	0.0056286	75	7.6352e-05	11.3285	0.96695	322.2377
53	0	30	0.0062239	30	0.00012193	-0.002975	0.97553	234.4162
54	0	40	0.0044632	40	5.876e-05	10	0.97366	131.3351
55	0	30	0.0045626	30	0.00018193	18.9244	0.98327	154.9774
56	0	30	0.0022708	30	0.00017699	32.291	0.99875	104.0294
57	0	30	0.006058	30	6.4652e-05	-28.4509	0.99796	218.648
58	0	30	0.0059774	30	0.00016675	10.7185	0.97993	403.6526
59	0	30	0.004544	30	0.00018	19.0536	0.98493	130.2868
60	0	30	0.0029789	30	0.00014718	24.594	0.99786	103.8919
61	0	50	0.010651	50	0.00010322	-2.8292	0.99924	159.0129
62	0	50	0.005818	50	0.00010792	20	0.96139	141.4883
63	0	30	0.0059741	30	8.0912e-05	-5.3289e-05	0.74362	173.5379
64	0	30	0.0030578	30	8.0256e-05	10.143	0.99212	267.2634
65	0	30	0.0038016	30	0.00018603	24.2573	0.99754	93.7191
66	0	35	0.0043346	35	0.00014356	20.8241	0.99609	119.0093
67	0	30	0.005377	30	6.7872e-05	-8.7234e-05	0.78214	182.147
68	1	Inf	0.0096483	70	0.00017999	20.2962	0.99322	122.2769
69	0	65	0.0087549	65	7.7005e-05	2.4831	0.99994	567.9749
70	0	85	0.011404	85	7.6553e-05	12.1987	0.99389	514.3057
71	0	70	0.0069647	70	2.8948e-05	-8.2855	0.99077	292.9895
72	0	30	0.0029813	30	0.00011378	19.6018	0.99684	948.9503
73	1	Inf	0.0082104	70	0.00014249	19.6445	0.99222	369.3366
74	0	40	0.0056863	40	0.00011325	7.4836	0.99858	881.3054
75	0	35	0.0047051	35	8.7011e-05	5.5275	0.99913	139.4412
76	0	30	0.0056964	30	9.4351e-05	-0.00098766	0.9455	479.138
77	0	30	0.004504	30	0.00018339	19.6279	0.98824	152.6247
78	0	175	0.0042574	175	0	0	0	207.2041
79	0	30	0.0044082	30	0.00017945	19.5972	0.98756	310.3929
80	0	70	0.0056883	70	5.3944e-05	25.9428	0.99912	222.3882
81	0	30	0.0031884	30	0.00013845	21.9089	0.99463	747.4595
82	0	30	0.0047934	30	0.00021198	21.7101	0.9938	98.3688
83	0	85	0.0060057	85	4.9213e-05	17.7599	0.99643	145.0748
84	0	50	0.0058298	50	0.00011818	20	0.99582	95.8353
85	0	30	0.0048946	30	9.4049e-05	-0.0010997	0.95161	364.0157
86	0	30	0.0026556	30	0.00013319	24.9805	0.99857	66.8709
87	0	35	0.0041733	35	7.2233e-05	2.9915	0.99539	71.1187
88	0	30	0.0047816	30	5.4913e-05	-29.5912	0.97798	279.7344
89	0	30	0.0059134	30	9.8948e-05	-0.00044024	0.90773	477.7213
90	0	70	0.0055333	70	7.1547e-05	22.5719	0.99771	117.3134
91	0	35	0.0059624	35	0.00012328	4.2857	0.9991	15.5695
92	0	50	0.0060157	50	3.3474e-05	-14.3286	0.99132	126.7387
93	0	135	0.0070864	135	3.2857e-05	2.4832	0.99458	152.6374
94	0	30	0.0058574	30	0.00010327	-0.0011802	0.94648	350.7408
95	0	35	0.0065756	35	8.2085e-05	-1.6646	0.99475	707.3521
96	0	55	0.0063851	55	6.9493e-05	7.8662	0.99632	115.8051
97	0	60	0.0064221	60	6.1626e-05	12.0217	0.99848	95.2258
98	0	30	0.0049467	30	0.00020359	20.042	0.98955	407.9617
99	0	60	0.0076582	60	8.8539e-05	6.3044	0.98936	188.9389
100	0	65	0.0066855	65	0.00010089	20.4884	0.99443	157.5643
101	0	50	0.0082961	50	8.316e-05	-3.1516	0.99991	111.001
102	0	30	0.0038477	30	0.00017184	22.1331	0.99489	60.3141
103	0	55	0.0066445	55	0.00015687	23.9129	0.99344	178.3551
104	0	30	0.004745	30	0.00019643	20.2088	0.99026	178.7053
105	0	30	0.0040727	30	0.00016585	20.0064	0.98989	166.4438
106	0	45	0.0088307	45	6.8072e-05	-12.7837	0.99274	158.1131
107	0	30	0.003572	30	0.00014666	19.844	0.98895	347.3846
108	0	30	0.0037398	30	0.00016921	22.4775	0.99515	163.0036
109	0	55	0.0061867	55	0.00015828	22.8922	0.98993	160.1564
110	1	Inf	0.0042197	85	5.7563e-05	20.3072	0.97891	190.3292
111	0	30	0.0054532	30	0.00024033	21.3096	0.99257	175.0385
112	0	85	0.0081417	85	6.34e-05	8.5711	0.99672	137.674
113	0	40	0.0057483	40	9.4299e-05	10	0.93415	96.932
114	0	60	0.0083854	60	8.4048e-05	2.6977	0.99845	115.971
115	1	Inf	0.0095065	75	0.00014277	17.5931	0.99082	914.1975
116	0	40	0.0080291	40	0.0001251	-1.0423	0.9991	111.2302
117	0	75	0.01225	75	8.0346e-05	-2.7511	0.99968	210.5949
118	0	30	0.0043251	30	0.00018598	21.3049	0.99313	NaN
119	1	Inf	0.0078639	70	0.00013238	17.8964	0.98834	330.2726
120	0	35	0.0067244	35	0.00014547	4.7792	0.99929	247.4635
121	0	30	0.0046426	30	0.00013954	13.2928	0.99033	197.0216
122	0	40	0.0062678	40	0.00010214	4.2123	0.99982	247.0206
123	0	35	0.0024901	35	0.00013189	30.1155	0.99931	89.2058
124	1	Inf	0.0069581	75	0.00010526	16.2386	0.98637	426.1831
125	1	Inf	0.007242	75	0.0001057	17.2896	0.98954	413.4655
126	0	40	0.0035951	40	5.4196e-05	10	0.97772	171.4169
127	0	70	0.0059883	70	7.7334e-05	24.5616	0.99898	139.4859
128	0	45	0.0052135	45	6.9317e-05	6.459	0.99951	159.4664
129	0	30	0.0031037	30	0.00013207	20.7218	0.9912	197.5585
130	1	Inf	0.0079739	80	0.00010504	17.7154	0.99168	327.5236
131	1	Inf	0.011277	90	0.00010858	16.6321	0.99588	469.9698
132	1	Inf	0.010788	90	0.00010825	16.2456	0.99504	393.3393
133	0	35	0.0043801	35	0.00014834	21.1673	0.9932	500.1895
134	0	30	0.0070576	30	0.00014144	-0.00021638	0.99069	215.8204
135	0	30	0.0044375	30	0.0001958	21.9213	0.99439	177.3331
136	0	45	0.0070108	45	0.00013703	15	0.97301	80.3973
137	0	30	0.0072361	30	0.00017477	-0.0081719	0.9998	156.0873
138	0	30	0.0051005	30	0.00013049	9.5392	0.99273	116.872
139	0	35	0.0041697	35	0.00014882	22.3572	0.99574	71.599
140	0	40	0.0055482	40	8.8712e-05	2.8013	0.99994	195.536
141	0	35	0.0058883	35	7.1786e-05	-10.4201	0.99986	206.7
142	0	60	0.0076817	60	0.0001521	22.6335	0.99412	402.8516
143	0	50	0.0061275	50	0.00011774	20	0.96569	416.62
144	0	35	0.0075788	35	0.00010812	-1.3609	0.99906	244.7425
145	0	40	0.0057828	40	0.000113	9.2051	0.99973	149.5036
146	0	30	0.0038665	30	0.0001303	16.0367	0.98888	204.0754
147	0	60	0.0071205	60	5.8749e-05	-4.4109	0.99965	143.38
148	0	35	0.0043307	35	0.00015955	23.1718	0.99616	168.4854
149	0	45	0.0072085	45	0.00010097	2.5734	1	829.8531
150	0	40	0.0063719	40	9.7493e-05	2.8783	0.99994	820.1207
151	0	30	0.0041122	30	0.00017127	20.386	0.99082	1008.5398
152	0	30	0.0042561	30	0.0001794	20.8065	0.99189	890.6844
153	0	165	0.0055658	165	7.7912e-06	-30	0.84529	175.0514
154	0	55	0.0073605	55	7.9193e-05	1.973	0.99991	190.4446
155	0	75	0.0078179	75	4.6591e-05	-16.6242	0.99988	104.2129
156	0	85	0.0088511	65	6.8998e-05	-2.4881	0.99141	144.2528
157	0	30	0.0053191	30	0.00014229	10.1025	0.98335	255.1343
158	0	30	0.0037089	30	0.00016537	22.4784	0.99582	276.5349
159	0	30	0.0040291	30	0.00017932	22.1766	0.9947	324.2211
160	0	30	0.0041645	30	0.00016194	18.5533	0.98425	296.197
161	0	55	0.0059612	55	0.00011463	24.9929	0.99697	144.7923
162	0	90	0.0061317	90	3.9833e-05	-5.0316	0.99412	118.8634
163	0	55	0.0064366	55	4.8367e-05	-19.4121	0.99903	105.6642
164	0	65	0.010827	65	8.6553e-05	-3.8498	0.99866	175.8155
165	0	30	0.0023178	30	0.00010283	22.2246	0.99466	306.2106
166	0	55	0.0080225	55	6.2933e-05	-10.8303	0.99959	146.9435
167	0	30	0.0063959	30	9.8177e-05	-0.00084782	0.93389	53.7041
168	0	50	0.0080581	50	9.1072e-05	1.1845	0.9999	306.3794
169	0	30	0.0051813	30	0.00022073	21.0682	0.99312	35.3913
170	0	30	0.0037371	30	0.00017873	23.2663	0.99601	24.7837
171	0	30	0.0039314	30	0.00017769	22.5262	0.99548	472.0068
172	0	30	0.0037449	30	0.00017216	22.1728	0.9939	21.9873
173	0	30	0.0065812	30	0.00018349	11.7538	0.99612	30.8232
174	0	30	0.0033269	30	0.0001397	20.8243	0.99259	99.2566
175	0	55	0.0065229	55	9.3723e-05	16.5806	0.99962	120.5635
176	0	30	0.0020372	30	3.4419e-05	-0.00012306	0.94062	275.6569
177	0	30	0.0035963	30	0.0001567	21.1719	0.99207	342.1024
178	0	30	0.0015822	30	9.0498e-05	25.4492	0.99413	527.2363
179	0	30	0.0030695	30	4.7946e-05	-0.00034311	0.96004	403.6565
180	0	40	0.0049198	40	0.00011884	17.767	0.9978	252.4017
181	0	30	0.0036256	30	0.00015392	20.6603	0.9914	371.8648
182	0	30	0.0019326	30	8.322e-05	21.6116	0.99447	268.0138
183	0	30	0.0046743	30	3.9322e-05	-5.4051e-08	0.54078	169.6498
184	0	30	0.0042411	30	0.0001752	20.2528	0.99059	170.1107
185	0	30	0.0037727	30	0.00015956	20.9896	0.99272	166.2483
186	0	30	0.0037036	30	0.00015836	20.8365	0.99195	149.3964
187	0	45	0.0049645	45	6.4631e-05	15	0.8421	179.7566
188	0	60	0.0054421	60	9.4798e-05	24.1324	0.9972	31.5804
189	0	45	0.005094	45	5.6325e-05	15	0.83293	29.5407
190	0	50	0.0065868	50	0.00012951	20	0.9658	132.3936
191	1	Inf	0.0074274	70	0.00012883	18.4404	0.98876	362.0817
192	0	30	0.0068358	30	0.00010975	-4.5028e-07	0.80734	233.703
193	0	30	0.0028248	30	0.00014014	24.6649	0.99795	199.7167
194	0	45	0.0050963	45	0.0001016	15	0.96995	395.0621
195	0	50	0.0047167	50	7.65e-05	20	0.95872	207.0866
196	0	30	0.006236	30	0.00012012	-9.1554e-08	0.93491	63.1628
197	0	55	0.0076362	55	6.6677e-05	-30	0.77395	112.5896
198	0	95	0.0076757	95	6.1205e-05	13.2843	0.99775	207.9529
199	0	35	0.0041985	35	0.00016827	25.4164	0.99875	68.049
200	0	30	0.0039536	30	0.00016925	21.0567	0.99233	181.4033
201	0	30	0.0037469	30	0.00016125	21.0708	0.99227	147.9599
202	0	50	0.0064706	50	6.6336e-05	-0.76987	0.99964	112.6462
203	0	60	0.0096039	60	9.5795e-05	8.7502	0.99882	316.8841
204	0	30	0.0040264	30	0.00015496	19.0804	0.99222	236.5215
205	0	30	0.006142	30	6.7299e-05	-25.3415	0.9996	225.1829
206	0	30	0.0057867	30	0.0001501	9.3176	0.98691	312.8261
207	0	35	0.0034284	35	0.00011342	20.093	0.98979	78.841
208	1	Inf	0.0080303	75	0.00012215	17.0725	0.98837	356.3493
209	0	30	0.0039208	30	0.00016128	20.2067	0.9899	82.4728
210	0	110	0.008044	110	3.9867e-05	-3.8762	0.99895	77.0375
211	0	30	0.0023155	30	0.00010061	21.7038	0.99479	529.4587
212	1	Inf	0.0077863	80	0.00010121	15.5847	0.98851	406.1216
213	0	70	0.0089042	70	8.0962e-05	2.0192	0.99982	546.2184
214	1	Inf	0.0034207	85	3.7864e-05	15.8698	0.99509	151.0591
215	0	35	0.0073954	35	0.00013773	-0.16222	0.99965	188.2076
216	0	35	0.0077904	35	0.00016182	8.6337	0.99961	260.1474
217	0	30	0.0048136	30	0.00019497	19.6515	0.98858	202.5155
218	0	30	0.0062144	30	0.00010071	-30	0.6989	206.9902
219	0	45	0.0065173	45	8.3263e-05	3.086	0.99996	206.4602
220	0	30	0.0064576	30	0.00012359	-29.9999	0.50456	209.7617
221	0	30	0.0032208	30	0.00014741	23.023	0.99637	534.0929
222	1	Inf	0.0080005	85	8.7738e-05	16.7848	0.99418	369.5838
