# Supplementary material for: Fractional killing arises from cell-to-cell variability in overcoming a caspase activity threshold
Source: Mol Syst Biol. 2015 May 7;11(5):803. doi: 10.15252/msb.20145584 (PMC4461398; doi:10.15252/msb.20145584)
Supplement: Supplementary file 4 [file msb0011-0803-sd4.zip › 3 - Apomab_population_results.tsv]

CellLine	Agonist	Conc (uM)	RelCellCnt
A498	Apomab	0.02	0.85677
A498	Apomab	0.005	0.83647
A498	Apomab	0.00125	0.96994
A498	Apomab	0.0003125	0.92155
A498	Apomab	7.81E-05	0.95727
A498	Apomab	1.95E-05	1.0043
A498	Apomab	4.88E-06	1.0121
A498	Apomab	1.22E-06	0.89282
A498	Apomab	3.05E-07	0.98678
A498	Apomab	7.63E-08	1.0972
A498	Apomab + Fc	0.02	0.74635
A498	Apomab + Fc	0.005	0.84277
A498	Apomab + Fc	0.00125	0.84558
A498	Apomab + Fc	0.0003125	0.95457
A498	Apomab + Fc	7.81E-05	1.022
A498	Apomab + Fc	1.95E-05	0.98947
A498	Apomab + Fc	4.88E-06	1.0324
A498	Apomab + Fc	1.22E-06	1.0652
A498	Apomab + Fc	3.05E-07	1.0761
A498	Apomab + Fc	7.63E-08	1.0416
A498	rhTRAIL (R&D)	0.01	0.069973
A498	rhTRAIL (R&D)	0.0025	0.090659
A498	rhTRAIL (R&D)	0.000625	0.096166
A498	rhTRAIL (R&D)	0.00015625	0.22411
A498	rhTRAIL (R&D)	3.91E-05	0.7476
A498	rhTRAIL (R&D)	9.77E-06	0.97086
A498	rhTRAIL (R&D)	2.44E-06	1.0374
A498	rhTRAIL (R&D)	6.10E-07	1.0479
A498	rhTRAIL (R&D)	1.53E-07	1.0269
A498	rhTRAIL (R&D)	3.81E-08	1.0444
A498	Apomab	0.1	0.88691
A498	Apomab	0.025	0.92508
A498	Apomab	0.00625	1.0121
A498	Apomab	0.0015625	1.0011
A498	Apomab	0.00039062	1.0379
A498	Apomab	9.77E-05	1.0392
A498	Apomab	2.44E-05	0.98889
A498	Apomab	6.10E-06	1.0573
A498	Apomab	1.53E-06	0.97254
A498	Apomab	3.81E-07	0.97712
A498	Apomab + Fc	0.1	0.4158
A498	Apomab + Fc	0.025	0.46013
A498	Apomab + Fc	0.00625	0.47234
A498	Apomab + Fc	0.0015625	0.57949
A498	Apomab + Fc	0.00039062	0.76087
A498	Apomab + Fc	9.77E-05	0.954
A498	Apomab + Fc	2.44E-05	1.0192
A498	Apomab + Fc	6.10E-06	1.01
A498	Apomab + Fc	1.53E-06	1.0048
A498	Apomab + Fc	3.81E-07	1.0004
Colo205	Apomab	0.02	0.78291
Colo205	Apomab	0.005	0.91079
Colo205	Apomab	0.00125	0.95692
Colo205	Apomab	0.0003125	1.0291
Colo205	Apomab	7.81E-05	0.98051
Colo205	Apomab	1.95E-05	1.0333
Colo205	Apomab	4.88E-06	0.99646
Colo205	Apomab	1.22E-06	1.0321
Colo205	Apomab	3.05E-07	1.0011
Colo205	Apomab	7.63E-08	1.0615
Colo205	Apomab + Fc	0.02	0.056627
Colo205	Apomab + Fc	0.005	0.074982
Colo205	Apomab + Fc	0.00125	0.17658
Colo205	Apomab + Fc	0.0003125	0.48841
Colo205	Apomab + Fc	7.81E-05	0.78281
Colo205	Apomab + Fc	1.95E-05	1.0045
Colo205	Apomab + Fc	4.88E-06	0.96325
Colo205	Apomab + Fc	1.22E-06	1.0022
Colo205	Apomab + Fc	3.05E-07	0.96977
Colo205	Apomab + Fc	7.63E-08	1.067
Colo205	rhTRAIL (R&D)	0.01	0.036873
Colo205	rhTRAIL (R&D)	0.0025	0.040101
Colo205	rhTRAIL (R&D)	0.000625	0.045422
Colo205	rhTRAIL (R&D)	0.00015625	0.054584
Colo205	rhTRAIL (R&D)	3.91E-05	0.28614
Colo205	rhTRAIL (R&D)	9.77E-06	0.83298
Colo205	rhTRAIL (R&D)	2.44E-06	1.0205
Colo205	rhTRAIL (R&D)	6.10E-07	1.0227
Colo205	rhTRAIL (R&D)	1.53E-07	1.0289
Colo205	rhTRAIL (R&D)	3.81E-08	1.0132
Colo205	Apomab	0.1	0.78697
Colo205	Apomab	0.025	0.87653
Colo205	Apomab	0.00625	0.98343
Colo205	Apomab	0.0015625	1.0366
Colo205	Apomab	0.00039062	1.0261
Colo205	Apomab	9.77E-05	1.0969
Colo205	Apomab	2.44E-05	1.017
Colo205	Apomab	6.10E-06	1.034
Colo205	Apomab	1.53E-06	0.98805
Colo205	Apomab	3.81E-07	1.0057
Colo205	Apomab + Fc	0.1	0.060689
Colo205	Apomab + Fc	0.025	0.050567
Colo205	Apomab + Fc	0.00625	0.055606
Colo205	Apomab + Fc	0.0015625	0.10413
Colo205	Apomab + Fc	0.00039062	0.30221
Colo205	Apomab + Fc	9.77E-05	0.64333
Colo205	Apomab + Fc	2.44E-05	0.88828
Colo205	Apomab + Fc	6.10E-06	0.92532
Colo205	Apomab + Fc	1.53E-06	0.97551
Colo205	Apomab + Fc	3.81E-07	0.92318
Colo357	Apomab	0.02	1.0052
Colo357	Apomab	0.005	1.0145
Colo357	Apomab	0.00125	0.99751
Colo357	Apomab	0.0003125	0.99668
Colo357	Apomab	7.81E-05	1.0281
Colo357	Apomab	1.95E-05	1.0649
Colo357	Apomab	4.88E-06	1.0467
Colo357	Apomab	1.22E-06	0.98693
Colo357	Apomab	3.05E-07	1.0613
Colo357	Apomab	7.63E-08	1.0366
Colo357	Apomab + Fc	0.02	0.77541
Colo357	Apomab + Fc	0.005	0.91892
Colo357	Apomab + Fc	0.00125	0.97781
Colo357	Apomab + Fc	0.0003125	0.98167
Colo357	Apomab + Fc	7.81E-05	0.97276
Colo357	Apomab + Fc	1.95E-05	1.1019
Colo357	Apomab + Fc	4.88E-06	0.99528
Colo357	Apomab + Fc	1.22E-06	0.9978
Colo357	Apomab + Fc	3.05E-07	1.0827
Colo357	Apomab + Fc	7.63E-08	0.98433
Colo357	rhTRAIL (R&D)	0.01	-0.000765
Colo357	rhTRAIL (R&D)	0.0025	6.35E-05
Colo357	rhTRAIL (R&D)	0.000625	0.0020345
Colo357	rhTRAIL (R&D)	0.00015625	0.021891
Colo357	rhTRAIL (R&D)	3.91E-05	0.19269
Colo357	rhTRAIL (R&D)	9.77E-06	0.58792
Colo357	rhTRAIL (R&D)	2.44E-06	0.84259
Colo357	rhTRAIL (R&D)	6.10E-07	1.0002
Colo357	rhTRAIL (R&D)	1.53E-07	0.99495
Colo357	rhTRAIL (R&D)	3.81E-08	1.0426
Colo357	Apomab	0.1	0.99741
Colo357	Apomab	0.025	0.97888
Colo357	Apomab	0.00625	1.0471
Colo357	Apomab	0.0015625	1.0845
Colo357	Apomab	0.00039062	1.011
Colo357	Apomab	9.77E-05	1.0154
Colo357	Apomab	2.44E-05	1.066
Colo357	Apomab	6.10E-06	0.95153
Colo357	Apomab	1.53E-06	1.0334
Colo357	Apomab	3.81E-07	1.1081
Colo357	Apomab + Fc	0.1	0.82168
Colo357	Apomab + Fc	0.025	0.94004
Colo357	Apomab + Fc	0.00625	1.0326
Colo357	Apomab + Fc	0.0015625	1.0686
Colo357	Apomab + Fc	0.00039062	1.0702
Colo357	Apomab + Fc	9.77E-05	1.0621
Colo357	Apomab + Fc	2.44E-05	1.0661
Colo357	Apomab + Fc	6.10E-06	1.0444
Colo357	Apomab + Fc	1.53E-06	1.0152
Colo357	Apomab + Fc	3.81E-07	1.0277
DU145	Apomab	0.02	0.88074
DU145	Apomab	0.005	0.91259
DU145	Apomab	0.00125	0.99638
DU145	Apomab	0.0003125	0.99552
DU145	Apomab	7.81E-05	0.99204
DU145	Apomab	1.95E-05	1.0585
DU145	Apomab	4.88E-06	1.081
DU145	Apomab	1.22E-06	1.063
DU145	Apomab	3.05E-07	1.0392
DU145	Apomab	7.63E-08	1.0132
DU145	Apomab + Fc	0.02	0.62486
DU145	Apomab + Fc	0.005	0.69589
DU145	Apomab + Fc	0.00125	0.80067
DU145	Apomab + Fc	0.0003125	0.90984
DU145	Apomab + Fc	7.81E-05	0.90859
DU145	Apomab + Fc	1.95E-05	0.98604
DU145	Apomab + Fc	4.88E-06	1.0077
DU145	Apomab + Fc	1.22E-06	0.9964
DU145	Apomab + Fc	3.05E-07	0.98371
DU145	Apomab + Fc	7.63E-08	1.0115
DU145	rhTRAIL (R&D)	0.01	NaN
DU145	rhTRAIL (R&D)	0.0025	NaN
DU145	rhTRAIL (R&D)	0.000625	NaN
DU145	rhTRAIL (R&D)	0.00015625	NaN
DU145	rhTRAIL (R&D)	3.91E-05	NaN
DU145	rhTRAIL (R&D)	9.77E-06	NaN
DU145	rhTRAIL (R&D)	2.44E-06	NaN
DU145	rhTRAIL (R&D)	6.10E-07	NaN
DU145	rhTRAIL (R&D)	1.53E-07	NaN
DU145	rhTRAIL (R&D)	3.81E-08	NaN
DU145	Apomab	0.1	0.8451
DU145	Apomab	0.025	0.91513
DU145	Apomab	0.00625	0.97551
DU145	Apomab	0.0015625	1.0346
DU145	Apomab	0.00039062	1.0596
DU145	Apomab	9.77E-05	1.0678
DU145	Apomab	2.44E-05	1.0868
DU145	Apomab	6.10E-06	1.0578
DU145	Apomab	1.53E-06	0.98015
DU145	Apomab	3.81E-07	1.0329
DU145	Apomab + Fc	0.1	0.76784
DU145	Apomab + Fc	0.025	0.75004
DU145	Apomab + Fc	0.00625	0.77889
DU145	Apomab + Fc	0.0015625	0.89093
DU145	Apomab + Fc	0.00039062	0.93951
DU145	Apomab + Fc	9.77E-05	1.0773
DU145	Apomab + Fc	2.44E-05	1.0569
DU145	Apomab + Fc	6.10E-06	1.0646
DU145	Apomab + Fc	1.53E-06	1.0192
DU145	Apomab + Fc	3.81E-07	1.129
H2170	Apomab	0.02	0.78598
H2170	Apomab	0.005	0.93745
H2170	Apomab	0.00125	0.96208
H2170	Apomab	0.0003125	1.0331
H2170	Apomab	7.81E-05	1.0366
H2170	Apomab	1.95E-05	1.0281
H2170	Apomab	4.88E-06	1.0582
H2170	Apomab	1.22E-06	1.0185
H2170	Apomab	3.05E-07	1.0502
H2170	Apomab	7.63E-08	1.0173
H2170	Apomab + Fc	0.02	0.23052
H2170	Apomab + Fc	0.005	0.30039
H2170	Apomab + Fc	0.00125	0.42369
H2170	Apomab + Fc	0.0003125	0.58554
H2170	Apomab + Fc	7.81E-05	0.72424
H2170	Apomab + Fc	1.95E-05	0.83502
H2170	Apomab + Fc	4.88E-06	0.91332
H2170	Apomab + Fc	1.22E-06	0.94159
H2170	Apomab + Fc	3.05E-07	1.0005
H2170	Apomab + Fc	7.63E-08	0.96476
H2170	rhTRAIL (R&D)	0.01	NaN
H2170	rhTRAIL (R&D)	0.0025	NaN
H2170	rhTRAIL (R&D)	0.000625	NaN
H2170	rhTRAIL (R&D)	0.00015625	NaN
H2170	rhTRAIL (R&D)	3.91E-05	NaN
H2170	rhTRAIL (R&D)	9.77E-06	NaN
H2170	rhTRAIL (R&D)	2.44E-06	NaN
H2170	rhTRAIL (R&D)	6.10E-07	NaN
H2170	rhTRAIL (R&D)	1.53E-07	NaN
H2170	rhTRAIL (R&D)	3.81E-08	NaN
HCT116	Apomab	0.02	0.92833
HCT116	Apomab	0.005	0.98918
HCT116	Apomab	0.00125	1.0536
HCT116	Apomab	0.0003125	1.0312
HCT116	Apomab	7.81E-05	1.0533
HCT116	Apomab	1.95E-05	1.058
HCT116	Apomab	4.88E-06	1.0598
HCT116	Apomab	1.22E-06	1.0638
HCT116	Apomab	3.05E-07	1.0142
HCT116	Apomab	7.63E-08	1.0413
HCT116	Apomab + Fc	0.02	0.3468
HCT116	Apomab + Fc	0.005	0.38238
HCT116	Apomab + Fc	0.00125	0.43508
HCT116	Apomab + Fc	0.0003125	0.53907
HCT116	Apomab + Fc	7.81E-05	0.73785
HCT116	Apomab + Fc	1.95E-05	0.91864
HCT116	Apomab + Fc	4.88E-06	0.97548
HCT116	Apomab + Fc	1.22E-06	0.99251
HCT116	Apomab + Fc	3.05E-07	0.99879
HCT116	Apomab + Fc	7.63E-08	1.0187
HCT116	rhTRAIL (R&D)	0.01	NaN
HCT116	rhTRAIL (R&D)	0.0025	NaN
HCT116	rhTRAIL (R&D)	0.000625	NaN
HCT116	rhTRAIL (R&D)	0.00015625	NaN
HCT116	rhTRAIL (R&D)	3.91E-05	NaN
HCT116	rhTRAIL (R&D)	9.77E-06	NaN
HCT116	rhTRAIL (R&D)	2.44E-06	NaN
HCT116	rhTRAIL (R&D)	6.10E-07	NaN
HCT116	rhTRAIL (R&D)	1.53E-07	NaN
HCT116	rhTRAIL (R&D)	3.81E-08	NaN
HCT116	Apomab	0.1	0.8833
HCT116	Apomab	0.025	0.93681
HCT116	Apomab	0.00625	0.94853
HCT116	Apomab	0.0015625	1.102
HCT116	Apomab	0.00039062	1.0547
HCT116	Apomab	9.77E-05	1.141
HCT116	Apomab	2.44E-05	1.1622
HCT116	Apomab	6.10E-06	1.0523
HCT116	Apomab	1.53E-06	1.0677
HCT116	Apomab	3.81E-07	1.0726
HCT116	Apomab + Fc	0.1	0.3804
HCT116	Apomab + Fc	0.025	0.36997
HCT116	Apomab + Fc	0.00625	0.36936
HCT116	Apomab + Fc	0.0015625	0.40858
HCT116	Apomab + Fc	0.00039062	0.54565
HCT116	Apomab + Fc	9.77E-05	0.72997
HCT116	Apomab + Fc	2.44E-05	0.83779
HCT116	Apomab + Fc	6.10E-06	0.91252
HCT116	Apomab + Fc	1.53E-06	0.97232
HCT116	Apomab + Fc	3.81E-07	0.98179
Jurkat	Apomab	0.02	1.0052
Jurkat	Apomab	0.005	1.0446
Jurkat	Apomab	0.00125	1.0429
Jurkat	Apomab	0.0003125	1.0433
Jurkat	Apomab	7.81E-05	1.0437
Jurkat	Apomab	1.95E-05	1.0736
Jurkat	Apomab	4.88E-06	1.0594
Jurkat	Apomab	1.22E-06	1.0864
Jurkat	Apomab	3.05E-07	1.0552
Jurkat	Apomab	7.63E-08	1.0243
Jurkat	Apomab + Fc	0.02	0.61888
Jurkat	Apomab + Fc	0.005	0.59635
Jurkat	Apomab + Fc	0.00125	0.63904
Jurkat	Apomab + Fc	0.0003125	0.77071
Jurkat	Apomab + Fc	7.81E-05	0.90761
Jurkat	Apomab + Fc	1.95E-05	0.98883
Jurkat	Apomab + Fc	4.88E-06	0.96234
Jurkat	Apomab + Fc	1.22E-06	0.95503
Jurkat	Apomab + Fc	3.05E-07	1.0355
Jurkat	Apomab + Fc	7.63E-08	1.0146
Jurkat	rhTRAIL (R&D)	0.01	0.002913
Jurkat	rhTRAIL (R&D)	0.0025	0.0033285
Jurkat	rhTRAIL (R&D)	0.000625	0.00423
Jurkat	rhTRAIL (R&D)	0.00015625	0.011492
Jurkat	rhTRAIL (R&D)	3.91E-05	0.070032
Jurkat	rhTRAIL (R&D)	9.77E-06	0.3742
Jurkat	rhTRAIL (R&D)	2.44E-06	0.76698
Jurkat	rhTRAIL (R&D)	6.10E-07	0.98281
Jurkat	rhTRAIL (R&D)	1.53E-07	1.0147
Jurkat	rhTRAIL (R&D)	3.81E-08	1.0254
Jurkat	Apomab	0.1	0.93914
Jurkat	Apomab	0.025	0.99544
Jurkat	Apomab	0.00625	1.0551
Jurkat	Apomab	0.0015625	1.0415
Jurkat	Apomab	0.00039062	1.0535
Jurkat	Apomab	9.77E-05	1.0394
Jurkat	Apomab	2.44E-05	1.0721
Jurkat	Apomab	6.10E-06	1.033
Jurkat	Apomab	1.53E-06	1.046
Jurkat	Apomab	3.81E-07	1.0107
Jurkat	Apomab + Fc	0.1	0.59166
Jurkat	Apomab + Fc	0.025	0.47322
Jurkat	Apomab + Fc	0.00625	0.42653
Jurkat	Apomab + Fc	0.0015625	0.5076
Jurkat	Apomab + Fc	0.00039062	0.69521
Jurkat	Apomab + Fc	9.77E-05	0.86991
Jurkat	Apomab + Fc	2.44E-05	0.96542
Jurkat	Apomab + Fc	6.10E-06	1.0233
Jurkat	Apomab + Fc	1.53E-06	1.0265
Jurkat	Apomab + Fc	3.81E-07	1.0322
Panc-1	Apomab	0.02	1.2485
Panc-1	Apomab	0.005	1.0867
Panc-1	Apomab	0.00125	1.0792
Panc-1	Apomab	0.0003125	1.132
Panc-1	Apomab	7.81E-05	1.0879
Panc-1	Apomab	1.95E-05	1.1534
Panc-1	Apomab	4.88E-06	1.0402
Panc-1	Apomab	1.22E-06	1.0729
Panc-1	Apomab	3.05E-07	1.0226
Panc-1	Apomab	7.63E-08	1.0814
Panc-1	Apomab + Fc	0.02	0.98086
Panc-1	Apomab + Fc	0.005	1.0274
Panc-1	Apomab + Fc	0.00125	1.004
Panc-1	Apomab + Fc	0.0003125	1.0846
Panc-1	Apomab + Fc	7.81E-05	0.98013
Panc-1	Apomab + Fc	1.95E-05	1.0728
Panc-1	Apomab + Fc	4.88E-06	1.0476
Panc-1	Apomab + Fc	1.22E-06	1.1132
Panc-1	Apomab + Fc	3.05E-07	1.012
Panc-1	Apomab + Fc	7.63E-08	1.0841
Panc-1	rhTRAIL (R&D)	0.01	0.057922
Panc-1	rhTRAIL (R&D)	0.0025	0.063511
Panc-1	rhTRAIL (R&D)	0.000625	0.098423
Panc-1	rhTRAIL (R&D)	0.00015625	0.25203
Panc-1	rhTRAIL (R&D)	3.91E-05	0.52324
Panc-1	rhTRAIL (R&D)	9.77E-06	0.78405
Panc-1	rhTRAIL (R&D)	2.44E-06	0.93434
Panc-1	rhTRAIL (R&D)	6.10E-07	1.0093
Panc-1	rhTRAIL (R&D)	1.53E-07	0.98779
Panc-1	rhTRAIL (R&D)	3.81E-08	0.99445
Panc-1	Apomab	0.1	1.0672
Panc-1	Apomab	0.025	1.0453
Panc-1	Apomab	0.00625	1.1044
Panc-1	Apomab	0.0015625	1.1136
Panc-1	Apomab	0.00039062	1.0861
Panc-1	Apomab	9.77E-05	1.1507
Panc-1	Apomab	2.44E-05	1.1457
Panc-1	Apomab	6.10E-06	1.1488
Panc-1	Apomab	1.53E-06	1.055
Panc-1	Apomab	3.81E-07	1.0628
Panc-1	Apomab + Fc	0.1	1.0636
Panc-1	Apomab + Fc	0.025	1.0796
Panc-1	Apomab + Fc	0.00625	1.1087
Panc-1	Apomab + Fc	0.0015625	1.0844
Panc-1	Apomab + Fc	0.00039062	1.0955
Panc-1	Apomab + Fc	9.77E-05	1.0902
Panc-1	Apomab + Fc	2.44E-05	1.1491
Panc-1	Apomab + Fc	6.10E-06	1.1448
Panc-1	Apomab + Fc	1.53E-06	1.06
Panc-1	Apomab + Fc	3.81E-07	1.1088
RPMI 8226	Apomab	0.1	1.0479
RPMI 8226	Apomab	0.025	1.0836
RPMI 8226	Apomab	0.00625	0.97418
RPMI 8226	Apomab	0.0015625	1.1037
RPMI 8226	Apomab	0.00039062	1.0108
RPMI 8226	Apomab	9.77E-05	1.1072
RPMI 8226	Apomab	2.44E-05	1.0264
RPMI 8226	Apomab	6.10E-06	1.0382
RPMI 8226	Apomab	1.53E-06	1.0037
RPMI 8226	Apomab	3.81E-07	1.0794
RPMI 8226	Apomab + Fc	0.1	0.71303
RPMI 8226	Apomab + Fc	0.025	0.95009
RPMI 8226	Apomab + Fc	0.00625	1.0125
RPMI 8226	Apomab + Fc	0.0015625	0.97701
RPMI 8226	Apomab + Fc	0.00039062	1.0329
RPMI 8226	Apomab + Fc	9.77E-05	0.95696
RPMI 8226	Apomab + Fc	2.44E-05	1.0381
RPMI 8226	Apomab + Fc	6.10E-06	0.99211
RPMI 8226	Apomab + Fc	1.53E-06	1.0005
RPMI 8226	Apomab + Fc	3.81E-07	0.97312
RPMI 8226	rhTRAIL (R&D)	0.01	0.001691
RPMI 8226	rhTRAIL (R&D)	0.0025	0.005114
RPMI 8226	rhTRAIL (R&D)	0.000625	0.009462
RPMI 8226	rhTRAIL (R&D)	0.00015625	0.047272
RPMI 8226	rhTRAIL (R&D)	3.91E-05	0.22186
RPMI 8226	rhTRAIL (R&D)	9.77E-06	0.5574
RPMI 8226	rhTRAIL (R&D)	2.44E-06	0.81003
RPMI 8226	rhTRAIL (R&D)	6.10E-07	0.93455
RPMI 8226	rhTRAIL (R&D)	1.53E-07	0.94383
RPMI 8226	rhTRAIL (R&D)	3.81E-08	0.98879
