# Supplementary material for: Fractional killing arises from cell-to-cell variability in overcoming a caspase activity threshold
Source: Mol Syst Biol. 2015 May 7;11(5):803. doi: 10.15252/msb.20145584 (PMC4461398; doi:10.15252/msb.20145584)
Supplement: Supplementary file 4 [file msb0011-0803-sd4.zip › 3 - Apomab_population_ResponseParameters.tsv]

CellLine	Agonist	IC50 (uM)	Hill	Einf	Area	r2	EC50 (uM)	Effect 0.01uM
A498	Apomab	Inf	0	0.0084468	0.69832	0.37279	Inf	0.034916
Colo205	Apomab	Inf	1.5244	0.21621	0.51361	0.85745	0.0096614	0.1054
Colo357	Apomab	Inf	0	-0.0005099	-0.20506	0.12874	Inf	-0.010253
DU145	Apomab	Inf	0.99642	0.16731	0.2436	0.86532	0.010854	0.070955
H2170	Apomab	0.10749	0.75873	0.99996	0.41222	0.91336	0.10288	0.13132
HCT116	Apomab	Inf	1.1676	0.11946	-0.050337	0.95598	0.010875	0.043695
Jurkat	Apomab	Inf	2.9214	0.063805	-0.34979	0.97478	0.031738	-0.021253
Panc-1	Apomab	Inf	0	-0.025	-0.49479	-0.059875	Inf	-0.024739
RPMI 8226	Apomab	Inf	0	-0.017915	-0.16366	-1.57E-06	Inf	-0.016366
A498	Apomab + Fc	0.052867	0.59088	0.5827	2.8222	0.80415	0.002316	0.40255
Colo205	Apomab + Fc	0.00022291	1.1608	0.95106	8.527	0.99072	0.00021136	0.9406
Colo357	Apomab + Fc	Inf	3.876	0.15631	0.39405	0.68884	0.0090938	0.089737
DU145	Apomab + Fc	Inf	1.046	0.29142	1.8283	0.88427	0.00094364	0.26816
H2170	Apomab + Fc	0.00062347	0.53015	0.86244	6.161	0.99	0.00035044	0.7388
HCT116	Apomab + Fc	0.00053028	0.85168	0.64477	6.1463	0.99517	0.00012445	0.62981
Jurkat	Apomab + Fc	Inf	1.2062	0.46674	3.9188	0.94766	0.00024707	0.46137
Panc-1	Apomab + Fc	Inf	0	-0.025	-0.37694	0.034785	Inf	-0.018847
RPMI 8226	Apomab + Fc	Inf	4.6663	0.28927	0.37477	0.94169	0.035739	0.0054762
A498	rhTRAIL (R&D)	7.08E-05	1.8241	0.92092	7.5089	0.98848	6.36E-05	0.92082
Colo205	rhTRAIL (R&D)	2.30E-05	1.858	0.96192	9.3	0.98316	2.17E-05	0.96191
Colo357	rhTRAIL (R&D)	1.21E-05	1.185	1	10.6824	0.97205	1.19E-05	0.99965
DU145	rhTRAIL (R&D)	0.0022158	0.55165	1	2.1271	0.97412	0.0024317	0.69354
H2170	rhTRAIL (R&D)	2.52E-06	0.76832	0.97966	6.3199	0.99867	2.24E-06	0.97809
HCT116	rhTRAIL (R&D)	5.45E-06	0.58448	0.86592	5.4842	0.99628	3.49E-06	0.85798
Jurkat	rhTRAIL (R&D)	6.25E-06	1.2616	1	11.5185	0.9731	6.03E-06	0.99991
Panc-1	rhTRAIL (R&D)	4.25E-05	0.93604	0.95466	8.6068	0.92154	3.82E-05	0.94947
RPMI 8226	rhTRAIL (R&D)	1.17E-05	1.0497	1	5.48	0.99922	1.22E-05	0.99915
