# Supplementary material for: Fractional killing arises from cell-to-cell variability in overcoming a caspase activity threshold
Source: Mol Syst Biol. 2015 May 7;11(5):803. doi: 10.15252/msb.20145584 (PMC4461398; doi:10.15252/msb.20145584)
Supplement: Supplementary file 5 [file msb0011-0803-sd5.zip › 4 TRAIL_population_results.tsv]

CellLine	Time	Conc	FC_C8	Viability
Calu3	0.5	32350	1.1394	1.1041
Calu3	0.5	10783.3333	1.2539	1.1624
Calu3	0.5	3594.4444	1.1872	1.1894
Calu3	0.5	1198.1481	1.1958	1.1828
Calu3	0.5	399.3827	1.1157	1.1443
Calu3	0.5	133.1276	1.1202	1.1338
Calu3	0.5	44.3759	1.1263	1.0486
Calu3	0.5	14.792	1.054	1.072
Calu3	0.5	0	1	1
Calu3	1	32350	1.2318	1.0565
Calu3	1	10783.3333	1.2171	1.0816
Calu3	1	3594.4444	1.2121	1.0628
Calu3	1	1198.1481	1.2285	1.113
Calu3	1	399.3827	1.1917	1.1144
Calu3	1	133.1276	1.1389	1.095
Calu3	1	44.3759	1.1236	1.0331
Calu3	1	14.792	1.0478	1.0554
Calu3	1	0	1	1
Calu3	2	32350	1.4334	1.0757
Calu3	2	10783.3333	1.4896	1.0441
Calu3	2	3594.4444	1.424	1.086
Calu3	2	1198.1481	1.3525	1.0912
Calu3	2	399.3827	1.3285	1.0938
Calu3	2	133.1276	1.264	1.0883
Calu3	2	44.3759	1.1701	0.97549
Calu3	2	14.792	1.0731	1.129
Calu3	2	0	1	1
Calu3	4	32350	1.1175	0.88024
Calu3	4	10783.3333	1.1021	0.97814
Calu3	4	3594.4444	1.1609	0.98121
Calu3	4	1198.1481	1.1158	1.0681
Calu3	4	399.3827	0.99748	1.0231
Calu3	4	133.1276	1.0358	1.0642
Calu3	4	44.3759	1.2093	1.1
Calu3	4	14.792	1.0356	1.0856
Calu3	4	0	1	1
Calu3	8	32350	1.0387	0.79693
Calu3	8	10783.3333	1.131	0.82827
Calu3	8	3594.4444	1.1162	0.86519
Calu3	8	1198.1481	1.0961	0.946
Calu3	8	399.3827	1.1291	1.0277
Calu3	8	133.1276	1.0787	1.0318
Calu3	8	44.3759	1.098	1.0295
Calu3	8	14.792	1.0573	1.0103
Calu3	8	0	1	1
Calu3	24	32350	0.98436	0.79066
Calu3	24	10783.3333	0.99929	0.89443
Calu3	24	3594.4444	1.0268	0.86079
Calu3	24	1198.1481	1.0822	0.98802
Calu3	24	399.3827	1.0967	1.0669
Calu3	24	133.1276	1.0926	1.0386
Calu3	24	44.3759	1.0445	1.0412
Calu3	24	14.792	1.0768	1.0242
Calu3	24	0	1	1
Calu3	0.5	10000	2.4191	0.93504
Calu3	0.5	3333.3333	1.9632	0.99631
Calu3	0.5	1111.1111	1.6029	0.9445
Calu3	0.5	370.3704	1.3015	0.93927
Calu3	0.5	123.4568	1.2279	1.0199
Calu3	0.5	41.1523	1.3235	0.947
Calu3	0.5	13.7174	1.0221	1.0173
Calu3	0.5	4.5725	0.96324	1.0209
Calu3	1	10000	3.7165	1.0724
Calu3	1	3333.3333	3.0103	1.1069
Calu3	1	1111.1111	2.1031	1.1113
Calu3	1	370.3704	1.4845	1.1278
Calu3	1	123.4568	1.3041	1.0736
Calu3	1	41.1523	1.1546	1.1238
Calu3	1	13.7174	0.90722	1.1151
Calu3	1	4.5725	0.88144	1.1066
Calu3	2	10000	5.0948	0.96326
Calu3	2	3333.3333	4.5	0.98741
Calu3	2	1111.1111	3.2414	1.0592
Calu3	2	370.3704	2.5431	1.0546
Calu3	2	123.4568	1.819	1.0339
Calu3	2	41.1523	1.3448	1.0255
Calu3	2	13.7174	1.2155	1.1099
Calu3	2	4.5725	1.181	1.0678
Calu3	4	10000	5.0282	0.84213
Calu3	4	3333.3333	4.1638	0.94062
Calu3	4	1111.1111	3.4576	0.96071
Calu3	4	370.3704	2.5763	1.0263
Calu3	4	123.4568	2.0904	0.98958
Calu3	4	41.1523	1.6215	1.0462
Calu3	4	13.7174	1.3616	1.0256
Calu3	4	4.5725	1.2034	0.97492
Calu3	8	10000	3.949	0.86299
Calu3	8	3333.3333	3.465	0.97504
Calu3	8	1111.1111	2.8854	0.9963
Calu3	8	370.3704	2.1019	1.0284
Calu3	8	123.4568	2.1529	1.044
Calu3	8	41.1523	1.6624	1.0065
Calu3	8	13.7174	1.4586	1.0083
Calu3	8	4.5725	1.2675	0.98328
Calu3	24	10000	2.087	0.79466
Calu3	24	3333.3333	1.9918	0.92957
Calu3	24	1111.1111	1.894	0.99051
Calu3	24	370.3704	1.4647	1.0183
Calu3	24	123.4568	1.3859	1.0579
Calu3	24	41.1523	1.2554	1.0193
Calu3	24	13.7174	1.1114	1.0847
Calu3	24	4.5725	1.144	1.0847
H1703	0.5	32350	1.4135	1.13
H1703	0.5	10783.3333	1.3867	1.1014
H1703	0.5	3594.4444	1.3892	1.1047
H1703	0.5	1198.1481	1.2165	1.1195
H1703	0.5	399.3827	1.1314	1.153
H1703	0.5	133.1276	1.0995	1.0933
H1703	0.5	44.3759	1.0791	1.077
H1703	0.5	14.792	1.0214	1.064
H1703	0.5	0	1	1
H1703	1	32350	2.2074	1.0041
H1703	1	10783.3333	2.4425	1.0041
H1703	1	3594.4444	2.1635	1.0041
H1703	1	1198.1481	1.7946	1.0262
H1703	1	399.3827	1.4143	1.0713
H1703	1	133.1276	1.173	1.0527
H1703	1	44.3759	1.0638	1.0361
H1703	1	14.792	1.0292	1.0151
H1703	1	0	1	1
H1703	2	32350	5.0179	0.51554
H1703	2	10783.3333	5.1006	0.4748
H1703	2	3594.4444	5.0324	0.48516
H1703	2	1198.1481	4.7935	0.54785
H1703	2	399.3827	3.7661	0.66239
H1703	2	133.1276	2.0881	0.92017
H1703	2	44.3759	1.2311	1.026
H1703	2	14.792	1.0238	1.0845
H1703	2	0	1	1
H1703	4	32350	4.1947	0.25531
H1703	4	10783.3333	4.2118	0.22894
H1703	4	3594.4444	4.2049	0.23971
H1703	4	1198.1481	4.1445	0.26658
H1703	4	399.3827	4.2125	0.33555
H1703	4	133.1276	3.4913	0.55025
H1703	4	44.3759	2.1356	0.84022
H1703	4	14.792	1.2947	0.9732
H1703	4	0	1	1
H1703	8	32350	4.0899	0.11082
H1703	8	10783.3333	3.8484	0.09761
H1703	8	3594.4444	3.8187	0.10162
H1703	8	1198.1481	3.7512	0.1114
H1703	8	399.3827	3.8937	0.15418
H1703	8	133.1276	3.6973	0.2982
H1703	8	44.3759	2.7876	0.63211
H1703	8	14.792	1.5506	0.95661
H1703	8	0	1	1
H1703	24	32350	4.1346	0.051742
H1703	24	10783.3333	3.9311	0.051611
H1703	24	3594.4444	3.9367	0.05262
H1703	24	1198.1481	3.8415	0.058051
H1703	24	399.3827	3.9869	0.077042
H1703	24	133.1276	3.7979	0.16393
H1703	24	44.3759	3.6956	0.43984
H1703	24	14.792	2.5727	0.81087
H1703	24	0	1	1
SKBR3	0.5	32350	1.168	1.1779
SKBR3	0.5	10783.3333	1.1294	1.2677
SKBR3	0.5	3594.4444	1.1147	1.2174
SKBR3	0.5	1198.1481	1.1351	1.2452
SKBR3	0.5	399.3827	1.0813	1.195
SKBR3	0.5	133.1276	1.0776	1.0697
SKBR3	0.5	44.3759	1.0833	1.0554
SKBR3	0.5	14.792	1.0231	1.0235
SKBR3	0.5	0	1	1
SKBR3	1	32350	1.041	1.1274
SKBR3	1	10783.3333	1.0795	1.2779
SKBR3	1	3594.4444	1.1173	1.2708
SKBR3	1	1198.1481	1.1527	1.3198
SKBR3	1	399.3827	1.1349	1.23
SKBR3	1	133.1276	1.0777	1.1662
SKBR3	1	44.3759	1.0772	1.0824
SKBR3	1	14.792	1.0389	1.0351
SKBR3	1	0	1	1
SKBR3	2	32350	1.0844	1.0898
SKBR3	2	10783.3333	1.1199	1.1195
SKBR3	2	3594.4444	1.1085	1.1769
SKBR3	2	1198.1481	1.0628	1.08
SKBR3	2	399.3827	1.0712	1.0696
SKBR3	2	133.1276	1.0668	1.0908
SKBR3	2	44.3759	1.0235	1.0233
SKBR3	2	14.792	1.0414	0.99603
SKBR3	2	0	1	1
SKBR3	4	32350	0.82495	1.0349
SKBR3	4	10783.3333	1.2667	1.0393
SKBR3	4	3594.4444	1.0919	1.0248
SKBR3	4	1198.1481	1.6864	1.0329
SKBR3	4	399.3827	1.0407	0.99352
SKBR3	4	133.1276	1.1023	1.0201
SKBR3	4	44.3759	0.97717	0.99489
SKBR3	4	14.792	1.0257	0.99293
SKBR3	4	0	1	1
SKBR3	8	32350	1.1466	1.0205
SKBR3	8	10783.3333	1.1697	0.99722
SKBR3	8	3594.4444	1.1717	0.98364
SKBR3	8	1198.1481	1.1561	1.0148
SKBR3	8	399.3827	1.2116	0.92845
SKBR3	8	133.1276	1.1333	1.0107
SKBR3	8	44.3759	1.0895	1.0199
SKBR3	8	14.792	1.0842	1.0277
SKBR3	8	0	1	1
SKBR3	24	32350	1.2802	1.0267
SKBR3	24	10783.3333	1.2146	1.0629
SKBR3	24	3594.4444	1.1777	1.0153
SKBR3	24	1198.1481	1.171	1.0421
SKBR3	24	399.3827	1.1748	1.0446
SKBR3	24	133.1276	1.1506	1.0211
SKBR3	24	44.3759	1.1077	1.0177
SKBR3	24	14.792	1.0723	0.9787
SKBR3	24	0	1	1
SKBR3	0.5	10000	1.4589	1.0469
SKBR3	0.5	3333.3333	1.3767	1.0348
SKBR3	0.5	1111.1111	1.2397	1.1183
SKBR3	0.5	370.3704	1.411	1.0838
SKBR3	0.5	123.4568	1.3356	1.0798
SKBR3	0.5	41.1523	1.1712	1.0472
SKBR3	0.5	13.7174	1.1438	0.9649
SKBR3	0.5	4.5725	1.1986	1.0125
SKBR3	1	10000	1.2222	1.1819
SKBR3	1	3333.3333	1.2757	1.0624
SKBR3	1	1111.1111	1.2922	1.0438
SKBR3	1	370.3704	1.2346	1.1966
SKBR3	1	123.4568	1.0905	1.1757
SKBR3	1	41.1523	0.97531	1.2096
SKBR3	1	13.7174	1.0864	1.1543
SKBR3	1	4.5725	1.0123	1.0464
SKBR3	2	10000	2.0964	1.2044
SKBR3	2	3333.3333	2.1145	1.2658
SKBR3	2	1111.1111	2.0964	1.2986
SKBR3	2	370.3704	1.7048	1.22
SKBR3	2	123.4568	1.5181	1.1454
SKBR3	2	41.1523	1.2229	1.2483
SKBR3	2	13.7174	1.1687	1.1831
SKBR3	2	4.5725	1.0301	1.1165
SKBR3	4	10000	2.2597	1.0898
SKBR3	4	3333.3333	2.2674	1.0668
SKBR3	4	1111.1111	2.3178	1.1057
SKBR3	4	370.3704	1.9922	1.1351
SKBR3	4	123.4568	1.6008	1.1103
SKBR3	4	41.1523	1.4651	1.039
SKBR3	4	13.7174	1.2016	1.1077
SKBR3	4	4.5725	1.2093	1.1637
SKBR3	8	10000	2.5591	0.98752
SKBR3	8	3333.3333	2.81	1.0445
SKBR3	8	1111.1111	2.6631	1.1035
SKBR3	8	370.3704	2.5197	1.1996
SKBR3	8	123.4568	1.8853	1.1626
SKBR3	8	41.1523	1.7168	1.2578
SKBR3	8	13.7174	1.4122	1.1057
SKBR3	8	4.5725	1.2437	1.0465
SKBR3	24	10000	2.193	0.87059
SKBR3	24	3333.3333	2.3639	0.96195
SKBR3	24	1111.1111	2.4462	0.97593
SKBR3	24	370.3704	1.9177	1.0553
SKBR3	24	123.4568	1.788	1.123
SKBR3	24	41.1523	1.4684	1.0269
SKBR3	24	13.7174	1.3133	1.105
SKBR3	24	4.5725	1.2057	1.0306
HeLaBcl2	0.5	10000	3.7682	0.92772
HeLaBcl2	0.5	3333.3333	3.4002	0.9738
HeLaBcl2	0.5	1111.1111	2.2514	0.98351
HeLaBcl2	0.5	370.3704	1.5742	1.0031
HeLaBcl2	0.5	123.4568	1.2703	1.0024
HeLaBcl2	0.5	41.1523	1.1026	0.9787
HeLaBcl2	0.5	13.7174	1.0895	1.0373
HeLaBcl2	0.5	4.5725	0.99541	0.98807
HeLaBcl2	0.5	0	1	1
HeLaBcl2	1	10000	8.271	0.86315
HeLaBcl2	1	3333.3333	7.7434	0.92552
HeLaBcl2	1	1111.1111	5.7473	0.95727
HeLaBcl2	1	370.3704	3.5207	0.96805
HeLaBcl2	1	123.4568	2.0602	0.98315
HeLaBcl2	1	41.1523	1.3869	0.94906
HeLaBcl2	1	13.7174	1.1408	1.02
HeLaBcl2	1	4.5725	1.0628	0.997
HeLaBcl2	1	0	1	1
HeLaBcl2	2	10000	10.2663	0.92928
HeLaBcl2	2	3333.3333	10.5811	0.98443
HeLaBcl2	2	1111.1111	10.3901	0.9821
HeLaBcl2	2	370.3704	8.3465	0.97426
HeLaBcl2	2	123.4568	4.5713	1.0015
HeLaBcl2	2	41.1523	2.2395	0.97247
HeLaBcl2	2	13.7174	1.3995	1.0706
HeLaBcl2	2	4.5725	1.0518	1.0256
HeLaBcl2	2	0	1	1
HeLaBcl2	4	10000	6.2011	0.84745
HeLaBcl2	4	3333.3333	6.2001	0.87886
HeLaBcl2	4	1111.1111	6.7734	0.89051
HeLaBcl2	4	370.3704	7.1436	0.92636
HeLaBcl2	4	123.4568	5.7839	0.97983
HeLaBcl2	4	41.1523	2.9069	1.0269
HeLaBcl2	4	13.7174	1.7339	1.0168
HeLaBcl2	4	4.5725	1.4063	0.99726
HeLaBcl2	4	0	1	1
HeLaBcl2	8	10000	3.173	0.69925
HeLaBcl2	8	3333.3333	3.2195	0.71801
HeLaBcl2	8	1111.1111	3.2468	0.71412
HeLaBcl2	8	370.3704	3.5889	0.80907
HeLaBcl2	8	123.4568	3.469	0.89846
HeLaBcl2	8	41.1523	2.6165	0.94544
HeLaBcl2	8	13.7174	1.7371	0.97757
HeLaBcl2	8	4.5725	1.2569	0.96747
HeLaBcl2	8	0	1	1
HeLaBcl2	24	10000	1.4418	0.79517
HeLaBcl2	24	3333.3333	1.5098	0.81888
HeLaBcl2	24	1111.1111	1.5144	0.81898
HeLaBcl2	24	370.3704	1.5718	0.86538
HeLaBcl2	24	123.4568	1.328	0.92534
HeLaBcl2	24	41.1523	1.2202	0.96529
HeLaBcl2	24	13.7174	1.1083	0.99135
HeLaBcl2	24	4.5725	1.0299	0.99148
HeLaBcl2	24	0	1	1
HeLaBclxL	0.5	10000	3.9027	0.91593
HeLaBclxL	0.5	3333.3333	3.0611	0.88368
HeLaBclxL	0.5	1111.1111	2.0915	0.99995
HeLaBclxL	0.5	370.3704	1.6519	0.97494
HeLaBclxL	0.5	123.4568	1.2203	1.0012
HeLaBclxL	0.5	41.1523	1.2679	0.99641
HeLaBclxL	0.5	13.7174	1.2634	0.98996
HeLaBclxL	0.5	4.5725	1.0844	0.96399
HeLaBclxL	0.5	0	1	1
HeLaBclxL	1	10000	8.2711	0.86392
HeLaBclxL	1	3333.3333	7.5105	0.94705
HeLaBclxL	1	1111.1111	5.5289	1.0037
HeLaBclxL	1	370.3704	3.2167	0.98317
HeLaBclxL	1	123.4568	1.7834	1.0142
HeLaBclxL	1	41.1523	1.2585	1.0075
HeLaBclxL	1	13.7174	1.1758	0.95587
HeLaBclxL	1	4.5725	1.0351	0.9587
HeLaBclxL	1	0	1	1
HeLaBclxL	2	10000	10.1758	0.93909
HeLaBclxL	2	3333.3333	9.9252	1.0527
HeLaBclxL	2	1111.1111	9.8043	1.0953
HeLaBclxL	2	370.3704	7.7087	1.0389
HeLaBclxL	2	123.4568	3.9806	1.131
HeLaBclxL	2	41.1523	2.0235	1.091
HeLaBclxL	2	13.7174	1.3148	1.085
HeLaBclxL	2	4.5725	1.0405	1.0675
HeLaBclxL	2	0	1	1
HeLaBclxL	4	10000	6.0939	0.83301
HeLaBclxL	4	3333.3333	6.228	0.83935
HeLaBclxL	4	1111.1111	6.6686	0.87488
HeLaBclxL	4	370.3704	6.6244	0.93573
HeLaBclxL	4	123.4568	5.1057	0.98108
HeLaBclxL	4	41.1523	2.6337	0.99381
HeLaBclxL	4	13.7174	1.7109	0.97183
HeLaBclxL	4	4.5725	1.2559	1.0098
HeLaBclxL	4	0	1	1
HeLaBclxL	8	10000	2.9698	0.66681
HeLaBclxL	8	3333.3333	2.968	0.6871
HeLaBclxL	8	1111.1111	3.1355	0.74284
HeLaBclxL	8	370.3704	3.3052	0.82713
HeLaBclxL	8	123.4568	3.244	0.9136
HeLaBclxL	8	41.1523	2.4131	0.94673
HeLaBclxL	8	13.7174	1.6687	0.99235
HeLaBclxL	8	4.5725	1.2945	0.99847
HeLaBclxL	8	0	1	1
HeLaBclxL	24	10000	1.1703	0.79162
HeLaBclxL	24	3333.3333	1.3095	0.79833
HeLaBclxL	24	1111.1111	1.3005	0.8045
HeLaBclxL	24	370.3704	1.3188	0.85742
HeLaBclxL	24	123.4568	1.2683	0.88514
HeLaBclxL	24	41.1523	1.0896	0.94731
HeLaBclxL	24	13.7174	1.112	0.98
HeLaBclxL	24	4.5725	0.99543	0.99989
HeLaBclxL	24	0	1	1
HeLaFLIPL	0.5	10000	1.5107	1.0687
HeLaFLIPL	0.5	3333.3333	1.4571	1.0923
HeLaFLIPL	0.5	1111.1111	1.2714	1.1274
HeLaFLIPL	0.5	370.3704	1.1726	1.085
HeLaFLIPL	0.5	123.4568	1.1476	1.0675
HeLaFLIPL	0.5	41.1523	1.1012	1.0687
HeLaFLIPL	0.5	13.7174	1.0167	1.0792
HeLaFLIPL	0.5	4.5725	1.0405	1.0587
HeLaFLIPL	0.5	0	1	1
HeLaFLIPL	1	10000	1.8788	1.144
HeLaFLIPL	1	3333.3333	1.7148	1.164
HeLaFLIPL	1	1111.1111	1.5038	1.1686
HeLaFLIPL	1	370.3704	1.2749	1.1719
HeLaFLIPL	1	123.4568	1.1293	1.1874
HeLaFLIPL	1	41.1523	1.1174	1.1422
HeLaFLIPL	1	13.7174	1.0925	1.1482
HeLaFLIPL	1	4.5725	1.0855	1.1106
HeLaFLIPL	1	0	1	1
HeLaFLIPL	2	10000	2.054	1.0636
HeLaFLIPL	2	3333.3333	2.1546	1.1321
HeLaFLIPL	2	1111.1111	1.7789	1.1361
HeLaFLIPL	2	370.3704	1.5059	1.1337
HeLaFLIPL	2	123.4568	1.133	1.1427
HeLaFLIPL	2	41.1523	1.0726	1.1304
HeLaFLIPL	2	13.7174	1.0264	1.1688
HeLaFLIPL	2	4.5725	1.0128	1.1145
HeLaFLIPL	2	0	1	1
HeLaFLIPL	4	10000	2.4114	0.92841
HeLaFLIPL	4	3333.3333	2.4856	0.93427
HeLaFLIPL	4	1111.1111	2.0474	0.96498
HeLaFLIPL	4	370.3704	2.0877	0.96864
HeLaFLIPL	4	123.4568	1.5184	0.99113
HeLaFLIPL	4	41.1523	1.5037	1.0286
HeLaFLIPL	4	13.7174	1.0247	1.0172
HeLaFLIPL	4	4.5725	1.1215	0.98326
HeLaFLIPL	4	0	1	1
HeLaFLIPL	8	10000	2.0173	0.90459
HeLaFLIPL	8	3333.3333	1.9967	0.92948
HeLaFLIPL	8	1111.1111	1.9815	0.94431
HeLaFLIPL	8	370.3704	1.8006	0.95563
HeLaFLIPL	8	123.4568	1.4967	1.0277
HeLaFLIPL	8	41.1523	1.3224	1.0454
HeLaFLIPL	8	13.7174	1.1217	1.0358
HeLaFLIPL	8	4.5725	1.0038	1.0227
HeLaFLIPL	8	0	1	1
HeLaFLIPL	24	10000	1.4389	0.85643
HeLaFLIPL	24	3333.3333	1.3691	0.85885
HeLaFLIPL	24	1111.1111	1.3387	0.92351
HeLaFLIPL	24	370.3704	1.3946	0.98204
HeLaFLIPL	24	123.4568	1.2917	1.0092
HeLaFLIPL	24	41.1523	1.2126	1.0248
HeLaFLIPL	24	13.7174	1.1168	1.0528
HeLaFLIPL	24	4.5725	0.94475	1.0312
HeLaFLIPL	24	0	1	1
HeLaFLIPS	0.5	10000	1.1897	0.98491
HeLaFLIPS	0.5	3333.3333	1.179	1.0116
HeLaFLIPS	0.5	1111.1111	1.131	1.0518
HeLaFLIPS	0.5	370.3704	0.94533	1.0181
HeLaFLIPS	0.5	123.4568	0.98235	1.0147
HeLaFLIPS	0.5	41.1523	0.97859	1.0095
HeLaFLIPS	0.5	13.7174	0.96614	0.99402
HeLaFLIPS	0.5	4.5725	0.90424	1.0127
HeLaFLIPS	0.5	0	1	1
HeLaFLIPS	1	10000	1.5902	1.0231
HeLaFLIPS	1	3333.3333	1.3591	1.0649
HeLaFLIPS	1	1111.1111	1.3652	1.0301
HeLaFLIPS	1	370.3704	1.0929	1.021
HeLaFLIPS	1	123.4568	1.1078	1.0516
HeLaFLIPS	1	41.1523	0.99523	1.0369
HeLaFLIPS	1	13.7174	0.94693	1.0083
HeLaFLIPS	1	4.5725	0.9613	1.0122
HeLaFLIPS	1	0	1	1
HeLaFLIPS	2	10000	1.7522	0.99717
HeLaFLIPS	2	3333.3333	1.5777	1.1333
HeLaFLIPS	2	1111.1111	1.4916	1.1015
HeLaFLIPS	2	370.3704	1.2571	1.051
HeLaFLIPS	2	123.4568	1.1232	1.0879
HeLaFLIPS	2	41.1523	1.047	1.0966
HeLaFLIPS	2	13.7174	0.97176	1.0841
HeLaFLIPS	2	4.5725	0.94902	1.1058
HeLaFLIPS	2	0	1	1
HeLaFLIPS	4	10000	1.4139	0.9606
HeLaFLIPS	4	3333.3333	1.6355	1.0173
HeLaFLIPS	4	1111.1111	1.4834	0.99475
HeLaFLIPS	4	370.3704	1.3887	1.0218
HeLaFLIPS	4	123.4568	1.4765	1.0266
HeLaFLIPS	4	41.1523	0.96041	1.0534
HeLaFLIPS	4	13.7174	0.88746	1.031
HeLaFLIPS	4	4.5725	0.87209	1.0225
HeLaFLIPS	4	0	1	1
HeLaFLIPS	8	10000	1.3444	0.91608
HeLaFLIPS	8	3333.3333	1.3889	0.95506
HeLaFLIPS	8	1111.1111	1.2944	0.95508
HeLaFLIPS	8	370.3704	1.3556	0.94395
HeLaFLIPS	8	123.4568	1.4056	0.96515
HeLaFLIPS	8	41.1523	1.0722	0.98441
HeLaFLIPS	8	13.7174	0.85	0.99449
HeLaFLIPS	8	4.5725	0.91667	0.99557
HeLaFLIPS	8	0	1	1
HeLaFLIPS	24	10000	1.4418	0.87887
HeLaFLIPS	24	3333.3333	1.5098	0.88372
HeLaFLIPS	24	1111.1111	1.5144	0.89714
HeLaFLIPS	24	370.3704	1.5718	0.91062
HeLaFLIPS	24	123.4568	1.328	0.94861
HeLaFLIPS	24	41.1523	1.2202	0.97948
HeLaFLIPS	24	13.7174	1.1083	1.0178
HeLaFLIPS	24	4.5725	1.0299	1.0031
HeLaFLIPS	24	0	1	1
HeLaparental	0.5	10000	3.483	0.90474
HeLaparental	0.5	3333.3333	2.8396	0.94415
HeLaparental	0.5	1111.1111	1.9215	0.98426
HeLaparental	0.5	370.3704	1.4941	0.93644
HeLaparental	0.5	123.4568	1.1558	0.97012
HeLaparental	0.5	41.1523	1.0954	0.9942
HeLaparental	0.5	13.7174	1.1021	1.0319
HeLaparental	0.5	4.5725	1.0001	1.0124
HeLaparental	0.5	0	1	1
HeLaparental	1	10000	7.7185	0.95217
HeLaparental	1	3333.3333	7.1962	0.90989
HeLaparental	1	1111.1111	5.6442	1.0728
HeLaparental	1	370.3704	3.3167	1.0108
HeLaparental	1	123.4568	1.8789	1.0647
HeLaparental	1	41.1523	1.3201	1.052
HeLaparental	1	13.7174	1.2012	1.0462
HeLaparental	1	4.5725	1.0352	1.0947
HeLaparental	1	0	1	1
HeLaparental	2	10000	11.9963	0.73289
HeLaparental	2	3333.3333	11.0924	0.87555
HeLaparental	2	1111.1111	10.2498	0.93488
HeLaparental	2	370.3704	7.8638	1.0098
HeLaparental	2	123.4568	4.1388	1.0457
HeLaparental	2	41.1523	2.1263	1.0816
HeLaparental	2	13.7174	1.3712	1.1459
HeLaparental	2	4.5725	1.1926	1.07
HeLaparental	2	0	1	1
HeLaparental	4	10000	8.474	0.11527
HeLaparental	4	3333.3333	8.2526	0.13466
HeLaparental	4	1111.1111	9.3593	0.19262
HeLaparental	4	370.3704	10.3337	0.41046
HeLaparental	4	123.4568	7.6189	0.7323
HeLaparental	4	41.1523	3.5387	0.96092
HeLaparental	4	13.7174	1.8129	1.0097
HeLaparental	4	4.5725	1.1266	0.99237
HeLaparental	4	0	1	1
HeLaparental	8	10000	5.4243	0.058278
HeLaparental	8	3333.3333	5.4581	0.069372
HeLaparental	8	1111.1111	5.5818	0.10503
HeLaparental	8	370.3704	5.8399	0.26153
HeLaparental	8	123.4568	6.1982	0.4844
HeLaparental	8	41.1523	4.751	0.81388
HeLaparental	8	13.7174	2.7346	0.93388
HeLaparental	8	4.5725	1.4547	0.99208
HeLaparental	8	0	1	1
HeLaparental	24	10000	1.4418	0.089266
HeLaparental	24	3333.3333	1.5098	0.095787
HeLaparental	24	1111.1111	1.5144	0.13702
HeLaparental	24	370.3704	1.5718	0.27747
HeLaparental	24	123.4568	1.328	0.47177
HeLaparental	24	41.1523	1.2202	0.72105
HeLaparental	24	13.7174	1.1083	0.96362
HeLaparental	24	4.5725	1.0299	0.98615
HeLaparental	24	0	1	1
ACHN	0.5	34000	26.0842	1.0776
ACHN	0.5	11333.3333	32.3579	1.0679
ACHN	0.5	3777.7778	23.3789	1.0354
ACHN	0.5	1259.2593	10.4632	0.97411
ACHN	0.5	419.7531	4.1368	0.98489
ACHN	0.5	139.9177	2	0.99659
ACHN	0.5	46.6392	1.2211	0.96733
ACHN	0.5	15.5464	1.0421	0.9965
ACHN	0.5	0	1	1
ACHN	1	34000	37.525	1.2169
ACHN	1	11333.3333	62.5125	1.2628
ACHN	1	3777.7778	55.65	1.2506
ACHN	1	1259.2593	34.0375	1.1528
ACHN	1	419.7531	11.9125	1.0805
ACHN	1	139.9177	3.825	1.0299
ACHN	1	46.6392	1.5625	1.0176
ACHN	1	15.5464	1	1.0442
ACHN	1	0	1	1
ACHN	2	34000	47.2353	0.68088
ACHN	2	11333.3333	48.1667	0.69289
ACHN	2	3777.7778	49.8824	0.73576
ACHN	2	1259.2593	45.2255	0.86381
ACHN	2	419.7531	24.0588	0.95451
ACHN	2	139.9177	7.1863	0.98613
ACHN	2	46.6392	2.402	0.9958
ACHN	2	15.5464	1.3137	1.0175
ACHN	2	0	1	1
ACHN	4	34000	26.129	0.13624
ACHN	4	11333.3333	26.0538	0.14765
ACHN	4	3777.7778	33.7419	0.15403
ACHN	4	1259.2593	34.7634	0.22225
ACHN	4	419.7531	37.4086	0.39198
ACHN	4	139.9177	20.5376	0.7002
ACHN	4	46.6392	5.5484	0.94976
ACHN	4	15.5464	2.086	0.9295
ACHN	4	0	1	1
ACHN	8	34000	19.9685	0.028693
ACHN	8	11333.3333	20.2677	0.025726
ACHN	8	3777.7778	20.6693	0.023597
ACHN	8	1259.2593	20.8583	0.028484
ACHN	8	419.7531	20.8976	0.058224
ACHN	8	139.9177	18.1417	0.2892
ACHN	8	46.6392	6.4173	0.76302
ACHN	8	15.5464	2.6614	0.96775
ACHN	8	0	1	1
ACHN	24	34000	3.2982	0.0028462
ACHN	24	11333.3333	3.3618	0.0033659
ACHN	24	3777.7778	3.3772	0.0036629
ACHN	24	1259.2593	3.2961	0.0042816
ACHN	24	419.7531	3.1294	0.016656
ACHN	24	139.9177	3.2522	0.090929
ACHN	24	46.6392	2.0373	0.67257
ACHN	24	15.5464	1.3202	0.96646
ACHN	24	0	1	1
H1993	0.5	34000	4.6937	1.0058
H1993	0.5	11333.3333	4.8557	0.99331
H1993	0.5	3777.7778	3.9348	1.0229
H1993	0.5	1259.2593	2.496	1.0285
H1993	0.5	419.7531	1.5395	1.0403
H1993	0.5	139.9177	1.0672	1.0333
H1993	0.5	46.6392	0.93478	1.0381
H1993	0.5	15.5464	0.99012	0.99651
H1993	0.5	0	1	1
H1993	1	34000	23.6765	1.0367
H1993	1	11333.3333	24.0342	1.0128
H1993	1	3777.7778	21.8952	0.99853
H1993	1	1259.2593	14.4328	0.98188
H1993	1	419.7531	5.9932	0.97304
H1993	1	139.9177	2.2027	0.95124
H1993	1	46.6392	1.1913	0.96752
H1993	1	15.5464	1.0478	0.96515
H1993	1	0	1	1
H1993	2	34000	24.9651	0.41728
H1993	2	11333.3333	24.6283	0.46287
H1993	2	3777.7778	24.5092	0.51978
H1993	2	1259.2593	23.5339	0.63502
H1993	2	419.7531	19.1889	0.81053
H1993	2	139.9177	8.7064	0.9504
H1993	2	46.6392	2.8419	0.98284
H1993	2	15.5464	1.2875	0.99641
H1993	2	0	1	1
H1993	4	34000	17.2991	0.18612
H1993	4	11333.3333	17.5424	0.21947
H1993	4	3777.7778	17.8728	0.24078
H1993	4	1259.2593	17.3705	0.25929
H1993	4	419.7531	16.3527	0.37227
H1993	4	139.9177	13.0223	0.60951
H1993	4	46.6392	6.0379	0.86297
H1993	4	15.5464	2.6942	0.9512
H1993	4	0	1	1
H1993	8	34000	12.8348	0.11463
H1993	8	11333.3333	12.3133	0.099467
H1993	8	3777.7778	12.2616	0.10671
H1993	8	1259.2593	11.7384	0.11522
H1993	8	419.7531	11.5559	0.16626
H1993	8	139.9177	10.2203	0.39485
H1993	8	46.6392	6.3356	0.67707
H1993	8	15.5464	2.8107	0.86719
H1993	8	0	1	1
H1993	24	34000	2.0729	0.059495
H1993	24	11333.3333	2.0212	0.052858
H1993	24	3777.7778	2.0265	0.051871
H1993	24	1259.2593	2.0937	0.051831
H1993	24	419.7531	2.0641	0.073164
H1993	24	139.9177	2.35	0.1647
H1993	24	46.6392	2.2015	0.39379
H1993	24	15.5464	1.9713	0.75266
H1993	24	0	1	1
H2170	0.5	34000	3.7811	1.0003
H2170	0.5	11333.3333	3.117	1.0216
H2170	0.5	3777.7778	2.283	1.0249
H2170	0.5	1259.2593	1.6113	0.99535
H2170	0.5	419.7531	1.2226	1.0421
H2170	0.5	139.9177	1.1811	1.0262
H2170	0.5	46.6392	1.1208	1.0438
H2170	0.5	15.5464	1.0906	1.0663
H2170	0.5	0	1	1
H2170	1	34000	32.9041	0.98446
H2170	1	11333.3333	16.79	0.98535
H2170	1	3777.7778	12.3653	0.95837
H2170	1	1259.2593	8.0046	0.98053
H2170	1	419.7531	3.2466	0.92282
H2170	1	139.9177	1.6849	0.97195
H2170	1	46.6392	1.0411	0.96194
H2170	1	15.5464	1.1826	0.94783
H2170	1	0	1	1
H2170	2	34000	17.3413	0.20595
H2170	2	11333.3333	17.2662	0.23384
H2170	2	3777.7778	17.5768	0.29272
H2170	2	1259.2593	16.3754	0.41767
H2170	2	419.7531	11.2355	0.7336
H2170	2	139.9177	5.0034	0.91837
H2170	2	46.6392	2.0512	0.99112
H2170	2	15.5464	1.2389	0.96635
H2170	2	0	1	1
H2170	4	34000	11.1879	0.065496
H2170	4	11333.3333	11.0067	0.076469
H2170	4	3777.7778	12.2215	0.081702
H2170	4	1259.2593	12.5	0.092336
H2170	4	419.7531	12.6711	0.14264
H2170	4	139.9177	10.849	0.31989
H2170	4	46.6392	6.4161	0.63201
H2170	4	15.5464	3.557	0.84166
H2170	4	0	1	1
H2170	8	34000	8.9177	0.055782
H2170	8	11333.3333	9.2405	0.061491
H2170	8	3777.7778	9.4873	0.060675
H2170	8	1259.2593	9.2627	0.068178
H2170	8	419.7531	10.0316	0.071277
H2170	8	139.9177	9.8101	0.12494
H2170	8	46.6392	7.4367	0.32768
H2170	8	15.5464	4.8291	0.64019
H2170	8	0	1	1
H2170	24	34000	2.8294	0.024197
H2170	24	11333.3333	2.8834	0.028502
H2170	24	3777.7778	2.8936	0.031061
H2170	24	1259.2593	2.978	0.033737
H2170	24	419.7531	3.2669	0.035714
H2170	24	139.9177	3.4476	0.04316
H2170	24	46.6392	3.8564	0.088646
H2170	24	15.5464	3.8581	0.27571
H2170	24	0	1	1
HT-29	0.5	10000	1.0797	0.92453
HT-29	0.5	3333.3333	1.0418	1.0092
HT-29	0.5	1111.1111	1.0418	0.9821
HT-29	0.5	370.3704	1.0561	0.97336
HT-29	0.5	123.4568	1.0413	1.0996
HT-29	0.5	41.1523	1.0359	0.97278
HT-29	0.5	13.7174	1.0192	0.96638
HT-29	0.5	4.5725	1.0477	1.0191
HT-29	0.5	0	1	1
HT-29	1	10000	1.0142	0.9508
HT-29	1	3333.3333	1.0326	0.9618
HT-29	1	1111.1111	0.94014	0.93243
HT-29	1	370.3704	0.98075	0.91848
HT-29	1	123.4568	0.96316	0.96902
HT-29	1	41.1523	1	0.96804
HT-29	1	13.7174	0.97363	0.97967
HT-29	1	4.5725	1.0126	0.98094
HT-29	1	0	1	1
HT-29	2	10000	1.0868	0.94402
HT-29	2	3333.3333	1.0041	0.95005
HT-29	2	1111.1111	0.96227	0.9645
HT-29	2	370.3704	0.97003	0.97937
HT-29	2	123.4568	0.94522	0.98253
HT-29	2	41.1523	0.93282	0.99011
HT-29	2	13.7174	0.97468	0.99972
HT-29	2	4.5725	0.96021	0.96275
HT-29	2	0	1	1
HT-29	4	10000	1.0023	0.91867
HT-29	4	3333.3333	0.96052	0.97029
HT-29	4	1111.1111	1.1196	1.0164
HT-29	4	370.3704	0.94019	0.95962
HT-29	4	123.4568	1.0004	1.0029
HT-29	4	41.1523	0.91478	0.9854
HT-29	4	13.7174	0.98084	0.98596
HT-29	4	4.5725	0.96755	1.0151
HT-29	4	0	1	1
HT-29	8	10000	0.9721	0.88713
HT-29	8	3333.3333	0.99321	0.92189
HT-29	8	1111.1111	1.0053	0.99915
HT-29	8	370.3704	1.0057	0.99899
HT-29	8	123.4568	1.0196	1.0072
HT-29	8	41.1523	1.0403	0.97755
HT-29	8	13.7174	1.0332	0.97484
HT-29	8	4.5725	1.0098	0.99845
HT-29	8	0	1	1
HT-29	24	10000	0.93707	0.86816
HT-29	24	3333.3333	1.017	0.97351
HT-29	24	1111.1111	1.0203	0.98573
HT-29	24	370.3704	0.98906	0.99653
HT-29	24	123.4568	0.99746	1.0195
HT-29	24	41.1523	1.0117	0.96975
HT-29	24	13.7174	1.0127	0.99117
HT-29	24	4.5725	1.0068	0.99669
HT-29	24	0	1	1
Ovcar8	0.5	10000	1.0145	1.0059
Ovcar8	0.5	3333.3333	1.0764	1.0129
Ovcar8	0.5	1111.1111	1.0805	1.0072
Ovcar8	0.5	370.3704	1.0207	1.0084
Ovcar8	0.5	123.4568	1.0258	1.0066
Ovcar8	0.5	41.1523	1.0256	1.0041
Ovcar8	0.5	13.7174	1.0135	1.0096
Ovcar8	0.5	4.5725	0.99973	0.97578
Ovcar8	0.5	0	1	1
Ovcar8	1	10000	1.0342	0.97196
Ovcar8	1	3333.3333	1.0127	0.98844
Ovcar8	1	1111.1111	1.0101	0.98301
Ovcar8	1	370.3704	1.0151	0.98004
Ovcar8	1	123.4568	1.0271	0.99355
Ovcar8	1	41.1523	1.0035	0.99683
Ovcar8	1	13.7174	1.017	0.99038
Ovcar8	1	4.5725	0.98726	0.98526
Ovcar8	1	0	1	1
Ovcar8	2	10000	1.0521	1.0083
Ovcar8	2	3333.3333	1.0361	1.0056
Ovcar8	2	1111.1111	1.028	0.96061
Ovcar8	2	370.3704	0.99608	0.99109
Ovcar8	2	123.4568	1.0134	0.9943
Ovcar8	2	41.1523	0.99244	0.9804
Ovcar8	2	13.7174	0.97957	1.0001
Ovcar8	2	4.5725	0.98797	1.0024
Ovcar8	2	0	1	1
Ovcar8	4	10000	0.95997	0.95713
Ovcar8	4	3333.3333	1.0161	0.94071
Ovcar8	4	1111.1111	1.0167	0.94494
Ovcar8	4	370.3704	1.0192	0.93632
Ovcar8	4	123.4568	0.97648	0.97716
Ovcar8	4	41.1523	1.0445	0.99632
Ovcar8	4	13.7174	1.0118	1.0314
Ovcar8	4	4.5725	1.0231	1.0266
Ovcar8	4	0	1	1
Ovcar8	8	10000	1.0339	0.90655
Ovcar8	8	3333.3333	0.9912	0.8817
Ovcar8	8	1111.1111	0.99467	0.89065
Ovcar8	8	370.3704	1.0437	0.91955
Ovcar8	8	123.4568	1.0706	0.98382
Ovcar8	8	41.1523	1.0661	1.005
Ovcar8	8	13.7174	1.0576	1.0172
Ovcar8	8	4.5725	1.0192	0.98272
Ovcar8	8	0	1	1
Ovcar8	24	10000	0.90821	0.90821
Ovcar8	24	3333.3333	0.8821	0.8821
Ovcar8	24	1111.1111	0.89097	0.89097
Ovcar8	24	370.3704	0.91264	0.91264
Ovcar8	24	123.4568	0.9445	0.9445
Ovcar8	24	41.1523	0.93169	0.93169
Ovcar8	24	13.7174	0.90509	0.90509
Ovcar8	24	4.5725	0.95172	0.95172
Ovcar8	24	0	1	1
SKOV3	0.5	34000	2.75	1
SKOV3	0.5	11333.3333	2.5682	1.0045
SKOV3	0.5	3777.7778	2.3409	0.97967
SKOV3	0.5	1259.2593	1.7045	0.97265
SKOV3	0.5	419.7531	1.6364	0.98772
SKOV3	0.5	139.9177	1.0455	0.98276
SKOV3	0.5	46.6392	1.1364	0.98634
SKOV3	0.5	15.5464	1.3636	0.97687
SKOV3	0.5	0	1	1
SKOV3	1	34000	12.525	1.0015
SKOV3	1	11333.3333	14.5	1.0198
SKOV3	1	3777.7778	9.85	1.0071
SKOV3	1	1259.2593	5.65	1.024
SKOV3	1	419.7531	1.625	1.0284
SKOV3	1	139.9177	1.125	0.9919
SKOV3	1	46.6392	1.025	1.0192
SKOV3	1	15.5464	0.975	1.0222
SKOV3	1	0	1	1
SKOV3	2	34000	8.5455	0.9969
SKOV3	2	11333.3333	9.7818	1.0358
SKOV3	2	3777.7778	9	1.0426
SKOV3	2	1259.2593	6.4727	1.0519
SKOV3	2	419.7531	3.3636	1.018
SKOV3	2	139.9177	1.7818	1.0066
SKOV3	2	46.6392	1.3091	1.0327
SKOV3	2	15.5464	1.3273	1.0056
SKOV3	2	0	1	1
SKOV3	4	34000	9.5	0.79898
SKOV3	4	11333.3333	9.6579	0.84399
SKOV3	4	3777.7778	8.8684	0.82244
SKOV3	4	1259.2593	7.8684	0.89514
SKOV3	4	419.7531	4.7895	0.9689
SKOV3	4	139.9177	3.0526	0.97579
SKOV3	4	46.6392	2.5526	1.0084
SKOV3	4	15.5464	1.5526	1.0293
SKOV3	4	0	1	1
SKOV3	8	34000	7.6667	0.88867
SKOV3	8	11333.3333	7.6667	0.86669
SKOV3	8	3777.7778	7.1667	0.87145
SKOV3	8	1259.2593	5.4444	0.86601
SKOV3	8	419.7531	3.9815	0.92608
SKOV3	8	139.9177	2.7407	0.92713
SKOV3	8	46.6392	2	1.007
SKOV3	8	15.5464	1.6111	1.0296
SKOV3	8	0	1	1
SKOV3	24	34000	1.7958	0.73705
SKOV3	24	11333.3333	1.8803	0.7022
SKOV3	24	3777.7778	1.9014	0.74176
SKOV3	24	1259.2593	1.5141	0.73966
SKOV3	24	419.7531	1.5423	0.77352
SKOV3	24	139.9177	1.7465	0.82611
SKOV3	24	46.6392	1.4859	0.90414
SKOV3	24	15.5464	1.4014	0.97005
SKOV3	24	0	1	1
