# Supplementary material for: Fractional killing arises from cell-to-cell variability in overcoming a caspase activity threshold
Source: Mol Syst Biol. 2015 May 7;11(5):803. doi: 10.15252/msb.20145584 (PMC4461398; doi:10.15252/msb.20145584)
Supplement: Supplementary file 7 [file msb0011-0803-sd7.zip]

Archive with 105 entries (99 files):
- scripts/AnalysisFunctions/
- scripts/AnalysisFunctions/calculations/
- scripts/AnalysisFunctions/calculations/ICcurve_fit.m
- scripts/AnalysisFunctions/calculations/MovingWindow.m
- scripts/AnalysisFunctions/calculations/precomputed_normal_cdf.m
- scripts/AnalysisFunctions/calculations/SEM.m
- scripts/AnalysisFunctions/plotting_fcts/
- scripts/AnalysisFunctions/plotting_fcts/Generate_Plotting_parameters.m
- scripts/AnalysisFunctions/plotting_fcts/get_subaxes.m
- scripts/AnalysisFunctions/plotting_fcts/plot_fits_multidims.m
- scripts/AnalysisFunctions/plotting_fcts/plot_hbox.m
- scripts/AnalysisFunctions/plotting_fcts/plot_multidims.m
- scripts/AnalysisFunctions/plotting_fcts/plot_vbox.m
- scripts/AnalysisFunctions/plotting_fcts/quantileplot.m
- scripts/AnalysisFunctions/plotting_fcts/xyerrorbars.m
- scripts/AnalysisFunctions/SingleCellFitting/
- scripts/AnalysisFunctions/SingleCellFitting/compile_ExpData.m
- scripts/AnalysisFunctions/SingleCellFitting/Evaluate_MOMPTime.m
- scripts/AnalysisFunctions/SingleCellFitting/extract_stats.m
- scripts/AnalysisFunctions/SingleCellFitting/filter_DeltaMOMP.m
- scripts/AnalysisFunctions/SingleCellFitting/FitQuadratic_Ftest.m
- scripts/AnalysisFunctions/SingleCellFitting/Load_Plate_Data.m
- scripts/AnalysisFunctions/SingleCellFitting/load_process_all_data.m
- scripts/AnalysisFunctions/SingleCellFitting/LoadFitData.m
- scripts/AnalysisFunctions/SingleCellFitting/Process_trajectories.m
- scripts/AnalysisFunctions/SingleCellFitting/Read_Plate_Design.m
- scripts/AnalysisFunctions/SingleCellFitting/remove_postMOMP.m
- scripts/AnalysisFunctions/SingleCellFitting/stack_compiled_data.m
- scripts/AnalysisFunctions/SingleCellFitting/subset_compiled_data.m
- scripts/AnalysisFunctions/SingleCellFitting/test_compile_ExpData.m
- scripts/AnalysisFunctions/SingleCellFitting/test_script.m
- scripts/AnalysisFunctions/SingleCellFitting/test_subset_compiled_data.m
- scripts/AnalysisFunctions/small_helper/
- scripts/AnalysisFunctions/small_helper/Allpairs.m
- scripts/AnalysisFunctions/small_helper/AnyToString.m
- scripts/AnalysisFunctions/small_helper/argmax.m
- scripts/AnalysisFunctions/small_helper/argmin.m
- scripts/AnalysisFunctions/small_helper/arrayfun_brdcast.m
- scripts/AnalysisFunctions/small_helper/arrayfun2.m
- scripts/AnalysisFunctions/small_helper/cell2csv.m
- scripts/AnalysisFunctions/small_helper/cell2tsv.m
- scripts/AnalysisFunctions/small_helper/cellcell2cellstr.m
- scripts/AnalysisFunctions/small_helper/cellfun_brdcast.m
- scripts/AnalysisFunctions/small_helper/cellfun2.m
- scripts/AnalysisFunctions/small_helper/cellstr2str.m
- scripts/AnalysisFunctions/small_helper/CheckVariableNames.m
- scripts/AnalysisFunctions/small_helper/clearall.m
- scripts/AnalysisFunctions/small_helper/ConvertToStr.m
- scripts/AnalysisFunctions/small_helper/disp2str.m
- scripts/AnalysisFunctions/small_helper/eqtable.m
- scripts/AnalysisFunctions/small_helper/get_newaxes.m
- scripts/AnalysisFunctions/small_helper/get_newfigure.m
- scripts/AnalysisFunctions/small_helper/getpath_nogit.m
- scripts/AnalysisFunctions/small_helper/HasUniqueElement.m
- scripts/AnalysisFunctions/small_helper/hist_cat.m
- scripts/AnalysisFunctions/small_helper/hist_str.m
- scripts/AnalysisFunctions/small_helper/isvariable.m
- scripts/AnalysisFunctions/small_helper/loop_waitbar.m
- scripts/AnalysisFunctions/small_helper/MATLABsafename.m
- scripts/AnalysisFunctions/small_helper/max_cntvalue.m
- scripts/AnalysisFunctions/small_helper/mod1.m
- scripts/AnalysisFunctions/small_helper/nansmooth.m
- scripts/AnalysisFunctions/small_helper/NormUnit.m
- scripts/AnalysisFunctions/small_helper/read_mixed_tsv.m
- scripts/AnalysisFunctions/small_helper/ReducName.m
- scripts/AnalysisFunctions/small_helper/regexpcell.m
- scripts/AnalysisFunctions/small_helper/ReplaceName.m
- scripts/AnalysisFunctions/small_helper/rowfun_array.m
- scripts/AnalysisFunctions/small_helper/rowfun_cells.m
- scripts/AnalysisFunctions/small_helper/sortidx.m
- scripts/AnalysisFunctions/small_helper/strcell2mat.m
- scripts/AnalysisFunctions/small_helper/strfindcell.m
- scripts/AnalysisFunctions/small_helper/struct2mat.m
- scripts/AnalysisFunctions/small_helper/table2arrayNaN.m
- scripts/AnalysisFunctions/small_helper/table2cellstr.m
- scripts/AnalysisFunctions/small_helper/table2tsv.m
- scripts/AnalysisFunctions/small_helper/TableToCategorical.m
- scripts/AnalysisFunctions/small_helper/TableToString.m
- scripts/AnalysisFunctions/small_helper/ToColumn.m
- scripts/AnalysisFunctions/small_helper/ToRow.m
- scripts/AnalysisFunctions/small_helper/tsv2cell.m
- scripts/AnalysisFunctions/small_helper/tsv2table.m
- scripts/AnalysisFunctions/small_helper/warnassert.m
- scripts/AnalysisFunctions/small_helper/warnprintf.m
- scripts/AnalysisFunctions/small_helper/xlsOverwrite.m
- scripts/CellTracking/
- scripts/CellTracking/bgmesh.m
- scripts/CellTracking/edginess.m
- scripts/CellTracking/extract.m
- scripts/CellTracking/ffcorr.m
- scripts/CellTracking/getshift.m
- scripts/CellTracking/icrp_launch.sh
- scripts/CellTracking/icrprun.m
- scripts/CellTracking/lowpass.m
- scripts/CellTracking/mergesites.m
- scripts/CellTracking/momploc.m
- scripts/CellTracking/quadpk2d.m
- scripts/CellTracking/r0merge.m
- scripts/CellTracking/README.md
- scripts/CellTracking/regpath.m
- scripts/CellTracking/segmorph.m
- scripts/CellTracking/shiftimg.m
- scripts/CellTracking/stitchmat.m
- scripts/CellTracking/trackbidir.m
- scripts/CellTracking/wellname.m
