# Supplementary material for: Fractional killing arises from cell-to-cell variability in overcoming a caspase activity threshold
Source: Mol Syst Biol. 2015 May 7;11(5):803. doi: 10.15252/msb.20145584 (PMC4461398; doi:10.15252/msb.20145584)
Supplement: Supplementary file 7 [file msb0011-0803-sd7.zip › scripts/AnalysisFunctions/SingleCellFitting/load_process_all_data.m]

% example to process all the datasets from a set of plate design

    
folder = './plate_design/';

filelist = dir([folder '*.tsv']);
filelist = {filelist.name};

%%

report = cell(1,length(filelist));

parfor i=1:length(filelist)      
    try
        output = LoadFitData([folder filelist{i}]);
        report{i} = [filelist{i} ' is done with tag: ' num2str(output)];
    catch err
        warning([filelist{i} ' has error: ' err.message])
        report{i} = [filelist{i} ' has error: ' err.message];
    end
end
