# Supplementary material for: Fractional killing arises from cell-to-cell variability in overcoming a caspase activity threshold
Source: Mol Syst Biol. 2015 May 7;11(5):803. doi: 10.15252/msb.20145584 (PMC4461398; doi:10.15252/msb.20145584)
Supplement: Supplementary file 7 [file msb0011-0803-sd7.zip › scripts/AnalysisFunctions/SingleCellFitting/subset_compiled_data.m]

function subset_data = subset_compiled_data(all_data, subsetIdx)
% subset_data = subset_compiled_data(all_data, subsetIdx)

nExp = height(all_data.ExpKey);

for f = fieldnames(all_data)'
    idx = find(size(all_data.(f{:}))==nExp,1,'first');
    if idx==1
        subset_data.(f{:}) = all_data.(f{:})(subsetIdx,:);
    elseif idx==2
        subset_data.(f{:}) = all_data.(f{:})(:,subsetIdx);
    else 
        error('Mismatched dimensions for field %s', f{:});
    end
end
