# Supplementary material for: Fractional killing arises from cell-to-cell variability in overcoming a caspase activity threshold
Source: Mol Syst Biol. 2015 May 7;11(5):803. doi: 10.15252/msb.20145584 (PMC4461398; doi:10.15252/msb.20145584)
Supplement: Supplementary file 7 [file msb0011-0803-sd7.zip › scripts/AnalysisFunctions/SingleCellFitting/test_compile_ExpData.m]

folder = './datasets/';
SelectedDrug = 'TRAIL';
coDrugs = {'Bortezomib' 'ABT'};
savefile = 'allTRAIL.mat';

compile_ExpData(folder, SelectedDrug, coDrugs, savefile);
