# Supplementary material for: Fractional killing arises from cell-to-cell variability in overcoming a caspase activity threshold
Source: Mol Syst Biol. 2015 May 7;11(5):803. doi: 10.15252/msb.20145584 (PMC4461398; doi:10.15252/msb.20145584)
Supplement: Supplementary file 7 [file msb0011-0803-sd7.zip › scripts/AnalysisFunctions/SingleCellFitting/test_script.m]

plate_design = Read_Plate_Design('example_plateDesign.tsv');

%%
Raw_data = Load_Plate_Data(plate_design);

%%
MOMP_data = Evaluate_MOMPTime(Raw_data);

%%
Process_data = Process_trajectories(MOMP_data);

%%
Fitted_data = FitQuadratic(Process_data);
