# Supplementary material for: Fractional killing arises from cell-to-cell variability in overcoming a caspase activity threshold
Source: Mol Syst Biol. 2015 May 7;11(5):803. doi: 10.15252/msb.20145584 (PMC4461398; doi:10.15252/msb.20145584)
Supplement: Supplementary file 7 [file msb0011-0803-sd7.zip › scripts/AnalysisFunctions/SingleCellFitting/test_subset_compiled_data.m]

% eample final processing

final_data = filter_DeltaMOMP(compiled_data);    

% example for choosing some conditions
Idx = find(final_data.ExpKey.TRAIL==25 & final_data.ExpKey.ABT==0 );

% extracting the specific conditions
Exp_data = subset_compiled_data(final_data, Idx);

% removing the trajectories after MOMP
Exp_data = remove_postMOMP(Exp_data);
