# Supplementary material for: Fractional killing arises from cell-to-cell variability in overcoming a caspase activity threshold
Source: Mol Syst Biol. 2015 May 7;11(5):803. doi: 10.15252/msb.20145584 (PMC4461398; doi:10.15252/msb.20145584)
Supplement: Supplementary file 7 [file msb0011-0803-sd7.zip › scripts/AnalysisFunctions/small_helper/arrayfun_brdcast.m]

function output = arrayfun_brdcast(fct, varargin)
% output = arrayfun_brdcast(fct, varargin)
%   rewritten arrayfun to broadcast any single cell input
%

assert(isa(fct, 'function_handle'))

for i=1:length(varargin)
    if isa(varargin{i},'table')
        varargin{i} = table2cell(varargin{i});
    end
end

varargin2 = varargin;
maxlength = max( cellfun(@length,varargin) .* (cellfun(@iscell,varargin)));
for i=1:length(varargin)
    if ~iscell(varargin{i}) || length(varargin{i})~=maxlength
        assert( ~iscell(varargin{i}) || length(varargin{i})==1 )
        
        if isvector(varargin{i}) && length(varargin{i})==maxlength
            varargin2{i} = mat2cell(varargin{i});
        else
            varargin2{i} = cell(maxlength,1);
            for j=1:maxlength
                varargin2{i}{j} = varargin{i};
            end
        end
    elseif isrow(varargin{i})
        varargin2{i} = varargin{i}';
    end        
end

output = arrayfun(fct, varargin2{:}, 'uniformoutput', false);
