# Supplementary material for: Fractional killing arises from cell-to-cell variability in overcoming a caspase activity threshold
Source: Mol Syst Biol. 2015 May 7;11(5):803. doi: 10.15252/msb.20145584 (PMC4461398; doi:10.15252/msb.20145584)
Supplement: Supplementary file 7 [file msb0011-0803-sd7.zip › scripts/AnalysisFunctions/small_helper/cell2csv.m]

function cell2csv(filename,data,delimiter)
%  cell2csv(filename,data,delimiter)
%       default delimiter = ','


if ~exist('delimiter','var')
    delimiter = ',';
end
if delimiter==' '
    error('not working, needs to be corrected')
end

numidx = cellfun(@isnumeric,data(:));
data(numidx) = cellfun(@num2str,data(numidx),'uniformoutput',0);

logicidx = cellfun(@islogical,data(:));
data(logicidx) = cellfun(@num2str,data(logicidx),'uniformoutput',0);


data(:,1:end-1) = strcat(data(:,1:end-1),delimiter);

file = fopen(filename,'w');
for i=1:size(data,1)
    fprintf(file,[data{i,:}]);
    if i<size(data,1)
        fprintf(file,'\n');
    end
end

pause(.1)
fclose(file);
