# Supplementary material for: Fractional killing arises from cell-to-cell variability in overcoming a caspase activity threshold
Source: Mol Syst Biol. 2015 May 7;11(5):803. doi: 10.15252/msb.20145584 (PMC4461398; doi:10.15252/msb.20145584)
Supplement: Supplementary file 7 [file msb0011-0803-sd7.zip › scripts/AnalysisFunctions/small_helper/cellfun2.m]

function output = cellfun2(fhandle, varargin)
% output = cellfun2(fhandle, varargin)
%   same use as the cellfun function with non-uniform output

output = cellfun(fhandle, varargin{:}, 'uniformoutput', false);
