# Supplementary material for: Fractional killing arises from cell-to-cell variability in overcoming a caspase activity threshold
Source: Mol Syst Biol. 2015 May 7;11(5):803. doi: 10.15252/msb.20145584 (PMC4461398; doi:10.15252/msb.20145584)
Supplement: Supplementary file 7 [file msb0011-0803-sd7.zip › scripts/AnalysisFunctions/small_helper/clearall.m]

clear all
close all
Generate_Plotting_parameters
clc

global GitFolder
if exist('d:\GitHub\','dir')
    GitFolder = 'd:\GitHub\';
elseif exist('m:\GitHub\','dir')
    GitFolder = 'm:\GitHub\';
end
