# Supplementary material for: Fractional killing arises from cell-to-cell variability in overcoming a caspase activity threshold
Source: Mol Syst Biol. 2015 May 7;11(5):803. doi: 10.15252/msb.20145584 (PMC4461398; doi:10.15252/msb.20145584)
Supplement: Supplementary file 7 [file msb0011-0803-sd7.zip › scripts/AnalysisFunctions/small_helper/ConvertToStr.m]

function str = ConvertToStr(anything)

if iscell(anything) && numel(anything)>1
    str = cell(size(anything));
    for i=1:numel(anything)
        str{i} = ConvertToStr(anything{i});
    end
    return
elseif iscell(anything)
    str = ConvertToStr(anything{1});
    return
end

if isnumeric(anything)
    str = num2str(anything);
elseif iscategorical(anything)
    str=char(anything);
else
    str=anything;
end
    
