# Supplementary material for: Fractional killing arises from cell-to-cell variability in overcoming a caspase activity threshold
Source: Mol Syst Biol. 2015 May 7;11(5):803. doi: 10.15252/msb.20145584 (PMC4461398; doi:10.15252/msb.20145584)
Supplement: Supplementary file 7 [file msb0011-0803-sd7.zip › scripts/AnalysisFunctions/small_helper/eqtable.m]

function idx = eqtable(A,B)


hA = height(A);
hB = height(B);

assert( any([hA hB]==1) || hA==hB, ...
    'A and B should have the same size or one should be of height 1')

vNames = varnames(A);
assert(all(strcmp(vNames, B.Properties.VariableNames)), ...
    'Tables A and B should have the same column names')

if hB==1 % if necessary, swap the variables such that A is the variable with one row
    hB = hA; hA = 1; 
    tempA = B; B = A; A = tempA; 
end

idx = true(hB,1);
% loop through the columns
for i=1:length(vNames)
    % extraction and broadcasting of the variables if a single row
    if hA==1; tempA = repmat(A.(vNames{i}), hB, 1);
    else tempA = A.(vNames{i});
    end
    tempB = B.(vNames{i});
        
    if iscategorical(tempA) || iscategorical(tempB) || ...
            (isnumeric(tempA) && isnumeric(tempB)) || ...
            (islogical(tempA) && islogical(tempB)) 
        % numeric case (much faster)
        idx = idx & (tempA==tempB);
    else
        % general case
        idx = arrayfun(@isequal, tempA, tempB) & idx;
    end
end
