# Supplementary material for: Fractional killing arises from cell-to-cell variability in overcoming a caspase activity threshold
Source: Mol Syst Biol. 2015 May 7;11(5):803. doi: 10.15252/msb.20145584 (PMC4461398; doi:10.15252/msb.20145584)
Supplement: Supplementary file 7 [file msb0011-0803-sd7.zip › scripts/AnalysisFunctions/small_helper/get_newaxes.m]

function ahandle = get_newaxes(position, holded, varargin)
% ahandle = get_newaxes(position, holded, varargin)
%   create a new axis with the given position

if nargout==0
    axes('position', position, varargin{:});
else
    ahandle = axes('position', position, varargin{:});
end
if exist('holded','var') && ~isempty(holded) && holded
    hold on
end
