# Supplementary material for: Fractional killing arises from cell-to-cell variability in overcoming a caspase activity threshold
Source: Mol Syst Biol. 2015 May 7;11(5):803. doi: 10.15252/msb.20145584 (PMC4461398; doi:10.15252/msb.20145584)
Supplement: Supplementary file 7 [file msb0011-0803-sd7.zip › scripts/AnalysisFunctions/small_helper/getpath_nogit.m]

function pathlist = getpath_nogit(folder)

temp = genpath(folder);
temp = regexp(temp,';','split');
temp = temp(cellfun(@isempty,strfind(temp,'.git')));

pathlist = temp{1};
for i=2:length(temp)
    pathlist = [pathlist ';' temp{i}];
end
