# Supplementary material for: Fractional killing arises from cell-to-cell variability in overcoming a caspase activity threshold
Source: Mol Syst Biol. 2015 May 7;11(5):803. doi: 10.15252/msb.20145584 (PMC4461398; doi:10.15252/msb.20145584)
Supplement: Supplementary file 7 [file msb0011-0803-sd7.zip › scripts/AnalysisFunctions/small_helper/HasUniqueElement.m]

% IsUnique = HasUniqueElement(x)
%   true is x contains the same value/str
%   x should be compatible with MATLAB function 'unique'
%

function IsUnique = HasUniqueElement(x)

IsUnique = length(unique(x))==1;
