# Supplementary material for: Fractional killing arises from cell-to-cell variability in overcoming a caspase activity threshold
Source: Mol Syst Biol. 2015 May 7;11(5):803. doi: 10.15252/msb.20145584 (PMC4461398; doi:10.15252/msb.20145584)
Supplement: Supplementary file 7 [file msb0011-0803-sd7.zip › scripts/AnalysisFunctions/small_helper/hist_cat.m]

function [n, cats] = hist_cat(cat_array, cats)

if ~exist('cats','var')
    cats = unique(cat_array);
end
n = NaN(length(cats),size(cat_array,2));
for i = 1:length(n)    
    n(i,:) = sum(cat_array==cats(i));
end
