# Supplementary material for: Fractional killing arises from cell-to-cell variability in overcoming a caspase activity threshold
Source: Mol Syst Biol. 2015 May 7;11(5):803. doi: 10.15252/msb.20145584 (PMC4461398; doi:10.15252/msb.20145584)
Supplement: Supplementary file 7 [file msb0011-0803-sd7.zip › scripts/AnalysisFunctions/small_helper/isvariable.m]

function [isVar, VarIdx] = isvariable(t, VariableName)
% [isVar, VarIdx] = isvariable(t, VariableName)
%   check if a variable is in a table      
%
%   VariableName is a string or a cell array
%
%   outputs:
%       - isVar (boolean arrays)
%       - VarIdx (arrays of indeces)

[isVar, VarIdx] = ismember(VariableName, t.Properties.VariableNames);
