# Supplementary material for: Fractional killing arises from cell-to-cell variability in overcoming a caspase activity threshold
Source: Mol Syst Biol. 2015 May 7;11(5):803. doi: 10.15252/msb.20145584 (PMC4461398; doi:10.15252/msb.20145584)
Supplement: Supplementary file 7 [file msb0011-0803-sd7.zip › scripts/AnalysisFunctions/small_helper/loop_waitbar.m]

% loop_waitbar(i,imax)
%   use the function fprintf to display a wait bar for loops.
%   
%   i     current loop iteration
%   imax  number of iterations in the loop
%

function loop_waitbar(i,imax)


if i==1
    for j=0:5
        fprintf('% 2i%%       ',20*j);
    end
    fprintf('\n ');
end
if mod(i,max(floor(imax/5),2))==1,fprintf('|'),end
if mod(i,ceil(imax/50))==0,fprintf('.'),end
if i==imax,fprintf('|\n');end
