# Supplementary material for: Fractional killing arises from cell-to-cell variability in overcoming a caspase activity threshold
Source: Mol Syst Biol. 2015 May 7;11(5):803. doi: 10.15252/msb.20145584 (PMC4461398; doi:10.15252/msb.20145584)
Supplement: Supplementary file 7 [file msb0011-0803-sd7.zip › scripts/AnalysisFunctions/small_helper/MATLABsafename.m]

function name = MATLABsafename(name)
% name = MATLABsafename(name)
%   add x_ infront of a name starting with a number character
%

if ischar(name)
    if ~isempty(str2num(name(1)))
        name = ['x_' name];
    end
elseif iscellstr(name)
    for i=1:length(name)
        name{i} = MATLABsafename(name{i});
    end
end
        
