# Supplementary material for: Fractional killing arises from cell-to-cell variability in overcoming a caspase activity threshold
Source: Mol Syst Biol. 2015 May 7;11(5):803. doi: 10.15252/msb.20145584 (PMC4461398; doi:10.15252/msb.20145584)
Supplement: Supplementary file 7 [file msb0011-0803-sd7.zip › scripts/AnalysisFunctions/small_helper/mod1.m]

function x = mod1(x,y)
% mod1(x,y) = mod(x-1,y)+1
%   module1 return a number within [1, y+1[ instead of [0, y[ 
%       useful for indices
%       output may be not intuitive if using negative numbers

x = mod(x-1,y)+1;
