# Supplementary material for: Fractional killing arises from cell-to-cell variability in overcoming a caspase activity threshold
Source: Mol Syst Biol. 2015 May 7;11(5):803. doi: 10.15252/msb.20145584 (PMC4461398; doi:10.15252/msb.20145584)
Supplement: Supplementary file 7 [file msb0011-0803-sd7.zip › scripts/AnalysisFunctions/small_helper/NormUnit.m]

function mat_out = NormUnit(mat_in, dim)

if ~exist('dim','var')
    dim = 1;
end
dims = ones(1,length(size(mat_in)));
dims(dim) = size(mat_in,dim);
 
mat_out = mat_in ./ repmat(sum(mat_in,dim), dims);
