# Supplementary material for: Fractional killing arises from cell-to-cell variability in overcoming a caspase activity threshold
Source: Mol Syst Biol. 2015 May 7;11(5):803. doi: 10.15252/msb.20145584 (PMC4461398; doi:10.15252/msb.20145584)
Supplement: Supplementary file 7 [file msb0011-0803-sd7.zip › scripts/AnalysisFunctions/small_helper/rowfun_cells.m]

function b = rowfun_cells(fct, a)
% b = rowfun_cells(fct, a)
%   apply the function fct on each row of the cell array a to yield a column
%   cell vector b

b = cell(size(a,1),1);
for i=1:length(b)
    b{i} = fct(a(i,:));
end
