# Supplementary material for: Fractional killing arises from cell-to-cell variability in overcoming a caspase activity threshold
Source: Mol Syst Biol. 2015 May 7;11(5):803. doi: 10.15252/msb.20145584 (PMC4461398; doi:10.15252/msb.20145584)
Supplement: Supplementary file 7 [file msb0011-0803-sd7.zip › scripts/AnalysisFunctions/small_helper/sortidx.m]

function [order, sortedvalues] = sortidx(values, varargin)
% [order, sortedvalues] = sortidx(values, varargin)
%   revert order of output than sort(); same inputs
%

[sortedvalues, order] = sort(values, varargin{:});
