# Supplementary material for: Fractional killing arises from cell-to-cell variability in overcoming a caspase activity threshold
Source: Mol Syst Biol. 2015 May 7;11(5):803. doi: 10.15252/msb.20145584 (PMC4461398; doi:10.15252/msb.20145584)
Supplement: Supplementary file 7 [file msb0011-0803-sd7.zip › scripts/AnalysisFunctions/small_helper/strcell2mat.m]

function mat = strcell2mat(data)

numcell = cellfun2(@str2num, data);
numcell(cellfun(@isempty,numcell)) = {NaN};
mat = cell2mat(numcell);
