# Supplementary material for: Fractional killing arises from cell-to-cell variability in overcoming a caspase activity threshold
Source: Mol Syst Biol. 2015 May 7;11(5):803. doi: 10.15252/msb.20145584 (PMC4461398; doi:10.15252/msb.20145584)
Supplement: Supplementary file 7 [file msb0011-0803-sd7.zip › scripts/AnalysisFunctions/small_helper/struct2mat.m]

function mat = struct2mat(s, field)

if isnumeric(s(1).(field))
    mat = NaN(size(s));
    for i=1:numel(s)
        if ~isempty(s(i).(field))
            mat(i) = s(i).(field);
        end
    end
else
    
    mat = cell(size(s));
    for i=1:numel(s)
        if ~isempty(s(i).(field))
            mat{i} = s(i).(field);
        end
    end
end
