# Supplementary material for: Fractional killing arises from cell-to-cell variability in overcoming a caspase activity threshold
Source: Mol Syst Biol. 2015 May 7;11(5):803. doi: 10.15252/msb.20145584 (PMC4461398; doi:10.15252/msb.20145584)
Supplement: Supplementary file 7 [file msb0011-0803-sd7.zip › scripts/AnalysisFunctions/small_helper/table2arrayNaN.m]

function a = table2arrayNaN(t)

IsNumeric = false(size(t,2));
for i=1:size(t,2)
    IsNumeric(i) = isnumeric(t.(t.Properties.VariableNames{i}));
end
a = NaN(size(t));
a(:,IsNumeric) = table2array(t(:,IsNumeric));
