# Supplementary material for: Fractional killing arises from cell-to-cell variability in overcoming a caspase activity threshold
Source: Mol Syst Biol. 2015 May 7;11(5):803. doi: 10.15252/msb.20145584 (PMC4461398; doi:10.15252/msb.20145584)
Supplement: Supplementary file 7 [file msb0011-0803-sd7.zip › scripts/AnalysisFunctions/small_helper/table2cellstr.m]

function cstr = table2cellstr(t_in, headers)
% cstr = table2cellstr(t_in, headers)

t_in = TableToString(t_in, 0);

if ~exist('headers','var') || headers
    cstr = [t_in.Properties.VariableNames;    table2cell(t_in)];
else
    cstr = table2cell(t_in);
end
