# Supplementary material for: Fractional killing arises from cell-to-cell variability in overcoming a caspase activity threshold
Source: Mol Syst Biol. 2015 May 7;11(5):803. doi: 10.15252/msb.20145584 (PMC4461398; doi:10.15252/msb.20145584)
Supplement: Supplementary file 7 [file msb0011-0803-sd7.zip › scripts/AnalysisFunctions/small_helper/ToColumn.m]

function col = ToColumn(vect)
% col = ToColumn(vect)
%   Convert a vector to a column vector

assert(any(size(vect)==1))
if isrow(vect);col=vect';else col=vect;end
