# Supplementary material for: Fractional killing arises from cell-to-cell variability in overcoming a caspase activity threshold
Source: Mol Syst Biol. 2015 May 7;11(5):803. doi: 10.15252/msb.20145584 (PMC4461398; doi:10.15252/msb.20145584)
Supplement: Supplementary file 7 [file msb0011-0803-sd7.zip › scripts/AnalysisFunctions/small_helper/warnassert.m]

function warnassert(condition, varargin)
% warnassert(condition, varargin)
%   through a warning line (using function warnprintf) if condition fails;
%   it works as assert but do not break 
%
if ~condition
    warnprintf(varargin{:})
end
