# Supplementary material for: Fractional killing arises from cell-to-cell variability in overcoming a caspase activity threshold
Source: Mol Syst Biol. 2015 May 7;11(5):803. doi: 10.15252/msb.20145584 (PMC4461398; doi:10.15252/msb.20145584)
Supplement: Supplementary file 7 [file msb0011-0803-sd7.zip › scripts/AnalysisFunctions/small_helper/xlsOverwrite.m]

function xlsOverwrite(fileName, data, sheet)
% xlsOverwrite(fileName, data, sheet)
%   write data (cell array) in a Excel spreadsheet, overwrite existing
%   data by clearing the spreadsheet

if ~exist('sheet','var')
    sheet = 'data';
end

newfile = 0;
if ~exist(fileName,'file')
    %     warning([fileName ' does not exist !']);
    xlswrite(fileName,data,sheet);
    newfile = 1;
else
    % Check whether it is an Excel file
    typ = xlsfinfo(fileName);
    if ~strcmp(typ,'Microsoft Excel Spreadsheet')
        error([fileName ' not an Excel sheet !']);
    end
end

% If fileName does not contain a "\" the name of the current path is added
% to fileName. The reason for this is that the full path is required for
% the command "excelObj.workbooks.Open(fileName)" to work properly.
if isempty(strfind(fileName,'\'))
    fileName = [cd '\' fileName];
end

excelObj = actxserver('Excel.Application');

try % save condition to ensure that the Excel session is closed even if crashing
    
    excelWorkbook = excelObj.workbooks.Open(fileName);
    worksheets = excelObj.sheets;
    sheetIdx = 1;
    sheetIdx2 = 1;
    numSheets = worksheets.Count;
    % Prevent beeps from sounding if we try to delete a non-empty worksheet.
    excelObj.EnableSound = false;
    
    if newfile==0
        % find if the sheet already exist and clear it
        for i=1:numSheets
            if strcmp(worksheets.Item(i).name, sheet)
                worksheets.Item(i).Cells.ClearContents;
            end
        end
        
        % write the data in the sheet, but need to close it before
        
        excelWorkbook.Save;
        excelWorkbook.Close;
        
        xlswrite(fileName,data,sheet);
        
        excelWorkbook = excelObj.workbooks.Open(fileName);
        worksheets = excelObj.sheets;
        
    end
    
    sheetIdx = 1;
    sheetIdx2 = 1;
    numSheets = worksheets.Count;
    % Prevent beeps from sounding if we try to delete a non-empty worksheet.
    excelObj.EnableSound = false;
    
    % remove the empty sheets: loop over all sheets
    while sheetIdx2 <= numSheets
        % Saves the current number of sheets in the workbook
        temp = worksheets.count;
        % Check whether the current worksheet is the last one. As there always
        % need to be at least one worksheet in an xls-file the last sheet must
        % not be deleted.
        if or(sheetIdx>1,numSheets-sheetIdx2>0)
            % worksheets.Item(sheetIdx).UsedRange.Count is the number of used cells.
            % This will be 1 for an empty sheet. It may also be one for certain other
            % cases but in those cases, it will beep and not actually delete the sheet.
            worksheets.Item(sheetIdx).Delete;
        end
        % Check whether the number of sheets has changed. If this is not the
        % case the counter "sheetIdx" is increased by one.
        if temp == worksheets.count;
            sheetIdx = sheetIdx + 1;
        end
        sheetIdx2 = sheetIdx2 + 1; % prevent endless loop...
    end
    excelObj.EnableSound = true;
    excelWorkbook.Save;
    excelWorkbook.Close;
    excelWorkbook.release;
    excelObj.Quit;
    excelObj.delete;
    
catch err
    % in case of error, close the EXCEL session and throw error.
    excelObj.Quit;
    excelObj.delete;
    
    rethrow(err);
    
end
