# Supplementary material for: Fractional killing arises from cell-to-cell variability in overcoming a caspase activity threshold
Source: Mol Syst Biol. 2015 May 7;11(5):803. doi: 10.15252/msb.20145584 (PMC4461398; doi:10.15252/msb.20145584)
Supplement: Supplementary file 9 [file msb0011-0803-sd9.zip › fig1/Fig1g_TRAILdoses_data.tsv]

TRAIL (ng/ml)	Mean log10(k)	SEM	n
1	3.1e-07	7e-08	3
5	1.2e-06	4e-07	3
7.5	1.1e-06	4e-07	2
10	2.9e-06	3e-07	2
25	6e-06	1e-06	3
50	1.7e-05	3e-06	2
250	5.2e-05	5e-06	7
500	6.1e-05	3e-06	5
