# Supplementary material for: Fractional killing arises from cell-to-cell variability in overcoming a caspase activity threshold
Source: Mol Syst Biol. 2015 May 7;11(5):803. doi: 10.15252/msb.20145584 (PMC4461398; doi:10.15252/msb.20145584)
Supplement: Supplementary file 9 [file msb0011-0803-sd9.zip › fig1/Fig1h_TRAILdoses_data.tsv]

TRAIL (ng/ml)	Survival	SEM	n
1	0.962	0.005	3
5	0.87	0.03	3
7.5	0.85	0.02	2
10	0.76	0.02	2
25	0.57	0.08	3
50	0.33	0.05	2
250	0.074	0.009	7
500	0.056	0.008	5
