# Supplementary material for: Fractional killing arises from cell-to-cell variability in overcoming a caspase activity threshold
Source: Mol Syst Biol. 2015 May 7;11(5):803. doi: 10.15252/msb.20145584 (PMC4461398; doi:10.15252/msb.20145584)
Supplement: Supplementary file 10 [file msb0011-0803-sd10.zip › fig2/Fig2b_MapaDoses_data.tsv]

Mapatumumab (nM)	+Fc	Geometric mean(k)	SEM	n
1	0	7e-07	4e-07	2
2.5	0	1.3e-06	7e-07	3
5	0	3.3e-06	7e-07	3
10	0	6e-06	1.2e-06	4
25	0	1e-05	2e-06	4
100	0	1.5e-05	4e-06	4
200	0	1.28e-05	1.2e-06	2
1	1	2e-06	2e-06	2
2.5	1	6e-06	3e-06	3
5	1	1.4e-05	2e-06	3
10	1	2.9e-05	3e-06	4
25	1	3.5e-05	2e-06	4
100	1	3.5e-05	1e-06	4
200	1	2.9e-05	6e-06	2
