# Supplementary material for: Fractional killing arises from cell-to-cell variability in overcoming a caspase activity threshold
Source: Mol Syst Biol. 2015 May 7;11(5):803. doi: 10.15252/msb.20145584 (PMC4461398; doi:10.15252/msb.20145584)
Supplement: Supplementary file 10 [file msb0011-0803-sd10.zip › fig2/Fig2c_MapaDoses_data.tsv]

Mapatumumab (nM)	+Fc	Survival	SEM	n
1	0	0.86	0.01	2
2.5	0	0.83	0.03	3
5	0	0.73	0.02	3
10	0	0.63	0.04	4
25	0	0.54	0.05	4
100	0	0.46	0.05	4
200	0	0.42	0.04	2
1	1	0.81	0.04	2
2.5	1	0.64	0.1	3
5	1	0.46	0.06	3
10	1	0.34	0.03	4
25	1	0.3	0.03	4
100	1	0.31	0.04	4
200	1	0.34	0.1	2
