# Supplementary material for: Fractional killing arises from cell-to-cell variability in overcoming a caspase activity threshold
Source: Mol Syst Biol. 2015 May 7;11(5):803. doi: 10.15252/msb.20145584 (PMC4461398; doi:10.15252/msb.20145584)
Supplement: Supplementary file 11 [file msb0011-0803-sd11.zip › fig3/Fig3e_TRAIL_Btz_Doses_data.tsv]

TRAIL (ng/ml)	+Btz	Survival	SEM	n
1	0	0.962	0.005	3
1	1	0.98	0.02	2
5	0	0.87	0.03	3
5	1	0.28	0.11	3
7.5	0	0.85	0.02	2
7.5	1	0.11	0.1	2
25	0	0.57	0.08	3
25	1	NaN	NaN	1
50	0	0.33	0.05	2
50	1	0.007	0.007	2
250	0	0.074	0.009	7
250	1	0.0006	0.0006	3
500	0	0.056	0.008	5
500	1	0.0011	0.0005	3
