# Supplementary material for: Fractional killing arises from cell-to-cell variability in overcoming a caspase activity threshold
Source: Mol Syst Biol. 2015 May 7;11(5):803. doi: 10.15252/msb.20145584 (PMC4461398; doi:10.15252/msb.20145584)
Supplement: Supplementary file 11 [file msb0011-0803-sd11.zip › fig3/Fig3f_TRAIL_Btz_Doses_data.tsv]

Mapatumumab (nM)	+Fc	+Btz	Survival	SEM	n
10	1	0	0.34	0.03	4
10	1	1	0.0099	0.0009	3
