# Supplementary material for: Fractional killing arises from cell-to-cell variability in overcoming a caspase activity threshold
Source: Mol Syst Biol. 2015 May 7;11(5):803. doi: 10.15252/msb.20145584 (PMC4461398; doi:10.15252/msb.20145584)
Supplement: Supplementary file 12 [file msb0011-0803-sd12.zip › fig4/Fig4a_k_Survival_data.tsv]

Agonist	Dose(ng/ml or nM)	+Fc	+Btz	Mean log10(k)	SEM	Survival	SEM	n
TRAIL	1	0	0	-6.52	0.09	0.962	0.005	3
TRAIL	5	0	0	-6	0.1	0.87	0.03	3
TRAIL	7.5	0	0	-6	0.2	0.85	0.02	2
TRAIL	10	0	0	-5.55	0.05	0.76	0.02	2
TRAIL	25	0	0	-5.25	0.11	0.57	0.08	3
TRAIL	50	0	0	-4.79	0.08	0.33	0.05	2
TRAIL	250	0	0	-4.29	0.04	0.074	0.009	7
TRAIL	500	0	0	-4.21	0.02	0.056	0.008	5
Mapa	2.5	0	0	-5.8	0.2	0.8	0.02	2
Mapa	5	0	0	-5.5	0.1	0.73	0.02	3
Mapa	10	0	0	-5.28	0.11	0.64	0.05	3
Mapa	25	0	0	-5	0.1	0.53	0.07	3
Mapa	100	0	0	-4.9	0.2	0.46	0.07	3
Mapa	200	0	0	-4.9	0.04	0.42	0.04	2
Apomab	25	0	0	-6.52	0.05	0.91	0.02	6
Apomab	50	0	0	-6.434	0.007	0.962	0.009	2
Apomab	100	0	0	-6.35	0.12	0.94	0.02	3
Apomab	200	0	0	-6.37	0.05	0.944	0.002	2
Mapa	2.5	1	0	-5.09	0.06	0.54	0.04	2
Mapa	5	1	0	-4.88	0.05	0.46	0.06	3
Mapa	10	1	0	-4.55	0.06	0.33	0.03	3
Mapa	25	1	0	-4.47	0.03	0.3	0.04	3
Mapa	100	1	0	-4.468	0.005	0.29	0.04	3
Mapa	200	1	0	-4.55	0.1	0.34	0.1	2
Apomab	25	1	0	-5.9	0.1	0.86	0.02	5
Apomab	50	1	0	-5.55	0.05	0.809	0.01	2
Apomab	100	1	0	-5.63	0.05	0.85	0.02	3
Apomab	200	1	0	-5.77	0.05	0.85	0.04	2
TRAIL	1	0	1	-6.38	0.06	0.98	0.02	2
TRAIL	5	0	1	-5.63	0.08	0.28	0.11	3
TRAIL	7.5	0	1	-5.5	0.2	0.11	0.1	2
TRAIL	50	0	1	-4.81	0.04	0.007	0.007	2
TRAIL	250	0	1	-4.3	0.03	0.0006	0.0006	3
TRAIL	500	0	1	-4.23	0.02	0.0011	0.0005	3
Mapa	10	0	1	-5.41	0.06	0.04	0.02	3
