# Supplementary material for: Fractional killing arises from cell-to-cell variability in overcoming a caspase activity threshold
Source: Mol Syst Biol. 2015 May 7;11(5):803. doi: 10.15252/msb.20145584 (PMC4461398; doi:10.15252/msb.20145584)
Supplement: Supplementary file 12 [file msb0011-0803-sd12.zip › fig4/Fig4d_ApoBtz_data.tsv]

Apomab (nM)	+Fc	+Btz	Survival	SEM	n
25	0	0	0.91	0.02	6
25	0	1	0.8	0.04	4
25	1	0	0.86	0.02	5
25	1	1	0.19	0.1	5
