# Supplementary material for: Fractional killing arises from cell-to-cell variability in overcoming a caspase activity threshold
Source: Mol Syst Biol. 2015 May 7;11(5):803. doi: 10.15252/msb.20145584 (PMC4461398; doi:10.15252/msb.20145584)
Supplement: Supplementary file 13 [file msb0011-0803-sd13.zip › fig5/Fig5d_FlipL.tsv]

FlipL level (mol/cell)	mean log10(k)	SEM log10(k)	Survival	SEM Survival
21162	-4.8	0.08	0.64	0.06
37196	-4.8	0.1	0.66	0.05
50788	-4.84	0.09	0.78	0.07
60921	-4.89	0.06	0.88	0.04
82560	-4.91	0.11	0.81	0.09
125115	-4.97	0.06	0.9	0.01
152179	-5.01	0.1	0.952	0.009
230261	-5.12	0.1	0.93	0.03
