# Supplementary material for: Fractional killing arises from cell-to-cell variability in overcoming a caspase activity threshold
Source: Mol Syst Biol. 2015 May 7;11(5):803. doi: 10.15252/msb.20145584 (PMC4461398; doi:10.15252/msb.20145584)
Supplement: Supplementary file 13 [file msb0011-0803-sd13.zip › fig5/Fig5d_FlipS.tsv]

FlipS level (mol/cell)	mean log10(k)	SEM log10(k)	Survival	SEM Survival
18201	-5.1	0.1	0.49	0.07
32386	-5.2	0.2	0.72	0.09
53517	-5.74	0.09	0.8	0.03
66320	-5.8	0.2	0.87	0.05
74196	-5.9	0.2	0.88	0.04
93983	-6.5	0.2	0.85	0.06
142155	-6.8	0.1	0.91	0.01
272422	-6.8	0.2	0.89	0.04
