# Supplementary material for: Fractional killing arises from cell-to-cell variability in overcoming a caspase activity threshold
Source: Mol Syst Biol. 2015 May 7;11(5):803. doi: 10.15252/msb.20145584 (PMC4461398; doi:10.15252/msb.20145584)
Supplement: Supplementary file 14 [file msb0011-0803-sd14.zip]

Archive with 3 entries (2 files):
- fig6/
- fig6/Fig6b_FlipBtz_Survival_data.tsv
- fig6/Fig6d_FlipBtz_k_data.tsv
