# Supplementary material for: Fractional killing arises from cell-to-cell variability in overcoming a caspase activity threshold
Source: Mol Syst Biol. 2015 May 7;11(5):803. doi: 10.15252/msb.20145584 (PMC4461398; doi:10.15252/msb.20145584)
Supplement: Supplementary file 14 [file msb0011-0803-sd14.zip › fig6/Fig6b_FlipBtz_Survival_data.tsv]

TRAIL (ng/ml)	Cell line	+Btz	Survival	SEM	n
250	Parental	0	0.089	0.011	6
250	FLIP-S	0	0.78	0.03	5
250	FLIP-L	0	0.81	0.02	5
250	Parental	1	0.001	0.001	2
250	FLIP-S	1	0.76	0.04	3
250	FLIP-L	1	0.19	0.04	3
