# Supplementary material for: Fractional killing arises from cell-to-cell variability in overcoming a caspase activity threshold
Source: Mol Syst Biol. 2015 May 7;11(5):803. doi: 10.15252/msb.20145584 (PMC4461398; doi:10.15252/msb.20145584)
Supplement: Supplementary file 14 [file msb0011-0803-sd14.zip › fig6/Fig6d_FlipBtz_k_data.tsv]

TRAIL (ng/ml)	Cell line	+Btz	Mean log10(k)	SEM	n
250	Parental	0	-4.36	0.03	6
250	FLIP-S	0	-5.8	0.12	5
250	FLIP-L	0	-4.92	0.07	5
250	Parental	1	-4.34	0.03	2
250	FLIP-S	1	-6.09	0.03	3
250	FLIP-L	1	-5.22	0.1	3
