# Supplementary material for: Fractional killing arises from cell-to-cell variability in overcoming a caspase activity threshold
Source: Mol Syst Biol. 2015 May 7;11(5):803. doi: 10.15252/msb.20145584 (PMC4461398; doi:10.15252/msb.20145584)
Supplement: Supplementary file 15 [file msb0011-0803-sd15.zip]

Archive with 1 entries (1 files):
- Fig7c_BCL_ABT_Survival_data.tsv
