# Supplementary material for: Fractional killing arises from cell-to-cell variability in overcoming a caspase activity threshold
Source: Mol Syst Biol. 2015 May 7;11(5):803. doi: 10.15252/msb.20145584 (PMC4461398; doi:10.15252/msb.20145584)
Supplement: Supplementary file 15 [file msb0011-0803-sd15.zip › Fig7c_BCL_ABT_Survival_data.tsv]

TRAIL (ng/ml)	Cell line	+ABT	Survival	SEM	n
25	Parental	0	0.64	0.06	5
25	Parental	1	0.43	0.09	3
250	Parental	0	0.074	0.009	7
250	Bcl-2	0	0.83	0.04	3
250	Bcl-XL	0	0.87	0.06	3
250	Parental	1	0.032	0.009	3
250	Bcl-2	1	0.17	0.06	2
250	Bcl-XL	1	0.33	0.08	2
